# Supplementary material for: SMCis: An Effective Algorithm for Discovery of Cis-Regulatory Modules
Source: PLoS One. 2016 Sep 16;11(9):e0162968. doi: 10.1371/journal.pone.0162968 (PMC5026350; doi:10.1371/journal.pone.0162968)
Supplement: S1 Datasets — (ZIP) [file pone.0162968.s001.zip]

Archive with 229 entries (214 files):
- dataset/
- dataset/Drosophila/
- dataset/Drosophila/btd/
- dataset/Drosophila/btd/dana_gf22531.fa
- dataset/Drosophila/btd/dere_gg18322.fa
- dataset/Drosophila/btd/dgri_gh11800.fa
- dataset/Drosophila/btd/dmel_btd.fa
- dataset/Drosophila/btd/dmoj_gi15980.fa
- dataset/Drosophila/btd/dper_gl16371.fa
- dataset/Drosophila/btd/dpse_ga22354.fa
- dataset/Drosophila/btd/dsec_gm11382.fa
- dataset/Drosophila/btd/dwil_gk25352.fa
- dataset/Drosophila/btd/dyak_ge17806.fa
- dataset/Drosophila/drosp_pwm.txt
- dataset/Drosophila/eve/
- dataset/Drosophila/eve/dana_gf11297.fa
- dataset/Drosophila/eve/dere_eve.fa
- dataset/Drosophila/eve/dgri_eve.fa
- dataset/Drosophila/eve/dmel_eve.fa
- dataset/Drosophila/eve/dmoj_gi20020.fa
- dataset/Drosophila/eve/dper_gl16768.fa
- dataset/Drosophila/eve/dpse_eve.fa
- dataset/Drosophila/eve/dsec_gm21172.fa
- dataset/Drosophila/eve/dvir_eve.fa
- dataset/Drosophila/eve/dwil_eve.fa
- dataset/Drosophila/eve/dyak_eve.fa
- dataset/Drosophila/ftz/
- dataset/Drosophila/ftz/dana_gf17190.txt
- dataset/Drosophila/ftz/dere_ftz.fa
- dataset/Drosophila/ftz/dgri_gh19476.txt
- dataset/Drosophila/ftz/dmel_ftz.fa
- dataset/Drosophila/ftz/dmoj_gi24714.txt
- dataset/Drosophila/ftz/dper_gl21778.txt
- dataset/Drosophila/ftz/dpse_ftz.fa
- dataset/Drosophila/ftz/dsec_ftz.txt
- dataset/Drosophila/ftz/dsim_ftz.txt
- dataset/Drosophila/ftz/dvir_gj23928.txt
- dataset/Drosophila/ftz/dwil_gk10825.txt
- dataset/Drosophila/ftz/dyak_ge24884.txt
- dataset/Drosophila/ftz/new  1.txt
- dataset/Drosophila/gt/
- dataset/Drosophila/gt/dana_gf21952.fa
- dataset/Drosophila/gt/dere_gg12614.fa
- dataset/Drosophila/gt/dgri_gh17582.fa
- dataset/Drosophila/gt/dmel_gt.fa
- dataset/Drosophila/gt/dmoj_gi15181.fa
- dataset/Drosophila/gt/dper_gl14307.fa
- dataset/Drosophila/gt/dpse_ga20715.fa
- dataset/Drosophila/gt/dsec_gm18880.fa
- dataset/Drosophila/gt/dvir_gj17061.fa
- dataset/Drosophila/gt/dwil_gk17868.fa
- dataset/Drosophila/gt/dyak_ge16945.fa
- dataset/Drosophila/h/
- dataset/Drosophila/h/dana_gf24345.fa
- dataset/Drosophila/h/dere_gg14338.fa
- dataset/Drosophila/h/dmel_h.fa
- dataset/Drosophila/h/dmoj_gi12920.fa
- dataset/Drosophila/h/dper_gl10333.fa
- dataset/Drosophila/h/dpse_ga19636.fa
- dataset/Drosophila/h/dsec_gm25080.fa
- dataset/Drosophila/h/dsim_h.fa
- dataset/Drosophila/h/dvir_h.fa
- dataset/Drosophila/h/dwil_h.fa
- dataset/Drosophila/h/dyak_ge20765.fa
- dataset/Drosophila/hb/
- dataset/Drosophila/hb/dana_hb.fa
- dataset/Drosophila/hb/dere_gg17432.fa
- dataset/Drosophila/hb/dgri_gh19020.fa
- dataset/Drosophila/hb/dmel_hb.fa
- dataset/Drosophila/hb/dmoj_gi22833.fa
- dataset/Drosophila/hb/dper_hb.fa
- dataset/Drosophila/hb/dpse_hb.fa
- dataset/Drosophila/hb/dsec_hb.fa
- dataset/Drosophila/hb/dsim_gd15118.fa
- dataset/Drosophila/hb/dvir_hb.fa
- dataset/Drosophila/hb/dwil_gk11279.fa
- dataset/Drosophila/hb/dyak_hb.fa
- dataset/Drosophila/kni/
- dataset/Drosophila/kni/dana_gf24121.fa
- dataset/Drosophila/kni/dere_gg13292.fa
- dataset/Drosophila/kni/dgri_gh16981.fa
- dataset/Drosophila/kni/dmel_kni.fa
- dataset/Drosophila/kni/dmoj_gi11896.fa
- dataset/Drosophila/kni/dper_gl12762.fa
- dataset/Drosophila/kni/dpse_ga18381.fa
- dataset/Drosophila/kni/dsec_kni.fa
- dataset/Drosophila/kni/dsim_kni.fa
- dataset/Drosophila/kni/dvir_kni.fa
- dataset/Drosophila/kni/dwil_gk10545.fa
- dataset/Drosophila/kni/dyak_ge22389.fa
- dataset/Drosophila/kr/
- dataset/Drosophila/kr/dana_gf11502.fa
- dataset/Drosophila/kr/dere_gg23037.fa
- dataset/Drosophila/kr/dgri_gh23129.fa
- dataset/Drosophila/kr/dmel_kr.fa
- dataset/Drosophila/kr/dmoj_gi18470.fa
- dataset/Drosophila/kr/dper_gl16823.fa
- dataset/Drosophila/kr/dpse_ga17390.fa
- dataset/Drosophila/kr/dsec_gm11927.fa
- dataset/Drosophila/kr/dsim_gd11921.fa
- dataset/Drosophila/kr/dvir_kr.fa
- dataset/Drosophila/kr/dwil_gk21719.fa
- dataset/Drosophila/kr/dyak_ge14467.fa
- dataset/Drosophila/Masked/
- dataset/Drosophila/Masked/dana_gf11297.fa.masked
- dataset/Drosophila/Masked/dana_gf11502.fa.masked
- dataset/Drosophila/Masked/dana_gf21952.fa.masked
- dataset/Drosophila/Masked/dana_gf22531.fa.masked
- dataset/Drosophila/Masked/dana_gf22927.fa.masked
- dataset/Drosophila/Masked/dana_gf24121.fa.masked
- dataset/Drosophila/Masked/dana_gf24345.fa.masked
- dataset/Drosophila/Masked/dana_hb.fa.masked
- dataset/Drosophila/Masked/dere_eve.fa.masked
- dataset/Drosophila/Masked/dere_gg11781.fa.masked
- dataset/Drosophila/Masked/dere_gg12614.fa.masked
- dataset/Drosophila/Masked/dere_gg13292.fa.masked
- dataset/Drosophila/Masked/dere_gg14338.fa.masked
- dataset/Drosophila/Masked/dere_gg17432.fa.masked
- dataset/Drosophila/Masked/dere_gg18322.fa.masked
- dataset/Drosophila/Masked/dere_gg23037.fa.masked
- dataset/Drosophila/Masked/dgri_eve.fa.masked
- dataset/Drosophila/Masked/dgri_gh11800.fa.masked
- dataset/Drosophila/Masked/dgri_gh14219.fa.masked
- dataset/Drosophila/Masked/dgri_gh16981.fa.masked
- dataset/Drosophila/Masked/dgri_gh17582.fa.masked
- dataset/Drosophila/Masked/dgri_gh19020.fa.masked
- dataset/Drosophila/Masked/dgri_gh23129.fa.masked
- dataset/Drosophila/Masked/dmel_btd.fa.masked
- dataset/Drosophila/Masked/dmel_eve.fa.masked
- dataset/Drosophila/Masked/dmel_gt.fa.masked
- dataset/Drosophila/Masked/dmel_h.fa.masked
- dataset/Drosophila/Masked/dmel_hb.fa.masked
- dataset/Drosophila/Masked/dmel_kni.fa.masked
- dataset/Drosophila/Masked/dmel_kr.fa.masked
- dataset/Drosophila/Masked/dmel_tll.fa.masked
- dataset/Drosophila/Masked/dmoj_gi11896.fa.masked
- dataset/Drosophila/Masked/dmoj_gi12920.fa.masked
- dataset/Drosophila/Masked/dmoj_gi15181.fa.masked
- dataset/Drosophila/Masked/dmoj_gi15980.fa.masked
- dataset/Drosophila/Masked/dmoj_gi18470.fa.masked
- dataset/Drosophila/Masked/dmoj_gi20020.fa.masked
- dataset/Drosophila/Masked/dmoj_gi22125.fa.masked
- dataset/Drosophila/Masked/dmoj_gi22833.fa.masked
- dataset/Drosophila/Masked/dper_gl10333.fa.masked
- dataset/Drosophila/Masked/dper_gl12762.fa.masked
- dataset/Drosophila/Masked/dper_gl13521.fa.masked
- dataset/Drosophila/Masked/dper_gl14307.fa.masked
- dataset/Drosophila/Masked/dper_gl16371.fa.masked
- dataset/Drosophila/Masked/dper_gl16768.fa.masked
- dataset/Drosophila/Masked/dper_gl16823.fa.masked
- dataset/Drosophila/Masked/dper_hb.fa.masked
- dataset/Drosophila/Masked/dpse_eve.fa.masked
- dataset/Drosophila/Masked/dpse_ga12521.fa.masked
- dataset/Drosophila/Masked/dpse_ga17390.fa.masked
- dataset/Drosophila/Masked/dpse_ga18381.fa.masked
- dataset/Drosophila/Masked/dpse_ga19636.fa.masked
- dataset/Drosophila/Masked/dpse_ga20715.fa.masked
- dataset/Drosophila/Masked/dpse_ga22354.fa.masked
- dataset/Drosophila/Masked/dpse_hb.fa.masked
- dataset/Drosophila/Masked/dsec_gm11382.fa.masked
- dataset/Drosophila/Masked/dsec_gm11927.fa.masked
- dataset/Drosophila/Masked/dsec_gm12909.fa.masked
- dataset/Drosophila/Masked/dsec_gm18880.fa.masked
- dataset/Drosophila/Masked/dsec_gm21172.fa.masked
- dataset/Drosophila/Masked/dsec_gm25080.fa.masked
- dataset/Drosophila/Masked/dsec_hb.fa.masked
- dataset/Drosophila/Masked/dsec_kni.fa.masked
- dataset/Drosophila/Masked/dsim_gd11921.fa.masked
- dataset/Drosophila/Masked/dsim_gd15118.fa.masked
- dataset/Drosophila/Masked/dsim_gd21550.fa.masked
- dataset/Drosophila/Masked/dsim_h.fa.masked
- dataset/Drosophila/Masked/dsim_kni.fa.masked
- dataset/Drosophila/Masked/dvir_eve.fa.masked
- dataset/Drosophila/Masked/dvir_gj17061.fa.masked
- dataset/Drosophila/Masked/dvir_h.fa.masked
- dataset/Drosophila/Masked/dvir_hb.fa.masked
- dataset/Drosophila/Masked/dvir_kni.fa.masked
- dataset/Drosophila/Masked/dvir_kr.fa.masked
- dataset/Drosophila/Masked/dvir_tll.fa.masked
- dataset/Drosophila/Masked/dwil_eve.fa.masked
- dataset/Drosophila/Masked/dwil_gk10545.fa.masked
- dataset/Drosophila/Masked/dwil_gk11279.fa.masked
- dataset/Drosophila/Masked/dwil_gk14159.fa.masked
- dataset/Drosophila/Masked/dwil_gk17868.fa.masked
- dataset/Drosophila/Masked/dwil_gk21719.fa.masked
- dataset/Drosophila/Masked/dwil_gk25352.fa.masked
- dataset/Drosophila/Masked/dwil_h.fa.masked
- dataset/Drosophila/Masked/dyak_eve.fa.masked
- dataset/Drosophila/Masked/dyak_ge10907.fa.masked
- dataset/Drosophila/Masked/dyak_ge14467.fa.masked
- dataset/Drosophila/Masked/dyak_ge16945.fa.masked
- dataset/Drosophila/Masked/dyak_ge17806.fa.masked
- dataset/Drosophila/Masked/dyak_ge20765.fa.masked
- dataset/Drosophila/Masked/dyak_ge22389.fa.masked
- dataset/Drosophila/Masked/dyak_hb.fa.masked
- dataset/Drosophila/prd/
- dataset/Drosophila/prd/dana_gf23439.txt
- dataset/Drosophila/prd/dere_gg10275.txt
- dataset/Drosophila/prd/dgri_gh10195.txt
- dataset/Drosophila/prd/dmel_prd.txt
- dataset/Drosophila/prd/dmoj_gi14821.txt
- dataset/Drosophila/prd/dper_gl14130.txt
- dataset/Drosophila/prd/dpse_ga19807.txt
- dataset/Drosophila/prd/dsec_gm26340.txt
- dataset/Drosophila/prd/dsim_gd22133.txt
- dataset/Drosophila/prd/dvir_gj23973.txt
- dataset/Drosophila/prd/dwil_gk21081.txt
- dataset/Drosophila/prd/dyak_ge12435.txt
- dataset/Drosophila/tll/
- dataset/Drosophila/tll/dana_gf22927.fa
- dataset/Drosophila/tll/dere_gg11781.fa
- dataset/Drosophila/tll/dgri_gh14219.fa
- dataset/Drosophila/tll/dmel_tll.fa
- dataset/Drosophila/tll/dmoj_gi22125.fa
- dataset/Drosophila/tll/dper_gl13521.fa
- dataset/Drosophila/tll/dpse_ga12521.fa
- dataset/Drosophila/tll/dsec_gm12909.fa
- dataset/Drosophila/tll/dsim_gd21550.fa
- dataset/Drosophila/tll/dvir_tll.fa
- dataset/Drosophila/tll/dwil_gk14159.fa
- dataset/Drosophila/tll/dyak_ge10907.fa
- dataset/Liver/
- dataset/Liver/liver.fa
- dataset/Liver/liver_answers.txt
- dataset/Liver/liver_pwm.txt
- dataset/Muscle/
- dataset/Muscle/muscle.fa
- dataset/Muscle/muscle_answers.txt
- dataset/Muscle/muscle_pwm.txt
