# Supplementary material for: SMCis: An Effective Algorithm for Discovery of Cis-Regulatory Modules
Source: PLoS One. 2016 Sep 16;11(9):e0162968. doi: 10.1371/journal.pone.0162968 (PMC5026350; doi:10.1371/journal.pone.0162968)
Supplement: S1 Datasets — (ZIP) [file pone.0162968.s001.zip › dataset/Drosophila/btd/dana_gf22531.fa]

>scaffold_13248:1385083,1425082
tgctgctgctgctggagcagatgctgcagctgttgttgatggtgttgcatttggcgtatc
tgtggtccggcattaccgccaccggttccattaccgttaccatcatcaccgccagtgccg
ggattgctgccgccgccgccgccgccgccaccgccaccgccggctccgttcatctgggaa
ggcacaacgccgacgccgccgacgacgccaacattaacgccgccgacgactccgacacca
acaccgccgggtccagaaccgggtccaggtccctgggcaggtggcttatttggtccgccg
ccggcatttggtccggaggtggaatttgtattaactccgggggcaccgccgccgcccccg
ccgccgccgccgccggtcaactgatccgaccagccgctattcgaggacaccaactcgtcc
ggcaggttctcctccaggaacaaggagatgtccgtggtcactaggagatatgagagatga
gataaggtgagttggtaaaaaaaaaaaaagaagggtagggttttgggtggagaagaggtg
gggaggggttctaatagggttataagagagttataagagttaaaggagagttactagagt
tgtaatggagttataggagagttgggatagtattttttggaataatcttcaagaactata
tagttctatatagaaattggttttatttcctataatttcttataatttcttaaaatttct
cataattatttaagatatttaaaaaaaaactttgtttttaagacttttctttataaggga
agtgatttaagaccttggaactgacagatcacatcagaatatgtatcagatatatatatc
aggaattatatcatttaaaaatgtaataattttaataaaatcgaatctttaagcttgaaa
actattatatctttaaaaggaataaaattatagagatttttgaagtatactatctataag
aataccatctataataaaaaaattagaaaaagaataaaaaaataaataaaataaaaaaat
aaaaaaaaaaaataaaataaaaaaccaaagtaggctacaattttgacagatgtcaaaaag
aaaatatatatatatatatatctaaggatgtgaaaaattgtaagcccaaaaggattagag
ggatataggagatctggggactaagttttggacaggaaggactggagagaaaggactata
gaggattataactcacttggatccattttgggccgcttctgaggcggttcgtctaagtga
tcggccatcatatagaattagtggtatgtgttcgatgtcgctgcactggagggcagcaac
cgaaaccaaagacggggggtaatagatatttcaaaaaaaaaacaatgcaaaaaaaaacag
aacaaaaattataaccgagagaacgagacaacacgaggcgtacgtagtaggacccggtgc
cgttatgtttgccgaaagggattctcgatgtttcccttgttttcttgtttgttttttttt
tttttttgtttcttgttggttaccgtgttcttgttatttttgtttctttaaagtttgttt
gttttttttgtttttcgttcgcagttttttttgtttttttttagcttcaagatgaggttc
gttccttgattctttttcgcttaattttttttttgctactttttgacatttgtcgcacag
gttgccaaaacaaacaaacaacaacaacaaatatggaagaggaaaattatgaaaaaaaat
atttaaaaaaaaaaaaaaaaacgaaccgagttacgccttcagcgtttcagtgtttgaaga
tgttcttttttttttcttttctcttttcttttctttctatctctttttctttaatttgtt
tttattttttgttttgtttgttgtttagtgtgttgtttactgcctggatgacccgttagt
ttgctccttgttgttcttgttgttgttttggttcttctcttttccttttctttttctttt
tttctttgcgtttttggacactttgcaacacacagaggtggagtaggagacgacaacaac
aacaccgcgcagagagacggcggggggagtagtatggtagtagtagtagtaaagaggggg
gggagatgatgatatatatagagagagtgaagagaggaggggacacacacacactcaaat
ggcgtgaactaacactgctcctgtttcttcctcttcctttacttccttttcttcttctcc
cttttcttcttctttttcttgtttcaataataataataattcttcttgtttttgttgttg
ttttgcaatgtttgttgcaattgttgttgtttcaacagttgttgttgctgttgctgataa
agaagaagaattgttgttgttgttttgttttaaagaagaagaaagtaatgttgttgctgc
gacagttatgttgctgctgctgctgatgcggatgatgctgctgctgctgctgctgctgct
gctgctgctgatgctaatgcttatgatgttgttgttgttagttttgtttttggccaataa
tgacaattgccgatacaacgacagcaacaacaacagtgctatcgctatcgtcacctcaat
aacaataatcggcggacaggaattggtcgtcgacgtaatcgctcccggaggatcccgccg
ccaccaccgccttgagatcgttgcggcgccgttgagatcgttgccgttgcggttgttgtc
gttgttgttgttgttgttgttgttgttgttgttgttttttttgtttttgttgttgttgtc
gttgctggcactggctcgggggccagcagacaacaactcctcggtgggatgttgttcctg
ccactgacccttatccttgtccttgtcctgctccttctgtttctgtttctgcttctgctc
ctgctccttggtccttacaacactaacaatgttgcaacactgtttcttgttgatgttgtt
gctgttgcttgtgttgttgttgttgctgccgttgctgctgttcttgttgtagatgctaat
gttgttgttgttgttgttgttctgaatgttgttgttgttgttgttgcaattgttgtttgt
cgaacagcagcagacacacgcgtgcattttgtgttgtttctgccccaaaaccaaaagttg
accttggctgggcgggctctatatattataattaataatttctctctctctcttactttc
tttctctttctctatctcttcttcttgttgttgtttgttgttgttattgttgcttgtgga
agatgttgcttgttttttgttttgtttgtttgtttttttttttttgtttgtttgaagaaa
gaatataatgctgccgccttcttcttctgctgccaccgcacttctctctcttcttctctt
ctcccttcttccttcttctatgttttgtgttacgctctcagttgcaacattttttcttgt
ttttgtttttgtttgttttttttttggcggttcttttttttttttttctcactttattat
taatttaatttttatttttgttgtttcgtagttttgttttaaatacaaaaagcaattcac
atttaggctgttatttttcttgttattattattattattatatttgtttttgtttttgtt
attattatttttgttgttgttgttgctgttgctgaagttgctgccaaaagatgttgttgt
tgttgctgctgctgctgccgccgtttgccgctctaacattgcacataaactgtaacaaaa
aaacaaaaaaaggatatttgcattttttttcttgtttttttcttctcttctttcgttctt
tctgcctattagacaaaaaaaaaaaaacatcacactaaactcgccaactcgcacattttt
tgttgcaaaaaaaaaaaattattatttatttttttttaaatatttatttatttttgtaag
ccgcggcgcgtagcaaggaacgaaatggaaatagccataggttggcggaacggagaaaac
gggggaagaagtaactggaacggtacgagaattctccgtttctctgccgcttgacgacga
cagcgacgagtactctactcgttagtttggggctgtgccgcctcctcccgttgccgctgc
catcaaaatgaaaataataaagtctattttgccgccaggccccaaaacaagtgccgccaa
taaagtctacaatttttttttttaattcaaaaatttcaacaattattaaaaaatatatat
aaaaaaaaataatttctataaatttttaaagaaaaataaatgaatattcccaatataaac
acaagaacttcacggaaaaaaaatgccagaacattttttataaaaaaaaataagttctaa
aaaaaaaaccttgccctaatttctatcctcaattataaaaaaaaaaataatcaaaattat
ccatcgaaaaaatcagtggaaaaaagtcgccgtattttggttttgcttccgcattcgagc
tgagcggccatcatatgaaattaaatttgttggggcggcgagtggcgagtagtagcgtgc
gatagagacggcaacagtggggcacactgctggcgcacaaaagctttcgcgttcacacac
acacacactagggaagccccacacgcacacacacataaaggagacaacccagagagatgg
caaaagttggggcgcgcgtacagaaattctcattttcactacacagccatactcgttggt
ttttaactcgaccgacacacacacacacactgatacgcgcgcacgattccgagagagaga
gagagcgttgcgctctctaaatttatagtagtattagtgaccgcacattggtgtgcatac
acacacgtcggtaagcgggcaatgagtgcgaagagcattggaaaaagaaagaaaaacaga
cgacagaaatatattccatttttttctgtgtccgctcgtttcgtttcgttcgttcgtttt
cttcacgtcgtatcaaagtttctattgcagaaattttttgtgttgtccgagcagcgtttt
taatttttttacgcgcacataaaaatcacaaaattattccgagcaaatgcgaaattcgat
gaaattgttaagaaaattagaaaaaaatttcaaagaaattgcggcattgaattatatttg
caaaagtcaacattttgccacgcactcaattttagaatattcttgggaattttctagaat
tttgatttaataccatatatttttcacattttccgcgaattttttaaaattcccacaaac
tttttcgcaacactaaaacaaaaaaacttcagtccgctgtgtgttaaaaattatcgtgca
ataacaaagagtgagcgttgcgtttgcttaaatccgtctgctttgcctcgccgccactcg
tcgtctcatcggctctctcatcgtgcgtccgcctctctggctctcaattgccctgttggc
ggcagcgctgtcgtcagtgaaatcacacatttgattactggcgctgctaaccttctgtca
gggttcttaaccctgggttcgggtctctactaaaaataaaccataattattttcacattt
ctttcacattttaccggcaataaatgccataaatcgcaacaatattattctcaatttttt
atcttttattttattaaattttaaatacttcaatcatcagagaaaaagtcgagaagacag
aaaatattgcaaaaagaatttcgcatttttaagaaactctgattccgatttagcagcgcc
acaaacccatgtgacctaacagaaattcgtgtaatgtcactgttagtgccaccactttcg
cagcgacagcgacgccgccggagaatatgagagcgatccgacgacacgacaagttgtggc
tagttgctcacgctattccgctctcagagagagtcagagagagccagagaatgcgccgtg
ggcaggcaagtgtagaagtggagagagcgcgcatacatatggcgcgccagataacaaagt
agcgagtaaagagatgcgccttcatcaccgtgactgttccccaaatatttttaagcattc
acagtcaccgtttttagggaagccaattttctaaataccaattttcaataaacaagcaaa
aaatgcaactacaaatatttttttatggtttgggagtataaaattaacaaataatccaaa
agaaaaccttaaaaatcccctaaatttgatttcgcgccctaatataaaggggagtcaata
aacgatgagtcactggatttggtcatctcttgcaggcacgctttctgttccgctcagctc
cgctcgctctcgctgcgaacgggtggaaaaagacgagccgaaaatcagccgccgcgaatg
gaacagagaagaaaaagcgaaaaaacagccgccacaggaggcacactatcgtcgtccctg
tctgacaaaccggtgggcatgcaaacaacgcacagaacaaattaatttcaaattgctcaa
agcctaaaatgctccaatatgatttacaaattttccattcaacagccgatattttttttc
tatttctaagcaatgaatttttatatatttaagataatttaatttacgcgcgcgccgact
agtatttgtatttatttacaattttttttctcttatagcggccgccgttgtttgttgcac
atacacagagaacactcacacacacacacaaacaccgacacgttagcacggattcgagcg
agatggcaatagggttgtcagtggcgttttgcgtgcgtgcaggcgggccggcagacccat
ccagcgagacgcgacagcgagtgcgagtgcgaggtctggttctcttctctcagaaaaaaa
aaaaatcattttccatcgaaatatcagaataatgcccgacttttatgtccggtggcgcct
actagttattttattatttttctttatcccaatttttaggaataaaaatttgccggtcgg
ctaaaaaagcactcacgcactgaaaaaaagccccgacgacgacgtcactggttgcgcctc
gcgagtaaatttgcgccaatttttgtccgttttgctttggcgagcattcgtgttcctcgg
attcccaattccgctttttcagtttcagtcgtagctggaaaaatgcgccaccggtggggt
cgggagagcacaagagcgcgagagcgacaattcgatggttctcttcactctcccaacaga
gatgagcgatattccggtcacagatcacgatatttatacccgagagcccggaggttatta
taattgtttcaaattcaaaaattgcaatgccgatcagaaaattattgaaggatcacttct
taaggccattgggaggcattgtggaggttataagctattacgtattcgcgatcaacgtaa
aaggctaaaaaagaaaacggtttatattaaggatcgccaaaggtcagtgtggtagttatt
gcaaaaaaaagctatatatgcaaattatatttattttttttagcttgtaatttgttagtt
gaaaacatttgaggaacaaaatccagtccaacattacggaacatcacataaacctaaatc
tgcactaaatagattgatttataacttgttagattttattttctaattcgatatttattc
ttttaaattttagcgggtttttgtagattggtcacatcaataaatatgttttttgacatt
ttacagaacagaagtttgttaaaaataatgttgacagcgttttacaacacaaaacatttt
tcaacacttcacaaacggtcacattgggtaaggttcatgtagaaatgtctaggtgtcgct
cttaagttgaaattagttaaaattaaattaaataaaaaataaataaattaaataaaaaca
aaataacacatttaaaatattcttacgcggcacgtatttattattcaattattattatta
ttatttattgttccatgtgccgaatatgaatattttgaatgagtggttttataatatata
tttatatatatataaaatatgtatttttttgtccatatatgattcacgaccatatacaaa
tgtaaactaagtacgtgcttagcttttcaacaaaaaatatacattgtttatatcgaaata
taaatatttcgatttcgaaataacttcaaaacgattgcgaaaacttaacaaagaactttt
tatttaaataaaataaattaaatgcttatttttatttttattttttttttatttaagcaa
aagcaatcctacaagcttggctatattttataaggcacaaggggtgttcttttgattttt
gggtatgatattctattcagacaatttggttgttggtccttatgctgctgctgctggatg
ccgcctatttgggagccttcttaaccgccgggcattctggagcactggattttgtcgaaa
ggggaggcataaaaagcagtcgccctttatgcaggtcttgtagtggagcaggatcttgcg
cgaggaggcgcagggtttcatggtgcaatccattttttgcttacatgtacccatgtggac
gaggacggccttcatggccttgcagtagttcacattgcacaccctaagtttgcacttgtg
ggcatggaagagcagatacaggtgcagttggagctgccgcttccggtactcggacacgtc
acgactgccgtcacgttcaccgcctgttgctattgaacaaaaaaatagattataaaaata
aatgttttttcttgagtttctcatatttccagaaacaggtctttacagattataactcac
ttgaatccattataggctgctcctgaggcggttcttgatcggccatcttttcagcttcag
cctcaatcagtttcagttgaaattttgatattttttaataccatatattctccgcgaatt
tttaaaaaattcccaaaaacttctccgaaacaacgaaacgaaataacaaaagtgactgtc
cgagagtcccaccactgtccgagagtcagagctagagctgggtcggccactcacgatagt
atcgatatatcgaatatttgggtttgcgaaccactatcgatgtttgagtgccgatagtaa
acgatagtggcaagcttgcacatctttacttttggcgaacaactgcggagatctacacgt
gaaagttaatattggtgttggcggagaaaatggacaaatttttgcaaggcgaatacgata
aaggtaggtatctaaactagtgcatatctgagcatgttttggactctttctcaataacta
atttctgatatataactttttacaggcataagtgcaaagagcaagtcggaggaggacgaa
aaccaggtgaaacgaatagggaagtccaaagtgtggaaccactttaaaaagtcccaagat
ggcaagacggcaagttgcatgcactgtaataaagtttacaaaacgagcggaaacacgtca
aacttgtttgaccatatgaaacgactccacccgggaatttcaatggaagagcaacaaaag
cgcgcgaatacgattgtagtattttctgttctaagttatacctgctaaaaccttagacta
ggttatagcatgtgtaactcaaaacagaagatacaaaccgttgaggctatagcattgaac
tcatattacaatattagtcgtcagtgtacaaatttagaatatattaacctattcataaga
atcttttgtgaattatttcatttcttcctttgttataagcgacttcatatgattatgaga
ttttgttatgttttgttattcgaataaagaatggcctttaagaagtttttttattattta
ctctaaatgcaacttaaacttgatttataatttttttagttcgatactatcgatactatc
gaatatttgtatgaaaaacctcgaaaacctcgaatatgccaactatcgaagttttcccag
ctctagtcagagctgacggatttaaactagaaatttttagatcgattttattttctagtt
cgattttaatgcttttcaatttccgccggtttttgtggattggtcacatcaataagcatt
tttttcgacaatttacagccagtgttgccagtttagcaattttatggctagttctagcca
ttttgaaaggccgaatgctagaaaaattaagaaattgctactagctataaatctagctac
tttaaaataaacttcagctattttcggcaattttctcgaacccgtgatttaggtctgtga
aaattaccagttacagcgaaaatactctaagtgacttgagtgaaaatacttatcgaacag
tgatttctacttttgaccatcactgctttgtgtgtttcatctctagtttgtggtgtacat
taagtgacgcaaaaaaagtgatgcaaaaatgcctaaagtgctttatacgcaaaagtttcg
cgatgcttggatgcaggctagtgagttcaaggcctggatccggaaggatgagacggattt
gtcaaaagcgtgtgttctgtcaaatgaacatagtaaaaagtaacctcagaaacaggatac
atataaaaacactaaattcaattttaaaaataaggtatttccatttacttaagtttttaa
agcagcattattaatattcctctttatagatacagcctgcgcagaaatggaaaatgctgc
cacgattatgaagtgccaacgaaatttttaaaaatgatggccgaaaatgaaaaatataac
aatgaaaacagtgaagatgtagatttaataaaatcattattggacatttaaattaattaa
tttaattcaatttttttggttatttttgggtaatttggttattttttggggtaacaaaat
gttagccattttttcagccatttttacaaacaaatttgctattttcagctagtttttttc
gtaaatctggcattattttttgttcaagacctggcaacactgtttacagcacagaagttt
gttcaaaataatgttgacagcgttttacaacactgtcacattgggtaaaattcatgtaga
agtgtctagatgtcgcttttaagttgcgagtagaatgtaaggtaaaaattttgttaataa
aatgtcgagtttcagtcctacgtagtttttacttttttgtttttacatattatgtaaaat
atgtatattttttattattggaaaatgttattctaagcatctcatatttaataatatttt
tatttgaagtgtgtgtaatgaatattatatataattttacacaatttttattatttttaa
ggggggataaactttgatatgaaaataaataaaaatataaaactaaattttaattttttt
cttttaagttttatggttttttatttatttttttttatacttttcagaccaaatctaaag
accttggcctgcagtacttttgtattaaataatttatggtttaaaaattaattgaaaatc
ttaaaataatattgtggaaatttgtaaggtgaataaattatgaaataagttctatttacc
ttggcactgagctggatggttcttcctttgaacctgttatccggcaccgacacacaaaca
aaaagcctccacccgaggacaaaggagcagcggcaggttctaaggacctcaaaggacaca
gcacatcgcacagcgactcgcaatttggaatcagaccaattagttgtccttttgtcctgg
cacctttgtcgcccgtttttcgcacaccctggcggaatcacatcaatattatttcccatg
gcccctacctcggctctctctttttttttttttttattatttgaaccaaaatggtacact
attgccactgtttccaccatccgatgtcctcttggccaggagttggcctggttgcggggg
cgcagcggggcgtgcggtgtacggagatcagaggagatgccgccacggggcgccctcaac
tgatgatcatttcgacaccccatttatgccagtggcccgtcggcttcttctctgtttttt
ttttttcaacttcactcgagaggagtccttttcggatagctcctgttcgtccttgtcctc
gtcgttttgtgccttcgtactaattttctacgaatttttcactgtctctttaactcacaa
aactgtcatttgaatggtcttttagggaaaaggattgcaaatagggtattttgctttaaa
ggtcaaaggtttgaggttaatgggagcaaatggttagaaaacttggggtactgcatacct
ttttatacctttttaaatattatgcatattttaaaacacatttttgaatattattctcat
gattacaaaaaaaaaatacacggtataaattgtaatgccaatatttgggagaagtttgtc
ttaaaaaaatttaaataaaacaaactatatatcttaaaatttttaataaaaaaccgtttt
taatcacttacacaatttactttaaaaatttaacttgtctttggcttttgtaaataaaaa
tttaccaaaaagtataattaaattgaaaaataggagagtccccatcaaaaaatctctttt
ttaaatgtaatttttttttgaaagaaactaaaaacagtctcttaaaaaagtttcatagtt
ttacatttttttataggtttaaaaaaagttaatctttaatatgaaaataattatttatta
atttattatttatttactttggaataaaacaattggaatagtttttcttcgagatctgat
gatcttgatctaatatggcttatagtgttgaaaaagcgttttaatattaaaatatcacag
cgtggttagtagatgaaggacttttaaggacgccctgtgctttaaagccacgatcagaga
tttgaaagcgttttgtgatgattttgtgtgaaattgagcttttcttttaaattatattat
atttatattattattttatagttttattaagttaatattaaaagtttataggttttattt
taatttatatattttttcataggatataaggtaagattatagtttgtaaatttaatataa
aaagcttttaatatgattctcatattttttttgctaaaactaccgagatataaggtttaa
tattattttttgagcaacccctaatagtccttttctgttatgttgtgccgacaagtgtct
ctcagttcggacatctataggttctggttctgttcggacggggcaagtgatttccctgga
agtgttagaatacccttgtttcggcactcttttagaactaccactcggctttttgtcttg
tagggctctttaggggctgtaaattgatgctgttgacatttttagtgcaaaacgacggtg
tcggtgtaccctcggggatcggggatcggggatcggggataggggatctctaatatcttg
ttcgcggttccccccctgcacttccaacaatctccgacacacgctccgaaaataaaaaca
aaaaaaaaaaaaaaaagaaaagaaaaacacacacatggaggggtaatatttattattgaa
attgaaatttattgtttaatgccattgtttctgtttcagtttcagttgtgtgttttttct
gttctttttttgttttttttggtgtttttgcatcgttgccgcttgattagaaatttccat
ggaagtccaatggttctgaaatatgacgttatgggccgcaagtgcccaccgaaaaggtca
aaggggcgggtcgcgaccttgccagcaacaagattgcgcaatctgtcctgggcattggaa
gggtaaaggaccaaagggggcgttgcaaggatctggtggtcagctgttgcaacatgttgt
tgaaaaaaaatacttaaaaaatcaaatttaataagtctaagaatttgaggaaatcttttt
gaggctgaaactaaattttgaaaattcattaaaaattataatacaatttttatggttaaa
aataaactataaactaataaattgcataatttaaaacctgaaaattaagattatttaaaa
aaaaataggggggaataaagtcttagttaaaataaaataaagttaaaataaataaaataa
gtctaagagtttgaggctgaaattgaagtttaaaaattataatacaatttttatggttaa
aaataaactataaactattaaattacataatttaaaacctaaaaataaagattatttaaa
aaaaataggtgaaaaatgcaatatttttagtgtttttgcttaaaaatatacatttgaaaa
tggcctaaaaaatacaaaaaacaattgtacttatttagtaaaatttataaaataattaca
ctcgaaaaaaaaacacttaactagcttaaaataagaaaagcaaagcaaacaagcaagtaa
gtgattattttgtgcaaaagtcaaaagatataaccagaatataaggtatatagagcccag
agagagagagatctaggaaagtcaattgagaaaaaacccgagagatttatttaatctgag
ttgtagaacagaccgggcccaaaatatttgcagacagtgaaaggatttagatgcgaaaat
ccccataaatccaattaacacaaatctgcataacgggttaagggttaagggttaaccaac
caagccctaacaactacaattttaaagcaaagggaaaggattacgtttctatctttttcg
cacaaaaatttcaattgaatgtttctgaggaataatttctacctgaacttgaatatactt
tactctttctaaccctatctttctgttcttttcttactaaaggaatatatgattgcgaat
atattttctggtttgacattttctggttgtggattaccgcagacgatcccttgacttttc
ctgctaagcgatcgtaaaacgtggattatgcatttatggccccccctggcaggagcacaa
ccatagacagtcgtcctgcatgtcctgtttcacccacaagcccactcaccacccacatcc
ttgaccaaaagggtgcggtttaatcccagaccaccaaaaacgaggtagctacactcaaag
aaacactatgattctttctttaaatttgttttttttagatttttgaaattatttttagtt
ccgggttctacagtttttgtcagaaattgggtatttggattttatttttaagaaataatt
aaacaaaatgtttatattttaaagggggaggtattttttaagaaaatataaagcaataaa
attcaaatagaataaaaataagatctttggacttaccccaaatattgtcttgacttttaa
actgaaaatataaagaaaatgtattttattaaaaaaaatatataaatattattccaacaa
ctaaatattttataaaaaagataaactattaaataaataaatgtttaaagtaaaaaatat
ttccatttttatacaaaacagacggacaaacggacacgcggacagtttcaagtagctctg
atccaaaaaatacctatcctttaagactaaaaatatctctacctcatagcctaacatatt
tttcaccaaaatcactatcatttctctcagtgcccgagaaaagaaaaggaaaattgcaaa
ttaatctcacagaaggcagtcatcaggaatcaataattacaattcaggcgtaaccgagtc
agagggctaggtagcaaaacatacttggtaatcctcgacggatcgtatcctggcgattcc
aggattaccgtcgatccacccgagaaatcccatggataaggagctttgatgcgtcgaagt
caaaacttttccagcttaacccagcttaggcatctagccgagagtccccctctgaatcct
tcagaatccttccatgcccatccttaccttatccttacctggcctggactgatcaccttt
ttgtttggtgggctcgtctcggctaatcaattgattatcgccacggatccgatcggatcg
catcggattatatcagattggatgggtgggatggttggggatgactaggatagttggcta
gatcagcggaaaagggttaagaatcctaagaatcctatgggttaagaccgagtagattga
cttttggatccattagattaagactcattttgcacaacactcttaggcactggatttaat
ccattttgtaaactttttgtgcattttgttggaagattatagatttttttaggattttat
taattatttgattaattttccctatgatttcctcataatttccctcacgaattcccttaa
tttccctcattttaatgccacaagtttccctctaatcaaaattacctgcaatttttaact
ttttgtccaatttgttgggagattatagtttattttatatattattgattattttattaa
tttcccctatgatttccccatgatttccctcatgaattcccttaatttccctcattttaa
tgccacaagtttccctctaatcaaaattacatgaaatttttaactttttgtccaatttgt
tgggagattatagtttattttagatattattgattattttattaattttccctatgattt
ccccatgatttccctcatgaattcccttaatttccctcattttaatgagggaattcccac
aactttccctctaatcaaaattacttgaaattttcaacttttcgaccaaaatactgagcc
atactcctctttttttttgctaattgattacccggcgtcttggtggcccaaggacaacgg
gaaggactaggcgggggcagtagggagccgggaatcccacaggaaggaaggaaggtggag
ccgggggcagacagtcttcaagtctagttgacttcagcgatgtcataaatcttggccaga
ccaagagcctcaaggagcagagaggaggacggcaaggcggagaaacggaaagggaggtgg
ccataagggcggcaaggaaggcggggcggggcagcacgaggccggctccttgttgggctt
ccacttagccagtgttgttgcttctgttgctggtctggttgcctcaatataattgtatct
tccgtttcattacatgttgccccaaagttaccatttgccataccctctaattttgcttca
aaagggggtatattgtttagggggtatatttaaaaaaaaaaaactacagaaccaagttta
ttatattttgaaggtttttgatttttaatttaaatttcaatcagaaatttaatttttttt
taacttttctactcctttttttattaaaaattatttaaaataaataagcaaaaaaacaat
ggcaattaataataaaaaataatgtaaaaatgcgtataaaatattaggtttaattttcta
aataaggatggtatttaaaaaaaaaaacatattcctttgaaagtcggtttttttttttaa
tatattcttcgtaaaaaaaaactatataaatttgtttgaaaatcttttatattttagatt
tttagaatatttttcaaaaatattttaaacaataaagtttgtaaaaataaaaaaataaat
tttaaattaaaaatcttgcaatgataaagagagaaaataatgttaatattataattcata
atttatattattattattattctataaaattattcaattaatttatttacccaattttta
ttgaatttttaatttaataataataaaaaccccttataaaatacagggtatttaataagt
tcatctcagaacaaggtgagctcctcggaggggcgctcgtttcgttttgggagtcatcat
tatcatttcacagcaacagcagcaaatcgtaaaatttgtggcccgggcccacgttgcgta
tgcgtaataaaaaagacgccgcataataaaaagggagcaattgtgattaatatgcccacc
agcaccaacacacagccacaggcgagagcgagaagagctctatgctgtcgctgttgctat
tgcgccactcttctcgccctcgggtttgctttccttttccctctaacgcgtccttgatgc
gcgacttctggaatttttaatagtttttttctatttgagtatgggaattttttgttttaa
atattaacatttaaactagaaaattaaaaacttttttaaaatatacaaaataaaaaattt
cccttttctgactctcaaacaatcagggataatactggatttcaggacaataggtttttt
aaaggatattttattaaataattaagatttgatgtattttttaacgtaaaaaaaattatt
atttatggataagactttttttaagtttttttttacaattttttagtgtcaaaattaaaa
taaactaagatcctattcaattctaataaaaaattactctgaattagtcttaaaatttta
ttaaaaaaattaatataaatataattaagagtttatattttaaagtttataaaaaaaagg
acttttttttaaggactaatatgttttttttaaggaatttgagggaaaaaaacttacaaa
gaatgaaaaatagggagattatagggaaaatattttaaaatccttaaaaaaaattgtcaa
tcaaatatattttttaaaattttgcttaaaaatatcctagaaaatgtcctatatcggaaa
acatgacaaaatccttgacaatgaaagcatttttgacccaaaactgaagaaggatttttt
ttttttgataaacttgatccccaaagaccccggcccatatgtgatgggggagcaagagag
aagtagtgcttgctgccactgttgctgatgcgcatctcttcgcgccacgctctcactctc
ccgctctccctttcccgctcccgctcccgcttacgtatctttctgtggtggtgtttgggt
taacgccccttaaaatacagttatttcattgggcccccccccaaaaatttattttttatt
agttttatttgtttttggcttgaaaatttgaaatattgtcccctttcttttttttaatct
tttttttttttcctttttaaggggggtttgtttttgggaagaaaaaaaaaaaaaaaaaaa
aactgaaaaattttttatccctttttaacaaaaatttttttttttttttataaagagggg
ccccccgtttttttttctcccccgttttttctttttaaaaaaaaattaatttccaataaa
aacatttaaatttaaggctctgaaataaaaacaaaaacaaacgcatttgctcacccaatt
gctgtgacacacaaacacacatacaacacacgtaacaaaaacaaaacgcgtgcagcagcc
acgccagaaagagagagcacgcagagagcgtggccggctaaatgggagagtaccgtggcc
aaaatgagacaaaaccatttgccctccaggcattaagccaaaaacaaccaccttgccggc
agagcgagagcgcaacacccactgctgcgtcacagcaacgggcagaagcagcgcagcact
atggattgttgcggggagggtgtgagaatttctgcgtcggagcgtaaacagcgctgccgg
cgtcggcagaaggctctcccggtcacagcagcgtcatgttaagccgctgttaatacactg
ttatctggtataaatccctgttaaatgactgttaccccactggccggtgctgttagcggt
gatgagagcgagagcgggtgcgtggtgctgccgctgtcgctgccggcgttggcagaggcc
acacagctctctcgtggtttaaaagtactacacttaattaccgttctatcacatcacgcg
cagcagcagagaaaatctgtttggacctatacatgtgcacgtatatactgtcggcgaaat
tcggtctttaatttgtttgtgtttttttgctcgtgtttgttgttgttgttattatatttg
gcgtgcaattaccaacggtaaacggtacaaagccaaaacaaaacgaatataactccaaaa
gccatggccaaagtgtgtgtttaaaaaaaaacaaaatttttttttttcaaaaaatttgaa
aacttcaaaaactttaaaataatatctgaaaaaaaaaaagaaagaaaaactctcttgtgg
agatgtgcttaaaattgtgaagaagagaaaagaaacaaacacttgcaacatcatacaaca
acaacaacaacaagattgtagaacaacaaacagtagcgaactgtgcaacaagaagaagaa
gaagaagaagagctttcaaaatgatcgatgcggcatgcaattatctgaatccctatgcaa
cacagcagcagcaacagcaacagcacgcgcagcaacaacacatccacaacatgcagcagc
aggcgcaacagcaacatcagctcctcccgcagcaccacttgcaacatcacctgcaacatc
accaccaccaacaacaacaacaacagcagcagcaacaacaacagcaacatcagcttttgc
cacaacaacaacaacagcaacagcagcagcaacaacaacaacaacatcatgacttcctca
gcgccgctctactatccgccccctcatccctctccggcgggtcatcaagctcctccggcg
gttctagttccggcagctccccactatacggccctgtctccgtatccggcaagtcggcgc
ccatgaagctcgagatgccatatccgcaggcctcctccaccggcaccgcctcccccaact
ccagcatccagtccgccccctcctcggcctcggtctcgcccagcatcttcccctcgcccg
cccagtcctttgcctccattaccgccagtccgacgactcccgtatccggatctgggtccg
gctccggctccgtcattgggatgtcggcagcagcggcggcggtagcggcggccgccacgg
cagcagttacggcgggatcagcaggatccggttctggatcgggatccgtgtccgccgcct
cgtccccctcctcggccgcctcggcggcagcagcggcggcggcggcggcagcggcagcag
ccgacttgggggcagcggcggtggccagtgccgcctacggatggaatactgcctactccg
gacttccagcaaggtaattattattttttttaattttcaaaactaggcatcggtttttga
aacttttttttggaattttgaatatttttttgagttttggaaagagggttttctaaaaag
gaagtttagttttttgaaaaatttaaattcttgttgagagatttgttttttttttgggga
atagttttcgaaaaatacttaaaactcttgaaatagttttttgaaaacagttttttctaa
tatttcttatgagttttgggtattattgtttcaaaattatctaaaatatagacttaaaag
ggggatataacttaaaaaatacttcttatgctttaaactttatagttttgataataggat
aggataggatagatactttagatactataggattgaatagatactaagagatactttagg
agagaaaagatatttcggacagtactatataatactagatactataggatagaatagata
ctttagaatagatactataggattgaatagatactacaggatagaatagatacttcagat
agatacatcaaatacttcagatactatagatactaaagtatagaatagaaaaaaagagat
aatacaggatagaatagatactttaggatagaatagagaagtatctctagtaatatgata
taatagactctttagatactataggatagattataatctaaagaataatcttagaataga
tactaagattatactttaggatagtatagatactttagatactatagtatagaatagaaa
ctaagtagtactataggatagaatagatattttaggacagatttttgtatagtatagtat
ggtatagtatagtatagatactaaagtatagtatttagatacgatttcaatataattata
taacttttcctcccaagatccccgttaccagatctcatggcaatatctctagatccaaat
tgaataatgccaggtatcggtagagccatagacatagtagagatatatagtaattccccc
ctaatcccttgcaattatcacttgaataatcattgtatctgaagatcagagaagtaaggc
aactaattaaagactataagataaaatgagataataatagagattaaaacccgctatcaa
cactctttttaaagactatacttagggagaagttaataaccaaagagagtactattttaa
gaaactttttaacttaaaaaacactttattaaacaatattatttccctttcttccagaag
ccagttcccgtatgcccaatacgcgtccgactactatggcaatgctgtgggaatgtcctc
ctcggcggcctggttctcccaccaggagcgcctctaccagccctggagttcgcagagcta
tccgggcttcaacttcgacgacatcgccttccagacccagttgcagcggcggtcggtgcg
gtgcacgtgccccaactgcaccaacgagatgagcggcctgcccccgatcgtcggtccgga
tgagcgcggtcgcaagcagcacatctgccacatacccggctgcgaacggctctacggcaa
ggcctcccatctgaagacccatctccgatggcacaccggcgaacgtcccttcctctgtct
cacttgcgggaagagattctctcgatcggatgaactgcagcgacatggaaggacacacac
caactatcgtccctatgcctgccccatctgctccaagaagttctcccgcagcgaccatct
cagcaagcacaagaagacccacttcaaggacaagaagagcaagaaggccctggccgcgga
ggccaaggagcagcaggcggccatcaagcaggagaagaaggataagaagtcctccggcaa
gtcccacaccccgcccgccatcgagttcaagcaggagcagtccgataatcctctagtgaa
ctataccccctatggcaactatgtgggaggggcgggaggagctggtaatcagtcagcacc
cccacccccgccgccgctcttccagcacaaccagatggtgggcggcagcggtggtggcgc
cacctatgagccctggaaccgtgccactacctcgaattccgcctcccgatccacttcctc
ctcggcggccagttcccccgcagtgggtggtgccgcctcctcacccgcctccgcctcggc
ttccgcttccgcctccgcatccgcctcagtgtccgccacctcctccgccgctgccaccgc
cctggcccagcaccactacgccgccctggccatgcagagcgagtcccagctggcggccga
gtacggcctgacgatgagtggattggccagcggcgctagccaggattccagttccagctg
ccacatgaagtccgagtatgcggcgggctatcccccagagtttggggcaggaactagtgc
cacctatggctatcccccgcacccccatccccatccccatcatcacaatgcgtgggcagc
agcggcagcctatcatccccatgcggccacctaagcaggattacagggtatcctttaaac
agaaataccccaaaaattgttaaatcataaaaaaaatgccataaaaaaagaagaaaaaag
aaacctaaggcaacaagtgtagtgtgtttttttttcagtgtttattgttgataaaatata
tatatatattatatattatatttaataaaagaactaagtgtttattagaatttaagatta
tatatgaatttaaaaaatatctacaaaattgaaaacaaaaaactaaaatattctttaaat
gtatatcctagctagttctaaggacatccgaatttttttctttcccaaaaacaaaaacaa
aaatacgaatttttttttctacccaactaagactaattttttttttgcatgtctgtaaat
attttttagcaatatttaagccatatatatttagaaaacttaaaaaaaaaaaagaagaaa
aagaaaagaaaattaagaaatacaaaaattatgaaaccatctagttgtgtaccataataa
ttgttaattgtctttaagataaattatatttaaaaacaaaatgctaaaaaaatacctaca
acatccaaccgaggcgacaaaaattcccaaaaaaaaacaacaacaacaaaatcctaacaa
taaaaaaaaatcaaacaaaattatattggaaaacaaaagcaattcaagacttcttttttt
attattctctttttttcacaaaagcaccctatattttagggttgttggggtgatctttca
gaatccaagagatctctaagggttggtttttattttttttggtttctaacccggaagctt
ccctacttccggggaactggatctgcttggggtgctgctgatcttccgaataggggagac
ttttttacaaaatggttaattcctcatcataaatctgcttggtttttttttatttttatg
tttctataattgtttaaggagattttattaagtttttattttttcaacaagtttttatta
aattaaatgggtttttatgaaatttttagcatatatctaagagttttggagtttattggc
ttttaagaagtatttttggtactttataaatagaagttctttaaaaaattgagaaaaaat
atatcacaatgatataatgattatttctttaaacttcttcaattttcaactattttagac
tattagtaactatttgcaatatttaatataaagaaatagatgaagttacttaaaaattaa
agaaaaaaatatcacaagaatcacaagcttttgagtttcgaacccttgaccgtggtttct
tgtccaatatatctattctgaactatttctggtacttaaatataaagaaattgaagaagt
ttcttaaaaaaaaggtaaaaaaagtatatcacaaggaaccctagaccaaaagtgcaaatt
taagagcaatttaagagagtttttgatccaaaactggcattacttatagaagatttgaaa
taatattcttctataaattacatttaatatttcccctaagaaaactttagttttttttta
agagaaaagattaaaagaaacaatttgaataatatttaaataatactaaataataatcta
tctagacttctaggtactagatacttctagataccatttcctagcacatttatctcttcg
actagtggctcttgtaactccaatttaatttaatctgtctgatggtggcagtcgccagat
atcacataattcacagccccagtccccagtccccagacccagactcagtctcagtctcag
aatatttattcaatatgtgaggcggccaatgggagtcaatttacggagacgactatccca
ctttgtggttggatgccgagagtatcaataccaccaccatcagaagtagttgccaatcca
ataacccactcggagtatcaatacgaaatgaatggcccaacaaagttattttgtaattaa
acgcagtttccagagggggggcaaaaaaagaaaaaataaagaaaactttgtgtcccaaac
gatggcgtgaagattgccaatcgctggaagattcaaaaataaaaaaaaaatacaaaaaat
atctgaagagagattcagatacccagtagatcgatggcggccaatataaaatattgattt
atgctgccctgcccgggcatcaatcaattttcaagttgagtgagcgccaagccccccttg
aagagcccacgcccattccgcggttcgactcctgttttcttacaaactactattattatt
tttgttgtgcaagcggttgacaaccctaacttatagttgtacattaaatattttaatata
tatatgtttttttttttttttatcagtttcacacgcacgttaatcataagcctctctaac
cctttttttttttttgagggggtatccctctctaaatggcaaacaaaaatctgattgatt
tataactcaagaagagactgcggtcgggcccctggtcggtggaaagtcgaagagaaaaat
ccaacaagaaatccaacaaaataaaatctctcagcttaatgatgataaatgatgatgtta
tgatttgttaatttttcttcgcgtctctctgcgtttgaggagttaacccgaacatgaggt
attcgttttatattttacatttttttctttcttacttttttctggccagtgtttaatggc
ctcccaaaaaaaaaaaacaaaaaaaaatgcccaggcgaaagtgtaattttaagtatgggt
tacagaatcgcttcaaaaaattatatttttatcttcagacatttgtttctctcctcaaat
agttgaggtttatagatttttagagggttaccccctcgaaatgactaacgattatgtttt
ttcgggtttttcggaaaatttcccaaattgttaaagtgaaactctataataagtatgttt
ttaaaattaaattttatatttttttaaagacatatttgttgaaaaatttatatttgtttg
aaaagaaagtttttaaaaaatggtttttgaagatatgggttttggaaaaattttaggatt
atatgaaagatatattttctttttgaaaaagaaaataataattttataataaagatatct
attttttttaattaaatataaaagtaaggagatttttaggccttttttgtgacaattata
gggttttatatttttttttaaagttaaaaaagtattgaggtatttaaaaaacatttaaaa
aaactatctaaaaaaagatctacaaagttagaaacaaaaagagttaaaggatttaccttt
ttggaaacatttctgtaagataaaaatgcttttattcaaaaatactctttatatagcacc
tttccaaagtccttcaaaactatttaataaaaagaattatacaaattccagtactctcca
cacttttttataatatttattatattttattaaaatataatacccggtactcttctcatt
cttctatatattcccacttttaacactcattcgaaagtcaatcacttctctaattagcac
tacttacagtacccgatagcatcaccattttaattagtctttccggcaacactttcccgt
aattattttctccggagccccagagtatccccccctcccctttttccggcttagttgctg
aaatgcgcaatctgtgccgcaaattaagaaatactggacaatatcttgtatcttgtatct
tttaatcccctccctgagaagtcctttggccaaaaaaacaagaagattgcgatcctgttg
cgcgattatcctttaaccacatgtcatccttccatcattttttcttttgtgtgtgtttct
gcacccgcatcgccaggcaaaatatatatcccggccatatgccaggacacaccgaagaca
gaccgcaggacataaccgaaatttataatcaccgatgaccatgtccagcacgcccacaaa
aaaaaaaaaaaaaaaaaaaaaagaagagagaaaaactaataaataccaagtgccgatgaa
acataaaacattttctagttaagtcatgttcgatcatagctcctttccaccgacaggacc
ttcaggaccttttttttttagacacgcttgcttagcgcaggcagcgagataatctcaact
caattttctactcaaggacctcgcacaggatcgagaacaaggacctctcaggcgcctaag
atcaaaacatcgattctatggaaatgtcagagagtcaagtgctcgattatttatagctcc
gatcaaaatgagagtgatctctggttactggatcactggagtccttgggatgtcctgcga
ggatctgaagcgtgcccagaagtatgtgtgacaacactttcggattacgttccatattac
aaaatcggtatccaaatctgaatacgaatccgacaaaaaaaatctcaagtgggcacttgg
ttaggtgtgtggtgtcagttggccaccaaattctgggaaactctttctctccaccacttc
agtactctatatacttgtaatctattgcttctggatccatgttaattccctgccgccttc
ccacaagtgggatacttgtgtcttttcgagtggctgcagttatgacttcttttgaggctt
ttgttattttctcgaaagtgatttcataatttgttaaatttgttcattctaacaggttga
tacatttttggagtaattttttatgtaaacaagggaaagggttttgcttttttaagtaat
gggagtaaagggtttgaaataaaatatttaatattttttaagagattttttaaacacttt
ggagtaagaagcgtaagaagtaccgggtatcgtaaaatttggagttagtttagagttttg
gatctgatacagaaattgttttttaaatagtgtttttttgttttaaatagttttggaagg
agttcctttcttttttaaacctttaaaacctttttcttaaaaaagtctataatttgtatt
attttaactaaattgttttagtatttctagtaaaaatacaagaatcagaaattatttatt
ataaaatatatacttttttgaaagttaagaaactgaaaataaaaccaaacttaaatatta
aagctaaagcaaggatattagaggataatagaaccacagaccctacagatctatagatct
actacataatcccttataacctaatctatacccctattttctttataatttctataatat
ttccatagttcttctataatctactccctaaacctccaagaacaagcaccctatggcctt
tcttttgaatttcaattaattaccccaaagtactgcgatgaatatcgaataagtaagcac
ttcagaccacatagtcctgttgggaactatgagtccttggtcctgattttggcacgtgac
ccaatcaatgtcgagcacatcagaccgtgacaattgccaaggatatgaaggattgaaggc
gttctaaaggatatggggggtatgtatgtatatgtggggaataaatacaattcgattcaa
acactaaaagtggccaaaaacaaaaagaaaaaataaaagaaacaacaactcaatcggtgg
catctgcggcatacaaattaaaatatttatgtgtgcattaaggacatacaaggacgacga
ggacgaccaggacgatggcaggagccattcgaatgtgaaggaaaaagtgcgacatatgtg
cagtcaataaattttccacttttcatgctgacagttcagaaaaacgaaaagaaaaaaaaa
aatgggaaaactcgaggtggccgaggaggaggagcgcggacgaaacgctaatggctccac
aatgaccggagcatttcaaacacacactaatactatacacacacacatacatagagagag
tactgtgtccttaactaaagaaaaggactcgagtaaattgctccttttctggtgcattta
atttgattttattgttcgcgcttcgcttatttgtttgtgtcaaggaataatttccctttc
tgcctcgatttgttgcggtttatcgatatatgagccacgcccaccgcccacagcccacag
cccatagcccacacaccgcccacccacgccccaccattgttttgtgtatttccgcttccg
cccctaacaccctcctaacacatcaaaaatataattcataaaaaaaagatactggaaaat
aaaggctatttaaatgcatttaaatgtagtacctccttgaatcttgccacgccccctcgc
atggcccatgggtcatccaaaaaataatacccaaaaaaccgttgcaaattgattcagttt
ttccccattttcctatttttcctagagagagtgaggatagaaatcgatttgttgcgcctg
cttttcggtctgatttctgctttttacagggtattacgttagattttggggatgacgggg
agattaagtgccggaataatgtgtttggaatgggggtttgctctattgtacgtaaatact
tgtaaaatattcatttaacttccggtagatgtttggaaattgttgaaaaaatattataag
aattaagagttggttttgggttttatttttagagtggaataggaagttaacttagacaga
gttatctattctaatattgtctattttagtcatctttttaaaggacactttcaacagatc
attttaatagtcactattcggggtcaccattcacctaatctactttttagagatcacctt
tacatatcttatcgctttcgaatggaatacaaagatatcttcttgaattcctaaatctca
atgactcacttttctagttacctttttaaaggacatttttaagagatcatttttatagtc
ttgtcggggtcacctttaacttattcacctttttagagatcacctttacatatcttgtct
ttttcgcaaggaataggaagttatctttctgaattctatctaaatgtaacctttcttgta
cttctttttctaggaaatgcttacagatcactcatatagagtttcggggtcaccttttta
tagataatcctttaaacctgtcagagttgtcgctttggggtcaccttttcggggttacta
ttgagccaatcccttttttagagatctttttcccaaagaccaccttctaaacgccaccta
ttctatagctcaccaaaaatatccttcctttcatgccccatttcaagtgcctcccgccag
tcagttttgtattttccggaacttcatgctctcctactttgagaattcccagtccgattt
ctggccaggtttctggcgttgacgtgtgtgccaacaattacgcctgtcctgtgccccaag
accctctcccactgattcatggagtcccctcttgaaatgtccaaagcaactcggttgaca
tgtgtccgtatggggtttttggttgaaccttataccgtttggtatacatagttcccctgg
cgccctcgctcgctggctcgctggcacgttgagtgagtgtttttgcaattattataaatc
aagaatttgatttatgtcatgtaacaaacttcagcaacgactgcgaactattcgaggtta
tttacgaccgcaaaacacttacaaagtgtgtgtgtggccagcaaagtccggttctctggg
tattgggttctagagaggcccatcctctcagcctcccagcctatatgtatatctatctaa
ctacctacttacctacctaccttccttctatgccgtacaacaaacaaactatccatccat
ccatccatctatccagtcaacctaacaacaatgtgtgaaaaaaaaacctcaaaacaatgg
acttctagtgggcaatttctattatttatagcacacaataaataaaagcctctaaataaa
tatagaaatttgctcagcgccaaaaaaaaataaaaaaaatgtatgaactgaaactgtttt
ctaatatttacaactttagcaataaactttaagcttttaaacataaatttaagtgatgag
gaggtaaaaaaaaacaatggcaagatgagtcatttaactgaaatcaaacttacttagtag
acattgtcttgattactattttcactttgctaacgaacagggatttggaaaaagtaatat
tttccctgattgcaaataacctcttctcttggaatccactcgaaatcgacacttgaacaa
ataccaacaacaaaaaaataccatttacataaacttttttatattcaacataaaaaaaaa
aatggatgaaaaaacatggctagcggaaacggaaatggaaatggaaatggatgccgcacg
gtcagtgttcgataattcctgggtctgagtatcaggaatcagcaaatcaggactccaaac
ttggcgccaaacaatagcaccaaaccataatgggctagaagagctctcaacgcgaatgca
taaatcaaacggacaggcggacaaacggacaagcggacaaacggacaaacggacaagcgg
acaaacggacagagggacaaacatttccagctgaagcagcgtgtttgcattttttatgaa
cttgtcgaacagcgaacaacaacacaatcatgtactcgatatacataaaaaatgcataaa
acgccaaacaatcgacaaacaatggaggaaaaaatcgcataaaaaagccagttctgaact
cagagctttttttaaatgaaacttaattggagatggtggaagatggtaagttagtattac
taatagattttatgggaaagaaggaacttattagaaactaagaaactaaaaactattaag
aagagcatctgccattcgtagctatagtatctagaagaattgtttcttttttttatatat
atatccttgtatatccttgtatctcccctctcatacaaaacaggacgtttcatgtgtcaa
gccaaaggggcttcctgtacgacgacacctccttcccagcccatcccatcccatcccatc
ccatctcatcccttcgtttggaataatttcgccttgatattgaagtatttttttgcaatt
tctttggatcggaaaaattaaacacaacatgccagagatatgagagacttgtgcagtggc
ggatatccttgacacatcctgtccctgtcgctgtgtcgccaaaaaagaaaaaaaggtcct
ctcgctttgtacgcaatcgcaattacagaatgcgatacatttgtctccgatgcagatgga
aatctgtgtgtttgaaatgcaatccctcagcttgggatccttgatcctttgtccttattt
tgtcactgattagctgtagcctgtgtggatcgaatttcgcgacacctgacgggaaacccc
accaccagcacttctatcggcaatccacttggtttcttggtcttcttatttctaaagata
ttatttcaatttggattttcagctgtttttttttttaataattgccttgattgggttttc
gaaacatagctgggaaaataggtatttcttttagatttttttattttagaagcttggcgg
tcaccttttcggggtcaccatttcaaaatagctttaaagttttattttgagaatttttgg
gtctaaaatgttttatttttgatataagtttaaagttttttctacaggttcttggaataa
aactatgaaaaatatatgattcccttgtactttttattcatttaatatattttaaatata
tatttcttttaaaccacctaacataaattttgatgagttctatatataactagtagataa
aatataaaaattaaccttaaaagagttctcaaaaagaggtcatatgtctcaaaaagaaaa
gaaataactaccagacctacagatcttaagggtttcagtaacataactaatatctcttat
actaatagctaatatctcctctaaaatatgttcatagcttgcttttaacttcaaaaaata
caagtagaaaccctatttaatgtctcagaggtcctcccaccttccggttaccccgcaaaa
ctctgactcagcaaactcccaggcacgactttcggtttttctcttttcttttttttttgg
ctttgtttgagtttgagactgacggcagtcagggccaatatgcctttaatcaagccgcag
aagacaaaagtaattttcaattttcgaattatttccagcaaaaagcgagaagctgcagaa
ggatggaggggaaaaagtcgtaaaggatgagcagcgcgtgtatttaaattaggcgcagga
taataaagccaatgagtgatttagttgaattgtcagcaattgaataaattttccaattgc
ctgcgtttttcgcattagcattagtccccaagtcgctgccgcctcacgcacatcctcctg
acacatcctgacacatcctggcatatcctggcatatcccaacaacccaaagcaacaaaag
cgcaaaatcagtctctgatcgctctccgctcccgcttctcgtctcttgtgaattttattc
aaatgaatggacgacgacgacgtcgcctggtaattttgtgaacccttttttcgtcctttt
ctcgtcctcgatgggctttaacgcttcgttttcgggttatttgcgtttgcccagggctct
ttgaagtttcatatatactatatatatatatatttttaatcctgcctccacaaaatgact
gtttggctgcctttcatggctcgacacccatttttcaacctcacttgactcacacacaca
cacacacacacacatctcggggcaaatactggatagtatatagtgtgtatatacccccaa
aagggtgactcaagtctcggttaataggtgattattatggtattcaagtttgaactttga
accttggaaagtttttatttttagaagacatctaggcttaaagttatatgatttttctag
cggataggcttcttagcaattatatattttaaggatataggaaactgaacctaaaaaagc
aaagttagagatttatttagtcaagtaccgggtatcataatttccccaaaataactctct
aatccttaaactatccactaaacccttgttccttaaaaaacaatatcctccaataataat
cacaactcttctatcgaatgaaagtgaaatcctaagactgccttactccgccttcttgtg
tccttttttttttttgggccaagtgcgtaagcaagttaatcgaaaaaaaagcataaaaaa
gggttgttcaatgggccattttttcgcttcccactgattttgcggtgaaccgtgagggga
aaaaaagagatttttcgggaatgctgttttgttgccaaaaagccagcagaaaaatccaga
aaaagaaataggaggggacttgatttgaaaagtgggtgttttgttgaaagtggcgcgcat
gagtaccaaaaaaaaagtaaaaaaaaaaaaaataaaaataataaaagggggaaaaagggg
cacaagaggcctatcaaagcgaattcaaagtcctggggaatattccatcgttggactctt
tttttttttgtttttggtttggggcggtccaggcggaggcgacacgcccagtcggttttt
atttcttagaaataagtagctctggtattctacgcacgcagatcctaagccgcaaagggc
agggatctcgaaagtgaacacaacactgggttgtcgcagcgaacattgagtttttttaaa
ttattttactttttagaggctctatcagtgcatttttaaatatattttgtcctagggggg
tttatccttagggtttttatattttagaaaataaaataaacactttttatgaataatgat
gatattagtgtgaccaaatgagtttgtaaaacaaaaatgcaaaggccaataacagtttaa
ggttgaaattagttaaaaaactacatcgtaattgaaaaaaaaagtctattagagtgacta
aatgacagatttctttagctagtagcatattagtgtgaccaaatgagtttgtaaagcaaa
agtttaaaaactaataagatttaagccagtaattagtgaaaaaactgcatcacaattgcc
aaaaaaaaagtctattagagcgaccaaatgttagttttctttagtttatcacacattagt
gtgaccaaatgacactttgatgcatggaaaccctctttgatgaatcacatattgatttaa
agtactccgccactttaatctttaacattccaagcaattactaatcctctttcaaagtaa
tgtctttaaagaactatccctccccattcttctaccattttttttgtcgttccaggtgtg
tgtgtgtgctttcccgacgaccttgacagccaacacacttgggttagcttgggaaactaa
ccaccgatgacgatgacaaagaagacgatgacggcatctctcggatcccagggcgataag
aagatgcctggacacactggcactggtatgaataagaatgccgggatggtatggaaggag
atatggtggctcttgctacttttaacttgacatcaatcaacaatggggcgcaggcagctt
ctgttaaagacgcgcactcaaaatgcttttaagtttcgcgcacaaaactgctgatgtaaa
gatgacccgacacaaaatcggtgggatttcttccaaccatccacgctccatacactcttc
actcctcactccattactccccactctggattgaaaatccgttgttattgcggctgttaa
tttgatttcaaaagccgccgccgacgccgtcgatacatgaataggcaaattatgtaggta
caggtgcagtttagtgcaccactctgaaccactactgatcccatccaaaccgatcttttt
gggtgccgaaccgagctgagccgacacccggctccaatcccagcttcccattgagccacc
gatcgtccaaaaaaaaaccacgggagtgcaacacccactgaaaagatccctcagattgca
ggtagccgtccgctttcctcgagcggcttaattgaatgtcaggcgacacggtggtgccac
actatgggaggaaagcataaggaaaccaccagaaatccactggaaaccactgtttttggt
ggtgcgcacgtgctgtggggatcttattctttaatagatctaattcttcatctttaatgg
cttataaataataataaattgaataaactgtttgcagagtagccttttcttctacgtttt
ttaatgtggcctaaagttaaattgattcaaaagctttttatattaaaaatgtagtttttt
taagcatcttttcttgtttaaagactttaagtaagatattttttagcttataatgtgttc
ctcccaataattccaattattctcttctatttaagatatttttttgtattatatcataac
taaagtgaccaaagttgcttaaaccccaaaaaatactaaaagagtgaagaaagcttaaat
ttcataactatttcttacaatttctaaaatatattgtatattttatttattctcttccaa
ttaagatatatattttttatattttatcataattagagtgaccaaagtggcttaaaactc
aaaaaaatactaaaacaatgaccaaaagcttaattttcattattatttctaacaatatgt
catatattttgtaataattgctcttcttgattaattattaannnnnnnnnnnnnnnnnnn
nnnnnnnnnnnnnnnnnnnnnnnnnnnnnnnnnnnnnnnnnnnnnnnnnnnnnnnnnnnn
nnnnnnnnnnnnnnnnnnnnnnnnnnnnnnnnnnnnnnnnnnnnnnnnnnnnnnnnnnnn
nnnnnnnnnnnnnnnnnnnntgctcaattgagcgcatgaaccggcgatcattttgttcaa
cgccctccccctcacactgggggcccagccattcaatcgagcactcaacgattgatgctt
tgattgatgggtgtcagcaaattggatgagtcgtagattaccgccagccgatgagcccgc
tgggcttcttcgcattttaaatgcaatttgtcgagcgtttgcgccgctttatagtttcaa
aatcttcacttttccacgataatcaccctaaagggggggcagggcagggttttaactttt
ttttttattttttgtattttaggttttggggttattgattttaccccaggtggtaggtag
ctttgaatttgaatagaaatgttcacaaacgacaaagtgcggaagctttgcttttgtttg
cttggcttttcagacttttgactttcagactttgtgtttgattctttgagaagtagtttg
tattagttttttaggcctatatgaagtgaacgggtagtttataatgatttttagtataat
gattttgaatctacttattagaggtgagattttagatcgtagtagttttgatttgatagc
tggatggaaggaataaatcttttatagatctttttggatagaatttttgggaaaaagtga
gttcttttaatagaactctataatctaatgaaaatattagtctttttttaggtattaata
cttaagttttataagttttgtatttaaaatgtttaaatcttttaaactaaagcagataca
atgatatctagatagatctatatagtctatgtagactttttaggcctaattctgggtaaa
atgtgagttctactttgaaaactctataatattattttattttaatggatatgatagtac
agtttctataaaactctataatataaagaatagtaatccctagtagtcgaaataattgag
tttagatctttaaatcttaaaagaaactatgataacttggtggatagatggatctttaga
gctatatagagtctaatgagtctaattcttaagaaatttctggtaagttctactatttta
actctattatttaaataaaatactccataatctattataaatctataatccaatacaaat
atttagtcctaataaagtaaaaaaaatatatcaaatatttctaaatatccccccaattta
tgacctttactttgttaagttttagtaactttttgttcaaattttatttaaattttttta
tttttcattttttttaatattttctctgattttttttcaggctccttgcaggcgctgggc
acaaaccaaagaccccaaagtcattttaaacatggtctccgataaaaatctaataaagtg
cgccgccaccagagaaaaaaagcggagaatcaacagagaaaaagagacagacagagtgag
agccagaaagacagacagagagagcactgtagttgaagcaatttctggaaattatttttt
aataattttttttttttttcgctggctgcgttgtaaaaaatttttgcttgatttcttgat
tttacggctgcctgggttgtttttttctcttttttttttttttatatttttcttgtattt
ttttgcggcacactttgcactatcgaattgtgtggatctcgacgatgttgcgacgtctcc
ttgcaacaaaataaaaaaaaaataataaaaaaaagagaaaaaaaaatacctttagcttaa
agtccccacgattccggctcttgacttcgcagccctgacactttgcaggtgtgccatcca
actagaaagatcaattgcccggctaaggggggggctcctcataggttgggagggggtaac
tgcagttactgcaggggctacgcgccggcaaaaattaatttcatgttcgaaagaattttt
aattaacttacatggcgtatgagtaatattaaatcattgcccgccaagcccgaagaaggg
gttagagcgtagggcagggaagggggtagcctaaggaggtggggaaatggtaaaagctgt
tggccaaaataattagcaaaaataaaattaattactatttttatagatcttattagggaa
aggagattacaaagagggttgtcagaaggggactatctcgggagaggttttgaaaaagtt
ttgaaacaaaatctggcatttattttttgaatatatgattttggaatcatatattaagtt
tctgaatttattttagatttttaaaacttgattttctgagtagctttggttttgaaaaag
aaatgtgtgaaataggtttttaaaaaattaattattttactcttaattattaactacatt
atccagtatttaatccactttttttagacacatttttattaaaattttaatgaaagcacc
ccttagattagttctaacaatctttaaagcagacatgtcaagaagatgaaaacccatctt
catatgtgtgtcttgaaaatagaaaacaataatcaagaaaatgttacccactctaccccc
tcccctcccctcatcatcagatatgccctggtcacgtggcaatttttgtgattcctggta
cgggatgtcctgtcaagatcgctttacagcctcccccaggaagaaggaaacaatttgggc
tcggttcccggttgaaattgctttcaggaaaaatataataaagagaatgtgtgtgtgtat
gtgagtgggattttaaaatccacacagaaccaccaaccatctaaccatccacccacccat
ccacccaaccacccagccaccgcctcctttctttatgtgttttgtcattagtttcatttt
ataatttattaacatcaacattgtatcctaagggactttatttcgactatatgatacctg
gtacctctaggttttaggtatttttagtatttttattttattttttcttttaaaggtttt
atttttaatccttatattatatagctctttattctaacac
