# Supplementary material for: SMCis: An Effective Algorithm for Discovery of Cis-Regulatory Modules
Source: PLoS One. 2016 Sep 16;11(9):e0162968. doi: 10.1371/journal.pone.0162968 (PMC5026350; doi:10.1371/journal.pone.0162968)
Supplement: S1 Datasets — (ZIP) [file pone.0162968.s001.zip › dataset/Drosophila/btd/dere_gg18322.fa]

>scaffold_4690:5506572,5546571 (reverse complemented)
cccgcgccgcagcctccagggcagccatctgggaggagagactgctggagctgctcatca
tgcgactgctcaatgaggtcgatgtggtggtcgtcgctcccgttccgcctcctgccgttc
ctccagacatgaggtgcagtggattgctagcgggcgtagtggatgatccgcctcctgctc
cgctggcaccaccaccgctgctgctgctggtggccattgtggccgaagtaggagtcgaga
ccgagctgagtggcgtacccgagcccgccgaggatgatgatgacgtggaacttgcacccg
ctgcagtggctccactgctgctattgctgccactgccactactcgcacaggtggctgctg
ctgatgcgggcgtactgctcgccgccaatccggaggcacttgtcgccggcactggggagg
cgggtatataaggaggcgtacccggccgattgctcagcggttgttgcattagactgctca
ccgagggcgggttgttgttagcactactactattattattgttggagggcgtgccaatcg
acgggccgttggacaggaagccaggcgatgggctcggagctgaaaccgtcacattggagg
cggatcctcccgttcccggcgctccagaccccgcatttagagcttccagactcgtcggcg
tgggcggcatattgttcagcacactgccgggcttctgttgttgctgttgctggccttgct
gctgctgctgttgctgttgctgctgctgctgctgctgctgcattggtgagctaaagctgt
tgctagtcgcctgctgctgctgctgctgttgttgtagaggtgtggcattgctgaatggcg
actgcggcaacagcattccctgctgctgctgctgctgttgttgctgctgcacctgctgtt
gctgctgctggtgaatgtgtcgctgcttcatgatctcgctcagctgaggattggcgccag
tgccgccgttcgcattgatgaactgctgctgttgctgctgcccgggcaccggactggtga
gcacattggtcgtttgataaggcgaaagcgcgggattgactaccatgccaccgggactgg
gtcctggtgggccgaccagcattttgccggctccggatccgggcggttgttgttgctgtt
gttgcgggaactgcatgcgctgttgttgctgcaaggcgagcatgttgccaccgggcgaat
gactgcgcatggtcaccatgttgttggtgactcccacgccgacgcccaggactgctgccg
cctgctgacccagtattccaggtggtccctgcggacgcagctgctgcggaggcatcacac
cgcccattggactgatgctgggatggatacagctctgcaggggctgctgaccctgctgct
gctgctgttgttgttgctgctgctgctgctggggcaagactacaccgcccgctccaccag
ctgcactgcctgctccgccggccgctcctccagccgctggattcgcaacgccttgctgct
gcatcagcatctgctggtgctgctccttacgtttcagccgcttctcctccagctcctttt
ggattttgtagatcttttcggccagcaggtgatagtactccgatctggacttggccattt
cgtacatgtccttctcgaccttttccgcgtaggacacgagattatgcatccgtttgtcct
gcatggtcgtgggatccgaggtggggaagatggcctgcaccagtttgtggacgagatggt
tgcgcagatcggcggtcaccgattcccgccagtctttctcgttgtcgcccgaaggaccgg
agtttccgctattgccaccaccggcacctcctgctccaccgccagcattctggttgggat
tgcctgcattaccactgcccgtggtatcggctggcattaggacactggaaccagctgcca
cttggccaccactcgcaccggcgcccgctgctgctccgcccgctccgacgccatggctct
gcggatgcacttgggccaccttcagctgctgcttgtcgttggctcccacggctccgccgg
ctgctgtaccaccgaaattggtattgccaaagccaccgacgttaacagagagtggtgctg
gaatgttgccacccagctgggcgggattgggttgttgctgttgctgctgctgctgttgtt
gttgctctaccatggttgccaggccaccgagtcgtcgattctggccctgctgctgctgct
ggagcatctgttgctgttgttgatgcaggctgttaacatcgttcggcagaacattgggtc
cagtttggccgccaggtctacctggtctcagaaccctgacggccggctgagcgccttgca
tgcgaatcacaggaggcaatccctgctgctgcataccgccagctggcaccggcgagagtc
caacttggcccatgccatcgaatcgacggagttcctgctgttgaacctgctgctggtgca
cctgctgttgctgctgctgctgttgggtcaattgttgcaccatgtccgcaggcgttttcg
gcgcacccggtgcaccgcccgctccctgctgctggggcagaactatggcagtgttttggc
cacctccaggtgcaacctgctgtccttgattgccgtccaccaccagacccgtcaggttgg
gctgctggttctgctgctgttgttgctgctgctgctgttgctgctgaagattaccgccag
ctccagccgctccaccagccgctccgccgccacctggaggcgcacctccaattccagccg
gcccgcctcctggcggcacattcgcattttgaaaaaccgaatgattctgccggaagggat
agcaaattacgcagccactgttcgtgcacgtcttgtaatgcaagaggatttgccgcgagg
aggcacaatgctgcatggtgcagtccttgctctgtttgcacgtgcccatgtgggccagca
ctgatttcatcgccttgcagtagttgacgttgcacacctccctgttcggattcaggttct
ccctgcgattacacttgtgtgcatggaggaggagcatcagttgctgctggatctgtcgct
tacggtcgtcgggcacatcgcgattggcgccaccagggccgctggcttgtacggcgccac
cggctccgccgcctgccactgtcggcacgccagcaacggttcctgcattggccacaacgc
ctgctcctccgagtccaacgccctgttgctgctgctgcgaggtgccgggctgctgttgct
gctgctgtccggggtgaccgagcagctggttgggttgcggaggacgtgggcccatggctc
cggtctgctgttgcgctagcatctgttgctgctgaggattcccgctgaccagctgccccg
cgggcactgaaccatcgccgccgagtgtggacatgggcaccactgtgccgacgggtcgat
tgccctgcggcatgcccggtacgacgccgcctctttgggccatctgctgggcgaggagtt
gttgctgctgctgctgctgttgctgggggttgttgccaccgcctggtccaccatactgac
ccactccgtagggcagactgttgagttgagctgcaaacggacgaaaaccttacattagcc
atcgattcaattccatgctgggaatccactagatctggactagatggaaactagaaactc
actcatttgcatgttgggattctgcatgcgtggtccgccgccaccaggtccatttccagg
cccaccagctcctccagcggcgcccatgagatgggggccacgaagcatatgctgttgccc
caccatgcgtcccatcatcgggccgttctgcatatgcatgccctggttcggggtaacggc
tcctccgccgccagctccaacgcctccagctcctgatccaggtcctcctggtaccgaaac
ggcattgatcatgccaccgccgccgccgccaggctgctgcttgagatgattgaccatgcc
gcccatgccgccgccaacgctgttggtcagcaccatgtttcccagattgccctgcgcaat
ggtgttcatgcctgcggaagatgcaacaagatggtgttttcaaatgactgtcgctatata
caactccttgcagcttggataaccaagtacatggggtacaagtatgattactcacctggt
atggcgttcatgccattgttgccattattcgatatcgacatgggcattgagttgaccata
cccatctgagtgcccaccacctgctgcatgccaccctggttgggggactgtaggttgggc
gacttgctgcccagctgctgcatgccaggcaccaccatggcacctttctggccctgttgc
tgctgctggagtaggtgctgtagctgctggtgatgctgcatttgactgatcctgttgccc
gctccggagccgttgccactgccgtcgtcaccacccgtaccggatccgttgccgccgccg
gctccgttcatctgggaaggcacaacgccgacaacaccgccgacggtcacattgactcca
acaccgactccgccagtgccagagccgggaccgggtccttgggctgccggtttattgggt
ccaccaccgggatttgggccggatgtggagtttgtggttacaccggaggcgccgccacct
ccattgccaccgcctgctccgccggtcagctgatccgaccagccgctgctcgaggacacc
aactcatcgggcaggttctcctccagaaagtaggagatgtccgctaaaggaagaaaattc
gaaatggttttaagcaagggtttttcgtaaatgatccttacagaaaaaatcttaggatag
actcaatctttatcgaattcatattgaaaaatgactggcgaaattcattctttacaagtt
attgtctgtgaggcttatccttaaaatcatttaagacttaaaaaaaatcctcatagaaaa
agatcaaaatgccggcttctgaaatgtcaattaatactggaattttcattcagacaaaaa
aaattgaagtgataaaaatgtaatcttctggcttcggtactcacttggatccattttaac
ccgcttttggggcggttcgtctaagtgatcggccatcatatagagttagttggattcttc
cgttgctgacgcacgcgaatccaagaataaaaaaaaaaaaaaaacaaacacgatgacgaa
aaaacgttcgggaaatctgaggaattcctctgggtttctaacgagttcaatagtttctgt
tagtttttgaacttttgattcgcctttctgtgttttttttctgttttttttgttaactct
ctaataaaccgacaatgtcgaagttcgattgtgttctgatttttcgcttttggaacttgt
cacaaagcctgtgctgtttcttcttcttcaactctttttccgtctgtcacttttgacagt
tgtttggtttggttaagtgtttagtgttatacgttgtagattccttgattagttttgaca
ctttgcaacacacgcacgcacgcacaatacacaacacacaaagaggcactcaaaaggcgt
ggctggcgaggattgggatttggttttggtattgttggtgttttgggatctggtgaaaat
caatgatggtggcgatgctggcttttaatagtgatattatcgcttctgcttcgcttttta
ttgctaatgatgttgcttctgttgtttttgttattatttttgttattgttgttgttgttg
ttgtccttgttgtagttgtagttgttgttttagataattcctttgctaattgccgctgca
acgacagcaacaacgtagccggcgctatcgtcaccgcaacgtcaacggatagagctggcc
accaccacgtcgtcggtcctgtgcccgctgctccggctgcttcggctgcttcggctgctc
ccacttccactgccactcccactccttcgccttttccttctccttctgccgcttccgctg
atcctggaggatcgcgcagccaccaccgccttctcgttgcggcgccgttgagatcgttgt
cgttgtcgccgccactggcgcgttggccagcagacaactcctccaccgcctggtgctcct
cctgctcctcttgatgcttgttcttatcctgcgcccacttgaccagtacctcttcctctt
cttcgacgacgacttctgccctgcgctttcttagctgcaatttgttgttgttgctgctgc
tgctgatgatgctgctgctgctgctgctgctgctgctgtcgttgttgttgtggttactgc
tgctgctgctgctgccgtcgttgttcttgttgttgcaattgttgtttgtcgaacagcagc
agacacacgcgtgcattttgtgttgttgggccccaaaaacaccaaaagttgaccttggct
gggcggctcttgttattgtttgtttgtttgtttgttgttgcctgcctgcctccactgagc
gaaaaagaacggttgttggtttggctctcttctctttctcttccttttctttccgccttt
ttttccgctatcttacatcttttacgtgatttgtttttggcggctttttgctacacatag
atatataaatattttgaccatatattatatatgcgtgtgtttaatttttactgcacttga
ttcggttttcgtttacaattaataaggaaaaaaaaagcaattcacattgttggctgttgt
tgttgggtttgttgtgtttcggtttgtttttgttgctggcgcttctgattcggctgctgc
tgctgatgtttttgtcgatgctgatgttgatgttgttgctgctgctgcttctgccgacat
ttgccgctctaacattgcacattaactgtaaacgcacaagaggaaaatacgcagcctatt
agattatgttgaatgaacgaacacacaccgcacgcaaatcgaaagcaatatttatttatt
ttcttctttcttttttttttttgtattttagccgcgcgcgaggggaaaagggaaacgaaa
cgatactaaaatgcgacgagacgtgccgaaaacggggacgaaaaggggaagagaacaacg
agaacgggaatcgagaattctctcggtcttgttgcactcatctgtgcgccgcttgacgac
cactcgctctctctctcttctctgttcttgtctcgcgatttaattcgccaatactaccag
cgctgtactcgctactttgctcgcagacgtgtggacgtgtgtgttgtcctctcgctcttt
tggcgcacaccacgaaaatggaaataataagtttcattttgccgccagaccaccgaaaaa
atatggaaaacaagtgccgtcgttggcaaaagtatactttgaaaaatgcttcaaattttt
aggacaaataaattttttgaaaaaaagaaatcacaccttggaaggtacaaaaggcagaaa
actactacaaaaaatgtattaaagtatcagccagttacggctgtggtctacagtccaatt
tataaattaaatggccgaaaaagtggccgtattttggttttgcttccgcattcgagcggc
catcatacgaaatttaatttgttggggcggcgagtggcgagtggggtgcgagcgggatga
cactagagtgcagtggggctggctgacaaaagctttcacacacgcacgcacgcacacaca
tttggggtttggggcgcgcgtacagaattctcacagcgacgccaacgttttcactacaca
gttacacaaacacacacacatatatcgaaaacagcgagttcgtgcaagagcgagcacgag
tccgagagagaaagcgtgcgatgatattagtgccgagcggcattagtgtgcaatatacac
acgacggtaagcggcaacgagtgcgaggagcattggaaaaagaaagaaaaacagacgaca
gaaatatattccattttttttctgtgttcgctcgtcgttttcgtttcgttttcttcttca
cgtcgtttcaaagtttctattgcagaaattttttgtgttgtctccgctagagcgtttttt
atttttcccggcccgcacaaaaatcgtaaaaataattggcaaaaatacgaaattcaagaa
aatgccgtagaaaatttgaaaaaatttccggccagattttggccggtttttttatttttt
cactatcaccgattgccacgcactaaatttctaaatattctttgtaattttgccgaattt
cggttttataccatatatttttcacattttccggcgattttagaaaaatcccacaaactt
tttcgcaacactaaaacaaaaaaatttcagtccgcttgtgttaatcgttctccgagccaa
aaatgtttttgcttcagtgtgaccgcggctagccgttcaaatacaccaccgagctcggaa
atacactaaaattgactgtttgacacaacatgcgagtgggctctcgtcgctctcacgtgc
tgttgggccgctgttgtcacactgttacggcccgaaattcatataaatgcctctgctagc
agtctgttggcgtcgtaacagctgttagccgctgtacgagccctgtttcgctctagcctc
tcgctctctgcgtcggcgagtccgctcacgccacgcgctctctgagagccgatacacaca
cacgcgcatacatatggcgcgccagataacaaagcagcgagtccagagatgaccacatga
tgatggtgacatattcgccgatactttttcactgaatttctcagcgcgcacttaaaaggc
gcacaaagaagttttctaaaaaatgctttggttggacagcaaagttatgaaattaatgtt
cttttcagcgttttggaaattaaaatggtaaataacattcggttctgtttgaatttaatg
acatcaaggtgtattcgaataagatttataatataaattaagaagccgacttcttaattt
ttttaaaaataagtatttgtgggcattaatttttaaaacttttgtccattgtaaaaatgt
agtctaaagttgttcaaagacgagatctacagaggatcacgcaagtaatcaagtcattgg
ctattgcgcatatctagtgggagcgtgttttccgctcgctcttgccgcgagagacaaaga
ggacgtgagagagagaggggcaagccgaaaaatcagtcgccgaaggataacactatcgtc
gtccttgtccgacgaaccggtggccatgcaaacaacgcacagaacaaattaattttcaaa
ttgttcaataaatatcccacttgcttctcattttccctccctttttgctaccggaatttt
aaattttcttttggaagcgctcttccgttaacttttcgagcactttttcgattttcgcgc
gctgccgagcgccagcgtatttatttacaattttttttgttagcggccgccgttgtttgt
tgcacatacacagcgcacacacataagcttgcactctggcacactcatgcacacacaccg
acacgttgtcaccgaaatgaacgggatggcaatatggctggctggcggtcggtacgtggg
tgcgagtgagatgacgcgatcgagactcgaacgagacgggtcaacgagtgataccgattc
tctcttgcgattgggaatcatgcccgactttttacactagatgcgctggctctggttatt
taattatgctattttcttcggtttatcggcaattggccgcattaaatatgccacaaaata
agtcacacaaaccgatagttccaatccaacgtcactgctgcgcctcgcgtgtacaatttg
cgccaattttccccccttttctcgtctttttttcagcccagcaccgctcgtctcttcctc
ttcttcacgctagcattcgtatgcggcgcagtgatgtcaatgttggcactgtgtagctaa
agagcgtaattagtcattatctagctatcttttctagctattgtcatttgtctttagctc
gtatatttatatgaatatgaacgtccaataatttcagtgcagaaagaggaattgaagaat
tttgaatactgcattattccatctactaccaatagagttttatctaattgcacaactaaa
atatgtattccaatataagtaattttatacgcattgttttttaccaggaaaaaaatgcta
aaggaaaataagtgaaccattggttaattgggttgattttatgtgtttagaaatgtttgt
tgtcttaagcattaagtaaaatagcttgctcacaaaataatcatagttttcggtttcttt
atttaagaaaagataaaattatgcttataggagtgctaatgtatttaataaaaatcaccc
tccattaaggtagcttattagctaagaaagtacaatacgtatagtaactgagatattcga
ctcttcctaaggagacaatatttttcagaaatcatataatatttattttattttttatat
tgtagatcatcctcagcatttttatcggtgtagcggtaagctctcagttcaatagaaata
gcgtcacctaggtaaagaaaagagaaactgttgtagctttagttccgtaattttccgcta
tatggtgctcaatgcgcaagaatgcaatggtgggtgtctaggctactatttgggtgcgtg
tatttgctatttactactgcacagagaaatacaatttaaaattaaaagtaagctatgtta
tatcaataaaaaacaatatagtgggctttggaatttggtttcaatgttttcataacaaat
aggcattgcatataatttcaatcacaaaagatttctctcatccaagcaaaaccttcagtt
caattctcgcctgtgaaagcgtaacacacaacatctgataaatttacgaataagtccaga
atcaaaatattgaatacaagttcgctttggaaatattttcgatcagcagtcagttgtaac
aaacgtaaaaaatctaaaccaagtaacacccaaaaataaataaaaatataacagacatga
gaaaaagtaaaaacaaagtcaaaccagtcattttcaaaaacctacgcaatcgcatagttt
atttcgccgagcccgtcaaaaagaggagcaacagcgggccgagtaagccagtttctgtca
aaaaaaaacccatagcggcgaaagtcccgacaaacagaaagcattaaactcattagtgta
gaggacaacctgtctgattcgagcgaagttattgtgagtactatgccgatttaagcgagg
aataatagtgtaatgcgcctttctttccagtgaaacaaaccgaataattgtttgatgaaa
atctgaaacgcgatcaacatgttgttttaccgattgttatttgaagttttgttgaattgt
tgattgttttgttgaagtttccattcggtaagcaactctgcgccgcgcttactacatatt
aaataaatattttgtagttatcacgggcacaggtcgattgccctttgaacctgtttgtgc
caccgactgaaacaaaatgccaccattcgggacaaaggagcagcggcaggttctaaggac
tcaaaagaacagcgaactctcaatttgaaatcgaaccaattagttgtcctttgtgctggc
acctttgtcgcctgaatttcgcaaacatcgcttcatttttcccatggcccatggctcatg
gtccatttgccatggcttcacccaagattgccactgtttttccgtggccaaggcgagtcc
tgtttcggagtcgaggtccttttcgatgttacttttgaaccgtggaaggagcacagcagg
gcgtgcggtgcgaagatcagaggagcggcccgccgcggggcgccctcaactgatgatcat
ttcgacaccccatttttgcggcgttctcttttctttttgctcctccggttccctttggcc
cgctcccttcgccatgcaccgcgagaaaaacgacgcatatacggaacacaattgaaattg
atatgctttcagttgctccaaattgattaccaagttttgaacatagaaaattttgtcgtt
tttagttgaaaaaattgttaattgttaagcattattgtttttatctgttttataaatatt
taaactttagcattaatgaatgaatgctaatctgtttaataaatatttaaacttccttta
aactctttcgttttcaactgttagttgttcactgcatacgccgcgtattttttcgagtgt
tgcaacaagtgcctcgagttcaaatatctggagatttttttcggttcggccaagtgattt
cccgggaagtgttaggatccccttgtttcggcactctttctgcgccccctctctttccta
cccctatttaggggctgtaaattgaggctgttgacatttttagtgcaaaacggtctccga
ggagatctctaatatcttgttcgcggttctaacccctctgcgacacacgcttcataaaag
aacacacaaagaacacggtgagtagaaaggaacacacacacacacacatggagggtaata
tttattattgaaattaaaatttatagtttgatgccattgtttttcccttggttccactgt
gtgtgtttttttgcatcgttgccgcttgattagagaattcagtggaagtgcagggtgccc
gagatgccgagagatggctacaagtgcgccccatacaggtcaaagggggcgtggcacgac
cttgcgatgtggtctgagcattgcgcaatctgtcgtcaaacagccgatcgatccagttgg
tgaaatcgatatgagatgtgcatgcactataagttatagctggatatgtgtggatgagaa
gggtaatgaaaatgggggcgtttcgtggatctgctcagatgaaatccttcaccatctgtt
gcatctagtggataatgccagcaaaaggatatacatatgccaaaaatgttttcagtacat
gtgaattgcaattccgtaattcaaaatcaatctatttggttagatatcctactcatatat
agaaaacccagttcagcttatgccaaagtcagcgattgtgccgaagtcaaagatagttag
cgataggtagaggttcagatacaagaagagatatacaaagtcaattggcgaaaaaacccc
ggagattaatctaatctgcgacgaagaacgggccgaagacgctagaggccaaaatatttg
cagacagtgaaaggatttagatgcgaaaatccccataaatccaattaacacaaatctgca
taacgggttaaggtttacgctaaaggattatgaggcccatgccgtgcgcacccaacaatt
tcaattgaatacttttcgctcgcactacctggcaatatggatatatctagcctctctttc
ggattaccgcagacgatccctttgacttttcctgctaagcgatcgtaaaacgtggattat
gcatttatggcaccccgcggcagcgtcgaaaccacccagccacccactcgcccaccgccc
accgcccaccgcacaccgaccaaaccgaaaacccaacccacaggacctttggtcagaggg
tgcggtttaatccgagaccaccaaaaaccgatggtatggcaatatagctgcactgcgaga
aagtaacagggggtttggcctgattatttttcttttcaattaaatgaactatttattaag
tgatacatttatttcctatgtaatgcaaggtatgcaaagtttgaggaaatatatacatat
atgtaaatatatataaaattcagatttgaaacatcttgctaaggtataatgcatggaatg
actatcatctctagtacgaaagaagtacaagtgctgaagagcgaaggccagtctggtttc
tctcagtgcagccagccaagagctgccgcattaatccgccaaagaactgcgatcaggatc
aagaatcaataattacaattcaggcgtaaccgagtcgggggctaggtagcaaaacaaaac
ggggtaatcctgacttcgccctcgtccgcctatccgggattagtggcgatccagcgagaa
atcccgcggatgaggagctttgatgcggcgaagtcaaaacttttccagcttaagcccagc
ttagctgctcctccatggcctacctgacatcgctgatctgcagatcagctgatcccacgc
cttgtttggtgggctcgtcgcggctaatcaattgattatcgcattgagatggctgagtac
tcctagctaaagtcacttcctcaaaatagattagcaattcaatttgcacaatatttggag
agatttacaaacatccaggcgacattcagaacactgcttccgttttagtggcgactaatt
aatgggtatgggttaaaatcatactgcttgtttatatttgggtgcacatataatttgggt
tcccgaagtttgtgctccattagtgtgaatcaaaaccttacatgtgccccataaaaacca
ttgcgattttccaacttcacttgacctagtggtgcaaaaaagtgggcgtgtcgctgtgtg
ggcgtcgagtagattgggattgtgggaactttccttgctgttgctgccgactttttgcta
attgattatgcggcgacgttgtggcccaaggacaagaaccagagtcaagaacaagagcag
gagcaagagcagaaggagcaaggacaaggactcgaggagccaggaggcgcaagggtattg
ttcctgcaaaggagcctggttcggcgagggaaacggcaagcaaggggagggactgggctg
ggcagacggtcttccagtctagttgacttcagcgttgtcataaatcttcggtagccacaa
gggccagaggagccgcagaggggcagagcgaaggtgccaggcgggtgaggtgggtgagga
gggaggagactgccagcacgagacaggctccttgttgttgccctgctcgcctcaatataa
ttgtatcttccgtttcattacatgttgcccagaagtcccagccgcataccctgtgtggcc
cgagtggggcgtatacgattgctgtgcattttaaaatatttatccaatcttccaaaatac
ttgcattcaaatttataacccaaacgaacaaacaatactgacaattcaggaatatttgct
gtagaagaatttgtaacttcaatttaaaggcatgccgaatttcatatttatttgaacaac
attacacatagtagcaatttgtgcacttccgaaatacttgggatgcagtggcatttaatc
ataactaagctgattgagaagtttcacatcagtaggttcatattcagaactcatggtatc
ctaggaaaattaaactatattatgatttccatcttaacaaggggaagctgaagggtcgag
atgaatttccgtgtgctcgtttcgttttgggagtcatcattatcttttcacagcagcagc
aaatcgtaaaatttgtggctcagacccacgttgcgtatgcgtaataaaaaagacgccgca
taataaaaagggagcgaaggcaacaacaacaacagcaacagcaattgtgattaatatgcg
gcacacaaacatatacacacacatgcacacacacacgcacacaaccgggcgcaggcatgc
gagagcgagagagcaaaggagagagctgctgtctcttttgtggtggtgtttggtcaacgc
ccctttaaatacagttatttcattgggccgcgaccacaaatttattagtttttattgtta
ttgtattgatatttgaagcatgctccccgcccgctccctcttttcaacatcaatcgtttc
tttttatcattgggtttcgctggagcaaaatgaaaaattaaatgccattaagccgaaatt
ttaatttaattaaagtgatgagccatacttttctctgtctgcttactttcatcgaaacaa
attgaaggtctgaatgagcaaggggataatgggaatttaagcagatattcgtgcttttaa
tgacggcacttgaaatgtgtaaaatgtcgagtaatttatgggcattcaaaatcgttggga
aatataaaaaataatcgagtttaaagtacgaacatacttacggtttatataagcaatttg
caagcatcaaattgaaaatacaaaataaaatttgtatttcggaaatatttttaggctagc
aggttttcaataaattaatacaaatttaaatactttaaatttaaataaaattaaatactt
gctaatcgaacttttttgcattctaaaggatataagatatttaaccatttgatacagtat
atttttaaggggctataattgggttaggaatattttaaatattcactttgaacacttaaa
atatgaaatattttgtaaccaactaaataataacacatttcatatacttcctaaaaaaag
taatcatgtaaaatattattacataatcatacaagtgcaagtgaaaatgacaaactttaa
tttaaaatgatttgcatttaagataagctaacatttttggcttaaagttttgatttcacc
aacaataacaaccgcaaggagctatatgagcactagctggaaaaacaacagcaacagcaa
caacaacaacaaaacacatgctcacccaattgctttgacacacaaacccacacatagaaa
ttaaaacaaaacgcctgcggcagcagcgccagaaacaacaacaatgcacagcaacgtgga
gagagagcaccatgcagcatgtcgcaaagagcgaaagagagagagagtgagagagggaga
gggagggagagagagagagcgagagagagcgagcaacagagagtggctgctggtgccggg
agtgacacatccgcgccacacgtgcaagcgagacgaagcgagttgccccgaaggcacacc
gttgcgggcaaaagcaaaacaaccaccatgatggtgccgagagcgagagagagcgagagc
tggctgtgggcgctcagtggcgacaggcaagtgcgagaacgtgatagcacgagcagcagc
agcgctgccactgccctctgcccgcgccgctgcccgcagccaagcgattcgttttgtacg
ttgttagactctctcgccgcgttttggaattcagtcgacaatcgacgataattaccggtg
gttgtatcacatcacatcacgcgcagcagcagcagcagcagcactacgaacgaaagcaga
agaagaagcagaagagccagccgcagtggcagcagagaaactcgctcgttttgggatcta
tatacacatatatagacatatatttgtatatatagagggttaaatatatatatgtgcacg
cagcattggcgaattttcggcagcctttaatttgtttgtgttttttccgtgttctcgtcc
gcgtgctcgcaattacgtgcgcggcagcaaaagactataattataaaactaaagtgaaaa
gcgtgccataattacacaagcgaatatcaataagtgcaagagcaatgtgcgaaaattgct
aacgaacgcagtagcaatcagaagcgagaaaacgcagcagcaagatcagcagtaggatcc
aaataaatcagcgcaacatacaaatcactaacgttttcaacatgatcgatgcggcctgca
attacttgaatccctatgcgcatcaacagcatcaggcgcagcagcagcagcagcagctac
agcaacagcagcaacagcagcagcagcaacacgcgcagcagcagcaggcgcaacatcatc
tgcacatgcagcaggcgcaacatcatctgcacttgtcgcatcagcaggcgccacagcagc
acatgcaacacatgacccagctacaacagcagcagcagcaacagcaacagcagcaacagc
aacagcagcaacagccgcaacagacgcaacagcagcaacatgacttcctcagcgccgccg
ccctgctgtccgcccccccatccctctccggctcgagttccggctccagctccggcagtt
ctccactatacggaaagccgccaatgaagctggaactgccgtatccgcaggcctcatcca
cgggcaccgcatcgcccaactccagcatccaatcggcgccatcatcggcctccgtatcgc
ccagcatcttcccatcgcccgcccagtcattcgcctccatttcggccagtccatccacgc
ccaccacgaccttggcgccaccgacagcggcgggagcgggagcgggagccctggcgggat
cacccacatcctcgtcgccatcctcgtcagcggcttctgctgcagcggcggcagcagcgg
cggcggctgcagcagcggaccttggagcagcggcggtcgccagtgccgcctacggctgga
ataccgcctactccggattggggccaccaaggtaaatatccacataatccacatcataag
tttgtagagctaagaaatgctaggtgatagttttatacacttgaagatagtactatataa
acttaagtgtttcgatctgaaacggatatttgggaattctcctaatagaataactacagg
ttactaagctaaataaggacaacatctttctcaaattacacagtttgctgcatgggaata
tttgaatcccattagcccgcagattgaaaatgtattatcatataaataagctcaagtagt
gcatcatgaatccataaaatgataggttcatttcattactcagattgattagctttgttg
ccaccttataacgtacatcgatcttggagcaaatacagggttttgatcgcgtaatgatag
gaataaaatggtgattaagccatatccgactgctaattgcagtaagatgaaaatctttgc
taaatggttataattacattcaaatgggaggtttactaatcgattaaatgatacaagcgc
tgaattaaccatttcactatctccatttctttgctccatctagaagtcaattcccatacg
cccagtacgcctccgattactatggcaatgcggtgggcatgtcatcatcggccgcttggt
tctcgcatcaggagcgcctctatcagccatggagttcgcagagttatccgggcttcaatt
tcgatgacatcgccttccagacgcagttgcaacgccgctccgttcgctgcacgtgcccca
actgcacgaacgagatgagcggcctgccaccgattgtggggccagatgagcggggacgca
agcagcacatctgccacattccgggctgcgaacggctatacggcaaggcgtcgcatctga
agacccatctgcgctggcacaccggcgaacggcccttcctctgcctcacgtgcggcaagc
gtttctcccgatcggatgagctgcagcggcacggacgtacgcacaccaattaccgcccat
atgcctgccccatttgctcgaagaagttctcgcgcagcgatcacctcagcaagcacaaga
agacccatttcaaggacaagaagagcaagaaggcactggccgccgaggccaaggagcagg
cggcggcgtccgcatccgcgtccgcgtcggcgtcagtggcgacggcgataaagctggaga
agaaggagaaaaagttgggtaaaccgctaacgccgcccgtggaattcaagcaggagcagc
cggatgcaacaccgctgctcaactatgcgccctatgcgaatctctatcagcattccacat
ccgcgggcacgagtgtgaatcccctgccgccaccgccgccactcttccagcagcagatga
cgacgacgacgacgtcggatcagccgtggaacagcagcagcagcagcagccgtgccatac
aaccagccactacctcagccagttcatccacatcctccagtgccagttccccagcggcag
cggtcctttccgccaccggatcagcatcttccccagcggcatccgccacggcgctggccc
agcatcactatgccgcactggccatgcaaagtgagtcgcagctggcggcggagtatggtc
taaccatgagcggattggccagcggagctagccaggactccagctccagttgccacatga
agtccgagtatgcggccagttatccggctgattttggtgcgggcacagccagttacggct
atccgcatccgcacacgcatccgcatccgcaccatcacaatgcgtgggcagcggcctatc
atccgcatgccaccgcctaggatgccccaaatccttcccagattgttacagtttaatgtt
gatgaaacaaatgccataatgtcccaaaacccagaaaggcaacaaagcaagcgtagaacg
aaaatctagtgtgtgtttttttttcagtgtttattgttgacataaaaatatattgtgaaa
atcgaaaaaaaaaaaatattatatgaattcacaaaatactgcataaggcattaaataata
ttatataaatacatatatagatatattaactatacatgtagagactagaacttgaatttt
ttttccattttttttccccaatctagttaaggcatttttttttgcatgtctgtacataca
tatacatatatatcgttctttttaagccataccatatagaatgagagaaaccatctagtt
gtgtaccataataattgttaattgtctttaagataaattatatacaacaacaaaatgcaa
aaaaatccaacaaggcgacaaaatccccacactgaaatcctaacaataaaaaaaagcgaa
caaaattatatcggaaaacaaagcgaatccagtttttattattccctctgatcgcgacgc
acccttgcttatgggttcctggttcggttagatttcagggttgtttgatctcctctaggg
gttgctttcttgcatataaatcgagggatcccggaagcttcgcgacttccggcgaacttg
atctgcatttgggtgctgatctctggcggtatttcgataataatagaaacgttttgtata
gcaatcttcattgctgtctgcactgccagatatgttagccttggagatctatctcttcta
tagattgctttccctataatattgcataaattaagctacgaatgagttacgcatatatcc
tttattacaatgatttatttagtcaaagtatgcgttattattgaatttcataacaatcgg
gtgagatttaaaggcactgcagttctaaaagcctggataagtgagcccaattcgagtctt
tctcagccaaagcgttgtaccatttttagatctccttagattcgagatccccgatccttt
tcccagctgcgaaattaatttaatctcatttcccgcggcttccccccatcaagtggggat
cataactcagaagggggcacatattcaatctataggcaaccaatgagagtcaatttagct
cgagcgaatatcccacagcccaaaatgaattgcccaacacagagtttataattaaacggg
aaacattttgtcccagcaaacaaaaacaaaaaaaggggaaaaaaaataataaaaatacaa
tgatggcgtgaagattggcaatcgaatcgccgtagagagaagagatcgatccaatccgat
ccgccgccaagcgatgcagatagcgatgcagatcgattgtggccaatataaaatattgat
ttatgctgcccagcccgggcatcaatcaattttcaagttgagtgagcgccaagcccccaa
acgtgccacgccccctccccttccaactcttcgactcaacccaactcttcaccatctttg
gatgcccgatgcaatagtgcacgaagcggttgacaacctcgctcgctttcggattggtag
agtcgcagaggtataaaaccaaaaatggggaaagatacttttctatggggatgggggcgg
aggaggagcaggaggagcaggaggaggagggtgtgatggggcagcccgacaacttcacac
gcacgttaatcatacgccgcgttggccgcgttaagaccccaaaccccaaacgccgaacgc
caaacctcaagcacccagaaaccctttttgccccaccctcaaccaccaccttgatttttg
tttttgttttcggggcgctccactaaatggcaaacaaaatctgattgatttataactgaa
gtctgcggtcagccgaggaaaataaaacataaaccaaaaagggaaaagtccagaaaataa
aaagagtacaacaagaaatacaaaatataaaatctcgcagcttaatgatgataaatgatg
atgttatgatttgttaatttttcttcgcgtctcttcgtttttttcttgttttttcctccc
tttggattttttattttattgcgtagaggagttaacccgaacatgaggtatacgtctttt
ctgttttggtcggtttaatggctcgaaaagtgctctcgaccaactcttgcacggggcgaa
agtgtaattttaagtatgggttacagaattgctggaaatttaaatgattttgctgtgtag
attttctttccggctctaatgtatgaaaatattgttctatacaagtaaaacgaaatcaaa
cgaacatcaaaaagttcctcttttcccatggataatccagtaggcatatatacacaatga
tatgattagccataatacaacaatttataaagtttcgtaacaatcgttcgagattcaata
gatcttcaagggcctaaaatgggctaaaacgaaaagtgtttgcccaaaaagctgttagaa
aacacaaattaaacaaattatgcaatcacaacccgaaatgaagtcatatcccgatattgc
gacatgactaaccacttaggcgagcgaccgaaaattagatcagcagccgagaagttccca
gaatttgtggctagctgacaccacacctatgggcactcaaaaaaaaaaaaacaaaaacga
atatacatataagaaagtgttgtcacacatactcgactcgagtaactgggacttctgggc
acgctcctcaaggatctcaaggatctcaagcatctgagattctcaagtggcgctgtccaa
gtttttggggtaaccagatatcgttctaattttaatcgggcctataaataatatcgggct
gctttgagcacttgactctccatggtttgcttgacatttccacagaatcgatgttttgat
gttcggcgctcgctggatcgcagaagcgatccttgcgctccttgcgcccctcactcgctt
tcgtccttcgagaggacagcaaattgagttgagattatctcgctgcctgcgctaagcaag
cgtgtctaaaaaaaagaagaaaagggtcctgtggtccgagatgatcgaacatgacttaac
tagaaaatgttttatgtttcatcggcacttggtatttattagtttttacttttcactttt
cacatttttcccttaatattctctctgttttttcgggtttttttcctttttggggagggg
cgttggcggtaggcgtgtttgacatggtcatcggtgattataaatttcggttgtgtcctg
cggtcgaaaccaccgagtcctgtgtgcctctgtgtgtgtgtggcttctattgccttttgt
cttctggcccaagatcgttttgttgcggcatatggcctggtattttttggctcgatgcgg
gtgcagatctcggcaggagtacaaatacaagtttgtaggggctgggggctaagatgacat
gtgtttaaaggataatcgcgcaacaagatcgcaatcccgattgccaaaaggctctagata
aacagctcagcgatggattgccttcagctgggcattgaaatatagatacgaatgtcttca
tttgtggcacctattactagtgcccatcgagcagaaaattgttggtatcttaacattaca
tttaattcaaatgctttaagtcaattaaaatttcttacaaatgctgctaacttcaattcg
agtgaattcgggtactccgaattgagacaggtaatatggccaggttcaccacatttgaat
atcaaatgcttacccatcaagaacctgatgaatagcgtggaatccaatcgatgaactgcc
atcaaaggagtcctttgtcgattgcggcacgtgacccaatcactgtcgctcacatcagac
cgtgacaatcgttaaggacatgtgaaggattggggattcggtaggatacgatacgatacg
attcaattcgattcgattcgactcgaccagtaaagtggccaaaagggataaggacctcat
cgccggccatcgaaggacaactcaatcgggccaacggcatctgcggcatacaaattaaaa
tatttatgtgtgtgcattaggcgggggcaaacattaaggacacagcaacagcagcaataa
caacaacaacaggaacaacaacaactgatgtgtggcaggagccaatggaaaaagtgcgac
atatgtgcagtcaataaattttccacttttcatgctgacagcacagaaaaaaaaaatacg
aaaaggaaaagcggtacgggggcgctcgaggaccgctaatggctccacaatgaccaggcg
catttaattcacaaaagcaaacaaaaaaaaattaaataaaggactccaagagaaaaggac
tcgagtaaattgctccttttctgctgcatttaatttgattttattgttcgcgcttcgcct
atttgtttgtgtcacagaatgtttctttcgatttgctgcggtttatcgatatatgggcca
cgcccactgccccacactgcacaccgcccccatttccgcccacccacacacacacacaca
catacacgcaaactaaaacgcgtgtgtgttttgttttccgtttcctggtgcgcatagaaa
acaaaataaaggaaaagtggaaaatctattaaaatgcatttaaatgtctgcaccgtgtag
cgccccccttcccccttcccccttcaccacaccccaaccaccaacctgccacgcccacac
ttgagccaaaggggagttctatatacacacatacacactaagatgtgtatgaatgccgca
ttatgaccacgaaaaagcgttgcgaattgattaagtttttcccatttccctctttaccga
atttcccctttggagggcataaatcgatttgctgcgcctgcttttcggtgtgatttccgt
ttatacagggtatcagagagcagcggcgatatgggcgtttgtagccggatagctccttaa
tggacatttgattttgttgctaggcaagtagcctttaaataatccttaaaatatgacaaa
tgtatatgataaaataaggtaaatgtattcagataaaatgcggtaaaatttggtatatgc
aacacaacttgcacatcttatattttctacatcagttatttgcaataaaaagattcggaa
acttatgcaataccatatgcagttttcccagtgacatttcacttgtttctttgtatattt
ttccacgttaaagtattttttttttgactcgtgggctatgacgtgtgtgccaacaattac
gaatatatggcatccgtactcccctcggcacctcctggaaaccagattcggttgacatgt
gtgggacagttccgagttaccgtcgcttccccggcttgagtgagtgttttttgcaattat
tataaatcaagaatttgatttatgccatgtaaaaaacttcagcaacgactgcaaactatt
cgagattatttacgaccgcaaaacacttacaaagtgtgtggcccatgaagtccggttcgg
ttttgttctggggtctgggatctgggatctgggatatggaacccagtggttcacctcagt
tccccctaccgacctaacaacaatgtgtgaaaaactaaataaaaacaccaaacgccgatg
ccgaacaatggatttctattatttatagcacacaataaacaaggtctgtacataaatata
gaaattcgctcaacccggtctcaataagggctcaaaagtgttcagtatttcatttaattt
agcttgtctaataaattaactaatttacgagattgagcaaaacttaaaaaaagatacctc
ctcgttattaaaaacctttctgcgtttcacttgactttcacagtaagaatattaaaatgt
atttactgcaagctccatagttgcataaacttgtatattatgtacattttatgggctttg
tgttacgctcatattgcaaaatgtaaactttcaccattttgaaattattatccacttaat
tgctctttacatccaactaatgaacccaatgatgagctcatgaaaaaatgttccccccat
ttaaactgaaagcaaatatctggcttcggtttttccaaccccagcatacatatgtacaag
tatattgtatgtacatatgtagctggctctgaaagtacttatgctacccatcgcagattt
ctgtttgccactcgaaatcgacacttgaacaaccggctacaacgaccacaaagagctgac
tgagtaaacaacaaaaaaaaatttgcataaacttttttatatgcgcctgccgcaacaaaa
aaaaccctaaaaaaatatcaagaggcagtggaaaacatggccagcggaagcggaaatgga
aatggatgccgcgcggtcagtagtagtatagtgttcgataagctcgggaagcggcaatca
ggattccgaaatcaggaatcgggcatcaggcatccaggattccgtacatggcgccaatag
ccgggtccggctgtccaacagtccaacaacaatgggccaaagagagaccgctacgcgaag
gcataaatcacggacaaacggacaagcggacaaacggacggacggacggacggacggaca
ggcggacaaacattcccgttgaagcagcgtgtttgcattttttatgaacttgtcgaacag
caacacaatcatgtactccgatatacataaaaaatgcataaaaatgggaatcgcaacgcc
aaacaattggcaaacaatggggaaatcggataaggaccagtatacatcatcgagcttcgt
cgcttcgctgcgcccgcagagttctccaactttccgatttattttgcccgagtcgaatgg
cgccaattaactgacttagcaactgaaattgtttggtgatataataattgtcaaaaatag
attttaatagggttgtgttcagaaaattgacaattcttagaacttgtgtgcgtatatcta
tcgctataataataataacaaaatatgattatggctctgaaaacgcttgggaaaccaatt
ttgccagccaaatgaagcctgaaagagcataggaacgtcgtatgataatgtccttaacag
aaccgtatctccttagtccttttcccctcatcgagcaggacgtttcatgtgtcaagcttg
ggcttcctgtacggcaacacctccccccagatgcaatgaataaatattgtatgcgatttc
ggcggttcggatcgaatgggatcgcatttatcattttgccggagcggaaaaattaaatgc
aaactgagaggaaaaatagcgttgaatatgagagacttatgcgtcagcggatatccttga
cacatcctgtgcgcaatgccgtatgcggcatggtattatgtatcgcacttgcggaataca
gatacatttgatgagattgcgattgtgattgcattgcaatccggcatcgtttttggcatt
gattagcccccgccaaaccaaacgaccgatcgaatttcgcagcatcgagattttgcgaca
cctgacgggaagtgttcttggtttcggttttcccaggtactccaaaacccttagtttaag
gatacactccctttcctttttctcgtttcttatttttttgctttgttattttgttatatt
tcatatcaattgacatggcagaaaacgaagtctgagcccagctgcccgagcgtctgccac
atataactcgcatatgaaatgccattttatgctttatgtggcctgttaactgtagtctat
aattatcgagcagcagcagaagcagcagcaccggccgcaacagtcgaggcacaaaaatgt
aggaaaagaaaatattaagttgaaatacttcatgcccctgggctgattacttggaccggg
gccgcgtgtgtaatggcaactgatttatcgcatttgaaatatttttagcattgctcttgc
ccccattcgtaagacaaggcagcttaacttcttaacttctgtgtccggcattagtcagag
cccaagaattataaccgacatgtggaaaagggtacccactccggttttcgatgcggactc
tttggttctcatgtgtcttcgctgggctgctgtttggacattgaaatgtgagcggggcat
ggggcaagcaaaaagaaaaaaacaaaaatattatcagacaatcccacaaaacagtgttgg
tgaatgatacaccaaaatgtgttaccaaaaattacacctaggccaattgtgaaaaattaa
ataaatatttaaaactaactggctaattgcttgaaacagtgttggcaaatttcatattat
tgaaggaatcaagtctatagtgttggctagggatatttaaagccttcaatctacagatat
ttgcatatacatttttctagctgatgtaaacgacttcattcatgctgccttatgcccaaa
ttaaccatttcaactggtccctcgtcctcaaaataattttgtgaaattcccggatggctt
ggctgactcagcaaactcctttcgacctggcttggctgacgatggcgcaatatgccttta
atcaagccgccgaagacaaagtaatttcaattttcgaattatttccagcaaagctgaaaa
cgctgagggcccgatgctaatgtgcgtgggtgggtggtttttgggcgggtgattgcgaca
aagtcagagagcacagcgcgtgtatttaaattaggcgcacataataaagccaatgagtga
tttagttgaattgccagcaattgaataaattttccaattgcctgcattctcgcattagca
tttgtgggggaggaaggcgagtgcgaatccttgcccggccccagccattgaatccttttt
agctcacgcacatcctggaacacaaaacgcaaaatcagtcgaacgtctgtgcattcaaat
gaatggacgccgtcgcccggcaatttcgtgaacccttttttggtcctgcgatgggttatt
tgagtttgccaactctttgaagtcctgtaccataccccccccaccaccccttccttttta
taatcctgcctccacacacaaaatgactgtttgttgcgtttcatgcgttgacacccattt
ttcaactcatttgacacacacacacacactccacttcgtggactcaaagggatccttcag
acactggcaatatgttatgaagtatggatacaagggttcgcatgcatatctgatggcttt
cacagaatagttgataaagttctgctgaagtagtggttgccaaggcttagtctttgttgt
tctttcaaatttgaaaagttggttaagctaactaggttccaataaaatatggattgcttg
acaagtaatatgtgtgtgggattggtagtgtatatcccattcgtttttcttgagaagcga
aagcctaaactgagactttaccgcccacatcttggccaagtgcgtatgcaggcagttaat
ttaaaaagggttgctcagttgctcattcactgtgccatttttttttttggctctctgttc
ttcccactgatttgcggtgaacatttttggatagctgttgccaaaatatacaagacattg
ggggagggatcgaccctgaaaagtgggtgttttattgaaagtggcgcgcatgagtgccaa
agggccacaaaaggcctatcaaagcgagctgagctaagagcagagttgagcgatgccagc
caacggagagtccaggtcccatttttctttacactcagacccctcgattcctcaactttg
cgacttcgtggatattccggggctggattctggattcttgggcggttcaggaggaggcga
cacgcccaggcggtttttatttcttagaaataagtagctgcggccaggaggcccttgttc
atttgccaggccagccagccagacggattgtgtgccactttgcaggggttcactgtagac
cacatgcgaattttcgagaccattccgcaagcagcttcaaatgatagcttagaaatcctg
taaaacagaataatagtgcttataaatatcagttcaattgttgataatattatttatatc
gctgggattattgaatgattgtaacctcaaacgggtcccttttagttcttcaccgaataa
atccatggcgaccttgacggcagcccggaaaatttcttgggaacaaatgccgaacgatga
cggcatcgccgatctttaaagagataaggtgccgcctggatgtggcttttgctactttta
acttgacatcaatcaacaggcgcggcgaacgggcttctgttaaagacgcactcaaaatgc
ttttaagtttcgcgcatcaaaactgctgatgtaaagatgaccggacagaaaacggtggga
tttctccaagaaatcttcgctgttattgcggctgttaatttgatttcaaaagccgccgac
gccgtcgatacatgaataggcaaattacgtacaggtgcagtgcggtgcagcagccagcga
tgcagcgatccagcaaaccaccgggccattgagccaccgaagcggcgcaccatcgaacca
ctgaagtgcaacacccaccggagatctctcagattgcaggcagccgtcgctttcttcgtg
cggcttaattgaatgtcagatggtggtgccaccataggaagcaagccgtttgcgctgcac
gcgtgacacgaagggcggctgcagtatcgatgctctcggcatggccccacgttgggcgcc
aaatgtttgctacacacggctatggcgcttatgggagttcgcggacagcagctaagctta
agggagtacatgttttcacaacacatcatgtccaagatggtttatacttcttttttactt
ttagtttacaaatctgcagtcccctcacgaccctgtcacgggcacatctctaggtctgac
tactgtgccagctgctggatagcccaaaaaaaggaaaaccaaagctacagagtcgagcaa
ccgacaaaaatacaacaaccaacagcaacaaccaaaaaaacaaaaaaaaactctctctgg
gcgttggggcgtgcgcattgattgaatgctcaattgagcgcatgaaccggcgatcatttt
gtacagcgccctcccccagcaccgccccctccgcccaccgagcactcagcgatttgagct
tgatgctttgattgatgggtgtcagcaaattggatgagtcgtagattacgacgagccgat
gaggccgctgggcttcttcgcattttaaatgcaatttgtcgagcgtttgcgccgctttat
gccttgtaaatgcacctcgaccagatgataataacggaccagcgagtgggagccaaggtt
tgatccaccaaaagaggttctgggagaaaggaggtcttcggatcagcgcaggaaactgga
gcagtgcctatccattattgaaatttgtgccatagtgtaattacttacaccataatcaat
tttggggtcatcgtaagcataacatatcttgttcaaatacattgcgatcatttggaaatt
ggaaagtgtgaagatattctacgatcatatcgtttccttgtttgtgtgataacttttccg
ccacacctcggcaaagttgaggccatgttttctgatgcagttgcaagtttctgttttgtt
tttttatatttctgtttttattattttttttcgctttttcttttcaggctcctcacaggc
gctgggcacataccaaagacctcaagtcattttaaacatgggcccgataaaaatctaata
aagtgcgccggcaacagagaaagacggcgagagccgaaagaaagagagagaaggcacaag
caatttctggaaattattttttaataatttttctcttggttttttttttttttttttcct
ccagctcttgctgcgttgtaaaatatttttgcttgatttcttgattttgcgagtgctgtg
cacgttgtgtatggtgtgtgtgtgtgttgcggcacactttgcactatcgaattgtgtgga
tctcgacgacgtcgcgacgtctcctccaaaagagcagaaaggggctccattgcagccctg
acacttgcaggtgtgccagccaactagaaagatcaactggccaggtgaggcaatgcgcta
cgcgccggcaaaaattaatttcatgttcgaaagaatttttaattaacttacatggcgtat
gagtaatattaaatcattgcctagctgggcaatgagaaggcatgagaagcgctgcagtga
gacgcgaacactgtgcaggatacatatacatacatataacttcagaggttatcagggaaa
gaaattgaacaaagaacaaaatttgtatagaaactgaattttagggtacaatgtgccgcc
aaaaagccagacaactaattaactctgctttcgacttgacacttttcctcgaaaaatcga
ccgaaagcagcttgaaagcaataatcagggaaaagggcaaccaaaaaataaaaggagatg
ggctcactgatggtggtgtatgtgggggtggtgcatcgaatatgtttttccagcccggtc
acgtgtccttcgatagatagctttacagcctcccaggaggcaaacaatttgcgctcgtta
cgcggttgaaattgctttcaacttcaacttccacatccactcaccccccacagcaaagat
attttaaagttcccccaacagtagtcgatgaaaccacccggaaccaattcgcatccccat
ccccatccacatccacatccagatccatccgccgcctgtgtctttacttatgtgttttgt
cattagtttcattttataatttattaacgtcaacattgttgctgctgggctggctccctt
ttccttcccttttccttaccaattttttgttgttgttcgttttggctaaatcaggctgaa
actgtttttgagaagcgtacatgatggcagagtggcgatctcattagatatcgggggttg
gccatatatccataccatgccattcacggcatttggctttaaatgaccaacgaagcggat
gcactttaatttgacaacaattgtgtaaattgcctcgtcatgctgtttgtcctttgactt
ggattccttgctctggttttctgtttttaaattcaaaccccccaaccccctccaacaaca
acacacgcatagccacccacacaactgacactaatgtgtcaaaggtcacgtggcattcgt
ttgcgacatttgtagatttatctttcagctcagctctcatcgaaagtgtgagatgagtct
ggagtgcatgggtggtactgggtggttacatgggtggttactgggtggttactgggtggt
aactgggtggcgatgggtgtttctaggggtgtggtcgcagccagtgcagcccaaggacaa
ttgaacttgaaacccactggcgcccggcgttaatgattgaaaacggagtccgagaaaaag
tcagtaatccgaactaacactatggatcaaaaagttatctccacaacttaatcctttaac
gagctcatttttccacagaaattacatacatggctggcttctctgctcgctttccagtga
ggaaaataaagggtttcgtttagccacgaccaaatagggctttgacattttatcctagag
ttcttatacatttatgctaaggcttaaaggaagtgtatatcttcaaaggtggattttctg
tttttcgtcataaaatattccttttctttgccataacttttaaaataattgtctgaatat
cgaatgtcataccttgttgagctcgtatttgaattcccaatcgaactgtgttaaaaactg
aaaactaaatttttttttcaattttttccaatttttatgttgttatttgccaaaagtcct
tttttgtgatttttgacattaaataatcagtttttttgccatatctttccaaataattgt
ctgaatatcgaatgtcatacctcgttgagctcgtatttgaattcccaatcgaactgtgtt
caaaactgaaaactaaattttttttcaatttttttccaatttttatgttgttatttgcca
aaagtcctttattgtgattttcgacattaaataatcagtttttttgccatatctttccaa
ataattatctgaatatcgaatgtcatacctcgttgagctcgtatttgaattcccaatcga
actgtgttaaaaactgaaaactaaatttttttttcaatttttttccaatttttatgttgt
tatttgccaaaaatccttttttgtgattttcgacattaaataatcagtttttttgccata
tctttccaaataattgtctgaatatcgaatgtcatacctcgttgagctcgtatttgaatt
cccaatcgaactgtgttcaaaactgaaaactaaattttttttcaatttttttccaatttt
tatgttgttatttgccaaaagtccttttttgtgattttcgacattaaataatcagttttt
ttgccatatctttccaaataattgtctgaatatcgaatgtcatacctcgttgagctcgta
tttgaattcccaatcgaactgtgttcaaaactgaaaactaaattttttttcaattttttt
ccaatttttatgttgttatttgccaaaagtccttttttgtgattttcgacattaaataat
cagtttttttgccatatctttccaaataattgtctaaatatcgaatgtcatacctcgttg
agctcgtatttgaattcccaatcgaactgtgttcaaaactgaaacctaatttttttttca
atttttttccaatttttatattgttatttgccaaaagtccttattgcgattttcgacatt
aaataatcagtttttttgccatatctttccaaataattgtctgaatatcgaatgtcatac
ctcgttgagctcgtatttgaattcccaatcgaactgtgttcaaaactgaaaactaaattt
tttttcaatttttttccaatttttatgttgttatttgccaaaagtccttttttgtgattt
tcgacattaaataatcagtttttttgccatatctttccaaataatttcctgaatatcgaa
tgtcatacctcgttgagctcgtatttgaattcccaatcgaactgtgttcaaaaatgagaa
cgttgcaattttttgcaaattttaatgatgtaaaaaaatgcaaaaatttgcccaaaaatg
aattttccaacatctgtcaaaaagtgatagggatcgttagcattggtaattagctgctca
aaacagttatttttgtatctttatgattttttttagccaagttatgattaaaatacccat
caaaatgttttaaaatattgaaaaatccgtttttcccaatttggtttcagtgttttcagt
gttttgtccacaatcataaaaatacttctctgaatatggaatgccatatctcattgactt
tgtaattaaatttcccattaaactgcattcaaaagttggaattcaatttatttttgcaaa
ttttgatgataactttgaccataggaaaaggtgaaaaatcattaggaaagttaatgggat
cgttagtttggacaattagctatacaaaacagtcaaacttttgcctgtgtgactcttttt
ggccaagttatgatcaggttaagacccacacagtgataaaatttggtttacaggcttcac
ccttttccaattcagtcatttattttaccactccattatccgctctccctatatgtagat
ccatgccttggctagtttaatttaccatccacaccttgttaatacgaaattaatgactgc
attagataaattacattccagctttgctccttgcttgccccgtttgctgttcaattattg
agtgaaagaacttggggtcaaagttggagtggcaaggagccatcgatggctatcgaagtc
ctgacagtcctggctaatgacaatacctcgctatcgttggctgttccacggccttgttat
tgtaattagcctggggttccaaaggtacggaaaagcccacccatcgcgactctcggggtt
ggatggaacattaaaatatgattaactttgcggttcgtgccattgtcgtgtctatttaat
tagaactccacggcgggttcctttcgcgacctcctcttccacatatatacctatatagcc
tgtatatatagcgtatcctgtgctaactaatgacacttgtgggccgacaaaaggcgctaa
tctaagttttacgtgttcgccgtttacgctttttgtgctcagaaaataggcggaagaaag
tggtgcagggtatgcgcaaggggagtttcgaattttgcatggatttgtgaatgtagatga
atgggaaaaatcaaatggaaaaacaccgatttctttacagtcttaaacatgtgctgatta
gttttaagcattaaaactgattaaatactataaaaagttgctacgatgaatttattgtaa
aatgaaccccttgtgtaatgaacctcttcaaaatgaactcacccactgcagggtattaca
ccttcgtctcccctgcttctcttcattttccctgcaacctacgaacttctatctagacaa
tctaatcataattatgtgatttctttgccactccatgccacaatggccaagaaagtgttc
cttttgtactgtaatttttattgaaatgagccccctcggcggcaaaaactgaactggaga
tccccgatgtggccgcttggctgcattttgttaaaaggtgacaattaatttgtcaataat
ggaaattgtcacccgggggttgggaagcagaagcagaaacaccgcgatggagagggttct
acttgactactatatatgaatatgtatatatatatatgtgtatatttttatatatatttg
caggtgcgggggctttcgtgctcgtgcctcgtttctgctggactgagtgactgactgtcc
attgtagttaagctaatgatatatgggccagttgacgctcgagccgagcgactaggtaat
tttaattattttgtcatttgtataaattaaagtatatgcgctcgggcgccatgcttttca
gcgatggccgccaaggggttaagctgaccgggctcgaactgaaacgggcttattgattaa
tgattattttggcctctggccaacatcgaacccctttttcgctttccgtgacaactcaat
caaaacgattccgtttgcctctcgtgaatttttctaaatttacattttatcgaagccttt
aattatgggaaattcgtgtgtttatttttcgaaccaaaaaagtggtgttttgtccactaa
ttgggtccccttggcgtatgcttaataatagtccatatacgtctattggtaaatcaaatg
tgttccatttgcattctcgtgggtattttctatcataaataatttgtcatatggaaaatc
gaaaacgtttaaaagcgggtaacaaatctataccaaaaaattgattgtttgattaaaggg
ttggggtgagcattgtgcttggtaggtttatggttttgaggcatgggaacttttaataaa
atcaaaaaccgaatatttaccgtttgattttctgctgcttgctggcatactaatatttca
tacaaactcattaagatctggagctctcctgttttttttctggccgacaagacccacgca
ttggattaaagtttggctaatgagaaatttatatgtatttcttgtgttcggcggccgaac
gaagaattcccaggaatctttcttggcagaaaaataaaaaaaaaggaattggccaagaat
cgaagcaaaacgcgaacaagcagatgggagaaaatacaacaaaaatggcgatagaaatcg
tgatacaatcacgtctagacttttacgagttgcgcctacaaaaccaaaaaccaaaaaaaa
gaattataaaaagaaaacattggggaaacaagaactgcagcctgtccggacttttagttg
gcaggtcaaacgggcaacgtcaaaaacgttgcgacgagcccaagaacaccacaaagccaa
aaacaaaaaaaaaaaaaccagaaaacacacacaagaacaacaactacttttggccatgga
cttgagtttttggcccaaagtcttgggttggatttgaaaacttagaaacttgcgccggca
gctgtggatgccaaaatccggggaaaaaataaataaagagcacaggcagaagtggggagc
tgccctgccatgggggcggggggtctggttggcgggggcgtggctgtttagagagtccag
agatgaaggcaaatggcaggcaacgtctgcggctaattacagcctgccagtagcaacaac
aacgggcacaggaacagcgacagcaacaaccaaagaaatgatatatttaagttgctgctt
tatttgcatttgtcccaagtgcaaaataaaggggcaaggagcatggaaagagtttaaaat
gggcaaggggtgccactccgtacttcacatttcatattcattaaaaactagctctcgaca
aaaatcacctcaccagtttctcacaaatgcgatagtatatacatgttatgtgctcataaa
atgtttaaaaatatgtttaaaaatgcttaatatttcgacttcatcagctgattgaatgga
ctaattaaattcaaatggcgtttggttataaaattcccacacaatagcttttccgctagt
tccttgaattagctgctaagaggcgtcaagtctttgaaatccttgcccatttcaccaaac
cctcgtcaaaggggcaaacttgctcatttcccacacaattccaggacttgaaaacaaaag
tgaaatatgttatgcgatatattgattgagtttctggcttggttggctggttggttggtt
ggttggttggttggctctttcaccttcgtctaaaaggggaaaacatttcatcctttcgcg
cattttaatcacgcttaatgatttctggaccctgtgagcctttctcggcccttcgtcatc
atcatcatcgtcagcattttggccgctgatcaattttgttatttttgtatttcggtacgt
aggtggttaacacacacactgacacacacacttcgtttcgttacagtttccaatcctcat
gctctcctttgactttgtagtttgccgcatttttgaattgcttttttcttcggctctcaa
aatagtgatttttactctgcctcttttatatacagatatatttttttttccggccaggtc
ttttgtctgtcgactgacttttcgagcccagcttcaactccaacttcaacttcaacttcg
acactttaacggcttgtgcggctctttgtttggttaattatgcgccgggacaaagtggcg
ccaacatcttcgattccctcgctcaatggccaactgagtatcgagaatcagtggcacgaa
aaatgggttttattaatttccttcgggcttcattaatcgattttcactctccgccgaacg
gaggctgcaaccaaaatcaattataattaaatctagaccatggcttgccgcagcattttc
acacgacttcagtaacgcggtcaacatttattatatctaaccatttattatatacacgac
taaattctgaatggagatgtgcataaaattcgagatacgcacgttatacgctactttata
agttacaaaagcagcaaagatttgaattgtgcaaattttacgagggatccatttagaacc
tttacttgatattattcttatgcctgatatgttttgtattgcctgacttatgatatctgt
caggggatgctcgagaatccaacccccaagactgcagaacttttcccacgaagaagccga
ccgaagacagtcttcttgcattagaagaattgcacctgtgggcaaagactgaaggaagac
agatcatttgcttcgtttttcggactcctgacatgggctgaaaaaatatccttggaacga
gctcagcccagtgatatatatggttctgaaaattctgagtattttttggagcaacagccg
atgccaaagtgcagccccttttttatttaatacttgccccttttctgtagtttttttttc
ggttttttttgtcttcccatttctacttttttttggtatt
