# Supplementary material for: SMCis: An Effective Algorithm for Discovery of Cis-Regulatory Modules
Source: PLoS One. 2016 Sep 16;11(9):e0162968. doi: 10.1371/journal.pone.0162968 (PMC5026350; doi:10.1371/journal.pone.0162968)
Supplement: S1 Datasets — (ZIP) [file pone.0162968.s001.zip › dataset/Drosophila/btd/dgri_gh11800.fa]

>scaffold_15203:11893295,11933294 (reverse complemented)
acgaggtacagtgctgcatggtgcaatccttgctctgcttgcaggtggccatatgcgcca
agacggctttcatcgccttgcaatagttgacgttgcatacctcgcgattgggattcagat
tttcgcgcctattgcacttgtgcgcgtgcagcagcaacatcagctgctgctgtatttgtt
tctttcgctcctcggacatgctattctgcgccggagcagtcccgctaacaggcgacgctg
agggtactccctgctgctgagatgtgccgggctgctgctgctgttgctgctgctgctgtt
gttgctgctgctgctgttgttgttgttgctgttgctgctgagcatgtccaagcagttgat
tgggttgcggcgctcgtggtcccagtgcaccctgttggatgcccggctgttgctgctggg
gattcatttgtgcatttgccgcagccagttgctgctgctgctgctgctgaggattgccaa
cgagtccacctgcaccaggtggcgcaccatctccgcccagactggacatgggcacaactg
tgccaattggtcgatttccctgaggcataccagagctcatgttcggcgccacaacgccgc
cgccgccgcgctgtgccatctgttgagccagcagctgttgttgctgctgcggattggcgc
caccaggtgcaccatagttgccgactccataaggcatattgttgatttggcctgttaaat
gaaatcgatgtgttcaagcatatttcagtgcatttcaaacaaatacaaacaaaattatat
tcgctttatttttgtatttgtctttgcttgtggccgaaaaggcacttacccagctgcatg
tttggattttgcatccgtggaccaccgccggcgccaacaacaccacctggtccattaccg
ccgccagctccggcgcccatcagatgcgggccacgaagcatgtgctgctgcccaaccatg
cgacccatcatcggaccattttgcatatgcatgccctgatttggcgctgacccgggcacc
gagcccacgccgggcacggcgttcatcattgaggcagcgcccggttgcttcagagcgttc
accatgccggcgccacctatgttacccatgccgccgctgtttgtcagaaccatgttgccc
aggttaccctgtgcaatgctgttcatgcctgcaacaaggatttgtcatcagattattttc
atcatattgtcttgtattgcgtattatgtgagctgtatgtgatcatcgacatcgatatcg
atatcgaaaacttgacttacctggtatggtattcatgccattgttgccattattcgatat
ggacatgggcattgaattgaccatgcccatttgtgtcgcaacctgcatgccaccggtgtt
gggcgattgtaaattgggtgacttgctgccaagttgattcatgccaggcacaaccatgcc
accgccagcgcccttattgccctgctgctgttgttgcaacagatgctgcagatgctggtg
gtgttgcatttgtcgcagttgatttccggcagcgccgcctccgccattactgctgccatc
atcaccgcccccaccggcaccgttcatttgtggtggcaccacatttggaccgggtccctg
agctggtggtttatttggtccgccactgccggcgccggttgctgtcgcaacaacactaac
accgccaccgccgccgccagtgtttagctgatccgaccagccgctgttcgaagacaccag
ctcatcgggtagattgtcttccagaatagaatagaatagatccgctaaatgaacacatat
tgaattctcattaatataatcaggtatcaggtaagatatatgtaatgtaagaatgtattt
aagtatctattttgacattgatttgtattttaggcgaaaaatgacgaatgattgaactgc
gaatcgattccacaacttacatggatccatttttacccgcttctgtggcggttcgtccaa
atgatcggccatcatatataaaagatattgcttgccttatattggcagcacaacgtgtcc
tagtggaagtaaagtgtatatgcttgtctgcttttcgttgattttggcagttgcctgctg
gatgttgccgctgctgctgttgctgttggtaattgttgcttttcgtagtaagacagtgca
aacagaataatataataatgaacttagattgaagagttgacgtatgctcagttgttgaga
gagttggacagtagacagttatgacaaaatatttatttttgattgctctcgtttgtgtct
gctgcacaatttcacagttttcgcacaattgttgtgtgtttggttttatatttattttgc
tgttgttgttcttgttcttgttgttgttattgtggctgctgctgctgttgttgttactgc
tgctgctactgttgctgttcttgtgttattattttgttaagcttcaaatactgacagtca
gcactgacttaagaaattgttgtagtacgattttgcataagcttgcgggagttgtggaca
aatgcaactcctttgttattgacgttgctcctgctgctccagcgccggcttttgctattg
ctactgctactgctcctagttcagcttcggcttctgctgctctcgtctgccgcgctatcg
tcaccgcgaccgcgaccgtgctagctgagcacgtcgctgactccgttggctcgccgttga
gatcgttgttgtagctgccgctgccgctgccactactggcgtcccatacgccagtagacg
tcgccgttgtcgtcgtcactgctgattgttcttgttgttgttgttgtggtggtggttgtt
gtggttgtgtgcgcctttgctccagttgctcctgctccagctccagctcccgccttagcc
gttgatgttgttcctgttgtggctgctgctgtcttttgttaatgccgatgcttgtagtgt
tggtgttgttgttgtttatcatacagcagcatgcgcacgattgcattttgtgggtaggcg
ccaaatccaccaatttggccggattttaaaaaatcggccttggttagaggaggattcgtt
ggtgtttcttattcaatgtcctgccgctgctgccgctgcaagtgatatatatacatatag
gttgtaatatgaactgggcgacgaatataaataaaagcaatcaaagccagctagcaaacg
cgctgaatgttgcatttgctactgctgctaatgctgctgctgctgttgctgctgctgtcg
cttttgttgtgtttgcgttttcggttattattgcgttaacattttaacggtcgctaattg
ttgacgtttgggtttgtttggcttttctgcctatctgcttttcaatttctccacttttct
ctccctctctatctttctctctctcgcgctatcagcttttgtttatgaagttcgtagtag
gtagcatggtggtgatgaggtcaatctacaattggttacatgttgttatgctgttcataa
gatttgcagttttttttttttgcttttttgttgatgtggctctaatgttgatgttgagtt
ttggttatctatctttgtcgtgtttacattcgcgttgtattcaacattgcacataactgc
aaaaacaaaaaaaaaaaacaaaatatgtatattcatatacacatatatgaaacgatgctt
ggcttgattagagcataatatttattttattaaacacacacacatatatatacacatgca
agcgtactacataaatgacctataagatttgcattcgatacacatagtttccactcacac
accggtcacaaaactgcacaacacagaatatagcaacatattgctaatgttttttttttt
ttaaattcttatttttcgtttttctttttttatttattttttatttttcttcctatccga
aagcggctaccgctgccgcctgctgaccgaagacaactcgccgtttttctgtttttcggt
cttgttgttgctcgtagtattctccatctcgctgatatttcagccccatctccgtctcgc
attcgtctacgtgtttcactctctctctgtatgtgtcatgatttaatttgtgtgtgtgtg
tgcgtgtgagtgtgaatgcgagtgtgcgtgtgtgtatgtgtgcacttttacttggccaac
acgcacgcacaaaatgtgccaacagcgtgcacaagtgcggcgccagctttaaaattgcgc
gcattttttttacacttaacatttagcatacaaaggcaagcactgtttaaatcatctaat
aagttggtattaagacaataatcgtggctggcacatttcataaaattcgaagtttctatt
tattttgcttccgcatttgagcgacggccccatacattcatgcatatgaacgaatatcgg
ctgctttcagcgccaaagatttgtggcgagtaaacagtatgagcacataccataccagac
acattcgcagcagctgaagctttttttaaagctttttttcgcatacgaacgaatgccgct
acgattgctgctgtaggttggctgatttttagcgagtacatcgcaacacacactctcaca
cagagggcgcgcgcccaacgcacatgtatatatatatatatagatagatagatatgtgtg
tatacgcatacatatatacatgcatgaatgtataaacgtttatactgcgtctcgctcgag
acgcgccgacgttttcactgcacacacacacacacacacacgtataaaaaggtaacgaga
caataatggtagcgagtagagagcgagagcacaaaataaacgtttgccttggtattggta
ttttcacactggtgtgcatacacacagcacaggcactgccaacgagtgcgagcagcattg
gaaaaagaaagaaaaacagacgacagaaaatatattccttttttttttgtgtcgctgctc
gtccgttttcttcttcatgtcgtatcaaagttttctattgcagaaattttgtgttgtagg
cgtatttttattttttgacgttgttaaaaaaattattaattttttcaaacaaaatacgaa
attcgaaaaaaagtcgaagaaaaatataaaaaaaaatgtattaaatttcgacactttgtt
aaattttttaaaattattttttttacggcgcatttaattttataatatttgttggatttt
tatttaattatgtatttttaccatttatttttcacattttttgttgatttttaaaaattt
ttacaaatttttttgcaacactaaaacaaaaattttcagtccgcttgtgttgcagcagaa
agtcaactgatttcgcgaacgagtagcaacagaactagaaagaaagactgaagctgaaac
gactgtgactctgtgttgtgtgttagtgccagacgacgacggcgaccagcaacgctagct
agtggtcacagtgacgagtaagcgtactcgacggagaacaagagcgcacactcgctcact
gagagagtcagtcgtccaaagcggcgtgcgcttgtatgcgatagaaagagagagagcgag
cgtcgcccgataacaaagtagcgagtaacgtagtgttgagcagcgtgctgtctgctcata
ttttcagccgtggcggcaacgcttaacactgctcaattctgaaaacaaaattcagtgtcg
tcgtcgtactaggatgcgctactattcccatctttgtctagcggcccagcagcgcccagc
aacaaaccagccatacaagcaatgcacaaaaaaatatgaacaatttgacaatatttctag
aaatggtctaatggtcatgtgcgacaaaaatttcgcgcctatttatacaactacaaattc
gtatgcggccgcttatttattaaaattgttttttttttttttattgtgcttttgagatgt
tattgcacactcgcactcacttatttcaccacgtatatctgtgcggtagcacagataaga
cagggatggccagacaactatacatattgtttagattttgtaaggcgtgcgagcggaaca
aatagtgtgcgctgttagctctcaacgagagtcgccagcgagtatccgtcttcgatgttc
agtggcatgaaattcatttgctctagaaattttcggagcgataaaaaaaatgcttaagca
ttttaagtaaatgtaaattacgaatttggtgtcaaacttattttttcaatactttagaat
ttttatctttaataatccggtgaatttttacgcaaacgaaacctgctacctatgtatgtg
aatacatacatgtgcacacattagcatctacgtaaataaatatttacacacacacataca
tgcatacatacatacacacacaatgagcatcactggctccgtgtaaattgcgccaatttt
cttttactattcctttgtagtttgataaaataaattgttattgtaatgttcgcgaaaccg
ccaacaactatatgcaaggggcattttctgattgttgccattcaaaaatagaagattcat
aggtacatatataaacagaaaaactcaatgctacttttaaacaacaataaagagcatcaa
aactttgagaacaacgcaactcggcagacaccgcgtacacaatcatagcgactagcgatg
ggttcgtgtttgttgttgtctattgtattttagacggtactcgctcacttcaactatcta
atgtatacactcgatatttacttctctatgtacttgtacatatgtattattacttgcata
actactacagaaatccacgcaaattgtattcgcttatgggaagtaactattaagtctagg
atagacggaattctttataatgtacttcgattataaagatatctcaacgtaagcatacta
tatagagtgcgaaaatgaatttcatatttaacttatatatatatatatgccatattgtat
atttaaatattcatgtttacgctgatttagctcgtgtatgatcacgaattttgctcatct
ctactcacgagccggccatagaaagcacaactataaattaaatgcatacattgcttgtca
actggataaatttggaatcgaaagtaaattaaatgcacacaaatacagttgacgtcaggt
agctttaaattttgcactttgcaatgagactcaagacttctgaagtcatcttcattttga
atttgagatttttaacaaccttaaaattcatttatgtattcattttttctaacgccgctg
ttatgtgtggcggttggtcgatttggttcgatatgtgtaaatagaaagtgtacgaagtag
cgataacgttgttggcaggcactgcgagtgagtggcattcattcattcgtcgcatttgaa
cagctgtgtgtgttggttaacgttgccgttgacacgaccagtgttgtgttcttacgcaga
tgtaagaatgcgagaagcaaaagcaaaaaatggacgcgctgcagtataaagtgcaaaata
ataatattttattgttggccgtgctccaagctcgtcgtcatcgtaagagactggtgtgta
gacacagaaagtgatttagaaaaacaaacagatttgttaattttgcatttgcatgattcc
attttgagcaggcttcacaaagacaacaagttgatgtgtgtggagtcggatgaagttagc
cctattcgagttcattttgctcaatgtgtgggcatccattaaaacgggtatgccattccg
gaaactgcaatcagcagtcaattattttagaatttattcaattcatgttttgcacaaagt
cctcaaagaactctcccgatttcgaaggtgaatcgaatgatgaatggaaatcgattcacg
aattttggggagatgtaggtatatgcacatatttagtaagattcattaaaataacattgt
taattttagggaaagcgatgaaaagcgacctccattacattggttattattattgaactc
atgcactgcgacctccattacattggttattattattgaactcatgcactgcgacctgtc
agatctattgtgtccccttctgaacttttggatctttcatcaacgccagttcttcaatgc
aacaatctttgtcgggttgatggtttccatgtcttctgaactcagaacatgcatcctcag
tatacgacatcttttctttgtttactaatccccatatccacaaaaccggcatagttcgct
actgatacctaattcagataggcaactacttagtctacaatgtcctgtgaatagaccggt
gggtatcctaagtctgttattttccatggctattccctgcacaaatcgtttacgattata
gccgtcaaagagactgttggtttgacgttgtcgcctcgctcattgcaaagtgggccgaaa
ataggggagatctccagcagtgcttgtctgagttgcccgtggagcattgctcaatttaac
tataatcgctgtagtgatagtttaactacgtccataataaaaactgctgaaacacttttc
aaccacatcgatatttattcctgaactattcagaatttacactcccaacttaatgctaat
ttctcatttatgtacattttagatgtttatattataatataaattcactattgatacatc
atttgaatgctttaatattaaatagtacaaaacggtatttcgtcagcacttgtattcccc
gaaatgtcccaattgtattttgagagttcaaattctgcacgtatttaaatatactttatt
cgaattttaatttcccgggttttgcattatgtttgtatctgcttgtgtgaggccaatgta
aaatactctgaaaataccaaaaacgacttgcttaacacattaagcgccatctggcggcaa
ggcggcaagcatgcgtgaacagctgctcatgcagtcatatcatatcacttagctcttgtg
cggtgtctcatccagtccctgaaagtatgcttcaaataataagcgacatctgtgtgaata
cgcttaaattcaaaatggttcaaagcggccatattattatatatatttaatattatttta
ggaatttaaacaagctcgtttccttgctgaacataaattttttttagttatatttcagat
aaggcgctgaacataataaataaaatgtctcaatccacaacattttcaaataaatttctc
ttaacatttttcacaaatttcccaaagggaataaattattttgtgtccttttttctttct
aagtttttgtaaagaatgtgcgattcaactttaaattctgttccaagccacagatagaga
gagagggaggaggaggaggaggatccagtccaattcacaaaaatcacccttcgagatagc
gacttgaaacttagaagtgctatttccactaggtggctaggaaatcgataagaatcgata
atcgtaaatcaatatagtatgttactggtaactctcatcggatggccacgcccactccgc
ctccccaaaagggatacacctgctggagtaaatcgatacatcctctgaaaattcgtacaa
ttttggaacaagcccacttccgcccccaaaatgcaaaggatggattactactggaaaatt
acttccaagatccgcatttcttctgcggctatctgtacctgctatcagatggtattatta
ttattggcatcagagtatttcgcaatcggctacgcccagctgcaacgtaagaggatattc
atcgactgcctgaaaagtgttcacttgtggaattaagtcagttttactatgccttgttac
cactctcatttaagactgattctgacatatttgcctgattctttaatgaggctaatgagc
taatacaatctttggcttagtggatgtatttagatcagggtctcaaaccgaatcgaattt
cgatctcgattctggcacgtaaagtgcgaaaattacggaattttaatggtattcagcagg
cagaagaaagcatctacaactacataaggtatatatatatatatatatatatatataagg
atcaagcgccgattcgatctgaacatgtccgtttgttttgtgcaaactagaaaattagat
aaaatttggttaagttgaaaagtgactcaaacgacaaagaaatgagaattaaaccatcta
aaatgtttatgtgtgtgtttaataataataaaaaagttaaatcaaaaaaaatataagaaa
aaacatgctcgaaatttgtatgctggtttttaggaatatactttctgaagctgaacaagc
tgagctatccaaggagggactacaaaaactgtagacttcaaatttggattatttagtttc
cgtttccgattctgattctgattgcaattccggtttgacacgcggcaaattgaataaggc
gaaacagctgagctaatcggtgcaacccacatctaaccaggcagtcagtgaaaggggaga
gtgcaagacaaacagacagacggacggagagacagacggagagagagagcgacaggtcgg
cagtggcttgcaacgtcaacgtgttgcaatttgtagctggaccaattaatgtggcattgt
cttgtggtcttttgtgtgccagttttgcgccagttttgcttttgacttggatctgccgcc
ttcgtttgtccactttttgctgtcgattttctgtttttacttgaatgctcctattttgca
aaagggaatatacaattttcccactgccactgccagtgccactgccaccgtttcgatgcg
gcacacaagcaacgaacggcgcacagcggggcgtgcggtgcaagatcagagggaatggga
acgggaatgggaatgggaaggagatcccaccgcggggcgctcaactgattatcatttcga
caccctatttatatgtgtatgtatcggcggcgtctctcatttattttattttattttttg
ttgttgcagttccttagtggccagcctggcctggcctggcttggcctggcttggctagct
gcagcgaacaagtgtgcgcgagtttttgggagatgtttgtcaagtgatttcctggaatgt
gttagaaacctcttgtttcggcactctttctgctgttttgcggcagcagccgcatccatc
ggctgtaaattgatgctgttgacatttttagtgcaaaatgcgcatgcttcgtattccgaa
ctggagacccaaatagagaccgcggccaactgttctcccgataccctgcagtccaatgga
aatgcgtgcaaggggtagattcaagttgggccacactgtgtagcagccagagggaagtag
tatatatattatatatatatgttcttgatcagcatcgatagattgtacattttcctatat
aataagcagatcaagtttattatattttatcgactttcgatagcaataaaagatatggcc
taccaattgatatatgaaatatattcatttcgatcggataaataaatatagattttgttc
aaagaatcagctatcagcaagatgcagggtatattctagtcgcgctctctcaacttatta
ttttctattgtttttttttttcgtatattggaacagttgttgagattgatttaaatgctt
gagccactcccaaatcaggtgacagattacgcaatacctcctccagttgtaccatctttc
cgggaatcatctaatcaacctgaagcagtgcaaaaatcgcccaaaaggacaaacgaccga
tcgactgatacacaattcatgcgtaatccaattttaaagtaattacctcttaaagttccc
gagatcgtataaataaaataataatattctagttctaaataatgaattatctagttctta
tagtctcttgcttataaagatcatatataataaataaataaatatatatatacatatata
tatatatgtggtttaaggggcttatctgccttttgccgtcttccacctgttgcatacttt
ggcataaataaaccctttttgcccatttttaatttgttcaaggtatgcaaaaccaaaaaa
ataatagcttagctatttaaatatggacaattaatatctatgctcatttttaagaccttc
tggccactaaaaatatatgaaatgagtctttaaaatatgtgcaaattctaaatattgctt
aaccatttcccatttagtaatctttctcgttcggtttgtcttgagcttgatctcctatat
atatttatatattttatatttatttatttatatatttataaaaaatttaatttataataa
taataacaataatagtatttaatttttttaagaatagttagttaaatattttatttttta
tttagagaccacttgaatttcgtccgtatcaaatccgatcgctacatgttattcttagat
ttgaaggtcgtatcaagaatacttctatagatatatatatatatatatatatagttctta
cgattgaagatacacgtatatcttttttgtgacatcgctgaactgtgcaatggtgtattt
tctgactttagagctcaacggcaattggcgaaaaaaaccctagatttacccggtaatctt
ggaaagcctacggcagaacggccaaaatatttgcagacagtgaaaggatttaaatgtgaa
aatcccataaatccaattaacacaaagctgcatatcggggatgctatacgatacggtaaa
cggtaaatggtaacggcaacggtaacgggttagggttagggtcttcaatagattatcctg
tgaaccggcgatgtgcaaatttgataaaaatttgaggcgacttgtgagttgttggccata
tatagctacctgatcgatcgtggttcagccaaaaaggggtgacggttgatgcacaacgtt
gttgctttgttggattaccgcagatcctgtgatgcattgatcctttgacttttcctgcta
agcgatcgtaaaacgtgggttatgcatttatggcccccagctcccacccactgccaccac
ccatcggcatggtcaacgcaccaacaatatcgaaccgggcctgggtgcggtttaatccga
gaccaccaaagagatcatggcgcgttcatttaatctgctcagttgggtgcaagttgttgg
ctgtagcggaatcgcctggtttggccgtcctcctaggtaagcggataatccttgctgcca
ttgccgtttgctgggctgggattagcatatcattttggcagaaaatccaagtagaccaag
ctacaagctttgttgatttgtttggctgttattgctaatcgtggaaaagtcaaaggcaaa
agccaaaaggaaagataaacttgatctacctgtgcggccggcgaatacctgaactgcgaa
atatatatacatatatattatatatatattatatattatacatatatgtatgtttataca
tatagtttgaaagtgcctggcagtccgggaccccgtttaaggagtggttcaagtgtcctg
gcttgtctcgtgccagtgttgctggatttaactttggtgtttggtgggcatgttgctgct
aatcaattgattaacaaagcatttggggatcgaaagaggtgtaacgcctaattcctgagg
cagttgccatagattgtgcacttttacattgatttattaatgaatgtatgcaagtcctgt
tttacttgtgttttatatgacatgttatgggttgttctttggaggtattggcaactaact
cttaactcgtattatcaacttaacaacctgcacttttttcaactattcggcatactataa
acatatttaaattataaaaatatttaatttaagagaaaatatttgtatgaagatgtttaa
tttattatttgaagatatcaaaaataataaataatctaaaaaatctacgaatgtagaaaa
ataacagcctatttacagaattgcgtatcttaattcaagcatttgttttattgaacactg
taaaatctgaaattaagaattcgaatttataatctgctagattctagatgaggttcaaaa
tgagtagttatcatcttacgaacaaggctgtcttaataaaatatgtaattttagctagag
atttaatacaatttgtgcttaagccaagaacacaaatctatatatttgctcaacttaagc
ttgtttagaaattatgtggtaattttttgaaaataatagtagagtagctgctcaaagcat
ttaaaaaaatatagctacttttctcgtgataaaatcgagacctcttcaaaaacttcgatg
tgaagaaaaattcgatttggcaaaaaaaaagaaaaagaaaaaaagttttttcatctgcga
aggctttaaaataatattatattccaaatactaaatatgataagaaataaccagccatca
tatctgagaagctgagaaaacttcactattaatccattactcctaaaatgattaatttaa
attaaatgtacaatgattaatttaaattaaaatgtaataaaaataaatatacaacttttt
atggactttaatatttgtttgttaatgtttatgttttcttgatttcagcatttattgcct
gtgtttaaatacaagtttcataatttttcgcactatatttaagtatttttttacacattt
ttcacatatgtgtatacatatatgtatatatgtatagcctgtctattgacaaaattgtag
attaagtaacgttccactttaatatgtatttggtatctgtatctctgacccactggtgtg
aacgggagcttgaatggggcacatacaaacatatttacatacatacatatgtatgtatgt
acaggcttgtaaatgcaatgggcgtgcaactgttgttgttgccactgaggtagacttgct
aattgattacttactatataaatatatatatatatatatacatatatgtatgtgtgtgtg
tgtgtgtgtgccaagtgagtttgtcagactggtcaacttgagtgtcataaatcttgtggg
agcttgagagccaaaagagtgccatctggcgctgctgtgtggataaataaataaatatat
atatatataaatatattatgtatatatatatatatatttatatatatatatatatctata
tttatatatatatataatatatttatatatgctgtgtattgcacataattgaatcttccg
tttcttcaaatgtgacacatgcatacatacatacatacatatttacatacatacacactt
acgtaggtcgtcctttgtgaaagtgacgcgactcggctacattgcgtatgcgtaatgaaa
ggacgcgcgcttaataaaaggcacccaactcagtcgccgccaaggagtaaaagctgcaga
cgccggcatggggaaggagcagcaaaaggagcaagtaacaacaaagcaacacacacgcac
acacacacgcacgcactcaaacacagttaagggcagcttgtgagcatgcgaaagagagat
agagacagcgagagagcgagagcgagagtgagagtgagagagagagagagagagagagag
acaacgagagcgagagcgagactctgaagcagctctgccaacaccggcggcgttgttgtt
gttacgctctgctctgcggtggtgtttgggtaacgcccctttaaatacagttatttcatt
gggccgcgaccacaaatttattagtttttattgttattgtattgatatttgaattatgtg
cgccgcgttgagtctttttcctttgctcctccacaagacgacttattgcacatacaaaca
tgtttcttgttttgttttctttgttttttttttttttttaatatattgttgttatatttc
gctttattccctttaattggtagtcgtgcgatgaacattaatattaaatgtggtgaaaag
aaattgaattttattgggtcaaactgataagtatgtttttgtgtatgctgtaaataaaat
agttaacgaatttttaaacgaaacaaataataagtttggccatttgaattactaatttag
tttgatgtataaattattatactccaagcataattcatggcattcaattaaaattcaatt
tattcaaattgataaataaataattgttaaaatgcgtgtataattataaataaaaatatc
atagataaaataaatttttaggattaattatattattaattattaactaacactagtcat
ttagctttgcatgttaatattgcataagttcttttcacacttggaaaaagacaaatttgt
taacaattaaaaatcaatagaaaacggttaaaggcatattttatagagcacaaatttaaa
ttcaaatctcgattgcaatgcgtttcttatataatgacaagtttcaactgaagttcgtcg
agacaaggccacataaatatatatgttaatagatataaaaataaatatagatgtacatac
atacataagtacatatatggtatgaatgctgtgttcacctacaaactgatctttggcatc
atcataagaagcagagtgaagcaatatgagcggctgcagcgaaaaacaaagcaacaacaa
caacagcaacacagacgagtagtgttcacccaattgctttgacacacaaacccacacata
gaaattaaaacaaaactcctgcgggccaaatagcctagcaacaacaacaacaacaaagat
aacaatgcaaaaagaaaaagaaaacagagaagagtgtgcgcgctaatgtgagcgagcgag
ataaagagcaaacgctgtggcgatggactaagcgggcgagagcggaggtagcaaccacca
ggcgagttgatggcgcacattagcttgcgagtgaagagcacagcacgagtcgctgctagc
gtcgctgtcgctgcctgctgccgtcatcagtgattcgttttgtacgttgttagactctct
cgctgcgttttggaattcagtcgacaacgataattaccggtggttgtatctcgagcgcag
cgactgaggccaagaagaccgaactgagactgaccaacaaacacacagcccaacgaatcc
cctcgcgccctcgtctctactgcccatcgtcatcgtcgcccgaaaagacgaacagcaaac
agcaaacagcaaaaaataaaataaaagaaaaaaagtaaagcaaaagcgcaaagaaataag
caaaaaacgaagccagccgccaacagtttaagcgagaagcgagtgtgcgaacttattagt
gtgtacggaattcgaatttgttttgtgtgcaattaaatcgacttgtgctcgagcgaaaat
tattattgacaatagcgccgacatcgacgtcatcgctgcatcgcactgtgttgataatta
ttcaagagaaaacaacaacaaacgacaaacaacaacaaacaacaacgaacaaacaacaat
aacaggcacagtaaggctataattattatatagatgtatctgtatctgtgtgcgtttgta
tctaccataagcaaaacaatatctaagtgaaaagcgtgccataattataacagcgaactc
aaactgtatcaataaacggcaatgtgcgaaaattgctaaggcaaaagaaaagaacaacaa
aagtaaataaatcggcaacgagtcggccaaaaattatcaacaccaataaacagcagcagc
agcagcagccacagcagcagcaacagcagccattaaaattgccaacatgattgacgccac
ctgcaattatttgaatccctatgcactgtctcagccaacagcaatacagcagcagcaaca
gcagcagcagcaacaacaacaacaacatcaacaacagcagcagcatcatcagcaacatca
acagcagcagcagctgcaattacagcagcagcaacaacaacaacaacaacagcaactaca
acagcaacagcagcagcagcagcaacaacaacagcagcagcagcatcagcaagagcaaca
acaacatcaggaactgcaacagcaaccgagtcatgatttcattagcgccacattgctgtc
cgcctccgcgaatgccacaagctccccattggcggcactctacggcaaacagacgaatgc
atccgttgccgctgccacaacggcattgccggcaatgaaaatggaaatgcaatatccgcc
gcaggcatcatccacgggcagtgcatcgcccaattcgagcatatcacagtcggctgcctc
atcggcatcggtgtcgcccagcatttttccatcgccagcgcaatcgtttgcttcgatatc
cgccagtccgccggccgcaggcattatcggttcctcctcttcgtcctcgtccaccgcctc
atcctcgtcggcagcggcggcagcagcggcagcagttgctgctgctgatttgggtgctgc
agcagtggcaagtgctgcctacggctggaatacggctgcctacacggcgttgccaaccag
gtaggttcaattttcattttcgtttcccttatcaatcacccattcgaggataatcccgtt
aaagctctttgctccgatttgattaacatgatttagattaacatgccgctaatttgttgc
ctccgtttttgttttttgttttttgggtttcttccgtttccgtttgcagaactcaatttc
cgtatgcgcaatacgcatccgattattatggcaatgtggcaacagtgggcagtgttgcag
catcggcatcggccgcttggttctcgcaccaggagcgcctctatcagccatggtcatcgc
aaagctatcccagcttcaatttcgatgacatcgccttccagacacaactgcaacgtcgct
ccgttcgttgtacctgccccaattgcaccaacgagatgagcggcctgccgccgatcgttg
gacccgatgaacgtggacgcaaacagcacatctgccatatacccggctgcgagcgattgt
acggtaaggcctcgcatctaaagacccatctgcgctggcatacgggcgagcgtccgtttc
tctgcttgacgtgtggcaagcgcttctcgcgctccgatgagcttcagcggcatggacgca
cacataccaattatcgtccatacgcctgtcccatttgctcgaagaaattctcgcgtagcg
atcacctcagcaagcacaagaagacccactttaaggataagaaaacgaaaaaggcactcg
ccgccgaggccaaggagcaggcggcagccatcaagctggagaaaaccgataagttgtcca
gcggcaaaaagacgaagacaacaacagcaacagcaacagcagcagcagcagcagtagcag
cagcagtagcagcatcgacggcaacgccagcgagcagtgtgcagttcaagcaggaacagc
cagagtcagcaagcaccttgggctatgcaccgtatgcgaatctgtatcagcaaacagcgg
cggcagcaggagttgcatctctgccaccaccgccgccactattccagccccatcagcaac
agagcgatgcacccagcggcggcagcaccagcaacagctatgggccctggtgcaccacca
acaatacttccagcagcagcagcagcagcagcgccaccaacagcaatactaataataatc
gtgccatggaacagaatcaaactacctcagcaaatgccagacccacatcggctagatccg
caacaaattccagcattagcaacaacagcaacaacagcaacaacaacagcaacaacaaca
gcagcagcagcagtagcagcagcaatagtcagacgcaacattatgcggcgcttgccatgc
agagtgaatcgcagctggcgtccgagtatggattaaccatgtccggattggcgagcgggg
ccagcgaaagcagcagcagcagcagcaattgtgttaacagcaacaacaattcgaatgctg
ctgctgctgcggccgctgcatatacgggcctcattgcgcccatgaagtcggagtatgccg
gcagttatccggctgagtttgccagcagctctggctatggctatgctgcacaccaccatc
atgctgcccatgcccacgcccacgcccatgcccatgcccaggcgcatgcccatgcacacg
cccacgcccatgcccacgcccatcatcatcatcatcataatgcgtggaccgccgcttatc
atccgcatgccactgcctagattagacttagcataactgcggatttgtaccttaaatctg
aatccttaatccttgttgttgttgaaaaaattatgataactgaaatatcgaaagattatg
attagtactttatatattaatgttctcgattcgatccaattcgattcgaaattttttttt
ttttttttaatgagcgaagtcggttgaaaccgccatattcttgcatatagtacatgtata
tataaatatttatatatatatatatatatatgtgtgcagagaaaacactccccaataatg
cattctaatcaatcccaaaatgtaaaccgatatcctctagtttttgtctcgatagtgacc
taaattgttgttattaagtaaagtaaaaccataaaaataatataaaacaaaatatatata
taactttatgaatgaataaaacgaaacaaaacaaaaaaaaaaaataaaataaaattcaat
aatacatttaagatgattttttttaaccacattttttttcatagattaagtcaatttttt
ttgcatgtatgtacatatttatccatgatctaaaatacatatatatatatacatatataa
taatatttgttaattgtctttaagataaattatataaacaagaacaaaaacgcaaaaaaa
aacaagcacacaaaattataataaaaaaaattcaaaactaaaaaccaatgtttattattt
aacatatttctgtttatttttgttgttgttttatttatactattttagccaatttattta
tttgcattaattagttgcaatgcgaactcttaaattgcttgcatctgagttctgagcagg
tgccgcttattgatttatcaaatgggctgaccacctaagggctaattggggtagtaactg
ggcaatatttagagccgtcgtgtgaatgactaaatcaattgtttagccgatgtcgaagta
tcgctcatctgatgggggtaacccatacttaaaattacactttcgcccaacgcagatact
tcaaaaaaaaaaatgagaaaaaaatcagagaagtaaatgggcagcaacagcaaaagcaac
agcaacagcaacagcaaacataacaaaaacaaaacatcgacaaaattaaaatttgttgag
ccattaactgaccgaaaacagaaagccaaagcaaaacataactactcgtaacttactcgc
taggtatttgtattttacacgcaataaaaataaaaaattaaaaaaaaaaaaacacacaaa
aaaaaagtaggaaaataaaaaaacgacttgaagaaaaattaacaaatcataacatgatca
tttatcatcattaaagcgagagttcagggccccaattccagtcggacttcaagttaaagt
cgtattgtggctcccccttcggcacttaggccacaggctagccacaactccagttataaa
tcaatcagatttattcgctatttagtatgcaccgtgggcccaacacagctacgtatgtgt
gtgtgtgtgtgtgtgtgtgtatgtgttgtgtgtatgtggtcaagtaggaggtggctgaaa
aacgcactaaaaataaccaaaaaatgtagcttgcggtcaacgagtcgtatgattaacgct
cgtgtgaagctttcatccacaccttttgcttaccccaggtggacccctgcggcttgcccc
accattgtcaactataccgtttgctcaactcgccagcgcatcgatcgatcaatagttcca
cttcttggcgcccgccccattttcattttgattgatgccccaaacataaatcaatgcaaa
tgcgccaacaccaacaaacattcaagatcgaccaaccgatcttagcgtccctgcaacagg
ctgtgctttgggggaatttggtcttcctttcagtacggcctttttgtataccaatcgcat
cttagttgaaagttaaaagaagaagtagatattattaattttatatttaaatgtattcac
aactctttattcctcgatgcactttataattatataaatatatataaacatattattcct
cctctgatacttactaggaaaacagttatagatgggaattgtattattttatatttgatt
tttagcatgagcccataacattcattgagcttatcaataataataataaaaatgattata
ctcatcatatatttgagatattggttgattggttattctcaaacgaacattaaatagaca
tgtttgagaaatagacaactactcatttgccgagccttgccactgagtggcacttgtgta
agactcaataactttctacgaatttggcgataactgacaccacctacgatccatagattg
tccattggaacacttaggggcagagttaagatgctctcgcaattattgtcacacgtactt
agcaatcgggagcggtcggtccactacatgacagagagagagggagtagaattggctttg
gtgcctggtttactcgtcgagtgggtaagaagccgcaagaactctctcgtgacacgcttc
ttcaagtggtgcgagcgactcggtgaaatccacttgatcgctctaattttgattgaaatt
ataaataataaaaatgttatacaaccacttgacagttgcccggccgcactttgtgtttca
tcttacagaggaacggagaccgcccttttccatagaatcgagtttgaagttacagcgcac
ggtctcctgatcctgacagcacctacaccaccagcagcagcagcaccagcagcaacagca
gcattgacatcgggacacaaggacagcaacagcaaattgagttgagattatcactgctta
ggcgagtgagcattctttcatctttcatctttcattttttcttttttttttgttgtacta
agcaagcgtgtccaagggtccaacaaaacataaaatgcgctttcaaagatcctcagacaa
aggacatgacttaactagaaaatgtttaacatttgcccgtgtttagtttttcacttttca
ctttccttcaccgcattaccgccaggccctcttttcagtgttcttttctcctacattttt
catcattttttcctttttttttttttttttttggtttcttttttttcttctgctgattgc
ggtctttttagtgggcgtggatgacatggtcatcggtgattattaatttatgtgcatttg
gtttctgttgttttggttgttgcttgttggctgtgttggctatgttggctgtctggtggc
tcttttgtttttgacgttgtggtggctgtttgttcatttaaaaattattacaacatatgg
ttaagttttgcttgtggtttacttgcctcgcttgcgttttctttctctgggcgaaaaaaa
aaaaaaaaatagtttggcaaaaacgaatacacaaggccacaatcgaacaggaatcgctta
catacacagtatgtataaatgtgttgtggttttgattgaaccacctttgacaaggcattc
agttggcagttgccatcgctgcaggacgtgactaaatcaatgcctcacacattaaagcat
aacagtcacacttcaagccaatgaatgtgaatctgtttttttgggggattcgcctgctta
agtggccaagtggccgacaacaatagcaacaactctatcatcagctagacggtgaatgcc
tcattgttgacatctgtggcatacaaattaaaatatatgtatgtatgtattgtacaacgt
tatttgttgtgtgttattatgtgctcggctagttattatcgaattgaattgttcagtgtg
tgtgtattaggcgtcccgaaactgaaaaccaaacaacaactgtaacaaaggagcagcgta
gcaggagccaatggcaaatgtaacccaaaagaaaactgcgacatatgtgcagtcaataaa
ttttccacttttcatgctgacagcacacaaaaaaaaaaaaaaacaaggaaaaaaaagcag
agaaggaacgaacaggaccaaaaacggacgaacgccaggtttgtgccgctaatggcccca
caatgacttggcactctttttggagagcgactcgccactaaagggaaatgcacagacact
tacacatatacaggacatatgtgtgtgtgtgtgtgtgtgtatgggggtgtgtgtgtgtgt
gtgcgtacggcgagaggaacgtcagcgttttgagtttggttttgttatgcatttgcgttg
cacttaatttgattttattgtttcgcgcttagcgcatttgtttatgtcaaatttaccgat
tcacattatcaatatgccacgcccacgtacgcccactcttcacattggccattgcccacg
cgtatgtgcttcctatttcatgtaccccaactccttcccatatatccataggcaaaataa
aaattcaagtataaatgcggtaatacattgtgctagacttggatataccctgtggcgtga
tatatcaaatatttcatagtttattttcctcaaaaacgtaactgtaatatgtacgaaagg
atcagacttttatctcaatagaaatatatcatatttttactagagtcgactccaagatac
ttcctaagtagttaattattttgataaattaaccattatttttgatgggctgcaataaca
atgccatcgactaacccgatgtgggaaaatgtgaatgctggatattcaaaaaaatggtat
taaaatgcattttaatgtttgtggcatgggcaataccttaaagttcgcccacgcccactt
aagccgctcggctcatgtattctttcatgatgagcacaaaagcggtgttgcgaattgatt
aattttctcccttcttcctcttcttcttcaacattttctgcttcttattcttgttgttgt
tgttcttgttcttcttattctagcacttctgcaagaatcgagaatcgagcctgactgggt
ttatttgggtctcggcttggtctttctgctagtcccaaatcgatttgttgcgcctgcttt
ttggtgtgattttaatgctgccctcgcttggcgtatcctttgtcgcttatcctgttatgt
cttatgactgcagtggcgccacaaattcatttacttgtggtttttttcttctttctcttt
ttgtttgatttgtttgttgtgatccatttgttagattgctattgcctcgaaaatgtctga
cactgacgtgtgcgccaacaattacgttgccggtttccaggtttccagctcctactccca
tgccaatggtgtacatacacacttgcacaccaacgtacgtgcacacagctccataattcc
gagacgtaggctagccaagaccggccaaaaacattgttacttggttgacatgtggccgac
aggtctaagcattttatgcttgtaagtgtttatttgtttgtgtgtgcgtgtgtctttttg
caatgattataaatcaacattttgatttatgcatgtaacaaaacttcagccacggccacg
acaacaataatgaagtgggaatatgctcaaatttacgaccgaaacacttacaaatacaaa
gtgttcgcatgccccaagataccaagcaataatgtctctgtctctgaaagtgccaacaaa
agtgtgggcccaatttctgttctccctcttatcagatgtctaaaacattgaggcatatat
atatatatatatatacgtatataatatatgtgtattatttatgtattatcttcactttta
gctggtatccctaaatgttttatattaatacatatatattgtagaatttgttagaatttt
aaatgattttaattgattactgaaagtagcatttacagtagatattataaatatgtgagt
ttgatttttaccatatcggagaacggatcggtcaactatagcatacagctgtcatagcaa
caattagtcgagtgacaatttatttattttatttcctctttaaactatctgttcaaatca
caattcttatgtttgcaaattctcatcaacacaatgcttatttattgataatactaagag
ttttgacagaaaaatagtgtattaaaattaacaagcagataccagctagataaagtggag
ctcagtcaacaaaagacaacatttggtgccatttacatgttaataataatcaatataagt
aagccgtattgaatatgtatataaaaatcattttcatacaatgcagcattataaactatt
tggtgtgggttaagaatggtttaccacgaaatttgttagctacacaaaattcaaatcaat
gcgtgcttaactattttaaaaagtgctaaaattgcaattgtgatttattgcgtggaatag
ttgtggtggcagtggtagtcaaagtagtcgtagtagttggcactcattgatagacaaagg
atactgtcaagtttgttttttttttgtttttataggcatatgctccttgttggcagacac
tcgacaaacaacacttcagtctcttgaataaaaacaaactacttgtgtaagttggacata
taacagcgctgtgaaaaaatggactggactggcatgcaatttgcataaagttttttatgt
ggccaacagtgatgatggcgatacaacaatggggagcgagacaaaaaaaggtggcggaaa
cggaaatggatgccgcacggtcagcggcgtgttcgataaccggtaccaaccaaaacatgg
cgccaatgcgcaaacacaacaacaacaacaacaacaaaaagcaacagcaacaatggcaac
aaaaagaagtgttcaatgcataaatcactgctaaaagcgagggtgctcgccaaagagtga
gaaatatacaaacattttatttgaagcagcgagtttgcattttttatgaacttgtcgtac
aacgtaacaacaaattcatatactcgatatacataaaaaatgcataaaaaaatataacca
gcgccccataaactgcacaacaatagctggcggcgaacaggaccagggccagcgcaaaag
gaacagtaccacgaccaggaccagaaccagaaccaggaccccttatatcccaggacgtca
ttaggagaaaaacaactgtgcggctgcagttaagcacaattgtgctcatatatgtttgct
gtttgctgtttgcgattgaatatccaaatagtgtacttgagcttactaaacacacacaca
cacacacacacacacacacacacacacacacacacacacacacacacacacacacacaca
cacacacacacacacacacacacacacacacacacacacatgggcacacccacacactag
ataaagtttgtgtggagttcgttgcatggatttaatcgtatgagctggaagcaatcaagc
acttcatatattgattttgtttatttttgttgctttaattaattgacgctatgcaacaat
ttttggtgcagatgagcattgctgtagattacctactcaaaacgttcggatttagcacaa
caacaagaacttcattcagatgggaaagtttcaatggtagcttacaggatatcgcatggc
tccgataggaataatcggtcgataaatcggtacttgtatgaaaaacgttcttgtttacat
ttagtcatttacctttttggtgaaaaatgttcaatatctgaccactataacttaaagcat
gccaaggaacaatttcttagtttcccaacttcataattaaatatatataatatatatata
tatatatatacataagtgagcaggtggactctactttgtaaggtgtccaatttctactaa
ttcttatgtttttattaagcagcataaaactgtgtatagggtatcaatgagtcgagcact
attgattacttgtttcgcattcgaattccttaaaacgatacaatatgaaatagagtcttt
gttgagcgtatacaaagttcgtttagcatcattgtcatcatttttatgggtattctttta
ctttggtgcccttatcgaaacaggacgtttcatgtgtcaagcttgggcttcctgaatggt
gacaccaccatttgaagttgctgctgctgctgctgttgctgctgtagatcaatgaatatt
gactgctaccgaatcgcatttatcattttggcaagcggaaaaattagacacactcacact
cacactctcacacatgacggacgcgcaaaatgtatgaaaaacttattcgcagcgggatat
ccttgacacatcctgtcacttggggggcactcaagcatacgcattgtacgcaattgtgtc
aatgcgacacttttcctcttttcctctatatatatatatttatatatacatgtgtgtgtg
tgcatctgcaagtgtgtttctatgatgagaagatacttcggcgatccgttatcgcttgcc
atccccatccacatccacatcgcattgcattgcattgattagccatcgttttggcagcta
tcgaatttcacggcgaatcgaacaccgctcaacacctgacgggaaatggcgcccccttct
agaatccaagccaatgcagttttccttcttgtgttcgttgctgcatctggatgaaaactc
actgcgtctttaatgtttaatccttgttgctgctttgttggtgtttttattggtatctgt
acaactgcctgtgcttattgactgactggctgattgttgatgaacttgcaggcccaagca
gaagtgctacaaagcacaactttttgaagcatattcgacctgtgacgtcaattattatca
aaattccagttagtttaaaattagttataagaatcaaaggaaaataagatttggaaattc
gagtttgtcagggtttgtcgataaatcttaagttctgcattacaaaactaatagacaaaa
ttgtaaatatttgttttggcccgggcaaagccggttaatacctggcagcaactcatattg
caaattggcattgaagcgcttggcaagcttgaccagctgcttgagcgtctgccgcatatg
aaatgctatttatgctttatgttcctgttaactgcactctataattaccgagaagcagaa
gtcagcagacagcagccaggagacagcagtcaacagacagcagcagcagcagcagcagca
gcaacatcagaagcagcagcagaagcagcagcagaaacagtcgctgttgacgcacagata
tagaaaaaattaggttgaaatattttatgcccttgagggctatcttcttggtccgccacg
taatggcaactgatttatcgtatttaaaatatttttaccattgttttctttattgtggtt
tctgatttttgtgtgtgtatgtttttttaaggaaaaagttgggttttgtggacttgtgca
aatgtagcatttccgatttttagacggattatgaacgaaaatcataagttcatatttcta
aacagttttaatctatagctaaaatttttaagataaatgcattcccttgaaaagttatga
atgtggaaagttatcgatcattcatgacaaaaacttataaatatgatagtaattaaaata
tattagtaataattaaacatttattatatattcagctaattctgaacaatttttcatttg
attgggtttttttcttcagaatttccacaatccttgcaatacattttggaccatctcaca
ttttaatatccccagacttataatataaaaaatacactatttaatattatggagtatgat
ttataactttaacattaatttgaaaaattaatataaataagtaaaatacaattgttggca
tcaaaatattataactttcactgaatagagttggaaatttgtatttaaatatgttgcact
ttgaacttctttgctgaatgagcatttagttcagcaatgcgtataaccccatcgcagcca
caacaatttgccctaagcaattgattaaatcgaggcagcaagggagagtgggaaaagggg
cggtgatgttggtggtggcggtggcggtggcaaagtgagcgttctaaacaacgcattgaa
taactgtctggcagtctgtaagtcgatgctggcaatatgcctttaatcaagccgcaaaag
gcaaagtaattcaaattttcaaattatttccaccaaaagggaccgacgacagtgatgtcg
atgatgatgatgatgatgatgatgatgatgatgatgaagatgatgatgatgctgatgctg
ataatggggtatacgatatacatacaaatgaaatggaatgggtggttgaaggcgttcaaa
aactgccaccaacacatacaaacaataaactgttcagcacacccccttcgactaactgta
tctgtgtgtgtgtgtgtgtgtgtgtacatatttaaattaggcgcacataataatgccaat
gagtgatttagtcgaattgccaacaattgaataaattttccaattgcctgcgttttcgta
ttagcattagaaggatgctcacgcacgtcctgtgtgtgtatttgtgtgtgtgtgtgtgtg
tgtgtgtgtgtattagttctaaatataggaagtgaaggcaactcgcatactcgtacaaaa
cgcaaaaatcagtcagtggtgtctgtgttgatgttatcctcaaacccattctcatcccca
tcattagcctcgtcctcgtcctcgttctcgtcctcatcctcctcctccaccccatcttca
tcgtcgtacttgttgttagttttgctcctgtggctgccgtttcgtcgccattcattcaaa
tgaggttgacaacgtcgtcgtcgtccaacaatttgaaaccctttcgtgcgatacagcgat
tgctggccgggagaatatttgtatgtatattgtggggaaaagggtgggcaaggggtcacg
gtggggttgcagtcgcgccgttggttgctcaagctttgcaatcctttgaagttacatttg
ggtttcgggttttttaacggccgtcgccgaatttgccgccacaccatcaaatgagtgttt
gtttcattttcattcgttgacacccatttttcaactcgtttggctcacgcacaagctaag
catatatacagatatataatatataaatatatacctatatctctatatacagatataata
tatatacctatatctctatatacagatataatatatatacacttatatctgtatatactt
atacatagatacatatttcgcacgtcatctgataaaggttgcttatatttgaagaacgca
tcagtttttttcttgggctacttactaacgccagtaatccataaaaatagtattatatat
attattttattaatgttatatttaagtcacatgacattatcaaaacaaatgcatggaagt
ttttactaatacgattttgaagataaatgtcgctaattagcaggtgataatattgttatt
aaatttttgtagcaacgtttttgtttgaataaatcaattttcattaagttttcactgaaa
atgttaataatagctctggaagatgtttctgaatggattgtaaaagttggctttgttctg
cacacaatcctttaaaatgaattaaaattagatcctgcttaaagttttttttatggcttt
tgcaaacatttgtttaacatcatgatacccgatttggttaggtttgatcggagcagggtt
ttttacttttccgtcagtggatccttccacccactcaatatatctgttctatatacattt
ctgggcttatgtatgtgtatgtatttatgtatgccatcgaagtgcgtaaacaggcacaat
gtgaatacgaaagggttgcgtatttttttgttgtgctcaccatggatgtgtggcgaaaaa
tctgttgaaccaaataattttataaaagtgggtgttttattaaaagtggagcgcatgatt
gccaaagggccaccgagtctcggactgacagtgaggctggctgagaccggaactgggaac
gcaaccaggaccggctgcgaaagtctattgaagcgagcccggcgaaaggcgtcggtcctg
gattgttcggttaggttgggttgggttgggtcggatagggtcgggctgggcggtttaggc
gaaggggacacgcccaaatggtttttatttcttagaaataagtagctgccgctgtgcaat
cgactttgacttccacttcgattttggttttggttttggttttgggtttttggttttggc
tttggtttgccattttacgcctgttgttcttgtttttttttcttattttttcttcatgtg
acgactgttgctgctagtattgttctattgattggtttcatgtaagcccagttgatcatt
ttgccgattatgtgctgaaggggcgtggcaatacttgaactattgcaatgccattttctt
cacatgcgcgagatgcgaatgaaaagctcgtagacatctttgccgagggtaagttgcttt
tgtcctcaatcttagaactgttgcggttcaaattgagaacttcatctgaagaacgtttaa
cacttcgccgtaaagagtacttttacttgattaaagaatgattcaagtatgtgttttgta
aatgctttgttttcatgctacagggagagaggaggattccattcaaattatgtacatatt
tcattaatttgaatagctttgatgaactgcgatatttagtaataggaacccaattcatag
tgttcagtagtgtttaggaaaacacagcatgcacagatttccataggcgctcatattttc
gctcttaatgatgatgacgccatcggcgtcgttgatcttgctgcgataagctgtaaaagg
cttataagcaacttttgctactttaacttgacatcaatcatgcgagaagggaataatgca
tgaggaaggggtattggctgaagatagggacgctggcttctgttaaagacccactcaaaa
tgcttttaaagtttcgcttggtaatatacccttgatgtggcaaaatgcgtatgttgggta
taaccaagttgtgcaaatgtttgtgactcggaatcgacatcaataatattataactcata
taataatcgagttgattcagctactgtgagtgtgttggtttgtgtgtgtgtgtgtgtgtg
aacaatttaaatatactttgcattaatttgagtaagagtaagcttcggcttacaaagtat
ctacaaatcgagcagcattgtttgctgtcgaagttcgtttttgttgtcagcgccagttgc
cggcgcttttacaagccaaaatgggaatttgctgatgtaaagatgaccgaacataatttt
tgtgggatttctcaaaagcagggctgcattcagcggcattgtgtgtgtgtgtgtgtgtgt
gtgtgtgtttgtgtgtgtgtgtgtgtgttaatttgatatcaaagcgttgccgcatgaata
ggcaattatgcacaggtgcacagttcggctggctgccactgggagtgcaacacctaccga
tgctgatcagcggctaaagaatcgagacgagtgttgaaattgcagcgtagcggcgctttc
ttcatttcagttattctctgccttaattgaatgtcagcgctgcgtggccaacagcaacaa
cagcaacagcaacaacaacagcaacagcaacaacagcagcaacaacaagaacaacagaaa
ataaagacatgaactactgtgccagctgtggagctatgtcttccagtggcaacagggcaa
gatgatgctgtggctgccgctgctgctgctgctgctgcggctgctgctgctgcggctgct
gctgaggcggtggtgggcgttgggggcgtaagcattgattgaacgctcaattgagcgcat
gaacaggcgatcattggttgctgcgctcgcccttgtctcagcccacactctacgcactaa
gcgatttaagcttgatgctttgattgatgggtgtaagcaagttggatgagtcgtagatta
tgttcggcttcgatcgtttggctgttgttggaagcttgagccttgaaggcaatttgtcga
gcattgtgccccccattacataatcacatcctatcctatcgaaccaaaatgacatggtct
aaactcttaacgcttcccttgaagagattgtcagagattgtcagagcgcctttaaaagtg
gtccacgtagtgggatacagatcaatttatggatatacacacactcgcagccataattaa
acatttattaaaattcaattgcagctggggcggggggatagtcgaccaatttttctgcaa
agttgccaaactagcatggcaactttatttgttctggtatttctgtgcaggcctacgttg
gccaacaaacgttgttttcttttttataagctcaagctacatttttcattgactccaaaa
tgaagtgttttttgcaatgatttcgtacgactttcgacgtgaactaactcggtagatgtg
ttccaatcacaacaaccaaaaagagtatagttaaagctgacccacttcagactagaaaac
atagataaaccacttgataaaaaatagagaaagagagatagagagagagagagagagttg
caattgtttccttattggttaaaagaaaaattattttgctgtcaactaaatttcacttgg
aattcaaatatattttaatataaaatgttataattattaattgcattaatattgcttaaa
aagtaagttttggcaaaaactgaaagtaaaagaagttggcccgcacaaagccggttaata
tcggttacctgagtgtgtgtaaaaatgtgaaatggatattattgaataaaagtatcttag
agcatcgtgtagttactaatgccagccatgtatcttgttgacggccacatactcgtaccc
aagacctcaagtcattttaaacatgaccagataaaaatctaataaagtgcagcgcgtaaa
caaaatgtagtcagcggagccacaagccagctccgctcgatgcaaggtgtgtgtgcgtgt
gtgtgtgtgtgtgttatgtacttacccatgtacatatgtgtgtgtgtgtgtgtgtgtgtc
agtgtacgaatacgagttgaagttggagttggagttggagttggagtacctgtatgtgct
tagtttgacgatgtgctgcatttttgcgcggctcttgcgcctgcgttgcattaaaccaat
ttcttttcattttttctttttatgtattttttttttttaataaatattctccttaaattc
gttattataaagttgggtaaatatgttgccgagtccacaagttgagtcgatttggtcgat
cattgtcaatagccttgcacgctccctcagcaaatcgataattaattatttgatcaacat
ataaaattgcatatatttacttatatgttgcacatattttttattattataaaaaatcgc
ttgatgtagcttaagttatttacattttcttcattttatttggggcattatatatgttat
tattttactgcatttgaatgaattgaaatgtacgaaaaatgcagttttggtgcagggtat
ttggccagttaggcattcctgacaatagcacactttttgtgcttatttttttgttcatgg
ttgttgttgtatgtttgcggcacactttgcactatcgaaccatgcggatctgtcgacaac
gtggagtccgttggcgttgtggctgcttcgtctccgatgttttgcagccatgacacttgc
aggtgtgcctcccccagccattcagattggtggggcgctacgggtcagggagggatggta
ggagcggagggatgggggttctggggcgtgtcagggtctggttctgctggcagagatgtg
catagccaaaccacgtcgcaaaattaatttcatgttacatacggcatgagaaaaaaagta
aggaaggaatttttaattaacttacatggcgtataagtaatattaaattattgccaaaga
cttggtgaaaaatgtgcggaaaaactggcgcagtcaccgacaagctattttcgcatcggt
cacgtgggcacatctcggccaaattgcgtccttcctggcatattaagcagcagcaggcag
ccagccagccagcagtggggtaggtaagatgatgagagggagggaaggggatgggagcga
ggtaggaattgggggaggaggagtcacgttaatacaatttgcgctcgttacgcggtttac
aaccctcgccaaattgagaatctcagtttttaaaatgcacccccgcatccaggaggaatt
ggctggggtcattcagtgtgttggttgtgttttgtcattagtttcattttataatttatt
aacgtcaacattgcacaacgcacaattcaaacaaggaggcaagtgaagtgaagattttcc
aactgtttttgaaaagcgtacatgatgcgttgcttgatcacgtgcttgcattagtatgta
tttgagtgtgtgtgtgtgtgtatgtgtgtgtgtgtgtgtgtgtgtgtgtgtgtgtgtatt
ttgtgctagctatgcttattagggtgttcaagttgttgccaacgacatttggctttaaat
gaccaacgaagcggatgcactttaatttgacaacaattgcgtaaattgcctcgtcatgct
gtttgtcctttgaattgaatccacatctctgactgtatgtgtgtgtgtgtgtgtgtgtgt
gtgtgctgctcgacttttgattttaatggctgcatcacccagacaacaactgacactaat
gtgtcaaaggtcacgtgccattcgtttgcgacatttctagatttatctacaagcttaaaa
cttgaaagtgtctgccactgtgggcgtatgtgccacattgtgtctgcctgcgtgtctctc
agtgtgtgtgtgtgtgtgtgtgtttcagcctaattgttactgcttggcacatttgccgaa
tgtgctaaagaatggttttaacataattaataatatatttgaacaattaagcaagtggaa
aatttatatatacgagtacatacatatattcattttttaatggcaattcaaaggttcaca
attaaacagttatcttcggtgtaaatacatattatatttagttagtatgattttttgttt
gctgtttttattttccttacttctttatttaatgtcgactaatatcagtcaataaaaata
aaaaaataattaaaaagtagattaaattaaattacaaataatatttaatattttacatta
taaaaaaaatgtaaaatgtataaaatatcggtgggtattttattgcacaattggttcaac
ttttgttgcatggattggggataaagtataaataaatccaaatgagaccaaatataacaa
atagtttgtatgaattagttaagacggttaatattttgggtttctttgtcaatataatct
taattccacatttcaagatcaattgccggttttttccacaaatatctgatttataaaact
ttgtttccatacaacaaaatctatgatttgagtaaatttgtattttataatatgtatgaa
tattcgcatttggcaatagatgtatttattacaatatatttagcaagcttggagagaata
tataagaaaactaacaatttgcttataggaggcagagactctttagtccgaaacagggat
gtaatttaagaaataattgctgcaaagtgttaacaagagttgcagtgtacttacagctat
cggctttaaatatattaatatgcatattcagtatttccgcacacgcatatgtatgtcatg
aattagtattagcttagtgaataaaaaaataaacacatatatacaagcacacataagtat
acatatcgagttgattctgtcaagataatttactatccgcaccttgttaatatgaaatta
atgactgcattagataaattacattccaggtgtggaggcgctgctgctgcctttcattag
caatacgtgttgccgtatatatatatatatatatatgcatatatatgtgtgtgtgtgatt
acagtcgccagttgtactatttagtagcaagtgtcaagcatgaacaacgacgacaactga
ggcatcgacagggacaagagcagtctacaaattgccactaaaccatcgataagcatcgat
gccaacagcaatgggctagaaacttgaagccaagccaaacaaggacatggaatcggacaa
ggacaacaggcgtcttgctaatgacactccatatctcctgttccatgccttggtgctctt
tgctttgttattgtaattagcttggccccccttggcctgcttggcccccttggacccttt
tggcccgcctgacaccgaccttccattcggcgagggtggtacattaaaatatgattaact
ttctgggttatgccgttgtcgtgtctatttaattacaaatgaagtctcgctcaaagtttc
ctcatacactcacgaatagggttggtttataacatcattcggtatgaagccaaccattat
caacagagaaaataaagccaaataaataaaatgttgttctggcaggataagtaatttcta
aatttaatataaaataattgttattcagtacttggcttatgtatatatatagagtacata
tataaagtttaacttaattaatttgattaattttacttgcatcggcgtgttttttctcag
gatatatgttgaattttaggcaactgcatttgctagagcaaatagaattcgacgtggttt
gtgcctatatatatatatatatatatacatatatatatatatatatatgtatatacttgt
gtgtctccgcccttatttttatttttgggcattcagtgtgttggcgtatgccatatcctg
cgctaactaatgacacttagacgagttggctgttttcgctggggggttctggtggctgac
aaaaggcgctaatctatatttgacgtgtttagcgtttacgcttttctttggcggacccca
aagtatctggccgattcaatcataattatgtgatttcaatggccctcaattgttgtacaa
taattgtattaaaatggcggtcccttagaccatatcgttcagtcaagggcctgttcatat
cgccatgtcttgattctcttctgttgttgctgttgctgtttctgtttatgttgttgttgt
tccgcattttgttaaaaggtgacaattaatttgtcaataatgaaaattgtcaccagggcc
agggcgccacgccaggtaaaaggtaaggctaattttaatatcagtctattcgttgtcgtg
ctcgtgcctcattttggccattatgcttttagccgtacttcttgcggcgcgacgtcatat
tgttatattaatgatatattgtctagctgacggcttggtcaacttagtaattttaattat
tttgtcatttgtataaattaaaatattttgtcgctgccgttgtagggttaaccactgtcc
gtatcttatattgtatgtgtgtctggctgtatttatatgtatgtatgtatatgtggcgta
taaatatgtttttgcatgtgttgtttattgagtattgatcatttggttatgggctttcat
taagcaactgtgacaactcaattaagatagtagcacatcattttggacagtgtgctcaat
taacaaaatacaaatgtctcattaatgcacttaagcttaagcaaacaaacaaaaacgctt
gaaaattaatttttagcagactagtactaattgtccgattataatgaatctggttgtata
ttatcagtattatgttaactccttatgctgatcaggcaaacattatatgcgtctcatatc
atctgttgcaataaagaacccacggcatgaaaagtcatattccacttaaaacaaaaaata
aaacgggattggcaatgatggttcacactcttcttattataattcaaagagtcggagaat
gagctttagctgcgtttcgttccaaatgagaaatttggtatgattttaagcgcctggctg
gcccgaaaattaccaggaatcccttacttaagcgaatggatctgtagggagcgacagact
aggagacagaaaaaaataaaaatgaaaataaaaaataaaaatacccaaaaatatgttgag
gacgcgaggcggtccaaaatggccagaaaaacgcagaggg
