# Supplementary material for: SMCis: An Effective Algorithm for Discovery of Cis-Regulatory Modules
Source: PLoS One. 2016 Sep 16;11(9):e0162968. doi: 10.1371/journal.pone.0162968 (PMC5026350; doi:10.1371/journal.pone.0162968)
Supplement: S1 Datasets — (ZIP) [file pone.0162968.s001.zip › dataset/Drosophila/btd/dmel_btd.fa]

>X:9568219,9608218
aggaaattattcacccgcgtctctatgtacacgcccagcttggtggtgggcaggcgtttc
gcattgaacttgttctccttccgctttgagttcttctttttcaggcagttatcgcacacg
aagccaccgggccagatagaatccagccagagtacgcagatttggtgctgtttgcgtccg
cactcctggcaattgacaaacggctccagttcgaggtgatcgttcttcatctccttgaac
tgatcctttttgatttggctggataagagaatggtaaagggttttgcatcattcataatc
ttattcagcttactaatctattgaaactcatttatgaagcccgctttgaatatcatcttc
ttcaattaaaaccaggcttgaatgtttacaaaatattaaaacgaaattcaaatatattgt
ggtatatttctcatgaagcttaagtatggattggtttactcaggagcaagttttaagaac
ttgtgcatctgcgaacctacaattgtactcatcaatactatgatactgtaatattaatta
tcttatgtatcaactataatcccgttccctttcttatatgatacaaatctaaaaattgta
tgtatattcattgggtttgtatactcacgtttgcgattgcagtggatcgtcgcccagtgt
gaccgtatcgccctggatgtcgttaaagcacttttggcagtaggtgtatctatttgaggc
gacaccgtattcctttagactgttgatttttgttcgattgttcgattgcgtttgttttta
ttttgttttttgtttacgattttagttcatttatggacgaattttgaagatggcagccaa
aaagggaacacaacaacacaggcgtgtgtacaggtgtatgggtgtacaggtgttcggatg
tacgaatgtaaaggtgtgcgtgcaagcgagatggttatatgcatttagtcaattgcgaga
gtgtgtgggtggtttgatttttttttcgtttgtccatgtttttgttgtcacacacacaca
cacacacacacacacacagagatttacaatttaataaagacacgcaataatacagttatg
aggtgacacatattaacaggtattgtattattattttttgtttttgttttgcagttgtcg
ccgggggagaaaagaaataaaaataaaagaaaagagaaagaaaggaagagaaacaaaaag
agtgattgatttggattagcatttttgtcacattaatacaacatttagggggtacaatca
atataaatatataagctctaatatcccacaagtattacgattattaattacaatagacaa
atcgggatatattctaagcaattcacacgatctgttttacaacattttttttgtttatgt
acacacaactacttttgaattcttaatgtatcaatatctatgagattgttttacttctat
aagattggatctctcttgagttctttgtatttggactttaaaacagatcttgcattttaa
ataccaggagataaaatatcccaaaaacggttttccaagttcaaaactacttatggtagt
ctcgggatatttaaactcattaatagattcatgatcagatttcttagattcctataaggt
tttaaattccctgtttttgtttcgtttggctcggttccgactattcgaaatttgtggaat
gttatggattgaatccaaaatatttaatggccatgtaggagagatcgggaaatgcaaaaa
gtctcagcaaaagcggcgatttcaagggataataaaagtatgtataagagtatatatcta
aagataatacaaattttcttgtgcatcgtgattttatctaatttaacacagaaacatttg
cattaaatcacacacacatagaaaacacagtagagaaagaagggatacatagggtgatta
aggatcaggaatcaaaaatccatcaaattagtgcacaaaactgactttttatacggtaaa
gatactaaaagatgccatcgaacatcgagcaagcggttcataactaaatcacaggacctg
ttgttctggctttataattttttacacaatttcaatacgagaagagcctgaatgaattcg
tttgaaaaaggccgaaacagtcctctgatttttcaatactttgaaggactcgctgaatgg
gaacattcataaacgagcaagcggtttaactaaattacattttacatcaaacagagaaac
agaaacgaaacggagccaagcaaaaagatcctcgactggggaatatatgtgggtctcgaa
tgaaggatcatcggatcgtatcgattcgaatcagatcaacacatacctgttctggtagct
gtagtacttggcatcccgcggaatcgtgcagagctgcttgccgtagcagcatagcacctg
tggattgaatgtgtacttcctgccgcagcaatatcccagtgcctgcatcacaggatcaat
ctccgcctcaaagacttcggaaagctaatggatggatagatggaaaagatacataagata
catattacttttgatacctttggggatcttgtcttatgccagcgctcctacctttgtgca
atagcgatagacccgcgatgttttgcgattatacagccaggcattgtcgaacatcagcca
aacgtcgtccacatattcccagggatcactgtactttccattctggatgttggtgcgtat
agtgcccaggtccatgggcttcttaacgatttcaaagtaatcaggtatgcccagcgcctg
gggatcaactgggtagcgaaagggcacggattcgggctcctgcctgtagagcttctctag
cgttggcaggagagcggtgcgcagttcctcgggattgaattctgtataaaaaagagtaag
agaatattaaaatcaaaaattccttgcactgcgaaaaacttgtacttacggcacttcttt
ttcttgtcacctgcattgggtgccagtggctccggtacgagtggtttcgtctccgtcttg
ggttttatgtccacagcaccgcctgtcgctccgccatcgtgcgcaccatttatgttatcc
ttaccgccgccaacaccactgccgccgccaccttcgccatgatgctctccggctgtcgat
cctccagcctcgtccacatccatggcctccgttttgatctttacctcgccatcgagtcca
tcctccgtcttgatctccattttgatcatgcttgttccgtcgttgttcacattcttgccc
ttgccaccacccgtcgagcaatccatctgcgagctatcgttatttccgccacagctgtca
tccataaactccttcttgatatcatcatcttgcttaatggagtccagtttgcccttggag
gccataccgccggcatttccactgccaccactgccgttcgtattctcgccggatggcgag
ggcgtctcatcgtcgttgtctcgcgccgcagcctccagggcagccatctgtgaggagaga
ctgctggagctgctcatcatgcgactgctcgaggatgtcgatgtggtggtcgttgctccc
gttccgcctcctgccgttcctccagacatgaggagcagtggattgctagcgggcgtagtg
gatgatccgcctcctgcattgcccccaccaccaccaccaccaccgctgctggtggccatc
gtggccgatgtaggagtcgataccgagctgagtggtgtacccgagcccgccgaggaagat
gatgacgtggaacttgcacccgctgcagttgctccgctgctgctattgctgccactgcca
ctactcgcacaggtggctgctgctgatgcgggcgtactgctcgccgctaatccggaggca
cttgtcgccggcactggggaagcgggtatgtaaggaggcgtacccggccgattgctcagc
ggctgttgcattagactgctcaccgagggcgggttgttgttagcactactattattatta
ttgttggagggcgtgccaatcgacgggccgttggacaagaagccaggcgatgggctcgga
gctgaaaccgttacattggaggcggatcctccagttcccggcgctccggcccccgcattc
agggcttccagactcgtgggcgtgggcggcatattattcagcacactgccgggcttctgt
tgttgctgttgctgaccttgctgctgttgctgcattggtgagctaaaactgttgctagtc
gcctgctgctgctgttgttgctgctgctgctgctgctgttgttgttgtagaggtgttgaa
ttgctaaatggcgactgcggcaacaacattccctgctgctgctgctgttgttgttgctgc
tgctgctggtgaatgtgacgctgcttcatgatttcgctcagttgaggattggcgccagtg
ccgccgttcgcattaatgaactgctgctgttgctgctgtcctggcaccggactggtgagc
acattggtcgtctggtaaggcgagagcgcgggattgaccaccatgccaccgggactgggt
cctggtggaccgaccagcattttgccggctccagaccctggcggttgttgctgctgttgt
tgcgggaactgcatgcgctgttgttgctgcaaggcgagcatgttgccaccgggcgaatga
ctgcgcatggtaaccatattgttggtcactcccacgccgacgcccaggcctgctgccgtc
tgttggcccagtattccaggtggtccctgtggacgcagctgctgcggcggcatcacaccg
cccattggactgatgcttggatggatacagctctgcagaggctgctgaccctgctgctgc
tgttgttgttgctgctgctgttgctgctggggcaagactacaccgcccgctacaccagct
gcactgcctgctccgccagccgctcctccagccactggattcgcaacgccctgttgctgc
atcagcatctgctgatgctgctccttacgcttcagtcgcttctcctccagctccttttga
atcttgtagatcttctcggccagcaggtgatagtactccgatctggacttggccatttcg
tacatgtccttctcgaccttttccgcgtatgaaacgagattatgcatccgtttgtcctgc
atggtcgtaggatccgaggtggggaagatggcctgcaccagtttgtggacgaggtggttg
cgcagatcggcggtcaccgattcccgccagtctttctcgttgtcgcccggaggtccagtg
tttccgccattgccaccgccggcacctccagctacaccgcctgcattctggttgggattg
cccgcattaccactgcccgtggtatcggctggcatcaggacactggaaccggctgccact
tgaccaccactcgccccggcgcccgctgatgcaccgcccgctcctacgccatggctctgc
ggatgcacttgggccaccttcagttgctgcttatcgttggctcccacggctccgccggca
gctgcaccaccgaaattggtattgccaaagccaccgacgttgacagagagtggtgctgga
atgttgccacccagctgggcgggattgggttgctgctgttgttgctgatgctgctgttgt
tgctccaccatggtggccaggccaccgcgtcgtcgattctggccctgttgctgctgctgt
tgcagcatttgttgctgttgttgatgcaggctgttaacatcgttcggcagaacatttggt
ccacttgggccgccgggaccacctggtcccagtaccctgacggccggctgagcgccttga
atgcgaatcacaggaggcaaaccctgctgctgctgctgttgcataccacctgctacgact
tgctggctcatgccatcgaatcgacggagttcctgttgctgaacctgttgctggtgaacc
tgctgttgctgctgctgctgctgttgggtcaattgttgcaccatatccgcaggcgttttc
ggcgcacccggtgcaccgcccgctccctgttgctggggaagaactatggcagtattttgg
ccacctcccggtgcaacctgctgtccttgcttgccatccactaccagacccgtcagattg
ggctgctggttctgctgctgctgttgttgctgctgctgttgctgctgaagattaccgcct
gctccagccgctccaccacccgctccgccgccacctggtggcgcacctccaattcctgcc
ggtccgcctcctggcggcacattcgcattttgaaaaaccgaatgattctgccggaaggga
tagcaaatgacgcagccactgttctggcacgttttataatgcaacagaatttggcgcgaa
gaggcacaatgctgcatggtgcagtccttgctctgtttgcaagtgcccatgtgggccagc
acggatttcatcgccttgcagtagttaacgttgcacacttccctgttcggattcaggttc
tccctgcgattgcatttgtgtgcatggaggagcagcatcagttgctgctggatctgtcgc
ttacggtcgtcgggcacatcgcgattggcgccaccagggccgctagattgtacggcacca
ccggctccgccgcctgccactgccggcacgccagccacggttcctgcattggccacaacg
cctgctcctccgattccgactccctgctgctgttgctgctgctgcgaggtgccaggctgc
tgttgctgctgctgctgctggccgggatgaccgagcagctggtttggttgcggaggacgc
gggcccatggctccggtttgctgctgcgccagcatctgctgctgctgaggattcccgctt
accagctgccccgcgggccctgatccatcgccgccgagtgtggacatgggcaccactgtg
ccaacgggccgattaccctgcggcatgcccggtacgacgccacctctttgggccatctgc
tgggcgagaagttgttgctgctgttgctgctgctgttgctgaggattgttaccaccgcct
gggccaccatactgacccactccgtagggcagactgttgagttgagctgcaaacggacgg
aaatcttacatcagccatcgattcaattccatgctggaaatacactagatctggcactag
aaactcactcatttgcatgttcggattctgcatgcgtggtcctccgccaccaggcccgtt
tcctggcccaccagctcctccagaggcacccatgagatgcgggccacgaagcatatgctg
ttgccccaccatgcgtcccatcattgggccgttctgcatatgcatgccttggtttgcggc
aacggctcctccgccgccagctccaacgccaccagctcctgctccaggtcctccgggtac
tgaaacggaattgatcatcccaccgccgccgccgccaggctgctgcttaagatgattaac
catgccgcccatgccgccgccaacgctgttggtcagcaccatgtttcccagattgccctg
cgcaatggtgttcatgcctgcgaaagatataacataatttgggttttcagataattgttg
ctatattcatttggttgcattggctaggataacttggatatccaattacaaggaagaacg
attaatcacctggtatggcgttcatgccattgttgccattattcgatattgacatgggca
ttgagttgaccatacccatctgagtgcccaccacctgctgcatgccgccctggttgggtg
actgcaggttgggcgacttgctgcccagctgctgcatgccgggcaccaccatggcgccct
tctggccctgctgctgctgctggagtaggtgctgcagttgctggtgttgcatttgactga
ttctgttgcccgctcctgagccgttgccactgccgtcgtcgccacccgttccggatccgt
tgccgccgccggctccgttcatctgggaaggcacaacgccgacgccaacaacaccgccga
cacccacattcactccaacaccgactccgcctgtgccagagccgggtccttgggctgccg
gcttgttgggtccgccaccgggatttgggccggatgtgggatttgtggttacaccggagg
cgccgccacctccattgccaccgcctgctccgccggtcagctgatccgaccagccactat
tcgaggacaccagctcatcgggcaggttctcctccagaaagtaagagatatccgctggag
gaagatacaaccaaattgtttttagcaaggaattttcttaaaaaaaaaaatagttggata
gaattaattgctttttcaattccgtaaggaatttattaaaaattatgaaataactggaga
atacaagtttgataaactaaaactaaaagttattaacaaaaaaaaaaaaaaaatgagaaa
tcgaatattctggtttcggtactcacttggatccattttaacccgcttttggggcggttc
gtctaagtgatcggccatcatatagagttagtttgattctttcgattcggaaaaaaacag
aaacgcagacgaaaaacgttcgaaaaatctgagtagtattgtttctattagtttataaag
tttttctgatttttcgcttttttttttcactaactctccaatgatccgtctatgttggag
ttcgagtgtgttctgatattttcgttattggaacttgtcaaatcttctttcagaaattat
ttgtcgcctagcactttgacaattgttgcacaggttgtttgtttggttaagtgtttagtg
ttttaagttgtagatttcttgattagtttggacactttgcaacacacgcacgcacaatac
acaacacacaaagaggcactcaaaaggcgtggctggcgaggattgggatttggttttggt
attggtgttttgggatcttgtaatcgatgatgttggcgatgcttgcacttaatgatgata
ttaacgctgctgctccgctttttattgctaaggatgtggcttctgttgttgttcttgttg
cagttgttgttgttgatttagataattcctttgctaattgccgctgcaacgacagcaaca
acgtagccggcgctatcgtcaccgcaacgtcaacggatggagctgaccaccaccacgtcg
tcggacctgtgcccgctgatccttctgctcccacacccacttccactccttcgccttttc
cctctccttctgccgcttccgctgatcctggaggatcgcgcagccaccaccgccttctcg
ttgcggcgccgttgagatcgttgtcgccgccactggcgctttggccagcagacaactttt
ccaccgcctggtgctcctcctgctcctgctcctcttgatgcttgttcttatcctgcgtcc
gcttgaccagtacctcttcttcttcttcgacttcggccctgcgcttttttagctgcaatt
tgtttttgctgctgctgctgatgctgctgtcgttgttgttgtggttactgctgctgctgc
tgctgccgtcgttgttctcgttgttgcaattgttgtttgtcgaacagcagcagacacacg
cgtgcattttgtgttgttgggccccaaaaacaccaaaagttgaccttggctgggcggctc
ttgttattgtttgtttgtttgtttgtctgttgttgcctgcctgcctccactgagcgaaaa
agaacggttcttggtttggctctctcctctttctcttccttttctttccgcctttttctc
cgctatcttacatattttatgtgatttgtttttggcggctttttgttacacaggaatata
tatatatatatatagatattttgaccatatattatatatgcttgtgtttaattttgattg
cacttgattcggttatcgtttacaattaataaggaaaaaaaagcaattcacattgttggc
tgttgttgggtttgttgtgtttcggtttgtttttgttgctggcgcgctgctgttgttttt
gtcgatgctgatgttgttgctgctgctgctgctgccgacgtttgccgctctagcattaca
cattaactgcaaacgcacaagaagaataatacacagcctattagattatgttgaatggac
gaacacaaatcgaaagcaatatttatttattttcttctttcttttttgtaatttagccgc
gcgcgagtggacagcgaaaccgaggggaaaatggaaacaaaacgaaactaaaatgcgacg
agacgtgccgaagacggggcgaaaagggaagaacaacgagaacagtaccgagaattctct
cggtctcgttgcactcatctgtgtgccgcttgacgaccactcactctctctctctctctt
gtctgttcttgcctcgcaattttattcgccaatactaccagcgctgtactcgttatttta
ctcgcagacgtgtgtgttggcctctcgctcttttggcgcacaccacgaaaatgaaaataa
taatttcattttgccgccagtcccctaaaaaatatggaaaacaagtgccgtcgttggcaa
aaatatactttgaaacatgcttaacatttttatgacaaatacatttttggaaaaaaaatt
tcacacctttacaggtaataaaagtcagagcactgcttaaaaaaattaattgaagtatca
gccagttgcggctgtagtctatagtctagtttataaattaaatggccgaaaaagtggccg
tattttggttttgcttccgcattcgagcggccatcatatgaaattcaatttgttggggcg
gcgagtggcgagtggggtgcgagcgggatgacactagagtgcagtggggctggctgacaa
aagctttcacacactcacgcacgcacacatttggggtttggggcgcgcgtacagaattct
cacagcgacgccaacgccgttttcaccacacagttacacacacgcacacttcgaaaacag
cgagttcgtgcaagagcgagcacgagtccgagagagaaagcatgcgatggtattagtgcc
aagcggcattagtgtgcaatatacacacgacggtaaacggcaacgagtgcgaggagcatt
ggaaaaagaaagaaaaacagacgacagaaatatattccattttttttctgtgttcgttcg
tcgttttcgtttcgttttcttcttcacgtcgtttcaaagtttctattgcagaaatttttt
gtgttgtctccgccagagcgtttttcatttttcccggcccacacaaaaatcgcaaaaata
tttggcgaaaatacgaaattcaagaaaatgccgtagaaaatttgaaaaaaatttcagccc
gattttggccggtatttttatttttccaccgtcaccgattgccacgcactaaatttctaa
ctatactttgcaattttgccgaatttcggttttataccatatatttttcacattttccgg
cgattttataaaaatcccacaaactttttcgcaacactaaaacaaaaaaatttcagtccg
cttgtgttaatcgttctccgagccaaaaatgtttttgcttcagtgtgaccgcggctagcc
gttcaaatacaccaccgagctcggaaatacactaaaattgactgtttaacacaacacgcg
agtgggctctcgtcgctctcgcgtgctgtttggccgctgttgtcgtactgttacgacccg
aaatccatataaatgcctttgctagcagtctgttggccccgtaacagctgttaaccgctg
tcggaacactgttttgctctagtccctcgctctctgcgtcggcgagaccgctcacgccat
gcgctcccaaagagccgatacgcacacacgcgcacacatatggcgcgccagataacgaag
cagcgagtccagagatgaccacatgatgacggtgacacattcgccgatacttttatgcgg
tcacttgaaaatgtgcacaaagaagttttgtaagaaacatcattggttggagaccaacat
cattatgaaatgaatattctttgcagcgtttttgagatcaaataggtattccaaaaagat
gtttaatatgaattaataaatcaacatcttgaatgagtgcagttgtttagaattttttgt
ttaaaaaagtatttgtagacattaattttgaaaacgtttgtccatcgtaaaaatctagtt
taaagttcttcaaaggaaaaacgatatttacagaggatcacgtaagtaatcgagtcattg
gatttgcgcatctctggtgggttcagtgttagcgtgttttccgttcgctcttgccgtgag
agacaaagagaacgtgtgagagagaggcaagccgaaaaatcagccgccgaaggatacact
atcgtcgtccttgtccgacgaaccggtggtcatgcaaacaacgcacagaacaaattaatt
ttcaaattgttcaataaatgtcccacttgcttctgttgttcccccctttccgctagcgga
attttttatattcttttgggggcgctctttcgttgacttttcgagcactttttcgatttt
cgcgcgctgtcgaacggcagcgtatttatttacaattttttttgttagcggccgccgttg
tttgttgcagatacacagcgcacacatataagcttgcacactgatgcacacacaccgaca
cgttgtcaccgaaatgaacgggacggccatatgactggctggcgctcggtatgtgggtgc
aagcgagataccgcgatcaagactcgaacgagacgggtcagcgagtgataccgattctct
ctcttttgcgattgggaataatgcccgactttttacactacatgcgttggatctggttat
ttaattatgccatttttctcagtatatcggcaattggttgcattaattttgccgcaaagt
aaggaacacaaaccgatagttaagatccaacgtccctgctgcgcctcgcgtgcacaattt
gcgccaatttccccccttttccagtttttttcaacccagcaccgctcgtctcttcctctt
cttaacgttagcattcgtacgaggaacagtgctgtcattgtggccgctgtgtagctaaaa
agcgtaattattcattatctagctatcttttcggatattattgtcatttgcctttaatct
tgtgtatttatatggatgaaacgtgctataataacaatgcagaatgaagaactgaagagt
ttcaaaacctaaaaataattggaatataaagtttggttttacaatttgataaaactctat
tgtaagtggagcgtaacatagggtagaaaacagtgcaaatcaaagtacctaaatggaata
caaattttagttgtacaattgagtaaaatgagcaaagcgcctattttggataatatttgc
tgtttacaaggggaacatattcataattttcaggtttaggttacgcatatgtaggcgtaa
agaaatagctatatttgtagaagtgcatatgcactttataaaaaattatcctacattaac
gtattttatttgctttaaaacctatctgagatattccaataaggtaagtgcagtaataca
atgtaaataattgcaaataatgttgtaactaaatacgtaaacaataatgtagaagtccgg
ctgaaagccccagcagctatagccgatatctatatgatttaaactcttgtctgcaacgtt
ctaataaataaataaaatgcaaaatataacctattgagacaatacatttattttattttt
ttatatcatcaatcatctactgatttctttcggtgtatcgcctaatccatctgtgaaata
gaaatggcgccacctaggttaagaaaagataaacagttgcctttagttgcatgacttccc
gctggatggtgttcaaaaagctattacataagggtgggtgtcatggctatttgctctttg
ggttattgtattcgctgtttaaaactgcgcacacaaataatattttagatttaatgtaag
acaatttgtatcaataaaaaaaaaacaaagtgagcttcggtatttcgatttaaatttgtt
taacaaagtaggcattgaacataatttcaatcacaagacaaccgacccacaagcaaaacc
ctcatttctactttgactcccaaagaaaacacacaacgtaaaaattatcgaataacaaat
acgttttggaaaatttagaataaaacatgaaagtacgaaagtcaaaccaggaaaagccaa
aaaaaaacaaaataagaaaaacaatacatagatcatttaaagctaaaaataggctagcta
ataaagtgcctcgagcacgcactttaatgcttatggtggagaatgagataatgtataata
aaaatattaatgaacaattacctgcacgggttattgacgattcagatccgccgaaaagca
atacaccagaatccgaaacgtaatgtaagttgtgcatagatttaaaactaaacttgacat
tcataaacaaatttatttatttttttttttttttgctcgtttccattatttctgtgtttt
ttagtaagcaactgagctccgtttattagatattaattaaatatttttatttttcacagg
aatgggtcgatttccctaaccacccagccaatattgccataaaaagaattcattagacat
tagttgatccttgtttccaaaattcaaaaattgctgcattgcgtttaatgctctcattgg
taagccaagtgcgctccgctatgttagatattaaataaatatttgtatttccaccgacta
aagcaaaggacaatggagcagcggcaggatctaaaggacactaaagaaaaaagaacagcg
aacgctcaatttggaatcgaaccaattagttgtcctttgtgctggcacctttgtcgtctg
gatttcgcaaatatcgttttttttttcccatggaccatggcccatttgccactgtttttt
cgttggccattgcgtgtcctgtttcggagtagaggatccttttcgttggttttctctaca
cacttttggaaccgtggatagagcgcagcggggcgtgcggtgcaaagatcagaggagcgg
cccgccgcggggcgctctcaaccgatgatcatttcgacaccccatttatgcggcgtcctt
cggttccatttggccagctactgtaaccatacactgctaaaaaaaattgatgcatatatg
tatatgtacgttttgcaaatttattgttaatatattattatcaatctgaatttgtaatct
ttccctttactttgtactatctactattttcagttatatttttattttaattattttcca
cgcgcatttctcgactattttttcgagtgttgcaacaagtggctcgagttcagatatctg
gttatttcttcggttcgggcaagtgatttccagggaagtgttagtatccccttgtttcgg
cactctttcttcacccctccccaccccccccccacacacacacacacacatacacacgca
cacacaatttttgcccctatttaggggctgtaaattgaggctgttgacatttttagtgca
aaatggtttccgaggagatctctaatatcttgttcgcggttgtaacccctctgcgacaca
cgcttcataaaggagcacacaaaaaacacgaagagtagaaaaggaacaccacacacacac
acacgcacacacacaggggagggtaatatttattattgaaattaaaatttattgtttgct
gctattgtttttctctcagttcgactgtgtgtgtgtgttttttttttttgcatcattgcc
gcttgattagagaattcagtggaagtcgtccagagatctcgagatcccgagagatgacta
caagtgcgccgcgtaaaggtcaaagggggcgtggtacgaccttgcaatgtgacctgagta
ttgcgcaatctgtcgttcgattcagttggttataaatttggatatgtgtggatgagaagg
gtaaagaatatcgggggcgtttcgtggatctgctcagatgaattccttcaccatctgttg
catctcgtggataatgccagcaaaaatccagcaaaaacgatacatatatgggatatgcaa
cggatggtcaatgacaattgatttcactacatttgaatttgcaattcgtgtattcgaaat
caaactatttgtaagactaaaggttagatcccagaaaacaaaagccagttcaacttctgc
caaaatctacgattgtgcagaagtcatagatagttagcgatagggttcagggattcagat
acaagcaaagatatacaaagtcaattggcgaaaaaaccccgaagattaatctaatctgcg
acgaagaacggaccgaagacgctagaaaggccaaaatatttgcagacagtgaaaggattt
agatgcgaaaatccccataaatccaattaacacaaatctgcataacgggttaaggtttag
gctaaaggattacgaggctcatgccgtgcaaccagcaaatttcaattgaatacttctcga
tcgcactacctggccaacgccgatttgcatatatgtagatatatatatatatgtacatat
attcatatatctgacattctcgctttcggattaccgcagacgatcccttgacttttcctg
ctaagcgatcgtaaaacgtggattatgcatttatggcaccccgcggcagcgtcgaaacca
cccagccacccactcaaccaccggccaaccgaaagcctaacccacaggacctttggtcag
agggtgcggtttaatctgagaccaccaaaaaccgatgggatggccatatagctgcactgc
gagaaagtagcagtgataatcaaatgatgatgatgatgatcataaataatgataatcaaa
tagaaagagcaactcttttattcaaaatatatataattcaactatttattaacattatta
aaagcacatctattacgtttcaattaaaaattttataattatgtttgatgatttcgaata
gattacattaaaaacaatgctaatacaaattaagtaaaaaaattaatagaaaccaaaatc
cactctggtttctctcagtgcagcgaagagatgtcgcattaatccgccaaaggaccgcga
tcaggatcaagaatcaataattacgattcaggcgtaaccgagtcgggggctaggtagcaa
aacaaaacggggtaatcctgactcccagcccttcttcgtccgcccttcgggattagtggc
gatccagcgagaaatcccgcagatgagaagctttgatgcgacgaagtcaaaacttttcca
gcttaagcccagcttagttgctactccacaatctacctgacatcgctgatctgcagattc
gctgatcccacgccttgtttggtgggctcgtcgcggctaatcaattgattatcgccacgg
atcggttgagaatggatcaagttggttgagatctcttagctggagtcacttcctcaaaat
agattagtcaacaattttcacaatattttgagagatttgcaaacatccaggcgacactca
gttcactgcttccgatttattggaatgtgcatatatcattaaaaagcggtaaaatcttat
aattggtaacattttaattgaatttcttagttatatatccaggcatatattgggctccat
tactttacatcaaaaccttatgtggcccataaaaactgccgacttttcttccattgcgat
tttcccaacttgacatgacctagtggtgcaaaaaaagtgggcgtgacgttgcgtgggcgt
cgaatagatatgggtatagtgggaactttccttgctgttgctgtcgactttttgctaatt
gattatgcggcgacgttgtggcccaaggacaagaaccagaacaagagcaaggacacggac
tcgaagagccaggaggcgcaaggggattgtttctgcaaaggaggctagtttggcgatggg
tacggggcagggtggaacagcaaggggagggactgggctgggcagacggtcttcgagtct
agttgacttcagcattgtcataaatcttcggtagccaaaagagccaaaggggcggaggga
ggagggaggagggtatcgggacaaggaggagactgccagtacgagacaggctcctcgttg
ttgccctgcttgcctcaatataattgtatcttccgtttcattacatgttgcccagaagtg
cggctggtaccctgtaaagcccaacttgggcatactcgattttgatgtattctaaaatat
ttaatagttaatattccaattgtttgtattgtaacaaactacttgttcacttacgaataa
tactgacaaatcaggaacaacaactttttcttttatttaagcccataacaaattgtatgt
ttatttgaacaatattaaaaaaagtcttaacaatttttgacacatagtaaaatatatctg
aaactcagaaatacttggagtgcaatagtattgagtcatatcagttggttaaacattaaa
tctcatattatcccaagaaatcccctacataatgatattcatcttaacaatgggtagctt
aagagtcgagatgcacttccgtgagcttgttccgttttgggagtcatcattatcttttca
cagcagcagcaagtcgtaaaatttgtggctcagacccacgttgcgtatgcgtaataaaaa
agacgccgcgtaataaaaagggagcgaaaacaacaacagcaacagcaattgtgattaata
tgcggcacacaagcatacacaaacgcacgcacacacgaaacgggcgcaggccatgcgaga
gagagagagcgaaggagagagctgctgtctcttttgtggtggtgtttggtcaacgcccct
ttaaatacagttatttcattgggccgcgaccacaaatttattagtttttattgttattgt
attgatatttgaattatgcacgctccctcttcgtcttctaacgttactttttatcattgg
gatcctctggagaaaaatgccattaaacagaaattttaatttaattaaagtgatgagcca
tacttctttctctctgtctgcttactttcatcgaaacaaattgatggtctgagtgggcaa
ggggataatgagaatttaagcagatattcgtgcttttaatgacggtacttgaaatgtgta
aaatgtcgagtaatttatgggcattaaaaatcggtcggatatatgtaacaatacctatat
tttgtgtgtacttaaggtttatatgagaaatttaaatgtttaaaattgaaaataaaaact
aaatttgtagttagaaactatctctaagttagcagacttaaaaaaaattaatacaatttt
tctaaaatatttgctaagctctttattttgaattgcaaaggatacgtgaatacgttattt
attttatacacattttgaggggttgatagggttaaaataaacataaattatggaatatat
agattaaccaactaaataataaaatatttcaaatacttcactaatcaaatatttcaaata
cttcactaaaaatgctaataatgtaaattatttacacatattcttaaatacaaactttgc
attaaatttaagccaacatttttggcttaaagtttagatataaccaacaataacaacaaa
tataagcattttgagcactagctgaaacgacaacaacaacagcaacaacaaaacgcatgc
tcacccaattgctttgacacacaaacccacacatagaaattaaaacaaaacgcccgcggc
agcagcgccagcaataacaacactgcaacagcaacgtggagagagagcaccataccgcaa
gagcgaaagagagagagagagtgagctagctacggagagtggctgctgctgccgggagtg
acacttccgcgccacacgtgcaagcgagacgaagcgagttgccccgaaggcacaccgttg
cggccaaaaacaaccaccatgatggtgccgagagcgagagagagcgagagctggctcagc
gctcagtggcgatagacgagtgcgagaatgtgacagcacgagcagcagcagcgctgccgc
tgccctctgcccgcgcctctgcccgcagccaagtggattcgttttgtacgttgttagact
ctctcgccgcgttttggaattcagtcgacaatcgacgataattaccggtggttgtatcac
atcacatcacgcgcagcagcagcagcactacgaacgaaagaagaagaagcagaagagcca
gccgcagtggcagcagagaaactcgctcgttttcggatctatatatatatatatgcatat
agatttgtatatatagagggatatatatatatatatatttgcacgcagcattggcgaatt
ttcggccgcctttaatttgtttgtgttttttccgtgttctcctccgcgtgctcgcaatta
cgtgcgcggcagcaaaagactataattataaaactaaagtgaaaagcgtgccataattac
acgagcgaatatcaataagtgcaagagcaatgtgcgaaaattgttaacgaacgcagtagc
aaccagaagcagtaaaacgcagcagcaatcgcagcagtaggatccaaacaaatctcagcg
caacattaaaatcgcaagcgttttcaacatgatcgatgcggcctgcaattacttaaatcc
ctatgcgcaacagcatcaggcgcagcagcagcaacatgcgcaacatcagcaacacgcgca
acaacagcaacatcatctgcacatgcagcaggcgcaacatcatctgcacttgtcgcatca
gcaggcgcaacagcagcatatgcaacacttgacacagcaacagcagcagcagcaacaaca
acagcagcaacagcagcagcaacagcagcaacaacaacagccgcaacagcagcaacatga
cttcctcagcgccgccgccctgctgtccgccccaccatccctatccggctcgagttccgg
ctccagctccggcagttctccgctatatggaaagccgccaatgaagctggaactgccgta
tccacaggcctcatccacgggcaccgcatcgcccaactccagcatacaatcggcgccatc
atcggcctccgtgtcgcccagcatcttcccatcacctgcccagtcattcgcctccatttc
ggctagtccatccacgcccaccacgaccttggcgccaccaacaacggcggcagcgggcgc
cctagcgggatcacccacatcctcctcaccatcctcgtcagcagcatcggctgcagcggc
ggcagcagcagctgcggcggcagcagcggaccttggagcagcggcggtcgccagtgccgc
ctacggctggaataccgcctactccggattggggccagcgaggtaaatatccctatatat
aggatttacagaagttgagttgggaatcattcgtaagaaagaaactttaaaatgctagtg
atcaataaatcaaagcttatagatcatcaaatttgtggttattagggatacactaatttc
gatctgaattagatctccttttaatagaataactacaggctgattgtatttcgatcatga
gcgagataaagacatatatcttttgcaaattatacagtttaatacataggaatatattaa
tcaaattatcccgaagattgaaatggattagcatacaaataatctcataaacttataaaa
tgataggtaccacttgaatacattacaatttagtattccgatagcaggtgtacccattaa
gtaaatgattaaaaaaaaccaaattaaccattctctgtcttcatttcttttctccatcta
gaagtcagtttccatatgcccagtacgcctccgattattacggcaatgcggtgggcatgt
cctcctcggccgcttggttctcgcatcaggagcgcctctatcagccatggagttcacaga
gctatccgggcttcaatttcgacgacatcgccttccagacgcaattgcaacgccgctccg
ttcgctgcacgtgtcccaattgcaccaacgagatgagcggcctgccaccgattgtgggtc
cggatgagcgcggacgcaagcagcatatctgccacattccgggctgcgaacggctatacg
gtaaggcgtcgcatctgaagacccacctgcgctggcacaccggcgagcggcccttcctgt
gcctcacgtgcggcaagcgtttctcccgatcggatgagctgcagcggcacggacgtacgc
acaccaattaccgcccgtatgcctgccccatttgctccaagaagttttcgcgcagcgatc
acctcagcaagcacaagaagacccatttcaaggacaagaagagcaagaaggtattggccg
ccgaggccaaggagcaggcggctgcggcgataaagctggaaaagaaggagaagaagtcgg
gtaagccactgacgccacccgtggaattcaagcaggagcagccggatacgacaccgctgg
tcaactatgcgccctatgccaatctctatcagcattccacatccgccggatcgagtgtga
atcctccgccgccaccgccgccgctcttccagcagcagatgacgacgacaacatcatcgg
cggcggccagctttgtggagcagccgtggagcagtagcagcagccgtgccatacaaccag
ccactacctcagccagttcatcctcatcctccagcgccagttccccagcggcagcggtcg
tttctgccattggatctgcatcttccccagccgcatcagccacggcgctggcccagcatc
attatgccgcacttgccatgcaaagtgagtcccagctggcggcggaatatgggctaacca
tgagcggattggccagcggagctagccaggattccagctccagttgccacatgaagtccg
agtatgcggccagttatccggctgattttggtgcgggaacagccagttacggttatccgc
atccacatccgcaccatcacaatgcgtgggcagcggcctatcatccacatgccaccgcct
aggatgtccccgatccttcccaaaattgttacagttgaaagttgatgaaacaaatgccat
aatgtcccaaaacccagaacggcaacaaagcaagcgtagaacgaaaatctagtgtgtgtt
tttttttcagtgtttattgttgatataaaaatataatgtgaaaatcaaaaaaaaatttga
attcacaaaataccgtataaggcattatataatattatataaatatatatatatatatat
acatacacatatattaactatacatgtagagactagaacttgaatttttttcattttttt
tcccccaatctagtagctaaggcatttttttttgcatgtctgtacatacaaacatatata
gcgttctttttaagccataccatatagaatgagagaaaccatctagttgtgtaccataat
aattgttaattgtctttaagataaattatatacaacaacaaaaagtgaaaaatccaaggc
gacaaaatccccacactgaaatgaaatcctaacaataaaaaaaaaaaacgaacaaaataa
tatcggaaaacaaagcgaatccagttttttattattctctccgatcccgacgcacccttg
ttaatgggttcctggcttggttagatttcagggttgtttgatctccgccaggggttgctt
tcttgcatataaatcgagggatccaggaagcttcccgacttccggcgaacttgatctgct
tttgggtgctgacctttggcggtatttggataataatagaaactttttcaatagcaatca
ttatagctgtctgcatttctagttataatttcatcaacgtcggccatcgctttaaaattg
caaaaacattgttagcttgggagatgtacatcatttatagattgctttactttaaaatgt
gcataaataaaggtacgaatgtgatatgtatatatccttaaatacaatgatttatttagt
caagatacacatagttgtagaatttcataacaatcggatgtgatttaatagtagtttttc
tcactaaaagcggcttaccacttttagatctcttcaagattccagatccccggtcctttt
cctagctgcgaaattaatttaatcccatttcccgcagctcagcatctataccccacaccc
accccccttacttcaactggggatcataactcacaaggggcacatattcaatctttaggc
aaccaatgagagtcaatttagctcgagcgactatcccactttggccagcccaaaatgaat
tgcccaacacagagtttataattaaacgggaaacattttgtcccagcagaataagggggg
aggggggtaaaaaaaactaataataaaaatacaatgatggcgtgaagattggcaatcgaa
tcgccggagaaaaagagagagagaagagttcgatccaattcgatccgccgtcaagcgatg
cgagagatagcgatgcagatcgattgcggccaatataaaatattgatttatgctgcccag
cccgggcatcaatcaattttcaagttgagtgagcgccaagcccccgaacgtgccacgccc
acttgcaagtcttggactcaaccaaagtcatcaccatctttggatgcccgatgcaatggt
gcaagaagcggttgacaacctcgcttgctttcggattggtagagccgtagtaatatgaaa
ccaaaaatggagaaagaaacttttctatggaagaaggaggcggagaaggaggaggaggag
gaggaggaggaggagggtgtgatggggcagcccgacaacttcacacgcacgttaatcata
cgccgcgttggccgcgttaagaccccaaacgccgaacgtcgaacgccaaacctcaagcac
ccaaaaaccctttttgccccaccctcaaccaccaccttgattttttttttgttcggggcg
ctccactaaatggcaaacaaaatctgattgatttataactgaagtctgcggtcagccagg
gaaaataaaacataaccaaaaaagggaaaagtccagaaaaaaaaaagaagagtacaacaa
gaaatacaaaatataaaatctcgcagcttaatgatgataaatgatgatgttatgatttgt
taatttttcttcgcgtctcttcgtttctgttttttttttttgccccacaccccctaaccc
atccccccccgcccccgccaccgcatcaatattttgttttattgcgtagaggagttaact
cgaacatgaggtataagtctttactgttttggtcggtttaatggctcgaaaagtgctctc
gaccaactcttgtgaggggcgaaagtgtaattttaagtatgggttacagaattgctggaa
atgttagttgtttagggcctatttaaatgattttgcctcttagattttcttttttttttt
gtctaatgcacgaaatcgccagaacttaaacctatataatgtgagattaattggtagtct
atgcaatttagttcaattcatttaaacagttagtaataataataaaatgttgttgaaagt
ttcaaagcaatccaattaaacagatacaacatatgagttcttataatgatatttttaaat
acagtaattaataaagtttctttcgaaatttcatagatcttctaagccgaatattgtttg
tccaacaacctgttaaaaaaacacaaattaaacaaattatgaaatcacatcacaaaatga
agtcataacccgatattgcgacatgactaaccacttggggcagcgacagaaaattagatc
agcagccgagaagttcccagaatttgtggctagctgacaccacacctatggccacttaaa
aaaaataaaaatttataagatatatatacgaaataccgatggcaaaccgaaagtgttgtc
acacatactcgactcaagtaactgggacttctgggcacgctcctcaaggatcacagattc
tcaagtggcgctgtcgaagtttttttttttttttggggtaaccagatatcgttctaattt
taatcggagctataaataatatcggcccgctttggccacttgactcgccttgctgggctt
gacatttccacagaatcgttgttttgatgttcggcgctcgcaggaggcgcaggagcgatc
cttgtgctcctcacttgttttcatccttcgagaggacagcaaattgagttgagattatct
cactgcctgcgctaagcaagcgtgtccaaaaagaaaaggtcctgcggtcgagatgatcga
acatgacttaactagaaaatgttttatgtttcatcggcacttggtatttattagtttcta
cttttcacttttcacattttcccctattatacactctgtttttttttcgggtttcttttt
ttttgggggaggggcgttggcggtgggcgtgcttgacatggtcatcggtgattataaatt
tcggttatgtcctgcggtcgaaaccaccgacgagttttccctgtgcgtgtgtgtgcgtgt
gggttctattgccttttgtcttttggcccaagatcgtttcgttgcggcatatggcccggt
attttggctcgatgcgggtgcagatctcggcaggaatacaaatacaagttttcagtggct
gggggctaagatgacatgtgtttaaaggataatcgcgctacaagatcgcaatcccgattg
ccaaaaggtacaagataaacagctcagcgatggattgccatcagctggctattataatac
aaaaacggatgtcttcatttatgccacctattatgagcgctgattgagcaaaaaatattt
gttaaattatatcaaatttcaagttaatgcatacgagtatatagattgtttttaatacgc
ttattcgtaaatatatgaactccgaattgagacaggtactacatacatacatatgtgcag
gtttgccacatttgaatatcaattaattaccacccatcaagtacctgatgagcagcgttg
aattcaatcgatgaactgctatcaaaggagtcctttgtcgattttggcacgtgacccaat
cactgtcgctcacatcagaccgtgacaatcgttaaggatatgtgaaggattggggattcg
gtacgatacgatacgattcaattcgattcgattcgtttcgattcgacaaccaaagtggcc
aaaagggataaggacctcaacgctggccatcgaaggacaactcaatcgggccaacggcat
ctgcggcatacaaattaaaatatttatgtgtgtgcattaggcgagggcaaacattaaggg
cacaacaacaacaacaacaactggatgtgtggcaggagccaatggaaaaagtgcgacata
tgtgcagtcaataaattttccacttttcatgctgacagcacagaaaaaaaaaaaaaaata
tatatacgaaaaggaaaaccgggacaggggcgctcgagcaccgctaatggctccacaatg
accaggcgcatttaattcacagttgcacaaaagaaaaaatgaagtaaaggactccaatag
aaaaggactcgactaaattgctccttttctgctgcatttaatttgattttattgttcgcg
cttcgcctatttgtttgtgtcaaagaatgtttctttcggtttgctacggtttatcgatat
ggggcacgcccactgccccacaccacacaacgcccccatttccgcccacacacacacaca
cagacgcacaccaactaatacgcgtgtgtgttttgttttccgtttcctggtgcgcataga
aaaaaaattaaaggaaaagtggaaaatctattaaaatgcatttaaatgtctgcaccgtgt
agcgccttccccccaccgccaaacctgtcacgcccacactcgagtccagaaggggagttg
tctatgcatatacacacacacacacactcatttatatgtgtatgaatgccgcattatgac
cacgaaaaagcgttgcgaattgattaagtttttcccatttccctctttaccaaatttccc
ctttggagggcataaatcgatttgctgcgcctgcttttcggtgtgatttccgtttataca
gggtatcaaaagcagcagggatatgggcgtcattagccggataactcctaaatagacttc
tgattttgtgcctagtagctttttaataaataataaataaaaaagaacgttaaaatcaga
taaaatacaacttggactctttgtattttttaaatcatttatttacaatagaacgatttg
ttaatttttccagtaatatttcacatatttctttatacaattttcctcgatatagtatta
gtttttcttttttttttttgacttgtggatctggctctgacgtgtgtggcaacaattacg
aatatatattgtaatatccctactccccttggcacctcctgcaaaccagattcggttgac
atgtgtgggacagttccaagttaccgtcgctccaccggtttgagtgagtgtttttgcaat
tattataaatcaagaatttgatttatgccatgtaacaaacttcagcaacgaatgcgaact
attcgagattatttacgaccgcaaaacacttacaaagtgtgtggcccatgaagtccggtt
cggttttgttctggcctggggtctgggatctgggatctgggatttggaacccagagtttc
acctcagatctcctaccgacataacaacaatgtgtgaaatacaaaatacaaaaaaaaaac
accaaacgccgatgccgaacaatggatttctagtgggcaatttctattatttatagcaca
caataaacaaggtctgtatataaatatagaaattcgctcaacccggtctcgaataagggc
ttaaaaatctagtgtatttaatttaaattagcttgtccaataattttactaatttacgag
atggagcgacgctaaaaagtagcctttccttaattaaacccctttctgcgttttactaaa
ttttcccatgaatatttgtaaaatttgttgtttaggatatttacatttatttgttgttag
ccctatagttgcataagcttttgtagccttggacaattgcttgttacgctcatattgcaa
aatttaaacttttaccatttttaaattattaaccacttgattgctctctactttcaacta
atgaacccaatgatgagctcacgaaaaaatgctccaccccatttaaaactgaaaacaaaa
atctggcttgggtttttccacccccaacatacaatatactacatatgtatattgtatttt
gtatagtgtatgtaagtatgtatgtacatatgtagctggctctcgaagtacttatgctac
ccatcccagatttctgtttgccactcgaaatcgacacttgaacaaccggctacaacgacc
acaaaagagctgactgagtaaacaacaaaaaatttgcataagcttttttatatgcgcttg
ccgcaacaaaaaagaaaaaaaaaacagctaaaaaaaaaacgtcaagaggcagtggaaaac
atggccagcggaagcggaaatggaaatggatgccgcgcggtcagtagtggtagagtgttc
gataagctcgggaaacggcaatcaggattcagaaatcaggaatccgggcatcgggcatcc
aagaacttcgaacttggcgccaatagccgggtccggccgtccaacggtccaccaacaaca
atgggccaaaaagagagctacgctatgcgaaggcataaatcacggaaaaacggacaaacg
gacaaacggacagacggacggacaggcggacaaacattcccgttgaagcagcgtgtttgc
attttttatgaacttgtcgaacagcaacacaatcatgtactccgcgatatacataaaaaa
tgcataaaaatgtgaatcgcaacggcaaacaattggcaaacaatggggaaatcggataag
gaccagtatacatcatcgagcttcgccgcttcgctgggtccgcagagttttccaactttt
cgattacttttgccagcgtcgaatggagccaattaactgagttagcaacagaaatggtta
ggtgttaatataattgttaaatgcagatttaaattgtttatatcataataataatgataa
aacatgattacagaactggaatttctatagataccaatttagccagccaaatgagccctg
aaagagcatacgatattcgtatgataatatcctttctagaattgtttctccttagtcctt
ttcccctcattgagcaggacgtttcatgtgtcaagcttgggcttcctgtacggcgacacc
tcccccctgatgcaatgaataaatattgtatacgatttcggcgtttcggatcgcatggga
tcgcatttatcatcttgccggagcggaaaaattaaattgcaaacattgaagaaaaatagc
gttgaatatgagagagcgagagagagagagacttatgcgtcagcggatatccttgacaca
tcctgtgcgctatgtgcgtatgtcgcattatgtattatgtatcgcacttgcggaatacgg
atacatttgcgatgcgatgcgattgcgattgcattgcaatctggcatcgtttttggcatt
gattagccacgccgatcgaatttcgcagcgacacctgacgggaagtgttcttcgtttctc
gtcttacccaggtactccaagaaccttagttcaaggatccacctacctttccattttctc
gtttctttttagttgctttgttattttgttatatttcatatcaattgacatggcagaaaa
agaagtcttagcccagctgcccgatcgtctgccgcatatataactcgcatatgaaatgcc
attttatgctttatgtggcctgttaactgtagtctataattatcgagcagagcagccaag
cagcagcagcagcagcagcagcagcagcagcagcaacagtcaaggcaaaaaaaatgtagg
aaaagaaaatattaagttgaaatatttcatgcccccgggctgattacttggacccgggcc
gactgtgtaatggcaactgatttatcgtatttgaaatatttttagcattgctcttgcccc
cattcgtaagacaacgcagcgtcttaacttcttaacttctgtgtccggcattagtcagag
gccgagaattataaccgacatgtgaaaaagggttctcactccggttttcggcgcggcctc
ttcggttctcatgtgtctaccatgggctgctgttttggacattgaaatgtgagcagagca
tggggcaagcgaacaaaaataaataataatattaagagacactctccctcaaaacagtgt
tggttaatgctacaccaaattgtgttaaaacaaattactcgtcaatcgaattgtacaaat
tgatataaacaattgataaacaattgatataaacaattgagacttactaaggtagcacag
ttaatttaaattattttttgaacagtattggtaaatgaatttcgtatagtgctggccagg
gatatttaaagcgttcataatccacagatatttgcatatacatttttcctacctgaagta
aacgacttcagttttggttctttgtgcccgaattaaccatttgaactggtccctcgtcct
cgaaataattttgtgaaatgcctgaatggcttggcctgactcagcagactcctttcgtct
tggcttggctgacgatggcgcaatatgcctttaatcaagccgccgaagacaaagtaattt
caattttcgaattatttccaccaaagctgaaaacgctgaaggcacgatgctaatgtttgg
gtggttttttgggtggcatttccactgggagacattgggtggttgggtgtgggcggttga
ttgcgacaaagtcagagagcacagcgcgtgtatttaaattaggcgcacataataaagcca
atgagtgatttagttgaattgccagcaattgaataaattttccaattgcctgcatactcg
cattagcattagagagaaaggagatggatgcgtgtccatgcccggccccagccattgaat
ccttttttgcgctcacgcacatcctggaacacaaaacgcaaaatcagtcgaacgtctgtg
cattcaaatgaatggacgacgtcgcccggcaatttcgtgaacccttttttggtcctgcga
tgggttatttgagtttgtcaactctttgaagtcctgtgccatcacccacacacccccccc
ccccttttttttataatcctggctccgcacacaaaatgactgtttgttgcgtttcatgcg
ttgacacccatttttcaactcagttgacacacacacacacacacacgctccatcgtgtgg
attcaaagggatccctcagacactggcaatatgctaaaaataaaggattacaaggggtcg
cttggatatctgataattttcacaggattgttggaaaagttctacggaagtagtgtttgc
caagctctatgctttactttcaaatttgaagagttgattaagctaactaggtttcaataa
tttctgaatctttggcaggtaaaatgccctttaagcttcttaaaaattgctggcgtatag
ggtatatgccattcgttttcgttgggaaacgaaagcgaaagctgagactttaccgcccac
atcttggccaagtgcgtaagcaggcagttaatttaaaaagggttgctctgttgctcattc
actgtgccatttttttttttttaattttttttttgctctttcagttcttcccactgattt
gcggtgaacatttttggatagctgttgccaaaatatacaagacattgggggagggatcga
ccctgaaaagtgggtgttttattgaaagtggcgcgcatgagtgccaaagggccacaaaag
gcctatcaaagcgagctgaattgtgagctcagttgagcgatgccagccaaccgagagtcc
aggtcccatttttttttttttttttttttgcaacccagacccctcgattcctcaactttg
cgacttcgtggatattccggggctggattctggattcttgggcggttcaggcggaggcga
cacgcccaggcggtttttatttcttagaaataagtagctgcggccaggaggcccttgttc
atttgccgggccagccatccgccacagccagacggattgtgtgccactttgcaggggttc
actgtagaccacatgcgaattttcaagaccattcacgtacgcaacttaatatgattgttt
gaaaatcatgtaaaatagaagaaactagtattgcttgtatatcgatttaattcaattgtc
tgactatattatttatatcccagagattattattaaacattataacctacaacggatccc
ttttagtatgcttatgttcctcacccgcaaaatccatggcgaccttgactgtagctcgga
atatttcttgggaacaaatcctgtacgataatgacggcatcgccgatctttaaagagata
aggtgccgcctggatgtggcttttgctacttttaacttgacatcaatcaacaggcgcggc
gaccgggcttctgttaaagacgcactcaaaatgcttttaagtttcgcgcatcaaaactgc
tgatgttaagatgaccggacagaaaacgatgggatttctccatgaaatctttgctgctat
tgcggctgttaatttgatttcaaaagccgccgacgccgtcgatacatgaataggcaaatt
acgtacaggtgcaatgcggtgcagcagccagcgatccagcaaaccacccggtgcaacggg
ccattgagccaccgaagcggcgcaccatcgaaccactgaagtgcaacacccaccggagat
ctctcagattgctggcagccgtcgctttcttcgtgcggcttaattgaatgtcagatggtg
gtgccgccataggaaatcaccagcttgcgctgcaccccgtgacacgaagggctgaagtct
gaagtatcgatcttgccacgttgggcgccaaatgtttgttagacaagcttaggcagcttg
tgggcacatcaatcccgaacgtacttggtccaatgaggtttatatttcttacaaatcaat
aatttacaattccctcacgagcctgtcacgtgcacatctctaggcctgactactgtgcca
gctgctggatagcccaaaaaaaaaaaaaaaaaaaccaaaccaaagccacagagtcgaaca
accgagaaaaatacaaaagcaacaaaaaaaaaaaactctctctgggcgttggggcgtgcg
cattgattgaatgctcaattgagcgcatgaaccggcgatcattttgtacagcgccctccc
ccagtaccgcctcctccgcccaccacagcactcagcgatttgagcttgatgctttgattg
atgggtgtcagcaaattggatgagtcgtagattacggacgagtcgatgaggccgctgggc
ttcttcgcattttaaatgcaatttgtcgagcgtttgcgccgctttatgccttataaatgc
acctcgaccagataataataacggtccagcgagtgggagccaaggtttgttccaccaaaa
gtggaggttctgggagaaaggaggttccctggatcactgccagaaactggagcagtgact
attgtggatatatttaccattataattatgtacaccataatttacgtgggtcatcttaac
aatatcataacttgatcaaatacagtgcgatcatggaaattggaaagtgcaaggatcttc
cacaatcaaatcgttcctcttttggtgtgataactttttggccacacctcggcaaagttg
gggccatgtttactgatgcagttgcaagtttctgtttcgtttttttttctttttatattt
ctgtttttatttttgttcgtttattttttttttattttcgttcaggctcctcacaggcgc
tgggcacataccaaagacctcaagtcattttaaacatgggcccgataaaaatctaataaa
gtgcgccggcaacagagaaagacggcgagagccgaaagaaagagacggaaggcacaagca
atttctggaaattattttttaataatttttctcttgcttttttttttctccagctcttgc
tgcgttgtaaaatatttttgcttgatttcttgatttcgcgagtggctgtgcacacgttgt
gtgtgtgtttgcggcacactttgcactatcgaattgtgtggatctcgacgacgtcgcgac
gtctcctccgaacgagcagaaaggggctccattgcagccctgacacttgcaggtgtgcca
cagccaactagaaagatcaactggccaggtgaggcaatgcgctacgcgccggcaaaaatt
aatttcatgttcgaaagaatttttaattaacttacatggcgtatgagtaatattaaatca
ttgcctagcttgggtaagaaatgaggagcggtgccggagaggcgcgaatactgagcagga
tgtttagaactttagggcttatcggggtaaaaagtcggataaataacaagtatttgagct
aacaaacttggtgcgcatatcaaaacataatttttaagggacaatgtgacgccgagaccc
aaacaactaattaactttgctgttgacttgacacttttcctcggaaaatcgctaaaaaaa
aaaaaacagcttgatgacccaggcgcatataagtgaaaagttgaaagcaataatcagtga
aaagggcaacaacaaaaaagggcctgtggttggtgttgtatatgggggaggggtggtggt
gcattgaatatgttttccagcccggtcacgtgtccttcgtagatagctttacagcctccc
aggaggcaaacaatttgcgctcgttacgcggttgaaattgctttcaacttcaacttccac
tcatacacacaccacccccgccccaccatcgtgccaggatattttaaagttccccatcag
cagtcgatgaaaccaaccggaaccaattcgcgttcccatccacatccatccgccgcctct
gtctttgcttatgtgttttgtcattagtttcattttataatttattaacgtcaacattgt
tgctactgggctggctcccttttcctttccaatttctttcgttttggctaaatcaggctg
aaactgtttttgagaagcgtacatgatggcagagtggcgatctcattagatatcgggggt
tggccatatattccccaagtcattcacgacttttggctttaaatgaccaacgaagcggat
gcactttaatttgacaacaattgtgtaaattgcctcgtcatgctgtttgtcctttgactg
ggatttcttgctctggttttatgtttttaaaatcccctgcctacgcacgcatagccaccc
acacaactgacactaatgtgtcaaaggtcacgtggcattcgtttgcgacatttgtagatt
tatctttcagctcagctcgcatcgaaagtgtgagatgagactggagtgcatgggtggtac
tgggtggttacatgggtggcactgggtggttacatgggaggttacttgggtggttacttg
ggtggcgatgggtgtttctaggggtgtggtcgcagccagtgcaacacaaggacatttgaa
cttgaagcccactgccgcccggcgttaatgattgaaaacggagtccggggaagagtcagt
aatccgaactaacactggggatcaaaaagtcctctctagaactttatcctttaacgaggc
taattttttcccccagaaattacatacttctggcaggcttcttttttactcgctatatag
cgaggaataaaagagttttgattagcaacgacaaaaaatatacctttaacatcttattcc
ggagctaagatatagttatgccaagataatcgttctcttcaaaaatggggttttcttata
tttcttaaaaaaataatccgttttctggccacaacttaaaaaataattgcctgaatgtgg
agtgtcatacatcgttgagctcgtaattaaatttccaatcaaactgtgttcaaaaatgga
aattctattttttggccattttttgcaaattttgatgatgttaccccttacaaaaaatgc
gaaaattgacccaaaaattaatttttctacatccttcaaaaagtgatagggatcgttagt
attggtaataagctgctcaaaacagttattcttacatctatatgagcatttttagcaaag
ttatggcgataattccgattgtaaatatcaactttttggcaaactccgtttttccgaatt
taagtcatcaaattatcagtttttttgccacaactttaaaaataatagtcagaatatgaa
atgtcatacctcgttgagctcgaaattaaatttccaatcaaactgtgttcaaaaatggaa
attcaattttttccgattttttgcaaattttgacgatgttaccccttacaaaaaatgcaa
aaatttacccaaaaattaattttcctaaattctccaaaaaatgatagggatcgttagtac
tggtaattagctgctcaaaacagtcattccttcatccctatgtaaatttttacccaagtt
atgaaagtaattccattcgtaaatatctagttttacgctttttggctacaacttcaagaa
ttatattccaaatctcgaatttcataccttgttgagctcgtaattaaatttccaatcgaa
ctgtgttttatgtttatatgaccattttcagtcatataagttagttagaaaacatcgaat
gttgcttaagggattcacaagtttccattttacgcatttcttttaccacttcattatccc
ttctccctttatgtagatccattcctcgactagcttaatttaccatccacaccttgttaa
tacgaaattaatgactgcattagataaattacattccagctttgcttcgcttgtcctgtt
tgctgttcaattattgagtgaaagaacttgggggtcaaagttggaatggcaaggagccat
cgatggctatcgaagtcctgacagttctggctaatgacaatacctcgccatcgttggctg
ttttccatggccttgttattgtaattagccaagggttccaaaggtacggaaaagcccacc
catcgcgtttctcggggttggatggaacattaaaatatgattaactttgcggttcgtgcc
attgtcgtgtctatttaattagaactccactcgggcttcctttcgcgacctcttgttcca
catatatatatatacatccgtacatacatatagcctgtatatatagcgtatcctgtgcta
actaatgacacttgtgggccgacaaaaggcgctaatctaagttttacgtgttcggcgttt
acgctttttgtgctcagaaaataggcgaaagaaaattgtccagggtatgcagtaggttcg
tttcggattgtgcgacagtttttaatgatatgtaaaatgaaaaaatcgaaatcgaatcga
ttataacgtttataaatgataattaatttataaatgaattaataaataaaatgaacaatt
ctaaaatgaaccccttgcttctgtaatgaagccatgcaaaattaactctccaactgcagg
gtattatcacgtcgtttaccgcgcttctttccactttccctgcaacctacgaacttctat
ctagacaatctaatcataattatgtgatttctttgccactccatgccacaatggccaaga
aagtgctccttttgtactgtaatttttattgaaatgagccccctcggcggcaaaactcaa
ctggagatccccgttgtggccgcttggctgcattttgttaaaaggtgacaattaatttgt
caataatggaaattgtcacccggtggttgggaaacagaaacaccgcattagggaggggtg
cacttgactactatatataaatatatatacatatatatacatacatatatatttatttcc
aggtgcgggggctttcgtgctcgtgcctcgtttctgctgaactgactgactgactgactg
tccatcgtagttaagctaatgatatatggcctagttgacgctcgagccgaccggctgggt
aattttaattattttgtcatttgtataaattaaagtatatgcattcgggcgccatgcttt
tctgcgatggccgccaaggggttaagttgcctggtcttcggaacgaaccgggcttattga
ttaatgattattttggcccctggccaacatcgaacccctttttcgctttccgtgacaact
caatcaaaatggttccgtttgcctcttgtgaatttttctaaatttacattttatcgaagc
ctttaattatgggaaattcgattgcatatatatatttttcgaaccaaaaaaaggggtttg
ggtcactaattgggtccccttggcgtatgcttaataatagttcacatacgtctattcgta
aatgaaatatgttctatgtgcattctcgagggtattttctatcataaataatttgtcaaa
tcggaaatcgaaaacgttttcaacgcggttacaaatctatacacaaatttcattgtttga
ttaaaggggagttagtattgcgatgcgccgatggtagtatatttaagttgtatgggaatt
tttttataagaccaaaaaatcgaatatttaccgtttgaatttcagatgcttcctggcata
ctaatatttcatacaaactcattaagatctggagctctcctttttccgaggccgacaaga
cccacgcattggattaaagtttggctaatgagaaatttatatatatattttgtgttcggc
ggacgaaagaagaattcccaggaatcttttgcaggcgcaagtcttggcagaaaaaaataa
aaataaaaaaaggaatcaaccaagaatcgaggcaaaacgcgaacaagaagatggggaaaa
tacaacaaaaatggcgatagaaatcgtgatacaatcacgtctagacttttacgagttgcg
cctacaaaaccaaaaaaaaaaaataacaaaatgaaaaaaaaaagaattataaaaaaagaa
aacattggcgaaacaagaactgcagcctgtccggacttttagttggcaggtcaaacgggc
aacgtcaaatacgttgcgacgagcccaagaacgccacaaaaccaaaatgaaaaaaaaaca
acaaccacaagaacaacaactacttttggccatggacttg
