# Supplementary material for: SMCis: An Effective Algorithm for Discovery of Cis-Regulatory Modules
Source: PLoS One. 2016 Sep 16;11(9):e0162968. doi: 10.1371/journal.pone.0162968 (PMC5026350; doi:10.1371/journal.pone.0162968)
Supplement: S1 Datasets — (ZIP) [file pone.0162968.s001.zip › dataset/Drosophila/btd/dmoj_gi15980.fa]

>scaffold_6473:16105480,16145479
gatagatgttcccctcgatagatttatccatcgatggaatgaaccatcgatactatcgat
agttccatcgaaaatttgaagttcttagaaatgaacaaattttcaacaatttaaatcata
catccaacataaaatgattcgtgcaattttgtacacatacttgcactttaaatatcagtt
ttacgcttattgatggctttaaaaatttatccatactttctttctacgaagaaccaccaa
atatattggaaatattgctataaaagctatttacaatataataatattatcaacttaatg
tttatacatatgtatattccggaaaatacttacatgcgtttcttcgcgccaccaagtagt
aaattatcgatggatgaaaaaaaccaaagatatatcatgaaagcccaaatctatcgatag
accccatcgatggatttgcagccctataacctactgtcactcaatcctggtgttcaatat
gtagtggcattaaattcatttgcactagtcatttttaaagcaacatctactatttgtaaa
taatattgcctacgctcatcaagaaaaatgtatccattaaacggagaaggacatgtacga
gatggttaagagccgctctgagtactaccacctgatggccgagaagatctacaggattca
gaaggagctggaagagaagcagctcgagcgcaaagagcagcaccagcagcagctgctcca
gatgcaacaaggtggccccaagcgccgtcgttaatccgacgtccgtgcccaacgagcagc
agcagcgcatgccattcctgcaatagcaggacaaatttatattattactattaacatagg
cttaaataacaataacaacatagaattgattagtttttggacatattccaccggtgtctt
ctcccattcctttaatatacaggctttcaaatcacttttgtttgttagacctcgcttggc
tgtcctttttttgagatcagcccacagattctctatgggattaaggtcgggactttgtgc
aggagtatataacacctttgcacaattgtagagaagccagcacctttatgttagctttgt
gtttggggtcattatcttggtaaaacctaaatgttggtttaccatccctaaactccaagg
gttcaggggatatcgtagtcgggcagtctcgactagagctttcttacttgtttataccct
gaacccattgaaaatgggaaatcagggtataatggttttgtgaaaagtatgtaacaggca
gaaggaatcatcgcagaccccataaagtatatatattcttgatcaggatgacgagctgag
tcgatatagccctgcccatctgtccgtccgtccctccgtccgtctgtccgtatgagcaaa
aggatctcagaagatataagagctagagagcggaaatttggcatgcatactcgtgtatac
cataggcagtacaagtttatcatattttttcgataagtcgtccgataacttttttatcga
gaataatcgaaaaatcgacttggttttttcagcctaatttgaacacttttagacctggag
acttaaaatttgcattgtatacaaagttaatggatacaaagattttgtgatttacagatt
ttggataccacgcccttttctcccccaatttgtaaaaatttcaagtaccagagacttgtg
ctttggaatgtacacacaatttttacgctgtgaaagtttcattaagatcgtatgtctaca
aaagaaattattcaacaaataaattatcataatattgcccacattgcagcgcagcccaag
cgcagccgctgctttctgcgcagttagcagagcgcgtgcttataagtgcatgtgtatgta
tgtgtccagaacgattagaatatcagcttagaggtttcagggtatctcctagtcgagcag
tctcgactggagccttcttacttgtttatcgataaaaaccttatcgaaaatcagtaataa
aattatatcttctacatcttgaaagctaaagtcacaaaattttaaatgtagattcatatg
tactttttagaacttcgatttttgcgtgcgtgcatatatctgtgtgtgcatgcgtgtgcg
aaaaattattgcaatataagttgcttttaatttcgcgtttttttcagagttagctctgct
attttttataccctgaacccattttcaatgggaaatcagggtataatggttttgttaaat
gtatgtaacaggcagaaggaggcgtggcagaccccattaagtatatatattcttgataag
ggcgacgaactgagttgatttagccctatccgtctgtccgtccgtccgtccgtccgtttg
tccgtatgtttgaacgcgtggatctcaggagatataagagctatagacttgaaatttttc
ctaggtccgattaaaaacattatcgaaaaccagtatcaatttatatatcctacatcttta
aagctagagtctccaaattttaaatgtatacttttatcactaaccagagaacacatagac
cggacacgtagtgtaaataatagtaatagtgtaaataataacgaaaacgcatggcaaacg
gcttgaagagttcggaatactcttcacacagaagggaaggcatggaaggcattgctgcga
agaaatttcaatttttgtgagctgctgcttgtgctcacatgcatacatacagatacacaa
ttgagagagcagagagcatcgagagagagagagagagcaagggaaacatcccagtggcga
cgacctgaatgaggtttgttgaaataatgcattacatacgataaaaaagtaatgcattac
ctatgaacatttttttcagcgcatttgtaatgtacaaaataaaaagtgctactcatacga
aagaatcgagctcttgtcaacttcgtttctgtatgccccttccccgctaaccaacaaacg
attttcgtctttcgttgcgtcgcgacgaaatcgccgaatttcgttttggactttaccgtt
ttttgcatggaatgcgtgccttctttcgtttggtttctttgtctatgcctattccttttg
tgtgtatagtgttaatgagtgtaaatacaagttcaaaaatgcatatgtgtgatgatttct
gttttcgttttacccgccgcggcgcgtcacttttctgatattgttgagctgtgcggacgt
aaatttaaagggaagtatctggtatgtataaatcatcttacatgtatttttaatgacaaa
aaaattaatattgtttaatttacagatgctataaaaaccgaagggtccactaagaggacc
tatataagtacaataagaaactgctttcgggtccagaaaggtcgactggaaaagcagaag
ttcgataataaggacaaactagataataagacatagctttagatttagatttagatagat
aagactatacatttatttatagatatttagaaataataaataataatttttaaaaattaa
aacaaaaaatactacattactcaagcgtttctatctttcaattagtaatcaattatttct
ccaattacattgcattaagaagtaagccattttatatagtgggaaaatgagttgcaggta
tattgtgttgtaatgtacgcacattactaacccataagcgattttgaaaatgtatagggc
gttttcttcaggttgcggaatttctacattacaatatttaaaaagtatacgcatgggtaa
tggagagccgaaggaaacttcgtcacctcattactttctgcattacaaaattcaataatt
tcatgcaccagggagaaaaagcggccattccttaaaaaagtaaggcagcttgtaatcgat
cttttcatgcacataggcgacaagtaatccatgagtaatggacaaaataatgggcatttc
cgccactgggattgagcatagagggatcttttgttcaacatttgaccatctcggtcgagc
gcatgaagcgaaatgattgtgctttcgtatattttagtaacccaaacctaaaagtgagga
gccgagcgaatacgaagttgtctggggtgttaacgctcgaaaaaaagtgtgcaaaatgct
ttacactacgtgtccggtctatgtgctctctggttagtgcttttatgcattttatataat
ttcggtttttgtcaaaaagttaagttcccttagtaagccaccactgcagccaatgcgtgt
ttatgcgtgttatgcgtttacgcgaaaaatgattgaaacagcattgctcgaagtgctcag
gggatctcgtagtcgggcagtctcgactagagctttcttacttgttttggtctcaaagtg
tggcaacgctgtcaacgggaagctccagcgagtgcccgttcaattagtcatttggattag
tcattaaatcgagatctactatttgtaataatattgcctacgcccatcgatcatagacag
acggagtgctttaatcaagtaaaatgttcaatgcggcgggcactggagcgggcggcggtg
cgcctggcaacggcgcagactggcgtgagtcgatcaccgcggacctgcgaaatcatctcg
tgcacaagctggtggtggcgataagtccgacctcagatccgacctcagatctggtcacgc
acgctgaggaggtggagcaggatatttacgagatagcccagtgccgttctgagtactacc
acctgctggcggaggagatctacaggatacagaaggagaggggagaaccgacttaagcgc
aaacagactaggagataccctaaaccctacaagttaatattctaaccattttgcacttct
tgtatgcaacaatgttcaaatgtgtgtatattccaaagtacaagtctctagtacttgaaa
tacgttttttacaaattggggggcaaagggagcgtggtatcaaaaatctgtaagagacaa
aatgtgtttattcattaaatgtatatacacagtaaatctgtaaattagtctccaggcctc
aaattattggaattaagcagaaaaaaactaaataaatttatcaattattcagaataattt
attcttgataaagaagaaatcggacgagttatagaaaaaatatgataaactcgtactgcg
tatgatatacacgagtacgcatgcaatttcagctccctagctcttatatcttttgagatt
gacgcgtatatacggacggatggacagatggacagggctatatcgactcagctcttcgtc
ctgatcaagaatatatatatactttatggggtcttcgatgattctttctgcctgttacat
acttttcacaaagccattataccctgatttcccattttcattggattcagggtataacaa
gtaagaaagttctagtcgagactgctcgactacgagatcccctgaacccttcgaggaact
gatatgtcaataattcatcgcgcctttctgcttactcaagaaacacacacacactctcag
acacacatatataggagatataattaaataactgattttcgataaggtttttaatcgata
tcgatatctaaatgagttatcgattattggagataaagtcgatatgcattcaagtctcta
gcctagcctagtctaatacggacagacagacggacagggccaaattgacttagctcgtcg
ccttgatcaagaatatatgtaaatactttgtggggtctgccacgcctccttctgcctgtt
gcatacatttcaacaaaaccattataccttgatttcccattttcaatgggttcagggcca
catatttaaatatttatttgtatgcatataaatgcttatgtgtgtatttacatatgaatt
tgagagtggtatagatacatatacatacacctgtagatgcatgtgcatttatataccttt
agtatatgtacaaatatgcatctaagtatatttaaaagttgcttagctgttctataatat
tatttagctcttgctggaattcgtttgaggcatcacgaggtaggtttataaatgattttt
catttatttacattgtgtttaattattttattttgtagataaacgaacgcatcgagtgcc
gaaggaatattttctatatcaagcacattattgtttttatggataatgtgatgaagctct
ttccttcccagtagagattttaattcatggtgtttttgcttaaatgtgcgtaacaggcaa
aaagaggcgctgaactatgtattagcttatataagagaatacattgagaaagttaagatc
aaccttaagcaaagagaacagttccagtcggaagtatttgacgttgatatattcatatat
acaatagctatctacaacggaatttcaggacaaactgctaatgtcgcattgatccctcta
gtagctcgaagtacgtagtactgaaatttactatgcgtacagtattcgttcagtattcgt
attatgcgtaagtaaattcgattaatctagaaggaaataaatgtcattaaattggaattg
ctctgctatgaagctgtggctcgaactattgttccattgcttatttagtatatgtacata
tgtaatgaagaaaattgtagacggctccggatagctcggctggtatggtatgtctctggc
tgctataatgctcgagataatagagtttatataaactatagttttgcttgttacattgca
ttttcagggcccctagataagaagctcttatcttgaatgctgtgctggcatccggtgacc
gtgtgattttggtttgtgataagtattctgcagagaaagagtaaaatgtgttacggatac
tataacttatgctaacatagcaaaagaaatccgcgtaatattcctttcttctgtcgcaat
tttttcacatttatttttttatgagttaggtctgcaaggattagctgtatcgatagttgt
tatcgatggaagcaaaaatcgctaagcataagtgtgcctcagctcgccaggtggctgcct
tataaaattgattcggctatttctttaaatattattattttttatttaaattcaataagc
acaatattggaattaatgtggtatattaagaaatggggctatatatattatattatatat
atcattacgtttacagaaattattatatgttggaaaccttacaaatagtcatcacattta
acgccctctggcggttaaaggttaatttgaagcacaaataaatattgtaaataatttatc
gtccataatttttttcatttgaataactcaactccacatagcatgaatgaagaatacata
acggcactaactatgcaagtgatgtatggtaatgataacgccaaaattaatttcaaataa
aggcgtcacctgtgggcgatatgcctaattcagaaaagtccacacttacattatcacttt
cgcagcagtcagctcttgtacgttgaagcggggcataaaagtatgtttcaaactttgaaa
tgatatattatgtgtttctctatggtcttataagaattttgtatctaatttgcttatctt
tacaagcgaagatttctattgttaagcatatattccgaaaaatatttgagttggttgaaa
attgaaaattgagtagcctaatttgattaaatttgcaaattagaaaataaacagtaaaaa
agttctagtcgagactgctcgactacgagatcccctgaactattcgtgcaactgatattt
caataattattcgcacatgcacacacacaggcatacgcacgcacgcatagacacgcattg
gctgcagtgcactatggggaaaaatccaaattatcgggtattaattaataacttaaaaac
taagccagattttttgatccggtttttgtattattaatatgtataccatcagaaatatat
tttagaaaaatgggcgtgtcaccgcccacccaaaaaaaatttattaaaattttgtattaa
aaatttttttttttttttaagaattttgcttgttcatactttaaaataataattttaatt
gaaaacaatcgaactttcataaaatcgaaattagttttcttcagtttcgagttccaaatc
agccagaaatattgatccgctaaaaaaattcgggttcttcaactgatttaattgtgcctt
caactttacataatacaatacgtacaacttcattagacagcgacctttatgctttcaaac
tcttttctaaagatttgccgaagaaataatctgatcagatgtatccattgttaaaaacca
tcagcgaaattatggattctgctctcatgctctcatgcatgatgaaattagtctgattta
tagacctggttgggcaaatcagacgcttccttaccaaaaaagcctacaggatgaacagta
ctttccataatctgcctcaaatgaacaattatttttataaacatttgctgtcataggcag
tcattcatagttgtcagctagtttttgttcctgctgcatttcttccatttgtaatttata
ttttggcaaaaaaagcggcttttgctttttataccctgaacccattttcaatgggaaatc
agggtataatggttttgttgaaatgtatgtaacaggcagaaggaggcgtggcagacccca
caaagtaaatatattcttgatcagggcgacgagctgagttgatttggccctgtccgtctg
tctgtccgtctgtccgtctgtccgtccgtccgtctgtccgtctgtccgtctgtccgtatg
tatgaacgcgtcgatttcagaagatataagagctagagacttaaaatttttttttaaatg
tccgtaattacagcgcgcatatcaagtttatcattaaaaatcgataactcatctcgatat
ttttttatcgataaaaaaccttatcgaaaaccagttataaaattatattttcacaccttt
attgctagagtctccaaatttttaatgtatgcctatatgcaatttatacaatttcggttt
ttcttaaaatttaccccccacccttaaattcaccccctcaccctcacactcaaatactag
agacttgtgctttggcaattacatgcatatccatttcataatcataatctgaaagtttca
tgaagatcgtacgtccacaaaaagttattaagcaattaagttctcatagtaagcgctcac
tgccgcccatgcgtgtttatgcttgtatgtgtatatgtatgtaattgtttgtgtatgtgt
gtgtgtgtgtgtgtgtatgtgtgtatgtatgtgtgtgtatgtgtatgtatgcctgtgtgt
gcgtgcgtgcgtgcgtgtgtgtgtgtgtgtgtgtgcgtgtttcttgtgtaagctgaaaga
cgcgaaaaattattgaaatagctattattccaagggttcaggggatctcgtagtcgagta
gtctcaactagagctttcttacttgtttaatatcatttacaagttgaatcaatattagtc
ttatttagtttcaaaatcacaattactatttcttggttagagttgcctttttcattgagc
caaatatcacacaggtcagctcatagtcacctgctaaaaattgatttgcgccggttgtgc
gcaaaagtgcacattgagacaaaggcactaagatcccaattgattactctataacatgca
attggaattacactggtgcgccctggtggctgttttatatgtctttgcaaagtttaattt
tatttacaagaaatgaaatttgacaacatttgctaattatacaataaatgattaaaataa
gttcaaacatcaattggtttttaagccaacgcatagtagaagccctaaaaattcatatcc
tttttaaatttctcaaaaataatgtctggtcattgaataacgatgatttgaaaatcggct
aacacaaattgtaagctgaaggcaaatgcttttcgaagataacagctgactttaacagct
gttaggcttaacagtggactgttattcaacattttgggtacagtaccttaaagtttggag
ttttattaagatgttaacataaaaaaattataaattttcatacttcgcaaaaatgactaa
atacccgaaaaacggcaaaattccccatagtgcagtggtggcttactatgggaaattaat
tgttaaataacttttcttgttgatggacgatcttcagattatgattatatggatacgcat
gtatttgccaaagcacaagtctctagtatttgatatacgtcttttataaaggtgtaggtg
agggggtgaatatggggggaggggttaaagttcaacaaaaatcgaatttggcaattctag
ctttaaggatgtagtatacataaatttattactgggtttcgatattttattaaatcgata
acaaaataacgcaagttatcgatttttaaagcaaaactcgatatgcgcgaggacctttga
aaaaatgcattaaaatgggaaatcagggtataatggcttagagctacagtctccaaactt
tatatgtagacttatatctatgtaccaaaaatcgataactcatcccgttattttgttatc
gataaaacccttatcgaaaatcagtttaaaaaatatttcacctacatatttaaagctaga
gtctccaaatggtttatgaatacttatatgcattttatacaatttcgtttttttttttaa
atttacccccacccctatatccaccttctcaccatcacctttgtaaaagacgtatttcaa
atactagagactggtgttttggcaaaggcatgcatatccatgttataatcataatctgaa
agtttcatgaagatcgtttatcgacaagaaaagttattaaacaatcaagttcccatagta
agccaccactgcagccagtgcgtgtttatgcatgcgtgcgtatgcctgtgtgtgtgcatg
tgcgaataattattgaaatatcagttgctggaagggttcaggggatctcgtagtcgagca
gtctcgactagaacttttttacttgttttatatgttttccataaatatttatgaagtgaa
gaaaataaaagttattgaagttgggtttatattatataatgagtgaatattaaaattttc
aataaatatgtactttctgtattctgctaggaacgtaatatctatatcgcaattgcatga
tgctgcatgggtaataagaattaagcgatttgacagttgcggcaaacagtccactaatat
tacttggttaatgctgcctttggggacaactgggccgacaaagggccgagtgaaacggaa
cctgtgtgcggcaggttctaacgtcggggagaacaaataagaagacacaaaaaaatgaac
aaaaaccgtcgcaatttgtaggtcgagcaattaatgccattgtcttcgtgctaccttttt
gatttgtcgtccgtcgtccgtcgtccacttgcagcagcatttcgcaaaaaagaacagaag
accgaaaaggaaaaacgatttcaatttacaattttcacatagcctgcggcagcagcagca
gcagagaggctctctgccacggccactgccaccgtttcgatgcggcccaaacagcggcaa
cggcacagcggggcgtgcggtgccagatgagagaagccgcccactgcggggcgcctagct
gattatcatttcgacacccaattctctatgcagtggcgtcggcatttcgttctgttctct
ctctcccactctctctgacttacccactctctctgtccaatgtccaacatctcgtgatct
atttggtccagtggtccaggcgatcaagtgcacgagcgagcccttcgtcttctcctcctc
ttttttttttttttttttgatatttttgtcaagtgatttccaggaatgtgttagaaaact
tcttgttttcggcactcgcagcagcagcagcatgagcaggcatatggctgtaaattaatg
ctgttgacatttttagtgtaaaatacgcatgcttcgaatctgagaaatagagtataccca
caggcagcgcaagagctctagaccaactgttttctaatcacttgttcgcggtttctgttg
catcgttgcgcacttgtgtcctttgcccataaccgcaaaagcaagagaccacgacaaatt
aagactgtgtaagtgtgagagggagagagcgagaaagagaaagataaagggatacccaga
tgtttaatttagtgcatgttgtaattagaatccattgtctgttgatttgatcaagaaata
ttttgcatcctagattttctagaaagtttcgtacgcctaggatcaggccatattaaccgg
ctcccgaaaaaggaaagagcgttttacaatttagttacaaacataaaatttccccaacat
aaaaacgtgaaaaagggtccccacatagattgttggctagggccccgaggagggttaatc
cggctttggctcatgactatcatgaagtgcatataagagcattcgaatcatatataaata
taatttatctatacaaataacacaactccgaatcaacttatatcctaagcacgaccgaaa
gataccctgcacgagacaaattcgaagcaatattacgcactttacgtacctagcaagtgt
gatactattttgaatgagtatggataaacgttatcagagctatttacacaattaaaatat
taaaatacttaataagattaacctcgcatttaaatacaagtcacctgatggtcaatcaaa
ttaccgttattgtaatatggcgtttccattcttccattctacttcttagctgggctaacg
taatcagtgtcacctggaacaaatcagtttatgcataataatgtaattattacattcata
tatttcagatctttctttatatataatatatttgatatacaatataatgttaaatcaatc
aataataaataactcaataaatcaaatcccaaatgatttttctgttattgcaatttgata
atctcaagctcttattgggtcacattccagcacatttgtgcttgttcttctaaccataag
ccacacacccctttgaaaataggtttcaaaatatcctcgctcctggtttaacaatcggta
ctagtaaactattttaaatgctttgtaacttaatcttcaattataatataaaacaagtaa
gaaggctcttgtcgagactgatcgactaggagataccctgaaccctccaagctgatattc
taatcattctatacttcttctatgatcacgtataacaacgcgctctgctaacggcgcagt
aagcagcgactgcgcttgggctgcgctgcagtgtgggcaatattatgagaacttattagt
tgaataatttcttttgtagacggacaatccttatgaaactttcaaagcgtaatcatatgg
ctaaaatgtgtgtacatttcaaagcacatctctagtattagagatacgttttttgaaaat
tgggggcgaagggggcttcgtatccaaaatctataaaggacaaaatttttctattcatca
aatgtatatacaaagtaaatttttaggtctaaaagtgttcaaattatgctgaaaaaaaac
aaaatcaatttttcgattattctcgttaaaaatgttatcgaaaaaatatgatgaacttgt
actgcctatggtatacacgagtatacatgccaaatttcagctctctagctcttataactt
ctgagacgaacagacggacagggctatatcgacttagctcattaccctgatcaagaatat
atacactttgtggggtctgccacgcctccttctgcctgttacatacatttcaacaaaacc
attataccctgatttcccattttaaatgggttcagggcatatcaagtaagaaagctctag
tcgagattgctcacacacgcataaacacgcatggactgcagtgtgggcttactatgggaa
cttgattgtttaataacttttcttgtcgcgaaacgatcttcatgaaactttcagattatg
attataacatggatatgcatgcatatgccaaaacacaagtctctagtatttgaaatacgc
cttttacaaaggtgttggtgaggggggtgaatatagaggcaatggttttaacaaaatccg
aaattatatgaaatacatataaatatatgtttaaaatttgacactttagctttaaagatg
taggagatataattatataactgattttcgataagggtttgtatcgaaaacaaaataaca
agagtagttatcaattttttgagataaactcaatatgcgcgctatatatacggatattaa
aaaaaaaattgaagtctctaggtcttatatcttctgaaatcgatgcgttcaaatatacga
acagaaagactggcaaggccaaatcgactcagttcgtcgctctgatcaagaatatatata
ctttgtggggtctgccacgccttcttctgcgtgtgacatacatttcagcaatgggttcag
ggtataaaaagtcaatttgttaggtgctataggttgggagattggtgcatacgttcgccc
ggatcaacaaacagatggacaggtttatatcgaattggctgttattcctggtcaatagta
tatatgtatataatatatgtggtatccgcctacttcggcctgttgtacacatttaaagag
aggtttgacgtgccgaatgggattctgaaaataaaatagacttatctgatcaggcttacg
agatgcgagatgaggctttgtcagacacattccgatatcggaaagtacttgagagaggat
tactactcaaatagcgtaaaaatttcttaaaaaaaaaagtatcttcctatcatctatgtc
aaagttgaaaaagtacaaaggttttagagcagaggtatttcatgaactcatcaattcgtg
tttttatttatgtttgatatgaaatcgagagctaataccctaagtgatctatggcaaaac
tcgctgtatatgcatgtctatattcgtggacttggtgacttagagactggtgcgatttgg
atttggatctgtgtattctgactttagggctcaaaggcaattgctgtagaaaaaaccact
agatttacgctgtaatcttggaaagtctacagcagagcgggcaaaatatttgcagacagt
gaaaggatttaaatgtgaaatcccgtaaatccaatttacagaaagctgcatatcggccaa
tgcttgggaatggctaaagggtagaggctagagggtaaagggtaacgggttagggtttcc
aggagactaacccaagagcgtgcaatgcaaatttaatgaaatctcaattgaaggcgaact
aagttgctcctgtcctacctgggatgctgttgtcatggtagctgctgcctctgctgatag
tcatcgaagaggggtgacggctagagatgcacaaccttgcttgcggattaccgcagatcc
tttaagcctttgacttttcctgctaagcgatcgtaaaacgtgggttatgtatttatggcc
cccgcatccacccatccatggctgctgcccggtcacagtctgagcaacttcaccaacctg
gctgggtgcggtttaatccgagaccaccaaagagatcatggcgcacttatttaatctgct
cagttgggtgcaaattgtttcttaagcgggtagctgacctcaggatacctttgggaagcg
gataatccttcccatcgctgcttgccgggattagcatatcattttgagtgaaaatccaag
tagaccagctagaagctttgttcgtttgtttggctgttgttggtaatcgtggaaaagtca
aaggcaaaagccaaatgaaacaaaaatgactaaaaatcaaaatcaaaatcaaaatgagag
aaatttacaaaacttgcactacctgtttaccaactacctggctttcgagttcgagttcga
cttccagtcagttcgggaccccgtttcggaaaccggctcaagttcttctaccttgtgcca
agggattaaggtgcgctgtttggagggcatgttgtgctaatcaattgattagcactgctt
tggggatcgacgtgggagtgatcgataatgctgtagaatatatatagaattagatatata
tacatatatggaagatatgcataggtatgtccttgcagagggtgaagctgctgttttttg
ggcaatcgaaattgcgttaaggaacacaaattgaagagaggtaaacagagagagagagag
aggctggaggaaaaaatttctgaagtgatatagagagagagaaggggagatatataaaca
tggagagagatcgggatcgggagagagatgagagggaaagatagagagagacttggggaa
ggaattaataaaggaagagtgagagagagaaagataatgagacatagagagagaagggga
tcgggagatagaggggagagagggagaaaagagagggaaagaagagaacagagagaagag
aaaagaaactagagaaaggtaaagagagagagagacagaaaaaaaagaggtgagagagaa
aattgagaaaaaagagataaaacaaaaacaacaataattctgctttatatacatatgtat
atacttacatatattagaagattatatattaaagatttgaaggtattgtcaaatcattaa
gatattgttaactttcaagatttaactgtgactactactagttcatacatataataaaaa
atatattttcatcttatggaggaaaacgtgtcaaattattaaatatcaattaatgttaat
gaaaataaaaataaatatgtaaatataaatgtatatgccattgccaatgaggttttccag
aatattgtattgtataaattttggtcttttatttactatggatagcaatgaaaaattatt
aaaattattatgtgataggcaacaaaatttgctgtaaactatcacttttttcgacaaact
atgaacatttttaaaagctataaattatatattgttattatatattataaaattgaattt
tttcatctttttgaaagttttgaacatttgaattttcgatttgatttgaattgattttaa
ttatttattttatttttataacttttgcataaaacacatatttttttcttaaatagttca
ctacgttcttatgcataagtactcacaacaaattatatggctttaaagcaactttgtata
acagaattaaagttataaattgaagtgcacctattatggatcagttgaaatatcataaat
actttcgtgtttaaaacaactgcgacagcaatagagaaattacatcaacaacatggtgta
tgaataataattttaagttcgcgaaggaaataaaacgaaagagagatatattagttatac
atatatatgtatgtaaatatgaacgtatacctacatacatatgtatgtacgtacatacgt
gtacgtttgctgttcaaaagttcgtcttttaccttgcaaatcgtccaagaatcaatttga
attagctttgggcatctagaaaaaggatttgccatattgaattatagcacatttctatct
ccaattatcttgattcactttataatatataatgctaattaattatgacatgtgtctgac
agtgcaaaagcttgaaaagtaaagatgacaattctaattatctattgatgagaaattctg
tgattatatattatcgaatatgtatgtatatcgattaggaacataagagtagtgccagat
cgccacaactctataagacgcatgcagaaaaaaaactatttaattgtttattatcttcgc
agcaaattaattaatatattttcaaaaaacaaaaaaaaaataaataaataataaataaat
aaataaaaataataaaaataattataataattttatctggcacagtttgtagttgctagc
taacacaaatacataaacaacacagcctgctgcgccttcaaagaatccaatgcacacgca
tacgcatatacacacacacgcacacacacatagcagacgagagtgtgttaagggcagtta
gagcaagagcgcgaaaacagctcagccgacttcgtcgtcgttgttcttgtcgctgtggtg
ctccgtggtggtgtttgggcaacgcccctttaaatacagttatttcattgggccgcgacc
acaaatttattagattttattgttattgtattgatatttgaattatgcgcgccgcattga
gacttttcccttgggcttttacacggcgacttgtgtatgtatgaatacatgttgtttttt
tttttttttttttcttttttttaataaagatttttgtctctttaagcatttttgtaaatt
ttatgtagcatgaacgaaatcatttgtattgtaattgtaaaaattattaatattagatgg
ttaaaatttaaatagtaatttccaaattcgaataaatattagttaaatgactttaattgt
taaaataaaataaaaatttaagtacttttttacttaatatttatatatgtatgtgtcgct
taatttacatgatctgcgaaagaaatataaacatttatatatatataaacatatggtgta
tatgtgtctatgttagtgtgtacatacatatgtatgcatgtacatataagttatgcttgt
tattttctcaagttcatcgatatgcctatacatacatacatttgtagaaacatacaaaat
aaaaacgcaaaaaataatcaacaaactttaagaatgtatgagcatggatatgtactaaat
gttccctttacctacatactgatatgtagcatcatgcctaagaatcagggtaaagccgta
gccgcagccgcagccgtatgcgcgtttcaagcaaaaatacttatgagtaaggctcgccca
attgctttgacacacaaacccacacatagaaattaaaacaaaacgcctatacgagcgctg
gtagagctaacaacaacaagaacaacaacgcattgcattgcacatgaacacatacaaatg
tgcgcgcgcatacatgcatacacatacacacataaatacgcgcacacactggagaagagt
atgcgcgcgaatgggagcgagctaatgagcgcgcatgtgagcgagcgagacaaagagccg
aatgaacgttttgtcgatgcatacagcgggcaagcgcggaggaaacaaccaccaagcatg
ctgaaggcgcacgttgctgctgctaaaagagcacagcacgattcgctgccggcgtcgccg
tcgctgcctgctgccgtcatcactgattcgttttgtacgttgttagactctctcgctgcg
ttttgaattcagtcgacaacgataattaccggtggttgtatctcgagcgctgcgactgag
accgaactgaccaaaacaagcatacgaagcccgcgctcgcgtttctcgcctatcaaccaa
aaatacgaacgctgcagcaatagcaacagcaacaacaacagcagtttcaccaattgtgag
cagtgagtgagtgtacgagaaatataacgaagccaaattcgaatttgttgtgcccggtta
cttgtgggttgcctctgaacgcaaattattattgactatagcggcgacttcgatgtcagc
gcactgtgcaattattaaagagaaaacaacaacagcaacaagcagtagcaatagcaccag
cagtattagcagtagcagcaacagcaacagcaacagcagcagtagctgcgttagctacag
caacaagaacacaagaagcaaggaaattaatgcagagttggcgatcgacgcgttaaggct
ataattatttgaacgcatacgcatatgctgtttgtgcaccctataaaacaatataagtga
aaagcgtgccataattataagaacaacagcaacaacagcaacaacagcagcaacagcatc
ggcagcatcagaagcaaaacgagggcagtctaataacaataatcaaaaaccgcaaacaaa
atcaataaacggcaatgtgcgaaaattgctaaaaacaacagcaaaaggaaaacaaaagaa
aggaaaagcaaagcaaaatacatcagcagtcagctaaatcagcaacaccaataacgacag
cagccattaaaattgccaacatgattgacgccacctgcaattatttgaatccctatacgc
tgccccagccaacaggcattcagcagcagcagcagctccaacagcagcagcaactgcaaa
tacaacaacaacagcatcagcagcagcagcagcaacatcaacagcaacatcaacagcagc
aggagcaacagcaaccaagtcatgatttcattagcgccacattgctgtctgcctcgacgt
ccacctccgcctccaactgcgactcgactgcctcctctccgctagcattttacggcaagc
agggaaatgcatcgccgacagtttctgcatcgaccgcatcatcacatcaggcggtgccgc
caatgaagctggaaatgcaatatccgccacaggcatcatccacgggcagtgcatcgccca
actccagtttgtcacaatcggccgcttcctctgcatcggtgtcgcccagcattttcccat
cgccagcgcagtcctttgcctcgatatccactagtccgccagccgcagccggcggtggct
cctcctcggccgccgcagcagccgtcgccgcagccgctgccgccgacctgggcgccgcgg
ctgtggctagcgcctacagctggaatacggctgcttacacagcgctaccaacaaggtagg
ttcattcatccatttatccacctgattcatcgatacacctatcattccctttcgcgctct
cctctttgggctacgtttaacacgctctaatttgttgcctccgttttgtttttctttttt
tgccgtagaactcaatttccgtatgctcaatatgcaacgtacggaaatgtggcatcagtt
ggcgttgcagcatcggcgtcggccgcgtggttctcgcaccaggagcgcctctaccagccg
tggtcctcgcagagctatccgagcttcaactttgacgacatcgccttccagacacagctc
cagcgtcgctccgtgcgctgcacctgccccaactgcaccaacgagatgagcggcttgccg
cccatcgttgggccggatgagcgcggccgcaagcagcacatctgccatattcccggctgt
gagcggctctacggcaaggcttcacacctgaagacccatctgcgatggcacacgggcgag
cgtccgttcctctgtctgacgtgcggcaagcgcttctcgcgctccgacgagctgcagcgc
cacggacgcacccacaccaactaccgtccctacgcctgccccatctgctccaagaagttc
tcgcgcagcgatcacctcagcaagcacaagaagacccacttcaaggacaagaaaacgaaa
aaggccctgaccgccgaggccaaggaacaggcggcggcggccatcaagcaggagaagtcc
gagaaggcgctcaacggcagcaagaaggcgctgaagagcaccgcggctgtcgtcacggcg
ccaatgatcggcggcagcagcagcaacagcagcagcagcatgcaattcaagcaggagcag
ccggacagcctgggctatgcaccctacgcgacagcagcagcagcggcagccgttgcagcc
agcagtctgccaccccctctaccgcctctattccagcagagtgatccaaatagcagcagc
ggcgccagcagctacgagccctggtgcacggccagcgccagcagcaacagcaatagcaat
aatcgtgccatggaacataaccaaactacctcagcgaacgccagacccacatcgggtagt
gcaccaactctatccagcagcagcaatagcagcagcaccagcaacaccaacaacaacacc
aacaacagcagcagcagcagcagcagccacagccatacgcagcactatgcggcgctggcg
atgcagagcgaatcgcagctggcctcagaatacggcctgaccatgtccggactggcgagc
ggtgccagcgacagcagcagcagcagctgtaataatctgaacggcggatattccggactt
gtggggcccatgaagtccgattacgtcggcaactatccggccgagtttgccagcggctct
ggctacggctatgcgcatcatcatgtcgcccatgctcatgcccacgcccacgcccacgcg
cacgcccacaatcatcatcatcatcattatcacaatgcgtggaccgccgcctatcatccg
catgcaaccgcctagatggaagaggagatcgttgcggccgggtaccttaactaaatcctt
gttgttgtgttggttcaattttcaagaattgaaatcgaactaatattttagaatatatat
acacacatatatatatatatatatacatatattttcgatttttttttttttttttttaat
agtgcgaagtattaaaaacagccataatcctgcatatatgcagacctaattaatatacac
atacatatatacatagatataaatattgtgtatggtcaccctaagaattcattctaatca
atcccgaagtgtacgaacctcgaagatatatccctaagtttttgtctcgctagtgaccta
aattgttgttgttaagcccataaaaactaatatatttatgtatatatacatatacgcaaa
catacatacaaacgttcacacaaacatacatacacgcgtgtgtgggtgtgcataaagcat
caaattcaataatacacctaagaaacatttttttttgcctaggctaagtgaatttttttt
ttgcatgtatgtaaataatcaaccttaatccaaaacatcaaaaactatatttgaattatt
tgttaactgtctttaagataaagaaaaacccgtatatatataaatatatttatatatata
tacatatatagaaaagacacaaaacggattaccgtaataaaaaaaatttgtttgaaagtt
gaattgtttttgtgtattggcaattggatcatcggttctatataggtagggaaagaagca
atcctgaaatgatcttagtggcttcaaacttcagttcatgctataagatgacttataatc
tgtctatatagaagaaatgtaaagaaaagaaaaggaaaataaaaataaagattagctagg
atattagttgacattcgaatacaaaactttattgacgtttatctaagattataggtaatt
gggatatgatattctatgaattttgtgttccaattaaataattccaattaagtaatcgag
acccacgatctatttatattggaaaaatgagtaaggatttctgggactaactggaatttg
tatgcgatattaaattgactttgtagttttttttttttaaaggccaatagtgctaaacta
tcaaatagacttcatatttttacaaataggtgcgtaaagatatttatttttagtattaca
taagaatatcgaaacgataaatgatagattttgtagtttcatttgatagaaagaatagta
aagtttgtatgtagatagatagcgtatataaagtagattggatgtcaggcaagctacact
gacttggtactactcgttcactacccaaaaacagttaaatgttcttgtagctgttaaata
tcgaatccatagcttaaaagctggaaattatagagttctattatatttgctctaatgagg
atttgaaccctttttaaggggccccttttacgagaatatgtttcaaatttcaagtcttca
gcttcagtagttccgaaatggtctgacgcatggcggaatatgtacaagtacgaatgaatg
ttcaacaagatggatatagcagaaagctaatagatatatataattttttcacttcacata
caatatataatatatgtagaatcatatatgtatataaatcttctattcagtgctggcagt
cctcatatgtacagtgctctatttgaaacatttgatttgaaatatctatagtcgtaaatc
acacgcagaacgggttaacctttttttcaactattatttttgtggcctttaggtactcgg
acaatttacacaattgaaaaaatgtttaaaaaggaatttcttgtataactgaatggcttc
ccaaagctttacgatcgggctataaataatgaaagttattcattaagtgaatttgccgta
aacatggctaaaacgcaatgcaaaaagtctgtatgcacatgtgtgtgtgcttttttttag
tggctatgaacgcgtctaagagaaagtgcgaatatgtgtttagtatatccactgactaag
cagacattttttgtctatttgaaattaccccgaaacacatattccaaaaattattgcggc
ttacaatttatgtgtgttttttatggccagtttttcgacttctcacggttttagtcaaag
ggttagaagaagcctcatatatttcatcatatttcataaattttgcctagggaatattga
ggaaaactagaaaaatattttgattttcctaaccgagaactataaattgacaataatata
attttgtatatataaattcataacaatatatatctctgttatttatgtatagcctaaagt
ccagttaaatgaaaatgagtttgaaagtgtaatagagcaaaaaccaggtaagacccacat
tgtgaatgactaaatcatgtttatgcatagttgaattagtgcttcgtgtaagataactta
tacgaacaagaattcatacagacagtgtgaatgagcggcaaacgagctgccacgcctgtc
agccccataattaatcatctacaaaattgaaatttgttgagccattaactaaactcaaca
aaacccaacaaaacaaaaagtcaaagctgaaatctttaccattggaaagccaaagaaatg
tttaaatatattcaatatgataatgttgaaacattaaagtaacatggggaggaaacaaag
ttttataaatgtgttgtataaatttatacatatcatagataatactacaacttggattta
tttttgcatacatgaatgcttatcttgatagtcatctaaactaactctatttatagactt
atctttttgaaaggatagaataatatatctcagcaggcataattaatgtaaagaatacta
tacttaagtggtaggtatgctacattttaaaagactataggtggggattatttgaagcaa
attgacgtgcgcgggttatatagggttctataaaaaatgtcaaggctccagctcttatag
atgcagagatcgacgcgttcatatactgacagacgggcatggctgtatcgatttgttcac
aaaacaaatatactcccatatcccaatgcccccatttgatggtttcagtgtataaacaat
catgtcctatcaaatccagatccttcatcgaatacttgactctgctgagcttagtcttct
gattcctcaagtgagccaactcagaacgattatactagctgtagcagtactaaaataagc
acaattcttgctaacttattttcgagaactagactttcagtaatgctgtgagtaaggtta
aggctaatatcagccattgggtaattttacacatgcaggcgtggcataaggagcacatct
gtaaaactaatatacccacccgctagtaatattcatatttaagggcaatctatcatactt
gccttttgggctgcgcatcaagtgccactcgcatacgactcgagaaaaccttctcagaat
ttggcgctagctgacaccccacacttacaattgacacatttagaggctgtcaaggtgctc
ttgaagaccgtgtcacacgtacttagcaaacgggagccgctcagtatgcataaagttgct
gcatgagcccagctcaactcaactgctccttgggcaagtgcacgagtgagacgagtgatc
cgccgagccgcatcggctgaccgtgacacgtttgctcaagtggacttgagggactctgtg
cgatcgctctaattttaatcaaaattataaataatataaatgttatacaaccacttgaca
gttgcccggccgttctttgtgtttcatctttcacaaaaccgtaccgcccttttccacaga
atcgggtttgaagttacagagagcatcgtccagaggccgtgatccttgcggacgatccta
aaccacttcaacctgcagcattaggactctgcacatttagttcggattatcgctgcttag
gccacagatcacttctaaccgaataccccttaaagatactgtgatgctgggatatcatga
ctcgtagaataaatatgatgaggcatataggaatatgcatataatatttatgcatatagg
aatataagaatataatcttccattcattgctcatatgttcatatatgaatgttcacatat
tctctagtttagtattatagatagtatgtttagatatttaagaatataatcttctttaat
ttatggcttatattcatattttcttcaatttctattcttccattcctacattcatatttt
cttattcttttattgttatatttttttattcttatatcatacaagggagcattcttctgt
ggttcctcatgacagcggacttgctaggactgtttacagggtatcggcggatcggtccgt
ctgggttagagcacgcttgcttgttcctagttgggggttttttaaggtgggcgtgtatga
catggtcatcggtaattatttatttttttgtacgctttgtttctggtgttgttgttgttg
ggtgctcttttggctcttttgctgttgacgttgtttggttttttgttcattaaaaaaaaa
aaacaaaaaaaatggttgcagcatattgctcattgtgcttaaggtttacattccgacctt
cctatgtcgaataccaactctcgcttgggcaaacgctttgccaaagacttagggttcggc
actttcatattaatattaataagagttggccatgtaattcgcagttgtgggttcgtttat
taattttaaagagtatattagttttttgttaattaacttgaggctagacacaggccatga
tccagatctgaaataaagtagatatccaagtaaagtattcgatctcttattaaatttgta
tataaacgttattgtttaactatcaaatgacatcaagaaactgcgccgtctctttcttac
tcgctcgatggctttatataatatttagctcgggccttttacattcatttcagcctattt
agtatgtattggaaaatggatttctcggcacctcaatcgatccaccttcgcttagcggtt
attccggtctcgagtacgtgactcaatcaatgccttgcacatttaagcgtaacagtcaca
cttcaattggaaggatgtctgtgcatcgaggagggggcgatccggctgcctaagtggcca
attgaccagcaacaacaataacaacatctcaatcgagcagacagtaagtaaatgctacat
tgttgacatctgtggcatacaaattcaaatatattttgagccgctggctattatggaatt
acattgttcgacgggtccggccaacggctcaagaaaactgtgacatatgtgcagtcaata
aatttttccgcttcttcatgctgacggcacacaatgcggggcccaggaccaaaaaggacg
agccgcagctatgcgccgctaatggccccacaatgacttggcacctttcagccagccatt
tcgcttcgttacgcgagttaagtgcgcgtatgtgtatattcatagtacgggtctacgcac
ggagatcttgaactccgctctttgttgcactaaatttgattgaattgttttgcgcttagc
gcatttgcttacccccacaacttaccccaccacgatttgcattattaataggctacgccc
atgtcccagccttctgttcatcgccaacagagctaaatgcccaaagctaacacttacact
gcgctacgaaattggtaaataccatttcattcagcactgtcatgcttgtggttgttctca
atagatacaaaagatcatcataatacctgaacgtcacgaaagagccaatgactcatagcc
atatgtatatatgtatgtatataaatatatatatgttatatatataatcaaccattatgc
caatttttgattatcgtgtttaaataaaaagaaatatcttaattaagaatacaattgtta
tgcttcttaagcatagaacttagccatggaagatgagtcatattaatattaataattcat
tttaaatgacattaaaccgttgaagatcatatatgtataaatgattacaaaatcccatat
tttctatatatatcaagccatagagctaagaagtaattggtaaatacaggcgtttaatag
agtcttgatagcataatatgattctataagtctagaagaatgtagtatctctgttttgcc
actttaacaatggtagatctatagatatatgtgcgacgattgaaagtgagtttatttgca
cagtttaaagctctgatagacttgattgtaattgcaatatatgtatcaaaaatactttga
gaacttcctacaaataccaatcttcaatatttaatggaagggtcgacgacattagattaa
tgagctctaagaccatcgaacaatacagttaaaagaggtaaaaacttatatacatagtaa
aaataatatttccattactcgatagttaattagttcagaaaagtctttcaatgtcaagtt
acaatcgggcgctacagactaaagcaggcagttttgatacttatgcatatttcaaaagga
aaattcaatttgttgaattgttctattttggggcgctcagcttggaagatacaggtagat
ttcttaattttttatttccacacccactagcgacatatgtgtatatattttattggtaaa
ctaatattgaactaatagtagtcgtgaaattttgagtttctttgtctaaaactgtattga
ataaagtttttttccgatccgtcagctctacaatcggcttaaatatatgaactatatcct
tctgagctaagggtgtcaaagcgagcatatctatatttcaaatttcaagtcttgaagcat
tttaagtaatagtatttctattatatcagatgtagtattacccatttagctcaattcaac
gaggattcctttgaaagtatgttccaatagttgtagcgaggattttacgcttggatcatc
catttttagtaaagtcattgatgtttcctggaactagccaaacatggtttctttccaatc
tctcccttgctctctttctttcttttgttcattgttttttctctagtcgtaaatcgattt
gttgcgcctgcttttcacgtattcttatcctgtatttattttgtttcccctttggcgcca
caaattcatttggccctgtgttttggttagttgtgattcgtttgttagattgttgttgcc
tccatagtctaaaataagtctggccctgacgtgtgcaccgataattacgtgaatggcttt
caggatcgcagtacttctatacacttaccatagctgcaagaccttttgcacccgagtcca
aatgttttatttttgctgttgtattttttgtgactcggttgacatgtggccgacaattca
aagcattctgtgactgtgttctcactccgtgcttgtgtgtgtgtatgttttttttttttg
caattattataaatcaacattttgatttatgcatgtaacaaaagttgagccacggccacg
acagcaacattgaagtagtatatggttaaatttatggccaaaacacttacgaatacaaag
tgtgtgcatgccagatataatgccggcgagatggtaatgggccataggtgtcaatagtgt
gggctgcgccgtcttagttttatacacttcgcagaccatagcgaggtttctagttttcct
gaaatccggcttaaagagcggagatttgttagctacataacttcaacttcaaatattgat
atatgtataatacctttgagtccattgaatggtcttgctgagaatgtgtataccaggcag
aaggaggcgtgacagatcccacaaagtgtatatattcccgatcaggaagtgcaaagacgc
tagcgtagctagaacttgaccatttaacagtttgtacgtctgtaagttcaagtaaatctg
cctgtataccacactgcagtattagttcttcagttgttagatagctcattccatttctgt
attactggtaattaaattatccaagcatagattttagtttaagaaaacttatgcgaggag
taagtgaaaagagggttaaattaatattgtttacttaatgttaatacaaaaaacgcttac
ctatatcccatctctatatctatccctacatatattactataagaggggtttgtcaagtt
taagaatacaactcttacaggatttgatatgttatgcgatcttaatttattttatttttt
tttaattaaaaaaaaaaaaaatatttctgtataacgacagcaccctttcaacctggtgtc
ttaggtatatctgtgtatcttatatacaagagttctagaacatacacacatatgcatata
cataatcgtttatatttattgctcttatatatacatagctaacatatgacagatttctat
atgttatatacatacatatgtaaattaccacaacaacttgaccaaaaacataaagaatat
tcatttgcttgtttcatagaccattttgaataaaaataaaaataaataaataaataaaat
aaaatgaataaataaataaataggcaaacaagaagttgctcaagaacccaaagaagcact
tccgctgcataagttattcgcacagttctttgagtgtgtgtgcgatacagctctacctta
tatagttaactttgctgaaattatctagcagtcagaattgttcgatttatgcgattttca
tcatcaatatacatatgtacatacatatattcacatgacatatgtatattgtgacgatct
ggcaccactctgatgttcctaatcgatatattggataatatataattacacactttgtca
tcaatagataataagaattgtcatctctattttaagctcaattcgttaaaagttgataac
cattatcataaattggtaacatcatctccataatataatatatctgtagttttttattta
tgaattatctttaagtgttgaatagttcttggctcatcaggtttttactcacacttcgca
ctctgcacggcagtaaaaatgtggttcgttaattttgttttttttttttttttttttgtg
ctcgtgtttttttggtttcatgtttgcttgtgcctcttgttaccaggcactcgaacacaa
cacttcagcactcgaataaaaacaaactacttgtatgttgacatacaaaacaatcgccga
ttcattgaaaaaatggcctcgcctcgcagcgaaaatttgcataaacttttttatatgcac
aacaaccagacaacaataacaacaacaacaacagaaacaacagcaacaacgagaacagca
aaaaaatgtggaggaaaaaaggtagcggaaacggaaatggatgccgcccggtcagcggcg
tgcgcgataaccagcaatgaccagaacttggcgccaatatgcaaacataacagcagcaac
aacaacagcagcaacaacaaccacaaacaagaacaacaatggcaacaaaaagaagtgctc
gctgcatggcataaatcactgccaatcgagagggtgctcaatgggcggctattcagtggg
agggggctgaccggagctgaatacaaacattttatttgaagaagcgcgtttgcatttttt
atgaacttgtcgtacatcgttacaataaattcatctactcgatatacataaaaaatgcat
aaaaaatgtcagcgccccttgagcgggacaggcaaagaactaaaactccatccgaaaatt
acaaaacatctcgaatatcggatgtgattgagtaagacgcacttaggccatattcgatca
aaatgccgttacactaatattatatgatagagaatgggctggaagaatcgttgagattgt
ataaagatataacaatataattgttaaaaatgccaaagtttcatgtaaatttagacctat
tttaggttcttctctgaactggaactgagtcaaatctcgagtgctgctggccgaggactg
agtaagctttggcattgctttcaacatggacaacacgatcccaatactgaccccactttc
aagagcatatgaacgtcgtcaagtcgttttggcattttctaaacggacaatgcgcaggac
cctcatgcaaggaacaggacgttttatgtgtcaagcttgggcttcctgctgcaccaccaa
gcgaagctgacggccgaaaggcatttatcattgtgggtagcggaaaaattaaacacgctc
atacgcgccaatatttgatacgttttgcgcagcggatatccctgacatatcctgcgttgc
cagggggaggggcagtggcactcaagtgaacacattgtattgtgcgacaattgtgtcaag
gagacactttgctccgcttctattagccaactcagcgtgcgactgagcgacgagcggata
cactccctgtgatcccgctatcgctggcaatctccaatcgcattgattagcgtctgggca
gctctcgaatttcacgacgaatcgaacaccgctgccacacctgccggaaagcggtgtatc
cgccaagagatgcatgtttcgaatgctttgtgcaagagtacttcatatacactcattcac
atgtctgttcaatcgtaattgtagccgtgattgaaatcgattgacatatgcgatgcatgg
atggatagctgcctgagcagctgaaaacacatattttgtaatttcttatatatattatta
tattatataaaattgagcgcaaagtagatttgctaatttgaatatcgcctctgtgactgt
gtctttcaacatatttcatctttacgtttcagaagctcttctgctgtaacttccacttga
aggacgtggtctgagcaatcaagttacttggaatgccattctggatggacgagctaaaag
tgttttaaaagactgtgtgaattaggtatcttgcttttgaatatacatatataaaatatc
tctgacttcattaagacaccaacatccgatgatcttccatactctttccaagtccttaca
catctattcaacagccaacacgtgccatagcataaaaaactaatcgtagcatagatttcg
ttaagtgatatgcatagcctcgagctcattcttaatccagtttcaagactcgaccgtgtc
aggcgcaaaggaaatgactttctcaaatgcaacttcacccctgtttccaattgtattagg
acgcgatcacttaagcgagatcgatatcagcacgacaaagcaaaacagctggaaactcat
caaaactctaaaggaggtggatctatataaacagttgatcgcagcgcagagcccaaggcc
aaggcacctctgccacgtgtgagacgctgcagttgtggaaaagtaattccatatgagttt
tgtctctcccaaacatcgattaattttgctataatattattacagaaaattctattcaat
tttctcaatctgtagatttgtgcgcaactattcaaatgatatgtgtaaaaggacacccag
tgtgctcagtgatgaagcatcatatttcaatgtgtattattgcagcaatgaattacatgc
atgaatacgttggtcctttatatgtattagaaatagaacgtctgcgattgatgaatactt
ttggcttgcagtgtagtaggggtatttcattgttattagttttactaatgaatatcaaaa
ctataaatacgtagccaagaatccaagtcttatagtcgggaagccagtagtaagcattaa
tcctctgtagtaaatcgcctttcgaatgggtttgcattccttgacaaccgtaagatccga
gtgcagcataggtataatctggaaaaggttgaaattggatttaagcacttcattatgccc
attgtgaacaatgctctgtatatattcacagtagctgctcctatgatattttacagcatt
tacagctttgggactgccaacttgatccccatattgggtcgccacgtacgacggacaaat
cgattggccgtcgatttaaaggatgacgaaggaatgaactatgaatgatgcgagcttttt
taggcaaaaattaataagcagtaaaatgtttgtcttttcaaagtctaatgcaaactaagt
ataagagcaatagatattcaatttggtttcattattgaacatcttagttaatgacgactt
tgtccgatggacttcttccataatcatataatacctgttcgacagcgactgtgttacaat
aacagcacgcgaaaatcctaaaataatatacagctggagatcaagaattatcagttcttt
ttggcctaaacaaactgggataagtatctacaggacaaacagctgacagagctggcattg
aattcaagatatgatcagagaattcggtcagccacagtttcttgtgcatatggtcaggta
tttttcaaggtatttttagctaaaccaaaagaaatggaataaaaatgtaaaaataaaata
aattaaaaatgaaatcaaattaaaagttatttttatataaaaaaaaaaaaatcacacaca
cacacaaacttataaaataattatttgtatataattaatgtattacttattacatgcaga
cggacggacagacggacatgcggacggacggatatggctacatcgaacattacatatttg
gaaaattgttttataacaatcacgacatgccaactcggcttgaagctttctatcgagtcg
aacgaggaggctgtcgagaagtcaaactgtcagtaggctggtttgtatacggttcataaa
aatttctgtggcaattgtaaacctttgaaaattcgtaaaaataagtatttccgttaacta
aaccaatttgatccatttatacattcgtggatgactaccactgctgtctggcattcagtg
aatcgttgaaagttctttagcttttctacatgttcggcaactgctcgcatttggcgaata
cgagagtcgcagctctatcgaaagatttgagggctttagcagcaagtgcgaataccaaat
cggatcaggcagaagaaaaaattcaaaagacaaaaggcgcaaattcaacggcaatcattt
tgaggcaaacgagaaaaatgttcctgggtgcactgttggagaaaataaacccttttgcaa
agcagtcgatcaagctaaccaacgtggacgatgtgagtaggaaccatattgttaaagaaa
aattgcccctattgaaggcagagtgctcccgtgccgagcgggagcaagaggaattcctag
agaagcttcgagtgtgctgcactttattcgactttagggatgcatcatcgaatctgatag
gcaaagatgccaagttgaaagcacttaatgaagtactgaagttcgtagatgaggggcaag
gaatgctaacggatttaatctatgtggaaattgttaaaatggttgcatgcaacatcattc
gcacctttccgcccaacacactctcgccattcaatccggatgtggatgagcaactgttgg
acgcaacctgggtccatctggaggtggtctaccatgtcttcctcggtatcctcgactccc
gagagtttaagccaagcgttgccaagggccccattgatcgaaagtttgttttgcagctgt
tgatgctactcaattcggccgatccacgggaacgtggcttcctcaagtgggtcattttgc
gcatttacagtaaaatctatggccttcgtagctacatacgaacccagatttataacatat
tctatcagtttatctacattgtggaagactttaacggcattgctgagttgctgtgggtcc
aaaccaccattttcgaaagctgttttaccgcagcctcgaaggccgaacatgaagagtgct
tggagaagattctgatgccgctgcacaaggtcaagagcctgccgacctttcacaaccagc
tggagcagagcctcattcagtatctggtgaaggatagcaaatacatcgaaaacattgtgc
gtggcctcatcaagttttggcccaagacttctactcagaaggagatactgtttctggacg
aaatcgatagttacgccaacggaattgcacctgagcagttccttgccatacagaagccac
tgttaacccaactagccacgtgcgtgcgcagtccccacacagaggtggctgagcatgccc
tcaatattttgaacaacaaacacatgatatcgctttttgaaccaaacacggctgttgtta
tgccgatcatctgcccggcactacttagcatctcgaaggggcactggaatcagacggttc
tgaagcgcggctatgctgcactgcagcttttagtggagatgaatcctgacttgtttaacg
aactgttgaacgattgttccggcgaaaaggagagagtcaagcagcgccagcgcgagcgcg
agttggcttggaagaaagtcaatgagttggtcgcaaagcgtcgtaaactagatgccgaat
atctaccatcaccaatgtcatcgagcgaaggcaacatcaccaactcggaataaacgacaa
agtgagttcgcaggaacggaaaggagcccggatagccccatttgagttaaatacaaaatt
ttatgatatatctgatgaaatcaaaaatattcttcgacccatgagcgtatagctctcact
gagcttaacacagacacagacacaacacacatactcaggggcacacaaatttactttacc
tacgtcgcagacactgtatcgaagttcgtcttttaagtattttgtgtatctttcaaccaa
aatccaaatgtgaactatctcctataacgtaatgcaatcattaatattttttataaatct
ctatattttaagacaccgcaatttatgtacgttgacaaaaaaaaaacataaaagcaaaaa
aaaaaaaaaaaaaaaagaaataataataataaactatttttggtagaaattgcgccttct
gatgccattgttgttttttacatactctcacacactcaccccacatattgacatatatag
acgcgtacacacgcacacctgaacatttaaacagaaacagacatacaattacgtcacata
ggcagagcttaattgtttaatagtttctcatagattgattatccttataaaactttcaga
acatcgcaataaagcacaagaatctagtgtttgaaatacgctacagacatacggactgtt
ccgttagaacttctcggttatttaacggattttgatgaaacttgcagcatattatataca
ttatgtgtttgagtgtcagacaatttagtcgaaataaaagcttgttcatatttttcattc
actattgacattatttataaattatttgagctctaagttttataagttgttcagaataag
aagaggcggatggagtaacgaacatgcgctcggacggacagtcgattcaacttgatcaac
ttggtacagttgtttgggatctggatcgccttattctacctgttcatcaaaacgactgtg
cttagaattgccatgtagaaaggattttgtaaatgtatagctaacaaacagaaacaaatt
tgctattttaatctcttttgattcatgtatagattccattattgagtatactatatcgct
gctcttctatctgacattatatctgtgtacccccatttaccgatttcataatacaactca
aatgattcccaaaaattccttcaatggtctattgggatacatagagatacaaccctgaat
tggaataaggaaagtgagcttggcccagtcagttactcattaagtggactatattacggt
cagcttgatagagaataaatcgacataaaatagagcggatgagtggaaagagaccaacga
gaccccatccgacaggcgcccgactcactggttggttgactatggcaatatgcctttaat
caagccaaaaaacacaaagtaattcaaattttcaaattatttccactaaaatggttgaca
gtgatgatgcgatgatgatgatgatgatgatgatgatgatggtgctgataatattggggt
atgcgatactaatgaaatgggtggttgaaggactactgccacacacacaaacacacacat
tcaggcaataaactgttgagcagagtcgctgtactaaaatttacttccaagtatatgtag
atatatacatatttaaatgaagcgcacataaagccaatgagggatttagttgaattgcca
acaattgaataaattttccaattgcctgcgttttcgtattagcattagaaggatgcctct
gcttatacaacacacgcacgtcccctctgtctgtctgtgtgtgtgtgtgtgtgggttggt
taaaggaagtgacggcaacgcgaatactcatacaaatcgcaaaatcagtcagtggcgtct
atgctgatgttatcctcgtcctcgtcgtcgctccccatgctcctttggccgctgctcggc
gtcgccattcattcaaatgaggttgacgacgtcgaccaacaatttgaaccctttcgtgca
gcagcagcacaattgactgccggccgagcaaatgagacagtggtagtggcatagcaccca
aacagcgctcgcagtcgtcgccctccgttggttgattcagcttttggcaagcctttgaag
ttctgttctggcttctcgtgtctcgtttcagctttctggtttttaacggccgtttgccgc
cacaccgcaaaatgaatgtttgtttcatcatatgttgacacccatttttcagctaacttt
taatatatattatatagagctatacacagcaattcaaatcaatcgaaagaacacctttat
tagctaagagtttgaccttacttattgcctattaaattgtgaataccgagggttcgtttg
gctttcattttttgttattgaactatgatgtgagctattgaaattcgattgcttaatcat
tgtcatagtcccaataatctctattcagcttctatagtccatccgtctcgattattacct
gtctgtttccttggatactaatcaatcggtttgaaagctaccgtcacgatgggctcctgg
tcttttattgcgtgtcagcctcgaacggttcaacttagcatatataaccgttatagcaat
tatcaaaaaaatctggtgttttttgtgatttatatttttggcgttttttttttcctagag
tgtgtccagagtaaatttcttttttcgtggtctttaccaacactggttaatgagagacaa
tctgtttgcaaatgaaatacttctcattcgaagacgatgtttcgattcactggacaaatg
ccatatcggtctggcgtatcctcaaatggagctttaggctactcccgaatctcagcatta
atacagtgtctaagctttcagttcattattcccgcttgctttttggccactcgacttctc
acagttggtacgaaatgaaagcgcgtgcaccaaaaagggagttgtctgtgtgtctgtctg
tctgactggctccaccacctttttaccctttctatgtgtggcattgagtgagcagacatg
aagcgaatacaaaagggttgcgcttttttataagttcccagttcttatatctcgattcac
ttggttgcattcttgccatggatttgtggcaaaatgtgttgaggcaaacaatgttagaaa
agtgggtgttttatttagagtcgagcgcatgagtgcgaaaaggccactgagcctgattga
gactgaggctgaggccgaggctgagtctgaggctgagtctgagaccgacactggagcagg
gactgcgacttcgactgagtctcgcactgggaccaggaccgtcagtgggttgcttcgcaa
gcctatcaaagcgaactccgctgggctaacccagtgtcggtttcggattgcgccggggcg
cgctgggcggttaaggcggaggagacacgcccaaatggtt
