# Supplementary material for: SMCis: An Effective Algorithm for Discovery of Cis-Regulatory Modules
Source: PLoS One. 2016 Sep 16;11(9):e0162968. doi: 10.1371/journal.pone.0162968 (PMC5026350; doi:10.1371/journal.pone.0162968)
Supplement: S1 Datasets — (ZIP) [file pone.0162968.s001.zip › dataset/Drosophila/btd/dper_gl16371.fa]

>scaffold_15:2059955,2099954 (reverse complemented)
ttggctcgattgctcattggctgcatgaggctgttcaccgacgggggattgatgatgctg
ttgctgttgttgttggtgttgctgttggtgttggtgttgctgctgttggagggagtgccg
acgggaccattggagatgaatcctccaccgcctccgccgggggagggactgggctctgaa
accgtcattccacccgcactcgagggtacacctcctgctgatcctcctcctccattcgca
cctccactacccgccgcaccagatcctgcccctcctgcagtcaaggctgaatcgaggctc
gtgggtgtcggtggcatgttgttgaggacacttccaggcggcttctgctgctgttgctgc
atggtagagttgaagctgttgctgttcggctgctgctgctgctgctgttgaatagccgtg
gcattgctgaagggtgactggggcatgagcatgcccgctgccgccgccgcctgctggtgg
aggtgtcgctgcttcatcatttcgctcagctggggattgctgcccgctacggtgccacca
tttgcgttgatgaactgctgctgctgctgttgctgttgttgctgctgctgttggccaggc
actggactggttgaggacattggaccgctccagcggccgtctggaagggggagagcacgg
gattggactaccatggccgccgggactgggtcccggaggacccaccagcatgttgccagc
ctgctgctgttgctgctgttgcgggaattgcatgcgctgctgctgttgcaacgtgagcat
gttgccgccgggcgagtggctacgcatcgtcaccatattcgcctggcctccaacgccaac
accgagtgctcctgccagtcctgcgacacccacggggccgccacccactggctgctgctg
ctgctgaccgacgaccatgccgccaggaccctggggacggagctgctgtggctgcatcac
gccccccattggactgatgatgggacggactccgccaacggattgctgctgctgctgggt
ctgttgctgctgttgttgcggcccgacgacgccctgcaggccaccgcccaccgtaggatt
ggagacggagccgggtactccgcccacgcctcctggcactccaacggggccgccgccggg
aacgaccacgggacccgaaccggatacggggcccgtgccctgctgctgcatgagcatctg
ctggtgctgttccttgcgcttcagccgcttctcctcgagctccttctggatcttgtagat
cttctcagcgagcaggtggtagtattcggagcggctcttggccatctcgtacatgtcctt
ctcgaccttctccgcgtaggagacgaggttgtgcatccgcttgtcctgcatcgtcgtcgg
atcggaggtggggaagatggcctgcacgagcttgtggacgaggtggttccgcagatccgc
cgtcaccgactcccgccagtccttttcgctgtcgttgcctgtggaacccgttcctcctgt
cccgccgcctcctccggcaccaccgccgcctccagtcgaattctgattgggattcgcgtt
cgcagtccccccgctggcacccgtcgtatcggcgggcatcagtacactggaaccctggcc
gccggcagtcacgccagtcgcaccaccaggtcctgcgccacttgggggatgaacttgggg
caccttcagcttcgacagctgatccgcctgccccaccagctgctgcttgtctgccgctcc
tccgccaaagttggcgctgccgaagcctccgacactcacagaaagcggcgtgggaatgtt
tcccaactgctgttgtgcgggattcgtctgctgctgctgctgttgctgctggtcgaccat
gttggggaggccaccgcgtcgccgattgccagcattggcggcattgcactggccctggag
catctgctgctgctgctgctggaggctattcacatcgttgggcaggacggaaccggaacc
ggaacccgtgggtcccaggactcgcacagtgggtgggatgccctgcattcgaatgctcgg
aggcatcccctgctgttgctgctggcccgctccgacacctgcgccaccgccgatcatatt
gccggccgtcacgggagagagtcccacctggcccatggcatcgaagcgtcgcagctcctg
ctgctgttggtgctgttgctgctgctgctggacttgctgctgggcgagttgttggggcca
tttcggcgttggatttggggtgcaccgccctgctgctgctgctgctgctggggcatcacg
aaggcccgtatttctgggctcctcctggggctcctacctgttgctgctgctgctgcttgg
catcaagtgattctcccgacgccaaccgagcacggtgaaaagttgggtgctgttggctgg
ttgctggagaccgccggcccctccgctgcctggtgggaccccgccaggggtcgcaccacc
gccgcccgctcctccgccgcctccgacattggcgttctggaacaccgaatgactctggcg
gaacggatagcagatgatgcaggtgctgttgatgcaggtcttgtaatgcaggaggatctg
gcgcgaggaagcacagtgctgcatggtgcagtccttgctctgcttgcaggtacccatgtg
cgccagtaccgccttcatcgccttgcagtagggtacgttgcagacctcgcggttcggatt
aagggtctcccgccggttgcacttgtgcgcgtgcagcaggagcatcagctgctgctggat
ctgtcgcttgcggtcgtcggggacatcctggcggttcgcctgtggatttcccgctcctcc
gactgctgctgtcacagctccgcctgctgctcccacctggacaccctgaactccctgctg
ctgctgctgctgctgctgtgaggttcctggctgctgctgctgctgctgctgctgcggatg
gcccagtaattggttcggctgcgggggacgaggtccaagggcacccggctgctgctgctg
tccgagcatctgctgctgctgctggggattgccgcccactagctgtccggtgggcccgcc
ggtgccatcgccgcccaaactgggcatcgggacaacagtgcccactgggcgattgccctg
cggcatgacaccgactcctccccgttgtgccatctgctgggcaagcagctgctgctgttg
ctgctgggaattgttgccgcccggacctccgtactggcccacgccgtagggcatgctatt
cagttgtcctgcgggaaaacgagcaacgagaggattaggataaggattagcagtggctcc
cttcttgccggtctcgtcggtggacctacccatctgcatgttgggattctgcatgcgtgg
tcctccgccgccgggtccattccccgggccgcctggtccattgccacctccggcagcgcc
cattatgtggggaccgcgcagcatatgctgctggccgaccatgcgacccatcatcggacc
gttttgcatgtgcatgccctgctggttgggtgccactgagccgctgccagcgcccacggg
gcctccgggtccgcctgccactgaaacggcattgatcatgccaccgcctggctgctgctg
ctgctgctgctgcttcagctggttgaccatgccacccatgccgccgccgccgacgctgtt
ggtgaggaccatgttccccagattcccttgggcgattgtgttcattcctgcggataggag
acaggagacgggagacaggattgcacatgtacatatatccgagaggaagaaagaatgatc
tgggatcaagcggcactcacctggtatggcattcatgccattgtttccattattcgatat
cgacatgggcatcgaatttaccatgcccatctgtgtggcaacctgctgcatgacgctctg
attgggcgactgcagatttggggatttgctgcccaattggttcatccccggcaccaccat
ggtccccttctggccctgctgctgctgctgttgctgttgctgctgctgctggagtaggtg
ctgcagctgctgctggtgctgctgctggtgctgctgcatttggcggagctgctgctggtt
gcccgctcctccgccgccgcctccgctgctgctgttgccgctgccatcgtcgccgccgct
gccaggctgctgggagccaccgccggctccgttcatttgtgaggtaacgacaacctgacc
gacgcctggcccagagccagggccagggcctgtctgtttgtttggtccgactccgacgcc
gacgacggcttgtggtccgccgccgccgcctgttgagtttgtgtttgtgacgccaacatt
cgaggcgccaccgccgccgccgccactcagctgatccgaccagccgctgtttgaggacac
cagctcgtcgggcagattctcttccagaaacaacgagatatccgctaaaggaacaaaagc
aaaataagcaataatatgaatgtttgaatatgtccaggatgtgggatgtggaatccagga
ttactcacttggatccattttaacccgctttgtgggcggctcgtccaaatgatccgccat
catgaagatcgctttgggttctgcagagttttgcagaagagttcgattgaaccgaagata
tccaacaaatccaaatccaaatccaaatacaaattgaaatccaaattgtaatccaaattt
aaatttaattttaattcgaaattaaattgaataacaacaaaagtaatgattatacggaga
gtcgagtgcgagtgtatgatgatgcacgatacgatccacacgaccctgcacgacgctgca
cgaacgccgggaagacgccgcttgccgcttgccacttgccgcttgccgctcgctttgtca
acaaaaatgttttcgaaaatttccttaaaattgtcctttccttttgttttgttttcctat
atttcttttacaaaatttgcacaattttgttatttgattttgtcgatgatcttatgtttt
ttgtttgcttttgttttgttttgttttgttttccttttcccttcccttccctttcgtttt
cttttctttcttgttgtaattttacacactttacggtacacacgagaaaacggggaatgg
agaacgcgggaacgtaaattcgaaatcgagttcgaactcaaacgtgaacgtgaacaagaa
cacggagcacaagcacaggcacgggtggaactacaacttgcccgacagcacggcccgact
gctaggactcaaatggcaaaaaccgatataggattttccaattgatggattttcagtgga
aattgaaattgaatttgaatcgttttttgatgcttctccaactttgataaagctgtcaat
tgaatatttgctgctgctgctgcttctgctgttcctgatcctgctcctgctcctcttttg
tttttagttttacttgttgttgaggttgcggttgccggtgcggttgctgttttgtggttt
gtggcagcttcagcttttgatcctcctcctcctactccgcctgttgctgctgctgctcct
ccagatgatctcgacgttctgttcctcgaagaagaattctctcctggcggcggtacagat
gctgtcaaggatgctatgactgtgactgtgactgtgactgtggctgtgtgcgtggatggt
gtggctttggtggcactccgtctgttttccttttgccgctcctgtgccttctcctccagc
caaagatctatcgcgtccgtgtccaattggcaccgcacctcgaaggtcagctcgacccac
ttcgagctcagctgctcacccaacaacaaccgcgagcggatcagatcctccagctcctgc
tgcttctgcttctgctgctgatactgctgctcttcctggtaaattttgtcgattttgttg
tttcttaaacaccagtcaacgctcgcgtgcattttcgtgttggtttgccccaccaaagag
atgaccttggtttggggatgggggggattggtgttggtggtggtttcttggtggctgctc
ctttttgtttttgttgctctctttctttccgatttcttattttgttgttctgtttttgtt
ctagccacttttcaaagttgttattgttgcaattgttgttgttttgtttgtttgctgttt
ccggaatattgcggggggagtggagttttattgaagtggttattatgacgatgattgaat
gacgattgaagttttcaaaaaatatgtttgacgaacaaaatataattcgtagaagcagcg
ggttttgttgtttttttgtatttttgtttgtgtgagttttcagtgttcgtccccgtccgt
ctttgagagaaacaaagggtagaaggaaaaagagcgcgcgcgaaattgttttttggtttt
gcttgaaccgttatttatattacatttgttgttggtttttgctgttggtttgttgctagt
tgttgttgtttatgtgtttgttgctgttgctataacattttggcggctttttctttcttt
gtctctttcttatggcgctcctcgcttttcgctttctccttctttcactctccctctctc
tcaggctctggctacacttgctcttcgtggttttgttttggttttgttaaaaaaaaaaaa
acgcaattcacatgttggttgttgttgttgttttggttgctgtaattgttgcacttttaa
ttattgttgtgttgcgtttgctacgtagtgctgctgcttccgctgcttctgcattcttcg
atgttgctccgtcgtcgttcctcgttgtctttgctctaacattgcactttaactgtaaaa
aaaaaacacaaacacagcataagacacaggacacagcaacacatggggttcggtgtttgt
gtgtgtgtttgtgcttgagagatgtccacagaacgggactacgacacggctgcgacaatg
acattcccgctactttggctactgcggcgaatgctaccgattgccaatatttatttatct
ttttagccgacttgccgccttctggccgggctgctctgcccccctgccacaccacagctt
cctcctccgccgacgccacctcctgcctccttgcggcgagacagagacgagacggagaca
cagactcctacgccgccgccgccaccgccgccgccacagacggacggacacgacttgaca
acggcactcgaactcgctcccacactcgcaatatttcatccactcgctagatctaaccag
acgtggacgtgtagcccctctcgctcttgcgcagcagttcaaaaataggaaaaataatca
aatcgttttgccgccagggccaaacaagtgccgccctttttgtaacagtcgcctttccca
caaaatatatggcagggaaaattgccaaaaatttcactctagtaattactccccatacag
aaaatgcataatttctgacgttagttttttgacaagcaaaaattgcattattttgatttt
gcttccgcattggaggcgcagctgcgggcggccatcatcgtacgagatttaaatcgagag
cctactcgcaagtttttcgacgaaaagctttttgcgcctctgcgtttggtttgctttgct
ttgggtttggggtctctgtctgccactcgtcatgctgaccaagctccaccgacagtggcg
gtcgccagagcgggacggaacgagtgtacagatatattctcgtaagttttcaccacacaa
aaacacacacacactagcactcacagcgacacgactcagagagagaaagagagtaacacg
ctctcgcacgtttgctagtgtgctagcattttaatggtgttggtgtgtgcgcatacacac
actatgggtaagcggccagcgagtgcgaggagcattggaaaaggaaagaaaaacagagac
gacgacagaaatatattccattttttgtgtcgctccgctcgtcgttttcttcttcacgtc
gcttcaaagtttctattgcagaaattttttgtgttgtgcttgggcattaggcaattttgg
cggccccgcaaaaaatcacaaaattctggccggcaaatccataattcgagaaaatatcgt
agttaattaggaaaaaatttcaggtaattctgttcggcgaattaattttgtaaactgcaa
ctttttgccacgcacttaattttgtattattctatggagttttgtcaaatttcgcattta
taccgtataattttcacatttttccccgatttttggcaattgctgcaaactttttcgcaa
cactaaaacaaaaaaatttcatccgcttgtgttgcagcagaaagtcaactgatttcgcga
acgagtagcaacagaactagaaagaaagactgaagctgaaacgactacgggcccgctact
acgggagcggagagcgagagagcgggccagataacaagccagcgagtggtcgacggtagt
gatgtcatgacttgttggcaagtatttttaagctactagatcactactttcacgatcatg
tgcgatcatgtcactttttcaggacattttcaggacaagaatacggacaaatcccagctt
gatagggacatgcagcatgcagctcagacatgtgggcatacatatgtacataacataagt
taggaaacatatcatatgcatagctgaaatacactgccgaatggtatatggtattccggc
aaatgttcctaattatttaattattggcttgaagacgcatggaaatcacaaaatcatact
gggaacctcgaaagatatcgcctttctggcatattgaacttttctttcataagatgaatt
tcgtagtgtaaggaaatggctggaaacatcgatatgggcaaccgtatttaatatgttgaa
gcaaagtaaaatcgaaacaaactccactcgaaaaaatcttttcatggaatcgccatgaat
attttaatttctcaataaatgcgtggttttttggggatacattttatcagaaaaccatat
tacaaaattcacatttctgctacaaacaggtgagatcgggtcactactttcactcatctc
tgttggccacagtgttagacaactcgcggagtagcatgttttcggtgagcgggcggctgc
agagagagcgacaacaggccgcaaacatccgccacaggacgcaccactagtgttgtcctt
gtccgacgaaccggtggccatcgaaacaagagcgcacggaatcaaacatttatttgtgaa
ttgttccgcaataaaaggctacttagctgctggcttacagttccaaccattgctccgccg
cgcatttcatccggatgcgtattccattcggttttttttttggcgcgcgctttggaaggg
cggccgcataaatatttacaatttatttgttatggcggcttggctgctgggccacacaca
cagacgcatattcagccagagagcactctcactaaaacacgcagacagacacgttggcac
gaatgtgagtgagacagacaaagccgttctctctggcattccctgcgtgcgtgtaagcgg
gccagctggcgtgacgcactcgaacgagtccggtcagcgagtgagtggattctctgagag
tgcgctgctgagaaaaatatcattttctgtccaaaatgtccagtaacgattgggcataat
gcccagcatattttacgtttaaatgcatttgtccaattaccgatggaatataattattcg
ttaattctttggtagtgccccattaattgcgaccaagtgtgatcttctacatacgattcg
ccggctgccttgcaagtctactaacgtcacgactacgtcacgtttcgggctcgcgtgtaa
tttttgcgccaattttcatctacaattttttttcctacgttttctatctttctgtttttc
gtttcgctgttggaaaagtgcgccatggtggggtctggcggggggtaggccttatttatg
ctctctccgcttcagagatgagcaatttgcctgccgccacgatcgttcacaagttttaaa
gtatcctcttctgtcatagagctacgaattggtgaaatcccggctagcttcattcaaatt
acagaattcgattccattccgaaatattactcctgctcaaactagactcagcaatggtgt
aatttttaattttattcatttctttccccaagtagctggcccgtgacttttagggcacct
aaaactgggtcgcggtcggctttttggtttttttttttgtagtattacgatgaaaataaa
ttctgaaaaggaatgttctggaactagctggattatcatatatttaaatgcatttttgta
tgacctaaaagtattatttagataactcgtatttattcaacaatattcagcgataatggg
gcaattaaatgtgaatattggaattactttttaaatcttactttgcctgattttgctcta
gtttttttgagcatgtctgaagcaaacatttgttaaggaaaaattatctattggatatat
tatcatggttaatcaggattaatcgtgttttgttttcccagctcggcaatatttataatt
tgagtcatcaatatatcgggcgtctgtctaataagagttggcaattaatagaaatgttaa
aaatcatataggaagtgtagaaatcttgtattaatatttctgcaatagccaattcaaatc
tttccattgtcagtcacgactatcggagttgcttacagagagatggccatccttaagtat
gactgtaacactccgaagagaaaataccaaactttaagtgctgttgaatgtgaaaataca
aaatatatagtactgtcaaatgacaaaagacaacgccctctgtagcgcagagtcagcact
aaattcgtgtggcgtgcgtctttgctaactgcccaatgcgccatctgttgtttgggaaaa
tgtccgttggaatttgaatttgaattttacaatttttacaaactttaaagctaatcaacc
cttagggaacatttttggcactagccatatatccaaataataatactaaaatagagcata
ttcccgtctacgctgtcaccggactctcatgccatttgccgacaaaggatcagcggcagg
acatctaaggactttgaaaggaacagcggtctctccttagagcctttcgcaatttagtat
cgcaccaattagtcgtcctttgttcattgtgacctgctttgtcgccttgttttccccatt
ttttgttttgtttttttttgtcttttctttttgcgaaaatccaatcgatttttcccatag
ctctttccctgctctatgcctgtctctttcccacagttgccactgttttgtgcctctctc
ttgctcccagcggggcgtgcggtgccagagatcagaggaccgaaggccgccgcggggcgc
cctcaaactgatgatcatttcgacaccccatttatggtactggcggcttcttctcttctt
ctccagcggagtaagagtcggaggctctctctcgctggctggctgccgctcctgtttctc
cttccccctttccacccgtccagcggcgaacaagtgccttgccttttgagccttcctttt
gggtaggattttccttgctgttgggtaaagtgatttccctggaagtgttagaatcctctt
gtttcggcactctccctctctgtctctctctctctctctctctctctctctctgctgtct
ctttctcttttttcggggtcttgtaaattgatgctgttgacatttttagtgcaaaatggt
ctcctaggggatctctaatatcttgttcgcggttgggcccctgcctggcagtgccagtgc
ccattgtcacttgccccttgccactaacacacggacacggacacggacaggcgcacgcac
acgcacacgagaaatatttattattgaaattaaaatttattgtttgattctattgtttgt
gtgtgtttggttttttgcatcggagccgcttgattagagaattccctggaagtagatgaa
gattcggttgcaagtgcgcgcccccgcccccagcgtccgaaaaggtcaaaggaggcgcgc
cctggccttgggccaaaatcgaggcattgcgcaatctgtcgctcagaaagacggggccac
agtcggcacagtccggagtccgaggagaaggcggtccctgattcccatttggatcgatag
aacgatggatcgatggaggttagcagccagctgttgttcgccctgagatctcgaatatca
agcgctttaggcacttaaacatgtacatacatatttctgataaatccacaggctatgcga
aatgaaaggatttataggatcagaaagtaagggaaggtaatgtcattaattacatgtatt
ttgttatgtttaaactctgttctggtttccaggcacgattggagcatatctgagagaatg
taaatagccctgaggcattgctcgcagacaatccacaattcccgatagcaaggcctacag
caaagcataactttaatcttgaatatctttaaagtgttattaaattcgatatgaaaatta
aatgcattcaattaagacaatttttgggtggtcgcatgatctcggatgcttaataataac
ccttgaataagcccctagtccattgtctctgcacatttacgactctacaaagattttgca
tttacgattactatgcaaaaacgaagaataattttgaacaagtataattttaggtttcta
aatcagaatattcagagccctggaacgccgaatcccacgtttgcctcgacaaaaacgttt
cgatattgaatgccatttaatgagcggcactttcaggttcatttctgagacagatcagac
ggattagactttgactaaagcgaagaagagatataggaataagtatacaggagatatgtc
ggagttcaaagtcaattggcgagaaaaaccccgggagattagggtttcgtggctaatctc
tgggcaagagcaggggcaaagacgatagaaaggccaaaatatttgcagacagtgaaagga
tttaaatacgaaaatccccataaatccaattaacataaatctgcataacgggttgaggga
aggcaatcgaaggattccgaatcgtgaggcagtaggcaggagcgcaggagcgcaggagcg
caagggttagggtaccgaaaggattagaacggaatgcgaaatttcaattgaataagattt
ccatatacctgtggctcctagaggggaggctcgacttctatctgtctctcgctcacactc
tctggctgttgttctacatgtactgtatatctgtctccttccctctctggttgcggatta
ccacagacgatcccttgacttttcctgctaagcgatcgtaaaacgtggattatgcattta
tggcccacacacacaggcacacaggcacacgggcacactgacccaccgacccaccgaccc
acacactcacccactcagccactcgcccactcgcccacaggggcgactgaccaccgacca
ggggtgcggtttaatccgagaccaggaagatatgatattaatctgctcgatgggtggtgg
atggatggatggatggatggattggtggatcgtcagatcagggatcagggaatcaataat
tacgattcaggcgtagccgagtcaggggctaggtagcacaacattccctcccggtaatcc
tcaccagctccgctccgctacgcttcgctcctggcgtggattagcggcgatctagtgcag
aaatccccaggcgcgggtgaggatgaggagctttggttgtcgctaaatgcatagaagtca
aaacttttgtgatctctacctgaattgtctgaatcgtctgaatccccgtgatcctgctcc
tgatcctgacccgcgcaagacacttctaacgacagttgtttgtgtctgtttggtgggctc
gtcctggctaatcaattgattatcgccatggattgaatcggggattgaatcaggattggg
tggggtaaggggaaggacaggaaaggttgactgtttgtgtaggcttgagactggatttgg
attcaaatcccaccgaaaagattagcattgcacaatgtttgtggagatttgtggcgagaa
cccaaccttcctctgaaagttcttccttttctggatgttcttcatatcagagactttccc
ttgatgtgtacaaatatacactttgctctgatcttctttgcctatttctcagctatttag
ctctgggctcctccttctgacacttcttcagatctttcttcaaagatttggcatccgatt
ctcctcccactcagagagacagacagactctcccccatctcacttgacctactggcagga
ataaaaaagggggcggcgtagcgtgaggcagaactttccttggcccggcctggctccttt
tttgctaattgattatgcggcgacgctgtggcccaaggacaagaacaagaacaagaacaa
ggacaaaagctgcaaacaggagaccggccagaccggtaggcaggggcagggcagtggcag
ggcagtggcagggaagggcagacagtcttcaggtctagttgacttcagcattgtcataaa
tcttcgccaacggaggagctacccgaggggcggggaaaagggcagaagagagtgctcctc
tggcagcacgagacagtgctcctccttctccttctactccttggtgttgttgttgcttca
atataattgtatcttccgtttcattacatgttaccccagagagccagagagtcccggtcc
cagtcagaggatacccagtgccagagaagcagccagggagtgtcgggcataggggatgcg
tttgctttaatatcaaaataatcaatgggatacagttggatgagcttgaagcactttaaa
agtgtttgtttctttgtttcctaggcgttctacaagaattgaatgaattggcggtcgaca
ctccatatctacagatctctttggaatgtgtatcaaaatttccagggattttcatgatta
tattaacactgttagcagagatacaactagtcccctaatctgattaatcagtgatgttag
atagcgacttataggattcgtatttaaagttaccctgatattacgttaaacttcccagga
cgacggtggatcgccccaatgggacgacagtgattcaaagctcgcgagtccgcgatgggg
tggtactgggtagctttcccgtcgatcactctgtccgactgctgcgtgccccttgtttcc
gtggctcgtttcggtttaggagtcatcattatcttttcacagtacagcggcagcggcagc
aaatcgtaaaatttgtggccggggagccacgttgcgtatgcgtaataaaaaagacgccgc
ataataaaaatggttagccagaagggtagggtggggtggagttgggttgggtaggagagc
caacaacaattgtgattaatgtgcgcgcacacacacacacacgcacacaaaggcaaaggc
aaaggcaaaggcaaaggcaagcgcatacacaggagtgtgcacaagcacaagagagagaga
gagagtgagagagagagagaaagagagacccgcggctggtgctgctgctgtcggcgtctt
gcactcgccttcgcccgctctgcgtctctgcgactctcttttgtggtggtgtttggttaa
cgcccctttaaatacagttatttcattgggccgcgaccacaaatttattagtttttattg
ttattgtattgatatttgaattatgccatgcccccgctccccgtccccagctccgtctct
aactcacactcccctttcgcttccccttcttcttcttcttcttgtgttcccttttcttag
atgttgagaaagcgagagatagagagagataggaagaggtagatggtgtaaagtgaaaaa
ttaaatgccataaaacagaaattttaatttaattaaaatgatgagcaatgtctggcgctt
ttccctctctcgtttactcttgagaaattgttagttttcttctcttttgaagaaaaaagt
aaattacatgaaaacaaatgggaataaatgggttgtgaaagggtatacatgtgtacatca
tatgtatgggtaataatgggattataaagagggatacaaatctgtcgatttacttccata
tttactaccttcctactctttactgagaacaaagcccaattaacattatggattcctcaa
tttaaaagacgaacttcaaggatgatcaataaatctgcatcttattctgcaataaatctt
ttgcgaaaatataattcaagcaaatgtaaaaagtatattcgtagataagaagtaacattt
tattattcaattgtatctactacattcttctaaatttataaatgtaattatctggacgga
tagaatccgaaaataattagctttgatttgtatggtcgaataattgaagtcatttgtaag
ttataggagatatgtacatacatatgtatatccttcgcttaaagcttgaagtggtcaggt
ctcagagtctaaggagcaacaagactgaccataggaggcattaaaacaacaaccactgct
gcggcaacaacaaccacacgacaccacaaaaatggaatgctcacccaattgctttgacac
acaaacccacacatagaaattaaaacaaaacgcctgcggatacccgaaaagaagaggcac
aaacgaaagagggacagagagagcccgcaagcatggcagtgcccgagagcaagtgagaca
gatagtgctgccctaaaggcaaatccaaaaacaaccaccaccacaccaccagcagcaggc
cagagacagcgaacgcgagagagggagagagagagaaagaaagccacagccacagtgaga
caggacccgagcagtcggccagaagagtacagcactatgatatgcctctgctgctgctgc
tgctggcatgctatgctgcccgccgctacccgcacaacgacgacgacgacgccgctgctg
ccgtcatcagtgattcgttttgtacgttgttagactctctcgctgcgttttggaattcag
tcgagaacgataattaacggtggttgtatcacatcacgcgcagcagcagcaaagcagcat
agcagcagaacagagcaccaaagcagcagagaagagcacgacgaagagaatccgaccatc
gacacatcaacatcgacaccgaaaacgaattcgaatccgagaacgagagctgcgcgcccc
ccctcgtttgctacaccgtctacagtacaaactgcaactttgtttcggatctatatacta
tatatatatatactcgatatataccacgcgattccggggacttgtgaatttttggttgtg
tttcagcctttaatttgcttcgttcggtcgttgggttttttttgcggttccatttcgcgt
gtgtgcgacgcatcgacgtcagcaattattgaggagcagcggcagtggcagtggcagtgg
cagaagcagcggtagtagcggcaaccagcaaccagcggctgtggaaagactataattata
aaactaaagtgaaaagcgtgccataattacaagacaaatatcaataagtgcaagagcgaa
atgtgcgaaaattgttaaagcagaaggaagagcagaaggagcacagaaggagcagcagca
tccagaggaattcatagcagaggagccaccaccatcctcctcttcctccatccaggaatc
agtatccaatcaccacgcaaattgcatttacaatatgattgatgcggcctgcaattacct
gaatccctatgctctgtcccagcagcagcagcagcagcagcagcatccccaccagcaaca
gcatccccatccgcatctcctgcagcagcaacagcaacagcagcagcagcagcaactcca
tttgcaacagcagcaggagcaccagcagcaacagctccacatgcaacaccaacagcaaca
gcagatgcaacatactcagcagcagcagcaatcgtcgcatgatttcattagcgccagcgc
ctccagtggcaccacccccaactccaactccagcagctccagcatcagcggctgcagcac
cagcagctccccgctgtacggcgttgggattatcatctgcatcggtatcggaatcgggaa
acccggaatgaaaatggaaatgcaatatccgccacaggcctcctccacgggcacggcctc
gcccaactccagcatccagtcggcaccatcctcggcgagcgtgtcgcctagtatcttccc
ctcgccggcccagtcctttgccagcatctcggccagtcccaccgcaacgggggagagcag
gatcgccgtgccatcagcaggagcagcggcagtggccgcctccacagcagccacatcctc
cgcatccgcatccacaccctcatcatcatcctcggcagcagcagcggcggcggcggcagc
agcagcagcagcggcagccgcggatctgggggcagcggcggtggccagcgccgcctacgg
atggaattcggcagcagccgcctactcgggtctgccctcaaggtaaatatcgccggaagg
aagaaaggatggcagaaagaaagaaaagaagaaaatgctcctcgaatcctcccatgatag
cccctgaactaatcctccatttccatccctttttgcgatccttgcagaagccaattcccg
tacgcacaatacgcgtcggattactacgggaacgcggtgggcatgtcctcgtcggccgcc
tggttctcgcaccaggagcgcctgtaccagccgtggtcctcgcagagctatccgagcttc
aacttcgacgacatcgccttccagacgcagctgcaacgccgctcggtgcgatgcacctgc
cccaattgcaccaacgagatgagcggtctgccgcccattgtcggcccggacgagcggggt
cgcaagcagcacatttgccacatacccggctgcgagcggctctacggcaaggcctcccac
ctgaagacccacctgcgatggcacacaggcgagcgccccttcctctgcctcacctgcggc
aaacgcttctcccgctcggacgagctgcagcggcacggacgcacccacaccaactaccgc
ccgtacgcctgccccatctgctccaagaagttctcgcgcagcgaccacctcagcaagcac
aagaagacccacttcaaggacaagaagagcaagaaggccctcgccgccgaggccaaggaa
caggcggcggcagccattggctccagtaccggctccggctccatcaaggcagggagaagg
cggagaagctccagaaaaagtccaagacccattcgccacctgtggagttcaagcaggagc
agccggagagcgctctgctccacagctatgccccctatgccaatctctaccagcagtcat
cctccgcctcaacctcgctggtggctccacccccgcctcccccactcttccagcagcagg
cggccctccaccatcagcagcaacagcaacagcagtcgcagatcgggctggggagcagct
acgagccgtggagcagtgccgccaacaatcgtgccatacaactaccgactacctcagtga
ccgccacctcagtacccgtcacggccagctccccgtcctcctccaccgcctcggccagat
ccccatcggcatctgcatcggcattggcatcggcatcggcatcctccgcatccgcatctg
tatccgcctccgcatcggcagctgtcgccgctttggcatcgcagcagcagcactacgccg
ccctggctatgcagagcgaatcccagttggcggcggagtatggattgaccatgtccggcc
tcgccagcggcgccagccaggactccagctcgagctgtgccggctccaatgcagtatcga
gccactcaagcggcggtggcggctactccagcctcattggccacatgaagtcggaatatg
cggccagctatcccacggaatttgccaccggctcctccggttatgggtacccgcactcgc
atccgcatcatccgcatgcgcatccgcatcatcatcacaatgcctgggcagcggcctatc
atccgcatgccacggcctaaggctctactaatcaccatccaccatccataatccacgtcc
tcctaatcctcatcctcgttgttgttgacggttgaaaccgatgccatgctcctaatcact
aagccccaatacctgatcctgattccccatctatctctgtctctatctctctcactcttt
ctctcttattctctccaagtgagtcgcgggtatcgtgatgtcgagccacgtgtgactcta
cagatattctaatcattctttgaggagaagaaacccgtagaacgagatccatctagtgtt
tttttttatatataaatgtgtttattgttgataaatctacagaaaaaagtgcagatgcaa
aagtctatatattatacagatagatattactatatgtactctatatatatataatcgtta
gccctaagaagagaccattttttttgtccacattttttttaatagtcctaggagaaagtg
attttttttttgcatgtgtgtacataactctatagaccgatataccatataccatcctat
gtgtaaggagtatataaggaggagagaaaccatctagttgtgtaccataataattgtaat
aattgttaattgtctttaagataaattatatatactcgtaatcgtacacaaatcgtacaa
caaaaggcgacaaaatccacaaaaaacacacaacaaaatcctaacaataaaaaaaaaaaa
cgaacaaaattatatcgaaaacaaaggcgaattcctgtttacttctttccacagcagaac
agaacagaacagaacctgatctactctgatccctcgactcatccacgactcaccctcgag
tccagtggtaggggttgctgaacagcaaagagggaggattggggttgttcggaagcttct
tccctacttcctgtttgaatttgtatagcttttgggtgcggatagtcaatggagatccag
acattttcccatgcactgaaaccattttcagggtagagcatcgtgtagttattgggtaaa
catcatgttcatagagtacggacgtataaaagctagaagaaagcgttgtcgataccataa
atgtatatgtatattttcagagcgttgcatacaatgattacatacattcccagagagtag
atcgtttcttatattcttttctgtttagtttatttttcattaaagatggcaatcaacatt
gaggactcgctttttctataagaaaatagatcgatacgatcgattcgtcgtattgaattt
aattcagaaatttcccatcatctctttcgcgcagattgggatcattactcagggatcgta
tcgatcgactggggggaaccaatgagagtcaatttgctcgctcccggactatcccacttg
gccagccccgcgcacccattcgcaggccaaatgaatgagcaacagagttttttataatta
aatggccaactttgtcgttgccccaatgatggcgtgaagatacgccataccgccataccg
ccataccatacgcgcagagcggtctccccatacgatgcagaaagcggatagccggtcgat
tgtggccaatataaaatattgatttatgcctcttgggggctttcctggggcatcaatcaa
ttttcaagttgagtgagcgccaagcccccacaagcccacaccccacggcccacgacccac
ggcccacgcctcccgccccgcccgatgccagtcccgaaactcgagacgagttccagatcc
ctggtgcagcggttgacaacctcagaggtggtagtatcccattggtactcgtagatgccc
caagaccccgccttctcctcgcctcctcgcctcctcccctctatatctcttcactatcca
tcgctgggggtgtgatggggcagcgcaacaacttcacacgcacgttaatcatacgccgca
ttgaccgcaaagcatttacgataccccaaaaccgttcgccccaaaaaaaacccctttttt
ttttttggtttttggttttggggcctcactaaatggcaaacagaatctggattgatttat
aactgaagtctggagagtccgagggaaaaatggaaaataaaataaaatacaatcccgaac
gaagttactctctggcggcggcttaatgatgataaatgatgatgttatgatttgttaatt
tttctcaagtccctcttcaggttcgtctcgcttttattgcgtgttgtgcccccagtggtc
gccagttaccagtttccagtcgccagtcgccagtcgccagtggaggagttaacccgaaac
atgaggctcttcttttcgtcttttttttgtgtgttttgtttctgttttggtcagtttaat
ggctccgccgcctccacccaaacctccaacagtctgcctattcctctaacgctctctggg
gcgaaagtgtaattttaagtatgggttacagaaaaatggagagatgtctctaataggcaa
gtgatttgttgatcattcatctctggctcggtgactgtggctctgcaaatgatttcgttt
acagatttttccccagaggccgcagggcctcaagggagattccaccaacgctccggagaa
cacctcagcagataacttcttctgtttctgtacagcatgaaaggatatttcattatcggc
gattcatcagagatattgttcgttaaggttgaagttactctgctgttgagagtctgccag
aatccacagattagacagctcctaataaaatcatcccagaagtgttttccacttgaaaga
gagaattatgtagatcagcagcagccacagaagttcccagaattgttggccaaccgacac
cacacctatggagggagactcctagtccgatttcgttccatgcccttgactccactcgag
tggcacataacccagagtgttgtcacacatactcgaaccgaatcttctcctcctgggcag
gggcacgcttcgcagcgaggctcaagtgggtctcctccctctccctctccctctccctcc
tcacgggtctctgggtaaccagagatcgttctaattttgatcaaagctataaataatcga
gctggttgcacaagagccacttgacttgacattgggacattttccacggaaacgatgttt
tgatgttgcgcgccttggtgatcgctgatcgctgatcgctgatcggtgatccttttgggt
cctttggcaaacgagcagcacacaaaagggacaaagcaaattgagttgagattatcgctg
gcccggcggcaggacctgcgctaagtaagcgtgtccaaaaaggtcctgccagtcctgcca
gtgccaacgccagtgccagcgcagaagagatgatcgaacatgacttaactagaaaatgtt
ttatgtttcatcgaccgatgtctggccctcctggcactcttggcactcttggcacttggt
atttattagtttttacttttcacttttcatatttccctcgttctttcgctctttctttcg
gggtggggtaggggggtggaggcagggggcgtgtttgacatggtcatcggtgattataaa
tttcggtcgtgtcttgcggtcgaggtccgagtacgaggtcctgtgtgggttctccctttt
gtttatccgagagcatcgttgcggcatatggccggcctatcatccattcttttcgagagt
cggtgtttgtcggtcgatgcgggttcggctaccagtgggagagagagacatgtgtttaaa
ggataatctcgcgcaacaggatcgcaatctcgattgcctcttgccaaaagataaactatg
gagatggattgctatttgctgcggggattaccatagtgcgagggctcgggggataatttc
ttaattttctgctggatttcctacagatatgtatatacatacgtagagtgggctcctttg
gcatgctatatatgtggcggtgtggatcggttatgaatggcagagagtacagatgataaa
tggtacatttattttcaagtataaccgtttcaatggtatactagtataacagtgttggat
tgtcggaagcagagttaaagtgctggaaaatgggaaacagatacaaggaaatattgaaat
cttaataaatcttttaattagctaattagttttttaaaatttactaaacgaagatcagca
acttaagtaattaataaataatgtatttaaatttgcaggaaattaaaaaaattctaattt
atgcagagataaagatacagaattttctgagatttaaaatttgtattaaaaatgtatacc
atttacatacttcatttctaaataaaaacaaataaaatgagatatatttattaatgtaga
tgaatcttgaacataaagttataaaatatgaagctaatcatgttacataaataaataaca
ctaagaaatcttctaaaaaaatttaaaataaagaaaatatgtaaatatgcaacgaatgcg
aattgtctgaattaataaagttaagcccatagctaaaggaagaataatatatttcaaatg
aataaaggaatgaagccacgactttggggtagccgtgggacagaaaggattaagggtgca
cttgttgagtataacagtataccagaaattgttttgcacttgaattcgaatgtgaagtaa
ataattagaatcatgaataccgaatcatgaatcgatcgattatacatacattcatccgag
aagaggggaggcccgcgggcggcacgtgacccaatcaatgccgaggacatcaggccatga
caatcgtcaaggatatatgaagtattgtggggggcaagaaagacatacacagatacacag
gcacacacaggaacacacacattcacatcgaagtggccaaacgagcaatatggagatggg
gaaggagcaggacagggacagggacagggaacaactcaattgttggcggcatctgtggca
tacaaattaaaatatttatgtgtgtattaggactaaggacacacgttaaggacacaacac
aacagcaacagcaacagcagcagcggagcggcggaaggcaagagccaatggaaaagtgcg
acatatgtgcagtcaataaattttccacttttcatgctgacagcacagaaaagcggggaa
aaacaacagcgacaactctcgagccgctaatggctccacaatgaccaggcgtatttgcca
cagaagcacacacacacacacacacacacacgcatacacgctgtggaaaagtcctgtacg
agtgggactcgagtaaattgctcctttttcctggtgcatttaatttgattttattgttcg
cgctccaattatttgtttgcgtcaaacgaaacggttgctttcgatttggtttcggcttat
cgatatatgtacgtacatatgtacatgtgtgtatatttatgtgtgggccacgcccatacc
cacacccacaccctcacccacacccacacgcgtgtgctgtgttgtatgtttcccccattt
ccgggggcgcctcaaacaacaaactaatgttgaatgcaaaaaaccgacaaaaaataggat
ggaaaaaagtgggaaatctattaaaatgcatttaaatgtctgcatcccccacccgcctac
ccggtccttcgtccattctcaaccaccggccacgcccacctctcaggctgaggcgcccct
aacatgtgtatatatgcctgtttgaataatccgcattatagccacaaaagagcgttgcga
attgattaggttttccatttccatttccattttccctctttcccccgctcggaacgggtt
gggggatggggatataaatcgatttgttgcgcctgctttttgatgtgatttccgtttgcc
agagggtagcatttcaagagtacgcgactactgtcccagggaataattttgcaggataaa
gaaggacccatcaaacgacaaggaaaaactttaggaaacgataaagatcgattgaagaag
atcggtctttcaacattaattgtacgtttttatatggtttcttaaaagagagaccttttt
tgaacattttctttggtgtttggcaccttttttgtgtaatcttcagttagctctttaggc
agaaaagggtatacaatggctcgtatattctgtattaccatcttccatacttccattgtg
ttttcattgtttcccattcgagtggatctcctgttcgtgtcttgtggtttttttcgagtg
gcgcctgtggtcctgttcctgatttggataccgattcgtagtcgtattcctgttcctgtt
cctgtttctattcctattcagattccatttgtttgcttgtctggcgttgacgtgtgtgcc
aacaattacgcttatcctttggcccccatactccccaaaaccctcgctgttgttgggtga
catgtgtcggacagttccagctctctcctctcttcctggctccatctccatctccagccc
catgcacacacacacacgttgagtgagtgtttttgcaattattataaatcaagaatttga
tttatgccatgtaacaaacttcagcaacaacccggcgaactattccggattatttatggc
cgcaaaacacttacaaagtgtgtggccccggcacccggcacccgtcaccagtcagaagtc
accagtcagcagtcaccggcctctcggtcgggtcttttggccatttaagagggttgaggc
acaggccgagatttcctacctaacaacaatgtgtgaaaagaccgaaagccgtttccgaac
aatagagaactgtgccgttgtcggtgacttctagtgggccatttctattatttatagccg
agcaataaaccaaactcaaaataaatatagaaattcgctaagcgttcgttaagttcgtgg
agttctgaaaaggtgggagatatgtctgtggatgttctctttatgttgtaaaaaatggta
acctctgaggactttaaactgttcagattctacttaggcactagcaaaatgaatatctgt
tggaagtttacttgatgttcgtgctctggacctgctttcagagaataacgaagggttaag
gagtagatcgcccttcaatagctttacctttcttgtatattgtaactccgattgaagctt
gcaattgaagctgtctgccacactttacgcctgttttgttgccacttgaaatcgacactt
caacacacagaaaaaaacgctgacagtgtaaacaacaaacgatttgcatgaacgtttttt
atatgtgtactctctcgaaagaatggagagcacggagatatatgtacacatgtaggtatg
ggggagagagaagcataaaaaacatggtcagcggaagcggaaatggatgccgcacggtca
gcagtgtgttcgataaccgaacaggaatcagggaacagggactcccgtccgactgcggac
ttggcaccgatataccagataccagtcgtggtccggcactcaacaatggagcagcgaaga
gctctccacttgaatgcataaatcacgaatggatgggcaagggatgggtgtggatgtgga
tgggtggatggaagcagttgaagcagcatgtttgaatttttttatgaacttgtcgtacaa
caacggcggcaagcaacaaccaaatcgtgtactcgatatacataaaaaaagcataaaaaa
accaaatgccagagcgccaaacacaactgggaacacaatggggtacaacgggatgagagg
aatcgcagagagagaaggagagagggtcctgtcctgcagtttttgcgaagagtttaccca
actttcggatcgaatttgctgctttccagcaataacaaggacaaacgatgggatgtgatg
ggtccatgcatgggcctgcatttggttcctaggccatggaaactcttcaacgtactatct
gaaaatagttctgcaaatgggatacgcatcgttgagagctctactgatggcaaagagcat
tcaaacttcgttgaattgcgggagacactcgaaacgtggtccccttgtcctcgcacagga
cgtttcatgtgtcaagcttcggcttcctgtatggcgacacctcctcctactccaccagca
tccagcatccgagggatacgcgcagcgtagatacatcccatgaatatcccatgaatagag
tacgcgattggcgattggcaaatcgcatttatcatcttgagccggagcggaaaaattaaa
cacaacgcaaacacagcgcccattccctccgaatatgagagacttatgcggcaacggata
tccttgacatatcctgtcactgccgcgcgcacttgagcattgtgcgcaattcgaaagata
cattcgcaaggagatacattcatgcgatgcgatacgatgcgatacgatgcgatctgggta
tgctctctattcagtgattagcctgctcgaatttcaaatttcattcggcgatcgagcacc
gtgcgacacctgacgggaagtgtgtgtccgtgtcccctgtgttccctgtatcgggtgcag
cacctccttctcctgcagagcagctcccactcccattcccataacctttttctctgtaga
ttcctttttgtcttcgttatatttcatatcaattgacatggcacattggcggcccagctg
ccactgcccgcccgatcgtctgccgcatatgaaatgccattttatgctttatgttgcctg
ttaactgtggtctataattatcgagcagcagcagcagcagcagcagcagcagcagcagca
gctcctctgcgactcagagaaatacatacatatgtaggaatggaaaatatcaagttgaaa
tatttcgtgcccttgggccgattactgccgcatgccgcatgccgctgccgcgcgtgtaat
ggcaactgatttatcgtatttgaaaaatttttagcagtgctgtcctgctctaattcgaat
gcgtacgtagctctgctcttctgcttcttttactggcattagtcagagccaaagaatttt
aaccaacaaacatggcaaaagggttcggttcagtttggggttctcatgagctctcatgtg
tcttcccttttagacagcggcttggacattgaaatgtgaggagggcaggaccatagcgca
gaggacagggggaacggtatcatgaacaaagagtattggaaaacgattctccagtcttcc
agctgaaggtgttgcataagggctgttgctggctatgaacaaatttcctagatcttagaa
aatcagaccttaatcagacccaaagcatcgaagtggcaggttgatcgattgcagtgttgg
ccaacgcatcgcattaaagccaggaattctgcttgacatcgactcttatgaggaatcgct
agcaccttttaaagtatctaaaactaaatcatctaaatagcatgcacagtgttgattaac
agtgttggaaagtcatttaaatagcatcacaagctatgactggcatgtcctgctgtgggt
ttgcagctctaaggcccttgtcacctatatcttttcttaattttcaaatcctaagaagta
ctgaatgccaatgtagtctgctcctcctcctcctcctctgggtctgacgactggcaatat
gcctttaatcaagccgcagaggacaaagtaatttcaattttcgaattatttccagcaagc
ccgacgctgaagcccaatgctaatgccgattccgatgccggggataccggggatgccggg
gatgccggggatgttgggggcgtgggctgctgctgggaaaagaagagtcaaagagagcag
gcagagggcagggagagggcagcgcgcgtgtatttaaattaggcgcacataataaagcca
atgagtgatttagttgaattgccaacaattgaataaattttccaattgcctggatgcccg
cattagcattagaccccaccattcccctattcccccattcccccacttgatccggcgacg
actcctcacgcacatcctgggcagcacacaaaacgcaaaatcagtcgaacgtcgctccat
tcaaatgaatggacttcactgtcgtcgtcgtcgttgttgtcgttgtcgtcgcccaacaat
ttggtgaacccttttcagtgctcatactctggtgtgggggttgggcctcctcctcctcct
tctcatccttctatcctgcgatggggttaacgcttcgcttgggttatnnnnnnnnnnnnn
nnnnnnnnnnnnnnnnnnnnnnnnnnnnnnnnnnnnnnnnnnnnnnnnnnnnnnnnnnnn
nnnnnnnnnnnnnnnnnnnnnnnnnnntgaagtcctgccctgccctgccctgccctgccc
gtgcattctgctcgacgttgtcctgctcgaacgaaatgaaatgagtgtttgtagcttttc
atgcgttgacacccatttttcaggccgacaggcctgacacacgcaccgctccgcaccgca
ctccgctcacccactcacccactcactcaaaacagacactggcaatatgctactagagtc
ttccatctatccacacgtatccgagggctggcatatcttcggcttagcctccagttgggt
caggggtcacatgcattgtttatgggctttgcaactttcgcggatcgatagctcctaacg
agggcactggcccgctgaaaacttccgccgttgaaaagttttcctggaactatttcagtg
gagagtctacgcacctgtgcagaccaatgtggcacacagagcctcgcagtggactgtgtt
cttaaagccgcctcgaacatggggccttttcgaagcctgattggaggcatctttagcttt
tgtagagcattcgcttttcgcccaatgtatgccagatgtctggagagcaatcatcgtttt
cccgtttccaatatcaaatgaaagcgaaagccgagaccatcctctacgcctcctcctggg
ccccaaaagtgcgtgggccggcagttaatttcgaaaaagggttgcgcatcgcatcggcag
cgccactcaattgtgccattttttccttgccactgatttgcggcaggcactctccgttag
cgttggcaaaaagcacacagaaaaaaacacgtagctgtggcatcccgaaagaaagggaag
aaactgccctgaaaagtgggtgttttattgaaagtggcggcgcgcatgagtgccaaaggc
tgaaggcccagccaaccgagtgtcggccctggcttcgtcttcgtctccgtctccctctcc
gtcaccgtcaccatctccgtctgcagctctgactctgactgtgatgctggtcctggtcct
ggtcctgggctggattctggggcggttcaggcggaggggacacgcccaaatggtttttat
ttcttagaaataagtagctctggcatactgatgctcttttgcctgccatttgccattgcc
attgccattgccattgccatttgccatttgccattggtgtgcgccacattttgagagtgc
gggaagaaggggctgtgcagatttgcagggatcgagtgcagcagcaacaagtttcaaaga
acctttgactttgactgtctaggaatgcaactactcctcagatcagatgagaatctttgg
cgaccttgacagccagccccaggtgatcacttgggaaaatcctatggcctatccacagag
atccgatccagtcaacgaatgacgatgacgatgatgatgacggcatcgttgatcccaaag
cgataagcaacatttgctactttttaacatgacatcaatcaacaattcagccgcagaagg
agtcatcgtcatcgtcatcgtcatcgtcgtcgtcgtcgtcgtcgtcgtcgtagtcgtcgt
cttagccagggcttggtttctgttaaagccgcactcaaaatgcttttaagttttgcgagc
gaaaaaactgctgatgtaaagatgaccgaacagaaaacaaaatctgttttctctctcttc
gaaaatccctccgttgcggccgttaatttgatttcaaaaggccgccgacgccatgaatag
gcaaattatgtacaggtgtagtgcagcagccactggagccactgcagccactggagccac
tggagccaccgtcgaaccactgaagtgcaacacccaccgccaaagatctctcagatcttt
gggttcgatgaaaattgcaggcagccgtcgctttagagcgtcgctttctttcagtggttt
ctgtggctcttcgtgtggcttaattgaatgtcagacggtgtggtgcgtttgcccatagag
ataccaccataggaaacccacagccgcctcccccccagctggagatggatgcgtgacacg
agctgcctttcaggaatgcagtcagaaatgaaggggaccctatggtgtcggtcctcacgg
cagtcacgacttacgggtctctggcaactgtcgtctgcggcgactcacgcgcccatccgt
agcggacaactactgtgctgctggatagcccaaaaagcaaaacgaaggaacaacaacaac
aacagccacagcaacaaaactctctctggggcgttggggcgtgcgcattgattgaatgct
caattgagcgcatgaaccggcgatcattttgcctgtacgccctcctactcctcccccaac
gagccacagccacagccacagccacaaccacattgagcactgaatggagcggaggagcgc
actcagcgattgaagattgatgctttgattgatgggtgtcagcaaattggatgagtcgta
gattatggatgagaggagtcgtcgatgaggccgctgggcttcttcgcattttaaatgcaa
tttgtcgaacgttttcgccgctttatagttttttgttgttgttctacatacatgcacatc
gactagataatcgataatcgatgataataataacgccatggatgatggtaggtctcgagc
ccagcagcacagaagcaaagctttatttgaatgctgtggggggggggggggggggataag
tgtgggaaaatacatagatagatatttgggctgcaccccaccatgaaaaccatatcgggg
taccaccattccaggggtttccattccaggactcctccttcgattctcgttcaaggacac
aactctttggccacacctcgccctctgtccatgtggccatgtggccatgtggccatgtgg
ccatgttgcaaggcgctggggcacataccacaaagacccatacccaaagtcattttaaac
ctgggcccccgataaaaatctaataaagtgcgccggcatcggggcaccaggagaaccaca
ggagacacaggtggggcagacacgtggagaggcaagcaatttctggaaattattttttaa
taatttttctcctctctttttgttgttgctgttgcattttgcgctgcgttgtaaagtatt
tttgcttgatttcttgattttgtacctcgtttttgctacgttcttgcctcgttgttgttg
gagttttttgtggctcttgttgcaacgttgtgcggcacactttgcactatcgaatcgtgt
ggatctgagcgacgagccgacgacgttgtggtctcctccgaaagcctcctcgcttgctgg
cagccctgacactttgcaggtgtgccagcaactagaaagatcaacgggacgcagacaaaa
atggcggggaggggagtcgaaaaggggggagagcagatgtggcaatgcgcaatgcgcagc
gtgcaacgcgaggctaaaaattaatttcatgttcgaaagaatttttaattaacttacatg
gcgtatgagtaatattaaatcattgcccagacgagttcgggagaagggctctgagagtcg
gtgggaaagagagagtgtgagagaaataagagggagggcaagggaaaggatatatactgt
gtattgtccaggattgctcttttgtttcaaagaacaagcggcaagggccgcagctctacc
tttatattctacacaaaactaatatatccctatcccctttgaatatcgggcataaaaagg
ctgaaggggactccaaaaaggcaaagttctggggggaaaatcaatgcgaaactggagaag
aggaaaacggacgccctgcctgggcattcgagtatgttttactggagcccattggtcacg
tgggcggcgatgtccttcccagatcgctgtactgtctggaaagggggggaaagggaagca
aacaatttgcgctcgttacgcggttgaaattgtttcaaccctcgcggcaatctcgttgtg
ggggactttaaaatcgcagcgaaaataactccccctagtggccatgggctgtttcgttat
gtgttttgtcattagtttcattttataatttattaacgtcaacattgtctaccagaacac
caccaggccatcccccaaccgaagttcccattgccattcttgttcccattcccctttagt
ggccaaatcaggctgaaactgtttttgagaagcgtacatgatgcctcccgatgcctcatt
accagcttcaaatcggggaagttctggtgttctggcaaggaaagggagatgcctttcgat
gcctttcaatgccttttgggtttaaatgaccaacgaagcggatgcacttattgacacatg
tgtaaattgcctcggtctgctgttgtccttgactttggattccatatcctagtacgtaca
tacatatacttctttaaaatcccccatatcagaggagaaagcggcagagcagcggctagg
cagcggctaggcagcggctaggcagcggcagagcagcggtagttgggtaacaactgacac
taatgtgtcaaaggtcacgtggcattcgtttgcgacatttgtggatttatctctcagtac
ggcgctcatcgagagtgcgggagggagggtcgtggatgtgggatatggagtggtgggtgg
tcctggggtgtgcaccagactgtctgaacttgaaacggatccaacggggggcagccggca
aggtggggggatgccaaggctaatgagtgaaggggagatggatgatgccatctctctcct
cccccaaaagggggatcttcttctgcgctggaaatgtctcactttcgtacgagtaccctg
gattgcaatgcttccccagcccgtctccatggaccgctcttgctcgtccaactccaagtc
caagtccaaatccaagtgcaagtactccctgtccctgtccctgtctctgtccctgtcact
ttctggctgtctatctgtgtgtataatttaccatccacaccttgttaatacgaaattaat
gactgcattagataaattacattccagctgctagtgccagtgtgctgttggctcttcaat
tattaagtgacaagcagggacatgtgcagagagtgtacagcaagaaggactacagcaagg
actgcgccagccaagacctnnnnnnnnnnnnnnnnnnnnnnnnnnnnnnnnnnnnnnnnn
nnnnnnnnnnnnnnnnnnnnnnnnnnnnnnnnnnnnnnnnnnnnnnnnnnnnnnnnnnnn
nnnnnnnnnnnnnnnnnnnnnnnnnnnnnnnnnnnnnnnnnnnnnnnnnnnnnnnnnnnn
nnnnnnnnnnnnnnnnnnnnnnnnnnnnnnnnnnnnnnnnnnnnnnnnnnnnnnnnnnnn
nnnnnnnnnnnnnnnnnnnnnnnnnnnnnnnnnnnnnnnnnnnnnnnnnnnnnnnnnnnn
nnnnnnnnnnnnnnnnnnnnnnnnnnnnnnnnnnnnnnnnnnnnnnnnnnnnnnnnnnnn
nnnnnnnnnnatcctgcgctaactaatgacccttggcaggaggcctgttcctgttcctgt
tcctgctcctgtgcctgtccgccaagggggtgcccctttggggtgtcggtcgcacaaaaa
gcgctaatgtaagtttgacgtgttcggcatttacgctcttttgggccaccggataaatgt
tccatacagggtgctgagggtgctgggtgctgctcttttcagagagttttcattgaaaat
ctggacaaatggagatactactcgtgtagggtatacctgcgtcgtggaacgtttttttct
tcttctttatttcgagagagatctaatcataattatgtgatttcttcactccacaatggc
cacacaagaaagtgttccttttgtactgtaatttgtattgaaatgagcccacaacttcag
tcttcagagttcagaccctggaaatggctctgcgctgtccctgggtctgtatctacgggc
cgcttggctgcattttgttaaaaggtgacaattaatttgtcaataatggaaattgtcacc
aggggcgggagcaccggggggcacagcgagcacaggcacaacagggacaacaggggtgga
cggagaacaggtaaaaagcccccagcccctccacccgccccaccattcgtgcggccattg
ttaccactaatgatatatggcctggttgacggcgcgactcgcaactcgcgactcgcaact
cgcgactgggcgaacagggtcgttatttaattttaattattttgtcatttgtataaatta
aaatattgtgcgagcctattggccacggccgccaaggggttaagcttattattgattaat
gattaatgatcggaaggaaagctctcttctcatggcgtgacactcaatcattttgctcaa
aaagtgtacattcaaaggaaagcctttaattacgagcatgtgggaaatgggttacccgat
tggaaaatcctttgatagtaaaattatcatgaacaatgaatagttttccaatgggttatt
ttgttttctataagctatctcctccaaggatccgtaaaatttcgataaattgcaatattt
accgttcgtttggtgttggtctcatgggttccgcatactaatattttattttatgaacaa
aaggaaaaaaaaaactcattaagaactggagcccccccccccagcatcagtttgggggac
tgctggattagggcctggctaatgagaaattttgatatatttttttagccaaaaagagaa
gcgaggcaaagagaattcccaggaatttttcacacagagatggagccaaaaaaacaaaaa
aatggaatcgaagaaggggaaaatacaacaaaaatggcgatagaaatcgtgatacaatca
cgtctagacttttacgagttgcgcctacaaaaaagaggagaaaagaatcgagaaacaaca
aacttatacaaaacttatatacacacagatacgcagatacagaggtacaaagatacttgt
gtgtacgagtatgtgcaagaacgagaactgcagcgcctgtccctggacgtggatatggac
gggactctctttttggttggcaggtcaaacgggcaacgtcaaaagccagcaacgacgaag
gccccaaacgccgaggaaccgaaccgaaccgaaccgaaccggctacaacttttggccatg
gacttgactggggagctgggggtcttcttcttggatttgaaaagttagaaacttgcagat
accgccgccagcagctgaagagacgcctaaatacgaggcagcagcagaagcagtctgaga
ctcagagatgaaggcgagtggcaggcaacgtctgcggctaattacaggctgccacaagca
acaacagcaacaacaacagataccgaaacaacgacagcaacaagcccccgagaaatgata
tattcaggctgctgctttatttgcatttgtcccaggccaaagaaggggctccaaaaccca
agccagaagccacaagccacaagaagctctgagcacagctccccaacgattcagcaactc
tctgattctctatgtgatttctattatttctcaaagatctattccataagccccactcac
aatgcccattgtagaagcaatcatttggcaaagcatttcttagatctcacatgttttctt
ggttctttgaatcaaaccttcgttcccccatcaaatgagcaaatttgttaatttcccaca
caatttttggtttggcttgaaagggactcgaaagcaaaagtgaaaaatgttatattgatt
gagttttttttggccagcccaaaagctggggttcgcattcatctaagagggaaaacattt
catcctttcgcgcattttaatcacgcttaatgatttcggctgccgtagacaccggcccgg
accggagaccctgagagcgagcccttggactcgacccttccttccatcaaccacaacatc
cttacactcattctcattctcattctcatcatcatctcatgcccccatgtcttgggcttc
gttcgtcgatcaatttcggtacgtagggtggttaacaccagcacagatacagatacagat
acaggtacaaatgcagatacagatacagagtgagacagtgggaagagagagagagagaga
tcgtttcgttacagtttccaatcctcattctctcgctgggcttctttgtactttgccgca
tttttgatttggttttttcggctctcaaaatagtcccctctcccattcgcctgttccttt
tttacggtcttttgtgtctgactgactcggactctgaactccagttccagccttaacttc
aacttcaacttcgacactttaacggcttatgcggcggagaggctctttgtttggttaatt
atgcgccgggccaaagtggcgccacagaatgccctctgaatgggccacctctgcctctgc
ctctgcctcacttagggcagaccagaaagtgtgttttattaatttcctttcgggttgcat
taatcgatttccactcaccccccacccacacaccgaaggaggaggaggctgcaaccgaaa
tcaattattattaaatcgaatacgagtctttttccccctgagattttcacacgacatgaa
tggaaatggaagtcggagggcagcaaaagcttgaatcgcaatgacagggagatcccagag
aaccaaatataggataacatcaaacacatcgaagcactggattgatccaatgatccttgg
attgagcagaggaaaacttcagcagcggaatagccattcccacgactggtcttccattcg
gaatggatggtgcacctgtagacagatcagagatcagagctcagagctcagagcttcatc
attttacgttttggggatttgatgttagtatatccttgagttgcgactgccagtgccaat
gccaacgccaatgccagtgccagtgccagtgccagtgtcagtcccagtgatatatgtatc
tggaaattccgagtattttttggagcagagaacagagagtgctccagccccttttcattt
tattctcgcacaaaacatgcgagtatttctccagcggcccagcagcggaatgggtcacaa
gacgcataattatgggttagcggacaacagtacgagaaacacagaaacagaaaaaaaaaa
cacagaacgcaacgcaacgaaacgaagaaatcatttatatgaaagatgagcaaagtgaag
tgaagttgcaaaaggagtaaaaaggtaaaggagcaggagcaggagcaggagcaggagagc
tcttaaatgttaatgttgctctggggtcaatgatgaatgatttgtagacagtttttgctc
gggcccagagagagagagagagagagagagagggagcgagaggccagaacccagagccca
gacagacatcaagtcgaggggaggaagccttcgtttcagcctccgtctgtggctccgtct
cgaccgcatgacaaacaggtgtcaaaaggatgcctagggccaaagccagaccaagactca
gaggttcggaggctcagaggctcagaggctcagtcgcactcccctctgaaaaaacattta
ttagattttcgtcggttgggcgttgaccgaaattggagcaagcaaaccgtgctggagttc
aattaatttcattacaaaattgtttcttggtgcagcaaattgctggcagcaactgacaat
ttgtcataggaattgttaggagtcctgtctgccgagtcctgcctgcctgctcctctctag
gtctctgtttctctgccactctgcctctctggctcacctttctcctctcgtttctggcta
attaaacgcagcaggacagcagacattcaaggcattgcag
