# Supplementary material for: SMCis: An Effective Algorithm for Discovery of Cis-Regulatory Modules
Source: PLoS One. 2016 Sep 16;11(9):e0162968. doi: 10.1371/journal.pone.0162968 (PMC5026350; doi:10.1371/journal.pone.0162968)
Supplement: S1 Datasets — (ZIP) [file pone.0162968.s001.zip › dataset/Drosophila/btd/dpse_ga22354.fa]

>XL_group3a:794548,834547
ggatcctgtcttatttgttttttttttgctcgctctactcgaactttttttttcaaattt
atacaatagtatttattggtgaatctgggaggcacctatcagaatattttgtgtttatcg
gaaaaatggaaagccgaagcggaagcagaagcggagtggcattgaagctttggatctaat
tttcggaatcttggaatcatggaattatcaatccttttggcacggcggacaaacttttta
gcaaacagataaacgtgacgtggattggatctctgggaaacaatatgtgtggagtgggtg
agtggggagacagggaggagaaggatgagagtagaagggtgagtaggagggcagcacata
cctgttctggtagctatagtacttagcgtcgcgcggtatcgtgcacagctgcttgccata
gcagcacagcacttggggattgaaggtgtatttcctgccgcaacagtagcccagggcttg
catcactggatcgatctctgcctcgaacacctccgaaagctgagagagaaaagatgggaa
gatgggggagcaggtgttagcatcgattggggcagcatggatcacagctgtagtacggct
gtagtcccccgtatatccttggacgttacgttaccttggtacagtagcggtagacgcgtg
aggtcttgcgattgtagagccacgcattgtcgaacatcagccaaacatcgtccacgtact
cccagggatcgctgtacttgccgttctggatgttgttccgtatcgtgcccagatccatcg
gcttcttaacgatctcaaagtagtcgggtatgcccagcgcctgtggatccaccggatacc
gaaacggcaccgattccggctcctggcgcagcaatttctccaacgttggcagcaatgcgg
tgcgcagctcctccggattgaattctgtaataaggattttacaattttagcattgaactt
caaatccccaatacccaatccccaatccgcaatccctgaaccatcaaccatcaactatct
gtggatggttgacgatattgaaagtattgaaagaaagactatacaagatgttgcacgaga
gaccagttcagttctcttttaggcacagccttcgtctctgatcgcggccctccgccccct
ccgcccactccgcccactcgacccccacgggttcggctgacctactcatactttctctgt
ttatgtctagggccccaaaagtgttgtcagaagtttaacgaagagaatgagattagtgtc
agctgttccctcagctatttttgattgtatcaaaggaaggggtctgagggagagtgatag
caagcattgcaaggattgtcctgtgacaggtactgccccaaacttggttctggtcattac
ttacggcatttcttcttcttgtcgccagcctgcagggccagtggctctgggaccaggggc
tttggctcgatcttggtcttgatgtccatgccccccgctccggagatgccatcgtgggca
ccgttgatatcatccttgccgccaccgccgccgccttcgtgtgtggccgatgaggcactc
tcgtcgacatccatgggctcggtcttgatcttgacattgccatcgccgtcggcgtcctcc
gatttgatctccattttgatcatgctggtgccgtcgttgttgacattcttgcccttgccg
cccgtggagcagtccatctgggagctgtcgttgttgccgccgcagctgtcatccatgaac
tccttcttgatctcgtcctcctgcttgatcgagtccagcttccccttcgaagccttgccg
ccgcccccgctgccgtttgtgtcgttcgtgggcgatggggtgtcgtcgtcgttatcacgc
gccgctgcctccaaggcggccatttgggaggataggctgctcgagctgctcatcatgcgg
ctcggctgtgactgctgctgctgctggttgctgccgccactaccattgccaccggaggag
gtcgttgccagcatgtggggattgctgttcggcgccgaaagagagcctccgctgcccggt
ccgctcgatgcaatcgttgccgtcgccgacgaggaggaattgcagctgagcggcgtcgtt
gccgacgtcgtcgtggtcgttgtggtggccataacgcctccaactcctcccacactgccg
ctcccactgccactgccactgccgctcccgctgccgctgccgcagttgcttccgttgctg
ttgctgccgttgctgttgctcccgttgctgccgttgctattgctattgctattgctgttg
ctgttgctgctgctggcgcacgttgctgccgccgatgtgggggcactgttagtcgccagg
ccggaggcactggtcgccggcacgggggaggccggcacgtagggtggagtgttggctcga
ttgctcattggctgcatgaggctgttcaccgacgggggattgatgatgctgttgctgctg
ctgttgttgttggtgttgctgttggtgttggtgttgctgctgttggagggagtgccgacg
ggaccattggagatgaatcctccaccgccgccgccgggggagggactgggcgctgaaacc
gtcattccacccgcactcgagggtacacctcctgctgatcctcctcctccattcgcacct
ccactacccgccgcaccagatcctgcccctcctgtagtcaaggctgaatcgaggctcgtg
ggtgtcggtggcatgttgttgaggacacttccaggcggcttctgctgctgttgctgcatg
gtagagttgaagctgttgctgttcggctgctgctgctgctgctgttgaatggccgtggca
ttgctgaagggtgactggggcatgagcatgcccgctgccgcctgctggtggaggtgtcgc
tgcttcatcatttcgctaagctggggattgctgcccgctacggtgccgccatttgcgttg
atgaactgctgctgctgctgctgttgttgctgctgctgctgctgctgttggccaggcact
ggactggtgaggacattggccgctccagcggccgtctggaagggggagagcacgggattg
actaccatgccgccgggactgggtcccggaggacccaccagcatgttaccagcctgctgc
tgttgctgctgttgcgggaattgcatgcgctgctgctgttgcaacgtgagcatgttgccg
ccgggcgagtggctacgcatcgtcaccatattcgcctggcctccaacgccgactccaacg
ccaacaccgagtgctcctgccagtcctgcgacacccacggggccgccacccactggctgc
tgctgctgctgaccgacgaccatgccgccaggaccctggggacggagctgctgtggctgc
atcacgccccccattggactgatgatgggacggactccgccaacggattgctgctgctgc
tgggtttgttgctgctgttgttgcggcccgacgacgccctgcaggccaccgcccaccgta
ggattggagacggagccgggtactccgcccacgcctcctggcactccaacggggccgccg
ccgggaacgaccacgggacccgaaccggatacggggcccgtgccctgctgctgcatgagc
atctgctggtgctgctccttgcgcttcagccgcttctcctcgagctccttctggatcttg
tagatcttctcagcgagcaggtggtagtattcggagcggctcttggccatctcgtacatg
tccttctcgaccttctccgcgtaggagacgaggttgtgcatccgcttgtcctgcatcgtc
gttggatcggaggtgggaaagatggcctgcacaagcttgtggacgagatggttccgcaga
tccgccgtcaccgactcccgccagtccttttcgctgtcgttgcctgtggaacccgttcct
cctgtcccgccgcctcctccggcaccaccgccgcctccagccgcattctgattgggattc
gcgttcgcattccccccgctggcacccgtcgtatcggcgggcatcagaacactggaaccc
tggccgccggcagtcacgccagtcgcaccaccaggtcctgcgccacttgggggatgaact
tggggcaccttcagcttcgacagctgatccgcctgccccaccagctgctgcttgtctgcc
gctcctccgccaaagttggcgctgccgaagcctccgacgctcacagacagcggcgtggga
atgtttcccaactgctgtgcgggattcgtctgctgctgctgctgttgctgctggtcgacc
atgttggagaggccaccgcgtcgccgattgccagcattggcggcattgcactggccctgg
agcatctgctgctgctgctgctggaggctattcacatcgttgggcaggacggaaccggaa
ccgggacccgtgggtcccaggactcgcactgtaggtgggatgccctgcattcgaatgctc
ggaggcatcccctgctgctgctgctgctggcccgctccgacacccgcgccaccgccgatc
atattgccggccgttacgggagagagtcccacctggcccatggcatcgaagcgtcgcagc
tcctgctgctgttggtgctgttgctgttgctgctggacttgctgctgctgctgggcgagt
tgttgggccatttcggcgttggatttgggtgcaccgccctgctgctgctgctgctgctgg
ggcatcacgaggcccgtattctgggctcctcctggggctcctacctgttgctgctgctgc
tgctgcttgccatcgagtgatcccccgacgccaccgagcacggtgagaggttggttctgt
tgctgttgctggagaccgccggcccctccgctgcctggtgggcccccgccaggggtcgaa
ccaccgcttcccgctcctccgccgcctccgacattggcgttctggaacaccgaatgactc
tggcggaacggatagcagatgatgcaggtgctgttgatgcaggtcttgtaatgcaggagg
atctggcgcgaggaagcacagtgctgcatggtgcagtccttgctctgcttgcaggtaccc
atgtgcgccagaaccgccttcatcgccttgcagtagggtacgttgcagacctcgcggttc
ggattgagggtctcccgccggttgcacttgtgcgcgtgcagcaggagcatcagctgctgc
tggatctgtcgcttgcggtcgtcggggacatcctggcggttcgcctgtggatttcccgct
cctccgactgctgctgtcacagctccgcctgctgctcccacctggacaccctggactccc
tgctgctgctgctgctgtgaggttcctggctgctgctgctgctgctgcggatggcccagt
aattggttcggctgcgggggacgaggtccaagggcacccggctgctgctgctgtccgagc
atctgctgctgctgctggggattgccgcccactagctgtccggtgggtccgccagtgcca
tcgccgcccaaactgggcatcgggacaacagtgcccactgggcgattgccctgcggcatg
acaccgactcctccccgttgtgccatctgctgggcaagcagctgctgctgctgttgctgt
tgctgctgggaattgttgccgcccggacctccgtactggcccacgccgtagggcatgcta
ttcagttgtcctgcgggaaaacgagcaacgagaggaataggataaggattagcagtggct
cccttcttgtcggtctcgtcggtggacctacccatctgcatgttgggattctgcatgcgt
ggtcctccgccgccgggtccattccctgggccgcctggtccattgccacctccggcagcg
cccattatgtggggaccgcgcagcatatgctgctggccgaccatgcgacccatcatcgga
ccgttttgcatgtgcatgccctgctggttgggtgccactgagccgctgccagcgcccacg
gggcctccgggtccgcctgccactgaaacggcattgatcatgccaccgcctggctgctgc
tgcttcagctggttgaccatgccacccatgccgccgccgccgacgctgttggtgaggacc
atgttccccagattcccttgggcgattgtgttcattcctgcggataggagacaggagacg
ggagacaggattacacatgtacatatatccgagaggaagaaagaatgatctgggatcaag
cggcactcacctggtatggcattcatgccattgtttccattattcgatatcgacatgggc
atcgaatttaccatgcccatctgtgtggcaacctgctgcatgacgctctgattgggcgac
tgcagatttggggatttgctgcccaattggttcatccccggcaccaccatggtccccttc
tggccctgctgctgctgctgttgctgttgctgctgctgctggagtaggtgctgcagctgc
tgctggtgctgctgctgatgctgctgcatttggcggagctgctgctggttgcccgctcct
ccgccgccgcctccgctgctgctgttgccgctgccgtcgtcgccgccgctgccaggctgc
tgggagccaccgccggctccgttcatttgtgaggtaacgacaacctgaccgactcctggc
ccagagccagggccagggcctgtctgtttgtttggtccgactccgacgccgacgacggct
tgtggtccgccgccgccgcctgttgagtttgtgtttgtgacgccaacattcgaggcgcca
ccgccgccgccgccactcagctgatccgaccagccgctgtttgaggacaccagctcgtcg
ggcagattctcttccagaaacaacgagatatccgctaaaggaacaaaagcaaagtaagca
ataatatgaatgtttgaatatgtccaggatgtgggatgtggaatccaggattactcactt
ggatccattttaacccgctttgtgggcggctcgtccaaatgatccgccatcatgaagatc
gctttgggttctgcagagttttgcagaagagttcgattgaaccgaagatatccaacaaat
ccaattccaaatacaaattgaaatccaaattgtaatccaaatttaaatttaattttaatt
cgaaattaaattgaataacaacaaaagtaatgattatacggagagtcgagagcgatccac
acgaccctgcacgacgctacgctgcacgaacgccgggaagacgccgcttgccgcttgcca
cttgccgcttgccgctcgctttgtcaacaataatgttttcgaaaatttccttaaaatttt
cctttccttttgttttgttttcctatatttcttttacaaaatttgcacaattttgttatt
tgattttgtcgacggtcttatgttttttgtttgcttttgttttgttttgttttgctttcc
ttttccttttcccttccctttcgttttcttttctttcttgttgtaattttacacacttta
cggtacacacgagaaaacagggaatggagaacgcgggaacgtgaattcgaaatcgaattc
gaactcaaacgtgaacgtgaacacggagcacaagcacaggcacgggtggaactactactt
gcccgacagcacggcccgactgctaggactcaaatggcaaaaaccgaaatgggattttcc
aattgatggattttcagtggaaatttaaattgaatttgaatcgttttttgatgtttctcc
aactttgataaagctgtcaattgaatatttgctgctgcttcttcttctgctgttcctgct
cctgctcctcttttgtttttagttttacttgttgttgaggttgcggttgccggtgcggtt
gctgttttgtggtttgtggcagcttcagcttttgatcctcctcctcctactccgcctgtt
gctgctgctgctcctccagatgatctcgacgttctgttcctcgaagaagaattctctcct
ggcggcggtacagatgctgtcaaggatgctatgactgtgactgtgactgtgcctgtggct
gtgtgcgtggatggtgtggctttggtggcactccgtctgttttcctttcgccgctcctgt
gccttctcctccagccaaagatctatcgcgtccgtgtccaattggcaccgcacctcgaag
gtcagctcgacccacttcgagctcagctgctcacccaacaacaaccgcgagcggatcaga
tcctccagctcctgctgcttctgctgctgatactgctgctcttcctggtaaattttgtcg
attttgttgtttcttaaacaccagtcaacgctcgcgtgcattttcgtgttggtttgcccc
accaaagagatgaccttggtttggggatgggggggattggtgttggtggtggtttcttgg
tggctgctcctttttgtttttgttgctttctttctttccgatttcttattttgttgttct
tctgtttttgttctagccacttttcaaattgttgttgttttgtttgtttgctgtttccgg
aatattgcggggggagtggagttttattggagtggttattatgacgatgattaaatgacg
attgaagttttcaaaaaagatgtttgacgaacaaaatataattcgtagaagcagcggttt
tgttgtttttttttttgtattttttgtttgtgtgtgttgtcagtgttcgtcctcgtccgt
ctttgagagaaacaaagggtagaaggaaaaagagcgcgcgcgaaattgttttttggtttt
gcttgaaccgttatttatattacatttgttgttgttatttgctgttggtttgttgctagt
tgttgttgtttatgtttttgttgctgttgctataatattttggcggctttttctttcttt
gtctctttcttatggcgctcttcgcttttcgctttctccttctttcactctccctctctc
tcaggctctggctacacttgttcttcgtggttttgttttggttttggtaaaaaaaaaacg
caattcacatgttggttgttgttgttgttttggttgttgtaattgttgcacttttaatta
ttgttgtgttgcgttcgctacgtagtgctgctgcttccgctgcttctgcattcttcgttg
ttgctccgtcgtcgttcctcgttgtctttgctctaacattgcactttaactgtaaaaaaa
aaaacacaaacacagtataaggcacaggacacagcaacacatggggttcggtgtttgtgt
gagtgtgtgtgcgtgagagatgtccacagaacgggactacgaaacggctgcgacaatgtc
attcccgctactttggctactgcggcgaatgctaccgattgccaatatttatttatcttt
ttagccgacttgccgccttctggccgggctgctctgcccccctgccacaccacagcttcc
acctccgccgacgccacctcctgcctccttgcggcgagacagagacgagacggagacaca
gtctcctacgccgccgccgccaccgccacagacggacggacacgacttgacaacggcact
cgaactcgctcccacactcgcaatatttcacccactcgctagctctaaccagacgtggac
gtgtagcccctctcgctcttgcgcagcagttaaaaaataggaaaaataatcaaatcgttt
tgccgccagggccaaacaagtgccgccctttttgtaacagtcgccttacccacaaaataa
atggcagggaaaattgccaaaaatttcactctagtaatttctccccatacagagaaggca
taatttctgacgttagttttttgacaagcaaaaattgcattattttgattttgcttccac
attggaggcgcagcagcgggcggccatcatcgtacgagatttaaatcgagagcctactcg
caagtttttcgacgaaaagcttttgcgcctctgcgtttggtttgctttgctttgggtttg
gggtctctgtctgccactcgtcatgctgaccaagctccaccgacagtggcggtcgccaga
gcgggacggaacgcgtgtacagatatattctcgtaagttttcaccacacaaaaacacaca
cacacactagcactcacagcgacacgactcagagagagaaagagagtaacacgctctcgc
acgtttgctagtgtgctagcattttaatggtgttggtgtgtgcgcatacacacactatgg
gtaagcggccaacgagtgcgaggagcattggaaaaggaaagaaaaacagagacgacgaca
gaaatatattccattttttgtgtcgctccgctcgtcgttttcttcttcacgtcgcttcaa
agtttctattgcagaaattttttgtgttgtgcttgggcattaggcaattttggcggcccc
gcaaaaaatcacaaaattctggccggcaaatccataattcgagaaaatatcgtagttaat
taggaaaaaatttcaggtaattctgttcggcgaattaattttgtaaactgcaactttttg
ccacgcacttaattttgtattattctatggagttttgtcgaatttcgcatttataccgta
taattttcacatttttccccgatttttggcaattgctgcaaactttttcgcaacactaaa
acaaaaaaatttcatccgcttgtgttgcagcagaaagtcaactgatttcgcgaacgagta
gcaacagaactagaaagaaagactgaagctgaaacgactacgggcccgctactacgggag
cggagagcgagagagcgggccagataacaagccagcgagtggtcgacggtagtgatgtca
tgacttgttggcaagtatttttaagctactagatcactactttcacgatcatgtgcgatc
atgttactttttcaggacatgttcaggacaagaatacggacaagtcccaacatgatagcg
acatgcagcatgcagctcagacatgtgggcatacatatgtacatatgtatgtatgtatgt
acataacgtaagttaggaaacatatcatatgcactgccgaatagtatgtggtattccggc
aaatgttcctaactatttaattattgactcgaagacgcatggaaatcacaaaatcagact
gggaacctctaaagatatcgcctttctggcatattgaacttttctttcataagatgaatt
tcgtaatataaggaaatggctggaaacatcgatatgggcaaccgtatttaatatgttgaa
gcagagtaaaatcgaaacaaactctactcgaaaaaatcttttcatggaatcgacatgaat
atttgaatttttcaataaatgcgtggctatttggggatacattttatcagaaaaccatat
tacaaaattcacatttctgctacaaacgggtgagatcgggtcactactttcactcatctc
tgttggccacagtgttagacaactcgcggagtagcatgttttcggtgagcgggcggctgc
agagagagcgacaacaggccgcaaacatccgccacaggacgcaccactagtgttgtcctt
gtccgacgaaccggtggccatcgaaacaagagcgcacggaatcaaacatttatttgtgaa
ttattccgcaataaaaggctacttagctgctggcttacagttccaaccattgctccgccg
cgcatttcatccggatgcgtattccattcggtttttttttggcgcgcgctttagaagggc
ggccgcataaatatttacaatttttttgttatggcggcttggctgctgggccacacacac
agacgcatattcagccagagagcactctcactaaaacacgcagacagacacgttggcacg
aatgtgagtgagacagacaaagtcgttctctctggcattacctgcgtgcgtgtaagcggg
ccagctggcgtgacgcactcgaacgagtccggtcagcgagtgagtggattctctgagagt
gcgctgctgagaaaaatatcattttctgtccaaaatgtccagtaacgattgggcataatg
cccagcatattttacgtttaaatgcatttgtccaattattaaattctattctttggtagt
gcgccattaaatgcgaccaagtgtgatcttctacatacgtttcgccggctgccttgcaag
tctactaacgtcacgactacgtcacgtttcggggctcgcgtgtaatttttgcgccaattt
tcatctacaatttttttcctacgttttctatctttctgttttttgtttcgctgttggaaa
agtgcgccatgatggggtcaggcggggggtaggccttatttatgctctctccgcttcaga
gatgagcaatttgcctgccgccacgatcgttcacaagttttaaagtatcctcttctgtca
tagagctacgaattggtgaaatcccggctagcttcattaaaattacagaattccattccg
aaatattacttctgctcaaactagactcagcaatggtgtaatttttaattttattcattt
ctttccccaagtagctagcccgtgacttttacggcacctaaaactgggtcgcggtcggct
ttttggttcttttttgtagtattacgatgaaaataaattcagaaaaggaatgttctggaa
ctagctggattgtcatatatttaaatacatttttgtatgacctaaaagtattatttagat
aacttgtatttattcagcaattttcagcgataatgaggcaattaaatgtgaatattggaa
ttacttttgagatcttactttgcctgatttttctctagtatttttgagcatgtctgaagc
atacatttgttaacgaaaaattatctattggatatattatcatggttaatcaggattaat
cgtgttctgttgtctcagctcggcaatatttataatttgattcatcaatatatcgggcgt
ctgtctaataagatttggcaattaatagaaatgttaaaaatcatataggaagtgtagaaa
tcttgtattaatatttctgcaatatccaattcaaatctttccattgtcagtcacgactat
cggaattgcttacagagagatggccatccttaagtatgactgtaacactccggagagaaa
agaccaaacattaagtgctgttaaatgtgaaaatactaaatatatagtactgtcaaatga
caaaagacaacgccctctgtagcgcagagtcagcactaaattcgtgtggcgtgtgtcttt
gctaactgcccaatgcgccatctgttgtttgggaaaatgtccgttggaatttgaatttta
acaatttttacaaactttaaagctaatcaacccttagggaacatttttggcactagcatt
atatccaaataataatactaaaatagagcatattcccgtctacgctgtcatgtcatggac
tatcatgccatttgccgacaaaggagcagcggcaggacatctaaggacatctaaggactt
tgaaaggaacagcggtctctccttagagcctttcgcaatttagtatcgcaccaattagtc
gtcctttgttcattgtgacctgctttgtcgccttgttttccccattttttgttttgtatt
tttttgtcttttctttttgcgaaaatccaatcgatttttcccatagctctttccctgctc
tatgcctgtctctttcccacagttgccactgttttatgcctctcgctcgctcccagcggg
gcgtgcggtgccagagatcagaggaccgaaggccgccgcggggcgccctcaaactgatga
tcatttcgacaccccatttatggtactggcggcttcttctcttcttctccagcggagtaa
gagtcggagtcggagtcggactcagaggctctctctcgctggctggctgccgctcctgtt
tctccttccccctttccacccgtccagcggcgaacaagtgccttgccttttgagccttac
ttttgggtaggattttccttgctgttgggtaaagtgatttccctggaagtgttagaatcc
tcttgtttcggcactctccctctctgtctctctctctctctcactctgctgtctctttct
cttttttcggggtcttgtaaattgatgctgttgacatttttagtgcaaaatggtctccta
ggagatctctaatatcttgttcgcggttcggcccctgcctgtggcagtgccagtgcccct
tgtcacttgccccttgcccctaacacacggacacggacacggacacggacaggcgcacgc
acacgcacacgagaaatatttattattgaaattaaaatttattgtttgattctattgttt
gtgtgtgtttggtttttttgcatcggagccgcttgattagagaattccctggaagtagat
gaagattcggttgcaagtgcgcgcccccgcccccagcgtccgaaaaggtcaaaggaggcg
cgccctggccttgggccaaaatcgaggcattgcgcaatctgtcgctcagaaagacggggg
cacagtcggcacagtccggagtccgaggagaaggcgttcccagattcccatttggatcga
tagaacgatggatcgatggaggttagcagccagctgttgttcgccctaagatctcgaata
tcaagcgctttaggcacatatttctgataaatccacaggctatgcgaaatgaaaggattt
ataggatccgaaagtaagggaaggtaatgtcattaatacatgtattttattatgttcaaa
ctctgttctggtttccaggcacgattggagcatatctgagagaatgtaaatagccctgag
gcattgctcgcagacaatccacaatttccgatagcaaggcctacagcagagcatatcttt
aatagtgaatatctttaaagtgttattaaattcgatataataattaaatgcattcaatta
agacaatttttgggtggtcgaatgatctcggatgcttaaaaacccttgaataaaccccta
gtctattgtctctgcacatttaagacattataaagattttgcataactaagaataaattt
gaacaagtataattttaggtttctaaatcagaatattcagagccctgacaaaaacgtttc
gattttgaatgccatttaatgagcggcactttctggttcatttctgagacagatcagacg
gattagactttgactaaagcgaagaagagatataggaataagtatacaggagatatgtcg
gagttcaaagtcaattggcgagaaaaaccccgggagattagggtttcgtggctaatctct
gggcaagagcaggggcaaagacgatagaaaggccaaaatatttgcagacagtgaaaggat
ttaaatgcgaaaatccccataaatccaattaacataaatctgcataacgggttgagggaa
ggcaatcgaaggattccgaatcgtgaggcagtaggcaggagcgcaagagcgcaggagcgc
aagggttagggtaccgaaaggattagaacggaatgcgaaatttcaattgaataagattcc
catatacctgtgactcctagaggggaggctcgacttctatctgtctctcgctcacactct
ctggctgttgttctacatgtactgtatatctgtctccttccctctctggttgcggattac
cgcagacgatcccttgacttttcctgctaagcgatcgtaaaacgtggattatgcatttat
ggccccacacacacaggcacacaggcacacgggcacactgacccaccgacccacacactc
acccactcagccactcgcccactcgcccacaggggcgactcaccaccgaccaggggtgcg
gtttaatccgagaccaggaagatttgatattaatctgctcgatgggtggtggatggatgg
atggatgggtggtggatggatggatggatggattggtggattggtggatcgtcagatcag
ggatcagggaatcaataattacgattcaggcgtagccgagtcaggggctaggtagcacaa
cattccctcccggtaatcctcaccagctccgctccgctacgcttcgctcctggcgtggat
tagcggcgatctagtgcagaaatccccaggcgcgggtgaggatgaggagctttgggtgtc
gctaaatgcacagaagtcaaaacttttgtgatctctacctgaattgtctgaatcgtctga
atccccgtgatcctgctcctgatcctgatccgcgcaagacacttcgaccgacagttgttt
gtgtctgtttggtgggctcgtcctggctaatcaattgattatcgccatggattgaatcgg
ggattgaatcaggattgggtggggtaaggggtaaggggaaggacaggaaaggttgactgt
ttgtgtaggcttgagactggatttggattcaaatcccaccgaaaagattagcattgcaca
atgtttgtggagatttgtgacgagaacccaacctttctctgaaagttcttccttttctgg
atgttcttcatatcagagactttcccttgatgtgtacaaatatacactttgctatgatct
tctttgcctatttctcagctatttagctctgggctcctccttcggacacttcttcagatc
tttcttcaaagatctggcatctgactctcctcccactcagagagacagacagacagacag
acagacagacactcccccatctcacttgacctactggcaggaataaaaaagggggcggcg
tagcgtgaggcagaactttccttggcccggcctggctccttttttgctaattgattatgc
ggcgacgctgtggcccaaggacaagaacaagaacaaggacaaaagctgcaaacaggagac
cggccagaccggtagacaggggcagggaagggcagtggcagggaagggcagacagtcttc
aggtctagttgacttcagcattgtcataaatcttcgccaacggaggagctacccgaaggg
cggggaaaagggcagaagagagtgctcctctggcagcacgagacagtgctcctccttctc
cttctccttctactccttctactccttggtgttgttgttgcttcaatataattgtatctt
ccgtttcattacatgttaccccagagagccagagagtcccggtcccagtcagatgatacc
cagtgccagccagggagtgtcgggcataggggatgcgtttgctttaatatcaaaataatc
aatgggatacagttggatgaacttgaagcactttaaaagtgtttgtttctttgtttcctt
ggcgttctacaagaattgaatgaattggcggtcgacactccatgtctacagatctctttg
gaatgtgtatcaaaatttccagggattttcatgattatattaacactgttagcagagata
caactagtcccctaatctgattaatcagtgatgttagatagcgacttataggattcgtat
ttaaagctaccctgatattacgttaaacttcccaggacgacggtggatcgtcccaatggg
tcgacagtgattcaaagctcgcgagtgcgcgatggggtggtgctgggtagctttcccgtc
gatcactctgcccgactgctgcgtgccccttgtttccgtggctcgtttcggtttaggagt
catcattatcttttcacagtacagcggcagcggcagcaaatcgtaaaatttgtggccggg
gagccacgttgcgtatgcgtaataaaaaagacgccgcataataaaaatggatagccagaa
gggtagggtggggtggggttgggtaggagagccaacaacaattgtgattaatgtgcgcgc
acacacacacaaaggcaagcgcatacacaggagtgtgcataagcacaagggagagtgaga
gagagagagagagagagagagagagagaaagagagacccgcggctggtgctgctgctgtc
gacgtcttgcactcgccttcgcccgccgctctgcgtctctgcgtctctcttttgtggtgg
tgtttggttaacgcccctttaaatacagttatttcattgggccgcgaccacaaatttatt
agtttttattgttattgtattgatatttgaattatgccatgcccccgctccccgttccca
gcaccgtctctaactctcactcccctttcgcttctccttcttcttcttcttcttgtgttc
ccttttcttagatgttgagaaagcgagaggtagagagagatagggagaggtagatggtgt
aaagtgaaaaattaaatgccataaaacagaaattttaatttaattaaaatgatgagcaat
gtctggctcttttgcctctctcgtttactcttgagaaattgttagttttgttctcttttg
aacaaaaaaagtaaattacatgaaaacaaattggaataaatgggttgtgaaagggtatac
atgagtacatcataggcatgggtaataatgggattataaagagggatacaaatctgtcga
tttacttccatatttactaccttgccattcttttctgagaacaaagcccaattaacatta
agcaaatggattcctcaatttaaaagacgaacttcgaggatgatcaataaatctgcatct
taatctgcaataaatattttgcgaaaatatcattcaaagcaaatgtaaaaagtatattcc
tagataagaagtaacattatattattcaattgtatccactacattcttctaaattaataa
atgtaattatctggacggatagaaatgttgaaaaatctgaaaataattaactttgatttg
tatggtcgaataattgaagtcatttgtaagttctaggagatatgtgcatatatccttcgc
ttaaagcttgaagtggtcaggtctcagagtctaaggagcaacaagactgaccataggagg
cattaaaccaacaaccactgctgcggcaacaacaaccacacgacaccacaaatatggaat
gctcacccaattgctttgacacacaaacccacacatagaaattaaaacaaaacgcctgcg
gatacccgaaaagaagaggcacaaacgaaagagggacagagagagcccgcaagcatggca
gtgcccgagagcaagtgagacagatagtgctgccctaaaggcaaatccaaaaacaaccac
caccacaccaccagcagcaggccagagccggcgaacgcgagagagggagagagagagaaa
gaaagccacagccacagtgagacaggacccgagcagtcggccagaagagtacagcactat
gacatgcctctgctgctgctgctgctggcatgctatgctgcccgccgctacccgcacaac
gacgacgacgacgccgctgctgccgtcatcagtgattcgttttgtacgttgttagactct
ctcgctgcgttttggaattcagtcgagaacgataattaacggtggttgtatcacatcacg
cgcagcagcagcaaagcagcatagcagcagaacagagcaccaaagcagcagagaagagca
cgacgaagagaatccgaccatcgacacatcaacatcgacaccgaaaacgaattcgaatcc
gagaacgagagctgcgcgccccccctcgtttgcagcaccgtctacagtaaaaactgcaac
tttgtttcggatctatatactatatatatatatatatatatatactcgatatataccacg
cgattccggggacttgtgaatttttggttgtgtttcagcctttaatttgcttcgttcggt
cgttgggttttttttgcggttccatttcgcgtgtgtgcgacgcatcgacgtcagcaatta
ttgaggagcagcggcagtggcagtggcagtggcagaagcagcggtagtggcagcaaccag
caaccagcaaccagcaaccagcggctgtggaaagactataattataaaactaaagtgaaa
agcgtgccataattacaagacaaatatcaataagtgcaagagcgaaatgtgcgaaaattg
ttaaagcagaaggaagagcagaaggagcacagaaggagcagcagcatccagaggaatcca
tagcagaggagccaccaccatcctcctcttcctccatccaggaatcagcatccaatcacc
acgcaaattgcatttacaatatgattgatgcggcctgcaattacctgaatccctatgctc
tgccccagcagcagcagcagcagcatccccaccagcaacagcatccccatccgcatctcc
agcagcagcaacagcaacagcagcagcagcagcagctccatttgcaacagcagcaggagc
accagcagcaacagctccacatgcaacaccaacagcaacagcagatgcaacatactcagc
agcagcagcaatcgtcgcatgatttcattagcgccagcgcctccagtggcaccaccccca
actccaactccagcagctccagcatcagcggctgcagcaccagcagctccccgctgtacg
gcgttggcattggcatcggcataggaatcggaatcgggaaacccggaatgaaaatggaaa
tgcaatatccgccacaggcctcctccacgggcacggcctcgcccaactccagcatccagt
cggcaccatcctcggcgagcgtgtcgcctagtatcttcccctcgccggcccagtcctttg
ccagcatctcggccagtcccaccgcaacgggggagagcaggatcgccgtgccatcagcag
gagcggcggcagtggccgcctccacagcagccacatcctccgcatccgcatccacaccct
catcatcatcctcggcagcagcagcggcggcggcggcagcagcagctgcagcggcagccg
cggatctgggggcagcggcggtggccagcgccgcctacggatggaattcggcagcagccg
cctactcgggtctgccctcaaggtaaatatcgccggaaggaagaaaggatggcagaaaga
aagaaaagaagaaagtgcccctcgaatcctcccatgatagcccctgaactaatcctccat
ttccatccctttttgcgatccttgcagaagccaattcccgtacgcacaatacgcgtcgga
ttactacgggaacgcggtgggcatgtcctcgtcggccgcctggttctcgcaccaggagcg
cctgtaccagccgtggtcctcgcaaagctatccgagcttcaacttcgacgacatcgcctt
ccagacgcagctgcaacgccgctcagtgcgatgcacctgccccaattgcaccaacgagat
gagcggtctgccgcccattgtcggcccggacgagcggggtcgcaagcagcacatctgcca
catacccggctgcgagcggctctacggcaaggcctcccacctgaagacccacctgcgatg
gcacacaggcgagcgcccgttcctctgcctcacctgcggcaagcgcttctcccgctcgga
cgagctgcagcggcacggacgcacccacaccaactaccgcccgtacgcctgccccatctg
ctccaagaagttctcgcgcagcgaccacctcagcaagcacaagaagacccacttcaagga
caagaagagcaagaaagccctcgccgccgaggccaaggaacaggcggcggcagccattgg
ctccagtaccggctccggctccatcaagcaggagaaggcggagaagctccagaaaaagtc
caagaccctttcgccacctgtggagttcaagcaagagcagccggagagcgccctgctcca
cagctatgccccctatgccaatctctaccagcagtcatcctccgcctcaacctcgctggc
ggctccacccccgccgcccccactcttccagcagcaggcggccctccaccatcagcagca
acagcaacagcagtcgcagatcgggctggggagcagctacgagccgtggagcagtgccgc
caacaatcgtgccatacaactaccgactacctcagtgaccgccacctcagtacccgtcac
ggccagctccccgtcctcctcctccgcctcggccagatccccatcggcatctgcatcggc
atcggcatcctccgcatccgcatctgtatccgcctccgcatcggcagctgtggccgcttt
ggcatcgcagcagcagcactacgccgccctggctatgcagagcgaatcccagttggcggc
ggagtatggattgaccatgtccggcctcgccagcggcgctagccaggactccagctcgag
ctgtgccggctccaatgcagtatcgagccactcaagcggcggtggcggctactccagcct
cattgggcacatgaagtcggagtatgcggccagctatcccacggaatttgccaccggctc
ctccggttatgggtacccgcactcgcatccgcatcatccgcatgcgcatccgcatcatca
tcataatgcctgggcagcggcctatcatccgcatgccacggcctaaggctctactaatca
ccatccaccatccataatccacgtcctcctaatcctcatcctcatcctcgttgttgttga
cggttgaaaccgatgccatgctcctaatcgctaagccccaatacctgatcctgatccccc
atctatctctgtctctgtctctctcactctgtctctcttattctctccaagtgagtcgcg
ggtatcgtgatgtcgagccacgtgtgactctacagatattctaatcattctttgaggaga
agaaacccgtagaacgagatccatctagtgtttttttttatatataaatgtgtttattgt
tgataaatctacagaaaaaagtgcagatgcaaaagtctatatattatacagatagatatt
actatatgtactctatatatatataatcgttagccctaagaagagaccattttttttgtc
cacattttttttaatagtcctaggagaaagtgatttttttttgcatgtgtgtacataact
ctatagaccgatataccatataccatcctatgtgtaaggagtatataaggaggagagaaa
ccatctagttgtgtaccataataattgtaataattgttaattgtctttaagataaattat
atatatactcgtaatcgtacacaaatcgtacaacaaaaggcgacaaaatccacaaaaaac
acacaacaaaatcctaacaataaaacaaaaaaaaacgaacaaaattatatcgaaaacaaa
ggcgaattcctgtttacttctttccacagcagaacagaacagaacagaacagaacagaac
agaacctgatctgctctgatccctcgacttatccacgactcaccctcgagtccagtggta
ggggttgctgatcagcaaagagtgaggattggggttgttcggaagcttcttccctgcttc
ctgtttgaatttgtatagcttttgggtgcggatagtcaatggagatccagacattttccc
atgcactgaaaccattttcagggtagagcatcgtgtagttattgggtaaacatccagttc
atagagtacggacgtataaaagctagaagaaagcgttttcgataccataaatgtatatat
tttcagagcgttacatacaatgattacatatgttcccagagagtagatcgtttcttatat
tcttttctgtttagtttattttttcattaaagattgcaatcaacattgaggactcgcttt
ttctataagaaaatagatcgatacgatcgattcgtcgtattgaatttaattcagaaattt
cccatcatctctttcgcgcagattgggatcattactcagggatcgtatcgatcgactggg
gggaaccaatgagagtcaatttgctcgctcccggactatcccacttggccagccccgcgc
acccattcgcaggccaaatgaatgagcaaaagagttttttataattaaatggccaacttt
gtcgttgccccaatgatggcgtgaagatacgccataccgccatacggccataccatacgc
gcagagcgcgtacgacgctccccatacgatgcagatagcggatagccggtcgattgtggc
caatataaaatattgatttatgcctcttgggggctttcctggggcatcaatcaattttca
agttgagtgagcgccaagcccccacaagcccacaccccacggcccacgacccacgcctcc
cgccccgcccgatgccagtcccgaaactcgagacgagttccagatccctggtgcagcggt
tgacaacctcagaggtggtagtatcccattggtactcgtagatgccccaagaccccgcct
cctccttgcctccttgcctcctcccctctatatctcttcactatccatcgctgggggtgt
gatggggcagcgcaacaacttcacacgcacgttaatcatacgccgcattgaccgcaaagc
atttacgataccccaaaaccgttcgccccaaaaaaccctttttttttttggtttttggtt
ttggggcctcactaaatggcaaacagaatctgattgatttataactgaagtctggagagt
ccgagggaaaaatggaaaataaaataaaatacaatcccgaacgaagtcgctctctggcgg
cggcttaatgatgataaatgatgatgttatgatttgttaatttttcttcaagtccctctt
caggttcgtctcgcttttattgcgtgttgtgcccccagtggtcgccagtttccagtcgcc
agtcgccagttaccagtggaggagttaacccgaaacatgaggctcttcttttcgtctttt
ttttttgtgtgttttgtttctgttttggtcagtttaatggctccgccgcctccacccaaa
cctccaacagtctgcctattcctctaacgctctctggggcgaaagtgtaattttaagtat
gggttacagaaacatggagagatgtctctaataggcaagtgatttgttgatcattcatct
ctggctcggtgactgtggctctgcaaatgatttcgtttacagatttttccacagaggccg
cagggcctcaagggagactccaccaatgctccggagaacacctcagcagataacttcttc
tgtttctgtacagcatcaaaggatatttcattatcggcgattcatcagagatattgttcg
tcgaggttgaagttgctctgctgttgcgagtctgccagaatccacagattagacagctcc
taatgaaatcatcccagaagtgttttccacttgaaagagagaattatgtagatcagcagc
agccacagaagttcccagaattgttggccaaccgacaccacacctatggagggagactcc
tagtccgatttcgttccatgcccttgactccactcgagtggcacataacccagagtgttg
tcacacatactcgaacggaatcttctcctcctgggcaggggcacgcttcgcagcgaggct
caagtgggtctcctccctctccctctccctcctcacaggtctctgggtaaccagagatcg
ttctaattttgatcaaagttataaataatcgggctggttgcacaagatccacttgacttg
acattgggacattttccacggaaacgatgttttgatgttgcgcgccttggtgatcgctga
tcgctgatcggtgatccttttgggtcctttggcaaacgagcagcacacaaaagggacaaa
gcaaattgagttgagattatcgctggcccggcggcaggacctgcgctaagtaagcgtgtc
caaaaaggtcctgccagtcctgccagtgccaacgccagtgccagcgcagaagagatgatc
gaacatgacttaactagaaaatgttttatgtttcatcgaccgatgtctggccctcctggc
actcttggcactcttggcacttggtatttattagtttttacttttcacttttcatatttc
cctcgttctttcgctctttcttttggggtggggtaggggggtggaggcagggggcgtgtt
tgaccatgtcatcggtgattataaatttcggtcgtgtcttgcggtcgaggtccgagtacg
aggtcctgtgtgggttctcccttttgtttatccgagagcatcgttgcggcatatggccgg
cctatcatccattcttttcgagagtcggtgtttgtcggtcgatgcgggttcggctaccag
tgggagagagagacatgtgtttaaaggataatctcgcgcaacaggatcgcaatctcgatt
gcctcttgccaaaagataaactatggagatggattgctatttgctgcggggattaccata
gtgcgagggctcgggggataatttcttaattttctgctggatttcctacagatatgtaca
atacatacgtagagtgggctcctttggcatgctatatatgtatgtggcggtgtggatcgg
ttatgaatggcagagaatacggatgataaatggtacatttattttcaagtataacagttt
caatggtatactagtataacagtgttggattgtcggataaagtaaatatgtaaatatgca
acgaatgcgaattgtctgaattaataaagttaagcccatagctaaaggatgaataatata
tttcaaatgaataaaggattgaagccacgactttggggtagccgtgggacagaaaggatt
aagggtgcacttgttgagtataacagtataccagaaattgttttgcacttgaattcgaat
gtgaagtaaataattagaatcatgaataccgaatcatgaatcgatcgattatacattcat
ccgagaagaggggaggcccgcgggcggcacgtgacccaatcaatgccgaggacatcaggc
catgacaatcgtcaaggatatatgaagtattgtggggggcaagaaagacatacacagaca
cacacaggcacacacacattcacatcaaagtggccaaacgagcaatatggggatggggaa
ggagcaggacagggacagggacagggaacaactcaattgttggcggcatctgtggcatac
aaattaaaatatttatgtgagtattaggactaaggacacacgttaaggacacaacacaac
agcaacagcagcagcagcagcggagcggcggaaggcaagagccaatggaaaagtgcgaca
tatgtgcagtcaataaattttccacttttcatgctgacagcacagaaaaacagcggggaa
aaacaacagcgacaactctcgagccgctaatggctccacaatgaccaggcgtatttgcca
cagaagcacacacacacacacacacgcatacatgctgtggaaaagtcctgtacgagtggg
actcgagtaaattgctcctttttcctggtgcatttaatttgattttattgttcgcgctcc
aattatttgtttgcgtcaaacgaaacggttgctttcgatttggtttcggcttatcgatat
acatatgtatgtacatgtgtgtatatttatgtgtgggccacgcccacgcccacacccaca
cccacacgcgtgtgctgtgttgtatgtttcccccatttccgggggcgcctcaaacatcaa
actaatgttgaatgcaaaaaacggacaaaaaataggatggaaaaaagtgggaaatctatt
aaaatgcatttaaatgtctgcatccccctgcctaccgcctacccggtccttcgtccattc
tcaaccaccggccacgcccacctctcaggctgaggcgcccctaacatgtgtatatatgcc
tgtttgaataatccgcattatagccacaaaagagcgttgcgaattgattaggttttccat
ttccatttccattttccctcgttccccccgctcggaacgggttgggggatggggatataa
atcgatttgttgcgcctgctttttgatgtgatttccgtttgccagagggtagcatttcaa
gagtacgcgactactgtcccagggaatagtttggcaggataaagaaggacccatcaaacg
gcaaggaaaaactttaggaaacgataaagatcgattgaagaagatcggtctttcaacatt
aattgtacgttcctatatggtttattaaaagagagacctttttcgaacattttcttgagt
tcttggcaccttttttgtgtaatcttcagttagttctttaggcagaaaagggtatacaat
ggctcgtatattactcgctcgtattaccatcttccatacttccattgtgttttcattgtt
gcccattcgagtggatctcctgttcgtgtcttgtggtttttttcgagtggcgcctgtggt
cctgttcctgatttggataccgattcgtagtcgtattcctgttcctgttcctgtttcaat
tcctattcggattccatttgtttgcttgtctggcgttgacgtgtgtgccaacaattacgc
ttatcctttggcccccatactccccaaaacccccgctgttgttgggtgacatgtgtcgga
cagttccagctctctcctctcttcctggctccatctccagccccatgcacacacacacac
gttgagtgagtgtttttgcaattattataaatcaagaatttgatttatgccatgtaacaa
acttcagcaacaacccggcgaactattccggattatttatggccgcaaaacacttacaaa
gtgtgtggccccggcacccgtcaccagtcagcagtcaccagtcagcagtcaccagtcacc
ggcctctcggtcgggtcttttggccatttaagagggttgaggcacaggccgagatttcct
acctaacaacaatgtgtgaaaagaccgaaagccgtttccgaacaatagagaactgtgccg
ttgtcggtgacttctagtgggccatttctattatttatagccgagcaataaaccaaacct
caaaataaatatagaaattcgctaagcgttcgttaagttcgtggagttctgaaaaggtgg
gagatatgtacgagtatgtctgtggatgttctctttatgttgtaaaaaatggtgacctct
gaggactttaaactgttcagattctacttaggcactacttaggcaaaatgaatctgtgat
ggaagtttacttgatgctcgtgctctggacctgctttcagagaataacgaagggttaagg
agtagatcgcccttcaatacctttacctttcgcgtatattgtaactctgattgaagcttg
caattgaagctgtctgccacactttacgcctgttttgttgccacttgaaatcgacacttc
aacacacagaaaaaaacgctgacagtgtaaacaacaaacgatttgcatgaacgtttttta
tatgtgaattctctcgaaagaatggagagcacggagatacatatatgtacacatgtaggt
atgggggagagagaagcataaaaaacatggtcagcggaagcggaaatggatgccgcacgg
tcagcagtgtgttcgataaccgaacaggaatcagggaacagggactcccgtccgactgcg
gacttggcaccgatataccagataccagtcgtggtccggcactcaacaatggagcagcga
agagctctccacttgaatgcataaatcacgaatggatgggcaagggatgggtgtggatgt
ggatgggtggatgggtggatggaagcagttgaagcagcatgtttgcatttttttatgaac
ttgtcgtacaacaactgcggcaaacaaaaaccaagtcgtgtactcgatatacataaaaaa
agcataaaaaaccaaatgccagagcgccaaacacaactgggaacacaatggggtacaaca
ggatgagaggaatcgcagagggagaaagagagagggtcctgtcctgcagtttttgcgaag
agtttacccaactttcggatcgaatttgctgctttccagcaataacaaggacaaacgatg
ggatgtgatgggtccatgcatgggcttgcatttggttcctaggccatggacactcttcaa
catactatctgaaaatagttctataaatgggatacgcatcgttgagagctcttcggatgg
caaagagcattcaaacttcgttgaattgcgggagatactcgaaacgttgtccccttgtcc
tcgcacaggacgtttcatgtgtcaagcttcggcttcctgtatggcgacacctcctcctac
tccaccagcatccagaatccgagggatacgcgcagcgtagatacatcccatgaatatccc
atgaatagagtacgcgattggcgattggcaaatcgcatttatcatcttgagccggagcgg
aaaaattaaacacaacgcaaacacagcgcccattccctccgaatatgagagacttatgcg
gcaacggatatccttgacatatcctgtcactgccgcgcgcacttgagcattgtgcgcaat
tcgaaagatacattcgcaaggagatacattcatgcgatgcgatgcgatgcgatgcgatac
gatgcgatctgggtatgctctctatacagtgattagcctgctcgaatttcaaatttcatt
cggcgatcgagcaccgtgcgacacctgacgggaagtgtgtgtccgtgtcccctgtgttac
ctgtatcgggtgcagcacctccttctcctgcagagcagctcccactcccattcccataac
cttttctctgtagattcctttttgtcttcgttatatttcatatcaattgacatggcacat
tggcggcccagctgccactgcccgcccgatcgtctgccgcatatgaaatgccattttatg
ctttatgttgcctgttaactgtggtctataattatcgagcagcagcaacagcagctcctc
tgcgactcagagaaatacatatgtaggaatggaaaatatcaagttgaaatatttcgtgcc
cttgggccgattactgccgcatgccgcatgccgctgccgcgcgtgtaatggcaactgatt
tatcgtatttgaaacatttttagcagtgctctcctgctcccattcgaatgcgtacgtagc
tctgctcttctgcttcttttactggcattagtcagagccaaagaattataaccaacaaac
atgggaaaagggttcggttcagtttggggttctcatgagctctcatgtgtcttccctttt
agacagcggcttggacattgaaatgtgaggagggcaggaccatagcacagaggacagggg
gaacggaatcaagaacaaagagtattggaaaacgattctccagtcttccagctgaaggtg
tttcataagggctgttgttcctagatcttagaaaatcagaccttaatcagacccaaagca
tcgaagtggcaggttgatcgattgcagtgttggtcaacgcatcgcataaaagccaggaat
tctgcttgaaatcgactcttatgaaggatcgctagcacctttatcatctaagtatcatgc
acagtgttgattaacagtgttggaaagtcatttaaatagcatcacaagctatgactggcg
tggccttttgtgggtttgcagctctaaggcccttgtcagctatatcttttctttattttc
aaatcctaagaagtactgaatgccaatgtagtctgctcctcctcctcctctctgggtctg
acgaccggcaatatgcctttaatcaagccgcagaagacaaagtaatttcaattttcgaat
tatttccagcaagcccgactgaagctgaagcccaatgctaatgccgattccgatgccggg
aataccggggatgctgggggcgtgggctgctgctgggaaaagaagagtcaaagagagcag
gcagagggcagggagagggcagcgcgcgtgtatttaaattaggcgcacataataaagcca
atgagtgatttagttgaattgccaacaattgaataaattttccaattgcctggatgcccg
cattagcattagacccccccattcccccattcccccacttgatccggcgacgactcctca
cgcacatcctgggcagcacacaaaacgcaaaatcagtcgaacgtcgctccattcaaatga
atggacttcactgtcgtcgtcgtcgttgttgtcgttgtcgtcgctcaacaatttggtgaa
cccttttcagtcctcatactctggtctgggggttgggccttctcctcctcctcctccttc
tcatccttctatcctgcgatggggttaacgcttcgcttgggttatttgggtttgccaact
ctttgaagtcctgccctgccctgccctgcccgtgcattctgctcgacttgtcctgctcga
acgaaatgaaatgagtgtttgtagcttttcatgcgttgacacccatttttcaggccgaaa
ggcctgacacacgcaccgctccacaccgcactccgctcacccactcagtcaaaacagaca
ctggcaatatgctactagagtcttccatctatccacacgtatccgagggctggcatatct
tcggcttagcctccagttgggtcaggggtcacatgcattgtttatgagctttgcaacttt
cgcggatcgatagctcctaacgagggcactggcccgctgaaaacttccgccgttgaaaag
ttttcctggaactatttcagtggagagtctacgcacctgtgtagaccaatgtggcacaca
gagccccgcagtggactgtgttcttaaagccgcctcgaaaatggggcctcttcgaagctt
gattggaggcatctttagcttttgtagagcattcgcttttcgctcaatgtatggcagtga
gtatgtctggagagcaatcatcgttttcccgtttccaatatcaaatgaaagcgaaagccg
agaccttcctctacgcctcctcctgggccccaaaagtgcgtgggccggcagttaatttcg
aaaaagggttgcgcatcgcatcggcagggccactcaattgtgccattttttccttgccac
tgatttgcggcaggcactctccgttagcgttggcaaaaaacacacagaaaaaacacgtag
ctgtggcatcccgaaagaaagggaagaaactgccctgaaaagtgggtgttttattgaaag
tggcggcgcgcatgagtgccaaaggctgaaggcccagccaaccgagtgtcggccctggct
tcgtcttcgtctccgtctccgtctgcagctctgactctgactgtgatgctggtcctggtc
ctgggctggattctggggcggttcaggcggaggggacacgcccaaatggtttttatttct
tagaaataagtagctctggcatactgatgctcttttgcctggcatttgccattgccattg
ccatttgccatttgccattggtgtgcgccacattttgagagtgcgggaagaaggggctgc
actgcagatttgcagggatcgagtgcagcagcaacaagtttcaaagaacctttgactttg
actgtctaggaatgcaactactcctcagatcagacgatcgccaatctttggcgaccttga
cagccagccccaggtgatcgcttgggaaaatcctatggcctatccacagagatccgatcc
agtcaacgaatgacgatgactatgacgatgatgatgacggcatcgttgatcccaaagcga
taagcaacatttgctactttttaacatgacatcaatcaacaattcagccgcagaaggagt
catcgtcatcgtcgtcgtcgtcgtagtcgtcgtcttggccagggcttggcttctgttaaa
gccgcactcaaaatgcttttaagttttgcgagcgaaaaaactgctgatgcaaagatgacc
gaacagaaaacaaaatctgttttctctctcttcgaaaatccctccgtttcggccgttaat
ttgatttcaaaaggccgccgacgccatgaataggcaaattatgtacaggtgcagtgcagc
agccactggagccactggagccactggagccaccgtcgaaccactgaagtgcaacaccca
ccgccaaagatctctcagatctttgggttcgatgaaaattgcaggcagccgtcgcttcag
agcgtcgctttctttcagtggtttctgtggctcttcgtgtggcttaattgaatgtcagac
ggtgtggtgcgtttgcccatagagataccagcataggaaacccacagccgcctccccccc
agctggagatggatgcgtgacacgagctgcctttcaggaatgcagtcagaaatgaagggg
accctatggtgtcgatcctcacggcagtcacgacctactggtctctggcaactgtcgtct
gcggcgactcacgcgcccatccgtagcggacaactactgtgctgctggatagcccaaaaa
gcaaaagcaaggaacaacaaaaacagcaacagcaacagcagcaaaactctctctggggcg
ttggggcgtgcgcattgattgaatgctcaattgagcgcatgaaccggcgatcattttgcc
tgtacgccctcctactcctcccccaacgagccacagccacagccacaaccacaaccacat
tgagcactgaatggagcggaggagcgcactcagcgattgaagattgatgctttgattgat
gggtgtcagcaaattggatgagtcgtagattacggatgagaggagtcgtcgatgaggccg
ctgggcttcttcgcattttaaatgcaatttgtcgaacgttttcgccgctttatggttttt
tttttgttgttctacatacatgcacatcgactagataatcgataatcgatgataataata
acgccatggatgatggtgggtctcgagcccagcagcacagaagcaaagctctatttgaat
gctgtgtgtgggggggggggataagtgtgggaaaagacatagatagatatttgggctgta
ccccaccatgaaaaccatatcggggtaccaccattccaggggtttccattccaggactcc
tccttcgattctcgttcaaggacacaactctttggccacacctcgccctctgtccatgtg
gccatgtggccatgttgcaaggcgctggggcacataccacaaagaccccaaagtcatttt
aaacctgggcccccgataaaaatctaataaagtgcgccggcatcggggcaccaggagaac
cacgggagacacaggtggggcagacacgtggagaggcaagcaatttctggaaattatttt
ttaataatttttctcctctctttttgttgttgctgttgcattttgcgctgcgttgtaaag
tatttttgcttgatttcttgattttgtacctcgtttttgctacgttcttgcctcgttgtt
gttgcagttttttgtggctcttgttgcaacgttgtgcggcacactttgcactatcgaatc
gtgtggatctgagcgacgagccgacgagccgacgacgttgtggtctcctccgaaagcctc
ctcgcttgctggcagccctgacactttgcaggtgtgccagcaactagaaagatcaacggg
acgcagacaaaaatggcggggaggggagtcgaaaaggggggagagcagatgtggcaatgc
gcaaggcgcagcgtgcaacgcgaggctaaaaattaatttcatgttcgaaagaatttttaa
ttaacttacatggcgtatgagtaatattaaatcattgcccagaagagttcgggagaaggg
gtctgagagtcggtgggaaagagagagtgtgagagaaataagagggagggcaagggaaag
gatatacactgtgtattgttcaggattgctcttttgtttcaaagaacaagcggcaagggc
cgcagctctacatttatattctacacaaaactaatatatccctatcccctttgaatgtcg
ggcataaaaaggctgaagggaactccaaaagtcaaagttctggggggaaaatcaatgcga
aactggagaagaggaaaacggacgccctgcctgggcattcgaatatgttttactggagcc
cattggtcacgtggccggcgatgtccttcccagatcgctgtactgtctggaaaggggggg
aaagggaagcaaacaatttgcgctcgttacgcggttgaaattgtttcaaccctcgcggca
atcccgttgggggggactttaaaatcgcagcgaaataactccccctagtggccatgggct
gtttcgttatgtgttttgtcattagtttcattttataatttattaacgtcaacattgtct
accagaacaccaccaagccatcccccaaccgaagttcccattgacattcttgttctcatt
ccccttttgtggccaaatcaggctgaaactgtttttgagaagcgtacatgatgcctcccg
atgcctcattaccagcttcgagtcggggaagttctggtgttctggcaaggaagggagatg
cctttcgatgcctttcaatgccttttggctttaaatgaccaacgaagcggatgcacttta
atttgacaacaattgtgtaaattgcctcgttctgctgtttgtcctttgactttggattcc
atatcctagtacgtacgtacatatacttctttaaaatcccccatatcagaggagaaagcg
gcagagcagcggcagagcagcggcagagcagcagtagttgggtaacaactgacactaatg
tgtcaaaggtcacgtggcattcgtttgcgacatttgtggatttatctctcagtacggcgc
tcatcgagagtgcgggagggagggtcgtggatgtgcgatatggagtggtgggtggtcctg
gggtgtgcaccagactgtctgaacttgaaacggatccaacggggggcagggggcaaggag
ggggggatgccaaggctaatgagtgaaaggggagatggatgatgccatctctctcctccc
ccaaaaggggggtcttcttctgcgctggaaatgtctcactttcgtacgagtatcctggat
tgcaatgcttcctcagcccgtctccttggaccgctcttgctcgtccaagtggaggtccaa
gtgcaagtactccccgtctctgtctctgtccctgtctctgtccctgtcactttctggctg
tctatctgtgtgtataatttaccatccacaccttgttaatacgaaattaatgactgcatt
agataaattacattccagctgctagtgccagtgtgctgttggctcttcaattattaagtg
acaagcagggacatgtgcagagagtgtacagcaagaaggactacagcaaggactgcgcca
gccaagaccttggctatcaaagtcagggtcctggggccactactcgaacaaattgccact
aaagcattttgatggcaatcggcgcggaggtctctaatgacactcccgaggagctgcagg
agcccctccaccccccccttttgttattgtaattagccccccaacatccctccgtggcca
cccccgagccaaatctaaccacctatctatctatccatctatctagctatctatctatcc
tcaaggtctttgtgggggttgactggaacattaaaatatgattaacttttgtggttcgtg
ccattgtcgtgtctatttaattagaagtgaggccacgcagtgcctgcgcctttcaggacc
tgttccgccgtatcctgcgctaactaatgacccttggaaggaggccagttcctgttcctg
ctcctgtgcctgtccgccaagggggtgcccctttggggtgtgggtcgcacaaaaggcgct
aatctaagtttgacgtgttcggcatttacgctcttttgggccaccagatagacgttcaat
acagggtgctgagggtactgagggtgctgctcttttcagagagcttttattgaaaatctg
gacaaatggaggtactactcgtgtagggtatacctgggtcgtggaatgcacacgtttttt
tccctatttcgagagagatctaatcataattatgtgatttcttcactccacaatggccac
acaagaaagtgttccttttgtactgtaatttgtattgaaatgagcccacaactccagtct
tcagacttcagaccctggaaatggctctgcgctgtccctgggcctgtatctacgggccgc
ttggctgcattttgttaaaaggtgacaattaatttgtcaataatggaaattgtcaccagg
ggcgggagcacagggacaacagggacaacaggggtggacggagaacaggtagagagcccc
cagcccctccacccgccccaccattcgtgcggccattgttaccactaatgatatatggtc
tggttgacggcgcgactcgcaactcgcaactcgcgactcgcgactgggcgaacagggtcg
ttatttaattttaattattttgtcatttgtataaattaaaatattgtacgagcctattgg
ccacggccgccaaggggttaagcttattattgattaatgattaatgatcggcaggaagcc
ctctcccatagcgtgacaattcaatcattttgctcaaaaaatgtacattcaaaggcaagc
ctttaattacgagcatgtgggaaatgggttacccgattggaaaatcctttgatactacaa
ttatcataaacgatttgttcaacaaaaatttaaagttttccaatgggttcttttgttttc
tataagctatctcctccaaggatccgtaacatttcgataaattgcaatatttaccgttcg
tttggtgttggtctcatgggttccgcatactaatattttattttatgaacaaaaggaaaa
aaaactcattaagaactggagcccccctccagcatcgttttgggggactgctggattagg
gcctggctaatgagaaattttgatatatttttttagccaagaagagaagcgaggcaaaga
gaattcccaggaatttttcacacagagatggagccaaaaaaacaaaaaaatggaatcgaa
gaaggggaaaatacaacaaaaatggcgatagaaatcgtgatacaatcacgtctagacttt
tacgagttgcgcctacaaaaaagaggaaaaaagaaacgagaaacaacaaacttatacaaa
acttatatacacacagatacgcagatacagagatacagagatacaacgatacaaagatac
ttgtgtgtatgtgcaagaacgagaactgcagcgcctgtccctggacgtggatatggacgt
agacgtggacgtggacgtggacgggactctctttttggttggcaggtcaaacgggcaacg
tcaaaagccagcaacgacgaaggccccaaacgccgaggaacggaaccgaaccgaaccgaa
ccgaaccggctacaacttttggccatggacttgactggggagctgggggtcttcttcttg
gatttgaaaagttagaaacttgcagataccgccgccagcagctgaagagacgcctaaata
cgaggcagcagcagaagcagtctgaggctcagagatgaaggcgagtggcaggcaacgtct
gcggctaattacaggctgccacaagcaacaacagcaacaacagcaacaacaacagatacc
gaaacaacgacagcaacaagcccccgagaaatgatatattcaggctgctgctttatttgc
atttgtcccaggccaaagaaggggctccaaaacccaagccagaagccacaagccacaaga
agctctgtagagctccccaacgattcagcaactctatgattctctatgtgatttctatga
tttctcaaagatctattccataagccccactcacaatgcccattgtagaagcaatcattt
ggcaaagcatttcttagatctcacatgttttcttggttctttgaatcaaacctcgatcag
ccaaaccaaccttcccataggcagcacttcgttcccccatcaaatgagcaaatttgttaa
tttcccacacaatttttggttcggcttgaaagggactcgaaagcaaaagtgaaaaatgtt
atattgattaagtttttttttggccagcccaaaagctggggttcgcattcatctaagagg
gaaaacatttcatcctttcgcgcattttaatcacgcttaatgatttctgctgccgtagac
accggcccggaccggagaccctgagagcgagcccttcgactcgacccttccttccatcaa
ccacaacatccttacactcattctcattctcatcatcatctcatgcccccatgtcttggg
cttcgttcgtcgatcaatttcggtacgtaggtggttaacaccagcacagatacagctgca
gatacagatacaggtacaaatgcagatacagatacagagt
