# Supplementary material for: SMCis: An Effective Algorithm for Discovery of Cis-Regulatory Modules
Source: PLoS One. 2016 Sep 16;11(9):e0162968. doi: 10.1371/journal.pone.0162968 (PMC5026350; doi:10.1371/journal.pone.0162968)
Supplement: S1 Datasets — (ZIP) [file pone.0162968.s001.zip › dataset/Drosophila/btd/dsec_gm11382.fa]

>scaffold_15:331931,371930
agttcttctttttcaggcagttatcgcacacgaagccaccgggccaaattgaatccagcc
agagcacgcagatctggtgctgtttgcgtccgcactcctggcaatcgacaaacggctcca
gttcgagatgatcgttcttcatctccttgaactgatcctttttgatttgactggataagg
gaatggtaatgggttttgcatcattcataatcttattcatcttactaatctattgaaacc
catttccataaatgggaagcccgctttgaatatcatcttctgggtttataatcaattaaa
acaaggtttgaatgtttaccaaatattaaaacgaaattcaaatatagtaaaattctcaag
aagtttaagtattaaatctttacgctcatcaaattatgatgatttacttataagcaagtt
ttaagaacttttgtatctacgaacctacaattgaactcatcaatactatgataatgtact
taattatcttatgtatcaactataagccctttccctcttttattatataaaaatcttaac
taaaaatggtatattcatcggttttctactcacgtttgcgattgcagtggatcgtcgccc
agtgtgaccgtatcgccctggatgtcgttaaagcacttttggcagtaggtgtatctattt
gaggcgacaccgtattcctttagactgttgatttttgttcgattgcgtttgtttttattt
tgtttttgtttacgattttagttcatttatgggcgaattttgaagatggcagccaaaaag
ggaacacaacaacacagacgtgtgtacaggtgtatgggtgtacaggtgttcggatgtacg
gatgtacaggtgtgcgtgcaagcgagatggttatatgcatttagtcaattgcgagagtgt
gtgggtggtttatttttttttttgtttgtccatgtttttgttgtcacacacacacacaca
cagagatttacaatttaataaagacacgcaataatacagttatgaggtgacacatattaa
caggtattatattattatttttgtttttgttgcagttgtcgccgggggagaaaagaaatc
aaaataaaagaaaagagaaagaaaggaagagaaacaaaaagtgatttggattagaatttt
tttcacattaatacaacatttaaggggtacaatcaatatcaatatagaggctctaaaatc
cctcgagtattacgattattaattacatagacaaatcgggatatattctaagcaatttta
ctatacacgatctgttttactacattttttgtatgtacatacaaatactttagaattctt
aatgcatcgggtaatatatcaatatctataagattgttttacttctataatattggatct
ctctctagttctttgtatttggactttaaaacagatcttgcattttaaataccaggagaa
caaaaatatcccaaaaactgttttccaagttcaacactacttatgggggtctcgggatat
ttaatctcatgaataaattccctgtttttgtttcgtttggctcggttccgactattcgaa
aaatgtgcaatgttaaaccttaagtcgcattgcgatggattgaatcaaaactatttaatg
gccatgtaggagatcaggaaatgcaaaaaggctcagcaaaagcggcgatttcaagggata
ataagagtatgtgcgtatttgttttagttaaatatctaaagatattattacaaattttcc
ttgtgcagcgtgattttatctaattttatctaatcacatagaaaacacagtggagaaagg
agggatagacaggaggattaaggatcaggaatcaaatccatcaaattagggcacaaaact
gactttttatacggtaaagatactaaaagcagccatcgaacattgatattggatcggtaa
taaagagcaagcggttcataactaaatcacaggacctgttgttctggctttttaattatt
tacacaatttcaatacgagaagagcctgaatttcgtctgaaaaaggccgaaacagtcctc
tgatttttcaatactttgaaggactcgctgaatgggaacattcgtaaacgagcaagcggt
ttaactaaattacattttacatcaaacagagaaacagaaacgaaacgaaacgaaacggag
ccaagcaaagatcctcgactggagaatatgtgggtctcgaatggaggatcatcggatcgt
atcgaatcgaatcagatcaacacatacctgttctggtagctgtagtacttggcatcccgc
ggaatcgtgcagagctgcttgccgtagcagcagagcacctgtggattaaatgtgtacttc
ctgccgcagcaatatcccagtgcctgcatcacaggatcaatctccgcctcaaagacttcg
gaaagctaatgggtggataggtggaaaagatagatactatgaatcctttggggatcttgt
cgtatgacagcgctcttacctttgtgcaatagcgatagacccgcgatgttttgcgattat
acagccaggcattgtcgaacatcagccaaacgtcgtcgacatactcccagggatcgctgt
actttccattctggatgttggtgcgtatggtgcccaggtccatgggcttcttaacgatct
caaagtaatcgggaatgcccagcgcctggggatcaactgggtagcgaaagggcacggatt
cgggctcctgcctgtagagcttctctagcgtaggcaggagagcggtgcgcagttcctcgg
gattgaattctgtatgaaagagtaagagaatatttaaatgtgaattcctttcactgcgaa
aaacttgtacttacggcacttctttttcttgtcacccgcattcggtgccagtggctccgg
tacgagtggtttcgtatccatcttgggttttatgtccacagcaccgcctgtcgctccgct
atcgtgcgcaccattgatgttgtccttgccgccgccaacaccactgccgccgccaccttc
gccatgatgctctccggctgtcgatcctccagcctcgtccacatccatggcctccgtttt
gatcttcacctcgccatcgagtccctcctccgtcttgatctccattttgatcatgctggt
tccgtcgttgttcacattcttgcccttgccaccacccgtcgagcaatccatctgcgagct
atcgttatttccgccacagctgtcatccataaactccttcttgatatcgtcatcttgctt
aatggagtcaagtttgcccttagaggccataccgccggcatttccactgccaccactgcc
gtttgtattctcgccggatggcgagggcgtctcatcatcgttgtctcgcgccgcagcctc
cagggcagccatctgagaggagagactgctggagctgctcatcatgcgactgctcgagga
tgtcgatgtggtggtcgtcgctcccgttccgcctcctgccgttcctccagacatgaggag
cagtggattgctagcgggcgtagtggatgatccgcctcctgcattgccaccaccaccgct
gctggtggccatcgtggccgatgtaggagtcgataccgagctgagtggtgtacccgagcc
cgccgaggaagatgatgacgtggaacttgcacccgctgcagttgctccactgctgctatt
gctgccactgccactactcgcacaggtggctgctgctgatgcgggcgtactgctcgccgc
taatccggacgcacttgtcgccggcactggggaggcgggtatgtaaggaggcgtacccgg
ccgattgctcagcggctgttgcattaggctgctcaccgagggcgggttgttgttagcact
actactattattattgttggagggcgtgccaatcgacgggccgttggacaggaagccagg
tgatgggctcggagctgaaaccgtcacattggaggcggatcctccagctcctggcgctcc
agcccccgcattcagggcttccagactcgtgggcgtgggcggcatattattcagcacact
gccaggcttctgttgttgctgttgctgaccttgctgctgctgttgctgctgcattggtga
gctaaagctgttgctagtcgcctgctgctgctgttgttgtagaggtgtggcattgctaaa
tggcgactgcggcaacaacattccttgctgctgctgctgttgctgttgttgctnnnnnnn
nnnnnnnnnnnnnnnnnnnnnnnnnnnnnnnnnnnnnnnnnnnnnnnnnnnnnnnnnnnn
nnnnnnnnnnnnnnnnnnnnnnnnnnnnnnnnngaactgctgctgttgctgctgtcctgg
caccggactggtgagcacattggtcgtctggtaaggcgagagcgcgggattgaccaccat
gccaccgggactgggtcctggtggaccgaccagtattttgccggctccagacccgggtgg
ttgttgctgctgttgttgcgggaactgcatgcgctgttgttgctgcagggcgagcatgtt
gccaccgggcgaatgactgcgcatggtaaccatgttgttggtcactcccacgccgacgcc
caggcctgctgccgtctgctggcccaatatcccaggtggtccttgtggacgcagctgctg
cggcggcatcacaccgcccattggactgatgctgggatggatacagctctgcagaggctg
ctgaccctgctgctgctgttgttgctgttgttgttgctgctggggcaagacaacaccgcc
cgctacaccagctgcactgcctgctccaccagccgctcctccaaccactggattcgcaac
gccctgctgctgcatcagcatctgctggtgctgttccttacgcttcagacgcttctcctc
cagctccttttgaatcttgtagatcttctcggccagcaggtgatagtactccgatctgga
cttggccatttcgtacatgtccttctcgaccttttccgcgtatgaaacgagattatgcat
ccgtttgtcctgcatggtcgtgggatccgaggtggggaagatggcctgcaccagtttgtg
gacgaggtggttgcgcagatcggcggtcaccgattcccgccagtctttctcgttgtcgcc
cggaggtccagagtttccgccattgccaccgccggcacctccagctccaccgccggcatt
ctggctggggttgaccgcattaccactgcccgtggtatcggctggcatcaggacactgga
accggctgccacttgaccaccactcactccggcgcccgctgatgctccgcccgctcctac
gccatggctctgcggatgcacttgggccaccttcagttgctgcttatcgttggctcccac
ggctccgccggctgctgcaccaccgaaattggtattgccaaagccaccgacgttgacaga
gagtggtgctggaatgttgccacccagctgggcgggattgggttgctgctgatgctgctg
ttgttgctccaccatggtggcaaggccaccgcgtcttcgattctggccttgttgctgctg
ctgttgcagcatttgttgctgttgttgatgcaggctgttaacatcgttcggcagaacatt
tggtccacttgggccgccgggaccgcctggtcccagcaccctgacggccggctgagcgcc
ttgaatgcgaatcacaggagccaaaccctgctgctgctgctgttgcataccacctgctgg
caccggcgatagtccaacttggcccatgccatcgaatcgacggagttcttgctgctgaac
ctgctgctggtgcacctgctgttgctgctgctgttgggtcaattgttgcaccatatccgc
aggcgttttcggcgcacccggtgcaccgcccgctccctgctgctggggaagaactatggc
agtattttggccacctcccggtgcaacctgctgtccctgcttgccatccaccaccagacc
cgtcagattgggctgctggttctgctgctgctgctgctgctgttgttgctgctgctgctg
ctgttgctgctgaagattaccgcctgctccagccgctccaccacccgctccgccggcacc
tggaggcgcccctccaattcctgccggtccgcctcctggcggtacattcgcattttgaaa
aaccgaatgattctgccggaagggatagcaaatgacgcagccactgtttgtgcacgtttt
gtaatgcaacaggatttggcgcgaggaggcacaatgctgcatggtgcagtccttgctctg
tttgcaagtgcccatgtgggccagcacggatttcatcgccttgcagtagttgacgttgca
cacttccctgttcggattcatgttctccctgcgattgcatttgtgtgcatggaggagcag
catcagttgctgctggatctgtcgcttacggtcgtcgggcacatcgcgattggcgccacc
agggccgctagattgcacggcgccaccggctccgccgcctgccactgccggcacgccagc
aacggttcctgcattggccacaacgcctgtccctccgattccgactccctgctgctgttg
ctgctgctgcgaggtgccaggctgctgttgctgctgctgctggccgggatgcccgagcag
ctggtttggttgcggaggacgcgggcccatggctccggtttgctgctgcgccagcatctg
ttgctgctgaggattcccgcttaccagctgccccgtgggccctgatccatcgccgccgag
tgtggacatgggcaccactgtgccaacgggccgattaccctgcggcatgcccggtacgac
gccgcctctttgggccatctgctggccgagaagttgttgctgctgttgctgaggattgtt
gccaccgcctgggccaccatactgacccactccgtagggcagactgttgagttgagctgc
aaacggacggaaatcttacattagccatcgattcaattccatgctgggaatgcacgagat
ctggaactagaaactcactcatttgcatgttcggattctgcatgcgtgttcttccgccac
ccaggcccgtttcctggaccaccagcttcttcagagcacccatgagatgcgggcacgaag
catatgctgttgctcaccatgcgtcccatcattgnnnnnnnnnnnnnnnnnnnnnnnnnn
nnnnnnnnnnnnnnnnnnnnnnnnnnnnnnnnnnnnnnnnnnnnnnnnnnnnnnnnnnnn
nnnnnnnnnnnnnnnnnnnnnnnnnnnnnnnnnnnnnnnnnnnnnnnnnnnnnnnnnnnn
nnnnnnnnnnnnnnnnnnnnnnnnnnnnnnnnnnnnnnnnnnnnnnnnnnnnnnnnnnnn
nnnnnnnnnnnnnnnnnnnnnnnnnnnnnnnnnnnnnnnnnnnnnnnnnnnnnnnnnnnn
nnnnnnnnnnnnnnnnnnnnnnnnnnnnnnnnnnnnnnnnnnnnnnnnnnnnnnnnnnnn
nnnnnnnnnnnnnnnnnnnnnccagattgccctgcgcaatggtgttcatgcctgcggaag
tatataacaaaattggggtttttagataattgttgctatataaatttgcttgcattgctt
ggataaccttggatatcaaattacaaggaggaacgattactcacctggtatggcgttcat
gccattgttgccattattcgatattgacatgggcattgagttgaccatacccatctgagt
ggccaccacctgctgcatgccaccctggttgggtgactgcaggttgggcgacttgctgcc
cagctgctgcatcccgggcaccaccatggcgcccttttggccctgctgctgttgctggag
taggtgctgcagttgctggtgctgcatttgactgattctgttgcccgctcctgagccgtt
gccactgccgtcgtcgccacccgttccggatccgttgccgccgccggctccgttcatctg
ggaaggcacaacgctgacgccaacaacaccgccgacacccacattgactccaacaccgac
tccgcctgtgccagagccgggtccttgggctgccggcttgttgggtcctccaccgggatt
tgggccggatgtggggtttgtggttacaccggaggcgccgccacctccattgccacccgc
cctgctccgccgttcagctgatccgaccaaccactgttcgaggacaccagctcatcgggg
caggttctcctccagaaagtaagagatgtccgctggaggaagatacaaccgaattgtttt
tagtaaggctttttgaaatccgtaaataattaagaaaccatttggtctcatataccttta
tagacgcagaggaattgactgaacgattccttttggaaccaaaataaatagaatgtttaa
aaaaaaaaaaatgaaatccgtaagaaatttataaatttatcgtaacactaaaagttatta
ttcacaaaaaaaaaaaaaaaaaaaaaaaaaacaattggaaaacgaatattctggtttcgg
tactcacttggatccattttaacccgcttttggggcggttcgtctaagtgatcggccatc
atatagaattagtttgattcttccgtttcgaacgcactcgaatgcaaaagaaaaaaacaa
aaacccagacgaaaaattttcggaaaagctgagtttataaagtttttctgatttttggtt
ttttttgtttttcacttttttttcgtctccgagctccgtctatgttggagctcgattgtg
tactgattttcgttattggaacttgtcaaatcttaatcttttgtcacctagcactttgac
aattgttgcacaggttgtttgtttgattggttaggtgtttagtgttttaagttgtagatt
tcttgattagtttggacactttgcaacacacgcatgcacgcacaatacacaacacacaaa
gaggcactcaaaaggcgtggctggcgaggattgggatttggttttggtattgttggtgtt
ttgggatcttgtaatcgatgatgttggcgatgcttgcacttaatgatgatattaacgctg
ctgttccgctttttattgcttgggatgtggcttgtgttgttgttcttgttgcagttgttc
ttgttggtttagataattcctttgctaattgccgctgcaacgacagcaacaacgtagccg
gcgctatcgtcaccgcaacgtcaacggatggagctgaccaccaccacgtcgtcggacctg
tgcccgctgatcctgctgctcccacacccacacccacttccactccttcgccttttctct
ctccttctgccgcttccgctgatcctggaggatcgcgcagccaccaccgcctgctcgttg
cggcgccgttgagatcgttgtcgccgccactggcgctttggccagcagacaacttttcca
ccgcctggtgctccttctgctcctcttgatgcttgttcttatcctgcgtccacttgacca
gtacctcttcttcctcttcttcaacttctgtcctgcgctttcttagctgcaatttgttgt
tgttgccgctgctgattctgctgtcgtcgttgttgtggttactgctgctgccgtcgttgt
tcttgttgttgcaattgttgtttgtcgaacagcagcagacacacgcgtgcattttgtgtt
gttgggccccaaaaacaccaaaagttgaccttggctgggcggctcttgttattgtttgtc
tgttgttgcctgcctgcctccactgagagaaaaataacggttcttgctttggctctctcc
tctttctcttccttttctttctgcctttttttccgctatcttacatattttacgtgattt
gtttttggcggctttttgttacacataaataaataaatatatatatatatatatatatag
atattttgaacatatattatatatgtttgtgtttaattttgattgcacttgattcggtta
tcgtttacaattaataaggaaaaaaaaagcaattcacattgttggctgttgttgttgggt
ttgttgtgtttcggtttgtttctgttgctggcgcgctgctgtgtttttgtcgatgctgat
tttgttgctgctgctactgctgccgacgtttgccgctctagcattacacattaactgcaa
atgcacaagaagaataatacgcagcctattagattatgttgaatggacgaacacacaccg
cacacaaatcgaaagcaatatttatttattttcttctttctttttttgtaatttagccgc
gcgcgagtggacagtgaaaccgaggggaaaatggaaacaaaacgaaactaaaatgcgacg
agacgtgccgaaaacggggcgaaaagggaagagtacaacgagaacggtaccgagaattct
ctcggtctcgttgcactcatctgtgtgccgcttgacgaccactcactctctctctctctc
tcttgtctgttcttgcctcgcaatttttcgccaatactaccagcgctgtactcgctattt
tactcgcagacgtgtgtgttggcttctcgctctttcgccgcacaccacgaaaatgaaaat
aataatttcattttgccgccagtccccgaaaaaatatggaaaacaagtgccgtcgttggc
aaaaatatactttgaaacatgcttgaaatttgtaagacaaataaatttttggaaacaaaa
ttgcacaccttggcaggtaataaaaggcagagaactgcttaaaaaattaattgaagtatc
agccagttgaggctgtgctctatagtctagtttataaattaaatggccgaaaaagtggcc
gtattttggttttgcttccgcattcgagcggccatcatatgaaattcaatttgttggggc
ggcgagtggcgagtggggtgcgagcgggatgacactagaatgcagtggggctggctgaca
aaagctttcacacactcacgcacacacacatttggggtttggggcgcgcgtacagaattc
tcacagcgacgccaacgccgttttcaccacacagttacacacacgcacacttcgaaaaca
gccagttcgtacaagagcgagcacgagtccgagagagaaagcgtgcgatggtattagtgc
caagcggcattagtgtgcaatatacacacgacggtaaacggcaacgagtgcgaggagcat
tggaaaaagaaagaaaaacagacgacagaaatatattccattttttttctgtgttcgctc
gtcgttttcgtttcgttttcttcttcacgtcgtttcaaagtttctattgcagaaattttt
tgtgttgtctccgtcagagcgtttttcatttttcccggcccacacaaaaatcgcaaaaat
aattggcgaaaatacgaaattcaagaaaatgccgtagaaaatttgaaaaaaatttcagcc
cgattttggccggtatttttatttttccaccgtcaccgattgccacgcactaaatttcta
actatactttgcaattttgccgaatttcggttttataccatatatttttcacattttccg
gcgattttataaaaatcccacaaactttttcgcaacactaaaacaaaaaaatttcagtcc
gcttgtgttaatcgttctccgagccaaaaatgtttttgcttcagtgtgaccgcggctagc
cgttgaaatacaccaccgagctcggaaatacactaaaattgactgtttaacacaacacgc
gagtggggctctcgtcgctctcgcgtgctgttgggccgctgttgacgtactgttacgacc
cgaaatccatataaatgcctctgctagcagtctgttggccccgtaacagctgttagccgc
tgtccgaacactgttttgctctagcccctcgctctctgcgtcagcgagcccgctcacgcc
atgcgctccctaagagccgatacgcacacacgcgcacacatatggcgcgccagataacga
agcagcgagtccagagatgaccacatgatgacggtgacacattcgccgatacttttatgc
ggtcacttgaaaatgcgcacaaagaagttttgtaagaaacatctttggttggagaccaac
atcattatgaaatgaatattctttgcagcgtttttgagatcaaataggttttctaaaaag
atgtttaatatgaattaataaatcaacatcttgaatgaatgcagttgtttagaatatttt
gttttaagaagtatttttagacattatttttaaaacgtttgtccattgtaaaaaatgagt
ttaaagttcttcaaaaaaaaaataaaaaaaactatatttatagaggatcacgtaagtgag
atggatttgcgcatctctggtgggcccagtgtgagcgtgttttccgttcgctcttgccgc
gagagacaaagagaacgtgagtgagaaaggggcaagccgaaaaatcagccgccgaaggat
acactatcgtcgtccttgtccgacgaaccggtggtcatgcaaacaacgcacagaacaaat
taattttcaaattgttcaataaatgtcccacttgcttcttattttcccccccttttcgct
agcggaatttttgattttcttttgggggcgctctttcgttgacttttcgagcactttttc
gattttcgcgcgctgtcgaacggcagcgtatttatttacaattttttttgttagcggccg
ccgttgtttgttgcacatacacagcgcacacatataagcttgcactctggcacactgatg
cacacacaccgacacgttgtcaccgaaatgaacgggatggctatatgaatggctggcggc
cggtatgtgagtgcaagcgagataccgcgattaagactcgaacgagacgggtcagcgagt
gattccgattctctctcttttgcgattgggaataatgcccgactttttacactagatgcg
ttggatctggttatttaattatgctatttttctcagtatatcggcaattggtttcattaa
atttgccgcaaagtaagcaacacaaaccgatagttaagatccgacgtccctgctgcgcct
cgcgtgcacaatttgcgccaatttccccccttttccagtttttttcaacccagcaccgct
cgtctcttcctcttcttaacgctagcattcgtacgcggaacagtgctgtcattgtggccg
ctgtgtagctaaaaagcgcaattatttattatctagctatcttttcggattttattgtca
tttgcctttaaactattttatttatatgaataaaaacgtgctatgcacgttctgcaatgc
agaagagaagagagtttcaaaactgcaaaataattggaatataaagtttagttttacaat
ttgataaatctctattgtaagtggattataacatagattagaaaacagtccaaatcaaaa
tacttaattggaatacaaattttggttgtacaattgagtaaaatgagcaatacgcctatt
ttgcttactatttgctgtttacaagtggaacataatcataattttcaggttcaggttacg
catatgtaggcgtaaagaaatagctatatttgtagaagtgcgtatgcactttataaaaaa
ttatcctacattaacgtagtttatttgctttaagacctatctgagatattccaataaggt
tagttgtgtaatacaatgtaaataattggaaataatattgtaactaaatacttccataat
attgtagaggtccggctgaaagccccagcagctaaagccgatatctatatgattaaaatt
gtctacaacgttctaataaataaatacaatgcaaaatttacctattgagacaatacattt
attttactttttatatcatcgatcatttactgatttctttcggtgtagcgcctaagctct
ctgtgaaatagaaatggcgccacctaggttaagaaaagagaaacagttgcctttagttgc
ataacttcccgctagatggtgcggtatgggtaggtgtcatggctattcgctctttgggtt
attgtattcgctgtttaaagctgcgcacacaaataatattttagatttaatgtaagacaa
tttgtataaatgaaaatcaacacagtgtgcttcggtattttatatggaggaactggttac
tgaagattctaatccgctgaaacgcaaatatattcgaaaaatatcccagaatccaaaaag
tgatgtaagttgtgcatagaattaaaactaaacttgaaaatcataatcaaattcgattta
ttttaatcggcatacaaaacattatttctgtatttcagtaagcaactgagctgaatttcg
ttatatgtttgcattggtaagcaactgcgctccgctttgttagatattaaataaatattt
gtatttccaccgactaaaccaaaggacaatggagtagcgggaggatctaaggacaccaaa
gaaaaaagaacagcgaacgctcaatttggaatcgaaccaattagttgtcctttgtgctgg
cacctttgtcgcctggatttcgcaaatatcgtttttttcccatggaccatggcccatttg
ccactgttttttcgttggccattgcgggtcctgtttcggagtagaggatccttttcgatg
gttttctctacccacttttgaaccgtggaaagagcgcagcggggcgtgcggtgcaaagat
cagaggagcggcccgccgcggggcgccctcaactgatgatcgtttcgacaccccatttat
gcggcgtccttcggttccatttggcccgctactgtatccatacactgctagaaaaacgat
gcaaatatgttcgcgttccaaatttattgtatatatattattattatacattattatata
tgtatatatatatatattctctattatcatatatatatatatatatatatatatatatta
ttataatctagtttgtaatcttttccttttacccttctaacattttcagttatatttctt
ttaattattttccatattccgcgtttctggactattttttcgagtgttgcaacaagtggc
tcgagttcagatatctggatatttcttcggttcggccaagtgatttccagggaagtgtta
ggatccccttgtttcggcactctttcttcaccaccccccccccccccaccaccgcacaca
cacacacacattttctgcccctatttaggggctgtaaattgaggctgttgacatttttag
tgcaaaatggtttccgaggagatctctaatatcttgttcgcggttgtaacccctctgcga
cacacgcttcataaaagagcacacaaaaaacacgaagagtttcaaaggaacaccacacac
acacaggggagggaaatatttattattgaaattaaaatttattgtttggtgctattgttt
ttctctcagttcgactgtgtgtgttttttttttgcatcgttgccgcttgattagagaatt
cagtggaagtcgtccagagatctcgagatcccgagagatggctacaagtgcgccgcgcaa
aggtcaaagggggcgtggcacgaccttgcaatgtgacctgagtattgcgcaatctgtcga
tcgattcagttggttataaattcggatatgtgtggatgagaagggtaaagaaaatcgggg
gcgtttcgtggatctgctcagatgaatttcttcaccatctgttgcatctcgtggataatg
ccagcaaaaagatacatatatggaacggatggtcaatgaaaaatgatttcactgcatatg
aattgcaattcgtgtattcaaaatcaaactattttgaagagcaaaggttaaatgccataa
aacaaaagccagttcaacttctgccaaagtctgcgatgcagaagtcatagatagttagcg
atagataggttcagatacaagaagagatatacaaagtcaattggcaaaaaaaccccggag
attaatctaatctgcgacgaagaacgggccgaagacgctagaaaggccaaaatatttgca
gacagtgaaaggatttagatgcgaaaatccccataaatccaattaacacaaatctgcata
acgggttaaggtttaggctaaaggattacgaggcccatgccgtgcacccagcaatttcaa
ttgaatacttctcgatcgctcactacctggccaacgccgatttgcatatagatatatgta
tgtaaatatattcatatatctgactttcttctccttcggattaccgcagacgatcccttg
acttttcctgctaagcgatcgtaaaacgtggattatgcatttatggcaccccgcggcagc
gtggaaaccacccagccacccactcaaccaccggacaaccgaaggcctaacccacaggac
ctttggtcagagggtgcggtttaatccgagaccaccaaaaaccgatgggatggccatata
gctgcactgcgagaaagtagcagtgggttcggcattgcaagaatgtaatgataatcaaat
aggaaggggaactcttatatatttaattcaactatttattaacactataaactttataat
tatgtttgatgatttcgaatagattactttaaaaaacattgctaatacaaattaagtaaa
aatttatagaaaccaaaagccactctggcttctctcactgcaacgaagagatgtcgcatt
aatccgccaaaggaccgcgatcaggcttaagaatcaataattacgattcaggcgtaaccg
agtcgggggctaggtagcaaaacaaaacggtgtaatcctgactccgagccctttttcgtc
cgcccttcgggattagtggcgatccagcgagaaatcccgcggatgaggagctttgatgcg
gcgaagtcaaaacttttccagcttaagcctagcttagttgctactccatgatctacctga
catcgctgatctgcagatccgctgatcccacgccttgtttggtggctaatcgtcgcggct
aatcaattgattatcgccacggttcggttgagaatggatcgagttggttgagatctctta
gctggagtcacttcctcaaaatagattagtcttcaattttcacaatatttggagagattt
gcaaacatccaggcgacattcagttcactgcttccgatttattggaatgtgcatatatca
taaaaaagcggctttggtaaatcttataattggtaacatttttattgaatgtctttttta
tatatatagacatattttgggctccatttactttacatcaaaaccttatgtgggcccata
aaaaacgtcggcttttcttccattgcgattttccaacttgacatgacctagtggtgcaaa
aagtgggcgtgacgttgcgtgggcgtcgtgtagatatgggtatagtgggaacattccctt
gctgttgctgccgacttttgctaattgattatgcgggcgacgttgtggcccaaggacaag
aaacagaacaagagcaaggacacggactctaagggccaggaggcgcagggggattgtttc
tgcaaaggaggctagttcggcgatgggaacgggggagggtgggacagcaaggggagggac
tgggctgggcatacggtcttcgagtctagttgacttcagcattgtcataaatcttcggta
gccaaaaggggcagaggagccaaaggggcggagggaggagggaatcgggacaaggaggag
actgccagtacgagacaggctcctcgttgttgccctgcttgcctcaatataattgtatct
tccgtttcattacatgttgcccagaagtgcggctggtaccctgtaaagcccaagttgggc
ataatcgatttttatgtattctaaaatatttagttaatattccaattgtttgtattgtaa
caagctacttattcacttacgaacaatactgacaaatcaggaacaacaactttttctttt
attaaaacccataccaaattgtatgtttatttgaacaagtcttaaatatcttttacacat
agtagtaatatctgaaactcagaaatacttggggtgcaatagtatttagtcataactaaa
ctgtttaagaagtttcatatcagttggttaaacattaaatctcatattatcccaagaaat
ctcctacataatgattttcatcttaacaaagggtaacttaagagtcgagatccacttccg
tgagctcgttccgttttgggagtcatcattatcttttcacagcagcagcaagtcgtaaaa
tttgtggctcagacccacgttgcgtatgcgtaataaaaaagacgccgcgtaataaaaagg
gagcgaaaacaacaacagcaacagcaattgtgattaatatgcggcacacaagcatacaca
agcacaagcacacacgaaacgggcgcaggccatgcgcgagagagagagcgaaggagagag
ctgctgtctcttttgtggtggtgtttggtcaacgcccctttaaatacagttatttcattg
ggccgcgaccacacatttattagtttttattgttattgtattgatatttgaattatgccc
gctccctcagcctcatctaacgttactttttatcattgggatcctctggagaaaaatgcc
attaaacagaaattttaatttaattaaagtgatgagccatacttttctctgtctgcttac
tttcatcgaaacaaattgatggtctgagtgggcaaggggataatgagaatttaagcagat
attcgtgcttttaatgacggtacttgaaatgtgtaaaatgtcgagtaatttatgggcatt
aataatcgctcggatataacaatacctatgttttgtatgtgcttaatgtttatattaaat
ttttctaaaatatttgctaagctctatgttttgaattgcaaaggatacgtgaatacgtta
tttatttgatatacaatatttttaaggtgtggatagggttaacataaacataaattatgg
aatatacagttcaaccaactaaataataaaattttcaaatacttcactaatataatattt
caaatacttctctaaaaatgctaataatgtaaattatttacacatattcataaatccaaa
attttcattaaatttaagccaacatttttggcttaaagtttagatttaaccaacaataac
aacaaatataagcaatatgagcactagctgcaacgacaagaacaacagcaacaacaaaac
gcatgctcacccaattgctttgacacacaaacccacacatagaaattaaaacaaaacgcc
tgcggcagcaccgccagcaaaaacaacactgcaacagcaacgtggagagagagcaccata
ccgcaagagcgaaagagagagagagagtgagctagctacggagagtggctgctgctgccg
ggagtgacgcttccgagccacacgtgcaagcgagacgaagagagttgccccgaaggcaca
ccgttgcggccaaaaacaaccaccatgatggtgccgagagcgagagagagcgagagctgg
gtgagcactcagtggcgatagacgagtgcgagaatgtgatagcacgagcagcagcagcgc
tgccgctgccctctgcccgcgcctctgcccgcagccaagtggattcgttttgtacgttgt
tagactctctcgccgcgttttggaattcagtcgacaatcgacgataattaccggtggttg
tatcacatcacatcacgcgcagcagcagcagcactacgaacgaaagaagaagaagcagaa
gagccagccgcagtggcagcagagaaactcgctcgttttcggatctatatatatatatat
gcatatatagagggatatatatatatatatttgcacgcagcattggcgaattttcggccg
cgtttaatttgtttgtgttttttccgtgttctcctccgcgtgctcgcaattacgtgcgcg
gcagaaaaagactataattataaaactaaagtgaaaagcgtgccataattacacgaacga
atatcaataagtgcaagagcaatgtgcgaaaattgctaacgaacgcagtagcaaccagaa
gcagcaaaacgcagcagcaatcgcagcagtaggatccaaacaaatctcggcgctacatta
aaatcgcaagcgttttcaacatgatcgatgcggcctgcaattacttaaatccctatgcgc
aacagcatcaggcgcagcaacacgcgcaacagcagcaacacgcgcaacagcagcaacatc
atctgcacatgcagcatgcgcaacatcatctgcacttgtcccatcagcaggcgcaacagc
agcacatgcaacacttgacacagcaacagcagcagcagcagcagcaacaacaacaacaac
agcagcagcagcagcaacagcagcagcagcaacagcaacagcaacagccgcaacagcagc
atcatgacttcctcagcgccgccaccctgctgtccgcccccccatccctctccggctcga
gttccggctccagctccggcagttctccgctgtatggaaagccgccaatgaagctggaac
tgccgtatccacaggcctcatccacgggcactgcatcgcccaactccagcatacaatcgg
cgccatcatcggcctccgtgtcgcccagcatcttcccatcacctgcccagtcattcgcct
ccatttcggccagtccatccacgcccaccacgaccttggccccacctacaacggcggcag
cgggcgccctagcgggatcacccacatcctcctcaccatcctcgtcagctgcatcggctg
cagcggcggcggcagcagctgcggcggcagcagcggaccttggagcagcggcggtcgcca
gtgccgcctacggctggaataccgactactccggattggggccaccgaggtaaatatccc
tatatataggattacagaagttgacttgggaatcattcgcaagacagaaactttaaaatg
ctagggatcaatggatcaagcctaatagatcttccaatttgtggttattaggggatacac
tagttccgatctgaatttagattctcctcttaatagaataactaacgggctgatggtatt
tccattcatcgggcgagagatgagcatatatcttatcgcaaattatacagtttagaaaca
tgggaatatagaattcgctttattcccgacattcgaatggtttagtttacaaataatctc
ataaacttattagtattcagatagcaggtttatccattaaataactgattaaaaaaccaa
attaaccattctctgtcttcaattcttttctccatctagaagtcagttcccatatgccca
gtacgcctccgattactacggcaatgcggtgggcatgtcctcctcggccgcttggttctc
gcatcaggaacgcctctatcagccatggagttcacagagctatccgggcttcaacttcga
tgacatcgcctttcagacgcaattgcaacgccgctccgttcgctgcacgtgccccaattg
caccaacgagatgagcggcctgccaccgattgtgggtccggatgagcgcggacgcaagca
gcacatctgccacattccgggctgcgaacggctatacggcaaggcgtcgcatctgaagac
ccacctgcgctggcacaccggcgagcggcccttcctgtgcctcacgtgcggcaagcgttt
ctcccgatcggatgagctgcagcggcacggacgtacgcacaccaattaccgcccgtatgc
ctgccccatttgctccaagaagttctcgcgcagcgatcacctcagcaagcacaagaagac
ccatttcaaggacaagaagagcaagaaggtactggccgccgaggccaaggagcaggcggc
tgcggcgataaagctggagaagaaggagaagaagtcgggtaagccactgacgccacccgt
ggaattcaagcaggagcagccggatacgacaccgctggtcaactatgcgccctatgccaa
tctctaccagcattccacatccgcgggatcgagtgtgaatcctccgccgccaccgccacc
gctcttccagcagcagatgacaacgacaacatcgtcggcggccagctttgtggagcagcc
ctggagcagtagcagcagccgttccatacaaccagccactacctcagccagttcatcctc
atcatccagcgccagttccccagcggcagcggtcgtttctgccatcggatctgcatcttc
cccagccgcatcagccacggcgctcgcccagcatcattatgccgcactggccatgcaaag
tgagtcccagctggcggcggagtatgggctaaccatgagcggattggccagcggagctag
ccaggattccagctccagttgccacatgaagtccgagtatgcggccagttatccggctga
ttttggtgcgggaacagccagttacggctatccgcatccacatccgcaccatcacaatgc
gtgggcagcggcctatcatccacatgccaccgcctaggatgcccctgatccttcccaaat
tgttacagttgaaagttgatgaaacaaatgccataatgtcccaaaacccagaaaggcaac
aaagcaagcgtagaacgaaaatctagtgtgtgtttttttcagtgtttattgttgatataa
aatatattgtgaaaatcgaaaaaaaataagaattcacaaaataccgtataaggcattata
taatattatataaatatatatatatatatacatacacatatattaactatacatgtagag
actagaacttgaatttttttcattttttttccccaatctagtagctaaggcatttttttt
tgcatgtctgtacatacaaacaaatatagcgttctttttaagccataccatatagaatga
gagaaaccatctagttgtgtaccataataattgttaattgtctttaagataaattatata
caacaacaaaaagagaaaaatccaaggcgacaaaatccccacactgaaatcctatcaata
aaaaaaaaaacgaacaaaataatatcggaaaacaaagcgaatccagtttttattattctc
tccgatcccgacgcacccttgtttatgggttcctggcttgattatatttcagggttgttt
gatctcctccaggggttgctttcttgcatataaatcgagggatccaggaagcttcccgac
ttccggcgaacttgatctgcttttgggtgctgacctttggcggtatttggataataatag
aaactttttcaatagcactcattatagctgtctgcatttctagttataatttcatcaacg
tcggccatcgccttaaagctgcaaaagcattgttagcttgggagacctacttcatctata
gattgttttcctttcaaatgtgcataaatataggtacgaatgtgatacgtatatatcctt
aaatacaatgatttatttagtcaagatacacataattgttgaatttcataacaatcgggt
gtgatttaatagtagtttttctcactaaaagcggcttaccacttttagatccctttgaga
ttcgagatccccggtccttttcctagctgcgaaattaatttaatcccagcatcccaaccc
ccagccccccttagttcaactggggatcataactcagaaggggcacatattcaatcttta
ggcaaccaatgagagtcgatttagctcgagcgactatcccactttggccagcccaaaatg
aattgcccaacacaaagtttataattaaacgggaaacattttgtcccagcagaataaggg
ggggaaaaaaaactaataataaaaatacaatgatggcgtgaagattggcaatcgaatcgc
cagagagagaaagagaagagttcgatccaattcgatccgccgccaagcgatgcgagagat
agcgatgcagatcgattgcggccaatataaaatattgatttatgctgcccagcccgggca
tcaatcaattttcaagttgagtgagcgccaagcccccgaacgtgccacgccccccttcca
atggggaccccaactcttggactcaaccaaagtcttcaccatctttggatgcccgatgca
atggtgcaagaagcggttgacaacctcgcttgctttcggattggtagagccgtagtagga
ggcggatgaggaggaggagaaggaggaggaggaggaggaggaggaggaggaggaggaggg
agcagggtggtgatggggcagcccgacaacttcacacggcacgttaaatcatacgccgcg
ttggcccgcgttaaagacgcccgaatggcaaaaccctcannnnnnnnnnnnnnnnnnnnn
nnnnnnnnnnnnnnnnnnnnnnnnnnnnnnnnnnnnnnnnnnnnnnnnnnnnnnnnnnnn
nnnnnnnnnnnnnnnnnnnnnnnnnnnnnnnnnnnnnnnnnnnnnnnnnnnnnnnnnnnn
nnnnnnaaagggaaaagttcccaaaataaaaaagagtacaacaagaaatacaaaatataa
aatctcgcagcttaatgatgataaatgatgatgttatgatttgttaatttttcttcgcgt
ctcttcgtttttgctccccccacccccgctatcccatccccccttaagatattttgtttt
attgcgtagaggagttaactcgaacatgaggtatacgtcttttctgttttggtcggttta
atggctcgaaaagtgctctcgaccaactctcgttcggggcgaaagtgtaattttaagtat
gggttacagaattgctggaaatgttagttgtttagggcctatttaaatgattttgccttt
tggattttctcttcaggtcgaatgcacgaaatcgccagaacttaaacctatataatgtga
gattaattgcgagatttatttagttcaaacagtttgtaataataataagttattagtaat
agtaacagcaatcgagggaggtaaaacagataattcataatgatatttttaaatataata
caaccattcataatgtttcgtagcaatctttcgagatttcataattcttcaagggtcaat
acagtgggctaagacgaaaatcgtttgtcgaaaaacctgttagaaaacacaaatgaaaca
aattatgaaatcacatcacaaaaatgaagtcataacccgatattgcgacatgactaacca
cttatgaaagcgacagaaaattagatcagcagccgcgaagttcccagaatttgtggctag
ctgacaccacacctatggccacttaaaaaaatacaaaatttataagctatatatatgaaa
tagcgatggtaaaccgaaagtgttgtcacacatactcgactcaagtaactgggacttctg
ggcacgctcctcaaggatctcagattctcaagtggcgctgtcgatgattttggggtaacc
agatatcgttctaattttagtcggagctataaataatatcggcctgctttggccacttga
ctcgccttggttggcttgacatttccacagaatcgatgttttgatgttcggcgctcacag
cgacgcaggagcgatccttgtgctcctcacttgccttcgtccttcgagaggacagcaaat
tgagttgagattatctcactgcctgcgctaagcaagtgtgtccaaaaagaaaaggtcctg
cggccgagatgatcgaacatgacttaactagaaaatgttttatgtttcatcggcacttgg
tatttattagtttctacttttcacttttcacatttacccctattatactctctgtttttt
ttccgggtttcttcttttgggggaggggcgttggcggtgggcgtgcttgacatggtcatc
ggtgattataaatttcggttgtgtcctgcggtcgaaaccaccgacgagttctccctgtgt
gtgtgtgtgtgtgtgtatgtgtgtgtgtgtgggttctattgccttttgtcttctggccca
agatcgttgtgttgcggcatatggcctggtattttggcttgatgcgggtgcagatctcgg
caggactacaaatacaagttttcagtggctgggggctaagatgacatgtgtttaaaggat
aatcgcgctacaagatcgccataccgattgccaaaaggtacaagataaacagctcagcga
tggattgccttcagctggctattataattcagatacggacgtcttcatttatgccaccta
ttatgagcgccgatcgagcaaaagaaaacgtatacagattgtttcattgcgcttattagt
aaatatatgaactccgaattgagacaggtactatgtgcaggttcaccacatttgaatatc
aattgaataccacccatcaagtacctgatgagcagcgttgaattcaatcgatgaactgct
atcaaaggagtcctttgtcgatttcggcacgtgacccaatcactgtcgctcacatcagac
cgtgacaatcgttaaggatatgtgaaggattggggattcggtacgatacgatacgattca
attcgattcgattcgattcgattcgattcgaccactaaagtggccaaaagggataaggac
ctcatcgctggccatcgaaggacaactcaatcgggccaacggcatctgcggcatacaaat
taaaatatttatgtgtgtgcattaggcgagggcaaacattaaggacacaacaacaacaac
aacaacaacaacaactgatgtgtggcaggagccaatggaaaaagtgcgacatatgtgcag
tcaataaattttccacttttcatgctgacagcacagaaaaaaaaatatacgaaaaggaaa
accggcataggggcgctcgagccaccgctaatggctccacaatgaccaggcgcatttaat
tcacagtggcacaaaggaaaaaaatgaagtaaaggactccaagagaaaaggactcgacta
aattgctccttttctgctgcatttaatttgattttattgttcgcgcttcgcctatttgtt
tgtgtcaaagaatgtttctttcggtttgctgcggtttatcgatatggggcacgcccactg
ccccacactacacaccgcccccatttccgcccacacacacacgcacaccaactaatacgc
gtgtgtgttttgttttccgtttcctggtgcgcatagaaaaaaaattaaaggaaaagtgga
aaatctattaaaatgcatttaaatgtctgcaccgtgtagcgcccccccactaccaacctg
ccacgcccacacttgagcccagaaggggagtatatgtatatgaatgccgcattatgacca
cgaaaaagcgttgcgaattgattaagtttttcccatttccctctttaccgaatttcccct
ttggagggcataaatcgatttgctgcgcctgcttttcggtgtgatttccgtttatacagg
gtatcaaaaccggcagggatatgggcgtcattagccggataactcctaaatagacttctg
attttgtgcctagtacctttttaataaataaaaaacgttaccatcagataaaatatggta
tatgcaacgcaacttcgactcaattttatttacaatataatgatttgttaacatacacat
tacttattggcaattttcccagaaatatttcacatatttctttacacaattttcctcgtt
atagtataagtttttattgacttgtgggtctggctctgacgtgtgtggcaacaattacga
atatatagtatccctactccccttggcacctcctgcaagccagattcggtgtgacatgtg
tgggacagttccaagttaccgtcgctccaccggtttgagtgagtgtttttgcaattatta
taaatcaagaatttgatttatgccatgtaacaaacttcagaaacgaatgcgaactattcg
aggttatttacgaccgcaaaacacttacaaagtgtgtggcccatgaagtccggttcggtt
ttgttctggtctggggtctgggatctgggatctggaacccagaggttcacctcagatctc
ctaccgacctaacaacaatgtgtgaaatacaaaatagaaacaccaaacgacgatgccgaa
caatggatttctagtgtgcaatttctattatttatagcagacaataaacaaggtctgtat
ataaatatagaaattcgcttaacccggtctcgaataagggcttaaaaatctagtgtattt
aatttaaattagcttgtccaataattttaataatttacgagatggggcagcttttgttaa
tttcaaaccctttctgcgttttactaaactttcccatgaatatttgtaaaagtttttgtt
agtatatttacatttatttattggtagccctgtagttgcataagtttttgtgtctttgga
caattgcttgttacactcatattgcaaaatttaaacttttaccatttttaaattattatc
cacttgattgctctttactttcaactaatgaacccaatgatgaggtcacgaacaaaatgc
tccaccccatttaaaactgaaaacaaaaatctggcttgggtttttccaccccaacataca
tacatatatgtaaattgtattttgtatagtgtatgcatgtacatacatatgtagctggct
ctcgaagtacttatgctacccatcccagatttttgtttgccactcgaaatcgacacttga
acaaccggctacaacgaccacaaagagctgactgagtaaacaacaaaaaatttgcataag
cttttttatatgcgcttgccgcaacacaaaaaaaaacctaaaaaaaacgtcaagaggcag
tggaaaacatggccagcggaagcggaaatggaaatggatgccgcgcggtcagtagtggta
gtggtgttcgataagctcgggaatcggcaatcaggattcagaaatcaggaatccgggcat
cgggcatccagaactccgaacttggcgccaatagccgggtccggcagtccaacagtccaa
caacaatgggccaaaaagagagccacgctacgcgaaggcataaatcacggagaaacggac
agacggacggacaggcggacaaacattcccgttgaagcagcgtgtttgcattttttatga
acttgtcgaacagcaacacaatcatgtactccgaaatacataaaaaatgcataaaaatgt
gaatcgcaacgccaaacaattggcaaacaatggggaaatcggataaggaccagtatacat
cattcgccgcttcgctgggcgcgcagagttttccaactttccgattacttttgccagcgc
cgaatggagccaattaactgaattagcaacagaaattgttgagtgttaatataattttta
aatgcagaactaaaatttaagtaataataaaaatattattacagtactgaaatttctata
aagaccaatttagcaagccaaatgagccctgaaagggcatacgaaattcgtatgataatg
tcctttctgcaattgtttctccttagtccttttcccctcattgagcaggacgtttcatgt
gtcaagcttgggcttcctgtacggcgacacctcccccctgatgcaatgaataaatattgt
atgcgatttcggcgtttcggatcgaatgggatcgcatttatcatcttgccggagcggaaa
aattaaatgcaaacagtgaggaaaaatagcgttgaatatgagagtcttatgcgtcagcgg
atatccttgacacatcctgtgcgccgtatgccgtatgtcgcattgtattatgtatcgcac
ttgcggaatacatatacatttgatgcgattgcgattgcattgcaatctggcatcgtttct
ggcattgattagccccgccgaaccgaagcaaacgaccgatcggatttcgctgcgacacct
gacgggaagtgttctcggtttcggcttacccaggtactccaagaaccttagttcaaggat
ccactccctttccatttctcgtttctttttagttgctttgttattttgttatatttcata
tcaattgacatggcagaaaaagaagtcttagcccagctgcccgcccgatcgtctgccgca
tataactcgcgtatgaaatgccattttatgctttatgtggcctgttaactgtagtctata
attatcgagcagcagcagcagcagcagcagcagcagcagcagcagcagcagcagcagcag
cagcagcagcagcagcagcaacagtcgaggcaaaaaaatgtaggaaaagaaaatattaag
ttgaaatatttcatgcccccgggctgattacttggacccgggccgcctgtgtaatggcaa
ctgatttatcgtatttgaaatatttttagcattgctcttgccccattcgtaagagaacgc
agcgtcttaacttctgtgtccggcattagtcagagcccgagaattataaccgacatgtga
aaaagggttcccactccggttttcggcgcggcctcttcggttctcatgtgtcttccatgg
gctgctgtttggacattgaaatgtgagcagagcatggggcaagcgaacaaaaataaataa
taatattaagagacaatccctcaaaacagtgttggttaatgctataccaaattgtgttaa
aacaaattacgcctaagccaattgtaaaaattgatataaacaattgagacttactaaggt
agcagttagtttaatttattttttaaacagtattggtaaatgaatttcgtattaacgaag
agcaaatagtgctggccagggatatttaaagcgtttaatccacagatatttgcatataca
tctttctacctgaagtaaacgacttcagttttgcttctttgtgcccgaattaaccatttg
aacgggtccctcgtccttgaaataattttgtgaaatgtctgaatggcttggcttggctga
ctcagcagactcctttcgacttggcttggctgacgatggcgcaatatgcctttaatcaag
ccgccgaagccgcaaagtaatttcaattttcgaattatttccaccaaagctggaaacgct
gaaggcacgatgctaatgtgtgggtggtttttgggtggcatttccactgggagacgttgg
gtggttgggcggttgattgcgacaaagtcagagagcacagcgcgtgtatttaaattaggc
gcacataataaagccaatgagtgatttagttgaattgccagcaattgaataaattttcca
attgcctgcattctcgcattagcattagagagggaggagttgggtgcgagtccatgcccg
gccccagccattgaatccttttttgctcacgcacatcctggaacacaaaacgcaaaatca
gtcgaacgtctgtgcattcaaatgaatggacgccgtcgcccggcaatttcgtgaaccctt
ttttggtcctgcgatgggttatttgagtttgccaactctttgaagtcctgtgccatctcc
cacacccccctttatttttataatcctggctccgcacacaaaatgactgtttgttgcgtt
tcatgcgttgacacccatttttcaactcacttgacacacacacacacacacacacacacg
ctccatcgtggattcaaagggatccctcagacactggcaatcgagaggcaggatacaaga
aggggtagtatggatatctgataattttcacaggattgttggaaaagttctacggaagta
gtggttgcgaagccctttcttttactttcaaatttgaaaagttggttaagctaactaggt
ttcaataatttatggatgtttggcttcttaaaaattgtttgggtctagggtatatcccat
tcgttttccttgggaaacgaaagcgaaagctgagactctaccgcccacatcttggccaag
tgcgtaagcagccagttaatttaaaaagggttgctctgttgctcattcactgtgccattt
ttttttctctttcagttcttcccactgatttgcggtgaacatttttggatagctgttgcc
aaaatatacaagacattgggggagggatcgaccctgaaaagtgggtgttttattgaaagt
ggcgcgcatgagtgccaaagggccacaaaagacctatcaaagcgagctcagttgagcgat
gccagccaaccgagagtccaggtcccattttttcaactcagacccctcgattcctcaact
ttgcgacttcgtggatattccggggctggattctggattcttgggcggttcaggcggagg
cgacacgcccaggcggtttttatttcttagaaataagtagctgcggccaggaggcccttg
ttcatttgccgggccagccagccacagccagacggattgtgtgccactttgcaggggttc
actgtagaccacatgcgaattttcgagaccattccgtacgcaacttaaaatgatagtttg
gaaatcatgtaaaacataagaaactagtaatatgcttgcatatcaatttaattcaattgt
tgaccatattatgtatattgcagagattattattaaacattgttacctaaaacgagtccc
ttttagtatgcttgtgttcttcaccgaataaatccatggcgaccttgactgtagctcgga
aaatttcttgggaacaaatcctgtacgatgacggcatcgccgatctttaaagagataagg
ggccgcctggatgtggcttttgctacttttaacttgacatcaatcaacggcgcggcgacc
gggcttctgttaaagacgcactcaaaatgcttttaagtttcgcgcattaaaactgctgat
gtaaagatgaccggacagaaaacggtgggatttctccaagaaatctttgctgttattgcg
gctgttaatttgatttcaaaagccgccgacgccgtcgatacatgaataggcaaattacgt
acaggtgcagtgcggtgcagcagccagcgatccagcaaaccacccggtgcaccgggccat
tgagccaccgaagcggcgcaccatcgaaccactgaagtgcaacacccaccggagatcttt
tagattgctggcagccgtcgctttcttcgtgcggcttaattgaatgtcagatggtggtgc
cgccataggaaatcagcagcttgcgctgcacgcgtgacacgaagggcggctgaagtatcg
atctcgtcacgttgggcgccaaatgtttgttgcacaagcttaggcagcttgtggtagttc
gagaacagcagctaagcagctaagcttgcaggaataaaagtttaaagtgtaatgttcaat
ttagagaacatactacgtccaatgaggtttatatttttgacaaatcaatcatttacaatc
ccctcacgagcctgtcacgtgcacatcactaggcctgactactgtgccagctgctggata
gccgaaaaaaaaaatcaaaccaacgccacagagtcgaacaaccgagaaaaatacaaaagc
aacaacaataataaaaaaaactctctctgggcgttggggcgtgcgcattgattgaatgct
caattgagcgcatgaactggcgatcattttgtacagcgccctcccccagtaccgccccct
ccgcccgccgagcactcagcgatttgagcttgatgctttgattgatgggtgtcagcaaat
tggatgagtagtagattacgacgagtcgatgaggccgctgggcttcttcgcattttaaat
gcaatttgtcgagcgtttgcgccgctttatgccttataaatgcacctcgaccagataata
ataacggtccagcgggtgggagccaaggtttgatccaccaaaagaggttcttggagaaag
gaggtcctcggatcattgccagaaactggagcagtgtctattatggaaatatttaccatt
ataattatgtgcaccataatcactttttgggtcatcctgactatatcataacttgacgat
caaggatattccacaatcaaatcgtttctttttttgtgtgataacttttcggccacacct
cggctaagttgaggccatgttttctgatgcagttgcaagtttctgttttgtacttttttt
cttttatatttctgtttttatttttgttcgtttatttttcgttcaggttcctcacaggcg
ctgggcacataccaaagacctcaagtcattttaaacatgggcccgataaaaatctaataa
agtgcgccggcaacagagaaagacggcgagagccgaatgagagagagggaaggcacaagc
aatttctggaaattattttttaataatttttctcttgctttttttttctccagctcttgg
tgcgttgtaaaatatttttgcttgatttcttgattttgcgagtgctgtgcacggtgtgtg
tgtgtttgcggcacactttgcactatcgaattgtgtggatctcgacgacgtcgcgacgtc
tcctccgtaagcgcagaaaggggctccattgcagccctgacacttgcaggtgtgccagcc
aactagaaagatcaactggccaggtgaggcaatgcgctacgcgccggcaaaaattaattt
catgttcgaaagaatttttaattaacttacatggcgtatgagtaatattaaatcattgcc
tagcttgggtaagaaatgaggagcggtgcagagaggcgcgaacactgagcaggatgttta
gaacttcagagcttatcgggggaaaaagttggataaataacaagtatttgagctaacaaa
cttgatgcgagtatcaaaacataatttttaagggacaacgtgataccgagacccagacca
ctaattaactttgctgttgacttgacacttttcctcggaaaatcgctaaaaagcagcttg
atgacccaggcgcacatatgtaagtgaaaagttgaaagcaataatcagtgaaaagagcaa
caaaaaaggggctggggcgtctgtggttggtgttgtatacggggggtggtgcattgaata
tgttttccagctcggtcacgtgtccttcgtagatagctttacagcctcccaggaggcaaa
caatttgcgctcgttacgcggttgaaattgctttcaacttcaactttcactcaccccccc
gtgccaggatattttaaagttccccagcagcagtcgatgaaaccacccggaaccaatccc
gcgtcctcatccacatccatccgccgcctctgtctttacttatgtgttttgtcattagtt
tcattttataatttattaacgtcaacattgttgctgctgggctggctccctttttcttcc
cttttccttttcaatttctttcgttttggctaaatcaggctgaaactgtttttgagaagc
gtacatgatggcaggagtggcgatctcattagatatcgggggttggccataaatacccca
agccattcacgacttttggctttaaatgaccaacgaagcggatgcactttaatttgacaa
caattgtgtaaattgcctcgtcatgctgtttgtcctttgactgggatttcttgctctggt
tttctgtttttaaaatcccctccctacgcacgcatagccacccacacaactgacactaat
gtgtcaaaggtcacgtggcattcgtttgcgacatttgtagatttatctttcagctcagct
ctcatcgaaagtgtgagatgagactggagtgcatgggtggtactgggtggttacatgggt
ggcactgggttgttacatgggtggttactgggtggttactgggcggcgatgggtttttct
aggggtgtggtcgcagccagtgcaacccaaggacaattgaacttgaaacccactggcgcc
cggcgttaatgattgataacggagagtccggggaagagtcagtaatccgaactaacactg
gggatcaaaaagtcctctccagaactttatcctttaacgaggctaatttttccccagaaa
ttacatacttctggcaggcttctttactccctatatagtgaggaaaataagagttttgat
taacattttatcctggagctaagataaagttatgccaagataaccgttctcttcaaaaat
cgggttttcttatatttcgttaagaaataatcagttttctggccacaacttaaaaaataa
ttgcctgaatatggaatgccatacatagttgagctcgtaattaaatttccaatcaaactg
tattcaaaaatgcgaattctattttttgaccggcgaatccgtcggcgtcgttttgatcaa
atctaactttattccatctagttggcgtggggcttgcagtacacgtatacagctagcaat
tcggttattcgaaccccattcgttacttggtacagttgtaagacacatcaggttatttaa
aattcttacaaataaaaataaaaattacagttattatacaacaaataaataccatattaa
actcccctctccttttctttttagaatttgattcaaaaatctacaatattctatagaaaa
aaggaaaatggcttcgatcaatccattttttgaatttgtggctacataccgtagaaaaca
tcgagccctaaaacaacaacgcgttatcgtatcaagagctgcggtttcgtggaaggcttt
atcaagatcgcagaaaggtcgctaccgtaaaaaggtacgcattcattttataattcatat
tatggagattattaatttgtatcatttcaggcgagcgatgaacgccatcggcgtcgtaga
aatgctgataagaaagccaggaaaaaccgataatggcagtgatgccaacgatgccgtgct
ctacgctaccgttggccccgaaagagtagagatttgaagctcaattctgcctgcttttca
aaattcacagctttgcattcgttataccaaattagcattttatgcactgcttttgttttt
attggtttcgaaattatcatcctctgtctttttagtaaacaaaataatcagttttttgtc
agaacattcccaataaaggttcaaatatagaatgccatacctcgttgagctcgtaacaaa
atgtccaataaaacggtgttaaaaactggatatttcaattttttgccattttttgcaaat
tttaatgaaatgaaattacaaaaaatgcgaaaatttacacaaaaattgattttcctaaat
tcttcaaaaagtgatagggatcgttagcactggtaataagctgctcaaaacagttattct
tttatcgttatggcaattttcagcgaagttatgtcgaaaattccgtttgtaaatattaag
tttttggcaaaagctgtttttccgaatttcggtagtcaaataatcagtttttctgacaca
actttaaaaataattgtccaaatatgaaatgccatatctcgttgggctcgtaattaaatt
ttcaatcaaactgtgttcaaaaatgcaaattctattttttcgccattttttgcaaatttt
gatgatgttaccccttacaaaaaatgcgaaaatagacccaaaaattcatttccctaaatt
ctttaaaaagtgatttcgatcgttagcactggtaattagctgctcaaaacagttattctt
gcatccctgtgtcagttttaactcaagttatgaaaaaaattccaattgtaaatatctagt
tttacgaattgtcgaatttccgtcttaaaataatccgttttttggcgacaacttaaaaaa
taatattccaaatctggaatgtcgtaccttgcctagctcgtcataaaatttccaatcaaa
ctgtgtcttatgtttatatgaccatttttagtcaagttatgatgaaaattccctcggaaa
acatcgaatgttgcttgaaggattcacccctttccaatttactcatttcttttaccactc
cattatcccttctccctatatgtagatccatgcctcggctagcttaatttaccatccaca
ccttgttaatacgaaattaatgactgcattagataaattacattccagctttgcttcgct
tgtcctgtttgctgttcaattattgagtgaaagaacttggggtcaaagttggaatggcaa
ggagccatcgatggctatggaagtcctgacagtcctggctaatgacaatacctcgccatc
gttggctgttccacggccttgttattgtaattagccaaggggttccaaaggtacggaaaa
gcccacccatcgcgtttctcggggttggatggaacattaaaatatgattaactttgcggt
tcgtgccattgtcgtgtctatttaattagaactccactcgggcttcctttcgcgacctct
tgttccacataatacatacatatagcctgtataaatagcgtatcctgtgctaactaatga
cacttgtgggccgacaaaaggcgctaatctaagttttacgtgttcgccgtttacgctttt
tgtgctcagaaaataggcggaagaaaaatgtgcagggtatgcagaaggttagtttcggat
tgtacgacagttttgagtagtgatatgtgaatcggaaaatcaaaatcgaatcgacactga
tttgtttacagttataacgtttatcggtagtaaataccacagttagttgaaatgaattaa
taaataaaatgaattaataattaaaatgaacaattctagaatgaagcccttctgcaatga
acccatgcaaaatgaactctcccactgcagggtattaccacgtcgttttccttgcttctt
tccactttccttgcaacctacgaacttctatctagacaatctaatcataattatgtgatt
tcttgccactccatgccacaatggccaagaaagtgttccttttgtactgtaatttttatt
gaaatgagccccctcggcggcaaaactgaactggagatccccgatgtgtccgcttggctg
cattttgttaaaaggtgacaattaatttgtcaataatggaaattgtcacccgggggttgg
gaaacagaaacaccactataggggggtgtacttgagtactatatatgaatatatatgtat
atatttatttccaggtgcggaagctttcgtgctcgtgcctcgtttctgctaaactaactg
actgactgactgtccatcgtagttaagctaatgatatatggcctagttgacgctcgagcc
aaccggctgggtaattttaattattttgtcatttgtataaattaaagtatatgcattcgg
gcgccatgcttttttgcgatggccgccaaggggttaagttgcctgggcttcggaccgaac
cgggcttattgattaatgattattttggcctctgggccaacctcgaacccctttttcgct
ttccgtgacaactcaatcaaaatggttccgtttgcctcttgtgaatttttctaaatttac
atttatcgaagcctttaattatgggaaattcgattgtgcatatctatgcatgtatgtata
tatttttcgaaccaaaaaaagggtgtttgggtcactaattgggtccccatggcgtatgct
taataatagttcacatacgtctattcgtaaatcaaatatgttctttgtgcattctcgagg
gtattttctatcatatataatttgtcaaatggaaaatcgaaaacgttttcaaagagctta
caaatctatacacaaatttgattgtttgattaaatggtagcatgtttaagtggcatggga
attttttaaaagaccaaaaatcgaatatttaccgtttgatccgtttcagatgtttcctgg
catactaatatttcatacaaactcattaagatctggagctctccttttctcctggccgac
aagacccacgcattggaataaagtttggctaatgagaaatttatatataaattttgtgtt
cggcggccgaaagaagaattcccaggaatctttcgcaggcgcaagtcttggcagaaaaat
aaaataaaaaaaaggaatcggccaagaatcgaggcaaaacgcgaacaagaagacggggaa
aatacaacaaaaatggcgatagaaatcgtgatacaatcacgtctagacttttacgagttg
cgcctacaaaaccaaaaaaaaaaaaggaaaaaaataacaaaatgaaaaaaaagaattata
aaaaagaaaacatcggggaaacaagaactgcagcctgtccggacttttagttggcaggtc
aaacgggcaacgtcaaatacgacgagcccaagaacgccacaaaacccaaaagaaacaaaa
aaaaagagccacaagaacaacaactacttttggccatgga
