# Supplementary material for: SMCis: An Effective Algorithm for Discovery of Cis-Regulatory Modules
Source: PLoS One. 2016 Sep 16;11(9):e0162968. doi: 10.1371/journal.pone.0162968 (PMC5026350; doi:10.1371/journal.pone.0162968)
Supplement: S1 Datasets — (ZIP) [file pone.0162968.s001.zip › dataset/Drosophila/btd/dwil_gk25352.fa]

>scf2_1100000004909:3382363,3422362 (reverse complemented)
attcggtgacttgctactgcccaattgttgcattccaggcaccaccattgatcccttttg
tccctgttgttgctgttgctgctgctgttgccgctgttcgagcaaatgctgcagatgatg
atgttgcatttgacgcaattgctgttgattgccagcaccagttgcaccaccattaccact
gacggtgccatcactaccatcaccattattgccaccaccaggtgtggagccagcaacacc
gccgccgccgccattgccggctccattcatttgtgtggacacaacaccgacaccgacacc
gacaccaggtcctggtccttgggctggtggtttatttggtccgccgctggcatttgtgga
tactacaccgccggtatttgtattctgtgaatttggaccgccgccaggaccaccgccaga
accgccaccgccgccgcctccaccgcttaactgatctgaccagccgctgttcgatgatac
caattcatctggcagattgtcttccagaaagaatagatccgctacaaaataagagacaaa
aaaaatgtttcataaatttaattaaattgtgaaattggttgtatttgatttttctctcga
ttttctttgtttttctcgctttcagtgtaaattctcaaggattctttatgaaaaatccag
gagacaggagacaggagtcatgaaagtcctttaaactacctagcctaaacaactgaattt
ccattaattatatgcatgaattaatcttgctcaattcactgctaaatttctactgaaatt
aactaagagcaaaaaaatctaaggcggtgaagaattgaacaacactgaaatttgtgtgtt
tgccttatcaacactgattttgattgtaattctcgaaaggagaatagaataccccaattt
ttttgaaatttcaattgggtagaactttaattcaacttttacttacaaatatttatatgt
tttattttttaatactcacttggatccattttgacccgcttctggggcggttcgtctaag
tgatcggccatcatctagctagcaaaattatgctgttacgcacacacacacccacagaga
agatcacaataaggaatatatatatatatctataggatatatatatatatttataaggtt
ttgtgtgtgtgtgtgcgtgtattgtatatgaaaattccagttggtttttgtatcagtgtt
cttttttttttctgttttttgtttgtttgttttgttttgttcgttttgtttgaaattatt
atattataattaattaatattttaaaaatgttttttgttttctttctttcaatttcgtag
ttttcacttttaaacaaaaaaaaaaaataataatacaaacagaacaatgattggaaattt
tcttcttgtttttgagttcacttttccaacacacacacttttgttgaggaaacacacagt
ttgttgttgttgttgttgctgttgctgttgttgttgctgttgttgtttaaattttactaa
tttgttgtatgccgaagttagttagggaaattaacttctttgttataagaaatcctgacg
cagatgcagataatgatagataagaagtgggcgttgtaataatagtagtagtagaagaag
gaggaggaggcgatgttgctgatgtcactgatgttgttggtgctgatgtgtgaggttgtt
gttgttgttgttttggctgctgctgcaacttaaatttgttattggctatcgtcagcaccg
tcgccgccggcgcgagcgtgctgctactgcagtagcacgtcgtcggcgcttttgtcttgg
ttgcgacgccgttgagatcgttgtggctcctgctgttgttgttgtagctgctgctgttac
taatgttacaagtgttgctcttgtagttgttgttgccgctgccgacgctgcaacttgccg
gcttttgctcctcagctgctgctgctgctgcttctgcaacttctccgtcgtcgttttcgc
gctcgttgttgttgttgttgatattaaggtaacggctgaagttgaagctgaggacgtaga
cgttcttgcagattataatgaggccgctgctgctgttgttgttgttattgttgttgttgt
tactgttgtttatgttgcagcagacgcagacgcaggcgtgcattttgggttttttatttg
ttgtaataaaaaaagatatttcaaatcctgacctaagcaaggattttttatatctttcgc
ttactctctctagctctttcttttcttgttctctctttctctctcgctttcgtttgtgga
agagtgtgttgttgttgttgtagtagaagaattttttttgttgttactgttattgttgga
gttgttggttattattattattattattgttgtagttgttgttggggatgtttaataatt
aatgttgtttgttctaactgcattttggcggcttgttttcccctcagcttgttttcactt
tttcctttagatttttttttatttttactttttattttgttttagcgttttgttttggta
tccaatacaacaaccaaaaaaaaaaaaaaaaaattagaacaacaaaaacccacacaaaat
attaatgcaaattcacatgttggctgttgttgttgcagttgcaaatgcttcttgcagttg
ttgtttctgctgcttttgccactgctggtgttgttgctgctgttgatgttgtcgttgtta
tttctgcagttgttatttttgctgctcttgtcttaaacattgcacattaactgtaaattt
aaaaagaaacatttgaaaatttttgtacgttttcttttattattttgtttgataattttt
cccgtttgttattttgttgtattattattattattatttttttttttattattaagccgc
ctcttggctgctggcactaactagccactcgttcgattttggccaactcgttacaatttt
tttcgtttttttctggtctactacgtgttttctcttgctcttgctgctcgccaggaacga
cacaaaaaattattgtattgaaattaaaaaatttctatagaaaatatagaatcaaaattc
tagaaaaaatctagaaaattttttcaatttaattcaattttttgttgatttttattacag
atctctgatttaaaataaaatttttcatttttttggggggattttttgtatttgcttccg
cattggcgcatatgaaattcatttaaacttttagtgatcgagccagacagagacggctat
ttgccactacaaaaaaaaattataaaaaaaaattgggggtctcgtcatgctgacaaacga
cacatacatccaaatacactgaaacgcacacacacacacacacacgtacacaagctccca
cgaattaaagcgagttggggcgcgttttattctactatacaaatatactagcgagtaaaa
gagagctagtacgctctcacgctctcattcagtttagttgtattggtgactgtgtgcgag
tgtgtgtgtcggtgtgcatgcctgtgtgtccatttggcctaacgagtgcgaggagcattg
gaaaaagaaagaaaaacagacgtcggacgaacagaaatttttttttcgttttttatgttg
ctctgctctgtggctctgctcgtcgttttcttcttcacgtcgtatcaaagttttctattg
cagaaattttttgtgttgtgcgccgagcgtagcatttgagttttttaattttatttttag
tttaattgggaaaaatcacaaaattatttcgcttaaatgcgaaattttaaaaaatattga
aaaaaatttacaaaaattttcagcacatttcataaatttgttaaatttttaaattgagaa
aatttgcacacacttgcaattttgtatttattttgagatttttctgtaatttcgaattta
taccatcgatttttcacattttttattaattttgtagaattttttaaaactttttcgcaa
cactaaaacaaaaaaaattttttagtccgcttgtgttgcagcagaaagtcaactgatttc
gcgaacgagtagcaacagaactagaaagaaagactgaagctgaaacgactgtgtggccag
acgacgacgacaactacaacgacaacggcaacactaacgacaacgacacgcagcagagcg
gcggcgagtactctcgcgctcagttctccggctcaccctctctcttacaatcagagttgc
ttgacaagcgagagagaccgcacactgagagagagagagagtgagagcagcgcactgtgc
aaagcaagtgtagaaaaaatttaatttttctaccgctctttgagagattcaactagagag
cgtgtacatatggcgggccagataacacaaattcaacgagttatagagatgaacaatatt
tcctttcaagaatacatatatgcacatatatcaaaatgtacaatttgttttttaattttg
aaaattctaattgtgataaatacaaatttttagaaggattaataaaaaaaaaattaaaag
cagatacaaaacgatgccaaatcgagttttatatcttcgttcatttaaacgactacgtga
acatgtaataatagaaaaatgtaatataacacaacatgccaatttgtaatattcgacaag
ttagatagatttgttattactgtaccgtctacttctatatatatagcttagaccgaaagt
aaatcaagtttcttataaagttttaaagtcgaaatgaagacaatttttgagcaactaaat
attttttgttaatttttgctggactgaatgaaaaactgaacaaatttaaataactgcctt
tggtcagcattatctaatgcaaaatatatcatagcgctgttaaacataataacactatcc
gatttttgcgaggtttatgattttatcaattatattaaatatttcagatactttaaaatt
aatttacatagtactatagattatattttgtaacaggtcaagcagtgactaatttcaata
aaatactcgtgaccgcttaacaactatgacttgctcatctctataactcgctgctatcgt
gttatctggcccgccatatgtacacgctctatctgtgtgcttctctcgctcccattgaca
ccgctcacacacgcacacatacacgcacacggcgaaactgagttttttctacacaccaca
ggaaaaaaaatgcaatttagaagtcggtttttgtcagattcatatgaaaataaattttta
taaatatatatatattttattttattaacctgcactgtaaattggactcaataatattta
gttaatgtttaatgattacagatgactcatgaaaaataattaaagattttttcgcgcgcg
ttttttctttctcctttttgtttctctgtcggaccacgcatgcgacggcaacggcaacgg
agacggcggttcagcttatttatttacaattttttttttgttatagcggctgctgcttgg
ctttgtttgctgcaggcgcacagtaagggaaagagagcaagagaaaaagcgcagacagag
aggagagagtgcaattgaaacacacacatacacacgcacacatatgcggccacatgtcga
catggaaatgagggagatagctgcatccacaatatggcaaactcggctaatacttgccat
gggagtaagtgggataggtgagcaaaacgaacgagaccgctacagcgagtgttaaaatgc
cccaagagagaaaccaatacagagagaggaaaagagagtgcgagttatcaagagagtggt
agtggctgagttggagagagagtaataaaaatcattttccgtcgtaaacgttttgagaac
gctgaaagaagaaatgctaaacaacaattttctgttttaaattgtttaatgccgaaagaa
aatattatttatttgattccttttttttatatttttaattagaatagctaatttcaaatt
cttacaatgtatatattcatgtatgtatacatacatagatatgtacatatgtatgtatgt
acatatgttcatccatgcatcagtgttggggttttagcatttttactgctaaatctagca
tttggcttttttaatttccaaaatcaaaaagattttaacttggaaatgtcgaattttgac
aaaatttgtattaaactttaggccctaaattgcacaaatcgatagtcactaataataaaa
ataattttttaaccaaacaaacaaataaagaaagtcaaaaccaatttagccggactatcg
ttattatcgggagattatgtacatacctacagcatttatgaattctgataatgggaatct
ttaaaacagattttgtgcaaaatatgaaatacatcaattacatattattttccgcttaca
gattttcaaaattaccgtatcaagttgatgtcaatgaaaggaaatggaatgacgtatgga
tctagacgaaatcaatagccggatgaccataaatataaaagtgtactcaacttctacaat
agtatatccgaatcatatttacaagttttcatgatcaacttgaaatcttattagaaacta
taacagaccttgctcaacacttgagcgcttgatttgaacttcacacttattaaattattt
tgtaattgttaattatttaatttaggaaatatttatttagaaaaacattttgaatgccaa
aatgaattgttaattttttcaaatttgtaaaactatacgaaagagaagcaaggttactat
aaacttgaagcgcctgtgtcagaatagtgtgcaatatatggagcaatatgtcatttacga
gaattttaaatatatattctggcgcatcttaaactcacttatcgtatgagccaaatttaa
ctatcgatatgtatgtatcgaagtcatatcgataattaagccgctcattttgagcgagtt
gtatgttggtcgcgccactgggcattttagtgtttgcattttcccgttggaggcgacagc
gagcatacacacgcttaagcgacacctagcgttatgatttgtttcctcaccatggttcaa
atatttgcttaaaatttattttacttaataaatttctattttttcagctatccttgacaa
actataaagctagaatccaatgattttataaaaattttaaggtttgaaaataatttttaa
cagaaataattaaagaatttaaaaataaaaattgtctaatttctccatcaaacaatttaa
aaaattacagaaaggtttttgtttgtttctatttgctttttgctgaaaagtgtgcccaat
gggatcaaattataaacaaatcaatctgatcaacaggttctacatatatcaacgaacatc
tgttttgaaaagttgagcaaaacaaaaaggggcgtagcccatcctccttttttaattgtc
taatttatattggaaaaactcgaaaactggtcgacagattgcgcaataggcaaagggatc
agaaggcggcatcggcggcgttcggtcggtcggtcggtcggtcgatcggtcaatagcctt
tccaaagaaatttttgttctaatcgagcggcaatgatgcaaaaaaaacaacaagagaaaa
atataaccaatagcaataaatttcaatttcaataataaatagaatacagcgtgtgtcgca
tgttccacaaaaaataagaaagagagaaaagaaagagagtgagagggagagagagagaga
gaacacgatgatgatgatgatgaagaagacaacgatccaaaagggatccgcgaaccaaga
tattcgatatgaaattgaaatcttgaaaatctttggtttccccccgttgcattttgcact
agaaaatgtcatcagcctcagatctgggatagatagatagagagaggaacagaaaagacc
gaggacaggggacaggaggaccgcaaaactgtgtgccgaaacaagagtaattctaacact
tctctggaaatcacttaacaaaactgtagcgcacacacttgtgcgctcgaacaggagcag
gagcagaccgaccaaaaggacgaaagaagagaagggcccgacatacaacccataaatggg
gtgtcgaaatgatcatcagttgggcgccccgtggcggtggcttcttctgatcttgccctt
gcccttgccctcaccctgtaacccgcacgccccgctgtgcaaggaaaatgaaaccaacat
aaaaacagtggcaagttgatgctatgggaaaattgtccttctctctctctctctctctct
ctctctctctctctctctctctctctctcacccacactttatttgtaatattttattatt
gttattttgcgaaaggaactttgggccataacaaaagagccttaattagtccaaagaatt
gcaaataaaaaaatgaacacagagagagagagagacagagagagagagagagagagtagt
aaaactacataccgatccgttccgatccgatccgatccgatccgcactatacgcactccc
caccgctgttcttttcagtggccaaaaaggtatttgaaccttgccgcttctgacgatcgt
tcgctgatcttttgttttgtcgccttttgtcgattgccgctgacacaaaattcaggtgga
ttttcttgtatttcatttactcgatttgtcctattaaaaaaaaaagttgattaatattaa
tattattagaagaactttgtcttcaatgtgtcaacaatattgcctaaggactaatcaggt
gactcccgtaaagacgtccaagtttttgaattacacaaatttttaatttatttttgggct
aaatattggaaaaaggaaaaatttggctaaatattgctcttgaaaatggggaaatattca
aataaaacgcccatattataaaataaagcaaacaaaatgaacagaaaaatacaatgcaca
tgttatttaattgactttttattgtttaataaattcaatttaaaaaataaataaaaaatt
aaaaaattttctccacattttatataaattttttagaagtttgtaagaaactttacccaa
taacacaaggaaatggccaggggagggcagctgccccccttacaattttgaattttttac
tttatttaaattttttttttaaagaatttcttcaatttaatgtgaaatttcgattcattt
catgctaaaaccctaatactccttattattattatttttaatctgaaaaagttcggtaga
ttaatttaaatacttttttattatctgaaaagattataaatttcaacaaatttattttct
ctttgaatttaagtcacatacataaattgattgagacgaaaaattttatttcaaacttac
atattttctgtatttttataaaccatctaaaactttctgttgatgatatgaaaaatcttc
ctaagaaacttgaataatatctaaaatctcttttgcttcatctaaagttaagtgttttta
agtattttgttatttggaatttaaattagtagaaatagaggataaagtctaaatggttct
cctactcgggcctttggaaatcttttagactccaaacaaattctaatctgatcctgaatc
tagtagggtctataacttggctattttttatccgatattaatgaaattcggtgatcggat
agatattaattgaatgtataaaggtatcaaatttgatagccctgggaaaatattcaaatc
gaatgttaacaatcacataaatatcccagaaaaaatcgaatttgtttgtcggtatttcgg
cgggattttcgattttctatattttggttatatttttcttgattttcgttccagatgttg
agagattttggcgtatgatctttaagattaatttctaaatttaccttcttcttcttctgt
ttctgagattgtaatgctcttaaaagtaaaatttgcttgcactgaacaattacaaccaat
tttttaccattgtcattaagatcgagcgatgtatctcaaagcattctacaaaaagattta
aaagaaatctttagaaatcgatctcttaacatttaagagtcaatatcatactataaagtt
ggacaatattatagcatatccttgtagagctgtaaagaaggaccaaatgatattgttatt
ccctgtagatgtaccaaatatgatcctaatttgatctacttgatgaagactgaattagat
tcttgtcgtctactaatcgattccggttccgggttcaattcgtgtgtttctcaaatgata
aacaaccgcctccgtgtttggtaaactagatccggattgaattctcaatcccatccccca
aaagattgttgattatccccgtgcgtgcccaccaaacacacacacacacacacacacaca
cacatctaaatctccatctccgtctcattctgttgcccggtcgatggttgattctacctg
atccctgatagattcactcggggcatgggtagatcagggcaagagtttgacttctgtgcc
atttagcacaaacaaacgagcaaagcttggattgaaaaacgatttattttttcttcttgg
tgttgcttggtgttacggctttctcggggatttctgggcaaaatgatatgctaatcctgg
caaaaaggatttacatactttcgccgtacgaagagagctgtgacctgaagggtataattt
atgtccaactgagcagattaaactatgatctcttggtggtctcggattaaaccgcaccga
accgagacccgaatggtttcgacagggttaacagagtgtgttggccaagatgggccatgg
gcctctgtgtgggggccataaatgcataatccaaattttatgatcgcttagcaggaaaag
tcaaaggatcgtctgcggtaatccgcaagcaaagaccaagttgtgcatcaatctatatcg
gatatcaggtagtaaatttcaattaaagttctcgcactatagttctctctctctctctct
ctctcacacacacacatacatatatcgatcttagtgggttaatccgcaacccgttcccct
cggtcaacctttaacccttaacctggtaacccgttatgcagctttattttaattggattt
atggggattttcgcatctaaatcctttcactgtctgcaaatattttggccgctcttctag
tggctttccaagattaccccttctaatctgtgggttttttcgccaattgactttgtctca
tctcggagagaagtcaatatggatttgtttccgacttttcgccgactgacttttcccctt
tttccaaatacaaatacaatcccacaatcaagtaattttaattttaactaaatttttgct
ttaacaacagatctttctatatctcagctgtggtctcaaaaggtaactggaattaatcct
caaagctttggtgactttagattttaattcattatctaaataatgagtatataaagtcaa
ttattttacagttttagtaaaattaacatgagaactcttttgttactttccataagtaaa
taattttaagccccaaaagattcatcttgggatcttaatcttaagacaaacccgattttt
ctactaactacataaaatgacctttcgaatgatctaaggttttttctacccttggtcaga
tgtttgtaactcacagaaggagacgtttccgaccccataaagtatatatatgagaagctg
agtcgatatagccatgtccgtccgtccgtccgtctgtgcaaatcaacttcacgccgagct
atcgggatgaaatttgatatttgagctacttatagcccggagcagataaagtatgaaaat
tgtcaggatcggatcactatatcatatagctctagaggaaacattttcataaaaattgga
gtatccccatgaaatttactaatataatagttttagatataaaacatcagattccgaaat
ttcaatcagatcggaaaaatataacacaagttacagtcaatataaatcggctctactacg
tcactgcttgaaatccacagagcagctgagcacacgcatacacacactgacgcaacgcta
cgtaaactgtatgtgtatgcatgtcaatcgcagcatgcagcacgaggaagaagaaaaaaa
aggaatggaaatgatatttggaaggttttgtctgtgcattaatgaattgatgatactgac
aaagagtttggaacggggtaacgacatatctccgccgttagaaaaacgacatatctccgc
gcgaaattatgtcgtttttttatcggaaaaatgtactgggcggagatatgtcgtcggaga
tatgtatgtcgctatgcctttggaacatgtaaaaatattatggccaaggactgcaagggt
atataaacttcggcacagccgatcttttttttttgtgattttgataaaaaaaaataaaaa
gtacttttgtggattaagtgaaatttgaatcaggaccttggaatatttacaaaattatta
aatataaatgatttagataacaaaatcacaacagttcctaaaaatgtttcactttaaatg
aaagacgtgtttattatttatttaagtcccagttgtgcttctggcccaattatgacatta
tcaaatatttttgaaatgcggtattgaatgacagtttgagccctgtaaatcatattcatt
agacgttctgcagttggaaacatcgtgttgaaaaactgtgaaacatggacgacgatgaat
aaaaatcgttgtcatttatggccattggaggccagtttcttttgtgtttttcattgtttt
tgccattggagggccttcattataaataaaccattaaatcacaacaattcgtgttacatt
actttcatattttcttattttcagtgaaattcttaaagtcactcataactggactgcttt
tttttcggcctcccctacttattattattttaagcataagtgcttatacttatatttatc
tcaattttaaacctataataactaaattaatctatactcttactaaagttctattttaac
taccagtttaaagggcagataccaacattaagctattaagctttactttaggcgttttaa
tcctcagtttaagttagaagtctaaattcggtattactggccattaaagttattggcgaa
aaataaattatacttttcagtcaatgaaacaacaaacttcattcacaaaaattttcaatt
ttctatactttttcctgtgtttgggaatatccaaatcttaagaaatttttcaagtgtttg
ccagcaaatggcaaattcaattcaaaaatctgtttcaaaatgtttttagaaaactttaaa
ctctgaacttgttgcttagaggctacagcaagtcgtctttcggtccatgtcctttctttt
taatgattcacaacaaaaacaaagcacaaatcatgcagaataaggcgaaagaatcagtca
agtatgtacgtctagaattcgtttttctaccatgacatgagttttgtctaccatattcgt
attatttttgtatattttgtatattttctatattctgcctgaagcgaagactacaaaaag
ttaaaaaaagaattttcaaaattcgattcttaagtaaatttgaatataagtaatctatgt
atatccttatacttgttcttatccttatgaagcattaataaacccattaaaatatattat
tttcagtatctttcaattcaaagtcttaaattttgcatttttaatgaatttgaagtcttc
aacattgcacaatagtctgaaattgtttacaacaaaacggaaagctgtaaatttttgttg
tttaaaaatgtctaaaaggcttttaagaatgtttttttaattccgatcttgattttattt
atgatattaatactgtaaaaaaaagtagtaataaaacaacaatcggcaaacaatctaaaa
tttttaaactattacttttttatcctgtttaagatagaacatatcatttgctgcgttgaa
caaggataatgagaaacgtttcatttaataataagaataagaaagttaatgacaatgaat
aaatatacaaatttatatccacttttaatagaacaaacataaagatctttattgtaaata
taaaacagaattgtaataaaatcccaattaagtacactcgtgatgaaaataataggtaca
ccccttaaaatttaacttttttgactttagattcgcacaacttttttcctattaacttga
tcacaaaattttaaatgtacctttatttattgaacatttgtttataaaaactcattaatt
tggaaaagaaaaataattttatttaaaagttacaacaaaacaaaaaatgtaattgcagaa
taataactacactttaattgactaagtcaaatttcgtttttttttttggttttttgatta
atatccaatgtatccacctttattttaccgttactttttccatccaattgggtatgctct
taatcaaagcttggcaggactctatcgaaatcttctttgacgcactgttgggactttttt
ctgttcccgcctgattctttatcgatgagattcagatcaagagactcactgggcttagcg
agaatgtccactttattgacctctaaccaagtttttcaaattatatgtacaaaacctatt
atatcaaacctagcgctacgattatctctcaaaaacctggatttggatgagctttcgctt
ttccacagagcagtgttttccccgacctattatatttaaaagttttggattttttttagt
gctagtgcttttaaaattgacttcgatccacggactgtaattcatgagtttttttcaatg
taattctgcgaaatatgacggtattttggcatatactgcaagtggtgctatttttagttt
cgggtattttttgagtatttgaaaaaaatccctgaaaaactttgaatactttggatatta
ctaaaatttttttttgttttcattagtagtaaatattgaaacattcaaaaacgtattcac
atgttccttgagccttaaattgaagccaagaatcccttgaacacataacctcagcaagtg
gtgctatttttaagttcgcaactgtatataaatatataaggaataaatgtagaaatctat
gggttttacttttagaataatattaaacagtattttggtcgtttaacattttctaatgat
aattagaaaatttctagccaagaattgaaagaatttctcctacaatttgtaattgatttt
cacttgaaatcatttcaagtagatatataagggtaaatgaatgaatctcaatcaatttta
agaacaaaatagttaagttttcatagactttaatgatcgggataaaggctcaaaaagtgg
ggtaaagaagagaggagaagaacaagaagagaaaaacgaaaagaaaataaaatgcaatca
cttggcctatctgttggcttacacttttgattttattactttggcccaagaagtgtttga
cctagtcagttgtaaaagtgggcgtactttgctgccaaatgggcgtagggaggagcacat
ggcttgttgctgggtggttggcccttcttaatgctcttgctcttgctgctgctgctgttg
ttgttgttattgctaattgattttggccaaggacaatgcatacagagaagcttcactaga
caagggtaaggataattcacatgctgcaggggcagacagtcaaacagtcagacaaattct
caagcctcaagtcaagtcataaatcttttggatccaaattatatctatatagaatcgaga
gcagacttgttgttggatgtttgggatccttagggtcttgggtcgggcgataagatatat
ataataattgtatcttccatttcattttcattatattccatctcactcatgctcttgctg
tctctctgtctgtctcgctcagtcacattagtcataaaaaaaattgtcagtttcacattg
cgtatgcgtaatacaaagataaaaaactacaaaaacaactacaaaaaatgtggaactcaa
actcggctcagctctttagttctttgtctctcttttacatcttgcttcttgcttgttgtt
gttgttgttgctgctgctttgtggtggtgtttggttgacgcccctttgaatacagttatt
tcattggaccgccaccaccgaaaaaaaaaaaatacaaatttattacttatcattgtattt
tattgtattaatattgaaatgatttttcattgaaaattgcaattcaaattgaatgaagaa
tttaaaataccctttaatagacattgtagctaatatatatgtagatactcttttttttgt
ttaaatttagtacaaatacttagactaacatcgtaattaaataactaaattctctaaatt
attgtcaatttagttgtatggagtcataaattaaaaaggtttttttttatatttttatta
atcattcaaattgaaagttcgagataaaaactcaccaaaatttcttaattacttttttgc
cctacaattttctattgatttctataattattaatatatgtatatattaggatacaagtt
taagaaaaacttgtttatcctatttatggcatatttgtgagacttgaacttgatttaaag
gccccagtaacgtcaactggcaactgggctaagccaaaggaccaatgcgagcgacagaga
aaggggcacacacactcacttcaatacagcaatgagagagagcacaaaacaatattaaga
cacagagacagtgagagagtgagagagagagagagagaacattagagttatgcagccaaa
gagggagaagtagagattaaaatagagagctatagcaggccagaacgagatgaattgtga
tgagtgagcgccctcaaggcatgcgtacacacacacacacacacacacacacacatgcac
acattaaaaccaccaccaaaagtctctcactggcctggccataggttaaaagagtgcaac
actattgagccgaatgcctctctgcttgcttaccaccaacaacaaacgccgccgctacca
ccaccaccaccgtcgctgtagtcgtcgtcgccgtcgtcgtcgtcgttcagtgattcgttt
tgtacgttgctagactctctcgctgcgttttggaattcagtcgacaacgataattaccgg
tggttgtatcacatcacgcgcaggcagcagcagcagcaacagcagccatacagctataca
gccaacagcaacaacatcaacaacaacaacaacaaaaacagcagaagcagcagcagcctc
ctctcctcggcaattttgtttttgggactatacgaaaattacgtagttttttttcttctg
ttttgttgtgttgtgtgtgtttttttgttgttgtttcgtcttatttttttttttcgttgt
ttttgctttgctctctctcgctctctgtgtgtttcgaaaaagactataattataaaacta
aagtgaaaagcgtgccataattacaagaagaaatatcaataaatgcgagcaatgtgcgaa
aattgctaaaaagagttcaaacaagaaaacaaaaaagggagagagaaagaagaagaaaac
aagacaaagaaacaaacaaaaaaaaaaagcagaagtgaaattatacctaaagaagttttg
tgtttgcaaaaatcagccaaaatgattgaatcagcctgcaattatttgaatccgtatcag
caacagcaattgcagcatcatgtacagcagcaacagcatatgcaacagcagcagcagcaa
caacagcaacaacaacaacaacaacatttacaacagcaacatgtacagcagcaacatgta
caacagcaacatgtacagcaacaacagtcacatgtcaccgcacatgatttcattagcgac
agtttgctatcatctgcctcatcagtgtcatcaacatcatcatcatcaataacatcctca
tccgccgcatcgacaccagcaacacccgcatcaatgaaattggaaatgcaatatccgccg
caggcatcatcaacgggaacagcatcacccaactctagcatacaatcggccccatcatcg
gcctcagtgtcacctagtatattcccatcgccagcccaatcttttgccagcagtccgccg
gcaatttcatcatcatcattatccacatcatcgacatcaacatcaacatcgtccttgtca
gcggcagccgcagccgcagcagcagcagcagcatcagcaacaacagcaacagcaacatca
tcggcagcagcagccgcagcggcagcggcagcagcagcagcagccgatttaggagccgct
gctgtggcaagtgcagcctatggctggaatacagcagcagcctatacaggattgccagca
aggtaagtttcataaaaatcaatgcaatttcctttcccatcaaaccaaaccataatgtgg
ttagccataattctgagtcctagagtcccatctatggagagcagagtaaaagtatttgtg
atgaaattaattttggttttctctctttgttgtctttgcttttttgtttctgtagaactc
aatttccatatgcacaatatgcctctgattattatggaaatgcgtcggctgccaccgctt
ggttctcacaccatcaggcagcggagcgtctctatcagccatggtcatcgcaaagttatc
ccagtttcaatttcgatgatattgcctttcaaacgcaattgcaacgccgttcggtgcgtt
gcacttgcccgaattgcaccaacgagatgagtggattgccaccgattgtggggcccgatg
agcgtggcagaaagcaacacatttgccatatacccggctgtgagcgtctctatggcaagg
catcgcacctgaagacccatctgcgttggcataccggtgaacggccattcttgtgtctga
cctgcggcaaacgtttctcccgttccgatgaactgcagcgacatggacgtacacatacaa
attataggccctacgcttgtcccatttgctccaagaaattctcacgtagcgatcatttga
gtaagcataagaaaacacatttcaaggataagaaaagtaagaaagctcttgccgctgagg
ccaaggagcaacagcagcaacagcaacagcagcaacagcagcaacaacaacatccacacc
agcaacaacatcaaacagcaatgtcagcatccatcaagcttgagaaatcggataaaagta
gtgtgaaaaagacaagtagaatctccgaaagaacgcccctcatggagtttaagcaagagc
aattggatagtaatgctctaggatcagtttcatcagtatcgccatcatctgccgcagtat
ttaactatgctccatatgccaatgtgacaacagcagcagcagcagcagcagcaacatcct
catcatcggcagcatcatcaccatcattatcctcatccacagcaggagtcccaccacctc
caccgctattccagcagacgaatgttagcggtgtttatgaaccttggaatactaataatc
gtgccatagaaccatcatctacctcagttacagtaacaaatagcaatagcaacaacaaca
acaacaacagcaattcctcttcctcatcatcttccacaccaagacaaacggatacatcgg
tgcaacatcattatgccgcattggcaatgcaaagtgaaacacaattggctgccgaatacg
gtttaaccatgtcaagtttggccagtggtgctgctagtgatagtagcagtagtccagcta
ttgcagtagcagcagccactaacaacaacaacagcagcaataacaacaacgtgataaact
caataaacggcgacggcggcggcggcaatggttatacaagtcttattggtcacatgaaat
cagaatatgcagctgcagctgctgttagttatccaactgaatttccatcatccagttatg
gctatcatccgcatccgcattcgcatcatcatcatcaccatcatcatccgcatcatacgc
attcgcattcgcatccgcatcatcatccgcatcatcataatgcctgggcagctgcctatc
atccgcatgccacagcctaaggataaaatttaccataaaataccacaaaaaaaaatatac
aaaaaaattttcaaaaatttgttgttgagaagtcggttgaaaccgccatatatgtatcaa
tatatatacttactatatgtaaagccatgattccctctcccatctctctcatgaaaaaga
aaaaaacaaatccaaaattcccctcaaatcctttatttttttttctgttgaaattgttgc
aaaaaacaacaaacaatctcgaattaagatacatttataatcctatatatatatatatac
ataagaaatcgatttttgtcaactttttttttttcatagtcttaagattgaacgtgtttt
tttttggcaagtatgtacatagacataatatataaaaatatatatataataatttgttaa
ttgtctttaagataaattatctaaaacacacacccaaacacacacacacaaaattcaaat
aaaaaaacaaaaaaacaaaataatattgaacaaaaaccaaattgaattctcatgttattt
atttagaactttctaaatatttcggattttctaggaaactgctttgaaaatttttgagaa
aaaacgacatattgcttacttttttccaagtatttgaagtttcgatttgaatttcaaata
aatggtaacaactatttttaaaaaattataagaccaaatgatccatgcattaggcatttt
ctttgtcccaaatggtttttagaatggcttttcatttggagagtgaaattaaattcaaat
atttgtgagatagaaacactgtctaaaaaggaaatgattaaaaaaaacaaacgaaattca
ttcgaaattgtactgaattgaattcaattgtagattaaactattgtattcgagttcgaaa
tccgacgtaggtggcgtttttcccccttggataaagcaatacataaagttagttccatcg
gggatatagaaaaactatggcaaatctatgcttcctaggtttccctcactagtccaagcc
aaagtaatgcaaataattgaactacttttgacacgatttatatgaaatttaatataccac
tagatactgttagcaaatattgggatattaattttgaataatatgcttcttacagtacgg
aagaaaatctctctgagagactgagcctagattctacaattttggtggcattagctctta
cagtatctgagcttgagatatttgactattgaggttgattaagaataaagaatatagacg
gaaaaggatccttagagattgatctttaactttttcttcttgttataaacttttagaagt
aaagaattcacatggctctgtctctgtaatcggtaaatcggttgattttcagtcaagttt
tttttgtttttgctgtatcttttctaattaaccaacaatgttgtaacgcacagtgaataa
tgatggcgcgaagatagtaaatatcgatcgtaagttgctgatttttcatactctatatcg
atatatatgtatgtatatcgtatgtatatgtgtatgtatgtgtatatacaccgagagcca
atataaaatattgatttatgttggctggcatcaatcaattttcaagttgagtgagcgcca
agcctcttaccaaaagcccacgcctccaactaaactgagaatcagacagagatagataga
aaaagagaaagagacacagaaaaataagcagagaaagaaatagagagggagagagagaga
gcgaaaatttattgttatacctatgtatatataagttttaactatatatgtataagctaa
aacatttgtccaagacaaaattgaccaaaaattttcaattccaaaaaactcgacggttgt
gcaagttgggacaaggggcgtggcaagctaagcatttgaattttgatatccttaaactga
tcatctttaattctttctatttctttgatttgtttaacttaagaagagcaaactaaattg
attatagggtatttaagtcgtcggatttgatggtaagaaatgaattggtgttttgttttt
tttttttttcgttttttggcctaggtgtgattgggcagcggccacaaaacttcacacgca
cgttaatcatacgccgtgtggcccgggtctctcgctctaaatggcaaaacagaaaaatct
gattgatttataactgaagtttgcggtcagtctggacagctctgagagatctctggctat
gggcattggctcttgttgctatgactctggctcagtcggcttaatgatgataaatgatga
tgttatgatttgttaatttttcttcaagtctttttcagatttttattgcgtgtaacagca
aaaaaaaaaaaaaagaaaccaaaaacccaaagaaagagaaaagatgaaaaaaccaaaacg
aatattaaggagtttacctaacattttatgcgtattttgttttttttttttaatgtctgt
tttttttttgtttttgggtttgaccaactaatggcctaactcttttctatcgatttacac
ggacatggcgaaagtgtaattttaagtatgggttagagagccactaaaaattagtgaaaa
gacaaattacaaatagtattggaaaatattaatgtctttgttgttaatgcgaataactaa
gagagaaacttgttatggtaaacaggataaatttcatatcctcatcctcaaacacacatc
acacaaatctctgtcaatctctgtctcaaggggtgtaaattatcaccatcctgacagcgt
gaagaatcgacactttcaaatatgttttggccaaaaaaaaacatataacatttgaaaaac
atgactaaatgaagtaagtaagtcgtctcgccgactaagttataccatgcaccagtaaag
caaatatttcaaatttattaaacaaatctcgctcactcaatcatacgagcactctagcgc
ccccaccagccaacggccaactctggccttgaggaaaaacgttgatatgcataactcgac
tgttttttgtccgattttgatcaaatttggtattttgctggatattagtatcaagtgtgc
caaatttgattgcacaaggtagaaatcaaccgggagataaacgagttttttcaaattatg
ggggcgtaaaggggcgtgccaaaatctttacacatacgtaatgtgcgcatttactaatta
aatatacatactaaatattgtgtctctagctagaatagtttttaagaaaaacgctttttt
taaattgcgggggttgaaagacgcgtggcaaaaatttgaaataagcttgatcactttaca
tactacacgagtctacataccaaatttggtaactctagctcttacagtctccgagatcta
ggtgttcatacggacggacgggcaagcctagattgactcggctgttgatcctgatcaaga
atatatatattttatggggtcggagaagctttcttctgtctgttacatacattttggcga
ctttaatataccttttcaccctatgggtgtatggtataacacacacacacacaaaatata
ttgttgattttaggcagaattgttgataaatttatagcttagttaaaaaataaacccctt
aatgtttgaaaaacaggagagaattttgttatgcatttgtttttaaccaactttctgtat
tgagaagtccaatgtgctaacctccacaccacaagccatcaaaaataactcataacttcc
ctaattatttagatatatgtacatatctttctataagaaagaattgaaatttgcaactct
tttcaattcaattcaattttatttcatacagattgtttgttagtgaatgatatcttacaa
tattttaagagtttagactaagaactaggcctcttctacttagatatttatttatatatt
tacatgacatatggcacaggcgatgacataactaatgacataaagaagtagaaaaacccc
aaggaaatttattacaagctaaattaaacactaagaatacgacgaagactacacctaaat
ggctatgccagattgttgatatatgcgttgaatatgttgaatcatgacacttggtcatga
tcgagataagcttgaagtctttattctggctgatttgcaattggcttatgtgacatttgg
ctatatctgaccatactggagcaccgtaaaaagttactaacattttgttttctacattaa
gtctcgagtctcgaatctatgaactctttttgatgattttcaatcatcatcattcaatat
cttttcatcaatatcttttcatcattatcattattttcaatatctttgcaagatcataaa
aattagttaaaactttatttattgcgatttgataagacattttctttctgaaatttaata
atgtttaaaacaaaatttcccaaaaaaaaatgcggtttttgaatatgcaaggtcatcaaa
ataaagtgaaatctttaaatattgcttttccataagatactttcaaagaaaatttcccaa
aaaattgcaagtgaatttgcaagatcataaaaattagttaaaactttattaattgccgtt
tcaaaagttaacaaaatcccattgaaaatttctcaacaaattacaaatacatttggaaat
atccacaagagattacgaataaatcccacaaaatattcgtttataagacttgttcgaata
ttatttgactttgattaaagagagatcaacattaaagaaaattactttaagtcagtagag
gatgaacggggggtaaaaggggtaaaattctcttggcaatctcaaatgaatgatgatcaa
gtgaatttaaaaatccattcttaattgaaaatctttgtttacctacttattgtgcatcaa
tatcgaagcaccgaaaacccttagttagtcttttcaatgtgaatcgaagcttacgttatc
gatttgtgtgtatctaaatcctgcagtttattaaactagactagacctttaactaaccaa
gaacaaaccaaaatgtttctcttgttacatttttgctattgacattgactctccgtatga
gtgtatgaccaaactatcctttctatgccatgtagaaggatttgccatgaaaatgagagc
ctttgcgtaatctgtgccaagaagcaaggaattatccagattctactgtatttagtttgc
taacaacaagtccagccccaagaaggcatttatatgccatttcttgaatctgaatttata
aaataagtttttgagatttgaaattttgctattatagattttaggatttaaccggatatc
ggccatttcgttttgtaatccttctaatcttcttaaatctgctagtttttttctactttt
ttttgcaaatcaatcatgatactgactgagataatatatatctgtaaatgtatagtctta
tgccacatgtctttatgactcttgtccgcatctctttgggtaatctttaacaagcaaaag
aaaaagagaagaaaaaaaaaccaactaagccatatgttgcaataataattttctaataaa
caatcaaccgggcgaactgagcgagtagcagggcaaggcagagtggaacaacagccacaa
aaggatcacaaatttataatcaccgatgaccatgtcatacacgcccctcgcccccgaccc
gtgtaccccctaccagaggcaggagaccgcaaaaaacaaagggaaaactaataaatattg
agtggcagtggcaggcatcaggcgacgaaacattaaacattttctagttaagtcatgttg
gactcaacgaacacaatgatcatctctcgcttccacccacacacaaacactgacctctct
ctctctctgtctctctctcttgctgttttctgggaccttttttttttttttttgttggac
acgcttgcttagcacagagagagagaagaatcgccccttaagcagcgataatctcaactc
aatttgctgtatgtgtcctttgtgtccttttcgaaggagatcgcgtaacttcaaaaaacg
tagctagtgtttccatggaaaaaagtcggctctgtgtaaaatgaaacatacctaagctag
tcactctctctctctctctctctctctctctctctctctctggtgagtcaagtgtgcaac
attccatattatttacaacatttgatcaaaattagagcataaatctaaaattaacatgac
caaagagagagagagagagagagagagaacaatcttgagtatgtgtgacaacactttttg
gtatcatttagcgccaaattctaagaagttacaaatatatttcttttagcctgtgcctct
gtcaaagtcctttctatccatttttgatatatgtatgtgggtatttggttttcctcgatt
tgggtttcacttttccaagtggccaacacttgtccttaaaaccacttgagagtcagtaag
tactgtaagtagttgcaatcataacttgttagagtgtcacgatgatgaaaattatgatgt
aaagggcgcaatacttaaaggtttggaatattggtggagcacgagtcgaattgtttccaa
agtgtcattgccgaacctacacgagcttttacagtgtgtgtatgtgagacggcagcgctg
cggcagagctaggccctagtccgggaaggggccgtgccgaccactgaattataaccgata
ccgattcctctctccttctccgtctgtttaacgcaatctcatgcttaaagtttaagattt
ttttttttatcaaaaacttgttatttaagcaattatcttaggtaagttaagtttttgttt
aagctggatcggccgactataacacaagaaagacttttctttctctctctcaagacccaa
aactttgagcttaataacttttgttttaagatttaactggtaaagaaaaataaactaatt
ttaaatgtctttaagttttaataagataatttgaataacattttaactaatttaggatac
atttgtttttttttttttttttaagtaattgataatttgcgcccttcttaacgtttttga
tttgcccatcgataatcaagtaattaaaataaaataaaaacgattagttctttgaaatct
gtctaaatatatatgaacatatctctctttctctctctcactctctcatataaaacgcat
tcaattgtatttttatagttgaaggggggagaatggggatgaatggaaagcattcgaagc
aaccctcatctccaaatggcgcgtgactcaatcaatgctatacatatttaggcataacaa
tcgttaaagcggttaccctttttagtggggggcggtagcgatgagtcctggaggtaggag
gattcacccacttactggataaatacaagtacaagcagcaaatggccaaatgaacaacaa
caactcaattgtattggaattgttggcatttggggcatagaaaattaaaatatttatatt
attggcatttcgaatacttaatgtgggtgggtgttattccataatcgcttactggggaac
aattttttttgttatgtttttttctttgtatataaaccaaatcttaatgctccattggct
gggcatctccgctggattccatgcaacgctttgcaccgcctcccgccaccgattcgtcac
catcgggctcggtgatctcactgaacatgtaatcaacctgatactctttgagaattttgc
ttgaacgattttcatccaaaaacagggaatagaccttcttaacgtcctccgtattcactt
cggctgccttgcggacaacggcaaaccaaatttgcggtggttatcaattgaatggcatac
cgcaagctggtatccgtggcaatgcatgttataatggtcacggcatccggatgcatgacg
caatcttcctcctcgcagcgtattttgagaatctccttgacttccttctcnnnnnnnnnn
nnnnnnnnnnnnnnnctccacaatgaccgggcataatacacacacacacacacacacaca
cacactcacatttaaacaggactcacttcaatagttttttttgtttttcaacgtttttcc
acaaattttcttttggtttgtgtcgcatttaatttgattttattgttcgcgcttcgctta
tttgtttaagtataacaaaaagaaaagggaaaaaactagaataagaaatgaaaagaaacg
ttagcttcgatttagtttatcgatatgccacgcctacacacacacacacacacacacaca
cacacacacacacacaccacccacactgtatatgctttgtttcctgtttcctgtcatttt
tcttgtttctgctcaccttaaacacactcgcacacacacacatgcacacacacacacaca
caaacacatacacacacatactaaacaaaagtctattaaaatgcatttaaatgtctgcac
cgtgtcgcctccccaaaaggaaagaaacaaaaaaaaaaaaaaaaaatacgcccactctga
ggctgagacgtgataaacatacatttactatatatatatatatacatatatatatatata
catatatgtatatgtaggtataagttttatataaaaatttctcgactccccaccctttag
cgccgcccttactccccattctcgatttccatttcccattttttggtctgattattatta
tgaccaaaaaaaaagcgttaagaattgattaggttttcctctttttttttcttttttgtt
gttgtctgagcaaatcgatttgttgcgcctgcttttctctcttgattccattgtttttgc
ccccttctggtgctcgatcaaaaaggatggtcaggatataaacggcaatcaataaacaca
catgtaaatggccactcatctcacaaatcttacacaaaagacactcgaaataaagtgaat
ttctcattatcatagtttgaagtgaacatattttgaatctttcataaaatttcagagcct
gattgccacacaaaaggataatgagagagcacaaaagagagttaagcttgacctttgacc
tttaaggcactttgtggcctactttggcaaaaatcacgagacgaagacaaaaaggatcgc
tatcttgcgagatattgcttttacaagggctatatgatatacttatatatatagtagtct
gattcagctgagtatatgcaaaaattaaggaggaattgcgagcctggttcatggatgcga
gtctggtccttactcgggagccagctatcatacgtgtctccctgtcggggtgtggcattg
ccatgatccttcggatacacatggaagatgacacacaagactctttctttaactcctagt
ttaccacgaaactaattacacagaagcttcgatttaaagttataatttgtttattaatca
cttgaatgtacttctggttccgagggaagactaagaccaagactactccagagatcgggg
acttaaatatacctcaacgtctattgatcgtactgtggccgatgttgagagtatgtcact
cttccggtgaagtcagcagaaatggattggttacaaaggtgaatagaaaagtgcttatgc
tatgtgataggaagttaatattgggtcaagcgttaaagtgcttactctaggtataggaag
tcattaatcgaacaagtggatagtatggattaatatgggtcacaacgtactttttagggt
tatgggatgtgtgtgttgtcaacgtgacttttaactacccggaatacattcagcagtttc
tggtattgcgtctcgtcttgctgcatcatagttggtcggtgttctgtaggagtcggcgta
tcgtggagaaacgcgtgtgctaacttatatatatatactacatttggtcttaactgctct
ctacttcgagttccacactaaaaaaacctctaggaaaacacacaaaaagacatttaagag
cacctaacggcgaatccttttttggtgtcccttttttggttagaaaaatgtataactaag
cagatatatagtcaagtggatatattaaaagcatgaacggatcaagaaaaatcaagctct
agtggatatacatatcaaatatcatgagttagactgagtcagacttatcaataattttat
ttttgagtacataaagtgcctgatatgctgtttcatcagtttcgttttgtaggcaaaagc
tttgtaaattctcaaatgaggtccttgctagcttaactgatatttcttccaaaggttctg
aaatatcgtcttcgccttcatcgttgctcgtttcatttgtatcggtcagagataaaattt
cgccatcggttagtgatcctgagacagcaacatcttcatccacttcaacatactcagaaa
aactcacaccgctgaagtcaactactggtacaatagttggttcttcaatatccataatta
tttgcgaattgtcctgatctatcgagggtttgaccatatgagttcgaattaccgcgacgt
agcaatgattttttcgtttgaattaccgagtgtataaaaaagtatggacaaaactcgaaa
tatcaagagattttgtaagggactcgtgataacttcgaattacagagaggttcgaattat
cgcaggtttgaattaacgagagttgactgtatatacaaatttaacttaataccaacaaat
agtttgaaaattattttaaatattgaaatttcgaaagagtgtcgagaccagacccagatt
ttccccctgaatccgtccatgattaagcccaaaataagctgtattacaattgatattcaa
acactcttgattttatcacagttttcattctattatgatcttataatacttcgatattca
aaacttaaacttaataaaattatcatatatatatatgtatgtatatctgtctgaacaaat
ttataaattgtttattgtatttatctcttatccaggtggaatctgcagtggcaagctttg
ccgttcttttttcgcttcgtgtagtttgaattcccaactacttttagcattgaagatatg
gtatggccattataacggtggattttttagcggtggatttctgctgatgatagaactagg
tggtttttgaaatagatatacagacaacctgctcatgatttaagatcttataaattagta
agatttattgagctcaagccggcttaagccctgttttaattaacttcaaaaaatgtcgaa
atctagacaaacatttatcccttatattaatgtacaatccaatttaataattgtcccctg
taaggaataaaatatatatgtatatatcgctcatatattagggataaatctaagtgcaaa
agctgacaatgttcatgacaaataaaggaatgtatgaaaagaaatgtgtgtagaaagact
ttattgttattttcaatactcctgcagggtatattggtttaatacctaatggtagccaag
tgaatttcgtatttcgttagatttgtttttgggttcaaatggcgccatgtagttactttg
gcattattgttgttggtttttggtggttgcctacgatgatttggtatccgattccgtttg
ttagattgcctagtctggcgttgacgtgtgcgccgacaataaagtgtgacccaaccctac
ctacccctaccaaccagacccctcccttccgacacccctttacaccatcaatgtcaaact
aagcccacatggagagtgacagagaccgatgatagagcctactacttctttggtcttact
catggccctaagttaaagcccaagttagttgacatgttgtggccgacagttgttaggttt
gcgtttttcctgtcctcaccacctcaccacccccttgtcacctcttacacttttcaccta
aatttgtgagtgagtgtttttgcaattattataaatcaaacatttgatttatgccaagta
acaaacatcaacgaaaacgactttgcgatgaagtcaaatttatgaccgcaactcaatagt
gtgtgtgtatgtgtgtgtgtgtgagtgtgtgtgtgtggtctaactgcgtcgagttatgcc
gttttgtctacggcctcgcccaccttagcttaccttaccccataccctacccttcccctg
gcctatcctatcttaccaacaatgtgtgacatgactttgtcgtattatttcgccaaatac
ttatttaagggctctcaaaataacgaaaaaaaaaaactttgcaaaacggaaaactcttta
gagaatattgaagtcgtataaatttataacctctattctcaatggagggcggcaaaaaac
gaaaacctatatttcatatattctatgagtctctctctctctctctcagtgtctggtctc
agtgttaatttcctattgatggaacttgatgtaaaattctttttattgtcttgggttgta
actttgctttaatagacctacctaaaaaaaggcaaaagagaggaaaaaaaagccaataaa
aatgcttagacaacctttatgtttttccttttatttataaggagatccgaaagacaattg
caatgagcctactaattagataataaacatatgtatttactctctgccattttaaaatca
ttaaatttcggtaatgagatgattaagtttttctagttttgccatttccatttcatgacc
tcttcaaaacaagaacaacaaaatataaatacttgaaatattttaatgaaatttgcataa
acttttttttttttttttataagcgaacggaaacacatatgtataatggaagaagagaaa
aaaaagcagcaacaaataatatatatagagagacaaaacacaatgaaacttatgaccagc
ggaaacggaaatggatgccgcacggtcagcgtgtttgatagccaaactggtcaggatttt
ggcaccaaaaaaaaaaaaaaacatatacatatgtataaaaaacgacaacgacaataacaa
caacaacaaaaacaacgagtggctctcttcataagtgataaatcactaagagggggaaat
caacatttcagttgaagcagcgtgtttgcattttttatgaacttgttgtacaaccaaaca
aaatcatgtactcgatatacataaaaaatgcataaaatttcccaaatatttatgtgagtg
agtgtgtgtgtgtgtgtgtgtgtgtgtgtgtgttgagtcaaacaattgccaaacaatgaa
agtcaagcaccaacgaccaaggaccaaggaccaggaccaatacattggcttatcggacat
tcaatgaagagcgaaatgcgtaaaaattctgcagtttttttttctccctcttctcgctaa
atactcttacataataaggtatatgtgagcttatgagaaacacaaatagcagaatgcact
catagaaaaggactttcaggggttaatcactaaaggatttccaaggtatgcctacaggaa
tctcccataaaaaagagtttaatctctaaaaggacatttggggatgtgattatgttgaaa
ttttttaaaaaatggtccaaactatgctatgagaccttgaagaatgtcttttgctaggat
aatttcttgaatttgggcctattcttgaactagtgtaaaacaattcttgaacatttttat
catgcgctattaaatcagtggtcggcacggctccttccccggactagggcctagctctgc
cgtagcgctgccgtctcacatacactgtaaatgctcgtgtaggctgggcaatgacacttc
ggaaacacttcgactcgtgcttgtcagaaaaaaaatgagagtgagatgaaagaaatgaga
gctcttatatttaaaaacatttaataagtaaacctcaataatttgaaatcgacaaagttt
ctcgatcatctcaaaagaattatttattttaattggttgtgaattttcattccattctgc
aaaagagaattcatgattcgttatacttgtctgaatcaattattgttatttctttttgta
ttttgtattttggtattaccccttatcgcacaggacgtttcatgtgtcaagctcgggctt
cctgaatggcaacacctccaccttctcttcctgcatcatcatcgacatcatccacatcat
ctccagttccagttccatttccattgcaatttagaaatacttacaatgttgggatacgat
acgcatttatcattttgggtagagcggaaaaattaaatataaacatttgttatatgccaa
atatgagaaacttatgcggcaaacggatatccttgacatatcctggggaggataataatg
ccatataacatattgtcaaaaatgaaacaagtaaaacacattgaagatataagatacatt
tgatgcgatctcttatcgcattttgcattgattagcctgcaattttttgttgtgactact
cgaattacattttgcgacacctgacgggaagtcccctcttgcttctaaccctccttcacc
cccacctccttcatcactctacttcaataggtgtgtgtgtgtgtgtgtatgtgtgtgttt
gtgcccccttctttatgatgctttagtttagtttttttttcttctttctttttcttaatt
tttcgttatatttcatatcaattgacatggcacttttggcccagctgcctaaacgtctgc
catacaaacatacatctgtagatatatacatatatatatacatatatgaaatgccatttt
atgctttatgctgcctgttaactgtagtctataattatcggccaacaaaacgaaccaaaa
acaaaaaaaaaaaaataacagagaagaagaaaaaagagcagagaaatatcaagttgaaat
atttttatgcctttgggctgacttcttggcctgccgcgtatgtaatggcaactgatttat
tgtatttgaaatattttcaacattacttaaccttttttccttatatatgaatccctcacc
ccaactaggatttcacagagagtgaaaacgatcgctaaaacggaaattatctaagaaagc
atttgctattcaagatcaacttttatagacgactcgggagacttgcatacaaaatacact
gatctaggcttttgaaatataaatatctctttattggctatcaaaatctattggtctatt
aaatttcataaaaatcggaatacaaataagcaaattataggtaaaaatatgccgctacgt
tcgcccaagtgctcatatcaatgaggaaaaagtaaaaaaaaaaccagagcgcaaaccctt
gcaacttttttggtaactctttccttacctatagccatcaaaatggagaaaggttttatc
taaaaatgcgaaagaacggccttcaatcttagcataggaaagatattgacaaaagtcact
gttttcgaccgatcgttcctatgggagctatatgatatagtcacccgatctttatcaaat
tcggcacagtttataggcgcaataaactcaccaatattaaatttcacgacaatagctata
aaaataacgaagttattaagaaaagtcactgttcgtgactttgccatttgtatgggagct
atatgatatagtggtccgatccggctgagtccgagatatacaacccctgcagtatatact
gtagctctaacggtctaggaggagtttgcgttgatccagacggacagacggacggacgga
cggacatggctatttgaactcgtctcgtcgtgcagatcaagaatatatatactttatatg
gtcggagatgcacacttctgaccaaaattaatataccctttttgcaagggtataacaact
aaaattacttatctagactttttttcaaaaattattcaacatttttaccagaattctttc
tacttttaactgtgattatattccagagtattatatatcagaattgatttgaatgagtag
aagaaaatgggaaaacttttccatgcaaatattgaaatatgtttatcgaatagattctaa
atgaaattccatctttggcacaatttttttttctctctaataaacttgtttctattgcgt
tatggtatggaaaatcacattgtcttatagttcaactaatttgtgacctttgactttggt
atcgttggaattttttgcacaaacactttgcactttgtacgccgcccaggcctaaacaag
gcgaatgagaaatttaatagtacccctttgtatagatgccatccgccaccctccctccca
tccctcccgctatcaatgccaattcaaatgggacaaatgccaactaaattaactagatgc
cgactggctggctgactggctgtctgactggctggcaatatgcctttaatcaagccgcaa
aagacaaagtaatttcaattttcaaattatttccacaaaagctaccgcttgatgttgacg
acagagacgatgctgatgctgatgctgatgctaatgctgatgaggatgaggatgatgatg
ttgctgattggagggagatgaagatgctaatggtttgaaacgagagggcagaggcgagag
ttggagatgtaggtttgagttgatttggattgggataaggatatgctggagggggagtgt
ggggtgtgggggattgaggtcgaacagtcaaagtgaacaagagcgcgtgtatttaaatta
ggcgcacataataaagccaatgagcgatttagttgagttgccaacaattgaataaatttt
ccaattgcctgaatcttttgctcgcattagcattagagcgcggaggactctctctctcta
actctaagtcactctatggatggatgtgtggatgtgccttcaattcagttgtcgttttca
tcagctcacgcacatcctgacgacgcacacaaaacgcaaaatcagttgtcgtcgtcgtct
gttcgttccccgtggctggcattcattcaaatgacgacgatgttgtcgcccaacaatttt
gtgaaccctttcgtgcggcacaaaacgtgcgactctgtcaacgtatagagagagagagag
agagagagagggagggagatggagaatgaatttgaggttgggcattggggtcttgggttg
gggttacacttttgggttgggttgcgttttcgttaaagtctttgaagtttattcgttgac
tctttttctaccattattttcatttcttttttcagttttttgtacacacacacacacaca
cataaacacaaacaaaatgagtgtttgttgcgtttcatgcgttaacacccattcggtgtt
tttttttttttattgtgaaaaggatctcataaagggtttttcttatataaacaaaaattt
caatcgataaaggacttaaatgattgttttaaagttttaaccatgattgtttctgctcgc
taacttgaaatttttatacatacatacatatatagaaaatatatagtctacagtcatgtt
ttatataaaatcgtatagttttttcgaaaattcacgcaaaaagtttagggaaaataatcg
ttattaattaacgcaattgttattttgaagttaaacttgagttataatataactcatata
aataatataacttgagttatattattaaatttcaaatataatataatgaaagcgaaagca
gagattaaacccccgtacccaatccccccccccacacacagacacacacacacacacaca
cacacacacatttctacatcaacggaatacactccctttttttttattttttgcttcgtt
catccaagtgcgtaagcagtcatttcatttgaaagggttgtgcatttctgttcccactga
tttgtggccagtagaagaagaagaagaagaagaagaagaagaaaaaaaaccaaagcaaaa
taatgtttgttgccaaaaaaaaaaaaaccgaaaccgaattttttttttgaaaaaagtggg
tgttttattgaaagtggcgcgcatgagtgccaaagggccaacaggcctgtcaaagagtaa
gaactccggctccctcgcaaccctcctcctacccaccataccccaccactcacgcacaca
cacacacactcactcacacacccaatttgctcctcgcaaaagtcgatcctggttgggact
ctgaattttgattccttgattctctgattctggggcggttcaggcggagggggacacgcc
caaacggtttttatttcttagaaataagtagctggcggttgctttttttttttcttcttc
ttcttcctcctcctcctctcgctttcttagtttgccattttacgcacagtcgtttcttct
acatgttcttgtttttgatttttttttttgattttcggctcaagttcattttacttattt
ttcggtttcgctgagctgttgacaaaggcgtggctctattttgacaatttgcttcccagt
cagagatagagagagatgcaaagagggagagatcgggactcaaatgcaagaagaggagat
taatatataactttaacacttaattaaacaaatgatactcacttttatttttgtctagtt
tacgtctttttttcattttcaacatatgtacataccttgggtccatcttcagatcacttc
attaggttgtaaatctcaactagttttggtgttgcaattctagagtccttaaactttggg
ctttacactgcacatagttaccgcgttttcgtttccactccctctaatcctttggattac
ttcaaggtctaatggagacttcatactcaccttttaagctgccttttataatcttaccat
ttggattaattcaacgtttgaaaatcattttctgcagttgcaacgagttttaatttaaag
aatctttgaatattttccgattctctagtcacaaaattttaactttttcataactttcca
cttagtagaaaatgtgagacaaatacattgattttgacttatgatgttgagtgacttaaa
aagttatgattgctaagaatttatggctagttcttcctttcttctttctttagcttcaat
gtaacgtcagtccaacaatgtaaaatgtttaccttttatccttatatcataaaaaaaaac
tgagttcaatgtgctggcttttggctattagtcatctaaatactaagcacttagttggct
tagagaaatttgattgattcgattaaccaaaaattaatgttaatgaattttaatccattg
attggtttttccctgtcccttctctctactcttccccttcaatcgccgctttttgtttgt
ctttatctgccaaatatattggcgaacttgactctcactgtagagtggttgaaaagatat
gccgacataatgactatgcttgatccttcaacgataagaaagacccttcccaaataacaa
caacttttgctatttaacttgacatcaatcaacagtcaagaggtaaagacacagtgaatg
agaaagagcaaaaggagaaggagtagtggggtttgtccaatatgagcagcttctgttaaa
gacgcactcaaaatgcttttaagttttgcgaattcggcttacaaacacgaaaaaaagaaa
aaaaaaacgaagacagcaaaaagatgagaaatctgctgatgtaaagatgaccaaacatat
atttgaggagatctctcttaaaaatccgttgttacgatattgtggctgttaatttgattt
caaaagcggccgccgccgctgccgccgtcgatgcagccgcagacgttgtcgacactgccg
ccatgaataggcaaattatgtacacaggtgcaatgagccactgaacatcatcgaatgaac
cactgaagtgcaacacccaccgaaaacaacaaaacaaaagatgttatgcaagtgaaccga
cttacctaatgacctatacccaataataattgacataaatttgctctacatgaaacctaa
aactattgtgatagtatattttgtaggaattcttttctttcctcttgaagacatacaatt
gatcttcaccaatataccctgtttgaccatttaagcatagggtataaaatgatctttaag
atcgacgagtgatgaaaattgcagtcaggcaggcgctttcttttggtttcttttcgtgcg
gcttaattgaatgtcaggcgaatggcggtgttacgtttgg
