# Supplementary material for: SMCis: An Effective Algorithm for Discovery of Cis-Regulatory Modules
Source: PLoS One. 2016 Sep 16;11(9):e0162968. doi: 10.1371/journal.pone.0162968 (PMC5026350; doi:10.1371/journal.pone.0162968)
Supplement: S1 Datasets — (ZIP) [file pone.0162968.s001.zip › dataset/Drosophila/btd/dyak_ge17806.fa]

>X:18164422,18204421
tgtagatcttctcggccagcaggtgatagtactccgatctggacttggccatttcgtaca
tgtccttctcgaccttttccgcgtaggaaacgagattatgcatccgcttgtcctgcatgg
tcgtgggatccgaggtggggaagatggcctgcaccagtttgtggacgaggtggttgcgca
gatcggcggtcaccgattcccgccagtctttctcgttgtcgcccggtggtccagagtttc
cgccattgccaccgccggcgcctcctgctccaccgcctgcattctggttgggattgcctg
cattaccactgcccgtggtatcggctggcatcagtacactggaaccagctgccacttgac
caccactcgcaccggcgcccgctgccgctccgcccgctccaacgccatggctctgcggat
gcacttgggccaccttcagctgttgcttatcattggctcccacggctccgccggctgccg
caccaccgaaattggcattgccaaaggcgacgttaacagagagtggtgttggaatgttgc
cacccagctgggcgggattgggttgctgctgttgttgttgctgctgctgctgctgctgtt
gttgttgctgctcgaccatggtggcgaggccaccgcgtcgtcgattttggccctgttgct
gctgctgctgctgctggagcatctgctgctgttgttgatgcaggctgttaacatcgttgg
gcagtacattgggaccacttgggccgccgggaccacctggtcccagaaccctgacggccg
gctgagcgccttgcatgcgaatcacaggaggcaaaccctgctgctgctgctgcataccac
cagctggcacgggcgatagtccaacttggcccatgccatcgaatcgacggagttcctgtt
gctgaacctgctgctggtgcacctgctgttgctgctgctgctgctgttgggtcaattgtt
gcaccatgtccgcaggcgtttttggcgcacccggtgcaccgcccgctccctgctgctggg
gtagaactatggcagtgttctgaccacctcctggtgcaacctgttgtccttgcttgccat
ccaccaccagacccgtcagattgggctgctggttttgctgctgctgctgctgctgctgct
gttgttgctgctgctgctgctgttgctgctgaagattaccgcctgctccagccgctccac
cagccgctccgccgccacctggaggcgcacctccaattccaggcggcccgcctcctggcg
gcacattagcattttgaaaaaccgaatgattctgccggaagggatagcaaatcacgcagc
cactgttcgtgcacgtcttgtaatgcaacaggatttggcgcgaggaggcacaatgctgca
tggtgcagtccttgctctgtttgcaagtgcccatgtgggccagcactgatttcatcgcct
tgcagtaattgacgttgcacacctccctgttcggattcaggttctccctgcgattgcact
tgtgtgcatggaggagtagcatcagttgctgctggatctgtcgcttacggtcgtcgggca
catcgcgattggcgccaccaggtccgctggcttgtacggcgccaccggctccgccgcctg
ctcctgtcggcacgccagcaacggttcctgcattggccacaacgcctgcgcctccgagtc
caactccctgttgctgctgctgcgaggtgcctggctgctgttgctgctgctgtccgggat
gaccgagcagctgattgggttgcggaggacgcgggcccatggctccggtttgctgttgcg
ccagcatctgttgctgctgaggattaccgctgaccagctgccccgcgggcactgaaccat
cgccaccgagtgtggacatgggcaccactgtgccaacgggtcgattgccctgcggcatgc
ccggtacgacgccgcctctttgggccatctgctgggcgaggagttgttgctgctgttgct
gctgaggattgttgccaccgcctggaccaccatactgacccactccgtacggcagactgt
tgagttgagctgcaaacggacgaaaaccttacattagccatcgattattcaattccatga
tgggaatccatccattagatctgcaactagaaactcactcatttgcatgttgggattctg
catgcgtggaccgccgccaccaggtccatttccaggcccaccagctcctccagcggcacc
catgagatgggggccacgtagcatatgctgttgccccaccattcggcccatcatcgggcc
gttctgcatatgcatgccttggtttgtggtaacggcaccaccgccgccagctccaacgcc
tccagctcctgatccaggtcctcctggtaccgaaacggcattgatcatcccaccgccgcc
gccgccaggctgctgcttgagatgattgaccatgccgcccatgccgccgccaacgctgtt
ggtcagcaccatgtttcccagattgccctgcgcaatggtgttcatgcctgcggaagatgc
aacaaagttggtgtttacaaatgactgttgctatatacacatgaaaaaccatctccttgc
agtttggatatccaattgcaagggggaatgaccacttacctggtatggcgttcatgccat
tgttgccattattcgatattgacatgggcattgagttgaccatacccatctgagtgccca
ccacctgctgcatgccaccctggttgggtgactgtaggttgggcgacttgctgcccagct
gctgcattccgggcaccaccatggcgcccttctggccctgctgctgctgctggagtaggt
gctgcagctgctggtggtgctgcatttgactgattctgttgcccgctccggagccgttgc
cactgccgtcgtcgccgcccgttccggatccgttgccgccgccggctccgttcatctggg
aaggcacaacgccgacgccgacaacaccgccgacggccacattgactccaacaccgactc
cgccagtgccagagccaggtccttgggctgccggtttgttgggtccgccaccgggatttg
ggccggatgtggaatttgtggtcacaccggaggcgccgccacctccattgccaccgcctg
ctccgccggtcagctgatccgaccagccgctgttcgaggacaccagctcatcaggcaggt
tctcctccagaaagtaggagatgtccgctggaggaagacaataccatatggtttttagca
agggttgcgcaaatgaatcattaaaggaaaaatgttgggatagaatcactggatttagaa
attgtaaaataattgtcaaaaatgtttatcttaaattaaatacaatttattctttaaaag
gcactcatttagtattgtttaggctaatccctaaaatcaaacattactttattaaagact
ttacaaaaaaaaaaaaaaattcaattgccggcttgcaaaaatgtcaattttcactataaa
atttcgccatgtcacaaaaaaaaaatcaaaatggaaatggaaaaatggaatcttctggtt
tcggtactcacttggatccattttaacccgcttttggggcggttcgtctaagtgatcggc
catcatatagagttagttggattcttccgttgcggacgcacgcgaatccaagcgaataaa
aaaaaacaagaacgaagatggaaaatcgttcgggaaatcggaggaaatcctctgtgtttc
tacgccgaactctattgtttctatgcgttgatgaacgttttttctgcttttcctttctgt
atattttttcttgttagtttttatggttttttttttttttagttaactctctaatgaacc
gacaatgtcgaagttcgattgtgttctgatttttcgttttggaacttgtcacaatgcctg
tgctgcttcttcgttttcaaatctcttgccgcctgtcacttttgacagttgttgcacagg
ttgttttgtttgtttaagtgtttagtgtttagcgtttttaagttgtagatttcttgatta
gtttggacactttgcaacacacgcacgcacgcacaatacacaacacacaaagaggcactc
aaaaggcgtggctggcgaggattgggatttggttttggtaatgttggtgttttgggatct
ggtaatcgatgatggtggcgatgcttgctgttaatgatgatattatcgctgctgctccgc
tttttattgctaaggatgtggcttttgttgttgttgttattattgttgttgttcttattg
ttttagataattcctttgctaattgccgctgcaacgacagcaacaacgtagccggcgcta
tcgtcaccgcaacgtcaacgaatggagctgaccaccaccacgtcgtcggtcctgtgccgg
ctgctgctcctgctgctcccacacccacttccacttccactcccactccttcgccttttc
cttctccttctgccgcttccgctgatcctggaggatcgcgcagccaccaccgccttctcg
ttgcggcgccgttgagatcgttgtcgttgtcgccgccactggcgctttggccagcagaca
actcctccaccgcctggtgttcctcctcctcctgctgatgcttctgctcctgcttctgtt
gatacttgtacttatcctgcgcccgcttgaccagtacctcctcttcttcttcttcaacga
cgacgacttctgccctgcgctttcttagctgcaatttgttgttgttgctgctgctgctac
tgatgccgctgctgctgctgtcgttgttgttgtggttactgctgctgctgccgtcgttgt
tcttgttgttgcaattgttgtttgtcgaacagcagcagacacacgcgtgcattttgtgtt
gttgggccccaaaaacaccaaaagttgaccttggctgggcggctcttgttattgtttgtt
tgcttgtttgtttgtttgttgttgcctgcctgcctccactgagcgaaaaagaacggttgt
tgggtctggctctcttctctttctcttccttttctttccgcctttctttttccgctatct
tacatcttttacgtgatttgtttttggcggctttttgttacacatagatataaatatata
gatattttgaccatatatttatatatgcttgtgtttaatttttactgcacttgattcggt
tttcgtttacaattaataaggaaataaaaagcaattcacattgttggctgttgttgttgg
gtttgttgtgtttcgttttgtttttgttgctggcgcttctgcttcggctgctgctgctgt
tgtttttgtcgatgctgatgttgatgttgttgctgctgctgctactgccgacgtttgccg
ctctaacattgcacattaactgtaaacgcacaagaagaataatacgcagcctattagatt
atgttgaatgaacgaacacacaccgcacacaaatcgaaagcaatatttatttattttctt
ctttcttatttttttgttgtattttagccgcgcgcgagtggccagtgaaaccgaggggaa
aagggaatcgaaacgaaactaaaatgcgacgagacgtgccgaaaacgggggcgaaaaggg
aacagaacaacgagaacgggaaccgagaattctctcggtctcgctgtactcttctgtgcg
ccgcttgacgaccactcgctctctctctcttgtatgttcttgtctcgcgattttattcgc
caatactaccagcgctgtactcgctattttgctcgcagacgtgtggacgtgtgtgttggc
ctctcgctcttttggcgcacactacgaaaatgaaaataataaatttcgttttgccgccag
tccaccgaaaaaatatggataacaagtgccgtcgttggcaaaattatactttgaaaaatg
cttcaaatttgtatgacaaatacatttaaaaaaataaaaattacaccttttaaggtagaa
aaggcagaacacttctaaaaaaaaaaatcaatcgaagtcttagccagttacggctgtggt
ctacagtccaatttataaattaaatagtcgaaaaagtggccgtattttggttttgcttcc
gcattcgagcggccatcatatgaaattcaatttgttggggcggcgagtggcgagtggggt
gcgagcgggatgacactagagtgcagtggggctggctgacaaaagctttcacacacgcac
gcacacacatttggggtttggggcgcgcgtacagaattctcacagcgacgccagcgacgt
tttcaccacacagttacacacacacacacacacattgaaaacagcgagttcgtgcaagag
cgagcacgagtccgagagagagaaagcgtgcgatagtattagtgccgagcggcattagtg
tgcaatatacacacgacggtaagcggcaacgagtgcgaggagcattggaaaaagaaagaa
aaacagacgacagaaatatattccattttttttctgtgttcgctcgtcgttttcgtttcg
ttttcttcttcacgtcgtttcaaagtttctattgcagaaattttttgtgttgtctccgcc
agagcgtttttcatttttcccggcccgcacaaaaatcgcaaaaataattggcgaaaatac
gaaattcaagaaaatgccgtagaaaatttgaaaaaatttccggccagattttggccggtt
tttttattttttcactatcaccgattgccacgcactaaatttctaaatattctttgcaat
tttgccgaatttcggttttataccatatatttttcacattttccggcgattttagaaaaa
tcccacaaactttttcgcaacactaaaacaaaaaaatttcagtccgcttgtgttaatcgt
tctccgagccaaaaatgtttttgcttcagtgtgaccgcggctagccgttcaaatacacca
ccgagctcggaaatacactaaaattgactgtttgccacaacacgcgagtgggctctcgtc
gctctcgcgtgctgttgggccgctgttgtcgcactgttacggctcaaaatccatataaat
gcctctgctagaagactgttggcgccgtaacatctgttagccgctctccgagctctgttt
cgctctagcctctcgctctctgcgtcggcgagtccgctcacgccacgcgctctctgtgag
ccgatacacacacacgcgcacacatatggcgcgccagataacaaagtagcgagttcagag
atgaccacatgatgacggtgacacattcgccgatacttttatgcggtcacttgaaattgc
gcacaaagagattttgtatgaactgctttggttggactgcaatattatgatattatagtt
gttttcagcgtttttgaaaccaaaatggtcaataaaaatcgtttctgtttgaatttaata
tatcattgtaatatatcagtgtattagaataagatacataatttaattttatttcgtgca
atagcttggaattttttgtttaaataattatttgtaagcattgatttttaaaacgtttct
ctattgtaagaatttagttaagtaagatctttttaaaaaacaagatctacagaggatcac
gcaagtaatcaaatcattggctttgcgcatctctggtgggtgcagtgcgagcgtgttttc
cgctcactcttgccgcgagagacaaagagaacgtgagagagaggggcaagccgaaaaatc
agccgccgaaggataacactatcgtcgtccttgtccgacgaaccggtggccatgcaaaca
acgcacagaacaaattaaatttcaaattgttcaataaatgtcccacttgcttttcatttt
tcccccttttttgctaccggaattttcgattttctttttagggcgctcttccgtttactt
tttgagcactttttcgattttcgcgcgctgtcgaaagccagcgtatttatttacaatttt
tttttgttagcggccgccgttgtttgttgcacatacacagcgcacacacataagcttcca
ctctggcacactcatgcacacacaccgacacgttgtcacagaaatgagcgggatggcaat
acggctggctggcggtcggtacgtaggtgcgagtgagatgccgcgatcgagactcgaacg
agtcgggtcagcgagtgataccgattctctctcttttgcgattgggaatcatgcccgact
ttttacactagatgcgctggctctggttatttaattatgctattttcctcggtatatcgg
caattggccgcattaaatttgccgcaaaataagccacacaaaccgatagttccgatccaa
cgtcactggctgcgcctcgcgtgcacaatttgcgccaatttttccccctttttctcgtct
tttttttcagcccagcaccgctcgtctcttcctcttcttcgcgctagcattcgtatgcgg
cgcagtgctgtcaaagtggccactgtgtagctaaaatgcgtaattagtcattatctagct
atcttctcggatattattgtcatttgcctttcagctcctacagttatatggatatgaatg
ttcgataaaagcagtgcagaaaaatcccattgctacttataatagagttttatttaattg
cacaattaaaatttgttttccaatatacgtactatttgtacttaaaaaagaggaaaagaa
gtaagccattggttaaactgcatggtttaagaggttcaatttattgttctatttattggg
tgaaatgtacaatgcgtttaaattgcatacttctcttatttgccaatccgaaaataatca
tagtttttcggtttctaaatctaagcgtaaagaaatagctatatttatagatgcgcatat
gcaattaatagaaattattccacattaaggtagtttattggcttagaaagtctaattaat
gtatgaactgagatattccaatgaaggtaataaggtaatacgatattagacttttctcta
ttgagacaatacttttcaaaaattatttaacatatattattttgtttatataattttgat
tgtttactgtttttttcggtgtagttgcctatgcctattttttagtcgaaatggcgtcac
ctaggtaaacaaaagagaaactgttgcaccattagtgcgggtgggtgtcctggctacgtt
aagatggtaaattcgctatttgggtgagtgtatttgctatttactactgcaccgtgaaat
aatatttttaattttctgtaagccaagttataccaataaaagagttgtttaagcaagtag
gcattgaacaaaatttccatcaccagaaacttctcattcaagcaaaccccacagtcttat
ttccacccacgaaaccgaaacacacaactccggaaatatataaaaatattcaataatatt
gaattcgcttttttagttcgcttttaaaataatttgaaacagtagtaaattgtaaccaaa
acttttggaactctcacaaagacatggaaaggaaaagaccagaaagttataaagacctga
gaaaccgcacagtttactatactgagccgaagagaaggaggcgagactgcagtccaagtg
agccagttgaagtccatggggatcctcaaatcaatgaaggtctccaaatcaatgaagatc
cccagatcaatgaagatccccaaatggatgaaggtcctcaaatcaatgaaggtctccaaa
tcaatgaagatccccagatcaatgaagatccccaaatggatgaaggtctccaaatcaatg
aatatccccagatcaatgaatatccccaaatcgatggaggtctccaagtcaatgaatatc
cccagatcaatgaatatccccaaatcgatgatggtctccaaatcaatgaagatccccaga
tcaatgaatatccccagatcaatgaatatccccaaatcgatgaaggtctccaaatcaatg
aagatccccggatcaatgaatatccccaaatcgatgaaggtctccaaatcaatgaagatt
tccagatcaatgaatatccccaaatcgatgaaggtctccaaatcaatgaagatccccaga
tcaatgaatatccccaaatcgatgatggtctccaaatcaatgaagatccccagatcaatg
aatatccccagatcaatgaatatccccagatcaatgaatatccccaaatcgatgaaaatc
caccccaagtcggcgatggaggacccgaagccgaagcgaataaccaaggacgctcgagac
ttcaaaagataagtgagaataacacaatagatatttcgccgctgcaaacattgaagatta
ttacctttattgcctcgaacagggggttcctgcgtaatactctagaggcccatctctcta
aatcggggaaaatcattgtggaaaatagtgtagatagtgagacagacgaatccgaaccca
agtcagtggagatatagtagtcgaaaaatagtgcgatgccaaggtgatgtacataagtag
tgcataggattgaaactaaacttgatgtgtttcttttttgcagtgaagtagttcaattta
acaagtttatatttttcattccaaagcagaagttcatacgatgatttctatatattttgt
ataatgttcattttggtaagcaactgcgcctcgtttacagcatattaaataaatatttgc
agtttacacgggcagaggtcgaaagtgcctttgaacctgtgtgtgccaccgactgaaaca
aaaagccacgatgccggcacaaaggagcagcggcaggttctaaggactcaaaggaacagc
gaactctcaatctggaagcgaaccaatcagttgtcctttgtgcgctggcacctttgtcgc
ctggacaccccatttatgcatttattctcttttcatttttatctcctcctttgctcctct
gcttccctttggcccgtttctgttcgccatgcactgcgagaaaagtgagggatatacgca
ataccatttcaagttctatgcattcaagtttccgcaaacttaaaccgtgtttctcattcc
atttgttccattttcgagttttgtgcattttacaaatttcgccgttcttatttgattaaa
attaacaaatatgtgccaaaaatgtttttgcttcagtgtaatcgagctcggaaatgcact
aaaattgactgtttgccacaacacgcgagtgggctctcgtcgctcttcaatgcattcaaa
atattcacatataagtacttttatacgctgttttgtacaagaaagcatatgttttagaaa
taaaagtaaaccattggttaatttagttgattgcatacttattatacccgttacacgtag
agtaaaagggtatactagattcgttggaaagtatgtaacaggcagaaggaagcgtttccg
accataaagggtatatatattcttgatcagaagaaagacgatgaaggagcaacgacgcgc
atccgcagacgaggattgcaggagtgcctactgtctaagtggtattgaataaaggctatt
ctaatcagaaactcttgtcttctctttggtcgggcaatcacaaaaaccataaatttggtg
ggacgaacaaacaaactcttcgtttgcaatccgtagcgagtagaaactaagaaatcagtt
cgttactggacttcaaaaagtaactgatatattccaataagtgtagtaaaacgtgagctc
tctgtccaatacaaatggcgacacctaggtaaagaaaagagaaactgttgcacctttagt
tccacaacattccgctagatggtgtacaaaagtagaatattatggtaggtgtcctggcta
ctttaggatggtaaattcgctatttgggtgagtgtatttgctactatttgcttactactg
cacagagaaaaaatatgtaaaacaagagagaacgctatagtcgagttctccgactatctg
atacccgttactcagctagtgaaagtgcgaaggagatcttcaacactgacagtttttggc
ggtttgtgggcgtgccagcatgattcgacaaacttgcgctgcgtctatgtccctggagtc
tgtatgcttaatctcaactttctagcttttgtagttcctgagatctcgacgttcatacgg
acggacagacagacggacggacagacggacatggccagatcgactcgtctattgatcctg
atcaagaatatatatactttatatggtcggaaacgcttccttctgcctgttacatgcttt
tcaacgaatctagtataccctagtataccctagtatacctctagtataccctataaaaac
gttttcgaagcaagtaggcgttaaataaaatttcaatcaccgaagacttttcattcgagc
aaaaccctcagttctatttccacccaagccagatacacaacacagaaaatacatgtacat
atatcaatattcaatattattgaataatagtatacctttagaaaaaatttcaaacagtag
tcaattgtaaaaattgtattgtaacaactggaactccagtaacttccacacagtaaacgc
aatacccaaaacaaaacaaactaaaatacaaatggaaaacgaagaacgagaagtttacaa
agtcctgcgaagccgcacagtttactatactgatccgaagagaaggaggcgaaaccgcag
agcaagggagccagttaaagtccatgaagatccccaaagcgatgaagatcccgaaagcga
tgaagatccctcaagatccctccaagtctgcgatgatagtcccaaaactgaagcgaataa
ccaaggacgctcgagacttcaaaagatatgtgagaataacacaatagatatttcgccgct
gcaaacattgaagattattacctttaatgcctcgaaaagggtcttcctgcgtaatatcct
agaggcccatctctctaaatcgggcgaaatcattgtggagatatagtagtcgaaaatagt
gcgatgccaaggtgatgtacatgagtagtgcataggattgaaactaaacttgatgtgttc
cttttttgcagtgaagtagttaaaactaaagcacagccccaaaaacaagttaatatttct
cattccaaagcagaagttcatacgatgatttctatatattttgtataatgttcattttgg
taagcaactgcgcctcgtttacagcatattaaataaatatttgtagtttacacgggcaga
ggtcgaaagtgcctttgaacctgtgtgtgccaccgactgaaacaaaaagccacgatgccg
gcacaaaggagcagcggcaggttctaaggactcaaaggaacagcgaactctcaatttgga
atcgaaccaattagttgtcctttgtgcgctggcacctttgtcgcctggatttcgcaaaca
gcaacgtttatgatttccattttcccatggcccagtgacccatttgccatggcttttccc
cagattgccactgttttacggtggccaaggcggcgagtcctgttacggagtcgaggatcc
ttttccctttttgcagttgtgagccgtggaaggagcgcagcggggcgtgcggtgcaaaga
tcagaggagcgacccgccgcggggcgccctcaactgatgatcatttcgacaccccattta
tgcggcgttctcttttcttgttttgctcctctgcttccctttggcccgctcctgttcgcc
atgcactgggagaaaagcaatggatatgcgccatgtcgttcttatgtgattaaaattgtt
aattgtcacgcacaacaaatcgtttagcattaatgtagttagcttaataacaaatatgtg
tatcttgtttaaaccgtttccttttcgcagatacttgctagagtaatttgctaatttact
tttttcaacattaattggttgctttttttaactttaatttgtaggtttttttcaacttta
agttgttacttttttcaactttaagttgttacttttttcaactttaaattgttgactttt
ttcaactttaatttgttgacttttttcaactttaatttgttacttttttcaagtgtaatt
tgttactttcttcaacattaatttgttgcttttttcaactttaatttgtaggcttttttc
aactttaagttgttacttttttcaactttaatttgttgactatatattttgtagatattt
tttttttcgagtgttgcaacaagtgcctcgagctcagatatctggagattctttcggttc
ggccaagtgatttcccgggaagtgttaggatccccttgtttcggcactctttcgtgcgcc
ccctcccccctctctttctgcccctatttaggggctgtaaattgaggctgttgacatttt
tagtgcaaaacggtctccgaggagttctctaatatcttgttcgcggttctaacccctctg
cgacacacgcttcataaaggaacacacacaaaaaaacacggccgagtcgaaaaggaacac
acactcgcacacacacaaactcacacacacacaggcagggtaatatttattattgaaatt
aaaatttattgttcgatgctattgtttttctcttgtgtgttttttgcatcgttgccgctt
gattagagaattcagtggaagtccagggatctgagatcccgagagatggctacaagtgcg
ccccgtaaaggtcaaagggggcgtggcacgaccttgcgatgtggcctgagtattgcgcaa
tctgtcgtcaaacagatatacatatgtatgtataggtatatatcggtagaagggtaacga
aaaacggggggcgttacgtggatctgctcagatgaatttcttcaccatctgttgcatctt
gtggatgatgccagcaaaactatgtatatactcgatatgaaatggattgttaatcaaaca
tttttctatagtttgttattagagaaatcaatccatttggaagactaaagattagagcct
agtttaacttcagcgattgtgtagaagtcaaagatacatagtagttagcgataggtagag
gttcagatacaagaagagatatacaaagtcaattggcgaaaaaaccccggagattaatct
aatctgcgacgaagaacgggccgaagacgctagagagcccaaaatatttgctgacagtga
aaggatttagatgcgaaaatccccataaatccaattaacacaaatctgcataacgggtta
aggtttacgccaaaggattacgaggcccatgccgagcagccaaccaattcaattgaatac
ttttcgctagcgctacctgagtacatatgcaaatatatatatatatatgtacatatagat
ggatatatctggcctctctttcggattaccgcagacgatcccttgacttttcctgctaag
cgatcgtaaaacgtggattatgcatttatggcaccccgcggcagcgtcgaaaccacccag
ccacccaccgcccatcgcccatcgccaaaccgaagaagcaacccacaggacctttggtca
gagggtgcggtttaatccgagaccaccaaaaaccgctggaatagccatatagctgcactg
cgagaaagtaacagtgcgttcgccatgccaagaatggcaaatgtcgcaagaaatataact
atttataaactcatagttatattttcaatataatgcaaattatgcaaaatttggcaattt
gaataaatctattaactaataacttcccaattatgttaaaaaaattaactattaactacc
caattttaaaagtattaactattaaccaccaaattatgttaaaagtattaactattaact
acccaattatgttaaaagtattaactattaactacccaattatgttaaaagtactaacta
ttaacttcccaattatcttaaaagtattaactattaaattttcaattatgttaaaagtac
taactattattatttttataattattataattatgttaaaagttttaactaaaagtattt
actattaactagccaattatgttcaatgtataaactattaactacccaattatggtaaaa
gtattaacagtataaagtatcacagtatgcaatgatttcttatacgaaagaagtacgaat
gataagaagcgaaagccaagctggtttctctcagtgcagccagccagccaagagatgtcg
cattaatccgccaaaggactgcgatcgggatcaggaatcaataattacgattcaggcgta
accgagtcgggggctaggtagcaaaacaaaacggggtaatccggacttcgggattagtgg
cgatccagcgagaaatcccgcggatgaggagctttgatgcggcgaagtcaaaacttttcc
agcttaagcccagcttagttactcatctctgtggatagagtattgatcactacctgacat
cgctgatctggtgatctgctgatcccacgccttgtttggtgggctcgtcgcggctaatca
attgattatcgcaacggatcggtttttgggaatagatcgcgttgcttgagatcgcttagc
tggagtcacttcctcaaaatagattagccatcaatttgcacaatattttgagagatttac
caaacatgccggcgacttgcagatcactgcttccgttttagtggcgactaagtaaggggt
atgcgttaaatgcatctatcactaagagggtttttttttggcaatttgattggtaacatt
ttatttaattcctagatgttacccaacataaagcttggttatttttaattcctagttaat
atctaacctaaagcttggtttgttttaaatacccagataatacctaacataaagcttggt
tatttttaattcctagatgttacctaccatacagcttgattattttgaatttccagataa
taactagcatacagcttgcttatttttaattccttaataatagcttgattatttttaatt
cccagataatatctaactaaaagcatggctatttttaaatcctaaataatacccaacata
ttatttatttttccaatattttaatttgttttccagaagtctgtgctccattacttcaca
tcacagccctacgtggcccataaaaaccattgcgcttttccaacttcacttgacctagtg
gtgcaataaagtgggcgtgccgctgggtgggcgtcgagtcgatgggaatagggataggga
tagtgggaactttccttgctgttggttgctgccgactttttgctaattgattatgcggcg
acgttgtggcccaaggacaagagccagaacaagagcaaggacaaggactcgaggagcaag
gagccaggagccagaaggcgcaatcggatggctcctgcaaaggagactagttcggtgatg
gcagcggagagggtgggccagcaaggggagggactgggctgggtagggcagacggtcttc
gagtctagttgacttcagcattgtcataaatcttcggtagccaaaagggccagagaagcc
agaggagccacaaggggcagaaggtaggatgaaggatgaaggatgaaggaggggggacaa
ggaggaggggggactgccagcacgagacaggctcctcgttgttgccctgcttgcctcgat
ataattgtatcttccgtttcattacatgttgcccagaagtcccagccgcataccctgcaa
ggcccaagtggggcatatgcgattggtatgtattttgaagtaatttcttaatctttccaa
tatttgctttaatttataatctacatttaatgtcaatctttagtgcttatctttaattta
atgctataccaaatttcatatttatttgaagatatctagaataaatattatagtaacaat
attttgaacatagaagcaatatgtgaaattccgaaatactagaaatgcaacgacatttag
tcataattaagctaaatacaaaatgtcatatcagtagcattctctgtagaactcataaac
acctacatatataatgtattccaacttaacaaggggtaacttaagggtcgagatgcattt
ccgttagctcgtttcgttttgggagtcatcattatcttttcacagcagcagcaaatcgta
aaatttgtggctcagacccacgttgcgtatgcgtaataaaaaagacgccgcataataaaa
agggagcgaaaacaagaacaacaacaacagcaattgtgattaatatgcggcacacaaaca
tatgtacacacacacacacacacaagcgcacacacaaaatcgggtgcaggccatgcgaga
gcgagagagtgaaggagagagctgctgtctcttttgtggtggtgtttggtcaacgcccct
ttaaatacagttatttcattgggccgcgaccacaaatttattagtttttattgttattgt
attgatatttgaagcatgcccgctcccccctcttccaccaacattttttttttatcattg
ggatcctctggagcaaaatgaaaaattaaacgccattaagctgaaattttaatttaatta
aagtgatgagccatacttttctccgtctgcttactttcatcgaaacaaattgaaggtctg
aactgaattgggcaagggtataatgggaatttaagcagatattcgtgcttttaatgacgg
tacttcaaatgtgtaaaatgtcgagtaatttatgggcattcaaaatcgctgggaaatata
aaaatacctatgtatgttccctacttaataaacgttatataagcaatttgaaagtttaca
attgaaaacaaaatttgtatttcggaaatatctctaggttaatagaaatgttctaaaata
tttgccaatctaattatttagaattctaaaggataactgacatttaattattcgatacaa
catagttttatggggctatgaatgggttaagaatattttgaatgtttaactaactaaata
ttaaaatatttcaaatatttcacttcactacaaaaagtagtaatgtaaaatattcgtaca
aatgcataataaatgatttgcattaaagataagccaacgtttttggcttaaagtttagat
ttgaccaacaataacaacaagcaggagcaatatgaacactagctggaacaacaacaacag
caacaaaagcagcagcagtagaaacaacaacaaaacgcatgctcacccaattgctttgac
acacaaacccacacatagaaattaaaacaaaacgcctgcggcagcagcgccagaaacaac
aacaatgcccagcaacgtggagagagagaaccatgtcgcaaacagagcgacagagagaga
gcgagcacaggagagtggctgctgctgccgggagtgacacatacgccgcacacgtgcaag
cgagacaaagcgagttgccccgaaggcacaccgttgcggccaaaaacaaccaccataatg
gtgccgagagcgagagagagcgagagctgaatgtgagcgctcagtggcgatagacaagtg
cgagaacgtgatagcacgagcagcagcagcgctgccgctgccctctgcccgcgcctctgc
ccgcagccaagcgattcgttttgtacgttgttagactctctcgccgcgttttggaattca
gtcgacaatcgacgataattaccggtggttgtatcacatcacatcacgcgcagcagcagc
agcagcagcactacgaacgaaagaagaagaagaagccgcagtggcagcagagaaactcgc
tcgttttcggatctatatatttatatatatatatatatatatgcatatatagagggatat
atatatgtgcacgcagcattggcgaattttcggccgcctttaatttgtttgtgttttttc
cgtgttctcctccgcgtgctcgcaattacgtgcgcggcagcaaaagactataattataaa
actaaagtgaaaagcgtgccataattacacgagcgaatatcaataagtgcaagagcaatg
tgcgaaaattgctaacgaacgcagtagcaaccagaagcaacaaaacgcagcagcagcagc
aacagcagcagtaggatcacaaaaaaaaataactacaaataataaacagcgcaacatcca
acatcgctaacgttttcaaaatgatcgatgcggcgtgcaattatttgaatccctatgcgc
atcaacagcatcaggcgcagcagcagcaacagcaacagcagcagcagcaacacgcgcaac
agcagcaacatcatctgcacatgcagcaggcgcaacatcatttgcacttgtcgcatcagc
aggcgcaacagcagcacatgcaacacttgacccagcagcaacagcaacagcaacaacagc
agcagcagcaacaacagcaacagcagcaacaacagcaacaacagccgcaacagcagcaac
atgacttcctcagcgccgccgccctgctgtccgcccccccatccctctccggctcgagtt
ccggctccagttcgggcagctctccgctgtacggaaagccgccaatgaagctggaactgc
cgtatccacaagcctcctccacgggcaccgcatcgcccaactccagcatccaatcggcgc
catcatcggcctccgtatcgcccagcatcttcccatcgcccgcccagtcattcgcctcca
tttcggccagtccatccacgcccaccaccaccctggcgccacccacagcggcgggtgcgg
gtgccctagcgggatcacccacatcctcgtccccatcctcgtcagcggcatcagcagcag
cggcggccgcagcagcggcagctgcagcagcggaccttggggcagcggcggtcgccagtg
ccgcctacggctggaataccgcctactccggattggggccaccaaggtaaatatctatac
aattgagatggggatccatcaaatgctaggcagctcaaatgctgtagatattccacttag
agatagaattttataatcctaatctttgaaaattctgctaatagaataactaaagactat
aaagacatatatctttctcaaattacacagtttaccacataggaatacattaatcccatt
aatatttaattgtaaatggattatcatataaataatctcgaatagtgcatcataaattca
taaagtaacagcttcattatagtacaatttaattaaatacagtaaatgtatatttttcat
acaagttagcatgcagattggtcaactttgttaccaccttataatgtaaaacgatcttgc
gattaaattaggggttttgcactagtaatgatagcaataaaatgctgattaaaccatttc
cagctgctaattgcagttagatgaaaatctttgtgcaaaataaacagcacaatggttata
attagatacaaatagcatcatagcacattcattgaattaaatcatttaaacactgaatta
accaattgctctatcttcaattcctttcgccacctagaagtcagttcccatatgcacagt
acgcctccgattactatggcaatgcggtgggcatgtcctcctcggccgcatggttctcgc
accaggagcgcctctatcagccatggagttcacagagttatccgggcttcaatttcgatg
acatcgccttccaaacgcaattgcaacgccgctccgtacgctgcacgtgccccaattgca
ccaacgagatgagcggcctgccaccgattgtgggtcccgatgagcgcggacgcaagcaac
acatctgccacattccgggctgcgagcggctgtatggtaaggcgtcgcatctgaagaccc
acctgcgttggcacaccggcgaacggccattcctgtgcctcacgtgcggcaagcgtttct
cccgctcggatgaactgcagcggcatggacgtacgcacaccaattaccgcccgtatgcct
gccccatttgctcgaagaaattctcgcgcagcgatcacctcagcaagcacaagaagaccc
atttcaaggacaagaagagcaagaaggcactggccgccgaggccaaggagcaggcggcgg
cagcgataaagctggagaagaaggagaaaaagacgggcaaaccgttgacgccgcccgtgg
aattcaaacaggagcagccggatacgacaccgctggtcaactatgcgccctatgcgaatc
tctaccagcatgccacatcagcgggctcgacgagtgtgaatccaccaccgccaccgccgc
cactcttccagcagcagatgatgacgacgacaacaacggcggcggcggagcagccgtgga
gcagcagcagcagcggcagcggcagcagtcgtgccatacaaccagccactacctcagcca
gttcatccacatcctccagtgccagttcgccagcggcagcggtcgtttctgccatcggta
cggcatcctcaccagccgcatccgccacggcgctggcccagcatcattatgccgcactgg
ccatgcaaagtgagtcgcagctggcggcggaatatgggctaaccatgagcggattggcca
gcggcgctagccaggattccagctccagttgccacatgaagaccgagtatgcggccagtt
atccggctgattttggtgcgggcacagccagttacggctatccgcatccgcattcacacc
cgcaccatcatcacaatgcgtgggcagcggcctatcatccgcatgccaccgcctaggatg
cccctaatcctgcccagattgttacagttgaaagttgatgaaatgaaatgaaacaaatgc
cataatgtcccaaaacccagaaaggcaacaaagcaagcgtagaacgaaaatctagtgtgt
ttttttttttcagtgtttattgttgatataaaaatataatgtgaaaatcgaacaaaaaaa
tttgaatccacaaaatactgcataaggcattaaataatattatataaatatatatacata
tatatatagtatatatatattaactatacatgtagagactagaaattgaattttttttca
ttttttttcccccaatctagttaaggcatttttttttgcatgtctgtacatacatacata
tatatagcgttctttttaagccataccatatatgagagaatgagagaaaccatctagttg
tgtaccataataattgttaattgtctttaagataaattatatacaacaacaacaacaaaa
agcaaaaaaaaaatccaacaaggcgacaaaaatccccacactgaaatcctaacaataaaa
aaaaaacgaacaaaattatatcggaaaacaaagcgaatcctgtttttattattccctctg
atcctctgatcccatcgcacccttgtttttgggttcatggttcggttatatttttttttc
ctcagggttgtttgatctccttcatggggttgctttcttgcatataaatcgagggatcca
ggaagcttgccgacttccggcgaacttgatctgcacttgggtgctgatctttggcggcat
ttggataagaatggaaaccttttccatagcaatcagtatagatgtctgctatatatttca
tcaatgtcggccatcgctttaaaaacgtacaaacattgttagcttgggagatctagttct
gctatagattgcttttccttaaaaatggcatacgaatgagaaatttgtataaatccttga
atacaatgatttatttagtcaaagtacgcctagttactgaatatcataacaatcgttcga
gatttaatagtattatagttgtaataatcagcgcaattctagtttttctcatacacagtg
gtctaccaattaagagatatcttaaagattccagatccccgatcctttacccagctgcga
aattaatttaatctcatttcccgcaacttcccctcccccctctccaccctgcagttcaac
tgggaatcataactcagaaggggcacatattcaatctataggcaaccaatgagagtcaat
ttagctccagcgactatcccactttggccagcccaaaatgaattgcccaacacagagttt
ataattaaacgggaaacattttgtcccagcagcaaaacaaaaaaaaaaaaaaaatagggg
ggaaaaaaataataataaaaaaactacaatgatggcgtgaagattggcaatcgaatctcg
ccgccgccgcagagagagagaagagatcgatccaatccgatgcgaaacgccgccaagcga
tgcagatagcgatgcagatcgattgcggccaatataaaatattgatttatgctgcccagc
ccgggcatcaatcaattttcaagttgagtgagcgccaagcccccgaacgtgccacgcctc
cttaagccccccaccccccctttggactccagcaaagcgatcaccatctttggatgcccc
atgcactagagcacgaagcggttgacaacctcgcttgccttcggattggtagagccgtag
aggtataaaaccccaaccaaaaccaaaaatggggaaagaaacttttctatttggatggag
aagaaggaggaggagatggaggagctggaggaggaggagggtgtgatggggcagcccgac
aacttcacacgcacgttaatcatacgccgcgttggccgcgttaagaccccaaacgctgaa
cgccaaacctcaagcacccagaaaccctttttgccccaccctcaaccaccaccttgattt
tttttgttttcggggcgctccactaaatggcaaacaaaatctgattgatttataactgaa
gtctgcggtcagccagggaaaataaaacataaccgaaaaagggaaaagtccagaaaataa
cgaataaaaaaaaacaaaaaatgaagagtacaacaagaaatacaaaatataaaatctcgc
agcttaatgatgataaatgatgatgttatgatttgttaatttttcttcgcgtctcttcgt
ttctgttgttattttttttatactttttttttttttattttccccccacccccatcgcac
acggatatttttttttttgttttattgcgtagaggagttaacccgaacatgaggtatacg
tcttttctgttttgctcggtttaatggctcgaaaagtgccctcgactcgaactcgtcgtg
tgaaagtgtaattttaagtatgggttacagatctgctggaaatgtttgtttgatcgttgc
ctatttaagtgatttagccttatagatttctccttcaactctaatgctaaaaatattgtt
tctttttctatacaactcaagcgaaaatgtaagaacttaaatctaaacatcaaagtatgt
atttccctattgctcaaagataatcctgtaaggatttccttatacacaatgatatgttaa
cccataataaaacaatctataaaatttcataacaatccttcgagatttaatagttcttaa
agagccttgcaatgggctaagacgccaattgtttgctcaagaacctgttagaaaacacaa
attaaacaaattatgaaatcacatgccgcaatgaagtcataacccgatattgcgacatga
ctaaccacttaaaagagcgactgaaaattagatcagccagcagccgagaagttcccagaa
tttgtggctagctgacaccacacctatggccacttaaagagatactatactatactatac
tatactatacaagtatataagaagtgttgtcacacatactcgactcgagttaactgggac
ttctgggcacgctcctcaacaaggatctcagattctcaagtggcgctgtcgtagtttttt
ttgttttttttttttggggtaaccagatatcgttctaattttaatcggggctataaataa
tagcgggctgctttgagcacttgactcgccatggtttgcttgacatttccacagaatcgt
tgttttgatgttcggcgctcgcaggatcgcagaagcgattcgtgtgctccttgtccttcg
tccttcgagaggacagcaaattgagttgagattatctcgctgcctgcgctaagcaagcgt
gtctaaaaaagaaaaaagaagaaaaggtcctgcgaccgagatgagcgaacatgacttaac
tagaaaatgttttatgtttcatcggcacttggtatttattagtttttacttttttcactt
ttcacattttcccctattattctctatgttttttcggttatttttttcctgtggggaggg
gcgttggcggtgggcgtgtttgacatggtcatcggtgattataaatttcggttgtgtcct
gcggtcgaaatatgtgtgtgtgtgtgtgtgtgtgtgtgtgtgtgggttctgcaacctttt
gtcttctggttcaagatcgttttgttgcggcatatggcctggtattttggctggatgcgg
gtgcagatctcggcaggagtagaaatacaaatttgtaagatgacatgtgtttaaaggata
atcgcgcaacaagatcgcaatgccgattgccaaaaggcccctagataaacggctcagcga
tggcttgccttcagctgggtattaaaatatagatatggatgtcttcattatgagcgtcga
tcgagcagaataacattgctttaaattttcgcaattaaaatgtctggcaacttaaaatgt
agtaaattggagacaggtaaaatgcccaagtgttcaacacatttgactatcaaatgttta
cccatcaagaacctgatgaatagcgttgagtccaatcgatgaactgccaacaaaagagtc
ctttgtcgattgcggcacgtgacccaatcactgtcgctcacatcagagcgtgacaatcgt
taaggacatgtgaaggattggggattcgcctgggatacgatacgattcaattccaattca
ttccaatccatacgatacgattcgattcgattcgattcgattcgaccagtaaagtggcca
aaagggataaggacctcatcgccggccatcgaaggacaactcaatcggaccaacggcatc
tgcggcatacaaattaaaatatttatgtgtgtgcattaggcgagggcaaacattaaggac
acacaacaacaacaggaacaacaacaactggtgtgtggtggcaggagccaatggaaaaag
tgcgacatatgtgcagtcaataaattttccacttttcatgctgacagcacagaaagaaaa
aaagaaagaaggaaaacggggacaggggcgctcgaggaccgctaatggctccacaatgac
caggcgcatttaattcacataggcacaaaaaaaacacaacaacaaacacaaaaaaaaaaa
attaaataaaggactccaagtgcaaaaggactcgagtaaattgctccttttctgctgcat
ttaatttgattttattggtcgcgcttcgcctatttgtttgtgtcaaagaatgtttctttc
gatttgctgcggtttatcgatatatgcgccacgcccactgccccacactacacaccgccc
ccatttccgcccacacatacacacacacgcaagctaatacgcgtgtgtgttttgttttcc
gtttcctggtgcgcatagaaaacaaaataaaggaaaagtggaaaatctattaaaatgcat
ttaaatgtctgcaccgtgtagcgccccccagcccaacctgccacgcccacacttgagcca
aaaaggggagttctatatatacacacacacacatacacatacacatacacgcatatttgt
atgtgtatgaatgccgcattatgaccacgaaaaagcgttgcgaattgattaagtttttcc
catttcccatttcccatttccctctttaccgaatttcccctttggagggcataaatcgat
ttgctgcgcctgcttttcggtgtgatttccgtttatacagggtatcaaaagcagcagaga
aatgggcgttcttagccggataactattaaatggacttttgattttgttattgagtaact
tttgcttgtatttaataatcttaataataaagagctggaactttagaagaaatgtgttat
aatatatattgtaaatctttatatactattgcaaatcaattagttgcaataaaatgattt
agaaacttatgaaatacaataagcagtttttgcactaatatttaataataacttgccacg
ttgtagtatttttttttcctcgttcagacttgtgtgcctggctctgacgtgtgtgccaac
aattacgaatatatggtatcccaactccccttggcacctcctggatacccgatacggttg
acatgtgtgggacagtttcaagtaaacgtcgctccccccagtttgagtgagtgtttttgc
aattattataaatcaagaatttgatttatgccatgtaacaaaacttcagcaacgactgcg
aactattcgagattatttacgaccgcaaaacacttacaaagtgtgtggcccatgaagtcc
ggttcggttttgttctgtggcctgggatctgggatctgggatctggaactcagaggtacc
agaggctcacctcagttctcctataccgacctaacaacaatgtgtgaaaaagtaaataaa
aacaccaaacgccgataccgaacaatggttttcaagtgggcaatttctattatttatagc
acacaataaacaaggtctgtacataactacagaaattcgctcaacccggtttcgcaaaat
attccgtatttacttgattagcttgtctaataatttaactaattaacgagatgaagcaaa
acttaaataggcaaactgccttttggtaatttaaaccctttctgcgttttactttacttt
cacatgaatattggcagaagtttgggcaaggatatttaaatgtatttactgaaagccctt
tagttgcataaacttttgtatattttgttcattttatgggctattagacaaatgcttgtt
acgcgcatattgcaaaatgtaaactttcaccgtattgaaattattatccacttgattgct
ctttacttccaactaatgaacccaatgatgagctcatgcaataatgttccccccatttaa
aactgaaaacacaaatcttgggcttgggtttttccaccccaacataccaacatacatatg
tatattgtatattgtatattgtgtattgtatgtacatatgtatctggccctcgaagtact
tatgctacccatcccagatttctgtttgccactcgaaatcgacacttgaacaaccggcta
caacgaccacaaagagctgactgagtaaacaatacaaaaaaatatataaatttgcataaa
cttttttatatgcgcttgccgcaacaaaaaagctaaaaaaaaaagtatccagaggcagtg
gaaaacatggccagtggaagcggaaatggaaatggatgccgcgcggtcagttgtagtagt
agagtgttcgataagctcgggaagcggcaatcaggattcagaaatcaggaatcgggcatc
gagcatcggacaaccaggattccgtacatggcgccaatagccgggtccggctgtccaata
gtccaacaacaatgggcaaaagagagagaccgctacgcgaaggcataaatcacggagaaa
cggacagacggacggacagacaggcggacaagcggacaaacattcccgttgaagcagcgt
gtttgcattttttatgaacttgtcgaacagcaacacaatcatgtactccgatatacataa
aaaatgcataaaaatgggaatcgcagcgccaaacaattggcaaacaatggggaaatcgga
taaggaccagtatacatcatcgagcttcgccgcttcgctggtcccgcagagttttccaac
tttccgattacttttgcccgagcctaatggcgccaattaattgagttagccacagaaatt
atttgctaataatataattgtcaaaaacagatttaacagatttaccgagatgaatgagaa
tcctgtgcatatatctgtattataacaataatgacgaaatatgattatgggtctggaaag
tcgtaggaaaccaatttggcaagcgaattgaaccctgaaagagcatacgaacttcgtatg
ataatgtcctttatggagtcgctactccttagtccttttcccctcattgagcaggacgtt
tcatgtgtcaagcttgggcttcctgtacgacgacacctcccccccgatgcaatgaataaa
tattgtaaatattgtatgcgatttcggcggttcagttcggtttgtttcggatcgaatggg
atcgcatttatcatcttgccgaagcggaaaaattaaatgcaaactgagaggataaatggc
gttgaatatgagagacttatgcggcagcggatatccttgacacatcctgtgcgcaatgcc
gtatgtcgcattgtgccatgtatcgcacttgcggcatacagatacatttgatgcgattgc
cattgcgattacgattgcatttgcaatctggcatcggtttttgccattgattagccccgc
caaacgtaccaaaacgaacgatcggatttcgcagcatcgaaattctgcgacacctgacgg
gaagtgttcttggtttcggttttcccaggtacttcacagcaaaaaaaaaacaaaaaaaac
ccttagtttagggatccactccctttccttttctcgtttcttacattttgttgttgcttt
gttattttgttatatttcatatcaattgacatggcagcaaaagaagtcttagcccagctg
cccgaacgtctgccacatataactcgcatatgaaatgccattttatgctttatgtggcct
gttaactgtagtctataattatcgagcagcagcagcaacagcaacagtcgaggcacaaaa
atgtaggaaaagaaaatattaagttgaaatatttcatgcccccgggctgattacttggac
ccgggccgcgtgtgtaatggcaactgatttatcgcatttgaaatatttttagcattgctc
ttgcccccattcgtaagacaacgcagcttaacttcttaacttctgtgtccggcattagtc
agagcccgagaattataaccgacatgtgaaaaagggttcccactccgacttccaactctt
ttcgacatttcgactctttggctcttcggttcttgggttctcatgtgtcttctgctgctg
gactgctgtttggacattgaaatgtgagcaggccatgggccaagcaaaaaaaaaaagaaa
aaataataatattaagagacaatccctcaaaacagtgttggtgaatgttacaccaaaata
tgttcaagtaattacacttaatttaaaaaaatgctagtatactttgaaatacatatttgc
acgcagtttatgattgcctaaacagtgtttgtaaatgccccatcatttctttatactaat
ccagtgttggctagagatatttaaagcgtttaatctacggatatttgcatacacactttt
ctatgtgaagtaaacaattgcttaaacagtgtttgtaaatgtcccataatttctttatag
tgataaagaccaactagtgttggctagggatatttaaagcgtttaatctacggatatttg
catatacgcctttctacctgaagtaaacgacttcatctggtgcccattcttatgcccaaa
ttaaccatctgaactggtccctcgtcctcgaaataatcttgtgaaatgcctgaatggctt
ggctgactcagcagactcctttcgacttggcttgactgacgatggcgcaatatgccttta
atcaagccgccgaagacaaagtaatttcaattttcgaattatttccaccaaagctaaaag
ctgaatgctgaatactgaaaactgaaaagctaaaggcccgatgctaatgtggtgggtggc
attttgaactgggcaacttttgggttggtttttgggcggtgattgcgacaaagtcagaga
gcacagcgcgcgtgtatttaaattaggcgcacataataaagccaatgagtgatttagttg
aattgccagcaattgaataaattttccaattgcctgcattctcgcattagcattagagag
tgggagagggcgattgcgaatccttttgctctggcccccagccattggcatccttttttg
ctcacgcacatcctggaacacaaaacgcaaaatcagtcgaacgtctgtgcattcaaatga
atggacgccgtcgcccggcaatttcgtgaacccttttttggtcctgcgatgggttatttg
agtttgtcaactctttgaagtcctgtaccatccacctccccactttcccactttccccct
ttacttttataatcctgcctccgcacacaaaatgactgtttgttgcgtttcatgcgttga
cacccatttttcaactcacttgacacacacacgctcccatcgttgattcaaagggatccc
acagatactggcaatatgttggcaagaatggatacaagcggtcgcatgcataactaatcc
ttttcaatagttgctaaagttctgcggaagtagtggtggcccagcttaagtttgatgtat
aggaaagtccttattgttctttcaaatttgaaaagttggtcaggctaactaggtttcatt
taaaatttggatgcgtggcaagtaatgtagtatggtagggtatattccattcgttttcct
tgagcaacgaaagcgaaaactgagactttaccgcccacatcttggccaagtgcgtaagca
ggcagttaatttaaaaaaagggttgctcagttgcttatacactgtgccatgttttttttt
ttttttttaactcattttgttcttcccactgatttgcggtgaacattttttttttttggg
atagctgttgccaaaatatacaagacattttgggggagggatcgaccctgaaaagtgggt
gttttattgaaagtggcgcgcatgagtgccaaagggccacaaaaggcctatcaaagcgag
ctgaacttagagctcagttgagcgatgccagccaaccgagagtccaggtcccctgttttt
caactcagacccctcgattcctcaactttgcgacttcgtggatattccggggctggattc
tgtattctggattctggattcttgggcggttcaggcggaggcgacacgcccaggcggttt
ttatttcttagaaataagtagctgcggccaggaggcccttgttcatttgccagccagact
ggattgtgtgccacttcgcaagggttcactgtagaccacatgcgattattcgagaccatt
ctgtaagccactttaaatgatagtttagaaatcctactactactgcttgcatatcaattg
ttgataatattattaagatcgcagggtttattaagtggattccttttagcagttctctgt
tcttcaccgaacaaatccatggcgaccttgacggcaggtcggaaaatttcttgggaacat
gtcccgaacgatgacgtcatcgccgatctttaaagagattgtggcttttgctacttttaa
cttgacatcaatcaacaggcgcggccagcgggcttctgttaaagacgcactcaaaatgct
tttaagtttcgcgcatcaaaagtgctgatgtaaagatgaccggacagaaaacggtgggat
ttctccaagaaatcttcgctgttattgcggctgttaatttgatttcaaaagccgccgacg
ccgtcgatacatgaataggcaaattacgtacaggtgcagtgcggcgcagtgcggtgcagc
agccagcgatccagcaaaccatcgggtttaagccattgagccaccgaagcggcgcaccat
cgaaccactgaagtgcaacacccaccgcagatctctcagattgcaggcagccgtcgcttt
cttcgtgcggcttaattgaatgtcagatggtggtgccaccataggaagccgccactttgc
gctgcatgcgtgacacgaagggcggccaatgtatcgatcagctctcgtaatggctcccac
gttgggcgccaaatgtttcgttacacacgtctgtgtcgcttatgaaagttcacagatagc
agctaagcttaaatgaacaatagttttaacaagttttaaagtttaatgatcaaactagaa
catactgtgtccaaaatggcttggatttttttagaaatcaataattcacgaccctgtcac
gtgcacatcgctaggtctgactactgtgccagctgctggatagccaaaaaaaaaaaaaac
caaagccacagagtcgaacaaccgagtaaaatacagcaacaataacaacaacaaaaaaaa
aactctctctgggcgttggggcgtgcgcattgattgaatgctcaattgagcgcatgaacc
ggcgatcattttgtacagcgacctcccccagcaccgccccctccgcccaccgagcactca
gcgatttgagcttgatgctttgattgatgggtgtcagcaaattggatgagtcgtagatta
cgacgagccgatgaggccgctgggcttcttcgcattttaaatgcaatttgtcgagcgttt
gcgccgctttatgccttgtaaatgcaccacgaccagatgataataacggaccagcgagtg
ggggagccaaaccaaaagattcaaacccaaaagagattctgggagaaaggaggtctcttc
ggatcactggcggaaactggagcagtgcctatccattattgaaacttttgccattgtaat
tacacgcattataatcactttctgggatcatcttaatatcataacttgaacaaatttagt
gacgactatggaaattggaaagtgcgaagatcttctatcactaaatcgtttcttcttctg
tgtgataactttgcggccacacctcggcaatgttgttgccatgttttctgatgcagttgc
acgttgcccgttgcagttttgttttttatatttctgttttttattttattttttcgtttt
ttttatattttttttttgttcaggctcctcacaggcgctgggcacataccaaagacctca
agtcattttaaacatgggcccgataaaaatctaataaagtgcgccggcaacagagaaaga
cggcgagtggcgaacgaaagagagagaaggcacaagcaatttctggaaattattttttaa
taatttttctcttgcgtttttttgctttttttttgtttttctcctccagctcttgctgcg
ttgtaaaatattttttcttgatttcttgattttgcgagtgctgtgcacgttgtgtatgcg
gggtgtgtatgtgtgtgtgtgtgtgtgtgtatgtggtgtgtatgtggtgtgtatgcgggg
tgtgtgtgtgtgtttgcggcacactttgcactatcgaattgtgtggatctcgacgaagtc
gcgacgtctccaccaaaagagctgaaagaggggctccattgcagccctgacacttgcagg
tgtgccagccaactagaaagatcaacaactggccaggtgaggcaatgcgctacgcgctgg
caaaaattaatttcatgttcgaaagaatttttaattaacttacatggcgtatgagtaata
ttaaatcattgcctagcatggccaagaaatgaggagcggtgccgtacgacgcaaacactg
tgcaggatgtatacaacttcagaggttatcagcgaaaaaaaagttgcacaaagaacaagt
acttggagctaataaaatttgtatagaaacataattctaagggacaatgtgtcggcaaaa
gccagacaactaattaactcgactgttgacttgacactttatttcctcggaaaattgcta
aaaagcagcttgattatccataccaggcgcatataagtggaaagttgaaagcaataatca
ggcaaaaaagggcaacaaaaatcagaaaaggagctgggctttatatatatggggatggtg
gtgcaccgaatatgtttttcagcccggtcacgtgtcctgcgtagatagctttacagcctc
ccaggaggcaaacaatttgcgctcgttacgcggttgaaattgctttcaacttcaactgcc
acatccacttccattcaccccccccagcgaggatactttaaagttccccagcagtcgatg
aaaccacccggaaccaatccgcatccccatccattggattcacatccatccgccgcctct
gtctttacttatgtgttttgtcattagtttcattttataatttattaacgtcaacattgt
tgctgctgtgctggctcccttttccttccctttttgcttaacaatttttttttcgtttta
gctaaatcaggctgaaactgtttttgagaagcgtacatgatggcagagtagcgatctcat
tagatatcagggggttggccatatataaactcgtatatccataccattcacgacttttgg
gctttaaatgaccaacgaagcggatgcactttaatttgacaacaattgtgtaaattgcct
cgtcatgctgtttgtcctttgacttggttttcttgctctggttttctgtttttaaaattc
ccccttcccccttgcaccaccccacaacgcattgccacccacacaactgacactaatgtg
tcaaaggtcacgtggcattcgtttgcgacatttgtagatttatctttcagctcagctcag
ctcagctctcatcgaaagtgtgagatgagactggagtgcatgggtggtactgggtggcac
tgggtggtcacatgggtggttactgggtggttacatgggtggttactgggtggctactgg
gtgttactaggggtgtggtcgcagccagtgcaacccaaggacaattgaacttgaaaccca
ctggcgctcggcgttaatgattgaaaacggagtccgaggaagagtcagtaatccgaacta
gcactgcggatcaaaaagtcctcgccagaactttatcctttaacgagctaatttttctcc
agaaattacatacttggctggcttttctactcgcttacagtcaggaaaataatgggtttc
gtttagcaatgacaaaataaagcagtgacatcttataacagagttcatgtacatttatgg
caaagtaacccgttgaagatatatctttaaatgtcgggttttctgatttttcgtcataaa
acaatagcttaagagattttaagtttgcacaattagctatacaaaactcttttccttttg
tctgtgcgactctttaaagccaagttatgatcaggttaagatccacactgtgttgaaaat
actgaaagtattttgcttacatgattcacccttttccaattcagtcatttcttttctttt
accactccattatccaggccttggctagtttaatttaccatccacaccttgttaatacga
aattaatgactgcattagataaattacattccagctttgcttcgcttgccctgtttgctg
ttcaattattgagtgaaagaacttggggtcaaagttggaatggcaaggtgccatcgatgg
ctatcgaagtcctcacagtccttatagtcctgacagtcctggctaatgacaatacctcgc
tatcgttggctgttccacggccttgttattgtaattagccaggggttccaaaggtacgga
aaggaaaagcccacccatcgcggctctcggggttggatggaacattaaaatatgattaac
tttgcggttcgtgccattgtcgtgtctatttaattagaactccactcaggctttctttcg
cgacctcctgttccacatatatatacatacatatatatatatatatatagatatatatat
atagccagtatatatagcgtatcctgtgctaactaatgacacttgtgggctgacagaagg
cgctaatctaagttttacgtgttcggcgtttacgctttttgtgctcagaaaataggcgga
agaaaattgtgcagggtatgcacaagggtagtttcggattctacgacaatttgtcaaggt
atatgttatgaagggaaataatcgatgttaagaatctaacacttatttgtttacaatttt
aatcgtgtgcttatttagttgttttattttattagctgttcataattaccataaaaagtt
agttgagatgaatttatttcaaaatgaacaattctaaaatgaaccccttttgcaatgaac
caatccgcaatgaactccttttgaaatgaatccattctgcaatgaacaccttctgcaatg
aacccattttgaaatgaacccattctgcaatgaacaccttctaaaaagaaaaccttctgc
aatgaacaccttctgtaaagaaccccttctgcaataaactctccaactgcagggtattac
cccatcgatatccctgcttctctacattttccctgcaacctacgaacttctatctagaca
atctaatcataattatgtgatttctttgccactccatgccaccacaatggccaagaaagt
gttccttttgtactgtaattcttattgaaatgagccccctttggctctgaaaaaatactc
aactcaagagatccccgatgtggccgcttggctgcattttgttaaaaggtgacaattaat
ttgtcaataatggaaattgtcacccgggggttgggaagcagaaacaccgcgatagtgagg
ggtccacttgactactttatatgtatatatatgtaggtatatatatttatatttatttta
ccaggtgcgggggctttcgtgctcgtgcctcgtttctgctaaaccaactgactgactgag
tgtatgtccattgtagttaagctaatgatatatggcctagttgacgctcgagccgaccga
ccgcctaggtaattttaattattttgtcatttgtataaattaaagtatatatgcgttcgg
gcgccatgcttttctgcgatggccgccaaggggttaagccgaaccgggcttattgattaa
tgattattgtggcctctggccaacatcgaaccccttttttcgctttccgtgacaactcaa
tcaaaatggtttcgtttgcctctcgtcaatttttcctaaatttacattttatcgaagcct
ttaattaagggaaattcgtttgtataaatgtatattttttgaaccaaaagaaaagtgctt
ttggccactaagtggatccccttgacgcatgcttaataatagtcccatatacattgtgtg
tacatatgtatattggtaaatcaaatattttctgcgtgcattatcgtggggtattttcga
tcataaataatttgtcaaatgggaaatcgaaaacgttttgaaagggggtaacaaatctat
acaccaaaatttgattgtttgattaaaggggtgtgagtaatgcgtttttgtgaactatgg
gaactttttaataaaatcaaaaattggttatttaccgtttgaatttcgtggtgcttcctg
gcatactaatatttcatacaaactcattaagatctggagctcttcttttctttttttttc
tttttttgtttttgtagccgacaagacccacgcattggattaaagtttggctaatgagaa
atttatatatattttttttgtgttcggcggccgaacgaagaattcccaggaatctttcac
aggcgcaagtcttggctcaaaaaatacaaaaaaaaaaacaaggaatcggccaagaatcga
agcaaaacgcaaagggcccagaagatggggaaaatacaacaaaaatggcgatagaaatcg
tgatacaatcacgtctagacttttacgagttgcgcctacaaaaccaaaaaaaaaaataaa
aaatgaagaaaaaaaaaaagaattataaaaagaaaacattggggaaacaagaactgcagc
ctgtccggacttttagttggcaggtcaaacgggcaacgtcaaaaacgttgcgacgagccc
aagaacaccacaaaaccaaaaccaaaaaaaaaaccaaaaacggcaaaaaacaagcacaac
aagaacaacaactacttttggccatggacttgagttttgtggcccaaagtcttgagttgg
atttgaaaacttagaaacttgcgccggcagctgtagatgcaaaaatccaggggaaaaaat
aaataaagagcacacaggcagtggcagtgcccaccagaagtggaatgggggggggggccc
aaaaaggagggggagggggtggggggtgctgttctggcattggggggcggggctgtttag
agagtcccagagatgaaggcaaatggcaggcaacgtctgc
