# Supplementary material for: SMCis: An Effective Algorithm for Discovery of Cis-Regulatory Modules
Source: PLoS One. 2016 Sep 16;11(9):e0162968. doi: 10.1371/journal.pone.0162968 (PMC5026350; doi:10.1371/journal.pone.0162968)
Supplement: S1 Datasets — (ZIP) [file pone.0162968.s001.zip › dataset/Drosophila/drosp_pwm.txt]

>cad
A 71.07115587643999 3.0232558139534866 55.67376208924374 156.0 17.209302325581444 119.71298802895754 145.95348837209306 132.74640129912768 85.72406857485042  
C 50.79397877514261 60.76587854277283 82.27972628284921 0.0 11.627906976744192 5.209302325581401 1.2093023255813946 11.860465116279078 9.736693790723516  
G 27.181376976324323 3.0232558139534866 0.6046511627906973 0.0 0.0 5.209302325581401 0.0 4.232558139534878 35.791919780165955  
T 6.953488372093021 89.18760982932028 17.441860465116203 0.0 127.16279069767417 25.868407319879438 8.837209302325592 7.160575445058219 24.747317854259986 
>bcd
A 17.105308237251858 25.803329350150875 325.36521464646427 322.733333333333 9.477146464646463 5.418055555555566 10.779734848484843  
C 180.21852520652985 18.105681818181807 0.0 0.0 0.0 298.1977904040405 253.60408624372528  
G 35.20073563653546 1.1423611111111103 0.0 0.0 66.314442506363 3.4270833333333446 7.646401515151518  
T 96.47543091968306 283.94862772055603 3.6347853535353543 6.2666666666666515 253.20841102899064 21.95707070707073 56.96977739263819 
>kni
A 124.37728602299985 156.69382594616448 191.05047238184443 152.95056768857407 28.89666186406837 13.053035037147197 139.5644585646946 15.986336045877312 157.02160414866492 52.726842598667886 1.9602649270587518 173.04334252676142 95.08259974029181  
C 16.072870964698744 4.1019238497657025 2.000786913603423 3.120789797224189 47.40572457332078 21.4853209882445 24.026391326736018 2.3924532331646495 2.3383702434992326 17.953079739867814 188.29977156730575 4.499999999999995 36.9566655196064  
G 37.755647145545076 12.015748766475848 3.4487407045519163 0.0 29.39404714795316 28.153976228588036 34.27085454363153 177.76750810799197 27.18100066204294 97.80210008028008 0.27263982802031517 14.313224150454063 55.94021412194378  
T 19.79419586675636 25.188501437593757 1.5000000000000009 41.928642514201606 92.30356641465748 135.30766774602014 0.13829556493784098 1.8537026129658454 11.4590249457929 29.517977581184468 7.46732367761492 6.143433322784195 10.020520618157946 
>hb
A 239.26843461783827 252.8614934803533 301.95155843194243 326.8785514927855 317.13526821582303 322.20452598515016 332.0681753283827 333.728155339805 0.0  
C 52.394402435344 39.62069274298763 9.44016758302813 0.0 2.4779411764705888 4.113863506567668 0.8179611650485445 0.0 242.6891082045717  
G 27.426677934450765 9.586630178995074 8.058421809071392 7.667565012067865 0.8179611650485445 8.20366933181039 0.8179611650485445 2.45388349514563 30.215719863434106  
T 17.910485012365854 34.93118359766304 17.549852175957067 2.45388349514563 16.568829442656813 2.4779411764705888 3.2959023415191333 0.8179611650485445 64.09517193199319 
>gt
A 1.7023809523809519 54.96500876042748 0.1312710283060775 1.3619047619047613 106.57992004087455 0.0 20.14931080468621 13.290903273215525 129.7214285714287 119.41190775816317 1.479712094999953  
C 4.766522771798831 1.3619047619047613 1.3619047619047613 0.0 0.0 94.73497522871297 7.1518482866734185 57.25672838622394 0.0 0.0 41.3477937589308  
G 6.5533255061430005 36.19987604355908 0.0 15.27104990229576 25.742055625508648 6.051151232135609 94.60812871880584 0.0 13.278571428571421 0.0 19.795373043231073  
T 129.9777707696774 50.47321043410875 141.5068242097892 126.3670453357997 10.678024333616913 42.2138735391516 21.090712189834715 72.45236834056064 0.0 23.588092241836982 80.37712110283827 
>Kr
A 133.73427265253312 260.9221635532173 262.49705882353015 205.9387986276372 0.0 24.097898450819287 48.08613380543737 10.851885563045652 24.57420909472021 202.6714974307914  
C 65.17939635980653 1.9336339735792827 9.801470588235304 33.23324037264647 0.0 0.0 4.650000000000009 4.323369055309675 9.557188199237277 20.298042847227887  
G 59.31515463668166 16.144202473204327 1.5500000000000014 27.086708606378608 274.13001067301093 250.74856607999448 220.74010907894575 20.89215690242269 28.2708169107406 31.884776512495023  
T 20.7711763509786 0.0 5.151470588235294 12.741252393338296 4.8699893269899555 4.153535469187012 5.523757115617481 242.9325884792226 216.59778579530234 24.145683209486354 
>tll
A 40.07154213036567 49.55325914149443 60.36128775834668 59.23251192368848 4.881955484896658 1.918918918918917 0.0 67.16216216216225 59.317170111287794 34.145468998410145  
C 12.811605723370405 0.9594594594594585 5.841414944356125 4.966613672496026 0.9594594594594585 7.844992050874373 57.56756756756765 0.9594594594594585 0.9594594594594585 19.076311605723344  
G 9.933227344992066 12.811605723370405 4.797297297297299 6.800874403815583 62.28020667726559 0.9594594594594585 0.9594594594594585 0.9594594594594585 7.760333863275056 6.885532591414943  
T 8.183624801271854 7.675675675675668 0.0 0.0 2.8783783783783754 60.27662957074729 12.472972972972995 1.918918918918917 2.9630365659777422 10.89268680445149 
