# Supplementary material for: SMCis: An Effective Algorithm for Discovery of Cis-Regulatory Modules
Source: PLoS One. 2016 Sep 16;11(9):e0162968. doi: 10.1371/journal.pone.0162968 (PMC5026350; doi:10.1371/journal.pone.0162968)
Supplement: S1 Datasets — (ZIP) [file pone.0162968.s001.zip › dataset/Drosophila/eve/dana_gf11297.fa]

>scaffold_13266:15342294,15382293 (reverse complemented)
tcctttttggtgaatgtccttgtagaccttacttttgaaaggacttctcctgggaccttt
aactccctactcaaccgatctggaactaaggccggttacagctaggctatattctgttcc
cggttcgaaaacggtagaactggtctcttgggccttaaaatcacctcccaaacccgactt
gcacgacaggtttctgtggcttttggagaatctctttcagcttcatacaaatccaccagt
aaattaaaaagaccctggagagggagcttattttctataaaaatatataattagcagaaa
atgcgctgggcttagtcagtcgagaaaaggggcttgttgcctagattatataatgtatcc
gttaaaagtatttggtattgtgtatcggcatttgaaccacaaactctgcgcaatccacgg
gccatcccaggatcactagaatgagcgcttcctcataaaactatagaataaacttaggct
aatgtccggcagattctggagcagatactccgcttacaaatcggccaccgacttgcggcg
cacgtacttggcaaagtagtccggacgccagcacttgcaggagccgggaattaggaacca
gtcgtagtacaggcgcacctggaagcagcccagctcgtcgtgcccgtcgcagtgagcatc
cgtgggtggcgcagatgcgccggaggaggtgccgtcggaggcagttgccacaccggcgcg
cttctgaaggtactgctggtaggcctggaagtcctgtaccgagggggcctgcgtggtggt
ggaggtggagggcactgtgtcctctgcattggggtagaagatctccgccactagcagact
gacccagcgcggcgaggacagacagccaccatccaggtaatggcatcgggcttggatgca
gcgggtgacctccacggtctgcgtgaagtatccttcgtagggaatctgcaccacgtagcg
ccaggctccttggtagttcttggcgaacactggagtggcgtactccaccttggcgggaca
gggcgtcggcggaccctcgtaccggatgggtcccacctcctctcgccgttcagctgtggg
agcggccgcagacgacgagtctccctggatggccctgtacagggtgcagaatctgcggag
gaataagccatgttatggtcttagaaggggttgtttccaatcctaaacttacactcctcc
gccatcacagaacttccgtggcttccgttcctctgcagctctacgttgttccctctgctt
gtggtgagactggtcctcctcatccagggcaggatcgaagtagctgtactcattggactc
cactccatcggggagactgcgtcggactcgcgtggaccctcccgaaggataagggcgatc
gatgttgttgctgtccaactgctcgacgggatcatctcgtatgatctgggtgaccttcgg
cagagtgtcatcggccttcagaaccgggagggtctttgagagaaacttcagggtttggtt
gcgaatgagctcgctgttggggaaacacagactttaatccaggatacctagaaatcaaaa
aatacttacaagggatagggctctccgagaacgttctgacccagcgggttcttgggtatc
tgacccttgttcaggtcaccgcagatgttgtggacggaaacggcggacttcttgccggca
gccacctccttgcagtccgcattcacgtaggtgtacggcggaggtctcaccttggggggt
acggcattgggggactcgacgaaggcgtagtagccttcgggcggctgctcctctccgtac
tccgatgcggagtgagactgctgctgtggctgggagaaacccaagtgggccagcagcaga
aagctaagaattttctaagatgtagacacaaaaagcaagatctgtcagggcatatccgta
aaattaattgccccgaccagaggcggcatgaatggcccggctttgtcccaagaaataaga
tacttttcgtacagacgtattttttgtgtttggcgaaagcgcgaaagccgtgacgactgg
cggactggaagataaacaaacgcaacaacttttgcatctttctccgtattcacttgacca
ttaattgtttgagggaactttccctgaaattctgggcagctgaccaacgaaatcaaaagt
acgcagtggcgaggaattcaggtcaagctggtgggcattgtttttgtgggcggatgcagt
ggcagatgctgtggaatttctcttgccccggagacggtgacggagatggtggcgacatgg
ttcacagcgcaatttgaatacggtgatggcgatggcgatggcgacggttgacggcaaggg
aaattgggtcagtgacggtagcggcctgaggtcttttgttctttttttctccccttctaa
tgggctaaaaaccagtttgccctgcgagagagtatttggaagaagaaacacctccaagaa
ggaggtaactgggcccaatttgcataggtaaatattgatagcccaattgcggattagcaa
caaaagcgaaagaacctgcccagtgccaagtatggcttagaaccagattccagcttagac
ttggtgtggtgcctcatcgctcggaaataaatgtgccacacgcaactaacgggaaagttg
ctcggcacccggccagaatcccagatcccagagtccacaagcgaaacggtgctccactgt
tagtttaattcattagcatgctccagaatcggagcgcagtaacagtaatcgccgcaaacg
caaacgcaaactctaaggcattattgcaaaacaaaagacttgggcaacgaacttgactcg
cagttagcacacctgtaattatgacataccagtagaagccgataatccatttccatttcc
gctcctctgctcttccttatcttggcttggcgtggcttgggttcttggtatcgggttttg
gggtgttcctcctcgttggcgatccgcagttgaaccagactcttcaggtgcacacactga
actgagactggcggtggatcgttgcagacattgaacctccgctggggccagtgctggatc
tgctttatagccccgccagcggagaagagcgacaaagaatagtgccaagaaagtagaaga
aaagaaagccatgtaaacttgtccgaaagagcgagtcgaacatgaagacaattcccaaaa
gaaggcatactttcaggcagagcccggtaaaaagtacgcctgtaaaaacaaaacccggtt
ttgaatccaacaacttcacgtatatttatgaatttcatgaacatcacacacctaaataaa
gttcttcattctatttaaactcgttagttcatcaacttgaagcttccagaatcgtatagc
agagatgtattggaaaatagtaagttaatgttgaaatcaaatcgttatagtaatccgtcg
ttaaagagcataatagattgcagtttgaaacttggtttcgtgtacaaaaattctaaacat
aggcatgccaagcacttcattgtttcgtcgaaattggctttgaggactatacaagaagtt
aaacaaaaataaataataatctttaccggctggtaactccgcaggtgaatggtgtcaaat
aataaaataaagttaacttgcttcatcgatcatcaaataaataaagttgggcttattcct
tctactcaagtttccgcctcaagtgtcaaacttaatgccatattgcaaatatcatacata
tgagtatacatcttaaagtaaacagatttgtataacatcttaatcgcggcttacaaatat
catataaagtaaactttaggcttatggctatagtgcgtttgtgtgtcttctggtttctgg
tttcgggttttccgatttctgttttcgtctgcatctcaattttccttcatttaattcttc
ggagaaacggtgatgagtttgtggggcgttaagggcgatatctgtaaaagaaatatgatt
attaataaacatgaaatacaatataaacactctccagcttacccagagcgatctgcccat
gtacgagtcatcgtcgtcctccattaggtccgacgcgtggtgattctgttggtcaatgaa
cagcagagtgtccttgctgcaagtgttggccgagttccggagcagggaggacaatgtctc
cgtgtagtttgagctcgtggagaaggagtggcgcagactcaagcttgcagccgccgccgc
atgctgctgctgttggtgggtggcactctcctcggccgacacactgctcctggacccgtt
ccagttgtggttgtgcagctgaacatgccgcgaaatctgtgagcccgatagcggaggagt
tccgttgaatagcgaagcggtggcggtcatatgaccgttgaacttcctgtgcagcgtgga
cgccgcagtgaccgacgtactcagcgatcttggcgatgatcgcgaagaacctgagctctc
caacgatgaggaggatgaggtggtgtgcccgttggttttaaccgtctcagcagcgggcat
tccctcatctgggactacggtcatgtctgtggcttctgcctgcggggggcaaggagactt
gccctcctgttcctcttccgctagctccgtgcagttctcgtccatggcaaaaatgagagt
cgcctcctcgccaagtgtcaggccttcatcatcggcagttgtagtggaggctggtaccgg
cagagacccattgctttcctcactgagaccactgccatccacatcggcgtcggcataagc
tagttcctccgcgccaagcagctcgtgagggggcgacttctctatcgtaaccacctcttc
tggtgcgtcagtaactacaaaagagaatagagttagtaacacttcacaacctaaaagata
atccacttaccttccatcttctcgttgcaaatgttgggtatgtccactggtttggactgt
gccaccgccttctctgccaccttgctggcttcctccagcttgaccgcctccttctcccgt
cccgtcgtcgaggacgcggacgaggatgaactggcgggtgctaagcgggacacccagtga
tctcccgagttggagctagagccggagcactcgccggcgtccacgctgcgtcgctggtag
aagagcatgtacgcctcgttgttgatgatgtcctcctcgatggcgtcctccggcaccttg
ctgacgcgctggtcatcaaacttgtaccactgccggtcgtaggggttcttgcacgcggcc
gtgtagtgtccggtctccaaagtgtccccctggtggtagcacacggcatacaagtcatag
cgcgtgtcctttgactcgctgcgagagttcagggtggaggagcgcgattccccggtcttg
gcacgcttccacggattggccgagcccagactgagtcccaacccattggagctgctggca
ctttcgtgcacgccgcgcgccaagtgaggggacatgtcgaaggcggtgagaggaaacttg
accatcgtggtcagcttcgcggcctgcggtccctttgactggtgctgacggaagcgcttg
aagtgcaccaccagaatgtccggcagcgaccacagacccagcgtcttcaccacgggcaag
tactgctggcagtgggggcaccgccaggcgtcctcggcgctcagggtctccgccttggtg
tagtgctccaggcactgttccagggtcagcgctgccgtaacccctgacttgctggcactc
agccgcgccacgctttcgtgctccaccacatcgtccggctccttgctggcgaggaagtac
tcctcaggcgagctccactccagaagaagcttgatgtgctgcggccccgcctcggcggac
agcacggacagcgccaagtcgatcatctccgtgagcagcggatgctccacctgctccagg
taggtgtccgggtcggcggaggggtcctgcagccggatgcggaacatctcggacggcggc
gtggcgtaggagaacacctctggcttcaacaggagcgtcatttcgcgcagcattcttttc
tgcagctcctggtaggagcagtcgcgcggcgccttcatactgaagggggctccgaaacga
gccacgtccttgccgtccttcgctctgtacacattggccactaggaggagcaggtctgcc
tgcgctgggactgaagctggggctggggcaggggcagccgccgctgcactatcgccgctt
ccagccgcctttggcacgggggtcgcctcggggacttcgatgcagtagatgttctcgttg
ctggcgacagtctccacgggctgggagtcgaagaagacgcgcgtgaatccctcggcgttc
aggtcgaccagcaccatgcacgacccctcgatgccggtgtccgtctgcagctgctctcgc
agagccacgataggtgatccggccgggacgcgcaggcccatcttcacctggcgcggcacc
ttctttatgtagacgaccgtgacgaagatggtcagctgggtgagctgtgggagctgcacg
gagatgcagtgaaaggggtcgaaggtgttcgattgcttgtcgcagcgcgggcaggtcaac
gaggagcggaactgggcttggaacacggcctggacgaagctgttgttgcaccgtatgtgg
ttggccagggtctccgcggcgatgacctcgtcggagcggccgtaggaattcttcaagctc
ttgtagcgcctcttgctggccgtgttcaggtcctcatgcaccttgtccagcagccagaac
agaaactcctgggcgtcgtgctgcgtggagctgcggaactgcgttccatatctgtccacc
acggccttgaagctggtgctgtggtcgctctcgttcttgcaggtccacagtgccttcagg
acattggccagttgttcggtgagttcccccttggtgccaaactttcgggaattgattttg
tttcgtcgcttcaggtcgacctggtaatcagaatatattagatgggttttctgagaatag
ggtaaagtatcctcaccttgtattggtccaggacaaagtactctgcaaggatgtccgtgt
ggctgaggcattgcaggaccgcgttcataaagcaagtgtttccatggttcttcaggccca
tcactcccggcgtctggtccgccggccattggtagcctccgatgggaggcacgcgctcca
ggctgccgcctcctccagtgtttgaggatgagggcttgttggccttttgggggaaataga
agagaggtatgaattgcaagccaaaaatgagaggagagatgggcaatcttgttctataat
atcaaccatcatgttggttttaaatcaaatattgataggaattgtgttaattggggtcca
atcgtctggaaaatttgcgagtttaaggtcgataatgagttggtacaatagtggagggca
taatgggcactctggaggtgtgtctggctgctcttccgagagatctcatgaagagacttc
caaattaaattacataaaagcagtaatggtgcagctccggcaagtgcctttaatggcttt
ggttgcactgagttggtccataaaatgtgggtttgtggatgatgaaatgggcagccacca
gtagccactagctagtgggcctatttccgaggggaaggctgaccccttcgagggttgagg
aaatgcaaaattcagtcacagctacagccacagcggatgagtaatccgaatgggtaacgt
catcgttcggcaatcagtgtcggacaaaaaatatgaaacaacgagccggagtataatgag
ttcaatagagacaaataagtgggggaaataaaaaaaagaagcgcgaactaaagccggttt
tttgaaagcgaaaacccacgcaacccacgaactggtagaccaataccgaccgaattggcc
aaaggaaataaatctttgtgtgggattagctgggattgggactagggcttgggtggtgat
catgacattgtggagtgagtgttgtataggacccctgattaggtggagtagatacctctt
ttctgcgccagcatccggtatagaaaggcacgatttctatgaaggcgatgcgatccgagt
acgagttatccgccgactggaagatgcagcatttaggggcaagagagagagagatagatg
ttgaaagattttagagttgggagctattcagtgctgacctaatccctcacagagctggag
acacaacagcctccatttcccctgcctggaattgcttctgggctggctaattgagccaga
aatggcgcggcatagaacgaaactggtcactggccactggccactagccacttgtctcaa
tttgcgacgacaatcatcatcatcatcatcatcatcgtcggcgtcgtcgtcattattatt
tataaatttaagaacatttctctggatttagtgggcctttcgtcgccaggcccagtggct
tcaaatgctatttcttttcatatcaagtgtccagtctccagtggccagcgcctcgcattt
cttcctcccataaggtccccctctaatgcctcctgcctactgcccggcgctttgtttact
ttctcgcattattctgtttaactcgatggatcgaatttatcgtgccctcgtctcgaattc
ttgtcccgtcccgtcccatcccggccagcaaaaattccactccgtgtttttatgcggcca
gagctctttggagataagccagtggggggagggactagagagccaagaggtattctcccg
cgccagataacttattaatattgcagcgcactcgagtatttgttcaactttttacgtaag
atcgcagtaggtgcatgagatagctggtggatggtatctggctacttctgttacgtttac
gttttattaaataattgtaaataattgaagataattgcggcgctgtcatggcattgctaa
tgatctcagatcttggctggggcatgaatgggcctcagagatctctctaagatctagaga
ggtcttgggctctaagacctgtctagtggagcgtatttattaatggaatctcgaccagcc
aaagactatttttagaacactatcgctatagactatttcgccaaatcaccttcagttcca
agcactcgcaacacgtgacacctctgggattggaaaagcatgacgcggacgtagccataa
acaatgaggttcatggcatgatgtcggagatttatgaaccggctgcgagactggcaaaca
ttggaccatgtttatgcctttatacccccctcccagacacgtaacgctatctggccgaat
ccccgtaattagatatcattctggtccgggatctggttatataacagcgggcagttgcca
ctccgaggggctcgatcaagtggaaagaactgtggagagagcctctgtcaaggttgcacc
cacaacctacgctctaatcagaccacctcgctgcgcacacattgcttatcaggtaaggga
tggaggtggaggtgctcgtggaggcccctcgtacaggtacagtgcgcgactcgcctgtag
ggcgacacatggctttgtctgctaattgaaagtgtgatagttatccccatgacccgcact
gtcagctctataccctatgactcctgtcaaccttatctaatatccaccatttggatcgaa
cgaacacgtagctccctcccgacagggtcgaaccgcttgacttccgaagtccgttgaaaa
atttgcactttccagcagagcggcgaataaatttacattcggctcatattttcagcctca
ttcagcgacattctattaacatcatgagcattacatcattctacactacacttatgtgta
tcactccacaccggatctacaacagagccagcgagtaacgcccaattaggcagactaggt
gctaaaaaaaaaatgctttttgggaaaattgtttaaaaatttgttaaaaaattatgttct
ctgggtttgacagagatctgtaggggatccacaaatactttaagctattcctctcaagaa
tcggttgaaaactgacaaagatatagacattctactgggccacatatggacattctggat
tttgccaaaaaaaattcaaaaaaatatggtgcgaaaatgttgttccaggattttaatgga
aaatgatggggaattgattcacaaatcgttcaagctattcctttcaagaatcagatgtag
aatggctaagatatagtcatcataaggggcaatatctagaaatcatgcatttaacaaggg
gtacctttaaaaatatgtgaaaaaaattgttaaaaaatattgttctcaggttttgataga
gatctgtggagaattgatccaaaaattgtataaggtattccttttaaggatcggatggat
attggccaagttatagacttgggaagaggccatatatgaaagtcctggactgtacaaggt
gttcccccaagaaaactgaaacaaaaagtatccaaagctatagtaataccctaaaatagt
aacaccctttgccgagtggaaagaaagattgtatttgaacgtgccaggcaggcgggcggg
ccacggcatggaagcacagaaataaacgctggctaaaaattcagaaaacattctttcaat
tagtttgatctcaattgattttaccttgaaagcgtattcagcccggggctgggggcggaa
gaaagcgagaaacgtgcgaggctggtcgagcggcgaaaacaattgtgaaaaaaaggcaca
ttagacaataattcgcacagttgtacaacagcgaggggaaaagttacgtgtgagccgaat
gggccgtgtgggccggaaacacgggcgtacaaaagcaaagagtaggaacctaggccttag
gccctcttgaatatcatagaaaatcagcaaataaaagcgaaaaggcggaaggagagggcc
gcttacgtactaatctggccatcaacaagtgcaacaaccagcgaataggcatctttctgg
cttctagaacttatagatctctatagaagagggagtacctggtatttggtcttcaaatca
aaccaaaaaatcacttgtttacaatgaagtaatagcctccaattaccacacaatctcata
ccagaaatactattagtactactggccatatctcaatagctagttttcattgagctttcc
ccgttcttcccccaatccgggtccgagtccgagtctgaatgaaattaagtttctgctatc
gttctggaatgcgaagcgccaaaaggtcaactgcactggctgtaaggttgcgatctctac
aattaatcaaataccatatcgctaatagaagaatgcaatggatggcacacttttcagcct
ccttgttggaggcccaactctgcccctctggctaggtcctcggacgctgtctcgctccag
cagcgcacgacccgaaaaacactccaccgaaaccgccgctgcttctagtttttgtttgta
tttgtttgtttattgtagcgcgaacacactgtttgaacaattgctgtctgcgaaacaaaa
ggcgcacacctacaccccccagttacaggtcgacgccgaatcgaaacaacaaaaattatg
atgataatgagacggcaattgttgaaaataaaattaatttccatgagcccagtgcttcag
cttcagctactcttcgggaaagtgtaggccagtgtatttatagttcggtaaacaaaggcc
tttttatccaaggaatgcgactgtgcgcagatattccgaacaaagaaggcctgcccgcca
ggcagcacatccgcacatatcatgcccgtggattagcattcccaactccctggactccca
ctggagtccactcctcttatcactcggacccgcgaaagtgactcagcacgggcgggaaaa
caaaagggaagcaaaacaacaactcccgaacccaacgtggccctatggagggcggggagg
gtctaaggtcccacaactttcgaacaaaagcagcgaaacggtgccatatgtgcggcattg
gagggacaaagagcggagccagatgcaccgctcacgattccttccacaaatagtcatcgt
ggggcgacaccccactcctgataagagggcttttgtggagcaccgataacgtagtagacc
agagtttagaaataggggactctgcttcggatgactactaaacgaaaaatgaataattaa
tcacttttgagactcatttattgaaggaactttcttaaaaactaatatttttattattta
tttattttcttaaaaaaaacacactcttagaagccttaccgttgtcagatgctgagtgat
tcgattgagaaacttcctaaacgaggagcgccgcaggactcgtgccctcttgttgttgtt
gctgtcctgggcggggggtcctcggccgcctcggcaggacgaaatggccgtatggctgcc
acgtcgctcctcgttatcatggccagatccggatccggacagggaggcggcagccccgga
cgaggtcttgaacttgcgcgaccagcggaagggattgcgtggcatggagaaggcgcgctt
gatttttttggcggcacttgatttttaaaaaacaaaaattttcatctctcttaaaaaatt
ctcttttttctaagagccaaataaaatttcaagctgaataaaaaaaaaaacaaaaatttt
catctctcaaatttttttctctcaaaaaaaattctctcttttctgcagagccctcgaaat
gtggcaacgccaaaaagcgccctctccagaggcttcaagatctggcaacccgaatgaggg
gaaaaaaggaggaaattttttttagttataaaattttagcaagctaaaaaaaataattgt
tattttctacttttttccgccttaaatttgtgcaatacgatttgttgtatcgcgcgttaa
attatgctaccgtgtctgattggaggtctgtttaattttgaggtcttttcggtagggcgc
agtctgtgtgcatgctctttttcgcccgtttgggtgtgttggggagcctcagacggaata
aacaaaccagaagtttcggaaatacaactgcacgagcttcacaggctgcacatgtcacgg
gcacggagtagcgcttagttttaatgggatttcgaccgttttcggaatttaatttgtgtt
tattttgcttctattccgcgtttttactgttttagtgtttatgtcgggtctagggatgtc
gaaaatatatcagcctatcgataaatcgatttcgcttggagaaaaatactactacttcag
tattatatcgattagcttatctggcgattggtattttcctgttatcgatagttccgccat
taccggttgaaatcccactattaccggtttgaatttacgcgccctctgtgggaacaagtt
tgaaaccatgtcccgcgtatgagtgaaaattttaaattctgtttaagtggcgccacggtg
ggtggaatgatggaagattttgaaacaaaaataaattattttcaaaaactcaagattcta
tatttattccgaatttagtaaaaatatacatatccaacgcaggaaaaggaaaatctgctg
taaaaaatacttttagcaaaaagccgtcaaacaaatttagaagccttacattccttattt
taatatcctgttttaattaagtttttaggatttaattttatatattactgtattcctcat
tttactatattagtagtacttatttgtaatattaaaaaaatgaatttctatatgctcatt
ccggaacaaaaattagcacgtcctcaatgcagataaacgcatccttagaaccacctcctt
tcctgccccccctggcggtcccgtcgaccaattagtgctgcagtaggcatttcgaatccg
tgcccacaaatcgtctaatccgctgccactgcctgcctggcagccggagaatcctgccta
aatgttgacaaatacaacacctacgatacaaataaaattgctacagaagtaccacctaaa
aacgagaaccaagcggaacgacttaattttcacaaatttacaaaaaaagggaatggaaat
ggaaatggaaacagaaataggaacaagaaccgaaaacgccgccgccactgaagctgtggg
ttctggtcctgccgagcgagtccaacgcggagcagaggatcccgatatgtaggtcctggg
tcgaagtagccagtgtcctgcagctcactcgaaaccgccactcaccgtagctaattgccg
gtcaataaagagagaagaaggaattctttcgaaacaagacgcttcctacgcatcctggat
cggtctctccgtttcagatacattccgggcaaccaaaatattatggtgtgccccgctgtt
cgtgcaccgtcagcgcgaatttgctgcggtgagtcgatgctgttttcttgtccttttttc
ctactcttggcccggctctcagtgtcctgtcgtcgatggtttctgtgatttgacatgtct
gttagcaggatgcccgctgaccctgagtcctgagatcttaggcctctgtgttccactttg
atgtgattcgtcagtgcggtggaatctggctaccgacgacctctccttgttgcccctgcc
gtatctagcgtatcctgctgtacacagctgccccctaccaagtcctttgacggtgcagtt
tgcggctttccagcagcgtttgttggcgaatctgtcccagggtcctgctgctccttcaca
tgaaccccgattcgtcatagattggattgaattgcctcggagaccgcaatgcgctgtatt
tatagtaaatgtgtccgattgattttcttttactcgaatggcactctcaggacctcttgc
cccacctctcacaagcatctaagagatacattgaatctatgagatgcatatataagatac
aaagggaaacctctagctagtgtttgtgtattataatttatatatgttttaataattaaa
ttatcataattaaggctaataataaaactatttgaaaaacaaatttattaatagtccttg
ctcttcttagttcccactccaatatccttcgccgcccgacaaaccatttttttttttgta
aaaaagaaaccgctaatcattgagcctcacaatggcaggacaatcgctcacctaattatt
cgtcctgattgtcgctgcccaggactcacggctcgtgtagactttttgtggcctcttttt
gtttttgaaaaaaagcgagccaatttttttctttctgggccactttgttgctctttttat
gagttttttccattgtcattttttgaacgaccctcgatcccgggcagtgcctacgctaca
aacctcctaattacagcaattgccccggtccttgccccgggtcacacaggacatgcgtac
ggacaggggcgagggtttattgcgcgctcgcatttccactaaaaattggaccgaggcaaa
aaaaaaaaaattcctaggcccggaagatccggacgcgcctttttattggtgcaccttcga
cggaaccgcaggacaacacacacacacaggggacaaggatctataaggtcgtcgtgtcgt
ggctggaaaatgtagtgcgctgcttttagaaaactagatcagttttttgttctatttgct
cgatttttgtgctctgcttcgctttatggtttatggtcctcgcttttccatttcccagtt
ccattgttgtacaaaattatggtctatatgcagatttttatgtcccgggacggtgatcta
gttcgcggaacgaccaatgtcctgccgcgagtggtcctctatttttgggtattaggaaag
tagatcaagttttttgttttcattgtttgattttttcgctgcgctagtttttttcccaga
accccgggaactgctctaattttttaattcttcacggcttttcgtagagtgctcctgaaa
aaaatatatcttacaaggttagcgttctacttacctgttaattatgggagttctaccttt
agggatcttagggatctagcatcaccttcaatggcattcgtattatatggaactattgaa
cgaaatatttaaaatattatagtactcttcctcgaggaaaaatattattttactcgagtc
ataaaaatctgaaacttttggataacaacatatatatatttttgtttatttattagatag
agactatacctaaatttatactatataaatataaaaactatatattttatttagttttta
ttaccaggaaatcatatagaagtttatgctttttttacaaattttatcataaaactttta
tgtatttttaagtgttggcctattttaggaatgattttactaccaatttgtgttttttgg
ccaaaatacttaaattaattaactgatttaaacaatttgtgaggctcatggatgacagag
accccttctaatgcctcacaatcatcataaattgttgccatttttggcgtaatcgtttta
ttacacaaattactcaatcatcaatcataattccgtttgccgttttccgtttttattgcc
aatttttgcactgcctctgcctctttggccctttttggcaagcaagtccttcggaaggac
ctatgcttcgtttggcacttctattgcgcggacaattccattccattagtgtgcgatcgc
catttacttcccatgatgacgatgacggacgataatcagcgagatcggcgctttgtaaag
gcagtatgtgcaataaaccgagtattccgggtattcggccaagacgaagggaaaaatgcg
aaagtgttcgcggatcgcatcggtccagagacacctagggtggtcaggtacccgtacccg
tacccatacccgtcactttcgcccataaagggtatttactgtcgcttaacccagcagccc
atcgcggagagagtcaaagacaatggctccggaggtgctgcacaataggcaaggttgttg
gttgcggccagggtagggttcagggttctgggttcgggcctggcttggtcaagaaggctt
gtagctgggccttttccaggtcactgtatatgccccagtggtaggtaggtgaggtagtga
gtggcaggactctgcctcagcgagttaatgccaatgcaaattgcggcgcaatataaccca
ataattttaactatgtcaactcgcaaggatatgcaaggatgcaagttagccgtaaccgga
caatggtgaaaggttgcttgctgggttccaggccatgttaatcccttttccatcatccag
attattagtcaattttcaatatgcgcgacccagtttcattttcattttcagtttcagttt
gagcctgccctttcggatttcacttttgcagtgtcctggttccagttaccggttaccatg
ttaccaggttaccagtttcgagttagattttattgcagcatcttgaacaatcgactcgaa
gtttggtatttggtaacacgctgggtgcccttctctctgactttcaattgaaccgaatta
aatggaattccttggccagacaaaccagaaaaccagaaacggggttgcagagtcagagtc
agggctttccgctagcttgtttgtttgtttgctcggattagccttaaggcttgacttggt
cctggcccaggttccaatccagagtcccaagccttcgctgatttcattagaaagttataa
aaacacataataatgacgtcgaaggattacgggccaggcaggccaattaacggactacgg
cggaccgggttatttttttgcgcggacttaaccctaatctgccagctcagccctttttga
gccgctccgtcggcaggtagctaccatcaaccacccactcctccactggccgccccactc
gcccccagaaatggcatctttttggtacagttgctcctccggtccgctcgtcgtgattat
atcatcataataaatgcttcgccgaaaccgaaacccaaaacttttcaaatttagttccag
agcattcatttctcccccgaaacagcgctgccattatcccacaaaacaaaatggttttgg
ggcgaggtccatcccgagggtggtcccgggatgaataaactttgcagctcccagtgtggg
actgttaaacgtgcggcataatattaagacttcataaaagcgcaaataatttgctggccg
actccggatcgataaatatatgtactccgcctcggatatgtactgaggatgctcccgtag
agcagcagccagaagccagcatccagcagccaccgcccgtacggcagcattatgccatat
cattcttgatgaagccgataaaatcccattattaagggggcccgcccgtcccgctcactc
gtggagggtccaccgcctgcggacaggcgagacaaaagattcgctcatccgctatgaata
ccaaaatactctctcttttcgccagctcctggctcctttctccaggctggcctctccacc
ccacccccaccccggccaccgttgttccagcctcgtaattgctgctgagcagaggctctt
ccttttcctgtgtgggtcagggagagctccatgctgagcgccttcgcctcagctcctcgc
agacgtctttgttccagtctcgtaattgcctctcagcaccacagcatctcagcatcccag
cgtctctctctgcctgccatctcgctcttgccggccgtcgattggctgcctgccgacacg
gcagccattgctaaggtcggcctgcagacctctcgcaggtataaaagcgggcgggggtgg
ctgggagaggcacactcgaactgtgaccgccgcacagtcaacacatccgccttttccaaa
agcaactcgaactcttccgaaccgaaccgaaccgatctctgaatttccgccgccaccgcc
taaagatgcacggataccgaacctacaacatggagagccaccatgcacaccacgacagca
gccccgtcgaccagaagcccctggttgtggaccttctggccacccagtacggaaagcccc
agactcctccgccttccccaaatggtaggttttaaaaattaaaaatttttaattgaatgg
cttacttactgaactcttcttctcttcattcagaatgcctctccagtccggacaactccc
tcaatggcagccgcggctcggagatcccagccgatccctccgtccgccgctaccgcaccg
ccttcacccgcgaccagttggcccgtctcgagaaggagttctacaaggagaactatgtct
cccggccccgccgctgcgaactggccgcccagctgaatctccccgagagcaccatcaagg
tctggttccagaaccgccgcatgaaggacaagcgccagagaatcgccgtagcctggccct
acgccgccgtctactcggatcccgctttcgccgcttccatcctgcaagcggccgccaata
gcgtgggaatgccctaccccccctatgctccagccgctgctgctgccgccgccgccgccg
ctgctgctgccaccaacccgatgctgcccatgtcgatgccggccatgcccgccatgccag
cgatgcccccgatgcccggacaccatgccgccggccatgcgccctcgccctacggccagt
accgctatgccccgtaccacattccgactgcccagcgcccagtgcccgctcatcccgccg
ctggccctcatatgcatccgcacatgatgggtaccagtgccgccgccgccgcagccgtcg
ccagttcctcgtcctactccggcggcttgttgggagccggtctgccgtcggcctccatct
actccggactgagtgtgcctaagacccagacacctcccctggatctgcagtcgtcctcct
ccccacactcctcgacgctgtccctgtcgcccgtcggctcggatcacgccaagatgtttg
aacgcagccccgctccagctgccgcttcttccgttcctgctcccgctctcctgaccacca
ccagcccgctgcccgctcccggtctactgatgccgagctccaagcgccccgcctccgaca
tgtcacccccgtcgccgaccaccacggtgattgcggagcccaagccgaagctcttcaagc
cctacaagactgaggcgtaaggacctgctccaaatcctattcttgttaccgatcccgcga
ctccccaaagattgtacaaactaggcttagtcgaaacctcctcttatttattcctacgaa
ttgtaaaatattgtaaagtagcaccatttagtgttaattaagctaaactacgaaaataaa
aacaaaatttaaaaaataattacaattcttgcaactacctggtagggtcctgggcgggga
gggagctacctgccttttatagacctggctgcttggattagcgctggagaaacctacaac
gacagctgtgctgccatgacattttatatagtctttcagtcctgtagagggacactcgga
gaatgtccttcggagtcgggccacccacaaccagggtcacagcatgcaccagcgggggca
ggaaagcaggatccacggggtgtggcacaagccaatggcttattaatgcgattcggggca
aatcgaaatgcactgccgtgatagaaggatgagtgtcctgctggtaggcaggaccttggc
ccactccctgccacgcgtcctgggcgaattcaattgcagtgtcctcggattggtctcgac
caattaattgtcacctcacccgttgcgttggaacgggtcctgcgagcatgtccctggccg
tatgttcgctcaaaacgattgtcataattgagaaatcagcaaggataatatgtgcaggag
cgcaggagcgacaagtcaaattcctatttaattaccagagaaaacatgtgtttcgattgc
ctgccttcctggcttcctggcagctaaaaaggctgtcaattgttcataatcccgcacata
aaaaacgagattcagcaaaaaggatacgcctgtgaagctacactgagagaaacaggctac
attaaactttatttaagggattaaagaaataaaaataaaagagtgaaataaatttaaaat
ctaaataatgaaatgtgtgtaagttgtatgttttagttttagaatcctttctttaaagtc
cttaaagtccttgtgttttatctcccagtgcttgtgagataaatagataccgaaccaccc
ctaattccgtctgtatctgtatctatatctaattgagcgagagctggtatcaaaacatgt
tttgacacttgccaggcgaggcataaaaaatggtccttgaagtaccaggacacccctttc
ttcgctcccttcgggggatgtgcgatgcacacaagtggcagcattttatgatttgataat
aaagatacgcagatacccaggggaacgccccggaacggaggatatagtaaattaaaaagt
agcaaaccaggaaaatctctgccaggacgcgccaattggtttgtcgggcggccgactctg
actctgactcgggggcaggttgataattaatcatgtggggattagggattagccgtgttt
gaaatgcggccatcatcaagttgtttattggaaaattatgcgacgagctgccgaaatggg
caacaagaggattaaatccttccagccggcagctgggagcacaactcccccaaaaatatg
attcagcggcagctgggattgggatgatttcggaataagttcgatattattatcaattag
gtgtgcgtttctaattcggtattgtctctgactctcagaggctctgtttatggcggttat
ggaggcaatcactggtccatccaatagatacggagagcaatgaatggctaccacttcatg
ggaagttctcccacgttccccgaaacaaaaaacaagatacaatggattattgaacaacca
cagcccaaggctctacgcctctactccgccgatgtgcaaacaaaattaagttttattggg
gcgtgatgagtggagaatgggtgcgatttctgtttgagagtctcagatcggtttaggtct
cagatttctttaatagtgaattagcacctcggctctgtcttccaccagagccgtttatgg
ccaccaacctcttgctctttgctttcccagctcctccgatccatctggcgagccgacaaa
aggcagcttttgtggccaagatttggcctccttcgtcttctccgtcgatttatgagctac
gaatttcacactaactgtcaatgaatataaagtgatcatcagagaggaggttggacttgc
cagagcccactcccggagtgtttactgctaagagccagagttacggcaagatctgagatt
gactttttgctggaatgagaggctttgcagcttcgatgaataaacatctttgtaaaatga
tgatgccagcactgaaataatttcacacatttctcgcacacacagctccccgaaatatat
atgccatgctagctattttcgcaatgtatctacatgtgtagccgatgtatccatgggata
cattggccaatttgcacgctgtccattaacgggccatgcgccatttatcggatcggatcg
gccggcggacagaccgattcctcataattttcatggatattaacaaactgataatcgcga
caatcaaatgagggcgatgttgtgccaacatttccataccagccataccagccaagaacc
ataccacaagggggtgggtgaatcaatggcaattggtcaggcttcaggcttcactgtaaa
tggacaataaaatcgaatcaattgcccctgatggatgctgcggctgtccgagggagatgg
gcggaggagctacgaggggtcagggccataaatctgctggccagataatgaaactagaat
gattgcggcaatcactggtgtggctgggactgcgcatgtcctggatacatgtcctaaagc
ggagcacctagctatagatacctacaggatacatagcagggcctgtacattatgtgtttt
tgtggagacactcgcatttgccttcctgaaactggtgtttcggtttcgcagtctttcaga
tcctgcgcacgatgtgtcaactttattgcggtttgactttccagctctgtagcccgaagc
tgtgtcctgaatcccctgggcagtcccctgagtcctgcgaccattccgattcccattttt
cgcccatgatttataattcttgttttttttcgcgttatttttttacggggccatttaatg
gccatcgtcaggacagtccacagtaccttctcggcatcctgctctggtgtctttaagcct
ccgctggtgcgacggagagggtcggagagtcctgttcacaatccgcgcactgattctaaa
aaatggaataatttttttctcgaatttctgggcgcgcctgcgagcaggactctttgttag
ccgagcgtcccttgtccttttttgcaatagtccttttttgccgtcgagagtgttacctag
gccggtggtttatggccaagatgatacttggtcgttccgttttttaggccataaaaatta
ggcagcataaaaaaactgcattggaattctagttctagtttcagatttttaggtttccag
cccggcgaaaatttcgcatttcgcggaattcggaagcggaacagatcccgatcctgtcct
gaccgaaataaaaaaggcatgaccttgccctctggccggagggccgtaaaaaaattgact
cgctgcggtgcgcggaatgtattttttagaactgactcggcgaactgatctgatcgtaaa
aaagcaaaacgacaaatgatatctttatggtccaaaggaccaaaaaactaagtcacaaag
tcacaaggttatcctggaaattgatccctgactgacgttaaaggatgcggcagagttctg
atagagatacggcgaaatccgcaggactccatctccgtggcagttcaaagctcctgccgc
ccaaattggattttctccaaaacacgcacgcccgtgggagatcctcctttgaagccgacc
gccgggtgacatgcaaattaactgccctaatttgcggcaaggtctgaccttgtggcagga
tgctctggcaccttccccacccccatccgccaacggcagcaccaccacaatcggcctact
gccattccgagggcgagtgaccttcactactcaattttttccatcttttttcacaggcta
ttgccgcactgctgctgtccgtcgtcctgcccgttgtcctttttagcatagcaaaaaatc
ttagcgatcttagccggaatcgaagtggattaggccagtttatggcccacgccctcaatc
ctccataaaacactaagcgcttcgactaatgcactgcattccaaaatgtatctgtatctc
tgcatctgcgctgttgcgtgagtattggtaagtttttttaatagagtcggaaagatggcg
aggactagagtgggtgggggggggcgacttccatttccattcatccccattggcagctgg
gaaagtggcagcaacagcagccggaactgctgcgctccaaaaatatccaatggatgccat
caattagcatacaattaaaaactgcttaaatagtttcctatatggtctggccgcagaagc
cgccagagacacagatacagatacaggccacaccaagtggcttccacaagagcggggggg
acagatcaaagcgacgacaacataattgctgcttcacttcacagttctcaggcacttagc
ggccagcagatacacatgagaatctctcagatgcatctcatcgatcttgagtatcttttt
tatgtcactgcggcaaaccgccggtggcccttcgagggctactggcgcctgctaattgag
attgcgacgagtcctttcgggcatccacactcgagttgcggaagtcctgccacttcctgg
tccttgagagggccttctaatctcaatcaggatctgaagcagatttcacaattaagtaac
ggacatgcaggatgcccgggagcagaaagacctgcccactacctgcctgatcctgcgaag
gagtgatccccgcgaaagttccaagctaatccacaaatattttcaactctttgagtctaa
tcttcggctaatcacttccctgaatcgcataattgtgccaaggatctagatgcgatcctg
gttcccagaggcgaggtgggaaagggatgggaacgggtacgggaacgggtacgggaaccg
cagccaagtggcagccgagatttggcaaatccttcgggccaaacaataccagagaatggg
caacaagtagcgcgcgaattagcaatcctatcatgcttttatggccaggccaactcttct
gcccggaggcctctagttcaggttcaggaggaacctacaggacctctgtcgcagtcaacc
cctttagggcggtaattctttaaaatgtttgcattaatttcgaggcgtaaacggattagg
gcgtgctagctgggtgtaacccgcagcagaaaccgccgcccgagggcacagagccagcgg
ccacttgcctctgtatttggatctgacctgcacaccctactccgaccctgcccgtctaat
cctttcgtgctggcaatctgacttctggactggacccgcctctaatccttttgctgcctg
cccttcggaggacgaaaggggtcaagggatacagctacaaataggcttaactccaaatag
gcgattacaccagatgatccgccgaaagtcaatctggttttgggcttaattgtcctccta
aagccaactgactcctaactcccaccatccttgccccacgccccttctgtttacgtttgt
ttgttttcgtttgttttgagaatttctggcaattaagttgccccgatatgacacacgggg
cgggggcgcaacaaatcctttagccatgtcctttcgccatacctgtccacctcatacaga
ataccccgatattcctccaggactcgaaaggtcaacagcagcttcgccagcagttttctc
ctttttttttattttttttttttgccaaacaactttattcattgtttgtaggttttcttt
gggaaatcgcaaagattatgcgaggattatggcttggttgcgtgcaattatgcgacatcc
tgcaaggatgccaaagccttcccgctaaatcctttcagcatcagaaccagacagaagaac
ccctttgtgtccgaaggccttggatggttttttatgcccattgcgttgcgttgccaggat
cttgcgtaaaatttcataaccctactcggctgggcaatggcagttcgctggaaagcgcat
ccttacgcttatcgtttttacctcttgcctctatccgttggctaaaaaacgacttctgca
aggacttccgcgtaactgccgcgcaaaaaaaacaagagatccaggtaggattgcaagttt
ctggctatcggggtatggttatataacgggtttatataacccggagagccggcagccgga
aaatggaaaacgtgtaaggatatttcttctattttgatttttccaactcgagttaattgc
ccaggcagaagcagaagccattgccggcaattataaaaacagcgcagatggttccggtcc
cctggaatctctctatctctcagtatctcaattcgagggagttttggggttgcgtgggtg
ggtgctgatgcctcggatggggttgggaggaggggagtcttcaagccgagtgataaatgt
gcgtgatttggaatgaatgcgcatcgattaaaaccgcagggcaatcaatttagcgccttt
tacgccaaattggctcgtacacaaaccaattaatgtcagcgggtgaaggctgacaccctc
acactcactcgcctgtatccttgctccgtccctccacctccaactccaactccacctcca
gcagtcaccccgaaaaacaattacaaccagtaaggggctgggacgagggatgccccggat
tccgctcaataaaccttcaataaagcctcgccgtctaattgctgttaactcgtcaaatag
gttgttcttccttcgtcctttcagtgagtgtttagcactgtggtgttgaaggatatctag
atttcatctatatttcatataaacctggaataagaatgtataacactttaaactctactt
atttaaatgctttttaggaaaaaatcattttttcagatgagagacatgagagggcagagg
acagggtctctgagaatctgagaagctgaggcgtggcaggaggtaggtgggccgtaagcg
aactgtttgcatcaaacaccgcaataaatgagtgctccataattgtgaggcggctgcctt
tccggacgaacgagcggcggccatctttatcatcggcccccgtgccccgcttcatgccca
ctctctcttggcagcaaactggttctctctcccacactttctccgcgcagactccatcca
gctgcgagctgattggttgctctcctccggctcgaatggaacacggacatcccatcgaga
atggaagcactgctcctgttttttatcagagatttctctacacctccccctgcttctctg
ccccaggtgcaggccattgaccaggatgaggggtctttatagagacggctatattatcac
caacggcaataaaagtgcggacaaaataataagagcctggtacgggttaggttgaactct
gacaatataaggacctaagtggtcacctgctggataagaagtattggatactttcatatc
ctgcgggaattctgtatctaagtatgttctaagcatcgaaacttctagagggagaatagc
tgacagaacacagatgaagcatgaagaaaaaaatatagattactcatagccactaagaaa
ccgttatagaaaatatatggaaatattcggtataaatattgaaacatcaatttttcaaaa
tcaatctttatttctatgttctcaagattcccattattcctcccattcgtggcgccatct
acattttatagtgttttacatttattcccacagagggcgtctcaatatgaaccggtaata
agggtttccaatcggtttggtggggttttaaccgataatagtggtttttcgaaacttatc
ggacctgcagaggattaacgactacgcccaaaaacctaaaataaataaatatgtttcagt
agttcaattttttttatttattttctatattttaaaatacataaaaacttattcaatacg
gcgtctttttacgattcttctttcctgacttaatctttaatttttcacttccgctggctt
ctgacgaatcctgttccgcccaaacggtgacaatgccactctcgccgcctgtcaccagca
gtcctctcttggcatcaaacacactgtcccttacgatctgcttgtttcccagatagttgg
ccagaggctccaatttggttttggaggcgacattgaacgatcgcaggacctctccgcgat
tgaaatttgtacccgccaagaggaatagacctccgtcctcctggttgtgggcattgatcg
gagtacaattggcgggattctttcttcttatggctgccgtgatgtccgatctctccaacg
aggacacttcatcgccctcctggcactcgtaaatcttgaactcatgctggtgcgtgatgc
aggagaccatgtccttctcgtagacgttcctgtgccactggagtcgccccacactgctct
ccgtgttgatggtgttcaggagagcctcgtcttcctcggactcctttacgtcgaataggt
ttaccaatccgtcactgcttccggtgaccaaaagatccgggttgcggtcgtgaaaccgta
cagaggtaatgtcgtcctcgtggctctcattgtagacgcccataaaactgcgttcgcgaa
catcgaagaaaagtaggtggacgttactcatgtactgctccgtaccgctgcaaataatcc
gtccattggcattccggtcgaagcaggttatcgactttgaaaccggcaactggcctttgt
ctttttccgtgtggcggaatcgggcctgctctcctttcacccgcaggtcgtagagaagta
cataaccattcgtactgcccacaagcacgttgtccggtccctcgtcgaggaatctcacgc
cgcatatgctcgatgtcttcgtgtccgagggcggcaggaagcaaaacttttcgagcctac
cgccaccgttcgcatccaagttgaatatgtgcacggcggagctggacaagcctgccgcta
tcctgctgaaccccctgtctgcatccaggcaaaggacgtagtcccgttgcagggagactc
ccgattcatctttgggcctgaaattccgaaattctttggccaactgttgagcgctacagg
tgtcgtcgtccccgatgtcttcctcatcctccgagctgggtagattcgtggacgcagcct
ctggagtaatcgaggatcagtttatattcttctccaatattttctactcaccttcgcagt
atttgttgaaactatcagtcattgcgaatgaagagatgaatgaatacacaattcctaggc
cctccgtggatgcacgtgtggtagagatggcactttagcattttttacgatagctgtttt
gcggctatttttatagccaaaatatcttaaaactgttttttgggagaaccaattaccctt
ccatataaatatatataaaaaatatttttaaaaataaatacacacaaaatatactgttta
atatcgcattgtagttttattcctttatacaaaaagtgaatttcacaagaagccaatctg
aatacaaatacccagattgttagccataatttaaattttttcatagttatgtacctaaat
attccattgccggttggatttgcgtgttcgaaattgttcgttgaggtttcctgattgcct
gacttgactctggatgtgttcagtaaggggtatgtatacatatatagttaaatatacata
ttaatataagttcttctactatattcaacaaaggactcaaattcctgctcagcatcatct
ctaacaagaactcttcaacaagcaactatgtgttcaataattagatacatgcgggggcta
aaacgtggatcttattcacataaagtcgtcgtagtcgtcggtgaaatcattgccgtactt
tttataaccatcaatgtcctgcaacaaagattataagtcattattttattgctttcagta
cagagctgctctcaatactcacatcgttttctgtacgcagtgtcgccttgcccttgccct
tgccagcgggcttcttggcattcgccttttccattttgagcttttcagagtgaagagtct
ccacgttaatcttgaccttcttgatgtcagtagcactcacttgataggaagattcacgaa
tcagattagcttgaaacggttatgcagatgcgattaaacactcacaattcacgcagaggc
ctcgcaccagatcctcgacaaactgggggaagtgtggcgactctttgtactgagcgatct
tccaactgagggaggctccgaactccttgaactcctctttgctctccgggttgaaggcat
cgaggccgccacctcctgtactcgtcacgccgaatgcgtccagggcgtgttttaggtcag
actcctcctgtattttctggaggcgcagcttctcggccagcttctcctcgggcgtgaggt
tggccaatcgattcgcctcttcctcctcttcaagtctctacataaggatggaaataatta
tctaatcttgtgggcaggacttgtcatcttaccgcttgttcctctaacttggctttcagg
gccttgtttggctttgttttgactggcacatctgcttttgtgggcttttcctcgtccttc
ttctcctcttcgtcctcccagctctcctgcagattccaaacagaacaccattagagtaaa
agtaaaagtgaacacgtgtacattgtataaacaaaggggaaagcagccagcagaaaacaa
gtttcttgggtggctggaatccgtgttatcgttacgagttggtggcgcaccttgacgtcc
tcgtcatcgtcctctccctcccacttgtttatgttattggtggcattcggccttataact
acttcgctgtccgctgcggattctgccacatcacgagatggtcatgaaataaaggtttcg
gatacggttagaaatggctaaaaataccaccaaggttggtggcatggcgaccacgtttat
tgtccgccactgatgacgcatcggatcgtcctccacactcaccccaatcatcggccatag
ctgcaagtttgttggtatctgtatctgttagtgttgtgctttgtagtttgaccagcaatt
tgtgctattcctcgcaatttggtgattttccaaatcaaaatctacacgagcagatttcca
ttagactagggatggaggttttacaatgacttccagccctggaagtctcgccggtgtgac
caggctgacaaaaactgggcataggagaaaaaggcggcaggcacactctgctccacttgc
cacatcaaattcatttcaaacaaaatatgtgtatacaatgtcatagaaattaagagtgaa
ctgttgtaagccacatcgacatcgttgtgtgccccagcaccatatcggccaccccgcgtc
gttcgcacaagccgttgctgcttctaaacagtattcgaaacctaacagaacgctcatcca
aagagttggggatacgtgtcgttgattggagactaaaagaagcggagcacaatggcccaa
cacggcttgaatatggccggaaacatgcagggacaacctccttcttcgggtggccggttc
tctgtggatctgcaaaagtaagtggcacacttattccacagtttctctgtataatccatt
cgtatttccctgcagcttgcccagcctgtcaaacttgccttctcccctagaagtgatcca
aatggtgcgcaactcgctgcggccctggagcgtcttcttcaacattaacaactttaagac
ggccgtcagcatgcaacggctgaataaccgggtcctgcgaaatttgtcctacttccagtc
aaactacgtcttcatattctttgtgctgatgatctactgcctgtaagcatcttaaatcct
tcccagtcgccatctaatccttcttttgaatcgattttagcatcacagcgccgcttattc
tactggttattatcgccgccgcgtttggttgccataaactgcgcgttcgcaacagcaact
acaccattatgggccaccagctgacgcccagccagcagatcatagcccttaacctggcta
cggcgccaattctatttctggtgggtgccggttcggtgctgttctggacgttgggagcct
cctgctttgtcatctttatgcacgcgatcttttacaacatcgatgccatcgtgacggaag
aaaacgaaggattcctcaccgaggtagtgtgacactctcaaagccaatcagaatctcaaa
gatcttgaaacgatgttgataatcgaaagcaagaaggggtcagatgtattcgccaaaacg
gggccttattagtcaataacacttgcaatatcagactatacacctaattataaagaattt
tagttagatttaaccagctgacattgaataaaaaatcaatcgatgtgaaaaatgcataag
attatattccgttttcaatctgaaggcccaatccccgcattcgacaagaaatatttggca
taatagtaagttaagtagtattaaattaaaataatacacaagaatcatcacacaattaag
aagggacaggttggagtcaactgttctgcccaatcgtcgagagagtacacattacaaaac
attgtaaaagtataaaagtaatatcctgactagaccaggactaaacttagtcagtagttc
agtgaggtacgggtagtttgagctaggaatgcttcattagcttgcgcaagtcttggtcca
aatcccattctaggcaaactgggcgctcgccaacgttgtcgtctcctgttcctcgtcgct
tgcctgggtgtcaagcttttcgaatccattgcgatcccggtcgagtagcccgccaagctt
aaagccatcacttttttcccatgcgtggcgtcgactcctgccgccaaagggcatgcaacc
taggagtacaacatgaagctatgattagaaaatgttttatgagattctagttttaaagac
acattcacaacgacatttaaaagtcctttagagtgttcatgcatctggaacaaaacagga
aacaaaatcagaatattttaaaagtattttaagacaaacggaaaatgatctaaagatacc
atattttaattgagtacagatcacgttttaatttggatataaatcataaagtatgtacac
ggaatgcaacttacaaaaagatggaatgtggacggaagagattccaaagtcaacttaaaa
gtaaaccatacaaaatataattatgcgtacagaagctactgcaaaaaatacatgaatatg
tgaacgcaacacaacacaggaaatgagtgatcaggaatggttatctcaggattagcacag
gctctggttggatgcagtcagctgccggtagaccagatcggtgggcggcgcagagatgag
cgcctgattacctcgttttcgccgctgggcaaagaacaatgccagtgcgaaggtggagcc
ggcgaaaatcagcataagcgaagacaccagaatggccttgccgctgggatggtgcaccgt
ctgctgggttgatgcatccaaggcgctagattcgctgagatcacttgttatgctagagtc
cttggttgccgacaaagacatgggcttcgccagggacttgtgcacgaacttatgaatgcg
agcgggattaagctcggccacatagatttcttttccatcggtagtgacggcgacgtcgtg
cggattatgaaactgcatgttgtttggtccaaacttggacagcacctgtttgctgcccat
gctaagcacgaatccgtgaacctcattgtaatgctcaggatggattcctagttcggcggt
gggtccatttacgatgacgagttggcctcctataagaagaagggtatccaatcaaatact
aaagaatagtcaggccaaatgggggttcttaccctctgctggagtgtatgccatgctaaa
gaggcggtccccaattaactggttgtgatactgcgagtagaaagttccgttgctggagtg
gaaacactgtactcgaccattctctcggtcagcggcgcacagcagctgctgatccggcac
cagggttaaggcatgtggaatggcgaagtagttctgcggcgcaacatcgtaggaaacccc
agcaaacgagttctggccccaggtgaggatcagctcacctgcctgtgagtacttgaggat
gcgcgcattgcagtatccgtctgctacaaagaagtctccattgttcagcaccgccacgga
agtgggcttgcagaactttttgccaatgccgggctggaaagttacgccaagagtgagcag
cggtttaccacctgcaccgcggggagcaaacttgaacacctgatgcatagccacgtccgt
cacccaaacgttatcctcaggatccaccgtcaggccgtgtggcatgtagaagctgaaagg
cataaagaaaatgagaatacacgatagctcttaaagaaaaattgtaaatgcaaagaaact
aggagtttaaagaccacaaaaataaacattgcaaccttcttatgaataaatattagccaa
tagagtagtcgtgtcaaatgtcgctaaacaaataaacacaactgcgccttatttgcttat
tgtggactttgaaattctcaagtaaacaaagcttacaaattcttgccccaatcgtattga
acctttcctgtctgtggctccagagcaaggatggtgctttccctgatgggaccgcggaac
ttctccgtgtactggtttctgttgtcgaacgtgttttgtccccagacacggtccactcgg
tggaagatgaccacgtttcctgccttgtcgaagctcacggccgtcacagctcccaatttc
acgttgttagccggccaggcgttctggtacacataagctgggaatgcatagattaatatt
agatcccatttgacctatagtagttactcacttgtatttagtttggctagttcagtctta
acgtcgggaatgacctgcttgggcggctggggccaattgaccggggtggcgcccgctccc
ttcagcatctgctgcatgctgttgctatttacgttatcgttgccattctgcagataacgc
accgaactttgagtctggaagagagattaacaagagtttattagccaggcatacaggaaa
aaatgccacggagcaccgaacacacacacaagaggcacaaagcacttcactgcaaaatca
atataaaatgttgcattccgcctcgaatatcaggaaacatatgtttattaatgcaaatag
cttccacgtagtacatctctcaggtatccagatggatgccaacgatggtgtcttacctgc
gacgccgctggctgggcctccaggaggaggacgacgaaaaggagcaagcaccaagcgatt
cccagggaagcgcgatccatgctcttggacctggtggaaaacattgttgtacgagctcta
tggaatgcttgttcggctgcaattgaataaacaaacatatcggcctggccaagagctccg
atttatgacgcgacgactggctgttgaatgatatgtgcgcagggtcatagatgttcgatt
tttctggggggttagacaactttcagtttgatttatttttaaaagtgctttttagggacg
ggtcttttaaataatttctatggtttgttttagaatctagactaatttctagagttttga
tatattttgtgaccttgtctacgcctctggctgcacagctgagcgtcaggcgttagtaca
tttttgagtctggccgaaacatttttgtttacttcccatgtccgcaaattaaaagcatgt
cgcagacagatattgataaaagcatcgaagtaattattaaaacagaggagttggctgaca
agatattggccaataagcatgagttgacggtcatggacaaaaggcgccaggaggcgaggg
aggccctgcgtctaatggaaaagtcagagcaacaaaaggtctggatcacaattggatcct
tgttggtcaagatgccaaaagaaaaggcagtagagctccttaaaaaaggtaggcacgatt
attttgtagtgatgttagctaactttcttctattccagatcaacagcaggttgagcagca
aatcagtatgatctactcggaccaaaaaatcctggtcaacaaacaccgcgacctggagtt
caaggcacccttctcaggcacgcacctgaagccacttgagcaaaaggagttcgacgctct
taaagccaatcttccacttctgtagaatgtttaaataatatgaagcattatagtttttaa
acaattgtttttcttggcgggcagtgtgaccagaaaagtgagacgtggtaaaatccaggc
aataaacagggaagttatcgatgtatcgatatgatcagtacgttgacaacactggaccgt
gtccgttcgtttgtctcgttgtccccccatcaaacagacttccaatcagacataacttat
ttcgaaacacagactctgactgaatcgggaattattggaaaatctgcagatcgctgaaga
tttccacatgtggcgaaaacgtgcgcttacgtcgttgcgtgattgtgtgtggtgagttct
cttctcccactggccccccagcccccaacgagctccccgcgcaaaagtaaagtttagtgc
aaataaattgcctttgcttatctcggggcgcgttcgcgttcgcgtcatgaaagtgtgtgt
gccgcgtgtgcgagagtgttgttaattaattaacaaaagtcgctcctgtttagcgaacaa
taacaactcgaattcgaaaaaattcgagcaaatattcgagggaaaataaccgccaaattc
tgcactgcatatgggccagtttggggcgcccactatccgaccgaccgcccaccgcttgca
ctctggagccagaaaacgaaagttctttcctaaaagtaacaacaacaacaagtgcgcaga
gcgccacacagccaagagcgagcaagagaggctctcggagacttggccttgaacttgtgc
gcggtaagttggattcagcctttctgttttcctttccccagctcttcgctgcaacatcga
ttgatgcaactcttggttagattgttgcaagggaaaaccgcttattgaaccgcttattgg
ttaagtaagctatgccacttaggggttaaccccccagaaaaaccccgtcgaatagtcttc
acttttattttaatttattgtaattgtttgtttgcatgtaatcatactaattattactca
agtaactctaactaaatatgacaaatcaagttcatgcatcatctggggttccccctgtgt
cctttgaaaagtgatcctcccagccaccccaccatccccaggaaagtagtcacgttctat
gccgtaatagaattgtttaacaagcttacaagccacggcagaacaaacaaaagacagaca
aatggaaaacaaacaagtttttagaagaaaacgaaagatttagaaattgttgtgtgtgtg
tatgtccgtaagctttaatataatttgtaaaaatatgtgaattaatgttgcggtggaaaa
agaaaacaagtttttaagctatttgattgattttttgtttggatttgcggacttgtgagg
taggaactgactcagtcagttggaacgcagctattcgcaaagaagaaatgcacttgagtt
tggaaaacaatgcagactgttttcgaactccctccgataacagcaaattggtaaaatggc
gacgcgctgattgcggatgccggcatgagtcctgcagattgaaaacccacttctacggct
gaggaattttcgttttagtgaaatattaccggccaagcctgattaattatggcttgtcgc
tccgttgtcgtttaaaatgctcagctagactcggtcggttgttgtctactatgtgtgtgt
gtgtgtgcttgggagtgtgcctcgttattggtgtgtgtcgtccagtcgagtccggtttgg
ggccgtttggcagttgcaagtgcagcgctgcgcttttttttccttccctataatggggta
ttacgcatacgacatggtggttactctatatgtatctcacagatacttaatttcagtggc
agtgtactgataggtcgatctagcttcgactatcctttctggttccgccttggattgaat
attgcatttttaaaattgcaagcacgttgcaggtagcaacaatggtggcagctatgcggt
tgcattgtacttgtttctactccttttctttttgcgccaaagtggggatcaaaattttcc
atacatctgttttcgtgcctcacctgggcgctctttctcgtcccaatcggttgtttgctt
aattgttaaataatattaagcgaatttgctttaaatcagacagctgattcgtcggctgac
ggaccgagagcgggcggaagagggagagggagacggagagaggcgcacggagtgagcaaa
caaacatatttgacagactcactggcggattttatttatccccaccggtgggggtggttg
tgggggttatggggggatggtgggcaaatacatacttgttctatcaatttctgcgccgca
gtttacacatgcgtcacacccacacactcacagagagagtacacgatttttaagaaattc
aataataaaacgcaaaatatgataatcatgctaaaaaagaggaaagccccaactcaccac
gggcttttatcaaagagaggtcgtgcctggtcggggcgagagagagagagctggcgcgtg
tttctgacacacagacacaccgaagcgaattgagttaggaactggtcaactctttgttgc
cacccattcggtgctccaccaccccccgcgtccagcccactcgctcagctgggccccact
tgttgatgagagcttcggagcggcgccagaaactcaccacgcttttggggaatcgattgt
cgtgggcaggaaagaggaaaacaacaaacaacaagtctctctcagcccttaatgggggaa
gagcgagctcccgttctgggacctctctcgctctctgttgcttatagtgcctgctggccg
cccccttccttaggtgctttgtaaaacttatcaaggtcgttggttggcttggcgtcgcct
cttttttttcgcttttttcgctttcctgctacaagcgggtttttctacttgtcctccacc
acctcctcccgccccccggctggacacgttctctgcaggcttaccgaccaaccatccaac
caacatcctttggcaaaaaattcttttgcttttatgttattgggtttctgctgccttttg
ccgttcgctgttcgcatgcttctgccttgttattagttattgtgcttgtccatgaagtgc
acttgaagaaaaaaggaattaattataatattttttaatattatagatctaggaactcta
tctcaatagctctttagataatcctacttcctttgaagttaaaaatcaaactatttttga
cattttccacatctataatatcatattttttaaatatatcttctaatatatcattatatt
ttataaggacatactttctctctagtatatgacctcctaatgggtcactttacttttcct
ttccccctccaaatatccccgctctcttcaaacgcccactttgggctttttatttgtcgg
ctctgttgtttaatttacttcgtttaccttgtcctgacgtttactttgcgcgtgtccttt
atcctgggatttctcagcaccccctgctccgcctgctgcccttatcccctctccctctcc
ccctatttgtataaaaaagcttgaaattcccatgaaacttaactaaaatgtttaaaatta
tcccgacaaacaaaagttttaaacggattattatcacccattgattctggcatcaaatta
gcaaactataagcctccaaagatcaatattccagtagggt
