# Supplementary material for: SMCis: An Effective Algorithm for Discovery of Cis-Regulatory Modules
Source: PLoS One. 2016 Sep 16;11(9):e0162968. doi: 10.1371/journal.pone.0162968 (PMC5026350; doi:10.1371/journal.pone.0162968)
Supplement: S1 Datasets — (ZIP) [file pone.0162968.s001.zip › dataset/Drosophila/eve/dere_eve.fa]

>scaffold_4929:8481001,8521000 (reverse complemented)
ccggcgtttatccattaccgtcagttcctgtttgttggccagaattttgtcggccaactc
ctcggtcttggttattatctcaatgcttttggtcagatctgtttgcgacattctgcaagt
gatatctttaaacagctttcagcaaaacacggaagtaaacaaaagcattgtagtgagacc
cgaaatcgtactaacgccttttcaacagctgtttcatcagggacgttacacagaggaggg
ttcaccttacatgtaaactataataaccaaagttcaactgttatccattttctaagaaac
aacagcttatccggttctaagaaacatcagcttacacttcaatctaaccttctgctattg
tatatatgcatgtatattgtattgagggattgtaaaagcgtattccccacacatatatgg
tcacattacagcacactgtaactgcataacattgatcccctagaaaaaaaattctacctg
cgccgctgaacacataacatttcaatagcaagcaaagatggccgcgtcattagtagattt
gtagtttcgagacgaaacgaaacgtttgtttacgagcacaatttcaccggactggatctc
cgccagcattcgggcagctatatatgcacattcgaagggactccaaagcaatgcattcca
ccgacagcgaaaagtgccagggcagcaagtccttggcaatctgttgcctgctcctccacc
tcctactctctatccgaccagcagtggcgcaggtaaatcgcgagccataaagaaatcatt
acccagttgttgagtttacgagacccatgttccaaacatatgtttgcagtgcgtgcacag
atgtttagcatatcgatttcgcagtagtgtgcgtgggcgcctttgctccgtggcaattgt
tttgcttcacctaggcgcgctaatcttaatctcatttcccgcttttcagactcaaagttc
gcagcgttatctgcataatgtggacaacagcagtaacaacaacgaacgcctgcagcaaat
tctcaaaggatctggagcaggatcgggtgccacgcagctcaactggcctcagccgtccaa
gcaaactgttctcaacgtcaagactgggctggccaagctgaacaacagtgagtgtgcatc
ttttcatgttcgtataccctgtaattcactgaaattccatccccagcttatgtttaccag
aacgcctggccggcaaacaatgtgagactgggtgcagtgacagccgtaagtttcgaccag
gccggcaacgtggtaatcttccatcgcgtggaccgcgtctggggacagaacactttcgac
accaggaaccagttccaggagaagttccgcgggcccataagagagagcaccgtcctggca
cttgagcccgcaacaggcaaagtgcaatacgactggggcaagaacttgtaagaaattata
actcccttgcacggtactttggctaacttaggatagtgtttttttgattgcaaatatgag
tttgcacggttgtaaaggaaagcatttccgagtcgatctgtccgtctgtccgaccaatat
gccataaacattttacctaagcaacggataactgatagtcgaggatatcgttctgtattg
ttcttggtactaatttattgtcgcgttgttttgtgtttgtataatacgtacagtgctttt
cgttataattatctggcgcagttaaattaaattggtagtaaaagtattttgcatttgtaa
gttcaaaagttctaatacatagtcaaaagtattttgtaagattttatttcggttgtcaga
attcgaaggcatatttcctttaagtactcactagaatagtaatggacttttgatgacttg
cctaatacgtttgttttccctaattgaataccatctcacccacagtttttacatgccaca
tgggctaaccgtggatccggaagacaatgtttggttaacagacgtagccatgcaccaggt
tttcaaatttcagcctcgtggaggcgatggaaaaccagtgcttactctgggcgatgcctt
ccagcccggctccggacgaaaattctgcaagcccacctcggtggcggtgttggataacgg
ggacttctttgtggcggatggatactgcaatgcccgaatccttaagtactcacgaaaagg
cgaactcatcctctcctggggacggaacagcttttctggcatatcctatgatgtggcgcc
caagaacttcttcgcaatcccccacgcactgactcttgtcccggagctgcagctactctg
cgcagctgacagggagaatgggcgggtacaatgcttctcctcgaacaatggcacgtttca
ctcacagtaccacaaccagctgataggggaccgcatctttagcatggcctacaccccggc
cgcgggtgagtggataaatcttcttctgatatcggtgttcatgaggagtcatttcactat
tcacaccattataacagagcatctcttgtacaaatcatacccctaaatgaattcattttc
cgccacaggtgggcagctggtcattgtcaacggacccatcgccgagttaggtataaatcc
tgagcactataacgaggtgcacggcttcgtgctaagcatgcgcagcaagcaactggtgtc
taagttcggtcccaataacctggagttccagaacccgcacgacgtggccgttacagttga
cggcaatgagatctacgtggccgagctgaatcctatgcgcatccacaagttcgtgcaccg
atcgctcgccaaaccaatgtccttgtcggccaccaaggactctagcaacagcgctattag
ccgagctgtggaaatagaccaggctactccagaggctgtgcaccaccccagtggcaaagc
catcctggtggcttcgctcatgctccttttcgccggctctacctttgccttggctttgat
cttcgcacagcgaaggaaacgaggtaaccaagcgaacagctccgccacgcccagcgacct
ggtgtaccgaaagctgactgcttccaaccagagtctgtgctgatcggcagtgctaactcc
tcactcaatgtcctgtgttgtgctgtcacacttaactgatgtagtatcctgtacttataa
gttcgaatttgattacatttaatctcacgtttgaatctcactattcttgcttttttggtt
ttgtattcgtatttcgtattcgttagcatgtaccttttggtaacatttttgtaactaaaa
tttataccgcatttagtgtttcgaattatatacacagttttatacaaaatacataagcaa
cctacaaaatttacgtttatccttaagtgtattctgtttccgttttcggtttgtttcagt
gcacgtcagatcgcagatttatgcatgaactgtaaagggaatggcatttccagtgttgtt
gctcatatacatttgttaattgttaatcagttataccaacatatcccacaggttgcctcc
cttttggagcccgcagtcgtcgtcacgcgtgggagaaaagcgatggcttcaagctgggcg
gacttctcgaccgggatcgcaacggattcgagaagctggaccagcaggccagcgacgaag
agcaggagacgaagacactggcgagtgcccagtacgcctaggcgaatgaccaagacttac
gcagctaacaaagcattcctagttctaactacctgtacctcattgaaataccgacctagt
tttacttgagctatatgtgtgtactttaggtgactttatttaccttccttggggtgcata
tcgcagagaattccgatcggggagtatttactttatttatttaaggttgtcaagccattt
gtaaaagtattttaaacatgttatttatggaacttttttgaagaactatgcgagtattcc
aaagcccattttgtgacgaacgaccttactcgttaagttccattttatttattatttatt
tggctatttataaattatttaaattcgttatttaaaggaacaaatttttaaaatgtatgc
agtttgtaaatgttactgttttaatcaacgatccatgagctcgaaaatatctgagatata
gtaggtgccaccagagtctagtgacttgacctcatcctttaggtcaacaaatttgtttac
atttaattttctaccaattgaatcgaagttctccgcgaatgcgccttatatcttgcgatt
aatttgccaaaacgaatatagtcgtatgaatctgtcatagtgcgtattttgattatttaa
agtctgcggcttaactagatttctttataaataggtgtacaacatattgtgtcgactaat
aaggccccattgtggcgaatataaaccccctacctcttcccaggctgtccctatcccaga
agacctaggctttagcttctggctggcggtcagacaacctgggcaaggaagccttcattc
tcctccgttacaatagcatcgatgttgtagaatatagcatgcatcgcgattacgaagcat
gaagcacccagtgtccaaaacaaaaccgctcccgcgcccaccaggaaaagcactggtgcc
gtcgccagattgagtgcgattatctgctggctgggcgtcagttgttgtcccacgatggtg
atgttgctgttgcgcacgcgcaacttgtggcagccaaaagcggcagccaggatgaccagc
agaatgcagggagccgtgatgctggtgattgtaactattaaataggctgtgcaataaggc
atttataatcactcacaggcagtagatcatcagtacaaaaaagatgaaaacgtagttggc
ctgaaagtaggagagattccgaataacccggctattcagccgctgcatgctgacggccgt
tttgaagttgttgatgttgaagaagactacccagggtcgcagggagttccggaccatttg
gaagatctgcagcggtgacggaagattggatagcgacggcagactgcgttgtttaagagt
aattagtacctatagcctccttgttacgggtcactcacctttgaaggtccacggggaacc
tgcctcctgagggtggtggctgatgcatattgccggataagttcccgctagcctgagcca
tttcttgacctcgtcttaactcttatctaaaagacacgtcttcgctgcaatctactattc
ttctttcacaagtgtgggcgttctacaagtgttatatgtatctttgcagtcgtcacactt
ggttcgagaacagtttttcggatgctgcggcgtttgtgaagcgacgaggtctttcccggg
gccacttctacatgcaggcggcgacactttcgatgttgattttacaatttactcttaatt
tgctatgacatcgttttcttttgagaaatagtacacaaagtttgaaaaatctgatgtggc
agatagttctaggattgccgttgccgtgacgtgcagtgtggccggagttgcgaatgcgct
aattctcgaaattaaagcaactgaaaaaaaacccaatgcgctgaatgcaatcaaacttct
attccaacacattttctcacggtgtttgaatacaaatcatattattaagcatatttttac
acaacatatttatgtttttaaataatgtaagcatatttcgttacatagcccataaaccat
accttgtgggtcaaagtatccagataagagttacaatttatgctgattaatggaatctat
gtatgaatatatcttgtacctaattcaggtgaaattgaaatgacactaagaataagtttg
aaagtcaaaagactttccattggcgttatctattgactgtatctgcacaaagtactctac
gtaagcgtgttcatggatatggattcatgacgtaaaatcattgataagaatttttatcca
tttacggaatgaatcagaaatttgattttaatttccgggaattgtgacagtttaaaaagt
gttaaatgttaaaagtggatttatattattttttttcgtaaattgattataattgttgta
atttactgtatttttagactgtgtacaaactacatgcaaatcatgttcttctaacttggt
gttagagttaaaagacctgtcaatgtagtcgagtgtcgcgactattaggtacctcttact
cagcttatggaactgaaacagatggagatggatgcacccagtaggatttgaatgcattgc
atgcagtcaggagacatctcttttcaatgaacttttaatacacatttgatagatttcaga
tagtcggatttaatccttgcctggcccctgaaggcatttgcgtaataggtgttcagggtg
ataggtgttctagctcttccggagtcccagagatctcgacattcatacggacgtgttctt
ctaacttttacataaagggtataaatgctgtatcactgtcgaattgtgatgttttagata
tggcattaaaattcattcatacttggtccatgctcgtggagacccaattttcccatagag
tgaatcattttagcaatccggataagcttacttttaagaccaactcgtttttgaattcag
tcttcgtttaagcttcgacataccaagatggtcttgatcccgttttatttcgcacttcta
ctccaggcgattttcttggtgcattctagaaatattggtaaatagtggcaaggaaatttc
aaattaccacagaccagtgccagtgcttaaaaaatcgtcctttgacgattcaggatttct
cgacgttttaatagcaataataatgagatctgcattgtgttttattgatggagtctaaaa
aattcgattgatttcgatactcatagtatgtaacataaacttgttacttgttacaacaag
ggaaagaagcagaaagttttaaaaagttatattttgcgccattctggttattctcattaa
ctggtaaattttgtaacccttaggaaattttaggaattgcccattggacgaagtgtgcgt
cccactgaacacatgccaacctcttatggcccttataaatctcatgaaagagataaacta
tacgaattcaacacttctcaacgtaaaatgcggcatgcttaattctgctcgtgagctagt
gtacaatgtgcacgtctgctgtccgaaggatctaccagatagcagtgtctgcggacagag
tcctcctatattttacattgtgggtggcaaggatgcacagctcaaccagtttccctggac
tgccctgctgctctacaagcgcgacatcgcccgcccttggactacgtctcctcggtgtgc
gggctccttgatcaccaacagatatgtcctcacggcagcccattgtttgaccgtgaccag
gttcactgagataggtgtgcgccttggcgagcacaacctcgagaccaatcccgactgcat
ctggctgctaaagaagaaatgcgctaaaccgcacgtggacatcgatgtgagtctggccat
cgtgcacaaacagtaccacacgagagatggaaggcactacaacgatattgctctgttgcg
cctcgcaagacctgtgatgtaagtagtgttggcagtgtgctctatgggctggctgtttgg
ggtccccacatttcctagccacggcttctctttcagatacaccgcgggaatcaaacccat
ttgcattagacccgactttgaaatagcacgctcctccttcgaaaaccacaccttggaaat
tgccggctggggcgattcgagtagacagcagtacagctccgtattgctgcacggcaccat
cagaggtatgagtccggaaaattgcctaacacagtttcccaccctgcgagtggataggga
catccagatatgtgccatgggacgggatggtaccgacaccggacgaggcgattccggtgg
accgctgatggcctcagtgggaagggccgatcatcaattttattacctagccggaataac
ttcctacggaggggatgcctctagttatggatgtgggccagcggtttacacaaaaacctc
ttcatatatttggtggataaaatggaatatgatgaatatatggaaaaaaagctttatgta
aacatatgtagatatgttgtaaaattatgtagccgttgagaactccaaacttttgacatg
atccccttattgctaaaacgctaaaatcttacttagaccaactctaattataattccatt
aattacacatataagtttgcatttgtgataattgcgatttgtcagcgtcagaaacttttt
ttttgtcatttatgtatgtatatgcacatatataaacataagtatgtatattactcaata
tattattactcaatgagtaagagatttttctgaaaaatatcttctaccatgcgctttggt
taagttgacttaacacatttgtgtaatcatttgaagagaaaaataaagaaaaaaaactta
attttttttacgaaggagaaaaaatgggttccggaatgtagggagttaaatgtaaaagtg
ccgacagctcgataacacatcgtccccactacgtaaattcgaaggcgactttgcatgcgc
cttctttccgccagtcgcgccttggtcacactacagatctacagaaatttggatttggaa
aattcccgaaatcgctgccgaggctggaaccaagtctatcccagggcaaacccatccaaa
agcacaagcctcgcaagcatataggacactagaaatatggctgacgattggggtaagttt
cgattggcgtgggcggcagcgtgtacggtgcgtcatctgcgacggacaataaacgtggtc
gccgtcgctgttgttgttgttgctgttggagtgccatgcaaccagccttgatgagtattt
ttagcccctgtgccaactaaccgtttgaaactcttgttactcactatgttcctgggactg
atcctgtcatcgggcagaatccgcagcagacagtgaggtggtcatacggccgacggctgc
cgccagcgtaaacaagtgggagggcgaggacgaggatgaggacatcaaggtgcgaccaac
gaaatccaagtgagaccgaaagcagtgccaatcagtattcaaaaccaactactcaagtgc
cagcccaacaacaaatgccagggcccaaaaacttgttttcgtgcactctggtttcacttt
cgtttcgctgtacacgtgtgcatttttgcagcagactgatcgaatccattctttgttaac
tgcccacaggacagctgggaggacgaggaggagaaaaaggacgaggaaaagcccacgaaa
acagaagccccagccaaaccgaagccaaataaggcgctaaaagccaaactggaacagcag
gcggtaggctgataaagctcaaaaggggttctcaatcccccactatattatcatcactta
cttcttcacagcgcctggaggaggaagcggaggcacaacgtgtggccagtctatcgcctg
cagagaagttggctgagaagctgcgtttgcaaaaaatccaggaggcctctgatctcaagc
atgcccaggaggcgttcggcgtgacgagtacgtgcggcggcctagacgccttcaacccag
agagcaaggaggagttcaaggagtttggcgcaacgctcagctggaaggtggcccagttcc
gcgagtcggagcacttcccgcagttcgttgaggatctggtgcgcagtctatgcgtgaatc
gtgagtgataagctagctgacaccgaaaggcgtgttatctgatttgattttgcaccttat
ctagtgagcgccgctgacatcaaaaaggtcaagatgaacgtggaaatcttgcactcggaa
aagctgaagctggaaaaggccaatgccaagaagcccgccggaaagggcaagggcaaggtc
actcttcgcaccgaaaacgacgtgagtgtttcagtcgccgttcgatcgctgctcgtgaat
gaacctattaaatatactctttcacaggacattgacggttaccaaaagtacggaaatgac
ttcaccgaagactatgacgacttcatgtgaataggatctataatgtagcccgcatataat
taatctaattattgaatacatagttgcttgttgaagagttcttcttgttagagatgctgc
gcaggaataagagtcctttgttaaatataaaatggcagaacctatataaatatgtatata
aatatatgtatatttatatgaccatatagaacacagaaagagatacagacagtcaggcaa
tcaagaaacctcaacgaacacgcgaatccaactccaaaccgaaagaatatttaggcaact
gacttatggcagcagcatatgtatgtaggtcgtattcggaatggcttcttgtgaaattaa
tttttgtataaagaataaaactacagatcgatattaaacgaaaacaagaaatgcctattt
atttatctgaagggaacagctgctatttactaaaaatggaattgttttcaccaaatgttc
gtacctaaatggtaatggaccataaactttttaaacgagctatttgtgggaatatactat
taatttatttaaaacgagcataaatgcgcgccttggtctgaaggcgtttcactgtgaatg
gtaatgtgggtatagccaagaagaagcatctctgggaatggtttgtgacttggcttaaaa
acacagtattattattaagttcttaaagtagtcacaaataaataaaagaagtcgaataca
tcgtaaaagaaagggcgctaaagcatttttagcgcacctttgccgtttcaacttctccat
taacttatcgcgccttcagccgaggtctggctagcttgagtgtagctaaactgccatcgc
tgtcgtcatttactgcacgtgcggcaaataaacaaaaatgagcgattttaacaagtattg
cgaaggttttataagcttgtaagcctgccaggacagcctgataaatgcttgcatcttgca
gaagccgcgaaagaggagctgcccgactcggaggacgaggaagacatcggcgacgaggac
acttgcagtgcacaggatcttgccgccgaattccagctgaagtaccagccgcaggacgaa
gtcagcgtgtccctgcagcgtgaatatgtacttagcttggcagcggatcaggaattctcg
cgcattgccgccggcctgtccaattcagcggtgcacatctacaatttggatgcaggcgct
ggtaaactggagaactttagctacctgccgcccacagagtcagcgcatcgcgttagcatc
tgtggcgtccgcttcctggacgagggaccacacaacatcctggtgggcaccaccgatggc
tacgtgcgcctctacgatctgcggctaaggggcgaacaggccaggttcaagtacacgcag
cacccggatgtgcctccggtgcccaagtcgctagcgtgcttcgacaggaacgccaacggc
cgcatcatttgctgcggcactgaacagtttcacagcaacgccttcctggtgttcttcgat
gttcggcagcgccagcagatgggcgtctacttcgacagccacgaggacgatatcacctcg
gtgcggttccatggccagaatccggaccttctggccacaggtggtgtggacgggctggtg
aatgtgttcgatgtgaagcagccggacgaggatgaagcactgcttaataccttcaacacg
gagagcagtgtggcccgtttggcctggcacaagaacgtctacgacaaggacatcgtatcc
tgcgtcacgaccaccggcgatttcaagagctacgagtgcgaggagggcgacgaggtgaca
tccttcgcgcggccggacgtcacggcggctataaggagaaagaaagcggcgaacttcaac
ttgataaacgcccacaaccaggaagacggaggagtctttctgctggcgggcacgaacttc
aacaaggggttagttcttaacttgtttacctggtttttgcctagcacgcaaccaactgaa
taatctcctttcagcgagatcctgcgctccgttagcatcacctccaagaacagcctccag
ccattggccaactttcagggaaacaaacagatcgtcagagacagcattttcgatgcgaag
agaggtttgctttttacgggcggtgagtccggcattgttacggtttggacacaggacgca
agtgggacggcggttagcagtgaaaaactgaaggtcaggaaggagaagaagtcacgcaag
caggcgccatattaaatgtgtgtttatgtttttaataaaggttttctaaataatcgaaat
tcatttcaaatttaatgttgccagatctgcgtaaggcgctcatgttggctggctgacagg
ggcccgctgatttgagcctacgtctaggaaagcggcttacgtattgaataagtgtagcat
acttttgatacacgttttgagctacgttacttacatattttctacttgacactggcatac
acaaatgtagatacatgtgggctaacttgtatctgacatgcgtataaaattaatcacaag
ggactttaaaaagaactgcctcttacacaatttataaattatattgcataatcttgtttt
gtctacgtagaaaagttgagagcaattttgtagctatttaccacctccaattgtttaggt
aactatcttttaagatgaatagtaaaagcccctcaccggttggtatctgcagccattcaa
cgatgattcaattcacccccaacctgcgcactcagtgctcactttctgtctcagccaggt
ctgctgagtaaaaaattagcacatcctcagcgcagataaacgcatccttagaacacccac
tgcacctcccaccagccatccatccgtccatccgtccatcctgcatccgcatcccttcgc
acagagagcggcccaattagtgctgcagtaggcatttcgaatccgtgcccacaaatcggc
taatccgctgccactgcctgacgggccagagtccagagttcagggtgcagggtgcagatt
tccgagtcgtagagtccaaatgttgacaaatacaacacctacgatacaaataaaattgct
acagaagtaccacctagaaacgggcacaaccggaacgacttaatttactcaaatttacag
aaacatgcgatgacataggggaatgggaaagggaatgggaatgggaatggaaacacagga
agatatctcgacgccgccactgaaactgtgggtttgctcctgccgagcgaatccaaagcg
agtagggtcccattcggggccggagtagccagagtcctgcagctcactcgaaaccgccac
tcaccgtggctaattgcccatcaataaaggtcctggctgcgaggaattccaccgaaagtc
gctgcctccttcgttctccagccgaagaattcctcgagcaaccaaaatattatggtgtgc
cccgctgttctcgcacagtcagcgcgaatttgctgcggtgagtcgatgctgtttagcagg
accttcttccatcttccatctttcatcttccatcttccctcttcctctgactctgtcggt
cgtctcctggttcccttgctcctttggcggcactgtgtcctgtcgtcgttgttttcccgt
gatttgacatgtctgttagcaggatgcctgaccctgaggccgggtcctgaactcagtgtg
tccagtgttccactttgatgtgattcgtcagtgcggtggactactgctactgctctctcg
ctgaactgcgtcttgagtcctgttccgctgccccctcctgcgacctctggccctgcactc
tgcggctttccagcggcgtttgttggcgaatctgaccccgagctcctgctgctcctcggc
tccttcgcccgaatccgaatccatatcggaattggtcacagctccgagtgaattgccccg
gagaccgcaatgcgctgtatttatagtaaacgtgtccgattgatttggccacccgtggcg
actccgtcgcagatgcctcaatttgcatctatcaaatggtttacatggctctaaaaaagg
cccctccatgggtcgccttaacattgcaatgctcttacttgtgaattattaagtgtaact
actgcgatataactcatggcagtttcggttcggttttaggatgcaacatagtatgagtac
caacgagcccaaattgcaaatactcgtaggatcaaagtattacacatgatggtatatgat
tatgctcctttatcaagacggcttgctatccttttgcaattattccagctgataatgttg
cagggtaataacatcaaatgaattagaattatctacgtcaggttaaaaaatggatgccct
aatctatgccctgatcttctgtttctgcttcgagattccgccactgccctcattgatggt
ttgccggggtacttggcccaaaagtccctgccgtccaaaaagacgatcctaaaaaagaaa
ccgctaatcatcgggcagcacaaagagcggacaaccgctcacctaattatttgggcgatt
gtgaggagcggacagtcggctcgtggacgctttttgtggcctctttttgtttcgacaaaa
agcgagccaatttttttctttctgggccactttgttgctctttttatgagttttttccat
tgtcactttttccgggcctacctcgcggccctcgaatcccgcgatgcctgccctacaaac
ctcctaattacggcagttagtcgttgtccgggcagcaggacatgcggacatgcggacatg
cggaaggacttgcgtgcgtttattgcacgctcgaatttccactaaaaattgggccgaaag
aaaaaactaggtaggaccaggaactggaaactagcaaagcggacgcgcctttttattggt
gcaccttcggcggaaccgcaggataagagctgtaaaagcgacgacgaggacacaaggatc
ctcgaaatcgagagcgacctcgctgcattagaaaactagatcagttttttgtttcgcgtc
cgctgatttttgtgcccgtttgctctctttacggtttatggccccgtttccattatttcg
tcatttttccacatttcccagctcctttgtgccgctcaaagaaatctgtacggaattatg
gtatatgcagatttttatgggtcgccgatccggttcgcggaacgcgagtgtcctgccgcg
aggacctcagcggcgatccttgtcggccgtattaagaaagtagatcacgttttttgttcc
cattgtgcgcttttttcgctgcgccagttctgttccccgaacccagcgaactgctctaat
tttttaattcttcacggactttcattgggctcctggaaaaacacgcacaaggctagctct
aggactctactggcatacctgtaatggtgtccataacgcgcactgctctcgtttttaaga
cccgtttgtgttcgtctctggaaagtagatggcattcacatttttatgagttcgttccca
actacggctaagatatgccagtttgttttgtctccggcaattattggaaatttcattggg
tcgattgggtagatgtcgattgggtcgatgtcgatgccttccctcgggaaaagtgaatag
gttgtgccataaaaatcgctgctcttggagatgaaatgctgtagtagtatgccaaagctt
cattctgcttttttattttctcactgctaaatgcagctaatttgtcgattgtctgaaaag
tgttctctaagccgaagcacttttttatgatgttgctagaaaatgaaatcacttatgttg
ccatacatccccaggcattttatggccatttgagtgcggggtgcgcagttctgcttaagt
ggcggatggaaaccaccacatttattcgagggatgatgtgctctaatacctcctcatcaa
atgggatggtctcttcgcatggagagtggcaaactcttggaaaagtgaggcggagttaaa
aagccgtgctatataacaagatttttgatattcagttatgtatatatggacaagaaatat
caaagaccttatcaaatatgttgccttttatcctcgaaatgaaacaaatgctctactaat
ttggcaagtcaaaagatcagttcagcaattattcaaaagaacataaaatatgcgtatatt
tttgggaatgtaccagtgctttccaaaatagattgccaaacaaatcaactaataacttta
atttaaaaaactgggcaatcctgagttggcagtcttcccaagaatggctcctcgaggatt
tcgggctgaatcacttactcaacccgtcgattccgtccgcgcaatcatcataaattctcg
gtctttttgctgtaattgttttatggcagaaattactcaatcatcaagcataattccctc
gttttcgccgttttattgccaatttttgcactgcctcccgcctttgccactcccggccct
tccctcatcgttttgcgaatctccgacggattcgcatttctattgcgcggacaatccggc
cagtgtgtttgccatttacttgccatgatgacgggcataatcagcgagatcggcgctttg
tgagtgcagaatgtgcaataaagcggcaacaatcggcttgggattcgccttcccctattc
ccagtattgcccgagtgcccggacgactgcgaaagtgtttgcggatcgggatcggaatcg
gaataggaataggaatacgagactgagcagaggcaggtacttcccgccggccggacactt
tcgcctaaccaagcggactcaacccaacccaacccaacacaacccaatccaacccacccg
atcgccataaagggtatttactgtcgctgccgcagagcctcgcttgacgacttaacccaa
gcggtcgttccacgtccattctccggacggagtcaaagacaaaggccggcggagctggac
aataggcaaggttgttgcttgtgggtagagggtttcaatcccgaaattgtacctttcccg
ggcgagaagggcttgcatgtgggccttttccaggtcgcagatgtaggtagatgtagatgt
agatgcggatgggccggtcgagttaatgccaatgcaaattgcggcgcaatataacccaat
aatttgaaccaactcgcggagcagcgagggcatcctacccggttacccggtactgcataa
caatgaaacgaaactgggacagatcggtgatggtttctcgctgtgtgtgccgtgttaatc
cgtttgccatcagccagattattagtcaattgcagtcgcagtcgcagttgcagttgcagg
gtttcgctttcctcgtcctcgtttcactttcgagttagactttattgcagcatcttgcag
caacaatcggcgcagtttggtaacacgctgtgcccttccactttccacattccacggccc
aattcggcggatttagacggaatcgagggaccctgactatgttcgcataatgaaagcgaa
accaaaccgggttgcaaagtcagggcattccatcgccgtcgccatcgccaccgccatctt
ctgcgggcgtttgtttgtttgtttgctgggattagccaagggcttgacttggaacccaat
cccaatcccaatcccaatcccaaagccaatcccagtgcccatcccgatcgcagtcccatg
cccttttcattagaaagtcataaaaacacataataatgatgtcgaacggattagctgcgc
gcagtccaggcagcgcaattaacggactagcaaactgggttatttctatttttttatttt
cgccgacttagccctgatccgcgagcttaacccgtttgagccgcagcaggtagccatccc
catcctggcttgcgcaagtggcaggttcgctgccccaggagagccgtggaggcactctgg
ccactggcctggtacagttgccgctgggcatgattatatcatcataataaatgtttggcc
caacgaaaccgaaaacttttcaaattaagtcccggcaactgggtccccatatcccgtatc
ccattttcccttttccacgttctgcccggcaaaaggcggccattatctcgctacagcaga
tcccaaatggttatggctcccgctgccaccggggtggatgaagcccccaaaccttgccgc
ccattccagctcgacagtgtggggctgttaaacgtgcggcataatattaagacttcataa
aagcgcaaataattcgctggcaggcgatcgataaatacatatgtacacacatatacatag
tgggatacacactggcaatccctgggatgcagtggcgacaagcagcacccgcccgactga
gcggcataatgccatatcattcttgatgaagccgataaaatcccattattaagggggccc
gcccgtcccgctcgctcctgcggagcagccgcctgcgggcgcgcgagacaaaagattcgc
tcatccgctatgaataccaaatccaagtcagcgcgcgctctctctctccagcactctcgg
caccagcatggccaggacctcctcatgctcctggcgagcagagagcgctgctccatcccg
ctgctcctccgctcctccgctttgtcccgcctcgttatcgccgctcagcacccagcagcc
agcagcccagcagcgcacgattagcaccgctccggcagtcaggctgtcaggctgtcccgc
tcgcacctgcctcggccgctgcgattggccgctcccagcgacggcggccatttgcctgcg
gagcgcagcggtataaaagggcgcggggtggctgagagcagcacactcgagctgtgaccg
ccgcacagtgaacaactgcctcgttactcagccgacaaaccgactttgaatcagaagacg
cattccaaacatgcacggataccgaacctacaacatggagagccaccatgcccaccacga
cgccagtcccgtggaccagaagcccctggtcgtggacctcttggccagccagtacggcaa
gccgcagacgccaccaccctcgccaaatggtaagtttgatgcagaaaagcgcagcaagag
ggacaagtgacttacacccgctcctctgctctctccaaacagaatgcctatccagtccgg
acaactcgctgaacggcagccgcggctcggagatacccgccgacccgtcggtccgtcgct
accgcaccgccttcacccgcgaccagctgggtcgcttggagaaggagttctacaaggaga
actacgtgtcccgtccgcgtcgctgcgaactggccgcccagctgaacctgccggagagca
cgatcaaggtgtggttccagaaccgacgcatgaaggacaagcgccagaggatcgccgtcg
cctggccctacgccgccgtctactccgatcccgccttcgccgcctccattctccaggccg
ccgccaacagcgtgggcatgccctatccgccgtacgcccccgccgctgccgccgctgctg
ccgccgccgctgccgtggccaccaacccgatgatggccagcggaatgcccccgatgggca
tgccccagatgcccacgatgcaaatgcccggacactcgggacatgccggccatccctcgc
cctacggacagtaccgctacacgccctaccacatccccgcccgcccggctccgccacatc
ccgctggccctcatatgcaccatccgcacatgatgggctccagcgccacgggatcgtcgt
acgccgccggagccgccggccttctgggcgccctgccctccgcctcctgctacacgggac
tgggcgtgggtgtgcccaagacgcagacgccgccgctggacctgcagtcgtcctcatcgc
cgcactcctccacgctgtcgctctcgccagtgggatccgatcatgccaaggtgttcgacc
gcagtccaatggctcactcagctccctcagttcctgctcccgcccatgcgccgctgacca
ccaccagcccgctgcccgcccccggcctcctgatgcccagtgccaagcggcccgcctccg
acatgtcgccgccgcccacgacgaccgtgattgcggagcccaagccgaagctcttcaagc
cctacaagactgaggcgtaagccctcgctccacatcccgatcctgctcctgctccagctc
ctgctcctgctcccccaacgattgtacaaactagccttagtcagccacttctatttattc
ccgaagattgtacagattgtagagtagctaattgtagtcatagttaaggcgcaaaatcaa
acgtactcgtaaatgcgaaaatacacgaaaacttgaaaattatacgacactctgttcatt
tgcactacctggtagggggtgaggcatatccacagatatatatacacacatacctgggcc
gagtcgcttttatggacctggctctctggattagctgtggagaaacctggcgggacagct
gctcagcgctgctggctggtgaccttcctgcaactgtggcaactgtggcaaatcgaatcg
agagtccttcggagtggccacccacaatcaggagtaagggttcccgatgcggatgcactc
gccactggcaagggcaagggaagggaagggaagggaaacgacatccacgggggattggca
caagccatcgaactattggaaatgcagagccaccatgctgggcggcgaccttggcgagca
gttgggcccacttcctgccacgcgtcaggttgcattgcccatggaatcaatttcggtgtc
ctcgcattggattgggctcggctaattaattgtcacctcacccgttgagctgtttgtttg
ttgtccctggcctcatgcttgctttctcttctccgccggccaggcaattgccataattga
gaaatcatcgcaaggacgagcggggcagactgctggagtccctttcgaatcaaatcccta
tttaattgccgtgcaaaacatgtgtttcaattgctcagccgggctgtaaaggggtgtcaa
ttgctcataatcccgcagctaaaaaaccagagtcgcccaatcccagttgaacccaggagc
tcgaactcgatgtagatacagatacacggatgctgatacagccagtcacccctgatcccg
gctgtgtctaatatctaattgagcgccgggcatcaaaacatgttttgacacttgccagcc
gagccaaatgggcataaaaaatggtccgtgaagtgttatccttggagtcggagtggcaca
cacccctttccttccgtgctgctggtgttttgcggagttcactccgtgttttcgcttggg
ggatgcgagcacacaagtggcagcattttatgatttgataataaagatacgcgccacggt
tgctgccctggggaattccgcagcagatacggcaagctcggatgcagtaaattaaaaaat
agccaaacaggaaatctcggcaggattgccggcgggggaatccaattgctgggtggttga
cgttggctggcaggcgcaggttgataattaatcatgtggggattagggattaggcttgtt
gaaatccagaaatcatcaagttctttattgctaaattatgcgactagctgctggaataac
aggcgagcggattagtttgtccaaaggggcagatgggcactgatgaatcgccagatatcg
gatccacagctgctcgctcgtccggcggcataaaagagttactgatttcgagggagtaaa
tgcgatattattatcaattaggcattcgcctctaattcggcattgtctccgccgccgaac
cgacatgtttccaacgtttatgggcgcaatcaatgctggatccagtggatacaagatgcc
cagatgcgcagatgcccagatacccagatacttggatacacagccatgaatgagtggcac
ttcatgcgaagttctcccacgaaacaatgcattatttaagagctctataccctatacatc
gagtataccatatgatgtgcaaacaaaattaagttttattggggcgtgatgagtggtgag
cgaggaactagggattgccttcgactcgcctctcgaggatgggtttctgttgctgtttct
gtttctgtttctgattttctttaatagtgaattagcacctcgaatgggacgtttatggcg
caaactctccgctttccagctgcggagccgacaaaaggcagcttttgtggccaagacgac
cgcaattcgggctctccatcgatttatgagctacgaatttcacactaactgtcaatgaat
ataaagtgatcatcagagggcgaggcgaagagcctctccagcggatacacggcgcagcta
tggacacggcgagatctgaggctggatggatctcagatggatctgggtgttatccaatcc
catgccgagctgcagagagccagagagattcccagagctggactctccacttccattcgc
gtggtaatggcagtcgagagctgtgagcgctaaacgaagtcgaaatgctttatgaccctg
ccaatagatgaggtcttttgcaatcagccagcggatgaataaacatctttgtaaaatgat
gatgccagcactgaaataatttcacacgtttcgcgcacacacagcacacacatccaatgt
gtgtgtatgcgtcatgggcccagtgacttggattcggattcggattcggatccagatact
ttattggcatggtatttgccaatttgcacgctgtccattaacggaccatgcgccgtttat
cggactcgcattcgagccattctgccattttcatgggtattaacgcactgataatcgcga
caatcaaactcgtgtttagccaacactcgcaacattcccaacatttccatactgggggtg
gtctgtggcctctgctgtgtgtggcgaatgcgtcgccaattggtcagggttcactgtaaa
cggcccagccaaatgggaagcggcaatcaatgggaagcccgaatcaattgccctgatgga
tgctgcggctggccaaagctactgcagcttttcgggccactcggcgctgggggcaggagg
gctataaatccgctggccagataatgaaactagaatgattgaggcaatcactggtgtggc
cagcagccggcgggtcctgcgctctgcgcatgtcctgggtacacagcgctcggcccacat
agcgatagatacagatacagatgcagttgcagatacagatacagatacatagagcagggt
acattatgtggcgaaggactggcgattaccgatgccgcagctcaggacctctggatttgc
gatcctgcgcacgacgtgtcaactttattgcggtttgactttgccgcggcccctcgaaac
tcacaaatgtatcctggaacccaggaactcaggaacccggggctctgaactctggacgct
ggactatccgacccaccattttcatgatttacaattctcgtttttttcgcgttatttttt
taggggctttaatgaccgtcgtaaagccgcaggaggaccaggaccaaaactctgctcaca
tttcgcgcactgattctaaaaaatgaaatcattttttcttgaatttcacggcgcgtctcg
agcaggactctttgttttcgtttgggcaattgtccttttttgcgctcggctctcagtttt
ttcatttcggccagcgggcattacctatgggtatacacggcgttttatggcggagatgat
attcgcctgggatcggttccgttttttaggccataaaaattaggcggcataaaaaaactg
cattggaattctagttctagtttcaggtttttaggttttcaggttttcaggtttctgcca
gcccggatagattcgcatttcgcggaattcggaagcggaacagaatggccagaatggcca
gaatggacgggcatcctggctgaccttgccttttggccaaggggccgtaaaaaaattgac
tcgctgcggtgcgcggaatattttttaaaatctgactttccaacaatccctgatctgggt
tcgaatcgtaaaaaagcagaacaaaaccaagcggccattcgggcaatcggctgcaaatga
gccgttaatgggccaaaaacgggctaaaaaactaagtcacaaagtcacaaggttgtccgg
gaaaactgacccggttaaggatgtgcatgccgggacataccgagaagagcgcaggacact
ccgcacttcaaagctcccagtgcccgacggattccaccgaagattcacacggctggcggg
gatgcccgtttgatccaaacccgccgcctgttaatggccacaaaaagcaagtgacatgca
aattatacggattatggatagcaaggtcaggccgaacttaatgggcgtgaccgctggatc
tccctcccctccttaatcggcaaaggaaccgccaacggcagcagcaccaccaccaccacc
agcaccaccaaaccaccgatcgagtgaccttcgacctgccgcattgttatctgcgtgcag
cgattttttcttcttttttcacaggccatttgcgtgcgctcctgctgtccttggtgtcct
tttagcatgcgtgtcctttttagcatgctaaaaatcatgcgatcgaatatctgcgcgatc
ttagccggaattgggattagtcgtttatggcccacgccttcaatcctccataaaacacta
agcgctttcgcccaatgtatgtatgtatctcttgatatctcgaatatgtgggtatcggta
tctgtatctgtatctgtacctctgtatctgtatctgtatcgctgtatctgttgctgtgct
gtgatggataaacaacttcttaatgcgatgcggctcaaaatggctcccactcatccccat
tggcagctatgggcattggagactcgatgggcatccggaagcggggaagccaaaaatata
cacacacatcccatggatgccatcaattagcatacaattaaaaaatgcttaaacagggaa
atcgacttgggatgcgagtggttcggccacagatgcagccgcaacagcatttgtatctcc
aagtggcgggcagcagatcaaagcgacgacaacataattgctgcttcacttcacagttct
caggcacttaagatatgtatgttgcatatgtacacgcatatatagctattgcgagtccgg
atctgcagcttcccccgatcgatcttcactttttgtctgactgacggtgggcccttgagg
atcgatggcgcctgctaattgagatcgcggcgatcctttggatgcccacttgaggagttg
tccttccttgggagggagggacgcggaagtgcgggacttcctggtgtccttgagcgatcg
gagcagctctaagtcgggatcgggatcggaatcgaaatcgggatcggaatcgggatcgga
atcgggatatgcacaacacggtaatgataagcaggaggatgcactgtacccgtacctgag
cccactgatccccggcaagtccgagacaaatccacaaatattgtcaactctttggctcta
atctgaggcctaatcacttccctgaaacgcataattgcgccgcggcttttgatacgctcc
tggcggatagggaaatgcgcatagggatgccagcgaaccgcagccaagtggcagtcgaga
ttggcaaatccgccagcggacaatgcccacagaatgggcaacaagtagcggcgaattagc
aatcctatcatgcttttatggccaggcaactcttgcccgcgcagctcagttcatccgaag
ctgggaccaggccgagtacccctgtcaacccctttagggcgataatccttctaaatgttt
gcattaatttcaaggcgtggacggattagggcgtgctggctgggcggaacccgcagcaga
aaccgccgcggactgactcactgcaccgactgacctgcagcctgcagccagcagcctgca
gctctgtgaactctaatcctttcgcatttgcaactgacttctgcactgggtgcgccccta
atccttccgcccgtaaggcgcagagtcgcgaggtcctggttcgggtaatgggattatctg
cgattaccccagatgatccgcagaaagtcaatctggttcaggggctaattgtcagcgcag
tcaactatgttaaatccaatcctttcgcgcccccttctgtttatttgtttgttttcgttt
gttttgagaatttctggcaattaagttgcccgttttgatgcgcgggggcggttgcatcaa
atcctttcggcatacctgtcctgcagatatcccggattccgcatcctctggatacccaga
tagccagatatcccaaggctgcgaagtcaacaagtcggcagcaaattcccctttgtccgg
cgacgtgtttctcttttttctttagccataactcgcagcattgtttgggccaagtttttc
ttctgccaaattgcggagatgatgcgaggattatgcgctgattgcgtgcaattatggaca
tcctgcgaggccgagaggatcttcctgctaaatcctttcatgcgcctgctaaaacccctt
tgtgtcccgttcgccgggagtccttgacgggtccttcgccgggtccttccactatctgct
tgcttacagcagcttgcgcaaaatttcataaccctacgagctgctagttcgcggaatccc
tggcattatcctttttacctcttgccaatccgttggctaaaaaacggcttcgacttccgc
gtaactgctggacaacaaagacaaaaaacggcgaaaggacagcgattcccaggtagcatt
gcgaattccgccaaactaaaggatcggttatataacgggtttatatggccaggatctccg
ggatccgcaggatcaccaggatctcctggacctccagtagctgcggaaaactgccgtctc
tgttttgatttctgcaacttcagctaattgccggatggccagcaattgccggcaattata
aaacagcgcagatgtgactcggcttctatatctatatctctgtatctgtatctgtatctg
taactgtatctgtatctcatgctgaaaatcgggggaggggtgggttgcgtgggtggttgt
caaggggtgtcggtggtgggggttcagcgggtgataaatgtgcgtgatttggaatgaatg
cgcatcgattaaaaccgcagggcaatcaatttagcgccttttacgccaaattggctcgta
cacaaccaattaatgtcagcgggtgagctgacacccccgcccgcacccgcacccgcaccc
ctccgcctgctggccatccacccccgaaaaacaattacaacaacgaagacgcgcagaggg
acgcgcagattccgctcaataaacctccaataaagcgaatccagcgtgaggcgtcgacgt
ctaattgctgttaactcgtcaactaggagaacgcgaacgcgaacgcgaacgctccatcct
ccatgttgtgcgcctccttggcagcctgattaaacggatggcagatgcgagatgcgcagt
ggagcgtccttaaggccaactgctttgtggttaccagtctttggtggaagtgaaaaacat
ggaatcttttacatatgtataagttatcgggcttaaggttgtaacttagtagaaaaatgt
tcccttgtattgctagctaagagatgctttggagaaagtacttacaacttttgttatctg
aatttaagcgataaagcccgctaagatagaaccttttagtatttgattacctgaatacag
gcacttgaagtaaatcataggctacgttaatctgctactcagatattttcattatatttt
caatgctaccaaataggctttgctggaagacatacagtttgtcgtctgcgcaaattgtat
cctcatacttatgaagaaaaagccctgtgaataaatcagacttaaagacgtcacactgta
cagcagagtgtggaaaaggggcgtgggtcggggcgaagagcgaggagcgctgtttgcatc
atacaccgcaatgaatgagtgccccataattgtgactttgggtctggggcggtgccgctg
cccttcctcccttcctcccttcctccctgcccctggctccgctgcatcctgcgtcgcgga
aggcgacggccatctttatcagccaccacaactacatcccccaccttcgcccgcccccct
gcagcaccatcattttaaataaactggtttccgctcgccacattcttttgcgctctctgc
gcaggcgctcttcaaagacaagagacttgcagccgattggttggaatgggcttttcgctt
ttatggagctggctcccattcttttggggcagcggccacgcccaatggcgccgctctctg
cgcagccgacgtcgctgccactctagtgagtgctaaaaaataaaactgaaagtaaagcta
aataaaacgctgccataattggcatcgttaatgccaaaaccatgaatactaaaaagtttt
tacgagcttaagctgcaattgggcagtaactatagcgacaggttgatggccgacggttct
agggcatgttagtgttgttcgtaaatgtttgtcagaaatagttataagtagcgtcaagat
ttgctcactttcaaaaacatctagaactaaatgcaatagattgattcaattctacatact
ccatacatatattttagatattgacacagccaaaaagtatgctgcacttcgtcaatcaaa
acgtaaggccctacgttatccccaagtggttcatggcagagagtctctgacagctaacat
agccaagttaggcacctgcaaacgttgccaccctttcatttagcgcgattagccaatcac
actgcgctgccactccaaattgatgaagaaaccatcgacagctgcagcgagcaatcgatg
ttttctaaatcgtcgattaatgtctcgtaactcacatcaccaatctgtttctgctgcctc
atctttgaatttgactaaaagtgccgatttccagctcaacgaatagtacgactatcgccg
aattgtaccattaagttaaaaagttcaacgtcaaatagtttaccatggcagattccaagg
ggtaagtgcactggacgtccaaatagacgccgactgcggtgctccacatcgaaaatcacc
aatttcgcgcagtcattgagccgaaaaaatatgcaagggccacatcgcagacatactatt
attatttgtgaatggctttcgccgatttccgcgatttgttatagatttagcgcgaatttt
ccgctcctcggctgcaaaatgttgcgaaactagggcaaacctaaaaaccgaagaaaaaac
gccagcgagaatcgccatttgcagtacgttgttgttgttgttgttgtcgatgttgttggt
gttactgcccttgcagttgttgttgccgcttgaaaacttacgatttccctttgttttccc
aaaaatgcacgttgtcctttgctgaaggagacgattttgcggttgttgtatttcaaacat
actgaatttcataaatttggatacgaaaaacagaactggatggatatatggcaactgttt
ctatattaaaaggcacgaaatcctaacactatatctttcgaaacatctttcaaacttctt
tgtgttaattctagaaaagtctgtaatctttgtactcgcccaacaaataaaacgattaaa
cacgaataaatgcgaatcccataacttaccttaaaataatgtgtcttaaaaagaattaag
taatgttatttatagaatctttaagattttattataacaaaagacgccaaaaaaaagttg
acattgagtaaagaaaaaaataaacttacttctatgaataaaacaaccagaaataaaact
aatagacattaggaataccgattaataacgatttatttgaacttcaagttgggtaggata
tagtgtgacaaccttttgtgttcgaaaatactggatttatcaatgattgaatcgacatca
tcacattagctacgaaaaatgattcggcaagcctaattatccagaagcttagttccattc
tgtattaccggtggaagcagtttccacaaacaaaataaaatcctagaaaaaaaaaaaaac
aaaaaaccatgtccggtagcgagaaggacaacatggatcacgatggggataccagggact
ttatgcggggctatcacagcgagcaggatgagaagatgaagccgaaagcctcgttcgaaa
agcggttaggcaaattttgaggacatcagatatttgttttagagactcatgtcttacgcg
atactttctcctttcctttttcaacccaacagtgaagatctggctacggcgatcctgaag
cgcaaggaccgtcccaaccgactgattgtggaggaggcgcagaatgatgacaactctgtg
gtgtcgctgtcgcaggtaagattcactctccggaaggccacgtcattgcatggctaattc
acatgacttggcatttctttttctcgcttcaccattcaggcgaagatggatgagctgcag
ctcttccgtggcgacaccgtcattctgaagggcaagcgccgaaaggagacggtgtgcatc
gtgctctcggacgacacctgctccgacgagaagatccgcatgaaccgcgtggtgcgcaac
aacttgtgcgtgcatctttcagatgtggtttccgtgcagtcctgcccggacgtgaagtac
ggcaagcgggtgcgcatcctgcccatcgacgacaccaccgaaggcatcactggcaacctt
ttcgagatctatctgaagccgtacttcctagaggcctatcggccaatccacatgggcgac
aacttcattgtgcgcgccgccatgcgtccggttgagttcaaggtggtgctaaccgacccg
gagccctactgcattgtggcacccgagacggtaatcttctgcgacggtgatccgatcaag
cgcgaggaggaggaggagtccctaaacgccgttggctacgacgatatcggtggttgtcgc
aagcagctggcccagatcaaggagatggtggagttgcctttgcgccatccatcgctcttc
aaggccatcggtgtgaagccaccgcgcggtatccttatgtacggacccccgggtaccggc
aagaccctgattgccagggctgtggccaacgagaccggagcctttttcttcctgattaac
gggccggagatcatgtccaagctggccggagagtcggaatcgaatctgcgcaaggccttc
gaggaagccgagaaaaactcgccggccatcatcttcatcgatgagatcgacgccattgcc
ccgaagcgtgacaagacccatggcgaggtggagcgtcgtattgtatcgcagcttttgacc
ctgatggacggcatgaagaagagctcccatctgatcgttatggctgccactaacaggccc
aactccattgacccggccctgcgtcgctttggacgtttcgatcgtgagattgacatcggc
attccagatgccactggtcgactggaggtgctgcgcattcacaccaagaacatgaagctg
cacgatgatgttgacttggagcagattgctgccgagtcccacggacatgtgggcgctgat
ctggcttcactgtgctctgaggctgccctgcagcaaatccgtgagaagatggacctcatc
gatttggatgatgacaagatcgatgccgaggtgctggcgtcgctggccgtgacaatggaa
aacttccgctatgctatgaccaagtccagtccatcggcactgcgtgaaaccgttgtggag
gtgcccaacaccacctggacagacatcggaggtctggagagcgtcaagaaggaattgcag
gagctggtgcagtacccagtggagcacccggacaaattcttgaagtttggcatgcagccc
agtcgcggtgtcctattctacggaccccctggttgcggtaagacgctgttggccaaggcc
attgccaacgagtgccaggcgaacttcatctcagtcaagggtcccgagctgctgaccatg
tggttcggcgagtccgaggccaatgtgcgcgacatcttcgataaggcccgctctgcggct
ccttgtgtgctcttcttcgacgagctggactcgatcgccaaagcccgtggcggtaatgtc
ggcgatgctggcggcgccgctgatcgtgtgatcaatcagatccttaccgaaatggatggc
atgggagccaagaagaacgtgttcatcatcggagccaccaatcgccccgacattatcgat
ccggcaatcctccgtccgggccgtctggatcagttgatctatattccgctgcccgacgac
aagtcgcgtgaggctatcctgaaggctaacttgcgcaagtcgccgctggcgaaggaagtg
gacctttcctacatcgccaaggtgacgcagggcttctccggcgccgatctgaccgagatc
tgccagcgggcctgcaagctggccatccgacaggccatcgaggctgaaattcgtcgtgag
aaggagcgcgccgaaaaccagaactcggcgatggacgtaagtcatcttgtttagcgcaaa
aaaaaagaatatttatttttgactatttacccatataatcagatggacgaggacgatcca
gtgccggagatcaccagcgcccactttgaggaggccatgaagttcgctcgtcgttcggtg
tccgataatgacatcaggaaatacgagatgtttgcccagactttgcagcagtcccgtgga
ttcggacagaacttcaggtgggaattcaatgtcccttctgactgaaatcagttttctaat
ggaaatgcatattttattttagattccccggtcaaaccggcaacacctcaggatctggta
acaacttgccagttaactcgccaggcgataacggcgacgatgatctttacagttagattt
atagttttacaacgcaaaacaaaaccacaaaaaaggaactttttaaatgaatttttttcc
gtaaaaccgagcaagcaaaacaaatcacattcgcatcctggaggcggtaatttactacag
cacccattggccaagacattcggccgacggcgaaatcagatgacataccctattcaatat
tcacttttttgataccatccgtattcttggtcacggatccgtgcagcaggataatgttct
aacttggatttgggcttgcctaatccgaaaccactttaattggcgaccaattccacgcct
cacactaatcattcgtgcattgtcggtagtgtggctccgatatatgagtttctataaaca
taattataaacgatacacatacacacatacatttaaagataaatacatatattaaacacc
gtaaaattataagtgtatttggagctacgtttttaagtgaataaaaattataaattcaat
aaaatcatgttctttaaatggccaaaacaggagcacacgtccgtccgtttatttcagcgt
gttgctattttttaaaggcactggccgaaaatatccttcctgttcccattaaaaatataa
ttttctttgttttatcgcatttattaaacttgtattaattcgtcatgtttgctttttctg
gtttttacttattttttcacttttatttttattaattctttgcgacgtaacaaggacatc
ttaatatgaagttagttgaatcatttcatattttaataatcattatcgcttcggacttat
aaataaactttctttgccattctatttaaccgctggttatttaaatcaatgttttggcat
cggtaaatgaagataagggaaataagagtaataataataatgttaatggcagaagcagga
aactttgaattggattggctttttaatgtgttattgcagcttcttcggcgcttaatttaa
attaaatgggtttccgtttttctcagtgtctgcaaatatgcttttgttttttttagtaat
acataatctttatttgtttttgttttcgtttgtatttgttttttctcttttatttttgtt
acacatacataattaatacgctttatgcataattacaacacaacagttaaaatacgaata
ggctttactatttttttaattaatgtactctttcctctgtgacttttatttgaagtttgc
gcgtttagagcatgtcatcggtgatttcaacgattttttaaatattctttttttgagctt
tgcttgatgacagtattcaatatggcttgtgtgtgcgtgtgtgtattgggtggagtgtgt
gtgcgtgttgtggttgttgttggtttgtggaagaaaatggccagcactttctgcacctta
atttatttctataactttactcgcttgatataatagttattatttatgtttttctcgaac
tcatttactcgcgtatctttttgtttcgaaaatttccaagaatttgttgctttaaagtct
tgaacatagactagacaccaattaagattaaaaacatactttttatatactttagttgta
ttatttcttgctggcaatttgaacgccatgcagcagttttacacatatgatattttcggt
ttctttatatgtagtttcttttagctttgaacacctgtcgactgttggtatgccagttga
attgatttaatttaatattatacctacgttgcaagttcattgattatccctctacgattt
gtttagttacgctgtttgttcaaaacaatacggttacactcatataaagtagttggagtc
gtttagatttgggtttaggcgttaccatagtttaagctcattcagttgtataaatagaga
tataggtatgtgtatagctataggtataggtatagggtagtacaggtattgaacagcaac
aaaaacagggacatactaagtacacattatccaggccatcgatattgctttgattcgatc
gattcgttttcgccatggcccgaaaataagggatttaaatatttggatattttgaaagcg
atctaagccagtatcccctggtgcactccacatttccccttctcaccacgcgccctctgc
taaatttcgtatttttcgctagtttttctcaaagttttctctaagttgatcccatgcaac
atattgattgtgcctttagcattacttatttgttttcatttcatttcgttccgttccgtt
ccgttccgagaactgaactgaataacgatgacatcctcgtgtgcctacagtgagatcgct
ttaggaagtggaaagccttcatctcggggacctgcaaatctgatatcttccctactctct
gaatcttcttgtatcgactagtacatacaatgtcaaacatcaattgggtgtttggtagtg
gggttccccggtcgaatacttctcggttcttgggtaagtacgagtatctcccgatagatg
tggggaaactcttagctgatgtgtgtatgtgtgtgggcgtgtgtgttctatttactctta
tttgatatattttgcttacagttcgcttatcagtaactagcagccaatgaaacaagtgat
tgcgttattttctaaattatgaataaatcaatggataacaaaaagttatgaataaacaaa
acttaaattagtatttttaacatttcggttgagccaatcgtttgttgtttctcattgctg
attgcatttgaattcagttttgcccaattaaatacattacaaattacaattgctaaatac
atacaatacaattcttaactcgcttgcttgcttgattttctgttttggattagaaacatg
gcgaagcttctccccaacatgatcaacactatcatcatcataatcattactatcgtatta
ttatagattactttcaattatcaattattcacgattaagtttaaatgattttgtgtcctt
gtgttttgtttggtatttgtgcattgcagtgggttgtgatctgctcttatgtgctgctgt
ccgtagagttgctcaatttgaaagaaacatggttacaaaataaaatcctaagaagcctgc
aagtgacctttcagtttagttgctgtgtgttgtagctgttgatggtggttgctgttggtt
gctgttggttgctttgttggtttgttggttggttggttggttgttcagactttttatcgt
gtatcggtgatattgtttttgctgccgaatatcttcaccaactgcgactcgtagtcgtca
atgttgcgcttcataatatccatgcagggacccagcaaacgctcaaaggccttgacatcg
aggactagatgggagagtggtatagtgattagttaggctcaaaattcataactttactta
acaacttctggaacacttaatgcatgctgaggagttgggatttcttgggaactggttatt
tagtagtacttattaaacaacgtattagcacacaccacaccaaatccaattgggtaacca
tttaaactcaattcttgatcaccgcaggccccactatatcatctgcattgccatctctta
ccgatccatcaacctttagtgcctgtgtcagcttcagacattcaaatttcatggtgctgt
gggtttaatttcggggttggtggggatggtcccataacatgtacatgtactcttgtgcgt
gtgtttcggaacggaattgtattttattgaatttcttgcattttgattagctcttgtagc
ttacaaagacttgatacacttgcgaattttggataaaagacaaactacaacaataataac
acttcacaaattcgtattccgacgggccatgtcggtgaacatttgctcatagatcactat
attgcgcttgagtacatcggtcaggaagcccatgatgcgctcaaaggcctctgtgtctag
gactggacggagtttcgaattaaagtcaagtatgtactggagtttagagacccattttca
tgacctcagttgcttagcaacttggggggaaagttttcttgcccattaaagtgcagtcag
caatattgtctagtaaactaaggtcatgaaaatgggattattactattactactactact
tctacaactatagagctaattaagcggcaagttgccgaaatattcgcgcagatcctgctc
cagatagcgatacccactaatgctacgctgaatgcccccactacactttcccatgaggcg
ttcgaagcaaataacatccaggactacacacagtgcacaaaacatacaaggggatggggc
atgtggcatggggcgtggacaggacaaagaacaaataaacaaaagcattagggattaggt
caagcggggggatcgactgaaacgctttccgtgtagcagccattccgccggccaggacac
tcacatgctagcttgacgacgccgcccgtggcgtagacggatgctgcccggggtcgatgt
gtcaccagcgccagctcgccaaagtactgacccttgcccagctgcgagatctccacctcg
gcgtcgtcctggtccatgcgcacggacaccgttccctcctcgatgaagtacatgccgtcg
gcggcgtcacctgggaatcgggcgagaaatcgctgccattagaagttctccaaaaggaac
ttgtatacttatatttaagtaattacatttttgtgcgttaatattttatataaattgaaa
tgttcttcttgcggtcattgaggttttctttaaaatttctttgcttaattggggaaattt
tatagaaagataacaaagccacacactaaatcttttaattccttggcaaagtgaagtatg
tacaaaattcacagaaaaatagcacagatagcacgttgattcacctgagggagttcgtcc
cgaactttctaaacattcacttaccctgtttgatgatgcgttcgccattgtcgtagctct
tcgaaaccaaggcatccgccagattcatgcgttcgtagttctggaggagaggagaggtgt
gtgtgtgtgcgtgtgcgtgtgtggatacatgatatcgattggggagcaatgggagtgaag
ggactcacctgcaaggccttcagcatgggcacgctgttcaacagctcctcgtacattttc
cgcttcctgaaggccgacttcaagaggatgcggcggaaggtctggcggtccatggcccag
agtagaccatttgtttccgcctgcacggtggccgctctagatatttaagttcaacattag
agacacgtctttatcgtatacataacatatacagtcagtcattagcacattgtaattgtg
gctcagacagcgcgcaaaattcgaccaaatgaatcgatcaaatacgagtgtcgcacatac
ctgggcatattgtagagcagcgctaattcaccgaagagtccagtgtgattataggtgtta
atgtgcttgtcattaatatagactttgtagacgccactgcggaaaagggaaaatgcgggt
gttacgttaccagaagagcacaaaaatccactttaattgaatgcaatttataattgatgc
ggtgcgtgtgtgcgtgtgtgtgtgtgtgctcatcaatatgcaagtactcattaattgcca
tatcaaatactaattcccattcaaacacgaattaattaagtctcacgcaaatgaatgagc
ttctcttgcctgtatgagtaatattgtggttatagttctttgagttattcgaaagtggtt
aattcgcttccatatatatggaaaattcgctcgattgtggtttatgatattctctcccgt
agtagcagcaataatgactagttgaattaaacaaatatttgtcttattcgatatgaaatg
ccattaaattgcctatttcatataacatcccacctacaaatattttcttcttatactaag
ctcactatattaggtatttttcagagcttttcttttttctttacttctatatcgatgcca
agctggaggcagcccaaacaaaatcatgaaaagtttgagcaacttcagttgacttttggc
aaacagaaaatgtgcattattcatggagtttgattgaaatttgttttgttttacttacga
ttcaataacataaaagttatcgccgtcgtcaccctggcggatgataaagtcgcccggctg
aaccttccgctcgaacatggcatccaggacttggttcatctgcgaaaacaaatcagttac
aaggggcctggtgcgagtccattttgggggagcaccgggaagccggcctgatgggggata
atcccccgtaaaaggaaaaccgcaggcagacacttattcgggttaaacactgatgcgtgt
atgcctgcctttttccccgcctgctttcagctccccgagagatttatgatttatgtagtg
gatgcgaacctgctccttctcgagggatcggaagaggaggacgttcttcaccgactcgac
cagccgggcacgctgctcatctgtcttggggaacacggcggtggcgccatcatcgtcgtc
atccgcctccggatcgtaggcctcggcgaaaactgatttgcggcgcgagctggccatcac
tggtggttccgctgaatcagaaagaaacgaaacgaaacgaaacgaatcgcaatcataaat
cagacatatggtataggtctattgagagcctgctgaactgcagaagtgcctgaagtgcca
tgaacagcaacgtcttcatttaatgaccgacagaataatgcccagctacctgggaatctg
ggaatagcaatctgctggaatctgctggtctggcacatctcctgctgcgccacaattgca
attcaaatgaaactgcagaaatgaaactgctcgcatatcaacgacaggcagcataatccc
atggaatttggagacatgtacggaaaactctggagcatctgcacaaatttgtcactaagc
ttcaggcttttgcaacggaaaagatgcatctactcatatcaaaaaatattaaaaatattt
tttaaagctattacccgaccaataaatgcaattgaattgcaaacagctttatagaattat
agcatgtttattagtttgtttttcaaacaaagagccatttaaatttgcttttccttgtgt
ttcactttaaaacatcaaagttactgctaaaaataaaatgggttggtgaaccctttgaac
tttcttttctttttcatagttcgtggaatgcctttcacatacagcacaaatatgaggcat
tgtccagctgacagaatatttgtgaagcatgcgaggcaat
