# Supplementary material for: SMCis: An Effective Algorithm for Discovery of Cis-Regulatory Modules
Source: PLoS One. 2016 Sep 16;11(9):e0162968. doi: 10.1371/journal.pone.0162968 (PMC5026350; doi:10.1371/journal.pone.0162968)
Supplement: S1 Datasets — (ZIP) [file pone.0162968.s001.zip › dataset/Drosophila/eve/dgri_eve.fa]

>scaffold_15245:9632991,9672990 (reverse complemented)
ttttatgttgtatattgagtttgccctaggaattttttcttgtttttattttgtatgctg
ttgaattttttatgaagtcgcagcacacacactcactagattgggggaggggagggttgg
cgggggcgagagatgggcggagggtgcccgaggggacgactacgcgcagttttcgactgt
cctctgtcagtatgggtggcgtgtatgtgcgtattcgcttgtacgcgcgtctgaatgtgt
gtgtgtgtgtggcggcgtaccagtgtgtgtgagggaacgcgttgccgacgatgcaaacag
atcaaaatctcgcccaacactgctggggatggcgtctgggcgctgaagctggctacagag
cagcttcccgatgactgctaacagcacactgttaggctaacattattgggccactcacag
caacgaatgcgggcaataggtcagtgttaacagtgagtgaagatgctgccgcagtaattg
tttctgctactgttactgctagacctgatacggtgagcgggctggctctgttaacataac
tgctgtcggcatcggcagcaggcacaactttttttattctgttacctttttttttacaat
ctggctagccttagtctcttatttatacgatgctgttgcatgttttatcccaagcatctg
ttttctatcaaaaactttgttgtgaacatttacaacgacctagcctgtgcgtgtgtgtgt
gtatgtagatgtaggaatatacacgtatgagtacgttagatgggaaacgttttatggcgg
tgcttccgttagccaagcggaaaaatgtttactacaaagaaacacaaccagagcaatatg
caaaatggctttgtctgtgtgtgtgtgtgtgtgtgtgtgagtgtgtgtgtgttcttattc
tacatgttctggttgctgttgctgctgttgttgctgttattgttattgtaatgtatggcg
gatagtcggcagtcgtgcatggtccaacggtaatgtgtccattttttatgcgtttattta
aagcaagcataaaaactatatggaaattgtcaacgcaagacttagcgctaatatatatat
atatatatatatatatatattcacaaagcagaagtagatgatgtggatgtatttctaaaa
atgtgtgtgtgtaaaggagtcgcggaggcagttgcagaggttgcttgccaaagtcaatta
agttagccagaaaaaaaacatccaagtcagccacaaacgcagccagctaaaatgtaacgt
tcgaaaactttggaggcaggttgccccaaaagtgcgcaacggttgttgttgtaattgtaa
cgatccgcggcgtgcgtaaaacgcaacaacaacaacatcagtcacaacaacaaccgacac
acaattacgctcacagactccactttgctaatggagctgggtgcttacattgatgttgct
gctgcctctgccacaaagggaatacacatgttcatgcatacaactacatctgcacaccca
cacacacacacacacacacgcacaatgagctgttgctgctgaggcacgcgccactttgat
tagcctactttgaggcgcatttttatcaattcgatttgcattactcaaggatatccaaca
tcgtttagctatttttttttagacatatatatatacatatatatatatgtgctttaggtt
tgctttcatttcacgttcattgtgtattcctaactggtttgactcacacaaggactggga
atttgggggtattatccgacgaggacagccaagcgcaggccatacgtcacctgcgagcgt
gtcgagtggacgacgtaaactgtttggtctctacgcacaatgcgacaaacgtcgcagtaa
ccgcaacagaaaagagagccttgaatgttaagttaacagcacgctaacagcgaaccaaag
ttggccaataggtcagttacactgcagctgcaatgcgttgccgcatcgcacaaaacacaa
tgtgaaaaattaatttccattaacagacactgagaaaaaatgagcaagtaagcaattatc
tagtcaacaatgttcgactagaggctgccctgttttaagctctaaaaattggaaaaaatt
tgtatgcattctttgattgatatttaaatatgattgatttagtactaaagcaaaaatcag
aatgttagcaaggcctatatgtaattatctgtagaactgaccaatacctcaagtgcattt
gcatagaataggccatcgccttttaacttaaaatttatcgtttttttataagtgtacatg
tgtgtttaataaatttacgtacacacagaaatagtagcgcaaggctgttttgggataata
aatttacaatatttatggtattgcgataagaatgtacctaaaaagacatttggcttcacg
cccatactcatttgcatttgaaatgagatttgaagcagagacaacgcattcaattgtaaa
aatatattataaatttaaattacgagttctttttacacttgactgagtcgtctggcacct
acattatcttcttagaagcattaatcacaaccatatttagttttatttagataactatct
taatgtttctttttcatttttagcaaattacgttactgtaagtaggacatacaaaatgac
ttattaaatcattttattcttttagttcaatataaattttaataaatgatcccaactacc
ataaaaaaaattaaatttcaataatcaaaaatacaagtagcggttttcttttgtaaatat
cgcaaggatatttgaaaatttattgaatacaacttgcatttgatatgcagaggtgttcgt
ggagttgttgcagttacatttgtacaacgaattataaagataactaacggtaaagctaag
gcacttaacggcgatcggttttgccggtgccacgtttgcccgaatacaaatgcttgggca
tcttggtgccaatgaaacgatccgcctcgcccttgagacccattctggtgaccttctttg
caatgtcgcgtttggcgcgcacttgcgccttcttccggatggcaacgtccttgatgccaa
gcgtatcgcgactgggcgcacgcttgagcggcttgcctgtcttcttgaccaccgccgagg
attccttgtccaacagcggctgcttgggcgtcgttttgctgccaacggcaacctgaccac
gtcgaatatcgaccacagatttggtgaaattggcgttctcgttgccggacatgtcgacgc
ccaggccctccatggtctccaccagtttgttgacagaacgatcacgcaccttgggctgtt
tgtggcgcggaatgataggtttgttctttctggacgacagacgcttctcgtcgcgcaatt
cgaaacgttttccacgtatctgcttggccatttctcgaatctccttgagcgtctcatcca
ttgacatatcgggcggattgtaaaagccactcgattcgcgcagaccctcctcccgttcaa
gttcttctagcttcgagaaaatatcagcatcgatgtagtcggcaatgttgtgtccctcca
ggaattcgggtattacatcgtggcgttcatcctcgggtatttcctcatagttcttcttca
gatccagcgtgtaatcatcgcccatctcctcctcgatctccttctccagcttgcgcttac
gctctgacttggccgcattctgttcgagacgcgccagcgcctgttgcggtatacaaggag
ctcgaatcttatcgtctcgcggtgctggcattgccacgtgcaggcgattcagtatgttgt
ccaccttcttggtacgcatcttttggtccacgcgataggagagcagacgctcacaggcct
ccgttttcacctccataacgcccgtctcctgcactgtggacatatacatgacaggcacct
gtttatcctcctccagcttggtgattattgcccgtcgctcggcgggtaaatcctctggtg
tcaagatgtccactttgttaattgcgagaatcaacggtttatttgtgaagagtggcttga
tgctctcgaacaactgcacctggtcctccaacgaatgaccgcactgctccgaaatgtcca
tgaagtacaggacacaggcacgcaaatgcgccaaggctgtaatcgcctgcatctcaatca
cattacgctcctcgagcggatggtcgagtatgccaggcgtgtcgatcacctgccagcgca
gatacttgtaatctgtgtgtcctacatacagggactttgttgtgaatgcatacggttgaa
cctcgacgtcggcgcgtgtgattttgttgatgaacgaggacttgcccacgttggggaaac
cgcagataattatcgttcgggagtagggatcgattgtgggcagacgcgacaagtgctgac
gcacttgctccaaatatgtcaaattagatgcctgacgcttcagaattgtggccatgcgac
ccaatgcagccttcttcagctgcttgcaacgatacaaggagtcgccatacttcaacagac
gcacatagtccttggccacgctagagaattataaataatattattctatatatatatata
tatatgacagatttccaaatactcacttgtctaccaaatgcctggctgtgtttagctggc
ccagtgccagtttgtaatggtccttgtcgtagagaacgttcatcagatccgcataaaatg
gatgcacatcgtccaacttgggaaagtcctgaatgatctgcgatagacgatcatggaagt
tctgttgcgtgtatttcactttgcgcgtgtaaaaggcacgaatccgagagattttgtagc
ccttgtggacgactgtgggcgtcttgcgctgtgtcttcgacaacatgatgtcgatgaagt
cctgcagaatgttataaaattgttattatttatatattacgcatttgtaaacacattcat
tgaggttatgtcggccaggagggtgcaccaagaaacatcatcaaataacattcttgcaat
gcttacctttgctggcggaaccaccattatctttttaaagttgtacaaactcattttcgc
agttatttatttattttccaagttaatctaaggaaaataaagggaaatcgctaacaaata
caccacgcggtgcctgcaacagattccaaaaagagatgaaatagagtctagtgatggctt
gaaacatcgatagcaacatcgacgaaaacatcgcaaagcacaaataatcatgacaaaaat
aaatcgaatattccatcgatagttttacaattatcaacaaagagtgtttaggctcatatt
gcagaaaattaacaacataagattacttgggtcaacaagtttgtttctaaatcactttct
agcaatattataatgtatttaagccaaggtataatcgccgcatgcgagacacgcgccgca
tataataaaaacatggaatgttgttcattttaggagcgtagcttaatatacgagtcatat
gcaatatcaacaatcgctttaaaaatgctggaagacaagagcggcaaacccttcaaatgt
gaccaatgcaattacacgtccaatcgccaattcgatctgcggcgtcacaagctgcgtcat
gcccgggtgaaacccatcgaaggctacatcttcaagtgcagcgagtgccaatttgcaacc
aaatggaagcgcaacatgagacgccacatgcagacgcacgagaaaactgtagctgcacac
aaggtggaggaggaggaggaggagacggaagcggaggcggaagcggaagcggagcagacc
atcgaggagtatttcgtggaggtgatcaacggctcagaaacggagcctgaagtggatctc
gtggtggaggaagctcaacagcctgcagtcagcgtagtgctgccaacggatcagttcgaa
aagaataaacgcttcaaatgcgatctctgccgctatacatccaaaaggctcttcgacata
cgacgccacaagcggacgcacaccagagtcaaggtcattgatggcaaaggcttcaagtgt
gacgaatgcaatttcattaccaagtggaaacgaaacatggggcgacatatgaagaaacac
gagaaagcacccagcgaggcagcggtagaggaggagcactcggcagagcagtcaactgtt
gagtatacattggagctgatgaaaccaaatacagatatatacacgatatatgcttctgaa
gagcagtcattggaagggctgatatcgccaggagtggatataaaagcagcatatacaacc
gagacacagattctggatattcaggtgcctgcagagaatcacagtgatcccgagaaacgt
ttcatgtgccccaaatgcgagtataccacaaaacggatattcgacttgcgtcgccacttg
caggtgcacgcgaaaacgaagcacatcgagggtattgcctatcagtgtaacacttgctcc
ttcataagcaaatggaaacggaatatgcgacggcacgtggaaaagcatcggcgatcttta
gtcccaaaagaagcgcctcccgataagcaacaattcaacgaagttgttgtcgatcaaacg
tccgatttggactcacaggtggaggacacaatagagggggatcccgaagtgctgccatcc
tattggattgcactaacaccatagcatatttatatatactactaaatctttaaatgttgg
aaaagctacgcccttaagacccccatctgcaatggattattttataatcatatttgcgga
aaggcctataactaatggccaaattttagttcaatatttgattacatacatatattatta
ttgtaaataagaaattacgttttcttgtattttattgaaacagctacagaaaataatggc
aataaatgaacagtaaaattagccccaatcaacttttaatttcactcacattttaatatc
aagatgcaatgcagtgaaaacactgcgaatgctcaacttcaatatgccaagaaatctgcg
tgcattgcatacataaatatttatataataaaatgtctatatttaaaatggcatctaata
tgtatatcatcattattattaattatataacaaacttaagcaatatataatttagcaatc
ttgttatcgatacaaccgataagctatcgatgtgaaatgcatagtacatcggtgtgacaa
gaaaccgatgttcgtacatcactactttcgatcatttttacatagacaactttacggaat
tgttgcttaaatttgcttaaatttaatacaaacagctttcacttgagcacaataaatatt
taaaggagaacaaacaaattaattaaaatggccgacgactggggtaagtaaatgcacgtg
ggtgcgtcaccagtaataataacgtgggcgctgcgcatgtggcgcttcgttgccctctgc
aacacaccccttcccctcttttgactggttgatagacaagaaaggagacaatcaaacgta
tggcaaacgtgcacccaaccttgatatttgtatatttttagcaattgtatattaatcgaa
tattctttctgtggtctatgctcgatctctgcagaattcgccgcggacagcaaagttgtc
gtaaaaccgaatgcagccaacaacataaacaagtgggagggcgaggacgatgacgaggat
gttaaggtgcgtccaaaaaacaattcaaatcaaatcaagtctattcaaatctgcaatctg
acaagtcaacaacaggcagccccactttggctgctgcttggcagtcgaaacttgtttgtc
gaaatagttttcacttttgttttgctggacacgtgtgcaatttgtgaatgcattttgtgt
ttttggttgtgactcatttgaaacgtatgcaatttgttgatgtttaggagagctgggagg
atgaggaggagaagaaggatgaagagaagcccacgaaaacagaagcgccagccaaaacca
aaccaaacaaggttctcaaagcgaaactgctggaacaagaggtttgtatttgcaaattaa
ctgattttatgcttaataataaaaataatacaattagtgcctagaaaaggaggaggaagc
gaaacgtttggccaacatgtcaacggaagagaagctggcggaaaagctgcgtctgcagaa
aatacaggaagaatctgatctgaagagcgccctcgaaacattcggcttgacgagtataga
cggtggcctcgactccttcaatccgcagagcaatgaggaattcaaggaatttggtgccac
attgagctggaagattgcacagtacaaagagagtccccactttccgcaattcattgaaga
tctggtgcaggcgctgtgcgtcaactgtgagtgataataattacctattcatctatatac
ataatgataataatgagatttttttaataaagtgagcaccgctgaccttaagaaggtcaa
aatgagcgtggaggttttgcactcagaaaagttaaaaatggaaaaggtcagtgtcaagaa
caagggagctgccaagaacaggggaaaagccacgctgcgcacagaaaacgatgtaggtca
aaacaagaaaggaatcgattaaaagttgcttttcagcattttcattattaatatttgaat
atttacaggatattgatgtctaccagaagtatggagatgattttaccgacgattacgacg
acttcatgtgaatagaatcaatacttacactcgtatatatataataactgaatatatata
gttgcttgttgatgtcgagagaagagagttcttgttacagaaattgcgcaggaatttaaa
tcctttttgttgattgctgattgcaggcgccatattgatataaatatatatatatatatt
tataaataatcgtatgacagcacacaccattacatctgtaaaataatatatatatacata
tatatatatagaataactaaagtcgagtcaagctagcaatcaagaaacctcaacgattat
tcaatttacaaaacacacacatacacagaaatagaaactacagaataaattaggtacatg
aatggcttcttgtaaattcacttttgtataatataaagcgatattaaatgtaaaacaagc
tcaagtctgatttttattttgtgcatattttgaagctgaagattgattgatttcccctac
tccaaagaagttacaaatttatcaaataatcatacgatttttcgcatttagttaatcaca
gtttacagatcaaaaaacaatttcgataatgaaaaatgattttaatcttcaagaaaaaaa
gtgtacttaaaaacgcggtaaggccgataaaatggattcatcaagccgaccgaccgaaat
ttgtcgatctgtaaactgtgccatacattcaaatccagtctcgataggttggcgcttgtg
acgtcagtcgtttagagacatggcatttagggatgtaatcttattttgcatggcatggca
aagcaactctgcgcattgtatggcaacactggccaccaggcacgtgtgtcgaattcaaca
acaaaggtaaacatgacggaaagcatcaatgcattacttgccggtattatcaatattatt
gtcaattaaatatcgaacatataactctaagccgacttggcattgcagaggccgccgcca
aggagttgcacagctccgaggatgaggaggacattggggacgaggacacctgtagcgcgc
aagaattggcagcagcatttcaatttcagtatgcacaggacgaagcatcgctcaccttaa
agcgggattacgtgctgggtctgtgtgcggacaaaggatacacatgcttggcagcgggtc
tctcaaatacagccgtaaagatttacgatctgagtgcggcggctgctttgacaccagttc
acgtggaacgagtgccaattgtcgccagtgcggatcaggatgtcaccatttgtggcgtac
gttttctggacgagagtccacatacactacttgtgggcaccaccaatggccaagtgcgtt
tgtttgatttacgcgcaactggggaacaggcacggtttgagtacaaagctgatccggatg
cggattcccatttgccacccgtaccaaaatcaatgacttgtttcgatcgcaatgcgaata
gccgcatcatctgcagcggcacggagcaacacatgggcaatgtgtacttgatattctacg
atgtgcgcgaacgcaggcagctgggcgtctaccaggagagtcacgaggatgatgtgacgc
aggtgtctttccatgccaagaatccggatctggtgtgcacgggcggcacggatgggctga
ttaatgtgttcgacatcaagcagccggatgaggatgaggctctgctcaacacgatcaata
cggagagcagtgtgcatcgcctcaattggcaccagaatgtctacgagcaggacatcatct
cgtgcatcacgcacaccaacgatttcaggagctacgagtgcatggagggtgacgagatca
tttcatttgatcgtgctgcaattacagctggaatacgccgcaaaaatgcgggcaatttca
atttaatcaatgcccacaacatgcaagacgatggcgtctttttgcttgccggcaccaact
tcaatcgcgggtgaattgaacctaagtttattaaatagcgtagtatttatctaattttgc
tctcgtttctctagcgaggtgctgcgttcggtgactgccccggccaaagatacgctgaaa
ccgctcacaaactttgtgggcaacaagcaaattgtgcgcgaaagtattttcgatgccacg
cgcaatttgctgataactggcggcgaaagcggcattatctccatctggacacccgaggcg
agcaacaagagtagcaacaataagttaaagagcaaatcggtagcatctaagaaacacacg
aaaaatccatattaaaacgcaaacaatttcaaatcaaattttgtagcatctaagaaatac
aataaaaatccatgttaaaacgcaaacaatttcaagtacattctttttaaatttggcgcc
attttattgttgccagctgtttcgtacttgatgttaccacacgctatgctgcccatgttg
ccaccaagttaagacattgttgttcgctgacaaaggctgcttgcgttcataacgttatgt
gtgatctaaaacgtaagcgcggtggaataacgtattggcagaagtgaatgctctttaaat
tttttttgggggtggatgttcaacatatcaaaatgggtgacttttttttagaaacttaaa
aaatcgatgcttaaagtgccatatttatgtagcacttaaagacaaagtcaaataatttat
ttgaaatgccagcagttttttatttgtatttataatattttttccagtataatgggaagg
atagtttaaattttccattaaaaaaaggaatttattttgaaatatttgacaatgaataat
tatagcttagatttgtttataaatcaaataaattatataattattaatgatgccaaaaaa
attaattacataattaattcagcaattcaatttaaaaatgaaagatcttaaaatatacga
gtttcagttaccatttaaaaatgtgtttggaatactaattttagtttccataactatcag
ttacgatttgaaaatatgcctggaatataaatttgaattcttacaactttcagttaccgt
ataaaaatcttctcagagccacaaatgatgattctaatagcctagtaaaaaaaagataga
atgatattatactctctctttctctctctatctctccatcctcatccgttccaaatggtg
tcagctagctgagcttagtaaaaaattagcacatccttaagacgaatggccagcctcaat
tctcattttctcaatttctcaatttgtgaaattcttgatttcagtgtgtcaattagtgct
gcagtaggcatttcgaatgcttgcccacaaatcgagtaatcctgtgccaccggccgaggt
cctggctaaatgctgacatgttgacaaatacaacacctactatacaaatccaaatacaat
acaaataaaattgctacagaagtaccacctaaaacgtagcagcgaacagcgaaaggacta
accggaacgacataattttcacaaatttacgccaagcggcgggattgaaaacccgagttg
gacgagcaacggttgccgccaccgttgcaatttggtcctgcggcgcatacaggatcggtg
aggcccgttccttgttctggagccactcaccgtgcctaatttgctcatgaataaatttgt
gctgttttgaattccattgaaaatgcgttgctagaagctgaccgaaacgaagaccagtct
ccgattccatctctctctctcacgccctctctctctctctctttcgctctgtttgtctgt
gagtctcgtcgagcaaccaaaatattatggtgttccctgctgttagcgcacagccagcgc
gaatttgctgcggtaagtcgatgctgtttttgggtctgccagcgagtccttttgggcttc
attttttcttcttctttttttggttcttgtcgtcggctgttgtgctgtgatttgacatgt
ttgttagcagggcgcttgaccctgagttttgtgtgttccactttgatgtgattcgtcaat
gcggtggactaccggctaccgactctcgtctctgtctctgtctccgatctcagatctgtg
gatgcgcacatcttgtgcggatgcccagcagcgtttgttggcgaatctgtgtcggccagt
cgcttgtctgtttgtttgtttgtttccactgctcttctgctgttcccagtgctggagtgg
cattcgtcaggctcggcatgggtcatccctggcctagccatggaaccccctagtgggtca
tataccgcaatgcgctgtatttatagtaaacgtagccgatcaattgcggttctgcttagc
cagcatatcaaggagtccaagaagagagagagagagagcgagagagaggagtagcgagaa
atatagacagagaaggataagatttgcttcagctttaaggtagacccgttttatgtgttt
atgtttatacattgactacacttgattcctgtgaactaatgaacgtgttgtttatatgta
tatcctatcctattcgcacctaatttatcttaaggatgtagatattccaaaatatcggaa
aagattcagaaagcttctcaagactaatagataagtaaatataaatatgtagactaagaa
tttttgaagtagaaatataaaactaaaaaagcaaaaataatatatattttatatatttgc
ctcttcagtctactcaaaaattaagttgtatgatatgatttacacttcagattcaatggt
aattgattttgacttactttgcagctactgaataatagttgtatataacacaaaaaactc
tataaagttataaaacttagttgctttgctgattgtgggggcagacaaataatatataat
atttatataaatgtgctaaaataattgctttgattccataatgataatgttacaaagctt
aaaattatagtctttagcaaatgttagttattcttaaaaagaaaatggaaaatgttaatt
gtaatatttttaatatatatttaaaatttgtgtattgatttctatatttatttagattct
ttttttattcagatatttagattctttaaattgtttttcatttctgaaacgacaaagctt
ttagctctttgagatacttttgcatgtcttaaaagctgataagcatttgctgagactcgc
ttatgcttatcataggcaaagaagtatccacattaaatataaatatttaatttataaatg
catgcaacacaacacttactgcagcaacacgcgttgcacattcatttgtctgatatcatt
ttggtttcgctactcactcattcagcgaatcggagcagtttagtgtgggtgcctggtcta
caaaaaaagaaaccactaattatgcgaccaaccacacaatatccgacaatggttcaccta
attatttggctcaattgtaggtggctcttgttgtttgttattgtctgttgcatgtttttt
tgtttttttgttgtttgtccgacactcgacaaaaagcgagccagtttttaaacgatttgt
ttctctttttatgagttttttccattgtaggcatttttaccagtgttcgctgctctacaa
acgtcctaattgcggcagttagttgttgttagagtccttgtgctgcctggtgcctggtgt
cctgagacgtcgcctcgtgagttcttttattgcgcgctcgcatttccactaaaaattgtg
ccatttctttttctttttttttgttcttcaagtccttaggtagttgtttgacgaacgcgc
ctttttattggtgcaccttcggcgaaaatcggagcgcaacaaccgcagtccagcagcgag
tccttcgcatcgatgtgacctgcgagctggcatctcattcgcagtctgttctgtatcgta
aagaaaaaatatacatataaaaaataattaaaaaattattgcattcaataaaaaaatgat
tgttacagttatagttacaagcccataaagatttcatcgatttgctggcataaaatctta
atcgaaaactttctgtttattcgcgactataaagattatttttaatatttataacttaag
cttaaaaatgatgtgataatttccctgcgaataaaaatgctccaaaggctctaagaatac
gttgtcgctgcgtctgccagatgtgatgcttttaaattgttgtatttatttgccacaatt
caaaaaatatatattagaaaaaatatgcgtgggtccttgttgcgttttggtcccgtttcg
cattgtttgcggcaatgacaaaaattgtgtcttaaatttatggctgcaacgttttggtcc
cgcttcgttcattgtttgtgtggcaaagaaatggttcaaaaattatggcagtttatgcag
atttttatggaccgtgtttcgctgttgaggcttcgcggaaattcggccgtgtcctgtcgt
gcattccgaggaccgtattaggaatgtagatcaatgttttttgtttccattgtgcatttt
ttcgctgccctagtttttttttccccgaagccaaagcgactgctctaattttttaattct
tcacgggtttttacgatcgctggaaaaacagtggaaaacaacgaaaactcactgaaccgt
tttctcacaaggttactcagcaccatttattccaatatagccagagagcctcgctgccgc
tctacttacctgttaattgtgggcataattcagtgtttttaacacagttctcaacatcca
tccatatttttattagggcgtgtccatttgtttgcccatttgttaacgatcgtaaatctt
tcaaactgtgaatctaccaaaatcgatggcaatccaccaattgagggtttttatctaagg
gttgttagttgcttggaaactaagcatccaatggatacaagcttaatttgtcttttttta
aattagtttattttaacaatgaatagatatatagaaagatagatagataatatattacat
tattcatatcaaattgtttagttagtttctgtttcaaattcagggctaggttaaatcagt
tgaagaacttctagcaatatctttactaattaatatattaaggaatttagtcgaatataa
taaatacaaatagttggaaaggacctttttgattagtagtttagtgttcttaaaatagtt
ctgactctaagctgtagcataattatatttttgcaatttgcgaaaatattatttggttat
cagccttcagagaaatatatcttaacctaaagctttcaaatatttgatacataaatatac
aatgaaatcttatcagtgtccctcatttatttaaagtttccagagtctaattaaaaatgc
tgattactttgaatttcttatcacgaattctggccttagatattaagaagtttcttacaa
tattatgcttgagtaaaatgggtctgttttatatgtggcttgtatatgtatatgtgtatg
tgtgtgtgtgtgtgtgtacttcccataatcagcataatcagcgagatcggcgctttgtgc
gcgcaaaatgccaataaaagagcaaaagagcaacaacaaccaatacaaagggggcttcca
agtattgaggtttgggccaagccgatgatgccgaaagtgttcaaatcgcgacaatgctcg
cggtgatcgggtagggtcagggctgggcaggacaggatcaggttacccaggaactcagtt
tcgtcaacgctaagtgaaaggttaaaggtgctgactggcctgagccgccataaagggtat
ttactgtcgctgccgcagtgtcgcgtttatttgcttttgggcccagaaagaaaggttgct
cattctgcgagcggcgtgaaacaaaagcgcctcaacatgcacaataggcaaggttgtggg
tagggttcgtcggggctttgggcaaggcttggacttgggctgggcagatcgacttggcca
ggtcagcgtagttggtcaggtagtcgaggcactcgaggcgagttaatgcaaattgccgcg
caatataacccaataatttgaactaactcacagcaacaacaactgggagagttacttagt
aatgcataacaataagttgaggctgaaattgagactgaaatgctgtttgccgaaggtttt
cagccacaacgtttttccaagggttctcatcggcattgactggttcagaatcctgtgcgt
taatccgttttgccatcagcgacattattactctattttccatttctctctaaaatttga
acattttctcaaccgtttgcatatccatttccattttcattttccattttcactttcgcc
tgcggatacgagttagattttattgcagcatcttgaacaatcgcctcaactcgaactcga
actcgaacgcgaactcggaattggatgtgcagttttggaaccatgctgggttttgtttgc
tgtcattgctctagttttgctttcatttcctcactcttagctggtgatttttaggcagaa
ttccgctgtcctggcattgtcattgaatcgccgaccgggttaccctcaaactaggtttga
gtttaactttcaactttaacattaccaaaaccgacttcaactccattttcgactttgctg
gcggagtttccacatgcctccgtttttgtttatttgtttgttttgcggatttagagatta
gagaaaaggggccaatggctttagactgatgcctgatctgctcgccttttcattagaaag
tcacacaaacgcataatgatgacaagggggattaagctcacatacctacacataacctaa
ttagcggatttacaaattggtttattttttcccttttttttattgtagttggtctgcccc
agcttaaacccaagccactgcatcaggccaatccaaaaaacccgagcaggtatcaactta
cgcaagccaaaaaaaaaagacaaaagacaaagaaaatatcataataacatttcagagttg
gcagcaactcagtttcagcgccagtaactgctcccggccagtaactgctctctgggtaca
gttgcgcattttgggcaacatgattatatcatcataataaatgtttgccgcaactaaact
gaaacttttcaaattaagtttcaacaactgcgcccccaaaaagtatttcattgtttatgc
atgtgtgtgtgtgcgtgtgtgtttgtgtgtgtgtgcgtagggtggtctctgtgggcgttg
tccaaaacttttgttttatgagcacagataaacttcatttactgttgaagctgctagcta
ctacaacacgccaccctctgccactccagcggcaaggggcaagtgtgaggccgttaaacg
tgcggcataatattaagacttcataaaagagcaaattatttggctggcaacatcgatcga
tatggcaaactccaccagcaaacacacccagtggcgcttctgctgcttctcttactccgc
catcgccatcgccatcgtcgtctctgtgcattatgccatatcattcttttgcctgatgaa
gccgataaaatcccattattaagggggccactcacgtctcgttcacacccgtggcgtcgc
ccgcttgcggacaagcgaaacaaaagattcgctcatacgctatgaatatatgaaatcgca
gccagtcgccagttctcaaagagagcaaaatgatgctgctgctcccgctgctgctgctgc
tcccgctgcttctgctgctgttattgctcccgctgcttctactgctgctgctggtgctgc
tggtgctccatgataacttgattatggctctgcagctcgtctgcgtttttcttgcgcttt
tcctcttgcttctgctttttggctcatcctcgcagttgtttgctttttatgtgtattgtt
ccggcatcgtaattgccttcatcgtcgcataattgtcagtcagcagcaacagcagcagca
ccagcagcagcagcagcagtcgtcctggcagcagcaccacaacattagcaccatcgttca
ttgcaccgcggcaggcagtgcgaaagagcggcaataggcacacacacaactatcgccatc
tcactcgcacacagcgaagcaagcgttgattggctgcgcgaagtgcctgcgacggccatt
gctcagcggctaggtataaaagcgagtcggggtagctgagagaggcacacttgagctgta
agcatcgcagagtcaacatcgtttccatcgagagttccgtttcgaatccgtttcgagtcc
agtcgagagaagttatttaaagggaaagcagctgatcaaaatgcacggataccgcacata
caacatggagagccatcatcatgatagcagcagcgccgttgaccagaagccgctggtcgt
cgatctgatatcaacacagtatggcaaaccacaaacgccgccaccatcaccaaatggtaa
gttcgcagcacactctcaatctcatctctctggagcttaacatttgactaaccaaacccg
tttctctctgttgcctacttgcagaatgcctgtccagtccagacaactcactgaatggca
gtcgcaattcggagatacccgctgatccgtcggttcgtcgctatcgaactgccttcacac
gcgatcagctgggccgtctcgagaaggagttctacaaggagaactatgtgtcgcgtcctc
gccgttgcgagctcgccgcccaactcaatctgcccgaatcaacgattaaggtctggttcc
agaaccgccgcatgaaggataaacgccagcgcatcgccgtcgcctggccatatgccgccg
tctactcggatcccgctttcgctgcttccattctgcaagcggctgccaatagcgtgggca
tgccgtatccaccctatgcaccagctgctgctgccgccgccgccgctgctgccgctgcga
atccgatgctggccactggcatgcccacaatgccggtgcccggccattcaccctatgccc
agtatcgctatgcgccctatcatattcctgcacgcccagcgccacctgctccgcacatgc
atccacactcgcattcgatgtcgcatccgcactcccattcgcactcgatgcagggcgctg
ctcccatgggctatccggcggcaatgttgggcgccgccgctgctgctgccgccatgccgc
ccagctacgccggtcagctgcaggtgccaaagacgcaaacacctccgctggatctgcaat
cgtcatcgtcgccgcactcctcgacactctcgctgagtcccgtcggctctgatcacacca
aggtcttcgatcgcagtcttagtccgctgcgctccgcgcccgccggcaacaccaccagct
gcccactgcccgctcctgggctgctgatggccagcagtggcaagcgaccagcgtcggata
tgtcgccgccaccatcggggacgacagtcattgcggagccaagaccgaagctgttcaagc
cctacaagactgaggcgtaggcgtagccgcgccaatctcataatcctttcaacccccttc
ccgttccccattccccatacccctgccagctccatccattgtacaaattagcattaattg
ttgtgttgttttccgcccagcccccctcgtctactctttctcagtgtgtagaatcgcata
aagtcaaattaatttatcagttgtacaaacatgtaatttagttaagtttaaatgaattaa
aaactaaaataaaatgataaatatttaaataatatatgcaacaactatttaatactttca
aacaaaacaaatatacatttaaaatattttcctaaaaaagatatttgctaatttttcaac
tttaaattcagacatttttttcatcaaatttattttgacaacgaatggaaaatttggaaa
tgggttcgatccataaaatgtagggcactcacagctgcagcggacttacctgttctgctg
aagcgcatttaatatgctgacaattttatggatcgtgtggagaatcctttatccctcagg
gagagagctgcagctgcaacattttgcggagcctgctgattgacctcgagcctagaaact
atttttcagtgccatttgagagtggcacacgcttaggcagcctaaaggcagcctgacctt
cgggccgagaacggggcccacccacaaggctgcagcaggaggaggatggtgtggcacaag
ccaaatcagttattaatgcgattaaagcaaagcacaacgaggacaacgaggagaacgaaa
tcgagcacgaggagactcggggcgattgtcacacgcagtgcagtgcagtgcagtgccaac
tgtgtgtccttgccacagccagcatgcaggccgagtcggggcatgcctccctgccacgcg
tcaggttgcattcaatagccattgcctgtcaatgcgtatcagtgttgcctaattaattgt
cgccgtgtgtttctctgtctttttgtttgtttgtttgtttgtgtcgccaattgtcataat
tgagaaatcatcagaggcacaaggacacagaacacacacaggacacccagggccagaagt
gacgcaaaagccagaaagccaaaagggcaaaatgggatgacaaaacaactgtgcccaaaa
tcacaatttgtatttaattgccaggaccaaaacatgtgtttcaaattgctcaactgccgg
gctacgaaaagggtgtcaattgcttggcttatcaacatcagccaatcctctgaaccctta
aatagatactatatgcacgtgtatctgtgtatctgtgtgtgttgatgtgcttgtgtgtgc
gctctatcaaaacatgttttgacagcgcataaaaaatgttcgggcacccctttcgactct
tttgggggatgcagccaagtggcaacattttatgatttgataatgctcagatacgcgcag
agcaagtagataaaaaaagacaggccacagtattcgttgcgggtgtggacgactatttgg
ttaccccttaaatgaccatacgaaatttaaacgaaattaatcgacagatttttaaagctc
acatttaaatacttaacaaagtcggggatgtcctatttcacatccaaaagagtggttata
aaatcgataaatatcgatatatttaaaaaaaatatcattacttatcgagacccactgatc
agcttgtgttttgtaatttcatgagacccatgtgaaaaacagttgcagggtatacaaaaa
actcagagtctgccctggggaccttggtgctgactgctgggtagagcagagcacagtaaa
ttaaaaagcggaagcggaacgtttggcctcaagtgcgggcaggggcgtgccagggcgggg
taaacaactcgattaatttctgtttaggggtgtgactggccccgatttgcaggttgttgt
tgataattaatcatgtggggattaacttgcagaaacatcatcaagcaggtttattgaaaa
attatgcgctataaaaacatagagagagagagagggagagagagagagagaaagacttag
agacaagcgaattacaagcgaattgctgtggattagcgagtgaaatctgttaagcagcag
ctgcgcaagcaaacaaggaaacctgcgcctgccaggggaatagcgagttggctaacagaa
ttcggtgtataagcaatataaatgtggtattattatcaattaggcggctgtatctaattc
caactgtgagtcgattttattgcgttcaatcaatggcatttggcactcgaatgaatggcg
accacttcatgagaacttctcccacaaacaacatcagcagcagcagcagcagcagcatca
gcggcagcagcatagaaatcaacacacaaaacaatgcataattcaatagcttcaaggccc
agtccatacgcatttatggagctaaagtccaacccccccttcccctctcccctgccagcc
acttcaccctctccctgcggcctgttgtctgtgtgcgatgtacaaacaaaattaagtttt
attggtgcgcagtcgccgcgatgatgcgtgagagatggagatgatgagtgggaaattgag
cgcagctgagaccacccttcccccttccctatccctcgccccaccgccttcccctcttag
cctactcctaccacagaccctaaatcaaaaccctactccttacatttcatgtctttgtgc
tgtgcttctttggcgtatgtgtgttgtgttatgttgttgttgttgtgtttgtttcttctc
tgatttcttttaatagtgaattagcacctcgcactgtcggcccagtgtttgacttggctt
tatggccatcatctggctgactgtttgtctgctgggctgccgttgcccactttcccaaca
aaacatttcgtttttgtgttgcctctttttttttgttgtttctgatattttttgggcccc
gtcggcatttgcacaaaaggcggcttgtgtgcccagtcgaccgcaatttagctatccaca
tttacacagctttgcttcactcctcccctccagccgcaaatccactttatgatgtacgaa
attcacactaagtgtcaatgaatataaagtgatcatggcacagtcacagtcactatacta
tcatcacagtcaattcctcgctgacacgaatctgtggagtgaccgcttacagatcggcaa
gatctgagtcctctccctcaatgtttgtgtgtgtttgagtgtgttatacaactgacttca
ttcccaggctttagtcggttagttgtctcattcatttttagcatcattgcttacagagac
acgccttaacagccaatcataattcaagcacttcacaacagaattggaattcggttttca
aatggattttatgaaatcacagaaaggtcgacataaatgccaatgtaaattgctttaaat
agtgggctttatattaaaatccatttttaacaatgctataatatcactttataaggggaa
cattaaaatttatcgttttctttatttatttatttactttaagtagtccatataaagtcg
actcaaattttcagaagatgtcataatataaacacaaattgtaatatttaaaatttatga
gacgattaaaaagctattttcaaaaatatcataattatttaaatgtgtaaaaagtaacaa
aaatatttggagaaactctgataaatctataaatgtttgaagttattaaaataaaatgtg
agaaagtaaaacatgatgaaaataagttaagaaaaataacatttaatacaaaaataagtt
taatttgaaggtttttaaattcttgaaacaaagctgctgtaaaagtacaaattgaattcc
taattagaaaagtttaacagaaaaatggcagctaataaaagtgtgccattaaaaataata
gaggcattaataacattagtaaaactcacatgaattaagttattctaattgaactttcac
atagcagtactaaattgtaataatgtgtaatttggcattttctaaaaataattttgttgg
tcagtgtttggttaaatcgcacatttgatattttatgcagatgccaattgagttttgtat
tgttttctgtattttttctgctttttttctgtttttttcttgtttggttttagtaaccat
ttgcggtttcctcatacacagacagatacactgatacatacacacacacatacacacatt
tagctgttggcccaaaatggatgaataaacatctttgtaaaatgatgatgccggcgcacc
aaataatttcacacattcaacacagcatacacagcaccccagccaaccagtcactcactc
aatcagtcattcaatcagtcagtcagtcagtcagtcagtcaatcagtcagtcagttggtc
agtcaaacagtcagcgagtctgttggccattagtcactcgtttgtagtttgtcgtcgttg
tgtgtgaaacagacataagcataaaccatattcatagacacaacttattataatttgatt
gggctgtgaggggctcctcagttggcagttggccaatttgcacgctgtccattaacggga
ccatgcgccgcttatctgactgcgtccgcagcattttctgttggtctcatcattttcatg
gatattaacaactgataatcgcgaaccatcgaaacggggccaaaacaaaatgccaattgt
gatggagtgggagggggtagtggtcggttattgagggtgttgtgtaggaaaatgatgtca
gcaatttttgggaattttcacatttccatatgcgattcgctgcgctacgaaatgcaattg
gtagcgggttgtgtgataagctccgggtaattgcaatcaaatcacaacaaaaacagaaaa
cacaaaaccaaaaacccaaattgccataaaatctctgaccagtcagcgaggtggagggga
gggagaccgtgcagtgggcagggggagaggagagaggcacgagggttggtaaaataaagc
gaaataaaaatcaattgctgttgatagatgctgcggctatttggagtttgggtcagcagt
aggagtcgaggaggggagggctataaatctgcagctgagataatgaaactagaatgattg
cggcaatcactggtgtggcgagtagccagcacagccacagtcagcttgctgtggaacgtg
ccacaatgagagtcctggactgggctgtggctgctcgcatgcaatgcgcatgacgagagt
ccaaccaaaaacacacacacacacacacagagatggggatgtaagcatggcttggcatac
attatgtactatatagtacaagtgacgaggactactctgcagctcctggtccaggttgag
gtccaggaccaggaccaggtccaggtcctgtttaccgaccctgcgcatttgagcgtgtca
attttattgtggtttgactttgctgctgcaaaaagtcagagccctcaactttatttgact
acacatcaactgacatgttttgccttctgttagtttggtcgcctctttattttatttgcc
ttcatgatttacagcgctcgtttttttcgcgttatttttttagggctttaatggccatcg
taaagccgcagtgggcccgatttcgacttcgacgtccaagtcgaagtcgaagctgatgtt
gcagttgcagtcgattcgcgcactgattctaaaaaatgaaatcagtttttatgaaatttt
cacgtggcggcggctcgttcagcaacgatccttggttcgagcgtattgtttttgaatgtg
cgccttatcctggccaatgtcctttttcgcattttctgtgttttttcttctttttttttt
gtcgtttgcctttttacctagcgatttttatgggcaaacaaatggcagcgattatattcg
gtttcagtttcggtttcggttctgttttttaggccataaaaattaggtggcataaaaaaa
ctgcattggaattctagttctagtttcagatttttaggttttcagattttcaggttttgc
agtgcagatttttttcatatttttttcgccgaattcggaagcggaacaacgatccttgac
tgaccttgtcaaataataaacaacaaaaattgactcgctgcggtgcgcgaaatatttttt
agaactgactttcgtaaatgtcaattgtgatctgagctcatcataaaaaaagatcaatat
accgttgccagaaatgatttttttattattggcctaaaaaagtaaaacgttaaacaatgc
aatggccaaaaagtcactacgaagacggcctggaaataatgtgtgatataacgattattt
acaaggttaccaaaaaaaataaaaataaaaaaacaaactaaaatggaaattagttgaaga
tgggattgggaaacatttggctttcctttatcgaataaataatttccccagggaacgcaa
aaaagggctgaaaaaagagcgatcgattttgtacataaaatatacattttatataaatat
agctgttaatttgtattcttttagtagaatcacagaacatctgtcaagtttcaagtattt
ttcactaataattagttgaagaaacttgttcttaaatacattttctatttgctactaaaa
cttgaatatcttttcttttcatatatttaaggaataagttttcagacagacaaatagtag
aactacaaaatctatctccagcaaattgtagctcaatctataatattatttacccaaaat
ataatttgctaattgccacttaggcaactttaattgaataaacttcttctatcacagctt
gcactggttcttcctgtttaaaatagatttttcaaaaatctatgttataagtttgagaga
tcttaggagtgttgtaatgttctgtaagttacgcataattgaaggagttggatttgtacg
tggaaaaccgcaggatgcaaatctgaaaccaaactcaacatcaaatgttgttcgccggcg
cgaattccatctaagatgttattttgaactgagccgacatgtttcagatggaaccacaga
tgcattcacagtggcatccacatgcaaattacgcagattaattgatgcagcggtcacgcc
cattagacagccgccatgccctacccggccgtgttgcctgttacgttaacagcagccgtg
accttcgaccttttattgtcgttgttgcttgcattttttcacaggcaacttttgacttct
gctgctgctgttgctggtgttgcctgttgcctgttttgcggctgtcctttttaggctgct
aaaaatcgcaacatcttagccagaatttcaggccggattaggcattttatggtattcgcg
ccgagcccaaaatgcaggcaataaaacgctaagcgctttccgctaatctccaactgtaaa
tgtatcttcaaatttctatatctgcatttttatttaatgaacaccaaatttcagcagcgt
ttctatcgactgccccaaccaaaaaataaataaataaataaataaaaatccgccaagcag
ctggcatttaaatgtctgttccggaactgagcaaccaaaaatagtatctgagtagctgag
tagctgagtatcttgtggatgcgtttgctgccactgctgccattgacaatgcaatcaatt
agcatacaattaaaaaatgcttaaacaaggaaatcaactcgagcgcccgcaaacagatgc
acagatacagatacagatacagatgcagatacagatacggacacacattgctatggatgc
agatacagttagagattcagatgcatgttgtaagtggccgcagatcaaagcgacgacgac
aacataattgctcgttcacttcacagttttctgatgacttcgacatggccacagcaaaca
cttagtgctgctccatatatgtatctagatacatatttattagtgccttttgtatctttt
atgtcgctgcggcttgtccctggctgccctggtgggctctgtggcgccacaagctccttg
caaccgatgcctgctaattgagttttaagtagcttccagcagcagccacttgaacgctgc
ggaagttcagagtcctgcatttcctgcccttgactgcgacatacatttctatatatatat
atatatatatatatatatatatatatatatatatatttataaatatatatatgtgtgtgt
gtgtgtgtgtcctttttggcctgtcctaagtccagctgtaatccacaaatattttcaact
ctttggctctaatcgctgcttctaatcacttccattgaagcgcataattgtgccattgct
tttgatacgctctctgaactctgacctgtgcccagcttgaacggtttgccaatttttgtc
agtttttgcccgcagccaagtgccaaatccttgctacacacaatgcccacagaatggaca
acaagtagcggcgaattatcaatcctatcatgcttttatgacagcccgcaactcttccca
gctcctcgcgaacctcgcttggccagtttcgggcgaactatgaatttgcatactcagcct
agccagctacctcattggctggttggccgtcgtcaccccttttgcaggccacgccgataa
tccttctaaatgtttgcattaatttcgaggcgtaaacggattagggcgtcgtctcggggc
gttacccgcagccggaaaaccgccgaggacaccgactttgacctgcaccggccacgcagc
agaagcagcaacagcagcagcagcagagggaacgccccctcgtcgagagatgtgcttaat
cctttcgcatttgcgctgacttctggactaagtctgcgcctaatccggcaagcgaacggg
ttgcgcctgctactaacgggattaactccgattactccagatgatccgcagaagtcaatc
ggctgttcagggccctaattgcagcgcggccagcaactcaaagcgaaactctaccaaatc
cgagcatcaagttaaggatgctgctcctgctgcagttgctctgtttatttgtttgttttc
gtttgttttgagaattgctggcaattaagttggcgatttgctgcgcctatttcaggcgga
gccgtaaccgggggcgtgtgcaccaaatcctgcccgccatacctgtcacttagtccaaca
gcaacaacaacaacttgaccaattgttttgtgcacgtcaaggccaaaaagtcaaaaagtc
aaatgaactttttatctgcctttttgcttgttttttccccgtctgtttattttttcttgg
caaattttgcagattatgcgaggattatgcgttgattatgcgcaattattgtgttctgct
cctgccgagccatgcataaaaatgaaataagcaaaaacaacaatgcaaaattgcatttac
gattcacgctaaatcctttgagcaccccttttgtctccggccaggaccttgacgcatgct
gcttgctgcttgctgattgctgcttacgtaaaatttcataaccctatgcgcatttttcca
gcgaaaaaggcagccatccttagccctatgcctatgcctatgccaatctgtatccttttt
acctcttgccaatccgttggctaaaaaacagcgactaatttccgcttaactgctgatgaa
gtcaatacaacaattgccaggtaaaatgcgaaaaaaaaacgaaaaaaaacgctgacaata
tttcgcaataaacacgcaaccaagtctcgcttatataacgggtttctgtgcagcaagagt
tgtctaagagttaaaagaaagaaacgcttgtttttagctcgaaacataaaaagacaacaa
tttctcttcccccctctctctgtcgatctatcgctatctccctctcacagtctcacactc
tgtgtgtgtgtgtgtgtgtgaaattgacgttaattgcaattgctggcaattataaacggc
gcagatgtgcagcaagagcgtaggcgggggacggggggtaaagagcgtgggtgataaatg
tgcgtgatttggaatgaatgtgcatcgattaaaaccgcagggcaatcaatttgcgccttt
tactcgattcccaacgccaaattggctcgcaacacagccaattaatgtcagaggccaacc
ccatgagcaagacaattaacgcagcgcaagcagtgtaacgggataggggtcggaggtgaa
cattccacacgataaacttgcaataaagtcaagctgaggcgtctaattgctgttaactca
actcagtcaacgtcaaaggagaaacagcaacaacaaatacaactctatttgttgttgttg
ttgttgcttttgtgttttgattaaacacgacgacgacgccgcacctgtaacggtaacggt
aaaagcagcgacgacagcagcaacgtaacagcattttcaacgttagcggtagcggcagca
tcatcgttgtttgcatcatataccgcaatgaataagtgactataattgtgacttttagag
cattttgtcgacggccatttttatgcgccacccaaaaaataaaacagccaagctccctct
ccctctctctctctttctctcgctctcactcacaacagcagcaacagcagcagctgaaaa
gctgtttggagagtattcaaaatgcgcactctctctccctctctctctctcactttctcc
cactctctcttgcttgctctcactgcgtcgactcactgccagtggaggcctgctgattgg
ctgttgggatgtggagccattgcaccattttgtaagcagacacgcccccaacatgctgct
agcgacaatgctgccactgcctctgctgctgctggtgctgctgctgcggctgcggctgct
gcttagagctaataaagtaaaatgaaataaaatgctgccataattggagtcgttaatgct
aaaaccatgaataccaaaaagttttacattgactgcagctcagctggggagctcgaataa
cagtaaattgcactaaacgactgtcggggttaacagcaaaactcaaatacttttcacatt
ttgaaatctttatattacattccagcttagagataaattcttcattaaatcaatcaaaac
gtaacaacattataacgtatttgcaattgtaacgtatacaaatttaacgtgaagcaaata
taattttagtacatctattacttgtatagcagtcagcttgtgcaagccacggagccaacg
ttgccgttgcttaaaatttagcgcaatgcctgatgctgccagatactttttttccagcaa
cgagtgtgaccgtagtaaatatttgaagctgcatttgcgactatcaaatatcgcttacgg
ttgcttagcaagtttatcgatatgcggtctcgtgcgatggctaaccgtaccatttgagct
caacaaccgcacaacattcgtggtaaaatcatcatttacattaacatttatattcagaaa
aaacattgggacgggttggacgcggatagcacacgacttttttctgcggaaaaaaaacta
aaatttaagtgcataaataagcggtaatacagggaaaatatacgatttgagttcacagct
cagtttttccaacgcgtctccacagttttcgcgcaacgaaaagcagcagtcgagcagaca
aataagcgaaacgaacgaaagaaaaaatcggaataaagtgcgcccaaaaaaaaaagaaaa
aagaaagtgaaatctaatgttaaaaagtcaatttcttatagtcgcaacgtgatttacaaa
ataatacacaaataagcaacgaggcaattactttatgtgacgaattgttgaagcatcgag
aatgggaacgaaagtgcaacaacaaaacgatgtcgctgtcgctgcaacgccagcggcaga
agcggccgccacccacagcaacgccaacgccaatgccacaacaactaaaacaacaacagc
aacaagagaagcagaggcagcaacaacaccaacgcaaatcagcgagctaaagtcaaaaac
gctgcccacacatgccacagtggtaatcattcctgccgcccaggcatccacgctagccac
aaatgccgccaaaaagatacggcgcgccttctccatgccacgcaatccgtttcgctggtc
acgcaaattcaagacaatcgccgctgccacagccggctcaccagcagcagcgacagccgg
caacgccaacgtcagcagcagcagcagttgcagcagcacagccatttcgtcctgtgtcag
cggtggacgcggtcgcagcggcagcattgtgtccctcaacagctacgaggcagcggcggc
ctccgatgcgcccatgggcaacgaaagccacacaattggtcaatgcaacaacacgagtag
caacaacaacaccaacaacagcagcaacaaacatgcacgtgcgatgcgtcgttcgtcctt
caggaaatttctcaatcgtattgcgcagcatttgagtgcaacggtaaatgttggggtaag
tgcaacgttgaatgctactgtttattttaaatgtatacacatgcatacagtgaaccttcg
ctaattgccactttttgaaatttaaagtgggcataaagcaatgattaattggttgttgaa
attacgtgtactaaatttgaaatttaaaatcatcacctttgagtcagagttgtaattgta
agtacacatgtatatgtaacatgtgtgtgtgtgtgtgtgagtgggtaaactactactgtc
aactgcatagtgcacaaaagtgtgtacacacttctttctttgttcagcagcagccgcggt
cgcatctcagcagcgttttcgcccccttctgataagaagcgggagtgctatgtatacgtg
tgtgcgagtgtgtatgtatgtgtgtatatttataaaaacatcatcgtttggtgtcggcgt
tatcgttgcctttgttttgctccgctttgccgccgcttctttgtctctcgctctctctcg
ctcttgctcttgttcttgttcttgctcctgcactttgttgccttcattcttgtgtgcatt
acattgaaagtttgaatagtttgacacacatacatgaatacatgcatacatacaaatata
tatgtatttattatttacattacacacattcttcttaagtatacgccaagttttgtgtcc
tgcattgctgcatgccattctatttgctcttgttattgttgccacccactgggtgcgcaa
tgcgctgaccaaatcggcatttgccacgtttccatgtagcgcgattgtttcttctcaata
tgccgtctgctgagtcatactgaaaatgcgtgttgataacagagacttattcggtgttgc
tttctttcacaatacgcatttacatttctgaaatggtcatgtactatgtaaacccagaca
gtcagacagacagacggaggagggaaagagcgagcatgttaactatgtgcaatgtgctat
gggctgtggaatgcaataagaaatttacatgcagattgtattaaaggcaatgtaaatatg
cagacataaatatgtaggtcagatttctttgaaaaggagcatttgcatatgaaataagaa
aacactccaaataataattattttgttgtatgccacagcatcatcatccaagccaattag
ataagtttccaacatagatagagagagagatagagcatatcaggtgcgacttgttttatc
tatttgggtatttcattttattttattttttatagaacttttcagtataattaccttgcg
gacagcgtatggaaattgatgttatttttaaacaattgctgtctcattattatttgtata
atttatttagccgactgcgctgacggccagcctaaaattgttgcaggtgtgcgagggtgg
acgagagggtcgctgtggccaggtgacagggggaggctgtgctattgtttcatggcccag
caattgttcaaacaacaactgtaaatgttggcaacatttgttggcgctgttcgcgccata
taataacaataaacaaacaaaaaaagaagaaaaaactgccagcgataacctcagcaacag
cagcgacaagaacaacagcaacaacaacaagagcaacatgcaatataccaaaaacaataa
caacaaagcaagcagagacaaaagtttcaggtcgagcgctgttggagcgtagcgtcgcac
agctgtcagtcgccagttggcagacaatggacttggactccagtcctgagacaactcctc
gcggcagattgacaaatgtgtgccacgcttctgccccaagacagcagcacagcacaggca
accagaggtaaagaacgggagagagtgcgcttaaagtgaaggcaagtgcagggcgtaaaa
tgacagcgacagttgtttacactcacattgcggagcctgccccttcctcggctccctgaa
ttgaatttgatctaataagtgatgcacaaacacagacagaagcaacacacacttctctat
atatacatatatatatatatgtgtatgtgtgtgtggcacatattacttatttgatattgc
tactgttgtaataagcgtgtgttgattaattgtagagtgcaagaccttagacgctgctct
gacctcttacgcgccacgaattccataacggcgatagcagcgcagaaaacgtaatttcaa
atgcacgaaacgaactcgaattggaggcgacttcaataatacaaaatacaatgctgctca
cagtgttagcccagtttacactgtcaaactgtccaaaccccattgataaaccattaaata
gttaaagcgattaaatagttggtgctgtcaataaaaatcaaaaacaacaattaatagctt
gtggaatttaattatttgattattggcagttatagaaatttgattataaatggaatgtga
gctattaggatgaagcgcactgtaagttttggtttatttttacttttttatatgaaatac
agttatgcaggcgctgtacgtacaattttttttgtaagttggccaagtaaagacctcgta
tcattagccgacttacgactttggcacctttcaccatcttggcagcgttgcttgcttgcc
tgcctccctgctgcctgctgctgagatgaggcaattgtccattgttggtgctgatgatgc
tgttggtgctgcttgttgtttttgttgttgttgttgaaattcttgttattgctgctgctg
attacctcacgctccagctgggagcctcggcagttgatttatgattcacgcttcaagcat
ctcgcattgattttattcaaattgtcgtcggcccctcagcaagtgcaatgtgaatattgt
gaatagccagcaatagcagcagcctcaaaaaaaaaaaaaaaaacaacaacaataacaaca
gcaactattcaatttggcttattaaaatgccaattggtgcattgcgcgtgggtcgctgct
cgtcgtcgtcgttgtcgtagtcgtcgctgtcgccgtctattgtgcaaaaaaaaaaaaaaa
aaatgcataccaaacaaaaaattgcggcagccacaaacgccaacaaattgaatattaagg
tcaggcagggaggggttgggtggtcaaggggtgtagccaaggaattctgttagcatttct
cgtctagctcaagtcgaaaagaaaacacacaaaaaaaaagaacgaactaaaagtgacact
caataatgaaacgtgcgacatgaaattcacacgccgcaataacaacacgtgattttgtgt
ggggggctagttgctagagaggggggctagttggggtgtttgtcatttgcaagccatttc
cgtaaggtttgggccacccacagttagatgtgtaatgctaagtattagtgtgctgtgtgt
agcaaatgtttttgttgttgttgttattgttgcacttgttgatggtcgagattagtacgt
aacagcgtgtgcctgacttgtgtgagtaggtgtatttgtgtgtgtgtgtgccactgtttg
ctgattttctatgatgttcaagtgccgtgccgtgcacatatgtgtgtgtgtgtgtgtgtg
tgtatttcgcgtatttccgccaggaaaagctaacacgtaagttttgcgctttttttgttt
tgtagttgttgctgcagttgtacaacaaaatactgtgcaaattattgtctgttgttggtt
ttgccgccgtgcgcacgttttttgctccctctctattggtctctctctcactctctctct
cgatccatatgtatatctttctctctctcgggtcggtcgatctcttttgctcttttgaat
tcgctttcaaggtaatatcaattgagatcaaactaattgaaaatgttctcagtatgggtg
tttttttttgtacatatttttttttttttgcttatttttgtgtgtgtatttttgtagcaa
catattttcataaacaaatgtaaaaatagttgccttgcagcgccaacaacaaccgcaaac
agtgttcaactaaactagtttttttttttttttttggcctagctaaaccagaaactagca
gagagcaaggcgaattgattagcagacgcagttcattcacttaagcaacaatcaaagctg
gagagtgatctgaaatgttgtcactgtcagtgttgctaggcgaactaagttaatcagcaa
ctaaagcttaatttgcttatgcatacaacttgtctatttatggttgagctatcagttaac
taaactacattgatattagtctgtgtctgctgctaaactgatttcaactgattgactata
atttcttggaaatttgtttggaattacaattattttgtcagatgtttacaatttgtgttt
actcagtgtgtcataacaataattaagtgaacaaccaaaatgcaaccctgaactctcttg
ataagtttaaatatatattccatattgcaaacaaaggccatatgcctgaaatagcctctg
gtcttaaaaaacataaatcacagccatagactcagcgaaaggaaaacacttgaatctgtt
gctgggtcataactgttaatgttcacgtgtacattatataaaagtatatatttatatata
tagatatatatttatatatatatatatactttaattatgcctagatataggcataattaa
agtgtgatttctttatgtctggcaaaaatgtagctaattgcacaatcataaatctcaaac
tgtatcacctacaatatatagtgaggagatacacttaatacactatatacatatgcaaac
tatgcatttgtacgagtacttttagctgtcattaaaattgtcgtcgcagtcttaacttgt
gtgcgttatgcaatcgactgtgataacagtataaaatgtgcaaatttgccaaactaaccg
gatcgctgtccttgtgatatatacagtacagcaataagccagaactgaataaatactaac
tagctgacaaatactcacactcgcattcacattcacattcgttttgcgtatcgcgccact
gataagcgcacaattcacacagtcaaggtgtcgctgattagagaaccttggtaaaatgct
gggctgtagcaaaaggtgggcgtatgttggccacgtgttgcatgcgcttacataactaac
aacaataaaagcaacaacaacaacagtaataataatataacattcgaccagaggaatgag
cgacttgaaacatttgtcaagtggcaaaggcattcatcaaatgtcttacaagtgtcaagt
gtattctgttcgatcggccgtttgcatcaattcaattgaattggaattgaaattggaaac
gatcgtacatcaagttgtacaattaattgcattaacccgaatcccacagagcgacaattg
cttttatttctctatcgaccataaattgcactgcgacaacaatcggaaacctaaagcact
tgaaaacattctgcataataatggccacatcagagatataaccaaacgcttataacaagt
tgtgccagagaagcactataattaattagtaatcaatttaaatgacgaaaatgccttgtc
acgtgatcactttccacttaacacctgaacttggcataattagtaagtgcaacgtttgag
gggagtatttgttttgtacttataccctgtagtcattcgaactcagatcgaatatagtgt
atacggagctatacaggtgtaaacacacttttgcatatataatattggttgaattaaagc
tattactaataaatcactgaagttcactaatgtaaaatgcaaatgcagggtatgagctgg
tcaaccaatcattcgcagattcattaattaatgcaaattttgcatgacgtgttgaatgaa
tatatgtgttatgacgttagaacatcgcaatcaaaacaaagctgattagtaatagtcgaa
cgaagttactcatctgagtttattgtttagcaatcggacaaacaaaccaaaatccacact
tacaagtaaacttctgactacgtatgtatgttagtagtagtatataatttataaattcca
aaacaaagttgacgaaccggtagaatacacaactggcaatcagtctgtggctctgttgct
gtctaggccaagcccaatctcgactcgtagtcaaagcagttatttcattcatgctggctt
gccagcccagcagttcggtaccaaataataataacaacagcaaactgcaacaacaacaat
tatcttcaattatttacaattatttaataaaaacgtaagcataaaagcaaaaacaacaac
aacaacaacaacagttgctgcagcggtgcatgcaagtgccactggctgcagttacgtaaa
aaaaaatataatcaaaatactcgtagtagtagaatgattacttgtagcaaacagataagt
aatcgaagcttttggcgttatcgacacacattcttttttttgtttatttttttggacagt
ggaattttttgtacagactgacgaataaaagaatatacgtctgtggcatgtcttattgta
ttgcagttcaaaattcggtgaacaaccaaatcgaatgtttcgatatatgtgaacaaatga
aatgatattcacacacacagtgccaccaagataagtaaatggatatatgtatttatcgac
atatatatatatatgtttatatatttatttatgtgtgtacttttgtatatattgcagtgt
cgatacttgaaactcggctcgcattttaatacaaataaacaaaacaaaagcgaatgcaaa
aacaaagataaatgcgctaaatttataaataataatgatgataaaattgctacagtaaat
tgagacaagtggctacaataacgtagacgatgacgacgctggcgacgtcaacggtgactt
ctaagacttttctgctcaattaacaaaaacaaatattgtgcaaatattgtcatatccagc
acacaataccctgtatccacttaaggactcatatgacatcaaaaatattgtatatatatt
aagtaaaacaacaatactcttaaatattaaaaaaaaactttactatattgtaagtatata
atcgaatcttaggatgtataggtagataatcagacgataaagttatattgaaaataagat
acttgaaaaggcccaaccaaaaaaagttttatctgtttgcgcaaaaacttaaacacagat
taaagcagacgtgtggtatatctgtgtggcacctacgacttacatacatattagttcaaa
tatatatacgaatgtatttatgtatgcattaagatatattgccacaccggtttcgatggc
cggcaaacgcggcgtatgcgcaacgccagaacgcgagcaatgagaatcgacaacgtcgcc
gtcgtctccagctgtgtgagaaatgctttacattttgcccggctctggccgcagcgatta
ggtcactagccaccgcagatgtatatacaaatatatatacacatatatatgtgtacagat
ttatatatgtgcatatttatatatatataactgaacatgcgtttaaagcgaattccactc
aatttacttattgaggctcgaccatttgtcgaccagttgtgcgtttgaaatgcctttggt
tcagcaacagcatcggatcaaattttactgtgctctgccc
