# Supplementary material for: SMCis: An Effective Algorithm for Discovery of Cis-Regulatory Modules
Source: PLoS One. 2016 Sep 16;11(9):e0162968. doi: 10.1371/journal.pone.0162968 (PMC5026350; doi:10.1371/journal.pone.0162968)
Supplement: S1 Datasets — (ZIP) [file pone.0162968.s001.zip › dataset/Drosophila/eve/dmel_eve.fa]

>2R:5846824,5886823
tcgcgatgtttgttcaccagaactttctgatctgagtatatcagattgatttgctgttct
attttctgttgatctgtcagaaattatagttaataatagcatgtagtggacgagcagtta
cccaccttttttgagcagttccaatgccttttcccgctccattttgactagcatactgcc
aatagtgatccaaactttcttgtcctccgacttctccatcagccgcattgcctgccgggt
ttcttggcggcgtttatccattaccgtcagttcctgcttgttgaccagaattttgtcggc
caactcctcggtcttggttattatctcaatacttttgttcagatctgtttgcgacatttt
gcaaatgatatttcttcaaacagatttgctaaaaacacggaagtaaacaaaagtgaagaa
gtgagacccgaaaacgtactaacgcctcttaaacagctgttcgatcaggggcgcatcata
gaagagggattcattttacatgctaactgtatgaggaaacatttaactgttaacctgtta
atattcttcctattgtaagaaaccaccgcttgcatttcaatttaatcagttttgacgtat
tgataattcattcattcaaaatatcaatagagcgcttgtaaccaaatatggttacattat
agcacagcataactgcataacattgagcccctgtaaacacacattctacctgcgccgctg
aacaaataacatctcaatcgcaagcaaagatggccgcgtcataagttgatttgtagttcc
aaaacgagacgagacgtttgtttacgagcacaactacgccggactggatctccgccagca
ttcgggcagctatatatatacattcgaagggacaccaaagcaatgaaatccaccgacagc
gccaagtgcctgggcagcaagtccttggcaatctgttgcctgctcctccacctcctactc
tgcattagaccagcagtgtcgcaggtaaatcccgagcgataaacaaagcatttccaggtt
gaggagtttacaagtcccaagtcgctgcttgacccaaggaaacatatgtttgcagtgcgc
gcacatatgtttagcatattgattttgcagtagtgtgtacttcgcatgtgtgcgtgggcg
ccgtgctccgtggcaattattttgcttcacctagaggcttaatcttaatctcaatccccc
atttcagactcaaagtccacagcgttatctgcataatgtggacagcaatagcaacaacaa
cgaacgcctgcaccagatactcaagggatccggagcaggatcgggagccacgcagctcaa
ctggccacagcctccgaagcaaactgtccccaacgtcaagactgagctggccaagctaaa
caacagtgagttggcgtatttttacaaatgcacaccgtgtaattcactaaaactcgatcc
ccagcttacgtttaccagaacgcctggccggcaaacaatgtgaaactgggtgcagtgaca
gctgtaagtttcgacaaggccggcaacgtggtaatcttccatcgcgtgaatcgcgtctgg
ggacagaccacatttgataacaggaaccagtaccaggagaagtaccgcgggcccatcagg
gagagcaccatcctggcactggagcccgcaacaggcaaagtgcaatacgactggggcaag
aacttgtaagaaattgtaactcccttgttcggtactttaggtagctctatccagtgctta
tttaattgcaaatactagtttgcaggttagcaaagtgtgtattgcattcgttgaaatcta
atctaggcacaggtagaaggaagcatttcttccgagtccatgtggccatttccgtctgtc
cgatcaatatgccacaaacatttaagccctgcccacaattccaccgaacccccactagtt
gagtatcgggtaactgattgtctaggatatcgttctttatttttctcagtactcatttat
ggccgcgctgttttgtgtttgtataatacctacttcatttttcgtttaaattatctggtg
aagttaaattaaatcggtagtaaaagcattttgcatttgtaagttcaaaagttctaacac
atagtcaaaagtattttgtaagattttaatttcggctgtgaaattctgaaggcatatcta
aatttaagtaatcactagaatagcaatgtacttctacagccttataagtatgcccttcct
aattaaatcccatctcacacacagtttttacatgccacatggcctgaccgtggaccccga
agacaacgtttggttaacagacgtcgccatgcaccaggtttttaagttcccgccccgtgg
aggcgatggaaaaccagcgttgactctgggcgatgccttccagcccggttcaggacgcaa
attctgcaagcccacctcggtggcggtgttggataatggggacttcttcgtggcggatgg
atactgcaatgctcgcatccttaagtactcacgaaaaggcgaattgatcctcttctgggg
acagaacaccttctccggcatatcctacgacgttgcgccccagaacttcttcgcgattcc
ccacgctctgactctcgtcccggagttgcagttactctgcgcagctgatagggagaatgg
gcgcgtacagtgcttcctctcgagcaacggcacctttcactcacagtaccacaaccagct
gataggggaccgcctcttcagcatggcttacaccccggcagcgggtgagtggataaatct
tcttctggtatcggtgttcatgaggtgtcataagaacctttcgacggttaagcatctatt
taaaatgttgcattatcattcacattaccataacagagcatcttttgtacaaatctcaac
cctaaatgtattcattttccgctacaggtgggcagctggtcattgtcaacggaccaaccg
ccgagttaggcatccatcctgagcattataacgaggtgcacggtttcgtgctaagcatgc
gcagcaagcaactggtgtctaagttcggccccaataacctgcagttccagaacccgcacg
acgtggccgttacagccgacggcaatgagatctacgtggccgagctgaatccaatgcgta
tccacaagttcgtccaccgatctctggccaagccaatgtccttgtcggccagcaaggact
ctagggacagcgctattagccaagctgtgggaggggaccaggttcccgcagtggctgtgc
accacccgagcggcaaagcaatcctggtggcttcgctcatgctccttttcgccggctcta
cctttgccttggctttgatctttgcgcggcggaggaaacgaggtaaccaagcgaacagct
ccgctacgcccagtgacttggtgtaccgaaagctgactgcttccacccagagtcttggct
gatcggtagtgctaactcctcactcaatgtcctgtgttgtgctgtcacacttaactgatt
tagtgtcctgtacttataagctccaacctgtttacatttgtatccacaattgaatctccc
tatttacgctttttttggtgtcgttaattacacagcatgtccacttcttgtgtgttctgt
attcgttggcttacttttcgttcaactttattgtaattaaaatttataccgcatttatat
acaaattatatacaactttttatacaaaatacataagcatacaaacaaaatttacgttta
tccttaagtgtattctgttttcgtttttggtttgttccagtgcacgccagatcgcagatc
tatgcatgaactaagaagggaatggggtgactagtgttattgctcatataaatcccatgg
taattgttagttaatcagttgtaccaacatatcccacaggttgcctgcctttcggagcac
gcggtcgtcgccacgcgtgggagaaaagcgatggcttcaagctgggcggacttctcgatc
gggatcgcaacggattcgagaagctggaccagcaggccagcgacgaggagcaggagacga
agacactggcgagtgcccagtacgcctaggcgaaggaccaagacttacgcagctaacaaa
gcattcctagttctaactacctgtacctcattgaaataccgacttagttttacgcgagct
atgtatatgtgtgtactttaggtaactttatttaccttccttgtggtgcatatcgcagag
aattccgatcgtggtgtatttctagttgatttattgagccgtttgttcaatgtattttaa
acagcttatttatggaaacttcttttggagaaccgactatgcgatttttttccggttact
tatatttattctttatttaaaagaatacatttttaaaacgcatgcctctaaagagctcga
aaatatctgaaatattgtaagtgccacagagtccaatgacttgaccacatcctttaaatt
aattttttttttcgaattaaatcgaagttctcagcgaatgcgcctcatatattgcgatta
atttgccaaaaagaatatagtcgtatgaatctgtcatagtgtgtatttcgattatttaaa
gtctgcggcttaactagatttcgttataaataggtgtacaacatattgtgtcgacttgca
aggccccatagtggcgaatatgtttagcccctttcctcgtccctggttgccacgatccca
gaagacctagggtttagcttctggctggcggtcagacaacctgggcgaggaaaccctcat
tctcctccgttacaatagcatcgatgttgtagaatatagcatgcatagcaatcacgaagc
atgaagcacccagcgtccaaaacaaaaccgcacccgcgcccaccaggaatagcactggtg
ccgtcgccagattgagtgcgatgatctgctggctgggcgtcagttgttgtcccacgatgg
taatgttactgttgcgcacgcgcagcttatggcagccaaaagcggaagccaggatgacca
gcagaatgcagggagccgtgatgcttaagattataactattaaatggggtgcaataaggt
ttttagaatcacttacaggcagtatatcatcagtacaaaaaagatgaaaacgtagttggc
ctgaaaataggagagattccgaataacccggctatttagccgctgcatgctgatggccgt
tttgaaattgttgatgttgaagaagactacccagggccgcagggagtttcggaccatttg
gaagatctgcagcggtgatggcaggttggatagcgagggcaggctgcagggttcaagagt
aattagctattcgctccttgttacggtttactcacctttgcatgtccacggagaacctgc
ctccggaaggcggtggcggctgcatgttaccggataggttcccgccagtgtgtgccattt
tgcttgtgctttcccaacctcgtcctaacacttatcttagatacacgtcttcgctgcaat
ctacaattcttctttcgacaagtgtgggcgttccacaagtgttatgtgtatctttggatt
cgttccacttggtccaagaactgtcttgaggatgctgcggcgtttgtaaagcggcgagga
ctttagcggggtcacttctacatggaggcggcaacactttcgatgttgattttacgattc
actcttaatttgctatgacatcgttttcttttgagaaacagtatacaaagtttgaaaaat
ctgatgtggcagatagttctaggattgccgttgccgtgacgtgcggtgtggccagagttg
cgagtgcgcaaattctcgaaatcaactgaaaacaaatccaaagcgctgaatgcaatcaaa
catttaatacaaaactttttctctaaacatttgaattattttttaatgatatttttacac
aaaacaattatatttttctacctattactcgtgtagtagatggttatactagattcgttt
aaaaatgtatatatttttgatatccttgtctattaacttgaactattaaagctagaaagt
taagattagaaattcagtttctttctgatgatgcaacgccacaatttaaaaaaatgaatc
gattttttttcattttattacttgtcttgccaatttctagagctatgccaaaaacctttt
accacgcccattttaacactgaaatctgctacgtcttcacttttatgtgtagacattttt
taattttactatttgttatcagtatggcaaaagatatgttggatgcgcccaaaccaaacc
aaacccacacttttaaaaagttacttgcctatttttcatcttattatttttttttccaat
ttgtatagataagccaaaatgaatgttgaacttttccaccagctgagtaattggtatctg
atagtcgaggaactggactatatagttctctctgcttaaaaatgttttcatcacagaatt
acttattatttcttttaacaaggccaaacaaagcaaacatattaagcaattcttttaatt
tccttttatataagtaggcgtaacgaaagaaattttaagagtctgcgttgctttacaagt
aacaggtaagaatcgcgctgatattttaaatattttttgaacaatttatttgacggataa
cacaacatccattaaatttttctcaggtcttctggctaatacatacatatcttatatttc
ttgtatcttgtatacacactcaggttaaatgttacatttctatttacatttaccaacaaa
gagttttagaagttaagagagttttcatttgcattaccattatgaatatagactatataa
taaaagttctaacttagatatatttacagatatggatttttgacgtcataacatattgct
ggtgtgacacaagtgataagtattttttcacagttccggtatgaatcagatttttgattt
taacttaaaaaaattgtgtcttgaaatattcagaatggatttatatttgtttacggagat
ggaaattgattatcatctttttgttcaacggtattttgggattgtggagaaagtaaaaaa
taaatctcgttctagtcacgcggtatcagggtgatggtgtccttcatttccaaaaaacct
gtgaatgtattcgagtgttgcgactgttagatacctgttactcagtttatgaacctgcaa
catatggatatgtagaatttgaataatttggcgtgtagcaaggatatagctctgatcaat
ctattactacagttttgatatgtttaaaagtagtaggatttgaacgtttcctggtatcca
gaagacttttaggatgtgagcgttttaggagtttagggcgtaacaggggcgtggcacggt
tttaaagaaaacttacatgcttccttactcttaatgtttccgacatctcgacattcatac
ggacggacaggcaggccattataattaacccaaggaaagttgtggattggacatcgtgcc
atgaatcattttagcaatcgagataagcttgaacttttaagaccaactggcttttgaatt
cagtattcggttaggctttgacatttcaagatggtctcgatccatttttatttggcactt
ttgcttcaagcgatttccttggcgaattctttccaatttggtaaatagtggcaactacaa
tacaatatacatatctacaatttcatcggatcagtgtcagtgttaaatatatactttggc
agctcacggatctatttttggtctcaacaataattaataccttataattacaaaattgga
acttcattgggttgatttcgctacacaaaactatagtcttaccaggaaaatgcaatcttt
aataggatttcatacagtgttacaaatgctattttcggccattttgagctccattaattg
gtcaatttttgttaccccccttagcaaaattcaatttttgccgactagacgagatttgca
tcccactgagcaaatgtgaacctcttatgaagattctacatccccggaacatgacaaacg
atcaaaaatcacagtaccggaacaaactatgcaacattaatccttttgcccacgagctag
tgcacatggtttttacctgctgcccgatggttgcaggggataaactaccagatagcaggg
tctgcggacagagtcctccttcgtcatatatcgtaggcggcatggaggcacagtccaacc
agtttccctggacagtcctgctgggttacgaagcctacacagcaaagcagcgaccgtctc
ccatgtgtgcgggctccttgatcgccagtcgctatgtgctgacggcagcccattgtttga
atgtgaatgacttctacgtggcacgtgtgcgcctgggcgagcatgacaccgagaacgatc
ccgactacacctggctgccgaatggagccaagatatgggctccagcgcacgtggacatcg
atgtggatctgagggttccgcacgagcagtactacacgagaaatggaagacactacaacg
acattgctctgttgcgtctgaagagtcgggtgaagtaagtagtgtgctctttggggttcc
ctcttttcacattttcccatcgatgtcctctctttcagatacactcttcagatcagaccc
atttgcatttggcctggcattgaattgtcaacttcctccttcaaaaacttcccttttcaa
attgccggctggggcgattcgggtctgcagcaaaaaagcaccgtacttcgccaaggcacc
atcagtggaatgagtccggatgaatgcttgaatcggtatccaacactgctcgtcgataag
gacatccagatatgtgccatgggatgggatggcaccgacaccggactgggagattccggt
agcccgctgatggcttcggtgggcaggggtgctgatcaattttattacctagccggaata
acgtcctacggagggggaccctccagttacggatatgggccagcggtttacacgaaaact
tcctcatattatgagtggataaagaagaaaatcaatgatatcgctgaagatgaacgtaaa
atgaaatacaaatctgtaagaataccaatttaatttaacgttattaaaatgatacttttt
atgcatgcagaaatggatgttgttctttgttaacaaaatcgccaaaacagtcaagtaaag
aaagtacacaattatctttaaaaccgttcttgggacaaaaagccacatttaacatgatta
tgttaaaaacagatgtaaccattgagaattgcagacgtttgacataattcacattttgca
aacaaatccagatcttaactagaccaattctaactccaataaggatgacttagcctctca
atcgaaagaattcctcgactataagatagccttagtcagcaattggggagttcgaggtat
ataacgacacagctagttcttcttatcaagaacatgcttatgtatgtatatactctctac
tatatataatttatcgagtcgaatcaattttccttataactctaagagtaagtttcttag
aacaccacgaagagggagatttatcacgaattttttttgaaaaaaacttgtagggtaact
caaatctttaaaaacttaaagatttcttaacaaagttgacaaatttgtgtttgaaaataa
aataagcaatcttacaatcaagaaaggaaaaaaatgaaaaatgaaatattgtagggtaac
aaatttcaaattgtcgataacttgatatcaccttggccgcactacgaatattcgatggca
acagactatcggcgacgttacccacgcattttccgctagtcgcgccttgggcacactaca
gatccacagaaatttggttttggaaaattcctgaaatcgctgccgaggctggaaacaagt
cgatcccagcaccatcccatccagaagcacaaatcccgcaagcaaataggcaaccattaa
catggccgacgattggggtaagttgcgattggcctgggcggaagagtgggcggtgcgtca
tctgcacggcggacaataaacgtggtctccgtcgttgttgttgttgttgctgctgctatt
gctgttgttgttggagtgccgtgcaaccagccttgatgagtatttttagccactgtgcca
actaaccgtttgaaatcattgttattcaccatgttcctggaactcattctgttacctggc
agaatccgcagcagacagcgaggtggtcatccggccgactgccgccgccagcgtaaacaa
gtgggagggcgaggacgaggatgaggacatcaaggtgcgactaacgaaatccaagtgaga
tcgaaagcagtgccgcattcaaaccaactatccaagtgcccaacaacaaatgccatgggc
caaaacttgtttttctgcactcggtttcactttcgtttcgctgtacacgtgtgcactttt
gcagcagactgatcgaatcatttgtttatttgctgcccacaggacagctgggaggatgag
gaggaaaaaaaggacgaggagaagcctacgaaaacagaagcaccagccaaaccgaagcca
aataaggcgctaaaagccaaactggaacagcaggcggtgagataaggctcaaaagcattt
ctcaatcattggctatattgttatcatctgttattaacagctcctagaggaggaagcgga
ggcaaaacgtttggccaacctatcgcctgcagaaaagttggctgagaagctgcgattgca
aaaaatccaggaggcctctgatctcaagcatgcccaggaagcgttcggtgtgacgagtac
gtgcggaggtcttgacgccttcaaccccgagaccaaggaggagttcaaggaatttggcgc
aacgctcagctggaaggtgggccaattccgcgagtcggagcacttcccccaatttgttga
ggatctggtgcgcagcctatgcgtgaatcgtgagtgattagctggctgacaattaaagac
ggcttatctgatttgatttcgcaccttatctagtgagcgctgctgacatcaaaaaggtca
agatgaacgtggaaatcttgcactcggaaaagctgaagctggaaaaggccaatgctaaaa
agcccgctggaaagggcaagggcaaggtcactctccgcaccgaaaacgacgtgagtgttt
caatcgccgccgttcgagatcaacgaatgaacttatttaatccgctcttttgcaggacat
tgacggttaccaaaagtacggaaatgacttcaccgaagactatgacgacttcatgtgaat
aggatctataaatgtagcccgcatatatctaattattgaatgcatagttgcttgttgaag
agttcttcttgttagagatgctgcgcaggaataagagtcctttgttaaatataaaatggc
agaacctatataaatatgtaaatatatatttatataaccatacataacacaaaacgagtt
acatagtcaagtcaggcaatcaagaaacctcaacgaacacgcaaatccaactccaaaccg
aaagaatatttaggcaactgacttatggcgacagcacatgtatgtaggtcgtattcggaa
cggcttcttgtgaaattcatttttgtataaagaataaaactacagatcgatattaaacga
aaacaaagaaatcttgcttattgtgctgtatgggtgggtgtgtggtacgggtgtacaagt
atgatggtggaactgttgatgattgacaattgagttaattataggtagccgcttttatct
taccattaccatgaacttttcaaaggaaccataatttttaatttatttaaaacgatcaca
atgcgcgccgtaatttgaaggcgcttcactgtgaacggctttgtttgcatagccaagaag
aagcatcgcaaggtgtggtgtgtgacttggcttcaaaatcatattattgaagtagttaaa
aataaattcagttgtcgaataagtggatttcgtcataaaagaaagagtgctgacgcattt
gaagtgcactcttatccctttcaactcgtctattaagtattcaatgtgtcttcagcccaa
gttagcttaaatctagctgaatagtcagcactgtcgtcatttaatgcacgtgcggcaaat
taaaaatagacaagaatgagcgactttaacaaatattgcgaaggttttattagctataag
cctgccaagacggcctgattaatccgtacatcctgcagaagctgcgagggaagcgcttcc
ggactcggaagacgaggaagacatcggcgatgaggacacttgtagcgcacaggatcttgc
cgccgaattccagctgaagtacaagccgcaggacgaagtcagtgtgtccttgcagcgtga
atatgttcttagcctggccgcagatcaaggattctcacggatggccgccggactgtccaa
ttcagcagtgcatatctataatttggattcgggcgccgggaaactggagaactttagcta
tctgccgcccacagattcgccgcagagcgtaagcatctgtggcgttcgtttcctcgacga
aggaccacacaacatcctggtcggcaccaccgatggctacgtgcgcctctacgatctgcg
gctaagaggcgaacaggcgcggttcaagtacacgcagcaccctaatgtgcctccggtgcc
caaatcgctttcgtgcttcgacagaaacgccaacggtcggattatttgctgcggcaccga
acagtttcacagcaacgcgttcctcgtgttcttcgatgttcgggagcgccagcaaatggg
cgtctacttcgaaagccatgaggacgatatcacctcgttgcggttccatgcccagaatcc
agaccttctggccacgggcagtgtggacgggctagtaaacgtgttcgatgtgaaggagcc
ggacgaggatgaagcactgcttaacaccttcaacacggagagcagtgtggcccggttggc
gtggcacagaaacgtctacgacaaggacatcatatcctgcgtcacgaccactggcgattt
caagagctacgagtgcgaggagggcgacgaggtggcatccttcgagcggccggatgttac
ggcggcaataaggagaaaaaaagccgcaaacttcaacctgataaatgcccacaatcagga
agacggaggagtctttctgttggcgggcaccaacttcaacaaggggttcgttattaactg
actttggcctaatacccaagcaactgaataaccttctttcagcgagatcctgcgctccgt
tagcgttacctcgaagaacagcctccagccattggccaatttccagggaaacaagcagat
cgtcagagatagtcttttcgattcaaagagaagtttactttttacaggcggagaatccgg
cattgttacggtttgggcacaggacgcaagtggaacggcgttcagcagtgaaaaactgaa
ggccaggaaggagaagaaatcacgcaagcaagcgccatattaaatgtgtatttatgtttt
aaataaaggttttctaaatacgaaatttcaaatttaatgggtagcagcgttgccagataa
agggacatgtttactggctgacaggagctcactgatgtgagcgtatgtctacgagagctg
cttacgtaatttgagaaagtgttgcatacttttgagattgcgtttgagctacgttactta
catttttcccacatgagtcgggcatacacatatgtaaataaaaattgggttcactgtata
taaaatagagtataaattattcatcttatctaacaaatattagaaataatcaaaacacct
tataagtttatcgaatttacgaatttacgaatttatttctacatataaatgttgaccgcc
atttggactccacttaaccgcttaatttgcttaagtaacataagtaacttttaagattaa
tagtattgtattttgaatggtaaaagtccatcctaatctattgaaaaaatccgaaggaac
caaagtcattcaaagttgattcaattcacccccaccctgcgcactcagtgctcaatttct
gctcgcagcaaggtctgctgagtaaaaaattagcacatcctcagcgcagataaacgcatc
cttaaaacaccccctggccatcccacaagctagccatccatccatccgttcatcctgcat
ccgcatcccttcgcacagagagcggcccaattagtgctgcagtaggcatttcgaatccgt
acccacaaatcggctaatccgctgccactgcctgccggcccagagtccaaaagtcctgtg
tgcaatgtccagatttccgagtcgcagagtctaaatgttgacaaatacaacacctacgat
acaaataaaattgctacagaagtaccacctaaaaacgggcacaaccggaacgacttaatt
ttctcaaatttacagaaacagacgatgacataggaatgggaatggtgatggtgatggaaa
cacaggaagatatctcgacgccgccactgaagctgtgggtttgctcctgccgagcgaatc
caacgcgagtagggtcccattcggggcccgagtagccagagtcctgcagctcactcgaaa
ccgccactcaccgtggctaattgcccatcaataaagggcccgggcagtgaggaattcctc
cgaaagtcgggtcctccgttctccagccgaagattttttcgagcaaccaaaatattatgg
tgtgccccgctgttctcgcacagtcagcgcgaatttgctgcggtgagtcgatgctgtttc
gcaggaccttcttccattttcgtctccctcttgctcagcctgtccctgttcctctgcagt
tccctatctcctgatgcctgtgctcctttggcggcactgtgtcctgtcgtcgttgttttc
ctgtgatttgacatgtctgttagcaggatgcctgaccctgaggccgagccctggtctcag
tgtccactgttccactttgatgtgattcgtcagtgcggtggactactgctactgctctct
tgctggactgcgtcttgagtcctgttcggctgccccctcccgtgacctctgaccctgcac
tctgcggctttccagcggcgtttgttggcgaatctgaccccgagctcctgctgctccttc
gctccttcgctccttctccgcatctccgctctttggacttcgtacgaatcaaaattggtc
acagcaccgagtgaattgccccggagaccgcaatgcgctgtatttatagtaaacgtgtcc
gattgatttggccacccgtggcggctctgtcacagatgcctcaatttgcatctatcgaat
ggtttacatggctctaaaaaggtacctcgatgggttggtcacaatgtggtggcctctcaa
cattgcaaggctcttacttgtgaattattaagttattaactgctgcgatgtaagtcatgg
cagtttctgttttctttataggatatatataggaaggattaaaggaggcatgtacaataa
tatgagtatgatttagctcaaattccaaatatgataaaagtacaaagcatacgataatat
aatcaaattacgctgacaatcacgataatgttcttgtagtagtatttgtgtaatatttat
gtttttttaagataagaaacggtaataaaatccacgtaagtgtaaaaaatggatgcccta
atctatgccatgatgtgttctactttcgagatttcgcctctgccctcattgatggtttcc
cggggctacttggcccaaaaatcccggccgtccaaaaagacgatccttaaaaaagaaacc
gctaatcattgggccgcacaaagagcggacaatcgctcacctaattatttggcccgattg
tgaggagcggacagtcggctcgtggacgctttttgtggcctctttttgtttcgacaaaaa
gcgagccaattttttttctttctgggccactttgttgctctttttatgagttttttccat
tgtcagtttttccgggcctgtctcgcagccctcgattcccgcgatgcctgccctacaaac
ctcctaattacggcagttagtcgttgtccgggacaggagagtatgcggaaggacatgcgt
gagtttattgcccgctcgaatttccactaaaaattgggccgaaaaaaaaacaactaggta
ggactaggaactgcaaactagcaaagcggacgcgcctttttattggtgcaccttcggcgg
aaccgcaggataacagcagtaaaagcgacgacgaggacacaaggatcctcgaaatcgaga
gcgacctcgctgcattagaaaactagatcagttttttgttttggccgaccgatttttgtg
cccggtgctctctttacggtttatggccgcgttcccatttcccagcttctttgttccggg
ctcagaaatctgtatggaattatggtatatgcagatttttatgggtcccggcgatccggt
tcgcggaacgggagtgtcctgccgcgagaggtcctcgccggcgatccttgtcgcccgtat
taggaaagtagatcacgttttttgttcccattgtgcgcttttttcgctgcgctagttttt
ttccccgaacccagcgaactgctctaattttttaattcttcacggcttttcattgggctc
ctggaaaaacgcggacaaggttataacgctctacttacctgcaattgtggccataactcg
cactgctctcgtttttaagatccgtttgtttgtgtttgtttgtccgcgatggcattcacg
tttttacgagctcgttccttcgggtccaaaattatgccagtttgttttgtctctggcaat
tattggaaatttcattgggtcgatttcgctgccttccttgctcttcccttgagaaaagtg
aataggttgtgccataaaaatcgctgctcctgaagaccaaatgaaatggatttgtgtaag
cattaaaaacgcgaggcaagccccaagattcctccactgctttttttatattgcccactg
ctaaatgcagctaattcgtcgattgtttaaaaattaaattacttatgttgccattcatac
atcccctcacattttatggccatttgagtgcggggtgcacagttctgtcttaagtggcgg
atggaaaccaccacatttactcgagggatgatgtgctctaatatctcctcatcaaatggg
atggtttctatggaaaggcaaaatcgttgtaaagtgaggcggagttaaaaaataccttgt
tatagcctttttaaaataacacaagatcgttcgaattgactagaaatatcaaagtctttt
tgtattgaagcgagtgtagtctcaatttatgcttaattttaagaaatacatctctttatt
agccccaaaatgaaacaaatggtctactaattaagcaagtcaacagaatttttatgcaat
tattcaaaatgaaataatatatacataagatgtttttgggaatctgtcatggggtttctg
aaataggtttgccaaacaaattttaagtataaatgtatacatatgtcaactaataaattt
agcaaataaaatgtacctgcaagtatctataaatttattggaccaattttgtgtaaaaaa
ctgaactggcactcttcccaagaatgggacttcgaggactccttgctgaatcacttactc
aacccattccaactcatccaatccgcgcaatcatcataaattttggcctttttgttgtaa
ttgttttatggcagaaattactcaatcatcaagcataattccctcgttttcgccgtttta
ttgccaatttttgcactgcctttgcctttttcccgccctttcctcagcgttttgcgaatc
tttgccggcatttctattgcgcggacaatccggccagtgtgttggccatttacttgccat
gatgacgggcataatcagcgagatcggcgctttgtgagtgcagaatgtgcaataaagcgg
caacaatcggcagggattcgccttcccatattccgggtattgccggcccgggaaaatgcg
aaagtgtttgcggatcgagatggaagatagaggattgagtattgaaacgaggaaggtact
tccgccggcggacactttcgcctaaccaagccaatccaacccatcccaatccaatccaac
ccacccgatcgccataaagggtatttactgtcgctgccgcagagcctcgcttgacgactt
aacccaagcggtcgtttcgcgtccattctccggacggagtcaaagacaaaggccggcgga
ggtggacaataggcaaggttgttgcttgtgggtagggtttgagctatgagctatgagctg
tgagctgttagccctgaaccccgaacctcgagaattgaacctttcccggggcaagaaggc
ttgcatgtgggccttttccaggtcggccagtaggtagagttgttgcgatgcggctatgcc
gggcgagttaatgccaatgcaaattgcgggcgcaatataacccaataatttgaagtaact
ggcaggagcgaggtatccttcctggttacccggtactgcataacaatggaacccgaaccg
taactgggacagatcgaaaagctggcctggtttctcgctgtgtgtgccgtgttaatccgt
ttgccatcagcgagattattagtcaattgcagttgcagcgtttcgctttcgtcctcgttt
cactttcgagttagactttattgcagcatcttgaacaatcgtcgcagtttggtaacacgc
tgtgccatactttcatttagacggaatcgagggaccctggactataatcgcacaacgaga
ccgggttgcgaagtcagggcattccgccgatctagccatcgccatcttctgcgggcgttt
gtttgtttgtttgctgggattagccaagggcttgacttggaatccaatcccgatccctag
cccgatcccaatcccaatcccaatcccttgtccttttcattagaaagtcataaaaacaca
taataatgatgtcgaagggattaggggcgcgcaggtccaggcaacgcaattaacggacta
gcgaactgggttatttttttgcgccgacttagccctgatccgcgagcttaacccgttttg
agccgggcagcaggtagttgtgggtggaccccacgatttttttggccaaacctccaagct
aacttgcgcaagtggcaagtggccggtttgctggcccaaaagaggaggcactatcccggt
cctggtacagttggtacgctgggaatgattatatcatcataataaatgttttgcccaacg
aaaccgaaaacttttcaaattaagtcccggcaactgggttcccattttccattttccatg
ttctgcgggcaggggcggccattatctcgctacagcagttcccaaatggttatggctgga
cacccctgccgccgctccaacggggtggatgaagcccccaaaacccgaaagtcatggcag
ccatggcagtgtggggctgttaaacgtgcggcataatattaagacttcataaaagcgcaa
ataattcgctggcaggcgatcgataatacatacatacaaatatatagtgggatacacaca
ctctctgccggcaaacacacaccacccgacccgactgagcggcataatgccatatcattc
ttgatgaagccgataaaatcccattattaagggggcccgcccgtcccgctcgctcctgcg
gagcaaccgcctgcgggcgggcgagacaaaagattcgctcatccgctatgaataccaaat
cggaactctctctctctccagctcgggagtgccatggccagcatggccaggacctcctca
tggtcctgccgagcagagaacgcggctccatcccgctgctccgggtcctgctcctccgct
ttgtcccgcctcgttatcgccgctcagcaccgagagcacagcagcgcatccactctcagc
accgcacgattagcaccgttccgctcaggctgtcccgctcgcacctgcctgggtcgctgc
gattggccgctcccagcgacggcggccatttgcctgcagagcgcagcggtataaaagggc
gcggggtggctgagagcagcacactcgagctgtgaccgccgcacagtcaacaactaactg
ccttcgttaatatcctctgaataagccaactttgaatcacaagacgcataccaaacatgc
acggataccgaacctacaacatggagagccaccatgcccatcacgacgccagtcccgtgg
accagaagcccctggttgtggacctcttggccacccagtacggcaagccccagacaccgc
ctccctcgccaaatggtaagtttaaagataaagccgagcaaacgtgacgagttacttaca
cccaatctttcctctgtccaaaacagaatgcctatccagtccggataactccttgaacgg
cagccgcggctcggagattcccgccgacccgtcggtacgccgctatcgcaccgccttcac
ccgtgaccagctgggtcgcttggagaaggagttctacaaggagaactacgtgtcccgtcc
ccgtcgctgcgaactggccgcccagctgaacctcccggagagcacgatcaaggtgtggtt
ccagaaccgccgcatgaaggacaagcgtcagaggatcgccgtcgcctggccctacgcagc
cgtctactccgatcccgccttcgccgcctccatcctccaggccgccgccaacagcgtggg
catgccctatccgccctacgcccccgctgctgccgccgctgctgccgccgccgctgccgt
ggccaccaatccgatgatggccaccggaatgcccccgatgggcatgccccagatgcccac
aatgcagatgcccggacactcgggacatgccggccatccatcgccctacggacagtaccg
ctacacgccctaccacatccccgcccgcccggcgccgccacatcccgctggtcctcatat
gcatcatccgcacatgatgggatccagcgcaacgggatcgtcgtactccgccggtgccgc
cggccttttgggcgctctgccctccgccacctgctataccggactgggtgtgggtgtgcc
caagacccagacgccgccgctggatctgcagtcgtcgtcatcgccgcactcctccacgct
gtcgctctcgccagtgggatccgatcacgccaaggtgttcgaccgcagtccagtggctca
atccgctccatcagttcctgctcccgctccactgaccaccaccagcccgctgcccgctcc
aggcctcctgatgcccagtgccaagcggcctgcctccgacatgtcgccgccgccgacgac
aactgtgattgcggagcccaagccgaagctcttcaagccctacaagactgaggcgtaagc
ccgcgatccacacacactctctcccccccccccatgctcccccaaaagattgtacaaact
agtcttagtcagcctcatctatttattcccgaagattgtacagattgtagagtagctaat
tgtagtcataattaaggcgcaaaatcaaattaagaaataaatgcgaaaataacattgaaa
attatacgacacacactgtttatttgaactacctggtacctggtattatctacatatata
tcaacatatattcatatacctgagctgaatcgcttttatggacctggctctctggattag
ctgtggagaaacctggcgggacagctgcgctgctgactgctgaccttcccagggaaactg
tggcaaatcgaacggaagagcggcagagcggcagagccgcagagcgtgccgagtgtcctt
cggagtggccacccacaatcaggagtaagggttcccgatgcggcaccggcggggaaggga
acaacatccacgggggattggcacaagccaatggcttattaatgcgatccgaacggatcc
aagcgggagggcccattgcaaatgcagagccaccccgctgggcggcgaccttggcgagga
gttgggcccactccctgccacgcgtcaggttgcattgccaatggaatcaatttcggtgtc
ctcggattgcattgggctcggctaattaattgtcacctcacccgttgagtgacttttttg
tttgttggtcctggccttatgtttgctttctcttctccatcgccaggcaattgtcataat
tgagaaatcatcggaaggacgagccagtgcgagaaagagacagagagagagagagagagg
gctggtggtagagtccttctcgaatcaaatcccaatttaattaccgtgcaaaacatgtgt
ttcaattgctcagccgtggtgtaaaggggtgtcaattgctcataatcccacagctaaaaa
acgagagtcaacccaaaggcaggataaacgatgggtaaacgatgcgagcgaggcacaagg
atgtagataccagccacggatgctgatacacccagccagccacccctgatcccggctgtg
tctaatatctaattgagcgcctggcatcaaaacatgttttgacacttgccagccgagcca
aatgggcataaaaaatggtccttgaagtgttatccttgcagttggagtgccacgcacaca
cccctttcctttgctggtgttttgcggagtttcgtctcgtgttttcacttgggggatgcg
aacacacaagtggcagcattttatgatttgataataaagatacgcgccacggttccgccc
tggggaattccccagcagattcggatacagtaaattaaaaaatagccaaacaggaaatct
ctgcaggattgccggcgggggaatccgattgctgggtggttgacgcgacgtggcgcaggt
tgataattaatcatatggggattagggattaggcttgttgaaatccagaaatcatcaagt
tgtttattgcaaaattatgcgactagctgcccgaatggcaggcgagaggattagtttgtc
caaagggcagatgggaactgatgaatccgaatatcacatctacagctgctcgtccggcgg
cataaaagagttaactgatttcgagggagtaagtgtgatattattatcaattaggcattc
gcctctaattcgacatattctccgccaaagaaacgagaatctcgatatttccagcgttta
tgggggcaatcaatgctgcgatccagtggatacatgaccgcgcagatgcccagataccca
gatactcagatacttagatacacagccatgaatgggtgccacttcatgcgaagttctccc
acgaaacaatgcattattcaagagccaaggctctacgcatttaccatatgatgtgcaaac
aaaattaagttttattggggcgtgatgagtggtgagcgaggaactagggattgtcgagga
tgggtttctgtttcggtttcggtttctgtttctgatttcttttaatagtgaattagcacc
tcggaatcgggcgtttatggcgcaaactctcctcttaccagctgcggagccgacaaaagg
cagcttttgtggccaagacgaccgcaattcggtctctccatcgatttatgagctacgaat
ttcacactaactgtcaatgaatataaagtgatcatcagagggcgaggcgaggtggatctc
ccgccggtggacacggcgagatctgaggctggagccgggaatctggttgttatccaatcc
catgcctagccatagagagccagtgagattcccagagctgaatactccaaactgcgatac
tccattcacgtggtaattgcagtccgagagctgagagcgctaaacgaagtcgaaaatgct
ttatgaccctgccaatagatgaggggttttgcaatcagccagcgaatgaataaacatctt
tgtaaaatgatgatgccagcactgaaataatttcacacgtttctcgcacacacagcatct
atctagtgtgtgtatgcgtcatgaggggcagagattcggtttcggacgcggaatcgaaat
cggattcagatactttattggcatggtatttgccaatttgcacgctgtccattaacggac
catgcgccgtttatcggactcgtatgcgagccattctgccaatccattttcatggatatt
aacgcactgataatcgcgacaatcaaactcgtgtttagccaacagtcgcagcatttccat
accatgggggtggtctctgctgggtgttgcgaatgcgacgccaattggtcagggttcact
gtaaatggcccagccaaatgggaagcggcagttgaggagcgcccgaatcaattgccctga
tggatgctgcggctgtccaaagttgcagcttttcgggtcactccgcgctggggctggagg
gctataaatccgcaggccagataatgaaactagaatgattgaggcaatcactggtgtggc
cagcagtctgctggcggagtttcctacgctctgcgcatgtcctggatacacacagctcgg
cgcacatagcgatagatacagatgcagatacagatacagaggcagatagatacgtatgcg
gatacatagagcacgttacattatgtggcgaaggactggcgattaccgattccgcagttc
aggacctctggatttgcgatcctgcgcacgacgtgtcaactttattgcggtttgactttg
ccgcggcccctcgaaactcacaaacgtatcctggaacccaggatccctgggctctgggct
ctggactatccgccgaccctccatatccatgatttacaattctcgtttttttcgcgttat
ttttttaggggctttaatgaccgtcgtaaagccgcaggaggaccaggaccaggactctgc
tcacatttcgcgcactgattctaaaaaatgaaatcattttttcttgaatttcacggcgcg
cctcgagcaggactctttgttctcggccaggcaattgtccttttttgcgctcagctctca
gttttttcgtccagcgggcattacctacacggcgttttatggcggagatgatattcgcct
gggatcggttccgttttttaggccataaaaattaggcggcataaaaaaactgcattggaa
ttctagttctagtttcaagtttttaggtttccaggtttctgccagcccgcctagattcgc
atttcgcggaattcggaagcggaacagaatgccagaatggtcagaatcctggctgacctt
gccttttggccaggggccgtaaaaaaattgactcgctgcggtgcgcggaatattttttaa
atctgactttccaacaatctctgatctgggttcgaatcgtaaaaaaaaagcagaacaaaa
agcgggcattttcgtcggcaaatgatctgttaatgggccgggctaaaaaactaagtcaca
aagtcacaaggttgtccggtaaattgacccggttaagaatgtctgtctgtaccgagaagg
atgcaggacattcagcacttcaaagctcccaccgctcgaaggattcccccgaagattcac
acggctggcgggggggatcaacgtttgatcagaaaccgccggcggctgttaacggccaca
aaaagcaagtgacatgcaaattaggcagattactgctggccagcaaggtcaggccgccct
taatgggcgtgaccgctggatctacctccctccccacccctgcccttcaacggcaaagga
accgacaacggcagcaatacgatcaccacaaccaccgatcgatcgatcgagtgaccttcg
acctgccgcattgttatctgcgtgctgcgattttttcttcatttttcacaggccatttgc
gtgcgctcctgctgtccttggtgtgtcctttcagcatgcgtgtcctttttagcatgctaa
aaatcaagcgatcaagaatctgcgcgatcttagccggaatcgggattagtcgtttatggc
ccacgccctcaatcctccataaaacactaagcgctttcgcctaatgtatgtatctcttca
tatctggaaatctcactatgggtgtgggtgtgggtatctgtatctgtatctatatctgtt
gctgtgatgaataaataacttcttaatgggatgctgctcaaaatggctcccactcatccc
cattggcggctgggagagtcgttgggcatccggaagcgggggcagccaaaaatataccca
catcccatggatgccatcaattagcatacaattaaaaaatgcttaaacagggaaatcgtc
ttgggatgcgagtggttcggccgcagatgcagccgcagcagcatttgtatctccaagtgg
cgggcagcagatcaaagcgacgacaacataattgctgcttcacttcacagttctcaggca
cttaagatatacatatgtatgttgcatacatatctattgcgagtccggatctgcagcttc
ccctatcgatcttccctgttttttgtctgactgactgactgccggtgggcccttgagaag
ccatggcgcctgctaattgagatcgcggcgatcctttggatgcccacttgaggagttgtc
ctttaatgggtgaggcgcggaagtgcaggacttcctggtgtccttgaacgaccggagctg
atctaaatacggatcggaattgggatcgaaatcgggatatgcacaacacggtaatgataa
gcaggaggatgcactgtatccgtacctgagcccactgatccccggcaagtccgagacaaa
tccacaaatattgtcaactctttggctctaatctgaggcctaatcacttccctgaaatgc
ataattgtgccgcggcttttgatacgctcctggcggagagggagatgaggaaaggatgca
cgggaaccgcagccaagtggcagtcgagattggcaaatccgccagcggacaatgcccaga
gaatgggcaacaagtagcggcgaattagcaatcctatcatgcttttatggccggccaact
cttgcccgcgcatctcagttcatccgaagcgggaccaggtccaggttcaagtcgaggtcc
agtacccctgctatcccgtcaacccctttagggcgataatccttctaaatgtttgcatta
atttcgaggcgtggacggattagggcgtgctggctgggcggaacccgcagcagaaaccgc
cgaggacactgcaccgactgacctgcagcctacagatctctgatcttcgatctctaatcc
tttcgcatttgcaactgacttctgcactgggtccgcccctaatccttccgccgagaaggc
ggcagagtcgcgaggtactggcccggggtaatgggattatctgcgattaccccagatgat
ccgcagaaagtcaatctggttcaggggctaattgtcagcgaagtcaactaaatccaatcc
tttcgcgcccccttctgtttatttgtttgttttcgtttgttttgagaatttctggcaatt
aagttgcccgttttgatgcgcgggggcgggtgcatcaaatcctttcggcatacctgtcct
gcacaaatgctgaattccgcatcccatggatacccagatattcagatatcccaaggccgc
aaagtcaacaagtcggcagcaaatttccctttgtccggcgatgtgttttttttttagcca
taactcgctgcattgtttgggccaagtttttcttctgccaaattgcggagatgatgcggg
gattatgcgctgattgcgtgcaattatggacatcctgcgaggccccgaggaacttcctgc
taaatcctttcatccgcctacagaacccctttgtgtcccgttcgccgggagtccttgacg
ggtccttcgactattcgcttacagcagcttgcgtaaaatttcataaccctacgagcggct
cttccgcggaatccctggcattatcctttttacctcttgccaatccgttggctaaaaaac
ggcttcgacttccgcgtaactgctggacaacaaagacaaaaaacggcgaaaggacggcga
tttccaggtagcattgcgaattccgtcaaactaaaggaccggttatataacgggtttata
tggccagaatctctgcatctccacgaccgccagaagctgcgtaaaactgcaggctctgtt
ttgatttctgcaacttcagttaattgcccgggatggccagcaattgccggcaattataaa
acagcgcagatgtgactcagcttccatatctaactctatatctcatgccgaaaatctagg
gtggggagcggaggggcggggtgcgtgggtgacttgcctgccagggaaagggggcggggg
ttcagcgggtgataaatgtgcgtgatttggaatgaatgcgcatcgattaaaaccgcaggg
caatcaatttagcgccttttacgccaaattggctcgtacacaaccaattaatgtcagcgg
gtgaactgacaccatcgcccaccaccgcatccccctttcccctgttggccatccaccccc
gaaaaacaattacaacaacgaagacaagcagagggactgctgcagattccgctcaataaa
cctccaataaagcgaatccagcgtgaggcgtcgacgtctaattgctgttaactcgtcaac
taggagaacgctccatcctcgccgttgtgcggctccttggacgcctgattaaacggattg
gagatgcgaggtgtacagtcgagcctccgtaagggcaaccaaaagtaaaaaacatcgact
atttgaaatacaaagttttatatgtacatataatttatcaggctccggatgtaacttaat
taaaacatttccttttcataaaatattgctagctgatagctgctcaaaagaacaataaag
gtaataaattatgtttgcttgcaaacaattttcaatcaaaaaagtatgcgttccatctta
gttaataattaattacctggataaagacttttgaaacatatcatagcgtttctttgcata
ttcaatactaaccaattttttataaatggagttacaccgtttgtcgtcttgtcaagtagt
atcttcacaataagtataatacagaatcaagatagtaaaataaaacaaaaaatcgtgtga
ataaatcagagctaaagacgtcggactgtacagcagagtttggtggaaaagagagaaaag
cgaggagagcgctgtttgcatcatacaccgcaatgaatgagtgccccataattgtgactt
tgggtctgaggcggttccgctgccctgccccccgctcttcgctgcttcctgcgccgcgga
aggcgacggccatctttatcagccaccccgactccccactcctcttcatcgtcaccctca
tcgtcacaaaaactggtttccgctcgccactttcttttgctctctgcgcaggcgctcttc
gaagacaagagacttgcaggcgattggttgaattcgttctgcgtttctatggagtttgct
cccattcttttgggggcagcgaccacgcccaatgacgctgctctcctctctgccgacgtc
gctgtcactctcttaagtactaaaaaataaaactgaaagtaaagctaaataaaacgctgc
cataattggcatcgttaatgccaaaaccatgaatactaaaaagtttttacgagcataagc
tgcgattgagcagttattgtagggacaggttgatggccgagtgttctagggaaatgaatg
aatgaagattttttcttactaccaaaacttctacaactaagtgaaatagacggattgagt
tctacatacttcctacatatattttagatatagacatagccgaaaagtatgctgcacttt
ttcaataaaaacgtaagcagctacgttatcacgcatggcttcatagcagcgatcatctgc
cagcgagcatagccaagttaggcacctgcacacattgccactctttcctttagcgttgcc
acttcaatttcttttacaaaccatcgcagcgtgtaatcgatattttctaagcccaatcga
tgaatgtccggtaacgcacatcaccaatctgtttctgctgcctcatctttgaatttgact
aaaagtgccgatttccagctcaacgaatagtccaagtcgcgccgaattgtacaattaagt
taaaaagttcaacgtcaactagtttatcatggcagattccaaggggtaagtgaactggac
gccgaaataggcgccgactgtgtcggtccaagtcgaaattcacaaatttcgctcagtcat
tgagccgaaaaaaatacgcaagggccacatcgcagacatactattatttaattgtgaaag
gctttcgccgatttccgcgagacaaagacatttaccgcgacttttccactgctcggttgc
aaaatgttgcgaaactagggcaaacctaaaaaccgaagaaaaaaaaacgccagcgagaat
cgccatttgcagtacgttgttgttgttgttggtgttactgcccttgcagttgttgttgcc
gcttgaaaacttacgatttccctttgttgtcccaaaaatacaagtcatcctttgctggag
gatacaattttccggttgttgtagttataactttggatacgaaaaacaatactgcataca
tatatggcagctatttctataataaatcgcgaaaatcctaaactatatgccgaaaccact
tatttcaatgctacctattagtaataccttttttgatattgcattaattctagaaaagtc
tttgtgctccctcaactcgccagaagtaaaaaaaaacatatcgtttaagtaacaataaat
gcataatttacctcaaagtttagaaattattataacaaatggcgccaaaaaagttggcat
cgaatacaagaaatacaaacatacttttataactaaagacaataaacaattgtactatta
ttccgattaatatagatttttatgaacgatatagggtgataaccttttatgttcaaaaat
ctatcaataaagattgatcgacatcatcacgttagcaacgaaaaatgattcggcaggcct
aattatccagatgcttagttccattccgtattactagtgaaagtagtttccataaattta
tcaaaactaacaaaaaaggcaatccaaaaaaacaaaaaaaaaaacaaaaaaaacaatgtc
tggcggcaagaacgataagatggatcatgatggggatacgagggactttatgcggggata
tcacagcgagcaggatgagaaaatgaagccgaaagactcgttcgataagcggttaggcca
aattatatataagacataagatatttctttagcgacgagtcttacgcgatgcttttttct
tctaccctacagtgaagatctggctacggcgatcctgaagcgcaaggaccgtcccaaccg
actgattgtggaagaggcgcagaatgacgacaactctgtggtgtcgctatcgcaggtaag
attcactctcccaaaggccacgtcatcgcatggctaattcacatgacttggctgttcttt
ttcccccttaaactatatcaggcgaagatggatgagctgcagctcttccgtggcgacacc
gtgattctgaagggcaagcgccgaaaggagacggtgtgcatcgtgctctcggacgacacc
tgtcccgacgagaagatccgcatgaaccgcgtggtgcgcaacaacctgtgcgtccatctt
tcagatgtggtttccgtgcagtcctgcccggacgtcaagtacggcaaacgggtgcgcatc
ctgcccatcgacgaaagcaccgaaggcgttaccggcaacctgttcgagatctatctgaag
ccgtacttcctagaggcctatcggccaatccacatgggcgacaactttattgtgcgcgcc
gccatgcgtcctattgagttcaaggtggtgctgaccgacccggagccctactgcatcgta
gctcccgagacggtaatcttctgcgacggtgatccaattaagcgcgaggaggaggaggag
tccctaaacgccgttggctacgatgatatcggtggttgccgcaagcagctggcccagatc
aaggagatggttgagttgcctttgcggcatccatcgctcttcaaggccattggtgtgaag
ccaccgcgtggtattcttatgtacggtcccccgggtaccggtaagaccctgattgccagg
gctgtggccaacgagaccggagcctttttcttcctgattaacggaccggagatcatgtcc
aaactggccggagagtcggaatcgaatctgcgcaaggccttcgaggaagccgagaaaaac
tcgccggctatcatcttcatcgatgagatcgacgctattgcccccaagcgtgacaagacc
cacggtgaggtggagcgtcgcattgtgtcgcagcttttgaccctgatggatggcatgaag
aagagctcccatctgatcgttatggctgctaccaacaggcccaactccattgacccggcc
ctgcgtcgctttggacgttttgatcgtgagattgacatcggcattccagatgccactgga
cggctggaggtgctgcgcattcacaccaagaacatgaagctgcatgatgatgttgacctg
gagcagattgctgccgaatcccacggacatgtgggcgctgatctggcttcactctgctct
gaggctgcccttcagcaaatccgtgagaagatggacctcatcgatttggaagacgataag
atcgatgccgaggtgctggcgtcgctggccgtgacaatggagaacttccgctacgctatg
accaagtccagtccatcggcgctgcgtgaaactgttgttgaggtgcccaacaccacctgg
acagacatcggaggtctggagagcgtcaagaaggaattgcaggagctggtgcaataccca
gtggagcatccggacaagttcttgaagtttggcatgcagcccagtcgcggtgtccttttc
tacggaccccctggttgcggtaagacgctgctggccaaggccattgccaacgagtgccag
gcgaacttcatctcagtcaagggtcccgaactgctgaccatgtggttcggcgagtctgag
gccaacgtgcgcgacatcttcgataaggcccgctcggcggctccttgtgtgctcttcttc
gacgagctggactcgatcgccaaagcccgtggcggtaatgtcggcgatgctggcggcgcc
gctgatcgtgtgatcaatcagatccttaccgaaatggatggcatgggagccaagaagaat
gtgttcatcatcggagccaccaatcgcccggacattatcgatccggccatcctccgtccg
ggccgtctggatcagttgatctatattccgctgcccgacgacaaatcgcgtgaggctatc
ctgaaggctaacttgcgcaagtcgccgctggccaaggaagtagaccttacctacatcgcc
aaggtgacgcagggcttctctggcgccgatctgaccgagatctgccagcgggcttgcaag
ctggccatccgacaggccatcgaggctgaaattcgtcgcgagaaggagcgcgccgaaaat
cagaactccgcgatggacgtaagtcatttagcttagcgcaaaaaataagaatgtttatgt
ttgactatttacccatataatcagatggacgaggacgatccagtgccggagattactagc
gcccacttcgaggaggccatgaagttcgctcgccgttcggtgtccgataatgacatcagg
aagtacgagatgtttgcccagactttgcagcagtcccgtggattcggacagaacttcagg
tgagaattgaaaggcatttcttgttggaatccaggttactgatgatagtgtatatgttat
tgcagattccccggtcaaaccggcaacacctcaggatctggtaacaacttgccagttaac
tcgcccggcgacaacggcgacgatgatctttacagttagatttctagttttacaccgcaa
aacaaaaccacaaaatggaactttttaaatgaattttttccgtaaaaccgagcaagcaaa
accaatcacattcgcatcctggacgcggtaacttactacagcaaccattggctaagacat
ccagccgatggcgaaatcagatgacatacccgattcaatattcacttctttgataccatc
cttactcttggtcgcggatacgtgcagtaggagaaggttcccatttggatttgggctcgc
ctaatccgaaaccattttaattggcgaactattccgcgcctcacactaatcattcgtgca
ttgtcggtagagtggctccgatatatgagtttctataaacataattattaacgatacaca
tacacacatacatttaaagataaatacatatattaaacaccgtaaaattataagtgtatt
tggagctacatttttaagtgaataaaaattataaattcaacaaaatcatgtgctttaaat
tgaagaaatattgaaaaatagacgcaacgaggtaattgggtgttgagattaaagagcaag
agttacataatcaattatttatttttgataaggttcactagcaaagtggaacgttgcttt
attttaactgatcattggccacagtgcaataaaatgcgtaataaattaaattggtcggta
ctcgtatgagtgcagtgaaaaaatatgtcttcgtgcctcgatttctgcaagtccaattta
gtcatcaagagtactaaccaaatccatactgttcccatttgaaaatatcatttcatttgt
tttatcgcatttattaaacttgtattaattcgtcatgtttgctttttctggttttcaatt
gttttttcacttttatttttattaattctttgcgacataacaaggacatcttaatatgaa
gttagttgaattctttcatatttaaataatcattatcgcttcggtcttataaataaactt
tctttgccattcttttaaccgctcgttaattaaatcaatgttttggcatcggtaaatgat
aataagggaaataatattaataataatgttaatggcaaaagcaggaaactttgaatttga
ttggctttttaatgcgttattgcagcttcttcggcgcttaatttaaatgaaatgtgtgct
tccttttctctcagtgtctacaccttcaattctgcaaatatgcttttgttttgtttagta
atacatactctttatttgtttttcttttcttttcgtttgtatttgtttttctcttatatt
tttgttacacatacataattaatacgctttatgcataattacaacacaacagttaaaata
cgaataggctttactatttttgtatttaatgaactctttcatctgtgactttaatttgaa
gtttgcgcatttagagcttgtcatcggtgatttcaacgattttttaaatattcttttatt
tttttgagctttgcttgatgacagtattcaacatggcttgtgtgtgtgcgtgtgtgttgt
tgtattgggtggagtgtgtgtgcgtgttgtggttgttggtttgtggaagaaaatggccag
cactttctgcaccttaattaatttctataactttaatcgcttgatataattgttattatt
tatgtttttctcgaactcatctcctcgcgttctttttgtttcgaaaatttccaagaattt
gttgctttaaagtcttgaacatagactagacaccaattaagattaaaaacatacttttat
atactttagttgtattattccatgctggcaattttaacttcttgcagcagccatacaatt
ttacacatatgatattttcggtttctttatatgtagtttcttttagctttgaacacctgt
cgactgttggtatgccagttgaattgttttaatttaatttaatttaatattatacctacg
tatttatgcaagttcattgattatccctctacgatttgtttagttacgctgtttgttcaa
aacaatacggttacactcatataaagtagttggagtcgtttagatttagatttaggttta
ggcgttaccatagtttaagctcattcagttatataaatagagatataggtatgtttttag
gtatagggtagtagtacaggtattgaacagcaacaaaaacagtgggacatactaagtaca
cattatccaggccatcgatattgctttgattcgttttcgccgtggcccgaaaaaggatat
aaaggatataaatacatatatggatatatcgaaaagcggtctaagcaattatcccctggt
gcgctggtgcactccacttttccttttcccgttctcaacccgcgctctcagctctaattt
tcgtatttttcgctagtttttctcaaagttttctaagttgatcccatgcaacgtattgat
tgtgcctttagcattacatatttgttttcatttcgttccgcttcgagaactgaataacaa
aataacatcctcgtgtgcctattgtgagatcgctttaggaagtggaaagccttcatcatc
tcggggacctgcaaatctgatatctttcccactctccgatgcttcttagtacatagacta
gttacatacaaacattaattggttgttggttttggggttccccaagcgaatacttttcga
ttctggggtaagtatctcccgattgatgtgggaacttagctgatgtgtgtgtgtgtgcgc
gtgtgtttgtgtgttctatttgctcttatttgatatattttgcttacttttcgcttatca
gtaactagcagccaatgaaacaagtgattgcgttattttctaaattatgaataaatcaat
ggataacaaaaagttatgaataaacaaaacttaaattagtatttttaacatttccgttga
gccaatcgtttgttgttgcttctctttgctgattgcatttgaattcagttttgccgaatt
aaatacattacaaattacaattgctaaatacatacaatacaattcttgcttaactcgcca
gcttgcttgcttttctgttttggataagaaacatggcgaagcttcttcccaacatgatca
acactatctcatcatcatcataatcattattatcgtagtattatagattaatttcaatta
tcaattattcatgattaagtttaaatgattttgtgtccttgtgttttgtttggtatttgt
gcattgctgtggcttgtgatctgctcttatctgctgtccgtagagttgctcaattagaaa
gaaacatggttacaaattaaaatcctaagaagcctgcaagtgacctttcactttcagttg
ccgtgtgttctagctgttgatggtggtggttgttgttggttgcttggttgcttggttggt
tgttttgttggttggttgattgttcagactttttatcgtgtatcggtgatattgtttttg
ctgccgaatatcttcaccaactgcgactcgtagtcgtcaatgttgcgcttcataatatcc
atgcagggacccagcaaacgctcaaaggccttgacatcgaggactagatgaaaaagtggt
ataatcattagttaagatcaacttaataaaacgcatctgaaacacttagtgcatgctgag
gatgttgggatttcttgggaactagctgtttagtggtacttattaaacaacatatgtatt
agccacaccacacaccaaatccaattataagtataagttcttgatcaccacaggccccac
tatatcatctgcatttcgatctcttaccgatccatcaacctttagtgcctgtgtcagctt
cagacattgaaattttcatagtgctgtgggtttaatttcaggaatgatgtggatgttccc
ataacatgtaacatcttgtgcgtgtgtgtcggaacgaaactggctttatttactttctta
aattttgtatagctctggtttgatttgaatgatggtatatggtacaattgcaaatttgga
ataaaataaactatacaaataagaacgcttcaaactgatttcttcacaaattcgtattac
ggcgggccatgtcggtgaacatttgctcatagatcacgatattgcgcttgagtacatcgg
tcaggaagcccatgatgcgctcaaaggcctctgtgtctaggactggacggatttttgagt
taaattatataaatttaatgtatatttttttttaattaaaggacccattttcatgaccgc
atgtcttagcaacttgcgaaaaactttaaatccatctttgagacttaaatcaattttgat
caatcaattagggccatgaaaatgggattccaactattactactactacttctacaacta
caaagctaattaagcggcaagttgccgaaatattcgcgcagatcctgttccagatagcga
tatccactaatgctacgctgaatgcccccactacactttcccattaagcgttcgaagcaa
ataacatccaggactacacacagtgcacaaaacatacgaggaatggggcatgggacgtgg
acgggacaaagaacaaacaaagaacaaaagcattagggattaggtcaagcgggggatcga
ctgaaacgctttccgtgtagccattccgccggccaggacactcacatgctagcttgacga
cgccgcccgtggcgtagacggatgctgcccggggtcgatgtgtcaccagcgccagctcgc
cgaagtactgtcccttgcccagctgggagatctccacctcggcgtcgtcctggtccatgc
gcacggacaccgttccctcctcaatgaagtacatgccgtcggcggcgtcacctgggaatc
ggtcaaaaaatcgctgacattaggagggctccaaaaggtagagaggaaactctttttttt
tctaaagttcaaccaatctttgcagcttaaagtgatgatatatttaagtagttatatttt
tgcgggtatgaaataaacattttatggaaatcacaataaattgcgaattaattccattaa
atcccaagattattaataaataattataacaatttaaaaggtttcccttgaggtttttgg
ttttctttaccattccatcggtttaatttctattcctcgcaaaattgaattacacaatcc
acagaaaaatagcaaagattgcacgttgattcacctcagggagttggtccccgaactttg
ccattcacttaccctgtttgatgatgcgttcgccattgtcgtagctcttcgaaaccaagg
catccgccagattcatgcgttcgtagttctggagcacaagagagatgggtgatatatgat
atcgattgggggagcaatgggaccgaagggactcacctgcaaggccttcagcatgggcac
gctgttcaacagctcctcgtacattttccgcttcctgaaggccgacttcaagaggatgcg
gcggaaggtctggcgatccatggcccaaagtagaccactcgtttccgcctgcacggtggc
cgctctagatatttaagttcaacattagagacatgtctatgcatatatatatacttatgt
atacagccattagcacattgtaattgtggctcagacagcgcggaaaatttgactaaatga
atcgatcaaatacgagagtcgcacatacctgggcatattgtagagcagcgctaattcacc
gaagagtccagtgtgattgtaggtgttaatgtgcttgtcattaatatagactttgtagac
gccactgtgagaaaagggataagtgaaaaatgcgggggttacgaggttatcgggaaagca
cgaaaaatccacattaattgaatgcaatttataattgatgcgctgcgtgtatgtgtgctc
atcaatatgcaagtactcattaattgccatatcaaatactaattcgcattcaaacacgaa
ttaattaagccgctcgcaaatgaatgagctttctcttgccagcgtgagtaattttgcggt
taaagttctttgagtccattctaaaatggttaattcgcatccatatatacaatatatatg
gaaaatttgctcgattgcggtttatgttgttctttgctgtagcacgaagttgcgcttata
tctgcagcattgatgaatttaaacaaatatttgttttattcaaagtgaaatgccacaaaa
taccatagtattagtaccatagtaaagcttatcatttttctaaacaggtttgcaataatt
ttaaagagagtacttccatatcgatgccaagcttaagata
