# Supplementary material for: SMCis: An Effective Algorithm for Discovery of Cis-Regulatory Modules
Source: PLoS One. 2016 Sep 16;11(9):e0162968. doi: 10.1371/journal.pone.0162968 (PMC5026350; doi:10.1371/journal.pone.0162968)
Supplement: S1 Datasets — (ZIP) [file pone.0162968.s001.zip › dataset/Drosophila/eve/dmoj_gi20020.fa]

>scaffold_6496:4411629,4451628
tgaacgaagatttgcccacgttagggaagccgcaaatgatgattgtacgcgaatacggat
caatggtaggcaaacgagacaaatgctgacgcacctgctcgaggtatgtcaagttggaag
cctgacgcttcataatggtggccatgcgacccagggcggccttcttcagctgcttgcatc
ggtacaaagagtcaccgtatttaagcaggcgcacatagtccttggccacactagaaatat
aaataatatatattagcattgcttttacagggcattctcattcacttacttgtcgatcaa
atgccgggctgtgttgagctgacccagcgccagtttgtaatgatccttgtcgtacagcac
attcattaaatctgcatagaatggatgcacatcgtcaagcttggggaaatcctgtattat
ctgcgagagacgatcgtggaaattctgttgcgtgtatttaaccttgcgcgtgtagaatgc
gcgaatacgcgagattttatagcccttgtgcacgactgtgggtgtcttgcgctgtgtctt
cgacagcataatgtcgatgaagtcctgcaaagtacatacaaatacaaatacatataaata
aattgcatattgcgcattttgtaaacattagatgtgaggttaggttgcatgcactgtatg
cgctgggtgctccgacaggcgtaaactaataaaaatgcttacctttgctggcggcaccac
catgatctttttaaagttgtacaaactcatttttgtggctatttatttattttccacggc
aaaaaaaggaaaataaaagaggaatcgctagcataaacaccacgcggtgttcgcaacaaa
ttccaaaaagagctgatgtagagtttagagatggtaactcaaaacgataggcctaaaaaa
catcggaaacatccagaatattcggaatggttggcaacatgacagcttctttatcgaata
agatatcgatgctgaatttttttatctttattgacgtattaagaataattgagcttaaaa
tgttagaaatcttacaaaactgattattaaggaataattaaaaagaaacacataacttct
gtgtgatatacgattggtcataagtatgaatgctgcaatataatcgcagtattgtaaata
ttgatgttgtaatgttactctcttctagaaacgaatgtaaataaactcttcaaaatcgaa
ttagacaaaatgttggataatgcgcgtgcaaaggggtacaaatgtgaacagtgcaactat
acaaccaatcgctccttcgacctgcgacgccatcaacaacgccacgaacgagtgaaaccc
ttagatggagttacatttaaatgcactgaatgccaattggtgaccaaatggaaacgaaac
atgggacgccacatggagaagcataaaagaaacgcagcaatacaaatggaagagggtggg
gaggaagagcagagtcaacagctggacgaggatcaggctatagaggagtatatagtggaa
gtaattgaagcagaggaagacgaatacgaagaagagctaaagggagctgtagagcaacta
aacacaaatgtaatcttagagctgcctcaggaggagactcatcaggcaccgccaagcaaa
tcccagaagcgtttcaagtgcgagctctgccgctacacatcgaatagagccttcgatttg
cgtcggcataaacaaacgcattttagagtgaaagttgtggatgggatggcctataaatgc
tccgaatgcaatttcctgaccaagtggaaacggaatatgaggcggcatatgcggaaacac
gaggatcccgacgaagatgttcaaatcaaggaagtcaaagaggaagtgtgcgaagaaacg
cacgaggaaaccattgaaacattctgtgagccggtatatgaaccacaacaagtcaaggat
gaaccttcgtccgaggagtatatcgtagagcttataaatgcagagctactgaattcagat
ttggatatggccacaatatatccagctccgtcggaatgctccgagacgcaggaaggttcc
gaggcgcagtcgcaggaagaagtgccggagaaacgctttaaatgcaatcaatgtgaatat
gaatcaaagcgcgcttacgacttacgaaggcattcgcaagtccacaagaagattaaaccc
attcaaggcattgcttatcaatgtaatgaatgctcctttataaccaaatggaagcggaat
atgcgaaggcatatggagaaacataaacccaatcccgtcgtggaagctgcggcagatgag
caatttattatggaactgaaatcaaatgcacaaatggataaaagaaagattaagctggag
gacgatcccgaggtactgccatcatattggattgctctaccatcaacatagagcggatcg
atcctacagccagaaactgtaaaagtttatttgtatatatgtgtagaaacaataattata
ggaaattatatttaaataggagtattttattgtatctgtatatttctgtcaataaaaatg
tttaaaaatagctgggatattaaatcaaaatatatcaattgcatttcattaatcaaattc
ctagatgcagtggagtgggaacatttaaaaatagcatgtttgaaaatttgtatatcaaaa
gatgtcgaaatgtagattaagaaaccactcaagttaatatataaaaaaatatgcaattaa
tttaattttaattatataagaacaatcactttgtcatacatcgatacatcgcatacgaaa
tgaattatcgatgtaacatacatataaatcgctgtgacaaaaatcgatacacggatgtta
catacatcactagtttcgatacattttttacatagacaaccacacggaattgttgcttaa
attttacttaaatttaaaaacaaattcctacgtccttgcacaatatattaacgcagcgac
aaatacaaatagttctattgaaatggccgacgactggggtaagtgcacgtggatgcgtca
tcaaacgtaaaacgtgggcgctgcgcatgtggcgccccctaacccatccgcttcctccca
ctcccttcacttaaggaacgcatttgtgacaagaaaggagacatgcatccaaccttgata
tttatatatatttatagcaattgaaatgacatgtacttatgtgtatatgtttttatgctt
atgtatgtaataataaaattataaattttattaattggcagaatccgccgccgacagtga
aattgtcatacgaccgaatgcagctaacaacataaacaagtgggagggcgaggacgacga
cgaagatgttaaggtaaatatagtgtaaaagcgcatataccatattgttaacaaatcaac
ccaattgttgctgctgtgttgctcagcaacctttgttgctgacagtggtgggcagagatt
aaagcgtgacacgaaagagcacgacgtcaccaacaagattcgttaacatatactccacac
atttgtataaatgtacaatattgtaccttctagtagaatgaagaatgaagaaatgaaatg
agctattaaatataaagttttttatatattagtaaacatagacataaaaagaactgtata
ttgcatatcaaaacacgtatattgatatcgtgctgatacgacttagtattcgtgtcgtat
cgtaaataatccaacacgcattcatctctaatctaaactagttatttttagctcttttgt
taaaacgatttcactttcaaattgttgtacacgtgtgcacgttaaaaatgcactattcat
gttgataaataaactaactaactaacctgttttcaatattcaggaaagctgggaggatga
agaggaaaagaaagatgaggagaagccaacgaaaacagaagcgccagtcaaaactaaacc
caataaggcgctaaaagcgaaattggaggagcaggaggtaagtttgtaaacatataaaat
atatttaaataaataaatatacatttaaattaatagcgccttaaagaagaagaggaacag
aagcgtttagctgagatgacacccgaagaaaaattagcggaaaagctgcgcttacaaaag
attcaagaagaatcagatctaaagagtgctctagaaacattcggtgtcacaagtataggc
ggtggactcgatgccttcaatccggagagtaaagaagaattcaaggagttcggtgccacg
cttagctggaaggttgctcaataccgagaatccatacactttccacaattcatagaagat
ctagtgcgcagcttatgctgtaactgtaagcgatcgcaaatacatatacaatatgtgttg
ataataattgtaaattccctcttatagtgagcgctgctgatattaagaaggtcaaaatga
gtgtggagagcttgcactcggaaaagcttaaaatggaaaaagcagctgccaagaaatcgg
ccatgaagggcaagggaaaagtttcgttgcgaacggaaaatgatgtaggtcgaattgaat
atcgattatcataatatttattaactaccaatatctcttctgatgcttttaggatatcga
tggctatcaaaagtatggcaatgattttaccgatgattatgatgattttatgtgaataat
aggatcgatagttacacgcatataactaattgaatatacatatatagttgcttgttgatg
tcaaagaaggaaagagggagagagagttgagagatgttaaagaaaattgcgcaggaatta
aatgtccttttttgttgattttgaaaatactgtttaaaaagcgccatattaatataaata
tatgtacatacatcaaaccgtgtgcatatatatatatttttatgacaacacagtcagaca
gacacacatagacaaaccaatatacacaaaagcatgtaaaaaaattatatatataaatac
ttatatatatactaaaaaatacatatatatttaatagaataactaaagtcaagtcaagca
agcaatcaggaaacctcaacgaacatttttcacacacacacacatacacgcaggattaat
taggtacacgaatggcttcttgtaaattcacttttgtataatactataaagcgatattaa
attgtaaaacaagctcaaatgttgtctctatttacttatttatttaacattggggtctta
ttttgaattcgattattatcgacttatcggtttaacttttttaataatatctgcattacg
tttgtgacgtcatttagcaacattcagcaactctagccctgcggacgattttgtagccct
ggcccaggcacgtgtagcttatattcggttgtatacaaaacgtaaatatgagtgtcaatg
aatatattgctggtacttacaaatagttgttattttccattggaagattattttatatta
tattggtatctatttattttagaggcagcagctattgaactacccagctcagaagatgaa
cctgatactgaacaggcagaggacgcggacgtctgtagcgatcagcagttggcaaacgaa
tttcgtgtgcactacataaaggatgaagcatcgttaggctttgagcaatcgtatattcta
agtttaactgcttctactgattttacgcgacttgctgtaggccaaaatattccggctgtg
aagatctacgatttgagtaaaggaggcgaactaacgcaaatacaagagcttgttccacga
tcattgcccttgaagaagagagggcgagaagcatttaatcgtggtgttcgctttttggaa
gataatgggaatacattgctagccggctactcaaatggacaagtgaaactcttcgatttg
cgcacacctgtcgaacaagcaacatttatgtctgaattcgtacctcctgtgccaccatct
attagatgtttcgatcgcaatgcgaatagtcgaatcctgtgctgcggcacaaagcttaca
accagtgcttatttactcttctttgatataagaaagcgtaaagagctaggctcctactgc
gaaagccactcggatgatatcacttcggttcgatttcatgacacatatcccgatttgctt
tgcaccggcagcactgatggcctaataaatgtctttgatatcaaagaaagtgatgaagat
gaggcgcttaaaaacacaattaatactgagagcagtgtgcaccgtctcaattggcatcag
gatgctaataataaggaggttatcacttgtattacacacacaaatgatttcaagagctat
gaatgcttagaaggtgatgattggttatcctttaaacgttctgaaattgttgctggcata
agacgtaaaagtccagccaatttcaatctaatcaatgctcacactatgctggataaggga
ttatttttgctagcgggcacaaacttccatagagggtaaatatctaaatccttaaaggta
tattcagaatcttaaaatttcttttttttagtgaagttttgcgttctgtaattgctccgg
ccaagggcttgttgaagccttttacaaactatgttggtaataaacaggttgtacgcgaga
gtctttacgacgccaagcgagatctgcttatcacaagcggcgaaaccggcctcatttcca
tttggacaagcgatgcgagcgacgtaaaaagcaacgataatttaagaaaaatgagatttg
ccaaaagtcgcaagagtacaccgtattaagtagtccttaatataaatataatattaaata
aatacttttaagttaaagcaatgtcttttcgattacattttacattcatgcctttcaaat
ataaactccgaggcagtcttgtgctagctctcttactgtacgcacgtacctaaggattag
cttgtcaaagaaaataaaaataaaaacaagtccacgattaaaagaacaaaacgaacttta
tctccaggggacaccgttatgtcgcccaaagtaaagcgcactgcgctaaaaatagacact
ggtcagcgaccaaacgccaacaaaaactactactcgccgttgcaaacactaatacaacca
aacgacgagatcgaaatcactgataagaatgaagatgagctcgagcaaatcagttctaaa
aacaaagtgtatgttcccccaataacggtcctcaaatgcacagtggatcaaattcataat
atctgcaaacaaattaattgcactaaatattccatcaaaaagatttcaattggaatcaag
ctccattgcgtcgatataaatgaccataaagccgcgtgcagtgtaatgcatggaaaattt
gaatatttctcctacgccgataaaaatgacaggccatacaaagcactgctgttggggcta
gataaaatggatccctcttcattaaaaaatgagcttatcggtcttggtctaaactgtcta
gatgttaaactggttcagcgaaaaagaccaaacaacactgtcctaattctatacgtggtc
ttcttcaccaaaaaatccatcacactcaatgagcttagaaaaaaccactcagttatcaac
tatgtaagagtgaagtgggagtatcaaaagaaatccagtcaccaaataactcaatgctac
aactgccaaatgtttggtcatggctcaaaccgctgcgccgtgaagtcgtattgctctaac
tgcgctggacctcacaaaaccgctgaatgtccggatggatctactgttaaatgtgccaac
tgtaatggttcacataaatccaacgacgctaactgccctagtaggattagttacctaaat
ctaagatctcaatatcggtcgcatcaagtaagacccaatcgtactaatatttctttgcca
ccacagcttgattactccaatgcgttccctaatacgctaagtaaatcaaattttcattca
agcgccagatgggttaaccataatggcaatcacactcctaatgtcaacaaggatcttttc
tctttggaggagatcaagtcccttacatttgagcttataaaaaacttaagaaactgcaag
accaaggcagaccaattcgaattaataacatcattggcatgcaagttcgtacataatgtt
tgatcatctctcaattataacttggaacgctagaggcgttaaaaataagaaagatgagct
ttttgctttcttaaatagagaaaatgtagatatctgtctactaactgaatcctggcttaa
cagctcattatcaattaaaaacaataattacttttgttacagatgtgacagatctagtag
aagaggaggaggggttgccattattattaaaaaatctattcgccataccctgcttcccct
ccctaacacaaatttaatcgaatctattggcataaatattaccattaacggaactacctg
cacttcactgttttgctgttattttggtggtggtcgagcggacccccttcaaaaacaaat
ctttacaaatgatttgcgactattaacccgcactcctggaaacttagtgttaggaggaga
ttttaatagccgacacaggctctggggctgtaaccgagcaaatgtctggggatcattgct
gtacaacttctcattatctcgtggacttacagttcatttccctaatgaacactcttatgt
accagcgagtgctagatatcaatcgtctacgctagacttatttgtttcaaacaactgtca
actgttatccaatactatagcaataaatgatctaggctcggatcatctccctgtccaaac
aatactgcactcaaattacactaaagttaaaaaattcttctatgatatcaaaaacgcaaa
ctggactgtgtttggtagaacaatcaaccgactattaccagactgcgactccttccccgc
tagttcgcaggacgacatagacaatttaataaatttgtttagcttagtgatcgttgcagc
taaagagcacagtattcctaaaagagaaatcaaatcttctcccaaagctctacctcctaa
tataatctctctaataaaacttagaaacaggcaccgtcgaaattggttgagacgcagaaa
tatatgtgatctgactctagttagatggttcagccaactagttaatattgaattatccaa
actcagaaacgagaactggaataatctcttatcctcgctagaaaaaaattcttccccctt
ttggaagctttcaaaagtcatcaagaagaaatacagtggaatacccacactcacacacaa
tcagcaaaatttcgtaagtgccgataagaaagtcgaactattagcatcattgttcgcctt
gaaccattcgcactcagctaacctcggtgatccatccactagctctgaggtcaacagttt
cacggggttattggactccctgcctgttgaccacgacgaatcatacctgacaaatgtcca
tgaggtatcttcgattttaaaagagcttaaatccaagaagactccaggtctggataacat
tgaaaatgtgtgcctaaaagccctccctcgtaaaggagtcaaatttctttcattccttat
taatgagtgcctacgcctcggatattttccacataaatggaagatctctaaagtcattcc
catcttaaaggcaaacaagcctcctgaatgccctacatcatatagaccaataagtctgct
ttcatcagtcagtaaaatcctagagaaagtcattaagaaaagattagttgactttactga
aagtaataatgtcctttcgcctcttcagtatggcttccgtcgtgaacacaataccattca
tcctctgggtagaattaaaaaaattgtcaaggccaattttagtagttccaaatctacggg
tatggtcttgctagacattaaagcggcctttgactctgtatggcatgaaggacttgtgta
caaaatgaacctcttacatttcccattgcagattattaaaataatacgcagtttcttgaa
agacagattctttacagtgtacataggcaatgctcattcacgtgcaagttatattcctgc
aggttgcccgcaaggatcctgcctctccccaatattatataatatctatacatccgactt
ccctgctttaagtggatgcacggcatccattttcgctgatgatacggcaatcctttgctc
tggtaaactggcaaccgatatctcagattctctccaagcagcctttaacgttctagttgc
gtactttactaagtggaaaattcttataaatccggaaaaaacccaagcaatatactttac
aagaaataggaaaaataattatattcctctacatcctattaatctaagccaagtagacat
taactgggagaacaatgttaaatatcttggtgtcttgttagacaaaaaattaactttttc
tgatcacgtccaatttattattaaaaaaacaaatatattaattaaagtgttatatccatt
cataaataggaactctcgactaagtttagaaaataaaatgtacctatttagatcaatttt
ccagtccacaattttttacggggctccggtttgggctgatatagctaagactcatatctg
taaaatccaagtcttgcaaaacaaaatattaaaaagaatatttaatctcccgtggcatta
ccctactgcggagctacactatattgccagagtcgaactagcgtcagatagattgactaa
gttgcacacaaattttgtaacccgttgtagttattcatcttacctacatttacaaaacag
taatgaacccttataagcaataagcaattagtcttaattttaattttaagtttttagtct
ttaagtcaatttacgaggtttttgtttatacttttccttcaaaaataatgtttctaaatg
taattaaatttcctgaacaaataatattaacatttaagcagaaaaggtttatggcctgta
ctcttaactttcacatgtaaatcactcacacttgtgtaaatactgatataaaataaagtg
ttccttataaataaataaatgaataaactccgaggcaaattccgtatgattttaaatttt
agtgtcagttggatttacgttgccagaagcaataacttatattacgaataaatggtttat
ggagttgccactcctttagaattttttggcttgcatgcaaagtcagcttgctttagcaca
tacgcatgtactaaaacgttaagactgttgcgtttgtacatgacgtaaggctgtccgtga
cgttttctatgaatactcttttggggtggttcggcgaaaccattgaaaaacttaaaaaaa
aaatcgatgcggtgttagagtatatattaagcttatgcttacctataattaagagttgaa
tacttaaaacttatatctttatacaatataaaataccaaaaggaagacggggtatacaag
aattattttaattattactatttattttagagctactataaaaatctgtatattatattt
ttatattgaaaaaattttaatatatatattcatttaatttatatcttaaaaaacatataa
ttaaaaaaaaaagtgtaaaaataaaaataataatatgtcaaaatatataattttatatat
ttattaagttttgaatttaaataaataatataaaataatagaataaacgtacatttattt
taaatttaactttatttaattataattaaatattcattgtatagcaaatattaaagagtt
ttaaaccaatcttcttattgtttttatatagatactaatctcctttcagccatgctcctg
catattattcctctcaaaaagtctcatcaagatctgcttagtaaaaaattagcacatcct
taacacatactgtttacacttaactcactatcccactctccttctctgtctctataattt
ctcaattacctttcttcgcattgagtcccatcccgggcccaattagtgctgcagtaggca
ttgcaaatgcgtgcccacaaatcgtctaatccggtgccactgggccgagagcagtgcgag
ctgcgagctgcgagctgcgagttgcgagctgtgtgaggctgctggtgcctaaatgttgac
aaatacaacacctacgatacaaataaaattgctacagaagtcccacctagaacgctctaa
ccggaacgacttaattttcacaaatttacgccaggatgcaggacgactcgatcgggtctc
ctctccacttaccgtggctaattgctcatgaataaattgtttcggttttcgaattccatc
gaaaatgcatggactgcttcgctctctctgtctgacttacatatgcctactctatctgtc
tcgctctagcgctgcgagtcctgcggagcaaccaaaatattatggtgttccctgctgtta
gcgcacagtcaatgcgaatttgctgcggtaagagatgttgctgcttgttcctcatcttcg
gcaggctctgcatcgtcctgctcgtcttctcgttgagtgtccttttctgctccttgtcgt
cgctctgcgacatttgacatgtctgtttggcttgaccctgagtttgtgttccactttgat
gtgattcgtcaatgcggtggactaccggctaccgacacagcagactccagactgcagatt
gcagacctctcaacctcaacttcaacttcgacttcgacttcgactcggcctgccctaagg
attcccagtctgcgctctgaccctgcaggagtcagcgtctcctgccgactgcccaacagc
gtttgttggcgtatctcagtgttgtttgtttggctgcctgtccgtttgtttgtgccgccg
tctgcttgtttgatgctgcactggcattcgttcagctccgcatggccaccatggtcggtg
ggttttgagttggtttgaattccattccacctcctggtggttcgcataccgcaatgcgct
gtatttatagtaaacgtagccgatcgattgcggttctgcttggccatatcacaaatggat
gtccaagaagctggaacgaaatgacgagagggagaggaagagataaagagaaagggagtg
acagagagaggcagtttaatgaatatgctataatatatctctgcttaaagtctacataac
tgacttattgaagttttctggctgtttatgtagctataaaagaaatgatgtttatattca
atatattatatacgcatatatgactaattattttagttatttgaactgcacatgcgacct
tatcagagaacatttaacattaccgataaatatattaatataccataatgttttatttat
gtattacagtaataatcgttccagcctctattaatatacaatatggttttatttatttat
aatattaatagtccttaacaagttaatttgtaagccaagccaagcatatatctaagtata
tttaatagacaaaaaatataaataaaatagatgtaattattaaaactatgttgaaaaaat
attaatagataatatttaaaagtaactaaatatacgtatacaataatatacatgtgtata
tgagatcttaacagaaatatcagatgctccttagattctagaggaactgcaatgtataga
cctgtagaaccatatctatctatggaatcttcctagatatttccaatgcactaaaaatat
actcaaaatttaactataaaagatgcagatgtttttaatgcactagaaatatagttaact
ctacgtaggatttaaaatgatctttaaggtgcaatttatcatatacataattcccaataa
tcttctaaatatttagtatatatataaatattttactatctttaaggtacaattaatcat
ataaaaaattccagttaatttcttctatataatgtatatatatacataaatattttactg
tgatgcaagtgatatatacttaagatacaatataaaagcgcatcctttcattcctactat
aatagtgatatgatatatggttatccatcatactactttcaatgtgtaatccataatgaa
atccatcaatatgcttatttatgcaaatttccagccatagatacaatagtatctcaaaga
tactgagtagctttttattcacgcacttctgccgctgcccaggtacatctctctaactct
ccctcgttcccatttcgcctacttatccggccattcagcaactgccgtccactgccagct
tcccgatctctctgcgccagctccgccctaaaaaagaaaccgcatgattatgcgcccgca
caatatgcaacaatggctcacctaattatttggctcgtgttctctttttcttctcgttta
tgtctcacgtttttttgttcgtttttgttcgggccgacaaaaagcgagccaatttttaaa
cgatttgtttctctttttatgagttttttccattgtgcgcatttttagctgtttagctgt
ttggctgctctacaaacctcctaattgcggcagttccgactccttgtccctggctgccct
agctgcaggcagcgtcgtgcgcgtccctttttattgcgcgaacgcatttccactaaaaat
tgtgccattttttctctcccatttcattgtttggccataaattgacatgttttaggtaga
cgaacgcgcctttttattggtgcaacttcagccgaaaattgtgcgacaaccgcagcccaa
cagcgagtccttcaccaaggacctgcccaagtggcaaacgaaacttatgctcaggccgct
ccctaagacatatatatatgtcatataaagatagttgatacaataaaaaatattgatgca
cataaaaactatttataaaagaactaatatttacagacttaaaataaggcaatatagact
ctttagtaaattaataaaatacaaaaaaaaaaaaacaaaataataataataataataatt
aaaaaaataaattaaaatacaaaaaattgttttgataaatgataaagtctttaaaaatat
tttaaaagttatttgagtaactaaatactaaaaattgtatttaaaataaaaacattcaag
aatttatcgagaggaatattaatacaaatttttatttatttatttttagagtatatatta
atatttaattttttgatacatattgctacttaaatatctataaagaaattaaattaaata
cataaaaaatacacaaaaaaaaaataaataaacaataaataaacaaaatttcagtttcta
atctcaaccttctgctcattgctattttctatatctattcgttgttttctaaacattcac
atcttgcaacgcatctcacccaacataaagccatatatccttgctctaaatatcctacaa
tgcggtgctctcattttcgcgtttgcctcaatataaaaattaacgaaaataaaaaaaata
tatgtatatttatttcagttctcgattttttcctttgtttttctgtacggcaaaaagaaa
gattgtttgtcataaatttttggtaaagatttttgagtttttggtcccgttttgcctttt
tgttatgtttgtggcaaagaaatggttcaagaacttatttcctcaacatatacatgtata
caatatatagatgtttatgcagatttttatgggctcgtagcgtcgtatggttcgttcgcg
gaattttcatttgctgtccatgtcctgtcgcgcattccgaggaccgtatattaggaatgt
agatcaaaaacttttttgttttcattgtttcattttttcgctgcgctagtttttttcccc
gaagccagaaaaatgccgagtgccgactgccgactgctctaattttttaattcttcacgg
gtttttatggccgggccggaaaaacgttttggaaaacatgaaaacgcacagagcgcgaac
gttttctcacaaggttacttagcaccatttatatgcgcatatatagagtagtctcccggc
tttgcctatttacctgttaattgtggccataattcagtgcgcagccacgtttttaccaac
tgtccaggcatatttttattagggcgtgccctaagcgcatattacgatcgtaaatctatc
gaactgaaggcagctattgaaaactagaaccagaattaaaaattgacaaattatttaatt
tttttaattgctaaaaatggaattaaatgactaaatatacatatataaatttataattat
aattatttatttactagattatataactaggcctagacaagttgagatcttagatgatga
caaattattttctttttgaactattagatttctttttgtttttttttcattatagaaatt
atgcatttctaggcttaagcttcaatgtaataagttaagctaagattaacattaatactt
ataaacagatagacaggctcaacgactcactctggcctacacagctttaaaatatactag
acacagtttacacattgtttagaagtagttttaccataacttcatattaataactatagt
aatatgtaatatatatagtatagtaatatatacgataaattaatgtataattatgtacaa
tatataattacatatatataatacatataataaggtatacataactaacagacattattg
gctaaataactgatgaaagatatttttgttgatcaaaaagacggttcagtggtttagtgg
cttagatattccagcatttactaagcaatacctagccaacctaaatttatcagactcagc
ctctgaagtatcacaaaagtctttaagcctgcagtttgaggcgaactatagccatacatt
gatacgactagatatgtataaaaaaatgagaatcagaaatttcacgatctataattgatt
ctaagggcagcgcccatatccgtaacaatttgcttgcctgtataataaaatgcctgtata
taaaataacaaaatacatgatttttataaaagaaactaaaacaggaaaaaatgaatttta
atcgaaatttttatcagttcttatccacattccataattctcaaaagaagaaaattcaca
atttgattgacaaatgcctcagtaataatgaaataaactgggcttaatttctacaagcca
taatatgcatacgtatgaactctgtaactgtgtgtgtgtgtgtgtgtgtgtgtacttccc
ataatcagcataatcagcgagatcggcgctttgtgctagcaaaatgccaataaaatgcca
aaagagcaacaaaaggcaacttccatgaactgaggttttgggccaagccaagccaagcca
agccaagccgaagccgaagccgcttcgaaagtgttcgctggtgatcggttaggggtcaga
gggtaggggtcaggtacactcatctcaactcagctcactttcgcctggcgcgaagtgaaa
ggttagagaataccgttgtcgttgtcgttgtcgttctcgctgcctgagccgtcataaagg
gtatttactgtcgctgccgcagtgtcgcgttgatttgctcgttgaaaaaaggtttgctca
ttctgccgtagaacaaaaccaccggacagcggacaccggaccgcggacggacgatgaaca
aaagcgcagatgaatgcacaataggcaaggttgtggctagggttcggcagtgggcaaggc
ttgggcttacacggcgactcgatcaggtcaaacacacaggacgcgatgcaggagcttagg
tagagccgatgttcggcgagttaatgcaaattgccgcgcaatataacccaataattttaa
ctaactcacaacgacaacaacaacagcaacaacaacaacaacaacaacaactggttgagt
tacttagtaatgcataacaatgagagcgagagacagtgaaaccgaaattgaaattgaaat
tgagcgagatctgtaggttgaaggtttccttcatccagccatccatccatccagccatgg
gtttggcattgagctgcttgtgcgttaatccgtttgccatcagcgacattattagtcgat
tttacaaagattttgagcaaacagttttcactttcgagttagattttattgcagcatctt
gaacaatcgctgcgtcagagacaaactaggaaattggatgtggattttggacacacgctg
tgtctctctactctcagtctgcactcagtcgccgtgctctagtttcgctcgactaaggtg
atttagttggaattgatgtcatgtcattgtgtttgactccgtgtttgaccgggttaccct
caggcaggcgactttaactttcagtttaagcggcgactttaactcccttttcgactttag
ctgctggcatttgacgggcctttccgcaaaggccgcaacatctttgtttgtttgtttatt
tagtggattagacagcagagagcgagggagaggcagagagagagggctgagcagagcggg
gcttgacttggttgaacttttggcgaacggctttagccgcgcttgatccataagtcataa
acagacataatgatgacaaggattagctaaacacacacacacacgcatatatatatggca
taattagcgttttctgaaatttggtttatttttgccttttctccctgaacagcttaagcc
taagccaaaaccctagcccaaaaacccgcgcaggtatcaaacacgcttacgcaagcaaaa
aaaaaaaaggaaaataaaacagcaaatacaacaaaaaacaaaaactggcagcactttagc
tcgctttgcctccagacgcgcccctctcaattggcgcccccttgtaactgcgctctgggt
acagttgcgcctttaggcaacatgattatatcatcataataaatgtttgccgcaactaaa
ctgaaacttttcaaattaagtttcaacaactgcgcccccaaaagtatttcattgtttatg
catgtgcggctatgcgtgtgagtgtgtgtgtgtgtgtctgtgggatggcctctgtgggcg
ttgtccaaaagttttgctttatttgcacagataaacttcatttactgttaaagctgagac
gccaaccaaacactctccctcacacttgcgccattgccttcgctctctgcctcgccctgt
ccctgtccctgtccctgtccctctctctttcccactcccaagtgtgagcccgttaaacgt
gcggcataatattaagacttcataaaagagcaaattatttggctgccttcgatcgatatg
ccaaactgccagcgagtgagcgggagctgtaaaagggggttgctggcgctctggtcgctc
ttcctctcgttctgtgcattatgccatatcattcttttgcctgatgaagccgataaaatc
ccattattaagggggccactcacgtctcgttcgcacccgtggcgctgcccgcttgcggac
aagcgaaacaaaagattcgctcatacgctatgaatatatgaaatcgcattcgcctctcgc
agcatgaacgagcgacagcgtgagcgagagagaacgagccagagagcattgctagtgctg
ccgctgctgttgctgctgctgctccatgataacttgattatgggcagcagcgactgccgc
tggcttggaccaccgccaggctgcgcattatcacgctttgcctgcgcttttgccccggct
ccttttttatgtaccattgttccggcatcgtaattgccttcatcgtcgcataattgtcag
ccagcagcagcagcagcagcagaagcagcaaaggcagcaaaggcagcggcagcggcagca
ccacaacattagcaccatcgttcattgcaccgcagcaggcagtgcgaggcaacggcaata
gcagcactctatgcacaaccgtagtgccgtctcgctcgcgcacagcacaagccacgctca
ttggctgttggcctgcctgcggcagccattgctctgctgccttggtataaaagagagccg
gggtagctgagagcgatacacttgagctgtaaccatcgcagagtcagcatcgtcgcttta
accgttaagtcgtttagtcgtttcacatttcgcattcgcactgcccagtccgagcactgt
gacttgattattcggagagatagtgacaacgcccatacacacacacacatatatatatat
atatctatatattgaacaaaatgcacggataccgcacctacaacatggagagccatcatc
atgatagcagcaccgccgttgaccagaagccgctggtcgtcgatctgatctcaacacaat
acggcaaaccacaaacgccgccgccgtcgccaaatggtaagtgtcccgctagcgcaaacg
ttgctccaatcgacaattggctaaccgaatctctctccttttctcctctctatagagtgc
ctgtccagtccagacaactcattgaacggcagccgcaactccgagattcccgctgatccg
tcagttcgtcgctatcgaactgccttcacacgtgatcagctggcgcgtctcgaaaaggag
ttctacaaggagaactatgtgtcgcgcccccgccgctgcgagctggccgcccagctcaac
ctgcccgagtcgacaatcaaggtctggttccagaaccgccgcatgaaggacaagcgccag
cgcatcgccgtcgcctggccctacgctgccgtctactccgaccccgctttcgccgcttcc
atcctgcaagcggctgccaatagcgtgggcatgccctatccgccctatgcacccgccgct
gctgccgccgccgctgccgcggccaacccgatgttggccaccggcatgcccaccatgcca
gtgccgggacactcgccgtacggccagtaccgctatgcgccctatcacattcccgctcgc
cccgcaccgcctgcgccgcacatgcatccgcacagccactcgcacgccatgcaggccgcc
atgcccatgggctatcccgccgccatgttgggcgccgccgccgttgccagcatgccgccc
agctatgccgccggccagctgcagctgcccaagacccagacgccaccgctggatctgcag
tcctcctcgtcgccgcattcatccacgctgtcgctgagtcccgtcggctccgatcacacc
aaggtcttcgatcgcagtctcagtccgctgcgcagctccgccgccgttgtcgtcgccacc
accagcagcccgctgccagcgcccggcctcctgatgcccagtgccaagcggccagcgtcg
gacatgtccccgcctccggcttgcaacacagtcattgcggagcccaagcccaagctgttc
aagccctacaagactgaggcgtaggcacctgccctgccctgccctgtcctgctcccccac
tcggttctctcatcctccccttgtcaattgtacaaattagtatttagttgttgttgtggt
cccccactcccttcgcccctcgcctctgctcagtgtgcagaattggaacaaaagaaaact
atttatcagttgtacataaattgtaaactagcttgtaattttagttaactttagttaaac
gaaaaccaaaatcaaaaatcaaaaataaaattatgaaatgcaaaaacaaacaaatttaac
aaattttctcatttctatttacctggccaactgctggctttacctggctgcatgtggagt
ttaccttttgcagcagctgctgatcttgacctcgagggagagagagagagagagcgagtg
agtgagtgagagggcaagcgagcctgtcgtgtggcacgcttgaccttcaggctgcagcgg
ggcccacccacaggcggggcgaacgcatgtggcacaagtccttaatggcatattaatgca
attgaagcaggacgaggagcaaccgagacgatctccgccagattgtcacacgcagcgcct
atccaactgtgtgccaaatatccttttctctaccaattgcatttgcacttttgcagcaat
gtccttgccacaagcagcaggcagttggccaccctgccacgcgtcaggttgcctcgcctc
gactcgacttgcctcgccttgcttatcctgtcaatgcgtatcagtgtcctcgtcctgcta
attaattgcttcactctgtgccgtgttttgtttgttttgtcattgtcaattgtcataatt
gagaaatcattggcacaaggacaaacacaaacacacacacacacacacacgcgtgcatga
aaaggggcctcgcctctaatcaaatttgtatttaattgccaggaccagaaacatgtgttt
caaattgttcaattgcctggctcaaagggtgtcaattgcctcgccttatcaacgtgagct
aagcccacctaactgaacccttaaatatatgtatgtatgtatatctgcagctactatata
ttcatgtatctcttccctatctatgtgtgtgtgtgtgcgctctatcaaaacatgttttga
cagcgcataaaaaatgttcgtcgcacccctttcgctgccttttttatagggggatgcagt
tgggaatctctgcacgcggcagccaagtggcaacattttatgatttgataatgccagata
gcccacataaaaaacaaaggaactcggtgtgggaaagactagatgatgccctgtaaatgg
aatggcctctatttctatttctacttattaaagtacaaaatcgatagccaagttttcact
gctttacaagtgtcttaatccactctttgtaggcgtgtccgccttatcgatcaattccga
atagtaatagagcaaagaatcacacctgtaacaaggttttagaagtcataagaaaaactt
tatcaggcataatatatgctcaaagtccagacttcgccatcgatatttatcgatttttta
ttattgcagccaagtagtgggaattataattttatatacctaagaatcgacttaattaaa
ctgtattcatcgattatcttatgtgttaagctttgatatgtgcctaagaattaagtttat
taaacaaaattttatcaatttttcaaaaatttagttttaaggggaaaaattaaaaatgta
cagccaaatgcgcataagagtgaagtacttagccagagaaatgcaaatactgaatagcat
tgcttagatgaataaaggagatatggtttgatgggtcgatagattgagaaagctcgataa
atagaacgatgtagttagtcctaaagctaaggcctaatgctagcttttatatcttacatt
ctattcaattcaatgtctatattatacccctttttctatgactacagggtatctaggaag
agagagcagtgagtctaccctggggacctgggtcaggggacttgggtccagaggcaacta
aattaaaaagcgcaaacggaacggctttggcctcaactgtgggctgagctagtacgaggg
gtgtgcgaatgtgtgtgtgagtgcgaatgtgtgtgtattgttttggtgggcggggtaaac
aagtcgattaatttctgtttaggggtgtgactgcccggccagcaggttgttgataattaa
tcatgtggggattaagttgtttttgccaagtgctgaaaatattagcaggcaggtttattg
aaaaattatgcaccataaaaaaggagatgaaaggctgagagcgggagtgagtgcgagagg
gggagagaattacaagcgaattactgtggattagcgagcaacatttgtcagtcagcagcg
gcagcagcagctgcgtgattcgtatccgaaataaaaacaagttaacagattttcagattt
ccaaacaaaatataaatgcggtattattatcaattaggcgggtatatctaattccacacg
cgattcaacattttattgcgcacaatcaatggcatttggcactcgaatgaatggccgaca
cttcatgagaacttctcccacaactcgaacagaagagatgaacagagatgcgatgcgatg
agatgagatgagaaacaaaaaataagtaaatagaaaaacaatgcataattcaatagctca
aggcccagcccaaacgcatttatgggggcaatctggccgcccctcccgctccgccgcctc
ctgcgatgttcaaacaaaattaagttttattggtgcgcgcagtgagctgagctgagagat
gatgagtgggaaattgagcgcagctgagacaaacccgaaacccttcgacagtcgagaata
cagccaactgagctaagcctcgattttgtgttttgctgcttctttttctgatttctttta
atagtgaattagcacctcgcctgctgccgccgtcggcgcactctgtttggctttggcttt
ggcttcgcctttatggccatcatctggctgtgttttggctgtcgggcccactttcccaaa
accgtcggcatttgcacaaaagccagcttttgtaaccaggagtagatgaatctgttcacg
tgtgtgtttgtgtgtgtttgtgtctgtgtgtgtgttagttcggggcaaccgcaatttaga
catccacttcttagccccgctctttatgatgtacgaatttcacactaagtgtcaatgaat
ataaagtgatcatggcacagtcacagtcataagtcacaagtcgcaagtcgcagtcacagc
cagagtcacaattgtagcttagagtttcggcgagatcagagctcggcccttggagtgtta
tacaacttggtttcattcccagcgtttagccagctcagctgtcccattcattgcgtacag
gaactaagctgaagagcccaacactagacaacaaaaatgagactcgcaacttgaaaaatc
aaagagtagattatttaaatgatatgtgaatatgttagagtaaaagctgaaaactgttgc
atatagtgcttatatatatattatttatatatactaaatttcttaactaaacttaaatcg
tattaatttttagagggattgattgattgatatagcttcaaaaccaaccctttaaatatt
ttttctagccatatttgatagatacaaactttgactagatttcaaatctagcgcgtattt
tggtaatgaaaatattaatatatttttcatattttaagacaacgcgcaactttaaattta
atatttcatgattttttttgtttgatgtatattaaaattttaaagcgaaaaacaagcaaa
agatcttagttggtaaaataaatattgaaaataaatcgtgagcccattttcaaacaaata
ataaataacttagatgtaggtattaaatactttaatcaaataaatttatgaacatattga
atctattatttatacataaataatgtcttaagaatcttaattttaagttttaattttaag
aaatcttgataaataataaaaacaattaagtttttggcaaaggatgagaaatttgaagac
gccagctttgctactgaaggcttatgctattaacactaaagatctgtgtagatatttaca
tttcaatattgattaaattgaatatgctcatatatcataagacatctcttgagctcatgg
cacctgtctaatccatatatacctacatgtaaaatagcagtatatacttatatattaact
attgtataatgaaatcccacatcagtcacttaattttgttgcacagtgtatttaaagtag
atatgtgattttttatgcagatgccaattgagctttgtattgtttgctgttgctttgtat
tgtgttttgggcagcttttgcaaccacatgcggttgccacacacagacacacacaaacac
acacctacatacacacacacacatagagcatttctagttgctgtcgtcgcatgaataaac
atctttgtaaaatgataatgccgctacgcacaaataatttcacacatttaacgcatacac
agcggcccaatcaagcggtcaatcagtcagtcagccagtcagttagtcaatcagacaaca
gctagtcaattagtcagtcgtttgtcataacacgcataaaacatgtccaacaaaaacatg
agacataaatatgcgtacaacttattataatttctatatgtctgggatagcttcagctat
gaggagtggggggtgggacgatctctctggcatttggccaattttcatgctgtccattaa
cgaggcaggcgtccacgcttatctgtgagcatttttctgttggtctcatcattttcatgg
atattaacaactgataatcgcaacaatcaaatcgaatggcgagaaatgaggccaacgcac
aaacttaatacagagggagagagagagagagatagatagatagagtggatagagcggggt
tgtatatgatgtcagcaaaaatttgtgttttattttcacatttccatatgcaattcgctg
cgctgcaattggctagggttgagctgggcagttggcgctggagctgaaggttccaggcat
tagagcagcctgataagctgcgaagcaattgccatggcaaaaacacgaaaattgccataa
aatttgaccagtcaaagtgggagagggagagggagagggagaggaaggttcacaataaag
cgaaaataaaatcaattgctgttgatagatgctgcggctgtccagcgcttggggtcgccg
acaataaatctgcagctgagataatgaaactagaatgattgcagcaatcactggtgtggt
ggaagctggaagctgagcattagagagtgtagaatgtgtgtgtgtgtgttgtggctgcgc
ttcagtcaatgcgcatgtcgagtgccatttggcatacattatgtacacgattcgtctgct
ccggctcaggttcgcctgaacggatcctgcgcatttgaaacgtgtcaattttattgcggt
ttgactttgcccaaaaaaaaaaaaaaaactggtatagaaaaaaaagagagggaagccagg
aaaccgtaaagaaagtcagccaagtcaaggaaaagccctgaggctgactgcttcttcttt
ttcttcttcttctctctgtttctttctggcttgactttgtgatttattgcgctcgttttt
ttcgcgttatttttttagggcgttaatggccatcgtaaagccgcagtgggcctgcttcca
gctcgactgccaacaccaacaccaataccaataccaataccaatccaactgccaactgcc
cattgcagttgcagttcgcgcactgattctaaaaaatgaaaacagtttttatgaattctc
tggtctctgactcggactctggccgcattgttcaatgtgcgcctgatcctgcgcgttgtc
ccttttcgcatacatttctattttttgtccgctcgcctcttcgctggatttttacctagc
cctcttttatggccaaacaaatggcagcgattatattcggtttcggtttctggctctgtt
ttttaggccataaaaattaggcggcataaaaaaactgcattggaattctagttctagttt
cagatttttagatttttaggtttttgcacatttccttttctagttttctatatttgtgtt
tttattttttgtatttttttttttagaattcgcagaatttcggaagcggaacgaccttgt
cgcgctgcagcggtgcgcgaaatattttttaagaactgacttttcgtaaatgtcaattgt
gatcgcagctcatcataaaaaaagatcaaaccgaaagtctctagaaatgatttttttatt
attgacctaaaaaactaagaagtcgaacaatgcgaacggcccaaaaagtcagccaggcct
agaaggcgaacgttaaagcagagtaaagtgtgatttacacattacttacaaggctagcaa
aatcaatgtggctaacggggcaatgggaattaacttctggccgggtcaacactgaagacg
aaagagagtgaaaatcgacagtttatggcagagtaaagaagcggggaggtaaatatctat
atgtgcttgagctgagtctttgtttattaaatttaagtttagttaagaaagtaatgatat
ttagggcttaataatcataataaaatttaattttagttaaaaaagtaataatatgaagag
cttaatagggaataataaaggcgagccgaaaggcaggaagttgttttgaggctatttctc
acaaaatagatagatttactattttcatatattttatttaatctttgattttttactttt
taaaagaatcaaaaatttccaaataatctacacaggcaagctatatgtttcatgatttta
cctctctttctttcacaattttaaatttaataagcattaataacaaaaaacattcctata
taagttacttatattagttgagcatatccagcaaaaaatttaaatatattaaacttcact
cttataactacagttcctacccttttgtgactacatgaaaaatccttttcagctaggaaa
aactaattaaatcatccttggaaagccgcaggatgcaaattgcgcagtctcaaaacatca
aatgccgcaagccgattccaattttccatgtcttcgattagatgcagcttttttgaactg
agccgcctggtcgctggccacagttgcggatagatttgtgtcgatgttgcatccacatgc
aaattacgcagattaattgtggcagcggtcacgcccattagccagccgcccttagtgagt
gagtgtgtgtgaatgtgtgtgttgcgtgtagctgcaacagcagccgtgaccttcaacctt
ttgttgttgtcgtttctggtcgtcttctttagatattttttcacaggccatttcatgccg
ctgctcctgctgctgctgctgctgccgttgttgttgttgttgctgcctgttcgtcgtgtc
gtccttttttgagcatgctaaaaatcgcgacattttatccagaatttctggccggattaa
gcattttatgacggcaaatgctgtcaataaaacgctaagcgctttccgctaatcccccaa
actgtaaaatctagcttcgtctgtatctgtatctgtatctgtatctgtatctgtatctgt
atctgtatctgtatctgtatctgtatctgtatctgtatctgtatctgtatctgtatctgt
atctgtagaatatatattatctgctatatctatattatctgtatactccatattatctgc
tagacccttagttgtctctcactctgggttatttttattgtttccagctcttcctttatt
tccacccgccgccattttttattgatcaatgaattcggcagactaacaagccctcttcac
tgccccctccactgccacgcctgccagctgcttcattgaaatgacgtagaaaaaatgaat
tcaaatgtgaatccggaactctgagccaaatatagctcaagtctttgagtatctctcatg
gatgtagctctcagtgacaatgcaatcaattagcatacaattaaaaaatgcttaaacaag
gaaatcaacagcagcagatgcacagcagactcagtccatgtagctgatgtagaggatgta
tctgtggtagtagctgcatctgtatctctacagatgcgtcgtaagtggtcgcagatcaaa
gcgacgacgacaacataattgctcgttcacttcacagttttctgatgacttcgacatggc
cacagcaaacacttaatgctccatatatatttcggctgcactgtgagaaaaactaggcta
cattctgttgcgtatgctgcaagtatatttgcttgcaactgtttcacatccacaaatttc
tttcagtgtggctgctgaatttgtatcttgcattgttataaattgtatcttttatgttgt
tgcggcttgttgcgactgctctggtggccctgctctccctgctggccctggtggcgccac
aagctcctttaaccgctgactgcaatgctgctaattgagttttaagtagttttgctgcca
cgcagcatccacttgagcgcagcggaagtttgaggtcctgctgcatttcctgctgccgct
tgcccttgactagaccagctatctctctccccttctctctatctctctctgtctctctcg
atctgtgtgtgtttgcctgaacaaagtcaaactctaatccacaaatattttcaactcttt
ggcactaaatcgctgcctctaatcacttcctcgaaatgcataattgtgccattgcttttg
atacgctaaccgagagagagagagcgggacctgtatccttggccaagtctatttcactgc
ccgcagccaagtgccaaatcctggcagagacaatgccaacagaatgaacgacaagtagct
gcgaattatcaatcctatcatgcttttatggccagcccaactcttccacagttcagcgaa
tttttgcatttgcatacccagcagcgggtcgacccggttcggctacccctttttgggcgg
gttgtgcgcgccgcgctgataatccttctaaatgtttgcattaatttcgaggcgtaaacg
gattagggcgtcggtactgggcgttacccgcagccagcaaaaccgccgaggacaccgact
gaccgactcactgactcgctgactcgctgactcgctggctgactgacctgcaccggcagc
agcagccacgcctcctgctgccgctgagactgctgctcctgcaggagttttaatcctttc
gcatttgcgctgacttctgcactaaatctgcgcctaagccgcttaacccggtcgaacggg
ttgcgcctgcgactaacgggattaactccgattactccagatgatccgcagaagtcaatc
ggctacaacaacagcagcagcaacagcaacagccgccgtcgcctaattgcagcagctaaa
gtaaatttgtgaaatccccgatgcaaatccaagtttcaagtttatcatccgttcgactct
ctgtttatttgtttgttttcgtttgttttgagaatttctggcaattaagttggcgatttg
ctgcgcctatttctgcagctcggggcgtggcgcaagtcgggggcgtgtgcaatatacctg
ttagccaacagcaacaacaagcagcagcagcagcagcagcagcagcaacagcaacagctc
ttacagtattgactttccactcaaggtcgagtcgaatcagttttttaagcagaactcact
gttttttcagcgtttgacaacagctaatactgcagattatgcgaggattatgcgttgatt
gcgcgcaattatcgtgtgctgctcctgcagtgccagcagaaggcggaaggcaaaagccga
aaggcgaaaggactttacgattcgcgctaaatcctttgagcaatccttgcgtaaaatttc
ataaccctacacaactcttagccaaaaaggatattcgtggaagttcgcacatccttccac
atcctttttacctcttgccaatccgttggctaaaaaacagccaacgatttccgcataaat
cctcaggtaaaatgcgaaaaaaaaaaacaaacaagcaaatgtttcgcaataaacacgcaa
tgcttatataacgggtttttatgatatataactggtaaaagaagaaactaaagaggaaaa
gttgaagccaagccattttgtttgtgaattttccaagtttttcactgtgctaaaaattga
cgttaattgcaattgcaatcgctggcaattataaacggcgcagatgtggctgcaacaaca
gcagtggcaacagcagcgggtggtggctgagcgtgggtgataaatgtgcgtgatttggaa
tgaatgtgcatcgattaaaaccgcaaggcaatcaatttgcgccttttaaccgattccgac
gccaaattggcctcgtacacacggccaattaatgtcagagcagcaacagcaacagcaaca
accctctgagcaaaacaattaacacaggacaaagggcaacggggtcatggggggcatttc
cagcatttagacacattccgcacgataaacccagcaataaagtcaagccgaggcgtttaa
ttgctgttgtgctcgtcagttgtcggctcttcctttttgattaaacgcaacgcgaggcac
ctgtaaaatggcaaacgccaagcaatagctaacggtagtaacggcatcatcgttgtacgc
atcatataccgcaatgaataagtgcctataattgggacttttagagcttatttgcaacgg
cgacggccattttaatatgccaagcacatacaacggtaacggcaaaagctgcttatatac
gcgagagagcgtagtgtaatgtgctctcactcactcgctctcttttgctcgctatactgc
gccgactcacacgagctgcacactgattggttggttgtggttatggagccattgctccat
tttgttagcgacacgccctacgttggcgtcgccgtcgtcgtcggcgtcgacgccgctaat
aaagtaaaatgaaataaaatgctgccataattgaagtcgttaatgctaaaaccatgaata
ctaaaaagttttcatttactgcagctcagttgcggctgtaataacagtaaattgcattgc
ttcaatgacggggttgatgtccaaagacagcgtaatgaaacgaaaacaatatatatttgt
tcagctgtagtaataataataaccttaagcttatataccttaaacttataaatatatgaa
aacattttttctttgatagcccgaatataacgtaatcacgtagttttatgcttacgtgaa
ccagaaatagcgtaaggctctttaaattttttagtacacgtacacgtttcatagcaccga
actttggcacctaatgtaactttccttgccactactctcaataatagtagcagtacggca
gcacgaaatattgccactcagtttttaacacaaagtgtgaccgtcgtaaaataacagagt
tgcacattggtaagtcatcgatagacaattgttaacagtgcactttgaggacaacagtgc
accaacattcggctaacatcagcatttacgttaacatacatattcgggaaaaaacattgg
aacgggttggacgcggatagtacacttctgcatttttctgcgaaaaaattcaatcaaagc
ggaaaaataagcggtatttacagggaaaaatcgttttgcgattatagtagagatttcttt
gtatcacgcggcaattgtttgttttcgttgcatcgcgaggcaaagcaacgccaacgaaaa
gaaaaaaatcagaaataaagtgcgctaaaaaaaaagtgaaatctaatgctaaaagtcaat
ttcttatagccgaaaacgtgattcacaaaataaccaacagggcaattaattttatgtgac
gaattgttttaaataaaaaatgggaacgaaagtgcaacaaaacgacaacgctgccgccgc
cgacgtcgcagcagcgccaacggcagaagcggccgccacccacagcaacgccaacgccac
aacaacaagaacaacagcagagcccgaggcagaagcaacggcaacggcaacagcaggccc
aacaacaccaacgcatataatggaggtaaagtcacaaacgctgcccacacatgcagcagc
gccgacgccagtgctaatcattcctgccgcccaggcttccacgatggccacaaatgccgc
caaaaagatacggcgcgccttctccatgccacgcaatccgtttcgctggtcgcgcaaatt
caagacgatcggaacgacagccggcagcggcgccggagtcgccgacagtgacggtaacgt
cggcagcgttgccagcagcacggcaatttcatcctgcgtgagaggcggccggggacgtag
cggcagcattgtaactctcagcagttatgaggcgactgcctctgatgcgcccattgacaa
ggacaagcatacaattggctcaaatagggcggcgaccattgcagtcggcaacagtagtag
tagcaacagcagcaacaacaacaacaacaataataacagcggcagcaacaacaacaagcg
tgcacgtgcgatgcgtcggtcgtccttcagaaaatttctgaatcgtatcgctcagcactt
gagcgcaacggtgaatgttggggtaagcactagaaatataactgtaaatttaaacagaca
ggcataggcacatacatgcatttgtaattatatgcatatgtatgcaatatttgctagagt
gggactgatttctatgcgtgacacgaacgaaccgctcacgaaatttcctatcgcattaga
caagtcccacgggcgcccatctctagggtgcactaccgtcaactatttctttgtagaaat
gtgtgtacatattttcgctttctttgttcaacaacagcagcagccgctaactcccctttg
ataagcagcgcattcccagtgcttattgccgagtgccgagtgctgagtactgagtgctgt
tattcatctgtgtgcgtgtgtgtgcgtgtatttataaaaacatcgtttggtgttggcgtt
atcgtggcctttgttttgctcagcattgccgcagtcgccgcctctgtcgcagtcacagcc
gcagccgctgccgtcgccgcctttgtcttttgcgcttgcactttgctgccttctttactt
ttgtgcaatacattgaaagttttacagtatttggcacacatgcttgaataaaattaatag
atgtacaaatgcatgcatacatacatgcacatgagtgtcctgcaattgttcttgctgtgt
gctgctgccacccactgggcgggccatacgctggccaaatcggcatttgccacgtttcca
tgtttcgtttgggctgttgttatttgttgagccgccgtctgctgagtcacactgaaatgc
gtgttgataacagagacaacgtatcgttgtatacaaatgtcgaatcaatcggcgtgttgc
tttcgctcatcatacgcctggagtctaataaaactcatgtacagccagacccaggcagca
agaaaggaagaaagggcgagagagatagagagagaatgtgcgagtatatgtatgtaattc
acatagtaatgttatgttaaagtgtatgtgtatttatatatgtatgtatataggtcaggt
ttacgaaaagactaaaaaatgctaaaagcatatgcaaaaatgttagttaaactgttaaaa
ctttctaacatttcgtaagccgaacgaaagaaggagggacagggtgagggagagggagag
taactcaagtgcgactcgcttctgcttattctttactttatagactttaaaatgtaatta
ccatgctgacagcgcatggaaattaatgttatttttatacaattgctgtctcattattat
ttttataatttatttcgctgagagaccctaaatttgttgcaggtgttggtgttggtgggc
gttgtggcagggtctcccattgtgtttcatttctgttttgttttatttttaaaatatttt
gcccccaacaattgttcaaacaatttgtgtaaatgttggcaacattcgtggctatatata
ataataacaataaacaaataaaaacaggcagagcgacaagctcggctagagtagcaacaa
gaataataacaacaacatatcagaataataacaacaacaaagcggctcgagacaaaagtt
ttttttttagttcgtgcgctgttggagcgtaaagaggcagaggcagcaacagctgcagct
ggggcccagacaatggagacgcccagcagtcctgaagacaactcctcgcggcagattgac
aaatgtgtgccacgcttcatcatctgcaagaaagaagaaagaaaagcctgaaaggcaaga
cacacaaatgtgacagccgacagttgtatacacttatgcgtacagtggggcatgcgctgc
actgaaattcaatttgtgctaacaagtaagacacatacatatgcacacatatacatatat
gcatttgtctgtgtgtaataagcatgtagattaattgtagagggcaagaccttagaccgt
tcgctgctgaccttttacgcgactcgaattcctaagcgttagcacgaaaaacacaatttc
aaatgcacgaaacgaattgaattggaggcaacttcaatgatgatgatgatatatatatga
ctatattataaacatgcatataaatagttacagtgaaagctcgacagagtgcactgaaat
tacaaacagctaaaaagggtttacttgcactatagcctctgctctaggcagctgttcgtt
agcagagctttcactgtactcagttatattttgtatttggtttcttttttctatcctaag
tgaaggccttctgtcattaaccaagatttcggctgtgccacctttcaccagctgtggtga
ggcaattgtccattgttgcggctgctgttgctactgttgctgctgttgctgttgctgctg
ttgctgttgctgctgttgctgctgatgctgttgctgctattgccgttgttattgttatga
ttacctcacattccagctgtgagcctcgacagttgatttatgattcacgcttcaagcatc
tcgcattgattttattcaaattgcctattcgcagcaagtgcaaagcgaataagctgaaac
agcaacaaaaacatctacaacaacaacaaaaattcaatttggcttattaaaatgccaatt
ggtgcattgcgcgtgggccgacgtcgcattgtgcaaaaattgcatgccaaaaaaaataag
agagaaggaaaaatattgcacatatgacaaacggccgcaaaatgcctaatgccggcaggc
gctaaagggggcgggactgagctgggaacttggttagctagacgacattaaagtcaaaca
aaaaacaaaaaaactggcattcaatagggaaacgtgcaacatgaatttcacacgctttgc
ctgagcagctgatgatggcagcgtgtcgaaacacatctgccaaacatcgcatgatctagg
ctaaaactaaaccctagtagcattaactaaattagtcacaggaaatttgatctgtactca
tgtctttttatacatataatatctttacttattttgtttattttgttattcaacatccga
agtttatttattcgtgctgcgtcgtgtcacgacacgcaacgcgctccgcgttaataacaa
cacgtgattttctttgtatggctgtattagggtgcgaccaatcaggaagaaggaggagac
gaaagaggggcagcgggtttcatttgcaagccatttccgtaagcttttggccgcccaccg
ttagacatggaatactatgtagcatgttgttgttgttgttgttgctgttgttgcacttgt
tgatggccgagattagtacgtaacagcgtgtgcctactcactgtctctgtgtgtgtgcgt
gtgtgtgtttatttcgctgctgattttctatgatattcaccgtagtacgtttgctctgtt
tgtctctgtgtgtgtgtgtgtatttcgcgtatttccgctaggcaaaaactaacacgtaac
gttttttttttcgattgttgtagttgtgcgaattattttgtctgttgttggtttttgcgc
acgttttgctactcactctctctctgtctgtctctcgctcttccactctccgggtctctc
tcactcgctcactgttgctcttttgaattcgctttcaaggtaaaatcaattgagatcaaa
ctaattgaaaatgtttttcaaaacgggtgttgtttttgctatttatttttttttttatat
atatagtatatttgtgtttttcgtgtgtgtatttttgtagcagcatattttcataaacaa
ttgtgcggcgcgcgtgtaaaaatagttgccttgcagcattaacaacaacaagaacaatat
aaatttgtgaaactatgcgctaaactagttgattagctaaataaaaaaatatacaaatat
atacatacgcaaatatacacacaaatgtagagaatgtcatgcgaatcggatcagatcagc
agacacagttcattcacttaagcggcaatcagtgctgcctgtgactactgtaattgtccg
gtttcagtgttgctaagctcagttaggtaatcaacagctaaagttgaattaacttagaca
cacaactaatctatttataaggctgctatcagttgagcagcctagacgtagactgttctt
gagagatacgaatcatcttaacttacagcttaatttagttttttattcaattgaatatga
tattcatgcgttaagaactaagattaaaagataaggatatatatgcatatatgtatctat
atatcattctagattagcgtggaatgtatgtagcactcagctttgtttgcgctctctttg
cgagccccactttcacatcattcagcttttgtcagcagatacgaatctcttgcactttgg
caattgaagtttttaatcattttaattcggttgtcagttttatttatagcagaatatgaa
gtgtgcttttaattgtttacatgtctcaataatatttcaatgtacaattaaaacaatgac
cctgaactctctcagttaatgtatttataagtatatttatccaaaaatacaacaaaaggt
cagatgtccaaaatggcgcccattttctctctgaacaagaaaaaataaaaataaaaaaaa
aaattataaaaattataatcacagaaagcactcgaatgtttgctggttattgtacgcgta
tacaaatgtttaaaaatatatttatcatacatgcatatacatacatatataccagacaca
taattaaaatgggcctgctttaaagcaaacattttgcttcacttcaagttaattgcagac
ataaatttcagctcgcagcgcatattatagtgcctagatactgttattatacaccacaca
catacatagatatgtatgggcatacaagtacttctagctgtcatcaaaattgtccacgta
acgcaattataagttgtgtttgttatgcagtcaagcgtgcttgataaccaaataaaagtg
caaattcgcgcagctaactggaccatttgtccttgggatatcatacaaccgaagcagcga
atagcttggctaacgaatacgtatacgaatacgaatacaaatactcatagccatatttat
attcaaacattcgttttgtgtatcgcgctgctgataagcgagcggcaattcacacagtca
aggtgctgataagtaaaaccttggtaaaaatatctgtgctagagaacaaaaacaaaaaat
gtgggcgtgttggccacgtgtggcgcgagcaccaattatataagcagcaaaaacagtgca
ttctatacataggcacacatacatagatatgtatgtatgtatatacatatatatttatag
caacgatcgcctgatcaaaacatttgtcaagtgttaacatcgttggctaaggcaaaagca
ttcatcaaatgacttagagtgtcaagtgtatttgctcgattgcccgttcgatggaattca
attggaattaaattggaaacacaatcgtaatacatcaagttctacaactaattgcattaa
caaaaacaaataaatccacagaagctttatttttggctacactcgaatttattgaactga
gacaacgatcagacttgaagctacgtaagcgtctcaagaggtctacttctctatctgtat
ctctgacgtctttatggcgtcttttaatcactaaatcgttaaagtaatcaaactctttta
aacggaagccattaaccaaaagtaaacactaaaatgaattagcaatcagttttaatgacg
aattggactgtcacgtgtgaatattttatttaacacctcaatcattggcataattagtaa
gtacaatcgttgagagtgcaataggttaggcatattaacatttataccctgtatgtgaaa
gctgtttgcattttataaatcggaaatcgactcgcctgactgttggcaaacttgtttata
tgcataaagaaagtggcttgaggcatgtctttgttcaaaaatcttatacacttttgcagg
gcattcaagcaggcttttgctgtctgttcgagagttgtacgagatctgagaaacttaggt
acatagtctcatctataagccaaaatcaatgttatgccaactcacaatcgataagaatta
attgagatatttaatctgcagtataggcttaatatatatagtctaactactagttgcagc
tcgccttttaattctccacttatgtctattaataagttctaatttgaacgtttagcatat
gacgtaaaaatacaagttaaacacaacaaatctgtagtag
