# Supplementary material for: SMCis: An Effective Algorithm for Discovery of Cis-Regulatory Modules
Source: PLoS One. 2016 Sep 16;11(9):e0162968. doi: 10.1371/journal.pone.0162968 (PMC5026350; doi:10.1371/journal.pone.0162968)
Supplement: S1 Datasets — (ZIP) [file pone.0162968.s001.zip › dataset/Drosophila/eve/dper_gl16768.fa]

>scaffold_4:6206965,6246964 (reverse complemented)
gaaggggggacaaagacaacgacaaccacagcggttacaggttaaaccaacaacaaatct
attaagctcaaaagagaagtttaagcagaacaacaataaaagagggcaggagaaagtcag
cggcaagcgggggggaaactggaaagcccacttttacaaatgcactgcatcgtggtgtat
agctctccccccctgtcgcacacaacttacaagaaatgcaacgaaaaagaagacgaagaa
gacgaggcaaaaaaactgaattcaacttaccgtccgcacaagttcaaggccaagtgttca
agtcccctccctctctggcgctctctggtttccgtgctctttccgttttcctctctcttg
gcgtactcagagagactgtttactttgtacatgaaaaataactttactttcgttttctaa
gccagaagcttggggaggagaggtcgggtggttgggcggctgccccgaatgcaatccaac
tgcaacggtagttatgttgttattgttgtaaggtcacactttcgattggggtgcccttcg
tttctcaacgttttatctgttattggaccaacaacacatatatagtagatacgggggata
ttgcactgaggggagcagcaggaccgacttttgtaaattaattaacaacattccctcgca
cacacacataaacacacactcatactcatgatgcgagcgcgcgcgcctcgagataagagc
aaagcaatttatttgcagtgaaatttacgttttgcgcgctgaccgaaccgagagtggtgg
gcggttgcaggggggtatgtgggagaattcaccacacacactctctcacacgcaaaccga
cgtaagcgcacgttttcgcaagttatgaaaattgtggttcaaattttgggctattttccc
cacttaacggaagttcactttgctacagctgtctgtagaatatttatacgcttttaaact
taatcaatttaattaaatggaattttccgataacagccagagagacaacaagacgacgga
acgctgtattgtcaacaacaaatgcgggagcggaattgtagcgagctttgatggtatttt
tggtaaagtttgtgctgaaatatgtggtcacacttagtgatgggagctatatcgcatata
tttatctcggcagaatgtgactaggtgcacatgctttacggtcacactgttatgagtttg
cttaaaataaaatcagttaaaaatttaagttttgtttgaaagcaagtcaattgcaggcta
ttaagactttgaaaatttagcagcagttatctttcagccggctagaaaatgcaataatgc
agacaaatggaatctcattatggcagtctaatgaaagccaattatatggatatcatattt
tttaattttaatcctgaaactcattgtattagtttatgagaagataaaaagcatgttgat
tgcgaatggtttatccaaaattccgaagctatctttctgttaatggaacaatttttttga
ttcagatcaggtgctaggttttttggtcaaacaaatctcaaattaaaagaatataatgag
ctctgctctttcgacaaaatcgattttggtttttttggtttggtcttgttttttctctca
gtgctaaacacactttaaaatgtttctatctgtacctaatttatttcttaaaattacaag
tgaagattcgctttcagagcattaaattcatgtcggtccagtgccttgatattggtgccc
gaaaatggcgacttgaactccaggtctcgatgcttgtttaccagaaccttttgctccgag
taaatcagatttatctccttttcgatctgctgctggtctgcggaatcattgcattagata
cataaccaaaggaatgtctctcttacatacccttcttgagcagctccactgccttgtcct
tcggcattttcaccagcatgctgccaatggtgatccaggccttcttttcctccgacttct
ccacgaggcgcagtgcctcacgtgtctcttggcgccgtttgtccataaccgtcagctcgt
gcttgttggccaatatcttgtcggccagctcctccgtcttggagatcaactcgatgcttt
tatccacttctgtatttgacatattatttatttgtgttttttacaaacaaaaatctgcga
aaacacgagagtgtgaccaaagcagacgcactaataataccctaacgcctgccgaacagc
tgaatctcattcaacagaaaaataatgtctgcgttgtaattattttatttgcatatttgt
ttctgagagcgaaccccttctcaccagacgagatctgatctctggcacacaagtcactta
gttggttaatacgcaatgcattccaccaaccctcacagacgctggagcgtcatattcctg
ctggcaacatccttcctacaacatacgctttccgaggtaattagttctttgtgtattccg
taaatctgtgaaaagctgggtcgcctgttggtcagagagcggaaaatagggtaacatatg
gttacaatggcttgtgcgatgtgtgagtgtgcgtatctgttgtctgtgtgtgggtgctgt
gcaagtgctcccgtggcatatatgtacatacatatatactgattgtttgcatacctggcc
taatctcaaaccccttccgcagagtcaaagttcgccgcgttatctgcaaaacattgacat
cagcaacaatgccagcatcaacaacaacgagagactgcagcagatcctcaaaggagccgg
agccggctccacgcaaattaattggccacaacgctccaagcaggccacacccgacgttaa
gactgagttagccaaactaaataccagtaagtggcacaccattctccactcagaaagagt
attccatgctaatcctccgacagcctatatctaccagaatgcctggccagcgaacaatgt
gaagctgggcgctgtgacagccgtgagcttcgacaaggccggcaatgtggtcatcttcca
tcgagtggaccgcatctggagccaggacaccttcgacaatgacaatcagtatcgggagaa
gtaccgcggacctattcgagagagcactgttctggcactggagcctgcaaccggccgcgt
ccaatacgattggggcaaaaacttgtaagctctgaataactgtcatcaacaaatctgcaa
caaatattctgtttcgtgcagcttttacatgccacacggcctgactgtggatcccgagga
caatgtctggctgacggatgtggccatgcaccaggtgttcaaatttgcagcacgcggcgc
tggcaacaagccactgctgacgcttggtgtggccttccagccgggctccggcaagaagtt
ctgcaaacccacgtcagtggccatcctggacaacggggacttctttgtggcggatggcta
ctgcaatgcccgcatcctcaagtactccaaggcgggcgagctaatactgacatggggcca
gaactcctttgccggcgtctcctatgatgtggctccacagaactacttcgccattccgca
tgccctgactttggttccagagttggagctgctttgtgccgccgaccgggagaacggacg
ggtgcagtgtttctactcgagcaacggcaccttccactcccagtaccacaatcaactgat
tggcgatcgactgttcagcatggcttataccccggcagcaggttagtctacgtggcccgt
cttgataatggttgcgagaaaagcagtttacaaacctttctttcccttccaggtggagaa
ctggtcattgtcaatggtcccaacgctgagttgggcttccatccggatcattacaacgaa
gtgcatggctttgtgatgagcatgcggaacaggcaattggtctccaaattcgggccaaac
aatttggaattcaagaatccccacgatgtggccgtaacagccgatggtaatgagatctat
gtggccgaattgaatcccatgcgcatccacaagttcttgcacaaatccctggccaagccc
atgtcactgtcggccacaaaggatgtccaaagtattagtggtgtgcccgccgaagcaccg
gcagcaggagcggacgctagccagacgacgagacaccatcccagtggcaaggccgtactg
gtagcctcgttaatgctgatatttgccggctccacctttgcgctggccctgctcatggcc
aggcggcgaaaacgaggtaatcaagccatcagcagcgctgccccgccgagcgatctggtg
taccgcaagctcactgcgtccaaccagagtctgtgctaacaatctcagtatcctaatcca
acgtgttaatcacactcactcaatgtcctatatgtagttgtgtcctattttatactggtg
ttaattcgtaaccgaattgtgcatatccatttgcatatttgtatttgtgttactactatc
atatattagttgataattataatttgtaatacacataattttaagttgatttccggccac
attcccttccgcccaattatttgaatgctaatcatcggttgccttttttggtgctttttt
tgcatacacaacagacaaacccctttatgcaatatacaacaatacattttctaaatttaa
gtgtgttctgttttcgtttatggtttgtttcagtgcaaaattcacacaactactcgtaag
agagcatgtaagagcgtgtcgcgtgtcgcgcgtctaatgcatggtctgttaagtgcacct
ctcctttttatgtccagaaactcatccaaaatcattgactttaacattcacaggttgcct
gccttttggcgcccgcagtcggcgtcatgcctgggagaaggccgagggcttcaagctggg
tggactgctggacagggaccgcaacggcttcgagaagctcgaccagcaggccagcgatga
ggagcaagagactctggcgagtggggccccatacgcctagacaggaccaagacttatgta
catctaactcaaaaatcattcctagcctagttctagttctaactacctgtacctcaaaga
ttccacttagttgtacacactctttttatatgttcttcgattttagttgtgttctccctg
tcatcatttgatatatttgaatgcattttcctattgcgattgcgctcaatccttttgatt
tgccaaacgggaatatagtcttatgaaacatcatcgaatcgtctgtgtttgtttggtttt
tattgtaagtctacgatggttagactaagaaaacttaactaaaattcgttataaatacgt
gtttgtatcgtatattgcagtttatccactaataaggccccttagcggcaaattctttgc
ttctgtttggaaagattctatcaagattcatgttgtggttggaggtcagacaacttcggc
tagaaagccctcattttcctccgtcacaatagcgtcgatattgtagaatatcgcgtgaaa
ggctatgacaaaaaaggaggcccccagtgtccagaatagtagtgcgcctgcacccaccag
aaagagcaagggcgtcgcccctaggttaacggcaatgagctgttgacgcggcgtcatttg
agtgcccatcacggtgatgtttacattgcgagaacgcaccctgtggcataggagggcggc
acctgccaacaccagcaatatgagcggcgatgtaatgctgtaacaatgggacacagttag
tgtttacacaacagttgtttatacgatcacgagatgatactcacaggcagtagatcatca
gcacaataaatacgaatatgtaattgctttggaaataggagagattgcgcttcacgcggc
tggtcaaacgcggcatgctgacggccgtcttgaagttgtgaacgttgaagaagactgacc
aggggcgcatcgcgctgcggatcaactgtattagctccagtggagagggcaagctttgga
gtttgggcaggcttcgtaaaagggtacaaaattataatctactataagatatgcaaagga
tgggtcttacctattcagatcgaaagcgaacctgccaccaccttcttgcggcacctgcat
gtgtccgcccatattaacgtttgtttgggccatttcgaattcggtttcgttttgtttcta
aattgctgccacgttcctgcggcttcgaatcgttggatattgttgtatcgttctgggtcg
aaagatattccacttatctcaccgtttgtgtgtgtatgtatattcttcacagaattcttt
tatcggcggcggatcgaatgctgcggcaaagaggaaacgaagatgtcgggtgctgacgtg
ttgcggtcaagggaggcgaggcccactacattgaaatgaagagaaacacacacagccgct
tctcctattgtttatttcaattcactattaatttgttgacatttttcgtatttaggcaaa
cacgagaatctgatgtggcagccagtttaggtgttgaaaaaccgcctactttcaacgatt
tctagctgttttgctgtcaggacaactgattttttcaagtttgaacctgctaatatcgtt
ctaataccctatttatttggtgttagttttgggcaaaactcagtttcatagtggtggcaa
aaagttgagttatggtttcagtcgggttttattttcagaatatttcagccctgttctgcc
tatcgtggaactatcacgagtagtaactacacaaactagcagatcagaaaacaagccaaa
tagcctattattattattatatttaatataaagggcctataacaattcgtgatcagcatc
gaagctgatcttgtgccattaaaacccttaagtttttcaaaaatgtcggaaaaaggcaag
aaagagactgtatatttgattggtatttgctctctatttcgtggaggtatttttcatcgc
aataattttccgcagcataagtcccctttccatttcacgtacgttttatttacacacaat
caaataaaaatgagtatttatacctaaccaatattgcagaaaattgattcatgggctgag
ggtcctattaaaggaataatattaaactgaatatcaaaatcgaggaatatgatggaactt
gaatacaaataattcgtcagtatatttacggtatattttaaaaatgcaatgatataccgt
aatcggtatatttctgagggtcagaccgtatatcttaccgataaatctgcggtcacactg
atctttgctgatttcgattttggatttatttgttaaattcccgtaattgcagcgctgctg
gaacagtgacgtagttagtggaacacatattgaaccatcaaaagcacaaaagccagttgg
acacacatcaaacatacagccatggccgacgactggggtgagtggggcggcacgcggggg
cgtcgctggtggacaataaacgtggtcgctgccatgcaaccaaccttggatgcgtatttt
tagccaatctacgtctacgcgcaacgctaaccgtccatatttctcttttatttcctttcc
ctcatgatgtggcaccacagaatctgcagccgacagtgaaatcatacttcaaaatgcagc
aagcaccgtaaacaagtgggagggggaggacgacgacgacgatgtgaaggtgcgcatacc
aagtaaatcatttgacaagcaaatcttccagcatatgctgcataacaacaacaaaaacgc
caacgaaagcaacaacttaaacttgttttcgtgcactctggcttttgttaatcagttttc
actttcattgtggcctgaacacgtgtacagtttttgattactcaccatttgactgtttct
ctctgcggctgtaggagagctgggaagatgaggaggagaagaaggacgaggagaacgaga
agcccacaataacagatgtgccagtcaaaaccaagccaagcaaagcgctgaaagccaaac
tagaagaacaagcggtaagcaagattcggtttatcttagattttcaacaagataataaaa
ttcttcccctggcaacagcggcttgaagaggagaaggaagcgaaacggctggccagcctc
acacccgaggagaaattggccgagaagctgcggttgcaaaagatccaggaagactccgat
ttgaaccacgccctggacacattcggagtgacgcgtgcagaaacaaacggcaacggccta
gactccttcaacccggagaccaaggagcagttcaaggagttcggttctgcgctcagctgg
aaggtcggccagtatcgcgagtctgcggaattcccacaattcgtcgaagacctagtgcgc
ggtctatgcatacaccgtgagtgatctgattttctgagacttcagatcgacgaaatgata
acacgaattccattcccccatatcaagtgagcgccgctgacattaagaaggtcaagatga
gcgtggaaatcttgcactcagaaaaactcaaaatggaaaaggccattgccaagaaagccg
ccggcaagaacaagggaaaggccacgcttcgcacagagagcgatgtaggtccacgcccaa
tcgacaacacagaaaacgtcattaatttgattaccctttttgcttgcaggatattgatga
ttacaaaaagtatggcaatgatttttccgaagattacgatgacttcatgtgaataggcga
tattcgagtatatatatagttaccccctcctgcatatatctaattattcaatacatagtt
gcttgttgaagagttcttggtgttatagaaagtgcgcaggaattaaaaaaaaactttgtt
ggttatttatatgaccccacaaaacatatagaccgtcggtagacacagcgagagagatat
acatatagatatactagcatacggtcgagtcaagtcaagtcaagaaaagcaatcaggaaa
cctcagcgaaaaagaaacgacagatatttaggaacatttactacaaaaattacttatggc
aaccacctacttggaatggcttcttgtaaaattcacctttgtataaataaaacttcattg
cgatattaaacggtatttactgggtgcttaaattacattttaaagaaataatttcgacac
caccacaattgtatccgctcagtggatacattgtctccaatgactccaatgtggaggcgg
tgcatggcactgttgccatgatctttttcaaattgttgactttatccgccctttggtgtt
gcttggtcgtggtgaatggcaaatgtttgcggtggaagaagaggtgagcataggtagtgc
tgacggtttctgatttggctctaaactagctaacgaacttaacaaaaaactattcaaaaa
tgttcagtttcagtatctgaagataatgaaatcccataaatctgagaaaaaatatttata
tactagggacaagcccctgccttactatttacataatagagagctatattttccagccaa
cagtagtttgcgaaaaagctagtttgccaactctgaagccagccagcacgtgtgaacaac
aaaaatgactgattttgacaaatatttggaaggtgagcgataatgaactaatcaactgac
tattaactatcctggtgttacagaagcagtcaccaaggacctgcccagctccgaggacga
agcagacatcaaagacgaggacacctgtagcgttcaagagcttgccgccaaattccggct
gcagtacaggccgcaagatgaatcggtggtttcgctgaagcgggactatgtactgagtct
aggtgcagaccacagattcacccggatagctgccggtctgtccagcacagccgttcacat
ctacgatctggagacggccggaggactgaaaaccttgcaagatgtacccgccaaagaaaa
taccgaaacgagcgctaccatctgtggagtgcagtttctcgatgagggctccgatgccct
acttgtgggcaccactgatggaatggtgcgtctctttgacctacgcacctcaggcgagca
ggccagattcgagtacaaaagcgatccagaggcacaattcccacaggtgcccaaatccct
aacatgctttgatcggaatgccaatagcagaattatttgctgcggcacggagcaatacat
cggcagtgtccatctactgttcttcgatgtgagagagcgcaagcaactgggtggcttcta
cgagagccaccaagatgatgtgacctcagtgcgcttccacgatcgaaatccagatatgct
ctgcaccggaggcaccgatggcctcatcaatttgtttgacatcaaacagaccgacgagga
cgaggccctgcagaacaccatcaacacggagagtagtgtgcaccgactgaactggcatcg
taacgtctacgacaaggacatcatctcgtgtattacccataccaatgattttaagagcta
cgagtgcgaggagggcgacgaggtggcttcgtttgaacggtccgatatcactgaggctat
tcgacgcaagaatgcgggtaatttcaacctggtaaatgcccataatctggaggacaatgg
cgtgttccttttggcaggcactaactacaatcgcgggtgagtcttaatgcttcaatttgt
gttccctcttctgataactgtccttgcagagagatcctgcgctctgtgagcgtcctatcc
aaagaaaagctcgaaccattggccaatttcgcaggtaataagcaaatcgttcgggacagt
ctattcgatgccaagcgccagctgctggtgacgggcggcgagagcggcattgttagcgtt
tggacgcaggatgccactggaaacgtgagcaacagtggcaagctgaaaaccaagataaaa
tcccacaaaaagacgccgtattaaatataccagtacacattatatgtttttaaataatgg
agagttccaacagatgttctttcgagatgtatcgaattcttttcccttcaaaagatttat
ttaaagggggaagatgtagatgtagcaaggtcggggagttattcgttttaagtaaatccg
accttattgcatcgggcagcaacattcgtcatcatgtggtagcgacgggggcaatgcaca
ctgctaatatgattagtcaattttctccaacattggctatttttaaggattcgctttatt
gattgcgtccaaaataaggtttaaacaaaaaaggacaacaataatttgctactactatat
gtttttagggtggcggataacgggagctggccgtgtggatcgtgccaaattgtaggggtt
cttggtgggctccctacaagtgagtaagaatccgctccagaaactccataaaatatactc
caaacgtcgttgtattgtatttattttaatttcgggtggttacaaataagacattgaaga
catgatgcgtgtataggcctttgtacacactatttcgttaatataatatcaagatcaaac
gtaatttattatgaccttttctcaaattgatacgttttagacatattcatgtgtattatt
agtattttgtatgtatttatctcgatcctgatacctacggagcctgggatgacaaacatt
ctctcaactctataacatccttccctagggtatgaaaattagtgttgccggtattcattg
ttgtcaaccggttattcaccaataaatactcgtttctgatcttccgtggaatattctcag
ctatatagaacatttagccatgcccacatagttttatacgattgatgaatctattttcta
attgactggcctattctaaatacttgcttttattggattttgctttcaaaaaaggttttt
gcgaaaaaggtcaaacaaatgaaacgtaataaaacgtaagagaaaaatcgttaaaatttt
tcaatttctttattccgttgaataatgctgcctaactaaaacccttagttctccccacat
catttaaggccattgatgaatacatattctacctgattgaaaacttttaagtactctctt
ttattgtatagtgtagaaaacaagttttaagcaaaaaaggtcaacaaaaaacagtggcaa
cgtaagcgagtgtgaaatgtcatgtgaaccggagtttgggcacaggtataccctatttcg
tttatatatatgaagaaactgtttttccaagctgttttaaaacgtatttaataaagaaat
gatctcagattgttatgttttggatataaaattagggtcttctaaatatatctcgatccc
gatacccattctggtttctgcaagaataccaaaaccttcaaaatatcgttgaaatacctt
taaagcagaaactgactagttttggcctgtattggtgcatgagatgacaaacattttctc
agttctataacatccatttcccagggtatgcaaaatgttgctcaatccgcgcaatgttgt
ggaacaatgctgctcgatttcacggcacatgagtctggcccatacaaattagtgttgcca
gcaacataaaacgtaagaaaacgtaattgagtatggaatgtaagggacattgttgaggaa
aaaaaggacattgtggcgggggaaaatccctcccatcactaaatagagagcaagtcccaa
taaaatatacggtctcactctaaaaaataccgaaaatgtatcatattcctcgttttttat
cttccgtcgaatattttcagccaaatagaatactcatctatgcccatataacaattttct
acttgactggcttattctaaatacttgcttttattggaataacgttgaaaatgaaattta
atataaatgaaatgaaaacaaaatatgccgttatactgacctcaaaaaataccgaaaagg
tgtgattgctgtcgcagggtcactggtgggaaatcgttggcctaacaacgctagaatatt
acgttacgttattgagtgaggaaaagtgttgcataccttcgaggcgtgtaaaatagagtg
gacaaggacatggaatgtagcaaatacattggatgttacattattatttgaatttaatat
ttattttaaattttaatatttcgtgcaattttttttgttaggggttcatgtatgttaatt
gatgtaaaacaattcaaaatcctatcccaatgaattgaattgtattgtatatatgtatgt
aattaaagtaattctactcgtaatacggtgccctcctcatggtactgattatttcgatcc
tatctcatttatgcgatctgttgagtaaaaaattagcacatcctcagcgcagataaacgc
atccttaaaactgccttttgcctctcccactcctctgtttccctaactatcgaccatgca
gagtgaagcccaattagtgctgcagtaggcatttcaaatccgtgcccacaattcgtctaa
tccactgccaccgacctgcctgtaccgcccatgtccgttccactccgttctggtctgtga
aggatcggatctgggcctagtcctggctaaatgttgacaaatacaacacctacgatacaa
ataaaattgctacagaagtacctcccaaaaacgggcactgtcccgaccggaacgactcaa
ttttcacaaatttacgccaaaaccaggaaacagcaaaagaaacagaaacagactctaaaa
gattgctcgacgtcgccactgaagctgtgggtttgctcctgcagagcagagtccaaattc
gaatcggagtcccagtcgcagagtcctgcgagtagccagagtcctgtagctcactcgaaa
accgccactcaccgtggctaattgctcatcaataaagatgctagctgtgcagggctcgga
ttccattgaaaatgtttgcattgcccagattctcctcaacgctcctccgagtccaagtcc
atgtccgttgcaaccaaaatattatggtgttccccgctgttctcgcacagccagcgcgaa
tttgctgcggtaagtcaatgctgcttttgggtctcgttctcggcacggcatctccttgtc
cttttgcatctatgggtatcttctggcagcgctcctttggcggcactgtgtcctgtcgtc
gttgttttcccgtgatttgacatgtctgttagcaggatgccgttgcctgaccctgagcta
gaggaccctacgtgttccactttgatgtgattcgtcaatgcggtggactactgctaccga
ctcttggcactcttggcactcttggcactgtgtgtatgtgtcctctggtttctattttct
gcagtctgcggctttccagcagtgtttgttggcgaatctctccgttggctggtactctcc
tgctctcctcctgccaaaagatgcattcgtcacagttgaaactggattggtcgcccaccg
tagtgctctgtactcatagtaaacgagtccgattgattggccaccccaatggggaggcca
gcctcagccccatcttcattttcaatccccactctacaggctttccttcgatgtctggca
atccattgatgattgtactccagtttccaattccctaaaaccagagacatgccataagat
cctaaaaaagaaaccgctaatcatttcgcccacacaaagagggaacaatcctctggccaa
acctaattatttgactcaattgtgagccccgggctcgtggacactttttgtggcctcttt
ttgttccctacacgacactcgacaaaagcgagccaattttttttttgtggaccactttgt
tgctctttttatgagttttttccattgtcccattgtcactttttccacggcctgtgctcc
gacctggcagcgatcctcgctgctgccctacaaacatcctaattacggcagttagtcgtt
gttccagaagggacctggactacagtttattacgcgctcgaatttccactaaaaattgga
ccgaaaaaactaggtagagtcccgggacgcgcctttttattggtgcaccttcgccggaac
tgagagcgcgacgaccgcagaacaacggcgaccggcgatgaggatgctgctcccgaggat
gcatcctggccatggcaggacgacgatgacgacgacctcgctgcattagaaaactagatc
agttttttgttctaatttttgtgccctgctctgctctccttatgctttattgtttatggt
ccatttccatttccattttcatttccactcccattgtttggccgcaaaacaaactccgga
cgggaattatggtatggtatatgcagatttttatgggcactcgggtgatctagttcgcgg
aatgggcgcgtatcctgtagcgctgggacctcgaccggccctcggaggatgtctgtatgt
ctatattaggaaagtagatcaagttttttgttccctttgtgcgcttttttcgctgcgcta
gtttttttccccgaacgcagcaaactgctctaattttttaattcttcacgggtttttatt
gtgctcctggaaaaactacggtcttccacaaggttagagcgttctagttacctgttaatt
gtggccataactcacattcacgtccgcattcagtgctctcatttttaagatatgttcttt
tctctctgtgttttctgttctgttcttttccgctacggcattcatatttttatgaggctg
ttccttcggccgggcctggcataaattatttgaatttgtttttccatttgctctgaaatt
gtccattattggaaaactgtgtgtgttttcatggtattggattgtacatagtatagttcg
ccttggggttggaactgactgtcttactctctgtcccccgggggatggcatgcatggcac
tgtccagggtggagtcttgtcttaaattgggggaaagtctgcaacttggtctcacctgaa
attactggatggaattcatacaaaaacaataatcttaaccaatttagcagcattccattt
accaaatgttcgaggatcttacaggcttaaacatactacgaagtatcatacatatgatag
aagatctaagaaggtaaaacagtacatttatcttccgattaagattgaaatcaaatcgga
aacaatcttaagcaggtgcttttcggccattattaagattcgcacagctttgtttgcgaa
tgctttccgtattgtataaaaaataataatgataataattattattttatggcggatatc
atggcagtacaatttgctcggcatttttatggcatggccaatttttgcacagtgtctagg
cctttcctttgccaattctgttacccgtcttgtctcgtctcccactttctgtaagggaag
ggaataaagatagaggcccagccctccgtccagtattcgccatttacttcccatgatgac
ggacataatcagcgagatcggatcggcgctttgtgcgtgcaaaatgtgcaataaagcagc
aacaacgggaggatcgctagaggcttcgtcttcgtcttcggcttcggcttcccggtattg
attccgcagcgaaaggccagaaagtgttcttggatggagtgttgaggccggacaatggcc
aggggcaggtactgatcctcgacagtgcaacagctcgacactttcgcctggtgaaaggtc
tgccataaagggtatttactgtcgctgccgcactgtcgccctgaagccatggctgggccg
gttgaagttgcaactcaactcaactcaacccaatccaaaaagggacactctcgcggacac
acagagtcaaagacaatggtggcacaataggcaaggttgtgggtagggttctgttctgtt
ctggacgggtcgggtcgggtcgggaaggcttgcactgggccttttccagtgcggccaaga
gaggagatcgctccaggtagagcctctggcgagttaatgctaatgcaaattgcggcgcaa
tataacccaataattttaactaactcgcaatggacagggcagtagagcagtagagcattg
caggaaggatgcattactcgggaatggaatgcataacaatgggcaaggaccagggttccg
tttcgcgagatgaggttctttgacggttccttgacggttccctgtgtgctctctgctctg
tgttaatccgtttgccatcagcaagattattagtcaattttcatatttccagtcgagtcg
cagttttggtttcactttcctcctttgccacttcttgccttgcctcatgtggatgccgat
gccgatgccgttgccgttgccgttgccgaccgacgagttagattttattgcagcatcttg
aacaatcaactggaatttggtaacatgctgcgcggcctaaccctggagattgctctactt
tcgcctcaattgaatcggagttaggcggaagacggcggacccttgcaaccaagggttgtc
tcctggcctcaggagtttccacagtcaacgctttcgctggtttgtttatttgtttgtttg
ttttagccaggattagcccgagggcttgacttggaacccgaccaaagccaagggctttag
ggcatgctcaagagatccctatatccctatccctgtcgcgatccctaaaccgatcccatt
tagcaatttcattagaaagtcataaaacacacataataatgagatgtcgaagggattaag
attaagggacgcacacacaggcagcaggatcnnnnnnnnnnnnnnnnnnnnnnnnnnnnn
nnnnnnnnnnnnnnnnnnnnnnnnnnnnnnnnnnnnnnnnnnnnnnnnnnnnnnnnnnnn
nnnnnnnnnnnnnnnnnnnnnnnnnnnnnnnnnnnnnnnnnnnnnnnnnnnnnnnnnnnn
nnnnnnnnnnnnnnnnnnnnnnnnnnnnnnnnnnnnnnnnnnnnnnnnnnnnnnnnnnnn
nnnnnnnnnnnnnnnnnnnnnnnnnnnnnnnnnnnnnnnnnnnnnnnnnnnnnnnnnnnn
nnnnnnnnnnnnnnnnnnnnnnnnnnnnnnnnnnnnnnnnnnnnnnnnnnnnnnnnnnnn
nnnnnnnnncgtgccccccccaacgctggtggatggtgtggtgtagtgtggtgtggcaag
tgtgaggccgttaaacgtgctgcattatattaagacttcataaaagagcaaataattcgc
tgggcaagcatcgatcgataaatgttactctatgtacccccgtggacatgtatgtacatg
gctatggctatggcatccatgtacatatgtatatacataatgggagttggtgaaagcaac
caaccaccctaccatcctgtactctcttccttactccttactccttggtccgtccgtact
gctgggcagcattataccatatcatacttgatgaagccgataaagtcgcattattaaggg
ggcacatcacgtctcgctcgctctggggcgtccgcctgcttgcggacaagcgaaacaaaa
gattcgctcatccgctatgaataccaaattcctctctctcttgccgtgcacacaaagaga
gagagatggagagagagagagagcgagagcgagctccatgataacttgattatgttctcc
gcctgtccgccccccgcttggcatcctattttttgtgtgccctcccttttgttccggcat
cgtaattgccttcatcgtcgcataattgtcagccagcagcagcagcaccagagactctct
cagcagcagcgactctctcaaagcaccgcaagattagcaccctcatctgctgtcccgctc
gaacgcctggctgcctgctttgattggctgcagggcagtgcctgggcgacggcggccatt
gcaggcacgggcgcagaggtatataaggggtcgcggggtggccgagagaggcacattcga
actgtaaccgtcgcacagtccagacacactcgatccgctccgaaaagagaaccgcagttt
ccagttcttcttagagacaacgccctcaccagcccatcaacatccaaagaacacatcaac
catgcacggataccgaacatacaacatggagaatcaccatcacgactccaatgccgtgga
ccagaagcccctcgtggtcgacctcatggccacgcaatacggcaaaccccagacgccgcc
gccttctccaaatggtaggtttccgcaaagcccaatggacacattcgacagattactaac
ccagtcttttccctattcttgcagagtgcctctccagtccggacaactcgctgaacggca
gccgcaactccgagattcccgctgatccgtcggttcgacgctaccgaaccgccttcaccc
gcgatcagcttggacgtctcgagaaggagttctacaaggaaaactacgtgtcccgcccgc
gtcgctgcgagcttgccgcccagctcaacctgccggaatccaccatcaaggtgtggttcc
agaaccgtcgcatgaaggacaagcgccagcgcatcgccgtcgcctggccctacgccgccg
tttactccgaccccgctttcgccgcttccatcctgcaagcggctgccaatagcgtgggca
tgccctatcccccatacgccgctgccgccgcagctgccgcctccaatccgatgcttccca
cgatgacagcgatgccctcgatgcagtccatgcagtcgatgcagcagatgcagtccatgc
agtccatgcagtcgatgcaggtccccgtcggagggcacgcaccctcgccgtacggacaat
accgctacagtccgtaccacattcccgaacgcccgcaccacgcgccgcacatgcacccac
acgggatgatgggagctgccgccgcctcctctgcaatgggatatcctggagcagccattg
ccgccgccatgccctctgcctcctgctatgcggccctcacggtacccaagacacagacac
cgccgctggatctgcagtcctcctcgtcgccgcactcctccaccctctcgctcagccccg
tcggctcggaccacaccaaggtgttcgaccgaagccccgttccggcgactgcgaccacca
ccaccaccaccagcccactgccagctcctggtctcctgatgaccagcgccaagcgtcctg
cctctgagatgtcgccaccgacgacggtgctggcggagcccaagcctaagctcttcaaac
cctacaagactgaggcgtaggcatgtcctcctgtcctcctcccccgctccctcaaaggat
tgtacaaattagtcttagattgtccatccaccctccacccccctcccaagtcctatttat
tgaatgcccctctggatggatgatatgatattgtaatctatagttgaatattagtgctta
agttccaacacgaaatcaaaaataaatctacaaaacattcgaaattatatctaaagtgtt
tttgccatatgtattttacctgaatccgaatccgaatccgaatccgaaccaccatccgtt
gggttacctggcgatttacgatccaactgagagttggatttgtcagcgcttttatggacc
tggctgttggattagctgtggagaaacctggcctgaaatagactcatcgacacatcgaca
catagccacatcgagccatcgaaggcagctgctctcctctccgcccctcaactgctggcc
tgaccttcgccccggctctctgtagggaggaaacactgtgtgcaaattgagaggcggaac
ggggacaagcgtgccttcggagtggccttcggagcactgtcagtgtttggccacccacaa
gcaggagacatcaagacaggacagcacgggggcatccacgggggtttggcacaagccagg
aatcagcacagaatcaaaacagagcctgggctccgtcggagttcgaggcgtattaatgcg
attccagcagaatcgatgcggagtgagagggtaccccgcagggcagcagccttgtggatg
tggatgtgggcctcctccctgccacgcgtcaggttgcattgcgagtcaaaataaatttca
gtgtcctcgaattgtcctcggctaattaattgtcacctcacccgttgtgtactcattctg
gtcctatctctggcccctggtccctggtccctggccttctgtcctccgacaattgtcata
attgagaaatcattggcaaaatagcaagcaaacagagagaaatgggatggagagaaagcg
tgcgtgtccaggcaggaatcaaatttggatttaattgccagacaaaacatgtgtttcaat
tgcagcagcagcagcagcccttaaaggggtgtggtgtcaattgctcataatcccgcctag
catagcaaaaaaaaaaagaggcaacaacaacagagtcagcagaaggcaggaaggcaggaa
ggcaggaaggcaggatatctacaacccctgatcctggtactatatctaattgagcgttcg
catcaaaacatgttttgacacttgccagcgagccgtaaaaaatggtctgtgaagtgctcg
acccggaatcggagtcagatggttccccccccttgccactgccatgccactgactatgcc
ccttctggtatgacacccctttcgtggtggctgcggcctggctgctcttcctttggggga
tgcaacacaagtggcaacattttatgatttgataataaagatacacggcgaggaggatga
ggatgaggatggttctgttctgttccgtgctgccctggggaatgcctcgccaggattcgg
atacagtaaattaaaaaatagcaaaacaggaaaatctctgcagaattgggagtgggagtg
gcagtggcagtggctgtgggagtggcaatgggtggggtgagtggatagcaattcgtttcc
ccacgggcggaacagggcgggcggtgttgactttccgggcaggttgataattaatcatgt
ggggattagggattaggcttgtttgaaatgtagcaatcatcaagttgtttattgaaaaat
tatgcgactatgcggctcaaggcgggcggattaggacaccagctgggcgacacccaccct
catatctgtatctgtgagaagcatctgctcttttcataaaagagttaaccgattttcggg
tctgttgagggaataaatgcgatattattatcaattaggcatttgtatctaattcggcat
tgtctctgtgttcgactgagactcagactcagactccgactccgacatcgactcatactc
atatttcaactcgagagatcttgtgttttatgggggggcaatcaatggttggatggatgg
atggatagaaagatacatagatacacagcaatgaatggcagccacttcatgcgaagttct
cccacgtctccacctccacgagagggaaacaatgcattattcaatagcattatccaagcc
aagacaagacaggccaagccaaggctctcctcctctgcgagtattcgatgtgcaaacaaa
attaagttttattggggcgtgatgagtggccgtcgggacttacttcagtttcggttttgg
tttcggtttctgtttctgatttcttttaatagtgaattagcacctctgtctcgtctctcc
acccgaccggggtttatggcacgggtgctccctggccgctttcccagcatttcggagccg
acaaaaggcagcttttgtccgtggctggctggaggcgaccgcaatccggggatctgtaag
gagtctctctctctctctgtctctgtctctctctgtctttatgaggtacgaatttcacac
taacggtcaatgaatataaagtgatcatcagacggggagtgcagccaccgaagggtccat
ggtccacggcgagatctaaagatgggcacatactcgtagcatagatcccctggtcccctg
ggcctctgattcccattcacttccagcataattgcaagcccaagtttgagcgctaaacga
agtcgaaaatgttttatgagtgtgccaatagatgtacagacatagatacatatgtatgta
tcttaaggtggcacctagagggttttgcaatcagctcgccaatgaataaacatctttgta
aaatgatgatgccagcaagcatcggaataatttcacacgtttcaggcacacacagcctca
gagagtagaacccgtttgtcgccacaaatatgcgagactctgactcgacacagatactgt
tgtacaaatgtatcttccgctacacatgtacatatgtattgtatccatgggatgtgctgt
ggcaatttgcacgctgtccattaacggggaccatggagaccatgcgccattccgtttatc
ggatctcattggattcattctgccagcctcatcattttcatggatattaacaaactgata
atcgcaacaatcaaattacgaatgcgaggacggttgaccgggggggtggagacggagtga
atgccttgtttagccaacatttccatatctatcaggggcggagcaggggagggggcgaca
gtaggccgcattcgactgcaattggtcagggttcatggtaaatggtgaatgctcaatgga
aatcgacaataaaatgcccgggaaatcaaatcaattgcccttgatggatgctgcggctgt
ccgaaaagttgcaagatttttagggtcaaccaaggaggggggacaggggccagggagaga
gtcctgtggcagcgtagaaggacaggccataaatctgcagctgagataatgaaactagaa
tgattgcggcaatcactggtgtggctaaaaggagtccatgtccatgccgccagaggtgga
gcatatattgctctgcgcatgtccctgccgcatacatagtgatagatacaggatacagga
tacagatacaggaccatggccagtacatagaatacattatgtagagaaggaccctctctt
ttggtctgttctgttctgttctgttctgttctgttctgccgattaccgattctagagttt
caggactttcagatcctgcgcacgacggtgtcaactttattgcggtttgactttgcccct
cgaggagtcagagtcagagccagagccagagccagatactaaaaccaggaccatgcaagg
tcccaggttctgcttcgaccatgatttacaattctcatttttttcgcgttatttttttag
gggctttaatggccatcgtaaagccgcaggactcgagacctctactctctcctctccctc
tctctcttgccctcagatgtgagagtgcgagcaggaggtgtggcataggtggttcccatt
tcgcgaactgattctaaaaaatgaaatcattttttctcgaatttcgcagagacgactgtg
taaaggctctttgtcctggaccagtgctcgtccttttttgcacactcggcatcgtttttt
ttccccccgcttcgagtgctacctaggcctccggggtttttatgacggagatgatattct
gtgaggctcggctaggctcggctctcggtgctgttccgttttttaggccataaaaattag
gcggcataaaaaaactgcattggaattctagttctagtttcagatttttaggtttccaga
gtttttcggactttgggcagatttttatgaaattcgcggaattcggaagcaaaatgcgga
atgcggaacggaacagaatggcaaatatccgatattccggggctgaccttgccgtcttct
ccgcctctgagggccgtaaaaaaattgactcgctgcggtgcggtggatattttttagaaa
tgactttttctgcagcctcctagcctccttgccgatcccgatcccgactctgatcctggc
ctgaatcgtaaaaaaagaagagcgtacaaaggcggaaatggcactcaacaaaaaatatga
tctttttatgggcccatcgctaaaaaagtaagtcacaaagtcgctttcccttctctgtct
ctgacttcgaaggaagccgcttctctctcgctccctcgctggcatcgggaagagcagaga
tctgtggacactccaaggtcgtgctggactccgctacggggaaagccgcaggactctatt
ccacatcaaagctctctgcgccgccgcagcttcagcttccacggaagattcacacgatta
gcggcattttcacgtttgaaacggacatgccatgcaaattatccgaattaattccggcca
gtggtcatgcccattagggagtcgagtcccccctcccctccgcccaccagcagcagcagc
aaccactgctgcagccacaggcactgccactgccactgccatcagtcactgccgcatgac
cttcagatcgtttattgtccctgattttgcttattttttcacaggcaatttgcgcctgct
tctgatgtccctctcgctctccgtttgtgtgcctgttgtcggtcgtgtcctttttagcat
ttggcatgctaaaaatctgcgcgatcttagccggaatccgagtgggattagagcgtttat
ggcctttagagcacgccctcgtcccggcctcaatcctccataaaacactaagcgctttcc
cctaatgcatcttttagatgctgtatctgtaaacaactttttaatagagcattccacaag
atggcggatggataagagaggggaggctcccatccccctattggcagttggcagttggca
gctgggaaatgcatccggatccagaaatatcccatcccatggaagcagccatcaattagc
atacaattaaagaatgcttaaacagggaaatcaacttgaactgcagcccccagatgcggc
agatacatatgtatctgtatctgtatctgtgactgtaagtggccaacggctgcggctggg
atcagatcaaagcgacgacaacataattgctgcttcacttcacagttttcggagcacact
taaggcagatacacacatacataccgcatattacatattgtatctgcatcttcccttatc
gatcttgttggagtatcttttttatgtcgcagcgacagcgacagccactgccactgccac
tgcggtggcccttgagggctctgactgctggcgcctgctaattgagatctgagtagatcg
cagcgatcccagcggcatccacttgaggacatgtccactgcggaagtgacttcctgatgt
ccttgagagggatccgtgcatccgactctaccgatccggtaatgataattcggtggagga
gaggcctgatatgcctatgtatgtacctgatgccgggagccagtccgagactaatccaca
aatattgtcaactctttggctctaatctgcgcgacctaatcacttccatgaaatgcataa
ttgtgccgtggcttttgatacgctcctgacggagagacaagagagagagagggaaccgca
gcacggagatcggcaaatcccggtccggacaatggccagagaatggacaacaagtagcgg
cgaattagcaatcctatcatgcttttatggccatcccaactcttgcctttgctctagctc
tggctctggctgctggccaccttctcccggccttctcccgaatcgtaggcaccgccaacc
cctttagggcgataatccttctaaatgtttgtattaatttcggggcgtggacggattagg
gcgttcgccctgggcgttacccgcagcagaaaccgccgtccaggaggacactgcaccgac
tgcgagtcctctctgacctgccgtctaatcctttcgcatttgcgactgacttctgtgcca
agtccgcccctaatcccctaccctgcctgcgcctccgcgaaggagttgagtcctgttcgg
ggtccggggacttcgacagcgactgtaaccggattatcgccgattaccccagatgatccg
cagaaagtcaatctggttcgggcctaatggccagcagtcaagtcaatcctttcggccccg
ttccactcccactctccagagatcccctgatcacagatctccatagagacagatctctgt
ttatttgtttgttttcgtttgttttgagaatttttggcaattaagtttcgcgatttgatg
cgggatcggggccacgggggcgagcgcatcaaatccgtgttagccatacctgtacctcat
gcatcctgcatcctctgggcctttacacaggctctactctctcactctatctctctgtct
gtctgtctgtctgtctccaaggccgcaaagtcaacaagtcggcagcgaattttcccttta
ttttcctgcattttttatgccgaactttgtcttccgctcattgcggagatgatgcgggga
ttatgcgttgattgcgtgcaattacgactcccgatcctgcgaaaagtgtccgaaagtgtc
cgagactgttgaaacttcctgctaaatcctttgagagacctaagaaccccttttgtcctg
cccaaggaccttgactggtcctctggcgttgcagcagcttgcgtaaaatttcataaccct
acgcggtatgcggatgcgtttcgtggaacgagcatccgaatccgcatccttgcgattatc
ctttttacctcttgccaatccgttggctaaaaaacagctccgacacttccgcgaaagggc
cacaaaaaacaaacacactgagagaaaagaatcgctctcagcagttacctggcagatcct
ttcgcaataacccacgcaagatgaggtccggttatataacgggtttatatgacgatatga
cgactggcaggccatgaggaaggtttagagaatttaggattgcattggcagggacttcag
cgtcagttaattgctcaggcagtcagcaattgccggcaattataaaacaacgcagatgcg
gcgcatctttatcgtactccccctcaatctgcaggatgtggatgtggtgggggatggggc
gaacgggtgataaatgtgcgtgatttggaatgaatgcgcatcgattaaaaccgcagggca
atcaatttagcgccttttacaccaaaattggcttgaacacatccaattaatgtcagcggg
tgaacatacacaccaaccccatcctccgtatagggccccggggccaccccgagaaacaat
tacaacaaagcaacaaaccacccacaccagcgaccgagagacagagactgagggatagag
agggtgggggttacagagggaagcattccggacaataaacctccaataaagcgaatccag
cgtgaggcgtcgacgtctaattgctgttaactcgtcaacgaggagcgctccctcaggatc
cttgtgctccttgtgctcccttttgattaagtatagggtgggatgtcagattaggtggaa
aggcagtcagagagggagcggcagtgtggatgttggggcgcggcaaagtacactctttgc
atcatacaccgcaatgaatgagtgccccataattgtgactctgaggcaagcgacggccat
ctttatgtagccacccaccccccaccccccactccactcttcgtactctctcctttgcat
aaaaacttcttccctcgctctcgctctcgctattacacttcaacactctctctctctctt
gttgggccgctctctggcgcatgcgtcttggcgcacagggagactgcgcgctcattggct
gtcaaggggggcgttgcttggagccattgctccagcagatacatttgtatctgtttgctc
agcctctgctgcgttcgctgctgtgctgtcgttgctgtcgctgctctgcttatggctaat
aaagtaaagcaaaataaaacgctgccataattggcattaatgccgcaacaaccatgaata
ctaaaaagtttttacgagtaaaagctgctgcagttgagtcgagcgcgagtccgccattag
cagcatcaatgccgggacaggttgatggcccaaaagagcggatagaaaattctgattcat
ctgtaggtgtgtgttctagtttaacaaataaaaggaaataatatatgcataataaaaaat
taatttatatttacattaattttacatacattctatctccagtcatcaaaagtatgcaac
acttttactcaataacgtaagacgctacgttacacagctatttgaatatcgcagcatcga
gagtttgtcagtcagcagacagatagatcggtatttttacggcatttctgagggttagac
ggtcacactgctgctccctcctgcagctaaaaaatgagtcgtagtcttgaatgggcaata
aatacgggtatggtttctggaccgttttgcctgttgtccataccctctttttcctttcat
gatgtagcaactgtgtagttaccatgtagttacgaaggattaacccattgtagaccaagg
gtgtattttaatattccaccaatgataatgaggatctacatgaagaatttacaatcagta
atatcataatattttccgccacttacctcaagtcgttcaactgtttaaacagggggggtt
aagtgggctaagcccattttttcatcggtatggtcacactgtctgaaacgcgaaaaggtg
cgggggcgcggaatctgcgctcgcaaagttaatatttttattactaagctaaaaccgtgc
aatgtgatacagtttcgcctgcgtgcggccaaaatacaaacgcgaaaagcgctcaataat
aaatgccagttgcaaaagtagcgccaccaaaagtgaaagtatttgcataccgaacggagt
gggtcactaaggaagaagaggaaggggaagcataggcagacaaacagcgaaacgaagcgg
aagcgaggagaaaatcggaaataaagtgcattagaaataggttaaaaatcactgctcaac
ggtcaatttgaattagttaataactcccgccagtgcaatttatatatgtgacgaaaatta
gtgttttgccgagctgagagtgggcgagtgagagcgagaaagagcgagaatgggcacaac
taaagagcaacaaaatgaaggcgacgccgcagcagaggcggccgtgggcgccacccacac
aacaccaactcaacatcagaggaaggagacagaagaagaagaagagaagacgcttcccac
accgccagtggtagcctcaaccatggccacaaatgccgccaaaaagatacgccgagcctt
ctccatgccacgcaatccgtttcgctggtcgcgtaaattcaagacagcagccgcagcggc
agcaatagcaagcgacgcagagtctggagccggcaaggataatgcaggggagcgtcgagg
cagccatacggctatttcgtcctgcgtaagcggcggacggggacgcagcggcagcattat
ttctctgagcagctacgaggcggcgcctggagacgccgcagccaccaccaccaccaatac
atatgccaatagtaacagcaaccacaccaataacagtaccagtaacagcaataagcgggc
acgtgttctgcgccgttcgtccttcaagaaatttctgaatcgcattgctcagcatctgag
cgcaacggtgaatgttggagtaagtactcaatttgtatttgtaatcactctccacagtat
gggggtggggtgggacatgctcgaacatgaaactttgcccctctttcacctttctttctt
tcgttcattctttgttctgcttaggcggctgcagcttctagctgcgtgctcgctgccgcc
tgcggcttctcttatcaagagcaatatatttataaaacggcatccatcgcttagtgcgtt
atcgttgactttgttttggtcgtgtctggtttctgtgtcttctttcctctttctttgtgc
ctcccccatactccacactccacactactgctgcactctactccactttggttcggcatt
ttcttttgtgcaattctcttgtaaataatggaatattttgaacagaaaacaaacaaccca
agaagtgcccttgttcctcccctcccaccacccacagggtaggcctgccacaaatcgcac
tttgccacgtaggtttttttttgtctctagtaccccttccactgctgagtcacattttgc
gtgctcgatgataacagaaaggtacagcggcacgaaatgcggcttattgggactttggat
cgggctttctttctcaatgcaaatctgaaggtgcgtcagggcagcagagtatccagagaa
ttccttaatctatatggtctcgggactctctttgttttgctgggggtgtgctgggtggca
gtactcccgtactttgcccataaacgatcaatgtacagttgcattccattcgatataaat
cctttgtttacacaactataaatacattgttgttcctcctctttttttcccgaagtgtat
cccaaatgttctccgctcttgatcgttctcagacagaatttaatctacaattaccatacc
ccatacccggggacggcgcatggaaattaattttatttttgaacaattgctgtctcatta
ttatcataatttttgtgtttcttttttgcgggtggtgtgaggagaggagcggagcagagc
ggagggtagctgtgtggggctggagcgtgaaggtgaggagaaaagtagggctggtgctga
agctgaagctgtaactagctgtaggtggggggcttttgccttttgtttcgcagacaacaa
ttgttcaaacaatttttgtgtaaatgttgccagcatttgttgctctgctctgttcgtgct
ataatgaaacaaaaaattcagaaacaaaacagtccctgactccaacaagagcaacaatgc
ttttcaggtcgaaagctgttggagccaagcgaaagagtgggacacagagggactccctgc
tccgacaaggcgctggatgacaaatgtgtgccacgcttctgtcaggaagacaaaacaaca
acaaaagggagcgaagacaagtgccgggctccatgacacacacagaatcccctaccctag
agacccaatggaattcaatttgatctaataatatcagatcatacatacatgtacatacac
acatttgtacaactgttgttgtgcttgtaatgggttgattaattgtggggggcaagacct
tagtattgcagttgacctttttttgcgctttgaattccagaacagaacgataaccgcata
cgaaatcagacagaatttcattcaaagcgcagcgcagagcaaaagggtaggaaagggggg
gagtggaataacacgtaattctcaatgaaaacaaccgtatatctgcctgccagaagccga
tatcgagtacagtggaagctgcagtaagccaaagctcagctcgcagatcgagctttaact
gtacttgttgtgcagttgttgttgttgtttcctccgtcgttttcgggcacggcacctttc
gccaccagcagcagaagaaacagtagcaaaagccaattggaaaacaactacaacgtatta
ttgttgtttttctctgttcctttttttaatgacattatgaggcaattgcccattgttgct
gcttttatgcttcgcactactgctgcgagattacctcatggaaaacaattgctgactctg
atttatgattcatgcctctggcattcctcatctcccattgattttattcaaaagctcagc
tcaaaagcgagaacagcggagagcagcagagcaccaacaacaataatctcccatattaat
gaaaaatattgcaaatagcaacaactgaatggcaatgaagcgagcaggagtgggagggag
aataggtgcagagagagagagagagaaagtgtgtgtaaaagtaaaaagtgacactgtgaa
gacgatctcttaacacgtgatggaggaggcacacttacatcatacatacacagcatgtac
atgcatatgtaatgtacagtttggtccaaggtgtattgaatgtaaggtgagggaatatac
ctatctcgaggttctttttgatgtttgctgaacccaaacaggcaagcggtctctagaaat
tcctcacccaacattcaatacaccttggatttgtctatttccgtatgctttgcagccacc
cacgaaatcgtggctcacgttgctgttgctgttgctgccgctgcacttgttgatgggaag
attagtacgtaacagccgtgtatacgcttagtcctcttccctcctcattcctgccacacc
cacacccctgcgtgtgagggaatgtgtgtttgttccgctactgtttgctgattttctatg
atattcaagtgcacgatatactactactactacagagtgttaccggccgggggggaaagt
gggggcggaaggcctttcgcgtatttcgtatttccgctgtttctggctctcacacgtaac
tgtttgttgttgccacagtacagcactgcgaatcgctgtctgttgttgcttttgcttgct
ttttttttacgggagggggttgcctcgcacgttttgcactctcacgctctagcactctct
ctccctcgttctacctctctttacgtatctgcctgtcccgctctttatctgaattctttt
tcaaggtaaaatcaattgagatcaaactaattgaaaaaatgtttttagaatttttagcct
ctgcatttattttcgtatctctgccgttcgcaacatgtttattttcataaacaatcatat
catttttttcggatgggtctgtggtacactccctccattaggaggagcttgggatgatac
ataatgttttcagtgctgcttaggctgtctaattagccgttgcttccatcacgctttgct
tttgttgtttgtccgttcgtccgtccgtccgtccggccagcaacaaaaattattcacgtc
actccgcggtaattactctctgcctttgtctcctcttttgatagcccccaactccaaccc
actctgtgatatatggtggatatactggagccatataaagattgttggagctgccatcaa
aaggtctacactctcgcttggggccacctcctcgtaaccctaaaacaggggctaagtgaa
aaggtgcaaaatttatgccacatctgcaggccagtcaccgctttgcccttgcccaagact
tggggcgcctggcaatacttcagtccaaaataatttagatatcagttgggtagacagaag
tcagagatgtactttgcgtttcatagctgtaagacactttgaatttccacaaataattat
ttataaatatggcttaaaatcgatacagagtatatagagtttcaatgaataacttgatat
ttgaataaatgcgatgataatttgttcaaatatcccttcagttgcgatacgcactgtaca
tatgtagatatggcgcccatagtcgtgtctgataagcactctatgtatttccaaggtggc
ctgattagagctctccccaccccgacacaccggtagaccgacagacacaccaaagacaac
cttgacaaagcttttccgttctcctccacgtcgtaatcgagccaaccaaaggggcgtggc
acttgcagtacacatcgtaaggtggctaggcagccacgtgcgacagtttacatattgacg
taagtagatctcaacaacaagatctaattagtacacctctggaggagggtgctgtgggga
gcggaaaacaatggaaacaatggaaaaggcagagtatcagagacttgattaagcgtataa
cgatgccataatcttaaatgattgcctgatgtcttttatctgagaatttctccgaatcac
gggcatagaaacgcttcaacatgtagcgaagtaaaagctcgtaaatgcattgggagtcgt
attccgaaatccatgcatataatgacgcgatcgataataatatgtgtgtcacgtgatcga
tcgtcgcagcccaactttgccttagaatacatagaacgccccgcctgactagtgggaata
tcaaatgcgattttatgattagacacatgacaaacgactatcgatagtacagatagatag
ggagagagagagagagagagggagagtctaataatagtttgtgttcgagagcctccatta
ataaaatgccgtctaaccggtaggagaacctagtcacnnnnnnnnnnnnnnnnnnnnnnn
nnnnnnnnnnnnnnnnnnnnnnnnnnnnnnnnnnnnnnnnnnnnnnnnnnnnnnnnnnnn
nnnnnnnnnnnnnnnnntcactcggattcaatgctctacgatctctaggggcgatggagg
tacgctgagaaagcccatcccaacaggcgagctcattcatgttccgagccaagatcttgg
aaatatcaatagcgtaatggcagcaactgtaacaacaacaacaacaacaaccacatgaac
atgcaattatcttcaattatttacaattatttaataaaaacgtaaacgtaactacaacaa
aattaacaagaaatctacttgctgttgcctttttgtttttatttttgttttagtctctcc
ttcttttgtgggttacgtaaaatgtacaacaaatacttgagaatatagcgcagtgcaata
tctatagcaaataatcataagttatcgcgatctctctcgggggggctctcgggcttatca
caaatcacacagctccccaaacgagaatggaattttctgctggcgcaagggaagcgagaa
aaccaacaaaacgaaaagaattcgagacttagcataataagtcgataaatcgagtttcgg
ggaattttccaaatgcaacgtaattgtaaacaaagtgaaaccaaagccaaaggacggtga
attgctggccgaatcttctaataccctggaatagaagatttaattgatattctaacgaac
tatgggatggtctctttcgatagtatcctttgagaagccaataaatcgcagcgaatgcgt
ccgtttgattatgggaagagtagggctagagtagggtcaatcccaaatcgaaccacgcaa
aacaatagcctgacaccgacaccaccctgtggatataccacttgttggcgactccaaatg
caaacaaaacgaaccagaaatgtgcttaaatttataaataataatgacgataacgatgac
gctgacgatgtatgtagatgatgataaaattgctgccagggtaaattgagacaagtggcc
gatggctacttctatgccccgcttgcggctcaattaacagaggccgcgagacggggtgga
cacggcaagaggtacggaaagaaaggagaaattggaattggaatagcggcatagcggcat
acagcagacggcatacgcgtcgtatgcgcaacatccaggtctcgaagtctggatctccag
ctgtgtgagaaatgcttcacatggcagcctgaccaacaacgcgattaggtcagcagcagc
cacagacatgcatactcgtacgtattgtacatataatatgtatacgtatacgtatacgta
aaaagaatgagtgctacatacagagaggagatctggacatgcgtttgtggcaacttaaaa
attccattcaatttattttccacagccacagccggagatccccctttgccgtgggactgc
tgtggcttctcggtttacatcaccgtggaatgggacttaatggggtttgtcctaatgagc
agagcttctgcttaaatgcaaaaccctttcagcttaacgccgcgtaggaggcggaggagg
agtgccgagctctggcgccactcatattccgaaagaaaatccgcttatcgaacggaacgg
tttgaaggtcagtcctggggctggggtcgggtcgggtcttaaagtttgctacagatgttc
gaagcgctttaaagttgccacaagttcatgcccctttgtcaggcggcactctctagagca
gtcacttggctgccattcaatatgggcgtctgcttcagagatgtaccatccgcagatagc
aaatgtccgatgcagctggcaaatgtcaatttttgcaacaatttctggcttctatgtgct
atgggaagaagggtggaggaggtagtgagaacggtgtcccagggctaactttcttccagg
gaactccagaaatacctgtgctaaccatatatgtatatttaagtaaatgctttaccgatc
ttctaactaacatttcgattccctctcttgcctgctgcatcttcaagtcggaggagcaga
gctctgctgccgccagtcgggtaaacttgatagacatcgttcccttctacaccggatgct
ggcggagaaaagaggtacaaagtggtacagtgcatcgcatgctggtaatgtcatgatctt
cttcggtgtagcgcaacaaaaacctcacacggcagagatctatatgccacacgcccaccc
atcaacagtcaaccaaaagcgatttatttctttctttatttgtggttttttgttggacaa
ttttctattagccgttggatttctttattttccttttcttgggatctctgatgcgtgggt
tttcgctttctggtaaaataaaaccaaaccggcttttgtatccgatttgtgcgctttttt
tgtgggtccccactgtcttcatctacgattttgtttctctattgattccattattcgttg
aatgtttttttctttcgttttctttgttgttgttggtttttgtatcgtttgagctttggc
atcgatttgctagacacaaagatgacgctgtcatctatggccctgtctctgggtctcggt
ctgtgtctgtctccgtctccgtctcttgcttacacatcgttggcttgcctgtttctgttt
tttttgtccgacttcgtcattctttctttcacttcctcctactagtgcatataggcaatg
tggatacacgaaataaacccacttagcattgaccgcagaccaccattgcagttgcatctt
cgtgcaacccatacgaccgcctgccgcctgccgcctgacgccgcatgcaacagaccccag
tgacctttaaccactggctgccccgtagttttccgcttttcgcttcgcactggcggctgc
caatttcataatccacaaaatttcagtgccgttaaaggcactcagccccccagatataca
tatgtatatacatatgtatgtttgtatgtagtttccacagccactagccacttgccactt
gccactggccacagcctcagttatagccccacatttcatttgatttcgttgcgattcgtt
tccaaaaaaagcgtgtttataatatcgtaaattcatatttgactgaatagcccacagccc
cttctcgtccccccaagcttcctctcttaaaaggttgcatttaatacgagtgcagtgaac
actcttagatagcggacagcctatcgaaacttgggagattccctttgtaaaatgttctga
gctctgatttctgtgcatatattttaaagaaagttttcttatatgagaatactcttttgt
tctcgtctgtggaagtcctcttttaaagtatcttctgtctttcttctcgattaaaagaat
ttaccgtataagacttaagctctttggttcttttgttgatttggttttaagtttcttcat
ttttctgatggaaaattttcaatttttcatcgcgtgtgattcagtgcaaaataatatttc
tttgatcatttgagcacatattttgtagtaaattgatcttcatagtcccacacagacaca
catcgatgatcctccacgtttacgcagctcgttagctatcgttaaatatattgtattcga
aaatggagatatgtacatatgtatgtatgtatgtgcattgccaattgattcgccaaatat
tataataagatataggactgtccattcgatagagtctgccgtctatcttttgaatactag
gaataccttttgagagtactcaaatattcggtctttggcttgagttggctttctttcttg
tttttatttgtgtgtgtgtctgtttattttcttattttccaacaaaatatttcttcattt
atcgcaaattgatgtccgagagctgcgctaaacaatttttaattggcaacgaaattgaaa
cccatttgcccaccccagaatgccccacaactcccaatcggaggctggggctggaaacgg
gtttctttcggatcagccatcaatttgttgtactccccagcgactaacacttgccacctc
tttctctttctctccctctctctctctctctttctctgtctgtctaggcgaataaacacc
ggcaaacgaatggattgggatcggcgagcagcggcggaggaggagatcgagtgcctccca
ttgggggctatcagtggccgccggatcagacgcccggagtgatggggctgaagaatcatg
gcaacacctgcttcatgaacgccgtgctgcagtgcctcagccacacggacattctagccg
agtatttcgttttggaccagtacaaggtaagtgaaaggatgattccattgaaatcatgtg
aaataatcacttctaatccacttgcccactctcctcgctgcaggctgaccttaagcgccg
caacaagatcaattcgcgaaagttcggcaccaagggagagctcaccgagcagctggccaa
tgtgctgaaggccctatggacatgccgcaacgagagcgaccacagcacgggcttcaaggc
ggtggtggatcgttacgggacgcagtttcgcagctccacgcagcacgatgcacaggagtt
ccttttctggctgctggacaaggtgcacgaggacctcaatacggccagtaagcgacgcta
caaaagcatcaaggtacgggaaataagaccagagtgcaggacattataatccctactttc
taccacacacagaactcctatggccggtcggatgagatcattgccgccgagacactggcg
aatcacatacggtgcaacaatagctttgtgcaggccgtgttccaggcccagttccgatcc
tcgctgacgtgtccgcgctgcaagaagcagtcaaacaccttcgatcccttccattgcatt
tccgtgcagctgccgcagctcacacagcagacgatcttcgttacggtggtgtacatgaag
cagcagccgcgacagatcaaaatggggctgagagtgccggccggatcgccgattgtggcc
ctgcgggagcagctgcagacggacacgggcattgcggggtcgcgcatggtgctggtggac
ctcaatgccgagggattcacgcgcgtcttctacgacactcagcccgtggagacgctcagc
agcatcgagagcatctactgcatcgaggtgccggaagcccaggcaaagatcggcgccacc
ccaaaggccgctccctccccatcggctcccgaagcggcag
