# Supplementary material for: SMCis: An Effective Algorithm for Discovery of Cis-Regulatory Modules
Source: PLoS One. 2016 Sep 16;11(9):e0162968. doi: 10.1371/journal.pone.0162968 (PMC5026350; doi:10.1371/journal.pone.0162968)
Supplement: S1 Datasets — (ZIP) [file pone.0162968.s001.zip › dataset/Drosophila/eve/dpse_eve.fa]

>3:10887764,10927763 (reverse complemented)
tggtttctctcagtgtgcaagggctggagtgggaggaaaagaaaggcgaatgggaggcaa
tgcccgggactttagtgtaagctcccgctatcaattgctgtcgcctctttgctcattgag
actcatcaagagagagcgcaaaagccgaggaaagaatggagaagggggggacaaagacaa
cgacaaccacagtgacatccacttaattctatgctgcatttggttaaaccaacaacaaat
ctattaagctcaaaagagaagtttaagcagaacaacaataaaagagggcaggagaaagtc
agcggcaagcaggggggaaactggaaagaccacactgcattgtgctgtatagctctcccc
ccctgtcgcacacaacttacaagaaatgcaacgaaaaagaagacgaagaagacgaggcaa
aaaaactgaattcaacttaccgtccgcacaagttcaaggccaagtgttcaagtcccctcg
ctctctggcgctctctggcttccgtgctctttccgttttcctctctcttggcgtactcag
agagactgtttactttgtacatgaaaaataactttactttcgttttctaagccagaagct
tggggaggagaggtcgggtggttgggcggctgccccgaatgcaatccaactgcaacggta
gttatgttgttattgttgtaaggtcacactttcgattgcggatgcccttcgtttcccaac
gttttatctgttattggaccaacaacacatatatagtagatatgggggatattgcactga
ggggagcagcaggaccgacttttgtaaattaattaacaacattccctcgcacacacacat
taacacacactcatactcatgatgcgagcgcgcgcgcctcgagataagagcacagcaatt
tatttgcagtgaaatttacgttttgcgcgctgaccgaaccgagagtggtgggcggttgca
ggggggtatgtgggagaattcaccacacacactctctcacacgcaaaccgacgtaagcgc
acgttttcgcaagttatgaaaattgtggttcaaattttgggctattttccccacttaacg
gaagttcactttgctacagctgtctgtagaatatttagacggttttaaacttaatcaatt
taattaaatggaatttttcgataacagccagagagacaacaagacgacggaacgctgtat
tgtcaacaacaaatgcgggagcggaattgtagcgagctttgatggtatttttggtaaagt
ttgtgcttaaatatgtggtcacacttagtgatgggagctatatcgcaaatatttatctcg
gcagaatgtgactaggtgcacatgctttacggtcacactgttatgagtttgtttaaaata
aaatcagttaaaaattcaagttttgtttgaaagcaagtcagttgcaggctattaagactt
tgaaaatttggcagcagccgttttgaagtaatctgattaatcctgggcacaagcgaagta
tagaaatattctatcttttagccagctagaaaatgcaataatgccgacaaatggaatctc
attatggcagtcgaatgaaagccaattatatggatattatattttattaattttaagcct
gaaactcattgtattagtttatgagaagataaactttgctctttcgacaaaatcgaattt
ggtttttttggtttggtcttgttctttctctcagtgctaaacacactttaaaatgtttct
atctgtacctaatttatttcttaaaattacaagtgaagattcgctttcagagcattaaat
tcatgtcggtccagtgccttgatattggtgcccgaaaatggcgacttgaactccaggtct
cgatgcttgtttaccagaaccttttgctccgagtaaatcagatttatctccttttcgatc
tgctgctggtctgcggaatcattgcattagatacataaccaaaggaatgtctctcttaca
tacccttcttgagcagctccactgccttgtccttcggcattttcaccagcatgctcccaa
tggtgatccaagcctccttttcctccgacttctccacgaggcgcagtgcctcgcgtgtct
cttggcgccgtttgtccataaccgtcagctcgtgcttgttggccaatatcttgtcggcca
gctcctccgtcttggagatcaactcgatgcttttatccacttctgtatttgacatattat
ttatttgtgtttatttataaacaaaaatctgcggaaacacaagagtgtgaccagagcaga
ggcactaataataccctaacgcctgccgaacagctgaatctcattcaacagaaaaataat
gtctgcgttgtaattattttatttgcatatttgtttctgagagcgaacccccttctcacc
agacgagatctgatctctggcacacaagtcacttagttggttaatacgcaatgcattcca
ccaactcccacagacgctggagcgtcatcttcctgctggcaacatccttcctacaacata
cgctttccgaggtaattagttctttgtgtattccgtaaatctgtgaaaagctgggtcgcc
tgttggccagagagcggaaaatagggtaacatatggttataatggattgtgcggtgtgtg
agtgtgcgtatctgctgtctgtgtgtgggtgctgtgcaagtgctcccgtggcatatgtat
atgtacatatatactgattgtttgcatacctggcctaatctcaaaccccttccgcagagt
caaagttcgccgcgttatctgcaaaacattgacatcagcaacaatgccagcatcaacaac
aacgagagactgcagcagatcctcaaaggagccggagccggctccacgcaaattaattgg
ccacaacgctccaagcaggccacacccgacgttaagactgagttagccaaactaaatacc
agtaagtggcacttcattctccactcagaaagagtatcccatgctaatcctccgacagcc
tatatctaccagaatgcctggccagcgaacaatgtgaagctgggcgctgtgacagccgtg
agcttcgacaaggccggcaatgtggtcatcttccatcgagtggaccgcatctggagccag
gacaccttcgaccaaggcaatcagtatcgggagaagtaccgcggacctattcgagagagt
actgttctggcactggagcctgcaaccggccgcgtccaatacgattggggcaaaaacttg
taagctctgaattactgtcatccacaaatctgcaacaaatattctgtttcgtgcagcttt
tacatgccacacggcctgactgtggatcccgaggacaatgtctggctgacggatgttgcc
atgcaccaggtgttcaaatttgcagcacgcggcgctggcaacaagcccctgctgacgctt
ggtgtggccttccagccgggctccggcaagaagttctgcaaacccacgtcagtggccatc
ctggaaaacggggacttctttgtggcggatggctactgcaatgcccgcatcctcaagtac
tccaaggcgggcgagctgatactgacatggggccagaactcctttgccggcgtctcctat
gatgtggctccacagaactactttgccattccgcatgccctgactttggttccagagttg
gagctgctttgtgccgccgaccgggagaacggacgggtgcagtgtttctactcgagcaac
ggcaccttccactcccagtaccacaatcaacttattggcgatcgactgttcagcatggct
tataccccggcagcaggttagtctccgtggcacgtcttgataatggttccgagaaaagca
gtttacaaacctttctttcccttccaggtggagaactggtcattgtcaatggtcccaacg
ctgagttgggcttccatccggatcattataacgaagtgcatggctttgtgatgagcatgc
ggaacaggcaattggtctccaaattcgggccaaacaatttggaattcaagaatccccacg
atgtggccgtaacagccgatggtaatgagatctatgtggccgaattgaatcccatgcgca
tccacaagttcttgcacaaatccctggccaagcccatgtcactgtcggccacaaaggatg
cccaaagtattagtggtgtgcccgccgaagcaccggcaacaggagcggacgctagccaga
cgacgagacaccatcccagtggcaaggccgtactggtagcctcgttaatgctgatatttg
ccggctctacctttgcgctggccctgctcatggccaggcggcgaaaacgaggtaatcaag
ccatcagcagcgctgccccgccgagcgatctggtgtaccgcaagctcactgcgtccaccc
agagtctgtgctaacaatctcagtatcctaatccaccgtgttaatcacactcactcaatg
tcctatatgtagttgtgtcctattttatactggtgttaattcgtaaccggattgtgcata
tccatttgcatatttgtatttgtgttactactatcatatattagttgataattataattt
gtaatacacataattttaagttgatttccggccacattcccttccgcccaattatttgaa
tgctaatcatcggttgccttttttgatgctttcttttgtatacacaacagacaaacacct
ttatgcaatatacaacaatacattttctaaatttaagtgtgttctgttttcgtttatggt
ttgtttcagtgcaaaattcacacaactactcgtaagagagcatgtaagagcgtgtcgcgt
gtcgcgtgtcgcgcgtctaatgcatggtctgttaagtgcacctctcctttttatgcccag
aaactcatccaaaatcattcattttaacattctcaggttgtctgccttttggcgcccgca
gtcggcgtcatgcctgggagaaggccgagggcttcaagctgggtggactgctggacaggg
accgcaacggcttcgagaagctcgaccagcaggccagcgatgaggagcaagagactctgg
cgagtggggccccatacgcctagacaggaccaagacttatgtacatctaactcaaaaatc
attcctagcctagttctagttctaactacctgtacctcaaagattccacttagttgtaca
aactctttttatatgttcttcgattttagttctgttctccctgtcgacataatttgatat
atttgaatgcattttcctattgcgattgcgctcaatccttttgatttgccaaacgggaat
atagtcttatgaaacatcatcgaatcgtctgtgtttgtttggtttttattgtaagtctac
gatggttagactaagaaaacttaactaaaattcgttataaatacgtgtttgtatcgtata
ttgcagtttatccactaataaggccccttagcggcaaattctttgcttctgtttcgaaag
attctatcaagattcatgttgtggttggaggtcagacaacttcggctagaaagccctcat
tttcctccgtcacaatagcgtcgatattgtagaatatcgcgtgaaaggctatgacaaaaa
aggaggcccccagtgtccagaatagtagtgcgcctgcacccaccagaaagagcaaaggcg
tagcccctaggttaacggcaatgagctgttgacgcggcgtcatttgagtgcccatcacgg
tgatgtttacattccgagaacgcaccctgtggcataggagggcggcacctgccaacacca
gcaatatgagcggcgatgtaatgctgtaacaatgggacacaggtagtgtttacacaacag
ttgtttatacgatcacgagatgatactcacaggcagtagatcatcagcacaataaatacg
aatatgtaattgctttggaaataggagagattgcgcttcacgcggctggtcaaacgcggc
atgctgacggccgtcttgaagttgtgaacgttgaagaacactgaccaggggcgcattgcg
ctgcggatcaactgtattagctccagtggagagggcaagctttggagtttgggcaggctt
cgtgagagtgtacaaaattataatctactataagatatgcaaaggatgggtcttacctat
tcagatcgaaagcgaacctgccaccaccttcttgcggcacctgcatgtgtccgcccatat
taacgtttgtttgggccatttcgaattcggtttcgttttgttgctaaattgctgccacgt
tcctgcggcttcgaatcgttggatattgttgtatcgttctgggtcgaaagatattccact
tatctcaccgtttgtgtgtgtgtatattcttcacagaattcttttatcggcggcggatcg
aatgctgcggcaaagaggaaacgaagatgtcgggtgctgacgtgttgcggtcaagggagg
cgaagcccactacattgaaatgaagagaaacacacacagccgcttctcctattgtttatt
tcaattcactattaatttgttgacatttttcgtatttaggcaaacacgagaatctgatgt
ggcagccagtttaggtgttggaaaaccgcctactttcaacgatttctggctgttttgctg
tcaggacaactgattttttcaagtttgaaccggccaatatcgttctaatacccttttatt
tggtgttatttagttttgtgcaaaactcagtttcatagtggtggcaagtggtgagttatg
gtttcagttgttttttttttgaatatttcagccctgttctgcctatcgtggaactatcac
gagtagtaactacacaaactagcagatcagaaaacaagccaaatagcctattattattat
tatatttaatataaaaggcctataacaattcgtgatcagcaacgaagctgatcttgtgcc
atcaaaacccttaagtttttcaaaaatgtcggaaaaaggcaagaaagagactgtatattt
gattggtatttgctctctatttagtggaggtatttttcatcgcaataattttccgcatca
tgagtcccctttccatttcacttacgttttatttacacacaatcaaataaaaatgagtat
ttatacctaactaatattgcagaaaattgattcgttaaccggataaaattatgtctttac
tgctgagagtcctattaagggaataatattaaaccgaatatcaaaatcgaggaatatgat
gggacttgaatacaaataattcgtcagtatatttacggtatatttaaaaaatgcgatggt
gtaccgtaatcggtatatttccgagggtcagaccgtatatcttaccgataaatctgcggt
cacactgatctttgctgatttcgattttggatttatttgttaaattcccgtaattgcagc
gctgctggaacggtgacgtagttagtggaacaaatattgaaccatcaaaagcacaaaagc
cagttggacacacatcaaacatacagccatggccgacgactggggtgagtggggcggcac
gcgggggcgtcgctggtggacaataaacgtggtcgctgccatgcaaccaaccttggatgc
gtatttttagccaatctacgtctacgcgcaacgctaaccgtccatatttctcttttattt
cctttccctcatgatgtggcaccacagaatctgcagccgacagtgaaatcatacttcaaa
atgcagcaagcaccgtaaacaagtgggagggggaggacgacgacgacgatgtgaaggtgc
gcataccaagtaaatcatttgacaagcaaatcttccagcatatgctgcataacaacaaca
aaaacgccaacgaaagcaacaacttaaacttgttttcgtgcactctggcttttgttaatc
agttttcactttcatggtggcctgaacacgtgtacagtttttgattactcaccatttgac
tgtttctctctgcggctgtaggagagctgggaagatgaggaggagaagaaggacgaggag
aacgagaagcccacaataacagatgtgccagtcaaaaccaagccaagcaaagcgctgaaa
gccaaactagaagaacaagcggtaagcaagattcggtttatcttaaattttcaacaagat
aattaaattcttcccctggcaacagcggcttgaagaggagaaggaagcgaaacggctggc
cagcctcacacccgaggagaaattggccgagaagctgcggttgcaaaagatccaggaaga
ctccgatttgaaccacgccctggacacattcggagtgacgcgtgcagaaacaaacggcaa
cggcctagactccttcaacccggagaccaaggagcagttcaaggagttcggttctgcgct
cagctggaaggtcggccagtatcgcgagtctgcggaattcccacaattcgtcgaagacct
agtgcgcggtctatgcatacaccgtgagtgatctgattttctgagacttcagatcgacga
aatgataacacgaattccattcccccttatcaagtgagcgccgctgacattaagaaggtc
aagatgagcgtggaaatcttgcactcagaaaaactcaaaatggaaaaggccattgccaag
aaagccgccggcaagaacaaggggaaggccacgcttcgcacagagagcgatgtaggtcca
cgcccaatcgacggcacagaaaacgtcattaatttgattaccctttttgcttgcaggata
ttgatgattacaaaaagtatggcaatgatttttccgaagattacgacgacttcatgtgaa
taggcgatattcgagtatatatatagttaccccctcctgcatatatctaattattcaata
catagttgcttgttgaagagttcttggtgttatagaaagtgcgcaggaattaaaaaaaac
tttgttggttatttatatgaccccacaaaacatatagaccgtcggtagacacagcgagag
agatatacatatagatatactagcatacggtcgagtcaagtcaagtcaagaaaagcaatc
aggaaacctcagcgaaaaagaaacgacagatatttaggaacatttactacaaaaattact
tatggcaaccacctacttggaatggcttcttgtaaaattcacctttgtataaataaaact
tcattgcgatattaaacggtatttactgggtgcttaaattaaattttaaagaaataattt
cgacaccaccacaatccgctcagtggatacatcgtctccaatgactccaatgtggaggcg
gtgcatggcactgttgcattgatctttttcaaattgttgactttatccgccctttggtgt
tgcttggtcgtggtgaatggcaaatgtttgcggtggaagaagaggggagcataggtagtg
ctgacggtttctgatttggctctaaactagctaaggaaattaacaaaaaactcttcaaaa
atgttcagtttcagtatctgaagataatgaaatcccatgaatctgagaaaaaatatgtat
atactagggacaagcccctgccttactattaacataatagagagctatattttccagcca
acattagttgcgaaaaagctagtttgccaactctgaagccagccagcacgtgtgaacaac
aaaaatgactgattttgacaaatatttggaaggtgagcgataataaaataatcaactgac
tattaactgtcctggtgttacagaagcagtcaccaaggacctgcccagctccgaggacga
ggcagacatcaaagacgaggacacctgtagcgttcaagagcttgccgccaatttccggct
gcagtacaagccgcaagatgaatcggtggtttcgctgaagcgggactatgtactgagtct
aggtgcagaccacagattcacccggatagctgccggtctgtccagcacagccgttcacat
ctacgatttggagacggccgggggattgaaaaccgtgcaagatgtacccgccaaagaaaa
gaccgaaacgggcgctaccatctgtggagtgcagtttctcgatgagggctccgatgccct
acttgtgggcaccactgatggaatggtgcgtctctttgacctacgcacctcaggggagca
ggccagattcgagtacaaaagcgatccagaggcacaattcccacaggtgcccaaatccct
aacatgctttgatcggaatgccaatagcagaattatttgctgcggcacggagcaatacat
cggcagtgtccatctactgtttttcgatgtgagagagcgcaagcagctgggtggcttcta
cgagagccaccaagatgatgtgacctcagtgcgcttccacgatcgaaatccagatatgct
ctgcaccggaggcaccgatggcctcatcaatttgtttgacatcaaacagaccgacgagga
cgaggccctgcagaacacgatcaatacggagagtagtgtgcaccgactgaactggcatcg
taacgtctacgataaggacatcatctcatgtattacccataccaatgattttaagagcta
cgagtgcgaggagggggacgaggtggcttcgtttgaacggtccggtatcactgaggctat
tcgacgcaagaatgcgggtaatttcaacctgataaatgcccataatctggaggacaatgg
cgtgttccttttggcaggcactaactacaatcgcgggtgagtcttaatgcttcaatttgt
gttccctcttctgataactgtccttgcagagagatcctgcgctctgtgagtgtcctatcc
aaagaaaagctcgaaccactggccaatttcgctggtaataagcaaatcgttcgggacagt
ctattcgatgccaagcgccagctgctggtgacgggcggcgagagcggcattgttagcgtt
tggacgcaggatgccactggaaacgtgagcaacagtggcaagctgaaaaccaagataaaa
tcccacaaaaagacgccgtattaaatataccagtacaccttatatgtttttaaataatgg
agagttccaacagatgttctttcgagatgtatctaattcttttcccttcaaaagatatat
ttaaaggggaaagatgtagatgtagcaaggtcggggagttattcgttttaagtaaatccg
gccttattggatcgggcagcaacattcgtcatcatgtggtagcgacgacattgcctattt
ttaatgattcggtttattgattgcgtccaaaataaggtttaaacaaaaaaggacaacaat
aatttgctactattacatgtttttagggtgacggataacgggagccggccgtgtggatct
tgccgaattgtagggattcttggttggctccctacaagtgagtaaaaatccgctccagaa
atcccataaaatatacgccaaacgtcgttgtattgtatttattttaaattcgagtggtta
caaataatacatgataagacattgaagacatgatgcgtgtgtagtcctttgtacacccta
tttcgttaatttaatatcaagatcaaacgtaatttattatgaacttttctcaaattgatt
cgttttagacatattcatgtgtattattagtattttgtatgtatttatctcgatcctgat
acctacgtagcctgggatgacaaacattctctcaattctataacatccttccctagggta
tgaaaattagtgttgccggtaatcatttttgtcaaccggttattcaccaataaatactcg
tttctgatcttccgtggagtattctcagctatatagaacatttagccatgcccacatagt
tttatacgattgatgaatctattttctaattgactggcttatttttaatacttgctttta
ttggattttgctttaaaaaaaggttttagcgaaataggtcaaagaaatgaaacgtaataa
aacgtaagagaaaaatcgttccaactgttcaatttctttattccgttgaataatgctgcc
taactaaaatccttagttctgcccacataatttaaggcaattgatgaatacattttctac
ctgattgactacttttaagtactctcttttattgtatagtgtagatagcaaggtttaagc
aaaaaacggtcaacaataaaacagtggcaacgtaagtgagtgtgaaatgtcacgtcaacc
ggagtttgggcacaggtataccctatttcgttgatatatatgaagaaactgtttttccaa
gctgttttaaaacgtaattaataaacacataaaaattagggtcttctaaatatatctcga
tcccgatacccattcttggtttctgtaagaagaccaaaaccttcaaaatatcgttgaaat
acctttaaaacagaaactgactagttttggcccttatttgtgtattagatgacaaacatt
ttctcagttctataacatccatttcccagggtatgcaaaatgttgctcaatccgcgccat
gttgtggaacaatgctgctcgatttcacggcacatgagtctggcccatacaaattaatgt
tgccagcaacataaaacgtaagaaaacgtaagtgagtctggaatgcaagggacatagaga
gcaagtcccaataaaatattcggtctcactctaaaaaataccgaaaatgtatcatattcc
tcggtttttatatttcctcgaatattcccagctaaatagaatactcagctatgcccacat
aattgtataatattgatgaatcaattttctacttgactggcttattctaaatacttgctt
ttattggaataacgttgtaaatgaaatttaatataaatgaaattgataaaatataccagg
tgtgattgctgtcgaagggtcactgctgtgaaatcgttggcctaacaacgttagaatatt
acgttacgttattgagtgaggaaaagtgttgcataccttcgaggcgtgtaaaatagagtg
gacaaggacatggaatgtagcaaatacattgggtgttacattattatttgaatttaatat
ttatttaaaattttaatatttcgtgtaattttttttgttaggggtcattgtatgttaatt
gatgtatttatagtaaaacaattcaaaatcctatccctttgaattgaattgtattgtata
tatgtaattaaagtaattctactcgtaatacagtgccctcctcgtggtactgattatttc
gatcctatctcatttatgcgatctgttagtaaaaaattagcacatcctcagcgcagataa
acgcatctttaaaactgccatttgcctctcccactcctctgtttccctcactatcgacca
tgcagagtgaagcccaattagtgctgcagtaggcatttcaaatccgtgcccacaattcgt
ctaatccactgccaccgacctgcctgtaccgcccatgtccgttccactccgttctggtct
gtgaaggatcggatctgggcctagtcctggctaaatgttgacaaatacaacacctacgat
acaaataaaattgctacagaagtacctcccaaaaacgggcactgtcccgaccggaacgac
tcaattttcacaaatttacgccaaaaccaggaaacagcaaaagaaacagaaacagaaaca
gactctaaaagattgctcgacgccgccactgaagctgtgggtttgctcctgcagagcaga
gtccaaattcgaatcggagtcccagtcgcagagtcctgcgagtagccagagtcctgtagc
tcactcgaaaaccgccactcaccgtggctaattgctcatcaataaagatgctagctgtgc
aggactcggattccattgaaaatgtttgcattgcccagattctcctcaacgctcctccga
gtccaagtccatgtccgttgcaaccaaaatattatggtgttccccgctgttctcgcacag
ccagcgcgaatttgctgcggtaagtcgatgctgcttttgggtctcgttctcggcacggca
tctccttgtccttttgcatctatgtgtatcttctggcagcgctcctttggcggcactgtg
tcctgtcgtcgttgttttcccgtgatttgacatgtctgttagcaggatgccgttgcctga
ccctgagccagaggaccctatgtgttccactttgatgtgattcgtcaatgcggtggacta
ctgctaccgactcttggcactcttggcactgtgctctgtgtgtatgtgtcctctggtttc
tattttctgcagtctgcggctttccagcagtgtttgttggcgaatctctccgttggctgg
tactctcctgctctccccctgccaaaagatgcattcgtcacagttgaaactggattggtc
gcccatcgtagtgctctgtactcatagtaaacgagtccgattgattggccaccccaatgg
gaggccagcctcaaccccatcttcattttcaatctcactctacaggctttccttcgatgt
ctggccatccattgatgattgtactccagtttccaattccctaaaaccagagacatgcca
taagatcctaaaaaagaaaccgctaatcatttcgcccacacaaagagggaacaatcctct
ggccaaacctaattatttgactcaattgtgagccccgggctcgtggacactttttgtggc
ctctttttgttccctacacgacactcgacaaaaagcgagccaattttttttttgtagacc
actttgttgctctttttatgagttttttccattgtccattgtcacttttttccacggcct
gtactccgacctggcagcgatcctcgctgctgccctacaaacatcctaattacggcagtt
agtcgttgttccagaagggacctggactgcagtttattacgcgctcgaatttccactaaa
aattggaccgaaaaaactaggtagagtcccgggacgcgcctttttattggtgcaccttcg
ccggaactgagagcgcgacgaccgcagaacaacggcgaccggcgatgaggatgctgctcc
cgaggatgcgtcctggccatggcaggacgacctcgctgcattagaaaactagatcagttt
tttgttctaatttttgtgccctgccctgctctccttatgctttattgtttatggtccatt
tccatttccattttcatttccactcccattgtttggccgcaaaacaaactccggacggga
attatggtatggtatatgcagatttttatgggcactcgggtgatctagttcgcggaatgg
gcgcgtatcctgtagcgctgggacctcgaccggccctcggaggatgtctgtatgtctata
ttaggaaagtagatcaagttttttgttccctttgtgcgcttttttcgctgcgctagtttt
tttccccgaacgcagcaaactgctctaattttttaattcttcacgggtttttattgtgct
cctggaaaaactacggtcttccacaaggttagagcgttctagttacctgttaattgtggc
cataactcacattcacgtccgcattcagtgctctcatttttaagatatgttcttttctct
gtgttttctgttctgttcttttccgctacggcattcatatttttatgaggctgttccttc
ggccgggcctggcataaattatttgaatttgtttttccatttgctctgaaattgtccatt
attggaaaactgtgtgtgttttcatggtattggattgtacatagtatagttcgccttggg
gttggaactgtctgtctgactctctgttccccgggggatgtccagggtggagtcttgtgt
taaattgggggaaagtctgcaatcatgcaatataatcaagtaaacttggtctcacctgaa
ttactgatggaattcatacaaaaacaataatctcaaacaatttagcagcattcttaaaca
tactatgtgcatacatatgatagaagatctaagaaggtaaaacagtacatttatcttccg
attatgattgaaatcaaatcggaaacaatcttaagcaggtgcttttcggcccttattaag
attcgcacagctttgtttgcgaatgctttccgtattgtataaaaaataataatgataata
attattattttatggcggatatcatggcagtacaatttgctcggcatttttatggcatgg
ccaatttttgcacagtgtctaggcctttcctttgccaattctgttacccgtcttgtctcg
tctcccactttctgcaagggaagggaataaagatagaggcccagccctccgtccagtatt
cgccatttacttcccatgatgacggacataatcagcgagatcggatcggcgctttgtgcg
tgcaaaatgtgcaataaagcagcaacaacgggaggatcgctagaggcttcgtcttcgtct
tcggcttcggcttcccggtatttatttcgcagcgaaaggccagaaagtgttcttggatgg
agtgttgaggccggacaatggccaggggcaggtactgatcctcgacagtgcaacagctcg
acactttcgcctggtgaaaggtctgccataaagggtatttactgtcgctgccgcagtgtc
gccctgaagccatggctgggccggttgaagctgcaactcaactcaactcaactcaaccca
atccaaaaagggacactctcgcggacacacagagtcaaagacaatggtggcacaataggc
aaggttgtgggtagggttctgttctgttctggacgggtcgtgtcgggtcgggaaggcttg
cactgggccttttccagtgcggccaagagaggagatcgctccaggtagagcctctggcga
gttaatgctaatgcaaattgcggcgcaatataacccaataattttaactaactcgcaatg
gacagggcagtagagcagtagagcagtagagcattgcaggaaggatgcaatactcgggaa
tggaatgcataacaatgggcaaggaccagggttccgtttcgcgagatgaggttctttgac
ggttctttgacggttccttgacggttccctgtgtgctctctgctctgtgttaatccgttt
gccatcagcaagattattagtcaattttcatatttccagtcgagtcgcagttttggtttc
actttcctcctttgccacttcttgccttgcctcatgtggatgccgatgccgatgccgttg
ccgttgccgttgccgaccgacgagttagattttattgcagcatcttgaacaatcaactgg
aatttggtaacatgctgcgcggcctaaccctggagattgctctactttcgcctcaattga
atcggagttaggcggaagacggcggacccttgcgaccaagggttgtctcctggcctcagg
agtttccacagtcaacgctttcgctggtttgtttatttgtttgtttgttttagccaggat
tagcccgagggcttgacttggaacccgaccaaagccaagggctttagggcatgctcaaaa
gatccctatatccctatccctgtctcgatccctaaaccgatcccatttggcaatttcatt
agaaagtcataaaacacacataataatgagatgtcgaagggattaagattaagggacgca
cacacaggcagcaggatcattaacggactaacggaatcgggttattttttgcgctcaacc
ggacggagcttaacgctaagccacaagcttaaccccttgtgggccgcggcaggtaaatcg
atgaccgatgtcgcttgcgcaaggcccctactactcccctcccatatgacaccccactaa
ccctgcccccgccatctccaccaccactgtactatatgtacagttgcctcctctctggat
gattatatcatcataataaatgtttttcccaacgaaactgaaaccgagaaacttttcaaa
ttaagttccgacccgccgccccgccccccgaaattgtgctccattatcatagatatactg
cctggaaaatggtaatgcgaatccccctctaccagtgcccccgccaacgctggtgggtgg
tgtggtgtggtgtggcaagtgtgaggccgttaaacgtgctgcattatattaagacttcat
aaaagagcaaataattcgctgggcaagcatcgatcgataaatgctactctatgtaccccc
gtgaacatgtatgtacatggctatggctatggcatccatgtacatatgtatgtacataat
gggagttggtgaaagcaaccaaccaccctaccatcctgtactctcttccttactccttac
tcctctccggactgctgggcagcattataccatatcatacttgatgaagccgataaagtc
gcattattaagggggcacctcacgtctcgctcgctctggggcgtccgcctgcttgcggac
aagcgaaacaaaagattcgctcatccgctatgaataccaaattcctctctcttgccgtgc
acacaaagagagagagatggagagagagagagagagcgagcgagcgagcgagctccatga
taacttgattatgttctccgcctgtccgccccccgcttggcatcctattttttgtgtgcc
ctcccttttgttccggcatcgtaattgccttcatcgtcgcataattgtcagccagcagca
gcagagactctctcagcagcagcgactctctcaaagcaccgcaagattagcaccctcatc
tgctgtcccgctcgaacgcctggctgcctgctttgattggctgcagtgcagtgcctgggc
gacggcggccattgcaggcacggccgcagaggtatataagggccgcggggtggccgagag
aggcacattcgaactgtaaccgtcgcacagtccagacacactcgatccgctccgaaaaga
gaaccgcagtttccagttcttagagacaacgccctcaccagcccatcaacatccaacgaa
cacattagccatgcacggataccgaacatacaacatggagaatcaccatcacgactccaa
tgccgtggaccagaagcccctcgtggtcgatctcatggccacgcaatacggcaaacccca
gacgccgccgccttctccaaatggtaggtttccgcaaagcccaatggacacattcgacag
attattaacccagcctttaccctcttcttgcagagtgcctctccagtccggacaactcgc
tgaacggcagccgcaactccgagattcccgctgatccgtcggttcgacgctaccgaaccg
ccttcacacgcgatcagcttggacgtctcgagaaggagttctacaaggaaaactacgtgt
cccgcccgcgtcgctgcgagcttgccgcccagctcaacctgccggaatccaccatcaagg
tgtggttccagaaccgtcgcatgaaggacaagcgccagcgcatcgccgtcgcctggccgt
acgccgccgtttactccgaccccgctttcgccgcttccatcctgcaagcggctgccaata
gcgtgggcatgccctatcccccgtacgccgctgccgccgcagctgccgcctccaatccga
tgcttcccacgatgacagcgatgccctcgatgcagtccatgcagtcgatgcagcagatgc
agtccatgcagtcgatgcaggtccccgtcggaggacacgcaccctcaccgtacggacaat
accgctacagtccgtaccacattcccgcccgcccgcaccacgcgccgcacatgcacccac
acgggatgatgggagctgccgccgcctcctctgcgatgggatatcctggagcagccattg
ccgccgccatgccctctgcctcctgctacgcggccctcacggtaccgaagacacagacac
cgccgctggatctgcagtcctcctcgtcgccgcactcctccaccctctcgctcagccccg
tcggctcggaccacaccaaggtgttcgaccgaagccccgttccggcgactgcgaccacca
ccaccaccaccagcccactgccagctcctggtctcctgatgaccagcgccaagcgtcctg
cctctgagatgtcgccaccgacgacggtgctggcggagcccaagcctaagctcttcaaac
cctacaagactgaggcgtaggcatgtccttctgtcctcctcccccgctccctcaaaggat
tgtacaaattagtcttagaatgtccatccaccctccacccccctcccaagtcctatttat
tgaatgcccctctggatggatgatatgatattgtaatctatagttgaatattagtgctta
agttccaacacgaaatcaaaaataaatctacaaaacattcgaaattatatctaaagtgtt
tttgcaatatttattttacctgaatccgaatccgaatccgaaccaccatccgttgggtta
cctggcgatttacgatccaactgagagttggatttgtcagcgcttttatggacctggctg
ttggattagctgtggagaaacctggcctgaaatagacacatagccacatcgagccatcga
aggcagctgctctcctctccgcccctcaactgctggcctgaccttcgccccggctctctg
tagggaggaaacactgtgtgcaaattgagaggcggaacggggacaagcgtgccttcggag
tggccttcggagcactggcagtgtttggccacccacaagcaggagacatcaagataggac
agcacgggggcatccacgggggtttggcacaagccaggaatcaaaacagagcctgggctc
cgtcggagttcgaggcgtattaatgcgattccagcagaatcgatgcagagtgagagggta
ccccgcagggcagcagccttggatgtggatgtgtgtggatgtgggcctcctccctgccac
gcgtcaggttgcattgcgagtcaaaataaatttcagtgtcctcgaattgtcctcggctaa
ttaattgtcacctcacccgttgtgtactcattctggtcctatctctggcccctggtccct
ggtccctgcccttctgtcctccgacaattgtcataattgagaaatcattggcaaaatagc
aagcaaacagagagaaatgggatggagagaaagcgtgcgtgtcctggcaggaatcaaatt
tggatttaattgccagacaaaacatgtgtttcaattgcagcagcagcagcagcccttaaa
ggggtgtggtgtcaattgctcataatcccgcctagcatagcaaaaaaaaagaggcaacaa
caacagagtcagcagaaggcaggaaggcaggatatctacaacccctgatcctggtattat
atctaattgagcgttcgcatcaaaacatgttttgacacttgccagcgagccgtaaaaaat
ggtctgtgaagtgctcgatccggaatcggagtcagatggttccccccccttgccattgcc
atgccactgactatgccccttctggtatgacacccctttcgtggtggctgcggcctggct
gctcttcctttgggggatgcaacacaagtggcaacattttatgatttgataataaagata
cacggcgaggaggatgaggatgaggatggttctgttctgttccgtgctgccctggggaat
gcctcgccaggattcggatacagtaaattaaaaaatagcaaaacaggaaaatctctgcag
aattgggagtgggagtggcagtggcagaggcagtggcaatgggtggggtgagtggatagc
aattcgtttccccacgggcggaacagggcgggcggtgttgactttccgggcaggttgata
attaatcatgtggggattagggattaggcttgtttgaaatgtagcaatcatcaagttgtt
tattgaaaaattatgcgactatgcggctcaaggcgggcggattaggacaccagctgggcg
acacccaccctcatatctgtatctgtgagaagcatctgctcttttcataaaagagttaac
cgattttcgggtctgttgagggaataaatgcgatattattatcaattaggcatttgtatc
taattcggcattgtctctgtgttcgactgagactcagactcagactccgacatcgactca
tactcatatttcaacccgagagatcttgtgttttatgggggggcaatcaatggatggatg
gatggatggatagaaagatacatagatacacagcaatgaatggcagccacttcatgcgaa
gttctcccacgtctccacctccacgagagggaaacaatgcattattcaatagcattatcc
aagccaagccaagacaagacaggccaagccaaggctctcctcctctgcgagtattcgatg
tgcaaacaaaattaagttttattggggcgtgatgagtggacgtcgggacttacttcagtt
ttggttttggtttcggtttctgtttctgatttcttttaatagtgaattagcacctctgtc
tcgtctctccacccgaccggggtttatggcacgggtgctccctggccgctttcccagcat
ttcggagccgacaaaaggcagcttttgtccgtggctggctggaggcgaccgcaatccggg
gatctgtaaggagtctctctctctctctgactttatgaggtacgaatttcacactaacgg
tcaatgaatataaagtgatcatcagacggggagtgcagccaccgaagggtccatggtcca
cggcgagatctaaagatgggcacatactcgtagcatagatcccctgggcccctgggcctc
tgattcccattcacttccagcataattgcaagcccaagtttgagcgctaaacgaagtcga
aaatgttttatgagtgtgccaatagatgtacagacatagatacatatgtatcttaaggtg
gcacctagagggttttgcaatcagctcgccaatgaataaacatctttgtaaaatgatgat
gccagcaagcatcggaataatttcacacgtttcaggcacacacagcctcagagagtagaa
cccgtttgtcgccacaaatatgcgagactctgactcgacacagatactgttgtacaaatg
tatcttccgctacacatgtacatatgtattgtatccatgggatgtgctgtggcaatttgc
acgctgtccattaacggggaccatggagaccatgggccattccgtttatcggatctcatt
ggattcattctgccagcctcatcattttcatggatattaacaaactgataatcgcaacaa
tcaaattacaaatgcgaggacggttgaccgggggggtggagacggagtgaatgccttgtt
tagccaacatttccatatctatcaggggcggagcgggggagggggcgacagtaggccgca
ttcgactgcaattggtcagggttcatggtaaatggtgaatgctcaatggaaatcgacaat
aaaatgcccgggaaatcaaatcaattgcccttgatggatgctgcggctgtccgaaaagtt
gcaagatttttagggtcaaccaaggaggggggacaggggccagggagagcgtcctgtggc
agcgtagaaggacaggccataaatctgcagctgagataatgaaactagaatgattgcggc
aatcactggtgtggctaaaaggagtccatgtccatgccgccagaggtggagcatacactg
ctctgcgcatgtccctgccgcatacatagtgatagatacaggatacaggatacagataca
ggaccatggccagtacatagaatacattatgtagagaaggaccctctcttttggtctgtt
ctgttctgttctgttctgccgattaccgattctagagtttcaggactttcagatcctgcg
cacgacggtgtcaactttattgcggtttgactttgcccctcgaggagtcagagccagagc
cagagccagatacaaaaaccaggaccatgcaaggtcccaggttctgcttcgaccatgatt
tacaattctcatttttttcgcgttatttttttaggggctttaatggccatcgtaaagccg
caggacctgagacctctactctctcctctccctctctctcttgccctcagatgtgagagt
gcgagcaggaggtgtggcataggtggttcccatttcgcgaactgattctaaaaaatgaaa
tcattttttctcgaatttcgcagagacgactgtgtaaaggctctttgtcctggaccagtg
ctcgtccttttttgcacactcggcatcgtttctttttcccccgcttcgagtgctacctag
gcctccggggtttttatgacggagatgatattctgtgaggctcggctcggctcggctctc
ggtgctgttccgttttttaggccataaaaattaggcggcataaaaaaactgcattggaat
tctagttctagtttcagatttttaggtttccagagtttttcggactttgggcagattttt
atgaaattcgcggaattcggaagcaaaatgcggaatgcggaacggaacagaatggcaaat
atccgatattccggggctgaccttgccttcttctccgccttcttctctgagggccgtaaa
aaaattgactcgctgcggtgcggtggatattttttagaaatgactttttctgcagcctcc
ttgccgatcgcgatcccgattctgatcctggcctgaatcgtaaaaaaagaagagcgtaca
aaggcggaaatggcactcaacaaaaaatatgatctttttatgggcccatcgctaaaaaag
taagtcacaaagtcgctttcccttctctgtcactgacttcgaaggaagccgcttctctct
cgctccctcgctggcatcgggaagagcagagatctgtggacactccaaggtcgtgctgga
ctctgctacggggaaagccgcaggactctattccacatcaaagctctatgcgccgccgca
gcttcagcttccacggaagattcacacgattagcggcattttcacgtttgaaacggacat
gccatgcaaattatccgaattaattccggccagtggtcatgcccattagggagtcgagtc
ccccctcccctccgcccaccagcagcagcagcaaccactgctgcagccacaggcactgcc
actgccactgccatcagtcactgccgcatgaccttcagatcgtttattgtccctgatttt
gcttattttttcacaggcaatttgcgcctgcttctgatgtccctctcgctctccgtttgt
gtgcctgttgtcggtcgtgtcctttttagcatttggcatgctaaaaatctgcgcgatctt
agccggaatccgagtgggattagagcgtttatggcccttagagcacgccctcgtcccggc
ctcaatcctccataaaacactaagcgctttcccctaatgcatcttttagatgctgtatct
gtaaacaactttttaatagagcattccacaagatggcggatggataagagaggggaggct
cccatccccccattggcagttggcagttggcagctgggaaatgcatccggatccagaaat
atcccatcccatggaagcagccatcaattagcatacaattaaagaatgcttaaacaggga
aatcaacttgaactgcagcccccagatgcggcagatacatatgtatctgtatctgtatct
gggactgtaagtggccaacggctgcggctgggagcagatcaaagcgacgacaacataatt
gctgcttcacttcacagttttcggagcacacttaaggcagatacacacacacataccgca
tattacatattgtatctgcatcttcccttatcgatcttgttggagtatcttttttatgtc
gcagcgacagccactgcggtggcccttgagggctctgactgctggcgcctgctaattgag
atctgagtagatcgcagcgatcccagcggcatccacttgaggacatgtccactgcggaag
tcacttcctgatgtccttgagtaggatccgtgcatccgactctgccgatccggtaatgat
aattcagtggaggagaggcctgatataccaatgtatgtacctgatgccgggagccagtcc
gagactaatccacaaatattgtcaactctttggctctaatctgcgcgacctaatcacttc
catgaaatgcataattgtgccgtggcttttgatacgctcctgacggagagacaagagaga
gagggaaccgcagcacggagatcggcaaatcccggtccggacaatggccagagaatggac
aacaagtagcggcgaattagcaatcctatcatgcttttatggccatcccaactcttgcct
tttgctctagctctggctctggctgctggccaccttctcccggccttctcccgaatcgta
gacaccgccaacccctttagggcgataatccttctaaatgtttgtattaatttcggggcg
tgtacggattagggcgttcgccctgggcgttacccgcagcagaaaccgccgtcctggagg
acactgcaccgactgcgagtcctctctgacctgccgtctaatcctttcgcatttgcgact
gacttctgtgccaagtccgcccctaatcccctaccctgcctgcgcctccgcgaaggagtt
gagtcctgttcggggacttcgacagcgactgtaaccggattatcgccgattaccccagat
gatccgcagaaagtcaatctggttcgggcctaatggccagcagtcaagtcaatcctttcg
gccccgttccactcccactctccagagatcccctgatcacagatctccatagagacagat
ctctgtttatttgtttgttttcgtttgttttgagaatttctggcaattaagtttcgcgat
ttgatgcgggatcggggccacgggggcgagcgcatcaaatccgtgttagccatacctgta
cctcatgcatcctgcatcctctgggcctttacacaggctctactctctcactctatctct
ctgtctgtctgtctgtctgtctgtctccaaggccgcaaagtcaacaagtcggcagcgaat
tttccctttattttcctgcattttttatgccgaactttgtcttccgctcattgcggagat
gatgcggggattatgcgttgattgcgtgcaattacgactcccgatcctgcgaaaagtgtc
cgagactgttgaaacttcctgctaaatcctttgagagacctaagaaccccttttgtctag
cccaaggaccttgactggtcctctggcgttgcagcagcttgcgtaaaatttcataaccct
acgcggtatgcggatgcgtttcgtggaacgagcatccgaatccgcatccttgcgattatc
ctttttacctcttgccaatccgttggctaaaaaacagctccgacacttccgcgaaagggc
cacaaaaaacaaacacactgagagaaaagaatcgctctcagcagttacctggcagatcct
ttcgcaataacccacgcaagatgaggtccggttatataacgggtttatatgacgatatga
cgactggcaggccatgaggaaggtttagagaatttaggattgcattggcagggacttcag
cgtcagttaattgctcaggcagtcagcaattgccggcaattataaaacaacgcagatgcg
gcgcatctttatcgtactccccctcaatctgcaggatgtggatgtggtgggggatgggga
tggggcgaacgggtgataaattgtgcgtgatttggaatgaatgcgcatcgattaaaaccg
cagggcaatcaatttagcgccttttacaccaaaattggcttgaacacatccaattaatgt
cagcgggtgaacatacacaccaacccccatcctccgtatagggccccggggccaccccga
gaaacaattacaacaaagcaacaaaccacccacaccagcgaccgagagacagggactgag
agatagagagggtgggggttacagagggaagcattccggacaataaacctccaataaagc
gaatccagcgtgaggcgtcgacgtctaattgctgttaactcgtcaacgaggagcgctccc
tcaggatccttgtgctcccttttgattaagtatagggtgggatgtcagattaggtggaaa
ggcagtcagagagggagcggcagtgtggatgttggggcgcggcaaagtacactctttgca
tcatacaccgcaatgaatgagtgccccataattgtgactctgaggcaagcgacggccatc
tttatgtagccacccacccccccactccactctccgtactctctcctttgcataaaaact
tcttccctcgctctcgctctcacacttcaacactctctctctcttgttgggtcgctctct
ggcgcatgcgtcttggcgcacagggagactgcgcgctcattggctgtcaaggggggcgtt
gcttggagccattgctccagcagatacatttgtatctgtttgctcagcctctgctgcgtt
cgctgctgtgctgtcgttgctgtcgctgctctgcttatggctaataaagtaaagcaaaat
aaaacgctgccataattggcattaatgccgcaacaaccatgaatactaaaaagtttttac
gagtaaaagctgctgcagttgagtcgagcgcgagtccgccatttgcagcatcattgccgg
gacaggttgatggcccaaaagaacggataaaaaatgctgattcatctgtaggtgtgtgtt
ctattttaacaaataaaatgaaataatatatgcataataaaaaattaatttgtatttaca
tttattttacattaattttacatacattgtatatccaggcatcaaaagtatgcaacactt
ttactcaaaaacgtaagacgctacgttacacagacattttaatatgacagcatcgagagt
ttgtcagtcagcaggcagatagatcggtatttttacggcccttctgagggttagacggtc
acactgctgctccctcctgcagctaaaaaatgagtcgtagtcttgaatgggcaataaata
cgggtatggtttctgaaccattttgcctgttgtccatacccgtcatgatgtagcaactgt
gtagttacgaaggattaacccattgtagaccaagggtgtattttaatattccaccgatga
taatgaggatctacatgaagaatttgcaaccagtaaaattttccgccgcttacctcaagt
cgttcaactgtttaaacagggggggttaagtgggctaagcccattttatcatcggtatgg
tcacactgtctgaaacgcgaaaaggtgcgggggcgcggaatctgcgctcgcaaagttaat
atttttattactaagctaaaaccgtgcaatgtgatatagtttcgcctgcgtgcggccaaa
atgcaaacgcgaaaagcgctcaataataaatgccagttgcaagagtagcagccaccaaaa
gtgaaagtatttgcataccgaacggagtgggtcactaaggaagaagaggaaggggaagca
taggcagacaaacagcgaaacgaagcggaagcgaggagaaaatcggaaataaagtgcatt
agaaataggttaaaaatcactgctcaacggtcaatttgaattagttaataactcccgcca
gtgcaatttatatatgtgacgaaaattagtgttttgccgagctgagagtgggcgagtgag
agcgagaaagagcgagaatgggcacaactaaagagcaacaaaatgaaggcgacgccgcag
cagaggcggccgtgggcgccacccacacaacaccaacgcaacatcagaggaaggagacag
aagaagaagaagagaagacgcttcccacaccgccagtggtagcctcaaccatggccacaa
atgccgccaaaaagatacgccgagccttctccatgccacgcaatccgtttcgctggtcgc
gtaaattcaagacagcagccgcagcggcagcaatagcaagcgacgcagagtctggagccg
gcaaggataatgcaggggagcgtcgaggcagccatacggctatttcgtcctgcgtaagcg
gcggacggggacgcagcggcagcattatttctctgagcagctacgaggcggcgcctggag
acgccgcagccaccaccaccaccaatacatatgccaatagtaacagcaaccacaccaata
acagtaccagtaacagcaataagcgggcacgtgttctgcgccgttcgtccttcaagaaat
ttctgaatcgcattgctcagcatctgagcgcaacggtgaatgttggagtaagtactcaat
ttgtatttgtaatcactctccacagtatgggggtggggtgggacatgcccgaacatgaaa
ctttgcccctctttcacctttctttctttcgttcattctttgttctgcttaggcggctgc
agcttctagctgcgtgctcgctgccgcctgcggctcctcttatcaagagcaatatattta
taaaacggcatccatcgcatagtgcgttatcgttgactttgttttggtcgtgtctggttt
ctgtgtcttctttcctctttctttgtgcctcccccatactccacactccacactactgct
gcactctactccactttggttcggcattttcttttgtgcaattctcttgtaaataatgga
atattttgaacagaaaacgagcaacccaagtgcccctgttcctcacctcccaccacccac
tgggtaggcctgccacaaatcgcactttgccacgtaggtttttttttgtctctagtaccc
cttccactgctgagtcatattttgcgtgctcgatgataacagaagggcacagcggcacga
aatgcggcttattgggactttggatcgggctttctttctcaatgcacctctgaaggtgcg
tcagggcagcagagtatccagagaattccttaatctatatggtctcgggactctctttgt
tttgctgggggtgtgctgggtggcagtactcccgtactttgcccataaacgatcaatgta
cagttgcattccattcgatataaatcctttgtttacacaactataaatacattgttgttc
ctcctctttttttcccgaagtgtatcccaaatcttctccgctcttgatcgttctcagaca
gaatttaatctacaattaccataccccatacccggggacggcgcatggaaattaatttta
tttttgaacaattgctgtctcattattatcataatttttgtgtttcttttttgcgggtgg
tgtgaggagaggagcggagcagagcggagggtagctgtgtggggctggagcgtgaaggtg
aggagaaaagtagggctggtgctgaagctgaagctgtaactagctgtaggtggggggctt
ttgccttttgtttcgcagacaacaattgttcaaacaatttttgtgtaaatgctgccagca
tttgttgctctgctgtgttggtgctataatgaaacaaaaaattcagaaacaaaacagtcc
ctgactccaacaagagcaacaatgcttttcaggtcgaaagctgttggagcccagcgatag
agggaggagactccacagagggactccctgctccgacaaggcgctggatgacaaatgtgt
gccacgcttctgtcaggaagacaaaacaacaacaaaagggagcgaagacaagtgccgggc
tccatgacacacacagaatgccctaccctagagacccaatggaattcaatttgatctaat
aatatcagatcatacatacatgtacatacacacatttctacaactgttgttgtgcttgta
atgggtttattaattgtggggggcaagaccttagtattgcagttgaccttttttgcgctt
tgaattccagaacagaacgataaccgcatacgaaatcagacagaatttcattcaaagcgc
agcgcagagcaaaagggtaggaaagggggcaagtggaataacacgtaattctcaatgaaa
acaaccgtatatctgcctgccagaagccgatatcgagtacagtggaagctgcagtaagcc
aaagctcagctcgcagatcgagctttaactgtacttgttgtgcagttgttgttgtttcct
ccgtcgttttcgggcacggcaccttttgccactagcagcagaagtaacagtagctaaagc
caattggcaaacaactacaacgtattattgttgtttttctctgttcctttttttaatgac
attatgaggcaattgcccattgttgctgcttttatgcttcgcactactgctgcgagatta
cctcatggaaaacaattgctgactctgatttatgattcatgcctctggcattcctcatct
cccattgattttattcaaaagctcagctcaaaagcgagaacagcggagagcagcagagca
ccaacaacaataatctcccatattaatgaaaaatattgcaaatagcaacaactgaatggc
aatgaagcgagcaggagtgggagggagaataggtgcggagagagagagagagagagagaa
agtgtgtgtaaaagtaaaaagtgacactctgtgaagacgatctcttaacacgtgatggag
gaggcacacttacatcatacatacacagcatgtacatgcatatgtaatgtacagtttggt
ccaaggtgtattgcatgtaaggtgagggaatatacctatcccgaggttcattttgatgtt
tgctgaacccaaacaggcaagcggtctctagaaattcctcacccaacattcaatacacct
tggatttgtctatttccgtatgctttgcagccacccacgaaatcgtggctcacgttgctg
ttgctgttgctgccgctgcacttgttgatgggaagattagtacgtaacagccgtgtatac
gcttagtcctcttccctcctcattcctgccacacccacacccctgcgtgtgagggaatgt
gtgtttgttccgctactgtttgctgattttctatgatattcaagtgcacgatatactact
actactactactacagagtggtaccggccaggggggaaagtggtgggggcggaaggcctt
tcgcgtatttcgtatttccgctgtttctggctctcacacgtaactgtttgttgttgccac
agtacagcactgcgaatcgctgtctgttgttgcttttgctcgcttttttttgacgggagg
gggttgcctcgcacgttttgcactctcacgctctagcactctctctccctcgttctacct
ctctttacgtatctgcctgtcccgctctttatctgaattctttttcaaggtaaaatcaat
tgagatcaaactaattgaaaaaatgtttttagaatttttagcctctgcatttattttcgt
atctctgccgttcgcaacatgtttattttcataaacaatcatatcatttttttcggatgg
gtctgtggtacactccctccattaggaggagcatgggatgatacataatgttttcagtgc
tgcttaggctgtctaattagccgttgcttccatcacgctttgcttttgttgtttgtccgt
tcgtccgtccgtccgtccgtccgtccgtccgtccgtccggccagcaacagaaattattca
cgtcactccgcggtaattactctctgcctttgtctcctcttttgataacccccaactcca
acccactctgtgatatatggtggatatactggagccatataaagattgttggagctgcca
tcaaaaggtctacactctcgcttggggccacctcctcgtaaccctaaaacaggggctaag
tgaaaaggtgcaaaatttatgccccatctgcaggccagtcaccgctttgcccttgcccaa
gacttgggccgcctggcaatacttcagtccaaaataatttagatatcagttgggtagaca
gaagtcaggggtgtactgtgcgtatcatagctgcaagacactttgaatttccacaaataa
ttatttataaatatggcttaaaatcgatacagagtatatagagtttcaatgaataacttg
ttatttaaataaatgcgatgataatttgttcaaatatcccttcagttgcgatacgtactg
tacatatgtagatatggcgcccatagtcgtgtctgataagcactctatgtatttccaagg
tggcctgattagagctctccccaccccgacacaccggtagaccgacagacacgccaaaga
caaccttgacaaagcttttccgttctcctccacgtcgtaatcgagccaaccaaaggggcg
tggcacttgcagtacacatcgtaaggtggctaggcagccacgtgcgagagtttaaatatt
gacgtaagtagatctcaacaacaagatctaattagtacagctctggaggagggtgctgtg
gggagcggataacaatggaaacaatggaaaaggcagagtatcagagacttgattaagcgg
ataacgatgccataatcttaaatgattgcctgatgtcttttatctgagaatttctccgaa
tcacgggcatagaaacgcttcaacatgtagcgaagtaaaagctcgtaaatgcattgggag
tcgtattccgaaatccatgcatataatgacgcgatcgataataatatgtgtgtcacgtga
tcgatcgtcgcagcccaactttgccttagaatacatagaacgccccgcctgactagtggg
aatatcaaatgcgattttatgattagacacatgacaaacgactatcgatagtacagatag
atagggagagagagagagagagtctaataatagtttgtgttcgagagcctccattaataa
aaagccgtctaaccggtaggagaacctagtcacaaactcggtcttcactcggattcaagc
ttacgatctcttaggaggcggtggagggatgcagggaaagcccaacccaaaagccaattt
cattcatgttccgagccaagatcttggaaataataatagcgtaatggcagcaactgtaac
aacaacaacaacaaccacatgaacatgcaattatcttcaattatttacaattatttaata
aaaacgtaaacgtaactacaacaaaattaacaagaaatctacttgctgttgcctttttgt
ttttatttttgttttcgtctccttctccttcttttgtgggttacgtaaaatgtacaacaa
atacttgagaatatagcgcagtgcaatatctatagcaaataatcataagttatcgcgatc
tctctcgggggggggggctctcgggcttatcacaaatcacacagctccccaaacgagaat
ggaattttctgctggcgcaagggaagcgagaaaaccaacaaaaccaaaataattcgagac
ttaagcataataattcgataaatcgagtttcggggaattttccaaatgcaacgtaattgt
aaacaaattgaagccgaagccaaaggacggtgaaatgctggccgaatcttttaataccct
cgaatagaagatttaatttatattctaacgaactatgggatggtctcgttcgatagtatc
ctttgagaagccaataaatcgcagcgaatgcgtccgtttggttgtagaaagagtagggct
agaggagggccaatcccaaatcgaaccacgcaaaacaatagcctgacaccgacgccaccc
tgtggatataccacttgttggcgactccaaatgcaaacaaaacgaaccagaaatttgctt
aaatttataaataataatgacgataacgatgacgctgacgatgtagatgatgataaaatt
gctgccagggtaaattgagacaagtggccgatggctacttctatgccccgcttgcggctc
aattaacagaggccgcgagacggggtggacacggcaagaggtacagaaagaaaggagaaa
ttggaattgaaatagcggcatagcggcatacagcagacggcatacgcgtcgtatgcgcaa
catccaggtctcgaagtctggatctccagctgtgtgagaaatgcttcacatggcagcctg
accaacaacgcgattaggtcagcagcagccacaggcatgcatacacgtacgtattgtaca
tataatatgtatacctatacttatacgtaaaaagaatgagtgctacatacagagaggaga
tctggtcatgcgtttgtggcaacttaaaaattccattcaatttatttgccacagccacag
ccggagatccccctttgccgtgggactgctgtggcttctcggtttacatcaccgtggaat
gggacttaatggggtttgtcctaatgagcagagcttctgcttaaatgcaaaaccctttca
gcttaacgccgcgtaggaggcggagtaggagtgccgagctctggcgccactcatattccg
taagaaaatccgcttatcgaacggaacggtttgaaggtcagtccaggggctggggtcggg
tcgggtcgggtcttaaagtttgctacagatgctcgaagcgctttaaagttgccacaagtt
catgcccctttgtcaggcggcactctctagagcagccacttggctgccattcaatatggt
ttctgccccacccacagggcgtctgcttcagagatgtaccatccgcagatagcaaatgtc
cgatgcagctggcaaatgtcaatttttgcaacaatttctggcttctatgtgctatgggaa
gaagggtcgaggaggtattgagaatttgtgtcccagggctaactttcttccagggaaatc
cagaaatatctgtgctaaccatatatgtatatttaagtaaatgctttactgatcttctaa
ctaacatttcgattccctctcttgcctgctgcatcttcaagtcggaggagcagagctctg
ctgccgccagtcgggtaaacttgatagacatcgttcccttctacaccggatgctggcgga
gaaaagaggtacaaagtggtacagtgcatcgcatgttggtaatgtcatgatcttcttcgg
tgtagcgcaacaaaaaccccacacggcagagatctatacgccacacgcccacccatcaac
agtcaaccaaaagcgatttatttctttctttatttgtggttttttgttggccaattttct
attagccgttggatttctttattttctttttcttgggatctctgatgcgtgggttttcgc
tttctggtaaaataaaaccaaaccggcttttgtatccgatttgtgcgctttttttgtggg
tccccccccccactgtcttcatctacgattttgtttctctattgattccattattcgttg
aatgtttttttctttcgttttctttgttgttgttgttggtttttgtatcttttgagcttt
ggcatcgatttgctagacacaaagatgacgctgtcatctatggccctgtctctgggtctc
ggtctgtgtctgtctccgtctccgtctccgtctcttgcttactcatcgttggcttgcctg
tttctgtttttttgtccgacttcgtcattctttctttcacttcctcctactagtgcatat
aggcaatgtggatacacgaaataaacccacttagcattgaccgcagaccaccattgcagt
tgcatcttcgtgcaacccatacgaccgcctgccgcctgacgccgcatgcaacagacccca
gtgacctttaaccactggctgccccgtagttttccgcttttcgcttcgcactggcggctg
ccaatttcataatccacaaaatttcagtgccgttaaaggcactcagcccccccaccccta
tgtatgtatgtagtttccacagccactagccacttgccacttgccactggccacagcctc
agttatagccccacatttcatttgatttcgttgcgattcgtttccaaaaaaaagcgtgtt
tataatatcgtaaattcatatttgagtgaatagcccacagccccttctcgccccccccca
agcttcctctcttgaaaggttgcatttaatacgagtgcagtgaacactcttagcaagcgg
acagcctatcgaaacttgggaattacctttgtaaaaagttctgagctccgatttctgtgc
atatattttaaagaaagttttcttatatgagaatactcttttgttctcgtctgtggaagt
cctcttgtgtctttctttttgattaaaagtatttaccgtataagtcttaagttctttggt
tcttttgttgatttggttttaagttgcttaatttttctgatggaaaattttcaatttttc
atagcgtgtgattcagtgcaaaataatatttctttgatcatttgagcacatattttgtag
taaattgatcttcatagtcccacacagacacacatcgatgatcctccacgtttacgcagc
tcgttagctatcgttaaatatattgtaatccgaaatggagatatgtacatatgtatgggc
actgccaattgattcgccaaatattataataagatataggactgtccattcgatagagtc
tgccgtctgtcttttgaatacatcaatttgttgtactccccagcgactaacacttgccac
ctctttctctccctctgtctgtctaggcgaataaacaccggcaaacgaatggtttgggat
cggcgagcagcggcggaggaggagatcgagtgcctcccattgggggctatcagtggccgc
cggatcagacgcccggagtgatggggctgaagaatcatggcaacacctgcttcatgaacg
ccgtgctgcagtgcctcagccacacggacattctagccgagtatttcgttttggaccagt
acaaggtaagtgaaaggatgattccattgaaatcatgtgaaataatcacatctaatccac
ttgcccactctcctcgctgcaggctgaccttaagcgccgcaataagatcaattcgcgaaa
gttcggcaccaagggagagctcaccgagcagctggccaatgtgctaaaggccctatggac
atgccgcaacgagagcgaccacagcacgggcttcaaggcggtggtggatcggtacgggac
gcagtttcgcagctccacgcagcacgatgcacaggagttccttttctggctgctggacaa
ggtgcacgaggacctgaatacggccagtaagcgacgctacaaaagcatcaaggtacggga
aatcagaccagactgagcgcagagtgcaggccattataatctctactttctaccacacac
agaactcctatggccggtcggatgagatcattgccgccgagacactggcgaatcacatac
ggtgcaacaatagctttgtgcaggccgtgttccaggcccagttccgatcctcgctgacgt
gtccgcgctgtaagaagcagtcaaacaccttcgatcccttccactgcatttccgtgcagc
tgccgcagctcacacagcagacgatcttcgttacggtggtgtacatgaagcagcagccgc
gacagatcaaaatggggctgagagtgccggccggatcgccgattgtggccctgcgggagc
agctgcagacggacacgggcattgcggggtcgcgcatggtgctggtggacctcaatgccg
agggattcacgcgcgtcttctacgacactcagcccgtggagacgctcagcagcatcgaga
gcatctactgcatcgaggtgccggaagcccaggcaaagatcggcgccaccacaaaggtcg
ctccctccccatcggctcccgaagcggcagaaaagatcgcctctgccccagcacctgcgg
ccgccccacaggcagatctgctcctcctagtggccaacgtgtacagagcaaaggacggga
aagacatgacccgcttcggagccccgtttagtatgaaagctccgcgcgactgctcctacc
aggatctacagaagcggatgctgcgcgagatgtcgccgctgctcaagccggaggtcttct
cctacacaacgcccctggcggacatgttccgcatccggctgcaggacccctccgccgacc
ccgacacctacctggaacaggtggagcatccgctgctcaccgaaatgatcgacatggccc
tctcagtgctcgcctcggaggcggggccaccgcacatcaagcttctgctggaatggaact
cgcccgaggatcactttctcgcccgccagcaggagaccgacgatgaggccgtcgttgagc
acgagagcgtggcacggctaagcgccagcaaggccaaaga
