# Supplementary material for: SMCis: An Effective Algorithm for Discovery of Cis-Regulatory Modules
Source: PLoS One. 2016 Sep 16;11(9):e0162968. doi: 10.1371/journal.pone.0162968 (PMC5026350; doi:10.1371/journal.pone.0162968)
Supplement: S1 Datasets — (ZIP) [file pone.0162968.s001.zip › dataset/Drosophila/eve/dsec_gm21172.fa]

>scaffold_1:3461198,3501197
tgcggcttaactagatttcgttataggcgtacaacatattgtgtcgacttctaaggcccc
atggtggcgaatacttttagcccctttcctcgtccccggttgccacgatcccaaaggacc
tagtgtttagtttctggctggcggtcagacaacctgggcgaggaaaccctcattctcctc
cgttacaatagcatcgatgttgtagaatatagcatgcatggcgatcacgaagcatgaagc
acccagcgtccaaaacaaaaccgcacccgcgcccaccaggaatagcactggtgccgtcgc
cagattgagtgcgatgatctgctggctgggcgtaagttgttgtcccacgatggtgatgtt
gctgttgcgcacgcgcagcttatgacagccaaaagcggaagccaggatgaccagcagaat
gcagggagctgtgatgctggagattataactattaaatggggtggtacaataaggttttt
agaatcactcacaggcagtatatcatcagtacaaaaaagatgaaaacgtagttggcctga
aagtaggagagattccgaataacccggctatttagccgctgcatgctgacggccgttttg
aaattgttgatgttgaagaagactacccagggtcgcagggagttccggaccatttggaag
acctgcagcggtgatggcaggttggatagcgagggcaggctgctgtgttcaagagtaatt
agttcctattcgctctttgtttcgttttactcacctttgcatgtccacggagaacctgcc
tccggagggcggtggcggctgcatgttgccggataagttcccgccagtttgagccatttt
gtgtttcccaacctcgtcctaacgcttatcttagagacacgtcttcgctgcaatatacga
ttcttctttcggcaagtgtgggcgttccacaagtgttatgtgtatctttgcagtaggccc
acttggcccgagaactgtcttgaggatgctgcggcgtttgtaaagcgacgaggactttag
cggggtcacttctacatggaggcggcaacactttcgatgttgattttacgatttactctt
aatttgctatgacatcgttttcttttgagaaacagtatacaaagtttgaaaaatctgatg
tggcagatagttctaggattgccgttgtcgtgacatgcggtgtgaccagagttgcgagtg
cgcaaattctcgaaatcaactgaaatcaacaaatccaacacgctaaatgcaatcaaacat
tcattccaaaactttttctcccagggtttaaatataaattattttgttagaaatattttt
acacataacatttatatttttatacctgttactcgtggagtaaatggttatactatttcg
tttaaaatacgcaacaggtagaaggaagcgttttcgaccataagatatttgataagagaa
tttacctgcctggttcttttgatttcgttttatataagtaggcggtactttttaaaagtc
tgcattgttgtatgagtaacgggtaagaatcgtgctgaaattttaaatattttttaaaca
atttatttgacggataacacaacataagactccgatcgatgcccgtaccccttaactttt
tctcaggtctcagtcatagaaataattgctcacttttacataaaattcgagatatagcct
tgcgaatcgaagtagccagattagaaatttatgctgatagatgcaatttatttttaaaaa
attcttgtgtcttataaatatcctgtatttcctgtatattgtatacatattcaggtaaaa
ttgtacatttctatttacatttactaacaaagagttttagaagttaagagacttttcatt
ggcaataccattatccattgaaacgtttgttttacgcatgtttacagatacatatgtatt
ttttttaacgtcataaaatattgtttgtgtgacactattgataagtattttttcgcagat
tcggtatgaatcagatttttgattttaacttaaagaaattgtttcttgacataaagtgaa
atgttcagaatgaatgatatttgtttacggaaatgggaattgattatcatcattttgatc
aacgatatttcctattaatattcctattcctattcaaattcctattaatatggtaaagtg
ttgcgactattagatacctgttacacagaatttggaactgaaacagatagagatggagaa
ttagaatattttgacgtgtagcaaggagatagctccaatcaagatactattactacagtt
ttgatatgtttaaaggtagtaggatttgaacgtttcctgtcatccagaaaacgtttagca
tgtaagcgtttaagaagttttgggcgtaataggggcgtggtacggttttaaagaaaactt
acatgctttcttcctattaaagtatccgagatctcgacattcatacggacggacagacaa
ggcaattatacaataattaaccggagcaaagtttacgcggtccatatcttataccgagtg
ggattcatagtggccatagagtgaatcattttagcaatcgagataagcttgaacttttaa
gaccaactggcttttgaattcagtcttcggttaggctccggcattacaagatggtctcga
tccaaatttatttatttatttattatatttatttgacgcttttgcctcaagcgatttcct
tggtgaattctttagaatttggtaaatagtagcaaggatatttacaatttcatcggatca
gtgccagtgtttaatacatcctttggcagctcatggatttcttttttaatttcaacaata
attaataccttttaattacaaaattagaactccattgggttgatttcgatgcacacattt
atggtcgtaccaggaaaatgctacctttaataggatttcatacagtgcaacaaatgctaa
attcggccattttgagcttcattaactaataaattctttttaccgcccttagcaaaattt
agtatttgcccactagacgagatttgcatcccaatgagcaaatgtgaacctcttatgaag
cttctaaatcgccggaatatgacaaaccatgagcaatcaaagttccgaaacaaactatgc
aacattgataattttgcccatgagctagtgcacatggttttcacctgctgcccaatggtt
gctggggttaaactaccaaatagcagtgtctgcggagagagtcccccgtcgttatatatc
gtagctggcaaggaggcacagctcaaccagtttccctggacagtcctgctgggttacaat
gcctactcagcagagcgccgtgagctgtctcccatgtgtgcgggctccttgatcgccagt
cgctatgtgctgacggcagcccattgtttgttcgtgaaagacttctatgtggccagtgtg
cgcctgggcgagcatgacaccgataacgatcccgactgcacccgactgccgaatggagac
aaaaaatgcgctccaacttacgtggacatcgatgtggatcaaagggtcccgcacgagcag
tactacaagagaaatgaaaggcactacaacgacattgctctgttgcgtctaaagagtcgg
gtgaagtaagtaccttaccttttccaatcggtggtctctctttcagatacacccttcaga
tcagacccatttgcatttggcctggcattgaattgtcaaattcctccttcgaaaaccaac
cttttcaaattgccggctggggcgattctggccagcagcactacagccccgtactgttgc
acggcactatcagtggaatgagtccggatgagtgcttgaatcggtatcccacactacgag
tcgataaggacatccatatatgtgccatgggacgggatggcaccgacaccggactgggcg
attccggtagcccgctgatggcatcggtgggcagggatgatggtcaattttattacttag
ccggcataacctcctacggagggggcccctcctgttacggatgtgggccagcggtttaca
cgaaaacatcctcatattatgagtggataaagaaggaaattaataagatcgctgaagatg
aacttaaaattaagtacaaatcggtaaaaatactaatttaatttaacgatattaaattga
aactttttatgcatgtagaaatggaatttgttctttgttaacaaaacaacacctaaacac
ttaagtaacgaaagtatacacttatctttaaaacaactccagatcttacttagaccaact
ctaactccattaaggttgacttagactctaaatcgaaagaattcctagactgaaggatac
tcttagtcagctattggagagttcgaggaatatggaggtatgtatatatcgacacagcaa
gttcttcttatcaagaatatgcatatgtttgtacatatatactctctacattataattta
tcgagtcgaataaaatttccatataactctatgactaagagttttagaaccccacgacga
gggagatttattatgaatttttctgaaaaaacttttaacttaaatctctaaagatttgaa
gatttcctatcaaagttgataaatttgtgtggcatattggttttttttggttggcttgac
atatttttgcaattaatttaaagaatttatcatgcatttttccgaaaaaactgttggcta
acttaaatctttaaagatttgaagatttcctatcaaagttgataaatttgtgtttcatat
tagcttttttagtttgcttgacacatttttgcaattaattgaatttttttttacgagtaa
ctaattctatttattaagatttcaaaaggaatcgttcagtaattcctctgaacttaacct
aatgtgtgataaatataaatgagaccaagtggtatcttaattataaagtacaaaagaaaa
tgtaatatgttatgttatcctccgggtaaggagatcgctggggtgtaccctcttcagtct
tcggagagagatgggatcagctaggatagttgctagtcggttcgggtgggccataagcct
gtcggcataacggctgctgtggaaattaatctgatccccaagaagggtaactttcagatc
tctttcgatgactatgttcgtcacgtaccaggggagcccagatgcgtgacgtgcagctct
tgactggaccacacggagcctattaagctgggatttggcggcagttccccacacctggat
ggcataactccacgttggagcgagaatggctttgattaaaagagccttagagctcatttg
aagtttgctggagtggaagagccagtcgagcttttttagcttcgccagtgactttgattt
gaccgacgtgatgtgggccccccaggtcagtctccgatctagatgaactcctaggtagca
gtgcgatctagcattggtgatagggcttccattgaaggtcagatctgtgcaggttccggg
tcgcagggaaaaagttacacaggctgactttgaggagttaatggccacattccatttggc
agtccatttttcgattgcgtgcagccaatcctggaccgcgttggaggcagtttgcagtga
aggatgagacgccagcatggcagtgtcatcggcgtaagtggccaggagcagctgagccgg
ggggacttcggcgttgtttgcgggagatggcatgtcagcagtgtacagggtgtataggaa
gggcccaagaacacttccctgtggaactcctgcatgaatctcctccaggctggatcgagc
atcacgcactgcaacgtcgaacgtccgattagagatgaacgatctcaggatggcatagta
gggagcaggaaggagagttttcatcttgtatagaaggccctcatgccacaccttgtcaaa
cgcttgcttcacgtctagaaagactccgaccgtgtagagtttgtgctcgaagccatgcgt
cacctggtttaccagtcgatgtatttgttcagggcagccgtgggacttcctgaaaccaaa
ttggtgtggaggtatatggttcactacttgcggcagttccatcaggcgggctaagagtat
tctctcaaaaatcttagaaaatgttgatagcaggctgattgggcgatatgcatcgatttg
cgttggcggctttccggctttaggtatcataatgatacgtgctcgcttccattgccttgg
aaagtgccctagccttagcatggcattaaaaatttttactaaggctaggactcctttgcg
tggcagagacttcgcagcacggttgtcgatgctatcgtaaccaggggttttcttgatgtg
tagcgccttcagctgcatcatgacttcctgcggagtggtatgcctaatggggcgagccgg
tacagtcggagcgtccagaaaattattgatttctacgcggtttgagtcgtctgttaggtt
gaagggcaagaaggtggaggtcaggtgcaaagcaaatgccctcgctttttcatcgtccgt
cttgagccagaggccactttgactcaggatgggagattgaaacatcggctgcctcttgat
atttcttgtgagcctccataacgagaagttgctgttgttatctgggccaataccctcaag
cagggtatccagattatctcgtcgggtcctggctagcaaacgatgcagtctgtttgtggt
actagagtatagctgcttgatgttcggatctcctgtggcgatataccgtctcctgaggct
ccttttgtgggagagcagctccctagcctccaagctcaagatgggagccctccttgcggt
cgtgtgacgagcttgatgtgggggaggtgtggccctccgtgctgcttccgcgattgtagc
tacgaggtaatctacataagcttccagactactgcatgtgtcaatggggatgttgagatc
aactgtggcctcgatgtgctccttgaaggccacagtatttgcagtaggtgacagcatttt
agtgacacctttgaaaagctgagcgtcttcatccagtacaaacagcagggggagatggtc
agacgacagttctgtcagggtttgcacgttgatttcttgctgtctgaatcctttggagat
cccgaaatcaattgcacttggagtgacacttgttcgaaagggatagcaagtagcttctcc
agttgcaacaatgtcaatacctttgcccgccagagcggagagcagcaccctgcctctagt
gcacatcctgtagtttccccaccatctgtgctttgcgttccaatcacctgccgctaggaa
ctttgtgccaaattgagagatgataagctcaacgtcagcctccgtccacctgaggttagg
aggacagtatactgaggcaatgttaaaagtacccctgctagccgtcagctggataactgc
tgcctggatgtgattttccgacagggtggagaagagttgatgggagatgagtgatctaat
aaggatcgccgcacctccgcgacggctgtcatccgggtggttggcagtgtggagggtaaa
gccaggaattctaaaagtggaccgggaaacgaagtgggtttccgacagcaggaggatgtc
gatttcgtgaagttcgatgaaggcgaggatctcattggtcttcgaggaggccccattggc
attccaagctgctatcttaagaggacccatttgagcagcagaaggaagtgcgattttgca
tgagcagttgcattagtgtttcaactagtgacacatcctgtcaagcctagaaaacagttg
ttcagcttagactcaagttggcgcttgcatgggggacagtacggcaggcttggcgacggn
nnnnnnnnnnnnnnnnnnnnnnnnnnnnnnnnnnnnnnnnnnnnnnnnnnnnnnnnnnnn
nnnnnnnnnnnnnnnnnnnnnnnnnnnnnnnnnnnnnnnnnnnnnnnnnnnnnnnnnnnn
nnnnnnnnnnnnnnnnnnnnnnnnnnnnnnnnnnnnnnnnnnnnnnnnnnnnnnnnnnnn
nnnnnnnnnnnnnnnnnnnnnnnnnnnnnnnnnnnnnnnnnnnnnnnnnnnnnnnnnnnn
nnnnnnnnnnnnnnnnnnnnnnnnnnnnnnnnnnnnnnnnnnnnnnnnnnnnnnnnnnnn
nnnnnnnnnnnnnnnnnnnnnnnnnnnnnnnnnnnnnnnnnnnnnnnnnnnnnnnnnnnn
nnnnnnnnnnnnnnnnnnnnnnnnnnnnnnnnnnnnnnnnnnnnnnnnnnnnnnnnnnnn
nnnnnnnnnnnnnnnnnnnnnnnnnnnnnnnnnnnnnnnnnnnnnnnnnnnnnnnnnnnn
nnnnnnnnnnnnnnnnnnnnnnnnnnnnnnnnnnnnnnnnnnnnnnnnnnnnnnnnnnnn
nnnnnnnnnnnnnnnnnnnnnnnnnnnnnnnnnnnnnnnnnnnnnnnnnnnnnnnnnnnn
nnnnnnnnnnnnnnnnnnnnnnnnnnnnnnnnnnnnnnnnnnnnnnnnnnnnnnnnnnnn
nnnnnnnnnnnnnnnnnnnnnnnnnnnnnnnnnnnnnnnnnnnnnnnnnnnnnnnnnnnn
nnnnnnnnnnnnnnnnnnnnnnnnnnnnnnnnnnnnnnnnnnnnnnnnnnnnnnnnnnnn
nnnnnnnnnnnnnnnnnnnnnnnnnnnnnnnnnnnnnnnnnnnnnnnnnnnnnnnnnnnn
nnnnnnnnnnnnnnnnnnnnnnnnnnnnnnnnnnnnnnnnnnnnnnnnnnnnnnnnnnnn
nnnnnnnnnnnnnnnnnnnnnnnnnnnnnnnnnnnnnnnnnnnnnnnnnnnnnnnnnnnn
nnnnnnnnnnnnnnnnnnnnnnnnnnnnnnnnnnnnnnnnnnnnnnnnnnnnnnnnnnnn
nnnnnnnnnnnnnnnnnnnnnnnnnnnnnnnnnnnnnnnnnnnnnnnnnnnnnnnnnnnn
nnnnnnnnnnnnnnnnnnnnnnnnnnnnnnnnnnnnnnnnnnnnnnnnnnnnnnnnnnnn
nnnnnnnnnnnnnnnnnnnnnnnnnnnnnnnnnnnnnnnnnnnnnnnnnnnnnnnnnnnn
nnnnnnnnnnnnnnnnnnnnnnnnnnnnnnnnnnnnnnnnnnnnnnnnnnnnnnnnnnnn
nnnnnnnnnnnnnnnnnnnnnnnnnnnnnnnnnnnnnnnnnnnnnnnnnnnnnnnnnnnn
nnnnnnnnnnnnnnnnnnnnnnnnnnnnnnnnnnnnnnnnnnnnnnnnnnnnnnnnnnnn
nnnnnnnnnnnnnnnnnnnnnnnnnnnnnnnnnnnnnnnnnnnnnnnnnnnnnnnnnnnn
nnnnnnnnnnnnnnnnnnnnnnnnnnnnnnnnnnnnnnnnnnnnnnnnnnnnnnnnnnnn
nnnnnnnnnnnnnnnnnnnnnnnnnnnnnnnnnnnnnnnnnnnnnnnnnnnnnnnnnnnn
nnnnnnnnnnnnnnnnnnnnnnnnnnnnnnnnnnnnnnnnnnnnnnnnnnnnnnnnnnnn
nnnnnnnnnnnnnnnnnnnnnnnnnnnnnnnnnnnnnnnnnnnnnnnnnnnnnnnnnnnn
nnnnnnnnnnnnnnnnnnnnnnnnnnnnnnnnnnnnnnnnnnnnnnnnnnnnnnnnnnnn
nnnnnnnnnnnnnnnnnnnnnnnnnnnnnnnnnnnnnnnnnnnnnnnnnnnnnnnnnnnn
nnnnnnnnnnnnnnnnnnnnnnnnnnnnnnnnnnnnnnnnnnnnnnnnnnnnnnnnnnnn
nnnnnnnnnnnnnnnnnnnnnnnnnnnnnnnnnnnnnnnnnnnnnnnnnnnnnnnnnnnn
nnnnnnnnnnnnnnnnnnnnnnnnnnnnnnnnnnnnnnnnnnnnnnnnnnnnnnnnnnnn
nnnnnnnnnnnnnnnnnnnnnnnnnnnnnnnnnnnnnnnnnnnnnnnnnnnnnnnnnnnn
nnnnnnnnnnnnnnnnnnnnnnnnnnnnnnnnnnnnnnnnnnnnnnnnnnnnnnnnnnnn
nnnnnnnnnnnnnnnnnnnnnnnnnnnnnnnnnnnnnnnnnnnnnnnnnnnnnnnnnnnn
nnnnnnnnnnnnnnnnnnnnnnnnnnnnnnnnnnnnnnnnnnnnnnnnnnnnnnnnnnnn
nnnnnnnnnnnnnnnnnnnnnnnnnnnnnnnnnnnnnnnnnnnnnnnnnnnnnnnnnnnn
nnnnnnnnnnnnnnnnnnnnnnnnnnnnnnnnnnnnnnnnnnnnnnnnnnnnnnnnnnnn
nnnnnnnnnnnnnnnnnnnnnnnnnnnnnnnnnnnnnnnnnnnnnnnnnnnnnnnnnnnn
nnnnnnnnnnnnnnnnnnnnnnnnnnnnnnnnnnnnnnnnnnnnnnnnnnnnnnnnnnnn
nnnnnnnnnnnnnnnnnnnnnnnnnnnnnnnnnnnnnnnnnnnnnnnnnnnnnnnnnnnn
nnnnnnnnnnnnnnnnnnnnnnnnnnnnnnnnnnnnnnnnnnnnnnnnnnnnnnnnnnnn
nnnnnnnnnnnnnnnnnnnnnnnnnnnnnnnnnnnnnnnnnnnnnnnnnnnnnnnnnnnn
nnnnnnnnnnnnnnnnnnnnnnnnnnnnnnnnnnnnnnnnnnnnnnnnnnnnnnnnnnnn
nnnnnnnnnnnnnnnnnnnnnnnnnnnnnnnnnnnnnnnnnnnnnnnnnnnnnnnnnnnn
nnnnnnnnnnnnnnnnnnnnnnnnnnnnnnnnnnnnnnnnnnnnnnnnnnnnnnnnnnnn
nnnnnnnnnnnnnnnnnnnnnnnnnnnnnnnnnnnnnnnnnnnnnnnnnnnnnnnnnnnn
nnnnnnnnnnnnnnnnnnnnnnnnnnnnnnnnnnnnnnnnnnnnnnnnnnnnnnnnnnnn
nnnnnnnnnnnnnnnnnnnnnnnnnnnnnnnnnnnnnnnnnnnnnnnnnnnnnnnnnnnn
nnnnnnnnnnnnnnnnnnnnnnnnnnnnnnnnnnnnnnnnnnnnnnnnnnnnnnnnnnnn
nnnnnnnnnnnnnnnnnnnnnnnnnnnnnnnnnnnnnnnnnnnnnnnnnnnnnnnnnnnn
nnnnnnnnnnnnnnnnnnnnnnnnnnnnnnnnnnnnnnnnnnnnnnnnnnnnnnnnnnnn
nnnnnnnnnnnnnnnnnnnnnnnnnnnnnnnnnnnnnnnnnnnnnnnnnnnnnnnnnnnn
nnnnnnnnnnnnnnnnnnnnnnnnnnnnnnnnnnnnnnnnnnnnnnnnnnnnnnnnnnnn
nnnnnnnnnnnnnnnnnnnnnnnnnnnnnnnnnnnnnnnnnnnnnnnnnnnnnnnnnnnn
nnnnnnnnnnnnnnnnnnnnnnnnnnnnnnnnnnnnnnnnnnnnnnnnnnnnnnnnnnnn
nnnnnnnnnnnnnnnnnnnnnnnnnnnnnnnnnnnnnnnnnnnnnnnnnnnnnnnnnnnn
nnnnnnnnnnnnnnnnnnnnnnnnnnnnnnnnnnnnnnnnnnnnnnnnnnnnnnnnnnnn
nnnnnnnnnnnnnnnnnnnnnnnnnnnnnnnnnnnnnnnnnnnnnnnnnnnnnnnnnnnn
nnnnnnnnnnnnnnnnnnnnnnnnnnnnnnnnnnnnnnnnnnnnnnnnnnnnnnnnnnnn
nnnnnnnnnnnnnnnnnnnnnnnnnnnnnnnnnnnnnnnnnnnnnnnnnnnnnnnnnnnn
nnnnnnnnnnnnnnnnnnnnnnnnnnnnnnnnnnnnnnnnnnnnnnnnnnnnnnnnnnnn
nnnnnnnnnnnnnnnnnnnnnnnnnnnnnnnnnnnnnnnnnnnnnnnnnnnnnnnnnnnn
nnnnnnnnnnnnnnnnnnnnnnnnnnnnnnnnnnnnnnnnnnnnnnnnnnnnnnnnnnnn
nnnnnnnnnnnnnnnnnnnnnnnnnnnnnnnnnnnnnnnnnnnnnnnnnnnnnnnnnnnn
nnnnnnnnnnnnnnnnnnnnnnnnnnnnnnnnnnnnnnnnnnnnnnnnnnnnnnnnnnnn
nnnnnnnnnnnnnnnnnnnnnnnnnnnnnnnnnnnnnnnnnnnnnnnnnnnnnnnnnnnn
nnnnnnnnnnnnnnnnnnnnnnnnnnnnnnnnnnnnnnnnnnnnnnnnnnnnnnnnnnnn
nnnnnnnnnnnnnnnnnnnnnnnnnnnnnnnnnnnnnnnnnnnnnnnnnnnnnnnnnnnn
nnnnnnnnnnnnnnnnnnnnnnnnnnnnnnnnnnnnnnnnnnnnnnnnnnnnnnnnnnnn
nnnnnnnnnnnnnnnnnnnnnnnnnnnnnnnnnnnnnnnnnnnnnnnnnnnnnnnnnnnn
nnnnnnnnnnnnnnnnnnnnnnnnnnnnnnnnnnnnnnnnnnnnnnnnnnnnnnnnnnnn
nnnnnnnnnnnnnnnnnnnnnnnnnnnnnnnnnnnnnnnnnnnnnnnnnnnnnnnnnnnn
nnnnnnnnnnnnnnnnnnnnnnnnnnnnnnnnnnnnnnnnnnnnnnnnnnnnnnnnnnnn
nnnnnnnnnnnnnnnnnnnnnnnnnnnnnnnnnnnnnnnnnnnnnnnnnnnnnnnnnnnn
nnnnnnnnnnnnnnnnnnnnnnnnnnnnnnnnnnnnnnnnnnnnnnnnnnnnnnnnnnnn
nnnnnnnnnnnnnnnnnnnnnnnnnnnnnnnnnnnnnnnnnnnnnnnnnnnnnnnnnnnn
nnnnnnnnnnnnnnnnnnnnnnnnnnnnnnnnnnnnnnnnnnnnnnnnnnnnnnnnnnnn
nnnnnnnnnnnnnnnnnnnnnnnnnnnnnnnnnnnnnnnnnnnnnnnnnnnnnnnnnnnn
nnnnnnnnnnnnnnnnnnnnnnnnnnnnnnnnnnnnnnnnnnnnnnnnnnnnnnnnnnnn
nnnnnnnnnnnnnnnnnnnnnnnnnnnnnnnnnnnnnnnnnnnnnnnnnnnnnnnnnnnn
nnnnnnnnnnnnnnnnnnnnnnnnnnnnnnnnnnnnnnnnnnnnnnnnnnnnnnnnnnnn
nnnnnnnnnnnnnnnnnnnnnnnnnnnnnnnnnnnnnnnnnnnnnnnnnnnnnnnnnnnn
nnnnnnnnnnnnnnnnnnnnnnnnnnnnnnnnnnnnnnnnnnnnnnnnnnnnnnnnnnnn
nnnnnnnnnnnnnnnnnnnnnnnnnnnnnnnnnnnnnnnnnnnnnnnnnnnnnnnnnnnn
nnnnnnnnnnnnnnnnnnnnnnnnnnnnnnnnnnnnnnnnnnnnnnnnnnnnnnnnnnnn
nnnnnnnnnnnnnnnnnnnnnnnnnnnnnnnnnnnnnnnnnnnnnnnnnnnnnnnnnnnn
nnnnnnnnnnnnnnnnnnnnnnnnnnnnnnnnnnnnnnnnnnnnnnnnnnnnnnnnnnnn
nnnnnnnnnnnnnnnnnnnnnnnnnnnnnnnnnnnnnnnnnnnnnnnnnnnnnnnnnnnn
nnnnnnnnnnnnnnnnnnnnnnnnnnnnnnnnnnnnnnnnnnnnnnnnnnnnnnnnnnnn
nnnnnnnnnnnnnnnnnnnnnnnnnnnnnnnnnnnnnnnnnnnnnnnnnnnnnnnnnnnn
nnnnnnnnnnnnnnnnnnnnnnnnnnnnnnnnnnnnnnnnnnnnnnnnnnnnnnnnnnnn
nnnnnnnnnnnnnnnnnnnnnnnnnnnnnnnnnnnnnnnnnnnnnnnnnnnnnnnnnnnn
nnnnnnnnnnnnnnnnnnnnnnnnnnnnnnnnnnnnnnnnnnnnnnnnnnnnnnnnnnnn
nnnnnnnnnnnnnnnnnnnnnnnnnnnnnnnnnnnnnnnnnnnnnnnnnnnnnnnnnnnn
nnnnnnnnnnnnnnnnnnnnnnnnnnnnnnnnnnnnnnnnnnnnnnnnnnnnnnnnnnnn
nnnnnnnnnnnnnnnnnnnnnnnnnnnnnnnnnnnnnnnnnnnnnnnnnnnnnnnnnnnn
nnnnnnnnnnnnnnnnnnnnnnnnnnnnnnnnnnnnnnnnnnnnnnnnnnnnnnnnnnnn
nnnnnnnnnnnnnnnnnnnnnnnnnnnnnnnnnnnnnnnnnnnnnnnnnnnnnnnnnnnn
nnnnnnnnnnnnnnnnnnnnnnnnnnnnnnnnnnnnnnnnnnnnnnnnnnnnnnnnnnnn
nnnnnnnnnnnnnnnnnnnnnnnnnnnnnnnnnnnnnnnnnnnnnnnnnnnnnnnnnnnn
nnnnnnnnnnnnnnnnnnnnnnnnnnnnnnnnnnnnnnnnnnnnnnnnnnnnnnnnnnnn
nnnnnnnnnnnnnnnnnnnnnnnnnnnnnnnnnnnnnnnnnnnnnnnnnnnnnnnnnnnn
nnnnnnnnnnnnnnnnnnnnnnnnnnnnnnnnnnnnnnnnnnnnnnnnnnnnnnnnnnnn
nnnnnnnnnnnnnnnnnnnnnnnnnnnnnnnnnnnnnnnnnnnnnnnnnnnnnnnnnnnn
nnnnnnnnnnnnnnnnnnnnnnnnnnnnnnnnnnnnnnnnnnnnnnnnnnnnnnnnnnnn
nnnnnnnnnnnnnnnnnnnnnnnnnnnnnnnnnnnnnnnnnnnnnnnnnnnnnnnnnnnn
nnnnnnnnnnnnnnnnnnnnnnnnnnnnnnnnnnnnnnnnnnnnnnnnnnnnnnnnnnnn
nnnnnnnnnnnnnnnnnnnnnnnnnnnnnnnnnnnnnnnnnnnnnnnnnnnnnnnnnnnn
nnnnnnnnnnnnnnnnnnnnnnnnnnnnnnnnnnnnnnnnnnnnnnnnnnnnnnnnnnnn
nnnnnnnnnnnnnnnnnnnnnnnnnnnnnnnnnnnnnnnnnnnnnnnnnnnnnnnnnnnn
nnnnnnnnnnnnnnnnnnnnnnnnnnnnnnnnnnnnnnnnnnnnnnnnnnnnnnnnnnnn
nnnnnnnnnnnnnnnnnnnnnnnnnnnnnnnnnnnnnnnnnnnnnnnnnnnnnnnnnnnn
nnnnnnnnnnnnnnnnnnnnnnnnnnnnnnnnnnnnnnnnnnnnnnnnnnnnnnnnnnnn
nnnnnnnnnnnnnnnnnnnnnnnnnnnnnnnnnnnnnnnnnnnnnnnnnnnnnnnnnnnn
nnnnnnnnnnnnnnnnnnnnnnnnnnnnnnnnnnnnnnnnnnnnnnnnnnnnnnnnnnnn
nnnnnnnnnnnnnnnnnnnnnnnnnnnnnnnnnnnnnnnnnnnnnnnnnnnnnnnnnnnn
nnnnnnnnnnnnnnnnnnnnnnnnnnnnnnnnnnnnnnnnnnnnnnnnnnnnnnnnnnnn
nnnnnnnnnnnnnnnnnnnnnnnnnnnnnnnnnnnnnnnnnnnnnnnnnnnnnnnnnnnn
nnnnnnnnnnnnnnnnnnnnnnnnnnnnnnnnnnnnnnnnnnnnnnnnnnnnnnnnnnnn
nnnnnnnnnnnnnnnnnnnnnnnnnnnnnnnnnnnnnnnnnnnnnnnnnnnnnnnnnnnn
nnnnnnnnnnnnnnnnnnnnnnnnnnnnnnnnnnnnnnnnnnnnnnnnnnnnnnnnnnnn
nnnnnnnnnnnnnnnnnnnnnnnnnnnnnnnnnnnnnnnnnnnnnnnnnnnnnnnnnnnn
nnnnnnnnnnnnnnnnnnnnnnnnnnnnnnnnnnnnnnnnnnnnnnnnnnnnnnnnnnnn
nnnnnnnnnnnnnnnnnnnnnnnnnnnnnnnnnnnnnnnnnnnnnnnnnnnnnnnnnnnn
nnnnnnnnnnnnnnnnnnnnnnnnnnnnnnnnnnnnnnnnnnnnnnnnnnnnnnnnnnnn
nnnnnnnnnnnnnnnnnnnnnnnnnnnnnnnnnnnnnnnnnnnnnnnnnnnnnnnnnnnn
nnnnnnnnnnnnnnnnnnnnnnnnnnnnnnnnnnnnnnnnnnnnnnnnnnnnnnnnnnnn
nnnnnnnnnnnnnnnnnnnnnnnnnnnnnnnnnnnnnnnnnnnnnnnnnnnnnnnnnnnn
nnnnnnnnnnnnnnnnnnnnnnnnnnnnnnnnnnnnnnnnnnnnnnnnnnnnnnnnnnnn
nnnnnnnnnnnnnnnnnnnnnnnnnnnnnnnnnnnnnnnnnnnnnnnnnnnnnnnnnnnn
nnnnnnnnnnnnnnnnnnnnnnnnnnnnnnnnnnnnnnnnnnnnnnnnnnnnnnnnnnnn
nnnnnnnnnnnnnnnnnnnnnnnnnnnnnnnnnnnnnnnnnnnnnnnnnnnnnnnnnnnn
nnnnnnnnnnnnnnnnnnnnnnnnnnnnnnnnnnnnnnnnnnnnnnnnnnnnnnnnnnnn
nnnnnnnnnnnnnnnnnnnnnnnnnnnnnnnnnnnnnnnnnnnnnnnnnnnnnnnnnnnn
nnnnnnnnnnnnnnnnnnnnnnnnnnnnnnnnnnnnnnnnnnnnnnnnnnnnnnnnnnnn
nnnnnnnnnnnnnnnnnnnnnnnnnnnnnnnnnnnnnnnnnnnnnnnnnnnnnnnnnnnn
nnnnnnnnnnnnnnnnnnnnnnnnnnnnnnnnnnnnnnnnnnnnnnnnnnnnnnnnnnnn
nnnnnnnnnnnnnnnnnnnnnnnnnnnnnnnnnnnnnnnnnnnnnnnnnnnnnnnnnnnn
nnnnnnnnnnnnnnnnnnnnnnnnnnnnnnnnnnnnnnnnnnnnnnnnnnnnnnnnnnnn
nnnnnnnnnnnnnnnnnnnnnnnnnnnnnnnnnnnnnnnnnnnnnnnnnnnnnnnnnnnn
nnnnnnnnnnnnnnnnnnnnnnnnnnnnnnnnnnnnnnnnnnnnnnnnnnnnnnnnnnnn
nnnnnnnnnnnnnnnnnnnnnnnnnnnnnnnnnnnnnnnnnnnnnnnnnnnnnnnnnnnn
nnnnnnnnnnnnnnnnnnnnnnnnnnnnnnnnnnnnnnnnnnnnnnnnnnnnnnnnnnnn
nnnnnnnnnnnnnnnnnnnnnnnnnnnnnnnnnnnnnnnnnnnnnnnnnnnnnnnnnnnn
nnnnnnnnnnnnnnnnnnnnnnnnnnnnnnnnnnnnnnnnnnnnnnnnnnnnnnnnnnnn
nnnnnnnnnnnnnnnnnnnnnnnnnnnnnnnnnnnnnnnnnnnnnnnnnnnnnnnnnnnn
nnnnnnnnnnnnnnnnnnnnnnnnnnnnnnnnnnnnnnnnnnnnnnnnnnnnnnnnnnnn
nnnnnnnnnnnnnnnnnnnnnnnnnnnnnnnnnnnnnnnnnnnnnnnnnnnnnnnnnnnn
nnnnnnnnnnnnnnnnnnnnnnnnnnnnnnnnnnnnnnnnnnnnnnnnnnnnnnnnnnnn
nnnnnnnnnnnnnnnnnnnnnnnnnnnnnnnnnnnnnnnnnnnnnnnnnnnnnnnnnnnn
nnnnnnnnnnnnnnnnnnnnnnnnnnnnnnnnnnnnnnnnnnnnnnnnnnnnnnnnnnnn
nnnnnnnnnnnnnnnnnnnnnnnnnnnnnnnnnnnnnnnnnnnnnnnnnnnnnnnnnnnn
nnnnnnnnnnnnnnnnnnnnnnnnnnnnnnnnnnnnnnnnnnnnnnnnnnnnnnnnnnnn
nnnnnnnnnnnnnnnnnnnnnnnnnnnnnnnnnnnnnnnnnnnnnnnnnnnnnnnnnnnn
nnnnnnnnnnnnnnnnnnnnnnnnnnnnnnnnnnnnnnnnnnnnnnnnnnnnnnnnnnnn
nnnnnnnnnnnnnnnnnnnnnnnnnnnnnnnnnnnnnnnnnnnnnnnnnnnnnnnnnnnn
nnnnnnnnnnnnnnnnnnnnnnnnnnnnnnnnnnnnnnnnnnnnnnnnnnnnnnnnnnnn
nnnnnnnnnnnnnnnnnnnnnnnnnnnnnnnnnnnnnnnnnnnnnnnnnnnnnnnnnnnn
nnnnnnnnnnnnnnnnnnnnnnnnnnnnnnnnnnnnnnnnnnnnnnnnnnnnnnnnnnnn
nnnnnnnnnnnnnnnnnnnnnnnnnnnnnnnnnnnnnnnnnnnnnnnnnnnnnnnnnnnn
nnnnnnnnnnnnnnnnnnnnnnnnnnnnnnnnnnnnnnnnnnnnnnnnnnnnnnnnnnnn
nnnnnnnnnnnnnnnnnnnnnnnnnnnnnnnnnnnnnnnnnnnnnnnnnnnnnnnnnnnn
nnnnnnnnnnnnnnnnnnnnnnnnnnnnnnnnnnnnnnnnnnnnnnnnnnnnnnnnnnnn
nnnnnnnnnnnnnnnnnnnnnnnnnnnnnnnnnnnnnnnnnnnnnnnnnnnnnnnnnnnn
nnnnnnnnnnnnnnnnnnnnnnnnnnnnnnnnnnnnnnnnnnnnnnnnnnnnnnnnnnnn
nnnnnnnnnnnnnnnnnnnnnnnnnnnnnnnnnnnnnnnnnnnnnnnnnnnnnnnnnnnn
nnnnnnnnnnnnnnnnnnnnnnnnnnnnnnnnnnnnnnnnnnnnnnnnnnnnnnnnnnnn
nnnnnnnnnnnnnnnnnnnnnnnnnnnnnnnnnnnnnnnnnnnnnnnnnnnnnnnnnnnn
nnnnnnnnnnnnnnnnnnnnnnnnnnnnnnnnnnnnnnnnnnnnnnnnnnnnnnnnnnnn
nnnnnnnnnnnnnnnnnnnnnnnnnnnnnnnnnnnnnnnnnnnnnnnnnnnnnnnnnnnn
nnnnnnnnnnnnnnnnnnnnnnnnnnnnnnnnnnnnnnnnnnnnnnnnnnnnnnnnnnnn
nnnnnnnnnnnnnnnnnnnnnnnnnnnnnnnnnnnnnnnnnnnnnnnnnnnnnnnnnnnn
nnnnnnnnnnnnnnnnnnnnnnnnnnnnnnnnnnnnnnnnnnnnnnnnnnnnnnnnnnnn
nnnnnnnnnnnnnnnnnnnnnnnnnnnnnnnnnnnnnnnnnnnnnnnnnnnnnnnnnnnn
nnnnnnnnnnnnnnnnnnnnnnnnnnnnnnnnnnnnnnnnnnnnnnnnnnnnnnnnnnnn
nnnnnnnnnnnnnnnnnnnnnnnnnnnnnnnnnnnnnnnnnnnnnnnnnnnnnnnnnnnn
nnnnnnnnnnnnnnnnnnnnnnnnnnnnnnnnnnnnnnnnnnnnnnnnnnnnnnnnnnnn
nnnnnnnnnnnnnnnnnnnnnnnnnnnnnnnnnnnnnnnnnnnnnnnnnnnnnnnnnnnn
nnnnnnnnnnnnnnnnnnnnnnnnnnnnnnnnnnnnnnnnnnnnnnnnnnnnnnnnnnnn
nnnnnnnnnnnnnnnnnnnnnnnnnnnnnnnnnnnnnnnnnnnnnnnnnnnnnnnnnnnn
nnnnnnnnnnnnnnnnnnnnnnnnnnnnnnnnnnnnnnnnnnnnnnnnnnnnnnnnnnnn
nnnnnnnnnnnnnnnnnnnnnnnnnnnnnnnnnnnnnnnnnnnnnnnnnnnnnnnnnnnn
nnnnnnnnnnnnnnnnnnnnnnnnnnnnnnnnnnnnnnnnnnnnnnnnnnnnnnnnnnnn
nnnnnnnnnnnnnnnnnnnnnnnnnnnnnnnnnnnnnnnnnnnnnnnnnnnnnnnnnnnn
nnnnnnnnnnnnnnnnnnnnnnnnnnnnnnnnnnnnnnnnnnnnnnnnnnnnnnnnnnnn
nnnnnnnnnnnnnnnnnnnnnnnnnnnnnnnnnnnnnnnnnnnnnnnnnnnnnnnnnnnn
nnnnnnnnnnnnnnnnnnnnnnnnnnnnnnnnnnnnnnnnnnnnnnnnnnnnnnnnnnnn
nnnnnnnnnnnnnnnnnnnnnnnnnnnnnnnnnnnnnnnnnnnnnnnnnnnnnnnnnnnn
nnnnnnnnnnnnnnnnnnnnnnnnnnnnnnnnnnnnnnnnnnnnnnnnnnnnnnnnnnnn
nnnnnnnnnnnnnnnnnnnnnnnnnnnnnnnnnnnnnnnnnnnnnnnnnnnnnnnnnnnn
nnnnnnnnnnnnnnnnnnnnnnnnnnnnnnnnnnnnnnnnnnnnnnnnnnnnnnnnnnnn
nnnnnnnnnnnnnnnnnnnnnnnnnnnnnnnnnnnnnnnnnnnnnnnnnnnnnnnnnnnn
nnnnnnnnnnnnnnnnnnnnnnnnnnnnnnnnnnnnnnnnnnnnnnnnnnnnnnnnnnnn
nnnnnnnnnnnnnnnnnnnnnnnnnnnnnnnnnnnnnnnnnnnnnnnnnnnnnnnnnnnn
nnnnnnnnnnnnnnnnnnnnnnnnnnnnnnnnnnnnnnnnnnnnnnnnnnnnnnnnnnnn
nnnnnnnnnnnnnnnnnnnnnnnnnnnnnnnnnnnnnnnnnnnnnnnnnnnnnnnnnnnn
nnnnnnnnnnnnnnnnnnnnnnnnnnnnnnnnnnnnnnnnnnnnnnnnnnnnnnnnnnnn
nnnnnnnnnnnnnnnnnnnnnnnnnnnnnnnnnnnnnnnnnnnnnnnnnnnnnnnnnnnn
nnnnnnnnnnnnnnnnnnnnnnnnnnnnnnnnnnnnnnnnnnnnnnnnnnnnnnnnnnnn
nnnnnnnnnnnnnnnnnnnnnnnnnnnnnnnnnnnnnnnnnnnnnnnnnnnnnnnnnnnn
nnnnnnnnnnnnnnnnnnnnnnnnnnnnnnnnnnnnnnnnnnnnnnnnnnnnnnnnnnnn
nnnnnnnnnnnnnnnnnnnnttccaagccccagacaccgcctccctcgccaaatggtaag
ttgaatgataaagccgagcaaacgtgacaatttacttacacccaatctttcctctctcca
aacagaatgcctatccagtccggataactccttgaacggcagccgcggctcggagattcc
cgccgacccgtcggtccgccgctaccgcaccgccttcacccgtgaccagctgggtcgctt
ggagaaggagttctacaaggagaactacgtgtcccgtccccgtcgctgcgaactggccgc
ccaactgaacctcccggagagcacgatcaaggtgtggttccagaaccgccgcatgaagga
caagcgccagaggatcgccgttgcctggccctacgcagccgtctactccgaccccgcctt
cgccgcctccatcctccaggccgccgccaacagcgtgggcatgccctatccgccctacgc
ccccgccgctgccgccgctgctgccgccgccgctgccgtggccaccaatcccatgatggc
caccggaatgcctccgatgggcatgccccagatgcccacgatgcaaatgcccggacactc
gggacatgctggccatccctcgccctacggacagtaccgctacacgccctaccacatccc
cgcccgcccggcgccgccacatcccgctggccctcatatgcaccatccgcacatgatggg
atccagctccacgggatcgtcgtactccgccggtgccgccggccttttgggcgccctgcc
ctccgcctcctgctacaccggactgggtgtgagtgtgcccaagacccagacgccgccgct
ggatctgcagtcgtcctcatcgccgcactcctccacgctgtcgctctcgccagtgggatc
cgatcacgccaaggtgttcgaccgcagtccagtggctcactcagctccatcagttcctgc
tcccgctccgctgactaccaccagcccgctgcccgctcccggcctcctgatgcccagtgc
caagcggcccgcctccgacatgtcgccgccgccgacgacaaccgtgattgcggagcccaa
gccgaagctcttcaagccctacaagactgaggcgtaagcccgcgatccacatccccatcc
tgctcccccaaagattgtacaaactagtcttagtctgccccatctatttattcccgaaga
ttgtacagattgtagagtagataattgtagtcataattaaggcgcaaaatcaaattaaga
aataaatgcgaaaataacattgaaaattatacgacacactctgtttatttgcactacctg
gtacctggtagtatctatatatctacatatatacatatacctgagctgaatcgcttttat
ggacctggctctctggattagctgtggagaaacctggcgggacagctgctctgatctgcg
ctgcgctgctgactgctgaccttcccagggaaactgtggcaaatcgaacggaagagggac
ggagcggcagagcgtgccgagtctccttcggagtggccacccacaatcaggagtaagggt
tcccgatgcggatgccgattcggcaccggcgggggagggcaacaacatccacgggggatt
ggcacaagccaatggcttattaatgcgatccgagcggatccaagcgggagggcccattgc
aaatgcagggccaccccgctgggcgtcgaccttggcgagaagttgggcccactccctgcc
acgcgtcaggttgcattgcccatggaatcaatttcggtgtcctcggattgcattgggctc
ggctaattaattgtcacctcacccgttgagttacttgttcgtttgttggtcctggcctta
tgtttgctttctcttctccatcgccaggcaattgtcataattgagaaatcatcggaagga
cgagccagtgcgagagagagagagagggttgctggtagagtccttctcgaatcaaatccc
tatttaattgccgtgcaaaacatgtgtttcaattgctcagccgtggtgtaaggggtgtca
attgctcataatcccacagctaaaaaaccagagtcacccaaaggcaggactcgatggatc
gagtggagtgggtaaacgatgtgannnnnnnnnnnnnnnnnnnnnnnnnnnnnnnnnnnn
nnnnnnnnnnnnnnnnnnnnnnnnnnnnnnnnnnnnnnnnnnnnnnnnnnnnnnnnnnnn
nnnnnnnnnnnnnnnnnnnnnnnnnnnnnnnnnnnnnnnnnnnnnnnnnnnnnnnnnnnn
nnnnnnnnnnnnnnnnnnnnnnnnnnnnnnnnnnnnnnnnnnnnnnnnnnnnnnnnnnnn
nnnnnnnnnnnnnnnnnnnnnnnnnnnnnnnnnnnnnnnnnnnnnnnnnnnnnnnnnnnn
nnnnnnnnnnnnnnnnnnnnnnnnnnnnnnnnnnnnnnnnnnnnnnnnnnnnnnnnnnnn
nnnnnnnnnnnnnnnnnnnnnnnnnnnnnnnnnnnnnnnnnnnnnnnnnnnnnnnnnnnn
nnnnnnnnnnnnnnnnnnnnnnnnnnnnnnnnnnnnnnnnnnnnnnnnnnnnnnnnnnnn
nnnnnnnnnnnnnnnnnnnnnnnnnnnnnnnnnnnnnnnnnnnnnnnnnnnnnnnnnnnn
nnnnnnnnnnnnnnnnnnnnnnnnnnnnnnnnnnnnnnnnnnnnnnnnnnnnnnnnnnnn
nnnnnnnnnnnnnnnnnnnnnnnnnnnnnnnnnnnnnnnnnnnnnnnnnnnnnnnnnnnn
nnnnnnnnnnnnnnnnnnnnnnnnnnnnnnnnnnnnnnnnnnnnnnnnnnnnnnnnnnnn
nnnnnnnnnnnnnnnnnnnnnnnnnnnnnnnnnnnnnnnnnnnnnnnnnnnnnntactta
gatacacagcccatgaatgggtgccacttcatgcgtagttctcccacgaaacaatgcatt
attcaagagccaaggctctacgcatttaccatatgatgtgcaaacaaaattaagttttat
tggggcgtgatgagtggtgagcgaggaactagggattgtcgaggatgggtttctgtttct
gtttcggtttctgtttctgtttctgatttcttttaatagtgaattagcacctcggaatcg
ggcgtttatggcgcaaactctcctcttgccagctgacggagccgacaaaaggcagctttt
gtggccaagacgaccgcaattcgggctctccatcgatttatgagctacgaatttcacact
aactgtcaatgaatataaagtgatcatcagagggcgaggcgcggtggatctcccgccggt
ggacacggcgagatctgaggctggagccgggaatctggttgttatccaatcccatgccga
gctatagagagccagtgagattcccagagctggatactccaaactgcgatactccattca
cgtggtaattgcagtcgagagctgagagcgctaaacgaagtcgaaaatgctttatgatcc
tgccaatagatgaggggtttcgaaatcagccagcggatgaataaacatctttgtaaaatg
atgatgccagcactgaaataatttcacacgtttctcgcacacacagcatctatctagtgt
gtatgcgtcatgaggggcagagattcggattcggagtcggaatcgaaatcggattcagat
actttatatgcatggtatttgccaatttgcacgctgcccattaacggaccatgcgccgtt
tatcggactcgtattcgagccattctgccaatccattttcacggatattaacgcactgat
aatcgcgacaatcaaactcgtatttagccaacagtcgcagcatttccatactgggggtgg
tctctgctgggtgttgcgaatgcgtcgccaattggtcagggttcactgtaaatggcccag
cccaaatgggaagcggcagttgaggagggcccgaatcaattgccctgatggatgctgcgg
ctgtccaaagttgcagcttttcgggtcactccgcgctggggcaggagggctataaatccg
caggccagataatgaaactagaatgattgaggcaatcactggtgtggccagcagcctgct
ggcggagtgtcctccgctctgcgcatgtcctggatacacacagctcggcgcacatagcga
tagatacagatgcagatacagatatagatgcagagatacatagagcactttacattatgt
ggcgaaggactggcgattaccgatttcgcagttcaggacctctggatttgcgatcctgcg
cacgacgtgtcaactttattgcggtttgactttgccgcggcccctcgaaactcacaaacg
tatcctggaacccagaatccctgggctctgggctgtggactctggactatccgccgaccc
tccatatccatgatttacaattctcgtttttttcgcgttatttttttaggggctttaatg
accgtcgtaaagccgcaggaggactaggactaggaccaggactctgctcacatttcgcgc
actgattctaaaaaatgaaatcattttttcttgaatttcacggcgcgcctcgagcaggac
tctttgttctcggccaggcaattgtccttttttgcgctcggctctcagttttttcggcca
gcgggcattacctacatgtcgttatatggcggagatgatattcgcctgggatcggttccg
tcttttaggccatataaatgacgcggcatatataactgcattgcaattctaggtactagt
ctcagttctgatgtttccaggtttctgccagcccgcctagattcgcatttcgcggaattc
ggaagcggaacagaatgccagaatggacagaatcctggctgaccttgccttttggccagg
ggccgtaaaaaaattgactcgctgcggtgcgcggaatattttttaaatctgactttccaa
caatcctgatctgggttcgaatcgtaaaaaaaatgcagaacaaaaagcgggcattttcga
cagcaaatgatctgttaatgggccgggctaaaaaactaagtcacaaagtcacaaggttgt
ccgggaaattgacccggttaagaatgtctgtctgtaccgagaaggacgcaggacactcag
cacttcaaagctcccatcgcccgaaggattcccccgaagattcacacggctggcgggggg
gatcaccgtttgatcagaaaccgccgtcgttaacggcgacaaaaagcaagtgacatgcaa
attagccagattaatggtggccagcaaggtcaggccgcccttaatgggtgtgaccgctgg
atctccctcccttccctcccctccctctcaacggcaaaggaaccgccaacggcagcagta
ccatcaccacaaccaccgatcgatcgatcgagtgaccttcgacctgccgcattgttatct
gcgtgctgcgattttttcttcatttttcacaggccatttgcgtgcgctcctgctgtcctt
cgtgtgtccttttagcatgcgtgtcctttttagcatgctaaaaatcaagcaatcgacaat
ctgcgcgatcttagccggaatcgggattagtcgtttatggcccacgccctcaatcctcca
taaaacactaagcgctttcgcctaatgtatgtatctcctgatatctggaaatctcactat
gggtatgggtatctgtatctgtttctgttgctgtgatgaataaacaacttcttaatggga
tgctgctcaaaatggctcccactcatccccattggcggctgggagagtcgttgggcatcc
ggaagcgggggcagccaaaaatatacccacatcccatggatgccatcaattagcatacaa
ttaaaaaatgcttaaacagggaaatcgacttgggatgcgagtggttcggccgcagatgca
gccgcagacgcatttgtatctccaagtggcgggcagcagatcaaagcgacgacaacataa
ttgctgcttcacttcacagttctcaggcacttaagatatgtatgttgcatacatagctat
tgcgagtccggatcagcttcccctatcgatcttccctttttttgtctgactgactgactg
ccggtgggcccttgagaagcgatggcgcctgctaattgagatcgcggcgatcctttggat
gcccacttgaggagttgtcctttaatgggcgaggcgcggaagtgcaggacttcctggtgt
ccttgagcgaccggagcagatctaaatagggatcggaatcgggattggatcgggatatgc
acaacacggtaatgataagcaggaggatgcactgtatccgtacctgagcccactgatccc
cggcaagtccgagacaaatccacaaatattgtcaactctttggctctaatctgaggccta
atcacttccctgaaatgcataattgtgccgcggcttttgatacgctcctggcggagaaga
agatgaggaaaggatgccagggaaccgcagccaagtggcagtcgagattggcaaatccgc
cagcggacaatgcccagagaatgggcaacaagtagcggcgaattagcaatcctatcatgc
ttttatggccggccaactcttgcccgcgcatctcagttcatccgaagcgggaccaggtcc
aggttcaggtcgaggtccagtacccctgctatcctgtcaacccctttagggcgataatcc
ttctaaatgtttgcattaatttcgaggcgtggacggattagggcgtgctgactgggcgga
acccgcagcagaaaccgccgaggacactgcaccgactgacctgcagtctgcagatctctg
atctccgatctctaatcctttcgtatttgcaactgacttctgcactgggtccgcccctaa
tccttccgccgagaaggcggcagagtcgcgaggtcctggcccggggtaatgggattatct
gcgattaccccagatgatccgcagaaagtcaatctggttcaggagctaattgtcagcgaa
gtcaactaaatccaatcctttcgcgcccccttctgtttatttgtttgttttcgtttgttt
tgagaatttctggcaattaagttgcccgttttgatgcgcgggggcgggtgcatcaaatcc
tttcggcatacctgtccagcacaaatgctgaattccgcatcccatggatacccagatatt
cagatatcccaaggccgcaaagtcaacaagtcggcagcaaatttccttttgtccagcgat
gtgttttttttagccataactcgctgcattgtttgggccaagtttttcttctgccaaatt
gcgaagatgatgcggggattattcgctgattgcgtgcaattatggacatcctgcgaggcc
ccgagtaacttcctgctaaatcctttcatgcgtctacagaacccctttgtgtcccgttcg
ccgggagtccttgacgggtccttcgactatccgcttacagcagcttgcgtaaaatttcat
aaccctacgagcggctcttccgcggaatccctggcattatcctttttacctcttgccaat
ccgttggctaaaaaacggcttcgacttccgcgtaactgctggacaacaaagacaaaaaac
ggcgaaaggacggcgatttccaggtagcattgcgaattccgtcaaactaaaggaccggtt
atataacgggtttatatggccaggatctcgcaaggatctccgggaccgccagaagctgag
taaaactgcaggctctgttttgatttctgcaacttcagttaattgcccgggatggccagc
aattgccggcaattataaaacagcgcagatgtgactcagcttccatatctatctctgtat
ctcatgccgaaaatcgggggtggggagcggagggacggggtgcgtgggtggcttggctgg
caggggggcggaggttcagcgggtgataaatgtgcgtgatttggaatgaatgcgcatcga
ttaaaaccgcagggcaatcaatttagcgccttttacgccaaattggctcgtacacaacca
attaatgtcagcgggtgaactgacaccctcgccctccaccgcatccccctctcccctgtt
ggccatccacccccgaaaaacaattacaacaacgaagacaagccgagggactgctgcaga
ttccgctcaataaacctccaataaagcgaatccagcgtgaggcgtcgacgtctaattgct
gttaactcgtcaactaggagaacgctccatcctcgcccttgtgcggctccttggaagcct
gattaaacggattggaggtgcgaggtgtacagtcgagcgtccgtaagagcaaccagtctt
tggtggaagtaaaaaacatggacaaacttatataagctttatatgtacgtataatttatc
aggcttacagtgctaagaatgcaacttaattaaaacatatccttttcataacaaattact
aagaaggacgtcgcagaagaacctactattataaactgcacgatttatattatctgaata
ttaaatcattattatttattgtgtacaaatttcaatcaaaaatgtatacattctatctta
gtaattaattacctgaataaagacttttgaagtaaatcatagccaatatgttactcatgg
atttcttttcatattcaatactaaccaatggtttataaatgaagatataccgtttgtcgt
cttgtcaatttgtatcttcacaataagtataatacagaatcgagcaagtaaaacaaaaga
aaaatccatgtgaataaatcagagctaaagacgtcggactgtacagcagcttttggttga
aaagggagaagagcgctgtttgcatcatacaccgcaatgaatgagtgccccataattgtg
actttgggtctggggcggttccgctgccctaccccctccgctttttgcagcttcctgcgt
cgcggaaggcgacggccatctttctcagccaccccgactccccacctccccttcatcacc
accctcgccatcacaaaaactggtttccgctcgccactttcttttgctctctgcgcaggc
gctcttcgaagacaagagacttgcagccgattggttgaattcgttctgcgtttccatgga
gttggctcccattcttttggggcaacgaccacgcccaatggcgctgctctccgctctgcc
gacgtcgctgccactctcttaagtgataaaaaataaaactgaaagtaaagctgaataaaa
cgctgccataattggcatcgttaatgccaaaaccatgaatactaaaaagtttatacgagc
ttaagctccgattgagcagttattgtagggacaggttgatggccgagtgtttttagtgat
tttattcttacttccaaaacttctacaactaagttaaatagacctattgaattctacata
tacatcctacatatattttagatattgacatagccgaaaagtatgctgcactttgtcaat
caaaacgtaagcagctacgttatcgcgaatgacttcatagcagcgaacatctgccagcga
acatagccaggttgggctcctgcacacgttgccactctttcctttagcgttgccacatca
atttcttttacaaaacatcgcagcgtgcaatcgatgttttctaagcccaatcgatgaatg
tctgcttacgcacatcaccaatctgtttctgctgcctcatctttgaatttgactaaaagt
gccgatttccagctcaacgaatagtccgactcgcgccgaattgtacaattaagttaataa
gttcaacgccaactagttaatcatggcagattccaaggggtaagtgaactggacgcccaa
atacacgccgactgtgtcggtccaagtcgaaattcacaaatttcgctcagtcattgagcc
gaaaaaaatatgcaagggccacatcgcagacatactattatttaattgtgaaaggctttc
gccgattttcgcgagactaagacatttagcgcgacttttccgttgctcggttgcaaaatg
ttgcgaaactagggcaaacctgaaaaccgaagaaaaaaaaaacgccagcgagaatcgcca
tttgcagtacgttgttgttgttggtgttactgcccttgcagttgttgttgccgcttgaaa
acttacgatttccctttgttgtcccaaaaatacaagtcatccattgctggaggacacgat
tttccggttgttatagctttggatacaaaaaacaatactggatatatggcagctatttcg
ataataagtcgcgaaaactgtaaactctatattccaaaaccacatatttcaatgctagtt
atgcttcctattagtaatacctttgtgatattgcattaattctagaagttttaatcatta
tgctcccccaactcgccagtagtcaatatacaacacatatatcgtttaaataacaataaa
tccaataaatcccataatttacctctaaataattcgtgtaaatacaactaagtaaagttt
agatattattataacaaatggcgccaaaaaagatagcatcgaatacaaaaaatacaaact
ttctttcataactaaagactataaacaatgggaatatataataaagccatcaaccagaat
ttgtactattattccgattaatatagatttttatgatcgatatagtgtgataacctttta
tgttctcaaatctatcaataatcacgtcatcacgttagctacgaaaaataattcggctag
cctaattatccagatgcttagttccattccgtattactggtgaaagtagtttccatatat
ttaacaaaactaacaaaaaaagaaaaacaatgtccggcggcaagaacgataagatggatc
atgatggggataccagggactttatgcgcggatatcacagcgagcaggatgagaagatga
agccgaaagcctcgttcgataagcggttaggccaaatttcaggacataagatatttcttt
agagatgagtcttacgcgatccttttttcttctaccccacagtgaagatctggctacggc
gatcctgaagcgcaaggaccgtcccaaccgactgattgtggaggaggctcagaatgacga
caactctgtggtgtcgctatcgcaggtaagaatcactctcccaaaggccacgtcatcgca
tggcttattcacatgacttggctattctcttcgcccccttaaactatatcaggcgaagat
ggatgagctgcagctcttccgtggcgacaccgtgattctgaagggcaagcgccgaaagga
gacggtgtgcatcgtgctctcggacgacacctgccccgacgagaagatccgaatgaaccg
cgtggtgcgcaacaacctgtgcgtccatctttcggatgtggtttccgtgcagtcctgccc
ggacgtcaagtacggcaagcgggtgcgcatcctgcccatcgacgaaaccaccgaaggcgt
taccggcaacctgttcgagatctatctgaagccgtacttcctagaggcctatcggccaat
ccacatgggcgacaacttcattgtgcgcgccgccatgcgtccaattgagttcaaggtggt
tctgaccgacccggagccctactgcatcgtagctcccgagacggtaatcttctgcgacgg
tgatccgatcaagcgtgaggaggaggaggagtccctaaacgccgttggctacgatgatat
cggtggttgccgcaagcagctagcccaaatcaaggagatggttgagttgcctttgcggca
tccatcgctcttcaaggccatcggtgtgaagccaccgcgtggtatccttatgtacggtcc
cccgggtaccggtaagaccctgattgccagggctgtggccaacgagaccggagccttttt
cttcctgattaacggaccggagatcatgtccaagctagccggagagtcggaatcgaatct
gcgcaaggcctttgaggaagccgagaaaaactcgccggctatcatcttcatcgatgagat
cgacgccattgcccccaagcgagacaagacccatggcgaggtggagcgtcgcattgtgtc
gcagcttttgaccctcatggacggcatgaagaagagctcccatctgatcgttatggctgc
cactaacagacccaactccattgacccggccctgcgtcgctttggacgttttgatcgtga
gattgacatcggcattccagatgccactggtcgactggaggtgctgcgcattcacaccaa
gaacatgaagctgcatgatgacgttgacctggagcagattgctgccgaatcccacggaca
tgtgggcgctgatctggcttcactgtgctctgaggctgcccttcagcaaatccgtgagaa
gatggacctcatcgatttggaagacgataagatcgatgccgaggtgctggcgtcgctggc
cgtgacaatggagaacttccgctacgctatgaccaagtccagtccatcggcactgcgtga
aactgttgtggaggtgccgaacaccacctggacagacatcggtggtttggagagcgtcaa
gaaggaattgcaggagctggtacaatacccagtggagcatccggacaagttcttgaagtt
tggtatgcagcccagtcgtggtgtccttttctacggaccccctggttgcggtaagacgct
gctggccaaggccattgccaacgagtgccaggcgaacttcatctcagtcaagggtcccga
gctgctgaccatgtggttcggcgagtctgaggccaacgtgcgcgacatcttcgataaggc
ccgctcggcggctccttgtgtgctcttcttcgacgagctggactcgatcgccaaagcccg
tggcggtaatgttggcgatgctggcggcgccgctgatcgtgtgatcaaccagatccttac
cgaaatggatggcatgggagccaagaagaacgtgttcatcatcggagccaccaatcgccc
ggacattatcgatccggccatcctccgtccgggccgtctggatcagttgatctatattcc
gctgcccgatgacaagtcgcgtgaggctatcctgaaggctaacttgcgcaagtcgccgtt
ggccaaggaagtagaccttacctacatcgccaaggtgacgcagggtttctctggcgccga
tctgaccgagatctgccagcgggcttgcaagctggccatccgacaggccatcgaggctga
aattcgtcgcgagaaggagcgcgccgaaaaccagaactcggcgatggacgtaagtcattt
agcatagcgcaaaaaataagaatgtttatgtttgactatttaccatataatcagatggac
gaggacgatccagtgccggagattaccagcgcccactttgaggaggccatgaagttcgct
cgtcgttcggtgtccgataatgacatcaggaaatacgagatgtttgcccagactttgcag
cagtcccgtggattcggacagaacttcaggtgagaatcgaatgttctttcttgttgcaat
cgttactgatggaaatgtatgtgtcattgcagattccccggtcaaaccggtaacacctca
ggatctggtaacaacttgccagttaactcgcccggcgacaacggcgacgatgatctttac
agttagatttctagttttacactgcaaaacaaaaccacaaaatggaactttttaaatgaa
ttttttccgtaaaaccgagcaagcaaaaccaatcacattcgcatcctggaggcggtaact
tactacagcaaccattggccaagacattcagccgacggcgaaatcagatgacatacccga
ttcaatattcacttctttgataccctccttactcttggtcgcggatccgtgcagcaggat
aaggttcccatttcgatttgggctcgcctaatccgaaaccattttaattggcgaacaatt
ccgcgcctcacactaatcattcgtgcattgtcggtagagtggctccgatatatgagtttc
tataaacataattattaacgatacacatacacacatacatttaaagataaatacatatat
taaacaccgtaaaattataagtgtatttggagctacatttttaagtgaataaaaattata
aattcaacaaaatcaattcaacaatcattgaagagaaacgagaccatcgaggtaagtata
gtactcagtatcctcattttcagttaactatttctcaccaaacttgacttaaatcttatt
tattgttatttaggctacccaaatccatacggttcccattgaaaatatcgttttatttgt
tttatcgcatttattaaactggtattaattcgtcatgtttgctttttctggttttcaatt
gttttttcacttttatttttattaattctttgcgacataacaaggacatcttaatatgaa
gttagttgaattctttcatatttaaataatcattatcgcttcggtcttataaataaacat
tctttgccattctattaaccgctcgttaattaaatcaatgttttggcatcggtaaatgat
aataagggaaataataataataatgttaatggcaaaagcaggaaactttgaatttgattg
gctttttaatgtgttaatgcagcttcttcggcgcttaatttaaataaaatgtgtgcttcc
ctttctctcagtgtctacaccttcaattctggaaatatgcttttgttttgtttagtaata
catactctttatttgttttcttttcgtttgtatttgtttttctcttttatttttgttaca
catacataattaatacgctttatgcataattacaacacaacagttaaaatacgaataggc
tttactatttttgtatttaatgtactcgttcctctgtgactttaatttgaagtttgcgcg
tttagagcttgtcatcggtgatttcaacgattttttaaatattcttttttttgagctttg
cttgatgacagtattcaatatggcttgtgtgtgtgcgtaagtgttgttgtgtgggtggag
tgtgtgtgcgtgttgtggttgttggtttgtggaagaaaatggccagcactttctgcacct
taattaatttctataactttactcgcttgatataatagttattatttatgtttttctcga
actcgtcatctcatcgcgttctttttgtttcgaaaatttccaagaatttgttgctttaaa
gtcttgaacatagactagacaccaattaagattaaaaacatacttttatatactttagtt
gtattattcctcgctggcaatttgaacgccttgcagcagctttacaattttacacatatg
atattttcggtttctttatatgtagtttcttttagctttgaacacctgtcgactgttggt
atgccagttgaattgatttaatttaatttaatttaatattatacctacgtatgtatgcaa
gttcattgattatccctctacgatttgtttagttacgctgtttgttcaaaacaatacggt
tacactcatataaagtagttggagtcgttaagatttaggtaggcgttaccatagtttaag
ctcattcagttatataaatagagatataggtatgtgtttaggtatagggtagaacaggta
ttgaacagcaacaaaaacagtgggacatactaagtacacattatccaggccatcgatatt
gcttggattccttttcgccatggcccgaaaaaggatataaaggatatgaatacatataag
gatatatcgaaaagcggtctaagcaattatcccctggtgctggtgcactccacttttcct
tttccttttcccgttctcaacccgcgctctcagctaaatttcgtatttttcgctagtttt
tctcaaagttttctaagttgatcccatgcaacatattgattgtgccattagccttactta
tttgttttcttttcgttccgctccgagaactgaataacaaaataacatcctcgtgtgcct
attgtgagatcgctttaggaagtggaaagccttcatcatctcggggacctgcaaatctga
tatctttcctactctccgatgcttcttgtatagactagtacatacaaacattaattggtt
gttggtttggggttccccgctcgaatacttctcgattctggggtaagtatctcccgattg
atgtgggatcttagctgatgtgtgttgtgtgcgtgtgtgtgtgttctatttgctcttatt
tgatatattttcttactcttctttttacttatcagtaactagcagccaaagaaacaagtg
attgcgttattttctaaattatgaataaatcaatggataacaaaaagttatgaataaaca
aaacttaaattagtatttttaacatttccgttgagccaatcgtttgttgttgcttctctt
tgctgattgcatttgaattcagttttgcccaattaaatacattacaaattacaattgcta
aatacatacaatacaattcttaactcgccagcttgcttgcttttttgttttggattagaa
acatggcgaagcttctccccaacatgatcaacactatcttatcatcatcataatcattat
tatcgtagtattatagattaatttcaattatcaaatattcatgattaagtttaaatgatt
ttgtgtccttgtgttttgtttggtatttgtgcattgctgtggcttgtgatctgctcttat
ctcttatctgctgtccgttgagttgctcaattagaaagaaacatggttacaaaataaaat
cctaagaagcctgcaagtgacctttcactttcagttgccgtgtgttctagctgttgatgg
tggttgttggttggttgttttgttggttggttggttgttcagactttttatcgtgtatcg
gtgatattgtttttgctgccgaatatcttcaccaactgcgactcgtagtcgtcaatgttg
cgcttcataatatccatgcagggacccagcaaacgctcaaaggccttgacatcgaggact
acatggaaaagtggtaaataatcattagttaaggtgtcaactttatgaaatgcgtttgaa
acacttagtgcatgctgaggatgttgggatttcttgggaactggctgtttagtagtactt
attaaacaacgtattagcacacaccacacaccaaatccaatgggataaccattatgagtt
cagttcttgatcaccacaggccccactatatcatctgcatttccatctcttaccgatcca
tcaacctttagtgcctgtgtcagcttcagacattcaaatttcatagtgctgtgggtttaa
tttcaggaatgatgtggattttcccataacatgtaacattatgtgcgtgtgtgtcggaac
gaaactggctttatttactttcttaaattttgaatagctatggtagacttgaattatggt
atatggtacatttgcaaatttggaataaaataaactacaaaattaggaacgcttcaaact
gatttcttcacaaattcgtattacggcgggccatgtcggtgaacatttgctcatagatca
cgatattgcgcttgagtacatcggtcaggaagcccatgatgcgctcaaaggcctctgtgt
ctaggactggacggattttggagttaaataatatatatttaatgaatatttcttaattaa
aggacccattttcatgaccgcatccacttttgggacttaaatcaagttttgtcaatcaat
tggagtcatgaaaatgggattgcaactactactacttctatttctacaactacaaagcta
attaagcggcaagttgccgaaatattcgcgcagatcctgttccagatagcgatacccact
aatgctacgctgaatgcccccactacactttcccattaagcgttcgaagcaaataacatc
caggactacacacagtgcacaaaacatacgaggaatggggcatgggacgtggacaggaca
aagaacaaaagcattagggattaggtcaaacgggagatcgactgaaacgctttccgtgta
gccattccgccggccaggacactcacatgctagcttgacgacgccgcccgtggcgtagac
ggatgctgcccggggtcgatgtgtcaccagcgccagctcgccgaagtactgtcccttgcc
cagctgggagatctccacctcggcgtcgtcctggtccatgcgcacggataccgttccctc
ctcaatgaagtacatgccgtcggcggcgtcacctgggaatcgggcaaaaaaatcgctgcc
attagaagggctccaaaaggtatagaatcttttccgctttaagtgatgatatatttaagt
agttatatttttgtgggtatttacttgacattctacggaaatcacaataatttgaaaatt
aattccatttaatcccaagattattaataaataatcataaccatttaaaaggtttccctt
gagatctttggttttctttaccaatccatcggtttaattggggaattgtaattttatcta
aacctttctattccacgcaaaagtgaagtacacaatccacagagaaatagcaaagattgc
aaagattgatttacctcagggagttggtcccccaactttgccattcacttaccctgtttg
atgatgcgttcgccattgtcgtagctcttcgaaaccaaggcatccgccagattcatgcgt
tcgtagttctggagcacaagagaggtgggtgatatatgatatcgattgggggagcagtgg
gagcgaagttactcacctgcaaagccttcagcatgggcacgctgttcaacagctcctcgt
acattttccgcttcctgaaggccgacttcaagaggatgcggcggaaggtctggcgatcca
tggcccaaagtagaccactcgtttccgcctgaacggtggccgctctagatatttaagttc
aacattagagacacgtatatatatatatatatgtatacagccattagcacattgtaattg
tgggtcagacagcgcggaaaatttgactaaatgaaccgatcaaatacgagagtcgcacat
acctgggcatattgtagagcagcgctaattcaccgaagagtccagtgtgattgtaggtgt
taatgtgcttgtcattaatatagactttgtagacgccactgcgaaaatggggaagggaga
aaatgcgggggttacgacgttaccgggaaagcactaaaaatccactttaattgaatgcaa
tttataattgatgcgctgcgtgtgtgtgctcatcaatatgcaagtactcattaattgcca
tatcaaatactaattcgcattcaaacacgaattaattaagccgctcgcaaatgaatgagc
ttctcttgtcagcatgagtaattttgcggttatagttctttgagttcatcctaaaatggt
taattcgcatccatatacatatggaaaatttgctcgattgcggttaaaatgttgtacgaa
gttgcgcttatatctgcggccgtaatgaatacttaaattaaacaaatatttgttttattc
aatgtgaaatgccacaaaatgccatagtattagtagcatagtatagcttatcatttttct
aaacaggtttgcaatcattttaaagagagtacttccatatcgaagccaagcttgaggcag
cccaaataaaatcatgaaaagttaccacaacttcacgttaacttttggcaaacagaaagt
gtgcattattcatggagtttgattgaaatttgttttgttttacttacgattcaataacat
aaaagttatcgccgtcgtcaccctggcggatgataaagtcacccggctgaaccttccgct
cgaacatggcatccaggacttggttcatctgcgaaaacaaatcagttacaaggcgcatgg
tgtgggtgtgtttttggtggagcaggggaagggaagcctgcctgatgggggataatcccc
cgtaaaaggaaaaccgcaggcagacacttattcgggttaaacactgatgcgtgtatgcct
gctccgttgcctttcccatcgcttcctccagctccccaaagggacttatgatttatgtag

tgtgtagatgcgaacctgctccttctcgagggatcggaag
