# Supplementary material for: SMCis: An Effective Algorithm for Discovery of Cis-Regulatory Modules
Source: PLoS One. 2016 Sep 16;11(9):e0162968. doi: 10.1371/journal.pone.0162968 (PMC5026350; doi:10.1371/journal.pone.0162968)
Supplement: S1 Datasets — (ZIP) [file pone.0162968.s001.zip › dataset/Drosophila/eve/dvir_eve.fa]

>scaffold_12875:1319016,1359015
agcaattgctattgccaactattcagacgccttaaatggacatatatatagagattatat
ggatgcacataaaagcttaagcctttcaaatttttaatcctgccaaagaagctcttgctg
acttttttatttttgtataatttttaccgttcaaaagttgcttgtgtgctcttggtgtgg
gtttcgaacaagaaatcaaatgatttgtacagaaaaaatgctcaaatttgacaaaaatgt
ttgagaaaagccttgaatcgattcgaattctacagctaaagaagacgttctcccaaaggc
gctgttaattagtagagattttactgttataaatattttactacatccggatatatatat
atatatatatatatatatatatatatatgtatgtatcaataacatatatagatgtacgcg
tatgcaagagctgccaatactcagagactgagcaacaacggcaatttacactcataattt
atctgtgtgcagagtgaagagcctacacaaaattttgacatacttcaaggcgccgcacac
actcacgcgcacacacacacagatacgcggacagggcaagcgtgtagccacacaaattga
aattctggcagcggcaacagcttcaacttgttgacgacgtcggaagcagccgcaagtagt
gggcggcgattgctgcgaaggacgcgaagcagcaggaaaaaaatcacaaggcgctgctgg
attcaacaatttgttgaatgtacatatacaagcacacacacacgcacgcaagcacaattg
tgtgtgtgtgtattacatgcatatacaaataaaagtatgtgtcggacttttttcgcttta
tgtaaaaaccaaacacacacacacacacacatacagagacgtgcacgctgagtgctgggc
aaacggtttgcggcaagtcttttgtatgtgtgttcgtgtgtgtgtgtgtgtgctcacgga
gagcgaacgtaacggcagtcgaaacgacgacaggctccaaaatgtagctccgaagccagc
gttaaggagcaaataaatggctcgaaacaaaccaaaaaaaaaaaaaaaaaaccgaaaaag
ataaagcaaagcgcacgcagacagttaaccgttaggcagcggcagcggcagcagcagcaa
aaactggccaaaaacttgagtgtctgtgtgctcgactctacgcctgtgctttgttttatt
attattattttaaattgtttttcaacaaattgcctgtgcgtgttttctttttttttaagg
tacgcgccgttgttaaatttatagttaatattattttatttcccttgcactttcttgttt
atacacatttatttatactttttgtatatttactttttttccactagctattttcttgtt
gttttatttttttgtaggctgttgaattttttatgaagtcgcaacgcacacactcgcagc
taactcacactcacactcccactcgctcgcgcactcactagagacggggaacgcgagaac
gacccgcacagttttcgactgtcctatgtctgtatgcgtgcgtagtctgtgcgtatccgt
gtgtgtgtgtgtgtgtatgtgtgtgtgtgtgtttatttgtcgctatacccgtgtatgtgt
gcgagcggccacgctgccgacgatgtgaacagatccaaatctcgcccaacactgatgggg
atggcgtctgggcgctggagctggctagagtagagcagctgcctgcctactgttaacatt
gctctgttagcttaacatgatacggccactcacagtactgaatgcgggcaataggtcagt
gttaacagtgagtgcgatggcaagtgtgagcgctgctctgccactgttactgtacgcagg
agcgcacagatatcctgttaatttgataactgttgtcgtgcgactgtttcttttttcatt
attttttcaatctggctagccttagtctgttatttatacgatgctgttgcatgttttagc
ccaagcatctggtttctatcaagaactttgttgtgagcgcttgcgaagaactactgtgtg
cttgtgtgtatgtgtgtgtgcctataggtgtttacacgtatagccatgttggattggaag
cgttttatggcgctgcttccgttagccaagcggaaaaatgtttactacaaagcaacacaa
cgagagcaatatgcaaaatggcctttgtgtgcatgtgtgtgtgtgtgtgtgtgtgtgtgt
gtgtgtgtgtgagactgatgttgttttttctgttttcattcttcttctgcttgttgttgt
ttttgccatgtgctatgatagtcggcactcgtgcatgagctaacggtaatgcggccattt
tttttctttatgcgtattatttaaaataagcataaaaactatatggaaactgtcggcacg
agcttaagctcgaatacagttaaagctcgcttgagcgaacacgcttacttttaaatttaa
gtttaagtgattttaaaagtttgtgaagatgtaggattgaattttaagacaaattttcat
gtggtattctaaacaggaaatgttttatttccttccttaaagagaaattgcacggttttt
tattcgcacaaggctcgatttgcttgatagaaattgaagaattggatttgaaagtgatgt
ccgttagtagagcttttactgtacatacatatgtatatgcataatttaacagctgcagca
catgcatatgtatatgaatctagctttgtgtgtgggagagcaggagctagcctggcttca
gatctcccaaaagtcaattaagttagccaaaagcgaaggcctaaaaagcagctgaaaagg
aaacgttcataaactttggccgagcgacgtagacgtgagcagaagcaacagcagcagcag
cagatgttgttgctgctgttgttgtttttgctgctgctgttgtaattgtaacgcgccgcg
gcgtgcgtaaaacgcacacaacaacaataacagcaacaacaacatcgacacactttgcta
atggagctgtgtgcttaggttgatgttgttgccactggcacaaagggaatacacatgtcc
gtgtacacacacacacacactaacgcacacacacacacacacaatgagctgttgctgtaa
agcacgcgcctctttgattagcctacttggaggcgttttgtttggctcttcaatttacat
ttaagtagacagccgcacaaatctattgtgtattccacgtttatttgacgttcagcgttt
agttcggaattgactgagactagaactgcgaattgaatatttggcgggcggcaaaggctg
aacgcagccagcaacctgcgagcgtgtcgagtgcacggcgtgaactgtttggttcccacg
cacaatgcgacaaccgtaacagcagcagcacaggacaaccgtaacagcaacagcagcagc
aacagtgaagagagccttgactgttagttaacagaatgctaacagcgtaccaaagttggc
caataggtcagttacactgcagctgcagctgctttgccgcatcgcagaaaactcaatgtt
aaaaattaattttcattaacagacactgagaaaaatgaagctgcatttaataaagaagtt
aaaattgttcagctagaagatactcattatttaaatggtaagcagcaggtttcgctttca
agtatgtctatgttaaatacacatcatgatgtttaatatgaatatatatagatatataaa
atcgtaaatgaaacttgaactgaaagcaggattgagagatattcatgaaaattattttga
ttaaggagtaaaaataattgggctcaattttatttgttgtaatagtcctgcagggcaact
cactgcaagcataataacaatttttaaaaaaggatgtcaggctctgcgtctatattcagg
cagtacagaatttatgcatatgaatatagattcaagctgagagtgtaaaagcaaatgctt
ttgattgtaaacaaagcaaaattctttatgcaatgttatttttcatgatcggacctcgta
caattagagcagcaataaatatagttgaatgtttaattcaaggcaaagtgatatttaaag
tttacatatttcaaatttgagcccacttttccttctgtaaatatcccacaagatatttaa
atatttattaaatacaacttgcatttgatttgcgcagatgttgcataggatcaagttaca
tttgtacagcgaattataaagataactagagataaagctaaggcacttaacggcgatcgg
ttttgccggtgcctcgtttaccggaatacaaatgccgcggcattttggtgccaatgaaac
gatccgcctcgcctttgagacccagccgtgtcaccttcttggcaatgtcgcgcttggcca
tgatttgcgccttcttccggatggcaacgtccttgatgccgagcgtatcgcgcgatggcg
cacgcttcagtggctgtccggtcttcttgacaaccgctgaggattctttgtccagcagcg
gctgcttgggtgttgtcttgctgccaacggccacaacgccacggcgtagatccatcacgg
atttggtgaaattggcattctcgctgccagacatatcgacgccaagaccctccatggtct
gcacaagcttgctgacagaacgatcacgcaccttgggctgcttgttgcgcggaatgatgg
gcttgttctttctggaggacagacgcttctcgtcgcgcagttcgaaacgtttgccgcgta
tctgtttggccatttcgcgaatctctttgagcgtctcgtccatggacatgtcgggcacag
cgtaaacaccgccagattctcgcagaccttcttcgcgctccagctcctcgagcttctcga
aaatatccgcatcgatgtagtcggcaatgttgcgaccctcccagaactctggtatcacat
cgtagcgctcctcctcggctatttcctcgtagttcttcttcagatcgagcgtataatcat
cgcccatctcctcctcaatctccttctccagcttgcgtttacgttcagccttggctgcgt
tcttctcaagacgcgccaatgcctgctcgggtatacatggagctcgaaccttgtcgtcgc
gcggagcgggcattgccacatgcaaacggttcagtatgttatccaccttcttggtgcgca
tcttttggtccacgcgataggagagcaggcgttcgcaagcctctgttttcacctccataa
cgccagtctcttgcactgtggacataaacatgacaggcacctgtttatcctcctgcagct
tggtgataatggcttgacgctccgcgggcagatcctccaccgataatatgtcgattttat
tgatggccagtataagtggcttgtttgtgaacaacggtttgatgctctcgaacagctgta
cctgctcctccaaggagtgaccacactgttccgaaatgtccataaagtacaggacacacg
cacgcaaatgggccaaagcggtaattgcctgcatttcaataacattgcgctcctccaacg
gatgatcgagtatgccgggtgtatcaatcacctgccagcgcaagtatttatagtctgtgt
ggcccacatacagggattttgtggtaaacgcatacggctgcacctcgacatcggcacgcg
tgattttgttaatgaacgaggacttacccacgttggggaagccgcaaatgataatggtgc
gtgagtagggatcaatagtaggcagacgcgataaatgctgacgaacttgctccagataag
tcaaattggaagcctgacgcttcaagattgtggccatgcgacccaaggcagccttcttca
gctgcttgcagcggtacaatgagtcgccgtacttaagcagacgcacatagtccttcgcca
cactgcaaaattttagtaagttatcgatcaggatgcatatggtgaaaattgtcaatctgc
ttacttgtccaccaaatgtctggctgtgttcaactgacccagcgccaatttgtaatggtc
cttgtcgtaaagcacattcatcagatctgcatagaatggatgcacatcatccagtttagg
aaagtcctgtattatctgcgagagacgatcgtggaaattctgttgcgtgtacttcacctt
gcgcgtgtaaaaggcacgaatacgcgagattttgtagcccttgtgcacgactgtgggtgt
cttgcgctgtgttttcgacagcataatgtcgataaagtcctggaaaatggtataaaggat
aaattatttacatattgcgcatttgtaaacatttgcagtgaggttatgtcgttggcactg
ggtgctccgacagacgtaagcaatttaaaatgctgctacttttgcttacctttgctggcg
gcaccaccattatctttttaaagttgtacaaactcatttttgtacttatttatttatttt
ccacggcaaattaaaggaaaataaatgggaatcgcttgcaaaaacaccacgcggtgtctg
caacaaattccaaaaagagctgatatagagtctagagatgggttcaaggcgcgatagtcg
aaaacatcgcaaaatgaagaagtcgtgcaaaggttggcaacatgcaagctagttatcgaa
tatcttatcgaaggcctaacctttatcgacgtattacaataattggactcatattgttat
gaatttaatagaattcgcgaaaagcaaacaatttgatgttaattaagctaacgcattcgt
taaaaaacatactattaaaatatgttatccaattgagaataagtataagcgctgcattgc
gatctgcacgccgcaaataataacatgcaatgttgtttattttaggatcatagttaaaca
aaaactctatgctttatataaaaataaagaaaaactctagcaaaatgctggacagagcga
atggcaaacccttcagatgtgaccaatgcaactatacgtccaatcgttccttcgatctgc
gacgtcatcagcagcgccatgccagggtgaagcccgtggaaggaactgtattcaaatgca
gcgaatgctcctttgtaacgaaatggaagcgcaacatgggacgccacatggagaagcata
aaaagaatgcggtggcagaggacagtcagctagaggatgaggccatcgaggagtttatag
tggaggtaattgaagcaaccgaagatccggagatcgaggaggagcaagctgcacccgatc
aaaccacagtcaccatggttctggcttcggatgaaattaacgagacgccaagagataaga
agctgaaacgcttcaaatgcgaactctgccgctatacatcgaatcgcgcctttgatttgc
gacgtcacgagcagacgcattttcgcataaaggtggtcgatggcatggcctacaagtgct
ccgaatgtcatttcataaccaaatggaagcgtaatatgaggcgtcacatgcgcaagcacg
aggatcccagcgagcaagaattaacagcagaaacgaatgagccggaagccgaagagattg
ttgtggagctcatcgatgcagagacattaagctccgattttgacatggtatccgagacgc
aatcctgctcccaggagtggtccgcacccgaagaaacccagagcgataaacgctataaat
gcgaccaatgtgaatatgaatcgaaacgcgcctacgatttgagacgtcacgcacaggtcc
atgcaaaggcgaagccactgcagggcatcgcatatcagtgtaatgaatgctcctttatca
ccaagtggaagcgaaatatgaggcggcatatggagaagcacaaaccgaagccaatcgaag
cagacgttcaggtggacgactttgttgtggagctaaagtctgtcgagggagctcaaactg
agaaagtaaagtccttggaattggaagaagatcccggagtactgccttcctattggatag
cgctcccagcagatgatacaatgtattaagagacggcttcatagcagttggttcccttct
aaaaaaaattcgagattaaaggctgaattgaagcctttgctaactataaaagtacacatg
tacatatgtataaatctctttttaaaactatacataagaaattccaattatttacaaata
ttttactggtaaactaatgacagattattgccaataaaacaataaacaaaaatacattaa
aattattgatagatgctagagataacaatgataacatagtgttatgcaaacatgcagatg
cagcgcagtgggaacactgcgaaatgttaacttcaagcatgctacagtgtatgcgcgact
aatttcacatacattgaaatttgggctcaaaagtaaacatgttttaattaaattactcct
gcaaaaaatgtataaaataaattaatttacgccatattaattatataacaactattattt
agccatattaaaggcaactttgaatacatcgatatatcgtatacaaaagcttatcgatgt
aaaatacataaaagtcgcagtggcaaaaatcgatacacggatgttgattcatcactagtt
tcgatgaattttttatatagacaaccacacggaattgttgcttaaatttgctttaaatta
acacaaattgctacgtctaagcacaatacataaaggcaatacacaaatatttttattaaa
atggccgacgactggggtaagtgcacgtggatgcgtcattaaaaataaaacgtgggcgct
gcgcatgtggcgctcgtggcgccccctaacccagcagccccacccccgctccgcccgcgc
actttcgactagaaaggagacgtgcatccaaccttgatatttatgtatatttatagcaaa
tttaattgcatatatatgtacatacataataaccaaaaacattatgtcttatgatcttgc
agaatccgccgccgacagtgaaattgtcatacgtccgaatgcaactaacaatataaacaa
atgggagggcgaggacgacgacgaggatgttaaggtgcgtagaaattaactcgcagttag
catattgttaacaaagcaacccaattgttgctgttgtagttgttaatctgcttttgttgg
caggcgacacgagagttgtgctcgtgacacgagtgcgcacgacgtgttcgtggcaaaaaa
gtatgatttcatcagctcaacacgaaatctttcaatattgcatatggtcaacgaattcaa
ttgcgatacaaatttagaaaatatataaattgaagaagttaatgaacacaacatttttca
acccaagtcagtaattttttatagtttattttcgtctggttattcgtgtttgcgtcgagt
tgaaattcaaattcaacacgcttccatctctagtctaaactagttttttttttatttggg
gtcttttgcttttgttaaacaattttcactttcgctttgccgtacacgtggtcactttgt
tattgcacttttatacgctaaaccaactaataataaaaataattttcaacatttaggaaa
gctgggaggatgaggaggagaaaaaagatgaggagaagcccacgaaaacagaagcgccag
ttaaaactaaacccaacaaggcactgaaagcgaaattggaggaacaagaggtttgaccta
atcattatttgattatataaataaatctatttcaaattaattatttagcgcctaaacgag
gaggaggaacggaagcgtctggccaacatgacagccgaggaaaaattagcggaaaagctg
cgtttgcaaaaaattcaagaggaatccgatcttaagagtgccctagacacattcggtgtg
acgagtataggcggcggtctcgacgccttcaatccgcagagtaaagaggagttcaaggaa
tttggtgccacacttagctggaaggtagcacagtaccgggaatctgtacattttccagaa
tttatagaggatctggtgcgcagcttatgcgtaaactgtgagtgataattgcgaaacaca
actatatatatttctacctaaactgataataattgtgatttccccatcaagtgagcgccg
ctgacattaagaaggtcaaaatgagcgtggagagcttgcactcggaaaaacagaaaatgg
aaaaagcaaatgccaagaagtcagctgccaaggccaagggaaaagtttcgttgcgcaaag
aaagcgatgtaggtcaattttgcatcgattggcttcatttattaattatgtatatatctt
tataggatattgatgactatcaaaagtatggaaatgattttaccgatgattacgatgact
tcatgtgaataataggatcaatagataaacgcatataactaattattgaatacacatata
tatatatatatagttgcttgttgatgtcgaagagagttcttcttgttaaagaaaattgcg
ctggaatttaaatccttttttgttgattttgagaatgctgttcgaaggcgccatattaat
atacatatatgtacatttaagtgtaagcatatatatatatttgtatgacagcacagacac
acaccattatacataccgacataaatgcatgtaaaaataatatatatatatatatatata
catatatatttaatagattaactaaagtcaagtcaagcaagcaatcaagaaacctcaacg
aacatttttcagatttaaaaaaatacaataaattaggtacatgaatggcttcttgtaaat
tcacttttgtatcatattaaaaagcgatattaaattgtaaaacaagctcaaattgggatt
cttcaatttttttttttggttttcaagcttaaactgttttaaaataatcgttatcggctc
gttcgaaacgaaattaatcgagtgaacactgcagtcgataattttcagcttgtgacgtca
taaactcatgccatatggcagtgaatgttcttttaaaaaccattaaaatgcaactctgtt
cactgagctgtaactctggtcaggcacgtgtatctcttcttcttcttgatatcaaacgta
aacatgaccgacagcatagtggattatattgccggtaccaatgattattgtcaattagaa
tatcgttatagctacgcttacttggtattacagaagctgctgctaaggaactgccgagct
ctgaggaagaggatgacattgaggacgaggacacctgtagcgctcaggaattggcagctg
aatttcgcacccagcacacaaaggacgaggcgtcgttgtctctgaagcgtgactacgtcc
tgggcttatgtgcggatcctggatttacgcgccttgcagctggtctctcaaataccgctg
tcaagatttacgatctgagtgcaacaggcgcactgacagcaattcatgaggagcgggtgc
ccgccttgaccagctccgataatgcagtcaccatctgtggtgttcgttttctggaggaga
atccaaacacattgcttgtggggaccacgaatgggatagtgcgtctatttgatttgcgag
ccgcgggcgaacaggcaagatttgagtacaaagtcaatcctgaagcggaaccagctctgc
cgcccgtgcctgagtgcatcacatgcttcgatcgcaatgccaacagccgcatcatctgct
gcggcacagagcagcacatgggcaacgtgtatttgttgttttatgatgtgcgcgaacgca
aacagttgggtgtttactacgaaagccacgaggacgatgtgacggctgtgcgtttccatg
ccagcaatccggatctgctatgcacgggcggaacagatggcctgataaatgtgtttgata
tcaagcagagcgacgaggatgaggcgctgtgtaataccatcaacacggagagcagtgtgc
atcgcctcaactggcatcagaatgtctacgagcaggacattatttcctgcataacgcaca
ccaacgacttcaagagctatgagtgcatggaaggcgatgaggttatctcctttgaacgat
ccgacattgttgctggtatacgacgtaaaaatgccggcaatttcaatttgatcaatgccc
acaatctggaggacgatggcgtctttttgctagctggcaccaatttcaatcgcgggtgag
ttttgatcccacatatgagttgtcgacccgtccataactctcttctgtatagcgaggttc
tgcgttccgttacggctcctgccaaggataccctcaagccccttacaaactttgtgggca
acaagcaaattgtacgagagagtctgtacgatgcgaagcgtgatctacttataactggcg
gcgaaagcggcattatctccatctggacacccgatgcggggagcacgattaacagcagta
aattaaagagcaaatcgatagcagctaagaaacacaagtcaactccatactaaagacaag
attttataataaaattgcgctaatttctaatttacgttaaactttagactagtttaatat
ctcagcccgttaagctaactgttactttttacagtattcgcgccattttgcctgacgttg
ccagatgtcgaagcttatgctgcttgttcaattattgcccatgcgtgctgccactaggtt
tgcatattgttgcacacggacagcgtctgcttgttttgaaacgttacgaatgttctaaaa
cgtaagcgcgcttacgtcgcccttgcatgggcgcgtaatgaatgaagtggaatttctttg
agtatttttggggtggttttgaggaagctttaaaaatcgatatgtaaacaaaaatccact
tatatatgtataaaaaggagttaggtactaaataaatacatttaaatgcactacaaattt
gttttaataaggattttttaagattcgagtaggccatatattaatctttgagagcgaagc
gtttcaatagtcaaaagtgactatagtatacttaaagcccgatgtgtttagccacatttg
aagagcactctctcttttttgacccactcccagcccgaagtcccattaagctctgcttag
taaaaaattagcacatgcttaacgcacaagctgggcacgtcctgcgagcacaaataattt
ctcaattgctttcttctactcgtcgcatttcgaggcccaattagtgctgcagtaggcatt
gcaaatgcgtgcccacagatcgtctaatccggtgccaccgggaagcaggatctcttgggc
taaatgttgacaaatacaacacctacgatacaaataaaattgctacagaagtaccaccta
aaacgtagcagccaaaggcctaaccggaacgatatgattttcacaaatttacgccagcca
agcaaaacccaacggcaggactcgccgccaccgttgcctttggtcctgcggcgcacacag
gatcgcatcgtatcgcatcggttgggatcggttccgaatccgaaaccgaaacggtctccg
ctccactcaccgtggctaattgctcatgaataaattgttcggttttcgaattccattgaa
actgcgtcgatctctctctctctctccttctttggctctccctatctctctctcactctc
tcactcgcagcgagtcctgcggagcaaccaaaatattatggtgttccctgctgttagcgc
acagtgagcgcgaatttgctgcggtaagtcgatgctgctttttctttgccgagtcctgag
tcctgagtgtcctttctgctgcttggcaggacctctgtcgtcggtctgtcagcctgtgat
ttgacatgtttgttagctaggcctgaccctgagttggtgttccactttgatgtgattcgt
caatgcggtggactaccggctaccgactgcagacgcagattcctttggcccgaagactct
ggacctgccccagcaggcatctcacgagcatgcggatgcccaacagcgtttgttggcgta
tctgtgtcgcaggtttctctgtttatttgtttgtttgtgccgctgtctcctgttgccgct
ggagtggcattcgctaggctcggcatgggccaccaatccggcgaacctcccgtcggcacg
cataccgcaatgcgccgtatttatagtaaacgtagccgatcgattgcggttccgactagc
catatcgagattaccacggaggacagaaagagacagagggagagacaagcagacggagag
catatgcctttattatgactatgcttaaagaagaattgggattattatggcttaaagacg
gctcacaatcatgactatattcaagaaataaagagtatatcaattcttaattagtattag
cagtcgtcaagtttttgttgaaacttggcagagagctgtgtttttgctgtaggcagttct
taagtcgaagtcggtcggcatggacggaccactttatcaaacagctgccatatcttaagc
aaaacaaaacgaattatgagctttattttgctgctagcttaagaaaacaatcatattaaa
acgtatcttttatatcataactcgcccggttttgtttgctgacaataaaaaaacaaacaa
acaaaataatcgaagtgattaaataaagaaattgccgttagatactgagatactcataac
tgaacatagataaataacctttgagatattataagatactttcacagatatcgaacatag
atactttatacataagatatactcattggcacccagatacttgttacttgccaaacaaag
tatatctttaagatacttttacagacactaagatacttgtaactttccacatatacttaa
tatttgagatacttaacagatactgcctatagatatttcatctttaagatactttcccag
atactgagatgcccatagatactacatagttacttctcacagataatttatcttttaaat
gcttttacagacactgatatacttttgactacccatcatctaactacacacctagctact
tcccatagatacttcatcttatagataattgtacgcacactgcgatacttatagcttccc
atagcagagataaagtacatacaaaggtaatgatattcctataactacttatagatacct
catctctaagatacttacagagagtatctgatgggttgccaaagatactttatctttcag
atacttgagctcaacacttctcctcaacgccgctcgccgcacaggtatctctgcccctcg
cccgcgattcgcctcctctgcctgggcttggccctaaaaaagaaaccgcatgattatgcg
cccacacaatatccgacaatggttcacctaattatttggctcgtgctctgctctgttttt
ttttttttttgttttgttttgtttttttgtttgttgtcgacaaaaagcgagccaattttt
aaacgatttgtctctctttttatgagttttttccattgtgcgcatttttagctgtgttcg
ctgctctacaaacctcctaattgcggcaattgccgagtccttcgcgttccgcgtacgtcg
tgcgtcctttttattgagcgctcgcatttccactaaaaattgtgccattttttccattct
tagccaggtagttgccgcgtgagacgcgcctttttattggtgcaccttcggcgaaaatcg
gagtgacaaccgcagtccaacggcgagtccttcgcagggatgtgacctgccatacttatc
cagctatgaagctgtttatatcaaaaaaaattaaaaatattgtaaatgatagttgagtaa
ttcttgagatattcctatgtgagccataagcgaattcttcttttataagatctcccccag
gaatctaagctctggagagtctccttcagatcaagtttaggccagattctctgctctaaa
taaacaaggtgaacaaaaaaaaatgatctctcgttttagtgccagtttggcattgtttgt
ggcaaaaagaaaattgttgtcataaatttatggtatgggctcgttttggtaccatttttc
tgttgtttgcggcaaagaaatggttcaggaattatggtatatgcagatttttatgggccg
tgcgctgtttcgcggaattccgtccgtgtcctgttgtgcattccgaggacccgtatttag
gaatgtagatcaaagttttttgttttcattgtggcattttttcggctgcgctagtttttt
tccccgaagcccctgtaccggaatgctctaattttttaattcttcacgcgtttttatgac
cgccggaaaaacagtggaaaacatgaaaatcgttttccacaaggttacttagcaccattt
atacagagtccgcctccgcctcctgctctgcctctgcctctgccactctacttacctgtt
aattgtggccataattcccaacgttcagccacatttttaagatatttttattagggcgtg
ccctatatatgcagaacattacgatcgtaaatctttcgaactgtgcgtgtgtaaaacaaa
tccacaaactttttacagctgccaatcacagtttttgcttgctttacgaatattcgaaat
tattaaattattatattttattctcaaatacgagagctcgacttttgttcctgttttgta
caaattttggattaaatctttgaacagagttttaaaagttctcatcgacttaaacataat
ttatttacatttatttaaattatttcttttcttattctagaggtttatttcttctttaga
atcgactttctatcgttcggcaggcttcaaaggtgcatatactttatattatattatata
ttataaaaaaaattaaagaaaacaaatattagtttgtaaaataaccctgaagacgtttgc
cgaggcgcaaccgaaaataatttgaatacaaatatatattaacacaaaattgcttcaagt
tttcattttcataaattaagcgtcgcacctcgaggcagctacataaatttaaaaaaaaaa
taaaacattaataacattaataaaaggaaaacattaattaacattaattaaaaggaaaaa
acagtttcggctgcaaataagcatttccttgtgggctcaatatattttttgagctatgta
tatcctttataaggagagaaatctttaatttgttgtgagagaatttgagaaaaaaaagaa
tttctattaaaaagctaacgtaactttttactcgcgcagtttctttttttatgtagtttt
ttttgtttaagaatatattatatatatattgtcaatcttaagttaatatatataataaaa
tatataacatataattctaattttgctttttttatgataattatttttataatgataaca
tgctattaaaaataaagctaattcttaaataatttcacaaacatatacctatttttatta
tacataaatacgcataacatacttgtatttatatatatgtatgtgtgtgtgtgtgtgtgt
gtgtgtgtgtgtacttcccataatcagcataatcagcgagatcggcgctttgtttgccag
cacaaatgccaataaaatggcaaaagagcaacaacaacaacgacaacaacaaaagcgact
tccacgtagttaggtttcaggccgaaagtgttcaacttggcttggactatggttgatcgg
ttgagggtgaggggtcaggtaatgctgttcactttcgcctggcgcgaagtgaaaggttag
agagttggcttggcccgatcgctggttgagcagcccaccataaagggtatttactgtcga
tgccgcagtgtcgcgtttatttgcacttgggcccaggcaaaaggttgctcattctgcatg
gacaacggacagaggacagaggatcgcggcgggtgaaacaaaagcgcctgaatgcacaat
aggcaaggttgtgggtagggttcgacggtgggcaaggcttgggcttggacaacgacagca
gcagagactctggccaggtcgccgggcgttcaggtagagcggcattcggcgagttaatgc
aaattgccgcgcaatataacccaataatttgaactaactcaacgactgggagagttactt
agtaatgcataacaatgagcgcagttgaggctgaaactgaaattgaaatgtttgatgcca
agggttttggcattgactagaactcgtcctggtctggtgtcctgtgtgctgtgtcctgtg
tcctgtgcgttaatccgtttgccatcagcgacattattagtcgattttctcagtttggct
cagtttcactttcgccttgcggatacgagttagattttattgcagcatcttgaacaatcg
ctcgaacttggaactgaatatggattttggacacatgctgtgctgcgattgctctagttt
aaggcctatggctaaggtgatttaggccgaaattttcattgtcttttactcaagctgacc
gggttaccctcaggcagcgacttttgatttaactttcagcaaacgactttaactcccttt
tcgacttgccggactttccacaggccacaacattttgtttatttgtttatattgtggatt
atagagagagagagagaggcagacagggagtgagagatagagagagagaggggctttggg
cgcgctgatccacacgcattttcattagaaagccataaaaacgcataattatggcaacag
ggattagccacacgcacatatatgtatatgtatatgacataattagcggattctgaaatt
gggttatttttgtcctcttttttcttggcccagcttaaccctaagccaaacccaagccta
gacccaagcaggtaacggccaggcggacagctcaatagcttacgcaagcaaaacaaaagt
caaataaagaaaaactttcaagttggcagcactttaggtaccacccccccacccccacca
ccaatccgtcgccagtgctgccccatgtaagtgcgctgtgggtacagttgcgcctttagg
caacatgattatatcatcataataaatgtttgccgcaactaaactgaaacttttcaaatt
aagtttcaacaactgcgcccccaaaagtatttcattgtttatgcatgtgcggctgtctgt
gtgtgtgtgtgtgtgtgtgggcgttgtctaaaacttttgctttatttgggccagataagg
ttcatttactgtttaagctgcgtcgctgcccgctcccactccatcgccctcaccctcgcc
ctctccctcttgctcttgcgtggaagtgtgagcccgttaaacgtgcggcatataatatta
agacttcataaaagagcaaattatttggctgcctgtggatcgatatggcaacctcctcca
ccagcgctcgttctccatctcggtctgtgcattatgccatatcattcttttgcctgatga
agccgataaaatcccattattaagggggccactcacgtctcgttcgcacccgtggcgctg
cccgcttgcggacaagcgaaacaaaagattcgctcatacgctatgaatatatgaaatcgc
actcgcctcccacagactgacagagcgagagcgagagcaagagagcgagatgctgctggc
gctgctgctgctgctccatgataacttgattatgccttgtccctttgccttggaccaccg
ccaggctgtgcattatcacgcttttgctttggctctcctcctcgctgcttttttatgtac
tattgttccggcatcgtaattgccttcatcgtcgcataattgtcagccagcagcgagcag
cagccggcagcggcagcggcagcaccacaacattagcaccatcgttcattgccgcccggc
aggcagtgcgaggcaacggcaatagcagcagccaaatgcacaactatcgccgtctcgctt
gcgcctggcgcgttgggctgccattggccgggcgcttgcctgcggcagccattgctatgc
gggctggtataaaagagagccggggtagctgagagcgacacacttgagctgtaaccatcg
cagagtcaacatcgtcgcttaacctttaaaccgttttaaccgttaagtcgtttagtctaa
cgcactgccaagtcgagaactgagacctgattaattggagagagagagagagcagagtaa
tatatagtatatatagcaaaatgcacggatatcgcacctacaacatggagagccatcacc
acgatggcagcagcagcgccgttgaccagaagccgctggtcgtcgatctgatctcaacac
aatacggcaaaccacaaacgccgccgccttcgccaaatggtaagtgctgcaaaccgagcg
ctgctccactcaacggcttgactaactgttcgctcttcttcttcgttttccttgcagagt
gcctgtccagtccggacaactcgctgaatggcagtcgcaactcggagatacctgctgatc
cgtcggttcgtcgctatcgaaccgcatttacacgcgatcagctggcgcgtctcgagaagg
agttttataaggagaactatgtgtcccggccgcgtcgctgcgagctggccgcccagctca
atctgcccgagtccacgatcaaagtgtggttccaaaatcgccgcatgaaggacaaacgcc
agcgcatcgccgtcgcctggccgtacgcagccgtctactcggatcccgctttcgccgctt
ccatactgcaagcggccgccaatagcgtgggcatgccctatccgccgtatgcaccggctg
ccgctgccgccgccgctgctgctgccaatcccatgctggccaccggcatgcccaccatgc
cagtgcccggtcactcgccgtatgcccagtaccgttatgcgccgtatcacattcccgcac
ggccggcaccgccgccagctccgcacatgcatccgcacacgcacacgcatccacactcgg
cggtggccatgcaggctgcgatgggctatccggcggccatgttgggcgccgctgccgctg
ccgccacgatgccgtccagctatgccgggcagcagctgcagctgcccaagacccagacgc
cgccgctggatctgcagtcctcctcgtcgccgcactcctccacgttgtcgctgagtcccg
tcggctccgatcacaccaaggtcttcgatcgcagtctcagcccgctgcgcagcgcgccca
ccgcccccgccgtcgccaacgccatccacacgaccagcagcccgctgcccgcgcccggtc
tgctgatgatgcccagcgccaagcggccagcgtcggatatgtcgccgccgccggcgacaa
cagttctggcggagccgaagcccaagctattcaagccctacaagactgaggcgtaggcgt
tgccacgcccacgcccatgctcgctgaaccgcaacccgcgctgcccgctcgattgtacaa
attagcgttaaattgttgttgcccctcaattgcatctgccccccctactcccacctctgc
acagtgtgtggagcgggatcgaatcgaagctatttatcagttgtacataaattgtaaatt
agtttttagttttagttaattttaaaacgaaatccaaatcaaaatccaaaataaataact
taaacttaaacgaaaataattgcgttgactcttatatacctgggcaggtatttacctgtg
cccagttgatcctgtggagaaaccttagagcgagcagctgctcgaatcctgctgctgctt
gacctcgagagtgcggcacacgcgcggcgaccttcggcccgttggcgagcggggggttgc
ccaaattgcttattaatgcgattagaggagaacgaggcgaggcgaggcgaggcgtggcga
gtcggggcgcggcgcggcgactccttctgcttgtcacacgcagcgcatcctttgcaactg
tcgcgccgtgtccttgccactgacagcatgccacatttgccgctcgggccaccctggcac
gcgtcaggttgcctgcagtcaatgcgtatcaattgtcctggctaattaattgccgcatcc
ggctgcctgccgtgtttgtttgccttttaccaattgtcataattgagaaatcatcggcac
aaggacacaaacccaactggcccaaaaaataaatacaaacaactgagacacggcaatcaa
attcgtattcaagggaaacatgtgtttcgaactgttcaaattgtgctcaaagggtgtcaa
ttgctgcgcttatcaacaccagcaaatcccgtttaactccagccgtacccttaagcctag
atactttatctgtatctccctttgtcaaaacatgttttgacagcgcataaaaaatgtgct
cgacccctttcgaatcgctttcgggggctgcagttgggaatctcagccaagtggcaacat
tttatgatttgataataacagatagcgcacacacaaagaaaaaaaaaaaacaaaacaagc
ggagcatgctcgactagaagctgccctgttgtcagctgctctcctttcgcccctttcccc
ttcacaaaagtcaatcatatgctagaccagaatcgaaatgcaaaatatgtttgtcagtag
ctcttctaagctccgagttatgccttgaagaggcaagcagccaatcgatatttatcgatt
cttcggaatttagccgaagttcttgttactatcaaataaactacatccctgtaaatatat
ataaataaaattttttaaggcctatctctagtaatcaatgacatgtttaatagattaagt
tttgatatcgatatttatcgattcttcggaattttgccgaagttcttgttactataaaaa
aaactaactccttgcgtttgtctcaatgtcaaatttgttacgactagctctaagacatgc
tttaaggagcaagttttgaaatcgatatttatcgattaagccaaaaatatgtagttttgc
gtcagatcgaaacaaagcagacgagcattgcctgactctataaaaaatcgaagaggtgtc
ctattgcatccagcctttattatacccctttgaagacatattcaataagtacagggtatc
ctggaaaaagggaacagtgagtcgaccctggggacctggctcagggctcccgggtctaga
agcaagtaaattaaaaagcgcaagcggaacgtttggcctcaagtgtgggcagggctgggc
tggctgttgactggtgaggggtggtgcgggtggtgcggggcatgtgttgggggcggggta
aacaactcgattaattcctgtttaggggtgtgactgcccggtttgcaggttgttgataat
taatcatgtggggattaagttgttttttttggccagtgctgaaatagaaggcaggtttat
tgaaaaattatgcgccataaaaaaggcagagcaagcgagagagagagtgcgagtgagagt
gggagaggtagggagggagatagcgagaagcgtattacaagcgaattgctgtggattagc
gagcgagcagcagctgttaacagaaaaggtcggctttaaagagttaacagatttccgatt
gccaaacaatataaacgcgatattattatcaattaggcggccgtatctaattcgagacgc
gattcgcttttattgcgctcaatcaatggcatttggcactcgaatcaatggctgccactt
catgagaacttctgctcccacaaaacacacacacacacacacacacacacacacacacac
acacacaataacaatgcataattcaatagctcaaggcccagcccaaacgcatttatgaag
ctaaaacctcacctctctgtctccccccgctcctgtgatgtacaaacaaaattaagtttt
attggtgcgcagtcgacgctgcgatgatgcgtgagagctggagatgatgagtgggaaatt
gagcgcagctgagacaccaggcccccaatcctaagcccaaaaacccagtctctgttcaat
tcttgagcctctttatagaaatctctagttagctggccaaaaatggggtatgctggtttt
tgtcgattcattcatatattctctatcctgcgttaacttctcctgcgtacataatatcga
taaatatcgattttgacacaaagtcgagaaccataagagttagatatatgaagttttcaa
tttgcaattatttatagagctatatgcttgggcttgggtatatacacttatttgcatacc
atttttaaaccctgaaaatttcataaaaatcaaacatcaaagatccgagttaggcaagat
agaatagtccatactgtgggtctatggaaagaggagggcagacagacgtccactcgactc
tgtgattgggatatctggcagtcgggcatatccgactagagcattctgacggcttgtgtg
ttattttatttcgttttttttttctgatttcttttaatagtgaattagcacctcgcactg
tcggcctgtcagtgtttgagttggctttatggccatcatctggccgattgtttgtctctg
tctctcgcgggctgccagttgcccactttcccaacccaaaacgaaccgtcggcattcgca
caaaagccagctttgtgtgtgcgtcggcccgggcgaccgcaatttagacatccacaagtc
cacagctttgccccgctctttatgatgtacgaaattcacactaagtgtcaatgaatataa
agtgatcatggcacagtcacattcacagtcacagtcacagtcacagctgttgcttggcaa
tcggcgagatctgagccccccttttcaatgttatacaactagctacattcccagcttggt
tgtgccactcatttcccaacaggaacaaagcataaaaaccgcccaaaaaaatgaacacca
cacaacaaagttggagctcaagctgcataaatacacatgaatacaaagagaagctcttct
aaattattgggccacgctctagcgtatcttgcctatgataacacctgattttaggtagat
ggataaataatatacattttcagaatctataaatatatcttatatcttatgtatggtata
tgagttatttgaaaataaaagaactctctgcaagataaatgtagattggaactacttata
aaaataaatgcttaagtcttttatttaaatgaaagcattttctttgggctataataataa
aatatattcatatataaaaacttgataaatattaaaatgtatttatggacttaaatttgt
tgcatagtgtacttaaaagcatgtttagttttatgtgaggaccacaattaagtttcctat
tgttttctgttgtttttgggcagcttttgcaaccacttgcggtttccacatacacaaacg
actaaacacacctcacacacacacctcacacacacacacactcacgtctagctcgaaggc
atgaataaacatctttgtaaaatgataatgccgtcgcacaaataatttcacacattcaac
gcatacacagcgcccagtcaatcagtcaatcagtcaagcagtcaattagtcaatcggcca
gacaattagtcagtcgtttgtgaaacacgcataaaacatatccacagacataacttatta
taatatatcgaatcgcaacggatcacagcgaaacgaaacggaacggatcgcgcgcgtatt
ggctatgctgtcatggaggggtttggtggagggggtggaaggggggtgttctgctgtttt
ggcagttggccaatttgcacgctgtccattaacatggccatgcgccgcttatctaacggc
ggctccaggcatcattctgctggtctcaacattttcatggatattaacatgcgataatcg
caacaatcgaaacgcggccaaaacaacaaaacaaggcagttatatagaggaggggcgggg
gaggggagaaattcgaatgatgtcagcaattttgcatttccatatgcgattcgctgcggt
gcaattggcaaagcgacaaacgccaagggtagactctggactctggactctggctttggg
tttgggtttgggggttcggggcattaaggctgcgtgataagcttccgggtaattgcaatg
gaagcacacgcagacaaacgaaattgccctgaaaatctgaccagtcgacgaggggcaaca
ataaagcgaaataaaaatcaattgctgttgatagatgctgtggctgtccgaagagctcgg
gtcaagcgtgggtgggtgggcccaacaataaatctgcagctgagctaatgaaactagaat
gattgcggcaatcacacacgggtgtggcgagtgtagacgtgtacgtgccgggcactggct
acggccaaggaggagcaacggacactgggctgtggctcttgccgggcaatgcgcatgtcc
tgcaatcaaatacatacacacatattttttgtgcctttggcatacattatgtacacgtcg
tctcactggacccatgctcttaccggatcctgcgcatttgaacgtgtcaattttattgcg
gtttgactttgcccaaaagccgtcagcaaagcggccaggaaaagcccttcaaggcggtcg
ctctgctctgctctgcccagcgcagctctgctctgctctgctctgtctttagttaaagtc
gactttttggttgactttatgatttacagcgctcgtttttttcgcgttatttttttagga
gcgttaatggccatcgtaaagccgcagtgggccatgtcgcagtcgcagtcgccgtcgtcg
tcgattcgcgcactgattctaaaaaatgaaaacagtttttatgaatttctcacaacgcgc
ctcgactgcgacttggcctgttcctgtgcgttgtcctttttcgccgttttctactatttt
cttgttgttgtttttttttgcctttttacctagccgagtcgagcctggctcttttatggg
caaacaaatggcagcgattatattcggtttcggtttttggttctgttttttaggccataa
aaattaggcggcataaaaaaactgcattggaattctagttctagtttcagatttttaggt
tttcaggcttcgcgttgctgttttctatttacaatttttgtttttttttttttttaaatt
ttcgcggaattcggaagcggaacaacgacggcccgaccttgccgtctctgaagagctatt
caaagcgaaacatttggaaattgactcgctgcggtgcgcgaaatattttttagaactgac
tttcgaatcgtatgtcaattgtctctgatctgagctgatcataaaaaaaaagcagaaaaa
cgatcgggcatgatttttttattattggcctaaaaaactaagacgcgcccaaaacaatgc
agtgggcccaaaagtcaccaagcagcaggcacaaaggccaaaaggtcgtccgaagagtgc
aaagtgtgataaagcgattattcacaaggttgcaaaatcaaagtagcttgcaattaaatg
ggaagttcgatttgttttcaaacacgaaatgctgaaaggctgcaagatgcggatttttca
gtgaatatctacaaaatagaatagaaatagcagataatttcttaaggcataaaattaatc
aaacttatactagtctgatatctagtgcaaaggattgtaatttatttagtccattagcta
gtcaaaagtcgtatatatatttaaattcctattactactagggaaccaatttaattattt
atgagacgagctaggtaaaggtatatctctctaggtgtatctcgcccagcttacacttta
ttagaagcgacaaaaagtatgtccgatttgcgactgatatacatatatatatgtatacga
cttgtatggatcaggtcttgcgatagactctcaagactctcccaaataacgtatcgtttc
aacatcagatttaattgagccgagttaaaagtttaaagtttttcgaaaaatgtttcgaaa
tcaacgatcttggaataatttaagatctagattcgtttgaaggtgctttcatgtgctcag
acataagttgaaatggcaaatctgtaaacattaacataacatttacataatgtttacata
aaagtatataacatttatatgaaatttacataacatttaaataccttcaaaatctaaact
actttgcttatgttttttgttttatttttatttttgtagagttttctcaacattttttcg
aatttccttacagcttacagcacgtaattggacgagtttcttacgcaaacctcgcacagt
tcaaagagttgtttgctgagaaaatagaaaacctgatagattcgtacgtggaaaaccgca
ggatgcaaatcggtaaacctcaacttcaaatggcatttggccgatgcgaattcgcgcgaa
gttcgcagcgattagatgcagcttttttgaactgcgccgcagttgcagatgcagatacat
tcccgagttgcatccacatgcaaattacgcagattaattgtggcagcggtcacgccccag
cccaacaaggcccagggtgtgtgtgcgagtgtgtgcgtgttgtctgttacatgaacagct
acggcagccgtgaccttcgaccttttatagttgctgttgttgctgctgctgctgctactc
ttctttatgcacattttttcacaggcaatttcggtctgccgttgcggctgcctgtccggc
ctgttcgcgcctgtgtccttttttgaggatgctaaaaatcgcgacatcttagccagaatt
tttggccggattaagcattttatggccagcaaatgctgtcaataaaacgctaagcgcttc
ccactaatctccaaccgtagacgtatccttagccatatctgtatctgtatctgtatctgt
atctgtatctctgctggctggacatgtatctgccgctttaaattttgtatatttggtgtg
tttattttttttttaatgcacccagcagcctccccccgccctctccccctcgacagccac
gccgcagctggcatttgaaatgccatcagaatatggttccggaactgtgcgccaaatata
gtacaagtatctttgagtatctcatggatgcgcaacggttttgtgacaatgcaatcaatt
agcatacaattaaaaaatgcttaaacaaggaaatcaactcgagctgcagacgcacacaca
gccttatttgtatctgtatctaatgcgggcgcaactgtatctgtatctgcatctgcaact
gtatctctgtctgtgtctgtgcagatgccttgtaagtgggccgcagatcaaagcgacgac
gacaacataattgctcgttcacttcacagttttttgatgacttcgacatggccacagcaa
acacttaatgctccatatatttcagctacactgcaaaaaaataaacggtcctaaaaatat
gcttaaaaaattacttaaatattggcttttattttatttaatattaaacagaatcttatc
tacataaaatgtagcccgtaatttctttatgaaaataagcacggcttgccttaatttcag
tagaacgggcagttgcaataaaaataaagttaaattgaaaattttaattgaaaactaata
taaaatatattttaatttatttaatttttgttctgcttgaacttatatttgtctgtgcat
ttctgtagaattcaattgaagcacacataattttcttacagtgtacattatgcagcctga
atcacattgttgaaatattgtatcttttatgttgtttgcggcttgttgcgtctgctctgg
tggcccttgtggcgccacaagctcctttttgccgctgctaattgagttttaagtagccag
cggcatccacttgagcgctgcggaagttccaggtcctgcatttcctgttgccgcttgccc
ttgacaatgccaagggcctgtatgtgtgtgtgcggctgtgtgtgtgtgtgtgctctttgg
cctggccaaagtcaaactctaatccacaaatattttcaactcttttgctctaatcgctgc
ttctaatcacttccatgaaacgcataattgtgccattgcaattgatacgcttagccgacc
tgtataccctagataccctctataccctatatgcagacagttgcccagttgcccgcagcc
aagtggcaaatccgcgaacagacaatgcgcacagaatgaacgacaagtagctgcgaatta
tcaatcctatcatgcttttatggcacggtcccaactcgtctccagttcagcgaatttatg
catacccttaccgcggcgacccgtcacccctttttacggcggaccgagctgataatcctt
ctaaatgtttgcattaatttcgaggcgtaaacggattagggcgtcggcgctgggcgttgc
ccggcagccagcaaaaaccgccgacaacacggataccactgacctgcaccggcagcggca
gcggcagcggcagcgacggccacgccccgccaggagatgtacacaaaatggatttaaatc
ctttcgcatttgcgctgacttctggactaaaactgcgcctaatccggtgaacgggttgcg
cctgctactgctaacgggattaactccgattactccagatgatccgcagaagtcaatctg
ctttcaggctttaggctaaagactcgaaactcccaaatccaaatccctcggccggagcag
caaatccaagctctgctgcagttgatatgtttatttgtttgttttcgtttgttttgagaa
tttctggcaattaagttggcgatttgctgcgcctgggcggagccctagccgggggcgtgc
ccgcagcatacctgtttggccaactgcagcagcagctacttgagcggaagctcaaggcca
aaaggtcagttttttaggcagaactttgttttttttttcttgacactttgttttttggta
aattgcgcagattatgcgaggattatgcgttgattgcgtgcaattatcatgtgctgctcc
tgccgtgccttgtcaaatatatgtaagagaaaaattaccaaaaaaaaataaaaaaaaata
gaaaaaactgcctttacgattcacgctaaatcctttgagcaccccttttgtctgtcgcct
gggtccttgggcgtcgctagcttgcgtaaaatttcataaccctagcagggatattcgtgg
aaagcgaatgcggcacagtcatatccttttcatatccttttcgccttacctcttgccaat
ccgttggctaaaaaaacgtcgcgcgatttccgcgtatgccggcaggtaaaacgcctaaaa
aaaacacacaaataaacaaacatcttgcaaatgtttcgcaataaacacgcaacgcttata
taacgagttgtgtgtccggtgctgccagcggggcatacatatgtatgttgtatggcaccg
atgtatggcaaccattttgtgaatttgacgttaattgcactgcggcggcaattgcaattg
ccggcaattataaactgtgcagatgtggcagcaacgggtagtggagagcgtgggtggagg
tttggggtggggggttggttgataaatgtgcgtgatttggaatgaatgtgcatcgattaa
aaccgcagggcaatcaatttgcgccttttaaccgatttcaacgccaaattggctcgaaca
caaccaattaatgtcagagcagcaacaacagcaacagcaacaataacaacaacaacaaca
acccccgagcaaaacaattaacacacagtgtgcgcagggggcaaaagggtcgacgtcgac
gtttagacacattccgcacgataaacttgcaataaagtcaagtcgaggcgtttaattgcc
gttcagctcgtcagttgtctgttagggggctgccaggttttttgattaaacgcacacctg
taatggcaacgccggcagctaacggttacacagcgatgagctgtacgcatcatataccgc
aatgaataagtgcctataattggcagttttagagcatatttgcaacgggtctggcaaaag
tcgacggccatttttatgcagttacggtaaaaagctgtttacatacgcgagagcttactt
tatacgctctcacacacacacactctctgtctctctctctctctctctctgttgctctcc
gtgctgcgccgactcacactcgctgcgcgctgattggctgtttgggcttttggagccatt
gctccattttgtcagcagacacgccctctgctgccgctgccgctgctgcagcgtcgctgt
cgacgtcgccgccgctgctaagaactaattaagtaaaatgaaataaaatgctgccataat
tgaagtcgttaatgctaaagccatgaatactaaaaagttttcatttactgcagctgagct
gcggctgtaataacagtaaattgcattgcttaaacgacgcggtttgatggtcggtctaag
ataacgtattgagggagtggctattacaccactagatacagatacacataaatgcaagca
tatatacatatatattagcatacatacaaataagttgtatattcgtgcattcgccactct
ttagaaaaaccaacataacgtaaaaacgtactggccagtaatacgtgacccgccagtcac
aacgtaagacttcgtaaaattttagtacattcattcgattcatagcacttagcttgcgcg
cgtcaagcagcctgcgttgccactgctgctaacaaatatggcagcatcacaagcgaccac
acctttttcaatgccaaagtgtggccatagcttgcgctgcgttgcatatcgaatatattc
atggtcgcattgaaaacgaaccgatagacgcctgccaacgatagttaacagtgccctttg
agggaaacagcaattgaacactagcttaaaatcgcattcacactaacatttatattcggg
aaaaaacattggaacgggttggacgcggagagcacacttcttcatttttctgcgaaaaaa
ttcaatcaaagctcagaaataagcggtaatatacagggaaaatatttggctagcgcttac
agtttattgtttattgcaaacacgcgcatattgcttgtacacaacgcagtgcagacaagc
aagcgaagccaacgaaaaaatatcggggaataaagtgcgctaaaaaaaaagtgaaatcta
atgttaaaagtcaatttcttatagtcgcgaacgtgattcaataaataaccgacagggcaa
ttaatttatgtgacgaattgtggaaaatcgagaatgggaacgaaagtgcaacaaaacgac
gacgctgccgccgcagcgccagcggcagaagcggccgccacccacagcaacgccaacgcc
aacgctacagcgacaacaacaacagcaagagcagcagaagcagaggccgatgcagcagca
acagcaagcgcaacaacaacaccaacgcaaacaacaacagagctaaagtcacaaacgctg
cccacacatagcgcagcgccgacgcaagtgttaatcattcctgccgcccaggcttccacg
atggccacaaatgccgccaaaaagatacgacgcgccttctccatgccacgcaatccgttt
cgctggtcgcgcaaattcaagacgattgctgccacagccggcacagctgccgatggcagc
agcgttaacgtcggcagcgccagcaacacggcgatttcgtcctgtgtgagcggcggtcgc
ggacgcagcggcagcattgtttcgctcagcagctatgaggcggcctctgatgcgcccatc
ggcaaggacaagccaaatagggcggcgaccattgcagtcaccaataacaacaacaacagc
aacggcagcagcagcagcaacaacaacaacaacagtaaacgtgcgagcgggcaacaagca
cgtgtgttgcgtcgctcttccttcaggaaatttcttaatcgcatcgcgcagcatttaagc
gcaacggtgaatgttggggtaagcactagaaacttaactgtaaatatgcatacatgaata
aatatacgatgcacgcactgctgtctagagtggggcgcgtgtcgtgtcacgagcacgcac
aacgctccgctttgatatttgaacgtgtcgtattagacaattcccaacacgcacccatct
ctagctttcactattctcaactacttctttgtatacaagtgtgtacatattttcgctttc
tttgttcaaaagcagcatcaaactcccctctgataagcagctcactcctaacgagtgctg
ctgtgtttctctctgtgtgtgagtgtgtgtgtgtatgtgtatttataaaaacatcgtttg
gtgtcggcgttatcgttgcctttgttttgctctgctttgccgcctttgtctctcgcttgc
actttgctgccgtcttgtttttgtgcaatacattcaaatagtttgacacgcatacatata
catatataaatgtatttacacatgtgtgtcctgcattgcgtgccaattgttcttgttgtt
tgccacccactgggcccgccatacgctggccaaatcggcatttgccacgtttccatgttt
cgctcggccgttgttattgttctgccgtctgctgagtcatcgcgaaatgcgtgcgttgat
aacagacaacgtatcgctgtatttaaatgtggtcttattcggctttctgttgctttcttt
cacaatacgtctgaatgaggcatgtagcgtgtacagcgagacctggcagagagaaaggcg
aaagagcgcaagtgagtgtatgttaactatgttatgtggaatgtgaaatatgtaatttgc
ataataatgtaatgttacagacaagtatgttacatatgttatgttaatgtcgcttcgatc
acttattagcagttgcaataaataatttaagagagagagagagagtatctagtatgcgac
ttggcaaagctgacgtttattttatagagtttacagaataattaccatgcggacagcgca
tggaaattaatgttatttttaaacaattgctgtctcattattatttgtataatttattaa
gctgagaggccctaaatttgttgcaggtgctgtgtgggcgttgggccagcgtttgctatt
gttatgtatttgttgttgttgttgtgcgcaacaattgttcaaacaatttgtgtaaatgtt
ggcaacatttgttgccgcggctggcgctatataataataacaataaacaagaacagcaac
aacaacagcaacagcatataaaactagcacaaaaacaataacaaaacagccggagacaaa
agttttagttcgtgcgccgttggagcgtagccgcagctgccagttgccccccagcgttgc
cacagacaatggactccagtcctgagaggcaagagacaactcctcgcggcagattgacaa
atgtgtgccacgcttctctgtctggaagacagaggcagaggcacaaataaaagcctgaaa
ggcaagtgcagggcgacagttgtttacactcactacccaatcctcaattcacatttgatc
taaaaatgtaaaatgtacatacatatacgtatgtgtgtgtggcacacatatatgcatttg
ttgccgttgtaataagctcgttgattaattgtagagggcaagaccttagactgccgctga
tgaccttttacgcgcctcgaattcctaaacgttagcacgaaaaaaaaaacacaatttcaa
atgcacgaaacgaattgaattggaggcaacttcaatgaaatatatatatacatatgtata
tattaaattgatgtacagtgaaagcactctagagcgaacaaataggcagatgtttgcttt
taagggattagaatggctttaaatgcaggcaactcttgatataagcattaaacgcaaggc
agctgtccgttcgcagagctttcactgtactccacatttaagtcagctgaccaagtgaag
gccttatgtcattagccaagtttcggctgtgccacctttcaccagctgccactctgctgg
actgttgctgcggtgaggcaattgcccattgttgatgctgatgctgttgctacaattgct
gctgctgctgctgctaatgttgttgttattgcggtgattacctcacactccagctgtgag
cctcgctagctgatttatgattcacgctgcaagcatctcgcattgattttattcaaatgg
cccagccaaagcaagtgcaatgcaatgcgaataacctgaaataatagcaacaacaactca
atttggcttattaaaatgccaattggtgcattgcgcgtgggccgaagtcgtcgtcgtcgt
cgcattgtgcaaaaattgcatgccaaaaaatacatatatatgtatatattccgcactaac
ggcaacaaaatgtcgaaagaaagggaagggggtgtgtttcattagacggcattcaagtca
aacaaaaaatgacactcaatagtgaaacgtgcgacatgaatttcacactccgtgcaataa
ctgccagagatggcacaaactagaaacagtcaaggctcttaaatatagaacattattttt
ggccgagatatgaccatttattgttttccaaaaaaattcgtgtggttgtggacacaatat
tcacgacataatctcgccatgatcaacggcgaagttatgtcgctttgaaacgtcatatct
cnnnnnnnnnnnnnnnnnnnnnnnnnnnnnnnnnnnnnnnnnnnnnnnnnnnnnnnnnnn
nnnnnnnnnnnnnnnnnnnnnnnnnnnnnnnnnnnnnnnnnnnnnnnnnnnnnnnnnnnn
nnnnnnnnnnnnnnnnnnnnnnnnnnnnnnnnnnnnnnnnnnnnnnnnnnnnnnnnnnnn
nnnnnnnnnnnnnnnnnnnnnnnnnnnnnnnnnnnnnnnnnnnnnnnnnnnnnnnnnnnn
nnnnnnnnnnnnnnnnnnnnnnnnnnnnnnnnnnnnnnnnnnnnnnnnnnnnnnnnnnnn
nnnnnnnnnnnnnnnnnnnnnnnnnnnnnnnnnnnnnnnnnnnnnnnnnnnnnnnnnnnn
nnnnnnnnnnnnnnnnnnnnnnnnnnnnnnnnnnnnnnnnnnnnnnnnnnnnnnnnnnnn
nnnnnnnnnnnnnnnnnnnnnnnnnnnnnnnnnnnnnnnnnnnnnnnnnnnnnnnnnnnn
nnnnnnnnnnnnnnnnnnnnnnnnnnnnnnnnnnnnnnnnnnnnnnnnnnnnnnnnnnnn
nnnnnnnnnnnnnnnnnnnnnnnnnnnnnnnnnnnnnnnnnnnnnnnnnnnnnnnnnnnn
nnnnnnnnnnnnnnnnnnnnnnnnnnnnnnnnnnnnnnnnnnnnnnnnnnnnnnnnnnnn
nnnnnnnnnnnnnnnnnnnnnnnnnnnnnnnnnnnnnnnnnnnnnnnnnnnnnnnnnnnn
nnnnnnnnnnnnnnnnnnnnnnnnnnnnnnnnnnnnnnnnnnnnnnnnnnnnnnnnnnnn
nnnnnnnnnnnnnnnnnnnnnnnnnnnnnnnnnnnnnnnnnnnnnnnnnnnnnnnnnnnn
nnnnnnnnnnnnnnnnnnnnnnnnnnnnnnnnnnnnnnnnnnnnnacggaggttaggtcg
tgttgaaacgacccagctccggcgaatttaaaaaatctcggagatatgacgtttcaaagc
gacataacttcgccgtcgatcttggcggattctacggacctccccgagtagcccttccct
ttctgaccgtaatcgggctttatttggccgagatatgaccatgtaaagttttccaaaaaa
gttcgtgtagttgtggacacgatattcacgacataatctcgccgtgatcaacggcgaagt
tatgtcgttttgaagcgacataactccgccgatctaaaaaaatcttggagatatgacgtt
tcaaagcgacataacttcaccgtcgatcttggcggattctacggacctcctcgagtagcc
cttccctttttggcccctctcgggctttatttggccgagatatgaccatttaaagttttc
caaaaaaattcgtgtggttgtggacacaatattcacgacataatcccgccatgatcaacg
gcggttatgtcgttttgaagcgacatatctccgccgatctaaaaaatccttcagatatga
cgtttcaaagcgacttaactggaattacattgaatttcccgcttgccattgtgtaaaagc
aacgtgcgtgctcgtgtcacgaacaacacgcgcccagctctaataacaacacgtgattct
cttgtatggctgtttggctaaacatacataggtaggctggtagctggcagcagggagggg
ctggggttgggtttgggtgtcatttgcaagccatttccgcaagctttcggccacccaatg
ttagacgtggaatactatagagtatatggttgttgtgtagtagcaaatgttgttgttgtt
gctgcacttgttgatggccgagattagtacgtaacagcgtgtgcctgctgtgtgtctgtg
tatgtatgtgtgtgctgattttctatgatagtgtgcgcgcctgtgtgtgtgttggtgtgt
gtgtttcgcgtatttccgccaggcaaaagctagcacgtaacttttgcgcttcttcttgct
gttgctgttgttgttgttgctgccgcagtgcgaattattattgtctgttgttggttttta
ccgcacgttttctattctctctctcaggctctcctgcgcgctctctctcactctctctct
ctctctctctctctctctctctctctctgttgctcttctgaatttactttcaaggtaaaa
tcaattgagatcaaactaattgaaaatgtttttcagaatgagtgtttttttttttttgtt
ctctcgttatattctagtatatctctgcctccatttggtgtgtgtatttttgtagcagca
tattttcataaacaaatgtaaaaatagttgccttgcagcattaacggcaatagcaacaat
ttgctcaactatgcgttaagctagtttcttagacagcttagatcagcagccacagttcat
tcactcaaactattaatcagtgttgcgtctggctgtaattgtcatgttcagtgttgctaa
gccaagttaggtaatcagcatcagcaaatgttgaattcacttatgtatacaactaatcta
tttataagtgcgctatcagtttacgaaaccagacgcagtctgttgctaaactgatttaaa
ttagttttactcagagattaatttagaatttattcaattgcacataatggtcgcacgtta
tagcaataggaatattgtaagcttagcttatatagcattcagcttttgaatatatacaaa
tgttgtaacacaatctttcactcaatcagcataaagagagcaacttaaacaatggaaatt
ttgcagcattgagctttgcaagctgaactttcacagcattcagctttcatacggtttctt
acctaacggtatcatttaactggttcgccagacagagctgagctcaattgtttttatttg
tttaataatacttctgtgtgctatacacatttaaccctgaactctcggcttacgtctgaa
taagtacatatatgcccaaaatttcaatcagaggtcattttactaaaatagcgcccagtc
tctgagaaataaactacaaaaatagcctgaaataaaaccacttgactgcgatactggtta
ataccagagcatacaagtgtctaaagagctatatacatacatatatatatatatgtgtgt
gtatatcacagacataattaaagcgtgattgctttatgcctgacgtcaaaagcaaaaatt
tacgtctcttcaacctaattgcacacataaatttaaactcgcaacggccattatagcgcc
tagacactgtgattatacataaacatatatagtatatatatatatatatatataagtact
tctagctgtaatcaaagttgtccacgtaacgcagtcgagcgtgtttgctaactaaataaa
aagtgcaaatttgcccagctaaaaactggaccgtttgtccttgtgatatcagagaacata
actgaactgtggaactgttgaataaatagctggctaacgaatactcatattcacactgac
acacacgaattcgcgaattcgttttgcgtatcgcgccactgataagcaattcacgttgac
tacactcgaggtgctgattgcgagaaccttggctgaatatctgttgtagccaacaaaaat
gtgggcgtgtcggccacgtgtgacaagcgccccccctcttttacataaccaggcccagac
gtgagcaaaaacagtcgctgcgcaaggcattcaattatat
