# Supplementary material for: SMCis: An Effective Algorithm for Discovery of Cis-Regulatory Modules
Source: PLoS One. 2016 Sep 16;11(9):e0162968. doi: 10.1371/journal.pone.0162968 (PMC5026350; doi:10.1371/journal.pone.0162968)
Supplement: S1 Datasets — (ZIP) [file pone.0162968.s001.zip › dataset/Drosophila/eve/dwil_eve.fa]

>scf2_1100000004513:15499,55498
aaatataatgtttagttacaatacctaaaacacaaaaaatagcttcatggcttaagctgt
gactgctatgtaaatacagttaactaccactttttggtaaccaaaatcctcattctaaat
cattttcatccgattcatggaatgcatcactttgatgtctccgattgaaagcatcggctg
ctattttctttaaatatttcactgtggccacatcattttggttaactaatttcaatagag
ctccatctttacgttttaatagttgatgaggtgcaccaaattccacaattttgccagctt
ccattaccaaaacactatcattgcccattaccgtgtggagtctatgggcaatggtcagaa
ctgtgcaatgtttaaattttgtttgtatcgtttcctgtatcaatatatccgttctacaaa
ggattaggaaaattagtattcagttagggataatttttattctgttacttactccgggtc
cacattagctgttgcctcgtccatgacgagcactcgattctctcgcagaatagccctggc
gagacacaccaattgcctttggcccatactgaaattggagccaccatcctgcatggaata
ggagagaccaccatccaagctgcttacatatttctttaatttcacatcgtctagagcaca
ccacaaggcgtcatctgatctctgcgcaaaaggatccagattgaaacgcaacgagcccga
aaataaaatcggatcttggggtattatcgatatgcgactacgtaaatcgtgaagacccaa
tttggctatatccaggccatcaatctcaatggtgccctcattgagagccagccggaatag
ggcttgtataatggatgacttgccggctccagtgcgtcctacaatgccaattttctccat
gggttgtgattcaaaactcagtcccttgagaatgcaaacatcgtcgggtgaataacgcat
gctgagatcccggaaacgtaaatgtcctgcctgtggccaatcatcggaaagctttacatt
ttccggtgtcaccaagtcgggctctgatggtgtctgtgcatactccaatatacgctccac
actggtcatgttattttccatttccgccgtttgtctcatgccccactggcacataatgac
caaggtcatggactgggtaatggccaagccgacatcaccactatagaaactctgttgaat
gaccagaaaactaaaggtcactgccattatatagaccacacaaatgagatcggtccaaaa
ggaaaatgcacgattcgcactcgtatacagaaagagggccgtcgagttggtattctgatg
accgtggaaagtcttttccagctctactgaagcatccaaggagcgtatggtagtcaggcc
atgaaacgtttgatttgtgtgtgtataaatgggactacgagctgcaatggaaaacgttta
gagattaagatccgatgattctgattcatatatgtcaacttcttactcaaactctcgatt
cgcttcagactgcgactggctccaatgtagtaggcacgacacagatacaagaggatcacc
atgatggcagctggtatcaatagccaatagttggctatggccacaatcacaagaacagcg
accacatccaccaggaattgcagggaatccatcatggcctgaggcagagacacatccaca
ttttgtatatcactggagaagcggttaagcaccctccccgaaggattcgtattgaagaaa
tacatccaggaacgtataatgccacgatagagttgatcatgaagcctcaacgagatgcgc
agacacatgaaaaagaatccaaatgtcctcagcaagtaaagggccaaggtacaaagcaag
agcacggtataccacgtgaccatttgtgttcgtgtggcttcatcgacagattcattatca
cgattctcctcccaagtggcccagcgtgagatgaatatatccatggccgcttgacaggct
ctggccaaaatgaacagcagaaacaccacgatgaccatcaatggagcattcatagcccga
aaataggccttgtaggtggcaaaggagacggccccctgctcttgatgttcggcaaaggct
tcgtcgttgggatcgtcgggattggctccatctacacttagctgcttggatgtacgatcc
acttgactcaggacccgtttaacttggactttatctgcttcaattgcctccagatccaga
gcagcatgttgacttatgatatctttgagttgctcataggaaccctgctgggttagccta
cccgactccatcaggagcaaatggtcgacatcctttagcagctgcacatgatgcgtgacc
agaatccgcattttaccatggagcagacgataaaaacacttgtccattagcaacttaccc
acctgggcatcaacggcagctaagggatcatcaaagatgtagatatccgcctgtctatac
acagctcgagccaaactgatgcgggccttttgaccaccactaagactgatcccgcgctca
cccactatggtagcatctccatgtggcaatagggacaaatcccgctccaattggcaggca
tgcaaaactgctcggtagcgttcctcatcgaaggtctctacaaataaaatattctcccta
atgctggcctggaatacccaaggctgttgcgcaacataactgatccttccatgtatctcc
acacgtccgtcaagtagctccagttcacccaatatggcatgaagcagggtagtcttaccc
gatcccacattgccaacaatgccaacaaattgatccgctttgatggcaaagctaatgctc
tcaaggtgacaacgacgacgttgctgaacagaagctttatcccaactggcgctgactgca
gcaaagctaagggatttcacctcacttttggtgcaatgacgacgtccataaggtgatggt
ttctccacatccgagtccagtttgaggccaggattatcccgacaacaaccttccgtagat
ggtttctccgtttgcttcaggaattccacaacacgacgagcactgaccaaagtctgggcc
caagtggttacagccaagggccaaaaatggagcaacgaatcattgagaagactataatac
gaggagagtatgaagaccttgcgggccgtgaccacttctcccgtatacacataggcaatc
agactgaggaaaagtgaaatcttggatatcatattggtgcactggagtcccgcatagatg
ctgacggaaccccgtatggctcgcacttccgatttcctcacctcggctatgaggcggcca
aaggatttctcccaagcatacattttgatcacctgaatggcacttataatctcgctcatc
cgcttaaccctctcatcacgatgctccgccgagagggaacggaaatgtgtggccgcctta
gctgcccaggcctgaaggggaatgagcaatacaatgaatgcgattcctataattgctgtc
cagtcgactgtcacaaacattatataaccgaatatcacagcctccactggacccttccac
agatcgtgaaagaagtaaaaggtcaaatcaaactgcggcaggtcaatggacattacggaa
atggccaaagctcccaggctctcaccactgctcacagaggcccgcaaacatttcctatag
accagaccagcgaacgccagacgtattcttgtgcccagcgcaaatacatagaacataaac
ggatggaacaccagtgaggtcaccaaagagcagagcacaattcccatggcatagagatag
gcgctctctttgcttatgctcgtctgaccctgggaaaagtatgagatcaatcctcccaac
aacagaggttgaaaggcgctaaaaatggcaagagaaataataaatctactgtccaattta
tcagaatttccatctcactcactgtatggctatttctagtgcggaatataggacacaaat
tggaacaaattgccagccaaatactttaaatattaaatgcagcacattgggtttcttgcg
ttgtctctccctctcccaatgcggttgtaaatcctcggccagagattcactatcgaaact
gggcaaatgttcgtacaattcatttgcatccaattggtcatgacgtcccttacggaacat
cgaacgcatccagctacaaaaaaaaaaatcaatgtgattagaactgtcaattaccagggc
caatatcttatcaatatttgtagtagtcagtcctatcaaatacactctagacacaaagct
taaagatgacaccacataattctggttccattaaacgtgaccagggacaggtcattggga
aaaactataaaatattggtcgtaaatcatttattgcagaggataactaacaattagctcg
aatcaaaggaagaagatctagaaattctatggactataatttaaaatttatctatcctat
gccgaatctatatcgcgggaaccaaaaactccgaagatattagctttcgggatcataatg
caaattaaaagatcactttcctatgtcaaacatgaatgaaaagcagtaaaaaacgattcg
caagatattgattttatttagaactgttgacataagttttttggttattcctccgttttt
gagattgtattttcggcattttctaaccgtattttaaaaaatttaatatttattaaatgg
caattaagtaaatttacaaattatttcaaactacaatcaattgggtatttaaaaaactta
atttcaaccccattttaaaaaaaaatcgtgatatataaaatagtcacgatattttgcaaa
aattggcagaaaatttagttgtcgagatttgaaagacattattcgattttgaatataaag
acctgaatttttcacaatttccaaaaattaactaaaatagctttttaaaattaaggttta
ttggaatataaacaacaaaatattccaattaaccttaattttataaagctattttagtta
atttttggatattatcaaaaattcagttggcattttttgtctcacttgaaaagatcactt
gataattagagtaatttttattgtgattgaaaatggaatttgaaagcgttaaaatcgttt
aaaatttgcaaaagttacaaattcttaaagttaagagtttttacaaaattttgagaaaat
ccgtagcatttgctaatttggcattcggttaatccgacactttgtagaacctcactaaca
ttaaaattatacgggttgtttaggaacgattttaatccgcgtaaaattcggatatgaaaa
gcaaggatatgatttcaaataataacaactttaaaaatatatccaattatttcatcacct
atttaaaaactgtcttaaaatagtatctgtctttgatttgtatcttttcttcaaatataa
tcactaatcagtagtactatttttataaacacttaatcgttgtttgtcattgaccatggt
caatactggatttatctctagatcactttctttgcgggtattaaacttcaccttcataaa
cgacccttttagagtaactcacacaaaaaaccattttgatagaaaatttgcctttaaaaa
cggatttggtagacgtttaacgttttcttttttatacgacgaattcatgttgctgctcca
tgccacgaaaaactcacaacgaatgagccaaaaactacgtatgcggtagcttttaagtgt
ctgggcccagttgatagtatttacttaaagagtccaccatcttatacggcttttgcacta
ggcacccactgataaagacatcagtccaaatgttagccgagccgagcaaacaaaacgatt
ggttacgagatagacttgataagagagatattgaactatggtaaacgtaatctatagctg
gagtggcctgcaatacaattgtgaatgattgtcggccattattgcaattacttgagccat
tataagtcttgaaagatttccggttcaatcgtccttacaaactttaaatagttgcatact
attttagtttcttatcgggtagacacgcttgttacgcattcacgtcatagacgtccgact
atttttggatcccattgagaaatctagccatgtttagataagattgaccatttaatgttt
agtcataagtaatgtgagtgatatttggttttggtagattgacatagcacagccattggg
caaggcagcaattaattgtttaatagatattaattttatatatataaataataattggaa
tgctaaaacaaagagaacaacacataataatccattgactaacataaaatacataaattg
tggagcataatacatataataaattggttttaaattgattttacacatattctaaggcaa
agaatgcaaattgtgaagcgtatagagctcatctgtgcgatcgtatgctatgcgagtata
ttgcaacatagctggaagcttctctatggcttttggaacatcatcacatacacgccgcaa
aagatctcctcttgtgggcatggcatacatggccagggcagctccttttctaattagaaa
cggatgatgcttacccaatgtatcatcatacgccgatttgcatacatcatgggttttgtc
cacatccatgataccctgaacacgatccagaaactcatagacaaactctaagagagacgg
agagaaaaagataaggaatgagcttcaagagtgacacttaaaaaaacaatcttatctaac
ccaggccacgatgcaatctcagaagcgtgcgactcccagatacgtaaccctttttcttaa
gtaaattattatccttttcatggagcagcatggccttaatactctcaaatggtttctcct
catccgtgtccgttcgtctaagatcgtatagaatgtcaattttggtacgcacatcgctac
tgacaaagctgaaaacgcttcccataagttggaagaatttcattatctcctcataggcag
ccaagtaggcatccaagagcacatcgtccccatctagaaggctgctttcaaagagctcgg
caactttctcgatgtcaaaacaatcaagaacaggggatgaaatcacatcagtggtcaagt
tcccgttggacattgttatcctttttcttttttgtttattctcttttttgttatgccttt
ttactgttcctttcctttatttattccttttctttgttattgttcttttgcttcgccaat
gccaattcgccctcaagaaattcgcaccgcagttacgaattcgcccacttatttggcggc
accgagcaataaatccgcccgaaaaaatcgataaaatatcgatgctgccatcgatgaatt
ttgcaacactaatgtcgatgtagatttttttttagattttggaaatttcccgaaattatt
aaaaaagctggacgtgagacgttcattaagcacaaacgtcaacatatttgcaagcacaaa
cacacaaaaatagtcatggcagacgattggggtgagtagtgctttgtggcacattcattg
ggaacgggaacacgcgggtgcgtcatcaaaaacctggcaaatccgagacatcaaaaataa
acgtgggcgctgcgcatgtggcgattgagcccctaaaaaccacctcctttgttaccagga
acaaggtaacgatcgacttcaaaacttatgtatagtcatccccgtgaaagatccaaagtg
gacagggtacctgcccaagccaaccttgatgtatatttttagactgtccaactaaccaat
aaaattgttgtctatttttttgctggcagagtccgcagcagacagtgaagttgtcatact
accaaatgcagccaacaatataaacaagtgggagggtgaggatgacgatgaggatgtcaa
ggtaagtacctaaagatgctaaacaaatacctttccatttcccaacagtcagcataaata
ttattattgttgttgttttttggttaatgctgttggtcgaaacgagttttgctttgcatt
cgtttaattgatttcactttcacatattgcacacgtgttaactttttgtatattgtattt
tgtttgcatcatttttgtttttctaggaaagctgggaggatgaggaggagaaaaaggacg
aagagaagcccacaaaaacagaagtgccagtcaaacctaagccaaccagagctcttaaag
ccaaactagaagaagaggaggtaaaccacaatttggggataaataatgaaatttcaacaa
tttacttaaatttttagcgactccgagaagcagaggaagagaaacgtctagcgaatttaa
cgcccgaagagaaatttgccgaaaaactgcgtgtaaagaaaatgcaagaggaatccgata
tgaaacacaccttggacacatttggtgtgacgagtataagcggtggactggagtctttta
atccggaaagtaaagaggaatttaaggaattcggtgacacgcttagctggaaagtagcac
aattcaaggaatcgccacattttccacaatttgttgaggatctagtgcgtagcatatgtg
tgaattgtaagtactaattacacactccatccagagtgtatgtgtgcgattctcgtaatc
tctctaatctgtttcacttgatagtgagtgctgctgacattaaaaaggtcaaaataaatg
tggagctcttacattcggaaaaacttaaattggaaaaggcaaacaccaagaaacccattg
gcaagggcaagggcaaagtgtcactgcgcactgaaaatgatgtatgacaatgtctcatgt
cctttcaagaattaactcaattaattcattgtatgtactttttttttctaggatattgat
ggctaccaaaagtatggcaatgattttacagacgattacgatgactttatgtgaatagaa
gattcccacatatatatgtatgcatatataacgtatatatcttcttaaatattgaaatac
aaaaaaaaaagttgcttgttgaaaaaaaaaaaagttctttgtgttaaaagaaactgcgca
ggaatttaaatcctttgttgacctatgtaagcataattgataaatatatatgtatacata
attatatatgtatatacgaccacatacacacacacctttacatataaatagaaatcaatg
tccatatatgtatgtatgcatatggcaaaaaatagtcgtcaagtcaagcaatcaagaaac
ctcaacgaacattttgaaaaaccaactacagaatatttaggtacatataattaattaaat
tatggagcaaaaacaaataccaaacacgaaaaatatataaaaacaaaacaaaaaaaaaaa
cattctgaatggcttcttgtaaaatttacttttgtaaaaaaaaaaacaaaacacaaaatt
ataagacgatattaaacaagaaaaacatataattattgtgtaaaaataaaagaaagacac
ttttttattattcgcggactccatgaagaagacattgactgagcccaaaaggctgattca
tcccaatagattgattcgcacaaacggacagtcggacttggctatatccagggacgaatt
cgcttcttctcatattcttattattattggaaggcctggtttttaaaaattaagcgacct
aggactttgacctaatgtctgcttctctgcgctagattgccctattgtagtgactaactt
actcggacaaacttactacagaccatctatgtgctatactatctatatcaatccacaaaa
ttcagaagccattgttccacaacattcctgccattgcgctttattcgatcaggtgagtca
atgtcacttgatcagagatctcaaatcgatttcctaaaaacccaaatagaaggcaacttg
tcgcgaattaccgacaactgttggcggaatcatatcactttctttggaaaagaagagtgg
ggatcggccgttttcttcaccagaatcagcctggtcttgagatttagaccgaactggagt
cgtcgctgtcatggaaagattttgtaaaccgagtaggaagtccaaactagtttacataaa
ttcatatatcaacttgtagataccctctagctcgcaggtaatgtaactagttcgatcaag
gccaatcagcaagtagtacagggtattcattgtatacgaaaaccaattgttgaatgacaa
ctgtttgcttttttttaggggtctttgttttgccgcgccaaatagataaacttttatcat
tttctcgataaataatcgatttttatcgcgaaatcccgatatgcatataaaaaaagcgcc
ataattaaaaaatgttaattttgcgaatgcatctcggcagaaacttcaaatgtggggagt
catgagtgtagggcaatgggaaattaaatatgcaccaattgccaaaaaagcagagggacg
caacaaggttggacttggcgacgttgggaaatgaaaaagacgtataatagagaaagatat
catgagtgacattcactgatataaattatagggagcatacctacatgaaagctgtagata
ttcttttaattaggagttgagcatctgtttcgtaatgggtcttgttttaatttttataaa
aacttgaatttgtaagttgaagctttcgcgcctcacattgcaaataatggtgggacggac
aaaatactgggagtcggtaaaaaaatactctccaaattggcatctctgttgttttgtggt
taaattgcccagcactaaagtaagccaacgcgtgcttcttattgtttattatttattaat
tttttataatggcaaataactttaataaattccgccaaggtgagtgatcaaaatttgcaa
agcttctattagagctaatcagtaaattattgcagacgcagtcaaaagagagttaccgaa
ctctgatgatgaggaagaagcggcgcaattggcggaggatggggatatttgtgaaaatgt
ggtaacagagttcccatttcaatttaatcttaaagatgaggttgcgatatccctgcaaca
ggattatgtgcttagtttgggtgcggatacactgttcacacgcctggccgtaggtctatc
aaacaatgcggtacaaattcatgatattaatccggccgggtcatccatttcgaatcacta
caatctgatggataatggcgagggcagtaaggtgtccatatgcggtttgcgtttccttga
cgatactccaaatctgctcctggtgggctccacagatggcccggtgcgtctgttcgactt
gcgtacatccgcggaacaggccagatatgagtacaagacacagtcctttgacgtgcccga
atccataaccagtttcgattctaatgccaacggaaggattatttgctgcgggacggagca
gtacatgagtaacacctttctcctgttcttcgatgtaaggacacgcaagcagatgggtgc
cttctttgagagtcatgagaaagatgtgaccagcgtgcggttccacaagagtaatccaga
tctcttgtgctcgggcagtgttgatgggctgattaatatattcgatattaaagagccgga
tgaggatgaagccctacaaaataccatcaatacagagagtagcgtctatcgtttaaattg
gcataagaatgtctatgagaaggatatcatctcgtgcatcacatcaactaacgatttcaa
gagctatgaatgcggggagggtgacgaggtcgcgtcctttgaacgccccgaaatagtgac
aggcataaggcgtaaaaatcccgcaaatttcaacttgatcaacgcccacaatatgacgga
taacagtatattccttcttgccggcacgaaccataaagaagggtaggtcaaaactttata
aattaaatgtgtttgtctctaattcatctacttttaatagggaaattctgcgctccgttg
gtgtcatgaagaacaaactccagcctttggccaatttcaccggcaataagcaaattgttc
gagatagtttgtttgatgcaaaacgtaatattttattcaccggcggcgaatgcggtttta
ttactctctggacaagcgatacggtgcctgaaacgatcaaaaccagtggcaagatgaagg
tcaaaacaaagtcaaataaaaggacaccatactaagaaaaaagttatttgaatttggaat
ataccaaaacatgttggaaattgaaaggattacgaagttcctttataaagcttaaagatg
ccgtgatgttgtattacagaagttatacattttataaaatatgatgaatattacatattt
caaactgaatttgttaatgttatcgcatcccaacgaataataaattaaatattaaaatta
agttacctcaattttgaaactgtgctaccgggaaacaaattctaaatacatttacaaatt
gttgcatacttctatgctcaactactgaggttatgactcgagagggcgacagcggaccaa
atgtagatagctatctacacgaaaaagaactcagaggcggcataagaaaaacaaaaattt
caaaaatatatttaaattataattttattagactgctgctaccctttattaagcttgaaa
atcaaagtaaattaaattgattaagaaaaaaaacattataaagaataaaataaaggcaaa
aataatgaagatacaagaaaaaatgaataaattagaattgcaggttatgtgacattcctc
tttatacataaatttttgagccatttaactaataacagatatagtcaggctcaattcaag
caaaatatataaattaaagctcaaaatgtcaaaaataatgaaacaaaaagaaaccaacca
tcaatttcaaaataattgtgcttatttattataatctctctattaaacttgtaatgcttt
cataatatacaaacaattgagacccaatttacctacttaggtcagatcaatgtgagttct
gcttagtaaaaaattaacacatccttaagcagcatcctgtgctgcatttatgttttcctt
tttcctctatctctctctctctctctgtatctctcccgctgtagtttcttttagagcgta
actcaattagtcctgcagtgggcatttcaaatgccatgcccacaaatcgcctaatccaac
tgccactgacccgtttctgttgctgttgccttctttttctcttggctaaatgttgacaaa
tacaacacctacgatacaaataaaattgctacagaagtcccacctaaaaatatcaaaaac
caaccatcaatttcttggataggcctaaccggaacgacttaattttcacaaatttacgcc
aagtccatcgagtgagtgctccgttgccgttgccgttgccagtgccgccaccgttgagag
atggtcgtcgtcctgcagcgcacaggactctcaatctatacgctcggacaaaaaccgcca
ctcaccgtggctaattgctgaatgaataaaaactggtcactgggcactgtgaagaattcc
atcgaaatggaccaaaaactggtagttgactagaccgagccatgccgagcaaccaaaata
ttatggtgttccccgctgttccagcgcagtcggagcacaaatttgctgcggtaagaagat
gctgtttgtgggtctattgcttcttctcttcgtctctctctctgcctttggcggcatatt
ctacacatattcagtggtcctgtcgtcgttgttttcttatgatttgacatatctgttggc
aggacgcttgaccctgaaccgaactacacacagggatgagctgagatgttttgggtgttc
cactttgatgtgattcgtcaatgtggtagactactggctaccgacaggcccaaagatacc
gagtggttctgctgtgctctgtggctttccagcggtgtttgttggcgaatctgtttcggt
gtccgaaggtcaccatcggtgccgccgcctgttgggtctcataccgcaatacgctgtatt
tatagtaaacgtaaaagattgattttccattttgtggtggcttcccgctaacaaaccatg
tccacaaatccaaagaagactttattctaagattgaggttcgacttgcaaataatgaaag
gcagatttggcttaaaaattttatcagattctaactgaaggcaggacatcgttaatgagt
gttgtaataaaccttcgaatcaagttttcgaatcggtttcctcccaaactaaaacaggca
gaatggtttattttttaataaagtcattttgcatctttttgggttcacttcgttttaata
aagctgtgttcttatgtaactactactagaattatgaatagtgcttttaagatgtatttc
gcaaagaacataaaaaaatttaaaaaaccaagataagataaacggaatccaatcattatg
ctcttctttgtatcctattctttgaaatgcagtagaatcctgttataacgactccgccta
taacgtccgtccagttatagcgactaaagttcgatgagtgattggttggtcccaatacaa
acttacatatatgaaagggcctccagttagtgacgaggtagtgacgagagctgagcaccg
ccaaaaaatagtttgttataaatatattgccattcaaaaagcaagcaagagttgaatcta
ttcagctgagaggcactgtatttatgtattatctatagacaatgtttgcttacaatatta
ttattttttacacaggatactaaacaatttctttatatgggcattttttttttacacagg
ataggaacaggacaggaaaatttctttatatgggtatttccgcggaagtgtcaaccaagt
gcaaaaaattaaaccatcttgaaactctttgtttttttttttaaatccttatcagaaaat
gtttaaattttaatattttatgtattttgagaatatatgaatttaccgtaatgagcaaat
tgaatgcaatcatatatgtttaagtaagtacttgaactagcttatggcatactttaaggg
ggcaaagttttaccatttcacagccttcaactatgtatgtatgtatgtgtttaccttgat
tcatttttagcgaatgattttaatttatttcgcaatggcgacaattaatgtaatttttgt
gtaactaactatatacttgcctttgattgaaatatagtcaaataaaatacagaatttatg
aaaacatacaaaacttgctgttcgaaaagtcgaaaagtggtcataaatgggttaagatgc
tatccaaatattctaaaatgtatacagttttccattagttactcgtactaagataataaa
tatgaatatgttatattatgattctttaattcattttttatagactttccaatctcataa
tgaactcatttgtcgtcttttacttctgtttgttttttctgtagccataagtatctgcgg
tactttcgtgttcccatttttccattcttaaaaaaagaaaaccaccaaatcatatcctga
caatgccaggacaatcgctcacctaattatttggcacaattgtttagggcctctttagag
gctcgtgcttgtagtgtggaccaaaaacaaaaaataaaaagaaaaaacgcgagccaattt
ttaaattttatgtgctctttttatgagttttttctattgtgtttgtctaatttttcagca
acatttgttttattttttgtgtttctttctttctttgctcatgctgacctacaaattgtc
ctaattactaggacctgacccaggttctgggttttgtatttgtcgcattttattacgcgc
tcgcatttccactaaaaattggaacgaacctttggaaaaagaaggaagaaggaaaaaaaa
cgggcaaacggtaggtaggtgatccggacgcgcctttttattagtgcagaaccttcggcg
gaactagaacaacgacaccaacgaccacaacagcccacagcgggccacttcgccactccg
aggagatcgctttgcatcgagagagtatcaagcggcggcggcgacgacgacgtcgacctc
gacagcattagaaaactagatcagttttttgtttcggttttcttccgatttttgtgctgc
cttaggtcttcgttcgttcacattttatgatctcgttttccattgttttgcaacgaaaaa
ttatggtatatgcagatttttatgggcaccatttcccgggaacatccatatcctgtcgcg
ttgaacggtattaagaaactagatcaagtttgttttttgttttccactgttggtccccat
tgtttcgatttttacgctgcgctactttttttcctcgaacgcaacgaaatgctctaattt
tttaattcctcaattcttcaagacgtgggtttttatggttcagagtttttccacaaggtt
gttgctagtcgtctctatggacattgctctatttacctgttaattgtggccataatttac
attttcttcaaatatatatatttttttttgttatttttttcgaaggatacattttcatat
tttgtatacaaatttttattgagatcttttcgagctgttcgttcacaaggttgcattggc
atttgcataagcaaagtgttggaccatgcagatttttcttgaaatttaaagactttaagg
aacttaagagaaaaaaaaaggaggttgcctatatctcacttaattttcagtatttttcac
acatattgttttaatgctgtattatcacacgggcaaaaaaaaatttaactgagactatac
gtatcgccaataaaaattctttaaaaattaccgatttgtgcacgaattaattatactcct
cccttaaatcaaataacataaagcctgatgaaaatacattattattaattattaggtata
ttaaatattatatgcacataagttggaatttttccaaattttaaacattcggtaatcaga
atttcctatgcaaatatacaagtaccacatatcagactgaaattgaactgaaaaatcgcc
aaaaattttgaaattttttttttttaatctgctggtttttattaaaaaattataaaagga
tatttgctatatagccaatagttaaaaatatttgtatagaatagtcaacgatatcccaac
atttaggtatttatcttccaatagtgtttacttcaagaatgattattgtttgcaaaacat
tttttacgttaaatgtattgttgaaagaataattctaaaactagttgtgaattacaactc
aataaagaaagaacacattggcaaagcttattaaagtatgatctgcctcaagtctgctta
tgtgatacttcaatactccttcattctttttatccaacgaaagttatgaactaaatacac
aaaaaactgttaaatattggaagatcaaatgtacaaaaattgtcgaacaaaccctctatg
ttataaaaaattttaaaaaagaatatttgtttcttattaatttcaaaaaacattcaaaaa
aactgaatgacaatgtaaaatttccttgcaaaaagtcttggcaaaaaatctttttcagtt
taggctttcctttttcaatttgcatggtgaaaatgtttggttttataattctaaatatcc
tgattattactttatcacacaaataaacgaattgtatttattcagtcatttatttgccaa
tggcctcaaggtttttattgcaaaaggaaaaaaaagggagacaggaggcgagaggagaac
aaaaatgttgcaaattgcatctactcctaaacacacacatttcccaatgatgacgaccat
aatcagcgagatcggcgctttgtaagtgcaaaatgtgtcataaaaatcaaacaaacgctg
agagcagagtcttccccgaaaggaatgtaaacgaaaggaaaggaatggaagggaagggaa
agaaaaggcaaggaaagtgttcagagcggattgagtttgagttttgaggtgaactgaact
aaagatctatgaacatcaggtagatacatagatcactctgatgatgtccgacactttcgc
cagtgaaaggtcttctcattgtgtgagtgtatctgtgtgtgtgtgagctgtcataaaggg
tatttactgtcgctgccgcagtgtcgcgttggacggactgagatcaaacaaaaagcccat
gaatgcacaataggcaaggttgcgggtagggttcgcagtgggtcagtcaggaaggcttgg
acttgggcatttaccaggtcaatttccaggttttaatgccaggtagatatacctatatat
atattcactcaggtcggatccagccagccagccagcctcagcgagttaatgcaaattgcc
gcgcaatataacccaataattttaactaactcatggaatgggcaaactagagcaggaagg
atgccttagttacttgggaactatgctgaggtaacaataggccctctgggcaatggttga
aggttacgttaatccgtttgccatcagcaagattattagtcaatttcagatgagtttttc
acttttcctcatcgttgttgcctttcgctttccgcggcgttccgacgagttagattttat
tgcagcatcttgaacaatcaacttggatttggtaacatgctgcgcgatgtgctctcaatt
tttcctttcaatccatatagatgtatcctttgcatttatagagaattttaccttgacaaa
gccaagccaaaagcaaactaaatgtaaccaagaggcaatcgactgaccgggttgcctctg
gagtttccacaactttgtttatttgttatttgtttgcgggattaactagtcctaggggct
tgacttgaactctctatccctgatcccatttggcaacttcattagaaagtcataaaaatg
cataatgatgtcgatgggattagatgggaatgggaagcgggatgggtcaggtagagtaac
cccatccaaaccgttgggcacttgctccatctttagctgaaagtacagttgccaccacat
caagacgcacatgattgtatcatcataataaatgcttttcctgaaacggaaactcttccc
cccgactcctcccatctctctttcccacaaaaaccaaacaaaatggaaacttttcaaatt
aagttttctagctacccaaaaaaaaaaacataaaagcaaagccaagtaaatatttcatta
taatggacatacacaaaaatggttacattttggtggggggaggggggttcgaaaactttg
ggttcatccctgggactgcgacttcatcaagtgtgagtctgttaaacgtgcggaatatta
agacttcataaaaggcgcaaataatttggttcactgacgatcgatactctcaacccaaac
ccagacccatacccagaccaagaccaaccaccagctatgactttgactctggcagagaag
gcattatgccatatcattcttgatgaagctgataaaatcccattattaagggggcactca
cgtctcattcgctcctgtggagttgcccgctggcgttcaagtgaaacaaaagattcgctc
atacgctatgaatacaagacgagccatgcagcagcagaagtccctctctctctctctgtg
agagagaaagaacgcccactcgttctgtattgctcttttttgctctctctggggtagctc
ccacccgccttgagctttttaggtctgcatttctctgtttgctttttttctgttccattg
ttccggcatcgtaattgccttcatcgtcgcataattgccagcccagcatcctcagtcagc
accgcaacattagcaccgctgctatcttccatctcgcttgcacactacacagttttcagc
gacctgctctctcattggccgagtgcgagaagacagccattgccagcaaagtgagcgaac
agcgagcagggaggtataaaaggttgcggggttgactgagagaggcacacttgagctgta
accatcgcagagtgaacatcgcacacacacatacagacacacatcagtttgaggaacgtt
tctcatcaagtttcgtctttggcttccctttgagccaacgcccagaagaagaattttact
ctctctctctctacatcaccatgcacggatatagaacctaccaaatggagaatcatcatg
cacatcaacacgacaacaccgcggtggatcaaaaaccgttggttgttgatctcatttccg
cacaatacggcaaaccccaaacgccgccaccttcgccaaatggtaagttaaaaattaaac
cgaaatttcaaatttaacaatttactaatcaattgcttctctttgtgtttgcttttacag
aatgcctatccagtccggataactcattgaatggtagccgcaattccgagattcccgctg
atccatcagttcgtcgctatcgaactgcattcacacgtgatcagttggcacgtctcgaga
aggaattctacaaggagaactatgtctcccgtccacgtcgctgtgagctggccgcccagc
tcaatttgcccgagtccaccatcaaggtgtggttccagaaccgccgcatgaaggacaaac
gtcagcgcattgccgtcgcctggccctatgcagctgtctactctgatcccgctttcgccg
cttccatcctgcaagccgccgccaatagcgtgggtatgccctatcctccatatgctccag
ctgccgctgctgccgccgccgctgctgcagccaatccaatgatggccacaggcatgccca
ctatgccagtacccggacactcgccctatggtcaatatcgttatgctccatatcatatac
cagcgcgtccagctccaccagctcctcacatgcatccgcatcatatgatgggtgctgcag
gagccgccgccgctggacccatgggctatcctggaatgttgggagccgccgctgctgctg
ctgtgatgccaccaagctcctgctatgccgctctctcagtaccaaagacacagacgcccc
ctttggatttgcaatcctcctcgtcgccgcattcctcgacactgtcgctgagtcccgtcg
gctctgatcacaccaaggtctttgatcgcagtctgagtcctttgcgtgcagttgctccaa
ttcagttgaacagcaataacagttccgccacaacaacaacaagcagcccactgcctgctc
ctggtctgcttatgcccagtgccaagcgtccagcatctgagatgtcgccgcctccaacga
tgatatctgagcccaagccaaagctgtttaagccctacaagactgaggcgtaggcccacc
ccccgaacttttctctccccttctaccctcaagaattgtacaaactagacttactcccct
ctaccccctcccttccttttatccttttctctcagtgtgtagagtcacattaagctatta
tttattgaggattgattgtattatgaatttaatttgataatttagtttaaaattaattaa
gatgccacgacaaaatcaaaaaaaataaattagaaaaaactcataaatgaaaaattactt
gaaattgtttttattattttcctacctgagccacaccctcacccaatgcaaaacgcccac
ccacccgccgcccaaccgccctctcttgggtttgggttacctgaagcaattctagtttgt
tttttttttcttttttttttttgaaatttttatggcccaactgagagttggattagcagt
ggagaaaccaaaagacagctgccgcacctttataggtaacacatcccttcccttccctcc
cttcctttggctcaccctctcacagtctagttctggctctgtagggaactcttgcaacaa
attgaagtgagagcgtgccatgaacgaacgaccttcgtcttctggccgggggacacctca
cctgaaagtgcaggaaatggcagagagaggagcaacgacgggagattggcacaagcccat
gtccctgtcctctgtccctgtcgatgctcatccctataacccgaagaattgcttattaat
gcgattaaagcaaatcgaactccgcctggcccgcctgctgattgtccttggatgatgggc
ctccctgccacgcgtcaggcaggttgcctctgtgtgtgagtgtatgtgtgtccctgtgtg
tgcctagtgaatggctgtcaatgtttatccttgtgctcattaattgtcacctcgagtcgg
taaagtcagtgccgtctgtttgtttttgtgtcataattgagaaatcataagcaaggataa
cccaaggataacacacccagagagacagagagaagtgaaattgtaatgtaattgcccgtg
cccaaaacatgtgtttcaattgcccctcaaaggggtgtcaattggttatctccccccttc
ccaaaaaagttgctactaaaaaactcacaaaaggagcgaaggaagcggcaaggataatca
acaatcaaccctcccgtgtgcgtaaacctaattgtgctcggtctctatcaaaacatgttt
tgacacttgccatggatatggagggagggcacataaaaaattgactgcctcaagtatgat
gcacccctttcccgagagtctttgctcattgcgtgggggatgctgcagcagccaagtggc
aacattttatgatttgataataaagatagagctacagatgcggggcggggcggggctcag
cccttggggaaaaaaaggttacaccgaacgacagatagatagataaatggcgagaccaaa
agcgaagcgaaacagtaaattaaaaaataactgccaaaaaaggcaaaacaaaatctctgc
cagcaacagaacagaagtgttccagggggagggcgtgtcgggcaggttgataattaatca
tgtggggattagcaatgtttttcaccaaatgtagaaatcatcagtttgtttattgaaaaa
ttatgcgatacataaaaaaactcaagcgaattccaagtagatgactttggagtcatggag
attgagatggattagcaggaggattcacagagagtcgcagaatggacatcagctggtctt
agaagctgtagctgatgcagctgtccataaacaatgaaacaaacagaattacaaagagtt
aacacaatttacaggccttgttctctctctctctctcactctctcactttggctctaaat
gtggtattattatcaattaggcggctgtatctaatttggtggcttttgtcgaactgattt
tattggggcaatcaatgggattggtcgggggcatggggaagcgaacataaacatgaatgg
ctgccacttcatgagaacaaacttctcccacactgtcaaaacaatgcataattcaataga
tttcccaaaaataaagaatatcatgggcgtagttagagttttgttttgttgagagaaaga
gatagggagataagaaatactttaaaaaaaatttttatttcaagaaagtacaagaaatgt
taataatttatttattagtattgattgttcaaaaaattactccaaacatactcgtctcaa
gaaaagtatgaataatatttacaaaaaaagatcaaaaatattactgatctattttttaaa
tagaacaactacctaatatagaccataaatcataataattattcacttaactaataaata
tatattatttatctgaactaataaataataaatattgaataatttgcataaaatagttaa
ttagttaaattatgtatctacatatactgtaactaattttgtaacacaatatattaatcg
taattttaaaataatattattttttagatttaaataatttttacctacttatgactgtta
caaagacagcaaaagggtaataaaataataatcaataataattccaaagagttttctcta
tctttagaaatgttctgatataattgaaaattttaaaaaatattatttatatattaatgt
aaaattaaatacttttctttttaagtaacgcatagttaatattaactaactatattagac
aaaaaaaatttaaatcaaaaaattctacaaattagtttttaagagtttttaaaattatat
ttatggatctcccaaatctttaaagaaataaacctataccacccattgtaaaatattacc
caaactcatgtaaatatacataggttaacaaaagaaatgtaaataattattaattataaa
gaactgtatagtatacatattttacaactagcttaaaagcagttatagctagcacataga
ttagaggtaatttatagttatctactaatcatagtctaaataaataaataaataaataat
tcagagtttaatttccagttaattataattcattcaacaggtcaggttgttttaaagagt
ttttctaatgttgcttactaatttgaccgtgttaatcctgaatcttcactcagttcattt
gcatcatctctaataattaagatataggtagtatcttgaattttgatgaataagtaaagc
cttaaagcgttaaagccttaaaccttaaagctgcttttaaatatttcttcttagtccttt
cttaaaaagtattactaaaattgagactgcgtacatgacagctaaaaacatttgaaatct
ttttttcttcttaaaattctccgaattgaggcttcaaatttaaacaacaatatttaaaca
acacaaataaatagataattatcttaaaagttaggtcgttaatataaattatggatgcaa
aatagccattttaacgacactacttttaagattattatatatttatttgtgttgtttaaa
taatgtaataaatcaatttatataaagtaaaacatttcatttataaatggagctgaaaca
aaagttgaaaagcaaaagtaaaggaaaagaaaccaataaatttgctttttaaatttaaaa
catttcatttgaaaatgtagctaaaacaaaacatacaatggcaaaaggaaaggaacagaa
aatactcagctggcattgaaggattttggcaaagaaatcaaatcgaaatatggtttggaa
aattatcgacattatcgaattcttccatactttcctggatgttggctagtagaacaacca
ttaaaacctcaacatcacaaggtttatttgtctatcgttccccttttccctccacccatg
ttagccatagacatctattctctagcctcactccttctaacaaaactcaagtctagtaca
aacaaaattaagttttattggtgcgcacaaaacagacagatgatgatgagtgagtgactg
agtgagccaaggattcggttttcagattcggatactgtctttgatttcttttaatagtga
attagcacctcagccagagagagatgaagttgaagttgaagatgaagacccaaaagattc
aaagagtctgcggtttatggcactttcccgtacagcctcaaaatcgcagctaaaccgata
aaaggcagcttttgtatagagggaatgtctttgggaatcggatattctttatgatgtatg
aaattcacactaactgtcattgaataccttactatataaagtgatcatcagagagagaga
gagagagagagagactgggggagtattaagtttgaggcgtggctgtcccactgagattta
aacggcaaagatctgagacttgtatgttatacaatcaaacaaaatgccagagagaaacat
atggacagagagggagagagtgagagaaccgtctcagaccactaaacgacgttgaaaatg
ttttatgattatgccaataggtctccctctttggcaatctccctcaagagcctctgtatg
atgtgaggagaagagatgaataaacatctttgtaaaatgatgatgccagcattgaaataa
tttcacacgttttacgcacacacaactcacccgaaaaacatgaatacatgaaacaaaact
cgtttgtcgtctgtctgaatggattggtcatatgtatctaaaacgcttggactatatatc
agttggatctggctataggccaatttgcacgctgtccccattaacataaaccaaatgcct
tttttttgtttttgacattttgccagcctcatcattttcatggatattaacaactgataa
tcgcaacaatcaaaatcaaattgccgaatctgccgaatgttttgccaacaaaatacattt
ccatatcgtgtccaaccccctcacacgagtaaccaaaaattccttatgtttaagggtaga
aaaataaatcggaaaatagaaatcaattgccatttgatgaatgctgcggctgtccgaaaa
acttttccaacttggagttggagttggagttttagggtcaacggagacgtcgtcgtcgtc
ggagattgtgcagcaatggccataaatctgtagctggagataatgaaactagaatgattg
cggcaatcactggtgtggccgaacaggacctagtcccatcctgcccatccttccctttct
gatggtgagggatgggctgtggctgtgtttggtcattgcgcatgtcaaggatgtatacat
gtatcccaaataggatgagtatatgtatatacagagtctcatacattatgtagtcgccaa
agttgaaagagtccaagattgagtcctcatcctgcctaccgtgtcctgcgcgcaacgtgt
caactttattgcggtttgactttgctgcttgaaaagtcagtcttagatcttggtccaaaa
tcctaaaacagtccacaacgatgacggtttcatataccaaatgaccatgatttacagctc
tcgtttttttcgcgttatttttttagggcgttaatggccatcgtaaagccacaggacttg
ctttctctctctctctctcactctcagtctcatttcgcgaactggattctaaaaaaatga
aatcagtttttatgaaatttcatgttgtgagtttacaggacatttttccttgctcgacct
attgtctatgcctgaagagatgcgtttttttttcttccttttttgccaatttttcgtccg
tttcatttttttttacctacatttttatggacaacaaaagcggcaaatgctggcaaatga
taatattttggttccgttttttaggatcataaaaaaactgcattggaattctagttctag
tttcaaatttttagatttttaggtttttaggtttttttttttaaggatctcatttcgccg
aattcggaagcggaacaatctggccaatcattttttttgaccttgtccaatggccaggtt
ataaaaaaattgactcgctgcggtgtgcaaaatttcatttcagtttactttagtttcatt
tcgtttcgttttttttacgaaaatgactttttcctagttcaattgtgagtgcaatcgtaa
aaaaaagatcaacaaaaaaatatgatttttttattagacgatctcacaaaggaaaagtaa
aagtaaacctagggtcacagctcagtttcaaaggtgcatcaaggattcttcaccatttgc
cattctctacaaatttccccatcatctgaattttctctagttttacctactttcccttgg
cagagaacagacaattatttgacaattattgcattaaattcaattaaatcataaaagaat
tatcattttgattctaattataatacgattgtgattttatctgtgtttgttgccacgaag
acaaagtaaaaacctgaaaaacatatacttagatttagaaacctccatgatacaaggcag
aaggataaaggatcctcataagtcagagaataaagattaaatatttaattgctggatttc
atatacctaaattcagtttgttgtaagttttaatgcaaaattgttaatatttgacaattt
tttagactattttaaagaattgcctacaaaatttcttttttcccgaaaaatgcctataaa
aattatgaaaattttttgaagaagataaagacattacttttttaaagtagttccaaaact
aaaagagtttaaaagtggtaaaatttggatttttgtttagatatattgtctttgccctaa
atcaatgatcaatattatggattccacatatccagtaaatctatataataaaacactttt
gcaatcagacagtaaatataaagaagaatgtaaacatatagctctactagaaatccgctt
ttgaaaaattaaaattgcgactataatttgagatttaaactatcctgtctccaaagttag
attgaactgcacatggtgtgcgaattttattataatcggttaagtggtttaggagtccat
tgaggacaaacattgtgacagatttatatatattaagatataggcatttcataaagtttg
tgatggtttcttttatagaatattgtagaaatttatatttttatttttaattaaattctt
ttggaatggaatagatagattcaacaatatgtaatgaatttagtttgaggagaatgcttt
gaattattttgtattgtttttatatcaaagatttattattattattaaagtataggatat
agttataaactatcaacctaactatattttacaagcactggcaactgaagcctaaaacta
catccatacactagcctgggattcgaacccggatcttgctcagtactctaaaaaaggtat
ttaggaatgacttgacaattttcctcaaagtctcattgaaaaacacttattttgagaccg
cttgaatctgtcaacagttatttgcaagctatgacttacagcatttcttaggttgaccat
attcaaaatttcttaggttttcaaccaaattgaattgacagtttaaaaaattatctcaca
ctgtgcagttggtcataataactaataatgtcaatactttaaaactattatctaaaaata
tacgactatatgaagtaaaattcatatgaaccttttttcctatatctaattcaacatcct
tttatccagttacaagaatttatatatttcttatatttggaataaatgcaagtacatttt
cacttcatttttaatcaaaccaaaatgaaacaattctcaagtgcattaaggactttttta
ggatgtctttccggtattaaagaacagaaaacagaaaatgttttccacataaattgtgta
acaatcttgaccaagttgcatgtatttgcggaaaaccgcaggatacaatcaatgattcgt
ttagatcaaaaaacatttttgcgcttttccgctatgcgtaattttcccatgaattttcgc
accattagcggcattttcccccttataactaacttctcgttttcctccgttttttttgtt
tcgttttcgttttgaactgcaccgactcggacatgcaaattatggagattaattgaagca
aggtggtcacgcctcagagcaattggcctaccaaaaaccagccgtctgaccaaaaagtaa
tggccttgagttttttccaattattagttgtgtgtgagttgcttctcattttttttttgt
cgaaaaggccatttgcgttttcattgccctctctatctctgtgtgtgtgtgtgtgtgtgt
gaacgttgcctgtttttgcggtcctttttagcatgttgtagaaaaaatctgcgcgatctt
agccggaatttgtcttgggattaagcatttatgatggcatcaataaaacgctaagcgctt
tctgtaactgttgattttttaatgaaaaaatcttcaaaatggccgtggagatcgccagct
ccctcaatttggattggttgggcctggaactatttgggagggaggggagctaaaaataaa
tgggatacatccactcccattccatatccatgacaatgccaatcaattagcatacaatta
aacgatgcttaaatcaacttgagagtttcttcgtctttgagatacatttttgtatctgca
tctgcttgtaagtggttttggtttttctggatgttttggtggaatggagatcaaaagcga
cgacaaacataattgctgcttcacttcacagttttcccctcatatccgactttggtcttg
agtggtctatatatatggattgatctttaagatctttgccttatcgatctttcgactttt
tatgtcttttgcggctttgttggtgggttttcgatggcgccatttagtttgcttccgttt
tgcctttagctaattgagttttaagtagtaggaatccacttgaacggcatgtcctgtcac
ttcctcttaggccaaaatgagagagagagagagagagtagtctcgctcagtttcttagtt
caactcttttgcctttttggggttaggcccagattgacccgcttggcctctgtttaccac
agccaagtggccgaaaagtgcaaatccttttgccgtaaatcgcaaactcaagacaatggc
aagagaatgaacgacaagtagcagacgaattagcaatcctatcatgcttttacgaccaaa
aaaggattcgcgaccagttaaaggtgacttcggttgaagtcttactcgctcaccctttta
gggcgataatccttctaaatgttttgcattaatttcggggcgtaaacggattaagggcgt
tacccgcagcagaaaccgctgctaaggagagagagaacaaggaggacaccgacctgcaag
aacgacctgcacccacgacagcagcaggctgccacgcccctgctaatccgccagccaaaa
tcggtccaaaaattttaatcctttcgcatttcgccgactgacttctgacttggccccaga
gtccgagccctttaatcctttgactctggtacaactggtaacgggattatcgccgattac
cccagatgatccgcagaaagtcaatctggttcgggcctaattgcaaatagggcctgaact
cccaaaaggccccgaaatttagttacgcgttccgcgtttgctatgtttatttgtttattt
tcgtttgttttgagaatttctgacaattaactgcaacttgggggcgtgcgaagcaaatcc
ttttacccatacctgtcccaaaatctgctcaaccaaggacgaaaagtcacaaagtcagag
aaacgaaaaaaaaaaaacagaaaagaaatattgttttgatcttttgtttcttgttttttt
ttggcaaagattatgcattgattgcgtgtaattatgaagtcctgctggctgagaaggata
gacaattcgctataaacacttttgcagaaacccttttgtctgccaggaccttggccaaaa
ggcaaaaaggacattagtcaggagttgtagctgcttgcgtaaaatttcataaccctatgc
gtttcgttttctcttcccttttgcttacattcctagaaattcgcgtatcctttttacctc
ttgccaatccgttggctaaaaaatgaacaagaaatccttccgaacttccgcgtaaaaaac
aaacattcaacaattgtccaggtagaggacgaaaggagcaaatgtttcgcaataaatacg
caacttagcgaggagttaggtccggttatataacggggtagaaggaaaaaatgcttaaaa
aaacgaaaacaaaagaggaaatccattgtcctggcttagcgagggacagcgtatggacag
aggatgacagaggaagcagcgttaattactcacccaaaggccaattgctggcaattataa
agagcgcagatgtggcgcatcttcccgggaaccaagagccgagaagatctaagtgtcggt
gtgtgtgtgggtgggtgcacgggggggtacatggaacgggtgagtgataaatgtgcgtga
tttggaatgaatgcgcatcgattaaaaccgcaaggcaatcaatttgcgccttttacacca
aattggctcgtacacaaccaattaatgtcagcgggtgaatcccccccctaccattccatc
tgtctctcacccttctggattttacaccctcgcaaaccagagcaaaacaattacaggagg
gtcaggggtaggggtagaggatttttgtctgcaacaacatgaggaacggcacgaggaggg
tggagtggggggtgggggggaaataaataggacgaacattccacacaataaacttccaat
aaagtcaaacactgtgccgagacgaggcctccctccttgctctaattgctgttcactcat
cagaaacgctgctaggggaatctttttagactcctctgcttcccccgagtgaactggagc
gcggggggcggggagacactgccaaagcgtttacctagaggttgttttgcatcatccaac
accgcaatgaatgagtggccataattgtgacttttagacgatattggcgacgtcagcgcc
aacgttaacgccaaaagcgacgacggcgacggcagcagcagccatttttattgccttcct
tttcccccaaaaaccaacttcatcaactgcaaacagcttccgttattttgagagcaagca
actctctctcactcacactccccccctcactatcactctctctctctcgttctctggtct
gcgcagactctttgagcgtcgcttgctgattggtttaaattttcttggagccattgctcc
cattttttttttcgtctgttcttctattttgggcgtggcatctttgacgccgcggtacta
cggcttaaaggggagttgagggaaggggcctgctctgcttaaagctaataaagtaaaaca
aaataaaatgctgccataattggcatcgttaatgctgaaaccatgaatactaaaaagttt
ttacgagttgagaatatgaggcagatgaactgtaaggagggatatcaagtgatggcaatg
ctgcaatttcaagatacttcaatttttagaaaaaaacactgcacgactcttgggaaaggg
cactggattcatgtgttccatgccattttcctaatggttgtgtttcttttgttttgtgtc
acagttttttctaattcacttaattttctttgcttagacatcaacaaaatgtaaaattct
ttaatgggtagcaattgtctattactattaaacgtattttttatattgtgtgtttatggc
gcctctgagttcaagctgttggcattttctttgtgtagttagctatctacattttgccca
ctgccgccatctgggcagtgctagtgaaccaaacaagagctcgaaaatatgcaacagttt
tgaagcaaaactaaaacaaatttttaccggtagcacagtttcccaatttacgtacctgaa
ttttgagtttaaataataaatccaaaatgggtccttgtaatggcaaacccccttatgctt
tatttgtattgtttttttaatgtttgtcaattaaatttccataaaattgtaacttaaaat
atatttcattacctttaatatatataagaagtccttacggaggtgagctttctatttgtt
tatcgctaagatcgacccgcaaacgtttcctctgatgctcctccaccaattcagagatgc
aaatgttattgttggacatctgcagccatttgacatactgcgcattagttttcatacccg
ctatatgaagattggcctcaacgttatccagtcgatgttccgtcttgctgatcctgctct
ggtcatcattctttgatatgtccagcagatgacgcactcgttgacgcagtgtctcgaaga
ttattcgccctatgacatgattgctatcatagggtgtcaaatagcggccgaattcataga
aataaggatgtaagcgccctaattcaatgtgtgttgtttctgcctcgcagacggccttgt
gaacatttttgtagatttccggaatgcaaacggtgaaataagcattgtttacctttagct
ctttaatgtaccagagaggcaagttgacaatgcgtcccggttccaagtggtcagtttgcg
agtcccccgcatccaagaatcccattcgctgcagccttgtgttaaccctgcactccacct
tttcctgcgtcacaaaaatgtcctcgatggagtagtaatgtggaaaataattcatttgtg
cagaaatttgccaacgatttttgcgccaaaatacactcacaaacccaaatgtttggtcac
actgacaacacagcactatcccccatatttatgtatttcgatagtcgataaccgatcagt
taaaaatcccactattttcatccagagagagtgtggctccactcgataaaaccgatgaga
aatatcgatctatcggtttgttgttgttgttttgtaacagagaaaggttgtgcgggcgga
tgtcgaatttgtttaaaacattagatattttgttaactgaaagaaggagcgtgcatctag
agccgagaaaaaatctacataaattcgattgtacaaaagtcgcacagtgaaaaccgcata
aatcactgcaacgcgtattgcaaacgcgaaaacgtaaaaccaagtgtaaaatcgacggca
tccgcgttagtaactaatattaactaaaaacccgcaaagtgctacagtttcgaaacgaga
agaggaaagaaaaaaaatatacatagaaattgcggcggcagcaacaacaacaacaacaaa
aagtgaaagtattgggtcaaccagaaaggaggaagaagaagaagcagagaagcaaagcga
aaaaatcagaatattaatgagaaattaaagtgctttaaaaagaaaattttgtgaaaaata
agaatcatcaatcactgctgaaaaaaggcgtcaattaaaaggaattagtttagttagttt
acagtgcaattttcctccttttttttttgttgttatatgtgacgaatactgagagaaaga
gcgagagagagagcgcaagaatatgggcacaacaaaagagcagcagcaccagcaacaaca
aaatgaaggcgatgccgacgccagcaccacccacacttcgcagtcgcagtcgacaacgac
ggcgcccgcaccagcgccagcgccgacgtcagaggttttaatcattcctgccacacaggc
ctccacattggccacaaatgccgccaaaaaaatacgccgagccttctcaatgccacgcaa
tccatttcgttggtcccgcaaattcaagaccacagcacagggtgttggaggagtgggagg
aggaggaggaggaggtgggcctggtggaggagtcgctgcagccggcaaggataataatgg
cagcaattcagccatttctttttgcgtcagtggcggacgtggtcgcagtggcagcattgt
gtctctcaatagctatgaagcagcctccgaaagagtcaccaccagcaacagcaacaacaa
caataataataatacaagcagcaatactactactactactaacagcagcagcaacaacaa
caacaataaccagaaacggtcacgtgctctacgtcgttcgtccttcaggaaatttctaaa
tcgcattgcccagcatctgagctctggcataaatgtgggtgtaagttgaatcacctctat
aaaaatctcatttagttatagtaaatatatatgcatatttatagacttgaaataaattta
tataaatcttgttgttgttctttgttagacgctgcagctgcctctgccgctgccgctgcc
tctgctcgagtcttatcaaatatttttataaaatggcaaacagcagcaaagggaggcagc
agctgcagcagagggtagaatcttatacgatacgaattaggggagagtgcagcagcagca
gcagcaaatccctcttataagcgacgcctctgctcggtcaggcagcatcgtttagtcgcc
tgtcttatcgttgactttgttttgctcgtctgctgcatctctttgtcttcatcttcgtct
cccgctagttgtgttttttcttcttttttgttttgtgcaacgcacacacccaaagaaagg
gagagagagagagagttggtatgtgtgtgtgtgtgtgtgtgtgtgatggaagaaagaaat
ttactcctgagactgagttatgtgcgtgtcggcatggccgttgcccacccactgggatag
aagaggaggcctcaaatcaacttttgccacgttttcatgtacgtttttttttgctgtttc
ctctttcttttttgtttttgttttgttttttgttgtattttactttgctgagtcacattt
ttggcttgtcgatgataagagcgcaaagagacaagcttaaccgtaccccaaaagccgctt
gtattgttagtcttatcccataccctttccaatcaaagggtacaccactcattgggttaa
tttacttattagtcgttgtttaatgaattggataatggattaattctgatctcaaatttt
ttaaccgatttttcaattgattatttcatttttgtttttgatttcgaaaatggaaacaaa
ttatcttcaaattgtttcttagtatcttctaagggtattttgtgaaaagaagtaaaatta
gattttagatcataggatccactttctcattcctttcaaagattcctaaaactccttgac
acaaatatatttttattattaaatcacctttcattatgaaaagtgagctgattatgtgtt
tacaattctttgtccgaataaatacaacgtataaaaatagcattttaaatattttttatc
atgccataaactgatcaaagtacagttgcattcaactttttgaaaaagtacccaagtaca
gtgaaaactcattttgaatagacaaaagccgaacctttttgttagctggcttgaagacga
tgaataagaacacaagattttgttctcttttctttttttccaatacatttcgatcttctt
tggctataacaactggaaaatgggaaaaaacataagttttttatacataaaacaattaac
aaatttttgtaaaataaatattttagacgcttgacgtctgttttgtccgaccaatccaaa
ctaattaatcgatcttcatctgctactccaaagttaatcaggaaaacagaaatataaaaa
aaaaaaattgctttaaccaatcctatcagagtattttcatttaaccatggaaagtttctg
atcaatattttagagaatttagaaaattgaacaagcagtcaaataaatttagagctattc
agaatcctcattggcagatccttgaaggggataagacgaatgaaatttacctccccaaaa
atgagagatttctcatcccaaaatctgcacttggatcaattgataagcaaatataggaca
tttacatagatccgctactgatttctttgtgtgccatttatgacctctaataaaaattat
attagtcaatttttaattgttcaatagagaaagagcgatacagaggagaggatgtacata
tacaaattctccgacattcaaaatgatcattgctcgaggacagtctatggaaattaatgt
tatttttaaacaattgctgtctcattattattattatgtattttcgttgttttatactaa
agtgagagagagggagatagaagagacagaacgttagtgggcggaggggaaagcagttaa
caagtgtaactaggtgttgagggggacaaggagggtaagtcttttgtttcgcagacaaca
attgttcaaataaaattgtgtttttttccctttccccagttttttttggcttttttgtgt
aaatgttggcaacatttgttgctcgctcgcgatataataaacaaataataacagcaacaa
caacaacaacaacgagaaaaaaatttattttttcaggtcgtgcgctgttggagcgcgaag
ttgccgaacaataagaaaagggaacagagagagagagagggagtagttgccaccctctct
tcctctctctcttactttctttctcttcattcctgcactgacaaatgtgtgccacgcttt
tgtcaagaaaaataacaacaaagaaaaacaagacaaaatctctcctactaaccattttca
ccgaaaaagaaaaaccagtcgtagaatgtaatgacaagaaatgaactgtcagataccgtg
taggaaaagagctgaatatgtgatgttcttagttgagttaagagactttcttacttatga
atgagaaaacctttaacattctagaacttgccagtcaactgtagataccctgcttcattg
caacaatgcagggtatctatccatcagatgaagacaagtgcagggcgcaatgacacacag
acagacacacatacaatccaaaaggcaaacagacaacagacacagttgccagtagtattt
gttgttgttgtgcctccgattgtggaacaatatgaagatgatggcattccagtagcaact
cagcagcagatcattgcaattgaatttgatctaataataaattgtatacatatataaact
tgtgtctattgtggttgttgttgttgttgttgttgatgttttgttgttgattaattgtag
agggcaagaccttagaaaacattttactatttgacctttttaacgctttgaattccaaat
ttcgcccctcccgcttcacgtcgtttcagtcgtcatcgacgtacaaaaactgaattccaa
attaaaattaaatgaaatgcaatgcaaaggcgcgggggtgcaagtggagcgagtcggcca
agaggttcaatgaaatcgagacagcagcgaaaaaaaaaagaaaaacgaaactaaataaaa
aacaaaatataaaaaaataagtaaacttcttgattgttgatatcagaatacagtaaaatc
aatttgaaacgctcattaaatactttttacagattatgcaaaacaaaacaaaaacgaaat
aaaatacaaaaaatgggatttttctgttggttttcgatttcttggaaattctaataaagt
ttatcaacaatgtcaacttttacagtatcgaaactttaaagcctttaaaccaattgttct
tatacatacacttgatgggcttaaatgtaaattctttatagagttggacaaatcgaacaa
ttcaatgaggcaaaagttaagtgtttttctaatttctgaaggcttgtttttggttacaaa
aatttagtagaatgagttcgaagttatgttcttctaataggcttatatttgtttgtgatc
agcactacgagaagagtccattgggtgcataggcgggaaaaatgagggaaatttgctccc
aaaagtatgcaataagtcgagaagaacttgatttttgaaacatatgtaaaaagcaatttt
agaaaattctgcgaatgacaaaaattctaaaatcaagcattgcttgtacacaaagatata
aacttttttcaaatattcaacacttccagcctattgcatcccccgttcacagtcctagat
ccgaccctataaggtgaaatggtacattgaagtcgccaaaatgtatgtaacaggcagaag
gaagcttctctgaccccataaagtatatatattcttgatcaggatcaacagccgagttga
tctagccttgtccgtcaatccgtctgtatgaacaattagatctcagagactctaagagct
agagtaacctacggtgatcaagtttatttaaaatttttgccacgcctacttccgcccccg
caaatgaaataaaacaacttttctcaaaaactaacaaagtgttagagtcaccagattagg
tattaaaattgctcgcagattatgattatttgaaatttttgtttttttcatttgattcct
tttcgtggaaatgtccatatatattttaacatgttccaattaagccaggaaaagttttta
tttattgaacgattacaacaaaagcttattataagctctaattaggtcacattttatcaa
aatcagataaatatatcatttgaacttagttagtaggccattggttggtagaaaccaaaa
actaagaaaaaagtaatgaaaagatttgcctcttcctggtctctggtttttcttttgaat
ataatccttatccttatcccactaagcctgaatataattcagatcaccaaatcaaaaagt
tataaaactccatatcgaatattaacatttgtttaatattcaaattacccaaagttgttc
caagtttttttctttcccatttaaatgcataaattcaaatcgaatgtattacttcatatt
ttgcgcctagtttttgttgctatcttttggcatctttcaccacctttcccagtcgcaaaa
aaacataaaacaaagggaaaaagaaaaacacaaaaaaata
