# Supplementary material for: SMCis: An Effective Algorithm for Discovery of Cis-Regulatory Modules
Source: PLoS One. 2016 Sep 16;11(9):e0162968. doi: 10.1371/journal.pone.0162968 (PMC5026350; doi:10.1371/journal.pone.0162968)
Supplement: S1 Datasets — (ZIP) [file pone.0162968.s001.zip › dataset/Drosophila/eve/dyak_eve.fa]

>2L:18474081,18514080
tgagcactaagacttactttaataaacataaatattcaaagcaatgggagattagctttt
agagcgtcgaactccttcttttctaagggcttaagatgtgttcccgagaagggcgatttg
aactccaaatcgcgatgtttgtttaccagaactttctggtctgagtatatcatgttgatt
tgctgctctatttgctgttgatctgtcggaaatcatagatagaaataacatctagtgaac
aaagaagttacctacctttcttaagcaggtttaatgctttttcccgctccattttaacta
gcatactgccaaccgtaatccaaacttttttgtcctccgacttttccattaaccgcattg
cctgccgggtttcctggcggcgtttatccattaccgtcagttcctgcttgttgactagaa
ttttatcggccaactcctcggtcttggttattatctcaatgcttttgttcagatctgttt
gcgacatattgcaagtgatatttcttcaaaccgctctgagcaaaactcggaagtaaacaa
aagcattaaagtgagatcagaaaacgtactaacgccttctcaacagctgtttgatcagcg
acgtggaattgaggagggattctttttacatactaataaatataacaaatgttcaactgt
catccatttcttctctgttctaagaaagaacagaacatttcaatttaatatgttactaac
gtattgatagttcattaagtaataaaatatgtatacatggcttgtagcattgtatttccc
aaaacatgccaaatatggtcacattatagcaatggatcccctagaaacacattctacctg
cgccgctgaacacatctcatctcaatagcaagcaaagatggccgcgttttaagttgattt
gtagttccgagacgagacgtttgcctacgagcacaattacaccggactgaatctccgcca
gcatcctatataacttcaaagggactccaaagcaatgcattccaccgacagcgccaagtg
ccaaggcagcaagtccttggcaatctgttgcctgcttctccacctcctactctttatccg
accagcagtgtcgcaggtaaatcccgagccataaacaaatcattacgaggttgtgtttac
gagacccatatcgcaaacatatgtttgcaatgtgtgcacagatgtttagcatattgattt
tgcaatggtgtgcagttcgcgtgtgtgcgtgggcgccgttgctccgtggcaattattttg
ctccacctgaacgctaatcttaatctcattgcccccttttcagactcaaagtccgccgcg
ttatctgcagaatgcggacaacaacagtaacaacaacgaacgcctgcaccagattctcaa
aggatccggggcaggatcgggtgccacgcagcttaactggcctcagccgactaagcaaaa
taatcacgacatcaagactgagctggccaagctgaacagcagtgagtgggcattttttca
tattcgtataccctgtagttcactgaaatccaatccccagcttacgtctaccagaacgcc
tggccggcaaacaatgtgaaactgggtgcagtgacagccgtaagctttgacctggccggc
aacgtggtcatcttccatcgcgtggaccgcgtttggggacagaacactttcgacaacatg
aaccaattccaggagaagtaccgcggacccataagagagagcaccgtcctcgcactggag
cccgcaacaggcaaagtgcaatatgactggggcaagaacttgtaagaaatcataactccc
ttgcacggtactttgggtagttaaggacagtttgcatttgtttgcagggttgtactgtag
tacacccattcgttcaagacaatccggaaaaatgagaaagaagcattttcgagtcgatct
ggccatgtccgactgtccgatcatatgccataaacattttaacgcccacaatcccttcga
aatgccactagctgggtaactgatagtcgaggatgtcgcatatatcgttctctattgttc
ttggtactcatttttttcgagctgttttgtatttgcataatacctcagtgcttttcgttg
taattatctggtgcatttaaattaaattggcagtaaaggcatttggtatttgtaagttaa
aaagttctaatatagagtcaaaagaattttgtaagattttattttggttgtgagaatatg
aaggcatttacgtaaacaatcactaaaatagttattaaatccgatctcacccacagtttt
tatatgccacatggcctaaccgtggaccccgaagacaacgtttggctaacagacgttgcc
atgcaccaggttttcaagttcccgccccgtggaggcgatggaaaacctgtgctgactctg
ggcgatgctttccagcccggctctggacgaaaattctgcaagcccacctcggtggcggtt
ttggataacggcgacttcttcgtggcggatggatactgcaatgcccgcatccttaagtac
tcacgagaaggcgaactcatcctctcctggggacggaacagcttttctggcgtatcctac
gacgtggcgcccaagaacttcttcgcgattccccacgctctgactcttgtcccggagttg
cagcttctttgcgcagctgatagagagaatgggcgtgttcagtgcttctcctggaacaat
ggcacctttcactcgcagtaccacaaccagctgataggggaccgcctctttagtatggct
tacaccccggcagcgggtgagtggataaatctccttttggtatctgtgttcatgaggtgt
cataagaatctttccacggtctaacgtttccttaaaatattgcgggcttctctagatttc
attatttacaccactataatagagcatctcttgtacaaatcttacccttaaatgtatata
tttatcactacaggtgggcagctggtcattgtgaacggaccagccgccgagttaggcatt
catcctgagcactataacgaggtgcacggcttcgtgctaagtatgcgcagcaagcaactg
gtgtctaagttcggtcccaataacctggagttccaaaacccgcacgacgtggccgttaca
gccgacggcaatgaaatctacgtggccgagctgaatcctatgcgcatccacaagttcgtg
caccgatcgctcgccaaaccaatgtccttgtcggccaccaaggactctagcaacagcgct
attaaccgagctgtggtaatggaccaggctactccagaggctgtgcaccaccccagtggc
aaagccattctagtggcttcgcttatgcttctttttgctggctctacctttgccttggct
ttgatcttcgcgcggcgaaggaaacgaggtaaccaagcgaacagctcaactacgtccagc
gacctggtgtaccgaaagctgactgcttccaaccagagtctgtgctgatcggcctgctta
ctcctcactcaatgtcctgtgttgtgctgtcacacttagctgatgtagtaccctgtagtt
ataagttcgaatttgatatttaatttcacttttgaatctcactattcacgcttttttggt
gtcgtatattaaacagcatgtcaactttttgtgtttttcgcattcgttagcgtgttattt
tttgttcaacatttttgtaactaaaatttataccgcatttagtgtttcaaattatacagt
tttatacaaaatacataagcatacctaaaaaatttccgtttatccttaagtgtattctgt
tttcgttatcggtttgtttcagtgcacgccagatcgcagatctatgcatgaactatgaat
ggaatggggcttccagtgtaattgctcatataaatcctatggtaattgttagataatcaa
ttataaccacatatctcacaggttgcctcccctttggcgctcgcagtcgtcgtcacgcgt
gggagaaaagcgatggcttcaagctgggcggacttctcgatcgggatcgcaacggattcg
aaaagctggaccagcaggccagcgacgaagagcaggagacgaagacactggcgagtgccc
agtatgcctaggcgaaggaccaagacttacgcagctagcaaagcattcctagttctaact
acctgtacctcattgaaataccgacctagttttacttgagctttatgtgtgtactttagg
tgactttatttaccttccttggggtgcatatcgcagaaaatttcgattggggagtattta
ctttacttatttaaggttgaaagccatttgtaaaacctattttatacatgtcatttatgg
aatcctttttatgcgagtattccaaacacaacgcgaacgattatactcgttggcttttaa
tttatttattcggatatttataaattattcaaattctttatttaaaagaacaagatttta
aaatgtatgcttaaaactgttttaattaacgatccatgagctcgaaaatatatgagatat
agtaggtgccaagagtctagtgacgaccacatccgttaggtcgaaaaatttgtttaaatt
aattttttttgaattaaatcgaagttctccgcgaatgcgcctaaaatcttgcgattgatt
tgccaaaaggaatatagtcgtatgaatctgtcatagggcgtattttgattatttaaagtc
tgcggcttaactagatttctttataaatacgtgtacaactgtgtcgactaataaggcccc
atagtggcgaataaaaccccctacctcttcccaggttgtctctatcccagaagatcaggc
tttagcttctggctggcggtcagacgacctgggcgaggaagccctcattctcctccgtta
caatagcatcgatgttgtagaatatagcatgcatagcgattacgaagcatgaagcaccca
gggtccaaaacaaaaccgctcccgcgcccaccaggaaaagcacaggtgccgtcgccagat
tgagtgcgatgatctgctggctgggtgtcaattgttgtcccacgatggtgatgttgctgt
tgcgcacgcgcaacttatggcagccaaaggcggcagccaggatgaccagcagtatacagg
gagccgtgatgctggagaatgtaattttttaatggggtgtacgataaggcatttagaatc
actcacaggcagtagatcatcagtacaaaaaagataaaaacgtagttggcctgaaagtag
gagagattccgaataacccggctattcaaccgctgcatgctgacggccgttttgaagttg
ttgatgttgaagaagactgcccagggtcgcagggagttccggaccatttggaagatctgc
agtggtgacggaaggttggatagagagggcaggctgcgggtttatagattcagattaaat
agttcctacacccttattaggggttagtcacctttgaaggtccacggagaacctgcctcc
tgaaggcggaggcggctgcatatggccggacaaattcccgctagtctgagccatttcgag
tgtgctttcttggactcgtcctaacccttatcttagagacacgtcttcgctccaatctac
gattcttctttcacaagtgtgggcgttctacaagtgtgtaaatctgtatctttgcagtcg
tcccacttggtccgagaagagtttttcggatgctgcgacgtttgtgaagcaacgaggact
ctcccgggatcacttctacatgcaggcggcgacactttcgatgttgattttacaatttac
tcttaatttgctatgacattgttttcttttgagaaatagtacacaaagtttgaaaaatct
gatgtggcagatagttctaggattgccgttgccgtgacgtgcagtgtggccggagttgcg
aatgcgccaattctcgaaatcaagcaactaacaacaaatccgatgctctgaatgctatca
aatatttcttacggtgtttttatataaatcatttgattccagcttatgtatgtatttcta
ttcattatttcgataaataaagccaagccaataccttaactcaaggtaaactatttctat
gattaccttttaaatgattaatagtaacgtaaagtagttggtatctgcattcttgtaaga
gtgacaggtataaaaagagttaacattttgaatcaaatcccacaaattgccgtatccctt
agcttttttttaagtctaagtcattggaaatattttcttaatattgatcatcattagagg
gcgagtcattcctattatttttggttgtccgtatgtaatacgttagcttcaatggatgga
gtttgaaactccaagattggacgactattggtattagaaatgtttataatggttagaccc
cattcagcaacagacttttggaagtcaaaagactttttattggcttttcagagactatat
ctgcacaaagatctctgcttacgtcctctactacgtgatggatatggaactatggcgtca
taacgtattgttagtgtgacactattgataagaatttttaagcagtttccgatatgaatc
agatgttatttttaatttcaagaaattgagacttgacagtttaaaaagaaatttaataca
ctgtactttccgattgtgtcgaaactaaaatcaaatcgtcacgcggtgttaggttgatgg
tgttctttaaacgcaaaaaacctgttaatgtgacgtgtgcctcgactattagataccttt
tattcagtgccaagctcaaattaaatgctttggcattcagtatggaataagctcttttta
ataaacttgttctatacttttgatagggtgcaacccttcttggcacccagaagacaatta
ttctaacacaatgacgattactttcagcatgtgggcgccacattttagcgtagtaggtgt
tttgggcgtaatcaggacgtaacacacggttttataaaaaacttgcgatgcgtaggcgtc
actaggatctgcatgctttcgacattcatacggacggacaggcaaggccagaccaagtgg
actagtgttctaccctttacataaatggtataaataatgagtcactgctacaattgagat
gttgtagaaatagcatgaaaattcatccgaggtagagttatgtacttggtccaggggtta
ttccgtggggacttatagctgacatagagtgactcattttagcaatccagataggcttac
ttttaagaccaactggtttttgaattcagtcttcggctaaactccgacataccaagatgg
tcttaattcaattttatttcgcacttctactccaggcgatttccttagtgaactctcaat
ttggtaaatagcggcaaggatatttcaagtttcatcagatcagtgccagtgttttaaaaa
tcctcggacggttcggaatttcttgacataaaaattaatttgcatttacgatattgtaaa
ttgccttataattacaatgggttacacaattagaccttcatatagttttgattgaataaa
aagaattggttgactggttgatacacatatgatgtattccgtgccttgttaagaaaatat
tacaatggaaaaaatgctatatgtatatgtatgaccattttgagcctcattaaccggaaa
gttttctaacccttagttgattgccgatcgcacgaaatctgcatcccactgagcacatgc
aagcctcttatgtccatgctaaacctcatgctacgccccagggccatgacaaactatcag
agagcccaatttagaaacacatattgcggcattgataataatgctaaagagctcgtgcac
agggctttagtctgctgcccgaggattcagagttgggatctaccagatacaagcgtctgc
gggcagagtcctcctactccttatattgtgggtggctatgaggcactaccgaacgagttt
ccctggacttccctgctgctctacaaaactgacgtaccctcgcttcgggacaggcgtccc
cctatttgtgcgggctccttgatcacgaaccgctatgtcctgacggcagcccattgtttg
gaggtaaataacttcactgtcacagaagtgcgcctcggcgctcactttatatcgacaagt
tctgacaagacggaaagcgagcaaaaaaaaggcgctccaacgcacctggacatcaaagtg
agtctgagcatcaagcacgaacagtactacccgatcaatggaaggtaccactacaacgac
attgctctgttgcgactcgaaagttgggtagcgtaagtagttttggtagtgtgccgtttg
gggctacctcttttcctaaccatgttttctctttcagatataccactaacatcaaaccca
tatgtatcagtcctgactttgaattagcatactcctcttttgaaaaccggtctttgaaaa
ttgctggctggggcagttacggtgggccgggctacagctcagtattgctgtccggcacca
tcattggaatgaatatggaaaattgctcaagtcggtttcccagcctaggaatcctcgata
aggacatccagatatgtgccatgggacagcatggcaccgacaccggacgcggcgattccg
gtggcccgctgatgctctcagtgggacgggacgttcatcaattttattacctagccggaa
taacctcctacggaggaggtcctccgtatggaagtggaccagcgatttacacaaagactt
cttcattttttcgttggataacggataaaatatacgagaccgaaaaagcagcacacaaaa
ctaatttaattacaagatattaaagtcgtctgtgtgcaattatctgtttgtttttctaga
taatacttgggccaactcttattataagtactttaatttcataaattattttgcatttgt
ggtgtttgtgattgtcagcgccgaaaattttttttttttgtcattttgtgtgtttgtctt
gtaaaacaaacttacacaaattcggacatacatatatgcatgtacatatatactttatag
tataaagtttatactataaaatatattggataaacaacgcttcgctttaccggttgcata
ctgttcaacgagtctattactccttattaccctataagtaggagtataaaaacaccacga
agagagcgatcttaatttatttggttagaaaaaaccagtagggtaactcaaatgtttaaa
gatttaaaggtttcatacgaaatacatgaatacataaatacatttttgtagctagcctaa
tattatttatttaatcaattagctattaaaaagaaaatcataaataataactaatttaga
aaggagagtgctagctacagtgtccgtcaactcgagtttgcttcataaactatagtcatt
gatttaacatatttttgtaattattccaaaagaaaaataaaaaagttattttacaaacag
aaaaaaagaaagtaaaaattgggcttcgtaatgtagggttaaaatgtaaaattgatgata
actcgataacagctcggtcccactacgcatattcaaaggcgactttgtgtctgcattatt
ccgtcagtcgcgccttggtcacactacagatctacagaaatttggttttggaaaattccc
gaaattgctgctgaggctggaaccgagtcgatcccagcacaaccccatccaaaagcgtaa
acccctcaagcatataggactctagaaatatggccgacgattggggtaagtttcaattgg
cgtgggcgggagcgtgggcggtgcgtcatttgcggcggacaataaacgtggtcgccgtcg
ctgttgttgctgttgttgttggtgtgccatgcaaccagccttgatgagtatttttagccc
ctgtgccaactaaccgtttgaaacccttgttgctcactatgttcctgggactcatctggg
acctgtcatctggcagaatccgcagcagacagcgaggtggtcatccggccgactggtgcc
gccagcgtaaacaagtgggagggcgaggacgaggatgaggacatcaaggtacgactaacg
aaatccaagtaagaccgaaagtagtgccgttttcaaaacaaactactcaagtgcccgccc
aacaacaaatgctagggccaaaacttgtttttgtgcactcggtttcactttcgtttcgct
gtacacgtgtgcacttttgtagcagagtgatcgaatcttttcttggttaactgcccacag
gacagctgggaggacgaggaggagaaaaaggacgaggagaagcccacgaaaacagaagcc
ccagccaaaccgaagccaaataaggcgctaaaagccaaactggaacagcaggcggtgaga
taaagctcgaagggtgttctcaatccgcgtctacatatattattatcacttgttcttcac
agcgcctagaggaggaagcggaggcacaacgtgtggccaacctatcgcctgcagaaaagt
tggctgagaagctgcgattgcaaaaaatccaggaggcctctgatctcaagcatgctcagg
aggcgtttggcgtgacgagtacgtgcggaggcctagacgccttcaacccggagagcaagg
aggagttcaaggagttcggcgcaacgctcagctggaaggtgtcgcagttccgcgagtcgg
agcacttcccccagttcgttgaggatctggtgcgcagtctatgcgtgaatcgtgagtgat
tagctggctaacacctaaaggcgccttatctgatttgattttgcaccttatctagtgagc
gccgctgacatcaaaaaggtcaagatgaacgtggaaatcttgcactcggaaaagctgaag
ctggaaaaggccaatgccaagaagcccgctggaaaaggcaagggcaaggtcactctccgc
accgaaaacgacgttagtgttttaatagccgttcgcaatcatgaatgaacttattaaatc
cgctttttcacaggatattgacggttaccaaaagtacggaaatgacttcaccgaggacta
tgacgacttcatgtgaataggatctataatgtagcccgcatatatctaattattgaatac
atagttgcttgttgaagagttcttcttgttagagatgctgcgcaggaataagagtccttt
gttaaatataaaacggcagaacctatataaatatgtacataaatatatatttatatgacc
atatagaacacaaaacgagttacggagtcaagtcaggcaatcaagaaacctcaacgaaca
cgcaaaaccaactccaaatcgaaagaaaattttggcaactgacttatggcaacagcatat
gtatgtaggtcgtattcgggatggcttcttgtgaaattcatttttgtataaagaataaaa
ctacagatcgatattaaacgaaaagaaacaatcctgttttattgacttacaagtctgaag
cgaggaactgataataattgacagttaaattgtatttaatcgtaaatgaattgcttgtac
ctaactttttagaggaactatttgtgggaatatacaataaatttattttaaaaatgcgcg
ccttggtacgtaagcgtttcattgtgaatggtactgttagtaaaaccaagaagaagcatg
gcaagaatggtgtgtgacttggcttaaaaacaaggtctggctagctttagtctagctaaa
ctgccatcgctgtcgcctttaatgcacgtgcggcaaatcaacaataaacaagaatgagcg
attttaacaagtattgcgaaggttttatcatcttataggcctgccaggagcgcctgataa
atctttacatcttgcagaagctgcgaaagaggagctgccggactcggaagacgaggaaga
catcggcgacgaggacacttgcagtgcacaggatcttgccgccgagttccagctgaagta
ccatccgcaggacgaagtcagcgtgtccttgcagcgtgaatatgtgcttagcttggcagc
ggaccaggagttctcgcggattgccgccggcctgtccaattcagcagtgcacatctacaa
tttggattcgggagctcggaaactggagaactttagctacctgccgcccacagaatctcc
gcatcgcgtaagcatctgcggcgtccgcttcctggacgagggaccacacaacatcctggt
gggcaccaccgatggctacgtgcgcctctacgatctgcgccttaggggcgaacaggcgag
gttcaaatacacgcagcaccctgaggtgcctccggtgcccaagtcgctttcgtgcttcga
caggaacgccaacggccggatcatttgctgcggcaccgaacagtttcacagcaacgcgtt
cctggtgttcttcgatgttcgggagcggaaacagatgggcgtctacttcgacagccacga
ggacgacatcacctcggtgcggttccatggccagaatccggacctgctggccacaggcag
tgtggacggtctagtaaatgtgttcgatgtgaaggagccggacgaggacgaagcactgct
taataccttcaacacggagagcagtgtggcccggttggcctggcacaagaacgcctacga
caaggacatcgtatcctgcgtcacgaccaccggcgatttcaagagctacgagtgcgagga
gggcgacgagctgtcatccttcgtgcggccggacgtcacggcggctatacggagaaggaa
agcggcaaacttcaacttgataaatgcccacaaccaggaagacggaggagtctttctgct
ggcgggcacgaactttaataaggggttagttgttaactgctttttgcctagcacgtaacc
aactgagtaatctcctttcagcgagatcctgcgctccgttagcattacctccaagaacag
cctccagccattggccaacttccacggaaacaagcagatcgtcagagacagtctttttga
tgcgaagcgcggtttgctttttacgggcggtgagtccggcattgttacggtttgggcaca
ggacgcaagtgggacagcggtcggcggtgaaaaactgaaggtcaggaaggagaagaagtc
tcgcaagcaggcgccatattaaatgtgtatttatgttcttaataaaggtttcctaaataa
ttcaaaatttaaattaaatgagtaccaatgctgccagatctttgtaaagcggtaatgttt
gctggctgacagggactcgccgatttgatccaaggtctaggaaagcggcttacgttaatt
gagaaaatgtagcatacttttgatactacgatttcggctacgttacttacatatttccta
catgacactggcatatacatatgtagataactgtccatattggccaagctgcacataaaa
ttagtcacaagggactttaaaaataacaaccaccctacaaatattacaaattatcatact
agcagcacgagtgaacaaaatctggatacataatctacgtagaaatgtaaagagcaattt
ggtttccttttaacttcctcatatgttagtgtatgttcgtgtgtaactaacttttaagat
aaatagtattttgaattgtgaaagcccctaagcggtttgcttgggaaatcgctcgaggag
cagcagccattcaacgaggtttaattcacccccaacctgcgcactcagtgctcactttct
gctcgcagccaggtctgctgagtaaaaaattagcacatcctcagcgcagataaacgcatc
cttagaacaccctgcacctcccacctctcacatccatcccgcatccgcatccgcatccct
tcgcacagagagcggcccaattagtgctgcagtaggcatttcgaatccgtgcccacaaat
cggctaatccgctgccactgccagatttccgagtcgcagagtctaaatgttgacaaatac
aacacctacgatacaaataaaattgctacagaagtaccacctaaaaacgggcacaaccgg
aacgacttaattttctcaaatttacagaaaccgaagatgacttaggaatgggaatggaaa
cacaggaagatatctcgacgccgccactgaagctgtgggtttgctcctgccgagcgaatc
caacgcgagtagggtccccagtagggttcgggttctgggccaaagtagccagagtcctgc
agctcactcgaaaccgccactcaccgtggctaattgcccatcaataaaggccctggctgc
gagcaattcctccgaaagtcgattcctcctccgttctccagccggagatttcctcgagca
accaaaatattatggtgtgccccgctgttctcgcacagtcagtgcgaatttgctgcggtg
agtcgatgctgttctgcaggaccttcttctttcctcttcgctctttccttctccctcttt
cctctgcatgtccctgtccctgtctctgtcccttttcctttcccaacctcctggttcctt
tgctcctttggcggcactgtgtcctgtcgtcgttgttttcccgtgatttgacatgtctgt
tagcaggacgcctgaccctgagttcgagtcctgaactctatggccagtgttccactttga
tgtgattcgtcagtgcggtggactactgctactgctctctcgcagccttgtgtcctgggt
cctgttccgctgccccctcctgcgacctctgaccctgcactctgcggctttccagcggcg
tttgttggcgaatctgaccccgagttcctgctgctccttcgctctccgctcttcgctcct
ttgctcctccgctgctcgctctgcgcccttcgcccttcgcccgaatcggaattggtcaca
gctccgagtgaatggcccaggagaccgcaatgcgctgtatttatagtaaacgtgtccgat
tgatttggccacccctggcggctcagtcacagatgcctcaatttgcatctatcaaatggt
ttacatggctctaaggaagccatgttcctcgatgagtcgccgtggtgccttggcattgca
atgcgcttgctggtgaattattaagtgtaagtaactactgcgatataagtcatggccgta
gctcttcggcacctggcaaattggcatatattatgaataatgaatatcaaggagcccgaa
ttgcaaatatgatcaaagaccattattgtaccatcttacaattaaatgttgttgacatgg
actccttgactccatgttatctttttgcatgtatccaaactgcggtgcatttttgcaaag
aagaaaggctaatgagatcaaattaattggaataatctacgaaaagtaaaaaatggagat
gccctaatctatcccatgatgccaatctgctttctgccctcattgatggtttcccgggct
acttggcccaaaaatcccggccggccaaaaagacgatcctaaaaaagaaaccgctaatca
ttgggcagcacaaagagcgcacaatcgctcgcctaattatttggcccgattgtgaggagc
ggactgccggctcgtggacgctttttgtggcctctttttgtttccacaaaaagcgagcca
attttttctttctgggccactttgttgctctttttatgagttttttccattgtcactttt
tcagggcctgcctcgcggcactcgattcccgcgatgcctgccctacaaacctcctaatta
cggcagttagtcgttgtccggagaggaggacatgcggacatgcggacatacggacaagcg
gacacgcggaaggacctgcgtccgtttattgctcgctcgaatttccactaaaaattgggc
cggaaaaaaactaggtaggactaggggaacgggaaactagcgaagcggacgcgccttttt
attggtgcaccttcggcggaaccgcaggataagagcagtaaaagcgacgacgaggacaca
ggatcctcgaaatcgagagcgacctcgctgcattagaaaactagatcagttttttgttct
ggccgtccgatttttgtgcccggtgctctctttacggtttatggccttgtttccatttcg
tcatttttccatttttctatttttccatttcccagctcctttgtgccgggcaaagaaatc
tgtatggaattatggtatatgcagatttttatgggtcgccgatctagttcgcggaacggg
agtgtcctgccgcgaggacctcagcagcgatcctcgtcgcccgtattaagaaagtagatc
acgttttttgttcccattgtgcgcttttttcgctgcgccacttcttttccccgaacccag
cgaactgctctaattttttaattcttcacgggtttccattgcgacgaaaaacaggaggaa
aaacacggacaaggctatcgctctactgacacttacccgtacctgtaatggtggccaaaa
ctcgccctgctctcgtttttaagatccgcttgtgtttctgcttgtccgcgatggcgatgg
cattcacatttttatgagctcgttcctcgggcccaactacgtctaaatatgccagtttgt
tttgtctctggcaattattggaaatttcattgggtcgactgcgtcgattgagtgattcct
tccctggggaaagcgaataggttgggccataaaaatcgcagctcatggacccagtgaaat
ggatttgtgtagaatgccccagtttcattcgcggcttctctacattgctactgctaaatg
cagctaattcgagtcgctaagtcgattgtctgaaaagtgttctctaagctgaagcacttt
tttatgatgtttgcgatgtttgctggaaaattaaattacttatgttgccatacatcccca
gacattttatggccatttgagtgcggggtgcgcagctctggctcaagtggaggatggaaa
ccaccacatttattcgggggatgatgtgctctaatacctaatacctaatacctcctcatc
aaacgggctggggatggtctcttcgtatggagagtgtggcgagatcttagaaagcgaggc
ggagttaaaaagccaagttatagctttctgaaatatgtaaggatataaaacatggatata
tatatatattgacaagaaataccaaagacctcttgcatttaagcgagtgcagcccaaata
tatacatacgtacctatttccatatgtatattgctttattactctaatggtctacaaatg
gtctactaatttagcaagtcggaagattatttcagcaataattcaaaagaaaataaaata
tacctatgccgttgaaaatgtgccaaggggtttcaaaatagatttaaaagaaaattatga
gcacatgtgcacaactaataaggttcgcatgtaaaactcacctgcttagatctatgaatt
taaaaaactgttgtaaatcctgcgttggcactcttcccaaaaatgcgtctgcgaggactc
cgcgctgaatcacttactcaacccatcccgttcgcgcaatcatcataaatgttggtcttt
ttgctgtaattgttttatggcagaaattactcaatcatcaagcataattccctcgttttc
gccgttttattgccaatttttgcaccgcctcgcctttttcccgcccttccctcatcgttt
tgcgaatctccgccatttccccggcatttctactgcgcggacaatccggccagtgtgttg
gccatttacttgccatgatgacgggcataatcagcgagatcggcgctttgtgagtgcaga
atgtgcaataaagcggcaacaattcgccttcccctattccgagtattgccaacccgggca
actgcgaaagtgttttcgcatcgggatcgggatcggcatcggcatcggaatcagaatcgg
gaaaggagattgagctatgacagaggtaccggcaggtactcccgctgacggacactttcg
cctaaccaagcgagcccaacccaatcccaatcccacccgatcgccataaagggtatttac
tgtcgctgccgcagagcctcgcttgacgacttaacccaagcggtcgttccgcgtccattc
tccggacggagtcaaagacaaaggccggcggaggtggacaataggcaaggttgttgcttg
tgggtagggttcgagctctgagcctcgaatctcgcgaacctcgaacttcgaatattgtaa
attcaatattgaacctttcccgggcaagaaggcttgcatgtgggccttttccaggccggg
cagtaggtagatggcgagttaatgccaatgcaaattgcggcgcaatataacccaataatt
ttaactagctcgcaggagcgaggcatccttgcatccttgcatccttcccggttacagtta
cccggtactgcataacaatgaacccgaaactgggacagatcggagatggtgtgtgtgtgc
ttctcgctgtgtgtgccgtgttaatccgtttgccatcagccagattattagtcaattgca
gttacagagtttcgctttcgtcctcgtttcactttcgagttagcctttattgcagcatct
tgaacaatcggcgcagtttggtaacacgctgtgccctagccctactttccccggccgatt
cagcggatttagacggaatcgagggaccctgactgcactcggttcgttatatgaaaccga
aaacaaaaccttaaccgggttgcaaagtcagggcattccgacgatctcgccatatccatc
gccatcgccatcttctgcgggcgtttgtttgtttgtttgctgggattagccaagggcttg
acttggaacccgatcgtcccttttcattagaaagtcataaaaacacataataatgatgtc
gaacggattagggacgcgactcgcaagtccaggcagcgcaattaacggactagcgaactg
ggttattttttgcgccgacttagccctgatccgcgagcttaacccgtttgagccgccagt
cgagcaggtagttcctgcccacacttttttcgcccatccatccccgcttgcgcaagtggc
aagttcgctgccccaggaaaggaggaggatgaggaggaggaggcactctgtccgctggcc
tggtacagtcgcctctgggcatgattatatcatcataataaatgttttgcccaacgaaac
cgaaaacttttcaaattaagtcccggcaactgggtccccatttccattttccatttcccg
cttgcttccccttttgcttttcctttccattttcctttgccacgttctccgggcacgggc
ggccattatctcgctacagcatgctacggatcccaaatggttatggctggacacccctcc
cgctccaacggggttgatggagcccccaaaacccagccagccatggcagccacggcagct
ccacagtgtggggctgttaaacgtgcggcataatattaagacttcataaaagcgcaaata
attcgctggcaggcgatcgataactacacatgtacatacatatctatatctatatctact
gggatacacactgggctgcactacccgacccgactgagcggcattatgccatatcattct
tgatgaagccgataaaatcccattattaagggggccgcccgtcccgctcgctcctgcgga
gcagccgcctgcgggcgggcgagacaaaagattcgctcatccgctatgaataccaaatcc
gaatgtgtgctctctctccaggtcggcactgccatggccagcagagccagcatggccagg
acctcctcatggtcctcccgagcagagagcgctgctcccatccactgctcctgctcctcc
gcctttgtcccgcctcgttatcgccgctcagcacccagcagccatacagccaagcagcac
cacagcgcatccactctgagcagcagcagcaccgcacgattagcaccgctccggtcaggc
tgtcccgctcgcacctgcctcgctcgctgcgattggccgctccctgcgacggcggccatt
tgcctgcggagcgcaggggtataaaagggcgcggggtggctgagagcagcacactcgagc
tgtgaccgccgcacagtcagcaactgccttcgttagtactccgagaaagccgactttgaa
tcacaagacgcattgcaaacatgcacggataccgcacctacaacatggagagccaccatg
cccaccacgacgccagtcccgtggaccagaagcccctggtcgtggacctcttggccaccc
agtacggcaagccccagacgcctcctccctcgccaaatggtaagtttgatgagaaaaccg
agcacacgggacaagttacttactcccaatctcctcctctctccctccaaacagaatgcc
tatccagtccggacaactccctgaacggcagccgcggctcggagattcccgccgacccgt
cggtccgccgctaccgcaccgccttcacccgtgaccagctgggtcgcttggagaaggagt
tctacaaggagaactacgtgtcccgtccccgccgctgcgaactggccgcccagctgaacc
tcccggagagcacaatcaaggtgtggttccagaaccgccgcatgaaggacaagcgccagc
ggatcgccgtcgcctggccctacgcagccgtctactccgaccccgccttcgccgcctcta
gattttatcggacgccaagagcatggttattcccttatctttcttnnnnnnnnnnnnnnn
nnnnnnnnnnnnnnnnnnnnnnnnnnnnnnnnnnnnnnnnnnnnnnnnnnnnnnnnnnnn
nnnnnnnnnnnnnnnnnnnnnnnnnnnnnnnnnnnnnnnnnnnnnnnnnnnnnnnnnnnn
nnnnnnnnnnnnnnnnnnnnnnnnnnnnnnnnnnnnnnnnnnnnnnnnnnnnnnnnnnnn
nnnnnnnnnnnnnnnnnnnnnnnnnnnnnnnnnnnnnnnnnnnnnnnnnnnnnnnnnnnn
nnnnnnnnnnnnnnnnnnnnnnnnnnnnnnnnnnnnnnnnnnnnnnnnnnnnnnnnnnnn
nnnnnnnnnnnnnnnnnnnnnnnnnnnnnnnnnnnnnnnnnnnnnnnnnnnnnnnnnnnn
nnnnnnnnnnnnnnnnnnnnnnnnnnnnnnnnnnnnnnnnnnnnnnnnnnnnnnnnnnnn
nnnnnnnnnnnnnnnnnnnnnnnnnnnnnnnnnnnnnnnnnnnnnnnnnnnnnnnnnnnn
nnnnnnnnnnnnnnnnnnnnnnnnnnnnnnnnnnnnnnnnnnctacgcagccgtctactc
cgaccccgccttcgccgcctccatcctccaggccgcggcaacagggggtgcgcatgccct
accccccctacgcccccgccgctgccgccgctgctgccgccgccgccgccgtggccacca
acccgatgatggccaccggaatgccgccgatgggcatgccccagatgccccagatgccca
ccatgcagatgccaggacactcgggacatgccggccacccctcgccctacggacagtacc
gctacacgccctaccacatccccgcccgcccggctcctccacatcccgctggccctcata
tgcaccacccgcacatgatgggatccagcgccacgggatcgtcgtactccgccggagccg
ccggcctcttgggcgccctgccctccggctcctgctacacgggactgggtgtgggcgtgc
ccaagacccagacaccgccgctggacctgcagtcgtcctcatcgccgcactcctccacgc
tgtcgctctcgccagtgggatccgatcacgccaaggtgttcgaccgcagtccagtggctc
actcagcttcttcagttcctgctcccgctcccgctcccgctcatgctccgctgaccacca
ccagcccgctgcccgcccccggcctcctgatgcctagcgccaagcggcccgcctccgaca
tgtcgccgccgcccacgacaaccgtgattgcggagcccaagccgaagctcttcaagccct
acaagactgaggcgtaagccctcgattctcgatcctcgtcccgatcctgcacctgctcct
ggtcctgctcccccaaagagattgtacaaactagccttagtcagccattctatttattcc
cgaagattgtacagattgtagagtagctaattgtagtcataattaaggcgcaaaatcaaa
aataaatgcgaaactatacgaaaaattgaaaactatacgacactctgttcatttgcacta
cctggcagggggtgagacccatatccatgtctatatacacacatatacctgagccagtcg
cttttatggacctggctctctggattagctgtggagaaacctggcgggacagctgctccg
cgctgctggcttgtgaccttcctcgggaaactgtggcaaatcgaacggaagattgataca
gcgacagagcggcagagcgtgccgagagtccttcggagtggccacccacaaccaggagcg
ggagtaagggttcccgatgcggatgcattcggcaccggcggggtaagtgcagagaaaggg
aagggaagggaagggaaacgacatccacgggggactggcacaagccatgggcctattaat
gcgattcgagcagatccaagcgggagggcctttggaactgcagagccaacagccaacagc
caccatgctgggcggcgaccttggcgaggagttgggcccactccctgccacgcgtcaggt
tgcattgcccatggaatcaatttcggtgtcctcggattggattgggctcggctaattaat
tgtcacctcacccgttgtgttgtgttgtttgtctgtttgtttgtttcttggccctgccaa
caaccttatgtttgctttctctcctccaccgacaggcaattgtcataattgagaaatcat
gggaaggacgaccgagagccagtgcggaggagagctgctggcagagtccctttcgaatca
aatccctatttaattgccgtgcaaaacatgtgtttcaattgctcagccagggcgcaaagg
ggtgtcaattgctcataatcccgcagctaaaaaaccagagtcagccaaaggcagggactc
gaatttaacccaactgaactgaagtggagtggagtgggtaaacggtgcgaagcacaagga
tgtagatagatgctgatacagccagatacagccagtcaccaccctgatcccggctgtgtc
taatatctaattgagcgcctggcatcaaaacatgttttgacacttgccagccgagccaaa
tgggcataaaaaatggtccgtgaagtgctatccttggagttggagtggcacacacccctt
tcttttcgcccgcctcgtcctggtgttctgctggtgttttgcggagtttcctctcgtgct
ctcacttgggggatgcgagcacacaagtggcagcattttatgatttgataataaagatac
gcgccacggttccgccctggggaattccccagcagatacggattcggatacagtaaatta
aaaaatagccaaacaggaaatctctgcaggattgccggcgggggaatccaattgctgggt
ggttgacgtggcagacgcaggttgataattaatcatgtggggattaggaattagggatta
ggcttgttgaaatccagaaatcatcaagttgtttattgccaaattatgcgactagctgcc
cgaatggcaggcgagaggattagtttgtccaaagggcagatgggaactgatgaatccaca
tacattgatcggatccacagctgctcgtccggcggcataaaagagttaactgatttcgag
ggagtaaatgcgatattattatcaattaggcattcgcctctaattcggcattgtctccgc
cgctgagccgagatatttccagcgtttatgggggcaatcaatgctggatccagtggatac
atgaccgcgcagatgcccagatgcccagatacccagatactcagatacttggatacacag
ccatgaatgagtgccacttcatgcgaagttctcccacgaaacaatgcattatttaagagc
caaggctccatacatttaccatatgatgtgcaaacaaaattaagttttattggggcgtga
tgagtggtgagcgaggaactagggatagtttcggactcggctctcgaggatgggttactg
tttctgtttcagagtctgtttctgattccgatttcttttaatagtgaattagcacctcgg
aatcggccgtttatggcgcatactctcctctggccatctgcggagccgacaaaaggcagc
ttttgtggcgaagacgaccgcaattcgggctctccatcgatttatgagctacgaatttca
cactaactgtcaatgaatataaagtgatcatcagagggcgaggcgaagaggatcagacct
atggacacggcgagatctgaggatggagccgagaatctgggtgttatccaatcccatgcc
gagccatagagagccagagagattcccagagctggactcgccttttccattcacgtggta
attgcagtcgagagctgagagcgctaaacgaagtcgaaaatgctttatgaccctgccaat
agatgaggggttttgcaatcagccagcgcatgaataaacatctttgtaaaatgatgatgc
cagcactgaaataatttcacacgtttctcgcacacacagcatctagtgtgtatgcgtcat
gaggccacagattcgcattcagactcggagactcggagactcggggactcggaatcgaaa
tcgaaatcggattcagatactttataggcatgctatttgccaatttgcacgctgtccatt
aacggaccatgcgccgtttatcggactcgaattcgagccattctgccattttcacggata
ttaacgcactgataatcgcgacaatcaaactcgtgtttagccaacagtcccaacatctcc
atactgggggtggtctccgctgggtgtgagtgttgcgaatgcgtcgccaattggtcaggg
ttcactgtaaatggccgcccaaatgggaagcggcagtcgagggcccgaatcaattgccct
gatggatgctgcggctgtccagagctgcagcttttcgggtcactccgcgctggggaatga
gggctataaatccgcaggccagataatgaaactagaatgattgaggcaatcactggtgtg
gccagcagcccgctggcggaggctcctccgctctgcgcatgtcctgggtacacactgctc
agccacattgcgatagatacagatgtagatgtagatgcagatacagatacagatacgtat
gcggatacggatacatagagagcactttacattatgtggcgaaggactggcgattaccga
ttccgcagttcaggacctctagatttgcgatcctgcgcacgacgtgtcaactttattgcg
gtttgactttgccgcggcccctcgcaactcacaaacgtgtcctggaaccctagaacccag
gaacccggggctccggactccggactctggactctccatttccatgatttacaattctcg
tttttttcgcgttatttttttaggggctttaatgaccgtcgtaaagccgcaggaggacta
ggaccagcactctgctcacatttcgcgcactgattctaaaaaatgaaatcattttttctt
gaatttcacggcgcgcctcgagcaggactctttgttttcggccgggcagttgtccttttt
tgcgctcggctctcagttttttcggccagcgggcattacctacacggcgttttatggcgg
agatgatattcgccagggatcggttccgttttttaggccataaaaattaggcggcataaa
aaaactgcattggaattctagttctagtttcaggtttttaggtttccaggtttccgacag
cccggaaagattcgcaattcgcggaattcggaagcggaacaatcctggccgaccttgcct
tttggccaggggccgtaaaaaaattgactcgctgcggtgcgcggaatattttttaaatct
gactttccaacaatcctgatctgggttcgaatctcggtccgaatcgtaaaaaagcagaac
aaaaagcgggcattttcgcctgcaaatgatctgttaatggcccaaaaacgggctaaaaaa
ctaagtcacaaagtcacaaggttgcaaggttgtccggcaaatcgaccgggttaaggatgt
gtgtgtgtcgggacgtaccgagaaggacgcaggacactcagcacttcaaagcttccagcg
cccgaaggattcccccgaaaactcacccggctggcggggatccccgtgtgatcaaaaacc
gccggctgctaacggccacaaaaagcaagtgacatgcaaattaggcggattaccagcaag
cgggcagcaaggtcaggccgcccctaatgggcgtgaccgctggatctccctcccctccct
aatcggcaaaggtaccgccaacggcagcagtgccaccaccacaaccaccgatcgagtgac
cttcgacctgccgcattgttatctgcgcgcagcgattttttcttcttttttcacaggcca
tttgcgagcgctcctgctgtccttggtgtccttttagcatgcgtgtcctttttagcatgc
taaaaatcaagcgatcgaaaatctgcgcgatcttagccggaattgggattagtcgtttat
ggcccacgccttcaatccataaaactccataaaacactaagcgctttgcctaatgtatgt
atgtatctcttgatatctggaaatctcactatctcaatatgtggctatttggtatctgta
tctgttactgttgctgttgctgtgatgaataaacaacttctaaatgcgatgccgctcaaa
atggagcccactcatcccccattggcagctaggagactcgatgggcatccggaagcgggg
gaagccaaaaatatacccacatcccatggaggccatcaattagcatacaattaaaaaatg
cttaaacagggaaatcgacttgggatgcgagtgcttaggccacagatgcagccgcagccg
caacagcatttgtatctccaagtggcgggcagcagatcaaagcgacgacaacataattgc
tgcttcacttcacagttctcaggcacttaagatctgtatgttgcatatatagctgttgcg
agtccggatctgcagcccctattcccctgtcgatcttccattttttgtctgactgacggt
gggcccttgaggacccatggcgcctgctaattgagatcgcggcgatcctttggatgccca
cttgaggagtggtcctttaacgggagacgcgcggaagtgcaggacttcctggtgtccttg
acggaccggagcagctctagatctggatctgaatccggatcggaatcgggattgagatat
gcacaatacggtaatgataggcaggaggacgcactgtacccgtacctgagcccactgatc
cccggcaagtccgaggcaaatccacaaatattgtcaactctttggctctaatctgaggcc
taatcacttccctgaaacgcataattgcgccgcggcttttgatacgctcctgcgaaggag
aaggttggatgaagggaaaggatgccagcgaaccgcagccaagtggcagtcgagattggc
aaatccgccagcggacaatgcccagagaatgggcaacaagtagcggcgaattagcaatcc
tatcatgcttttatggccaggcaactcttgcccgcgcatctcagttcatccgaagttcat
ccgaagcgggacctggtccagtgcccctgtcaacccctttagggcgataatccttctaaa
tgtttgcattaatttcgaggcgtggacggattagggcgtgctggctgggcggaacccgca
gcagaaaccgccgaggacactgcaccgactgacctgcagcctgctctgtgaactctaatc
ctttcgcatttgcaaccgactgacttctgcccctgactgggtccgccctaatccttccag
agagagtcgcgaggtcctggcccgggtaatgggattatctgcgattaccccagatgatcc
gcagaaagtcaatctggttcaggggctaattgtcagtgaagtcaactaaatccaatcctt
tcgcgcccccttctgtttatttgtttgttttcgtttgttttgagaatttctggcaattaa
gttgcccgttttgatgcgcgggggcgggtgcatcaaatcctttcggcatacctgtcctgc
agatatcnnnnnnnnnntcgcgccccttctgtttatttgtttgtctttcgtgggtgtttt
gagaatttctggcaacacttagaaagcccgttttgatgcgcgggggcgggtgcatcaaaa
cctatacacaaacaagaagaatacctgtcctgcagatatcctgaattccgcatcctatgg
atatccagatacccagatagcaagatagccagatatcccaaggctgcaaagtcaacaagt
cggcagcaaatttccctttgtccggcgatgtgttttttagccataactcgcaccattgtt
cgggccaagtttttcttctgccaaattgcggagatgatgcggggattatgcgctgattgc
gtgcaattatggacatcctgcgaggccgagaggaacttcctgctaaatcctttcatgcgc
ctgcagaacccctttgtgtcccgttcgctgggacgggtccttgacgggtccttcgactag
ctgcttacagcagcttgcgtaaaatttcataaccctacgagcggctcttccgcggaatcc
ctagcattatcctttttacctcttgccaatccgttggctaaaaaacggcttcgacttccg
cgtaactgctggacaagaaagacaaaaaacggctaaaggacagcgattcccaggtagcat
tgcgaattccgccaaactaaaggactggttatataacgggtttatatggccaggatctct
aggatctccaggatctcgaggatctcctggacctccacaagctgcggaaaacagcaggct
ctgttttgatttctgcaacttcagttaattgcccggatggccagcaattgccggcaatta
taaaacggcgcagatgtgactcggcttccatatctaactctgtatctcatgccgaaaatc
gggggaggggtggggtgcgtgggtggatgtcagggggcgggggttcagcgggtgataaat
gtgcgtgatttggaatgaatgcgcatcgattaaaaccgcagggcaatcaatttagcgcct
tttacgccaaattggctcgtacacaaccaattaatgtcagcgggtgaactgacaccctcg
cccgcacccgcaccccctccgccagccggccatccacccccgaaaaacaattacaacaac
gaagacaaagggagggattccgctcaataaacctccaataaagcgaatccagcatgaggc
gtcgacgtctaattgctgttaactcgtcaactaggagaactctccatcctcgacactgtg
cgcctccttggaagtctgattaaacggattccagaagccagatgtacagtcgtgcgtccc
taaggcggactgggagtaaagaacatcgaatcttttgaaaccagcccagtttgccttcat
attgcgaagttttatatttgtatatctataggttatcagacttaggcttaaaccacaata
gttgcaatttaatagaaatatgttccgtttgctagctatgagaagctttggagaaaacac
tcatataaaatgtattccctgaacatcttcgcttggagcttttgtaacttgaataaatta
tgttaactttgtttatgcatagtttatattgtttatatcatagttagtacgtgattacca
gaatacaggcatttgaaaccgatcatagccaatctgctactcagagatgctcattttatg
tttaatactgaatagtttatgaaggaagaattacagtttgtcctctacccaaagtgaata
gaaacaaaaaccctctgaataaatcagagttaaagatgtcgcactgtacatcagagtatg
ggtaagaggggcgggcgaggcgagcgctgtttgcatcatacaccgcaatgaatgagtgcc
ccataattgtgactttgggtctggggcggtgcctccgcccctcccccccgctctgctgca
tcctgcgtcgcggaaggcgacggccatctttaccagccaccccaacgccccacccctgca
gcgccctcatttcgaacaaactggtttccgctctccactttctttgctctctgcgcaggc
gctcttcgaagacaagagacttgcagccgattggttgaattcgttgtgcgcttctatgga
gtttgctcccaatttttggggcagcggccacgcccagtggcgctactctctgctctgccg
acgtcgctgccactctctttagtgctaaaaaataaaactgaaagtaaagctgaataaaac
gctgccataattggcgtcgttaatgccaaaaccatgaatactaaaaagtttttacgagct
taagctgcgattgagcagttactacaggggcaggttgatggccgactgttctagggaaat
atgttcgtaactgtttgtcagaaataagtatatatacttatataggtatatatatataca
tgtaaaggtacatatatgtaaagtcaagatgttttctcacttccaaaacttccagaagca
aatgcagtagattgattaaattctacatagctcttacatttattttagatattgacacag
ccaaaaagcatgctgcacttcggtaatcaaaacgtaagcccctacgttatccagaagtgg
ttcatagcagggagtctctgccagcaaacatagccaagttatgctcctgcacacgttgcc
acctttatgtttagcgcgattagccatcactcagggctgccacttcattttgatttagaa
aacatcgacagttgccccgagcaatcgatgttttctaagcccaatcgatgaatgtctagt
aacccacatcaccaatctgtttctgctgcctcatctttgaatttgactaaaagtgccgat
ttccagctcaacgaatagcacgactagcgccgaattgtaccattaagctaaaaagttcaa
cgtcaactagtttaccatggcagattccaaggggtaagtgaactggacgcccaaatagac
gccgactggggcgctccaagtcgaaaatcaccaatttcgcgcagtcattgagccgaaaaa
atatgcaagggccacatcgcagacatactattatttaattgtgaaagcctttcgccgact
tccgcgaactgtcgtagatttagcgcgacttttcgatgctctgttgcaaaatgttgcgaa
actagggcaaacctgaaaaccgaagaaaaaagccagcgagaatcgccatttgcagtacgt
tgttgttgtcgttgttgttggtgttactgcccttgcagttgttgttgccgcttgaaaact
tacgatttccctttgttgtcccaaaaatacaagttgtcctttgctgaaggatacgttttt
cggttgttgtttgtatttagtgttttttaacgttggttacgaaaaacaattctgtatata
tggcaactgtttcgatactaataagttaaacacctattaaactcacttatactatatttt
ttgaaaccacttttaaaatttctttgtgctagtgcattagttctagaaaaatctgtaatc
tctgtacctgccagtaatcatataaaacgtttaaataaaaatgccaatgacccaaaaatt
acgttaaaataattcgtttaaataaagttaagtaaatatattaatagaaacgtttaggtt
ttattttaccaaaaggcgccaaaaaagttggcatcaagtacagaaaatacaatcttctat
gtctaaagccaccacaaataaaaccaataaacactataacgtaacataatgaaaaagcag
catttgtgctatcgtacagattaatatatgtagatttttatgattctcaagttgggtaga
atatagcgtgacagccttttatgttccaaaatactggatctatcaatgaaagacaatgat
catcatgttagctacgaaaaatgattcggcaagcctaattatccaaaagcgtagttccat
tttgtattactggtgaaagtagtttccataaaaaaaagggaatcccaggggatatctaaa
agccaaaaaaaacaatgtccgatagcaagatcgataagatggatcatgatggggatacca
gggactttatgcggggctatcacagcgagcaggatgagaagatgaagccgaaaacctcgt
tcgataagcggttaggccaaattacaggacctagggttttttttttaagagatgagtctt
acgctatcctttttcttccctgcagtgaagatctggctacggcgatcctgaagcgcaagg
accgtccaaaccgactgattgtggaggaggcgcagaatgatgacaactctgtggtgtcgc
tgtcgcaggtaagactcttcactcttcggaaggccacgtcattgggtggcttattcacat
gacttggcttttctttttcttgcttcaaccttcaggcgaagatggatgagctgcagctct
tccgtggcgacaccgtgattctgaagggcaagcgccgaaaggagacggtgtgcatcgtgc
tctcggacgacacctgccccgacgagaagatccgcatgaaccgcgtggtgcgcaacaacc
tgtgcgtccatctttcagatgtggtttccgtgcagtcatgcccggatgtcaagtacggca
agcgggtgcgcatcctgcccatcgacgacaccaccgaaggcgtcaccggcaaccttttcg
agatctatctgaagccgtacttcctagaggcctatcggccaatccacatgggggacaact
tcattgtgcgcgcagccatgcgtcctattgagttcaaagtggtgctgaccgatccggagc
cctactgcattgtggctcccgagacggtaatcttctgcgacggtgatccgatcaagcgcg
aggaggaggaggagtccctaaacgcagttggctacgacgatatcggtggttgccgcaagc
agctggcccagatcaaggagatggtggagttgcctttgcgtcatccatcgctcttcaagg
ccatcggtgtgaagccaccgcgcggtatccttatgtacggtcccccgggtaccggtaaga
cccttattgccagggctgtggccaacgagacaggagcctttttcttcctgattaacgggc
cggagatcatgtccaagctggccggagagtcagaatcgaatctgcgcaaggccttcgagg
aagccgagaaaaactcgccagccatcatctttatcgatgagattgacgccatcgccccga
agcgtgacaagacccacggcgaggtggagcgtcgcattgtttcgcagcttttgaccctga
tggacggcatgaagaagagctcccatctgatcgttatggctgccactaacaggcccaact
ccatcgacccggccctgcgtcgctttggacgtttcgatcgtgagatagacatcggcattc
cagatgccactggtcgactggaggtgctgcgcattcacaccaagaacatgaagctgcatg
atgatgttgacttggagcagattgctgctgaaacccatggacatgttggcgctgatctcg
cctcactctgctctgaggctgcccttcagcaaatccgtgagaagatggaccttatcgatt
tggatgatgataagatcgatgccgaagtgctggcgtccctggccgtgacaatggagaact
tccgctacgctatgaccaagtccagtccatcggctctgcgtgaaactgttgtggaggtgc
ccaacaccacctggacagacatcggaggtctggagagcgtcaagaaggaattgcaggagc
tggtgcagtacccagtggagcacccagacaagttcttgaagtttggcatgcagcccagtc
gcggtgtccttttctacggaccccctggttgcggtaagacgctgttggccaaggccattg
ctaacgagtgccaggcgaacttcatctcagtcaagggtcccgagctgctgaccatgtggt
tcggcgagtccgaggccaatgtgcgcgacatcttcgataaggcccgctcggcggctcctt
gtgtgctcttcttcgacgagctggactcgatcgccaaagcgcgtggcggtaatgtcggcg
atgcaggcggcgccgctgatcgtgtgatcaatcagatccttaccgaaatggatggcatgg
gagccaagaagaacgtgttcattattggagccaccaatcgtcccgacattatcgatccgg
caatcctccgtccgggccgtctggatcagttgatctatattccgctgcccgacgacaagt
cgcgtgaggcaatccttaaggctaacttgcgcaagtccccgctggcgaaggaagtagacc
ttacctacatcgccaaggtgacgcagggcttctctggcgccgatctgaccgagatctgcc
agcgggcctgtaagctggccatccggcaggccatcgaggctgaaattcgacgcgaaaagg
agcgcgccgaaaaccagaactcggcgatggacgtaagtcatcttgcttggcgcaaaaaaa
aagaatatttatttttgactatttaccatataatcagatggacgaggacgatccagtgcc
ggagatcaccagcgcccacttcgaggaggccatgaagttcgctcgtcgttcggtgtccga
taatgacatcaggaaatacgagatgtttgcccagactttgcagcagtcccgtggattcgg
acagaacttcaggtaagaattcaatgccctttcttgccaaaaccgttttctaatggaaat
gtatatgtttttttagattccccggtcaaaccggcaacacctcaggatctggtaacaact
tgccagttaactcgccaggcgacaacggcgacgatgatctttacagttagattcctagtt
ttacaccacaaaacaaaaccacaaaaaggaactttttaaatgaatttttttccgtaaaac
cgagcaagcaaaacaaatccaattcgcatcctggaggcggtaatttactacagcaactat
ttgctaacccattcagccgacggcgaaatcagatgacatacccgattcaatattcacttt
ttttgataccatccttatttttggtcacgaatccgtgcagcaggacaatgttctatcttg
gattcgggcttgcctaatccaaaaccattttaattggcgaccaatttcacgcctcacact
aatcattcgtgcattgtcggtagtgtggctccgatatatgagtttctataaacataatta
taaacgatacacatacacacatacatttaaagataaatacatatattaaacaccgtaaaa
ttataagtgtatttggagctacgtttttaagtgaataaaaattataaattcaataaaatc
atattccttcaattacaaaaggcgcacaaccaggtaggcattatttttccgcattaccag
ccagctgcattaagtatataaataatcctgatagcaaattttaataattatattatttgt
atgttctcatgactcgtagagtatactctttctctacattcgttcgtatgtaacaagaag
caagcgtccaactcttaatagcacagaatctcgaatatataattctgtatccccgagaca
atttagaattcgtccgttgtttcagaacgttgccttttaaaaggaaaacaaagttactga
tacgccacagtgcgtatgcgtaataaataatctcgcctcgatttctgccagaaaaaaagg
tctatccagtggagcaatacccaaatcctgttcccattaacaatatcattttatttgttt
tatcgcatttattaaacttgtattaattcgtcatgtttgctttttctggtttttacttat
ttttttacttttatttttattaattctttgcgacataacaaggacatcttaatatgaagt
tagttgaattctttcatattttaataatcattatcgcttcggtcttataaataaactttc
tttgccattctaataaccgctcgttatttaaatcaatattttggcatcggtaaatgaaga
taagggaaataataataataataataataatgttaatggcaaaagcaggaaactttcaat
ttgattggctttttaatgtgttattgcagcttcttcggcgcttaatttaaataaaatgtg
tttcctcttttctcagtgtctacaccttcaaatctgcaaatatgtttttgtttttttttg
tttagtaatacatactctttgttttttgtttttgttttcgtttgtatttgtttttctctt
ttatttttgttacacatacataattaatacgctttatgcataattacaacacaacagtta
aaatacgaataggctttactatttttatttaatgtactccttcctctgtgactttaattt
gaaatttgcgcgtttagagcttgtcatcggtgatttcaacgattttttaaatatcctttt
tttgagctttgcttgatgacagtattcagtattcaatatggcttgtgtgtgcgtgtgtgt
agtttttgtggttgtattgtgtggagtgtgtgttcgtgtgcgtgttgtggttgtggattt
gtggaagaaaatggccagcactttctgcaccttaattaatttctataactttactcgctt
gatatactcgtaatagttattatttatgtttttctcaaactcatttcctagcgttctttt
tgttttgaaaatttccaagaatttgttgctttaaagtcttgaacatagactagacaccaa
ttaagattaaaaacatacttttatatactttagttgtattatttcctgctggcaatttga
acgccttgcagcagttttacacatatgatattttcggtttctttatatgtagtttctttt
agctttgaacacctgtcgactgttggtatgccagttgaattgatttaatttaatattata
cctacgtatgcaagttcattgattatccctctacgatttgtttagttacgctgtttgttc
aaaacaatacggttacactcatataaagtagttggagtcgtttagatttgggtttaggcg
ttaccatagtttaagctcattcagttgtataaatagagatatatgtaggtatgtgtatat
gtaggtataagtataggtataggtatattgaacaggaacaaaaacagggacatactaagt
acacataatccaggccatcgatattgctttgattcgttttcgccatggcccgaaaataaa
ggattaaatatttggatatactcgtgttgaaagcggtctaagcaattatgccctggttca
acccacttttccattctcaccccgcgttctctgctaaatttcgtatttttcgctagtttt
tctcaaagttttctaagttgatcccatgcaacatattgattgtgcctttagcattactta
tttgttttcttttcgttccgctccgagaactgaataacaataacatcctcgtgtgcctac
tgtgagatcgctttaggaagtggaaagccttcatctcggggatctgaaaatttgatatct
tccctactctctgatggccgaatcgcctgtccagctgcttcttgtatagactagtacata
cacacatacattaaatggttgttggtttggggttccccgggcgaatacttctcgattctt
gggtaagtatagtttcccgatagatgtggggaaactcttagctgatgtgtgtgggtgttc
tatttgctcttatttgatatattttgcttactttttgcttatcagtaactagcagccaat
gaaacaagtgattgcgttattttctaaattatgaataaatcaatggataacaaaaagtta
tgaataaacaaaacttaaattagtatttttaacattttcgttgagccaatcgtttgttgt
ttctctttgctgattgcatttgaattcagttttgcccaattaaatacattacaaattaca
attgctaaatacatacaatacaattcttaactcgcttgcttgcttctctgttttggatta
gaaacatggcgaagcttctccccaacatgatcaacactatcatcatcattataatcatta
ttatcgtagtattatagattaatttcaattatcaaatattcatgattaggtttacgtgat
tttgtgtccttgtgttttgtttggtatttgtgcattgctgtgggttgtgatctgctctta
tgtgctgtccgtagagttgctcaattttaaagaaacatggttacaaaataaaattctagg
aagcctgcaagtgacctttcagtttcagttgctgtgtgttgtagctgttgatggtggttg
ttgtggctgttgtggttggttggttggttggttgcttggttggttggttgttcagacttt
ttatcgtgtatcggtgatattgtttttgctgccgaatatctttaccaactgcgactcgta
gtcgtcaatgttgcgcttcataatatccatgcagggacccagcaaacgctcaaaggcctt
gacatcgaggactagataatgggaaagcggtataatcattagttcagatcaactttataa
aacgcttctgaaacacttaaggcatgctgaggaattgggatttcttgggaactggctgtt
tagtagtacttattaaagaacatattagcacacaccacaccaaatccaattgggtaacca
ttataacttaattcttgatcaccgcaggccccactacatcatctgcatttccttctgcat
ctcttaccgatccatcaacctttagtgcctgtgtcagcttcagacattcaaaattcattt
caatttcagtgctgtgggtttagttgaaactaaggtggtggggatggtcccataacatgt
actcttgtgcgtgtgtgtcggaacaaatctatactttattgaacttcttaaattttgaat
agctttgtagattagaaagattttatggtacatttgcgaatttgggatataaataaacta
caaaaattaaaacactaaaaccaactcgttcaaactgcttgcttcacaaattcgtatttc
gacgggccatgtcggtgaacatttgctcatagataactatattgcgcttgagtacatcgg
tcaggaagcccatgatgcgctcaaaggcctctgtgtctaggactggacggagtttagaat
taaagtgaagtttttatggagttttcatgaccttattgtttagcaacttaaggaaaagta
cagtccctgctcattaaagtacattcatagtacactcatacatagtacatattgaaggct
acacctttcagacctaattcaatttacatgcaaattctagtctagtgaattagggtcatg
aaaatgggattgtaactacgactactaattctacaactatagagctaatttagcggtaag
ttgccgaaatattcgcgcagatcctgttccagatagcgatacccactaatgctacgctga
atgcccccactacactttcccatgaggcgttcgaagcaaataacatccaggactacacac
agtgcacaaaacatacaagggattgggcgttggggggcattgtggcatggggcgtggaca
ggacaaagaacaaaaacaaataaacaaaagcattagggattaggtcaagcgggggatcga
ctgaaacgctttccgtgtagccattccgccggccaggacactcacatgctagcttgacga
cgccgcccgtggcgtagacggatgctgcccggggtcgatgtgtcaccagcgccagctcgc
cgaagtactgtccctttcccagctgcgagatctccacctcggcgtcgtcctggtccatgc
gcacggacaccgttccctcctcgatgaagtacatgccgtcggcggcgtcacctgggaatc
gggcgaaaaatcgcagccattagaagatatccaaaaggaactcgaaaaaaagcttttatt
ggttaaggtcgacaaacggcagtataatatacttatatttaagtaattatatttgaaaca
atacgcttgaaagaataaataaaaaaattaccatttatac
