# Supplementary material for: SMCis: An Effective Algorithm for Discovery of Cis-Regulatory Modules
Source: PLoS One. 2016 Sep 16;11(9):e0162968. doi: 10.1371/journal.pone.0162968 (PMC5026350; doi:10.1371/journal.pone.0162968)
Supplement: S1 Datasets — (ZIP) [file pone.0162968.s001.zip › dataset/Drosophila/ftz/dana_gf17190.txt]

>scaffold_13340:5344190..5384189 (reverse complemented)
aaggtcgtatcgattgaaagcgttggaaattgattgggtgaaaaacagcaatttatttaa
aaagtaataagacccaacaatggctgagaaaatttaggaagcaaatatgtagatactcac
ttctgctgttgacttcctgatcacttaagggcaaattaaaaattcaaaataagtcgggga
agccagagccataaattaaacgaattttgaaaagtgtttccaaatagtttgagctggcgc
tgaggcgacaagcggttcaattggtgttaattaaatccatgaataataaaaacttaaagc
caatttcgctggcaacaaaagagaaaaagagagggggaggaccagacgtcgtcttagatt
ggcgatcgtcggcccagctcataagaaagccataaattatggcaattctttcggggcccg
gcgacattttggactcgatcggatcgccgatccgggacggggactgggactgacactggg
ttttccttttgttcgtccctctattatataaacaattttaatatgccttcaaatgggagt
gaaatttattttttgtctcgatacttaaaccgcagaacgaatttactttccccggtgccc
cggagttctttcttcggtcgcattgctacaggtaaaatgggaaataaaagaggagggtca
gagccggagtgagagtaaataaacagcaattgagttgcacatgcgtctggtggtgccata
aatcaatttggggaaaatattccagggcgacagctgaaaagggtttccttttcgaacctt
atccaagatgttacttctcagaggtcacagagtttcactttttcctgctaggggttggac
attcgagcgattaagatgattaacttttgcataatcgataattggcgaatttgcatttgt
ttgttatttattttcgtagtaaatctttatttaatttaacctgaaggcacttcttttctt
tgttagtaccatccgaagcctagaccaaccggtttctgaacgaagccgcctttcagctgt
cttccatttctaagcactccatcttcgtcatcatctgcgtcaccagtcgaggggccacca
tcttaattatgagacgaacaaaacccccaaagcagttacttctcctacgaatgtcgcccg
gccgtttgtcgtcaccattacggattttcgttgccaaacgagcccggttcataaatcata
atttttaatatttgttgtcaacatgggcgtagcctgtgtgcatgtaaacacgccgctcta
gaacctcaatctgcggtacgcacgctcacaactccctcaaaaaaaaaataaaatgaaaat
gaaaggaaacaaagtcacaaaaacataaataaaaggtatttgcgcacgcgcagtcacact
cattggcaaactccggctgccatctctgttgctccatcacagggagggccacagaccgag
tgcggacccattaaaaagtcataaaaatttgtaagcacctcataaaaatagtcataaata
ttattcctcttcatctttttgtgtcttttttgtgggcaggcgtctctttccctccaaagg
caaccctcgtcacagttgttgtttgcggtttgtttgtttgtttgtcatggctctcataat
ttttatgagtcctcaattgttttcccagcccaagccaatcatcgatcccgatcctcccag
acagcagcagccatttgcggctcagtttgtcatctcatcttggccgtgataatttacgat
ctgttatgtaatggccggggaggtcttgcttctggtcaaggacatcttaattgtagaatg
tttcatggttagagctactgtgcaacaaggatgatcctgtttcaactgatagggatttca
aaatgatgtctaaattaggttcctttcaaggagtatttcattgtacaaataaccattaat
aataataattaataattaagttgcacatgaatctattagtcgagttgaagggtataattt
ataattttgtttaaactatcaactatctgcagaaaaatctcataaataaattaaaaatgc
ttgcatgtgaagcttcatttttccgcatttggaattttttcggtggtcgttattctggca
attattgtattctggtattattgtgtctgccgtttttttgagccaatagatcaacgactt
tagcacaaatttgtagcttgcgtgtttgcgattttgatttataaatatgaacaagtagag
ttgatatgtcaaggggagagtggcgcgaatggcgacggggctgggaggatatgatgaatg
tccccgccaggcgcaggccaaatgcgaaatgatgacgggcataaattactatggcgctgc
agaagacactcgaacttcggacttgcccactccccggccttttctggagggaactgtctc
tgtgttgtgcccacattatgcaatcggggctaccagctctttgatcttggcccaccctcg
gcgatctaggcaaatgaaagtgacctacatcaagtggaatttcttccacttactgcacat
atgcggatgcgaagccatgccgggatgtaagggactctactcgactcaggagcatcgtcg
tcagtcagtcggtcattggcgaagtcattccctgaagttccagaccactgcgcctgacta
cttcagctcgaagcgagtgggtttcgtctttttatttttacataatttcagtttcggcct
gcagtcgccccatggcgtcttggccagcgtgagttcgctccccggaccgggccgggccaa
gcctatgctacatggtcggtttcttcatccctacgttattttttccatacctatggccga
gtacatagggttatgtgcctggattaacctctcgtctatatgcgctgcttgttaggcatt
tttcattcgctgtgacatttcgcctttgtgcctcttaattatttcaaaagcggctgcatt
tcgttttaatgaagtgaaaattccttgcgttgataccgcacacgcaatccaatgaaaaat
taccaaaacacacaacgaaactcaagaacaatggccaaatataagaaaatatacatagtg
gattttgggtttggcttttgggcaattcgaccttcttttattgatttatcaagacgaata
tatttacatttgttcggagggctatcaaggaaaccacggcagactcttaagtctatttaa
ggtattagtaccttagttatgtacatatgaagttggttttcttaatttcaaaatctactg
aagaatagatttgagtaaaatatttaagatagtttaggatgaagtactttcgaaattttt
aaaatttattgatatctattataccccataaagtatacatacatttaaggactaatactt
tttgaaatatcaccatatattttattcaaaaactaactcacaacaatatccaatttttgt
actttatgtaagttataggcttcgcaattgtaatattacttatatttcctttaaattcaa
aaacacttttcgaaaaccacaaaaaaataaaaagaaaaaactaaaaccaaacaaaatcct
ttctcagaccgactcgactattattttttcttccactaaacaagttactcacaattttag
ttagccgacggcgtttggcattcacctcctggcaagtgagttcgtttgagttcgaattat
tcgaattattcgactggtcacagcacaatcacaaatttcacttgtgccggcagcttggta
ttcatccgactgcgaaaatcgttaggcggccaaattgtaatgacctctgggcaatcacaa
tggcaaaatctatgcaaccagccggatatctgaagagttaatccgctggcatcctgctgg
caaatgggtttggcttttaccttttacctgcacttgacccaaatgacccaaaaggctagt
gttttggatggactttagcggtaattggccgcaaagggctaagtgacagatttggacggc
ttttcaaatgttgcacacaggaacacaaacactcgggacactaactcggcacacaatttg
tcacactgggcagatgcagcagcgatcgcgataagtatctgcgggatggctgagaaagta
tcttcgcgaatttcacgccgaatttatgactgtccatcaaggcgagtatcgatgcaagta
ctttgctgtccatccatcgttcgctgttatcgcaccagtatctcagtatctttgtatctg
tatctttgtatctacgcggtcagctgtgtggcggattgtttgatttgagtttcggttgct
cagtgttttttgttttttattccggtgtatccgcggatacgtgctcgatgcgccaatgtc
tcactttgactgctcgggcataattcaaatatctgagcatcaataaaaaacacactcact
cgccccgctgcctcactcactcacacacactcgcgcagccccctccatcccctccccaac
cccttggcccattaccccccacccttacccatcccagcctaccccggctccctagcctct
tgtccaattgtatctgcgagtacgagcaagtagggctatatgtcgaagaccaagtgcagt
gttcgcgtaaaaagaggaaaacgagaaaattcgaagtgtgcgagtgagatagctgggtgt
gcgccaccgtttgccccatctcactcgcacccgctgccacagccccacgggctacctttg
tgggcgcgaagaacgttttggtatcaaccgccaaaccagaaattcgtagccacaaattgt
atctcacggatacccaggcccgtgtgcgtgtgagttcgaaagagtgccacttcgaaagat
ggtcctctcatttcgaacaagttcttattgctctcaaacacacacacactgtctgtgtgt
ccccgtgtccgtgtcagatcgcttgccgcgagttcgaaattcgaaatcgacaagctcaaa
attcttattgctctcaccgacactgtccgtgtgagatcgatgccatgggagacaaaatca
taaacattcgaactccgaacttttggccatcacaaagcagttttggcctagagctcccaa
agcggaattcctgggacttgtccggagtcattcaaaacaggaaaagttatgtgagtgctt
aggggtcttaggatatttgaacctggatatttaaaaagaatttttggagggttttcttaa
agttttatagtctaagctttaaagaaacaaatatgtttcgtaaaaagacgatttttttaa
attcaaaaaacataaataatggatttaaacttatagagaaagagctttagacaaaaatat
gctattcaaaagtaaacaaaattataatcctatatatcgccaatatttatttatacattt
ttaagccaaaaaatgttcaatctttaaaaaagtataaggaatttctttcttttttatttt
aaacaccaatttcctattgcatatttataatttcttaaaaaaacttcaaagatattaagg
tcccttcagaaatatattgcttagtcttacctttaaatttatgatttttgaaatccaatc
gcagggatgcgaataaggtttttgatcaatcagtttgtatttaacaacacttcactgaaa
ttatttgtgtatttccatagattgtatttgctttaaaaagcgcactttcaaattattcca
agttagtaagcactgttaaatttttgtggggaaaacttaatcctctcctatgcagaggag
ctagtgggtatcgtatccgctatgaggagaccattgcaccttgccgacgccaaaaagctt
gccatggagcgacaacttcgcggttgcgaacacgtatctgtatctttttgaggagcgatg
cgatttgcgaagagaccgagcgcgcagcttggcgactgaagtgcgccacgttcgattcac
gtttgagccaagaagcgagccacagtcgcaccaccgtccgtccctgggactctctatgcc
tgtgtgcgtttcgaactcagtaaatcatccggatgccgggctgtgagtggaagcaggatg
ccctgcggcgcgcatgttcgaaaaggtggctatctcgctccgactcccagttgactccgc
cccgtgccttgatttatgcgtcgagggtgccacggcaaccggcctatggcgctcgagctc
cacgctcagccggaaaatcggggaaaaccccaccgcagctggaaaaaagcgagaaaaaac
aggtagttggtcgccactccagggagcagcggtgcgctggttcgttctgctcccccggtt
cacgctccagattaggccgaaatcatcctagattaggatgcgaggcgtctacggggtcct
tgggtccacactcccgggtccatggtcccccagactccgggccccgcatccttttctggc
atctcctcctgtcccggcacattccccccctttatttgtattcaatcgtggcgctgttcc
gctaaatcaccgtcacattattatttcgcattattattttataaacgtttcgctccgcgt
tcatttccatttttattggccgccttcgaaaatgttcgcaaaatctgttgtgtgcgacaa
gcgggctcctgccaaagttatttctcctttaaaacgagctcgtttgcagttgtctctgaa
tttaaatttattggccccggtttcggtttcggtgtctgtttcagtttcagttcggtgcca
gtgtcgcttttttctggcttttgggctcacttttcggggttcatttgggccgccagtcaa
gttcaagttcttatgattcatttggctttggggcttaacgattttgatttgtttggctaa
atgccttaattaaaaatccatttcatatttgctaccaacattccagattcacatttggag
ctaaacaaatgctgtttgatttcagtcacatttaaatttgaattccattcaatcgcttga
aagatttttaaagcttgattggctatttttatctttggattatcatgtggcgaagctgat
gaagacacacccaatatagattttcaatgagatgattgtatatattttttatgaaataaa
atgatggtagataggggatcttctcaaaagtctgttcatttggggctcactataatgtta
agaggcaacagagaaagtgatttttaaaaacaatacctttatttgaaaaaagtatcaatt
tactgatgaggttatacttgtaaaaaatcaatacaaattttgcttaaattcaaataaact
aaagcttcatagaagcaagtaacttcttattgaatcatcggaagtgtaaattctttgaag
tatttagtccatgggactgttgttttcctaaggactcattccaatttccacatgttttcc
ttttccaagtacacatgtaaggccctctttcctctacttccctcgacaacccgcacatca
tctacaaagcaaataaaaatatgtttaaaaaaagaagaagatggaaaataaatgaaaaac
taaaaaaagaaatcataagagagacgcctgcgtgtacttctgtaattggagttgatgttg
gcgatgccagcgggcagtcagagccagactttgggcatcccatgccagagcaacccgtac
catcctcctccctccatcccagattccatatcccagatccatggagggtcccctcgacag
catccaacatgttgcaggcgatttttcatcatcgcttgcatgttgttaccccgccgatgt
ggatattgaagttgttggtgcctcgcacacactcgttcagcatttaatatgaaacaatca
acagcgtttgtagtttgtttttagtttacacaagcggcgcttaacgtgaaataggaattt
tcaaattaaatgtgggcatagaacggcaacggaatggagactccgactgcaactgcaact
gcaactgcaacagtttccaattaaacgatccaagaaaaatggccacccctcctcggcgaa
actcacgacaattcgttaataccttgccatttgagttcttcacgcatccgtaatggaaat
ggggggttctagggagacggctacgagtagttgataaattccctccatttagagacgaac
acaagtcggtgttagttgggatatacgtataagcgatatctggagcaggctgctcccgta
gccactccagttggcgatgcattgagagatgcatttacattaaaggccaatttaaattaa
tttccattctccgctttttggcagctaccagttttcagtacgcacttctcagagctcact
cctcggtcgtcagtcgtcagtcgtcagtcgccagtcctcagtgtcagtgtcagtccattc
acatttgattatgacaaacgttgctcagctgtcagacatgagctacttagttgaacaaga
tggctgccaaagttgttaaggggagaggggcgagagtccgggctctgagaccgggtgaag
tggttcctctggttggccagagaggcgggatgaagcagagacactggaggtcattaggag
aagacaacagctgagcttaagcgtcaagcttggagcaggagtcttcggtatgcaaagagc
tgtcaggagctagactttaaatgttatggaaagttaattgtttgaaaaacaggatatgca
atttgatatacatatatgttgataacttttaaattttaattggcagaccagtttattaat
cacgtttgtagaaatcttaagaatccccctaatgtgctgagagagagaaaactaataagc
caaagtatcaaaatattttgtatcttattttcaaaataatattgctttcaaagcagccca
agcgccattttgattgaatttatattcgcacacatatttatgcaatacacaaggaccata
aggacacatttgccagccagccagataacaaagcttttttccgcagcgtggaaagcttta
actgtatattgctctcgctttggccacagctgctgccgggagagatgatttcaggatttt
gtgatgggatcctagaggaggggtggcgctgggagggactgttgcgcatgtccttagcca
caagctgcgtgcttatgcgatgattaattcgccaggacaacagcagctccagtggcagcg
gcgaaagttgctccacctacgatgattttccaaatatttaagacgtctttaaagtgtaaa
atttgtagcaagcatttaaaatggccgccgaagaagagccttcggggataaacggcagct
gctctctctcgggcagcccctacagtcctttcccagcaacaatcctgacagcaatcaatc
agattgcaacaaaagatacgcagccgaagaaaaaaaaccagaaactgaaaacaaaaaatt
ctataaatgtcgaactgctcttgaaatgctgcgccaaggtcgaactcaacctccgatgtc
cttccaacaggtccttcggcattgttcgacatgttccagttgtagtttttggcaaatgtt
tgccaatttcttacccgaaactcctttcgcccgattcgaatttcgattgcgaggctcatt
tgtgttcattatcgtcctgcggcgcgccgccatcagaatccttcccagccgatgctttgc
ccttcatccgcttttcgcccacattatgcgtgtgaacaatgcgggtattcacttgtgagc
aggacacggctacatgtgtccctattgtgtcctttcgtctcctgccgccgctgctaatca
gcgccgctttaattagttcacctcatcaaggccacattaaaggcgcagaaggattgcaga
aatgtaagggatttgcgagtcccctgtcgtcacggtttgcatgaagatggaaataagtcc
tggaattgcttaaaaatgaatatatttttaaatttacagaataagtttttaaactagata
tttatattttaaaataaagatttaaaaaactataccattcattgaggaatcaagaaattt
aaaagtaaaaattgaagaattatttttaatatataatatagaaatatattgcaggtgcaa
tacatttcatttatttttttattattattaagagtattacttaagaaagtgttggcagga
tttcttgcaacactgcacttgcaacattgcatccgttgcaacaatgttgatgcaaggaca
gcggcaagcagtgcaacactgctttgtcaccacatatgccacagacttggtttgtgtccc
agcagcaaaggatgcaaggattctcttttcgaaaactattttgtaaaatgtataaaaact
atttttctaattagcaggatatgaaattgtttaatttttgttctaattagataaaaaatt
aattttggtttaaaagtctcgccaagagagggtgctttaaggagattcccaacatccatt
aaggcaggactcattaaagacaagttaaatttttgaaacaaacaaaacgccagacccaaa
cagtttcaaacagacccccgttcgggctgtcaaattgaacatcgaccttggccattaatc
gtggcattcatgtcaaatttgtacaattcaaatgtcaattgaggccgagaaggagaaagt
tttgcagccagcctccccgacgacagaaaatcaataattccaaacgcgtggatttccatt
aacaatttgttttggcgccggtcgcattcgaacttgaaacgagaagagccttgaaccgat
gctaaaaaataaattagaaaattcctccacacccgcccgcgggcacatgtgccgggcaac
ccatggaaactgggtctcttccttccgcctccttccacccttggatttcccatctccatc
accttgtgagccgaggccatcgacttttctgcttagaattagggttttttggtgggtggg
gctgggtggagtggttggcgccttgcctaatttgaatacacgctttagggaagctcgtgt
gtgcgtctgtacgggtaagtgtctgaaaatggaaattctgtgtgcgattcgctcggtgac
tgactgacacatatttgggcatgatcaaaattaatgacccggcactcatataggcgcaca
caaccgagcacacagacaccttggctcacggacttcgctgatgcaattcaagctctggaa
aatgggtcaaaagggccttagtttcaagttttcattcctttaaatcagtccttaagttag
cttttcaatttaaaactacagacttcttagacttgtaagctgtttagaattaaatggttg
aaaggttggatcctggacctccccgaaccaaacccatttcatgatcatatctccgccctt
gggtaaatattattttatggattcttttgccgccaccgagcgtcacatgcaattttccat
catttcgagttaaatgctttttttcttgacccgagctgtcggttattaaaagtcataatt
gaatttcttgtaaacagttgttggttgtgaaagatgtggcccgaacatgcaaaaacccac
aaatcaggggccggtgggcaggatgaggcatccggcctggcgctcaaattttcgaaagta
tgaaaaaagcaattaaaactgaaataatgaattctttctttcgtctgccagtcgctgcca
tgtcgctttcgtggaggttggagttgaatccggagtcggagcttgggttggagctaccag
tgctcggttggttgctttggtggtgaagggattggccctctcggttagccccggtgcctt
ttcccgggctgattagcatgaggcgtaacagtttttaattgcagccacatttggctgggc
cgcaatgtgcagcaacagaaacacacagtcaacaaataatgatagcaacacttatcttgc
catcagaaagttgaaaaagtttctttttcgcgttttaggaaatatttttaataacaaaca
ataaaagtcttcgtcttcacattcagttcgtcgtctgaggcgctgttttttgaatggatt
gatgggtttgataagaaaaatggatttgaatattttggggaaacacctctgaggaggtac
atacaatcctttaaagaaaggctattccttttaatataattctatgacttagcatttggt
taagccatcagttgaactgttcaaataaagttgccatacttaatggtaatctttaaaatc
atattctgctctacatctaatctaaggacacccatcgggtgttgactgtccttagctgca
cttccattatgttctttaggttgtcgagttatctacgccgcttgagtcctttgtggccga
cttcttcgaaaatttcaacaaaaaattgtgacaatttccaccgatcgcagggctctcgtc
cttgactgtcataaagtcagctccttggccagttccgctaaaaatcgtcgtaaaatactc
ccgtgaactagaaaaaaataaagcgcacaaaaaatgtgcctcagttctagtttggtttcg
agaaattctctgttcgccccgagggaaaaaaatggaaactagaatatgcggacaataaaa
aaaacgatgtgctgtaaaaacgttttagagcgaatccgcattgtatttcgcgcattttgg
ccattgttaaaaaattcgagcatttttttgggtcgcgacacaattttttgccgtcgtatc
tccgtggtcttggtcttgaatttctcttggtcctggcctcgttccctggtcctggcctca
ttttccatttaaaatgcacgtcgtacaaaagtttttagtcgaatttatgattttatcgct
ttacgaccctcggtcccaataaaactttattgaggctgctgacggttccttcgcgaagtg
ctcgagttccgttccgttccgcagtagacctcatttggtagcctcaaaactgtagcaggg
tcaggcttgggctcgggatcgggctcgggctctggttctcggccaggacatatcctgcga
attaagccggtccaaggacgcgcccggttatgcaagtctatgcaacggatgggcttgcat
aataaagacaaatatttgtttaacggggaactgctctagttagcattgtcctggccgcat
tgttctgattttacccaggcaccgcccacgagccgaactgagagagtcaataaagcgtca
ccttcacctcttacacaatatttcacaacaaactcctaaatccggggattaggcgcagtg
tcctcggcggtctgtaaaggatccgatccgggcatcatgcccgccgaccgtagtcgccgc
ttgctctaatttaaattgccaactgcattgtttagagaccgggaatgtttcctaaaaact
gacctaatttacgccacacacttttctttgcgtgttttcacgtaagtctttcgtttttac
gactccttaaaattgttccttaaaagttctgcgaatccagagtggattgaatgttttgta
agagggttttgaacatgtctggagttgcggaatctgcaatcggaacataggacagtttct
cagaaggaaaaagactgattaaaatagttggttagccagtaatccttgattctcagtagt
gaaagttacagtaaagtttttggatgttttaaaatatttttcaccaaatttggttaaaaa
aagttaaacaaaatatttttgaagccaatatcttgggaaaaatgctttgctattgacata
ttttacattattttttattctcataataacaacatgtaaaaaataaattcgatacgttct
tttaaaagaaagaaaggtgcaaacatcatattaaacggatgctttttattgaaatatcga
gaaaattcttcaataccatgtccctcaaatatcttcattattatccggaaccaaaggatt
ttaagcaaatagaaatctttacttaactcgaaatgtcattacagctcaatttcttaagag
acgggggcgttatcggaaggatagtatgttttgggtaaacagattgaaaatcccttccac
cacccccgccccagacacttccacctctgatttccacggacgaatcaaggtctacctgag
gatgaacgacgcgtgtgtctcgcattaaaatgatgtcttgttgacggacatatctggcaa
ggccgaaccccgagaggcaggacgaatacgagtacgaggacgaagactcacgcgactcga
cttggtccgagtcgactgtttatggatagtaaatacaccgtgtcatgggtccttaagcgt
cttaattgcccgcgtatccttcgtcgactagcagcgcaattggtttccaaggtggaaata
ttattggcacatcataaaactataaaacagcccgcagggggccccctactcctcgccttt
tcacctttccattcccttccactccgtccagttcagcgatccagagccaggctatcgaga
atttcctttccgtccaatgccatcagcgaattcgtcgaattccgaggagcgcgcgcgact
tcgattccccggcgtacgactcgtcgacggaatcgcattgacagtttacgacgaactccc
cggagaccgatgtcccaatcattgttaatgtactccgtccttattagtcgttgatatccc
acgaagctgaattccacgccctggaacgaggacatcttgctcgtgtgctgaaatctgcaa
ttccaaatgacagaccgataatagcttgctaataaactatcatattttatattgatttat
aaattacttgtcacgtaaactattaattatgcttgtacatttttctattaatttattaac
taatattcaatcgatgaaatttaataaacttgcagatagctggaaggtttctatccaaaa
tattcgaaggtgaaatcaggaaaataaaattacttaagaaatacatttcttaaatttaat
attggtaaggttaagtgttagtaaattttaaataaaagaagaagtaataaataaactaat
gaatattttaaataatttttaaggcttctaaaagaaatataatttgagtaaaatttttaa
caaactgcctgctaaaaaaaccatcaatctcatcctgctcagtcggagcggctgacatag
aaggtgttaacatggcccttactgagagttggacaattcgaaatttatatttaaggccat
taatgggtccattgcgatgcataattcccatttcattcagtttacgaggtcatcatctct
attgaagagcggcaagacaatgcgaataagtgtgacaggagcaattatagcctgatcctg
atgcgatgtcaacacaacagagctcgaagacatcggcaggcagttgacattgagcgcagg
acgtgcaggatatcgcacagaagccaaggacacaggcgacgcgtgacgcattgggaaaat
atttgtacaaaaacattgagaagttctgaaaaggagcacagcgttccggcatccttgact
ttgattggtaccgatcgggtctggctgcccaaggtcgaagttgatgagatgacctcgagc
ggcgtcgtcagtgggccaccgatcgagggtccttgaagcagtatcctgtctggctttctc
ttcgcctagaatgaggcatgccaaatgaagttttctagccgtagattgcttcatcgagca
tcggacatctggcagattgatttcccccagaggagggctaacgactcgatccgttcggtg
atcggtgcaattcgattgttaaatcaaacaaatcgcataacgcacaacaaaattttgaat
aattctcgagcaccgctcactaattagccgccgattgaggcaatcacattgattgctcca
aggaaagcctcacgctgggtccgtcttagacggactgacgctgatactatatatagccag
atatcgggtctgtacggggaacttacaccactcgctgttctttgttttgtttgttgataa
tttttctcagccctttacggttttatacacagcgggtcgtcgcctgtttccctccgataa
tgattgcgatctattcgattgttttttttttatctctccccacgaataggtatacagata
atgagccatcccccaatggggagatcaccatcgacttcaaaggaaatccagtcccagcat
gcgaccatcgtagttccactcaagctaggaaaacaaacaaaaatcgggactaacggcaac
tggagtatccgtgtggatcatcttatgtaatgccgcaatttgtagttttagttgaaaagc
gtttgaagtcggaaatattaatgatctcggagcagcaggttcgccaatccataaaccaat
taaagaaaacaatacttcctatattgcgtaaactattcgaactgtttggactgaactcgg
tagaatcttttttttttctattttgagatgtgcattttggaaaattttctttttcggaag
acttttttttagctaaatcgcctatcctaatgattttggtcactaaggactcgcttgacc
aacggcagctgactcttcgacttctgatgacaataatgatgcagggcagagggctgggaa
ttaacacattcgcctcctccaggcgcgtgcctgttccacgttcccgtgcatttatcaata
ttccggccgacccaccgaccgggccacccgggccttactgggctaaccctcatggaagtg
ccaaaaatgtgcaacgccgcctgcggaaggaaaggaggaggaactgaaaaggggaggagg
agagaaacggacatccagctactcaggcacaatgggatgttcccgattcactgtcaaggt
aatttattaattcgacaataaaaacgcacgaattcttgggttcagattcggattcacatt
cgtttggttttgggttctgagccgtttggttctgagcttggggtgtgttgtggtcggaca
ctcgcatgtgggccttacaactcaattaaagttgcctgggtcctggacgctgagcctgtc
gatgtcctttggagatccggggagagtattttatggccatgtgttcggttagggttaatc
ttcattgacgcattgatagagttcgattggccgtaagtgagaacgttaagtggactggag
gcactaaaattccaataaaatttaatttttcgactaattctttaaaataaatgaattaag
agttcatggaacatttcagttactgttaaacatttgtaagttcaaaaaaagtataaaaga
aaaatctcttgaatctaaaaatatttttttttgtaaataatatacaaatagttaagtcaa
agaaagaaacctatttcttatgtaataattttcctttactttaacggttttattaaaaaa
tgttattgcagttttgaagcaacataaaaatattcttaagttcccagagtttgtggagtt
cttttggcaaccaattatttttagaaaatcttcctttgactgaaattttggaatatttct
caatggcatagttctctgcccactccagatctgctagattttcaaaaatttactctaaaa
ccagaaacccgctgaaatacatccactggcaatggaaaatcaaaggacctcggggggaag
aggactgttgcagtctggcggactcgcgtctgtcaaactgaaaaacgccataaatttcaa
ggaacaatggatgctggcaggacatgggggatgggttgctggggcaggggtagaattggc
acatgcacaaacggcacacatatgccaggctatcgatatgcgagctaggggtgagctgaa
cgggggtggctgatgccaaagaagcattttccagccgcgtaagccgatcagaaagtcgtg
taaacacaaaaagtgggcgagcgggacgattgcttttttagcagtcaatttagctgagcg
gctttcgggtgctgggcaaacagaaggatgcgcttatgtacatgccgggaggagtgagtg
agctgaggagcgggagcgggagttgcgcacttgctggccacgagggcaaacaaaaagcgc
aaacacgcgaccctcgcacgcgcaatcgccatcctcgggatcggacgcaatgttatcctt
tttgggcggacgacggagccgcgaaataaattcgtagggaaagggcccgattccgggaac
aactggcagccagtcctgacagaatcttcggttggcaaaaatccagagaaatttttaggg
aatcataaacggggcagggaaaaagccttttgtcgaaggatcgtttcagcaacagtttac
cgcttaccgtttgcagtttacagttcctttttatgtctttatgattattgcaattagagt
gggagggaagctccgtccgccgtcccgctcgcagctcgctgctcgcagcacctcatgggt
agacatctcatggacgtaattactggaccagcgtctcaaggacgcaggggaaattctcag
cctcggccggataactcgcgatgataatgggcgcgatgggtaggtaataagcagcacagc
aggtaggctccgaacggataactcggcgagtcctccggataacttcccctctcgctgcct
gcaaggacatttcgcagggaggggtggttcgaacagcaggcggcaaagcgtcatgcgcag
ggatatttatgcgctatgacgagcagcgtgtgccgtgcctcgcaggactttgctatatat
gcaggatctgccgcaggaccagctcattcgcaaactcaccagcgacgcgttcacatcgca
gaggttgcagttcaaagacgaaaagtgcatcatacatcacagacatggccgccaacagcc
actacaactactccgccgagaacatgaacatgtacaacatgtaccaccaccacagcctgc
ctcccacctactacgacaacgcctccggcaacggctactaccaggccagctccagctatc
agagctaccagggctactatccccaggagaactactcggagaactgctactactatggcc
agcaggaacaggtgccccaagtgcccgaggtgccccaggtaacccaacagcccgccaccc
ctccgcccaaggccgccaagcgcaaggccgaagaagatgccgcctccatcattgccgccg
tcgaggagcgacccagcactctgagggccctgctcacgaatcccgtgaagaagctgaagt
acacccccgactacttctacacaaccttggagcaggtcaagaagacgcctgcccccacca
ccaaggccaccgccgccgccagtcccgcccccagctacgatcaagagtacgtgactgccc
ccacgcccagcacctccgaggacgtagactacctggatgtctactcgccacagtccgccc
agtcccagtcgctgaagctgaagaatggcgactttgccaccccgccaccaaccacgccca
cctccctgccgcccgttgagggactcagcacaccaccccagtcgccgggggagaaatcct
cgtccgcctcgtcagctgtcagccaggagatcaatcatcgaattgtgacaggcccgagca
acgcaaacgatttcaattggtcgcacatcgaggagaccttggcagcaggtaaggatcatc
ccccaacaaaatatgagtttacaaatcaaaactggaactcaaattttgatagcctcttta
gagtttgacgaacaatgactaaccaatacttttattttattttctcttcagatggcaaag
actcgaaacgcacccgccagacctacacccgctaccagaccttggagctggagaaggagt
tccacttcaaccgatacatcacccgtcgtcgtcgcatcgacatcgcaaatgccctgagcc
tgagcgagcgacagatcaagatttggttccagaaccgacgcatgaagtccaagaaggacc
gcaccctggaaggctccccggagcactgcggtgcgggctatgcggcgttgctgccaccac
tggaggccacagcaccgtaccaccacggcggcaataccaacaacatcagcaccgccgttt
ccgcctccgccaacgccacagccgcctatcccgcttacaaccacagccacagcagtcatg
gttacggtctgctcaatgattaccctcagcagcagcttgcccaccagcagtacgatccct
acccgcagcagtaccaccaacagcagtgcagctatcagcagcaccaccagcaccagcagg
agctgtaccctctgccctaggtcccttgagtcgctagccaaggatcgaaactcggccaca
accaaagaagccaacgcacttctctcggccatttgccggtgacacgcaaatgccaaaagc
cgagaaggaagctgcgaggatgcgctgagtcgcacagttgagccgcactccctacggtgc
ccaggacgctcgggcaccgcaggacgagtgcgcgacagagtgcgcaagtgctgcgagcga
gaaactcagaaggaaagaatgaggacgagagggagagagcgaaaggctccttgctgcgag
cggaacccagtggctggccatgatgggttctcagcgatcgattagctgcggccacaaact
ggaaaaacacaagccaaaacactattatggccaaaaagacttggagactgataatcgttt
ttgttgcgggccaagaagcctcactgtacagttagttttagctaagttaaaattgtatta
gaatcatatttatttaaaaaaatataaagaaagtctatatattttattataaatattaaa
gagttttgatttgggaaaatggtaattaaaatggggaaataaagtacgaccgttttgaag
cttaagctagaaagagttgagtttatggaagtactaccatatgtagtagactctactaag
tagagcttagtataggtagtagtgagagtacttagtccattgtctttttgtttagagtaa
gaatttaaatggaaaaagttctaccacttgtggttagcttcaaacaaaggcaagtttaat
atgaaaagcttaagaagacaaccaccttcaaatcaatattataattatttaaaatttcga
atgaaattaacttgttcaatggatggatctgtaaaccaatgatctgtgaaagctaaagct
gaattatttcaagtcaaatctcttgatttatgtctgattgatttcattctttgatcaccc
aatgcaccacccagtgcatttcgctttaattttatccgaaaatcaaacgatttaatgttg
agcacgaatcgtgcaaattcgagcagctgcatttttctcgccttgatccccccgatcgcc
ctcggctatctccagacttttctataaaattcactcttttcgccagagaaacgtcccatt
ttggtcgggcatttcgggcacatctaccaccacatcccttccgccttcctccccttagcc
gtgtttgctcgtctattgaagtgagacattgattggtcatttttcattgcagacccgtga
cagttatgggtaacgcaatgcaaaagaaaaagccgggtccgggttcaggtttgggttcgg
gtccgaagtcgaaatgcacacacattttcctggggcatcatttattcgactcattaggca
aaagtggacagtgggtgaactcagtatcagtgagcatctgtggattttgatttgggtggc
aaatacgtttgattaagtaatataagtagtaaatgttaatatctatacttaattagtaat
ataacctatactgtacactatattatcatatatatatcatatattatattttagtcggtg
gttctatcttttctttctatctatctttaatttgatatttccttaaattctcataaaaga
ctaaaattttctttgggttttctgaggtcatttcatatttttgccaacattaaccaaaaa
tccttttaaaggattccttttatgagttcccaaaaaggcaactctttcttagccaacatt
aagcaaacgaatctgcagaacttttttatggttttccaagagtcaactttccctttcaat
cttttttttaccgattctatttgttcaaaattcctaaaaaatttcatggagtggtaaaat
atttacgtgtaaatgacgaaagagttacgttaactcttccctggtccttccccgaagcca
atccgttttttattctttttattcgcgttttgctttattagagagacctcggagacactc
ttaactcattcgcgaaccataaaacccagtaattcgcggaaggagccgtcgttgtgggcg
gaatccttttgcagacccggagcagtcaaggctgcaaagtcaatcctttagcgtaatcct
ttaaatagccaaaataaagcccgcctttgtcaaaacaaaggacctcgctcgcagaattcg
catttgcgaataggcgggtcattgtgtccacttagtcgcacacggtacctgcctcctcag
gatcgggttcggaacaggaatccttgggcttggtccgctcgagaaccctgtcttgaccct
atcctttcctttgcccaggactcagcctcaaccataacgatcgtaaaattatcctttcgc
aaacacgagcacacggcgaaggccttaagccggcgaaggagttacaaagtcataaaaaca
aaacacctttgtccgcgcagcattgtcggttggcgaattatcctttctgtcgccgctgcc
gaatccttaatccgcgacataccttcaaacagctagagaaggacagcaatataaacggtt
agagggagtaatgaagattcgcaaatggcaggacccttgcgaaaggggaaggacacgcag
gccaaaggccgaaatgcaaaagcgtacagggaatcgagaggtaagcctttagctggaaag
gattacattacattatccttatgtttaagataaacacggagcgtctaagccaaaacattg
gatcaagcgtgctattcgaattaactttgctgagctgggtaaccaaaggaagtttttagc
atttcctttgatttaagaatttaataaaaggaattactaattatgtttctaggcttcaac
cctcattattctgtatcaaaataatcccttagaaaattaattggatcagtttctagttat
tcaaggaaataaataccagaagttgaccgaaaattaaactttggagacacttttctgtcg
atattgaagccacttctgggcttgtttttaccttcgatcttcattataatatcataaaaa
tcgaaaaaaaatgtctttcgacttttgctaatttccaaaacggttacacacgatttgggt
aaaaatcaacccaaaattaaatttatcgaattgcacaatattttgatgcagatggaaact
tcttgacgcccagattcgtaaatggtattccgtttccatttccgattcaaaaaagagtaa
atattgaatacaattttctcaaaactatgattttggccaatttggtctttggtctggtta
acgatgagttccacctcgatttatatcaggaaaatatcaataacttggctaatactcatc
cgatcgacaaatgttatgccttcccaatcttatctatatgagtagaataatttttaaaca
aaacctgaccaactaaaattttagcaaaatttttcattttttcaaaggggtaacatcatg
attttggccaaaaatttaatcaacattttatttttctgatttcttaatattttgttgcag
atcgaagctacttccatccctgattcatatatggtattttgtttccatatcaaaagatcc
attttgaccacccctgatcttaacttggttaacaacgcattttcctttgaattatttcag
ggaaatagctataacttttctaataatcatcccatcgacgaatgttatgccttcccgatc
ttattttttcgagtagattcacttttaatcaaaacctggccaactaaaatctgacccgaa
tttcgcaatttttcaaagggtcatgattttgtcaaaaaatcgactaaaaattttatttat
cgaattcgataatattttgatgctgtttgaagctacttaaatccatgatttataaatggt
attccgtttaaaaattgacagagaaaaggcgaagatattgcccttagtgtgttttttgta
tatacctttgtaagaaattactatcctcccatcttagccaacttatgttttcttgcatag
gccaaagccattgacaccaatgataaggccaagagatatcatcaaaaataagctgataaa
gcctctttttgttgttcacatttttctaggatttcgtggcccttttcttattatagttaa
caattatattttaatcataccgtcccaaaagcctgtcagaattttgctctcgtcatatca
cagatatttgtacgacccgtaacatcggcaagtcattgtaaaggtcatcacttctggtgg
tggcgcaccctttgttgtgatggccatatatttatggcgctcaaaaagcaattaattgtg
acccaaatcaacagtttccgaatggctggcaatatcaacacggcagcccgatctaatggc
ccggcaaatgccaccgatctccacggaccacggagacgttggaatcgctatggatatatg
ttgtgtagtatttagtatgtagcttgtgtgatgggaatggtaatgagatcgagatcggaa
tggcctggtatgctgcatgagttatggatgtcgcccctgactgcttcatttctatgcata
gagttggttcatctgccgtgtactttccacggaatcttccagccgaacgccgatgaaatc
agcgccaaaacccaaaacacacatattaaactaagccaaacctgatagtctgccagcggc
tagatcagtgctgaaccctgccccaaaccgggggttaacataaatatggtaataagccac
tgccactgagaatattcgagccaagacacccccgaccccatcccatcccatggaccatcc
tcatgtgaggctgcgggatttatgggttcaccgaatgctttatggcgtgtcgctttgact
aatttatctgcaaaattcgacggcgctggccacgaattttattgttaatttatgattaag
ctgattatgcttgaatcgggcttgtatcaattttttccttttttatttatttatgttcgg
ctctcgattttttggttagatattcaaaacaaagagatagggtggactctatgaaagttg
cttcagaagtgtttgccaaacccaaaaataactcactaaaaataaattaattgagtattt
ttatgataattaccgatataaggaatataatatccagagattcagcgacaaaagcacaaa
tcaacctcgtttatggtgatttctttttaattaaaactgaaaactccaccgaaaattttg
caacaaagaaagcatcttgtaaagtaatcttgcagatatatttcaattattgttgttgct
gggcccaaatgctaatgaaaaatctgtttcgttattctgaaaatgagagcgaatgcgaag
aaatctgtggtcggtttagtttaaatgggccgtaaatgataattttaatttttaatcaaa
catatgcactgcgaaaactgcaccaccgccgacgagcggcatccaccgcggattttcgag
tcaaagagaccgccgaaaaacacatgagcagacatcctcagaatccgcggatggcacaca
aaacgttgcaccgctcgacgtagcacatcttgagttctcgtcccagggagcacgatctgc
cactgccaaccgcctccgcatctgcgctatatgactggatggctggcattatacttgggt
gttcatggccacgaatttttcgtacaaaattccatagtagatcttgggacctggagaaga
aacttgccaaggcgaggggtcaatttattgtgcttttttaaccaatatagtttaagttta
caaagtaaatgagttaaagttcaaattaaataacccaaacacaaaaaagtcaacaaaaat
gaatgattataaaaactgtacttctatatatcctgaatccattggctatcgccctctagc
gtcgttccaggagaaatcttaaattaatttctcattggaaataattttttaaattttcta
acaagatattttcgaaaatgggagattgatttatctacatgagcctgtcaaaaaggcaaa
ctatctacatgctaaatacaatttaagtgtgacttggcatatatataaaaataatatata
tatgtaatcaatcatatatataattaaagaataactaactttttataaaccaattaatgg
attattttactgcagtttttaaaagtatcctagcatcttacattcgaacagatagcaaag
accagaaccactgtatactgcttgcaaatacactgcttgagaaaagaatgttgctgtgct
tgtgttgctcaacatttcggaggaccctgaacagcctgcaaccaccattgttaaaaaatc
acaaaatatccttcagagaaactaaaatgatatacacataataaaataataaaaatatta
catttattttcgctatttttatttttaccctttaatttctctgttttttctctggcctat
ttcctttccattcaagggccaaaaaaaactatttcagacattgccatgcactattgttct
tggtaatcgaaagaagttatctgcttccctactttgttctcctaattgcggaccatgaat
gagtttccacggcccccaaacaatacgcagtgcatgtggggaaaatagcccaaatacgag
atatatgaacgtgtctcattcgacgaaacttcaaagatatccgacatttttgtttcgtct
tgcgtgagtcgtgagcgtgaaccggcaaaagttttgtatggcgcctctctacagttgttc
ctcaattaaacttttgtatagcggacgtgggctccccattcccctgcttttgattcgatc
caagttccccctttcggaacacaagcacaaacacaaagcgagaggccgagcaaatatggc
gcaagtaaacaaaaatatctggaagatacaattatacgcacgcaattcgtcaatcagaac
gacatttttcttttatttgctcgccggtcattaaaagcaacagcaacctgagaacgagag
aacaaatgtaataaaagtgccgcaaggcagcgtttcttttttgtttattttttggttgtg
tttttaagcgactgaggcaagtataacttggttttgtttgggtttgttttgttcgaagtt
cagggctttccttgggcaattatagttctgttagattgagatgctctctcctgggcttcg
gagctgcagtctcgaacgtttcgttgccgagatacagagatacaaaaggtaaactaatta
attgattaatggccgcgatcacacgccttatctcgcgaattaatattattcaatttaaaa
ctgacttaaagtcgttttcaccacaactaagagttgtcgcactataatggcgctcattaa
ttcccccagcgagcgacagagaaagagacggggctacgcggtgaaagagagaaaggtata
gagcagtcagcaagatccttttgagatctttatcggctccgatccctccgatcccgtcga
atgaatcagttgccgcaagtcgggcctcagataatgccaatggatcgcataactcaaatc
ttatccaggccctggtcctggtcctggcccaggccctggtcacatgagtccccgcaatta
attgagctgttaaatgtaagtctcggagaaacgaaagggaaaaattaaaattgacatccc
aattaatatttggctcgtttgcatgtcgggccccagaatactcggaacgcattacaggtt
ctacaggtttctccgtccatggtagtgccgccgaagagaagtttgtcttcggagagaccc
caaaaccgtatcgatttcaatcagttaggtgtggatatttcaattctgtcctcaaattac
tcttgaaacgaaaaaatatctagggggatcagagtttgtggatagatgtatttaaagaaa
agcattctaggcaagtaatatgtccatacagatcaatatttcaattatcagacctttaaa
cttttcattcggtgaaatttattaagctttctattctacaaatttcaactcctcagagtt
ggccagtcaagaaaaatatatacagaacccaattagataattgcattcctccggttcgcc
gaatgtatctcatagattaaaacattttaattacacgcatcgcttggcgggattccaggc
gggctgactgatatggatttgcttcacgcaacgttccggggatcaaatatgtataatgaa
aacttcaacgccattgcgggctccttacctctgacggaatgctgccagtgtttggccgtt
tttgggccagtcgtcatcgcagtcatccaccaagatggtaggcatttaagcccggcacat
acacaggcactgccatagccacacatacactcgcacacgcactgttcacacggacagggc
gagtccgagagtatccttttcgcttccttcactgactccggcctcccttcaggggcgtag
tgcatgataaatgtcagggaattcgtcaatgtcaaaatcagactgttacaaagcagcaac
ggcgtccgcagcgcaccgaagtgaatgaatgcggagagaggggagcggtggcggtgagcg
gatcaggaacaggagcaggagcaggagctgaagcggaaagcaagaatgcgtccaggatgc
gagcaggagcatcacaaaacaacaacagcttggccaactgccgcaccggattcgcattct
catttcaatatcatgcatttcaatattcacttaatagtttcgcaacgattgcctttttgt
ggaactaacttcaatgcactggaaaaaaatgtatccttttgaaggactttgcattttaat
atataaattattgtgtttataaaggcaatattttatttttatattttataatttataatt
agttaaaacttattagtttagcttagtaacttgttcctgtgcactccagagacagtccgg
aaggtgcatgggcatatgcagtttccatggcctgccaatgcaaaatcatctagtggaaat
tatggtgactaattgcaccaaattaatcagctcctggcgcccacaacgcaagcaacaatg
gcaatatgagacggcgtgtgcagtcgtggctgttgagtaactggctagaattgaatttga
tatgctccattggcaccttacctcatgtcagactcaagtcggaataaagcaattaaatta
gttagctgtccaaaggcgttttctattactgtatttaaaaaattaccctttaaaaaatcc
tctgaaaaatatcatctaacatatttcctttaatataaaaaaagcttaagggatgcttga
attccaaacaatattaaacacatttccacttccatataagcagaaaaagcaaacattttg
tctgtcctggaccgacaaaaaacaaaatagccatgtccattggcgagtattttgacaaat
tgcccgattggacattgaaacattttatctgccatgtcgtcgatgccaatgggcgcagtc
cgaagagaggagggatgatgggcttgtgggtgggtggtggatggcgcatggtggatagtg
ggtggttgctgaagtgggtggaagctgagaggcggtggtgggtgggagatgcgttgggtc
agtgcgtggcattttggtcatttatatgaacactcgtcctttttcattgccagttggtgt
gtcctttttgccccagctcccgttctgtatcctcctatcccgctctcgatattctgctat
ctctgtctgggcacatgtgtgcttccaaacttccaaactccaggccaagccagaccaagc
cgaactgatccaaagggccgccttcgggagcacatcgtcatggcgaatgacagattagca
gagtcccaatggacatttgtaaccgaatggagactcttgtgtgggcggtgagtgcacttg
gagaaaatgtatctaataactagcggtttagctaataaataataacgtcaagctctaata
atgatctaagaatctatagagtacttgtccctttttttctcagtgctttagaagagttgg
tagttgggtggtgatttcgagtgtaatttaaattgccaggctggacggaacgcagcgctt
ctgaccactgcccaccttgagggtccctggagacgctcgccggtgggcgctccttatcgg
ctgtgattactttctaatccgtgacagcatcagagccgctcgggtccagcgttgacacaa
acaaatggccaaccgacagtggatgtggcagtggcagtggcagtggcaacggcagtcgga
atgacagggcacatcaaacggggccagagtgaaaggtattaattgccatcccaggcgtcc
aaccgtccaggtaggctggcaggacattgtggtgggtgagagtgtttttaatgtgaaagc
aatttcagcaaatcccatccagcaagccaactcaaacgaaagagccgccgcatacaggcg
acgggtgctagttctttggttattataaccaaagtggccataattattttgatgttgctc
cgtaattagtgttcgatcaggtgaatgaagggccaaggggaaatgggaaaagggaaagtg
aaaaattgcatttcatgcgtggctggctgcctcaacaaggaaattacgcacccatacact
gaagagtgaaatgcgtttgggagaaactaattgctgacattcggagcagtgcaacaaaat
ggctgagttaaatggaatgaatgaaagttagaataggattcaatacgatacagatcaggg
agttaaaagtaccatcgaccccctctcttttagccaaatacactaccgattggctcacac
gcccccgcatctagacaaccagacacccagacatctgtctaaattgaatacaccttgggg
ttagggggtgcagaagccaacgagatcttttgccatttgaatgcgtgactctgtcggctg
ttgaataatggccgcaactcccgttgacgagcacaacaaatttcattgcaacgtctcata
ctatcaatgtcggcaatatgtcaaatataacagcggctgcagtcgggcggtggagcggca
gatcggagcatagacagcgggagtagcagccacgtgatgcaaaaaaaaaaaattaaatta
aaacaaaatgagagatgcaggagctgctgcgatgcacaggccgaggcgcatgaaaattca
ttttgaaaactgctccccgttgccgctcccgctcccgcatatgaggcacaaattaataac
gacgccaacagagtcgacggcgcgacgaggctatatggctttatatctaaatgcagttgg
atgggcagccgattctaagattgagatgagctcgtgatgcatcagaattcttttacaaaa
aattattggaatcatttaactaaaaaagtattttggtttgaatttaaatttaaagaaact
tttagtggattttgggaaacaaatagtttcagaatctggttgaattattttgtctaccat
tgctttcttagacaaatagataatatggtatatattacaaatctccatttaacttccatc
ttttgggacaaatttaaaataggtagtttataggacaagttcatatattacactttaagg
accttagtttcttacactatttctacatgcctaagagatgtttctttttttcccattaat
ttatttttatgataattttttaatgttgttttttacgaaattccttttgtgtcacgctgc
cacatgtatcgcggatccaaatgcagctcccccgacatcaaagaattcacgtcagcctct
tcccattggcttgtttgagtgacagatcgttctggcagaggctttgaagtggaacccgtg
gcaaccatttaagatataattaactcggaatatatgcacgccaaaatcggcgaggaggaa
taaatggatgtgaaatttgttttcaatatcgaaagaggcccccccagcgaatgccaaaca
aatgacaaaacataattccccattatgtgggaaatgtgttaacagagaaataaactaaca
aacaaacagaaagcccccaaacaaatagcagtcgaaccgtcgagcgctggctgagaaaga
atcaaaactttgcccactgacaagccactcaactcactgacattgaaaacaacaacagcc
aaggaaaacaaactcacacaaaattagattaatttgggtaatttgaagtttcgttgtaat
gagtttggtcagtcatttggctttgacattttcgttcatttggctttgttgtcttcattt
cgagggactcggctttgtcaacgattttcttatccccctagccctcaacccaacccgtcc
ccaataaaaaaatccataaaaaaaaagtcaaacacaaagttttattcaacttagaatctc
cgtcataacgccacattctgttcgcctcggatgctgtttgttcctcgatttattcgactg
cccgaaatgttgaagtcacccattttttgagtgcctcgagcgacatcagttccgcattca
gagattccgactcgcctgcagttgcatcttggggctggctgggcttgtgggctcgggagg
gggcgtgaattccggggagggtgggacgagcgtgtttcttattatttttcgctgattaat
cgattgtcggctgcgtgtcgctggctctccctgcctccatatgtcatccccgctgcagtg
ttcggtgattcagacacttgtcactggaaaaatgtaaacatgaaatgcgtttatgtagaa
atgtaaaaaatatcatcgcaaaatacagaaatcccccttgttacgcgcgccgctggcgct
gcactttttcatgttccaagggggggatgcaaagttgctgcgaataaaaaatggtttaac
acgacgcgtctcagttgagagactccctccgattggggggccattgcgtaagggaaaatg
gattatttaagaagggttttttccaaaaaatgctgggctaactaactgacagattgtcag
ggatttagtaaaattcttagcaactaaaaaccttttcttttcgttcaaaacccatcacaa
atttcacattcaatgcctaaagtaattgattcgtttcattagtgaatattcaaatttaaa
ggcactacaattctatttgtattttgaaaatgaaagcgaaatgcagccaattcccaaaag
taacatttttttccaaaaccagaccagaccaggcaaaaaaattcgagcagcccggattgg
gtttccatcgctgccttttgcgttggccctgctcattgttttccgagtgccctgactccg
gttcccagtcccagtcgtagtccctcatccggactctgaaccccgactcttccctgcggg
ctccccctttagctcggggttccagatcccggctgctggctgggctgcttttgatgatga
tggcatttcctttggtagttgcgtacgtcatagattaatgacagcaattcatcaaaatca
ctcgatggacatgacgaacagccgaaaattcagcagaagcagtcagccagtccagtggct
ctaagggagcaacctagaggtcgatactgtggaacagagaagggtacaaagccgccctgt
caaagtggcacatttttggtttttcagtttatagcattttttcctttttttttttggcat
cccaggtcctgaaagtttttttttaccattctattttattaagcgttaagaccaccagag
ctaatattgtttgcttttgaacatattaaatgcttacaagattaaagcgatctaaattgg
cacagatatggatgggtttggagaatttttacttaaaaattatcaactaatttggaggct
gatccaaatcaaaggcgtcaaagtgcatcgtctatgaagacgcagcgatcgatcaattgc
cggaagagcaggcaactcccggcaaggtccaatgacaacgcttctatgaatagaccatcc
cagcacacttaccaactagatggctgcctggccacttagcatgaatccggcattagtggg
aagacatcgacatcccatacaagacacttgagatccgccatggaagagggggatttggga
aagcggcgtttgcttgccacgtttaattaacaacaaaagtgtgactgcaacacgtcctcg
ctgcacagagtgatcactgtacagtgtacacctctcgctccccagacatctgtgagtttt
tattcaaaactcttgtcgcctggtcgacggcattatcggaaactgattaataaccgatgt
cggggccctggcggcattcccaaagtgtgggttcgtgtttcccactgattgtcccgtccc
ccatcccaaggcgggagatcttgttccgagctgtgtattttgtcttgatctgcaagaaga
ctctggtgctggagcctcttgcgaccaaaaacacgatctctgaagtgtaaaaataaatgg
ggagagggagtactttagataaactatttttaacagtattttgattaatcagagaacccc
aatatttgacaagaaatatttgtttttcggaaatgagcgaaactgcaaagccatttatag
attctcgaaatcaatcagaccataatcactcccaagattaagatgcctcaaatagaggcc
ttggcatcgattcgagttttcataattgttttttaagtgccgcacaaattacttaatcac
gttcggagaagccctgggcctaagactcggactcgggaacgagttcagagcgtccgatgg
ctccttgtggggatggcgatgtcctggcctcctgcgattattcaactgttttgtttgata
aatgtttttatcaccgcatcgagttcattcagtgccagcagcgcttaatctgaatgccat
cgtcaactgatggcagcgcattagtttgccacgggcccaggggcgtccgaaaggggctgt
tggttgggattggggttgggggtgctgggagaagctgtgggtttgccaacggaagtttca
ttacagtcgctccaaggaggaaatgaaacgaatgcccgtccggtctccactccttgccgg
cgctgaaatcgatgcgtatcttgagtgatgatttgcggtgtgtgaaaagttagagttgaa
agtttgtggaaaccataaaataattaacacttgattattattcggggaccgaaagtttcg
cagcttggcttaagtgtcgacatgggtgacatcgatttaatttccacgccaacttcttcc
tcgaaaactattcgactgcaatctaaaaacagatttagactcggttggctgtcagcagca
gaaaggaggagcgctttagatgcaaatttctgcactgcgagatggatgcaggcattaatc
tatcaaatttccacaccctagtccccactttttttgctcctcagcctttgttctttctaa
taaacttaagtgcaagttgcaagccggcgacaaaagcgccaaagacaaaggaaactggaa
taaaaaattaacgtcaaacaaagaaaatccaccattattatgtgccacgcacatccacat
acaacacaatgcgaataaaagaaatgcggttcactttgcgacatttttttggggagctcg
aaaagtatgagactatgtttgtagggtttactgggagctagagctcttttataattcagg
agccagacttgaggtaatcaacagatgatatttataaactaaaccaagtcaagaaaactt
aattcatattcagaaccgtaacgagtagcctcttagagttctgtgcctttttagcctttc
aatacttgtgtcttctgaaaactttccgaaaactcttcgatccacccaaaaaggacaaag
cgccaggaactccgcgtttcatccctgccaagggagtctttttgggcaacctatagttcg
ctgtgttactgtttttccttccttagttttatttttttttgtagtcctgtagggaaacaa
gggtgacatgatggacagacgtcgacgtttttcatcaacgctcgtcatcttgtgtcatcg
tcagaaggcgacttcctcggagacttccaacaaaggactcacgcactcgaaacagtgcgt
acggcggccattggtggtggctggcgggcagggtggtgtggtgtggtgtggtggggatga
tggctgtgccactgccgccatggtggtggtggcagttgtgcgtatttttgtgtcacattc
caatctatatcaatcttgtgttcgcaatgacggatggcatttgtcaatgtcagacatttt
cgttttccatttgagcctctaatggcagacaggcagagaaagcaggcgcaggcacacaga
gctcctgtttcctgggtcctgtgtgtctgtgttcagcccagagtcctgagctctgggcca
gccttaaagtcagctctgggctgccacttgccacagtcagcagcgcccacgcccacccca
aatgctacgccctcgacgcatgagtttgacgaatttgatgtcaaatattttccttgtttc
ccccagcgttttttttttttatgaaaagcgttttctgggaatagaattggcttctgtggg
tgcgctccgcccttgccacaagggaaattctccaacattgggggtggttgtgccctcaca
ctcgcttaattcttattagtttttgccggcaatctgtgtttaggccggaaatcagtaaat
gtgtttgcactaagtgtttttgattcacaaatatttgcattcttagggagatgttgggga
ttcaatgctgggagagatcttcaaggatgtagaacctttaaatattacttaaagtatagt
aagtacagaatataccataaactgtataaggtatcccccaggacctttgtttaaacccaa
atattcattacacttcgaccttcgaaatgagcctcttgctacaaattggaaaatcattaa
tcacagggttaaatgtttaatttagcagagccggtgcaggacagttgccgtcaaaacaaa
cactcgacatcattcaacattaagtaatgataaaccaagacctgcgtgtccctataaaat
atgaagaacaaacgaaacaatgatcggaggctgagcaaagtaaacagaaaccacccgcaa
atgtgtcagccaggccgaaaacagtccaaacagaaaaccaatgccggcatggcccgtccc
ggccaaaataaaaccaaaccgaatagccgccgttttgttggacatcattaataacaaaat
acaacgagcggagcggccagaattaatgaatgcttatgagctggcactgccaaagatgtg
ctaaacgcacgtccagccccagaaggaatcgaatggaacggaacggaacggttccagaag
agatctctggccagtcagtcggagcggaaattaatgaattcgcccgaaattaaaaccgaa
aaacaaaaccgaaatgcataaacaattgaaaagtgtgtcgactgattgggcggactggga
tggcatccacaatcgaggtactggtaccatgttgtctgccctgttagagaccatccgaat
cctttggcagcaatcgagttcgagtattcgagtagacttcatgtcgacattacgtttgtt
tgatcgtttcgagtggagcgaggcacgcggggcgttgggtgattgatgaagcccaaacgc
ggatttcacacccagccgatatcgcatacaaatcgaattaaagacagagccaaacgatgg
ctaattaatttccaccaaatattgataaatgattcctcgactggcaatgcaaatcttcgt
cggaatgaacctaaaagttcttgttccacagaaaataacaaatagttacaagttagtctg
ttagctagaagttatttaaaatttaaattcatctttttaatactattctctattgaaacg
caaaatatcacatctagaaactccaaagttagtcacatttttctcagtgcacttcgatcg
agggcctataaatagacggccctgataaatgatgtgccgaagaacggcttcaagtgacgg
gggcaattatgcgaggagccaactgaggcccaaatgacaggtcgattgagttaacgttaa
cgctaaacgctaacgcctgctgcccctggatcttccatggccatggattggcaagaggct
ggggatgagccgaaagggaggagttgctgcatccagctaccagctaaatttgtggctatt
tctgtaggagcgtttaggtcgatcgccgcacgatcgatcgccaatcattaataatccatt
ggaacaaggtcttgtagcagaaacagcagcagacggagtcttcggtggactggtatctgg
taccagggccaaacaggtgtgcccgaccccctctgttccggcgccccctgccactggact
gtgggctttcgaaatcgatcatcgtcacgccgctgccgtagtcgattaaagtgagcgaat
tttcattaccagaattcatttatttcgctaaagaaaaatataattaaatatcccgttgat
tgtgttgcctgatcgtttctttttttttcgattttggcttatgttttggctttcaatttt
gtggcttcaacctgagtgggctaagaatagacaggggccgggaccacacacacgaaattg
gtaatagagattgtttatggaatgggaatgtgaggctggtttctggcaattttaattata
aactttaggcgatgttttggtggtaattagaagtgtaattttttaggcacttaacttgcc
aacagaaacaaaaattttcatgtaagtactttataagattttggattgaaaagcctttcc
tgatggtcctttctgatggatacttgacttttaagttctaaaatacttacagaaaaatgg
tcactattttatcacagaaccgattgtgcccacgatgaaattgaaactgaactcctttct
gcccttaactaaaatctatctccattcgcatctggctcatcaaagtcaaaagtcaaaggc
cataaatctccggcagacggacagtgagcgacaaaggataaagtcaaaacacaaaacaaa
cagacgccctaccgcccgcccacgcggagaaaggatgtgtgcagagcgaagttttatgat
ggtcagtgtcaatggcgattgacgttttgaaggacatggactacctacggcaaggattac
aaaggattgccgaacaatcgaatgggcaatatttgcatatccatttgccacgcatcccgg
aaaatgtcaaggccactcggcaggaacacaatgggtgaaatggaagagagtgtaagccgg
tcctctaagggtgtcaaaggttagaggaaggggatatcaggcgaaagaagaacaatagta
cggaggactatctccgctgcaattgaaggacatgtgttgacgggtcttcccgcttttagg
ccgttccatttggctaatgactccacttgggtcttggcattcggcggttcaccagttgct
aatgtgagtcgggagaggactggggatccctggctgcgtgctgcatgaaatggctgcaca
tttgcataattatggtaattatcaataaatattcattagtgtgagactgatgcttaaatt
taatttacttttaattagtctcataacaattacgagcgagcactttcggggcaacaagtt
gcctcattgtataaaataaaattgtctaaaatttaagttcgcatacaatttatacaaatt
attatttagatgaagggaacgaaaacacaaatcaattttgttcacagtcccagtaagaat
aaaccataaacctaaaggccatactgttttctttatttaagttaagaaacataaaatatt
gaaatgaaaaatcgatttccaaatgatctgcccttatctgggcaactcagtagcttttgt
tttaggccaccgaaatgaattttaaatcgctggcgtacgacctcgcaggttaaatttaac
ctttattcaaattcgttgcatttgttgtgtaattaaaattttaaaatctaagctgagggg
ggaagatatccccctaaaccgagaacccaaatcagccattgacctcacgcagctgggaaa
aggctggaaaaactggttttccaactcatttgagcctggtcaggccggcatgcaggcgat
aaattttctacctgtcaatagatgagcgctaccttaatggcatccgagagataaaccggc
agttgcctttgattgtccactgtccagtatacacctctcc
