# Supplementary material for: SMCis: An Effective Algorithm for Discovery of Cis-Regulatory Modules
Source: PLoS One. 2016 Sep 16;11(9):e0162968. doi: 10.1371/journal.pone.0162968 (PMC5026350; doi:10.1371/journal.pone.0162968)
Supplement: S1 Datasets — (ZIP) [file pone.0162968.s001.zip › dataset/Drosophila/ftz/dere_ftz.fa]

>scaffold_4770:2920525..2960524
aaaagctttgccactcttactacttctactcgcagcccaactagtttcaagcatatccca
atcctaaagactctccgtagaaaccatctaggaactctgagcactccatcatcgccatca
tctcatcatctacgtcaccggccctgaggccaccatcttaattatgggcgaacaaagcac
ccaaagcagttatgtctcctacgaatgtcaccgagctgtttgtcgtcaccattacggatt
ttgtacccaaacgagacctggccataaatcataatttttagcgtttgttgtcaacagggg
cgtagcttgtgtgcatgtaaacacgccgctctagaacctcaatctgcggtacgcacgagt
tcaactctctctctcaaaaaaaaaaaaaaagaacagaacaaaaaagataaataaaggtat
ttgcgcacgcgcagtcacactcattggcaacacttgttgtccctctcacgctacccatat
ggtggctcaggaggaagcgagagggcaagccactgtgtgcggacccattaaaaagtcata
aaaatttgtaagcacctcataaaaatagtcataaatattattcctcttcatctttttgag
tctttttctcactcccgaaacatgcatctccttctgccgtggcaaccctcgtcacagttg
ctgtttgtggtttgtttgtttgtttgtcatggctctcataatttttatgagttctccaat
tgttttcccaactgaaaaccaatcatcgattccgatcctcgctgcgagcggccatttgtg
gttcagcttgtcatctcatcttgactgcgataatttatgatctcttgcgcaatgtttgag
tcggaattatccttacagtagtcctgtttctggtgaaggacatcttagttgtgtaatgtt
catggtttggccactgtttatgggcaatcctcgattggcagtcgtgtttttggagaggaa
tttaatcggacatctattaggatagattggggtagaaaaccgattgacctttttgagacc
attttttgattttgcctcagatatttagtattagctgtatttgctcacagcattcacaaa
gagtaagtatggttcgaaaaatttgttttaagtctaaagcaatttctttaaatattaaaa
tgctgtttcaacctcttttgtattcatcatttatcttggggtgtatcttcatttcgttac
tctagcatttattcttgatattcttttctattcctgacagaaatgcctgccatttttgcg
gccaatagatgaacgactcaagcacaaattttcagcttgcgtgcttgcgattttgattta
taaatatgaacgagtatagttgaaatatttgaggggggcgtcaggaagagcccgggttag
gccatgatgaatgtctccgcaaggcgcaggccaaataaattacagcgctgcagaagacac
ttaaagaactttggactggcccattccctccaattagccgactgcaatagactgcaattc
ggagcgggattgttactgtctcagtgttgtgcccacattatgcaatcgagcagccagctc
tccagctctttgatcttggcccaccctcggcgagatgggcgaatgaaagtgacctacatc
aagtggaatttcatccacttactactagagcacatgtgggttgccatcccgggatgtaga
atactgcccaggagcatcgtcttcactcggtcattggcaaagtcccatgaagttccagcc
cagtgcgtcttttctaattttacataatttcaggttcgccccatggcgtcttagccagca
tgagttcgagttccccggatagtggccaagcctacatatatcgtgggtatttcttcatcc
ctatccctacttgggctcggtatataacgctatgtgtctggattaaccttctatatgcgg
cgcttgttaggcatttttcattcgctgtgacatttcgcctttgtgcctcttaattatttc
aaaagcggctgcatttcgctttaatgaagtgaaaattccttgcgttgataccgcacacgc
aaccttatgaaaaattgctaaaacacagaatacagaaacaaaacccaaatatagggaaat
acgagtatataaaatgtagtttcgcggttgggtcactggcgataaaaatatattttattt
atttatttaaataaaattatttgttatggaatgtcttaacagccaaacagcccaaataat
taattattaaaacgagctattagagcaattatcattttaaaaatatttttttttgaaaat
tgtacttttgttgtgatgctactttaaacttcaaatattcaaattgtaaccttcaccaat
ttaaaaataaagtcgaagcgggtaataatatatttacttgaaaaaatacgtacaaaacat
aagtttgtagtacaacatttaatgattcatgtgttaaattactttctatcaaaatattat
taacgctaatatattctaaaaaaaataagatgttttcaactcgttttagatcaaatatgg
ctatataagttttgggcacttaaaaaaaaaaacaccaaaaatacaaaacaaaaactgaaa
gcgtataaatatcctttagactttcaatgactgttttaacctgttccaaagcgcaaaact
cgtttactcacaatttcagttagccgacggcgttcacccccgttgaagtgagtttgtttt
ctgattttcactgcactgatccacgaatttcacttgtgctgagtgcggaaatcgctgtgg
gcgaaaggtagatattctacaaaggtagaattgtcacagccagtcggatatctgggaaat
taaaccgatggcatcctgagggcaagctggctacactactgcgttctacctggaggcgaa
tgtttttgatgattctaatgggtaactggccacaaagggctaagtgacggatttggacgg
cttttggtatcacaagcacacacgcacacgagcaatttgtcacaaatctcgataagtatc
taagaatctgcgcgaatttcacgccgaatttatgactgtccatcagcgccagcatcgatg
caaacacatttcagtccatccatctttcgttaaaatcgaaaagtatttgagggtctttat
acgcggcacagctgagtgttggattgtttaagctgcttgagctattttttatttgtgttt
tttgttattccggtgtatccgcggatacgtgctcgaagcgccaatgtctcactttgactg
ctcgggcataattcaaatttctgagcatcaataaaaaacacagatacgccagcgctctgg
ctcactcacactgctccatttcccccgtccaattgtatctgcgagtacgagcaagtagag
ctgtacggctatacagctacaaatcgtcgtccaagtgcagcgttcattattcgaaaagtg
tgcgagagagataacggccattgcgccgctctgccatctcgttcactcttaggcaagtgc
tgaaactacctttgcgggcgcgaagaacgtttcgaatcaaccgccaaaccagaaattcgt
tgccacaaagtgtatctcacggatacgtatccgagacatcggtgtgtgcgtgtgagttcg
aaagagcggttgttcgaaaagcaccgctctccgcttttcgaacaagttcttattgagaga
gatcgttactcactcgggagttcgaaaagcgaatatattcctattgttctcaccgacact
gtccgtgtgagatcgttttcggggtacgaattataaacattcgaactccgtacttttggc
caggacgggcaagttgggataaatcaagagtttgggactcatttggggctttcggagaag
taaaagcagtctacaatctacctttattttggattttttacaattattttagttaaatgt
gcagttggtgaatatatgattttgaggtattggaacgaagtaaagtgaatagagatcttt
ctgcaattgctaaaatatatatatgtatttatgtatatatattgacttttttacaataaa
ccactaatttatgtcttcttgttatagaaaaatcctttatattgatatgtattttagaat
ttgtaaattatgaagacaactgaaacgcatgtttatgtgactgtaaaaacactcttaaca
tttttttacttcagaaggatttgagttacacaaactaaaattttcatttaaaaaaaaggt
aatatagataaaaaggtacaagttgcagttcgatttaaagttttaccgatggtgtcattt
aaacattttaaatgaagtgcaacactttttaattctcttacattcagaatttagtatttt
tatgtttgttattttcttacctttaagtggacgatttggggaaatccaataagtggctac
gagcaagccgttgtaatttaagaagttttcagcacttcactgtatatttttattttcgga
ttaattgtatttgcttttagcactgcactttaatatcttagttattagcgaaggtaagca
ctttgagaaattatttctggtgggtaggtaattccgctcctatgtaaaggagttagtcgg
tagagtatccgctatggggagaccatggcaccttgccgtcgccaaagagctttccatgga
atcgcaagactggctttcaagcgaaaacttcgcggattgcaaacgcgtacgaatacgagt
acgtatatctgagtatttttatatttgcagaagaccgagcgcgctgcttggcgactgaag
tgcgccacgttcgattcacgtttgagccataaaaaccgacaaaacgaccctctacttcgg
tgcctttgtgtgcgtttcgaacactgtaaatcatttgaggacccagccaacgagtgcgaa
cgagaggacggacagtgcgcattttcgaaaaccgtgctgtcccacttgcacccacggcag
actccgcccccagccttgatttatgcgacgagggtgccacggcaaccggcctatggcgct
ccagcttttccctcggtttggggaaaatgcgctcccgggaaaagtgagaaattcgagaaa
agcgagaaaaaacaggtagttggcagccactccaggacacatctgcccctggttcacgct
ccagattaggccgaaatcatcctagattaggcgtctcccccactttatttgtattcaatc
gtggcactgttccgctaaatcaccgccacattattatttcgcattattattttataaacg
ttccgcaccgctccgcgttcatttccatttttattggcctggcaaaatgcaaagtctcct
cctgaagcttaagttatgcctcctttaaaacgagctcgttggcagttgtctctgaattta
aatttattggtctgtttcgggtctgcggatcgggttgtttttggaccgtagtcaagttta
agttctcatgattcattcggtatcggggcttaacgattttgatttgtttggctaaatgcc
ttaattaaaagtcgatttcatatttgctaccaacattccagattcggattcagagctgaa
caaatgttgtttgatttcggcgccatttgaatttgaattcaattgattagtttgtctcgg
gtttttaaagattgattagctatttttatcataaaaacgagttgctggtgaagacacacc
caataaagatattgaatgagattattgttttgaactctttttttttgaatcaaatgtttg
tgtttcgtaacctcatacttaccttaatgcatcaacacataaatagcttaggtcatacgt
aatagataaggaaaagcaaaaggttgttttataaaattgtgagcagtgcctaggtatttc
tagtaagtgtattcaataaaagtaaacttaactagtaataactttaatgcgtttaattga
aacgcacttataaaatgttatataaggaagttagagttattttaagtgataccgtgctat
aaatccttttcaagtccagaaacttaaatcggcgatgcaagatttttatgtatataatct
tattcaaaaataaattcattttttatattcatataaattcatttttggagtttaaagccc
aggtttatgaaacaattcgttttgttcttgtgatagaacatgtgttcgttttcaaacaca
catgtcagctctttttagttagcccgcatatcatctgcaaagcatataaaagaataaaga
aaaaacaaaagatggaaaataaatgaaaaactaaaaaaagaaatcataaaagagacgcct
gcgtgtacttctgtaattggagttgatgttggcgatgccagcgggcagtcagagccagat
attcgtatcccaacccatagcataccataccatcctctcggatcccattccattctagat
ccatggagggtccccagcagcatccaacatgttgcaggcgatttttcatcatcgcttgca
tgttgcctccgattgtaaatgttgcccctcgcacacactcgctcaatttttaatatgaaa
caatcagcagcgtttgtagtttgtttttagtcaaagaaaatagcgcgtaacgcgaagtag
gaatttttaaattaaatctgaacataggaaaaacccctttgtaacttttaaaagtcactc
ttataaattcttaaaaagcaatgttaaattttaatgtaacatctttaaatcatactttgt
aacaggcggttttttcatttttatttttccaatcatgcaagtatttactaaaagaaacat
tttcaggtttcctctacgatactttattttatttggtgttctgtgtgtgaataattaaaa
aagcttgaatcaatgtaattataattttgtctcagtgcatcaacggaaatgcaacagcaa
cagtttccaattaaacgatccaagaaaaatgaatacccctccccgaaccaaactcacgac
aattcgttaataccttgccatttgagttcttcacgcatccgtaatggaaatggaggttct
cgaaattggttggggatgggtagtccgggtctacgagtagttgataaataccctccattt
gggggcaaacacaagtcggtgttagtcgggatataagctgtatctggagcgcaccgaact
cttacagaaccaactgcagttggcgatgcattgagagatgcatttacattaaaggccaat
ttaaattaatttcctctctctgctttttggcagctaccagttttcagtcctcggtctcca
gagtccctgcgtcagtgtcagtccattcacatttgattatgacaaacgttgctcagctgt
cagacgagctacttagttgaacaagatggctggccaagttgcttggggtgggggaggact
tcttggtcttgatactgggtgagtggttttgcagagaagggccttggaggtcattaggag
gagacaacagctgagcttaagcgatgagccagggcaggaggtgctggtacacacgaaagg
agcagtaaggcacgagatatgactatgtgatctgtacctgcatattttaaaatgtgttat
gtaatttttttatgcggtgcacttaccaatcaattctgtcgtgttaagtggcgcgtaact
tgggccttacattttactctatatgaacatttcctcctcatgacaaactatgaaagtcct
ctaaatattgttaaggttgtaataccaaaatgtattgaatgtaatacacattcaacagct
tgccattatgagttattagctttcgcgagactgtatgagaatatatttcttttaatttca
taaaaatatttttcaatgcaatctacttcataacgttacataaacttatgtacgagtata
tatatataacataaatataatgtatgtaaataatggaagtcctaaagcattaaatcacac
ctttaaagattccattttgaatattttcgagccgttttgggaatgcataaataaatcaac
aaaaaacagcaaataatacagcattcaacgctgtgcaaacgccattttgattgaattttt
attcgcatacacacatcccccaaaatacatatacaaggaacatcaggacacattgccagc
cagccagataaccaagctttttccgcagtgggaaaagctttaactgtatattgctctcgc
tttggccgcagctgttgcaggacgagatgattttcggagggggaaaattgggagaacggg
actcggggaaggaggcgaggattgttgcgcatgtccttagccacaagctaggaacttgtg
caatgattaattctccaggacagcggcgaaagttgccacgaacctacaagtaactttaaa
gaatccttaaagtgcaaactaagaagtgaaatatttaaaatggccggcaagggatgaaat
gcagctgctcattctcaagcagcccctaggattcgttcccagctaaaatcctgacagcaa
tcaatcagatcgcaacaaaagatacatagtcagaaaaaattcccgactgcctgctcttga
aatactgctccaaggtcgaacttttagctgagtgtccttctaacaggttcttggcattgt
tcaacatgttccagttgtagtttttagcaaatgcttgccaatttcttagccgaaactcct
ttcgcccgattcgaattcggatttcgaagccgaggctcatttgtgttcattatcgtcctg
cggcgcgccgccaacggaatccttctattgcagttccctagcttcatcgttcttcgccca
cactatgcgtgtgaacaatgcgggcgttcacttgttcgcagggttaagctacatgtgtct
ctattgtgtccttctgctctacttctggcctcctgccgccgctaatcagcgtcgctttaa
ttagtccacctcatcaaggccacattaaagggaaataaggattgcagcagagttcggaat
tagcaaatgagtcactttcgtcacggttttaagatacttcatcttcggctgaactgcgta
aatgatttgaacgaaaaggtgctgcttcttccatgttttttaatggtttaatgtctttat
atttatatctattactattacaaattaatttttacaaataattaatactgtaaacagaca
aatttgtgatcgtagagtaaaagggtatacttgggtaaagtatgtaacaggcattggaaa
cgtttccgaccatataaagtatatatattacagatcaggatcaatagtcgagtcgatctg
gccatgtccgtctgtccattcgtctgtcagtctgtctgtctgtccgtatgaacgtcgata
tcgcaggaactttagaagctagaaagtaaagattaggaatgaaggttacagggacataga
cacagccacgtctacactttgttttgatattttttcatttttgtattagttttgtaaatt
cctatcgatttgccaaaagtcttcctgctacgccaactacgcccacaaatcgaccaaaac
tgccatgccttctgaaaactgccacttcggaaaaatgttttgatatttttacgtaatttc
tatagatattccagaaaatgaagaaatttcttgttcgcccttccactagctgagtaacgg
gtatatgatagtcggggaatacgactttagcatttattttgttttaattaaatcttatat
tttaaattatttcaatatcattaaatcatattattcattgtcgtgtaatgggtggatata
aatttctgccgcaacaggatgtcgatgtgaagctatttgcttacagaatataatatcgaa
aattttggagccatttcaacaataaaatttttgaaaactaagttacatacacatttttta
agaatatattaaaaatgttgcaaagcattgcaactgtacattgcatttgcaacatgtgct
gcaatgtatctgaaacagtgttgctgtaaggaccgctgcaagcagtgcatcctgctatag
gatgggggtgggtttgtgtccagggcaggcgaatacatgtagtttggaaaaaactatttg
tagaatgtaaagaattatttgttctaatcagctgaactataaactctatgctcaccgatc
caactggaagaatattatccttgcattgcttctagatttcatctgttcacagatgccgct
attcagtagtgaagtacgtacaattttcctggcataaccattaaagtacgataaaaattt
gaaacaaatgccaatccaaaacatattcaaatgttttaagggggtcggaactcccctttt
gagctgtcaaatcgaacaccgaccttggccattaatcgtcccattcatgtcaaatttgga
caattcgaatgtcaatggagaaagtttacagccagcctccgacgcgtcagcagaaaaatc
aataattccgaacgcgtgaatttccattaacaatttgctttggcgaacttgaaacgtgaa
gcacacaaaacacgaaaagccttgaaccgacgctaaaaataaattagaaaattcctccgc
acccgccgacacatgtgcaggaaaacccaacgaagttttccacctccattgccgtggagt
tgagaccattgactccactgctcagaattagggttttcatggggcaaaatgtgcgaggcg
gggaggtgggcgccttgtcttatttaagtacatgcaggagaagaatttgagtgtgtctga
aaatgaaaattctgtgtgcgattcgctcactgactgactgacacatatttgggcatgatc
aaaattaatgacccagcactcatatagcccataaaatcaagcagggagacaccttggctc
actcagtagactgatgcaatacgaactcaatatgggtcaatgggggtagagctcacgttt
taattcggaacattacgttttcgaagcgaaagttttaaacacattgtacaaatagtgggt
tttttctttttattgcagtacatcttacaagctacaaatgatacttatataataaaataa
taataataaattaaatacttaaacggaaaacggatttattttaaattggttcatatctga
atcaacataaaaggaaaaacataccacaaagaaattttttacttaaattcttttgcaatt
aactataccatattccttcaccactgcctttagaaatggtatataaacggtttggttatg
gtttcttggaaaatacgaagctaagtgagcttctttgcaaaactagactcaataattcct
gaaatcagcacgaaaggtgggatctcggacagccccatagcaacccatttaacgatcgta
tctgcaccgcccttgtgcaaatatcatttcacgtattcttttgcagccgctgagcgtcac
atgcaatttgccaccattccgagctaatcactctttttgacccgagctgtcggttattaa
aagtcataattgaatttcttgtaaacagttgttggttgtgaaagatgtggcccaaacatg
caaaatcgcagaaataaggggctgaagggaataagacgggctatccggcctggcgctgaa
aatttcgaaagtatgaaaaaagcaattaaaactgaaataataatttctttctttgccagt
ctctggcatatttctcgttcgaggttggagttgaattcggagtcggagttggctggttgg
ctgcctcactggtgaagggattggccttcgtttcacccatctccttcagaaatttcccgg
gctgattagcatgaggcgtaacagtttttaattgcagccacattttgccgagacccgaat
gtgcagcaacaaaagcctggtaacacataatgatagcaatacttatcttgccatcagaaa
gttgaaaaagtttaagcactttttcagttttattgtaacaaccaccaatgctactatgcg
gctgctttccctcgactatgttctttagatgttcttaaggcctgttttcggtcggattac
ctctaagtgattgtttaaagaaaatattatatttaatatctataacgtttcgataaatgc
agataattgtaaatttattttacatatatttgttgtaagttcctaatgcctaaagaatat
ttaataaagaatgtactcataacacactcgctgagcagttaaaaaatactttaaattgca
ttttctaaaattacattaaaatattactaaaatactgcattcagcagtcttgtcgaggct
tttaaatgtattggtcttataataattattgatattatgttatgcttaataacaaattta
tagattttatagttcccgaaatcacagcaatcatacggacagacagacggacgcatatag
ccagatcatctgggctagtaatcttgatcaagaaaatacatgtagatatattttgggatg
tcggaaactgttacatagttttcaacgaatctgctacacccttttcctcgatgagtaacg
ggtgtatttattggaaatgtttaatcagtactcccagtacttaggataaacaaattaata
cttgacttgattttcgaatcaacatgttgtattaaaattgcccggtcattatgttttgct
ctacatctaatttaggcctcccatcgggtgttgactgtccttagctgtacttccattatc
ttcctaaggtagtcaagttatctacgccgtttgaggccattgtggaagtcttcgccggaa
ctgctacaaaaaattgtgacaatttacactgatgtctggaacctggcccagagacccgtc
cttgactgccataaagtcagttccgctaaaaatcgttgtaaaatactcccgtgaactaga
aaaaataaagcacacaaaaaatgtgcctcagttctagtttggtttcgagaaattctctgt
tcgctcggagggaaaaaatgggaactggaatacgctggacaataaaaaaaacgacgcgtt
gtaaaaacgttttagaccgaattcatctttgtgtttcgcgcattttggtcattgttaaaa
aaatcgagcatttttttgggtcgcgacacaattttttgccgtagtgtctccaggattcct
cttgatcctggcctcgttctcaggccctggcctcgttttccatttaaaatgcgcgacgca
caaaagtttttacacgaatttatgattttatcgctttacgaccggaggtcctaataaaac
tttattgaggctgccttcggtcgtaggagttctgctcgactttcttaccatagtaggcct
cctttggtagcctcaaaactgaaaactgtagcagggtcaggttcctcgggatctgcgcgt
atcctgcgaattaagccagcccaaggacgcgccgggttatgcaagtctatgcaacgaatg
ggcttgcataatagaggtaaatatttgtttaactgggaactgctctagttagcattgtcc
tgtgggcattgttcctgccctcaccccggtaccgcccacgagccgggaaggcagtcaata
aaacgtcaccttcacctcttacacaatatttcacaacgatcttgcaaagccgtggattag
gagacaattccggcgttctcaaaaggttttgggcgtcgccgtttgctctaatttaaatta
ccattctgcattgttttggaatgtttcctaaaaactgacctaatttacgccacacatttt
tcgttacatgttttcgggcaagtctttcgtttttatgacctaaaaatggtgaaagtttcc
gcgaatttaagcaattctatgttgtgaacgattttttgaatatgtgttgtggatttggaa
atcgggaaattgaaaatatgcttcgcgaatggattcgtactgattagacaatgatttgta
tatattcaggaatgagttagaatgtaagtaaaataataattatttaaaaaaaaaatacat
tttttaccatgggttctgtatttaacaagttttttacaactgtatattgtatcaatttag
atttctgtttttgacatattattaacaaattctacctatgctaagcgttggataaccgga
tgaataaataaaacattggttttattgatttattttattgattttttattgatttgttat
aaatatatatattgatttattatacataaatatatataatataaatatattaaaaaaatc
gcactcccactaaataaggaacagaaatctggtgttctgagttctttgttgcttaacaca
ataattcggtgtttttaattgttgtgattttctttcttcctacttcatttatatttatat
atatttttaaaatatttatgtactcgtatataatttataatataattatattcaagaata
ataatattaaactgttattatttattttaatccaggcgaaaagccttttacgtttgcact
ctagctccctagcatcttaatacttttcgaacccattactgtcattacagctcaattcct
tgcgagacgggggcgttggctgaaggaaagtctgttttgggtaaacagagcgaaaatccc
ttccaccgcccccgcccacgaaccaggcatttccacctctgatttctccgatttccacgg
acgaatcaaggcctacctgggaaaggaagacgcgtgtgtctcgcattagagtgatgttct
gtcgaaggacggcactggaggtgcttggctaaatcgaggacgaggctcgcgcgactcgac
ttggaccgacttgagtcgtatgtttatggatagtaaatgcaccgtgtcatgggtccttaa
gcgtcttaattgcccgcgtatccttcgccgacgagcagcgcaattggtttccaaggcgga
aatattattggcacgtcataaaactataaaacaggccgcagggggcccccttcctccttc
caccttcctccttcctccgctctcctgtccagttcagtttagttcctcacctcggaatgc
gctcttagattcaaactgagaccatccaatgccatcagcgaattcgccgaattccgagca
gcgcgcgcgacttcgattccccggcgtacgactcgtcagcggaatcgcattgacagccta
cgtcgaactccccggagacctccgttctgatcattgttaatggcctttgtccttattagc
tgttgatgtcccacgatgccgaatagctgcgggacatatctgccaacaagctaaaaaatg
gtttgcttgtgccccatcttagttattacaagttgccggaaaagtgtagttaaattatag
actacaacattaatatacatagaaagaaaggtttgtgcattttatgattttttgttcgtg
tcatattttgctgtgcatattttaaatacacttttgaatatattataatgttcggacctt
taagcctgcattaaaaattacaacaccaggtatccctataagtagcaatatagttcatat
agttaatacaatatagtgactacattctgacatttttcaaagagccatcaatctttcagc
tcagttggggcgtctgtcactgaaggtgttaacgaggtccaagctgagatttgaacgatt
cgaaatgtatatttaggggccgtaaacagtaccattgcgatgaacaattcccatttcatt
cagcttacggggtcatcatcgctattgaaaagcggcaggacaattggaataagtgtgaca
gaagcaattacagccagatcctaatgtcttcgatgtcaacacaacagtgctcaagacatc
gccgtcatttcaaggatatgcaggacgcacaagagctcgaacagaagccaaggacacgga
caacgcgtgacgcattgggaaaatatttgcacaaaacattgaggaaatctcaaaagcagc
acagcacctcagcatccttgactttgattggtgccgatccaaggacgaatcgctatatcc
acccattgagctgacctccggaggagtcatcggtgggcctccgattgaaggtcaccaaga
attgcatgctgtccagctttctcttcagtcttaagtgcagtttagaagctggagattact
tcatttatctagacatctggcaaattcatcaagatgatttccccagcgcagacctaacga
ctcgatccgaactgcgtgcagtttgattgttaactcaaacaaatcccataacgcaaacga
aattttgaataattctcgagcatcgctactaattaaccgccgattgaggcaatcaaattg
attgcctgcgatccaagccaaagtaaacctcacgctgggatccgcgaacccaccttagac
cgattgacgctgatactatatatagacggtgtatcggaatagtatggggaatttacacca
atctcgagttgtttgttttgtttgttgataatttttctcggcctttactattttataccc
agcgggtcgtcgcatggttcactctgataatgagtgcgatatactcgattgtttttatca
ccccttccccactcttgtggcatttggtatataatgagaaaagcccccaggaggagatct
tcaaaggaaactggccccagcatgtgatcattgtagctttcctcaagctgggaaaacaaa
caaatcccgagaccaactgacactggagtagcctattgggatttcttatgtaatgcccca
cagttggcccacttctaatagcttttgaagtttcaaatattaatgtgctgccagcagcag
gatcgacaatcgataggccaatagaaaaagatactccattatctgtttaaacaagacata
ctacggaattgttggatgtattaaacaagccagatttgccgccgttggcaggtgctctat
tgggccatttttaagaagctttcgaagcttataataggccaataaaaaaaatactccatt
ttctgtagtaaacatagtacggaattttgggatgtattaaagaagccagttttgccacag
taggcaggtggcatttttaagaagcttttgaagcttcaagtatcaatgtgctgcaagcaa
caggaacgccaattgaaaagacaatgctctattatctgggtaaacaagacacatgacgaa
cttgcttaacccttttaaactaataaaaatgctaaaatgatttgaattatttttcgatag
gtgtttcagaagcttctaaatatactaatgtgcataaatttatgtatggtgacaactaag
taataaataatatttgtggatggctaataatacaacttttggcagtttagtttcctaatg
atgttggtcactttggaatcgaaaggcccacggcagctgataatgctgcttcgatggaaa
ataacgatgcgattgactgcaacagcagccaaaatatctctgagggctgggaattaacac
attggcctcctccaggcgcgtgcctgtttcaccttcccgtgcatttatcagaagtctgcc
ggaccgacccaccgaaccgccggcaatgtagctctatagatgggtggtaacccccgtgga
agtgccaaaaatgtgcaacgccgtcagcgaaggaacggcaggaaggatggtcggaatcgg
agaggggatcgaactccaaaggatataagggagaagggacatgcagctagtcgggcacaa
tgggatggtcccgattcactgtcaaggtaatttattaattcgacaataaaaacgcacgag
ttcttggccagctcaggactcgcattatgtgttgggtttgggtgcggacttgcgatgggg
tgtgttgtggtcggacactcgcatgtgggccttacaactcaattaaagttgcccgggtcc
tggacatgaggccgtagcatttccttggagaaccgggtgcgcgaaatattatatggccat
gtgttggctttgggttaatcttgacagaggaatttgtgaaatcttaacggttgaagacga
aaaagttaaaatcctttatttaattgcaataaaaaaaaccattcaatataagttagttac
ataaattggtctactcttttaggcctggtttatgaaacatattcaaacaattaatccttt
cggagctacgcccaagtaaaaaaaactgtcaaaaacagtagccctcaacattatattaat
tattcgagttcaaatgtttttttacatgatgcggtctcaagagcatttgattttttggga
agctgttttcagtttctttccacttttaatataagtagtcggatagtataccccgctcta
cacccttatggtaaagcttactctaaaaccagaaaggaggcccacactcactggcaatat
agcaatcacattcatcggagcgatgcgaactgcagtctcttctgtcaaactgaaaaacgc
cataaattttgtggaacaatggaatctgccagcggatgcggatgccagtggatggggtaa
gggtagcattcgcacatgcacacatatgtcaggactatcgatatgttaggggtgttcaac
gggggtggctgataaaatttatccaggccgcgtaagccgatcagaaagtcatgtaaacac
aaaaagtggcttagaagtgattgttttttagcagtcaatttagctgagctgatttcgggc
tctacgcaactctgagatagaaatagatgtctagattacaagaaaacagcttctgtttct
aaggaaatgaaaaatatgaaatcgtgaaatccatggtatatattaggcgttactcgcaga
gtaaaagggaatacttgattcgatgaaatgaatgtaacaggtagtaggaggcgtttccaa
cggtataaactatatttattcttcatcaggagcgctagggtccgtctttttatgtccgtc
tgtctgtccgtataagcgctgtgatctcaggaactataaaagctaaggagttgagataaa
gcatgcagatcctattgatgccaacgctgtgcgagttttttgccaagcccagtcgaacgc
ccaaaaaaacagtttacaaaatgtgttttctaaaaaaatatttaaaaattattaaatata
attaataattaatttttaatattatatcgacaggctacttccgaactacgatttaaaatt
tatgaaaacaatagagttttatcatacagctaccatagaatatagtacaagttttatatt
cataacaatgttataataaggtttacttaaacttcggtctgcaaaagatggttttaatac
tagtacttttaaaatgttgctggttttttgctattacgtcgatagatcagagtttaaagt
aaaaaataaaagaacattcgtagagtttaaaaatgatcggagcgagcttttaaattgcca
aaggaagttggcataacgtttttacagtttactagtcatgttggaagtgcgcctcctggt
ttttaggcaaataccaggcacgggagtgagtttgggactcgggagttgcgcacttgcttg
gccacgagggcaaacaaaaagcgcaaacacgcgaccctcggccacgcgtagtcctggtcc
cagggatcggacgtaatgttatcctttggccgccagtgccgcgaaataaattcggaggga
aagggcagcggattccgggaacaactggcagccagtcctcggtgttttgcgcgctggcaa
aaatccagataaatttttagggaaccataaacgggtcggggaaaaagcctctgcgccgaa
ggaacgttttcagcaacagtttacagtttttatgtttttatgattattgcaattagaggg
agatcggccgagagtcgcgccatctcgctctgtgcacctcataggtaggcacctcatggc
cgtaattactgcagcagcgtctcaaggtcgccgaggaggagaagtgcgcgggtggataaa
tcgcgatgataatgggcgcgatgggtaggtaataagtcgcgcagcaggtaggccccgtac
ggataaagtggccaggacctcggataatttcccctctccgtgcctgcaaggacgtttccc
cggaggggtggctgcgaacagcaggcggcaaagtgtcatgcgcagggatatttatgcgct
ataacggcgagcgtgtgccgagagctctgtgattttgctatatatgcaggatctgtcgca
ggaccagctcattcgcaaactcaccagcgttgcgtgcacatcgcagagttagagaacaat
tctagcaacacacatccgagatggccaccacaaacagccagagccactacagctacgccg
acaacatgaacatgtacaacatgtatcacccccacagtctgccacccacctactacgata
attcaggcagcaacacctactaccagaacagctccacctaccagagctatcaaggctact
atccccaggagagttactcggagacatgctactactacaacaaccaggagcagaccaccc
agaccgtgccgcccgtgcaacccaccaccccgccgcccaagaccaccaagcgtaaggccg
aagaggatgctgcttccatcatcgccgccgtggaggagcgacccagcacgctgagggcgc
tgctcaccaatcccgtgaagaagctgaagtacacccccgactacttctacaccacagtcg
agcaggtgaagaaggcccccgccgtaacctccaaggtcgccgccagccccgcccccagct
acgagcaagagtacgtggccgtgcccacgcccagtgcctccgaggatgtcgactacttgg
acgtctactcgccccagtcgcagtcccagtcccagacgcagaaactgaagaatggcgact
ttgccacccctccaccaaccacgcccacctctctgccgcccgtcgaaggcatcagcacgc
caccccaatcgccgggggagaaatccctgtcagctgtcagccaggagatcaatcatcgaa
ttgtgacagccccgaacggagccggcgattttaattggtcgcacatcgaggagactttgg
catcaggtaggcatcacacatgaatagcaacccctaaaaatattgaaaatatgtttctgt
atatatttttgatattttcaaacaacacacacttaagaaggtcataaactaacccatgtt
ttcttgcttatgcttacagattgcaaagactccaaacgcacccgccagacgtacacccgc
taccagaccctggagctcgagaaggagttccacttcaatagatacatcacccggcgtcgt
cgcatcgatatcgccaacgccctgagcctgagcgaaaggcagatcaagatctggttccag
aaccgacgcatgaagtccaagaaggatcgcacgttggagagctccccggagcactgtggt
gccggctacaccgctctcctgccgccactggaggccacagccaccgccaccgccagcagc
ggcacagcatccgtgccagtgcccatgtaccaccaccaccaagccaccgccgcctatccc
gcttacagccacagccacagccacagccatggttatggcctgctcaatgattaccctcag
cagcagacccaccagcagtacgatgcctacccgcagcagtaccaacagcagtgcagctac
cagcaacatccacaggacctctaccatctgtcctgaggtgcggcgatgctcagatactct
cttcctcagagccgaaccgaaagccgtaccgccacgaaaccgaagcggacttctctcgac
catttgttggtgacacgcaaatgacacagccgagaccgaagctgcgacgcgacgagttgc
acagaagagggcgcactccctacggtgcccaggacattttgggcataaggacgagtgcgc
atgtgcaaagggcagaggcaagacagcgcaaacaggaaaaggagccttgctgcgcgcgga
acccagtggctggccatgatgggttctcagcgatcgattagctgcggccaaacacaagcc
caaagcactcagctgggtgtgataatggccaaaaattggagactgacacatgtttttgta
catatagtagttaagataatctcatcatagaattcgtatttaaatatatagtaaatcgat
cgaatttaaacacatcaagttgagcattaatttgggaatctgtgatacgcaatgtggggc
atgcgcaattcgactgctaagcaggagaacgcttttatcgagttcctcgactatcagata
cccgttacccatctagagggagtgccaacgcgaaaattcaatattatttttggcatatcg
atcgaaataggcagaaaaaacaataaaatgaacaaaaaatcaaacaaattttgaaaagtg
tgggagtatgagtttgtggcaatggaatctgtctaatcttaacttcctagcatttatagt
tcctaagatctcgacgtacatacggacggacatggccagatcgactcggtttttgatccc
gatcaaggatatatttaaattttatatggtcggaccttccttctaccagttaaataattt
tcaacgaatctttttataatgataagtaatcgctgctacctgtcataattatttaaagta
gattgtctaattacattttcagaggaatatttataccaagaaaaaatttaacttttgggt
atttacatactgcataatatataaaatgtcagcagttaaaggctgtttcatatatttaag
tatgaactatgatttgagttagtgtaatagtcctgtcttaactggataaactgcgttggt
ttcaacgaagcttaagaaatctctgcttatttctgataaacagcacatggtcgaaacatt
gcttcgagcttatacgaaaagcaaacgatttaatgttgagcacgaatcgtgcaaattcga
gcagctgcatttgctcgcctcagtgcccctcatccctgacccattgctgtctcccggatt
ttctataaaatgcactcttttcgccagagaaaatgtcacattctggtcggcgttcggggc
atttctaccaccgcatccctgctcccttcttcccttcctcccttcgcgttcctctattga
agtgagacattgattggtcatttttcattgcacacccgtgacagttatgggtaacgcagc
gcaaaaggaaagccgtatcccgatgcgaaatcggaatcagaatcgaaatcaaagacaaag
ggatccatgtgcagtcgcatttttgccggcaccatttatccgactcattagacaaaagtg
gacagtgggtgagttcgaagtggcatctgtgggccctttggtattaggtgcgaaatgaca
ttgggcaagcttagtggtgaaatgtatctatgcccctgaaattttaaaaggcaatttttt
agtccagggcggctagaatttattttgatttaagataccgatggcttcaatgtgctacca
tgagtgaaatttgtgcaaatattttaaaacgttaaagatataacaataaagtacatacaa
tgtactaatacaatgtatatttttaaattatttatataattatcccatattatataattt
atcctataatcgtcaatagattagactcgatcctactccaatagaatctaaagagtcaat
ttattgcatttttgcaatcatattggggaataaatctacagtgcaatacaaaatattacg
tttgcatcaaactactttgcacatacaatactgtacagtcgtcacaaaagtcaacttttt
ttgcaaacactcactaagcagccgaattttatagattcctttgtaaattccttaaagtca
tcaataagccaactttaagcaaacaaaattgcaaggaaaattgctcgtttcttaacagtc
aacatcccttttcttacgattccttggaactcgaagcaaaactgaagaagtggtaaaaga
tttacgtgtaaattgcgaaagagttacgttaactcttcctgtgtccttctgcgaaccaaa
gccttttttatccgttttattcgcatttcgctttatttgaggtcctcggagtcgtttctt
aactcattcgcgagccataaaccccgagattcgcggaaagagtgttcgttgtgggcggaa
tccttttgcaagcccggttccagtcaaggctgcaaagtcaatcctttagcataatccttt
aaatagtcaaaataaagcccgcctttgtcaaaacagaactcgcatttgcgaataggcggt
gccattgtgtccacttagccgtcaggtaccgcctcctcaaaaacctcgggtgcatctcta
tcccttccaccagcctcagccataacgatcgtaaagttatcctttcgcaaacacgagcat
acggttaccgccttaagctggcgaaggagttgcaaagtcataaaaacaaaacacctttgt
ccgcggagcattgtcggtttgcgaattatccgttcagtcgccgctgccgaatccttaatc
cgagtcgtgtttatagccagtaggaaggagatggagcggcctaagtgagtagctagagat
agtaggaaattcgcaaaaggctcgaccctggcgaaaggggaaggaacacggcaggccaga
accggaatgccaaggataagcctttagctggaagggattaatttacattatccttatgtt
gtatataaatacagagcggctaatccaaaacattagatcaagcgtgatattcaaattagg
tcggtgaaggtttacagaccatatacaaaaaggtttaagattacgcattctccttcttta
agttggtcgaacaagagttgtatagagtgtaaatgtacgtattttatattttagtactat
aggaaggaacaaaatgctaaattgaaaagcactcaggtatgatcaacaatactaatgtta
tgaaaaaacattaatggaaatgtaccctaattgaatatgaatatttttattagcctgtcg
ttttgaacacaaaatgtagtaatcaataataaattgatatattgttttagtacttaagta
gtattacagtaaggaatgcataagggtaaatgtatcctaattgaatataaatattttaat
tagcctgtagttatggcgttctatagtgcttgacaggctatataatacacgcatacttga
aaatctcaataaaatttcgtatctgtcatattatcaccgagcatgagatgataatcgacc
tgatataacgatacttaaatgacttcgataagtcttagtggggtcagctcttctgttgct
gccgctggcgcgctctttgttgtgatggccatgtatttatggcgctcaaaaagcaattaa
ttgtgacccaaatcaacaatttccgaatggctggtaatatcaacacggcagcccgatcta
atggcccggcaaatgccaccgatttccacagaccaagtcgtaggagcaggaatggatata
tgcacgtagtgggaatggtaatgagatcgagatcagcatggtatgatgcatgagttatgg
ccaccgcgataagatgtcgctccgaatgctttatttctatgcacacttggaaaaaatgta
agttctaatactgtgatgtaaacaatttttatttcaataacttcgggctactcatatttt
tcaataacatgtttattaatatttattataaacatatattaattattagtttaaattcac
ttggtacgttgtaaatgtacacttcttagcgaattttacatccgagtattcatttttccc
agtgcataaactgagtttatgtttcttgtactttccatgaaatctccgagccaagctgcg
atggattcagcgccaaaaccaaaactaaaccaaacctgatcgtccgccagcggctagatc
agtgctgaaccctgctccagctagaggttaacatcaatatggtaataagccatatcgcag
ccactgagaactcgcgatcccaaaccatccactgcgaggctgggggatttatgagttcac
cgaatgctttatggcgtgtcgctttgactaatttatctgcaaaaggcgacggcgctggcc
acgaatttttattgttaatttatgattaagctgattatacacgaatcgggtttgattcgg
gttttttgtaaaacatgattttggataccgccgttgaaatggaggattataaaaattgtt
tcactgccgtttgccaaaccaaatataaactttggaattcatttcgaacataaagactgt
tttggttgtatttttacttacaactagttaaaactgtctgtgtttcataagtatttgctt
ttattattattattatttattatttaatattattattattaatattaatattatgaaaca
aatcctttttaaacttcaaccgtttttaaaactaagaaataatcttgtaaagtaatcttg
caaacatatttcaattattgttgatgcctgtcccgccagctaatgaaaagtctttcgtta
ttctgaaaatgagagcgaatgcgaggaaatctctggtcggtttattttaaatgggccgta
aaagataattttaatttttaatcaaacatatgcactgcggagcccgcaccgaagaggacc
ggcatccaccgcggatattcttgtcaaagaggccgccgaaaaacatgtgaggatgcatat
gcatcctcggattcagcggatggcaccgctcgacgtagcacatcttgagaggtagagaac
caccagcaccgcctccgcatcggcggaatttagctttagctatatcacgcattatacttg
cattttcacggccatggcaccgcaaaactaaattcctaaaagaaggaaagctagtattat
ttcgcgcaaggtgtgaaaaatttgttgatacttctacaaatttgatacacgcgtatagct
ttcaaagatatacaaaatagtttttctccttttgtagtaatggttattaagtacgcaggc
aaacattttaccgcccttttacacttgcagagggaatttttatttccgtaaaagaacgaa
cttaaaaaacaagcaaaaaacaaaaacgggaaaagaaagaaaaaccataactgatacatt
tgttagttgccatttttataaacgttgcaagtggtaatggcatagaagataataaaatca
gctcagtttaatggccattcaaaatactttgttgaaaaggtacaacgaattccttgtaag
atttaccattaattaattaattttattattttccatgagtgtgtttattaaatatatttt
atgtactctatgccttttttaaagtatacatacagcatcacccataggtgtcccacttat
atatatatttattcgtatgtaccatgttacagttacaattgttaaattagattacataat
tatataatataattcagtcaaaacgagcattaaccgtgttggctagaaatcggttaaaat
gaagatgtgtgctggcaattgtgatttcaaataggaaatactctaatttgatgttttcga
aaattttaaacatcctttatctacattagacttgttaaacatgcttatatcaaagacaac
aaccaaaattcgtgtccatgcatacactgcttgcatgcactgcttgataccttgttgcta
ttatatggcaacatgtatgtaagcaccagcaacattttcttaggaactaaaaggacgaat
aagggaagaagaacgaattttaaaataaaaatgttgtgttgtgttggtgcttggaaaata
atgttaaattttggtaaggataacttcggaatattgtttttttcactagtaattttgctt
tcaattaaaaaaatcttgcataatatctctaaaaatttttaatatcgttaaaatagctta
gggttgccccttagcttcttctatgtagtaatatgctttcccgttttgtcctcctaatca
cgggccatgaatgcgtttccacggcctcaaacaatacttgtggcaaacatatagaaaccg
gtggactctcatacattactgatgttcgccgagacttcaaagatatccgacatttttgtt
ttgtcttgcgtgagtcgtaagcgtgaaccggctaaagtttcgtatggcgcctctctacag
ttgttcctcaattaaactttcctgtggccaatgctcccctttacccttaattcccctgca
aggcagacacacaatgcgaactctgagtaaatatggcgcaagtaaacaaaaatatctgga
agacacaattatacgcacgcaattcgtcaatcagaaccacatttttcttttatttgctcg
acggtcattaaaagccacagcaacctgagaatgggagaacaaatgtaataaaagtgccgc
aaggcggtgcttcgttttttccacctcgaagtctaggggaaataacttttattgtgtttg
ggtttgttttgttccaaactgagggctttcctcggcaattataattctgttagattgagt
tgctctctctggatttatttgctgcagttccaagcgcttgaatgccgaatacgtgcacaa
aaggtaaactaattaattgattaatggccgcgatcacacgccttatctcgcgaattaata
ttattcaattttaaactgacttaaagtcgttttcaccacaactaagagttgtcgcactat
aatggcgctcattaattctccccggccccaacagagaaaaagagggctacagagaaagaa
gaaagagagaacagtcagcaagatccttttgagatctttatcgcctcgccgatccctctt
accatcgatagtccccgaatgaatcagttgccgcttgtcacatgcgcccaagtcgggcct
cagataatgccaatggatcgcataactcaaatctcggctctcggctctcggactccgaaa
ccaacgtcctggtcacatgagtccccacaattaattgagctgttaaatgtaagtctcgga
gaaacgaaagggaaaaattaaaattgacatcccaattaatatttggctcgtttgcatgtc
gggatccagaatactcggaaccatttacaggttctacaggtttttccaacctccgaatcc
cgccgaagactctgtctttctggcaaccgaatcgattacaatcagttaggtgtggatatt
tcaatttcgttctcaacttactcctttaatgataaacttcagatcacaagggcaaatgag
acaataaggctattaagtgtctttattttttgttcatttcaccctagcatccaattgcta
gggaaaaatgagacttgattgcatataagggacttatatagatgtcctaaaagaatttta
cacaaaaatccattttgaattaacaaaataatatacgtagactaaaatgcacagaagaga
gaatacatgtaaacatgattttgagtaacttgcagagagaaacctttataggctcaaatt
taattagatgattgtattcccccagttcgcttaatctcatagattaaaacattttaatta
cacgcatcgcttggtgggtttcccggttttcccagccgctgactgatatggatttgttcc
acgcaacgttccggggatcaaatatgtataatgaaaacttcaacgccatcgagggttcct
acctctgacggaatgctgctagagtttggctgggctttgggccagtcgtcatcgccgtca
tccaccaagatggtaggcatttaaggccgacacaagcacacagacggggccagtccgaga
gtatccttttcgcttcttttactgactcggcctcccttcaggggcgtagtgcatgataaa
tgcctgggaattcgtcaatgtcaaaatcagactgttacaaagcagcaacggcgtccgcag
ctctccgaagggaatgaaatggggcagggggcaggatcaggagcgtgagcaggagcagga
gcaggagctaaaaatgcgttcaggatgcgggcaggagcatcgcaaacaacgacagccgct
cggcaacatgccgctccgtatccggaatgccattacaatattacgcattcaatatacttt
ataaactcgcaacatttcggccttacttaggctcgcaagttctgagcacaaaatacaaag
tcacactgcatccaataacagagttcaattgacaaaaattagttaataacttatctagtt
ctaatgattttgaaatggaatcttaatctttgacattacattattcttttgttacgttct
tatttatcatatataagttatacatatttctataaattggctaatttattatgcgtttta
tttctcgcagtgcgctaaggcagccaggaacatgcgtatatgcaggccatgcaaatgcca
atgcaaaatgatctagcggaaattatgctgactaattgcaggtgattaatcagctcctgg
cgcccacacacagcaacaatggcaatgtgaggcggcgtgtgcagtcgtggctgttgagta
actggctagaattgaatttgatatgctccattggcaccttacctcatgtcagcccaagtc
gggataaagtaattaaataactcagtggtgcaaaagtgttttctattagtatttttaatt
tgacatgcccaccaggaggggtgcgaccataagacaacggaaaattgatgccgtgctaag
tgaaaattaatataagtaacagagcaccagtaatccgttgtataatttgaatggtatgct
aatttttcccttgaagttactgaatattgcttagaatacgccattttccatgctaagcaa
atatgtatgcttttgcttatcttttcaaagtatcttttcctaagcgcgagcattaaagtt
catctcaatactaaacaaatttccacattagcacaaaaagtaaatactttgttcgaacag
agcgggcaaaaaacgaaataagcatgtccattggtgagtattttgacaaattgcccgatt
ggacattgaaacattttatctgccatgtcgtcgatgccaatgggcgtagtcctgcgggag
gagggtggattgtgggcggtggtggatgggtggatgggtgggtggcctgcaaagtgggtg
agatctgccaggggatgggcaatgggcattcgttgggtcagtgcgtggcattttggtcat
ttatatgaacactcgtcctttttcattgccagttggtgtcccttccttgtgcctccaact
cgccttctcccttgctccccctgacagttcgctatctctgtctgggcacatgtgtggaac
ttccaaactccaaaccaaactcaaccgagccgatccaaaagggccgccttcgggagcaca
tcatggcgaatgacagattatcaaagtcccaatggacatttgtaaccgaacggagagtcg
agtgtgggcggcatgtacactgaaaaaagcatatactttataggagaatgttcataatta
ggtcatcaaaagaggctctcaatataaaagcctacctatcaaactcttattttactaaaa
ccttaaattaaaaccataatattttatatttacccaggtttgatatgggaatataaattg
tacacaaggtcgtgtgggaacaaataacaataaaccaaggaatgtgtatgtatttattta
aaatccttgtttaggtgatattaggagatataattcgggagctaccgaagcacaattaaa
gtgtgtgccttttgttcgagtgtcgccgggtgggattattttgggtggtggacccgagtg
taatttaaattgccagtctggccggaacgcagcgcttttgaccgctgcccaccttgaggt
ccccggagacgctcgccggtggacggctcttatcggccgtgattactttctaatccgtgg
cagcatcagaggcagtcggtgcggcgttgacacgaacaaatggtcaacaggcagcggtgg
cggaatgacagggcacatcaaacgggccagagtgaaaggtattaattgccggacggagtc
caggtaggctgaaaggacttgtggtgggtgagagtgtttttaatgtgaaagcaatttcag
caaatccgaaccgacccaaaagaaacagccgccaagcacaggtacacgtggaaattcttc
tgttattatgaccaaagtggccataattattttgatgttgctttgtaattagtgttcgat
cggctgaatgaatggccgaggaagggagaaaagccaggcggcgaaagggaaagtgaaaaa
ttgcatttcatgcgtggctgcctcaacaaggaaattacgcactcattgcccgtgtatcga
aaagtgaaattcgtttgggaacaactaattgcagtcattcggtgcactagcaaaatggcc
gacttgaatgtaatggccgaagaaaatcgttgtaattgacgcaaggcagcgaaggatctt
tatgtaacatgtcagcttactttttatattacagaatgaatgagtataaatacataattt
tatttaaatcaatattatttcatttttgtattcgctgattaaattttaaatgggtaagtg
tggcaaaagaaacacgatacgagtatttaaacaaaacctcattgaaaatgaatacatgaa
tacattcgcaggttctccccccacacgcatccacatagaacagcagaacatctgcctaaa
ttgaatccacctagaccgaggagatctgctgccatttgaatgcgtatctcgctcggcggt
tgaataatggtagcaactcctgttgacgagcacaacaaattgcattgcaacgtctcatac
tatcaatgtcggcaatatgtcacatataacagcagtcggatgggggactgcgggggaaat
agccacgtgatgccaaaaaataaaaatatcgaaatgagagatgcagaagctgcgacgcaa
tggcgcaggcataaaaattcattttgaaactcctgcacaacttcaggcacaaattaataa
tgacgccaacggcgtcgacggggcgacgaggctatatggctatgaatatagatgcagtcg
ggtgggcaggagattgcacctagagatgggtgccggatgcatttcagggaaatattctac
acctgaccttagagcatcgtttacagaagttaaacttttcttcaacacttgtgggaaatt
ttcagaacttgtatatggtacattaaattcgagctgcattacgttttttactgttttcaa
tgggtactaaaactcttataattaagtatagtttcattattttatcacacaaaatctaca
tacagtttgtactgcaaataatacttgcctaattccctgtttttaaagctcattatgcaa
caaaaaattgaaatatcttaaaaatataaacgtttcaatttcgaaaatcattttgatact
tttctttatatacagcttcgtgtcacgctgtcatacctttcaaatttttaaatgcgtttc
cgacatcaaagagcgggtgaatcgctgtctgacttttgccattggtttgtttgagtgaca
gctcgttctaaaggaagctttgatgtggaacccgtggcaaccgtttaagatataattaac
tgggtgcacacagaaattggcaaagaataaatggaataaaatctgttttcaatattcaaa
tgccccgggcaaatgccgaacaaatgacaaacacaattccccattatgtggaaaatgtgt
taacagagaaatcaaaggaatagacaaaaaaaagaaaaaaaaaacaaacaaattacggtc
gaacgatgggaagaatcaaaactttgcccactgaccaaccactcaactcattgacattga
aagcaacaacgccaaacaaaagcagctcacacagaaattagattaatttgggtaatttga
agtttcgttgtaatgagtttggtcagtcatttggctttgacatttcgttcatttggcttt
gttgtctttattttcagcgtccgcgactttgtcaaccattttcccatcccccgcctagtg
aaaatacatcagtagagccaactctacccaaagttttattcatctaaaaattgttttcgt
agcgctgccttagatgctgctgctttttatttattcgtctgcctgaaacgttggagtttc
ccattttttgagtgctccaacgacatcagttccgcattcagggattccgattccaattcc
cgactgcagttgcatctccatctccatctccatctccatctcctggatctccggggagtc
gcgggtcaggattttcggcggggaggagcgaacgtgtttcttattatttttcgctgatta
atcgattgtcggctgcgtgtcgctgggtctccctgcctccatatgtcatcccgactgcag
cgcccagtgattcagacacttgtcactggaaaaatgtaaacatgaaatgcatttatgtag
aaatgtaaaaaatatctgcgcgaaatacaaacatccccgtcatctgggggaggatgcaaa
gttgctgtgtgtaaaaaatggtttgacatggcgcgtctcagttgagagacccgctcggat
tggattggagtaagagaaatggaaatctttaagattaccgaatattttcagagaaaataa
tgtaatcgtgtaagcagcgtcgacagaatttactagtacagccatatgatggcttacaaa
ataaatataaaactattatttatgttttactatatatgttttttagttagatatttagct
tctaatagtaaaaaggatctaagatgcgtgttaggcgtattcccagttcctttgccccag
ataagcccaaaagcttgaatttgggaaaataaaagcgaaatatcagcaattcccaaacgt
tacatttttagccaggagcaggcccgcaatttgagccgcatggattgaatttcctgcgga
gcccttggcattggcctgctcattgttttcacttcccagttcccaattcctggtttccat
tcccgtttgccgtactctgccctccctgttgcctccgtggagcatgtaccaactcccttc
gcttcagatcccggctgctggctcggtctgctgggctgcttttgatgatgatggcatttc
ctttggtagttgcgtacgtcatagattaatggcagcaatccatcaaaatcactcgatgga
cacgaagaacagccgaaaattcggaagaagcagcaagtccgtccagcagctctgcaggag
cgagtgagatgggtgataggggtgaaagggagggaggtggtttgccagcttgccagtcaa
aaaaggcacacaattttgtttttttgtttagggcgttcttgtgcttttattctttccaac
tcctggactttattgtgcattttttattacgctttccgaccaccaaagcttatattggct
ttaaggattgataggcacagtagcatgttttttagaaacatttaaaactaaactacataa
attttaaaaaaggcaagaaaaatgacacagcctggactcataaatagtcctgcaactgaa
aattggacagcaaatcggtagatactcgcgctctctaaagtggtacgactaattcagtgc
agtggctgacttttgaccctatatcctattggatttgtatcaaggcgtcagagagcatcg
cccaggcagactccatgatcaatcaattgccggaagagctggcatctagcggcaaggtcc
aatgacagcgcttctatgaatagatcccggatcccagaccatcaccagcacacttaccaa
cgagatcgaggtggcacaccacttagcatgaatccggcattagtgccaaggcatcgacat
ccccagaagatacttgagatcggcaatggtggagacgaaaatcgggaaagtgggaaattc
tgggggcgctctgtcgttcgcttgccacgttcaattaacaacaaaagtgtgactgcgaca
cgcactcgggtcttcgggtctcggagtgatcactgtgcacctctgcctcctccttcccag
acatttgtgagttttattcaaaactcttgtctcctggtcgacggcagtatcggaaactga
ttaataaccattgtcgggcccggtcggcatacccaaagtgtgagttcatgtttcccgatc
tcagttcacctcctgaaggcgaagatcttgttccgcactgtgcactttgtctcgatctgc
gaggggttttggtttctcattaggcagcttcccaccaaaatacgataagggaacgtaaag
gcatacaggcataagtggggaccaaattatataacgaaaaatctgagttttgatgttcta
tcttagtgtttatatggacaattattaatagtatttgtatattatatatcccaatattta
gtatttttattctattgaaatagtacaagcagttcgtataatagtttagtttggtcttta
aagagcttgtgaatgtctatttgcttatttctcatttgtcctctgatatcgattgtcatc
tatctattaccgcataacttgttgaacaaattattttcaaagtattaaatgtgtaactcc
cagcaaacgcaacatttttacaaatgaatcaacatttttacagcatttaatcatttgtcc
ttgacaattagtttgatcaatatatcctttatatgttttcagaataagtccttatgagtg
tataatgtcaaacatgggtaaatatgagacattttttcaagatgctttgatcgattcgga
aatattttgggggattttcaataaaccaagaaatgttgttcaggtaaggctgttggttcc
agagttctatagaaatatactcgaagctcatgaataccatttaattgttttttaagtgcc
gcacaaattacataatcacatccgaggaagccaagggccaggagtaggattcagagtcga
attagcattggctggctccttttgggcatgggcatgtttttctgcgctggccctttgcga
ttattcgtctattttggttgattaatgcttttatcaccgcatcgagttcattcagtgccg
gcagcgcttaatctgaatgccatcgtcaactgatggcagggcattagttttcccggggcg
tccagaaaagggcggggaatcatctggggctggggctttccagcggaagtttcattacag
tcgtcgaaaggaggaaatgtaacgaatgcccgctcctgcgaagcgctgaaatcgatgcgt
atctcgagcgatgatttgcggtgtgtgtgagttgaaagtttgtgaaaaccataaaataat
tagcacttgattattattcggggagcgatgactggacgaaagtttggcaacttcgcttaa
gtgccgacatgggtgacatcgacttaatttgcttgccagctcctccgaaaactatttcac
tgcaatctaaaaacagatttagactttgcgctgtcagcagcatacaatgcagaagagcag
atgagatttcggggcgttgtgggatgcaaatttctgcgcagcaagatggatgcacacatt
aatttatcaaaaatttccacacccttccaaatgtttttccgcgtcgcctttgttctctct
aataaacttaagtgcaacttgcaagtcgcgacaaaagacgccaagacaaaagcagcgaga
ataaaaaattaacgtcaaacaaagaaaatccaccattattatgtgccacgcacacgcaca
caaatgcgaacgggagaaatgcggtttacattgctctaccggggcggatcaaaacgtttt
cgatataggtatataaaaagaattgctctatatatttttcaaaaccttgcttgaatttaa
aggtaacaacaaaattgtagtatttaattagcgagtgcttacataagccctttctctcaa
acttttcatttaagcccaatcatcaatatgcgtttatttttagagtgcactaaaaatatt
taaatattggcagatgctcttctttgacgaacaataaagaaatttttatggcaaactcaa
ttttctgtaaattttgtatttcgcttggctcgtttcgaaactcgtaaaaccacccaagaa
aggacaaagcgtgaaaaaatccgcttttcatccccacaaggatattcttttcgggaaacc
atagttctctgttactttttttctccggggaaacaagggtgacatgatggacagacgtcg
acgtttttcatcagcggtcgtcatcttgtgtcatcgtcagccggcgacttgtacacgtga
aaaaagtggtcccgattaattttcctaatacgtattagtctaaaaggaggtcggaggaga
aaatgtttttttatttgacagtcaatgaaataaccagtaacagctaatcaatgtcatgcc
cttgtaataatatcggccgtaagctaatatacatacgagtattatttattaatgttttct
tctagatatattttaaagaaacaattaaatattttcgatagaagaacgaataaaaatcta
acaaaaatacacacttgaaaggctctaatgtttataaatatcgagcacgaggccaataga
taattcatctaagactagcataataaatagtcatgccttcgaaatattttttccggtgca
cacggcttctgcggatactcacgcactcacaattgtgcgtatggcggccattggcatggg
catcatggtggtggcatggtggtggtgctgttgcgatggtggtggcagttgtgcgtattt
ttgtgtcacattccaatctatatcaatcttgtgtttgcaatgacggatggcatttgtcaa
tgtcagacattttcgttttccatttgagcctctaatggcagacgggcagaaaggcaaaaa
gccggaacaggaacgcgagctgggtcctgtgttctgtatcctgttcagttatgccctggg
ccttgaagtcactcagccacttgccatagtcgtcgccacgcccaccccgctcacaccgcc
cacaccgcccaccccgcccaggccatccaccacccaaacgccctcgacgcatgagtttga
cgaatctaatgtcaaatattttcctttgtttccctccacattttttatgaaaagtatttt
ctgggaattagaattggcttctttgggtgcgtccccgaagcaatggggtaattttttggt
gttgggggttgttgtgcttgctcccctcttttctgaactaagtgtctttgcgagtcagcg
tgtttgtatcggaaatcagtttatgtgtttgcattaagtgttttggattcacaaatattt
gcattcttatgggatgccaactcttgtagatggggaacgttttcagaaaagttgaaatat
taagaaagggaaggaatttaataaaaaccaaatgattaccaaatcaaaaaggtaaatccc
tctctcccaaaaaaggcgtaaatactaaaatataaatttcctagtcttatttatatggag
tataatattatatattacatttaaccatcaattatcaaatggtatacagttcttaattta
cagtattattaaataattaaaaggaaataaattgattccctaaatctccccaatattgcc
tgttatttcttgccttcagccaagagaactctcgtaaagattttataccaaccagttctg
gcttacacatcacctcttgaaggcagttactcgcaactaattggaaaaccattaatcaca
gtgctaaatgtttaatttagcaggtcggacaggacagtcgccgtcaaaacaaacactcga
catcattcaacattaagtaatgataaaccaagacctgcgtgtccctataaaatatgaaga
acaactgaaacaatgatgaggttgaaccgagtaaacagaaaccacccgccaatgtgtcag
caagcaaagggaaacattccaaaccaaaccaaaccaaaccaaaaccaaaataaagcgagc
cgaggagccgccgttttgttgaacatcattaattacaaaatacaacgagcggagtggtca
gaattaatgaatgcttatgagatgccactgcaaagatgtgctaaacgcacgtccagccca
ggaaatacggttccagtccggttcagacccattccaaggatccgtttcgatccgtgggca
gtcggtcgcatcggaaattaatggactcgcccgaaattaaaacggaaaaacaaaaccgaa
atgcataaacaattgaaaagtgtgtcgacgcacgacgaaatgattgggtgggttacagaa
ctcccatatcgaggtaccgtgttgtctgcctcgttagagactttctgtatcctttaacaa
cacttttgtagactccatgtcgactttgcgtttgtttgatcacttcgagtggagcggagc
cggcaagtggaagtggagttgggtgattgatgaagcccaaacgtgaatttcacacccagc
ccgatatcgcatacaaatcgaattaaagacagagcacaac
