# Supplementary material for: SMCis: An Effective Algorithm for Discovery of Cis-Regulatory Modules
Source: PLoS One. 2016 Sep 16;11(9):e0162968. doi: 10.1371/journal.pone.0162968 (PMC5026350; doi:10.1371/journal.pone.0162968)
Supplement: S1 Datasets — (ZIP) [file pone.0162968.s001.zip › dataset/Drosophila/ftz/dgri_gh19476.txt]

>scaffold_14906:11359955..11399954
tggttttcaaaagttaaagtttcgtcaaactcgcaccgcaaatcatcattcgagatacgc
atcgatttgcaacgccctgctagccggaggagaaactgggaaaattctgtagcttcggca
tctgctcatttccttctggcaactgtaatgaaacttccgctttacccccatcctgttgct
gctgctgctgctgctgctgcttctcgtccagcagctggcaaactaatgcgctgccatcag
ttgacgatggcattcagattaagctgctggcaatgaatgaactcgatgcggtgataaaaa
catttatcaaacaaaaagacgaataatcattcgtgccaagccatgcggcacgagctgctt
ctgctcctgcttctgctactgctactgattctgttggcgcaaaacccttcctgtatctaa
gacggcagctaaggcggggcatagcctttaagtagaggcttgtcactggatgtgctggat
gtgctgcagcagcgagcgagcacgtgattatataatttgtacggcacttaaaaatcaatt
aaaatgcctacgaaaggatcccattacgataaacaaaataaatataaataccagagcgga
aatggaatttcgagaaatcagcctatgaataactagtaaatctgccagctaaccaatgat
gtgcaacattctaaatcatttgtgatagactttaaatgaatcccttaattattttcgtta
ataattaatttctagaacttacaataaatatttattaccatgcagtaagttcgttccatt
cccaattcattaatttaccacacagcaattcgaaaaacaaagcataaaatcgtatataaa
tgctttgtctagaggattataagttgagaagtttacaaatcgcgttgtctccaaacatgg
tctgctcatgggcatgggcatgggcatgagcacataaacacatacatacatcagcaaaca
atacatgtatgtagcgatgagcaacaacaatgatcagtcgcagccaaaaccgaacctgag
accttttggggaacaagacaaaatacataattcggaacaagatcttcgctttagcttgtc
atcggagactcgtaggggaggaagggagtaaggaaggggggctagtagttacgggaacgg
gaagggcactcgatgccccgggaatgcgactcgagaatgctgcatcccactgacaatggt
tattaatcagtttccgataatgcagctgagcgagacaagagttttgaatacgaaaaaaaa
aagcaacaacactcgcagacaccttgccgcgcccccgcgcatctccatcatcttccccag
ccgccgtcgatgatctcagagagaggtgctgtatgcgagcatgagtatgagcgagcgagc
agcagtgagtgtttgccggtatgtgtcatagtcacacttttgttgttaattaaacgtggc
gactgcacgcttgtgcatcagtctcagtctcagattcaggtccgtgtcgctgtggtgcga
tcccgctaatgccagccgcatatgataagtggcatgtaagtgtatagttgatgtctgtgt
gtgtgcgtgtgtgtgtatgtgtgtgagagagtcgaactattcatagaatcgctgccattg
gaccttgccaacgttgccagctcttccggcaattgattaatcgccccaagcgactcactt
ttgacgcctaagtggcaggaacttgagcaatctggttgcacgattcttgcaccaagagtc
acaacggagctgaccagaaagcacagaaagccccgaaatccaattccaattccaaactcg
gctctgtggcaagtaatcgcccatggctaagctgaccaaagttcaggaaaaatgacaagc
cagaagctgaaacacaaaacacagaacgacagagagaaaaagagaaagagaaagggagag
agagagagagaaagcgaatgtgtgagcgagagggaagaggggaggaaaacaatgaaagga
gattcacaaaaatgttgtcggctggctgcttctgctgaattttcggttggtcgtcatgtc
catcgagtgatttgatgaattgctgtcattaatctatgacgtacgcaactaccaaaggaa
atgccatcatcatcaaaagcagcccaggcagcagccgtgctctgcgctctgtgctcaggg
ctcggtctcagatccgggcaaaggcagcagtggcccgcagggagccaggccaaactgaaa
agggggcattgggaaaacagtgcacagcaacccaatccgatccaggcgttctcgctggcc
ctgctcaagtggtgggcaaaatgtaacatttgggaatatcagaaggtttcgctttcattt
tgcaatttaaagccctcagttcttttctgaataaaatttctctataatgccgaaggagaa
ggaatgcatccgagatataaatattcagctatttataagtatttaagttcttcgctccat
gctccatggtacgtgttattaacatttaaatagaacaatttcatttgcgttggcagtttt
tctttacataacccaacgagtgtgatattttcactttacgagtatatattgtaaataaat
gtgtacattatattttagagatgtttttcttcttttgttcttgaaaatacaaattacaaa
aatttctttaaatacagactctgtaaacaaaacttcctgaaatgaggctcaatttaatta
attacagtttttcttcaaaaactacgcagatatgattttaatacactattaatttggcag
gctgcgaatttgcatctcgtgccggagattacaatacttctgcactacttcctgcaattt
gtggcactcgacctgctccatcaactggtcgaaagagaggcgaccacagcagtggatatt
cgtgggccagttggaccagcagtgaggctgcattattttttactggcttagattttatcc
acaacaagttgcagtagcagcttcatctggcgcaataaaaacatgcatgaggaacacaaa
gaccgacgaaatgcacgagagcagcaagaggcaacaagtgaattgcgatttaagaagcca
ctccatgtgaagcacgctcttggtccagggcccaaagtgtgaatgagcttaagaaagtag
ctactccattagatgatccttgagcttgagctgcaactgccaaataaactctgagccatg
tgccgcaatcaacgatgaatgctgcaacagcagtagcaggcaaccacatagaatctcctc
caagtcgtgtttgagctgtgtgcaagggaaatgcaacagattggcaatggcggacatgat
gtgatcgatgctgaccctctcgacatagtttgagcacagggctggtctcacggaatcaat
tcaccgactgctcgatagtttgcaaaacgaattcaattaagcatacttcctcagcgaggc
gcagaaagaaatacaagcaaagccagctagatatgtgcgagagttgcggcagcaaattgg
gccactcccatttgaccatctccacaacgatgctcagagcgacgactcctccttgatatg
cccacaggccgtggtggcattgaggcgaatctgtccgctccgtcaacttgtacatcatca
aatccagtgctttagccagttctgtatgtaaatatgttcaaatagtcataaatatatata
tatatatatattaacaataatgcagttgactttgggaatctgttgacatttgaaataaga
tggcctttaatgggagcaatgttttcggtagcaaagcatgcaacactctcaatcaattag
aattcaagttagtacaatacaaataacaagaattcaggttagtagcattggaaaaatgcg
actttaatattccttaatattgtacaatattcacttaaatataggaataataaataacaa
attaaaataagtggaaactattattagaatattttttattataatcactaaggaactcaa
tgttatattgcattatgcgaaattttaatcacattttaaacacaattaacactgctagtt
cgtatatataatgccccaagaatttataattaattatgtgtttcgagtacttgaaaacaa
ttacacaaaaatgcgaagataaatttacaaatgaaaacttgaaattcttgttctgctatt
ttgattaaattgtagtaaaatatatattaaaatcctttctgcttaaaattgttttacaat
atatataactgcttgaatattcttattatttaaagtattccgtttaatgaagctttctgt
tgaacaacacacagtcaacaattgttttattcaactttcccctggggggaggtggtgtta
tgcacatatttttacatttcaacataaatgcatttcatgtttacatttttccagtgacaa
gtgtctgaatcacactgcaacatgggatgacatattgaggcaggggaagccagcgacact
cagccgacaatcgattaatcagcgaaaaataataagaaacatcttctaccaggcaactgg
cgctgctccgggctatatgctttttgagaatggagaaccaagatgctcaaaccgaggctg
cgcgaatgcggaactgacgctggaaaaatgagcgacttcagcgttttggcagccaaataa
atacgaaacatcagacgacagacagaaattcatatgtttagactatgttcgactaaaatt
caaaaatgaataaaagaaaaatattacactcctcccctccctcttacccgccccctcact
ctctgccgctttcattgtgtcttttttttctatatggaattcaaaaagcactttgaatac
gataattaacacaaaccaatataagaatatgggaagtggttgtgggaacacaagcgccga
gaaaaaaaaaagtgtttaacaaaattatacggaacgaccctcggaataaagacaacaatg
aaatgtcaaagccaaatgactgaccaaaactcattacaacaaaacttcagattgcccaaa
ttaatctaattttcagtttattgttgctgatgttgttgttcttgttgtatttattcaatg
tcaatgagttgtgcgcattgtcagttgtttcattcaaatcatttccttttcttcgccgat
gtttctcgttgttgtttctcacacaattctcacataatagaaaattgtgtacgtcatttg
taagtaagtccgtttctttcattcatagaacttgaaataaaaaagtgagaaatgccgaaa
ctcagccaaaactgtctttatgatcactggcatcacatatgtgaaatgcgaacgtaatta
aatttggtaaatggaatcgggagaattgaggcgaaagtagacactattatataatgcatt
ggcaataaactgacagacactttatatgtatacttaaagcttaagcaaaaatcatacaag
aaatcaggatacttgcttgatgtttataatacttgatttgtctgtcttcttttgacttct
gcaattaaaatcaaaatggtcgagcatcacaaatgtcgcgtcattggccaaagtgccaaa
gtgccagtcgaaggagcacccagtgtgttttacttctgttctccctttgatctccagttg
atctgcaactgcaactgcaactgcgactgcacagtgggaatatataaatcgcgtatctaa
gtatctatgtatctgtgtgtttgtatctgcaccgctttggctgcgtcgagtcgtcgacat
tattaatttgcctgcttgcattgcatttcaaatggggaatttgtgcacgccttttggtac
gggcatatggcgctgtcactgtatatatgcaactgccgctgccactgcaactgtctcctg
tcttctgtctcctgcctcctgttcggttccccccctgtcgcgatcgttctctctctctct
ttctcccccgctttctctaccccatgacgttttgtttttatatttatgtttattttggca
tcacgtgcgcctgctaccgttgcgcctgctgctgccactgctgttgttatatttgacata
ttgccgacattgatagcatgagacgttgcaatgaaatttgttttgctcgtcaacgagact
cgcggccatcactcaaagggcccagccacgttgccaactcatctctgtagagctctcaca
gcaccgtctgagatggcatgtgttattgcattgccaccccaatttactaagtagatactt
ccattgcttatcctcttatttctgatctgcatgcagatctactcgtgtactttacatcga
acatatgtattcaggtatttataaagatgtaacagaatatatagttccaatatattctta
gcatttaagttgatgtttaggctacccttctagtttttgatattggttaagctgactcaa
gatcgatttttatttaaattaagaataacattaaataatccaaattatgtgtatagtaaa
aataaatcatttaaaataagcgtattactaaataaataaataagaccctcacaaacttat
acaattttatttagcttgttaaataaaaagaaatggctctgcaatcgatggcaattgcca
ttttcgacattaattaaaaatacttacaatatgttctaaaaccacaaagatcatcataat
tgtaatgatattaaaataaattacgacgggctgtgaaacatgaaatgtttcagtccgcaa
gaaaattaagtcaactgcgaatatttttgtttgaatctatttatggaatttgtatggcat
ttctatgtattttgtgctttttatagcaagcattcaaagccaacatataacatgtgtctg
atggctgcaattatttgaacgaactgaggcagcatttccacttttcgattaacaaataag
tgcgtaatttcctcattgaagcagccacgcataaaatgctatttttcactttcccttttt
cacagcggcaacttcaatgcacacagacacagacacaaacacacacagacgcaaacacac
acacgtaaatatggagagagtaagggccaagggggtgttggcccatcaaacactaattac
aaagcaacatcgaaataattatggccacttcggccataataactaaagaatttatacctg
ccagtgcagtggctggcagtttgacgagagatttgctcaaattgctttcacattaaaaac
actcacacatctcacccaccactggcagcattgccaccattgccaccacttggcaccact
ggtacaaccaagttgtgcggtggctatttcatttctatggtcatccgatcggcctacctg
gctgccggcgttagcaattaatacctttcactctgtcgtcccgtttgatgtgtgccctgt
ccagcctatgtccaacacccagctacccactcccaactcctcttcgacttctctctcgac
tctttgtcgttgcaggtctgccattgaccgtcggtcatttgtttatgtcaacgcttgtgc
gcttgatgctgcacggattagaaagtaatcagtgccgataagaagcgtccagcgtctctg
gagactgtgtgagtgggtgtggaactcgatctgaatgtggatgtggatgtggattggact
tgctctcaaaaactgcgtggacgttcgcaatttaaattacagtggcgcggctgggtccat
ccaatcctcctcctccaacctaccattgccatagctatccagttgggtccgggcattggg
cattttgcagttcggttacaaatgtccattgggactttgctaatctgtcattcgccatga
tgtgctcccggaggcggcctttcatttggggttgtaccgtcatacacatgtgcacacaca
ccccaaacacccacccacccacaacgagagagagagagggagagagagagagagagagag
agggagacaccaactggcaatgaaaaaggacgagtgttcatataaatgaccaaaatgcca
cgcattgacccacgcagagcccgaaaacctcacccgacccctccgccgctgcttcctcgc
cttcctcgtgcccgtggcatcgacgacatggcagataaaatgtttcaatgtccaatcgag
ctatttgtcaaaatactcgcaccggatggacatggacacgagtattttgtttttgccgcc
aggacgaaatattttttagctttcttccatttttcgtatattgtcgttgccgaacataac
atttatgtatacttccatcagatccgatcagacgcatcacaaatgcgtaaacataatcac
gtttgtctctctccctaagttatagccagtatattgaagctctcagtctcaaaaatgaac
aatatacattcagctgagtaccattatcaataacaatattttaaactttccctcacataa
tttttgcaaaattattataatatttgattcaaaggtcatgcttttaattttgatgaaaac
attttagtggtgaaattcttggcaattttatatatattaatacattttaattacacgctt
cggttaatgggctaggcaaattgtgggggcattttagatttgttccacgcatcgctacgt
gaataaaatataatgaaaatttcaacgccgatgatggctaacgtcgttctgacatcactg
acggaatgctgacagacagtcagcccgtcaaacagatagaaagatggcaatgaagggaaa
cgggctgaaggcgcagcttggctcaactggcggactgtcggagtggcggactgtcggcct
gtcggcctgtcagcctgtcagtctgtcagtgtttcagtctgttgtttttgttgttggctg
cctgcagcgtgcacactccgagtatccttttcgcttgttccagagcctcccttatgggcg
tacatgataaatggcgacgaattcgtcaatgtcaaaatcagactgttacaaacagcgctg
cgacgatgatggcaatggcgatggcaatggcagcgccagtgcgcaatgttgcgtagaggt
agagctctggaactggctatggctatggatggctctgggtccaggaagcgtatccaggaa
cgtgtaccgagcactgtgtcaggagaggagagcacaataacaacagttacattcatatga
ctacaacgagccttctgctcttcacgctaccaatgacaatggcatcgggcattcccggat
gttgtaaggctgcacgaattgaagtcgaaccgttttaatattaatgcaaatttctatctc
tagtttttgcacatttggcaattttcacttatgctaattctcgtatttagtgtgcaaatt
taacacgcacccagtgggcattatgaaaaaattattgagtggaaatcatgttgactaatt
gtttgtcattaatccgtagatgtcgggaagaacatataaaggcatattgagtaattgacc
agaattgaattagatatggtgcattggcttcgttatgaatatttatattacttatacaat
tattttggttttcgggaaatctgtctttcaataagagaacttcttcctgaataataaata
attttggcctaattatatttcattcttaattcttaagagcattaaattatatttgtaatt
ttaatatatgtatatttgtagttaaaataatatgaataaacgtaatttaagtgtaagctc
cgatttgatttataagtgttatatgcagctaatcaatttgaaatatattaaattctatga
aatcgacatattgcattgaaatttaaggctccaaacacattcatatacaaattatacgat
tatattttttttcctacgaactggggaacctgtaaaacctgttaattcatagggactttc
ttacaagttacatgcaaacgagccaaatattaattagcttgtcaacttgaatttttccct
ttcatttcgtggagacttacatttaacagctcaattaatttggagccggcgttgcatatg
tgagcgaagaccggggattcgaagaccgggcccagactctgatttgagttatgcgatcca
ttgacattatctccgccgcgctcgcatgtgacaagcggcaactgattcattccgcgatcg
ggcctggtctgatcggggttgggtctgagcctgaggcaaaggctttcagccagggccagg
gcaaaggagcagactatcgtttttcggtggcgataaagatctcaaaaggatcttgctgac
tgttttggtttgtcgtttcagttggctggcaacaaatggacgccattactgcgcgacaac
ttttagttgtggtgaaaacgactttaagtcagttttaaactgaataatattaatttgcat
gatactgcgggtgatcgctgccattaatcaattaattagtttacctcttgtacaaaagcg
actgtctctttgggctgcaatgtctttgtatcgtcgccattgcaatgaatgttggtcgag
aagagagagagagagagagagagagagagagagagagatattgcgagtcgtgtaacataa
ttataattgtcttaggaagggcgtaaacataaaatgcaaacacaaacatagaaaaacaaa
tgtaattaatgatatgaaaaaaaaggtaggaaacggtgctttgcggcacttttataactt
tttttttattttgtttttttaatggccagagaacaaataaaagaaaaatgtcgttctgat
tgacgaattgcgtgcgtataattgtatcttccagatactttgtttacttgcgccacattc
gttgggcattcagagttcactgttcagtgtgtggcattcggtcggttggtctcctcagct
ggctcaaactttaattgagccacaactgtagatgccgcacacgagtgccacaaactgtgc
gtctcacgcgaggcactaacaaaatgtcggacatctttgaagctatacacaatggtgaat
ccaacacatatgtatgtaccatattatttcatatctatgagtgcgtttatgtcgtgtatt
gcgtgtggctttaaaagcccattcatgtgttgtaattatagcatcgtaataaatgtaatg
aatgaaacatgtaggttggaaatttgattcaaaagaattgactcttggcattaatataat
gacagaagcaattgtttcttgcaaatcacccaaaacgaaacgagtgcaactactaatctt
atccaatttgtaagtttctcaagtccccaatcttacatattcctgatttgacattaacgc
atctgcgctcatattgaaactatttttcagattaaacaatacaccgattcaagcttcttt
tttatattatttactcatcttattagtacacaaaaaatgtataaattcattttttaataa
aaatggcttactataaaacttacctgatatcttttaacgcagtttttagctacttaacta
atataatttattttattccaaaatattaaataaaaacaaaacttgttcatagttcttgac
aagcagtgccaatcctaacaaagcagttctttaaaaattagcactgcttgctgcgccaac
catttcgttgccattcttttggttgctgtctcggctgaccaaatgtaaatggaaaaaaat
aaatgccggaaaatatatattccaatgggaattcgtatccagcttgcaaaaaatatgcat
agtcagattttgttgtttgcgaatttgcacgccagctggcgtttagtgtcatttgcctgc
atcatgcatatgtacatatagaattttgacttccagatccaaaaagttcggccaaaaaga
aataaaaacattcgacgtgccgctcagtgcctgtcatatgtttttggcggtctctttgac
atgctctgccgtcacgttggggcttgtggaagatggtccgctcttggttctggctgtgcc
cttaaatcattttatgcagcgatgattttatgtacatatgtttgattaaaaattaaaatt
atcattaacggcccatttaaaataaaccgaccaaagatttttcgcatgtcgttctcattt
tcgaaataacaaaatcttctgtggcatctgcatgaaaataaacatagagagagtgcttcg
cattgttgttaagtgtattacctattgtatgaactatttacatatactacttgtggcttt
atttataatctgctgctgatacgtatatttcatatacgtattatccttcaagtgtgcatg
agaatatgaatgaatgccatctaactcaaatgaaaacaagtaaaagcggctatattacgt
ggaccggagtcaatctgctgactgctgagtcaaatcttaaatttattatgtttttagaaa
acaatattaaaatatatctgtatatatatatatacgtctttattcttacactaatctcga
tccgagaacttatctttcagcttgtaaaataagtattcttaaaatatggaaggaatgttg
cgcatcattttttatgattcaaatttctttgttttcttatcttttagcttaacttaagca
taataatttaaggactctccaaattatgatattaattttttaggcaagatctatcattat
ttttaacatataattctgctgcttgagtgatgttcatcttcttctaatcgtattccatta
cactcgtagattttggacggcctttgttcctttatttcacaaatgttgtcaagttatcta
cgccactggagttccagtcgctctttcttcgaggaaatggcgaaatatcccaaaaaaaaa
ttaacaaaaaaaatattgtgacagttttcgaattctaggtctagaccttgactaccataa
tgtcagtttctacaaaaatcgctgtaaaatgctgctgtagcctcaatacgaacaacaaac
aaaaaataaagcacaaaaaatgcttcagttctagtttagttttgagaaaacctctgtgaa
tggaagagagaggaaaaaaatggtaacagaaatatgcgcacacaataaaaaaaagatatg
caataaaaatattttagagcgaaatcgctttgtgtcgcgcatttttgctattgttaaaaa
attgagcatttttttcgctggcgacctcattttttccactcattttccatttaaaatgca
gagcagagcaggcaaaagtttttacgaatttatgagtttatcgttttacgacagcgtctg
aggcccaataaaattttattgagctgcctgaagaccgacgagaccgtgctcgagttttcg
accgtaaaccttatttggtagctgcgaaaactggaacagggccgtggtccacattcccgc
ttcaatgccggatccttgacagttcactctgcgaatcctcaaggacgtggccggttatgc
aagtctatgcaacggatgggcttgcataataaatgcgtatattagttttaagccgcgcgt
tgaacccaaactgctctactttacattgttccattgtttacatagtccacccagcaacgc
ccacgagccgagtcaatggatcgcagttcgtcttacacaatatttcacaatattcacgta
aagccgtggattagttgtcttcagccaacaattatgcctgtcgcctggcttttgctctaa
tttaaattaccaggacacacacacacactccatctcactcactatttgtgtctgcctctc
gctccatcgttcaaaggctgcttaagcatttcctaaaaacttacccagtttttgccacaa
acttttgttttgccagtttcgtgctcgagttttcatgtttatgactttacagttaattct
aagaagttttattagcattcatttgctgtgtatttatactaggatatttttgttaaagat
ctggcaaacctatcattgcaaaaatcttaccatgccgcacagttctggaaatcatcaaaa
agcgtggccttcttttgttacagattgttcgattctgggaacaaaatgcttacgcgttga
ataaggagttcagattatattcaatagtggaaaaaatatatatttatatatttcaaaata
tatggaattcatatcgaattcaaaatcaagtgacaactagtcacattcacacagtatgtg
gatataagaattagtttttaaataaaacaattccgcataatacgaatcctttgataatct
gtcaagatcatggacttgcagtattatacaaattattctatgttatttttatttctatga
caaatcatttaaattatacaattaaaaaaattgttgtacctttgaggccaaaagcagatt
gcattttgttaatcaaaaagacaattcttttttgagtttcagtaaaaatgattctaaaat
tttagaaataaaccatctaatttaaagagtaattaatgtaagagcagctagcaacttaac
aatctaagaaaaaacgttcaagaatactacaaattcatttcacaatttcactttaagtga
caatataagaatatttgtttgatattttaggaaagtaacacctcaacacttcctggggcc
gaggggagcagaaaagccagtatttaaaaacatacttaaaacaatttaaattagacagca
acaaaatcggaggtttcgctcaaatatgaacgataagcataaatgtgcgaaacattctcc
ttaagcattcagcatgggcgggagcgggcgtaaactttgtttagagtaaacagaatccct
tggagtggtaaatcaaggactacctgagagtggcaaagcgacgcgtgtgtctcgcattaa
aatgatgtcttgttgacggacttcgaaggacgcggctcgcgcgactcgactcgactcgac
tgtttatggaatgtaaatgtaccgtgtcatgggtccttaaacgtcttaattgcgcacgta
tccttcgccggcaaagcgctattggtttccaaggcggaaatattattgccacgtcgtaaa
actataaaactgtccgcagggggccagacgctgtccaaactcaaatgcccagtggactcg
accagcacagctcttctacaactgaaacttgcgatcgccaacaatcaacaaattcgctga
attcagacaagcgcgcgacttcgatgtcctgtcgcacgactcgtcaacgaaattgcattg
agcccttacaacgaactcgtaggtggcacacagttccaaaatacattgctaatgaaagca
atccttattagctgctgatatactgcgatgcataactttccacaccaatctatcatctat
ctgttatacatatgctatatacatgtacagacagaacactgcaactccacatcaagaaaa
tcccaacttaaacagtttaatcaaccagataaaagagcaaacaatgtcacttaatagtca
gaaaatctataaatctatatattatattaagaaacatgaatgctcagggtgtgcaaaatt
gtctgggtggaaatttattcattaatatataataattcaattgtatattaatatgtataa
tatacccattaaacatgggaaaagagtaaaatgatattgtcagtctaggccttcgtctgt
gtctcttgaaagctgaaggaactaagagatttagaaaataaaatctgaccaagctgcgat
aaatttctttttactttatcaataacttatccaagatcgataagcatcgattaccgatag
caataaaaatcagtattttaagaaaatgtcattaagatcggataagaaacccagtagaaa
atctttcattagtatttaccataatagacagccttactctcaaaatcacgttagacttga
gcttagggtatttgccagtcaagctttcacgactaaatcattattactggttttatctta
atcaaatgtaaattttttagatttacatattgaacggtgattggtgaccaacacccaata
aatattgccagcacccaagcaataattaattttggtactccgccccaccacttaattata
attgatttacaacgtttattacttccacttgtgtaaaataatgaaaagtggtttaagata
catatgttgtaagtagataattttaattcttttccatggtagattcctattcaaaccggc
caataaatgtacttatttattaacacacggaaggtgccaacattgtcgattgattgtggc
ccaattcgacatttatatttatggccataaagaaggggaaaccgagagatcaatgtaaat
gcataattcattccattgctacaactttacaaggacctcattatgatgagtgcgaaacaa
tgcagataagtgtgacagaagcaattaatgcgctaaggaaatgtcaacacacacaaacac
acacacacacacacacactggaggttgcaggcaggatgacattgagcgcaaatattctaa
cgacagccaaagaaagagaacagaagccgacaacgacgacgatgacgacgaggatgacga
ctagccaaggacgaatgcgacgcgtgacgcattgagagaatgtttgtacacatagcgcag
aaggaaggagcacagcctcctgaggagttgcaagtcgccttgactttgattggtgcaatg
ggaattgatcgtgattatccaaggtcagctcacccacgctggcttttccgaggcgctcat
tcagcatcactgattgaagtgacctcgagaggacttttgcagcgggaaactgtggatcaa
ggccagtgaaattgtgaaattgtccagcattcgaatgaggcatgccaaatgtggcaacaa
ctaagcaacaactacagcgtaagtagccaacaccgaaaattacttcatctgaccggggtg
aatatattgccgagaggcaagcggcaacacctgcagcgactgggcctgaatatacattaa
tattcccaacccgaatcgagacgtgtgcattttaattgttaaatcaaacaaaatttttga
ataattttctttctcttttcacaaattagccgtcgattgaggcaatcaaattgatggcat
ttcaacggattcgattaggatttgttcgaaatttttcgggctgagaatacgaataggaat
acgaattgagactcatgctgtgttcaggttagacaatctgacgctcgtactatatataca
taaatctgactaaaaaatttacaacacttcaatttgtttgttttgttgctgttgctgttc
ctgttgttgttgttgttattgttgctgataatttttctcagctattttcattttatacgc
agcttgacgccgaatgtttcggtctgataatgagtggcgatgttgtcgattgttgtggtt
tctggctgctgttgttggtgttgttgttgccgcccaattagcatttggggacggcgtaat
gagcaatgagccagccatagacgactctacgactcccagaggagatccagcaacttcaaa
gccacagcgtgtgaccctcggccgagtaaacgaagccaaacaaataaacaaacaaacaga
caatcgcacgatttgaagtatcttaagcgatacttatgtaatgctccaagccaaggggga
aaggcaaggggggaaatgcacacaattcaaatgccaatttgtaatttcatgtgaaatcct
ttgaagcttgtgaaatattaatgagaaatggaagtcaatatcgaaatagtttgctagtgg
atatttcttcattagcattgatattaaatgataactttttcaatatccctgcgtgcagct
gataatattaacggttcatcgctggatattaacacattcgcctacttcaggcgcgtgcct
gataaattctatatatatatatatatatatatgcacagccgatgtccagttgctgtagct
aaccctcatgaaagtgcatggcaaaggggatgagcgagcagcgggcagcgggcagcaagc
tggatggggtacggcacacacacaatgggatggtcccgattcactgtcaaggtaatttat
taattcggcaataaaaacgcacgaatcgtccacgtcctcctctcgtactgtcgtctactg
gctctggggtgtgttgtggttgcaacactcacatgtgggccttacaactcaattattgtt
gctgcaaaagttgactctggctcacacaatcagattaagcaacacttctctgtacgattg
cgaatgcgctttacaaactatttcattgggattatacaatcagttgagtgataaaagtca
atcgcccagaaaggaaacgctgagtggctgtggttgctgcaaaatttcaactgcacctga
tacgaaaattgatctatttgatttgaggaaatgaagctttttggtcaagccatttgacag
actgattgattgctctcattgattggtagcaacatattaagtgaaaggctgacagatgcc
ttaactcagttttattaaataataatacaaatatttgtatttgttgtgtttattaggtta
atattttggaatgcattttaagatatatttttaaaaatgtattattagtgttacttacta
tttgcaagatgttagcaaaagttatattatgttttgcagcgttagaaaaatgtcctcatc
cataagcctcgctatatgcgagtatctgttaccaacatcgatgccctatctatagatttg
tgagcgtttgcaacaacctcccggtagggcagaaagtgggttgccgtgggtcatgaatcg
cagtcgcctgtcaaactgaaaaacgccataaattctggctcggctgtcaccgaacgtgcg
caatgcaacaacaatagcaatggcagaggtaaggcaaactattgcagttggggcagggag
agaggaacagcgaacagggtacagtgaacagggactggcaacagaggcagaaggcaggag
gcagccgcacaattcgcacatgcacaaactgcacacatatggcagatccagaatctatag
acatcagtcgataagggtgcagagggtggactttagatcaatgtcgggggtggtggcttc
tgctgatgctgaggctgaggctgctgccatctccatttgctgctgggtaagcggataacg
aaagtcgtgtaaacacaaagttggccatttggctgttaagttcgctcgccttttggccag
tcaatttacttgagcggcttacgggtcagctatgcaaatatgcacaagcgtctttaggca
cttgccccggccacagtgacaaccctcgcgagcaaacaaaaagtgcaacacgcgacgcaa
caaagagccactgaagatggcacaacgagaatggaaatgggatgaggaacgggtatgggt
ctgggatgcgggagtgcttaaagagcacgcgcaattttatcctttcacagcctttgcgcg
acttatgcaagtctacggctaatatcaaccagatatttgctggctgatgtgaataccttc
gcgattcctggaacctctggcagcagcttcggtacgattcccttcatttcgggccagaga
aatttttacgaatttgttgctgccggcctgtgacaataaaccagggccagaaggaaaagc
cttttgtgccaaaccgttttagcaacgtttacagtttacagttctgtttatgtctttatg
attattgcaattagaggaatgcagcaaagcagtcgccatcccgctcgcgcacctacaaac
gtatgcgacttaattacgcgcctgtgggacgtcctgcgcacgtctcaagccgactcaagg
acaccgttgtcgtaggagaaatacgccgacggataagtttcgccaactcgcgatgataat
gggcgcgatgggtaggtaataagcagcgcagcaggtaagcaagctatgaggacgactcct
gctcgatgtgactctctcactctctctctcgctctgagcggataactggactggcggata
aacgttgctgcactacccctgcaagcaataaatctggcaaggtcctggaggggtagtgag
cgcagcatgtgtcaaagcgtcatgcgcagggatatttatgcgctatgacgagcgcgtgtg
ccgtgcatcagttcgcagttcgacgcttaggctatattaaggcaggatcaggggatagag
cagctcattcgcaaacgcagcagcgtcgcgcacacatcgcacacatcacttacgtacagc
aaggactcgacacagacgcaatggcagccacgaatacgcacagccatagttactatgccg
acagcatgtacaacatgtaccaccatggcctgccgcccacctactacgataatagcaaca
gctactaccagcagagcaactccacctcctcctgctcgagttggccgacgagctaccagc
ccagcagctatgcacagtacggccaggagagctacggcgagagttgctactactccaact
accagcaccagcaccagctccagcagcaacagcagcagcagacaatgacaatgcctgctc
cagctgcactgcctcattaccaagcaccagctccggtttcggttccggttccggctccgg
ctgcagctacagtgaccacacccgccccactgaagagccgcaagcggaaggcagaggaga
gcgctgcggacatcattgccgccgtggaggagcgaccaagcacattgcgtgccctgctca
cgaatcccgtcaagaaactgaaatacacgcccgactatttctacaccacgttcgagcagg
tgaagaagcccaacaggagcagctccgccggagagctgtcaccctgctacgagcaggact
acgccgtgccaacgccctccacccagcagacgcacatgtcgccgcagcgcagcagcagcg
aagatgttgactatctggatgtgtactcgccacgtaagcaggccaagcatggcgactttg
tcaccccgccaccggcagccaccacgcccaccgccaccacacccgcctcccttgtcgatg
gcattggtattggcattggcattagcacgccaccccagtcgccggccgagaagaatgaaa
tcaatcatcgcaatgtgacagctgcctccagtagcagcagcaacaacgaattcaattggt
cgcacattgaggagactctcgcatcaggtaggcatcccactctccctctcactcacacac
ttcctctctctctctctcagtttgaactgttacttacttgcaaaatttctcttctgttta
ccttttgcagattgcaaagattcgaaacgcactcgtcaaacctactcgcgctaccagacc
ctggagctggagaaggagttccatttcaatcggtacatcactcgccgccgtcgcatcgat
attgcccatgcgctgagtctgagcgagcgccagatcaagatctggttccagaaccgacgc
atgaagtccaaaaaggatcgcaccctggacacctcatccgagcactgcaccagcgccggc
tatgcctccctcttgccgcccttagatatcatcgccgtgcctccaccacagtcgcagtcg
ctgccgcagtcacagtctcagttgccctatgctgcataccccgcttacttgcccgccaca
cagcagagctatgattacccgcagcagtcgccgccgccgccgccgcactttggccaacag
tacgaggcacagtacacaccggaataccatcaacaggcccagcagcagtgcaactaccag
cagcagcagcagcagcaacaacaacaacaacagcaggagctaagcacctccaaccaagcg
ctctatcatctaccactgccctaaacgtacccgcaacacacacacacacacacacacaca
cactgcaatagggcaacacacacaaccggaacaaacgcgccacacaaaaatgtctcgacc
atttgccggtgacacgcaaatgtcaaacgagatgctgcgcagtcgctgcctctgttgcag
ttgcagtggcagtcgctgtcgctgtcggcgcacaagcagcgcgcactccctacggtgccc
aggacaccagcataggatgagtgcgcctgtgcacaggccgagccgactccttgccgtgcg
aactccgactttacctcaaaacccagtggctggccatgggttaaccgttgcccgctccct
cttgcctcttgcctcttgcctgttgtctgttgcctggagcgctcgattatcattgagcca
ttggctgtggccaggcatcgatcatgcacacaacttggagactgaaagaaaatgttttgt
taagcgaaagtgtatagataatgtctaaatcgattataagattaatatttattaaaaaac
aaatatatatatcaatttttgtacttcttgtacttgaacgaatttatcaaaattgatttg
tgtattttattcactggtctcatgctaaaactttcactggaattgtttttgaatgtgcat
ccattcaaaattggggaatacagcatattgttgtgttaaattacttacttaacttaataa
aatcatttggcccggaataatactcactttattctttacaggcagcaaatttgacatgtc
aatttaaaaaagtaataaataaatatttacttaattagctgcagtaattattacatatta
ttagcagaagtaaattatttaaaattgcttaaaggcttcttctcaattaatttataaact
ctttcattttatacatccagattttcgattagttatatttattataatttactcttgcag
ggtgttggcgcaagttctttgttaggcctgtggcatcattaagaatcctttgcacatcgc
aaccacccaggacttttcacgcttaagccagaagacaaacgttattgatatcaactctaa
atccgagcagctgcagttcgctgctcccctccactcccctccctccctatcagttgattt
tctataaaatgcactattttcgcaatggaaaaacgtcacattttggtcggtttgggtgtt
ttccggccgttacccaccaccaccaccagcaacggcatccttttcgcctttcgctgtttg
ctcatctattgaagtgagacattgattggtcatttttcattgctctccatgacagttatc
ggcaatgcaacccaagaagcatgtgccatcccatttgccaggcggcatttatacgactca
ttagaccaaagtggacaacagcaccgggcagcagcatctttggttattttatagggtatt
acgagaaacaaaatctaaaaaaaaaagataatcgatctgaagataaagtaaattattata
acgcatcgaaatcgtctctctcattttccctaaattagtgaaatggaagcagctaagtta
agcagagcatttttcaatcggcaacattttaaaacagtttttttttgtatctagatattt
aaataatttatttaaattaatttcaagatattgcgaaacaaaaattataataattctatt
aatcagattttattttaaatttatatattaattttatttgaattccttgttacccgcgca
ataatatacaagtttaaacatttaagtgcactattttaaataaacaaatattgttatcgt
aatgcgtattatagtattactattttaaataaacaaatactgttatagctatagtatggc
ttatttatttattcatcagttcaacatggaccaaaaccaaaaatattttctcttaatttc
tattcatttttggcaattttaaatatgtacgtgttttctacgaaatgccataagaattgt
ttctatatctacctggcctcttggctaacattaagtctaaagtcatatattgagaatatt
ttttagcgcttaaagtcagttttgtgttgtgtttgtttttgtgtgtgtttttttttacaa
cttcttcgttagtggtaaaaggcttacgtgcaagttgcgaaagagttacgttaactcttc
gatgtccttcgtagaagtgaagtaattttattgaaaatccaaaggtcacttttaactcat
tcgcgagccataaaacccacagtctggcgaattggcaaggcgaagaatattcgcggaata
cttcattgtgggcgttggcagacgatcgatgcagcagtcaaggttgcaaagtcaatcctt
tagcgtaatcctttaaatagtcaaaataaggcccgcctttgtcaacacaattgtgcagaa
cggttcactcttttggccatcggattcgcactgtgaataggcgttctattgtgtccactt
agccccgacacggtacctgcctctctctctctctcttctgcccctgcccctggctctgcc
tctgccagcaactattgtaaaattatcctttcgcaaacacgagcaaagacaaccgactca
ggacgaccgtctaccgggcgaaggagttacaaagtcataaaaacaaaacacctttgtctc
tgcattgtcggttggcgaattatcctttctgagtcgctgccgaatccttagactgcatcc
gcagcatgtttacaaccaacccgcctaccacgacagattcgcaaatgactgcagtgcgga
cggagtctgcgaagtgtaagcctgttaactggaagggatttaattacattatccttatgt
ttaagataaacacaaacagcagaactctgcctctctctaagctgggatgtggcacggctt
taaattaactttcaaaatgaccttaaaatggattgttgcaaagtccattttaataggaca
acattatataaaattaactttccgtgttgtataaatctatgcataaaatcaaatattaaa
tttattcaatttttgatttaaacagttattatttgctaagctagacttaaaccagtttcg
actaattgataaatctggcagatttcgatttccccccttttcacaatccatgctaaattt
agttgaagcaacaggtttttttctctcaaagtccagaagggcgttgtgataattatccgc
acgcccaacggaattaaaagcgagctcttggggaggtcaaagttgcggctgtgccctttg
ttgtgattaccactttcggtgctgtatttatggcgctcgaaaagcaattaattgtgaccc
aaatcaacaatgttcgaatggttggcaacaccagagcctcgtctcggcctggtctaatgg
cccggcaaatgtgtccgatcgccactggagcagagcagagcagagcagagcagagcagag
caacgcagagcgtgtgagctggccaagcacaggggctgactgctcgagctacatacgaat
gagttatggctacagcggacaaatgtcgctttaaatgctccattggcatgcataaatttt
tggtttacaagccccgtcgcttcgttccacagaatccccctggctcatccagagcaccag
atgaaatcagcgccaaaagcctccgatctactagagtcaacgtcgcgttggcggctagat
cagtgcgccaaagccaccaactaccgactcgatcccccaactagccaaaacattaatatg
ttaatgcgcggatcaggctggtggtgtggcggtgcggcggtgtggcggtgcggcgggacg
gtggctgacaatgacaacagccaccgtctgtggggatttatgggttcaccgaatgcttta
tggcgtgtcgctttgactaatttatctgtggactgtggagaggcggactgtgtgttggcc
acaaatttattgttaatttatgattaagctgattgtgctcgaaaaggtttctgggcttgc
cgtccgactatttgatttcttcgctatcctttcatagacagcacaataatattcggcatc
atcatttggccgtgtttgtctttttggcaagttgtatttctttgctatacccttgtagag
agtactctagctttgtcgtaacatgtgtatcgcattgaaggaaacatcttcgacggaaac
atcttgtgagcaaaactcttcagttgtaaagcaacgttgatatatatagccccttccaaa
acaatataaccaactaactatatcgtgtagcagaacaaatacatttgatttaaactaaaa
tttaaatttcagcagactcattttgaccaagaagagtgtgtaatattcgacgcttcaaat
atagtctttctttcttgtatttatttctttttgtttagccatatttataaataaataatt
aagtcgaacatgccaccgattatgagatagaaaaacatttaaaataagaaaaatgttatg
tatctttaagttgatagaagcggatgtttgagtaaccattcatattatgattgtgcatta
ttcccgtgttttttattctcgagtattagctaccgcatgcaatatgcgttttagctggtg
cttggcaatttttgatccgcgctgttggttattaaaaggcataattgaatttcttgcaaa
cagttgtttgtttgtgaaagatgtggcctgaacatgcaaagcggtgaccccagtccccga
ggaaaggaaagggggatccggctggcgctcaaattttcgaaagtatgaaaaaagcaatta
aaactgaaataatgaattctttctttgcagttttgccatgtttctgtccgctgtctgttt
gccagttgtctaaaccccgtagtccccggccaggctgggctggcggtatgctttccagtg
tggagcgtgcgctggttggctgccgttgggtgaagggatcggcagtggagtcgacctcgg
agcgtagctgcttgggctgattagcatgagccgtaacagtttttaattgcagccacattt
gacggcgcgtcgcaatatgccaacaacgagcactaatcttgccatcagaaagttgaaaaa
cttttaccccgctcaaaccatttttttttttaataacaatcataaaagttgttgcacaaa
tgttttccatttttcttatcgctcggtgattagctgtaataaatataataaaagtcatgt
ttttgtgctatggaaggtattaaattagaagtgcaataaaggcgtacaaaaagttgcttc
aaggcatttagtacgaaattatactgattaaaattgttcaattcaattcaaaatataaaa
taacataaattaaataatactttaatcaaatggaatattatttatttatgttacattcaa
aaaggaagtagcactcccatcgatacatatatatatatatatacaaatattcttcagttt
ggatttgacctattttccggcatgtttcttcgtaaattatacacacaaacacatacacat
tagaatttgcctgtatctttgggcataggtgtgtgtgagcgccgggtcattaattttgat
catgccctaatatgtgtcagacagtcagtcagttcgtcgagcgagttgccatccagccag
tccgtctccaggcctcgtcaaaatttccatttccatttacaataaactcgggctacacgc
acacaacaacaacagcacacacgaatgccttactgggtgcatagtatattcaaattaggc
aaggcgccatccacaaccccaagcagtcatctccatctccatgtccatccatccctttgc
cactgcctttgcttttggcttaaccggaaccagtgctggggctgcacatgtgccgaagtg
tgtgtgtggcggaattttctaatttattttttagcaaatggttcaaggcccttcacgttc
tgagggcaacgtttcaagttcgagcttgccggcggcaaacaaattgttaatggcaattca
cgcgtttcgaattattgatttttcgggctctgcgaacacaaactttcaccgctctcggca
cacaattgacatttgaattgtacaaatttgacgtgaatgagacgatgacgattaatggcc
aaggtcgatgttaagtttgacagctcgctgtgtaagttcccaaaaatgtttcctaaagtt
gatttaagaaatgttcttgaattttaagtaacaattttcatcgactttaatgtgcgctag
catttgatcatacgcaattgcaccagcgacctctggaaggatgtggcatgcaacacatca
agttttccagttggagtttttctaattgcattttgccaattttccggtatgctgcgaatg
cggatgggaattgcaattttctctggacacaaaccagaacaaatgcactttttccagcta
gctggtaatgcagtgcattccgtactgcttgctgcaagatatttctgtcaatgcactgct
tggccttggtaaaacatgaatagaaaatatgacggccggaataaatttgagaaaaatgtg
agaaatttaaataactaaatgatatctaaagttcggatctacagatgacaatcgccatta
attgctaatgataatatattatgtattagataacagaccaatctaagcatttattttaaa
taaattagcaacttggcatgaaatccgcttcagtttaaatgtgattggcaagtgacctaa
atgattgtaatacgatttcagcattgaaagatcttaataaattccaagaatacgagagaa
caaataaaactaagtcaaataaacaaaatcaatcgatgaatttttatagatattctaatt
aatttgctgaataaaacatgaaattctaatccttctcataaagtcttatttaaaatttgc
ctacaactattaagcatttgtatcgtagctgaaaatacttaagtgaacctgttcagcaca
gcgttctcgcgaccgtgtctaaagcatttcgggtcaaatatgtccacattgtcagatact
gatttaaatcctagcgtcacattcacattcacattcacattcgcattcgtttaatgtggc
cttgatgaggtacactaattaaagcggcgctgattagcagcaccgggaactaggaactga
acacgtaggcacatgcagagttaacccatatacaagtgactgccacattgttcacacgca
taatgtgggctaaaggatttggcggcgcgccgcacgacgataatgaacacaaatgaggca
agcgaaaggagtttttgcaagcgctcacgaaatggcaaacatttgccaaaaaccaaacat
ctcgaacaataggcaatgccggcggacctgttggtcctgtcgaacagttcctgctgctgc
tcttatggcagaaggacacgaccttgacgcaatggctcaagagcaaagccaaacagccaa
acagccagtaagccagcctgccagacaaacagacgaacagacagaaagccatttcaacca
ggcatttatagaattcggctgtgtatcttttgttgcaatctgattgattgctgtcaagcg
gatgggaaagaaaagaacccctgcacgtatatatattgctcggcctggcaacagctgcca
aatggctaccttagactgcattcatcgacgacgccattttaaagtgtattatgtgagtct
tttgttcgtgctgtagaatttaaattttaaagcgtcgtcaactgcagcaatttgtaggtg
gagccactttccattttgccacctccctggcaaataaatcattcggctaagtacacagcc
tgtggcccaggacatgcgcaacagtcgctctgctcaccatccagcagccaaagcgagagg
caaatagccggcgagcttttcgcagcgaaagctttgttatctggcttgctggctggctgg
ctggctggctggttgcacgttgtctctatatagtcgtgtgtatataatggcataaggata
cacatgtctctgtgtgtgcgtgtgtgtgtgtgtgtgtgtgtgtgtggatgccagcgaaac
caattcaaaatggcgccacagtcagaatatttttgaatgttttgccgcaactaatgatga
atttagtagctcgcgtgtcgctttagctcagctgttgtccttgcaacgacagcaacaact
gcgcctaatggcctctcagtttgagctccatcagcgaacgccatcttggcggctaagtag
ctcatcgcctgacagctgagacgcgtttatcataatcaaatgtggatggacagtgacact
gacactgactctgacactgacactgacgatgacgatgacgatgactcggatgctgacact
gacactgacttcaactctccggactaaaaacagaaaaaaggttggaaattaatttaaatt
ggcttttgatgtaaatgcattcctcaatgctgcagctactccatttagcaatgatggggt
atatagtatgtgctccagatttgtcttattccatttatcgctgcccctctaagtagctgc
aagttgctgcgttgtgtgtgtgtgtttgtcctaaatggcgcatatttatcaactgccagt
aacagctacagttgctcctccccccctcccctcccctcagcaccaacccccttaagctcc
ttttcaagctgcagtgcgtgaagaactcaaatggcaaggtattaacgaactgtcgtgagt
tgctgctgcccgcagtccgctggacgctgccccctgtatccatcgatgccgcgccccgcc
ccgccccgccctccagttccgtatggtgtgtgttattgaacatttttcttatgtcgatgg
cactacgtttaattgaaaactgctgcagttccgttgcagcgttgcaagttgcacagttgc
acaagttctatgcccacatttaatgtgaaaattcatctaggttttgttgcagtgcagcag
gcaaaaaacaaaactacaagcgctgctgattgtttcatattaaaagcgtgtgtgtaacag
caacaacaacagcaacaacaacagcaactgcagcaacaacaacaactgcagcagcaacag
caacaacatcaatattaacaacatgcgagcgatgatgaaaaatcgactgcaacatgttgg
atgctgctctgaggcagagggaatgcgactccatttccatctacttctccgatgccggct
tcagctcgggctgagcatttttactgcccgctggcagctccgacatcaactccaattaca
aaagtacacgcaggcgtctctcttatgattcctaggttaccccccctactccatattgct
ttttttctcttttcattttctttttttttttcatttttaatatgggttccctcatgtcgt
gcggactttgaaaaaaatatatattaaacactagcaaacaaaacgaaacggttgcatgtc
gttaaggaatgggtagccatctggaaagcaactaaatgcactgacaacgcaacaaataca
ttttataatactgcttttcatgatgataaataaacaatttaattaaaaattatgagggaa
ttgtatatatttggtatacatttatcttaagctgaataatttatgggcaaatcaaatttg
cggatgattctttcagattgctaaatttttacatgtaataatgctatattattattataa
attaatttaaatattaattccatttcataataatcaaactacagaaattaatcattttat
tgtatagtacgtgtagtaatttgtatgctttattgaagtgtttttgagagcaaagattta
attcgtatccaacttaatcaagcatgatttgctgaatttaaatactcgcttaaaatatgc
aaatgctgtacaaaatttgtgtcaaactctcatctcaaatactaattaatttcttgtcaa
gtatatattattggatagtatttatagaaattttgggaaataattaaaattaataaatat
aataactcaaatacttaaatgatcaaaatttgtccatattaaaaataagcacaaatgcaa
caaatgattgtagaagaaacacaaatcaaacaaatcatatttatattccaatatcttgaa
atatgttaattaataacgaattgcccacattgggcaagattagagctatgccaaaaatta
tattttgtataaatctacatatggtggtattaagttttttacttgacgtcgacaatttgt
ctttctggattcaaatgcaaatatcacacgaaatacacaaaatactcgtttgtgtatttc
ttgttttgctctcttggaatttggtagcacatccaaaattgatttttaattaaggcattt
agccaaagtcgaagccaaacccagcccaaaagtccgttgccgtaactcgtacctcgtaac
ccgaaaccgaatgaatcataagaacccaaagacgtcgccagacaatgtgctcaataaatt
taaattccgattcagattcggattcatagcttgagtgcaaacgagctcattttaaagaga
tgcaaacaaaacaagacttggagcaaggtataaaaacaacaacaacaacaacaacagcaa
caacaacaacagcaacagcaacgacaacaacagaaaactcatttgtcgcttgttcttttt
atttgtatttttttgcctcctttggacttttttgtttacagagagcgctgtaaaatttcg
aacgcaaccaataaaaatggaaatgatggcgcacagaacgaaacgtttataaaataataa
tgcgaaataataatgtgacggtgatttagcggaacagcgccacgattgaatacaaataaa
gtgcctggcagcgggtggggcaatcgggcaaatagggatgccggcaacttgccgggtagc
gggacgcactaatctaggatgatttcagcctaatctggagcacaaaaaacaacaaagctg
ctgctgctgctgctgcttctgctgggctcacacaggagtcgaagagagacagagacagag
agagaaagcgagagagagagagcgagagagaaagcgtaaagataaggggcaaaggggaga
ggggggcacgctggagttgacgttgacgttgagtggcaggcaatcatctgcctcgtccag
cgtccaactacctgttttctgtgccgtttctgccgtttgccagctgccagctgtggctgc
cgtggagccgccgccgtcgctgctccgccataggccggttggtccaggccatgcagcacc
cccgaaacataaatcaaagcgatgggcgtggcctaaccgagtgcaagcgagcgcgactgc
ttttcgaacatgcgcacactgcatgcggctcgctcgcactcgctgcgttcaggccgaatg
atttacagttttcgaatacgcacactgtcgcacacacacacagacgcacacatacacaca
cacacacgttcacttggactcggtccccactgcgacagtcggcgcagcgcaaggctctgt
gtcaaacgtgaatcgaacgtggcgcactcaagtacgccagctgcgcgctcggtactcggt
caagtttcaatctgacttccatttaaccagtgaaaatagtcgtgttacgcgaagcactgc
atgtccaactgggttcagccccaaactgagctttcaatcgacggcaaaagtgcattgcga
ttaaaggaatattcaccgcaatcaccaacggataacggataacctagcggaactcagtcc
caaggatatatatatatatatatatatacatatatgcaatattcgattatcgaattttca
tatgtaagctcaaaaattcaaatgggctgtaaaatgctttaaaaatgtatttgcaatttg
agaatgtcacaagaattgcgtaaactaatcgagccaagtgttttaatgtattcaatacat
aaatattgttaagtgtactaaaaaaaaataataataatcattatcaaatacaatacacac
actaagtgaagtgcttacattaaatacagttcttaaataagctgaaaacaaacgtttgga
attcgaagctatcaacttatttgtacccataggtaagccacaaaaacacaatattactcg
aggaaaataatgagcaaaataaacatagaaattatatttgtaaggattggtaaagaaata
tcttaaaattgtggattggatttggaacactgtgaggggtccaacaaattaaaggtcatt
ctaaatatcgcaaacgaagtaaacgaagtaagaaacgtacttgtaaatcaacaataaaca
gcacattctatgaatccttatgagtcaactcaaaattttctatttgaaatgaatcacttc
agaaatagtcaaacttttccctcaacaccttcgaagcagtttatgtttggctgctcaaac
tttataactgatttcaactttcttgctgttatcaaacttttttgatacacgacacacaca
cacacacatgcacgcaaactcacttatatataaataaacacaaaccttgtttccgaattt
cgaaattcgaatattctttacttacagcgatcccagctctcacacgtacactgtacgtga
gatcaataagaatattcgtgagcaattcgaaatagaatgttttcgcactcgaagagcgta
agcaattcgaatatgctctctttcgaactcacacatacacacacacacacgtacgcatgt
acactcggtcttatgtctgcggcaacaaatttctgtgtccgcaaaggtaacaaaagctgt
tcagctcgtgtgagtgcaagtgagacagcaggcaaccgcattaagtgttgtcggactgct
ctaacctgcataacttgttcgaatttcgtttctttttacgcgagtgtttaatgaatgcac
tcggatgaatgtgtgtttgccatagcaataactgtatgtgtgtgcgtgtgtgtgtgtgtg
tatgtgtgtgtgcgagtgtgtgagtctacttacttttggtactcgtagctacaattggcg
gcgctggcgctgcgcattgcatgagttttttattgatgctcagatatttgaattatgccc
gagcagtcaaagtgagacattggcgcttcgagcacgtattcgcggatacactcatcgaaa
cagaaacacaaacacaaacacaaacagaaacagaaacagaaacagtaaaagtaacagaat
ccgaaaccgaaaacttttttttttggccctggctaaacaatccgtcaatctgacaaagca
cttgctcgctccgcgaatcgtgcggctctctgccagccaataaacaaaaacaaaaaaaaa
agaaacaaaaaaacgcaataacagaaaagcgtgcatccgctggatacaacagatttagat
atattttcaatgcacaacgctccgcgctgactttgagcgataataacgaaagatggatgg
gcagctaagtgtttgcagtgccagtgttttcatcgatgacgtttaaaatacattcgcgct
gatggataccataaattcggagtgaacccactcgcaaatatatcgcgaatcgtcgcctct
caatgggatcgattgtcgctcttcgagcagctagaactgtgacgaattgaatgattctct
gctgcctgcccacggcggataataacggttccaaatccgtcaaatgtcaagtgcaaaagt
aaacacaagcgaaactgcagttaaaatcgggttgcaaacggattaacttgacgcgatgcg
ggctcaaatggcacatggcaattagctggaggcctttttcaagtgatcgcacttaacgct
aacgacttataagccaagttggcaacaacaactattctccatttgtaaagtgaacaaaag
acaaacaaactccgctttcaattgtcatacgcaaaataaaaaaactccgacggcaaaaat
tgcttgcgaaattattttttttttcatatcagaggtaatattaactgcgaaatgtttgtt
taaaaatgttttatggatgaatttaaaattttaatttgtgttattttttattttttaatt
tttgtttggtttgcatcttgcaaaagttgcttaagtgacgagaacatttctcaatttgcg
aatttcttttttcaccaagaattacaacaattgaaaataatagctgaaattctttatcaa
ataatccagacagactctggtaagcaaaactttagaggagagaaaagaagttaagttttc
gaattaagcgaatacaaaaaataatttatattgaggtccatgacaattccactaaatgcc
gaaccgtatcttgatactaatttttctgattacctaaaaggcattcgaagcatttgtaaa
gcatctcgttctcgcatggattgccccttatttatcgaatttctgaattgagttgttaca
taaaatggacaaacacagcgccaaccttcaattaaattcgactggaaataatattgtggt
gtttgggcacttccactgtgctcgggctcttctgtgttccatttttgttcttgtttcagt
ttcagtttcagtttcagtttgtcgtttttgttttgggttgcgtgcgcgatatcaacgcaa
agaattttcacttcattaaaacgaatgcagccgttttgaaataattaagagccacaaagg
cgaaatgtcacagtgaatgaaaaatgcctaacaagcagccacaatctacctacaaagcct
gatacataaatacaagtaaatacattccttatacatatactaatatgcccatgtatatat
ttgaaatgtaaatagtttcggaggcaacacagcgttatacataagaattgcgtgcaatag
tgcccggagccggagccggagtcggagccatcacatcacatgacagagaagtcatgctga
ccagaccgaaacacaaaatatattaagccaaactgactctgaactgcgcccaaatcgcca
tcttcttggcgagacgcattcatatggaacagcgcaagcagagccctcaaagaggtgcca
ctacactcagagcaaaatataacctaaaatcttcttccgacgctaaaaaataagtctatt
tattacatagaaactgagttttttaatactcattctttttatgaattcaatatacaagaa
acaagtatttccgtaaggtgaagaatttcttctttgccattttattattttttttttttt
aatgtattatttttatcatcaatttaaatgctatagaacagggatttcatatagacataa
tcaaacataatgcggcattaaaaattaaatatctttggcaacctttccaaaacaattaca
tgaaaagtttgaagacagttttaacagatatatttaaaaacaaaaacatataattcaaat
attttgaactttgaaatagttgaaaatatatatatatatgtatatctgctgctcaaggcg
atttatattttctaagaacttggattttttgactgaaattatatctttcaaaatctaagt
acttcttaaactttgaactttgaaatagtttctaaaatacaaaacaaataaatctgaatt
tcagggcgacttacctaaaactatggtttatttttcacagtgtgggcagcgactggcgcc
catggtgcgcctaggctaacttcgctgcatgtgcacatcttactgtctttatccctcgct
ctcactctccagatacctccttaggatcgggcacacatggcagtggactagtgagagtgt
gtaaatcgtattgccacttgatgtaggtcactttcatttgcatgcgccctctcgcagggt
ggtcgactctgatcaaagagccctcaatgggcaattgcataatgtggacacaacacaaat
actgctgctgctgctgctgctgctacccgttgagctaattggcctcctagtcgtgcacac
agacacagacacagacacacactctgtttgaccgattccaagtgtggtttagatgcgctg
cagtttttgtttggcttgtcagcagcttgaatttatgccatcaacattcgcatttgggct
gcgcctgaggcacacattcatcatcctatatacgactggcactgggactgagacatggac
taggattgggactgcgactgcgactgggagcggcagcgggagcgggccaagacacaagca
cgggctaaaatatcatgatgatatttcagcttgacttatttatatttataaatcaaaata
ccaaaggaaacaacaacaacaacaaaagaaaaaaacaaaacaaaatttatgaaacacgca
aactttgccgcgacaacagccataacaataacaacaacaacagcaactgcaacaactaca
acaacaatatagtattgttggggagccgttgatctattggggcgacggcagccatttgcc
caactttgcatttgaatgtgtaggtacaataagtgccgggacacatttattgttgacgag
cccggcaaatggcaacggcaacagaggcagacgtctacttttcatccttgcctctgccag
cgctgatttctgtgccgtgcaccttgatggcaaataggtgatttatatttctgtgcatat
tcaaagcgatgatgtttgctttcacatgtgcaacaaatcatgtttcaaatacttcactcg
gcgagcaattatttaatgttagctaacacttaaataaatatagctaagcatcggataaat
caaacggtctagttaagtaataagagctgtataaaaataataaataatcgactaggaaaa
tatatagagagaggcagatatcaaaagtaagatctttataatggcaacaaaaaaaacagt
agctaaaccaaaaacatgttgcacaattgcgatgtccttcggtcttgggcagaggtcatt
atattttgggagagatacagagatacagccattacgtaacagatcgtaaattatgtgtga
aaattaaatggtaaggacacaaaaggcgaaccgcaaacacgtcgagtgtcgtgtcgagca
cttttgagtacgtgtcaaaaggtcaacaatggcggcttgcagtaaggatcgacaacaagt
cgagaaaacaaatcaaaaactcataaaaattatgagagacgcaaccgcaaacaaaacaca
gacgagggttgaggcgagcaactgtagcagcaacaatagccgctaagcatgtgtgtgagt
gagcgagatagatatacacagagagaaagaatggagaacagaaaaaaaaaaaaaaaaaca
aataataatatttatgactacttttatgaggtgcttacaaatttttatgagtttttaatg
ggctcacttgcattcgtattcgtattcgtattcgtttgtcgtttctttttggcgcagtgc
gacagagacggccattaagagagagagagagagagagagagagacagagaggcatgcctt
gagtgtgactgctcgtgcgcaaataccttaaagaattgtgcgagttcgacctcaactcgt
ctcgggcatgttatgtttacatatatacgcgccacgcccatcagcgtagacaatgggcga
catttgtaaaagtaataattgcgaagggttttgctcatttcataactataattatgagaa
ggttcggatatggttagaccgcatatgttgatggtgatgctgatgatgtcgccaacgcct
gataactgcttagaaatggaaggcagacgtttatagtttagaaaaaaaagcttgttagat
ttttagttgatttgggcggcttacaaatgaagttaatcaacgctggtttatagacaaaac
gctttcataaattcccaacgagtaatcagcaattaaaatggagatgtcatcttttaaata
acaaagcgttgctttcagtaatacaaattaatttgattaatattaatatatatatctgtt
aatctactttttaattgaacgtacgaagatcaaagaattgtagctaccctggaaaacaaa
ttgatcttgacatttttgattttcagttgagaaagtatttaaaaatataacgattacttt
cttccttctgtgcagcatttaagatcgattatgcataagttaatcatcttaattacaagt
cgcaaccccagtcataagatcggtttcgaaaacgtctgccattatccttgaagttatcgt
gaaagtgtccataggaataggaaacccttttcagctgtcgcattgggtacaatttgattt
atggtgacactgagttggtattgggggaacctctggagttgcgcatgtgcaactcaattg
ctgtttatttacttggacctaccatcgtttatgtatcctacatggcaccattatttacca
tttacctgtgccgatgtctggccaacaacaattcggaaagggaaattcgttctgcggttt
aagtatccgtacagaaatttcactcccgtttgtaggcatattaaaacggcttatacaaag
gaggcccgaggcggagaataaaagaaaatgctcatatgccgagacaagggaaactcgctc
agttttgctcggcttgttcgctccctcgtctcgaaagtgtcattgcccaaagaattgcca
taatttatggctttcttatgaggcaacaatcagccaggcg
