# Supplementary material for: SMCis: An Effective Algorithm for Discovery of Cis-Regulatory Modules
Source: PLoS One. 2016 Sep 16;11(9):e0162968. doi: 10.1371/journal.pone.0162968 (PMC5026350; doi:10.1371/journal.pone.0162968)
Supplement: S1 Datasets — (ZIP) [file pone.0162968.s001.zip › dataset/Drosophila/ftz/dmel_ftz.fa]

>3R:6844324..6884323
ttaaaaattccaaaaactgtgagaggggaagacaagcagaagccataaattaaacgagtt
cgaaaattgttttccaaatagtttaaaacggcgctgaaccgacaagcggttcaattggtg
ttaattaaatccatgaataataaaaaaacacaggcgaattttgcgggcaacgaaagagac
agagaagagaagaggagaggagaagagaaagagagggagggacagacgttgtcttagatt
ggcgatcgtcggtcgagctcataagaaacccataaattatggcaattctttcgggatcga
actaagcgacattttggactcgggcaacagagttttcttttgttcctcctttgttatata
aacacttttaatatgcctccaaatgggagtgaaatttctcttttgccccgatacttaaac
cgcagaacgaatttccttttcccgtcctcagcgttttcaattcacattgccacaggtagg
atctggtcctatctaagctacacaggagggtaggagtcagccagagtcagagtaaataaa
cagcaattgagttgcacatgcgtccgccgatgccataaatcaattggggaaatatttccg
ggcgacagctgaaaagggttttctatcccggccctcattcaagacattgacggtatgttc
gaatcttttattctaactttttgtgagcaagccgctgagcatctgcccaattaagatgat
taacttttgaataatcaatagatgtcgttgggattagcatatgaacaattttgcctgata
ttttgatcttattaaataaggattttcatttcagagaaatgaaaaataaaaattaaggca
tcttagaagcatttaaaatgagaagcatttaaagtatcgtgaaccattgtttactgctaa
taatttccattttccgattgtattgagtattgattgcaactaaacaatagtttgtacatt
atccaaaagcttaaccactcttacaagttctactcacagctcatctagtttcatctagta
tcataatccgttttgacccaaagactctcctaaccaaccgacgtggaaccgtcattcatt
tctgaacactccgtcatcgtcatcatctacgtcaccggccctaaggccaccatcttaatt
atggggcgaacaaagcgcccaaagcagttatttctcctacgaatgtcaccgagctgtttg
tcgtcaccattacggattttgtacccaaacgagccctggccataaatcataatttttagc
atttgttgtcaacaggggcgtagcttgtgtgcatgtaaacacgccgctctagaaccacaa
tctgcggtacgcacgagtttaagtctcaaaaaaaaaaaaaacaacaaaaatgataaataa
aaggtatttgcgcacgcgcagtcacactcattggcaacacttgttgtcccgctcacgcta
cccatgtggtggctcacgaggaagcgagagggccagacactgtgtgcggacccattaaaa
agtcataaaaatttgtaagcacctcataaaaatagtcataaatattattcctcttcatct
ttttgtgtcttttttctcactccccaaacatgcatcttcttctgccgtggcaaccctcgt
cacagttgctgtttgtggtttgtttgtttgtttgtcatggctctcataatttttatgagt
tctccaattgttttcccaactgaaaaccaatcatcgattccgatcctcgctgcaagcggc
catttgtggttcagcttgtcatctcctctcctctccactgcgataatttatgatcttttg
cgcaatggtcgagtcggaattatcattttaagtagtcctgtttctggtcaaggacatctc
aattgtgtaatgtatcctggtcttgccactgtttatgggtaatccttggccaacttaatt
tgtagtcatatttttggagagcagttttgtcggacaactattaggataaatttaggtaga
ggggcgggtttttaagacaagtattagttgtatatgctcgcagcattcatggttcaataa
atttcttttaattctaaacaaatggcattcaatatatgctgttccaacctcttttgtatt
attttgtctttcggtcttgtatcttttcgttttgctactctagcttttattgtagacttt
tctattcctgttagaacggcctgccatttttgcggccaatagatcaacgactctagcaca
aattttcagcttgcgtgcttgcgattttgatttataaatatgaacgagtattgttgaaat
atttgaggggggcgtcaggaagagccggggttaggccatgatgaatgtctccgccaggcg
caggccaaataaattacagcgctgctgaagacactcgtagaactttggactggcccctac
cctccaattagccgtatagactgcaattcggagtggaattgttactgggcctgcaactgt
ctcagtgttgtgcccatattatgcaatcgatgcagccagctctccagctctttgatcttg
gcccacccttggcgagatgggcgaatgaaagtgacctacatcaagtggaatttcatccac
ttacgactagagcacatgtgggatgccatgccgggatgtagaatactgcccaggagcatc
gcctttactcggtcattggcaaagtcccatgaagttccagcccagtgcgtcttcttttat
tttacataatttcatgttcgccccatggcgtcttggccagcatgagttcgagttccccgg
atagtagccaagcctatatcgtgggcatttcttcatccctatcccagcttgggctcggta
tataacgctatgtgtctggattaaccttctatatgcggcgcttgttaggcatttttcatt
cgctgtgacatttcgcctttgtgcctcttaattatttcaaaagcggctgcatttcgcttt
aatgaagtgaaaattccttgcgttgataccgcacacgcaaccttatgaaaaattgcttaa
acagaatacagaaacaaagccccgatatagggaaatatataaaatgtattttctgggttc
ggttactaggtatcaaaatatatttcattgattttttcaaattatattatttgatatgga
gtgtcttaagaagcaaacaggggaaattattacgcacctttgatgatttcttcaaagaat
attaaattgatttattaaagaaattaaaaatttcttatttttttttaacttactagtgtt
ggtattatttcttcaataagaaagtcaaagtacaagataaagattgtaagattaaaaata
aaatttaaggtggtagaaatattgttacttaaaaaaatatgtacatacgaacaaagcact
tttttattgtaaatattatttgataaataaaatcgcatcaaattgttaagaaaaaactat
aattaaattgctttagaccaaatattgctacataagttcttaacacatcaaaaaaaaaaa
cactagaaaatacaaaacaaaaactgacaacgaataaatatcctttccatgactgttttc
acctgttccaaagcgcttaaaatattttcagccgttaaactcgtttactcacaattttag
ttagccgacggcgttcacctccgttcaagtgagtttgttttctgattttcactgcactga
accacgattttcacttgtgctgagtgcggaaatcaacgtgcacaattacgaaggtagaat
tgtcacaaccagccggatatctgggaaattaatccgatggcatcctgagggcaaactggc
tagacttttgcgtcctacctgcaggcttatgttttggatggttctaatgggtaattggcc
gcaaagggctaagcgacggatttggacggcttttggtatcacaaacacacaagcacacgc
gcaatttgttacagatcacgataagtatatgcgctatgacggagtatctaagtatctgcg
cgaatttcacgccgaatttatgactgtccatcagcgccagcatcgatgcaagcactttgc
agtccatccatctttcgctaaaatcgaacagtattcgagggtctttacacgcggaacagc
tgagtgttggattgtttgagtttttttatttgtgcttttttttctgttattccggtgtat
ccgcggatacgtgctcgaagcgccaatgtctcactttgactgctcgggcataattcaaat
ttctgagcatcaataaaaaacacagatacgccagcgctctggctcactcatactgctcca
tttcccccgtccaattgtatctgcgagtacgagcaagtaaggctatatggctatacagct
acatatcgtcgtccaagtgcagtgttcattattcgaaaagtgtgcgagagagacaacggg
cattgcgccgctccgccatctcgctcgctctcaggcatgtgctgaaactacctttgcgga
cgcgaagaacgtttcgaatcaaccgccaaaccagaaattcgttcccacaaattgtatctc
acggatacgaatacgacacatcggtgtgtgtgtgtgtgagttcgaaagagcggtagttcg
aaaagcaccgctctcgcgtgtttcgaacaagttcttattgagagagatcgttactcggta
gttcgaaaatcatgtttcgaactgcgactaaagtcttattgttctcaccgacactgtccg
tgtgagatcgatttcgggggaccaaatcataaacattcgaactccgtactttgggctagt
tgggataaaatcaagactctgggactcattttgggagtttggagaagtaaaatctgtctc
tgaagatttaatatatatttttaatgttgttcatatatttttttttagttaagtgtgcag
ttagtttatataacatttggaggtattgcaaagaagtaaagtaattggatttctgaactt
gctaaaataatatatatttataaaaaatatatatatatatattatattgattttttacaa
ttgacaccttttttgtattctacaatatttattgtttgttaaattgactctaaaatattc
aatcctccacaccacagtgcagttttaattcagaatgatttgagtggaaaagtttagaaa
ggttaaaaggaaccatttaacgatatatcgatggtttcatttaaacctttaagggcaaaa
ctttcttaaattttcttcttacattcagagtttagtttttctacgtttgttattttctta
cctttatgtggacgatttggggaaatccaatcagacgctacgaacaagtcgttgtaattc
aattagttttcttagccagcacttcactgtatactttttattttcgtattaattgtattt
gccttttgcactgcactttgctatcttagttatttgcgaagatgagcagtttgagaaatt
atttgaggtgggtaggtaattccgctcctatgtaaaggagttagtcggtaaagtatccgc
tatggggagaccatggcaccttgccgtcgccaaagagctttccatggaatcgcaagactg
gctttcaagcggaaacttcgcggattgctacgcgtacgaatacgagaacgtgtatctgta
tctttttatgtttgcagaagaccgagcgcgctgcttggcgactgaagtgcgccacgttca
attcacgtttgagccataaaaaccgacaaaacgaccctctcgtgcgttgccttgtgtgcg
tttcgaacactgtaaatcatttgaggacccggccaacgagtgcgagagagaggacggaca
gtgcgcattttcgaaaatcctgctgtcccacttgcacccacggcagactccgcccccagt
cttgatttatgcgacgagggtgccacggcaaccggcctatggcgctccagcttttccctc
gatttggggaaaagcgcgctctcgagaaaagcgagaaatacgagaaaagcgagaaaaaac
aggtagttggcagccactccaggacacatctgcccccggttcacgctccagattaggccg
aaatcatcctagattaggcgtctcccccactttatttgtattcaatcgtggcactgttcc
gctaaatcaccgccacattattatttcgcattattattttataaacgttccgctccgcgt
tcatttccatttttattggcctggcaaaatgcaaagtctcctgctgaagcttaagttatt
cctcctttaaaacgagctcgttggcagttgtctctgaatttaaatttatcggtctgtttc
ggggctgcggatcgggttctctttgggccgtagccaagttcaagttctcatgattcattc
agcatcggggcttaacgattttgatttgtttggctaaatgccttaattaaaagtcgattt
catatttgctaccaacaatccagcatcgcattcagagctgaacacacatatggtttgatt
ttggcgtcatttgaatttgaattcaattgattagtttgtctcggagatttaaatgttgat
tagctattttttatcataaaaatgagttgctggttaagacacacccaaaatcgattttga
atgagattattttttttatttttatttttggaatctaacgtttatgttgcgaaaccacaa
acatataccaaatacagataaatggcataggtcattcgtaatatattgcaaaagcaaaag
tttgttttaataagtatttatagtgagtgtcttaaaaattatcttatttaaaaacgtata
aacttaatacgtttatttgatacgaacttgtaataaaagtgtttttttaagtggtactga
acggttactttcgaaacccgaaacgcgaaatcagcaattctttcgaaaatatgtttatta
aaatataaataaattttgtaagtacgtatttcggaatttatagcttaagtttatgtacca
attcgatttgttcttcttatagaagtcgtattttttgccatatgttttccgctgtgtttt
tgaaacacacatgtcagctctttatggttggcccgcatcatccacaaaccatataaaagt
atagaaaaaaacaaatgatggaaaataaatgaaaaactaaaaaaaaaaaatcataagaga
gacgcctgcgtgtacttctgtaattggagttgatgttggcgatgccagcgggcagccagc
gccagactctcgtatcccaatccatagcatagcatagcatcctctcggatcccattccat
tctagatccatggagggtccccagcagcatccaacatgttgcaggcgatttttcatcatc
gcttgcatgttgcctccgattgtaaatgttgcccctcgcacacacacgctcaatttttaa
tatgaaacaatcagcagcgtttgtattttgtttttagttaaagaaaacagcgcgtaacgc
gaagttggaatttttgaattaaatctggacatagaaaaaacacaaagaaaaactttgtaa
cttatgtaacgcacttatggtaacttttataatacaatgtaacatatttataactaattt
taaatttacttttccaaacattaaactgtttatttaaacaaatttttttttcttttccat
acacaattactgaattttattactatttggggctttatatttgaatagcaagagaggtta
aaattaatgttagtatgattttgtctcagtgcatcaacgaaactgcaacagcaacagttt
ccaattaaacgatccaagaaaaatgaatacccctccccgaaccaaactcacgacaattcg
ttaataccttgccatttgagttcttcacgcatccgtaatggaaatgggggttcttgaaat
tggttgtaggatgggtagtccatgtctacgagtagttgataaatacccccaatttggggg
caaacacaagtcggtgttagtcgggatataagctgtatctggagcggagcaaactcctac
agaaccaactgcagttggcgatgcattgagagatgcatttacattaaaggccaatttaaa
ttaatttcctctctctgctttttggcagctaccagttttcagttttcagtcctcagtccg
tagagcccctgtgtcagtgtcagtccattcacatttgattatgacaaacgttgctcagct
gtcaggcgagctacttagttgaacaagatggctggccaagttggtcaggggtgggggagg
acttcttggtcttgagactgggtaagcggttctgcggagaagggccttggaggtcattag
gaggagacaacagctgagcttaagcgatgaaccagggcaggaggcactggtgtacacgaa
aggagcagtaaggcacgagttatgactatgtgatctttacgggcatattttaaaatgtgt
tatgtagcttttattttatgcgtgccattttactttaattagctttaaatggaactacaa
tatatataaatatttaccacctgattcattcatatgtcaagtgtatttaaaactattaac
ttcaactttgttaaagtgtttcaagtgtttgggcttttgcaagactgtatgagaatatat
catgagttcactatattatttaaactgtaatttactacataatgttacattcactcgtgt
atatatcatgtacatgatttacatatatacattatatacaaactgctacagcattaaatc
tgatctttaaagatttcattttcaatatttcccagccattctgtgaatgcataaataaaa
caacaaaaaaccgtacacacaatacagcatccaacgccgtgcaaacgccattttgattga
atttttattcgcatacacacatcccccgaaatacatatacaaggaacatcaggacacatc
gccagccagccagataaccaagctttttccgcagtgggaaaagctttaactgtatattgc
tctcgctttggccgcagctgctgcaggacgagatgattttcggatggggaaagtgggaga
atgagactcggggaaggaggcgtggattgttgcgcatgtccttagccacaagctgcgtac
ttgtgcaatgattaattctccaggacagcggcgaaagttgccacgaacctataagtaact
ttaaagtatccttaaagtgcaaactaagtagtgaaatatttgaaatggccggcaagggat
ggaatgcagctgctcattctcaagcagcccctaggattcgttcccagctaaaatcctgac
agcaatcaatcagatcgcaacaaaagatacatagtcagaaaaaaagagaaggaaccaaaa
aaatctataaagtcccgactgactgctcttgaaatactgcgccaaggtcgaactctcagc
tgaatgtccttctaacaggttcttggcattgttcaacatgtagtttagcagtttttagca
aatgcttgccaatttcttagccgaaactcctttcgctcgattcgaattcggttttcgaag
ccggagctcatttgtgttcattatcgtcctgcggcgcgccgccaacggaatccttctatt
gcagttccgtagcttcatccttattcacccacactatgcgtgtgaacaatgcgggcgttc
acttgtacgcaggactaagctgcatgtgtctctattgtgtccctttgctctacttttggc
ctcctgccgtcgctaatcagcgtcgctttaattggtccacctcatcaaggccacattaaa
gggaaagacggattgcagtagagtttggaattagcaaatgagtcggtttcgtcacggttt
tgagatactccagcttcgtctgaactacggaaatgattcgaaataaaaaatgttgcatct
gtcatgtattaataaacagacgtttttaagccaaacaaatttgaatcgtgtttttaatta
ggtcttttaatttaactatacatatattttaacatccgtgttgatgtgaaactatttgcg
tgcaaaatatacgagtaatatcgaaatatttggagtcatataaaccaaaataatttcttg
aaaactaagtaaggaacataatatttttttttagagaatatcttaactatgttgcgaagt
attccgacattacattgcatttgcaacatttactgcaatgtatctgaaacagtgttgctg
taaggaccgctgcaagcagtgcatcctgctctgcgctaccatagttatagaggggtgggt
ttgtgtccagggcagacaaatacatgtggtttcgcaaaatctggtttgtagaatgtaaac
aattatttgctccaatctgatgaattatgttctcaccgatccaactggaaatatatatcc
ttgcattgcttccagactcctgatcacagatgccgctattcgttagtgaagtacgtagca
ttttcctggcaaaaccattaaagtacgatataaatttgaaacaaatgccaacttcaaaca
tatttaaatgtttcaagggggcggacatccccagctgagctgtcaaatcgaacaccgacc
ttggccattaatcgtcccattcatgtcaaatttggacaattcgaatgtcaatggagaaag
ttttcagccagcctccgacgcgtcagcagaaaaatcaataattccgaacgcgtgaatttc
cattaacaatttgctttggcgaacttgaaacgtgaagcacacaaaacacgagaagccttg
aaacgacgctaaaaaataaattagaaaattcctccgcacccgccggcacatgtgcaagag
aacccagtgaaattttccacctccattgccgtggagctgaggccatcgactccgctgctc
agaattagggttttcatggggtgtggagggcaaaatctgtgaggcggggatgttggcgcc
ttgccttatttgagtacatgcaggaggaggattttcagtgtgtctgaaaatggaaattct
gtgtgcgattcgctcactgactgactgacacatatttgggcatgatcaaaattaatgacc
cagcgctcatataggcccatcaactcgagcacagagacaccttggcacacacactagact
gatgcaacatacgaactgaatttgggtcaatggctcacgtttttttttttttcggtgaat
cttttttctaaaacgtaagttttcttcaaatataaaaataactagccatgtttctattac
aacacatcttataagccacatataatacttttagacaaagtaaaaacttaaatggaaaac
aaatatattttgtattgatttgacgtcagtctaaaacaggaagaatcataagaaatagca
ccaagagcttttaattcatcactctcgttgttcattgtatattgtatataattgtctata
aacggcttggttatggtttgtgggaagctaagtaagcttctctgcatcacaacgctcaat
aattcctgaaatcagcataaaaggtgggattgcagacagccccaaaagcaaaccacccaa
cgatcgtatctgcaccgcccttgtgcaaatatcatttcgcggattcttttgcagccgttt
agcgtcacatgcaatttgccatcattccgagctaaacgctctttttgacccgagctgtcg
gttattaaaagtcataattgaatttcttgtaaacagttgttggttgtgaaagatgtggcc
cgaacatgcaaaatcgcagaaataaggggctgaagggtataggatggggaatccggcctg
gcgctgaaatttcgaaagtatgaaaaaagcaattaaaactgaaataatgaattctttctt
ttgccagtctctggcatgtttctcgttcgaggttggagttgaattcggagtcggagttgg
ctggctggctgccttgctggtgaagggattggccttcgtttcacccatcaccgccagaaa
atttcccgggctgattagcatgaggcgtaacagtttttaattgcagccacatttcgccga
gctccgaatgtgcagcaacaaaagcctggcaacacataatgatagcaatacttatcttgc
catcagaaagtcgaaaaagtttaagcactttttcaattttttttgtaacaaccaccaatg
cttctatgcgacagctttccctctactgtgacttctttagatgttttcggctggattgat
atattttatttcgtttaaaagattgttaaaagaaaactaaactagaactgaggcacattt
tttgtgtgctttattttttctagttcacgggattatttttcgacgatttttagcggtatc
atacgatacattccattttattgtaattttgtgtacccattgacaattttacaaagaata
cactcctacaatatcactgaacagttggataataaaaaaactcagaatgttttttttaaa
atgagtgttcataataaacttgaacgcagtcttgccgagttttttaagcgacaatatgtc
tattaaacatattgatgtagtgacatttaaaaattatttgtgctattaattttttaaata
agtactcctttttagctttcatagttcccgagatcacatcgttcatatggacagacggat
tgacagataagcccagattgaattggccagtaatcccgataaagaatacgtattcacttt
catcctttgatacatacttttcatactttatacccttttactctacgaggaacgggagta
attgttggaaatgtttattcaccactcccagttattgcatttatacaaattattacttga
ctagattttataatcaaaatatttaattaaaatcccccggtcattatgtcctgctctaca
tataatttagacctcccatcgggttttgactgtccgtagctgtactatcattatcctcct
aaggctgtcaagttatctacgccgcttgaggccattgtcaatgtcttcgccggaactgct
acaaaaaattgtgacaatttacactgatctctggaacctggtccacagacccgtccttga
ctgccataaagtcagttccactaaaaatcgtcgaaaaatactcccgtgaactagaaaaaa
taaagcacacaaaaaatgtgcctcagttctagtttagtttcaagaaattctctgttcgct
cggaaggaaaaaatggaaactagaatacgcgggacaataaaaaaaacgatgcgctgtaaa
aacgttttagaccgaattcacctttgtgtttcgcgcattctcgtcattgttaaaaaaaaa
tcgagcattttttgggtcgcgacacaattttttgccgtagtgtctccaggattcctctag
atcctggtctcgttctcaggccgtggcctcgttttccatttaaaatgcgcgacgcacaaa
agtttttacacgaatttatgtttttatcgctttacgaccggaggtcctaataaaacttta
ttgaggctgccggtggtcgtaggagttttgctcgagtttcttaccgtagtaggcctcctt
tggtagcctcaaaactcaaaactgtagcaaggtcaggttcctcgggataagcgcgtatcc
tgcgaattaagccagcccaaggacgagccgggttatgcaagtctatgcaacgtatgggtt
tgcataatagaggtaaatgtttgtttaactgggaactgctctagttagcattgtcttgat
ggcattgtttctgccctcaccccggtaccgcccacgagccgggaagacagtcaataaaac
gtcaccttcacctcttacacaatatttcacaacgttcttgcaaatccggggattaggaac
aattccggcgttctcaaaaggttttgggcatcatgcccttccgtagtcgccgtttgctct
aatttaaattaccattctgcattgttttggaatgtttcctaaaaactgacctaatttacg
ccacacacttttcgttacaagtctttcgtttttatgacccaaaaatggtaaaagtttccg
cgaatttaatcatttttatgatgtgaacgattttttgaatagatgttgcgaattccgaaa
tcgggaaatagaaatatgattaaaatagcattaggcaatgctttggttatttttatgact
taaattgagttagaatgtaattttagattttaattgaaaaatattttatttaacatatag
taactaagaattttttttattaataattatatatgtatatatatatattatataagtata
ttattatatatatattttattttattattattatattatattattaaatttttttagctt
ttcttataattttaatatttttatatatttttttttttgcaaaagataaattaacaaacc
aatatttccgcttcacaagcaatccaagccccgataataaaatgttctatatttctttct
aaaaatatatactattattaattatgttttattactatatatgtatttatatttgcaatg
attattgttcaatcgaagaaaaaatattgcatgcaatactttggggtgttcttagttttt
ctgaatatattttttatttattttactttagttttgttatcttaacaaataatcttaatt
tataatatagttataaacaaatgttcaatcgttttttccagacaaaatgtcttttacatt
cgcagttcaacatcttaatccttttgcgaaacattactgccattacagttcaatttcttg
tgagacgggggcgttggctaaaggaaagtctgttttgggtaaacagagcgaaaatccctt
tcgccgccatttccatccatttccacctctgatttctctgatttccacggacgaatcaag
gcctacctgggaagggaagacgcgtgtgtctcgcattagactgatgttctgttgaacggg
acgggaaatggaaatgcgtggccgaatcgaggacgaggctcgcgctactcgacttggacc
gacttgagtcgtctgtttatggatagtaaatgcaccgtgtcatgggtccttaagcgtctt
aattgcccgcgtatccttcgccgagaagcagcgcaattggtttccaaggcggaaatatta
ttggcacatcataaaactataaaacaggccgcagggggcccccttcctccttccttcgtt
ttcctgtccagttcagttgagctcttcacctcggattgcgagctctgagattcaaactga
gaccatccaatgccatcagcgaattcgccgaattttcgagcagcgcgcgcgacttcgatt
ccccggcgtacgactcgtcagcggaatcgcattgacagcctacgccgaactccccggaga
cctccgttccgatcattgttaatggacgttatccttattagatgttgatgtcccacgatg
tcgaatagctacgggacatacatatctacatatataaaagatatgcccatgttaggtatt
aagatctgattcagttcatgttcagcttcattatattatagattaaaattatgtgaatgc
ttttatttctatttccgtttcatcagtttgcattttatattccaaattgtataatccttt
aaattattaaaattgttatagtgcacggaccttcgagcctgcttaaagaatcgaaacttt
aaattactacacaaggtacaaggtattaggagaattaacatagtttcacatgacattatt
tatcaatagtttttaactgatgacactctgacatttttcaaaaagccatcaatctttgag
ctcagttggagcgtccgtaacagaaggtgttaacgaggtcctagctgagatttaaacaat
tcgaaatttatatctaggggccataagcagtacgatgcgatgatgcacacagttcacatt
tcattcagcttacggggtcatcattgctaaaagcggcaggacaattcgaataagtgtgac
aggagcaattacagccttatcctgatgtcttcgatgtcaacacaccagtgctcaagacat
cgcaggcaattcaaggatatgtaggacgcacaggacctcgaacagaagccaaggacacag
gcgacgcgtgacgcattgggaaaatatttgtacaaaacattgaggatatctcaaaagtag
cacagcgtttcggcatccttgactttgattggtgccgatccaaggacgaaacgctatatc
cacccattgagacgacctccggaggagtcgtcggtgggcctccgatcgaaggtcacccag
aaatgcatcctgtctggctttctcttcagtctatagtgaattttagaaactgaagattac
ttcatttatctagacatctggcaaattcatcaagatgatttccccagcgcagacttaacg
actcgatccgatctgcgtgcagtttgattgttaactcaaacaaatcccataacgcaaaag
aaattttgaataattctcgagcatcgctactaattagccgccgattgaggcaatcaaatt
gattgcctgcgatccgaaccaaagaaaacctcacgctgggatccccgaacccaccataga
ccgattgacgctgatactatatatagacggtgtatcggaatagtcggggaatttacacca
atctcgagttgtttgttttgtttgttgataatttttctcggccctttactattttattcc
cagcgggtcgtcgcctgtttcactgtgataatgagtgtgatatactcgattgtttttatc
accccttccccaattatgtggtatttggtatataatgagaaaaccgccggaggagatcag
cagcaacttcaaaggaaactggccccagcatgtgatcatcgcagtttttctcaagctaga
aaaccaaacaaatcccgagactaactgacactgtggtatcctattgagtcttatgtaatg
ccccactgttggcaggtgctgcattggcccatttctaataggcttttgaagtttcaaata
ttaatcgtctgcaggcagcaggatcaccaatcgataggccaataaaaaacaataccctgt
gtcatctgtgtatacaaggcaaagtgcggtattttggatatatgtaaaaagccagcttta
ccactattggcaggtgctgtattgggccatttataacagacttttgaagcttcaaatatt
aatgtgctgcaatcagaagaatcgccaaccgataacctaataaaaagataatgccttatt
atctgcgtaaaccagacatattacgaattagtttgacatctctagacttatataaatgtt
taaatggtttgaattactataactactataatagtcatatggagaacttatgtgcataat
ttaatccaaaaaatgttacggcgacaactcaataattaataatgtttgtggataatagca
tacaactttttggcaagaaatgacagtttagtttcctaatgatcttggtcactttggatt
cgcttgacccacggcagctgataacgctgctccgggaaaaataacgatgagattgacttc
aacagcagccagaatatatctgtgggctgggaattaacacattggcctcctccaggcgcg
tgcccgtttcaccttcccgtgcatttatgaaaagtctgccggaccgacccaccgaaccgt
ccgctgtctagctctatacgagtagatgtgtatctggctgttaacccctctggaattgcc
aaaaatgtgcaacggcatcagcgaaagaacggcaggaaagatggtcggaatcggggaggg
gttcaaactccaaaggatataagggacatgggacatgcagctagtcgggcacaatgggat
ggtcccgattcactgtcaaggtaatttattaattcgacaataaaatcgcacgagttcttg
ggacgagctccggattcgcattctatgttgggtttgggtgcggacttgcgatggggtgtg
ttgtggtcggacactcgcatgtgggccttacaactcaattaaagttgcctgggttctgga
tctgagctcgctgcatttccgtggagaaccgggtgggcaaagtattatatgaccatgtgc
taggtttggattaagcttaacagaggaatttgtgaaatccaatcgttcgaaagtgaaaaa
gttaagtgcccttatgccacgtaaacccatcattaaatatttacaaaaacaaaccattca
taaacagctagacaagttagtttaaaatcttaggccatgttcatgtaaaataattcaact
aattaatctttttaaggtataattcaataagtatatatctaaattcaaagacctagtcaa
aagtagtagccctcgcccttatttattgcgttaaaaaaggatcctaacaatatttaaata
aaatgagatgaaattattttagtaaatgattcggtatcgaaagaattttatttttgggga
gctgtttttcctttctttgattgatagatataaacataagttatcggatggttttatatc
ctactctacacccttattgttaagtttactgcaaaaccagaaaggaggctcacattcact
ggcaatatagcaatcacaggacatcggagagatgcgaactgcagtctcttctgtcaaact
gaaaaacgccataaattttgtggaacaatggaatctgccagagtatgcggatggggtaag
ggtagaattcgcacatgcacacatatgtcaggagtatcgatatgttaggggtgttcaacg
ggggtggctaataaaatttatccaggccgcgtaagccgatcagaaagtcatgtaaacaca
aaagtggctgagagatgattgttttttaccagtcaatttagctgagctgatttcaggtta
tacgcgaacctaagatggaagtagatttttagattaccagaaataaccttcagtttctaa
aagaatgagaaatagtaaatcgtgaagcctgtggcattcttaccccttactgaaatgaat
gtaacaggtagaaggcagcaattgcagtgctacaaagtatatatattcttgatccatata
agtataagtataagagctataatgttataattaaacatgaagatcctacgctgtgcaagt
tttgtgccacaaatttaactcaagattaccactcacaaaggatacattaccatttggcca
ttaaaaattacagcatccatagacaacctacttaaaatttataaaaacttgagggttata
tcacagagttaccgaaaaaaagcgtaaaagctttatattctcaacaatattatgctatta
aaatattgctggttttctgctgttatagaatcatttttaaaagtataacgtaaaaaataa
aataaaactagtattcatttgaaaaatcagcgggcatataatttatatcatatttttaaa
atttaggcaaaggatgtttgcataaagtttttactgtttactagtcattttggaagtgcg
tttgttggtttttaggcaaataccgggcacaggagtgagtttgggaatcgggagttgcgc
acttgcttggccacgagggcaaacaaaaagcgcaaacacgcgaccctcggccacgcgtat
tcctgatcccagggatcggacgtaatgttatcctttggccgcccagtgccacgaaataaa
ttcggagggaaagggcatcgggttccgggaacaactggcagccagtcttcggtgttttgc
gcgctggcaaaaatccagagaaatttttagggaaccataaacgggccggggaaaaagcct
ctgccccgaaggaacgttttcagcaacagtttacagtttttatgtctttatgattattgc
aattagagggagatcggctgagagtcgcgccctctcgctctgcgcacctcataggtaggc
acctcatggccgtaattactgcagcaccgtctcaaggtcgccgagtaggagaagcgcgcg
ggcggataaatcgcgatgataatgggcgcgatgggtaggtaataagccgcgcagcaggta
ggcaccgtacggataaagttgccaggacctcggataacttcccctctccgtgcctgcaag
gacatttcgccggaggggtggctgcgaacagcaggcggcaaagtgtcatgcgcagggata
tttatgcgctataacggcgagcgtgtgccgagggctctctgattttgctatatatgcagg
atctgccgcaggaccagctcattcgcaaactcaccagcgttgcgtgcacatcgcagagtt
agagaagaaatctagcaatacacatccgatatggccaccacaaacagccagagccactac
agctacgccgacaacatgaacatgtacaacatgtatcacccccacagcctgccgcccacc
tactacgataattcaggcagcaatgcctactatcagaacacctccaattatcagggctac
tatccccaggagagttactcggagagctgctactactacaacaatcaggagcaggtgacc
acccagactgtaccgcccgtgcaacccaccaccccgccgcccaaggccaccaagcgcaag
gccgaagatgatgctgcttccatcatcgccgccgtggaggagcgacccagcacactgagg
gctctgctcaccaatcccgtgaagaagctgaagtacacccccgactatttctacacaacc
gtcgagcaggtgaagaaggctcccgccgtaagcaccaaggtcaccgccagccccgctccc
agctacgaccaagagtacgtgactgtgcccacgcccagcgcctccgaggatgtcgactac
ttggacgtctactcgccccagtcgcagacgcagaagctgaagaatggcgactttgccacc
cctccgccaaccacgcccacctctctgccgcccctcgaaggcatcagcacgccaccccaa
tcgccgggggagaaatcctcgtcagctgtcagccaggagatcaatcatcgaattgtgaca
gccccgaatggagccggcgatttcaattggtcgcacatcgaggagactttggcatcaggt
aggcatcacacacgattaacaacccctaaaaatacactttgaaaatattgaaaatatgtt
tttgtatacatttttgatattttcaaacaatacgcagttataaaactcattagctaaccc
attttttctttgcttatgcttacagattgcaaagactcgaaacgcacccgtcagacgtac
acccgctaccagaccctggagctcgagaaggagttccacttcaatagatacatcacccgg
cgtcgtcgcatcgatatcgccaatgccctgagcctgagcgaaaggcagatcaagatctgg
ttccaaaaccgacgcatgaagtcgaagaaggatcgcacgctggacagctccccggagcac
tgtggtgccggctacaccgcgatgctgccgccactggaggccacaagcaccgccaccacc
ggggcaccatcggtgccagtgcccatgtaccaccaccaccaaaccaccgccgcctacccc
gcttacagccacagtcacagtcatggttatggcctgctcaatgattaccctcagcagcag
acccaccagcagtacgatgcctacccgcagcagtaccaacatcagtgcagctaccagcaa
catccacaggacctctaccatctgtcttgaggtccggcgatgctcagttactctcttccc
cagagcggaaccgaaagccgtaccgccacgaaaccgaagcgcacttctctcgaccatttg
taggtgacacgcaaatgacacagccgagaacgaagctgcgacgcgatgagttgcacagta
gagggcgcactccctacggtgcccaggacattttgggcacaaggacgagtgcgcaagtgc
agaaggcagaggcaaaagaggcagcgcaaacagaaaaggagccttgctgcgcgcggaacc
cagtggctggccatgatgggttctcagcgatcgattagctgcggccaaacacaagcccaa
aacactcagctgggagtgataatggccaagagacttggagactgacacacatgtttttgt
acatatagtagttaagatattcctatcatagaattctatttatttaaatatacgagtaaa
gtaaatcgatcgaatttaaacaaatcaagttgaacattcatttggcaatttgtgaagaag
agtcttgggcatgctgcaatttgactgctttaaaattttaaatttataggccgtgggccg
cgtatgtggaatacatttcatatgtatatgtgttgaaataaaattaaatgcctttcaatg
ataactactcaataaattcttaaaatagtttggatcaacgtatggtatttgtctaactac
tttcaccgaaaacatatcacaaggcaaagtttaccttcagcctattttcataccttatat
atgcatataatacatatatatgataaaaatggagtttaggagttaaggagtttaaattat
ttaagtataagcctaatatttaattgttcgttgagaagcttaagagatctcttggtttac
tttctgatgaattgcacatggttgaagcattactttcgaacttatacgaaacgcaaacga
tttaatgttgagcacgaatcgtacaaattcgagcagctgcattttgtcgcttcagtcccc
ctcatccctgacccattgctatctcccggattttctattaaatgcactcttttcgccaga
gaaaatgtcacattttggtctggcttcggggcatatctaccaccgcatccctgctccctt
cctccctccgccgctgcacgttcctctattgaagtgagacattgattggtaatttttcat
tgcacatccgtgacagttatgggtaacgcaacgcaaaaggaaaagcccggtgcggaatcg
gattcggaatcagaatcaatatcaaaggcaaaggggatccatgtgcagtcgaatatatcc
cggcaccatttatccgactcattagacaaaagtggtcggtgggtgagttcgaagtggcat
ctgtgggcactttagtgttaggtgcgaattggtggcattggttaagcttagtggtgatat
gtatctatgccgctgcgaaagaaattttttgtctgatttaatgatttagatggcttcaat
gtgctacttaattgatttggaaaccatgtacattttgttcaaatattttataaaataaat
atttaacaatgaacagaccttcaatagatcagattctatcctacccttctagaatgtagt
tatgacagacaaattagttaacagatataaatcaaaagaccgaaaacggaagaatccctt
tgcaaattcgaatttgtggcatttttgcaattatataattaggccataaatatataaacg
atggtggttgggtaaaaaagccctacagtgacatacatatctacaatacaaactacttgg
caaatacagtatgcgtcagaaatataagtcaacgaagtatttatattttctaaatagtca
acttttattaaacccgttacgcgtattagaaaagggtatacttgatccgttgaaaagtat
gtaacagctaaaagtttttccgtataagctaggattccagagatgcacacacacaattaa
tacgttgaaatttcttgttcgtaatcctactaggtgatagtcgaaaaactcgacaatacc
attccctctagttgttttgcaaacatcaaccaagcggattttactggttcctttgactcc
ttaaagttatcaattagtcaacattaaacaaacgaaattgcaaggacatttacccgtttc
ttaaaagtcaacatctcttttcatacgtttccttggaagttaaagaaaaactcaagaaac
tggtaaaatatttacgtgtaaattgcgaaagagttacgttaactcttcctgtgtccttct
gcgaaacgaagtcttttttatcctttttattcgcattctgctttattagaggtcctcgga
gtcggttcttaactcattcgcgagccataaaccccgagattcgcggaaagggtattcgtt
gtgggcggaatccttttgcaaacccggtttcagtcaaggctgcaaagtcaatcctttagc
ataatcctttaaatagccaaaataaagcccgcctttgtcaaaacaaagcgattcgctggc
agaactcgtatttgcgaataggcgtgccattgtgtccacttagccggcaggtaccgcctc
ctcaaaaccctcggtcgcggaggactccttggtctgcatctctatcccttccaccagcct
cagccataacgatcgtaaagttatcctttcgcaaacacgagcatacggttaccgccttaa
gctggcgaaggagttacaaagtcataaaaacaaaacacctttgtccgcgcagcattgtca
gttggcgaattatccgttcagtcgccgctgccgaatccttaatccgtgccgtttttatag
ccagtaagtagatggagatagtaggaaattcgcgatgggctcgtccctggcgaaagggga
aggaacacgacaggctagagccggactgccaaggataagcctttagctggaagggattaa
attgcattatccttatgttaaagataaacacggagcggctaatccaaaacattagatcaa
gcgtgatattcaaattaggtcggtcaagggaagtttgcaagtttatcgaacaagagttgt
attttgtacttaaatgttaatttatgtactatttaaaataatatatgtaattgaaaaaca
ttcaggtaggataagcaataatgacgttgtaaaattattggattcgaaaaacatttgtca
taatatgtaccctaattgaatataaatattttaattagtctgtcgtttggcccttctata
atgcttgccggtgtaggtaatacccacatatttaaaaatctcagtaaaatttcgtgcccg
tcatattatcaccgaacaggagatgataatcgacctgatataacgatactaaaatgactt
tgacaagtcatcgcggggtcagcacttcagtggctgccgctgtcgcgcccttttgttgtg
atggccatatatttatggcgctcaaaaagcaattaattgtgacccaaatcaacaatttcc
gaatggctggcaatatcaacacggcagcccgatctaatggcccggcaaatgccaccgatt
tccacagaccaagtcgtaggaacaggaatgtatatatgcacgtagtgggaatggtaatga
gatcgagatcggcatggtatgaagcatgagttatggccaccgcggtaagatgtcgctcca
aatgggttatttctatgcacacttggaaaaagttttattgtaatacctttctggtaggaa
tatttgtcgtaaattaggtattcattcttttgaattcaataaggtacgcttttaaataca
aatgtacacttcccagtgtcaaagtcctccaggtgaatttttcagccatgtataaatttt
ttttcacagtgcacaactaagtttatgtttcttgtactttccatgaaatctccgagccaa
actacgatgaaatcagcgccaaaaccaaaaccaaaactaaaccaaacctgatcgcccgcc
agcggctagatcagtgctgagccctactccaactagaggttaacatcaatatggtaataa
gccatatcgcagccactgagaacccgcgatcccaaaccatcctcttgtgaggctggggga
tttatgagttcaccgaatgctttatggcgtgtcgttttgactaatttatctgcaaaaggc
gacggcgttgaccacgaatttttattgttaatttatgattatgccgattatacacgaatc
ggttttgattcgggttttttgtaaatcatgcctttggatattgccgttcaagtggaggat
tatacaaattgtttcgctgccgtttaccaaaccaaaattaaacggtggaatatatttcgc
gcataaagactgtttcggttgtcttattatacatacacctaacaataactgtctgtgttt
cacgagtgtttgcttttattagaatgaaacacttttttttaaagcttcaaccgtttttaa
gacaaagtaatcttgcaaacatatataaattattgttgatgctcgtcccgccagctaatg
aaaagtctttcgttattctgaaaatgagagcgactgcgagcaaatctctggtcggtttat
tttaaatgggccgtaaaagattttaatttttaatcaaacatatgcactgcgtagcccgca
ccgaagaggaccggcatccatcgcggattttcgtgtcaaagaggccgccgaaaaaacata
tgaggatgcatatgcatcctcggattcagtggatggcaccgctcgacgtagcacatcttg
agagctatagaaccactaccaccgcctccgcatcggcggtatttagctttagctatatca
cgcattattctcgcatgttcacggccatggcacagccaaactaaattcctaaaagaagaa
aagcttgctcgcattacctcggaggtgtggaaaaacttttcccccttttgcgtggtataa
attctccaaaattaatatacttctacgctaactagtagtaattgtagcttgacattgcca
ttgccataatgacaaaaggtaaagcattttcatattcatattattttcatttcattttcc
cttgattcattaatttttagatttttcatgagtgcgtttttattaaatattttctgtata
ctttagtcctacttaaaagcaagtatacagcatcacctataggtaagtggcatgggttct
gaggccattatgatttaaaattggaaatattctaatttgatgttttcaaaagttctaagc
atcctttatctacataagacatgcacctaatcgaagacaacaaccataacttgtgtacac
gcgttaactgcttgcatgaactgcttgagaccttgttgctattataatgcaacatgtact
taagcaccagcaacatgtttcttgaaaccaaaaggacgaatgctaaattaagatataaat
aaaaaaataacattaataaaccaaaaaacattctgaacttaaaataaataaattttgtgt
aattatatgtatttttgtttaatttttttgtttaattgaagtataaagtatggtgcttgg
tatataatgttattctttggtaaggatggcttcggaatattataaatgttcttttaactc
attgcatttgattgaaagatgttgcataatatccctaagacgttattacttcgagaagaa
tgtgtactattccccctttactgtttctgcgtagtaatctgctttcccgttttgtcctcc
taattacgatctatgaatgtgtttccacagccgcaaacaatgcttgttgaaagcatacag
aaaccggtggactcacagacatggggcatggctgtcgttcgccgaaacttcaaagatatc
cgacatttttgttttgtcttgcgtgagtcgtgagcgtgaaccggctaaagttttgtatgg
cgcctctctacagttgttcctcaattaaactttcccgtgccccaatgctcccctttcccc
ctaatttcccatgcaaggcagacacacaatgcgaggtctgagtaaatatggcgcaagtaa
acagaaatatctggaagacacaattatacgcacgcaattcgtcaatcagaactacatttt
tcttttatttgctcgacggtcattaaaagccacagcaacctgagaatgggagaacaaatg
taataaaagtgccgcaaggcggtgtttcattttttcgaactcgaagtctaggggaaatga
cttatattgtgtttgggtttgttttgttccgagctgaaggctttcctcggcaattataat
tctgttggattgagttgctctcgctggatttttctgctgcagcccgaatctcttgaatgc
cgagatacttgcacaaaaggtaaactaattaattgattaatggccgcgatcacacgcctt
atctcgcgaattaatattattcaattttaaactgacttaaagtcgttttcaccacaacta
agagttgtcgcactataatggcgctcattaattctccccggccccaacaaagaaaaagag
ggctatagtgaaaggtgaaagagagggagtgagagagaaaacagtcagcaagatcctttt
gagatctttatcgcctcgccgatccctccgaccatcgatagtccccgaatgaatcagttg
ccgcttgtcacatgcgcccaagtcgggcctcagataatgccaatggatcgcataactcaa
atctcggcgctcggacttggaaaccaccgtactggtcacatgagtccccacaattaattg
agctgttaaatgtaagtctcgtagaaacgaaagggaaaaattaaaattgacatcctaatt
aatatttggcccgtttgcatgtcgggatccagaatactcggaaccatttacaggttttac
aggtttttccgtcctccgaatcccgtcgaagactctgccttgttggaaacggaattgatt
acaatcagttaggtgtggatatttcaatttcattctcaacttactcctttaatgataaac
ttcagatcgcacatgcaaaggtgtttattattttattcatttctctaacatccaattgca
agagaacattctatcagttctagtttcagttctgatactatttatttattatacattgta
ataatattcctcaacaatccgattgcatatatgtaagtccctttaaaatatgtgctaata
aagttttgcacaaaaatacattttgaattaaaaaaatcatacgccaactgaaatgacaat
aaaaatagaaataacgaggacatttaaaaatgaattttgtgtagcttgcagagagataac
ttgataggctcaaatttaattagatgattgtattcccccagtttgctgaatgtatctcat
agattaaaacattttaattacacgcatcgcttggtgggttttcccggttttcccagcttg
ctgactgatatggatttgttccatgcaacgttccggggatcaaatatgtataatgaaaac
ttcaacgccatcgagggttccttacctctgacggaatgctgccagagtttggctgggcta
tgggccagtcgtcatcgccgtcatccaccaagatggtaggcatttaaggccgacgcaagc
acacagacggggccagtccgagagtatccttttcgcttctttcactgactcggcctccct
tcaggggcgtagcgcatgataaatgccggggaattcgtcaatgtcaaaatcagactgtta
caaagcagcaacggcgtccgcagctctccgaagggaatgaaatggggcagggggcaggat
aaggaccgtgagcaggagcaggaacaggagctaaaaatgcgttcaggatgcgggccagag
catcgcaaacaacgacagccgctcggcaagctgccgctccgtatccggaatgccaattca
atattatacattcaatatactttataaattcgcaacattttggcctgactagggcatgca
agttctgaggaccacataaagagtcacactggaagcaaaaacagaattcactaacatagc
tattttcacaacttagttaataatttatatagttttaatgattttgtacttgatttttaa
aaacataacattattcttattcctatcacgcattagttctacatatcttcataaaatgcc
taatgtattatgcatttttgttttatagactactaagcgtagcttattttggcatacaga
gatacagagactaatcttgaaaaagttgccctatttctcacagtgcgctaagacagcctg
gaacatgcgtatatgcaggccatgcaaatgccaatgcaaaatgatctgctgactaattgc
aggtgattaatcagctcctggcgcccacacacagcaacaatggcaatgtgaggcggcgtg
tgcagtcgtggctgttgagtaactggctagaattgaatttgatatgctccattggcacct
tacctcacgttagcccaagccgggataaagtaattaaataactcagtggcgcaaaagtgt
tttctattagtatttttaatttgacagaccaaccaagcggggtgggaccatatgacaacg
gaaaattgatggcgtgctaaatgaaaaataataagagcaatagaccaccgttgcataatt
tgaatagtatgctaatttttccctttaagttactaaatatactataatatgtaggtgtat
atgtatgtaatatgttatatgtttatattttcaaagtatattttctaagcttgagcatta
aagtttatatcgatattaaacaaatttccacatcagcatcagcacaaaaagtaaatactt
tttttcggaccgatcgggcaaaaacgaaataagcatgtccattggcgagtattttgacaa
attgcccgattggacattgaaacattttatctgccatgtcgtcgatgccaatgggcgtag
tcctgcgggaggagggtggattgtgggcggtggttgatgggtgggtggcctgcgaagtgg
gtgagatctgacaggggatgggcgatgggcattcgttgggtcagtgcgtggcattttggt
catttatatgaacactcgtcctttttcattgccagttggtgtccctgccccgttccccca
gcatcggcttctccctcgcacctccgacagttcgctatctctgtctgggcacatgtgtgg
aacttccaaactccaaaccaaactcaaccgaaccgatccagaagggccgccttcgggagc
acatcatggcgaatgacagattagcaaagtcccaatggacatttgtaaccgaacggagag
tcgagtgtgggcggtgtgtacactgaaaaaacatgtacttctactaggataatgttcata
gttatgttgccaaaaagagctttcaatttaaaaataaaccacttaaacttttttcttatt
atacaatatattatcaaaaacataatataatataaactgtacaacattttatatatagac
tatataaactcaaggttttatgggcttgtgcccatacttattatttatccagggaatatc
tatatatattatatttagaatcattaattcgagacatacaaaaggacaagtagagtgtgt
attgcgtactttgtttaagtgtcgacgggtgggattatttcgggtggtggactcgagtct
aatttaaattgccagcctggccggaacgcatcgcttttgaccgctgcccaccttgaggtc
cccggagacgctcgccggtggacggctcttatcggccgtgattactttctaatccgtggc
agtatcagaggcagtcggtccggcgttgacacgaacaaatggccaacaggcagcggacgt
cggaatgacagggcacatcaaacgggccagagtgaaaggtattaattgccggacggagtc
caggtaggctgaaaggacttgtggtgggtgagagtgtttttaatgtgaaagcaatttcag
caaatccaagccgactcaaaagaaactgccgccaagcacaggtacatgtggaaattcttc
tgttattatgaccaaagtggccataattattttgatgttgctttgtaattagtgttcgat
cggctgaatgaatgacggagcaagggaggaaagccaggcggcgaaagggaaagtgaaaaa
ttgcattttatgcgtggctgcctcaacaaggaaattacgcactcattcccccccgtgcat
cgaaaagtgtaattcgtttgggaacaactaattgcagtcattcggcgcacttgcaaaatg
gccgacttgagtgtaatggccgaaagaaaatcgttgaaattgatgctagtgttatgatga
tcctagtgttatatctcaactaatattttatattacagaatgaatgaatattattgattt
aatttaatttaatattatttccgtttttatattttcgattaaattaaattgattaaacta
taaatggtattcaaattaaacctcttagaaaattattgtcccaactttaacaccatcggg
ttggctgactctcctcccacacgtatccacatagaacatcggaacatctgcctaaattga
atccaccaagaggtctagggtgcctaggccaaggagatcgcttgtcatttgaatgcgtat
ctcgctcggcggttgaataatggctgcaactcccgttgacgagcacaacaaatttcattg
caacgtctcatactatcaatgtcggcaatatgtcaaatataacaacgctcgggtggggga
ctcggtggcatataggcagactgcgggagtggcagccacgtgatgccgaaaaataaaaat
atcgaaatgagagatgagcgttgcagaagctgccatgcaatggcagaggcataaaaattc
attttgaaaacttctgcacccgacacccgctcccgcatctgaggcacaaattaataatga
cgccaacggcgtcgacggggcgacaaggctacatggctatggatctagatgcattcgagt
gggcagcagaatgcacctagggatgagtgctggatgagtttcatggaaaaattctacacc
tgaacttgcagattcgtgtacagaagttatacatttaaggaaaattttcacagtatgtct
actgtattcaatggggactaccacctttataaataatttaattttataattttaacacac
aaaatgtacatatttcttatgctgcaaatagtctttttatctgttcaatctgtttttaaa
atggattacactacaccaacttgtaatattttaaactaaaactgtcaattctacaatttc
ggaacttaaaattagtacctcttcatttatcattcaacttaacagtgctccaacgtgaag
tttctatggaactcacgcttttcctcatgccaatatatcttgaaaagtttctttatatac
agggtcgtgtcacgctgtcatatccttcaaatatttaaatgccgttttcgacatcaaaga
gcgggtgaatcgctgtctggcttttgccattggcttgtttgagtgacagctcgttctgaa
ggaagctttgatgtggaacccgtggcaaccgtttaagatataattaactgtgtgcacacc
gaaattggcaaagaataaatgaaatcgaaatctgttttcaatattcaaatgccccgggcg
aatgctaaacaaatgacaaacacaattccccattatgtggaaaatgtgttaacagagaaa
tcaggggattgacaaaaaaaggagaaaaaaaaaaaaaaaaaaaaacagagagcccaaaca
aatgacggtcgaacgatgggaagaatcaaaactttgcccactgacaaaccactcaactca
ttgacattgaaagcaacaacgaccaaacataaccagctcacacagaaattagattaattt
gggtaatttgaagtttcgttgtaatgagtttggtcagtcatttggctttgacatttcgtt
catttggctttgttgtctttattttcatcgcccgcgactttgtcaacgattttcctatcc
cccgcccagtaaaaatacatcagtagagccaactcgacccaaagttttattcatctaaaa
atttttgtcatagctctgccttggatggtgctgctttttatttattggtctgcccgaaat
gttggagtttcccattttttgagtgctcgagcgacatcagttccgcattcagggattccg
attccaattctcgactgcagttgcatctccatctacgggatctctggggagacgggggtc
aggattttcggcggggaggaacgaacgtgtttcttattatttttcgctgattaatcgatt
gtcggctgcgtgtcgctgggtctccctgcctccatatgtcatcccgactgcagcgcccag
tgattcagacacttgtcactggagaaatgtaaacatgaaatgcatttatgtagaaatgtg
aaaaaatatctgcgcgaaatacaaacatcccccgtcatctgggggaggatgcaaagttgc
tgtgggtaaaaaatggtatgacatggcgcgtctcagttgagagactcgctcggattggat
tagggtagaaaaggaaatctttaatattacggaatattttcagagaaaataaagtatgct
tagttgaaaaatgtatgtaaacataaataacataacataatttttcacataaatttcata
agcattttagtttgtttaaatttagttaaattttctgattcctagatataaaaaaaatta
actaactatacgaaaaaatcttgtgaattaaaaaaggctaattgttttgattacgagata
tttcacatcaaatagtacacattaccgtgctattttatttcccttggcaggtgaaagcaa
aagcttgaaattgagaaaataaaggcgaaatacgcagcaattcccaaacgttacattttc
agccaggagcaggcccgcaatttatgccgcatggattggatttattttggagcccttggc
attggccggctcattgttttccgagtggcgtggccccggttcgcagctcccaattcctgg
ttcccagtccagttccttctccgtactctcctcctcctgttgcctctatggagcaaatac
cgactccctcggcttcagatcccggctgctggctcggtcttctgggctgcttttgatgat
gatggcatttcctttggtagttgcgtacgtcatagattaatggcagcaatccatcaaaat
cactcgatggacacgacgaacagccgaaaattcggaagaagcagccagtccgtccagcag
ctctgcaggagcaagtgagacggataataggggagaaagagaaggggatgggttgccagc
ttgccagtcaaaaaaggcacacaatttgggtttttgtttactgcgttctttgtactttta
ttcttcccaactccctgactttattgtgcattttttattaggctttccgaccaccaaagc
tcatattggcattaaggatcgataggcatgtttttttttttttttaaattgaaaaataaa
caacatcaattttaactaaaggtttggattacaaagtttcacatccatgactcgtttata
gtctctgcaattattcaagtattttaaagagtttcttaattcattatgtacatatatgca
aatttatgaacaaatcggaagatattggtaaattgcgagatttcataattgatatagtag
cgctcagtaaaatagtacgactgattattgactgacccttttagatttgaattaatggcg
tcaaagtgcatcgcccaggcagactccgtgatcaatcaattgccggaagagctggcatct
cgcggcaaggtccaatgacagcgcttctatgaatagatctcggatccgagaccatcgcca
acacacttaccaacaagatcgaggtggcacaccacttagcataaatccggcattggtgct
aaggcatcgacatacccagaagatacttgagatccgccatggtagaggagaacatcggga
aagtgggaaattttgggggagcactgtcgtttgcttgccacgttcaattaacaacaaaag
tgtgactgcgacacgtcctcggtgctcaaagcgatctcagtgcacctccgcctctttatt
cccaaacatctgtgagttttatttaaaactcttgtctcctggtcgacggcagtatcggaa
actgattaataaccattgtcgggcccggtcggcattcccaaagtgtgagttcatgttccc
cgatctcagttcacctcctgagggcgaagatcttgttccgctctgtgtactgtgtctcga
tctgtgaggggtttcggtttctcattaggcagcttcccaccaaaacacgatatgggaagt
tattggaatatatacatgagtggggaaccatattatttgaataaaaatctgagtacccat
tcgttgttgtatcttagaatttgtattgttagtcgaagtttttcaatttttacctcagtt
aatggcaatcatattccaattaaacttgattttcaaagtattaagtgtcaacaaccccaa
catacttacaataaattaaacaacactttcaaaatttttgatcagtttttccattatatg
ttttcagaatagctccatataagtctataatgttaaatatagataaagtattgtactaaa
cagaaacattttcaataaatcaagaaaggttgctcagaacagggcgttcgttccagagat
ttatacacatataattcaagctcatgaataccatttaattgttttttaagtgccgcacaa
attacataatcacgtctgaggaaagccaagggccttggagtcggattcagagtcgaattc
agaattggctggctcctttttgggtattggcatgtttttctgcgctgcccccttgcgatt
attcctctattttggttgattaatgcttttatcaccgcatcgagttcattcagtgccggc
agcgcttaatctgaatgccatcgtcaactgatggcagggcattagttttcccgtgccgtc
caggatgggcaggggaatcatctggggcttgccagcggaagtttcattacagtcgcccaa
agaaggaaatgaaacgaatgctcgctcctgcaaagcgctgaaatcgatgcgtatctcgag
cgatgatttgcggtgtgtgtgagttgaaagtttgtgaaaaccataaaacaattagcactt
gattattattcggggagcgatgactggacgaaagtttggcaacttcgcttaagtgccgac
acgggtgacatcgacttaatttgcttgccagctcttctgaaaactatttcactgcaatct
aaaaacagatttagactttgcgctgtcagcagcagaaaatgcagaagagcagctgagatt
ttggggagttaggggatgcaaatttctgcgcagcaagatggatgcaagcattaatttatc
aaaaatttccacacccttagaagtgtttttccgcgtcgcctttgttccttctaataaact
taagtgcaacttgcaagccggcgacaaaagacgccaagacaaaagcggcgagaataaaaa
attaacgtcaaacaaagaaaatccaccattattatgtgccacgcacacacacacacaaat
gcgaatgggagaaatgcggtttacattgctttactggggcggatcaaaaagtttgtgata
taggtatatatcaaattgttcgatttatttttgaaaccttgcttgaattcaaagttaaca
aaaaacatataaaatttaactctcaaatgctaacataaggcgacattaattttacaatgg
tacattttttattttattttggcgttattggtttcccggttcttatttggtaactcctaa
aaccacccaagaaagaacaaagcgtgaaaaaatccgcttttcatccccacaaggatattc
ttttcgagaaaccatagttctctgttactttttttctccgggaaaacaagggtggcatga
tggacagacgtcgacgtttttcatcagcggtcgtcatcttgtgtaatcgtcagacggcga
catgtacaccgcgaataaaatgtggcctttttacttttcctaatagatattcatctaaga
ggacaaatgctactggataaaatgtttagttttatttgatatttgaaacccgaataaata
tctatggaaaataaacatttgaaaggccgttatttctaaacagaataaatgaactattca
tgcttacgatatattttttttcggtgcacacggcttctgcggatactcacgcactcacag
tggtgcgtatggcggccattggcatggcatcatggtggtgccatgatggtggtgccgttg
cgatggtggtggcagttgtgcgtatttttgtgtcacattccaatctatatcaatcttgtg
tttgcaatgacggatggcatttgtcaatgtcagacattttcgttttccattcgagcctct
aaatggcagacgggcagaaaggcaaaaagccggaacaggaacgcgggctgggtcctgtgt
tctgtatcctgttcagatattccgggggccttgaagtcactcagccacttgccaaagtag
tcgcccacgaccactacaccacccacaccgcccacttaaacgccctcgacgcatgagttt
gacgaatctgatgtcaaatattttcctttgttcccttccacatttttttatgaaaagcat
tttctgagaattagaattggcttccctgggtgcgtccccgaagcaatggggtaatacatt
gatcttgggggttgttggtttgctcccctcttccctgaactaagtgtctttgcgaatcag
cgtgtttgtaccggaaatcagtaaatgtgtttgcattaattgttttcgattcacaaatat
ttgcattcttatggagattccaactcttgtagttggggaacgtattcagaaaaaataaaa
tattaagataggggttgaaagtagtagaaattagaaactaaatagtatgtattacatgta
accataaattatcaaatggcatactgaaaaaacaaacaaaaacaaccataaaataatacc
ttactctccgcagtatagcatggtattttttgtcctcaacgaacacaactctcgtgtaga
ttttatcccaacgaaatctttattacacgtcacctcttgaaaggagttactcgcaactaa
ttggaaaaccattaatcacagtgctaaatgtttaatttagcaggtcgggcgggacagtcg
ccgtcaaaacaaacactcgacatcattcaacattaagtaatgataaaccaagacctgcgt
gtccctataaaatatgaagaacaactgaaacaatgatgaggttgagcagagtaaacagaa
ttcacccgccaatgtgtcagcaagcaaaaggaaaaattccaaaccaaacgaaaccaaacc
aaaaccaaaaccaaaataaagcgagccgaggagccgccgttttgttgaacatcattaatt
acaaaatacaacgagcggagtggtcagaattaatgaatgcttatgagatgccactgcaaa
gatgtgctaaacgcacgtccagcccagtaaatacggttccagttcggttcagacccactc
caaggatccgtttcgatccgtgggcagtcggtcgcatcggaaattaatggactcgcccga
aattaaaaccgaaaaacaaaaccgaaatgcataaacaattgaaaagtgtgtcgacgcacg
actaaataattgggtgggttatagaactcccatatcgaggtaccgtgttgtctgcctcgt
tagagactttctgtatcctttaacagcacttttgtagactccatgtcgactttgcgtttg
tttgatcacttcgagtggagcgcagtgggcaagtggaagcggagttgggtgattgatgaa
gcccaaacgtgaatttcacacccagcccgatatcgcatacaaatcgaattaaagacagag
cccaacgatgcctaattaatttccaccaaatattgataaatgactcgccggccagcagca
atgcaaatctacaaccgaagaaacagcacagttcttaccacacttaaatagatgtttata
atattggactaactattttaagctggaaactaatccactttaggtacttgtatttttgat
ccgcaataaataaaaccactctatagaatggataaagattattcacgtattattttagct
aagcaataacttttgatacttcggtgtattgatactacagtactataaatctgtctatat
agtttcttcccatattcgccttcgatgatatctaaatcgaattgatttgtccaattcttc
tttccgaatcgaaagttctctttttttttttggtctgtctcagcttggtttcgccgagtg
ttgccggatcgagagcctataaatagaaggctctgataaatgatgtgccgaagaacggct
tcaagtgacgggggcaattacgcgaggagccagctgaggcccaaatgacaggtcgattga
gttaacgttaacgctaaacgctaacgcctgctgccttgggagccaagtggatgagccaaa
gggaggagttgctgctgcggctaccagctaaatctgtggctatttctgtagcagcgctcg
cctcgatcggcccacgatcgatcgccaatcattaataatc
