# Supplementary material for: SMCis: An Effective Algorithm for Discovery of Cis-Regulatory Modules
Source: PLoS One. 2016 Sep 16;11(9):e0162968. doi: 10.1371/journal.pone.0162968 (PMC5026350; doi:10.1371/journal.pone.0162968)
Supplement: S1 Datasets — (ZIP) [file pone.0162968.s001.zip › dataset/Drosophila/ftz/dmoj_gi24714.txt]

>scaffold_6540:16414077..16454076
gctgagcgagacaagagttttgaataaaaacacacgcagacaccttgccgcgcccccgca
acagcaacagcaacagcaactagcagtcgtatcccaccattgccgatgatctcagagagc
cgtacgagacacatatacacatacatatatactcatttaagtataagtgcgagcgtgagt
acgagtaccgtcggagtggcggagtgcttggccgggcatgtgtcatagtcacacttttgt
tgttaattaaacgtggcgagtcccatgcccaggctctagcgatcccgctaatgccggatc
catgataagtggcatgtctgtgagattctgagagtcagagagtttcgttgctcgtcgaac
tattcatagagacgcgctgccattggaccttggcatcgttgccagctcttccggcaattg
attaatcgccgcgagcgacgcacttctagcacgcctaagtggcaggaacttgagcgatct
ggttgcaacactgcggctgaggtgaaagaaagctcaaatccaattccaaagtcggctgta
gctgtagctgtcggtgtggcaaaggtaatcgctcttggccaagctcagcagcaaataagc
cagaaaccggaacgcagaaaagaaaagaaaaaaaaaagaaaaaaatcatctaaaacgagg
agggaaacaatgaaaggagattcaccaaaaatgttagctgcctgcctggctgctgctgcc
gctgctgctgctgaattttcggttggtcgtcatgtccatcgagtgatttgatgaattgct
gtcattaatctatgacgtacgcaactaccaaaggaaatgccatcatcatcaaaagcagcc
cagccagcagcagcagcagcagccaagctgagggctgagagctcacagctcggcctcaga
tccgggcgcaaacagcaaaggcccgcagggagccggagtcagagagtcagggcataggcg
gactgctcgggggctgctgggtaagcaatgcgcagcaacccagtccgagacggggagttc
agctggcgctgctcgagtgccgagcgaaatgtaacatttgggaatttgagaaggtttcgc
tttcattttgcaatttaaagctttgccctctgctgaatacataaataagaaacaaataag
atggctgaaaaaattttcagcctttctctgaattacacaaaacaaattgaaaatcgtaga
aacattggtgatatatcaatgaaagtaattcaagtaatatctcttatgaaaataaaaaaa
tatataaaaaaaaaaaataaataaaaataaacataatatcagcaaaatatttttaggcat
aaatataaccgggcttcattctcagtgactgacttacagaaaaaaatttaatttaattta
aaaatataataataataacaaataaaaaaaacctgatttgcgtacaatgtaatccattcc
cattcttctgtttcaatataaaattttatttaatacaacttatgtacacaaatctttttc
agactctaaactctatattgcgaatggcacgctaccataataatttattccagctattaa
tcttaaacgtcattgtatgtaactattgaagttatgtctatatttaagctcatactatcg
ttactttcaatatgcttatctgattaatctgactataaatttaatctatgcagtcgtgac
atttttacaagctatgcaaatggtttctacaactgaatcacgcccgttcaactatatttt
ctttttttgccaaagagccgccgtggggaggggggcggggtcgcatatatttttacattt
caacataaatgcatttcatgtttacatttttccagtgacaagtgtctgaatcacactgca
acgggatgacatatcgaggcaggggaagccagcgacactcagccgacaatcgattaatca
gcgaaaaataataagaaacatctcacaggcaactgctccgggttacatatgctcgcgagg
aggatggagcacggagaacggtgaatggagaacgggaaagagggtatggagaacgcagat
gccaactcgaatgcggaactggcgctggaaaaatgagcaacttcagcgttttggcagcca
aataaatacgaaacatcagacgacagacagagttttataagtttagaaattcgactaaag
ttcagaaatgaataaaaaaaataaaataaaatacatatatatatatatatatatatgttt
atgtgtatgcaggcccgatctgcctcccactccgtgtgttttcttttcatttatatttca
aattcaacttcgaataggataattaacacaattctatatgcgagtaaagtgcgggaagtg
gttttattgagacgggcagggcagagcagggcaggacggggggagcaaaaatgtttaaca
aaattattcggaacgaccctcggaatgaagacaacaatgaaatgtcaaagccaaatgact
gaccaaaactcattacaacaaaacttcaaattacccaaattaatctaattttcagtttat
tgttgttgttgccgttgctgctgctgttgttgttgttgttgttgttgctgttgcctttat
tcaatgtcaatgagttgcgcgcgttgtcagttgtttcattcaaatcatttctttctgttc
attttttgttgtcgttgtcgttgtcgctgcctcgccttgttctttctcacacaattctca
cataatatagaattgtgtttgtcatttgttagcctattcctttcattcagagaaaccgag
acgtaagcacaagaaatgccatcagtcaaagcgaaccttaagactagcgtcaaacaggtt
aattgcaatggattatctagagtggccgaagaataaaagtaatgttttatagagtaacta
tgtaatgatagtaacttaataagttcataatgatatatcttttctatttaaattagagct
aaactttattcttattaattcaaattttagtttgcgtgtctctatttgaataacgtccca
gctctatcaccagcagaattctcgattgactacagatttccttttactatatcttttcaa
gttaacatcatttgatgcactttttcacatctttaatcaaatcatattttagtttgtaaa
tccattcaataacttcagttctatctctttctctcttgactacagatttctctttcatta
catctcgttcaattatatattttaaagtttttccttctatcttcgattgaagttaacatc
atttgatgcattttctcacatctttaatcaaaatcaagctggtcgagttcggaaaatgtc
gcgcctttggccgaagtgtcagtcaacggaagaaagcagccagtgccagtgtctttgatc
tctgcaattgtagctatgtatccgagaatctgtctctgtgtgagttcgcatttgcatcag
tatggctgtgacgcgtcgtcgacattattaattcgtgctcgcttgcattgcatttcgaat
ggggaattctgatacgccttcttttttttttttcttcttttttttttggccagcgcctgg
gtttgggcttgggcatatggcgcggtttcatggcgctgcctccgcaactgccaccgactc
atttgcccccgttgcgacgtttcatttttatttttattttggcatcacgtgcgcctgctg
ctgccattgccacagccacagtcacagccgtagccggagccacgatgcctactggctgct
gctcctccttctcctgctgctgctgctgctgctgctgctgctgctgctgttgctgttata
tttgacatattgccgacattgatagcatgagacgttgcaatgaaatttgttgtgctcgtc
aacgagagtcgcggccatcactcaacaggcccaacaacattgcgtcgcgctctgtcgtag
gtgaaactaaagtgttgccatccgaatatatgtaaaaatagttccactctcttattgtag
atctacatgctttgctgatcatgtcgaatgaaaactgaatagggtataagctaatgctta
tataggaaatgtatcctgctatcacatattgtgaaaaggattttaagatttttcttacta
agttagaagcaagtgattttctgcacaagataaacatttatgtgagaataaaattactag
caaattaggaaacatatgttcattttttgtttttatttatttatttatttaggtatttat
ttatttatttatttatttatttatttatttatttatttatttatttatttatttatttat
ttatttatttatttatttatttatttatttatttatttatttatttatttatttatttat
ttatttatatttttatttatttattttattttttaattttcctttatacgaattcattca
atcagctatccttactattttggttaatcattatggtttaaattaatgtctacttatata
agtaaatactatatattaataaacattttttatttttaagcgaatggaactgctgctagt
tagattatagagaacacctagtgaggataatttgaatgaaatgaaactatgatttagtac
aaccgtgtatttggatagtatgatttcttatctctctgtgtcattgcaaaaattattcaa
aatatattactgtcaacgaacactgatggaaagcagttggtcgatatcatagtttcaaat
gctttaaataatatgttgtataataatatgtgtgctaatattttagtcagataaataaaa
cagtgcatcttgctctgtgaactctaatatttttcaagctacaactagaactaagcaaac
aaatagctcttacttttattcacttatattatgtaatatatatgtacataaacatccata
gacatgttatgtggtatacattaccctgtcccgtattaacatacatttctgttacttttg
ggcaatgagtccaattatttgggcgagcggagctcacattttcacttttcgattaacaaa
taagtgcgtaatttcctcactgagccagccacgcataaaatgcaatttttcactttccct
ttttcatagcggcaagttcacagagaaacagagcaagagagatagatggagagagaaagg
gaaagcaaaagggagctagggggtgttggctcatcgaacactaattgcaaagcaacatca
aaataattatgcccacttcgagcacaataactaaagaatttatacctgccagtgtagggc
agcttgacgagagatttgctcaaattgctttcacattaaaaacactcacacatctcaccc
accactccgggagcagcaccaacctgtctctggtcggcgtgccattcctctatggtcatc
cgatcggcctacctggctgccggcgttagcaattaatacctttcactctgtcgtaacgct
tgatgtttcccgtccctgttcctggccatgtccagcctatgtccaactcccaatctgaaa
tcctgcatcgactcctatccaggtctgccattgaccggcggtcatttgtttatgtcaacg
cttgtgcgcttgatgctgcacggattagaaagtaatcagtgccgataagaagcgtccagc
gtctctggagacgatgtgtgggaggctggggctgtggctgtggctgtaggtggatatgga
tgaggatgtggttgccagggacatgctcaaaattgcgtggatgctcgcaatttaaattac
agtggcgcggctgtgtcccagcctcatcgctattgctaaccaactgctgaagccctggcc
gggcattgggcattttgcagttcggttacaaatgtccattgggactttgctaatctgtca
ttcgccatgatgtgctcccgaaggcggcctttcgttttgggggttgtgcacagccccgtc
atacacatgtgcacacacacacacacacacacactcacaccctgcacacccactgagcaa
gagagacaccaactggcaatgaaaaaggacgagtgttcatataaatgaccaaaatgccac
gcattgacccacgcagagcccgtacagaaccgcctcatcctcgcccgtgactcgcccgtg
gcatcgacgacatggcagataaaatgtttcaatgtccaatcgagctatttgtcaaaatac
tcgcaccggatggaagtggacatcctcacggacatggatatgagtgttttgttttttcca
gcagagtgaaatgtgtttgtttttagctttctgtttatattgcctctgcagatactgatt
atactacatatttatatatgtataggtagaacttactacatattcgatcaaaaagaacaa
cctaattctaattccaattcttgatctgcacaggtaataaacagttaaaagatcttaacg
aaatacaaaaaaaaaaaaaaaacaaaaaacaaaaaaactcctgaattaactaagatctaa
aattcctaaaacagtaactttaacatttattagtataatctttttttcagccacttaaaa
tcgaagatatataattacttaattatttgtttctacatttatttatataaaacttgcaca
aaaattttttttttttttaataatgttcgtttcaaatatacaaataaaattttgtagggg
aataccactgactattttattcttttaggttcaacctcagggttttatatgtatttaatc
aataatacaaagtattttaaatttaatttatttattttctacatattagccattcgatcg
ttttcaatcacaaagctaacttttccataattcaaccaatatacatatatacaagtccct
aaattaactcaacttaaattctgaaatatttctcccaattgtaacccaatacgagaaaat
gctctgaatgaagatcgtgcaattaggaatataaccttctggtgttgaaaacgatttggt
atttcatatatactcgtatattaaaacattttaattacacgcttcggttgatgggctagg
caaattgcggggatattttagatttgttccacgcatcgctacgtgaataaaatataatga
aaatttcaacgccaatgatggctaacgtcgctctgacagcaatgacggaatgctgccaga
cagtgggacagtcggagagtcagagagaccgtcagaccgtcagctagatacaaagatggc
attggcgctgcttgactgacgcactgacggactgacgaactgacggactgttggactatc
ggactgacaggctgtcggcctgttggcctggctgcctgcagcgtgcgcactccgagtatc
cttttcgcctgttccagagcctcccttatgggcgtgcatgataaatagcgaggaattcgt
caatgtcaaaatcagactgttacaaacagcgctgggacggcagcggcaacggcgacgacg
acgacgacgacgcaatgttgcgtagaggtagagccagggaactggctctcgttggccctg
ggtccaggacgcgtatccacgaatgtcaggaacggcaatataataacaacagttagattc
atatgaatatagcgagcagtctgcccactgctgcgcttcacgcttcagatgtgaattcgt
cccttgaagctgcgcgaatcatagtcaaagtattttaatatgaatgcaaatatcttgttc
tagtttctgcacattctgcagttttcacttgtgcaaagtcacatatttcggcatgtaaat
ttgtctcgcacccatttcggcaatacagaaaattattgagtggaaatcatacagactaat
tgcttaacatttgtcaattgctgcaggagaatgcatgccaaaaattgatggaaaggcaac
aaatgttaagtttgatttccaatagatcgagcgacagtcgagcgatgtgcgagtggctat
taattggaaaatgtattagaaataatattacctaatttttttaaattatttcacgaaata
ttattatattattattatgaatattaaatttatgtattcttctacaagaattttattaag
ctaacatcgttatattaaaaaaaaaataataataataataataataataattatatatta
ttatatattatttaaaaataataataataataattaaatttttctaaaagatttttatta
agcatattccaataaacaatatttatattattattaaatttatttaaaaaaaaaaaagtg
tttattaaccatattctaataaacaacttacagataaaaatgatttttcattcatatata
tttaaaaataaatagtttaaatcattttaaataatattattcattccgcctcgctttccc
tctctagcttgcattatatgattctgttacaatggcgacaaaaagactttcatatatatt
aattaagaggtaattaattatatcacgcgaatatctgtataaaataaaatctctacaaac
aaaaattgaatctcttcagccaatgataaaatatttttagttctacctcgaattggggta
cctgttaaacctgttgggctgttagggactttcctgcttacttacatgcaaacgagccaa
atattaattaggttgtcaactttaatttttccctttcatttcgtggagacttacatttaa
cagctcaattaatttggggccgacggcgcacatgtgagctgggcccagagaccgggccgc
gactctgatttgagttatgcgatccattgacattatctgtgacaagcggcaactgattca
ttctgcgatcgggcgctggagctgagaggcaaaccgaagctggagttgggcccggccagg
gccaaggaggcggctatcggttttcgaagacgataaagatctcagaaggatcttgctgac
ttttttgtttggtcgacaacaaatggaggccattacagcgcgacaactcttagttgtggt
gaaaacgactttaagtcagttttaaactgaataatattaattcgcgtgatatagcgggtg
atcgtggcgattaatcaattaattagtttacctcttgtacaaaaaccgaatgtctctttg
tcgccattgcaactgagcgagacggagagccagagagtgggagcgaaacagcacgttcaa
gtcgtgtaactgaattataattgtcttaggaagggcgtaaacattaaatgcaaacacaaa
cacagcaaaacaaatgtaattaatggcatacaaaaaaggtaggaaacgttgctttgcggc
acttttataactatttttttttcctttttgttgtgctttgttttgttgtgtgcttttttt
ttttttaatgaccagagaacaaataaaagaaaaatgtcgttctgattgacgaattgcgtg
cgtataattgtatcttccagatactttttgtatacttgcgccacatacagtgtgtggctt
tcgttggctcaaactttaattgagccacaacaactgtagatacgctcgcacacgagtgcc
gcaaaccttgcggctcacgcgacccgcaacaaaatgtcggatatctttgaagctccgcac
aatggtagatctaaatacctctgtacacacacacacacacacacacacactcatagacgt
gtctatatataaataaacatagatatttttatatacttcaaagtattgcgtgtgtatctg
cgaaaacccattcatgtttcgtaattgagagcaagccgaaaaggagtgattgctaggggc
attgttacaaatgtaatgaatgaagcatatgaagctgactcgtacttgatttcaaaaaat
cggcttcaaaatcaaatcaaatcgaatagaacaaacttgaaaattaacctattcttatgg
tctttcaaaacttgaagctcaactttgattattattcaactaacgaaatgtaaaatggaa
aaaaatacattttattacatacatttatttacttatgtattttgtatttattgcatgaca
tctgaaagtcttcaatacatataaaagaactgcggcatggtcaaataattatttattaaa
atgttagattttgaagcttcaatatttcagtcactgaactgctgatttctaaactataaa
ttattttgtcaatatataaaatataactatatttatgataattttaatacatatatattt
caagaaatatctaatcttatatttcgtgtttttctccttattacaaaatttaaaaaatta
aatttcttatttcttaaataaaataatatgccgagctcatcccaaccactgcttgcttgt
catcaagcagctcagccaaacgatgcactgcttggcgccgaaaaagttccttgctcataa
tggttgttgtctccgctgagcgagcaatgccaaatggatttgagtgaaagccggaaaatg
tgacttccaatgggaatacaaagccaatttgcaaaaacaatatgcaacatctagacgttg
atgcttacaaaattgtacgccagctggcgctgcgttgatttgaaggcatatatgaaatac
agtttttgattccaaaagctatgccaaaagtgaaataaagtcatgcggcgcaccgctcgc
tgcctggcatatgtttttggcggcctctttgacgagttgttgtggcctgtggaagttggt
ccgctcttggttctggctctgcccttaaatcattttatgctgcgctgattttgtgtacat
atgtttgattaaaaattaaaattatcatttacggcccatttaaactaaaccgaccagaga
tttttcgcatgtcgttctcattttcgaaataacaaaatattcttctgcgccgacagcatt
aaaagcaaatctagagaggatgcggctgcattgttgttatgaggcccgtctattgtacga
ataactcaatatgtgtgctactagacgacttttttataaacagccaagaatatgtatatt
taataagtataacctttcaattagcatgctccacttggacactaaatatcgtctcttctt
agtacaaatgggataaaaaatacattgttgtatattagttttcactatttttagagattt
tcctcatagcttcttcatattcatttgctatccgggattttagtcggcttttgtgttccc
taattttccaaatgttgtcaagttatcttcgccgctggacttcgtagcctccttctcttc
gaggaaacagcggaatagcctgaaaaaaaaataatgaaacaaaaaaatattgtgacagtt
tttgaattctaggtctagaccttgactaccataaagtcagtttctaccaaaatcgctgta
aaaatgtggaacaaacaaaaaataaagcacacaaaaaatgtttcagttctagtttaattt
tgagaaaacctctgtgaccggaagaacaaaaaaatggaacagtaatatgcgcttggtaca
ataaaaaagatatgcaataaaaatgttttagaccgaattcgctttctgtcgcgcattttt
gccattgtgtaaaaaattgagcatttttttcgccgtcgacctcattttttgccctcgcat
tttccatttaaaatgcaggagagacaaaagtttttacggatttatgagtttatcgcttta
cagccgtgtctcagacccaataaatgtttattgagctgcctgacggtcgcggccgtgctc
gagtttccgaccgtagaccttatttggtagccgcgaaaactgcgaaaactgtagcagggc
cacggcccacatacagcacagagcgaacttgatcccgatccttgttgcgaatctgcagtt
caaggacgtgcccggttatgcaagtctatgcaacggatgggcttgcataatagatgcaaa
tattggctttaagccgcccgccgaacccaaattgctctactttgcattgttcaattgttc
gcactcgattgtttacccggagcaacgcccacgagtccagtccagtccagtcaatagact
gcagtgcaggcaggtcctcacgcacctcttacacaatattccacaatatgcgcctaagtc
cggggattagttgcctgtcatccgccaacaattacgcctgtcgcctattgctctaattta
aattaccaggtcacactccctccctttcgctctctctcactgtctccctgtctccgtctt
gctcactctgtacatatattctcctattctttctgatggctgcttaaacatttcctaaaa
acttacccagtttttgcggcagacttttgtttggccagttccgtgctcgagtttcgatgc
taaatctttatgactttgcagaaagttctgcgaatttttattatcatcaactttgctgta
aacgctaagttctttttgttataatttttgcttaacctacctttgcaaaatatacacgat
accgcagagttctggaaagcatcaaaaagcgtggcttaccttaaacaaagaccactcaat
tccggtgaaattgaggtaaagggattctcaacaatttattaataagtttgcattatagaa
aaattttatttaattaacaattttctttttttttcggttatattattaattattatatta
ttatttgtattatcattatttattattattaatatttaaagtttattattttgacaaata
attttgcaaatatgaaattattcactaataatttggaatttttctgtccatgtatattaa
cacgttatttaatagagattggaaatttttatatgaatatattacgatctggaggatagg
ggctctctattaaaaagtgaaaaaaaaagttgtaaaaatttcacagttatgtaaatgtat
ttaaaatttgtaaatgtgaacttttcgctaaatatactacaattaacaagaatatacaaa
ttaaataaaattaaacttttgtctaagctctaaagcgctccgaagtcaaataataaaatt
taatataaattttagccacatttaagtaaaatttactacgcgtctgctaaagaaaaattt
aatgaaacatgtctcttcttaaattcataaatatacagggccaactcagcttgtcttttc
ctgatgatcaagaattctttaaaaaaatagtgattattttcctgctttttttttattagt
ttatattatataaagagtctctacggcatataagtatagaaatttatttagttatcttgg
tgtacacaagtagaatcatataaattggcaaatgtaaaatatattagatatgaaagtaca
taaataaaaatgctaataatagtgcacttcattgcagtagtttgtagagttgtcaattac
aaaaatgtataaattagacagctcattacagaattaaatatttaaagatacaaaaatgat
agaagggtcagttaacaatagttggggtaccggcattagagtttgatcgtggttaattat
ccatactacatatgtaatttttctcaacctatgaaagaaaagacattataaaagttatta
ttatattttaacttatataatagcccatatgctttatcccatttagttatgaaatataat
ttcactatgtattttagtaataataactatagataattagaactagatatgatttcatat
atataaattataaactaattgaaatagacaactaaaccgtatatatcaatagaatatttt
tttttccatacaagtaatttaagttgtgtttttaattttctttaaacacttcttaaatat
ttgagtggcttagtgcgtatttcctggtcattcgacaggggcgggagcaggcgtaaactt
tgtttagagtaaacagaatcccttcgactgctcgattggtcaatcaggggctacctgagc
agagcgacgcgtgtgtctcgcagtgaaatgatgtcttgttgacggtgttcgaaggacgcg
gctcgcgcgactcgactcgactgtttatggaatgtaaatgtaccgtgtcatgggtcctta
aacatcttaattgcgcacgtatccttcgctagcaaagcgcaattggtttccaaggcggaa
atattattgccacgtcgtaaaactataaaactgtccgcagggggcgatatgcagtccaaa
ctcggatggccagtccagtcgagttctctaggacacagctcttctgcgtcctcaactgag
aacttgcgatcgccatcaacaaattcgctgaatttagtcgaacgcgcgcgacttcgattc
ccgggcgtacgactcgtcaacggaatcgcattgaacatttacaaagaactcgtgggtggc
ccatagtattccatagtacgttgttaatgaaagcaatccttattagctctccctaccaat
tacacattaggtaattccaatttttagcatattgttataatgctggaaaatgcatgcaga
ctatcgtcaaatacatttatacttttgctagtttgaatagcaatattaaattggataatg
atatgacttagtaggataagataatatttgaatggttttgaaatttataagaataaggaa
actgttgaacctcaaagatattaagaatgaaataccattccttttttaattaattcatta
tgttaatatatttaaatttccagacgttcactttatcatcgaacaagctttataagtaga
accatgcttctagctaataggtatatagaaatgtatgcaatttgaccagcgaaagaaaat
taatgtagcccagaccttctaaaaaatatccatttcaatatccgacattaaaaatattgt
taagtaattacaataaattccaagctcatcaaaagctatttaattttcaatattaatgtt
agactatgagattaacttatattatttctaaatattgattacagaatttactgttaaagt
ccttaaaacttaaaagacatagcattactccggctgaatgtgctttcaaaaaaatatatt
ttatttttaagactaaaaattattattattaattttatgcaatgttgaaagctagtatct
gtctctaagtttaattgcccattaaataattttttaaacacacttacacaaaaaaaaaaa
aaaaaagcattttttgtctaaaaggttttaaagtttcatgttaaatgagttaaagtctta
tacaaaaataaataaataagttttagatttgcgtcaatagtcgcctaaatgtaaaatatg
caaaagtaaaatatcactcgcatcttggcaaaaatgacatttattaaaatcgttcaaaat
taaatatatagctagacattcgaggtataaactattcaaagactcataaatactatttta
ttaaaattttgccctgatttcccatttttaatgggtttaggatatataataagtaaatat
aagggcaatagtagataatagtaaattttgctttaacaacatttactagcaatattttat
ttttatatagttcccgtcgtgaacgaatcaaatttagacctgcaggaatattttggaagt
gattcacaaatttgttgatttcaacgtacagaaaataaatatgcaattcatttgcggata
aataatggaaatgtgtttattctcttctggaatcgggtgtgtatatacatatgtatcaat
atatcgtagcattgagtttatcgccacacagaaggtgttaacattgtcgaaagattgtcg
cacaattcatgtgtggccataaaaaagaacaaagcgatggctcactgtaaatgcataatt
cattccaatgcaaggactttacgagcacctcattatggagagtgcgaaacaatgcgaata
agtgtgacagaagcaattaatgcgccagggaaatgtcaacacgaacgcaaacactcactg
gaggatgacattgcaggcaggatgacattgagctgaaatatcctaacgacagccgaataa
agagaacagaagccgacaacgacaacgacgacgacgatgggaacgccgaaggcgaagacg
actagccaaggacgaaggcgacgcgtgacgcattgagcgaatgtttgtacacacagagcg
ctaaaaggagcacagcatacaggacacaggagaggtccttaggagttgccttgacttcga
ttggtgccgagctctgatcgtccgtgattatccaaggccagctcacccacgctggctttt
cctattcgctcattcagcaacgactcgaatggcctcgactggactttggcagcatcaagg
tcagtgaaattgtcctgccgccgactgaggcatgccgaatgcggcaggcgagtagccaaa
gctgaaaattgcttcatctgccagcacctgcagtgcctgggctcgagtaggaatgaattt
attcacagcccaaatcgagacgtgtgcatcttaattggtaaatccaacaacattttgaat
aattttctctctcaccctcgcgcttttcacaaattaggcagcgattgaggcaatcacatt
gatggcatttcaacggccgaggattggctggagaatttcgattggcattcgaatcggggc
ggtatggtatacggcgaaagactcacgctgcgttccgattagacgctctgacgcttatac
tatatataaaactgactttaaaaaaaaaaaaaaaacacctcaagtgctttgtttcctatg
tatatgatcatgcgttaggctattatcactaagtcatggagtttgtggcatttgagcggg
tttatagctatacaaaaatcaatttttccaaaaaaaaaaaaaaaaaaaaaaaaaagttat
gttggttttaaatggaatattttacttgaaaaactaaagaattattgaattcatagataa
ataccaaaatctacattattttggggctgtctttcaggctaaaacttttaatacagaact
ttcactttgatctttcaaatttcgttatctcttggtatttttttttatttcagttatttc
cttggacatttactttcatttcgactgtaaaaaagagtatctatatttcgtcattccgta
aaatagatcatgccttgtcttgtttgttttcttgttgctgttgatcatttctctctcagc
tattttgattttatacgcagcttgacgtcccatgtttcggtctgataatgagtggcgatg
ttgtcgattgccgctgttgttgttgccgcacaattagcgtttggggacggcgtaatgagc
aatgggctatctgcgactcccagaggagactcgagactcagccagccaacttcaaagaca
cagcgtgtgaccctcggccgggtaaacgaagccagcgaagagcagaaataaacaaacaaa
caatcgcacgatttggagtatcttaagcgatacttatgttatgtaatgccccagcacaga
ggggaaaaaccgaatttccaatggcaatttgtaatattaagtgaaatcctttgaagttta
aagaaatccaaattgaaatcatactcatatagaccgaagctgcgcatacttatggatgtt
tcttcattatcatcgggattatatgattatgataaaagttgccctgggagcagctgatga
tattaacagctcgtcgctcggtattaacacattcgcctacttcaggcgcgtgcctgtttc
accttccagagcattgatgaaaactcccaaactccagtgtccagcatttgccagatctcg
gatgttaccctcatgaaacagcaaggggatgatccttggcttggaatgcagaaggcagca
ggcaggaggcagcaggcagagtgaaggatggggtagacgatgcggcacgctcgcacaatg
ggatggacccgattccactgtcaaggtaatttattaattcggtaataaaaacgcacgaaa
cgctcgtcccctggcgaacgggcaacggggtgtgttgtggtcggagcattcgcatgtggg
ccttacaactcaattattgttaccgaaacttgacttcggctcagattttgtccgcatatc
gtttcgtttttccaagtatttcattgggattataaaatcagttgagtgagtgataaaact
caatcgcccagaaacgaagcgttgagtgtctgcggtggctgtcaatttaaactccacctg
atgcaataaatatgtgaaatatagctaaataatgatttgatctgatcaattgctgaagta
aattgagtcaaacttttagacctaagcgaaaaacagacgtttatatatttgtttgagtcc
caaatgcacgaaatataataaagctggttatacaatatatatttttctttatagacacgc
tgagtagtataaatattatttgggctctaaagtcagttaagtaaataattttatgctaat
gctcagcctttgatcgggagcacttagaagaataaaaagactcctttatatataagacac
acatactttactctgtaagctgcataaaataacttgctaatgcctaaacttctctataat
aattataaataatatttgtattagtcgaaagtattatcttagcctaaaagttgtattatt
cagatatacatatttacttcgtagagtcatatttgatttaacttagctaacttaaaaact
aaagcgctggctgttaaggccttcggcttagtcataaattttagtcagtttatacagaat
aatcacactcgtatgccctatacatatatttcttacagctcagcccgaattcgcttttac
agcaaatgttttgtttgagtaactgttgccaacatcgatatccgatatatctatagctca
gagagtgtttatagaaagtgggttgtcgtgggtcgtgggtcgcgttcgtccgtgcggcgg
cctgtcaagctgaaaaacgccataaattttggcccggctgtcaccgaacgtgcgcgccgc
agcaacaataacaatgggcgaggtagagcaaatgccgagcgcagtttggggcaggagccg
gggcagccgagggtagccgcacaattcgcacatgcacacatatgcacaaactgcacacat
atgccagccaatctatagatgccgcttgctaagggtgcggagagggtgggccatcgatcg
aagtcgggggtggctgcgctgcgctgctcctgctcctgctcctgctcctgccggctaagc
ggatagaaaagtcgtgtaaactcgccttttcggccagtcaatttggctgagcggcttacg
ggtcggctatgcaaatatgcgcaagagtctctttcggggcacttgcccaggccgcaggaa
aaccctcgcgagcaaacaaaaagcgcaacacgcgacgcaacaaaggatctgcttcgaatg
ggtctgagaatgggaatggaatgggtaagaagcacgcgcaatattatcctttcgcagcct
ttgcgccttctgcttgatatacgcaaccagttgaaagtccagggctaatcaagcaccgat
agagcctttgctgcagcgaatacctcgccgattcctggaacaactggcagcagcttcgct
tcccttcattgccggccggagaaattttgacgaatttgctgctgctgctgctaaacgggc
aaaaggaaaagccttttgtgccaaccgtttttagcaacgtttacagtttacagtttacag
ttctgtttatgtctttatgattattgcaattagaggaaagcagcgaaccagccgctgtcc
cgctcgcccacctacccgaggctcgacttaattacgcgcctgtgggacgtccagcgcacg
tctcaaggcatctcaaggacgcggctcggcgcaggggaaatgctcggataacttgcagca
aactcgcgatgataatgggcgcgatgggtaggtaataagcaggcgcagcaggtaggccaa
ggtagagacgaatagcgctcgcactgtgccggataaacgttcgtttggccgggccggata
aactgcgcgctacccctgcgagccataaatctggcaaggtcctggcggaggggtagggcg
cgcagcatgtgtcaaagtgtcatgcgcagggatatttatgcgctatgacgagcgcgtgtg
ccaaacatcagcatcgcagctcgactcgactcggctcggctatattaaggcaggatcacg
gggctgagcagctcattcgcaaacgcagcagcgtcgcgcacacatcgttcatttcgttca
caggacaacagacagacgcaatggcagccaccaacacacactactatgccgacagcatgt
acaacatgtaccaccatgccctgccacccacatactacgacaacacgagcagcagcagca
gctactaccagagcaaccagagctggcagccggcgagctatcagcccagcagctacgccc
actacagccaggagagctacagtgagagctgctactatgccaactaccatcatcagcagc
aacagcagacacagcagccacagcagcagcagccattgtgcctacccgctctcgatgcag
tgcctcagtaccaagtgcccacagttgccgagccaagcgttgaagccagctcgcctgctc
cggctaagagccgtaagcgcaaggcagaggaatccgccgcggacatcatcgccgccgtgg
aggagcgacccagcacactacgcgccctgctcaccaatcccgtcaagaagctgaagtaca
cgcccgactacttctacacgacgatcgagcacgtgaagaggcccagcaagagcagctccg
ccggcgagctgtcgccctgctacgagcaggactacgccgtgcccacgccctccacacagc
agacgcacatgtcgccacagcgcagcaccggcgaggatgtcgactatctggacgtctact
cgccccgcaagccggccaaacatggcgactttgtcaccccaccaccagcagccaccacgc
ccgtcgatggcctcggcctcggcctcggcatcggcatcagcacgccaccccagtcgccgg
ccgagaagtcgaatgaaatcaatcatcgcattgtgacagctgccaatgccagcaacgaat
tcaattggtcgcacattgaggagaccatcgcatcaggtaggcatcgctttccctctcgct
ctctctcacgcacacacacaccctcgctattctaatgtaactgttacttactttctgttg
ccttttctttcgtttcttgcagattgcaaagactccaaacgcacacgacaaacctactcc
cgctaccagacgctcgagctggagaaggagttccacttcaatcgctacatcacgcgacgt
cgacgcatggacattgcccatgcgctcaatctgagcgagcgccagatcaagatctggttc
cagaaccgccgcatgaagtccaagaaagatcgcacgctcgaagcctcgcccgagcactgc
accgccgccggctatgcctcgctcctgccaccgttggatgccaccgctatgccgccacag
tcacagccacagccgcagcctcagcctcagccactgacccagccacagtcgcagtcgcat
ctacagcccgctgctgtcatgccctatgccgcataccctgcctacttgcccgccgcccag
cagagctatgattacccgcagcagtcgccgccaccgccgccgctgcacttcgcccagccg
tacgatgcgcagtacacaccgcaatatcatcaacagacgcagcagcagtgcagctaccag
caacaacaacaacagcaacaagagctgagcacctccaaccaggcgctgtatcatctgccc
taaacgaacccgcacacacacaaacacacacacactctgacccacacacacacgcacaca
accgtaacgaacgcgccacgaattctcgaccatttgccggtgacacgcaaatgtctaacg
agatgctgcgcagtcgcagttgccgtcgctgccgccgtcgcagtcgtactccctacggtg
cccagtacttgggcaaaaggacgagtgcgcatgtgcggctcctcgacacctcaaaaccca
gtggctggccatgggttacccgttgcctgctgtctgccctctgttttccgttgccggctg
cctttggccagttgcctggagcgctcgattatcattgagcccgtggactgtggccaggca
tcgataatgcaacatgagctcaacttggagactgatgaatgttttgtttctattgtacag
ctagtatataagtcgattattaaatatttattgaaatatatctatcgaatttaactttaa
acaaaatggcgttttcttattcatgagaaatcttttaattgataacttgatagctcaatg
aaccaataataaaatataatcatttattgaattaataaaagaatttcatataaacaaata
ataagtattcgaaatcaattaattgaattgaattaataaagtgtttcatataaataaata
atagatattggagctcgaatagaaattatttttctaattttaattaatattttaatatag
tcgaactattattttctctttaatatttaaatagtatgtgtatatagtctttcccattct
tctacgcaacattcataattttttatattttaatacattccataaatgattatttataaa
atttcggaaagagttttagtgccttcgacattttaaatattaattataaataataataaa
aatttcgcaaaactcaattatcgatttcttaaatgtcttaatttcactttaaaattgaat
atagaattattccatatttattattatatgcaaaatccatatttatatttatttacaaca
cgtaattataaaatctccaaaaatatctagacattcttctacacttcgctcataatttat
tttaaattttcatacacttcataatttctccttccccatcgatttatcactgaatttttg
tttgtcgaacttttggatcattaggaatcctttgcaaccacccgaaattggcacagctta
agcccatggatcgaaatgtttttgatatcgactctaaatttgagcagctgcaatttgctg
ctcccctcgtgcccgatttcgacttttctataaaatgcactattttcgcaatggaaaagt
gtcacattttggtcgctttggctcttttccaccaccacgcgagagcagagcgcagccttt
ccgcctgtccgccttttcgcctttcgctgtttgctcatccattgaagtgagacattgact
ggtcatttttcattgctcgccttgacagctatcggcagcacaacccaagaaccatgtgcc
gatgccctttgccaggcggcatttatacgactcattagatcaaagtggacagtgggtagt
tgccagagctgcgagcacggccagttgctggcaaagccacgtgttttgatttcactgtaa
gggatacggtaatacaatcattgtagtgtggaaataatcttaactgcattttattaacaa
attatttttactaaaatataatacttttactaatactaaatatgctaaaaatatttattg
gataagttttgtttgacaccttacctaacatcactataataaagtcattaaaaagtatat
atcttactataggtattcatttatttacctaacatcactataataaagtcattaaaaagt
atatatcttactataggtattcatttatagttgaaaacaaataatttattttaattatta
atatataggtatacaaaatcattttccatttatcttctgctagcacaatgctatcatcca
gaagcctagatctctgtcttcattctcattgttcaagaaaaaatacgaaaaatataattt
ttgatctataattatagtatacatttaatatacagataatatatataaattatatatgta
aataaattttgcttatatttaatggataattaataattattaattattaacaattttaaa
gtataattataattgatatataggatattcaaatattgtaattttttaattattaattat
ttttatttattaatttatagacatattgacataattaatgattcgacctggacacgattt
gtctatgtaaataagtaagttaagaagtaataaatattaaaccgaaggccccagttgcca
gaaactaatttttaagtattaaataaaaataacaatactatgtatatgtaaaccgtaata
tctaactaatatctagctaaaatataatattaaatcttaagttaataccaaaataaatca
aaaataagctctttgaagacttctcatcatatttttggaatagtaaaagtaactcgaatt
tcccacgaaaagtgcttagcataacacatatacctagagtcttggctaacattaagtcta
aagctattatgatgtggattttgtagaaaatttctaggagtcagttttgttgattgtttg
ttttttacaacttctgggtgagtggtaaaaggtttacgtgcaagttgcgaaagagttacg
ttaactcttcgacgtccttcggggaaacgaagagttttgcgatgccattcgctttattga
aaacccaaaggtcgcttttaactcattcgcgaaccataaaacccgcactcggacggattg
gcaagatcaagattcgcggaaaacttcattttgggcgtgagcaatgtctgacgatacaga
cgaggcggcagtcaaggttgcaaagtcaatcctttagcgtaatcctttaaatagtcaaaa
taaagcccgcctttggcaaaacaattgtgcagaactggttggtcactccttttggccatc
ggattcgcagtgcgaataggcgttctattgtgtccacttagctggacatggtacctgcct
ccgtctcagcctctgcctgcgcgaataacgatcgtaaaattatcctttcgcaaacacgag
cagacgctaacgcagccgcctcagaaggatcgtcgctcgccgtctaccgggcgaaggagt
tacaaagtcataaaaacaaaacacctttgtctcagcattgtcggttggcgaattatcctt
tctgcgacgctgccgtatccttaatccacgtttactgcccatccgcctaccaccacttcg
attcgcaaatgactgtgcatgctacgaaatgtgtgcggctcggccgttaactggaaggga
ttaaattacattatccttatgtctaagataaacacaagcagcagagctcgctgatcttgg
atgtggcacggctttaaattaacttttaccatgacgaaaaaattgagctattataaagtc
aacttgaatggtaagcaacctaatcgcaattcaaaataaagatggcttatctaagcgaat
tatttgaatatgagctggccaaggaagaaggaagagtctaaaatgcattgcagtaaattt
tcaatgtgatttaagacagtgcaataattcagcacactcggcttaggttattcaaagcta
ttcttagtttagaatcgtattttatatatttcaagtagcctttgctgaaaaacgcaaaat
aataagaaagtatcatcctagaacttaagaatgatttcaaaacagcttttaacattaaaa
cattatcaacctcagtctcgtcctattccagtaaacaaaaatatataaatattaaacaaa
actaacctgtaaaataattaacaaacaaaagtaatttacattttgacacctatataagaa
taatttgttttcaatattggctgcgagttattcttttaaaataatgaattgtatttttat
gtatttagaattatgtgcggcttacaaatttttttttttaggatttagtaaatttgaata
gattagttaaattttttactgatttaatatttgatagttttaaaatattttataaatata
ttttgtgtagtatttaaatatcaatttatatatattcaattatttaaaattaatgtacaa
tattttttatactttttataattttttattaatataaaatattattattatataaatatt
taatagtttaatatctataattttacataatacaaattaaatttattttgaatgcttatt
acatcacaatttataaatacaaatttgaaagtttttatatatatattattattattatta
ttttttttttctttcaatgttttataaatctattatgttgccttgtaccttacaatttgt
atatatttaatagtttaatatttaatatattttgtttatgttttataaattagttgtgtg
taccttttacatcagagccacacttaagctgtttaagaaattgattcgtaaagcaagttt
cattacttaaattgtgttttatatttattacattattttctttcttaataattgagatca
tattttgtacataaaagatttaacagaatcaattcggaactctggcaaacattttagaat
aaaattaagggttgactattataattaaatatttattttaaaatttaatgttctattcta
acttaaatataagtttgcagtagtaaaagtagtcatatcatatcagttgctctcactttt
agtcacctaataatcacttgcaatttctacattcttagtttatttaggagcaacaggttg
gcattaaacaaatgccatggcgctataataattagcatgtgtgcgtggctaggtcagagc
aacactccagtccagttccacagtggctcagccactcagttgctcagctgctccgttgcg
gctgtgccctttgttgtgattaccacgttcgaggctatatttatggcgctcgagagccaa
ttaattgtgacccaaatcaacagttttcgaatggttggcaacaccagcagatcacggccc
ggtctaatggcccggcaaacgcgaccgatcgagagtccgagcagccgagcgtgtgagtcg
gtcaggcgcaggcaatggcgatggcgatggcgctgactgctcgagtcgcacatgagttat
gagcgcagcggacaaatgtcgctttaaatgctccattggcatgcataaattttagttttt
acaagcaccgaagcgacgtgctcttccacagaatccccggctcaatccgcagcgccagat
gaaatcagcgccaaaagtcggcgatctacgtagtcaacgatttaactatatctacatata
tgtatacataaatatatatttcgactatagctaaccgcgttggtggctagatcagtgcgc
cacagccgccaactactgcgtcgatccaccaactagccaaaacattaatatgttaatgtg
gggatcagggcaagtcggtggctcgacggctcgctggcctggcggatcggcgggtcggcg
ggtcgacggcggcgggtccagtggctgacaacgacaacgacaacagccaccgccaccgtc
tgtggggatttatgggttcaacaaatgctttatggtgtgtcgctttgactaatttatctg
gggagtattcactgtggactccacacgccactgtggcgagggcgacgctgttggccacga
atttcattgttaatttatgattaagctgattgtgctcggaaaggtatctggacttgtttt
ttttttaaatcaaatcttctattctcccatagagcatgcaattagattcggcggtctttt
tgaatattgccaaacacacaaaaaatcgagaaaattaaataaaatacaaataaataaaaa
tctatctgctcaactcccaacaacttttcataactaataaataattcggctctgcgagct
aaatgtttcagattgatggcgattactaaaatgattaccaactaaacaaacaaagttttt
attataaatatacaaagatttgcttaaaagccaaacattcataagcagcagataagatat
ttttaattaatgtgggatttaaaaataacatatttaaaatttatttattttgcgttttct
ctatatacatatatctgaaggatacaatattttctgaatagtttaaatatatttatgatg
gaaaagaagataaaatatatgaaatatatattatttatttatttcattaattttatatat
ttattatttatttatttgttttatatattttcgatttcctgcatatatcagaaggataca
agtttttcttaatagttttaatgtatttaataataataatggaaagataggtaagatata
ttaaatacatatatattacttatttattttatataataataatattaataatcagtcaag
tttggcaatggatcaatccctttatatattttaaaagacttaacagcttaagcagctttt
gtttacactttaacatataagatcagagaacagtcaaattaaataatatcaatgtaaatt
ggtactataatcaaggctttgggtaatgtattgagaaattctagagaaattacatacctt
agagtgctcagtttataaaagagaatttagctatcataaaatgattgtttaattaattcc
tttattactttaataaaatgatgaaatagttttaaatacagtagagtccgattatgaaga
ctccgctccttgagagtctttacaatcggtttctactgtattttggaaaatattctttgg
taatacgattgagtttagttggttcgatatcgagctgacattcaacataatttgatctgc
aatacaagtgccattagcccccagtgaaatgctttcgatgcacctcattagaaatctccc
ccatctcttgattttgccaaccctttcacgctttccacgcattcactctccttcgtgctt
aggtaaacaatttggcatatcaacagaaaataaatagtattatcattatcatccacgtta
taccagatcctgcttagactattcagtcgacacgcttttcgtactatcggatgtcatggc
aacgacttcgatgagcgggctgcaatttagctgaggtttttttttgcttttagaatttca
acaactgcatgcaatatgcgttttagccgcgctgtcggttattaaaaggcataattgaat
ttcttgcaaagagttgtttgtttgtgaaagatgtggcctgaacatgcaaaaacgccgacc
ccggccacgctgtatgagggatccggctggcgctgaaatttcgaaagtatgaaaaaagca
attaaaactgaaataatgaattctttctttgcagtttgccatgttgctgtctgccgtcta
ctgtctgccgtcttagggctgagccgggccagcagcgctttggttggagcgtactctacg
ctgcttggctgccattgggtgaagggatcggtgatggaatcgacctcggtagctgcttgg
gctgattagcatgaggcgtaacagtttttaattgcagccacatttgacggcgggccgcaa
tatgccaaaaacgagcacttatcttgccatcagaaagttgaaaaacttttaccacgcaag
agtatggagctacagggcaacgggggaatcccaaataaaattttttaataacaatcataa
aagttgttgcacaaatgtttttcattttgtcgctcggtgattagcgagaagaaaaaaaaa
atacaaattgtagaaaaaattgaaggtttgttcgtttgggttagttgttggaaattttta
tacaagttgggtaaagaaatgctaatgctgatacttaaaggcaggcaaagtgaaataaat
aatatagcagctttcttaaaattaaaaatgttttcttaattaaatcttaacttaatggga
ccttttacagagctaagacgctcggcagtattcaatatcgaataatttctgtttacgtta
ttcaatatacttaaatttaatttttatgtgaagttccaaatttattagcactccttctac
atacagctctcaatacaaacaaatatatatttttgtaatatgtgtttgacccattttctg
gaatatttctacgtcaattatgcacacatttttacgcctttgggctacgctctaggtgtg
tgtgagcgccgggtcattaattttgatcaagcccaaatatgtgtcagtcagacagtccct
cagtctgtcagtcagtcagtcagtcagttcgtcgggcaaattcacccagccagcagccag
tccgtcgccggtccacgtcaaaatttccatttacaatcagcccggcctacacacacacaa
acacacacgcactcatacgcctatgcgagtgcatactatattcaaattaggcaaggcgcc
aaccccaagcccaggcccagccatctccaaccccattgcctccgcccatgggctcacccg
gaagcagctgctgctatgctttcggaggtctgcatatgtgccgagaagtgtggcggaatt
tcctaatttattttttagcaaatggttcaaggctcttcacgttctgggggcgacgtttca
agttcgccaaacaaattgttaatggaaattcacgcgtttcgaattattgatttttgggcc
cggcgaaaactttctctctctcaattgacatttgaatggtacaaatttgacatgaatgag
acgatgacgattaatggccaaggtcgctgttaagtttgacagctcgttgtgaacgagcac
attcaacttgcttaaattaagttatttttgggaatagccttaaatttgtttaaaatgcga
attcacttaattctgtccaggacttcatcttaaagcggtactgcagcgacatctagtaga
atttgttaaacgaaaataggattcataattgcaaaacagttttccagttggaattttcct
aactgcattttgctgcttttcctatttgctggcaatgcaactggaaagtgcaaatttctc
aggacacaaaccagagggcatgcatttccgcccatctggctggtaatgcagtacactgct
tgcttgaattgtatgagcaatgcactgcttgcgaaatgtcaatttcgatgcagtgaagga
atattataatttttttaagtaataaaaattaaattaaagtatttaaaatattcaagtgca
tgagttgctaaatataatttaaatttgataaatatagtctgtttaattttattaaatctt
taaaatattatgaatagctaacaattaacataatcactgtttctataaaggacttttttt
tttcgaaaatataatatttagccttatactcatacttttgaacttgttgtgaaataacaa
taaaaattacccaaatagcactttccccaaaaatattattatttaaaacaatatttcaaa
atatttataaaaaataacttacaaaacgaaatttctaaatgtgtagcattcgattttata
gaaagacttatttaataatttaatttaaaaatccatagtaactatgtagtcagtcataaa
tgaaggaaaataagtattaaatgccttaatgatttattcggtcatatttgaactactaat
gaaacctttaaagttctgcggaaattcaagttgacatcattgacaatttacctgtttcac
acgaccgtgtctaaggcatttcgagccaaatgtgtgcagattcagatactgatttaaatc
ctagtttcgcatgcgcatgcacattcgctttaatgtggccttgatgaggtgaactaatta
aagcggcgctgattagcagcagcgggaagcagagccagcacaagcagccgcactagctag
ctaggaactgcccacagaggcacatgtagagttaacccatatacaagtgaatacctcatt
gttcacacgcataatgtgggctaaaggatttggcggcgcgccgcaggacgataatgaaca
caaatgagccgagcgaaaggagtttttgcaagcgctcacgaaatggcaaacatttgccaa
aaaccaaccaagcacacattgagaacaatggccaaatgccggcggacctgttggtcctct
gtgtgcgcgcctgtattcggctgtgtgtttggctgcaggaaggacacgaccttggcgcat
tggttcaagagcgaaacgagtcgcttcgacagaccagacagccagtcaaccatttataga
attcggctgtgtatcttttgttgcaatctgattgattgctgtcatgcggctgggaaagtg
agcaaggaacccctctgcatgctcgagggttacggctcctggcagcagctgccaaatggc
tgcctcagactgttcttcgcgacgccattttaaattggtctattctaatttcagttattt
tgttgcttttgctgaagattttaaagactttaatctgttgttgtttctcatctttatttt
tgttcattggaaggtggagccactttccattttccgcctccattggcaaattaatcattc
gcattaagttcgcagcttgtgggccaggacatgcgcaacagtcgtgtgtcctctggccag
cagccaaagcgagaggcatatatctataagaacccacacacacacacacatacatggagc
agagcttttcgcatcgaaagctttgttatctggctggccacacgctgtctatatatacac
catatatgtatatatgtattatatatgtacgatagtgtgcacataatggcattgggatat
gtgtgcaaaccaaatcaaaatggcgtcacagccggaacatttttgaatgtcgctctaatg
atgaattcagtagctcgcgtgtcgctttgccgcagctgttgtccctgcaacagcaacagc
aacaaaaacaacaacaacaaggatatagcctaatgggctcccactgcacagcacacttca
gcactccgctctcagctccccactctcagctcgcactttttttggccgccatcttggcgg
ctaagtagctcatcgcctgacagctgagacgcgtttatcataatcaaatgtggatggact
ccaacttcgacggcgactccaactccgatttcgagggcaaacaaaaaggtcggaaattaa
tttaaattgccttttgatgtaaatgcattcctcaatgcagcagcagcagcagcagcagca
acagcagctccagcagcttctccttcgagtatgtgctccagatttgtcttgctgcagtta
tcgttggctctctaagtagctgcaacttttgcgctgtgtgtgtttgtcctaaatggcgca
gatttatcaactgccagaagcagctccaactgccgtcccttccctgcggccccgccccct
gccagtgctgaccattcactaagctggtttttagccgggcagtgcgtgaagaactcaaat
ggcagggtattaacgaattgtcgtgagctggctcagccccgttcccgtgccattggtatt
gaccatttttcttgggtcgatggcatggcgtttaattgaaaactgctgcagttccgcaac
tgcaagcatgttgcacagttgcgcagttgcgcagttgcacaagttgcatgtggcactact
tctatgcccacatttaatttgaaaattcctctagttttttgttgccatgcagcagacgaa
aacaaaactacaaacgctgctgattgtttcatattaaaagcatgtatgtaacagcaacaa
caacagcaatagcaacaacaacaacatcaatattaacaacatgcgaacgatgatgaaaaa
tcgcctgcaacatgttggatgctgctgggctgagctgcctctcaggcagagagggctcca
tctccatctccgtctctggctgagcatttttgctgcccgctggcatctccgacatcaact
ccaattacagaagtacacgaaggcgtctctcttatgattcctagttttttctcgtcccgt
tcagttgagtttttctttaatcttgtttcttatttatttttatttttataatatgggttc
cctcatgtcgtgcggtctggagcagcgcactagaaaagcaaacgaaacggttgcatgttg
ttatggaattggtagccatctggagacccagtgaaggcagcggcaacgacaacgcagtcc
aatcaattgtgcagcacagatagataccaaacacacaattcaactttttatcaataagat
attttctaatcgaatttgattttggcatatgaatttagattcaatcatatcgtaattgtg
gtgttatattaaatcctataaacaggtaagtctctggaaatttccttacggaaactcaat
aagaataaataactatattaaataaaacaatattaaatttattttatgattttatattat
tattatttatgatttcgttgttaaaataatatttgcttgtcgaatttctggttttgttta
attccattctgtttatatttaatttgaatacaagaattgctatgcataatttaaattcat
ttaaaaaattaattttaataatcgaagcaagaacaacaagaattgctatgcataatttaa
attcatttaaaaaattcattttaataatcgggtttaaatgaatataaaattatttgatat
tttatagaataatgattacaaatttgtttaatttattaaatcctctcaggaaaaatttat
aaaacttagactcatttattgtggttcatagactctaaagtaattttcagattgcttcaa
agtaaatatatgaaatagctatagaattttctaggcaatcatactggatcgaaatataat
gtgacaataatgattatatttgttagtaaacttttaattgttccgaattcatcttagatt
cggcaatcgttttcatttatacataaataacactttctgtataagaaatagattaaatgt
aatgatattccatctcgaattgtgtttatctatttcatctacaaacagaaactcaacttt
acagcagaccatctaattaaaagcgtatttgaaaaacaaatatcaaagtctttcaaaaaa
ttcgacctagttttatcattgttaagctactgttctataaaaccttcaaattatatataa
gtaaattagttgcaaaatatgcatatgtaatctttttatgattgttttatgattaaaaaa
ctataaatatatatattagcatatatttaatataaaccggtattcatttacgaaatcacc
catttcagtaatatgttaattaacaacgcatagaatatggtcataattagagttatgcca
gatggattcttaaaccttaaactttcatatggcagtattagatttttcacttgacatcaa
caatttatcttaacggattcaaatgcaaatctcacacgacaacaaactaatactcatata
tacatatacacagaaagaaatatatacacacgtgtgtttcttgttttgcttacttggaat
ttggtagcaagtccaaaattgatttttaattaaggcatttaaccaaacgcgctgccacag
ccagacccagcccaaacactcgtgaagccataagccgtaacctgtagcccgtagcccgta
acccgagatcgggcatgaatcataagagccccgagacgtctccagacaatgtggtcaata
aatttaaattccaattcgaaatcacattcaaaactcgagtgcaaacgagctcattttaaa
gagatgcaaacaaaccaaaacttggaacaaagtaaaaaaaaaaaaagaaaaaaaaaacat
atatatgtatataaaagagaaaaaaagtcatttgtcgcttgtttttctgtgacttttttg
ttcgtttacagagcgcgctgtaaaatttcgaacgcaaccaataaaaatggaaatgatggc
gcacagaacgaaacgtttataaaataataatgcgaaataataatgtgacggtgatttagc
ggaacagcgccacgattgaatacaaataaagtgccagcacggggttggagtgtcgggggt
ggcatagggatgccaacgtgggacgcactaatctaggatgatttctgcctaatctggagc
aaaaaaagaagaaaaaacaatgctgctcctgctgctgctgctgggggagttacagcagtg
cgagagagagcgcggggtacgctgacgctgacgttgccgttgacgttgacgttgagtggc
aggcaatcatctgcctcgtccagcgtccaactacctgtttctgtgccgtttctgtatgcc
agctgtggctgctgtggagcaaccgccgctgccaccgttgccgtctccgtcatcgacgcc
gtcgccgttgccgtcgtcgctgctccgccataggccgttggtccaggccatgcggcaccc
cctgaagcataaatcaaagcaaagggcgtggcctagcgcagtgcgagcgagcgcgactgc
ttttcgaacatgcgcacactgtgtgcggctcgctcgcactcactatacgcccgccgaatg
atgtacagttttcgaatacccatacactcgcgcactcgccagcactcggactccactctg
gcagtcgccgaaaggctctgtcaaacgtgaatcgaacgtggcgcactcaagtacgccagc
tgcgcgctcggtacccggttaaattgaaacttaatcaaactttccatttactaatcaaaa
tagtcgtgtgtcgtgaactactgcatgtcaaactgggttgctgattgacggccagctcca
gctccagctccagcgacggcataagtgaatcaatctcaaggaatatttcatttgaatcac
aaattatctaacggataacttgtcgaaattcaggcctgcggataaatgcaataacataaa
tcccaattgtgaatttcttcgcatttcccaagcaagagaagagttttcaatgggctgcaa
agctttaaaaatgccaatgaaattggagaattgcgtaaactaatcgaaacaagtgtttaa
atgtattcaatacatgaaaattgttgagtgtaccacaagaatagcaaatacaatatatac
aatcataaaagtgctaatatatcaatatagttcggaaaaacaacaacgtttccgattgga
tttcaaaaagtttaacttaggtaagcaaacgaataaatatataattaagttcgtttcgta
actcatattgctgcattgattgaggtcgaaatataaaaataagaacggaatcataataaa
ttgtcaaatcagaaataatttgtatagagcaaaaaaattaaataataacgagaccacatt
aaattttaattttattcacatagtaattgaataaggaaatatccttcaacgcctttaaaa
cagtttcataaaacaaactttaactttctcggttgttatcaaactttttcgacaacacgt
acacacacacacactcacacaattaccgaattcgaaactcgaatatttataaattgaagc
gatcccatctctttgtgtgcatgagacacacgtacactgtctgtgtgatcaataagaaca
gtcggagcagcaattcgaaatagaatgtgttcgcactcgaagagcgcatgtgaattcgaa
ctggctctctttcgaactcacagcaatacacgacgcacacatacacgcactcactctcgc
ttgcggcttcacattgctgcgtccgcaaaggtaacaacagcacagcaccggcaatgcgcg
tgaacgagacagcagaaaccacatttagtgctgtctgactgctctagcacgcatgaactg
ttcgaatttattttttttttcccatttattccgcgagtgtttaatgaatgcactcgactg
actgtgtgttcgccactgccatggcaaagcggtaactatgtgtatgtgtgtgtgagtgtg
tgtgtgagtagtagtatgagtgtgcttctacttgctcgtactcgcagctacaattggcgg
cgctggcgctgcgcgttgcatgagttttttattgatgctcagatatttgaattatgcccg
agcagtcaaagtgagacattggcgcttcgagcacgtattcgcggatacatttatcgaaac
aaaaacagaaacagaaacaaaaactgaaacagaaacagaaccaaaagccgattccgaaaa
acgtttgaccgtggctaaacaattcgtcaatacgtccgcgaatcgtgcgcttctcgacgg
ctctcaaataaatacaataacaaagctacagctacagctatagatacagatacattgaac
gacgcgctgactttgagcgataataacgaaagatggatgggcatccaagtgcttgcagtg
ccagtgttttcaccgatgacgtttaaaatacattcgcgctgatggataccataaattcgg
tgtgaaactcactttccatagaatgcgaatcggcgcatctacgccgcagcccaactagaa
ctgtgacaaatcaagtgcctgcccgctgcggctaattacggtttaagaatccgccgaacg
tcaagtgcaacacaaactcacaaaagtgcaggtataactaagccgtgtcaaacgtcggga
tgccatcggattaaactctaaagatgcgggccaaatcgactgacgacaattagctaaagg
tcgaaagtgattgaacgcggaactgtttccgcacttaacttcagttaacaacaataaact
aaaaagcttttctcaattcgtgaagtgcagaaaatctctatttaaatggtttaaaattgt
tctacactgaacgctgaaagccgtcggctaatcttgattcaagtgaatgcaatttgtgaa
aatttaaattaatttaaatttttaaatatttaaggaacaggtaaaccaatcagaaaaata
ttaaaataaatttttctaagcaaatagatctaaattgtttttgagggtttgacaagcaaa
gcaatgagtaaagtaaaaaataggacaagaactattattgaataaattaaaatgttgaat
gcaatacgattcctaagaatccacactacattatcttcttaacaattcacatgttcataa
aataaatatttgttgctaacgtttatcgatagataatttaagtaatattcagtcctactt
atatttatttaaaaaatagtttcttgcttatataaaacacaaatttaattcaggcataga
gctcagaggacgtttaaataatttaaaatggcaataagggcaaatgaaaaacagtttagt
ataaaaaagaaattcaatttcatttttattattagccaaatcgttgaccgaccaaattac
gattaattgaataattatttaatgagagctcgaaggttgctgttatcgtctgagatattc
aaacggaaaaccttaattgtactttttactgtaaataacgatagaatttgagagaataac
ctaataatttaatttttatgcaatatttttgaggaactttgatcaactagcaatatatat
ttttcataatattcgtataaatatttaatcacgcaatttttcaagatattaatttttcta
aataaacatatttattagcgcaatgaagtattttttgcaaaaacaaaaggcgtctatgaa
aaaaaataaaaataaaaaaatttaaaattatgatttaaataaataagcaaaatattttgg
attattaaaaaaaaataatataattaaaaactatcaactaaggcttttacctaaagcaaa
gtcatatcgaacaataagtatttatttgtttggttatttatattttaaatttgtttttat
ttatttatttactattttatttttcttgtgcctatacacataatatattattaatgaacg
taaacatttctttgttatattttgaataaaacttttattccatcagacttgaattaaaca
gttattgccagttaaaagtttataacataaaaaatggttagcccattggaacataaatca
tataatttattataaagacaaatttgatagaaaaactaaaaaactctctttcagttctca
ggacattttaaatattgtactccctctccatagataattatcacttcgagtttatagctt
attcggaaatggagttttaaacatcttattcctatattaagtcacgcttaactattaaat
tctcaaattgaaatgggatacagtagcaaaaccttcaattgaagagaactccatagtgct
agggctgtatcgaattgggcttgttgagttttatatttgttgtagtttctgctgttgttg
ttttgggttgcgtgcgcgatatcaacgcaaagaattttcacttcattaaaacgaatgcag
ccgtttttgaaataattaagagccacaaaggcgaaatgtcacagcgaatgaaaaatgcct
aacaagcagccacaatctacctacaaaaatatatatacacatctgacatatttgtacata
acattctatagtagtatatagtgtgctatatagacgagtgtgtatgtattccaaatgtaa
atagtttttgggaaagcacagtttttgtacataggaattg
