# Supplementary material for: SMCis: An Effective Algorithm for Discovery of Cis-Regulatory Modules
Source: PLoS One. 2016 Sep 16;11(9):e0162968. doi: 10.1371/journal.pone.0162968 (PMC5026350; doi:10.1371/journal.pone.0162968)
Supplement: S1 Datasets — (ZIP) [file pone.0162968.s001.zip › dataset/Drosophila/ftz/dper_gl21778.txt]

>scaffold_3:2401819..2441818 (reverse complemented)
gttttcttcacctataccacaagcatgctccggtcaatgggaccgtacaaatggctggga
gaagaaataccaaaacatataaaaaatactaaatgtattctattagaattgacattaaat
taaattgctctatgcctttaacccatgttttttttcgcaggctaataatcatcataaaat
actcaaagttgtaaatattaatcattcaacgatttatctagccatttgttactcatccaa
aggtgtacaatttggcggaaaaccgccagaactgcatttcttgtagctcctgcagggatg
ccagatcgtcagatgtaattcatgtggtcgattcgaaagaatagttttaatagtttaaga
tctcgaaatggccaagattctgcagaaatacattaaattttcggtcaaggagctggaaaa
ctatgccagcagcccggagtcctgcgtgcgttgcatcaccacggacatgcacctcgcaat
gggcccttacggcatgtccaacttcaagcacgcgctccacgagctcctcatccgtaccaa
ggtgggattctatgactcggggctcgacgggatcgtcctcggcatcaagaacattaaggt
gctcggtgaatcggcgggtctgcgcgcagacgatcccaccatgcatctggtcataaatgc
ggacttttatgtctttcgaccgaaggcgggcgccattctgagcggcgtggtgcgacacat
ctccaggcaccatgtcagcgccgtcatttaccgcgtcttcaacacctccatacgcttcac
aaaccatagcgcaagtcgcgaggacatcgccatggaccaggagatcaagatccgcatcaa
aaacttcgatatcagcaacttgatgccttacatcgaaggagaactattgctagagaatgg
cgaagcttcaaaggtagggcactactgtcatcagaaaaactggcggctggctggctaact
ataaaacaaatagatttgataacgttttgaaacatattttacacatagctaatatacacc
tatacattttgtgtttcagaacaaatccattaagtttggcagtcccgaaccggaggagaa
agatgtcaagaaagaggagccagatgagatgttggatgctcttatagcagaaattaagaa
agaacctgagttgacgccgagaaagaaaacaacgaaacgcaagaatggggaaaacggtga
cactacaaagacgaaaaaagtgaaaaaagaaataaaaagcgagccaatatagctttaaaa
cctttcgtttttaacatctctgtatagtacaaattaacaattacataatgtcgaaatgta
caaattcattactgaatggggccgaatatatatgtagtttccaatgctgctataggacca
atattcgatgtacatagcatatggcttagaggtacattacattaattatgctagcaaaac
ttaccgattgatccccacggccaatggccagttggatatgattaattgaaaacagttttt
aaaatgtgaatatgaatactttgtaatacatatgtatttcatacaaatagagtcaatatt
ttacaatacattaaatacaatatgtgtatcatagttataatatctggttttcttttacaa
atcattaaaagcttgttacacattattttgatttcgctaattattaaataacaagcaaat
agaataatatgaatttctaatcgtacaccaaaaagtaacataaactatacacacaatgat
aacacttgaaaaattattcctacacaatatcttctcaatcacgtctacaaggaacattta
cataatatacaaacatacgtaatacatatagttacaacgatttttgcattgaggccagag
aacagaaacatgattctattttaaatatttgggccagtgagcgggaatagataactaaac
aagagtcgaactcacctaacatgaatttgaattggtactggatagcttacagtctaatcg
cgtcagttgttaaaagaaaagtattcttctaaaactaaaaaaaattagatacacgaaaag
aaatttctgagaaatagaggttcaaataggctaaaacttggggactcagatgtaggagaa
gctccagttggacaagctcgacgcataaataactagataaaaactttaaactagggtcac
tagaagggttatgattgctagactgagatttcctgaatatgtacacgtttcttgccgctg
ccgcccgccgatcccgacgtggaactgccacctgctcctgtctggcgcaggattcccgtt
tgctgctgctgatgttgttgttgctgttgggctgccagaaaggatcgtggtggtggcggc
ggttcgggaatgtcatcatctcgggtgatttccgagtcatgcccggccgccgctttcact
gcttcctctatcgccttgaaggacatctgatccgaggactggacagcatagtcgaattgc
tgcggactgttgaattgcagagtggtgtcaacgaaggatccacgcttgctgctcatggcc
gatgtggattccatcaccgagggaagcgcactgtaggtgaccatttcgatgggatcgcct
ggtttcgtttttaacagatccaaagtgctcgtggaacatgcgccccaattgtctatcatc
agagacgtctggcccgtcgacgatgatggtggcagttccaccagaagcttctcttccttc
agctgcttggtcttctcatcgtagcagctgtactccccgaagacgacgcccactccgccc
ttgctgtccaccacggagccgctcaaggtatacgcatccgcgatgtcgctcggaccagaa
ccacatgctcctccgccaccgcccattagagcgttgagcttcagaatgctggagttcttg
ctgttatcgccctcctgcagctcctctttggtcttcgcatctcgcgctcgcttctcgcgc
tgatgataaatgcccgcgaagatgaggacatttagaattagcaggaagcagcccacggcc
acggtggctatcagggcagtcgtatagctttggaactgtttgcctcccagacggcgtaac
agctccaggttgccaatgatcccagtggacgcggtggccaggtccttctgagtctccacg
cgcactatcccagttctattgtcctttggcgactgggtggtggttagttccgatacagac
atggctccatctatgccgcactctgcagggaatagttagattattaataattttaaaagt
ataattagttttttaactaacctgtggtggtaggtgttcccgtgccaagcggatttaagg
cttgcgtggcatttgtatttggactctttgagggaggcggtggcgtcgttgtcctgctcc
tctgcatgatgatgatgttatcatcttcagcaggcttagtctgcaattgtggtcgcacaa
cacctggtcataaaaatgaaaaaatgaaaataaaggaaatactcaagatctgaaatccgt
tttagatcttaccctcgtagagatctctgttgttcatgtcgtcctggaactgatggtgtc
gcatggactggtcattgatgttaaagtggcgatgcagctgaggaatgaggttcaaccaca
tggacagcttgtgaccgcggtagtggctctgaatgttggccttgtttcctaaaaatgatt
ccttaacatcagctacattggattgcatttgtaggatcttaggacttacccaattccacg
tacagctgattgaccacgtcgtaggcatcccaaaatggcagctcatcgccatcgtagctg
cccacatcccgttcactggagattcccagctgggtgaaggctgcatcattgctccgcaat
cttcttcgtatgtaggctcgcttctcgtgcatcgcattgctccttcgctgattgtagagc
actgccagattgagggcctcactgagattgggatgggtcagacccgtggagcgcttcttc
tgctgatgcagcgcagtctccaggacctcgttcggattgggaagcactggcttcgccgtg
gattgattcggattgctgggcagtatgctatgttagttaagaaggaacaaatgtttcatt
tgcaacagcttacccagttttggcaaagttggacagatatcgcagcattagtctaccgat
ttggcgctcctgggtggtgtagttgtggggaaagagcggggacattggcagacccagcca
aaaaggcacatcttcgccgcgcacggagccggatctctgggggattgaggacgatgactt
agttaggtttcccatacctgaggtgtattcacccacctgtgggtactcctcctcgacggt
cttgtgtttaaagtgcagaaagtaggcgcgacctccacgcaaactgtgcatgtagcccaa
cttaatcagcggcgaggccgtgtggccatcgctcaggaattgcagggtggcgtctcggga
gctaagaggattacggatggccttctcccagtcggtgtactcgttctgcagcgaaattga
gtttgggattttatttgccgcagcgcataaattaatcgagctcaccttcagaacggcaaa
tatctcgttcagatgatagtgaaagttgtttcgcacaaaagtgcgcaggatgcgatcccg
tcgcgtctcattgaagccgaactccaagtcctgggcactcaaatccaaataggactccac
agatgtaaggcagaaaatgaggtcacgtttcggaaagtttgcatattcaattcctgaagt
actgtttgtgcaaagtaagtaattaaacgcgagctgttttcactatattttataacattc
agtacctaacaatagctgatccaaggggcaaggtggtgctgcccaaaggattggcgcccg
gcgatataacagtgccatccacaaatggagcgaagcccacgaggaatctgtaatataata
aaaccgaataataaaaatccattaaagtttttaaggtctatttaagctgcgaaaggaata
tatcatatggttatatatttacacttaatttatataaaattagattcaattaatttatta
atatttaaatgctttaaagtttaaaaaagtttaaagctcaatcgaaattcagcttaatcg
gcttttgaacgtgaaatatgcccgtgctgaggattaatggaatgtgcgacataccgtgga
tgatccaccttgacggccagcaattcggcgacgctcttggtgcggaggcagggggccagg
tcgtcgtacaacatgtcgccgtggcatccagtctgttccgccacgcgcctcttcacaaaa
aggggattcttctgaatggcccacggcgacagggcggagccgctcaccagaaccgtgcgc
tggattaggtctgatgaaaggtttacaattactatcaagctctaggtaatcggttcataa
agttagttttcattggagtcaaattcaaatcagtttgatgccatggcactttaaacgttt
caaatgatggcttaaatggaaacggttcagtatgtttagctaatccctaccacttgccac
tggagacacgactaggatgttggccagcacagctccagttccgtagcccaggagtgtgat
gctctggggatccccgccaaatgccggcagattttccttgagccagtgaagacccgccac
caggtccatcagtccgaagtttccctgggcactctccttgccgccggtcttcaggaatcc
aaagattcccaaacggaaattgattgtcacgacgatgacattgccgtgggcagccagctc
ggagccatcgtagggattccctgagttccagtcgtacgattcgccatggatgaacaccac
cgttgacagtttggtcttcggttcgccggtggtatcatcggtgttacctaagtgacgggt
gatggtaatgtatttactattctattatacttgcacatgctttttatggttactacaaat
ttcacatttctctagcagatgatgaaggtcgtcaaagttgccaaatccgcagcgcttgca
gtaaataattaaacacactgcaatgcactacggaattgaaaacttcaaaaccaataccct
ttttgaaatatatagaaacagtaacttccacgtggcaatgcattaattacttatttaata
acttaagttctgaactgcagagtatgggtatgcaaatttaatattgagctacaaaataac
acgattacatttttaaatgggatgcaatttgcaataatcattttctgtactccaaccgac
ataaaaatgggattttaaaagttcactgcaccaactaataaatatattatcagtttttcg
attatccattgattatttgtattgtaaagctaattaaaaataattctggcagcgtttggc
aattaaaaaagtcgccaatcggtcaaattaaacgtaattaactcgagtagccatcacagc
gcgttgcatgcgatattttaaagtaattatttgtttaaacctgatgctaaagcctcttaa
acaaggcgtaactataaatattcgttacttatttatttctgagaaaaaactacttgtttt
gctgttgtgtaaactacaatttagtttcgattacactgcacgattccccggaacgcaatc
aaatgcgaaaattgcacttacgtctctggcgacgcgtctcgtagggcacatagatattta
ggtataagcagtcttccgattggttcttcagcagcggcaacaggcggcgcagctgggcga
gacgggcgcggggcacttccaggagcgcctccggtccgttgggcggtatgggtatgttct
gcggacagaccggcgagaatcgatccgcgctgcgaaccgttttccacgtcgagggtgtta
tggggggcataaatctgaaagaggggccaacggtcgtttcgataagtaaataaaccattt
cggccacatgggcacaactatcgcatcacgtatacgcactgtgcacatgcacagttgagg
ccaaaaaaaaaagtgcgcgtctttattggttttcgaagccgtctctactttattcaccag
ttgcagaatattgcctcgtcgataaaagataacattgaaaggaaaatgttgaaacataaa
aattgaaaataaaatgcgggttataaaatattattctaaatcaacactaatattttgatc
aatatatgaatatatcataaatttaatcactataataggtcacagaaatgagttctttcg
ttgagtaaaaattattaaattaatgttcttgacgtatggattattcgaggtcaaagagct
gttaatcgaacaccaactgtttgcttgtgtggtgtgtggaaccgtgcggtgattaaaagg
caaaaggatttgcggggctcgtaaaacacagaaactaagtaccgcccatcaatcaaaatt
gcaaactgcttttgattaattgtgcattttattgttttgcgttgaaatccatcgatcatg
gcatgagtccggattggacgagtcaaggagacaggcatcagcgataaatatggcttggcc
atgttgattttatgacacgaaaattgacgcgcaacgttttgattgttttttgcttctttg
tggcttggaggaggccctcgtttagttccatcctccacatcatcctacgccgcctcatcc
gcttctgccgcttcttccagtccatttggccaaccgggaaaaggcaaacaatggaccgca
taaacaaaaagcccgcgttttgcggcgggcataatttttcagctctgtgtacgtgactcg
gttaccagtttatggtaactcctaaccacttccaccgaacagcgcattcgacatgttcgc
ttgctaaaattaatacttttcgccaaaaagttacgccataaactatttataaacgaatat
agcaatttttgttgccaactttttcgagtgctaacaggcaacattttattcggtgtttta
tgttggcttcgcgtacacggaattttgaattttcattccccgctgcccataaaagtatgc
tatgcaaacgcgaagcggtggaaagcgcagaagcatttgtataggttagctaacaagctt
acgtgtaggacaaacagaacgtataaataaccatctaaattattaaaagctttcaggtca
ttcaattttcgttctattcgctaaaaattctattttctgcttaatcataatatggtttca
atatcccagcgaatatggtgcattttctgattggcagacttggcgacagatgcgattgat
taattgcctcttggctctcgcctccgccgaaaaagcacgttttatctgcccactttttgc
cacgaagtgcgcctcaaatccccaaggaccttccagtttgattaactcctgccagtcgat
tgccggcatctgttgctgcatgataatgaaccgcattcataaacgacttcatttcgcagg
cgtctcactctgccacaggaagtaattaaagaacaattttcatgaattgtggctaagcaa
acaacaatgtgctgtggcagcgctggagctgttgaaggaccctttaagtactccatccaa
tcgattcatcaaacacacttgttcttcgtgcatgtcacacaggagcttttgctccttttc
cgtgtcagcatgtgtgtgtgcgtgtctgtgtgcgtgtataggtgtgccaggataagtgtg
aaagtgcccaagtaaggggaaacttttgtaatatcccagaaacttcactcgggggctcag
cttttcgctcgataccatcggtagcaccaatatcgtcaataccatcaaataccgacgatg
gcttatcgaagttttgcggctcagaggtccttgacgggctcctgaatcccgaagccgtca
actgttttgttattaattggttgtggagcctcgctgattccgacttctattcctcttgag
aaacacccgcaaggtatttcgcttcttttcgtttttcgtttcgttcattgtttgtttttt
atttttttatgaaaacgtaaccccaaactaactaccggaaagaaagtttttaattgttac
gtatacagtgcaaagttgtggattaattcgaagtagcactttggcttcattacgagcggc
tccctttgccagctccccgcggaactttaaatcctcaaacaatgctttgggatttccggg
tgtgggtccgggatcgggatcggggccataagcttctcacttgcaggcatctccggccag
agatggagccacccccacccgcatagtgccaggcaccatccacacacatatttcatgaga
ataattattaaaattgcttcggataaagttgcgctgcggcgctgtgtgaaaaaaagttgt
ccgaaagaggcgagcctttcagtccgatacgacccccatgtggcgcccagattgcgatgg
ctccactggcgtcggaggtgggagcgtgagtcacggcgaggcggagaaatgccttctcga
atttagcacttcattttgcatttaagttggattcgtgcgcaagtttgcgggaaagtcctg
acgtcctttaatagacttaatttccatggaaactcattaaattaatttctgaactctaag
agcgccaccctttgaatcaaaagtgtcatataaacactaaatcataaaaaatctacctat
acggttaacattaaagtttcagtacaaaaaaaatgtatctaaaatgtttgctagacaaat
tctatgtatttagtttcctttttattgtagcttatttgtgaaaattgttttcttttatat
ttatatatttggctttcactttatcgtttacagattgcttgtaaaggtcacatcctacac
ttctagctgattctctaaaaatgatgtaccatgccccaggtggtttggccacgtgagttt
cacggcgtcatcgctgcttagaaagtttctactttgccgaggacgacgccccggggatgc
gtaatcttttgcgacttcagtagactcgactcacctgagactgcccaccgggggcgaggc
atagggaatgcccaggaaggcctccacgagcggcgaggaacggacgacgatgcctcgcag
caggccgtacttggtcttcacggtgttgctgccgccgtggaggcactcgcagcaatccgg
ccagaggctggtgagcagcagtagcactagcagggcacacgcctccgggtgtccgggttg
tacggctgaatgtccgggataatggaggtgtctcctccgcgggctgggcgcaccagctgg
cgcagctgatgctgctgacgttgctgattgctggcgcctttgattgtgttcttcggtttt
ggaattctctagaaatctctttaatgttatcagtcttataatgcaaattcccgttgtcat
gatgcgggcatccgcttccgcgtccccatttgtatgcgctctcgttccctttcccgtttc
cgcttttgcatccccttccgcatccgcatccgcatccgtttccgcttcccgctctttagc
tttagcttcatctggtgcatccgcatctgcaagcgtttgctgcgcaattgaagcaccgat
tgttttaatgcaacccatcaaggaaccgaggcaaagtaaaccgtaaatgtgtagaaaacg
cgattgaattatcttagtttgtgccatctctgcaccgagcttcaattggcccgctggtcc
gcttccgtttccggttggccgtgacacttgctgcgagccgtggccatcgaactgtgagtt
ttgcttgggcttggacttgtagttggacttggactcggttcggggcaggatgcggccgga
tgtcgggtccgcttcatcttgacagccgttgtgcgcatgttgagcttgtgattcacgtgc
atcgccgtcatggttggaccctagcgctttgatttcaaatattatacaccggacgtgttg
gcctctgctctattagagtcgcaatttcagcctgcagttgtcccgtcaaccgtggaaata
tctgcgaatatgtgagaaaaaaaaacaaaattctagcataagcgttttggctaagcgaat
gtcaattggatagactatgggttacgggttgtgtgggagtgccacggggcaggattccag
tgcggtgtattccttttatgagattgcagtttgcagcttgcagattacagattggtctgc
ggagcaaagtgcagacccggctgctgtggcaaaagaaggacctttacgctgtcaggctct
ggtcttaactgcgccacgcatcagagcgtggcatccttaaatagccttggtcaatgcatc
cggccaagcagccataggagcatcgccagatgcggcagtgccaccagcactggcagcagc
tccatgtcgttacactcgcagaatggcgggcagtaaaatcagtgccagattataatggtt
tcaattatttttaatagatgaattattattgttttttattcgttttgtaattcttgaagt
tataaagaactttggtttttaataagcatatataagcaaaacatttgcaaaattaagtaa
ccatgttttagaaacttgaaataactatacattagctaagggcagtgtataatagaattt
taagacataatatttggaagttcaaggtgtaggaactttggctaacatttttttccaagt
gtgaggtaatgccaatgcctgctttggcgcccactttatggctgccacctcagtcgaggc
acgtttgtggtgctgttggtgttggtgcagcttcagcttcaggtgcaggtgcaaagcgct
ttgcaccgtttgacctcgccccctgcctcaaccccaaccccagtgcaattcccagcccca
gacccaacccccacccgtaagccatctgaatgctcatacccatcctcctgttgcctctgg
tggggcttttgtgcaagttggagcattgggtgattgcaaacgtgttgggtcgctgtgaac
tagttcaaaggatgtgttttatgggatataagaaactggtgattgatgtttgaatcggtt
cgaatggccaacttaacgaccggctatgatcatttttggaagattcaattggtgtttcat
ttcggttcaccagactttatatcacttatataaaaataatttcaatttacgcttactaag
tatttaccacgtggtttcatacttgaagtctttaaaaatagctttaaagatgattttaaa
aaatgaatagacccattagcagggagctgtccttaaaagcttgtgtattccggtgtatta
atccatagaaacacctccatttgcatggaaatacgcataacccactcaccgcattacaat
gttaatacccagtgttggctgcgcaaaatggggtgaagaggctttatttgggttaagata
aaaatgtgtaaatctgtcaaccttttaggtgttaatttaatgtacttaaacgctgtcccc
gccataagggcactcggaaaacggtgctacaatggccggactaggatgcggaccccaacc
cggttgggtgtagtagcacaaatattatggactcctctaagctcttgtgggcctcattaa
caaatgctgcgacggctctgttctgcgggtttcagtcggatttcagcatgcttgtccatt
ggatgtggagaaggaggcgaatcgggatgagagtgctcgcacaagcggccatatatcttc
gtcctgccggagcagagctgtttaaatccgtatattttataaggctaaacaattggcaaa
aataaaacaatgctggaaacgagacgagttgagctcagttgagatgactccggttgagct
gggctaaacaaacacacatttcactaaattgcagccataaaactaaagtttaactatgct
ccgtacccgggagtatttccccatcccatatacacatataccatatcattccacattctc
tatacagcccttgtattctatacggatgtgtgtttgggtgtgttgacaaccaaaatgtcg
gcacgttttggaaggaaaaaatagctggtgtctttagtggactctgctttccggacggct
aatgcggtgagtcatcgtcgtatgggattttcgaataaattttcccccatttttcagtta
actaaaagctgaaaatgacattcctgcttcatgcgctgcactattttcctggcagcattc
ttatttatatttatagaaaagcttaaagttgctgcgaagaacgtaatgcatcttctccgg
tatgataaatatttacattttccctttattcgcattgcttggcaaatgtctttcatggca
tgcgttttctttggctctttgcgtcgtttcaattttctttcttttatacgtctgcatggg
aaatctgtaaagaccgataaaattgcatattttcccatgaaaggcgtcgacccggagggg
cagcaaaaaaattaagaggggtgggggtgtgtcagcgtcacgcagacatttatcccgggc
atcacgagcgttcattcacacaacacggtctacacgctcagctatagaatacttacacac
acatatgcatgtaaccatataggggcggaaatgcgaggaactggcatggaaatcatggca
acgcaaacaggaaatgttacgctcccgtcccgacttactcaggtctttttctcaactcgc
ttgccaagaaagtgacggcagggtaagaaaacgatgctccttggcattaagtcggcctcg
actatttgctacccagcatggtagcaaaattctaggtttaatggtgcccaactaagttaa
actaatatctacgtagtcaaaacaagtaagatagagtagtatgtagttagtctaaggtgc
accagcaaatggcatttaagaatttattataattccacaacttcgctattgccgcagttt
gcatctctttagaattcaaattaagcgactttactgcggtttgcagcagcaaggattcct
tcctccaggacattcgtaatgggtaactggcccggagaagtggcaatccacccgcaaaat
caccccaacctcgccttaaaaaaaaaggcgactggctctcttcgccttgtcaatgccagt
tgctggctgaagtttttgcattaaaagtggaaataaaagtagcaagatgcattaaaaatt
gttgcattttgcaattgcgatggaattgcaattgtgcaacggcgatgggtatgaggatgg
gtatgggtatggcaattgcgctgcactagagctgctgggattgggattgggatgtgaatg
tggataaggataagaatgagaatgaggatgaggatgagccagggacatggctgatgtcga
tgatgatgacgatgctggttgacggcttgcagccggagcactttttaataagtttcccaa
atgaatctcggataaactcatgttttcccccaccatatccttagacaatgcatatataaa
aaaaaacagaaaaaaaggaaccgaaaaatgtaaggaaattgccagagaaaagccaaaaca
aagcaatatctttcgtttagtcaggcattcaattgattttctatagcaggcatcaggaaa
tacgctttaagcgagcaaaagaaaagcggagcgagcagaacgcagagaaacaatggaaaa
gcgacgggaaaaggaaaatgaaaatatttatgaaaataaataaagattgggctaccatct
ccatggagactcggcaatgtcggttaagtttttatggcgcaacgtttgcgctctaaccaa
atgttatttcattttattttccttctgcgccatggctgacaaacgaaaatttgataagaa
tctgcagactgttaggcaaatacaactgaaactttaaagaggaagccgcaaagttttata
tttcctaatcaaaagcagaaagaacaaataatcgtacgccaaacatcatgtggttattta
gccatttgcttgaacaaaagtcaaaacaaaatcctctcgacttctgagactatttatccg
aatggaattcgcttcgtttgcttagttcaagatacactctactgctcattgattgaggca
aatatagcaaactaaatagatcaaattaatttgaccgatatatcaagtgggcttgttagt
aacagaatttatgatttctacgaaatcataacgatggcaacttaatagctgtgatatttg
ctttatttctctttgtatatacatatatattttttgattacatttcgagcatttggcaat
tcaacagtatacgttgatattcaacatgttgactgaggcatgaacaaaggaatcgaataa
atttaattggactacgtccccttgaactttccattcactccctctttcgccagccgaaag
ttattttttggccatattttccacagctcacaccagtttcatcacaggaaatgtacttga
ccctcgtttgcaaatcgtttgatgaatacatttggtgcaatcatgaaaatgcgatataat
tagcagccaagttacaaggactcgcaaaggaccgaggacctatggcgttttcaatttcgc
accgaaagtaattgcgctcccttatccctttttttatatatatatattccagcgtgtgtt
ttttattttatttgtcatttaaattataattttcgtttgaccttttttgtgagcgcccgt
gtttcgagtgtgtctatgtatgtgtgtgcgagtgtgtttgtgtttgtgcgggtccttctg
tcagaaaaaggacgaagcgtctgctcgaaatggcaaaaggcgaaaaccatgcgcccgggc
aggccgacaatgtggaactacaaaacatttcaaatgccatttagagccagccgtcgttgt
tgcacctcacttatacaaaggacaacacactgggagaaaatgagtgtctggaaagcaatg
tcattactatttgttactaaattaatgcttgaatattttttaccatatcacaattttata
tcatatcacttttattaaagcaaaatatcagcgaaaaagagaaaaaacctttgcatatgc
taattatatacctcacttaatttagggtggaccttattattgctaattttaaagtccagc
tgtcaacaagttaacccacaccctttgatttgcattgctaaacccatagctttgcaccgg
ggattcctggtatttttcaggtgtactcatatagacgcactctgcggactggctggcatt
tgccggaaccatgggcggcgaaatcacagaactttcccctttcattatgctggagaataa
acgaggttacatggctgcttgattccacaaccgaataagacaggaaaggggcgaggccgc
gggtccgaggaatgtcgtatgtcctggtcctgccactgattctgctccagctcctgctcc
tgctactgctcctgggcacttggtacttggtacttggccagctctttgggtctcgttttt
gctctcgtttctcgaaatccaaactttgttatgtatttttccgcactcatttttactttt
tgctagttgttgtccacatagaggaaaattcgtcgagctggcgaatttcattcggaaatg
catttctttggccgacaaaaaataacaagaaatttgccaatatagcatatagattcaact
tgccatacacagcatgacccattcggcattgtctggttactgacccactcccaatccgaa
cgcgaagatttatattacggccattcctttttggtaattagaaaacaattttatgtgctc
gattgtggggcagaaagtttgaacaagttgacaaataaatttattgccatatatatctgc
gtgccaaggcaatgcgaaagtgaatatgcgtctgacatttgcagtcactcattttagaga
cccaagcccttgggctcctgggaacggaaatcgaaaataaagtttgaacagaaaactgaa
ggttaaacaagtctgtggcatctctcgtttttttttttgttgcattcttgttttagcacc
gagggaaattgctttttaatggactttatttagatgggttcaggcaatttatctgtgggt
atgcagaatgcacatttccggttgaatttctctttggttcgttaggaaagtacttgaagg
accttgttctcttgtggtgaagcttgaaatctcagttaggtgataaagagacaggattct
atgcatggaatttattcacttacttgtaagctaatttagtagagggtgctttgaaaatgt
attgtaagcttactatcattaagaacatgaaacggacgcactaatttcattattatttta
tttttaagcacattattatgaacatgaacctgggcacaacttaaagattagtgactttgg
ctgcttacacatcctttaatatgcatagaatttccccaaagtcaaatgaaataattatca
attatgtggaacgcacatggctctgttgttctgctagttccaattctaattttaattact
cccccaggattctttgacgcctaatgacctaaggacattgtagctgcacgcaaaatgcaa
atgagccaactgtggtcaattgaaacatattctgggctgatttatgcaagtgtgtttgca
tatatatatgccatgtaggcggtgattaacatgggaatgaagatacagataaggctgctg
ccaaggagctgggtggtcatccgaaccgaagtgggtggcaatgggccagcctgcggcggc
gaccaaagtaaagttgaccaaattacgcaggcataaattatttatgactgcggcaggagg
caaacagacgtgcaaacacattcaacatgccaactctacttaactcaactagttccaagt
cgaaactgttaatagtgggnnnnnnnnnnnnnnnnnnnnnnnnnnnnnnnnnnnnnnnnn
nnnnnnnnnnnnnnnnnnnnnnnnnnnnnnnnnnnnnnnnnnnnnnnnnnnnnnnnnnna
ctttagtcgtgcattgaatggtttcacttagcgaggttctcctgtagcaaaatgtagtgt
atgtagtaaggcgttttctggtgggctgggcggccatcgagaggaatcgaggtacttggg
caaatgtaaacatgaaagtagagagtactctgccgatgtcgatgctgctcattgtgccgg
ggcaccggcactccacttatcgtatttactatgtacttagtataattaaatgggcttaat
gcaaatgctcagccgactccgactccactcgactgaaaccggtcctagtcaagttgattc
atcattcagttctgttcgaacagacttgcgtcgcaagtctcttgtttttgcacatttcgt
gtgactttgtttcgtgttgctgcgaaaattacgatcgtttgtaatttaatgagcatgtaa
attaaaaggatgcacttaatgcccaaatatacacccatacagctgtgtgtgcgtgtgtgt
gtgtggggcgccactttatgcgatatgtgtgcgatgtacatcctcttagcttacatatcc
aatcgcaatttattgctgccgtgaagcgaaaactttcaatcggtgccaatggaattaatt
tgagcctgcgcacacacacacatatactggcatcgaagcgactttccttgtatgtattgt
taatgtatttatgtatgtatctaggtgtgggagcggttcaagtatgcatacttgttttat
cctagcattcatatgtatgtgtgcccctcaggctgtgtgtgtgttgctggtggtgtgaag
cctggccggaaggagcgatttttattttgtgcttttcaaacggctgagtcctgctgagct
ctgcttaaggacataacccaactctttgcggcatcaactgattttctcggatttctattc
taagtaggttgtgatatacaccaagtttcgcttaaaacaaactttctttcattatttctg
tgccacttgaaataactctaaaaacatgttgaagttggtctaatcgcaaaaagtggctct
ttaatgttcggagagctgtgcatcaacataaatgcaagccagaaaaaagtggcagcatat
tctacagtttaattaaatcaaacgttttcaaaaaacgtgcactcctaaaaatgtataaaa
actacttggtttttattatatttttattaaccaagtttgctttgattgaaatttaataaa
tagccacctgtaagtgatagagtttaaactaatttacatgttcgacattttttgtacgaa
attcattacaattgttcaaaaaaaaaaaaatactttaaattagattcgtaattggcgaag
tacactctattcactcacttcaaaatggagtagcagtgaatgcaattatttaattttttt
ccagcccgcagagcattaattgtgattactatctttggataaatcaaatgcaattatttt
taaaattgatagagaaattattttgcaaatgaaaacctctcagcttcaggaccagccgcc
accgcagaagcctctcgtgccgcacactccacattctgaatattttatattcctccggca
tttgtatgcaggtctgcaggttgtaaaatctgaggggacaaggagaggggtggcacatgc
gagtacaaaaggccaattcattacgcaatgataattaacatgtaatcacaggcggtaacg
acttggtcagagttcgcagcggctcgtaaaaatggctggggagcataaatttaatttgag
ctccaccagcccacaagggtgcatttccaggcggaaagtttggttaaggcgtcggataaa
aggaaaggtacccaaatgaaactgcaaaatcgactgcataaatcagtcagaagtgctgct
actgccccctctattgcattcatttatttgccttcatcttcgtgccactttttctgctgc
tggcgtccgagtaaatggcatatcaatgcgtgattacgtatacgccgcatgggccaaaca
aattgctgtgcctcttcaaggcaaagtggccgcgtttgggggcgttcgcttcattatgcc
gaatgcctacgtgcactacttatttaccaagtgatggcgcgactcgggagctgccagccc
atctcatctcattccactctcctccattccattccatcttattccataccaacccaaccc
aaacgaacccatccagcgccttctttatttatggaagtgactcgccgagtgcgaagtcct
cgcatatcatccgtcgcgcccacgccaactgcccacatcccgctgggtcatgctcttccg
attgcttccgcatcattgcacactggttcgggcaatttgattcccgcttccaaacaataa
tatgctgaataaaattgcacctactgagtgagtgtactttgaaaaaaaaacctttgtata
tcccaacggaacaaggagtagaatgcacttcccaggaatatatctattcaaggaaaatgg
aggatatttcaggagagtttaaaaattcaagcgaaattgcagacaattatatcacactag
aaatctcaaaagagtgagcaaatgagcaccctgtatcataatagctttccagtttagtat
ggggagatttacgcattttattggattggaaaactctttggccaaaacgaatggcattcc
atttattgaaattcacatttatggttgctgcaaatcggctggccaattcaatcatggggt
ttttacatgatttaacctggtaataaataatgaaagtctcacttatgctgtgcaaattgg
agtagacacagcatgatatggcagagttttgcataccatgaataaacgtttatacaattg
cactacaaggtattaagcaaggaaatccactttatttttaggctctcaacttaagagcat
taaatttgcaattttatgtgacactttttggtcatagtgaatatatgcttttaaccactt
aagtcggatgaaaatggaaaaatggggaaatgtcttttcgagcattataggaatattaag
aagatgaaatagaggatgaactatccaaaaactctgataaatgttttaaatgttaccaaa
aatgatttgaatatgaagaaatcgagacaaaatcaaattgaccacacattttaacaataa
tttttaaagacaatctatttaagcttttgatggctacatggatattaaatattgctaagg
caataagttatttatactaattcatgaccagtgtgccctgactgcgggggacagtcctgc
gaataagatacaaaaataagcacatgccgagcggcaggatgtacaaggatatacaatatt
tgagtgtgtgcgccatgggtgcgttaaacgtctgcctccgataatgaggagcacataaga
gcttgtatcgggcaaacacagataggccggcgggctgagccgcatctttatcctgatccg
ccgcctgctgcctgctgatgatgtttacgtttgaataatttatgacacaataaaaaaaaa
gaaagcggagaaagccagctagcaacgaaaagccgttcgagaacgggcttgggctttacc
atagatacggatttggatgggtgagctattgccactgcagcagtagccgcaaggtgcaaa
aaggcgaccgaatccatggaaactgtggctatggaaatgccgtttggatacactcgcatc
tgcggaggctacgtggcacacgcacaccactcgttcatccggctgaagagccggacgggc
acgacggacggacggagcagtcagcgtttttattcattgcgaaaaatgataattggctac
tgacagccgcagggggcgtggagcgggtcgtggcagaccagttggaacggtagcagggag
caggtaggtcgcaccatgcaaaattggatcggaatgggcaggcatcagtagtggttagct
cctgtttgctgcttagtggcagccagtggagctctcgataccgaataattgcaaaagggt
ttatggcgctggcaatgggttttgtaactggaaaaaaaagtggctggcacacgctagcga
aacttaattcaattcctaaaagccactacacattcaggtggcaggagtttctaaataaca
ttaaacaaaagcagctaacggtttagtgtcaggcgatatttatgctcgcaaagaacaaac
agcagcacttaaaagtaatatgcttttactatttatcagcatttaatttatagaattaaa
tgaaatgaatatttactttatatttatatattttatataaatattttatatttattttat
attttatataaacgttctgaccaagattgctaagtatctgatagtctaatcgctaggcga
acccatcttttttccgtgctttgcggtggttctgtgttggtggcggctaaatcagaaaca
gccgagtcgagttgagtcgagtagagcggcggaaactgtagctgaagttgaatggcagtt
tgaatggaccgctgcggcggagagggacggcgatagggcggcaaggagccatagagcgag
acggaatgcgagtgcaaaaaaagggaatataaattgcctcttaaatatggaataagtgcg
gaaaagtgtacaccaaccgacggccaccagcaaaacagcaaacatgcacatagataaact
atatagcttctggccaagataaacaactacaaacacaggcccaaacacaaacacaaacac
acacgcacagatggcacaacagcaacaacacactcgcaaaaggactaaaaaaaatgaagg
aggaaatctgcagaagatgaagccaagttttgtaacagttacaaagataaagcaaagtgg
gcgtgtaattgcgtatgtatgcgattgtgtctgtgtgtgtgtgtgcgtgtttgtcagcta
ggcagggggcgtgggaatggttgtcggagtgggagtggcatcctccgccgcccacttctt
cagttttccctgctcatcttcaggcccatcttctatggctcgtgtctcctttgtgtcgtg
tcccctttgcatagaatcctttggcaatagacacataaatttcagccaacacaacatttc
gattcagattcagattcattccccattcaaagcaaatgactcggtcggtgggcggggtca
ggatgggcggggaagtggtgtggcatggctcctaaaagtgttgaatcttgtgtttatagc
catgtagatttctcaccactactcatgtcccctaatctcttggccatttgttaattttcc
actttataagaaatgggcagacaaattgctctatgttcttggattctaaaggtaaattac
ttcattatgtcaaaaaaatatataataataatctttaaacaaaatgaatacatatgtttg
ctatccagttgaatactagttttaatgctgcaactttcttaatacacatacaattaatga
gttcagaacagtttaatattctgaacccattttcattttgaacaattaatatttatatgc
tcatacccggataaatttacaaatgtacattatttattcaggtttagcaacgtgccgatt
gcattttattgacggctcagattaataatactgttttttgtaaaaaaaaaacatagaggt
gttgcatttaaatcgtttaattactaattctgcattaactgtaatttaattcgacaaata
tttatactgataacatttactttggcctgttatttatgccacccttttctgtttattttt
tattgttggttggccttggattcatttgattcccagcgattattcaaaaatatcagctgc
gttaacagcaaattgtcttaattgataattttgcagtataaagcaattaccaaaaatcat
cattatttcagcttgatttaaaaggataactttgcacaatttattcaatggtggctagcg
tacaaaatgcgtgattattgaaaatgtaactacttttggtttaattatgatgaacatttt
attgcaaatttgctaaatgcaattgtagttaaaatataatttgtgcatacttcgtattat
ccgcctattgagtaggcaattaaatcagaagccttattttatttaattaattgcataaat
tagcaagttcatgcgcaaatatttatgaaaatatcagaatgaatttgtaaatgatctgaa
aattgaagaaaatgctgcaaactaaatgaaactgatttggtctaattaaaattccgcact
gcacacctcaagtgttttcgcttgattagacaacagacttcccctgtgaaattcgatgct
aacgctaactaaattgagaatttcaaattaagaggaattctccaaggtgcagaatgcaat
tttgtaatcaaacatttaactcatttcttttgcgttgattgcctcttgcttggctgaaag
gcggcgaatggaggcagtctctcatggaagtacacaaagttaaataaaagaatatgatac
aaaggtaatgccaagagccaaacaaagttgcaccagatcccagtgccaatccccgggaaa
cccatgctcatccccattcccatcctcatccttatcctccgctctggccaacagatccgt
ttacaccacaggccacgacttttgcttttttcaccgcccgacttggcttcacaaagttgc
cgccacccagtttgcacattcatatatatatttatatatatatatatgttacatatatgt
gaatgatatatgtatacacaggttccgccatggacacatcgcttccattttaggtgccgc
tgaacagtacaacaaaaaaatccccatctgcacacatttcgagcaaaaatttcaattaag
acttttactatgaattcatttctgtttgccttcgtgtgtttatgtgcccgttttcctatt
tagtgcgtttgtttgtgtgccgcgccagcttgaacattggccaggatcgctggtaatttt
tccttgttttatgtttaagcgaaattggtcaacggtcctttgtttggcgcgccggatgca
attttaatctgcccgaatgccagtcagacccacgcaggactttcaggaccaccgtcggca
aaccttcaatgggaatgacgtatgatggatagtggtggtgctccgaaggttgcatgaaat
aatgactacaagccacaaagaaaaaacaaacaaacacagggctctaaaatgggcagacac
agacgtacgcacacacttgaacgaaatggcaagagccaccacataatattttagtttttt
gacccaaaaatgtcagcgggacatgaattatcactcccgccaatgccagccgtcgccaaa
acgaggggaggtcaaatggtaacaggaaactggatatggccaggagctgagggcttccac
agatacaggagattttaatctggaaagcgtgtttagcttgggaaattagttaaagtctta
gtacgcaaggaaagccattcaaattgttttagttgctttacaatgctgcaactttaatct
gcttgaatgtgtgtgtattcaaatgattggattttaaatgaacgaaaaggttatttaagg
gaattaatgcaattgtctttaaatagattgtcaggctgttataattggagaaagtgtgta
agcaattttaaattgaaaataaggcagtgtttggcatctaaatagttgattgatctattt
aaataaagaaaagacatttttgttctgaacttcagggtttgaaattgtgtgttttttaaa
aactgctaaactggaaacccagaacatttcctttgcgtgaggattatagtttcccgactg
caagaggaaataataatcctgactggaaaagaaaacacatttacgaaagatattcaaaag
ttttcgcggcttattcagttagtaaagtgacgaaaaaaactgccggacacaaattcgatg
aaaaaggttatgaaaggtctgagtttttgcccgggttttgacatttcagccatattgaaa
tgtggcggttgacttttcggagtggtccctaaaaattctttttgatgggattatcgcggt
ccgcacgcagaagaagccatagcatactttttggggctggccgctttgccgtttgatggc
attaacccaaagatggccaatatcgggccaaacaaatgcgagtcggggctaatttcattt
tgagaacagccctcgcagcgctgctggatgtttgctgttgttgttggccgcagccacgca
ggttgctctttgcttcgcttctgcttgtttgcctatgtttgcctatgaataacaagaaag
ccaacaactacgcgggttctagaatgggcggtgaaagtgggcggcttgcgtgggtgggtg
gcgctctcttgtgctcagggtgaatggcagagcggaagaaagtggtggagggtgggggcc
gggggcctttgcttcttgaggcgttgcaaggcgacgtcgacgactgtcactttccaagag
ggagaaatctgtttggggcgtttttattttttttttcttcttttttttttttgcttgtgc
cttgtgtcctgtgtcgctaggcgcaactttgcctgtacatttcttttttgcctcctactt
tcggctgacttattggggctcacctttcgtgctgttggtcctcgtccttggcaagctgct
taatcgtctttgtcccttttaacttttgcgccgccaattttctccgtttttccctttccc
gtttgttggtgttgtttgttcgggcactctctgaattttcccctagttttatttcagttc
ttttcgccgtattaaaatttagttcgcttttctttggcttctgcctttcactttcgcttt
tcgccttgcaacggagcggtaccgttgtattcaacaaattgttcgcgcttctccttcagc
ttcaccttcacctctctgcgactctctctccactacactctcactcggcgagggtgtgcg
tgcgtgcgtgcgtgtggcgtgtgtgcagcaggttttcacagttaattgagtctctggttt
gctctggtttttaccgctgctggtcacactttttacactaccttcgaggcactctttttt
cgagataacacattacaacacatcacacactggggccagctattcttgtgcgctgccctt
gtaggtttttcttgtctttcgcccgttttatccgtgctccgtgtccgtgtccgtctgcgt
gcgcgttcgctcttgctctgatgctgacacaacgacaacgacgatgctccgactctaatt
gcgttaaaatattttcgctcccacaacaacaaagccagctacacagagcgaaaatcaaat
tgatatgcaaagctcccggatttaccatgcatttttgggatgaagaaagtttttaaacct
tttctgataagatgtcccgtttaatactgctttgttcaattatcaccactttaatattaa
gttatactaaaatttactgaatactagagagcttttctaataaataattcattttattag
catattaattcaaactggttaattaatgtttgatcacaactacaagcatgcattttaaat
taatggtagtgtgtcattatcgtattgattattgctgaattatttatttctgtgtagaga
aggaggagagagaagagcagcatcagcatcagcatctgaagcaacaacaactggcgctct
ccaatttgtctgatgctgcttcttctaccttcaactatggcacacacagttcaatttcaa
gttgaaaacttttttcgggtaaatctctcccactaacacgcacgcacacacacccgaaac
actgactttgagcagctttttgtgagagtcgctcttcgtgtgtgtatgtgtgattttgtt
ttcccatctcgttactcctttgttgtttctgttgttgttaccgtcctgccgccgtgagaa
gacgactctcgctcgctcttcccacaaaattttcgcatttcgtttttggcgcaagcccag
tttattgttgccattcgctattattattgttgttggcctttgttgttgccgtgctggcat
tttttggtccttgttgcgctcagcaagtgagaaaagccacaggaagagccgagcagcagc
atcgtcatcctcatcctcgtcggcatccacatccacgtcggcatcagcatcggcatcagc
agcatccgcacgagtccgtcatcgcggtcgccgttcggtttcctcctttccgcttcgttc
tctttgcctcaggagcggcaaaggaggagtacaggatcacgaaatatgtttgccttattt
gagaacaaaactttaatattttaaatatataaagtttttgaataatattaaaaacatttt
aaacgcactttattacttaagtaagataaaacaaatgtttagacgtagctaataagatat
gatggaaatatattaaatatttaacgttgttttgtacaacattttaataaattaatcgtt
atctttatttactgttgttttcatattcgccttaacttctattaacattacgtttacgtc
cagaaaaatgacgtatacgcagttacgacacgtaattttaccaatttatttagcataaaa
gacaccgctatttgttaacataatccttatagtttgtgtggcattaccatagcttctcct
ccagatgaaccgctcctgttccagcgctctgtgccactcactggcattgtttttgtgttg
ttggctctgttccatattatggtagcaaaaacatacatatacatacatataagcgtgctc
gtaccttgccttccgtacataaagacatttttttgcgtactttcccggctgactggcgtt
ttgttctgcattgctgttgttgcaattgtcgtcgtaggaggtacgagtcctcgaaacact
ttggagcacccctttttgttgatgttggcactggcagctgacggtgttgttgttgctata
aacggaatttctatttgaaaggggtatatcagataagttggcaagcaggtaacaagcata
cgatggcagaagtctttgtctagattagcattaaaaacttaatattaaagataagacatt
tttattacttagcttaaagttgcagcttgcttcgcaaggtatgccatactttttggttaa
atttatagtgggtatgctgcagtcggattgttatccgtgacattcctttgggcttttgtc
gctccttaaggaggcggtatcctcgattgtacctgggtctggtgattcggcaccgctctt
gttgtgggtcgccgtgctgagagctgagacgtttgccttgtttttccacgggcgactgtc
tgaagagcaaatttgctttaattattccacgacaacaacgccagcatttgcaacgggttg
tgactcaaattcagacactagcttgtggaccctccagcagcagcagcccacacacatcct
ttagggtggacctgtaaaaaaaaaaaaataaaaaatttaagacttgaaaccacaataatt
tgataaataacgaagaatgtttgtcttaacaagaaggttggttagtatgggcatgtgcac
aaggcgtatgcgtaatatttcaagaacataactgataaaaatcgttttcgcacaaaaaat
ccacctaaatgtgatgcttatataaaaaaaagaaatatacaaacactaattattaaagaa
ataaaataaataagtgtgctttatccccagacttaggttcacccaaatggccacatctca
gtggctggcggtgacaacgacaacaaaacttactcaggcaacggttcaccccgcgcgcag
gacttaccgtcgcccacagacaggaccttcggcgacactgagtgacaccttgtgagcgga
tcaccgcagtttctcgcagtgcacgacccagacatgacactagccgggcttccatccaac
caatcgagctggctcctctcgggtggcttcgtcgcatttgatgcttgacattgttggcag
tcgatattggttgtaattagctttaattgaaattgctacactcccgtccagccaacacgg
atatgtacgtatgtatgtatgtatgtctgcgctggtgtgtggcaccgtgatttgggtttt
aatgggggaaataggaaaatgtttgtaattttggcaaagttaatttatggagaccccgca
cgaatccctgacccagccgcattttcatcagccacctcgatgtcatgacgcattttacat
tggccgtttgccactcaaataattagagaagtttcatgcgaaaagttcatacatttctgc
aattttgcggattgtttgaattgaattcgatgggaccatttgccgttttgtctgcgaatt
ggtatgagtgcaaaaaacaatatgcagatagacagaaagtaggtaaatatattgccggaa
attagataaacaaatttacaataaatattaaatggcagcagtgaaatcaattttattgct
atgccggcatacctttatgcgggcaatgtcagaaatatcaaattaatctctggctaaaaa
tagcaataatcattttaaccaaaatatcaattgtaagcactatttgcacgatttcattat
aacattgttttgcccaaataccgcatatcatgtacttatattgcactaatcaaagtcagt
ttacccaggtgaatcgcagcggaaatctttgagtacggtttatggcgcagatatcaaaag
gaatactattcagtgtctgcgagggaacacgcttatcagttttgagtgtattgcgatttg
tcagttgaaattaggcaagttaaataaacgaaaatcatccatttggattttatgcaaatg
gtaaataaacaaagtggcatctttatccgtgtttgtttacgccaaatgattaatctaata
taatgggcaagtatttagatatttagaggctatttgtattattgatacgcatggcgagtt
ctgcaaagtcaagtcaattagaccgccaattaactaattgacttttctaccgccatgcat
tcaatgtgactcaattaccaaatcccatctaaagttcatcaaacgatgggcaaacacaac
gtcgcgaccatatcaatgcgtattgattaacgtggccataaagccatcaaacgctttcaa
ttttcgattgattgagcttcttaagactgcctaattaaagagaaaccattcgttatctcg
ggtcatcaatcatattttttattgcatactttttcgtgtcacatatagggccatataaac
aatgtattttcacatcgccaagtaccaattatgacattgcattcgccgatggtaaattct
gaactgaatttatggcctgggaagcgttgaggaaattattttgttgaccattttatggat
cgcacaactcgagagggccttcagttcgagatataacagcgcagtagctatatagttggc
taataccattggctgccgatcgccttgatttacgcctcttcttctaccagaagagcgggc
tttgggccacctttattttcaggtgggtggatcacaccagaagataagacttacaaccac
ataacttcgggcaattcttcgcgaatcggagagtgagtaggtgagtgagtgagtgagtgc
gtgaatgaatgggtgagcaagagagcggtttcaattcgattcgcttcaattcttccgatc
gcgtttacagacgtgagtgtgtgtgtgtgcctataaaacgctggcaggaatttgcagcga
cttagtcgtgcttttggccaggttgcggatcgacttcgcctcagttttcgcctccgtgga
tcgcgttttgtgaatatgaaagtaaaagtcaacgcagaacgactaactgagttttaatta
gtcgagaagtggcgctattccgagaaaagtgaagaagattaaaacacgaagacaacgaaa
agtgacaaaagtgccttcagatttgagacatcaacgaaagttgtctaatttcctcctggc
cgccgtgtgaatacaaagtaggttttaccactcattcgcatcttcgagttcagtggctgt
aataaagtaaatacttaagatatttcacatttctggctgtacgtgttttcgaaatgccaa
agcagcagccaaaacagtgcaaatgcaaattacacgcgcttatgattaaaacacccgctt
gcgactttgagctgttattaatttggttcatatatttcactttatttacgttttgctgct
catttgcatattgaccgaaattaatgaaatgtgaatgatttcttaatgaactcgaaatga
atgcataagaatattttattgcatgaggaaaatcaatttgcagtgctaccaattgtatca
tcatttaaatgctattaagcgaacatctcaagcgggttaaccctttaatgtaagctgtga
acgagttccagaacgcattaattccgtatcagtatcaataaaatcaatcacaatgtcaag
gaaatgcgcagtgcgtataacggttgtgcattgtatatattatattatatattatatact
ttgtaacacaatcaaagagaagttttctgcagttggaaaatctacttttcaactttgatt
ctgtctaaagtagcgaaggaagtatacaaagatatatagcttgctctactgtagatactt
catatccctaaagatacaaattttttttttactcttatgaagttgcatagatccgaagta
atataacttatatattactatgaattaatatttaacttaaatttttttgctgtgcactgc
aatagaataaactgtgatccacatcaaatcgtgccgaaaaacacctttatgataccacta
aatattacccaaatgtgtaacctctatccgaaacatctcgagtatacccagtacattaag
gcttagataagcagaggaagtctcagccagaagagaactgagatgataaaggaaatacat
gcataattaaacgagaagagtgatacacgggccaaatcttatcgaatgcctcgaaaattg
ggccaataaacacttaccacaattagcagttgtcaatgggactaatgacgaagaccaaag
ccagacgaaacgagtgtagaacagcgtgaagtggatccgactgtggattacagatattga
taatgttttaataaacaattcgcgcaattgaggcagataaacccccagtggaaagcacct
gagacccagtgaaatcaaaactggcaagggggggcgggggttgaattgaaagcgaaatcg
aaatcgaatctgaagccgattatatagaaacaacattcatggctgattgagattcgaatc
gagtggagtgggtctgttaatgaaacactcgtaagtggagtaatcacacacatatttcgc
gatccgatcgcaatcgtgaaaccaatttaaaaggggcacccgatcccgtctgcgtattta
gcattcggaatggaatcaatcacaatccacacttggccacacggtagttggggtagtagg
gcaatatcaagccaattaagtagttcggcgcattgataagggtttaaccgctattccacc
gccccccttatcattacctagccccttcaattttatatgagcgaccaccaactcgagtgt
tcggtggatttttatttagcctttcgtccgatttgatctttatggctaaatctttttcgc
catagcgccctttgctatcgccgtcgattgtcagataagccgcgaatatattatattata
tgaatgttcaacatactgcgatcaatcatcgcaaaagtcttttatatttgcaataaatta
atgcaaatatacggccgtagataactttgtgaaaggtccaacgaaatccgtcggccataa
aagatttcaacgatgccatctagcacttgataacttcaatcgagcgctatttaaagaata
ttcctcaacttcttcgaatgtctctgcaaaaaccatttaattgatcaattgaacgattgg
actggagctaagtgagagttggaggacgtctcctttgacgtcaatctgaagttgagcacc
caggaatctattcatggtaataaactctgttttattggcgcccaataaagactgcgacga
atcattgtgatcattggttttatcagaagaaaacatttaatagaaatttttcgaaatatt
ccatttcatttttggcgattgcttaattacgaggagtaacttagctgaaaatatgtgtat
ttaaccatattagctattagtatttatatacacataaacttgaagaacatgtttctatga
ttcaattaacagtcctacaaccggctaatcgcagccggaaaaagcccagcggagattagc
caagtgtccaatatcatcatatctgcctcgccattggtcacatgtgactccgattgataa
gaatccgtggaaatagccgactgtgtattccctccatttgaatttgattcaagtgaattg
ttctcaaaatttacacgctccccgcactcaagtgctttggggattaattgtgtaagaatg
cgcgtaccttattatctctcctgattatctattgctgggaagttccgtagacaatgctca
actccgtcaatcgattagattaacacaatggctatgggataacagccgtgccatttacaa
gaaaaaccaaagacgaagcactgaaatgcgtttgtcgtctgaccacgtttgaaagtgaat
cacgtcacaggtagctgctactaatacggatattacttctccaaccaagcccatccaccc
aatccattggttacctgcccaatttcaaattcgttgtaaaatgtaaatgtttttgcgccc
caaacccctccccattccccaatttttggctatgaccattgcgcaatgggttttgaagcg
tgcgaaggaaaaccttttgggccaaaaacggcttggcaccgctcgtgctaagtaatccgg
ccacctgaccagttcacccaatccgaatctccagctggccaacacaaccgctccggccaa
ctgacccaagctaactaactgcttcgaatttgcttatgccctggccaatccgatcaggca
aacatgtcacgtagaatcgttcctcgccgttgtgttcattcgatggcaatgcaaatgctt
ttttttggtgtgggcgcgcaaatgggggtggggcaaccaacctacggcaaggtcaaagag
cggcaaaatcgttgaaagcccaggttgaatgcaaaaatgactaacaagggttcaaagtga
aactcaagatatcgcaagcaattagctaaattattaaatcaaagggattgtgtatttgca
aaacctttaataacgatgaagttaaaaactaaacagtttattttaaataattcaaaattg
aaatgcatagtaaggtaatattaacttgaaaatgaatttgcttggtaatcacacgagttg
ttcaccctacggatgacctgtaatcgggcccatacgatggcctattgatgatgaacactt
actgttttatagccagatatatatttgtttatatgtcttaaaagcccaacagatgacaca
cgaatgctaattaagccgctttgttcgccatttgttcgcatgatagcacgtgacgataat
atacctatgatatattgatgatgatgatgatgatgaagtgtcgaaaagtttgtcaactcg
ggtctgtttgataccagacacgcgtcaattagagccccaagccccccaaaaaagaaaaaa
aactaagtaaaaactaaataatcaaaaccaatgccttggcttaagattaagatctaaaag
attgaaaatcgctgctggggtgactgtgccaacttaaatattgtccaaaacaattttatc
acagcaaatcactcctatcaatagcagcactttttgttgaatcgggcgctaattagatgt
gaaaattgaaaacactgagcgtggctggccaattatgcagttgtgattgcaaatagtctc
tttccgttgccaacatttctgatatcgtctaccatcttacccctttccgccccacttaag
tctatatttggtactccaatcagagcgtgtgagtatagtcaacatgttgcacattgttta
atgataaagttattgaactgaataagatgtataaaatctcatctccattggtatctgtcc
atcgaatggcttcaaaaccaaatgtgctcgcattttggacagatctgtcaactgctattt
gccgccagtttttgtgtgagccataaattagcgaattgaataacgcaagtttggaccaac
ttcagagggggtgcgggtgatgtcagggaacaacaatttaaatcaacattttgccaggca
caagcaacatgcttgtggctttgtttgatttcagcattcagctaacgaaccgcatgactt
gatgtcacattctgttctcctcgccgtcgaaccgcaaaaatagcaaaaacaacggaaagc
cccgaaaaacatataaacaccaaatgtataaaataatcaaatcagcctcattatttcgag
acgtctcggaaaaaaaagaaattaggcggcgtagggggaggggggcacattaaacagata
ttaagcccagctcacgtgaatttgtttagataaacgcgtcataattgaatgtcaaacaaa
tggctaaaaaacttcttggtcatcaaagcggcaaccgacctggtttttacatattcatgg
ctggagatatgggagtacctatcaaccgcatatcatgtgtatctttttggggcaggtgat
ataattgaagctaattgccgttaatttttattgaggttttaagaagattttacactattt
atttatttagtctttaacgttttcacaagttcacaatggcactgcgaaaaataaataaat
cagataataccaaaaatattttatgtttaatatattttaatagattttaacgatgatata
tataatgtatatatgtatataacaaaaaatcacgtaaccgataagcaatatattttctca
ctatttatgtctgttctcagaaggcatacagtgcgtatacgtaatctatgaaattatgtg
ccatgttttaaattcttaatcatcattcttcttaatcataaaaaaagaaaaaaaggattt
ttctcataactacccataatcgcaataaaatacagttcatttttatagtagcttataaat
gaataaataaattaaagaaagagcacaataattctcataatgaattatatgacaatgtta
aatattttattagttaattttcagagtagtttataaataaataaatgaattggaaaaata
gggcattaattcccacaattacgctttatatcacattacctgtcattttcctggactttg
ataaatggctgtttggcttttcaattagcgcctcgccatttcgcccagtgtagccaccag
atgcctgtatatgtgtgtgtgtgtgtgtgcccttatgagtgtgtgtgtccacctggagtt
ggcggattgccaccgagcggtaatgaatttatttcattgctaaacgtcgaacgagatagt
tgtaaaaactcgcgaatcgcttcgaaataatttcatacatttgattcgcgacgccgtcaa
atgtttagtgtaagcacaaaggctactaatcgaagcattaaacgattaacttattgtaaa
cttcgttccggcagagccataagaagatgacggccacgggagagccagaagctcgcgagg
atccctccgtcggcggagcaccagcgaccataaccacaccgacgaccatcatcgctccga
ccccgatcccagtgcccagcgacgtgcccatgcccaattcgaatggcagtggcaatgggg
ctggcaaccacaggagcaccatcgtcatcgagagccagcccaagcggcgggtcagcatta
tatccgatccccccatgatcggcgggaatggtgttctcggcaccggatacgataatctcg
cctacgagcaaaacccgcggcgtaaaatttcacaggtgagtgctgttggctatatcaatt
cattaaccgccggcgattgcgatcattccgcttgttggttgcatcgtaaaaacggatttt
ccatgtactactggccatataatcgcctaatgaaatatatgtgtatatgggcacacgctt
gtgaaccagcgataacttattgttatttaacaaaattaatcgcgatttgtattaccatcg
cagacttccacacattcgcacacggacattggaccggcgcgaaggaagagcatcctgaag
gataccgctccccatgacaacgaaagtgatcgggtctcgactcacagctatggtaagtga
tcttgtccaggatcgcaggatccttgtctagaaaaccagtttgtcagcggcaggattgtt
ttaatctaataccaaataagtaactatgtggctataagctatatatttgtggaatactta
gatatttcaaaaatatttcttatatagtctgcgacgtatattgtctacacctcacttctc
acgtgtgctgagcattttcgctactaacacgtttcaaaaactcaatcataggcgtctcaa
tgaagcttagagttcttctgcaaacgtgctaaactgtgatttagacaagtgtattatata
tattataaatacaccatataaataaatattcaacaaagtatttccgaccattggcgccaa
ttatatataatagcacttatttaaacacacgtagagtacatgatatgtatttttcccaaa
tttgataggaagtttcctatcacttcggcgcttcattttcacggtcccattgaaatttca
acctgaattaaccagttggaaaaaaatgcaaatatatcaagttgaagcggttgtttgatc
ggcggctaccgctccgatgtctacctcattttccagtcaacattatcaattagcgagccg
ggggaagtgggctctgccaaatcaaaatattgttgcgtaggtcttgcctttgacgcattc
ccctttcgatataataatgcccatagttatcacctaattagagatccctgctgactgcga
agataatatacagtttgaggtcttgcaaactgagtactaggtgctggcgcacccagaccc
aatggcttgcatcactcattggaaccttcttctctcgcagaaaactatcgacagaatgcg
ctggacgtgctcaatgcgaagtacaatggccaccagatgggtcaaaacggaggcggcagc
agcaatggcggtgccaactacgtcgaggagtcctggatgtacaacttctgcctcaagtgc
cgcggcgaggagccatccgcgtcctgggagccgcccttctggcagaagatattcccctac
ccgctgtgtcccacatttaggacggtatcgcgcctaatttccattattctgattggtaag
tgtttaaatatcttaaagttataattgtattaactattttcttaataataggagtcctta
tctgggtcaccgcctttgtgatcatcggcgactcggctgcccctggtgggcagctctttg
gcctggtcgttcttactgtggccgccaatttcggaggctatctgatatcgctgaccacct
tgccacgtctcattggcatgctcctggtgggcatactcttccaggtgagctccacatatt
tttatttcatatcatcccttaacaatcactgtttacagaatgtaggctgggccgacattg
atggtgacttctccaaggtgacggctcatctgcgcaaattcgcgcttaccataatcctga
ctcgagctggactcgaaatggagccggaggccttcaagaaggtgtacaagacgatcctga
agctgggtatcataccgtggtgcgtggaggcggtggtgatggccgtgatgtcgcattttc
tgctggatctgccctggatttgggccttcctgctgggctcgatcattgccgcagtgtcac
cggccgtggtggtgccctgcctgttccggctgcggaccaagggctatggcgtggccaagg
gtattcccacactggtggtggccgtagccggagtggacgatgccctatcggtggccatat
ttggcataatcagcacggtgatgttctccgacaagggactcgcctaccagatcgctcagg
caccggtttgcatcttgggcggtctgggctttggcgtcgtttggggctcgctggcccgca
tcttcccggagaagggggacgcgtatgtggtgccattgcggacgctgctgctcttcaccg
gcggactgatggccatttatgggagcgaggaactgggattcgaaggagccggtcccctgg
ctgtggtcttttcggccttcgtttcgaatctgttctggtg
