# Supplementary material for: SMCis: An Effective Algorithm for Discovery of Cis-Regulatory Modules
Source: PLoS One. 2016 Sep 16;11(9):e0162968. doi: 10.1371/journal.pone.0162968 (PMC5026350; doi:10.1371/journal.pone.0162968)
Supplement: S1 Datasets — (ZIP) [file pone.0162968.s001.zip › dataset/Drosophila/ftz/dpse_ftz.fa]

>2:19671738..19711737 (reverse complemented)
ttctgttgtggcaaccctcgtcacagttttctgtgctgcggtttgtttgtttgtctgtcg
ctcctcataatttttatgagtgttctttcaattgttttccaaactcaaagccaatcatcc
gacgatcctcacactgcaagcggccatttctgcgataatttatggtgtgttatgtaatgg
ttgttggtcagagatatatgtattatcagagtggtagtggtcctggtcctggtcaaggac
aactcaattgtgtaatattttatggtttttggctactgtttttaggggcagattattgtc
gtttaagtgtagttgggttcagattctgacagcggggagtaattaatggagtgtggacag
cgaagagacctcaaggataactatttcagaagactggatccatgtagtagatgtttcaat
tgattgacttaaagatcccagaaaggggatccctgaaccctgaagttctctaggaatact
cttaatcaaagcttgcatgcaaggacaaccctcaagggtctacttctttcttgacttttg
ctcctttcaacaaccttcaaagtgtcccagcacatattgtacaaattctgtttctggcat
ttccccttcaaaatacttagatcaacgactctttgcagctctgagaagtttgcgtgtttg
cgattttgatttataaatatgaataagtcacgatgaaatatcatcgggacagaggcagag
ggatacgatggactcgtatgatgaatgtctcctccaggcgcaggccaaatgcggaacaga
atgataatgggcataaataacgagtgccacaatgcagaagacactcgaactttggacata
ccagtcggcctcctcctcatatggccaattagctagatggaaaactgggagtgggacaga
gagagtgggtccgggtctgggtctgggtctggttatgggactgcaaactgtctctctgtt
gtgcccacattatgcaatcgtggcagccactctttgatcttggcccacccctggcgacgg
gcgagggcgagcgcaagggctaggcaaatgaaagtgacctacatcaagtggaatttcttc
cattcagtccacatatgtatgtatccccggcatacactctctcgagtgcccatgcaggga
ctcctctgtctagggaacaggagcagtcggtcggtcattggtgcagctattcggtatctg
gtatctcggttccaggccagtgcgtcgtctggacgtctttaatataatttcggtttcgct
gcttcgcagtcggtcgccccatggcgtcttggccagcatgactccgctgtcccggggaca
ggggccgagacctatgtcttggttgcttcatccctacacacatacaatatacaatctgta
tgtattacgaggggtacgtttgtatatagggatgagtacatagggttatatggtcagatt
agcctctctctatattcgctgcttgttaggcatttttcattcgctgtgacatttcgcctt
tgtgcctcttaattatttcgaaagcggctgcatttcgttttaatgaagtgaaaattcttg
gcgctgataccgcacacgcaacccaatgaaaaattactaaacacacaacgaaagaccaga
aaccaaacccgaaaataaaagggaataagtagcaggaaaatgtatgcgagagactaaatg
gaaattttgtggggcttggtttttgagacaatgaacaatgtttattgatttagaaaatag
aggacaaaaatacagaagaagctactgaaatttggatttaaccgagaggaaaaagtgtcc
ataaagtgctcaagaaatatgaggaaaaattaattactcgtatccgaataaaataaaata
atacatacaaatcaaaaacaaattcaaattcggagtaaacgtagctttaatttgatttca
gagtttcaaatggtttatgtattttcaaaaaaaaatcgatgaaacggtgcaactgattca
cacaacaaaaaaattgcacaaataaaaaaaaaaccataattaaaacaaattaaaagatcc
ttttctaaagtaaacaaacttttaaaatgggatgaaatgcctctaatgaatacattcatt
gtatcccccctttaactcgctctactcacaatttcagttagccgtcggcgttcggcattc
accagataacaagtgagttcttcgaatattcacttcactcgatcactgaatcactgaata
cactttgtatttgtattgagagttgttttcattcgactgcggatcgtctaatgacctcag
agcactggaggatggattaaaggaagagttttggtctgggattcgcaagagttaatccgt
ttgcatcctgctggcaaatgggtttacgagtgtcccttagctgtacctgcacttgtcaca
ggaatgttttggatggcttttagccgtaattggccgcagatttgaacggtttttattgca
cacaccaaacactcaatacacgcggagacaatttgtcacagacgccggccggggcagatg
aggcccattagaagaggcgaacgcgataagtatctgcgagatggctaaagtatctgcgag
aatttcacgccgaatttatgattatccatcagcgcgaatgcgaatgcctctcagacgtca
tcgatgagcgcactgacactgaaaacactctgctgcccatccatcattgtatctaagtgt
atctttgtatcgttgtatcttttgtgtgtgcaagtacaagtttctgtgcagctttgtatc
caagtggacatcggtgtgtcggattgtattaaagttgttccgtgtgttcgatattccggt
gctcgatgtatccgcggctacgtgctcgaagcgtctcacttcgaatgctcgggcatcatt
caaatatccgagcatcaataaaaaacactcacacactcattcactcgctcgctcacgcgc
agccccccgtcccttccccccacccaatgacgacccatccaattgtatctgcgagtacga
gcaagtagggctatagccacatccaagtgcattcatcaagcactcactcgcgtaaaaaaa
gaagagccaaacacacgaaattcgaacacaagtgagtgcgagcgagaaggcagcactgtg
tgtgtcacttgccatctcccttgcaccttctgcgagcatgcatgccgcgctctacctttg
cggacgcggagaacattttcgtatcaaccgccaaaccagaaattcgtagccgcaaaggct
gtgtgcgtgcttgtgtgtgtgcctgtctgtgagttcgaaagagcgggagttcgaataatg
gattctctccgcatttcggtcaaagttcttattgctctcacggacactgtccgtgtgcat
ttcagtctcacgtacatgagagatcgtcaggcgggagttcgaaaaatttcttcactctga
attcttattgctctctcacgtacactgtccgtgtgagatcgattccttaaaacctttaaa
aaaacattcgaaattcgatgtttgggatatctctgagcgcattgccgtaagctgagtttt
ggccaagaattttgggggcccaagaacgacgggggaaaaaaacaaactatttggatgtgc
tctaagctcaaaacaagtgattttaatctttaaaaacacagcgacttaaaacataaaata
ctccacattaaaattaattctgagcttatttttcaatgacttctgataaaaacaccaaac
ttctgtgtgcagggaatgttgctacccaccttacacctcctacacctgcggtttcaacat
ttttgtctgtcaaatgtaagatttgtagaatataagaatgaaggcaataaatgctgcgat
tttttgacagttgagcttttatgaaaaacttctagtagttggaaaattagaacaaactgt
tgcagatgttccttgcagttttgataggactatttgttaattttgaggaagaatttccga
tgattttgactctgagatactgatgatagtataaggattgttaccacattcctgtcagag
cttaaaactgactttggcattactaaaaacgattgtacttgtggcatgggatattccagt
ttatattttcttacctataaatggacgaatttgaaatccaatcgcaggttacttatctgc
tttgaagaatccgttttatatctgccttcacacttcactagatatttcttaatattttca
tataaattgtatttgctttaagcaccgcaccgcacttttaatccaaattattttgagttg
cttgggggattgttttcactttagaatttttggtagaactgggacatcttttaatgggga
gagctggctcccttttagaggaactatcttgtagatttatccgctataagcttatcgagg
ggaccatgaccattgcaccttggttccgatttgccgacgcctaaaagccttcctttccat
gggatacaagactccaagtttcgtgagagggagactcgattcgactcgcgttggggcaaa
actttcgcgtgttgcacgatttttgtggcaagttgaggaccgagcgcgcggcttggcgac
tggagcgttcttggccacgttcgatacacgtttgagtcgtcggaccattcatcggtccac
cagtccacgttcgagtcgattccacagtacgtactctgcgcgtgtgtgtgtgtgtgtgcg
tgtatttcgaacactgtaaatcatctgcctggcaggccatgagtgcgagcaggaggccct
ctgtgtgcgcatgttcgaaaagcagggtgtcccgctctggcccgaaactgactccgcccc
gtgccttgatttatggacagagggtgccaaggcaaccggcctatggcgctgcagagctgg
ctctccgtctgtctcccccgtggaaatggaaaagccaaagaaaacaaaagaagaggaaaa
aacaggtagttggctccagcgctggccagctctcttttgttctttctgctccagattagg
ccgaaatcatcctagattaggatgcgatgcgatgcgtctacccaggcgggtctctcccca
gcccagccccaattccctgcccctgaagcccactccccactccccactttccgactttat
ttgtattcaatcgtggcgctgttcccctaaatcaccgtcacattattatttcgcattatt
attttataaacgtttcgccgccgttccacgttcatttccatttttattggctgccttcga
aactttacacaaaatctgttcgctgctgctcctcctcctgctcccaaccccccctcctgc
agaattgtgtattttgtgactccctttaaaacgagctcgtttgcagttgtctctggattt
aaatttattggctccggtttcggtttctgttcgctgttctccaccgtcttctgtcttctg
tctctgggttcactttggggctcacaagctccaagttccagagcccaagttcaagttctg
atgattcattctgattttgggttaacgattttgatttgtttggctaaatgccttaattaa
aaatcaatttcatatctgctaccaacatttttgtcactgctgaacaaatgtctattgatt
ttcgttgacatttgaatttgaatgaacttgtaaaaggctttgattgggtatgaataccta
tagatattcaatacaaagacacaccccaaaaattcgtttaaattttcaatggggtttcaa
ttaggggatttttgaggttgtttagacttgatttagatatggaaatagctttaaaaatat
cccatctttctaataggtaatctttcacataaccagcatttacatacttataaggaaatt
gtcatcaacccgatatttactcttccgctttgcatcccacttttccagatgtttttcccc
ctgcacaaacacacacatgcatatgtagaacagcctctcctctcttataaaaatatgtaa
aaaaagatatggtatatggtatgggtaaaaatgagaaactaaaaaaagaaatcataagag
agacgcctgcgtgtacttctgtaattggagttgatgttggcgatgccagcgggcagtcag
agtcagactttgggacggactcactcctatgccataccattccggagccatcgagggtcg
gtaccggtgccggtcccctctctccgtctctctgtgcagcagcagcatccaacatgttgc
aggcgatttttcatcatcgttgcatgttgttcctccgctgctgttgcgccacacactcgc
ctcgcacagtttttaatatgaaacaatcagcagcatttgtagtttgtttttactaaaaat
gttataggaattttcaaattaaatgtgggcatagcataggaactatagttgcagcaacag
caggagcagcaacggaactgccactgcaacagtttccaattaaacgatccaagaaaaatg
actcccaacccgagtcccattcccggtcccagtcccgatcccggtctggactcacgacaa
ttcgttaataccttgccatttgagttcttcacgcatccgtaatggaaatgggggaatgct
atgggatggaggatgaaatgaaagatgggagactggagtttcagatgggtataccatgtc
tacgagtagttgataaataccccccatttagggacaacacacacaagtcggagttagttg
ggatagtaagcgatatttggagcaggaacagccaacagaacagaactgctgctacacttg
gcgatgcattgagagatgcacttccattaaaagccaatttaaattaatttccattccctg
ctttttggcagctaccagttttccgtcttttcctcaaccttctctgccctgaaggagacc
agaccctctcctctgtgtctccttctatgtcagtggcagtgtcagtgtcagtccattcac
atttgattatgacaaacgtggctcagctgtcaggcaatgagctacttagtgcaaacaaga
tggctgccagagtggccgagagaggaaacgacaacagctctaagaccgggtgaagtggtg
ctctctgtggcaggaggaggagcggcagcccgggggccggaggtcattaggaggaaacaa
cagctgagcgtaagcgaggaataaaagcaggagattggtaaacacaatttcagagaagtt
ccaacaaatttgcatttaaaaagggattttaaagcttgaaattctataaatatttctgag
gggaaatcagttgaaaatgtgtacaaatttgtaaactacattctattggtataaatccac
tagaacgagtctcctaaaatattcaatcaattttgtatacccataacaaaacttttttcc
acatttaatgaacatttaggctacaattgtcttataaaaaggaacactgaagagtttgga
ccttccatcttccaccaaaacgttatcgaattgatgtttgaatcatgaaagccacaaaat
agcaatctaaaaactgtgcaaatacccgtaatgccgcatctaacgcaggccaaacgccat
tttgattgaatttttatacacatatactcgacactctctatgtatactacaaaggaccat
aaggacacatttgccaggcagccagccagatagcgaagctttttttcgtcgtcctgtgtg
cgaaaagcttcaactgtatattgctctcgctttggccgcagctgctgtgcggaaaggaga
tgtgtataaggatgggaggaaaagggagtggagtgggacggggactgttgcgcatgtcct
gtgccacaagctgcgtacttatgcgatgattaatacgccaggacagcggcagcggcgaaa
gttgctccacctacgaggatggggtcgaccgtcgacaaagcctttaaagatacagtaaga
ggagcatcctttaagtatgaaaattccgaggctagaaatttaaaatggctgaaaacgaga
gacacagctgctcctgctgcacacagacaggcagcccctaggactcgttctcagcaaatc
ctgacagcaatcaatcagattgcaacaaaagatacggagtcgaaaaaaagaatttctata
aatgcctgaatggctgcctggatggatggctggatggaacgtaatggatgaaatggagtg
ctagggctgcctgcctcctcctggctgctgctcttgaaatgctgcgccaaggtcgagctt
cggcattcgggtgtccttccaacaggtcctcgctgccagccagcattgttcgacatgttc
cagttgtagtttttggcaaatgtttgccaatttcttaccctcaactcctttcggtcgggc
tcatttgtgttcattatcgtcctgcggcgcgccgccaacaaaatccttccatcccatcca
tccctttgcccacattatgcgtgtgaacaatgcggggcattcacttgcctcgccggacaa
ctctacatgtgtcttgcctcctacactgccttttccactgactctgactccctaccgccg
gtgctaatcagcgccgctttaattagttcacctcatcaaggccacattaaaggcgcagaa
ggatggcagcggcaatggccatgtgcaggattattcgcaaaaggaataagttggtcacgg
tttgcgtgtggatggaatggaagttagtccggtaaagaaaccccgcaatctacaattgat
tctgtggcgaaaacaggttaaaaacaactggagtggataattttttataattttaagctt
ttatgagctatttcaatagacttattgcttgtaaaaacattttttatccacataaaacct
ttgataaaagatctcactaataaatgtaatacatcctcatagcaatatagaattttcctc
ctcagaaaatacttatctcacaaaatgttgccccaaaaccaaatcagtcctttgcaacaa
attcactggcaacatttactgcatttctctgcaacatgatgcattgcctgcatgtttgtt
gcttaaggacagcagcaagcagtgcacactgcattaccatcatatgtaaggaaactcaag
caaatgggtttgtgtccaggcaaaagtggaaagtgcattttcttctagtcgcaaatgtag
aattgcattttcctgcggaaatgtaaaatataattgcattttccggagggaaaaatatat
tttttacccaatgggaataagaggaatctctttaactgtcaatccaaacaagaatggatg
attatccttcttagtcccttcccattcctaagcacagaggtcgcccttaatgagttttca
aaaccaaacattaaagtgtccaaaatcaaggaaattcctacagaaaacagactttaaaga
gcttcccgttccccccttcggaagctgtcaaatcgaacatcgaccttggccattaatcct
ggcattcatgtcaaatttgtacaattcaaatgtcaattgtgtgtcagcagtagaaagttt
tccgccagcctccgtgagagtcaggttcagaatcggagagaagcaaaaatcaataattcg
aaacgcgtgaatttccattaacaatttgttttggcgccgctcgcattcgaacttgaaacg
tgaatcccgaaacacgaaaagagccttggaacagtttgctaaaaaataaattagaaaatt
cctccacactcgtggggcacatgtgcagaggggtctgtggcgaaaggaaaaccagtgaaa
cttttggcccttccatccatactgaggccatcgacttttctgcttagaattagggttaca
cggggagatggaaagggatgggatgtgaggggaggggatggaatgggtggctggcgccct
gcctaatttgaatacatgcttaaggaaaatgcgtgccactgtgtgctgtgtggagtgtct
gtaaatggaaattctgtgtgcgattcgctcactgactgactgacacatatttgggcatga
tcaaaattaatgacccggcactcatatagacacaggaacacacacacatacggagacacc
tttgggtgcactggaaaatgggtcaaatgggttttttcttgaagtttattttggaagaac
tttggttacggtttggatttttcggatattatctaccaatgaatctttctgtacgaggga
tggctttcttttggtattttagattttggtagatacaaaattgaattgtccagagattat
gtatcattcctacgattaccctcctatccgaaccacagttaacacgacgtatatctgcat
tcactgaataataattcctacaatcaaacagcaggatgactccccgaacaaacccatttt
gatgatcacatctccacccttgggtaaatattatttctgcggattcttttgttgccgcct
gttggcgtcacatgcaatttgcttttatttcgcgttaaacattttctttttgacccgagc
tgtcggttattaaaagtcataattgaatttcttgtaaacagttgttggttggtgaaagat
gtggcccgaacatgcaaaaagccactgaaataagcggtgagcggtggaggacggtggatt
ggtggatccagcctggcgctgaaaatttcgaaagtatgaaaaaagcaattaaaactgaaa
taatgaattctttctttcgctgctgtttgctgccaccgtctcggcgcgaggttcgaggtt
ggagttgaagttggagttgaagttggaggcaaagccaaaacccaagcccaagccccgtgc
ttggttggttgtttcggttcctcagttcttcggcggtgaagggattggcctccagaccct
ggcaggggcccgggccgggaccgggctgattagcatgaggcgtaacagtttttaattgca
gccacatttggctgtgcctcgcaatgtgcaacaacagcaacacttatcttgccatcagaa
agttgaaaaagttattttttggttatttttttaataacaataataaaagttttctgtttt
tctttcgtcggctcacaaatgttttcccatttcggttgtcgcctggtgattaacataaaa
aatatctattttgcatgttgaaaataggatgtggagatgggagaggttatatcacaatag
aaaatagatattagcggggatcttaggttaatagaaaaaccttaaagggaaagccaggga
taaacttcgctaaatataatattgaaatatttgaattaaggaatgagctggtaatcgttt
cgtatctctacaaacctttccaagacgcatctatttagagccaaaaacatagtttatagt
cagtgaataccatttaatagttaacgttctcgcatcgtgctctgctctatatctaattta
aggacaccccatcgggggtgttgactgctcgttgctgcagattgccattatggccctcag
cgttgtcaagttatctacgccgcttgaggcctttgtcgtcgctgccttcgcaggaacagg
gccaaggctctgctgaagaaattgtgacaatttccactgattgcctgggactagaccttg
actgccataaagtcagagatcagacccagttctggtgagcgtttcctataaaaatcctca
taaaaatgctgatgctgctggcggaacaaaaaataaaacatacaaaaaatgtgcctcagt
tctagtttagtttcgagaaattctctgtcttcgccaggggaaaaaatggaaactagaata
cgcgggacaataaaaaaaaaacgaaaaacgaggcgctgtaaaaacgttttagagcgaatc
cgcttttgtgttttggcatatttttgtggccattgttaaaaaattcgagcatttttttgg
gccgcgacgcggctgagtttttattccaaatctctctgccacttggctaggacttgtcct
ggtcgtggtctcgttctctcgtctctggtctcattttccatttaaaatgcacgaaacgca
caaaagtttttcacgaatttatgattttatcgctttacgacaccggtctcggtctcaata
aaactttattaaggctgcttgctgacggttgtctcctgttcctcaactgaactgtctccg
tgctcgagtttcacctccgtcgaccttatttggtagcctcaaaactgtagcagggtcaga
acagggtcagttttcctccgtttcggttcggcgtgggtttggttccgatctgtcctggac
tatggctctgcgaattaagccagtcccaaggccgcgcccggttatgcaagtctatgcaac
gggatgggcttgcataataaaggcaaatatttgtttaactgggaactgctctagttagcc
cattgtccgcattgttgtcgcgcatcacccaggcaccgcccacgagcccacgagccgacg
agggcagggttccgtacaaggagagtcaataaagcacaccttcacctcttgcacaatatt
tcacaacaaactctcaaatccggggattaggcgcaccgtcctcgccgtccacaatggacc
cagggcatcaggcccgacgcggccgtcgtcttttgctctaatttaaattaccaattgctt
tgtcttcggcccatagttcctaaaaactgacctaatttacacttttctttacacgttttc
tcgtgtaagtctttcgtttttatgatcatcctcaaaacggtgggaaagttctgcgaattt
tggtactgtttttgtcagagtttttgaaaaggttttcgagttgcagattcttcaatatgg
aaatgagaaatgggttcggggaaagaaggggaaatagtggaagagatttgtagttttagt
ggaaataactaaaaggaagtactgggcagaaaataattttaagttatttatacgctcaaa
gaaaaatagcataattaaaaagtaaataaaaatacaagcaaagtgaaattaaatagagtt
tactttgattgaaacataaatatataagtaagctattatgaatacgacgaatatttaata
taaaataaaacaatttcaaataaacattatacattaaatgtgtaggatatatattaatta
tagatatataattatttaatttaaatattagttttatttatgtatatattatatatattt
aaatcaaatatattcataataacttccaaataacgaagcaaatctattggtattcaagtg
tttttttctccttaaattccttaatagaaaatttctatacattttaactgtctactcaaa
tattttacaactaggatgggaatattgagattaaggagaacgaaaagttttggatatttt
gatttaaaagttttccatctaaactttccaagctttagttaagatgaaatgaaattatca
ttagtactcccataacaaaattagagcaggatttggatcttaactcgaactcccattaca
attcaatttccgcctccatagacgtgggcgttatctaaagtaaagtatgttttgggtaaa
cagagatgaaaatccgttgccccttactctgtgattcaaatttccacctctgatttccac
ggacgaatcaaggactacctgagggtggcaggacgcgtgtgtctcgcattagaatgatgt
cttgttgacggacaggacagccatggaaagggacaaggacgcagctcgctcgcgcgactc
gacttgagacgactgagtcgactgtttatggatagtaaatgcaccgtgtcatgggtcctt
aaacgtcttaattgcccgcgtatccttcgccagagcagcgcaattggtttccaaggcgga
aatattattggcacatcataaaactataaaacagcccgcagggggccacacacaaatata
tccttcgcgctgccccgttcagccccgtctagtcctggacgatccattgccatcagcgaa
ttcgacgaattgcgatcgtcgcgcgcgcgcgactctgattccccggcgtacgactcgtca
atatcctacgccgaactccacggtgtcctctgtccagatcattgttaatggacactatcc
ttattagctgctgatccctgatcccatgaaggagaatagttatggctatggagtgatccg
tacgtaggacttgcatagaggaaatatttactactgaaaataactttaacgttaacataa
actatgatcagatatgccatttccactaaccgaatcgtgtttaaattcagggaaacttcg
gcacaaaattagtaccccagagttccactaaatctgaaacgattttattaagaaatatct
ttctatgcccttctatagaagtatataaattaatctttgaaaactatataaaaagctata
taaatcattaaatgaagacttatttttcaattacaaaatggcatccatcatcaggaaact
cctcctaccattgggaatccctccaatccctcccgaaatcgaaatacttgtacttatcga
cagacacttgtctctatttccctcaaccgtaattgcgatctaaaaaaccatcaatttgaa
cgagccctgttggatcggctgacacggaaggtgttaacaaggccctcacagagtgtggaa
agtcggagtcggacaattccacaatttatatctcagggccataaacagtccgtacaaagt
caatgcataatttcccatttcattcagcttacgaggtcatcatgggcccaacaatgcgaa
taagtgtgacaggagcaattattgcctgatcctgatgtgatgtcaacacaaataggagaa
gcagcggcagaagcagagtagatgttgcaggcagttgacattgagagctacgagaacaga
acagaagccaaggacgaaggcgacgcgtgacgcattgggaaaatatttgtacaaaaacat
tgaggaaacactgaaaaggggcacacagcgtcagagcagccttgactttgattggtgccg
actatcgactgtcgactgtcgtgactgcccaaggccggaatgtttgaggtgacctcgaga
ggagtcttgtctgggtctgtgggaccagcctcttgaaccaaggtcagtgaaaatgtcctg
cactgtcctgtcctaccattaaacattctcattcgaatgagccatggcaaatgattggca
gccgcgctgagtgagcagtaggagtagccgaaagctgaaaattacttcatcgctgcaggt
ctccaccatctggcagattgattcctcagcagagagagagagggagagagatttaacgac
ttggatctgtgcactttaatggctaaatcaaacaaatcgcataacgcacacggaaaattt
tgaataattcccgaacgtttctcactaattagccgccgattgaggcaatcaaattgattg
cactccaccgaccgatgcccgatgcccgatccatcgatgatgctccaaagaaaacctcac
gctgtgcccccctctctgggcgatactctctcgcgttagacggattgacgctgatactat
atatagagatatatcggaatcgtaggggaatttactcgaacaccactcgaagttgtttgt
tttgtttgttgataatttttctcggccctttaccattttatacgcagcgggcagtcgact
gtttcactctgataatgagtgtcgatctagccgatcaccccactctctgttctgcctctt
ggctgccgcacaattagcatttgggatcgacgtaatgagcaatactatcagacgattccc
accaggaggaggagtgggatcagcagcgacttcaaagacaaacccccagcgtgtgaccat
cggcagatccacacacaacccaaggaaaacaaacaacactttggagtaggagctgaaact
ggagtataccagtggagtatatcttatgtaatgccaaactctggggaatccatttccaag
gggaaatcttttgaagtcccaaatattgatggggtctcaagcagcaggttctgcaattga
taatccaattcaacgaactatacactgctattatagtgtaaactacacgattgtaattgg
gactttggtttagttttagtcacttaggaatgggtaaatatttccgaatagttcctgttt
cctacagcaatttttgtggcagaatcattgtggaaaatgtgtattccgcaactgatttca
atctgcattttggttcagtttatcttctatccactaatgattctggcttgaccaaaagca
gcagctgatgaagctaaatgatgatgatgccggaggagagattgggactgtgaaaatgct
gggatatcgctgggaattaacacactcgcctcctccaggcgcgtgcctggttctaccttc
ccgtgccgtcccgtgcattgatcaataatatctgaccgacccactggctgtgtggctgtc
tgtctgggcgagggctaccctcatggaagtgccaaaaatgtgcaacgccgtctgcggaag
gaaggaaggaaggaggaacagggaaccaggggaccagggagagcgtggtccaggcgcagg
gaccgggacatactgcagccactccgacacaatgggatggtcccgattcactgtcaaggt
aatttattaattcgacaataaaaacgcacgaattcttgggttgagatacgaatccccgcg
ctggggttcggcttcgggcctcgtgcttcgggcttcgggcttggggtgtgttgtggtcgg
acactcgcatgtgggccttacaactcaattaaagttgccttggtcctggtcctgctgcat
ttcttttggcgagtattttatggccatgtgttgggttaggattagggtaagggttaatct
gtgctgttgagcgaatggcagccaatcagccgtaagtgagaaagttaagtggcctccgag
cagtaaaataaatgctcaattaaatttaataaaagttagacacagacttggggggaatag
tgtatgattgatggctaatagaaagactagaacaaatataagatgaataaaatagttgga
gttggaaattcagtgactacaatattgattccttggaatatggatttttgtcgtgtcgtt
gcctagagctcttcattttagagaaatcttggccctctttgtcacaattccattcaagaa
ttaccctctcccactctatatagaacattgcagtgttaaatctactctaaaaccagaaac
caagctcatatccgttaccaatagagcaatcacagaacagtgcgaggagagtgggctgct
cggggtccgattcctctactgtcaaactgaaaaacgccataaattttgtccaacaatgga
agctgtcgcaatgcacatgggggatgggatacagagcgaatacgagtggtggggggttct
attcgcacatgcaccaaaactgcacacatatgtcaggactactactatcggcgatatatc
cagtcccgtcctaggggttggagaacgggggtggctgcctgccacgtaagccgatcagaa
agtcgtgtaaacacaaaaagtaggcgagaattgcttgctggatatctatgggttattgtt
ttttttagcagtcaatttagttgagcggcttttgggtcgacttgcgagggctatgcaaat
acaagtgcttcaaaatgggaggagaggagtgcgatgcggagggagaggcagttccggcac
ttgcttggccacgagagcaaacaaaaagcgcaaacacgcgacccctgaccaagaagcacg
cgcaatcctcatccgcagtcctggcgtaaggataaacgtaatgttatccttttggcagcc
cattccaggacgaggcccgaggaatcgatgccgaatcgatgcgtggattccgagaacaac
tggcatcagcttcccggttcagagctccgcgctatggaaaaaatccagagaaatttttac
gaagggccagaacgaaccataaatcgggtctaagggaaaaagcccattgttcggacagag
tttcagcaacacggtttacagttcctttttatgtctttatgattattgcaattagagaga
ggaatgcgaaagcagcatcagcagcagccgccgtcccgctcgcccacccatccatccatc
ctcatctgcctcatctacctatcgacggctgtaattacgagacaaggtcctgcgcacgac
aagcgtctcaaggctctcaaggctggaaccgatcggatctctggaggggaaatgctctct
cggctgtcggctctcgtctctcggtccggataagtttttgaacgcttcgcgatgataatg
ggcgcgatgggtaggtaataagcagcacagcaggtaggctcctcagcggataacttgcac
tcccgaacggataaactctgctctgtactgctacccctctgtcgcagccataaacgccgg
caaggacacggcccagtgaggccgaggccggggaggggtagttctcgggcccagcatgtg
tcaaagtgtcatgcgcagggatatttatgcgctatgacgacgagcgtgtgccgggcatca
gtggaagctgagttcagttcagtttgctatattaggcaggatctgtggcaggagtagctc
attcgcaaacgcatcagcgtcgcgcacacatcgcactctctcagagcagaagaaccagaa
cagagtccaccagccatggccaccaccaacagtcagagccactattacgctgataacatg
tacaacatgtatcaccatcacaccgcccacagcctgccgcccacgtactatgacaacagc
tactaccagagtgccacacagagtactgccagccagtggcagccatcgccagccagctat
cagagcaactacggagcagcctatggagtccaggagagctactcggacagttgctactac
gcccagagcagctacagtcccatagatgccacagttccacagattccagcggtgccagcg
atgcctgagcccatccttgccgcctctcccgtgaagacgcggaagcgcaaggccgaagat
gctgccgctgtcattgccgccgtcgaggagcgacccagcacactccgtgctctgctgacg
aatcccgtgaagaagctgaagtacacccccgactacttctacaccaccttcgagacggtg
aagaagagcccggccacagtgccagcgcagattaaggccagctccagtcccgctcccagc
tacgagcaggagtacgtggcagcacccactcccagcgcctccgaggatgtcgactatctc
gatgtctactcgccacagtcccaaaagaatcacaagaatggcgaatatgtggcgggcaca
ccaccaccactagcctctacaccagccacgcccacgtccatagtggagggcatcagcacg
ccaccccaatcgcccggagtcaagtccgccacggcatcgaatgtcagtcatgagatcaat
catcgaattgtgacagctgccaatagcggagtcgccgccgaattcaattggtcgcacata
gaagagagcctcgcatcaggtaggcatcgttccaagcacattttagcacaatccatcccc
cattgaatcgtctaatgaatcgttgactaaccaaattttcatcttttttgtatccttcag
attgcaaagactcgaaacgcactcgccagacctacacccgctaccagaccttggagctgg
agaaggagttccacttcaatcggtacatcacgcggcggcgtcgcgtcgacattgccaatg
ccttgagcctgagcgagcgacagatcaagatctggttccagaaccgacgcatgaagtcca
agaaggatcgcactctggagggctcacccgagcactgcagcacgtcctatggtgctctgc
tggcacctctagaaaccgccaccgccacctccgccgccgtagtccagccgcagtcgatgc
cctaccatgccaccgctccgtatcccgcttatttgtccagcagccaacaatttggtcacg
gacacggccagggctatggcctgtccctcaatgattacccgcagcagcagcagcagtatg
agcagcagtacgtcacaccgcaatatcatcaacagacccagcagcagtgcagtgtcagtg
cctaccagcaccaccaacagcaggagctgaccgcctccaaccgggcccaggcccagggcc
tgtaccatcacctgccctaggcgacccacaagacgcacacacacacacacacacatctat
ctatctgccacagagcggaacagagtcgcacacacaagcacttctctcgaccatttgccg
gtgacacgcaaatgccgaagccgagaccgaagctgcaaccgcgctgcaaggcagcgacac
agcgcgcacacagaggagagcgcactccctacggtgcccatcattcgggcccaggacgag
tgcgctgtgcgcctgcgcggggcaggggcagggatactgatgactgcagaggctccttgc
cgggctgctgcgagccgaacccagtggctggccatgatgggttctcagcgatcgattatc
tgcggccaaacacacaaccaaccgatgataatgattcaagatcttggagactgacacaca
cacacacatgttttcttttaagcgaaagtgcttttctgtacagtagtatactcctagttg
tagatttaagtcccttagcaatattaatatttatttaaatatatatttttcggaaataat
cgaatttacaagagaacaaaacaaacactttgaatttttattacaatgaaagggtcaagg
gaacatagaccatggagcatggggctcaagaatgctatcgcttatggtaaaagaaaatcc
gaaaattcccgaaaccaaagatggtatattaccaaaaatattatagttagagatatacga
ttgaggaagaaaactcaccgaattgatatctgtggattctattatcatttcacctacaaa
agtaggaaatacaaccaaagatatacatcgctacggataaacagataaattcatttcgag
ttctatgtcctctctgactttgatcacatcctcgtttgatccttgcaaccccccaacaaa
ttctatgcccaataaataccaaaaacaaacgcttcgatttaagcacgaatcgtgcaaatt
cgagcagctgcattttcttgctcgagcatcgccccttccatggtcttttagattttctat
aaaattcactctttttggctagaggaaaatgtcacattttggtcgggaaaacggggtcta
tctaccaccgcatcccccccggtacgaccggcagcccttcgctgtttgcccatctattga
agtgagacattgattggtcatttttcattgcacacccatgacagttatgggtaacgcaac
ggagagtcagatacacatacaaagaaagaggcagaggcacagtcaaaggagccatgtgca
cgcgcattttcctggggcatcatttatacgactcattagataagagtggacagtgtggca
caggatagaggccagcgcagggaaacaccatctgtgggttctgtctttggctaaagttag
gtgcgaaatggatttcgattgagtttaaataaatttgttgagagggttgtgaacttttat
ctgaggtagaggggaatacagctatgagttaagactttaaacctctatttttattcttaa
tatcataattcgcgatatcagaatcgtgttagccttttcctacacaactgtagcccctct
tttaaatatatgaaaatcctaaatgaatttccaatgaatttccaagtcaaaggcttcttc
tttccttcaaaagcctttcccactaatctctggtcactgctaactctatacctacatctc
tagctaacattaagcaagaatatttctcacaaaggactttacgatatttctaagagtaaa
ttttcctttcgttaagagtcaaaaatgtttcctgtaaaggagtagtaaaagatttacgtg
taaattgcgaaagagttacgttaactcttctaacgtccttccgcgaatcgaagccttttc
gaccgttttttatcctttttattcgcatttcgctttattggaaagtggaaggacgctctc
aacccgcaggcgaggcagtgattcgcggaaagtgtctttgtgggcggaatcgtctgcaga
cggggaatgagtcaaggctgcaaagtcaatcctttagcgtaatcctttaaatagccaaaa
tatagcccgcctttgtcaacacagtccacacagagccgaactctctccctctcgcagaat
tcgcattcgcgaataggcgttctattgtgtccacttagccggacacggtacctgcctcct
taacccggcccatacccctacccttgccctttggcctcaaccataacgatcgtaaactta
tcctttcccaaacacgagcagagctactcagatacttctggtatatgtacctccttaagc
tggcgaaggagttacaaagtcataaaaacaaaacacctttgtccgcgctgcattgtcggt
tggcgaattatcctttctgtcgccgctgccgtatccttaatccgcaccatgtttatagcc
attcgggagagagacagaaatatagagagattcgcaaattgctcttcgaccaaggccctg
gcccagacgaaaggggaagggaacggcatagaagggtatagcagggctgaaacagggctt
cggcttcgtaagcctttagctggaagggattacattacattatccttatgttaaagataa
acacgggagaacttaagccaaaacattggattaaagcgtgatattcgaattaacttgaat
tcgcaggagacctgaaggaagtttccatcctttgacgctgaatatggagggtctggaagg
actaactgccacttctagacatcgaatcgagaacgtttaataaagtttcctctgggaatg
atattttattcctgtcataacataaccactgatgaaaatataatcataatgatacccatc
ggaaatcggcaagtcatcatagaggtcagcacttctgttgtcgccgcgccctttgttgtg
atgtagccacttctggctatatatttatggcgctcaaaaagcaattaattgtgacccaaa
tcaacagtttccgaatggctggcagcagcaccaccaccacacgggccctgatctaatagc
ccggcaaatgccaccgatctccatcgaccaagacgtggcgcatcgagcattgggctattg
ctatgatacgccaagatatggtatgtggctcgatatgctggatgagttatggcgccacag
cggtcagatgtcgcctctaaatgccttatttctatgcataaaccttgctgttggttgtac
tttccatgaaccccgatgaaatcagcgccaaaacataacctgatcatctactagtggcgg
ctagatcagtgctgggtcgaaccgaaccctgccccgaccagaggttaacatcaatatgtt
aatgtgcctccgacaccgccaccgccaccgccgccactgagaaccaccgaaaaggcatcc
catactataccatcctcatgtgaggctgtggggatttatgagtccagcgaatgctttatg
gcgtgtcgctttgactaatttatctgcaaaaggcgacggcgctggccacgaattttattg
ttaatttatgattaagctgattatgcctgaatcgggtttgttttcttttttttttggtat
ctgggtctcttggctttcgtatactcgtatcttttttttcagtaaggtctaacaaaggga
accgaattattgccaatcccaaaaaatataatactaaaaataaccaagccaatcgatttc
ttgtatgcaaattatgttatatttttatctgaattaaggagctgctaaatctcgtcttgg
ttttcgctaatcaactcttaaatctcttcagagacttgttttgataatcaactcacttga
aaatctcttgaaatctagaaggaaatatgtaaattgtatcttgaagatacaatgttttga
attattgtttttgcgggacaagcagctaatgaaaaaatatacatttcgttattctgaaaa
tgagagcgaaatgcgaaagaatctgtggtcggtttggtttaaatgggccgtaaatgataa
ttttaatttttaatcaaacatatgtacggccagaacggaacagaggagacccgaccgcag
cgacagagccagaaggaacggcatccactgcggaattttgtgtcaaagagaccgccaaaa
accgccatgtgaggaggaggcatccacggacgacacacaaaacgttgcaccgctcgacgt
agcacatcttgagtggcgtggctctatgtgctgctgcttctgccaccgcatctgccactg
cactgtactgctgtgttcacggtcatgggatagccatacttgctgcaaagagtatctcat
gattccaatattgtatttatggattaagtttaaaattgggagcactctgaacattcactg
agtcagactcatgcatctttctccactgatgatgcaggaggctgcgtccttttggaaaat
ttctgctttgtttatatgaaacgaagaaaagttccttaatgtcattttaagcgaactctt
ctggaaactcctgaaaactattcaaatctcattggaaaatgatcttgaaaggtccaaatt
ctcaaaaattgagattttcttgaatgtagatttatctacacgagcctgtagatgtgttac
atgcttactacattcctgtataaaattctacacatattttacactcagtttacatggcaa
agaacacaaccaaaagcagtgcgtggatggccagcaagaaagcagttcaggcactgcttg
acagccgttgcgcctaagaccaaatgttgctggcagaggccttgttgctcaacattcatc
cgtgctctgagatatttgcatagatacatcacaggaaaaccgaaaatataatcgagaaaa
ataatcagagaataaaaactgcgattaataggcgaataaaaatacctcgaaactttcaca
ccttaaatttttccaatcgcaatggttacgttacgaataaaacaatttatattaattaat
tcaattcgcaagacgtcgctgatgatgatgatggtgcatatttgtatccattagctagat
ctaagctttgatacaaacttagatatttcatatacatatgtgtgtcttggctctgttatt
cttttgtaatcagatttcatatcagtttccctactttgttctcctaattacagaccatga
atgagtcttcacagtcccagacaatgcagggcacacttggaagagtacctatatacccaa
gaagatacatatgtacatatgtatgtgtggtaaacttcaaagatatccgacattttgttg
tctgttgcttgagtcgtgagcgtgaaccggcaaaagttttgtacggcgcctatctacagt
tgttcctcaattatagttttgtatagcggacgagagcggtcttgtcgccctttcccgttg
gagttgaagttggagttccttctttccctttgagtgccgtacaaatatggcgcaagtaaa
caaaaatatctggaagatacaattatacgcacgcaattcgtcaatcagaacgacattttt
cttttatttgcgcgccggtcattaagagaaccccagcccccagtgtcgtaccccaacaac
agactgagaatgggcaaacgaatgaacgagtaataaaagtgccgcaaggcagcgttttct
tgcaaccttccatgttttgtttgtttctttttttgggtctggggcaattattgtttgtgt
ttggggcccgtagctgcagttctgggggtttccttgagcaattatacgagtagttctgat
agattaagttgctctctctttctcagactgcgtgttctctctctctctctctctctgcat
cgtttcattgtcaagagagtcgtacaaaaggtaaactaattaattgattaatggccgcga
tcacacgctttatcacgcaaattaatattattcaatttaaaactgacttaaagtcgtttt
caccacaactaagagttgtcgcactataatggcgcccatttgtttctgccccagagacag
agatgaagagagagagagagcacgacagagagagagagagagagagagaaaccaaaacag
tcagcaagatccttttgagatctttatcgtctccggtctccggtctccggtctccgccga
ccatcgatagtcagtcgctgtgccatgggcatgggcagggcctggatccaagccgatggg
atccgatccgatcccccgaatgaatcagttgccgcttgtcacatgcgaccaggccgccag
ataatgccaatggatcgcataactcaaatctgcctttcggggctctctgcccggagtggt
cgctgctctcgggcgcacatgagacccacacaattaattgagctgttaaatgtaagtctc
gaagaaatgaaagggaaaaattaaaattgacatcccaattaatatttggctcgtttgcat
gtcgctgcggcgcaggtccacagaatacttggaacacatttacgggttctacaggtttct
ccttcaagaaatggccgaagatatcgtatcgatttcaatcagttaggtgtggatatttca
atttctttttcaaattacagaatgtatctttttggggtatttaaaatggtttacggggaa
gaagcttcgaaatggaactattctgatctataaactgatattaaaatggttcccattgaa
attactcaactgccctcaactacaaaaagagaaataaaaccaattagatgatggtattcc
ttcatagattaatacattttaattacacgcttcggttggtggtttctcctcgggcctggc
ctgctctgcgatatggattggttccacgcaacgtaacgtttcgggaatcaaatatgttgt
ataatgaaaacttcaacgccgctgaggagggtacggctctgacggaatgctgtctagggc
agtcgtcatcgtagtcatccaccaagatggtaggcatttaaaaggcaatgcatacacgca
caacactcgcacacacacaacgacaggcacaggcacagacacacgcacacacacagatac
ggcgagtgagtccaagagtatccttttcgcttctttcactggctttggcctcccttcagg
ggcgtagtacatgataaatgtcgacgaattcgtcaatgtcaaaatcagactgttacaaag
cagcaacggcgtcccgtccacaatgttgcaaagcagggaatggcagcagcagggacgaga
gaacggagaccgggaccgggagcgggagcgagagcaggagcgacaacgggagcggaaaat
gagaatgcgtccaggatgcgagcaggagcatctcacatcacaaataacaataaccagaga
gggatagagatagacagagccctgcgcctcactggaccgaatcccatttcaatacgacga
accgttcaatattcacttaataatttagcaacacttcccttttggccaaaaaccaatcca
gagagacagtttccgtgtgcagtccatgcaaattccaaatgcaaaatcatcgagcggaaa
ttatgttgactaattgtgggacattaatcccgtctcctggcctcattccctcctcaagga
atatgagccgtcgtgtgtgagtgtggaagacaagggaactggctagaattgaatttgata
tgctccattggcaccttatcccctgactcgggataaagtaattaaatgagtcgctgggtg
ctgctgcagcagtaaaagtattctgttagtgccaggaattcgatctgcaaaaggtggcag
tgggagtggcagttggggtagaagattcagcgaaagttcgtatataattacttttatttt
aagctaaaaacggtttatgtgttgcacttgttttacagctacagcccttgataatacaaa
taatataatataagctctttaaaaatctctacataagtatcgaagtacatttcgttattg
aacaaacaccattcgcaaataaacacaaaaaagtaaaacattttgccgtagacagggtcc
tgtgtgtcctgtccagtcctgtccattggtgagtattttgacaaattgcccgattggaca
ttgaaacattttatctgccatgtcgtcgatggggccaatgggcgtagcaagaggctggga
tgagggttctgtgggtggtatgcggcatgtggcatgggggtgatgggctctgggctatgc
gttgggtcagtgcgtggcattttggtcatttatatggacactcgtcctttttcattgcca
gttggtgtctctcctgtagctttctctctctctctccttctcgcttctccactatccctg
tctctgtctgtacacatgtgtgtgacgggggctgaagccccatccagctccgaagcgaac
cagaacccaaccagaagggccgccttcgggagcacatcatggcgaatgacagattagcaa
agtcccaatggacatttgtaaccgaactgcagaatgccggccactcgtgtgggcggcggc
ggcggcggtcgaaagaggagctcgagggttggattggagtgtaatttaaatggcctgtcc
tgtccggctaccagaacgcagcattgttgaccgcttcccaccttcgggggggaactccct
gagtccctggagacgggacgccgttctcggctggacgcttcttatcggccgtgattactt
tctaatccgtggcagcatcaggagcggtccaagcgttgacacaaacaaatgaccaaaagg
caggagttgccagcctgtagcctggagttggaccagaaccaggaacaggagcagcagacg
gagctggagtcggagtcggaatgacagggcacatcaaacgggtcagagtgaaaggtatta
attgctatcgccatcgaccaggtaggctggaccatgaccaggactagtccattctgtatt
ttgtggtgggtgagagtgtttttaatgtgaaagcaatttcagcaaatctctcgtcaaacg
aaacagccgcctttcttcctcttggctgtccaggcaggtcctcctgcggctggcaggtac
tcctcgtcctcgtcctcgtacatgtggaaattctttagttattatgaccaaagtggccat
aattattttgatgttgctttgtaattagtgttcgatcagccaccaccaccctgtgagagt
gaatgaggtctggagaaatggagggagaaatgggaaaatgggaaaaagggaaagtgaaaa
atggcattttatgcgtggctgcctcaacagggaaattacgcacttactccgcattctcgt
actttgggctgttgttaatcgaaaagtgaaattcgtttggaaaaaactaattgcagccca
ttcgctgcaatgcaacaaaatggctaccacaaatggattggccgaatgacgaggagggaa
gtggcaacaaattgttacatgctggagatgatctatgtggaaaatggaggaggtttcaca
gaagctttagtttcgaattacaatcagctagagaaggcatttggattggaggaggtgctc
catttactagccaaaaccatccttaatgctgtccaggctcagggctatagggtatccaaa
gccaccgtgttcttttgccatttgaatgcgtaactctgtcaggcatttgaataatggccg
caactcccgttgacgagcacaacaaatttcattgcaacgtctcatactatcaatgtcggc
aatatgtcaaatataacagcagcagtggcagctggggcagcaggggcagcaggggcagca
gggcatggttgcatgaggcagacagcgggagtggcagccacgtgatgccaaaataaaatg
agagatgcagaggctgcgccaaaacgttgcacaggcacgggcacaggcaccgggagaggc
accggcagaggggcataaaaattcattttgaaaacttctcctcccaatgccctgccccga
tggcgctcccgcatgtgaagcagaaattaataatgacgccaacagcgacgacggcgcgac
gaggctatacggctatatatctagatgatgtcgactgggggcagagaggcttcagactag
agatgacagcgtgatgggatgatccaccgaatggagcagagaataacccagcaaagatgt
ctgttaacagtctctcgtgataaggctcgtgtcacgcggccatcttctgggcagatccca
ttgcaattgcagacatcaaagaccccagagcccagaggccagaggcccaacatcgttttt
gctgtgccagcctcttgccattggcttgtttgagtgacagatcgttctgctcgaaacttt
gaagtggcaggaaccccgtgagatgtctgaggcaaccgtttaagatataattaactcgga
atttgtacacacacgaaaattggcaacgaataaacttgaatcaatattcagaacaaaaca
aatgacaaacacggtttcccattatgtgagaattgtgttaacagagaaataaagaaataa
ataaatcgccgaatcaaacaagaactttgtccactgacaagccactcaactcattgacat
tgaatagaaagagacccgcagcccagggcaggggccccagaaacacaaattagattaatt
tgggcaatttgaagtttcgttgtaatgagttttggtcactcatttgggctcttggctctg
acatgtttcccccattctcgttcgcttttgttgtcttcatttcgagggtcggcgattttc
ttatccagtttttcggctttcctccatcattattgacaattgtgcgtgtgagtgtgtgtg
gggccccaaaagaaaagaaaactcaaacacaaacttttattcatcttagaattataatat
tctgtaccattccccccaccgaatggggtttgttgttgcttatttatttgactgcccgaa
atgttgaagttgcccattttttgagtgtgccggggcgacatcagttccgcattcacagat
tccgactctgcgactccgttgcagttgcatctccccagaggacaggaggggagggtggcg
ttgggggggtgaacatgtttcttattatttttcgctgattaatcgattgtcggctgcgtg
tcgctggctctccctgccgccatatgtcatccccagtggctgctgcagcgtgattcagac
acttgtcactggaaaaatgtaaacacgaaatgcatttatgtacagaaatgtaaaaaacgt
atctgagcaaaatgcaaatatctcgcctctgtatctgtgtgtgcactttgggtgtgtgtg
tgtgtgtgtgtgtgagcggggaggtgggtggcgggtggctgcaaataaaaaatcgtttga
catgaagcgtttcagttgagagacctgctaggatttggagagccattgcataagagaatg
ttgaatattttaatcttatagatgtgagcagaaaccagatacaaatgcatctccaagata
gaaaagtgttcttctaagctgggcaatacttttttaattaataatagtagtaatatctga
gtaatacaaaatgttctaaaggatacgaatgcttctgaggcttaaagagcagatctaact
tacaaatatgtaattgcatatctttgggaatgtatatcaagcgtgaaacccttgaaattt
atataaaaattgctctaaaaataaaccctaataaaatgttacatactgtaggtcccattt
tgttccattatatactattttcgtggcttctgttttgtggtggctgtacgcagcccagag
gccagaggccgaagcttgaaattggaaaatgaaagcgaaatcttgcgcaattcccaaatg
ctacatttttaccaaaagtcgaggcccagcgccatcatcccagctcggattgggttgcct
ctgccctgcgcattgttttcccagtgccctggccgctgtccccgtccccgtcccagtccc
tgtctccggctcaggctgtttccctgcgggctctgggctgctccgttctccgttcccccc
cttggtttcagatcccggctgccgctgctgctgctgctggctcggtctgggctgcttttg
atgatgatggcatttcctttggtagttgcgtacgtcatagattaatgacagcaattcatc
aaaatcactcgatggacatgacgaacagccgaaaattcaggagaagaaactgggtccagc
agccctaaagaggaacagagagggagatatacgtccagggcagcagtttttgtatttttt
cttgtagatttttttgcgttccagcttctggagtttgctgtgaatttttatcagcaacca
ccaccacaaaaaataaaagaaaagaagagtaagctaatattggggattacttaaagccat
ctgctctaaagaggcatatcggagaagaaacactctctggagatacttttcttatcgatt
cagattcggaggcgtcaaagtgcatccatcgccttcgccggggtgcagagactcaatgat
taatcaattgccggaagagatggcaaactcacggcaaggtccaatgacaacgtttctatg
aatagaaagaactcttcacatagaggaacacacttacatttaccaaccagaagatcgttc
gccgtaccacttagcatgaatccggcattagtgtggatgccacttgagcagggggcaaga
gtacgggtatggggatgcatgccacgttcaattaacaacaaaagtgtgactgtgacacac
ctcggggcacagtgcacacacacacacacacctctcctcttcgcctgccccatctggggt
ctgtgagtttttattcaagactcttgtctggcattatcggcaactgattaataaccattg
tctcagggccctctcgcggcacattcccaaagtatgtgctcgtgttctcccctctcttcg
ggggagcccagggcgaagatcttgttccgaattatgtattttgtcttgttctgtgagagg
tgtctcggtttcgattgtttcctgagcatcattcctgaaaataaatgagagagatattca
tatttttggcttgcttataaactatttttaccaggcttcgatatcaatcaaaagaaagag
catttgttctgctgagattcctggctgtctgcttgtaatacaatcctttgagtacaatat
aattgttttttaagtgccgcacaaattacttaatcacgtttcgctgtagctcttggaaaa
gccctgggcctaagactactcagactccgccctgccttggggactgctggggtcctggtc
ctggcgattattcgtcttttttgtttgataaatgtttttatcaccgcatcgagttcattc
attgccggcagcgcttaatctgaatgccatcgtcaactgatggcagcgcattagtttgcc
acgggctgccaagggcgctgggggttgggggttggggggttggggatctttgtgggcttt
gcctggcggaagtttcattacagttcgccctgaaaggaaatgaatgccggcccggaacag
caacagcaacagcagcccctctccaccatggactgcctcccgttggaggcgctgaaatcg
atgcgtatcttgaaggatgatttgcggcgaaaactttcagttgaaaactttttgaaaacc
ataaaataattaacacttgattattattcggggagctctttcaacatcgctgtcgctgcc
gaagtttcgccaaactttttgccttaagtgtcaacatgggtgacatcgatttaatttcct
ccctgcccccgcccaccgccccccgcccgaaactatttcgttgcaatctaaaaaccgatt
tagacttttgtcgctgtcagcagcagcagcagcggcggcagaggggattgcgtggaagat
gcaaattgttgcagtggcatgcagatgaatgcaaatgttaatttatcaaatttcaacact
cttaacggcgttgtccctgctttcctttgttctttctaataaacttaagtgcaagttgca
tgccccgcgaccaaagggaagccaagacaaaagacaaaacaaaagcaacaagaataaaaa
attaatgtcaaacaaaagaaaatccaccattattatgtgccacgcacacacaaatggaaa
taaaaggaaaagccacgcagtccgtcggtcgactttgtgtttcctcgagggggggtttga
gaagttctagaatggagtacagtaacggctgttaaagatggagaagagcaagagtagaag
gtgtataatattttattcaaatagctcttaggcggcctcctttccgagaggagcatttta
cttgaatttagttcatattcgaagagcttaaattctttcactatccctttagaatcgaat
tctcaacttgaactattacacgttctcccatttatatcccaacagatggacttctcatcc
aataatggtttctcctcgataatatttgtacctttgcctcatggtttctcttctcataac
tctttaaacgccccaaagagccaggacaaagcgtgaaaaattcagcttttcatccccggc
agggaaattcttttcgggaaaccatagttctgttctgtactgttcttcctttctctcttt
ttttggctgtggagaaacaagggtgacatgatggacagacgtcgacgtttttcatcagcg
ctcgtcatcttgtgtcatcgtcagaccgggactgggacttcgacttcgactctgagccat
gccacgccacgcacaattgtgcgtatggctgccactgccactgccacttccctggccgcc
attctgtctttgtggcactgtggcagtggcagtgccaggggcaggggcaggggcactggt
ggtgcggtgcctgagtggttgttgctccgagggctgcgatggtggtgcgtatttttgtgt
cacattccaatctatatcaatcttgtgttcgcaatgacggatgacatttgtcaatgtcag
acattttcgttttccatttgagcctctaatggcagacaggcacaggagcacacacacaca
gacacaggacagggcatggcatggcacacaggaacaggagcagagaactcgagcagggtc
cctgggtgccagccttaaagtcacagccttgccacttgctaaagccaggacccacaccca
ctcccactcccacgcccaatgcccaacgccccctttcgacgaacgcatgagtttgacgaa
tctgatgtcaaatattttcgttgtttccctcatttttttatgaaaagcattttcggggaa
ttagaattggcttctgcttctcccctcggcaaacagggaactttttggggtggaagctcc
acccaaccctcggcagcgtgttagtgtttgcccagaatctgggtggcaggaatcagtaaa
tgtgtttgcactaagtgttttcgattcacaaatatttgcattcttgtcgggcaatgattt
ggggtaagcctggaagagatggaggggtcctaggggagattttattgaaagggagtgata
ttagagagtgttttgagagagtgtgggagagtcacttactattgtagaagaaggatttag
tttcaaagaaaacccctaagccgtcttccataaggatgctaaataccttgaccatccctc
cacccattctcctggatcattccccaagcgtttatccaatccaaaatctatattacacat
cacctcttgaaagggattgactaatcattaatcacttggctaaatgtttaattcttcaga
ggaccacaggacggggtccatgtcaaaacaaacactcgacatcattcaacattaagtaat
gataagaccagaaacctgcgtgtttccctgacctctatggaacaccggactataaaatat
gatgagggaatgaaacaatgatcatcggctctcgaggaaggaggaggactcgagagtaaa
caggaaccacccgcaaatcaacggcacagaggcgacaaaacagcaaactgtccaaaaccg
aaaacagaaccaagagaccaagaccataaccagaaccagaactgaaaaggaaccgccgtt
ttgttgaacatcattaataacaaaatacaacgagagagaaagagagagactgggaatcgt
tttgggattaatgaatgctcacgagaacgagagatgcccctccagagatgtgctaaacgc
acgtccagccccagtccaagtccaagtccaagtcccaaggatcctgctgctagaggcgga
aattaatgaacttttgttgaaacgcatgccccgaaattcaaaccgaaataaaaacaaaga
agcccaaaatgcataaacaattgaaaaagtgtgatgattggatggaatgggaatgaagtc
gagtggaggcatcgaagctggaggccgtgctgtctgccttgttagagacactgtgtatcc
tttagcagcactctagtagactttatgtcgacgttgcgttttgttagatcgattcgagtg
ggcaggaggaggctttgatgattgatgaagccccaatgttaatttcacacccagcagata
tcgcatacaaatcgaattaaagaccccaaagcccacaaagcccacaaacgattgttaatt
aatttccaccaaatattgataaatgactcgtggcaatgcaaatttacactcaaagaaaat
acagaagagaaggcactggcagaagagttttctccgggtgtagtctctaggtggctctcg
gctctccagatcccaaaacgaaccataaatagatccgtggtccgtgtgataaatgatgtg
ccgaagaacggcttcaagtgacggtggcaattatgcgaggagccaactgaggcccaaatg
acaggtcgattgagttaacgttaacgctaaacgctaacgcctgctgcccccgtccgaggg
ccctctgctgaggaggaggaggaggatgtggattggtaggagtggctgcactctctggct
accagctaattttagtggctatttctgtatgggagcctgcagaccgaccgccgaccgccg
atcgccgcacgatcgatcgccaatcattaataatccattggaacaaggtcttcctccgcc
agctgcccagctcttaggtcttttgtggagcagagcagagctgagcagagcacgagtgtg
ccaccagggccaaacaggtgtgccttgatgggcctctcctgtctctcctgctgctccgcg
ctgtctctctgctggggctttcagagaaaatcgatcatcgtcacgccgctgccagagtcg
attaaagtgagcgaattttcattaccagaattcatttattttttgttgtgcagagaaaaa
ttataattaaatatcccgttgattggctttaaggctttcaattttgtaagagccacagaa
aaatatacagacagaccacacagaaaattggtagcagagatttttaatagagggggaaaa
gctaatacaaattcaatctataacttacaggagccacagaagatgccagaaccagaggca
gaactagagccgccgccgattgtgtcaacagtgaaatggaaactgatctacgactgtccg
cacatcccattcgcatctgtcgctgacgatgaggatgaggatgaggaggactctgcctgg
gactccgcaaagtcaaacgccataaatcactcactccacacaaaaggataaagtcaaaac
acaaaacaaacagacacccatccatccatccatccatccatccttccacccacgcggcga
aaggatgtgggctgtgcgtatgcaaagtgaagttttatgacggtcattgcctggcgattg
acattttgaaggacatcatcgactacctacggcaaggattacaaaggattgccgaacaat
tgtatggccaatatttgcatatccattcgatacgccattccgacatgccaaggacacgct
caatggttaaagaaaagagtcctgggtgaaaagtcagcagagaaagggccagaagggtgt
ctaaggttaagggtagggaaaagagagcatttctctatgcattgttctgctgcaattgaa
ggacatgtgttgaataaggggaaatttcagctgaattctgtgcgtccccgaacccctctt
caaagatccactgccattcgccggatgggagactcttggccttcgtgccgcctgaaattg
ttgcacatttgcataattattgtaattatcaataaatattcattagtgcgaggcagatgc
ttaaatttaattcgcttttaattagccccataataattacactctctgagccatcagcca
gcaacaagttggttgcattgcacgagtacggggtcataatggatactttttttttggcat
ataatggggtatattccatgatactttgtacttatttaagatactctgactttattgaat
aattgatactaaaagaggaggccatgaatcactcgttgagatatatttctatttactgat
ttcctaacatgaaaaatctgttttcaaatgctccaaatgttctgtccgaaccagtagcct
ttgttttaggccaccaactgcatattgaatgatgttcccttggctctctgaccaagactt
gacctttatttaaatcatttcttaccccaaaaattctgtaattaaaatttaagccgagag
ggagaaccagaaggagcatcgcaatcagaatcagccattgacctcacgcagctgagaagg
aaaaaaggtttttccgaatcatttgagggccatggagcgagggagaatgcaggcgataaa
tttcctacctgtcaatggatgagtatgagcgctaccttaatggcatccgagagataaacc
gacatttgctgccctttgattttgtgcattgggtgccggtgaaagacctttcctttccaa
aatggctgaccgaccagaaaagaaagcagaactcgaacaaaaccgaaatattcaatgttc
aatttcaatgttttttcatactcgtacacttgctgcagctccacttaaaaggctgttttc
tataataacatgaattatttaacgaaaaaataaaaattactcgatgagcggagtatcaga
gcccccaaaacacgcactaaatggggcacaggaagtgttgtgtgagtgaagtaaagtctg
gggcaccagtctggggtctgcgatctgtggtatggggtaatggctgtgtcaacagggcgg
cccctggccaatggagccacggacccggacctggcaatgaagtcattaaaatttcaccct
tattatggcttttaaagtgattgcaaaatgagaagcagcagcagcagcagtactgggtat
gaaatgtcttcattaagcatgcatcaaatttacgattaagtaaaaagtgcacgcacattt
tccttgtgaaataatcaactggcccaggccatggctcctctctctctctcactctctgtg
tggaaggtgcaaggaagcaatttcctgtaattgccaccattcttgttaatcacactccat
actggtggaggcagaaggtacatccagtagccgccacagtgaggcatccaagtgcaacag
gcacaatcgtttttctgtttttgcggctgccttctaaatacgcgatgaaatatttatgag
atgcacaccatctccatacagtccgtactccactgaggttgaggttatcttctctactcc
tggagccatccataattgaggtcctgtctgctgtctggtgtctgggctccagggaaactt
ccgctttgcgcgccacaaatcgatcactttagcaactcttaataatatgccattaggctt
cacttcatcacaaaggaaattaatttttttgcacagaaattattcaaattgtttttggga
tttttgccagcaaacttaatgcctctacttttaccacaatttagctaaagccaaagctgg
caaagaggatcatctgggcgccatatttggcgcacaaaagcgtcgccattaattactcca
atcaaatgaggactttttctttttcttctccattggggtttcagctggatttggtctgtg
gctaatctctggctctctctctggtactctatccccgtaatttgccacaattaacgactg
atcagcaattaaagttgcattaccacagagacagagacacgactcttaatcggcacctgg
cggtacggcggtacggcggatcagcggatgatgccgcaaa
