# Supplementary material for: SMCis: An Effective Algorithm for Discovery of Cis-Regulatory Modules
Source: PLoS One. 2016 Sep 16;11(9):e0162968. doi: 10.1371/journal.pone.0162968 (PMC5026350; doi:10.1371/journal.pone.0162968)
Supplement: S1 Datasets — (ZIP) [file pone.0162968.s001.zip › dataset/Drosophila/ftz/dsec_ftz.txt]

>scaffold_6:2761323..2801322
ctaacgatgtcatagtttaatacaaatttattaattataagtaaacaaatttaccagagg
aacgtgctagagtattaactattcattttataccattcttgctatagtcaaatttattga
ctttctctccagatgcatttttgaaaccccaactagagccatcttcgatttactgttcaa
ttttgagcaaattaaaaaatccaaaaactctgagaggggaagacaagcagaagccataaa
ttaaacgagttcgaaaattgttttccaaatagtttaaaacggcgctgaggcgacaagcgg
ttcaattggtgttaattaaatccatgaataataaaaaacgcaggcgaattttgcgggcaa
cgaaagagacagggaagagaagaggagaagagaaagagaggagggacagacgttgtctta
gattggcgatcgtcggtcgagctcataagaaacccataaattatggcaattcttcgggat
cgaactcagcgacattttggactcgggcaacagagttttcttttgttcctcctttgttat
ataaacacttttaatatgcctccaaatgggagtgaaatttctcttttgccccgatactta
aaccgcagaacgaatttccttttcccgtcttcagcgttttcatttcacattgccacaggt
aggatcagaccctatctaaactacagaggagggtaggagtcagccagagtgagagtaaat
aaacagcaattgagttgcacatgcgtctgccgatgccataaatcaattggggaaatattt
ccgggcgacagctgaaaagggttttctttcccggccctcattcaagacattgacggtatg
ttcgactcttctatgccaactttttgtgagcaagccgctgagcatctgcccaattaagat
gattaacttttgaataatcaatagatgtcgttgggattagcatatgagcttattataaaa
aggattttcatttgagaaatgccagaagtgaaaaattaaaaaaaggcaacttaggagcat
ttaaaatgagaagcatgtaaagtatagtgcacaattgtttacgactaataatttcgttat
taaaactttccgattgtattgagtattgagtgcaactaaacaatcttttgtactttatcc
agatgcttagccacttttacaagttctactcacatctactcatctagtttcaagcgtatc
caaatccgttttggcctaaagactctcctaaccaactatcgtggaaccgtcattcattcc
ttagcactccgtcatcgtcatcatctacgtcaccggccctaaggccatcttaattatggg
gcgaacaaagcgcccaaagcagttatttctcctacgaatgtcaccgagctgtttgtcgtc
accattacggattttgtacccaaacgagccctggccataaatcataatttttagcatttg
ttgtcaacaggggcgtagcttgtgtgcatgtaaacacgccgctctagaacctcaatctgc
ggtacgcacgagttcaactcttaaaaaaaaagaacaacaaaaagataaataaaaggtatt
tgcgcacgcgcagtcacactcattggcaacacttgttgtcccgctcacgctacccatgcg
gtggctcgcgaggaagcgagagggccagacactgtgtgcggacccattaaaaagtcataa
aaatttgtaagcacctcataaaaatagtcataaatattattcctcttcatctttttgtgt
cttttttctcactccccaaacatgcatcttcttctgccgtggcaaccctcgtcacagttg
ctgtttgtggtttgtttgtttgtttgtcatggctctcataatttttatgagttctccaat
tgttttcccaactcaaaaccaatcatcgattgcgatcctcgctgcaagcggccatttgtg
gttcagcttgtcatctcctcgcctctccactgcgataatttatgatcttttgcgcaatgg
tcgagtctgaattatccttacagtagtcctgtttctggtcaaggatatctcaattgagta
atgtatcatggtcttgccactgtttatgggtaatccttggccaacttaatttgtagtcat
atttttggaaagcagttctgtcggacatctattaggataaatttaggtagaggggcgggg
cttcaagatttattataacaagtattagttgtatttgctcgctgcattcatgagaagtaa
aatagtttggttcaatacattcatttcaagtctaaacaaatggcattaaatatatgctgt
tccaatctcttttctatttattatttgtctggaggtttagtgtcttttcattttgttact
ctagtctgccatttttgcggccaatagatcaacgactctagcacaaattttcagcttgcg
tgcttgcgattttgatttataaatatgaacgagtatattcgaaatatttgaggggggtgt
caggaagagccggggttaggccatgatgaatgtctccgacaggcgcagggcaaataaatt
acagcgctgctgaagacactcgtagaactttggactggcctcttccctccaattagccgt
atagactgcaattcggagtggaattgttactgggcctgcaactgtctcagtgttgtgccc
acattatgcaatcgatgcagccagctctccagctctctttgatcttggcccaccctcggc
gagatgggcgaatgaaagtgacctacatcaagtggaatttcatccacttacgactagagc
acatgtgggatgccatgccgggatgtggaatactggccaggagcatcgtctttactcggt
cattggcaaagtcccatgaagttccagcccagtgcgtcttcttttattttacataatttc
aggttcgccccatggcgtcttggccagcatgagttcgagttccccgtatagtagccaagc
ctatatcgtgggcatttcttcatccctatccctacttgggcttggtatataacgctatgt
gtctggattaaccttctatatgcggagcttgttaggcatttttcattcgctgtgacattt
cgcctttgtgcctcttaattatttcaaaagcggctgcatttcgctttaatgaagtgaaaa
ttccttgcgttgataccgcacacgcaaccttatgaaaaattgcttcaacagaatacagaa
acaaagcccagatatagggaaatatataaaatgtagtttcgggtttcggttactaagtat
gaaaatatttttcattgatttttttaagaactgattgcttttaagaatatttaattgagg
tataaaagcaatttaaaattttttattttatttgaaaacgaactattgttagtattatta
cttcaataaaaaatctaatttcaatgaaattcgaagacaatcattaaaaccatgcttaaa
aataaaatctaaggtggtaaaaatatttttacttaaaaaaatatgtacatacgaacaaaa
cacttttttgttgttaaattattatttcataaataaaatcgtatcaaaatgttaagaaaa
aatataataaaatcgttttaaaccaaatattgctacataagtttttaacacataaaaaaa
aaaacaccaaaaatacaaaacaaaaactgacaacgtataaatatcctttccatgactgtt
ttcacctgttcgaaagcgcctaaaatattttctgcctttaaactcgtttactcacaattt
tagttagccgacggcgttcacctccgttgaagtgagtttgtttcacttgtgctgagtgcg
gtaatcaacgtgcacaattacaaaggtacaattgtcacaaccagccggatatctgggaaa
ttaatccgatggcatcctgagggcaaactggctagacttttgcgttctacctgcaggtga
atgttttggatggttctaatgggtaattggccgcaaagggctaagcgacggatttggacg
gcttttggtatcacaaacacacacgcacacgagcaatttgtcacagatcacgataagtat
tttcgctatggccgagtatctaagtatctgcgcgaatttcacgccgaatttatgactgtc
catcagcgccagcatcgatgcaagcactttgcagtccatccatctttcgataaaatcgaa
cagtattcgagggtctttacacgcggaacagctgagtgttggattgtttgagctgtttga
gctttttttattttgtgtttttttttttttgttattccggtgtatccgcggatacgtgct
cgaagcgccaatgtctcactttgactgctcgggcataattcaaatttctgagcatcaata
aaaaacacagatacgccagcgctctggctcactcacactgctccatttcccccgtccaat
tgtatctgcgagtacgagcaagtagggctatatgactatacggctacatatcgtcgtcca
agtgcagcgttcattattcgaaaagtgtgcgagagagacaacgggcattgcgccgctccg
ccgtctcgctcgctctcaggcatgtactgaaactacctttgcggacgcggagaacgtttc
gaatcaaccgccaaaccagaaattcgttcccacaaattgtatcgctgtgtgtgtgtgagt
tcgaaagagcagcagttcgaaaaacacctctctcgcgtgtttcgaacaagttcttattga
gagagatcgttattcgggagttcgaaaatcatgtttcgaactgcgactaaagtcttattg
ttctcaccgacactgtccgtgtgagatcgatttcggcggaccaaatcataaacattcgaa
ctccgtacttttgggctagttgggataaaatcaagaggactcattttgggccttcgcaaa
agtaaaaacagtctctgaagattatatatatatatatattttatttaaatgtgcagttag
tttatataacattttgaggtattgaaaagatgtaaaatgatacgatttttttctgaactt
gttaaacaaaaatatatacataaaatatataaatatataatctatattgattttattata
attgaccccttgtcatgttttctatttttttgggggtaaaatatatctttgaattatgaa
aatgaagtttaaatgaagacaactgaaacgcatgttaatgtgactctaaaatcatcattc
ttctaaaaaacatataacagtgcggttttaattcggaatgatttgagtttcaagaaataa
aaatcaatatctcaaaaagaagtttataaaggttaaaaggaaccatttggagtaccattt
aattttcttcttagatccagagcttagtttttctacgtttgctattttcttacctttatg
tggacgatttggggaaatccaatcagaagctacgaacaagtcgttgaaatttaataagtt
ttcttagccagcacttcactgtatattttttattttcgtattaattgtatttgcctttag
cactgcactttgatatcttagttatttgcgataatgagcactttgagaaattatttcagg
tgggtaggtaattccgctcctacgtaaaggagttagtcggtagagtatccgctatgggga
gaccatggcaccttgccgtcgccaaagagctttccatggaatcgcaagactgactttcga
gcggaaacttcgcggattgctacgcgtacgaacacgagaacgtgtatctgtttcttttta
tgtgtgcagaagaccgagcgcgctgcttggcgactgaagtgcgccacgttcgattcacgt
ttgagccataaaaaccgacaaaacgaccctctagtgcgttgcctttgtgtgcgtttcgaa
cactgtaaatcatttgaggacccggccagcgagtgcgagagagaggacggacagtgcgca
ttttcgaaaatcgtgctgtcccacttgcacccacggcagactccgcccccagccttgatt
tatgcgccgagggtgccacggcaaccggcctatggcgctccagcttttccctcgctttgg
ggaaaagcgcgctcccgtgaaaagcgagaaatacgagaaaagcgagaaaaaaaacaggta
gttggcagccactccaggacacatctgcccccggttcacgctccagattaggccgaaatc
atcctatattaggcgtctcccccactttatttgtattcaatcgtggcactgttccgctaa
atcaccgccacattattatttcgcattattattttataaacgttccgctccgccccgcgt
tcatttccatttttattggcctggcaaaatgcaaagtctcctgctgaagcttaagttatt
cctcctttaaaacgagctcgttggcagttgtctctgaatttaaatttatcggtctgtttc
ggggctgcggatcgggttctctttgggccgtagccaagttcaagttcccatgattcattc
agcatcggggcttaacgattttgatttgtttggctaaatgccttaattaaaagtcgattt
catgtttgctaccaacaatccagcaacacattcagagctaaacaaacatatggtttgatt
tcggcgtcatttgaatttgaattcaattgattagtttgtctcgaagttttaaaggttgat
tagctatttttatcaaaaaaatgagttgctggttaagacacacccaaggaagattttgaa
tgagattattgtttagatttttatttttggattcaaatgtttatgttgcgaaaccacaaa
catacctttatgcaaatgcacataaatggcataggtcatactagtatgttcgtaatatat
gtaaaaagcaaaagtttgttttattaaattgtgagcagtgcctaactatttctagtgagt
gtcttaaaaatatatgtatgtgatactttacggttactttccaagccaagaaacttaaat
cggcaatttcggcgaatataagtttacaaaaaaaaaaaaaacaaattttaaacatacgta
tttcggagtttatagcttaggtttctgaaccaatgcgatttgttcttcttataggaaaga
gtcgtatatttttgccatatgttttccgctgtgtttttgaaacacacatgtcagctcttt
atggttagcccgcatcatccacaaagcatataaaatatagaaaaaaacaaaagatggaaa
ataaatgaaaaactaaaaaaagaaatcataagagagacgcctgcgtgtacttctgtaatt
ggagttgatgttggcgatgccagcgggcagccagagccagactttcgtaccccaatccat
agcatagcataccatcctctcggatcccattccattctagatccatggagggtccccagc
agcatccaacatgttgcaggcgatttttcatcatcgcttgcatgttgcctccgattgtaa
atgttgcccctcgcacacactcgctcaatttttaatatgaaacaatcagcagagtttgta
gtttgtttttagttaaaacagcgcgtaacgcgaagttggaatttttaaattaaatctgaa
catagaaaagcacgaagaaaaattttgtaacttttgtaagtcacttatataaacttatag
aaatcaatgtaacatctttaaaactcaatttgtgacagttttttatatttacttttccaa
acttcaaaatatttattaaaacaaatattttcagtttctatatttgaataacaagatagg
ctaaaattaattttagtgtgattttgcctcagtgcatcaacggaactgcaaaagcaacag
tttccaattaaacgatccaagaaaaatgaatacccctccccgaaccaaactcacgacaat
tcgttaataccttgccatttgagttcttcacgcatccgtaatggaaatggggattctcga
aattggttgtaggatgggtagtccgtgtctacgagtagttgataaataccctccatttgg
gggcaagcacaagtcggtgttagtcgggatataagctgtatctggagcggagcaaactcc
tacagaaccaactgcacttggcgatgcattgagagatgcatttacattaaaggccaattt
aaattaatttcctctctctgctttttggcagctaccagttttcagtcctcggtcctcaga
gcccctgtgtcagtgtcagtccattcacatttgattatgacaaacgttgctcagctgtca
ggcgagctacttagttgaacaagatggctggccaagttgttaggggtggaggaggacttc
ttggtcttgagactgggtaagtggttctgcggagaagggccttggaggtcattaggagga
gacaacagctgagcttaagcgatgagccagggcaggaggcactggtgtacacgaaagaag
cagtaaggcacgagattatgactatgtgatctttacgcgcatattttaaaatgtgttatg
tagcttttatgtaatgcgtgtaaaatggctttaatcagctttaaaaggaactcaatataa
atatttaccacctgattcattcatataacaactattgacatcaactttgttaaagtcata
tgacaactattaacatcaactctgttaaagttataatccccaaatgtacacataccccag
aataatatattttatgcaaagtaatacacttacctaaaacgatacatgagataattattc
aacagcttgcaattaaaagtgcttgggctttttcaagactgtatgagaatatatcttgag
gtcactatattacttaaactgcaatttaatgcaacatgtaacatacactattgtatacat
catgattatacattcaatttatacaaaatggaagtgctaaagcattaaatctgatcttta
aagattccattttcaatatttccaagccattctgtgaatgcataaataaatcaacaaaaa
acagtaaaaacaatacagcatccgacgtcgtgcaaacgccattttgattgaatttttatt
cgcatacacacatcccccgaaatacatatacaaggaacatcaggacacatcgccagccag
ccagataaccaagctttttccgcagtgggaaaagctttaactgtatattgctctcgcttt
ggcagcagctgctgcaggacgagatgattttcggaggggggaaagtgggagaatgggact
cggggaaggggtcgaggattgttgcgcatgtctttagccacaagctgcgtacttgtgcaa
tgattaattctccaggacagcggcgaaagttgccacgaacctataagtaactttaaagta
tccttaaagtgaaaactaagtagtgaaatatttaaaatggccggcaagggatggagtgca
gctgctcattctcaagcagcccctaggattcgttcccagctaaaatcctgacagcaatca
atcagatcgcaacaaaagatacatagtcagaaaaaaagagaaggaacctaaaaattcaat
aaattcccgactggctgctcttgaaatactgcgccaaggtcgaactctcagctgaatgtc
cttctaacaggtttttggcattgttcaacatgtagtttagcagtttttagcaaatgcttg
ccaatttcttagccgaaactcctttcgcccgattttaattcggttttcgaagccagggct
catttgtgttcattatcgtcctgcggcgcgccgccaacggaatccttctattgcagttcc
ctagcttcatccttattcatccacactatgcgtgtgaacaatgcgggcgttcacttgtac
acaggactaagctacatgtgtctctattgtgtccttttgctctacttttggcctcctgcc
gtcgctaatcagcgtcgctttaattagtccacctcatcaaggccacattaaagggaaaga
aggattgcagcagagtttggaataagcaaatgagacagtttcgtcacggtttcaagaaac
tcaaccttcgtctgaactgcggaaatgattcgaactaaaacaattttgcatctgtcatgt
tatcaaatcctttaatggtttaaatatttatttcttacttacttaatactataccaggcg
tttttaagccaaaaaaaaaattaattattaattttaataaagtcttttaattttactata
taatacttcaacatcaatgttgatttgaagctatttgcttacagaatatagagtaatgcg
aaaattgtggagttatttcaggaaaaatgatttcttgaaaactaaatatcgaacacaata
tttttttaaagaatatcttaaccatgttgcgaagtattgcaacattacattgcatttgca
acattgcctgcaatgtatctgaaacagtgttgctgtaaggaccgctgcaagcagtgcatc
ctgctctgcgctaccatagttatagaggggtgggtttgtgtccagggcagacaaatacat
gtggtttcgcaaaatctagtttgtagaatgtaaacaataatttgttctaatctgattaac
tctattttcaccgatctaactggaaatatatatccgtgcattgcttccagcctcctgttc
acaggtgccgctattttgtaatgaagtacgtagcgttttcccggcaaaaccattaaagta
cgatataaatttgaaacaaatgccaactccaaacatatttaaatgtttcaagggggcgga
attccccatctgagctgtcaaaatcgaacaccgaccttggccattaatcgtcccattcat
gtcaaatttggacaattcgaatgtcaatggagaaagttttcagccagcctccgacgcgtc
agcagaaaaatcaataattccgaacgcgtgaatttccattaacaatttgcttgggcgaac
ttgaaacgtgaagcacacaaaacacgaaaagccttgaaccgacgctacaaaataaattag
aaaattcctccgcacccgccgacacatgtgcacgagaacccagtgaagttttccacctcc
attgccgtggagctgaggcaatcgactccgctgctcagaattagggttttcatggggtgt
ggaagacaaaatctgtgagcggggcaggttggcgccttgccttatttgagtacatgcagg
aggaggattttcagtgtgtctgaaaatggaaattctgtgtgcgattcgctaactgactga
ctgacacatatttgggcatgatcaaaattaatgacccagcactcatataggcccataaac
tcgagcacggagacaccttggcacacacactagcctgatgcaacatacgcactgaatatg
ggtcaatggaagtatggctcacgttttttcagtgaatctagtttctgaaacgtaagtttt
cttcaaatgtaaaattaactagtcttgtttctattacaattccgttttacaagctacata
taataattgtgcacaaagtaataacttaaactgaattttgacgtatgtatcccagtcttt
ctaaaaaggaagaattataagaaatagcgccaagagctctttagttaagttcttttgcaa
tgaacattacaactttaatgcatcactctcattgtatattgcatataattgtatgtatgt
aaacggtttggttatggttgtgggaaaacaacgacctaagtaagcttctctgcatcacaa
agctcaataattcctgaaatcagcatgaaaggtgggattgcagacagccccaaaagcaaa
ccacccaacgatcgtatctgcaccgcccatgtgcaaatatcatttcgcggactcttttgc
agccgtttagcgtcacatgcaatttgccatcattccgagctaaacgctctttttgacccg
agctgtcggttattaaaagtcataattgaatttcttgtaaacagttgttggttgtgaaag
atgtggcccgaacatgcaaaatcgcagaaatacggggctgaagggtataggatggggaat
ccggcctggcgctgaaatttcgaaagtatgaaaaaagcaattaaaactgaaataatgaat
tctttctttcgccagtctctggcatgtttctcgttcgaggttggagttgaattcggagtc
ggagttggctggttggctgccttgctggtgaagggattggccttcgtttcacccatctcc
gccagaaaatttcccgggctgattagcatgaggcgtaacagtttttaattgcagccacat
tttgccgagacccgaatgtgcagcaacaaaagcctggcaacacataatgatagcaatact
tatcttgccatcagaaagttgaaaaagtttaagcactttttaaattttttgtaacaacca
ccaatccttctatgcgacagctttccctcttctgtgagttcctcagttgtttttggctgt
attgatatattttatttcccttaaaagattgttaaaagaaaacgcctaatatccataatg
attttgatacgatacattgcattttattgtaattttgtgtgcccaaagacaattttacaa
tctctctgaaccgttagaaaataaaaaaagtattcttaaaaacatgaaagctgtcttacg
agtttcttaaatgacaatatgtcttttaagcatatgcatgtagtacacatttaaaaatga
ttggtaacaatttttgatggttttattggtgatattattatttgattaagtacaactttc
tagcttttatagttcccgagatcacagcgttcttactgaccatgacggccatggccagaa
cgaattggctagtaatcccgatgcagaatatatatacgcttccttccttagatatatact
tttcaatgaatgtataaaacccttttattctatgaggaacgggagtaattgttggaaatg
ttcatacactactcccacttactgcagttcaacaaatgattacttgacttgattttctag
tcaaaatgtttaattaaaatcccccggtcattatttcctgctctacatctaatataggcc
tcctatcgggtgttgactgtccgtagctgtacttccattatcatcctagggttgtcaagt
tatctacgccgcttgaggccattgtcgatgtcttcgctggaactgctacaaaaaattgtg
acaatttacactgatctctggaacctggtccacagacccgtccttgactgccataaagtc
agttccgctaaaaatcgtcaaaaaatactcccgtgaactagaaaaaataaagcacacaaa
aaatgtgcctcagttctagtttggtttcgagaaattctctgttcgctcggagggaaaaaa
tggaaactagaatacgcgggacaataaaaaaaacgacgcgctgtaaaaacgttttagacc
gaattcacttttgtgtttagcgcattctcgtcattgttaaaaaaatcgagcatttttttg
ggtcgcgacacaattttttgccgtagtgtctccaggattcctctagatcctggcctcgtt
ctcagaccctggcctcgttttccatttaaaatgcgcgacgcacaaaagtttttacacgaa
tttatgattttatcgctttacgaccggaggtcctaataaaactttattgaggctgccggc
ggtcgtaggagttctgctcgagtttcttaccgtagtaggcctcctttggtagcctcaaaa
ctcaaaactgtagcagggccaggttcctcgggataagcgcgtatcctgcgaattaagcca
gtccaaggacgcgccggattatgcaagtttatgcaacgtatgggtttgcataatagaggt
aaatgtttgtttaactgggaactgctctagttagcattgtcctggtggcattgttcctgc
cctcaccccggtaccgcccacgagccgggaagacagtcaataaaacgtcaccttcacctc
ttacacaatatttcacaacgttattgcaaatctggggattaggaacaattccggcgttct
caaaaggttttgtgcatcatgcccttccgcagtcgccgtttgctctaatttaaatcacca
ttctgcattgttttggaatgtttcctaaaaactgacctaatttacgccacatacttttcg
ttacaagtctttcgtttttatgacctaaacatggtgaaagtttccgcgaattcaaacatt
tttatgatgttatgattttttgaatagatattgcgaattccgaaatcgggaaatggaaat
atgcttcgcggaagaagtcggatcagactgattaaaatagcaataggaaagtagttggtt
actttcataacttaaattgatttagagtgtaattttagattttaattgaaaacaattttt
ttttaacaaatagtaactaagaacatttttttttagtttttcttataattgtattttttt
gcaaaaaataaattaacaaaaccaatatttccgctgtacaagcaatccaaaacacgataa
tataatattttatctctcttccaaaaaagttactatgaaatattgatttaagggattaat
tattattaattatgttatattactatatatgtatatatatgcaatgcttattattcaatc
aaagagaaaaacttgccctgcaatactttgttgtgtttttagttttttgattatcttttt
aatttattttactttatttatgttaacttaagaaataatcttaatttataatatagttat
aaacaatttttcaatggttttttccagacaaaatgtcttttacgtttggagtctgacatc
ttaatccttttcctaaccattactgccattacagttcaatttcttgcgagacgggggcgt
tggctgaaggaaagtctgttttgggtaaacagagcgaaaatcccttccaccgccaccgcc
cacgaaccagccatttccacctctgatttctctgatttccacggacgaatcaaggcctac
ctgggaagggaagacgcgtgtgtctcgcattagactgatgttctgttgaaggacgcgact
ggaaatgcttggccgaatcgaggacgaggctcgcgcgactcgacttggaccgacttgagt
cgtctgtttatggatagtaaatgcaccgtgtcatgggtccttaagcgtcttaattgcccg
cgtatccttcgccgagaagcagcgcaattggtttccaaggcggaaatattattggcacat
cataaaactataaaacaggccgcagggggcctccttcctccttccttcgctttcctgtcc
agttcagttgagttcttcacctcggattgcgagctctgagattcaaactgagaccatcca
atgccatcagcgaattcgccgaattccgagcagcgcgcgcgacttcgatgccccggcgta
cgactcgtcagcggaatcgcattgacagcctacgtcgaactccccggagacctccgttcc
gatcattgttaatggacgttatccttattagctgttgatgtcccacgatgtcgaatagct
acgggacatatctgccctgcaaaggaaaatatatgcttatgcgtaccccatcttgggcat
taagatgtgattcagttgttgttcatcttcaataaattgtagattaaagttatgtgaatt
ttgtgatttccgttttaaaaaaatcactttgcattttataggccaaattgtataatctcc
taaattttcttttaaattattaaaaaccttcgagcctggttaaataaacacagaataaac
aaagtttaaaaacattatttatcaatagattttaagtgatgacactctgacattttgcaa
aaagccatcaatcttagctcagttggagcgtccgtaacagaaggtgttaacgaggtccta
gctgagatttgaacagttcgaaattattatctaggggccattagcagtactattgcgatg
catagtttacatttcattcagcttacgggtcatcattgctattttaaagcggcagaacaa
ttcgaataagtgtgacaggagccattacagcctgatcctgatgtcttcgatgtcaacaca
acagtgctcaagacatcgcaggcaattcagggatatgtaggacgcacaggacctcgaaca
gaagccaaggacacaggcgacgcgtgacgcattgggaaaatatttgtacaaaacattgag
gaaatctgaaaagcagcacagcgtctcggcatccttgactttgattggtgccgatccaag
gacgaaacgctatatccacccattgagatgacctccggaggagtcgtcggtgggcctccg
atcgaaggtcactcagaaatgcatcctgtctagctttctcttcagtctaaagtgaatttt
ggaaactgaagattacttcatttatctagacatctggcaaattcatcaaaatgatttccc
cagcgcagacttaacgactcgatccgatctgcgtgcagtttgatggttaactcaaacaaa
tcccataacgcaaacgaaattttgaataattctcgagcatcgctactaattagccgccga
ttgaggcaatcaaattaattgcctgcgatccgaaccaaagaaaacctcacgctgggatcc
ccgaacccaccttagaccgattgacgctgatactatatatagacggtgtatcggaatagt
cggggaatttacaccaatctcgagtttgtttgttttgtttgttgataatttttctcggcc
ctttactattttattcccagcgggtcgtcgcctgtttcactctgataatgagagtgatat
actcgatggtttttatcaccccttccccatttacgtggtattcggtatataatgagaaaa
ccgccggaggagataaccagcaacttcaaaggaaactggccccagcgtgtgatcatcgta
ctttttctcaagctaggaaaacaaacaattcccgagaccaactgacactggagtatccta
ttgggataacttatgtaatgccccactggctggcaggtgctgcattggcccatttctaat
aggcttttgaagttttaaatattaatcggctgcaggcagcaggataaccataaccaatcg
ataggccaataaaaaacaataccccattatctgtgtaaacaaaatgtaaaaagtcagctt
ttccattattggcaggtgctgtattgggccatttataaaaatcctttgaagcttgaaata
ttaatgtgttgcaatcagaagaatggtaacccaataaaaagataattataaacttataaa
aatgttaaaatggtttgaattgctttaactactacaatatgtatatatatatataatgct
tatattatgagcataatttaatcagataacgttttatatggcgacaactcaataattaat
aatgattgtggataatagtatacaactttttggcaagaaatgacagcttagtttcctaat
gatcttggtcactttggattcgcttgacccacggcagctgataacgctgctccgggaaaa
ataacgatgagattgactgcaactgcagccggaatatatctgagggctgggaattaacac
attggcctcctccaggcgcgtgcctgtttcaccttcccgtgcatttatcaaaagtctgcc
ggaccgacccaccgaaccgtcggctgtctagctctatacgagtagatgggtatctggctg
gtaacccctgtggaagtgcaaaaatgtgcaacggcgtcagcgaaagaacggcaggaaaga
tggtaggaatcggggaggggttcgaactccaaaggatataagggacaagggacatgcagc
tagtcgggcacaatgggatggtcccgattcactgtcaaggtaatttattaattcgacaat
aaaatcgcacgagttcttgggacgagctccggattcgcattctatgttgggtttgggtgc
ggacttgcgatggggtgtgttgtggtcggacactcgtatgtgggccttacaactcaatta
aagttgcccgggtcctggacctgagctcgctgcacttccatggagaaccgggtgggcaaa
gtattatatgaccatgtgctaggtttggattaagcttaacaaaggaatttgtgaaatcca
atcggtcgaaagttaaaaagttaagttaaaaagtttgccacgcaaacccatcattgaata
tttacaaaaacaaaccattcattaacagctagtcaagttagtttatactcttaggccaag
ttcatgtaaaataattcaactaattattctttttaaagtataattcaataggtatctaaa
atcaaagacgtagtcaaaaatggtagctctcgcccttatttatatcgttaaaaagggatc
ctaacaatattttaataaaacgagaagaaaatatttaagtacataattcggtctctcaaa
gaattttattttttggggagctgtttttcctttctttgattgatatatttaaacataagt
ggtcggatagtttttacacccttattgttaagtttactccaaaaccagaaaggaggctaa
cactcactggcaatatagcaatcagaggacatcgtagagatgcgaactgcagtctcttct
gtcaaactgaaaaacgccataaattttgtggaacaatggaatctgccagaggatgcggat
ggggtaagggtagaattcgcacatgcacacatatgtcaggagtatcgatatgttaggggt
gttaaacgggggtggctaataaaatttatcgaggccgcgtaagccgatcagaatgtcatg
taaacacaaaagtggctgcgaagtgattgtttttttaccagtcaatttagctgagttaaa
cctgaaatcggttctacgcaaatataagatgggagtagaattgtagattaccagaaataa
taatatcgtaaaacctgtggtatttttaccccttacttgtagagtaagggccgacaggct
tatggcccacccgaaccgactagcaactatcctagctgatcccatctccctccgaagact
gaagagggtacaccccagcgatctccttacccggaggataatataacatattacacttta
agtaattgataactagacaagatttttctttcttttgtactttataattaagataccact
tggtctcatttatctttatcacacattaggttatgttcagatgttttgctattttttttt
atttgttctggttttttgctattattgaatcatttttaaaagtataactcgaaaaataaa
ataaaactagtattaatttgaaaaatcggcgggcatataatttatataatattttttaaa
tttaggcaaaggatgtttgctgttactgttaactagtcagtttggaagtgcgtttgttgg
tttttaggcaaataacgggcacaggagtgagtttgggaatcgggagttgcgcacttgctt
gcccacgagggcaaacaaaaagcgcaaacacgcgaccctcggccacgcgtagtcctggtc
ccagggatcggacgtaatgttatcctttggccgcccagtgccgcgaaataaattcggagg
gaaagggcagcggattccgggaacaactggcaaccagtcttcggtgttttgcgcgctggc
aaaaatccagagaaatttttagggaaccataaacgggccggggaaaaagcctctgcgccg
aaggaacgttttcagcaacagtttacagtttttatgtctttatgattattgcaattagag
ggagatcggctgagagtcgccctctcgctctgcgcacctcataggtaggcacctcatggc
cgtaattactgcagcagggtctcaaggccgccgagtaggagaagtgcgcgggcggataaa
tcgcgatgataatgggcgcgatgggtaggtaataagccgcgcagcaggtaggctccgtac
ggataaagttgccaggacctcggataacttcccctctccgtgcctgcaaggacatttcac
cggaggggtggctgcgaacagcaggcggcaaagtgtcatgcgcagggatatttatgcgct
ataacggcgagcgtgtgccgagggctctctgattttgctatatatgcaggatctgccgca
ggaccagctcattcgcaaactcaccagcgttgcgtgcacatcgcagagttagagaagaaa
tctagcaatacacatccgatatggccaccacaaacagccagagccactacagctacgccg
acaacatgaacatgtacaacatgtatcacccccacagcctgccgcccacctactatgata
attcgggtagcaacgcctactatcagaacagctccacttaccagagctatcagggctact
atccccaggagagttactcggagagctgctactactacaacaaccaagagcaggtgacca
cccagactgtaccgcccctgcaacccaccaccccgccgcccaaggccaccaagcgtaagg
cggaagaagatgctgcctccatcatcgccgccgtggaggagcgacccagcacactgaggg
ctctactcaccaaccccgtgaagaagctgaagtacacccccgactacttctacaccaccg
tcgagcaggtgaagaaggcccccgccgtaaccactaaggtcgccgccagccccgctccca
gctacgaacaagagtacgtgactgtgcccacgcccagcgcctccgaggatgtcgactact
tggacgtctactcgccccagtcgcagacgcagaagctgaagaatggcgactttgccaccc
ctccaccaaccacgcccacctctttgtcgcccgtcgaaggcatcagcacgccaccccaat
cgccgggggagaaatcctcgtcagctgtcagccaggagatcaatcatcgaattgtgacag
ccccgaatggagccggcgatttcaattggtcgcacatcgaagagactttggcatcaggta
ggcatcacacacgattaacaacccctaaaaatacatttctaaaatattgaaaatatgttt
ttgtatatatttttcatatttttaaacacaacacagtcataaatgtcattttctaaccca
ttttttctttgcttatgcttacagattgcaaagactcgaaacgcacccgtcagacataca
cccgctaccagaccttggagctcgagaaggagttccacttcaatagatacatcacccggc
gtcgtcgcatcgatatcgccaacgccctgagcctgagcgaaaggcagatcaagatctggt
tccagaaccgacgcatgaagtcgaagaaggatcgcaccctggacagctccccggagcact
gtggtgccggctacacagcgatgctgccgccactggaggccacaagcaccgccaccaccg
gggcaccatcggtgccagtgcccatgtaccaccaccaccaaaccaccgccgcctaccccg
cttacagccacagtcacagccatggttatggcctgctcaatgattaccctcagcagcaga
cacaccagcagtacgatgcctacccgcagcagtaccaacagcagtgcagctaccagcaac
atccacaggacctctaccatctgtcctgaggtcgggcgatgctcagttgctctctacccc
agagcggaaccgaaagccgtaccgccacgaaaccgaagcgcacttctctcgaccatttgt
aggtgacacgcaaatgatacagccgagaacgaagctgcgacacgatgagttgcacagtag
agggcgcactccctacggtgcccaggacattttgggcacaaggactagtgcgcaagtgca
gaaggccgaggcagaggcagaggcaaaagaggcagcgcaaacaggaaaaggagccttgct
gcgcgcggaacccagtggctggccatgatgggttctcagcgatcgattagctgcggccaa
acacaagcccaaaacactcagctgggagtgataatggctaagagacttggagactgaaac
acatgtttttgtacagatagtagttaagatattcctaccatataattctatttatttaaa
tatacgagtaaagtaaatctatcgaatttaaaaaaatcaatgttattaatttgggagttt
gtgaagaacagtctgaggcatgctgcaatttgactgcggaatgtgaaatacatttcatat
atatacatatatagaaataaaatttaatgattttaaatcatcgcgacacctaaggcctgg
aataaattcttaaaatagtttggaccaaagtatggtatttggctaactacttacatcaaa
aaaatatctcaagacaagttttaccttctgccgatttacatactgtatgatatagaaaat
ggctgcagagaagaggagtttaagtataagcctaatatttaattggaattactgtagttc
gctgagttcgttgagcttacgggatctctttggtttactttctgatgaattgcacatggt
cgaaacattacttccgaacatatacgaaacgcaaacgatttaatgtttatcacgaattgt
gcaaattagagcagctgcattttgtcgcctcagtccccctcatccctgacccattgctgt
ctcccggattttctattaaatgtactcttttcgccagagaaaatgtcacattttggtcgt
gcttcggggtatatctagcaccgcatccctgctccctccgccgctgcgcgttcctctatt
gaagtgagacattgattggtcatttttcattgcacacccgtgacagttatgggtaacgca
aagcaaaaggaaactcggatcccggtgcggaatcggattcggaatcagaatcaatatcaa
aggcaaaggggatccatgtgcagtcgcatatatcccggcaccatttatccgactcattag
acaaaagtggcctgtgggtgagttcgaagtggcatctgttggccctttactgttaggtgc
gaaatggcattggttaagcttagtggtgaaatgtatccttgccggtgcgaaagaaatttt
tagtcaagggcggtcagaaatgagttagattaaagttcagatggcttaaatgcgctacca
tgcgctgaaaaccacttaattgatttgcaaaccatgttcattttgctcaaatattttaca
aaataaatgtataatttattttatcccaaaatcttcaataaatcagattcgatcctacct
tctaaaatatagttataatagaaaaattagttaataaagatatatcaatagtttgaaaac
tgaaaaatcccattgcaaatttgaatgtattgaattttcgcaataattagcccataaata
taaataaacgatggtggttgggtagaaaagctctaaactgacatacatgataacactttt
tcagcaaactactttacaaatacaatattgtacagtcgtcacaaattttatggcttttat
atagtcaactacttttataccccttactcatagaaaaaagggaatactatgtacgttaca
aagtatgtaacagacagaagtttgggtattccgtaaaagctaggatgttaagattaagag
tgcagattccagagatgcatatttccttatgatgccaagctaaatttaaataaatttaaa
gttcttgttcctaatcccactaactatgtaactcgacaaaaccatgttctcttgcttgtt
ttgcaaacattacccaagcggattttactggttcctttgactccttaaagtcatcaatta
gccaacattaaataaacgaaattgcaaggacatttacccgtttctcaaaagacaacatcc
cttttcatgcgtttccttggaagctaaagaaaaactcaagaaactggtaaaatatttacg
tgtaaattgcgaaagagttacgttaactcttcctgtgtccttctgcgaaacgaagcattt
ttatccgttttattcgcattctgctttatttgaggtcctcggagtcggttcttaactcat
tcgccataaaccccgagattcgcggaaagagtattcgatgtgggcggaatccttttgcaa
acccggtttcagtcaaggctgcaaagtcaatcctttagcataatcctttaaatagccaaa
ataaagcccgcctttgtcaaaacaaagcgattcgctggcagaactcgcatttgcgaatag
gcgtgctattgtgtccacttagccggcaggtaccgcctcctctaaaccctcgggcgcgga
ggactccttggtctgcatctctatcccttccaccagcctcagccataacgatcgtaaagt
tatcctttcgcaaacacgagcatacggttaccgccttaagctggcgaaggagttacaaag
tcataaaaacaaaacacctttgtccgcgcagcattgtcggttggcgaattattcgttcag
tcgccgctgccgaatccttaatccgtgccgtgtttatagccagtaagtagatagagatag
taggaaatttgcaaatggctcgaccctgtcgaaaggggaaggaagacgacagaccagaac
cggaatgcaaaggataagcctttagctggaagggattaaattgcattatccttatgttaa
agataaacagggagcgactaatccaaaacattagatcaagcgtgatattcaaattaggtc
ggtcatggaaagtttagtcgctgatttatcttttgcaaattaatcgaactagagttgtat
ttagtacctaaatgttaatgtatgtaccatgtaaaataatgtttgtaattgaaagacatt
caggtaggataagcaataatgacgttgttaaattattggattcgaaaaacatttgtcata
atacatatgtaccctaattgaagataaatattttaattagcctgtcgttacggcgttcta
taatgcttgctggggtaggtaataaccacatatttaaaaatcgcagtaaaatttcgtgcc
tgtcatgttatcaccaaacaggagatgataatcgacctgatataacgatactaaaatgac
tttgataagtcatcgcggggtcagcacttctatggctgccgctgtcgcgccctttgttgt
gatggccatatatttatggcgctcaaaaagcaattaattgtgacccaaatcaacaatttc
cgaatggttggcaatatcaacacggcagcccgatctaatggcccggcaaatgccaccgat
ttccacagaccaagtcgtaggaacaggaatggatatatgcacgtagtgggaatggtaatg
agatcgagatcggcatggtatgatgcatgagtaatggccactgcggtaagatgtcgctcc
aaatgggttatttctatgcacactgggaaaaagtgtttattttaatgctgtgatctaaac
aagtttcattttaataacttccaggcacgcatatttgacataaatatggtctccattctt
ttgaagtcaacttggtacgtcgtaaaatacaaatgtacacttcccagtgttaaagtcctt
ctggtgaattttctatacatctatacattttttcccagtgcataactaagtttatgtttc
ttgtactttccatgaaatctccgatgaaatcagcgccaaaaccaaaactaaaccaaacct
gaccgcccgccagcggctagatcagtgctgagccctgatccaactagaggttaacatcaa
tatggtaataagccatatcgcagccactgagaacccgccatcccaacccatcctcttgtg
aggctgggggatttatgagttcaccgaatgctttatggcgtgtcgctttgactaatttat
ctgcaaaaggcgacggcgctgaccacgaatttttattgttaatttatgattaagctgatt
atacacgaatcggttttgattcgggtttttttgtaaaacatgccttttgaatatcgccgt
tcaagtggaggattatacaaattgtttcgctgccgtttggcaaacccaaaattaaaacag
ttttggttgtttttttatacttacacctaaatataactgtctgtgattcacgagtgtttg
cttttattagaataaaacaaatccttttaaagtttcaaccgtttttaagacaaagaaagc
atcttgcaaagtaatcttgcaaacatatttaaattattgttgatgcttgtcccgccagct
aatgaaaagtctttcgttattctgaaaatgagagcgactgcgagcaaatctctggtcggt
ttattttaaatgggccgtaaaagataattttaatttttaatcaaacatatgcactgcgta
gcccgcaccgaagaggaccggcatccaccgcggattttcgtgtcaaagaggccgccgaaa
caacatgtgaggatgcatatgcatcctcggattcagcggatggcaccgctcgacgtagca
catcttgagaactagagagccactaccaccgcctccgcatcggcggtatttagctttagc
tatatcacgcattatactcgcatgttcacggccatggcacagccaaactaaattcctaaa
agaagaaaagcttgcattacatcagaggtgtggaaaaacttttgaccgcatttgcgcggt
ataagttctccaaaattaataggcgaaaatactttttatagtaactagtagtaattttag
tacacaggcaatacatttaacgcaattgtaaaacgggaaaagaagaaaattacatttagt
aaattaataaataatttatttttttgtttagacatagctgatggtattggcgtagcaaat
gataaaattggagcagtttgtaggccattgacataatgaaaaaaatacagcaaattcatt
gcttgatttacccttgattccataatttgttttgtttactatgactaagtctgtttttat
gtaatatttttatatactcttgttctttttaaatgtgagcatacagcatcacctataggt
aagtggcagagttttgaggtcattataatcccaaattggaaatattctagcttgatgctt
tgaaaattcgaaacatcctttatctacataagccatgctaccaagcatccatatatcgaa
gacaacaaccacaactcgtgttcatgcgtacactgcttgcatgaactgcttgagaacttg
ttgctattataaggcaacatgtacgtaagcaccagcaacatgttttttgaaaccaaaacg
acgaatgctatcttaagagatatatagaatcacatcatcatcaaatcaataaaacaaaat
acataatgaacttaaaataaataaatgctgtgtatttttggcaaaaaaaatttttcttgc
agaaaaatgattttgggcaacttattttactagtccaaaaagtatcaatattgtatcaat
attgcgtttatccaccggtgcttggcatataatgttattctttggcaaatatggcttcag
aataatataattgcatttgattgaataatgttgcataatatccctaaaacgttgatactt
cgggaagaatatgtagtattcccccttaactgcttctgcgtagtaatctgctttcccgtt
ttgtcctcctaattacgacctatgaaagtgtttccacggccgcaaacaatgcttgtggaa
aacatacagaaaccggtggactcacagacatggctgtcgttcgccgaaacttcaaagata
tccgacatttttgttttgtcttgcgtgagtcgtgagcgtgaaccggctaaagttttgtat
ggcgcctctctacagttgttcctcaattaaactttcccgtgccccaatgctcccctttcc
tcttaatttcccctgcaaggcagacacacaatgcgaggtctgagtaaatatggcgcaagt
aaacagaaatatctggaagacacaattatacgcacgcaattcgtcaatcagaaccacatt
tttcttttatttgctcgacggtcattaaaagccacagcaacctgagaatgggagaacaaa
tgtaataaaagtgccgcaaggcggtgtttcattttttttgagcttgaagtctaggagaaa
taacttatattgtgtttgggtttgttttgttccgagctgaaggctttcctcggcaattat
tattctgttagattgagttgctcacgctggatttttctgctgcagtccgaatcgcttaaa
tgccgagatacttgcacaaaaggtaaactaattaattgattaatggccgcgatcacacgc
cttatctcgcgaattaatattattcaattttaaactgacttaaagtcgttttcaccacaa
ctaagagttgtcgcactataatggcgctcattaattctccccggccccaacaaagaaaaa
gaaggctatagtgaaagaagaaagagagggagagagagagaaaacagtcagcaagatcct
tttgagatctttatcgcctcgccgatccctccgaccatcgatagtccccgaatgaatcag
ttgccgcttgtcacatgcgcccaagtcgggcctcagataatgccaatggatcgcataact
caaatctcggctctcggacttggaaaccaccgtcctggtcacatgagtccccacaattaa
ttgagctgttaaatgtaagtctcggagaaacgaaagggaaaaattaaaattgacatccca
attaatatttggctcgtttgcatgtcgggatccagaatactcggaaccatttacaggttc
tacaggtttttccgtcctccgaatcccgtcgaagactctgtcttgttggaaaccgaatcg
attacaatcggttaggtgtggatatttcaattgcattctcaacttactcctttaatgata
aacttgagatcgcaaaggcaaatagtctttattattttattcatttctcttaacatccaa
tagaaaaagggaaaattcggatactatttatttattatacattgtaactatattcctcaa
caatccctttaatacatgtgctaataaagttttgcgcaaaaatacattctgaattaaaaa
aaaatcatacgcgaactaaaacgccaataaaaatagacataaagaggacgtttaaaaatg
attttgtgtagcttgcagagagatagcttcttcataggctcaaatttaattagatgattg
ttttcccccagtgctctgaatgtatctcatagattaaaacattttaattacacgcatcgc
ttggtgggttttcccggtcagcttgctgactgatatggatttgttccacgcaacgttccg
gggatcaaatatgtataatgaaaacttcaacgccatcgagggttccttacctctgacgga
atgctgccacagtttggctgggctttggcccagtcgtcatcgccgtcatccaccaagatg
gtaggcatttaaggcacacagacggggccagtccgagagtatccttttcgcttctttcac
tgactcggccccccttcaggggcgtagtgcatgataaatgccggggaatccgtcaatgtc
aaaatcagactgttacaaagcagcaacgacgtccgcagctctccgaagggaatgaaatgg
ggcagggggtaggatcaggaccgtgagcaggagtaggagcaggagctaaaaatgcgttca
ggatgcgggccagagcatcgcaaacaacgacagcggctcggcaagctgctgctccgtatc
cggaatgccatttcaatattatgcattcaatatactacataaattcgcaacattttggcc
tgacttggtcatgcaagttctgaggaccaaataaaaaaatacacttgaagcaaaaacaga
gtttacttacatagctatttccacaacttagttaaatacttatatagttctaatgatttt
gtacttaatttttaaaaacaacattattcttatcatactatgttatttattatacattag
ttctacatatcttcataaattgcctaatgtattatgcatttttgttttgtcgcccactaa
gagtagtttagatcggcataaaatatttgatagactaatgaaaattttgcactatttctc
acagtgcgctaagacagcagggaacatgcgtatatgcaggccatgcaaatgccaatgcaa
aatgatctagcggaaattatgctgactaattgcaggtgattaatcagctcctggcgccca
cacacagcaacaatggcaatgtgaggcggcgtgtgcattcgtggctgttgagtaactggc
tagaattgaatttgatatgctccaatgtcaccttacctcacgtcagcccaagtcgggata
aagtaattaaataactcagtggcgcaaaagtgttttctattagtatttttaatttgacag
gccaaccaaacggggtgggaccatatgacaacggaaaattgatgccgttctaaatgaaaa
ttaataaaagcaatagagcaacgttgtactaaatattcgaagatgtacgccattttctat
gctaagcaaatatgtaagctatagtttatattttcaaagtaccttttctaagctcgagca
ttaaagttcatctcaatattaaacaaatttccacatcagcacaaaaagtaaatacttttt
tcggacagatcgggcaaaaaacgaaataagcatgtccattggcgagtattttgacaaatt
gcccgattggacattgaaacattttatctgccatgtcgtcgatgccaatgggcgtagtcc
tgcgggaggagggtggattgtgggcggtggttgatgggtgggtggcctgcgaagtgggtg
agatctgacaggggatgggcgatgggcattcgttgggtcagtgcgtggcattttggtcat
ttatatgaacactcgtcctttttcattgccagttggtgtccctgcaccgttcccccagca
tcgccttctccctcgctcccccgacagttcgctatctctgtctgggcacatgtgtggaac
ttccaaactccaaaccaaactcaaccgaaccgatccagaagggccgccttcgggagcaca
tcatggcgaatgacagattagcaaagtcccaatgggcatttgtaaccgaacagagagtcg
agtgtgggcggtatgtacactgaaaaaatatatacttctactacgataattttcataatt
atatcgccaaaagagatttcaatttaaaaactaaccacttttttatattatatattaccg
aaaacataatatcagataatataaaatgtacatacagtatacaaatttacaccattttat
atatagaccatataaacgcaagatcttatgggcttgtgcccatacttattaattttccag
ggaatatatgtaaatattttatttagaatcatttaatttgagacatacaaaaggacaact
agagtgtgtattgcgcactttgtttgagtgtcggcgggtggaattattttgggtggtgga
tccgagtgtaatttaaattgccagtctggccggaacgcagcgcttttgaccgctgtccac
cttgaggtccccggagacgcttgccggtggacggctcttatcggccgtgattactttcta
atccgtggcagcatcagaggcagtcggtccggcgttgacacgaacaaatggccaacaggc
agcggacgtcggaatgacagggcacatcaaacgggccagagtgaaaggtattaattgccg
gacggagtccaggtaggctgaaaggacttgtggtgggtgagagtgtttttaatgtgaaag
caatttcagcaaatccaaaccgactcaaaggaaactgccgccaagcacaggtacatgtgg
aaattcttctgttattatgaccaaagtggccataattattttgatgttgctttgacggag
caagggaggaaagccaggcggcgaaagggaaagtgaaaaattgcattttatgcgtggctg
cctcaacaaggaaattacgcactcattccccgtgcatcgaaaagtgtaattcgtttggga
acaactaattgcagtcattcggcgcacttgcaaaatggccgacttgaatgtaatggccga
aaggaaatcgtttgttattgatgcaaagcaacgactgaggcggatgatcctagttctata
tgtcagctcatattttatattacagaatgaatgattttatttaatttaatattatttccg
tttttatattttcgattaaattaaattgattaaactataaatatacgtaccatattcaaa
ctaaacctctttgaaaattattgtcccaactttaccacaatcgggttggctgagtctcct
cctacactatccaatcgcaacatctgcctaaattgaatccaccaagaggtatagggtgcc
taggccaaggagatctcctgccatttgaatgcgtatctcgctcggcggttgaataatggc
cgcaactcccgttgacgagcacaacaaatttcattgcaacgtctcatactatcaatgtcg
gcaatatgtcaaatataacataggcagactgcgggagtggcagcaacgtgatgccgaaaa
ataaaaatatcgaaatgagagatgagagttgcagagtggcagaggcataaaaattcattt
tgaaaacttctgcatcagacacccgctcccgcatctcaggcacaaattaataatgacgcc
aacggcgtcgacggggcgacgaggctacatggctatggatctagatgcagtcgggtgggc
agcagaatgcacctagagatgtgtgctggatgagtttcatgcaaaattctacacctgaac
ttagagattcgtgtacagaagctatacattaatggaaaattttcacagtacgtatattgt
aaatcaaattcaagtttaattccgttttggggactacaatatttatgaactatttaattt
tataattttaacacagaaaatttacatattgcttgtgctgaaaatagtattctcatgttt
ttgatttcgatgtgttttttaacttgtaatattttaaatcaaaactgtgaatgctacgat
ttgggaactaattttaatactctccatttataattcaacttaacttgtcttctgcgtgaa
gtttctagggaactcacaattttcctaatgctatatatcatgcaaagttttctttatata
caaggtcgtgtcacgctgtcatatccttcaaatatttaaatgccgtttccgacatcaaag
agctggtgaatcgctgtctggcttttgccagacttgtttgagtgacagctcgttctgaag
gatgctttgatgtggaacccgtagcaaccgtttaagatataattaactgtgtgcacaccg
aaattggcaaagaataaatggaagtgaaatctgttttcaatattcaaatgccccgggcga
atgccaaacaaatgacaaacacaattccccattatgtggaaaatgtgttaacagagaaat
cacgggaattgacaaaacaaaaacaggagaaaaaaaaacagagagcccaaacaaatgacg
gtcgaacgatgggaagaatcaaaactttgcccactgacaaaccactcaacttattgacat
tgaaagcaacaacgaccaaacaaaacccgctcacacagaaactagattaatttgggtaat
ttgaagtttcgttgtaatgagtttggtcagtcatttggctttgacatttcgttcatttgg
ctttgttgtctttattttcatcgcccgcgactttgtcaacgattttcctatcccccgccc
agtgaaaatacatcggtagagccaactcgacccaaagttttattcatctacaaatttttg
tcatagcgctgccttggatgctgctgctttttatttattcgtctgcccgaaatgttggag
tttcccattttttgagtgctcgagcgacatcagttccgcattcagggattccgattccaa
ttcccgactgcagttgcatctccatccccgggatctctggggggccgcgggtcaggattt
tcggcggggagcgacgaacgtgtttcttattatttttcgctgattaatcgattgtcggct
gcgtgtcgctgggtctccctgcctccatatgtcatcccgactgcagcgcccagtgattca
gacacttgtcactggaaaaatgtaaacatgaaatgcatttatgtagaaatgtgaaaaaat
atctgcgcgaaatacaaacatcccccgtcatctgggggaggatgcaaagttgctgtgggt
aaaaaatggtgtgacatggcgcgtctcagttgagagactcactcggattggatgggggta
aaaatgaaatctttaatgttaccgaatagttttagagaaaaatgttctagtacaagcgta
agatagtttaaaaattaaacaaaaataacattataaaaaataacattatatcatttttca
cataaaattcgtaagtttgtttacaattcgtttcattacaaattagatgagtttgtcaag
atttaaagaaatttaactaactaaataaagctataatgtgaattaaaaatagctaacagt
tttgatcacaagatatttcacatctaatagtaaaaattaccgtgctagtcgtgttcctat
ttcccttggcaggtaaaggcaacagcttgaaattgagaaaataaaggcgaaatacgcagc
aattcccaaacgttacattttcagccaggagcaggccctcaatttatgccgcatggattg
gatttctttcggagcccttggcattggcctgctcattgttttccgagtggcgtggccccg
gttcgcagttcccatttcccggttcccagtccagtcccttctccgtactctgccctccct
gttgcctctatggagcatatagcgactcccttggcttcagatcccggctgctggctcggt
cttctgggctgcttttgatgatgatggcatttcctttggtagttgcgtacgtcatagatt
aatggcagcaatccatcaaaatcactcgatggacacgacgaacagccgaaaattcggaag
aagcagccagtccgtacagcagctctgcaggagcaagtgagacgggtaataggggagaaa
gagaagggggtgcgttgccagcttgccagtcaaaaaaggcacaaaatttgggttttttgt
ttactgcgttctttgggcttttattcttcccaactccctgactttattgtgcatttttta
ttaggctttccgaccactaaagctcatattggcttttaggatcgataggcttacataagt
agaatgttttttaaaaacattgaaaaataaacatcaatttaaacaaaatgattattactg
gattactagacaacaggacagcatgtacgacgtttcacacccgcagctcatttatagtct
ctgcaactatgcaagtattttaacgagttccttatttaaatatgtatctgcaaattgatg
atcaaatcggaagatattgataaattgcgaagtttcacaattgatatagtcgcattcagt
aaaatagtacgagtgattattgactaaccatatatccttttagatttgaatcaaaggcgt
caaagtgcatcgcccaggcagactccgtgatcaatcaattgccggaagagctggcatctc
gcggcaaggtccaatgacagcgcttctatgaatagatctcggatcccagaccatcgccag
cacacttaccaacgagatcgaggtggcacaccacttagcatgaatccggcattagtgcta
aggcatcgacatacccagaagatacttgagatcggccatggtggaggagaacatcgggaa
agtgggaaattttgggggagcagtgtcgttcgcttgccacgttcaattaacaacaaaagt
gtgactgcgacacgtcctcggtgctcaaagcaatctcagtgcacctctgcctctttcttc
ccagacatctgtgagttttattcaaaactcttgtctcctggtcgacggcagtatcggaaa
ctgattaataaccaatgtcgggcccggtcggcattcccaaagtgtgagttcatgttcccc
gatctcagttcacctcctgaaagcgaagatcttgttccgttctgtgtactttgtctctat
ctgcgaggggttttggtttctcattaggcagcttcccaccaaaacacaatatgggaactt
atttgaatatatggaatgagtggggggaaccaagaaaaatctaaatactcattcgttgtt
gtatcttagtatttatattgttatattatagttgaagattcaatttttcgatttttgttc
gatttttaactggcaattattttcccacataacttgattttaaaagtattattattacct
gccaacaaccacaacatatttagaataaattaaaaacaaaaatttagcatttagtcattt
gtcctattccggatcattttaaaaaatagttaagagtcagtttgatcagtataccattat
ctgttttcagaatagctccatataagtctataatgtcaaatatagataaattactataca
aataaaaacatattcaataaatcaaggaaggttgctcagaacagggcgtttgttccagaa
atctatacaaacataattcaagctcatgaataccatttaattgttttttaagtgccacac
aaattacataatcgcgtccgagtaaagccaagggccttggagtcggattcagagtcgaat
tcagaattggctggctccttttgggtatcggcatgtttttctgctctggccccttgcgat
tattcctctattttggttgattaatgcttttatcaccgcatcgagttcattcagtgccgg
cagcgcttaatctgaatgccatcgtcaactgatggcagggcattagtttcccgtgccgtc
caggatgggcaggggaatcatctggggcttgccagcggaagtttcattacagtcgcccaa
aggaggaaatgaaacgaatgcccgctcctgcgaagcgctgaaatcgatgcgtatctcgag
cgatgatttgcggtgtgtgtgagttgaaagtttgtgaaaaccataaaacaattagcactt
gattattattcggggagcgatgactggacgaaagtttggcaacttcgcctaagtgccgac
acgggtgacatcgacttaatttgcttgccagctcttctgaaaactatttcactgcaatct
aaaaacagatttagacttttcgctgtcagcagcagaaaatggaaaatgcagaagagcagc
tgagattttggggagttaggggatgcaaatttctgcgcagcaagatggatgcaagcatta
atttatcaaaaatttccacacccttggaaatgtttttccgcgtcgcctttgttctttcta
ataaacttaagtgcaacttgcaggccggcgacaaaagacgccaagacaaaagcgacgaga
ataaaaaattaacgtcaaacaaagaaaatccaccattattatgtgccacgcacacacaca
caaatgcgaatgggagaaatgcggttaacattgctttactggggcggatcaaaaagtttg
tgatatacatataaaaatggctttatatatttttcaaaaccttgctagaattcaaagctt
atcaaaatcatataaaactttattctcaaatccttaagctcttggtctcaagcattcctc
ttaaaacccaatatgcgtgtatttttataatacactacaaatttaaaatatgtacagatg
ctctgctttgatacgcgattttataatggtacatttttttttgttttggcgttattggtt
tcccggttcgtatttgggaactcctaaaaccacccaagaaagaacatagcgtgaaaaaat
ccgcttttcatccccacaaggatattcttttcgggaaaccatggttctctgttacttttt
ttctccgggaaaacaagggtggcatgatggacagacgtcgacgtttttcatcagcggtcg
tcatcttgtgtcatcgtcagacggcgacatgtacaccgcgaaaaaattgtagtccttaat
aattttcctaatagaaaatcacctaagaggacatcggctactggataaaatgtttagttt
tatttcatagtcaatgtaaaaaccagtaacagctaagcaaaatcatgcccttgcaataaa
ttcgtccttaaactaataggcataatagattattaatgttttttttttttgatacttctg
aagatattttaataaataaaataaaatattttcgctagaataccgaattactatctatcg
aaaataaaaatttgaaaggcttttatttctaaacaaaattattgaacacgaggccaataa
ataatttaaatattcatgatttagaaaaattgttttctgtgcacacggcttctgcggata
ctcacgcactcacaatggtgcgtatggcggccattggcatggcatcatggtggtgctccg
gtggtgccatggtggtggtgccgttgcgatggtggtggcagttgtgcgtatttttgtgtc
acattccaatctatatcaatcttgtgtttgcaatgacggatggcatttgtcaatgtcaga
cattttcgttttccattcgagcctctaatggcagacgggcagaaaggcaaaaagccggaa
caggaacgcgagctgggtcctgtgttctgtatcctgttcagatattccgggggccttgaa
gtcagtcagccacttgccgactacaccacccacaccgcctaccaaaacgccctcgacgca
tgagtttgacgaatctaatgtcaaatattttcctttgtttccctccacaattttttatga
aaagtattttctgagaattagaattggcttctctgggtgcgtccccgaagcaatggggta
attcttaggtgttgggggttgttatcttgctcccctctaccctgaactaagtgtctttgg
gaatcagcgtgtttataccggaaatcagtaaatgtgtttgcattaagtgttttcgattca
caaatatttgcattcttatggggattccaactcttgtagttggggaacgtattcaggtaa
gttaaatattaagataggggttaaaagtagtagaaattagaaactaaatagtatgtatta
catgaaaccatcaattaccaaatggcatactgaaaaaaacatccaaataaaacaatgtct
acccattttagtatggtatttttcggcctcaacgaagacaactctcgtgcagattttatc
ccaaccaaatctttattacacgtcacctcttgaaaggagttactagcaactaattggaaa
accattaatcacagtgctaaatgtttaatttagcaggtcgggcgggacagtcgccgtcaa
aacaaacactcgacatcattcaacattaagtaatgataaaccaagacctgcgtgtcccta
taaaatatgaagaacaactgaaacaatgatgaggttgagcagagtaaacagaaaccaccc
gccaatgtgtcagcaagcaaaaaggaaacattccaaaccaaacgaaaccaaaccaaaacc
aaaataaagtgagccgaggagccgccgttttgttgaacatcattaattacaaaatacaac
gagcggagtggtcagaattaatgaatgcttatgagatgccactgcaaagatgtgctaaac
gcacgtccagcccaggaaatacggttccagtccggttcagacccactgcaaggatccgtt
tcgatccgtgggcagtcggtcgcatcggaaattaatggactcgcccgaaattaaaaccga
aaaacaaaaccgaaatgcataaacaattgaaaagtgtgtcgacgcacgacgaaatgattg
ggtgggtcatagaactcccatatcgaggtaccgtgttgtctgcctcgttagagactttct
gtatcctttaacagcacttttgtagactccatgtcgactttgcgtttgtttgatcacttc
gagtggagcgcggtccacttccactttggaagtggagttgggtgattgatgaagcacaaa
cgtgaatttcacacccagcctgatatcgcatacaaatcgaattaaagacagagcccaacg
atgcctaattaatttcctccaaatattgataaatgactcgccggccagcaatgcaaatct
acaaccaaagaaaccgcacaattcttaccacactcaaataggagttcataatattggact
aactattttaagctggaaactaatctactttgtacttttgatcagcaataattaaaacca
ctctatagcctcgatattgattattcacctataaatttagctaagcaatgacttttgaca
tagtactacagtactataaatctctctatattagtttctt
