# Supplementary material for: SMCis: An Effective Algorithm for Discovery of Cis-Regulatory Modules
Source: PLoS One. 2016 Sep 16;11(9):e0162968. doi: 10.1371/journal.pone.0162968 (PMC5026350; doi:10.1371/journal.pone.0162968)
Supplement: S1 Datasets — (ZIP) [file pone.0162968.s001.zip › dataset/Drosophila/ftz/dsim_ftz.txt]

>3R:2704666..2744665
tttgaaaccccaactagagccatcttcgatttactgttcaattttgagcaaattaaaaaa
tccaaaaactctgagaggggaagacaagcagaagccataaattaaacgagtttgaaaatt
gttttccaaatagtttaaaacggcgctgaggcgacaagcggttcaattggtgttaattaa
atccatgaataataaaaaacgcaggcgaattttgcgggcaacgaaagagacagggaagag
aagaggagaggagaagagaaagagaggagggacagacgatgccttagattggcgatcgtc
ggtcgagctcataagaaacccataaattatggcaattcttcgggatcgaactcagcgaca
ttttggactcgggcaacagagttttcttttgttcctcctttgttatataaacacttttaa
tatgcctccaaatgggagtgaaatttctcttttgccccgatacttaaaccgcagaacgaa
tttccttttcccgtcctcagcgttttcatttcacattgccacaggtaggatcagacccta
tctgaactacagaggagggtaggagtcagccagagtgagagtaaataaacagcaattgag
ttgcacatgcgtctgccgatgccataaatcaattggggaaatatttccgggcgacagctg
aaaagggttttctttcccggccctcattcaagacattgacggtatgttcgactcttctat
tccaactttttgtgagcaagccgctgagcatctgcccaattaagatgattaacttttgaa
taatcaatagatgtcgttgggattagcatatgagcttattataaaaaggattttcagttg
agtaatgccagaagtgaaaaataaaaaaaaggcaacttaggagcatttaaaatgagaagc
atgtaaagtatagtgcacaattgtttactactaataatttcgttattaaaactttccgat
tgtattgagtattgagtgcaactaaacaatcttttgtactttatccagatgcttagccac
ttttacaagttctactcacatctactcctctagtttcaagcgtatccaaatccgttttgg
cctaaagactctcctaaccaactatcgtggaaccgtcattcattccttagcactccgtca
tcgtcatcatctacgtcaccggccctaaggccaccatcttaattatggggcgaacaaagc
gcccaaagcagttatttctcctacgaatgtcaccgagctgtttgtcgtcaccattacgga
ttttgtacccaaacgagccctggccataaatcataatttttagcatttgttgtcaacagg
ggcgtagcttgtgtgcatgtaaacacgccgctctagaacctcaatctgcggtacgcacga
gttcaactcttaaaaaaagaacaacaaaaaagataaataaaaggtatttgcgcacgcgca
gtcacactcattggcaacacttgttgtcccgctcacgctacccatgcggtggctcgcgag
gaagcgagagggccagacactgtgtgcggacccattaaaaagtcataaaaatttgtaagc
acctcataaaaatagtcataaatattattcctcttcatctttttgtgtcttttttctcac
tccccaaacatgcatcttcttctgccgtggcaaccctcgtcacagttgctgtttgtggtt
tgtttgtttgtttgtcatggctctcataatttttatgagttctccaattgttttcccaac
tcaaaaccaatcatcgattgcgatcctcgctgcaagcggccatttgtggttcagcttgtc
atctcctcgcctctccactgcaataatttatgatcttttgcgcaatggtcgagtcggaat
tatccttacagtagtcctgtttctggtcaaggacatctcaattgtgtaatgtatcatggt
cttgccactgtttattagtaatccttgggtaacttaatttgtagtcatatttttggaaag
cagttctgtcggacatctattaggataaatttaggtagaggggcggggcttcaagatttc
ttataacaaggattagttgtatttgctcgctgcattcatgagaagtaaaatagttgggtt
caatacattcattttaagtctaaacaaatggcattaaatatatgctgttccaacctcttt
tgtatttattatttgtctggttttgtgtcttttcattttgttactctagcctgccatttt
tgcggccaatagatcaacgactctagcacaaatttttagcttgcgtgcttgcgattttga
tttataaatatgaacgagtatagttgaaatatttgaggggggtgtcaggaagagccgggg
ttaggccatgatgaatgtctccgccaggcgcaggccaaataaattacagcgctgctgaag
acactcgtagaactttggactggcctcttccctccaattagccgtatagactgcaattcg
gagtggaattgttactgggcctgcaactgtctcagtgttgtgcccacattatgcaatcga
tgcagccagctctccagctctctttgatcttggcccaccctcggcgagatgggcgaatga
aagtgacctacatcaagtggaatttcatccacttacgactagagcacatgtgggatgcca
tgccgggatgcggaatactgcccaggagcatcgtctttactcggtcattggcaaagtccc
atgaagttccagaccagtgcgccttcttttattttacataatttcaggttcgccccatgg
cgtcttggccagcatgagttcgagttccccggatagtagccaagcctatatcgtgggcat
ttcttcatccctatccctacttgggcttggtatataacgctatgtgtctggattaacctt
ctatatgcggcgcttgttaggcatttttcattcgctgtgacatttcgcctttgtgcctct
taattatttcaaaagcggctgcatttcgctttaatgaagtgaaaattccttgcgttgata
ccgcacacgcaacctaatgaaaaattgcttcaacagaatacagaaacaaagcccagatat
agggaaatatataaaatgtagtttcggggttcggttactaagtatgaaaatatttttcat
tgattttttaaagaattgattgcttttaagaatatttaattgaggtataaaagcaattta
aattttttttttttgaaaacgaactattgttagtattattgcttcaataaaaaatctaat
tacaatgaaattcgaagacaatcattaaaaccatgcttaaaaataaaatctaaggtggta
aaaatatttgtacttcaaaaaatatgtacatacgaacaaaacacttttttgttgttaaat
tattatttcataaataaaatcgtatcaaaatgttaagaaaaaatataataaaaattcgct
ttaaaccaaatattgctacataagtttttaacacataaaaaaaaaacaccaaaaatacaa
aacaaaaactgacaacgtataaatatcctttccatgactgttttcacctgttcgaaagcg
cctaaaatattttctgccgttaaactcgtttactcacaattttagttagccgacggcgtt
cacctccgttgaagtgagtttgttttctgattttcactgcactgaactacgattttcact
tgtgctgagtgcggaaatcaacgtgcacaattacaaaggtaaaattgtcacaaccagccg
gatatctgggaaattaatccgatggcatcctgagggcaaactggctagacttttgcgttc
tacctgcaggcgaatgttttggatggttctaatgggtaattggccgcaaagggcttagcg
acggatttggacggcttttggtatcacaaacacacacgcacacgagcaatttgtcacaga
tcacgataagtatttgcgctatggccgagtatctaagtatctgcgcgaatttcacgccga
atttatgactgtccatcagcgccagcatcgatgcaagcactttgcagtccatccatcttt
cgctaaaatcgaacagtattcgagggtctttacacgcggaacagctgagtgttggattgt
ttgagctgttggagctttttttatttgtgttttttttttgttattccggtgtatccgcgg
atacgtgctcgaagcgccaatgtctcactttgactgctcgggcataattcaaatttctga
gcatcaataaaaaacacagatacgccagcgctctggctcactcacactgctccatttccc
ccgtccaattgtatctgcgagtacgagcaagtagggctatatgactatacggctacatat
cgtcgtccaagtgcagcgttcattattcgaaaagtgtgcgagagagacaacgggcattgc
gccgctccgccgtctcgctcgctctcaggcatgtgctgaaactacctttgcggacgcgaa
gaacgtttcgaatcaaccgccaaaccagaaattcgttcccacaaattgtatctcacggat
acgaatacgacacatcgctgtgtgtgtgtgagttcgaaagagcagcagttcgaaaaacac
cgctctcgcgtgtttcgaacaagttcttattgagagagatcgttattcgggagttcgaaa
atcatgtttcgaactgcgactaaagtcttattgttctcaccgacactgtccgtgtgagat
cgatttcgggggaccaaatgataaacattcgaactccgtacttttgggctagttgggata
aaatcaagaggactcattttgggccttcgcaaaagtaaaaacagtctctgaagattcaat
atacatatatttaaaatgttgtccatatattttagttaaatgtgcagttagtttatataa
cattttgagatattggaaagatgtaaaatgatacgatttctttctgaacttgttaaacaa
aaatatatatataaaatatataaatatattatctatattgattttattataattgacccc
ttgtcatgttttctatttttttggggtaaaatatatctttaaattatgaaaatgaagttt
aaatgaagacaactgaaacgcatgttaatgtgactctaaaatcatcattcttctaaaaaa
catataacagtggggttttaattcggaatgatttgagtttcaagaaataaaaatcatttt
ctcaaaaagaagtttataaaggttaagaggaaacatttggagtaccatttaaagttatat
cgatggtgccatttaagcctttaagggcaaaactttctttaattttcttcttacatacag
agcttagtttatttacgtttgctattttcttacctttatatggacgatttgggaaaatcc
aatcagaagctacgaacaagtcgttgaaattcaataagttttcttagccagcacttcact
gtatattttttattttcgtattaattgtatttgcctttagcactgcactttgatatctta
gttatttgcgataatgagcactttgagaaattatttcaggtgggtagataattccgctcc
tatgtaaaggagttagtcggtagagtatccgctatggggagaccatggcaccttgccgtc
gccaaagagctttccatggaatcgcaagactggctttcgagcggaaacttcgcggattgc
tacgcgtacgaacacgagaacgtgtatctgtatctttttatgtttgcagaagaccgagcg
cgctgcttggcgactgaagtgcgccacgttcgattcacgtttgagccataaaaaccgaca
aaacgaccctctagtgcgttgcctttgtgtgcgtttcgaacactgtaaatcatttgagga
cccggccagcgagtgcgagagagaggacggacagtgcgcattttcgaaaatcgtgctgtc
ccacttgctcccacggcagactccgcccccagccttgatttatgcgacgagggtgccacg
gcaaccggcctatggcgctccagcttttccctcgatttggggaaaagcgcgctcccgtga
aaagcgagaaatacgagaaaagcgagaaaaaacaggtagttggcagccactccaggacac
atctgcccccggttcacgctccagattaggccgaaatcatcctagattaggcgtctcccc
cactttatttgtattcaatcgtggcactgttccgctaaatcaccgccacattattatttc
gcattattattttataaacgttccgctccgctccgcgttcatttccatttttattggcct
ggcaaaatgcaaagtctcctgctgaagcttaagttattcctcctttaaaacgagctcgtt
ggcagttgtctctgaatttaaatttatcggtctgtttcggggctgcggatcgggttctct
ttgggccgtagccaagttcaagttctcatgattcattcagtatcggggcttaacgatttt
gatttgtttggctaaatgccttaattaaaagtcgatttcatatttgctaccaacaatcca
gcatcacattcagagctaaacaaacatatggtttgattttggcgtcatttgaatttgaat
tcaattgattagtttgtttcgaagttttaaaggttgattagctatttttatcataaaaat
gagttgctggttaagacacacccaagaaagattttgaatgagattattgtttacattttt
atttttggattcaaatgtttatgttgcgaaaccacaaacatacctttatgcaaatacaca
taaatggcataggtcatacgagtatgttcgtaatatatgaaaaaagcaaaagtttgtttt
attaaattgtgagcagtgcctaagtatttctagtgagtgtcttaaaaatatatgtatgtg
atactttacggttacttgccaagccaagaaacttaaatcggcaatttcggcgaatataag
tttataaaaagtttaggtttaaaaaaacaaattttaaacatacgtatttcggagtttata
gcttaggtttctgaacctatgcgatttgttcttcttatagaaaagagtcgtatacttttg
ccatatgttttccgctgtgtttttgaaacacacatgtcagctctttatggttagcccgca
tcatccacaaagcatataaagtatagaaaaaaaaaagatggaaaatatatgaaaaactaa
aaaaagaaatcataagagagacgccttcgtgtacttctgtaattggagttgatgttggcg
atgccagcgggcagccagagccagactttcgtatcccaatccatagcatagcataccatc
ctctcggatcccattccattctagatccatggagggtccccagcagcatccaacatgttg
caggcgatttttcatcatcgcttgcatgttgcctccgattgtaaatgttgcccctcgcac
acactcgctcaatttttaatatgaaacaatcagcagagtttgtagtttgtttttagttaa
aacagcgcgtaacgcgaagttggaatttttaaattaaatctgaacatagaaaaacacgaa
gaaaaattttgtaacttttttaagtcacttatataaacttatagaaatcaatgtaacatc
tttaaaactcaatttgtgatagttttttatatttacttttccaaacttcaaaatatttat
taaaacaaatattttcagtttctatatttgaataacaagataggctaaaattaattttag
tatgattttgcctcagtgcatcaacggaactgcaaaagcaacagttttcaattaaacgat
ccaagaaaaatgaatacccctccccgaaccaaactcacgacaattcgttaataccttgcc
atttgagttcttcacgcatccgtaatggaaatgggggttctcgaaattggttgtaggatg
ggtagtccgtgtctacgagtagttgataaataccctccatttgggggcaaacacaagtcg
gtgttagtcgggatataagctgtatctggagcggagcaaactcctacagaaccaactgca
cttggcgatgcattgagagatgcatttacattaaaggccaatttaaattaatttcctctc
tctgctttttggcagctaccagttttcagtcctcggtcctcagagcccctgtgtcagtgt
cagtccattcacatttgattatgacaaacgttgctcagctgtcaggcgagctacttagtt
gaacaagatggctggccaagttgttaggggtggaggaggacttcttggtcttaagactgg
gtaagtggttctgcggagaagggccttggaggtcattaggaggagacaacagctgagctt
aagcgatgagccagggcaggaggcactggtgtacacgaaagaagcagtaaggcacgagat
tatgactatgtgatctttacgcgcatattttaaaatatgttatgtagcttttatgtagtg
cgtgtaaaatggctttaatcagctttaaaaggaactcaatataaatatttaccaccttat
tcattcatataacaactattaacatcaacttttttaaagttataatgcccaaatgtacac
ttaccccagaataatatggtttttgcaaagtaatacacttacctaaaacgatacatgaga
taattattcaacagcttgcgattaaaagtgcttgggcttttgcaagactgtatgagaata
tatcatgagttcactatattatttaaactgcaatttactgcaacatgtaacatacactat
tgtatacatcatgattatacattcaatttatacaaaatggaagtgctaaagcattaaatc
tgatctttaaagattccattttcaatatttccaagccattctgtgaatgcataaataaat
caacaaaaaacagtaaaaacaatacagcatccgacgtcgtgcaaacgccatttttattga
atttttattcgcatacacacatcccccgaaatacatatacaaggaacatcaggacacatc
gccagccagccagataaccaagctttttccgcagtgggaaaagctttaactgtatattgc
tctcgctttggcagcagctgctgcaggacgagatgattttcggaggggggaaagtgggag
aatagggctcggggaagggggcgaggattgttgcgcatgtctttagccacaagctgcgta
cttgtgccatgattaattctccaggacagcggcgaaagttgccacgaacctataagtaac
tttaaagtatccttaaagtgaaaacgaagtagtgaaatatttaaaatggccggcaaggga
tggagtgcagctgctcattctcaagcagcccctaggattcgttcccagctaaaatcctga
cagcaatcaatcagatcgcaacaaaagatacatagtcagaaaaaaagagaaggaaccaaa
aaatctataaattcccgactggctgctcttgaaatactgcgccaaggtcgaactctcagc
tgaatgtccttctaacaggtttttggcattgttcaacatgtagtttagcagtttttagca
aatgcttgccaatttcttagccgaaactcctttcgcccgattcgaattcggttttcgaag
ccagggctcatttgtgttcattatcgtcctgcggcgcgccgccaacggaatccttctatt
gcagttccctagcttcatccttattcacccacactatgcgtgtgaacaatgcgggcgttc
acttgtacgcaggactaagctacatgtgtctctattgtgtccttttgctctacttttggc
ctcctgccgtcgctaatcagcgtcgctttaattagtccacctcatcaaggccacattaaa
gggaaagaaggattgcagcagagtttggaattagcaaatgagccagtttcgtcacggttt
caagatactcaaccttcgtctgaactgcggaaatgattcgaactaaaacaattttgcatc
tgtcatgttatcaaatcctttaatggtttaaatatttatttcttacttacctaataccat
accaggcgttttaaagccaaaaaaaaattaatgaataattttaataaagtcttttaattt
tactatatatatacttcaacatcaatgttgatgtgaagctatttgcttacagaatataga
gtaatgcgaaaattgtggagttatttcaggaaaaatgatttcttgaaaactaaatatcga
acacaatatttttttaaagaatatcttaacaatgttgcgaagtattgcaacattacattg
catttgcaacattgcctgcaatgtatctgaaacagtgttgctgtaaggaccgctgcaagc
agtgcatcctgctctgcgctaccatagttatagaggggtgggtttgtgtccagggcagac
taatacatgtggtttcgcaaaatctagtttgtagaatgtaaacaataattagttctaatc
tgattaactctattttcaccgatctaactggaaatatatatccgtgcattgcttccagcc
tcctgttcacaggtgccgctattttgtagtgaagtacgtagcgttttcccggcaaaacca
ttaaagtacgatataaatctgaaacaaatgccaactccaaacatatttaaatgtttcaag
gggcggaattccccatctgagctgtcaaatcgaacaccgaccttggccattaatcgtccc
attcatgtcaaatttggacaattcgaatgtcaatggagaaagttttcagccagcctccga
cgcgtcagcagaaaaatcaataattccgaacgcgtgaatttccattaacaatttgctttg
gcgaacttgaaacgtgaagcacacaaaacacgaaaagccttgaaccgacgctaaaaaata
aattagaaaattcctccgcacccgccgacacatgtgcacgagaacccagtgaagttttcc
acctccattgccgtggagctgaggccatcgactccgctgctcagaattagggttttcatg
gggtggggaaggcaaaatctgcgaggcggggaggttggcgccttgccttatttgagtaca
tgcaggaggaggattttcagtgtgtctgaaaatggaaattctgtgtgcgattcgctcact
gactgactgacacatatttgggcatgatcaaaattaatgacccagcactcatataggccc
ataaactcgagcacggagacaccttggcacacacactagcctgatgcaacatacgcactg
aatatgggtcaatggaggtatggctcacgttttttcggtgaatcttgtttctgaaacgta
agttttcttcaaatgtaaaattaactagtcttgtttctattacaatacattttacaagct
acatataataattgtggacaaagtaataacttaaactgaattttgacgatttgacgtatg
tatcccagtctttctaaaaaggaagaattataagaaatagcgccaagagctctttagtta
agttcttttgcaatgaacattacaactttaatgcatcactctcattgtatattgcatata
attgtatgtaaacggtttggttatggttgtgggaaaacaacgacctaagtaagcttctct
gcatcacaaagctcaataattcctgaaatcagcatgaaaggtgggattgcagacagcccc
aaaagcaaaccacccaacgatcgtatctgcaccgcccatgtgcaaatatcatttcgcgga
ctcttttgcagccgtttagcgtcacatgcaatttgccatcattccgagctaaacgctctt
tttgacccgagctgtcggttattaaaagtcataattgaatttcttgtaaacagttgttgg
ttgtgaaagatgtggcccgaacatgcaaaatcgcagaaatacggggctgaagggtatagg
atggggaatccggcctggcgctgaaatttcgaaagtatgaaaaaagcaattaaaactgaa
ataatgaattctttctttcgccagtctctggcatgtttctcgttcgaggttggagttgaa
ttcggagtcggagttggctggttggctgccttgctggtgaagggattggccttcgtttca
cccatctccgccagaaaacttcccgggctgattagcatgaggcgtaacagtttttaattg
cagccacattttgccgagacccgaatgtgcagcaacaaaagcctggcaacacataatgat
agcaatacttatcttgccatcagaaagttgaaaaagtttaagcactttttcaattttttg
taacaaccaccaatgcttctatgcgacagctttccctcttctgtgagttcctcagttgtt
tttggctggattgatatattttatttcccttaaaagattgttaaaaaaaaacacctaata
tccataatgattttgatacgatacattgcattttattgtaattttgtgtgcccaaagaca
attttacaatctctctgaaccgttagaaaataaaaaaagtattcttaaaaaacttgaaag
ctgtcttacgagtttcttaaatgacaatatgtctattaagcatatgcatgtagtacacat
ttaaaaattattggtaacaatttttgatggttttattggtgatattattatttgattaat
tacaactttctagcttttatagttcccgagatcacagcgttcttactgaccatgacggcc
atggccagaacgaattgcctagtaatcccgatgcagaatatatatacgcttccttcctta
gatatatacttttcaatgattgtataaaacccttttattctatgaggaacgggagtaatt
gttggaaatgttcatgttcactactcccacttactgcagttcaacaaatgattacttgac
ttgattttctagtcaaaataattaattaaaatcccccggtcattatgtcctgctctacat
ctaatattggcctcccatcggctgttgactgtccgtagctgtacttccattatcctccta
gggttgtcaagttatctacgccgcttgaggccattgtcgatgtcttcgccggaactgcta
caaaaaattgtgacaatttacaccgatctctggaacctggcccacagacccgtccttgac
tgccataaagtcagttccgctaaaaatcgtcgaaatatactcccgtgaactagaaaaaat
aaagaacacaaaaaatgtgcctcagttctagtttggtttcgagaaattctctgttcgctc
ggagggaaaaaatggaaactagaatacgcgggacaataaaaaaaacgacgcgctgtaaaa
acgttttagaccgaattcacctttgtgtttcgcgcattctcgtcattgttaaaaaaatcg
agcatttttttgggtcgcgacacaattttttgccatagtgtctccaggattcctctagat
cctggcctcgttctcaggccctggcctcgttttccatttaaaatgcgcgacgcacaaaag
tttttacacgaatttatgattttatcgctttacgaccggaggtcctaataaaactttatt
gaggctgccggcggtcgtaggagttctgctcgagtttcttaccgtagtaggcctcctttg
gtagcctcaaaactcaaaactgtagcagggtcaggttcctcgggataagcgcgtatcctg
cgaattaagccagcccaaggacgcgccgggttatgcaagtctatgcaacgtatgggttta
cataatagaggtaaatgtttgtttaactgggaactgctctagttagcattgtcctggtgg
cattgttcctgccctcaccccggtaccgcccacgagccgggaagacagtcaataaaacgt
caccttcacctcttacacaatatttcacaacgttattgcaaatccggggattaggaacaa
ttccggcgttctcaaaaggttttgggcatcatgcccttccgcagtcgccgtttgctctaa
tttaaatcaccattctgcattgttttggaatgtttcctaaaaactgacctaatttacgcc
acacacttttcgttacaagtcttttgtttttatgacctaaaaatggtgaaagtttccgcg
aatttaaacatttttatgttgctatgattttttgaatagatgttgcgaattccgaaatcg
ggaaatggaaatatgcttcgcggaagaagtcggatcagacggattaaaatagcagtaggc
aatgttttggtttagagtgtaattttagattttaattgaaaacaattttttttaacaaat
agtaactaagaacattttttattaatatatttatatatatatatatatatattatatata
tttttaagtttatcttataattgtattttttttgcaaaaaataaattaacaaaaccaata
tttccgctgttcaagcaatccaaaacacgataatataatattttatcactcttccaaaaa
aattactacgaaatattgatttaagtgattaattattaataattatgcttattattcaat
caaagagaaaaacttgccctgcaatactttgttgtgtttttagttttttgattatctttt
taatttattttactttatttatgttaacttaagaaataatcttaatttataatatagtta
taaacaatttttcaatggttttttccagacaaaatgtcttttacgtttggagtctgacat
cttaattcctttcctaaccattacagttcaatttcttgcgagacgggggcgttggctgaa
ggaaagtctgttttgggtaaacagagcgaaaatcccttccaccgcccccgcccacgaacc
agccatttccacctctgatttctctgatttccacggacgaatcaaggcctacctgggaag
ggaagacgcgtgtgtctcgcattagactgatgttctgttgaaggacgcgactggaaatgc
ttggccgaatcgaggacgaggctcgcgcgactcgacttggaccgacttgagtcgtctgtt
tatggatagtaaatgcaccgtgtcatgggtccttaagcgtcttaattgcccgcgtatcct
tcgccgagaagcagcgcaattggtttccaaggcggaaatattattggcacatcataaaac
tataaaacaggccgcagggggcccccttcctccttccttcgctttcctgtccagttcagt
tgagttcttcacctcggattgcgagctctgagattcaaactgagaccatccaatgccatc
agcgaattcgccgaattccgagcagcgcgcgcgacttcgattccccggcgtacgactcgt
cagcggaatcgcattgacagcctacgtcgaactccccggagacctccgttccgatcattg
ttaatggacgttatccttattagctgttgatgtcccactatgtcgaatagctacgggaca
tatctgccctgcaaaggaaaagatatgcttatgcgtaccccatcttgggcattaagatgt
gattcagttgttgttcgtcttcattaaattgtagattaaagttatgtgaattttgtgatt
tctattaccgttttaaaaaaatcactttgcattttataggcaaaattgtataatctccta
aattttcttttaaattattaaaaaccttcgagcccggttaaataaacacagaataaacaa
agtttaataacattatttatcaatagattttaagtgatgacactctgacatttagcaaaa
agccatcaatctttgagctcagttggagcgtccgtaacagaaggtgttaacgaggtccta
gctgagatttgaacagttcgaaatttatatctaggggccattagcagtactattgcgatg
catagtttacatttcattcagattacggggtcatcattgctatttaaaagcggcaggaca
attcgaataagtgtgacaggagcaattacagcctgatcctgatgtcttcgatgtcaacac
aacagcgctcaagacatcgcaggcaattcagggatatgtaggacgcacaggacctcgaac
agaagccaaggacacaggcgacgcgtgacgcattgggaaaatatttgtacaaaacattga
ggaaatctgaaaagcagcacagcgtctcggcatccttgactttgattggtgccgatccaa
ggacgaaacgctatatccacccattgagatgacctccggaggagtcgtcggtgggcctcc
gatcgaaggtcactcagaaatgcatcctgtctagctttctcttcagtctaaagtgaattt
tggaaactgaagattacttcatttatctagacatctggcaaattcatcaaaatgatttcc
ccagcgcagacttaacgactcgatccgatctgcgtgcagtttgatggttaactcaaacaa
atcccataacgcaaacgaaattttgaataattctcgagcatcgctactaattagccgccg
attgaggcaatcaaattgattgcctgcgatccgaaccaaagaaaacctcacgctgggatc
cccgaacccaccttagaccgattgacgctgatactatatatagacggtgtatcggaatag
tcggggaatttacaccaatctcgagtttgtttgttttgtttgttgataatttttctcggc
cctttactaagttattcccagcgggtcgtcgcctgtttccctctgataatgagtgtgata
cactcgattgtttttatcaccccttccccatttacgtggtattcggtatataatgagaaa
accgccggaggagatcagcagctacttcaaaggaaactggccccagcgtgtgatcatcgt
actttttctcaagctaggaaaacaaacaattcccgagaccaactgacactggagtatcct
attgggataacttatgtaatgccccactggctggcaggtgctgcattggcccatttctaa
taggcttttgaagttttaaatattaatcggctgcaggcagcaggataaccataaccaatc
gataggccaataaaaaacaataccccattatctgtgtaaacaaaatgtaaaaagtcagct
tttccattattggcaggtgctgtattgggccatttataacaatcctttgaagcttgaaat
attaatgtgttgcaatcagaagaatgataacccaataaaaagataattataaacttataa
aaatgttaaaatggtttgaattgctttaactactacaatatgcatatatatatatattat
gcttatattatgagcataatttaatcagataatgttttatatggcgacaactcaataatt
aataatgattgtggataatagtatacaactttttggcaagaaatgacagcttaggttcct
aatgatcttggtcactttggattcgcttgacccacggcagctgataacgctgctccgggg
aaaataacgatgagattgactgcaactgcagccggaatatatctgagggctgggaattaa
cacattggcctcctccaggcgcgtgcctgtttcaccttcccgtgcatttatcaaaagtct
gccggaccgacccaccgaaccgtcggctgtctagctctatacgagtaaatgggtatctgg
ctggtaacccctgtggaagtgccaaaaatgtgcaacggcgtcagcgaaagaacggcagga
aagatggtaggaatcggggaggggttcgaactccaaaggatataagggacatgggacatg
cagctagtcgggcacaatgggatggtcccgattcactgtcaaggtaatttattaattcga
caataaaatcgcacgagttcttgggccgagctccggattcgcattctatgttgggtttgg
gtgcggacttgcgatggggtgtgttgtggtcggacactcgcatgtgggccttacaactca
attaaagttgcccgggtcctggacctgagcccgctgcacttccatggagaaccgggtggg
caaagtattatatgaccatgtgctaggtttggattaagcttaacaaaggaatttgtgaaa
tccaatcggtcgaaagataaaaagttaagttaaaaagtttgccacgcaaacccatcattg
agtcaaggccaagttcatgtaaaataattcaactaattaatctttttaaagtataattca
ataggtatctaaaatcaaagacctagtcaaaaatggtagctctcgcccctttttatagcg
ttaaaaagggatcctaacaatattttaataaaacgagaagaaaatatttaagtacataat
tcggtctctcaaagaattttattttttggggagctgtttttcctttctttgattgatata
tttaaacataagtggtcggatagttttacacccttattgttaagtttactccaaaaccag
aaaggaggctaacactcactggcaatatagcaatcagaggacatcgtagagatgcgaact
gcagtctcttctgtcaaactgaaaaacgccataaattttgtggaacaatggaatctgcca
gaggatgcggatggggtaagggtagaattcgcacatgcacacatatgtcaggagtatcga
tatgttaggggtgttcaacgggggtggcaaataaaatttatcgaggccgcgtaagccgat
cagaaagtcatgtaaacacaaaagtggctgcgaagtgattgtttttttaccagtcaattt
agctgagttaaacctgaaatcggttctacgcaaatctaagatgggagtagaattgtagat
taccagaaataaccttcagtttctaaaagaatgacgaatagtatatcgtaaagtctgtgg
tatttttacccgttaattgtagagtaaaagattcgttgaaatgaatgtaacaggtacaga
aaacgattcctacgctacaaagtatatatattcttgatccgtataagagatataatgttg
aaattaagcttgctgctatgctgtgctgtgcaagttttgtgccacaaaacactctcacga
ccgcctaaccatctcgcccacacatttataaatgtttcgatatattatttgtatcatatc
gccattaaaaattatagcttccctagtaagaaaacgtacttaaaatctataaaaacgtga
gggttatatcataaaactaccgaaaaaaatcatacaagttttatattcttaacaatgtta
tgcttttaaaatgttttgctattatagaatcatttttaaaagtataactcgaaaaataaa
ataaaattagtattaatttgaaaaatcagcgggcatataatttatatagtattttttaaa
tttaggcaaaggatgtttgctgttactgttaactagtcagtttggaagtgcgtttgttgg
tttttaggcaaataacgggcacaggagtgagtttgggaatcgggagttgcgcacttgctt
ggccacgagggcaaacaaaaagcgcaaacacgcgaccctcggccacgcgtagtcctggtc
ccagggatcggacgtaatgttatcctttggccgcccagtgccgcgaaataaattcggagg
gaaagggcagcggattccgggaacaactggcaaccagtcttcggtgttttgcgcgctggc
aaaaatccagagaaatttttagggaaccataaacgggccgggaaaaagcctctgcgccga
aggaacgttttcagcaacagtttacagtttttatgtctttatgattattgcaattagagg
gagatcggctgagagtcgcgccctctcgctctgcgcacctcataggtaggcacctcatgg
ccgtaattactgcagcagcgtctcaaggccgccgagtaggagaagtgcgcgggcggataa
atcgcgatgataatgggcgcgatgggtaggtaataagccgcgcagcaggtaggccccgta
cggataaagttgccaggacctcggataagttcccctctccgtgcctgcaaggacattcgc
cggaggggtggctgcgaacagcaggcggcaaagtgtcatgcgcagggatatttatgcgct
ataacggcgagcgtgtgccgagggctctctgattttgctatatatgcaggatctgcctca
ggaccagctcattcgcaaactcacaagcgttgcgtgcacatcgcagagttagagaagaaa
tctagcaatacacatccgatatggccaccacaaacagccagagccactacagctacgccg
acaacatgaacatgtacaacatgtatcacccccacagcctgccgcccacctactatgata
attcaggcagcaacgcctactatcagaacagctccacttaccagagctatcagggctact
atccccaggagagttactcggagagctgctactactacaacaaccaggagcagatgacca
cccatactgtaccgcccgtgcaacccaccaccccgccgcccaaagccaccaagcgtaagg
ccgaagaagatgctgcttccatcatcgctgccgtagaggagcgacccagcacactgaggg
ctctactcaccaaccccgtgaagaagctgaagtacacccccgactacttctacaccaccg
tcgagcaggtgaagaaggcccccgccgtaaccaccaaggtcgccgccagccccgctccca
gctacgagcaagagtacgtgactgtgcccacgcccagcgcctccgaggatgtcgactact
tggacgtctactcgccccagtcgcagacgcagaagctgaagaatggcgactttgcaaccc
ctccacctaccacgcccacctctctgccgcccgtcgaaggcatcagcacgccaccccaat
cgccgggggagaaatcctcgtcagccgtcagccaggagatcaatcatcgaattgtgacag
ccccgaatggagccggcgatttcaattggtcgcacatcgaagagactttggcatcaggta
ggcatcacacacgattaacaacccctaaaaatacatttctaaaatattgaaaatatgtgt
ttgtatatatttttgatatttttaaacacaacacagtcataaaagtcatttgctaaccca
ttttttctttgcttatgcttacagattgcaaagactcgaaacgcacccgtcaaacgtaca
cccgctaccagaccctggagctcgagaaggagttccacttcaatagatacatcacccggc
gtcgtcgcatcgacatcgccaacgctctgagcctgagcgaaaggcagatcaagatctggt
tccagaaccgacgcatgaagtcgaagaaggatcgcaccctggacagctccccggagcact
gtggtgccggctacaccgcgatgctgccgccactggaggccacaagcaccgccaccaccg
gggcaccatcggtgccagtgcccatgtaccaccaccaccaagccaccgccgtctaccccg
cttacagccacagtcacagccatggttatggcctgctcaatgattaccctcagcagcaga
cccaccagcagtacgatgcctacccgcagcagtaccaacagcagtgcagctaccagcaac
atccacaggacctctaccatctgtcctgaggtcgggcgatgctcagttgctctctacccc
agagcggaaccgaaagccataccgccacgaaaccgaagcgcacttctctcgaccatttgt
aggtgacacgcaaatgatacagccgagaacgaagctgcgacacgatgagttgcacagtag
agggcgcactccctacggtgcccaggacattttgggcacaaggactagtgcgcaagtgca
gaaggccgaggcagaggcagaggcaaaagaggcagcgcaaacaggaaaaggagccttgct
gcgcgcggaacccagtggctggccatgatgggttctcagcgatcgattagctgcggccaa
acacaagcccaaaacactcagctgggagtgataatggctaagagacttggagactgacac
acacgtttttgtacagatagtagttaaaatattcctatcatagaattctatttatttaaa
tatacgagtaaagtaaatctatcgaatttaaacaaatcaatgttattaatttgggagttt
gtctggggcatgctgcaatttgactgcataatgtgaaatacatttcatatatatacatat
atagaaataaaatttaatgattttaaatcattgcgacacctaaggccaggaataaattaa
aatagtttggaccaaagtatggtatttggctaactacttacattaaaaaaaatatctcaa
gacaagttttaccttctgccgatttacatactttatgatatagaaaatggctgcagagaa
gaggagtttaaaatatttaagtataagcataatatttaattggaattagtgtagttcgct
gagggatctcttggtttactttctgataaatggtcgaaacattacttccgaacatatacg
aaacgcaaacgatttaatgtttatcacgaattgtgcaaattcgagcagctgcattttgtc
gcctcagtccccctcatccctgacccattgctgtctcccggattttctataaaatgcact
cttttcgccagagaaaatgtcacattttggtcgggcttcggggtatatctaccaccgcat
ccctgctcccttcctccctccgccgctgcgcgttcctctattgaagtgagacattgattg
gtcatttttcattgcacacccgtgacagttatgggtaacgcaaagcaaaaggaaactcgg
atcccggtgcggaatcggattcggaatcagaatcaatatcaaaggcaaaggggatccatg
tgcagtcgcatatatcccggcaccatttatccgactcattagacaaaagtggactgtggg
tgagttcgaagtggcatctgttggccctttactgttaggtgcgaaatggcattggttaag
cttagtggtgaaatgtatccttgccgctgcgaaagaaatttttagtcaagggcggtcaga
aatgagttagattaaagttcagatggcttaaatgcgctaccatgcgctgaaaaccactta
attgatttgcaaaccatgtttattttgttcaaatattttacaaaataaatgtataattta
ttttatccgaaaatcttcaataaatcagattcgacctacctacctaccttctaaaaaaaa
ttagttaataaagatatatcaatagtttgaaaacggaaaaatcccgttgcaaatttgaat
gtattgaatttttgcaataattagcccataaatatataaacgatggtggttgggtaaaaa
agctctaaactgacatacatgataacactttttcagcaaactactttacaaatacaatat
tgtacagtcgtcacaaattttatggcttttatatagtcaactacttttataccccttact
cgtagaaaaaagggaatactatgtacgttacaaagtatgtaacaggcagaagtttgggta
ttccgtaaaagctaggatgttaagattaagagtgcagattccagagatgcattcttatga
tgccaagctaaatttaaataaatttaaagttcttgttcctaatcccactaactatgtaac
tcgacaaaaccatgttctcttgcttgttttgcaaacattaaccaagcggattttactggt
tcctttgactccttaaagtcatcaattagccaacattaaacaaacgaaattgcaaggaca
tttacccgtttctcaaaagtcaacatcccttttcatgcgtttccttggaagctaaagaaa
aactcaagaaactggtaaaatatttacgtgtaaattgcgaaagagttacgttaactcttc
ctgtgtccttctgcgaaacgaagcctttttatccgttttattcgcattctgctttatttg
aggtcctcggagtcggttcttaactcattcgccataaaccccgagattcgcggaaagagt
attcgatgtgtgcggaatccttttccttccttttgactgaaaacccggtttcagtcaagg
ctgcaaagtcaatcctttagcataatcctttaaatagccaaaataaagcccgcctttgtc
aaaacaaagcgattcgctggcagaactcgcatttgcgaataggcgtgccattgtgtccac
ttagccggcaggtaccgcctcctcaaaaccctcgggcgcggatgactccttggtctgcat
ctctatcccttccaccagcctcagccataacgatcgtaaagttatcctttcgcaaacacg
agcatacggttaccgccttaagctggcgaaggagttacaaagtcataaaaacaaaacacc
tttgtccgcgcagcattgtcggttggcgaattatccgttcagtcgccgctgccgaatcct
taatccgtgccgtgtttatagccagtaagtagatagagatagtaggaaattcgcaaatgg
ctcgaccctgtcgaaaggggaaggaagacgacaggccagaaccggaatgccaaggataag
cctttagctggaagggattaaattgcattatccttatgttaaagataaacacggagcgac
taatccaaaacattagatcaagcgtgatattcaaattaggtcggtcaaggaaagtttagt
ccctgatttatcttttgcaaattaatcgaactagagttgtatttagtacctaaatgttaa
tgtatgtactatgtaaaataatgtttgtaattgaaagacattcaggtaggataagcaata
atgacgttgttaaattattggattcgaaaaacatttgtcataatacatatgtaccctaat
tgaagataaatattttaattagcctgtcgttacggcgttctataatgcttgctggggtag
gtaataaccacatatttaaaaatcccagtaaaatttcgtgcctgtcatgttatcaccaaa
catgagatgataatcgacctgatataacgatactaaaacgactttgacaagtcatcgcgg
ggtcagcacttctgtggctgccgctgtcgcgccctttgttgtgatggccatatatttatg
gcgctcaaaaagcaattaattgtgacccaaatcaacaatttccgaatggttggcaatatc
aacacggcagcccgatctaatggcccggcaaatgccaccgatttccacagaccaagtcgt
aggaacaggaatggatatatgcacgtagtgggaatggtaatgagatcgagatcggcatgg
tatgatgcatgagttatggccaatgcggtaagatgtcgctccaaatgggttatttctatg
cacactgggaaaaagtgtttattttaatgctgtgatctaaataagtttcattttaataac
ttccaggcacgcatatttgacataaatatggtctccattcttatgaagtcaacttggtac
gtcgtaaaatacaaatgtacacttcccagtgttaaagtccttctggtgaattttccatcc
atgtaaacattttttcccagtgcataactaagtttatgtttcttgtactttccatgaaat
ctccgatgaaatcagcgccaaaaccaaaactaaaccaaacctgaccgcccgccagcggat
agatcagtgctgagccctgctccaactagaggttaacatcaatatggtaataagccatat
cgcagccactgagaacccgccatcccaacccatcctcttgtgaggctgggggatttatga
gttcaccgaatgctttatggcgtgtcgctttgaataatttatctgcaaaaggcgacggcg
ctgaccacgaatttttattgttaatttatgattaagctgattatacacgaatcggttttg
attcgggttttttgtaaaacatgccttttgaatatcgccgttcaagtggaggattataca
aattgttttgctgccgtttggcaaacccaaaataaagacagttttggttgtttttttata
cttacacctaaatataactgtctgtgattcacgagtgtttgcttttattagaataaaaca
aatctttttaaagtttcaaccgtttttaagacaaagaaagcatcttgcaaagtaatcttg
caaacatatttaaattattgttgatgcttgtcccgccagctaatgaaaagtctttcgtta
ttctgaaaatgagagcgactgcgagcaaatctctggtcggtttattttaaatgggccgta
aaagataattttaatttttaatcaaacatatgcactgcgtagcccgcaccgaagaggacc
ggcatccacgcggattttcgtgtcaaagaggccgccgaaacaacatgtgaggatgcatat
gcatcctcggattcagcggatggcaccgctcgacgtagcacatcttgagaactagagaac
cactaccaccgcctccgcatcggcgatatttagctttagctatatcacgctttatacttg
catgttcacggccatggcacagccaaactaaattcctaaaagaagaaaagcttgcattac
atcggaggtgtggaaaaacttttgaccgcatttgcgcggtataagttctccaaaattaat
aggcgaaaatactttttatagtaactagtagtaattttagtacacatgcaataaatttaa
cgctattgtaaaacgggtattgaagaaaattacatttagtaaattaataaataatttatt
tttttgtttagacatagcagatggtattggcgtagcagatgataaaattggagcaactgt
aggccattgacataatgacaaaaggtacagcaaattcattgcttgatttacccttgattc
cataatttgttttatttactatgactaagtctgtttttatgtaatattttctatatactc
ttgttctttttaaatgtgagcatacagcatcacctataggtaagtggcagagttttgagg
tcattataatcccaaattggaaatattctagcttgatgtttttgaaaattcgaaacatcc
tttatctacataagccatgctaccaagcatccatatatcgaagacaacaaccataactcg
tgttcatgcgtacactgcttgaatgaactgcttgagaacttgttgctattataaggcaac
atgtacgtaagcaccagcaacatgttttttgaaaccaaaaggacgaatgctatattaaga
tatatatagaatcacatcatcatcaaatcaataaaacaaaatacataatgaacttaaaat
aaataaatgctgtgtatttttggcaaaaaaaattttttcttacaaaaaatgattttgggc
aacttattttactagtccaaaaagtatcaatattgtatcaatattgcgtttatccaccgg
tgcttggcatataatgttattctttggcaaatatggcttcagaatattataattgcattt
gattgaataatgttgcataataatacttcgggaagaatatgtagtttcccccttaactgc
ttctgcgtagtaatctgctttcccgttttgtcctcctaattacgacctatgaatgtgttt
ccacggccgcaaacaatgcttgtggaaaacatacagaaaccggtggactcacagacatgg
ctgtcgttcgcagaaacttcaaagatatccgacatttttgttttgtcttgcgtgagtcgt
gagcgtgaaccggctaaagttttgtatggcgcctctctacagttgttcctcaattaaact
ttcccgtgccccaatgctcccctttcctcttaatttcccctgcaaggcagacacacaatg
cgaggtctgagtaaatatggcgcaagtaaacagaaatatctggaagacacaattatacgc
acgcaattcgtcaatcagaaccacatttttcttttatttgctcgacggtcattaaaagcc
acagcaacctgagaatgggagaacaaatgtaataaaagtgccgcaaggcggtgtttcatt
ttttttgagcttgaagtctaggagaaataacttatattgtgtttgggtttgttttgttcc
gagctgaaggctttcctcggcaattattattctgttagattgagttgctcactctggatt
tttctgctgcagtccgaatcgcttgaatgccgagatacttgcacaaaaggtaaactaatt
aattgattaatggccgcgatcacacgccttatctcgcgaattaatattattcagttttaa
actgacttaaagtcgttttcaccacaactaagagttgtcgcactataatggcgctcatta
attctccccggccccaacaaagaaaaagagggctatagagaaagaagaaagagagggaga
gagagagaaaacagtcagcaagatccttttgagatctttatcgcctcgccgatccctccg
accatcgatagtccccgaatgaatcagttgccgcttgtcacatgcgcccaagtcgggcct
cagataatgccaatggatcgcataactcaaatcttggctctcggacttcgaaaccaccgt
cctggtcacatgagtccccacaattaattgagctgttaaatgtaagtctcggagaaacga
aagggaaaaattaaaattgacatcccaattaatatttggctcgtttgcatgtcgggatcc
agaatactcggaaccatttacaggttctacaggtttttccgtcctccgaatcccgtcgaa
gactctgacttgttggaaaccgaatcgattacaatcggtttggtgtggatatttcaattt
cattctcaacttactccttcaatgataaacttgagatcgcaaaggcaaatagtctttatt
attttattcatttctctctagaaaaagggaaaattcggatactatttatttattatacat
tgtaactatattcctcaacaatccctttaatacatgtgctaataaagttttgcgcaaaaa
tacattttgaattaaaaaaaatcatacgcgaactaaaacgccaataaaaatagacataaa
gaggacgtttaaaaatgattttgtgtagcttgcagagagataacttcttcataggctcaa
atttaattagatgattgttttccccagtgctctgaatgtatctcatagattaaaacattt
taattacacgcatcgcttggtgggttttcccggttttcccagcttgctgactgatatgga
tttgttccacgcaacgttccggggatcaaatatgtataatgaaaacttcaacgccatcga
gggttccttacctctgacggaatgctgccacagtttggctgggctttgggccagtcgtca
tcgccgtcatccaccaagatggtaggcatttaaggccgacgcaagcacacagacggggcc
agtccgagagtatccttttcgcttctttcactgactcggcctcccttcaggggcgtagtg
catgataaatgccggggaatccgtcaatgtcaaaatcagactgttacaaagcagcaacgg
cgtccgcagctctccgaagggaataaaatggggcagggggcaggatcaggaccgtgagca
ggagcaggagcaggagctaaaaatgcgttcaggatgcgggccagagcatcgcaaacaacg
acagccgctcggcaagctgctgctccgtatccggaatgccatttcaatattatgcattca
atatactacataaattcgcaacattttggcctgacttggtcatgcaagttctgaggacca
aaaaaaaagttacacttgaatcaaaaacagagtttacttacatagctatttccacaactt
agttaaatactttttaatgattttgtacttcatttttaaaaacaacattattctttattc
tatattgttatttatcatacatttgttctacatatcttcataaaatacctaatgtattat
gcatttttgttttgtcgcccactaagagtagtttagttcggcataaaaaatttcatacag
agactaatgaaaatgttgtactatttctcacagtgcgctaagacagcagggaacatgcgt
atatgcaggccatgcaaatgccaatgcaaaatgatctagcggaaattatgctgactaatt
gcaggtgattaatcagctcctggcgcccacacacagcaacaatggcaatgtgaggcggcg
tgtgcattcgtggctgttgagtaactggctagaattgaatttgatatgctccattggcac
cttacctcacgtcagcccaagtcgggataaagtaattaaataactcagtggcgcaaaagt
gttttctattagtatttttaatttgacaggccaaccaaacggggtgggaccatatgacaa
cggaaaattgatgccgtgctaaataaaaattaataaaagcaatagggcaacgttgtacta
aatattcgaagatgtacgtgattttctatgctaagcaaatatgtaagctatagtttatat
tttcaaagtaccttttctaagctcgagcattaaagttcatctcaatattaaacaaatttc
cacatcagcacaaaaagtaaatacttttttcggacagatcgggcaaaaaacgaaataagc
atgtccattggcgagtattttgacaaattgcccgattggacattgaaacattttatctgc
catgtcgtcgatgccaatgggcgtagtcctgcgggaggagggtggattgtgggcggtggt
tgatgggtgggtggcctgcgaagtgggtgagatctgaaaggggatgggcgatgggcattc
gttgggtcagtgcgtggcattttggtcatttatatgaacactcgtcctttttcattgcca
gttggtgtcccaacaccgttcccccagcatcgccttctccctcgctccccgacagtnnnn
nnnnnnnnnnnnnnnnnnnnnnnnnnnnnnnnnnnnnnnnnnnnnnnnnnnnnnnnnnnn
nnnnnnnnnnnnnnnnnnnnnnnnnnnnnnnnnnnnnnnnnnnnnnnnnnnnnnnnnnnn
nnnnnnnnnnnnnnnnnnnnnnnnnnnnnnnnnnnnnnnnnnnnnnnnnnnnnnnnnnnn
nnnnnnnnnnnnnnnnnnnnnnnnnnnnnnnnnnnnnnnnnnnnnnnnnnnnnnnnnnnn
nnnnnnnnnnnnnnnnnnnnnnnnnnnnnnnnnnnnnnnnnnnnnnnnnnnnnnnnnnnn
nnnnnnnnnnnnnnnnnnnnnnnnnnnnnnnnnnnnnnnnnnnnnnnnnnnnnnnnnnnn
nnnnnnnnnnnnnnnnnnnnnnnnnnnnnnnnnnnnnnnnnnnnnnnnnnnnnnnnnnnn
nnnnnnnnnnnnnnnnnnnnnnnnnnnnnnnnnnnnnnnnnnnnnnnnnnnnnnnnnnnn
nnnnnnnnnnnnnnnnnnnnnnnnnnnnnnnnnnnnnnnnnnnnnnnnnnnnnnnnnnnn
nnnnnnnnnnnnnnnnnnnnnnnnnnnnnnnnnnnnnnnnnnnnnnnnnnnnnnnnnnnn
nnnnnnnnnnnnnnnnnnnnnnnnnnnnnnnnnnnnnnnnnnnnnnnnnnnnnnnnnnnn
nnnnnnnnnnnnnnnnnnnnnnnnnnnnnnnnnnnnnnnnnnnnnnnnnnnnnnnnnnnn
nnnnnnnnnnnnnnnnnnnnnnnnnnnnnnnnnnnnnnnnnnnnnnnnnnnnnnnnnnnn
nnnnnnnnnnnnnnnnnnnnnnnnnnnnnnnnnnnnnnnnnnnnnnnnnnnnnnnnnnnn
nnnnnnnnnnnnnnnnnnnnnnnnnnnnnnnnnnnnnnnnnnnnnnnnnnnnnnnnnnnn
nnnnnnnnnnnnnnnnnnnnnnnnnnnnnnnnnnnnnnnnnnnnnnnnnnnnnnnnnnnn
nnnnnnnnnnnnnnnnnnnnnnnnnnnccgttcccccagcatcgccttctccctcgctcc
ccgacagttcgctatctctgtctgggcacatgtgtggaacttccaaactccaaaccaaac
tcaaccgaaccgatccagaatggccgccttcgggagcacatcatggcgaatgacagatta
gcaaagtcccaatggacatttgtaaccgaacggagagtcgagtgtgggcggtatgtacac
tgaaaaaacatacttctactacgataatgtttataattatgtcgccaaaaactaaccact
taacaccttttcattattattataattatatattaccagaaacataatttaatataatat
aaactgtacaacatatagatagacatataaacgcaaagtctcatgtgcttgtgtccatac
ttattaattttccagggaatatatgtaaatattttatttagaatcatttaatttgagact
tacaaaaggacaactagagtgtgtattgcgcactttgtttgagtgtcggcgggtgggatt
attctgggtggtggatccgagtgtaatttaaattgccagcctggccggaacgcagcgctt
ttgacggctgcccaccttgaggtccccggagacgctcgccggtggacggctcttatcggc
cgtgattactttctaatccgtggcagcatcagaggcagtcggtccggcgttgacacgaac
aaatggccaacaggcagcggacgtcggaatgacagggcacatcaaacgggccagagtgaa
aggtattaattgccggacggagtccaggtaggctgaaaggacttgtggtgggtgagagtg
attttaatgtgaaagcaatttcagcaaatccaaaccgactcaaaggaaactgccgccaag
cacaggtacatgtggaaattcttctgttattatgaccaaagtggccataattattttgat
gttgctttgtaattagtgttcgatcggctgaatgaatgacggagcaagggaggaaagcca
ggcggcgaaagggaaagtgaaaaattgcattttatgcgtggctgcctcaacaaggaaatt
acgcactcattccccgtgcatcgaaaagtgtaattcgtttgggaacaactaattgcagtc
attcggcgcacttgcaaaatggccgacttgaatgtaatggccgcaaggaaatcgtttgtt
attgatgcaaagcaacgactgaggcggatgatcctagtgttctatgtcagctcatatttt
atattacagaatgaatgattttatttaatttaatgtaattaatatataattataatttaa
taaattaaattaattaaactataaatgggtacgatattcaacctaaacctctttgaaaat
gattgtcccaacattaacacaatcgggttggctgactctcctcccactcgtattcacatc
ggaacatctgcctaaattgaatccaccaagaggtatagggtgcctaggccaaggagatct
cctgccattagaatgcgtatctcgctcggcggttgaataatggccgcaactcccgttgac
gagcacaacaaatttcattgcaacgtctcatactatcaatgtcggcaatatgtcaaatat
aacagcggtcgtcgggtgggggactcgggggcacataggcagactgcgggagtggcagcc
acgtgatgccgaaaaataaaaatatcgaaatgagagatgagagttgcagaagctgccatg
caatggcagaggcataaaaattcattttgaaaacttctgcatccgacacccgctcccgca
tctcaggcacaaattaataatgacgccaacggcgtcgacggggcgacgaggctacatggc
tatggatctagatgcagtcgggtgggcagcagaatgcacctagagatgtgtgctggatga
gtttcatgcaaaattctacacctgaacttagagattcgtgtacagaagttatacattaat
gcaaaattttaacagtacgtatattgtaaataaaattcaagtttaattccgttttgggga
ctacaatatttatgaattatttaattttataattctaacacagaaaatttacatattgct
tgtgctggaaatagtattctcgtgtttttgatttcaatctgttttttaacttgtaatata
ttaaaacaaaactgtaaaagctacaatttgggaactcattttaatactctccatttataa
ttcaacttaacatttcttctccgtgaagtttctagggaactcacacttttcttaatgcta
tatatcatgcaaagttttctttatatacaaggtcgtgtcacgctgtcatatccttcaaat
atttaaatgccgtttccgacatcaaagagctggtgaatcgctgtctggcttttgccattg
gcttgtttgagtgacagctcgttctgaaggaagctttgatgtggaacccgtagcaaccgt
ttaagatataattaactgtgtgcacaccgaaattggcaaagaataaatggaagtgaaatc
tgttttcaatattcaaatgccccgggcgaatgccaaacaaatgacaaacacaattcccca
ttatgtggaaaatgtgttaacagagaaatcaggggaattgacaaaaaaaaaggagaaaaa
aaaaaaacagagagcccaaacaaatgacggtcgaacgatgggaagaatcaaaactttgcc
cactgacaaaccactcaactcgttgacattgaaagcaacaacgaccaaacaaaaccagct
cacacagaaattagattaatttgggtaatttgaagtttcgttgtaatgagtttggtcagt
catttggctttgacatttcgttcatttggctttgttgtctttattttcatcgcccacgac
tttgtcaacgattttcctatcccccgcccagtgaaaatacatcggtagagccaactcgac
ccaaagttttattcatctaaaaatttttgtcatagcgctgccttggatgctgctgctttt
tatttattcgtctgcccgaaatgttggagtttcccattttttgagtgctcgagcgacatc
agttccgcattcagggattccgattccaatgcccgactgcagttgcatctccatctccgg
gatctctggggagccgcgggtcaggattttcggcggggagcgacgaacgtgtttcttatt
atttttcgctgattaatcgattgtcggctgcgtgtcgctgggtctccctgcctccatatg
tcatcccgactgcagcgcccagtgattcagacacttgtcactggaaaaatgtaaacatga
aatgcatttatgtagaaatgtgaaaaaatatctgtgcgaaatacaaacatcccccgtcat
ctgggggaggatgcaaagttgctgtgggtaaaaaatggtgtgatatggcgcgtctcagtt
gagagactcgctcggataggatgggggtgaaaaaggaaatctttaatattaccaaatagt
ttcagagaaaataaagtaagcttagtaggaaaaatgttctagcacaagctatgatagttt
aaaaattaaacaaaaaataacatataatttttcacataaaattcgtagatttgtttacaa
ttcgtttcattacaaattagatgagtttgtcaagatttaaagaaatttaactaactaaat
aaagctataatgtgaattaaaaagagctaacagttttgatcacaagatatttcacatcta
atagtaaaaattaccttgctagtagtgtttctatttcccttggcaggtgaaggcaaaagc
ttgaaattgagaaaataaaggcgaaatacgcagcaattcccaaacgttacattttcagcc
aggagcaggccctcaatttatgccgcatggattggatttctttcggagcccttggcattg
gcctgcttattgttttaagagtggcgtggccccggttcgcagttcccaattcccggttcc
cagtccagtcccttctccgtactctgccctccctgttgcctctatggagcatatagcgac
tcccttggcttcagatcccggctgctggctcggtcttctgggctgcttttgatgatgatg
gcatttcctttggtagttgcgtacgtcatagattaatggcagcaatccatcaaaatcact
cgatggacacgacgaacagccgaaaattcggaagaagcagccagtccgtccagcagctct
gcaggagcaagtgagacgggtaataggggagaaagagaagggggtgcgttgccagcttgc
cagtcagaaaaggcacacaatttgggttttttgtttactgcgttctttgggcttttattc
ttcccaactccctgactttattgtgcattttttattaggctttccgaccactaaagctca
tattggcttttaggatcgataggcttacataaatagaatgttttttaaaaacattgaaaa
acaaacaacaattcaaacaaaataattattactggattactagacaacaggacagcatgt
acaacgtttcacacccgcagctcatttatagtctctgcaactatgcaagtattttaacga
gttccttatttaaatatgtatctgcaaattgatgatcaaatcggaagatattgataaatt
gcgaagtttcacaactgatatagtcgcattcagtaaaatagtacgagtgattattgactg
accatatatccttttagatttgaatcaaaggcgtcaaagtgcatcgcccaggcagactcc
gtgatcaatcaattgccggaagagctggcatctcgcggcaaggtccaatgacagcgcttc
tatgaatagatctcggatcccagaacatcgccagcacacttaccaacgagatcgaggtgg
cacaccacttagcatgaatccggcattagtgctaaggcatcgacatacccagaagatact
tgagatcggccatggtggaggagaacatcgggaaagtgggaaattttgggggagcagtgt
cgttcgcttgccacgttcaattaacaacaaaagtgtgactgcgacacgtcctcggtgctc
aaagcaatctcagtgcacctctgcctctttcttcccagacatctgtgagttttattcaaa
actcttgtctcctggtcgacggcagtatcggaaactgattaataaccaatgtcgggcccg
gtcggcattcccaaagtctgagttcatgttccccgatctcagttcacctcctgaaggcga
agatcttgttccgctctgtgtactttgtctctatctgcgaggggttttggtttctcatta
ggcagcttcccaccaaaacacaatatgggaacttatttgaatatatggaatgagtggggg
gaaccaagaaaaatctaaatactcattcgttgttgtatcttagtatttatattgttatat
tatagttgaagattcaatttttcgatttttgttcgatttttaactggcacttattttccc
acataacttgatttgaaaagtattattattacctgccaacaaccacaacatatttagaat
aaattaaaaacaaaaatttagcatttagtcatttgtcctattccagatcattttaaaaaa
tagttaagagtcagtttgatcagtataccattatctgttttcagaatagctccatataat
gtcaaatatagataaattactatacaaataaaaacatattcaataaatcaagaaaggttg
ctcagaacagggcgtttgttccagagatctatacaaacaaaattcaagctcataaatacc
atttaattgttttttaagtgccgcacaaattacataatcacgtccgagtaaagccaaggg
ccttggagtcggattcagagtcgaattcagaattggctggcttcttttgggtatcggcat
gtttttctgctctggccccttgcgattattcctctattttggttgattaatgcttttatc
accgcatcgagttcattcagtgccggcagcgcttaatctgaatgccatcgtcaactgatg
gcagggcattagttttcccgtgccgtccaggatgggcaggggaatcatctggggcttgcc
agcggaagtttcattacagtcgcccaaaggaggaaatgaaacgaatgcccgctcctgcga
agcgctgaaatcgatgcgtatctcgagcgatgatttgcggtgtgtgtgagttgaaagttt
gtgaaaaccataaaacaattagcacttgattattattcggggagcgatgactggacgaaa
gtttggcaacttcgcttaagtgccgacacgggtgacatcgacttaatttgcttgccagct
cttctgaaaactatttcactgcaatctaaaaacagatttagacttttcgctgtcagcagc
agaaaatggaaaatgcagaagagcagctgagattttggggtgttaggggatgcaaatttc
tgcgcagcaagatggatgcaagcattaatttatcaaaaatttccacacccttggaagtgt
ttttccgcgtcgcctttgttctttctaataaacttaagtgcaacttgcaagccggcgaca
aaagacgccaagacaacagcggcgagaataaaaaattaacgtcaaacaaagaaaatccac
cattattatgtgccacgcacacacacacaaatgcgaatgggagaaatgcggttaacattg
ctttactgaggcggatcaaaaagtttgtgatatacatataaaaatggctttatatatttt
tcaaaagcttgctacaattcaaagcttaaaaaaatcatataaaactttattctcaaatgc
ttaagctcttggtctcaagcattcctcttaaaacccaatatgcgtgtatttttataatac
actacaaatttaaaatatgtacagatgctctgctttgatacgcgattttataatggtaca
ttttttattttgttttggcgttattggtttcccggttcgtatttgggaactcctaaaacc
acccaagaaagaacaaagcgtgaaaaaatccgcttttcatccccacaaggatattctttt
cgggaaagcatggttctctgttactttttttctccaggaaaacaagggtggcatgatgga
cagacgtcgacgtttttcatcagcggtcgtcatcttgtgtcatcgtcagacggcgacatg
tacaccgcgaaaaaattgtagtccttaataattttcctaatagaaaatcacctaagagga
catcggctactggataaaatgtttagttttatttcatagtcaatgtaaaaaccagtaaca
tctaagcaaaatcatgcccttgcaataaattcgtccgtaaactaataggcataatagatt
attaatgtttttcttttgatacttctgaagatattttaatagataaaataaaatattttc
gctagaataccgaattattatctatcgaaaataaaaatttgaaaggcttttatttctaaa
cagaattattgaacacgaggccaataaataatttaaatattcatgatttagaaaaattgt
tttcggtgcacacggcttctgcggatactcacgcactcacaatggtgcgtatggcggcca
ttggcatggcatcatggtggtgctccggtggtgccatggtggtggtgccgccgttgcgat
ggtggtggcagttgtgcgtatttttgtgtcacattccaatctatatcaatcttgtgtttg
caatgacggatggcatttgtcaatgtcagacattttcgttttccattcgagcctctaatg
gcagacgggcagaaaggcaaaaagccggaacaggaacgcgagctgggtcctgtgttctgt
atcctgttcagatatttcgggggccttgaagtcactcagccacttgccgactacaccacc
cacaccgcccacccaaacgccctcgacgcatgagtttgacgaatctaatgtcaaatattt
tcctttgtttccctccacatttttttatgaaaagcattttctgagaattagaattggctt
ctctgggtgcgtccccgaagcaatggggtaattctttggtgttgggggttgttggtttgc
tcccctctaccctgaacttagtgtctttgggaatcagcgtgtttgtaccggaaatcagta
aatgtgtttgcattaagtgttttcgattcacaaatatttgcattcttatggggattccaa
ctcttgtagttgtggaacgtattcaggaaagttaaaatattaagataggggttgaaagta
gtagaaattagaaactaaatagtatgtattacatgaaaccatcaattaccaaatggcata
ctgaaaaaaacatccaaataaaacaatgcctacccattttagcatggtatttttcggcct
caacgtagacaactctcgtgaagattttatcccaaccaaatctttattacacgtcacctc
ttgaaaggagttactcgcaactaattggaaaaccattaat
