# Supplementary material for: SMCis: An Effective Algorithm for Discovery of Cis-Regulatory Modules
Source: PLoS One. 2016 Sep 16;11(9):e0162968. doi: 10.1371/journal.pone.0162968 (PMC5026350; doi:10.1371/journal.pone.0162968)
Supplement: S1 Datasets — (ZIP) [file pone.0162968.s001.zip › dataset/Drosophila/ftz/dvir_gj23928.txt]

>scaffold_13047:6013802..6053801
tgccttaatttcaaaattaatgttatatccactacgaacatttattttccaaatattgca
ttaagcccggttgctactttctctctaatatcagggaggacataaatagaattgttgctt
ggggattgtattttttgacactaataataaggctgcaaacactgttaggtatgttagaaa
gcacataaatttaagagtgagtattgaggagcatgtataacaggccacataattaaaata
aatttaaaaattttaatgtgttcattaaaaaagacattataatatattctcttttagcca
tgtgtacagtttatttttatttaaaattttgtattaatattcatttccatcctataccaa
aaacaaacaaactttacttaaagcaaacaaaaaatcttccaaaataaaagaaagacaaag
cataaaattgtatattataaatgctttgtctagaggattataagtttaaaagtttacaaa
tcgtgttgtctccaaacatggaccgctcatgggctcatatagcgatgagcaacaacaaaa
agatcagacgcagccaaaactaaaaccgaaaccgaaactgaaaccttttgaagaaaaaga
caaaatacataattcggaacaagatcttcgctttagcttgtcatcggagacgggggttag
ctgggaagcggctgtgatgggcattcggtacccggtgcccgggaattctcgagtcgaatg
ccgcgtcccactgacaacggttattaatcagtttccgataatgcagctgaacgagacaag
agttttgaataaaaacactcgcggacaccttgccgcgcccccgcaacgccatctcgcaga
cgtctcgccgttgtcgatgatctcagagaggtgtacgaaacataagtgtatatgggtata
agtgcgagcatgagtacgactaccatctgagtgtttgtttcgccgggtatgtgtcatagt
cacacttttgttgttaattaaacgtggcgactgcacgcctgtgcatctggcccaggtcca
tgtcgcggtggttggatcccgctaatgccggaatctcatgataagtggattcatgtgtga
gtctgagagcgctcgtcgaactattcatagcgacgctgccattggaccttgccatcgttg
ccagctcttccggcaattgattaattgctgcgagcgacgcacttttgacgcctaagtggc
aggaacttgaactatctggttgcatactgcaaccagagccagcagaggtgagacaagtcc
caaatccaattccaaacgcggcccagtggctgtggctgaggctgtggtaacagtaatcgc
tcttggccatgctcaggaacaaataagccagaagccggaaagcaaaaacccagaacaacg
agggaaacaatgtaaagagagattcacaaaaatgttagctggctgcttctgctgaatttt
cggttggtcgtcatgtccatcgagtgatttgatgaattgctgtcattaatctatgacgta
cgcaactaccaaaggaaatgccatcatcatcaaaagcagcccaggcagcagccgggttga
gggcttacggctgagggctcagttcacagtactcggggctcggggctctggctcagatcc
gggcacaggcagcagtggcccgcagggagccggagtcagatactgggcatagggggctgc
acccgggtattgggaaaacaatgcgtagctacccaatccgagtcaggggctttcactggc
gctgctcgaatggtgagcaaaatgtaacatttgggaatttcagatggtttcgctttcatt
ttgcaatttaaagctttgccctctgccggatactttaattaaaaactcggtgcaataagt
ttcagccttgctttaaataacgataatatgtggaaggcagaagattcatatttaatgtat
atcaagatatttccatttttagattgtgattctaacaaatattgccaaatcgtatttgtt
gaaacaataattaaataataaatgtttttttatcaagctaacttttatgtattgtaaata
aatttactatattgtagctattatattaataactattaaatcgttacctctgactaatcg
ttgtgcaattttaatctattcagtcgtgacattttttcatgcaattcaaatgattcctac
aactgaatcacgcccagccaataatattctagtgcatttttccacggcggtagaccgggt
gcggggttggttgcgcatatatttttacatttcaacataaatgcatttcatgtttacatt
tttccagtgacaagtgtctgagtcacactgcaacgggatgacatattgaggcaggggaag
ccagcgacactcagccgacaatcgattaatcagcgaaaaataataagaaacatctcccag
gcaactggcactgcttcgggggaaatgcttggaggatggagaactgggatgctgaaccga
gccaactcgaatgcggaactgactttggaaaaatgagcgacttcagcgttttggcagcca
aataaatacgaaacatcagacgacagacagaatttcatatgtttagacgttcaactaaaa
ttcaaaaatgaataaaatatatatgtatatatattgtattcgctctgcttcccactgtat
cttttattttcatttatatttcaaaaaccaattcgagtacggtaattaacacaatcccag
atacgagtttggaaagtggtttgcgctcggagagaaaaaaggcaacaatgaaatgtcaaa
gccaaatgactgaccaaaactcattacaacaaaacttcaaattgcccaaattaatctaat
tttcagtttattgttgttattgctgttgttcttgtctttattcaatgtcaatgagttgcg
cgcgttgtcagttgtttcattcaaatcatttcttttcgtttatgttttttttcggcgttg
tttctcgttgttgtttctcacacaattctcacataatagaaaattgtgtatgccatttgt
tagccagttcctttcattcaaagaactcgaaatgaaagcgtaagaaatgccgaaactgaa
ggtcatcagtcaaaaccaacttgatttttagcggcatatatgttaattgtgcagctgatt
ctagtggacttatagattaattagagtggagtgtcacattgggggaaacaaacaattttt
ataactagatggttaaacagtaagatgaacttttgtttaatatatatttaacaatctgca
aagaacaacgttatttagttatagattaaactgaatggctttataaaataattcgtattt
tctatcaaataaatagttgcattcatttaattttctctaatttaacttatataagattat
gcatatatttattattaaatattaatattaattagaccccaacagtttctcatttaaagt
cctttttcttaacgctttccagatactaaataccttattatttctgatttgattgaggtt
aacataatttgatttcgccgatttctttttgaaatcttaagtcgaatcaaaatggtcgag
ccctgcaaatgtcgcgccttgggtcgcaaagtcagtcaaatgaggagagcgcagtcagtg
catttttttttttttttgcttgcctccctttgatctgtgcagctggaaatacgcgtgcat
atatgtatctgtgtatctctgagcttgtatctgctgcagcactatggctgcgtcgcgtcg
tcgacattattaatttgcgcctgcttgcattgcatttcacatggtgaatttttatacgcc
ttttggtttgagcatatggcgcggtttcatggcgctgccacggagacacgtcccccctgt
tgcgatccctaccccatgacgtttcatttttatttttattttggcatcacgtgcgcctgc
tgctgccactgctgctgctcctgctgctgctgctgttatatttgacatattgccgacatt
gatagtatgagacgttgcaatgaaatttgttgtgctcgtcaacgagactcgcggccatca
ctcaaaagactcaacaacgttgcgtattcgtttacgcagggccctttcttaggtgcttta
aaagtattgcaagcccaaaataagtaattaaaggtccactcttaatatgctgaaattgca
tattgtaagtgattaagagaacaatattttcttatcaaagctaaaaaaatgtgtaaagcc
cccatcttagcatttggctagtacagcaaaaggcaattacgctctagcacagttggtaaa
gtaagttttaaaaaactattttttttattgaaacaaaataaaagcttcaacatagcaaag
atagtaacacacatattcgatcaaatctctgtcagttttcatttaagcaaataatttata
atatttgttgatatgtttaaaagtgcttttagtgagctgtttagtgtaagcgaatttgat
gctgaccggttcgaaggcagaatggtcataaacacccggttctgtcatcgactgactttt
ctaccgactccagatttgcaggcctttgtccccagtccaaagctataaaagacttgggta
ttataaacaacgaaaatacgacagagcaaacaagatcaaactgtgctcacattacttatt
agttcagttgctatatatttatacatatacatatatagaaattatattttatattaccat
gccaagtattaacattcactttgtaacatgtgcccaatgagcacagttgtttgggcggac
ttaggtcgcattttcacttttcgatatacaaataagtgcgtaatttccttattgaagcag
ccgggcataaaatgcaatttttcactttccctttttcacagcggcaacttcacacacgca
cacacagagaaagatggcaagggggtgttggctcatcgaacactaattacaaagcaacat
caaaataattatggccacttcgggcataataactaaagaatttatacctgccagtggcgg
gcagtttgactagagatttgcccaaattgctttcacattaaaaacactcacacatttcac
ccaccagcagtagctggccaccactgacaccactgccacccttggcaccaccaacttgtg
ctgttctctgtgtggctattccatttctctaaggctgaacggcctacctggctgccggca
ttggcaattaatacctttcactctgtcgttccgtttgatgtgccctgtccagactagtcc
agctcctggctcgactttgactctgctcctggtctgccattgaccggcggtcatttgttt
atgtcaacgcttgtgcgcttgatgctgcacggattagaaagtaatcagtgccgataagaa
gcgtcgagagtctctagagactgtgtgggtggctctggttctggagggagctgtcaggga
catgctcaaaactgcgtggacgctcgcaatttaaattacagtggtgcggcggctgtgact
gaccaccgcccagtcccagcgccattgcaagccactcctggatcccgggcctggcattgg
gcattttgcagttcggttacaaatgtccattgggactttgctaatctgtcattcgccatg
atgtgttcccgaaggcggcctttcgtttggggttgtatagtgccgttatcccgtcataca
catgtgcacacacacacacacacatacagcccgcacacccacacactcactaagcaagag
agacaccaactggcaatgaaaaaggacgagtgttcatataaatgaccagaatgccacgca
ttgacccacgcagagcccgaaaacctcacccgaccatgccccgttccccacatccttgcc
cgtggcatcgacgacatggcagataaaatgtttcaatgtccaatcgagctatttgtcaaa
atactcgcaccggatggacatggacatccgcctgggcagggacacgagcattttgatttt
gccgccagaatgaaatgtttttagctttttgtttttgttgctgtcattgcatatactatc
tgtatgtgctctgatcagattcaatcatattcggcacaacgtactatatagatttttagt
tttaaaattaagttatttttcattattatttacttgttattaatttatcctagttatact
caaatatttacatcaaaatttactcgaaaatgctattttataaacacaacgattttgatt
atttattgttgaatttctagatttttctatttgtttaatggcacttaagtatttccatat
tgaaatcgaatatgtacaaagaaaaattcataaaatataaaaaataaatataaaatatac
gaaataatagctatgttttctacaatttatgttatttaattttggtgataattaaatgag
aaatcacttaattaagcgcttatttcgtcatagtgagaggttctagtcgggactagaagc
tcccgactaggggataccctgaaccctcttctttcaacatcaaatgcatatatacatata
ttctattttagaagctatatgtcaagcttggggactctagctcttgttatttaccaaagt
tgcccaaaaatcaggatatcgatattgattttatcgattttcgcaccgacgtctattttg
aaataaatcatgatgatttgggaggtcatatcttcgcgcggagttctgtcgttttggaac
gtcatatctccgcgcacatataacttttgtttttttaaccgatctttatgaaattttcta
cagtatcatagaatatttgtgtatactgaaaaagtcaattgcatttaaattttggcttaa
attggttggcaataaaagttgggttattaacttgatttatagctctggagtggtagcgga
gaggtggcgataggtataaaatcaaagttacttgacaaatatataatatttcagaagcaa
catatgtttcgtgactctagctcttattatttaccaaaattgcccaaaaaacaggatatc
gaaatcgatttttatcgattgcttggaaacggggtaagttatcgattatcgaaaacaaag
tcgatctgcgcaggcactaggagcacctacatctaaaatatcagtctatagctcttatat
gttctgagatccttgcgactcggctactgatgctgatcaagaatatatatactttatggg
gtcggagatgcttccttctgcatgttacatacatttggattttgcacaaatacaatatac
ctttatacctattttttataagttcagggtataaaaagtaattcttctataacttatagc
ttaactataatatgtataaataaatatataatatataagaaagtaggtaaattacttata
tatatttcatatgtttgtttcatatgcctaaatgttgaataattttatcacgattcgaat
gaaaaacatgaaatttgaattataaccttctagtgttgaaaatgttttgctatttcatat
attaatacattttaattacacgcttcggttgatgggctaggcaaattgcggggatatttt
agatttgttccacgcatcgctacgtgtataaaatataatgaaaatttcaacgccaatgat
gactaacgtcggtctgacagcactgacggaatgctgtcagacggtcagacagtacgacag
tcggatagatagaaagatggctgtgaagggagcagggcaacaggcacagcttggctggcg
gtctgtcgggccgtcagcctgttggccaggctgcctgcagcgtgcacactctgagtatcc
ttttcgcttgttccagagcctcccttatgggcgtacatgataaatggcgacgaattcgtc
aatgtcaaaatcagactgttacaaacagcgacggcgatggcgatggcgatggcagcgcca
gtgcgcaatgttgcgtagaggtagagccctggaactgactctcaatgggtctgggaccag
gacgcgcatccaggaatgtattcagaaacagcacaataacaacagttagattcatatatg
aatacaaacaaaccgtcagctctgttcttttcctcacgcttccaatgacaatatttcctt
cgatgccaatgtcctgaagctgcacagcgttttaatattaatgcaaatttcttgttctag
ttttagcacatttagcagttttcacttatgcaaatttacatatttggcgtacaaatttat
ttcgcacccatttggcattatggaatattattgagtggaaatcacgttgactaattgttc
gacatttgtcagcagatccaggacgacatatattaagcatgctaaaaattgattgatgat
ttgcttggaacaataaatgttgaattataatagttatgccagatcgttgatctgattgat
ctttaggggaagactagagatgctgtttaataatatttaaaatcattttttgagtctcct
ggtagtcgtatatcaatatcacaaaatgttgacaagaatccggaagataaagaagattta
cattttattgtaggcgcttaaattaattttgaaataatttcaaaacagtagatcccctat
taactgaaatattattgtttataaaataattgcattggaatctgactcttgtcagtgcat
tcctgaatgacaaaacttttagtttttcctcgaaatgaggaaccagtaaaacctgttagc
tcttagggactttcttgcaacttaggacaggcaaacaagccaaatattaattagcttgtc
aactttaatttttccctttcatttcgtggagacttacatttaacagctcaattaatttgg
agccgccgtcgcacatgtgagcgggacccaaagactgggcccagactctgatttgagtta
tgcgatccattgacattatctgcgccgcgctcgtatgtgacaagcggcaactgattcatt
ctgcgatcgaagctggagctgaagctgcgactgggccaaggaggagactatcggttttcg
gagccgataaagatctcaaaaggatcttgctgactgttttgttttgtcggcaacaaatgg
gcgccattacagcgcgacaacttttagttgtggtgaaaacgactttaagtcagttttaaa
ctgaataatattaatttgccagatacagcgggtgatcgcagccattaatcaattaattag
tttacctcttgtacaaaaggcgactatctctttgtcgccattgcaataaagtgagacagt
actacagagaaggagaaagagatagagaagccgagtaactgaaatataattgtcttagga
agggcgtaaacgtaaaatgcaagcacaaacaaaaaaaaacacagcaaaacaaatgtaatt
aacgatataaaaaaaggtaggaaacgttgctttgcggcacttttattacatttttttttg
ttttgtttttttaatggccagagaacaaataaaagaaaaatgtcgttctgattgacgaat
tgcgtgcgtataattgtatcttccagatactttgtttacttgcgccatattcgtacagcg
ttcagtgtgtggctttcgtttggtctcctccgctggctcacactttaattgagccacaac
tgtagatacgctcgcacacgagtgccacaaactttgcggctcacgcgacccacaacaaaa
tgtcggatatctttgaagctatatacaatggtaaatataagctaactatatatatatatg
gatgtatagatacatttatattcatatctatgagtgtgattatgctttgtattgcgtgta
gctgcgaaaatccattcatgtgttgtaattgagagtaagacgaaaatgaatgaagcgtgt
agagatgacttgtacttgatttggaagaatctgcctgaatcattaaattaatgtgtttct
tgctacaaaaaaaaaatatatatataaccacatcaaacaaactttaagattaaattattt
taaatttttgagcaacattcaagtcccttctctggctcttttattacagaacatcattta
ttctaaaggtaaagttatcaaactcccctatttcgaataaaacatcttttgaaacacgga
tgatttcaatttataataaaattaaagctttaattaatttcaactatttataaatcgaat
tataaatttaagcacaatttaatacatataaaactaacatgttcggataatgtttactta
acaaatacaaatacacctacaacaacagcaatatataattcccatttatttattaaattt
tttaaagacatatatcgttttaaacattcatccacaaaatagtttacttttaaaacaaca
ttttttttgcaacgcattccttttctgccttaagcagtgcacagggaaataaagcagtgt
tcccaaaaggttgaactgcttgctgcccaggaaagttctttgtccgctgtggttgttgtc
tcggctgaattggcacataactgcaaaatggaatcaagtaaaagccggaaaacgcgagtt
ccaatgggaatatctacccaatttgcaaaatatatgcattgaatgatttttatgcttaca
aaattgtacgccagctggcgtttagtgtgccgatttgcatgcatatataaatttcagatt
tgtatatcccaaatattatgccaaaccgaaataacatcatgcaacgtaacgctcagtgcc
cggcatatgtttttggcggcctctttgacgagctctgttgccgcgttgtggcctgtggaa
aatggtccgctcttggttttggctgtgcccttaaatcattttatgctgcgctgattttat
gtacatatgtttgattaaaaattaaaattatcatttacggcccatttaaactaaaccgac
cagagtttttttgcatgtcgttctcatttttaaaataaccaaatattctgtggccacagc
atgaaaccaaagctagaggatgccacattgttgttgttgctgcgtggactacctattgta
agaattattttaaatgtgtgctacttgatgttttattaataaacataaacatatgtttaa
gcatatgtatatttaataagtataacctttaaattggccatgtgaatatgaatgaacgct
ctgtgctttaagataatatgtacatattctaagtattttctcgttcaaatgatataaggc
ttacttctagtttattaaaaattttaataagtttgttttgttttatattcatagatttca
cttagcttacaattatcgtagatcgttcatatcttcgtgtttttctaatcgcattccaaa
acactccaggatttctttctgcctttgtttcttaatttttccaaatgttgtcaagttatc
tacgccgctggacttcctatcctcctcctcttcggggaaacagcgtaatggcatgaaaaa
atacaaaataataaaacaaaaacaaatattgtgacagttttcgaatactaggtctagacc
ttgactatcataaagtcagtttctacaaaatccctgtaaaaatactgcatcagcccagat
ctggaacaaacaaaaaataaagcacacaaaaaatgtttcagttctagtttaattttgaga
aaacccttgtgaccggaagaacaaaaaaatggtaacagtaatatgcgcatagtataataa
aaaagatatgcaataaaaatgttttagagcgaattcgctttgtgtcgcgcatttttgcca
ttgttaaaaaattgagcattttttttgccggcgacctcatttttttccactcattttcca
tttaaaatgcagggcagacaaatgtttttacggatttatgagtttatcgctttacgacca
cgtcttaggcccaataaaagtttattgagctgcctgacggtcgcggctcgagtgctcgag
tttccgaccgtagaccttatttggtagccgtgaaaactgtagcagggccatggtccacat
tccagccatagtgtgtgcacacaggacttgattctgatccttggccgtgcagaacgcagt
gcgaatctgtgagtagtccgactcaaggacgtgcccggttatgcaagtctatgcaacgga
tgggcttgcataataaatgcaaatattggttttaagccgcgcgccgaacccaaattgctc
tacttcacattgttcaattgtttacatagtttacaatcagcaacgcccacgagccgagtc
agtagattgcaggtccttgcacttctcttacacaatatttcacaatatgcgcctaaatcc
ggggattagttggctgtcttccgccaacaatgatgcctgtctgacgacagtcgatgctct
aatttaaattaccaggtcacactccctctcatcgtctctctatctcttttcctctgtagc
tacgagtgtgcccgttctatggctgcttaaacatttcctaaaaacttgcccagtttttgc
cgcagacttttgtttcgctagtttcgtgctcgagtttagatgtttatgacacagctgaaa
gttctgcgaatttttattatcatttagtttgctgtgaatacttatagttatttttgttaa
agatttgccaaacctacccatgcaaaataaataaaaatgaacaccgcagagttctggaaa
tcatcaaaaagcgtggcctacttccaacaaaggctttttgattctgggaaagataatgtt
aacaggattattttgtaaatcgcgttggtttaatggaaaataactgcaataatacctaac
aagaaagacaaattcttagtgatgaaaacataaaatttttcatgcaaataccaatttttc
gacctattctttctatataatatgcttcatatgtatacttcatgaagttatcttaaaata
cgaaggaattatttatacaagaacttcactttcaactgatcgtttttatgacagctatat
aatgtagtagtctgatctggaccatcagtagactacgagaagtttgcagaaggacagaag
gacgaatatatattcttgatcatgaagaaaagacgatctagtcatgttcatctttccctc
tgtctgtcagtctgttcgtcttcgtgaacacgtcgatcgcacagacttgaaagtaaaata
tatatataatccctaaactgaacggataacgaacttattatttatttccgttcggggttt
taagcataattctaatgtttcaagagctagacgcgccaaactataggctctcgtgtagta
catagtatagacataaaatatttatctttatgcatatgtctcccattcactcctaaattg
taaaatgtcaacttcactttggtgtatgcacgctttataatatatttcatttaaagcctt
caaattgcatatcacgaacgtatttatgtatctgtattttttcaaaattatattcgtaat
tataatagtcataacaacgcaaagaaacagtcaggcaaattcatacataattttcaatat
ttcatattgagtactatatttaaggtgtatttactttttttagaaaggatttaccggtaa
tattaaaagtatattcttttttaaggttgaacgactaaaaatatgtattgtatgtatttc
ctaagcattcaacaggggcgggagcgggcgttaaatgtgtacagagtataaacagaatcc
cttcgtcttcgcctggccgactggtcaatcaaggactacctgagagacgcgtgtgtctcg
tattaaaatgatgtcttgttgacggacttcgaaggacgcggttcgcgcgactcgactcgt
ctgtttatggaatgtaaatgtaccgtgtcatgggtccttaaacatcttaattgcgcacgt
atccttcgccagcgacgcgcaattggtttccaaggcggaaatattattgccacgtcgtaa
aactataaaactgtccgcagggggcgagacgcagtccaaactcagatgcccagtagagcc
ttctaggacaccgagccagctcttctgcaaatgaatcttgcgatcgccatcaacgaattc
gctgaattcagtcaacgcgcgcgactcttattcccgggcgtacgactcgtcaacgaaatt
gcattgataacttacaacgaactcgtaggtggcccatagtattccatttttaatagaagc
aatccttattagctgtcgctaggtgctgcgatacaaaacactatgtattacccattctag
acacattttaactaaaggaaatattgcaacattacaaccagatatcaaatttctgcaatc
cggtaaaaatatctgtaatcctttataattaaaaaagaattttcagttaatttaattttt
attttcattagtcctaaatcggtttatgtgtatttggcttaagtttccattccttttgac
taactgataaatatgaaagcaaataatattaggttagagtgtaatccttttaattgacga
ccgattgttcttttgggagctaagtgtgttacgaattatgttttaaacagaacccgttcg
atcatggatttctaatatattctagaaaagtgtatatgtttcaaattctagattatctat
ggaaaacaaccaaaaacaaggtaaatttatccaataaattacacaattacaacataaagg
gacaataaaaactcctcattagttttatttgctcaaaaatacatttctatacatacaaga
aatataataactagattgaaaatatacatataatggtaaacgcatatctagctgaaggct
atagctactggtttaatttttccttatcttaaagtttttactgtttattatttttgattt
tttaattttaaggcttgccaaattttaagtttaattttaatttttttatattaatttata
atctatgacaagccaaggttcgaactaaaaccttggttcatggatgtggaaaacttgaat
cactaaccaaactcaaaggtgagcttaaccactgatttcttttctgattgcagtgctgaa
tatgatagtctagtatgagttaatgttgtgcgtttgaaaaagaaaatataataataaatt
aattaaattgtttagtatagtatgttactatatgacaacattatccagttctgcgagagc
atatgcatctagaaacgaaaaaatgctatctctggcacgccgtagatttagtacccttgc
agagcgaaccattgcattatgctcataatgcataattccatacaataaagtttcttaaaa
tatgaatactctttctatttaaagattcttcgtgatacaacagacggttgattctaatca
tgaaactagtcttgtttttataagctttaagcatttcataaataatttataattcctggc
aggcagtagagtaaggtcctacgaattacatctgtactaacaatatttaagtatgcttca
gaaaagtatgccaataataataaatattaaattttataaagtaatttaaaacaataaatc
tgtaatttttgcgcatatcaatatattgctaatataagcccattgccacacagaaggtgt
taacactgtcgattgattgtcacacaatttatttagggtcataaaaaagtacaaagcgag
agctcactgtaaatgcataattcattccattgcagctactttacgaagacctcattacgc
tgagagcgaaacaatgcgaataagtgtgacagaagcaattaatgcgctaaggaaatgtca
acacggaggatgacaatgcaggcaggatgacattgagcgcaaatatcctaacgacagcca
aataaagagaacagaagccgacgacgacgacgacagcaacgatgagccaatgacgaaggc
gacgcgtgacgcattgagagaatgtttgtacacacagcataataaggagcacagccgaga
ggtccttggcagttgccttgactttgattggtgccgtgctccgatcgtgattatccaagg
ccagcacacccacgctggcttttcctattcgctcattcagcatcgaagcgagtgacctcg
acaggactttggatcaaggccagtgaaattgtcctgaagccgaatgaggcatgccaaatg
tggcagcagcccaggcaaacgagtagccaaagctgaaaattacttcatctggcagggagc
gttgctggctaacacctgcagcgcctgggcctgaatataaatgaatattcacagcccaaa
tcgagacgtgtgcatcttaattgctaaatcaaacaaattttaagaaaaaaataattttcc
ctctcttttcacaaattagccgtcgattgaggcaatcaaattgatggcatttcaacgggt
tgcgattggtccaagtttttcgattgggattcgattcgttatacggcgaaaagctcacgc
tgtgctcagattagacgctctgacgcttatactatatataaatctgactccttaaatgta
caacacctaaataagcatatattttaatgcccttacatagggtattcccatgatttcaca
aactaacgctttgaagataacatcggagcagcagcagtctatacataaattctttatatt
aaaaatattaaattaaattaaactttacacagatgcttcgttttgctgtaggcagtatct
agtcgtatctcaggagtcaggtctgtataaaacatttttaattatagtgtatgttgttga
tgaaatcttaataaaactttgcaataataaatcgtgctattcccaacttaacatctgtct
aaaaactatgaatgtatcataatgtttgcatatctgttgaatacaaagtcgtatgaagaa
tggcacttcagtgagggtattacattttcggtagcacgaagatagctttttcttcgtgtt
gtttgttttgttgttgctgctgataatttttctatttctatttctattttcgttttatac
gcagcttgacgccgcatgtttcggtctgataatgagtggcgatgttgtcgattgttgtag
ttattgttgttgttgttgttgttgccgcacaattagcatttggggacggcgtaatgagca
ctgaactatctacgactcccagaggagggccaagcagcaaaattcaacttcaaagccaca
gcatgtgaccctcggccgagtaaacgaagccagacaaataaacaaacaaacaatcgcacg
atttggagtatcttaagcgatacttatgtaatgctccaacagagaggggcgcaaacagat
ttccaatgccaatttgtaatattatgtgaaatcctttgaagtgtttttttttttaagaat
tcatgtgaactctttatcggaattgtacacctaagagctcgatatttcttcattatctgt
agtattatatgataattattacaatatccctgggcgcagctgatgatattaacggcacat
cgctgggtattaacacattcgcctacttcaggcgcgtgcctgtcttacctttcctttacg
tgtatatatatatatatgtacccaatgtccagattatatgccggatctcgactgtgctaa
ccctcatgaaagtgcagggaaaggggatgtgccgtcggactgcagcgggcagcgggcagg
atggggtacatacacacacacacacacacaatgggatggtcccgattccactgtcaaggt
aatttattaattcggcaataaaaacgcacgaaacgctcgtcccctggctacggggtgtgt
tgtggttggaacactcgcatgtgggccttacaactcaattattgttgccaaaagttgact
acggctcgcaatcggatttagcagcatttcgttgcgtttttccaagtatttcattgcgat
tatctaatcagttgagtgataaaagtcaatcgcccagaaacaaaacgttgagtgtctgcg
gtggctacaaatttaaactgcacctgatacgaaaataaaataaaatatgggaaacgaacg
aagatttggtcaagtcatttgacaaactgacgaattgctcaaagagatttactaaaccca
catgaaaagctagcagatgggcagatttaactgtgcaaaatcttttaaattttacacaca
gttaattttaaatgaattttgatgatgcgagccttcaaatttatgtttttatgtagacta
agtatattatttatttaggtgatatgaagtatttataaatcagaaaacggttaataatct
gtcatctttctgtcacagaaatatttcttgagataattttcacactgtttatattaatat
ttaaaaagtgtattatttttaaaattaaataggttgttttaatttttacattgtttttaa
aaaatctcttttaaaaaattaataatatattttattaatttacttccccaagacatgctt
agggattcaaagcagtcttgtcaagttattttaaaaaggtaataagaagctttatttttg
actatgtgaagtagaaatctgttccacacgacaccgacatttcagtatactgcctgcacc
aaaatatagacctacgtcaagttttattagatatagctcaaatctcttaattatctttcc
gaaacaatatctaaaaaatatagttgaatttaattgtaagaaaatcaacatggccgatat
attctttaccaatttcctttcgcaactcacatgaataccgcacaacttattcgagtattg
ttgcaaacatcgatgccctatctatagagtcgaaagtgtttatagcagggtcctgagcgc
tagaaagtgggttgtcgtgggtcgtgggtcgcgctcgcccgagcagcggcctgtcaaact
gaaaaacgccataaattttggcccggctgtcaccgaacgtgcgctctgcagcaacaataa
caatgggagaggtaaagcaaatgccgaaggcgagcggagctgagcgtagcttgggcaggg
gcatgggcaggggccgggggtagccgcacaattcgcacatgcacaaactgcacacatatg
ccagtcaatttatagatatcggttgataagggtgcggagggtgggccttagatcagagtc
gggggtggctgtagctgccccggccactgcctgtgctggttgcactgttgctggctaagc
ggataacaaagtcgtgtaaactcgccttttggccagtcaatttagcagagcggcttacgg
gtcagctatgcaaatatgcgcaagagtcctcgagggcacttgcccaggccgcaaggaaac
cctcgcgagcaaacaaaaagcgcaacacgcgacgcaacaaaggatcactgaagatggcaa
cgggctgccagaatgggattggaaatgggtaaggagcacgcgcaatattatcctttcaca
gccttcccgcccttgccttgatacacgtaaccagttccaactctactctaaggcttctat
caagctaagctacccgcgctgaagcgaataccttgacgattcctagaacgaatggcagca
gcttcgctacgttgcaggccggagaaatttttacgaatttgctgctgccgcgcggcgaca
ataaacgggccaaaaggaaaagccttttgtgccaaccgttttagcaaacgtttacagttt
acagttctgtttatgtctttatgattattgcaattagaagaaagcagcaaaacatcagcc
atcccgctcacccacctacccgaggctcgacttaattacgcgcccgtgggacgtcctgcg
cacgtctcaaggcaactcaaggacacggcccgcgcaggggaaatgctcgagcacggataa
cttgctgcaactcgcgatgataatgggcgcgatgggtaggtaataagctgcgcagcaggt
aggccggccatgagaattcgccactcggtcggataaaacgttgcccggccggataagcgc
tgccctacccctgccagcaataaatctggctaggtcctggccggaggggtagtacgcgca
gcatgtgtcaaagtgtcatgcgcagggatatttatgcgctatgacgaggagcgcgtgtgc
cgttcgcagtccgcagtccgcagttccacgactctgcctatattaaggcaggatcagaga
gcatagcagctcattcgcaaacgcagcagcgccgcgcaaacatcgttcattccgctcaga
ggacataagacacagacacaatggcagccaccaatacgcacagccacagctactatgctg
acagcatgtacaacatgtaccatcacgccctgccacccacatactacgataacaccagca
gcggcagcagcagctattaccagagcaactccatggcttccacagccagctggcagccgg
cgaactaccaggccggcagctacgtgcagtacggcccggagagctacagcgagagctgct
actacgccaactaccagcagactaccctgccacagcccgaacccgctgcagtgcctcagt
accatccgacagcagtcgctgagcccttcaccaaagccaactcgcccgcgcccgtcaaga
gccgcaagcgcaaggcggaggaatctgctgccgagatcattgctgccgtggaggagcgac
ccagcacactgcgcgccctgctcaccaatcccgtgaagaaactaaaatacacgcccgatt
atttttacacgacaatagagcccgtgaagaagcccagcaagagcagctccgccggcgagc
tgtcgccctgctatgagcaggactatgccgtgcccacgccctccacacagcagacgcaca
tgtcgccgcagcgcagcaccagcgaggatgtagactatctggacgtctactcgccgcaca
agcaggccaagcatggcgactttattaccccgccgccggctgccaccacgcccgcgacgc
ccgcctccctggtcgatgggattggcatcagcacgccaccccagtcgccggccgagaagt
cgcatgaaatcaatcatcgcattgtgacagctgccacgggcaacaacgaatttaattggt
cgcacattgaggagactctcgcatcaggtaggcatcgcactcccaccaacctctcactct
cactcactctcacactctctcagtcacacactctccctcattttgcaactctcgtactta
ctttctgcttcttatctctgactttttgcagattgcaaagactccaaacgcactaggcaa
acctactcccgctaccagacgctcgagctggagaaggaattccacttcaatcgatatatc
acacgccgccgccgcatggacattgcccatgcgctcaacctgagtgagcggcagatcaag
atctggttccagaatcgacgcatgaaatccaaaaaggatcgcactctggaagcctcgccc
gagcattgcaccaacaccggctacggttcgctgttgccgccactggatgccaccactgtg
ccgccacagccacagccacagtcgcatccacaggctgctgccatgccctatgccgcctat
cccgcttacttgcccgccacacagcagagctatgattacccgcagcagtcgccgccgctg
ccactgccgccgcactttggccaacagtacgaagcgcagtacacaccgcaatatcatcaa
cagacgcagcagcagtgcacctaccaacaacaacagcaacagcaacagcaggagctgagc
acctccaaccaggcgctgtatcatctgccgctgccctaagtcagcccgcacgcacacaca
cagaagcacacacactgagacacacacacacacacacaaccgaaacaaatgcgccaccaa
ttctcgaccatttgccggtgacacgcaaatgtataacgagatgctgcgcagtcgcagtcg
ccgcaccgcgcactccctacggtgcccaggacacaagcataggacgagtgcgcatgtgca
taggccgaggccgagaccgagaccgaggccgaaacgactcctcgacaacctctgatacct
caaaacccagtggctggccatgggttacccgttgtctgttgcctggagcgctcgattatc
atcgagcccagggactgtggccgggcatcgataatgcaacacaagctcaacttggagact
gattaactttttgtttctattgtacagtttatatatatacatcgattacattagtcatat
ttatttaaatatatatattcaaaatacttgtacttgatcgaatttatcaaaaagactgcg
cgtttttcttacaagttctctgtttctaaatactcaaataattaaatatttgtttgtctt
aagaaaatatatagagatcactttgaaattgatcaattattaatttctaaataatttaat
tataccattgtgaagcgaaaggaaaaagataaattttgattaaataaataatagttgatt
tatttaatttttatttgtgtctaatgtgtgtacgatttcttcaagtccaaattatatagc
aaattaataaagatcaatcatttttatcctacactgtcctttatatttaatatattttag
taaatttctattattttaatttaaattttctcaatttccgaaaattcttaaatacacaat
ttataattaaaaaaaacattgtatacatacaatccatttttagctattttgatgcttaat
caatttttgtcgatttttgtcgttggctccattaattgttagacaaatttctttgttgga
attttggatcattaggaacccttcgaaacaacccgaaattgtcacgcttaagccagtaga
caaacgtttctgatatcaactctaaatttgagcagctgcaatttggtgctcccctcgctc
tgtcgttgactacttttctataaaatgcactattttcgcaatggaaaaatgtcacatttt
ggtcggtttgggtgtttttcagtcaggaattggctgccaaccaccaccaccgccagcaag
aggaagcgcctttcgctgtttgctcatctattgaagtgagacattgactggtcatttttc
attgctctccttgacagttatcggtaacgcaaccgaggaaccatgtgccgtcgcagttgc
cgggcggcatttatacgactcattagatcaaagtggacagtgggtagcagcaactatggg
tagctggcaagttagccagggataaccttacacgagcgttcagatgtagaatcgatctac
caaaaactgaccaaaaacgtattcctcatttacattggtacagctctgacaaagaagttt
agagtagaagcaaaatattccctatgaatgaaaatggtctacaaatccaggtttttaccg
attcgacatcaccgtttatttcattaaaaatgtaacttaatttttttcaaaataagtcga
tatatacgaaatgagaagaaacgttgccatattacactaactttaggcagataatttcca
tggcagttgaatgatatgatgtaacatagtaatcgaattacaaaaggttcgcaagagtgg
tattagaataatgaagattgtgattagtgagtttacgttgatcataattgaattgaaatt
tttgttttttagaatgttagaagcaataaaacaatattcaataaaataagtttttggcaa
tctaatgtcgattagtttttgcctttaaggttcataagaaaaataaaatataaaatggta
ttttttctaaaggtaaaataaattaaaatcaattttgttttataagactttgtagtgatc
ataatactttctttaggcatttgaatagtaattaaaaattaaattccctaggcattacaa
atccacccatcttcctaatttccatttatgttttgcaccaaaacacttctacgagttact
gaaaaaataaatatttatcttaattcctgtctaaaataaaaaatttaatatttacctaga
ttcttgtctaacattaagtctgaagctattgtcttaaacttttttttagaaatttgccaa
gagtcagttttgtggattgttcagacttttacaacttcttcgtgagtggtaaaaggttta
cgtgcaagttgcgaaagagttacgttaactcttcgacgtccttcggggaagtaaagcctt
ttcatttgctttccgttttattgaaaacccaaaggtcgcttttaactcattcgcgaacca
taaaacccgcagtcggacgatttggcaaggcgacctaagcaagtatctaaagattcgcgg
aaaacttcattgtgggcgttagcgtctgacgatgcagacgaggctgcagtcaaggttgca
aagtcaatcctttagcgtaatcctttaaatagtcaaaataaagcccgcctttgtcaaaac
aattgtgcagaactggtcattcgtttggccatcgtcggatttgcagtgcgaataggcgtt
ctattgtgtccacttagccgggcacggtacctgcctctgcgcgaataacgatcgtaaaat
tatcctttcgcaagcacgagcaaacacagccgccttaggacgaccgtctaccgggcaaag
gagttacaaagtcataaaaacaaaacacctttgtcgcagcattgtcggttggcgaattat
cccttctgcgccgctgccgtatccttaatccgcatccaccgtacgcttgcagccaatccg
cagacagattcgcaaatgactgaagtacggagtagaagaggtgctggcctcttagctgga
agggattaaattacattatccttatgtttaagataaacacaaacagcagaactctctgat
ctcggatgtggcatggctttaaattaacgttcgccatgacgataaattggcctgttataa
agtcaatgttaatggtcccaaatctgtgtctgtctactagacttcctaatcgtatgttat
cattcaattttatgatttacctcagaatttagttagatacgagattataagttacttgta
aggcaaagcaaaccttcattgggctttcgaggattgggcccgctaatttatctaaggagc
ttaaaaagtgctgaagcttgaacgctgaatatatttcccttttgctgatatgtgagaata
gtaaaaaatgatgaggtacatgaaaatattgctatgactacggacccaagaaaagtttca
atacagatcgaagatgtcttctcctaaacgtaacaaatttcatgacaattatataacagc
ctctacaagggtatgaaaacatgaaaataaataaaatattgttgatattaagtacaaaag
actctagcctgggactcgaagtgtttgctcgttaggttgttaaagataatgtccgctcaa
gagatttgtccccaataggtgtatcttatggtagtgtttcactgtattctgtatttcaat
agtccaaaaataaagttccttagcagttatgcttagttcctgttgtacatgcgtaatgta
ttttacattcccaccgtccatgccagtattggctggagcaacaggtttctttaagccaaa
taccggggcgatatgataattatccgcacacccgcttgaattaagcgtgtgcccgtgggg
aggtcacagctgcggctgtgccctttgttgtgattaccacgttcgaggctatatttatgg
cgctcgagagccaattaattgtgacccaaatcaacagtttttcgaatggttggcaacacc
agtgcgccagctcccgaccagctcaaatggcgcggcaaatgtggccgatcgccaccaggg
caaagcgcagagcgtgtgagctggtcaggcacacaggcgatggcgctgactactcgagct
acacatgagttatggccacagcggacaaatgtcgctttaaatgctccattggctccaaat
cagcgccaaaagccgccgatctacgagtcagcgattcggcgattcagcgttggcggctag
atcagtgccccaaagccgccaactaccgagtcgatccaccagctagccaaaacattaata
tgttaatgcgcggatcaggcctcggccggacggcggcgggacggtggctaacaacgacaa
cgacaaccgccaccgccaccgccaccgccaccgtccgtggggatttatgggttcaacaaa
tgctttatggcgtgtcgctttgactaatttatctgaggactgtggagcgggcgactgtgt
tggccacaaatttattcttaatttatgattaagctgattgtgctcgaaatggtttctgga
ctcgttttctgttttattttttatattattctttgctatcctttcatagacagtgcaata
aaagtcggcaacatcatttggccatcttcttgttttgtgttgcaataatctcaattctta
gttccaacaacttttcaaagttattaataaataatttaccaaaaccagtcgttaagatta
aagatgcttttttaaaagattagctttgaaatatattttttacaaaaacaaattaattct
aattaatgcgatacaaaacgacaatgcttgagaatattaacataaatgaatagctttgtc
aaagtacagtttgtattaaaaatatgatttggtaaatttgatacaaggaacaaaaattaa
cagttaataatttcaaatattaacattagaggaatttcaattttagaatattttgaattc
tattttattttcttagtaatagttacgtattttttacaatttacataatatttgcgcttg
gtaacattcgttaatagattttttgtcgagtctttaaaggttatttacaaagattatatc
aggttggattttcccactaaacatatccaatctcataaagtattcacatacatatatgta
tatagtcattatcagcactaagagacaatctaaaaaaatctaaccattgatctcatgtag
tctaagagctggaggtaaataatagggtaagttgcttattgaactattattattatccaa
ataaatatgcttcagcttcataagccgtgcaaataacttaacatacatcaacaaccgtta
caaagggcagctgcaacgacttgttgttgctgattagaaaaccattttaatgctctaatg
gagcttcaaatgttacatgaagcctggttacttaagcatacctctccatttagtttgtta
gcaaatacagcgaagactaggataatctcatcttcagtgatcagataacttagatgacct
gaaagctgcaaacttttgacagatatgcgcctggatcgacgattctattttaagcgatgt
tttggttgtgcaactaatatgatatggactgcgatataaatgctttctatatgcttcaac
tcagccaaaatgcaacaaaatgaatgtcgaaatgtatttgatcttatccaaattgagttg
gcagttttttttggcattgtgtatgccaatgacacattatgaaatccgctttataggcac
taatataattgtattgaactagcccgcatcaagtccgtacctgaataccattgacaacca
ccggggtatcctttcagctaaagctgttaacaatggcagacactttgagatagataggca
acttaaagcgagaatgggcgactaatttatgctcccctagaacgtctttattaagttggc
cactttagctatcacagaataaacattaatgcttactatgaaaacatcttttaaattaag
tttctaataacatttaagcgaaatggttcaacatttgttagtttacagaactgggctgga
cataaacccgcatatctgatcctattctatctatccgtatctctagccacccgctcggct
gttgctctatttgatataacgttttggtatatatgctgtcgtataccctgagcaagtcca
attcatttaagattaactggtcttgaagtcgtgatataccattcaatcaagaatatataa
ctacttcatacaatagattctcctggcaactatttattccatagctttgcatattaggta
agctttttgtttctagaatttcaacagccgcattccaaatgcgttttgcttggtgctaca
aaattttgagccacggtgtcgtttattaaaaggcataattgaatttcttgcaaacagttg
tttgtttgtgaacgatgtggcctgaacatgcaaaaaagccgactccagctccgcagtagg
ggtatccggctggcgctgaaatttcgaaagtatgaaaaaagcaattaaaactgaaataat
gaattctttctttgcagtttgccatgttgctgtctgttgctaaaggcctgggcctgcggc
tttcatttggagcgtgcgctgcttggctgccattgggtgaagggatcggtaatggtatcg
acctcggagctggcgctggtagctggtagctgcttgggctgattagcatgaggcataaca
gtttttaattgcagccacatttgacggcgcgtcgcaatatgccaaaaacgagcacttatc
ttgccatcagaaagttgaaaaacttttacccccctatacaaacaaattttttttaataac
aatcataaaagttgttgcacaaatgttatccattttgtttgtcgctcggtgattagctga
aaaaagagaaaaaagagagatacaaaatttgtggttttgacaagtttgagtttgggctcg
taaggctttttactaaatactttcatagaagtaagtaaaagtaatgcaaaaaaaggtatt
tgaaggcacgcagagaattaagtacttttgtatatagaacatacattcttacacttttat
ttaagtttaagttattttgctttcgtttatttatttatttaatttattttttgatttgct
cttggtatagatccacattgttcttcacatatctttttataaataataagtatgtaaaca
aaatacattttcatttatgctgcgtatagcatataggatataacacgcctatttgttata
gcttgcatttgacctattttctggcagaatgcttagtaaattatgcacacatatatatat
atatttttgtgcatatggctttgggcctcgacataggtgtgtgtaagcgccgggtcatta
attttgatcatgcccaaatatgtgtcagtcagcagtcagccagtcagtcagttcgtcggg
ccagttgccacccagccattccgccgccagtccacgtcaaaatttccatttacattcaac
ccggcctacacacacacacacacacactcacacacatagaatctcgcacgcttttctggg
tgcatactatattcaaattaggcaagccgccaaccccaaccctaaacagtcgtctccaac
cccatagcccttgcctcttgctcacccggaaacagaactcgcttgccgcagctgctacgc
ttggggctgcacatgtgccgaagtgtgtggcggaattttctaatttattttttagcaaat
ggttcaaggcccttcatgttctgggggcgacgtttcaagttcgagtttgccggcgccaaa
caaattgttaatggaaattcacgcatttcgaattattgatttttggctgctgcgaaaaac
tttcactcctctcgacacacaattgacatttgaattgtacaaatttgacgtgaatgagac
gatgacgattaatggccaaggtcgctgttagctttgacagctcattgtgggaacgggcgg
aaatgttgcttaaatttagttatttttgggtctgcatttaaattcatttaaattgacttg
aagtacttcagtgttttcttccttaaggtgtacagcagcgacatctggaaggattcgtta
gcgaacaaaatccgatttctattaggtttccagttggagtttccttgcagaattttgcaa
cttttccgattagctgcacatgcaactggaaagtgcaattttctctggacacaaaccaga
acgaatgcattttgcccagctggttggtaatgcagtgcaacatccactgcttgtttattt
gggcagaatgcactgcttgtcaaatttgtattccagctgtactgacaaaatctaaaatga
atattaagaatatatttgaaagaattaaaagaaattaaataatttatatttgtatgtcaa
tatcaaaatttgaataatcaggctaattttaatattattttgtatatgaaaatgatcact
tatcccagtactataaagtttaatactataattaaaactaagtagtatacactaattaaa
atataagcaataaactcattttacaaaatgcgttcctcgttttttaaaaataaaaatatt
aactaaaagtacacaacaaaactttatagttctggtaatgaggcgtcgcaaaataattat
ctatgagatctaaagatcctcaaaatgtatttaaagaaattaaatttaataaaaattcat
tcccactaatagacttatatcgattaacgatgttttgtacgaacggcaaatatattttta
atttactttctagttcagaagtatcttcaagaattcataaataaacatttgcaattctga
tttattaaactttaactttggctatcaattgcaattgaaatatgttcaaatattttactt
aatgacatcgtctttgaaaggaaaaagaaaaatatgtatgtacttaggttgcatacaaat
aaatatcaacaaaaattgacaaattgacaatagaaaatttctcaaacttaaagagctgca
aagcctgcgtacatctattttgtttataaacttactttcacaaaaattgatcgaaggcat
ttcagtagacataattgaagtgaacctgttacacagtattttagcgaccgtgactaaagc
atttcgtggcaaatgtgtccacattgaaattccgtttttaatcccagttacaatcacagt
cgtttaatgtggccttgatgaggtgaactaattaaagcggcgcaaccagtgggaaccagc
ccaactaggaaatgcccgcagaggcacatgcagagctaacccatatacaagtgaatgcca
cattgttcgcacgcataatgtgggctaaaggatttggcggcgcgccgcaggacgataatg
aacacaaatgagccgagcgaaaggagtttttgcaagcgctcacgaaatggcaaacatttg
ccaaaaactaaacatatagaacaatgggcaaagccggcggacctgttggtcctcttgctg
cagaaggacacgaccttggcgcagtctttcaagagcaaagccagtcgacagtacatcagc
cagcctgccagacagccagtcaaccatttatagaatttggctgagtatcttttgttgcaa
tctgattgattgctgtcatgcggatgggaaaatatataaaaagaaacccctatatgtgag
agttacggcagcagctggcaaatggcttccttagactgcactcgccgacgccattttaga
tctgcctattatagtcctggtttttactgcagaatttaaaaccttaaagtgttatttttg
ctgcagcttgtaggtggagccactttccattttgccgccctccccaccaccccacccact
ggcaaattaatcatacggataagtacgcagcttgtggcccaggacatgcgcaacagtcgt
cgtcctctggccagcagccaaagcgagaggcaaatagcagtagagctttccgcgacgaaa
gcttcgttatctggctggccacacgctgtctatatagtgtgtacataatggtatagggat
atgtgtggaaagcaaatcaaaatggcgtcacagccggaataatttttgaatgcctctaat
gatgaattcagtagctcgcgtgtcgctttagctcagctgttgcccctgccgaagcagcag
caacaacaacaacaacgacgagcacgcctaatggcctcccaattttagctacaactccag
ctcgtggagcgccatcttggcagctaagtagctcatcgcctgacagctgagacgcgttta
tcataatcaaatgtggatggactctgtggcgcaggcagtgacactgacactgactgcgac
tccgactccgactctgaatgcgtcgtctactgcgacaaaaaggttggaaattaatttaaa
ttgccttttgatgtaaatgcattcctcaatgcagcgacagcagcagcagcagcggcggag
gcagctcatccttggagtatgtgctccagatttgtctttttgcagttatcatcgttggct
ctctaagtagctgcaacttttgcgctgtgcgtgtgtttgtcctaaatggcgcttatttat
caactgccaggagcagatacaactgaaccccccctccaatccctccctcccttcagctcc
ataccctctgcagccggctgaccattcactaagctggttttagctgcactgcgtgaagaa
ctcaaatggcagggtattaacgaattgtcgtgagttggtcccccgccctgccacgccccg
cttgcagcagtcttgtggcatacgtattgaacatttttcttgggtcgatggcactgtatt
taattgaaaactgctgcagttccgttgaagcgtgttgcacagttgcatgttgcatgtagc
acagttgcacaagttctatgcccacatttaatttgaaaattcctctagttttttgttgct
atgcagcaggcaaaaacaaaactacaaacgctgctgattgtttcatattaaaagcgtgtg
tgtaacagcagcagcgacaacaacaacagcaacaacaacaacaacagcaacaacaacagc
aacaaaaacaacaacaatattaacaacatgcgagcgatgatgaaaaatcgccagcaacat
gttggatgctgctgggcagagctgccatcccgtaaggctggggctggggctgatgcagag
gctaatgcagaggctatgcggctcccatctccggctgaacatttttactgcccgctggca
gatccgacatcaactccaattacagaagtacacgcaggcgtctctcttatgattcctagt
tttcttctccttgttttttacaattttaatatggtttccctcatgtcgtgcgggctaaaa
aagaagagtagaaacccaacgaaacggttgcatgtcgttatggaattgttaaccatctgg
aaaccaagtgcaagcattgacaacgctgccaatgaatgcagatacatgtacaaattgttt
accaaaattatttaagaaattgataaattgcaatacaagaggaattgaatttgaatatta
tgcattacattttagtattaatcaaataatttatacaagtgcgctttttcttttaagttt
ttaattttatgcgcctactaatacattttttaatacatttatttttttttcataaataat
tttgccaaacaatgtttctttcagcatgttttaaattgtgtctaaataatagcatgtctt
tagcggccatatacaatattttgggtatatagacatagcttacaatattacacaataatt
tttgagaaccataaaatcataaaagtacacgtatttatttgttaatgatcgacaaaaacg
agcgttttccctattatttaaaacattaaattataataaaatgttaaatgataaagggct
gaattatacaatctaaactgcgaagcgtgtatgtttcaagagttgcttgaatttattctc
gaacacaatcgaaattcaataaaaagaaatttaatcataatttcgacaaaatattgctta
aactttgttaaattcacctacacaaacaatagttgcatatttattggaattttttaacga
aaacattgaatatacccattttgaaaacatgttaattaataacgaatcgaatatggtcat
tattagagttatgtcagaaagtttcttggataaacttgcatatggaagtattaagttttt
cacttgacataaacaatttgtcttaacgaattcaaatgcaaatctcacacaaagaaatga
atatatactcgtttgtgtatttcttgttttgctcgcttggaatttggtagcaggtccgaa
attgatttttaattaaggcatttaaccaaacttgatgccagagccagacccagcccaaaa
gctcgtaacccgaaaccgaatgaatcataagaaccccaagacgtcgccagacaatgtggc
caataaatttaaattccgattccaaatcagattcaaaactcgagtgcaaacgagctcatt
ttaaagagatgcaaacaaaccaaaacttggagcaaggtaaaaaataaaaaactcatttgt
agcttgttttatttttattttttttttgttttctggaacttttttgttggtagaggagcg
atgtaaaattttgaacgcagccaataaaaatggaaatgatggcgcacagaacgaaacgtt
tataaaataataatgcgaaataataatgtgacggtgatttagcggaacagcgccacgatt
gaatacaaataaagtgcctggacgcgcaggcggagctgggggctaatggtgggcataggg
atggcaacttttggggtagcgggacgcactaatctaggatgatttcagcctaatctggag
caaaaaacaacaaagctgctgccgagctgaagagacgcgcggggtatagctgacgttaac
gttgacgttgacgttgagtggcaggcaatcatctgcgtcgtccagcgtccaactacctgt
ttctgtgccgtttctgtttgccagctgtggctggcgtggagccgccgccgtcgctgctcc
gccataggccgttggtccaggccatgcggcacccctgaagcataaatcaaagcgagaggc
gtggcttagctgcgtgcgagcgagcgcgactgattttcgaacatgcgcacactgtgtgca
gctcactcgcactcgttgtgtgcaagctaaatgatttacagttttcgaatactcatacag
tcgcatgctcactgggactcggactccactccggcatacaccgaaaggctctgtcaaacg
tgaatcgaacgtggcgcactcaagtacgccagctgcgcgctcggtacccggttaaattta
atcaaacttttatttaaacactgggaatagtcgtattattagtcgcgaagcactacacgt
ccagctgggttggtgattgactgtcagccccacgcagctttcaggcgtcggcaaaatttt
gatcaaaacttatgctatcaatggaatatttcgcttaaatcagagtgaatctaagggata
aataaaaggaactcaggcctgaggatatatgcaatatcagaaatccttaaattggaattt
ccatagtttgtatacaagtgaaaaattgtaaaatccttaaaaatgccaataaaattggag
aatgtcacgacaattgcgtagactaaacaagtcaagtgttttaatgtattcaatacatac
atatttttgagtgtgctacaaaaaagcaaatacaatacatactttaagtgaggtgcttaa
taaaattaagttctcgaagcaacaacactcccgattggatttcaaaactattaactaata
ggtaagcaacagtcccaatatataacaacttgtatggggaaaacaatagcaagtggatca
atagattggctatgtagaatatgaattctaaaattcattaaatataagttacaagactgc
gggggcgttagtcaataaacttcttaagaaaaaatataataataaaaacaaaaacaattc
aaggtaaacacgcaaaaaaatatttataaacaaacaacttattctgcgaatcttatcgag
ctaaactgtttatgtttggttcttaaaaaaatgactgaaaaatattcaaattgtcctttt
gtgccttaaaaatacattgttttgtttggctacttaaagctgaaattaactttaactttc
tcggctgttatcaaactttttcggctacacacacacacacacacactagccaggttgccg
aattcgaagttcgaatttcaagcgatcccttcgcgtacgtgaggcacacttacagtgtac
gtgagatcaataagaatgttcgtgagcaagtcgaaatagaatgctttcgcactcgaagag
cgtaaataaattcgaatcggctctctttcgaactcacacacacacgctctcactattgtt
tgcggctacacatttctgcgtccgcaaaggtaacaacagcagaccagcagcaatgagtgc
gaatgagacagcagcaaccgcatttaatgctgtctgactgctctagcacgcatgacccgt
tcgtatttagtttttttatacgcgactgtttaatgaatgcactcgaatgaatgtgtgttt
gccactgtcatggcatagcagaaactgtgtgtgtgtgtgtgtgtgtgtgtgtgtgtgtgt
gtgtgtgtatgtgattgtgtgcgcctctacttgctcgtactcgcagctacaattggcggc
gctggcgctgcgcgttgcatgagttttttattgatgctcagatatttgaattatgcccga
gcagtcaaagtgagacattggcgcttcgagcacgtattcgcggatacattcatcgaaata
gaaacagaaacagaaaccgaaaacttttggccgtggctaaacaatccgtcaatccgtcaa
agcgttcgctcgctccgcgaatcgtgcggctctctgcccagcaaatacaataacaaagac
gcgcatccgttggatccaacaacagtcgcagatacagatacattgcacgacgcgcagcgc
tgactttgagcgataataacggaagatggatgggcagctaagtgttttcagtgccagtgt
tttcatcgatgacgtttaaaatacattcgcgctgatggataccataaattcggcgtgaac
tactcgcagatacactgcgaatcggcacatcctaatgagattcaactacgctcttcaacc
agccgcagcccaactagaactgtgacaaattacgtgcctgcccgctgcggctaattacgg
ttataaaatccgccaaacgtcaagtgcaaaaataaactgtcaaaactaacagcaggtaaa
agtaaaacctcgctaaacctcggtatgcaaacggattaacctgaaacgatgcgggcttaa
tcggtatttggcaattagctaaaggccaaaagtgatcgaacacggaactgtttccgccct
taattgcagtcatcacaaatactgttaaaaatttttgtcaatttgtgaggtgaataacaa
acaaataaaaattgcctacactcacatcacactaaaagttaaacgccgtcggccaaaaat
tgttgaagtgaatgaatttatgagactaaaattgattctaaaattttaagaaagcaaagg
taaaaatcacttccaagtgttaaaaaattaataccttaacatttttttatctgaaagttt
aattatcgttgaaacgaagtgcaaaaaaaatgtatatagcaatatttctgcccagaattt
tcactaaaccgtaaacataaaatatttaaattgatagctgatgcagaactcaaaacagtt
atttatttttcacgcaaaaatatgataaaactctaacaattctttgaattgtagaggcct
atttttcaaaaaattgaacacttaaaataaaatgagaactaaaaaaaattatataaaata
attttatatgtatatattttatataaagaattaaaagaagacttgcaaattttgttttgc
cttatagcttttcaactatttttaatgcctgtctaatcaaattggttagttgaatgtcag
aagaaaaatattatttattccaataaagtaaggtgcaaatgcaaatctatctatttctta
ttttaagttttgtggttaacaacaaataaatgttttataagaatcaacgttttcctcttt
agaagaaaacaaatcacataatttacaaatatctttattgtgtgcgacaatcgttgcatc
tgttaatcttaatttatattttgctgattattcttgtgaattagaaattttacagtctac
agctttctttggcagtcatatttacttgatatattagatacaagaaaataatcaaataaa
tatcgaatcgagtcgcattttgtaataaattctttaatttttgaacaattagaactattg
aaaatatttgttaatatcccattcttgtatgaatcttcaaatcgaattgatgtattaaat
ggcatacagtcgcaaccttcaattaaattatgctggaagcccaggcagaactcctcagtg
cttgggctaatccaatttgctgttgttctgttccatttttgttttgggttgcgtgcgcga
tatcaacagaaggaattttcacttcattaaaacgaatgcagccgtttttgaaataattaa
gagccacaaaggcgaaatgtcacagcgaatgaaaaatgcctaacaagcagccacaaacta
cctactatacctataacatatatatataaatatttagctatataaaacatgatgtatata
gatgtatgtatctaaaatgtaaatagtttttgggaaaccacagccgttgtacataggaat
tgcgtgcccagtcatcacatggccgggaagtcatgctgaccagaccgaaactagaattat
gttaaaatgtgactctgagctgcgcccaagaacacgtcttcctcttactagacgcattga
tatggaacgctaacagagacccattgagggtgcccaccgggcgcccatggtgcgcctagg
ccaatttcgctgcatgtgcacttcttttaatcgctccgatccctgccctgatccctcaca
catggtagcgggccagtgagagtgggtgaatcgtattgccacttgatgtaggtcactttc
atttgcatgcgctctcccagagggtggtcgagcagatctaagtgccctcattgggctgtt
gcataatgtggacacaacacaaagcctgctgctgcttgtgctgcccggcgagttaattgg
ctgcctagttgtgcacacacactcatacccgcgcacacacacacacactgggtccaggtc
caagtctgaatttgtctgcagtttttgtttagcttgtcagcgcttgaatttatgccatca
tcattcgcgtttggcctgcgcctggagctcacattcatcatggtactggtctgcgactgg
gaccgggactgggactgggccatgacccaacagcgggctaaaatgtcatgatgatatttc
agctttgcctatttatatttataaatcaaaataccgacaaaaaataaatgtatgaaacac
gcaaactttgccgcgacaacagccataacaacaacaacaacaacaacaacgacaatgcct
gcaagttgttgatgttgttggggagtcgttgatctattggggcgacggcagccatttgct
caactttgtatttggatgtgtaggtacaataagtgccgggacacatttattttcgaggac
tccggcaaacggcagaaggagacgccaacttttcatcctggctgatttctatgccgtgca
ccttgataacaaatttgtgatttactacttcttcttctttttatgcattctcaaagcgat
gaaattagtttatctcatatgaaatgttgaaggtttgaaagccatagttcaatataaagc
aacacttgaaaaggaaacctaagccttacctagattagattagctggcttacgaatctag
atttatataatgctttgtaacatataccgattatattgagctcaaaaataaaacaagaat
gaataaaacgcgattaaaatagccttgtatacatggttttgcagataagtgtagattttg
ttgaaaatttcctaaaaacagtcaaggattccatttaaaatagtggtccgatgttgaaaa
gctattgcacggatgcaagaagtgtagaaaaactacaaaatgaaactacatatatattat
tcataaatataagctttagaatattgctgcagtttcagtaatcatctctctaaggttgca
ttgagattaaatgaaagcgagcaatataattagaagctttaatgagctttcaaagctcaa
agttttaaaaataaaactttttacataaagtacgagattaatttgttatttcgttattta
attttttattctcttcttacaactctcacaagtattgtacaatcctgaacacctaattta
gattagtaataagcagtagccaaaccacattgcacatttgggttgtccttggctctcgga
tagaggtcaatgttttgtttaacatacaacaattacataaccgatcgtaaatgatgtgta
aaacattgagtgcaaggacacaaaaggcaaaccgcaaaca
