# Supplementary material for: SMCis: An Effective Algorithm for Discovery of Cis-Regulatory Modules
Source: PLoS One. 2016 Sep 16;11(9):e0162968. doi: 10.1371/journal.pone.0162968 (PMC5026350; doi:10.1371/journal.pone.0162968)
Supplement: S1 Datasets — (ZIP) [file pone.0162968.s001.zip › dataset/Drosophila/ftz/dwil_gk10825.txt]

>scf2_1100000004902:12054402..12094401 (reverse complemented)
attggaattctgaaattcttagaaaatagcctgctgatgatagaatttgatgattcttta
tatagctatatagacagactgctcagctttttgtgctgcctatgaaatagtcctcttgaa
ataataataacccccagccgacttaaatgccagatttgattacattttaagaaggtcgca
acctgggcaaaaatattagttcatatacagattttttaatcttcttttggaacaatgaaa
tcttttcattggttcgttaaacatagatctacgatacatacatatacatttagaccattt
ctatttaatgttagctgcctttcaaaagagtaaacggtttttaaacaaggtcaatagaat
ttaaaagcccagaatcaatatcttttatgtgctaactttgctttgttgaattggtttaaa
attttattaaatctgaattagatcagaagagtacatacatatgtcgaaagtttcttttgg
ttaaaagtgaaatttagttttcaatatgtgtatatatttttctggcacattttatgacca
ttttgttcgattgcatcgaatggttggaatggcaattagttttcggcattttcacttttc
gattacgagtgtaagtacgagtaatttcctcttgttgtagccagccacgcataaaatgca
atttttcactttccctttttgtttttcgtctaccattctgccattcacattcatcgatgg
tgagatggaagaatgggaatggtgggggtagggtgggtggtcactaattacaaagcaaca
tcaaaataattatggccactttcggtcataataacgaaacgagaaaggaatttacctgtg
cagagagtcggtcggcaagttcgtttgaggagtggagaggatttaccaaaattgctttca
cattagaaacactctctttcatgcaactaggatacatggacaggatggacaacaggcaga
ggcctacctggtcttggagaggcaggagggcaattaatacctttcacttctagtggcgtt
tgatgtgagaccgagtcctgtcatttgaacaactttggtctgctctggacattggtaatt
tgtttgtgtcaacgcgtggccaaggattagaaagtaatcagtgccgataagaagcgtccg
aggcgtcttcgtctccagagagatctggcaaatttaaattacaattctctacccacccac
acatacacacatacagcaccagggacaagaattgggaactgcttgccactgtatcctcgg
cattttgcagttcggttacaaatgtccatggggactttactaatctgtcattcgccatga
tgctgctgctgctgctgttgctactgttgttgccaggcatccctcaaaggcggccttttt
ggacagcttggagctggagaggacctcgtcacacacatgtgcacacacacacagacaggg
acagagagatagacatagacacaaagtgcgagagaaaaagggagagagagacagactcac
ccaatgggcaaatgaaaaaggacgagtgttcatataaatgaccaaaatgccacgcactga
cccaaacctccttctcatccttcttcacctctctaccacccccaccaaatgtgtgtgagt
gtgtgtgtgtgtgtgttgcccattggcatcgacgacatggcagataaaatgtttcaatgt
ccaatcgggtaatttgtcaaaatactcaccgaatggtcagggaatattttttatcggctg
cacaaaaaaaccaaagtaaaatgaagcagcaaaaaaaaacaatgtttatttctattttcc
ttttccatttgataaacacaaaattttgtttataaatttaaaatacgttatacaaattta
atatttggtctgaaaatgtgatgtagtagaaataaaaattaaagcagcccatcgaaataa
aaaagccttatctattttcagttttgacctttatgatacattttgctgcgcaattatgca
gatgtaattttaattataattagcagatctttgagtatgtgtggtaggttttaatagatt
aaaataaattgtattggctaaaggaaattaaaatttgttctatgtacgtctttgcatata
actgcttctcctatctttcttttctactttagatttatctataaggatacattactgtga
taattatctatatttattatgatactaattattgaaatatcaatctggaattaagcatta
ttgtttcacacttaatacacttatgactgcctttaaaagctatatgtatgccaaatattc
aaagaaagccaataagttcccttgaaaatatatccaagccccgccatttctgcagcacaa
atttatttattccaatcccagaaacctaacagatattttaaaatacctcaatatagccaa
atttagaatcataagataatcttaatataacttaatatagcttaaaataagctttaacaa
tataaaaccagaataagctaactttggcagggccgttcttcctttgtagtacgagcaact
tttgaatcgttaattcattcaataaatttccttgagtaagttaaatttttcaaatatttt
tgtatttcatagaaacttcacactaagcttacattaataatttttaatttgtaataaagt
caatcgatggcttctttggtagcttatgttatagttaacccaaccgacgatcttaattag
tcattaaaaagattaagtaccacgtttccctccagtaattttctaattgacggaaatatg
gacagacggacatggatatatcgactcgtctttccacgctgatcaagaatatttgtattt
tatgggatctgcatcacaaacatctgactacaagttttgtaccctctacaaggatttata
agcaaacaaactaataataaataaaagttatgtatgtaattctttctgattttgatatcc
tgaaaataacaaataaactaaaaaacatcaaaatacaaaaaattatatttaaaatgcttt
taaaatggttcttccgttgcctacaataaattgatcacatcaaaattggaaatattttgc
agcttaatttcgtgatctgcaaattattaaaaaagcacaaaaaatataaaaaaaaatttt
tttgcgaaatatttttgattctttgagaaagaaatactaataatttgatttaattttttg
ttatgttttagaattttcaagttattcacaagaatggaaatgaaattaaaactattggct
caatgttttaaaccaaagaagaaattattttttgtattgtgaatgtaactgtgtataata
tgcgtgtcgcgtgatcgatcaggaacaaatagatttatagttctcaaaaagaaaaagaag
tcaatcaaaactcgttaggtttaagctaaaattttagttcaagagcaattgaaatttact
tatttagtatattttgtgagaattatttcatttcaagtttcattcatgcaaactacatta
tctttattaatacattttaattacacgcttgacttaacagaaaaaatttggtggtctaat
atagatttgttccacgcatcgctaaatgaattagatgcctacctacatatatatctctat
gtatatatttgaacaataatgaaaatttcgatgatgaaggctgatggaatgtctgcctgc
aaagtctgactggctagtcagccagtccgtcatcatcatcatcatccaccaagaggtaga
gtaggcctgcagcgtgtgcacacacacacacacacacacacacacttcgggtgtatcctt
tcgtcctgtctctgttctcagttggcagtgccctgcgtttcccgcttgtttctttttttc
tttccttttttggatgtagtggggagaacgcagaggagttccatgataaatgtcgacaaa
ttcgtcaatgtcaaaatcagactgttacaaagcagccaaacgcaacaaactcaactccac
ggaggatctacatacatagagagtaaagacagaaacccaaacccaaactggaactgaaac
tgaaattgaaactgactaccaaatagcaataacgaaaatctttcagtttagttctttacg
ccatgtcaatgtattattattatatagaaattaccatatgttcctacaatatctttggct
tgatgcagatttttgcatagtaattcattgagtagaaattatattgactaatttgatggc
aaccgtggggtagaggggggacacaaagtcattaatcagtttatcctgcagacatacaaa
catgtgtatatgtagatgaattgctaagcaagtgaactaacaatttcatttgacacggtt
cattggcaccttttggacggggatgtaattggaacacatggatgaagctgcctatactat
ataaataattacttttaggcttcataaaaactaatagtaagtccaagctaatacaaaaag
ggggtaatattaacaattgacaaaccaaaaaggttagtttattcatatcttgaaaatatt
aaacactaatttcagtatttcagatgtcagaaatatctggtttgctttttgattagaata
tttgaaacatattatgctatttttgccaaattccattaacttttccaaaccatcttgtgc
taaacccacaaagtattataatcttttgataattttcgaaccttttggtggaaagaagca
aaatattaattaggttgtcaatttgaatttttttccctttcatttctttggagacttaca
tttaacagctcaattaatttggtcacatttgagccgaggccggagacagagtcagagcca
aatccaggtttccccttcgaccagcaacaatttgagttatgcgatccattggcattatct
ggcggctctgattcacatgcccaatcccaagttccagacgacacagagacaaccaaagag
aaaaagcgagatgaaggcagggacagagaattgactatcgatgcgatggagacgacaggg
aaacgataaagatctcaaaaggatcttactgactgtttttacatattctgctctgtctct
ttctttctttctgtctgtctgtctgtctgtccgtctctgcggttgaaaacaaatcgatgc
cattatagtgcgacaacttttagttgtggtgaaaatgagtttgagtcagttttaaattga
ataatattaatttgcatgataaagcgtgtgatcgccgatattaatcatttaattagttga
agttttgcgacaaaaactccaaaatgaaggcaaggcaaaggcgcacacaacttctgaggc
acgatgaggggaaaggtgagagattggggagcctcacctaacagaattataattacttga
ggaaaaacagcaacaacaacaacaacagcaacagcaataataattgcctttcacgttgcg
gcacttttattacatttgttcttcattttctttattttttcatttgttttttttcccccc
ttcttttttaatgaccagagagcaaataaaagaaaaatgtcgttctgattgacgaattgc
gtgcgtataattgtatcttacagatattttttttgtttacttgcgccgactgtgtgagtt
ggtgtgtgtgtgtgtgtgtgttggggctacattcgtccgctatggaggcaagtttaattg
aagaacaactgtaggtacgcgccaaacaaaacaaaactttttggttttttgctattggga
agcctcacgcaaacagaaaaactcacaaagaaaacaaaatgtcggaaatcttttgaagtt
tgcctttcggtttttggggaagaaaaggttcacttacatagacacagccatttgtgtggg
actgtgaaaagtcattcatgtttggtaattagatatccacatcaagtaaagaccttgcca
gttcgtaatcttgaatttaagatcagggatacaaattaaattttatattataagttggaa
aaaggtgcaaactcttatatatgattcaaggacgaagttacttttgaataaacgtaaaaa
atacttcgaaaacgaaagcttgtctgaataccacttttgagtgtattgaaattaatttat
tgaaatatatttagtaaacacaaggaataaataatatttaatatttttcgaattattctt
atacatttggatcttttcgaaacgctttaaaccttgtgtttaagccaactcgcgatcatc
ttgcatagaaaattctatctgatatttcttaattgctctgttgttaagatggaggattaa
acagattcaaaaattaatgtttgaatcaaatgcgaaaagcagcaattatccaatgggaat
caacaatataaacttgaactttgaaacttagaaactattgctttaatatatgttttcata
aaatgtaatgttgtttataaaatcattaatttcagatggacgtaaaaaaactagcgtatt
tactataaaaatatccctttgaaatccccttttaaaagtccgtttcccttattttcttac
atttccctacttgaaaagcatctgaaatgttgcaacatccttaaaattgccaaatgtttc
tcaacaaatgttgagcaacatgcttataagattcaagaagtttttatttaacagcgcaca
gatggcgacactgttgtcttctgattggattcttgcttcaataggtggctcggatacagt
gctcttttatcttaatggatggcgccagaggacacaggttgaatagcagaaatcatattg
acaccctcaacatcattatcctcagctttttttgtaagtgtaaagagttaaacctgtagt
ttttccttaagacaaaatggctccttggacgtgacgcctccatataaatgaattgccaac
ctttttatacccttgaaccaatgtattatttaaagttaacttcaagactagggaaatcga
gattttcaattcttccatgcaactctctttgcttgaaaagaaagggaattctatggtgga
taaatggattttatctagtggacaagtgtcgagtaaatgaaattataggcaaaatatgga
attccattcacaatagagataaatatattatgtttaagttgccaatagctgtagattttt
aatagaatgtcaacttttaccatgaatattttgtactttttttatagcaatcgaatcact
atctggaatggaatgttacatgctcattacaggcttaaatttgacaccacagaaatatac
tcttacaggatcttgtgtaagtatttgactgaaaggtgaactgaatcagaacttgaagct
tttacattaacccaacatatcttcacaaatgataagttgttttgaggcttggtttgcaat
gaggtgaaactgaaacccagaaaagtatgtatgtatcaatatagtggattctgatggaat
attaacttatgtttactatatatttctatcttttttctttctctccctgaccgtgaattt
cagccgaaaaaaattatatgtaaattatattatatatgcagatatgcgctacttggagcg
aggcatcgcccagtttgctcctcaaatgtttacatcttcctttctttttctcatttattt
cggttggcggccttcttttgaaacaaaataaaatttgctagccttagtctgtgtcactgt
cccccatccccatgccccaacctcatcatcatctccgtctcagtttcagtttggctcgtc
ctcttgcctctctgcccttaaatcattttatgctgcgctgattttatgtacatatgtttg
attaaaaattaaaattatcatttacggcccattaaaactaaaccgaccaaagattttttc
gcatgtcagttctcattttcattcaacaacaacaaaaatttaacgtacaattttcaagat
aaacaaaaaactttgcctagatgccaaaattgttgacactttgtataggagagatgagat
atttttaatacagattcgaccaccacaatgatattcaggttatgaaatgaaataagtaga
tgatatctgggaaactcaatttgtggctacaaaacgggaattcgaaaaaaaaaaaaatgt
tttatttaaagaaccctttattaaaagttattctacaaaataatgttgatatacctttgg
aagttatttctgaaatcgaaaattaaaatcaaccaaacatttctatatagatttttatgg
gtttaaaatgtttctcgattcgtattgttaaaccaaacgcaatgtaccactcaaaaccgg
agagttcggacgatctttagctggtctctcaaatatttataagagataaagatttctgtc
aatgagtgcacttagtaaaccttatcataaaagcttggcaactcatggaaatacaaaaga
ttgcatattttaatactagaatcacgtctttctgagacggtcaagcagccaaacgcttta
agaaattaattatttactatttattttgaaatatgtacttaaaatgaatctacaaggtgt
tgtggctcttagtgctcttatttcgctgttttgttatcaagaagtaaactcaacgaaagc
ttctctgatcgaaaagataagtggaattgcgaatatatgaagtgaaaacgatttccattc
ataatatatatactgtagctttgtgaatacttgtaggacagtccaagttcctgtcgctca
tattgctacaaacagttaaaggaatcgcaagaacatttaaccgatttggcgaaattaaac
caaatggaaagagaatgcaaggaaaggcttcttccgaaacccagttgcaaaggactctca
tcgggtgtttatcgcaatgccgggagttaatccatttcttgctctttgcaacggagatat
agccgatggtggttggatcgttatgcagaaacgatttgatggtagcgaaaactttctcag
aaattggactgactatcgcaatagttttggcaatttaaatggggaattatacattggtct
tgaacttttataccgcataacttcttcgggaccttatgaactctatatacaaatgaaacg
caagaatggaagtgtcgagtttgctgattatgatggttttcaaatagacaatgaagactc
taaatatatgttgaagaccatgggagaatttaaaggatcggcccttgatctgatggatcc
atataatcgaaatggaaaattcacaactaaggatagtgacaacgacgacgtgccagacat
caactgtgcctgggatagatggaatgctctgaaatcattgcagatgcttattcggtcaaa
tccataatataataattctgtgacaaagcaacctacaattaaaacgagatgtatttttga
aataaattacaattgtcgaaataataggaagtttgggaaactctactatcaatattcgac
catatcttttgtcatttctatctataaaaacatcatggacaactaagccggatattttct
aaaaaacatattgtcatacatatgtattagagactaattgtaagattattttgcgaaaca
gaccttatcaaaacacaagtcactgttaaaatatatacctatatatacatagtatatatg
tagacatatgctcaataaatgcgtaaactttattttctgattttataaaatgttttctta
aaccttttttggaataaattttgaatccaacatcattactggcagtggattactggtaga
aagttatatcagaatcataagatacattttacctgcaattaggcaccttttgaattaaca
gctgctgattagttattctattaatataactagttttattcttctattataactagttag
ttagggactacttaaaatcatagagtacaacatttcatatttcttgaagatatcaacttg
aatctttatattttttctcattttctagatccttaattatctgctaaatgttgtcaagtt
atcttcgatgctggattcttttgtttgctttcattttctcagttggtagtcaaaaataaa
aagaatttcgaaaaatattgtgacaattttctatgttaaaatccaggtttggtattttgt
agagaccttgactacccccgtaaaagtcacagtcagtcacagacaattcctctaaaaatc
gttagaaaaataggacaaaaaatgaatacaaaaaaaatatatgccttagttctagtttca
ttttcagaatttctctgtggaaaaaaatggaaatctggaatacgggaacacgaaataaaa
agaagatatgcactgtaaaaatattttaaaacgaattttcattgtgtgtcggtatttttg
ccattgtgtaaaaaatgcgagcagttttttttattattacttcgggcggcgacttaattt
tttcatatttttcttttgctctctttttttgctggcagctctcggtctcattttccattt
aaaatgctcgtcgcacaaaagttttatcgctttacaaccatccatccatttcgaaacaca
gagagtaccaataaaactttatggacacgaccgctcgagtttccgaccgtagacctgatt
tggtagccgcgaaactgtagcaggaagagagcgaacaggacatgaaataggtcaggacat
ggtatgaatcttctttcaccatctcagcgaattttgtttcgagtccaaggccaccaacgg
accaacttcgaggcatccggttatgcaagtctatgcaattgcaaatgggtttgcataata
aatgccaaatatttatttgtttaacttggaaatgctctactttcgaccattgtcttggcc
attgtgtttacccgggcaacgcccacgtcgaacgtccaggtcacctcttacacaatattt
cacaaccgatttcctaaatccggggattaggctctggtccgcggctaacaaaggaactat
gacccagaactggtctgtcgccgctctaatttaaattgctcaaaactcattgtgtccaat
gttttctaaaaactgacctaatttttgccatcatcttttgttttcacatatagtttacta
tttgaatatatagtttttatggctctgccctgacaagccgaagaagtccaagaaattcgt
atgaagatcaaagaaaagttcttaagcaaaataagattcgggagcaagggtaaacatcaa
cagcaacgtttttataatttttaacctaactttggaaatcaataataacaggataatacc
atcgatgtaaataaatacttaagatatgtatagtggggaacaaaaagaaatgaaaaatta
aaagtctaatctaactagcaagcaatcacttttgcttcctaaaaaggaagtcataacgga
tatttctaatgaagcatgagttctaggatcaaccaaagaaaaatttactagtttttaaaa
tgaaattaaaatatactatttattattttgtattttttaattatttaattggcatttgct
atcatcaaaatatgttcagattcctgactcaaggacgtgaatatttgatggtttttttct
tcgaataattggcttttagtcattgaaaatatttataaatttaaatatgctcttttcaac
tttaaacaaaaaaacaaaataattcttcaatatttttcttatgataaataactggtattt
taaaaaagtcaatcatcagcgactgtttgcgctccttttcgacatctttaaagacctcct
cataaatagccaactgtccattgatggtccgtgcaagagctagagcgagctccatattgg
aatcattgtttacaaaataatttctaaagttttcgtacaaattggagtttgtatagtcgt
gttaaacggacgacgagtgaaatttaggaatcgtgttaaaccgacatcgtgttaagcgag
ctccttgttagtcggtgtattacgcttctcgaactacaaggaaaaattaatagaattccc
cgtcaataaaggcatttttatacccttgcaaaaagggtatattaattttggtcaaaagtg
tgcaacgcatagaaggaagcatctccgaccatataaagtatatatattcttgatcagcac
gacgagacgagttcaaatagccatgtccgtccgtccgtctggatcaacgcaaactcctcc
tagaccgttaaagctacagagctgaaattttgcatgtagacttgtatatactgcaggcgt
tgtatatctcggattcagccggatcggatcactatatcatatagctcccatacaaatggc
aaagtcacgaacagtggacagttggctatcgggtgactatatcatatagctcccatagga
acgatctttcgaaaacagtgacttttgtcaataacttcgttacttttgccgcgattgctt
acaaattaaacatttgttagtttaatatatctgttaatgactgtgccaaatttgataagg
atcgggtaactatatcatatagctcccataggaacaatcggtggaaaacagtaccttgaa
tcaatgtcttcgttatttcctatgtaggccgttctttcggaaacattagcctttttagct
taaacgtttttccactttgatggctataggtaagaaaagagttaccaaaaaaattgcaag
ggtatacaaactttgatgcggtcgaagttagccccggccctctggtttttataaaattcg
gataaaagtaaaacagaactcttcgtcctacagccacttaatatttctttggccgatctt
gattaaatttggcgcaatcatcaagagatatagctccataaagcttccataaaaacaatc
ggatgtaaacagtgactttaatcaataacttcgtataggaaactatgtttatattgtagg
ccgttctttcgaaaacattaaactttttagttaaaacgtttatccactttgacggcctat
tgcctattgtaaggcaagagaaacaaaaaacttgcaagggtatacaatctatgacgcggt
cgaatttagccccggccctctggttgattgtttatttctattataggtatgtggatttga
ctgctttcgagatgaaatttgtaatttttgcacttattttgagatagaaggccttatgaa
cctatacattattattatttaagtccccgcagtgttcgagaaaaagatatttttatattt
tacatgttacaaaaaaacactctctttttcttctacttttatgataaaaatgaagaaatg
tttaaaaattcttattaatttacaggttatacagttttgtaaaattcaaaatttagtaaa
ttattttaatttataaagtagaaatcaacttttgtgaataattcacacccaaaatatatt
cttgacacaaatttgtttgagtttcctttaactctagacacaaaaacccgcccagaaagt
ttccagtcgaaacgaagaagaggcgggaggagctggactaagctaagtatgttttgagta
aacacttctacgggacaaatcaaggacctggcctacctggcaacggcaagggcgacgtcg
cgtgtgtctcgcattaaaatgatcgtcttgtttaactacaaccaaggacaccgttcacgc
gactcgaatttttctctttcttttcatattcgtcgtcgtcgtcgtcttcgtctgtttata
gaatgtaaatgcaccgtgtcatgggtccttaaaacatcttaattgcccacgtatccttcg
cttgtaagatgtgcaattggtttccaaggcggaaatattattgccacgtcataaaactat
aaaactgcccgcagggggcgaaatgcggtcccagtttctagctgaaactctcaggagaac
tcttggactgccaaggaacgtagatcgacgatccccgaaacgattcgctgaatttagacg
ggcgtgtgcgacttcgattctatggcgtacgactcgtcaattttaacaaaaattgcattc
agtttttacactgaactctcgggaggtggcctttagttcaaggcattgttaatggataac
aatccttattagttcttgttgtctgtcttcaaggcaaagaaaacaaaaactgactctgcc
aaataatgtttgtaaatttctccatgcaatttgctaacaattgaattacgcattgaaaca
aggaaaaaaatcattaaatagaatgtaattctataaaagcttgtcactcgattttgataa
tcaggcaatagtgagtaaatttttgtaatcaggaatagatgtctttaatatatatcctga
ttgccaaaatggaatgaccagttcattctgcaatgtttttaaaggcaaacaccatgactg
ccagatcgtcatgtattgtccatgttcgtagatagagaaacggagttttaaatcagataa
atatattcttgatcagaccgtcagtctacaaaaacgcaaactccttcgaaatcgtttaag
ctaaagagttgaaattttgcaagtaggcttgttcttgttactgcatgggttgtatatctc
ggattcaggccgattggactactatatcatatatgtatgtagctgcaaaataaatggcaa
agtcacgaacaatgacttttctaaataacttcattcttttctaagcttttatcataaaaa
ttcctaatcaagatccagtgactatatcatatacctcacactggaacgatcggtcgaaaa
cagtgacatttaccaataacttcgttacttttgatgggattgcgttaatagtatttgtca
gtttaatatatctgtgtctaatttgatcaatcatcaataggaacgatcggtggtaaatag
tgacatttatcaacaacatttattcgttattttctaagctcttgtcataacagttaatgg
ttagtataacaatattaataaacatcttaatgcctgcgccaatcttgatcaaaatcgtat
aactatgtatgctatatagttgtcatataaactaatgacgaaatgacatgctctagtctc
agattgtaggctgttctctcgcgagcattagacattttaaataaaatattttttcacgtt
gaccttgacaatacgttaaaatttgttagtttaatactaaataattgtaacaaaaattca
taaaggtcttgggaaatatatatagacaaatattcagctctcatgtgaacgatcggctta
aaaaataaatttgctttgatctctgtaagggaacttgcctcctatatagcttcttcaaat
tatctcggctctccccctgtcaacacctgaaataatgctctttgaattttggaaccttgt
cacttattcaattcaatgatacacacagaaggtgttaataggaccaccagcaatttttaa
aggtatttggcattgtagctgatatcgaaggccataaacaagtacacaaaacacataaat
atagttcagttcttttgccatcttacgaggtcatcattattgaaatgtggcaaaacaatg
cgaataagtgtgacaggagcgattattgcctgatcctgatgcccattctcagtctgctga
tgcgctaaggaaatgccaacatagacacacacacacacacacatacatgacagaggcagg
aacagaagccaaggacacaggcgacgcgtgacatattgaggaaaatgtttgtacacatta
agaaaaggagcacagcgaggaggcagcatttgccttgactttagtgttgatcatcgacta
tccaaggacgagcgacaagcttcccctccaaagtgtccttcggaatcaatcgcttcattc
agaatgaaggtcagagaaaatttcggctacaatgaattgagaaaagtaaaataaaattgc
ttcatcgagagctactttacatcgttgcagccatggaacctgctgggccatgttccgatt
cgacttttcgattgatttcctccaacttaatgactaaatcaaacaaacaaaaaaagaatt
ttgaataattttttcaaatttttcactaattagccgtcgattgaggcaatcaaattgatt
gttcttcaaatccccacacatcgaagactcatgctgggttcgtgttagacccattgacgc
tgttactatatatatatctgaatcagtcggggaagaagtgaaagaactacttctctctca
tgcatttgttttgtttgtttttctttggttgttgataatttttctcagccccttttcaac
ccgtccagatagctccaacatttgatacacagcatgacatccacctcaaactgaactgcc
tcactctctcggtaatgagtagtggcagattgtttctttttttcgactgttcttcggatt
ttttcctgccttctaattagtctttgggtgggggaacggcgtaatgagcatggctatctt
tatagatgagaatgactcccctccacttgatgccggactattcaaaactcaaacttcaaa
ggccacaaaaccaaccacagcatgtgactccaccacgggttggaggcactgggcaaaaac
ttaccaaatgaagaaggaccgaagccactaatatttatataatgcttcttctcctatgcc
aatttgtaattgaatggaaaatcgtttgaagtttcaaatattaatgggattgaaaattga
tgcctaaattagagtaaggaacccaaattcttcattctcgattatgttaactgcattttt
attgggttaaagaaattttttaaagacgcagctgagagtttttctgttttatcgaattct
atctcaatcgttagggattaacacattcgcctacttcaggcgcgtgcctgtttctacctc
ccgacataagcaagagcattttgataaatagtcaatgatcctgggtcctgtgtatttcct
ttcctgtatagtcagttcaccctcattgaaagtggcaaaaatgtgcaacggcgtgcggcg
aaaggaaagaacgaacgaacgtgaatgaggacacaatgggatggtcccgattccactgtc
aaggtaatttattaattcggcaataaaaacgttccttttgcttggtttttgggtgcgaat
ccggattcggaattcgggcaatcgagcaatcgcacatttttatttttggggtgtattgtg
gtcggacattcgcatgtgggccttacaactcaattaaaattgctcagggtcttcattttg
ggtgtctctttttctgtgtgcgagtgtgttacatttttattgagaattgactttcccaac
caaaaattcaattatctgtagctaagcaaactaaaggagttttgaagtagtctaaagagt
tctcaatgaattcttgtagaaacttgtagacatggttaagcaaactttggacaagaaata
ttttgtatattttaagtggataagtaagaaatcgaaattagctgagggttcttttgctgg
tggtaaaagtcccatgtcctgtaatttctataaagtttcttttacattgcaaactgcatt
gccgtgggtcgtggacgtggctaacggttcggcccttcgatcgtaccctcttttctatga
gctgtcaaactgaaaaacgccataaattttgtacgacaagcgttcggcgacaacaatgga
ctccgtcgaggtctgtggccttggtatgggggttggcatcaacaaagagagaaaaattcg
cacatgcaccaaaaactgttcacatatgttacaagaataccatccaccccccttctcggg
ggtggtaaaagtgcaattgaaactgaaactgaagctgaaactgatatcgacccgtctagt
atgtttgattctgttagacctaagcggatcagaaagtcgtgtaaacaatcgaaagacgca
aaaagtgggcaaaggcgaggcgaggcgagaagtttgccagtcaatttgcttagttactta
agagcggcttaggtcggtcaacttgccagagctaagcaaataaagagtccttggagagtg
agatagagcagaaaacgctggacaaagcaaacacgcgtctcccgttcaaggagcacgcgc
aattgcataaacgtaatgttatcctttcgcagcctgggccttttaccaatttccaagaac
caccaagaagagctgaaaaaatccagagaaatttttgtcgaaaatctaaggactctatgt
atgtatgtatatacctacaataaactccggggaaaaagcccttttgtgcaaacgtttgca
gctagtttttctttttatgtctttatgattattgcaattagagagagaaatggaaaacgc
aaaaatttcgttaggtgtcctgctcgttcgcaccttaattacaggacgtgggaggtagac
atacgctcgtctcaaggtgacagcacgatctcaggggaaatgctagacggataagtttgc
tgcagtttcgcgatgataatgggcgcgatgggtaggtaatgagcaggacacagcaggtag
gcctcaatacggataactttttgtgcggataactttctgcatttcccctgcactacccct
gcaagccataaatccttgaagcgaggtcagagcgactgaacaggaggggtagttgccttg
ggcccagcatgtgtcaaagtgtcatacgcagggatatttatgcgctatgacgagcactga
gcggagaggagcgtgtgccgttgtcgcagttttcctatattaggccaggatctgaacaga
gagtagctcattcgcaatcgcagcagcaaagcgcacacatcacagcacagaacacagaga
aatggcagccagtcacagtcattactatacagcagccgatagcatgtacaacatgtatca
tcatcatcaccatctagctgcacccacatctacatccacatactatgataactatcagaa
ctatcaatcaaacacaggtagtgcctccagttggcaatcggccagctatcagcaaagcta
ttccaactcgtatacaaaccaggaacagttcacggacaactgctactactccggatatag
cccggaacaaatgccagtgtatcaacagcaagaagtcccatccgtaccagaagcaacacc
actagaatctctagctctacctcctccatcgcctcccaagtctctaaagcgtaaggcaga
agaaactatcaccaaggacacagcagctgcagtcattgccgctgttgaagaacgtcccag
cacattgcgtgcccttctgaccaatcccgtcaagaaattgaagtacactcccgactactt
ctataccacgttcgagagtgtcaagaaggcagctgtctctacaaaaattacatcaagtcc
tgcgcccagctatgaaccagattatgtagccgctccaacacctacagccagcgaagatgt
cgactatctggatgtctactcgcccaagaccagcaaaaatggcacacccccgccaagtac
cacacccgccacgcccacatctctggtcgaagggatctcaacgccaccccaatccccgaa
agaaaagaatcaggaacaaatcaatcatcgaattgtgacagccaacgatttcgattggtc
gcacatcgaagagagccaaatattaggtaagcatcgacaacatggcaaaacctccccctt
aaagaggaaaacaaaaaatcaaagacccaatactaaacaatattctcttcttttctctta
tttttactatagattcgaaagattcaaaacgcacacgtcagacctacacacgctatcaaa
cattggagctggagaaggagttccatttcaatcgctatatcacacgacgtcgtcgcattg
acattgcccacgctctgagcctaactgaacgccagataaagatttggttccaaaatcgtc
gcatgaagtcgaaaaaggatcgcaccctggaagcttcacccgagcattgcccagcggcct
ataatctaacagtaccacagcccacgatttcctaccagcaacagcaacagcagtcacatc
accatcaccaccagcaactccagcaccacagtgcatatcccacgtacttggccaatgccc
aaaccagcggctatgattacccgcagcagcagacgtatgaggcccagtacacaccgcaat
accatcaacagtctcagtgcacttaccagcaggaactaaccacctccaatcagtcgctgt
ataatctaccattgccctaagaactcaagagcctaaatttaacaagacgggcaaaaacca
agagaaaccccgcacattttctctcgaccatttgccggtgacacgcaaatggcaaacgag
cgagaaaatatcgaggaagcgaaacgaagctgcgctcacgcaggcacacaaaactcccta
cggtgcttaggaaaattgtgtgcttgtgcgctaagaagtatttcttcgacttcgtactga
agactgagactgagactcaggctgaggctccttgccgagcactctaagcgaacccagtgg
ctggcccatgatgggttttcgattatctgcggttgggaaaaataagcaaagacacaaaat
atttggagactgaaaaacttatatagaattgaaaatgtaaaaatgtataaacacttagat
agtattatttagttatctacttctaatataaatatttatttatgaaatacatatataaaa
aattaagcaatatttaaaagaacttgataaatgatctatttattgaaaaaaaacaaaaaa
cttgggccagcaaccaccgaaaaactaattcttaaaaccgaaaatcaaatagtcgcaaat
tcgagcagctgcagtttccccctctccctttttccaagagatttttcctcaaaattctac
tcttttcgtcacatttttggtcgaaatatctaccaccattagatcagatcgattcagttt
agatcccaaaaagcagcagcagcccttcctctgtttgctcaatctattcaagtaagacat
tgattggtcatttttcattcgtccctctcctccccatgacagttatcggtaccatgtgca
gaattagacatagagccagtcgctgttactttaggttagatttgctgtgggtttttggct
gccaagcatcatttatacgactcattagataagagtggaacaacaactgtggggtaggtc
aattgttagctgcattcaaacgctaaagacaattacgaatccatgctttagatatccagc
atattgttttagcaagtcaacgattctacatattttctataagttcatattttataagta
ttaacacaattattaactttagtcagaagtgtccatacaaccactgtcatataacgagca
aagaaagtgctaacaagtatagtatttagacatccaatttattatgacatccaaagtgtg
aaaattataaaaatagataatagattatttataaaaattaaaagttttgttcatatttta
aacttcttttaaaatctcataaaattttataaaacgaaataattctaaaatatagttgtt
gtagcttagtagttgtagtttccataaggaacaataagaaatactaattcaaaattgtag
atgtcagcttatattactttgggcatttgagatttactactttacaactaaaaaaaataa
tgaatcttctacaatttaaaaaaagaaccgtccacaattaaccaaatttgtgtcttattt
cggcagataactaaataatataataatatgaacacgttgcaaaaaaattataaattacca
ctaatcaagtttatatatttacacatttatactataagttagcaaataaaaaaagatgta
tatatgtatatgtacaatttccaagaaaccatttataactatacaaaagtcaaatggaac
aaaagttacttgaaaaaaacaacgaatttagtcattctctagttctttggaaagagttgc
ctatacctaaccctatagctaagattaggcaaacttgcatttctaaaaaaaaggagggaa
aaaactaaaaggattcctttttatgacctttctgcgagtcaactatatgccattactaaa
attttacaatctctgagtgtgtagtaaaattaagaaaaagaaaaactgaaaatttacgtg
taaatgacgaaagagttacgttaactcttccaacgtccttcgacgaatttgaagcctttt
ttattcgcattccatttttgtttttattgaaaaccctaaggtcgtcgcttcagctcatac
caatgaccaggattcgcagaagaagtcattgtgggcgtttacaaagagaatttcgctatg
cggcagtcaaggctgcaaagtcaatcctttagcgtaatcctttaaatagccaaaataagg
cccgccttttgtcaaaacaaattgtgcagaactttaactctctctttctctcttctcgta
aatctggttgcctgtttcgctccttgccaacagcaacttcagctcgaaattcgcatttgc
aaataggcgttctattgtgtacactttagtccttaatccttaggtacctgccacctccta
ctctttcgcatacccaaactccttctatttctagggtcataacgatcgtaaaccttatcc
tttcgccaacatgccgacaaaccgatctgcactcgtctggccgacgaaggagttacaaag
tcataaaaacaaaacacctttgtctcggctgcattgtcggttggcgaattatccttttct
gcaatgctgccgtatccttaatccgcaccatgtttacagcctctccgcctactaccatca
cagaatagagtagtacagaacgagaattcgcaaatgaccataaggcaagtcgccattagg
ctaaagtgtaaaggaaatacatatacataaacgagatggaagtcctttaactggaaaagg
attaaattaaattatccttatgttaaagataaacatacacatccagaaaggatgtcaaca
actttttttaaattaacttttcgggaggattgacaaggatcgagatgcaacgttaaattg
tttcaaattcgatatcagtcgaaatcatttgtccttatcaaaattgtctatctttgtatg
actaaatcagattgagatagaagattgttgattacaagaatataatttaatttcattgat
tattttaaactttcacttacaatttctcattttatttcaaatttcttttactttatgatt
tttctacaacaaattctaatttagaaggcattgggttatcttcagacagaaatatcgcaa
ataaagtttcacacctaaaaaaattaattcagattcctattattaaatatataatatata
tattattaaatgcatgtatagttctaaaaggtttagtataaattctttaaaaatatgtca
atttcaaataaaaactaacttattcatagttattatatttattctatgtttttattttga
acttgaaatattttaataataaatgttaaagataatctcttaataatattttagcatgtg
ctacaattataaactttggcctaagtaaaggtcatggtagggtcttttttctgttgtgat
taccactttcggtgataaatttatgactctcactcggcaattaattgtgacccaaaatta
agaattttcgctggacatgtaccacagcggagcctgagaatggcaaggcctggcccagag
tgagttatggaccagttagtggtccacaaatgtcgctttaaatacttcattgggcatgca
taaattgtgtttttcatttcagtttacaagtcccccggcccagagaagatgaaatcagcg
ccaactaaaaaaacacaacaaataaaaaacctggaccgaatcttcatcgacggcggctag
atcagtgtgatccacagagagaaaaaaaaaacataaatatgttaatgccgtccaccgtct
gccgcctgggtctgcgcctgcgccaccgacaatcgccaccgtgtgtccgtccggaattta
tgagttcaccaaatgctttatggcgtgtcgttttgactaatttatctgcaaaaggcgctg
tagacttggccaccaaatttattgttaatttatgattaagctgattatattcgaatagtt
ttttttcttcttcggtttcttgtgggttttctacctctcttttcgctcaaattctgagga
tcagcataaaggagaggtcaagctatttcaggtaatgggattcacttttgcaaatttagt
ttgttgctttgattttcgagttattattttgaaaatataatttttaaaatcatttaatgc
tgtttcaattttaatctgggaatttttatcaaaaatcaaaaaataatatacatacatgta
aaagcaaaatacagcatacagcaaaatttcttacctttgaatgccatgaatagacactat
ttttaatttgttatggaggttttcccccattttcacataatcaacaaagaataattatga
acttcgctttgttactaatttggattatataggttaagccttaaatgtaaaatgtataaa
ccaaatacctatatataatataaaataaccattttgttccataaaccgaaatcgaaagaa
gtttatgcaatgcccatgcagaatatattttcttaagttaccaattttagcataaaacga
ttttttcccataatatattagttattgcaattaaatttgggactctaatatttgctttta
atatctattaatgtataaaattttaagcaaattggttaaaaaatagacaagttatgagca
ttaacatttttcactaggtcgaccaaaagggtttagttggtgctatagtccttgcaaaag
tgagcgggacttttatttgtcatttcaacaacaattcaacaacaattgaacctataaaca
ttaaatacagtagaaaccgattataacgactccgcttatgacgaccgtccgagtataatg
actaaagttcaatgagtgattggttggtcccaatacaaacttagttagtgagtacgtctt
ccggatatgacgacaaaaatcgtcggtcccttgagcgtcgttataagcggattccactgt
agttgctttactttgtgcatggtatatcgaagtcgtagagttagcctaaggccctatttg
aatcagtatacttaaatttatattaggaaattgccttaaatatttatgcacttatttttc
cccttccattaaaacatttctaatttattgcaaatattatttgcattccttgttatcata
tctcatgactaaatctttttttgccattaaaaattatttttctttcgtttttagagggtt
tatttttggcgctcatcccgcgtcacatgcaatttacgaaaaataactaacattttgacc
cgagctgtcggttattaaaagtcataattgaatttcttgttaaacagttgtttgtgtttc
ataaaagatgtggctcgaacatgcaaaataaccaaaccaaagaagaaacagaaagaaaac
acatttcaaggaggcgctgaaaatttcgaaagtatgaaaaaagcaattaaaactgaaata
atgaattcttttcttttgccatgccatgtttttcgaggttggaggttgctgatgaagttg
ctgactcgaagctaaacttggagttgaggcaaaagggaatcggcatcgacacggggttcg
tcttgggctgattagcatgaggcgtaacagtttttaattgcagcaatatgcaagaggaaa
aaccatggagcacaaataaaaatgatgggacagacaaaacacttatcttgccatcagaaa
gttgaaaaagtttctttttttggggagtcggggttggttttttttattaataacaaacat
aaaagtttttggtgcacaaatgcaaacatttaaaataagaaaaaaaattatgaaagtttg
tggtttggagcttctaaacattttactatgctgatttccttgaactcaagatttctacaa
aatcaactttcctttataatcgcagctcaaattgaagtccttcaagtttatccgtatgcg
cctgaccatgatatatcgtggcatgaaagcaattcctagtccaacaataagaatcacact
aaatagtatagttattatggcccacatcggatccatccaaagtgattgactgaatgaagc
agttgagttccgaaaatcgttgtaccaaaataggatacagattgcaataccaatgcccat
tagtccacacagaatccgccagcgtaatgtttgattgctatacgatgaaagcaattccat
ttgacgtctctcaaatgatcttagatcatcccctcctggaatgccgtccattgtgaataa
aatgcactgacttttttttaatgctcaaacaaaaagctaatagaattgtgaattctttct
ttctagttgatatttgacaaagattgcaaaggccttgtcttggaattagtttaaatgaat
gactaagaacatatataatattaaaacaactttacttcatttttaataaataaggtacat
taagaaaattacatgaactgaagctataattcaaatatttaagtaaaattcataatccag
caataaggatgttctattagagtcgaaattacaaatagttcagatataaaaggatatctt
gtcgtcgttctgctacccttcaagagatagaagttccttatcttaaccattttcttagag
agttccaacttgtgtgtttccccttttaaaggattttcaaaaatatatatataaagggta
tacaaagttttcaattgccatcgaaaaatgaaaattttcaaaatttgatttgacccattt
tcgatatgcctaggtgtgtttctgtctgtttcttgggtcattaattttggatcatgctcc
aaatatgtgtcagacagtcagtcagtcagtcagaaattccatttacaaactcgcacacac
acacacacacacacacgcatttcagcttgaaggcctttccgggttagacatattcaaatt
aggcaaaaaaggcgccaccaccgtcagcccattctccactccattcgcaacctcatcccc
aaactttgccatgtcaaaatgaaaccccaaacacaagttgaacagggtcgattttgtttc
ttttttttttgtgtttttggctgcacatgtgccaaaatgtgtgtgtgtgtgtgtgtgtgt
gtatgtatagcggaattttctaatttatttattttcattttcagttttcgtttggcaaat
gttttcaaggctctttctctcacgttttcaagttcgacgaattgccttaatggtaattca
tgcgttgtcgaattattgatttttcttcgacaaaacttttcgactcgacttgacagaaga
attggcagccaacaattttgacatgaatgagacgattaatggccaaggtcgacagctcaa
tggattttcaccgagagttaatgaggataagcatacaactttaaggacttaaaggaatgc
acctctaacggacaaaatgtgaactaatcgataagagaatacgccatcgatccaattgga
caatgcaatgaatgcatctcattgtaataccaatttgactttgtgattgggacatgaacc
caattggtttgcctgcaactaatgttgcagcaacaatgttgccaggataaaggaacagag
tagaatataaataaaatgtccctttgttgtaataaattccctgcttatggcacatcaatt
tataggacttttcatagactcgtggaaatttacgtagccaagaaaaataactaattgtaa
gtgggaggaagatatgaaaattgtacttaacaaaatacataagaatttttcaaaaaaata
aaaatattcaacataataatagtttcatatcataaagtttcaacaatatttatgttatcc
tagaaaggaattgaacctatttttggtctaaagttaatggaattagcagcttatttaatt
aaattaacctaatcaagcattaaatatgtataaattgaaaactcaattgtgtataatcga
tatttcagtatgacgatagaaactggaactaacaagtttgcgaatctttttaaaatcaat
aatgggtttagattttaaagagagttttctaggatttgcacagaaaactctttctaactc
gtagtttgaccttgtcgctgattgttaacctgtttttgcactcaaatatattcacatcta
accgtaactaaaggaaaatctgcaaattgttaaactcttaactctcgcccattgtcttgc
ggtggccttgaatggggtgaatgtgaactgaactaattaaaggacggccgccgattagca
catgccgagttgtcctgcatacaagtgaatgccaatggtcgcattattcacacgcaaaag
tatataggatggtatggcaaaaaggatattccagttatacagttggcggcgcgccgcagg
acgataatgaacacaaatgagccaaagcgaaaggagtttttgccaatatgtatgtatgta
tgtgttctagagagacaagagatttttgcaaaaagatgccaaattgcaaaacatgttgaa
caatggcaaaaagcaaaaaggacgaccttgatgaaattttaaaaaggaatagaaagagag
atagggagggagagagagagaaaatacagaacaagacaacaacaacaaaaaaggacaagc
acagtcgtcttgaaacatttctagtttctgttgttgcaatctgattgattgctgtcagta
gaagagaagacgggaagggatcctgctgaaggcagctgccagccagccagccaggcaggc
ctcaagggcagccattttaaatttgcgttgcagtaagaatttaagaatttaaagcaaact
ctggcgttctaatcataataaagtaagacaacaaaaaaaaaaacagagaaagaaagaaga
aaaaacgaactttcgccgcctggcattgtcctggccaattaatcatcagcaaataagtac
gcagcttgcggcaataaggacatgcgcaacatgtccttaccactcgaaacccccaccccc
acccataccaattcactccccagccaccaccccaccgatgccaacacatgcagcagctgt
ggccaaagcgagagcaatatacagcttgaagcttttttttctgggacgaacccagaagag
aacagaaaaaaaggaccaaaaagtgtggagaaaaaaatttatatataaaagcttcgttat
ctggcttgtacctagtttatatacaaacataaataaaatactctgtgcgggaaacaaaaa
aaaaatataatcaaaatggcgtttacattctgaaatgaaaatataatatccatatttcta
aataaaagcaaaatcacaatgccaactcaaatatttgatttctttaagtagaaaaatcta
acagagttaaatatatacacaaccttaacttaagaatcaataattaaaatatgtaaaata
tgaggactataaattacataaaaataaaatagttgtttttttggagtcataaaatcatca
aattttacagatatttgcataaaattccttagtccgattattctaaagtttatctgctta
ttacttacatatttagatatctgtttaattgtttataatgattctcaaataagttatata
ttaataaataaggcaagtaaagcaataataggtacatttagtcaatttgtttagagtttg
tcctgggaagaagtattaatatattatatagtttacaattagattccatttatgtatttt
taaagttgttttagattatcattaatagtaaattatatacatctggtaagattaattgag
ttactagtgcttttgcatttaaatagtaacagaaaattttggttctctctaaatgtactt
aaaagaattgtataataattattttcgtctaaacaaaaacgcattattttttaaacaaca
taaatgaaaattaattctccattttccattgaaaaatattgtttttttcctagttttgga
ggctacttggtttctgcttaagctcagctgttgtcgtctcctaatgacctctaacttcca
tacttggtttctatctctatcactccactggcactccatcttagtctctctctcacacac
acacactctttggaggggactcctaatactccccctcatgaagttgtgtcgccatcttgt
ctttgtagctaagtagctcattctctgacagctgagcaacgtttgtcataatcaaatgtg
aatggactgacactgacattggagagacgcactgactccgtgactgactaggacggcatg
cgatgggatgggatgggatggcctgggaggttgagactgagactgcacattgaagacgat
gctggaaaagttggaagcaacgagaggaaattaatttaaattgtcttctaatgtaaatgc
atcattcaatgcatcgcccttaactaaaactcaagtgcatacttttcatactatgtgctc
tagatgttgtacataattcatttccgaaatcgacttaaagtaactcccaactgatgagag
actgaatgtctgtctctgtgtgtgtgtgtgtgtgtgtgttagctaaatggctgagattta
tcaactgaggaaaccgtccatatgcaggcctctcgactgggttttcatttaagagctttt
aaggcctccaatacggtccctcctgcgtgaataacgcaaatggcaaagtattaaagaatt
gtcgtgagttttgtccggttcctcctctctttaggccttctttgtgccttttgctaaact
cttattctatgaccatgtttaatttgaaaattcctttcgttcctactggaaaaaaatgtg
gaaaacaacatactacaaacccacttgattgtttcatattaaaaagcagcaccaactcca
acaacaacaacactcaaaacgatgatgaataattgcctgcaacatgttggatgctgctgc
tgctgctgctgctcccccttctggcaccacctcaactgacgactgcccgctggcaacgcc
aacatcaactccaattacagaagtacacgcaggcgtctctcttatgattcggttctatac
tatagtgttttcttttttagtttttccaatttttgcctttttccttttacatatttaatt
tgagtttgtttaatgtttaagcacggtatgagggtacaagcaacatcagagaacaggagg
acgtctttcatgtgtttgttttccatgtggaaattgaaatagatacaagtgtatatgaaa
attttcatgtggaaaatcactcgaatcaaaatgaattcagttggtgtgaaaagtacttca
aatggcccttcgaggctacaaaattttgtccacattgacttgggggaaaagtacttgact
caaacacagtccaagatttgaattacttcagaacccagtaatcctaaaaatataactata
atatataacttgaagttaaagttaaattggggcatttcgtcattattttataagtataaa
gcaaattttaattctggataaatctcttctgttttctttttgaacatttttttacgatct
gcttataaatatatgagaaatatattatttggttaattgttttgcgtttcttcaaaattc
aaacatttttaaggactaaatcaaagattgctaacttatattaaggggaatcgtttagtg
gaagaatacgactttataagtcaattcttgattcataatcttaaatatgttttaatatcc
aacttaataataagttaaattatatatgtaaatgataaatttaatttatttttagcgccg
tttcgaggctagttaaaattaccaaaattaatcaatttcgtattttgttctttgagtcat
ttgatcaaaaactttattggattttgaatttttaactgatttcaacttcaattcgggacc
atggaggagtgtgtagtggaaagtgcaaaaaaataaatccaggttttacgcagatttttg
aaaaggtgacaactggaaattttggagtttattgttaattttgatttaactttgcattgt
agaaatatattatagttttaagcatccttgctaggtcgacatcagctgaatgttcgatta
acaaaacaaaaccgaaaaaaacacaacaacatagacctacattgggacaagactagacta
gactaatgaatctcgtttaagtataaagtcacagagtcgatccatttgggtgaagttttg
aatatttctaggaacgtcgctgcatgcaatttctttaaatgatgaaataaaataacttat
gaaaggtttttaaatggatttaatcgctaaaaaaaaggtttataatccacaaggaaattt
ctttaatgaaaaagttttggaaataataattctaattccaaataactttaactttttgaa
cataatttgtcagattataaaattaaattaatggaaaatttttggaaataataattccag
gtcaaagtccccaaaataactttaacttttcgaacttaatttgccagattataaaattag
attccgaaactggaaatttatctattcaaatctttatcttaaccttttgtgttgaactct
tcgagtcttatgattgattaaatctatttttagactattttttcgtatctgatttcaaag
tgttttctaatttcttgttttcttgggtgtgcttacaacttcatttgttgcgcttttgtt
tcccaatcagccccaatacaaatggccaaaaaccccttgagttaggtttgaaaactggta
gcaaatatgaaattgatttttaattaaggcatttagccaaaagcaaacaaaccaaccaac
caaaccgagcaaccaaccagccaaccagaaaatgattcatcataagaacttgaacttaac
atcaaacaacatcgagagagagacacatttcattttcaattcagagaagaagcaaagttt
ttcgttttttaaagagaacgacgaaaaaaagtaaaaacttttacaactttttgttttgtt
tgaacaaatttcgaatgcagcgccaataaaaatggaaatgaacgaaacgtttataaaata
ataatgcgaaataataatgtgacggtgatttagtgaaacggcatcacgattgaatacaaa
tacaaaagtgcgggaagcagagctgcccaggacccacacacacacacacaggactcgact
cttctttccactaatctaggatgatttcggcctaatctggagcagaagatggaaaagcag
cagcaacaacaacaactagtactgatgctgatgggcccaactacctgtttttctgttttc
ccagctgagaattggagctacgtacaatataaaaatacatatataactatatatacgcca
agagaaaaaaaaacagaatataaaacaacagatatcctcgttcccaggcgcttcgccata
ggtccgtcttggcaccctctttgcacatcaacataaatcaaagccaatgggatagcaagt
atgagcaggatagcatgtttttcgaacatcgtcatcagccctagtgccagctcgctttta
ctcattggcttattcattattttcgaaaaactcgcaacgacggcgctccacacacacacg
gcgcgcacgaacacacagacagtcaggccaaaagaagaagaacccgcactcgaaaaacca
gcacagtggttttttgccctcaaacgtgcattgaacgtggcgcacttcagacgccacaaa
aacaccgaactacgcgctcgtctccgtgtttatcaccggttaacaatctgaactaactaa
aaaccaaaacacttcgtcgaagttttagttgatgaagcttttttctcgcggctcaagcgg
cggtgaatagggtcaggaaaaaggctaaagtgcaatgacaagttgtattgacaactaaag
ttttggattacaaattgaattgggaattcaccaataattacaaattattacaaaacaaat
gtgctaatctaattaaatgaaaaaaatataattgtgtaatattagtaaagataatagaat
tgttaaatgaattttttgtgcaagtgaagtgtctcaacacataacaccagcagcggctat
taatcagcaattggatttcaataattataggtaagctacatagttaataactcaatgaaa
tcagagggacacactttggaatgaataagatagacaatttcgttgagacagattagtttg
atataaaaaatatatagtaaaattgaagagaaagtttaggattggtgtatttaagttaat
agtcgattttattaaatagaattgctataaaatagacattaaaatagttattaattaaat
gcattacttatctttcaattactagtctatattgacataatattcgatagaattgttcaa
aaatagactttaaagtagttattaattgtatgccttaattgtctttcaattagtagtccc
tgttgacataatattcgatagaattactaaaaaatagactttaatatagttggcaattga
atgacctttttgtacttcacgtagtagtccattttaacattataatagagagttgtcgaa
agataggcgagagtagttgagaattgttggaagaaagacttaaaaataattttcaattga
gactacataacgaaagtaattcttaaaaataattttcaattgagactaaataacgaaagt
aattcttagaccataaaaatttgttgtattttagtattccaaatcatattagactgaact
atataaatacctatccttgattgttccttgtccgtaaagtttagttaataggtacattta
gaaacttccaaaaccaactccttctaaatactttaaattagtatgaagtaacaaccccaa
attaacagtttattttcccctcttcatttgccacatttgtgtgtttattttgctcaacat
ttgatattatcaattttgtttgttttttatcctgaccaaggctgtggggtgagagattca
aaccgctatcgaatactctaaacttgcttgatttgtaatctctcctcacacagacagtgt
cggtgtgagcaataggaattcgagtacaacaaatgcgagttcgaaaattgtactcccaca
attcggtttcgaacttgttctcatttgcggcttcgaatttctggtttcaccgcaaaggtg
aggcataacatgcataagtgagagcgagatggcaacttgattcggccatttgaaggcact
tgataatgcaattggatagacggagatggggagatatatgtatatgtatttcttgttgtt
ttttatattgatgctcagatatttgaattatgcccgagcagtcaaagtgagacattggcg
cttcgagcacgtagtcgcggcacataacaatcaaaaagaacaagcaacaaaaagaggcaa
aaaagaaaaacaaaaattaccgaaaaaacaaacgcgcatccgttgttggatgattccgat
ccatatgagatacaaataaaaatctatataccatatatataacatgctgaagatggatgg
ccagcaaagtgttttcatcgatgacgtttaaaatacaatttcgccgtcgctgttgatgga
taacttgaaaaatttggtgtgaaatgtttcctcggttatacaccaagaattcttctctgt
gacaaattcgatcagttctctggatctcaatcagtctaggtcgatatatgtacatatgtg
tgcgtgtatgtgtatgtgtttgtgaaaacctttggccatttagcgctaattgcggccaac
aacaagaaagtcaagtgcaattgccatttggctggtttggtttacctgcctgcaagccaa
gaccaaattaacccaatttcccaaagccggcactaacggattaactttcgtcatacgaaa
aggccattacgagtttggccaaaaacaaatttgttctctcggagacaacatcaactcaat
ttaatgtgcaagtgaagtgaagaaaaattggtagaacaacatttaatacaagaacatatt
gaatgcaaaactccgtcggcagattcagttaattgtgagtaaacaattgcttaatgttaa
atttaaaacaaagcaaagtgcattatttacaaacaattttcttcaagatcttaataagta
aaaccaaaaatgttcaaaatttttagtgagatcttatgggaatgggttagaaaactaaaa
aatttttaaagagctgaaaaaagtggatcgattcaacaattgtttatactaaaaatagtt
tacatttttatatcttaatttttgttatttttattagctgttctcaggtttattagttta
gaaatttcaaattccaatttatagtttaaatttaaacttttagaaatggccagaaattta
aaatatattctgataaatttggattttagcaaattataaaaatctcaaaaagctgaatta
tgtttattttaaattttaccaaccaatatgttatgccgtttttcaaaaatagttctttat
tttcttttaatatcacatttccacttctttttttaagaacttgtaatttaataaagataa
aaaacgtgggttgtaaatttgattaacttatcaataaataaataaaactgtttaacttat
attaatttccaaaattattaaaaaaattatcagtcttaatgacttaatcaaatgttgaca
agtgctagaggatactagtgggtttactttataaataattattaataaaaatcaaatact
ttttgagctcaacaattcttgtcttaaccaataacacagaacgctaaaaatgagccgaac
ctaaaacccacagaccagaatacacttctctaatacattatcgtccgaatccaaatcttt
aaagttgtcaggacttaaaggaatcttttcagtaacttaaaagtttcaaaatgtgtggtt
tttgtgtgttttttaagcaccaatatttttggttgtttatttggattcagtgcatcataa
tcttttacactctgatctctgcgtctggtttttggtggcctgagtaatttttaagtagca
ctgattgaaatgtatataattatcgaggcattcttgaaaacatattataacaaaagcaga
actgtcttttgactaaaaaacaaatttgttccgacttttcgtatgttttgttaaccttca
aatgtagataaatgtagaataatattataaaatttggggaactattattacatatttaat
taaagatttttgtaggactcgcacttgaattagttgaaaagtttgaaaaatgtttagata
gatattcagatctacaaataagcaatactttttaaaactgtgtcgcagtgaaaacgaatt
gtttctaacgcttgatatattgttgaatcttctcttaacttaaaactagttctttttact
ctagtactcaaaattaagtcctggggatgtatgtatggatgttagttattcagttggtct
gtcatttctttaagcacaattttgattactaatttggatgggcttccaattttgaaaaat
acttcagtttaaagtattttccttgcaaaaaatatatattttaagtcagcgacatttact
tcaggtgctaaattacccagagacatttactttgcaattcattatcctagaaataaatca
aagatgaaatcgggtctttcatgcaagagtttctttgtgatatctattgatatcttctat
ttcgtttgacgatatctaagagaatataaatgtatcccggcacttattgtaccgacacat
aaagaacaaaacagcaacaacaacgacaaagaactggcgagtctctggaagtttgcgtgt
ttggtatcattttttttttagcagaaaccaaaaagcaaaaaatgattttttgatttataa
aactgaaaataatataatgacagcaacagcagcaggaataaatatgatgaatagtggctc
caggcgcaggttgagagaaaaagggaagactctgactttccactctcttagataagtgtg
tgtgcagttccctgtgtgtgtgtgtgtgttttggtttgtgtacctagtgaccaattaact
ttctatatctctctctgcctctatgttgtgtgtccacattatgcaatctttgaaagggca
ttcttttgatctggatctacccccgcggggcgagctgtaaatgcaaatgaaagtgaccta
catcaagtggcatttttccctctattctttgcccatgtgttattaaaagtccaccacatg
ccggggcggcactagagaccagacacccagggagatagaccacatatacataggatatat
atgtatatatatagtattacataagtagaagttgccaggaagattcaagtctcatcgctt
gagagacttttagcttagcttcaagctacttttctgtaatagaatttcattcattggcca
catgctgtggggacttccccttttttagttttttttgctttagctgaacacgccatattt
acctatttacgtttatatagtccatacatatatatagttggattagcctcttacctctga
cctacgtccctcctttcccttccccttcccccttcccattttgtcagttatttttcattc
gcctgtgacatttcgcctcttgttgtgcctcttaattatttcggaaaatgcctgcatttc
gttttaatgaagtgaaaattccttctagttgataaagagcacgcaaccacaaaaaaaaaa
cagtgagcaaagagagaaaatgtgaaatattactaaacacagaataaaaaaacaaacaaa
tatcggaaacgcacctcaaaaaaacaaaatggaaaatatgaaaatgtcccgaataaattt
ttagaacaaagatgaaggaaaagttaaaaaaaagtaactaaattagttggatattactta
tttatttaaatgaaaactttatcacattgttctttagttgctaagctttattttaaaata
attatttatgtttttaagacaatgcgaaaacaaggcctagagagaagagtaaatcttaag
gattaattgagagtttaaatttaaaagggccaagtgtgaacccaactaacaatttataaa
agaatttttaaagattgatttaccatttctaaagcagtttgtaaattttaatacactttt
tgtttatacatacttgcaaaaacatcgtttctatttcgatatatacctttattctaaatt
aagattttacatttatcctgataaagcaaaatttcatttagattaaagcaaattaatgta
atatcagcatatggtccttttattaaatttttcaattcatcccaacttctatgaatcaat
ctatttatagataaaattacaataaataaggacctaaagaagctaaaggtgccgctagtt
tctctgtttctctcctctcatatctaatcacatattatctttaattgagtacttttccaa
caaggccaattgcccccaccccaccagttataatttgaaattgtcttaattattaaaaga
tcaacttaggcaaacaaccacaaaaacatataaaaaatacctttgatgggttagaaaacc
catccaattcattattggtaacaaaacaaccatcttaattatcggtgaagaaaaaactga
acccaagcccagttattttttttacaaatgtcgccttcaaccattattacagatttcgtt
caaatagcttggtcttgggccaattggcggggggtaagccaggggcagccattgtaccgc
cgctgtaccaggtcataaatcataatttttaatatttcttgtcaacatgggcgtagctcg
tgtatgtgtaaacatgacgattctaaaaattccgacatggggttctacaaaaacagaaaa
cacaacaaacaccaaggcaacaccacagaaatatgaggaaaaggtatttgcgcacgcgca
gagacacacactcattggcaaatgatgccatctcgctcgctcctgtgcgatgtgaatgac
aaaaaacaaaacaaaaagtcactctcagccactaggcactcgacagtcggcgcacacaca
aatgcaagtggacccattaaaaagtcataaaaatttgtaagcacctcataaaaatagtca
taaatattatttttgttttgttctttggttttcgatattgccatctcgtttgctcacgca
tttgcggttcactcactcactctcaaccctcgtcacagtggctcataatttttatgagtt
tttgaattgttttccaaattcatgtctctctttcacactc
