# Supplementary material for: SMCis: An Effective Algorithm for Discovery of Cis-Regulatory Modules
Source: PLoS One. 2016 Sep 16;11(9):e0162968. doi: 10.1371/journal.pone.0162968 (PMC5026350; doi:10.1371/journal.pone.0162968)
Supplement: S1 Datasets — (ZIP) [file pone.0162968.s001.zip › dataset/Drosophila/ftz/dyak_ge24884.txt]

>3R:7701003..7741002 (reverse complemented)
ccactgtttacccataaatttgtagtcgtgtagccttgacttgtagtcttatttttggag
aggagtttaatcggacatttattaggataaattggggtagagacttacttaagacttcag
agacttattttagactttgttacagataattagtattagatgtatttgctcgtagtattc
ataaagagtaaactagaagggttcaataaatttgttttaagtctaaggaaatggcttgaa
atataaaaatgctatttcaacctctttcgtattcattatttgtcttgcggtcttgtgtct
tttcattttgttactctagcatttattgtacggttttctattcctgacagaagtgcctgc
catttttgcggccaatagatcaacgactctggcacaaattttcagcttgcgtgcttgaga
ttttgatttataaatatgaacaagtatagttgaaaggtttgagggggcgtcaggagaagc
cggggttaggccatgatgaatgtctccgcaaggcgcaggccaaataaattacggcgctgc
agaagacactcgaagaactttggactggcctcttccctccaattagcagtatagactgca
atttggagtgggattgttaaagggcctgcaactgtctcagtgttgtgcccatattatgca
atcgaacccgccagttctccagctctttgatcttggcccaccctcggcgagatgggcgaa
tgaaagtgacctacatcaagtggaattttatccacttacgactagagcacatgtgggatg
ccatgccgggatgtggaatactgcccaggagcatcgtcttccctcggtcattggcaaagt
cccatgaagttccagcccagtgcgtcttcttttattttacataatttcaggttcgcccca
tggcgtcttggcatacatatatcgtgggtatttcttcatccctatccctacttgggctcg
gtatataacgctatgtgtctggattaaccttctatatgcggcgcttgttaggcatttttc
attcgctgtgacattttgcctttgtgcctcttaattatttcaaaagcggctgcatttcgc
tttaatgaagtgaaaattctttgcgttgataccgcacacgcaaccctataaaaaattgct
gaaacacataatacagaaacaaagcccagatatagggatatatataaattgtagtttcgg
ggttcggtaactaccgataaacatatatattttatttatttattcaaattaaattatttg
ttatggaatatcttcagaagcaatcagcccaaataattataaatataattaacgaatgct
tttaagtctattcaagtaagttagggcaattcaaatatacaaaatttgttttattaaaaa
ttttgctattgttgtgatgctacaatgaaattcgaatatgcaaagtgtaaccttctccaa
gttttaaaataaaatctaagttggtaataataaatttacttaaaaacctttaactattta
tttgttaaagatagtttttttctaaaaattatatttttctagatcgcttttgataaaata
ttgctacaaaatattttaacactgaaaaaaaagcaccaaaaatacaaaacaaaaacttta
agcgtataaatatcctttagactttcaatggctgttttaagctgttccaaagcgttcaaa
atattttcagccgtaaaactcgtttactcacaattttagttagccgacggcgttcacctg
cgtagaagtgagtttgttctgattttcactgcactgaaccacgaatttcacttatgctga
gtgcggaaatcgccgtggaggatcacaaaggtataattgtctcaaccagcaggatatctg
ggaaattaatccgatggcatcctgaggccaaactggctagacttttgcgttctacctgca
ggcgaatgtttttgttgattctaatgggtaattggccgcaaagggctgagctacaaattt
ggacggcttttggtatcacaaacacacacgcgcaatttgtcacagatctcgataagtata
tgcgggatagccgagtatctaagtatctgcgcgaatttcacgccgaatttatgactgtcc
atcagagccagccacgatgcaagcactttgcagtccatccatttttcgccaaaatctaac
agtatacgcggcacagctgagtgttggatcgttcaagctgtttaagctattttttatttg
tgttttttgttttttgttattccggtgtatccgcggatacgtgctcgaagcgccaatgtc
tcactttgactgccggggcataattcaaatttctgagcatcaataaaaaacacagatacg
ccagcgctctggctcactcacacttctccatttcccccgtccaattgtatctgcgagtac
gagcaagtagagctacatatcgacgtccaagtgcagcgtacattattcgaaaagtgagcg
agagagacaacggccattgcgctgctctgccgtctcgctcgctcttgggcaaatgccgaa
actacctttgcgaacgcgaagaacgtttcgaatcaaccgctaaacctgaaattcgttgcc
acaaagtgtatctcacggatacgtatacgacacatcggtgtgtgtgtgtgtgagttcgaa
agagcggttgttagaaaagcaccgctctccgcttttcgaacaagttcttattgagagaga
tcgttcctccggagttcgaataacatgtttcgaactgcgactaaattcttattgttctca
ccgacactgtccgtgtgagatcgatttcggtgtacaaatcataaacattcgaactctgta
gtttcggccacgacgggcaagttggaataaattcaagaatttgggacttatttggggctt
ttgctgaagtagaagcagcctacaatgtaattatgaattttgtaatattttagttaaatg
tacatttgctttatacatatattattttgaggtattgaaaggaagttaaatgaatagaga
tcctttagcaatatctagaatatatacctatatatatatgtatacatattgattttttcg
ggttaaaatcaagcctaggaaaagttgtttatattgagatatattttagaaattcgaaat
tatgatgacaactgaatcaaattttatgtgactctaaaatcatttttcgtctagaaccca
ttttcatttttttacttcagaaggactttagttttgagaaataaaaatcttaattttaaa
atatgacgtaaaaaggtaaatgttgcagtttgatttaaagtcatatcgatggcgtcattt
aaacatttataattaagtgctgcacttattatttctcttacatacaattaagcatttctt
agtttgctgttttcttacctttaagtggacgacttgggaaaatccaatcagaggctataa
ctagccgtagtaattcaataagttttcttagccagcacttcactgaatattttttatttt
cggattaattgtatttgcctttagcaatgcactttaatatcttagttatttgcgaaggta
agcactttgagaaatgatttaaggtgagtaggtgattccgctcctatgtaaaggagttag
tcggtagaatatccgctatggggagaccatggcaccttaccgtcgccaaagagcttccca
tggaatcgaaaacttcgcggattgcagacgcgtacgaatacgagtacgtgtatctgaatc
tttttgtatttgcaagagaccgagcacggtgcttggcgactgatgtgcgccacgttcgat
tcacgtttgagccataaagaccgacaaaacgaccctctacttggttgcctttgtgtgagt
ttcgaacactgtaaatcatttgaggacccggccaacgagtgcgaacgagaggacggacag
tgcgcattttcgaaaaccatgctgtcccacttgcacccacggcagactccgcccccagcc
ttgatttatgcgacgagggtgccacggcaaccggcctatggcgctccagctttttcctcg
atttggggaaaacgcgctcccgggaaaagcgagaaattggagaaaagcgagaaaaaacag
gtagttggcagccactccaggacacatctgcccatggttcacgctccagattaggccaaa
atcatcctagattaggcgtctcccccactttatttgtattcaatcgtggcactgttccgc
taaatcaccgccacattattatttcgcattattattttataaacgttccgctctgcgttc
atttccatttttattggcctggcaaatgcaaagtctcctcctgatgcttaagtcattcct
cctttaaaacgagctcgttggcagttgtctctgaatttaaatttattggtctgtttcggg
gctgcggatcgggttctttttggaccgtagccaagttcaagttctcatgattcattctgt
atcggggcttaacgattttgatttgtttggctaaatgccttaattaaaagtcaatttcat
atttgctaccaacattccagattcactttcagatctgaacaaatgttttttgatttcggc
gccatttgaatttgaattcaattgattagtgtgtctctgttttttaaaggttgactacca
atttttattataaaaacgtgttgctggcgaagacacacccaatgaagatgttgaatgaga
atttgggtttaaacttttttttttttaatcaaatgcttgtttttcgaaaccacaaacata
ccatccacgcataattagcataggctatatataggtaatacataagaaaaagcaaaagat
ggtttcattacattctgagcagtgctagttatttggagttggtgtattcaatattaacaa
attaataaagtgtattcaatattaacaaattaataaaataaaacgtttactttaaacgca
cgaataacaaaaatgttattttaagtgatactgtgcttaatgtacagttacaataagctt
gctgaatcttttcaaagcccggaaacttaaatcggcgatgcaacttttttcgtatatacc
actcaaaaatacatacattttacattcatacatacattacattcaaaatttcggaattta
tagccatatgttttccgatgtctttttcaaacacacatgtcagcatcttatggttagccc
gcatatcctctagaaagcatataaaagtatagaaaaaaaaaaatttggaaataaatgaaa
aactaaaaaacaaatcataaaagagacgcctgcgtgtacttctgtaattggagttgatgt
tggcgatgccagcgggcagtcagagccagactttcgtatcccaatccatagcataccatc
cgcgcagatcccattccattctagatccatggagggtccccaacagcatccaacatgttg
caggcgatttttcatcatcgcttgcatgttgcctccgagtgtaaatgttgcccctcgcac
acactcgctcaatttttaatatgaaacaatcagcagcgtttgtagtttgtttttagtcaa
agaaaacagcgcgaatcgagatgtatgcatttttataaaatctggacatggaaaaaacac
gaagaaagactttgtaactttggtatgccactcttaaaaatcaatgtaaatagttatttt
ttatttctgaacttattttattttctgaactataaaatatataataaatactactgttta
tgaaaaaacattttccgtttatttggtgctttatatataaataattatggaagccagatt
caatgttattatgatttgtatcagtgcatctacggaaatgcaacagcaacagtttccaat
taaacgatccaagaaaaatgaatacccctccccgaaccaaactcacgacaattcgttaat
accttgccatttgagttcttcacgcatccgtaatggaaatgggggttctcgaaattggtt
ggaggatgggtagtccgtgtctacgagtagttgataaatatcctccatttgggggcaaac
acaagtcggtgttagtcgggatataagctgtatttggagcgcagcaaactcttacagaac
ccatgcagttggcgatgcattgagagatgcatttacattaaaggccaatttaaattaatt
tcctctctctgctttttggcagctaccagtattcagttttcagtcctcggtctcctgagc
ccctgtgtcagtgtcagtccattcacatttgattatgacaaacgttgctcagctgtcagg
cgagctacttagttgaacaagatggctggccaagatgtttaggggtggggaggacttctt
ggtctcgagactgggtgagtggatctgcggagaagggccttggaggtcattaggaggaga
caacagctgagcttaagcgatgagccaaagcagaaggaggtacacacgaaaggagcagca
aggcacgaaatatgactatgtgatccttacgtgtatatttcaaaatattttgagtaattt
ttatatcatatcaattatatagtttaaatggagcataacatgttattcaaaatgaaagtg
ccccacctaattcattcttatgacaaatttatgtaaaaatattaaagtcctttgtatatt
gttaaagttgcaatacataaatgtatacatacttcgtcattaatatgtgttatgcaaagt
agggcacttaactagatcgatgaataagataattcttcaaccgcctttaggctttcgcaa
gattgtattagagtatttttttagtttcatgaaagtatttcaaagtgcaatttactacgt
tacatacacttatgtacatatataatggatgccctacagcattaaataaactctttaaag
attcaattttcaatattttcaggccgttctgggaatgcataaataactcaacaaaaaaca
gagcaaatgatacagcatccgacgctgtgaaaacgccattttgattgaatttttattcgc
atacacacatcccccgaaatacatgtacaaggaacctcaggacacactgccagcaagcca
gataaccaagctttttccgcagtgggaaaagcttcaactgtatattgctctcgctttggc
cgcagctgttgcaggacgagatgagtttcggaaggagaaaagcgggagaacgggagtcga
ggaagggggagaagattgttgcgcatgtccttagctacaagatacgtttttgtgcaattg
tggggctcttctggacagcggcgaaagttgtcacgaacctaaagtaactttaaagtatcc
ttaaagcgcaaactaagaagtaaaatatttaaaatggccggcatgtgatgaaatgcagct
gttcattctcaagcagcccctaggattcgtttgcagaaaaaatcctgacagcaatcaatc
agatcgcaacaaaagatacatagtcagaaaaaagagaggaaaccaaaaaaaccaactgcc
tgctcttgaaatactgcgccaaggtcgaactttcagctgatatccttctaacaggttctt
ggcattgttcaacatgttccagttgtagtttttaacaaatgcttgccaatttcttagccg
aaactcttttcgcccgattcgaattcggatttcgaagccgaggctcatttgtgttcatta
tcgtcctgcggcgcgccgccagcgaaatccttctattgcagtttcgtagtttcatccttc
ttcgcccacactatgcgtgtgaacaatgcggccgttcacttgctcgcaggacgaagctac
atgtgtctctattgtgtcttttgctctacttttgacctcctgccgccgctaatcagcgtc
gctttaattagtccacctcatcaaggccacattaaagggaaagaaggattgcagcagagt
tcggaattagcaaatgagtcactttcgtcacggtttcaagatactccagcttcggctgaa
ctgcgcaaatgatttgaacaaaaaggtgttgcatctgccatcaaagattttaatggttta
gtatctttttattccctaaccaataaataatactgaacaagctttacaagattttataaa
aaacgaaaattgtacttgtggttttaattaaattttataatttcaatttattttaatatc
atattaataatattagtgtaatgggtggaaataaattgctgccgcaaccgggatgttgat
gtaaagctatttgcttacagaatataataccgaaaacgttggagccattttaacaaagaa
ttccttgaaaactaaaaaaagtacacaatttctttcttaaacaatatattaacaatgttg
caaagtgttgcaagtgtaaattgcatttgcaacatttatgcaatgtatctgaaacaatgt
tgctgtaaggaccgctgcaagcagtgcatcctgctctgcgttcccatagttatagagggg
tgggtttgtgtccagggcagaagaatatctggtttcgaaaaaactattttgtagaatgta
aggaaatattttttctaatcagatgaactttaaactctattctatcgatccaaatagaaa
aatgtaatccctaataagacttctgttcacatatttcgctattccgtatgaacattccgt
aacattttcctggcataaccattaaggtacgatataaacttgaaacaaatgccaacccca
aacatatttaaatttttcagggcggcgaaactccccttttgagctgtcaaatcgaacacc
gaccttggccattaatcgtcccattcacgtcaaatttggacaattcgaatgtcaatggag
aaagttttcagccagcctccgacgcgtcagcagaaaaatcaataattccaaacgcgtgaa
tttccattaacaatttgctttggcgaacttgaaacgtaaagcacacaaaacacgaaaagc
cttgaaccggcgctaaaaataaattagaaaattcctccgcacacgccaacacatgtgcaa
gcgaacccaatgaagttttccacctccattgctgtggagttgaggccaacgactccgctg
ctcagaattagggttttcatagggtgtgaaaggcaaaatctgtgaggctgggaggttggc
gccttgtaaaatttgagtacatgcaaaaaaagaatttgagtgtgtctgaaaatgaaaatt
ctgtgtgcgatttactcactgactgactgacacatatttgggcatgatcaaaattaatga
cccagcactcatataggcaccttgcagcatacactggcctgatacaatacgaatatgggt
caatatgggtcaaagagggtaagctccagtttttattcgggaaaattagttttcgaaacg
aaagtattacatatatacgtatattttttttagcgtttttttttattacattatatcaca
agctagatataatacttgaggacaaagtaaatacttcaacgaaaaacggatatatttttg
attggtgcaatcaattcaaaaagggaaaacagaacacatactaccaagagctatttactt
tatttcttttgcaatcaacatatccattttctttcatgacttaaaaaagtatatatagca
ttaaagtgttatatactaggttttattatggtttcttggaaaaaaaatgtctcttcatgt
ctcttcttggaaataaaatgtctcttcatcactaaactcaataattccttaaattagctt
gaaaggtgggatctcggacagccccataccaacccacctaacgatcgtatctgcaccgcc
cttgtgcaaatatcatttcacggattcttttgcagccgcttagcgtcacatgcaatttgc
cataattccgagctgaacgctctttttgacccgagctgtcggttattaaaagtcataatt
gaatttcttgtaaacagttgttggttgtgaaagatgtggcccgaacatgcaaaatcgcag
aaacaaggggctgaagggaataggatgggctatccggcctggcgctgtaactttcgaaag
tatgaaaaaagcaattaaaactgaaataatgaattctttcttttgccagtctctggcatg
tttcgcgttcgaggttggagttgaattcggagtcggagttggctggttggctgctttact
ggtaaagggattggacctcgtttcccccatcttggaccgaaatttcccgggctgattagc
atgaggcgtaacagtttttaattgcagccacattttgccgagacccgaatgtgcatcaac
aaaagcctggcaacacataatgatagcaatacttatcttgccatcagaaagttgaaaaag
tttaagcactttttccattttttgtaacaatcaccaatgcttctatgcgactgctttccc
ccgacaatgtgtttcttaaatgttttaaggcctgttttcggtcggtctaatacatatata
ttattatattaaaaggattgttttaaaaacgatttaatatctataacgtttttggtaaat
gcagataatacttgcgtaaaaaccttttacatattatatattttctgtacgtcgcatttt
atttttgaattttgggtgcaaataaaactgtcgtttatccaatttaacatgttatatatt
attaattttaatgatcagcgtatattttacaaagaatgcacttattataacctcgctgaa
cagttaaaacttatttaaatatgtactgttcaaacatatatacaaacatatgctgtagtg
acatttaataattattattattttatgcttaataacaaatttttagcttgtatagttcca
gtattcatacaggcagacatatggacgaacatggccaaatcgtcttggccagtaaatgtg
atcatgaatatactttatgatgtcggaaatgattccttctttcagttacatacgttttac
cgaatctactataacctttaactcaacaggtaatgggtgtaattattggaaatatgcaat
cattactcccagtaatcaacgtaaacaaatatttacttgacttaattatctagtcaaaat
ggttaattaaaatcccctggggattatgttctgctctacatttaatttatgtcacccatc
ggttgttgactgtccttagctgtacttccattatcttcctaaggttgtcaagttatctac
gccgctggagtccattgtcggtgccttcgccggaactgctacaaaaaattgtgacaattt
acagtgatctctggaacctctggtccatagacccgtcctttactgccataaagtcagttc
cgctaaaaatcgtcgtaaaatactcccgtgaactagaaaaaaataaagcacacaaaaaat
gtgcctcagttctagttttctttcgagaaactctctgttcgctcggagggaaaaaatgga
aactagaatacgcgggacaataaaaaaaactacgcgttttataccgaattcacctttgtg
ttttgctcattttggtcattgttaaaaaaatcgagcatttttttgggtcgagacacaatt
ttttgccgtagtgtctccaggattttcttgaccctggcctcgttttccatttaaaatgcg
cgacgcacaaaagtttttacacgaatttatgattttatcgctttatgaccggaggttcta
ataaaactttattgacgctgccggcggtcgcaggagttctgctcgagtttcttaccgtag
taggcctcctttggtagccgcagaactcaaaactgtagcagggtcaggttcctcgggatc
tgtgcctatcctgcgaattaagacagctcaaggacgcgccgggttatgcaagtctatgca
acgtatgggcttgcataaatgaggtagatatttgtttaactgggaactgctctagttagc
attgttctgttggcattgttcctgtcctcaccccggtaccgcccacgagccgggaagaca
gtcaataaaacgtcaccttcacctcttacacaatatttcacaacaattttgcaaagccgg
ggattaggaactatttcggcgttctcaaaaggttttgggcatcattccctttcgcagtcg
ccgtgtgctctaatttgaattactattctgcattgttttggaatgtttcctaaaaactga
cctaatttacgccacacacttttcgttacatattttcaggcaagtctttcgtttttatga
cctaaaaatggtgaaagtttccgcgaacttgaataattttatgttgtaaacgactttttg
aataggtgttgcgggttccggaatcggtaaattgaaaatatgcttcgcgaatggaatcgg
acaaattcaaattgcactagacaatgttttggacatatacacgacttaagaagaaatata
atgtaattaaaattagattttaatagaaacatttttttttagcattcaactcatgttgaa
tgtttcgaaatttttcattaatttagatttgcgttttgggctcatttttatacccgttac
tcgtagaatctaaagtatatatattcttgatcaggatcaatacccgaggcaaactgtccg
tccagtccgtctgtctgtctgcccttatgaacgtcgagatctctggatctctctctggag
cttgaaagttgagattaagcatgcagactccagagacctagatgcagcgcacaaacctgc
caagctcacacttttgaaaaatgttttgatatatttctcacttttgtgttgtaaatttct
ctcgatttgccccgcccactctaacgcccacaagccgccagaaactatcagtgtggaaat
ttctccttcgcacttctactagctgagtaacgggtatcagatagtcgggccatccgttct
atccggtttttttttataaaaaagtatgcatgtatgtaacaggtagcaagaatatatttt
tgacttgtcaattatactccatatgccaaaaaatacttggtgaccaatgtcaaaaactac
ttcatagcacttccactagctacgtaacgattatctgatactcaagttctctcttgctta
ttatttaattcaagaaaaacgctgcacaaaacaaacaatactggccaaacgagatttttt
ttcttatttaacttactttgccctcagtacgaaaaccctaacggggttatattgataata
taagtatattcgaaaaatataatatttaaccgatattatttattttattaacaattgtag
acaattaacaatttcagactaaaacccttttacattttactgtgacagcttaatactttt
cgtaaccatttctgccattacagctcaatttcttgcgagacgggggcgttggctgaagga
aagtctgttttgggtaaacagagcgaaaatcccttacaccgccaccgcccccgcccacga
accagtcatttccacctccgatttctccgatttcctcggacgaatcaaggcctacctggg
aaaggaagacgcgtgtgtctcgcattagagtgatgttctgttgaaggacggcatcggcac
tggaggtgcttcgctaaatcgaggacgaggctcgcgcgactcgacttggaccgacttgag
tcgtctgtttatggatagtaaatgcaccgtgtcatgggtccttaagcgtcttaattgccc
gcgtatccttcgccgacgagcagcgcaattggtttccaaggcggaaatattattggcaca
tcataaaactataaaacaggccgcagggggccccattcctccggtttcctgtccagttca
gtttagttcctcacctcggaatgcgagctcttgggtctcacactgacaccatccaatgcc
atcagcgaattcgccgaattccgagcagcgcgcgcgacttcgattccccggcgtacgact
cgttagcggaatcgcattgacagcctacgccgaactccccggagacctccgttccgatca
ttgttaatggcctttgtccttattagctgttgatgtcccacgatgtcgatgtcgaatatg
tccgtgtcggcaaatctgccgtgctaaaaaatagttatgcttgtgcttgccttaccttag
ttaataagatgtgattcggttgttgttcatcatcattaaatgtagtcgaaaaagtgttgt
taaatcatagacttcatgaatttcgtgatttctttttccatgtcatcattttataaaccc
aagtgtatgatctctaaaatttgttcatttaaattattaaaattatgatgttgggacctt
gaagcctgctttaaatttaaaataacacagggtatccttaaatgaaatataaatatacac
tttaagatatggcatttaaaaattttttaaaaagccattaatctttgagctcagttgggg
cgtccttcactgaaggtgttaacgaggtccaagctgagatctgaacaatttgaaatgtat
atctaggggccgtaaacagaaccattgcgatgcaccattcccatttcattcagcttacgg
ggtcatcatcgctattgaaaagcggcaggacaattcgaataagtgtgacaggagcgatta
cagcctgatcctaatgttttcgatgtcaacacaacagtgctcaagacatcgcaggcaatt
caaggatgtgcaggacgcacaggacctcgaacagaagccaaggacacaggcgacgcgtga
cgcattgggaaaatatttgcacaaaacagtgaggaaatctcaaaagcagcacagcgtctc
atcatccttgacttggattgatgccgatccaaggacgaaacgctatatccacccattgag
atgacctccggagaagtcatcggtggaccttcgattgaaggccaccaagaaatgcattct
gtctagctttctcttccgtctttgatgaattttagaagctgaagattacttcatttatct
agacatctggcaaattcatcaagatgatttccccagcgcagacttaacgactcgatccga
tctgcgtgcagtttaattgttaaatcaaacacataccacaacgccaacgaaattttgaat
aattctcgagcatcgctagtaattaaccgccgattgaggcaatcaaattgattgcctgcg
atccgagccaaagaaaagctcacgctgggatccccgaacccacattagaccgatcgacgc
tgatactatatatagacggtgtatcggaatagtacggggaatttacaccaatctcgagtt
gtttgttttgtttgttgataatttttctcagccctttactattttattcccagcgtggcg
tcgcctgcttcactctgataatgagtgcgatatactcgattgtttttatcaccccttccc
catttatgtggtatttggtttgtaatgagaaaatccccctagagaagatcaccagcaact
tcaaaggaacctggccccagcatgtgatcattgtagttcttctcaagctaggaaaataaa
caagtcccgagaccaactgacactggagtttcctagtggggtatcttatgtaatgccata
ctgttggcatgcactgtattggcctatatctattagcttttgaagtttcaaatattaatg
tgctgcaagcagcaggacaatcgatagaccaataaaaaaacaattcttcattacctgtgt
aaacaatacatagtatggaattttggatgtattgccactgttaacaggtactgcattggg
ccatttttaacaagcttttttaacaagtattaatgtgctgcaatcagcaggctcgccaat
aaagccaataaaaacacaatgctctattatctgcgtaagcaagacacatactaataaaat
tgctcaaatattttgaattacttcaaaaactattcattggaaatggggtgcaaaaacttt
taaatataccaaagtgcattacttattccaatttatgtaaggttataagtcaataataaa
taatatttgtggatgactgataatagtataccactttctggcagtttagttcctaatgat
gttggtcactttggaatcgcttggcccgcggcagctgataatgctgcttcggtggaaaat
aacgacgagattgactgcaacagcagccagaatatatttgagggctgcgaattaacacat
tggcttcctccaggcgcgtgcctgtttcaccttcccgtgcatttatcaaaagtctgccgg
accgacccaccgaaccgccggcaccatagctctatagatagctatctggctggtaacccc
cgtggaagtgccaaaaatgtgcaacgcgctctgcaaaaggacggcaggaaggatggtcca
aatcggggaggggttcgaactccaaaggatataaaggacaagggaaatgcagctagtcgg
gcacaatgggatggtcccgattcactgtcaaggtaatttattaattcgacaataaaaacg
cacgagttcgtgcgccgagctccggattcgcattctccgttgggtttgggtgcggacttg
cgatggggtgtgttgtggtcggacactcgcatgtgggcatacaactcaattaaagttgcc
tgggtcctggacatgagactgctgcatttccttagagaaccaggggaaccgggtgcgcaa
aatattatacggccatgtgttgggtttgggttaaacttaacagaggaatttgcgaaagct
aatcgggcggaagtgaaaaactaaagacgctttatgccacttaagcctaccatttaattt
caataaaaataaactattcaatagaagttagttacataaattagtttacactcttggtcc
atgtccatgaaacctaattcaactaaataatctttttgaaactacgcccaagtaaaacac
ggtaagtccaacaagtttttaaagtatacatctaaagtcaaggaccttgtccatttagcc
cataacattattttaacttttgaaaatgaaaatgttttttaatatgattcggtctcgaaa
gaattttgttttttttaaaagctgttcttaatttttttccacttttagcacaagtggtcg
aatagttttatatcttactctacacccttattgaaaagtttactctaaaaccggaaggga
ggcttacattgactggcaatatagcaatcacaggacatcggagagatgcgagctgcagta
tcttccttcaaactgaaaaacgccataaattttgtagaacaatggaatcttccagtggat
ggggtaagggtagaattcgcacatgcacacatatgtcaggagaatcgatatgttaggggt
gttcaacgggggtggctgataaaaattatccaggccgcgtaagccgatcagaaagtcatg
taatcaccaaaagtggctcagaagtcattgttttttagcagtcaattatgctgtgctggg
ttctaagcaaatttgatataggaatagatgattcgagaacaagaaaataccatcactttt
aaaagaatatttaaaaattatagcttctctacttcgacaagctacttccgaaatacgatt
taaaagttataaagataggggggctatatccaccagctaccatgaaaaattgtacaagtt
ttatattcataatcatgttataatagggtttacgaaaacttcggtctgccaatccaaaga
tggactccgttcttctacttttaaaatgttgctgttttttggctattataaactgttttt
gaaaatataacgttaaaaattatttgatcaatgtatcaaagtaaaataatataagttaag
ttaagttataaatgatcagatcagctggcttttaaattacaatacatttttttttaaatt
ggtgttggcttaaagtcttgattgtttactagtcatttgggaagtgcgtctgttggtttt
taggcaaataccgggcacaggagtgagtttggaaaccgggagttgcgcacttgcttggcc
acgagggcaaacaaaaagcgcaaacacgcgaccctcggccacgcgtagtcctggtcccag
gatcggacgtaatgttatcctttggccgccagtgccacgaaatgaattcggcgggaaagg
gcaacggattccgggaacaactgccacccagtcctcggtgttttgcgcgctggcaaaaat
ccagataaatttttagggaaccataaacgggtcggggaaacagcctctgcgccgaagaaa
cgttttcatcaacagtttacagtttacagtttacagtatacagtttttatgtctttatga
ttattgcaattagagagagagagagagagatcggctgagagtcgcgccctctcgctctgc
gcacctcataggtaggcacctcatggccgtaattactgcagcagcgtctcaaggtcgccg
aggaggagaagtgcgcgggtggataagtcgcgatgataatgggcgcgatgggtaggtaat
aagccacgcagcaggtaggctccgtacggataaagttgccaggacctcggataacttccc
ctctccttgcctgcaaggccatttccccagaggggtggctgcgaacagcaggcggcaaag
tgtcatgcgcagggatatttatgcgctataacggcgagcgtgtgccgagagccctctgat
tttgctatatatgcaggatctgtcgcaggaccagcacattcgcaaactcaccagcgttgc
gtgcacatcgcagagttagagaagcaatctagcaatacacatccgagatggccaccacaa
acagccagagccactacagctacgccgacaacatgaacatgtacaacatgtatcaccccc
acagtctgccgcccactacgccttactacgagaactcaggctgcaacacctactatcaga
acagctccacttaccagagctatcagggctactatccccaggagagttactcggagagct
gctactactacaacaaccaggagcaggtgaccaccacccagactgtcccaccgcccgtgc
aaaccaccaccccgctgcccaaggccgccaagcgtaaggccgaagaagacgccgcctcca
taatcgctgccgtggaggagcgacccagcaccctgagggccctgctcaccaaccccgtga
agaagctgaagtacacccccgactacttctacaccacagtcgagcaggtgaagaaggccc
ccgccgtcatctctaaggtcgccgccagccccgcccccagctacgagcaagagtacgtgg
ctgtgcctacgcccagcgcctccgaggatgttgactacttggacgtctactcgccccagt
cgcaaacgcagaaactgaagaatggcgactttgccaccccaccaccaaccacgccctcca
ctctgccgcccgtcgaaggcatcagcacgccaccccaatcgccgggcgagaaatcctcgc
cagctgtcggccaggagatcaatcatcgaattgtgacagccccgaatggagccggcgatt
tcaattggtcgcacatcgaggagactttggcatcaggtaggcatcacacacgattagcaa
cccctaaaaatacacatataaaatattgaaaatatgttttcgtatatatttttgatattt
tcaaacaacacacagcttaaaaagtcataaactgaccaatgttttctttgtttatgctta
cagattgcaaagactccaaacgcacccgccagacgtacacccgctaccagaccctggagc
tcgagaaggagttccacttcaatagatacatcacccggcgtcgtcgcatcgatatcgcca
atgccctcagcctgagcgaaaggcagatcaagatctggttccagaaccgacgcatgaagt
cgaagaaggatcgcacgctggagggctccccggagcattgtggtgccggttacaccgctt
tgctgccgccactggaagccacaaccaccgccagcaccgggacaccatcggtgccagtgc
cagtgcccatgtaccaccaccaccaaaccacctccgcctatcccgcttacagccacagcc
acagtcacagtcatggttatggtctgctcaatgattaccctcagcagcagacccaccagc
agtacgatgcctacccgcagcagtaccaacagcagtgcagctaccagcaacatccacagg
acctctaccatctatcctgaagtccggtgatgcgctcagatactctcttccccagagcga
aaccaaaagccgtaccgccacgaaaccgaagcgcacttctctcgaccatttgttggtgac
acgcaaatgacacagccgagaacgaagctgcgacacgatgagttgcacagtagagtccgc
actccctactgtgcccaggacattttgggcacaaggacgagtgcgcatgtgcaaaaggca
agaggcaagaggcagacgcagaggcaggacagcgcaaaggaaaaggagccttgctgcgcg
cggaacccagtggctggccatgatgggttcttagcgatcgattagctgcggctaaacaaa
ggcccaacacactcagctgggagtgataatgccaaaagacttggagactgacacatgttt
ttgtacagatatcagttatgataaacctatcatatagttattttttaaaaatatatagta
aaacgatcgaatttaaacaagtcaagttgaacaatcatttgggaatctgtgatacgcaat
gtggggcatccgcaatccgaccgctaaacaacccgttactcagcttatgagcgccaacgc
gaaagttcaatattatttttggaacatcgatagatattggaccaaaatattataataaaa
aaaataaaaaataaggttaagcggctcgtcagcgttagagtatgcgtgtccacaatttgt
ttggggccgtctgaatatgaatggctaagatctcgacgctcatacgaacggatatggcca
ggtcgacatgatttttgctcctgaagaatataaatagatactttatatggtcggaaccct
tccttttaccatttgcatccattttaacgaatcttgtacacatatttattctacatgtaa
agggtataattcaactgatttagaatgatatgtaatcgattgctacgacccttaatatct
tacaaaaagctgggcgctattcgtggtatttggttaactacctcaacgaaggtatactta
taccaagaaaaaatataacttctggttatttacatagctgcagttaaaagctgttttata
tatttaagtgtaaacctaacatttaatcggaactagtgttgtaactgcaaaaatgtttcg
ttgagaagcttacgagatctcttgatttattttcgataaatagcacatggtcggaacatt
acttccgaacttatacaaaaagcaaacgatttaatgttgaacaggaatcgtgcaaattcg
agcagctgcattccctcggctcagtcctcctcatccccgacccattgctgtcccccggat
tttctacaaaatgcactcttttcgccagagaaaatgtcacattctggtcggcattcgggg
catatctaccaccgcatccctgctcccttcttcccttcttcccttcctcccttcgccgct
tcgctgcgcgttcctctattgaagtgagacattgattggtcatttttcattgcagacccg
tgacagttatgggtaactccacgcaaaaggaatgccggttcccgatgcgaaatctaaatc
ggaaaggcaaaggcaaagggatccatgtgcaatgtatccgactcattagacaaaagtgga
cagtgggtgaattctatgtggcatatgtgggccccttagagttaggtgcgaaatggcatt
gggtaagcttagtggtgaaatgtatctatggcccttcaattttaatcaagcaattttaat
aagcaattttttagttaggggggctagaattgatttaaatttaagataccgatggctcta
ttgtgctgcccgagccaaaaccaattaattgttacgaaaattgattaattggttcagata
ttagtgaaaatatcttagaaaactttaaaggtttgcaatagagtaaattataatagacct
tttaattatttagttttagctataaaaaagtttattctataatctctaaaatctaataag
gacagaaaaatgggttacttattatagtaaaatcaataatttgaaaacgggaggaaccct
ttcacaatacagcgcaccttccttttaatacaatatttaattaaaagtctttaaatcagt
aattttattgcatatatgcaataatattataagaccataaatgtataaacgttattggta
cagttacaaaatgcaatatggtacagtcgtcacaaaactcaatgcatttattatggttgc
ctaaacttttttttggaaacactaagcagtcggatggtattggttacttcgtaaattctt
taaagtcgtcaaaaagcagactttaagcaaacgaaattgcaaggacaattgccgtttctc
aagagtcaacatcccttctcttacgtttccttggaatttgaagcaaaactcaagaagtgg
taaaaaatttacgtgaaaattgcgaaagagttacgttaactcttcctatgtccttctgcg
aaccgaagccttttttatccattttattcgcattccgctttattagaggtcctcggagtc
ggttcttaactcattcgcgagccataaaccccgagattcgcggaaagggtgttcgttgtg
ggcggaatccttttgcaaacccggttccagtcaaggctgcaaagtcaatcctttagcata
atcctttaaatagccaaaataaagcccgcctttgtcaaaacaaagcgcttcgctggcaga
actcgcatttgcgaataggcggtgccattgtgtccacttagccgtcaggtaccgcctcct
caaaaacctcggacgcagaggcctacttggtctgcatctctatcccttccaccagcctca
gccataacgatcgtaaagttatcctttcgcaaacacgagcatacggttacctccttaagc
tggcgaaggagttgcaaagtcataaaaacaaaacacctttgttcgcatagcattgtcggt
ttgcgaattatccgttcagtcgccgctgccgaatccttaatccttaattttatagccagt
aggaagaagatgtagctgctcaagtaagtagctggagatagtaggaaattcgcaaataag
ttgaccctggcgaaaggggaaggaacaaggacaccaaggataagcctttagctggaaggg
attaaatttcattatccttatgttgtagataaacatggagcggctaatccaaaacattag
atcaagcgtgatattcaaattaggtcggtcaaaggatttttggttacagactatacacaa
aaaggtttaagattatggattctccttctttaagttgatcgaacaagagttgtatatagt
acttttatagggtttttgtttaattaaaattttaatattattgcaaggaatgatgaatta
aaaagcaattaggtatatcatcaatacccaagttatgaaaaaacattaatggattcgaaa
aacatttgtcaaaaaattaaccctaattaaatatttttttagcccgttgttctgagtaat
aaacattaataaacatatttttagttttttgctttcattatataaaagtaagatacagaa
tgctggaggaaaaatatttataatttggaattaaaaaacattgaagtaaaatcagcaata
taacattagacttgtgtcatgaaatgtaccccaaatcaataaaaatattttaattagcct
gtcgttatgacgttctaaatgcttgccagggtaggtaacacccacatacttcaaagtctc
agtaaaatttcgtagctgtcatattatcaccgaacatgagatgataatcgacctgatata
acgatactaaaatgacttcgacaagtcatcgtggggtcagcacttttgttgctgccgctg
acgcgccctttattgtgatggccatgtatttatggcgctcaaaaagcaattaattgtgac
ccaaatcaacaatttccgaatggctggcaatatcaacacggcagcccgatctaatggctc
ggcaaatgccaccgatttccacagaccaagtcgtaggaacaggaatatatatacgtagtg
ggaatggtaatgagatcgagatcggcagggtatgatgcatgagttatggccaccgcgata
agatgtcgctacatatgctttatttctatgcacacttggaaaaaatgtaagttttaatac
taagaatctagttttattttaaaaccttccagctactgtcatatttgttaaaaaaccggt
atttattcttttgaatgtttattaatttactctccctagctaacgatgcttggaacagtt
tttatttgtaagcatattcgtggtgacgttgatagtcccgacttggttagccggctaaat
ctttatgttccaaacagataaactaaacagatatcctaaatcactgtagagtatactcta
cagagtattatgttctgactataatagactttgtcctaataactccaatcttgactgtct
gccgcttctaaagcaatcaattctattatgtttaacgcataattagatcttactaacaaa
tctacttatatttattcattttctcgtttctgtactcgtttctatatcgcgtctatattc
tcgccaacacggcagcacccctcggtcggtttgatacgttgtaaaggtttatttatactt
cacagtgccaaaatcttagcgaataccttttctccctgtgcataaactaagtttattttt
cttgtactttccatgaaatctccgagtctagctgcgatgaattcagcgtcaaaattaaaa
ctaaactaaacctgatcgcccgccagcggctagatcactgctgaaccctgctccagctag
aggttaacatcaatatggtaataagccatatcgcagccactgagaactcgcgatcccaaa
ccatccacagcgaggctgggggatttatgagttcaccgaatgctttatggcgtgtcgctt
tgactaattaatctgcaaaaggcgacggcgctggccaagaatttttattgttaatttatg
attaagctgattatacgcgattcgggtttgattcgggctttttgtaaaacatacttttag
atatcgccggtcaaatggaggattattaaaattgtgcccctgccgtttgccaaaccaaaa
ataaactttgcaattcatttcgagcataaagacagttttggtttttatacccgatactcg
gagagtaaaagggtatacaagattcgttgaaaagaaaaaagcgtttccgaccatataatg
tatatatattcttgatcaggatcaatagccgagttgatctgtctgtgtccgtctgtttgt
ctgtccttccgttgaacgtcgagatctcaggaattataaaagctggaaggttgatattag
gcacgtagactctagatttgcaaaaaaaactttttgccacgcccactctaacgcccacaa
accgctaaaaactctcagtgctcttcttcgcacttccacgggttgcagatagtcggggaa
ctcgactatagcattctctcttgttttattatacttacaactatttaaaacggtgtcttt
cataatttattgtctcttaatagaatacaacgaatcttttttaaacttcaaccgttctca
aaactaagaaagcatcttagtaaagtaatcttgcaagcatatttcaattattgttgatgc
ttgtcccgccagctaataaaaagtctttcgttattctgaaaatgagagcgactgcgagga
aatctctggtcggtttattttaaatgggccgtaaaagataattttaatttttaatcaaac
atatgcactgcgaagcccgcaccgaagagggccagcatccaccgcagattttcgtgtcaa
agaggccgacgaaaaacatgtgaggatgcatatgcatcctcggattcagcggatggcacc
gctcgacgtagcacatcttgagaggtagagtgccactactaccgcctccgcatcggcggt
acttagctttagctatatcacgcattatactcgcatgttcacggccatggcacagccaag
ctaaattcctaaaagaagaaaagctttcattatattagacaaggaaaaaacttttaacag
cgcgtaagctagtactagatctccaaaattgatagtctaatagtttaaatggttttattc
tattttagaaatggttactattaggttaagattttaccgccgttgtacacttgcagcggg
aatttgtatttccgtaaaaaacctacgtaaaaaacaaacaaaaaggggaaaagaaagaaa
gaaaacccaaaactgataaatagttggaatgttccaaaactacaagaaattcattgttta
atttaacctttattcattcatttttttattttctatgactacgtgtgtttttattaaata
tgtgttatatactcttgttcaaagggaagggattggtaggagttattgtgatttcaaata
ggaaatattctagtttgatattttcgaatattttaacgtcctttatctacataagactat
gtttaatatgcttatatcaaagacaacaaccaaaactcttgcccatatagacactgcttg
cgagaactgcttgatactttgttgctgctataaggcaacatgtatataagcaccagcaac
attttcttagaaactaaaggatatcttcagaatatgtaaaatggattattcaactttcaa
cttaaaaatgttgcgtaatattcctaaaatgttgttaaatggttaaaatattgtaggctt
ctcccttagtatcttctatgtagtaatcagctctcccgttcaagtctaataatcaaggcc
attgaacgtatttctaaacaatacttattttaaacatacagaaaccggtggactctcgga
ctaaactttaaagatatccgacattttagtttggttttgcgtgagcgtgaaccgactaaa
gttttgtatggcgcctctctacagttgttcctcaattaaactttcccgtggccaatgctc
gctttccccttaatttcccctgcatggcagacacacaaagcgaagtctgagtaaacatgg
cgcaagtaaacaaaaatatctggaagacacaattatacgcacgcaattcgtcaatcagaa
ccacatttttcttttatttgcttgacggtcattaaaagccacagcaacctgagaatgggt
gaacaaatgtaataaaagtgccgcaaggcgtgcttcttttttgcttcgagcctgaagtct
aggggaaataacttttattgtgtttgggattgctttgttccgagctgagggctttcctgg
gcaattataattctgttagattgagttgctcactctgcatttttctgctgcagttcgaat
cgcttgaatgccgatatacgtgcacaaaagataaactaattaattgattaatggccgcga
tcacacgccttatctcgcgaattaatattattcaattttaaactgacttaaagtcgtttt
caccacaactaagagttgtcgctctataatggcgctcattaattctccccggccccaaca
aagtaaaagagggctatagagaaagaaagagagaacagtcagcaagatccttttgagatc
tttatcgcctcaccgatccctcttaccatcgatagtccccgaatgaatcagttgccgctt
gtcacatgcgcccaagtcgggcctcagataataccaattgatcgcataactcaaatctcg
gctctcggactccgaaaccaccatcctggtcacatgagtcccacaattaattgagctgtt
aaatgtaagtctcggagaaacgaaagggaaaaattaaaattgacatcccaattaatattt
ggctcgtttgcatgtcgggatccagaatactcggaaccatttacaggttcttcaggtttt
cccatcctccgaatcccgccaaagactctgtctctctggcaaccgaatcgattacaatca
gttatgtaggtgtggatatttcaatttcattctcagcttactcctttaatgataaacttc
agatcacaaaggcaaatgggacaataggtctattaagtgtatttattattttatgcattt
taatgcatcgttaaaagaattgctagggaaaaattgcattttatttagtgaattgaaatt
gcttaatgcatatttcatgcatattacatgtcctaaaataattttaggcaaaaattaatt
ttgaataataaaataacatacgcaaactaaaatgcttgcaaagagataacatcataggat
cataggaaatttaattagatgatagtattccccccgtttgctgaatgtatctcatagatt
aaaacattttaattacacgcatcgcttggtgggtttctgggttttcccagcttgctgact
gatatggatttgttccacgcaacgttcaggggatcaaatatgtataatgaaaacttcaac
gccatcgaggattccttacctctaaaggaatgctgccagagtttggctgggctttgggcc
agtcgtcatcgccgtcatccaccaagatggtaggcatttaagaccgacacaagcacacag
acggggccagtccgagagtatccttttcgcttcttttactgactcggcctcccttcaggg
gcgtagcgcatgataaatgccggggaattcgtcaatgtcaaaatcagactgttacaaagc
agccacggcgtccgcagctctccgaagggaatgaaatggggcaggggcaggatcaggagc
aggagcaggagctaaaaatgcgttcaggatgcgggcaggagcatcgcaaacaacgacagc
cgctcggcaaactgccgctgcgtatcctgaatgccatttcaatattatgcattcaatata
tgtaccttatatatctgtaacattttggccttacttgggtttgcaatttctgagcaccaa
ataagaagtcacactaatattttaacaatttagtaaataatttatttgattctaacgatg
ccctaattttatcatatttatcatatatatattatatttctataaaatattcaatttatt
atgcatttttgtagttcgacataaaaaaattgataaaaacgaatgaaaatggttcattca
ttctcacagtgcgctaagacagccccgaacatgcgtatatgcaggccatgcaaatgccaa
tgcaaaatgatctagcggaaattatgctgactaattgcaggtgattaatcagctcctggc
gcccacacacaacaacaatggcaatgtgaggcggcgtgtgcagtcgtggctgttgagtaa
ctggctagaattgaatttgatatgctccattggcaccttacctcacgttagcccaagtcg
ggataaagtaattaaataactcagtggtgcaaaagtgttttctatttgtatttttaattt
gacatgccaaccaagcggggtggaaccataagacaacggaaaattgatgccgtgctaagt
gaaaattaataaatgtaatagagcaccagcaatccgttgtataatttgaatagtatgcta
atatttccctttaagttactaagtattctaagcattaagctattttctattcgtagcaaa
tatgtatgcttttgtttttatttttaaagttattttttgtcctaaactcgagcgttaaat
ttcatctcaatattatacaaatttccacattagcacaaaaaataaatactttgttcgggc
agagcggacaaaaaacgaaataagcatgtctattggcgagtattttgacaaattgcccga
ttggacattgaaacattttatctgccatgtcgtcgatgccaatgggagcagtgatgcggg
aggagggtggattgtgggcggtggtttatgggtgggtggcctgcgaagtgggtgagattt
gacaggggatgggctatgggcgatgtgcgatgggcattcgttgggtcagtgcgtggcatt
ttggtcatttatatgaacactcgtcctttttcattgccagttggtgtccctgccttgttc
ccccaacagcgccttctcccttacttccccgacctctcgctatctctgtctgggcacatg
tgtggaccttccaaactccaaaccaaactcaaccgaaccgatccagaagggccgcctttg
ggagcacatcatggcgaatgacagattagcaaagtcccaatggacatttgtaaccaaacg
gaaagtcgagtgtgggcggtatgtacactgaaaaaaatgtacttttattgggataatgtt
cataattaggtaatcaaactctgctttctatataaaagctacccatcaaccacttattta
agaaacatacaactcttaataaaaacaaacaaataagataagatctcatttgtagactta
attgaataatctaaataagtttgttgtaggaatataaattgtaaaaaatgttatcattac
aatatatacatataataattaaccaaggaatgcgtacatattttatttagaatcctactt
gagttgatattcatttaattcaagagatgccgaagcacatttaaagtgtgtacactctaa
agtgtattatgcattttgtccgagtgtcgacgggtgggattatttagggcgtttgatccg
agtgtaatttaaattgccagcctagccagaacgcagcgcttttgaccgctgcccaccttg
aggtccccggagacgctcgccggtggacggctcttatcggccgtgattactttctaatcc
gtggcagcatcagaggcagtcgctccgccgttgacacaaacaaatggccaacaggcagtg
gacgtcggaatgacagggcacatcaaacgggccagagtgaaaggtattaattgccgaacg
gagtccaggtaggctgaaaggacttgcggtgggtgagagtgtttttaatgtgaaaacaat
ttcagcaaatccaaactgactcaaaagaaactgccgccaagcgcacaggtacacgtggaa
attgttcttctcttattatgaccaaagtggctgtaattattttgatgttgctttgtaatt
agtgttcgatcggctgaatgaatgaccgagcagggaaggaaatccaggcggcgaaaggga
aagtgaataattgcatttcatgcgtggctgcctcaacaaggaaattacgcactcatatcc
cgtgtatcgaaaagtgaaattcgtttgggaacaactaattgcagtcattcggtgcacttg
caaaatggccgacttgaatgtaatggccgaagaaaatcgttgtacttgacacaaggcaac
gactgaaatttatgttatagagctgtgttcattgaaatagcagtgcttttgagctgcgag
tttaaagtagaaaatcctatgatttacacttttaatggacaacatttctttataatatca
ttaggtacttaatttcaaacaatttaacactttttttcttcattagttttgaaagtatgg
ataaaaacaacataaattgtgatgtccagtaaaatagcagctcacctttttttttattac
agaatgaatgaatatacttttacttaacttaatattatttaatttgtatatattaagtgt
ggtaaacaacccacgatatttaaaaaaagcctttttaaaaataaatacatagcattggct
gagtctcctcccacacgaattcacataggatctgagaacatctgcctaaattgaatccac
caaaatgtatattgtgcctaggccaaggagatctccttccatttgaatgcgtatctcgtt
cggcggttgaataatactagcaactcccgttgacgagcacaacaaattgcattgcaacgt
ctcatactatcaatgtcggcaatatgtcaaatataacagcagtcaggtgaggggcctccg
ggggatataggcagactgcgtgagtggcagccacgcgatgccaaaaagtaaaaatatcga
aatgggagatgggagatgaggaatgagggatgcagaagctgcgacgcaatggcagaggca
taaaaattcattttgaaaacttttgtacccgacacgcgctcccgcatctcaggcacaaat
taataatgacgccaacgacgacgacggggcgacgaggctacatggatatgaacctggatg
cagtctggagggcggcagattgcacctaagatgaaaatattcttaacttagatattctgt
acttacattcaaaatttttggaaaatgtttactatttgtatatttaaattctagttgcat
tccgttttttactgttcttggtactacaacatttatatttaattataatgttataataag
gcaaataatacttccataattttgccttcagtctgttctttaagtttattatacaacaca
aaagtgtatgcaattaagtgtatatgcaattaaatctgtaaatgtttcaattttgaaact
aattttgatactggtaccatttatcattgaacttaacactgtttcagcttgaagtttcta
gtgaattcattaactgatcgtataccaatatatcatatactattttctttatgtacaggt
ccgtgtcacgcagtcatacccttaaaatatttaaatgcgtttctgacatcaaagagccag
tgaatcactgtgtgatttttgccattggttggtttgagtgacagctcgctctgaaggaag
ctttgaagtggaacccgggcaaccgtttaagatataattaaatgtgtgcacaaaaaaatt
ggccaagaataaatggaagtgaaatctgttttcaatattcaaatgccaggggcaaatgcc
aaacaaatgacaaacacaattccccattatatggaaaatgtgttaacagagaaatcagag
aaattgacaaaaaaaaaaaacaaacaaatgagggtcgaacgatggaaagaatcaaaactt
tgcccactgacaaacctctcaactcattgacattggaagcaacaacggtcaaacaaaacc
agttcacacagaaattagattaatttgggtaatttgaagtttcgttgtaatgagtttggt
cagtcatttggctttgttgtctttattttcagcgtcctcgacttcgttaacaatttccct
gtcccccgcccagtgaaaatacatcagtagagcaggctctacccaaagttttattcatct
aaatatgtttgtcatagcgtcgccttagatgctgctgctttatatttatttgtctgcctg
aaatgttggagttccccattttttgagtgctcgagcgacattagttccgcattcagggac
tcgattctcgactgcagttgcatctccttctccgggacatctggggagtcgcggggagtc
accgtattttcggcggggaggagcgaacgtgtttcttattatttttcgctgattaatcga
ttgtcggctgcgtgtcgctgggtctccctgcctccatatgtcatcccgactgcagcgccc
agtgattcagacacttgtcactggaaaaatgtaaacatgaaatgcatttatgtagaaatg
taaaaaatatctgcgcgaaatacaaacatcccccgtcatctgggggaggatgcaaagttg
ctgttggtaaaaaatgggttgacatggcgcgtctcagttgagagacccgctcggactgga
ttggagtaagaaaaattaaaatctttaatattaccgaatattttcggagaaaaaatttga
atcgtggtaagcagccaccaaagaatttactagtttgtaacagtatatagcttacaaaat
aaatataaatactattatttgtgttttacaagtaatattccttagcattttagttctgtt
tttgttctcaagactcaaaagttttgttgtgaaataaataaatttcgccgttttaaacac
aagatatttcacatctaatagtgatctaaatttgtgttagtcgtattcccagttcctttg
ccaggtaaacccaaaagcttgaaattgagaaaataaaagcaattcccaaacgttacattt
tttgccaggagcaggccgcaatttgagccgcatggattggatttctttaagcccttggca
tgggccttctcattgttttccgagtggcgtggctccggttcccagttcccaattcctggt
tcccagccccttctccgtactctgccctccctgttggctctacggagcatatacatacca
actcccttggcttcagatcccggctgtcggcccggtcttctgggctgcttttgatgatga
tggcatttcctttggtagttgcgtacgtcatagattaatggcagcaatccatcaaaatca
ctcgatggacacgacgaacagccgaaaattcggaagaagcagcaagtccgtgcagcagct
ctacaggagcaagtgagatgggcaataggggtgaaagggagggggatggtttgccagctt
gccagtcaaaaaaaggcacacaatttgggtttttgtttacggcgttcttgtgcttttatt
ctccccaactcctggactgtactgtgcattttttattaggctttccgaccaccaaagctt
gtattggctttaaagataaataggcataagtagcatgtttttagaaatattgaacactaa
actacataggttttaaatatatgggcaaggattcataagttactatagacagcacataga
aacatttacatcctgttcttataaatagtctttgcaactgaaacttggaccacaaatcac
gaaatattagtcaatttcgtaatttcatgattgatatagtcgcgctcagtaaaatagtac
gacttattcgttgtgtggagtggttgaccctatatccttttggatttaaatcaaggcgac
aaagtgcatcccccatcggatgactccgtgatcaatcaattgccggaagagctggcaagg
tccaatgacagcacttctatgaatagatctcggatcccagaccatcactagcacacttac
caacgagatcgaggtggcacaccacttagcacgaatccggcattagacagctaaggcatc
gacatcccccgaagatacttgagctcggccatggtggagaagaaaatcgggaaagtggga
aattctggggagcactgtcgttcgcttgccacgttcaattaacatcaaaagtgtgactgc
gacacgtcctcgatgctcggcgtgatcactgtgcacctctgcctctttattcccagacat
ctgggagttttattcaaaactcttgtctcctggcgacggcagtatcggaaactgattaat
aaccattgtcggacccggtcggcattcccaaagtgtgagttcatatttcccgatcttagt
tctcctcctgaagtcgaagatcttgttccgcactgtgtactttgtttcgatctgcgcggg
ttttgttttctcattaggcagcttcccaccagaacacgataagggaacacataggcctaa
gtggggaaccaagttatttaaagaaatataggaatattcatttgattattcatcttagta
tttatattgtttaataatataagtatttgtatactgtatatgtgccaatacttaggtatt
ttaatttattgaaatagtattagttcgtagttcgtataatagtttagttgggggtttaat
aagcgtctttcttatgagtctcttgatatcgactatgatttattgttaagttattgttca
gagtattaagtgtgtaacttccaagcaacgcaagatttctgcaaatgaattacaaatttt
tcagaatttaagagttcgatttatcagtatatcctatacatatatcctgtacctgttttg
agaataagtcttagtataagtgtataatgtcaaacatagataagttactaaacatattta
cattttttcaagttcttatgatcgattcggaaatattgtcggtgatttttaataaatcaa
gatatacatttgttccaaagttctaaaatattatactcgaagctcataaattccatataa
ttgttttttaagtgccgcacaaattacataataacatcggaggaaagccaagggcctagg
agtcggattcagaatcgagttcagaattggctggcttcttttgggtgtgggcatgttttt
ctgcgctggccctttgcgattattcgtctattttggttgattaatgcttttatcaccgca
tcgagttcattcagtgccggcagtgcttaatctgaatgccatcgtcaactgatggcaggg
cattagttttcccggggcgtccataaggggaggggaatcatctggggctagccagcggaa
gtttcattatagtcgcccaaagaaggaaatgaaacgaattcccgctcctgcgaagcgctg
aaatcgatgcgtatctcaagcgatgatttgcggtgtgtgtgagttgaaagtttgtgaaaa
ccataaaataattagcacttgattattattcggggagcgaagactggacgaaagtttggc
aacttcgcttaagtgccgacatgggtgacatcgacttaatttgcttgccagctcctctga
aaactatttcactgcaatctaaaaacagatttggactttgcgctgtcagcagcagaaaat
gctgaagagcagctgagattttagggcgttgtgggatgcaaatttctgcgcagcaagatg
aatgcacacgttaatttatcaaaaatatccacacccttcgaagtgtttttccgcgtcgcc
tttgttctttctaataaacctaagtgcaacttgcaagtcgcgacaaaagaagccaagaca
aaagcagcgagcataaaaaattaacgtcaaacaaagaaaatccaccattattatgtgcca
cgcacacttatacaaatgcgaatgggggaaatgcggtttacattgctttacgggggcgga
tcaaaacgtttttgctacaggtatataaaatcagttgctctatatactttttaaaacttt
gaataaaaagaatacacaaaatgtttaatattggcagatgctctgccttgatgcgcaata
aggatattttgttttggtcacattagatccccggttcttttcaaaacttctaaaaccacc
caagaaagaacaaagcgtaaaaaaatccgcttttcatccccacaaggatattcttttcgg
gaaaccatagttctctgttactttttttctccgggaaaacaagggtgacatgagggacag
tcgtcgacggttttcatcagcggtcgtcatcttgtgtcatcgtcagacggggacttgtac
accgaaaaaaaagtggtccctaataatttaccgaaaaagacatcggttactgcatgaaat
gtttttggtttgatagtcactggaaaaaccagcttgtcaatgtatactaatataccaata
tgtaaataaataatttagcataataaatatttatgttttcgaaatattttttcccggtgt
cacggcttctgcagatactcacgcacacacaattgtgcgtatggcggccattggcattgg
catcatggtggtgctccggtggtgccatggtggtggtgctgttgcgatggtggtggtggt
ggtggtggcagttgtgcgtatttttgtgtcacattccaatctatatcaatcttgtgtttg
caatgacggatggcatttgtcaatgtcagacattttcgttttccatttgagcctctaatg
gcatgcccgtctgcaaaggcaaaaagccggaacaggaacgcgagctgggtcctgtgtgtt
ctgatcctgttcagttatgccctgggccttgaagtcactcagccacttgccaaagtcgtc
gcccacgcccaaaccgcccacaccgctcaccccgcccagcacattcaccacccaaacacc
ctcgacgcatgagtttgacgaatgtaatgtcaaatattttccttagcttccctctacatt
tttttattaaaggcattttcggagaattagaattggcttctctgggtgcgtccccgaagc
aatggggtaattctttggtgttgggggttgttgtgtttgctcccctcttcccagaactat
gtgtctttgcgagtcagcgtgtatgtaccggaaatcagttaatgtgtttgcattaagtgc
tttcgattcacaaatatttgcattattatgggaattccatcttttgttccccagctacgt
attgagagaagttgaaatattaagaaagaattttgaatttaataaaaaccaaagacttac
tactcgaagtcaaatttctatctccctaaaaatacgtaattagaaggtgtgtactgaaat
atacatttcttagtcctacttatcttgatagtattatgtatcttatattatattaatatt
ataagatttaaccatcaattatcaattggtatacagttcgccattattcatttgaaagtc
ttattaaacaattacgagaatataaaatgattccctgtctcctcaacgttgcatgttatg
tttcgccttcaaccaaaagaaggctcgtaaaaattgtataccaagcaaatcttcattaca
cgtcacctcttgaaaggagttactcgcaactaattggaaaaccattaatcacagagctaa
atgtttaattaagcaggtcgggcaggacagtcgccgtcaaaacaaacactcgacatcatt
caacattaagtaatgataaaacaagacctgcgtgtccctataaaatatgaagaacaactg
aaacaatgatgaggttgagctgagtaaacagaaaccacccgccaatgtgtcagcaagcaa
agggaaacattccaagccatgccaaaccaaaccaaaccaaaccaaaccaaaaccaaaata
aagcgaaccgaggagccgccgttttgttgaacatcattaattacaaaatacaacgagcag
agtggtcagaattaatgaatgcttatgagatgccactgcaaagatgtgctaaacgcacgt
ccagcccaggaaatacggttccagtccgcttcagacccattccaaggatccgtttcgatc
cgtgagcagtcggacgcaactgaaattaatggacttgcccgaaattaaaaccgaaaaaca
aaaccgaaatgcataaacaattgaaaagtgtgtcgacgcacgacgaaatgattgggtggg
ttatagaactcccatatcgaggtaccgtgttgtctgcctcgttagagactttctgtatcc
tttaacagtactttggtagactccatgtcgactttgcgtttgtttgatcacctcgagtgg
agcggagccggcaagtggaagtggagttgggtgattgatgaagcccaaacgcgaatttca
cacccagcccgatatcgcatacaaatcgaattaaagacggagcccaacgatggctaataa
atttccaccgaatattgataaatgactcgccgaccagcaatgcaaatctacaaccgaaga
aaccgctcagttcctaccacaattaaataggtgtttatagtttcggaagattaaatatgt
gatgctggaacgaagctatattaaaaatgcatcatttcgattggatgtaacttaaagaat
tacataggcagcaaatataaatttacgaataagaaagttctaattttgttggcagtgcca
gcttggtttcgccaagtgtagcgggatcgagagcctataaatagaaggctctgataaatg
atgtgccgaagaacggcttcgagtgacgggggcaattatacgaggagccagctgaggccc
aaatgacaggtcgattgagttaacgttaacgctaaacgctaacgcctgccgacttgggag
ccaagtggatgagcgaaagggaggagctgctgcagcggctaccagctaaatctgtggcta
tttctgtagcagtgttcgcctcgatcggcccacgatcgatcgccaatcattaataatcca
ttgaaacaaggtcttatggcagaagtggagatggcagtcttttgtggagaaactcgaacc
agggccaaacaggtgtgccttgcccatcttctgcactacacttcccctcaactctctgct
gtccgggtatcgtgggctttcgaaatcgatcatcgtcacgccgccgctcgagtcgattaa
agtgagcgaattttcattaccagaattcatttatttcgct
