# Supplementary material for: SMCis: An Effective Algorithm for Discovery of Cis-Regulatory Modules
Source: PLoS One. 2016 Sep 16;11(9):e0162968. doi: 10.1371/journal.pone.0162968 (PMC5026350; doi:10.1371/journal.pone.0162968)
Supplement: S1 Datasets — (ZIP) [file pone.0162968.s001.zip › dataset/Drosophila/ftz/new 1.txt]

D.melanogaster Dmel\ftz  			3R:6,864,324..6,866,244 [+]
D.simulans Dsim\ftz				3R:2,724,666..2,726,054 [+]
D.sechellia Dsec\ftz				scaffold_6:2,781,323..2,782,711 [+]
D.erecta Dere\ftz					scaffold_4770:2,940,525..2,941,920 [+]
D.yakuba Dyak\GE24884				3R:7,721,003..7,722,415 [-]
D.ananassae Dana\GF17190			scaffold_13340:5,364,190..5,365,605 [-]
D.pseudoobscura Dpse\ftz			2:19,691,738..19,693,242 [-]
D.persimilis Dper\GL21778			scaffold_3:2,421,819..2,423,336 [-]
D.willistoni Dwil\GK10825			scf2_1100000004902:12,074,402..12,075,800 [-]
D.virilis Dvir\GJ23928				scaffold_13047:6,033,802..6,035,320 [+]
D.mojavensis Dmoj\GI24714			scaffold_6540:16,434,077..16,435,619 [+]
D.grimshawi Dgri\GH19476			scaffold_14906:11,379,955..11,381,518 [+]


3R:2704666..2744665	dsim_ftz
scaffold_6:2761323..2801322	dsec_ftz
scaffold_4770:2920525..2960524	dere_ftz
3R:7701003..7741002	dyak_ge24884
scaffold_13340:5344190..5384189	dana_gf17190
2:19671738..19711737	dpse_ftz
scaffold_3:2401819..2441818	dper_gl21778
scf2_1100000004902:12054402..12094401	dwil_gk10825
scaffold_13047:6013802..6053801	dvir_gj23928
scaffold_6540:16414077..16454076	dmoj_gi24714
scaffold_14906:11359955..11399954	dgri_gh19476

E:\Project\excel_expr\dataset\ftz\dgri_gh19476
E:\Project\excel_expr\dataset\ftz\dmoj_gi24714
