# Supplementary material for: SMCis: An Effective Algorithm for Discovery of Cis-Regulatory Modules
Source: PLoS One. 2016 Sep 16;11(9):e0162968. doi: 10.1371/journal.pone.0162968 (PMC5026350; doi:10.1371/journal.pone.0162968)
Supplement: S1 Datasets — (ZIP) [file pone.0162968.s001.zip › dataset/Drosophila/gt/dana_gf21952.fa]

>scaffold_12929:2204842,2244841 (reverse complemented)
ccggagaggagcgaagagagcagcagaccgacgaggatgaggaggagaacgacagggagg
aggactcgccacggccggcggctgcctcctcttcctgcgaaacgctcgaggcctgcgacg
agggtctcaagctgggtctcagccccaagccggagctgggtcgtccggaggcgtctctcc
tggaggcgcccagcaagccgctgccaccgctgccgctgccgctgccgctgccgctgccca
agaaaccagccgccgccaatgctggccaagtaagccgagccgggaagccgggtagtagaa
cttgctggccggaaaagagcctgtaggcaagttctagtacttggcggtggcgcccagtag
ctccaagccaacccccagcctagattgttttgtccacatgccgtcactcatgccgaactc
atccacagatcatccccgatctccattccacgctaatgattttgtaatttgtgctcctcc
taggcaacctctggcctgcaccagaacggcctgcaccacgcccagccctaccatccgccc
ggcacgcccacgctgctccacaagcgcctggactaccaccagcagccgcccccggtgccg
ccacactccgcgtactaccagcaggcgcccgcccatcaccaccagccctcgcccatgatg
gagcgcagtgtccgaggactccaacagctccagcaccaccaccagcaacagcaacagcat
cacctgcagcagggtgggggctaccacatggaggagggcactcccacgccctcgaggatt
ccatcgctgaggcgacagcgtcgcacctccggcagccagcacaacagccacaccaatctc
aacctgaaccacaacaacaacaacaacctgccgccgcaccaccagcacctgcaccaccac
cccggccaccctggcggactggtgggtatccccattgtgccgggcagtccgcgggtgcag
cgctcccccatgccgagccgggcgatgatcaagaggacgcgactgggcagccacacggac
aacatctcctccggcagcctcaacagcattgaggtgtgaaggacgccaggagtgggatca
gcctgctagattaggattaggagagcaggaggcgatgtgtattattatggatatccgtag
agcaggccggcagagctgtcgaatactattcagttaagaatcagttccagtttcttagaa
tcctttagtttaaggtctagttgttaggagtagttttaaggaatgatttcacgaggaact
gtttaactcttgcaagttccggcctgatagtcaatagagttattaattatcctttttttt
tactaatcacattaattaactaattaattaattaactatttactattatgttctgtaatt
gcaactccttggaggaggggcagctcgaataagtcctgtacgtagctctaaactagactt
gtagtgttatttatttattgtcgacgactcgaatggattagttcaactagtggctaagat
attagctaataagcatacttaactctcgcgaattgtgactaatattcacccacatctcgt
atttctcacaccacccacaaagcaagcatcctaaagtagcctaagcatcagttttaaacg
caagtaagccagttttttggattaaaaatgattaaaaaacctagaagtaaaatgtgtcat
taatacgagtgggttagtattaagtgtttttttcagtaagttttaagcgaaaatcatgtt
taaagatggaaccaaattcaaaaagcgcgccagggctgcacaacatactgttaacagagc
gcgcaacagctccctcggtgctgttaagtgaactgttaacagagaaccaggtggcaacag
ctgcccaacagctgtttctcacattggccgattggaattgaagttttattatttaaacag
tgatttaaaacaaaaaaacacactaaaaggaggcaatttagtgatttgcactaactagag
gactcagtaagcagctggagctaggagaaacacagaaggaagagaggaaacaccatgaac
tttctgcgacaaactttgggaattacgaaacagttgacggcgcagggtgagtgagttttc
catattttccctttgaatttacaaaacaaatggtaggttagttgttattctaagtgagat
tggagatggatgagtttagggatataagggcctgaaccctttcccctcgatcctcgacgc
actcgccagtcggcgtcgcgtgtccgtcgcactctccggtgccgccgccgcttgagaata
ttttcatagtcgcgttctcagggccgccaaaacacacacagattccaatggttcggcttt
taattgaaaaaacataattgaaaacctgtcaaaaatgcagccaggaatatttttggcaac
cgcaaaaaaggtcgcccagcgagcgggtcgcaggtgtgggacgatcgcctcggctattgt
tctttttttgtttttctgggccgggctttgttcgtccggatatggaaattattacctggg
gtctgttggtggcatctctataattaaaacgactgggcatccattgtccgccagaaaggc
ttggttgggtggacatttgcgcatgcgcgtcatttggttgcaattattgttggtcgccac
gccacggcatgccacggcatgccacactatggacatccacccgattttcacagggattag
ccacaacaatggagagagcagcgggcattgtcgatcaccaactgatcaccctgacatttg
accctttgtctcctggccatcctggcctgggggtacagttgtgccgtttgcagttggcag
gacaatgtgcgccaaggattcgtcaaatcctagcgtgcattattgagtttatgtgaagtt
tgaggtgcaatcagtaagcagctacgactagcagaataatcccacaaaaaacatcatcat
cctcgaagagacacaacttctaatcccgtagagcacttgctcctgtattcttcgatcttc
cagccatccacaacagctatgagaccgccatgaggggaatggcatcgctccagcagatgc
atcgcactggaccgcacatcaagactcgtccgccacgccagcccctggacgggaagccct
tcgccaagggcgttgtcctgaagaccttcatcaagaagccaaagaaaccgaactcggcca
accgcaagtgcgtcctggtgcgcctctccaccggcaaggagatggtggcctatgtccccg
gcatcgggcataacctgcaggagcacaacatcgtcctgtgccgagtgggtcgcctccagg
acgtgcccggcgtgaagctgaaggcggtgcgcggtgtctacgacctggcgcacgtcatca
agaagagtcaatagctttactaacttttaagaatccttttttttttgtctgtttgtgaat
ccttttgaatcctttcgaaataaactgccttttgtgaaagccacaatgcctcgtttttgt
ttttgtttgttttttaaggaaaattatgcagctcagccggcttaaggacaagtgaactgg
aaggattcgatcctcgaaggatactctcatcccccggattgccgtaatcttaagtcaaca
gggcgtcacgtcacttcctacctaagaaggtcctgcacacaaaaaggatttaacggcatt
tttacgctttagcagctaaatcctttttgccagaatcctctcctgtcctggaggacactg
ctttttaacttgaaatcggaattgaacaattttctgccaaataatcgttagccgaaggag
gcggccccccggcccagcccattcttcacagttctggccaaggattggcaggataattga
ggatatttttcaaagaaaatacaagctactagagttggttactgtatgtccttgtaaagg
atctaaaagttagtagtttttgaagaaatatcataattaaaagtgaatcctttgtcggtg
ggaatcaaaaggacatccactatacaactgacccatgcaggaagcaccgttaaatccgaa
ccgttatcctttgacctctaactgtaaggacagttagacaaacaagtcgcaggatccagg
atctgtttaatgttagccgccgaggctggaaaagttgtcgccaggatgcatgacatcctc
ggttgaccgcagaaggactctggccaggccagacattgtgtcaacaaaaaaagacgacaa
gaatcctttggccaagaaaagtcctgccgtcctgattgagccattatgacagaaaagcag
gcaggacctttgtcctgcaaccatcttactcctttttttttctgctgagtcaagttgtcc
aacaacaggactcgcctctggctcgcagcgtgcataatttttatcaataataatgtcctt
tgtccgggagcacacatcagtcctgctcataatcgtcctgcttccgttgaattccgtcca
gtcgtgtccttcttgtggaatattagccagtctttgttttccgcattaactgtaaaattt
ttggcaaatgaaaaatggaatgtcctttctggccagataactggacaatcactcaggttt
tcacacgttttcgtcctttttttttttttttgttggtttttggccagaaaatgaatcggc
aaaatattgaagaagagtgcgggatgaaaagttttgaatttcaaacgaattgggggaagg
ataatcaagggtatccattggaagttcaaaccctcgtaggaaggactccctttcgactca
taattgctggtcagtttggccgccaaaggcttaagcatgtcctgtggtcaatagccagga
ccctcactccttctccaatcgatgctgtcactttcctatttagtttctagtcctggcagg
actatgggagcagcagctcgaagggttgcactttccatcaaacgaattgccaaacatttt
atttaatcatggacacgtgttccgcccagtccagaatatccttgctggcaaaggggtgag
tgctgggccaccccctaagacggcaggacaatcgtccttccaacccttgtgcaacccttg
cgtgatggatatctcgtaactctcgactctctcggcaaaatggcggagagtccttaatcg
attcgccataaaaatgggctccgctgggagatgagattcttctcccactaatctcgcaag
gatcagtgcgaaaagtataaagaacgaatgcctaattggcatcttgttgtccttgtatgt
cctttctctcgcaaacattccaaatgtcaagtgtgagccaaataatgatgcataaccccg
tgtcccaggactcacaacaatctccaaccatctccgaagatcttccagccgagattatcc
tttgaaaacatcataattttcttgtaatcgattgcccaaaaaaacaaaaaggaagaaaaa
aaggcacaaagccgagatatcctcgaaaaaaaaagagatcagagtggagaggagaggaga
ggagaaaagaaacgacgggcgggcctaaccacacaaaggacgagtgccagtcgcgccatc
tctttcccgccgatcaggatccttggccacgtgcagagcacactccaatcacgggcccac
gatccccgatccccgatcgtcctggccaggtgagaaggcacaaaatgtcaatcaggatcc
cccccttgcgatcatgattctccgtttttattcatatttatcctgatttcaaccccaaaa
ggatcactgatcggcgactgatcgccaggatctgattcgccagtccttctttctgttgac
atttcccgatagagtttcggggaaatgtgtttgctcatgtccttaatcccgctggtgcct
ggtgccttttggggcgtcacgatcgattggcaatcctttacgctcttcgcgcctgccaag
cgcgagaatagcacgtgtcctgtatggccaggatcaaaagggggatgtccttagaagact
gtttaatttaaaaatcaaggactaacttaaatctcactgttagtcctcgaattggggtcg
aaagtcaagagagcagggcttgagagactaggattttagttgaaggaccttcgcaggatc
accggaggcacggctagctttaagtgggcatgaccagtggctttccagcggctacctagt
ggcccacttgcccaatgacgctactgatccccgattcctccgatcaaaatccccgggcct
actcaagtgatctctcaattgacctaacaattgggctaatctaagcggacggatagacgg
acggatggacgcacggacggactgtgcgccgggaaattggaaaatctcaggatctagcca
tctaatctcgaggatttacgtgaaacttttgcaatctctaccgaactcttgaagagactg
agtagaagtctcaggaatatttggcaatatacgagcagaatatataatctgatcgctgat
ccggggctcgctccccgatcatataggtgtatgtgtgtgtcagtgtgtcctgcgttgtcc
tttctagattagaattaaagtgtcgcaggggcaggagcggtgggcatgtcaggctcacct
atattttgagctaaatccccttcggatggccaagaggccgggcctaatcctttcgctttc
ttcgcttcgcttcgagcctctctctatctgtttttacctgccattgatccttgaaggata
cgcggcatggcacggcatgttgcatgcaacgctctacacacgaattaacctgattaaaat
tgtatttttcccaaatttatgggattaagttccgttcaagttcctttaactcgtttaagc
taccggatttagttcaagtgcctcgctctcctctcccctctccttttgggcaggacctcc
gtgagccgatttttattgggctggcttaattagcacaattgtttacaaaatttacctttc
gtcatgctgcgtagcgaaacaggaccagtaccaggaccgccagaaactgcaactgcaatg
agaatccttgcgatcagccaggatttcttcactaagatcctcacctccgccacactccca
acaaatctcaaatctccagagcctctatccctccagagcctctatgtgtgaactgctccg
attgcaattccatttaaaaattagtctaatccccgccaggcacaccgctccctgcacctc
actcaattagcccggcaattgcccacagaattggatcattccttccgctttccgctctca
gctctcggtagctctattatgtgagaagtctttattgagtttcttccaggatgttacagg
atatctgccaaagacgggcttccaaattggcctgaataggatgtcgggaaggatttcttt
tgaggttccatgtccataactttgaaaatattcatctgatccttaaacggaatacttcgc
aggactcttagaacttttttcctccaatctgctctaaaatctcagaaactatttttccat
cccatttttgacatttttctgatggaaccccttcaaaaaatggtctcttcctgaaaatgc
atttttgacgcattccgaaggctctatcttcttcaattcccatccgatccggaagcggga
tacctctaaagacttgtagaactattttcctccaatctgcatcaaaatcctgcaacaaca
tttttgatcccattttttcaaatttttccgatggacccccttgaaaagttgcagatcccg
tggggagtgacttttcaccccttgggaaggccgtatcttagtcaatttttatttgattgc
tgagcggaataccttaaacgatttctagaattattctccataaatctgcattaaagtctg
aacatatttttttggataccattttttcaaatttttctgatggacccccttgaaaaaatg
ggaatcgcatggggagtgacttttcaccccttgggaaagccataactcctccaattctga
ttcgatccttaagaggaatgtcctaaaagatttctacgctgattcccaactattctacat
caaaatcctgacacgaaatatattttcaattttttcccattttttcccatgggatctctt
ggaagtgcgatttttccccatagggcccactgcgatggccataacttccccgatttttat
ccgattttcaagaggaataccttaaacgatttctgggatcaattcttcccaattctgcat
caaaaactagaaatacaatttttgagcccatttttctaaatttttctgatggaccccctt
aaaaaatggggttgacctgaaaaagcatttttggctcactccgaaggctctatcttctgc
aatatccatcggatcttaaagcgggataccccaaaggactcgtagaactcttctccacca
atctgcatcagaatctcagaataaaattttcgatcccattttttgaaattttcctctagg
cccccctcgaaagtgatggtttctcctacatgccccctacccacagccacatctccacca
atttgcatacgattctcgggtggaatacctcaaacaaagcctaaatggatcctgtatgag
tctacattttttatttctgcccaaagtgtattggttttaagtaatttggacttccgccgg
gcagctgtaaaggcttaagaggccaggccaggccaggccaggtccttggcgcctggcgag
gatcctctggtggagtgagcacactgcggtgcagattcccgggaagaggacgacggcagg
acaaatttggcgcttgggcaaacataaacaaatatttatttgagaaaacaaaccgcagac
gagcccgtcggggcccagaggccagtcggtcgtagaataacaatctcccatcgggcagga
acacgtgcccacttattatattttctttagggactggacaggacctcttgcaatccgttc
cattgaggtcctctgcggtggaaaaacaaaaacgcaagtcaaggcaaggatttgggctct
gggatcgccattccccggcataaagttgcaatatgttgggcattaggcgttgtccatttc
cgagtcagagcagaggaactctgtaatcccacagccattcgccactcgccactcgccatt
cccattctagatccacatccgagtgccatgtatcgacttcgaactttgatccattcagtg
aggcgttcggcgacgcccccttgagattaataaggatgttcggcgtttttgtttgtgttt
cctggcactgggaatagggaagcgtttgaatctagaatccttttagtagggacctgggag
atgggcatgagctagccacatgtggcttcgatttccagctgctgaccacactactgctgg
acactggagagtggcaggagcaggagcaggagcaggacctcattagacagcccttccact
taaccatgagttggcactattctttggattctttggatggtttttggtaatcgctgatca
attaactgggaagtgtcctttttggctcgtgtggtaatggagtgtctatgtttttggtta
aagtttagtcttctttggttataggatatgagtcagaggatgtcctagagcacactcctt
ctgcgagcaaaaaggatcagagagatgagaaagcctggcaggacactgcgtactttcctc
ctcctcctccggcatttcctcagaatcgcttcggccgacaattagtgaaggaaagtcgtg
tggctcgtgcaccaagaaacaattccacagtcagaggtcctggcgagagctagtcctgtt
tagtttcagagtcctggtcaggcgatcgcctactaattatgcattgaagaatcgagagcc
tcaaattacacgccggacaaaaacgcaacatgagccatggacctaatggagaaatggaaa
tggaaatggaaatgcaaatgccattccgaggcaattaatcatggaaatttgtggcaaatt
gtggatgcctggaccaggactacgatctaggactctaaccggaaccgaagatcattaagt
tggcgtggcatatgtgagagtgttgtcctcattgtctcaatggcccccaggactaatggt
cctcttactctctccgctgacaggcgaaacaatatgcgatgcccaaggatctgattctaa
agggtcagcattaggagttgctattcccaggatatctaaaatgtaaaggatggaggagta
gaactcttttctgatcacgctccagtgatctctatttggcaaacagccttccgatcatga
caaaaggataatcaaaggcgaagggtaagacaggaagtgacctgatcccgacctctgtct
gatttccacttgtctggccacagatctgaggtccgatccgagggccacaatggacagata
atcttataatattactgccagctactcgagtttcccttgacaaaatattttcagtatcaa
tgacagaaaggactgctccttaaatcgatttatttcttttcttggtgttcgtatttggta
tgacttgaaactccaccaactgtccaaccaccctgctgtttgggaggagaatggggttgg
aggcagttgaaggaaattgccaaaagtgaccacagcagttgacccacaaatcccacaacc
atttgtaatcaacgtcaacccaccgccatccatccggctctgttatcattaagcaaccgc
caggaaaactccacattcacatccacatccacatccgcctgggcatctgtatatccgtca
ccgcatgtgaaacccttttattttcgctataatgagagtcccccctctgctggccggccg
tccttttatttatttattaaatgcaagaagagacagcccgagactggacaatggactggg
tcatctggccgggcaaacagctgtcacattttcccttcctaagcccatctctcgcccatg
tcaacccttcatctgcaatctcctctcaactccatactccatactccatgctatatttta
ttttattatatatattttttcatcttctatctgccggaattaatcaagtctctggccccg
aaaccgaaaacccgtttccctcaacaaaatgaagtcaccagacggtggtggtttcccaaa
actctgattggttctctccatgggggaaggggcatcctctgccctctgtctcctctgccc
tctggcagcttctcgcttcaatttattgccggtcttgggagtttcggatagttggcccag
aaatcgtcataggactagggttatacgagtggtagtcgcaccaaaatggcgcaatccaag
gcaatggaggctgaggcgtaatatggcgaagggttttcacattttttcgaggttttcaat
tgggttttaaaggcttctttagggctatcatggatggaggtttattactataattatata
atagttaattataagataaaattatggtcttggtgagaaaaccttagagttatcgtagtt
tgaggcttttaatgttggttatggagatataatatcaataatagggatagatctaggata
actatactctcctatagttattatagttagagatacaacatcagagtaatcatagtttga
ggcttatagttatagttacagaggcatatatgagcaagaaattagttcctatgatagtta
gggctatgatagttgtagctatagagagagttatagagtataggagttagaagtagttag
ttaataataatgaggagtaggaatagaagttagagatccaaacttggagttatatagagt
tataatagtgatatagagtcatagtaatagtagctattttagcatgtaatggatagatat
gtaagagatatggggatgtgataattagaatgagttatagagagagttatagagttatgg
agctagagagggtttaagataactactatatgatgatatagatacaataacaatcacaag
agcagaaccttctaggtaggagtttctaattaaagagatagagttataatactgctatag
agtccttaagatagaaccttgaagctatcgcagttagaacatcatattcctattaatagt
aagttaaaagattgcaaacgttatcccacagtttccacttcaaaccctgtttaatggcaa
acacttttaaaacctggcttaaaacacaccatctctcgaatattggctcttaaaacctta
aatatttatggccaactgacgcaacgaccttggctcagtggcaatccgtctagggggggg
gagcttaactccggcagtcatcggaatccaattccgatcccggcttaccagtggagatct
ctcgctgctgttgcatccttcggggattgggacacttgtgctggtaatcccctcggccgg
agtacgcaatattatgcgagattaacttgaggcagccagatagtcaggcttaaggctagt
cctgccatcgagtacctgtcacctgttaccaggacgatggcagagagagagagcttcgct
ttcaaatgtttgtgttttcttttcgaggaagagtggacaggactgacaggacttccagga
ctgctgagattggcaagtaaaaatacaagcaaaaaagcaaagagatggaggatgaaagat
gaaagatgaaaattatgaaatgatatgctaaaccataatttttgtaaccagaattccagg
acaatggtgttcgggatggcattcggcaaatgccacctccgaaactcggctcacaaaagg
cttaaaccgcttaaggaccgtttaatctcatggcttcaaggacccatggattgagttttt
agtttcatgtgaaaaaaaaaaaaatatggcaaggagagtagctggaaaggacgaagaaaa
aaaacgggacatgcaagccaaaaggcaaattgtggctctggatcaggatgagagaatcct
gttccggtatccggatacaatgggcgtaaccaggacgaagacttttcgttgttggactgc
tcatattacgagtggccaggagtcaggagtgccattgccaagtgtcctggctcccaggaa
agagttggcttagcaccttttatttttttttgtgagttccggatttgaatctatcgattg
tatcttcgtcctgactggatcctcccagatagcattgatggtgcgaactgacaattgtca
caattatcagaagcaggagtaggagcaggagcaggaggaggagcaggacgagcgtcagga
ctggctgaaatcctgccagaaatgccattttgacagcaattgtttgtcggccgcaggaca
atgcgggaatgggtaacgggtaacggctaaaggataacggataacgggtaacgggagtgt
ttaggggccattctaacggggtttcgtaggcggctttgccccgaaatcgaacaatcgatt
gggacaatgggacaaaaagaacggtcttccaaaaaggacattcccgaatcggaaaaggtg
tgaaaatttgaagagcctggttgcttgatcgatcgagtgggcttgagagagagaatcctt
tttgggattccataaaaacggtagctcataactctttttatgtgggttctgttgattaac
tccagatccccctctcctcaacagctcagtctcctctgacaatgccacagaatagatatg
tggcagctaatcaacgttaaaatgcataaaattaagtgagctatgaaggggcaagtaagc
aatggcaatggcaatgagggttatccagtgaggagttattagaattgtctcgcacataac
tgtactctcggtggtgcagaaagaatccataatatatgacagctatgccacacagagcta
tgagatctgaggcatgagatctgtgatctgtgatctgtgatctgtgggaacaatggccta
aacgttgacagttcatcaaagcgaatgatgcatgcaaaatgggagttcaataagtaagag
atttcaataatacagtagagttatgagatgcaggacactgagagaaaaaggggattttaa
aaggggagttagaaaagaaagttaagaagatcatagaagttgtatatctttcctctttaa
acccagaggcactactctttcaactctttctcctttactttctctcagtgtacttcccac
acacactcacacactctctcacaacccaaaaatcatccatgaaataccgtttttcttgca
ttttcccaagatgggcgtggaccggacacaccccacaccacatacacatccacatccctt
tttccgcagcgaggatcctcctgatggaggaggaaggactggcaggacaacagccataat
ggccatggcgtaaggaagtagcaagttagaactgcccatttaaatagcactcaggccatt
gaggcttttgtttggcgatttgacgagaattatacgattgttggatctaccggggggtct
tccacttccagtacttacttactccatccatcacagtccacaatcttgtgtcagagcctt
gaacttttcccagcttatcgcacaactcttcaagaatatcaatatttattacttttgttt
gttggaaacaaacttgagattagaaagttttcgattctagttgagacatcgagacgccaa
agaagagtagttttctttctttgtttcgattcgatttgtgggagaagagtctcggggaat
ggaatataatccccacagaccacagaccatagaccgtagaccatagaccgtagaccatag
accgtagaccatagaccgtagaccctgtctggtaataaaaaccgcactaatttggccaag
aaatgcaatacggaaatctcggcaagatctttcggcaagatgccctcagctatccatgaa
tgaaggaccaatgagatccccttcttcggccgtctctcaattaatgagatgccataattg
agcagccggatctggaatctgaaatctggaatctgggattaggagccatgccataggata
acaattagccaaaggatttgacgacggaagcaccatttccatttccatttcaatttccat
cctcattgctggtacttaacttgtgtcttttttagtctcggccgttgtctggagaatgcc
atttggtccttttgccatttggtcctttgccacttccgttttgcaggaagtggctaagaa
ctaatccgaatccgaatgcgaatacctgttctctgtatggtttttgcatattttgccaac
gaaaacaaacaagtgatctatgagctaaactatgaggatagtctttttagcatcgtcctg
cttggcaaaagcaaaagcagtgtcctgaagagcgtcccttttgtgcgttcgaggagcacg
tgtaatccccctttcggttgtacgtttcacttccttgtacttcgtccacttacttcctca
ttagcatcgcaggatatccaaggatctgatgggtttaggcggccatcgactaatatcatt
gttatgagagaggcttccggcatattttctataattctataaagattatagaatctattt
tgagttaaaaatgaagaaacaaaatggctggctggttggctggctggctggttggctggc
tggctggtaaaaagtaatccttagatgtaacccattaggacaaaggaccgcgaaaggagt
taacggtgcttccaagaagccaggacatggccaggacacagcctcacccttttttttttt
ttattcatttgggccataaacgcgaaaacccctttcagtcaattagtcgctgattttctt
tgggccacaatgggcggcgcgggagaacccttttcttttcttatcctttttggttttttt
tttgctggaatattttatgatcgctcctaaaaacctcttaaaaaacggcagcattattat
gacctgcttgctgcgcttgctcacctaccatttcacacgaagtgtcctgcgtccagtgtc
ctctttttcaacgtccattatgcaataaaaatagtatccccgttttttaggcaataccac
ggttatggccatcatatatgtatgtttggcgggagagagtggcggccagtggtttatggc
caacccgttcgtcctgccactacctggctgcctgccctgtccgtaaaaaacgcgcccaag
gacatacggctgaaaggattgcacaaatattgcatctttggaccggcgagagagcgagcg
agctcattaaaaagcaacagccgttgaagtccttctttatgacgttgtttttttacaaag
caggactctcttttttatttatttattttttattattggcaactagttttttcggtgaat
ctggtttttacaacgaattcggcaactctttggcttcgcgactcactttttatggcatct
ggcgaggatcgaggatcgaggatcgaggatctgggcttgtctaggagaaaggatctgcgg
ctcaggtacgagagccgctcaatgacaggacagacgctgcttggtttctgtgggtgcggg
aggatcaggcggaattttagtttaatccaccatttttacggttggattagcgcacggatt
agcggataagttcgcggttttttttactcattactcggatcggtagctctttttatttgc
cagcgaagcatttgccctctcaatggggagtgggctgtaaaaagtgagtgaatgaattgt
ttatggcaaggacatgtcagtcactatcaaaaggatactccaagtgtactcttcccagag
tcactaggccacttccgttggccgtctttcaagaaacagttaggcaaacagttagggcca
aagattaaacaagtcctcaaggatcccacgccacagcggcggaaggactcaagaaggctt
ggcgaaaggatgtgcaggacatgagaacaaacatcacggacacttgtcgcaacgatcctc
tctcccatgatgcttggcggcgtcatgaatcaaatggccgacgaccagtgtccttgccag
ggcatttagggcatcttagctatccaggacatgcaggacttctgggaagaaacattctac
attagcggaatgcgaattacggcagcgaaaaagggctgagaagctgagaagctggcccaa
aaccggcctaaccgactcggcctaatttccataatttgtcacgcacactaattttgtgca
agtcgatgtccgccaaagattcgcctctaagttctctaacagatacatccttgcatgtcc
tgcccagccatgggatttggttttcgggccgcaagatgggctggtcagccgaaaggattt
tagggacaaaagcgcaaacaaacggatttaggattcgcaacccttgagcattgtgcatcc
atcatcaacaaacctagtcccgtctctatctaaacggtctccctctctccctctctctct
ctcgattgcatactaaactaggaaggatctcatcctcccccgctgatatagccagaagta
tgatttggcctaattgatgctctgggaagcttgcttgcaaaatgttctagaactcttggt
attccccaggaggaggagaagtggggggagtttatggaaatattatagacaggacatgta
ttattaaagggggtttaaagagtacatactctaaactataaattcaatagaactatttag
taactaaaagaactattgcttcttaaagaactgtttctgttttccaagactagtcttatg
atcttataatctatagctttagtatccttgctagttaaatcaccttatagatatgatagt
ccttccagttttaactaaaaaaattaaatcctttaatcagtttttaacttgaaattctag
aagcaatatgatttaaacaatatggttagaagactataactatttatgtagcttactagc
ttagtcttctaataatactatagaacccctttatcatttgatttaaattttaaaaactat
atctttttaaacctatgtcctccagtattactctgcctttggtaacccctatatcatact
ctagaaaccctcttttattttaacaaaataataactcatgttatattttttatgaatttt
cccaaccttctttaatgattctctgccatcatccatttcattagggtcgtcgcggaaatc
aggaatcctttccaggccagaccaatcctttcggaagaatcgctctcacaaacaggacga
agatgggaaaaaaaaaagttcgaaaactcttttttatgtttcgtttttgaaattacgcta
aatggcgatggaacaatgcataaagattttcgcgaaaaatgcgaaaactaaagagcaacc
cggaccgcatcgcaccgaaccgaaccgaaccgaaccgcaccctcgtaaaaccctttgagg
gcagggcagaaagatggcggaagcgagaggtcggacggatagagggagacagggctagtg
tcaacccctttgccctcgggctacctgctggtaggctcggctggccgctcgtgtccgcca
ttcttttgaatggagcgtcggcgcgacagagtataaaagcggctggtccgccggagagga
aatcagtttgcgttcgacatcgtcagcgtacagatacagatacagatacaccgcactcag
atacaagattctttggctctgaaacatctcagaaacgtttggatttacgaaaaacacaaa
ataaaaacaaataatatctcaacatgctaatgcacgagaaactgatggccgggcagttct
tcgatctcaagactggtgagttctatcttcgctccgactttcgattcggtttgctaactg
atcctttttctctctgtgcagatcgcaagccaatgatgcaccaccaccaataccagccgc
agcagcagcaccaccaacaccaccaccagttgcagcaacagccgctgcaccaccaccaat
tgccggctcccggccaattgcagccgcagcccgccagtctggccctgcccaaaatggacc
tctacgccgcctacgcctaccagcaacagttgctgcaactgcaacagcaacagcagcagc
agcaacaggctgctccctcggccgaggttttggatctctcccggcgctgtgacagcgtgg
agacgcccaggaagaccccatctccgtaccagaccagcttcagctacggcagtggctctc
cctcggcctcgcccaccagcaacctcttgtacgtccagcagcaacagcaacagcagcagc
agcaacagcagttggcctccctgtacccggcattctactacaacaacatcaagcaggagc
cactgaccgctgccaaggccacgcccactgcctctgccactgccaccgccagcttgctcc
agactttcgctgctgcatcggcagctgctgcggctgctgctgccgcctcctcgaacgcct
cgcctcgtcctgccagcaatgccagcaccatgcagatcgatgtcctcgagaatcctcaat
cgccaccagcccagatcccagcccagagccagacgaccacgcccaccagcagcagcgggg
aatcgagcaagaacacccgccccttcaaggccttcccccgggatccgttggtgattgccg
ccaactttgctgccaccgatgtgctgctcgacaatccgcgagttgaacgatacaccgagt
acaggaagcgagtcctggaacaaatccgcagctccaacggaggacagcgcaccgtgacca
acccaaagatgcgacgcaccaattccaggagcggatctgtcaacgagggcagctcctcca
acaacaacagcgagagcgaggatcgggcagctgccgaggagtccagcgattgcgattccc
aggctggaaactttgagggcaaatcgaatggctccacatccaatggcaacttggccaaca
cctcagccacagccggcaacgcagccaatgccgccaacactgccggctcaggaggccagg
ttaaggacgccgcctactacgagcggaggcgcaagaacaatgctgctgccaagaaatcgc
gcgatcgccgcaggatcaaggaggacgagatcgccatccgggctgcctacctcgagcgcc
agaacattgagctgctgtgccaaatcgatgctctcaaggctcagctggccgcctttaccg
ccaaggtggccaccgcttgaagggactctcatcctgatcctgttccgaagtcctgcttct
cttgttgcgttgaacgcgaagattggtctcaagattcggctgccatttgccaaaacatcc
tacctcttagctattaaggaataccatgataccatatcctttttttttcggtcagcttat
ctgtgaatattttcgggggtctcctaatttttttctctttcgcatgtaagtactttaagt
cctcgtgtttacgttatatttttaaaatgtgctagtttaagtgcatctcgcaaccacacc
agttacacatccatctatctgcatttacttctattaacgtatttatagaaaggccaggat
accatttaatccttatgtataagccaatttttttcatagacctaagaaaacaaaatattg
aaataaataaataatgaaaaataacctttttgtttgacaaaattaaaagtacgaaacggc
gttgccagatcgggccaaaaatgcgccttcgagagctcatatctcggccgtttgtggccc
gatctggcaacgctgtacagttcctgaaatatcagcacaaaaataggcaaattgcctcca
ctgattcatttaatcgaattgttaacttaggacaagaaaaaaataggtctttaaacagga
tataatgatttctgggcttttgaaaaataggtaattgaacgaaatgaagaaaaattgttg
gttaactggtgagaatggggaatatgcacaaatccaaacactttatttaatatctcgtta
aatcgcaggtttttaagtnnnnnnnnnnnnnnnnnnnnnnnnngtcgcgccgacgctcca
ttcaaaagaatggcggacacgagcggccagccgagcctaccagcaggtagcccgagggca
aaggggttgacactagccctgtctccctctatccgtccgacctctcgcttccgccatctt
tctgccctgccctcaaagggttttacgagggtgcggttcggttcggttcggttcggtgcg
atgcggtccgggttgctctttagttttcgcatatatcgcgaaaatctttatgcattgatc
cttcgccacggcgttgtcacatgatagggccggaactgcgcaatggagagttgataattc
ggccgtttttgccccgatctggcaacgctgtacatttttggaatcagcgccccaaaatta
gtcgaaatgcatccaaagatcgccgaaatcggacaatcaatttttcagccaaaatcgaga
aaaaacgtgatgtaacccctttccattttttcgaaaatcgggtcgaaaatgagttgttcg
atttcgaaaaactaattatgcagttcgagggagatcggaacgctgattccaaaaatgccc
agcgttgccagatcggagcagaaatgcgccttcgtgagctcatatctcggccgtttgtgg
cccgatctggcaacgctgtacattttcggaatcagcgccccaaaattagtcgaaatgcat
ccaaagatcgccgaaatcggacaatcaatttttcagccaaaatcgagaaaaaacgtgatg
taacccctttccattttttcgaaaatcgggtcgaaaatgagttgttcgatttcgaaaaac
taatgatgcagttcgagggagatcggaacgctgattccaaaaatgcccagcgttgccaga
tcggagcagaaatgcgccttcgtgagctcatatctcggccgtttgtggcccgatctggca
acgctgtacattttcggaatcagcgccccaaaattagtcgaaatgcatccaaagatcgcc
gaaatcggacaatcaatttttcagccaaaatcgagaaaaaacgtgatgtaacccctttcc
attttttcgaaaatcgggtcgaaaatgagttgttcgatttcgaaaaactaatgatgcagt
tcgatggacattggaacgttgattccaaaaatgcccagcgttgccagatcggaccagaaa
tgcgccttcaagagcatgtgacccataaggctatacctccttgtataagaaaaaaaaaca
aaaaacattgttcctttatttaaaaaatttggtttcttaagactaagaatagtattagct
tatatacacatatggattaaattgtttcctgatatttctagaaatattttatcgaaattg
cgggatggactgaaacaaacccatttaaaaactaaaagataaacacgaggcgctcgttct
ggacctcgtcctggcgtcctggcctcctgaaccgactgtgttaatgacattggctgggtt
gctggcttcggatgtgaagtcctcgaaggccagggtattccaatctgccgctgccgctgt
ccgatcctgcctattgctgttgttcagcatgttcaacatggacagcagactaaacagccc
tggtaatgtaagattacaggattagtgtgatgaaattaaaattacaaaaattctttggat
aacaaatctcgtagtgattaagaaactccccaaaccccagttttaagcctctattttggc
caagcgacaacttgaaaagatcataacttggttatgataacataataacataaatatttc
gccgatcgataaatgttatatctttttgatcaggattttttgagtactatcattcccaat
taaaatctggtcatctgaaatttgacccaattttcgaaaattttaaaaggggtaccatca
tgaaaatttacgcaaatcgggtcagattttagttggtcaggttttaatagggaatagtag
tactcaaagagctatgaatgggaatgtaatttgttttctgattggccaagaattggcaaa
gttatgcagtttaaattctgacaaaatcgacaaatgtagggcttaccttgcatactgtta
gggattttcaattattcaaagctcttcgtccttgatcctgcagctcatatccttgtttct
cttttggtttgtccttggagtcagtttaaatgttagttgagctcctctgttggctttatg
gactgtatttgatgtggtattggccaatttttcattggatgtagcggaatttggtcccaa
tcttcgtaagaaatcctcaaagtcctcaaaaaaataactaaatttgtataaaacaccact
ttggttgcgtttttttgaaatttacataccaatctgttcccacccttattttacatacat
tttacatgtattttacttggtaccgctttctaccaacagagagcgctgtatggcgccctc
taacggaagggcctttaagtttgaatttgaatttatctgtaaagaataattaaatattaa
tatcaaaatacaagttaaatttaataaatattagctgaataatacttaagaaaatgtcag
acttttaaaatagttacaaagtttaaattagtttttgcatctaaatatttattacgagtt
aaaaaaagaaaacattttatgcctttcaaattaattaatataaaaaactcacgagtctaa
aaattagttccaacatgtcttaaaaacccgcaaccctttcgaaggattcataaaataata
acttaagaaataaatcgatttggggatggcttctcttgcaatttcctgcaaaggctgttg
cgggcaaaaagtatcccttggcatggccaatcgattgatggaagacatatcctttatccc
ccctccccccctacatgagcgggatacccgctcgatcgattatggcaggccgagtccatt
aataataaaaattatggggcgtttacaagaggttgtcatgacagtcgtctgacatttatg
caactttatgaggaggacgcatcaggacacatcaggattccaccccgctggcgaaaaaaa
caaaaaaaaaattggaaatattgaaaagaaaccgaatgacaagtctatcaatttttcaca
cactcctcaagacattggacgagcgaaagggtaagggggaggccgagtactggcattttc
cgaccgattagaggaaaggacagagcaccaggacccctccaaaaggactctcaagggtta
ggatggtcggtcggtcgagcccatcaaaatcaaaaatcgaaaaatccgagggcatgcaaa
atgttgtcagctcattgcacaattatatttcgcagcgttttgttcgctgcatatcgaatg
cagtaatttttggcaatttgcgaaatttaaacgtcatgaatggcaaatgtcttaaattac
aacccttttgtcctttggactgctcttttttttatagtctcattccaactccgttgattg
tttcgaacttttgcatctgtcatttctgatttctagaagaaagttttgacattggaagaa
ctctcctttttgtccaaaaagtatctgtttcaagttcggaccgaaaaaaagttgtctttt
gattctgggtcccgtcactcccgttgacagctcaatcgggacattgtcctgtgccaggac
atgtcctagatcctcccaaaaacaaaccccctgaaggagagacgagaaactgtcgcgtca
tgcttggccagccgcaacaacatccttgagttttgagatttacatgacaagtcaagagac
tggtagaaatgggataatactagtttccttcttcctttcttgccatattttttaaggaag
aatctgcctgtttggctggaggatcctccgctcctcggacagatgtcaatcaaatgaaat
taacacatcatcgtcattgaagtaggttgttgtctttccattttcattttgattttctat
ttcatttccattgccattccggtgttcttgggaattccattagccggaggggggctccca
gctcagttccgacgatctgccagattccgtcaccccagttcccgggcccggactcgggcc
cggctaagtcgcattaggcgctaatgttttgcttttcgatttttgcgattttcgcatttc
gcgattattgcggttgattgcattttacatttttttttttttttgttcttctattagaga
actggcaactgcccgaggccgaggctgaggctgaggctgagagacctaggccgctaatgg
gattacataatatcattaatcagccgagtgaaatcgaaatcggaatcggaacaccgtggc
atatgacatgtgccaccttcggagagggtggccggccgcggccgtcctgccatccctccg
ctcccaggacacacgcttactacaccctctctttcctcggcagtatagtatctgtaatta
tgtaattaccgatatggaataccgataccaatagatcctacttacaggccataccatcca
taccatccactgaccatcgcctatcacactaattgcattaaattgtccaacacggatccc
gatcggaccaaaatgccagatgacgctccagtcctgcagtgtcctttcggcttgatagcg
tatcatcctagcagtcctctttgtttttattgatatttgtttaatgtcgagcgtgcaagt
actctgataggcctaaaacgaatgcattttaattggccatgcgagagttttgttctgccg
ctctatggacagtaatttcttaatttcgagggggtgcttgtagctcccactacatgtttt
ggacttaatttgaagcgttgcgatgcctgcttttatttgtccatttatttgatgtccttt
taagtggctgccatccgttttagatataacatgatatagatactcctcagatagtcggat
ctctcatgttctaggcccattcaaactttattaaattcaaattatgcaatcagccgaatc
gggagaaagtcagagggcatcctggcagcataattagcctgctgtcgttcatcgatatgg
aaatatcctggcaccttgattgacaactgatcttcttccgatcgacatgccaccctccct
gatctcactctctacaaatccattgtccttcagtcatattctgatgttccgacatcccag
caaaaaaatccaaattcataaaaaatggaaacatttcccacgtaacccaagacgaaagta
gaaaaaaaaaaacctcgcaccctcaggctctgggcaaggagctaaaaaaaaaaaaaagaa
agtaatgttgttgcaaccatagctaacaagcccgtaattactcgacacacggattgttgc
ccatgtaacaccttaatggacttaacgtcaggatcctactggcagctaccccctcggatg
ccacggagagaaatttgcataaaaaattcccgaaatcctgaagcaaaaaaaaaaaaaatg
gaaatcaaaaatgaaaaatgaaaatccatgaccgtagctaaaaaaacacataaacagaat
ccttcgaatgatgatattttgacatgacatcgtggaaatatttatttgtcatcgccttga
caaaaggattaggcgcaatcatattttacggacatgagaatccgtgttgccccgtcccgg
aattagcataggtagaccgtccaataataccttctatagggcgacttggaaggaaatatt
ttgacacccagtcgtcccagtcgatgcgtcccggaacaggacaaatcacaaaacagacag
ttcaattatgattgcacaaaagggttaggggttgggacccggggagaaaggagtttaaag
gatttgtcgcaagatgcgcttgaccagcttacataacccgagccaacacctcgggaacat
aaaaaaaaacacaaaacaaatcccaactaagtcgcttatggaggatcataaatagttatt
actggatctatttttctggatcagacatctggctcgaaggctggaaatatagtcagtacg
atgtccttatctggtgtcccagatcgccagaagtgtcccttctaaatgccagcaattaac
ttaaagactacctcaagactatgaagaccttccagaccatcaagacagagtcactgaagc
gcagagttaaagtcagcctctaagtagttgcacttccgacaattaccgggtaaggacatg
cctggacatccttcctggggttgcttcttcgtgtgggtgagttcttactcgtgttatcga
aatgattgcggtttgggcttccattcgttctcagggtcatagctggctaattcgtaattg
ttattttcccctcattaccttaatttctttaagaaactttttcactccagagtaccagac
tctaaattctaaaagggaaaagtttgagaaactcttactgttgcgcaatacttcacagaa
tatttgaaatatttcttaaataaagtgaagatagaggagcatcctgcggctgaaggtaaa
aggataataggcgcaacgtccgagcggcttaggacccaaaaacccaaaacaaattggcag
ccaatcggttgacttgctgcagctgcaggactaagatctaaggaatctgcaatctgcaat
ctacaatctgcaaccaccaaagccaaagacagttgctctaatttagtgaccaggataggt
tttttttttttgggtaaattttgcacaaggatcgggcaaggatcgggcaggaaaattggc
tcatcttgcgacaggacatgaggagcggctaggagcggtgagtggtcagagaagaggatc
cttttgttgtatttgaattccggctgccggactacggacttcggggttcggcactttcac
gctctttagctccttagtcctgtgagtccttctcacagcgtgtggaacgtgacattggta
tatgcgaaggataaggtggaggagtgggggttctccttcatttttttcccccccccccga
gccgagccgacaggatctaaacaaagccaaaaggccaataaatctgctcaacgatcggcc
acgcatcggcagggcatcaagcgactgacaggacctccattgttcggctcgagagctcgt
gagccaaggacaaaggacaccgcttcgtaaagtagaactagagcaggacactaatgcaaa
tattgttcaagcataggaaggacattcgggcacccgcaggatcgtaaaaccagaggcgcc
aagttgcggtgaacagtcaaagggctaagcgccgccaaaggacctgtctctgcaggagag
aagagccgccttagcttacattttaattgtttttttttaaaggatataatatgtaaatgt
tttaaaaagatcaatatcctttaaggaaggacttcctattcataaacaaaccaaatccca
aggacctaaacatccaagctgaccattaacgatgaccaacaatcaccacatcctcccatt
tttaacaacttcatcttcagattcggacaggacactcgtcctttttccgactgccaattt
tttaagtgggccattgagagccgagacagcctccccatttcgcaggacacacccagcaat
tagagttacgggatgggcccgatcctactttcttttttttctttttaatttctttttcgg
gatctccggatcctgactgtcctggctgttttttttgtgtcgtccttggtcgagtgtgca
gaactgtcgcacataaattttaattaactttgtttttaattgtcgcaaatttatgttcga
agggcgggcaatggcgaaaggagttcgctgagatgccaggaaggatgcaacactctggtg
tctggtcttcggtgggtcagaaaacgacaaacgaacaaaccgaaaagggatcgaaggatc
tgtaggatcttttttttttttttttggtccctgcaatttctgctctaaattatttgcaat
aatttcagcccctgcccctgtccttattgcgaaatcttcaataaattgttgtgttccctt
ctccctctctcccagcccacttccccctttttgcatcctttcgccttcggagtcttcgtc
ctttcggctttgttgtaatttactcctgcttgttggatgcttcagacatctcccgtcgcg
tatctgtatcttcagtatctttgtatctttctgtccgtgtatctctgtatctgtatcggt
agtatccgtgcgctcttcattatggcatccattgtcttcgctgtctggctgagacaacgt
cggggcatctcctggcacggcatcctttttggccgtgcctcgtgtgttccagtttgctct
ccttccttcagttttcagtttttttttttttttcagggtcacctttggttacctccctac
ctccctgacagttcgtccttccttccgtcctcaaaacacactccccatcctagctagcaa
tttttgccaggaattcgtttttcgaaattgtctcgtatttgacagttgacagttggtcga
cttttgagttggaaagttatgagcataaacatcatgatatttgggcccctgagtcctgat
tcctgattcctgactcctcaggcctcaggccttggtccttagaccggaggcccgttattg
ccatttatccttttatttcataaagtgcattgtgcaattctgccaactcatggttcgttt
ttttccagtttctagtttcaaaaaaaagcacaccatagaaccttaaaaaatgtatgaaat
caattaatcattttgcggagatgcagcatcatttatgatttaatggtttcatttgtgggt
ttcgccaaataatcataaagagaacctccccgccaactcatacatattaaaaaaatcaaa
tccctccactgaagagttaatgaagtcgctttaccgatttcctttgccaaaaaaatccac
tttcccaatcactggccgctttccccttttcgcaaacactttccccgctactctctatcc
gctttttttttttacgattttatgcaaaacgcaaacaaagccgcgcgacaagcatttgat
acagtttttggatttttgcatcccggcagagcaaatcaaatatcgataaattccgcaaac
aatgccaacacgggcgcattaatcacaggcaacaacaataaaccagcagcagaggcagca
tcagccctatctacatatcctgcaaggacattaagccacaaggtcctcgaaaaataccca
taagcgtttcggcaaaggatcactcgaaagggttcaatcggagagaatcaagtggctata
caaattctttatagtgtcacaggcactcggcaaacaattttcaagtgatttctttttctt
tttttttttgaataaaaaatgtataaaaaaaataaaataaaagagagaagagtctttaat
tattactactttactttaataaataatataaagaatatgcgacaacttgcaagctatgag
aatataagtctcaagtctctcataagaaatgatggatattttaaggaaaaaccttaaaaa
caattcttaattttgtaataaaacaatctataatattttagtgaaatttttaaagttaca
aattaaaggtttcaagaggtattttattctaaaaaccttatatttctacctggaggctat
agaacctctctgaaaagtcttccacaaagaacattaagaaagtttgtagaaaaaatgtga
aatatcaaaataataataatatcttagggttaagaaaccttgtcttatttttaaaataaa
gaagccaacacccctttaaaaaaagcagccaacttctggccataatgccgccaaaaagcc
attccctctgagagctttttgcaagtttatacgccaaagtggcgagaatcgaggcacagg
ccattgagcaatgcaattccccctttctccagtccggtccggtccggccaggtcctgatc
ctgctcctgctcctgattctccggctgagaaaagagagtgaaagtcaagtggtccttggc
gacgccagtgagcgagtgagttggcaataaaaaaagaggaaaaaaacacacacaggacct
tatagccaggggattgtggtaaaaaaaaaaatgcatgcgaagggcaatttgcatagccga
tcggggatcggggatcggggatcggggcagtccttgatccttgaggccgtgtcgtcgagt
ccttggtctcgtttcgggctcgttaattaagcgtaaaatcgtcgcacacgaaatgttgaa
aactacaaattgcatttgagtggttttcgtgtgtattttttattatactttccaattgtt
gtcctttatcaggacaaaaccgcactaaatggtgggattatggtaatttctgtaatggta
aggatatgatgcgctgtcgaagacaaatcgaggcacgccctgtttagatggctgctcgtt
aaatcaaattaatcaacaaactaccaaatatcccctctttcccggcaatcctttttcttt
tctttacttttctttttttttgctctggaaactctctcaaaaacgcatttaatccttttg
tgcggctatgtaaacagcgataactcaacgacacaaaaaggatctcccgaatagggtccc
gaaatcgaaagtaaaatatggcaaaaaaaacgaatcacatttcgcaaaaaaaaaaaaagg
ggaaaaaaagagttgaaaagttgagaaattttcgccattctcgatcgcatttcggtggat
ggaacgaggcaataaattaactaaccctttgcacccattgtcctgccagccaggacaaag
gcgatcgggagatagtcaaaggaaaaacccagaaaaccaaacaactttcaccgcaatcta
agaaaggataacgtgcgaaatataggatccacgttagcgatccttcgccaagatcgcaaa
tgaagagattaaaaagggaaaggatgtatggcggcacaaaggatatatctccgaaataag
atcatccactagataactagatcagccacattggtcacggacactttgagtgatcggtag
cccggttgtggcatcagagtgatgggatcgatcacttgaacatcacttagtatcctcaga
tccttcggatccactcacttgaggatcactcaagtgaaccaaaaaaccgaaaaagaaaat
aaatatccttcggcagctggtcaagagtcatcaggacacatgtgggcagttatcaaggat
cgaagatcaataaatagatcaagttattggttccatatttcacatttcataatttttgaa
ggagacagtacttcaggaactagagctaggaaggatagaagtactgggtatcatatagta
gaccaggaaccattactctttcagctctactttggtaatagaatttttttaaatgacact
tcctatcaactgctcaactgccaagtgataatgtgatataatgatcctatctctttgggg
gacaaactttttggccaactgacgcttagaggcttgcaggacaaaagtccgctttcccag
cgtttgtaacgttcttctaatgactccttccggatgtggcaaacattttcaattaacaga
aatgaatataaccctcactccttcttagtataaagtgcatttgtggccgctaaagagccg
gcaattaatactgatacgacaagtggctaaaatgccaggcatgccaggccaggccaggtc
aggccaggaagttgctcaatctacgccacaaccaggctaattaacttcctttttttttgg
ccttttttggccagcaagtggccagtagagcctgttgcttttgctgttttctcttcggct
gttggccattcaaatgaggggggagagtcaaaaaggaagcggtctgcgatcatttccttg
aggacgagggactagagactagggactagggactagggactagggagtagggactacaga
gtcgtgaggggaatgaaagcaaatttaataacccgccgatgtctatctagatgtcatttt
tttgtggtgtgttggtgtttctttttaggaaaaatataatatgaccaggaggggttcaac
ctgtgggaaaggatgaggaggtgtagcttaccaagtcacaggaaactgggaagtaatctt
tatagattctaatgtaggttttctataaaaaattaaaaaatatatagggcaaattttacc
ctatcttgtggaagaaaaaagactttctttctagaatatcataatcttaatagcttaaag
taatccttaatattttttataaatttttaaagccaaatcttaagcttagaaagcaccttc
cttgggaagccacaacactctagctttgaaggattttcgctaagaatcagaagactctcc
ctcactctctctccctctctagaaagagaactattcctgcatgtccttctacccggggtg
cgcttgcgcaacaacccctaacactctccgtaccggcgtagtggcgtaccgctctcggcg
agcggtataaaacgctgcccgctccccgtaccgcttcagtttgtcagcgagagccgttcc
gaacggacaccgagcagagtcctgcagaatcctttttttttgttcaacccaaccaacgac
acagacaccagaaaccaacatgctgaagtggacagcctcggcccagagactgaacgagat
gccggcggagagcggggatgcggcatgccccagccagcggcggcaacagcgccggcagcg
gcgacagcgccgtgccaccatcgccaacaaggagaacgtgccggactacatcgcctccac
gcccatgccggtgtcgcggctgcgcaacagtcccctggtcctggcgccccttagcgacat
ccgcaacatcacgcccgagtccttggccgtcaggagccggtcgccggccgtccagcgggt
gcagagtgtgcggtatgccaccaccttgccccggttcgcggaggactactcccccaacgg
agtccttctgcccaccggccagcacctggccctgcggggtctggcgcccttggatccttt
cctgggccagccccggtacattaacgcagcaggatcgggagcggcagcgggagtcaatgc
cactctgaagaagcgcaagctggacgccgactttgtggccaccatggatgagccgccagc
tccggcgccgaagaccatcaccccgcctcgtcctgtcacaccacagcctgccaccacgtc
ctcgcaaatgggcgaccagaccctggatcggctcatcgacgccatcctggactcggcctg
caagtccaaggactccagcgccaagaagaagccccgccgcagcaccttcaatctgcggcg
caggactctggtgaagcagcagctagacgccgagtgcgcccgcgtggaggtcctgtcgcc
ctcgtacgcccctggcgacgatcctgccagcgatctgagcttcggcctggtgcccatccc
aaccggcttcgccactcccgagcccggcactccagtggccaagatcacccacaacatcct
ggtccaactgcccactcccttgatggccaagccggcaccggcctgtccttcggacaacac
cttctgcctggagacgcccgtcaggaagctgaagagggggcgggccgaggagcacttcgc
cgccaaggacaccctggccaaggagtcgcccctgaaacgctacaaggtcgacgagcgcaa
ctacttcgaagtgggcctggccttgccctcttcaatctacgtttaaagactaccagataa
agaatcctggagaaaaaggacatcctttgagaggaggaagagaagagccgctgacaaacg
gggggaaaacgcttaactatgacgcttaactagttcctaagtcccagccactagatgtac
atagagaccctagccctaagactatttttatttgtatttttttttggacgctgctgttat
gtagtttttgtatccacaacttttttttccattatttaattttaaacaaatatttattat
cagtttaagagtataacatattttttttaacaaaaaataaattgaaaaacaaaacaaata
ttaagtatttttgaaaaggttctttttgggatgtaatatataatatgtttcagaatgttt
taaaaacttaaaggttcaaaaaagggtttagttatagaagcttatggcttactttgaatt
cattctctttctatttagagctagtagagtgtttcttataaagatatatagtttctatag
agtttaatgaacaatacttagaaaacgatggttattttacagactgagagtcttagaaga
agagtcttttatacttattgagagtaaaactagagctattgatatttcctttccataagc
ttactttgaaatgttatttagtcaaaaattccagtaccgggtatcatatactacagttta
tgtaactttattataaccctagcttctttttcagttttgtagaaatcaaaaaccatattt
tatactatatcttgactaacgccttcaaaaatagctctacaaatcaaaataaaactccaa
cccgaaagcccaaaggacatatttgaaaaaaataactttcaaaccaacaaaaaaaaagaa
aacccaatactaaaccgaactaattcttagtagaacctcccacgaaaaagaaatattatg
aaatatgtaccacctgcagtgtcccgtgtcatgcaatttacagagtgtccagctcgtgcc
attatcctgtcgacctgttgtagtcaaggatatttatacagttgcttgaccaaccgattt
gctttgcttttccaggcgaccaaaacaaacacagacacacaggttgaatggctgacaggt
agacacacgcccacaggacctcggccaggatcagaaagaaagaatgagccggaaaaggag
tcagagtcacggcaacagctggccatcctagctggcagcctctcaggccagacaggacct
ttcagccaggctattagtgctgctgttcggtttctgctagaaaaacggctagtttgcagg
ataataacattttatgtttagatgcagaagctcttagcagctctccattcatattcctta
gcaaagcgaagcaaagccctaaaaccatccctcatttgcattttaaactcgtatcataac
tgcaaagcctcatcctcggcgtaatccaaccaatgcgttttgcacccttttgaaaattgt
ttaataatgcgaaataaatgagcttttaggtggcaataactgcaagcagacactgcgaga
aaaattaggagtatgaatataaaattagttgggaaaccagtacttgtactcatagatctt
tagtaatggctattgtatagttgtatgggtttatctacccttcttctagtttaaataaaa
cttattacttttatatttaagatcctaaaagtaccgggtatcatacattactcggacaat
cctatcgcttccttctagcttgtctttttagaccaggggtgcccaagcactgcttatgac
agagcaaattccaatacctatgcacaaaagcacaaatacatatgagcgatagtttttttt
ttttttctatcgtatcactgaaaaaaatttttgtaacattttcaacagaaaaaaaaaaaa
aaattatttcggataattgagaattaattttaggattataattattttcaatatgctcaa
ttatttttcgaattttttttactgcgcttccatatcggcttgtgacgcagatactttagc
atagcatttaataaaatgcctttccaaattaatttttttgtttccgcttattattatatt
acatataatacattgctgctcgcaaagaaaattttcggcaaagaaaaaatgcatcgttcc
acagtcaaccattctgtccaaaaccacaacaagaagtgattttttgcagtgaaaagtttt
cggcaatccaacaacaaaatgccagaaaagtgttgaaactgtttaagtgttattaaacta
cgaaaaattgatattgtaatttgccttgcctatactgggagcagcacacgtatatgattt
tgctctacccatatgacagagcaatccaacaacaaaggaggaacgagagcaatgggactg
ggcatccctgttttagacccatttctgtcaaaaaatatctctttatattccaataaaaac
gtccttagtaccggctatcatatatctctccaacttctagctagttttattctcatcact
gatcaggaccaggaggaccaggactaggaccaggacacttgttaacactttgacgccctc
gcacacggcttttggcactgtaactcgatttgagtgcggtaaaaggcacaaaaggacctt
cgatgcggtgcgttgcggaaggaacccgcttaatccggttatccttcgttcgtagatcct
tcggatccagccaacctgtcatcgggtcgcacattcctgtgggcttgtccctaatttgta
gcccatttagactgcgatgttatagataattgaattatttttattattgttcatattcaa
aagggtctgttgtgggtttcccgataacttgtgtcccctgctggttgcacttgctgggat
cgggatcgggatcgggatctagacccccactattctgtattctctattctctatccggga
tccccatccgctccgcttcactgccagctgtgctcacccgcatcgttagaccaatttcct
aatgtcgccagttttcgggtcgcacccctttttcttctaacccttttgtgggctcttggc
ccgtttccgtcttggctttgaggctcttccctttcttttcttcataagtaacttccttga
gttgcgtgtcacttggttaatcgataaaaatttaattaattgcttgtaaaagtgataaaa
tataacaacaaatgcttgatgaatggaggaagaatggtaggcgggcgggcacttctgttt
cttgaagagggtgtggagaatggtcacagatggttggttaaaaaaaaatgaataaaaaat
gggttaggttttagggaaaatatttaaaactgtgagctttttaataaaaagtttatatag
atcatgaaatacatgtctttattcttaagaagccaaactcttgtgagtttcagttcaaag
actcttagtcctcagagctttctttctagacttaagccttaaaataaaaaactatcagaa
atattcaattaatgttaaatcctttttaaaaacaagtccttcctccatactcattaacct
tcatttataaatttcgaattgcaatttccaagtacgagtttgtttgttaaaataaaaccc
gattcgtagtcctctggcatgtccttctgccaaatgccgatccttattttgcactccttc
attatgcagttagttaatcaacagctggccgcaaaaaaaaggaagtgctgcggctgaaaa
ggattcgaaattcaggatccagaagtctctggctcgggggcaggaccagatttttctgcc
agatgcattcgcgattttttttttttgcttgtgtccttgttcgttctcggggctcggtcc
tcagtcctcggtccttggtccttagtcctcgtcagtgtggttccttgtgatggaattcgc
attcgttttcccttttttcatttattttggatttgcggattgttgattgacaaacaagaa
gctgccaccgccgccgccgcaggctaaatggtttgagtttgagtttgaggcccaaggacc
ttaacccgcccctgcccaaaaatatggaaaatgaaaggagtcagaatcgagagcagtttc
cctatttaagggaatttgaaattcgcactgccctcggggcaagaaactttcttccctggc
aaaggcaagctgcaaaatctccccacatcccaaaaaatcataaaaaatagtagttgggaa
tcaaaaaaaaaaaagctggtaagccggcttaggagctcctggcaggacacactggcgtct
cccagtcgcggggagatggcccgatgctgtcagtgagtgtgttccaataattgccaaata
ttatgcaaacaaaggacatccaattttttaggaaatccccgctcaccgctcgccgcgtgt
ggcatcgtaatcgtaggctggcattaatatttaaatccccccttcctcgctatcctaggc
aagggtggctgcaagtcctgccacactgccactgccactgcctcactgccactgctgctg
ttgcataattataattcattttccaaaaggaagccccgaagtgctgctgcaatctgttaa
tgataaacaaattttccactgcaatctgtacagcggcgtcgaaaatgacaaaaaagaaaa
aaataaaaaattaaaataacacaagcgcgaaagggttgcaacattttgttgcaacgccgc
atgcgtgttgccattgcccctggcactatgcaaaaaaaaaaaaaaaaacagagacctaaa
tatatagagacgggagtgaaatgaatttttgcaagtctgttaattagcttagcgatcgga
atcgcatctgatcgggtgaagtgatcgggtgaagtggccgttcctcagtctcgcctcccg
gttcgccaaagtgtgaaagtcaagagtgtcggcacttggagaaaatagggggttttactt
gtaggtttttatatttttttctagggtttaaaagtctttaaatatgatgagaaatgttta
aaaattaatatacattattattttaagagtttttgaagattcatggaatacattttatgt
ttaagattgatttttaggttttcttataaaggaacttaggaaaacgacctataactaaga
ttctacaaagcttaaaaagcttaaaaaaggatatagtattataggtattatgtgtagcta
ttatagaggtttaattactgaatctggagtaagaaactagagatactctatgacttcctt
gagaacaagagttggaagactcttttgaaaaagatcttaaaaagtattttagaaaagccc
ttcaaaaatctatatattttttatagaaattattatttaaaatctctaaaaacatgccaa
aatagaagactaagatttgtaatttaaaagcaaaaacttaaatgccattttttctcagtg
tcctggatgagtgggcagaatgcgttgaatgagccatcggcggatgacgcggcagttccg
ccggagtgacagttggcctggacgggcattcgccatatgccatacatgccacgtgcctca
tgcctcctgcctcctgccttatgcctcctgcctcattgtgcatacatggccgtattgccg
caggtcagaggcacaaaagtcatgcaaattttcgcagtct
