# Supplementary material for: SMCis: An Effective Algorithm for Discovery of Cis-Regulatory Modules
Source: PLoS One. 2016 Sep 16;11(9):e0162968. doi: 10.1371/journal.pone.0162968 (PMC5026350; doi:10.1371/journal.pone.0162968)
Supplement: S1 Datasets — (ZIP) [file pone.0162968.s001.zip › dataset/Drosophila/gt/dere_gg12614.fa]

>scaffold_4644:2249469,2289468 (reverse complemented)
gactcaaaatgaggaaatagacgggtactatgtctactataggccagcggactcagcagc
ggaatatttgaaggccacggtggatggcggaaacagcaggagcttcaaaatagacctcct
tcgtccaggaacgcgctatgagttcaaattgcaatcgtttaactccaacgcagcctctga
atttagtgctattcgtcaagcaagtaccggaagtgagttcatcctaggtatgctatgatg
gccataaaaaatctgttttaacttgtgtgtctatttttagaagcccatgagcaacctgct
tcatcttcgtccacaccagggccagccaataagacagtggatcagcatcagaactccgta
tatccagtgattgcaggagctgccggcggaggcatactactcctcattgcgtcgttggta
gtctgtctttgcctaaaaaggcgggaaaactctcaaccggagggtaagttgagctaaaaa
gagcgggatctgcaacttctgatatcaacgtacttatctaattaattctctgcacccaca
gatgagaacaaaccgcaattggagcacatccaagcggactttgttacctccgccgtcctg
ggagttggtggtcaccacaagagtggcgatgtgaggcgcctcaacggagtgattccgagg
atgaacattacgcccaatccgttggcccaggaaacggcgtccgataaggtaaaccacgta
cttctgggtctaaactcgagcccaattttcacacagcttcatccaaaacttttcgctggt
tggttggtcaaaattcaaattcaaattcaaattgtaaacaccccttcaaacgtggtatct
ctgtctcgcttgccctctctctcgctgtctctgtctctttcgcttggttactctgccaaa
atctcgtcgagattcgcccgccaattgagcgtccaatgttccagaaccgcaacgtgatgg
agctgcgtttcctgccgccgctggcgaacggaaatggaaatggcaactgcattgccaggg
atctagccctggagcgtccgaatgcggaagagcagcaggatgaggatggaaacgaaggcg
atagggggcttccggtggttgcctcgtcctcgtgcgaaacgttggaggcctgcgacgctg
caattaaactgaatctccaccagaaacctgaccaggagcagcaggatgctcaaaatgctg
tgctggaggcgcccagcaagccgctaccgccgctgccaaagaaaccagcaaacggcgctg
gccaagtaagcctgcaattgagatcgaaaacaatagcacacgggtatagcaatactaata
ccaataccagcaccaatactgtatgccagttaaagtcatcaccttgctgttagtttgtgc
atataccgcccatgtgctattgcttttcctcctccgcaaccaggagtagccaacccccag
ccgatattgttttgtcaacattgtcattcattcactcatgaagaaacgattgcctcagtt
ccctatcctgctaattgttgtttcataatgctccacagaacaacactggcctgcatcaga
atggccttcaccatgcacagccgtaccatccgcctggcactcccaccttaatgcacaagc
gactggactaccaccagcaaccgccgccggtgccgccacactcggcctactaccagcagg
cacccactcaccaaccctcgccgatgatggagcgcagcgtcaggggtcaccagcagccag
gaggctaccatctcgaagagggcacacccacgccaaccaggatcccatcactgcggcgac
agcgccgcacctcgggcaaccagcaggtgcacaatagccacagcaatctcaatattagcc
tgagtcaccaccacaacaacaataacaacctgccgccgcaccaccagcatctgcatcacc
atcccggccatccgggtggcctggtgggcatacccattgtgcccggcagtcccagagtcc
agagatcgccgatgccgagcagggcgatgatcaaaaggacgcgactgggcagccacacgg
acaacatctcatcgggcagtctgaacagtattgaggtgtgatggctcgcagaggagcagc
agaacgaccgggcggagcagcacaacgaggagaaatatacctaagccgcaagcgaaagta
gttccccaaaaaagcagacagtttcatgtagacttaaggatccgaaactagatgtgtatt
attgaggtaaacgtagaacaggccggcagagcagtttgaaaccctcgaatattagcttta
aggcaccaggcacccggtactgtttagttttccaaaaaccaatcaatttggccaatcatt
aagcttaaaactaggatatttgccattaaatgaggtttctacagttcaatatactcaata
taactttgcaaacgagaaaaaatctagtgaagttgttcttttgagctcatttaaatgtat
ttcgtttaagaagaacgtttaaattggtctgaattcataattaaacaaaaaataaacacc
taagcagctaagtcgttaaacgctaatgctgcttgattttgttttaggtagagattgatt
cttaaaaatttacaaactgtagtataagtaattggtaatgtaacacttttctcgttgctg
ccggccagatagtcagtagaattactaatgttaagttttttttttactatttcggtttgc
gcatcccactgggggccaaatttcaactcgactaagccctgtagcatagcgttatttatt
tattgcattgtaagcgccagcaactcgaattgattagttcaattaggaactaatttacgt
ttaaggcaaaccaactatctagcataagggcaatacatttcaagatgtgactaatacaca
aaacccaaatgaaaagcatcctaaactagatttaagttcgtaggcggcagttttaaacgg
atatgcgagtcttgaaataaaaaagtgaatcttcaatttaaacatgtcaacgtttttgtc
ttttcataattggaatcttaaatgctgctattaaaaataatgtgattttgctaattatac
ccgttactcgtagaatactattgtatactagattatgtatactagattacgagtatgtaa
caggcagaaggaatcgtttccgaccatatattcttgatcaggataaatagccgactcaat
gtttggatattttctcattttcttattagtcttgtaaatttctatcgatgtgcaaaaaat
agttttgtcactccataactcaacttattttaagcggattttaagtggcatacctctaaa
tgtttctggcacaattctctaaaaatctgcatttaaatttataaattctatagcattcta
tcttgctttgattgctgttttaaaattgatagtctggcagccttgtcattagcgagtgca
cccaccatatctagcgagggctaccttacttgactatcgaacccggtgccacctctaaga
cagccaacagctgattgtcacattagaattgaattggaattagattatgaattattttat
cgcttttataacacaaaagatcgactaactagcttccgaacaagcacccccaactcgagg
cacatctggcaacacaaagaggctgagtggaactccgaaacatgaattttctgcggcaat
cctttggcattacgaaacagttggcttcccaaggtaagttcaaccaaacttttaaagtta
aaaacgagagttttaggtttcaactgattttgtgggcatgagctgctcctacgcaggcac
tgccgctcaggagtgcgtgacttggcgcattttgcaacccttccgctggaaagcgaacat
caaataaaccgggagcgcattagtgtttgttttcccctagactttcatgcatttccctag
ttttcccaactctttttgatgagcgcgtggcgggctcacttttcgcctgcgaatattttc
attgccagtttctcatgcacatgcttatgcacattccgcagctcccccgctttagatagc
aaaaataattgaaaacctgtcagcccgaaaaaagaaggaaaagcgcggaaacaatggcaa
tgttcaaccgcaaaaaaaggtcgcagtttggaggacaaaaggtgccggatttgtttgtcc
ggcaatcctgcatatggaaattattacctgccgcttgtgcgcgtgtgtgtgtgtggcatt
ttggcatatttataattgaaaacgctggctcaactgctgcgtcgctttgtttctggccaa
aaggcttgacaggattcggagcgaatgctcccatgcttgcgcgtcatttggctgcaatta
ttgtcgcccagccgccaactccattccacaatgttcgatttccacagagattagccagcc
gcatgacaaaggagccagccagcacagaaccagcgggcattgtcaatcactgaccaactg
tccgtggaagtgaccctttgtccgcattctgaagccgggtacagtcgtgctttattgatt
gcaatcggtttctttcgctcccatcattgcatcctcacccctgtgttcatatcttagaat
ggccattctcactttcccattatcaaggggcttcaactaggaacccactagtttgactgt
ggcgtagtgaaaagtagtttaaagtgaaaccccttcggagatgcccccaaaagttcattt
tgttgcacatatctaactctgccctttcttttgccagccatccagagcagctatgagacc
gccatccgcggaatggcatcgctgcagcagatgcaccgcagcggaccgcacgtaaagacg
cgcccgccgcgccagccgctggatggaaagcccttcgccaagggcgtcgtcctgaagacg
ctgatcaagaagcccaagaagccgaactcggccaaccgaaagtgcgtgctggtgcgcctc
tccaccggcaaggagatggtggcctacatacccggcatcgggcacaacctgcaggagcac
aacatcgtactgtgccgcgtggggcgtctgcaggatgtgcccggcgtgaagctgaaggct
gtgcgtggcgtctacgacttggcgcacgtcatcaagaagagccaatagttattaaccaac
cgcttgctttaccacgttgttcaaatgcataactctacaatcaacagacggataaagatg
cctcgttcttattattgtttgttttttacggaaaattatgcagctcagtcggattaagag
gtaagtgagtaagtagtgacaagtgaacgggctcaggatctccttacgtccagcgaccct
ccggttgtctggctgcattctcgtaatcttaagtcaataggctgtcgcatcatccttacc
tatgaatacccaggcagaactctcaggctctcaggggaaaatggtcttaaacggcatttt
acgctttagctggcaaatccttttgcatgaatcctgtttgctttttaacagaattgcaaa
ttttctgccacataatcgttagctgaaatgggcgtcactcccatacgcccactcttcaca
gttaggaagttcaatagaaaatcgatgcagtagttggttgctttttgggaatcctgctgg
gtgactgccgaaaattagccaaggaaattgagtctttcgacaaggggaagcatctgtgat
tcctggattattacaatcacttcagccggaattttaacacagattgatcaactacgagct
tggtagttagggattggctgccaaaattgcccattcgtttaagaggatgggtttaaatag
gacgcaaatgaactgtctttgactgcaaactatctaatttcgctgtaataaaactgggtc
ctttgtgacatacctcaatccgattgtcggtccgaatcaaagtcgtttcgggagtgtcct
gggcaggattcaccgttaacccatccgcaagtagagacagttaagcaaatacatgcgaag
atcctttcaagtaagccgacgtcgaagctgtcgccgtggggacgtctttgtgtccacatc
ctcggatggatgacatttcggtgaccgcagcaatgccgtttcctctgtcctccagacatt
gtgtcaacagagggccagaaaaccaggaagacagacagtcagaaagacagagccatgggt
gtaccgttagtcccggccgaaagtccttagtcctgctgcctgattgagccattatgacag
caggtcctttgtcgcaggatcgttcgtcttcgccgcttcttctgcctttctgctgagtca
agttgtccaacatttttgggacccgcctttgtttgccggcgtgcataatttttatcaata
aaaacgccattgtccagcgttagggaagaaaaaacacatacgagtcctgcttccgtgtaa
tcgccgaaggatattagctgctttttcctcagctctttctctttgtccatcgtgttaact
gtaaaatttgccaaatgaaaaatgactcccggactcggattcgaactcggactcgggcat
tactggccaatcatcgaggcgttcacacgtctgtggcttggccagaatgaattggcaaaa
catctgggaaaaaggacattcaaaagtttttatctcaaacgaattgtgcgactcgaatcg
caatttttcggggaatgattgagtgtgcgaaacttaaggaacacggcctacatcttgatc
tggtcgtatatctagaatgatcacatagacaacacattttaattcgaactgaccctgagt
tattgcctttgtttcattgttctatgcttaccacaatatcaggcgtaaattattgatttt
catgtattcgcagcatgtatttttgctcatctgtgagcttctggtctgctctgtggcctt
agttgtggctttaattgcgcctgcaccccttctaatcatcttttgcggcatcagatgggc
ttgcacacccacaaccaatcgatgctgtcacttgcccgtttagcttcactctttgccgca
gacacgaaatgggaaagcagtggagaaagggtggcagagtcactggagtttgactgtgcg
aattgccaaacattttatttaatcatggacacgtgttgtgcgacctatagggggttgggt
ggccaggggttgacggtggatggtggtgggatcaccccgagaagatgactcccaaatgtt
caacccttgtgcaacccttgcgtgatgcgagtctcgcaactccgcatccaaaatggcgct
gccaaatggctgaatcccggccagaatccgtgctcgattcgcaataactatggtttcggc
taagccgcattccgcggggacctgtgatgcttaacttctgctctgatcttctttcgatcg
cacaagaatgaggtccctaattggcatcttgttgtcctgttgtcttggcccttgttccct
ttctttggccacaatcgaaatgtcaagtgcgagtcaaataatgatgcataacgcccgtcc
agacccgtttctagatgttgcaacgagattatccttcggaaacatcatcattttcctgta
atcgattgcagaaggaggcgagcaccgaacacatcttcctcaaaaggatcagaactggca
aaaaacgggaaaacagaaaacggaaaaccagaaaaaagatgaagaaacagcaacaaacga
cgggcgggccaaaccacacaaaggacgatcgtcgatctcgctccgctgcgatccaggaat
gtgtgtcctttggccacgtgcagagcacactccaatcactccaatcacaggcgagaaaag
ggacacactttggccgccaggtgagcggccaagtgtcaatcaggactcgcgatcccctcg
tgattgctgcatttcaaccccaagcgatcccaaatcgcaaatcgcatctgattcgccacg
atcgcagcccacgactcctattcgatctgcgttgacattcgaagagatcctggcgatcaa
aatgtgtttactcatggcccaaatcccttcccttccctttggggcgtcacgatcgaatgg
caatcctttgcggccgacgcacgatcggcacgtggcgactaggatcgttagctgatttat
ttattattcaggcaaatagttttcgcactttttctgttgaatttggtcgggaagaaacag
aaacgacagttgattttgatctctgatttattccttcacactcttgctgtacaatgcgca
tccgcagaatctggacgtttgtttctccaaactacgaaggtttctgaaaatgtaattaac
tgcagctttcagccacaagttttgcggtattattgcttgtagctggagtaccagtattcc
caggggttcgaaagtcaacgcatctagtccagcagaccacagaccacagaccagtttgga
cttctgtggggatcaggggaatgagatcacggaggcactgctagctttagtgggcatgac
cagtggctttcaaggatctacctagatctagtgcgactaggattagctcgcgatgaccca
gttttccactccccgctcaagtgatttggcaattgacctaacaattgggctaggcgcgct
acgaaatctgaaaatctggggatctaggcatctaatcttatggatttacgtgaaactttt
gcaatcgaactggcccctggaactcgaccattatttggcaatatacgagcggagtggcct
aatctggtgcactgtggactgatcccgatgccgatccgcgatccgcggtccgcgatctct
gatctcctcgctcgctcgtaatctcagattaaattaaaatgtcgcaggaaggcaggagcg
acggcgggcgacgggcggcggaggtgggcctgtgcaggactcacctctgtttgcgctaaa
tccccgagatccagaggcctaatcctttcgctcgagcgactacctggccgactgatcccg
tggcccagatcccagagcccagagcccagatcccgaagccatgcaacagtcgcgctacac
acgaattaacctgattaaaattgtatttttcccaaatttatgggattaagttccgttcaa
gttcctttaactcgtttaagctaccggatttagttcaagtgctcgcctggatctccccgg
gagacctcaggccactcaggacactcgggacactcaggctacacaggcctctcaagcctc
tcaagcctccgtgagccgatttttattgggctggcttaattagcacaattgtttacaaat
ttacctttcgtcatgctgcaagggactgttccaggatcctcctgcgatcggtgtgtgaaa
tccatggcccgcacacgcccacggctcagagttcccagccagagtctaacgtcgtgcaat
tcggagccgatcagggcagatccgctatgtgtgaaccgagcgcactgcaattccctttaa
aaatcgctctaatccagagcgaggagcctgctctatgggcaaccagttccaccagctcgt
cggccgtttaccaaccaattatgggccttatgcaactcgtaacgagtgagccaaacttag
ccacacacttttatgcgactgcagctaaggggttccgagttgcaggaaggggcgaaatca
gtccataattcaccaggcttacttatgtatctagtgccagtgcccaggagaactaagaat
agacttcccgaatgttttttttcaaccaaaagagtgatatgcccaagtgacctcggcgaa
cgtgaggctactttgagtaactgcggcctcacttccgttgggcagctggaaaggcttaag
agtcctcgattggcgcctgggcagggatcctgcgcctcctgtgctgtgcgagcgttccct
cgaagaggacgcaaacccggtgcttgggcaaatgaaaacaaatatttatgcgtaaaaaca
aaccccagacgagggcccaggggcctgttggccgtggaaaaacaaatcgtttgtatgccc
tgtggaccagccaggcgagaaacacgtgcccacttattatattttcgttggattccagtc
cggggctgtaaggtcaactgactggccattgacgctggaaaaacaaggcgcgcaagtcaa
gccatcggaatggatttcgagtcgcgtttccccgacataaagttgcaatatgttgtgtgc
gggattagagccggagcaattgcgatcctctggccgcagtccgaactccgattccattcg
ggctacgccccctcgagattaatgaggatgtgcgtcgtgtgtttactccgctacgttttc
agtccgcaatccgcaatccacaatccagaatgcagaatgcagagtcgtcagcatccagcg
cccgaagtcgaatcctttcactggccaggggcatgagccacatgtgttcgttttccagct
gctgaccacactgggcactgtacatcggacattggacattggactttggtcattgagcat
tgggcaccaaacaccgctcattaggcagccttccacttaagcgtgagttggctctttttg
cgtctttcataaattaaccaacaatgggaggcaaactgaggtccagtcgcttggctcgtg
tggcccttcagtgctcggattctggcagcatttccttcgggatgtggccagcagccagct
gaacagcgttcctttcgcagccagaagcagtgaggctcgagttctattcgagctcccatt
caagccgctcgaagctccacccacgagtgggcagctggagctgcagctgcatcactccga
atggagcccatgatccctagctagctccctagctattgctagagcacatcctgaatcgat
tcgattgccacactccgagggaaaggatcaagtcaggcaggcggcaggcggcaggaggca
ggaggctgtcgaggaactttctttcccgcagttcctttgaagcgttccagcgaacaatta
gtgaagaaagtcgtgtggctcgtgcaccgaaacaattccgcagccagcggtcctcagtgc
ccagtccgctcctaattatgcgtcgaaaaattgagcgcctcaaattactcctgcaatccg
agcaagaacgcaacatgagacttggtaatggtgatggtattggaaatggaaatgcaaatg
ccattgccattgccatgcaagttaattaatcacggcaacttgtggcaaattgtatgcagg
ggcatccaagggccgaccggaaccgtagatcattaggagtccagagtgccaagatggcgt
ggcatatgtgagagagcctcctttgtgtccggcgaacggttgggaaaccctggctaatgg
tctccgctgacagtcgagacaataagcgcgatatatatttatatatggtctggtcgagga
aaggattccggggtcagttcccagggagaggaactcttctgcacgctccgctgatcccac
tatttgtctgtttggcaaacagaccaggacctcgatcacgacaaaaagataatcggcgaa
gggtaagacaggaagtgatctgctttcttcgcatcgtttccacttgtctggccacaaatt
tgaggttgcccggccagataatcttataatgttgctgctcctcgccaaactcttctcgag
tttcccccgattgtattgacaaaacagttttggtatcaatgacagggtttccagccacgg
cgaggggcaggtggtcaccacatcgattcagccaggagtgggggcgtaaaacctaatttc
gagccagaagccaactccgcagactccccacaaatgtgtcaaattgatggggtgacatcc
aagtccaccctgctgcgccccagaaaaaactggaacagaacagggttgagccaacagttg
tgggaaattgccaaaagtgaccacagcggcggtcagcagtccgggcaagaattgcccgca
aaattgccagcgagcaaccacttgtaatcaacccagcgccatccgctttgttatcattaa
gcaaccgcccgggaaagtcggaaaaggcttttccaagccgaaccgaaccgcaccgaacca
aaaccctttcatttgcgttaatgaaaatgcccccgatgctgtctgtctgtcgtctgctat
ttatttattaaatgcaggagactccctcgcctccggatggacacaatggacatcggacaa
tggactgggtcagctggcacagctgtcgcattttccctaagccctggatctctggcctcg
tcacccactcccgcacgtccatctccacctccacctccacctccaccgccatctccaccc
ccagcatctccattccatcggatatctcctggctctaatgaagttgcggggattcattgc
ccagagaacccgtttcccaccagacggacaaaatgaagtcgctgcggtggtggtttttct
tcgaaatcccctccagctgtggtttgtgcctctgattggctgagccctgccagctctgct
ttattgcagtcttcgatttcgtagcaggacctcgattaacagcgccaaaatggcgcaatc
ccggcaatggaggatgtaacgtgacatggcgatgcaactgggcccaggttcgaacttggg
attatgtaattgggccgcgagcaactggaggcacgttcttgctcggaaaccagtggggaa
agttcgagatgcagcagcttcttttcatgcatttgatttggttttatgaggatgggaacc
ttgttttgcgaaagtgctgcagccagagtacttacccacctacttaactccctatctgca
agtttaggcaacaatgtatctgctttttgattccgctgcgttgcgtcaaatgctttactg
tgtggactcgggcttagacaaatctgtgcgttgagcttggctcgacagttagtcaagtca
tcgggaatccattgccggcttaaaagtgaggatctggcggatctggacacttgtcttcgg
gggattacgcggttcggaacacgcaatattatgcgagattaacttgaggcagccagatag
tcaggattagcatggaggatcgagagaagctgtacctggtcacctgtcggatcacccgga
cgtcggatcacgtcggcccactgagcttcccaaaaatatttgtcctctccttccgagaag
caaaaaatgcacgaataacgaggaatctggaaattatgaaatgatatgctagttcatatt
tttggcagaactcgggacaatggcacattttgccacctacaaaactgcgtgcacaaaggg
cttaaaccgcttaaagaccgtttaatctcttggatttcagtcgtttttagtttcatgtga
aaaaagtcgaggcaaaaggcaattgtggctctcgaaggagatgggaaccgatcagaacca
aacagaactgaacggaacggaactcggatacaatgggtgtggccgggtcgagacttcaca
gggtcaaatgctcatattacgagctggccaggagtcactctatgaaagagttatgcggaa
tgaggcttaggaccatttagttccgttccgtgcagcccagtgcagttccgttctctgttc
caggatttccccgatctgccgacccgattgtatctgggcagcatccgttccgctggagat
cgtgttggctggataggctttatatgctgatggcagtcaggatggcagttagatggtgcg
aactgacaattgacacaattaccaggacggccaaatccgcaaaccgctgcaatgccattt
tgacagcaattgtcctggccaacaatgcgcacagagatctcggatctgcaatttggaatc
caaattctgaatctggagaggatgggggctaacagtagcctttctaacggggtttcgtag
gcggctttgcccagcagccgaacaaagggaccaaaaggagtgcagcagaaggacagacac
tcccgcaaaaaggtgtgaaaatttcaagggccttgatagatggagtgggcccgaaccgcc
gatggtcggggcgcaactctttttatgtgggctcttcgcctggcggcttgattaactccg
gaaaactccggaaaacccctaacggtgctcggccactgacaatgggcgtcgtggctgatg
gctgatggctgctgtctgatggcagctaatcaacagtaaaatgcataaaattaagcgaga
tgtgaaagggcattatgggaataagggtctgtgcgccggctattaggctattagaatcgt
ttcacacttaactgtgccgcacataactgtaccgcgagcggttcccacccaaacagatac
cgatcccagagctgggattccgggactggaacaatggccgagcgttgacagttcatcaag
gcggatgatgcgtgcaaaatgaatgtgccatcggtggcgaataccctgcaatcgctgcgc
acagtgcactggaaactgcggtcttgccagacttgctcctcggtcgttccatcggcccta
ccgacttctggacaatactatgtgcctcctaaatcttcgcagtgtagctgcagtgcctcg
atcatgcgtgaaatgttgctttccttgggcttctttcttcgctcgtctggtgtgtgcgag
tgttttcccaacccgagcattctcattttcctatgacgatggcgatggcgatgggcgtgg
acccggacacacccctcgatcccccgtttctgtgtcctggccatcttcctgggctcctga
cagcaggacaacagccacaatggtggcgtaaggaagtagcaagttagttttgcccattca
aatggcactcgcaacaccgagctctttgtgcggcaatttgacgagcatcaaatggctctt
cccgtgtggggtctccccctggatggatctgtgatcgatcgaccgatcgcccaatctggg
gtcaggaccttgaacccacacacagtttcaatattgggcatgcgagcgtggaaagttcac
tgagttgctggcttgtttggccggcgcaaacttcagatagtaagacagatagtagacgcg
ctgtcgcctccactcggaagatgcggctggagcagataaggggatatgggactcaaaagc
aatcggggtctgcggggcaaatgtcatttgggtaatcaaaaccgcactaattggcatagt
aatgcaatactgccgtggcatccaggattcgggatgcggattccgcatgccggactggag
atctgctcgagatcttttcgctcggctggtcaatgaatggaaatgaatgagggctctatt
tggagcggctcgacgtctctcaattacagagatgccataattgagcagcctgcgctggac
gtgggattaggagccataggataacaattagccaaaggatttgacgacggaagctacggc
cattgtggttcctttccagtacttaacttgtgtcttttttagtcgggcttctttttgccg
agctgtgcacttccgtttgcggaagtggctgaggcaaatccccggacacgtcgagccgag
caatacctgttcccattatcccttgcaagtgtgcactttgcatatgccaaggaaaacaaa
taaggatccttgttcctcgatccccgatccccgatcctggttggtctttttcgcttagcc
caaacaccaaacactcggcagcgggagaagagggcctttgtgcgcccgaggagcacgtgt
aatcccgctcacttcctcgccgcccgactacttacttcctcattagcatcgcaggatatt
gggatatagacgggcccaagtgcctttgctgatgggcttaggcggccagcgtggccagcg
tggccagccgagaatcaactgaatgacggccaaactaatcatgcatctgaagtaatctca
tttcatcaattgtgctgaggaagggcccttcaaggggtttctgcggaggaagttggcaga
atagcgcggcaccactcgagtatggcaacaactgatgatatcaaaaagatgatataccac
ccaatcccaaactagggttttttaggggcaacaagcggcatgcagtttcccagaaacaaa
atggccgtactgacatgcgataagttgctgccaacttgcgtttacgacagggcattcgaa
gttatggatgccaatatgcgactgttggcccattaggacaaagggccgcgaaaggagtta
acggcaattccgcgaatccaagtccaagccactgctcacccttttttggacgtagaaggg
tcatagaggcaaacccctttcagtcaattagtcgctgattttctttgtcacctagcagcg
gaccaacgtaaaaatcgcagccacaatgggcgaggcagaacccttttcttctcaggaccg
ccgacgtccgaaatgtcagtttatagctgctaaaaaacagcagcggtttagggtccccgg
aatgaggcctttcgcacgaagcgtccattatgcaataaaactctgcatgttttttaggca
acagcataacaacttaggtgcataagtgcacatccagtgggcggcagcaacccgttcggg
catcaggtaggtgattccgtaaaaaacgcgcccaaggtcgccactcaaaggattgcacaa
atattgcatctttggtgcggagctcattatggcgaagcaacagcagtccgcgcaagggaa
tatatggttttatggccttctgttttttaagtttttcttcttttttcgctgaatctggtt
tttacggcgaacttggcaactctttggcttcgacttcggccgcgactttttatggcatct
gctcgggatcgattgggttgggttatatggccaggatctgctcgggctcgagctcgcgga
tcgcggatcgcaggtaaaggatcgactcaatgacggcgacgtggcggtccgagttttagt
taatccaccatttttacggttggattagcgcacggattagtggataagttcgcggttttt
tactgattaccatatcgatccctctttttatttgcaatcttccactgacccactgaatgg
gcagttgtaaaaagagaatgaatgaaacttactgataggtactgataggatttggtatca
aactgcgagtatggactaagtatgtgccgaaagtagctgcagtagtatcgagcgggtttc
ttcccatggatgacggccaactttgtaccgctacccacttccgttggccgccgaggcgac
cgttaggacaaacagttagcaaagtgaaacaacttgtcgaggatcccacaacccctgccg
cagcggaagcccaagggataaaggacgtagcatcaaggatgtttaaggaggagggcaaac
acgagcagtcaacatgacggacacttgtcgcaatgatcctggactctcgattctcgacgc
tcgatgcccgatcctcgaggtggcggcgtcatgaatcaaatgggcagactggcgagtgtc
cttgccgggattccgggaagcagccgagtttgcattgccgaaataggaaaaggatgcgaa
ttacgccagccgaaaagggctgaaaacagcaagaaagccagaactcgccctaatttccat
aatttgtcacgcacaatccaacgaattcgccatcgcatagatacaaagattctggatggg
ctggtcagcaaaaggatttcgggacaaaagcgcaaaacaaacggatttagccatcacaac
ccttggacgttatgcatccataatcaacaaaccaggttctatctctttcgttggccagat
gcctctctttctggccagaaagtatgatttggccctaatcataatggactacaggcatgg
ggctttgatttgcgaactgttctggaagattcagaagtgggtttatacttgaatgctgaa
aagaagagcatacaatggtaacatgggatttattctgtatacttgaagttatcctgtagt
tacttaaatcagaacccactaaatgtttgaaattggttttttgtaactacgccgcagttt
aatgattttttgtcgcttggttttcaaagcaagtaagttagatacaattgcacaatgctg
gtttatgtagaaatgggatttaagtaagcttagacttataaaacgccgcccatgaaaaca
aagccgagttctagaactccaataaattatacatatttttaagcaattctttgaaaacga
aatgtaaggcactgcagaagtgctacgaatttccctgttttttctcattgaacattaaaa
cccagaaaaaaccatatcctttcgcggaaactgatgaaacgtaaagttcgaaaactcttt
atacttcttttttaaattacgctaaatggcgaagtaacaatagcacaaagaactatgatt
tttgcgaaaactgcgaaaaccaaatgagggaaagggcagccgcacccttgtaaaaccctt
tcgaaggcggcgagacagagagggcaacagcgagaacgggacagagccagaatcacccct
ttgccctttggactttggcctctgtaccgcctacctgcttcgtaccgcctcggctggccg
ctcgtgtccgccatttcgacgtgaatgaggcgtcggcgcagcctccgcattttgggtata
aatgcagggggttccgacgagaggaaatcagtttgcgttcgacatcgtcagcgtgaagac
atagcaacagctcagccagatcaccagtctatatagtctacatagcgcccatcagttgga
ttaaacccatcgaccgaccacactccgcacaccatgctaatgcacgagaaactcatggcc
gggcagttcttcgatctcaagactggtaagtggccacgcccctcgctcctacacgctcct
cgatccgcaaactaacgaataccccctctctctctctctctctttccatctgcgcagatc
gcaagcccctgatgcaccaccaccagtaccagcaccaccagcagcaaccactgcatcact
tgccgcacagccaattgccggttcagggatccttgggcctgcccaagatggatctgtaca
cggcctacgcctaccagcagcagttgctgggagctgccctcagtcagcagcagcagcagc
agcagcagcaacatcagcagttgcagcagcagcagcagagctcctctgctgaggtgctgg
acctttcccgtcgatgcgacagcgtggagacgcccaggaagactccctcgccctatcaaa
cgagctacagctatggcagtggttccccctcagcctcgcccaccagcaatctgctgtatg
ccgcccagatgcagcagcagcagcagcaacaccagcagcagcagcaccaacaattggcct
ccctgtatcccgctttttactacagtaacatcaagcaggagcaagccacgcccactgctg
ctccgcccaaggtcacaccaaccgccaaccttctgcaaaccttcgctgccgcctctgctg
cggccgccgctgctgctgccgcctcctcgaccaactcaccaaggcccgccagcaacgcca
gcaccatgcagatagatgtcctggacaatccgcagtccccggctgttgaggccaccacgc
ccaccacctccagcagcggcgaggcgggaaagaacacacgccccttcaaggcctttcccc
gggatcccttggtaatcgctgccaatttcgcagccacagacgtccttctggacaatccgc
gagtggagcgctacacggaataccggaagcgggtgcttgagcaaatccgcagctccaatg
gaggatcgcgcaccgtaaccaaccccaagatgcggaggacgaactcgagaagtggatccg
tcaacgaaggcagctcctcaaacaacaacagcgaaagcgaggatcgcgctgccgccgagg
agtccagcgactgcgattcgcaggcgggcaacttcgagggcaagtccgccaccagcagct
ccagcaacttggccaacgctactgcagcaaatgcgggaatcagctcgggcagccaggtca
aggatgccgcctactacgagaggcgtcgcaagaacaacgccgccgccaagaagtcccgcg
accgccgccgcatcaaggaggatgagatcgccatccgggccgcttatctggagcgccaga
acatcgagctcttgtgccagattgacgccctcaaggcccagctggccgccttcacctccg
ccaaagtaaccaccgcctaaaggtccactcctctcttgatgcgttgaacgcgaggatccg
aatcgtatgtcctgttttttgggtcagcttatctgtgaatagtttagggggctcaacttt
cttttttttacacactcgcatttaagtactttaagtccttggagtatacgttatatttgg
aaaatgtattagctgtaagtgcatctcgcaatctcaccagttaactatcaatggaatcat
ctctagttgtagaagtcctagctagccattagtgtctaactcgtaagtgaatttttttca
tagccctaagaaatcaatcgtaataaattatcgaacataattactccattgctccttcaa
atttgcctggcaaatcttcgtagtttcttggttagctgacaactaagcctaaaagtatac
cctgaattatatctcagccgcgaggcatcacgaacctgctcatgtttcgcattgcatacc
cttgtgcgcagctccaagtgcagccacaaaatccgagccaaatccaacgatttttcgatc
tgcgataccaggcgaacagaagacatagtaggcgtcagctggtaactgaaagtatatcaa
acagctgatatttccccattccccgattgaccaatcagaagtaagcaaagcaaagtaagc
gcaaaacaaccgttagactgtgccaagatcaatctaaggatggggaaaccatttgattct
ttggctgtgtcacgaatttgtcacgcgaggcacgaacttactatgaacgccctatgtatt
tgcttggcgcgtgacaagaaacacctgcacgcgcccatctttgggtgaatcaaaaattta
taagcttgccacttactaggaattctggtcgcctagtatttcacatcggaaaataaaccc
gttttcccaactttttcggccgccgtcatgccattttgtcagtcaaaatcgatggttttc
ggatctctgacaccaggcgaacagaaaacatagtaggcgtcagctggtaactgaaagaag
atcaaaacagctgacagttttcaacatggccgccctcctacgcgtttcgtcatcatttga
ccaataggaagccagttgatggagggaaaccgttagtttagctcagaagttagcaagaac
agctgttgattttcatgatggctgccctatgcatctctccagtcagctggcagagagcga
cagctcgatccctactgaaagttctgttcgcctggtgttcagaatctgcaaatcagccac
tttatttactttgattaaagcggtcaacgttaagaactaacatctgatcatattttacat
tattttacacggcatgctggtggtttggatcttcggtagtgcggtcgcattttaggtagg
aaacttgatgtaggcagcacagctgtcgctctcgggtcagaaactttgctaggcttagcg
tggactcgagccgatcattacctataaattatttaaaaaaatataagtttaaatttgtgt
gcatttaaaaaaaaaaacagtttgtaacaactaacattgcttaaatttgtaaactattaa
ataaatattaatgaaaaagtaaatataaagaattagggcttatagcttgaataaaatatt
tcttaaaggctgctaaataagtttaggtaagcagcaaaggtgaagaaaagatattgtggc
tttcacttgagtacaaaactacaaaggaaagggaataggtctgggtatccgcggaacccc
tgccaactcttttcggcatgcgaaatcgatggcagatataggatatagcagatatagcag
ctcatcgattatggcgggccgagtccattaataataaaaattatggggcgtttacaagag
gttgtcatgacagtcgcctgacatttatgcaactttatgagaaggaggacaccaggacaa
caggacgacgggcgcaagggaaatccaccccgtcggcggccgccgggcgaatgacaagtc
tatcaatttttcacacactcctcaagaagttcgcaggaggggcgggaatgggaggcattt
tccgagtgattagagtacctcctcactctcaatctcaatctcactctcactcaagggtta
agggcagggcatgcaaaatgctgtcggcttcattgcacaattttcccttcgctttgtgcg
ctgcatatcgaatgcaataattttgacaatttgcgaaatttaaacgtcatgaatggcagt
gtcttaaattacaatccttcccttgcgcctccttgcctccttgcctccttggctcttttg
ctctttttccgccgctggccaagtgtgcatctgtccttcgggagccaaagataggaaagt
cctgacattgactctcccaaaggatgtccttgtatcgcgtatatgtatattgccttcagg
ttcggcctgcaaaaagttgctttctgtcgtttttcgattttgattatgagtttgtgtccc
gtcatccgctgacagctcaatcgggacaatgtcctgtgacgtgaggtcctgcgcctagtc
acagtccccgaaaatatgaagcgtcatgcttggccagccgcaacaacatccttgagattt
acatgacaagtcaagagatgggacatttcctttttttaaggaagaatccgccggaatggg
aacgaggatcgcagtcgtaccaggcccgacatatgtcaatcaaatgaaattaacacatcg
tcattgaagtaggtcgttggtctggttttcttggctttcgctgccatcgcccgtcgtcca
tttccagatccctcctatttttgggctaagtcgcattaggcgcctaatgttttgctttcg
atttttgcgattttagattttcgctctttgccgttcgcgattattgcggttggctgcatt
tcacaggcattttcttttcggttcggtttggttcggttcggttcggttcggttcgatttg
tattttcacaaagctgccccgaggccgaatggcccctaatgggattacataatatcatta
atcagccgagtgaaatcgaaatcgcaatccgaattggaactggaatgccgcggcatatga
catgtgccacctacttgtgatccggagagagggtggatacacgtagcatacacgttcgta
catcccttcgattccaggacacgcgctgtaattatgtaattaccgatatggaatacagag
tgcccaaaacactgaccatcgctatcgctatcactaattgcattaaattgtccaacacga
accgatcagccagatgacgctccactccgtatcatcccacacttttccgccgagccgatg
tcctttttattggtatttgcttatcgcttcatgcacgttgttcctgctgttttgataggc
ctaaaacgaatgcacattttaattggccatgccacgttttgtcgcaccgcattgtaattt
cttaatttcgagctcacaatcagggggtggcgttgtgttttgggtgggttttgcatcgat
gtttacctagttttatagagccgtgtttgccgtgttcatgtgtctcttaagctgcctcga
tggccactctgggtatcaatcgatgggtatctgcatccagggtgtctactgtaaggatac
gaacaagaggatcaattatcaatattaaacagtactactagggctatacaagtctcgttg
tattattctacatagatttaattttaaaaatagttctccagcattgacagatgatcagtt
attatagcagttataggggattaaaaggcccacagcatcctatgctatgaactagaacgt
gtttgatgaaattgaatatgcgaaaatttctccaacaaatttcaaaaatttatcagtatt
ttgacgatagcattaaaaataattgtccaaaattataatgggatacctcgttgaattcgt
aatgaaattccctatcgatctgtatttaaacaaaaaaaataaaattttttgccatttttc
gcaaattttgatgatggaaaatggaaaaatggaaattttttattttgtgttttttttttt
ggtacgaaattatcagtattttgtcgatagcattcaaaataattgtccaagactagaatg
tcatacctcgttgaattcgtaatgaaattccctatcgatctgtatttaaacaaaaaaata
aaattttttgccatttttcgcaaattttgatgatggaaaatagaaaaatggcaatttttt
attttctgttttttttggtacgaaataatcagtattttgacgatagcattaaaaataatt
gtccaagactagaatgtcatacctcgttgaattcgtaatgaaattccctatcgatctgta
tttaaacaaaaaaaataaaattttttgccatttttcgcaaattttgatgatggaaaatag
aaatggcaattttttattttctgttttttttggtacgaaataatcagtattttgtcgata
gcattcaaaataattgtccaagactagaatgtcatacctcgttgaattcgtaatgaaatt
ccctatcgatctgtatttaaacaaaaaaaataaaattttttgccatttttcgcaaatttt
gatgatggaaaatagaaaaatggcaattttttattttctgttttttttggtacgaaataa
tcagtattttgtcgatagcattcaaaataattgtccaagactagaatgtcatacctcgtt
gaattcgtaatgaaattccctatcgatctgtatttaaacaaaaaaaataaaattttttgc
catttttcgcaaattttgatgatggaaaatagaaaaatggcaattttttattttctgttt
tttttggtacgaaataatcagtattttgtcgatagcattcaaaataattgtccaagacta
gaatgtcatacctcgttgaattcgtagcgaaattccctatcgatctgtatttaaacaaaa
aaaataaaattttttgccatttttcgcaaattttgatgatggaaaatagaaaaatggcaa
ttttttattttctgtttttttttggtacgaaataatcagtattttgtcgatagcattcaa
aataattgtccaagactagaatgtcatacctcgttgaattcgtaatgaaattccctatcg
atctgtatttaaacaaaaaaaataaaattttttgccatttttcgcaaattttgatgatgg
aaaatggaaaaatggaaattttttattttgtgtttttttttttggtacgaaattatcagt
attttgtcgatagcattcaaaataattgtccaagactagaatgtcatacctcgttgaatt
cgtaatgaaattccctatcgatctgtatttaaacaaaaaaataaaattttttgccatttt
tcgcaaattttgatgatggaaaatagaaaaatggcaattttttattttctgttatttttg
gtacgaaataatcagtattttgtcgatagcattcaaaataattgtccaagactagaatgt
catacctcgttgaattcgtaatgaaattccctatcgatctgtatttaaacaaaaaaaata
aaattttttgccatttttcgcaaattttgatgatggaaaatggaaaaatggaaatttttt
attttgtgtttttttttggtacgaaattatcagtattttgtcgatagcattcaaaataat
tgtccaagactagaatgtcatacctcgttgaattcgtaatgaaattccctatcgatctgt
atttaaacaaaaaaaataaaattttttgccatttttcgcaaattttgatgatggaaaatg
gaaaaatggaaattttttattttgtgtttttttttggtacgaaattatcagtattttgtc
gatagcattcaaaataattgtccaagactagaatgtcatacctcgttgaattcgtaatga
aattccctatcgatctgtatttaaacaaaaaaaataacattttttgccagttttcctcct
aaaaatatctcataaaaagaataaaaccaagaaagtcgcactagagggttggcaaagaga
agcgcgcatgcttagcgagctatgaccctgagaaacgcgatcccgagctgaccgcaatca
tttcaactacgagtactcccccacaggagcccaggagcggcatatccccgggaatgtcca
gtcctcggggtcctgagtgcgcagtaattgtcggaagtgcaactacttagaggctgactt
ggactccgcgcttgagtgagctctcttccttgaggctcggtgtatcttgaggtggccttc
aagttaattgctgcatttagagacgccttgcgatgtggcagtggcgataagaaagggctg
tggggatcggcatgcggagaggtccgttccgacagatgtcaggggatcttaacacgttgt
gcagttgcctaagcgacttagtcccgatttttgtgtgcccggttatgtaagccagcttaa
gctggccaaaactccgactacaactccttggcaacccctaaccctttgtgctcataattg
aactgtccttgtgttcctgcacgggactgggtgtcaaaatatttcctgcactttggacct
atgctaatgccgggacagcgagcagaacacggattttcatgtccgtaaaatatgattgcg
cctaatccctttgtcaaggcgatgacaaataaatatttccacgatgtcatgtcaaaatat
catcgaaaggattcaccctgacaccatctcgcattttcgtttttcgtttttcatttttca
cttttcgtttttgttttttcaattcttgggtatttctgaattttttatgcaaatttccac
ggctgccctgcgttttctggggggtaagtgacgactgtgagccctgaggttccgacgcaa
agtccattaaggtgttactcgggcaacaatctccgccgagtaattacaggcttgttagct
atggttgcaacaacattgctttctcctgggggtgcgacgttttttcatcctgacatcttg
ggttacgtgggaaatgtttctttttttattctaggaatgcctttttgttcgcgtccctcg
cagaacagcacttacgaggatcgggatcgggatcggatcaggggattgtcaatcaaggtg
gcagcagatttccatatcgacgagctgcagggctaattacatgcgaaggatgcgccgatg
agtcctgacttcccctgcagcccgcccttgcacactttgtatttaacaaacttcaactgg
tcagatcgtaatgaaattatagttggatgagtggcagcttgagaggtgtgaagacagttc
ccgacagctcatctcaagatcgaacatctaagtaaatctaaaaacgcatctaatttagtt
tagttgtagctcaacctattcagagcaactccaagtaaggagtacgcaaccaaacggcaa
aaacctcggggtaaattgactcgcaggactagaatagtgaagcagatcacatcggcctgt
ttgagtctgctccgaatcgatttggatttagggaaagcctttcaagagctcctcctggcc
gtcggccccaggtaaaaggataatgggcgataagtccggtagtcgtggccacgaaggacg
ctgggcaatggacgcagctgctatccggagttcgagggcctcacaaccaccgaaccaatc
tgcgcaccactgccgagccgcccaagacagttgctctaatttagagacgttttgggtaat
ttttgcgcaaggaatcggaatgtgaattgaaattgaaattggctcatctcggtccttgat
cctttgttgaggtccggctgccggacattcggcactttcacgctccttagtccttagtcc
atcgtcatcgtccatcgtcccgagtcctcgctgcatgtggaacgtgacaaggacgagtcc
gagtccgagtccaattccgatgcccaggatgcgatcaaacaaagcagaggccaataaatc
tgctacgcatcggcagcgcatcaaaactgacaggccgcctttgtcttcgtcgagagctcg
tgaggcgaacaaaggacgcgccaattcgaattgggccgatcggaagcggagcaggacacc
aaggtccgtccgcatcgctaggacgatcgtagccccccgctggatcgtaaaaccggaggc
gccgactgcggttcctatgcaaaacaggcgccgcccgtgcggaatccaccaaaggattgc
ggaacagcgggcgggagcagccaataaagtgcgcctccttgtgtaatactattaattgtg
gtcgagaacagtgtctggagaaatcctatgaccaaagttggactcataactcataacttg
gtgaatatctgcagcgattggcgcactttcgggatattttttgcacaaagtgataatctg
cagtttctggaaaaaaggcaacaaagaaagcatagtggccgtctatatttgaccaatacg
ccattaaatccattgtgcgaccattgtataggtcaaccactggccatcggtggtcatcga
tggtcatcagctcccttccaccccgatacgcccattttttatgtgcgaaacatctttatt
tgatgcgatgctcggctggctttcttcggccctatctcttttttaagtggactgttgaag
cgcagaatggcactccagttcgcaggacacacccagcaattagcaaaaggatgggcccga
tacgcactttctttcgctcgagagtgcagcaactgtcgcacataaattttaattaacttt
gtttttaattgttgcaaatttatgttcgagggctggcagaccgacctatttcttaggttc
gctcctgcgaggagcgatatccttgctgattttcgctgtgggcaaatgacaatcgaacaa
accgaaaagggatcggcagtcggatccttttttttcagatccctgcaatatgtgctctaa
attatttgcaataatttcagcccctgcctctgattttttgcccacttcgcatcctttccc
tggcgttcctttgttgcagtttactttctgctccttggatgcagcagacatctcccgttg
cgtatctgtatctgtatctgtatctgtgcatcaggatctccgcctgtgcttgctgtttgc
atctgtatctgtatctgtctctgtgtctgtatctgtatctgtatctgtatctgctcttca
ttatggcatccattgtcttgcgttgtctgcctcagacgcatcctttgggtgtcctttcgt
gtgttccagtttgcgctgcctctcctttatttttcagggtcacaactcgagtctcagtcg
tcgtcctcaagagagcattccccccaccccaaatggccaggatccgtttgcgaaactgtc
tcgtatttgacagttgacagttggtcgacttttgagttggaaagttatgagcataaacat
gatatttgccaggggcccgtgtgttgctattgccatttggccatttatcctttatatact
gccagtcattttagggccttgcctacgcgaaaatgccagcgtcaaagttatgaaatcaat
taatcatttcagcccatttatgatttaatggcttcacttctttgcggtttccgcttagag
tcgcaaaatccccacaaccttgtcgcggcgcgttaatgaagtcgcgaactggcccaccca
atgccctgtgcgaactttcccctttcgcaaacactttccctccattatgcaaaacgcaaa
caaagccgcgcgacatgcatttgatacactttgggcatttgaatgccatttccaggcggc
gcgcagcaaatcaaatatcgataaatttcgcaaacaatgcgcgcacgggcgcattaatca
caggcgcaacaataaagcagccctatctgtaagatacggccgaagtggcgatctgcatgt
aagcacatatgcaaaggtggtccaaggggagggtaatggcgcggttcgagtagctaacct
cacactttcaggggttaatccagccgcacttggctggaatgcaagcacttctccaagtaa
acacggcttaagcttaggcatatatacgacttctaaactgcagtgaggatcggaggaggt
gcatcccatccggctggtgaagggctgagcagcacgcctctccggcggattcgcgagttc
gccgccgcgcatgcaaatcccttcggctccgcggcgcaggacctcaggagcccaggaact
caggagctcaggacgccggcagagtgagagtgaaagtcaagtggctcttggcgacgcgct
ctcgctctagcacgtgtgcaggggaaaggggaggagcggtaaaaaagtgcatagggcaat
ttgcatacagcgatccggactggatcgtgacttcgggcagtcctggcggcagggtccttg
ggctcgttaattaagcgtaaaatcgtcgcacacgaaatgccgagaactcaattcgaattt
gagtggttttcgtgcagttctttatccatttgtgctgcgttgtccctgcgaagcgcagaa
aatgcgaggattatggtaattttcgtgtggaaattgtgtggcgaagactggccgggatac
gccttgttagaaaggacgctcgttaaatcgtattaatcagcggaaatgccgaaatccttt
cttaccgctggaaactctctcaaaaacgcatttaatccttttgtgcggctatgtaaacag
cgataactcaacgccacaaagggaatcgaaggactcggcgacataacgagggcaaatcga
agggaaaagaggtaaaaagtaagcgcaaaaggagcggcgcatttcgcaaagtaaacgctg
aaaaagagttgagaaattcgccatttcagtggatggaacggggcaatcaattaactaccc
ctgcaccccttttgtctgccaatccagactgaaagccgatcggcagatagtcatgataga
catgaaaacacacgaaacaaaacgactttcaccgcaaaaacgccgaaaggatattttcgc
cgtgcgaaatatacgatccccgttagcggaaatctttcagcgctcgaaagattgcaaata
aagatatctcccggggatcagagcccagaacccatccaaggatgccttcacatacgaaac
tagatcagaccgccagatagccagccacatcggtcacggacactttgagtgatccaagtc
caggagatgacgagctgcgatcacttgaacgtcacttaggaccgctggtcgatgatcact
tgaggatcactcaggcatctcgacgatcacttcatctgcggctggtcaagagccacatat
gggggcagttatctttggtcttgtcatcgggagtataacctacttattggttccatattt
catattcatatgaaaggctttaaatatagatctctacccaggttatgggaaccaattttg
ctacagaactcgccaaagtcaaatccttacacgcttctatttcgtttgtgcccatatcgt
tgttagaaatcggctgaaaagctgataatttgataatacatactgtgcacaaacttttcc
ctgttgggtgaacaactgacgctttgctcaggacttttcccagagtttgtaacgtttttc
taatgcttccttccggaagtggcgaacattttcaattaaagtcgccgagtatataaattg
catttgcggccgctaaagagccgcaattaatactgataccgagccacgacaagtggctaa
aatgacgaggagctgtctgccaggaagttggacttggcatgggctaattagcctggccaa
cctggcttcccttctcctctttccgttccccgttgccagcctgttgctgctgtaaatggc
cattcaaatgagggggagacaggggcgaaaggaagcagacttccttgaggggaatgaaag
caaatttaataaccaggcgctggccgatagacatctagatgtcattttcgtgtggtggtg
ccgtggatgagtggctggattggagtgggggattcccggccagtgcagtgccagtgggaa
ctgtgggaaaggacgaagccaatatctccttcagagtacacgatcgtgtaagcactggga
tataatgtgacaccatgcttttaggtagaccaaatctcatagatatacatacaacacaga
tagatgactggaaatgcgaagtttgtggtgatgaaaagtaatgaatactagtattatgag
tttcctactctgagcttagcctcgaagatcctcgagcttgttgcttaagttcctcgaggt
ccgaagatagtttgccacacagatagtttgccgcagattggctctccagaaggagagcgc
ctcgcccgaagagagagcgccggcgagagagcgagcgtccttctgcccgccggggtgcct
cttgcgcaacaacccctagccccgtaacccctagcctctaacccctgagcgccgagcggg
tataaaacgcagcccgctccccgtaccgcttcagtttgtcagcgagagcggtcgagagca
gcagactagcagagtctagaagcatatctttttttttgtgcaccagcaacagacgaaacc
gacaccgaacaacacacaacatgctgaagtggacggcatcggcgcagcgcctgaacgaga
tgcccgcgcaggatcaggatgccaaccagccacagaggctgcgacagcagaggaggcagc
gccgccagcggagggccaccattgccaacaaggagaacgtgcccgacaccgtgggctaca
cctccacgccagtgcccatttcccggctgctcaacagtccgctggtgctggcgccgctta
gcgatatccggaatgtcaccccggaggcggtggtccgcggtcaggcgccacaaagggtgc
agagtgtgcggtacgccaccaccttgccacgttttgccgaggactactcgcccaacggac
tgcccagtggccagcacttggcgctgaggggtctggctgcattggatccctttctgggcc
agccgcgctacatagtgggcgcgggtgcaggagttacccggctcaggcagcgcaggctgg
acgaggactttgtggccaccttggagccggagttgcggcagccggaagcgccggcagtgc
cggcagtgccggaagtgccggagccgcccaccaacaaggcggcagtacgtccaagtacac
cgcagcccgcctccacccagatgggggatcagaccctggatcgcctcatcgatgccatct
tggactccgcctgcaaggcgagtgccagcagcaagaagaagccaaggagatcgaccttca
atctgcgcaggcgcaccttggtcaagcagcaaatggagtcgaactgcccccaggaggtgc
tgtcgccatcctatgcacctggcgacgatccggctgcggacctcagctttggcctggtcc
cgctgcccatgcagaacctgatggccactccggagccggcctcgcctctggccaagattc
cccacaacttgctcgtccaactggccacgcccgtggccaccaagcctgcgccctgcgaca
acaccttctgcctggagactccggtcaaggccctgaagcggacccgcaagcagatcgtgg
ccaaggagtcgcccatcaagcgctacaaggtggacgagcgcaactacttcgaggtgggct
tggcgctgccctcatctatatatgtctgagcggaggtccttgcaagcagatccacaaagg
atctgggaagccacaaaaaaaggagacgagcaacgaaatgcgagttgcagacgagaaggc
gagcaacgctgacaaacggggggaaaacgcttaactatgacgcttaattagttcctaagt
cgtaaactaatcatctttcgattgctgtacataatttcttagtctaccttaatcactatt
tattccattactaacaacacctttttttatgctgctgttatgtagttttcgtatatgcat
tttttttcattatttaattttaaacaaatttacgtagaaatatttattgctattttaggt
tgcccaaataattttttttcaaaataaaagcattaaatcaaaaacaaaggtctaaagttt
tcttttaaaatggtgaaatacccgctttagtcataaatgttgcctacttctatgtgtaat
actcaatttgcatatgggaaatgataaatacgctatagcattgtgacaaatttcgaatat
aatgaaagctatcctcaaagtacagaaacgtgttggaaattgctctttaaatttgaagtt
catggatggttcgatttccgaaagacgagcaaatgtagtttttgttgtcccatagcagcg
tatcgcgtcgtcggcatgaatgcgaaacatctgcggtcaccttcgtcacctacgcaacat
cccagctcgtgccgaatgcattttgacctgcgtatatttacacagttgcttgaccaagcg
atttgctttgcttttcaaggcgaccaaaacaaacaacggcgttgcaggttgggatccgag
tataattgaatgcctgacaggtacattggcacgccccgggatctaaaatccggaggagga
gaagtcacagccagccaacagctggcccattccttgtttccgaggactctgcgtcctctg
tgctgctcaattggccattttcccatcgcaatcggccaactcgctaacgtggctatactt
gtatggtatttaaaaatcattgcggacaaagtgctcttaaaaggcccctgtcataagcga
tacttttgcggacattcgcgtatcataatttaaatccatttcgaaatcatccttcgcggt
aaatgagtttttgaagtcatcgaaacgaaagcaacccccgattttcgcctttgtccgcga
gctttagagcttaaagtaatccaaccagaaaccgttttgcacatattaatatcctattaa
aaaaagcgcggaacccttgcgtgtgtccatgttccgaagacagatcatccgtgcaaaatc
tagctattttcccgcttccaactattggcacccacagcatctccgatcctcgggcacatg
acacttgttggcacgttgacgccctcgcacacacactttttggcactgtaactcgatttg
agtgcggtatggcatccgatacctatagctatacccatacccaacccacacccataccca
acccatacccatactcatagccatacctgtagtggcacaggaaccctactgttgcggaag
gaacccgcttaatccccgcaactcctgcaacctgtcatcgcatcgcacatttctgtgggc
ttgtccctaatttgtaggccatttagactgcgatgcgatagataattgaattatttttat
tgttcgcatcggacgagcgaccggttacgtgccccgctgggtgcacttgctccgctcgac
ctggccagctgtgctcacccgcatcgttagaccaatttcctaatgccatcgtcttgggtc
acacccctgtgtttcccgatctaacccttttgcccatcgaatttacatttcttggctcgt
ttccgtctgccccaacgccttccgaacttcctcagggctgcgtgtcacttggttaatcga
taaaaatttaattaattgcttgtaaatgtgatagaaacaagcgtccaccgaacggagcag
ggcagtgccagctatcgggtgtgctgggcatggatgatcatcggttatggggcatccgtt
cctgcaagaaggcgtggaaaccctggtcacagctgacggagcatcggaaaagggtaagac
tggataggacaagatgttcggcatgacccgggtcaacaagcagttacgtatgatctaaac
gaagactttcccctcggaaaatcaagtgatgtcgatagccatgtatgtttcaaaatcata
gtttttgtgctccactacttagccacatcatactttgtatgctccattacatagccacat
catttttataagcgttaaaggctactgcataaatactgaaaatgtttgtgtgcgagggaa
catctccctccactcaagtacaatagtaaaaccagatttccttgggttctgcactccttc
attatgtagttagttaatcaacagctggccgcagaaagaggaagttctgcggctgaaaag
gattccgaactgaggattcagggggcaggagctgatttcgccagatgccgatgtattcgc
ggattttcgtgcgcggtgtgctgttgattgacaaacaagacgtcgtcagcgccgcgggcg
aatgggattcgaaggaatgggattcgaaggaaccattgcgaaggaaccttttcggcgccc
ttaaccccctaacgcccctgcctcggagtcagtatggcagcgaattttttcgcactggcc
ccgggggcaggaaactttctttttgcgaggggcaagctgcaagtagaaagtagaaaccgc
agtgggaaacaccaggacccccgctagaaagctggtaagccggcttagaaatccctctgc
cctccgcatcctggcaggacactccactgccgctcgacgtgccgaggatgcgtggaactg
tcagtgagtgtgttccaataattgccaaatattatgcaaacaatgggcatccaaactgaa
atccccgcgcgccgcgtgtggcacatatttaatatttaaatcccaaggcaagggtggttg
ccgcgtaattataattcattttccagcgcgagctgctgcaatctgctaatgataaacaaa
ttttccactgcaatccgaacagcggcgttgacaaaaaaaacaaaatgaagagaaaaaatc
ggaacagaaacagtaacagtaacagtaactgaagctgaagcgaaagggttgcaacatttc
gttgccgctggcgaattcgaaatccagcggattgcaacgccagtgaaatgggtttttgca
agtctgctaattagcttagcgatcgcaatcgcatcgcatcgggtgaagtgggcaattcgc
aaggtgtgaaagtcaaaggagcgctgcactgggagaaattcgactgcactggtggcccat
ttgctgcgcaaagttactgcgcaaagtttccgcgatgcatgccagtcaggactagaagtt
gaacgcacaaacggagttgtatcagagttcgaaatgctgcagtgtttctcgcagtgtatt
gatgagtgggcagcatgcggagtgcggaatgccgaatgagtgatcggcgaatgacggcgc
agttccgccggatcggagcgacagttggccgtatgcagtacgttattttctacatgctat
gggctatatgccatatgccatgtgccatgtgcgatgtgcgatacacctactcggagtggc
gagtgccacgtgccccgtctgttgccgcaggtcaaatggcacacaagtcatgcaaattta
gccggcgactaatgatgcaacagaagctttttgggccgcagccagccaccccatgtccat
gtaaggctgcgtaatggctgcagtgcatctgcgaggttgcgatgttgcaatgttgcactg
ttgctggtggcacattgcaagccgctcgacgcacgctccacgaaaagggggtgacttgca
cgggcgacagaaacaataaaaatggcatataaaaaatgggaatgcgaacgaaacgcttcc
gggcgattacacgcgtgccgtcgtccccctcttctatttgggtgaaaatttacatttttt
ccagtggctctggctcatgaaaaacaaatatgagcgagcgttttcaagtcgagtggtggg
aaattcgggaaactggcccgactgtttgttgttttgttgtttcctgggcagtgaagtgga
caaagagcgcgcagcttaaacgttttgtaaatcgctgacatttgcctgtcagttcgtcaa
aaaaatgaaataaaagtgtacatcagcaaaaaggaagcaaaggggagggggcgtggccgg
gcgacacatttttaacggtccttcgtcctggtttccatcccgcaactggtcccgtcctga
ttgacatgattcgcacttgacttgctgcgcaggcgcgcattaagtgagcaaagcagaaag
cagggaaaaagcagagcacgagcaaagcaaaagcagaagcggaagcgaaagcaaaagcaa
agcagaagtgggggtgaaagagcgaccgggatcggaatcggaatcgtaataccaaaaccg
ggtcctggcaacaggatcatcattgctgtgagtcgcgctaatcgcctaatgaagccaaag
cacttttatttatttattcatttttttcgcttctcgcttgccatcgcacagtgggacaag
taagtgcaattccagctcgaattataagccagctaatacgcattttcagcttatctgtag
tgcaattaaataaataccctactttcaagtgagtttgcgtagtaacgaaagagtaaaaaa
aaaagaaatgataccatagctcagagtctactactcagaatattgtgtattataacttaa
gtcacgtaacgtgtagcccactgtttgagccactcgagtccgccgcgttgctgtctcgtt
ctagcccccggcttttcatctcccctcccgcccgtcggcgttccggggtggggtgaggta
taggtaacgaaagcaactttcgacgttaagctgcgccagtggaggggtggtgggtaatgc
agatttctatctgatgggcaaacaaaaaccacagtgggcgcagagtggtgccgaagtaca
ccaccaccgccgccctggaaagcgggattggtggcattcaaaagcgaacgcgccgtgcaa
cgtcattggcaaaacaaaggctgccgtcgtttatgttaatttatgtgctattaaaagcgg
cgcgggcacttaactcgtcattgccccgggcctaattccgtcgaatgctatatgcgataa
gccacatccttgtgattggacgcacgtgacccaggcggacgcgaaaggatcgtccaccta
ataatcgcaacctgaatgaggctaagccacaaaagttgcctacgacttgttttgcgtttg
gcttgctcagtgacgtttgtctttggcttatcgagtggctttgattggtagtcagtctag
aaatacatactatccgtcactgaaaccgcttttgaggcaccaaaagttgagatacattct
atgctcactgccgactccaccgatgtctaacccaagtcgtattcccacttttgaccatag
ctgcaaatctaaaaatccatttatcgccgatggctttgcgaaatccattcgttagccgtt
aatgaggtgccggaattgatttagccaccatgacaaattaaactgcgctcgcctaatgag
ctgccaagggtttttcgccgggaaagcggcgaaagcgatgatgaaaactgctgaaaagcc
gcgcacaaaagggcgcaacaaaaacgatttttcttacattggaaattaaaaaaaaacaaa
acaaaaaaacgaaacaaagccaaactgcacaaaatgtgtcgaaaaatgcacaaaaaacaa
gagatatttctgggtgtgtgaatcgaccgcacaaaccccttgctaaacttgcttttgtgg
agggtttgtttttcctttcttcgctagacaaacaaagcattttcccatttttgggtgcat
tttttgcggattcgcacaaagaaagcgaaaagtggcaaacgaagcgttgataaaacgctc
aagtcacgtttgtttttcgcaagacggcgcccgatttgaggagaaattcgatcatagatc
attccatcctatgactataacccatcgcagccgaagaatgcgtcgtggaaagcagctgtg
gactgcgatcatttgctaattgctgtcaaaagttctcaagccatgtaaaaaatgggcatg
cgaatttatttatggctatttaatgagcattttgtggggcgataaaaaggaagaagttcc
cactaaaatgtgtggcatatcatcacgactagtcgattctttgcacacaaagagatattt
atttccaatcgtaagatgcgtttccacgacatgaacttggaatctgaatccattacctcg
gcttaaactagagcgaacaatcgattaattggctattatttgctttttggtcagcagcct
ccagttctcgcccggatccataattcatcttcgccggaca
