# Supplementary material for: SMCis: An Effective Algorithm for Discovery of Cis-Regulatory Modules
Source: PLoS One. 2016 Sep 16;11(9):e0162968. doi: 10.1371/journal.pone.0162968 (PMC5026350; doi:10.1371/journal.pone.0162968)
Supplement: S1 Datasets — (ZIP) [file pone.0162968.s001.zip › dataset/Drosophila/gt/dgri_gh17582.fa]

>scaffold_15081:3248060,3288059 (reverse complemented)
ccgaacaatagtttgaagtagcaattatcctcaccacattccaaataaaatgccgtgtga
ggctggcttgacaaatatatatatatatatatatatattataagcctcgttcaacggaag
tggcaaagtgtccagcagcatgattatatatatatatatatatcttatggggtctgaaac
catatcagctattgttgattaaacaacaataaaagaaaatatagaaaaagttgtgctttc
tattgctagcgagatagatcagttagtttgtttttgttattatattgtgcggcttttgtt
tgatataatgtgccaccgacgtagactgagatctggttatgcaaggctaattaatgtatg
ctttcactattatttcgattaaatatttaaacagctgcttagaaatatacaagtagcaat
gatctttctatatataaaacccatttgagatttgaagctacttcatattcatgtttaaac
aattgcttaacaaaagctttgacatttggacattaccttgccaaaaataaaaccagatat
tccctctaataattgtcaatagatcacacctggcggtacttattctcgagcactcttgta
ggcttcatgtttggtaagtaagtttaagtttgtggcaacaatcataattgaagtttctgc
agatgagaacggatcatgcaaaccaaaccattatgtataatgattaccgtttaacttgcc
ttggatagtgaataagttgactgaacataaaccagcggccaagtcaaatttgggacacgt
gctcgacaaacgcttggcatgcgatctgaacaaactggcgatcgtgccgcctcaaacatg
aaggattatggcgatgagcaaacaaaaatttgaaaatcaaaacgattcgcagttaacaga
tatgtcaccaattgatcaaggtggcgaatcggaggtatttcaacccttaaaataaggggt
tgaaatcgaacagaagtgcaccaaagatacccaaagattctcacctggccattggagtgt
gcgctgcacgtggccaaggtacgactaaagagaatcaattgaacacaaatacacgcacac
acacacacacacacacacacacacacacacacacacacacacacacacacacacacacaa
gtggctgctgtagggcacacgatcgaaccttttgtgtggttaacgcccgcccgttgtttg
ttggccatctctcgtcgagatctcttcacatttcagctgaatgccaagtcttgatctcta
ttttttttgtgttcaggttttcttttttagggagtactctggcattctttcaagcaaatt
acaagaaaattatgttgtacagtttgttgcggattatctgggttgccgcatctttaacac
ttgtctccccgggttatgcatcattattagacttgacatctattcttgtaaaaaaaaata
gagaaacatagaatacaatgtacaaggcaattagatcgttcttctcttgtttggctctat
tgttttcagcctacttttccattccaattaataaggcattccccatggaatggagcttag
tccatgaaaagggaaaaggcagaaaaaaatcaaacgccatttgtatttggaaatcaaatt
tcagttcgtaactccattttgtggttttaaacaagggttgctctgcaaacgagggggttg
aaattgccgcatatgaaaaggggttgcgatttcatgcccatcatattcatgcaacaaatc
accccaaaaaaaaagacccgggagcacgtgtctaaaattaaacaaaactgtttgacaatc
tgcctttggttcctccactatcagaacaagcatttggctatacccacatagcattctatc
aatgagttttaacctgaagaacatttccagtttgacttgaatatcgtaagtttagaaatc
aatgtatgctgctggaaactctatcaatcttaaagatttgttaaggataatatataataa
atgaacactgatattttaagcaataaaatcagctcagaattataacacggcttggtaata
aaaataattaaaatgtgtccgagatcttaaggaaagttttaaaggttaagaaatcacgta
aatttatatcactaacaaaaaaatcgacttgaattttagataattgccatactgttgcca
agggtggctgaccttattattcaataagtatatttctaaaacatatggagtcgtgtcttt
ataggaaccagcgtttttctacatttacatatttatacaatttacaaaaagtatttctat
gtccagtgtatttttttctaatgtacacacaatattattaataaagcttagaaaaatgtt
gtattttcattatatttcattaatattacacaaaattaattataattaatataataatac
acaaaaatacttaagctagtttaaataatttgaatttattttctcattactcctttctaa
atttcagggatgatatcttaaaattaatggtttgcatttctactttttggaaatattttt
attattatcaagaaatacatttcagaaaactagaaaaaaatccattcaaattttaagata
tctgtttttcgtatatttcagggcaattttggttttttttttggtgagtgtggtggtatt
tagcaaatcgttattattacagttttactaatctggtgaacataactttgcgagggttcg
ttcattggcttgtcagctaatcatctcgatggtgcatggcgatcgtgagcgagaccattt
tgttgatctggtaatccaaatgatctaatttgatctagttcgcttggaggcaaaatcgcg
cccggaggcttgatcagcgatctagcgacctagtcgtaaaatgtagagctgataatctga
agggatcatttggttggtctcgaattttacaagctgacaagctcaagtgatttttcaatc
gacatacaaatttgcctcggacaacggctcgggaattgggtattggtaattgaatgtaga
gccggtacggcaaacggttactgttacggttttctggtaatctacggatttacgtgaaac
ttttgaaattgcagaattgttggttgtgtgtcgtgcataacaataaattaaaacttgctc
tcgcatactttgtccagtatatttggcaatacacgagcaaaactgttggcctaatcttaa
gtacgcgcctgatcctgcccgttccccttcgacgtctgctgcataatctgagattaaatt
aaaatgtcgcaggcgcgcattcataatcggggccatgaaagacgcataatcccatcgttg
ctggcctactaatcctttcgccgtgttgcaccaaacactacctgcgcctgcaccacccta
tgcaacaccgaagatgacgggtgcgggttgaggggtagcggagtgcgctacaaacgaatt
aacctgattaaaatttgtatttttcccaaatttatgggattaagttccgttcaagttcct
ttaactcgtttaagctaccggatttagttcaagtgcgcgacctggttgaccgtacctcta
cacacatctcgctctctatttcgcttacgccgtgagccgatttttattgggctggcttaa
ttagcacaattgtttacaaaatttacctttcgtcatgctgacaaacctatatgcatgtct
tgatctcccggacctcgtcgtcgtgtgaaatcctgggcacgcacacgcccacagcaaact
cctctgggccaaaatgggaacgtgtgaaccgactaccttgaaattctatttaaaaattag
tttaatccacagccagctagaaatgaactactgaaaccagggcatcaatttgctgctgct
gatctgatctgacctgacctgacctgacctgctgactgacctacaaagcaattccgatct
ctctctctctctctctctctgtcggtctttctttttctttcaaatgcaattagcttatgc
aaacatcttggaaccacagaacccgcagccaacacaaaagacattcgagctctacaaaag
gtgcgcggtttcttttttaatgaccctacgctgtatttttttattattcccagttacata
atacttcttcaattaattatgcacttgatatatttatcttgttattgaatgaatttaaat
gtagtgtaactgtaggcgttaatctgtgctcaaaaaaggcattgcgtagttttgatcaac
ttatgccagtagaatatttaaaaacggagacttttacttttgatcaaccttcaacatttt
ttgattatatacagaagtgtcaaatctctaaagatgcccacattatatttagataataag
ttagcctggaatggtcaatgaagggcaaagcgtttctattgacaacaggttgagacagtt
cgacgaggagagccctgaacccagcttgtaaatacaaagtgttattgctgatcctagttt
attttatttctaatcctcatctttgaatttggagctgaagcgaacttggatatatcacat
caaatagaaggcttaagcagtttagttcctcttggatcatatatcacataactatatgca
tatgcatatgctgtacaactgacgacgtcaataataataataataataataatattatta
ttattattgagtcgaccacaaaacacttccgttgtgcagctgtaaatgcttaggaggcaa
aaggattcgaccacaagtcgattggcgcctgtattatgtggtttcccaagaagaataaaa
atacgatgtggacaaggacgaggacgaggacgaggacgaggacgagaacataaactttgc
gcttaagcaaataataacacaatacttattttgacaaaaacaaacggcgcatgcagcccg
taaatttccaatgatggaccctgtctgcctcaacatagaaaaacaaatcgttttcatcgt
ctgtgtgtccaggaggccaagaaacacgtgcccacttaataactcgttgctcggtacact
cagaaaaacgaactgagcatttgaatatttttacttttattgaagctatgaaaactcaaa
actcagcttaactcattgagaactaaaatgttttgactttcatgtgatgtaccttgaatc
tgtattcttcgatttggatgaggaaacttgataacttggagtgagatatttatagttgtc
atatgaagtgatcaagttctgaaatagcttgagaacaaaagcaacgaaatcagcttgtct
caatgagaactaaaatgttttgacttttatttgaaataatccaaatctttattcttcgat
ttggatatgaagattgaattctactaatattcttgtactaatgacgtttttctttgagtg
tagtttcgacaaaatcggaaactgttttcattcacattaaaaaaaaataataaaacacaa
tacaatagtgaccccaagtcacatatgcatatttnnnnnnnnnnnnnnnnnnnnnnnnnn
nnnnnnnnnnnnnnnnnnnnnnnnnnnnnnnnnnnnnnnnnnnnnnnnnnnnnnnnnnnn
nnnnnnnnnnnnnnnnnnnnnnnnnnnnnnnnnnnnnnnnnnnnnnnnnnnnnnnnnnnn
nnnnnnnnnnnnnnnnnnnnnnnnnnnnnnnnnnnnnnnnnnnnnnnnnnnnnnnnnnnn
nnnnnnnnnnnnnnnnnnnnnnnnnnnnnnnnnnnnnnnnnnnnnnnnnnnnnnnnnnnn
nnnnnnnnnnnnnnnnnnnnnnnnnnnnnnnnnnnnnnnnnnnnnnnnnnnnnnnnnnnn
nnnnnnnnnnnnnnnnnnnnnnnnnnnnnnnnnnnnnnnnnnnnnnnnnnnnnnnnnnnn
nnnnnnnnnnnnnnnnnnnnnnnnnnnnnnnnnnnnnnnnnnnnnnnnnnnnnnnnnnnn
nnnnnnnnnnnnnnnnnnnnnnnnnnnnnnnnnnnnnnnnnnnnnnnnnnnnnnnnnnnn
nnnnnnnnnnnnnnnnnnnnnnnnnnnnnnnnnnnnnnnnnnnnnnnnnnnnnnnnnnnn
nnnnnnnnnnnnnnnnnnnnnnnnnnnnnnnnnnnnnnnnngctctcatgagacaatcgt
tcagtttgaaaaaataatgaaatttagttatttgaccgtttcatggtatactaatgctta
taaatcacagctatataaattgaataatgtccattatgatgctaaacgattttgaaatcg
acttgcacttaactacaaaaatgtatttaaaaccatgcctcttttttttggctttgtgga
gtgtaagggactcaacaattagtgacagccgatagcggatagtgtgtccgaaaaacaatt
ccacagcaagtggtcctaaagaccttaaaaccctaacccaagaacccaataccaaatacc
cagtaccaatttataggagcgtctttctttccactaattgagcgcctctcgtatgacagt
gaacgcaacatgaaacgaacagatttgttagttggcaaatgccaaatgcaaatgcaaatg
gatatggaaatggaaagttcattaatcaatgaagtagctaagcgctgcgccagaccggaa
ccaatgatcattagcaagacggaggtacagtcgcgcttttgtgcctgccctggagagatc
cccgtactaattatccttgttgacatgctgacacaatgtacaatggacatggttcgagat
ctgtccgccacagtccaatttcttgaatgaccgaaatggaaactctttttttcttgtttt
ttttttttttgtttttgtttttgttttctccatctgcttcttctctcttgctggttgaag
cagctgatacgcctcactgcactgtttggcaaacacaacgaacaaatgcccattgctctt
gataatgacaacaagataagaaggggcaaaaggatgggcaggaagtgcggacccaggtcc
gcctaaagaatgctccgtcttatgccttatggccgtcatcaaccgcatcaattccacttg
ttttggcacacaacaacgacaacaacagcaacaaaaagaaagaaatcagccccgcaatcg
attatcgtataatatgtgcctcaaaacctcaaagcgttctcgaatttctagcttattgac
aaatatgtatatttcaagatctttctctctctctctctcaccctctctctctgtctctct
gcctctttgctgtattttgcaagagtgtgtgattagctagaaagcagcatgttcgatctc
gatcttctagcgactagcgacttttaatttggaatataagttttcatattccacgaagtg
tattttgataactgtcgccgtttcacgaatatcgatatttatcgatttctgatagcaaga
tcgtatcagaatcgcattgaataaactgcaattggctacgatatctgctcgtgcagctat
gtcgaccagtgctttctatcttgttcaattgtacacttgctatctctttttatggttaca
ctgccataactttgtcaaaattgaaccgattttcagtgggaacaatcacacctgactgtg
actattaccggcacagctttacttggattcattttgagttaacaaatatatgtatttcaa
gtaagactcttgagtatgtgtatccttctgtattgaagatttctttgatttctttctgga
attgtctataaatatatgtatcacaaagcggcccacagtgctctatgctgtctatgggat
agcagacatgtctgcacaccaaatcgattggcccaagtcctgcttcctgtttctttttgg
gggttgtggttgctggtgtgggtatgtatttgtgtttgtgtttgtgtgtgtgtgtgtgtg
aggttgtggttgtgggtgtaggcttgcnnnnnnnnnnnnnnnnnnnnnnnnnnnnnnnnn
nnnnnnnnnnnnnnnnnnnnnnnnnnnnnngccccagccccacagtcacaaccacaacca
caactccgctgcgggcctaatgcaagcgagttaaagaagggtgccagggttgggaatggg
aattgacaacaattgcttgggaaattgccaaaagtgaccaaaacagtggtcagcattgcg
ccccttctaatcatgacacggccatccggtttgttatcattaagcaacagcagcaaccct
ttttttctcctcctcccttcctcccgccccctcccaacgctttgccgtttcgggtttttg
gataactgggtcggggctgcacttggcaaaaaacaacgaacattttgatttgttgaagtt
atctgcgtttcgtatctggttttaatgaaatttatacagttggatctgttgatgaataat
tgataatttacggatacattatataacaattggactgtgtcttcaattggtatggcagat
cgatgactatcgatatcgataactctacataaactttatctgcaaatttaaagtcactag
atcttgtaatcgagtctagaatggctaagtcggttcggctattgatgctatatatatatc
tataaatactttatgggatgggcgttgcttccctctgacttttagacttttatttcccat
tattaatggatcatttcatacaaaattctagggcacatatatttttctaagtgtaagctc
tcggactggttctaataataaagaaaatgccagcgttgtgatgcgttgtcgctgtcgctg
cctatttatttattaaatgccccacaaccatacacgctaacagaacacagacagcgagag
aggtagagagagagagagagagagagagagagagacggaaagagagagagagagggacgg
cgatacacccacaagtgagggtcagctggcacagctgtcacattttcactaagccccccc
ttccgctccctcgttaaaacgctcgtcgattcgcatatctttaatgaagttcccagctga
aactggttttcgagttttacacaaaatgaagttaaagtggtggttgttcggctgcttctt
cttagcattcggattcttgttgtctgctggaacgacgctgattggttcagcatttcattt
gattgcgactcggccgacttacgatattccatttacgatcaatttgacgcaaaatggcgc
aatcatttggttgtggttggtgttgctctggcaaatggtgtcgcctccagcaatctccag
caacatggtgtagtttgtagacaaatgttttggaaaaattgacgaaatccggccatggtc
gaaactcttagctcacggtatgaaagtaagacttcattaaggttattttgtaatccggaa
gatcctaaatttaataataaactaagtatgattgttcccattctaaaaggattggcagtt
gaagtaattgaagtaagataattaatttatatattttttttaatctactcaagttaaatc
agttctgagcgcaactcaaagtaaaacttgattgaatactttgcatctttattcatattt
agcatcaagaatgattcaagaacattcccaacagatttactgctgtttatcagtgagagt
agtttcgaaaaaagttgtacactcgaagtaagtacaaaaattgtatttgattcaagcttt
ttggtgccttctaaagtaaaatgatcggtctactttacaatgtgaaagatctctcatgct
tatggtgagaaaagcttattctaaagtactaacaactcgaggctcaactttgttgtttgg
ctttgtgacgctaatcgtgcaagggccaaagaaatagtgagacggaaaaatatagataga
gagagagaggaagagaagcttaaataaacgcctaagtcggtggactaagccagatttgga
ttctgtggatcgccacgcacttgtgcagagattactgcgcggcatcttcacgtaatatta
tgcgagattaacttgtcgcccagtcgaaagtcgtccctagagctccgacccaaaaacgtt
gcataaatatttgcattggacttgcttccacgaacttagtcgcagagtagcagagagcca
actagccgaatatttattatcaaatgatatttctacttcttcttggtgtttttttttttc
gtgcatattattttgcaaagaattttggtgcgaacaatgctcaagagttgttttgatacc
gacgcacacatggccacctacaaaactcgagtgacaaaaggcttaaaccgctttacgatc
ctttaatccgatggatttcagttacacggctagagcaccgttttaagtttcatgggaaaa
aagaagaaaatggaagacgatgcgaaaacggaacggaactcggaacggaactcaattcga
cttggacaaaaggcaaggcggctttagagggttaaatgctcatattacgaccaaatgctg
gcgaagagtcagcccaaaataatgttcaacaaaaagagttatgcggaacggtaaacggtc
tacggtgatgggtctgcggaatccggacttaacattttatccttattccttattcacaac
tttgccgattctatcgctgctcttccgcataagatgaagatcgtgcgaattgacaattga
cacaattaccgcaaaaaaaaaaaatagactaaaaggctaaaaggacagcaaagggctcgc
aatgtcgcacggttagatgcttctcattttgacagcaattgttttgggccaacaacaaaa
ggcactcacaaactgtaaaagtctaaaagtgtccaagtgccactagtacactctgagaaa
aactctgttttcaagttaaacaaaaacacaaacgaaccaaacgtgttaaatcaacttaaa
taaaaactgaactcaatttttttattattttgtttttacttcgtctaaaacatgctgaat
ttaaaaatctgaacttaagttgacttaattcgtgtgaagtttgatatcaaatttgacttt
taagtaatcaagtttttgattaaggaaatacatcttctcaaactaatgcagcaacagtct
taaacaataaaaaatgaaaaataaataaataaaaataagcttcaaacgcttcagttttta
attttaaaatcgtaattgaatccaagtatatattgaagtaagtttttaattgacattggt
cggatttcgaacacatttttgctgcaagtactaacaatgttatttttctccgagtgtaga
tgccggcttatactcctttttgtaacggggttttgaaggcggctttgcgttgacaacaat
gtgctgtgaaaaggtgttaaaggtttttgctgaaccgcttcttgatcgatagatggaccc
agaaaatatattccgtttcaatatttcgtacgcttcataaaactactcaatataactctt
tacgtgcccatgggccttgatttgattaactcactctccctccctctctctctctctctc
tctctctctctctctctctctctcgcgcgcgctctttgtatctcttagttttcttttata
tgtggtgctgtgtggctaacggtttatgtctttatgacaatggctgctggcagctaatca
acgccaaaatgcataaaattaagtgagctctatggaaataaaaagggctgccacaacggg
gcattatgaaagggtctgggcatcatgtgatggtgggagggggagaggtagggggaagat
gaggggcacaactgacactctttttgacatgcgtctgtctgtcctgtatctgtatctgtg
tctgtgcctgtgtgtcgcctgtgtgtgttgagttattattattatttgattttgaaccgt
tacagttgcaattgcaattgtaatatgtacacacatacgcacatacaatcatacatatac
agctataggcatagctgtataactgtaccctcgcaacccacacattaatgtctctctctc
tctctgtgcattgcgctcgaagggttctcacacatttggccagcgagacaatgccgttaa
acgttgacagttcatcaaaacgaatgatgcatgcaaaatgaacgtttgctctcatccaaa
tccaaccgtaaatgcgctacaatgtgcggctctttagcactctcaggactacttaacggt
agtccatatatggttgaaattaattttacttatttgaatttagtttcttaacctcaactc
ttctttgcctatattgtgtatcgttattaagaatattgtttatcccaactctcgattatc
tagtgttttattacttaaccataactgttatcatagtttatggcaactaattgactgata
tcacagctcatactatgcgagaaacttgctttaaggactaagtaatggcatttcttcatt
atttttaatcagctatactctttagagatttgtgcttcttcctcttcttgctgagtgtag
cgcaatcgacagtcgtttaagccgtaccagggctcgttttccactcgttttccttccgcc
cgtctttgactttgtctttgatgcaccatgaaatgttgcatttgttgcactcagttgcat
ttttgtactgttcatcatttccaacaattttgtacgaatgggcgttgacacacacaaact
gctactcctacgcatagtattccctgttccttggtccttggtccttggacgtcggccctt
ggtcctgaggcgtcgccgttggcaaacaagtactacaatgcgactggcgtaaggaagtag
ctagttagctgtgcccatttaaataatacttcacctattcatgtccttgtccaacatatt
tcgacatcacttccacatttcgggtggcccttttacgcatcgatcatcattatgctcgtc
tcgttttaatcaaatgccgattcaattgataactttcatctttttctgattatcaataaa
attgaatttgaaacaatatttgcccagtttaattttaattttctgaattgctttgttaaa
aaataataattgaatttatacagagttaactggaatgtgcacaaacttaattgagctaat
atttgtatactcgtatacatatattttattgtattggtgtcttgagaaaataaatattta
tttgtttgagtaatttttgtttaataaagatatatcaagtataaatatagaccaaagtct
ttacgaaattgtacaactttttctagtttctctaggagacatttgatttcccctcttttt
ctgcaatagtttatttctttgtgtctgtcctttgaaaaatattttaaaatgtttagaaat
ataatctattcattgcttataaaacaaaatgtgttctttttaagttccaagcgttgagcc
atcagattgatgtctagagtctagacccaaccaattagcactgattttgtggccgagcca
caaatgacatttactagggtaatcaaaaccttggtaatttgtcattgtaatgcaatactt
tagctcgttgactattcggccagatctatagatcaatagaggtcatccagctaaccagct
atctatatatgtatctacagcgatccaatgctcccttatgaatgaacctctcaattaatg
aaatgccataattgagcaccatttggctgcttgtgaggattatgcatactgcatactgga
tatgactgctgactgagccataattgctattggcgaagggccaaatattcaagtatagga
taacaattacctaaaggatttacttgaccagagaacggaagctagaacgctatttctacc
gtacttaacttgtgtctttttcatctatctttttttctttttattttttggttttgtttt
tgtttttgttgctcatcccattcttattatgttgccatttttgagatacttccgtgacgg
aagtgtgtttggaccatgttcttatatctgcatcactctatctgcacctttcttgtccgg
tctgcgatgggcattatcctgcggcaagtgtcctgtctgtccatatgcccgactgtcagt
ttgtgcattttgcatatgaaaacaaacaagtgaacggctgcaaaaatctcaacaaaattt
gtctagcattttgggcccggttagtcttttaccaacaacaatagcaaacagcaacaagag
cgcttttgttgcctcgtcaagcggcacacgtgtaatccttgaacacttcttaaacactag
acagtagacacaagacataatattaatcgaggcacctgtagctcttcctcttgatatctc
tatctctctctctcgctcctgctctcttgaaattacttcctcattagcctgtggaggcac
cttcagcagatttgcttgataggcttatggaaccaaagtgcacatatatatgtacataca
tgtctacaacattgactaaacagaattcataagtccccactctcgaagaacacgagaata
acggcagccataacgttttacaacactcatgttttcatctctagattaaacgcgattctc
gctcgattttaacgttaaacttatgctctcaaaaagtgattttaagattaattccacagt
cagttttatgaaaagttagctgattttcgaaatccagggctttttaatcatttgttatat
aagattcaatatccatttggcaacaacaaaaaatgctgttttgttctagatgtagatcta
gttgttaagatgaatgtaaaaacttgattaaaatgtctgtagaaactgaagattatcaga
atatgaagtttatgtgtagcaaaagtatttggctcctattttcaagaggtcctattgaca
ggaccttctattgtataacagttccaccaatcgcacaatttatactgttaagtaaagttc
tgaaatagtttctagcacttttcaggtacaactttcaggacaaaatatgatgtggttata
caagatctgatagtataataagtcaacccatttccaacgattggccagggcacactactt
acaacattaagtactataaaagattaaactataaacgcaaaaagccaaggagttgaagtg
gattctgcgaagtatgtaaccgtatgtagcagcagcaataccaggactaggaatagcacc
aataaccgaaaaccccttttagtcaattagtcgctgattttcttttgtaccttttttttg
tgctttttttttggtgaaattataaaaacgctttcacaatgaaactaggcacagggtacc
gggcaaaccctttgctttatcgccactaccagcgttttacgaggtgcttaccaacagaaa
aaaaatatatatacatataaatatatatattccatcgatttcgacctgagcgttttactt
tttttccaccgaagagtccattatgcaataaaaaaaaaaaaccaaatgagcaatagaggc
taatgctttacgaaatatgtatagcaacccgttcggagcgctttacctgcctttaccttt
tgtctattgttagtttgtttttttatcagcagctagcataaaaaacacgctcaaggtcgt
gccgggtaaaggattgcacaaatattgcatctttgtttgccgcggccagaaaacgacaac
caactcattatattacgagtaacaacttccattgctttacggcatatgtatgcttctccg
attctcttttttacgatacggtacggctgggtgcagccaagtaaggtttcggttttttac
tgcgaatttggcaactctttggcaaggatcgcgactttttatggtcagcaggtaaatcaa
caattcaatgactgctctcttccctcccctttatgtatgtgtgtatatacattttgtgta
tgtgggtgatgtgttttagttttatccaccatttttacggtaggattagagttggcttaa
cataagttcgcggttttttttttagagattattaaaattgatgttttacgaatgatcgat
ggtacttgatataaatgtgaatgagctacgatctgggttaaacactattacatatgaatg
tcattaaaaaatggaaaaaataaaatataaataattataccaccgattgaattcagagat
cgaaagatcgtattgagctatgcagcaataaatattcaaattttttaaaacgtaaatcat
ttttttagcaaattatatagaaaatatacttttcgattactgagtacaaatattcagatt
catatatgccttaacagtccggatgaactctgagggcgatttgtacttaatcttaaaaac
tgcgatagcaaatttggtatttggtagtcagcactacccaacaaatttcacaaaattcat
cattttactggttagattatatatgcatatatatacaatcttttttctatttacacactt
gaggctggttggtcacttccgctttgtcgcgacattgtatatttttttttgtgccaggca
tattcttaatcccaaaatcaaccttcacggcaaagagcaccgttacggggcaaacagtta
agtaaagttaaacaaaggtttagaccgtatattttcgctatcccacgctctggcgcagcc
agagtacactaaaaaaaataaatgaaagaaaataatctatttatttctagctttaaaatt
ctgtctctctctctctctctctctctctctctctgtctgtctctctctctctctctttct
ctctctggcaaattgaagtgtaagcccatcagaaactttctttgcattagtcaaaaaatt
gtcgttgaaaaagcagaatatatgtttgctctgatttctggaaaactccaggacatgtat
gtcgttgttttgttaagtgtagagctctcagctctcagacgttgaaagtatagtaaacat
gagtgcctaaaatataaatatgcggacacttgcttggcagcatgaattaaaacccaccaa
aaacgaggcagaaactcttggacttggacttggccttgtcaggaagttgaatgcttccag
gaatgcattttggaccgcagcaggatcacagaatcacagaatcagagaatcagcttcccg
gcagcctggttaaaaggatgcgctaactcgcgaactggcgagaaaaggctcgccaaccta
attttcataatttgtcacgcacaatcactttgtgtaagatgtgcataaaattcgcaaaac
gcaaacacacacacacacacacacacacaacgaagtctgggctggtcagaaaaggatttt
gcaaaagacaaaagcgcaaacaaacggatttaactattcgtaacccttggccttagtacc
ctatctctagccagctctgtccgctctccctctctctctgtctctgtctctctttctctc
gcactctttctgcacctatatttatcgctgctgatgctctaagtcaattgtttctagaac
taagttcataaaataaatatctcatttgttgtattctatcctcatttgaatctctaaaat
ccacagcttcaaagaagagcacataaaatgatttctaacatttttgatatttttttactg
tttttaaaatatttgacttgttttctgatatttttttattcataagccaaaccccgttca
acttatgcttaaaattattttgaaataactatctttagtttgaatcgtatttaagcagaa
gttaacctatatttaccaaataaaatgttaagccttaaaattaattcaataaagaaatgc
ataggtttcatgtattatatattatataacaagattttgaagtttgtgagtggaaatcag
cactgaaattcaacaaatctaaactctaaatctatatacatagagtattattatcagacc
agtgagaactggacctaatactgaataccgtatattaatatttaaaagcaaaccattctt
atataaaaagaaaacccaattttcgctcagtttctttgcacaaattgctaggaacaactt
cggacccaagaactttaagcctattttccaaaaaatagagggaaaaacgaaaagttactt
gtagaaatttgtaaaaaaaaaacaatgtaagaaataaacccaaaaatttacgcgaaaaat
ggcataaaactaatgcaaaaaaaataaggaaaaggaaatgagaagaaaaatgaaaatgag
aaaagggtcaatgtgactaaagcaagcgaaacaccctcgtaaaaccctttgatgtacata
catacactgagtgaaacagcgaaacagtaagagagagagagggagagagaaggtgagaga
gagagaaggtgtgagagagagagacagggagagagagagagggaggaagagtgcgtgtgt
gcaactaacccctttgccgttagaactgctacctgtgcccgcacccgcacccgcacccgt
acccgtaccagtaccctctcttttgttgctgttgccgccattgcattgtccattgttgcg
aggggtgcgggaatggaatgaatgaagcatgcgtcggcgtataaaaggccgtcgaactgt
gctgttgaaatcagtcaacgttcgacaacgttagcggcaagacaacactttgcgttgatt
tttgggtaacgctctttggattaaacatcaaataagaataacagcaacaacgtcagcaac
atgttgatgcacgagaaactcataagtggacagttctttgatttgaagacgggtaagttg
agtcacgcccccaatgcaaagtaaacgcctctttttaacacacactctctctgctctcat
tgattgtctctgtagatcgcaagccgctgctgcatcatcatcatcatcatcaccatcatc
agcagcagcagcagcagcagcaacaacagcaatatcagctccagcagcagcaacatcatt
tacaccaacatcagcaacagcagcagcaacagcatttatcgctgcccaaaatggatttgt
atgccgcctatgcctatcagcaacagttgctatcgctcagtcaacaacaacaacaacagc
agcagcagcaatccgttgctgccgtcgctgaggtgctggacttatcgcgtcgctgtgaca
gcgtggaaacgccaaggaagacgccctcgccctatcagaccaattacagttacggcagcg
gctcacccgccgcctccccaacagcaaccatacccagcaatctgctctactctgcacaag
cagcagtagctgcacagcatcagcaacatcaacagcaacaacagcagcagcaactggcaa
cgctttatccagcgctatactacggcgccaatattaaacaggagcacacagtggcagcag
cagcaatcaagtccaacaattgccacagcagcagcaacagtactgccagcttgctgcaat
cgtttgccgctgcctcggcagcagctgctgccgctgctgcaatccaatcgcgacccgcca
gcaatgccagcaccatgcaaattgatgtgcttgaggcgccacaatcgccaccaccaacag
caggaacagcagcaacagcatcagtaggaacgacagtcgctgcaacagcggcaacaacaa
cagtcggcaataagagcaacaacaattgccacaacaccacgcccaccagcagtacagcag
caacagcagttggaacacagcccagcacatccgatgcgatgaagcaaacgcgtccgttta
aagcctttccacgtgatccgcttgtgattgcagcgaatttcgccgcaaccgatgttctgc
tggataatccgcgcgtggaacgctatacggaataccggaagcgtgtactcgagcaaatac
gcagctcgaatggcggtgcacgcactgtaacgaatccgaaaatgcgacgcactaactcga
ggagcggcagcgttaacgaaggcagctcctcgacaaacaacagcgagagcgaggatcggg
ccgatcgcgccgaggagtccagcgattgcgattcacaggcgggtaactacgacaagttga
caggagcggtacaaggtggcgttggaggtgccattgctgctgctgctgcagttgctggcc
aagtcaaggatgccgcctactatgagcgacggcgcaagaataatgctgccgcgaaaaaat
cgcgcgatcgtcgtcgcatcaaggaggatgagatcgctataagggccgcatatctggagc
gtcagaatattgagttgttgtgccaaattgatgcgctaaaggcgcagctggctgccttca
cagcaaaagtaaccgtttaggcaacgataaaagtgctcgagtatatcgataaccgattag
catcgattgttgcgttgaacgcctgcaaatttctttcagacttttcaattctttcttttt
gatgaggaggggcagcttatctgtgaatactttcgatctgtttctcttaaacacacgcac
tcatacacacacacacatacacctacactatattttaagagtattattttttttttttta
caagtattttaagtactttgaagttaagatgtacaacgccgcgtatacgtaatatacgtt
atttgtagtaaaatgtagtcttaaacgcgattctcgcacaaatctcaccagttaattaat
atgtatacctatataattatttgcatgtaagcgacatattcttttcatatctataagtgt
aataataaaacaaaattacaactaagcgccgcttttcgcttgtatcacatatatcctaga
tgccgtcattaaaaaaggattttcagtgtacccctaaaagtagtccccatttttttgcac
gagcataatgataccgataccgtttttatgccatagctctaccatatccttaatcacacg
tgaatggactattgattcgcattacaggatttcgcgtgttcaaaaacaaattgccattta
ataacacagcgggtcaagtcaacatttatgagtaaaataaaaaatccgtggtaattaaga
ttatcggtttaccgcggatagtcctacgtcggccgattcttattttgaaactcaaaattg
ctcataaattgctcatatccttgcggacaattataacaggttattgcgattctaaagcat
catgtcctttggaaatctataagaatatgtacctcaaaaagtatgtgtgcgagtgagtgc
gtgtgtgtctgtgtgtgctacatcttatgcataatacgtcacacatgcatatctgtccac
tctctaattggatgtacgtacatatgtattcctatgtatgtagtagagtcaatgtagtta
ctaattgtaatcgtaattgtcatcgtaattacttagaacattgcttatgtttaacaattg
ttgtcgttgttttgttgttgatgttggttgttgattgttgttggttgttgttgttatatt
gctagctttgccatgctgttttgtcaacgctcatcatattttccttgtagtttataacac
gtccagtgtttcacagtgggcaacctcggctagctcagcattcccagaggtgggtagtta
caaaatacgccgctaggtagcgttgtgtgctgcaacggctattcaattttgaatttaaat
cgggaatcttgccaaatccgatgaaaccaaaacaaaattcgaaccaatatgattattact
ttagacggccctcaatccctatcctaccctattagagctccaatataagtattccgtgta
ttttgacgcaaaaattgtttccccaatttggcaaaaatccggacgccggattttgttgaa
gaacaatggtacttaaatatttaacttattaataaatatgtggataaataaatatatgaa
catgaataacgaatagatatacaaattacttaacataacattcaaatacatacaacattt
acttaaatattctgaatgaggaatggatgcgctagagcactgcgacctgcgcgctgaatt
cgggttcgacacaatgtatgattgtttggctctgatcacatacgcgcagtcgtcttgcac
tcgacagggcatggttttgatttttacatgtgttcttccctttccttcccttccctttca
acttcagacgagtttttggtcgccaagcaaattatatataacataaattataaacttgcg
gcgtgacctgccgtcggccatctgaacataaaccacaaaattaaaacagcacaacaatta
tttaaacagacacacttacgccgaattggactccacaaagcctaaagtataacggagggt
taaagcactcctaaagacactccaacctttgtttgcacggcacaaacaaatctacgcgcc
acggaacatgacctaacccacaacacgccacctcgcggaaaatgccaccacaagcaacgc
tgatctcgctgaccctgccagcttgcttccctttttcagcaatgtctcccttttttccct
tttggtggtggtatacgatacttgcctatcgatacgcttgcaaatgcaacaagtttttga
ttttgctgtcggtttttgttgctggtgcttttctccatgctgtggttccccgcgatgctt
ttcttgattttgttgttgttgttgtgatttcttcggtatcaaagtataacaacagattag
tcataaaaatcgtttattcaggtataagtattttttaaactgcgaaattacattaaaatc
agtgctattatgaaaaaaaacagcactattctaaaagcgacgtctatctctgtctaattc
gtaaatatcgcttgcttgttattcgtttcttttccgtgtattttttatttaaaaatattt
cgtttcacatttagatatatatatatatatatatatatatatacgtaagaaagaaatatg
gaaacaaatacaacggcgtcctaagctgtttcagtgtcactctagctgctatcactcgaa
cttgacgacgatgaatcgctgggacttgaactggacgaaacaggattcgctggctgcaca
gcctgctgcatagactgcccaggctgctgcacaggctgcatagccttcactttgctcgat
gttttccgatctgcaagagaagcaagagtatgacattattacattattgttattattatt
aattcaaacataaagttcataatagaaaattcacttgtatcacaaccctcgtcccaacca
gattgtttatttgcataccgaaacaaatggagttgctgatgtggtctcaaggtttagtta
caaacttacaacaaacttacgtgtttttttggccaaagacgacgtcacatagtgtcttat
cagcgtctccggatttagcgtgacattgtcaagctgcggctcatcctcaaccgagtggct
ctgagttgggcctcgattctgagcgatgaaccccaaatatcgcttttgctgaactgtgtg
tcacacgacgtaaacgacatcgattgcggagcaggatgaagcggagcagagaaagagaag
gaggagttaatatatttacctggcagaaattcaacattgtcttctgctaaacatgaccac
atctggacatagccaaagcctcattgattgatcgtcgatgaggaaggagatggcattgga
tggattgtgtgcacttaaacccaacggaacatgagttaaagggcaaagggaagcgacttc
gaccccttcattcttggtcagcagttacagtgcatcatttggaaaagcagttcgcgccta
ccacacgcagatcaagattcgcgatcgattcccagtagtaaaaacagacacaatttgaat
atatcctgatatatagcattgatcatgttgtcttctatttatgcttccagataaccatct
gggtctgagtagacgcaagtaatcggacacattctagagttgtccccttgggtttgagtg
catacaataagccaccatcatctccctctctctatgctcaaataagacaattgaatttct
atcatttcatatcacatttgtggacattttcaacagtgcaactctaaaatcacttccaaa
tgatagtaagtgcatgcgtgtgggtgtgtagattagaagctgcgtacgcgtctcacctga
catcatattaacaacattctcggagccaccaactccagcaccggcgttgctggcattatt
gccgttgttctcggtgcgtctggcatttgtggtgcctccaccagttgtggcagacgctgt
tgcattggcagccgctgggcgtgctccactgccgccggcattgacattcgcattgccctt
acctccacgctgtccctggctattagtacctttgctagtgccaccagagccgccagctct
ggccgcaacaccagggagcccaagggagctcgccagtgcattagcgggcgctttaccacc
gccagctgaaatacccacgcccggataaacgcctgcataaccgccggcacccgctcttcc
ggcaagaggaggtacatgcttgtgtaaaggccaggcgttgccgcgcgcaaactctaccga
gccctgcaaagtaaaaataataataagcaaaatattattatgcttatataatgcggagtt
cacctgctgacagaaaatatttaattattaagttaagcgaccgaccgataactatggtag
ttatataaatgatgtagtagtcagatcgtactaacggataattcaacaggaaacaaatat
ggatatttaaagaacaatagaggcggacatggccatatggacttgactattaacgccgat
gggaaaagtaagcacgaaaaccacgtggtgcgataaaggagaaacttttgcatcattcct
ggtaattacctgacgactcgattcctgcctcattgctgtgttggccaccttggccatgga
cgattcaaatgcattcacgtccgcaattcgtttgacggccttctgctggacgggctggat
ggcatttggacccatactattcagagtcggctggatgaccatgatgggatcaccatccaa
tgctgccacagccgctgccagcatttttgcagctgctactgatgctgatgctgctgcctt
gacttgggctgtcgctgctgctagcgcctccagcttttgtgccctggaggattcggatga
tcttcctgtcgttgttgctgtcgctgtcatcgctgccgccgcagatgctgctcttttagg
ggcggtcggtgcgcattgatttttgttgccccgcttgaccgcgacggactccagttcgag
ctcctccttgggcatatctttgattgcctgcagaaagacaatctcgagcgctttggccct
accgataacatcctcagtgggctcatggtacaggtaacaattggtgaataccatatttat
atcggcgacagcctccgtggcggaccaatagtaattcttcgtcaatcgcttcttaatcgt
acccaagtccattggctgtttaatgatattatggtagtcgggcagctttagtttttttgc
attgaccggctgtttaaaggggtgcgcataatgatgattccacaaggacttcataaccgt
ttttaagatatagtccagtttatttgtacgacgtcccggtcgatccaaccgcggcacagt
cgatggctggacgacgctatttcctggtttgttggatgccatagttcttttgttctatgt
tatatggagatatatggatatttataattatatttattattattttgaaaaatcaaataa
ttttttgatgcttcgggtgattattttacgccaaaaaccaaagccaaccacaaacatcaa
atcacaacttcaataatgtcagacacaagcccggggctttctcgtcctcagcaaattatt
gtcaactgtgaattgataattggttgcttttagtttcttccttttcgcaatgtttgactt
accatttatcagctgcacctttttctgctctacaatttaatacacttatataatattaaa
tgtttttgctcttgagactgcaacacagaacagaagtcagcaaaatgcgtaaggaaaaaa
ctaaatccgctcacaagcaaatgatttaatcaattgtcatttgtgagaagcagatgacaa
ctaaggaaaatttctatgttaacatttacatcaaaatgacattttgcaattttaaaaaat
ctgatggcttatttgacattactgtcaatatccaatattagcatgaatgtaaatgtaaac
aaggcttttcagttttgcttattgattatcgataagtcgagtcgaagaagctttttggca
agaattgaaatttaacggtatttggagaaaagaataatattcgctgatcaattatttgat
ttcactcttgggatatatagattctggttacccacaaaaatgatctaatatctggtgaac
tggcgaatgaagggaacttcataatgcataataacattttcgagtgtttagattctagat
gacttcataatccttgaatgcagttcgtttgttttctctgagttttgcaggtatctggcc
ttgtcctcttcacgatattcctgcgcctgctcagcgtaaatacaaaaactcacacatata
taattttttatcaatctttatttctgttttttttttaagtttttgtttctttttttttgt
tgtttgattttgtctgttgctttgttgtttgcgctcgtaggcccgtttcttgtttcatgt
ttaattttattgtgtttttttgctgggtttgcttgaaaacatgtactaattgtacgcatt
aaaggtaaaatatgtgtaagttgttaatgcattttcattaatagtaggcttactaaaaat
tgttaaattgttattttgcatttctgaattttacactcgtaaatacgtactactactact
actacgggcctagcatcggggctagattaacaacagcttcattctcgcttctcgattctt
atgttccactttgggtctgttttagttcattttagtaagtttacattttagtgttgtgtc
gctttcaatgttatcgttattaactattatgtgttctatgcatttttataaggctaaatc
gtttactaaacgcacttaatgttatttgtttaaatatatatatatatatatgaactatat
atatgaatgtatgttacatgggcttttgtaatcgcgtcaactcagtttagttataacaga
aaatgtcagacaattctaatgctaaaatttcatttgccatatccaggataaaggatccat
atgtgtccatacgtggcctgttaaaatatatatatacgtagtcatatttgtatgcataac
ttgtttagatgtagatttatgtatgtattaatcggtatatatggatagtaaggaaaactg
gttttcatttatttgtttttgttcttgtatctttattttatttgttttttttttttaatt
ttttcattgttatatatacatatatatttatatatatatatatatatatatttactgata
tttttctttcattttcaattaaatgctaaaattaattataaaaaaaaagttatttattga
tacatacatatatttatatatatatacacaatatatatatatatatgtagttatatatat
ggtgtgtatagttaaaaagctaatttacacaaatagaggtgacatttgagagagggggtt
gcggggtatagataacaacatgaggatgtgtacttttggggtttgcatgtaaaatgggtt
taggggtattagtatttatcgtaggtgtacacagtaataataggaataaagtaattactt
aaacacacaccggcacccacacacacacacacacacacacacacacgcgcccacacacac
ttgcttgtatttactgaccgccattttatatacattaaaaaacaaaacttacacatgcaa
aaataaaaattaaacaagcagcaaaagtacagtgcactcaaaacactcacagatatatgt
tttgtgtaatgctagacgaccttgctcaacactacaactaatttttattaacgatgtgtg
aatttgattctcctctccctctccctctatctctctctctctctctctctgtctctctct
tttacattaactgaggatgaaggaagaaaaagtaagtaacgctattatcgttggaagata
tacaatcggtgttgttcttggctatggattgcgcataaatagatctgtctgtgtctgtcc
atgtgtgcacatatatatatatatatatatatatatatgtatacatatatatacatatgc
cactcactcacgtagaaaatcagaagagcttaatggaagtacatacatatgcttaatact
tattacatatatacgcatatataatatatatggattgattgatatatgtgtatatataac
aagcaaatcagaggctgttttgattattgacaatctacgttcattctgagcctaatgtag
aaaaataaatatatatatatgtatatatacatatatatatatatatatatatatatatga
atatatatgtacatatgtagattcgagtagttgtagttttagtttatctatggaatcaag
gaaaccctccgatttgagcatcatcctaattactatggcagctataggctatattataag
ctatgtatgtatgtacacatatatgtatatgtatgtgtatgtgtgcgtgtgtgtgtgtaa
aagaaaataaatcaagtgaaagatttgtttaaggctcgcaaattgctcttgaatttcata
tagaagacaatagatccaggacaggccagtccatgcccatgggtctcatgggtctctgtt
tagatacatattacacgttaaaagtttagtttaaaaatcagttaatgctattatgcgcta
tacaattattatcgcttttgggtttttgtttgcttgtcttgtgatgttctgtttcccttc
tacaaattattaaaacttaaacacacacacacacacacaccactaacaggcacacaccga
aagacattgcaactttgattagataaatgatcttgttttcttttgtcctttacccttgca
gaaggtatacgtgaggagactctcctcttagctgcaggcaatgttggagacgggtggttt
gagtcaggaattaatatatcatatagctgccatatgaactatcggaaggtttggatgtga
gcagttgtcggtgccattctgcaagggtatatatattattcggtgtgccgaaaacgttgt
ttgtaattgggcgcgtcacgtgaacaatttcgttgctacttaagaactaaatgtacattt
aattaaatgtgtgtgtatatttgtgtgtgcatatataaattacaagtggtcagtgagagg
ggcaggggagcgggggagcaggggttgcagtcgactgcaaaattattatataagtaaaat
ataattgaatttttctgttcttgttgttgttgtatgttaaagtcatcaactttaaattag
ttaacaaatgtatacaaaaaaagaaaaaaaaagatttttaatctaagcttatcggctaca
aatcaataatcaatgttaaaatatatttaaatcaataataataaatttaaatttatttga
ttaatttaagagaaaaaaaagtgtacaatttattttgtattcaaaggaaatttgcctttt
aatataatgtgttggttgtctgtctgttgtgttttgtgtgtgtgtgtgtgtgcgtgcgtg
tgtgtgtgtgctataccctatgcataatacgttacatgcatacatatgcaatttatgtat
gcctttgtgtgtatatatatttgtacactctctaattgcatgtacgtacatatgtattcc
tatgtatgtagtaaatgtagttactaattgtaatcgtaattgtcatcgtaattacttaga
acattgcttatgtttaacaattgttgtcgttgttttgttgttgatgttggttgttgttgt
tgttattgttggttgttgttattgttgtattgccagccttgccatgctgttgtcaccgct
catcgtcttttccttgtagttgttgattttgctgctgctgttgttgtttctgtcggtttt
tgttgctggtgttgtttttctctatgttgtggttcatcgcgatgctttcgatgcgacttt
tcatcacgcccttttttatgcagcttttcatcgttctgcttttcatcacgatgcttcttt
tgcggatgtttttcgcgatgcttttcttgttgttgttgtttttgttgttcatcgctatgc
ttttctagttgttgttgtggtggttcttcgttatgctttttctgttgttggtgttcatcg
tgatgcttttgttgttgccggtgttcatcgcgatgctttctatgctgatgctgatgttga
tgctgatgctgatgttgatgttcatcgcgatgatcttggcgatgctttctgtgcggctcc
tcatcgcgatgttttctgctatgtgatcgccgtttctgtgaatgcgacttgctggtggca
acgctggtggatctagatttggatttggatttgtgtttgtgggaggacgacattgccgcc
gtggccgttacctacagtgtctcctcaaaggcagccataagatcactctgcatgttcatg
tcaatttggccagccatctgcgcaaagatttttgggtcaaatcagcaattaaatagtaat
atttcaatagtaagttcaaccaaaagctagatgagcaatcaatgtatttgacaacttgca
attgttgtcagcagttagtatgaataatattattcttgattaagctcgacactgaatgct
caactgtagccaatttgtaattgttatttgtattggagtatttgtatttaccgcttcgcg
tctgcgtctctcttgttccgcacgtcgttgctccgcacgcttggcagccgcacgatcctg
cggcgattgctgtgccggcgaattctgaccctgacccggcgacgccttgatgtcatccat
tcgcgatatttgcggctgtgcatcgtgcacacttttcctgcaatgtaaaatgccaaaaaa
tggcattatacaattggttaatacaatttggatatgcaacttgtttcagttttgattctc
cgattctctgaatctccgattttttgattttctgattttctaattttctgattttactca
ccgtccgctttccatggcgcccaatggcgatgcagtcagcgccagagcatttaccgctgc
cgatgnnnnnnnnnnnnnnnnnnnnnnnnnnnnnnnnnnnnnnnnnnnnnnnnnnnnnnn
nnnnnnnnnnnnnnnnnnnnnnnnnnnnnnnnnnnnnnnnnnnnnnnnnnnnnnnnnnnn
nnnnnnnnnnnnnnnnnnnnnnnnnnnnnnnnnnnnnnnnnnnnnnnnnnnnnnnnnnnn
nnnnnnnnnnnnnnnnnnnnnnnnnnnnnnnnnnnnnnnnnnnnnnnnnnnnnnnnnnnn
nnnnnnnnnnnnnnnnnnnnnnnnnnnnnnnnnnnnnnnnnnnnnnnnnnnnnnnnnnnn
nnnnnnnnnnnnnnnnnnnnnnnnnnnnnnnnnnnnnnnnnnnnnnnnnnnnnnnnnnnn
nnnnnnnnnnnnnnnnnnnnnnnnnnnnnnnnnnnnnnnnnnnnnnnnnnnnnnnnnnnn
nnnnnnnnnnnnnnnnnnnnnnnnnnnnnnnnnnnnnnnnnnnnnnnnnnnnnnnnnnnn
nnnnnnnnnnnnnnnnnnnnnnnnnnnnnnnnnnnnnnnnnnnnnnnnnnnnnnnnnnnn
nnnnnnnnnnnnnnnnnnnnnnnnnnnnnnnnnnnnnnnnnnnnnnnnnnnnnnnnnnnn
nnnnnnnnnnnnnnnnnnnnnnnnnnnnnnnnnnnnnnnnnnnnnnnnnnnnnnnnnnnn
nnnnnnnnnnnnnnnnnnnnnnnnnnnnnnnnnnnnnnnnnnnnnnnnnnnnnnnnnnnn
nnnnnnnnnnnnnnnnnnnnnnnnnnnnnnnnnnnnnnnnnnnnnnnnnnnnnnnnnnnn
nnnnnnnnnnnnnnnnnnnnnnnnnnnnnnnnnnnnnnnnnnnnnnnnnnnnnnnnnnnn
nnnnnnnnnnnnnnnnnnnnnnnnnnnnnnnnnnnnnnnnnnnnnnnnnnnnnnnnnnnn
nnnnnnnnnnnnnnnnnnnnnnnnnnnnnnnnnnnnnnnnnnnnnnnnnnnnnncactgc
caccgccaacgccgccgccgcgttcgccactgctgctgccgcccaacgttgacgactgct
gttgctgctgctgctgtgccccagcgatgctgttgttgttgttggcggagcttgaggcat
tggtggttgctgctgctgctgctgctgcggcggcggctgcagcagcagcagcagctgctt
gattgacagcagcattatttgcagctgtatttgctgcagcagccgcagcagcagcagcag
cagacgacgacgatgatgaggaggaattggatttgtgatgcttgcgctgctgttgctgct
ccttttcagcggcctccttctgatgcttcttctccttctcggccgcctcgagcagcttga
ggcgatcgcgttctttggctttgttgcggaactgctgaaaggagtccatggccggcttgg
ccttgctcgatgttgtcgccgtattctgtggcgaactggccgatgccagcgatgaccacg
agctggcattcttcagattctgctcgacggcagtcttgaacacctgatagccggcatgcg
ccgtgtggccgagatgcagcttcaaatcggacggtgactgttgcggcggcaacacttttt
gattatgatgttgctgctgctgctggtgttgctgctgatgttgatgctgctgatggtgtt
gatgctgctgctgattttgctgcaactgttgcttgtcgggcggactgggcatcatggact
cgatgggtttaggtatgattagcattttatttgcagccgcttgctgctgctgttgcagca
gctgttgttggtgatgttgttgctgctgttgttgctgctgttgctgctgctgctgctgtt
gttggtgatggtgatgttgctgctgctgtggttgcaattgttgttgctgcaattgctgtt
gcagctgttgctgttggtgttcggcatctttatgcttgccgccgccaccaccgccaccgc
cgcctgtattgctgcccatcatcatcacatgatcctgcagcgaaggtaatgtcatattga
gattatcaaagacgggcatgccactgaaatcattcacattatagccattattgtgcgact
gttgttgttgctgctgctgctgctgttgttgttgctgatgcggctgctgctgctgtttct
gttgataggcagcgttagcaatgtccatattgaagatggtattattaagcaaatgattgc
cattcattccagacacattctccaggctcttcgacagcagctccgtcatgtagtccacgt
gttgttgttgctgctgctgttgctgctgctgttgttgttgttgtggttgttgttgcatgc
caaactgctgctgattgcctggggtaggctgctgttgctgctgcatctgcataagctgct
gctgccggtgtgccatataaaaggaatccttcagcgctgacgatggtgttgatgatttgc
ccgtggaggaggcgctgaactccaacgaggccagcgactgctccacgggatcatcgaatt
gtggaatttgcttcaagcctgttgctagtgcatcgttattgttattgttgctgctgtttg
tattgttattgttgctggcaacaccaccaccgccgccactggatgcgagcgcagctgcca
gcgccgcatgaggatcattcaatccgattcccccatccggctgctggtgctgctgctgct
tgtgcagattgctggcaacccgtatgccacctgccgccgcaccgacatagccatgcgtcg
tcttgccagcattactgcccaatagctgctgctgctcgctgctcacacccgatccagcag
cagcacccgtaccaatggccgcacccgtttgcacaccgttcttatggtgtccagcaactt
gcagcatactgttgtttgcggcgacaccgccaccaactccaacataactgccccccgtct
tattgttgttgttattcagcactgctgccgcagccatcggattcgcattgcccaaaaggt
tagcgaaacacaataaaacacaacaaacgacacacacacacacatgtgacggtacagcaa
gacaggagcagggggagcaggaggaacatacgataaataaaataaagattattcacatca
atcatttatacagatataagtatatatatatatatatatatatgcccccctttggcatat
tcttgcttgaacgagacatctccgtaaccgcataaaggatgtactcctcatttgaataga
ctgctgtttgtctgcttctttgcaacctaattcctcagtaatgaacttataataagctat
agaagataaatcaaatcaaatcagcaggaatgggaacaggtttgttttgcgcttgcaact
aaactttcaactctgcttcataatttgtttgaacggaaattggacgggaagcagctctga
ctcccccatcaagtggtaggtatcaggttatcataaacagatcaagtttatttcaaatcg
aaatttccgatagcaattgtatacccaattgttaatattcatactctgaggcatattatt
gatccgctgtataaatctcatgtctcatatctcagatcggaggagaaatgatctaactgg
cggttcaggggtatctcgtcaacgatcattctaacatattgctgccagaggggtatatac
acatgtacaatgtacatatctgttcattgttgctgttgttactcacacatttgcgatgcg
accgtattccccaccgatgaggagagcatctgatccacttggtccagctgcatttgcatt
tgttgctgcacagaaggtgttatggcgacgccggttgacagactgttgagcagcaagttg
ctaaccaggctggtattattatttacctgcgatatatccaacaaatcaacacaaaacaca
cacacacacaagcagagcacacccacacacacacagagagtgagtgggagagagagagag
agagaggggaaacgcacaaaggttaaatgagagaaaaaaaaaaaacaaaagcaaaatgta
ttattatattattgtaatgttgtaatttataatcttataaaattctaggtagaaaaaatc
attgactcgatcgaatatcacttgagcaatgcaaactgtttatagagtttaatatgtgtg
tttgtccgcgtttaagccaaataacattgccacaatgaacagcgcacaacatgccagatg
caatacacgacagctgcgacacggcaatatctgagcttacttctttattatattttgtta
tttatatatttcgcatctatacaagcgaaacgattcgtggataacataaagtgtacaact
tcgattctgaatttcaatcggtaaagatgttcttccgatttctatatcaattcctggtta
gaactttcaagtattcaacggttgtgaatgtaactcgaccagaccacgattgattgattc
gaaatggatgaaatgttgaatgatttaatggatatatccgagacctatacacacgattga
tatttgagcagtactactactgagcaaataaatagctgctaatcgctgaattcttttagt
aagcgattgcttagaagtgtaatcgattttgattgatgcagccacgatgatcaatcctat
atcaagtatcgaaacaattcaccgaacattttgggtgctttttttccccctcacaacaca
ctaactgacaactgtgaatatcctgaattgaattaaattaaacaaatgtgttttaaattg
gctgcacgaagttctgttcgattcgttcaaaagtgtaatagttgcacaaaagtctgttac
tatttatcctgatttttatttttattttgatttatttattttttattttttttgaaaatt
actcacattgcttccatttgaatcaattcgtgattttttcttgcgtggtggccgatcgtc
cccatcgcctgtaatttgtcggaaattacaaaattatacattagtaaaggtttttgattt
atcattttattgctttttgaagtgaggaggaataaaagacaaaaactaaaaaagacaaag
cataagaaatagaaccaaaaaatcatactaaggaaggcgaggagttgagcgtgaaaacaa
aaaaatatggaacactaaagggcggggtgggagtagaatggattaatttgagtttgaatt
tgatgtgcacttatattatgtacatatagcggatatagttgttataaataagagtgtgtg
taggttttacgaatcaaaaatacctcgatacaattgtcgaacgctgaaaccaatgtgaag
caattgtggtacgggggcgggggcggaggagggattcgcgcggtagattttcctgataac
attttcgattttttttcacacttttcatctaccattacctctcccactctctctctctct
ccctctctctgtctctccctctctctttttctctctctctctctctcgctttctgacatt
ttctcccttactctctgttattgtatttctcttgcctaaacgctggaaataagaaaaact
ggaagtctgcgaggtaaaaatccttttttgtttttggttttttttttttttttttaattt
tacacaagtggggaaccaaccaactttttgtctgttattcgatcgatatatgtgtatcaa
acatatatcttattttttcttttttttttctttgctttattgatttatttttgagttttt
ctttaggtatcttctgtaaaaacacaaatatgtcaacggaaaaaaaagaaatgagtacac
aaacataaaaaaaaattattcatagagaaatggagaaacacagttgttgttatttttttt
ctttttaataaacgttttctttgttgttggtgttgttgttgaattgcctttgttttcatt
ttagttgttgttgcgctgcatttgcttcttttttttctttttctttttttgtcttaaact
aattatgtgtttgttttctgttattttgcagttttttttagcagcttctctttaatatta
aatattattttactataaatatttttagatataggtataatggttattgtgtctgtgttc
tgtgtgtgtgtgttatatcttcatatgtaatttatgtataatgtgtccttatgctaagtg
tgtgtacgccgtagtgtatgtctgtctctgcgtgtgtgtgtgtgtgcgtatgttggtatt
ttttttaatataaatttcctgccatattcattgcggttggctttagctaagattttcact
attttatttgatttgattttattttattttatatttatttttataaatttgctttattta
agtgtgtgtgtttatatatatgcgtgtgtatgtgtgtgtgtgtgtgtgttttagagcgtc
aacaaaatgtagccatttctgctgctctttttctgcttgaaaccaaaaatgcaatttttt
ttttatatttatttatttttttttttatttttacaagactttgagcgtgtttacatgtgt
atgtgtgtgtgtgtctgtgtgtgtgtgtgcgtgcgtgtgtgtgtgtgtgcgtgtgtgtgc
ttaagttgttgttttggtttttgttctcactttttttttaagcatatgtatatttataaa
tatatatatacatatatatatatatatattgtttttgttgttgttttagtcttctttgta
actaattttcaaacaaaaatgtggctaacataaggaataacgaaaaaacagttatataca
tatgtgtgacgatatatatattttttatgtatatggtgacgttattggcaaatatcccaa
gagtgcagtaagccaaaagaaaatggtattctccaattactcttaatttttttgtattgg
atattttctcactcacacacacacacacacacacacatatatatatatatatatatatat
acaaatatatatgtatatatgcgtcgagtagcgggagtgcaggtgtgggaggttagacga
aaccagaagttttgagaaataaaaaaatgttcaattacaaaattgtttgcgcattttttc
ggcaatgttttttttttgtgacttttatttaatttgtttttttctttttctttaagtaaa
taacagcaaaagtgagttttaaaacaatacaaaaagaattcttaaaaaagcatacaacat
tcttcgacaattttctgagtgtgtacgagtgtgtgtgtgtgtgtgtgtgtgtgtgtgtgt
gtggggggggggggtgtctttatgtctgtgagtgtgtgtatgtgtgtggttatctaacag
caaattacaaagcacacgctcgaaaaaaatcattaaatgtattttttctttttaacgtta
atttgttgtgttgtgttaaaaataatgttgaaacatggtgttgttcttgttgaatgttta
tataatgtatttatattattattgttgttgttgtatttttgttttgttttgttttcttcg
tcttcttgtttcctttttgctgtttatttagtttaatattaaaaatgtatatatttaaat
ttatttaatgcaatttgttttttacgttttaatcatttctatattttttctttttcattt
tactctttttttcttgcttttatttatttttttttatttatttatttttttttttttttt
gaaaaaacgtgcaaacaatgtgtaaaggggaaaaccgacagccgaaaaataaataaaaaa
atgcttttcaaaatacatttaattatttgttttcaaatataccttttctatatgcatgta
tgtatgcgcatacacacacacacgcgcgcgcacacacacacacacacatatatacactac
tagatgtgagcatgtacacatgtgtatccatgaagccaaaaacaaacttcatgctaaaac
tggacttgggttgattttcattccattcctttacaagtatatatatagttgtgtttcttt
ttcgtattattctttttggttgcagtctgtctgtgcggtctgcatctgtatatttgtata
tttttataatttgtgttccgtttttgttttgatttgtatatatatatatatatatatata
caacgttgttggcgttacttcattacctcctattctatctctatctttcgattttgttgt
tgttggtgtttgttgtttccttttgtttgttaaagtattattgcttgattaagtataaat
atatatatttatacatatatttgtacacataatttgaagtctcgtcctgataacctacaa
gttgcatatatgcatatgtaactagataactaacttatgagttaacttctcaaagtcttt
taagtatttttactgcaagttgtagttgtagctgtgtgtgtatatgtcattgtgtgtgtg
tctgtgtgtgtgtctgcgtgtgtgtctgcgtgtgtatctgtgcttgtttcactaaatatt
agtccgaagtcgtcttcagacacatatcaaatcgaaagagcttcacataacttttgcttt
gtcaattgaaaatatagaaaacattcaaagaaaaaagagaaataaacaacaggaagaccg
aacaagcacataaaacataacatacatgtgtgcgcctgtgtgtgtgtgtgtgcatgtgtg
tgtttgtgtgtgtgtatgttatcttcgttgcattccatagtgttccccacaacggacaag
aaaaactctgcactgcttgcagcccaaacaataaacacgaaacgaagcagtgcacagtgg
gcaacaatatacaaaatagcacacaaaatatgttcccagtacgtatgtgtacgcggctgt
ggttcttgtgtttcgtttgttacctatctagctacttatatacccaccccctatgccaca
ctctcccccacacactcctgtagttgctcccactctctccaacactttcatccttctagt
ttcttgctgcccttatttaattcaattctttacatatttattaatctaagtattcgctaa
tcgttgaataattgctgttctgtgttgtggttgcctttttttgattttttttatttatat
atatactttatttttacacattgtctgcaagtgtgctttaatatcattcaatttcaattg
tttttcatttatttttgtatttattgtatttttgtcttctttttcttttgcatgtagtct
atttgtatttgttttttaattgctatttctattgatttaataatgcacatatgaattgtg
ttcgtgtgtgtgtgtgtgtttttttttttgttgttgcaat
