# Supplementary material for: SMCis: An Effective Algorithm for Discovery of Cis-Regulatory Modules
Source: PLoS One. 2016 Sep 16;11(9):e0162968. doi: 10.1371/journal.pone.0162968 (PMC5026350; doi:10.1371/journal.pone.0162968)
Supplement: S1 Datasets — (ZIP) [file pone.0162968.s001.zip › dataset/Drosophila/gt/dmel_gt.fa]

>X:2301146,2341145 (reverse complemented)
ctggtatcctcgactcaaaatgaggatatagacgggtactatgcctactataggccagcg
gactcagcagcggagtatttgaaggccacggtggatggcggaatgagcaggagcttcaag
atagacctccttcgtccaggaaccccttatgagttcaaattgcaatcgttcaactccgac
gcagcctctgaattcagtgctattcggcaagcgaggaccagaagtgagtgcagctcaggt
tgggctatgatggccttaaaatatgttttaacttgtgttccttcttagaaacgcacgagc
aaccggcttcatcttcggccacgccagtgccagccaataaggcagtggaacagcaccaga
actccttatatccactgatcgcaggtgccgctggcggaggcatactactcctcatcgcct
cattggtggtctgcctttgcctaaagagacgggaaaactctcagccggagggtaagtcca
gcttaatggagtggaatattctcatgcttatcaaattaaatctctgcatacacagatgag
aacaaaccgcaattggaacacattcaagcggactttgttacctccgccgtcctgggagtt
ggtggccaccacaaaagtggcgatgtaaggcgcctcaacggagtgattccgaggatgaat
attacgcccaatccgctggcccaggaaacggcatccgataaggtaaaccatgaacttccg
ggtctaaactcgagctcaattttcacacagcttcatccaaaacttttcgctggttggttg
gtcaaaattcaaattcaaattgtaaacaccccttcgaacgtggtatctctgtctcgcttg
ccctctctcttgctgtctctgtcactttcgcttggtaactctgccaaatctcgtcgagat
tcgcccgcaaattgagagtccaatgttccagaaccgcaacgtgatggagctgcgtttcct
gccgccgctggcgaatggaaatggaaatggcaactgcatggccagagatctagccctgga
gcggtcgaacgcggaagagcagcaggatgaggacggacacgaagatgaaaaggggctacc
ggcggttgcctcgtcctcctgcgaaacgctggaggcctgcgacgctgcaattaaactgaa
tctccctcagaaacacgaccaggagcagctggatgctccgaacgcggtgctggaggcgcc
cagcaagccgctacctccgctgcccaagaaaccagcaaacggcgctggccaagtaagcct
gcaattgagatcgaaaacaatagcacacgggcgcataccaaccgatacaaacaaacactg
tataccaattttgacaacatcatcttgctgacagtctgtgcatacaactcccatgtgcta
ttgcttttccgcctccgcaatcaggataagccaacccccagccgatattgttttgtcaac
attgtcattcattcactcatgaaataacgattcgcctagtgccctatcctgctaatttat
gtctcctaatgttccacagaacaactctggactgcatcagaatggccttcaccacgcaca
gccgtaccatccgcctggcacgcccactctgatgcacaagcgactggactaccaccagca
gccgccgccggtgcctccgcactcggcctattaccaacaggcacccacgcaccagccgtc
gccgatgatggagcgcagtgtcaggggtcaccagcagcccgggggctttcatatggagga
gggcacacccacgccgaccaggataccatccctgcggcgacagcgacgcacctcgggcaa
ccagcaggtgcacaacagccacagcaatctcaatattggcctgagccaccacaacaacaa
caacaacaacctgccgccgcaccaccagcatctgcaccaccaccccggccatccgggtgg
cctggtgggcatacccatcgtgccagggagccctagggtccagagatcgccgatgccgag
cagggcgatgatcaagaggacgcgcctgggcagccacacggacaacatatcgtcgggcag
tctgaacagtattgaggtgtgatggctcgcagaggaggcaactaactagtggactagtgg
gcggagcagcacaacgaggagaaatatacctaagcggcaagcgaaagtggttccccaaaa
acagacagtttcaagtagacttaaggatccgaaactagatgtgtattattgagataatcg
taggacaggtcggcagagcagctcgaaaccctcgaatattagctttaaggcacccggtac
tgtttagttttccaaaaaaccaattaatttggccaatcattaagcttagaactagggaat
ttgccattaacagaagtttctgtcgtttcaaatgctcgagtaactttgtgctaaaacact
agtaatcaagttttgttttcattttgagctcattaaaatgtatttcgagcagaacgttta
attaaaagaaaaaaacagctaagcagctaagtcgttaaacgttaatgctgcttcgttttg
ttttagttaaatattgaatttgaaaatatacaaactttagtataaggaattggtaatgta
agacttttttcgttgctgccggccagatagtcagtagaattactaatgttaagttttttt
ttttattattgatagaactatttcgggggccaaattttatctcgaataagccctgtagca
tagcgttatttatttattgcagtgtaaacgtcaggcgtcagcaactcaaattgattagtt
caattaacaagcaacctaatgtacgtttaagtcaaaccaactatatagcattaagttaat
acatttctagatgtgactaatacacaaaacccaagagagaagcatcctaaactcgattta
agctcataggcggcagttttaaacgaatatgcgagtcctgaaattaaaaagtgaatcttt
aaacatattttttaacgtatttttgttttaatgatgggaaatttaagtgctgtcattcaa
aatactgggattttcatattcttaaataccatttttaaaaatcccgccttcatctggcaa
ctctcactggcggatgcacccaccatgttttagcgagtgcacctaccatacgtgactgcc
atgcgtgactatcgacacctgtgccagctctaggacagcaacagctgattgtcacattag
aattgaattggaattagattattaaatattttagcgcttttataacacaaaaggccgact
aaatagcttccgagcaagcgccaccaatccgagcgacggctggtactacaaactgaacaa
aaaactactgaacaaaactccaagagcatgaattttctgcggcaatcctttggcattacg
aaacagttggcttcgcagggtaagcttaactaaaccaagttaaataccttaaaaatcgaa
tattttaattgatttggtggccattagctgctcctaagcaggaactggccctcaggagtc
cgtgacttggcgcatttagccacccttccgctgcgaagcgaaaaccaaataaaccgggag
cgcataagtgtttgttttccccccgactttcgtgcatttcccccaggttttaccaactct
ttttgagttggccgcgcgtggcggccgcacttttcgcctgcgaatattttcattgccagt
ttcacatgcacatcaacatgcacattccgcagctcccccgctttagattggaaaaataat
tgaaaacctgtcaccccgaaaaagaaggaaaagcgcggaaacaatggaaatgttcaaccg
caaaaaaaaggtcgcagtttaggagacaataggtgccggatttgtttgtccggcaatcct
gcatatggaaattattacctgccgcttgtgttgtgtgtggcatttggcatatttataatt
gaaaacgctgctacgtcgctttgtttctggccaaaaaggcttgacaggattcggagcgag
tacttccatgcttgcgcgtcatttggccgcaattattgtcgccagccgccaactccgttc
cacaattctcgatttccacagagattagccgtatgacaaaggagccagcacagaaccagc
gggcattgtcaatcactgaccaactgtccgtggaagtgacccttttgtccgcatttcgaa
gccggtacagtcgtgctttattgatttcgagcgatctctttcgctcccatcattgcattc
tcaatcgagtcgatcgatggccgaacccttgtgtgtttatagtctagccactttctcata
atcaactaggagtgttacctctaaaaatgatcatgattgcaatctcaaacttggagcagt
taattttgttgtactggttttctttaagcgacatatctaactctttcacttctttgccag
ccatccagtgcagctatgagaccgccgtccgtggaatggcatcgctgcagcagatgcacc
gcagcggaccgcacataaagacgcgtccgccgcgccagccgctggatggaaagcccttcg
ccaagggcgttgtcctgaagacgctgataaagaagcccaagaagccgaactcggccaatc
gaaagtgcgtgctggtgcgcctctccaccggcaaggagatggtggcctacatccccggca
tcgggcacaacctgcaagagcacaacattgtactgtgccgcgtggggcgtctgcaggacg
tgcccggcgttaagctgaaggctgtgcgcggagtctacgacttggcgcacgtcgtcaaga
agagccaatagttaataaccacttcctaatcacgttgttcaaatgcattgcttcacaatc
aacagacggatgcgtcgttcttattattgtttgttttttatggaaaattatgcagctcag
ccggcttaagaggtaagtgagtgagtagtgacaagtgaacgggctcagtcaggatctcct
ttcggttggctgcattctcgtaatcttaagtcaataggctgtcgcatcatctttacctaa
gaatagccgggtctctcaggggaaaatggtcttaaacggcattttacgctttagctggca
aatccttttgcatgaatcctgtttgctttttaacagaattgcaaattttctgccaaataa
tcgttagctgaaatgggcggcactccaatacgcccactcttcacagctacgaagttcaat
ggaaaatcgatgtagtagttggtcctttttgggaatcctgctgggtgactgccgaaaatt
agctaagaaaattgagttcttgcacaaggggaagtatcttctttaaagaactgggactta
aatacgtattgatcagttctgatcacaagtgcgattgcaaatcacgagcttggtttgttt
ggtttttttcgattgcttattcgctgaagatgaaacgcatatgggcacaaaatgtaaata
tctctgattgcaagctatataatatcaaacttttattacagacacagttcatagttgttg
ttggatcctcaacccgaattgtcggtccgaatcaaagtcgtttcggtagtgtcctgcgca
gttctcaccgttaacccatccgcagaaaggactgtcgcagagaccgttaggcaaatacat
tgaaggatcctttttaagttagccgacgtcgaagctgtcgccgtgtagatgtcttttttg
tccacatcctcggatggatgacatttcagtgaccgcagcaatgccgtttcctctgtccgc
cagacattgtgtcaacagagggccagaatgcaggaccatgggtgtaccgttagtcccgaa
cgaatgtccttagtcctgttgcctgattgagccattatgacagcaggtcctttgtcccgg
gatcgttcgtcttcgccgtcttttctgctgagtcaagttgtccaacatctttgggccccg
cctttgtttgccggcgtgcataatttttatcaataaaaacgccattgtccagcgttgagg
aaaaaacacatacgagtcctgcttccgtgtaatcgccgaaggatattagctgctttttct
tctttctccttttgtttgccgtgttaactgtaaaatttgccaaatgaaaaatgactcccg
gtctcggggattactggccaatcatcgaggcgttcacacgtctgtggcttggccagaatg
aattggcaaaacatctgggaaaaacgacattcaaaagtttttatctccaacgaattgtgc
gactcaaatcgcaatttttcgggcaatgattgagtgtccgaactaggagatacgtccggc
ctataaccggctatcctggttgtatatctagaacatttgcgaagatataacacattttaa
atcgaactcaccgttggccctcggactcttgcattgactatatatttaattgtttcttgc
ttaccacaacattaggcgttagttattgattttctcccaactttggcctcttcttctata
tctgtgagtttctgttctggtctgttttgtggctgagggctttaattgtgcctgcacccc
ttctaaacatcctttgcacacccataaccaatcgatgctgtcacttccccgtttagtttt
actctttttctgcggacacgaaatggaaaagcatatagaaagggtggcggagtcactgga
gtttgactgtacgaattgccaaacattttatttaatcatggacacgtgttcggcgacctt
ttggggttgggtggctgggggttgatagtggattgcggatggtggaaggaggctggagga
ggatggaccaccccaagaagatgacgactccgaaatgttcaacccttgtgcaacccttgt
ccttgcgtgatgtgagtctcgtaacgccggaaccaaaatggcgctgccaaatggctgaat
cccggaatccaagaatcagtgtgcgattcgcaataaaaatggtttcagctaagccgcatt
ccgcggggacctgtgatcccaaacttctggtctgatcttctttagatcgcacaagaaaga
ggttcctaattggcatcttgttgtttaggcccttgtctcctttctttggcaacaatcgaa
atgtcaagtgtgagtcaaataatgatgcataacccccgaccagacggtctctagatgctg
caactgagattatccttcggaaacatcatcattttcttgtaatcgattgcagaaagaggc
gagaaccgagcaattctccctcagaaagatcaaactgacaaaaaactggtcaacggaaaa
agggaggagaagcaacaacaaacgacgggcgggccaaaccacacaaaggatcgtcatccg
atcgtcgttctcgctctgatgcgaatgtgcggaatgtgtgtcctctggccacgtgcagag
cacactccaatcacaggcgagaaaagacacacacaccttggccgccaggtgagcggccca
agtgtcaatcggtactcactcgcgatccccttgtgattttcgcatttcaaccccaagcga
tcgcagatcgcatctgattcgccacgatcgcagtccacgactccgacttcgatctgtgtt
gacattgtcaaagagatcctggcgatcggaatatgtttactcatgccctaaatcctttcc
ctttggggcgtcacgatcgaatggcaatcctttctagccagcgcacgatcggcacgtggc
gacttggatcgtgagctgatatttttcgcactttttcccgtgaattttgtcggtagaaag
agaaacgatatttgattttaatcattgatttattctttcacaatcttgatgtacaattcg
taaatatgtgcagtttctagaatatttgtttctgcaatctaaacattatttataattaag
ttttgtagcatttctatttgtagctgtagtattcccaggggttcgaaagtcaacgcatct
agtccagaggactactttggacttgtgtggggatcaggggaatgcgatcatcggaggcac
tgctagctttagtgggcatgaccagtggctttcaaggatctacctagatctgctgcgact
gggattacctccacgatgagatggcccagttttccattccccgctcaagtgatttggcaa
ttgacctaacaattgggctaagcgcgggagggaatctgaaaatctggggatctagccatc
taatcttacggatttacgtgaaacttttgcaatcgaactggcggcccctggaactcgacc
attattttgcaatatacgagcggagtggcctaatctggtggactgtggactgatcccgat
gccgatcccgttcccgatccgcgatctcgtctcctcgttcgctcgtaatctgagattaaa
ttaaaatgtcgcaggaaggcgatgggcggtgggcctgtgctggacggactcacctctgtt
tgcgctaaatccccgagatccagaggcctaatcctttcgctcgaccgactacctggcccc
tgatcccgtggcccagatcccgaaaccatgcaacagtcgcgctacacacgaattaacctg
attaaaattgtatttttcccaaatttatgggattaagttccgttcaagttcctttaactc
gtttaagctaccggatttagttcaagtgctcgcctggatctccccgggagatctcaggcc
attcggccatccgccccgggctctcaggccactcaggccgctcgagcctctcaagcctcc
gagagccgatttttattgggctggcttaattagcacaattgtttacaaatttacctttcg
tcatgctgcaagggattgttccaggatcctcctgagatcggtgtgtgaaatccatggccc
gcacacgcccacggctcaaaattctcggcccagaatctaacgtcctgcaattcagagcag
ggcagggcagatcagctatgtgtgaaccgagcagatagcaattccccttaaaattggtct
aatccagagcgtggaccctgcactatggtacgtcttggccatcagttccaccagctcgtc
ggcccgtttgtcaatcaattatgagcttaatgcaactcgtaatgagtttttttctctcaa
aaactttatccacacacctttgtgtgcgcctgcaaaaaagggactcaaagttgtgtgaga
accaaatttctgtagagcgaagggaaatctgtttatttcaattgattgccaattcataat
ttaccttatgctttcttatggatgtatctggtgtccaggggaactagaggcagactttcc
aaatgtttttcaaccaaaagagtgacattacagtgcggacttcgaaaacacacccattga
cctcggcgaacgtgaggccactttgagcaactcctttacttcacttcacttcacttccgt
tgggcagctgtaaaggcttaagaggtgctcgattggcgcctggacaaggatcctgcgact
cctcgaactgcgttcctggctgtgctgtgtgcgttccctagaagacgacacaaactctgt
gcttaggcaaataaaaacaaatatttatgagtaaaaacaaaccccagacgaggcccaagg
gcctgttggccgtagaaaaacaaatcgtttgtatgccctgtggaccaggcagaaacacgt
gcccacttattatattttcgttggattccagttcggggctggaaggccaaactaactcgc
cattgatgctggaaaaacaaaacgcaagtcaagccatcgaaatggatttcgaatcgcgtt
tccccgacataaagttgcaatatgttgtgtgcggcgggattagagccagagcaatttcga
tcctccggccgcagtccgaactccgatcccattcggtctacgccccctcgagattaatga
ggatgtgtttactccgtcatgttcccagtccagaatgcagaattaagagtccaggatcca
gagtcccagagtccaaagtcgaatcctttcactagccaggggcatgagccacatgtgttc
cttttttccagctgctgaccacactgggcactgggcatcggactttggtcattgagcatt
gaacaccaaataccgaaaaaagaccactgaacacgctcattaggcagccttccacttaag
cgtgagttggctctttttgcatctttgataaattaaccaacaatgggaggcgaactgtcg
ctcgttggctcgtgttggtcttcactgctcggattctgtgacagcatttccttcgggatg
tggccagcagccagctgaatagccactacttggagaatcgtatctcgatttctattccca
ctcactccacaattaccccaaccaagcagtctgaccactagaaatctgcagcactccgaa
tggactccaatgatctccaattcagcatttgagctgagatccagcaaattcgaactaatt
gctgcacccagagcataacccagtatcgattcgtttgccacactccaagggaaaggatca
aagtccgggcttcgtggcaggaggctgtttgtcgaggaactttctttcccgcagttcctt
tgaagcgttccagctaacaattagtgaagaaagtcgtgtggctcgtgcaccgaaacaatt
ccgcagccagcggtcctcagttctcagtccgcttctaattatgcgtcgaaaaattgagcg
cctcaaattactcgtgcaatccgaacaagaacgcaacatgagccttggcaatgttaatgg
aaatgcaaatgccattgccatcgccattgccattcaagttaattaatcacggcaacttgt
ggcaaattgtatgcaaggggtatccaagggtcgaccggaaccgtagatcattaggagttt
agcgtttagagtgctaagatggcgtggcatatgtgagtgatcctccattgtgtccggcgg
attgttggaaaaccctagctaatggtctgcgctgacagtcgagacaataaacgcgatgga
tgtatatttatatatggtctagtagagaaaaggattccgggggacagcgggtcagttccc
agggagaggaactctttccacgctccgctgatcgcagtatttgtctatttggcaaacaga
cctcgatcacgacaaaaagataatcggcgaagggtaagacaggaagtgatctgctttctt
cgcatcgtttccacttgtctggccacaaatttgaggttgcctgaccagataatcttataa
tgttgctgcgccacagcaaaagtcttctcgagtttcccccgattgtattgacaaaacagt
ttcagtatcaatgacaggattttcagccacggcgaggggcaggtggtcaccgcatcgatt
tagccaggagtgggggggcataaaacctaatttcgagtcagcaactaactccacagactc
cccataaatgtgtcacatcgcgccgaattgatgggatgttcgttccccaaacttctaccc
cactccaaactccagacgttcacgtccaccctgctgcgccaaaagaaacgcaggaggggt
tgagacaacaattgtaggaaattgccaaaagtgaccacagcggcggtcagcattccgagc
gacccgcaaaattgccagcgagcaaccacttgtaatcaagccaacgccatccggttttgt
tatcattaagcaaccgcccgggaaagtcggaaaagggctttcccgagccgaactacgccg
aggcagaaccctttcatttgccttaatgaaaatgcccccgatgctgtctatctgtgtgtc
tgtctgtcgcctgctatttatttattaaatgcaggagactccctcgcctccggatggaca
caatggacatcggacaatggactgggtcagctggcacagctgtcacattttccctaagcc
ctggatctctggatccgtcacccactccctgcacgtccatctccatccccacctccacct
ccaccttcaccgcttcctccaactccctatattcagtactatatctccaggctttaatga
agttgcggggatttattgcccagagaaccagtttcccaccaaacgcacaaaatgaagtcg
cagcggcttgtggtggtggtttttcgaaatcccctccagctgtggtttctgcctctgatt
ggccgagcctgcgagcgagctctactttattgcatggcccggagttcggcagagtcttcg
atttcgtagcaggacctcgattataaacgccaaaatggcgcaatccctggcaatggagga
tgtaacgtaacatggcgacggaactgaattatgcgaccttgagacaagttctagttcaga
agattaactttaggtccttttctaaaatcccgtcattttttggacacaactttcagtgat
ctacggaatggtaaactgtccaaacagtaagaaatcagcaatatagtaagaatagttttg
tcaagcttagcttacttaactctagttccttacttgccagtttttagccacatttttcga
cctttttgattcccctgcattacgtcaaacgtattactgttgcgaccaggctcagagaaa
tctgttcgttgagcctagctcgacagttagtcaagtcatctagaatccattgccggctta
aaagtggagagctgcggatctggacacttgttttcaggggattacgctgttcggaacacg
caatattatgcgagattaacttgaggcagccagatagtcaggattagcatggaggattgg
aggatcgagagagctgtacctggtcacctgtcggatcacccggaaccctacggcccactg
agcttccaacaatatttgtgttctccttccgagaagcaaaaaatgcacttttaaagatga
aactgaaaattatgaaatgatatgctagttcatatttttgacagaactcggtgacaatgg
cacattttgccacctacaaaactgcgtgcacaaagggcttaaaccgcttaaagaccgttt
aatctcatggatttcagtcgtttttagtttcatgtgaaaaaactcgaggcaaaaggcaac
tgtgcttctcaaaggagatgagtacagaacggaacggaactcggatacaatgggcgtggc
cgggtcgaagactttacggggttaaatgctcatattacgagctggccaggagtcactcta
tgaaaaagagttatgcggaatgaggcttaggacctcattgagttccgttcagttcagttc
cgttctctgttccaggatttcctccgatctaccgttctcgcccggtccctaactgccgat
cccgattgtatctgggcagcgcatccgttccgctggagatcgtgctggatggatatgctt
tatatgctgatggcagttaagagatggtgcgaactgacaattgacacaattaccaggacg
gccaaatccgcaaatcgctgcaatgccattttgacagcaattgtcctggccaacaatgtg
atctgggatctggaattttgaatttcgcttctcgagaggaagggggctaacagtagccat
tctaacggggtttcgtaggcggctttggcttgcatttgaacaatggcaaaaggacaaaaa
ggagtgcagcagcaaggacactcccgcaaaaaggtgtgaaaatttcaagggccgcttgat
agatcgagtgggctcgaaatcccgatggtcgggggcggatcataactctttttatgtggg
ctcttcgaacggcggtttgattaactccggaaaaacccctaacggtgctcggccgctgac
aatgggcgtcgtggctgatggcagctaatcaacagtaaaatgcataaaattaagtgagca
ttgaaagggcattatcgggaataagggtctttgcgccggctattagaattgtttcacact
ttccgcacataactgtaccgcaagcggttctcacccaaatagataccgatctcagtgctc
cgagttggaacaatggcccaaaacgttgacagttcatcaaaacgaatgatgcatgcaaaa
tgaatgtgccatcagtgatcagtggcgaatacccctgcaatcgctgctcagcagcagtgt
ctggtgcactggaaaagaggtttgtcaaaactttgtcacttaagtattcatgttcagatt
aatggtcctttcaaattatcgcagtgtagccgtaggagcagagatctcccactcggaaat
catgcgtgaaatgttgctttctttggattcctttcttttgctcgtcttgtgtgtgcgagt
atttcagtattttcccaacccgagcattctcattttcctgtgactatggcgatgggcgtg
gacacggacacacccctctatcccctgtatcctggccatcttcctggggtcctgacaacg
ggacaacgggacaacaggcacaatgatggcgtaaggaagtagcaagttagttttgcccat
ttaaattgcactctggacaccgagctctttgtgcgtcgatttgacgagcattaaatgaca
ctttttccgtgtggggtccccccatcgatcaatcgatcgacccaatcttgagtcagaacc
ttgaacttatcgcgcacaatttcaatatttggcattcgcagctccacgcactcgatcatt
caaagttcattgagttgctgggatgtttggccggtgcaaacttaagatagtaatacgata
gacgcgatgtcgccccaatttggaagatgcaacttgctcggcagataagaggactccaaa
gaattgcgggtctgcaaggccaatgtcatttgggtaatcaaaaccgcactaattggcata
gtaatgcaatactgcttttgaatttgggatccggatttcatattccggacttgagatctg
ctcgagatcttttcgcttggctggtcagcggtgaatgaagtaaggctctattcgaagcgg
ctcgacgtctctcaattaaagagatgccataattgagcagccttttgctggacgtgggat
taggagccataggataacaattagccaaaggatttgacgacggaagctatggccattgtg
ggttcccttcgagtacttaacttgtgtctttttttagtcggggttctttttgccgagctg
tgcacttccgtttgcggaagtggctaaggcaaatccccagacacatcgagccgagcaata
cctgttcccattatcctctgcaagtgtgcactttgcatatgccaaggaaaacaaacaagt
gatcccaagtcctcgattctcgatttccgactctcgatcctggttagtctttttcgctta
gcccaaacactctgctgcgagaggagagtgcctttgtccggccgaggagcacgtgtaatc
cccgttcacttcctcgccggccgactacttacttcctcattagcatcgcaggatataggt
gcctttcctgatgggcttagacggccatcgtggccgagaatcaactgaatgacggccaaa
ctaatcatacatttgaaagtaatctcatttcatcaattgtgctgaagaacggcctttcaa
ggagttcctttgggaggaagttggcattatcttgcaagaattgatgatatgaaaaagata
atttattaccagaaacttaccatcacttcgagatgaaagtgcggaggagagcgctgatct
ttgcttatcccaaactaggggttttttaggggtaaaaagcgggaatacagattctcagaa
acaaaatggcagtcctaatatgtgataagttgctttcaacttacgtttacgacaggggcc
attcgaagctaaggattccaatatgcgactgttaacccattaagacaaagggccgcgaaa
ggagttaacggcaattccccgaaaccaagcacgaatccaaatccaaaccactcctcaccc
ttttttggacgggtgggacgggtcatataaggcaaaacccctttcagtcaattagtcgct
gattttctttgtcacctagcagcggaccaatataaaaatcgcagccacaatggtcggagg
agagaacccttttttttttaaggaccgccggtgtccgaaatatcagtttatggctcctta
aaaaactgcagcggttttagggcccgcggactcggaatgaggccttttcgcacgaagcgt
ccattatgcaataaaactttggatgttttttaggcaacagcataacagcctaatacagcg
cataccgtgggtgggcaacccgttcggccatcaggtagatgattccgtaaaaaacgcgcc
caaggtcacaactcaaaggattgcacaaatattgcatctttggttcggagctcattatgg
cgaaggaacagcagtccgagtatatgaatatatggttttatggcctgctgttttttacgt
ttttttttcgctgaatctggtttttacaccgaacttggcaactctttggcttcgacttcg
gccgcgactttttatggcatctgctcgggatcgattgggctgggctatacgtatgtccag
gatctggaagggctcgggttcgggcccggtaaccgcaggtaagggatcgactcaatgacg
gcgacgtgacggtccgagttttagtttaatccaccatttttacggttggattagcgcacg
gattagcggataagttcgcggttttttactgattaccatcgatcgatccctctttttatt
tgcaattcacccaatccccctgaatgggcagttgtaaaaagagaatgaatgaaagatagt
atataatgtaggtattgttgataggatttgataacatttcagcgtaacaaatctaaacta
cgttatgtcctcgaattagctgcagtaagtatctagcataacatttcccatggatgatag
ccaactttgtaccgctacccacttccgttggctgtcgaggcgaccgttaggacaaacagt
taacaaagtgaaacaacttgtcgaggatcccacatcccacgccgcagcggaagccaaagg
gataaaggacgtagaatcaaggatgtttaaggaggagggcaaacacgagcagtcaacacg
gacggccacttgtcgcaatgatcctggactctcgattctcgatcctcgggctggcggcgt
catgaatcaaatgggcagactggcgagtgtccttgccaaaattccgggaagccgagtttt
cattgccgaaataagaaaaggatgcgaattacgccagccgaaaagggctgaaaattgcaa
gaacgccagaactcgtcctaatttccataatttgtcacgcacaatccaacgaattcgcca
tcgcatggatacacagattctagatgggctggtcagcaaaaggatttcgaaacaaaagcg
caaaacaaacggatttagccatcacaacccttggatgttgtgcatctattatcaacaaac
tagattccatctcttttcttctgccagatgcctctctttctggccagaaaagtatgattt
gagtgtaattataatagtctacggtcggggggtctttgatatgcgaaatgttctagaaga
ttcagaagtatggtttatttcagtgctgaagagaatagcctacgatgtttaattgcggtt
tattctttatatttgaaagcaatatatacagcagttacttaaatctaaaggtttaataac
ttaagatttttaagattggtttttgggtaagggttttatcagttggatgtcaaagcaagt
aagttaggtacaattgtaataaaaaatcaaatgcacaatgctggtatatacaaaaatctg
gggtttcctcaaacttggacttataacatcgcaatgaacgcctatgaaaatagagccgaa
gtttataactctatattgattatgaatatttttaaccaattccatgaaaacgaaatgtaa
agcactgcagaggtggtacgaattttcctattttttcccattgaatattaaaaccaagaa
aaaaccatatcctttcgcggaaactgatgaaacgtaaagttcgaaaactctttgtacttt
ctttttaaaattacgttaaatggcgaactaacaatagcacaaagaactatgatttttgcg
aaaactgcgaaaaccaaatgagggaaagggcagccgcacccttgtaaaaccctttcgaaa
gcggtgagacagagagggcaacaggccagagcgggacagagtcagaagcaaagccagaat
cacccctttgccctttggcctttgtaccgcctacctgcttcgtaccgcttcggctggccg
ctcgtgtccgccatttcgatgtgaatgaggcgtcggcgcagcctccggattttcggtata
aatgcagggggttccgacgagaggaaatcagtttgcgttcgacatcgtcagcgtgaagat
atagcaacatcagagctagatcaccagtctatatagcgtcaatcagttggattaaaccca
gagaccatacaccgaacaccatgctaatgcacgagaaactcatggccgggcagttcttcg
atctcaagactggtaagttggccacgccccttggtttctcctcgatccgtaaactaacaa
atcccctctctctctcaatctttgcagatcgcaagcccctgatgcaccaccaccagtacc
agcaccaccagcagcaaccactgcaccacttgccgcacagccaattgccggttcagggat
ccttgggcctacccaaaatggatctgtacacggcctacgcctaccagcagcagttgctgg
gagctgccctcagtcagcagcaacaacagcaacagcagcagcagcaacatcagcagctgc
agcagcagcatacctcctctgcagaggtcctggatctttcccgtcgatgtgacagcgtag
agacacccaggaagactccctcgccgtatcaaacaagctatagctacggcagtggttccc
cctcggcttcgcccaccagcaatcttctgtatgccgcccaaatgcaacagcagcaacatc
agcagcaacaacagcaacagcagcagcagcaacaattagcctccctgtatcccgcttttt
actacagcaacatcaagcaggagcaagccacgcccactgctgctccgcccaaggttacac
caaccgctaaccttctgcaaacctttgctgccgcctctgctgcggccgccgctgctgctg
ccgcttcttcgaccaactcaccaagacccgccagcaacgccagcaccatgcagatagacg
ttctggagaatcccctgtcaccggctgttgaggccaccacgccaaccacctccagcagcg
gcgaggcgggaaagaacacccgtcccttcaaggcctttccccgggatcccttggtcatag
ctgccaatttcgcagccactgatgtccttttggacaatccgcgagtggagcgctacacgg
aataccggaagcgagtgcttgagcaaatccgcagctccaacggaggatcgcgcaccgtaa
ccaacccaaaaatgcgaaggaccaactcaagaagtggatccgtcaacgaaggcagctcct
caaacaacaacagcgaaagcgaggatcgcgctgctgcggaggagtcaagcgactgtgact
cccaggcgggcaacttcgagagcaagtccgccaccagcagctccagcaacttggctaacg
ctactgcagcaaactcgggcatcagctcgggcagccaggttaaggatgccgcatactacg
agaggcgtcgcaagaacaatgctgccgccaagaagtcccgcgatcgccgccgcatcaagg
aggatgagatcgccatcagggccgcctatctggaacgccagaacatcgagctcttgtgcc
agatcgacgccctcaaggtccagctggccgccttcacctccgccaaagtaaccaccgcct
aaaggtccactcctctcttgatgcgttgaacgcgaggatccgaatcgtatgtccagtttt
tgggtcagcttatctgtgaatagtttagggggctcaactttcttttttttttacacgctc
gcatttaagtactttaagtccttggagtatacgttatatttggaaaatgtattagctgta
gtgcatctcgcaatcccaccagttaactatcaatggaatcatctatagttgtagaagtcc
cagctagctattaatgtttaacttataagtgaatttttttcatagccctaaggaatgaat
ttcaataaattatcgaaaataattatctcctggaatttctgttctcgttggtcgcctcct
ggaactcctgttcgcctggtaatttaaaccgaaaatctgttaattttgcttacaaaatta
gcatttttgtggcaaattttgggatttttggtaccaggccaacatactcagtagcgggtg
tctactgaaaaccaactaatcgttggtcgcctcctggaattcctgttcgcctggtaattt
aagccgaaaatctgttaattttgcttacaaaattagcattttagtggcaaattttggatt
tttggtaccaggccaacatactcagtagcgggtgtctactgaaaaccaactaatcgttgg
tcgcctcctggaattcctgttcgcctggtaatttaagccgaaaatctgttaattttgctt
acaaaattagcattttagtggcaaattttggatttttggtaccaggccaacatactcagt
agcgggtgtctactgaaaaccaactaatcgttggtcgcctcctggaattcctgttcgcct
ggtaatttaaaccgaaaatctctaaattttgcttacaaaattagcattttagtggcaaat
tttggatttttggtaccaggccaacatactcagtagcgggtgtctactgaaaaccaactc
aaaaacaataaaacacctttttttagggtttaaatcatttatttttattcattaggaatc
gttcagttccttctgaacttaacttaatgtgtagcttaaaagatattatggattttttcc
ttaattatagtgtataaatatgtaccgtggagagattatactatcttacgtgtaagaatt
catgggaatgtattctcttcagacgtcggaggaaaatagggtcgactagattattcgccg
acgtgttcgggtgggcgctaagcctgttggcatatcgactgctgtggaagtttatttggt
ctcccaatgggacaacttttaagtccctttcaagaactccgttggtcacataccagggta
gcccagatgcatgtcgtgccgctcgcgattgtattactctaagcctattgagctgagtct
tagaggctattccccacacttggatggcgtaggtcagtgttggatctataataataaata
taataaaaaaaaatctaagaagaagtgtattgaaaaggtgttagatccaagtaaactttt
aaaatatgaatttccaaaacagtttaaattgaaacatccaaatcaaggcaacttttaaac
taaactcaacccattttgtatataacgcttgtcgaaatatcggaatctgtataacgaagt
ggcaaggagaacagaaagggcttagcttaactggagtaaaagagataaatgaacagactg
attaaaaatacataacgataaggtttcgcgttaggaacaacatcagaatgtcaaccgcat
cggcatccaaggaatccaccaagagatccaaccagaggcagcggcaactgcagtcccaat
accagtcgaccgcatccaagttcaagcatcagaagtcgcagcagcagcagcagggatcct
ctaaaggtgggggcaacaacaaacggaggaacagagcaggacgttggcaccagggtgcta
ggcagctgcggcagtcaccagtcaccatttggaatggaggcttctgtccgggaatcgtca
gaggatcgtcccggaagcagaggaagagctcttggttggggggaaagatatcggcccaac
accagatccagcagcagcacccacgaatacccagctcactgacgcatttcgcggttagca
agtgcttccttgcaccacctccaacggcgctgcccaacccacctgagcactggactttgt
ccaggtcgaagggtatgcagacgggcctctcgaagcggaatctcctcgatgatttcgaaa
cgcacaactgttgctcaatgtgcagtcgttacctcactgatgctggaggctcagtgtctg
gagcaggatctggatctacggctggatctgaatatgaatgtggaggttcgatatgaatgt
ctagaacacccggttgaccccgaagccgccaatgagtggcaaaaaaatcgaaatgaacat
aaagccaaaaacataaaacgaaaaatggaaaatgaaaaaacttttacaaaaaagtgaaaa
catttcatctggaaatgagtaatacgaaaatggacgctacaagcgcagaaaaacggaaaa
aatgtgcaaagtaccttaaatattgataaagaataaattcagagagcaccaaaataataa
taataatatctataactaataaaaataataataatgcaactactataaatcgtgtaccca
ccacccacctaaacttttaggccgcgccaaaccgccattcaatggcttcaatacttttgt
tgaatacttttaggcgctgtaagaaatcgatttactcaacgttttaggcgatcataatca
gtagcaggtgtctactgaaaaccaactggggaatcagagttaacttaatttattagaaaa
aatgttttggtgtttttttagttgtaacttcgcaaaattaaggcgcacagatacgaaaca
tactgctttttgcagctgacaaccttacctaccgactcatttcatattttagataatttg
gtaaaaataattttttgcgaatttttcacttttttataaggggttacatcacgttttttc
cgaaaaatggcgatatttaaaaatttttagctggaaatgccactagataggaaattaagc
tacaaattcaacaaggtatggcattccacatttgagcgactattaaaaaagttgtggata
aaattctgatattttttttactagaaatcatgacacatttgtttgtcaaaatgaacgatt
ttttaattggttttttagttgtaacttcgcaaaattaaggcgcacagatacgaaacatac
tgttttttgcagctgacaacctcacctaccgacccatttcattttttagataatttggta
aaaataattttttgcgaatttttcacttttttataaggggttacatcacgtttttttccg
aaaaatggtgaaatttaaacatttttagctggaaatgccactagataggaaattaagcta
caaattcaacaaggtatggcattccacatttgagcgactattaaaaaagttgtggataaa
attctgatattttttttactagaaatcatgacacatttgtttgtcaaaatgaacgatttt
ttaattggttttttagttgtaacttcgcaaaattaaggcgcacagatacgaaacatactg
ttttttgcagctgacaaactcacctaccgacccatttcattttttagataatttggtaaa
aataattttttgcgaatttttcacttttttataaggggttacatcacgttttttccgaaa
aatggtgatatttaaaaatttttagctggaaatgccactagataggaaattaagctacaa
attcaacaaggtatggcattccacatttgagcgactattaaaaaagttgtggataaaatt
cgaacatttttgttggtaaaaatcataacacatttgtttgccaaaatgaacgatttttta
attggttttttagttctaacttcgcaaaattaaggcgcacagatacgaaacatactgttt
tttgcagctgacaacctcacctacctacccatttcattttttagataatttggtaaaaat
aattttttgcgaatttttcacttttttataaggggttacatcacgtttttttccgaaaaa
tggtgaaatttaaaaatttttagctggaaatgccattagatgggaaattaagctacgaat
ttaacaaggtatggcattccacatttgatcgactattaaaaaagttgtggataaaattcg
aacatttttgttggtaaaaatcataacacatttgtttgccaaaatgaacgattttttaat
tggttttttagttctaacttcgcaaaattaaggcgcacagatacgaaacatactgttttt
tgcagctgacaacctcacctacctacccatttcattttttagataatttggtaaaaataa
ttttttgcgaatttttcacttttttataaggggttacatcacgtttttttccgaaaaatg
gtgaaatttaaaaatttttagctggaaatgccattagatgggaaattaagctacgaattt
aacaaggtatggcattccacatttgatcgactattaaaaaagttgtggataaaattcaaa
cattttcgttagtaaaaatcataacacatttgtttgccaaaatgaacgattttttaattg
gttttttagttctaacttcgcaaaattaaggcgcacagatacgaaacatactgttttttg
cagctgacaacctcacctacctacccatttcattttttagataatttggtaaaaataatt
ttttgcgaatttttcacttttttataaggggttacatcacgttttttccgaaaaatggtg
atatttaaaaatttttagctggaaatgccactagataggaaattaagctacaaattcaac
aaggtatggcattccacatttgatcgactattaaaaaagttgtggataaaattcgaacat
ttttgttagtaaaaatcataacacatttgtttgccaaaattaacgattttttaattggtt
ttttagttctaacttcgcaaaattaaggcgcacagatacgaaacatactgttttttgcag
ctgacaacctcacctaccgacccatttcattttttagataatttggtaaaaataattttt
tgcgaatttttcacttttttataaggggttacatcacgtttttttccgaaaaattgtgaa
atttaaacatttttagctggaaatgccactagataggaaattaagctacgaatttaacaa
ggtatggcattccacatttgatcgactattaaaaaagttgtggataaaattcgaacattt
ttgttagtaaaaatcataacacatttgcttgccaaaatgaacgattttttaattggtttt
ttagttgtaacttcgcaaaattaaggcgcacagatacgaaacatactgttttttgcagct
gacaacctcacctacctacccatttcattttttagataatttggtaaaaataattttttg
cgaatttttcacttttttataaggggttacatcacgtttttttccgaaaaatggtgaaat
ttaaacatttttagctggaaatgccactagataggaaattaagctacaaattcaacaagg
tatggcattccacatttgagcgactattaaaaaagttgtggataaaattcaaacattttc
gttagtaaaaatcataacacatttgtttgccaaaatgaacgattttttaattggtttttt
agttctaacttcgcaaaattaaggcgcacagatacgaaacatactgttttttgcagctga
caacctcacctaccgacccatttcattttttagataatttggtaaaaataattttttgcg
aatttttcacttttttataaggggttacatcacgtttttttccgaaaaatggtgaaattt
aaacatttttagctggaaatgccactagataggaaattaagctacaaattcaacaaggta
tggcattccacatttgagcgactattaaaaaagttgtggataaaattctgatattttttt
tactagaaatcatgacacatttgtttgtcaaaatgaacgattttttaattggttttttag
ttgtaacttcgcaaaattaaggcgcacagatacgaaacatactgttttttgcagctgaca
aactcacctaccgacccatttcattttttagataatttggtaaaaataattttttgcgaa
tttttcacttttttataaggggttacatcacgttttttccgaaaaatggtgatatttaaa
aatttttagctggaaatgccactagataggaaattaagctacgaatttaacaaggtatgg
cattccacatttgatcgactattaaaaaagttgtggataaaattcgaacatttttgttag
taaaaatcataacacatttgtttgccaaaatgaacgattttttaattggttttttagttg
taacttcgcaaaattaaggcgcacagatacgaaacatactgttttttgcagctgacaacc
tcacctacctacccatttcattttttagataatttggtaaaaataattttttgcgaattt
ttcacttttttataaggggttacatcacgtttttttccgaaaaatggtgaaatttaaaca
tttttagctggaaatgccactagataggaaattaagctacaaattcaacaaggtatggca
ttccacatttgagcgactattaaaaaagttgtggataaaattctgatatttttttttact
agaaatcatgacacatttgtttgtcaaaatgaacgattttttaattggttttttagttgt
aacttcgcaaaattaaggcgcacagatacgaaacatactgttttttgcagctgacaaact
cacctaccgacccatttcattttttagataatttggtaaaaataattttttgcgaatttt
tcacttttttataaggggttacatcacgtttttttccgaaaaatggtgaaatttaaaaat
ttttagctggaaatgccattagataggaaattaagctacggattgaacaaggtatggcat
tccacatttgatcgactattaaaaaagttgtggataaaattcgaacatttttgttagtaa
aaatcataacacatttgtttgccaaaatgaacgattttttaattggttttttagttgtaa
cttcgcaaaattaaggcgcacagatacgaaacatactgttttttgcagctgacaaactca
cctaccgacccatttcattttttagataatttggtaaaaataattttttgcgaatttttc
acttttttataaggggttacatcacgtttttttccgaaaaatggtgaaatttaaaaattt
ttagctggaaatgccattagataggaaattaagctacggattgaacaaggtatggcattc
cacatttgatcgactattaaaaaagttgtggataaaattcgaacatttttgttagtaaaa
atcataacacatttgtttgccaaaatgaacgattttttaattggttttttagttgtaact
tcccaaaatcaagacgcacagatacaaaacatactgttttaccttacctagcgacccatt
tcatcgactattacaaaaatttttttataccaaaaatcatgacacatttgttttttttgg
ttatagttggaacttcgcaaaaaaattttacatcaggaaaactttgttgggttttcatgg
ttggaaacttggatgtagacagcgctcaatcgaatttggctgttctcacttacgggtcag
aaactttactaggcttagcgtagacaagatccatttaatacttatcgaatacttcaaaaa
taaatttgacaaaaaagacgatgtaaaaagtatttcaattgtaaaattacaatttgttat
acttttgaataaatattatattgcatgtctggcaatataacacaaataaaatgaattaaa
taaatgaatataacacaaagaattagatatgtcttgaatacttgcaattttaatatgaac
gttaataatttgaatagaattatctatatggataagcaccaaagctgaagaaaagaattt
gaggctttcactccaagacctgagtacacgactactaaggaacaaaacaaagcggatagg
tctgggtatccttggaacccctgccaactcttttcggcatgcgaaatcgatggcagatat
ggaagggatatatagcagatatagcagctcatcgattatggcgggccgagtccattaata
ataaaaattatggggcgtttacaagaggttgtcatgacagtcgcctgacatttatgcaac
tttatgagaaggaggacaacaggacaacgggcgcaatggaaatccaccccgccggcggac
gacgaacgacgaccgacgagcgaatgacaagtctatcaatttttcacacactcctcaaga
atttcgcaggaggggcggggatgggaggcattttccgagtgattagagtacctcctcact
ctcattctcactcaagggttaagggcagggcatgcaaaatgcagtcggcttcattgcaca
attttcccttcgctttgtgcgctgcatatcgaatgcaataattttgacaatttgcgaaat
ttaaacgtcataaatggcagtgtcttaaattacaatccttcccttggtcttcctcttttg
ctgctgctgctcttttcccggcgctggccaagttagcatctgccccttggcagagggata
ggaaagtcctgacattgactctcccggaggatgtccttgtatcgcatatacatgtcatac
atggatacatggctatctctttcagattcggacctgaaaaagttgctttctgccgttttt
cgattttgattatgggtttgtgtgccgtcatccgctgacagctcaatcgggacaatgtcc
tgtcacgtgaagtccttcgcctagtcgcaatccccgaaaatatgatgcgtcatgcttggc
cagccgcaacaacatccttgagatttacatgacaagtcaagagatgggacatttcctttt
ttaaggaagaatccgccggattgggaacgaggatcgcagtcgtacagccctgcccgacag
atgtcaatcaaatgaaattaacacatcgtcattgaagtaggtcgttggtctggttttctt
ggctttcgctgccattgccactggcacgtccatttccagatccctcccattttgggctaa
gtcgcattaagcgcctaatgttttgctttcgatttttgcgattttcgattttcgcatttt
accgttcgcgattattgcggttggctgcatttcacaggcattttcttttcagttcggctc
ggttcgattctattttcaccaaactgccccgaggccgaatggcccctaatgggattacat
aatatcattaatcagccgagtgaaatcggaatcgcaatcgaaactggaatgccgcggcat
atgacatgtgccaccttcttctgatccgaggagagggtggatagaggatacacgttccgt
acatcccttcgattgcaggacacgcgctgtaattatgtaattaccgatatggaatacgga
gtggagtgccgataccaaaagcgatgcccaaaacactgaccatcgcatatcgtactaatt
gcattaaattgtccaacacgaaccgatcagccagatgacgctccatgccgtatcatccca
cacttttccgccgagccgatgtcctttttattggtatttgcttatcgcttcatgcaagtt
gttcctactattttgataggcctaaaacgaatgcattttaattggccatgcgacgttttg
tgccgccgcattgtaatttcttaatttcgagctcgcaaacggggggtggtgtttggtttt
gggtgggtttcgcatcgatgtttacctagttttatagagctgtttgccgtgttcatttcc
ttttaagcctcgcttggttcaatggccactcgtcaattaattgggatctgccatccatac
tgataggaataagagcataaacaataaataaacacaagttgttcctatatttagatgatc
agttattacaagaacgaaaaaacccacaggatctgtgtcatgaacacgatttttactcct
ccaaaagatatctcacgaaaagcaaaccaagaatgtcgcactggagggttggaaaagaaa
gaaagagtagcgggcatgtttagcgagctatgaccctgagaaacgcgatcccgagttgac
cgcaatcatttcaactacaagtactcccccacaggagcgaaggaatgtccagtcttcggg
atcctggctgtgcagtaattgtcggaagtgcaactacttagaggctgacttggactccgc
gcttgagtgagctctcttccttgcgcagctagggatatcttgaggtggcctttaagttaa
ttgctgcatttagagacgccgtgcgatgtggcactggcgataagaaagggctgtggggat
cggaaacccagaggtccgacagatgtcaggggatcttaacacgttgtgcagttccctaag
cgacttagtcccgatttgctttgtgtggcgggttatgtaagccagcttacgctggccaga
actccaactccaactgcttggcaacccctaaccctttgtgctcataattgaactgtcttt
gtgtccttgcacgggactgggtgtcaaaatatttcctgcactttggacctatgctaattc
cgggacagaagaacacggattttcatgtccgtaaaatatgattgcgtctaatccctttgt
caaggcgatgacaaataaatatttccacgatgtcatgtcaaaatatcatcgaaaggattc
accctgacaccgtctcggattttcatttttcattttccaattcttgggtatttccgaatt
ttttatgcaaattttcccgtgtaccctgcattttctggggggtaactgacgaacggcgat
gactgtgagccctgaggtcccgacggaaagtccattaaggtgttactcgggcaacaatct
ccgccgagtaattacaggcttgttagctatggttgcaacaacattgctttctcctggggg
tgcgacgtttttttcctgacatcttcggttacgtgggaaatgtttctttttttagacatg
ccttttttgttcgcgtccctcacagaacatcacttacgaggatctggcagatcgggatcg
gatcaggggattgtcaatcaaggtggcaagcggatttccatatcgtcgagctgcagggct
aattacatgcgaaggatgcgccgatagggtccctcgtgactgttcccctgttccacgccc
ttgcccaatgcgtatttaataaacttcgaatggtcagatcgtaatgaaattatagttgaa
tgagtggaatctcgataggttgtgtgaagacggttttagaagctataataaaacgtatca
ttcacaggaactaacttagtttagttgtagcaattactcaacctatttaaaggtccttcg
agtaaggaatgtaaccaaataatgtataaaaattacttcaaactgaataaacttcgtagt
gaattgactggcaggactcgaacagtcacatcggcatgttagagtctgctccgaatcgat
ttagatatagggaaagcctttcaagagctcctcctagccaggtaaaaggataataggcga
taagtccggtagtcgtagccacgaaagacgatgggcaatggacgcagctgcaatccagag
tggccctccaaccaccggaccaatctgcgcacctcggcagagccgcccaagacagttgct
ctaatttagagacgttttgggtaatttttgcgcaaggaatcggaatgggaattgaaattg
aaattggctcatctcggtccttgatcctttgttgaggtccggctgccggacattcggcac
tttcacgctccttagtccatcgtgccgagccccgagtcctcgcagcgtgtggaacgtgac
aaggacgagtccgagtccaatcccgatgcccaggatgcgatcaaacaatgccaggggcca
ataaatctgctacgcatcggcagcgcatcaaaaactgacaggacggctttgtcttcgtcg
agagctcgtgaggcgaacaaaggacgcgccaattcgaattgggccgatcggaagcggagc
aggacaccaaagcccgcatcgtagccccccgctggatcgtaaaaccggaggcgccgactg
cggttcctatgcaaaacaggcgccgcccgatcggaatccaccaaaggattccggaacagc
gggcgggaggagccaataaattgcgcctctttgtgtgttttggccaaagtcctgattgtt
tttcgacagcaaatcagcttaacaaaaaatagcagtactaattatatgcggtcgaaaagt
ggttggagcccaaagtcgaactttttaaagctattctcattattaagtgaaattggtaac
aaaaataggagaattattgcagcaattctgtcacttttcatacgtattttcaaatgtttt
ttttttcataacatgtagcagcattttcagctttggtagtctgcaatttctagaaaaaaa
ggcgacaaagagtccattgtgtgaggaattggccatctatatttgaccaatacgccataa
aatccattgtgcgtcgtataggtcaaccactggccatcggtggtcatcgatggtcatcac
ctcgcttcctccccgatccgcccattttttatgtgcgcccaaacatctttatttgcgatg
ctcggcttgctttcttcgtgtcctatctctttttttaagtggactgttaaagcgcagaat
gcctctccatttcgcaggacacacccagcaattagccaaaggatgggcccgatccgcact
ttcttttgctcgagagtgcagaaactgtcgcacataaattttaattaactttgtttttaa
ttgttgcaaatttatgttcgagggctgggagacctacttcttgggtttgctcctgcgagt
ccttgctgatttttgctgtgggcaaatgacaatcgaacaaaccgaaaagggatcggcagt
cggatcctttttttcggatccctgcaatatgtgctctaaattatttgcaataatttcagc
cccggcctctgattttttgcccacttcgcatcctttccctggcgttcctttgttgcaatt
tactttctgctccttggatgcagcagacatctcccgttgcgtatctgtatctgtatctgt
gtatcaggatctccgtccgtgctcgcgcttgtatttttatatgtatctgtatctgtatct
gtatctgctcttcattatggcatccattgtcttgcgctgtctgcctcagacgcatccttt
gggtgtcctttcgtgtgttccagtttgcgctgcctcttctttattttttcagggtcacaa
ttcgagtctcagtcgtcgtccttaggagagcatcccccaccccaaatggccaggatccgt
ttgcgaaactgtctcgtatttgacagttgacagttggtcgacttttgagttggaaagtta
tgagcataaacatgatatttgccaggggcccgtgttgctattgccatttggcaatttatc
ctttatatagtgccagtcatttttagtcccctgccgccagcgaaaatgccagcgtaaaag
ttatgaaatcaattaatcatttcagctcatttatgatttaatggcttcacttttttgtgg
tttccgcttagagtcgtaaagcatgaaatccccacaaccttttcgcagcgcgttaatgaa
gtcgcaaactggcactttcctactttcctacattcctaccgcccaatgcatcgcatggca
atatgcgaactttcccctttcgcaaacactttccctccattatgcaaaacgcaaacaaag
ccgcgcgacaagcatttgatacactttgggcactttgaatgccatttcaggcggcgcgca
gcaaatcaaatatcgataaatttcgcaaacaatacaaacacgggcgcattaatcaaatgc
ggcaacaataaagcagccctatctgttggatccagccaaagtggccgatctgcatgtaag
cacatatgcaaaggcgttcgaaggggagggtaatagcgatcgagcctgccagagacgttc
gagtagctaattcacacattcaaggggtaagtaagccttgtcgctcgcacttagcacttg
gaatgcacacacaattgtccaagtaaacacgactaacttacaacatatgagcttaaaaca
tatatcgcaatcaatgggctgttaacgtcaagtcctaatcttaggaggtgctacctagtt
actcttcacatcttaatggtaaacggggtgagcacgcatctctagcggattcgcgagttc
gcattcgagcatgcaaatccctctggaaccgcggcgcaggacctcaggagcgcaggacct
cgggacgacggctgagtgagagtgaaagtcaagtggctcttggcgacgcgctctcgctcg
agcacgcgtgcaggggaaagggacgggagatgcagcccgggcggagcggtaaaaaatgca
tgggcaatttgcatacagcgatcgggactggatcgtgacttcgggctgtccttgaggcag
ggtccttgggctcgttaattaagcgtaaaatcgtcgcacacgaaatgccgaaaattcaaa
ttgaatttgagaggttttcgtgtggttctttatccatttgtgtttcgttgtgtcccaaaa
aaaccgcagaaaatgcgaggattatggtaattttgtgtggaaattgccggtgaagactag
ccgggatacgccttgttaggcaggatgctcgttaaatcatattaatcaacatgccggaat
cctttcttagcgctggaaactctctcaaaaacccatttaatccttttgtgcggctgtgta
aacagcaataactcagcgccacaaagagaatcgaaggactcggggacataacgagggcaa
atcgaagggaaaagaggtaaaaagtaagcaaaagcaggagcgcatttcgcaaagtaaacg
ttgaaaaagagttgaaaagttgagaaattcgccatttcagtggatggaacggggtaatcg
attaactaccccagcaccctttttgtgtccctatccaggatgaaagccgatcggaagata
gtcacatgaaaacatatgaaacaaaacgactttcaccacaaaaaagccgaaaaggataac
gtgcgaaatatacgatccccgttagcgaaaatctttcagcaatcgatcgcaaataaagat
atctccaggggaccagaacccattcaaagatgcctttacatgctgaactagatcagaacg
tcagatagcaagccacgtcggtcacggacactttgagtgatccaagtccaggagatgacg
agcgccgatcacttgaacgtcacttaggatcgctggtcgatgatcacttgaagatcactc
agggatctcgatgatcacttcatctacagctggtcaagagccacatatgggggcagttat
ctttgatcttgtcatcggaaatataatctacttattggttccatatttcatattcatatg
gaggacagcggctgtgctttaaaatatagatcactacaaaggttatgggaaccatttcct
tttacatttacatttcaaagttaaatccatacaagttgtgaatttgcattgcatgaggcc
catctatttgtagaaagaacacttattaaaaagttgataatttgataatgcatactgtgt
acaaacttttcccctgttgggtgagcaactgacgctttgcacaggacttttcccagagtt
tgtaacgtttttctaatgcttccttccggaagtggcaaacattttcaattaaagccgccg
agtatataaattgcatttgcggccgctaaagagccgcaattaatactgataccgcgctac
gacaagtggctaaaatgacgaggagctgtcggccaggaagttggacttggcatcggctaa
ttagccggccaacctgacttcccttctcccttttccgttcactattttccagcctgttgc
tgctctaaatgtccattcaaatgagggggagacaagggcgaaaggaagcagacttccttg
aggggaatgaaagcaaatttaataaccaagcgctggccgatagacatctagatgtcattt
tcgtgtggtggtgctgtggatgagtgcctggattggagtgggtgattctcggccggtact
gcgaactgtgggaaaggacgaatacctccaatacctccatcaaaatatcagatctcgttg
gcatagagatcatactttcatattctaagctaagctgctgatatcctcgagcttgttgct
caagttcctcgagatccaaagacaatttgctaccacacacatccgttggccaaagagagt
cttttcatccaaggagagaacgccggagagagcgagtgtccttctgcccgccggggtgcc
tcttgcgcaacaacccctagccccgtaacccctagccattaacccctgagcgccgagcgg
gtataaaacgcagcccgctccccgtaccgcttcagtttgtcagcgagagcggtcgagagc
agaagactagcagagtctagaagtacatcttttttttttgtgcaccaggagcagcagaaa
cagaaccacacacaacatgctgaagtggacggcatcggcgcagcgcctgaacgagattcc
cgtgcacgatcaggatgccaaccagccgcagaggaggaggctgcagaggaggcagcgccg
tcagcggagggccaccattgccaacaaggagaacgtgcctgacaccgtgggctacacctc
cacgccagtgcccattacccggctgcgcaacagtcccctggtcctggcgccgctgagcga
tatccggaatgtcaccccggaggcggtggtgcgcagtcaggcgccccaaagggtacagag
tgtgcgatacgccaccacattgccacgttttgccgaggactactcgcccaacggactgcc
cagtggtcagcacttggcgctgaggggcctggctccgttggatccctttctgggccagcc
gcgctatattgtaggctcgggtgcaggagttaacaaactcaagcagcgtagactggacga
ggactttgtggccaccttggagccggagttgcaggagacggcagtgccagagccacccac
ccccaaggtggaagtgcgtccaagcacaccgcagcccgcctccacgcagatgggtgatca
gaccttggatcgcctaatcgatgccatcttggattccgcctgcaaggcgaacgccagcag
caagaagaagccgagaaggtccaccttcaatctgcgcagacgcaccttggtcaagcagca
aatggagtcgaactgcccccaggaggtgctgtcgccatcctacgcacctggagacgatcc
ggcctcggatctgagctttggcctggttcccctgcccatgcacaacctgatgcccactcc
ggaaccggcatcgcccctggccaagattcctcacaacttgcttgtccaactggccactcc
agtggcccccaagtctgccccctgcgacaacaccttctgcctggagactccagtcaaggc
cctgaagaggacccgcaaggagatcgtcgccaaggagtcccccattaagcgctacaaggt
cgacgagcgcaattacttcgaggtgggattggccctgccctcgtctatatatgtctgagc
agaggtaatttcaaacagatcctcggaaagccacaaaaatgagaagagaaactaaatgcg
agatggagatgaagatggagacgagaaagcgagcaacgctgacaaacggggggaaaacgc
ttaactatgacgcttaactagttcctaagtcgtaaactaatcatctttcaattactgtac
ataatttcttaggccaccttaatcactatttattccaattactaatataaccattttttt
ttttgctgctgttatgtagttttcgaatataccttttttttcattatttaattttaaaca
aatatgaatatttattgctactttaagttacccaaataattattttttcaaaataaaagc
attaaatcaaaaacaatggagtacacttttcttttcttttgaaacggggaaaactttata
tatcagcttatcatcattaatgtcgcttttttgagtaactttggctacttccatgcgtac
tgcccaatatagggatatgggattgtattgatttcaaaatggtgatatttgaaaaagact
agactatcttcatagtctagaaatgttttctcatgtatccattggaatctactctttaaa
tgttaggtttatagttggtttctgaactattttcgagatacgaacaaatatcatttttgt
tgtgccatagcatcgcatcgagttttctgatgaatgcgaaacatctgcggtgaccttcgt
cacctacgcaatatcccagctcgtgccgattgcattttgacctgccgatacgtacaacat
atatttacacagttgcttgaccaagcgatttgctttgcttttccaggcgaccaaaacaaa
caacggcgatgcaggttgggaactgggaataattgaatgcctgacaggtacaatggcacg
ccccgggatctacaatcaagaagaaaagaagaagtcagaggcagccaacagctggtccac
tccttgtttccgaggactcaggactctgcgtccgctgtgctgctcaattggctattttcc
catcgaactatatgacgatatgttattaaatattcattgtgaccgcttttaaagagaaca
cattttgcggacactcgcttatcataatttaaatccatttcaaaatcatattttacagca
aatgaactttttaaagtcatcgaaacgaaatcaacccccgattttcgcttttgtctgcga
gctttagagcttagagtaatccaaccagaaaccgttttgcacatattagtatcctattaa
aaaaaaatcgtaggcacccttgcagatgtccatgtttcgaaatcaaattatggaaactgc
agtgttctgctagatcatccgtgaaaaatctagctatgtttccatgctccgacttttggc
acacacgtcatctctaatccttcggcacatgacacttgttggcacgttgacgccctcgca
cacactttttggcactgtaactcgatttgagtgcggtatggatagtatcctttacctata
ctcataaccatgccagtacctgtcgctgttccgcaggagccctactgtaaaatcccaaat
aagaagactttactcgttgagtttttgtaagaaactgattttatttggaaatatctttgg
tttaaataggtgacatgagaatcgcatcttaaagtaaatggcctacgcagaggcctaagt
aaatagtccccgccttatcgaggtcccacgctcgggcacatctgcctatcttgagcggcg
aggaccttatctgtggtctcccactaagggactattttaggaggcggggaacgatctcaa
gtgactgactcatgtagtgtgcacttaaattacatgtttttgagcaatgcacccatgtcg
ccttagataacaaaatcctaaatataatttatcgctctcgattcatttacataagatatg
aacggagcccaaaattgtaagtctttaaatatattcgtgttcatgtgtgaacattctgcc
aaagggccagcaagctgagatgtacattagtatattagttgcatttataacagtagtgga
ctgtatttatttgatatatgttcatttattttgcaactaagatttcaatgggcctagttt
ttctggcttttaattttattggattacaattatggtttatattatttttaattcaacaat
ttgtactcaattaacttattttaaacattttgctttttctatgtagaagtacattttcta
ttaaacaacgatatagtggactgtatatttttatttgttatattattttattgtttattt
actattgatatttatagtactggcaacggacctgcaaaggttattgcttgcattctttgt
tgcacagcacatttccgtatgaaatatattattaatactatcattagtattaaagcaata
attaatccagcatgtccggaaatatgatggaaatgtaaatctttcaatttttgatggttc
tctttcataaatttaatttcattattcaatcgttcaaattcctcagtatgatttaatatt
gatagtttcagcggatcccaaataatcttcggcgcttcactaatttctcctatataaggt
gttgataataattcttcactttcggactgaatgttatggt
