# Supplementary material for: SMCis: An Effective Algorithm for Discovery of Cis-Regulatory Modules
Source: PLoS One. 2016 Sep 16;11(9):e0162968. doi: 10.1371/journal.pone.0162968 (PMC5026350; doi:10.1371/journal.pone.0162968)
Supplement: S1 Datasets — (ZIP) [file pone.0162968.s001.zip › dataset/Drosophila/gt/dmoj_gi15181.fa]

>scaffold_6473:2589342,2629341 (reverse complemented)
caatcgaactgatcttattaattgatcagattaactatccagattaactgattaattcaa
ctaatatcatcgacttttcgattcaaatgatcagctcaatcgatcatatcaactgatcta
gtaaactaattcagtttattggtatagtcaactgatcttctagtcaactgagctgatcaa
ctttatgtgggcatgatcgttccagcatcgatcgttggtgagcttgaactattgagccga
caactaagtcttactttaagaggcttgatcagtgcttgcccggtgatcgttacttagacc
aatttgctgagctgataatcttgttgatctagttcacgagaggcaaatatcgcgcccgaa
aagcaggacaaaagttcaggctttaagagggcttgatcagcgaatgttacctagcctaaa
acctcgaggctagataatcttacggatcgaagtaaatgtcacaggctgctcaactaattt
ttcaattgacctacaaaagcgatgggaaaacggtactatacaattagagaacgagacaga
gataacagagaaagagagtaggctgctgctgctgctgttgctgttgttgctggtaatcta
taggatttacgtgaaacttttgcaatcgtctcagtgcataacaataaattggaacttatt
ttgcgtgtatttggcaatatacgagcaaaactggtggcctaatcttaagtacgcgcctga
tccgggccactctccccgtctgcagttttgagcgtaatctgagattaaattaaaatgtcg
caggcgcgcattcataatcggggccatgaaacactgcttgctgctgcataatccagcgtc
tccgggcctaatcctttcgccgactcaattgactagagctacctgcgcgcgctctctcgc
tcaccgtgtgcccggggccagggcggcgaggccatgcaacaggcgcgctacacacgaatt
aacctgattaaaattgtatttttcccaaatttatgggattaagttccgttcaagttcctt
taactcgtttaagctaccggatttagttcaagagcgagccacgcacaaggcccacaaaac
ttggccctttggccaatgcattgagccgcctgtgagccgatttttattgggctggcttaa
ttagcacaattgtttacaaaatttacctttcgtcatgctgtcgacccatcgctctgcctc
tctctctctctctctctctaacactatagctctatctctatttgtcgctgctgttgcaga
tcttgtcgtgcctctgcactgtgtgaaatccattgcacgcacacgcccacagcatgaacc
aggccagcaacgtgtgaaccggccagcttgaaattctatttaaaaattagtctaatccac
agccagatactaccgaaagtagtgcatcaaattgccgaccaggccacgactcgcctgacc
tggcctgcgccgtctctgtctgtctgtctgtctcgcttcggctctttattgctcgcattt
ccctgtttgcctcttgtcattccccttaaaagcaattagcttatgcaagtacctttcgaa
ccacagaacccacagacactacaaaggaccttcgctccacaaaaggtgcgcggttttttt
ttattgaccccattttttttttattgttcatagttagatcatagttgcgcaaatagcgaa
gaatctattagaatttcattgggaataaatgtatattaatatacattcgtcatctgattt
tagtcggaattaatcgtatatctaccttcatctgttatacaatattattgtttgagcatt
accctagcgttttaatctaaaaatttgaatcgagttagcttttagacagtaccagaatac
aaatgtatttaattttgtatttatttacatatctgtgaaatacaatattttgtataatat
aaggtatatatagctaatatatgcttaatcaatcaacttaataaaagttacgcttttagt
ataaatatcgaatagtatatactaaataaaagttaaatgatcgtagatcgtttattatag
actactaaataaatagatacatatatatatataatttatttattagagattcgcagatta
atctaagactaactctaatttaagataggtctaatggacctaagacttacataagaattt
tgattcttaatttcgttttagttttatattaattctactctataaaaaataaattctata
ttggcgccttcaacttgttatgtagaatattacagagatctgagatagaatctgctattt
tttgtgtcttaatcaggaatcgatttcctttgactgcgtcaaaatcaaatttacacatta
aaatatatatttttaattttatacatgtttttataccctgaacccattttcaatgggaaa
tcagggtataatggttttgttgaaatgtatgtaacagggagaaggaggcgtggcagaccc
cacaaagtatatatattcttgatcagggtgacgagctgagttgatttggccctgtccgtc
tgtctgtccgtctgtccgtctgtccgtctgtccgtatgtatgaacgcgtcgatttcagaa
gatataagagctagagacttcaaattttttttaaaatgtccgtaattacagcgcgcatat
caagtttatcattaaaaatcgataactcctctcgatctttttttatcgataaaaaacctt
atcgaaacccagttataaaattatatcttctacacctttattgctagagtctccaaattt
ttaatgtatgcttatatgcaatttatacaatttcggtttttgttaaaatttaccccccac
ctctaaattcaccccctcaccctcacttttgtaaaaagcgtatttcaaacactagagact
tgtgctttggcaataacatgcatattcatgttataatcataatctaaaagtttcatgaag
atcgtacgtccataaaaaaagttattaaacaattaagttctcatagtaagcgcacactgc
agcccatgcgtgtttatgcgtggttgcttgtatgtgtatgtgtgtgtgtatgtgtgtgtg
tgtatgcgtttgtgtctgtatgcgtgtgtgtgtgtatgtgtgtctgtatgcgtgtgtgtg
tatgtatacctgtgtgtgcgtacgtgcgtgtgtgtgtgtgtgtgtgcgtgttttttgtgt
aagctgaaagtcgcgaaaaagtattgaaatatctattgctccaagggttcaggggatctc
gtagtcgagcagtctcgactagagctttcttacttgttataattattattattattattg
agtaatttgattcttatgctaatattagtctgttgaaaaggaataattgaaatgattttt
ccgccctaaggattcactgattctggttctaaatctaaacctcctagagaaaaaaattat
ataattaaaaaaaaaatttgtttttggtaatttttggtttaactttcaacattattatga
tttaaaaaaaaagattttttgtgcaaaaatttatcttttgaaaaataaataattataagg
agtttattttgcaatacttaagagggttttatttagcttaatatttagggactttagatt
cgataccaaatcttgaaaagtaggataaataaaaaaatataaattttcaattatattcct
taggatttctgcagctcaactggtttagctagattcattggcattgccatatatatatat
attgcagacatatttcagttccgacttagataataaagggcctctctacacgctctcaga
agcgatctcgcatatgcaaggccttacgaccagcaataacaataataatcgtaataataa
caataatatgttcgagtcaatactctaaccacttccgctgtgcagctgaaagggcttagg
aggctgcgactaggccacaaggggccatgtccattggcgcctgtgcgaggatgtggcatg
tgtgttaccaagaaatccaaatagaagaagacgaagagagagagaagaagaggcagaagt
agatatagacgacgacacaaattttgcgcttaagcaaataataataaatatttattttga
aaaacaaacgctggccatataaagaaatgtatatatgtatgtatgtacgtatgttagtat
ttcccaagggccaacataggaaaacaaatcggtaaaagaaacacgtgcccacttaataac
tgtacccgttccctaacccaatccctatatagtgagtcgactctgtgtgtttggttgctg
ggcgcacagatcggtggaacgtttcattcatcttagaataacagaagtcgtcgcgtcgtc
aatctgatgtgcctatgcgttttcccctacataaagttgcaatatgttgtgtattagtgg
acatggaccgtgcccagagatcagcccagagctgatttcgggtcatgtccggctcggtca
atgggcagaagggaagagcgcgtgcgcgggcagcgagcagcggaatacgccccctcgaga
ttaatgagaatgtgtgtgcgaatgtgtgtgtgtgtgtgtgtgtgtgtgtgctcgtcattt
gtttattcaatgtgcccaagcgtctactgaatcctttgacatgcggccgtatggactcgg
ttttcagctgctgaccagactggacattgggcactgggctcattacgctgcattccactt
aagcatgagttggcccttttcgctttgtcgcaatgataaatgaggacctcaagtagcact
ctctccatctttcactctctctctctctctctctctctccctctctctctatgtcatatg
agccgacgcatatatgacgaaaatcattgcagtcgccacattggcagcatttatgggctg
aagtttgcatttcccccgaacaattagtgacgcagagagcgacagagggatagggagaga
gagagagagatgcctctggctcgtgcttgtcaaacaattccacagcgagtggtccctggc
tcaaactgaattcctataaccatttgcactaattatcgaacgttgagcgcctcgcaacat
gaaacgcagcccaggcatttgcatttgcatttgcatttgaatttgagtaaagaaagttca
ttaatcaacgggcaatgatcattagtcgagtagtcagtcctgtacagttgcgcttttgtc
agataatttgctggaaaaccccgatgctaattgtcgttgctgctttggttcctccatttg
cagagcctctaacatcttgaatggaccaaatcgaaactctttctttagcgacttttgttg
tctgcctcggtttgtcgagcagctgatacgcctcagtgctctatttggcaaacaactgaa
tgcctttgctctcccgataatgacagccagataagtgaatgaaccaaaaaataaataaaa
gggcccaaacgggcaggaagtgcgggcccaggtccggccataaggaactcaatgtccgtc
caaccgcatcaattccacttgcttggccacaatattttggtttgacccgccatcgattat
cttataatatttgccagatacaacaaaaaagaatacgaaccgtgctcgaatttctagctt
attgacaaatatttctcaagacatttcgaatttctatttgtgccctatctgcctcgtcta
tcaatggcaacaactgcaattgtttgtggccgcatctacacaggtttcactgtacacaca
agtgcgatttccattgccaaagggcttgagcatcgtagtacctctttttcattcattgag
aaggctatcatttcttaggcgactatttttgagaaaatcatgaaattttctcaggcgttg
gcttgctcaaaataattcatttcgagatgtttcttatatgaatggcttagaaaaaatctg
aaaattatagaataactttagcaaaacgttttctgttgaaatctattaatcatttgcagc
ccacagatcaaaacaatattgaagggaaaacatgttagatgtatgaatgttggacttgaa
ctaggaaatatggcctccattacttttttttaggaatagtatcaataaagagttatcccc
gaaaccattgcaaatgaaactgagaacatgtaaaacggggcttcacaaacccccatacgg
tatacatacatattctcggtttctttctggggagttgggcattttatttgtccagtttat
ataaggtgatcttatcctcatttcggattctttggatgaacatcattcacagaattaaat
gttcatcttttgtagcttttgtagttgtagcaaaaaaaatttaataaaatgatcgattat
tatcgataaacaggataagtaaagttttatcggaaaagagatttatgagtttatgctgtt
ggcaggaggagctattcaagattgcaagtctctagttgcaattcgcaattacgcttatat
gagggagttgatgaacataaggacgtgactaaaacaaaaccattataccctgatttccca
tttttaatgggttcagggtataaaaacgagtcgtctcttaatgttgttcaagagcgtata
ggatttaaaagctctgccacacctcctattgcccattacatatatacaaactaggatata
tacaaattcgtatatatgtatacatagggataaaaaaaaacccctttctgtttctaaaaa
tatctccgccataaataaatattaaatattctattgctgccccagttttgtgcccgcttc
atcctctgcccaataggctcctatttagctccagctgcagacatgtctgcgcatgaaatc
agctgcggctgctctggttctggttcgtaattgtgggcttggggattgggccagttgcca
gttgcctgttggctagttggctagttggctgagtgcttgggggcaacctaattttgggca
aactaattcaacgagatgtctgcgctataaatgtgtcaacgcgtcaaattgatgaatgcg
tacgcattgtgtccatccggccacaacaaaaggtcaaccgcaaaatcttactcaccattc
cgcagatggcccactggagtggtaacgggccctgaccacccacacccacagccaccgcca
cagccaccgccacatgggcagcatgctgcgggcttaatgcataaaggggttgcggctggg
aattgacaacaattgttgggaaattgccaaaagtgaccaaaacagcggtcagcattgcgc
gcagagcctctacatagcagcagcagcggcagaggcagcagcagcagcggcagagcccct
tcccaaccatgacacgaccatccggtttgttatcattaagcaacagccaaagcaggcgca
accctttcaatgtgccatgaacgtggatctgaatctggatctgggtcggggtcagagtcg
gagtaggagtcggagtcggagtcgaggtcggggtgggagtctctctcgaataatgaaaat
gccatgcgttgtcgctgtctatttatttattaaatgcaagccccattcgcatagggtggg
cggaagagcgagtgagtggatagcagatgagacagagagacagacagagagacagaccga
cagacagacagagagacagttagagagacggggacaggcgagacgcccacactgagggtc
agctggcacagctgtcgcattttccctaagccaaacgtccatccggctgttcgtccgtct
gttcgcctgtccgtccatccgtttctcatctttaatgaagtttcagcggctgcgactgaa
actcgtttcgatttttgcacaaaatgaagttaaagtgctgcctctagctgctgctgttgc
tgtcaatggtggttgttctgctgctgcttgtgctgctgctgctgctgctgcttcttctgc
ttctagctggctggctgccgccacgctgattggctgagctaacaatttcattgaattgcg
tacgatattccatttacgatcaacttgaatcgaatgcaacgtaaaatggcgcaacattca
cgaacgccattgctcaactcattgcaacatggcgcagatcaatcgaagggcgatctgaaa
tcaggaaatacatatgtacacatacacatctacagatgcatacacaattgtattagtaga
tgaattccaccattctggaaactaaagtaaatttgattgcccagcctctactcttaaagt
agtaaacgtcgcaacttggtttttcaaaattatatctaaaatttactttctgcttattgt
aatgcctctctcagcaattctcatgcaatcaatttccagcacacattttatgatttcaat
attttatttattaatattatatttatcctttttatcaagcatgttctctgcctccttcta
catccggttctacatcttctgtctgtttctttgaaaagcattcttctataacctcttgtt
ctttctttctctttatttatcacttttttctcccatctgcttattgtcattctttctctc
tctccctctctaagaatgtctttttcttagtttatttatattctctatctatctatatac
gtatgtaaatttatattctctcttctcttgatacttttaattccttgcctcgctcatatt
tcgtcctcttttattcttcgctttccctccctttctctctctctctccctgacacactct
ctctattttactaacctcgcttttcactctctctatgatctcattttccccctatcgcac
tctttctgatttcatctccattttcttctctctctctctctttctctctctttctctatc
tatttcccaatatatcgcgatctttctttctctctgtatccctttctatgtatgttatct
cttctatttagattctattgctttgcctctccatcccataacttctttcttttcctatcc
ccttttatttctccaattccttcctcattcttttccccctcccaatctacgtacatctag
ttcctgtctaactttaccagtttctcctttgctctatgtttatttgcagcttagtaaaac
atgaagctttcttttgaatatgacttgttcatttcttgtctaatttcatccattcgatgt
actttgatcatattaagaaattctgttgcacaattgaggcaaatatttggccaagactgc
atttcagttggcgttggctttgtgacacaaaagtcaggcaaccattttgaaagtctaagt
cgcttgtggactttgaaaaagacgcctaagtcggggacttagacaaagcctggcattgga
tttggatctggccgcggctgtggctcaacagggatcgctgcacttgtgcgcagattacgc
cggcatcttcacgtaatattatgcgagattaacttggcacagtcgaaagtcgcacctaga
gctgagtgtgtgagtgtgtgtgcctaaaactttggccaaatatttgtattggacttccac
gaagtgagcgagcgagagagagagagagagagagagagagacagagagtgagtgagtgca
aagtacttgaagagtgactgtaaaatatgatcaaatgatatttttttcataatttttgcc
aagaatttttgggaacgaacaatgcacaacagttgttgatactgacgcacattttgccac
ctacaaaactcgagtgacaaaaggcttaaatcgcttaaggagcatataatctgatggatt
tcagttgcacgctgagtaccgtttttagtttcatgtgaaaacgatagaagtagaagaaga
aaaaactgaacggaactgaactgggaagcaaggaactcggaactcggagctcgtgggaca
aaggagggcaaagaagttagggccaagccggctttagagggttaaatgctcatattacgc
tcgctggccaagagtcagccaaatggccaaaaagagttatgcggaacggtaaaacccgga
cttaacgcttaacctcacttgattctatcgtgctcttccgttttccagaatagatcccgt
tcgagatgaagatcgtgcgaattgacaattgacacaattaccaaagcgagaaaaggatat
gaaatgcagttcgccttctctctctctctctctctctctctctatatatatatatatata
tatatatatatatatatatatatatatatatatatatatatatctcttattctctgtctt
tctctgtctttcattttgacagcaattgtctgggccaacaaaaaggcactcactatgcgc
tctccacattgtgatatatgcatatgcatatctatatagactgctctgtcctcctactcc
tttatctaacggggttttgtaggcggctttgcgttgacaacaatgcgtccaaaaacaaac
aaaaaaaaaaaagaataaagaaaaaggtgttaaaggttttgcggaaccgcttgatagatg
gaccgagagcattccagactccgtttcatcgaactacttcataactgcggcttatgtggg
cccgctttgattaactcacgcagtctttcaatcagtgcgatcactcgcttctctcactct
cactctcccagtctctctctctctcgctctatagctaacggttttggctccctcacaatg
gctgctggcagctaatcaacggcaaaatgcataaaattaagtgaactcggaacaatgaga
acctcgcaaagggtatgccataaagggtcttaatcggggcctgagtgtgcggggcacaga
tctgacactgacatgcctgtctgtctatctgccactctctctcgctctcactcactctct
ctctctctctctctcacacattgccgtcctgtgctgagttattagaaatatttcacattt
gatttgaagttacagttgcaattgttattggacatagctgtaccatctcctcataactgt
actcgctcgatcccacatacactctctctctctctctctctcgctctgggtctctctctc
tctcttgatggcacggttctcacacatttggcgacagacaatgcccctaaacgttgacag
ttcatcaaaacgaatgatgcatgcaaaattaacgctactcctgctcatacgaaagcaacc
aaagagaaataccctacagtgcgtgtctgttcgactgtcaggcaagacttgggagtatga
gctatttattatgtgtgagaatagatagatgagattggtgattggctcagatatatgact
gtacttgctcaatgtaacatgtaatatacatatatgtatatgataatcttcagaatgata
tatttatatatataagaatgatatagcttatgttccataaacagttaaattagatataat
tcccatttacattgaaaaatctattaaaatgcagagcttaaagaaatttctggaagtttt
atattgggtatatgaagccttaagaagtctttagtcttaatatgaagtcatagaatatta
tcgtatctatatacatattaattttctataattcatatatctatatttatataatatttg
ctcatattttactgtagacttatataatattttatactattgctactctgtgtctactca
ctttccccgtgtaaggacactctgtgtgtcgtctaggccgcttcgaacccgttcgacgac
attgtcagtctctgatgcaccatgaaatgttgcatttcttcttgtccgggccattgtgcc
ggccatttcaattccaacaatttttgtgcgaatgggcgtggacagacacaaactgctact
cccacgttgtgactcggctagtccttggactcgggtcctggggcgttgccgttgccgttg
ccaaacaacagttacaatgcgcctggcgtaaggaagtagctagttagctgtgcccattta
aataacactctccgaccggctattcaggctcttgtacaacaatttgacttcacttccaag
acatccgggtggccacagaggcgtcatccatcaaaattctatatcgattgatggccgttt
aatctgatatcattgtaacatttctatatacatagaagacaaactgtttataggtagcta
tagcacgtattcgataatataagatctatatgtatagatatattaaatggtattcaatct
atagataatgcaacccattatcatatttgtctatattatggtcaaaagaagtttttgaat
atatattttgtataagattatatggaaccagtatatggtatatgatctatgtatatctat
ataatataagaaaaggaaaataatattctaataaagtagataaattttatagcaaaatat
actttagtcaaatgcaattgatggttgtagacaatgtttgggccgagagcaggattaccg
aaaccttgggctgacaattagcattgcaagctgtgtcctttgtggaagtgtcgagcgtct
gtggctgccagcaaatgacatccttgaaggagtaatcaaaacctcactaattggcaatgt
aatgcaatacttgagcgaggccattaggcgcgacttatctatatagaaattagggatcgg
tgcgcttcaatggctctccatgaatgagctgcgagtcgagagtcgagactcgagtccgtc
tgttctcaattaaaaaaagatgccataattgagcagcatttggagcaatggattgggaaa
tggaaatggaaatggaaatgcgaatgcgaatgcgaatgggattatgcagagcagacgata
atagttttggcagggaccgcagcaaatgtctcgagtataggataacaattacctaaagga
tttgaccacggatacggaagctaacgcagtaccgtacttaacttgtgtcttttatttgga
ttttttgttgtgtttagtctttgccattcattttgggcatttgccattttgcgatacttc
cgtgacggaagtgtctcgacctgagcccgggctcagtcgagtatcctttggtcctttgct
tgtttgtatctctctcgctccatctgtgcagcggctcttggccattatctgtgcaagtgt
ctggctgtttgtgcattttgcatatgaaaacaaacaagtgaacggctgcacataagagag
gtaaggtgtgtggaagagagcgagagagagagagagagagagagagtgagagcgtaacac
acttcagtgcgcttttgtggcatttgaagcggcacacgtgtaatccttggtcacttccta
gacactagacagattgctaatagcattgcttcctcatccagctctctcccgctctccctc
tctctctctaggactgcaactacttcttcattagcctttagctagctgtgcacttcacct
gaattgcttgatgggcttatggtaccaaaatgcagctaaacacaacaatttttaaatcat
ttttaagccacgtcctcgccgctgcccgagtccgtgtgcaatcctttgtttcgtaacatt
ccgataatgccatttcctgctattattattattattattattattattattattattatt
gtggatattcctcgactagatttgatatgctttaaatgatggcatgcgggcaggtagagg
ccgtctaaattattcatagagtcgacttggcatatcataaacagttgacaaacatactaa
gcccgtctcctatggcctgacaaaagccaaggagttaaacccgattccgcgaagtcgagc
cgcgaaatgccgccaataacggaactcagccaacggccaacaataaccaaaaaccctttt
agtcaattagtcgctgattttctttgtgctcgacgtttttattttgtgttttttttttat
ttttttattttttatttttttttttttttggctgaaattataatacaaatcgcattcaca
atgagaggccgcagggcgaacccttttttggcagcgtttgacacgttttacgatgcgtcc
tagccaaaaagcaaattacacctctttatatatacatatatatacatatatatatatgta
taaactacctatatgcagttttagatagagctcatccataattttgacctgtaggttttt
tatttttcgccgaagtgttttcattatgcaataaaaaaacgtttgccaaatgcagcctct
tctggtgctggaaatgcttagcgagctatctatggcagcaacccgttcggagcgccctac
ctggccaattgtttttgctggcattcctttctttttcgtgcataaaaaacacgctcaagg
acgccaggacgaaaggtaaaggattgcacaaatattgcatctttgttgccgcggaacggc
aaccagctcaattatgtctatctttggctttatggcatctgctgtttcgcttcttctatt
ttttacggtccgccggctacgggcatggttatattttttttcgctgaatctggtttttac
ggcgaaatttgcaactctttggcaacggacgcgactttttatggccagcaggtaaatggc
caaatcaatgagctcttttcctttccacatatgtgtatatgtgtgtgtctgtgtatgtgg
gtgggtgtatggttgctctgcgttttagtttaatccaccatttttacggttggattagcg
ctggattagcataagctcgcggttttttactgataattaggcagcgaaatgtgcaaaatc
ttttcgcgattgtctcttgtttcaattgccattcaatggggcactaaaaagtgaatgagc
tgcgataatgaacatcatttgattgatagatatatgtgtgtgtatgtgtgagctatgata
taggactatcagccttttctagtggacccttgctttaggctgactgtggaaatctctagg
ggaaggagtcctgcatttatttcctagggacggtgttgcatgtagagacggaatacttgt
attgggctgaccgtcaagatctctgtgggaaggtgtccttgtggtccaaagtagtggagc
ttatgatactttacattaatttcctgggaacggtgttgcatggagaggcgagaagtccac
aagccgaagactttgaatgaagtagagtgcccgagtaaatattcgattcgattaataccc
aaagatagatgaactaagtgaggcaataaggaagaagtcgaaataagctacaaatacaat
ttattactaaaggaacaaaaagcaaaaaacgtgacgttgttgctcagaaatatataatag
tacaggaattctggatttaatcttctaaaatcgaatatccaaaattcgcgcaaaaataaa
atacgacataaaaatataaaatcgaattcagaacgctgaattcctgtgctattatatttt
ttattattctacacatccgaaatatcataaatatcttaaataatctactatcaatgattc
gcaatccattgtaattaagcaacatatagataaagtcatagtaaaaagaatcttccattc
aatataaattcatccaatgtcttccagtccgatagcaaagtccacaaatgaacttaagta
ggcctagttatagaagatatataaaatatatccttaaaccccttgagtttttctaacatc
agctggtctctatctatctatcttctgcatattttgctgaatcatatattgtttagccaa
ctagaagtaataattcaacagtgctaaaggtttagtcgactaactggacatttcatcatg
agcaaccttttgagttatatgattctgatatttggccagctattgacacacttgaggttg
ggcacttccgcctgtcgcgacattgtatgtttttacaaacgttgagtcgcagagccgtta
gcaggggctaacagttaagtaaagttaaacaaaaaaggctagctatcccacggtcagggc
aaaggatgcgccgggacaagtgggcaaatagatggatagatcgatacaaataaactggga
ctgagaatggcgacaacacttgtttgtcggcatgaatcaaaattcgagtgattggccaaa
agcagcacgatttggccttagcgcgagctcgcccaatgtttccaggaaggctttttgctg
ctcgcccggttaagaaaggatgcgctaacgcgcgaaaggctcgccagcctaattttcgta
atttgtcacgcacaatcatttgtgtaagatgtgcataaaatttgcaaacacacacccaca
catgcactcacacacacacacattagtctaggctgatcagcaaaaggatttcgcagacaa
aagcgcaaaacaaacggatttaactattcgtaacccttggccttagtagcctcgctctgt
ctaactacctctctccctctccctctctcgctctctgtctgcctctgtgaatgctcactc
tttcgtttctcaacttcaaatgcccgctgtggcattggcttaagccgtaattgcttctag
aacagctcctaatatcgcctctgccctagcctcaattgagctcaaatatttataatcgaa
tagttaatctttgatttttattcaaattgttttctataacttatagaactcagatagcta
ttatttgtatcttatatataaaattctcgtgtcacggtgtttgttgccaaactcccccgg
aacgattcgaccgattctcacgaaatgttgtgtgcaggtcgagtaggtctgagaatcggc
caacatttatttttcatggccctaagcttaaaggatgggccaccattaaattctttttct
tttttgacgcaacgaccttacgatatcattcagtgacgcaatgtacaatgaagcattgat
tgctattaaggatctttacattgtcatggagaatttacccagtaggcttgataacagtga
cagttttcggtcatgctctcaagttattcatgcacattttattaatacgtaaacgtgatt
aataaatataggcaatcgaatacgatattacgtcactgtttatcaccaaacagtttttct
acttgatttatttatgtttgatcaacagaacacttaaatctagaggcatgcaagatagag
gcgcccacaaaaatcagatgcagaaacgcaacaaagcaatacgtgcatcttaattgcaag
aggcacgagataagcgaagagaagcgcccagattcgaagtcaatagacgtagaggaattg
gctcacaacgtccataagtatttcgagcctcatgttgagtattacgctcattccaaagtg
atcatttgtacatgggccaaggaatgcccgcaccgccatgtccttaaattcaaaaatgag
ccgatcgggatgtgttgctcatcaggaaaagtaaaactctcagaaattaaaacatcgccg
gaaccattgcacggcttccttattggtactggtatccagattcctcgctgttcttgcatt
aatctgtattttcttttaaatgttattattattagtaataaataaagcatacttcggttg
tttacaacgcttttgactataactgcatccccacaaacttatagtaaattagttattttg
tatttaggtacaaaatattccctagaaataatggatatggcaaaacaacgtttgccggac
cagataataaaactatataattttatacataataatttcctttttttcctgagtaaattg
tagaataatgaaacgaagaaacctaataaatatattgatttattcatattgaaatcataa
ataaatacttctatatataccatatatcttatatatatagtttatatatcatacatcata
tatttcatatattcacgctgctaaaaaaaacccaaaaaaaagagacattttcccgaaatg
aattaggaatagaaaagtaactcgcaagaaattgtaatacgccaaatggaacccaacaaa
aaaagaagcaaggcacaaaaaaatataacaaaaaaaaaataaacaaacacttttcgcgaa
aactgcataaaactaatgcaaaacgacgggagaagaaaaaaatcagcagccgaggcggaa
aaatatgacgaaaatagtggaaatcgtacagaataaagggtcaagcgctggcaaacctca
acaaccctcgtaaaaccctttgaggctgtgcgagagtgggagagagggagagagcgagcg
agcgagcctgaccgcatacaagtgtgagcgagtgcttgagcgagtgtgtgagcgagcgac
agagtgagggagtgagtgagtgtgcgactcacccctttgcctttgctctctggcccagtg
cgctgcgactacctgcggctccttgttgcggccgccattttagtgcgagtgcaacggtaa
atgaatgaatcgagcggccgctgcgtcggcgtataaaaggcggccggaatgtcgttttga
aatcagttaacgttcgacaacgtcagcgtgtagacagacgacacacccacacacacaaac
gcataaacacgcacagcagctagactcgacaccacacacacacacacacaagaacagcaa
catttttgagcaagactttggaatagcagcaaacatgttgatgcacgagaaactcttagc
tgggcagttctttgatctaaagactggtaagtgtagccacgccccctcttatcaatgcca
agcccgcattttaacactctctctttctctcccccttttgctgtgcagatcgcaagccgt
tgctgcatcatcatcatcattcccatcatctgcagcaatatcagctgccccacagccaat
tgcagcaatcacaccacctacaccaccatcaacagcagcagcagcatcaccagcaacagc
aacagcaacagcagcaacaagcatcgcatctgactttgcccaaaatggatctgtatgccg
cctacgcctatcagcaacagttgctgggcagtgcagccgccgccgcagcgctcagccagc
aacagcaacagcagcagcaacagcaacagcagcaatctattgctgctgccgctgaggtgc
tggatttatcgcgtcgctgcgacagcgtggagacgccgcgcaagaccccatctccgtatc
agaccaactacagctatggcagcggctcacctgccgcctcgcccacagccattcccagca
atctgctctactccgcacaggcagccgtcgcccagcagcagcagcagcagcagcaacagc
aacagcagcagcagcagttggcttcactctatccggccctttactacggcggcagcatca
agcaggagccgaatgccgtcgaagctgtggccaagtccggcagcaatgccaccgccagcc
tattgcaaacctttgccgccgcctcggctgcagcggccgctgctgctgccgtctcggcta
gcgcagtggagcactcgccacgcccggccagcaatgccagcaccatgcaaatcgatgtcc
tggaggcgcctcagtcgccgcctgcttcaaccagcgatagccagctgcatggcagcagca
gcagcactgccacccacacgacacccaccagcagcaccacagcaccactgtccatcgccg
gtggcgtggatggcagcaagaatacgcgcccgttcaaggcctttccccgtgatccgctcg
tgatcgcggccaatttcgctgccacggatgtgttgctggataatccacgtgtggagcgct
ataccgaataccgtaagcgcgtcctggagcaaattcgcagctccaatggcggctctcgca
cggtgaccaatccgaaaatgcgacgcaccaactcgcgcagcggcagcgtcaatgagggca
gcagctccaacaacaacagcgaaagcgaggatcgtgccgccgccgaggagtccagcgact
gcgattcccatgccggcaacttcgagaagctatcggccccagcaacaggcgctggagctg
gagctggagcagcagcagcagcagccgctgcagccggcacactcagcggcagcggcagcc
aggtgaaggacgcggcctactatgagcgtcggcgcaagaacaatgcagcggccaagaagt
cccgtgatcgtcgtcgcatcaaggaggacgagatcgccattcgggctgcctatctggagc
gtcagaatatcgagctgttgtgccagatcgatgcgctgaaggctcagctggccgccttta
ccgccaaagtaacggtttaggcagcaatagccagatcgctgttatcgataacccgaatcg
attgccagattgccagctgcttgttgcgttgaacgcgttcgagtctcagttccgtttggt
ttccacaattcgatttcagcatgtttttttttttttttaatctcaaggaggggcagctta
tctgtgaatactttcatactgtttcttctatgccactttgaagccacactcactgcttct
aattcgtacagtctgcggtttttctatatttaagtgcattactattatttttttttcgtc
tcaagtattttaagtactttaagttctagggcttttagcgcaaaatctcaccagttaatt
aatatagacaactaattatcatattgtatagtacaagaataatttctaagcaacactttt
ttttcatatctctaagcaatacaaataaattaaaaaaaaaaaaaaaataacgtctgtttc
cttgatgggctggcgccatctagagtttgaggtagccttgcggcagggcaagcagtgcag
cagccagctttttgtcattctgcttacgatctaagtcctttcgttcgaattggccacgct
cggcgagcgagtaagtacattagctataattgattaaaataggagaatttagccttaaaa
ctgagaaggtatgagttttcaacgatttgccacgcccccaataaacgcatctatggttaa
tctatgtcacctatgtgccactacgtgtaaatacatatgtatataaagatcatgtatatt
tatttatttatttattttcttaaagctattgacaaaaatgagagtcaattttaatttaaa
aaagcctatacaaagtacacgatataatttcaatagtaacaccaacccgatgggggtatt
ttatttgccagtccggccggctatgcccacgtctcacagccaaatatggtcagtgatact
attgaagctatgaaaagaaagtgttagtaagaaaacttaaaaaaataaaatattaaaatg
taggttattaaacaatatttagcatacttaaaataattcttaaaataataataaaaaata
aaaaaataataataataataaaaaaaaataaaataaaataaataaataaataaaaggagt
taaaaaaaaacaataataaaaaaagaaaaaaagaataaaataagaagaggtaaagtatag
aaaaagaaaaaaggccggtaataagagaagttgcaagaaaagttaataaaaagaataaga
aataataaaaagaaaagagtaatggaagagccaaaaatagagtataagaatagaattgag
aaatcactaacacaacattagcagcaaaagcgtatgccaatgcttatgcctgggcattgt
gagtgatttccctaagataagctgatagtacactttttattttaggaggagagagctcta
aggaaaaaacgtgataatatttattaaaattaacacaaagaacatgaaacgcactgtgca
aagaataatccctagtgcacacaggtaaatgaagcggacgatagtgtctagttgctcggg
acggaactaaaaaatttagacgacccaacaaagaggacgaatcaatatcaccactaatca
atttatgcagaaaaacaattcctaaaattgttctgcgattggttagcgatggaagatcaa
ttagctggagcctactatgataagacggtaatcgtaaattactgtcccatctaaggtctc
ttaaggcaaagagaagaaactgtttttggaccgattcgatacgatcctgatacagtttat
gttgcggagaccatacgacagaacaatactctaggataggacgcacaagcgaagtaaata
agcgcttggtaataaaaggatctttaaattccttagaccaacgtttaataaagccaagcg
cacttttggcttcattaattatggtagaaatatgaagattaaagttaagtttacagtcaa
agaatacaccaagatctttgactgtaaagatgcgtcgtaaggaattattgctaattttat
aatcaacaattagaggaacggtacgactgaaggtcattgtcatacactttgagcaattta
ggtcaagctggtttgccacacaccaaagttgaaatgcatttaggtcatcttgaaggtgaa
gatgtccatttgccctggagtatggaaggcaaagttttacatcatcagcatacataaata
tagtggaatacgagatacaactaggaaggtcatttataaaaagggaaaagagcaatgggc
ccaaatggctaccctgaggtacaccagacgaaacaaagataagtttagacatagctgttc
tcagcaagactctttgggttctacccgttaaataggatgaaatccaagagacaagactgg
gtgaaaatcctaagcgttcaagcttaagaattagtatgtaatgatgtactgagtcaaatg
ctttactgaagtccgtataataacatcggtttgcatttttttggaaaagctgtcattaac
aagcgacgtgaactcaagtaaattagaggacgtagatcgattttgaacaaaaccatgttg
agatggttgaataatcgatttgcaaaaatgctgcaaggccgatgttatgattttctcaaa
taacttcggaatagcagataatttcgcgatgcctctataattggaaatatcagatcttcc
accttttttatataagggaatgatgaaagattctttccaaattgaagggaacacagaagt
atccaaggacaagttaaacaattttagtaattgtgactgaagagaaacactgcactcttt
aatcacacaactaggaatattatcagcaccaggagagaaagatgatttcaatgtcttaat
ggctgcagccagagaggatgcagtaactttgggagtatttatagatccatattcaggaag
agaattaggatatgagttgctgtagagatcagcagaagaataagtggattgaaaaaaatc
agcaaatagatcagaggaatcctgatcattgcatgttttttcacctccaaggacaaatga
ggacggcaaaccagaggatttacgcttcgagtttacaaatgagaaaaattgtttgggatc
acgagtaaactgacgtttgcaacgtgtaagataattctcataacagctagaatttaaaag
attgaagtttgacttggcaatggaatatttggaccagtcaatacttgaaccagacttttt
gtaatttttaaaacatttagttttaatgtttctcaagttcgaaagagttttggtgaacca
aggtggcttatttgaaactggcgaaatacggcggagagggacacaaacatccagaataga
gtttaaggtagaataaaaaaacgatgatgctaaattaatatcaaccgactcatataaaat
agaccagtctgttgaattaattagttcgttaagcaaaacgaaattgcatttacgataaca
gcgactaagtttagaaggcattggagtattagagggaggattgtcgatagttaataaaac
ctctaaagtgggatgatatatatcctcaggtaaggagaaaggagttgatctcgcgacatt
aattagcgaatcatgattaacaaacacaagatcaagagtgcgattaagatggtttgaaat
agagttcatctgaaacatagacaggttaaacaattcatcaaaaagatagtgatcaattgt
cggaataaagtaatttgcattacaagttgaagaccaagaagtgttcggaatattaaaatc
acccaacacaagaagacaatctctatcatttacatgttcattaacttgtttaatacaatt
tatgtggtgagcataaacttgtacatcagaagagggagggatataagaacatgtgatgta
taatgagcacgatggcagagttaatttaaccgctataatctccacatcataaagggacga
aaaggtaaacaattcagagtggataatggacttaaccgcaattaacaccccaccacctct
gcgcgacgaacggtcgagtctataaatagtgaaattacttgaaagaatttcactattatg
aatattactacttagccatgtttcagtgaaagcgataatatcatattgtacactgaaact
atgcaagaaaagacttttaagttttgagtttaagccacgtacattttgataaatcaggga
cagctgagaagaggtttgtaagtaatttagttttttggtacaacgtttgatgaagattgc
accgaaggtaaatttactgaaataggcatcgatctgttacgatttttgggtttaaattca
tgaacaactacatgaggtggccagaaattagggtcacaaagggttttaaagtgttctaca
ggcacattgattttgaacgaagcaatttcacgcggtgtcgcgaaactaaacttcgatata
aaaacattaaccggaatcttatttgagataaaagccgatactgcctcaatggtagtgtca
gatgaaagcctagataagaaaacttgctttctaggagagacaacagataaggtaatgcta
tgagaggctgacttattgacactcattgtttgagcaacaatagaagtagcatccaaattt
gggacaggggcttgagtttcaatagaagcctcaataggagaaacagatatgggacaaggt
gaaggaggatctagagaattgggagccgacgacaaaacagaagcgcaaggtgagggagga
gcaagcgaattaggtgacggtactattacagaaggagttaccgacaacaaaggagtatcc
aattgagagagaggactttcaaagccgtactgatttaagatttcctcagcagcagccatg
tcactggtcaactgcatagaaatcttcttcagttttaaaaactgagacctcacagcacta
tacattttagaaaagtttatttgtttttccaaacaaatcggacaagaccagcgtatgcct
ccactaccagctttagtagtagacataatcttgtcatattcacgcccagtaagacctgca
cacttagtatgcatcatgttatcacacagccagcaacttataaattgcgcttgtgcagaa
tcaactgtttgcctgaaagtgcaagcttttttgcagcaactcatattggcaatcgggata
gatcacaaaattactgaatgtaaacagaaatgtcacaacaaagagaggtataaatgtgtt
gagagcgagtccaacaacaaacagccgttacagagcgcaacgaaaatatatgttgagaga
gcgagtcaacaacaaaaacagccgttacggagcagatcaaaagtcctcagcgagagagta
tacttgcacaccacaaaaatcaaagattcaagagaggcaaatacaacaaccgtagatagt
gagagcaacttatgcacacactcacacaaacttagaaagagtgaactggggagagcgcca
acaaatagaaacactaaagcaaaaatgcaaataatgaaactaatatacatacatagtata
ttgtaaggcaatgaagagatgagcaagtattcgagatttggatgcacctacactggctga
tatatcccatagctactgatcaagaatctgatttcaaaacgtagtcacaaccgtcttatt
ccgtctgtttgcaaaatttcgttcaacgagcccttagcccttagtggcgccatctgttga
acttgaatggataaagtgcagtggttttgcagcaagcaccttttgtttgggtgttgctgg
gaaatacaaaactaaagaaattttatatttttatcaatttttattttcaattttcgttct
gatttttttacgtttgtcggcccgtttttgttttttactggttttttttattgtattttt
tttgttctttttttttatcattaatactaagtgtacgcattaaaggtaatatatatatac
aaatatgtgtatatatatatatgtgtatatatatatgtgtatatatatatgtatatatat
ttattatttaattgttaattcatttaaattaattgtaggcttactaaaaattgttaatgt
ttgtttcgttttaatcagctatgttgcttctcgaattatataattacgatctactattac
gacccaaaactgggtttaaacgaacaacagcttcattttcgcttgtttctcctctcctct
ccacacttctcttctccactcatctcttttgcattagtttcctcatttgtttttcagttt
agttctagtattagttgtagtttagtgaagttcttagtaagtttacattttagtatgttg
tggttccgtttagcttttcaatttttattatatatttgtttgttgttgttttttcctttt
tttttttttttgttttttttattttatttatttttttgtttatgcatcatataaggctaa
gacgtttgctaaactaatctcttgtatttgcatttgtttttcgtttatattttacatttg
aaatattttacagttttatcgcgctccctcatttattagttaacaaagtgtcgacaacaa
ttatttgctaaaatgccagcgcctggtttaaggctacaaatttcatatcgtttctcgtgt
agaaacatccatgtgcttgtgggcggggcggggggcgtggcagggagggctgttaaaatg
tgtattcatgtatacataattagtgttttgttcttgttatagttgatgcatgttttttat
ttatttgggtatacgaatagtaaggaaaacttgttgcattaatttgttttaattcttgta
tctttatttttgtttatacatatatatatatataaatatatatatatttccatatacata
tatatatatatacatgtatatatattttttattgatatttttctttcattctttattaaa
tgctaaaattaattatagaaaaaaaagttatatatatatatattgaaatacatgtattta
tatatatatatagttaaaaaaaagctaatttacacaattagaagtgaaatctttaaggag
gtgctgcattggtttgggggcataacaacataagtatatagtggggacgtgtacttgggg
cgggggtgtgtattgtaaggggcttgtgtggtgttgtaacttgtacacgtgtctgtatat
aatttaataagttgttacgtaaaagaactcactcacacacacacacacacgtgcgtacag
tcacactcacactcacacacacacacacacacacactcacacacacacacacacacttat
atttgtttttccgcctttccgccttatatacaaaacagattaactttttagcaaaggaag
agtgagagagaaattacagttagactcgcaaataactgattgtatgcgatcgcaggcgac
gcacccacattacgttacacaacactactacaactaagacaactaagatcaattgtaact
atgtgtgcacattatatattctattttcgctttctctttctgtttctgtttgtttctgtg
tcaatttcagttgttgttattgttgcacactctgaacgcctttaagccgcactggttaga
ataaggtcaggagccatacaataaacattaattaaaggagctttgactattcgactggcc
catgggtaaatacacctcatatatgccagtcgcataactgaagatcttcatggaagtaca
atatgttaataaaaaaaaaaaaatacattacaaaaaaattggaatcgaaggtgattttat
tgctaaactacattcgaatcaggagcctaatttcaagtgtagaaaaaaatatatatgtat
atatctctcttaatcagcttatcatttcgagttatcagatcgaaaacgaaatccatatct
cgccaatgatttcagcatcaataatatttctatggcagctatattgatgtcgtatatatg
tatatgctataagctatatatgtatttgtatatatctctatgtgttttctactcattgag
tttggaattcggctctcgtgtggcttcgtaagggtataaaacaaaactgcaagcgattaa
ttatatgcatatttctaataataatatgcaattgccagtgcagcaaaaacgaacagttaa
caattatttaaggctctcaaggaattgcaatctgatttgacattaaagacacgaacccct
tgcgagttcgatttgtatattttgtatattgcataagggtttttctttctttttttttgg
gcgggagcgggattaaaggaaaactgtgtatgtgtgggtgggtgtgtgtgtggctcttta
ctctatttgctatacattttgatgtgttttctgtttatcgctttgccttgcacttatgtg
atgtttcagcttatgttttttgttatttgcctatttctaggtttttctaattgaacgcac
acacacacattcactcacgcactcacatacacacacacacactcacacacacacaaaaca
tttgttgtcaatatttacgaattgttttgttttgttttgttgttacataaaaaatttcgt
tgctacttaaaaactaactttgcacttaaatatataaatatatactatatactctagtat
atatatatgtatatataatatataagttttttgtgtatttacctatgcatatgcgtgtgt
atgtgtgtatgtgtgtgtgtgtgtgttgcaatacatgtacatataagcttacacataaac
tgttgttaacaatgtttctttttctttattttttgtttgtaattctctattatgtttgct
ttttctctttgtgcacatacactcctctgagtgtaagtgtgtgtgtgtctctctctctgc
gtatgtgtgtgtgtgtgtaactaaattgtataatgtaaaatctaagtggatgctcttgtt
tcttgtttatgcacttaattgtttaaattagttaacaagtataaaaaaaattaattgctt
aaacgtagaatttagaatcttaacgcctaaggataatcaaatattacaatgcaagtatca
ataataataataataatgataataataatagtaatattatattaataatattgttaaaaa
aaaaaaattatttatttattttttttttttgtgtgtgaatttgtttttgttttataacca
aaggaaatttgcctttttttgttagtgtattcttgtgttgtctgtataaacgtgtgtgtg
tgtgtgtgcgtgtgtgcttgcctgcttgaatctatacacaatgcatacatacatatgtac
atattggtaatggtatgcattccatgtgtgtgtaattgtagttgatttaacataattata
attacttcgaacattgcttatgtttaacaattataacattgtcgatgttgttgttgttgt
tgttgttgctgttgccgtgttttgcttgtacgcgcactccttatgatttaatttagttgt
tgctactgttgttgtttgttgttgtgccagcctagccttgctgttgtcaacgctttaatg
ttgtccttttttcccattagttgtcatatttgttgttgttgtttttgttgttcttgtttt
attcacgatgttttctgtggtgatgcgaccgccgcctatgtgtatgcaatctgtggccac
cgctgtgggacttgctgtgggatctgcttgtcgacgacgcagccgtcgcggccgttgcct
acagagtctcctcaaaggcggccatgagatcgctctgcatgttcatatcaatttgtccag
ccatctgcatagaagaagaagaagaaagaagaagaaagacatattacagaaacgtgaaat
cccactccacatctctccaaaattctctgtctatttaccgcctcgcgtctgcgtctttcc
tgttcggcgcgtcgctgctccgcacgtttggcagccgcacgatcctgcggcgattgctgc
gccggcgaattatgtccctgacccggcgacgccttaatgtcgtccatgcgcgttatctgt
ggctgaacatcgtgcacgcttttcctataaacatgaagaagaagaacaagagagcagcat
agtgcatgagttgcatggatgaccatgagaaggtttctctttgaccactaaccgtccact
ttccatggcacccagtggtgaggcagccagcactgaggcagagaccgctgcggtggcttg
tgccgctgccgctgcagctgcagccgccgctgccgcatgctgagcctgggcactgctggc
ggactgatggccattgccggaggcagtgccaccaattgaggcgccaccaccaatgcccag
attgctgctgttgctgccgctagccgcactgccgccgccaccgcctgcaccactgctgtt
gccgccgccctggctgctggagccggtgccaatgttgccgccaaggctgctgttgctgtt
gctgctggccgcaccgctgccgatgccgccgccgctgttgctattgctgccggtgttggc
caaatgtccgccactggcgctgccgccgctattggcgccaccgccagcagcaccaccgct
gccgctgccggcactgccaggtccattgctgttggccgagttgctgctgttgttgccgcc
gctgctgctgccgatgcgcgatgcatctgtggcactgctgctcgcccgatcgcgttcccc
gctgctctgcgagcccgactgagcgcccgaattgccggcattgttgttgctgctgttgtt
gttgccgttgttattgttgttgttgctgttactgttgctgctgccaacactggctggatt
gccagccacattggcgagcgcagcagcagccgccgcctgtgttgccgaggctgccgcagc
agcggcagcagcagcagccgccgcagctgacgcagccgacgaggatgaggaggacttgtg
atgcttgcgctgctgctgctgttccttctcggcagcttccttctggtgcttcttctcctt
ctcggccgcttcgagcagcttgaggcgatcacgttctttggctttgttgcggaattgctg
gaacgagtccatggccggcttgggcttgctcgacgttgtcgccgtgttctgcggcgagct
ggccgatgccagcgacgaccaggagctggcattctttagattctgttcaacagtcttgaa
caccgggaagccggcgtgtgcaccaacgccgtgcatcttcagatcggagggcgattgctg
tggtggcagcactttctgatgttgctgctgttgttgttgctgctgctgctgctgcaactg
atgcttgtcgggcgggctgggcatcatcgattcaatgggcttcggtatgattagcatttt
gttggccgcctgactgccgacctgatgttgttgctgctgcggctgttgatggtggtgttg
ctgctgctgctgctgttggtgatggtgttgctgctgctgctgaagttgttgttgttgcag
ctgttgttgctgcaactgctgctgcagctgctgctgctgctgctgcagctgttgctgctg
ctggtggagctgctgttgctgctgctgcaattgctgctgctgctgttgatcaccatcctt
cagcttaccacccgcattgcccatcatcatggccattggcatcgtatgatccagcaagct
ggacgaggacatattgagattatcgaagccagccatcccactaaagtcggtcacattgta
gccattgttgtgcgcctgctgttgctgctgctgttgctgttgctgctgttgcgtctgatg
gccgtgctgcttctgctggtaggcagccgtggccatgtccagattgaagatgctgttgtt
cagcaaatggttgccattcatgccggccacgttctccacgctcttcgtcagcagctcggt
catgtagtccatttgctgttgctgctgctgctgctgttgttgttgctgttgctgctgctg
ttgttgctgctgcagggcgaattgttgttgctgttgcgccgtctgctgctgattgccgcc
cggctgctgcatcaggtgcgcctggtgggccattaaaaagttatccgtgagtgaggactt
gcccgtggaggaggcgctaaactccaaggaggccagcgactgctccacgggatcatcgaa
ttgcggtatttgcttgaggccggcggctagcgaggcgctcgacaggccatcgttaacgcc
catggccgcattgctgttgttgttgttgttgttgttattgttggcattgctactactatt
gttgccggtggaagcgagcgccgctgccagcgccgcatggtgatcgctcgcctcgggctg
cttgtgcagattgctagctatccgtatgccacccacgctgcccgccgcctgcgcagcagc
gccagctgccgctgctccgccatagccatgcggcggtattctagcagcagcggacgccgt
cgtattcattgcggccaccccgttcttatgatggcccgacgaatgcaacatattgcccgg
atcgaagctgccgccactcggccccgtcttattgttgttgttcatcatggccgctgcgac
catcgtattggcattgctcaacagggtatctgggatggacgaacgcacgcagacacagtt
cacgaaacggaaacggaaatggaaatgaaagtggaaatggatatacggcaaggtaaatga
gaacgagaacgagatgagtccagtttagtcacaatgtcaactgatctacttactcatttg
atgtgtgggcgtggtgacatcctgcatggtgttcagcagctgatccacatgttccagatg
catttgcatttgctgatgctgttgcgccgttggcaaacccgtcatcatactgcctatcat
actctggatttacaaaatgagaggcaatcaacagagagtgtgagtgagagagtgagagag
agaggatgatgatgaaagaggcactattgcgaacacacacacactccagaagagacttac
gaagaagctcttattattttatgattattatattagctatatccagatctatccaattga
agcttagagacctcctgagatatggagcaggatgtagtttgcatgcttatggctaagggt
tgagctgtaaagctgtcgtagatgctactaatatccataggacttttagctaaccctaag
tcttcaaattcgtatccttataaaatgcttatatagctgcagaaaatgaatactacggaa
tttagcatgtaaaaaaataccattgagaaataaaatactattcaggtctatttgaactgg
aaaattaagcgctccaaaagaggtctgtgaagtctaaatgaggtgtaaggagcattgagg
acgatatagatattggtattggagcatccaaagatgctattacaccgaaaattatatagt
tgaagtgtctaataaacgtaaggtcggtctacagatttttcatgattatacataattttc
aaaacaatattaaacaaaggcgttaattctacgagaagccctccccctctttaacaagga
acatttatggatcattaattattatcataattatgattgtcacaatctaatcctatagca
tcatcaactcctctcttaatgaagaaaacttaacagattctctatataacctacagcaca
acatagaaacggttcacaatataaacaacagttcacaataataacaatgggagcatttga
atggaatgttaatcgttgttaaatagaatcaatacaactatcaaagctatgcgttccgtt
acgttatatttaaacagctttctattggctttgctcgatcataattactcatttaataag
gtctgtctgtgctgttcgttctatcatatagttgatattgccccgtcccattccatagcc
aagtcacgtgtagatatagcgtagttaaatcatatgtcgtatcttaattgctacagttac
ttacttgcggatcacgtgcttttttcttgcgcggtggtcgatcgtcagcatcgcctgaaa
ttttacgatattcaatattagtaaattgtagaaggaaaaacaaaaaaaaaaaaacaaaaa
catatttttggttgattaaagtgaggaggaaagtttgaggggttaacgttagagagcaat
aaagaaatcaataatttattatacatatatagatcgagaaatatgagttatgtgggttaa
aattaagataaatgcaggaagaaaatattaattgaaatagaatttaagtttaatgtgcgc
acttacatacatatacatatatatacatacatatacatatacatacacatgtatgtatat
atatacacatagatatatatatatatatatatatatacatacataagctataggatttat
atatagtgtgcgtatgtaggttttctatgtgtttgtgtgtgtgtgtgtgaaagaaaaata
cctcgatacaattgtggagaacgctgaaaccaatgtgaagcaattgtcgttgggtggagg
ggagttgggggagggagaggggcgcagcatttacgggcgggtagagtttttgttgttatt
tttatttttatttttttttatttttttttttttttaccaactctcactaccctgactccc
tcctctctctctcacactcatctctctcgctctctcatttgactttgttttcttgctgcc
tctttcaatgtctgtctgcctctccgcccactccctccactcactcttctctctctctct
ctttctctccaaagcctaaactctgtaagaagtaaaaaagaactgccacggcaaaagaga
gaaacgcaaccaaagccatccagcgcacaagagcggatcatcaaccaaccttcacataca
tattatatatatattgtatatatatatatatatatatatattttttttttacatatttca
tgtcgtgttttttttatgcagagtatattatttgaaacggaaatcaaaatgttgaaagaa
tgcagaaacacagttgtattttttttttgtttctttttaataaacatttttctttgttgt
tgtattcattgcctttttttagtttttgttgttgcgctgcattttgttgttgttgatttt
tttttttcatctcttaaacatattatttattgtgtttttatttttattttgttttcattc
ttagcagctgatttttaatattaaatattatttttactataaatatttgtagatataggt
ataatgtgtgtgtctgtgtgtgtgtctgtgtgtatgtgttattgttaaatttgcaaataa
tttataatgcgtctttatgctaagtgtgtgtgtcagttgtttgcatgtatttgcgtgtat
gtgtgtgtgtgtgtgtgtgggtgtgtgcgtttatcgtctgttctctaatttcctcgtttc
taatttgtttcctttcttttaagttttcctgccctatttgtatgccttacgttgccttta
gctaagatttttactatgttatttgcattgaattgaatttattttatatatatttttgtt
tttataatttggctttacatgtgtttgtgtgtgtgtgtgtatgtgtgtgattgtatgggc
aaaaaaaaccttctgcttgtttgctgctgaaaccaaaaatgcaatattttcgctttaaaa
ttattcttttcttcttttagtttttatttttaacaagacattgagcgtgtttacatgtgt
gtgtatgtgttgtttgggtgttactttctaactctcttttccttttgctctctactctca
cgatttctttccttttctctctctctctctctctttacatactcgtgttatgttttgttg
ttgttttcaatcctttttttctgctcgtcactagaaaataattttttttttcaaatctaa
catagttaaaaaaaaaattataacatataatttgtttgcgcatttttagaataattaaaa
tatttttctttttcgagtaacagcaaataaaaaaaattgtaaaaaaggcccaaaaaaaaa
attcattttgaattacttgtgtgtgtgtgtgtttcgttcttgtgcaagtgtgtgtgattg
tgttatctattagcaaaaaaaaaaaattaaataaataaataataaaacaaatcaaatata
tatatatatatatatagacaatatatacatatgtaattttgtttgctgttgttgtccttg
cgtgaaataatgttgaaacatggttttgtttttattttgtattttaatgtatttatatta
ttattattattgttggtgttgttgttttctgctttgctgctgttttcatttagtttaata
ttaaaaattgtttatatatttaaatttatttaatgcaatttgttgtttacgttttaattc
atttctatatatttttgctttttcattttgctctttttttgtttgttttttttttttaag
ttttttttttatcattacatttttttttttttttttttttcgaaaaaacgtgcaaacaat
gtgtaaaggggaaagccgacagccgaaaaataaataataaaatgcgatttgaaaatacat
ttaattattattatttttttttttaaccttctctcttttctatatatatatatatatata
tatatatatgtatgtatgtatatatctgtgtacctatgtctgtacatacctaaactatat
atatataagaatatatatatatatacatgtgtatatacactgcacggagtccaaaaacaa
actccatggctcgacattttcaactagaacttgactctggttttttattcttttgctttc
tctgttttctcatatatatatatatatatgttaatatatatatgtttttttttttttatt
tatttttgcagtctgtctgtgcggtctgtagatttgttgttttctttaactttagtttag
ttttagtgtttttttttttttatttttacttttggttcctcgacttcattcgcttttcaa
tttacatttagttggtgtctttttctccccattttctctgctgctattgttgtcattgtt
tttttgttttgttttaggtttttaaaaaatgtattgcttgtttcatatctatatatatat
atatatatatatatacatttataaagtacataaatatatcatatttccgctcgatttact
gcacgttctgctgctacaacggcgtctctcaattatttgtttttaaatattaactaattt
acgagtttcatcatcaaattctttaactatctgtctgtatgtatgtatatgtagattctg
tctgtgtctgtgtgtgtgtcttagattggaagtagctttccgttagagtttcaaattgga
agagtacatcatactttaaaaattagaaaacaaatcacatttaacggtaaatagtgacaa
tgaacatacaacaacattgtttttgctttctttttttctttcccttcattacgtttcgtt
tcgtttcgtttcgttcccctgacccgtcccgcgcgcaacttcccctcgagtcgatggaat
tgatagagaaatcaagcaaactttaagcactgtgcatagtgggcggagccatacaaaata
tgaaatcaatttgtgtattgagcacatataatatttaagcccagcattgtgcatgtatgt
gtttgtatgtgtgtgtgtgtgtgtgtgtgtgtgtgtgtgtatttctgtgtttgtttgttg
tttttgttaattgtttgtatcatcataaaatttttgttaattttgtatctagctaactac
ttatataacatccttaccctcccacccgcttatcccatccctgtccactctctcaaacag
tcaagcgaattctcactgtatttgcttacaaattgttaaatattattaatatacgtattt
gctaatcgttgataattggtgttgttggttgacttttgtattttgtttgtttttcattct
ttcttattcttgtatcatactttcttatttttacacattgtctgcaagtgtattttaata
tcaatttaaatttcaattatttttcattggctttttttttttttttgtattattattatt
ttttattttgttgttgcttattttttatttactatttgtttaaataatgcacatatgaat
tgtgtgtgtgtttgtttgtgtattttgaatttcatcagtgtttcataatttactattatt
ttgttgaatttttctttgttctctttaaagagttatgaaacatataaatatatatgttta
taacatattgaaactgtttttatatataaatctatgtatatatacacacatatatataca
tacatacatatatgtatatatatatatatgcttaagctgcattcacactccctaatgtct
gttcgtatggtgaatgcgcgagttcatgtgcttgtatgtgtttatgtgtgtgtgtgtgtg
tgtgtgtgtgggagagagctcgcagtagtcgcccaaaaaagtaggcaacagctgcttttt
agaagctgaagcagaatgctataaacaacgcttgcgcgacaatacaactcattgcatgac
agaagctgattgacaggagcgcggacacttcgaagctcgcagcgcttgaatagtagatat
gaatgtacgagaagtgcgcacaatagataattgagagcatctacggaattccatactatc
cctgtgtttagtatttgaacacaaaagagaaataacaaggacaaaaaagagtacaataat
aaataaattacaaataattagcgaaacacaaaccagtgtacaaaatgtagattaaatata
caatatgcagagagagagagagagagagagtgactaacagaatacgatacatatatgagt
aaaagatacagatgtggatccgatccacaacttgaaatatgattggccatctgattgact
gcgattgaataattgcatgaaaaattacaatacaaattaacaaacaaataaataataact
aatttgaatgtgtgcgtgtatatgtgtgggtgtgtgagtgtttaaatctctgttgtgact
aagagcgtgattgattgattgatcgatatcaacataggttatgcaccttgttcacaaatc
acaattgactttccctttgaaaatgaaatatgagtggaaatgtacaattaaataaacgtt
atcgtatatatatacgatttacatatacaataatatatatttatatatattagagactct
ctcaggaaagcatttaaaactagcaatgattgcagtagatgtgtgattgtgtactagaaa
taaatctatgcactactgatggtataaaaatgataatatatgtatatgtatgtatatgct
tatatgtatacatatatatatacagatatatatatatatatatatatatatatatatata
gtacgtacatagagtaatttctatacatgcattaatattgtgagcttctattcgacgctt
ctctcaatcttgtgttctcgttactatatttatatatatatatacatatacacatataat
atatagtctttcaatgtttctgcattgagtgttttttgatgagttaatttacttttttgt
gttttttttttttttttttttttttttttgtgttggtaaattgattgattgattgcttgg
ttggttgattggttggttggttggttgagtggttggttctctttttcattactttctttt
tcagattggctgcccccaatacacaattgcttcacgattttttcagcatattctcataat
gatcataataataatattggtaatcataatataatgttgctttttttatgttttgttttt
tagttttgtttttgtttgtttttttttttttttcaagagacttaaaaatatgtagagctt
ttgcatacgtaagcttccatttctttttttcatatcgctttaagataaacttgttaaact
ctctttgcatcatagatgtatatatacaaatatatatatatatatatatatatatatata
tatatatatatatatatatatatatatatatgtgtgtgtgtgtgtgtctctcgcgcacac
acacacacacacacacacacgcacatatatacacacatatgtgtgtgtgtgtgtgtatat
atacatatatatatatatgtgtgtgtatatatattaacgc
