# Supplementary material for: SMCis: An Effective Algorithm for Discovery of Cis-Regulatory Modules
Source: PLoS One. 2016 Sep 16;11(9):e0162968. doi: 10.1371/journal.pone.0162968 (PMC5026350; doi:10.1371/journal.pone.0162968)
Supplement: S1 Datasets — (ZIP) [file pone.0162968.s001.zip › dataset/Drosophila/gt/dper_gl14307.fa]

>scaffold_11:12301,52300 (reverse complemented)
tgaccacagaaatccttttcctgtgtccatcagcgcgacactgtgtacacaaaggtcctg
ggacagcgacagagcgaacgttaccgttatctgcatgttctctgcctgattgagacatta
tgacagcagcagcagccacaagatgaagaaggagaggcaggagtctcagagtccgagtcc
tgctcctgggccattgtcttaggatcgttcgttttgattttgtgctgagtcaagttgtcc
aacattaagacgaagcatcgacagggcttgcctttgtcctcgagcgtgcataatttttat
caataaaaatgtcattgtccgaacacatgcgaaaggacacgacagccaacaacagccaac
agccaacagccagcacccagcaaccagataattatcctcctcaacttcccttgaatccga
gccccgtcttaaaggatatttttgctgctttctatcgcttttgttgccacctttgtctct
cataataactgtaaaatttgtgaaatgaaaaatgatccaccgcattactggacaatcatc
caagtgttcacacgtttgcggccagccaattgaattggccaaaatctgggaaaattcgaa
agttctttttggctgaaatgaatagccaaaggttctcgaaggtggttctgttccatcttt
ctgtcagtcctggaagaagcaatcctcaaccgatctgtcttggaatcactttatcaggat
ttagctaacccgttgcctgaaggtttggaataaaaggtttaaaatttaggtcaagatttg
gcagagctttgtctttcgacgtatttatgtaaattattttcaactcctttcgaatgttca
ttcccttcaaggtacatatgtacatacgcacgatatttatttactgattggaaatgctat
aacaagcagaagcatagccgttctgtcgacaactggttgttcttttttctaagatagggt
taatctctccatcgattgattaattaagcgacttttattggattaaatatttcacttgca
agtctagctcatatatggtaaggaatattgtacggagatgatgttttgaattccatggtt
tttcttttcttggttgtgaaagttggggagaataaagttggtccaacaatgggcaggctg
ttgcaaaccattttgtataaaacccaaacacatacatacataagtacaaccagagaaatc
gagatttaaaaatgtattataatagattttcaccgaaagtggaaattgtaaaaacaaaat
tgtttcccttaccatcaatatgaaaatatttgatcttgtacatatttaaatttaatattt
tcgtggcccactatttttatacccgatactcaaaatgagtattggggtatattagatttg
tggtaaaagtggatgtgtgtaacgtccagaaggaatcgtttccgaccctataaagtatat
atattcttgatcagcatcaatagccgagtcgattgagccctgtctgtctgtccgtccgtc
cgtctgtccgtctgtccgtccccttcagcgcctaatgctcaaagactataagagctagaa
caacgatgttttggatccagacttctgtgatatgtcactgctccaaaaatatttcaaaac
tttgccccgcccacttccgcccccacaaagggcgaaaatctgtggcatccacaatttcga
cgatacgagaaaactaaaaacgcagaatcgtagaagatgactatatctttaagagtgcaa
aatctgaaccagatcgtataattattatagccagaatcacgaaaacaatttcactctttc
tcgctctgtctcactctaacacacaggtttcatggtcggttttgccaattgcaaaatatg
agttcaaggatctcagaacctataaaagccagagcaaccaaatttggtatccacactcct
gtgatatcggaccttgaccgtttcatgtccaaatttcgccacacccccttccgcccccgc
aaaggacgaaaatctgaggcaaccacaaatctcagagactattaaggctagagtaaccaa
atttggtacacacactcctttaagatgtcactataaaacgtatatctcagaatttcgccc
cacccccatccgcccccacaaaggacgaaaatctgttgcatccacaatattgcagatttg
agaaaactaaaaacgcagaatcatagataatgaccatatctattagattgctgaatctgg
atcagatcagatcatttttatagccaaaaggaacaaatcaatttgcagtggctacgcagc
gcccgacgtcacgctcagactgattttctgtctctctcgcacgcactctttgtcgtgtcg
ttaaatattagcggcgtctgccggaggagagccatactggcttagtatcgggtataaccg
tagagttgcggtgtccgcagcaactcacaacgttccccctcgttatatttaaaatcggaa
tatcaactgtacaaagggagaacagcccgatagtatccctagattccccataaaacagtt
ttcagccaataaagtgggacattcgcgggtatttgggggaaaagagcgttgcagattgtg
taagacaggaactccaatgtcaaaatgcgattagtgtaaggttctcctcctttctctaat
aactattaatattattttttttcctatcgaaactaatgcttcaaaataaaggactcattt
tactttacttgcaatttaatttttggtatgacatttttctatgagggtatctgagggtat
gtatctaaatacacaatatagtggtacgatgtgaccggcttattccgaaaataagactta
gagagagagacatgtttctaaagagcatacatagtttttcgattcgacaatctatgctgt
ctatttttatcttcatttggtgagctcctatgagaaaccatcctttaatgattgctttta
ctccagatctttatcctcaaacttcttgctggaactcgattcaagatcttgtacatatga
ctgctggttagctttgtggtcagcggctactcctgctcttgtgcctgttgggaatgagtc
actgtccgttccttccctgaccagaatatacaattatatagctcgaatcgaatcgatgct
gtcattccccctttgccttttgctgttttaagagcaaggaatcggagtggaagtggagtt
tctgtgggcgaagggatggatgcgaaaagagtttgaccagacgaattgccaaacatttta
tttaatcatcgacacgtgttctctggttctcgctattcagaaatgggaatgggcatgcga
attgcagtcagattggggtggcacgggtggcagaaacgggggatgacaatgacagccctt
agatggtgatggtggaccccgttcaaccctcgggcaacgcaacccttgcgtgatgtgaat
cgaatctcgtaaccgctgagcaaaatggcgctggctaaaaatggcaacaaccagtacagc
acccaattcccaataaaaattcttacaggcaggctcggatcggatcagcgcgaagcctaa
gccccactccgctgggacctacggttaatcctcagcagaaccgaaacagaaatatgccag
ctcctaattggcatcttgttgttccaggcattgtgcctgcattctttacgaacaatcgag
atgtcaagtgagagtcaaataatgatgcataaccctgtgctcggggttctagatgccgca
acccagattatacttcgggaacatcataattttcttgtaatcgattgcagaaaaaaaggc
atcaagtgaagatatcctacaaaaagagatcagacagacaaaaaccaacaaaaatcgaaa
ctcaaaatccacaagaaaactacgaaggacaacaacaaacgacgggcgggccctaaccac
acaaagacctctctctctccctctctctctctctctctctctctctctctctctctctct
ctctcaatatatatcagactgctgccaatgtttgtccttggccacgtgtagagcacactc
caatcgcaagcaagaagggcacacgatcacgatctgccgaaccatcaccgccaggtgaga
aggcaaaactgtcaatcaggacgccatcggccagcgcatgtgtgatcgtgatccccgtcc
taatcgtgatactttgctgatttcaaccccagaccgaaccgatcggcgtctgattcgcca
ggcgattgatcgactcatgtattgtatagtatgtatgtttacctttacccccatcctcac
gctctcgctcgggctatcctacaggcccctgcgcttacccgtttcatctgtgttgacaat
tcgccaaagatctgcgaaatgtgtttgctcatggccctaatccagtcccttatggggcgg
cacgatcgattcagagattcatcgatcgattcccgaattccacgtgggcagcacgtggct
gacttgagccacaatcaagtctcttggattggagatccctatggatccctatttcaaaat
taatttctgaatcatacagaagattttgttgaagattggccaaggaaatgtggaaataca
tctctaataaaatatagaacagattaactttcaatgaatgggagactatggtaagagacg
gttaatttggtcacctcttaaattgggtgatgagccctgcagaagtctgagcctttcgtt
aacgaataataaatacccaagctgatgtattcaaagattgatcatttatgaaagactgat
tatgtatctgggatcaaataatctatatctataaatatttaagcgatagggtcgaaagtc
aaggctgatcagtccctctctgactggaagatcggtgcactctgctcagcgttgacagat
ctttagagatcatctctgggagtgctgcgagatcataggaggcactactagctttagtgg
gcttgaccagtggcttcgcaagtctcctcagcagatctacctatgcagcagctcacatcc
ttgtgccagtgatcccatttcccattcccagcccagataatcgtcacagcctctactcaa
gtaatttttcaattgacctaacaattggtctaagctcgtgagcagttgagctcgttggtc
gccgatccgaggatctgaagatctaatcttccggatttacgtgaaacttttgcaataagt
agtgcataacaataaattgaacttggaccgggctcggggtcggatctgtagcagaagccg
gagcaagagccgcaacattatttggcaatatacgagaaggcgagtggcctaatctggtgg
actggacgactgatccattgctcgctccctggcaccatcctctaccccggcagccttgat
tcgccgatgtcgtagtccgtgcgtaatctgagattaaattaaaatgtcgcaggcgcgcat
tcataatcaggccaagacagcgacaggggcatggacgagactcacctctgttttgcgcta
aatcccttggctggatggcctaatcctttcggctgtccgtgcgcctacctggtcctcgtc
ctgatccagtccagtgccatgcaacagtcgcgctacacacgaattaacctgattaaaatt
gtatttttcccaaatttatgggattaagttccgttcaagttcctttaactcgtttaagct
accggatttagttcaagtgctcaatcctagggcctgcacctcgagccatgagccgtgagc
tgaaccgccgtgagccgatttttattgggctggcttaattagcacaattgtttacaaaat
ttacctttcgtcatgctgagagccgaagaacctgatgacctggccaacacgagcaagccg
tcctggatctcgacagatctcctgtgtgaaatccatggcacgcacacgcccacagctcgg
cgtgggctcggctcaggctcaggctctcaggcccaggctgagaatcaaatcagctcaaac
cagttcagctcggtacaggtctactactcatttggtgtgaaccaaacagctcgaaattcc
atttaaaaattagtctaatccagagtaaagacactgctcgagacggtccacatccacgtc
cactcttcctgtttaagactcaaccaattccccttccctccttcccacacaattagctta
tgcaacacaatggaggaggatttcaatgagtatggtatcataagggcctagatgcaaccg
atttccagacttgaaagttcctttcaatactgttcatatcatccatcatcataatctgca
tttagagaatcttcctgctgacttctacacataaatatgcatggccatgtagcagtatta
gtgagctttcaaatgctgactgcgcgcctgagacaaacagaaagcttcaatacatgtgtg
agtcgtgtccgtgcctgaccccatccacatccagatccacttccgttgggcagctggaaa
ggcttaagaggctcgcctataggcgcctatacaacattgtatgtagttcctgttgcggtt
atggttatggctatggctatggctatttctgtggtgttccgaaggttcccgggaagacga
cataaatttttcggttaagcaaataaaaacaaatatttatttgtaaaaacaaaccacaaa
cgaagatgattctccggcccaaaggcctgttggtcatacaaaaacaaatcgtttgtatgg
ctcgctctagccccgagagactggcacaggccaagcagaaacacgtgcccacttataatg
ttttccttagagtcgagtcagatctgggaacccgaatttactcgcttactccttcttttg
ctccttcccatccattcatgctggaaaaacaaagtgcaagacaacgaatacatacataca
tcgcttttcgaatagcatttccccgacataaagttgcaatatgttgtgtattaggacttg
aaggatggaagcggagagagtcagagcaatttccatctaaatccctgtccgatccgatct
gatgcgatgcgactccctatccaattcacgacagacgcacgcgtgcgttgacgccccctc
gagattaatgaggatgtgcggcgtggcgtttgtttactctgctctagcgggaatgaaaga
aagatcctctctctctccccgaatcctttcaccggtccctgtctctgccacatgtgttca
cttccagctgctgaccacactggacaccgaacattggacactggacactaaacagtgagc
actggacacaacagcgagggccgtcgctcattaagcagccttccacttaagcatgagttg
gctgtttttgcatctttcataaatgggaccaaacaatggaagccagactccgctcggctg
tgattctttctgcattgaatggtctcaaggaactctgtttctctgttccatctatgatat
acccctctagtttggaaaaaggcacgaaccattcccgtggaatgttttgatgtatctaaa
aaggaaaactttgtatatgtaaccagaatctcctaaaataaatcggcttttgcggcaaat
acctcatggaagcactcgatcatcatactggaagcagatatgtaaatcacaagtatctaa
gcttgggactgatatttataaaatatagggaacctacaattaaggttcaatcaacccaat
tatcccactgaaatcaaagctatctcaataacctagcttctcttcacaatataataacga
tattaaatacttaacgtaggaaacccacaatctaggaacatgttccaaaaacgactcgat
cttcatactaaaaggagagtttcctcatgtaactcagcttatcttatgcatatgagaaca
atattgattatttaacattggaaacccataatttgggaacatattccaaaatcaactcga
tcaatatactggaagcagagtttccacaagtaactaagcttttcttaacaatataagaac
aatattaattacttaacataggaaacccacaatttgggaacatattccaaaatcaactcg
atcaatatactggaagcagagttaccacaagtaactaagcctcccttaacattattgaac
taatgttgattaagtacctaatacaagaaacacattatttcgggacaaaatcaactcaat
tatcattatccattgaaagcaaaactatctccagtaacttagcttctgctacaactagca
atataaatattatcatttagccaagaacaaccaacataaatgctgacatgatgaacttaa
gattggttcttcagctaaacatattctaatgtcaaccagatatcatactgaaataatcac
aatcttaaatctggaccaacttctcaatattggagaccaaattcaattcaagctgcagat
cctacgagtatataatatatgtatctcagatcggagcgaaaggatcgaggatcgcgcctg
aaggctgtaggctattgaggaactttcctgcaggagttccattgaaacgatcctctgcta
acaattagtgtggctcgtgcagcgaaacaattccacagccagtggtccgaccaggcctct
gttctctactttcttcctgatgtcctcgtcctttgctaattatgcgtcgaaaaattgagc
gcctcagattacactccgcacaacaaaaacgcaacatgagccacagtcgagagagtccgg
gcggttgggattcaaatggtaatggaattggtaatggaaatgcaaatgccatcggagtta
attaatcatggcaagaattacttgtggcaaattgtatgcaagaacacagagcaaccggaa
ccaaagatcattaggacgggatctgctgaatcgaagcagatcttagagcagttgtgtatt
gtgtgggctgggagtgagtggcgtggcatatgtgagtgttcccctttgtgtccagcgatt
tgttcggaaaccctacctaatggtcttcgctgacataccaaacaatacaccgaacgataa
gtatagatatgtgcatacttacgattatattatatactcccatcgtccatatagagtgcc
ctttcaaaaggatagcgatagggctggggctggggatcgacatacttcgaaggtcagttc
ccatagaaagaaagcgaacttcttctacagaatgaccacagaatgagaaactcttttcca
cgctccaacgatctttatttggcaaacagtcccgtccctgaatatgttccgataatgaca
aaaagataatcggcgaagggtaacacaggaagtgatctgatctactttctgccagaacat
accgagcatacccataccgttttcattccgattccgcatcatttccacttgtttggccac
aaatttgaggttggctagacaccgataatcttataatattgctgaggaaatgtttcttct
caaatttctcggcttattgacaaaatattttcagtatcaatgacaatggccaatggaaag
atagtaatagtaggaacatagatataaataggtacaggcacaggcatacgaagagggcag
gtgctcttaatcttcaggtcccgccaaatcgatgaatttggagatggggtggcagcccaa
tttgggacaaactaattccactactgtctctggccctataaatgtgtcaacgcgccaaat
tgatgaatggcaaagggtggtccagggtgttcgagtcattccggaaacagccccaacttt
caccccaatactcgtatctccgtcctgaggagctaaaaagctgaaggggttgatgcttcg
tcggaaggagagaaaacagttgtgggaaattgccaaaagtgaccaaagcagcggtcagca
ttgcggtcagcccacagctcattgagcgatagaccacttgtaatcaacccatcgccatcc
ggtctttgttatcattaagcaacagcaggacagggcagggagaccctgggacggaccaaa
ccctttcatttgtggctcgatgtctaataatgaaaatgtgcccccgatgctgtctatctg
gctgtctctctgtctgtctgtatgtctgttgcttgctatttatttattaaatgcaagaga
ctcccctctcattcgcagcatcacccacacggctggacaatggactgggtcagctggccc
agctgtcacattttccctaagcccatctccaactccatctcccatatctccctctccttc
tcctgctccaggcctctgtctctggctttaatgaagttggacccatggaccctgatttca
ttgcccgaaaactcgttttcatcccgcaaacaaaatgaagttgctgcagactcaatctgg
tggtgtgttaggggccctccgactgtggttgcgctagagaatgaagttgagcacaagggt
tcggctctgattggttgggctcgctctcgctctgcttcccagtaccagttcggtttatta
cgaggagtttacgatattgttatgcgttcacgataagcacggcaaaatggcgcaatcact
ggcagtggcgtggcaatggcaatggagtcgatggcatagcatggcgatgatggcaacgat
cgatcgcacacacacacttgcttcagcctcaggcattgctgcttaagcttaccttctacg
gtgtattctactctagcagggagagttttcaaatgctcacccatacttgtgcaaatggtt
gtccagtgcattagcttttcttaaacaaaacttatcctacttgttcaggtggaattcatg
taacttttgagacatgggcatttccattccggcattacgttacgttcgtaaaaaaagaga
ataaaaacgtaaaatttgtaaaagtttttagtcctagtaacatagtaaataagtactcct
cacgttacgttaccaaaaacaaaagccttttcgaggttgggttacaaaatttgaaaactg
tgccaattgggtaggactatctgtatacaatttcgtttactaatatatgaaatataaagt
gttcattcttgttgctaatagacacaaaaacctttcctgttttttctcgtattaaatccg
caggggcatcgtactattttactggcgttacgttacgaaattccgcggcgctaatagctc
ccaatatactgttaagttttatggcattttttcagatagtttaatattttaagtagactt
tttgacagaacttgtattattattaaagttaaatgtcaattcgttgaattagtttacttt
caataaattcaaaaattattatggttgtaactactctgaaaaattatatagaaatgaggc
ttaatgatttttagcatggtggacatttagacgggtatgcccatacagggtgtaatagta
atctgtttttaaaaaatacttaagtattgaaatcccttgccccacttgtccttaattttg
atgggggtattggggttggctctctctctctctacctctctacctaagctcaaccttgac
cttagcttaacttgagctcaatcgtgcgcttaacttttcagttagggaagtcattcagtc
agcttatctagcccctggtcgtgaccgtgaagatcacgcggatggctcagacagtgaggt
ctgagcgagatctggcagcctcgcaggcacagatcggatcggatcggatctgatctggca
cttgtgcctgggggacttacgctcccgggccacgcaatattatgcgagattaacttgagg
ccgccagatcagatagtcaggctttgtctcgtagtcgcgtagtctcgtgtgctgttgctg
tttgttgttccctgtcccttctatctgctgtcctgtagacaaatatttgcattgcttgtt
ccaggaatcaggatacaaaaaaaaaaagtgtcttgaagatgaaaatgaaaattatgaaat
gatattctctggcataatttttgccagaattgcagacaaagacaatggcgtagccgtttg
cgtttcccattttgcactttcccgttgacagttccgttccgagttgtgttcccagttgtt
ggtaccgaggaacagtttttgccacctacaaaactccgggacaaaaggcttaaaccgctt
aaagaccgtttaatctcatggattttgagttgcatgccagttcccgttcacgttcccgtt
ccgacccgtttttagtttcatgtgaacggaacaaaaaatcgaggaaatcgagatgggaca
aaatcagttgaagttgaaaattggcaatggaaaaggcaagggcaaaggcaaaggcaaatg
tggctctcgagaagacaacgaacgacccaagaacgaacgaagaataaagatcatacaaag
ggcgtgtctgagccaaggactttagagggttaaatgctcatattacgagtggccaggagt
cactgtcagccgattggtcctggtccccagcaaaagagttatgcggaatgaggttcaggg
tccagcttaacgttttctcaaatcctattcctgttccgtttgccttttttccgtttgatt
tcgattgtatctctgtggcttgcatccgttctggcgaagcaaagatcgtgcgagatggat
atgctgatggtgcgaactgacaattgacacaattaccagccaggacagcgaaatctgaaa
tccataaaccataaaccgataggagcatcgaagccccgtaaaccgtaaaccgaagaccgc
tgcaatgtcattttgacagcaattgtctgggcccaacaatgcgctggaggagtagcagta
gtaggagtactcctaacggagttttgtgggcgaatcgaacaaaaacgactgaaacaccac
acacaaaaacaaaaccaaaaaaaggtgttaaaatttcaagggccgcttgatagattgtgt
ccaaaggctgagtcgggggcataccgcatactcgtacataggaactcgtacaactctttt
tatgtgggtccgatgcgatcctcgtcactttgattaactccgaatgggttccgaatgtcg
gatatttgccccctgctaacggttcccggacccggacaatggtagatggcagctaatcaa
cagtaaaatgcataaaattaagtgagcaaatgaaaggaaaggaagctaaagggtgctaga
gggtaccgctatgccgctatgccgctacggattgacatgccacacactctctcatgcagt
ctcatctcatctcatctcatgccatccatccagcgttgagttattagaaatgtgtcagag
tctgcgcataactgtaccgaaagcggttcacagagattcatacatatgtatgtatgcgtc
tgctatacgaacaatggcctaaacgttgacagttcatcaaaacgaatgatgcatgcaaaa
tgaatcatctatccgttctatacgttgagcagtgatctccgatctcccacgagtcctagt
ctctctatgatctgccatgaaatgttgcctctttgttagtcttgtcttgtattttcccaa
ccatttcgtagagttgatgggcgttgctgcagccacacctcggacacatcttctgggatc
ttctggatggaacaacagctacaatacgaatggcgtaaggaagtagcaagttagttttgc
ccatttaaataacactcatggctcatggggtcattgaggtctttgtgggctttgtcttcg
tccggtcagaggcgatttgatgtgcattatacgattgctgttgtggatgttgtgtggggt
ctctcgcactccttcccatcgatcactgcccagccccctctaatcttgtgtcacagcaaa
atgttatctctctctctctcattcccaactctttctttctatcaataggatcaatattta
atgttcgattgggacttatttggactaagcaaatttcagataagcaccagctccgatggg
gttgagattgaggaactttacaaacacgtagacatcactctttgaagatgctttctgaaa
ggcttgctgcggatggctggctaatcacggccaagtcccgtctgtctgggccaaatgtca
tttgggtaatcaaaaccgcactaattggcatggggtaatgcaatactctgctccctctga
tctctgatatctgcgagatcccagtgcacgcttcggtaggtaaccatgaatgaaccgcaa
gaatcctgcctgcccgacgtctctcaattaaagagatgccataattgagcagcctttgcc
aggattacggccaaaaagaggatagaactgagacggatactgcgactgcaactgcaactg
caactgcgactggagtgcgtaggataacaattagcaaaaggatttgatggcagcgctagg
aggacaggacggaagctagctccgtcattgtccattgtgcaccctaccttaccctctcta
ctctctatgtacttaacttgtgtcttttttagtcttctttcccctgcccatgcccctacc
cctacccccgttcctgccattccgctgcacttccgtttacggaagtggctaaaaccgaac
aacccaaaagagtcctcatccaatacctgttcctgttcttatcccttacgtttgtgcact
ttgcatatggtatgaaaacaaacaagtgaacggctggactggagatagatcccctgtttc
gatgcgatcatggctggttagtcttttggctctacacaaacacactccacgacgagagag
gcttttgtctcggactcgtccttcggggtcggagcacgtgtaatccccgtcccagtcccc
gttcccgttccgggcctcgttcacttcctcatttgccgtaagccaagtgcacagcagctc
ctaactacaatacttacttcctcattagcatgagagactcttcatccgaattgtctgatg
ggcttaggctacggaaaactgctgaaaactgaatgaaacgactggactggccaaactaat
attctatttgaaagtaatctcatttcatcaattgtgtcggacatctaccagtaatcgctt
ggtatgtacatcaacaaagattgctcttggcatagtgctagctgcgataaaagcttctta
taaatagtggttctctgagcattgcatcatccgatactgttccctggtgccttttctata
gaagcagatctagctatgttataaatattcactataatagggctaaaaacctttataaat
cagcatctacatatatttgtatccatatggaaaataatcttaaggtaggagacagagaga
actcatctttcttggtggttttctggatggctccgtgtccatgcttcgccaataaaagta
ctgaaaaagtactgcggatgacaatatttgaggatgttagcccattaagacaaaggtgcc
ggcaaggagttaacatcgattccccgaacccaaccgccgtgtcaccctttcttttttttg
gtaaggcaaggcaacgaggcaaagagcgagcaatataataagtaaaaacccctttcagtc
aattagtcgctgatttctttgtattcccgtgttgctgcgaaccaatataaaaatcgatgt
cacaatggaaggaccatacgataccataccattccataccataccggatcgtacccaaag
cgaacgaacccttttttaagagacggtgtgcctgtttatggccgcttaaaaaacgcgctc
tgcacagggccagcgggcttgcagggattgtgggacttttcacgcgaagcgtccattatg
caataaaaaacaacaaaaaaacgtttcacgttttttaggcaacagctaatgtaggtctcg
aaacgagaatgtacgggtgcgtggagtgggtgacggatggcaacccgttcgaacccgcgc
tctacctgactcccttaaaaaacgcgctcaaggtcgtccaatgaaaggattgcacaaata
ttgcatcttaagtcctgagctcattacagcgaaaggagcgaaaggatcgacaggagcgac
aggacagcggcatcggcagcagcagtcgatatattttatggcatcattttttaaggttca
ttctctttatatctatgccatataccatcttgtttttcgctgaatctggtttttacaacg
aatttggcaactctttggcttcgactctgcccgcgactttttatggcctttctcttagct
cgatccgactcgtttcggccgagattgtcgctcaggtaacccgtcgcctcaatgagggaa
tgtgtgctcttgtgtgttgtgttcatgaaaatgttcggatgagtgggtaaaatgtatgtt
taatccaccatttttacggttggattagcacagggattagcggataagttcgcggttttt
tactgattatcgaactacagtgcacctctccttttttgtgtgccgagatctctctggctg
aatggagcgatgatcgagtgaatgaatgcctgttaagggctatcaaaatatattaaatat
tagaggatttacctacaatatttcgtttgattcgtcaaatctgttttggtatttcctaat
aatttgcataaatatcccataccgagaaatcactttgagacaccaaatatcgatgttcat
ccacaaaaagagctacaattcagataattcgagaagcatcttctccatattctcagccct
gatattgaccctcttcacatccgatacttatgagcagggtcttcgctagtcttgcacttc
cgtttgctcaagtcggagaccaccgttaagatcactgttaagtaaagttaaacaaacggc
tatcccacgcccagactcgtataaggcataaatgctagccagccagagggcaaacaacat
accttacggggaccgagactggacacttgtcgcgatgatcctcgtttttggcggcgtcat
gaatcaaagtagctgccagccatgtttgtggaaatgtttggtccacagattgcagtcctg
tcagtcatcggtggccttgccaggattctgggaagacctggccctggccgagtaggatcc
attaggatgcgaattgagaccacgcagaaagggctaaagctgcaactgcaactgcgacgg
ggacgggttctgacgggctaatttccataatttgtcacgcacaatcatttgtgtaagatg
tccatcgaattcgccagcgaacaccaacacacacccataaggatatgtgagaggattgaa
cggggctgggctggtcagcagaaggatctcgggacaaaagcgcacagcaaacggatttag
catttagcattcgcaacccttgagcattcaaaatactgagcatctatcataagcaaacca
tctcttctctcatctccgctgctctttcttctgtccttgttgtacctctatacactccct
ctatacgctctataccgtttgctccctgctgttttgagccagaagcacgactcggtccta
attgatgccgagcaatctgatgtaaagcctcgctagatggtaatgttatgggttttcaag
gtatgacaatgatatgatctgcagtggcgtacaacaaaccattcggaatttttggttggg
tttcattttcaaagatatttttcagagaataaagaattatgtaactccagttattgaaag
tgttcatacaatcatagaatagaaatcataatattcgcactttaaagaaaagttatccat
actttcatatctattcatatgcgtatttatatatatcttcatatgtatgtacatatatat
ttatcatataacccatccagaatcacaaagaacattattattttgcatatgtaatcaaat
attttcagttttatacctattcagatatcattgcttttccagagataatgtatctatgcg
atttgtggataaatatctcactatatcccactagtatatttaacgttagttctcttcgaa
tgacactttcgttccttttacacattactttcgttttttcttaattttgatatcataagt
taatcaattgctgtcataatatccagagcttttttgggtcggggaaaattacacaaaaaa
ttataaactcttgcgcttaaatgataggaaacggcataaacaggcgcagcggcagcgaag
gaaattttcgcgaaaaatggaaaccaaaagtctctgtcgacagtggcagagaggcagcag
cacccacacccgcggcagccgcacggcaccctcgtaaaaccctttgatgctggacagagc
gagatgcaatccccgaagtggaggagaaaaggacagcgatattctccgtcacccctttgc
tgtccgcctacctacctgcgtgacattgactgacatcgggctcggattcggcttcgtctt
tagcttcggctctggctgtggccctccggctgcggctcggccgccattgcgaatgaagcg
tcggcgcagccgggttcggcagtataaaaggcggtcgggctgccgaaaggaaatcagttt
gcattcgccaacgtcagagtcagcgtcacgtcacctacaccacacacacacagagagagc
gagctagagagctagcagaacatcagtttacagttatcacgctttggattaatcaaccat
tagtcagacatcatgctgatgcacgagaaactcatgtccggacagttcttcaacgacctg
aagactggtaagttagccacgccccctagccccccgtccaacagcttactaagaaatccc
tcctccttcttctctctttttaaatagatcgcaagcctttgctgcaccaccaccaccatc
accagtaccaaaaccaccatcaccaccaccagcaatcgtcaccgcagcagacgcaccatc
accatcagcagcaccagcagcagcagcatctgcagcaacagcatctgcatctgcagcaca
gccaattgcagcagcagagcctggccctgcccaaaatggatctctacaccgcctacgcct
atcagcagcagctccttggcgctgccctcagccaacagcagcagcagcaacagcagcagc
atcaacagcaactgcagcaggcaacagttggaggagctgcctccgccgaggtccttgatc
tgtcacgccgctgcgacagcgtggagacgccccggaagactccctcaccctaccagacca
actacagctacggcagcggctcgccctcgacctcacccacagccacgggctccgtctccg
gctccggctccggctctggctctatcccaagcagccttctgtactccgtccaacagcagc
aacagcagctggccagcctctatccggccttttactacggcaacataaagcaggagccgt
ccgcccccaagatcacacctaatgccaatgccagtgccacggccactgccagcctcctgc
agacattcgcagctgcctcggcggctgccgccgctgcagctgtgggggtttccccacgac
cggcaagcaatgccagcaccatgcagatcgatgttttggagaccccacaatcgccgcccg
cagcccagaccaccaacaacagcagcaccaccgcctccaccacgcctaccagcagcaccg
tagcgaacagcgcctccgacacgggcaagaacacacgccccttcaaggcattcccccgcg
acccactagtgattgccgccaactttgcggccacggatgttctcctggacaacccgcgcg
ttgagcgctacaccgagtaccggaagcgggtactcgaacagatccgcagctcgaacggcg
gctctcgcaccgtgacgaaccccaaaatgcgtcgcaccaactcccgcagcggcagcgtca
acgagggcagctcctcgaacaacaacagcgagagcgaggatcgtgcggccgccgaggaat
ccagcgattgcgactcgcatgccggcaacttcgagtccaagtctaccaccggctctcact
cgaacggcagctcctctggggcggcaaatgccagcttccagccgtccagcggcggacagg
tgaaggatgccgcctactacgagcggcgtcgtaagaataacgcggcagccaagaagtcgc
gcgaccgtcgccgcatcaaggaggacgagattgccatccgggccgcctacctggagcgcc
agaacatcgagctgctgtgccagattgatgcgctcaaggcgcagctggccgccttcacgg
ccaaggtagccactgcctagacgatcctcgatcaacgatcactgattactgatcattgat
ccacgatcatcgatcccaatcgccagagccaaatccggctgcttgttgcgttgaacgcgt
gcgagtctcagttcagattggtttcgattcgccagccagttcctatctatatgaattttt
tttgggtcagcttatctgtgaatatagcctgggggctctcatcttctatctgagctgtac
cacctcgcaccatctctcgcatttaagtactttaagtccttggatatgtacaccgccgcg
gatacgttatatttgtaaaatgtagttcctcccaactgcatcctcgcagtctccccagtt
aatcagcggaacagctcctgctgttatcctgcgcctatgcacagccctaccctaccctac
catcattgtagaaatccccactagtcgtagtttacggtttaagcgaatttttttcatagt
ttctaagtgcaaaataaaatacaaaatccacaacagataatatcattctttccttattct
gtcactgcgcgaggggcccgcttagggtccgtgaagaagagatatcaattggattggata
atatacaaagtatatctccgaggaatttttttgcatttaacaaaacgaaatgaaagaatt
gtttatatcggactatctgctaatgtttataaataatatctactcgtactcgtattcaaa
gtcaagattctcgtacatgggacttcctttctgatgacctgtggggaaatctcctgcgcc
tgtgcctgcgactagtccaggggatctccgaaacccttacagaagaggctaaaggaggag
ggagagaccacacgcacacaaatgttagtcagccaaatcgaatcgaatcggatcgtggac
aacttatagttacctatttcttcggtgaattgcagctccaggccaagcaatacaacctca
ttggtctctgtacaaattgcgacttgtggcattgtattgctggtcccatttttcctccca
gctaagaagattcccgacagcgatagcaggctcttttggattgtccatgtgatgcttgcg
cttgcgtccgttgggttgcccaatgggtggccatgtgtctggcaatatcgacctgctgag
ctcctcgtcgatttttatacccgatactcaaaatgagtattggggtgtattagatttgtg
gtaaaagtggatgtttgtaacatccagaaggaatcgtttccgacccataaagtatatata
ttcttgatcagcatcaatagccgagtcgattgagccctgtctgtctgtccgtccgtccgt
ctgtccgtctgtccgtccccttcagcgcgtaatgctcaaagactataagagctagaacaa
cgatgttttggatccagacttctgtgatatgtcactgctccaaaaatatttcaaaacttt
gccccgcccacttccgcccccacaaagggtgaaaatctgtggcatccacaatttcgacga
tacgagaaaactaaaaacgcagaatcgtagaagatgacaatatcttccagagtgcaaaat
ctgaaccagatcgtataaatattatagccagaatcacgaaaacaatttcactctttctcg
ctctgtcttactctaacacacaggtttcatggtcggttttgccaattgcaaaatatgagt
tcaaggatctcagaacccataagagctagagcaaccaaatttggtatccacactcctgtg
atatcggaccttgaccgttttgtgtcaaaatttcgctgatcatctggatcagatcagatc
atttttataaccaaaaggaacaaatcaatttgcactggctacgcagcgcccgacgtcacg
ctcagagtgattttctgtctctctcgcacgtattgtttgtcgtgtcgttcattattagtg
gcgtctggcggaggagagccatattgacttagtatcgggtataactgtaaagttgctgcg
tccgcctcaactcacaacgttcccccccgtttgttgtatattcgctctgtcctaattctc
tggtgtttgtattgttcagatggctccttttaattgaaccttttttttaccaatgaagtg
gagtggaaatattggttttttacttgtcacaaaaaatgcaactctggcttggactgagca
cactggcccaacactgctcagcgttaatcccaatcaagtcacgaaacgtcttttaacaca
tacatgttccgtgcaccgatgaacttttgatgtactgtactgttttctccacttttttgt
ttgttgctgtttgttgattaattaataatccaaaggagttgcgttatggtttgatccatt
ctctatattttcttcattttctcacgcggaccgcactgaaactattttatgcacttactt
tctacgaggaaaacgctcaggatctggcttcgggaccgcctcaattgcagcaacatattg
ctacttcacttcacagaaggtccaaaggtcccagcctaacgggaatgagttaaaagtatt
atggctcttaacgaatagcgcggcatataagacgcattaaatttaacagctaacaatgta
aggatacatttcatgtcgctaactggttcatatcctgtgtgaacaaaactttcataaaat
tataaacagtccgcttagagtacgacgctacaaccaaccaactcaataaggagttaccat
cataaccgatcataaacataattttatgcagataacattgagaaaatgaaagaggtaaga
gagataatgtttatcaacaaaaaaacattttaatttagtaaaaaaaaaaatctatattta
cattttaggttcttgaaacgctgaacccagatgattctgaatctattgagctggcaaaag
agctggtagaagcgaaggtgctaccattagcaaagtcaatggattcatttaaggaagctg
aaaatattgttcataacataactggtggttttggaatagatttcaaaacgtcagagcctc
ttaaataataatctagagaaaatgttgtatatttcctctagtttactagttgacaattgt
taatcaaatttcaatatatatatcaccttaaaatcgtttttatattattgtgatttgatt
agcatatgcatattttggcatatatcttgcggatggagactgggcaactgcacggagaac
gtcagtagtgattttgggaatgaagattcagcggcatttagattttatattatttattgg
tttgtatcaagcccaaaacgaagccaagcctcgaacaccatcgattacgattcgcttttg
acgcatacattgtacagtgtgcagtattaaataaatagtttaaaatggaaaaaaagttat
aaaatattttattttattgagatgtaattgggatgtagataacagtggcgccattcggtt
ttattcattttctgacagtctgccagcgcctatacacagctgctgaagcgaaagcaccgt
tatactgtacaaatgtaggcaatgtgaaaataatgaaataaatcgaaaatctctcattat
gagtcaaatgctgttaattttcagtagctaatcgaaaaattgagcttgtgcttaccacgc
cgaagcgcaatcacttgcttaaggatgttcccccatccgcaccaggtgtcaaattctcgg
ccgcggtgcatatggtactgcttttaagtcaatttatcgcggtattttttacccaataaa
atggatatatcttattgatcgcttctgaactttgaacagattactccgcttgaagattat
caagggacataattatcataataacagagtccactgttgcctttagtattatcgttatgg
agtgtccgtaggatactggacacgctagcgttggcgttcatccacagagtgctgtatgtg
attcggttggacattgtggctgctctgcgctactgtgtgcttaacgtgctccgcgtggac
ctcaagcctgccaaaattttggtaactgccagcgcaactacatttccaagctgtgctaca
tagggtcatacattaaaattggcgagttttgagcccgccagagccagagcaatgccaggg
gcaccctgtctctgcaagccctgcgctcggatccactttcaggcgcctcggccactccct
ggtttggcatgtgtcaaatgcagtgcagtcgctgcaacgactccatcacttatcaagtgg
tcaagccctctccggcgactacaccaagagagcacccctcgtcagctgtaaccggaaagg
ggattttgtacgtgagtaaaagcagttcaagggcggatatgatagcgtgccgcaatctaa
attttaaaacatcgtgcagcagtagccgtgagctaaagaggaagcacgaagaacagatct
gaacctaagctgctgggggatcgagcctaatttccacacgagccctattcttctgaggaa
taacctggagctcatcttgagcagaagctctcccgccggcttgcttttcggcttatgtcg
tgattaggtcgtgttcgtttgtaatttgtttgaattatttgtactgttttataagctttt
accatagaaatctttcgattgatgtatctttgattgattattacattaagggcaagacag
gtgtgggtcaataatttatattttgtaacttctttttcgtttagaagaagtgaagatatt
ttgttagttttctgcctaaacaaaatacatagggttcgtcttcatgaactctggcactat
caaacgctttgcgtactccacctggggagaacgaaacttggtgcagctggaagaaaagca
gtcaagatgacattatcagaacgaaaatatgaaacaataataataataatatcgcaccca
gtaaggtagacacgtccacgtgccgcagccaaatgtgccaaatatgccggagccggataa
gacactgcgcggttgcaacgaggaaacatgtgacaaagattgtatgtcaatttctgcagt
acatcaatatccaagttgcccgtattctcgattacgttgtaacgcgtcggcttggccgtc
ccctgaatcgactgatggctgaccatgaagaactgcatctcattgggatggacaatggtg
cgatcgacgacggttcccgtaacaacgttgttgaacttgttgtattgcgatggaactccg
ttcggaaagaagcgtgtatgatgccgcttaactacaatgaagcagcaaatcttgggctta
atgtgcagctgaaaggaggcgaaggacgattagtgatataaaattaaaaggtttctggat
gcaagagctcaacttaccttgctgcaggcggcagaaattcccctcaactctttattcttg
atgttgggaaactggccatcgcttacgccatcacgataatagataatgtggtctgggtag
cattgttggaaattatgatagacacgcaagtgctcaagggttatcgactccatgtcctcg
atctcctccagggcagagcgttgcaagcgatattgcatgttatatgaagccccgaatgga
tcatgggaggcggcaacacccaccacactggggatctctcgctgatcgggcgacggatga
gtcacatcggcacccaaaaacatggtcttctttggcagacagtgtaggtcatcccgtagc
ttgtgattggtgccgttcagttttgcattaaccttaagtagaatgctgccaataacctgc
gcgttacatttgcgctcgactgtgacccgcttaatgcattgtgtaagaatgccgtgctgc
agctcagccttttgcttcacgacatcataaagatgcccgaaatttggtataataacgaac
accacatcaaattgattatttttgaaatagcggaaatgagcatctagttcacgttcatcc
ttgtagtacagtttctcggccttggcatccaggcacagattgactttgcgactcttctga
ataacctgccacgaaaataaggcaggatcctgcaatgcaatgcaaagaacttaccatctt
ctgaagctcgtccacatacaggtagttaatcttgccgtagagtatggcccatttatgtga
ctttggcttgggttcaaggaattgcatgccatccatgcgccacgaaccgttcctcaccga
ggccaaattgtttttgtactcaatctgaggcgcattgagcgtgcgtgtattcacgacgat
gaagtcactgcccagacgtatgccaaagtggctgatggtcgggtctaaattgtgcctgaa
atattccatcaagcggatgatcttggccttcctctcgttggtggaagtggcagcatactt
aatcatggccgccacctgattagctccatccttgcgctgcgatacgatgaaaagaaatca
aatcaggaaatgatttgcagtgaaaggaactagttgaactcacattcagtgtctgcccat
cctcaatgcgacatagttcgataggcaagtaaatgtgcttcaacggcggcccaacatgca
agcagagaaggttcggaaactttaaattatactgccgagacttgtaatactctgcaacgg
tcatttcttttccatccagctcaaatgtctgagtgctggccggaaccttacaaagcccgt
tgactctgaagacgcgcggggcgctgccaagacaggcaggcggctcgtaaattatattca
tgcccgttaggaatgattcaatatcagaacgcttgtagtcaagatttgtgcttttgtcaa
ttttctctttctgatacagctctaaatagtcaatgatcgtcatggacttcggaaaggact
tgtgcgatatgtccacattgacaaaagggcgatcgccaagaacgaatgtttgatagagcc
caaccagagcttcgtagccgtcgttaagatcaaaggcacttccgggctcagaccttttga
agaaggagcgaccggcgcgtatggcggtgttatgacagggtgctgccaacacaacctcca
gacactgcaaggctcgcatgggcttgtcatatatcttatccttcacataactgcaaaaat
ggaaaattgcataatgccgattctctgccgacagagaagtatccgtatctgccgttcagt
ataacggtccactcaccttctcagcgaattcagatcgacctccaagtcctccgtctcctt
gagttccagagtgtaattcagggtacggccgtggcgatctgttacctggacggcaggaaa
gcaagtttcacttcaaaggtgcatcaagctcggcgacaacacaacaacacttactttcac
ttcttggccctgggagctgcattttagcttcacaactgagtaacacgatgcacgtccatc
aaatgcggcaatcgcaccgcccaagtgttcaactctgtactgctcaaaagcctgacgata
gaacttcttaggacggtctggcgtgatcttcacatcgtagtgataggccaccgcaggcat
tttgtccaagttaacgtcgagataattgacagatacttgacctggttttcccaaagttcc
acgcggctggcctgtcaaaattaaaaaaaaaaaaaattttttttttttttcaatttttct
aaatttgaccgagtcctggatctagggggttttcgctgttgttggaaccgcacacgtatc
gcatatttaccgaactacccaacattgcaactttttctccccaaaaggtacaactccacc
tgtctttttgttgatgttgttgcaggagcttcccgacaacccgacaacccgcttcaggat
ttttggttttgaaaaattcccactgctgcttttagttttgtatttcacttactattttct
ttttccatttttctttttcttttcgattttatatcctctcccgacgactgaactgtttcg
aatgactaaaatatttatttcctgttggctaaactttttgctctaaatttgtttgacgta
taacactgtgctgtgtgatcgattccaataatcttgtagtcgagtgtgtttgtttatgtt
tcagttttatcaggtgtgcaattagttatcgctcaattaaaaacttcgactttcattacc
tagtaacgctctcagaaaaaccagtatttaaaccaaatgggcagtgtagtatggtgtcga
aagacagagctggacgttcacagcctaaagtcgtcgctcttctccttgcagcgatccgct
aaaatgaacgctaaaatataacgttttagacatgctatggagtcgctccatgcaaccctg
atcattgatccacgatcaccgatcccaatcgccagagccaaatccggctgcttgttgcgt
tgaacgcgtgcgagtctcagttcagattggtttcgattcgccagccagttcctatctata
tgaatttattttgggtcagcttatctgaatatagcctgggggctcacatcttctatctaa
gctgtggtacagctcgcaccatctctcgcatttaagtactttaagtccttggatatgtac
accgccgcggatacgttatatttgtaaaatctagttcctcccaactgcatcctcgcagtc
tccccagttaatcagcggaacagctcctgctgttatcctgcgcctatgcacagccctacc
ctaccctaccatcattgtagaaatccccacttgtcgtagtttacggtttaagcgaatttt
tttcatagtttctaagtgcaaaataaaatacaaaatccacaacagattatatcattcttt
ccttattttgtcactgcgcgaggggcccgcttagagtccgtgaagaagagatatcaattg
gattggataatatactaagtatatctccgaggaattttttttgcatttaacaaaacgaaa
tgaaagaattgtttatatcggactatctgctaatgtttataaataatatctactcgtact
cgtattcaaagtcaagattctcgtacatgggacttcctttctgatgacctgtggggaaat
ctcctgcgcctgtgcctgcgactagtccaggggatctccgaaacccttacagaagaggct
aaaggaggagggagagaccacacgcacacaaatgttagtcagccaaatcgaattgaatcg
gatcgtggacaacttatagttacctatttcttcggtggattgcagctccaggccaagcaa
tacaacctcattggtctctgtacaaattgcgacttgtggcattgtattgctggtcccatt
tttcctcccagctaagaaaattcccgacagcgatagcaggctcttttggattgtccatgt
gatgcttgcgcttgcgtccgttgggttgcccaatgggtggccatgcgtctggcaatatcg
acctgctgagctcctcgtcgatttttatacccgatactcaaaatgagtattggggtgtat
tagatttgtggtaaaagtggatgtttgtaacgtccagaaggaatcgtttccgacccataa
agtatatatattcttgatcagcatcaatagccgagtcgattgagccctgtctgtctgtcc
gtccgtccgtctgtccgtctgtccgtccccttcagcgcctaatgctcaaagaccataaga
gctagagcaacgatgttttggatccagacttctgtgatatgtcactcctacaaaaatatt
tcaaaactttgccccgcccacttccgcccccacaaagggtgaaaatctgtggcatccaca
atttcgacgatacgagaaaactaaaaacgcagaattgtagaaaatgactaaatcttccag
agtgcaaaatctgaaccagatcgtataaatattatagccagaatcacgaaaaaaatttca
ctctttctcgctctgtctcactctaacacacaggtttcatggtcggttttgccaattgct
aaatatgagttcaaggatctcagaacccataagagctagagcaaccaaatttggtatcca
cactcctgtgatatcggaccttgaccgttttgtgtcaaaatttcgctgatcatctggatc
agatcagatcatttttataaccaaaaggaacaaatcaatttgcactggctacgcagcgcc
cgacgtcacgctcagagtgattttctgtctctctcgcacgtattgtttgtcgtgtcgttc
attattagtggcgtctggcggaggagagccatactgacttagtatcgggtataactgtaa
agttgctgcgtccgcctcaactcacaacgttcccccccgtttgttgtatattcgctctgt
cctaattccctggtgtttgtgatgttcagatggctccttttaattgaaccttttttttac
caatgaagtggagtggaaatattggttttttacttgtcacaaaaaatgcaactctggctt
ggactgagcacactggcccaacactgctcagcgttaatcccaatcaagtcacgaaacgtc
ttttaacacatatgtacatgttccgtgcaccgatgaacttttgatgtactgtactgtttt
ctccacttttttgtttgcctaacgggaatgagttaaaagtattatggctcttaacgaata
gcgcggcatataagacgcattaaatttaacagctaacaatgtaaggatacatttcatgtc
gctaactggttcatatcctgtgtgaacaaaactttcataaaattataaaaggtccgctta
gagtacgacgctacaaccgaccaactcaataaggagttaccatcataaccgatcataaac
ataattttatgcagataacattgagaaaatgaaagaggtaagagagataatgtttatcaa
caaaaaaacattttaatttagtaaaaaaaaaatctatatttacattttaggttcttgaaa
cgctgaacccagatgattctgaatctattgagctggcaaaagagctggtagaagcgaagg
tgctaccattagcaaagtcaatggattcatttaaggaagctgaaaatattgttcataaca
taactggtggttttgtaatagatttcaaaacgtcagagcctcttaaataataatttagag
aaaatgttgtatatttcctctagtttactagttgacaattgttaatcaaatttcaatata
tatatcaccttaaaatcgtttttatattattgtgatttgattagcatatgcatattttgg
catatatcttgcggatggagactgggcaactgcacggagaacgtcagtagtgattttggg
aatgaagattcagcggcatttagattttatattatttattggtttgtatcaagcccaaaa
cgaagccaagcctcgaacaccatcgattacgattcgcttttgacgcatacattgtacagt
gtgcagtattaaataaatagtttaaaatggaaaaaaagttataaaatattttattttatt
gagatgtaattgggacgtagataacagtggagccattcgggttctattcattttctgaca
atctggcagcgcctatacacagctgctgaagcgaaagcaccgttatactgtacaaatgta
ggcaatgtgaaaataatgaaataaatcgaaaatctctcattatgagtcaaatgctgttaa
ttttcagtagctaatcgaaaaattgagcttgtgcttaccacgccgaagcgcaatcacttg
cttaaggatgttcccccatccgcaccaggtgtcaaattctcggccgcggtgcatatggta
ctgcttttaagtcaatttatcgcggtattttttacccaataaaatggatatatcttattg
atcgcttctgaactttgaacagattactccgcttgaagattatcaagggacataattatc
ataacaacagagtccactagtattatcctttagtattatcgttatggagtgtccgtagga
tactggacacgctagcgttggcgttcatccacagagtgctgtatgtgattcggttggaca
ttgtggctgctctgcgctactgtgtgcttaacgtgctccgcgtggacctcaagcctgcca
aaattttggtaactgccagcgcaactacatttccaagctgtgctacatagggtcatacat
taaaattggcgagttttgagcccgccagagccagagcaatgccaggggcaccctgtctct
gcaagccctgcgctcggatccactttcaggcgcctcggccactccctggtttggcatgtg
tcaaatgcagtgcagtcgctgcaacgactccatcacttatcaagtggtcaagccctctcc
ggcgactaccccaagagagcacccctcgtcagctgtaaccggaaaggggattttgtacgt
gagttaaagcagttcaagggcggatatgatagcgtgccgcaatctaaattttaaaacatc
gtacagcagtagccgtgagctaaagaggaagcacgaagaacagatctgaacctaagctgc
tgggggatcgagcctaatttccacacgagccctattcttctgaggaataacctggagctc
atcttgagcagaagctctcccgccggcttgcttttcggcttatgtcgtgattatgtcgtg
ttcgtttgtaatttgtttgaattatttgtactgttttataagcttttaccatagaaatct
ttcgattgatgtatctttgattgattattacattaagggcaagacaggtgtgggtcaata
atttatattttgtaacttctttttcgtttagaagaagtgaagatattttgttagttttct
gcctaaacaaaatacatagggttcgtcttcatgaactctggcactatcaaacgctttgcg
tactccacctggggagaacgaaacttggtgcagctggaagaaaagcagtcaagatgacat
tatcagaacgaaaatatgaaacaataataataataatatcgcacccagtaaggtagacac
gtccacgtgccgcagccaaatgtgccaaatatgccggagccggataagacactgcgcggt
tgcaacgaggaaacatgtggcaaagattgtatgtcaatttctgcagtacatcaatatcca
agttgcccgtattctcgattacgttgtaacgcgtcggcttggccgtcccctgaatcgact
gatggctgaccatgaagaactgcatctcattgggatggacaatggtgcgatcgacgacgg
ttcccgtaacaacgttgttgaacttgttgtattgcgatggaactccgttcggaaagaagc
gtgtatgatgccgcttaactacaatgaagcagcaaatcttgggcttaatgtgcagctgaa
aggaggcgaaggacgattagtgatataaaattaaaaggtttctggatgcaagagctcaac
ttaccttgctgcaggcggcagaaattcccctcaactctttattcttgatgttgggaaact
ggccatcgcttacgccatcacgataatagataatgtggtctgggtagcattgttagaaat
tatgatagacacgcaagtgctcaagggttatcgactccatgtcctcgatctcctccagga
cagagcgttgcaagcgatattgcatgttatatgaagccccgaatggatcatgggaggcgg
caacacccaccacactggggatctctcgctgatcgggcgacggatgagtcacatcggcac
ccaaaaacatggtcttctttggcagacagtgtaggtcatcccgtagcttgtgattggtgc
cgttcagttttgcattaaccttaagtagaatgctgccaataacctgcgcgttacatttgc
gctcgactgtgatccgcttaatgcattgtgtaagaatgccgtgctgcagctcagcctttt
gcttcacgacatcataaagatgcccgaaatttggtataataacgaacactacatcaaatt
gattctttttgaaatagcggaaatgagcatctagttcacgttcatccttgtagtacagtt
tctcggccttggcatccaggcacagattgactttgcgactcttctgaataacctgccacg
aaaattaggcaggatcctgcaatgcaacgcaaagaacttaccatcttctgaagctcgtcc
acatacaggtagttaatcttgccgtagagtatggcccatttatgtgactttggcttgggt
tcaaggaattgcatgccatccatgcgccacgaaccgttcctcaccgaggccaaattgttt
ttgtactcaatctgaggcgcattgagcgtgcgtgtattcacgacgatgaagtcactgccc
agacgtatgccaaagtggctgatggtcgggtctaaattgtgcctgaaatattccatcaag
cggatgatcttggccttcctctcgttggtggaagtggcagcatacttaatcatggccgcc
acctgattagctccatccttgcgctgcgatacgatgaaaagaaatcaaatcaggaaatga
tttgcagtgaaaggaactagttgaactcacattcagtgtctgcccatcctcaatgcgaca
tagttcgataggcaagtaaatgtgcttcaacggcggcccaacatgcaagcagagaaggtt
cggaaactttaaattatactgccgagacttgtaatactctgcaacggtcatttcttttcc
atccagctcaaatgtctgagtgctggccggaaccttacaaagcccgttgactctgaagac
gcgcggggcgctgccaagacaggcaggcggctcgtaaattatattcatgcccgttaggaa
tgattcaatatcagaacgcttgtagtcaagatttgtgcttttgtcaattttctctttctg
atacagctctaaatagtcaatgatcgtcatggacttcggaaaggacttgtgcgatatgtc
cacattgacaaaagggcgatcgccaagaacgaatgtttgatagagcccaaccagagcttc
gtagccgtcgttaagatcaaaggcacttccgggctcagaccttttgaagaaggagcgacc
ggcgcgtatggcggtgttatgacagggtgctgccaacacaacctccagacactgcaaggc
tcgcatgggcttgtcatatatcttatccttcacataactgcaaaaatggaaaattgcata
atgccgattctctgccgacagagaagtatccgtatctgccgttcagtataacggtccact
caccttctcagcgaattcagatcgacctccaagtcctccgtctccttgagttccagagtg
taattcagggtacggccgtggcgatctgttacctggacggcaggaaagcaagtttcactt
caaaggtgcatcaagctcggcgacaacacaacaacacttactttcacttcttggccctgg
gagctgcattttagcttcacaactgagtaacacgatgcacgtccatcaaatgcggcaatc
gcaccgcccaagtgttcaactctgtactgctcaaaagcctgacgatagaacttcttagga
cggtctggcgtgatcttcacatcgtagtgataggccaccgcaggcattttgtccaagtta
acgtcgagataattgacagatacttgacctggttttcccaaagttccacgcggctggcct
gtcaaaattaaaaaaaaaaaaaaatttttttttttttcaatttttctaaatttgaccgag
tcctggatctagggggttttcgctgttgttggaaccgcacacgtatcgcatatttaccga
attacccaacattgcaactttttctccccaaaaggtacaactccacctgtctttttgttg
atgttgttgcaggagcttcccgacaacccgacaacccgcttcaggatttttggttttgaa
aaattcccactgctgcttttagttttgtatttcacttactattttctttttccatttttc
tttttcttttcgattttatatcctctcccgacgactgaactgtttcgaatgactaaaata
tttatttcctgttggctaaactttttgctctaaatttgtttgacgtataacactgtgctg
tgtgatcgattccaataatcttgtagtcgagtgtgtttgtttatgtttcagttttatcag
gtgtgcaattagttatcgctcaattaaaaacttcgactttcattacctagtaacgctctc
agaaaaaccagtatttaaaccaaatgggcagtgtagtatggtgtcgaaagacagagctgg
acgttcacagcctaaagtcgtcgctcttctccttgcagcgatccgctaaaatgaccgcta
aaatataacgttttagacatgctatggagtcgctccatgcaaccctgatcattgatccac
gatcacccatcccaatcgccagagccaaatccggctgcttgttgcgttgaacgcgtgcga
gtctcagttcagattggtttcgattcgccagccagttcctatctatatgaatttattttg
ggtcagcttatctgaatatagcctgggggctcacatcttctatctaagctgtaccacctc
gcaccatctctcgcatttaagtactttaagtccttggatatgtacaccgccgcggatacg
ttatatttgtaaaatctagttcctcccaactgcatcctcgcagtctccccagttaatcag
cgaaacagctcctgctcttatcctgcgcctatgcacagccctaccctaccctaccatcat
tgtagaaatccccactagtcgaagtttacggtttaagcgaatttttttcatagtttctaa
gtgcaaaataaaatacaaaaatccacaacagattatataattcttttccttattcttgta
ggccgtctaacccgggaattgtagtgaccaatatcggtgcgtgagtgaactgtttaggta
taaaaacacaagcccggcgatttagatataactcttttttattagctgcgcgtccgtctc
tcacaatccgccatttacaaagtgaacttactctcttatcgatgtttcttatccgatatc
tcactattggtatttcccgccgagtgtatcgatggtgcggtaaataccaatgcgcggctg
tatgctattttaaatactagttgaatgcctccnnnnnnnnnnnnnnnnnnnnnnnnnnnn
nnnnnnnnnnnnnnnnnnnnnnnnnnnnnnnnnnnnnnnnnnnnnnnnnnnnnnnnnnnn
nnnnnnnnnnnnnnnnnnnnnnnnnnnnnnnnnnnnnnnnnnnnnnnnnnnnnnnnnnnn
nnnnnnnnnnnnnnnnnnnnnnnnnnnnnnnnnnnnnnnnnnnnnnnnnnnnnnnnnnnn
nnnnnnnnnnnnnnnnnnnnnnnnnnnnnnnnnnnnnnnnnnnnnnnnnnnnnnnnnnnn
nnnnnnnnnnnnnnnnnnnnnnnnnnnnnnnnnnnnnnnnnnnnnnnnnnnnnnnnnnnn
nnnnnnnnnnnnnnctgcttgtttgttataagactgtattttttcctgatgagtgcctgc
tactgctctaatcttttctatatcccttgttgcccgttgttcggttagttcgtctagatg
atctttgagtaaatctgaaacctttcctttttgtacgaccccaaacaacattctgctcgg
gtgttcattaattgttctttgaattgtgttgttcatcgcgtgttctactgtttccactac
catatcccaatgtaatcctttttccgggtcaacaagctttgcaatcatgggtcccaaact
tctgttcaccctttctacctgcccgttggcctgtggcgaccctgttgctatctttacgtg
tttaacattgctctgttctaagaattcttcaaactcttttgacgtgaaacagcttcctct
gtctgacacaatgcatctgggtctactgtaagctcggaaataatctttcattgcaattac
tgcttcctttgtgctagtggttttggtcgtataaagtcttacgaatttggtgaacgcgtc
tattactactaaaacatgtttgttggccctgcctttgtcgactggcccgaaatggtcgat
atgtactacctcgaatggtcctgacccttttggtatgttgtgtaaaaacccttcctcttt
tccgtgttttgctgagtacgctatgcattttagacagttttcaatgtgtcgcttggcttt
ataccttacgtttgagatccagtagcttttcgatatagcgtcggtcatcttgtctatacc
gacgtgccctagttcatcgtggtacttatagagtacgtggccttccatttcctcgggtac
gcagaataggatagtattgttatcttttttcctgtatattattccgtttctcatctcata
atgtttgtgttctgatttctgtaacgtttctctcagctccatcagtttgttatctctgtt
ttggcatataattaaattttcttcaaaggtgtttgtgtctaccgtgagtatctgaacggc
tctgcttagcgcatctacgtgttgcattctgcttcctgacctgtgttctaacttgtagtc
ataattttgtaactctaacgcccagcgggcaatgcgtggattgagttcttttttgtttag
agtcatagttagcgcgttgcagtctgtcactattttgaagggtatgccttgcacgtatac
tctaaaccgttgtagtgcataaattatcgctagtgtctccagttcaaagctgtggtattt
tgcttcggtaattgttgtccgcttggagaaatagaacaccgggtgcattctgccatcacc
cttcttctgcattagaattgacccgaaacctaacgaacttgcatcgtaatgtaattctgt
cggatctctgggattgtaaagtgccaagatcggtgcttccaacaaattacttttgagttg
ttcgaaacattctagttctacgataccgaattcaaacttcctgtcttttttgaccaaatc
ataaaggggcttagctttcgtagaaaaatcttttacgaaccgtctaaagtaagaacataa
ccctaagaaactctgcacttcgttcgttttcgtggggactgggaacccttttactgcctg
taatcccttcgtatctggtttaattccgttacccgatatggaatagcccaggtacttaac
ttctgactgtaagaaatcgcatttatcaatccttaattcaagtttattctctaccaatcg
tctcatcacttcttgtaaaatttccatgtgactatcactatcttttgttgctaccataat
atcgtccatgtatattataactttgtcttcctttaccatgtctgcaaaaattttgttggt
gaatctttgaaacaccgccgatgcatttcgtaacccgaacggcatcctcaaccattcgta
ttgtcccatgggggtcgtgaacgatgcgtatttaactgaatctttatgcataaatacgtg
gaagtatccattcttcaggtctaacttggtgaaaagtcttttccctgacagtttatctag
taggtcgtctataagaggtgttgggtaattgtcctttatcattcctttattaagtgtgcg
ataatcgacgcacagtctcaactctcccgaattcttttttaccagtactataggcgaaac
gtattctgactcactggttctgatgtaacctttttctgtgtaatcgtctatcattttctg
tacttgggctttttcgctatacgacagtcttctaggtgggcaatgaaacggtttttcgtg
ttcgaaattcaacttcatttcccacttggtttgtggtaagtttggtctttctgcgtttac
atacgctgtcctaaacatgtatttaagtcgtcctgccagttcttggctacaatctgtccc
tactttcaactcccagtcgttttctttgtctggatactggcttggtagttcgttgaaatt
ggtttttacgctctcgcaggtatcgctgtcttccagacactcaaccattgcagaacactc
attttctaccttgccttcactttctacttcatgcttattctctttatcaccctcatcttt
tacttcacactcatattctcctaaacgctcattctctattttccactcattttctcctaa
acgctcattttctcctaaacactcatttttttctaaacactcattttctcctaaacactc
atttttttctaaacactcattttctcctaaacactcattt
