# Supplementary material for: SMCis: An Effective Algorithm for Discovery of Cis-Regulatory Modules
Source: PLoS One. 2016 Sep 16;11(9):e0162968. doi: 10.1371/journal.pone.0162968 (PMC5026350; doi:10.1371/journal.pone.0162968)
Supplement: S1 Datasets — (ZIP) [file pone.0162968.s001.zip › dataset/Drosophila/gt/dpse_ga20715.fa]

>XL_group1a:3475553,3515552 (reverse complemented)
cgaatctggttgtccgtgtcgtgttggctttttaagagaattgccaaattttctgccaaa
taatcgttagctgaaacgggcgtctcctcgccccgcccactcttcacagttggctctgga
aaggctacaataattggtaatttcgtcagaatatgtgagagtatcccagtcagggcactg
ctcctgctgtggcctttttggcgttctactaaaggtctactacaaatgcagcatccaggg
aaacgcatacaaaacaatatcaaagtcaaacagagcttaaacctctacatattgacgagt
ccacacattgtttgtggattcaaaaaatgaatttgagacggggaaaaaacatatactcca
aacaaacatttaggatatatttgaaatgtggatacaatttcactgccgtgccactttcat
ttaattcttgtttctgcattttaagtctggagacccaaaaaatttcagaagcagaagaac
aatgataaatgcccttgatattataaatgactgttaaaaaatatattttaaagaattgaa
agtccaatgtatagattccaaatttatatttgggtaattactaatctaatttgggcattt
tactttgcatagccaatgctcagtatggacgtaaacgtccatcggatattgtgagcttta
aaaattattacttcatgctatccttatacatatctttttagatctgagtgaaccgttgtt
gattgaacaaaaagcccttcaaaaatatgattatattacggtttgtcataaatctattaa
gagttcccatatctatgacagaaatccgattctattggcgaaaacaatatatttaaatga
atttggtcttaacatttgtttcgtactccgttacgagtatttttgagatttcttcattga
ctgtctatcggtcggtgtccatcaaagggaactctggctcgtttcggttcgggtcggctc
tggccagcaaaggattcaccgttaaccgttatccgttggccgttaaccgttaacccacct
accaactagccatcacgcatggctgaagaaggagttagacaaacaaatggaaagatccgt
tttaagtgagccgacgccggggctgtcgttgtcgccatccattggatggatgacagttcg
gtgaccacagaaatccttttcctgtgtccatcagcgcgacactgtgtacacaaaggtcct
gggacagcgacagagcgaccgttaccgttatctgcatgttctctgcctgattgagacatt
atgacagcagcagcagccacaagatgaagaaggagaggcaggagtctcagagtccgagtc
ctgctcctgggccattgtcttaggatcgttcgttttgattttgtgctgagtcaagttgtc
caacattaagacgaagcatcgacagggcttgcctttgtcctcgagcgtgcataattttta
tcaataaaaatgtcattgtccgaacacatgcgaaaggacacgacagccaacaacagccaa
cagccagcacccagcaaccagataattatcctcctcaacttcccttgaatccgagccccg
tcttaaaggatatttttgctgctttctatcgcttttgttgccacctttgtctctcataat
aactgtaaaatttgtgaaatgaaaaatgatccaccgcattactggacaatcatccaagtg
ttcacacgtttgcggccagccaattgaattggccaaaatctgggaaaattcgaaagttct
ttttggctgaaatgaatagccaaaggttctcgaaggtggttcggttccatctttttgtca
gacctggaagaagcaatcctcaaccgatctgtcttggaatcactttatcaggatttagct
aacccgttgcagaaggtttggaatataaggtttcaaatttaggtcaagatttggcagagc
tttgtctttcgacgtatttatgtaaattatttccaactcctttcgaatgttctttccctt
caaggtacatatgtacatacgcacgatatttatttactgattggaaatgctataacaagc
agaagcatagccgttctgtcgaccactggttgttcttttttctaagatagggttaatctc
tccatcgattgattaattaagcgacttttattggattaactatttcacttgcaagtctag
ctcatatatggtaagaaatattgtacggagatgatgttttgaattccatggtttttcttt
tcttggttgtgaaagttggggagaacaaagttggtcgaacaatgggcaggctgttgcaaa
ccattttgtataaaacccacacacatacatacataagtacaaccagagaaatcgagattt
aaaaatgcattataatagattttcaccgaaagtggaaattgtaaaaacaaagttgttttc
cttaccatcaatatgaaaatatttgatcttgtacatatttaaatttaatattttcgtggc
ccactatttttatatttaaaatccgaatatcaactgtcgaaagggagaacagcccgatag
tatcccttgattccccataaaacagttttcagaaagagaaaagagcgttgcagattgtgt
aagacaggaactccaatgccaaaatccgattagtgtaaggttctcctcctttctctaata
actattaatattattttttcctatcgaagctaatgcttcaaaataaaggactcattttac
tttacttgcaatttaatttttggtatgacatttttctatgagggtatctgagggtatgta
tctaaatacataatatagtggtacgatgtgaccggcttattccgaaaataagacttagag
agagagagacatgtttctaaagagcatacatagtttttcgatacgacccaatctatgctg
tctattttcatgttcatatggggagctcctatgagaaaccatcctttaatgattgctttt
actgcagatctttatcctcaaacttcttgctggaactcgattcaagatcctgtacatatg
actgctggttagctttgtggtcagcggctactcctgctcttgtgcctgttgggaatgagt
cactgtccgttccttccctgaccagaatatacaattatatagctcgaatcgaatcgaatc
gatgctgtcattccccctttgccttttgctgttttaagagcaaggaatcggagtggaagt
ggagtttctgtgggcgaagggatggatgcgaaaagagtttgaccagacgaattgccaaac
attttatttaatcatcgacacgtgttctctggttctcgctattcagaaatgagaatgggc
atgcgaattgcagtcagattggggtggcacgggtggcagaaacgggggatgacaatgaca
gcccttagatggtgacggtggaccccgttcaacccttgggcaacgcaacccttgcgtgat
gtgaatcgaatctcgtaaccgctgagcaaaatggcgctggctaaaaatggcaacaaccag
tacagcacccaattcccaataaaaatgcttacaggcaggctcggatcggatcagcgcgaa
gcctaagccccactccgctgggacctacggttaatcctcagcagaaccgaaacagaaata
tgccagctcctaattggcatcttgttgttccaggcattgtgcctgcattctttacgaaca
atcgagatgtcaagtgagagtcaaataatgatgcataacccggtgctcggggttctagat
gccgcaacccagattatacttcgggaacatcataattttcttgtaatcgattgcagaaaa
aaaggcatcaagtgaagatatcctacaaaaagagatcagacagacaaaaaccaacaaaaa
tcgttgctcaaaatccacaagaaagagacgaaggacaacaacaaacgacgggcgggccct
aaccacacaaagacctctctctctctctctctctctctctctctctctctctctctctct
ctctcaatatatatcagactgctgcccatgtttgtccttggccacgtgtagagcacactc
caatcgcaagcaagaagggcacacgatcacgatctgccgaaccatcaccgccaggtgaga
aggcaaaactgtcaatcaggacgccatcggccagcgcatgtgtgatcgtgatccccgtcc
taatcgtgatactttgctgatttcaaccccagaccgatccgatcggcgtctgattcgcca
ggcgattgatcgactcatgtattgtatagtatgtatgtttacctttacccccatcctcac
gctctcgctcgggctatcctacaggcccctgcgctaacccgtttcatctgtgttgacaat
tcgccaaagatctgcgaaatgtgtttgctcatggccctaatccagtcccttatggggcgg
cacgatcgattcagagattcatcgatcgattcccgaattccacgtggccagcacgtggct
gacttgagccacaatcaagtctcttggattggagatccctatggatccctatttcaaaat
taatttctgaatcatacagaagattttgttgaagattggccaaggaaatgtggaaataca
tctctaataaaatatagaacagattgactttcaatgaatgggagactatggtaagagacg
gttaatttggtcacctcttaaagtgggtgatgagccctgcagaagtctgagcctttcgtt
aacgaataataaatacccaagctgatgtattcaaagattgatcatttatgaaagactgat
tatgtatctgggatcaaataatctatatctataaatatttaagcgatagggtcgaaagtc
aaagctgatcagtccctctctgactggaagatcggtgcactctgctcagcgttgacagat
ctttagagatcatctctgggagtgctgcgagatcataggaggcactactagctttagtgg
gcttgaccagtggcttcgcaagtctcctcagcagatctacctatgcagcatctcacatcc
ttgtgccagtgatcccatttcccattcccagcccagataatcgtcacagcctctactcaa
gtaatttttcaattgacctaacaattggtctaagctcgtgagcagttgagctcgttggtc
gccgatccgaggatctgaagatctaatcttccggatttacgtgaaacttttgcaataagt
agtgcataacaataaattgaacttggaccgggctcggggtcggatctgtagcagaagccg
gagcaagagccgcaacattatttggcaatatacgagcaggcgagtggcctaatctggtgg
actggacgactgatccattgctcgctccctggcaccatcctctaccccggcagcctcgat
tcgccgatgtcgtagtccgtgcgtaatctgagattaaattaaaatgtcgcaggcgcgcat
tcataatcaggccaagacagcgacaggggcatggacgagactcacctctgttttgcgcta
aatcccttggctggatggcctaatcctttcggctgtccgtgcgcctacctggtcctcgtc
ctgatccagtccagtgccatgcaacagtcgcgctacacacgaattaacctgattaaaatt
gtatttttcccaaatttatgggattaagttccgttcaagttcctttaactcgtttaagct
accggatttagttcaagtgctcaatcctagggcctgcacctcgagccatgagccgtgagc
tgaaccgccgtgagccgatttttattgggctggcttaattagcacaattgtttacaaaat
ttacctttcgtcatgctgagagccgaagaacctgatgacctggccaacacgagcaagccg
tcctggatctcgacagatctcctgtgtgaaatccatggcacgcacacgcccacagctcgg
cgtgggctcggctcaggctcaggcccaggctgagaatcaaatcagctcaaaccagttcag
ctcggtacaggtctactactcgtttggtgtgaaccaaacagctcgaaattccatttaaaa
attagtctaatccagagcaaagacactgctcgagacggtccacatccaagtccactcttc
ctgtttaagactcaaccaattccccttccctccttcacaattagcttatgcaacacaatg
gaggaggatttgaatgggtatggtatcataagggcctagatgcaaccgatttccagactt
gaaagttcctttcaatactgttcatatcttccatcatcataatctgcatttagagaatct
ttctgctgacctctacacataaatatgcatggccatgtagcagtattagtgagctttcaa
atgctgaccagcagtcaaacaaacagaaagcttcaatacatgtgtgagtcgtgtccgtgc
ctgaccccatccacatccagatccacttccgttgggcagctggaaaggcttaagaggctc
gcctataggcgcctatacaacattgtatgtagttcctgttgcggttgtggttatggctat
ggctatggctatttctgtggtgttccgagggttcccgggaagacgacataaatttttcgg
ttaagcaaataaaaacaaatatttatttgtaaaaacaaaccacaaacgaagatgattctc
cggcccaaaggcctgttggtcatagaaaaacaaatcgtttgtatggctcgctctagcccc
gagagactggcacaggccaagcagaaacacgtgcccacttataatgttttccttagagtc
gagtcagatctgggaacccgaatttactcgcttactccttcttttgctccttcccatcca
ttcatgctggaaaaacaaagtgcaagacaacgaatacatacatacatacatcgcttttcg
aatagcatttccccgacataaagttgcaatatgttgtgtattaggacttgaaggatggaa
gcggagagagtcagagcaatttccatctaaatccctgtccgatccgatctgatgcgatgc
gactccctatccaattcacgacagacgcacgcgtgcgttgacgccccctcgagattaatg
aggatatgcggcgtggcgtttgtttactctgctctagcgggaatgaaagaaagatcctct
ctctctccccgaatcctttcaccggtccctatctctgccacatgtgttcacttccagctg
ctgaccacactggacaccgaacattggacactggacactaaacagtgagcactggacaca
acagcgagggccgtcgctcattaagcagccttccacttaagcatgagttggctgtttttg
catctttcataaatgggaccaaacaatggaagccagactgcgctcggctgtgattctttc
tgcattgaatggtctcaaggaactctgtttctctgttccatctatgatatgcccctctag
tttggaaaaaggcatgaaccattcccgtggaatgttttgatgtatctaaaaaggaaaact
ttgtatatgtaaccagaatctcctaaaataaatcggcttttgcggcaaatacctcacgga
agcactcgatcatcatactggaagcagataaatcacaagtatctaagcttgggactgata
ttaataaaatatagggaacctacaattaaggttcaatcaacccaattatcccactgaaat
caaagctatctcaataacctagcttctcttcacaatataataacgatattgaatacttaa
cgtaggaaacccacaatttaggaacatgttccaaaaacgactcgatcttcatactaaaag
gagagttacctcatgtaactcagcttatcttatgcatatgagaacaatattgattattta
acataggaaacccataatttgggaacatattccaaaatcaactcgatcaatatactggaa
gcagagttaccataagtaactaagcttttcttaacaatataagaacaatattaattactt
aacataggaaacccacaatttgggaacatattccaaaatcaactcgatcaatatactgga
agcagagttaccacaagtaactaagcctcccttaacattattgaactaatgttgattaag
tacctaatacaagaaacacattatttcggttcaaaatcaactcaattatcattatccaat
gaaagcaaaactttctccagtaacttagcttctgctacaactagcaatataaatattaaa
tatattataaatattagccaagaacaaccaacataaatgctgacatgatgatcttaagat
tggttcttcagctaaacatattctaatgtcaaccagatcatcatactgaaataatcacaa
tcttaaatctggaccaacttctcaatattggagaccaattcaagctgcagatcggagcga
aaggatcgaggatcgcgcctgaaggctgtaggctattgaggaactttcctgcaggagttc
cattgaaacgatcctctgctaacaattagtgtggctcgtgcagcgaaacaattccacagc
cagtggtccgaccaggcctctgttctctttttttcttcctgatgtcctcgtcctctgcta
attatgcgtcgaaaaattgagcgcctcagattacactccgcacaacaaaaacgcaacatg
agccacagtcgagagagtccgggcggttgggattcaaatggtaatggaattggtaatgga
aatgcaaatgccatcggagttaattaatcatggcaagaattacttgtggcaaattgtatg
caagaacacagagcaaccggaaccaaagatcattaggacgggatctgctgaatcgaagca
gatcttagagcagttgtgtattgtgtgggctgggagtgagtggcgtggcatatgtgagtg
ttcccctttgtgtccagcgatttgttcggaaaccctacctaatggtcttcgctgacatac
caaacaatacaccgaacgctaagtatagatatgtgcatacttacgattatattatatact
cccatcgtccatatagagtgccctttcaaaaggatagcgatagggctggggctggggatc
gacatacttcgaaggtcagttcccatagaaagaaagcgaacttcttctacagaatgacca
cagaatgagaaactcttttccacgctccaacgatctttatttggcaaacagtcccgtccc
tgaatgtgttccgataatgacaaaaagataatcggcgaagggtaacacaggaagtgatct
gatctactttctgccagaacataccgagcatacccataccgttttcattccgattccgca
tcatttccacttgtttggccacaaatttgaggttggctagacaccgataatcttataata
ttgctgaggaaatgtttcttctcaaatttctcggcttattgacaaaatattttcagtatc
aatgacaatggccaatggaaagatagtaatagtaggaacatagatataaataggtacagg
cacaggcatacgaagagggcaagtgctcttaatcttcaggtcccgccaaatcgatgaatt
tggagatggggtggcagcccaatttgggacaaactaattccacgactgtctctggcccta
taaatgtgtcaacgcgccaaattgatgaatggcaaagggtggtccagggtgttcgagtca
ttccggaaacagccccaactttcaccccaatactcgtatctccgtcctgaggagctaaaa
agctgaaggggttgatgcttcgtcggaaggagagaaaacagttgtgggaaattgccaaaa
gtgaccaaagcagcggtcagcattgcggtcagcccacagctcattgagcgatagaccact
tgtaatcaacccatcgccatccggtctttgttatcattaagcaacagcaggacagggcag
ggagaccctgggacggaccaaaccctttcatttgtggctcgatgtctaataatgaaaatg
tgcccccgatgctctatctggctgtctctctgtctgtctgtatgtctgttgcttgctatt
tatttattaaatgcaagagactcccctctcattcgcagcatcacccacacggctggacaa
tggactgggtcagctggcccagctgtcacattttccctaagcccatctccaactccatct
cccatatctccctctccttctcctgctccaggcctctgtctctggctttaatgaagttgg
acccatggaccctgatttcattgcccgaaaactcgttttcatcccgcaaacaaaatgaag
ttgctgcagactcaatctggtggtgtgttaggggccctccgactgtggttgcgctagaga
atgaagttgagcacaagggttcggctctgattggttgggctcgctctcgctctgcttccc
agtaccagttcggtttattacgaggagtttacgatactgttatgcgttcacgataagcac
ggcaaaatggcgcaatcactggcagtggcgtggcaatggcaatggagtcgatggcatagc
atggcgatgatggcaacgatcgatcgcacacacacacttgcctcagcctcaggcattgct
gcttaagcttaccttctaccttctacggtgtattctactctagcaaggagagttttcaaa
tactcacccatacttgtgcaaatggttctccatctgtcgtagtgcattagcttttcttaa
acaaaacttatcctacttgttcaggtggaattcatgtaacttttgagacatgggcatttc
cattctggcattacgttacgttcgtagaaaaaagagaataaaaacgtcaaatttgtaaaa
gtttttagtcctagtaacatagtaaataagtactcctcacgttacgttaccaaaaacaaa
agccttttcgaggttgggttacaaaatttgaaaactgtgccaattgggtaggactatctg
tatacaatttcgtttactaatatatgaaatattaagtgttcattcttgttgctaatagac
acaaaaacctttcctgtttttttctcgtattaaatctgcaggggcatcgtactattttac
tggcgttacgttacgaaattccgcggcgctaatagctcccacaatatactgttaagtttt
atggcattttttcagatagtttaatattttaagtagactttgtgacagaacttgtattat
tatttctattattatgtattattagtaaaggaaaacatggttattaaaatacaacatttc
acatcaaagttaattaagttaaatgtcaattcgttgaattagtttactttcactaaattc
aaatttagacgggtatgcccatacagggtgtattagtaatctgtttttaaaaaaatactt
aagtattgaaatcccttgccccacttgtccttaattttgatgggggtattggggttggct
ctctctctcgctctctctacctctctacctaagctcaaccttgaccttagcttaacctga
gctcaatcgtgcgcttaacttttcagttagggaagtcattcagtcagcttatctagcccc
tggtcgtgaccgtgaagatcacgcggatggctcagacagtgaggtctgagcgagatctgg
ccgcctcgcaggcacagatcggatcggatctgatctggcacttgtgcctgggggacttac
gctcccgggccacgcaatattatgcgagattaacttgaggccgccagatcagatagtcag
gctttgtctcgtagtcgcgtagtctcgtgtgctgttgctgtttgttgttccctgtccctt
ctatctgctgtcctgtagacaaatatttgcgtggcttgttccaggaatcaggatacaaaa
aaaaagtgtcttgaagatgaaaatgaaaattatgaaatgatattctctggcataattttt
gtcagaattgcagacaaagacaatggcgtagccgtttgcatttcccattttgcactttcc
cgttgacagttccgttccgagttttgttcccagttgttggtaccgaggaacagtttttgc
cacctacaaaactccgggacaaaaggcttaaaccgcttaaagaccgtttaatctcatgga
ttttgagttgcatgccagttcccgttcacgttcccgttccgacccgtttttagtttcatg
tgaacggaacaaaaaatcgaggaaatcgagatgggacaaaatcagttgaagttgaaaatt
ggcaatggaaaaggcaagggcaaaggcaaaggcaaatgtggctctcgagaagacaacgaa
cgacccaagaacgaacgaagaataaagatcatacaaagggcgtgtctgagccaaggactt
tagagggttaaatgctcatattacgagtggccaggagtcactgtcagccgattggtcctg
gtccccagcaaaagagttatgcggaatgaggttcagggtccagcttaacgttttctcaaa
tcctattcctgttccgtttgccttttttccgtttgatttcgattgtatctctgtggcttg
catccgttctggcgaagcaaagatcgtgcgagatggatatgctgatggtgcgaactgaca
attgacacaattaccagccaggacagcgaaatctgaaatccataaaccataaaccggtag
gagcatcgaagccccgtaaaccgtaaaccgaagaccgctgcaatgtcattttgacagcaa
ttgtctgggcccaacaatgcgctggaggagtagcagtagtaggagtactcctaacggagt
tttgtgggcgaatcgaacaaaaacgactgaaacaccacacacaaaaacaaaaccaaaaaa
aggtgttaaaatttcaagggccgcttgatagattgtgtccaaaggctgagtcgggggcat
accgcatactcatacataggaactcgtacaactctttttatgtgggtccgatgcgatccc
cgtcactttgattaactccgaatgggttccgaatgtcggatatttgccccctgctaacgg
ttcccggacccggacaatggtatatggcagctaatcaacagtaaaatgcataaaattaag
tgagcaaatgaaaggaaaggaagctaaagggtgctagagggtaccgctatgccgctatgc
cgctacgggttgacatgccacacactctctcatgcagtctcatctcatctcatgccatcc
atccagcgttgagttattagaaatgtgtcagattctgcgcataactgtaccgaaagcggt
tcacagagattcatacatatgtatgtatgcgtctgctatacgaacaatggcctaaacgtt
gacagttcatcaaaacgaatgatgcatgcaaaatgaatcatctatccgttctacacgttg
agcagtgatctccgatctcccacgagtcccagtctctctatgatctgccatgaaatgttg
cctctttgttagtcttgtcttgtattttcccaaccatttcgtagagttgatgggcgttgc
tgcagccacacctcggacacatcttctgggatcttctggatggaacaacagctacaatac
gaatggcgtaaggaagtagcaagttagttttgcccatttaaataacactcatggctcatg
gggtcattgaggtctttgtgggctttgtcttcgtccggtcagaggcgatttgatgtgcat
tatacgattgctgttgtggatgttgtgtggggtctctcgcactccttcccatcgatcact
gcccagccccctctaatcttgtgtcacagcaaaatgttatctctctctctctctcattcc
tagctctttctttctatcaataggatcaatatttaatgttcgattgggacttatttggac
taagcaaatttcagataagcaccagctccgatggggttgagattgaggaactttacaaca
cgtagaaatcactctttgaagatgctttctgaaaggcttgctgcggatggctgcctagtc
acggccaagtcccgtcagcctgggccaaatgtcatttgggtaatcaaaaccgcactaatt
ggcatggggtaatgcaatactctgctccgctccgctccctctgatctctgatatctgcga
gatcccagtgcacgcttcggtgggtaaccatgaatgaaccgcaagaatcctgcctgcccg
acgtctctcaattaaagagatgccataattgagcagcctttgccaggattacggccaaaa
agaggatagaactgagacggatactgcgactgcaactgcaactgcaactgcgactggagt
gcataggataacaattagcaaaaggatttgatggcagcgctaggaggacaggacggaagc
tagctccgtcattgtccattgtgcaccctaccttatcctctctactctctatgtacttaa
cttgtgtcttttttagtcttctttcccctgcccatgcccctaccactacccctacccccg
ttcctgccattccgctgcacttccgtttacggaagtggctaaaaccgaacaacccaaaag
agtcctcatccaatacctgttcctgttcttatcccttacgtttgtgcactttgcatatgg
tatgaaaacaaacaagtgaacggctggactggagatagatcccctgtttcgatgcgatca
tggctggttagtcttttggctctacacaaacacactccacgacgagagaggcttttgtct
cggactcgtccttcggggtcggagcacgtgtaatccccgtcccagtccccgttcccgttc
cgggcctcgttcacttcctcgtttgccgtaagccaagtgcacagcagctcctaactacaa
tacttacttcctcattagcatgagagactcttcatccgaattgtctgatgggcttaggct
acggaaaactgctgaaaactgaatgaaacgactggactggccaaactaatattctatttg
aaagtaatttcatttcatcaattgtgtcggacatctaccagtaatcgcttggtatgtaca
tcaacatagattgctcttggaatagtgctagctgcgataaaagcttcttataaatagtgg
ttctctgagcattgtatcatccgatactgttccctggtgccttttctatagaagcagatc
cagctatgttataaatattcactataatagggctaagaacctttataaatcagcatctac
atatatttgaatccatatggaaaataatcttaaggtaggagacagagagaactcatctct
cttggtggttttctggatggctctgtgtccatgcttcgccaataaaagtactgaaaaagt
actgcggatgacaatatttgacgatgttagcccattaagacaaaggtgccggcaaggagt
taacatcgattccccgaacccaaccgccgtgtcaccctttcttttttttggcaaggcaag
gcaacgaggcaaagagcgagcaatataataagtaaaaacccctttcagtcaattagtcgc
tgatttctttgtattcccgtgttgctgcgaaccaatataaaaatcgatgtcacaatggaa
ggaccatacgataccataccattccataccataccggatcgtacccaaagcgaacgaacc
cttttttaagagacggtgtgcctgtttatggccgcttaaaaaacgcgctctgcacagggc
cagcgggcttgcagggattgtgggacttttcacgcgaagcgtccattatgcaataaaaaa
caacaaaaaaacgtttcacgttttttaggcaacagctaatgtaggtctcgaaacgagaat
gtacgggtgcgtggagtgggtgacggatggcggatggcaacccgttcgaacccgcgctct
acctgacttccttaaaaaacgcgctcaaggtcgtccaatgaaaggattgcacaaatattg
catcttaagtcctgagctcattacagcgaagggagcgaaaggatcgacaggagcgacagg
acagcggcatcggcagcagcagtcgatatattttatggcatcattttttaaggttcattc
tctttatatctatgccatataccatcttgtttttcgctgaatctggtttttacaacgaat
ttggcaactctttggcttcgactctgcccgcgactttttatggcctttctcttagctcga
tccgactcgtttcggccgagattgtcgctcaggtaagccgtcgcctcaatgagggaatgt
gtgctcttgtgtgttgtgttcatgaaaatgttcggatgagtgggtaaaatgtatgtttaa
tccaccatttttacggttggattagcacagggattagcggataagttcgcggttttttac
tgattatcgaactacagtgcacctctccttttttgtgtgccgagatctctctggctgaat
ggagcgatgatcgagtgaatgaatgcctgttaagggctatcaaaatatattaaatattag
aggatttacctacaataattcgtttgattcgtcagatctgttttggtatttcctaataat
ttgcataaatatcccataccgagaaatctctatgagacaccaaatatcgatgttcatcca
caaaagagctacaattcagataattcgagaagcatcttctccatattctcagccctgata
ttgaccctctccacatccgatacttatgagcagggtcttcgctagtcttgcacttccgtt
tgctcaagtcggagaccaccgttaggatcactgttaagtaaagttaaacaaacggctatc
ccacgcccagactcgtataaggcataaatgctagccagccagagggcaaacaacatacct
tacggggaccgagactggacacttgtcgcgatgatcctcgtttttggcggcgtcatgaat
caaagtagctgccagccatgtttgtggaaatgtttggtccacagattgcagtcctgtcag
tcatcggtgtccttgccaggattctgggaagacctggccctggccgagtaggatccatta
ggatgcgaattgagaccacgcagaaagggctaaagctgcaactgcaactgcaactgcaac
tgcgacggggacgggttctgacgggctaatttccataatttgtcacgcacaatcatttgt
gtaagatgtccatcgaattcgccagcgaacaccaacacacacccataaggatatgtgaga
ggattgaacggggctgggctggtcagcagaaggatctcgggacaaaagcgcacagcaaac
ggatttagcatttagcattcgcaacccttgagcattcaaaatactgagcatctatcataa
gcaaaccatctcttctctcatctccgctgctctttcttctgtccttgttgtacttctata
cactccctctatacgctctataccgtttgctccctgctgttttgagccagaagcacgact
cggtcctaattgatgccgagcaatctgatgtaaagcctcgctagatggtaattatatggg
ttttcaaggtatgacaatgatatgatctgcagtggcgtacaacaaaccattcggaatttt
tggttgggtttcattttcaaagatatttttcagagaatgaagaattatgtaactccagtt
attgaaagtgttcatacaatcatagaatagaaatcataatattcgcactttaaagaaaag
ttatccatactttcatatctattcatatgcgtatttatatatatcttcatatgtatgtac
atatatatttatcatataacccatccagaatcacaaagaacattattattttgcatatgt
aatcatatttttcagttttatacctatttagatatcattgcttttccagagataatgtat
ctatgcgatttgtggataaatatctcactatatcccactagtatatttaacgttagttct
cttcgaatgacactttcgttccttttacacattactttcgttttttcttaattttgatat
cataagttaatcaattgctgtcataatatccagggctttttgggtcggggaaaattacac
aaaaaattataaactcttgcgcttaaatgataggaaacggcataatcaggcgcagcggca
gcgaaggaaattttcgcgaaaaatggaaaccaaaagtctctgtcgacagtggcagagagg
cagcagcacccacacccgcagcagccgcacggcaccctcgtaaaaccctttgatgctgga
cagagcgagatgcaatccccgaagtggaggagaaaaggacagcgatattctccgtcaccc
ctttgctgtccgcctacctacctgcgtgacattgactgacatcgggctcggattcggctt
cgtctttagcttcggctctggctctggccctccggctgcggctcggccgccattgcgaat
gaagcgtcggcgcagccgggttcggcagtataaaaggcggtcgggctgccgaaaggaaat
cagtttgcattcgccaacgtcagagtcagcgtcacgtcacctacaccacacacacacaaa
gagagcgagctagagagctagcagaacatcagtttacagttatcacgctttggattaatc
aaccgttagtcagacatcatgctgatgcacgagaaactcatgtccggacagttctttaac
gacctgaagactggtaagttagccacgccccctagccccccgtccaacagcttactaaga
aatccctcctccttcttctctctttttaaatagatcgcaagcctttgctgcaccaccacc
accatcaccagtaccacaaccaccatcaccaccaccagcaatcgtcgccgcagcagacgc
accatcaccatcagcagcaccagcagcagcagcatctgcagcaacagcatctgcatctgc
agcacagccaattgcagcagcagagcctggccctacccaaaatggatctctacaccgcct
acgcctatcagcagcagctccttggcgctgccctcagccaacagcagcagcagcaacagc
agcagcatcaacagcaactgcagcaggcaacagttggaggagctgcctccgccgaggtcc
ttgatctgtcacgccgctgcgacagcgtggagacgccccggaagactccctcaccctacc
agaccaactacagctacggcagcggctcgccctcgacctcacccacagccacgggctccg
tctccggctccggctctggctctatcccaagcagccttctgtactccgtccaacagcagc
aacagcagctggccagcctctatccggccttttactacggcaacataaagcaggagccgt
ccgcccccaaggtcacacctaatgccaatgccagtgccacggccactgccagcctcctgc
agacattcgctgctgcctcggcggctgccgccgctgcagctgtgggggtttccccacgac
cggcaagcaatgccagcaccatgcagatcgatgttttggagaccccacaatcgccgcccg
cagcccagaccaccaacaacagcagcaccaccgcctccaccacgcctaccagcagcaccg
tagcgaacagcgcctccgacacgggcaagaacacacgccccttcaaggcattcccccggg
acccactagtgattgccgccaactttgcggccacggatgttctcctggacaacccgcgcg
ttgagcgctacaccgagtaccgtaagcgggtactcgaacagatccgcagctcgaacggcg
gctctcgcaccgtgacgaaccccaaaatgcgtcgcaccaactcccgcagcggcagcgtca
acgaaggcagctcctcgaacaacaacagcgagagcgaggatcgtgcggccgccgaggaat
ccagcgattgcgactcgcatgccggcaacttcgagtccaagtctaccacaggctctcact
cgaacggcagctcctctggggcggcgaatgccagcttccagccgtccagcggcggacagg
tgaaggatgccgcctactacgagcggcgtcgtaagaataacgcggcagccaagaagtcgc
gcgaccgtcgccgcatcaaggaggacgagattgccatccgggccgcctacctggagcgcc
agaacatcgagctgctgtgccagattgatgcgctcaaggcgcagctggccgccttcacgg
ccaaggtagccactgcatagacgatcctcgatcaacgatcactgattactgatcattgat
ccacgatcatcgattatatacaatgatttgtcatccggctctatcagggctcttatattt
gggttacgcggaaagtaggtaaagcaaaacaattacgtttttttaaggaggccttcgggt
atatgaatcattagtaataggtttgagggttaattatagaggaagaagaaaagatgcctg
ggatcgccgcggggagcgccgtcacctgtctctatccttcttactagtattaggaccaac
aaccctaaaaaccatagaaagtaaaacgtgaatctttgatacttttgttttttaagctga
attttgggtgcacttgagtgcgtggatcgcaccgtcctaagatgtcttacttagacacat
cccgaatcccatgccccgacgaacggtatccggcgtcctatttttttcgtcctcgacaaa
gcgactaattgacccctcctgacagctcctacgtcaactcctctccttgattgatgtaaa
atgtttatatttgcataggcgccgccacatgtataggttcctgatttcatgaatttacgc
tttctattttcctcgccaccacgctccaccatgtcgagtctatcttctacttctccgggg
gtccgatataagtgtcctattcgactgggtttttttttaaagtatatatctatccttgac
cgacccgcttagctttggttagacttgactctgagcgtgcgcaagttgcgttgttcgtcg
gcctaaaccgagatcgctaacccnnnnnnnnnnnnnnnnnnnnnnnnnnnnnnnnnnnnn
nnnnnnnnnnnnnnnnnnnnnnnnnnnnnnnnnnnnnnnnnnnnnnnnnnnnnnnnnnnn
nnnnnnnnnnnnnnnnnnnnnnnnnnnnnnnnnnnnnnnnnnnnnnnnnnnnnnnnnnnn
nnnnnnnnnnnnnnnnnnnnnnnnnnnnnnnnnnnnnnnnnnnnnnnnnnnnnnnnnnnn
nnnnnnnnnnnnnnnnnnnnnnnnnnnnnnnnnnnnnnnnnnnnnnnnnnnnnnnnnnnn
nnnnnnnnnnnnnnnnnnnnnnnnnnnnnnnnnnnnnnnnnnnnnnnnnnnnnnnnnnnn
nnnnnnnnnnnnnnnnnnnnnnnnnnnnnnnnnnnnnnnnnnnnnnnnnnnnnnnnnnnn
nnnnnnnnnnnnnnnnnnnnnnnnnnnnnnnnnnnnnnnnnnnnnnnnnnnnnnnnnnnn
nnnnnnnnnnnnnnnnnnnnnnnnnnnnnnnnnnnnnnnnnnnnnnnnnnnnnnnnnnnn
nnnnnnnnnnnnnnnnnnnnnnnnnnnnnnnnnnnnnnnnnnnnnnnnnnnnnnnnnnnn
nnnnnnnnnnnnnnnnnnnnnnnnnnnnnnnnnnnnnnnnnnnnnnnnnnnnnnnnnnnn
nnnnnnnnnnnnnnnnnnnnnnnnnnnnnnnnnnnnnnnnnnnnnnnnnnnnnnnnnnnn
nnnnnnnnnnnnnnnnnnnnnnnnnnnnnnnnnnnnnnnnnnnnnnnnnnnnnnnnnnnn
nnnnnnnnnnnnnnnnnnnnnnnnnnnnnnnnnnnnnnnnnnnnnnnnnnnnnnnnnnnn
nnnnnnnnnnnnnnnnnnnnnnnnnnnnnnnnnnnnnnnnnnnnnnnnnnnnnnnnnnnn
nnnnnnnnnnnnnnnnnnnnnnnnnnnnnnnnnnnnnnnnnnnnnnnnnnnnnnnnnnnn
nnnnnnnnnnnnnnnnnnnnnnnnnnnnnnnnnnnnnnnnnnnnnnnnnnnnnnnnnnnn
nnnnnnnnnnnnnnnnnnnnnnnnnnnnnnnnnnnnnnnnnnnnnnnnnnnnnnnnnnnn
nnnnnnnnnnnnnnnnnnnnnnnnnnnnnnnnnnnnnnnnnnnnnnnnnnnnnnnnnnnn
nnnnnnnnnnnnnnnnnnnnnnnnnnnnnnnnnnnnnnnnnnnnnnnnnnnnnnnnnnnn
nnnnnnnnnnnnnnnnnnnnnnnnnnnnnnnnnnnnnnnnnnnnnnnnnnnnnnnnnnnn
nnnnnnnnnnnnnnnnnnnnnnnnnnnnnnnnnnnnnnnnnnnnnnnnnnnnnnnnnnnn
nnnnnnnnnnnnnnnnnnnnnnnnnnnnnnnnnnnnnnnnnnnnnnnnnnnnnnnnnnnn
nnnnnnnnnnnnnnnnnnnnnnnnnnnnnnnnnnnnnnnnnnnnnnnnnnnnnnnnnnnn
nnnnnnnnnnnnnnnnnnnnnnnnnnnnnnnnnnnnnnnnnnnnnnnnnnnnnnnnnnnn
nnnnnnnnnnnnnnnnnnnnnnnnnnnnnnnnnnnnnnnnnnnnnnnnnnnnnnnnnnnn
nnnnnnnnnnnnnnnnnnnnnnnnnnnnnnnnnnnnnnnnnnnnnnnnnnnnnnnnnnnn
nnnnnnnnnnnnnnnnnnnnnnnnnnnnnnnnnnnnnnnnnnnnnnnnnnnnnnnnnnnn
nnnnnnnnnnnnnnnnnnnnnnnnnnnnnnnnnnnnnnnnnnnnnnnnnnnnnnnnnnnn
nnnnnnnnnnnnnnnnnnnnnnnnnnnnnnnnnnnnnnnnnnnnnnnnnnnnnnnnnnnn
nnnnnnnnnnnnnnnnnnnnnnnnnnnnnnnnnnnnnnnnnnnnnnnnnnnnnnnnnnnn
nnnnnnnnnnnnnnnnnnnnnnnnnnnnnnnnnnnnnnnnnnnnnnnnnnnnnnnnnnnn
nnnnnnnnnnnnnnnnnnnnnnnnnnnnnnnnnnnnnnnnnnnnnnnnnnnnnnnnnnnn
nnnnnnnnnnnnnnnnnnnnnnnnnnnnnnnnnnnnnnnnnnnnnnnnnnnnnnnnnnnn
nnnnnnnnnnnnnnnnnnnnnnnnnnnnnnnnnnnnnnnnnnnnnnnnnnnnnnnnnnnn
nnnnnnnnnnnnnnnnnnnnnnnnnnnnnnnnnnnnnnnnnnnnnnnnnnnnnnnnnnnn
nnnnnnnnnnnnnnnnnnnnnnnnnnnnnnnnnnnnnnnnnnnnnnnnnnnnnnnnnnnn
nnnnnnnnnnnnnnnnnnnnnnnnnnnnnnnnnnnnnnnnnnnnnnnnnnnnnnnnnnnn
nnnnnnnnnnnnnnnnnnnnnnnnnnnnnnnnnnnnnnnnnnnnnnnnnnnnnnnnnnnn
nnnnnnnnnnnnnnnnnnnnnnnnnnnnnnnnnnnnnnnnnnnnnnnnnnnnnnnnnnnn
nnnnnnnnnnnnnnnnnnnnnnnnnnnnnnnnnnnnnnnnnnnnnnnnnnnnnnnnnnnn
nnnnnnnnnnnnnnnnnnnnnnnnnnnnnnnnnnnnnnnnnnnnnnnnnnnnnnnnnnnn
nnnnnnnnnnnnnnnnnnnnnnnnnnnnnnnnnnnnnnnnnnnnnnnnnnnnnnnnnnnn
nnnnnnnnnnnnnnnnnnnnnnnnnnnnnnnnnnnnnnnnnnnnnnnnnnnnnnnnnnnn
nnnnnnnnnnnnnnnnnnnnnnnnnnnnnnnnnnnnnnnnnnnnnnnnnnnnnnnnnnnn
nnnnnnnnnnnnnnnnnnnnnnnnnnnnnnnnnnnnnnnnnnnnnnnnnnnnnnnnnnnn
nnnnnnnnnnnnnnnnnnnnnnnnnnnnnnnnnnnnnnnnnnnnnnnnnnnnnnnnnnnn
nnnnnnnnnnnnnnnnnnnnnnnnnnnnnnnnnnnnnnnnnnnnnnnnnnnnnnnnnnnn
nnnnnnnnnnnnnnnnnnnnnnnnnnnnnnnnnnnnnnnnnnnnnnnnnnnnnnnnnnnn
nnnnnnnnnnnnnnnnnnnnnnnnnnnnnnnnnnnnnnnnnnnnnnnnnnnnnnnnnnnn
nnnnnnnnnnnnnnnnnnnnnnnnnnnnnnnnnnnnnnnnnnnnnnnnnnnnnnnnnnnn
nnnnnnnnnnnnnnnnnnnnnnnnnnnnnnnnnnnnnnnnnnnnnnnnnnnnnnnnnnnn
nnnnnnnnnnnnnnnnnnnnnnnnnnnnnnnnnnnnnnnnnnnnnnnnnnnnnnnnnnnn
nnnnnnnnnnnnnnnnnnnnnnnnnnnnnnnnnnnnnnnnnnnnnnnnnnnnnnnnnnnn
nnnnnnnnnnnnnnnnnnnnnnnnnnnnnnnnnnnnnnnnnnnnnnnnnnnnnnnnnnnn
nnnnnnnnnnnnnnnnnnnnnnnnnnnnnnnnnnnnnnnnnnnnnnnnnnnnnnnnnnnn
nnnnnnnnnnnnnnnnnnnnnnnnnnnnnnnnnnnnnnnnnnnnnnnnnnnnnnnnnnnn
nnnnnnnnnnnnnnnnnnnnnnnnnnnnnnnnnnnnnnnnnnnnnnnnnnnnnnnnnnnn
nnnnnnnnnnnnnnnnnnnnnnnnnnnnnnnnnnnnnnnnnnnnnnnnnnnnnnnnnnnn
nnnnnnnnnnnnnnnnnnnnnnnnnnnnnnnnnnnnnnnnnnnnnnnnnnnnnnnnnnnn
nnnnnnnnnnnnnnnnnnnnnnnnnnnnnnnnnnnnnnnnnnnnnnnnnnnnnnnnnnnn
nnnnnnnnnnnnnnnnnnnnnnnnnnnnnnnnnnnnnnnnnnnnnnnnnnnnnnnnnnnn
nnnnnnnnnnnnnnnnnnnnnnnnnnnnnnnnnnnnnnnnnnnnnnnnnnnnnnnnnnnn
nnnnnnnnnnnnnnnnnnnnnnnnnnnnnnnnnnnnnnnnnnnnnnnnnnnnnnnnnnnn
nnnnnnnnnnnnnnnnnnnnnnnnnnnnnnnnnnnnnnnnnnnnnnnnnnnnnnnnnnnn
nnnnnnnnnnnnnnnnnnnnnnnnnnnnnnnnnnnnnnnnnnnnnnnnnnnnnnnnnnnn
nnnnnnnnnnnnnnnnnnnnnnnnnnnnnnnnnnnnnnnnnnnnnnnnnnnnnnnnnnnn
nnnnnnnnnnnnnnnnnnnnnnnnnnnnnnnnnnnnnnnnnnnnnnnnnnnnnnnnnnnn
nnnnnnnnnnnnnnnnnnnnnnnnnnnnnnnnnnnnnnnnnnnnnnnnnnnnnnnnnnnn
nnnnnnnnnnnnnnnnnnnnnnnnnnnnnnnnnnnnnnnnnnnnnnnnnnnnnnnnnnnn
nnnnnnnnnnnnnnnnnnnnnnnnnnnnnnnnnnnnnnnnnnnnnnnnnnnnnnnnnnnn
nnnnnnnnnnnnnnnnnnnnnnnnnnnnnnnnnnnnnnnnnnnnnnnnnnnnnnnnnnnn
nnnnnnnnnnnnnnnnnnnnnnnnnnnnnnnnnnnnnnnnnnnnnnnnnnnnnnnnnnnn
nnnnnnnnnnnnnnnnnnnnnnnnnnnnnnnnnnnnnnnnnnnnnnnnnnnnnnnnnnnn
nnnnnnnnnnnnnnnnnnnnnnnnnnnnnnnnnnnnnnnnnnnnnnnnnnnnnnnnnnnn
nnnnnnnnnnnnnnnnnnnnnnnnnnnnnnnnnnnnnnnnnnnnnnnnnnnnnnnnnnnn
nnnnnnnnnnnnnnnnnnnnnnnnnnnnnnnnnnnnnnnnnnnnnnnnnnnnnnnnnnnn
nnnnnnnnnnnnnnnnnnnnnnnnnnnnnnnnnnnnnnnnnnnnnnnnnnnnnnnnnnnn
nnnnnnnnnnnnnnnnnnnnnnnnnnnnnnnnnnnnnnnnnnnnnnnnnnnnnnnnnnnn
nnnnnnnnnnnnnnnnnnnnnnnnnnnnnnnnnnnnnnnnnnnnnnnnnnnnnnnnnnnn
nnnnnnnnnnnnnnnnnnnnnnnnnnnnnnnnnnnnnnnnnnnnnnnnnnnnnnnnnnnn
nnnnnnnnnnnnnnnnnnnnnnnnnnnnnnnnnnnnnnnnnnnnnnnnnnnnnnnnnnnn
nnnnnnnnnnnnnnnnnnnnnnnnnnnnnnnnnnnnnnnnnnnnnnnnnnnnnnnnnnnn
nnnnnnnnnnnnnnnnnnnnnnnnnnnnnnnnnnnnnnnnnnnnnnnnnnnnnnnnnnnn
nnnnnnnnnnnnnnnnnnnnnnnnnnnnnnnnnnnnnnnnnnnnnnnnnnnnnnnnnnnn
nnnnnnnnnnnnnnnnnnnnnnnnnnnnnnnnnnnnnnnnnnnnnnnnnnnnnnnnnnnn
nnnnnnnnnnnnnnnnnnnnnnnnnnnnnnnnnnnnnnnnnnnnnnnnnnnnnnnnnnnn
nnnnnnnnnnnnnnnnnnnnnnnnnnnnnnnnnnnnnnnnnnnnnnnnnnnnnnnnnnnn
nnnnnnnnnnnnnnnnnnnnnnnnnnnnnnnnnnnnnnnnnnnnnnnnnnnnnnnnnnnn
nnnnnnnnnnnnnnnnnnnnnnnnnnnnnnnnnnnnnnnnnnnnnnnnnnnnnnnnnnnn
nnnnnnnnnnnnnnnnnnnnnnnnnnnnnnnnnnnnnnnnnnnnnnnnnnnnnnnnnnnn
nnnnnnnnnnnnnnnnnnnnnnnnnnnnnnnnnnnnnnnnnnnnnnnnnnnnnnnnnnnn
nnnnnnnnnnnnnnnnnnnnnnnnnnnnnnnnnnnnnnnnnnnnnnnnnnnnnnnnnnnn
nnnnnnnnnnnnnnnnnnnnnnnnnnnnnnnnnnnnnnnnnnnnnnnnnnnnnnnnnnnn
nnnnnnnnnnnnnnnnnnnnnnnnnnnnnnnnnnnnnnnnnnnnnnnnnnnnnnnnnnnn
nnnnnnnnnnnnnnnnnnnnnnnnnnnnnnnnnnnnnnnnnnnnnnnnnnnnnnnnnnnn
nnnnnnnnnnnnnnnnnnnnnnnnnnnnnnnnnnnnnnnnnnnnnnnnnnnnnnnnnnnn
nnnnnnnnnnnnnnnnnnnnnnnnnnnnnnnnnnnnnnnnnnnnnnnnnnnnnnnnnnnn
nnnnnnnnnnnnnnnnnnnnnnnnnnnnnnnnnnnnnnnnnnnnnnnnnnnnnnnnnnnn
nnnnnnnnnnnnnnnnnnnnnnnnnnnnnnnnnnnnnnnnnnnnnnnnnnnnnnnnnnnn
nnnnnnnnnnnnnnnnnnnnnnnnnnnnnnnnnnnnnnnnnnnnnnnnnnnnnnnnnnnn
nnnnnnnnnnnnnnnnnnnnnnnnnnnnnnnnnnnnnnnnnnnnnnnnnnnnnnnnnnnn
nnnnnnnnnnnnnnnnnnnnnnnnnnnnnnnnnnnnnnnnnnnnnnnnnnnnnnnnnnnn
nnnnnnnnnnnnnnnnnnnnnnnnnnnnnnnnnnnnnnnnnnnnnnnnnnnnnnnnnnnn
nnnnnnnnnnnnnnnnnnnnnnnnnnnnnnnnnnnnnnnnnnnnnnnnnnnnnnnnnnnn
nnnnnnnnnnnnnnnnnnnnnnnnnnnnnnnnnnnnnnnnnnnnnnnnnnnnnnnnnnnn
nnnnnnnnnnnnnnnnnnnnnnnnnnnnnnnnnnnnnnnnnnnnnnnnnnnnnnnnnnnn
nnnnnnnnnnnnnnnnnnnnnnnnnnnnnnnnnnnnnnnnnnnnnnnnnnnnnnnnnnnn
nnnnnnnnnnnnnnnnnnnnnnnnnnnnnnnnnnnnnnnnnnnnnnnnnnnnnnnnnnnn
nnnnnnnnnnnnnnnnnnnnnnnnnnnnnnnnnnnnnnnnnnnnnnnnnnnnnnnnnnnn
nnnnnnnnnnnnnnnnnnnnnnnnnnnnnnnnnnnnnnnnnnnnnnnnnnnnnnnnnnnn
nnnnnnnnnnnnnnnnnnnnnnnnnnnnnnnnnnnnnnnnnnnnnnnnnnnnnnnnnnnn
nnnnnnnnnnnnnnnnnnnnnnnnnnnnnnnnnnnnnnnnnnnnnnnnnnnnnnnnnnnn
nnnnnnnnnnnnnnnnnnnnnnnnnnnnnnnnnnnnnnnnnnnnnnnnnnnnnnnnnnnn
nnnnnnnnnnnnnnnnnnnnnnnnnnnnnnnnnnnnnnnnnnnnnnnnnnnnnnnnnnnn
nnnnnnnnnnnnnnnnnnnnnnnnnnnnnnnnnnnnnnnnnnnnnnnnnnnnnnnnnnnn
nnnnnnnnnnnnnnnnnnnnnnnnnnnnnnnnnnnnnnnnnnnnnnnnnnnnnnnnnnnn
nnnnnnnnnnnnnnnnnnnnnnnnnnnnnnnnnnnnnnnnnnnnnnnnnnnnnnnnnnnn
nnnnnnnnnnnnnnnnnnnnnnnnnnnnnnnnnnnnnnnnnnnnnnnnnnnnnnnnnnnn
nnnnnnnnnnnnnnnnnnnnnnnnnnnnnnnnnnnnnnnnnnnnnnnnnnnnnnnnnnnn
nnnnnnnnnnnnnnnnnnnnnnnnnnnnnnnnnnnnnnnnnnnnnnnnnnnnnnnnnnnn
nnnnnnnnnnnnnnnnnnnnnnnnnnnnnnnnnnnnnnnnnnnnnnnnnnnnnnnnnnnn
nnnnnnnnnnnnnnnnnnnnnnnnnnnnnnnnnnnnnnnnnnnnnnnnnnnnnnnnnnnn
nnnnnnnnnnnnnnnnnnnnnnnnnnnnnnnnnnnnnnnnnnnnnnnnnnnnnnnnnnnn
nnnnnnnnnnnnnnnnnnnnnnnnnnnnnnnnnnnnnnnnnnnnnnnnnnnnnnnnnnnn
nnnnnnnnnnnnnnnnnnnnnnnnnnnnnnnnnnnnnnnnnnnnnnnnnnnnnnnnnnnn
nnnnnnnnnnnnnnnnnnnnnnnnnnnnnnnnnnnnnnnnnnnnnnnnnnnnnnnnnnnn
nnnnnnnnnnnnnnnnnnnnnnnnnnnnnnnnnnnnnnnnnnnnnnnnnnnnnnnnnnnn
nnnnnnnnnnnnnnnnnnnnnnnnnnnnnnnnnnnnnnnnnnnnnnnnnnnnnnnnnnnn
nnnnnnnnnnnnnnnnnnnnnnnnnnnnnnnnnnnnnnnnnnnnnnnnnnnnnnnnnnnn
nnnnnnnnnnnnnnnnnnnnnnnnnnnnnnnnnnnnnnnnnnnnnnnnnnnnnnnnnnnn
nnnnnnnnnnnnnnnnnnnnnnnnnnnnnnnnnnnnnnnnnnnnnnnnnnnnnnnnnnnn
nnnnnnnnnnnnnnnnnnnnnnnnnnnnnnnnnnnnnnnnnnnnnnnnnnnnnnnnnnnn
nnnnnnnnnnnnnnnnnnnnnnnnnnnnnnnnnnnnnnnnnnnnnnnnnnnnnnnnnnnn
nnnnnnnnnnnnnnnnnnnnnnnnnnnnnnnnnnnnnnnnnnnnnnnnnnnnnnnnnnnn
nnnnnnnnnnnnnnnnnnnnnnnnnnnnnnnnnnnnnnnnnnnnnnnnnnnnnnnnnnnn
nnnnnnnnnnnnnnnnnnnnnnnnnnnnnnnnnnnnnnnnnnnnnnnnnnnnnnnnnnnn
nnnnnnnnnnnnnnnnnnnnnnnnnnnnnnnnnnnnnnnnnnnnnnnnnnnnnnnnnnnn
nnnnnnnnnnnnnnnnnnnnnnnnnnnnnnnnnnnnnnnnnnnnnnnnnnnnnnnnnnnn
nnnnnnnnnnnnnnnnnnnnnnnnnnnnnnnnnnnnnnnnnnnnnnnnnnnnnnnnnnnn
nnnnnnnnnnnnnnnnnnnnnnnnnnnnnnnnnnnnnnnnnnnnnnnnnnnnnnnnnnnn
nnnnnnnnnnnnnnnnnnnnnnnnnnnnnnnnnnnnnnnnnnnnnnnnnnnnnnnnnnnn
nnnnnnnnnnnnnnnnnnnnnnnnnnnnnnnnnnnnnnnnnnnnnnnnnnnnnnnnnnnn
nnnnnnnnnnnnnnnnnnnnnnnnnnnnnnnnnnnnnnnnnnnnnnnnnnnnnnnnnnnn
nnnnnnnnnnnnnnnnnnnnnnnnnnnnnnnnnnnnnnnnnnnnnnnnnnnnnnnnnnnn
nnnnnnnnnnnnnnnnnnnnnnnnnnnnnnnnnnnnnnnnnnnnnnnnnnnnnnnnnnnn
nnnnnnnnnnnnnnnnnnnnnnnnnnnnnnnnnnnnnnnnnnnnnnnnnnnnnnnnnnnn
nnnnnnnnnnnnnnnnnnnnnnnnnnnnnnnnnnnnnnnnnnnnnnnnnnnnnnnnnnnn
nnnnnnnnnnnnnnnnnnnnnnnnnnnnnnnnnnnnnnnnnnnnnnnnnnnnnnnnnnnn
nnnnnnnnnnnnnnnnnnnnnnnnnnnnnnnnnnnnnnnnnnnnnnnnnnnnnnnnnnnn
nnnnnnnnnnnnnnnnnnnnnnnnnnnnnnnnnnnnnnnnnnnnnnnnnnnnnnnnnnnn
nnnnnnnnnnnnnnnnnnnnnnnnnnnnnnnnnnnnnnnnnnnnnnnnnnnnnnnnnnnn
nnnnnnnnnnnnnnnnnnnnnnnnnnnnnnnnnnnnnnnnnnnnnnnnnnnnnnnnnnnn
nnnnnnnnnnnnnnnnnnnnnnnnnnnnnnnnnnnnnnnnnnnnnnnnnnnnnnnnnnnn
nnnnnnnnnnnnnnnnnnnnnnnnnnnnnnnnnnnnnnnnnnnnnnnnnnnnnnnnnnnn
nnnnnnnnnnnnnnnnnnnnnnnnnnnnnnnnnnnnnnnnnnnnnnnnnnnnnnnnnnnn
nnnnnnnnnnnnnnnnnnnnnnnnnnnnnnnnnnnnnnnnnnnnnnnnnnnnnnnnnnnn
nnnnnnnnnnnnnnnnnnnnnnnnnnnnnnnnnnnnnnnnnnnnnnnnnnnnnnnnnnnn
nnnnnnnnnnnnnnnnnnnnnnnnnnnnnnnnnnnnnnnnnnnnnnnnnnnnnnnnnnnn
nnnnnnnnnnnnnnnnnnnnnnnnnnnnnnnnnnnnnnnnnnnnnnnnnnnnnnnnnnnn
nnnnnnnnnnnnnnnnnnnnnnnnnnnnnnnnnnnnnnnnnnnnnnnnnnnnnnnnnnnn
nnnnnnnnnnnnnnnnnnnnnnnnnnnnnnnnnnnnnnnnnnnnnnnnnnnnnnnnnnnn
nnnnnnnnnnnnnnnnnnnnnnnnnnnnnnnnnnnnnnnnnnnnnnnnnnnnnnnnnnnn
nnnnnnnnnnnnnnnnnnnnnnnnnnnnnnnnnnnnnnnnnnnnnnnnnnnnnnnnnnnn
nnnnnnnnnnnnnnnnnnnnnnnnnnnnnnnnnnnnnnnnnnnnnnnnnnnnnnnnnnnn
nnnnnnnnnnnnnnnnnnnnnnnnnnnnnnnnnnnnnnnnnnnnnnnnnnnnnnnnnnnn
nnnnnnnnnnnnnnnnnnnnnnnnnnnnnnnnnnnnnnnnnnnnnnnnnnnnnnnnnnnn
nnnnnnnnnnnnnnnnnnnnnnnnnnnnnnnnnnnnnnnnnnnnnnnnnnnnnnnnnnnn
nnnnnnnnnnnnnnnnnnnnnnnnnnnnnnnnnnnnnnnnnnnnnnnnnnnnnnnnnnnn
nnnnnnnnnnnnnnnnnnnnnnnnnnnnnnnnnnnnnnnnnnnnnnnnnnnnnnnnnnnn
nnnnnnnnnnnnnnnnnnnnnnnnnnnnnnnnnnnnnnnnnnnnnnnnnnnnnnnnnnnn
nnnnnnnnnnnnnnnnnnnnnnnnnnnnnnnnnnnnnnnnnnnnnnnnnnnnnnnnnnnn
nnnnnnnnnnnnnnnnnnnnnnnnnnnnnnnnnnnnnnnnnnnnnnnnnnnnnnnnnnnn
nnnnnnnnnnnnnnnnnnnnnnnnnnnnnnnnnnnnnnnnnnnnnnnnnnnnnnnnnnnn
nnnnnnnnnnnnnnnnnnnnnnnnnnnnnnnnnnnnnnnnnnnnnnnnnnnnnnnnnnnn
nnnnnnnnnnnnnnnnnnnnnnnnnnnnnnnnnnnnnnnnnnnnnnnnnnnnnnnnnnnn
nnnnnnnnnnnnnnnnnnnnnnnnnnnnnnnnnnnnnnnnnnnnnnnnnnnnnnnnnnnn
nnnnnnnnnnnnnnnnnnnnnnnnnnnnnnnnnnnnnnnnnnnnnnnnnnnnnnnnnnnn
nnnnnnnnnnnnnnnnnnnnnnnnnnnnnnnnnnnnnnnnnnnnnnnnnnnnnnnnnnnn
nnnnnnnnnnnnnnnnnnnnnnnnnnnnnnnnnnnnnnnnnnnnnnnnnnnnnnnnnnnn
nnnnnnnnnnnnnnnnnnnnnnnnnnnnnnnnnnnnnnnnnnnnnnnnnnnnnnnnnnnn
nnnnnnnnnnnnnnnnnnnnnnnnnnnnnnnnnnnnnnnnnnnnnnnnnnnnnnnnnnnn
nnnnnnnnnnnnnnnnnnnnnnnnnnnnnnnnnnnnnnnnnnnnnnnnnnnnnnnnnnnn
nnnnnnnnnnnnnnnnnnnnnnnnnnnnnnnnnnnnnnnnnnnnnnnnnnnnnnnnnnnn
nnnnnnnnnnnnnnnnnnnnnnnnnnnnnnnnnnnnnnnnnnnnnnnnnnnnnnnnnnnn
nnnnnnnnnnnnnnnnnnnnnnnnnnnnnnnnnnnnnnnnnnnnnnnnnnnnnnnnnnnn
nnnnnnnnnnnnnnnnnnnnnnnnnnnnnnnnnnnnnnnnnnnnnnnnnnnnnnnnnnnn
nnnnnnnnnnnnnnnnnnnnnnnnnnnnnnnnnnnnnnnnnnnnnnnnnnnnnnnnnnnn
nnnnnnnnnnnnnnnnnnnnnnnnnnnnnnnnnnnnnnnnnnnnnnnnnnnnnnnnnnnn
nnnnnnnnnnnnnnnnnnnnnnnnnnnnnnnnnnnnnnnnnnnnnnnnnnnnnnnnnnnn
nnnnnnnnnnnnnnnnnnnnnnnnnnnnnnnnnnnnnnnnnnnnnnnnnnnnnnnnnnnn
nnnnnnnnnnnnnnnnnnnnnnnnnnnnnnnnnnnnnnnnnnnnnnnnnnnnnnnnnnnn
nnnnnnnnnnnnnnnnnnnnnnnnnnnnnnnnnnnnnnnnnnnnnnnnnnnnnnnnnnnn
nnnnnnnnnnnnnnnnnnnnnnnnnnnnnnnnnnnnnnnnnnnnnnnnnnnnnnnnnnnn
nnnnnnnnnnnnnnnnnnnnnnnnnnnnnnnnnnnnnnnnnnnnnnnnnnnnnnnnnnnn
nnnnnnnnnnnnnnnnnnnnnnnnnnnnnnnnnnnnnnnnnnnnnnnnnnnnnnnnnnnn
nnnnnnnnnnnnnnnnnnnnnnnnnnnnnnnnnnnnnnnnnnnnnnnnnnnnnnnnnnnn
nnnnnnnnnnnnnnnnnnnnnnnnnnnnnnnnnnnnnnnnnnnnnnnnnnnnnnnnnnnn
nnnnnnnnnnnnnnnnnnnnnnnnnnnnnnnnnnnnnnnnnnnnnnnnnnnnnnnnnnnn
nnnnnnnnnnnnnnnnnnnnnnnnnnnnnnnnnnnnnnnnnnnnnnnnnnnnnnnnnnnn
nnnnnnnnnnnnnnnnnnnnnnnnnnnnnnnnnnnnnnnnnnnnnnnnnnnnnnnnnnnn
nnnnnnnnnnnnnnnnnnnnnnnnnnnnnnnnnnnnnnnnnnnnnnnnnnnnnnnnnnnn
nnnnnnnnnnnnnnnnnnnnnnnnnnnnnnnnnnnnnnnnnnnnnnnnnnnnnnnnnnnn
nnnnnnnnnnnnnnnnnnnnnnnnnnnnnnnnnnnnnnnnnnnnnnnnnnnnnnnnnnnn
nnnnnnnnnnnnnnnnnnnnnnnnnnnnnnnnnnnnnnnnnnnnnnnnnnnnnnnnnnnn
nnnnnnnnnnnnnnnnnnnnnnnnnnnnnnnnnnnnnnnnnnnnnnnnnnnnnnnnnnnn
nnnnnnnnnnnnnnnnnnnnnnnnnnnnnnnnnnnnnnnnnnnnnnnnnnnnnnnnnnnn
nnnnnnnnnnnnnnnnnnnnnnnnnnnnnnnnnnnnnnnnnnnnnnnnnnnnnnnnnnnn
nnnnnnnnnnnnnnnnnnnnnnnnnnnnnnnnnnnnnnnnnnnnnnnnnnnnnnnnnnnn
nnnnnnnnnnnnnnnnnnnnnnnnnnnnnnnnnnnnnnnnnnnnnnnnnnnnnnnnnnnn
nnnnnnnnnnnnnnnnnnnnnnnnnnnnnnnnnnnnnnnnnnnnnnnnnnnnnnnnnnnn
nnnnnnnnnnnnnnnnnnnnnnnnnnnnnnnnnnnnnnnnnnnnnnnnnnnnnnnnnnnn
nnnnnnnnnnnnnnnnnnnnnnnnnnnnnnnnnnnnnnnnnnnnnnnnnnnnnnnnnnnn
nnnnnnnnnnnnnnnnnnnnnnnnnnnnnnnnnnnnnnnnnnnnnnnnnnnnnnnnnnnn
nnnnnnnnnnnnnnnnnnnnnnnnnnnnnnnnnnnnnnnnnnnnnnnnnnnnnnnnnnnn
nnnnnnnnnnnnnnnnnnnnnnnnnnnnnnnnnnnnnnnnnnnnnnnnnnnnnnnnnnnn
nnnnnnnnnnnnnnnnnnnnnnnnnnnnnnnnnnnnnnnnnnnnnnnnnnnnnnnnnnnn
nnnnnnnnnnnnnnnnnnnnnnnnnnnnnnnnnnnnnnnnnnnnnnnnnnnnnnnnnnnn
nnnnnnnnnnnnnnnnnnnnnnnnnnnnnnnnnnnnnnnnnnnnnnnnnnnnnnnnnnnn
nnnnnnnnnnnnnnnnnnnnnnnnnnnnnnnnnnnnnnnnnnnnnnnnnnnnnnnnnnnn
nnnnnnnnnnnnnnnnnnnnnnnnnnnnnnnnnnnnnnnnnnnnnnnnnnnnnnnnnnnn
nnnnnnnnnnnnnnnnnnnnnnnnnnnnnnnnnnnnnnnnnnnnnnnnnnnnnnnnnnnn
nnnnnnnnnnnnnnnnnnnnnnnnnnnnnnnnnnnnnnnnnnnnnnnnnnnnnnnnnnnn
nnnnnnnnnnnnnnnnnnnnnnnnnnnnnnnnnnnnnnnnnnnnnnnnnnnnnnnnnnnn
nnnnnnnnnnnnnnnnnnnnnnnnnnnnnnnnnnnnnnnnnnnnnnnnnnnnnnnnnnnn
nnnnnnnnnnnnnnnnnnnnnnnnnnnnnnnnnnnnnnnnnnnnnnnnnnnnnnnnnnnn
nnnnnnnnnnnnnnnnnnnnnnnnnnnnnnnnnnnnnnnnnnnnnnnnnnnnnnnnnnnn
nnnnnnnnnnnnnnnnnnnnnnnnnnnnnnnnnnnnnnnnnnnnnnnnnnnnnnnnnnnn
nnnnnnnnnnnnnnnnnnnnnnnnnnnnnnnnnnnnnnnnnnnnnnnnnnnnnnnnnnnn
nnnnnnnnnnnnnnnnnnnnnnnnnnnnnnnnnnnnnnnnnnnnnnnnnnnnnnnnnnnn
nnnnnnnnnnnnnnnnnnnnnnnnnnnnnnnnnnnnnnnnnnnnnnnnnnnnnnnnnnnn
nnnnnnnnnnnnnnnnnnnnnnnnnnnnnnnnnnnnnnnnnnnnnnnnnnnnnnnnnnnn
nnnnnnnnnnnnnnnnnnnnnnnnnnnnnnnnnnnnnnnnnnnnnnnnnnnnnnnnnnnn
nnnnnnnnnnnnnnnnnnnnnnnnnnnnnnnnnnnnnnnnnnnnnnnnnnnnnnnnnnnn
nnnnnnnnnnnnnnnnnnnnnnnnnnnnnnnnnnnnnnnnnnnnnnnnnnnnnnnnnnnn
nnnnnnnnnnnnnnnnnnnnnnnnnnnnnnnnnnnnnnnnnnnnnnnnnnnnnnnnnnnn
nnnnnnnnnnnnnnnnnnnnnnnnnnnnnnnnnnnnnnnnnnnnnnnnnnnnnnnnnnnn
nnnnnnnnnnnnnnnnnnnnnnnnnnnnnnnnnnnnnnnnnnnnnnnnnnnnnnnnnnnn
nnnnnnnnnnnnnnnnnnnnnnnnnnnnnnnnnnnnnnnnnnnnnnnnnnnnnnnnnnnn
nnnnnnnnnnnnnnnnnnnnnnnnnnnnnnnnnnnnnnnnnnnnnnnnnnnnnnnnnnnn
nnnnnnnnnnnnnnnnnnnnnnnnnnnnnnnnnnnnnnnnnnnnnnnnnnnnnnnnnnnn
nnnnnnnnnnnnnnnnnnnnnnnnnnnnnnnnnnnnnnnnnnnnnnnnnnnnnnnnnnnn
nnnnnnnnnnnnnnnnnnnnnnnnnnnnnnnnnnnnnnnnnnnnnnnnnnnnnnnnnnnn
nnnnnnnnnnnnnnnnnnnnnnnnnnnnnnnnnnnnnnnnnnnnnnnnnnnnnnnnnnnn
nnnnnnnnnnnnnnnnnnnnnnnnnnnnnnnnnnnnnnnnnnnnnnnnnnnnnnnnnnnn
nnnnnnnnnnnnnnnnnnnnnnnnnnnnnnnnnnnnnnnnnnnnnnnnnnnnnnnnnnnn
nnnnnnnnnnnnnnnnnnnnnnnnnnnnnnnnnnnnnnnnnnnnnnnnnnnnnnnnnnnn
nnnnnnnnnnnnnnnnnnnnnnnnnnnnnnnnnnnnnnnnnnnnnnnnnnnnnnnnnnnn
nnnnnnnnnnnnnnnnnnnnnnnnnnnnnnnnnnnnnnnnnnnnnnnnnnnnnnnnnnnn
nnnnnnnnnnnnnnnnnnnnnnnnnnnnnnnnnnnnnnnnnnnnnnnnnnnnnnnnnnnn
nnnnnnnnnnnnnnnnnnnnnnnnnnnnnnnnnnnnnnnnnnnnnnnnnnnnnnnnnnnn
nnnnnnnnnnnnnnnnnnnnnnnnnnnnnnnnnnnnnnnnnnnnnnnnnnnnnnnnnnnn
nnnnnnnnnnnnnnnnnnnnnnnnnnnnnnnnnnnnnnnnnnnnnnnnnnnnnnnnnnnn
nnnnnnnnnnnnnnnnnnnnnnnnnnnnnnnnnnnnnnnnnnnnnnnnnnnnnnnnnnnn
nnnnnnnnnnnnnnnnnnnnnnnnnnnnnnnnnnnnnnnnnnnnnnnnnnnnnnnnnnnn
nnnnnnnnnnnnnnnnnnnnnnnnnnnnnnnnnnnnnnnnnnnnnnnnnnnnnnnnnnnn
nnnnnnnnnnnnnnnnnnnnnnnnnnnnnnnnnnnnnnnnnnnnnnnnnnnnnnnnnnnn
nnnnnnnnnnnnnnnnnnnnnnnnnnnnnnnnnnnnnnnnnnnnnnnnnnnnnnnnnnnn
nnnnnnnnnnnnnnnnnnnnnnnnnnnnnnnnnnnnnnnnnnnnnnnnnnnnnnnnnnnn
nnnnnnnnnnnnnnnnnnnnnnnnnnnnnnnnnnnnnnnnnnnnnnnnnnnnnnnnnnnn
nnnnnnnnnnnnnnnnnnnnnnnnnnnnnnnnnnnnnnnnnnnnnnnnnnnnnnnnnnnn
nnnnnnnnnnnnnnnnnnnnnnnnnnnnnnnnnnnnnnnnnnnnnnnnnnnnnnnnnnnn
nnnnnnnnnnnnnnnnnnnnnnnnnnnnnnnnnnnnnnnnnnnnnnnnnnnnnnnnnnnn
nnnnnnnnnnnnnnnnnnnnnnnnnnnnnnnnnnnnnnnnnnnnnnnnnnnnnnnnnnnn
nnnnnnnnnnnnnnnnnnnnnnnnnnnnnnnnnnnnnnnnnnnnnnnnnnnnnnnnnnnn
nnnnnnnnnnnnnnnnnnnnnnnnnnnnnnnnnnnnnnnnnnnnnnnnnnnnnnnnnnnn
nnnnnnnnnnnnnnnnnnnnnnnnnnnnnnnnnnnnnnnnnnnnnnnnnnnnnnnnnnnn
nnnnnnnnnnnnnnnnnnnnnnnnnnnnnnnnnnnnnnnnnnnnnnnnnnnnnnnnnnnn
nnnnnnnnnnnnnnnnnnnnnnnnnnnnnnnnnnnnnnnnnnnnnnnnnnnnnnnnnnnn
nnnnnnnnnnnnnnnnnnnnnnnnnnnnnnnnnnnnnnnnnnnnnnnnnnnnnnnnnnnn
nnnnnnnnnnnnnnnnnnnnnnnnnnnnnnnnnnnnnnnnnnnnnnnnnnnnnnnnnnnn
nnnnnnnnnnnnnnnnnnnnnnnnnnnnnnnnnnnnnnnnnnnnnnnnnnnnnnnnnnnn
nnnnnnnnnnnnnnnnnnnnnnnnnnnnnnnnnnnnnnnnnnnnnnnnnnnnnnnnnnnn
nnnnnnnnnnnnnnnnnnnnnnnnnnnnnnnnnnnnnnnnnnnnnnnnnnnnnnnnnnnn
nnnnnnnnnnnnnnnnnnnnnnnnnnnnnnnnnnnnnnnnnnnnnnnnnnnnnnnnnnnn
nnnnnnnnnnnnnnnnnnnnnnnnnnnnnnnnnnnnnnnnnnnnnnnnnnnnnnnnnnnn
nnnnnnnnnnnnnnnnnnnnnnnnnnnnnnnnnnnnnnnnnnnnnnnnnnnnnnnnnnnn
nnnnnnnnnnnnnnnnnnnnnnnnnnnnnnnnnnnnnnnnnnnnnnnnnnnnnnnnnnnn
nnnnnnnnnnnnnnnnnnnnnnnnnnnnnnnnnnnnnnnnnnnnnnnnnnnnnnnnnnnn
nnnnnnnnnnnnnnnnnnnnnnnnnnnnnnnnnnnnnnnnnnnnnnnnnnnnnnnnnnnn
nnnnnnnnnnnnnnnnnnnnnnnnnnnnnnnnnnnnnnnnnnnnnnnnnnnnnnnnnnnn
nnnnnnnnnnnnnnnnnnnnnnnnnnnnnnnnnnnnnnnnnnnnnnnnnnnnnnnnnnnn
nnnnnnnnnnnnnnnnnnnnnnnnnnnnnnnnnnnnnnnnnnnnnnnnnnnnnnnnnnnn
nnnnnnnnnnnnnnnnnnnnnnnnnnnnnnnnnnnnnnnnnnnnnnnnnnnnnnnnnnnn
nnnnnnnnnnnnnnnnnnnnnnnnnnnnnnnnnnnnnnnnnnnnnnnnnnnnnnnnnnnn
nnnnnnnnnnnnnnnnnnnnnnnnnnnnnnnnnnnnnnnnnnnnnnnnnnnnnnnnnnnn
nnnnnnnnnnnnnnnnnnnnnnnnnnnnnnnnnnnnnnnnnnnnnnnnnnnnnnnnnnnn
nnnnnnnnnnnnnnnnnnnnnnnnnnnnnnnnnnnnnnnnnnnnnnnnnnnnnnnnnnnn
nnnnnnnnnnnnnnnnnnnnnnnnnnnnnnnnnnnnnnnnnnnnnnnnnnnnnnnnnnnn
nnnnnnnnnnnnnnnnnnnnnnnnnnnnnnnnnnnnnnnnnnnnnnnnnnnnnnnnnnnn
nnnnnnnnnnnnnnnnnnnnnnnnnnnnnnnnnnnnnnnnnnnnnnnnnnnnnnnnnnnn
nnnnnnnnnnnnnnnnnnnnnnnnnnnnnnnnnnnnnnnnnnnnnnnnnnnnnnnnnnnn
nnnnnnnnnnnnnnnnnnnnnnnnnnnnnnnnnnnnnnnnnnnnnnnnnnnnnnnnnnnn
nnnnnnnnnnnnnnnnnnnnnnnnnnnnnnnnnnnnnnnnnnnnnnnnnnnnnnnnnnnn
nnnnnnnnnnnnnnnnnnnnnnnnnnnnnnnnnnnnnnnnnnnnnnnnnnnnnnnnnnnn
nnnnnnnnnnnnnnnnnnnnnnnnnnnnnnnnnnnnnnnnnnnnnnnnnnnnnnnnnnnn
nnnnnnnnnnnnnnnnnnnnnnnnnnnnnnnnnnnnnnnnnnnnnnnnnnnnnnnnnnnn
nnnnnnnnnnnnnnnnnnnnnnnnnnnnnnnnnnnnnnnnnnnnnnnnnnnnnnnnnnnn
nnnnnnnnnnnnnnnnnnnnnnnnnnnnnnnnnnnnnnnnnnnnnnnnnnnnnnnnnnnn
nnnnnnnnnnnnnnnnnnnnnnnnnnnnnnnnnnnnnnnnnnnnnnnnnnnnnnnnnnnn
nnnnnnnnnnnnnnnnnnnnnnnnnnnnnnnnnnnnnnnnnnnnnnnnnnnnnnnnnnnn
nnnnnnnnnnnnnnnnnnnnnnnnnnnnnnnnnnnnnnnnnnnnnnnnnnnnnnnnnnnn
nnnnnnnnnnnnnnnnnnnnnnnnnnnnnnnnnnnnnnnnnnnnnnnnnnnnnnnnnnnn
nnnnnnnnnnnnnnnnnnnnnnnnnnnnnnnnnnnnnnnnnnnnnnnnnnnnnnnnnnnn
nnnnnnnnnnnnnnnnnnnnnnnnnnnnnnnnnnnnnnnnnnnnnnnnnnnnnnnnnnnn
nnnnnnnnnnnnnnnnnnnnnnnnnnnnnnnnnnnnnnnnnnnnnnnnnnnnnnnnnnnn
nnnnnnnnnnnnnnnnnnnnnnnnnnnnnnnnnnnnnnnnnnnnnnnnnnnnnnnnnnnn
nnnnnnnnnnnnnnnnnnnnnnnnnnnnnnnnnnnnnnnnnnnnnnnnnnnnnnnnnnnn
nnnnnnnnnnnnnnnnnnnnnnnnnnnnnnnnnnnnnnnnnnnnnnnnnnnnnnnnnnnn
nnnnnnnnnnnnnnnnnnnnnnnnnnnnnnnnnnnnnnnnnnnnnnnnnnnnnnnnnnnn
nnnnnnnnnnnnnnnnnnnnnnnnnnnnnnnnnnnnnnnnnnnnnnnnnnnnnnnnnnnn
nnnnnnnnnnnnnnnnnnnnnnnnnnnnnnnnnnnnnnnnnnnnnnnnnnnnnnnnnnnn
nnnnnnnnnnnnnnnnnnnnnnnnnnnnnnnnnnnnnnnnnnnnnnnnnnnnnnnnnnnn
nnnnnnnnnnnnnnnnnnnnnnnnnnnnnnnnnnnnnnnnnnnnnnnnnnnnnnnnnnnn
nnnnnnnnnnnnnnnnnnnnnnnnnnnnnnnnnnnnnnnnnnnnnnnnnnnnnnnnnnnn
nnnnnnnnnnnnnnnnnnnnnnnnnnnnnnnnnnnnnnnnnnnnnnnnnnnnnnnnnnnn
nnnnnnnnnnnnnnnnnnnnnnnnnnnnnnnnnnnnnnnnnnnnnnnnnnnnnnnnnnnn
nnnnnnnnnnnnnnnnnnnnnnnnnnnnnnnnnnnnnnnnnnnnnnnnnnnnnnnnnnnn
nnnnnnnnnnnnnnnnnnnnnnnnnnnnnnnnnnnnnnnnnnnnnnnnnnnnnnnnnnnn
nnnnnnnnnnnnnnnnnnnnnnnnnnnnnnnnnnnnnnnnnnnnnnnnnnnnnnnnnnnn
nnnnnnnnnnnnnnnnnnnnnnnnnnnnnnnnnnnnnnnn
