# Supplementary material for: SMCis: An Effective Algorithm for Discovery of Cis-Regulatory Modules
Source: PLoS One. 2016 Sep 16;11(9):e0162968. doi: 10.1371/journal.pone.0162968 (PMC5026350; doi:10.1371/journal.pone.0162968)
Supplement: S1 Datasets — (ZIP) [file pone.0162968.s001.zip › dataset/Drosophila/gt/dsec_gm18880.fa]

>scaffold_10:2073849,2113848 (reverse complemented)
gatccgggcctggccaggggaacagtcactggcgggcgcggaaccgggacagggagtatg
agatgggcaatccgcccaagaacttcacctcctccgttacgggactgaccgccggcaagt
attaccgcttccgaattgtggcggtgtactccaataacgacaacaaggagggcaacacct
ccctcaagttcttcctgcaaaatggaacggccaagtcgaatctgccagtgccggaacttc
gcgcggtggagacgctctccgagtccgccgtggtgctccattggtccctggtatcctcga
ctcaaaatgaggatatagacgggtactatgcctactataggccagcggactcagcagcgg
agtatttgaagaccacggtggatggcggaagaagcaggagctttaagatagacctccttc
gtccaggaaccccctatgagttcaaattgcaatcgttcaactccgacgcagcctctgaat
tcagtgctattcggcaagcgaggaccagaagtgagtgcagctcaggtatgctatgatggg
cttgaaatatgttttaacttgtgttcctttttagaaacccacgagcaaccagcttcatct
tcttccacgccagtgccagccaataaagcagtggaacagcaccagaactccttatatcca
ctgatcgcaggtgccgctggcggaggcatactactcctcatcgcctcattggtggtctgc
ctttgcctaaaaagacgtgaaaactctcagccggagggtaagtccagcttaatggagtcg
gatatcctcgtacttatcaaattatatctatgcatccacagatgagaacaaaccgcaatt
ggagcacatccaagcggactttgttacctccgccgtcctgggagttggtggccaccacaa
gagtggcgatgtgaggcgcctcaacggagtgattccgaggatgaacattacgcccaatcc
actggcccaggaaacggcatccgataaggtaaaccatgaacttccgggtctaaactcgag
cccaattttcacacagcttcatccaaaacttttcgctggttggttggtcaaaattcaaat
tcaaattgtaaacaccccttcgaaagtggtatctctgtctcgcttgccctctctctcgct
gtctctgtctctttcgcttggttactctgccaaatctcgtcgagattcgcctgccaattg
agcgtccaatgttccagaaccgcaacgtgatggagctgcgtttcctgccgccgctggcga
atggaaatggaaatggcaactgcatggccagagatctagccctggagcggtcgaacgcgg
aagagccgcaggatgaggacggaaacgaagatgataaggggctaccgacggttgcctcgt
cctcctgcgaaacgctggaggcctgcgacgctgcaatcaaactgaatcttcctcagaaac
acgaccaggagcagctggatgctccgaacgcggtgctggaggcgcccagcaagccgctac
ctccgctgcccaagaaaccagcaaacggcgctggccaagtaagcctgcaattgaaatcga
aaacaatagcacacgggcgcatagcaatacaaactgtataccaattttgacaacgtcaac
ttgctggcagtttgtgcatacaactcccatgtgctattgcttttccgcctccgcaaccag
gataagccaacccctccagccgatattgttttgtcaacattgtcattcattcactcatga
agaaacgattcgcctagtgtcttatcctgctaattcatgtctcctaatgttccacagaac
aactctgggctgcatcagaatggccttcaccacgcacagccgtaccatccgcctggcacg
cccaccttgatgcacaagcgactggactaccaccagcagccgccgccggtgcctccgcac
tcggcctactaccaacaggcacccacgcaccagccgtcgccgatgatggagcgcagtgtc
aggggtcaccagcagcccgggggctttcatctggaggagggcacacccacgccgaccagg
atcccatccctgcggcgacagcgacgcacctcgggcaaccagcaggtgcacaacagccac
agcaatctcaatattggcctgagccaccacaacaacaacaacaacctgccgccgcaccac
cagcatctgcaccaccaccctggccatccgggtggcctggtgggcatacccatcgtgcca
gggagcccgagggtccagagatcgcctatgccgagcagggcgatgatcaagaggacgcgc
ctgggcagccacacggacaacatatcgtcgggcagtctgaacagtattgaggtgtgatga
ctcgcagaggagcaccagaactagtgggcggaacagcacaacgaggagaaatatacctaa
gcgtcaagcgaaagtggttccccaaaaacagacagtttcaagtagacctaaggatacgaa
actagatgtgtattattgaggtaatcgtaggacaggccggcaaagcagctcaaaaccctc
gaatattagctttaaggcacccggtactgtttagttttccaaaaaccaatcaatttggcc
aaccatttagcttagaactagggaatttgccattaacagaagtttctgtcgtctaatatg
ctcgattaactttgcgctaaaacactagtaatctagtaacggtttcattttgagctcatt
aaaatgtatttcgagcagaacgtttaatttacgtttaaaaaacagctaagcagctaagtc
gttaaacgctaatgctgctttgttttgttttaggtaaatattgaatttgaaaatatacaa
acttaagtataagtaattggtaatgtaaaacttttcccgttgctgccggccagatagtca
gtaggattactaatgttaagtttttttttactattgatataactatttcggggccaaact
ttatctcgaataagacctgtagcatagcgttatttatttattgcagtgtaagcgtcaggc
gtcagcaactcgaattgattagttcaattaacaagcaacctaatgtacgtttaagtcaaa
ccaactatctagcaataagttaatacatttctagatgtgactaatacacagaacccaaga
gagaagcatcctaaactacatttaagctcataggcggcagttttaaacgaatatgcgagt
cctgaaattaaaaagtgaatctttaaacatatcccggtatttttgttttagtgttgggaa
atttaagtgctggcattcaagatactgggattttcatatttttgagtaccatttttaaaa
atcccgccttcatatggcgactctcactagcgaatgcacccaccatttcttagcgagtgc
acctaccatacttgactgccatgcgtgactatcgacacttgtgccagctctaggacaaca
acagctgattgtcacattagaactgaattggaattagattattattttagcgcttttata
acacaaaaggccgaataaatagcttccgaacaagcgccaccaatccgtcgaacggctggt
accacgaacaagctgaacagaactccgagagcatgaattttctgcggcaatcctttggca
ttacgaaacagttggcttcgcagggtaagcttaactaaaacaagttaaatgcattaaaaa
cgaatattttaattgattttgtgggcacgagctgctcctacgcaggaactggccattagg
agtccgtgaattggcgcattcagccacccttccgctgcgaagtgcaaaccaaataaaccg
ggagcgcataagtgtttgttttcccccgactttcctgcatttccccaggttttcccaact
ctttttgagtttgagttttggcagcgcgtggcggccgcacttttcgcctgcgaatatttt
cattaccagtttcacatgcacatgaacattccgcagctcccccgctttagattgctaaat
taattgaaaacctgtcaccccgaaaaagaaggaaaagcgcggaaacaatagaaatgttca
accgcaaaaaaaggtcgcagtttaggggacaataggtaccggatttgtttgtccggcaat
cctgcatatggaaattattacctgccgcttgtgttgtgtgtggcatttggcatatttata
attgaaaacgctgctgcgtcgctttgtttctggccaaaaaggcttgtcaggattcggagc
gagtactcccatgcttgcgcgtcatttggccgcaattattgtcgccagccgccaactccg
ttccacaattctcgatttccacagagattagccgcatgacaaaggagccagcacagaacc
agcgggcattgtcaatcactgaccaactgtccgtggaagtgacccttttgtccgcatttc
gaagccggtacagtcgtgctttattgatttcgaccgatctctttcgctcccatcattgca
ttctcaatcgagtcgatggccgtacccttgtgtgttcatagtctagccactttctttctc
ataatcaaggagattcaactaggagtatgattgcaagcttgaacttggagaagttaattc
tgttgtactggttttctttaagctacatatctaactctttcacttctttgccagccatcc
agtgcagctatgagaccgccgtccgtggaatggcatcgctgcagcagatgcaccgcagcg
gaccgcacataaagacgcggccgccgcgccagccgctggatggaaagcccttcgccaagg
gcgtcgtcctgaagacgctgattaaaaagcccaagaagccgaactcggccaatcgaaaat
gcgtgctggtgcgcctctccaccggcaaggagatggtggcctacatccccggcatcgggc
acaacctgcaggagcacaacatcgtactgtgccgcgtggggcgtctgcaggacgtgcccg
gcgtgaagctgaaggctgtgcgcggagtctacgacttggcgcacgtcatcaagaagagcc
aatagttattaaccacttcctaatcacgttgttcaaatgcatagctccacaatcaacaga
cggatgcgtcgttcttattattgtttgttttttacggaaaattatgtagctcagccggct
taagaggtaagtgagtgagtagtgacaagtgaacgggctcagtcaggatctcctttcggt
tggctgcattctcgtaatcttaagtcaataggctgtcgcatcatctttacctaagaatag
cctggtctctcaggggaaaatggtcttaaacggcattttacgcttaactggcaatccttt
tgcatgaatcctgtttgctttttaacagaattgcaaattttctgccaaataatcgttagc
tgaaatgggcgtcactccaatacgcccactcttcacagctacgaagttcaatggaaaatc
tatgtagtagttggtcctttttgggaatcctgctgggtgactgccgaaaattagctaaga
aaattgagtccttccacaaggggaagtatcttttttaaagaactaggacttaaatacgga
ttgatcagttatgatcacaagtgcaattgcaaattacgagcttggcttgagtttggtttc
tacgattgctcattcgctgaagatgaaatgcatatggcacaaaatgtaaatatctaatat
caaactattattacagacacagttcatagttgttggatcctcagtgactctcctcaaacc
gaattgtcggtccgaatcaaagtcgtttcgggagtgtcctgcgcaggactcaccgttaac
ccatccgcagaagggacagtcgcagagaccgttaggcaaatacatcgaaggatccttttt
aagttagccgacgtcgaagctgtcgccgtgtagatgtcttttttgtccacatcctcggat
ggatgacatttcggtgaccgcagcaatgccgtttcctctgtccgccagacattgtgtcaa
cagagggtcagcatgcaggaccatgggtgtaccgttagtcccggccgaaagtccgtagtc
ctgctgcctgattgagccattatgacagcaggtcctttgtccggggatcgttcgtcttcg
ccgtcttttctgctgagtcaagttgtccaacatctttgggccccgcctttgtttgccggc
atgcataatttttatcaataaaaacgccattgtccagcgttgaggaaaaaacacatacga
gtcccgcttccgtgtaatcaccgaaggatattagctgctttttcttcagctccttttgtt
cgccgtgttaactgtaaaatttgccaaatgaaaaatgactcccggtctcggggattactg
gccaatcatcgaggcgttcacacgtctgtggcttggccagaatgaattggcaaaacatct
gggaaaaacgacattcaaaagtttttatctccaacgaattgtgcgactcgaatcgcaatt
tttcggggaatgattgagtgtccggactaggagatagggccgtccaatatgctaatcttg
ttgtatatctagaatatttgcaaagatataacacattttaaatcacactcacccttgacc
ctctggcttttgcattgactatatttttaattgttctttgcttaccacaacattgggcgt
tagttattgattttctcccaactttcgcctcttcttctatatctgtgagtttctgttctg
gtctgttttgtggccaagggctttaattgtgcctgcaccccttctaatcatcttttgcac
acccataaccaatcgatgctgtcacttccccgtttagttttactcttttcggcggacacg
aaatggaaaggcgtagagaaagggtggcggagtcactggagtttgactgtacgaattgcc
aaacattttatttaatcatggacacgtgttcggcgacctttcggggttgggtggctgggg
gttgatagtgtattgcggatggtggatggaggatgggccaccccgagaagatgacgactc
ccaaatgttcaacccttgtgcaacccttgtgcttgcgtgatgtgagtctcgtaacgccgg
agccaaaatggcgctgccaaatggctgaatcccggaatcccagaatcagtgtgcgattcg
caataaaaatggtttcagctaagccgcattccgcggggacctgtgatccttaacttctgg
tctgatcttctttaaatcgcacaagaaagaggtccctaattggcatcttgttgttttcgc
ccttgtgccctttctttggcaacaatcgaaatgtcaagtgtgagtcaaataatgatgcat
aacccccgaccagacggtctctagatgctgcaaccgagattatccttcggaaacatcatc
attttcttgtaatcgattgcagaaagaggcgagaaccgagcaaatctctctcagaaagat
caaactgacaaaaaacgggccaacggaaaaagggaggagaagcaacaacaaacgacgggc
gggccaaaccacacaaaggatcgtcatccgatcgtcgttctcgctctgctgcgaatgtgc
ggaatgtgtgtcctctggccacgtgcagagcacactccaatcacaggcgagaaaagacac
acacaccttggccgccaggtgagcggcccaagtgtcaatcaggactcactcgcgatcccc
ttgtgatttccgcatttcaaccccaagcgatcgcagatctcatctgattcgccacgatcg
cagcccacgactccttttcgatctgtgttgacactgtcaaagagatcctggcgatcgaaa
tgtgtttactcatggcctaaatcccttccctttggggcgtcacgatcgaatggcaatcct
ttctagccagcgcacgatcggcacgtggcgacttggatcgtgagctgatatttttcgcac
tttttctagtgaattttgtcggtggaaacagaaacgatatttgattttaatcattgattt
attctttcacaatcttgatgtacaattcgtaagtaactacagattctagaatatttgttt
ctgcaatctaaacattatttataattaagttttgtagcatgtagcatttgtagctgtagt
attcccaggggttcgaaagtcaacgcatctagttcagcttactactttggacttgtgtgg
ggatcaggggaatgagatcatcggaggcactgctagctttagtgggcatgaccagtggct
ttcaaggatctacctagatctgctgcgactgggattacctccatgatgagatggcccaga
tttccattccccgctcaagtgatttggcaattgacctaacaattgggctaggcgcgggag
ggaatctgaaaatctggggatctagccatctaatcttacggatttacgtgaaacttttgc
aatcgaagtggcggcccctggaactcgaccattatttggcaatatacgagcggagtggcc
taatctggtggactgatcccgataccgatcccgttcccgatccgcgatctcctctcctcg
ttcgctcgtaatctgagattaaattagaatgtcgcaggaaggcgatgggcggtgggcctg
tgctggacggactcacctctgtttgcgctaaatccccgagatccagaggcctaatccttt
cgctcgaccgactacctggcccctgatcccgtggcccagatcccgaaaccatgcaacagt
cgcgctacacacgaattaacctgattaaaattgtatttttcccaaatttatgggattaag
ttccgttcaagttcctttaactcgtttaagctaccggatttagttcaagtgctcgcctgg
atctccccgggagatctcaggccactcggccatccgcccagggctctcaggtcgctcgag
ccgctcaagccttcgtgagccgatttttattgggctggcttaattagcacaattgtttac
aaatttacctttcgtcatgctgcaagggattgttccaggatcctcctgagatcggtgtgt
gaaatccatggcccgcacacgcccacggctcaaaattcttggcccagagtctaacgtcct
gcaattcagagcagggcagggcagatcagctatgtgtgaaccgtgcagagagcaattctc
cttaaaattggtctaatccagagcgtggaccctgcactacggtgcgtcttggccatcagt
tccaccagctcgccggcccatttgcccatcaattatgagccttatgcaactcataatgag
tttttttctctcacttaggccaaaactttatccaaacacatttgtgtgcgcctgtaaaaa
aggggctcaaagttgtgttcctgcagaaagaaggaaatctgtttatttcaattgattgcc
aattcataatttaccaggcttacaagcctttcctatgtatgtatctggtgtccgggggaa
ctagagacagacttcctaaatgtggacttcgaaaacacacccattgacctcggcgaacgt
gaggccactttgagcaactccttcacttcacttcacttccgttgggcagctgtaaaggct
taagaggtgctcgattggcgcctggacaaggatcctgcgactcctcgaactgcgttcctg
gctgtggtgtgtgcgttccctagaagacgacacaaactctgtgcttaggcaaatataaac
aaatatttatgcgtaaaaacaaaccccagacgaggcccaagggcctgttggccgtagaaa
aacaaatcgtttgtatgccctgtggaccaggcagaaacacgtgcccacttattatatttt
cgttggattccagtccggggctagcaggccaaactaaatcgccattgacgctggaaaaac
aaaacgcaagtcaagccatcgaaatggatttcgaatcgcgtttccccgacataaagttgc
aatatgttgtgtgcggcgggattagagccagagcaacttcgatcctccggccgcagtccg
aactccgatcccattcggtctacgccccctcgagattaatgaggatgtgcggcgtgtgtt
tactccgtcatgttcccgtccagaatccagaatccagaatcgagagtccaggatccagag
cccagagtccaaagtcgaatcctttcactagccaggggcatgagccacatgtgttccttt
tttccagctgctgaccacactcggcactgggcatcggactttggtcattgagcattgaac
accaaacaccgaaaaaagaccactgaacacgctcattaggcagccttccacttaagcgtg
agttggctctttttgcatctttgataaattaaccaacaatgggaggcgaactgtcgctcg
atggctcgtgttggtcttcaatgctcagattctgtgagagcatttccttcgggatgtggc
cagcagccagcagccagctgaacagccactacttggagcatcgtatctcgatttctattc
ccactcactccacaattaccccaagcagtcagtgggttgctgactgccacgcgatctgac
cactagaaagctccagcagcactccgactggagtccaatgatctccaattcagcatctga
gctgagacccaggaaattcgaactaattgctgcacccagagcataacccagaatcgattc
gtttgccacactccaagggaaaggatcgagtccgggcttcgtggcaggaggctgtttgtc
aaggaactttctttcccgcagttcctttgaagcgttccagctaacaattagtgaagaaag
tcgtgtggctcgtgcaccgaaacaattccgcagccagcggtcctcagttcccagtccgct
cctaattatgcgtcgaaaaattgagcgcctcaaattactcgtgcaatccgaacaagatcg
caacatgagccttggcaatggtaatggaaatgcaaatgccattgccattcgagttaatta
atcacggcaacttgtggcaaattgtatgcaaggggtatccaagggtcgaccggaaccgta
gatcattaggagttaggagttaggagttcagcgcttagagtgctaggatggcgtggcata
tgtgagtgatcctccattgtgtccggcggattgttggaaaaccctggctaatggtctgcg
ctgacagtcgagacaataaacgcgatgtatatttatatatggtctggtagagaaaaggat
tccgggggacagcgggtcagttcccagggagagaaactctttccacgctccgctgatcgc
actatttgtctatttggcaaacagacctcgatcacgacaaaaagataatcggcgaagggt
aagacaggaagtgatctgctttcttcgcatcgtttccacttgtctggccacaaatttgag
gttgcctgaccagataatcttataatgttgctgcgccacagcaaaagtcttctcgagttt
cccccgattgtattgacaaaacagtttcagtatcaatgacagggttttcagccatggcga
ggggcaggtggtcaccgcatcgatttagccgggagtgggggcgtaaaacctaatttcgag
ccagcaactaactccactgactccccataaatgtgtcacagcgcgacgaattgatggggt
gttcgttccccaaacttccaccccaccccaaactccagacatccacgtccaccctgctgc
gcccccgaaacgcaagaggggttgagccaacaattgtaggaaattgccaaaagtgaccac
agcggcggtcagcattccgagcgacccgcaaaattgccagcgagcgaccacttgtaatca
agccaacgccatccggttttgttatcattaagcaaccgcccgggaaagtcggaaaagggc
tttcccgagccgaaccacgccgtggcagaaccctttcatttgccttaatgaaaatgcccc
cgatgctgtctctctgtgtgtctgtctgtcgcctgctatttatttattaaatgcaggaga
ctccctcgcctccggatggacacaatggacatcggacaatggactgggtcagctggcaca
gctgtcacattttccctaagccctggatctctggatccgtcacccactccctgcacgtcc
atctccacccccacctccacctccatcttcaccgcttcccccaactccctaaatgcggtc
ctatatctcctggctttaatgaagttgcggggattcattgcccagagaaccagtttccca
ccagacgcacaaaatgaagtcgctgtggtggtggtttttcgaaatcccctccagctgtgg
aattctgcctctgattggccgagcctttgagctctactttattgcgtggcccggagttcg
acagagtcttcgatttcctagcaggacctcgattataaacgccaaaatggcgcaatccct
ggcaatggaggatgcaacgtaacatggcgatggaactgggttcgatcttgggactatgcg
accttgagacaagttctacatagttcagaaactgtggggaaagtgaggaaagttcgagat
gaagaagattaattgcagttccagactgaagtttcagtgatctagggaatggtttgattt
gaaatattgtataaactgtcccatcagtaagaaataagcgatatagtgagaatagctttg
ccaagcttagcttgcttaactctagctccttacttgccagtttttagccacatcgtttaa
cctttttgattcccctgcgttacgtaaaacgtattactgttgcgaccaggctcagagaaa
tctgctcgttgagcctagctcgacagttagtcaagtcatctggaatccattgccggctta
aaagtggagagctgcggatctggacacttgttttcaggggattacgctgtttggaacacg
caatattatgcgagattaacttgaggcagccagatagtcaggattagcatggaggattgg
aggatcgagagagctgtgcctagtcacctgtcggatcacccggaaccctccggcccactg
agcttccaacaatatttgtgttctccttccgagaagcaaaaaatgcacttttaaagatga
aactgaaaattatgaaatgatatgctagttcatatttttggcagaactcggtgacaatgg
cacattttgccacctacaaaactgcgtgcacaaagggcttaaaccgcttaaagaccgttt
aatctcatggatttcagtcgtttttagtttcatgtgaaaaaactcgaggcaaaaggcaac
tgtggttctcaaaggagatgagaacagaacgaaacggaactcggatacaatgggcgtggc
cgggtcgaagactttacggtgttaaatgctcatattacgagctggccaggagtcactcta
tgaaaaagagttatgcggaatgaggcttagggccgttcagtttcgttcggttcagttccg
ttctctgttccaggatttcctagatctaccgttctcgcccggtcccgatctgccgatccc
gattgtatcttggcagcgcatccgttccggtggagatcgtgctggatggatatgctttat
atgctgatggaagttaggagatggtgcgaactgacaattgacacaattaccaggacggcc
aaatccgcaaaccgctgcaatgccattttgacagcaattgtcctgtccaacaatgtgatc
tgggatctgaaattttgaatttcgcttctcgagaggaagggggctaacagtagccattct
aacggggtttcgtaggcggctttggcttgcagttgaacaatggcaaaggacaaaaaggag
tgcagcagcaaggacactcccgcaaaaaggtgtgaaaatttcaagggccgcttgatagat
cgagtgggctcgacaccccgatggccgggggcggatcgtaactctttttatgtgggctct
tcgaccggcggtttgattaactccggaaaaccctaacggtgctcggccgctgacaatggg
cgtcgtggctgatggcagctaatcaacagtaaaatgcataaaattaagtgagcattgaaa
gggcattatcgggaataagggtctttgcgccggctattagaattgtttcacactatacgc
acataactgtaccgcgagcggttctcacccaaatagataccgatcacagagctccgagtt
ggaacaatggtccaaaacgttgacagttcatcaaaacgaatgaagcatgcaaaatgaatg
tgccatcagcgatggcaaataccctgcaatcgctgctcagtgcagtgactggtgcactgg
aaaaggggtttggaaatcttgctcacttaagtattcatgttcagatattggtccttccag
atgatcgcagtgtagctgtaggagcagagatctcccactcggaaatcatgcgtgaaatgt
tgctttctttggattcctttctcttgctcgtcttgtgtgtgcgagtatttcagtattttc
ccaacccgagcattctcattttcctctgactatggcgatgggcgtggacagtgacacacc
cctcgatcccctgtctcctggccatcttcctggggtcctgacaacgggacaacgggacaa
caggacaacaggcacaatgatggcgtaaggaagtagcaagttagttttgcccatttaaat
agcactctggacaccgagctctttgtgcgtcgatttgacgagcattaaatggcacttttc
ccgtgtggggtctccccatcgatcaatcgatcgatcgttcgatcgatcggcccaatcttg
agtcagaaccttgaacttatcgcgcacaatttcaatattgggcttcgcagctcagcgcag
tcgatcattcaaagttcattgagttgctgggatgtttggccggtgcaaacataagacgat
agacgcgctgtcgccccaatttggaagatgcaactcgctcggcagataagaggactccaa
agcatggccggtctgcgaggaaaatgtcatttgggtaatcaaaaccgcactaattggcat
agtaatgcaatactgccttgggatttgggatccggatttcatattccggactggagatct
gctcgagatcttttcgctcgactggtcagcggtgaatgaaggaaggctctattaggagcg
gctcgacgtatctcgattaaagagatgccataattgagcagccttttgctggatgtggga
ttaggagccataggataacaattagccaaaggatttgacgacggaagctatggccattgt
gggttcccttccagtacttaacttgtgtcttttttagtcggggttctttttgccgagctg
tgcacttccgtttgcggaagtggctaaggcaaatccccagacacatcgagccgagcaata
cctgttcccattatcctctgcaagtgtgcactttgcatatgccaaggaaaacaaacaagt
gatcctaggtcctcgattcccgactctcgatcctggttagtctttttcgcttagcccaaa
cactctgctgcgagaggagagggcctttgtccgcccgaggagcacgtgtaatccccgttc
acttcctcgccggccgactacttacttcctcatttgcatcgcaggatatagggatatgga
cgggcccaagtgcctttcctgatgggcttaggcggccatcgtggctgagaattaactgaa
tgacggccaaactaatcatacatttgaaagtaatctcatttcatcaattgtgctgaggaa
cggcctttcaaggagttccttttggaggaagttggaagaatgaactaagcacgattcttt
caaatagcgctgcattagtgaaatatatttgatgatatcaaaaagataatttattaccag
aaacttaccatcacatcgagatgaaaatgcggaggagagcgctgctctttgcttatccca
aactaggggtttttttagggataaaaagcgggaatacagtttctcagaaacaaaatggca
gtcctaatatgcgataagttgctttcaacttacgtttacgacaggggccatttgaagcta
aggcttccaatatgtgactgttaacccattaagacaaagggccgcgaaaggagttaacgg
caattccccgaaactaagcacgaatccaaatccaagccactcctcacccttttttggacg
ggtcggtcgggtcatataaggcaaaacccctttcagtcaattagtcgctgattttctttg
tcacctagcagcggaccaatataaaaatcgcagccacaatgggcggaggagagaaccctt
ttttttaaggacagccgatgtctgaaatgtcagtttatggctccttaaaaaacagcagcg
gctttagggtccgcggactcggaatgaggccttttcgcacgaagcgtccattatgcaata
aaactctggatgttttttaggcaacagcataacagcctaatacagcgcatattgtgggtg
ggcaacccgttcgggcatcaggtagatgattccgtaaaaaacgcgcccaaggtcaccact
caaaggattgcacaaatattgcatctttggttcggagctcattatggcgaagcaacagca
gtccgagtatatgaatatatggttttatggcctgctgttttttaagtttttttcgctgaa
tctggtttttacaccgaacttggcaactctttggcttcaacttcggccgcgactttttat
ggcatctgctcgggatcgattgggctgggttatacgtttgtccaggatctggaagggctc
gggcccgggaaccgcaggtaagggatcgactcaatgacggcgacgtgaccgtccgagttt
tagtttaatccaccatttttacggttggattagcgcacggattagcggataagttcgcgg
ttttttactgattaccatatcgatccttctttttatttgcaatccacccaatcccactga
atgggaagtcgtaaaaagagaatgaatgaaagttagcaagggaatatggaaatctgatca
acgtatataaagtaggtattgttgataggatttgatatcatttctgcgtaacaaatctaa
gctacagatttggacacactgaccgtcatgtcctcgaagtagctgcagtaagtatccagc
ataacatttcccatggatgatagccaacattgtaccgctacccacttccgttggccgtcg
aggcgaccgttaggacaaacagttaacaaagtgaaacaacttgtcgaggatcccacatcc
cacgccgcagcggaagccaaagggataaaggacgtagaatcaaggatgtttaaggaggag
ggcaaacacgagcagtcaacactggcggacacttgtcgcaatgatcctggactctcgatt
ctcgatcctcgggctggcggcgtcatgaatcaaatgggcagactggcgagtgtccttgtc
gagattccgggaagccgagttttcattgccgaaataggaaaaggatgcgaattacgccag
ccgaaaaggactgaaaattgcaagaacgccagaactcggcctaatttccataatttgtca
cgcacaatccaacgaattcgccatcacatagatacacagattctagatgggctggtcagc
aaaaggatttcgggacaaaagcgcaaaacaaacggatttagccatcacaacccttggatg
ttgtgcatcttttatcaacaaaccagattccatctcttttctttgaccagatgcctctct
tcctggccagaaaagtatgatttgactgtaattataatatactacggtcagggggtcttt
gatatgcgaaacgttctggaagattcaaaagcatgctgaaataaaccagtccagaaaaga
atagcgagaatagaatgtctaattgcggtttattcttaaaacaacattagaaacgtattc
agcagttacttaaatctaaagacttagtaactaaagatttttaagtttggtttttgggta
agggctttatcatttagatatcaaagcaagtaagttaggtacaattgtaataatacatca
attgcacaatgctggtatatacaaaaatggggtttcctcaaacttggacttataacatcg
caatgaacgcctatgaaaataaagccgaagtttaaaactctacaatgattatgaatactt
ttagcccattccatgaaaacgaaatgtaaagcactgcaaaggtggtacgaattttcctat
tttttcccattgaatattaaaaccaagaaaaaaccatatcctttcgcggaaactgatgaa
acataaagttcgaaaactctttgtacttttttttttaaattacgttaaatggcgaactaa
caatagcacaaagaactatgatttttgcgaaaactgcgaaaaccaaatgagggaaagggc
agccgcacccttgtaaaaccctttcgaatgcggcgagacagagagggcaacagggcagag
cgggacagagtcagaagcagagccagaatcacccctttgccctttggcctttgtaccgcc
tacctgcttcgtaccgcttcggctggccgctcgtgtccgccatttcgatgtgaatgaggc
gtcggcgcagcctccggattttcggtataaatgcagggggttccgacgagaggaaatcag
tttgcgttcgacatcgtcagcgtgaagatatagcaatatcagagctagatcaccagtcta
tatagcgtcaatcagttggattaaacccagagaccatacaccgaacaccatgctaatgca
cgagaaactcatggccgggcagttcttcgatctcaagactggtaagttggccacgctcct
tggactctcctcgatccgtaaactaacaaatcccctctctctcaatctcggcagatcgca
aacccctgatgcaccaccaccagtaccagcaccaccagcagcaaccactgcaccacttgc
cgcacagccaattgccggttcagggatccttgggcctgcccaaaatggatctgtacacgg
cctacgcctaccagcagcagttgctgggagctgccctcagtcagcagcaacaacagcatc
agcagcagcagcaacatcagcagctgcagcagcagcagacctcctctgcagaggtcctgg
atctttcccgtcgatgtgacagcgtagagacgcccaggaagactccctcgccgtatcaaa
caagctacagctacggcagtggttccccctcggcctcgcccaccagcagtcttctgtatg
cggcccaaatgcaacagcagcaaaatcagcagcaacagcagcagcagcaacaattggcct
ccctgtatcccgctttttactacagcaacatcaagcaggagcaagccacgcccactgctg
ctccgcccaaggtcacaccaaccgccaaccttctgcaaacctttgctgccgcctctgctg
cggccgccgctgctgctgccgcttcttcgaccaactcaccaagacccgccagcaacgcca
gcacaatgcagatagacgttctggagaatccccagtccccggctgttgaggccaccacgc
ccaccacctccagcagcggcgaggcgggaaagagcacccgtcccttcaaggcctttcccc
gggatcccttggtcatagctgccaatttcgcagccactgatgtccttctggacaatccgc
gagtggagcgctacacggaataccggaagcgagtgcttgagcaaatccgcagctccaacg
gaggatcgcgcaccgtaaccaacccaaaaatgcgaaggaccaactcaagaagtggatccg
tcaacgaaggcagctcctcaaacaacaacagcgaaagcgaggatcgcgctgctgcggagg
agtcaagcgactgcgactcccaggcgggaaacttcgagggcaagtccgccaccagcagct
ccagcaacttggctaacgctactgcagcgaactccggtatcagctcgggcagccaggtta
aggatgccgcctactacgagaggcgtcgcaagaacaatgctgccgccaagaagtcccgcg
atcgccgccgcatcaaggaggatgagatcgccatcagggccgcctatctggagcgccaga
acatcgagctcttgtgccagatagacgcactcaaggcccagctggccgccttcacctccg
ccaaagtaaccaccgcctaaaggtccactcctctcttgatgcgttgaacgcgaggatccg
aatcgtatgtcctgtttttgggtcagcttatctgtgaatagtttagggggctcaactttc
ttttttttacacactcgcatttaagtactttaagtccttggagtatacgttatatttgga
aaatgtattagctgtagtgcatctcgcaatctcaccagttaactatcaatggaatcatct
atagttgtagaagtcccagctagccagtaatgtttaacttgtaagtgaatttttttcata
gccctaaggaatcaattataataaattatccaaaataattatattccattactgcttaat
atggtcttcgttgtatcttggtaagttgttgctacctactgaaacttctgctcgcctggt
gttcagaatctgaaaaattacaaaattcgatactttacttttttatcataaatgttcata
aagctaaaaatgttcaacgtttagtacagctcattacccatggaatccataacattttta
attatggaaaataaatttttggcaaaatttttgaattgttaaatttgctaaatatatgat
acatgtaaaagtcataacatttgaatgcaagctgaacgaggcctgatattaaccatttgc
aaatttttaacattactttctgtacttttaggccggaaaagatagccactcaatggtgcc
ccatatatttgtaacatacttttaggccctgaaagaattcaatcaccatcgtcaccttct
ggtatttcagttcgcgtggtaatctaaaccgaaaaatcacacaatttggaaaatgttagg
atttttttgattttagataccaggcgatgataatcagtagcaggtgtctactaaaaatta
atagttggtcacctcctggaattccagttcgcctggtagtttaaaccgaaaaatctctca
atttggctaacaaaatgcgcatttttgcgcaaaatttttggatttttcgattttagatac
caggcgatgataatcagtagcgggtgtctactgaaaaccaattaatagttggtcacctcc
tggaattccagttcgcctggtagtttaaaccgaaaaatctctcaatttggctaacaaaat
gcgcatttttgcgcaaaatttttggatttttcgattttagataccaggcgatgataatca
gtagcgggtgtctactgaaaaccaatttatcgttggttaactcctataattcttgttcgc
ctggtagtttgaaccgaaaaaatctctcaattttgcttacaaaatgcgtatttttgtgca
aaatttttgattttttcgatttttgataccaggcgatgataatcagtagcgggtgtctac
tgaaaaccaattaatagttggtcaccttctggaattcttgttcgcctggtagtttaaacc
gaaaaatctctcaatttggcttacaaaatgcgcatttttgtcgaaaatttgtggattttt
cgattttagataccaggcgattataatcagtagcgggtgtctactgaaaaccaactaatc
gttggtcacctcctggaattccagttcgcctggtagtttaaaccgaaaaatctctcaatt
tggctaacaaaatgcgcatttttgtgcaaaatttttggatttttcgattttagataccag
gcgatgataatcagtagcgggtgtctactgaaaaccaattaatagttggtcacctcctgg
aattcccagttcgcctggtagtttaaaccgaaaaatctctcaatttgtcttacaaaatgc
gcatttttgtcgaaaatttgtggatttttcgattttagataccaggcgattataatcagt
agcgggtgtctactgaaaaccaattaatagttggtcaccttctggaattcttgttcgcct
ggtagtttaaaccgaaaaatctctcaatttggcttacaaaatgcgcatttttgtcgaaaa
tttgtggatttttcgattttagataccaggcgattataatcagtagctggtgtctactga
aaaccaataaatagttggtcacctcctggaattccagttcgcctggtagtttaaaccgaa
aaatctctcaatttggcttacaacatccgcattttagtgcacaatttttggatcattgga
ttttacataccaggcgatcatattcacagcaggtgtatcctgaaaaccacctaatcgttg
gtcacctcctggaattccagaacgcctggtagtttaaaccgaaaaatctatcaatttggc
ttacaaaatgcgcatttttgtgcaaaatttttggatctttcgattttacataccaggcga
tgatcatcagtagcaggtgtctactgaaaaccaattaatagttggtcaccttctggaatt
cttgttcgcctggtagtttaaaccgaaaaatctctcaatttgtcttacaaaatgcgcatt
tttgtcgaaaatttgtggatttttcgattttagataccaggcgattataatcagtagcgg
gtgtctactgaaaaccaattacaaaggtggtcacctcctggaattccnnnnnnnnnnnnn
nnnnnnnnnnnnnnnnnnnnnnnnnnnnnnnnnnnnnnnnnnnnnnnnnnnnnnnnnnnn
nnnnnnnnnnnnnnnnnnnnnnnnnnnnnnnnnnnnnnnnnnnnnnnnnnnnnnnnnnnn
nnnnnnnnnnnnnnnnnnnnnnnnnnnnnnnnnnnnnnnnnnnnnnnnnnnnnnnnnnnn
nnnnnnnnnnnnnnnnnnnnnnnnnnnnnnnnnnnnnnnnnnnnnnnnnnnnnnnnnnnn
nnnnnnnnnnnnnnnnnnnnnnnnnnnnnnnnnnnnnnnnnnnnnnnnnnnnnnnnnnnn
nnnnnnnnnnnnnnnnnnnnnnnnnnnnnnnnnnnnnnnnnnacgcgaggatccgaatcg
tatgtcctgtttttgggtcagcttatctgtgaatagtttagggggctcaactttcttttt
ttttcacactcgcatttaagtactttaagtccttggagtatacgttatatttggaaaatg
tattagctgtagtgcatctcgcaatctcaccagttaactatcaatggaatcatctatagt
tgtagaagtcccagctagccagtaatgtttaacttgtaagtgaatttttttcatagccct
aaggaatcaattataataaattatccaaaataattatattccattactgcttaatatggt
cttcgttgtatcttggtaagttgttgctacctactgaaacttctgctcgcctggtgttca
gaatctgaaaaattacaaaattcgatactttacttttttatcataaatgttcataaagct
aaaaatgttcaacgtttagtacagctcattacccatggaatccataacatttttaattat
ggaaaataaatttttggcaaaatttttgaattgttaaatttgctaaatatatgatacatg
taaaagtcataacatttgaatgcaagctgaacgaggcctgatattaaccattttgtcaat
tttttaacattactttctgtacttttaggccggaaaagatagccactcaatggtgcccca
tatatttgtaacatacttttaggccctgaaagaattcaatcaccatcgnnnnnnnnnnnn
nnnnnnnnnnnnnnnnnnnnnnnnnnnnnnnnnnnnnnnnnnnnnnnnnnnnnnnnnnnn
nnnnnnnnnnnnnnnnnnnnnnnnnnnnnnnnnnnnnnnnnnnnnnnnnnnnnnnnnnnn
nnnnnnnnnnnnnnnnnnnnnnnnnnnnnnnnnnnnnnnnnnnnnnnnnnnnnnnnnnnn
nnnnnnnnnnnnnnnnnnnnnnnnnnnnnnnnnnnnnnnnnnnnnnnnnnnnnnnnnnnn
nnnnnnnnnnnnnnnnnnnnnnnnnnnnnnnnnnnnnnnnnnnnnnnnnnnnnnnnnnnn
nnnnnnnnnnnnnnnnnnnnnnnnnnnnnnnnnnnnnnnnnnnnnnnnnnnnnnnnnnnn
nnnnnnnnnnnnnnnnnnnnnnnnnnnnnnnnnnnnnnnnnnnnnnnnnnnnnnnnnnnn
nnnnnnnnnnnnnnnnnnnnnnnnnnnnnnnnnnnnnnnnnnnnnnnnnnnnnnnnnnnn
nnnnnnnnnnnnnnnnnnnnnnnnnnnnnnnnnnnnnnnnnnnnnnnnnnnnnnnnnnnn
nnnnnnnnnnnnnnnnnnnnnnnnnnnnnnnnnnnnnnnnnnnnnnnnnnnnnnnnnnnn
nnnnnnnnnnnnnnnnnnnnnnnnnnnnnnnnnnnnnnnnnnnnnnnnnnnnnnnnnnnn
nnnnnnnnnnnnnnnnnnnnnnnnnnnnnnnnnnnnnnnnnnnnnnnnnnnnnnnnnnnn
nnnnnnnnnnnnnnnnnnnnnnnnnnnnnnnnnnnnnnnnnnnnnnnnnnnnnnnnnnnn
nnnnnnnnnnnnnnnnnnnnnnnnnnnnnnnnnnnnnnnnnnnnnnnnnnnnnnnnnnnn
nnnnnnnnnnnnnnnnnnnnnnnnnnnnnnnnnnnnnnnnnnnnnnnnnnnnnnnnnnnn
nnnnnnnnnnnnnnnnnnnnnnnnnnnnnnnnnnnnnnnnnnnnnnnnnnnnnnnnnnnn
nnnnnnnnnnnnnnnnnnnnnnnnnnnnnnnnnnnnnnnnnnnnnnnnnnnnnnnnnnnn
nnnnnnnnnnnnnnnnnnnnnnnnnnnnnnnnnnnnnnnnnnnnnnnnnnnnnnnnnnnn
nnnnnnnnnnnnnnnnnnnnnnnnnnnnnnnnnnnnnnnnnnnnnnnnnnnnnnnnnnnn
nnnnnnnnnnnnnnnnnnnnnnnnnnnnnnnnnnnnnnnnnnnnnnnnnnnnnnnnnnnn
nnnnnnnnnnnnnnnnnnnnnnnnnnnnnnnnnnnnnnnnnnnnnnnnnnnnnnnnnnnn
nnnnnnnnnnnnnnnnnnnnnnnnnnnnnnnnnnnnnnnnnnnnnnnnnnnnnnnnnnnn
nnnnnnnnnnnnnnnnnnnnnnnnnnnnnnnnnnnnnnnnnnnnnnnnnnnnnnnnnnnn
nnnnnnnnnnnnnnnnnnnnnnnnnnnnnnnnnnnnnnnnnnnnnnnnnnnnnnnnnnnn
nnnnnnnnnnnnnnnnnnnnnnnnnnnnnnnnnnnnnnnnnnnnnnnnnnnnnnnnnnnn
nnnnnnnnnnnnnnnnnnnnnnnnnnnnnnnnnnnnnnnnnnnnnnnnnnnnnnnnnnnn
nnnnnnnnnnnnnnnnnnnnnnnnnnnnnnnnnnnnnnnnnnnnnnnnnnnnnnnnnnnn
nnnnnnnnnnnnnnnnnnnnnnnnnnnnnnnnnnnnnnnnnnnnnnnnnnnnnnnnnnnn
nnnnnnnnnnnnnnnnnnnnnnnnnnnnnnnnnnnnnnnnnnnnnnnnnnnnnnnnnnnn
nnnnnnnnnnnnnnnnnnnnnnnnnnnnnnnnnnnnnnnnnnnnnnnnnnnnnnnnnnnn
nnnnnnnnnnnnnnnnnnnnnnnnnnnnnnnnnnnnnnnnnnnnnnnnnnnnnnnnnnnn
nnnnnnnnnnnnnnnnnnnnnnnnnnnnnnnnnnnnnnnnnnnnnnnnnnnnnnnnnnnn
nnnnnnnnnnnnnnnnnnnnnnnnnnnnnnnnnnnnnnnnnnnnnnnnnnnnnnnnnnnn
nnnnnnnnnnnnnnnnnnnnnnnnnnnnnnnnnnnnnnnnnnnnnnnnnnnnnnnnnnnn
nnnnnnnnnnnnnnnnnnnnnnnnnnnnnnnnnnnnnnnnnnnnnnnnnnnnnnnnnnnn
nnnnnnnnnnnnnnnnnnnnnnnnnnnnnnnnnnnnnnnnnnnnnnnnnnnnnnnnnnnn
nnnnnnnnnnnnnnnnnnnnnnnnnnnnnnnnnnnnnnnnnnnnatgataatcagtagca
ggtgtctactgaaaaccaactaatcgttggtcacctcctggaattccagttcgcctggta
gtttaaaccgaaaaatctatcaatttggcttacaaaatgcgcatttttgtgcaaaatttt
tggatctttcgattttagataccaggcgatgataatcagtagcgggtgtctactgaaaac
caactaatcgttggtcacctcctggaattccagttcgcctggtagtttaaaccgaaaaat
ctctaaattttgttaacaaaatgcgcatttttgtcgaaaatttgtggatttttcgatttt
atataccaggcgatgataatcagtagcgggtgtctactgaaaaccaattaatagttggtc
accttctggaattcttgttcgcctggtagtttaaaccgaaaaatctctcaatttgtctta
caaaatgcgcatttttgtcgaaaatttgtggatttttcgattttagataccaggcgatta
taatcagtagcgggtgtctactgaaaaccaattaatagttggtcacctcctggaattcca
gttcgcctggtagtttaaaccgaaaaatctctcaatttggcttacaaaatccgcattttt
gtgcaaaatttttggatctttcgattttagataccaggcgatgataatcagtagcaggtg
tctactgaaaaccaactaatcgttggtcacctcctggaattccagttcgcctggtagttt
aaaccgaaaaatctctcaatttggctaacaaaatgcgcatttttgtgcaaaatttttgga
tctttcgattttagataccaggcgatgataatcagtagcaggtgtctactgaaaaccaat
taatagttggtcaccttctggaattcttgttcgcctggtagtttaaaccgaaaaatctct
caatttggcttacaaaatgcgcatttttgtgcaaaatttttggatctttcgattttagat
accaggcgattataatcagtagctggtgtctactgaaaaccaactaatcgttggtcacct
tctggaattcttgttcgcctggtagtttaaaccgaaaaatctctcaatttgtcttacaaa
atgcgcatttttgtcgaaaatttgtggatttttcgattttatataccaggcgatgataat
cagtaccttctgcaattcttgttcgccttgtagtttgaaccgaaaaatatctaaatttgg
catacaaaatactcatttttgtgcaaaattttaggattcgcggtcagcaagtgcttcctt
gcaccagctccaacggcgctgcccaacccacctgagcactggacgttgtccaggtcaaag
ggtaaacttcccatggtgatgatgccgtcgatgcccaagttccagatgttgatgcaattt
tttattagtaattcaaaaatggacgcacaagcgcgattaggtttatcccccgaaaagcgg
acaaaatgtgcaacttaccttaaatgttgataaagaataaatgcagagagcagcaaaagc
tacctattaactaataataattataatgcaactactataaatcgtatacccaccaaacca
ctaagcttttaggccgcgccaaattgacactcaatggtgctcatatatttgttgcatact
tttaggctctgtaagaattcgatttactcagcgtcaccatctggtatttcagttcgttta
gaaatttaaaccgaaaaatcacacaatttgccttatttggtttatcgtaccaggcgatca
taatcagtataaggtgtctactgaaaaccaactagggaactttattaactttatttaata
gaaataatctttttgtggatttttagttataacttctcaaaatgaagacgcacagatacg
aaacgtactgttttttgcagctggcaaccttaccaaacgacccatttcactttttagatc
atttggtaaaaataattttttgcgaaattttcacatttttataagggttacatcacgatt
ttttttcgaaaaatggtaaaattcgggctaaaaatgttcagatgtgaatgccactcgaaa
ggaaattaagctacgaagttgtgggtaaaattctgatatttttgttacttaaaatcataa
cacatttgtttgccaagtttatcgtttttttatttgttttagttggaacttcggaaaatt
tttttacatcacgattggaaaaaggagaaaattttgttgggtttttgtggttggaaactt
ggatgtagatagcgctcaatcgaaccgaatttagctgctcacatttacggatcagaaact
ttactagacttagcgtagacacgatccagttaacacttatcgaatacttgaaaatagtcg
atattaaagtgcgcttagcttatatacatttgacaagaaacagggtgtaagatgtagatt
atttcaatttgttaagcttttgaataaatattatattgcatgtctggcaatataacacaa
agttttagataggtcttgaaaacctgcaattttaatatgaacattaataatttgaataga
atatctatatggaggtgttcctaaataagtttaggtaagcaccaacgctgaagaaaataa
ttttaggatttcactccaagtacatgagtactaaataacaaaacaaagcggataggtctg
tgcttccttggaacccctgccaactcttttcggcatgcgaatcgatggcagatatggaag
ggatatatagcagatatatcagctcatcgattatggcgggccgagtccattaataataaa
aattatggggcgtttacaagaggttgtcatgacagtcgcctgacatttatgcaactttat
gagaaggaggacaacaggacaacgggcgcaatggaaatccaccccgccggcgaccgacga
ccgacgagcgaatgacaagtctatcaatttttcacacactcctcaagaatttcgcaggag
gggcggggatgggaggcattttccgagtgattagagtacctcctcactctcattctcact
caagggttaagggcagggcatgcaaaatgcagtcggcttcattgcacaattttcccttcg
ctttgtgcgctgcatatcgaatgcaataattttgacaatttgcgaaatttaaacgtcatg
aatggcagtgtcttaaattacaatccttcccttgctcttcctcttttgctgttgctgctc
ttttcccggcgctggccaagtttgcatctgtccttcgggagaaagataggaaagtcctga
cattgactctctcggaggatgtccttgtatcgcgtatacatgtcatacatggatacacga
ttatctctttcagattcggacctgaaaaagttgctttctgccgtttttcgatttagatta
tgggtttgtgtgccgtcatccgctgacagctcaatcgggacaatgtcctgtgacgtgaag
tccttcgcctaggcgcaatccccgaaaatatgaagcgtcatgcttggccagccgcaacaa
catccttgagatttacatgacaagtcaagagataggacatttccttttttaaggaagaat
ccgccggattgggaacgaggatcgcagtcgtacggccctctacccgacagatgtcaatca
aatgaaattaacacatcgtcactgaagtagttcgttggtctggttttcttggctttcgct
gccattaccactggcacgtccatttccagatccctcccattttgggctaagtcgcattag
gcgcctaatgttttgctttcgatttttgcgattttctattttcgctctttgccgttcgcg
attattgcggttggctgcatttcacaggcattttcttttcagttcggctcggttcgattc
tattttcagcaaactgccccgaggccgaaaggcccctaatgggattacataatatcatta
atcagccgagtgaaatcggaatcgcaattggaactggaatgccgcggcatatgacatgtg
ccaccttcttctgatccgaggagagggtggatagaggatacacgttccgtacatcccttc
gattgcaggacacgcgctgtaattatgtaattaccgatatggaatacggagtgccgatac
cgaaagcgatgcccaaaacactgaccatcgcgtatcgcactaattgcattaaattgtcca
acacgaaccgatcagccagatgacgctccatgccgtatcatcccacacttttccgccgag
ccgatgtcctttttattggtatttgcttatcgcttcaagcaagttgttccaactgttttg
ataggcttaaaacgaatgcattttaattggccatgcgacgttttgtgccgtcgcattgta
atttcttaatttcgagctcgcaaacagggggtggtgtttggttttgggtgggtttcacat
cgatgtttacctagttttatagagctgtttgccgtgttcatttccttttaagtctcgctt
ggttcgatgaccactcgacaattaatgggatctgtatccctactgataggaataagtgca
taaaaaatgtagtgtaaacaataaatgaacacaagtttttcctatatttatatgatcaat
gattacaagatcgcaaaatccataggatctgtgtcatgaacacggtctttgctcctccaa
aagatatctcacgaaaagcaaaccaagaaagtcgcactggagggttgggaaggaaggaaa
gaaagagtagcgggcatgtttagcgagctatgaccctgagaaacgcgatcccgagttgac
cgcaatcatttcaactacgagtactcccccacaggagccaaggaatgtccagtcttcggg
gtcctggctgcgcagtaattgtcggaagtgcaactacttagaggctgacttggactccgc
gcttgagtgagctctcttccttgcgcagctagggatatcttgaggtggcctttaagttaa
ttgctgcatttagagacgccgtgcgatgtggcactggcgataagaaatggctgtggggat
cggaaacgcagaggtccgacagatgtcaggggatcttaaaacgtcgtgcagttcgctaag
cgacttagtcccgatttgctttgtgcggcgggttatgtaagccagcttacgctggccaga
attccgactccaactgcttggcaacccctaaccctttgtgctcataattgaactgtcttt
gtgtccttgcacgggactgggtgtcaaaatatttcctgcactttggacctatgctaattc
cgggacagcagaacacggattttcatgtccgtaaaatatgattgcgcctaatccctttgt
caaggcgatgacaaataaatatttccacgatgtcatgtcaaaatatcatcgaaaggattc
accctgacaccatctcggatttttattttccgattcttgggtatttctgaattttttatg
caaattttaccgtgtgccctgcattttctggggggtaactgacgaacggcgatgactgtg
agccctgaggtcccgacggaaagtccattaaggtgttactcgggcaacaatctccgccga
gtaattacaggcttgttagctatggttgcaacaacattgctttctcctgggggtgcgacg
tttttttcctgacatcttcggttacgtgggaaatgtttcttttttaggcatgcctttttt
gttcgcgtccctcgcagaacatcacttacgaggatctggcagatcgggatcggatcaggg
gattgtcaatcaaggtggcaagcggatttccatagccgagctgcagggctaattacatgc
gaaggatgcgccgatagggtccctcctgacttcccctgttccccgcccttgcccaattca
tatttaataaacttcgaatggtcagatcgtaatgaaattatagttgaatgagtggaatct
tgcgataaattgtgtgaaggtagttctatactaaaacttcacagaaaccaatctagttta
gttgtagtattactaaacctatttagaggtccttcaagtaaggcatgtaaccaaataatg
tatcagaatgtcttaaaactgaataaacatcggagtaaattgactcgatcagccacatcg
gcattttagagtctgctccgaatcgatttagatttagggaaagcctttcaagagctcctc
atagccaggtaaaaggataataggtgaaaagtccggtagtcgtaggcacgaaagacgaat
ggacgcagctgcaatccagagtggccctccaaccaccgaaccaatctgcgcacctcggca
gagccgcccaagacagttgctctaatttagagacgttttgggtaatttttgcgcaagaaa
tcggaatgggaattgaaattgaaattggctcatctcggtccttgatcctttgttgaggtc
cggctgccggacattcggcactttcacgctccttagtccaacgtgcagagccccgagtcc
tcgcagcgtgtggaacgtgacaaggacgagtccgagtccaatcccgatgcccaggatgcg
accaaacaaagccagaggccaataaatctgctacgcatcggcatcgcatcaaaaactgac
aggccggctttgtcttcgtcgagagctcgtgaggcgaacaaaggacgcgccaattcgaat
tgggccgatcggaagcggagcaggacaccaaagcccgcaacgtaggatcgtagccccccg
ctggatcgtaaaaccggaggcgccgactgcggttcctatgcaaaacagccgccgcccgat
cggaatccaccaaaggattccggaacagcgggcgggaggagccaatacagtgcgcctcat
tgtgtgctgtggccaaagtcctgattgtttttcgacggcaaatcagcttaacaaaaaata
tcagtactaattattggtggtcgaaaagttgttgaagaccaaagtcgaacttttttaagc
catctcattaattaagtgaaattggtgacaattctctcgcttttcatacgtcttttcaaa
tatattttttcataacttctagaagcagtctgtaatttctaaaaaaaaaggggacaaaga
ggctattgtgtaaggaattggccatatatatttgaccaatacgccataaaatccattgtg
cgtcgtatgggtcaaccactggccatcggtggtcatcgatggtcatcacctcgcttcctc
cccgatccgcccattttttatgtgcgcccaaacatctttatttgcgatgctcgacttgct
ttcttggtgccctatctcattttttaagtggactgttgaagcgcagaatgcctctccatt
tcgcaggacacacccagaaattagccaaaggatgggcccgatccgcactttcttttgctc
gagagtgcagaaactgtcgcacataaattttaattaactttgtttttaatgtgcaaattt
atgttcgagggctggagaagactactcttgggttgctcctgcgagtacttgctgattttc
gctgtgggcaaatgacaatcgaacaaaccgaaaagggatcggcagtcggatccttttttt
cggatccctgcaatatgtgctctaaattatttgcaataatttcagccccggcctctgatt
ttttgcccacttcgcatcctttccctggcgttcctttgttgcaatttattttctgctcct
tggatgcagcagacatctcccgttgcgtatctgtatctgtttatcaggatctccgtccgt
gctcgcgcttgtatttctatatgtatctgtatctgtatctgctgttcattatggcatcca
ttgtcttgcgctgtctgcctcagacgcatcctttgggtgtcctttcgtgtgttccagttt
gcgctgcctcttctttattttttcagggtcacaattcgagtctcagtcgtcgtccttagg
agagtatcccccaccccaaatgaccaggatccgtttgcgaaactgtctcgtatttgacag
ttgacagttggtcgacttttgagttggaaagttatgagcataaacatgatatttgccagg
ggcccgtgttgctattgccatttggcaatttatcctttatatagtgccagtcatttttag
tcccctgcctccagcgaaaatgccagcgtaaaagttatgaaatcaattaatcatttcagc
tcatttatgatttaatggcttcacttttttgcggtttccgcttagagtcgtaaaacgtaa
aatccccacaaccttttcgcagcgcgttaatgaagtcgcaaactggcactttcctacttt
cctactgtcctaccgcccaatgcatcgcatggctatatgcgaactttcccctttcgcaaa
cactttccctccgttatgcaaaacgcaaacaaagccgcgcgacaagcatttgatacactt
tgggcactttgaatgccatttcaggcggcgcgcagcaaatcaaatatcgataaatttcgc
aaacaatgcgaacacgggcgcattaatcaaatgcggcaacaataaagcagccctatctgt
aggatccagccaaagtggccgatctgcatgtaagcacatatgcaaaggcgttcgaagggg
agggtaataccgatcgagcctgccagagaggttcgagtagctaattcacacgttcaaaag
gggtaaaccgctcgcacacaattgtccaagtaaacacgactaacttacaactcatagctt
agaacatataatcgtaggaggtgctacccagtactcttcacatctggatggtaaacgggt
tgagcacgcatctctagcggattcgcgaccttgcagtcgagcatgcaagttcctccggct
tcgctgcgcaggacctcaggagcgcaggacctcgggacgccggctgagtgagagtgaaag
tcaagtggctcttggcgacgcgctctggctcgagcacgcgtgcaggggaaagagacggga
gatgcaggccgggaggagcggtaaaaaatgcatgggcaatttgcatacagcgatcgggac
tggatcgtgacttcgggcagtccttgaggcagggtccttgggctcgttaattaagcgtaa
aatcgtcgcacacgaaatgccgaaaattcaaattgaatttgagaggttttcgtgttgttc
tttatccattttgtgtttcgttgtgtccctctaaaccgcagaaaatgcgaggattatggt
aattttgtgtggaaattgccggtgaagactagacgggatacgccttgttaggcaggatgc
tcgttaaatcatattaatcaacatgccggaatcctttcttagcgctggaaactctctcaa
aaacccatttaatccttttgtgcggctgtgtaaacagcaataactcagcgccacaaagag
aatcgaaggactcggggacataacgagggcaaatcgaagggaaaagaggtaaaaagtaag
caaaaggagcgcatttcgcaaagtaaacgctgaaaaagagttgaaaagttgagaaattcg
ccatttcagtggatggaacggggcaatcgattaactacccctgcaccctttttgtgtccc
tatccaggctgaaagccgatcggaagatagtcacatgaacacatacgaaacaaaactact
ttcaccgcaaaaaagccgaaaaggataacgtgcgaaatatacgatccccgttagcgaaaa
tctttcagcgattgatcgcaaataaagatatctccaggggaccagatcccattcaaggat
gcgccttatatcctgaactagatcagaccgccagatagccagccacgtcggtcacggaca
ctttgagtgatccaagtccaggagatgacgtgctgcgatcacttgaacgtcacttaggat
cgctggtcgatgatcacttgaagatcactcagggatctcgacgatcacttcatcttcagc
tggtcaagagccacatatgggggcagttatctttgatcttgtcatcggaaatataatata
cttattggttccacatttcatattcatatggaggactgcggctgtgctttaaaatataga
tcactacaaaggtcatgggaaccatatccttttaccacagaacatctcaaagtcaaatcc
tcacaagttgtgaatttgcacggcatgaggtccttatatttgtagaaggaacacctatta
aaaagttgataatttgataatgcatactgtgtacaaacttttcccctgttgggtgaacaa
ctgacgctttgaacaggacttttcccagagttcgtaacatttttctaatgcttccttccg
gaagtggcaaacattttcaattaaagccgcccagtatataaattgcatttgcggccgcta
aagagccgcaattaatactgataccgcgctacgacaagtggctaaaatgacgaggagctg
tcggccaggaagttggacttggcatgggctaattagccggccaacctggcttcccttcta
ctttttccgttcactgttttccagcctgttgctgctctaaatgtccattcaaatgagggg
gagacaagggcgaaaggaagcagacttccttgaggggaatgaaagcaaatttaataacca
agcgctggccgatagacatctagatgtcattttcgtgtggtggtgctgtggatgagtggc
tggattggagtgggtgattctcggccggtactgggaactgtgggaaagaacgaagccaag
cacttcttaaaatcttcatcaaagtatcagatcttgtgggctcacatatataatgtgaaa
ttatactttcatattctaagctaagcttctgacattctcgagcttgttgctcaagttcct
caaaatccaaagacagtttgataccacacacatccatccttcggccgaaggttttctcgc
cagaaagagagccttctcacccaaagagagatagccggagagagcgagtgtccttctgcc
cgccggggtgcctcttgcgcaacaacccctagccccgtaacccctagccattaacccctg
agcgccgagcgggtataaaacgcagcccgctccccgtaccgcttcagtttgtcagcgaga
gcggtcgagagcagaagaatagcagagtctagaagtacatctttttttttgtgcaccagg
agcagcagaaacagaaccacacacaacatgctaaagtggacggcatcggcgcagcgcctg
aacgagattcccgtgcacgatcaggatgccaaccagccgcagaggaggaggctgcagagg
aggcagcgccgtcagcggagggccaccatcgccaacaaggagaacgtgcccgataccgtg
ggctacacctccacgccagtgcccatttccaggctgctcaacagtcccctggtcctggcg
ccgctgagcgatatccggaatgtcaccccggaggcggtggtgcgcagtcaggcgccccaa
agggtacagagtgtgcgatacgccaccacattgccacgttttgccgaggattactcgccc
aacggactgcccagtggtcagcacttggcgctgaggggcctggctccgttggatcccttt
ctgggccagccgcgctacatagtgggctcgggtgcaggagttaccaaactcaagcagcgc
agactggacgaggactttgtggccaccttggagccggagttgcaggagccggcagtgctg
gagccacccacccccaaggtggaagtgcgtccaagcacaccgcagcctgcctccacgcag
atgggggatcagactttggatcgcctcatcgatgccatcttggattccgcctgcaaggcg
aatgtcagcaccaagaagaagccgagaaggtccaccttcaatctgcgcaggcgcaccttg
gtcaagcagcaaatggagtcgaactgcccccaggaggtgctgtcgccatcctacgcacct
ggagacgatccggccgcggatctgagctttggtctggttcccttgcccatgcacaacctg
atggccactccggaaccggcctcgcccctgtccaagatttcacacaacttgcttgtccaa
ctggacactccagtggcccccaagtccgccccctgcgacaacaccttctgcctggagact
ccagttaaggccctgaagaggacccgcaaggagatcgtcgccaaggagtcccccattaag
cgctacaaggtggacgagcgcaattacttcgaggtgggattggccctgccctcatctata
tatgtctgagaagaggtcctttcaaacagatcctcggatagccaaaaaaaagagaagaga
aactaaatgcgagatgcagatgaagacgaggaagcgagcaacgctgacaaacggggggaa
aacgcttaactatgacgcttaactagttcctaagtcgtaaactaatcatctttcaattac
tgtacataatttcgtagcccaccttaatcactatttattcgaattactaacaaaccattt
ttttttgctgctgttatgtagttttcgaatataccttttttttcattatttaattttaag
caaatatttgttacccaaataattatttttttaaaataaaagcattaaatcaaaaacaat
gaagtacacttttcttttcttttgaaatgggaaatactttaaatatcagcttcttgtcat
aaatgtcaaaatgtttttttagtaactttggcaacttccatgcgtattgaatagaaatgg
tgatatttgaaataccttggctagcttcatagtctagaaaggtgttggcatgtatccatt
gaaacctagtctttaaatgttaggtttatagatgctttctgaaccatttccgaaagacga
aaaaatataattttttttgttgtcatagcatcgcattgagttttcgggtgaatgcgaaac
atctgcggtcaccttcgtcgcctacgcaatatcccagctcgtgccgattgcattttgacc
tgcggatacgcacaacgtgtatttacacagttgcttgaccaaacgatttgctttgctttt
ccaagcgaccaaaacaaacaacggcggtacaggttgggaactgggaataattgaatgcct
gacaggtacaatggcacgccccgggatctataatcaagaagaaaaggagaagtcagagcc
agccaacagctggtccactccttgtttccgaggactcgggactctgcgtccgctgtgctg
ctcaattggctattttcccatcgaactggctgctcaaaaactataaggctatatgttatt
aattcattcattgcgaccgcttttgaagagaacacattttgcgtacactcgcttatcata
atttaaatacatttcaaaatcatattttacagcaaatgagtttccaaagtcatcgaaacg
aaatcaacccccgattttcgcttttgtctgagagctttagagcttagagtaatccaacca
gaaagcgttttgcacatattagtatcctattaaaaaaatcgtgcacccttgcggatgtcc
atgtttcgaaatcaaattatgggaactgcagtgtccagctagatcatccgtgaaaaatct
agctatgtttccatgctccgacttttggcaagaacatcatctctaatcctctggcacatg
acacttgttggtacgttgacgccctcgcacacactttttggcactgtaactcgttttgag
tgcggtatggatggtatcctttacctatacccatagctatacccctaaccatgccagtac
ctgtcgctgttccgcaggaaccctactgttgcggaaggaacccgcttaatccccggctta
gcaacctgtcatcgcatcgcacatttctgtgggcttgtccctaatttgtagaccatttag
actgcgatgcgatagataattgaattatttttattgttcgcattggacgaccggttatgt
gccccgctgggcgcacttgctccgctcgacctggccagctgtgctcacccgcatcgttag
accaatttcctaatgccgtcgtcttgggtcacaccccttttcccgttctaaccctttttg
ccgaactcggcccgtagagccatcgaatttacatttcttggcccgtttccgtcttcgccc
cttctgcactcccttcgggctgcttggtgtcacttggctaatcgataaaaatttaattaa
ttgcctgtaaatgtgatagaaacaagcgtcccccgaacttgggaagtgccagccatcgag
tgtgcagagcatggatgatcatcggttatgggggcttctg
