# Supplementary material for: SMCis: An Effective Algorithm for Discovery of Cis-Regulatory Modules
Source: PLoS One. 2016 Sep 16;11(9):e0162968. doi: 10.1371/journal.pone.0162968 (PMC5026350; doi:10.1371/journal.pone.0162968)
Supplement: S1 Datasets — (ZIP) [file pone.0162968.s001.zip › dataset/Drosophila/gt/dvir_gj17061.fa]

>scaffold_12928:7415155,7455154
tgtcgcgtcggacgactgcaggatgtgcccggcgtcaagctgaaggcggtgcgcggtgtc
tacgatctggcgcacgttatcaagaagggccaatgacaaccaactaccatgtaattctct
tccataaaaaaacaaaaaaaaaataagaaaagaaaacaagccaaatctttgagtactctg
ctattcttgtgcagcatatattattatgatttttttaatggaaaattatgcagctcagcg
ggattagtgtaagtagccaacacacaacaagtgagctctggcctcgcctcatcccaactt
gtcttgccgtaatcttaagtcaacaggccaaattgcgagccaaacaattggccagtgttg
ccaacgacgctgccgaaaaaggagctaaatcccattggaaaatagctaaaaaatagccag
agcatgaattggacgactgaagacagctgaaattggccagaatttggccagaatatagct
gatatcgcaacactgcacatttgttgcccactcgaaatatgattttaacggcatttttac
gctttagcaggcaaatccctttttgaagaaacggcccgtctttactttttaacagaattt
gcttgcacaaattttatgccaaataatcgttaagcgaaatgggcgtcgacaggccacgcc
acattttcacagtacgcagagcctcgccacgcctttgcaacaggatacaacaaattttga
ataggcaccgaccaggttgtcgtgcatctgggctgaacgataacatctgtattaaatcaa
tcccatattcaagcttccaaaggatttcggcaacatgccaattccgctattaatctttcg
ggttatcctgaatatctgggtagtcctaggtgtggagctggtgtcgcttatggcagagca
gctgaatgctaacatatacgagcataaaaagtttcatcaggaatccatatgcaacttgag
gtccgacccactgacgaggggtagttgaggattctcagatgtgattattatatgttactc
attaattgatgtggcgggtaagtcaagttctcacataatacattttaatataacgccagc
tgctgctttatttcgcgctatttatatttgttccttcgggtcaaataaccaaagatctct
acttcatatttaatgtactttattttctggtgccgtacgaacttctggggcttgcgatta
cgttgagcttgtgggtctgctgggataaattgaattattctaaacgctggcgttttatca
acaattaaactttgcccttaccttacctttatctatctttaattgtgtttaactggcaac
gccattcctgaggctcactaactagatggcaactacgagaaaatggccgccgttatacgc
ttaagtatgtacatatgtatgcatattgatatggacgtgcgttgaacgttgtatccaaca
cgttacgcaacagatgcaacagcagttaagacaaacgatcatgatgtccgccatgacgaa
gtagccactgtggtatatgcatgtatgttagttacttcggttgtgcacaaaatataagcg
atcaagcttatcttattaagtagcactatacatagttgcctttaaatgctatcaacttgt
tgtgcaacagttgtttagccacgctcagggtggcagccctgacaaaatggccgccctgat
gtacaaaatttacaaagcgcatctgtgaacacgatatgcaacggttataaatcagcgata
tataatcaacatggcagccttacaagcataattatgttccgcaaacaaacaatctgttac
gcaactgttgcgtagcggatatatacgatcaagatggcatctatctaaatgtggccacca
catttaattaatcagcgacatttaatcaacatggcaaccttacaagcatcaatatgttcc
gctaacaagcaacctgttacgcaactgttgtgcagcggatatatgcgatcaagatggcat
ccatgtgaatgtggccaccacgttttttctgaattgtgcgggtgcgtgtgtaaaataaaa
attatatatgtattcctgtaaataacgcatttaaataacgaaatatcaaacgcttataca
taactgtgggaagctcttcgtctactataacaactcttttcagagtagcgctggtaagtg
aatttttagaccctttttttgtcggtacccatcaaagccacggtaaacggttaactgtta
accagctacacggaaacagttaaacaaacacacgtccagcgatcgttttatgaaagccga
cggacattgcagtcccacgatgacatttcagcgttgaccacgaaaaatccttttgggcca
aaagtctaggcgacactcgcctaacaatggccagcagcgttaccgttaaccgttagaaca
acagtgtctgcctgattgagccattatgacgaagccgaagacgcagacgaagacgcagac
gaggcgaacgacagtttttgtcgcttcttttgcgctgccgttctttgttttagcgtcgtt
cgctgattttatgctgagtcaagttggctaacatgcagccaaatccctttgtacttaagc
gtgcataatttttatcaataaaaatgccattgtgcacacacacacacacacatacgcaca
cacacatagggagaggctagccacatagtatatatgcgataagcactaatcatcctgttg
gcacttccgttgaaatcgtaccgcaacggttctttgtttttttttttttcagtaataact
gtaaaatttggcaaaatgacaaatgattagctggccaaggcagactcatgcaaatgttca
cacattccgaaccttgagattcggttcgtaaacctgatttttcacataataagtgttttt
ttctatttcattataatctagagaatcttaattcatagcttataccctgcacccgttaaa
aatgggcaaatggggtataacgtatttgtgcaaatgtatgtaacaggcagaagaaagctt
ctccgaccccataaagtatattatattcttgatcagcatcaatagtcgtgtcggtctagc
caggtccgtctgtctatccgtctgtttgtccgtccgccctagtgcctgcgcagatcgagt
tttttttcttctgataatcgaaaactgactccgttttcaagcaatcaataaaaatcgata
tcgacatactgtatttttttagttgggtaaatactaagaactagaggcaccaaacttaat
atttaaactctagagtagtatatatatatatataaagtatcttgaaacgagcgtgttgcg
cgagggtattctcctagtctatatgtaatacttactttgtattctaaacgcttgaatcac
aaaacttggataagatataaggaaaacgtctttgtttctgctaactatgcgaaagcgagt
acattttcgtttattattttaagtcgagaatagttagaaaccatttactagggctttcgg
ctaagacagtattacatgcagtcactaaccccagactcgagcccagattcacctaaataa
atgacttatttgaagagctaagcttctttgaaccaaacgtacttaaagtccaccttaagt
taaaagctaaaaactaacgaattccgttaaggttatcatataactaaatgctagtataaa
tcgttgccgtggacagcgtttaatgaaagtcgactgacccttctgggaactttaattgcg
gttgttctgacattttgctaaagggttggcaaaaggattgctttgtagattgtcaaacgg
tttgtttaattttcgacacgtgttctggactttggggttgatttcggttgcatgaatatg
aacataaaattgcaaccccgttggtcgtgcggcaatttcaacccccattcgttgcttgta
caacccttgctcaaccacaaaatggagttgcgctcggtaatttaattcctgagcacaaat
ggcgtttgatatgtgtttctttttttttttttgttgccgggtttgtttggcccgactaag
ctccagagtccatggggaacgatcgttataaggaaaagaatgaagacaacacaaacccaa
aacaacagcagagagatctaattgccaaatactttgtattcttttaaccatttaacaaga
atagattggcaagtcaaataatgatgcataacccttgagaggcaagtggcaaaaaataaa
acaaaaaaaaaaaaaatagatgcggcaacacagataatccacaacgaacaacatcatttt
cttctaatcaatttgctaaagaatggcacggcacaagagcagagtcttaaaaaaagagat
cagactggcattcagttgaaatgtcaagagatctccgagatgccaacaaacaacgggcgg
gcgttaaccgcacaaaaggtcgatcgtgtgcctttggcagcacaagcagccaattgtgtg
tgcgtgtgtgtgccttgtgtgtttgtgtgtgtgtatattgttggccacgtgcagcgcaca
ctccaatggcaacgcatcgatcgttggccaggtgagaattctggcattggcatttgattt
caaccccttttggcttgatgctcgtggtgatcgtgcagtttgatacccaacgattcgcca
cctttatcaatgttgacatatcacaaaatatgttaactgcgaatcgcagatttcaatttg
tgtttactcatcgccataatccttatgaggcggcacgatccttcgtttgatcgcatgcca
aacgtttgctcagcacgtgtctttattttgttcacatttagagtagtttgcctcttatta
aagaggtgcctcgatctactaaagtgtttgatagttgatagttgagcagtgatcatagta
tggctggatcaggctagatctgcgtgcattgtcgatcttgttaaccttgttttaagagca
ctttttccgtgatcgttaccttatatcatttgttcatctgatgctcgaacttatccttaa
atgtacttgattgttcacgctctcaacgatcttgtagactatttttattttagtaactgt
tgactagcttaataataatccaactgcttggtgagttatgctgatcagcgaaagctatgc
aaaaacagatctttctaatctagtcaactccaagtgggcttgatgactgcttgatcggcg
atagttgcgttaagtttgaagtattaagctgagaactaagcctaacggttggtggtttga
tcagtgcttgatcagtgatcgttgcttagaccaatttgttgatctgctaatctgagctga
tctagttgagtggttggaggcaagatcgcgcccgaagcctaggcataagtttctggctta
aggggggcttgatcggcgaatgttacctagcccaaaaacctagagctgataatctggcgg
atctaaatgagtgtcacaggctgttcaactaattattcaattgacctaaaaatttgcatt
ggcaaatgggcaaatgggattgaatgccgagccggtacggcagtcggtacggcagtgggt
actgttactgttactggtaatctacggatttacgtgaaacttttgcaatagtttcagtgc
ataacaataaattagaacttattttgcgtgtatttggcaatatacgagcaaaactggtgg
cctaatcttaagtacggccctgatccgggcctcgctccccggtgcgtcttgagcgtaatc
tgagattaaattaaaatgtcgcaggcgcgcattcataatcggggccatgaaaaactgctt
tctgctgcataatccgccctcgacatcgtcgtcgttgtagttgtcgttgtcgttctcgtt
gtcgttgtcgtcgcctggcctaatcctttcgccgactcaattgactagcgctacctgcgc
acgcctgtcggtaccttgaccaggaccaggaccagagagaggccatgcaacaggcgcgct
acacacgaattaacctgattaaaattgtatttttcccaaatttatgggattaagttccgt
tcaagttcctttaactcgtttaagctaccggatttagttcaagtgcgcgacctgagagcg
aaccacatatgaggctcacaaaaacttggcttgaacacttgcattgagccgcctgtgagc
cgatttttattgggctggcttaattagcacaattgtttacaaaatttacctttcgtcatg
ctgacggcccattcgccttctctctctctctctcgtcggacctctgcgctgtgtgaaatc
catggcacgcacacgcccacagcacagggaacaggccacaggccacagggcacaggccaa
aacgtgtgaaccgagcagcttgaaattcgatttaaaaattagtctaatccacagccagat
actaccgaaaatgggccaagagcatgcgactctctgtctctctttggccatcctcttgct
accatttgcctttgctctttccattccccttaaatgcaattagcttatgcaaatgtctct
gaaccacagaacccgcagcacagacaaaagacattcgctccacaaaaggcgcggtgcggt
tttttttttttaatgaccctcagcatttcttttttattgtgcccagttacataattgtcg
ggctttgttcgatctgaaattaatggtatacctaggtaggcttcaactcgtctctattcc
attttccttttggcaatataggcatttcactattcagcaatgttgcaattaatcaagaat
gtatataaatacacttgaggctgattctggaagattccgtcacttctttcggatatgtag
gaggcatattatcctgccgcatctgttgttttgactaagagcaggacccagcgttgtttc
tgtttcctatatagagcttcacatatttttgataacctttttattatatgagctataatg
agctaaaggaaaaaagagacagaaagaggattagacctctggagagctacaaaagctggc
aactttgaatttcaaatatatataatcttttaaatcatatcgaaaacgaacttattcatt
tttgcgctatcttttaatattttcctttatggcaaagcttaacccaaaaactaaaagagg
tagatatacgaagcatgtaggttctcttagaatatgcacatgctataaatatttcgcaaa
ttggatacttcatcgattcttccccaaagaatggtagaaccttgcgctttagtacacgtg
ctcacatgcgatagttaagtaccgaaaatcgtataaggatcggaccattaaaagtgatct
taatcaaacaaagtgtgggctaaagagtagaaaaagcagccaggctgggtaactgctagt
cggatacgctctcacttaactagcttttagtcctttttaagggctaacttgaaaccttag
cttggcctgagatcgacttgagatgaacttagatcatctagggcataccgcaatgatctg
cacacatgcaaggccttacaactaataataataataataataataacaataataatatga
atgataataatgggtatttggaaagccagaccagaaccacttccgttgcgcagctgtaaa
ggcttaagaggctgcgtctgtgccacaaggggcatgctgtcgattggcgcctgcttttga
ggcagtggcatgtgtgtgtgtgtgtgtgtgttcccagcgaagacgacgacacaaattttg
cgcttaagcaaataataacatatatttatttagaaaaacaaacgcaaacgatgcccaaag
ggccaggcataggaaaacaaatcgctttgagcgaaggcccctggacctggacctgggccc
aaaagaaacacgtgcccacttaatagctgtgctcgttctctcaattttgaaatatatgtg
tttggtttttgggcacaagtcgaagagtaatgtttcattcatgttagaaaaacacaacgc
aaatcagttgctgtgctgtcaattcgtttcttcgttttcccctacataaagttgcaatat
gttgtgtattagtgcccaaaagaccgaatccatataccaatcgttcagcccggagacgag
cgcgtgcggaatatggaatagggaatacgcccccttgagattaatgaggaatgtgtgcgg
catttgtttattctagatgcccaagcgttcacgaatcctttcgcaggacacactgtagac
tcggctttcagctgctgaccacactggacattgggcacattaagctgcattccacttaag
catgagttggcccttttccgttttgccgcatgataaatgagccgagctctcaaataaccg
aacacagactctggtccataatatatgtgatacaaattgcagcgatcgccacactgagca
ttaaagtgaagagcttgcgtttgcatttccctcgaaacggtgccaacaattagtgaccat
gtccctggctcgtggactgccaaaaaggagagaaaaagacaaaacaataacacagcaagt
ggtccattggcacatttgaaagacagacttgctacactaattatgccacgttgagcgcct
cgctccacatgaaacgcttaggttcggttgccaaatgcaaatgcaaatgcccaatgaaag
ttcattaatcaaagagtagccaatgccgggaatcctgagaccggaaccggactgatcatt
agtggagtgcgttgtacagtcgcgcttttgtcgcataatttgctggaaaacccagcacta
attatctctgctgacatgctgacacaatgggcccgaaaatagtctctgatttcgctaagg
cgactcgttttcccatttggcaacccttggtccaacatcgtctaatatcttgaatggacc
aaattgaaactctttcttcggccagctgatgctgttacgcctcactgctctatttgggaa
acaacaaatgcatttgctctcgatactgacagccagataagaaccacaaaaaaaaagaac
ccaaaaaaagggcgcaaagagcaggaagtgcggatccaggtccggccaaagaaactcgaa
tgtcccgtcccaaccgcatcaattccacttgtttggccacaatattaagacagctccgca
tcgattatcttataatatttgccggctacaaaaaccgtgctcgaatttccagcttattga
caaatatctcaatatatctatacctatatacgctgtggctatccctgtctactatcaatg
tagattgcggctacacacaggtgtgttcatcaattgtggagcacaactgcgactgcctca
agggggcaactctctaatatattcctatatggtactcgagtcggaagtgaccgcctagga
gatattctgcatccaatgccaagtccaatgctgtctttgcaaacaacccacaatagaact
gtccatcttcatggtctagacccttaaataaacttggtctttattgtctgattagtctga
aaatgttcaggaataaaagagacagaataagtttctaactcttcaagtttccgagtgcga
accgtctagatagaattaggaatatatatatatatgtatttatgctatggttcctgttcc
tacgcgcatagatttgcacacaactagaagccctttgctaggcgttctgggtataaagat
atcaatagtaataaatatattttctaaagagcttgcttatggcagcgcctgcttagcccc
aaagcagacatgtctgcgcctcaaatcgattggccccaagacgagagtctctgctgctgg
tttgggggttgggatacccggctgtccgactgtccggctatgtgtcttgtgttgtgttgg
aggcaacctgattttgggcaaactaattcgttggattcgtctgcgctataaatgtgtcaa
cgcgtcaaattgatgaatgtgtccgcgcagacaacaaaaggtcaaccgcaagaccttacc
ccatgtccgcatgtccgcatgtccgcacaatattggtgagttgcctctaaccccaaactc
tttcatttatggacatgggcacgctgcgggcttaatgtatgaaggggttgcggctgggaa
ttgacaacacaattgtttgggaaattggcaaaagtgaccaaaacagcggtcagcattgcg
agcagcgcgctcggcccctttcccaatcatgacacggccatccggtttgttatcattaag
caacagccaaatcagtcgcaaccctttcagctacgggatttgggcaactgggtcgtccct
ggccatggatctggaacagcgtctgagtctgtctaataatgaaaatgcctgcgttctgat
gcgttgtcgctgtcgctgtcgctgtctatttatttattaaatgcgagcccccagaccagc
acacaatatgagggagagggccgtgcaacagaaagcgagaaagagagagagagagagaga
gagagagagagagagctgccgcccacaccgagggtcagctggcacagctgtcacattttt
ccttaagcccccgtccgaacaaccatccatccatccgtctgtccgtccgctcgcatcttt
aatgaggttccagcggctgctcctgaaactcgttttcactctttccatttttgcacaaaa
tgaagttaaagtggcgactgctctggctgcgactgctgctgctgctgctgctggtggtgg
ttctgcctgctcacgctgattggctggccttgggcctgtttgtacaacttcatttgatat
tacgatattccatttacgatcaaatttcattgaacgcaacacgcaaaatggcgcaacatt
cagagactccatttttcaatgtgctgcaacatggcgcactctttaagacatttgcggtaa
atgcttgtatctggaatatatatgaggcttccaatttccttgaggctggagttccaggtt
cttgcttggaagcaggcaatgtcttagcttaaggcctaaccgctcgtagagttcatgtta
aatgcataacatttattgataataataaataagaaatataatggttgcaaggtcttgctt
gcatcgtaaggctgatgaatcgtgaattaaacgccgattttggttcacagcaaatatttc
aaacaaatcgtttttttttttcaataatattttctattaccaatatgttgtaaggctcaa
ttcatagtaaatcaaatgttgcgattccgatttgtttcaaaaaactcaatagtcataaga
aagatatgcatacgtatttatatacatacatatatattgcattcacatattgtgtatgtg
tggatttttgagtccaaacatgttctcttgggccaaatttaccaaccattgcgcttaagc
tatcgccttactatgcgattctcatgaattcacataggacctgtcagtttttatgctttg
cttataagcaataactctgcttttgctcttataatctctctttcctgttacttcctcacg
ctcttccgtacgtactagagcttttacatgcatgcgactcatgctcgtaacgaaaaggct
tttgtgggcggccaaggcaaaagctcactaatacatgcgcaatgcctgtaaattacacac
acacacatatacaaaaacaaactagattgtgagatggtacgcaattgtgttgttggcttt
gtcacacacaaacacctaagcgtcggagggcttaaaaagatgcttaagtcggggactaag
accagagtctggccatggatttggatctagctgtggctctaacggatcgctgcacttgtg
cgcagattacgcggcacgttcacgtaatattatgcgagattaacttgccacagtcgaaag
tcgcacctagagctaaggctcaaacttcgcccaaatatttgcattggacttccacgaaga
gcgggagagggagagcgcgtgagagctagagggagacggcaaacgaaggagtagcaaagt
gaatggaaaatattatcaaatgatatttttttttttttttcataatttttgccaagaatt
ttgtggccctaacaatgctgaacagttgttgatactgacgcacattttgccacctacaaa
actggtgtgacaaaaggcttaaatcgcttaaagaccatttaatctgatggatttcagtta
cacgcagtgtcccgtttttagtttcatgtgaaaaaaaaaaaaataaaataaaataacgaa
aacgaaaacgacaacggaactcggaactcatgggacaaagcagggcaaagaagaagttag
ggccaagccggctttagagggttaaatatgctcatattacgctgcctgggccaagagtca
gccaaaaatggccaaaaagagttatgcggaacggtaaaaacccggacttaacgccttaac
ctcacttgattctatcgtgcgcttccgtttggagaatagatcctgtctaagatgcagatc
gtgcgaattgacaattgacacaattaccaaaaaaggaccaaaaggaacacggccaaacgc
tgctatccctctctctatctctctaactctctctttgattttgacagcaattgtgtgggc
caacaaaaaggcactcacccagatatatgaacttctatgccaatgtctcctactcctttt
cctaacggggttttgtaggcggctttgcgctgacaacaatgcgtcgcaaataataaaaaa
aaaaaaaaaaaagaaaaggtgttaaaggttttgcggaaccgcttgatagattgaccggga
gcatacccggtctcagtatacggatttcgtttcaccaaactacttcataactcggtttat
gtgggcctgctttgattaactcacacggtctttcaatcaggcgccctctcactctaaccg
cagctaagcctatcctccgctctctttctctctctcgcacggtgcgctagctaacggttc
gggccccctgacaatggctgctggcagctaatcaactccaaaatgcataaaattaagtga
gctatgaacaaaagggcctcgcaaaagggtagaccatagagggtctctcgcttctgacac
tgacatgcgtctgtctctagctctctctctctctctctatctctctcttgatctctcgct
cgctctgcctcagttctgtgctgatgagttattagaaatatttcacatttgatttgaagt
tacagttgcaattgttatacgacatagctgtagcatctacccataactgtacccgctcga
tcccacactcccttttaattctctctctctccttctctatctctgtgtctctttgaacgg
ttctcacacatttggcaacagacaatgcctctaaacgttgacagttcatcaaaacgaatg
atgcatgcaaaattaacgctgctcatacaaatccaactgcaaataccctacaatgtgtgt
ctattatgttgcgagacacaggctgtctacaatgtcaatcgtagatgaggtatggggtca
ataggtagttcatagtttcttatagacgctttatctaaataaaatctctttaaatatcgt
cttaaaacgtaatattcttcattttcttttcattacacattcttccacattttacagtct
tcgctttatgtacagcaacagattatgcaagtagcattagggtctattgcaactctaatg
ctctctaataatccaaaaatatctaatatgggagacctattttaagtgctatttatttta
cactacactcgatacaaatttgatttatcattgtttctatttggtattagtattagtata
ttttttataattattattaatatcattattattatcaatatcattattatcatcattatc
tttatcattatcattatcattattattatcattattattagtaatattattattattaat
tattattattttaattattattattattattactgttatatttattagcattttttatga
cataaatcttaaaacatattgttcagctatctttttcagcagtttcttcagctgtagcgc
actctgtctgtcgtctaagccgcatcgaacccgttttttgctcgttctcagtctttgact
ttgtctctgatgcaccatgaaatgttgcattttccttgtgtcgcctttgtcctagcatca
tttccaacaattttgtgcgaatgggcgttgacgtacacaaactgctactcctacgccgtg
tttctggtccttgggcagcgtctcaggtcccggggcgttgccgttgccaaacaacagtta
caatgcgcccggcgtaaggaagtagctagttagctgtgcctatttaaataatactctctc
tattctctctattccggctcttgtacaacaatttgacttgacttcccattttttccgggt
ggccaccggggcatccatcatattattgtttgtagtttaatcttagatcatgccaagtac
aaattgcaatgagctcttcctatcgctgaaaatttcaactcttcttcgctatctatgcaa
tttgaacaatatttgtgttacgtttgcctaacattgtttgtcgcttttgtttggattgta
ctcggattgtctaaacttgattttgattgtgacaatcaggcattaggcattaggcttaaa
taatgatatgccacccattgaaaatgaagctcacatcatcataaaagtttattcacgttc
ttttttttttgtatttttttattgaattgcttaggcaattacttacacattcctttaaaa
tatgcctaagctggaagatcaataactaagtcaataactattgttgttcttgaataatca
ttgcacagcatttagctataatatttgatagaaattaatttatatttaagcaaatgcctt
ttatttataagtcataagaaattgcctggctttgtccaaagctaagaaactaagttgaaa
ttgaaagttgaaccgttgatatctcgtttgctagtccgacgctcagacagcttaaccgcg
cagattctcattaatatattattaataatatataatatatatttacatatctgtgaaatg
tcaaatcgtaaagatatagaaagttaattaatgggcagacttgcaattgtttttgcgatg
tatagagagagttaaactaagagatggattatcatattgatgtctagacccaaaatagag
actcgatctgcattgtgatgtgtcgaccgtctgtggctgcggcagcaaatgacattttcg
agggtaatcaaaacctcactaattggccttgtaacgcaatacttgggtcagcgcacagcg
actgtcattaggccggatctcggatctgtgcatatctatatatacatatttatttttttt
gggatcggtgcgcttcactggctgtccatgaatgagctgaaagtgcaaggactcgagcac
tgtctgctctcaattaaaaaacagcagcaacaacaacagccaaatgccataattgagcag
catttggtggggatgggattatgcataccagaggatgggcacacataatggtgcggcacg
gactcgagtataggataacaattatttaaaggatttgaccagaacggaagctaacgctgc
accgtacttaacttgtgtctttttttttgttttgtttttagtctgcccattctcggccca
tttgccatttttacagatacttccgtcacggaagtgtctcggcctgaagaccactcgcac
tcgcactcatcctttgccctttgcctgcgcccgtttgtatctcttttttggccattatct
cggcgggcaagtgtctatctgtttgtgtgtgcattttgcatatgaaaacaaacaagtgaa
cgaaacgctgcataaatatatatatacatatttctgtctatatgttggactgaagaactg
tctagcaatcggtccggttcggttagtcttttgcttttgtgtcctgtcaagcggcacacg
tgtaatccttggtcaattcttaaacactggtcatcacctgtaccgcttcctctgcctcag
cctgatccattcgccttcctcttcagctgctgtctggatctaactacttcctcattagcc
tgtgcaagctgtgcacttcagctgaattggcttgaattggcttatggaaccaaaatacaa
ctaaatacacaaaaaaaatgcataaacatttttaagtcccaatctctgcctctctatctc
tctctctctctctctctctctctgagacatgtgcaatcctttgtttcgtaactttgagtt
aaatccatttccgttgcgaacattttgctgtatactgaatgtggcataaactttatgcta
cttttagggatttactatatgatacatagaattatgattaaatgatgcttaacttttgga
tatttgggctactaaatagagtttttaatcgattgtcgccatattagtatattctttata
tagagtccctaatgttttatcataatgatgtcttctatcgatgatcgaaaacgataaata
cgggttttcagattggactttttgccatatctcgaagcttatacgagctacagatgccac
atctaggatgtagttaccgttagagtatatttactcgaatgcgaatcgggctcgcaattg
atttgtccattacgatggcaaatttcaggtacggctgatagtgctgctaccctctatcaa
agccgaggcctgttggcatagaaagtcaacccattctcatgacttggctgtgggatataa
taataaaaatgttgtcaaactatttggcgtatgacgctgacaaaagccaaggagttaaat
tgaattccgcgaactttgaccagcacccgcagccgtacccgcagccgtacccgaactggg
aataggaacaggaccaaataaccaaaaaaccccttttagtcaattagtcgctgattttct
ttgtcccgttttgcagatttttatttatttatttattttttttcattttgggtggcataa
taaaaacgtattcacaatgaaaaggtcgcaaggcggcgaaccctttgctttatcgacagt
accaggacggcgtaccgctacgcagtatggtaaaaaacaaagaaacgctaccataatttt
gacctgtgcgtgttcatattttccgccgaagcgtccattatgcaataaaaaaaaaaaaaa
aaacatttccaagttctgttttgggcaatagaggctaatgcttaaagggatatgtatagc
aacccgttcggagcgccttacctggccattttcttgtatatattttattacagttggcat
aaaaaacacgctcaaggccgtcacacgggtaaaggattgcacaaatattgcatctttgtt
ggcccggccaaaaaaaaaaaaaaaaacggcggccagctcattatattatcaacaacaaca
acaacaacaactacaacaacagcagcgagcacttttttatggcatctgccagttttttac
ggtgcggccggccacggtacggccgggtagagcccggtacggttacatttattttttctc
tgaatctggtttttactgcgaaattggcaactctttggcaacggacgcgactttttatgg
cccacaggtaaatggccaactcaatgagcaatatttcctttctcctcctctctgggtgtg
catatgcctgtctcgctctctctctgactgtgtgtttgtgtgtgtgagtgtgtgcgtttt
agtttaatccactatttttacggttggattagcgttggattagcataagctcgcggtttt
ttagagataattaagtggaaagttgttgccttcatttcttttttgtcaatggaacacgca
aaagtgaatgagctgtgaaggagggcatatacatatatatagacgactgggctgatcaca
aaataatatagggctaaacagagctggagtttcgcatgcaatcaggtcgttaacaagttt
tgctgaaaatcaatttcccaaaattatatgattgccatattttatttacacacacttgag
gctggccacttccgcttgtcgcgacattgtagattttgaaatatatttgcaatcccagcg
ccgttacaagggccaaacagttaagtaaagttaaacaaaggcttaggcgctgccattgcc
attgctatcccacgctctggagcggcacggcgacgagccgatccaagaggatgtgtgtgt
gtgcctgattgccggatgggtaaacatgtgcgccgcacaatggcggcggcacttgttggc
ggcatgaatcaaaactggcagcgagcacggcaattggcgacaaagacagaaagaaagaat
ggacaagaaaaaacccttgatcatggccttggcgcgagctgctggcttccaggaaggctt
tttgggtcgcagcaggaaagccgccagcaaatggaacgtcgagtgcaatgcctggttaaa
aggatgcgctaacccgcgaaaggctcgccagcccaatttccataatttgtcacgcacaat
catttgtgtaagatgtgcacaaaattcgcaaacacacgcacacaccagcacacacacacg
cacacacacacacagatacacactgtgcccaagtctgggctggtcggcaaaaggattccg
cagacaaatgcgcaaaacaaacggatttaactattcgtaacccttggccttagcagcaga
tctcccactcccactctttctctctctcgctctctctgtccttctctgtctctctctctc
tctcactctctctacgcacctcgtttgcataccctttctgctgcccgctgtggcagcatc
gcctaagccagcaaaataatttaccctaattgcttctagatttacttctaatgtcgcgcc
tcgtctggccttaactagctccacaattgttctaacttacaaatgtgtctttttaaagca
caactgattatatcttgggttagtgtaaaaatgtaggtttgattacaagacacaaaagaa
ttgcacaaacttctatttcattcatgtccaacttaaatatgtttaatataattgtgccct
ttcgaacactcaaaacctgaacttaacctcaaattaaacattaattcgatccttacttta
tatatatttgacacaagtttgcttgctttcgaaattatgacaaaatctattaataatttc
actatttatgactatagaataatatatttatttatattcctaataagtctggcgtagatt
gtaaaacttctttctagaaaaaattagtttaataatttttgtaccaaattctaaaatctc
tattcaaacaccaaaatgaactctttttgaccagaagctagtatttttttaagattatta
tgaagatcttataacttttactagagtctagttagtctagtctggtctagttactagaca
tatgcatagttttttttctttcaaaaagagcattcaaaaagaaaaactaaccttttttgc
cttaaaagaaataagaatataaaatcaacttgcaagaaatcgtaatacgcgaaataaaat
acagaaaaaaaggaaaaacaaacaattcaagcaaaataaatacaacaatttttcgcgata
actgcataaaactaatgcaaaaaaaaacaagacgggacgacaaatattgaatatatatat
atatatatatatatatatatatatgtatatatatatgtaaacagaagaaactcgaaaaaa
gggtcaagcgaaagcaaacctcaacaaccctcgtaaaaccctttgaggctgagcgcaaga
gagcgcgagtgcgtaaatgagagagagcgagcgagcaagcctgcgaatgagcgagcgaga
gagtaagcgagcgagtgtgagtgtgtgcgactcacccctttgcctttgcgctagccactg
ttgttgttgcgtgcgtgccttggctacctgcgccagccgccattttcttgctgagcgggg
tgcgagtgcaacggtaaatgaatgaagcgagcagcgggccgctgcgtcggcgtatataag
gcggccggaatgtcaactcgaaatcagttaacgttcgacaacgtcagagcacagacagac
cgaacaacaacaacagcaacagcaacaacatcagcagcaacaacatatactttgagcaac
atttttggattagcagcaacatgttgatgcacgagaaacttttgactggacagttctttg
atttgaagactggtaagtgtagccacgcccacacaacaaatgcccagacacgcctcttta
acacgctcgctctcccgctcgctctctcaatagatcgcaagcccctgctgcatcatcatc
atcatcatcatcatctgcagcaatatcagctgccgcacagccaattgcaacagccgcatc
atctacaccaacaccaacaacaacaccaacaacaacaacaacagcaacagcagcaacaac
agcagcagcagcagccttcgcacttgactttgcccaaaatggatttgtatgccgcctacg
cctatcagcaacagttgctgtcgctcagccagcagcagcagcaacagcagcagcagcagc
cagttgctgttgccgccgaggtgctggatttgtcgcgtcgctgcgacagcgtggagacgc
cacggaaaacaccttcgccgtatcagaccaattacagctatggcagcggctcacccgccg
cctcgcccacagccatacccagcaatctgttgtactccacacaggcagccgccgccgccg
tccaacagcagcagcagcatcaactggccacgctttatccggcgctttactacggtggcg
gcagcaacagcatcaagcaggagccaagtccggctgccaagacgggcaacaattgcagcg
ccaccgccagcctgttgcagacatttgccgctgcctcggccgcggcagcggctgccgctg
ccgtctctgccagcgcggcggagcacttatcgcgcccggctagcaatgccagcaccatgc
agatcgatgtgctggaggcgccgcagtcgccgccagcgcctgcaagcgcaacggcgaacg
ccggcgagagtcagtcatgcagcagtgccacgaccacgcccaccagcagcacagcagcac
tggccacggatgccagcagcaagacaacgcgtccgtttaaggcgtttccgcgcgatccgc
tggtcatagcggccaattttgcggccaccgatgtgctgctcgataatccgcgcgtggagc
gctacacagagtaccggaagcgtgtgctcgagcagatacgcagctcgaatggaggcgcac
ggaccgtaaccaatccgaaaatgcgacgcaccaattcgcgcagcggcagcgtcaacgagg
gcagcagctcgaacaacaacagcgagagcgaggatcgcgccgccgccgaggagtccagcg
attgtgattcgcatgccggcaatttcgagaagctgtccggctcaggcaatgccggcaaca
gatcgacatcgggcgctgccgcagcagctgccgctgcctccggcacaggcggcagccagg
tgaaggatgccgcctactatgagcgtcggcgcaaaaacaatgcggcggccaagaagtcgc
gcgatcgccgacgcatcaaggaggacgagatcgccatccgggcggcctatctggagcgtc
agaatattgagctgttgtgccagattgatgcgctcaaggcgcagctggccgcgtttacgg
ccaaggtggctgtttaggcagcgataacacattgtcacattgttatcgaaaacatattgc
ctgttatcgataacaaatcgatcgccaatcgctgcttgttgcgttgaacgcgtgcgagtc
tcagttccgtttggtttccacacaaaacactagttaggcatttttcggttaaactttccg
ttcgttttcttttctctcttttcttttttttttttttttgttcaaggaggggcagcttat
ctgtgaatactttcattcggtttcttctatgccacacacacacacacacacccacccaca
cacacattaccatcattaccaactgcatatttttgatttaagtcctattatttttttttt
tatgtctcaattcaagtattttaagtactttaagttcttgggcttttagcgcaaaatctc
accagttaattaatatacaaaatatctaataattagtctgtatagtacaaggttaattta
taagcgacatttttttgcatatctttaagtaataaaatatctttttaaaaataacggttc
aagttttacaatcgagctgcgctctcatagcatgcaacttttgtcaacgaacacccgtaa
gccgggaaaaacacaatcttaaaaagtttaaatgtccacagctcggctaattgaagtcag
atcttgaaaagctatggcattctgggctcgtaaaactgtatagaacagatttgaagtgaa
aacaattcaattccgaacaaacccctttttggcgaaaattgtgatgttaccccttgccat
ttttgttgaatttgataaaactctagattcgaattttctgcatgccaatcggtagtcttg
gtccgtacgaattcgaagtgggatatcgttccgaaatcggactttatttacccgagatat
tcgaactatttcaaattttttcaaaaatttcccatgttcataactcggccaattgaagtc
agatcttgaaaagatactgcattctggactcgtgaaactctatagaacagatttgaatca
aaagctaatcatttcagaataaactcgatttatgcgaaaattgtcattattgttgttgga
ttttcaaaataccaatcgagttcaaaaagttctaattctaaatcggctcaaaatatcgat
ctaaaaaatcgaaatccagttgtaacgtggcgccatctgttgcacgagacactgaatgtg
caagcggttacgtggcaagcagcttttgctaagctgcaaaacgctgaacaggggaatcac
aaaactcgtgcaatttttttatatttttatcagtttttattttcaattttttttttcttt
ttttttttgttgcttttgttttgttttgttttgtttttttttttttgcgttcgtttttgt
ttttcattaatactaagtgtacgcattaaaggtaatatatgtgttaattgttaattcatt
cattaatcgtaggcttactaaaaattgtaattgtttttgttttaatgttgcttttctcat
aatgttgcatttgttgaattatataattacgactacaggctacatacagcccggggcagg
gctaaatgaacaacagcttcacttttgcttttgttgatcgtcttccattttgcttttgtg
gttttctcttttcattattgttattattagtttagttttagttagttttcatttatagta
tgtgtggttccgtttctcattagatattagcattaagtttttgctttgtataaggctaag
tcgtttgcttaactgatcctattcgttcaattgtttactcttttaatatgttacatggat
ttttgtttttttttagcactccctcaagttatttaacaaagtgttgacaacaattaattg
ctaaaatgccagcgcctggtttaaggctacaatttaatatagtttcatgtatgggatcca
tatgtgggcggagggggcactgttaaaatgttataattatgcatatgtatatgtatatat
ggtatcattcatatatatatattcatatatatatatatatatatagatagtaaggaaaac
tgttttcatttatttgcttttgttcttgtatctttatttattttatttttttttttcatt
attatatatatatgtatatatatatatatattccttttattgatatttttctttcatttt
caattaaatgctaaaaattaattatacaaaaaaaaagttatattgtaatatatatatata
tatatgtgtatatgtatatacgtgtgtatacatatatattcatatatagatagtgtgtat
agttaaaaaaaagctaatttacacaaatataagtgacatcttaggagggggtgattggat
ttggggtataacaacatagatttaaggatgtgtaccttgtggttggagaagggaggtggg
ggaggctggtttctcgggtatttgtgtgtgttgttatataacttgtttgtgtaaaaacgt
ttatgtatagaataagtatgcattataataactttaatataactctttcacacacacaca
cacacacaagcacacacgctcgcttacagacacacatttatgtttatttactgtccgtat
atatatatatatataatatatatacaaaacaaacacatggatttttagcaaagattaaaa
aaaatgttaaatggtgaagacaacaaacacagcaaagcagccaaaagtacagtgcactca
aaacatgtgcacaacacacacgcacacacacacacgcgctcagacacacacactcacgcc
caactcgtggaagccaatgttgaatgttagacaacactaaaaactaagttgtacaatttt
aaaattttcactaaacatcatggttttgcatttaacaacggagcggcaaagtgcaacgca
gttttttctttctttctttcttttgttttgttttaattttttatttttattaacttcttg
agtgtttgcttcgattttcgtcagttctatttatattttctttgtttatatttaattgtt
tttgttttttgtcattaagccacactggttggaaatagttcgacgaactaaattgcaaaa
tgttatcattaattttatggagcttgtgtggtctgtttggtctgataatgagttgtgcct
agatattgaatcgtgcacaccaccgtatctattctatatacatacatatgctagtcacat
ttaactgaagatcgtattggaagtacatcgttacgatatttattaagaacaaaaagacgc
cgaggctttttgatgctacgttcatgccggagccttatgtcaagtgtagaaaaataaata
tttgcttttgtttcactgcccgcttgcatgaatttgttgtttcactataaatatatatat
atatatatatacatatctgtatatatatatatatatgtatgtatatgtatatataaattg
atattatggattcgagttttagttaagctaagacaataaaaactccatatatcgtctcaa
cgatttgggcttcaatcatattactatggcagctctaggctataagctatatatgcatgt
gtatgtgtttgtttgtgtctctctcactgctctctctctctctctctctctctgtgtgtg
tgtgtgtgtgcttactagtttaatttggaattacgcttttatatgtattacgtagcattg
cgagtacaaaacaatgttgaaaacaactacacacagacatatacatgtttatatgttgta
tacacatatttttatcgctttgaacgtaacgtacaaaaacaaacatttaacatttatcta
aaggctctcgcgcnnnnnnnnnnnnnnnnnnnnnnnnnnnnnnnnnnnnnnnnnnnnnnn
nnnnnnnnnnnnnnnnnnnnnnnnnnnnnnnnnnnnnnnnnnnnnnnnnnnnnnnnnnnn
nnnnnnnnnnnnnnnnnnnnnnnnnnnnnnnnnnnnnnnnnnnnnnnnnnnnnnnnnnnn
nnnnnnnnnnnnnnnnnnnnnnnnnnnnnnnnnnnnnnnnnnnnnnnnnnnnnnnnnnnn
nnnnnnnnnnnnnnnnnnnnnnnnnnnnnnnnnnnnnnnnnnnnnnnnnnnnnnnnnnnn
nnnnnnnnnnnnnnnnnnnnnnnnnnnnnnnnnnnnnnnnnnnnnnnnnnnnnnnnnnnn
nnnnnnnnnnnnnnnnnnnnnnnnnnnnnnnnnnnnnnnnnnnnnnnnnnnnnnnnnnnn
nnnnnnnnnnnnnnnnnnnnnnnnnnnnnnnnnnnnnnnnnnnnnnnnnnnnnnnnnnnn
nnnnnnnnnnnnnnnnnnnnnnnnnnnnnnnnnnnnnnnnnnnnnnnnnnnnnnnnnnnn
nnnnnnnnnnnnnnnnnnnnnnnnnnnnnnnnnnnnnnnnnnnnnnnnnnnnnnnnnnnn
nnnnnnnnnnnnnnnnnnnnnnnnnnnnnnnnnnnnnnnnnnnnnnnnnnnnnnnnnnnn
nnnnnnnnnnnnnnnnnnnnnnnnnnnnnnnnnnnnnnnnnnnnnnnnnnnnnnnnnnnn
nnnnnnnnnnnnnnnnnnnnnnnnnnnnnnnnnnnnnnnnnnnnnnnnnnnnnnnnnnnn
nnnnnnnnnnnnnnnnnnnnnnnnnnnnnnnnnnnnnnnnnnnnnnnnnnnnnnnnnnnn
nnnnnnnnnnnnnnnnnnnnnnnnnnnnnnnnnnnnnnnnnnnnnnnnnnnnnnnnnnnn
nnnnnnnnnnnnnnnnnnnnnnnnnnnnnnnnnnnnnnnnnnnnnnnnnnnnnnnnnnnn
nnnnnnnnnnnnnnnnnnnnnnnnnnnnnnnnnnnnnccacgctgctgccgctgccgctg
ccgccgccgccgccgccgccagtgctgccgctgttgccgccgccttggctgttcgagccg
ctggttgcaatgttgccgcccaggctgctgttgctgttgctgctggctgcaccgctgccg
ctgcctatgccgaggacgccgccgacgccgccgccgctgttgctgttgctgccggcattg
agcagtgggccgccactggcgctgccgctgccgccgccactggcgctgccgccgccgcca
ccaagagcgccgccgctgccgctgccagcactgccaggtccattgctgttggccgaattg
ctgctgttgttgccgccgctgccgctgccgctgccaatgctgatgccgatgccgatgcca
atgccgctgccgatgcgtgaggcatctgtggcgctgctgccgcgctcgcgttcgccgctg
ctctgcgacgcagactgaccgccagcattgttgttgttgttgttgctgctgccgccattg
ttgttgttgctgttgttgccgctattgttgccgctattgttgccgctgctgctgttattg
ttgttgttattgttgttattgttgttgctgctgctattactgttgctgccggcactaatt
ggattaacagccgttgcattggcagcagcagccgcagcaacagctgccgcagcagccgct
tgcgtcgcggccaccgccgaagcagcagcagcagcagcggatgaggccgccgccgctgat
gaggatgaggaggaggatgatgacttgtgatgcttgcgctgctgctccttttcggcagcc
tccttttggtgcttcttctccttctcggctgcctcgagcagcttgaggcgatcgcgttct
ttggctttgttgcggaattgctgaaacgaatccatcgccggcttggccttgctcgacgtg
gtcgccgtattctgcggcgaactggccgatgccagcgacgaccacgagctggcattcttc
agattctgctcgacagcgctcttgaacacctgatagctagcgtgcgtattgccggcgtgc
agctttagatcggagggcgattgctgcggcggcagcaccttttgatgctgctgctgttgc
tgcagctgcatctgttgtttgtcgggcggacttggcatcatcgactcaataggcttcggt
atgattagcattttgttgttggcctgattgccatgctgctgctgttgggccagctgctgc
tgctgctgctgttgttgttgctgttgatgatgatgttgttgttgctgttgatgatgatgt
tgttgctgctgctgctgctgctgctgcagctgttgttgttgcaattgctgttgtagctgt
tgttgctgttgctgcaactgttgctgatcaccatctttaagcttgccgccacccgtactg
cccatcatggccgccatgggcatcacatggtccagcaggccagccgaagccatattgaga
ttatcaaagcccggcatgccgctaaagtcggccacattgtagccattgttgtgtgcctgc
tgctgctgttgctgctgttgcgtttgatggccgtgttgcccgtggggctgctgctgctgc
ttctgctgatagggagccgtcgccatgtccagattgaatatgctattgtttagcaaatgg
ttgccattcatgccagccacattctccacgctctttgacagcagctctgtcatgtagtcc
atgcgctgctgttgctgctgctgctgttgttgctgctgttgttgttgctgctgctgctgt
tgctgcattccgaactgttgctgctgcatcatatgcgcctggtgggccattaaaaagttt
tccgtcagcgatgatttgcccgtggaactggcgctaaactcaagcgaggccagcgactgt
tccacgggatcatcgaattggggtatctgcttgaggccagcggccagtgaggcgctggac
aaagcatcattaacgcccacgcccacgcccatgcctagtgtgcccgtgttattgttgtta
ctgttgttgttgttgttgccggcagcacctgtggaggcgagcgcagcggtcagcgccgca
tgatgatcggccagctcgggctgcttatgcaaattgctggcaatgcgtatgccgccaatg
ctgcccgcctgtccagcgcccgctgctgccgccgctccgccatagccgtgcggcggcaaa
gcaccagcagacgcagcggacaatttgccagcagcgctgcccaacaattcgttgacgccc
gttgcgagtccgtttttatgatggccagaagcatgcaacacattgccagcataaccgccg
ccgccgccgccgccgccacccggcgctgtcttgttgttgttgttcagcatggccgctgcg
gccaatggattggcattgcccatgaggttggctgcacgtatacaaaggtattggtaccga
ggaggtgggcaggtgaacaggtgaacaggtgaacaggtggggtgttgcggaaaagaacat
ttaattagttcagttagtcacaacatatcaatcgtagggcctttctctcaattggtactc
actcatttgtgcagctgacgcgttggcgcccacagaggacagcatatgatccacctgatc
cagctggcgctgcaagtccgattgcatttgctgcaccgtcggcgccggcgccagattgcc
gagcaagctgccagccaggctgggattgttatttacctgcattgccgccaatggggtcaa
gatcgggtagtacaatagattggatagagagggtaacgcacactgattaggttaaatgaa
tattatgtttggcacgcactcgaattcttgctagttctagttttaaatccaccttcctaa
cgagttcaatagcaaaacatttgtcaactgtcaaagaaattgtattttgtaaaatatggc
aacgccctgattaaatactgttaagctggcagcactctataacacttgacagattggcta
gctatgctggaatattcaacgatcacacagtgttgccacaagcgcatcgcatttacaaca
ctgctaaatatttaccttgaagctaaacttcctgtcaaattgtgtgcaatgcatttagag
cactaggagttatttatatcgaagctaaacttcctgtcagattatgtgcaatgcatttac
agcactggcaaatatataccttgatgctaaaccacctatcaaatttaaccaacaacttaa
gtagcaaaaaaacctttaactaaatgttaaactagttttagtaaatattagatgaaatat
tagacttgcacagaaactaactacggcatttgctaacgattaaaaggcttcagtttcgaa
ctattattgaacaaatattattagcagctaattatttattttatatatatactttctata
gggaaaaatatgactgaaaaattagattagaattagaaactcagacttaactacacttga
tatgatctagagttatgcgaagataatctaactctgcgtatctgagacctcttgtcacgc
ctttactatagcaaaacataaataatttctatgcaactgttaatggaatatcgaatagta
gacatcatgttaataacactcaagagaccaagggaagcccaagcatttgtctttgatcaa
accaattttgaataaaaatacgcttcggacatgaatgttatttgtccaaatggtttaggc
tcagttcaaggctcggttcgcactaaagaaaatcaaatggaattacgggctcgatacgat
tcgatgtcaaactagttgacagtctttcttacaatgaggtgcagaagatgggcgcatgag
atgccaaacaatcgaagtatgtgtgcattttgtgttaagaggtttggttttccatatggg
ttcccagttaagaaatattgaaggactttcaattgcagctacttacattgcttccatttg
aatcacgtgattttttcttgcgtggtggccgatcgtcggcatcgcctgaaagattacgaa
atcaaatattagaaaatttaataaaaacaacatttttatttgattcaagtggggggaaag
ttggtttagttcgagcaccaaaagaaaccaaaaaacaaaaaaaaaaagaaggtgattgtg
agtgttaaaagagtaaatcaagaaagcatggaatgctacgggaaaatattaattgcaaat
taatttgatatgtgtgtgtgttgggattgggagggacttatatagaggatatatggtatg
gtatataaaagagtgtgtgtgtgtgtgcgtgtgttttgtgtgaaagaaaaatacctcgat
acaattgtggaacgctgaaaccaatgtgaagcaattgttgtacccggtgtgcggtgaggc
gaggagggcgggttccggcataatggggctttaggtatatttaactgcctcataactctg
cctcgccctcattttctttctctccctctctctctctctctcgctctcactctctctctg
tttttcactctcccttcctctctctctctctctctctcattaattttctttctctctctc
tctcccacttctaaagtctgtaagtaagaaaacctgcacgagaaaaacgagggaaaaaca
accaaagagggcaccaaccaacctgctctttatatatataattattattattattttcat
tttttttctctctctctgttttcgctcgaattcatcgaaattgatcgtcatttttatttt
ggattaatgatttatgggctttacttttgtttatgtgcaatttattggtttatagttttt
tttttcgtttttgttattatttttatttttttttaaagagaattgggagaaaatgttgtg
gaaagaatgcagaaagacaagttgttcatttttttttttgtttctttttaataaactttt
tctttgttgtttgttgttgttgttgttgttatattcattgccttttgttgtgcgctgcat
tttgttgttgttgttttcttcttcttcttctcttttcttaaacatattatttattgtttg
ttgttgttttatatatatatatataatatatatatattaaatattacttttactacaaat
atttttaaatataggtataatgtgtgcgtgcgtgtgtgtgtgtgtgtgtgtgtgtgtcaa
atcttcgtataattcaaaatgcatctttatgccaagtgtgtgtgtgtgtgtgcgtttgtt
gttgttgtattttttctgcctagcgttgcctttaactaagatttttactaagttattttt
tttgttgctttgttgttatgttattttatatttgtttttataatttggctttgcgtgtgt
gtgcgtgtgtgtgtgtgtgtgtgtgtgtacgtgaaaaaaaaacctaagttcttcgctgct
tttgttgaaaccaaaaatgcattatttatttttttttaaatatttttaaagttttttctt
ttttatttttacaagactttgagcgtgtttacatgtgagtgtgtgtgtgtgtgagtttct
ctctctctctctctctcttcttcgtcgtgtttcgttttgttgttgttttagtcttctgct
tttaactaaagatcttacataggttactaaagaaaactgcttttgatgcttggggcaatt
tttaggaaggcttttcacaaaaccaaaataaaaaaatattaaaaaaaaaaaaaaaaaatt
gtcgtttttaaaaaattgtttgcgcattttttcggcatttttggaataattgttgttgtt
tttttttgtttttttttttttttttgggtaataaaaaaacagcaaattttacaaaaaatc
ataaataattgttcacaattttctgtatgtgtgtgtgttggtgtgtgtgtgtgttgtctg
tcagcaaaatacaaagcacacgctcaaaaaaattaacaaaaaaaaaactcgatttaaata
attttgctcgctttttttctttaatgttgatttgttgttgttgttgtttgttgtgtttaa
aataatgttgaaacatgttgtttaatgtttttttttatatattattattgttgttctttc
ttttccttttgtttttcttcctttttttttttttttttttgctgtttagtttaatattaa
aaattgttatatttataaatttatttaatgcaatttgttttgtttaagttttaattcatt
tctatatttttgcgttttcattttgctcttttttgttgttgttgtttcttcttttttttt
tttatttactctttttttttttttttttttttttttttttgaaaaaacgtgcaaacaatg
tgtaaaggggaaagccgacagccgaaaaataaataataaaatgctttcaaaatacattaa
attatttgttttcaaaataaccttcgctatgcatatgtatgcacacatgtttccatatat
atatatatatatatatatatatatatacacatatatatatatgtacatgtgtgccgatgt
gaatacatgcatatgcatctatatatatacactagatgtgcgtttgcatggagtccaaaa
acaaactccatgtccgacattttgcctagaacttgtttcgggctcttcatcagagaactc
gctctgtttatctttatagataatatatatagttaatatatatatataatatatatatta
cttgattacagtctgtctgtgcggtctgtcatctgtatttgctttttgaatatatatata
tatatataatttttttttttttttttttttaattattttttttgttttttttttttgctt
tgttaaagtttgtttggttctggagagttttcgctcccttgagacacatcgacttttaaa
tattaacgtagttggtgttcttcttcttcttcggttgcttcttatttgcttgtttgttgg
tgttgaattgtttattaaatatttattgcttgatatatatatatacacacacatatatat
atataaatttatacatatatatatatatatatgtgcatagtacataagtagataattaca
gctcttttgtcctgctaaccctacaaattatttaaatattaactaacttacgagttgctt
gatttactttttactaatttccgttttcttatttcttctttttgtttttatttgtatctc
aaaagtcttctgcttctttaagtatttactcgtacttcttgtagcctgtctgtgtgtgtg
tgtgtgtgtgtgtgtgtgtgtgtgtgtaatttgtgcttgtttcagtaaggttctgctgga
agtactgttcagttgaaattggaagcgtttacataacattttgtacataatttacgaaaa
aaaattcgttgcaaaaacgatggcgaatgggcacaaagaaaagagcggaaaagcaagcgc
agttaacggtaaacagttaacggtaaattgagtatgcgatcgataattgtgtaatcgttt
tatttcaaatcgttccccccacccccacccccctcgtccacccagagcccacacccataa
cactttaatcggaacaatttggcgcactgcttgcatttaacaaaaagcaagcagtgcaca
gtgggcgcggttcataaatcaagcagcatattcaaatttgtgtattgagtaggtaaaata
aacactcattgctacgtatgtgtgcgtgtgtgtgtgtgtgtatatgtgtgtgtatttatt
tgttgtgtggagttcttgttttcgtttcgatttgttttgtttttgctttgttttctagct
aactacttaaataccagcccccgaatcccaccctagacccaaacgtccccacttcaacta
ctattgctgttgtgcttcttcttcttcttcttcatattttaattctttaaatattaatat
acgtatttgctactcgttgataattggtgtttgttgttgcttttttgtatacattttctt
ttttaaactttcttaattttacacattgtctgcaagtgtatttttaatatcaatttcaat
ttcaattgtttttcatttttttgtttttcgcataattcttagtttgtttttttttttttt
attgctattgtttaaataatgcacatatgaattgtgtgtgtttgtgttttgcattttatc
attgtttcataattttgttttataaaattggggtttcttttgactctcgcttttgttatg
agatatatatatatatacatatatgcatatatatatttatatatgtatgtgtataaacac
atatataaaaactgtttatgtttacattcaaatatatatatacacaatatatgtatgtac
atgtgctgaattcacttcctaacgtctgtccgtatggcgaatgcgcgagtgtgtgcgtgt
gcatgtgtttgtgtgtgtgtgggtgtgtgtgagagagagcgctgttggcgcccaaaaaag
taggcagcaattgcgcaggctgtcgcgtgttagaagctaactgatgtaaagaacgtacgc
attgaacgacaaaaggctgactaatagggcaaacaaggcaactcaatattattgcaaaca
gtgttgtacaatgcgcgaaagagagataatgaatgagtgttaatttaaataaatcattga
gagcgtatacgaaataatattctttttatttatttgttcagtttttgctgagtatgaaaa
aataaaaaaaaaaatgtacgcgttaaataaataaaattaaaaaaaaaaaccgcttgatat
ttagattaaagagtatacaatacagcgattgagagacaatcagaatacaaaaacaaatat
gtttagagaatgttaaaaagcgaactgtttcaacacagtgccagacacaattcaataaag
aatctatttagtttgttgtcgaacttagcagagaggcgacattgatggaattcggtggag
ttgggcaaatgattgatgtgaaaaactatgctatacacaaacatacaccacaaactaact
aacagacagttttgtgttaaaacagagctagggcttaactagataatatgtggctgttta
ttttgatgcatcactgatcagtgctgttacgataaaatggaaggactgggctcgtaaaat
gctgtcattgattgactgattgatggctgtaattgctgataaagcacattgtttacaata
cagaacacaaaaaaaaaaaaataaactctacatgatatacacattgtatataagttgaaa
tatgtggttaggcaagcgcgctagcctaaatatcacatacattaaaggtttttttttttg
ggaaagtagtagaaaatgtgcgctacatgtgtgtgtgtgtgtgtgtgcgtgtgtgttgct
taaagtttgtagaactatgcactactgatggattgaatgatcgtatagctatatacatat
acatgtatatgcataaatgtatttatgcatatacatatataattagtacgttcatagatt
gctttttatacatgcattttttgttttttttttttttgttctgaggttcctttgatgtta
ctctctctctctctctctccttttttttacatatatatataaatcgacgctactctttga
ttttcaagtttttgatgagttttttgtttttttttttctaattttttttttttttttttt
ttaaatcgattgattgattgcttggttggttggttggttggttgattggttggtttggtt
gagtggttggttcattactttctttttcagattggctgcccccaatacacaattgcttca
cgatttttttcagcatattctcataataatcataataataataataatattggtaataat
aatggtttcttttgtttttttgttttctttttttttttaatgttttgttttgtttttttt
ttcaagacttaaaaattagtagagcttgcatacgtaagcttctatttcattaactttctt
tgcgtttctttaagataaacttgttggtttcttgttgttcaactttttactttttttttt
cttctctgttttgtgtttgttgttgaatttgtatatatgtatatatacacagatatatat
atacatatatatatattaaagagttgctgtatgttcagacacacccaactacatacatat
atacacatatatgtgcatacatacacccacacccctatatatagattatatacctatcta
ttatatatatatataaatatacctgtgcatgtgtatttatataaacaagatttgttttgt
ttttttgttttactatcgtttttcattaaaaaatacaattcgttaatacctaagaaatgc
ttaaatacaatatctatatgcatatacatataaaataaagtatatatatatacacatata
tatatacacacatatatatgtatatatatatatgtatatacatatatacgtataactaga
cctaaatagtatttatatgtatttatataaatatgtatatatatatctatatatatgtat
gtatattatatctcgaaagagaatatatcaattttgcagctctatgtgtgggtgtatatc
tgttagtgtgtgtgtgtgtgtgtgtgtgtccgtttgtgagtatgtgttgaatttttacca
gttgaaataaattaaaacattttgtaacaaactgttagccaggaattttgcatttacgct
gccatttttctgctcataacctcaaaaattgtttaaaaatgtacaaaaaaaaatttaaaa
caaaaaaaaaccggacgcagcaacaatttgtttaacaaattcaaatgctgcttaaattaa
ttcgttggcttctggatatgaattatttatttaattatttacgtggaaaaatggaaaaat
cagatttgaggcttggaataaaatatgaagcgttttatatttttgttaaaaaaaaaaaaa
atatatatatatatatgtatgtatatatatatatatatatatttgagcaaacgcatattg
cactttgtcatgaactttgttctgggcatcaaaaaaaaaaaacaaaaaaaaaagagtttt
gaatatagaaaaaaaatgtctaatttattttttgtggctggtcacacagaaaatggcagc
agaatgggggagggcctagggggttggctaagtggctaagcagcacacccacacacacat
ccacacacacacacacacacacacatgttttaatccatgtaacttggcattgcgcgcgtg
gttgtgtgtgtgtgcgcgcgttgttagtgtctgcatgtgcatattgtgtgtgtgtgtgtg
tgtgttgtgttgtgaacgtgtgtgtgtgtgtaaaaaagtgttaatcaattttaatatgtg
tacaaaaaaacatacaacaaaacaacactgttcgctcctaagcgcgatctgtctctttct
atcgcccgctctaactgtctctctctctcgctcgctcgctagctctcttctttctctctc
tctctctctctctctctctgtctcatccattcacaagttacacgctcaactttgtattag
atgcttaaaactctttattttttatctagaccttagcaaaaaataagtatcaactaaaat
aaacacaatgtatgcctaaatatatatatatatattattatataactttatacatatgta
taatgtatttatatgcctaacgagaatttaattaagccaaaaaaaaaaggttactaagct
ttaaactctgttcaattcgttcgctttcccattatacaattctcctgaattattcatttg
ttaattatgcataatatatatatatatatattatatatatatattaaatagttgaatata
atgtgtgtgtgtgtgttggccaaacgcttcataacactgcctacaggctacaacactggc
tcatagctaaagcgctctctctctctctctctatgtctctcttttttccccctttcatcc
cagattacactctctcatctttaagctaatttctgttcattttagtctcgatgtgtgctg
ctgtatgtgtgtgtgtgtgtgtgtgtgtgtgtgtgtgtgtgtttgtgtgtgtgcgtgtgt
ctgtgtgtgtgtgcctttccactttgttccgttacgtttcgtactgttcttttaattctt
ttcttttagcgagcttggcttacagagaactttggacttacaactgatttcttttcataa
tagaatttttgtttcgactaactttttcagcttaattttaaaaattatcataatcaaatt
caatgataaacataataatataaacataatcgtattaaaaaattaaaaaaaaaaataata
ataataaaataaaatatttgcttgtaaatatgataaatgtagttgttgttgtttttagtt
tgttacacatatgtatatgtaatacatatacgcgtgtgtgtgtgtgtgtgtgtgtgtgtg
cgagtatgtgttctgtattgtgtgtgcgtgtgtgtgtgtgtgtgtattgtgtttttgtat
ctttctgtgagttgcttttcttttcttttttttttctttccgctttttcaatcaattaag
catttcgtttcatatatagatatatgtatatatatatacataaatgtttttgggggtctt
atataaaaaaaaaaaaaaaaaaaaaaaaacaaacaaacaaccaaacaaaacgcgtcctaa
cctgcttcactgtcgctcgagtcactcgaactgctatcactcgaactcgaagacgatgaa
tcgctggaacttgaactagacgagacaggattcgctggctgcacagcctccactttgctg
gacgtggtctcatctgcaaaacaagcgataaaattgggaattaattagaaatccatgcga
acattatccgtattgttgctcacctttcttggctgttttcttgctagcgcccaattggcc
agttacatcctgtaaccgtttctccagttcctgtttcttttcggccatttgctcgtcctt
tgatttaccggaaggctttttatctgcaataacaaaatttgggaatttttttaattaccg
tgtcaaaacatttgacagctcaacactgaatctatctctctctctctctctctctctctc
tttctccctctctctttctctcattcgctcgctctgtctcaatgcgattagtgaattgag
tatttacttaagagagagagatagcaataattacggagcgagtgcgagagagagggagat
ggaggggggatagagaaagatagaaagtattttaagagctcaacaatgagaatttatcga
aaattagaaaaagagaaaagaaattacagtaatgcatgctttcgagcgaattttttttct
tctttttggttttgtttgttgtttttatatggaacaatcatccgtgtcaatcagtcaatc
aatcaatcaatcaaacacaaaaatacaagagttctaggcgcatgcaatgttattaatatg
gctttaccctaaaaaccattatttacacataataccaacctttttattattattttttat
ttaccatattttggacaaatttgaacaaacattccatttaattaaaatttacacccttgc
agtagattttgttatcttgatatacatatatatatatatgcttatatatactattttaat
cagatcaacaactatatctcgatctggctacatatatgcccgaatagtcggatcacatag
ctttcatacgaactattggcatttcttgtactttcttcaaatacttgaaccaaatttcgg
actactttgtcttaagaaaatgaagcttttgcatggaaaa
