# Supplementary material for: SMCis: An Effective Algorithm for Discovery of Cis-Regulatory Modules
Source: PLoS One. 2016 Sep 16;11(9):e0162968. doi: 10.1371/journal.pone.0162968 (PMC5026350; doi:10.1371/journal.pone.0162968)
Supplement: S1 Datasets — (ZIP) [file pone.0162968.s001.zip › dataset/Drosophila/gt/dwil_gk17868.fa]

>scf2_1100000004963:2906931,2946930
tttcttataaatagtatagggaatattgtaatatgtcagcacttacaattagctgcaaca
tttcatatagaaacaaattcaaccatcgattgaattatttctatgtgatttgttttaaca
tttttcccagtgataaaaccacatgcagacgagttatcttcaaatataacagcacaatcc
ggaatgtgataagtgtcctaagatctcattttgctaggctatatttcgataataaattta
gacgtatccaattcgcagtatccaaaaaaatctggggctatgtagttttgaaccccggaa
ataagtttttgctcgccaagaaaagattttaagaacattgtttatcgtgtttaatgcgtt
tattctaattgattcacacaattttaaaatttgtagttttcttcgaagatgggttttaag
aaaaggcaaaagataaaattgttgtattatggttatttgtataaactgcgctattttgtt
taactaaaaataaataatttttttttaaataagtaagtaaaaaaaaacaatattttctcc
ttaattgtgctaatgttacttttttaattgtactataagcatgtaaaaattgtagagcgc
aacattaccgaacgatttttaaaatcaccactttgtggtatgttcgcaaaacccgttata
actttttaatagtaattttcagtaaaatttatcaagagttacacaatgaataaacctttc
atttgagtgcttatatgacaggatacgagtccctgtcaagatttatgaacgattatagtc
gataagccccactctccctatgtataagcatttccccaaaaaggtcaacgatgggatcca
acaaaaataaagaaaaacagacaaaatcttgccgtttttcattatatattaactaaaagt
gttaaaatttgatctttttgggtataatttgagtaaaggagagttcatttgttaaaaata
attgtaagcgaatttgagtttgtatttatcaagagctttgtatgttttataaacttattt
tgttaatatgttgaccacctttagaattagatatgtatttgcatctcataaacagtcctt
aattattatgacttttcttaaattctagtgtaaagactttaattgtatgtgtaactgccc
acaaaactacagtggaaaaatgtcgcgtgagtgacttaaaaataaaaggacagggaaaat
tttgaaaaactattagtcctataatgaatcttgatatttcttaattatgcaacaaatatt
tcaagtctcacacaattcgtagacatttttgattattagcaatgatctcctagtcctttt
ctatttgaagtctcttaatttttccttaccatggttgttctctcaaaattggaaaatttg
aaatttttgatcaaagttttaatgttttcgatatttcaattcaatttttgtatcatgcaa
ctattgggtgaaaatatattccttaaaaatgaatagagattcataggaacacaagtcaat
gccttttatcttccgttaggaataaaatttaaaacaaaagacacaaatgttttatatctt
cgagttatgaataaatgcacaatctattcatgttagtttaattaaatgtgtttcttgatg
tgtgattgaataaatgtaaaatatattcttgaccagcatcaaagaacgtctgagcatctt
cataaaagatattttcaaagtttctttttccgaccgaaaattcatacttaaagaaccgaa
tcttgttgtttcgaaaaaccatttctaaactattgtctagagttgggcatttactacttt
aatagttaattgtgtgtggttagagtaacctagggggagggtgaagtgaaggacagtagg
cgaaaagttttgtccaacaaaattgccaaacattttatttaatcattggcacgtgtgacg
agtagaatatctaaggggttgcgaattgaattgcaaaaccaaagaaaaaaaaggggttgg
attggatgatatgatgagaaataaatggaaaaaccacaacccccaaattgcatccgatga
ctgggctcaaccccttttttgtttttgctttggcaaatctcgtaatttctgttcacacaa
aatggcgaacgagggaaatgaaaaattctcattaaaaatgggataatatgtgatagaaat
gaaatcatcgatcctttgggattggtgtattgtctcttttttttacatttataattatca
cattctaccaagtggctttgcctttgtctctgtcaaataattatgatgcatagcccttga
agataaagacaagacaagctaattcctaggatgaggagattatgcccaagtcgaacatca
taattttcctgtaatcgatggcaacaaaaaagaaacagaaaaaaccaaaaaccgtttgcc
aagtgagaaaaaaatgttagaaaaaaggactataaagaacatggagagctggcagacaac
aaaaacaacgggcgggccctaagccacacaaaagaaagaagatcactctttcagccactc
accgagtcagtcagtcagtctgtctcctttcctctccttacactcccttgcctgtggctg
tgactgtgcctgtgtctgggcctccacgcgttgggcacactccaatcgcaagatcgtcct
gggccaggtgagaaaatatcatgatgccaatgtgtccctgtcaatcacaaacgatcgggg
gctagttgagtgtgcctatgatgatgatgatgatcattgtcaacccccataaatggaaat
ggaaaaaggattgaatgtcacagatttcgcatttttgattcgctgacaacggcagacaaa
aagaaactgtttactcatggtccataataaaatcccacctccataggcatagaggcatct
ctgcgatctgcgttcagcgatcagttccatgctcatggggatcgcgcatgcctggcacgt
gacggatccgtttcaatggcttcaaaagggtttaatacaattcctaaacttgtgatttta
gtgaattttgaaaattgaccataacccattaagtaagcttaaaagaatatgaatatttct
ggtaatactaaaattacagcaatatttgtagccaagaaaaaaatagaatagactaattaa
tgtcttgaggttcaagagtttatgaaaaaagggttaaagagtatttagtttaatgaaaca
acttaagccatcatagtgaaaggtggggcttttcggcgcgtggagcgacacggcgcagac
aagttataacgtcacagcatgatcataagatcttttttttcgtgggctatatttggatga
taaacttgaacgtttccatttggtagtatccaaaatatttggagattacctaaaaaatac
attttttgctggtcttaaaaagggctttttaatcttgtttctgaaataggttctaaaatg
cagtaacttgtcgtgtgttatctgtttattccaattaaatatatatattttacaattttg
agttagaatgctaaacgatagagtccaatggaaaaatcaaaatcatcactatatttaaat
aaaagtccgtaagtaaacttttttacccagtcttacccaatcttgacaacaatcatcgta
caattatttttggttgtgttaattaataaaaaatatgtgcttaatattaaacaatcttaa
aattgctttagtttttaacgataaatcagtttgaaatgtatcaaagattaaaagttacac
aacgaattagtctttcatttgagtgctcatttgaatagatttgggtatggtttaaaaatg
agtcgaatatccccacattacccttggcaatatgatctgaattcatttcgtagatttttt
attattattttattaagaaattttcaatcttttagattttaatacgttgtggaactatat
tttaaatggctataattaacgctatttaaaaattttccatttcttttgaaagagtgttga
aatgttgtttaagaagtttttattgcaatctggaactaaaatagaacaatttaaatttat
acttaggtatttgtttatttatataaaattaataaagtaaattgttgttctgacttgggt
atgttctagaatgggtttccgattaaaatatcgaaaaatcagcttaaggatttatcaaaa
atttcataatcacttcgaaaactgcctggaagagagccgaaaaaaactcgaaaacatttg
tttacacgttttccaagttctgttcatgaccaagtgaaacaactaggtactattaagaat
ttatgataactattttatttgcatattcattcctctttattgtgaaaaaagaaacagact
ctctcgcgtactcctacatgtatacgtccactcagacgctctagcggtaaactcggccct
tctacttagcagattaaaaaaatactacttataacttgattgcattgaaacagatttttc
tgaaatttagtatacagataaatagtaataacagttgttagtgtaccaaatttcaaaagg
atattgtcaatggaaatataagtatggagggtgtaaacacaaaaaaaagcattaagaaaa
agtaaaaattcggtattttatacgcacaccatgcataacaccgtacaatcgatatacagc
ttggaaatttgtgtatattcgcttattaagattttaggttgtgccaatcaatcaatcaat
gtcattttttttaaatatcggtttagtattcgatttttaaaactctgtttctgttttatt
tcattcttttttgggaagaggcgggatacgtggctgttgcagtagtctaatctgatttag
ctttagtgggcttgatcaatggcttttagctagtcccagttgcagttcaagttgcagttg
caggttacagagatccttaaatgaagatcttgaggctgggctagctactcaactaatttt
tcaattgacctacaaatttgcctaagccactccacatggacttagaccatgtagatcctc
ttcgcttaatcttatggatttacgtgaaacttttgcaataagcagagcaggacctgcagg
atatgtaagaaggatatgtgtgtatgcatacatttggcaatataagagcaagaccgaacg
atggttatgtgttggtggtggcctaatcttgagtgcaaagcactgatccatatgggtata
agctgagattaaattaaaatgtcgcaggcgcgcattcaataatcgggtcaaactcacgct
cactctctttctcggcctcctaaatccccctttaaaactaaaaccctgtcgacacgggct
aatcctttcacctacctaatatacatcatccatgtccatgtatctatgtatctacctgcc
ggtcattctgtgaccatgcaacagtcgcgacgctctgcgaattaacctgattaaaattgt
atttttcccaaatttatgggattaagttccgttcaaagttcctttaactcgtttaagcta
ccggatttacatagttcaagtgctctctatccaggcacaggcccatgcccatgcccatgc
cccggcccaagatcaggatcaggcccagttttgaggtattgagccgagttttattgggct
ggcttaattagcacaattgtttacaaaatttacctttcgtcatgcagccaaaacgcgaac
actgtgctgcagtttagtagagaacgaatctcgtccgttcccagtccgaatgccactccg
agttcatgtcctcaaaaagagtaaaatccatctaacgcacacgcccacagctcgacgtgg
gccaagcagcaatccatagagagtgagagagagagaaagaccgagacgaagaccaaattt
caaaatttctatttaaaaattaggcataatccatcgagttgccgtgtccgtctgtcagtc
cgtctcctggaaccacagaacccgcagagtacacaaaagtaaaaaggatacgaaggggtt
tttgggtcgttgtcttttctttttatgatcatccacccacacactcacacacacacacac
acacacacacacacacacacacacacacacacaaatgctgtttctcaaacacattcacaa
acaaattacatcatccccgaaagctacttactgatacatttatttaaatttcaaggttaa
tttcagaaattttgaaataaatatataataaatatataaatatctattacttaatctttc
tatgaaatggtatttaaatggaaagtctatttaaaactgatccttgccaaacggaagaag
agggatatgtccaaaattaccgcaaaccgattttaatcgtagtcgggggtattaaaagaa
tcgaatattcaaattgctgacatttcaaggaggtccggactccttccttaggcatccaag
tgagttttctattgggttttattaaacaagtttcaaatcgaaaacccgaatatagaccat
tattctgttggactttaggtcaatgaggcttatgaagaaagtctaaattctgtttccctg
tccaaaccaaaagtttgttacgagtgacttgtttatgttgtacatgagcatttgcgtgtt
tgtgtgtgtgtgtaaaaagaaaaacttatgctcttggccagctgtaaaggattattgaga
gaggcgcctcaattctgtggaaaataacccatacaaggcataaaggttaggcaaatgaaa
acaaatattttatttccataaacaaacccccaaaaacgggcttgtgactgggactaggaa
aacaacaaatcgttttgcctcaaactgacttgaatgagcatcgagtaaccacatgaaaac
cagtcggaactggaaacacgtgcccacttattatgtttttcttagacgctcgagagttgg
aaaatcattttgcgcactcttttcctcctaaactaaatcgcatttcattcaggagaagaa
aaatacattttctagaatttttccagtttcctctatttactttccctcctccccattcga
gaaatttgtagtatggtacataaagttacaatatgttgggtattagccagaacaaaaatt
tcgatctatacgcacgcgtatgacaaaaacacagaacacgaacaacgcccctcccccctc
cattctcaaccgcttaccccttgagattaataagaatgggaatacgaatgggaataaaaa
tggttataactatggatgaaatggtcagcgtcgtgaatgtttatttatttggcactagaa
tcctttcacttagcatgtgtgtctgtgtgtgtgtgtgtgtgtgtgtgtgcatgagcctct
accagctgctgaccacactgagatcgccaggaacagcagcagcagcagatcattagggcc
ccctccggtcattctacttaaacatgagtcgactattttttgtatatatccttacgagta
tttgctttcatcctttgatcaacatttggctcgtgtcgtcggttatatggaaatgacatc
aacgcaatcgaatccgatgaatcaaaactctataagaagatctatcaatatggcttagac
atatggttaagctttaaagagatatatgtattacgtattaagatcttcctaactcatcga
acaaaagcggtgaacttgaaatggactaataaacgattttctatataaagttgtatctaa
aatttatttattatttatttcaagacagttttttgatactctttagaaagaaaaaactaa
agggtttgaatgcgaaaggtgtaacgtagataaaatattagtgttgcctctttaactaat
gaacttctgatatccaagatcgatttcctcttaaattaaataatttcatccccaaaattt
aatcaaaatcaagtatatatatactttttggagtcggaaaagcttccgtttgtcttcttg
aagatttttccatttcacaaaaatgggattaagaatttccaagatatggctatgtattta
caggaacttctcatcaaaataggtttggggatgtcctcaaaatatctaatatacagtttt
cttagtctttgaatcaattttaaacattttgtcactctatctgctcatcatagattcatt
ttcttggttttgtgctcttccaaaatggtttgagccattgttagacattattcagctgat
caaaatacaatgtagagtagagagaattatggtatggctcgtgtgacaactagaatcagt
ggacaattgcacagtcagtggtcgtaagacctgatgtcctagtgttagtcctttctctaa
ttgttcattaaagcgcctcaaattacacgcgctcagaactgagaactgaaagtcaaacaa
aaacgcaacatgagccatggccaaatgaagatttcggaatgcaaatgcaaatgtcctgga
tgaaagttaattaatcatttgaacaaacatttctccaccaacttgtggcaaattgtatgc
aaagtaatggagtttagtctgaaaatcgaaccggaaccaaagatcattagggcacacata
tgtatgtgagttgagttgaaagtgatttgatcttgctgcgttgtccaacgataatttgta
agaaatccctttcgtctaatgatctccatcgatgctgacatatgcaacaaaagatcggac
atcggcacacaaggatataggatgtgttgtctgatggggaaattcgggttagctgcacga
atagaggtacagagggacaggaataaggaatgcaatccgaactcctttccatttgcacgc
ctcattgctctatttgataaacagagtgagagtaaaatgcattttgtcttctctcgataa
tgacaaaaaagactacgataaggagccatcgaagggtaaccgaaaaaacaaaaaaagagg
aagaaaaaaaggatacagcaggaagtgttctcttttcaagagacttttccacttgtttgc
ccacaaaattgaggtaaagataatcttctaatatatttttctcctcattcacaaaaaaaa
aaaaaagacaaaaagaagagaaaagtatatattaaaagaaatactcgtatttcgttctca
tttggtttttcaataaccgaatcagtcaagcaatccgtaaatgcaatgacatttgacatt
ttagctcaacgcactttgaactccctctcaacaattttatatatgacaggttaatcaaat
gcatgcgatttggaagatcaaagttcaaatactgtcaaagtccaatcatttgtttttatc
ataaaactgaaaaccctataaatatcagtggaattaagatggctttgaaattgaaaagga
cttctaaaaattaaaaacgcaaagaagaacttgtattactatacagtttttagagtgaag
ttttcctatatcctcgctctaatacttcaggatcagatgacaagttttagtttttacagt
tttagccaggtcggaaattgtatacccttgcaagagtagcctgttaacttaagcctgaat
aatgtggtccctacagaaacgcttttttcctcaagttttatgatatctttatacttaata
tagcgattctacgttttctatgcaagttatctgttagagtcgtacgatgcttttgaaatt
tggcacagatattaatagatatgtatatttaacaagcatatattaaatttgatgattttt
aatcaaaaactctatttttgacagaacgttccgttgaaagactaaatgctaaatttcagc
aatcttaaataacagttgtagaggatattgtattgtttcaccttaatgaatccaccttgt
tatacccatcaagatttatataagtatgtatattatatattcgaaaatactttgatctag
acgttgcgtattctgaaccaaaaggatgtaacctttttgcgcggagataacaggaattaa
atgttcatatttataataaatacatatatattattatatttttaaactaaatgctatata
tgtaggtacttggatttaaactattatatttgaagcatctcttttttttaaagacctcta
tgaaaatcatcattaaagtggccatcataagaaaatgtctctagctaagattacgattgc
atttgacgtacgaaaacaatttttgggtcgactaattttagtctgttttgctataaatgt
gtcaacgccgacccaaattgatgaatgaaactaaaccgtcacccccaacccatgtctctc
agttctggtatgggttcaggaacacacacagacacacacacaccccacttcaaataccat
ctagagtccaactccatttatgactccaaccctcctccttagggcatactgagagacctg
aaagaagaaaaggggttgctgcttagttgttgttcgttaacaattgtaggaaattgccaa
aaatgaccgaaaacagcggtcagcaattgcggtccatatacaaacacacccacacgcata
catacatacatatatgtatgtatgtgtgtatatattactctaatcaaaccatccgaccca
tccggttctggggtttttgttatcattaagcaacagcagggagaataggagttgaaccct
tttttcgtgccatttctaataaacgctgggaagctgccgctgtctcttgctatttattta
ttaaatgacagaccaaagtcttccatatataagaatggacaatggatcttggtcggggga
gtgagaggtcagtcagtcagtcagtcagtcagtcagctggcacagctgtcacttttttcc
cttaatcccccatctctccatcccatattccatctcccctaaaaccgagactcttacaca
cacacacacacacacactcacagatagcccatctccttgttgtaccatattttgtgtctt
taatgaagttgcctcaaaactcgtttccgtcgtcatcacaaaatgaagttaaagtagagc
ccgaaacaacaacaaaataatgttggtggtggatttggtttttgaaactccgtttctgat
tggtcgatgggcaaacgatggcaattttcttacatacttcacattttgatacccagtttt
tgcgtcataaaatggcgtaagaatttccctacaaaatggcgtaaaagttgatatcttcaa
aattgggatctgctggttttgagaacaagtttgtattgaataatttatctaaatgaaatg
ctgaaagtgagcaaccaagaccaagttgtacacagaatgaaaggataattttctttccat
tctcaactcattgattatgagttccatcataaaactgattaataatttcgaatatttttt
gtcgttttctacgtttcccagtaattttatcaagataaacttctgactggtgtctgctta
actttagagttaccacaaaaaggcaaatggcaaatatttttcatcttccatggtcagaac
caaatgctaatcttgtgcgattagagaaagagattttcgagcatgccacgtaatattatg
tgagattaacttgggcttaagctaaactactcgttgtcagtaagtacttttaccttcggg
ttaagtacctgttcctgtttccagagggagagacggagagagcttcttcaaatatttgct
tttcaagggaaaaaaataggaattgatagaaaaacagttagtacaaaaattttgaaaatt
atgaaatgatatttttcttctttttttttgtgagaacaatgggccaaacagtcggccagt
tcatatttttgccacatagaaaacactcgccggacaaaaggctttaaaccgcttaaaggc
catttaatctcacgtttttagtttcatgggaagtagacactcactcacacacacacacac
acacacacacacacacatagatgttgtggaagtgaaagaacatagtgtgtgtatacaatg
ggtgtggcccaaaatgtggctttacaagatttaaatatgctcatattaccgaagtggcca
aaagaaaaaggagtcgagtcgagccgagccgagtcaagagaaaggagaaaagagttatgc
ggaaaggcttaacgtttttaccgtttttaacgtttcctttttccgttacgattttatcat
catcatcagcatctgaaggttctccagtagctgtgacaattgacacagcaaaactgtcat
tttgacagatcaacaatggaagggcaagaaaggatactccacctacagtcctttatctaa
cggacgttttggtaggcgaaactaaatacaacaaaactaagactataagaatgggaaaaa
tgagcaaaaaggtgtgaaaaatgttgtcaagtgagagttttaaggctcagcctcataact
ctttttgttgtgttgtggtcggaattgagattcatatacatacatacatgatgaatgtgg
gcctccccaaccctgcccctgacccccaccccatcattcctttttgattattaactccgt
cagctagctaacggttcatatataagagaatgaattacaatagacattgggatggatgaa
gggcagctaatcaacagcaaaatgcataaaattaagtgagcaatagaatagattgaatga
gtgaacgaaagaaagggaaaggggtccataaatcccacatccacatccatccgggcagac
ctctatatctcttttgtattcaactgtcctgtgtgtagtgtgttccgttgagttattaga
aatatttcacttctttgattttttgcccattgtaacagtacatccgcagtacataactgt
accccccacacaaacacacacagacaactgtcaaactattctcacacacacgattctggt
tatgactatgggtgagagatttgacagacacagacagagagagcgagagagtgaaagcaa
ttgacagttcatcaaaacgaatgatgcatgccaaattaacaatcactaaaggactagaca
gagacagaagatgtgagaaatctatgatgataacctacaatcagggtcggatttagagaa
atggatgcgcctcgtgtggacagcactttttaagggcctgggcttgagaaacttttcaaa
atctaatcaaaaaagtgtttttcatgggttttttcagtaagactccgcgaatttctgtaa
tttctttgaaaatttccgagagatatcagttacttgcatatccaaattattccaattgac
tgattaaattaaaataaaagttatttttcttccccacaaactgtcgatcataatttattt
tagttcttccggaatttcatattaaactcattcatttctatattctattttcatgtacat
acaattcctaactctatgatttggcataaaatgtttcctccttttgtgccacattgtcca
tattgttgttgttattttggtcatagaaatatatgtgtttccaacagtttttggccaaaa
aggaaaaaaaagaagaaaagagatgggcgttgacacacacaatcggctgggtttactccc
acaacttcgtttcgactttgctttgggtttttttgcctttcattctttctgtttctgttt
ttcttacaatttcagaatttttgtttgactggggtccaatgatggtcggatcacaatggc
cacaatggcgtaaggaagtagccagttagttttgcccatttaaataacactttattacgc
attcgaagagtgtctttttgttgtctgttcgttttggggtggtcccatcgatcattggct
cgaatctttaaccttcaactcgaattttcttcttatcaaaatgcaagtgtaattcaaaca
ctcaactcacttcaactctttggtgttctatcatcaatggtcaatatttgagacagatta
cattacttcagctgtgcaaattctaaactgatagcgaagccaaacttgagtaatcaattg
agaaatattagtttagcttttcccacatgtatttctattttattttctgcaagtgcactt
aaaactattttgaaactgctgaactgcaaaagattcgattactaagggagattaaagtga
tgaactaaagatataaacacttgaaaggaataacaaaagaaattaacaaattttattttt
ctaacgctcttaatttatgtagatttagcttgaaagttaaacacagttatatatcctaca
gctgcgaaggcttttgtatcaaaagtataaagaaaatgcgaacagaaaggtaaacatcta
agcttctaagcttcgattctaacatttcgcttcatttcgctgtaattctcaactagtttt
agcgttgaaaatctaaatctattgtcattttgctgataatgaaactaaaatggtttttga
caaagttaaagcgtgtgctacccagagtgaaagctcccagtaggggacaagtacagcttc
agtacttttgtcttattacataacattttgaaaaattattcgattgtacactgcttagac
tattgttgtttatgcttgagttgtatttactcaaagctactttttaaaaggcttaggtgt
tggtaagatataaaatcaaggctttctagttctttcagttaatttatatcacttagttca
atatcactttgtctgaaatattaatttcaatgttgttgtcttctgtaagtaaagagcaat
ctacattttcaaaatctacaagattttctattttaaactctgaatttattctctggccct
agggccgtccttcctagggaacggattttttatgaaaatcatgtacgatgtagaggtgcc
cgcgactagagatttgttctatataattggattaaacttgaataagcagtcatcggtaga
tgagttgtaactgaacaacagggatccgggttcgattcccaggctaatgaatcgatgtag
gtttcgtcgaagccgagtgccagttgccagggcttgtaaaaggttgatagtttacaactt
tatcctatacctctaataacaataaaactgaaatcagcttcaaaatcctttaaaatattt
ttgagagacatgtatttaaaatttgaagcaaaaacctatgtaaacattgtacatttttat
ctaattcaagaatccatgtcgaaaaattacacattttcaattaataaatcaaatctaaat
taactgccaagattttgtcaagaattctatttaagattaaattaatttttagaaggatta
ttcatgcaaaagtcttcaattcaaagcttagtttaaaatgaaactagaaaaaacgaaact
gtaaagtttagaaacttcatttgtatattcttttttcttttgcaaactctttgaattgaa
gatttccttgaaatacaatattatttttatttatggcaattagcaaatgaccatttgtga
ctggttccaaagttctttggccacttccactttcctttccatttgccatttaccatttgc
acttgcaattccattttggccaaatgtcatttcctttattatgggtaatcaaaaccgcac
taattggcctagtaatgtaatacgcctcagagccaagaagaaataaagaaaaccgaaata
agtctctctgtcctgtctccgtctccggccgaggagatctcaatctacacgctccactga
tcaactatgaatgaactgaatgagttctcttttattttttcgtcattcgtctctctgtca
attaaagatctaataattgagtagtctttagttttggtttttggtttttggtgggattat
gtgtatgaatgcatatgcacaagtctggtcatggtcttggtcttggccctggtctggtcc
ggtctggtctactcgggtcgtgggataacaattagcaaaaggatttaacatcgacagcag
gacggaagctagctggagctaggacctttgtctggttttagacttagcttgtgtcttttt
tttccttttattcttgtatttgctgtccacttccgtgacggaagtgaacctacaatagcc
cagccattgagtgtgtttgtgtgtgtgtgtgtgttggtgtgtgtgtctgttgtgtccgat
ttgcatatgaaagaaaatgaacaagtgaagaaagatcaactgaagatctctgttgagaga
tatcctttaacatgttggctagtctttttatttgatttttgttgaaatgtttgttgtcgt
ttgggcacgtgtaatcctactactactactactcttctccttggccactttttttctttc
cttgcccttctgagtactaactacttcctcattaggggctcagcttaggccctaatcatg
cacatatgcatggaccatgtatagagataatcccattgccccttaaagaagacaagaatt
tgctgcatttcactgcaataaagttataaaaataaaatatatttatgaaaataaattctc
gacttggaaaagaaaggagttaaaacacctttccgcgaataacaaagtcgcacccttttt
tcccctttcagtcaattagtcagagtttttgccaagaaatgtaaatgcctaacaatggac
acgaaaaccgtaaccgaaacccttttctttacctcgccatttatggacagatcgtctgta
tggcttgacaatttttacatttcgccgaagcctttttcattatgcaataaaaacacattt
tttaaaagagttttttttacttcttctttttttagttaatttggaagccttaatgtaggt
ctagaacaacccgttcagcaggccctttaccgtcatgattttacctgacctcctaaaaaa
aaaaaaaaagaacgacgctcaaggtcatgggtcaaaggattgcacaaatattgcatcttt
ggtagcggcggcggcggctgtcatcagtaccaaaaggcagacgctatgtggcacttttat
gacctttgttttttatgcatgttcgttttttctccctcctactcgctcttccctttgtgt
tttttgcttattttcgctgaatttggtttttacactgaaaatgtgatgagaacaacaaaa
aacgttgccaactctttggctttgcgactttttatggccatcagcagcaggtaaactagc
cagcccactcaatgagaagggctaaggattctctgggtgtgtatgtgtgtctgtgtgggt
gtgtgcgggtgtgtgtggaagagtttttgtgacacttttagtttaatccaccatttttac
agttggattaggcacatcgacgaggtggattagtgggttaagttcgtggttttttatgcg
gcaaacaaaatggactaaaaagtgaatgaattaatggaattagcagtataagaagatatg
tagaaaggaaaacggcaaacaaattttagaattattttcctacatttaaaattaataaga
aaagaagaaagaaagagagggattctttcttcctctgcatttgacacgcagatggtagag
tttttgatatcatacgatataagtattctcgatcagcaccaacagccaatcgatctagtc
atagcccttatgtgtgtccatctgtataatcacttggatctgggagactacacactagag
ttactaaatttggtaagtagatttctatggtaagcaatcgattacctcctttaatgtaaa
aagcagcactaccaactttagtattctactatgatctgagttaatctatcggtctaacaa
tttcttaaaaatcggactataaatagccaagttatgcatagaaacgttttccatctgatg
aaccaacaaaacggatttaaatttcaaatagttcttatttcagtatttgttttaacgata
aaagctgtaggtaatataattatatttatcagctgaaaacacataacagtatattggtct
tgtcttaatcataatgtttgatttatttgattatttgaagtttcatttgaaactctacat
aatgccagacaatttgcacttccgttttggcatttgaaggacctttacgaggcgccgtcg
agagtaaataataagacaacagttaagtaaagttaaacaaaggcttaggaaatggccaac
acacacacacacacacacacacacacacatacacaaacctatagagagtgaagatgggaa
gagatcaattttatttctcttatcccacgctcaacagatacaaaacggaaaggggcaagt
ctaaggcaaacagtaaataaaagtcataaaggacacttgtcatcatcatcatcattcctc
atcatcaaagtatttttcacaaaaaatgatatctacaacaacaacaacaaaatacccaaa
cactcaataaaagaatggccatagttgttgcttttgatcctcgtccttgattcacactat
atgcgggattcttagaaggcgtactcatagcatttgatggcgcaaaagccagccaaagag
gtagcaattctgcatattcatacacacatacatacatacatacatatgtgtgtgtgtaca
tatacttacgtagagactaaattgcaatggcattggcaaacgaaagtctagcccaaccta
atttcgcataatttgtcacggcacaacaattcgacaaatttttgtgtaagatattcgcag
gcaaccaagatggatttctaatttccatagatgggctggacaccgaaaaggatttagaag
ggacaaaagtgcacaaacaaacgaacggatttttgcattcgcaacccttcggaggacatc
atcatcttctctactaccatttgaacccttactctcatctatgtacgaatctgtctcgct
ttactcctaactaacctcccgctacctcccgctgatgtccttttttcccttttccctcct
taagtcagaagcatgatttgctttaattacctttaacatttaaatatttaagatttgaac
tgaaatgtttttcaaacttcctttttatatttatgcataatatatgtatacatataaatt
aggtattttttccacttatttaacataaattatatagtacaacaaatcaaaaaacaattt
caaatattttctggaaaaatacaatgaaataaaaattataattataatcatatatattta
atcttactcttatgaagtttttctaattgtaagattttgtttgactttaaacaaagattt
ctaaaagcgaaaagttatttgacacaagatctttttaaataataaataaaattaaaattc
taaaatatattaatttctttatttttaatgttcattttcaagtatttcatttcaactcat
atgaaagataaaacaaaaaactttgttttacaaattttattgatttaaaaggataaacaa
aaattagacaagtttaataataaataaataagtttttagaaattttaatatctatttatc
atttattgttcttatttattgttcattttctatattgatgcaatgtctgtataatcgaga
agttttttatgccttttatattctttggtatgaatcaaaactatttctgaaaattcagca
gtaagttgcatataattttgtatttttttttttttttgccaaattacgccaagtgacgaa
gagaaacaatgaaaaacaaagaaaatttgtaaaaaaaaaagtacaacaacattttgcgaa
aaacaaatctcaaaaatcttgaaaaagcaacccgaaaaaaaggttcttctgctcaacatt
ataaaaccctttgatgtctcaagggtgagacaacagatagaaactgagagagaaaaagag
agagagtgtgagagagagagagagagagagagagcaacgcagtcaactgtcacccctttg
ctaagggccattgtaatcgctacctgccctcggcaacattttgtgtgtgttcggcttcgc
cctcggctgcctgccgccgccattgcaggccaaaggttggaccaatgaatgggaaaatgt
taactaaggggtaaggggcaattgtgcgtcagcgtcggcgtagccgactttggtccaggg
tccagtataaaaggcagccctatggatggaatgaaatcagtttgcgtttgacattcgtca
ccagcaagacattagacaaaccaaatagaaatctttttggattctctgctctttggatta
caccagcaacaacaacaacaacgacaattttgaaatcttccattaacgaaataaaacaga
ccacgaacacaatcagcatcatgcttatgcacgagaaactaatggccgggcagttctttg
atttaaaaactggtaagtagcaaaataaaaaaacaaaaagctagttgaaccaatttcgac
taatactttcgtttcttctgaatagaacgcaagcccttgttgttacaccagcaacatcat
catcaccatcatcaacagcagcagcatctgcaacagcagcagcaacatcatcatttgcaa
cagcagcaacatcaaccacacttgcaattgccacaaaatcacttggatttgtatgcagcc
tatgcctatcagcaacaattgctgggagcagcacttagtcaacagcagcaacagcagcag
cagcaacaacagcaacccgccgcctcggctgaggttttggatctgtcacgtcgctgcgat
agtgtggaaacatctcgcaagacaccatcaccataccagacgaatttcagctatggcagt
ggctcgccctcgggttctcccagcaatcttatgtatgcggcacaacagcaacagcaacaa
cagccactctcttcgctatatcctgccttgtactatggcaactctggcattaaacaagaa
ccacaaggatcaagcagcaccacaattacaccaaagcccaatccaacagccagtttattg
caaacatttgccgccgcctcagcagcagcggcagcagctgctgcagctcgtcctgccagc
acggcgagcaccatgcaaatcgatatcctggagacaccacaatcaccaccagcaacagct
aatcagcagacagatagcagtgcaccactgacaacacccaccagttcctgctccacagat
tcggccctcaagagtacacgacccttcaagacatttccccgtgatcccttggttatagca
gcaaatttcgctgccaccgatgtgttgttagataatccacgagtggaacgctataccgaa
taccgtaaacgggtcctcgaacagatccgcagctcgaatggcggccaacgaacagtgaca
aatccaaaaatgcgacgcaccaactcacgcagtggcagtgtcaatgagggcagctcatcg
aacaataacagcgagagtgaggaccgtgtggaggaatcgagcgattgtgattcgcatgcg
ggtaatatggacaaggtaatgccatcgtcagcatcggcaaagacagccagttccgcctcc
aacttgagcgtcatctctggcagccaagtgaaggatgccgcctactatgagcggagacgc
aagaataatgccgccgccaaaaagtctcgtgatcgtcgccgtatcaaggaagacgaaatt
gccatccgtgctgcctacttggagcgtcagaatatcgagttgctatgccaaatcgatgca
ctcaaggctcaactggctgcctttacccatgccaaagtggccacagcctaaatggaatgc
aagtgatgcacgatgatgatgatgatgatgatggcaggatggatccgaatccgttgcgtt
gaacgtttccgattcacgttttgtataattctttttttttatggccagcttatctgtgaa
tataatatgttttggggaggtctctataaaatatgtacttcatatactctaatacttata
ctaaatgacatgacttattctatcaaggtactttaagttctttttggagccactgtatac
gttcgatttgtaaaactctgagtcgcgcaattatcaccagttaattataatatatataac
atccagaatacatactatactcaacatctcgctcacatttaactatatatgtattataca
ttctttttttttttgtatttttatgaaactagttagtttaaaaaattctttttttttata
tatatatatctatctatatgtatttcataagtgaaaaataatacatgaaaaaaataaatc
aaaatcaaaaaaatcaaaagttgttttttgtggtgaagtaaatattgagttttccaatcg
atttttgcttctcaggctgaaaaagtagaaataatatttctaaaaactcaaaacaaaaca
attcaagcctacgatttccgcattttcacaatgattttattttaaattaaagggttttct
ttagattataccgatttgccaatttggaaaattaattttaacccaatcaaaagcagtatt
aacttttttttaaaattacaagacaagagaaatcgattgaaagataaataaccgcacaag
cccttaaaatatttaactttgttttgaaaacaattctcaaaaactcctaactctgaaaca
attctaaattcaaatattttcaagcaaggcaaagaaaaagaaataaactttaattccata
aagttctaattcaacgaatacttggattaaaatccatcacgattcgttttttcaaaaata
gggtccaaattaattaacccattttcagccattgttcgacttttcgaacagtaagttttg
taggagtgtgaaaattccgtatttcaaatcacagatagttagtttgatttcttaactttt
aagataaaatatgtgtctccttgaaaatatcttaattagtcaccatatttcattcaacat
atatttaattcaaaagcaaaaaatataaattatatcaagtcaacttaaaaatcggcttta
ggaaaagtcgaacagttctgcccaattcaaaataggttgaatttttgacaactattctga
ttacttgccaattcctatgctaattaccgtaattaccacacgtccaaaaatgagttaatt
ttttagtaatgtcgaagtgtttgattttaagatctataacctttttgtattcggttagag
atcggcgcaaatacagtctaaatctttgcaaatctgtaaaattgctacagtttgaccgat
tttcattccagacctaactctcacattagagagttttttttctaatttaaattaaaaacc
aagaaacttatcttttatgctttgatgatgctttttacaaatttaactttatgatttaac
gaattaaattcatttttaaaataatattgacaaaacagtcgataaacaaagttcaatttt
gtttatattgtcataaaatttatatatgtatttacattaacgatatttctatgaatgaat
gaatggatagtatacgatatatttataaattagtaaaatgggtagaaatactcaatttgg
tatatacttatttaattatatgtcattgaattacttatatctaaagaattccaagtatta
tgtgcaaaatttgatcgtaatctgataattgtattttatatttatcacgataaaaatcat
gtctcaaacaaatggctccagcttaaggttgtggggcgttctttcgcgaatattagacta
ttaagataaaatgcttcttcaccttgaagcctgtaagaatgacaaaagaatggtgttcaa
agtttccaaaaaaccatgttcatattcggaatcagcgaacccaaattaccttaaccttcc
gttgcacacctgggtttggtaagaccttttccgactttggaagcgattttaacatattta
gtagcttgaatttccaatcgattctaaacaactaaaaaaaaagttctggaaacagatgaa
aatcaggactgaaaaggtttaaatttacgcactcctagttcgtcccagaccgccatacag
aatgcatttaatgcattttgactattttacccgttattatattcttttcattaaaaagtc
tataatctatcgaaatctatcttttacggataacgattcttataattcccaagtactttg
cgagatagaaataaaaattgaaaaaacagtatggaacaattcatgtagttcacgttgtta
taccatacacccatagggtgaaatggtatattaaagtcgccaaaatgtatgtaacaggca
gaaggaagcatctccgaccccacaaagtatatatattcttgatcaggatcaacaaccgag
tcgatctagccatgtccgtctgtccgtccgtccgtccgtccgtccgtctgtccgtctgtc
cgtctgtccgtatgaacacctagatctcggagactataagagctagagccaccaaatttt
ttatgtagactcgtgtagtatgtagagtgatcaagtttatttcaaatttttgccacgccc
ctttccgcccccgcaatttaaaaaaagcgtttatctcaaacactattctagctagataca
ccatatttggtatgtatattcgcttagtaaatgcacacattttgtatgtataaaaatttt
gccacgcccctttccgcccccgtaatttgaaaaacttgattatctcccgtatttttttac
ctcatgcaatcaaatttggcacacttaaatttaatactaatatctatcaaaataccaaat
ttgaacaaaatcggataaaaaacagtcgagttatgcatataaacgtttttccataaggcc
ggagttggccgttggctggtgggggcgctagggtgctcgtatgattgtgtgagcgagata
ctaagatatgcttgtaagaagcatatgaaaatgcttgaaatatttgctttactggtgtat
ggtataccaaagtcggcgagacgacttacttacttcattttttaagtacatatgtatgta
cctccacttaaacgacgatgtactatgaactcttttttcgtgtcagaacaaaagaaagtc
attttcctaagtattacccggcaacgcgtaaacctaattttgaaaaggctcacaacatac
ccctgacatggtggccctcactaagtcctgatctaaatccgatagaggatctctggggaa
tcctttcctacactaaaaagagttcaaaatcgcaattgttaaagaatggggaaatattta
gctatcaactctccaaaacttggtagcgttagtgccaaagaggctataaaaataagagac
tctattaaatatacaaagtaatatttatttgcgaaagtaaaaaaaaaaatgaaataggag
aagttaagagtgaaatgcactagtacttattttctacgtataaaaattaaaattcttgtt
tttgtttataagaggtttttattctttattccgatagcatttaatgtagttttattggct
tgtccttaggaaaacgtctcgtccttctctgcttaacaaacaactgactgaccaattcaa
taatatccttctgaaatgttatagaaaacaaacttttcgaatttaaggcggcaaataaca
tgttttgtttatcccaaggatgtctcgattgacaaagtaaattgtctttcctaccaagga
catgaaatgattaaaagaaaaacaatagtttaaatatatcaatttttatgaactgttttt
attttcaatttttttttgtttgtttgttttttgttcttttctcttttgtttttgtttttt
ttttaatttatatttaatcttgctgtatttatatctcatctcattttgcagcgtcctgca
tttaatactaagttgtaagttgtaagagttttgttttacaaacatttcaaaaggtaaaat
ttatgtttgcatttttttggttttctatatttgtatgatgatgaatgttaattttcaatt
tccaaaaaaaaaaaaaccaaaaaattattttgactcacttaaaaacaaatgccttgtgaa
attttcggttgtaaaatgttgtttaatggacatggatggcgaaaattctccatgactcat
ttcatctttgtggttcttttattttgttacaattaattagaattaaattttattatttta
attagcgggtaggcgcttaaggctaaaattttttactatatgaagtgtatgatacatggg
gattggattggaatccttcattgattttccgttagttttttttttttttttttttttttt
taatattttgtcttatgtctttgttcaatttaacagaaagttttaacaagttttattgct
aaaaatgtcaaccagatcgaaccattgctttaatcatatgcgttgcatttgctctgatgg
tcctctgcattgttttagtatgcttttttgttttttaaaaaatacctagatatagttcat
atttatatgtgtatagcaagcattaatcgtgtgtgtgtgtgtaaaattaaaaactgcttt
taattagatttttttgttgtttaattttattttcataaatttctttttattttttttttt
agttttttttgttgtttctgttttttttttttatttgtatatttttctttttctcacttt
cgtctttctaaatgctaaaaattaagtatagaaaaaaatggattatacatataatataca
catatatgtatatatatatacatatacataaaattatatagtatacatatatatacatat
atatatatataattaataataattattaaaaaaaaaactaatttacatagtaaaattaaa
gtgacgtgggagcagacataacaacgtaaggtttctgtgagtttgtgtgtgtttatggtg
gggattgggggctgggggttgggggcttggtattcgcgtatatatatattaaactgttaa
ctgatcagccaaactttcgcattattggtttatgtacaatttaagcaatttaagaaaaca
cacattagagttttacaaggaaacaaacattacgatattcttcgttatcctcttcttttt
catttttgttttacaaaaaaaggtgagaactaatttaaaaaaaaaacgaagggcggggca
ttaaggatttcgggtatttgacatggctaatgtgttgtttttgttctaaactttagatca
taccaatatatatgtatacggttacgttacgttacgacgttacgttatctgtgatgccat
attacgtttgaactacttgtcccagcatttgacggcttctgctttgaaatgttatctctg
tctgtcttcaaagcagcgcactgcttgacttgtatttctaattaatttaattttgtaaat
gttacatttagatacatagatgtaacttatatattattcatactgctgactatacaaatt
ttcgtgcaaaaacctataaacctttctctctctcacacttaaaaacgaatcctcaggcgc
taaaaactcaaaaaagttaaacatatttacaatttcctcttttgttacaatttactctgt
tctcttaaatatttgctattacacacattcatacgtaggacacagaggaaggggggactc
agaggacaatttcttaacgacgtggacgacacacggtgttcaataaacgtaaaaaaaaaa
aaaaaaaaaaaaaaatgtatagtgaacaataaagtagaaagtattaaaaaattgtttgtc
cagtttagatatagatttttggaagactagcagcagttaaagcaatagtctaataatgta
tatatatatacatacatacaaatatatatatataggtatgtgtatatctatatctgagag
caagagagacagagagtcgttttgacaaggacttgagaatttgtttgttatgttattgat
atatgtatgtataagtattatgtatataattgattaattaattaattaattaattaatct
acaatcgtagttgattaattatttttgtacaattgtcgttgaagttgcttgattcagtta
ttgcttgttgttgcttttgttgattagttaatgttgatgttgttctgttgctacttatag
actaagttttatttttttattcatttgctccgattacgactatgtctctctctctctctc
gcttttgctcttttaagccctccgtctatatagatttggagatatatatatatatagcaa
ttgtgtgtatgtgtgtgtgtttctgtgtttatataaattacaagtgtatttgttgttgtg
gttcgtgtgttgtcacgttttgttactaagcacaaaataaatggagactaacgaaataat
aaggtttaaaaaaatacattacaattaattggatttttcgtttttatgcgcaagccttcg
tttttgttctcttatttcttgttttttgtattttaaattagttaacaattctatttctat
ttatttatagatgcgtgtgtgtgtgtgtgtgtgtacgttcttaatcaaatctgattcatc
gtgtgaatattacgcataaaatgttaagaactaaacgactatatcagaataatataataa
ttataaaattaataataataataataataataatattaataaatcaaatacacaataaat
gaataaacatattctatgggtatacacatacatgcatatatacatatgtatatatgtgaa
attattggaaaacgatcaagtataaatcaaaatatataaaacaaaaaagacaaatatgcc
tttttcttgttggttgttttgtttgctgatgtcgctttgtcgccctgttgttgttgttgt
tgttgttgctgtttgttgcgatacatatgtatataacaagcagaaatgatatacatattg
accacacagtgtttccgcttgccgaattcccatcctgtatatattaggtagaaaaattgc
ttaatttgtttccattttcaattttgtttgttcaacaatttaaacaaattgttgtcgttg
tttcatgttgttgttgttgtggttgttgctgagaaattatttgttttctgttgctagccc
aagtccaagctaatgtccaacgttgtcgcttactatgagtgctgctgctgcagcagcagc
agctgtggttgctgcctacagtgtctcctcgaaggcagccatgagatcgctctgcatgtt
catatcaatttgaccagccaactgtaaccagaacaaataaacaaaataaagttacaaaat
gtttataaagtggctcaaagcagtcttgccataattttctgccaacgaaagctaaatcta
aggcaaagtaatccaaaaacaaacactatttgcttagttaaattgaaataagaaacaact
gtttgaatattttcatatttattatgaattgtaattttataacacaccacatgtggttcg
tatagagttgttttatctgttgtttactaatcaaggtgtgctgatcccgaatctgcactc
agttttttctttagttcgtgagattcacgtgagaactgggccgcaaaccgcaaaccaaag
tcagatctgtgtcgaaaaaaaactaaaatggcagcactggctcatagcttcatttgagaa
tccgatcttttttggcactccctcactcgaaaagcacgaatattagatatttgatattgg
tagagaacttaccgcttctcttctacgtcgctcttgctcggcccttcgctgctctgcccg
cttggcagctgcccgatcctgcggcgattgctgcgctggcgagctctggccctgtcctgg
tgatgccttgatatcgtctacacgtgaattctgtggctgggcatcatgaacactttttct
atacggaaagagaggggggaagtgtgagggatgataaagtactgagttcgttggatcttg
ggcgtctgcttacctgccaatttccatggctcctagtggcgaagcagccaaaatggcagc
tgcctgagcagccactgcagcagcggctgcatgttgcgcctgggcttgtgtcaccgatga
cgacagatgaccattgccaggtgcattgccgatggccacaccaccgggacctccgatgcc
catgccagtggtgccaccgccaccaacaccgccgccactgctgccctgactgttcgagcc
ggcccggactccatccggaatgccgcctaggccaatgccggcgcccatactgctgctgtt
gctattgctactggttgctccactgccaatgagaccgccaccgctgttgctattgctgcc
agtgccgccaccaacaatggcaagcccaccgcttgcgacgcctggattgttgttgccact
gttggcggcgccgccattgcctctatcccgttcgctgcccgcactgccaggaccattgct
ggtggcggaattgctgccgccattgctgccggggccaccattaccggcaatgccgccacc
gccgccgctgccagagctggctgaacgtgagttgtccgtcgcattgttttgaacaccact
actgctgcctccagccatgctgccaccgcctcctcctccacctcctcgttctctttcgcg
gtctcgctcgttgctttgactttgcgccgatgacagatttgtggatatattcgctgaact
agatacacctgctgatgcctgttgggactgagagactgctgcaccaccggcggccaccga
tgtggcagtggacgccgttgctgatgcaccaccactagacgatccaccaacggccgctgc
agctgccgctgcggctgatgatgacgacgacgatgttgaggatgatgatgaagacttgtg
gtgtttgcgctgttgttccttttcggctgcttctttctgatgtttcttctccttttcagc
tgcctcgagcagcttgaggcgatcccgttctttggctttattacgaaattgttggaatga
atccatggcgggctttgtcttaccactggagctggtgctagatgtgttttgcggtgaact
ggccgatgccaaagacgaccaagagctggcattctttaaattctgggcaaaattggcacc
ttgcgcattattaccatgcaatttcatatcggagggcgattgctgtggtggcattacctt
ttgcttatccgttgtgggcggactgggcatcatggattcaatgggtttgggaattatgag
cattttattggctgcagcggcctgctgttgctgttgttgttgcagatgttgctgctgttg
ctgtagatgttgctgttgctgctgttgttgctgctgttgttggagttgctgttgtaattg
ctgctgctgctgatgcaatgttggctccaaatcaagaaacgccgatgctgtggccatatt
gagattatcaaaactgggcattccaaaatcggttacattatagccattattgtgagcctg
ttgctgctgctgttgttgttgctgttgctgctgaggatgttgcttctgttgctgctgaaa
ggcagccgctgccatatccaaattgaaattgaacaaatgattaccattcattccagccac
attttcagctccctttgacaataattccgtcatatagtccatatgttgctgttgctgctg
ttgttgttgctgctgctgctgctggtgtccaaatgtctgttgttgttgctgctgctgctg
ttgttgttgttgctgttgctgctggccaccgcccggctgttgcattagatgtgcctgatg
ggccattagaaaattatctggcaatccaccgccaaccgatttaacacccgttgagctagc
cgccgcactgaattccagcgaagcaagcgactgctcaacaggatcatcaaattggggaat
ttgcttaagacctgcggccaatgaggcagccacaatgcccgtaggatcaccaaccaatgg
atttgccccattatttcccccacctgatgacgccaaagcagccgccagagctgcatgatg
atcgctgagatctccacccactccaccacctaatcccgctgtcgctgctccttgcgcacc
catattgggttgcttatgcaaattgctggctattcgtatgccacctccgccaccactacc
gcctatacttgaggcggcatacaaattagccgtcggcacttgctgtcccatcaccgattt
actgctgcttccacttaaatgatgatcgtttggtccattcttattgtgattagtatttgc
cgccgctgctgctgctgcatgaagtatattattggatgaggcaccgccagcagaaccaaa
gttattgttgttgttgttgttattattattattgttgctgccgccacccccagatgagag
cggcgttgtcttattattgttgttaagcattgctgctgcttgcatagcatttggattcgc
atttcccagcaaatttgctgataacacacacacacacacagacagaagcacacacaagga
gagagaaaagaaattataaaatgatattcaagttagtcaccaacaggtttcttggggcgt
ggggggggccaacttacccatttgcgatgcggttgtactggccgttggaacaccaccgac
gccgacgccgccgctgccagttgctgcattattcagcacatccagacccatgtggagtaa
cgtattcggtgttaagccaccggccaaattaagattgggattatttacctgaatcacaca
gaagataatcgagcataagataatgacaacaaaatgtttgtttgggggagagggaggaga
aaggtggatacatgaaaagacttggtcaccaatcatcacaacagaaataggtgtgtattt
aagaaatttcttaaataaataaattcttagcctattcaaatttaatcaaacctcaatcac
gtgaaggagactcaaaaaatgtttacttggcaattatggaagcatatccaaactactttc
tattgtccgacccaaaaactaagccttgactgaaaacccccactagccgccaagccaatt
tacagtagagtgggtgggtatatgccttattttattcattcatcaatactcacatttaca
gtgctgctgccatttgaatcacgtgactttttcttacgtggcggccgctcatcgccgtcg
cctggaaaaatatatatattttgttgggaatatacagtgttggaagaaataatagaaacg
gcaacctactttgattttaaaaccttttttttttacgttggacaaattgtccgacctaaa
aatcagtgttcaagaatgtgggatagtagttctattatttttattcatttcgacgcctat
tttcacgaaactttttcttctatacgcttttaagtagaactaccacgtgtttcggttgga
aaaaataatagaaacgctcagtatttttcacgtcaaaaacattttagatctcataaaagt
taatttttgggtttattttaattctaaataaaggtatttaatatccattaaaattggttg
tgatttctgttttaatttactaacattatatgcagtatgggtcgtggcacgcactcctca
gagaaagaaagggaaatcatgaaaaaactaaaaaactctggtcgttcaatggcagaaatc
gcagaattaatgaattgctcaaaaaaaaagtgttttcagctattcattataaatataaac
aagaaaatcgaggtcgaaaacgtgccacaacatcaaaatttgaccaggtcattttgcgag
aagcgaaacaaaaaccattcttttcatcggaaaagctcaaaaacaagctagatgcatcaa
taacgagtataactatccggacaagattggtatcatttgggttaaaggcatatagtgcta
gaaaagtaccgtgcttgagcaagcaaaataaaaaacgagaatagatttgctactcaacat
gtgctttgggccaattggaaaaatgtgctatgggcggatgaaacaaaggtcaatttgttt
ggatctgatggcaaggagtctgtaagacgacaaaaaagtactggttatgaaccaaaacac
actggttatgatccaaaacacactttaaagactgttaggcactaaggtggaaacattatg
ttttggggatgcttttcttcttcaagtgtcggtccgtaattatggataaaggataaaatg
tgcgaaatcaacaaagtaaatatccttagcaatactatgctttcttgttccgaagaagaa
ttgcctttaaagtgataatttcagccggaaaacgatcccaaacactcgtccgagctggca
atcacatcggtcaaggaaaataaagttaatgttttagagcctccgtctcagtctccggac
ttaaacccaatagaacagctttggggaatattaaagaagaggattgctggttataagcca
aaaaataagcaagatttatgggaaaaggtccaggatgaatggtattctatagacccagca
atctgtgctaagttagttgattccatgggacgtcctagccgcgaagtgttgaaaaataag
ggtagtacgactaaatattaatttaactatttgtttaaaactaaaataaatatgtgtctg
gaacaacaacattatattttgtattaataaaatgatcgtttctattttatcttccaaggg
ggggaaaataaatgcctttgtttttgtattaaatttatttcaaaaaacataaaacattat
tttttttgttgcttgcaacagtgtctttaaaaaaaaacattcagcttaaaaaaaagttgt
gttttgccaaagatagactcaaaaaaaaggaaattgtatgccgtttctattatttcttcc
aacactgtaggttaaatcaaatataaaagaaatctcgcaagaacgaccattattaggatg
ggtgaaatgtatagagtaaaaagtagaaattgattaacatcggctatgccgtagttatat
catctatacccctgcaataataatacatggaaattttgatttagtagagaaatagggttc
atgttgttgtggacttgaatggagcaacaattagaaagaagagcgccaattggtttttct
ttttcactcgctttcatttgcgtatatacatatttctcttgtagttctcattacataacc
ttgactgcttaggatctccatctcaaacagtgtgtgtttagataaaatccgactagattc
aagtccatactataggttaggttttattcatttagacagacaaacggagaagtttgggca
gctcatcttgtgggttgttgcaggggtattatcagtgtggtaagcagtaaagcaagcagt
gcattaagctagtcaccgtgcagacgaagagtctgcttcttcttcttctgattaagaata
cagcagaatgaagagcacattattaatataaacattaaagttaatttctacacattctca
aataatctatttaatatttaataataataaaaaaaaaaaataccttttaaaatgccgaga
tcgttgaaacaattgtgtgttggtcgtgtgcgagacgaacgttgggggcgaattctcttt
ttcactctctcaattctaaaagtaactgtaaattaggaaacggcaccaccacaggggaac
gaactaccacgaaaggggtatcgcaatagggaaaagaatgatggaaagtttataggggga
gagtttaagtagcaaagacagcaaaaagggatataaacagaatagaaaattgtggaaaaa
aacaaaagtgagaagtaacagaaagcagggttggatgggatccaaggcgcctacaaggac
agaaagagaaaaaaggattatccgagcgtctctccccctatcagcaaggtagtgaaattg
aaccaaaccaaccaaaagcaacaaatcgctcttcgcttcgatcatcagatcagagaaaac
gctattttttgtttttttttttttagatttttcttttttaataaacatttttcatttctt
catatttctcgcccttctttttattctttttttgtgttttttttcttttttttattttgg
agtttagttgtttcgtttgctgctctttttttttttttttttttttttggataataataa
atattattatttgtttttactataaatatttatatttttataatgctaaatgtgtgtgtg
ggtgtgtgtacgtgtctgagtgattgagtgtgtgtgtgtgtgtgtgtatctgtataggtg
gctgtgtgagcttgtccttgcctttagctaagtttaagatttttactatttgatcatttg
tttgtttttttttttctttattttttaatttaatttattttatattttttttatataatt
gattttctctttcgctcttactttttatcctgctgctgcctcgagacaaagagatcccca
ccgcaaacgaacaaaaaaaaattaaaattttgttttgtaaatttgaaattaaaatacaag
aaaaaaatgaatttgttccccttttttctcataactttttgttgttttttccttacacga
ggctttttgagcgtgtttgtatgtgtgagtgtcctgatgttttgtgtgtgcgcaactttt
gtttaagtgtgtgtgtgtgtttagttgtgtcttttgcttgtgtgtgtgtgtgtgtggtgt
ctctttgcaggtgtaaatgatggacagtgtgtggggaaaaggggtcgggtggttgaagaa
gttgagtgtgcgtatattaaacaaaaaaaaaaacaataaataacaatcgccaaattgttt
aataaagtcgattcgatttttctttacccttcctctcacccgctttctctctctctcact
agctttttacacgctcaaatttcgtttgtcaatttatgtttttaattgtgtttgtgtttt
tttgtttttgttaaagaaacataatgccattgtttgtgttttgtgtgttactgtatttgt
gtgtgtgtgtgtgtgtgtgtgtgtgtgtatatatttcattattattattattgttgttgt
tgattttgttgatttctttttatttaatttatttaatattaaaaatttttatataggttt
aaattttagttttatatgcaattttctttttgtttcattcattcttccttttcttttttt
tttcttttttcttatattttttttttttgaaaaaaaacgtgcaaacaatgtgtaaagggg
aaagccgacagccgaaataattaaatcatatatatatatatatacatatatacatatata
taaatatgtatatgtaaaaatatatatgtatgtatcaaatgcttccaaaatacatttgaa
tatagtccgatgaaacttttttcccttttgttttttccttttagttgtatattttgttta
tatacatatatattctttttagctatatattgtaaaatctaattggtgttttcttcctct
tcttacatatgtatgtcagtatatacgtgtgtgtttgtttgttgtgtgtgtatgtgtgtg
tgtgtgaggtttgttcgtttccgttccgttatatttttgatgtatacattaagaataggt
gacaaccctagaattggctttatgtacctgtgtactgtgtgtgtcttgccttacgtcatt
tacgttatatgtgtacctataaatttgtgtgtatgggtgttgtgtgtggtgtagtgtgtg
tttgtttgttgttgtttttgttgatgtatgtttgctggtagttgttgatttcattttttg
ttttttgttttgttttttatctattgcaaattatatactttatctgaggtttgttcaaca
aagttcattaacttgaagaaaaggaagcttacggtctcatgtaattcacgatcaaatgga
agcgttacattgtttttttttgttttattgatttttagatgaaaaatttaagtgaaaatg
gatagaagaagtgatggtgcgcccaggaagtgtattgaatccatattacgatctactata
tggtgatcaatgttgtatcgtaatcgaccaattgcgattaattgattgtttctatcgaac
tcaaaatatcggttatacaaaaaaatattgtatgaaaaaaccaagtgaatgattggcgct
gatataatgcaatttataacaatctaatttgaaatattaaggattttccgataatattat
aaacattttgtagaagaacaaagatagaaacaaagatccagggcaagaaggtacagtctt
tgtagtcgtcggggtcaccaccataacaaagtagttctgttttaatagctatagaaaaaa
aattcgtttgattttaatgtgttatcttgcctctgtcctcccttttgttttcttgctaat
ctgctttcttttttgcttttggttttgtttttaagatttttttttttagatttatttaca
gcttttatttttattgtttattgttttgtatttatctctttcaatcgtatattattttca
tttagcttttccaactcatatacacattgtctgcaagtgtagtagttcgttctttaaaaa
tttgtcatatctttcgacactttgtttggttttttcttttgcatattttgtttttgggtt
ttcatagttcatacatacacatatatataaatatatatacatatacacatacgtgaatat
actatatatatgtatatggatgactttgtttaatttttgtttgatattttgtgatttagt
ttttcgttattattatcaggtgttgattttcaattataccttatatggcatacaaacata
cacacccacactcacacacacacaggcaagcacacacactgaaatgtatgctatacaacg
aaaggggactctttagtgtgtgtgagtgtttgtgtgtgaatgtatgtatatgtccgtgtg
gcttgaggtgtgtatgtgaaatagtatgagtatgtgtgtgtgtgtgtgtgtactgtgaac
gtaaaacaaagaaaaaaataatacagcatttagtcatttattattgtgaaaatggcatac
acatggagagagagaaggcaaggcataaagaaggaaaatgcaagaatttagaagaaacaa
tgaaatataagaagcagagaaagagagagagcgcggaatatggacaaacaacatcccaca
caaacaaacaatatgtttgagaaaagtttaatgctatatatatacagataaatatacata
tatatatataagcatcaaagtatagatatttatctatggaaaaatgatatcaatcattta
taacaaaaacagaacactatatctgctttcttatccctgctctgcttgatgcttgtggaa
aaataaaacggcagtgcaagcagtgttgcctaatgacaggtgaatttacatccactgctt
gcttgcacatcttctgcttcttatcgaaaatgcgggtaaatgactgacgacaaacaataa
ttttaaggtgtttgcttgctgttaacgccctcttcttttgtcttgcatcatcgtcatcat
cttcagcctttttctggacattatttgcactaataacttcttaattcattatcatttctt
gaaaatcttcattgaaattgctttttagtatgaaagtagataaaaaagatatatgaaata
aatgaattgttaatataaaaaaaatggaaataaaaaagtgtaggagaaagaggaaagtaa
aataattatgaaaatgaaatgtatataggtagattggatggtaaagtgtttaagtattgt
gtgtatgtgtgtgtgtgtgtgtgtgtgtgtgtggttgtggtgtatttgtatgtgtgtgca
gtagtagtaatagagatatatagaaataaattttgttgcgtttggctttttttttttttt
tttataagttttgattgaagtaattttggttggttggttggttgcttagttaattttttt
ttttttttttgcttgttggttggttggattggttcagttttcattttaaaactttagctt
ggtttttgttgttgtttaactttcagattggctgcccccaatacacaattgcttcacgat
tttttttcagcattttctcatcataataattggtaataattaataattaatataataata
ataataatcatcatcattctcatcataataatattggtaataataatcataattcaagac
ttaacctatttgttttcttttcgtttgatgttggtttttatctcatttttttttaatatt
tcctttttttctgtctgtctgtctgtgtgtgtgtgtgtgtgtgttagtgttacgtgtatg
tgtgtattatttaaaaaatacaattcgtttaatacctaaaaaatgcttaaatacaatatc
tatatgcatttgatatatatatatatatacatgtatatatatatatatttatatatatat
atatacctaatataaacctaattagtattatttatatatgtatatatatacatatacata
tatatatatatatagtttctatgtgtttgtgtgagtttgtctgtatatatatgtgtgtgt
gtttgtgtgtgtagggggttgggaagggggaatacagaaa
