# Supplementary material for: SMCis: An Effective Algorithm for Discovery of Cis-Regulatory Modules
Source: PLoS One. 2016 Sep 16;11(9):e0162968. doi: 10.1371/journal.pone.0162968 (PMC5026350; doi:10.1371/journal.pone.0162968)
Supplement: S1 Datasets — (ZIP) [file pone.0162968.s001.zip › dataset/Drosophila/gt/dyak_ge16945.fa]

>X:6005219,6045218
atatagccgctaattctatattgcacttaattcggctcgcgtttgtttacataaataaat
aaaatagttagtccgattaacgggacgcccgaaagtcgccgctcaataaataaatctctt
acacgcacacattttcactcgaatgttagagctgggatcagcactcacgatgatatcgat
tttaaagagttgctatcgatgccttggtttcgatactaatcgatatcatgtttactgaaa
gtagtgctccgtatatctattatcgattatttttgtctacccatctttcaatttaggaag
taaacttctgtgttactttttttttttacaatttacattgattgaacaatgaaaaatgta
ttgttgcatcaatatttttgttttcacaagtgttctgaaatgaagtgatcaaattttact
ccttaccatcgatttcgtattaaaatgtacatcgataatcgttgatctggcaacgccaga
gattcaaatgctaagaattacaaatagaaacatgaacaacgtaattaagtgaaataaacg
taattaaaatgcttgttacagcgagcatggtgccgccatcgcgacccaatgtcaccaggc
tgtcggacgagtccgtaatgctgcgctggagtgtgccacaaaactctggactccagatca
ccttctttaaggtgcagtatcgcaaattgggcgacgggaaaaatcggcgagaaaactggc
agacgaccagcgacaacattccgtacggaaacgcccacgcccacggatccgggcctggac
tgggaaacggtcactggcgggcgcggaaccgggacagggagtatgagatgggcaatccgc
ccaagaacttcacctcctccgttacgggactgaccgccggcaagtactaccgcttccgga
tcgtggcggtgtactccaacaacgacaacaaggagggcaacacctcgctcaagttcttcc
tgcagaatggaaccgcccagtcgaatctgccagtgccagaactgcgcatggtggagaccc
tctccgagtcggccttggtgctccattggtcatcgccagataacgaggatatagacgggt
attatgtctactataggccagcggactcagcagcggaatatttaaaggccacggtggatg
gcgcaaggagcaggagcttcaaaatggaccttcttcgtccaggaaccgcctatgagttca
aattgcaatcgtttaactcagacgcagcctctgaattcagtgctattcggcaagccagga
ccagaagtgagttcatcccagaaattgtctatcatagaaatatgttgtaactgttgtgcc
ttttcagaagcctatgagcagcctgcttcatcttcgtcgacgccagtgccagctaacaag
acagtggaccagcatcagaactccgtgtatccagtgatcgcaggagccgccggcggaggc
attctactgctcattgcctcgttggtggtctgtctatgcctaaggaggcgggaaaacgca
caaccggagggtaagtgcagcttaaaggagcgggatcagcatcttatgatatccacgtac
taatataactaaatctctacatccatagatgagaacaaaccgcaattggagcacatccaa
gcggattttgttacctccgccgttctgggagttgctggtcaccacaagagtggcgatgtg
aggcgcctcaacggagtgattccgaggatgaacatcacgcccaatccgctggcccaggaa
acggcatccgataaggtaaaccacgtacttccgggtctaaactcgagcccaattttcacg
cagcttcatccaaaacttttcgctggttggttggtcaaaattcaaatttaaattcaaatt
caaactgaaattcaaattgtaaacaccccttcgaacgtggtatctctgtctcgcttgccc
tctctctcgctgtctctgtctctttcgcttggttactctgccaaatctcgtcgagactcg
cccgccaattgagcgtccaatgttccagaaccgcaacgtgatggagctgcgtttcctgcc
gccgctggcgaacggaaatggaaatgggaatggcaactgcattgccagggatctagccct
ggagcggccgaatgcggaagagcagcaggatgaggacggaaacgaagacgatagggggct
tccggcggttgcctcgtcctcgtgcgaaactttggaggcctgcgacgctgccattaaact
gaatctccaccagaaaccaggccaggagcagctggattctcagaatgcggtgctggaggc
gcccagcaagccgctacctccgctgccaaaaaaaccagcaaacggcgctggccaagtaag
cctgcaattgaaataaaaaaaacaatagcacacgggttaaaacaataccaataccagaac
caatactgtataccagtttaggtcattaccttgctgttagtttgtgcatatacctcccat
gtgctattgcttttcctcctccgcaaccaggagaagccaacccccagccgatattgtttt
gtcaacattgtcattcattctcattcatgaagaaacgattcccccagtttccatgctaat
tgtcgttgctaattgttgttccataatgctccacagaacaactcgggcctgcatcagaat
ggcctgcaccacgcacagccgtaccatccgcctggcacgcccaccctaatgcacaagcga
ctggactaccaccagcagccgccgccggtgcctccacactcagcctactaccagcaggca
cccacgcaccaaccatcgccgatgatggagcgcagtgtcaggggtcaccagccaggtggc
taccatttggaggagggcacacccacgccaaccaggatcccatctctgcggcgacagcgc
cgcacctcgggcaaccagcaggtgcacaatagccacagcaatctcaatattagcctgagt
catcacaacaacaacaacctaccgccgcaccaccagcatctgcaccaccatcccggccat
ccgggtggcctggtgggcatacccatcgtgccagggagtcccagagtccagagatcgccg
atgccgagcagggcgatgatcaagaggacgcgactgggcagccacacggacaacatctcg
tcgggcagtctgaacagtattgaggtgtgatggctcgccaaagaggagcagcagaaggag
gagtaatatacctaagccgcaagcgaaagtagttccccaaacgacagacagtttcaagta
gacttacggacccgcaactagatgtgtattattgaggtaatcgtagacaaggccggcaga
gcagcttgataccctcgaatattagctttaaggcaccaaccaggcacccggtactgttta
gttttccaaataccaatcaatttgggcaatcattaagcttaaaactaggaaatttgccat
ctaaagaagtttctacagttcaatatactcaaataagtttgcgctagaacacgaacgaga
aaagatctcgtgaagtaaatgtattttgtttaagaagaacgtttaatttggtctaaacat
tcagacataattaatgcaaaaaaaaacagctaagcagctaagtcgttaaacgctaatgct
gcttgactttgtttaaggtaaagattgattaaaaatattacaaatatacaaactttagta
taagtaattggtaatgtaacacttttctcgttgctgccggccagatagtcagtagaatta
ctaatgttaagttttttttttttaccattcatttaactgtttcggtttgcgcatccctcg
gggggccgaaattcatctcgacagccctgtagaatagcgttatttatttattgccgtgta
ggcgtcaacaactcgaattgattagttcaattaggaactaatttacgtttaagtcaaacc
aactatctagcattttaaggcactacctttctagatgtgactaatacacagaacccaaat
ggaaagcatcctaaactatatttaagttcagaggcggcagttttaaacggatatgcgagt
cttgaaattaaaaagtctttaatttaaacatgtttacgtttattgtgttttcataatggg
aaattgaaatactgggattttgctactcttgattggtgttttaaaaattcagccttcatc
tggcaactctcggggagctagtctggcagcctagtcattagcgtgtgcacccaccattcc
tagagagtatctagcaaagacaccaaccagatctagcgaatgcagccactctgtctagcg
agtgcatttaccatacatgacagccatgcgtgactatcaaaagcggtgccacctctagga
cagctgattgtcacattagaattgaattggaaatagattttgagttaatttgttattttc
gcggtttaataacacaaaagaccgactaaatagctaccgaacacgcaccaccaactcgag
acacggctggcaacacaaacaggctgagcggaattccgaaagcatgaattttctgcggca
atcctttggcattacgaaacagttggcttcgcagggtaagtttaacttaactttcaaatt
taaatgggaaaagcacttaaaaccgattctgtgggcatgagctgctcctccgcaggcact
gcccctcaagagcccatgacttggcgcattctgcaacccttccgccgggcagagaacatc
aaataaacagggagcgcataagtgtttgttttccctcgacttgcatgcatttcccaactt
gcattttcccaactctttttgatgagcgcgtggcggccgcacttttcgcctgcgaatatt
ttcattgccagtttcacatgcagatgcacatgcacattccgctgctcccccgctttaaat
gggaaaaataattgaaaacctgtcaccccgaaaaacggaggaaaagcgcataaacaatga
aaatgtacaaccgcaaaaaaaaggtcaccgtttagaggacaagaggacaaaaggtggcgg
atttgtttgtccggcaatgctgcatatggaaattattacctgccgcttgtgtgtgtggca
ttttagcattttggcatatttataattgaaaacgctttgtttctggcccaaaaaggcttg
ccaggatgcggagcgaatgcgaatgctcccatgcttgcgcgtcatttggctgcaattatg
atcgcccagccgccaacgccattccacaattctcgatttccacagagattagccgcagga
caaaggagctagccagtcagccagcacagaaccagcgggcattgtcaatcactgaccaac
tgtccgtggaagtgacccttttgtccgcatttcgatgccgggtacagtcgtgctttattg
atttcaaccgatctctttcggtcccacccctgcatctccctcacccctgtgtgcatatct
tagactgatcatgaagtcatagaatgacctacaagttcgactgtggcgtagtttaaagtg
aaacctctgcggatggatatagcccccaaacaagttaattttgttgcactcttattcagt
aagcaacataactaacttgtcttccctttcgttttttccagccatacagagcagctatga
gaccgccatccgtggtatggcatcgctgcagcagatgcaccgcagcggaccgcacataaa
gacgcgacctccgcgccagccgctggatggaaagcccttcgccaagggcgtcgtcctgaa
gacgctgatcaagaagcccaagaaaccgaactcagccaaccgaaagtgcgtgctggtgcg
cctgtccaccggcaaggagatggtggcctacatacccggcatcgggcacaacctgcagga
gcacaacatcgtgctgtgccgcgtggggcgactgcaggacgtgcccggcgtgaagctgaa
ggctgtgcgtggcgtctacgacttggcgcacgtcatcaagaagggccaatagttaattac
cgcttgcttaaccacgttgttcaaatgcattactctacaatcaacagacggatgttaaaa
agatgcctcgttcttattattgtttcttttttgcggaattattatgcagctcagccggct
tacgaggtaagtgagtaagtagtgacaagtgaacgggctcaggatctcctttctcctgca
cattctcgtaatcttaagtcaataggctgtcgcatcatctttaccaaagaatagccagga
ctctcgggccctcggggaaaatggtcttaaacggcattttacgctttagctggcaaatcc
ttttgcatgaatcctgtttgctttttaacagaattgcaaattttctgccaaataatcgtt
agctgaaatgggcgtccctgccatccgcccacttttcacagctaggaagttcaatagaaa
atcgatgtagtagttggtttcttttgttttttggaaatcctgctgggtgactgctgaaat
tagctaagaaaattgagcctttcgacaaggggaagtgtcagttttcaaatgcttaaatcg
ctccaaactttcaagatttgaatagagattgatcaattacgccgctgatggtttgggttt
gatgaagatgatgggtgtgaataggacgcatatgggcatgcaattgaagtgtctttgatt
gtaaactttttaatttcgctgtagtaaaactgtgctttggttgctggtgcctctgtcaca
ttcttcaaccggaatgggaatcaaagtcgctgggaaacaaagtcgttacgggagtgtcct
gcgcaggattcaccgttaacccatcgaagagcggagacagttaagcaaatacatgcgagg
atccttttcaagtgagccgacatcaaagtcgaaactgtcgccgtggcgatgtctttgtgt
ccacatcctcgcatggatgacatttcggtgaccgcagcaataccgtttcctctgtccgcc
agacattgtgtcaacagagggccagaaaatcagcagaaaatcggtagaaaaccagtagaa
agtcagtagaaaaccattagaaaatgcaggaccatgggtataccgttagtcttggccgag
tgtccttagtcctgctgcctgattgagccattatgacagcaggtcctttgtcgcaggatc
gttcgtcttcgccgctttcctgcttttctgctgagtcaagttgtccaacatttttgcgga
cccgcctttgtttgccggcgtgcataatttttatcaataaaaatgccattgtccagcgtt
caggaagaacacaaaaaaaacacacatacgagtcctgcttccgtgtaatcgccgaaggat
attagctgctctttctccttttctctgcagccccctttgtccagcgtgttaactgtaaaa
tttgccaaatgaaaaatgactccaggagtcttggagattactggccaatcatcgaggcgt
tcacacgtctgtggctttgcatttaaagaatgaattggcaaaacatctgggagaaaggac
attcgcaagtttttatctcaaacgaattgtgcgactcgaatcgcaatgtttcggggaatg
attgagcgtccgaactttagaaatacggcctatatacctaggaatatctagaattttcgc
caaagcagcatcactagtttttgccatttattatacatatatttcactgctctattcaag
cgcaaattattgatttcttcccaatttctccccagcatttatttcttgtttatctgtaag
cttccgtgtttctggtctgttctgtggcttcaattgtagctttaattgtgccagcacccc
ttcttctaatcgcgttttgccgcatctgatgggcttgcatacccataaccaatcgatgct
gtcacttgcccgtttagttgggcgctctgctgcccagaaagggtggccgagtcactgcag
tttgactgtgcgaattgccaaacattttatttaatcatggacacgtgttctgcgaccttc
cgggggttcggatggccacggggtaaatggtggatggtggttagtagatggtggatggtg
gatggacttcaccccgagaagatgactcccaaatgcccaacttcaacccttgtgcaagcc
ttgcgtgatgcgagtctcgtaacgccgtaagcggacactcaaaatggcgctgccaaatgg
ctgaatcccggccagaatctgagctcgattcgccataaactctggtttccggataagccg
cattccgcggggacctgtgatccctaacttctgcactgatcttctttcgatcgcacaaga
atgaggggccctaattggcatcttgttgtcttgatgtcttggcccttgttcccattcttt
ggcaacaatcgaaatgtcaagtgtgagtcaaataatgatgcataacgcccgtccatcggc
agtttgtagatgctgcaaccgagattatccttcggaaacatcatcattttcttgtaatcg
attgcaccaagatcttcctcaaaaagatcaaactgacaaaaaacgagaaaacagaaaaag
ggacagaaaaataggaggagaagcagcaacaaacgacgggcgggccaaaccacacaaagg
acgatcgtcgttctcgctctgtgtcctttggccacgtgcagagcacactctactccctcc
agtccctccaatccctccaatccctccaatccctccaatcgctgcaatcactccaatcac
aggcgagaaaagggacacactttcggccgccaggtgagagggccaagtgtcaatcggagg
actcgcgatccgatcccctcgtgatttctgcatttcttcatttctgcatttcaaccccca
agcgatcgcatatcgcactgcacatcgcatctgattcgccacgactcctagtcgatctgt
gttgacattcgcaaagagatcccggcgatcagaatgtgtttactcatggcctaaatccct
tccctttggggcgtcacgatcgaatgacaatcctttgcagccagcgcatgatcggcacgt
ggcgatcggggatttatttgtttattcagcacatattcctcgcacttcttctgctgaatt
ttgtcggcaagcaatagaggcgataattgattttaatctttgatttatttttcaccattc
tcggtgttcactttgcaaatatatatcttctaaaaatgtggcaatcaattgcagctttca
gccattagtacttagtattcccaggggttcgaaagtcaacgctacagactacgttggacg
ttgtgtggggatcaggggaatgagatcaccggaggcactgctagctttagtgggcatgac
cagtggctttcagggatctacctagatctacttctggcactaggattacctcgcaatgac
ccagttcccaagtcccagtttgcagttcgcagtttccagttccattcgccgctcaagtga
ttttgcaattgacctaacaattgggcttggctggaggatctggggatctagccatctaat
cttacggatttacgtaaaacttttgcaatcgaactggcccctggaactcctcgaccatta
ttttgcaatatacgagcggagtggcctaatctgctggactctggactgatccccgatgcc
gcgatttgtgatccgcaatccgcgatctcctcgttcgctcgtaatctgagattaaattaa
aatgtcgcaggaaggcgggcggtgggtgggcattgtgcaggactcacctctgttttgcgc
taaatccccgagatccagaggcctaatcctttcgctcgaccaactcaactcgaatcgact
cgactacctgggtgtctgatcccgtggcccagatcccagatcccatggcccagatcccga
agccatgcaacagtcgcgctacacacgaattaacctgattaaaattgtatttttcccaaa
tttatgggattaagttccgttcaagttcctttaactcgtttaagctaccggatttagttc
aagtgctcgcctggatctccccgggagatctcaggcatcccaggccactcaggcaaccca
ggcatctctcggctcaagcctccgtgagccgatttttattgggctggcttaattagcaca
attgtttacaaatttacctttcgtcatgctgcaggggattgtgccaggctctcgatcctc
ctgcgattcggtgtgtgaaatccatgccccgcacacgcccacgcccacggctcaaagtgc
tcggcctcaactgtctaacaactaacagctaacagatcctggccaaattgagagccaggg
ccgagcagctatgtgtgaaccaagcggactgcaattccccttaaaaatcactctaatcca
gagcacgcagtgcaatcagttgcaccagctcgtcggcccatttgccacttatggcccaat
tatgcgccttatgcaactctaagctctcagcaaagccacaactttggccactgtaaagtt
gcgtttgagccaagtcccagcccagtcgtagccacgtctttctgcacttgagaaacgatt
tcaattctctagttcattcataattcacgcggcttgcaagcctttcttatgtatgtatct
agtgctcggggtaactaaaaatagacttccttattgcattttttcaacttcacaatgacc
tcggcgaatgtgaggctactttgggtaactgcggcttcacttcaccacttccgttgggca
gctgtaaaggcttaagaggaggtcctcgattggcgcctggccagggatcctgtgcgttct
tccctagaagagtactgtgcttgggcaaataaaaacaaatatttatgcgtgaaaacaaac
cccagacgaggcccaagggcctgttggccgtaggaaaacaaatcgtttgtatgagcagca
tcggctcatcgttgtcgtcgtaggcagaagaaacacgtgcccacttattatattttcatt
ggattccagtccagtcgaactaactcgccattgatgctggaaaaacaaaacgcaagtcaa
gccaagccaagcaaatggatttcgagtcgcgtttccccgacataaagtcgcaatatgttg
tgtacggcgggattagagccggagcaattgcgatcctctggcgatccagcggccattcgg
tctacgccccctcgagattaatgaggatgtgcgtggcgtgtgttcccagtccacaatcca
ccatccagagaccaggattcagagctcgaagtcgaatcctttcactagccaggggcatga
gccacatgtgttcgttttccagctgctgaccacactgggcactggacactggactttggt
catcgagcattcagcattcagaattgagaattggacattgggcagcaaacagactcatta
agcagccttccacttaagcgtgagttggctctttttggatctttgataaatgaaccaaca
atgggaggcgaactgtcctgtcgcttggctcgtgtggcccttcaatgctcggattctgtg
gcagcatttcctccgggatgaacagccagcagccagctgaacagcgtctcctttcgcagc
cagaagcttcaacatttcctccattcttctgaccccaaggaaatcaacttgccactcgaa
gcctacaacttggaactagacaactagaaaagctgcagctttctagtcctaatggagacc
agtgatcggcaaattcgaactaattgctgcacccagagcacatcccagaatccctgaatt
actgaatcgattcgtttgccacactccaagggaaaggatcaagttcgggcttcgtggcag
gaggcggctgtcgaggaactttctttcccgcagttcctttcaagcgttccagcgaacaat
tagtgaagaaagtcgtgtggctcgtgcaccgaaacaattcctcagccagcggtcctcagt
tctcagttcttcgatctccgatctcaggccgctcctaattatgcgtcgaaaaattgagcg
cctcaaattactcgttactggcgtgcaatgcgaacaagaacgcaacatgagccttggtaa
tgggaatgcaaatgccattgccattgccattgccattcaagttaattaatcacggcaact
tgtggcaaattgtatgcagggcagaggtaggcagggtatccaaagggtcgaccggaaccg
tagatcattaggagttcagtttagagtgctaagatggcgtggcatatgtgagtgtagcag
tgaggctcctttgtgtccagcggattgttggaaaaccctggctaatggtctccgctgaca
gtcgagacaataaacgcgatatatatttatatttatacatggtctgccagagaaaaagga
ttccggtggacagcggttcagttcccagggcgaggaactctttccacgctccgctgatcg
cactatttgtctattttggctattttggtaaagcaaagcaaacgaagcattgatcacgac
aaaaagattatcggcgaagggtaagacaggaagtgatctgctttctttgcatcgcttcca
cttgtctggccacaaatttgaggttctccggccagagataatcttataatgttgctgcgc
cgcagcaaaagtcttctcgaatctcgagtttcttccgattgtattgacaaaacagttttg
gtatcaatgacagagtttcgcagccacgacgaggggcagctggtctggtcagcacatcga
tttagtcagctatccacatagtcagcagtgggggcgtaaaacctaatttccagccagcca
gcaactccacagactccccataaatgtcccccgaaagtgccaaaactcccaaaattgcca
ccactcccaaactcccatccatgtccaccctgctgcgccccagcagcaaaaaaaaagcgg
aagggttgagccaacaattgtaggaaattgccacagaaagtgaccacagcattccgggca
aagattgcccgcaaaattgccagcgagcaaccacttgtaatcaagccaacgccaaccgcc
atccgccatccggctttgttatcattaagcaaccgcccgggaaagtcggaaaaggctttc
ccgaactgaaccgaaacgatggcaagcgatgccgaagcagaaccctttcatttgccctaa
tgaaattgcccccgatgaaaatgctgtctgtctgtctgtcgcctgctatttatttattaa
atgcaggagactccctcgcctgcggatggacacaatggacagcggacaatggacaatgga
ctgggtcagctggcacagctgtcacattttccctaagccctggatctctggctccgtcac
ccactcctccctcctactcaatctccaacaccaactccagcatctccattcccatccaaa
ataatatctcatctcatctcatctcctggctttaatgaagttgcggggattcattgctca
gcgattcattgcccgtttcccaccagacacacaaaatgaagtcgctgcgcttgtttgtcg
tggtggttgtttccaaatcccctccagctgtggcttctgcctctgattggctgcttggct
gtgaaggccctgcgagctctactttattgcgaggcccggagttcggcagagtcttcgatt
tcgtggcaggaactcgatttttataatcgagccaaaatggcgcaatccctggcgcaatgg
aggatgtaacgtgcatgcaacatggcgatgcaactgggatgcaacttggtgcgatctttg
gattatgcaattgctactttgagactaaaactagattcagttgctgaggtggggaaagtt
cgagatggagaagaatattttatacggatgttggtcttattttcccaaactgctgtagtt
aagctacttaactcaactctctatttgcaagttgtacttatttagcaacattgctttacc
tttttgtttcccttgcgttgttgtattgcgtcaaatgtatttctgttgcgactcgggctc
agataaatctgctcgttgagctcagctcgacagttagtcaagtcatgtggatctggattc
tgaagtctggaatctggcagtggtcggcttaaaagtggagatccgccggatcaggacact
tgtttctgggggggattacgcggctcggaacacgcaatattatgcgagattaactcgagg
cagccagatagtcaggattaccatggaggatcttgagagtagagagtagagagctgtacc
tggtcagatgaacaggatcacccggaacccgtcggcccactgagcttggagaaaaatatt
agtgttctccttccgagaagcaaaaaatgcacttttgcagatgaaacggaaaattatgaa
atgatatggtagtttggtattcatatttttggcagaactcggtgacaatggcacccacaa
aactgccacctacaaaactgcgtgcacaaagggcttaaaccgcttaaagaccgtttaatc
tcatggatttcactcgtttttagtttcgtgtgaaaaaactcgaggcaaaaggcaattgtg
gcactcaaaggagctgacaacggaactgaacgaaactgaacggaactcggatacaatggg
cgtggccgggtcgaagactttacggtgttaaatgctcatattacgagctggccaggagtc
actccatgaaagagttatgcggaatatgcggcttaggagcattcagttcagttcagttcc
gttctccgttccaggatttccccgatctaccgttctcgatggtatctgggcagcatcctt
tccgttccgctggagatcgtgttggatggatatgctttatatgctgatggcagttgggag
atggagatgggagatggtgcgaactgacaattgacacaattaccaggacggccaaatccg
caaaccgctgcaatgccattttgacagcaattgtcctggccaacaatgtgagctgagatc
tcgaatccggaatttggcattaggaatctggagaggaagggggctaacagtagccattct
aacggggtttcgtaggcggctttgccccgcagccgaacaatggaccaaaaaggatgcagc
agaaggactaaaggacacaaggacaggacactcccgctagcaaaaaggtgtgaaaatttc
aagggccgcttgatagatcgagtgggcttggaaccgatgaagccgatgaagtcgatcggg
gtcgggggcggatcgtaactctttttatgtgggctcctcgcccccggcggtttgattaac
tccggggaaacccctaacggtgctctcccaaaagatctgacaatggacatggtcgtggct
gatcgctgatggctgatggctgatggcagctaatcaacagtaaaatgcataaaattaagt
gagcaatgaaagggcattatggggaataagggtcttttgcgcccatttcggctattagaa
ttgtttcacactgtaactgtaagtgtaagtgtaactgtaactgtaccgcgagcggttctc
acccaaaacattcgaagatacatcggtatcacagggatactgagactgggaacaatggcc
caaacagcgcagttgacagttcatcaaagcgaatgatgcatgcaaaatgaatcagtgcca
tcagtgtcgctggcgaataccctgcaatagcagcaaacagtacactggaaacagtcggtt
ttggacggactgtgtgaagaacattaatgtgcagacattgctgcgtctaatttatcacag
tgtagctgcagtgccgtgatctcccacacggaaatcatgcgtgaaatgttgctttctttg
gatttctttcttctgcttgtctgctgtgtgcgagtattttcccaacccgagcattctcat
tctcattcccattctcatgttcctataacgatgacgatggcgatgggcgtggacacggac
acacccctcgatcccctgtttctgtatcctggccatcttcctggggtcctgacaacggga
caacgggacaagaggacaagacaacagtcacaatgatggcgtaaggaagtagcaagttag
ttttgcccatttaaatagcactctggacgccgagctctttgtgcgccaatttgacgagca
ttagatggcactctttccgtgtggggtctccccatcgatccatcgattccattgagcggt
tgattgatcagcccaatcttgagtcagaaccttgaacccacgcacaatttcaatattgtc
gccgatcattcaaagttcattcaaagtggcgggcatgtttatgcggcgcaaactttagat
agtactataatacgatagacgcgctgtcgcctcaactcagaagatgcgactcgaccagat
aagcacgcagataaggcgactcgaaggcaatgtcatttgggtaatcaaaaccgcactaat
tggcatagtaatgcaatacggctgcggaatccaggatgcggactcgagatctgctcgaga
tcttttcgctcggctgggcgatgggaatgatgatgaagacgtctctcaattaaagaaaga
tgccataattgagcagccttttgctggacgtgggattaggagccataggataacaattag
ccaaaggatttgacaacggaagctacggccattgtggtgcgttccgttcttcccttcgag
tactttcagtactttgcgtacttaacttgtgtctttttagtcggggcttctttttgccgc
gctgtgctgtgcacttccgtttgcggaagtggctaaggcaaatccccagacacatcgagc
cgagcagcaatacctgttcccattatcctgtgcaagtgtgcactttgcatatgccaagca
aaacaaacaagtgatccttggtcctcgatcctggttagtctttttcgcttagcccaaaca
actcggtagaaggagaaggagagggcctttgtccgcccgaggagcacgtgtaatccccgt
tcacttcctaggtgactacttaccgaccgactacttacttcctcattagcatcgcaggat
atagggatatagacgggcccaagtgcccaagtgcctttgctgatgggcttaggcggccat
caaggcggagaatcaactgaatgacggccaaactaatcatacattcgaaagtaatctcat
ttcatcaattgtgctctttctttttggaggaaatgggcagaatggatgggaaaactcttt
tgcaacaattgtgatgatatcaaaaagatgatatatggtcagatatatggcatgaagtgc
tcattccatactaggggttttttagggttaacctacagatacgggaatacagattctcag
aaacaaaatggcagtcctaagttcataatgtccataagttgctgccaacgcaagttccat
ttacgactgttatcccattaagacaaagggccgcgaaaggagttaacggcaattcctcga
aaccaaccaaatacgattccatgtccatatccatatccaaatccaaatgcaaaccactgc
tcaccctttttttggacgggccatataagggcaaacccctttcagtcaattagtcgctga
ttttctttgtcacctaccagcggaccaatataaaaatcgcagccacaatgggcgaggcag
agaacccttttttaggcaccgccgatggccgatggccaaagtgcccgtttatggcttttg
gccttaaaaaacagcagcggtttaaggatctccggactcggactttggctcggaatgagg
ccttttcgcacgaagcgtccattatgcaataaaactcgggatgttttttaggcaacagag
gcattcgagtgggcgggcaacccgttcgggcggcattagcaggtagatgagtccgtaaaa
aacgcgcccaaggtcgccactcaaaggattgcacaaatattgcatctttggtgcggagct
cattatggcgcagcaacagcagtccgcgtatatgaatatatgctatatggttttatgcct
ttatgacctgctgttttttacgtacgctgcatttcgtttttttcgctgaatctggttttt
acggcgaacttggcaactctttggcttcgcgacttggccgcgactttttatggcatctgc
tcgggatcggatcgattgggctgcacttgggttatacggccaggatatatgtgcgcgagg
atatgtgctggtaaagggcggcgcaggtaagggatcgactcaatgacggcgacgtgacgg
tcgcagttttagtttaatccaccatttttacggttggattagcgcacggattagtggata
agttcgcggttttttactgattaccatatcgatccctctttttatttgcaatctgaatgg
gcagttgtaaaaagagaatgaatgaaactgggcaaggggaagtggatttggaattggaat
tggcaatctgatcgatcatgtaacgtaggtattattgatagcatagctccaaactatgag
tatgtgctcgtagtagctgcagtaagtatcgagcatccttttttcccatggatgacagtc
aactttgtgccgctaaccacttccgttggccgacgagacgaccgttaggacagctaacaa
acagttaacaaagtaaaacaactagtcgaggatctcacatcccatattcccatattttac
gccgccaaagggataaaggacatgaaatctaggatgtttaaggaggagggcaaacacaag
cagccaacatgatggacacttgtcgcaatgattctggacgctcgtttcttgattcttgtc
tcgatccttgatcctcgaggtggcggcgtcatgaatcaaatggtcagactggcgagtgtc
cttgccgcgattccgggaagccgtgttttcattgccgaaataggaaaaggatgcgaatta
cgccagccgaaaaggctgaaaactgcaagaacaccagaacaccagaacgccagaactcgc
cctaatttccataatttgtcacgcacaatccaacggattcgcattcgccatcgcgtagat
acacagattctggatgatgggctggtcagcaaaaggatttcaggacaaaagcgcaaaaca
aacggatttagccatcacaacccttggacgttatgcatccattatcaacaagccagattc
tatctcttttctttttctttttggacagacgcctctctttctggccagaaaagtatgatt
tggctctaattataatagctgcgggctttgatctgcaaaatgttctggaagattcagaag
tatgtttgtggtttatttgaatgctgaaaagaatagcctacgatggtacaatgcgattta
ttctgtatacttgaaggaagcgtatcctgcagttacttcaatcaactaaagctttttcaa
attggtttttagttttaccagagtaatgattctctgttcctaaaatttcaaagcaagtaa
gttagatacaactgcaaaatgccagtttatataaaaatggtaatgaaaatgaagccaaag
tctagaactctatatgacttatacatattttaagcaattccttgaaaacgaaatgtaaag
cactgcagaggtagtacgaatttccctacttctttctcattgaacattaaaacccagaaa
aaaccatatcccttcgcggaaactgatgaaacattaagttcgaaaactctttatgcttct
tttttgctgcttttttttaaattacgttaaatggcgaagtaacaatagcacaaagaacta
tgatttttgcgaaaactgcgaaaaccaaaggactaaaggaccaaaggagggaaagggcag
ccgcgcacccttgtaaaaccctttcgaaagggggcgagacagagagggcaacagggtgag
tgggacagagtgtgaaccagaatcatcagaatcacccctttgccctttggcctttgtacc
gcctacctgcttcgtaccgcttcgtaccgcttcggctggccgctcgtgtccgccatttcg
atgtgaatgaggcgtcggcgcagcctccggattttgggtataaatgcagggggttccgac
gagaggaaatcagtttgcgttcgacatcgtcagcgtgaagatatagcaacagcacagcaa
cacagctagatcaccactctatatagtccatatatagcgtcaatcagttggattaaaccc
acagagaccatacacccaacatgctaatgcacgagaaactcatggccgggcagttcttcg
atctcaagactggtaagttagccacgccccctggactctcctcgatcaagtaaactaaac
tctctctctctctcaatctatgcagatcgcaagccactgatgcaccaccaccagtaccag
caccaccagcagcagccactgcatcacttgccgcacagccaattgccggttcagggatcc
ttgggcctgcccaaaatggatctgtacacggcctacgcctaccagcagcagttgctggga
gctgccctcagtcagcagcagcaacagcaacagcagcagcaacatcagcagatgcagcaa
cagcagcagcagcagacctcctctgctgaggtcctggatctttcccgtcgctgtgacagc
gtcgagacgcccaggaagactccctcgccctaccaaacaagctacagctacggcagtggt
tccccatcggcctcgcccaccagcaatctgctgtatgccgcccagatgcagcagcagcag
cagcaacatcagcagcaacagcagcagcaacaactggcctccctgtatcccgctttctac
tacagcaacatcaagcaggagcaagccacgcccactgctgctccgcccaaggtgacacca
accgccaaccttctgcagacctttgctgccgcctctgctgcggccgccgctgctgctgcc
gcttccgcgaccaactcaccaagacccgccagcaacgccagcaccatgcagatcgatgtc
ctggagaatccccagtcgccggctgtggaggccaccacgcccaccacctccagcagcggc
gaggcgggaaagaacacacgccccttcaaggcctttccccgggatcccttggtaatagcc
gccaatttcgcagccactgatgtcctgctggacaatccgcgagtggagcgctacaccgaa
tacaggaagcgggtgcttgagcaaatccgcagctccaacggaggatcgcgcaccgtaacc
aaccccaaaatgcgaaggaccaactcaagaagtggatccgtcaacgaaggcagctcctcg
aacaacaacagcgaaagcgaggatcgcgctgccgcggaggagtctagcgactgcgactcc
caggcgggcaacttcgagggaaagtccgccaccagcagctccagcaacttggccaacgcc
actgccgcaaactcgggcatcagctcgggcagccaggtcaaggatgccgcctactacgag
agacgtcgcaagaacaatgccgccgccaagaagtcccgcgatcgtcgccgcatcaaggag
gatgagatcgccatcagggccgcctatctggagcgccagaacatcgagctcctgtgccag
atcgacgccctcaaggcccagctggccgccttcacctccgccaaagtaaccaccgcctaa
aggtgcactcctctcttgatgcgttgaacgcgaggatcccgaatcgtatgtcctgttttt
tgggtcagcttatctgtgaatagtttagggggctcaactttcttttttttacacactcgc
atttaagtactttaagtccttggagtatacgttatatttggaaaatgtattagttgtaag
tgcatctcgcaatctcaccagttaactctcaatggaactctcatctatagttgtagaagt
cccagctagccattagtgtttaacttgtaagtgaatttttttcatagccctaagaaatca
atcataataaattatcgaaaataattatccattgctccttgatatttgcctggcaattct
ttcctagtatcttagtaagcttacaaatataccctgcattatatcatagtcgctgaggca
tcatcgacctgcccatatttcgtattgcatatacatgggcgcaaaatccaagtgtgcgaa
acgaaaaactggccgacttagcatcgaaaataatatccgggcggctaaaattttcatgaa
atcgaagagattcccgatttaaagtactaggcgaacaaaaatactagtaggaagccaaca
atccgttttttgcctaaaatagagatgcttgcgtgtaacagatttcctgtcacgctccca
acaaccacatgggatatttaaattatatcgtgattctcgtgcaaatttcgtgaaatacgc
gtgaagcaccgagtgcacaatgtgactgagcatctctgatctgcgtttcgttgaaaagta
acggcatttctccttagggctttttccttattggtcaacgggcgcctgaaagcatgcaag
ggacagccataatggaagtatcagatagttgtctcgttctatgatatctgctggcatctg
ccgccacctgctgagatttctgttcgcctggtgtgcgaaacaaaaaagtggccgatttag
cagcgaaaataatatccgggcggctgacattttaaagaaatttcagagatttccaatttt
aagtactaggcgaacaaaaatcttagaaggtagccaacgatccgttttttttgcttaaaa
tagagatgcccgcgtgtaacagattttttgtcacgttccaacaaccacatgggatatttt
atttatgtcgtgattgttgtgcaaatctcgtgaaaaacacgttaagcacaatgtgactga
tcatctctgatctgagttccgttgcaaagtaacggggtttctccttagtggacgcctgaa
agcatgaaagggacggccatcatggaaatataagctagttgtctcgttctatgatatctg
ctgggacctgccgtcacctgctgagatttctgttcgcctggtgtgcgaaacgaaaaagtg
gccgatttagcagcgaaaataatatccgggcggctgacattttcaagaaatcgaagagat
tcctgatcttaagtactaggcgaacaaaaatcccagtaggcagccaacgatccgtttttt
ccttgaaatgctgataagcgcaaaacaaccgttagaatatgccaaacacaatctaaggaa
gggggaaccatttgattttttggctgtgtcacgaatttgtcacgccaggcacgaatttac
tatgaacgacccatgtatttgcttggcacgggacaagaatcgctcacacgctcccatcct
tagataaatccaaactgtatttaatggtcacctactggcaattctgttcgcctggtaatt
ctaatcggaaaataagccagttttatcaactttttcggccgccttcttgccattttgtca
gtcaaaatcgaaggttttcggatctccgataccaggcgaacagaaatcatagtaggtgcc
agctggtagttgaaagtaaatcaaaacagctgatagtttttatgatagccgccccccacc
gtgtgatagtaatcattcgaccaacaggaagccagttgatggaggggtaaccgttagttc
agcttagacgtaagcgaaaacagctgtgtttcataatggccgctctatgcatctctctct
taaaagctggcaagtagagcgccagcttgctgcctactggctttgttcgcctggtgttca
gaaactgaaaaatgacacaaattgcattgcagcaactttatttactttattttcattaaa
gcggtcaacgttaagaactagcagctgatcttttacattattttacgcagcgttgcatgc
tggtggtttggatctttggtagtgtcgtcgcatttggtggttgaaacctcggatgtatgc
agcacagaatcgacccaattggacttctcgtttcggatcagaaacttagctaggcttagc
gtggactccaaccgatcattacctatcgaaatttaaaaaatatccgttattaaatagata
ttaaattttgcgagtaaaaagtaattgttttacactatgtaaactattgaataaatatta
acgggaaaatggcaaaataatacaaaaaccaactctagtattggacatgaaaacttgctc
tcacaatattatatatatatatatatgtataatatttgttatatatatgtatgtatgtat
atatttttattagaatatctattaagaagggctccttaataagtttaggtaagcagcaaa
gatgaaggaaagagttgagtgcatcatgacaaaggaaaaggaatccgtggaacccctgcc
aactcttttcggcatgcgaaatcgatggcagatatgggttatggcagatatagcagatat
aacagctcatcgattatggcgtgccgagtccattaataataaaaattatggggcgtttac
aagaggttgtcatgacagtcgcctgacatttatgcaactttatgagaaggaggacaccag
gacaacaggacatcgggcgcaagggaaatccaccccgtcggcggccgacgggcgaatgac
aagtctatcaatttttcacacactcctcaagaagttcgccggaggggcggggatgggagg
cattttccgagtgattagagtacctcctcactttcactcgcactcttactcacattgaag
ggttaagggcagggcatgcaaaatgctgtcggcttcattgcacaattttcccttcgcttt
gtgcgctgcatatcgaatgcaataattttgacaatttgcgaaatttaaacgtcatgaatg
gcagtgtcttaaattacaatccttcccctgcgcgcctcttctgcccgttttgcttttgct
tttgctctttttgcggcgctggccaagtttgcatctgtccttggagaagatgtcctagat
gatagctaagtcctgacattgactcgcccgaaggatgtccttgggtcgcgtatacatgtc
atagtcatgacatggtggctatttcatatggcagttttacgagtttatacaggcagcaaa
aagttgctttcggccgtttttcgattttgattatgcgtttgtgtgccgcgtcatccgctc
actcactgacaacccaatcgggacaatgtcctgtgtcctgtgacgtgagctccttcgcag
tcgcaatccagtcacaatccccgaaaagatgacgcgtcatgcttggccagccgcaacaac
atccttgagatttacatgacaagtcaagagatgggacatttcctttttttaaggcggaat
cagccggaatggaagtgggaatgggaataagggaatgggactgcgaggatcgcccgacag
atgtcaatcaactgaaattaacacatcgtcattgaagtaggtcgttggtctggttttctt
ggctttggccatttccacaaaaccatttccgaaaaccccctcccctcctcatttttaggg
ctaagtcgcattaggcgcctaatgttttgctttcgatttttgcgattttcgattttcgct
ctttgctgttcgcgattattgcggttgattgcatttcacaggcattttcttttcgcttcg
gatcgattctatttctattttcaccaagctgccccgcggccgaatggcccctaatgggat
tacataatatcattaatcagccgagtgaaatcggaatcgcaagcacaatccgaactggaa
ctggaaatgcaatgccgcggcacatgacatgtgccacctagctcgcctacttgtgatccg
aggagagggtggatacatgtagcaaacacgttcgtacacacatcccttcgattgcaggac
acgcgcgctgtaattatgtaattaccgatagggaatatagaatatagaatatggagtacg
gacagcaagagagcgatgcccaaactgacactgaccatcgcatatccatatcgctatcac
taattgcattaaattgtccaacacgaaccgatcagccagatgacgcatcccactccccac
tctccactccgtatcatcccacacttttccgccgcgccgatgtcctttttattggtattt
gcttatcgcttcatgtaagttgtgtgcctactgttgtgataggcctaaaacgaatgccta
ttttaattggccatgcgacgttttgtcccgccgcattgtaatttcttaatttcgagctcg
cacacgggactcaggacacaggcgtttggttatttgggtgggtttcgcatcgatgtttat
ttacccagttttatagagctgtttgctgcgtgtttcaagctgcctcgatggtcaatcgat
gggaatctgcatgcagggtgtctgctgtagggataagaaccagaggtttcttttagcaac
aattaaggcttgtattattgtatataagtatcaattttaaaaacgagttacgaccaaaca
ttgtcatcttagctattatagcccttggagagcgcaaagcccacaggatctatggcatgc
acacgacctacgctcctgcgaaaaatatcttacaaaaagaatgaaaaccaggaaagtcgc
aacagagggttgcgactccaaaggagtagcgcgcatgcttagcgagctatgaccctgaga
aacgcgatcccgacttgaccgcaatcatttcaactacgagtactcccccacaggagccaa
gaagccaagcagccaaggagtcgcatcagcacgggaatgtccagttctcgggctcctgag
tgcgcagtaattgtcggaagtgcaactacttagaggctgacttggacttggagtgagctc
cgcgcttgagtgagctctcttccttgcgcagtatctggagttggcctttaagttaattgc
tgcatttagagacgccgctggccgatgtggcactggcgataagaaagggctgtaactgtg
gctgtggctgtggggatagggatagggatagatcgtcgttcacagaggtccgacagatgt
caggggatcttaacacgttgtgcagttcagttcagttcaattcagtttggttctctaagc
gacttagacccgatttgctttgtgtggcccagttatgtaagccagcttacattgcctacg
ctggccagaactccgactacaactccttgtagtccttgtagtccttggcaacccctaacc
ctttgtgctcataattgaactgtctttgtgtccttgcgtccttgcacgggactgggtgtc
aaaatatttcctgcactttggacctatgctaatgccaagacagcagaggagcagaagaac
acggattttcatgtccgtaaaatatgattgcgcctaatccctttgtcaaggcgatgacaa
ataaatatttccacgatgtcatgtcaaaatatcatcgaacggattcaccctgacaccacc
tcgcattttcatttttcattattcattttccattcaactcctgggtatttctgcattttt
tatgcaaatttacacgatttctggggggtaactgtgtgtgtgccccgaggtcccgacgca
aagtccattaaggtgtaacaatctgtgccgagtaattacaggcttgttagctatggttgc
aacaacattgctttctcctgggggtgcggcgtttttttcttttcctgacatcttgggtta
cgtgggaaatgtttcttttttttccggaatgccttttttgtacgcgtccctcgcagaact
cacgcacttacgaggatcgagcagatcgggatcggatcaggggattgtcaatcaaggtgg
caagctgatttccatatcgacgagctgcagggctaattacatgcgaaggatgcgcccgta
gggtcctgactttccccgttcagtttgtatttaatcaacttggaatggtcaggtcgtaat
gcaattatagctgcatgaatgacaacttgagatgtccgcatatgacagcatcttaaggtc
acacatctaaaagcgcatctttagtttgtttgtagctcaacctctgcaaagtatgtaact
ccaagtaaggagaaaacttcgaagtagaaggactcactacatcagagcatcacatcggca
tgtgcgagtctgctgcgaatcgatttagatttagggaaagcctttcaagcgcttctcctg
gccagttggccccaggtaaaaggataagccacaaaggacgatgggcaatgggcaatggac
gcagctgcaatccggagtggccaactccaaccaccgaaccaatctgcgcaccacagcaga
gccgcccaagacagttgctctaatttagagacgttttgggtaatttttgcgcaagcaatc
ggaatgggaatgggaaattgaaattggctcatctcggtccttgatcctttgttgaggtcc
ggctgccggacattcggcactttcacgcttcttagtctttagtccttattcctcgcagcg
tgtggaacgtgacaaggacgagtccgagtccaattccgatgcccaggatgcgatcaaaca
aagccagaggccaataaatctgctacgcatcggcagcgcatcaaaaactgacagggcggc
tttgtctgcgtcgagagctcgtgaggcgaacaaaggacgcgccaattcgaattgggccgc
tcggcggcggagcagcggacaccaggacaccaaaaaaggatcacagccccccgctggatc
gtaaaaccggaggcgccgactgcggttcctatgcaaaacaggcgccgccccttgtgaatc
caccaaaggattgcgaaacagcccataaagtgcgcctctttgtttataacttattgattg
tggccacaaaagatgtgcaagtaaatgctatgaaattcttctcataacttggtgcacaat
tttcttttccacagactttttgcataagattatagacatgtagcttttcttcatgtttga
tagtctgcaactgccaaaacaatttttaatgggcattttaatcatagctttgcttaaaat
gatcataaaggtgcaagaagaaccgttttgagcagttaataaccaatgctaacgaaccct
atcactttttggcaagtttggggaaatttattcttttttcaattttttacatttttgggg
ggtgaccatcaaaatttgcgaaaaatgggtaaaaaatagacttttttttgaaaacacagt
ttgattggaaatttaattacgaactcaacgaggtatgacattccatattcggaccaatat
ttcgaatgttctgattaaaatactgatattaatattcgcaaaaaacagaaaaacaatttt
ttgcaaaaatgcaatatttacgattgatattttcgttataacttggctaaaaatggtcag
aaagttaaaagaattacagttttttactcctaattaccaatactaaccaaccaaatcact
ttttgaccgactttgtaaaaataatttttggccaaattttcgcattttttgtaaggggta
acatcatcaaaatttgcaaagaatttgaaaacgatataatttttttttgaaaacacagtt
tgattagaaatttaattacaaactcaacgaggtatgacattccatattcggaccaatgtt
tcgaatgctgtgatgaaaatactaatatttatattcgcaaaaaaacagaaaaacgagttt
tagcaaaaattcaatgatcgacgacgactacaaggacgtcctctagatgtcctaacagaa
acaccagaaaaggcgacaaggcaaccataaccattaaagccattgtgcataggtcaacca
ctggccttcggtggttatcaatggtcatcgatggtcatcctccccggtacgcccattttt
tatgtgcgagcaaacatcttcatcttcatcgtcatcttcacgtgcgatgcccatctcttt
tttaagtggactgttgaggcgcagaatggctctgcattgcgcaggacacaggaaacagga
cacacccagcaattaggcaaaaggatgggcccgatccgcactttctgctttcttttgctc
gagagtgcgagaaactgtcgcacataaattttaattaactttgtttttaattgttgcaaa
tttatgttcgagggctgggcgagcgatctacttcttacttcttcgtttgctcctgcgagc
agcggaatccttgcctgattttcgctgtgggcaaatgacaatcgaacaaaccgaaaaagg
gatcggcagtcggatcctttttttttgtgttttcatttttgagtcctctgcaatatgtgc
tctaaattatttgcaataatttcagcccctgccgctgattttttgcccacttcgcatcct
ttccctgcgaagcgttcctttgttgcaatttactttctgctccttggatgcagcagacat
ctcccgttgcgtatctgtatctgtgtatctgtatctgtatctgtatctgctcttcattac
ggcatccattgtcttgcgctgtctgcctcagacgcatcctttgggtgtcctttcgtgtgt
tccagtttgcgctgccgctcctttactttttcagggtcacaactcgagtctcgagtctca
gtcatcgtccttaggaggagagcatccccccaaccccgaaatttgttgggccaggatccg
tttgcgaaactgtctcgtatttgacagttgacagttggtcgacttttgagttggaaagtt
atgagcataaacatgatatttgccaggggcccgtgtgttgctattgccatttatccattt
atacatttatacatttatcctttatatagtgccagtcatttttgggcccctgcctccgaa
gtgcggaatgccagcgtaaaagttatgaattcaattaatcatttcggttcatttatgatt
taatggcaactcacacttttttgtggtttccgcttagagtcgcaaaaatcgccaacaacc
atttattttttatgcagcgcgctaatgaagtcgcaaactggcactttcccctttcgccaa
acactttccctttcccatttccattcccttgccctctgccattatgcaaaacgcaaacaa
agccgtgcgacacgcatttgatacactttgatacacgttgggcactttgaatgccatttc
aggcggcgcgcagcaaatcaaacatcgataaatttcgcaaacaatgcgaacacgggcgca
ttaatcacaggcctgcgaccataaagcagccctatcattgtaggatccacccaaagtggc
tgatctgcatgccagcacacatgtatgcacatatgcaaagggtaataggttataggtaat
taaaaggatcgagtatattgccactttcaaggggttacatctagccgcacttcactacaa
tgcaaacagtgcaaacgtgccacttttaagcttaaacagcaggcaaaacacacatccatc
ttctatattcaagtgacgatcgtaggaggtgccacccagcaggaagacctcttcgtcctc
aggagcacaggattcttgcgacgccggcggagtgagagcgaaagtcaagtggctcttgtc
agggatggcaagggaggcgaggggaggagcggtaaaaaaatgcaagggcaatttgcatac
ggtgatcgaaagcgggatcggaatgggaaccgggactggatcgtgacttgaggccgggtc
cttgggcacgttaattaagcgtaaaatcgtcgcacacgaaatgcggcaaaactcaattcc
aatttgagtggttttcgtgtagttctttatccattccaaggacacaggacataaaaccgc
agaaaatgcgaggattatggtaattttagtgtggaaatagaaattactggcgaagacaag
acgggatacgccttgttaggacgcaggacacaggacgcaggatgctcgttaaatcatatt
aatcaacaagccgcaatcctttcttagcgctggaaaactctctcaaaaacccaattaatc
cttttgtgcggctatgtaaacagcaataactcaacgctacaaaaggaatacgccaggaca
cgggcacaaaacgagggcaaatcgcagggaaaaggggtacaaaaaaaagtaaaaagtaag
caaaaggagcgcatttcgcaaagtaaacgctgcgcagaaggaaaagagttgaaaagttga
taaattcaccatttcagtggatggaacggggcaatcaattagttaccctcttttttagtt
gcacccttttttttgttttttttttgtgccaatccaggatgaaagccgatcgctagatag
tcacatgaaaacaaacgaaaccaaacgactttcaccgcaaaaaatgccgaaaggataacg
tgcgaaacatacgatgcccgttagcgatcgagtgatggcaaatgaagatatctccagggg
aacagaacccagaacccagaacccagcagccattcaaaaggatgcctacacatccgaaac
taaagtagatcagatagttggagagccagctagccagccactttgagtgatccaagtcca
gaagatgacgagctgcgatcacttgaacgtcacttaggatctaggatctttgctcgagga
tcacaagatgagaagatcacttgaagggatctcgatgatcacttcatctgcggctggtca
agagccacatatgggggcagttatctgtgatcttgtcatcagaaatatcatctacttatt
ggttccatatttcatatttcatatttacatggcaggctgcggctgtgctttagtctatat
gtagatcactacaaaggttatgggaaccaattcagtttactatagaacacagaaaagttg
aaagtcccactattacatttgtaaatttgtaacatatctttgtagccaaacttctcgact
aaaaagttgataatttgataattgataaactgtgcacaaacttttccccgcgttggctaa
gaacacaactgacgctttgcacaggacttttcccagagtttgtaacgtttttctaatttt
tctaatgcttccttccggaagtggcgaacattttcaattaaagccgcccgccgagtatat
aaattgcatttgcggccgctaaagagccgcaattaataccgatacccagcaacgacaagt
ggctaaactgacgaggagctgtcggccaggaagtgcaacttggcctgggctaattaacct
ggccaacttggacaacttggctacccttctcctgtttcctgtttctctgctggccagcct
gttgctgctcgaaatgtccattcaaatgagggggagacgagggcgaaaggaagcagactt
ccttgaggggggggaatgaaagcaaatttaataaccaagcgctggccgctggccgataga
catctagatgtcattttcgtgtggtggtgctgtggatgagtgcctggctgggagtggggg
attcccggcgtgctactgggaactgtgggaaaggacgaggccaataaaaatatctgacaa
gtatcagattgtataagcactgagttattgtgtgaaatcaaacttatagatggatcgtag
atcagagctcgtatataaatcatagagcacagctcgtagatatatagattatagatcata
gagcttagctcgtagatatatagatcatagctcgtatttatatagatcttagatagatta
cttgagatacgatgacataaagcacgtgtgatatacttatgatgttcgtattctaaacta
agcttctgagatcctcgagcagttgctgaagttcctcgagatcccaagacagttttgctg
cctaagacatccttaggccgaaggatttctcgccactaagagcgctcctcacccacagaa
agagagagagagagagagagagagagcgaacgagagaaagagggagagtgtccttctgcc
cgccggggtgccgcttgcgcaacaacccctagccccgtaaccccgtaaccccgtaacccc
gcagccatgaacccctgagcgccgtgcgccgagtgccgagcgggtataaaacgcagaccg
ctccccgtaccgcttcagtttgtcagcgagagcagtcgagagcagaagactagcagagtc
tagaagcagatcctttttttttgtgcaccacacaacagacgaaacccagcaaacacacac
acaacatgctgaagtggacggcatcggcgcagcgcctgaacgagattcccgtgcacgatg
aggatgccaaccagcagcggatgcccgcccagcggagtagactgcagcggcgacagcgcc
gccagcgcagagccaccattgccaacaaagagaacgtgcccgacaccgccgtgggctaca
cctccacgccagtgcccatggctgcccggctgctgaacagtccgctggtgctggcgccgc
tcagcgatatccggaacgtcaccccagaggcggtggtgcgcagccaggcgccccaaaggg
tgcagagtgtgcgatacgccaccacattgccacgcttcgccgaggactactcgcccaacg
gactgcccagtggtcagcacttggcgctgcgtggcctggcgccgctggatcccttcctgg
gccaaccacgctacatagtgggtgcgggtgcgggtggaggagttagccaactcaagcagc
gtcgactggacgcggactttgtggccaccttggagccggagttgcaggagtcggagttgc
aggaaccgccagtgctggccaaggcagaagtgcgtccaagcacaccgcagcccgcctcct
ccacgcagatgggcgaccagaccttggatcgcctcatcgatgccatcctggactccgcct
gcaaggcgaatgccagcagcaagaagaagccgcgcaggtccaccttcaatctgcgccgcc
gcaccttggtcaagcagcaaatggagtcgcactgcccccaggaggtgctgtcgccatcct
acgcacctggcgacgatccggccgcggacttgagcttcggcctgatgcccctgcccgtgc
agagtggcctgttggccactccggagccggcctcgccgctggccaagatgccacacaact
tgctggtgcagctggccactccggtggccaggccgatgtcctccgccgccaagcctgcgc
cctgcgacaacaccttctgcctggagacgccgttgaaggcgctgaagcgcagccgcaagg
agatcgtcgccaaggagtcgcccatcaagcgctacaaggtcgacgagcgcaactacttcg
aggtgggactggccctgccctcatccatctatgtctgagcagaggtccttgcacaccgat
cctggggcagcccacaaaagaggagacgagaaggcgagcaacgctgacaaacggggggaa
aacgcttaactatgacgcttaactagttcctaagtcgctaactaatctgtaaacatcttt
caattgctgtacataatttcttcactttatcactaacctattcactaattattccaatta
cttgtataacctttttttttatgctgctgttatgtagttttcgtatatgcatttttttca
ttatttaattttaaacaagtatttattgctaccttaagttactcaaataataattttttt
caaaataaaagcattaaatcaaattcaaagcagtacagttttcctttaaaatggttggta
aatggtgaaatatttaggtgaaatatccgctttttgctgataaagctgcctacttctatg
cgtaatgctcaatttagatggaaactgaaataaatacgcgttggtattgaggcagatttg
gaaaaggttatacctctgctatctgcacagtgcagtaatcttttggaaattgctctttaa
atttaaagtttatatatattattattctgaaccatttgccaaaggcgcacgaatgtattt
cttgctgtgccatagctttgtttcaatagcatcgtcgtcatgaatgcgaaacatctgcgg
tcaccttcggcaccttcgtcaccttcctcacctacgcaatagcccagctcgtgccgaatg
catttcgacctgcgtgtatttacacagttgcttgaccaagcgatttgctttgcttttcca
ggcgaccaaaacaaacaacaaacggcgttgcaggttgccatctcaggataattgaatgcc
cgacaggtacaatggcacgccccgggatcgacaatcaggagcaggagaaggagcaagagt
aggagaaggtgcaggataaggagcaggaaaaggaagtcacagccagccaacagctgtgcc
attcgtcgtttccgaggatggactcgaggactctgccttctctgtgctgctcaactggct
attttcccactctattctgtactcgactttgcactcataatcgctcataaacgtggctat
gtgttacttaaaagcattgcgtacaaagttccctcagaacggtcccttttatagggaata
ctgctgcgtatcataatttaaatccatttcgaaatcatactttacgctaaatgagtttct
gaagtcaacccccgattttcgcctttgtctgcaagctttagagcttaaagtaatccaacc
agcaaccgttttgcacacattaatatcctattaaaaggatgtatacccttggccatataa
gttggatcatccctgcagaatctagctatctttccaccttccaactattggcacacacat
catctccgatctgtgatctccgatctgcgatcctcgatccttgggcacatgacacttgtt
ggcacgttgacgccctcgcacacacactttttggcactgtaactcgatttgagtgcggta
tagcatagcatatagcatatagcatagctacagctatacctttatttctactccttccct
ataccttacataccctttacaatacctgtagttccagaggaaccctactgttgcggcagg
aacccgcttaatccccgctgctgcaacctgtcatcgcatcgcacatttctgtgggcatgt
ccctaatttgtagaccatttagactgcgatgcgatagataattgaattatttttattgtt
atctgccccgctgggtgcacttgctccgctccctcgacctggccagctgtgctgtgctca
cccgcatcgttagaccaattgcctaatgtcgtcgtcttgggtcacacccctttgttgccc
ctttctaaccctttttagccgaatttacatttcttggcccgtttccgtcttcgccacgcc
ctctgcacttccttcgagctgtgcgtgtcacttggttaatcgataaaaatttaattaatt
gcttgtaaatgtgatggaaacaagcgtccactgaaaacggaggaagtgccagagtgatca
tcggttatgggggcttccgtatctggggaaaggcgtggaaactctggtcacagctgacgg
ggcatcggaaaagggttacttacttggcccatctatggagttagcaacgcagttagcagc
ctcaacaagcagtcacgtttaaacgtagttaaacgaagtcttgcccctcggaaatcaaat
gatttgagttatcatatattcctaagaatatacatacttggtttgctccattacatggtc
atataatttctattattcctataatttccaagttataaaaggcttgtttatttgccagcg
aatatctccctccacttaaaacatataaaacccgatttcctagggtttcagcttctctcg
ttctgcactccttcattatgcagttaagttaatcaacagctggccgcagaaagaggaagt
tctgcggctgaaaaggattctgaatcaaggattgcgtattgaggcctgcggatttcgggg
gcaggagcggattgcggattgcggattgcggattgccagatgccgatgcattcgcggatt
ttcgtgttcgcgtttcgcgctgttgattgacaaacaagacgtcgtcgtcagcgccgcggg
caaatgggattcaaagcaaccattccaaagaagcctttccaaaagaatcctttccgaagg
cagccttaaccctctaacgcccctgcctcggagtcagtacgccagcgaattttcgcactg
gccccgggggcaggaaactttcttttgcgcaggggcaagctgcatgctgcatgcctcatg
ctgcaagagcagaagccgcagagggaaacaccagaaccccccctacgctagaaagctggt
aagccggcttaggaatccgtctgccatccgcatcctggcaggacactccactgccgagga
tggcgaaggatgcccgaactgtcagtgagtgtgttccaataattgccaaatattatgcaa
acaatgggcatccaaagtgaaactgaaatccccgctcgccgcgtgtggcaacatatttaa
tatttaaatcccggcaagtttgcttggtggtggttgccgcttaattataattcattttcc
tgcgcgcgctgctgcaatctgttaatgataaacaaattttccactgcaatccgaacagcg
gcgttgacaaaaaaaaaatgaagcagaacaaaaaaatcgaagctgaaacggaaacagaaa
ctgaagcgaaagggttgcaacatttcgttgccgctggcgaattgaaaatctagtgaaatg
ggtttttgtatttgcaagtcggctaattagctttgcgatcgcaatcgcaaatgcatcgca
tcgggtgaagtgggcagttggcaaggtgtgaaagtcaggcgagtgctgcactgagagaaa
ttgctctgaacgcaactggctcattagaaaagaaaagaaactacgaggcgtgtagcatgt
agactggcagtcaggacgactagaagttgaaggaggaaacgaacttatttgttgcagttt
gcacatccgttcgaagtactgccctgtttctcgccgtgtaacgatgagtgggcagaatgc
gtagtgccgaatgccaaatgccgaatgagtgatcggcaaatgacggcgcagttccgccgg
atcgcagtgacagttggccgtacgcaatacgttattttctatatgctatttgctacaggc
tataagctatatatgctttttgctgcatgctacatgctacatgctgcatgccatatgcca
tgtgcgatacactgccacgtgccccgtctgttgccgcaggtcaaaaggcgcacaagtcat
gcaaatttcgcaggctactaatgatgcaacagaagctttttggtccgcagccagccaccc
catttccatgtccatgtaaggccgagtcaatggctgcactgcatctgcgatgttgcaatg
tggaatggctgaaatgttgcactgttgctggtggcacattgcaagtcgcttgtcgcacgc
tccacgaaaaaaagacgaaaagacgaaaagggggtgacttgcacgggcgacagaaacaat
aaaaatgaatataacaaaaaatgttaaatgaaaaatgggaatgcgaacgaaacgcttccg
ggcgattacacgcgtgccgtcgtccctcttctatttgggtgaaaatttacattttttcca
gtggctctaactgtagctgtatgaaaagcaaatacgagcgagttttcaagtcgagtggag
ggaaattcgggaaactggcccgtcgctgtttgttgttccatgggcagtgaagtggacaaa
gagcgcgcagcttaaacgttttgtaaatcgctgacatttgcctgtcagttcgtcaaaaaa
acgggataaaaaaacgtgcacatcagcaaaaggagaaaatgagaaaaggggaggaggggc
gtggccgtgcgacacatttttaacggtccttcgtcctggttgcagcccatcccgcaactg
gtcgcgttctgattgacatgattcgcacttgacttgctgcgcaggcgcgcattaagtgag
caaaagcagcaagcaggcaaaaagcagagcacgagcacgagcaaagcaaagcaagagcaa
cagcaaagcagaagtgggggtgaaagagcgaccgggatcggaatcggaatgggaatcgga
atggaaatgggaataccaaaaacgggtcctggcaacaggatcatcattgctgtgagacgc
gctaatcgcctaatgaagccaaagcacttttatttatttattctttttttttgtccgctt
tttgctcacacgcacagtgggccgggtacgtacgattttagcacgaattataaagaagct
aattaattcaatgctaatatgcaactatcaatcgtagttcaattaaatagtgagtaagtt
tgcgtagtaacgaagtagctgacgaacgctttgaagccataatcgatttatatgttgata
ctgtagcttggaattgagaatttcactactaggaatttgc
