# Supplementary material for: SMCis: An Effective Algorithm for Discovery of Cis-Regulatory Modules
Source: PLoS One. 2016 Sep 16;11(9):e0162968. doi: 10.1371/journal.pone.0162968 (PMC5026350; doi:10.1371/journal.pone.0162968)
Supplement: S1 Datasets — (ZIP) [file pone.0162968.s001.zip › dataset/Drosophila/h/dana_gf24345.fa]

>scaffold_13337:7947126,7987125 (reverse complemented)
agcaaattggtgcctgggacgaagaagagactcagttggccatttccgctgatggccatg
aggtgtgattaccaattagagagcatagagaacagtcatgcggagccgcacgtgtccttc
gggaatcaagtcaagagatccttaaccagacacatgttcatatcctgatatcctcctcac
ggtatactcgcatataggcagacacctcactttagtgtcatttccgctcagcgggcatta
aattagcaatcattaggccagctccaaatccaaatcgtcggcaatcagcatccaatttgg
acaaatgccgccagatgatgatgagatgggttggccaggactgagacccttttatctcac
gccgggatttagttataaaacatttgcccctgtccccccttttacaaaaaaaaaacaaga
tatgaagggtaactttgggagaaacagaagattgtatactcttttggagttatattcaac
aaattctagaaattttctaaaaaaaaattatttctcaggttttgatgcagattgatggag
aatcgatccactaatcaattaaggtactccgctcaagattccgataatttttggcagaga
tatagccgtcgctggaagccatatagcgccttccatgcgctttcaaaaactttaaagggg
atcctccagaaaatttgatcaaaaatctaaaaaaaaactgttgctcagattttgatgtag
atcgatggagaatcgatccacaaatcgattaaaggtattcctttcaagaatccgatcatt
ttttggcaaagatatggcaatcgctcgaagccatatagcgcctctcatgccttttccaaa
actttgaagaggatccttacgaaaatttgatcaaaaatctaaaaaaaaattgttgctcag
attttgatgcagatcgatagagaatcgatctactaatcattatccgatcatttttggcag
agatatagccacccctgggatgggaacatatgtatgtattttctaattttttgacggaat
taaatacacaggattttatccagagtcggaatataaaaaagtaataataccctctgaaag
ggtataaacataaaactgactccaaagctaagtgagcgttgattttggtttcggattggg
ggccacctgttgctccattgtcctccaagtccaggccatatacttacatacatttatata
tatcttattccacctttttttgtggctgttggtgagccgtttgcgaaatcgcataaacat
aaaggtaattgcacagacatgccaaaaaattatccgatattcgtcgtcgttgtcggcgag
gagatataaaaaaagtgcagccagcgaaaaggaaaagaaaccatcgatgcttggcattta
ttgtgatcgccgcttattgcaccgcgccactgagatatatccgagagtagagtgccaagg
tttttcatttagctcccgaggtccacaaaggttttgggtcttgagggtcttgagagcccc
tacactccttcccccttaatcattttatacaaagtcttaaacaaaagcactgctcttttg
aaagattgtagaatgcttccatatcatgtgccctctgagaatcaatcctaatatgcccct
taatccacattacagggtgacaatccccaaataaaagtgattgttccctttagtccccaa
aaaaagaaaaaactaaaaataaaaataaatgtaaaggaaaaacacaaaaaccgaaaatcg
gctaagagattcgcattgcttttcagctgctgccgctgctcctttgtttacatgggatgc
tgttggcgttgtgcttgggggcggggtgaaaaggtaagacttgaggggggtaggggtgag
gcagggcggagaaagnnnnnnnnnnnnnnnnnnnnnnnnnnnnnnnnnnnnnnnnnnnnn
nnnnnnnnnnnnnnnnnnnnnnnnnnnnnnnnnnnnnnnnnnnnnnnnnnnnnnnnnnnn
nnnnnnnnnnnnnnnnnnnnnnnnnnnnnnnnnnnnnnnnnnnnnnnnnnnnnnnnnnnn
nnnnnnnnnnnnnnnnnnnnnnnnnnnnnnnnnnnnnnnnacacccccacggtcacccgg
cctaaaaagccattacaggtgctagtgtcagatatacacagaaaataattcttaaacatt
ttcaaggtgaaactgggtcataaaactagataaattgtttagcctttgcttgtaattttt
ggtagacatctgttatagatttttataaaattctttcagtgcattttggggatagtgcca
tatcgggaggaccattatcgttgcctgccgctggcgctgggcattgaaaaattgccaatt
gttgtgtgtcagcccaaaaaaaaaagggaactcatctgaaacagaaactgaaacagacag
actttaactggccgcttaaacgatcgcttaactactgttaatctgcggattgggctttta
aaccggctggcgataatccaggcaggctgctcccttcaaggctgatcacttgtaaaaaaa
atccacaaaaaaatgttaatatctgtgcgtgcgtaagcgcaattagtgtaatgtaataat
gagcgatgccatgccaattttcgcataaacattttttatggctgtatccggatgtcagca
acggtgcgggggtgtagaaggggtctgggtctcccctggattaatgcagatacagataca
aagatacacagagtacacagatacagggccacgcgtctcctatccccctgacgcactaga
ctcatgtgatcaagttccaacctacaactgcgaccatctgagtacacattcattcaccag
aattttccccccaaatcccacatacactgaacacataataccccccacatatatgcggcg
tacgcagtattctggctgctcaatgagccaaattaaaaaattagcaaccgcctctctacg
caaatctttgacgtcagcatcccgtgtgcgattgggcacaaaaaaaagtttctgtatttc
ttgtttttttttttgcacgggggatggtgaggaggctttttggcaaggtaaacgtgacca
aatatggggaaccagaattgggttatggttaacagcggcatttcagaggaaattaatgtt
tccaatttggggaacccaacaaaaatttgtgaaatctcttagccaaaatttttaggacgg
aaaatgttttcaatggctttacggaaaaatataaaatatctaaactaactaatatatttt
ctcaaagtcccatttatcttcttcaaaaacctcgattttcaaactcgaaatcaaagcaga
acttttttaaaatctgattcccccattcaacaggatgcaaagtagttgccttgcttagca
ggtgctttaggcattcctaatgacgaagccatcagatcggtggctccttcctcctccgcc
accaccaatatgtacctccaatggacttccaattcttcaagagattcatcatttcgtccc
aaggtcccagtgtttgcacaacaacttgaggctcgactgatttatgcacaaaatgctaat
ggaaatgcaacttcaaatgctaattgcggctacggtcaaagactcggatgccgatccgag
agccccacagccggaggagcatgtggcggaggtggcgggctccgtcctcgtccccttccc
atgatagtcgacagttcatcacaattgcgtttgcaaatcaacgaggcgacagtcggaggc
gcgcatgcgcagaagacagccaaagagattgggactggactaaggcggaggagggcctaa
cccacactgcctgccaactgtcttggagcccaggctcttcggggctcattcatatgcaaa
tccgtccacgctggtgaccacaaatgaaatgccaacacgcagaaatgcaaagagagcatc
gaattgcaaattatgggatggatgccagtgaagaagcgttgacaaagttgcgcctgaata
attccgtgctgttagatacgacaaaaaaaaataaataaaaatacatgaaaatgtatacaa
aaataaactacgagggcgagtgcgagtgcgaatacgacccagacccaagtccaagtctcg
aaagcccaaggtgaaagaatcaaaagcgcgtgcccgcggtctccacttccgctgctgttg
cttttgcttttctgctgccaagtgcttgcttccatgcgtgactctattcaggagctcagg
agcggatcaaggtagcatagccaataaacaaaaggtttagaaaatatttagtccaaactc
tcgccataacagcttttaaatattcattcaatccaaaaaaacaacggcctattcaaatgg
attattaaaattcaaaaatgttaatacaaatgcgtctcaaaaattgaattttaatatcct
gatccagttttaagtataattagaaccagtttcaaattctgagtactttgtttttaaaaa
taccgtaaattattcccatatgctttacaatttttacttttattttataatggaagtacg
ctcctgggtgccttccccactagaagccttactttgtcgaaaactaatgcccaatgcagg
tctggttgtatctctcaagttcccaatcgttttgtagtcgttttctgctatttgctttcc
aggaatctgtgtttgcttggtgacgaactcgtcgctccattagcataacacactgaatgg
gaatggacttgggattgggattcagagtcagagtcagcgtcaaagctgtagagagactca
caccgaggtggaacggatgtgcgcttgattatgttgtttgcccaagaagaggctgctcct
tcatctggctgggatgctgttggtgattctgctgctgccgtgcatgacattaatcacttt
gctgcttaaatttttcgaacaaacagcgcacgactgacgccaggcggtcggtcggtctgt
cgatcggttaggccaccaaaaatggaactggttagtagatgtgaaggctataagataccc
ggtacttttaagagataggttaggagatactcttactatttgaatataatctattaaaat
aataatgtattagaaagactttatattcaattgaaaccaatgtggactaaactagtgttt
taaagaacggttagctatggaagagaaatggatgaacaaggatattatattcctgacatc
ctaagaagtcgtttacacccttatccctctcaaaactactgagtagaaacatcagagaac
cctcttagaaaatacggtggctatcaaaatagttctgtacacgttccagcccacccaaat
ggtcaagccagacggggtcccctcaaaatccagagcctagaacccagaaccccgaagatc
ttgatctccgggggaaaaaaaagagtgtttgtgtgatcacgatcacgcgctggactgccg
ctttgtgctattccaattcctaatgcctcgccctgtgcaaatgtttacccaagacaatcc
ccgggctaggggattcaatccggcttcctaagcagccgaaaggatttgtctcgcctcgtc
atcgtcatcagaaatagtcgccttcgtcgtcgccgtcgtcgtcgtcagcgttaatgtgcg
ggcaaataagcgtgatgtggcaattgtctggggagcgatcagtacttctggatggcattg
ttggtccattctgtttgctaagtagcccctggctaaaaaggcggatgccagtagtgccga
ggtgtagatccattagctaccagtcaagtcggccacacacaggagttgaaaaaatacgag
gattccagggtgtgtctcttgttgatttaggtgaaattctagaagcaaagaaagagaaat
gtttcgtgactcctggacgtaaatgaactaaataatgagtcctatacccttatataacta
ttgtatattccctccggaaaggtcatcggtaatgtgcctgaattgccataacgtgagcac
cttaaagatccagttggggaaacctgattgattaatcggttcattgattgactaattgtg
tgtttacagttccccagtccgaggtcctggaatgccgataaactgctcttgattgccagg
ccagagctccagaaaatcaatttttcccccttcaattcagtcaaatgagcttcattagca
gtgctctggcttttttgctttggcttaattatcacgggtgtatagatatatttttttttg
tggaaaaaagtggagcaggagtgacaggagacaagcacctgccattcgaagtgaactttc
ctcggtcgcaacccgacaattgtcgccaattaaaccatcagaaacggagaaatacaagtg
aaataaggggagcccgatatcaacagatgcactgtacgaaacatttgctctttgaaagga
gatatactattttttaaacatgaatcacttgccgtcagtatgttttttaatctttcctag
aataacttaaccagattaaaacgtaaatattaattttccaatgaataaccaaagctgctg
agataaatctaagatgacacaatttgaataaaaaatttccaaattagtcactagattttt
tcttagcgtattcactccaaagaggagcattaatcagtggcaagttgcgcgaaacgagta
gctcattgggtacatatgcaaattattcctgattacccgtcgtcgtaccttccgcccaga
gttcttccctgccctaccctctctctatatcaattgagtcagcggcggtatcgattccga
ctccaaggtttccaatgaaagtccaagtcgccgccgaagccgattcattttttatcaaaa
cactcgaccggctaatgacaggcgacaactcagcgagtccagagggtcttgtctggctgt
gacacgcttctggtcaatgccagtggggtctgaaatccgagatcccattcggtaacccct
ctttttttttgtcccaattacgatggctgttgtgaaatttctgggaaaatgtttacaatt
tgtgagggaacttctaaaatagagcatttaatgggttgttgggacctgcgaccagttggc
cttgaggaaatcggtgcaaccaaattagatatgcttccccagatctccgccgaagttcaa
aggcagttgcccaaagagctaagaagtgctaaaaagggtttccacagcagctgtttgcag
gccataattgaagcatttcgtaggtaattggtggcgattttttatggccaacgcataaat
taacaccacagtctgcaagtccgcaagtctgtgatctgaaatccgactctcaatcctccg
cagatttgtgtaattgcgctccacttgcaaggtccaccagcaaggaacagcccatcctgg
ggagatttaatgcgagtccatcaccggttatatagggctcccatctccccgggtagaaaa
cctgcaatttgggtcaggggaggtgtctcttcccttttcttttcttcgttattttttata
tgttaattttggtctgacccgaaaatctccttattttttatttttggggtttggctttat
tttttcctgccgtttttctcgcttggcaaacgttttgtacctcattagagcggcgaaagc
gcgtttacaagtgttaaattgcccaaattatgggttgttaacaggatataaaagtaaaag
tgtcggccaggtgccatcacaaaaaaggcgaaaaaaaactttaaggcgaaaagaaggccg
caacttgcacttcagtgtatttcaattttaggttgcaagctggtacttaaatatttcaaa
tttatagagtgctgattgagaaatatcgataacacttttgggcctaagggcttttgggtg
gagaatgaaatatttaaaaaagagaacaagggttttggaaacaaatttagactttaataa
atgatatttgatctcttaccttgtaagccttctaccagtatccttaagtttaaaatatta
catatataatgtactaattaatgaagactttaaaagtaactttacttagttgctctcact
ttctacctgccttgatcagcgatttataaaccgattcccactcccctttaaaaaccgctg
tcaatgatctttcagatacccgggatcgttccgagttatcgttgccattatcgtctgttg
gactctatctgagtcccatcagcagctcctgatccggctccttgtggccatttccagcga
ggattccgtgcggtcagatgcaagagttgtgattaattgccaacagaatgtcccagggaa
ctggttgcccagttcgactccgatttctacctttacatttcggaccactacctgctgtcg
ccggttaatgttgccaacttaatcgcgttttgccaagactcttgataatgttgtttatgt
gcaaaacgatttggcggacactgggagagctgatgcagatcgtcttctttggataattaa
tgagacagacttgtgtaattaataaaaaacttttaattaccatgggcaggtcctgtcctt
gagcctgctggcatcctaatgagtcgcgaaaaaataaatattacagaacgcatggcgatg
tgatggaaaaaatccatggtcctgctagatttttgcgtaatttctcaaggccgaatcatg
aagatacataaaaaggacgaatttcttacgtaagtgtccgaaaatatgtttttatgagag
gatcataaatttttttcccctaagaatgggaacgcgctctcgatgttctgatctcgttcc
atttttagcgaaactccgtccgtccgacgtccgttgtcctttttcacggcatgacataat
ttcgcataatttgcaacaatcaactattttgaaaggaccctcggcccaggacgacactgc
acgtgacaaaaaaggaggacaaacaaaaaagagagcgacctgacagcgaatttttagtgc
gaattctgcaggtcaccgccaggatggtcggtattttggctaaattcgtggcaggatctg
catataatttttgccaggatgcaaatcgcctgccaggcgacgtgttcccattttttgttc
taattattttttatgagttcagtccacgcgcaaaaattgtcgcacttctttgtggccagc
cacaggttctttctgccggtttttgttctattcatgattttttatttgacagtaggcctg
ctgttcttttggccaggttttcttctcttttttgtggtcagactgtagacccaatttttt
gctaataagtgttgcagtttttgtggttttctctgcgggtttgctctggtttttggttgg
gtttttgggatttaggttagtaaggtagctgatggtttgtcgagacttgcgtttaaaaca
tttttcaattagataaaattattaaattatttacattttcagttgctcctttaaactctc
actccttttactttcgctggatactctccttttgccttttaccctttcgccctaatgatc
aactttaacctttgctaatgacaactggcaagcatctgacaaccttgacagatcgccgtt
tctcggtgacagatgagtagttatgttttgaccttaaaccgaaacccgaaaccagcttgc
caaccatcagtgtcaacactttccctgttacccataaatatcctgccgccctaaagtgcc
cagaactcgagctcgaatcctttgctacaattaaaatgttaaactggagtaaatatcata
aaacccggcagcagaaattgctctatttaaggcgaaaaagataagacgtcctcaaaacat
ttcccaaaaagttgcctcaaagcaaagcaagacgaatttttaacaaagccaagaaaaaac
atagaaaaactctgggtcacttgattcttggaagaaaaaatacaagggttaagggttaaa
ggatcgtttctgggccagaacacccgaactaggtcactagatcgcgggcacaaaaaacgc
acaatgccggatcataaaaaagtagagcgtatcccacggtgatattgtcctgttttttgg
aaaccctttttcgaagttttacgatgtccttcttttttgggtgtctttttgaaaatcttc
ccgataattgtagcaaaaaattagtgcaaggaatttggaaatttacatagaactcgagta
tgacctttaacttttgatttggcatattgactggcggagggcgagagttggcggagttgg
aaaatggcgggaaatgtcagcgaaaggatggcgtagcgactggttaatggctttacaact
tgttgtctataattatggttaaaatgggccgtaatcctttgctaaatgcagcacacagac
cgccccctgctcgcccaaaaattccgtccgaattcagttccgagtgaaatgaaaccaaaa
gtcctgcagtcaggattgcaggatatcgtatggattcccgcgaaatccgcgtcatggtta
aacgcgactaatccttccagtaagcccttcgctccgacctggacctggttcggtgggcgt
attgtttagtttcgaaatcaaaatattagcaaacactgacgaaaagggcgaaatacggtg
aaagggcaaatgtgcaaggattaagccgagccatcctttcgcaaccttgagccaggcacg
ctcgcaattttatgactttcgcccaacccgccgccgattctgaatccgaatcctcgaatt
ccttctctatattgactttgtctttggcgaaaacatggctcgcggatccttggcccgttc
acgcgacacaccattgtcctgcgattcgcaggaccctttcagtcgcaggattgactttcg
ttttttaactcgtccttgccgtgcaacaagcctttgccgatttttccattgttgcggttg
tcacaactcctttttttgtgccagagggttgcatccttttgtggtggcgattgtttatcc
tttgtggccatcctcccggggttcgctgtttttttctcaatacgtttatggtgcatccgc
gtccgttttttaagcctttttgctctgctctcctctgacccgttcagttcagttcggggt
caactctttaggactttctgggctgtaaaatcctttcccaaacaatcaattttttataaa
tttcctggaaattttatttaaggctattttttagtcgattttttgggctgcgatttttta
gaagagcaattatttttcgccaaattgcaaggggttaggatgaatttttggagtttcctg
gaaaatgtcctctttctttaattagccaaaaaggcttaaaaaactaaattcagccttggt
gttagctgaaagagatagaaaaggacaaaacaatgtccttaagtcgaaaagccaaaaagt
caaaagtagttttttatcggaatgagacaaaaagaagccttttttagaggtttcatggag
tgaggcattgggttttcagaatttattttaaacaggcttacaaagacgatccataaaggc
aatactaacccaaagttaatctggcttacaaggaaaaactccatgggccatatattttaa
ggggtaatgtttaaaagacatgcagtttttggtaaacgtgatttttcccacaaaactgca
accacaaatcatcaaacatatggatgggggagatcgtaaattgaaaagtttagcaactca
tactggttaatccgaaatttacatctcagatgatttttgattagattcataaattgaatt
ttcagttccagcccggtttcggcattttccatcacactaacggggttaattatcgctgcc
gcattgctcaataagaaaaaattaacattttctcgatggtgcgacttccttttgggggca
aacaaagagaagatcagaccctggtcggaccccatctcctccactggcccccttggagca
actccatcccgcctccatcagaggggcggctcattacgcgggtcgtgacttgccgaaatg
aaaaacaagtaaaatcccgggcaggggagcagaacacaaaaaagagtttattgcaacgga
tgcttgtcagagatgctgatatctgcggatcagggggggatgccagggtcttaagagcgg
gtcagggggtgtacaaaggcgggctggtgcggctggtggggaaggggccaaatcgacgga
cgggtggcagcagacgcagcaatgttaatctccataaaatgaaaacaatgcgccggcgcg
acgatcgctcgccagtctcaactgttttgagcttccagcaaacggcccccatggtctcct
tacactggcaaaaatatattttatttttataaggttataggtttatgttaaaaagaccaa
gtcctctgatagaagcacaaaaagaggtcaaaatatttttacaaaatatatcatacatat
tacattatatcacacattattttatttccatgttatgtttagtttttattaaatttctca
aatatgaattaattttcttaacatttctccaagtgcagttttggaacctcaagcgaggag
ctggccatgcttcgtggagcgcgcattttgcgcaataagtgtgccagacgattcggattc
agatgcggacgctggctcaacggacggagggacagacagaccggttggtcagcattcgcg
gcggtgttgtccccccggctctgtccctacccgccacttcccccgccgcatatataattt
atgcagcagcagcggctcaaggatctggccttcctccctccatgcggctccccttcgcgg
gtgcgtttaggtaatcgctgggcatgatcttggcaaactccaacgccaccgccgtgacaa
gctgcccgctgtgtggatgctgctgcggatgctgtgccaccacaatcttcaccaccctct
ctgaccccctgtttcctgaggcaacaccaccccagtggcgaggcgagtgtaaattacaac
ttgcctcttgcctcaacgccccagcgactggctgtttctgttgccttttgccgaagcctg
tcggtttcattcagaaagttcaatagtgcatgcaatgccggccacgacttgccccgcctc
ctgggcatcctcagcctcctgtgccccagcccaacccccccggaccatagcctccgtcca
tttatgatcgatgccagagtcgatttcctttgaggctgccttttgtgattgtcgtcgttc
cgttcggttcggttggatgatcggatgctccaatggtgcggttgccagttgagttccttg
gagtctccagtctactcctccagcacgcgattgccttgtagaagattgcaacttgcaaca
cgaaagtttgggaatataaaacaagggtgaaagccgagggttaatcttgaaattatataa
aagagatataataaacttgatgtctagggcttcaaataaacttacaactcatactaaggc
aagctttattttaaagttcaatgtcttaagagtattccacattcgtattgtatttttata
aatttaatttgcttctgatagaggctcgacaccttccattccggtgggagacagcctttc
ggagcctgggatctggaatctgacgatggtgatggtgcttgtctgggtctggtcacgatt
tgttgagactcgtaaaacatttttagcacctcaacgacgatccagacgactgacgaccag
gcgatctatatacatgcagcacataccccgtacagcatatacctcatcgatccgatccac
gtacatggtggggcttttgttctcctgtctctggctccccgttttaatggcatttttgca
ttttttttcttcatcgcagctctgagatgcagcttcccagctaccaagcagaacgcccac
tcagttgcatcgccatgggaactgtttcttatttttaagtttgagtgcatatcgtaccgg
cacatcctgtcattagggaaatatttatgtagatatagcaccgatttggggaatctgccg
aaaaggcagctgcctcctaacggtgaggccaattagtcgccgcataattaactcaacaac
tttggatcagactggtttcgtttttggcattagttggcggctgctttgagccatctcgtt
tcctcctggttttttttttggctaaaaggccagcgattaggcaaaatttatgcagagcgc
cctctggcgttggtgaaatgatattcccggaaattggcaaggattcgtaatcggcgggaa
ggaggaggtagggagggaagaggtgagtcgccggcggcatcgcagggcctggcctgccgt
aaaaactctttgcgaatcgggcagcatcgcttcaagcagccttcaaggctgtgagggaca
ttagtggactttggatgaccataaaacccatataccatcggccagctaatccgtggaaac
tctaaactctatcccaaagaggaacctctttcggcgcgagtcgcaaccctacttttaccc
atcccgcaacccatcgcgtttacctgtccgccgtaaaaaggatatgcgtttgcgggtcct
gacgagttgacgtttgcacgccaatcgatttgacattgaagggataaggatagggatata
tggcatgcagcatgaagggatgaggaagatgcggatgcgcgactgcaaataaccctaaat
aaaaccataaaatccttctgcatgctgagaacccatccatccatcgatcctcaccttgag
tcgcctcacccgcgatctaaggacttttttggctggcgtgttttttatttatttactttt
tttttagccgaactcgtaaatgtgaggagtcattttttatgcaatttgttgtcaacagtt
tcgagcatttcacggaagtgcgttcgttttttacgcaatgcgatgtaacttctgctgcct
tgttgtttcttttttatggaggcgagttgacttttttagagaaaaaatgatgagccggca
agaagaggagtcaggactcgaataccaggaagtgttgacaaaaaacggctaactatttcg
tcaaactagacagctagatgtatctctaactctgtcctaccgaagtctggacggttctcc
tagccatttcaaaggggttaacttggccgaaaggcgtgcgagatgtcctggtaaccctac
ctgcgcccgcaccacgcccataatccttttatggcaaacaaacaaacactgtcacggata
gaaggatagaacgatgtctatatggctaggtaaaaaaagtgttgaaagggtgcaataaag
cgggttgagaccgaacgggtaggccaaaagggtaggaggaaatcgaagagttggccgttg
cacacgcgcagtggcattgttgcacggtcggttttatgggtgtgtggttttagccctttg
atgggcatgatcatcctgttaatagaaagcgtggaagcccgcatatcccagtacctgtac
cggcctaatcctttccagaactctagcaccgaacccttttccgactctacccatgattgc
cggccaccgagcgtgtccaaagcgatttaattaacgcggtcgcaactaagccaccgattc
gggaatctctctcgctaaccaggacatggattacgaatctgtggaagaaccctttccttt
aaccagtggacagttgtgggcgtggaccctgctaaaagccatccggctactgttccgagg
acgggttagcagtagctagggggcggtatccgaaagtgggaggaggcggaggtgggactt
gacttccagggaaaggattgctgggtcttaacttttggaaaaactccaatatttaccaaa
tacccatgcacttggtccagagtcgagaagtcaagtcgggttttcggggtttcagctgca
atttgagcagctcagccggtttagtggaggagcctttaggctctaggggattatgtgtat
ggcatacactgtatgcctctgctaattataaaatatttatcttaggaatattagggatat
tttttaaagttctccaactctttcttctccagttaccgttagattctactgaaaaataaa
tccctattcaagaagatcccttttttctaaagtattccttttccgcatcacgcaatctca
ggcaatctcagagcttcaatgccccacaaaaataaaaaaaaaacaaagttgttcagtaac
ccaaccttaaataatatatgcgaagaaaacaaatgaaaaaataaagaaataaaagccaga
acgaaaacaacagaagtgtatttttgcaatgtttttttacctgtagctaaatttagaatg
tctatcgtcgggcatttgctgacgtttgctttcaaaaattaagccttttgcccggcatgc
ctcatgcctcatccacaacccaccctccgtcgatcacccactaacaggccaccaccacca
ccccaccttttacttacccgcaccgccctcggtcggtccaccggccacctgagaactgaa
attctgggcaaaatgcgtcgttacgcttaatgagtaataaaatactttgcgcaatgtggg
ggaacaaatgtgcatgccacctcgctcgcaccatccgccctctcgctcggtcgcaaacca
cccacccactcgcagttgccaaaatatacagcgccattaagtgcaacaacaagccccaaa
aggcacgtgaaagaaatgagaatcgcaataaattaagcatagtttgttcccaccgataaa
caccatgtattaacttagtttatatattatttaannnnnnnnnnnnnnnnnnnnnnnnnn
nnnnnnnnnnnnnnnnnnnnnnnnnnnnnnnnnnnnnnnnnnnnnnnnnnnnnnnnnnnn
nnnnnnnnnnnnnnnnnnnnnnnnnnnnnnnnnnnnnnnnnnnnnnnnnnnnnnnnnnnn
nnnnnnnnnnnnnnnnnnnnnnnnnnnnnnnnnnnnnnnnnnnnnnnnnnnnnnnnnnnn
nnnnnnnnnnnnnnnnnnnnnnnnnnnnnnnnnnnnnnnnnnnnnnnnnnnnnnnnnnnn
nnnnnnnnnnnnnnnnnnnnnnnnnnnnnnnnnnnnnnnnnnnnnnnnnnnnnnnnnnnn
nnnnnnnnnnnnnnnnnnnnnnnnnnnnnnnnnnnnnnnnnnnnnnnnnnnnnnnnnnnn
nnnnnnnnnnnnnnnnnnnnnnnnnnnnnnnnnnnnnnnnnnnnnnnnnnnnnnnnnnnn
nnnnnnnnnnnnnnnnnnnnnnnnnnnnnnnnnnnnnnnnnnnnnnnnnnnnnnnnnnta
ttttcaccttctttggtcgcttgaatcagcacaactagctggcgcagcccagcctcacca
gctcccgagcagcagcagcagcagcagcagcagcttcagccgtagttccagcttgtgaat
ccctcggttcggcgatcgaccaccaatcgggggtttcgcagtgtgatttccgaaaaggaa
gaggccgagggggcgtatgagtaatgcggcgcaggcgggtaggtaccccgcacacaggta
gctgctgccaccgctacctacctagccacacagatacagatacgaaaggtatctgatagt
gtgctggtatggtcgtgtggctcgcgctcgcgtctcgcagcggcgaatagctgccgaacc
tgtcgatcaaaattcagtcgtccgccgagagcccagcgataaagaagtaccgctccgctc
ctcaaaagatacattagctcacagatacacaaacacactcccaaatacacgatcgttacg
tcgttctgccttcgtgaacagctcgttcggcacttttaatcggcctgcaaacagaacctg
ccgctcattcgactgccgtaactcgtagcgttcggttctactcgctccggaagaatccga
catatagtatatattgaatatatatcgcagacaagtccagctaaaatttacgtgcttctc
tgcctcgctgcgcgaaagtgaaaaccaacagttgtgaaaactccaaacggaacagaaata
caaatctaaagaacagtgaactgtttctaaagagcagcagcaaagtctattttgctgcca
agtgatccaacaaactgtgcctcaaactcaacaaaaaatatctaaccgaaatggttaccg
gcgtcaccgcttccaacatgaccgccaacgtactcggcaccgctgtggtgcccgcccagc
ttaaggaaacgccactcaaaagtgaccgtcgggtaagtgtcttctccacctcctcccaaa
aaaaaaaccgaaaaactagattccctaaaacagagacccacttggattaaaataaaagct
gagaattcccttaattgagaatcgcttacacccacttggagtcgatttagcgacacccac
tggccaaatgcatttcctttttggccacaacgcgcacacttctcccacatgcgtccggag
cactcgactcttggctctgattcgaattcggtttcggatttggactcggatccagagtca
gacagaccataatgagcagctgccgtcggcgcgccaacacaaagcgactgtgtcttgccg
cgttggtggcatttactatatggttactacacatccattcatgagagcttgccacccaaa
attggccgacgctgctgcccaccagctccaatatttctcggcgcgtgtctcgcgtggttg
ctgcaattttttgctgcctcttttttgggtgacttcatccgccaaaaacaaaataaataa
gagacttgtattagccagcctaatttggtcagtttttgcgacatcgcatctttgagtttc
ccgctttgaccttgccgccgccgcatacctgtcggtggggcagcggcgatcggatttatt
tatagagcggtgctctgtaatttataaccgccaaactatttttatcagtggctcgccaga
gtggcgctattaatagagcacgcgccgtgcgactaaatttggccgccagccagtcaaccc
gttccaccctcggccccctcggctagcccctctcctatcctatctagtacttgtgtgaga
cccatgcagcttcctctatttttgggtcgctgcatgaggtcaaattagccaagcgaaacc
tgtgactaattgcggctcttttctttccatttcttgcagtcgaacaagcccattatggag
aaacgccgacgcgcccgcatcaacaattgcctcaacgagctcaagactctcatcttggat
gccaccaaaaaagacgtaagtatcttgagaatatcaagaaatatataaagagttcaagcc
tcaagatgtctaacttttagactctaaactcaacttattccttactaacttaagtattct
ttcctctctacttttagccggctcgccactcgaaattggaaaaggccgacatcctggaga
agacagtgaagcatctgcaggaactgcagcgtcagcaggctgccatgcaacaggctgccg
atcccaagattgtcaacaaattcaaggccggcttcgccgactgcgtcaacgaggtctccc
gcttccccggcatcgagccagcccagcgccgtcggctgttgcagcacctgagcaactgca
tcaacggcgtcaaggctgagctgcaccaccagcagcgccagcagcaacagcagtccattc
acgcccagatgctgccctcgccgcccagctccccggagcaggattcccagcaacaacacc
agcagcagcaacagcaggctggctacctcttcggacagatccagcagacagccggaggct
acttcttacccaacggcatgcaggtgatccccaccaagctgcccaacggaagcatcgccc
tggtgctgccccagagtctgccccagcagcagcaacagcaggcccagcaattgctgcagc
agcagcagcaacaccaccagcaacagcagcagctggcagcagcagcggcggcggcagcgg
cagcagccatggtgtccatcccccagcgcaccgccagcaccggatccgccagctcgcact
cctccaccggatacgagtcggcgccgggcagcagcagcagctgcagctacgccccaccca
gcccggccaactccagctacgagccgatggacatcaagccgtcggtgatccagcgcgtgg
tgccgatggaccagcagccattgtccttggtgatcaagaagcagatcaaggaggaggagc
agccctggcggccgtggtagatcgggtagtcggtcggcgtccgctcgaatctcccgctta
caagactgatgggacacactctcatagacacgcatccttacacccgtacacttaaagaaa
aactaggcagaaactaaacaaaggcgcaggcgttgtgcgcatgcgcagccatttcacctc
atttcacatcatcctgcaaatgtggcttcgaagtgctaccatgctaagaaatcggttgag
aacctcccagggttccacatctattcccaggaataatccctgcgaggtcaggacctcatc
tcacacacacacactctcacacataagcacacacgttgttataaattatttattattatt
atgtaattgatttgagaaacggtattctatcggaagatgatcaccaagctacctcagtcc
aagtttttggtgttgaattgcctcatgtatccatgtattactttatattctgaaaaataa
cagcaaatcagcaaaagtcttccacaaaatcaaaaaccacaaaagagctgagcaactttt
tatgaaaaagataaaatcgtcttaacctacaactcttaaaactagaattagtatgtctcc
atctaaatataggttttttgtacacccactagcttggtaagccgcttaggattttcgccc
cgctcttaggtcttaagtctaaagtctaatcaaagaaaaattatatttatatgaaaacaa
acaactactcgtaaggccacgtgatatagtgaacataatgagctctaagaaaacaaaaca
tgaatttgatataaacaaaaacagaaaaaaacaaaaaagaatcagaaaagaaaaaaacaa
acaaacaacacactaaaaagaaataaattttaaaaattctactaaaaatcaaatacgcaa
aaaggtcttgttctttgggtttgtgggggttggtggggtgtcgtgaaagtcgatcccctt
gggtcttatcagaatgttacgccaattctaagtccaaatggaggaaattccagaggtggt
gactgttctgctacaaaaatattgcgatttaaggggctcgattgcggttgcgaccggaac
ggatatagacacttccgcttccattgaccgataagtggtgaaataatttagtagcatttc
tttgtttctaatattgcaaaatatttcgcaatattataagcaaaatatgtatgtataaat
agcagatattaaaaaggaaatgattttgataaagagatcaaaacttacaagcctaggact
tactattttataaatggaatactcatttcttgtatgggaagcgtaaaactcttacaatcg
acagaaaccccatgttcttataagactttggtatttccctttcccatgttgtcaaggccc
cagctataagatatattatccagcaccttctcgaatcgtacgtacatcaagtcacgcccc
caaaacttctttcaagattaggaaaaaatctgagcaaatccccggagtcattattcgcaa
aagtttccacgaagtctggcggaaaaaattccgcatcatgctgataataggagctccgtt
aaataaaacaactttgttttgtgattttcatccagagacggtgatgcagttctaaccttc
agttgtagacggactttctcactcagccatgtgcctgaaattactcccattcacgggatg
actggatgcggctgggttgacgtttcactaaaaaaataacgtgcagcttcaaagtccagg
gaatataaaaataaacaagattacacagtagcctgtcacctgtcgcatgttctagaaaat
agaatgcgcaatgttacagagaaaaacaaacaataaatattatgatttgatctcaaagtt
gaaattcaaggattaatgggaaagaggtagtcataggcggagtacaaatattagccagta
gcttaccacaaagctcaactgtttttctttcagtgacataggtttacttcgaggaaagtc
cagcagttgggtggttgagtggtggcgtggccattcaatttacccgacccactgaatcga
aagtgcacttgattactcactggggacgactcttggccctctagtctgattcatggtcca
atttctagccgagtttcaaaaaatgttgactgcttgtctgctactttttttaatgaacat
aaaaatgagtcatcgtgggccctggggctttcgatcgaaattctccagaaattcaaaaga
aatttagcaactgagtgagtatttgtgattatgagggcagtctcaaaacccattgaaaat
ttcccagttagggggtgtttgggggttttatttttattgaaatacatatgcttaatctat
gaataacacaatatatctatccttaataatatttttatttgtatttgctcctgattcaaa
gaaggtcagtaagataatatgggggatttattttatgatttatacacatttttattttct
caatttatttattcaatataaatatgttaaaacataaatacagaaaatgaatgaagcata
atgaataataatataccaacttcccacgtttcaagcttaaattatttcccattttatttc
tagatttccagatccctgtgaaaattgcaattttcatgattgcattcctcgagaaccagc
cagcatgtcgtctggaggctccgtatataggtagtacctttatggaggagtggttctggt
tcgatttgatctacttgccggtggaatgaattcgtcacagttgcgcacaaacgaaatcga
aactaaagaacctcgaggctgctacttttcttaaattttaaagggtaatatcgcaccccg
gccggagtgcgacatttgaggctgcgatttgttttgcttgtttggtcttttttttggttt
tttgtgttttttgcaactgcgtggccgagaagttggccattggaatgccagcagtcggca
gttgtcacgttttcctctggcaaatgaccccaaaagttgtgtttgtttacgacgactcgt
gtagcattccgtggaactgactgaagtttgtggcatgcagcaatagtagcagcatcggca
taggcggcggcagtccacttcactccacttcattcatggtaattgaagaccgcacatatt
tcagggaactgccggccagataagccaccgccaccgccgccaccggaatggcagttggag
attttggagcggaatacgcataaacaagttgaatgaaccgatatgatatggctcggtctc
cggctcgggactggcccaagaatttcacgtctctaatgctgacggaaagcaaataaaata
tatacatatgaatatttgtgtatccaaaacaaagtcaaactcgagctcgagcttgagctc
gagacggtctcgattcacttccacttccaattggcaatgtcaaatgctagccaagtttaa
tgactctcagccgacttctcttgacacccgcactgcgctttgttttggcttttaggtttt
cggcatttcgaagccattgaacttgttttgcgacttttgattagaggtgtatttcgcata
tgaatcgactgcgagtcccgggctagagatctcggaaatgttaggtgttgatgaaccatg
aggcttggttcaaggagattccgagtcgattctagctcgagcactgtgaaaaaaggcttg
caatgggggctatagatggtccatattttaatgatctcaagacttggattttctgccagt
gtctttgctaactgggcctaaacacagttaaggtgctggccatttgggcagccttcaagg
ccgtttgtctggtttcaggtgttgtgtttttggcttttggcccaaagacgtgcttggcat
ttagacaaacatcggattcggcggcggcggcggctttgacattcaactcgccgcgcggcg
gttcaagtggcacacaccacaaagcaccagcactgccagcaccactccccagacactgag
caaggtcagttccccatcagcaccaccactaacctaagacacttcgttcacccagttaca
ctttacgctgcgccattaaaaactgtggcagtaaatcgagaaatgtgccggggaagggga
agtggctaccgctataacattccagatatttacacagtctaacgctgatagggaactcgc
tttagttccaaatggaagcctcttgtttttttgcgccgagagagccaccttatcaccttg
agcggcacgtgaccggctgatttggaattggaatgagaatcggtggagcggtggtgcgag
atgggctgcagtggtgtgcggaggtgtacggtggttttgggggtacgaaagaatttccat
cgagcaacctgatcgcacgttattggatctagaaggcctggggacagggcttcgtcggaa
tcccagcggttcctcatgtaaatagcataacggtacacttctatatgtattttatatata
ttcttgtatctcttagatctggtgtctagaataaataagaatactttgtatcagggggaa
aaatgagctagaatacaatgttgtttttaaagtttatgtttcaaaggataagggattcac
aaagagatttattttcttagaattttttttaaattaaataatatttgatttaccttttag
taggttccattttttctttctgtgcctccgatttgcaatttgatttttttatatatattt
tctgttttttacattcgtgttctgttcgattgcatccacttacagccccgtgcataggaa
actgcagtgccacgcaaaatatttcactcaaataaatatagacgtttatttttggaaatt
gaaacaagtcgtacacaatgcgaggaaacagaaatacaaaataaaaataaagaaacagcc
aaataaataaataaataaggcggaggaatgccaaataccgcaacggaacccactcgaatc
acgttttctgtcacgcaattcgagttccttcaatggatccgatttggaaatggaaatggc
gcagttgtggttccacaccacatacaagacccattcccatttcgatccccacttggtggc
tcacttatcaagtcaagtggcccggtggttggagggatcagcaagattgtggtgtgggtt
aagtccaaattgggcaatcgaacggagcagcttctgttgtgatagtggttatggtggggt
tattgtgcgtccaatatataaattgattttgccagacagtagcctccccagtctagacaa
tattagcacaataaatagtgagttaaatacccaacattaattaatataattctgaaacta
tgggtcaaggttcactttgttatccaatctccaaacatatagtttgaaatttttggcaag
tcacatgacttaataaaaacaggtgtctaagctccaggggatcaaccaaagcgccgtcag
ccttatcgttgccgcactagcggcagaaatcaaaaggagggctggctccccaagatttaa
tgccatgtgaatggaattcgattgcgcgtgccgaaggaaaatgccattgaatcgcttttc
cggggggctcgagggggactgctcagggagtgacctggcattgcaagtggaaaattttca
tggtttacatgaacgattcaacgatccaatgattcgagatccgtcaatgaatagtgtcaa
catgtgctcgtcttattagcacccccaaagtcatcgcggttttggggacgtcagtcggca
ggtgccagtcgtagtgccactcggttcagatcggatcgaaggtttggctctggcccccat
acagctcacgcccactcccagtcccggtcccgcatttcaaaaaatattcccccctctttg
cattgcaggaaattaacactcatctgcgggggtacactacaagaaatgggctttatactt
tggcagtaatttcgatgatttcatatttgtttttctactgaacatgaaacgataagatat
atttcttaatatcagtaacattagataaaagcatttaagtgggaatgtcctgtgatatca
aaagggaaatcacacacctttttttggagagaaaggttttgaaaacacactactttccaa
acttacattattttaatgaatgcataaacttgagaaatataaaaaaatatacaattttaa
tataaaaatattaattttttataattttgctctcactacctcccaagactgactaagagc
ctggtcttttttggggcccatgggctgcgatctttttaggcattcggtcggtgcggctct
taccagttttctgttttgtatttctgatattctgatagctgctgctgtgctttgttgact
tggcacattttttgttgtgatttatttgcgcggcgttttttgattgaaatcacccaaaca
gccaaacaaccgacaaaacaaacaaccggccattggcggttgacgcaactgtgggaatat
tccactgcagcgtgcgcgtttggcttgtgttttcttaactggccgctgccagtggccacc
cttggcacctaccccactccgcccccaattcgatcgccaaccacccccccgggcaaacag
cccccttggccgcccactgggaaaagcacacgcctcctgcggatcatcgaaaaacgtgtt
aatggatcaacagttttgtgttagttttttaggggcgaagtgttggacggtggagagacc
caccccctttcgatttgcacccgagccccaaaaagcaaaaaaaaaaatgcaaataaaaat
aaaaacctatctccggtgaattgattgattgccgcgctaatcagccgggctaagtgaatg
tgtcccgtgcctggctgtgtgcggcgccaatttttgcatcggtttcgtgtgtctgccgtc
actttttctgcgaattgtttgttgacgctgccatttggagcgtgcgaaagcccgaaaccc
tgactcgtaggaattggagtgtttgcccagagatcactggaccattgagttgcccagaac
cccaggcaccccaggccgcaccccttcggctgatgcgcccgcctccccccacacgtatta
cgacatgtgacgcgcctcgcgttgctccaaacgtgactctgactggccaacttcaggtta
ctttgtttcactttcgattgtgacgggtactcgaacttcagaaaatcagttgacaatgac
attggcattatctttgattttctagtagcctgatatgatccattacaatcataccttaat
gactcactcgatattctattcaaaatgcaatgccatagtgacaaaggatagcacgctaat
gttttatttctgaaatatcattttatgacatattttattaaaataccatgacattattat
ttactatatatgtgatatgaagttacaaaaatgactcacaaaggcaaaagttattttttg
taaaaaaatggtgggttgtaggttacctcgttaatggtagtttagtttctgttattctat
atatagtttataattattttcattaaaatgtataacttcagtttaatgattaaggggatt
tatagtttgaagctaagatttcctttaagagtaattttttccaatacaaaaaacatgtat
atcttgtgtacttttttttctttttcctataagatcaattattgatggtatttactaggt
tttttaataggtgtttgcataaatatttcatagactactgatcatataatctgagggtat
agacaataaaattttcaggtcttactaaagagtatttaattttcgtgctcaggaggttct
atcctcctgaatttttggcataaattcggccattaggcacccgaaaattccacgagtgcc
tcgtgccatcgcccattgcccccgttttttccattctgtatcactgaagcacgtggctgt
ctttagagccatcaataacaatttgggaaatgccgcgccaggaaaacccagctgatattt
ttggctcaaatccgtggctgaagtacccatcagttgttttgaataaattaagaccacatt
taactggcactcgaaactaccgagttgcattaacaggtcattgaaaagtttactggcatc
agttaaatggggttcaccgctcctctggtgctcaaataaaaattctaggttcatgagtac
ccggtggcgtatgagtaatggaattcccgagtcccgagtgatgtccgaaactgaggcttg
attctttccgttgataaggtgactttgacaaacgaaataatttaatattttttgaaatga
aagcttattggtttgaaataaatcaatcaggccacctgcaggctgattggctaaattaca
ccaactaacaggttgattttggggaaaatatccaataagatatgataagataaacgtgtc
tgaaaaacatgaaatcatcctacgcctaatacccttcaaataacatccataatagccttg
tttccaacccgccaggcttaagattctataaaatgattcatagattgcccaaaaatgtga
tgaaattcgtccgtttgacgttttgaagtgtcagccagataggggaaatattccggtgat
acgacattgttgtctcaccgatctcgagactaactcagaaacacatttcgcagcgttctc
tattggaattctttatatattgaacccgatgacattgccgcagcctcagagctgtttcgt
agcaaagattaattggcaagacttgtgagacacttgccgaataattggggaaatacccaa
tattaaccctgggatcagtttgggtgctgggtgcatatcaaatgggcggaataactcgta
gcccccaggtgacgcattacgcaaataatagtcggtagctccgaagtccgagagttgccg
ggctctccgatttcgatgtcgattttttgggctgtgctggagcggcggaggcaatcaatc
aaaatctatcggcgatcgacgcccggccggaaatgacccactcgccgactgccacgtact
aactaacgatgtctctaaatgcttattagcacttgaaattagcgacttgccaaacaaaaa
cctttatgtgagtttgcgtgtggctctgacgttgcagcttgtgactgaaatccgattcgg
acatagacgcggacgccgaatctgagtcttttcatctgccagataatgtttattttatac
acggaacaaatattttatgaggttaatcctatattataattgggggtaatccaatattca
atatgagcctcgattatttataatcttttaatcaaaggttataccctgattttgtcactt
ttattggtatgggttttgagttctcatggaagtaatataaattattaatttgtttaaaaa
aacattttgaagccccattttccccctgtgtaattcctgcaaaattcgcgaatatatcga
aaccgactagcacgcgcccatgaagcagtgtatctttgtatctttgtggaaagtttctgg
gataaggctatggcgctttttgggtggaaattgattcccgttaatgaatgcaatataaat
tgattaacacatttaatcgacgacgcgtcgctgggtaacacaatcgaaaatcagtgcggt
tagcgaatttcacacggaatgatttgcacacggcgtgaaggattaagcgatttgctggaa
attcgacaatatatggctgctttcaggtttacctgaagagtctacctgcttttctccgcc
tgacaacagtcggattaaatggccgaatcacgcgacacattcagctcggtgattatgcaa
gttttcgcaatttttcatcaacgtgatgcgtcagtctccgtctggctgttgtttaaagtc
tgatgtctgtcgtctgccgtgtatcttaagagtaattagcactgatcacagaccactgat
caccggtgatcatcaaccacactaaccactggattacccttgccagccagactcgcacac
ttgtccacttgctgatctgtgatcagtggatcaccttcgccggcccggctcctcggtttc
agccagtcttgtctggtctatactagaggtgttaagtgtgctggaaattgcgtcaggtcg
agggattactgtacaggatttaccacagacctgtgtattgggcgcctttctgttatggat
tagataatctttacaacagagcctttcatcaaatttcgttacatgacgggctctcttagc
tgtcatagaccaaggactttgataagatttttcttttgtaaccaaacggaaatgtcaagt
tattttccaagaaacaaatatcagagggaatgagttatttatttactatttgagttacat
ttgttgacagttactaattaattactttttaagggaagaaagtgccaggaactgcttcct
tggcaggtatactttactttctcaagtcctggtccatctgattacctcaaactctagtct
tagccacccacactcaattatttcataaattacaccctttagtcggcgagtgtattgaca
tattttggccttgaatggttcaagttcggcggcgttattcacacagacaaagacaaaggc
aaagtcaggcagaaaatcgtcgaaacaaagccaacaacaccggcaatgtcaaacaaagct
gtttcagttttgaagctgcaatctgccccctcaaacagtcccccctggttacctgtcccc
tcctgctccttaaacagaatcgcagtcacagtcacaggcacagtttttgttccagtccca
ttcacagtgcccagttccatttccagatagcgcgctagcgagctttgcgttttggttcag
tttttgcagtcaaagttccggctgagtgccagacatggcaccgcacatgccatgacttca
attgtcactgaaatatatagcatttaaaagcagaaaaaaagctgcatacgcttatgtgta
caatgaacgcgcctcgccgtgggttgggttttggtttttggtcgcattcagtgactttat
tgcgcatacgccgcgtgagccattggaattgctatttactgtttgttgttcccttgttgt
tttgattttttgtgacggcgcacaccccaaaaacccgatccgttccgatccgatcccagg
ctggatcaactgggtcattggacgagccgaaaaaatattgagcttgcacgattataacga
ccttgcccgaccttgaacgtcgttaaaaacattgttagcttgttcaattgtcaataacga
aagcagtaccataaacaataaaagaaaaagttgttaccaatcactgagaaatttgtttac
attaataaactaaccaatcacttggcttaaaaatagtcagaccttcaagctccgaattct
cggaattactaattaatattttgccaatctgtttatcccatcagaattaaatttcaattt
aatcatcgaccgataatcacgccaccataattcgactaccgaaatataagcttgatattt
ccatacataataatagtaattaatatgatgccagtgtacggtcgtcggcaattataaatc
aacctgtctttggatgttacctctccgatatgtgtcgctgttgtttttatggcttggcct
ccgtgtggcagggctactgtatagtgccctgccgcaaaaaagccacacagccgaaaataa
acaaaaatattcaaacaaataagcgaacaaacaagctgcttctagttatttgcgactgat
ttatggggaattccaggtgcgtcagctcgagtggttctgtgggtcgtaactctgccactg
acacctaatcgggtgtccaattcggtttcgccagaaatcgcataaaaaaactctacaaaa
cagaatataaataaataccagacaagttaacaaataaaacaaacaagatacaaagtcgat
agattttttttcagaaggggatcagcaaatggaaagatttactgccaaaagtgaactttg
tactttcttttggcaggtctggagtgtggaaaacttggatatttaaagtaaaatatttac
gaccattttattactgtgtgagagttatggtgctaacctttttcttaaatttatccatct
gcgaaattccaggcaaggtgactttctggccccgaatttaaattgcaaattccatcgaac
tctgagcccccaatcataatgccgcatttcgcatatctttgcccccatatccaccaatgt
ggatttctagtgttttctgtgcatattaaaataaaaggtattaattaacaataaaaataa
cttgactggaggcacgctttgacgttatttcatcgatttgaagtgaaacaaagctgccaa
aaatacaaaaccgcaggaaagcaaccgaccgtccagtccaatggcaacaacaatgccatc
gatcttcggctcgaaactctattgttatttgagatatttttggcactgtttatttattta
taaagcagtcacagtcgcctttcagtcacattttgtttttcttgtgggcacaatcaatct
atggcgcgaaagccaaaaataaattgaatgctaagccccaaaccgcaaacttagcgcctt
gggctcagccggcgatatcgtggcccccgaaattgtcaaatgacgcaagtatcaagtctg
gacctccaatcaatccatcgtccaccgatcgaatccagtagccgggcctaatccgcccaa
aaatccaatccgaaatcgtgagaagggccaccactgttgacaattcacacccttgggccg
ccgcagccgccgagagtggaagttttatttgttggtccagcgacgccatggaaatctaca
gagagtttcttggacccagaccccaatttgctatcattagatacactcactcgcatccac
tctatttacaagctttacgacttttaacacctgataacatttgatttagatgtcacaatt
agcggatgacagaaaatttccatatcagtgtgaatctgggaatgtctggtccggtaggtt
ggggcattttctttactatcggctcatgctccgggcttttggcctatatttagatggcta
ggcacgtgcagcctcaatgtgtcataatgacgttctaatcaggcagaataagatgtctaa
ggagtgatagctcagcttccactggacttattaaagttaaaaatattttaaattgtagtt
caggcgaaaaggaatgaaatttcgcaatttctttaaaaaaacccccatcgaaatttccac
caatcataccataagtatttggtttatagcacacttccttggattacgatgcaaaaaatt
agaccccatctaattacagctttccgtcataacatgacgataagattttaatattttatg
gtttcccagccctatactgattaccccgaccccgccatgtaaatgttttcaaaatttatc
agctgacatcggtgacatacagtgacccactgtattgccatccggaaattggtcgagccc
caaaaaaggaaatttggcaatagtgtcgcgcgattagatccctcgtcttgatgggtagta
gtgggtgggtaagggtacgtagtgctgcgcgttcccagacatattccgaattcgtgctga
ttgcatgcatcgtacgatcttctggctgattctgtcagtaaaagtacctcgagttccggc
acggcacccggctgctgacgtcaaagtctttaatcgaaagtcgaggttctgtgacccaca
tagaaacattgaaagcacaagtgtgttggcctagcccttagttgctgactaaaaacagca
ggcaactggcgatcgcgaatggaggggacttctgggggggaggcccagataaggttccat
agcctatgagtcccatgcagcgtaacacgtacgtctagtaaagacactgtaagaaaagtc
taagataatggtttctgtaagattcaagttgtacccctttagtgaagaacttgaactatt
atgacaaattatatagaaagaataattataggagtatacaatataaaacagaaaatacag
ccccaaaatttctctcagtgaaagggatctgtggcgtctacgtgcgctgcagtgcgaagc
acgagtccactgggtatttcaccattcggctcctcgctcagtgagcactccgataagccg
cccgcatgctccgggtgtgggcatgactgattgtctggcgctccggctgccggctggcca
agacggaacagcttatcaggtgcggcggttagaggtctcagtggtgttggtggtggttac
ccgtcgaaaacgctggaaaggcagcgaaactgaaccagaacctgtcgccgatcacttggc
gtgtcgccgccaaagtacaaagtacatggggcgacgtcatcgtggaacgaggcgctgacg
caacgaccttgccgagcgggatcccgcacctctacctaccacctgttccgcccacattaa
tgacgacagtgaatcaccccagccagtgactcccataaagtgactggcatttctcaatca
tgttacaggatgtggggtagttttacaattccaggaatatggattaggtgttacctatat
tttctgatatcttagaacgtggaaccccccacattgattgatctgcggagcaaaattgat
acatcttacaagttgttatgtcgagacactatcaagataaacttagaatccgcatgttga
tcattagttcgcattttttgtgtgaagacccttctttatataacatgatcatccgatccg
atccgatccgttgcctctttcatcagattttcggccagacatgccccgcggccttaaaga
cttagacagcacaaaaataacattttaaaatgctgtttctttttttgccgtctcaagaca
agcttgtgccttctatttctcctttttttggtgattttattcgagttttgtatttggcgc
cgtctagctcaaaaatgtctaaaactgtcattaattagaatttgcagcgtgtcgagtctg
tgccatccgtcgtcgcttgtctggctgtttggcattaaaatgttagccaccagtccacca
gttttgtattcaagagtctggaattcccccaccgcaaacaaaaaagaaagccagagcccc
aacatcccatatccaatagaagaaaaattagccagaaagcgcgtgtttgccaaagaaaaa
aaaagagttaaaaataatcatacataaaggttggaaaataaagcaaatagctttgaaaca
aaaaccagtcggtggagatgccgtttgagaagccggacgggccccactctaagccgtaca
gagccgtacacaatgagccccactgagccactggagtcaccagtctgagccccacgcgcc
gcagagcaatttccaggttgttcggtttttattttttttattcagagtctgtcatacaca
cgcgactgcagcagctgaattcacacgcttcattgtggtttattattattttttatttct
atttattccatttgattgtattccgcttcgtggaattcgcggcgacattcccagcacact
ctagcacctattatatagactgctggatttatggatatatggataatggacagtctgact
tgtctattggaaacccgtatgtttgccgatttggcgtctagttttcgcttcctagatcac
atttgaatcccaaatgaagctttttcgaacacctcttcgcgtgatccagattgtcttttg
agattctttggtgggtccctcagaaattttggtttattccgtggaatatttttttttcag
aggtcataaaatggtcgagcgtgacagatttgttgggatttatgggtttcttgtctaggt
atttgctcggtaattgttgcatgtattttttattttttcatgattcagaatctctactgt
aattgctattttccgacatttaatttgcagctgacgttctgtcaattagcccaatggaat
ggactgggagcccgtgtgggcggttgattgatgttcgaaatgccgcaaacacactcatag
ataaataatgcaggcaacccaccgctgttcacaggtgtcagttggatcgggaatgaaatc
gggaattgggtttggcagccagcaggcaccttttggggtgctgtactggatttcccccga
caaccccataaatcaagtgataaatgtaaatggattcagttcgtgtgtgttccattttat
gtgcttattgagtcgggtgagtgattgggcgaactatagttcgattacccaaacgcggct
tggttctaaactggccaattctaggaagaggttggcccggatcgtggcacgttttggtaa
ttatgccccattgcaaacttgttgccaaaagaccattttgggttttattatttgtttatt
gtctgtttttgcccctctatctttagcaaacacgtgctgtgtatgatatgcgtgtcgcag
caaatctaaaatatcaacaaattcttttctttcgccccaaaaagttgccaaataatgaac
aatgcagaggcttgcgtaagaaacactttcattctcgtggctcaaaaattgctgtgacac
tttattttgggtttacataagcctgtttaagagtcacacttagggttttttatttattat
ttttacgtaaaagaattattgaacccaaggcgtaaaaaacttgaaatgtgaagaggtatt
ttcagttggggatagccgactcatgacgaattttcgagcacttacctttgtcgtatttat
tacagaaagtaaaggtaaggaaggaaggaaactttgtcaataaaatataattgtttttct
gccaattatataaccatttccttatagaacttatgaagtatccacttaacttacgtggct
tagaaatctctattgtgtattagataatttattaaataacctagaaccgattgcatcaaa
gttagataatacttcataaaacccctttcttggaattgatttgtactaactgattaacta
ttatacagttagcattactataaaagtgattaacatttaaattaaagtacttgtcaagaa
ctattcgattcgattggcttgtgtagggtgccggagccctttttaattgcagatcaatag
cttctcaagtcgcaaaaatgcactatgtcaactaaattggccgaattaagttggaattcc
gattcaaagtcaatgcaacgcttacataactggcccaacccgacttacgcaagcagactt
cgcccaacaagcaggccggagaaaggggtccgatcgggtaacaatatttatgctggaaaa
gggaaatgtacttacccaaaattgcttaactctctgacctactgaggcgatccaccaaaa
aataaattaaaatgcaaatcttgacacgcgcctgacccataaaatccagtaggaagtcag
tgatgggaaggcctatggtccctgaggactataagattaaatattggcttcacttatggt
tatttttaggaagcatttaaagaataactttcatttaaagcatcccctataaaaaatatc
ttaactgtgatgcagtgccctcagttatgatccagggggagagaccccggagaccggact
ccgggtgcgccagttgccgagcaatccggcctggcgacagagcaaaagtcaacaacgggt
ggaaaaacaacaaaagctcatgagcaaacaacaaacaacgcggcgacggaaacggagtcc
gctggaaacagctagaagggggcagggggccgagccgggcgggaaagagcaatgaaatcg
cgccaagattgagcggcacgtgccgtggtcggcgtccgcgcctaatgggggccaacagcg
agcgagccagccggcgataaagagcgaggggcagaacagcggagagctaccgaacgccgg
cgagcgacgtgcaatcgatcgcgaaaccgtcgccaccgccgccgccgcgcacgccagcca
ttgacccacccgaaccacccacttgcccgatccacctaacatatatatgtactctatata
ctcattaaatggggcatgatggcggttattatttgagagatggagtggtgactgcattat
cattagctgcaacaagcagtgattactagaactagtagctctctactactctctagtact
agtacttgtataattaattatacaatcaaatactttaaaaatatttggaggtacaggaaa
tgaaactgaattgaacacagttggttgatcttttaaatgaagttcaaactcgattaacat
tcgatgagtggctcggaattaattgaacaaagttcgaaaacaaagcctaggcattcgaaa
aacacaaaaataacgaaccgtccacaagagtacacactcgggtaattagaaagttcaaat
ctataaaaatgcctgtttaatttgcagcttagtgaatggccgcccgataggcccccttgg
agctgggggaccaggagaacccgggggttatccggacggtcgaaggcggggcgggagcta
gcagcacccaagccaaggcagcgccgcatcacactgacatatcatgggctctgaggctgg
ggctccaagtctaaagtgctcgggctcctctgacgcacgagatgattatcagaacgaggt
gggctgtaggatgaagggggcgatgggtggggtccggaggtggggcagggcggtcagcgg
acagcggacaccgatcgctccactggcaatcagcaacacgagccacagccccaattgagc
gtgctgctcgtgccggcagctcgtgccgattaaacaaaaatacaacaataaagctaccga
tcgatcggtcttacagtcagtcagtcagtcagtcggccattcattcattcagtcagtcat
tcagtcagtgagtccgacgagcggtcaaatgagctccgctcaccgaattcgttatggtaa
tcatcattagcgtgtcgcgtcgcctaatactccatatatatacttttgtaaaaatataca
catgccatacactctggtagtcgtactcgtgccttgcccagacgggtcttataatcgcca
aaggtcaagcgcccctcccaccaaatggatccaccacataacacccggctaggggtgtct
ctgggggtgggcaataggagaaaagcatttccgtttcccaggaatcaatcgagaatgcaa
ttgaattaaagtgatctttgggtggtggctgctcagcgactggttttcctcccgacaggt
tctcagactgatctgactaatcacttgaagtccgagttctcggaacttgggccggctaac
actcgagatttgtaatcggctctgacttcctgaagagcccagatggcaagggtctcccca
cttacccttggccgagaccagttttgtcgatggggttcttacagaaggcggaactgccgg
caaggttgacttatgggtggctatgtagcggctggtccgtagtcggcttatcaatcaaca
gacattattgccacccgcggggcatcgaggtcaacctctcaattgtcttgataagagcga
gtccagtggggccttaaaaacatgcacagtaaaaaattatcaacttaagtcgaatcttaa
aagtaagacaaacaacaagtggccttaaaatttctataatatttggttctctgggaaatt
cttaaatatgaaatggatgttttaataaatggattttcatgatttttccgattcaaggat
tatcttgaatctttgaaatatctcccgagatatatccttgatcttgttgattattttccc
tgggtgtatcttttgggtgtatgacttttggggcattgggtcgttgaaatcaacccataa
agcactcgaacaaccaaagtctcttggctttatgactttcggccgcctaattagtgtccg
cactcggacaactcaagttgtttacttagacgccgtattaaatgcgattagattgagtag
ccccgtggtcggtccgtcactttgtccgcatgtccaatgccctcatgattgatggtttat
ttttagtcgatgtcggattattaatattcatttttattgtgactcctggacgcgaacgtg
tgtaatcagctggcaagctgacggtggtgccaacaagtgggcgctttcggcagggttctt
ctttatttatggcagacgccatacctttcaatataaccgg
