# Supplementary material for: SMCis: An Effective Algorithm for Discovery of Cis-Regulatory Modules
Source: PLoS One. 2016 Sep 16;11(9):e0162968. doi: 10.1371/journal.pone.0162968 (PMC5026350; doi:10.1371/journal.pone.0162968)
Supplement: S1 Datasets — (ZIP) [file pone.0162968.s001.zip › dataset/Drosophila/h/dere_gg14338.fa]

>scaffold_4784:5354236,5394235 (reverse complemented)
ttcgcggtacgtagtcccccactccccccagctttagacctcccaccggcaccatttgag
tacacattcattcagcagaattttcccgcaagtgcccccacagcaatccacccaaaaaag
aacaacatacactcacatccgcacgcagctctgctgcttctcaatgagccaaattagcaa
ccgcctctacgcaaatctttgacgtcagcatccgagcatccgagcagtgggcccagtggg
gcagtgggggatgggcgccttttggcaaggtatgcgtgaccaaatatggggaaccagaag
tgggttatgggcagcctgcgcgctccgcagaaatttcaaggaaattagcactcaaaactt
cacaatgtgcaattgtgcggtggatatctaggtgggcttggaacaggaagtcttaatgcg
caagacagtgtttcgaaaatgaattattcaattttgaaattgatttccagaccagccaat
tgcagcaaagctttaagactgtttttgaagaatcgttctcctttaagcaggaaacgtgtt
ttcatatcataacttaaataaactaatcagttgactgtaaaatcgcaagtaaatcaaagc
tatttaaagcattcctaaaatattggtaacatttaaatgaattagaaaacagcacaccaa
aaccaaacaggatgcaaagcagttagcgtgtttagcaggtgcccgaggcattcctaatgc
ctcgtcatctctcctgcgaacagctcctcttcggactccgccgattcttctgttgcttct
gattcttctgattcttcagatccagcaagccagcccaaggtcccagtgtttgcacaacaa
cacgacgccgaagtggtcgccacttgagacgctgatttatgcacgaaatgctaatggaaa
tgcaacttcaaatgctaattgcggcgacggtcaaagactcgtcttcagtgctcactcctc
ggcccgcctcctcgtctttggcatcccagaaggcacccagaaggcaccaagatggcaccg
agaagaaccagaagaacgggggcctgcgaagacgacagttcatcacaattgcgtttgcaa
atcaacgaggcgacaggcgaaggcgcgcatgcgcagcacagaagattcagattggaggag
gatcgctggaggagggcctaacccaactggtggctgatggctgatggttgatggccgatg
gccctgtctccgggcctcattcatatgcaaatccgtccacgctggtgaccacaaatgaaa
tgccaacacgcagaaatgcaaagagagcatcgaattgcaaattgtggggatgccagctcg
ttgacaaagttgtgcctgaataattccagccctgttagaagcgacaacttagcgactccg
agtgcgactacgaatgcgacccagacacattcatacgcatacgcatacgcaagcgcccag
ataccagatctgctatccaatctccaagacgaagacgaagacgaagacgaagtccccaat
agcccaaggtaagagaagcaaaagcgcgtgcccgcgatctcaacttccgccgctgccaag
tgctcgcttccatgcgtgactatagccacgagatcaggagcggagcgaggtcgcctccag
tggatcggcaatgtcagcacaatatatgggactccaagtaagtgaaaaaatagtataaca
aaataaaacccgagaaataagagtcccttgtttgtgcagttgaacagtgaaattgaagta
ccaagtatgcaaagtgtttcaggtctcacttcggtttaaaatacgtacatatatgtatga
caatgaaaaaagttgacaaaagtacaaaaataattgaacaacaaagcgtttatcaagtgc
tatatcattttactggctctacaattgctaacaacaagtcaaagcttgcataattttttt
tatggcaatacttaaagcactgatatatttgaatgtttggattttgtatttttgttgaaa
tcctaatcagttcgttttccctccgccttatcgaatacatttgcatattggcttttgagc
ctgattgatccagtttgtctacagaatgaaccagctttctgtacttcatttgttgaatct
ttggttatttatatttttaaaaagctaatgagggtagtgggtaagtccgctcctggtgga
tggtcagtgagtgcgagttgactccccctagcagcttttcgaaactaatgccgaatgcag
gtcggtttccgtgcctccacattcccagccgttttgttgtctttttctgctgcttggttt
ccaggaatctgtgtttgcttggtgacgaaccgcgctgctccattagcatacaacccgtgg
agttcttcaaagggggtgtggtgttggtgcgggctgagcggagcggctcgcagtggaacg
gatgtgcgcttgattatgttgtttgccagcgaggctgctcctcctcctcctgctcctcct
gctcctccttcatctggctgctcgaggccgacgaagattctatgtacgagtatgtatgcc
ctgccgtggccggacattaatcattctcgtttttgaatccatctcaagcaaacagcgcgc
gactgacgccaggcggtcgctcgtttggctaccagaaaatgggagacactacacttatgc
ttctggtcggtggaaaatacggtggctatcaaaatagcaacgacacgtttcggcccaccc
aaatggtcaagggtttcctcgcatcttgatctctgtttgtgcgatccctgtcacgatcac
gcgttgcccgccgcattgtcctaatgcctcgccttgggcaaatgtttatccaagacaatc
ccaatcccagttccaatccccgggcccgattttcagcccgaaaggatttgtctcgcctcg
tcatcatcagcatttcagcatggccagcatcgccggaaccatcagcatcgtcgtcttcgt
cgtcttcgtcggcggcgttaatgtgatggcaaacaagcgtgatgtggcaattgtctgggg
agcgatctgtacagcgtgtaagtagcagactgcttgctcgtcccctgtttgctaagtagc
ccctgggcaggagaggctgagcccgatcccgaggtgtagatccattagctaccaggcgag
cggccacacaggagtcggcgaagtgggcaaatgggtgggtgtaacccgaatggaaggtgc
ctgttttaggccgaagtcgaggaaatgcgagaaggattgtggtttccgggcgagatactt
ctcgtgtactctctaacgttttcgaggaatatttctttgagctcttaaatagttttagtt
cgcttagattatatgcttctcagcttaagcaaggcactttagcggtactaaggttactgg
ttttataacgtaaaactgaaggtttaatgtataatgaaccgcaattacataagtaagtta
actcatttccgaaatgagctaaaatagcacggctcgactgtttaaacacgacctaattgc
gatgaactagtcaccctgcttattgactcaagctcggagaaacctgattgatttattgac
taattgtgtgttttcagttcccaggctgaatcgaagtcccggaatgcgatttaaccactt
ttgatgaccggtccgcggctccagaatattaattcctcccctccaattcagttaaatgag
cttcattagcagtgcgcttgcttttcactttggcttaattatcacagctcctccgtggag
caagcggaagggctaaaagtggagcaggagtgacaggagcgctgtggacggagcacctgc
cactgaagtgaactttcctcggtcgcagcccgacaattgtcgccaattaaaccaacagaa
atggagatatatgagcataagctgcgagcccttggttcctgcactggcaaaaatataagc
gaccaaaggtatttgtattcagaagtatttcatatcatctttccaggaatgccccttgct
gcacaacaagtatttccttgcatattctttatggcaaagtagaaatatacgtttttaatg
aaataccaaccttaacgtggcccaaatgaagcataacgcttgattgataccccaattttg
tcgctgtttatcgagttaaaggagcacattaatcaaggtccgttgcgcgaaacaagtagc
tcattgggcatatgcaaattattcccgattacacttacgctccgccctgagctcacctct
ccattatcaattgagtcagcaataatgacgaaatactcgtatagcgatacaacccaccgc
agcagatacaatttcaaggtttccaatgaaagtgctgcccgcgccccgaagtcgaatcat
tttttatcacaaacattcgccattcggctggctaatgacaggcgacaagtcagcaagtcg
acggcttcactggcgactggtcatcactgagcggtgactgtgacacgcttctggtcaatg
tcagtcggctggataatgggtatgggtatgggcaatgggtaaccagatagcccgatctga
agtcgcacactagtatccaatcccggcgagtgcttgcacttttatgccccaattattgcg
cttatcgcaggcgcgtacgtttttctcggaaattgtttaccctttcggcacgaaacaaat
gccggaattcacataaaatagagcatttcatggagcattcattcttgaaatcctaaatct
ggaatctgaaatctggaagctggccagttggccttgagcaaatgggtgcagccaaattag
atatgcttcccgatcggcgttgaagttcaaaggcactttccagataccgatcccaagtgc
taaaaagggtttcagccgcagttgaaaaagcggcagcagctgtttgcagccataattgaa
gcatttcgtaggtaattgttggggattttttatggtcaacgcataaattaacaccaggga
cgagagagtctgaaatccgactccgaatcctctgcagatttgtgtaattgcgctccactt
gcagcgggtacagcccatcctggtcggatttaatatgagtccatcaccgctggctggtgg
ttatagggctctggactgaatctgcagggtagaaaacgtgcaatttgggtcaggagaggt
gtctcctcctttttcatctgctgtttccatcgttattttatatgttaattttggtgccgg
actgcaaaactccaaagctccgaaactccgctttttattccgaacatcattctgttttct
cgccggccaaacgttttgtacctcattagagcggcgaaagcgcgtttacaagtgctaaat
tggccaaattacgggttgttaacaggatataaaagtaaaagtgtctgccagccgcaatct
ccgcttgcaggcaggtgccattaaaagggaaaaggatgcccatacccaactcgcacttgg
gtttcaatttggccatcaagcacatacttaaggatttcaaatttatagagtgatgattga
gaaatatcgataacactttggttttttaaaccgcaggcaagaccacttccttttttgggt
ggtgtgcaagtatttactcgacaaatatttacttgggggccaatctttatgatagccata
actatagttcattagcaaacattctttcaaggtaagtagcttgtatttaaccatatgtgt
tttcactattaaattcgattttgggttaaaatttcagcctttcccccaacatctgctgtc
aatgatcattcagatacaaagtcgttcggagttatcgtggccattatcgtcttttgggcc
tatctcggctccatcagcagctcctgatccggctccttggccagctcttctccagcatct
tctgctgctccaggctcctggctctggtgactcgagtacatgccgccagatgcaggagag
gtgattaattgccacccgaatgtcccggccaactggtcggattttaccttttcgcgttta
cctgtcgccggttaatgttgccaacttaatcgcattttgccagactcttgataatgttgt
ttatgtgcaaaacgatttggctgaccgggcgatgggcgatggaagatgcggatctgcgga
tctggggatctggggataattaatgagacagacttgtgtaattaataaaaaacttttaat
tactgagggcaggtctgtccttgagctgctgctgaaatcctaatgagtggcgagggcaga
aaaaatgttacaagtcctggatgatccatagataggcggggaaaaaatccaatgtctcgc
gagatttttgcgtaatttctcaaggccagacaggcacaacataaaaaggacgaatttctt
acgtaagtgcccgaaaatgtgtttttatgagaggatcataaatttttttccctaagaatg
ggaacgcgttcccgttttctgatctcaatgttctgatctcgttccatttttagcggaact
gtccttttcgaccgcctcacggcatgacataatttcgcataattttcaacaatcctcgaa
ggacttttcgcccatagcaccaggacacccagcacgtgacaaaaaagatgaacaaacaaa
aaagagggcgacctgcacgcagatttttagtgcgaattgcgcaggtcattgccgaatttt
ggccaacaacttatgaatctgcatatattggtaatatgcgggcgtcgtcctgctgctcga
catgttcccattttttgttctaattattttttatgggttcagtgcacgcgcaaaaattgt
cgcacttctttgtggccagccgcagtcgtgtttttctatagattttcgcattgtcttggg
gcttttgtttctattcatgattttttatttgccccgtgccctgctgttcgtttgggccct
gtttctttttttgtggttagcagagggcccaatttttagctaataattgttgcaattttt
gtggttctacacagagacctgttctgaattcaggcctgaaaccagtcattctgcctaggt
agaattggcaaactggtaaaattataagctgtaatgagggcttattacatttttttgggt
ccatcaagttttagagatcttcagcagttcctaacatcttctaccgaaagagtatcactc
cttcactttaactttcgctctcagttgccttttaccttttcgactaatgatcaactttaa
cctttgctaatgacaactggccagaatcggtctacctttagccttgacaaatcgccgtgg
cttggtgacagatgaggggttttaactcagcttgaaaccgaaacctaaagacctaaaaac
ctaaaaacctaaaacacaccataatgtcgacactttccctgctaaccataaatactcgaa
aaacccataaaatcaccgaaattcagacgagcgctgggcgaaaccctttgctacaattaa
aatgttaaactggagtaaatatcataaaaacaataaaaacgcgcggagacgctaagggaa
ttgcgctacttaagccgaaaaacgcgctgctcaaaacaattcccaaaaagttgcctcaaa
gcaaagcaagactaatttttaacaaagcggaaaaaacaaaaaaactctgagtcagttctt
ccgggaaccacggaaaccatccgctgaagggtcaccaaagggttcgcgaggatgaggatc
gaacacccgaactaggtcactggatcgtcgggcacaaaaaacgcacaatgccggccaata
aaaaagtagagcgcagcccaggacatcattgtcctggcggaaaccctttccgaaatttac
gatacagagcgaacggctttttgtgtccttttttggaaacttcctcataattgtagcaaa
aaattagtgcacatctttagaatttacatagaactcgaccttcgttgacactgcgtttaa
cttttgatttggcatcttgactgagtacggccaccaggggaatagatgcaaaatggtggc
gggaaaggctgggtaatggctttacaacttgttgtctctaattatggtcgaaatgggccg
taatcctttgctaaacgcagcaacacagaccgccccgtttcgccagttcccagttcttca
gcgtggctgcggaatcattgagtttccgcgaaatccatgtcatggttaaacgcgactaat
ccttcccgtaagcccttcgcagcgacctgaacccggttcagttcacggcagttcagtttg
gtgggcgtttttgtttagtttcgaaatcaaaatattggcaaacacgctgagggaatacgg
ctgaaagggaaaatgtgcaaggattaagccgaaacacatcctttcgcaaccttggaccct
tccacgttcgcgcacacgctcgcaattttacgactttctcccgattccgattccgattcc
gactttggcgaaaacgcatgccaagcgcatgtccttgccacgatccttcgattgtttcgt
cctccgagttgactttcgttttttaactcgtccctgccgtaggacaatcctttgcccaat
gcgattggcccattgttgcggttgtctcaactcctttttttgccagagggttacggccct
ttgtggtggcgattgtcgagtcctttgtggcgaatttcgacccgggatcgccgtttttta
cgatcctcagcggcttttacgacctccgtccgttttttaagcctttctgctctgctctcc
tctgacccgttcagttcagttcgatgtcaactctttctggtcctcttcgcgggttgtaaa
atccgtcaggaacaataacattttttaccagattctgggaagtttgtagcgattttttaa
aacatttttttaagaagtgcaatctgtattttggcaaattgtaggggcttaagcggaatc
tatcaggtttctcggaatttcaccatattttgattaggcaaaaggcttaaaaaacagccc
gcaaccttggtgttaattgagacgaatagataaagaagatgtccttaggaaactatgttt
ttaagtcgaaaagccagaaagtcaaatacgttttttatggaaacaagacaaaaaagggtt
ttgcggagatttcacgtggcgcggtatcagttttttcagacactttttaggaacttacaa
agacgaccataaagtagatcttaacccaaagttaatctgctttctgggaaaaacactgcg
gcttaaacgaaggcagttgaaatctaagcaacagagacaagcaaaacttaaaataaatga
aaatatttatattactaatattaaatttgttagctcaatcatactcatcgtgccctactt
tgaattacaatatctggtgcctcagataattataattggtcccccatacttgaaattcgg
tgcagcaagcttacaaatttaccaactcattgaagcacaacatttcaaagctacgtctta
gccattttttgattgccttcataaattgtacttccactttggagctgatttcggcatttt
ccaactatgtaaccaacgaggttaattatcgccgcattgctcaataagaaaaattaacat
tttctggctggtgcgacttccctttggggccagacaaagagaagatcggaccctcactga
gtcccctcccattcgccggtgcccccaaatccgctcctccgccactcgccacatagctca
ttacgcgggtcgtgacttgccgaaatgaaaaacaagtaaaatcggccaggggagcagaac
acaagaagagtttattgcaacggatgcttgtcggagatgctgctatctaaggagggagcc
tgggaggggtcttcgagggggcgtcgcggggaggggcagccgggtggcagacgcagcaat
gttaatctccataaaatgaaaacaatgcgccggcgcgacggtcgctcgccagcctcaaat
gtttgagctctgcagctcccgaaaggcactgggaaaaaatgcatataaacacctatttta
gttgcaattccttttatatgttattaaaatgaatggtggcattagcattatattacactt
attagtgaatattttttcaaaattattattccaactcttttgcttatgtgtatatttact
ttattaatacaagtttaagatgcccaatcgcttggtaaaaatgtagaaaactcgttatta
aaataagagcaaaaaatcgaaacttgtttcttgaagtgcttttattttgtggcaagcact
acacttctctcagtgtattttttaaaccccaagcgagctggccatgcttcgtggatcgcg
cattttgcgcaataagtgtgccagacgattcggattcagatgcagacgctggcacagaag
gacggacctttggaccggttggtcagcattcgcgatgctgatcccaccaagccgccgctg
cccctccgccctccgcaatataatttatgcagcagcggcagcagccgcagcagcagcagc
tcaaggatttgaagccggactccctgggtctgtgtgtgcgtttaggtaatcgctgggcat
gatcttggcgaacctccaacgccaccgccgtgacaagctgcccgctgagtggttggggga
tctggatgtggatgaggatgtgcatgctgcagttcctccactcaatccccttttccaacc
caacggttcggcgagtgtaaattacaacttgcctcttggctcaacgccccgactttttgc
gggtcggccgcttttgccgcttctgctgccgcttattttgctgcagcctgtcggtttcat
tcagaaagttcaatagtgcatgcaacgccagccacgacttggtggtaccgccctccccta
accccatccctcagccccccttccatggcgcatttatgatcgataccagagccgatttct
ttgaggctgccttttgtgattgtcgtcgttcggtttggtcggatgatcggatgcctgagt
tgccggcgcggttgagctccccaagtttctgctcctcctgcacgcgattaccttgtaggg
ggcaggatgtactcttccttcagcagatacatgcggcagagaggattattttgaattgac
aaaaaaaggaaattatggctttgataccaagcttatggagacactgaacttgctaagaat
agagcatgcgatcgtcaagacgcattccatcccaagcaagggtatttttagttcgccgat
cggccatttcctgggccattccaattccgatagagcatcgacaccttccacttgggccgc
tggtgggagagcttttcgggaacctgggatctgggatcttgagtctgctgctgcatggtg
ttggatgcggccatgtctgggtctggtcacgatttgttgggactcgtaaaacatttttag
cacctcgacgacgaccaagtcgactgacgatcatccatacagatcgatccgcgtgcactt
ctgcagctcggcactcgattgcctttgttctcgctgagttcgccagcccgttttaatggc
atttttgcatttttgtgtttctgttccagctaccaagcagaacgcccactcggtgggaac
tcttttcttttttttgtattcttttgccactgctgccaaacacatcctgtcattagggaa
atatttatgtagatatcggatcggatgggatagaagcggagaagaggggagcagctgcct
cctaacggtgcccccaatcagaggcagtcaaattagtccccgcataattaactcaacaag
tttttgggcccagacgattttatttgggcattaggcggctgctttgagccctcgtttctc
cttttttgcttggcggcgattagccaaatttatgcagagcgccctctggcgttggcgaaa
tgatattcccggaaattggcaaggattcgtaatcggccgaaagaggagagggaatgagtt
gcctgggtgcgtggcatggtggcatagcgtgtcgtaaaaactctttgcgaatcaggcagc
ggcagcggcttcggcagcggtattagccatcaaggccacgaaggacattagcttggtgga
tcgtaaaacccctgaacaacggacagagagggctaatccgtggaaactctaaactctatc
ccagagagaacctctttcggcgcgagactactcagttggctaggtaaaagcggcagaact
ctttccactctttcccggttccccgatctgccgagtcctacctgtccgccgagtttgacg
tttgcccgccaattgatttgacattgaaggctctctaccgtcaaataaccctaaataaaa
ccataaaatccttctgcatgctgcgaacccatccatcgaaagatcctcaccttgagccac
ccgccatctaaggtttgttttttttccacttttttgacgcgttttttagccgaactcgta
aatgcgaggaaagcattttttatgcaattcgttgtcaacgacttctgaaaattcagggaa
ctgcgttcgttttttacgcaatgccatgtaacgtctgtggattgttgtttcttctttatg
ggcggcgagttgacttttttagagaaaattatgagggaggagcgggcattaaaaaaggga
gtcaaggaaaagggaaaacgtccagtaccaggaaacgctaaagtgtaaaaaacagaaatt
cgtatgtacttggctaaaatagccgaacgcttagatctcttgctgaaatcctctccagaa
ctccagcttcaacgggttaacttggtccagcggcgtgtgagctaagcatgaacctatgga
tatagatataaatatagataaagatatagatagacagggatggaggtatacctgcaccca
ccacgcccataatccttttatggcaaataaacaaacaacgtcacggcgactcagtcgcga
aggattgccgtggctaggtaaaaagtgccaaaagggtgcaataaaccgggttgagatggc
caaaagggtagggcacggtatggcatggttatagatatggaaggatagagaagagttgtt
gcacacgcgcagtggcattgttgcacactcggttttatgggtgtgtggttttagcccttt
gatgggcatgatcatcctgttaatagaaagcgtggaaacccgttaccacttgtaacccta
cctggccgcataccaatctctaatcctttccgcggcgatcctgaacccttttcggcccag
atcggtgcgcttggagggggcgagcgtgtctaaggcgatttaattaacgcggtcgcaact
aagccaccgagtaccaggacatggcttaaatcggaaccctttcctcggacaggaggaggt
ggccctgctaaaagccatccggctactgttccgaggacgggttaaggatgcatggatgca
gtagcatcgtgggcgttgttggaaaagtcagacgctcgctggcggtgggcggatggattt
gacttccagcgaaaggattgccggacttaactttcggaaaaactccaatatttaccaaac
cagagggccacaaagtgcactttgtgcagcacttggccggcagtcgaaaagtcaagtctg
gttttgggatttcaacagcaaattaaccggctgagccggcaaagcgaggatccacaaggc
attgaggtatacccatatctatgggattaggaaacattgtagctccctttgtaactccga
atttaggtcacctttgaagtcagcaaactagtgctatgtggatttttattcttgcagatc
tttacaatactttgctgagaaatcccaaaacttccatatgccagcattattcaaatattt
caataacagctttggatgcttttaaaacctcattaaaataataatatatcataataaaac
aaacccttctgtggcccagaatatactgttagattgtacaggaaaataaacctgttttgg
acagccccctttttcggttatccgtcttccgcatcacgcgatccccagatcccttccatt
ttttgcccttataaagtcgctggggcaagcaacctaaaaaatacgagtcaaaaaaacaag
cgcagaacgtaacgagaacaacagcctcgaaaggaaggggaaaagtgtatttttgcattg
tttttttacctgttgctaaatttagaatgtctgtcgtcgggtatttgctgacgtttgtgt
cgaaaaattaagccttctgccgcaaataaaccccacccaccgccgaccgacctctcgcca
ccccctttctcattaccctccctggccgaaaataaaattctgggcaaaatgcgtcgttac
gcttaatgagtaataaaatactttgcacaatgtggggaacaaatgagagtgctaactcac
tcgcacgcaggctatttcgctcactcgcactctgatcctcccactcgggtttgccaaaat
ttacagcgccattagttgcaaaaacaacagcatcatactgagagaaaaaaatgagggccc
tttgttaaggtcattagtatctgagatttgtatatatcggacttttttttaaattcaaat
aaaacttatgtctttcagctatttcataataagtcatggtaaaatattttaacataaaaa
tattatattggattttcgctatttcatcccatcagcaatgtctttttctcgaggtgcgta
acatttttgctaagtgcactcgcaacagcgaatagcgcaaatgtggcgcgcgtttttaac
agcgttggcgatttttatggcgttttaatcgcgagagtggcgcgcgcggctagaaattta
ttttcgccgcggccatgtagcgtccgcatgttctctctttctctctctgtttgccccact
cgcggacttaacagttgctccccctccaccgcatagtactgttatttttagttacatgcc
gctgttgccgacctaccgacttaaaagcggcgcgtgggcgtttctcgcactgttaaactc
gcgacgtcgctgttaacggagccctacgattaacagataaaggaaataattcaatggata
tatatagataatatcaggaagatattaatcaagttatgttcttgttttcaaaattcatgt
tattatcatcggttttaagatttcaaaatagttagtagcgtggtccaaaatgatttaaac
tatcttaatgggccttcttaatccaaccaacgtttttgatttgttttccgcgatcaggac
tcccgcggtttctggggaatctggggatctggcgctgtctaattttagacgcaattagca
atgcgcacatttttgtgtgcttgcgccttttagactataaattgttgccacagtttattt
tagaagctgcatgtgatcgaatccgccaacagcaacaacaatggggcgttaaattgggcg
ttcaacgcacaaacaactgcgggtgtatctgtatctgtatctgtgactgtatctttagcg
ttgtatccgtaagatacatccacacctttggctgtttttggccagcgagcatgatgtaaa
acgccgccaacgttttccgacctctcgttttttgtttattttcttgctgcctttcgttgc
aattaaattggcatgcacaagtgccgcctctgccgccgccaccgccgctgtcgctgtcgc
tgcctctgccgacgctgaccgcgggcgggccgccttttgatcggctgccaaattgtaatt
ggaacgcgaaggtgttgtcgacgtccgccactaccgcctatatgtatatatatccatatt
gttggggcatgtgttctcggcataacaaccttccctggcgaccacaaaacgcacaacaca
ctagacggccctcgaaaatgtcagaaattccccaaatttgttgtgttttcacgaattaat
ttgttgaatacgtagaatgtgttttagttacttaacagaaatccctcttgaggtatagta
atcataatcatatttgctcattttcattacattcagatttattagcatccatcaaaaaac
tcccagctgctttcattataaaaaaaatatggtaaactcccggttttaggcaacttgaat
gtttttagcctaactgactcattccaatgtaactttgttgacaattcgtggttttggtat
aacatcactaataagtggtcacggcccaagtcaggttttaaaaacatttcccacaaacaa
acgttaaagataacgtaatttccctttgtagatcgtgtaacccaaatatatgtcatctac
ctttactgatctcaccctacttaaactaattacatggttatttccagttcttgaaaccat
aaccatattttgcaaataataaagggcttaagcagttactcaaaatatcactttcggttg
taaccaaatatgtgtgacgcacttggatttttagtaccaaataaaaaatagctcaaatta
attttcaccctaatatacagagttttcagaaaaataccctgtttttattctgttaatgaa
tggttagttagctgattaccgactcttccatgtgtcgcgtaattatagccaaccttcgat
aaatcattactccaaacaaaacaaaaatctgaaaaacgtgaaaatccatcgctgcacgta
gaagccatcaaactgaatctaagcgttcggcggagcacgtgtgatccacgcagccttgtc
cataacgattttcatttcattcagcccgctggcggctatcgatcaaaagccaaaagggcg
accttcacttaattgaggcgcacggcatgctgaatcagtcggttgtacagactggtctgg
aaaatgctgggggataacgatagccaccacccatcacccactgcccgagcaaccaaccac
ccaaccacccacttccgcctggcgtgcgcacaaccttgtgatcttgtttactgtttagcg
acccccgagccgcagatacacagcacacacaaaaaaaataccgaacctgtcgcactgggt
tggcgtcatatagccagctattttcaccttctatgggacgtcgtcgcgttggccgcatga
atcagcaaaccacgaacggcgagccagcagaaaccaccgcagaagcagcaccaccacacc
accaaaaccatcagcaccgccagaaacacagcctcttgtgaatccctcagtcaagccaaa
ccgatcgctgatcgagcgccgatcaccaatgggggtttcgcagtgtgatttccagaaagg
aagaaatgcccattcccgcgagccacgggggcgtatgagtaacgcggtgtgtactttagg
taccgctcactagcgcacacacacagagcacacgcacacactcgtgctagcaggtagcgc
atgaagtatacctaggtagccgcaatgccactgcaactgtgttggtgcggtcgtgtggct
cgcgctcgcgtctcgcagcggcgatttagcctacgaacctgtcgatcaatcgtcagtcgt
tcgccgagagcccagcgataaggtactcccgctacgctccgcaacatccagacgcagtaa
agcatatagctctatatatacgcatatatatgtatatatatatttagcgcaaacaaccga
gagccgaacgatcgatcgtgtgcttcgtgccgagtcgtttcggtcttttaatcgcactgc
agccagaacctgctgctcattcgcctgccgtatttcgtagcgtgcggttctatcgctccg
ctttgataaaccgaacctaactgaaccgaaagaaagagaacccccagatacaataccatt
ttacgtgcttctctgcgacgctgcgcgaaagtgaaaccaagtgaacttgaatataaaaac
tgacagctgaattctagaaaagccaaacagcagtgaactcatattgcaaagagcagcaaa
ttcagatttgctgccaagtgaaacccacaaactgtgcctcaaactcaacaaacaatatct
gaccgaaatggttaccggcggaacagcagccaacatgaccaacgttctgggcaccgccgt
cgtgccggcccagctcaaggagacgccgctcaaaagtgaccgtcgggtaagtgtctttcg
agaaaagcaggcaatgaaaagccaaatcaaaagccccccacaatggattaaatcagaacc
cctagttccccgaaatctgtggattaaataaaccgaaccgaactaaatcaaaccaagcca
aaccgagaattcccctaattgagagccacccacttcgagctcaagttgatttccatttgc
gactgtgggcgactggccccatcaatcccgctgcccaaatgcatttcctttttagccatc
tcccacatggcttgctgggaataaaaatacgaaaaaaaagaaacagtctgagccagacca
aaaaaagaccgcaaccgccgtcggcgcgccaacacaaagcgaatttatcttgcgtcgcgt
tggtggcatttactatatggcatatggcatactactccgactacacacgctccatccatt
catgagtgccgcccaaaattggctggcggagctgcccaccagctccccagattcggactc
ggattcggattcggcggcttccacttggcgcgtgcgtcgcgtggtggctgcaattgtcgg
tcatcagccgccgtttttggccactcgaacgagaccggttcattgagttggccagaaaaa
agcagactttgtacgtctccaaatttggatgcctgtgctccctagataataatataccta
gttttggcatcttcgaattttccgctgtgaccttgtcgcattctcttttttttttgtttt
ttgctcatacctggttggtttatttatagccactggctgtaatttataaccgccaaacta
tttttaaataaatgcctcggccgagtggcgctataaatagagcacgcgccgtgcgactaa
atttggccgccagccagtcaattcgctccccagtcccccgttccgcagatcccccaatcc
cccagatcctccgccgcctcctccttgatctcatccaatccaatcgaagacccatgcagc
ttcctctatttttgggtcgctgcatgaggtcaaattagccgtgcaaaagccgtgactaat
cgatgttttttccatttcttgcctcttgcagtcgaacaagcccatcatggagaaacgccg
acgtgcccgtattaacaactgtctcaatgaactcaagactctgattctggatgccaccaa
aaaagacgtaagtatctcacaatcatacaaaatataaaaaaatgcacaaaaatataagtt
tccttcgatacaaaatctattttttgaaaacctctaaaatatatttgtttaaaatttttt
tactaatttgcgaattatcttctctctacttgtagccggctcgccactccaaattggaaa
aggccgacattctggagaagacagtgaagcatctgcaggagctgcagcgccagcaggcag
ccatgcagcaggccgccgatcccaagatcgtgaacaaattcaaggccggattcgccgact
gtgtgaacgaggttagccgctttcccggcatcgagcccgcccagcgccgtcgcctgctgc
agcatctgagcaactgcatcaatggcgtgaagacggagctgcaccaacagcagcgccagc
agcaacagcagtccatccacgcccaaatgctgccctcgccgcccagttcgccggagcagg
acagccagcaggcggcagcggcgccctacctctttggccaaatccagcagacggccagcg
gctacttcctgcccaatggcatgcaggtgatccccaccaagctgcccaacggcagcattg
ccctcgtgctgccccagagtctgccccagcagcagcagcagcaattgctgcagcaccagc
aacagcagcagcaactcgccgccgcagcagcagcagcagcggccgcagcagcagcacagc
agcaacccatgttggtcagcatgccccagcgcaccgccagcaccggttccgccagctcgc
actcctccgccggatacgagtcggcgcccggcagcagcagcagctgcagctacgccccgc
ccagtccggccaactccagctacgagcccatggacatcaagccatcggtcatccagcgcg
tgccgatggaccagcagcccctgtcgctggtgatcaagaagcagatcaaggaggaggagc
agccctggcggccctggtagagggtgtctgcacatgcagatggatagccccctatcgaat
ctcccgcttttaagactgaccccccacaactcatccaactcacacacatgcgcaggcgtt
gtgcgcatgcgcgttgacatttcacatcattcgccgggattgcgcaaatgttgccttgaa
gtgttgcaaacatgcgagtcctaactcggtccacggcttcgtcggcttagtttcctggct
tacatccgggaaacccgccggcgaggctacggacctccatcagacgcacccacacacaca
cacacacacacacacacacacgcacacacgttgttataatttatttattattatattatg
taatcgatttgagagaacggtattgtaccaggacatcgccaaactacctcagtccaagta
cttggtgttgaattgcctcatgtatcatgtattactctttgaaaaacagcaaatcagcga
aagtcttccaaaaacactcacagaaaatcaaaatgtaaaaaaaacacttgaaaagctgaa
atactttttatgaaaaagataaacgcaaaagcataactcttacacgtacatccacgtaca
tctccatttaagtataggttttctaccatagccagctaagccgcttaggtttcgctcgct
cttaagtctaatcaaagaataattatatttataaaacacaacaatctattcgtaaggcca
cgtgatatagtgaacataatgagcttctaagaaaacaaaacaagaatttgatgcaagcaa
aagcaaaaaatcaacaagaaagaaaaaacaaacaaacaacacactaaaaagaaataaatt
taaaagattctactaaaaatcaaatacgcaaaacagatttgttattgtggttggggatat
cttttcctggggttttttggttttttttttattttcggggtgaaagtcccattatgttta
tttttagaggttaaacactcggggagacaagaaacttatcgagcccccgacttatcgtgg
caaatttcaacgctaattataatgtccatggtgaaattcattccgctggagaggatcggc
ggggatctcgacgataatgcaactacgttttaaggggctcgattattgccgtttctgcta
atgtaatcggcacgacgggttgaaggttttttgtggccagaccgaaacggataaagatat
atgtgtgccataaatattatatgggactgctttgattttcacacatccgttcgataagcc
agagattcgaaaagttctggcgataatatatcaaaatattttgcaatttaaccattgcta
ttccaatcgcagtgaacagcaaaagccaaggcgcacaagagtatattttgaaattcaacg
caggtcagctccaattgcaataaattcaaaattcctttagctgatgattcagcagaatac
cgcacttcttaggcatatgaaatttcaagttggccaatatagccgcaggaaagtcgatcc
ggtgcgcgttagttggaactcaatcggatatcgccatggatcatgaatggctgaatggct
gataacgacggatacactgggaaattccctggaattaaccactcccttccagtggatata
tacaagtctaacactcattagggaaatctgttacccagtggcaaccgagtcacgcccttc
aattcacttagtaccccactctaatctaagcaaatccctgcgccattaatcgtcatgctc
gtgacaaaagtttccgcgaagtctgcggaaaaaataccgcatcatgctgataatatgagt
gcgataaagcggataagtgaataaatttgcttcccatttgctggcgaatcaagtgcagag
gttcccatgaggcaatgcgtccgaatctgggcctactctcattcgccgcatgactggatc
cgtattcactcgccaactattcacaaaaccacctcgtgaagcctcaaagtccagggaaat
tctcgtaaaatctaagtacagattgcacacagccgttcgccgttcagatgtcgcatgttc
tggaatctgaacagtgcactggaaatacgcctcgaggaaagtccgattgggtggttgggc
ggttgggtggttgcatgaccaggcttttgccccactgaaccgaaagtggacttgactagt
caccgtggggtaccgactttcggcccacaaatgatgattactcatcgtagtttgtctagc
tcgaaaaagccccgaaaatttagtcgcaggtctgctagtttacgatgaaaaatactatga
aacgcacccattgagtcatcagcgtttgccttaatgggcggtaatctggtttctttggag
gacccaacttaaatttaatttcctaatagtgcctcttgggatcttagagtacttgttttt
taaatgactaatcacgggagcctgattcagaataaaatgtacatataagggaagataatg
tttgtgtttatataagaataacatttttagtttacacacaagtatcttatgaacttgtgg
aatgcgtaatgcattcaaccctctgatatgaattagtaatgagatgaaatgtatctacaa
atggaacatcttcgtcttctggatgggttataagtttagaatttttgagaaaggcttctt
gaaaaccttaggtacaccctataattcatgcatgccacctaatttccagatcagcattct
gtgcaaattgcgatttgcatagctgcattccatggagggcagtcagcatgtcgtctgatt
tttggttccgcttgagagtcggtggtccttcaatttgatctgcttgccaccgccaccagt
cactccacaaaacgaatttgccacagttgcgcacaaatgaaatcgaaattaaagaacttc
ggcgtacttggtacttggtactgggttcttgtgggttttagttgggttgtgatatggagg
gtactcagggtctggggtgcgacatttgaggctattcgcgactgcgtggaatgccgccag
tcgccagttgtcacgttttgctctgacaaatgaccccaaaaatgaatgaaaaaacaagcc
gtttgtttacgacgactcgtgtagcattccgtggaattgtgtgcggcatggagcagctca
cttcgcatcgcatcgcatcacaccactcgactccaagccactccactccactccacttca
ttcatggtaattgaagattgcgtcgtcgtcgttgtcgcagatttttcggcgaatcgccgt
ccagataatccggcagttggagtcgccatgggattaggaggctgcagctggcgaattcgg
ggagcacgcataaacaagttgaatgacccaagaatttcgcgactctaatgccaattccga
ttccgattccgattcggattccacttccatttccacttccctacctgccaattggcaatg
tcaaatgcgagccaagtttaatgactcgccgccgacttctcttgacacccgcatcgactt
tgtttggattattggtatattttcggtgtttcaagctttgtttaccatgggctttgaacc
cgtttagcgagtcttgattagaggcaacgcatatgaaatgagtgcgagtcccgtgagcgg
ggatatcggaaatgttaggtgccattgaaccatgtgcggcggttcaaggagattggcagc
gacgagattctagctgctaactgggcctaaacacagttacacagacggcaaggtcgtttg
tctcgtttcggctgttttttggttgtattgcttctgggccagcagacgtgctcagcatag
acaagcggcggaatcgaattcggtgactttgacattcaactcgctggtcggcggttcaag
tggcactagccaaaccactcccgaaccgaaccaccatcccaactaccgagcaaggtcagt
tctctaactaaccccaaccatgcgactcacccactttacactttacactgcgccattaaa
atgccggaggcgttgtttacacactctatcgctgatagggcttgagccaccgaagggaac
caccttatcaccttgggcggcacgtgatccaccgaatcgctggttgtggtggtgcgagcc
aattgccccaaacaacctgatcgcttgccattggatcctgggggttgggggctgacttcg
ctggaaaatccgcgccacttgatgtaaatatcaacggtgcttcgatatatgcacaatgtc
attcgaaactgattaacagacatacagagcgaaaagtaaacttccagttcaaaaacatga
aatatatgtatataatatacgaatgtaatgtacatatataatagtaatttactggcttct
tgttagtgtccttgccatattatgattgttttatgttttctaacttcaaaaatgttattt
ttatcagtgcactcgttcttgctatccgttttcgagttgcgttctgcgctgttcgattgc
ataaattttcagaccccgtgcattgcaaactgcaggcagcgcagaatatttcacataaat
aaatatagccgtttattttgggaaattgaaacaagcaatatcaagtggaaaaagtaaata
aatatacaaataaataaggcagctaacacagcaacggaacccactcgaatcacgttttct
gtcacgcaatttgggttctttcattgaaactgatttgaaaatggaaatggcgcagtacgg
gcatattggtcatatggtcttggtggctccccactccccacttcccactccccatagccc
cacgtccacttgcgccccaaacggttgttgacttatcaagtaaagtggtggtgagagagt
gagcgatatggggcttcgccccaggagtgggttaatgccaagatgggaaattaaatgggc
agcttctggttgatagtggtcagcatttgctgcggtcacttgctgcgtaatctgatgaag
cggattcggcaattctcgattgggtgttagccacagctctagccatgtttacaagctata
tggtctgcagtctagactttatcagcgctaattggccatatctatggtgaaatgcttaat
tggctggaatgttaattgcacgtttacagtgcagatgatttgattgcgttgcccaaacta
aactgcagcaacaagtacctggaaaattgattgcatttaatgtttttaagttgtttttac
atttcaaaagaaaaggaaatatattgcaggcgacattactcatccgccatttgggcaatc
ttaatgctgcctaaaattactaaggctcctgcattacttgtctaatctccgatatgtgtc
atgtagaatatcgcatgcctaacagctgggagctgctaacaggtgtctaagctccgggtt
taggtggagtgccgtcattcttatcggtgtcgcactgtcggcgaactgaaagcataagca
gctgaattaaaaaaactctggtgcgcgtgccagaggaaaatgccattgctgtggaattgg
ggctgactgggaggctggaaggctggtgggctggaaggctggggcagacccattgcaccg
caagtggaaaattttcatggtttacatcaacggctcgagacccgccaatgagtagtgtca
acatgtgctcgtctgattagcaccgccaaagtcatcgcggttttggggacgtcaatcgtc
gaccaggtgccagtcgcggtccccgtcgaattgtggatccactcggaggtttggccccgg
ggaattcacgcccactcccgctcccagttccagttgcagacccactcccacacccgaccc
cacatcctctgctccgccggaaattaacactcgtctccgcaggtctgctgattccacaga
gaaaaatgaaagtggtagttgggcaaatttatcaagaaaatcaaatcctgaaaatcaaag
aaaaagtattcaaagttccaaagtatctcaaagaaccgaagaccaagacatctttgtagt
tctacacaaaatattccaaagctcaaatttacttaatatatattttaaatgaatgaataa
agaattaagaaacatttattataatgtagtattaacttagaatttgtgatatacctaaca
aatgtctagaagagatatagtgactcctaaaacaatctccaccaatcttgaaacaaattt
gcaagtaagtgggatcattaacaagtattaggtttattaattgcagatttccagtttcgc
tataaggaagaaccaaagacgaaacaagatttatctgatatccaattacattggatatta
ttgtgaattccccagcgattactaaacctgataatatttttttccgtgttccttgtagag
tgctgctttgttttggggacctggaggggtatcatttgccattcggcgcggcggttacca
gttttctgctttctgctattctgatatctgcttttgttgtgttgacttggcacatttttg
ttgtgatttatttgcgcggtgtttttgattgaaatcgccaaacaccacggagcattgacg
ttgacgcaactgtgggaatattccatttgcctaactggctgccgttgctgccaccctttt
cctgccaacctgcccctgccaccaaccactgcaccgcccccgcgccacccccttccgccg
accagcgaagagcacacgcctcctgccgcaaaacgtgttaatggatcaacagccttgtgt
tagtttcttaggggcgaagctggggaggagctcatattcctaatatcttttcatatcatt
attttttttgacagccccacccccttttaattcgattgattgccccgctaatcagccgaa
ctatgtgagctttagtcccgtgcccgtcggtgtgcgactccaaatttgcactgtgattcg
cttttccgcgaattcagtttgttgacacagtcatttggagcgcgcgaatgcggcgagtgt
ttgctcggattactggaccactcagtcgcagagccctggtcacctcctggacatctccta
ctcacccactttgggccactttggtgacgatcgcgttgcttccaacgtgacttctctggc
gtttcgctttcatgaatgacgggtacttgaacttcggaaagcgagttgacaatgacacta
tcgttagctgtttattggatcgatataaatatgatgttacaactattagtcatgggtggc
atgcgaatgcatagggtgtctattggcgtcagctgtggactacagtaatgtataataatc
ataatttataaaaaattattataataatcataatcatgccttcaggttatatactcccct
acaccacatgtttcaatatttttcggctataaattcgttgccgattatctttgaagtggc
tggcgttcctcatttttccgaagcgtgtgccgtgatatggtttcagtccatcaattatat
cactagagcacgtggcttacatttctgccatcaataacaagtttcgggaaacgccaaccc
aaaccgggcaaatccgccagctatttttgggggaaacatccgctttgaagcgggccgacc
ccaaaatagtcgctcataggatggggtttaactaacggctatggggagcttatatgtaca
tatccaccagcgggtcacgcggctgtttggggcatttaagtgctaacgatggacagttca
aatggggttcaccgccacaagtgcgcgacaaaaccaagtgcatgtgtactcgctggcgga
tgagtaagggaattcccatcatccaaaagtccgcacctcatggatactcttgataaggtg
actttggcaggtgaaattatttggcgaatggcgctttatggaagtgccataaatcagtcc
agtctggagctactggccttgttttattaggtgtgcataaaaaggcagcggtagctgggt
aaatgggttttatggatcaattaatagaacaaatattcttcggtttttttttgtacaaag
atcttgtgtattaccctttcattgataagataaaagcctctgcaaaaacatgaaatcatc
tcatggcatcaatctaatcatgttcaacgcacgaatgctcggatgcccataaaatgactc
atagattggccaaaagtgtgatgaaattcctgcgttttatagacaattaaatactatctg
caaatagcaaaaaaaagatggcagtttgacattgaaattcttagagcaagctattgaaat
tcttctaagggcgctgaaagttcccgcacaatttgtatactgaacccggtgacattgcca
aagtgccggagttgtttttcgtagcaaagattaattggcaagaccgaaagcgccttcaaa
taattggggaaatacccgatattaacctgcgatggccccttggggaatatagtaagtttt
aggtgcatatcaaatgtgcgaataacttgtgacgcatcccaccgagataataacccgatt
agcccagtaatttttgggataatcaatcaaaataatatactgctggctggccggaaatga
cccactcgccgactgccacgtactaactaactatgtctctaaatgcttattagcacgcgg
aattagcgagtcgccaaataaaatgaatacgattcgaatgccctcactgttttgagtgtt
cgtgtgactgtgacgtcgccgacttgtgactgaaatttggagtttggcatatgtgtatat
aggtatatctggtaagtcgtaagtcgctcatgcaatcgcacagatacgttagaacagcac
gcgccaatgagccgagcgtgtggccaatggaacagtatctgtatctgaatctgaatctga
atctgaatgtcagtccgaagcgccgtgctttttggatcccgtgcttttgctggcgggtgg
aaagtttctggctggattatttgggctgaaaatggacacacaatgataatgaatgcaata
caagtcgattatcacatttaaacgacgacgcgtcgctgcctaacaccatacggttagcga
attcctaatgattcgcacacggcgtgaaggattaggcctttcgcgggaagccacagcaac
agatacagatgcagatacagctacagctacagctccatattcagactcggatttggatat
taagtccctgcctaacaacagcgatgatcacgcgacacgctcgttgtgtctgtcgatgat
tatgcaaggtttcgcaatgccaacagcaagatgcgtcagtccgacaatctgcgctgtctg
atatatggtgtctgccgctggcttaggggtaattagcaccgccaaatcaccgactactga
ccactgaccactgatcaccctgtccacttgatcacttgatcaccttcgccggctcctcgg
ttttagccagtccagtctagtctggtctaggtgctaagtgagcgggattacagtggaaat
cccctcggggtcttaagcctttgggcgccttttctgtccaggattaggcaatgctgtgct
ggccagtaagccgcaggtagaaccatcatgcactcgtatgttgcgtaagtttgcccaact
ccagcgacttctttcccacacaacaactaattacacttgtcttcctgctcgcgataagat
ggttcctctgaaggcttctgttgtaacggaacggaaatgtaatgggagattactttccaa
gaatgcgagagcaagtgtactgggcgatttcttggaattaaggctgcttttatcagaagc
gagtgcaaagtgctgcccattagtaatactactttttaaatgatgttttacgattttgca
tcgacccaggaaaactcacacgacatagcaagtatttatatttataattatttgtactaa
tagtggctattactgattttggagcatatttgaaaatctgtaaaatatttcctggcaatt
cgggatcggcagacctcttaacaacccccattgccttcgattcgctcgacaaacatcgga
aagcacgcatattcataaacagaaatcgcaccctccgctttctgggtgtatcgacataat
ttggccttgagcggttcaagttcggcggcgtcattcgcacagggaaaaagcaaaaaaaat
ataaataaaatttataaagcggcgaaatggaaacaacaatagcacggcagtcaaacaaag
ctgtttcgcttttgagttttgaatgttgaagctgcaatctggcccccgcccacaaaacag
cacccgcacatcagatgggatggcatcggatgggatccagtcacagtcgcagttttcggt
tccagtcccctaagttcccagtgcccagatagcgcagctcgaaactgacattactttgtt
ttattcgcatatggtacatacacattttgtttttacagtcaaagttccggctgagcgcca
gacatcgaatccaatccaatcgaatcgaatcgaatcgcacatgccgtagcttcaagtgat
gtttttgctgcatacgcttatgtgtacaatgaacgcgtttagtgggctgggttggttttt
tgggtttcggcgatctgggcgcatttagtgactttattgcgcatacgccgcgtgggccat
tgaaattgctatttactgtagcgccgcctcttattcccgcgttttgaacaaacccgatcg
acaatccgcgatcaagtgggtcattggacgagccaacatattgggtttgcacgattataa
cgaccttggccgaccttgaacgccgtcaactgctggcttattcaattgccaataacaaaa
gcaagaatgccgcccaaaatggatagctattaccaattgttggcgttgttgtggttggtt
tggcgattgctgtaaagacatgatatatatttggaatgtgttgcttttaacaagaaatgg
tttacggctttaccaagaaaaatggtttcattcgattcctggaattaataatacatcaat
aactcgcatattttttccagccatgctaattcaaattcaatctaatcaccatcaaatagt
cacgccaccaacatttgactaccgaattataagttcgattttattgcatatttccataca
taataatagtaattagtatgaagtcagtgtacgacagcggccaattataagtcagcaatc
tgtctttagctttccccttgtctaaccatcgaaattgtcgccttttccccattgttgtta
tgtggttcggccttactgtacggtggggctactgtataatgcccggctgcaaaaaaaaaa
acaaaaaaaaaagatacgaataacagagaataaacaaaatattcgaacaaataagcaaac
aaacaaacaagctgcttctagttatttgcgactgatttatggggaattccaggtgcgtca
gctcgagtggttctgtgggtcgtaactctgcctctgacaccgaattgggtgtccaagtgt
ccaaaaaagacactttataaaatatataaatagcagctaagttggcataagataaaacca
tcttgcgaaagaggggattagtatattttctactttgcctttcctataaagtttaaaaat
aattccattgtatctttaatccctctgcagttatagccaacaacttagttttgctgtttt
aaattgctgatttttatagatttcctgagctatggtggcaactttttttctttaatttca
aacatttattttcctctagcaaaattccaagcaaggtgactttttccgccgtctgcttat
ttctgggtgcgaatttgaaatgcaaattctttgccatcggactttaagccccaatcataa
tgatcacatatctgcgcttatagacgatgtatgtggatttctggtgttttctgtgcacat
aaaacaaaaggtattaattaacaataaaaataacttgactggaggcacggtttggcgtta
tttcatcgacgcctgtgcacaaatgagtaacaagtatgaaaaaagctgccaaaatatcag
aaaaaaattaagaaagcaatccatccaaaatcaataacaacaatgccatctatcgcttaa
actccttttgttattttgtgatatttttggctctgtttatttatttataaagcagtcaca
tttgtttttcttgtgggcacaatcaatctatggcgcgaaagccaaaaataaatcgatcgc
cgaggcttaaccgcaaacttagcgccttgggcacagccggcgatatcgtggacatatcga
cctcatgacgcaagtatcacgtctgggcatccagtatgcagtggtcagtagtcagtagcc
agtcagtattcagtagccagctgacaatggagttaatccgaccgatctgtggagccatcg
ctgcagaaagaagaaaaaaatcgtgagaaaggccaccgatgttgacaattcacaccctgg
attgttcagagcggaagatttgttgctttccttcgccatggaaaactacagggagctgct
cagacccagaccccaatttgctatcattagatagacacactccagcatgctcgtatttac
aagctttacgacttttaacacctgataacatttgatttaaatgtcacaattagcggatga
caaaaatttccatatcagtgtgaatgtctctgtctggagtctggagatatttttgaagtt
cttgcggactggcctatttttagttggccacgtgcagtctgacacctcattatgacattc
taatcagtccggcagacaagctctcaattagtcgactttcagcagcaggcaagcactaaa
gaggaaaatattaaaaatcgcgaggaagtcatgaaaaagcccaccttttatctattaact
taaccctgaggcatttcctttagtgctttacaattgctcggcaaatcaattacacatacc
ccttgataagcccaacaagtggttccgcaagactaaaaatgctccttataaggtcacacg
aattgataggccagttcgtggtaatattttaattttagcactcgcattcaacacacctga
aatggactatgtggataaagcgagctatcaccatccggaaatgagtcgagccccgcaaag
aggaaattctttatagtgtcacgcgattagattcgcgaccgtgggctgttagtaagggat
atcggatgggtgggtgtagcactcagcagacgaatcatgctgattgcatgcatcgtacga
tctgttggctgattccacctcgagttccggcagccagctgctgacgtcaaagtctttaat
cgaaagtcgaggcgttgtgacccacatacaggcgctgaaagcacaagtgttggcctagcc
cttagtagctggctgaatcggccgggcgcgcagataaggctagaacaaccgcccgaccgc
ggatcccatgcaccgcaccacgtactccttgccggggtgtaggacatacacttggcgaaa
ttgtggcgcccgctccctccgcttatcaaggtgtatgtgtgagacaggtattctaatgaa
ttttctccggcagtgagcaatagcaggcgcaaagaagggagttccccctttttgcgattc
aatcgttttgtttggtctacgaaattctatttctaggtatgtgcacctgatatataataa
tatacattttgtattacatctatgacaacactgtaatgctgcggctacttaaaatgtaca
acttttgtactacaacattgcgtatacttaatatttgagtaacttggtttttatacctta
agcttgctgatctgtgttatatttaatatttatctttgccgcatggcaagatattattac
agaacatgtattttcgtatctatttttcttctgtgcagtaataacataacatttctcttc
agtgcagtaacaacataacatttttcttctgtgcagtaaaaatataacatttttcttctg
tgcagtaaaaacataatatttttctttagtgcggtaaaaacatgacattttaattcagtg
ctgtaaaaacatgacattttaattcagagcactaaaaacaacatttttcctcagtgcaca
gttcgaaggcgtctacgtgcgctgcagtgcgagccccgtcgttaatttcaccactagcct
cctcgcacagtgagcactctgataagacgccgccatacacatatgtgtacatatacataa
agtaatatatgactgattgtctgccgaggctcaagacgccggtcgtcgtaaacagcttat
cagccgggtaaccgatgtggttacgcgctggaaaccactggaaccagattgagaacctgt
cacagacagagggcgagactccggcggccacatgcaatcacccggcggagcaaagtacgc
ggatcgacgtcatcgtggaacgctgacgcaacgaccttgtcgagcggaccgcctcctccc
gacgcttccacacgccacccaccttaaagtccagcgggcagtgagtcaccagtcgccagt
gactcccattagacctaattcgatgactggcagtcttgcggatcacagattacaggatgt
gggacgacatagttggttttctgggaatctcggaataccactgagcaatgccatgaggtt
gactttcagtgtatggcgtaactgacttggattacgattggattacaacacggaactggg
gtgagtttatggtgatattttccaattgcctagattattgatggagtcatgtaaaatatg
gcagcttacttatcatagaatattttccctatcccctatcattttagcatgaagatctgc
gactttaagtgatttgtttttgatggatttgaaagatacacaattgaaacatcgccacac
acaaaatgagactccgccaatcgatcattagttcattagttctgcttggccattagaaaa
acccttctttatataacacgatcatccgatacgatccgtagctgctttcagcagattttt
ggccagacatgccctgaggtctcaaaactacacagacaccttatacactcaaaatcgata
tttttcgatgctgctctgtcgagttgggctttgtttttttggttgctttgactttggcgc
cgtctagctcaaaaatgtctaaaactgtcattaattagaatttgcagcgtgtcgagtctg
tgccatccgtcgtcgcttgtctggctgtttggcattaaaatgttaaccaccaagaggcca
aaagggggaccagatcgcatcgcgaacgtttctggaattcccccgccgcaaaaaagaaag
caagccacaagaaaaattagccagcaagcgtgtgtttgccaaagccaaagccggagccgg
agccggagcaaaaaacaacaaataagagttaaaaataatcataaataaaggttggaaaat
aaagcaaatagcgcctgggacaaaaaccagtcggagctgccgttggggactccaagtggc
ggctatgttcgcttcggtggtttggcgacagcggagtggggagtggggcaagtggggcag
cagacgggccccactctaagccactctaagcaactgagcaactgagcaactgagcaactg
agccactgagccactgaaccgccgagcaactctgagccactttttagccacacgcgccgc
gcttttgtcataagcctgtcatagtccacgcgactgcagctgaattcacacgctcattgt
ggtttattgtacgtatttcttccatctattttttattccatttgattgtattccacttcg
tggaattcgcggcgacattcccagcacactcgtatatatacgagtatgtatgtagcttag
tctactgacatgtggatacatatatggataatgggccacagtctggcttgtgtgctaaga
atcggactgcctctttaggcccagtttcctaggccagatttgcatcgaattaacaaactc
gagcagggctcatcttctagttctacagctaattcactgattttgtaatttttgaaattt
ccagttttgaactatgcaaatactgaaatattccataggtcctcgtagtagcgagaatga
ctattttttaactatttttggagggagaataactactgtaattgccttttccgacactta
atttgcagccgacgttctgtcaattagctccatggaatggcacagtacctgtgtgggcgt
ttgattgatgttagaaacgccgccgccaactgccaaacaggtgtcactgccatcgggacc
ggaatggggctggaatgggatcgggagtggagccagccagctttggagtcgagtcgtgct
ggtttttccccaccgaattggctgcacgagcagataaagtgccacataaatcaagagcat
gtaaatagttaaacgcgtgtgtgttccccttcattagctcattgaagctcatgaccattg
gccatgtgcacactaaaatattaatattaataataggaaatgcttaaaaaaaaacaattt
ccctaataacaattaagcgaagcatatctgttattagttagatggcaagagatatgatct
ttgttggcctaaagccatcttggtacttatcaagctaccgatacctaatcgagcatcatt
tgagatacattgttctgtgcacttatagagtgattgattgggccaactaaagttcgatta
gctgcgaacgaaacgcgcttggcttccaaactgtcgaattctcggaagaagaagtcagtt
agtaagcagcgaatcgtggcacgttttggtaattatggctcagtttacgatcactgccaa
aagtccacaacttcgagcgtctttatttaccccttttcagagtttcgcaaacgcgtgcta
tgtatgatttgcgtgtcgccacaaatcttcagtatcaacatttttgttttcttttttttt
tcatttttttgtttattgtcaaatggtcagtgcagaaagttgcgtaagaagccactcatt
tttattggctttagaactgctcccttttggcccgtttttttcggcccaaatgagcacgtg
taagcgtcacgcttgagtttttttccctttttttaacagtgttttacgtaaaggtattat
tgaaccgaaggcgtttaaaagctcgtgaaacctgtagaggcattttcagttggggataac
cgtattatgacgaattctcaagcacttacctgcgaatttcctttgcacagaagagcattt
aattgggcgcggaatcattatattataaggtatatttttaatagatgcggatttagcaac
agatgttttcaacgttacgtgtttcaattacttggcaattgatatttatacttaagccac
aaattctattatttcaaaggtggttttataatagcaactgttacggaataaccactgcga
gtgttacgataagtctagtttctattacgtcaggctattttgtaatagaacattaatgca
aattgacagtgtacttagtagtgaagtgaaagctaggtatacaattaaaatatttgtata
acattataatttagtgcatattttttaaattgaataattttgattttcaaatttagtctg
agcaatgcagagatatctaatccaaaaataatgttgctctaaatatcggtcaagaagctt
cagatttctgtttttagtttctttcttttaagccgagcgtagggtgacagctccccttta
attgcagatcaatgaagtctcatgtcacataaaaaaaagagcattaaagaaaagcgaaaa
ctgccaatgtcaactgagtcggaatttcgatccaaagtcaatgcaatgcttacataacgt
aatggggtcacttaacccgccaattacgcaagcgaaccgaaaagaaagggaagcgaataa
aaagaaaatacttatgctggaaaagtgaaatgttttgggggaaaatcgcacaacgctgcg
accccgaaaggtgcgccaaaatagagagtatcatcctcatctcgacacgcgcctgcttca
tgaaatcagattagagatgccaagcgatccgataatataataataataatataacacata
ataatataatatataaatataatataataatgtatataataataatatttaatggaatta
attattaataaaatatgtcccataaaatgttagacaaacacactacacttttgttactat
actacacttaataataatgatttaaaatatacatatgtacatactacaaaattcgtttga
aattaaaattaagttaaaaatgaaccaatctagacaagtgatcatttcagactaattttt
gggtttttatatatttttcgtatgtcaaaacaagtgaatattttcaaaatacccagttca
aaaaccactttcttttaaataacactgagtggctccattctcatcgctgataattccgag
cggcagttatccagtgcggtattaaaagatgagactgtgccgggaatcggggaatatatg
tttgcgtatatatcaagggccggagaagatctggcatggcgacaacaacgggtggaaaaa
taacaaaagcttatgagcaaacaacaaacaacgcggcgacggaaacggcgaccgctccgc
tcgcaaggggtggagcaaaggggggctagggggccggcgggagcaatggaaccgcgccaa
gattgtgcggcacgtgccgctgccggcgtcagcggcaaaaggtaaatgggggccaagcga
gtgcgagcgagccggcgatagactgccgccgagcgctttccagcgagcgacgtgccattg
atcgcgaaagcgcttcgcacgccaacccgcctaccgcctaccgtctgccgcccatcgccg
cccccttcaagtcgccacaatcaatcaatcgccccctatcgctttttttggggggaatgg
acacctgcgggttaatggagcatgatggcggttccaatttgaatccggagccaccgggcg
gtgcacaaattatcacgagttgcctctggcgaacggcggcgatagcttctgcaaacagcg
aatatttcgcaaatgtacttagcgttttattgaattatcgcgggctaaaattaccgctta
aatgtacttgacacatttccctagttttacggacaacgaaaatgttcacctgtagggagt
atagaactacatagaagttttagcgctacttcttttaaataaataaattcgcattattta
ctttaatctctgtattattttaggaaaaacaatagataagcgcgtatattgatttaaata
taacgccagagcagaattatacattccatttcactgatatatttatcatttaatggccat
tatattttattagcatattgtgtatatacagcagttctaaaatatgtaaattgtattaat
taaatgtaatcaagtgcaatccccctaattaaaatttaatttatttagtaagtcagtttt
ctagctcaacaaaataatgttaataatcgcgtaaagtgagtgaaatacgagcatgtatcg
ccttaaagttttcaagccgaactcccagccacactatcattagttttcctagctattgta
tctctctgctccagttaatccatgtgaatgtgagcataaatatgaatgagaacgtgaatt
tgcgaacttccagctaatgaggtgtttcagtatttcctgaaattaatttgggtctctcgc
tgagtacattaaaacccgatgaatagcgcggaattaattggtcaaaggtcgcttactcaa
ccaaaaagccatcggcccacccaggaaaatgcgcgtaccatggtaattagaaagttcaga
tctataaaaaggccagtgttaatttgcagcttagggaatggtcaatagggctccaccgga
tcggtgctggtggaggtattggtggaagtggaggaggaggaggatggtgtttctcaactt
gggagcacgccaaagcatcacacagacgtttcatgggctccggcggtaccggctccaagt
ctaaagtgctcgggcttgctgacgcacgagatgattatcggagggcggtgtgcttggggg
cggggcggagggagcaaggcggtcagcggttggtgatcggcggtcggtgatcggtcgctg
atcggtccggcggcaatcagcaacacgagcaacagccccaattgagcgtgctgctcgtgc
tggcagctcgtgccgtcgaaatacagcaacgccgatcgat
