# Supplementary material for: SMCis: An Effective Algorithm for Discovery of Cis-Regulatory Modules
Source: PLoS One. 2016 Sep 16;11(9):e0162968. doi: 10.1371/journal.pone.0162968 (PMC5026350; doi:10.1371/journal.pone.0162968)
Supplement: S1 Datasets — (ZIP) [file pone.0162968.s001.zip › dataset/Drosophila/h/dmel_h.fa]

>3L:8648859,8688858
gaggtgctgtttttgcggctaaatcgaatttttagcctggcgatgacgcgtgaacttgcc
tttgatttgttattttttttttctcttcttttgacttcaaccgatcgcgatcatcccaaa
aataacaaggtgggcatttgcattttgttattgttggtcaggcggttcgcacacgcgccc
cagtgggtggttgagatctttataaactggctatctgatggattggcaaataaacctgat
ttatgcattcacctttaccacttccggcgaggatcacaaggttgtgattaccaatttggg
ccgcctgctcatgcgtagccgcacgtgtccttcggatggaagataataggattcggattc
ctaaccagccacatgctcattgggatccacaacatggcaaacacctcacttaagtgccat
ttccgctcgcacagcggacattaaattagcaatcattaggccagcttcagtttcagctcc
aaatccaaatcgccggcaatcagcatccaatttggccaagatgccgccagcttaagcctt
ttattccccgccgggatttagttataaaaagatttgcccctgctccttttcctccagcta
agtgagcgttgatttcggactcagtttcggattgggcccacctgttgccccattgtcctc
caaactgccagccgcctggcacacacacacacacaatactatatccatatatacttatat
attttattcggctgttttttttatggtctcgaacggggccgtttgcgaaatcgcataaac
ataaaggtaattgcacagacatgccaaaaattatccgatattcgtcgtcgatgtaaggca
gtgaggcggtgcggatgtactaccactatatgtatatgtataaagcctgggcagcaaaaa
aagaaaaaaaaaaaaaaagagagaaacccatcgatgatgcttggcatttattgtgatcgc
cgcttattgcccgcttcactgagatatcccagagtgccaaggtttttcatttagctgcca
atgggttcggcactaaaaaccttctcaatgagctacagaatggttaaagagcataacttg
agaaaagtttgtttttgaaaagagatcataaaataacacttcctaagaatgagttaaaaa
aaaacataacaaaggaaagatgacgactatgactaggctaacaaatctagttcatatccg
tacattgtgaattgaacacaatattttgaagaacccattgaatatatctatatattctag
accccttcatgaactaaataatcgcattattctccgtgcagggtgacaatccccaaataa
aagtgattgttccctttagtctcaaaacaaaaaatggaagaaaagcacaaaaaacccaaa
atcggctaaaagattcgcattgcctttcagctgctgcaactgctcctctgtttacatggg
atgctgttggcatcatcgttgctttttgtatttcttatttttttttattttttttttaac
aagggaaaggggatgtggacatggtcggaggatcgccttgtgacatatgcgaaattcatt
gtcgcgtgttgcgttgtccgtggatgccaacgacttggcaaccaaccttggctgacgggc
aatccgctcagatccccatctaccgtctcccatatcccccatcccgacacccaccagcac
tcctccatctctgggggcattacaggtgctgctgccagatatgcactgcacgaaaataac
tgaggaatatagatgagttcataatcagagaatgctgataaatatgctgaatatgaatat
gtgctagttataaacccattttaacacaaatcaattaagtctttttttatttaagccttc
ttcaatacaaataccatatgaaattacgtaattttttccagtgcagtcagcggtagtgcc
atatcgcgacggacattatcgcgctcgtcttcgttcgctgggcattgaaaaattggcaat
tgttttgggacagcggcgagaaacacaaccagccaactgaaaacagcaacagaaacggac
agactttaactggccgcttaaacgatcgcttaactactgttaatctgcggcggattggtc
tttaaaaccggacagcgataatataatcctggtccaaggttgaacgccattcgtgcgtaa
gtgcaattagtgtaatgtaataatgagcgatgccccagcaatttgcccataagcatttta
atgtgttgcgccatgcgggggcagcacatggaggggaacggtggggaccggatcaggtgg
gtttcgtatccatgatgcaaagctacggactcgggctccacagagatagggccacgcgtc
tgcagcaactgacgcacgcggcctcatgtgaccgcagatataatgtgtggatacgttcgg
gtcttacgtctgcagttcgcggtccgtagtccgttccccaactttagacctccaaccggc
accatttgagtacacattcattcagcagaattttcccgcaaatgcccccatccatgccaa
cccaccgaaaaaaaaaaacaacacacatccgcacgcagttttctacttctcaatgagcca
aattagcaaccgcctctctacgcaaatctttgacgtcagcatccgaaccgtgagcacaca
cactctgggtggcggggcagtgtgggggaattgggggctttttggcaaggtaagcgtgac
caaatatggggaaccagaagtgggttatgggaaacttgtgcgctctgcagaaatttcagg
gaaattagcacttaatgctttatcatttacaaattgtgcaggggaaatctaggttgcctt
tgatcaggaagccttctttgtgaaatatcacgtgggcacgacaaagtgtttccacaaatt
agttattcatattccagaatcttactttcagaatagaatcaagaatcttaagggtttcgc
atcattaatattttaaaaattccttaaatattagcaacatttaaatgaattagaaaatac
cactccagaacgaaaaaggatgcaaagcagttagcgtgtttagcaggtgcccgaggcatt
cctaatgacgcagcacatccccgtttctctcctgcgacctgctccaccgattcttctgat
tcctcagattcagtgcgcccaaggtcccagtgtttgcacaacaacacgacgccaaagtgg
tcgccacttgagacgctgatttatgcacgaaatgctaatggaaatgcaacttcaaatgct
aattgcggcgacggtcaaagactcgtcttcagtcctcagacatcggtccacctcctcgtc
ttcttcggcatccaagaaggcatcgagaagaacgagaagaacggcggggggctgagaaga
cagaagacagttcatcacaattgcgtttgcaaatcaacgaggcgacaagcgaaggcgcgc
atgcgcagcacagaagattcagattggatcggaggagggccaaacccaactggtggtggt
tgatggccgatggccgatggctctgtctccgtgcctcattcatatgcaaatccgtccacg
ctggtgaccacaaatgaaatgccaacacgcagaaatgcaaagagagcatcgaattgcaaa
ttatggggatgccagctcgttgacaaagttgcgcctgaataattccacagctctgttaga
agcgacaacttagcgactccgagtgcgaataggaatacgaatgcgacccagacacatacg
caagaaccaagataccagataccagatccacgatccaagacccaagcttcaagagcgaac
accaagtccccaagccccaataacccaaggtaaaagaagcaaaagcgcgtgcccgcggcc
tcaacttccgctgctgccaagtgtgttcgcttccatgcgtgactatatccacgggatcag
gagcggaccgaggtcgcctccaatggatcggcacagtcagcaaaatatatgggatagcac
accagaaacgaaacaaaaagaaaaaaaaatcaaaataaactccagaaataagagtcccct
gtttgtgcagttgaacagtgaaattgaagtaccaaatatgcaaagtgtttcaggtctcaa
ttcggtttaaaatactcacatatatgtttgtatgacaatgaaaaaagtacaaaaataatt
gaacaacaaagcgtttattaagtggtatatcattttacttgctgtacaattgcgaacata
aaatcaaagcttgcataatatatttttttggcattactaaaaggtttattatattcgatt
gtttggatattgtatgtagttcagtcgaaatgttaatcagttcattttgtacccttctta
tcgaatacaatttaaaggaaaatttgcatttaccctgattgatccagtttgttcataaaa
ttaaccagatttctatacttaatctttagtgcatgcccttcaaaatataacaaatgtcga
atttttgataatttatatttttaaataagcaaatggggggtgttcagtaactccgctcct
ggtggatggtcagtgagtgtgagatgactccccctagaagcttttcgaaactaatgccga
atgcaggtcggtttccgtgccttcacattcccagtcgttttgttgtctttttctgctgcc
tggtttccaggaatctgtgtgtgtttgtttggtgacgaacttggttgctccattagcata
tagccggtggagttcttcaatgggggcggggaatgagcagagcggatcgcagtggaacgg
atgtgcgcttgattatgttgtttgccagcgaggctgctccttcatctggctgctcgagat
gacgaagattctatgagcgccctgccttcgccggacattaatcattcttgtttttgaatt
cttctcaagcaaacagcgcgcgactgacgccaggcggtcggctaccagaaaatggtagag
acaacaacactatgtttcgaacaaaatacggtggctatcaaaatagctacgtacacgttt
tagcccacccaaatggtcaagggtttcctcggatcttgatctctgtttgtgcgatcacga
tcacgcgttgtccgccgcttgtgtcctaatgcctcgccttgtgcaaatgtttatccaaga
caatcccaagccccgggcccgatttccaggccgaaaggatttgtctcgcctcgtcatcat
cagcattccagcatcgccggaatcatcatccgcatcgcatcgtcgtcgacgtcggcggcg
ttaatgtgagggcaaacaagcgtgatgtggcaattgtctggggagcgatctgtgctgcgt
gtaagtagcagacttcttgctcttcccctatttgctaagtagcccctgggcaggagaggc
tgtgcccgatcccaaggtgtagatccattagctaccagtcgagcggccacacaggagtcg
atgcagtgagcatacggatttcaggatacgaaatgagtgggtgtaacccgactttgaagc
tgaccgtttttaggcagaagtcgaggaaatgcgagaaggattgtggttttccgacaagag
acttcgcatgtactttctaacgattcaaatggatatttattgaagatatgaaaacatacg
tctaaacttaaggcagtactaaggttatggattttagaatgtaaaaacttaagatagcag
atgtgaataataaaccgcacttacttatgtaattacccattaactcatttccgaaatcag
ctaaaataacacggttcgacgtttttaaacacgacctaattgcgatcaactagtcaccct
ctttattgactcaagcttgtgaaacctgattgattaattgactaattgtgtgttttcagt
tcccaggctcaatcgaagtcctggaatgcgatttaaccacttttgatgaccggtccgcag
ttccagaatattaatatttcccctccaattcagttaaatgagcttcattagcagtacgct
tgcttttcactttggcttaattatcacggctcttcagcagtggagcaatcggaagggtta
aaagtggagcaggagtgacaggagtgctgtggacggagcacctgccactcgaggtgaact
ttcctcggtcgcaacccgacaattgtcgccaattaaaccaacagaaatggagatatatgg
gcaaaagcagaagagcccgttgatttctgcactgcgaaaaagaatagacttaattcttaa
tttcagaaacattcatgagctacaaaaacacaaaacttcaaggaatcgcacctgcatttc
attatataccttataagggtaagggaaaaatatacgtttttaatgaaacataaaccttaa
tgttgcgcaaatggtaacataaatcctgattgataccccaattttgtcgctgtttatcga
gttaaaggagcacattaatcaagggccgttgcgcgaaacaagtagctcattgggcatatg
caaattatgcccgattactcttactctccgccctgggttcacttctcctttatcaattga
gtcagcaataatgacgatatatgtacatacatatatacaatataacccaccgcagcagat
acgatttcaaggtttccaatgaaagtgccgctgcccgctgcccccgccacgatcgcgaat
cattttttatcacaaacattcgccattcgactggctaatgacaggcgacaagtcagcaag
tcgacggatttctggcgactgactggtcatcatcatgaccaccgttgactgtgacacgct
tctggtcaatgtcagtcgggtggataatgggcaatggacacgggttaatggataatgggt
aaccagatatagcgcgctgatgccccctctggatcagagtctccaatccccacgaatgct
tgcacttttatgccccacttattgcgcttatcgcagtcgttgggatttctgggaaattgt
ttacgctttcggcacgaaacaaatgccgaaatatttcacataaaatagagcatttcatgg
gcttggaatctggaatctgaaaactggaatcacacggacatgggatgggatgtgtgacca
gtgtggccttgagcaaatcggtgcacccaaattagatatgcttccagatcggcgttgaag
ttcaaaggcagtgtccagattccgataccgagtgctaaaaagggtttcagcccagctgaa
aaagcagcagcagctgtttgcaggccataattgaagcatttcgtaggtaattggtggcga
tttttttatggccaacgcataaattaacaccaccgagcagagagtctcggaaatccaact
ccgaatcctcggcagatttgtgtaattgcgctccacttgcagcgggtacagcccatcccg
gtcggatttaatgtgagtccatcacccatggttggtggttatagggctcgaactcaatct
gccgggtagaaaacgtgcaatttgggtcaagagaggtgtcttctcctccttttttcatct
gttgtttccatcgttattttatatgttaattttggcccgggctcaaaactccacttttta
ttttgaccatcatcctgttttctcgccggccaaacgttttgtacctcattagagcggcga
aagcgcgtttacaagtgctaaattggccaaattacgggttgttaacaggatataaaagta
aaagtgtctgccagccgaaatctttgcttgcagtcgcaggtgccattaaaagggaaaagg
atgcccatgcccatcttgcacttcggtttcaatttgggcaccaaacacatacttaaagat
ttcaaatttatagagtgatgattgagaaatatcgataacactttagttttttagcccacg
ggcaaggccacctgcataaatgctccttttatgggtggcttttaaacaattacccgacaa
acatttaattggagggcagtctttatggaaatattgaaaagttaaagggactttaaaaga
catttctctgatggctttagatgataatatatgataactatagtttattaactataattt
cttgaacttcaactaaagcagagtgtcttttaatatacttaaattgatgatttttccata
aaatatacattttaagcgactttagttttcattatgacattataaaattgtgttaaatac
aaatttaattaggatctcccctttaaattccaattttgggttaaaatttcaatctcttca
cctcccccaaacatctgctgtcaatgatcatgcagatacaaagtcgctcgaagttatcgt
tgccattatcgtcttttggccctatctcggttccatcagcagctcctgatccggctgctt
gtccagctcttgctccagcatcttgttctggtccaggctctggatcttggtgactccagt
cgatgcggccagatgcaagagaggtgattaattgccacccgaatgtcccggccaactggt
cggattttaccttttttacgtttacctgtcgccggttaatgttgccaacttaatcgcatt
ttgccaagactcttgataatgttgtttatgtgcaaaacgatttggctgaccgggcgatgg
gcaatgggcgatgcggatctgcggataattaatgagacagacttgtgtaattaataaaaa
acttttaattactgagggcagcaggcctgtccttgagccactgctgctgctgctgctgaa
atcctaatgagtggcgaaggaagaaaaaaaaatgttacatgtcctggatgatccatagat
gggcgggaaaaagtccgatatgcgacgagatttttgcgtaatttctcaaggccagacagg
gacaacataaaaaggacgaatttcttacgtaagtgaccgaaatatgtttttatgagagga
tcataaattttttttcccctaagaatgggaacgcgttctcgttctctgatctcaatgttc
tgatctcgttccatttttagcggaactgtccgccagtccgatgtcctttttcgaccgcct
cacggcatgacataatttcgcataatttgcaacaatcctcgaaggacttttcgccccgaa
caccaggacacccaccagcacgtgacaaaaaagatgaacaaacaaaaaagagagcgacct
gctcgcagatttttagtgcgaattccgcaggtcatcgccgaaatttggccaacaacttat
gaatctgcatattttggcaatatgcgcagtcgtcctgctgctcgacatgttcccattttt
tgttctaattattttttatgagttcagtgcacgcgcaaaaattgtcgcacttctttgtgg
ccacccgcaagacgtgtttttctatagattttcgcattgttttggggtttttgtttctat
tcatgattttttatttgccccgagccctgctgttctttttggccctgttttcttttttgt
ggttagaagtggacccaatttttagctaataattgttgcaatttttgtggttttgggcct
gttcagagacctgttctgaatttagggccgaaaccagtcaatctggactaggtagcagct
gttaaaattagaagtgataatgagggctacgcaaatcgataatcttttttattaaatctt
tttttttttttgattctatcaagattaaaagattttcagctgtttttagtatttttcttc
cgaaagagtgtcactccttctactttaactctcgctctcagtttgccttttaccttttcg
actaatgatcaactttaacgtttgctaatgacaactggccagaatcggtccacctttagc
cttgacaaatcgccgtggcttggtgacagatgaggagttttaactcagcttgaaaccgaa
acctaaaaacctaaaactcaccatcatgtcaacactttccctgccaaccataaatactcg
aaaaacccataaaatcactgaaattcagacgagagccgggcgaaaccctttgccacaatt
aaaatgttaaactggagtaaatatcataaaagcaataaaaatcccctagacgctaagaga
attgctctacttaagccgaaaaatgcgttgctcaaaacaaattcccaaaaagttgcctca
aagcaaagcaagactaatttttaacaaagcagaaaaaacacaaaaactctgagtcagttc
ttccgggaaccacggaactatccgttcaagggtcaccaaagggttcgtgaggatctggaa
cgaacacccgaactaggtcactggatcgttgggcacaaaaaacgcacaatgccggccaat
aaaaaagtagagcgcatcgcaggacatcattgtcctgaccgaaaccctttctcgggtttt
acgatacagagctgctttttgtgtcctttttttttttggaaacttcttcataattgtagc
aaaaaattagtgcacatctttagaatttacatagaactcgaccttcgttgacactgcgtt
taacttttgatttggcatcttgactgagttcgaaggagaaggggaaaaaaaatgtaaaat
ggtggcgggaaaggctgggtaatggctttacaacttgttgtctctaattatggtcgaaat
gggccgtaatcctttgctaaacgcagcaacacagaccgccccgtttcgccacgaattcca
gttcatccgagtggccgaatccattgagttcccgcgaaatccgcgtcatggttaaacgcg
actaatccttcccgtaagcccttcgcagcgacctgaacccggttcagttcacggcagttc
agttcggtgggcgtttttgtttagtttcgaaatcaaaatattagcaaacacgctgaaggc
aatacggctgaaagggaaaatgtgcaaggattaagccgaacacatcctttcgcaaccttg
gacccttccacgttcgcgcacacgctcgcaattttacgactttcttctaacccgaatgcg
atttcgattccgactttggcgaaaacgcatgccaagcgcatgtccttgccacgatcctaa
gatcctcgattgtttcgtcctaagagttgactttcgttttttaactcgtcccgtgccgaa
ggacaatcctttgccgatttgcccattgttgcggttgtctcgactcctttttttgccaga
gggttacggtccattgtggtggcgattgtcgcgtcccctttgtggcgaatttcgacccgg
gatcgcagttttttacgatcctcaacgggttttacgacctccgtccgttttttaagcctt
tctgctctgccatcctctgacccgttcagttcaaatcagttcggtgtcaactctttcggg
ttctcatagcgggttgtaaaatccggctggaacaataaagtttttgaccagattccggga
agtgtgtagcgattttttaaaatgtttttttttttttgttttttttagaagtgcaatctt
tattttggcaaattgtaggaacttaagcggaatttattaggtttctcggaatttccacat
tttttgattaggcaaaaggcttaaaaaacagcccgcaaccttggtgttaattgagatgga
tagataaagaagatgtccttaggaaactatctttttaagtcgaaaagccaaaaagtcaaa
tgcgattttttatgggaacaagacaaaaaagggttttgcggagatatcacgtggcgtggt
atcagttttttttttccgacatgttgtgaacttacaaagacgatcataaagtagatctta
acccaaagttaatctgctttcggagaaaaaaactgcgggctcaaacgaaaggaaatgaaa
tctaaacaacagagcaagtcttactaaaaataaatgaaaaccaatataagtttataaatt
tcaattagtaaatttgttaactcaactatacaaatcgtgcccgattttgaatagcaatta
ctggaacctgatagacaattataattaatccctcaaaattaatattcagtgcagttagct
caaaattataccaactcattgaagcacaaaatttcaaagctaagacttagccgttttttg
attgccttcataaattgtacttccaagttgaatctgatttcggcattttccatctatgta
accaacgaggttaattatcgccgcattgctcaataagaaaaattaacattttctcggtgg
tgcgacttccttttgggaccagacaaagagaagatcggaccctggcagagatcccctccc
cccctccatcacccattcaattcggtgcccccagatctgcacctccgccactcgccatat
agctcattacgcgggtcgtgacttgccgaaatgaaaaacaagtaaaatcgggcaggggag
cagaacacaaaaagagtttattgcaacggatgcttgtcggagatgctgatatctaagaag
gggaacttgggaggggtcttcggagaggatggggtgggggtacgggtggcagacgcagca
atgttaatctccataaaatgaaaacaatgcgccggcgcgacgatcgctcgccagcctcaa
atgtttgggctctgcagctcccgaaaggcactggaaaaaaagcgagtatctatttgagaa
aaaaattatagctgtattattactgtattattataatattacatactttatcaatttaat
ataaagatatccaagtccagcaaaaatgtataataatgttgtttaaataagagaaaaata
tcgaatctcagttcttgttgtgtttatatattatggcacaaacttcaacttttctcagtg
tatttttggaaccccaagcgagctggccatgcttcgtggagcgcgcattttgcgcaataa
gtgtgccagacgattcggattcagatgcagacgttggaacagaaggacagacctttggac
cggttggtcagcattcgcgatgccccacctccctccgcaatataatttattcagcagcag
cagctcaaggatttgaagcccggctccctgggtctgtgtgtgcgtttaggtaatcgctgg
gcatgatcttggcgaacctccaacgccaccgccgtgacaagctgcccgctgagtggatgg
agtaccatggacctggatatggatgtggatgctgcagtttctctactcaatccccttttc
ctggagcccaacaccaccccagcggctcggctggctgagtgtaaattacaacttgccttt
tggctcaacgccccaactttttgccgatcggccgcttttgctgcttctgctgccgcttat
tttgccgcagcctgtcggtttcattcagaaagttcaatagtgcatgcaacgccggccacg
acttggtggtaccgccctccaccaactgcatccctcagctccctcagcccccttgaacct
tcaactccccccgcgcatttatgatcgataccagagccgatttctttgaggctgcctttt
gtgattgtcgtcgttcggtttggttggatcatcggatgcctgagttgccggtgctgttga
gctccccaagtatctgctcctcttgcacgcgattaccttgtagggggcaggatgtacact
tctatcagcagggtcattgagttgacgcaattgttttgaatgctataaaagggaactaat
tccctttttgattgcttaaataccaagattattaagaattactaaggatagatcatgcga
tcttcaagatactttctatcccaggcaagggtatttttagttcgtgtcgatctgtcattt
cgtggaccagcactgatagagcatcgacaccttcaattggggctgctggtgggagagctt
ttcgggaaacctgggatctggcatcttgagtctggggcggatggtgttgtatgcggccat
gtctgggtctggtcacgatttgttgggactcgtaaaacatttttagcacctcaacgacga
ctaagacgactgacgatcatctatacacatcgatccgcgtgcacttctgctgttcggcac
tcgattgcctttgttctcgctgagttcgccagcccgttttaatggcatttttgcattttt
gtgtttctgttccagctaccaagcagaacgcccactcggtgggaactcaatttttatctt
attttttttttttttttgtattttagcactgctgccaaacacatcctgtcattagggaaa
tatttatgtagatatcggctgggatcgaagtgttcgggaggagcagctgcctcctaacgg
tgcccccaatcaggggcagtcaaattagtccccacataattaactcaacaagtttttggg
accagacgattttatttgggcattaggcggctgctttgagctcccttttataagctatct
tctcttttattttttcctcagcggcgattagccaaatttatgcagagcgccctctggcgt
tggcgaaatgatattcccggaaattggcaaggattcgtaatcggccgaaagaggagaggg
aatgagttgcctgggtgcgtggcgtggtggcatggcgtgtcgtaaaaactctttgcgaat
caggcagcggcagcgggttcgcatcggcggtattagccatcaaggccatgaaagacatta
gcttggtggatcgtaaaatccctgaacaacggacacagaggtctaatccgtggaaactct
aaactctatcccagagagaacctctttcggcgcgagactactcagttagttggctaggta
aaagccgtagaactctttccactctttcccgattccccgatcgccgagccgtacctgtcc
tgcgtgtttgacgtttgtccgccaattgatttgacattgaaggctctctaccgtcaaata
accctaaataaaaccataaaatccttctgcatgctgcgaacccatccatcgaaagatcct
caccttgagccacccgccatctaaggtttgtttttttttcttcacttttttgacgcgttt
tttagccgaactcgtaaatgtgaggaaatcattttttatgcaattcgttgtcaacgactt
ttgagaattcagggaactgttgcgttcgttttttacgcaatgccatgtaacgtctgctgg
tttgttgttttttctttatgggaggcgagttgacttttttagagaaaattatgagggagg
agcgggcattaaaaaagggagtcaaggaaaagggaaaactgccaataccaggaaatccta
aagtaaaaaaaaaaaacggaaaagtattcgtatgtacttggccaaaagagccgttcgcat
cgctctctttgctaaaatcctctccagaactcaagtttcaacgggttaacttggtccagt
ggcgtgtgagctacgtctaaccctatgtatatagatatagatatagatatagatagatat
agatagatagacagggatagaggtatacctgcacccaccacgcccataatccttttatgg
caaataaacaaacaacgtcacggcgactcagtcgcgaaggattgccatggctaggtaaaa
agtgccaaaagggtgcaataaaccgggttgagatggccaaagggtatggccacggtatgg
catggttatagatatggaaggatagggaagagttgttgcacacgcgcggtggcattgttg
cacactcggttttatgggtgtgtggttttagccctttgatgggcatgatcatcctgttaa
tagaaagcgtggaaacccgttgcaacttgtaaccctacctgcacgcccaaccaatctcta
atcctttccgcggcgatcctgaacccttttcggtccagctcgtttggagggggcgagcgt
gtctaaggcgatttaattaacgcggtcgcaactaagccaccgaataccaggacatggctt
aaatcggaaccctttcgctcggccaggaggaggtggccctgctaaaagccatccggctac
tgttccgaggacgggttaaggatgcatggatgcagtagctacgtgggcgtcatcggaaaa
gtcagacagggagcgggtgggcggaaggatttgacttccagcgaaaggattgccggactt
aactttcggaaaaactccaatatttaccaaataccaaagggccaccaagtgcactttgtt
cagcacttggccagcagtcgaaaagtcaagtctggttttgggatttcaacagcaaattaa
ccggctgagccggcaaagcgaggatccacaaggcattgagaaatacccatatctgaggga
ttagaaaacattgtagctccctttgtggcctcaaatttgggtgacattgaaagataacaa
atgagttttatgttgattttaatattttcagatctttacaatacatttctgagaaatcat
agacatcatgctatcatgtatagcattattcaaatctttccataacagcttccgaatatt
ttaaaaaagagttaaaatattaatatatcatattataacatataaccaaaagatactgtt
agatcgtacttaaaaaaataaacccgttttgaactgccccctttttcagttatccgtttt
ccgcatcacgcgatccacagatcccttccatttttttgcccttataaagtcgctcggccg
agcaacctaaaaaattcgacataaaaaacaaacgcataacgtaacgaagacaacagcctc
gaaggaaggggaaaaatgtatttttgcattgtttttttacctgttgctaaatttagaatg
tctgtcgtcgggtatttgctgacgtttgtgtcgaaaaattaagccttctgccgcaaataa
aaccccacccaccgtcgaccgacctctcgccaccccctttcacattaccctccctggccg
aaaataaaattctgggcaaaatgcgtcgttacgcttaatgagtaataaaatactttgcac
aatgtggggaacaaatgcgattgctaactcccactcactctgatccacccactcaggttt
gccaaaatttacagcgccattagttgcgaaaacaacagcatcatactcagagaaaattaa
gatcatttcaggcccaattttaatgttttatttaagggtcattagtatgtgaaaattgta
ttgtatatattgtagaatgataatataatcagaagcattatatcactgttttgtattcat
caaccaaatttatgctgaaatctttagaaaattgtatgtaaaatttttgggcagtgcatt
tgcaaacagcggatagctcaaatgtggcgcgcgtttttaacagcgttggcgatttttatg
gcgttttaatcgcgagagtggcgcgcgcggctagaaatttattttcgccgcggccatgga
gcgtccgcatgttctctctttctctccctgtttgccccactctcgggcttaacagttgct
cccctacccccaccaagtactgttattttcagttacatgctgctgttgccgacctactaa
gttaaaagcggcgcgtgggggtttctgtcgctgttaaactcgcaacgttgctgttaaaag
agccctacgatcaacagtatacatagtatagtatatatagtatagtttatggatactata
tataaataatatcaacatagttagtatctaagataagattttctgtatattttaaactta
atagtcaaaactatatggtattttgagtctagtgaataaccattttgaatgataatggca
cacaaattgaattcattgatcttataaaatacaagcaaataataatacctataatattat
acatatgctataatgttattatcaacgcctttacgattattaaatagttaaccaacatgg
tccaaaatgattcgaaataccttcaaggggttctttatcgtaccaccaacgtgtttgttt
tgttttcagtgatcagggctcccggggcttatggggaatctgggggatctggcgctgtct
aattttagacgcaattagcaatgcgcacatttttgtgtgcttgcgccttttcgactataa
atttttgccacagtttattttagaagctgcatgtgatcgggtccgccaacaacaacaatg
gggcgtcaaattgggcgttcaacgcacaaacaactgcgagtgtatctgtatctgtgactg
tatctttagcgttgtatccgtgagatacatccacacctttggctgtttttggccagctag
catgatgtaaaacgccgccaacgttttccgacctctcgtttttttttcttttttgtttat
tttcttttttgcttttcgttgcaattaaattggcatgcacaagtgccgcctctgccgccg
acaacgcctctgccgacgctgaccgcgggcgggccgccttttgatcggctgccaaattgt
aattggaacgcgaaggtgttgtcgacgtccgccactaccgtctatatatatatgtatcca
tattgttggggcatgtgttctcggcataacaaccttctctggcgaccacaaaacgcacaa
cactttagacaaccgtcaaaaatgtcagaaattccccaaactttttgagtattttcacga
atcgatagatatgcatatttgtaagacgtgattgttgattaagttcaatttcatttaatt
attaagcagaaattaagtgtagtaaaatcaaattaacttctaaacgtttttttactcatc
ttcattagagtcaactttattagtttctataaaaacactgccaggtggtttcgctataaa
aaaaatattgtaaacacccgtttttagccaacttgaatgtttaaagcctgactgactcat
tccaatgtaactttgttgacgattcgtggttttggtataacttcactaatcagtggtcag
agtccaagtcaggctttaaaaatatttcccaagaacaaacgtcaaagataacgtaatttc
cttttatagatcgtgtaacctaaatatgtgtcatctacctttactgagctcagcctggtt
aaactaattacatggttattaccatttcttaaaacttaacccatattttgtaaataatag
atggcttaagcagttatttaaaatatcactttcggttgtaacgaaatgtgtgtgacgcac
tttggctttttactaccaaataaacaatataatttaagcttcattttcactgtaatattc
ccagttttcactgcaatgcccctcttctcattctgctaatgaatggttagttttctgatg
cccgactattccgcgtgtcgcgtaattatagtcaaccttcgataaatcattactccaaaa
caaaacaacaaataatatatgaaaaacgtgaaaatccaacgctgcacgtagaagccatca
agctgaatctaagcgtccggcggagcacgtgtgatccacgcagccttgtccacagcgatt
tccatttcatttagcccgttggcggctatcgatcaaaagccaaaagggcgaccttcactt
aattgaggcgtacggcatgctgaatgagtcggttgtacagactggtctggaaaatgctag
ggggataactatagccaccacccactgcccgatcgcccaaccacccaaccacccaaccac
ccacttccgcctagcgtgcgcacaaccttgtgatcttgtttactgtttagcgacccccga
gccgcagatacacagtacacagcacaaaaaaccgaacctgtcgcactggggtggcgtcat
atagccagctattttcaccttctatgggacgtcgtcgcgttggccgcatgaatcagcaaa
ccacgaacggcgagccaccagaaaccaccgcagaagcagcaacaacaccaacaccaccgc
gaccatcaccaacagcacagccagaaacacagcctcttgtgaatccctcagttagcagag
cccagcagagtcaagccaaaccgatcgctgatcgaccgaccgaccgacgatcaccaatgg
gggtttcgcagtgtgatttccaaaaaggaagaaatgcccattcccgcgagccacgggggc
gtatgagtaacgcggtgtgtactttaggtaccgctcacaagcgtgagcacgcacacacac
acacacacactgaagcgagcaggtagcgcataatgtatacccctaggtagccgcaatgcc
agtgcaattgtattggtgcggtcgtgtggctcgcgctcgcgtctcgcagcggcgatttag
cctacgaacctgtcgatcaatcgtcagtcttccgccgagagcccagcgataaggtagtcc
cgctacgctccgcaacatccagacgcagtaaagcaaatacttatatatatatatacatac
atatatatagcgcaaccatccgaaagccgaacgatcgatcttctgcttcgtgccgagtcg
tttcggtcttttaatcgcactgcagccagaacctgctgctcattcgcctgccgtatttcg
tagcgtgcggttctatcgctccgctttgataaaccgaatcgaaatctagagaaccccccc
agacacaataccattttacgtgcttctctgcgacgctgcgcgaaagtgaaaccaccaagt
gaacttgaaaaaaaaaaaaactgacaacttgagttattctaaaaaaagcaaaaaagcagt
gaacttatattgcaaagagcagcaaattcagatttgctgccaagtgaaaaccaaactgtg
cctcaaactcaacaaacaatatctgaccgaaatggttaccggcgtaacagcagccaacat
gaccaacgttctgggcaccgccgttgtgccggcccagctcaaggagacgccgctcaaaag
tgaccgtcgggtaagtttctttcgagaaaaataagactcgaaaaaaaaaatccaaagcca
aaaacaaaaaaccccgtcaatggattaaatcagaacctctagttccccgaaatctgtgga
ttaactgaagcgaaccaaaccgagaattcccctaattgagagccacccacttcgagctca
agttgatttccattcgcgactgtgggcgactggccccatcaatcccgctgcccaaatgca
tttcctttttagccatctcccacatggctggctgggaataaaaatacgaaaaaagaaaaa
cactctgagccagaccaaaaaaaggccgcaactgccgtcggcgcgccaacacaaagcgaa
tttatctcgcgtcgcgttggtggcatttactatatggcatatggcatactactccgacta
cacacacgctccatccattcatgagtgccgcccaaaattggctggcgtagctgcccacca
gctccccagattcggactcggattcggatttggctgccacttggcgcgtgcgtcgcgtgg
tggctgcaattgtcggtcatcagccgccgtttttggccattcgaacggcaccggttcaat
gagttggccagaaaaaaaaaaactgacttcatgcgagtccaaatttggcaacttgtgctc
cctagataataatgtacctagttatggcatcttcgaatttcccgctctgaccttgtcaca
ttctctttatttttgctcatacctggttggtttatttatagccactgcctgtaatttata
accgccaaactatttttaaataaatgcctcggccgagtggcgctataaatagagcacgcg
ccgtgcgactaaatttggccgccagccagtcaatccgctccccaacctacgccgcctcct
ccttgatctcctccaatccaattgaagacccatgcagcttcctctatttttgggtcgttg
catgaggtcaaattagccgtgcaaaagccgtgactaatcgatgttttttttttccatttc
ttgcctcttgcagtcgaacaagcccatcatggagaaacgccgacgtgcccgtattaacaa
ctgtctcaatgaactcaagactctgattctggatgccaccaaaaaagacgtaagtatctg
acaaaaatataagtttaaagccacaaataaaataaaaaaaactacatatttgaaattatc
tcaaatattttttaaaagtttaaatcattgactaatttccaaattattttctctctctac
ttttagccggctcgccactccaaattggaaaaggccgacattctggagaagacagtaaag
catctgcaggagctgcagcgccagcaggcagccatgcagcaggccgccgatcccaagatt
gtgaacaaattcaaggccggattcgccgactgtgtgaacgaggttagccgctttcccggc
atcgagcccgcccagcgtcgtcgcctgctacagcacctgagcaactgcatcaatggcgtt
aagacagagctgcaccagcagcagcgccagcagcaacagcagtccatccacgcccagatg
ctgccctcgccgcccagctcgccggagcaggatagccagcagggagcagcggcaccctac
ctctttggtatccagcagacggccagcggttactttctgcccaatggcatgcaggtgatc
cccaccaagctgcccaacggtagcattgccctcgtgttgccccagagcctgccccagcag
cagcagcaacagttgctgcagcaccaacagcagcagcagcaactcgccgtcgcagcagca
gcagcggccgcagcagcagcacaacagcaacccatgttggtcagcatgccccagcgtaca
gccagcaccggatccgccagctcgcactcctccgccggatacgagtcggcgcccggaagc
agcagcagctgtagctacgccccgcccagtccggccaactctagctacgagcccatggac
atcaagccatcggtcatccagcgcgtgccaatggagcagcagcccctgtcgctggtgatc
aagaagcagatcaaggaggaggagcagccctggcggccctggtagagggtgtctgcatat
gcatatcatatagcatagccacccctatcgaatctcccgcttttaagactgaccccccac
aactcatccaactcgcacacatgcgcaggcgttgtgcgcatgcgcgtagacatttcacat
cattcgccgggattgcgcaaatgttgctttgaagtgttgcaaacatgcgaatcctaaact
cggttcacaacttcgttggcttagtttcctggcttatatcctggaaacccgtcgacgagg
ctaaggaccttcatcagacgcacccacacacaaacacacacacgcaaacgttgttataat
ttatttattattatattatgtaatcgatttgagagaacggtattctaccaggacatcgcc
aaactacctcagtccaagtacttggtgttgaattgcctcatgtatcatgtattactcttt
gaataacagcaaatcagcaaaagtcttccaaacacagaaaatgaaaatgcgaaaataagc
acctgaaaagctgaaatactttttatgaaaaagataaacgcaaaagcataactcttacac
atagtcgtacatctccatttaagtataggttttgtaccatagccagctaagccgcttagg
gtttctctcgctcttaagtctaatcaaagaataattatatttataaaacacacaaatcta
ttcgtaaggccacgtgatatagtgaacataatgagcttctaagaaaacaaaacaagaatt
tgatgcaagcaaaagcaaaaaaatcaacaagaaagaaaaaacaaacaaacaacacactaa
aaagaaataaatttaaaagattctactaaaaaatcaaatacgcaaaacggatttgttatt
gtggttggggtatcttttcctgggtttttttttcattcgggtgaaagtcccattatggtt
cttttttttgttttagaggtcaaacgctttgagtgacaggaaacttatcgagccccccga
cttatcgtagcaaatttcgacgctaattattataatgccaatggtgaaattcattttgct
ggagaggatcggcggggatttcgacgataatacaactacgttttaaggggctcgattatg
tccgtttctgctaatataatcggcacgacgagttgaaggtttttctgtggccagaccgta
acggatatagatatatgtgcatcataaacattatataggaatgccttgattttcacacat
ccgttcgataggccagtaattcgaaacagttgtgacgaaataaatacttattataatcct
ttgatcgataatattttaaaatattttgcaatttaatcattggttattccaatcgaagtg
atcagcaaaagttaaggcgcacaagggtatattttaaaatcaaggcaggttagctctgat
tgcaataaatccgaaattccattagctaacgattcagcaaaataccgaatttcttaggga
tatggaatgtcaagaagttggccactatagccgcaggaaagtcgatccggttcgcgttag
ttggaactaaatcggatatcgccatggatcatggatgaccgatagctacggatacatttg
gaaattccctggaactaaccactcgaatccagtgatatatacaagtttatcaaccattag
ggaaatctcttacccagtagcaaccgagtcacgcccttcaattctcatagtgcccccact
ctaatctaagcaaatccctgggccattaatcgtcatgctcgtgacaaaagtttccgcgaa
gtctgcggaaaaaataccgcatcatgctgataatatgagtgcgataaagcggataagtga
ataaaattgttttccatttgctggtgaatcaagtgcagagagccacattcacttgctcat
cacggcgtgcctgccactcccttgctgcagtgcgtctgtatctgggcctagtctcgttcg
ccgtatgactggatcagtattcactcgctaactattcacaaaactaactcgtgcagcctc
aaagtccaggggaaaattctcgtaaaagctaagtaaagattgcacacagtcgttcagatg
tcgcatgttctggaatctaagcaatacactggaaatacgcttcgagaaaagtccgattgg
gtggtttggtggttgggtggttgcatgaccaggcttttgccccactgaaccgaaagtgca
cttgattagtcactatgggggacgaccgactttcggcccatcaatgaggattactcatcg
tggctcgtctagctcgaaatagcatcgaaaattttgccagcatgtctgctaatttacaaa
gaaaccccctctattgacgcccattgagtcatcatcgtttgccttaattggcaaaaatct
ggtttctttggaggacatattttttaaattaatcgttccctaatgaaaatagccccattt
gcctttggcttttggggttttcaaagtagttgttttaaatgtgtgaataatgtgtatcaa
gggagcctgaatcagaatgggatgaacatatgtaggtagattgcggtttcagtaatgaaa
atcttcagtttttaaaatctttgtacctatattataccatttcttataccattttaaaca
ttttcaagaaacgttttttaaaaaccttaagtgctccctataattcatgcacgctaccta
atttccagatcagcactctgtgcaaatcgcgatttgcatagctgcattccttagacggca
gtcagcatgtcgtctgatttttggttccgcttgaaagtcggtggtccttcaatttgatct
gcttggcaccgccatcagcccacaatacaaaacgaattcgccacagttgcgcacaaatga
aatcgaaattaaagaacttctgagcactgggtacactcagtgctgggttctgagttcttg
tgggtttcacttgcgttgtgttaaatgggtgtagggaagtcagggcagtcagggcagtca
gggaactcagggtctgttgcgacatttgaggctattcgcgactgcgtggaatgccgccag
tcgccagttgtcacgttttgctctggcaaatgaccccaaaaatgaatgaaaaaacaaagc
tgtttgtttacgacgactcgtgtagcattccgtggaattgtgtgcggcatggagcagctc
acttcgcatcgcatcataccacaccacgccacgccacgccacgccactccactccacttc
acttcattcatggtaattgaagatcgagtcgttgtcgtcgcagatttttcggcgaattgc
tgccctgataatccggagctggaatcgcaattggcatagtaggctgcagctggtgaattc
ggggagtacgcataaacaagttgaatgacccaagaatttcgcgactctaatgccaattcc
gatttcaaatccacatacacttccactacctgcccaattggcaatgtcaaatgcgagcca
agtttaatgactcgccgacttctcttgacacccgcattgactttgtttggattattggta
tatttttggtgtttcaagctttgtttaccatgggcttttgaacccgttctgcgagtcttg
attagaggcagcgcatatgaaatgagtgcgagtcccgcgaacggggatctcggaaatgtt
aggtgctattgaactatgcgcggcggttcaaggagattggacgcgacgagattctagctg
ctaactgggcctaaacacagttacacagacggcaaggtcgtttcgtctggttttggctgg
ttttttttttttttttttttttttggttgtattgcttctgggctagcagacgtgctcagc
ttagacaagcgacggaatcgaattcggtggctttgacattcaactcgctgtccggcggtt
caagtgataccaccatcccagccactgagcaaggtcagttctctaactaacgcaagcaat
tggggttcacctactttacactttacactgcgccattaaaattccggtgagagtgtttac
acactctatcgctgatagggaacccaaacacctgagttgagccaccgaaaggaatcatct
accttatcaccttgagcggcacgtgatcgctcgattcggtggttctagtggtgcgaacca
attcctcccgagcaacctgatcgtatgccattggatccttggggttgggagggggtttgc
ttcgctggaatctccgtggcacttgatgtaaataccaacggtgcttcgatatatgtgcat
gtatctaaagaatttgactaacagaaagagaacgttttactttcagtttatatacatgaa
aaataatataagtatttaagcatctatgctatgttttacaccttagtgaatttgttattt
tttacatatagaagaaataaaatagttcaaatcagtttcaaaaacattgatttttctcag
tgcactcgtttccatttcgatgtgttcttttgtattccgtttttgagttgcgttctgtgc
tgttcaattgcataaagtttcagaccccgtgcatagcaaactgcaggccacgcaaaatat
ttcacataaataaatatagccgtttattttgagaaattgaaacaagcaatacgaatatat
atacaaataaataaggcagctaatacagcaacggaacccactcgaatcacgttttctgtc
acgcaatttgagttctttcattgaaactgatttgaaaatggaaatggcgcagtatagtgg
gcatatggtcttcgtgcctccacattcccaattccccccacttccatttccttcccaaat
ggttattgacttatcaagttaagtggcggagcaagagcgaccgatatgagggcttcgatc
caggagtgggttaagtccaaaatgggcgattgaatgggcagcttctggttgatagtggtc
agcgttcgtcgcataatctgataaagtggattgagtgttagccacagctctagccatgtt
tacagactatacaatcttcagtctagactttatcatcggtaattggccatatctttggtg
aaatgcttaattggattgtaatgttaagtgaacgtttacaggtgcataggattttattgt
gttttcaatactaaacttcagcaagaagtttaaaattcatcagttacctggaaaaatgat
tgcatttaacgattttgtattatttttacgtttcaaaggaaaacgaaataaatcgctgga
gacattactcatccgccactttggcaatcttaaagctgcctaaaattactaaggctcccg
cattacttgtctaatctccgatatgtgtcactttagaatatcgcaatacccaacgtctgg
gaacttcgaacaggtgcctaagctcggcgggttttggtgtggagtgtcgtcattcttatc
ggtgtcgcactgtcggcgaactgaatgcataagccaatgaatttaagaaaaaaaaaagta
gtggtgcgcgtgccagaggaaaatgccattgcttcgggattggggctgactgggaggctg
gggcctgacccaatgcaccgcaagtggaaaattttcatggtttacatcaacgattcgaga
cccgccaatgagaagtgtcaacatgtgctcgtctgattagcaccgccaaagtcatcgcgg
ttttggggacgtcaatcgtcgaccaggtgccagtcgcggtcgccgtcgaattgtggaaac
actcggaggtttggccccggggaattcacgcccactcccactcccagttccagttgcaga
cccactcccgagacacccgctgctccgccggaaattagcactcatctccgtcggtctgct
gattccacagagaaaaatttctactataattgtttaagcttaggatccaataaaaagtaa
agctcatatgtaggattttatcatgacaattaaaaaaaaaacagcaattagaaccaaagt
atctcaaagaacaatgtatctttgttattccatacataatatttcaaagctaaaatttat
ttaatacatatttaaaattaatgaattaataatacagtcccattaattttaatgtaccat
taattaagtactagaacttttataataagcactgctaaataaatctccccttaattttga
tacaaatttgaaagtaagtgggatcattggcttgtattaagttttattaattgtagattt
ccagtttcgatatgaggaagaatcaaagaggaaacaagatttatctgatatccaattaca
ttatatattattctgaattccccagcgcttactaaacctgataatatttttttccgtgtt
ccttgtagagtgggcctttgttttgtggacctggaggggaatcattgtgccattcggcgc
ggcggttaccagttttctgctttctgttattctgatatctgcttttgttgtgttgacttg
gcacatttttgttgtgatttatttgcgcggtgttttttgattgaaatcaccaaacaacgg
agcattgacgttgacgcaactgtgggaatattccactgcagcgtgcgcggctgtgtttgc
ttaactggctgctgtggctgccacccttggcacctgcccctccactccttcagggtccac
cccgctccccgcaccacccacttccgccgcccaccggagagcacacgcctcctgccgcaa
aacgtgttaatggatcaacagttttgtgttagttttttaggggcgaagttggggaggagg
ttttaatattttttgtcgtattatttttcgacagccccacccccttttggttcgaggcat
cagcagtcgatgaaaactgattgattgccacgctaatcagccgaactaagtgagcttttg
tcccgtgcccgtcagtgtgcggctccaaatttgcagtgtgattcgtttttccgcgaattg
tgtttgttgacacagtcatttggagcgtgcgaaagcgtcgagtgtttgctcggattactg
gaccactcagtcgtagaaccctggacacctcctggacatctcctactcgcccgctcttga
agcgcattacgcccatgtgacgatgatcgcgttgctttaaacgtgacttccctggcgttt
cgctttcatgaacgacgggtacttgaacttcggaaaatgagttgacaatgacattatcat
tagctgtttattgggtcgatataatatatgatattacagctgtgagtcatctaatggatg
gcattcaaatacatatggtgtccattggtgggagtcgtatatattcagtcagctacggtc
agaaagtaaagttagacatatacagatagaaaatatataacacttaattaaccgatcata
attccgtttaaatttcctttagggtatttccaaatcgacccatataaatactcccaaatg
ctccatatttcaatatttttttcggctataaattcaataccgattatctttcaagtgggt
cccgttcctcattttccgaagcgtgtgccgtgatatggtttcagttcatcaattatatca
ctagggcacgtggcttacatttctgcaatcaataattagttttgggaaactaaacttccc
cagaccggggaaatccgccacttattttcggggaaaacatccgctttgaagcgggccgcc
ccaaaaatagtcgcacttaagatggggcttaactaactatgctatgggggagctcatatg
tacttatccaccagcaggtcatgcggtctgtttggggcatttaggtgttaacgatggaca
gttcaaatggggttcaccgccacaagtgctcgacaaactcaagtgcatgtgtactcgctg
gcggatgagtaatggaattcccatcatgcaaagtccgcgcctgatggatcctcttgataa
ggtgactttgacaaatgaaattatttggcgaatggggcaatatggcagcaccataaatta
gtccagccaagagctactggctttgttttattgggtctacataaaagagcaggggtagct
gagtaaattggctttatggatcaattaatagaacaaatatttttcgcctatttttttttt
cttttagaaagatctcgctgccattattacccttccattgataagataagagcctctgca
gaaacatgaaatcatctcatgccagatacccttcattatagcatcaatctagtcatgttc
aacgcactaatgctaatgattctcataaaatgactcatggattggccaaaaatgtgatga
aattcctgttattgacattcaactgtctgcagatagggaacaaaaattccagtgatagca
atatagcaatatgacattgtcattgttgaaattcttagagcaccccattgaaattcttct
aagggcgcttaaagttctcgcacaatttgtatattgaacccgttgacattgccaaagtgc
cggagctgtttttcgtagcaaagattaattggcaagaccgaaggcactgtcgaataattg
gggaaatacccgatattaacctgcgatggccccttggggaatatatagtaagttttaggt
gcatatcaaatgtgcgaataacttgtgacgcatcgcagagataataacccgttgagccag
gctgaccagcccagtaattttttggggtaatcaatcaaaataacatattgatggctggcc
ggaaatgacccactcgccgactgccacgtactaactaacgatgtctctaaatgcttatta
gcactcgaaattagcgactcgccaaataaagtgaatacaattcgaatgccccaatgtttt
gagtgttcgtgtgactgtgtgacgtcgccgacttgtgactgaaatctggagtttggaaaa
tacatatagatatatctggtaaatcgtaagttgctcatgcaatcgcacagatacattaga
gcagcacgcgccgaatgaaccgaacgtgtggccaatggataagtatctgtatctgaatct
cggtccgaaacgtcggatcccgtgcttttgctggctggtggaaagtttctggctggatta
tttgggctgaaaattggcatacacaatgataatgaatgcaatacaagtcgattatcacat
ttaaacgacgacgcgtcgccgtctcacacaatgcgtttagcgaattcctaatgatttgca
cacggcgtgaaggattaggcctttcacgggaaccaatagatacagctccagattcagatt
tggatttggatattaaatccctgcatgacaacaacggtgatcacgcgacacgctctttgt
gtctgtcgatgattatgcaaggtttcgcaatgccaacagcaagatgcgtcagtccgacaa
tctgcgatgtctgatatatgatgtctgccgttggcttaggggtaattagcaccgccaaat
caccgactactgaccactgatcaccccgtccacttgatcagttgatcaccttcgccggct
cctcggttttagccagtccagtctagtctggtctaggtgttaagtgcgccgcaatagagc
gggattataattgcaatccctctgtgggtcttaagcctttgggcgtcttttttttttttt
tttttggccaggattaggcaatgttggccagtaagccgcaggtagcattgtgcatcatgc
attgtggccaagaagtaggttgcgtaagtgagcccaactccagtgactggctgcaccaca
cacaataacaaattacgattgtcttcctggtcgcgataagatggggctcttctctgaagg
cccccgttgtaacggaacggaaatgtaataggagattactttccaggaatgcgaaagcaa
cgagcaacgatttcttggaattaaggttgcttttatcagaagtgagtgtaaaatgtttcc
cattagtaatattactaatttaattattataccatgcatacgagtattaccaaggatcct
tcaacgaacgaatgcaatagcacatgcaatcacatgggcttaaaaagcttaatgtgtaat
tattataatatataaacaaaataattcgtattaatagttgctgccactggagttgacctt
catttgagtagcatggtacacttgttattactgaattggaaacatattggtagaatctgt
aaagtatttccgtggaattctggatcgggagaccccttatcatgcgaaatctgtagtaaa
tttttcacaaacaaccccattgccttcgattcgctcgacaaacatcggaaagcacgcata
ttcataacacaaatcgcacccaccgctttctgggtgtatcgacataatgtggccttgagc
ggttcaagttcggcggcgtcactcgtacagagaaaaaagaaaaaaaaaaaatggaaacaa
caacaaggcagtcaaacaaagctgtttcgcttttgaatttctcgaatgttgaagctgcaa
tctggcccccgcccatcaaacatcacccgcacatcggacgggatgggatggaatggaatg
gaatgggatcggatcgactccagtcacagtcgcagtttttgattccagtcgcggtcacag
taccctaagttccgtttcccagatagcgcagctttaaactgacattactttgttttattt
ataaacacatttttgtttttacagtcaaagttccggctgagcgccagacatcgaatcgaa
ttgaatcgcacatgccgtagcttcaagtaatgttttcactgcatacgcttatgtgtacaa
tgaacgcgccttgtgggctgggttgggttggtttttttttgttttttttttttcgctttt
tgggcgcatttagtgacttaattgcgcatacgccgcgtgggccattggtattgctattta
ttgttgctccgtcgcttattccctcgttttgatctggcgcacaccccacaaaacccgatc
gacaatcgacgatcatgtgggtcattggacgagccaaaaatattgggcttgcacgattat
aacgaccttgctcgaccttgaatgttggtaaaaaacactcttggcttatacaattgccaa
taacaaaagcaagaattgcacccataaatggcaggctattaccacttatttgcgttgttg
tgattggttttgcagttggcgtaaagaaatggtatatctttctattgtatttttttttag
taacaagaaaaatggtttgatttctttcaaaaatatgctagccagaagctcgattcttgg
aattaataatatataaataactcccatatttttttgacccatgctaattcaaattcaatc
taatcaccatcaaataatcacgccaccataatttgactaccgaattataagctcgattcc
atttggatattaccatacataataatagtaattagtatgaagccagtgtacggccgcagc
caattataaatcgacaatctgtctttagctttccccttgtctatccatcgattttgtccc
aatattgttatatggttcggcctcactgtacagtagggctactgtataattcccggctgc
gaaaaaaaaaacaacgaatgacagagaataaacaaaatattcaaacaaataagcaaacaa
acaaacaagctgctgcttctagttatttgcgactgatttatggggaattccaggtgcgtc
agctcgagtggttctgtgggtcgtaactttgccgctgacaccgaattgggtgtccaactg
tcgaaaaaaaaaacattttattaaatatataaatagctgctaagttggcagacaacggat
gataaaaccatcttgcgaaagaggggattagtatgatttcgacttggcctttcctataaa
gtttaaaaataatgtcagtgttctttcctcctctaaactctctacagctatagccaaaaa
aatcagttttgctatttaaattgcagctttttatagatttcttattctttcgtgacttat
gttgctaacttttttctttaattttgaataatttttgttcctctggctaaattccaagca
aggtgactttttccgccgtctgcttatttctgggtgcgaatttgaaatgcaaattcttcg
ccatcggactttaagccccaatcataatgatcacatatctgcgcttatagacggggcatg
tggatttctagtgttttctgtgcacataaaaataaaaggtattaattaacaataaaaata
acttgactggaggcacgctttggcgttatttcatcgactccggggcacaaataagtaaca
aagtacgaaacaaagctgccaaaaaatcacaaaactatagaaaatcaatccgtcggattc
atccggcaacaacaatgcctatccatcgatcttcagactgaaactcttttgttattttgt
gatatttttggcactatttatttatttataaagcagtcaccagtcgcagtcacatttgtt
tttcctgtgggcacaatcaatctatggcgcgaaagccaaaaataagtcgatcgaccgagt
cttaaccgcaaacttaacgccttgggctcagccggcgatatcgtggacatatcgaactta
tgacgcaagtatcacgtctggacatccagtatgcagtagtcaatacccaatacccagctg
acggtggagtcaatccgaccgattcgtagatacagcagcgctaaaaacaaatcgtgagaa
aggccaccgatgttgacaattcacaccctggatcgtcgagagcggaagatttgttgcttt
cctacgctatggaaaactacagggagcttcttggactcagaccccaatttgctatcatta
gatagactcactccagcatatatttacatgctttacgacttttaacacctgataagattt
gatttaaatgtcacaattagcggatgacaaaaatttccatatcagtgtgaatctctctgt
ctggagtgtcgggaggtatttttgaagttcattccgcttcgttttgcggattgccctatt
tttagataggccacgtgcagtctgatatcttattctattagctcacaattacgacgcctt
tcaggagtaactaagcactatatttttagcacaaagtcatgaaaaggcctacattttatc
tattcacttgaccatgaggcatttcctttattagttttacaattgctcagcaaaccatca
attacacatttcccttgataagcccattaagtgtttccgcaaaactaaaaatgctccata
taaggtcatcgcattagcgatagtaattgataggctagtatcgtggtaagattttaattt
tagcactcacattcaacctggaacgtggaatatggtgctatgggtgttatggggatatag
caaggtatcaccatccggaaatgagtcgagccccaaaaaaaggaaattctttatagttta
acgcgattagatttgcgaccgttagactgtaagggatatcggatggggtgggtgtaccat
tgcccagacgaatcatgctgattgcatgcatcgtacgatctctgtacgctgattccagct
cgagttccggcagccagctgctgacgtcaaagtctttaatcgaaagtcgaaacgatgtga
cccacatacaaacattgaaagcacaagtgttggcctagcccttagttgctgactaaagtc
ggcccgggcagccagataaggccagaccatccgaccgcggatcccatgcaccgcaccacg
tactccttgacggggtgtaagaaatacactgagcaaatttagaatgagctttacgcttat
catagtgatatatgattgagacaggtcttctaatatagtttttccagcaatgagtaataa
gaaacgcaaagaagggagttcccccttttatatattgtgagtcggttcgttttatgtaaa
taaatttcttataataaatgctattttttttaatctcaaacaggttttacaatatcttta
accaagtaaataataatatattttaaatcaatataattgatttacatttattaagaccgt
agattcttattatttacttgtctatacccagtactttaaaaactttgaatatatactgta
aacttattgattgtatatttacttattttcaacacatggtaaaatgtattttcgtatctt
aaagcaagaacctaacagtttttttcagtgcacagttcgaaggcgtctacgtgcgctgca
atgcgaagcacgagccccgtcgttaatttcaccattagcctcctcgcacagtgaacactc
tgataagacgccggcatgccgtgccacacatgcacacacataaatatataaagtaatata
tgactgattgtctgccgaggcccaagacgtcggtcgtcgtaaacagcttatcagccgggc
aatgtggttacccgtcgaaagcgctggaacggcaaccagatcgggaacctgtcacagaca
gctgccgagtctccggctggcacatgcaatcacccggcggagcaaagtgcgaagaccgac
gtcatcgtggaacgctgacgcaacgaccttgccaagcggcccacctcccgacgctcccac
cggccacccaccttaaagtccaacgggctgtgagtcaccagtcgccattgatttccatta
gatttcgattcgatgactggcactcatgcggatcacagattacaggatgtcggacgactt
agttggatttctgggaatctcgaaatcccactgagcaatgctatgatattgacttcgatt
gcattgcggaactgacttggattacgattggattacaacacggaactttatgataatatt
ttccaaaagcctttggtccagattattaatgatatcatgtaactaaataatcattgaata
tttcccctagcaagaacttacatatatataataattataagtccgacgactttaagtgat
ttgtttttgatggatttgaaagatacaaaattaaaacatcgctcaacttgcaatactaag
ccacacaagctgagagtccaccgatcgatcattagttcttcttggccattagaaaatccc
ttctttatataacacgatcatccgatacgatccgttgcctctttcatcagctttttggcc
agacatgccctggggtctcgaatctacacagacacctcatacattcaaaatcgatatttt
ttagatgctgctctttcgagtcgagcttagtgttttttatttttttttttttttttggtt
tttgctggctttgtctttggcgccgtctagctcaaaaatgtctaaaactgtcattaatta
gaatttgcagcgtgtcgagtctgtgccatccgtcgtcgcttgtctggccgtttggcatta
aaatgttaaccaccaaggggccaaaaagggggaccagaccgcatcgcgaacgtttctgga
attcccccgccgcaaaaaaagaaagcaagccacaagaaaaattagccaacaagcgtgtgt
ttgccaaagccaaggcaaaaacaacacaaaaaaaaagaaataagagttaaaaataatcat
aaataaaggtaggaaaataaagcaaatatcgcctgagacaaaaaccagtcggagatgccg
ttggagacgccaaatggtggctacgctcgacaggggagggtggggggatagggggccaca
gacgggccccactctaagccactctaagccaactgagcaactgagccactgagccactga
accgccgagcaacaactctgagccactttgagccacacgcgccgcgcttttgtcataagc
ctgtcatagaccacgcgactgcagctgaattcacacgcttcgttgtggtttattgtattt
ttttccatataatttatatatcatttgattgtattccacttcgtggaatttgcggcgaca
ttcccagcacacttcgtatatatatatagtgtagtctactgacatgtggatatatggata
atggggccacagtctggcttctattcagaacgattggccgatttgggtgcagtttcctag
gccagatttgcatcgaaagtttaacaattcgatcagatcttatcttttatttctttcgct
aaatcatagattttgaaaggaattttaaagtggaattttttgttcttggcctattcataa
aacataatttttccacaataaagagttttgtatgtatggtggtataaaaatctgatcaat
gcaaaagctgaaatatttctaaaatattggtctgcagtgtagagcaaataaatatgtata
tataaatacatttttttttaaagaagactatctactgtaattgctattttccgacactta
atttgcagctgacgttctgtcaattagccacatggaatggcatagtgcctgttgtgggcg
tttgattgatgttagaaatgccgccatcgtgcgatactcgattatgataatgcaggtgag
ccttcaacaggtgccactgccattggggattggaatggcgtttggaatgggatcgggagt
ggatatgaccaacagttcggagctttggagccgagtcgtgctggtttttccccacagaat
taacttcaagagcagataacatgcctcataaatcaagagcatgtaaatagtttaacgcgt
gtgtgttccactttattagctcattgaagctcatgagcattgcttttgtgcacatcgtaa
tatgataaaatatatataatatattattaatatttattattaatattattaataatttca
attttattctacctttcttctcttaaaacactcttggtatttatcatcaagttatctaat
tgatcatcacttgagatactttgctctgtgcatttatagagttattgattggaccaacta
aagttcgattagcagtgaacgacacacgcttggaatccaaactgtcgaattcttggaagt
tagcaagcagcgaattgtggcacgttttggtaattatggctcagtttacgctcactgcca
aaagtccacaacttcgagtgtctttatttacccattttcagagtttcgcaaacgcgtgct
gtgtatgatctgcgtgtcgccacaaatcttcagtatcaacagttttttgttgttgtttgt
atttttttgtttattgtcaaatggtcagtgcagaatgttgcgtaagaagcttctcatttt
tcttggctgtcgaattccttctgggccgtatttttttcggcttaaatgggcgcgtgtaaa
cgtcacgcttgtgttttccttttttttttaccatggttttacgtaaaggtattattgaac
cgaattcgttaaaaagttcgtgaaacctgaagaggcgctttcagttggggataaccgaat
tatgacgaacttccaagcacttacctgtgaattttatttgttggcccagaagagcaatat
ttatttatatcatttaggtatactttaatagaagcggttttaaccacagatttttcaaac
attacttgttttaattactcggtaattggctgtggtcaag
