# Supplementary material for: SMCis: An Effective Algorithm for Discovery of Cis-Regulatory Modules
Source: PLoS One. 2016 Sep 16;11(9):e0162968. doi: 10.1371/journal.pone.0162968 (PMC5026350; doi:10.1371/journal.pone.0162968)
Supplement: S1 Datasets — (ZIP) [file pone.0162968.s001.zip › dataset/Drosophila/h/dmoj_gi12920.fa]

>scaffold_6680:4619913,4659912
tacgccaataattgacgtcagtgttgaggagcttctgggaagaaacacatgcatatatac
aagtgtgtgtacacacacacacgcacacgcacacgcatgcatacacacctactacaagca
aacccattcgcgtctaatttgttaaactttttttattgtatttggcgggctataaacgtg
accaaatatgggaagcgaaccgcagcggaaatggatttcgagtacaaatttcgcacattc
ggagaaaacgcttgtcggaatgcctaccaataaatcttccttttggtacgaatggcgttt
atataatgagccttaagcttaaactggtttcctctagcatttagcacacgtagtcgacag
agctcgcagcttagtatatctcactattttgtcacatttgatatggctaattagccttat
aaggcattccatgaatatgcaattatgaatttagctattcaaatctgagtttatgcttaa
tactaaatatgcttttggctatttcatttagaagattatgcttgatttataaaatataca
aagtattttatatatatatggaaatcatttagaagtttatgaaatatttcatatgaatat
atatacatatagaaaatatgcttttttcatagtaaaccttattttaatttttgtatacct
aaacattttcattcagttctattttgatgaatgaaataagcaatatggaaaattattctt
tattgctgaaaaatggaaatgaagacttagtttaaagcaaaatatattttggaagtcggg
caaactaaatactgagcgtaaagtggaaaataaatttcttctttatagtggaagaataag
atttaaagaaaattcctagttaaaaaaaaaaaatggtttcatattctcgaatctcagctg
aatctatgtagttttagtatatacgatacctattgattatttttgcaacttttaactata
aaatagtaaaggcattcgatgagcgatagattgcctaacttatcttgtttaagtagcagc
tgaacaagtatcagaaatttttgttaatttgttttttttttttttttttcatttattaaa
caagttttttgcataaattggttttataatcatgtattcatacttttcaactaatattta
gccagctttaagacctctacttctaattgctctagactatcataaacactgaatttatac
gagtttaacccaatggatattttcagctgatttgaagcctaatttgctgtgtaactcagg
ctctcaataatccttaaaaacaaatagtataatatgtccagctaatgacctcccagctgt
cgttaacaaaatctgaatacccttttgggtaagcgatgggctcaactaaaaagtaaattt
gaacatctcactcaagtgccaaatagacgcgtccgtgtggaagcaaacctgacttatcaa
ttcccggaggtgcaattgctagtacaaataaaaagagagtgagagagctcttgtgtgtgt
tttggcacacccacacgactgctgacaaaggggcgggccacacaggaacacttgtctcgg
ttggtagctaatggatctacacctcgactcaagtcgactcgtctcagctcaactcgacgc
gattcgactcgacttcagggctacttaagccagatgccgctgcttaaagacgctccccag
acaattgccacatcacgcttgtttgcatgcacattaaagacgacgacgacgacgacgacg
acgatgatgacgatgatgacgatggtgaagtcggcgacagacaaatcctttttggctact
taggatcgccagctactacgtcttgagtaaacatttgcagcgggcacggcattaggacaa
agccttagacgaagcgtgtgatcgtgatcgtcgcacaaacaacagacgagcgcgacggta
gtccggcagctgtccatttgggtgggctggtacgtgtagaaaactgttttgatagccacc
gtattgccggtcggaaaaactggcgtcagtcgcgcgctgtttgctgtttgcttgcaactt
acacagaaatgtgattaatgccatgcagaggcagggagaggagtaaactgactggatcag
aacctgagccagagagcgcaaatagagctggaagcgacagctagagctagagagcagaag
gaaggagctgaagctaaagagtcagagagcaatgggagtcagacctggagccggagccag
acccagaaccgaagctgaagacgaagctagaaacttgacgaaagaccagagactgcaatg
agaagagaagcctgagccgaagccagatctgagtttggcttagcttcggctctgactttg
gttctcgatgcagaatgagatgagagctagaggtcagacccttggaatagagactagagc
aaaataataggcataatgagagactttactaaggagactagagtcagagagaactgaaac
ttgaacaacaactaaagctagagccagagccgagagccggagtagagaaacgaaaatcag
agtccagagtctgggtgcagagtcacagtcccgagtcagaggcgcgagccagtcacaatt
ccagctccaattcacagcagcccaagcagcatcagcagcagcagccacagcagcaaacaa
cataatcaagcgtacatccgctgcgagtcccagggccgagcatctgtgtatatgtgtatg
aatgttatgctaatggagcgacgagtttgtcaccagagtcgaggcagagccagcgcgatt
cctggaaggcgaaaaaaagcacaagtcgtcaggcattaggcagtagttgttgttgttgtt
gttgttgcgaaagccagggccacgctttcgtagataaagtcacgcagcggaagttgaagt
cgcgggcacgcgctctggcattggctcaacgatgacaaacacaaaaacaacaaaatacag
cacacagaaatacgaaagaaacaaaaacaaaaaacaaactactttgtatctaactgggga
attattcaggcgcagctcagccataatttgcaattcgatgctctctttgcatttctgcgt
gttggcatttcatttgtggcagcaccacaacaccacagcaccgcagcaccacagcatttg
catatgaatgagccaccgagtgctatgtgctctgcacatgctccagccatccatccatcc
agccatccatccagccgtccatccagtgagccccactcagctccattgatttgtgacgaa
ctgccatcgcgcagacgagccgaagtagccgtcggagtcgtgatcgtgtctttgaccgtc
gccgcaattagcatttgaagttgcatttgcatttgcatttgcgcataaatcagttgacgg
tctccgtaaacggctagccttgacgatttgccttctgcctgccaccatgatgggctgtgc
cactggcagtggcactggccctggcacacccgtagccgattctccattggccactggcca
ctgttgccacctgctattttgcacacttttacttttacatcctgttagaagtgcggaaaa
cagaaacaatttgtcataaatctgtggtatgaataatgtaaatgtaaaattcaaaaaaat
ttgaccatgagactttcaaagtatccctaaaagctcatatcaaaactgaagtcattttgc
agatcaatattattatctagcttccttagcacgatctcaatgctttaatttgaattcgct
aggaaactacttcttgattatagtttatcaaaaaataaactcatatatatttttattata
ttgataggactacaaggcttttgcgagtgatagacctatgagctgtttactggattataa
tcaacacaaatttctcaaaattttcatttcatcatttatctaaatttatatttcaagtgc
acatgtctcacatgtttcagctcttactaaaactgaaaatataataacaccttaatttcg
acatcaataaaacagttaaaatatcatcaagatgagagccaattcatttgctttatgttc
tttgaattctttgtggttttgtttcgcgtgaacaaaaaaaaaaaaaaaaaattgaattgt
ggcacctgctgttgctgctgctgcagcaatctgttgctgttgtcgttgctgttgcattct
gcatttgggccgacacttttacttttatatcctgttaacaacccgtaatttggccaattt
aacacttgtaaacgcgctttcgccgctctaatgaggtacaaaacgctgccgccgaaaaac
tccgcacaaaattaacatataaacgtggctcaggctgaccccaaaattaaattgccagcg
acggcaacttataatcagatcttaaacttaggataccaaaaagctcaaagattccgatta
ccaacaacaaaagcaagaagaggagcaagagccagaggaagggatgtctgtaagtcctca
ttcattgtgcaattacacaaatctgtttagggcagcatcttcccgagtttctcgattcct
tcatctggtgttaatttatgcgttggccataaaaaatcgccagcaattacccaacggaat
gcttcaattatggactgcaaacagctgctactactgatcctcctgctcctactccagctc
ctgctgcttcttggtgaaaccctttttagcactcgccgcctgccaaggaaaatctgtagc
gaactgaagcgggtttcctttgaattctctgcctgagcatatctaatgtgctgcaacaca
actacggatacgctcaaggccagccacagaaattaggccctaattgttgaattttaaatt
tttgatattgtttttttttttggcatagagactataattggactgctattaggtcggctc
ctaagtccagcgaattgcttaaatgtggttaaatgtttcgtttggcttgtggttagcagc
agccgaaggttgctcaaacgtggcatatcgaaagagtcaagatttttagaagttagatta
agctactctctgcggtttagtgaaggaatgagctgagagtctttgactcagtgtgtctgt
agctcaagagagcatttagctggactttgactctattcagacgagcaatgagcaatagga
aattttcagcctccgatcaatacggaagagcgaaacagctgggtgaactacgctatccat
cactagatctcttctgatacagatctttataatctatattctctattcttaggcttttac
tcaatccttcggtaacttttcggaaataaaaattcaatcaaaatgagctcagctcagtac
ttttgtctgactgattctataaatattctcagatatagaatgatctattcaataacatta
atcatttaatccttaaactcaaaattggcttcaataaagtcacagtttagctattgaatc
gggtatctatccccaaaaaccctctccactttctagttatatagaagcaccagtaacccc
accctttctttgcaccgaaatatcgacattccttacttgaatttgtatttacataattgt
tgataaggaaacttatctgcgtttcatatatcagagttgacttcgcccagatacacctag
atatattgagctctattacctaacggcctctccactttccagttatataaaagcggcatt
aaccccgcttcggttacactgcacttgaagtacttgaagtaagtcgctcgactcggtgca
tacgtgccgcaatgtgcattaaaagaattatttttatgttgttgttgtttttgtgtcact
tgttttttctgggttgtatttttacttctttttttgttgtataagtttttagcatgcgat
aagaagtggggcgagtgagcgtcagagtgcatgcacgagggcgtcgcgtttcggttacag
ccaaaagcaaagcgtgcgcatgcaactgacattgggcagaagcgtggcagcgagagtgag
agagagagggagaatgacgtggattcttacacacacacacacacaactgacgcacacctg
aatcgctgacttgtcgcttgtcattagctccttgcatgggagcgtgtgagtgactgtgtg
tgtgtatgtgtgaatgtctcatgtcattaaaaacaataataaatgattggaagattcgac
gactgtgtttttttgcttgcactggaaaccttggaatcggaattggaatactcatatcgc
tatcgccgcaaactgacaacaaagagggcaagggtgcgagagagatggccctatcattta
catattgtacgcagtttgcgtaatcaatgcgctactcgtttcacgcaactgcaacccgat
ttgtcccaactgattaatgcgccctttcaacagcaggacttaataacagcgaaaataaaa
gattgagaaactgagaaacggagagacttcaattcgaagtgaacaactaataagagcgaa
acattcatgttaattggcgacaattgtacgtttgcagggtttgattgtgcccagctgctc
catgtttacagttgcagcccatttataaggagctgcagcagaaaaaaactgtgataatta
ggtttgttaaaaaagtgaagaaactttgcctgggaatttagctcatttgcaggggcaatg
gcaaaaacaaaaagtggagcacgacaaaaagctgaatggaaaattgaaagggcagctaaa
gtgctgtaaagcaatctggcaacactggctgacacacgacagaagccctctcgataggtt
tacaaagctaaatgtgttttgtcgccaataactatctggcagcattggtcagcctgacac
acttataaagccttatcgatatcagcttatcgatatagctcaattaagctgaatgtgaaa
tgcaaataatgacagattaaatacaaatcaattccagcataacttttgctggctgcgcag
tgcgcacacacattatcatcaattaaaagcaaaaggcagatgaaacgaccgatgccattg
ataagaaatcttttagcaaatatcatatcgtttatcaggttctttacctggctgactacc
tgccgggctggcgggctgccggcctgcagggcagctctgcctttgattaattgcaattgt
aagtcttggggaactggttgttgttcttgttgttgttgttgttgttgttcgtcttcttgg
gttttgctgtcgccagttaatgttgccaacttaatcgcatttggacgggccccttgataa
tgttgtttacgagtatgtgcaaaacgatttgccggacactggggagacgccgggtccagc
agagacagcctcagctttcgattggggcgactcttactctcgccgactctggacaataat
taatgatgctgttattattaaaaacttttaattacttggcatgtccttgagttcttcttt
tgcacaaaaatccgtctgctctaatgagcccaaaaataaaaccaaagaaaacaaaaccaa
aaaagaagaaaagaaaaagtgagtcgcaaaactatttcaaaatttttgcgcacagtcagg
ccgatttttgcgtaaggtctcaaggcctcagacacactcacacagagtcagagtcgcacg
cacacacacacacacttacacactaaaaaggacacgcacaaaattcttacgtaagtgggc
agaaatatatgttttatgagcggcagtcataaaattgtgacttgttttttgaagaatgag
aacacgctctcaatgttctgatctcgttccagaatcgtcgcgcggcgtgacataattttg
cctaatttaccaaaacattccaaggacctcgccaggatcacgcagcacgtgacagcgaca
agaagaagaagaagcactgaacaatcgaacaaaaaaattgcagaaaattcgcaaaaacaa
tagaaaaaaataaatattctgctgacctgcgctgaatatttttagctcgaatttcgcaag
gtcctgcgccttggcctggccacaacagcgtttattggcaacatttttgccagcttcgtg
atttcccagtttctgcttttttttggtctaattattttttatgagtgcaatccacgtgca
aaaattgtcgcacacttcgctgcggccagccgcagctctcgctcctctccctctctccca
tacatcagttgctcattgactgatctaaatatgcgtaaacaaggatatataggtctagat
ctttttgttctgctcttaattttttactttgttttggctttggctttggcctgctgttct
ttttttccctcggtttttgtcacagattttcattgtttacgtgcgacatgcgacctaatt
tttagctaataattgttctacttattgtggtcagcttggcgcagggctctgtccgagagt
tttgcttcttttttgtggccaacagatataatggaacttgtgctgctttgtgtatctttg
agatacttttttcatgaatcaaatgtatcttttgtgttgctttctttgtttattcgagta
tcctataaggtgagttactactgtattatgatattattggataagttctatagtttctaa
aaggcatttatagtattagtcctaatgagctggaatgcccatcttgtatatctaattatg
tataatgagctctgaatatagtttttatatgcacttttctattccttaagtgtccttaaa
ttattaaaaaaaaatatatataccgttatcaatatacaattttttttttttaatttatat
tctcacttcaaaatcttaacttaactcatctctagttcagtgctgctcaaacttttcttc
tactcttactctcatttcactctccgctcttttgccttttagccgaaagcctaatgagct
gttcttaaccttagctaatgacaattcgtaacagccttgacaaaacccttaacgcaattg
aagtgaagccaatttggtgtctaacccgatcgaccaaaaatgtcaacactttccctgtct
atagcgacaggcaacagctctatcgtcctctccctcactcactcactcactcactcactg
atctctctcgctctttctgtgaagagccataaaatgtgttcgcgttgctacaattaaaat
gttaaacagtaaaaatatcataaaattcgaaaaacagaaaacatttttgggcaaaaagaa
gctgacggatttccgcgtacaaaaagtgagttgagagaagaaaagaaaagaagaagaaag
aaaaaaatacagagcatggcctattggttccgagaataaaggctacacccgaactagatc
gcccgaacaaaaaagtgaacaaagcgcgatcgttaaaaaaggagagcgctacgtgctgag
actttgtgcgtgttttgtgtgcgtggcttaaaaaccctttcggaatttgagtttcatctc
aagaaattgtaacaaaaaattggtgcatttacgtagaagtgaccttggccaagggcgact
cgagtaactgagtagctggcctgtagctggccatttgacatttcatttaacttttgattt
ggcatgttgacgacgtgtttaaggatttttgggaaaatcgctctatgtggacgtatgtat
gtgtgtatgtatatgtgtatgcatgtatgtatgcatgtggctgtagctatagctttgcct
cggcaactttacaacttgttgtctctaattatggttgaaatgggccgtaatcctttagct
aaacgtgcaacgcctcgtttcgctagaattcatggttaaatgtgactaatccttttgcca
cgaacagcaatccttgcagcagcatccttcgcccgcccgccggctgctgacctggactcg
ctagcgctctgtgggcgtattgtttattttcgaaatcaaaatatttgcaaacactgcgaa
taacctagaaccgaggcgaggaagaagaagtggtaggcgtcgtcgattgcaaggattaag
acgcatcctttcgccttgacacaaccttgacacacgctcgctgattttatggcatttcat
tggcaaaagttgttgccacatgccacatgccacacagctaactatgttttcctcctgcct
cctgcctcctgtctcctgccaccttcgtcctggctaataatgtgcaatgcgcacgctgcc
tttgttgcacttctagttgactttcgttttttcagccttttttatccttttttcctcaca
ttttttagcccgcgtccttgcccgaagcctttcgcctgcagccttttgttgcggtcgcat
tttttatgggttgcaatcctttgtggcaaatcggttgacatggtcgatgtcctgcaggac
cttcgcttgttttttaagcctttctgctctgctctgctgtcaactctttttgcccagagt
tcagttcgagccgtgttttttattttagccacttctcagaaggaagtcacttttttaccc
gtttttttatgcatcgcgattttttgctggaacttttctggaattctgtaactggacttc
gcggaatcctgctttgataagcagcgcataaagtgttttctaatttagtttttttctttt
ttacaagcaaaggcttaaaaaacgcagccttgagtttttcctttagtttgtctttaagtc
gaaaagccaaaaagtcaaaagtagcctgtggattggtataaagcaaaatcctcaaggctt
cggtgagagcgtgaaaaaattgatttgcacaaaaaacaaaacacaaattgtggctaaaag
ttaaaggcttagaatcgtaaataaaatggttttgtaaaaggctagaagttaattttttaa
ccaagcaaaatttcgagagaaagcaaaattatggagaatggcagaggcacagaaaaacta
gataaatagagggaagaatatagcgatttggatgctgtttaattttttttaatactgctt
gaaaataaataacttaaatataaatttaaaaattttgtatttaaatttttccatatttac
ttatctattatttatccattttaatatgtataagaaaatgtttgactataattttgtgct
acttcaattttgtatataattaaaacaatttcaaagactttcttttgcgttctctattaa
cctccagatcatatagcctccattccctatccatagcattccattgaatatctaatcaaa
ccttgtttcactcaaactcttttccctttccctctacccttttcttttcactttttcttt
cttttgaccgtgtcaaaactgattagttccgactataccttatgtgtatatatacataca
tacatatatagtcgtacacacatcttaaacaattttcaggcgtgtctcactcacattcat
aaattcaatttcaatttttcagcaactggatcgattttcatgccgtaacaccaacgaggt
taattatcgtcgcattgcccaatgtgaagaaaaaattaacattttttcccctcttcgtct
tcgtcttcttctccttcttctgcgtcagtcacttgggcagtcaggcagtcaggcagtcga
cggcaatgcgacgacttccttttgcaacagacaaagagaagatcataagcctcagtcccg
gtccatggagctgcagttggctcattacgcgggtcgtgacttgccaaaatgaaaaacaag
tcaaatctgtaagggagaacgcaacaacaataaaaaacttcagtttaccatttgatatgt
caaatgaccctgcgaataccctttatgggtagttgaaaagttacgtgaaaaagaagaagt
taagaactattagaaattgattaataatgtttatattcatatgagttttattggtggttg
aagcgtcagattcgtctttatatatgattgtgagacccttatttaaactgggttatcttg
caactgcattgcagcgagcagagatcagctaaagatctgaacagatatgtatctaaaaag
ctctcataaaacttctgatcgactcttcatattatttgactgtctttcatttagtgatct
cttaatacagatgttaatttttccttatttgcaagccactcttagctgtccttaatatga
ttaagctctacatcgtgctcttggctgaccttaggattattaagctattcacagatctca
aaggtaagctatgtaatctccaaaagttttattgtttaataaacaaatagtatgaactct
ttccaaacttaatcataggttagtaaaacacaataaatatacttaacttcattaccaaca
actctcccaaaagctgcccaactattcggcatgcccttttggctatagggtattcaagtt
aaactgcagccgaagttattgcagcggacagcggatgcttggatgcttgtcagatgctga
tatcagtcgaaggcggcggcggcgtcggcggcgacggcggcgacggcgttggcagacgca
aaatgttaatctccataaaatgaaaacaatgcgccggcgcgacgaccgatcagcatcgag
ggccacagagccagctaagccccccgccctcccggcagccctcagccaaacaacacgccc
cgctacagtggcaattcgaatacgcgaccagcgctttggccatgcttcgtgaagcgcgct
ttttttcgtttttgcgcaataagtgtgccagcagcagcagcagccgcagcatcagttgag
gcagcagcagcagcagcagcaaccggtcagcccctcacattataatttatgcagccgcag
ctcaaggatctcggcaagagagctgcctcgccccgcccctcaccccactcaggccgcgtg
cgtttaggtaatcgtcgggcatgatctccgactccgactccaactccaactccaactgcg
gctcctatcgtgacaagctgcccgctgtgacgctgcggcattgggatgctgtgtggctgc
ttggctgcttggctggctgagaagatgtttggggcaacgccaccccagcgctgagcagtg
taaattacagctctgccgttggcgcaacaaacgcctgactgggcatgtttgtgttgcccc
aactggttgcagttgccgccactggcctctggctctgcctcagctgccgctgccgctgcc
tcagtcgctgctgctgctgctgctgttgcctgtcggttttcattcagtaagttcaatagt
gcatgcaatggtttccattggccaactccactcgagttcttcttctgctgatttttctct
ttttattcccattctcattcccgatgcccaattctttttttttttgtttctttgccattt
atgatcgatgccacagtggatttcttcggcctgactggggcgattgtcgctgcatcagct
tctccttttgcacgcgattcccttgtcgctctttgatgccctttaatagcttttggggtg
cttcgaaaagttctggcaattggcagcattatatattaatttaggcttatagcaagggat
ctattttactcaataattattagactctttcattacgaatattctaataaattcatgtat
tatataaatttaaaaaatattaattcatatttaagtttttattatataagaaataaaata
aaaattatttatatatatgaattataaaaattatttatatgtatgtatatataaatttat
atttatatttagtaaacacttaaaattttaagcctgatcacatatacataaatttatgat
tgtatattatgctatatatacctcactgctgataccctaaccatccacaatttaactgtt
ttcttgtttttgcttcttcttcttcgtttttgcatcattttatatgctcaacaccttttg
ctgtctacgcttggattgcactctcagggtctgggtctgggtctggatctgtgtctcgag
tctcgagtcttccagtcagagtctgagtcaaagtctggtcacgatttgtgaagactcgta
aaacatttttagcacctcaacgatctatatacgtacatgaatgcaccacaatttcatctg
gttgttgttggtttctctttatactttttttaatggcatttttgcatttttgctgtggct
accaaaacacgacgcccactcgaacgcgttcttggctgtgtgggaaaaagtgtctgtcga
tcgtcgaatcgttcgtggcgcaaagcaaagcaaatcaaagcgaaaaataaaacaaaaaaa
caaaaaaaaaacatcctgtcattaggcaaaatatttatgtagattaacgaaacgcagacg
aatcgccagctgcgcatctaacggtgcatttgctacaaattttcgactccctcaattagg
agtcgaagcgaaccccaaagagcgattaaaaatttgtatgcgcagcgccctctggcgttt
gttagcggctgtgcaaaagcatgcatgaaccacgcaaataatattcccggaaattggcaa
ggatttgaaagagacgagttgttgttgcggttgttgtgttgttgttgttgttgcgtgtcg
taaaaactctttgcgaatcggacagcagcagcagaggcagaggcagaggcagagactctc
agcagcagcggcagcagcagcagcagctatgcatcaaggacatgcggcacattagcgagc
cgctcataaagccaaaaccccgatagagacagccaaagcagtcagctaatccgtggaaac
cctaaactctaccctatgccgaaaaacctctttcggcgcgagtctaacgcgtaggtaaaa
gaactctttcctccgtttactccttcgtgccggcaggtagagccagacagagccagcact
atgctgagtgagagcggtagacagagagagggagaccgagagctagaggcagaaccagcg
agagcgggtgaggagttgacgtttgcacgccaattgatttggcattgaggcgtagagcgt
aaataaccctaaataaaaccataaaatccttctgcatgttgcgcttttgtgttggcccat
caaacccatcctcaccttgagtgtgcctaggctcggatcggatctttgccattttttaga
tacgtcgattttctttttcttttctctttttttttagcgaactcgtaaatgcagttgcat
tttttatgcaatttgtcgtcaacaaaattttgaaattcgcaagagaatttgcgaacggcg
actttttactcggaagtgcgttcgttttttacgcaactagacgcaacggcagttaaaaaa
aaaaaacgatgattttttatgagccgaaagttgacttttttagtggaaatgatgaggcga
gattgtgcggcagcaaaaaacaacagaggaaaggaaacaagctcttagaaggcgaaggag
aatgagtgaagccgagtctctctcactagagaacattagagtagagctcatagcactcac
tcataggaaacttctagctctctggctcaacgggttaaggaaaggggcgtgcgtttgtct
aaccctacagcagccgaagcctttagcattgccttaaacctttgtcgcttacctgttcgg
acgttcataatccttttatggcaaataaacaaacaccgtcacggctctggccgagaccga
gaccgagaccgagaccgagtgagagaatcctttggccaaaaacccttgactaggtaaaaa
gcagctcgctcaaagggtgcaataaacagaagagttgttccttgatgaactggctgcggc
tgtggtggacgggttgtgcggcctttgcacacgcgttccttcccattgttgcacgttcag
ttttatgggtgtgtggttttagccctttgatgtgcatgatcatcctgttaatagaaaccc
aaggtacctgtgtaccactgccactgtcactgccactgtgccacgcacacttaatccttt
cgccaaaccctttcgtccgatcatcagagcgtgtccaaactgatttaattaacgcggttt
tcgaaactaagctccgtatcatcgtagcttcgcctaaatccgaagtcctcaacgcccatc
agctactgttccagccaagctgagccttccgaacatcctagccaaagggttggactgact
tttccagcgaaaggatttgcatatgacttgcatggaaattttcttgaatatttaccaaac
atccaagcagttgactttataagacctgacttttgatgccgaatcgagcgaaaagtcgaa
aagtcaagctacacttagactatacaaaatggtagactgagctgctatatgaggggatcc
ttaaaggatgatcccatagatgttgctgctggcagagacggaaagcttaattgaatcttt
aggaagaaataactaatagtctgaggtggtagatagaataaagtgaagataaagttggaa
gagtcatgattacttaagtagtcgttagatatctacttagtatatccttcagttctctat
aatctatgggtttaggactactagtattaaatgatcttttttccgtcagtatttagttgc
cgagtagaacatctcaaattctccgcattccattagtctcgactttgttttgcagttctt
gagaattcattcaaaaaagtctccgcctaaaattttaataaatataatttccagccttag
tcttgctttatttataatttcttaggcaatccccaatgcgagctttaataatgataattc
acaactcctgagttagccgatcatgcctaaaaatatatatgtatatgcttatatgttata
cgtgctcaaattaacggaacattttgcgtgcctccgtataactgtattttaagcaaaccc
ctcggccatcgctcaccccctcacctatccctgtccattcaaaagctaacttttccgcat
cacgcgatctgcctttgcccttatatagccgataccccaccccaggaaaataacaacaaa
atgtataccaaaaataaaaacaaaccgtttgttttgagctttttacctgttgctaaattt
agaacgtctaccgttgtttatttgtttttttttttttctcgatattcttctttttttggc
tgacgctgctgccgcaaatacaaaaaacaagcagacgcccacccccacccccgctctctc
ttcctcttcatcccacagtctcttaagcaaaccatattgaactctgtgcgacgtcagcgg
cgccgttggcagtggctacggcccgttggcccaaaatgcgtcgttacgttaatgagtaat
aaaatacttgcacaacaacaacggcggcaattgggcaaagatttgtgtctctgctgctgc
attgccaaaaaataagcagagcgccaataagtgcatggcaaccaatggcaacgccaaaca
acaatcccaacaacagcgacaatggcgtctcaaaataatagtgcagtacgtttagcgcat
tcacacgctttggctatttttatggcattttaatcgcgagaatgtagtaggcaaatctat
ttagcatggcgggtggccatgaaggctgctcatcactctctcagctgcggcagcagatct
aagagcgagctcgcttacgcgctctctttcacttggcctctctcactctgttatttttag
ttacatggggctgctgctgttattgctgcgctgtggccactggccagcagggcagcgtct
ggcgcgtgggcgtcgctgccaacgtcgctgttgctgctgttcgttggtgtaacgccgccg
cctttggcgctctgtaccgctgctcccgctgggctgctacgtttaaatatagacgcaatt
agcaatgcgcacatttttgcgtgcgtatctgtatctgtgtgtatgtgtgtgtggactata
aatttttgccagtttattttagacgctgcatgcgatcaggcgcgccaaacaactgtattt
gcttgtgtatgggtgtatatatatctgtgtgtgcccacatcctacaccttagctgccagt
tgctgtttttggccagaagcagcgtcagcaacagcagcagcagccacatgatgtaaacgc
tgcccgtgtgcaattaaattggcatgcacaagtgccgccagcaacgccagccgcgggcgg
cagccttttgatcggctgccaaattgtaattggaacacgaaggtgttgctcgactggcgg
actctggccgggggtctgttcgacgtggcaaccttctaaacaccagcaataaaacgcata
aaactcgtgacttatactacacgcacacactcgcagaaaattgacccacattgccaaatg
cataaacaatgcaataactgacaacattttataagagctttgagtacgaattcaaatgga
aagctaccattggactacattagtgctctcagcaactggaagcttttgcagcttggcttg
gaagaacgttactaaacgcaatgcataagcttgctcgctcactttcgctctcgtttgcgc
atgtgtgtctgtggatgtgcatagagatgttctgtttctgctctttttgctcactggctt
acattactttgcacactctcacacgtacatatattgaagagcgagactagaaataactat
ttattctcttgcctggtgtgacttaagcgccagccttcgaaaaaactgataagtccaaac
gtgaaagtccgccgtgcacgtagacgccataaaaacgaacctaagcattgtccgacgcac
gtgtatcgtgctcatcagccttgccgattgatttaacacagtcacacaaacacacattca
ctcatacgcatgcgctttagtgtaagtgaccttccctagcttaattaaggcgaattgaat
gggttacagttacatagccaaaaaagaactactacacataatttggaacattagtgcgtg
tgtgcgtgcgtttggttagatagtgagtgacgcaggtgttgcgctgtcgcccgcttccgc
ttggcgtgcgcacagccccaacagcgtgagcaaccttgtgatcttgtttactgtttagcg
accccactgatcacgacatcataacacatacacacacacattcactcaatcgccacacaa
acacacatccacacctgtcggcgctggggtggcgtcatatcaatattaagtctctgggtg
agctgctgccgcttgctattttcaccttctatgggacgacgtcgtcgacgcgtcgtcgcg
ttggccgcatgaatcagcacggcgaacgctctcgctctcgctattgattatctctatcta
acacactctcgcgcatattgtgaatcccgctcgcacgctcactgggggttttaatatttc
caaaaaggaagaaatgcccaatagaacttgcagtgcttttttcttgctcgttcggagagg
ggggcgtatgagtaactgtgtgctgctctctcgcagaggccgcggcttgcggcttaggta
aactgacggcagcagcagaagcaacaacaacaacaatgactgcgcacacaggtagagccg
acatcgttgctacctacacatgcgaacgcaaatgtatgcagtcgcacatatactgtatgt
atgtgtgtgtgtaaatatgccgccgactggtcgtgtggctcgcgctgccgctgcccgcgc
ctcgctgcggcgatttcgatttagccaacgaacctgtcgatcaatcgtcagtcgtctgct
gtaagcctagcgataaggtggtagtcgccagcaaaaacgcacacacgcaaaaatatatat
atacgagcaaacgttcaagcacactcacactttgacgattcgccatcgtgacgatcgttg
ctcgctcgcctcgttcgtacttcgagaaacgtttaatcgggctgcattcagaaccagaca
gccattcgcttgccgtaactcgtagcgtgcggttgcctctctctttgaagcggaagaata
caaaataaagaaaagaagaaacactctaagcaaagactataacgtattttacgtagattc
gtcgttgcgcgaaagaaaagtgaaaagtgatcttgaaactgaaaactgaaaaataaacaa
atcatagaactgcattaaaacaaacaaatcaaagcagtgcgcagcaaatttctgcatttg
ccgccagtgaaaaaacagagacaaataacaaaatcaaactgtgtcttaaactgcataagc
aatatatagccgatatcgagatggttaccggcgtaacaacaaacatgagtcccaacttag
tgggcgcggccgtggtgcccacccagctgaaggagacacccatcaagagtgaccgcaggg
taagtgtcaaatgtgtaacaaaaaaaaagtaccgttgcattgcaaagacttggattaaaa
gtgcgagcgagcgaactagaggtgcgcgtgctaaaaagctgtcgttagttattttggcat
ttgaaattagcttgggctatttttgcatatgattagagatgcgctagctaaatagagtgt
ttattcgccttagcttttattttcgaataaatatttatttattcagcttcgtatttgggc
atatttcttaggaaatttataaatgtttacacgttataaatcccatacatcccataaatc
ccatacaagttgtctcccactttgtacaaacacacacgcactgagcgtgtcccacacaca
gtttgccaattttgctgcccaaatgcatttcctttttggccacatttcgtcgtcgtcggc
tcccacatgccaacaactgtaaccatatagaaaaaatactgtttatcaagagtgaaaaaa
aaaagccgtcggctcgccaacacaaagcggcgtctggcgttggcggcatttacgtttggg
cttcattcatggagacagacagcggatagacggacgaacggacggacagctggccggtcc
attcatgagtgccacccaaaattggttgcggctgcccacttgagcggcttccatttggcg
cgtggtcgctgcaattgtcgctcatcagcttcttttggctgcttaaaagctgctcgccct
atggctatgcttttggccgcttttggcttttgcccgctgacttcatacagtgcgggcgtt
tgagctgcgccaaatttggccagcaccaaaaataatttcattctgtttgtatttcttaat
tttttcactgttgcaaaaaataaattaaaaacaacaacaatttgttgttttgcgtcttcg
aatttcccacgacgaccttgttgttgttgctcgaaatacctgcgtattggttatttattt
ttggccgcatcggctcgttgcttatcgtaatttataaccaagaaactatttttggccagc
acttgcgagtgcaacagatagatatatatgtatatatataatatatatatataaatagag
cacgcgccatgcttctgtgttttggcccccagccagaattgctcgactcaatgctgatga
caatgttgagagtccccgtgtccaattaaagccacacgcatatgattttatttttgttgt
tgtcgaacgctgcatgaggtcaaagagttccaaaaaagaagaaaaaaattttactcgtgt
tttgcaactcgtgactaatctgaaatctttccctctctctctttcttgcagtcaaacaaa
ccaattatggaaaaacgtcgtcgtgcacgcatcaacaactgcctcaacgagctgaagact
ctcatactagatgccaccaaaaaagacgtaagtatcttatactatccaactacaagatct
ttgcctctgtatatagattgatagatatatagaaagttaggaagtctatacccctcgctc
tataaatctacatctgtatatctagctccctttacacttcttataaacccataactaatc
ctcacattttctctgatctctctccttgcagcctgcgcgtcattcaaagctggaaaaggc
cgacatattggagaagacagtgaagcatctccaagagctgcagcgtcagcaagctgccat
gcaacaggccgccgatccgaagatcatcaacaaattcaaggccggctttgccgactgtgc
gaatgaggtgagccgcttccccggtctggatgctgcccagcgtcgtcgtctgctgcaaca
tctgagcaactgcatcaatggcgtcaagagcgaactgcaccatcagcagcgccagcaggc
agctgcccaggcacagtcgttgcacgcccaggtcgtcttgccctcgccgcccagctcgcc
cgaacaggagtcagcaacagcaacgaacggcagcagcggcagcagcaacaacttggtctc
agcagcggcgccttatctcttcggccagatccagcacaatgccaatggctactttctgcc
caatggcatgcaggtgatacccaccaagctgcccaacggtagcatcgccctggtgctgcc
ccagagcttgccacagcagcagcagcaacagttgctgcaacagcaacagcagcaacagca
acaattggctgcagcagctgccgctgccgctgccgccgccgctcaacagcaacagctgca
gcaacatcaccatcaactggtgtccatgccacagcgtacggccagcaccggctccgccag
ctcccactcctcggccggctacgagtcggcgccgagcagcagcagcagccacggcagcta
tgccccgcccagtcccgccaactcggtctacgagccaatggatgtgaagccctccgtcat
tcagcgcgtgcccagctccaatttggcggagcaacaacccctgtcgctggtcatcaagaa
gcagatcaaggtggaggaggagcagccctggcggccctggtaaaaatatgcaaacagcag
aagaagaagaagatgtaaagaaatgagccaggcgctcgcattgcaactgctcccaaaaaa
caatgcaaaccgcttttaaagactgatgggcgtcgcacacacacacgcacacacacacac
acacatccacacgcacacgcacacataaacatttcatcacatttcgctaggataacgcaa
atgttgcgatcgaagtgtttcgagcaagcggaactcctaattcgctccacgtttcacttg
ggcatttctctaaaggagaattgttcagcgagatgaagagcatccatacccatccccaca
cacacacacacacacacacacaaacacacacatatattgttataatttatttattattat
atattattattattattattgtgaattcatttctcaaaatggtattttgcatgtcgccaa
actacctcaatccaagtacttggtgtaaaattgcctcatgaatcatgtattagaatatta
ctttagagtttcgctcacacacatacacttgcatagatacatatatatgtatatgtcaac
agcaatgaaatcttcaaagtcttccacacaaactatccatgtttgtttgacattaaaaaa
cttaactctaatgcataataataataataatataatacctaatatctctacatttaaata
tagtctcacctctatacgtatatatgcatatatatctatctatatctattgtaagctatg
tatatagcaaactatttgtaagaccacgtgatatagtgaacataatgagaaatctaagag
aaaaagaatttttgaagaaaaaaaaaaaaaaaaaaaaaacaacggaaaaaaaaaacagtt
gagctaaaaaacagctactaaaaaagaataaaatctgaaaaaattttactaaaaaattaa
acacaaaaagtattatttatttttgggttggggttttggaaaggtctacgggatattgtc
tagaactggtgaaaggccaataaaaaacgaagataaagcggataaaaggttttatgggag
aatgaaggagagagggagagagaaagggagtgcgagcgagaaaaacgtcatatagtattg
ggcatcgtcttggtgtattgactctagagtctacagccttcaactaatatacagaaaaat
ggtaaacaaaatatacatatatgtttctatatgtgcatatatctaagctctactatatct
aaaatttcaaaatattttgcaatttaatcaggcaaagttttgaatttcagcagcattttt
actatgtatttccccataactgtaaatatgtatattcatatacatttatataaattcata
cgtacataaaaaatatatgcgaaatacttttgaaacctgacgatatgtttactgtagtct
caagaattttttcaaaatatcttcttctgtttcttcccctgcttctactggttcagttag
caaacgattcagcagaaaatttgttatcacaaagtcatttgaagcgaaagagttggaatt
ggaagccgagaaactgatgaggggtatataaggatagttccccagtctgactgagtctta
agtttgctcgggaatctaaaaaaagatacgctattttttgtatttatccggtatgtacaa
aaaatgcctctgattgaataatatataaattttaatatacgaggaatctattctagatga
cgcctaagcttttgtttcagctttttctagacctttcgtttcatgactgacgcacataga
actacttcatgatattaatatgcaggcaatattcttattagagcatccaattttagctgg
gcgaatcatacagagtagctgatgagctattcttgttaggtttctctgattggattattc
ttagattcaacttcatataaatccacatttggcttagtcataagatgcttgagctctaaa
agcatacgaaaagaaccttacgcaagctatatataattacatctttttttttttttagag
atagttagatacatagatcttacagcgtctctgttggtaacacctttaatcaagctgttc
gcctcatgaggcacataaactgtgacgctgtaagacaatcagggacagccactgtaatat
tccgtaatcaagtacaatgtgcaataaacttggttactggaattataggggacgtggcag
ccgagtggttcaaataacaaaatataatctattgctaataccctgcaataagacttggac
gtaaaagtttccgcaaagtctgttgcaacaaaaatacctttgaattcatgccaagtcata
ctgataatctgagacgaagtatgtgagatatataaatagagtagatatatgtatggtgag
actataatggaggggaatgctgggctcgcagataccacgtattgagctgctgaatatgag
ttgaaaaaatatttcattttttgatgttgggtatctaaaatgtcaaattatctttgtagt
catttcagatttctagatcggacattggacttcagatgaatagagatagttcagttcgac
tgcagtttatattttctacgacgctatcccgctgcctttcatacactctgtgccaaacac
atgagacccagcttatctattttcgtcgggagttgttttgataaaaaggaatttggtttt
ctttctacatgactcaaatacacaaggaaaataaacaagcgccaaggctaaagccaaagc
taaatgcagtgcatgcattcatacatacatatatatctgtatatgtattcacatacaaat
gtttatatattcagatattcagatcgtgctggaaagcgcgtcgccgggtctgagatatgc
attcagatgatgagctcataaaaaagtggcgtgcgaattaagtgcttgacttgattagag
tcgatataatatttggaagtcaggcagagttctgaatattgatctaaaattcttaagctc
tgttcttatatttaatttgtattcattgtgtcatcactgaatcttgtcttttgtctagag
agaaaaaaaaaaaacatctgaattggtacgaattactcatacgagaattccaaaagcaaa
actgcgttttattctcgctcctaaaagtgcgtcagtcgtgtaaatatgtatcacaaacat
ttataaatacatgtatgtaagtatatattccataagtagttcaagcagaagaacttgata
aaaatcacaccaaaaccagagaaaacatgagacataagttgtaaaatgtgattcattaat
tatgctcgatatagcatagttattaataataagaatgacaagtcatggtgattgatcagt
taacgggaaatggtgtaatttgctaataagatatgacaatatgatgaggcagcttttcaa
ttaatttatagaatatataacgaaggtgcactgctgtggtcctaaacacattcgcagaaa
ccatagcataccaataagaattaaactctaaaaattccaataagaatgtatatatgttgg
aagcgtaaagtatttcagattaaattaaattaaattaaacaatatgggcatgctattttt
gtgctggactatgactatattgttatgatatattttaactgtttatatatacatatatct
aaatatctgcaactgataacggtcaaaacaaaagagttctgcctaactgcgtcgcattta
tttaccaatttcaatttggcattttgcgcgtgacaaaaaacgtgatctaaaattttttat
ttatcattatatatttttttaattttcccaaaataaattactatatttaaaagctaatat
atgactgcgctgcattttttggctttgtaagtagatgcgttgaaacggcacacaacaaaa
aattataaatataaatataaaaaaagaaaaaattcaaaatatgtcaacaaatataaaaaa
caaaaaattaaataaaaaagggagcaaaaattataaaaacaaattgaaatacaatgcaaa
tcaaattgcaaaaaaaaaaaaaattttaacgggacagggcgcacggctgccaacggatgc
aagatacgaaaagatatataaatatatatgtatatacatatgtatatatatatagcatgc
atatatgtccgagtaccgttgatatgtgcgctggtatcgcagctattccagtgaaatgaa
atgttaaaataacaaccccatagtcaaaaaaaaaaaaaaaaaaaaaaaaaaaaaaaaaaa
aaaaacagagctcaagttgctccaatcgtgtggccgttgcttttggccagccaagggtct
cccaccgcccctcgcgctcctacacgacctgcccgacttacctgtagcgcccgctgctca
cgtgccgcgcacaggtgatatgtgttcgcaagcatttccaaaaacaaactagggaaactc
agcagctactgctatcagctcagcactctccagcgataggctgtgtaaatatatatcttc
acattatatatggcgcagtcaaatgctagaaaaaaaaaaaaaaaaaaaacaaaaaaaaaa
tagaaaaaactgtaactgggtgaacaaatggcttaggttagtgctatagaatcgagctaa
tcgaatgaccttgccaacgcctcgagtgccacttgaactgcccgacagcaagttgaatgt
caaagtcagccacagccccgactttaacgctatgccaagcacgtctatatctatagctct
atctctatatgtatataattgtatatatatatgtgtgtgtgtggaaaccttgggtgcggg
cagttgctggcttttcgggtttgttaatgtgtttgaacctagtttttttttgttcgttat
ttatttgtttcatatctgggtttgtacagcttgaaacaacatttgactggaaccagtaga
gctatttagctagaacccgtgaactattcacagtgcctttaatcgcagctcacatttcct
cctccattcatatgcaaaaaaaaaaaaaaaaaaaaaaacaaatgtagaattaaatccaat
tagaatctctgtacgaatatgaaatgctctggtgggaaggttgttttggattgaatatat
tgtattattttcttaagattcttcattcataacataatgaaaattgaactcaaacaaatc
catttttcatttaaatttttaggttttttttacaatttcatttcattcaagtctcacgat
ttcagactattctcatataaactttccatggaaaactggaaaatctccatgtctactctc
acgcgctccacacctgatctcaaaatttatagcaccttcagctagtgtatagcgcagacc
aacagttagatgtctctaatcaacagtcagaaaacgagttcaataaaccaaaacgcaaac
aagccgaacgcaacgtttaagccaagtaattgttattgttgcgctgttgttgttgttatt
attttgatttttgtttatttactggttgcgggagtcaagagcagtcaaacatggcttttg
tttttattttggcatcaaaagtcattaaacttggctcgcatttgacattgccagctggaa
gtgaatagacagacggatagactttggcatagacaagtattttcgatttcgttcgattag
caaacgtgaaatagacaaaaatataaactttgctttttggtacgatatgcgatagttcat
tcaacttgcagttgagttgttttcgaatttttgtttccttatcagagttttggtgtgtgt
gtttccaaggaattgagttggtccaatcatgggagtgctgcgtcttggtcttctatgaat
ggaagccacttccagtgaatgtcatgcgacgccacgcccgccctgccacagcgcccgccc
cttcacatggggtcatttggcagtgcaaaacgtgacaaactgcgttgccggcatttcaaa
acttcgcaaagaccctcagctctgagagtagctaaatagccacatatatgcacatttatg
tgtatatatgcatgtctgtgtgcgtgtgtatgtgccttgtttatatgaagtttcaatttc
atttgtgcgcaactggaactaatttttttggcggcaccaattggcagaatcagaagcagt
ggcagagccagacgacacgctgactggcagccctggtatgcagacaatggcgtgaaaatc
gcaatttgcacaacagtctcgtgtgtttcttttaacttaaaatgttaatttgtttagtat
gcgcagctttttacaaattagttaattgcagctcaaattggcaaaaatgtgcagttggca
ggggacagtgtgaccctataccaacatttttaattacagctcaaattggcaaagttccac
attccacattccacactccacacttccacattcacaggacaagcttgttctttgtgtaaa
ggctgttgattgcatttgcagaatttacagtgtgaccagctgttgggtttgccgaaaatc
tagagcatttggcgaagatagtttcttattgccaacgaaatgttatttgagctgcttcaa
ctaacaatttttttcattgtcgtgctttggcaaatattgtcatttatatttagttaatgc
gcttatcaaactgcaattgcagcaagggcgcgagataagggaaatgttagtttttgccgc
aatgcggcgtattaagtgcgcagctgatcaattaattagaaatgagactagaaaatagta
gtgtaatattagttatcagtgataaagttctgggcaattcatctgcagaaaactttggct
gaataagtggaaaattttccataatttacaccaaatcaattaagcgctgacaatgaatta
tataaataaaagtatatatgtatgtatgtatatatgaatatgtatgaatgtgtgtgtgtg
tgtctgtctatatatctaattaacacccctgactgcaacagttgttggctcaactgaact
ccagtcacgcccactcggacgtggcttacgcttttggattcgtcttcggattctcttacg
tatttctcaattctgcaaaaaacggtccacacttttgcaaaaattgtttctgtttcggct
tttgtttgttattgttgacttggcacatttctcgctgtttgtgatttatttgtgtttgtc
ggaactgtgggaatattccatagctgtttacccaacaactggctgctccccgtggcgccc
tcgggtatttccgaaatgtgttaatggatcaaacagttgcggttttattttactttgggg
gagtgcaaatctgtaaattattttggcaatcgaccccaacatccccaagcctctgcctgc
ttgttcattagggcatctgcccacgaacattcgaatgcggctctaatcagcgtcagccgg
cccgtgtcaagccgtgccgtgtcgtgcaagcgccatctattgggcggcggtgtaaacttg
cagttgaatccagccaattcgggttttcatgaactgctctttgttgactctggtttttag
agcgtgcgaaaggccggacccgatcggcaatcgcacacattttgacacatccccagcaca
aactgatatctatatgtacatatataagtatatgtacgtatatatatgagtatatgtatt
ttataaatcgaatatgccatatgactaggctcgcgttgcgttaaaacgtgactggcccaa
cttcgcattggttttatacatatatacttttaatatacatatatgtatatattttcacaa
ctttagctagcgaggagcgtatcaaggctttggcaaggcgtgtattattatggagtacag
tggagtctgcctattgggggcactgagacctttatctacttcttggattgctaaaattgc
tgaaaaataaatttataagcccagattttttttttaacttttacgctaaatcatcaaatt
gttaggctttagctaggctttactgtatatgactgcttcagcttttgcagtgtattaaat
tgtcattaatttttttgacgttactccagcatattatgtacattatataaaatcaggcac
gtggccgttttttcgttgcaatcaattaaaaaatttgttgcttacgtctgctcttagcaa
caggtgagttgtgtgataccctgtatcgatataatagggctggcaacctaactaaaacat
gcgtggacttatctatgatttttaaaagtaattaaattcattatctaacgaattggttaa
tctatactgctacagtctacagggtatcttttagtctttatcagttaattaaccatttac
tttgtgctgtttggcagtttaatgtgctatcaagccccctagatcacattgtcatatcca
gcatgagggattgacttcgtcgtttgacttaatttaaattaaagctaggaaattccaaca
cactataaacaattcggtaaaatttatggggttctgtaggtcaatagaaaattataataa
attgaaaaatgaaatgacaaaaatctaagcaataaataagactaattagctaaaaataac
aattggcaatcctgcaagggatattggttttagctgagctgtttggagatggacttaagt
tttttttcaaagagagccttactatgcgattctcaatacatgaagctcttaaatgggtta
tcaaatgcaatcgcattccataaaaatatatataaaacagttagcctcagtaaattaatt
tgttctttgcttcatttttggaaagggtatgcaaaattcattatataaaaagcactctat
gcgcataagcatatgccaaagtttaatagtctcgcttgtgtggggtcaaacgcccatttt
taattttggaaaatatttggggaaataccaaagcattaacctgcgtgtactatacaggtg
agagtgcgctgtaactgcgcctcggcactgggcggcaaaggtgcatagcgaatattcgag
taaatgtaagtctgagtaatttcagaattcgagtgacgccagcctagtgtggctaacagc
aacctcatcgaatcgcaccgttttttatttatttttatttttgggcaatcaatcaaatgt
ccaattgccaatgacagcagccggaaatgagcgcataccactaacccactagcgataccc
actagtcgggttcgttaccaggtaatattgcctgccagtcgacacgtaaacacgctaacg
acatctctaaatgcttgattaacaccagaaattagcgtgtgccaaaaaaaaaaaaaaaaa
cctagactgcttgtgacgtcacttgacaaaagtgtgagagagtgtgcgtgtgtgtggctg
tgtgtaaattttcacgcaatctcgtatcggcgacaagcgaacgagccagtggatcgcacg
cgccgcaccgtccgagttattgagtggaaaattttgttgctcctacagaaaatacgagca
atgcgagcgagcgagcgagcggagcatatgataatcaaatgcattataaatcgattagca
tcgattttataaatgacgacgcgtctgcgctgaagacgaagaccaaatctaatgagtcgc
acatgctgcttagcgaaaagacaatccgtctcctcctcctcctcttgctgatgctgctgc
tgctgctgattcgagagccatcgccagccaaccatctgtctgattccacttgctcaatgc
acgggcaaatctgtcttctgttatttcaagataaagccacggagaatattttcgccgcct
ggcaacggatttagattttatgatccgtcctcgtcgtcgatgatgatgcggcaacatttt
gcaatgatagcaaaaagaaaagaaaatacaaaaacaaaaccgaaatatatgcgtcagaca
gagatttgtgtgtgagtgtgtgtgtgtgtgtttttggcttaagctcaattagcacacctt
tgtctggcttaccttcgcacagagcatttattgttgtctaggtgttagatgcaacaggtc
agccatttcgattgcgtcaatgtctgaggattaggcttttaggcttttaggcctaagtcg
caaaagtttcgagtacctttaggccaaatgtcgttgcatcagtcgtacttaaacatttct
acctggtctttggctaaaaaaaaaaaaaaaaaaaaaaaaaaaaaaaaacaacagcaacaa
acgaggtaaaagcaacatttgcttttgcattgttttgtattttgtgtggaggctttgatt
gattgggcgagctaaacatgctaattagtcgcaatttgtatgcgctgcaatatgtgcgcc
taatcataaatatcatcgctaaccttattgtactaactaacaacacagtgcacagtggtg
ccagagctgatggaaaatgtattgatatgttggttgctggtgtaagtgtgtcaaatgatt
aatatcattctgataaagcaatatctagtatttgatattacaaaatataaaaaaaaaaaa
aaatagttgtctttggagttgcctaacatgtcgattgtgtagcacatcatagctcacttg
ctgtactacaatgggaatatactctagaaatatttataaatttagataagttaggcaaag
atgtggcattttgttactacaaagaaaacagcttgattttgtaaagagctatcgagcaag
ctgctataatagctcatcatttggcatttagtggcattcaaagcagtattttcaaaaaat
ataaaaatacataatatataagttatatatttttttggtttttatttatgtatatctaaa
gtaccaacaaagttgtgttattctcaagctgtctttatagcacatcatacccgatgtgct
atagtctattccaaaactatcaaatgcaaattttggatttcattcattaatctagaataa
aaattcttcaaaaaattcttcaataactaggaacacactaaatttagatataaatttaga
ctataaacaaaacagcttcaggcttttggttgagaagctaacttgaatagctcggcatac
cccaattgctgtacttcacagtgtgcactcacatgtatcgcacacacacacacacaccaa
ctcacaaaaacagacacacacacacacatacgtgtctggccttgaacgcggccggttcaa
gttcagcggcatcatgcacacaagcacagtacactgaaacaaaaacaaagctgtttcgct
ttcagaggtagctgcagccagcgaacgtcgcaccacccgcaccacacgctaaacacagac
gctggcagcgccagccacacagccacagtccgagtcacagtcacagtcacagctacagtt
ccagatagcgttcaatgtctgctcgcttgttgttgttgttgttgttattgctctcaaagt
tccggctgagctcttttttgttgtcgctgctgctgctgctgctgctgttggttcacaatg
agcgcgccttgtgggttggtcagctgcgttgcgcatacgccgtgtgcgccgttacattta
aacgtctgcgctggggcactcccagggggagtcaactaaccagctaaactgatacaaagc
agcgacagcaacagcacatccatcaactgggtcactggacgcgaaacgaaaattacatac
tataaaaatatatctgtttacacatacatgtattcgtatacacacatgcatacatatgta
tgtgtataccaggtatttgtcaatataacgaccttgtgagaccttgaagcgtacgcagtt
agcaaaacaaatatcgttagttcagcagatgctatggctgctatataaaacttttttcca
ctttttttctatttaaaataaaacagaactaaagtcatgcaaagacttaagccaaagaaa
taatagttagatggggcatatcaataatttcactaaagaagtttttatagattttggcat
atgaaactatatttgatttttagatttgatttcgagaagaaattatatataatgtgtctg
agcttgtaaatattttgaaaatatagtaatgtaatgcatataaagacttttggaggagca
ggagaaagaggcagatgagaatttaaaagttcatatatgttctattagtctccgtacaac
aactgttttaatttcagcttgaattgatttggaaaggaactgaaaattgctatattatta
tatattttcgaagatcttatatctcttgaggcttgaaatacttctcaataatggaataca
taaattatgagtttcaaatgagctcaaaatgaacaaatgagctcagatcttgaaagagtc
aataattctacaaaattgtcacaaacgacttgagcttacatcacgtttatttttgccaaa
aaataatgaattgagtctgaaatgagccatttttgaaatcgaatgatcgtatattcattg
aatgcaattgctttacttacatatctaacagatgcagatgcttgagattgacaggaatct
cttaatttggatgactcgaaattttggccaagttatgtatattcttttgactatcttcta
tactttcacgaaatttaatttaaattctatacagtcattaatatagcgtatcttaagaaa
tttattcacattcctaatatcgaatgacattcaaatgaatactttcatttcgattgtctt
taacaaaaggcaatggttgcgtgtgttgaggaatcccaaatatattatatatatgtatat
gtatatattatataagaaaagtagagagattatgatattttcttgcgtgatctgaaatca
gcctatccctagcctagcgatcttgactcagatgatctctattaagatcgatctctgttt
agttgatccggtcagcctagatttacggtgatccctacttatctgatctcaaataggact
atcgctgtttagattatctgtagtcaaacgatctccagtcagtagatcactgatcagctg
atgtctagccagacgctccaactagtttgtgatatctggtcaggcaagaagtagaatggt
ttcgtatcatataaatatggacagatagacagctagctagattaattggcaacctttgca
tggttctctctccaattatataaaacaaaaacaaaacaaaatagtttctcaggctgtctt
ttttggggatctccgtgttaacttgttttgctagtcaaattcctcattatctataaattt
tgtttatttttctacatatacatatatatttttttttgacagtcgcaattttgtttgatt
tggcgttagggctactgtttaattctgtggccccggacaaaatgcaaacaaacaagagat
tccagttattttcaactgatttacggggtatttttttttctgtgcgtcagccactcgcca
actcccccccttcccccctcctgaccgacaccacgactgtttgtcgaattcgtttcgcca
gaaaaaatgccagagagctaacagaaatgacaaacagtggttcaatctattcagcattca
cgcaaacatatttgtttatttatttatgtattatgcatgtgtgtgcgtgtgtagatatat
ttatttaaatctcggttttattgttttgtgagttatcacgccaacctttttattcctttt
ctcgcgccacagcgaaattccatgcaaggtgacttttttctttagatatcaacagctttc
tgggtgcaaatttgtaatgcaaatttttttcttctttttttttgtgtctgcgtctcgcta
tggccattcgattttgatgatcaaaatagtgactattcgaccacatatatatgtatatat
attgtatatatctgacaacaatatggcttatttcagcacataaaaataaaagatattaat
taacaataacgaaaacttgactgggggcacgctttggtgttatttcataaagaaaacaag
ttagaacgtccgaccaaactgactgcataatactcgctcgtgtgccaaattaatcgatat
atttcaatcgatttaaaactctggaatatataatttttctatatagcttctcttaactct
ttgagcttctgatatgacaccaataatatataaatgtaacaaaacctatatactcctcat
tgccttgataaaggagtataaaaatagatttgaaaaaaaagtaacggaaaaaagtttaga
aaaaattaagcaagatcaacaacgacatcaatcttgcccaatctctttgttatttgttat
atttttggcactgtttatttatatagcaaacgtcgccatattcattgtctccggctcaaa
agccaaaaataatatttatgcagcagcagcagcagaaaatctagagccctgcggccagtc
tcttcagcaattcaagaggtctcttaagatccccgactcaccatagtcgattagtcgtga
tcatgtctgcttggctggctcacaatggaagttttagctctggaaatgagaccagaaacc
atttaatacttggtctaatttcgttagacccatggaaaagtacaaaaataaaagtttcca
agtttccagactattagtcgtcattagttacctttcggatctcgcatagcgttaaacaca
tttagatatcttaacacctgataagatttcattatgatatcgagctacgcacgcataggt
attcatattggggcattatttgttacctatttttaacctagctcaacttgtttggttcgt
ttccttggaaattgtaatttatttttggcttttgtttctatatttaaccacttaagcgct
tcaatgacatttaaagtcatctgttaatgctcattatgcaggcctaattacaatgatcga
tcaatatcggtagaaaggcatacgtaatcaagtgataagttcttcgttaacgtcagcaag
tctgaaggaaatgccattcgccaaaatgacatcagatataaaaattgattcagctttgat
atgagtcttgattggatgagaactataaaattataatctaacttgaatgtttagatacag
tttttatgttcgtaatataaaagaaagataatgggaatattcaaaaaataaataaataaa
aaaataaacaagtaagaaggctccagtcgagactgctcgactgggagataccctgaaccc
tccaaactgatattctaatcattctggacttcttttatgcacacatacatacacatgcac
ttataagcacgcgctctgctaactgcgcagtaagcagcggctgcgcttgagctgcactgt
agtgtgggcaatattatgagaatttatttcttgaataatttcttttgtagacatacgatc
ttaatgaaacttttagagcgtaatcatatggctaaaatgtgtgtacattccaaagcacaa
gtctctagtacttgaaatacgttttttacaaattgggggcgaagggggcgtggtatctaa
aatctgtaaattacaaaatctttgtatctatttactttatatacaacgcaaatttgaagt
ctccaggtctaaaagtgttcaaattaggctgaaaaaacaatgtcaaattttcgattattc
tcgataaaaaagttatcggacgagttatcgaaaaaataaagcaaacttgtactgcctatg
gtatacacgagtatgcatgccaaatttcagccctctagctcttatatcttctgagatcct
tttgctcatacggacggacggacggacggacagacggacagggctatatcgactcagctc
gtcgtcctgatcaagaatatatatactttatggggtctgcgatgattccttctgcctgtt
acatacttttcacaaaaccattataccctgatttcccattttcaatgggttcagggtata
aaaaaatctactaacaaaatttatgtttgcattaaattgtattaaaaatttagtaaaact
ttaactaaaaataaatataactgaaaacaaaatagtaataaaaaggaatatttttaaaaa
atacaaacaaaaaattatcaattcaataaatgaaaaaaatcattaaataaacaagtaaga
aggctctagtcgagactgctcgactaggagataccctgaaccctccaagctgatattcta
atcattctggacttcttttattcatacatacatacacatgcacttataagcacgcgctct
gctaactgcgcagtaagcagcgactgcgctggggctgcgctgcaatgtgggcaatattat
gagaatttatttgttgaataatttcttttgtagacgtatgatcttaataaaacttttaga
gcgtaatcatatggctaaaatgtgtgtacattccaaagcacaagtctctagtacttgaaa
tgcgtttacaaattgggggcgaatggggcgtggtatccaaaatctgtaaattacaaaatc
tttgtatccattaactttatatacaacgcaaatttgaagtctctaggtctaaaagtgttc
aaattaggctgaaaaaacaaagtcgatttttcgattattctcgataaaaaagttatcgga
tgagttatcgaaaaaataaagcaaactcgtactgcctatggtatacacgagtatgcatgc
caaatttcagctctctagctcttatatcttctgagatccttttgctcatacggacggacg
gacggacggacggacggacggacggacggacggacggagggacggacggacggacggacg
gacagacggacagggctatatcgactcagctcgtcgtcctgatcaagaatatatatactt
tatggggtctgcgatgattccttctgcctgttacatacttttcacaaaaccattataccc
tgatttcccattttcaatgggttcagggtataaaaactgaactaaagaaaactatttaaa
ttaaattataaaatatcaaaaatattgaaaagtagactaaaaataaatacaaaattaaat
taaattaaataaatctcgtaaattttgtagacatcattttgagcagggtatcttctagtc
gagtgcttggacacctgcgcaatcaaaagaacaaatgcttttattgtgttaatgagattg
cgtcaatcagcaattgattcttgttccaagaaatatgcagctgactttaatatttaaatc
aaattaccttatatatagtagggggtccaaaccacaacagtcaagttgcaacggaaattc
cttttaaaaatcacatcagcacagcagtctcgtgcagtgctataattataatatacgtgg
aaattaattgtggaatgcgtaacgatatccatgtctatatttatatatatatgaatttta
tgaagtacatatgcatcaggaaatgagtcgagcccctgagaaatttcgcaacatgccata
caatcggtcatcagatcttatctaaaaactaagcaggcaactcgacgcatttaatacaat
taatagaactatatgtacatataaagacatacatacacatacatatacatatatatagct
cgtatgcatgcatcgtatgatgtccagaagttccggcacg
