# Supplementary material for: SMCis: An Effective Algorithm for Discovery of Cis-Regulatory Modules
Source: PLoS One. 2016 Sep 16;11(9):e0162968. doi: 10.1371/journal.pone.0162968 (PMC5026350; doi:10.1371/journal.pone.0162968)
Supplement: S1 Datasets — (ZIP) [file pone.0162968.s001.zip › dataset/Drosophila/h/dper_gl10333.fa]

>scaffold_50:258319,298318
ctgcccggggaggcagggaggtggaacccatcgatgccctggcatttattgtgatcgccg
cttattgcactgctgcactgcggcactgcggcagatatccgagaagtgccaaggttcctc
atttagcggctcagccgctcagagcccccaggagttggggttccggctttacggctagtg
ggaatgagctgtaattccagggaagggtattaaatttcctctttgtcccacacgacagac
gctcgatctgtgaactgtttttgtatccatgaatccgtacactccgcaaacccacatgcc
ccatggaccccgctgtagggtgacaatcccccaaataaaagtgattgtttcctttaacca
aaaatcggcacaaaaaagaggcaacaaagattcgcattgcttttcagcagctgcggctgc
tcctccttctgctcctcctctggccactctgtttacatgggatgctgtcgctccacgaga
cagagagaggaggggggggggggggcgtggacacaaagcgggggaccttgtgacatatgc
gatattcattgtcgcgtgttgcgttgtccgttgttgggatgccaacgacttggcgaaccc
aaccttggatgatgatgatgagcagcagctctacctctcccccccccctctcccgctggg
gccagccattacaggtgccggcagagacccaaaacccagacccagtcccagtcccagtcc
cagagagtgccagagacattatcgcgctctcgagctcgggctcgtgctcgtttcgcgggg
tccacagggcattgaaaaattgccaattgttgtggatggatatgcccaatggatgaacag
aaacagagaaacagaaacaactttaactggtcgcttaaacgatcgcttaactactgttaa
tctgcggattgggcttttaaaccggacctgcgataatcctgccccaaggttgatctgccc
ataccatcccataccatccccatccatgtccaagtccacatccattccgtgcgtgcgtgc
gtatgcgcaattagtgtaatgtaataatgaacgatgcctcagcaatttgcgcataaacat
ttttatgggatgcgatcttgaatgtcaacatccgtgcgcgcggacccagatacagcgaga
actctggcggggccgttgctgggggggccgccacgcgtctctcccgacgccttgacgcac
gttccacattcacgccgcctcatcgctgtctcatgtgactaccgctgctgcgactgaggt
ttttcccattttccccattcattcaccagaactttttctccccattttcgctcattttcc
acacatctcttacgctctggctctatgcaatggtactgttcctcaatgaagaagttagct
aaatctttgacgtcagcatctcagcatccagcatctcggcatccagcacccagcaccagc
ggtggcgcgcgtatattgtgacgagtgcgtgcgtgggtgtgcgcgtgcgggctatgtttg
cagcaacgtgacgatatggactagagtggtacgagatatgtgtgtgcacagatatctagc
gaagatctgacgacttgacaagatcaaggtctaccagataatattttgaatgattgatgg
ccctgaaaaatgtacaaaaatgtacatatatattctcgtgatttgttgatttgttgggcc
cactttctattgtactgccattaccattgcctaacccaacaggatgcaaagcagttccag
gttccaggttccagggtccagcaggtgccagatttcgaccaagccaattcgaatttgctc
ctcttgcgattcagttcctctcaaggttccagtgtttgcacaacgccgcagtgggaccct
ccacttgagactcccaatgatttatgcacgaaatgcaaatggggggaatgcaacttcaaa
tgctaattgcggcgacggtcaaagacacggtcgcgtctcagagagagccactgggatacg
acgacagttcatcacaattgcgtttgcaaatcagcgaggcgacaagacaaggcgcgcatg
cgcactcctccccgaagacagggccatcggaggctccgactctgggttctggcggtggcg
gtggctccgactctgggctctgcctgtggctctggctcattcatatgcaaatctgtccca
agctctggtgaccacaaatgaaatgccaacacgcagaaatgcaaagagagcatcgaattg
caaattatggggatacagccagctcctctccgtgcgttgacaaagttgcgcctgaataat
tccatcgctgttagatacactgtatatgtatgtgcgacccagacccaggtccaagcaacg
agcaacgagccccaaggtaacagaaaaaaaagcaaaagcaaaagcgcgtgcccgcggtct
cacttccgctgccaagtgcctgctgcctcccatgcgtgactccatctacaaagcgtaggc
catgggtgggggccaggagcggagcaaggccgaagtcgtgcaagaaataactgaactgtg
aaatgtgcacacgttatgcgagcaggaaaaacagccagagattcaaacaaatctggcaaa
ttaaattttacttttaaagtaattaagaacaagtcccaatgcaaggcactaagaaaggaa
attcaaaataaacttgaaaaccacgcagcaaagtagagtcccgtttgttattcccgtttg
tcagtatttgccgaaagcgagagcgggagagtcatgccatccgaattccatcgcctgtgg
ttgcttttggagagcgcaatagaaggaattgccaaagagagagagagagagcgattgcag
gagacgagcaatgctctcgcagatgaaatgcagatcaagcgataagacaattgccagtgc
attcaaagctcaaaggcgcacgacgataattctcccacgacgagggtctgtatttgccga
aagcgagatcgaatgcgtcgccttaatgttgttgctgttggagagagcaatagaaggaag
gaattgccaaagatagagagagggattgcaggagaggagcaatgctctcgccgatgaaat
aaagatcaagagattagccactgcactcgaagccctcgaattggtcctcctattggctta
ggcccgctccccccgctggtcaaagtccgctcctgcatcgatggtcagagtactcgtact
ggtaccgactcccgctagaagcttctctccggagactaatgccgaatgcaggtctgtctg
tgggtctctggtttctcgaatgggtatggaatgggttcccagcagtcgcgcctgctttgt
cgttgttttctgctatttggtttccaggaatctgtgtttacttggtgacgaactccgtcg
ctccattagcataacacataccgaatggaatggaacttgaattggaattggaatggcaat
ggcaacggccacgtaaagggcgggatgacggcacggaggcggaggcggaggaggaggccc
tcagcaaagacaaacctcgaggtggaacggatgtgcgcttgattatgttgtttgccaaag
atgctgctgctgctgcttctgctgctgcttgagagtcgggtctccgtctccgtctccgtc
tcctcctctgactggtgctgccttctgtgcatgacattaatcactttgctgtttaaattt
ttcgagcaaacagcgcgcgactgacgccagaccgatgccggacccacgtctggccggccc
gttcggaaagaaaaacactctcagaaaatacggtggctatcaaaatagttttgtacacgt
ttcagcccacccaaatggtcagcccgggtctcagtccggagtccagcagcagatctcgat
ctcgatctccctgactgtctcccattctgtcgtccccgatctctctctctcgctcgctct
ctctctctctcgctgtccctcgggtgttttgtgcgatgatcacgagcacgatcacgcgct
tggctgccgctttgtcctaatgccgtgccttgtgcaaatgtttatacaacacacaatccg
aagccgaacttcaatcccacttcctaagcagccaaaaaggatttgtctttgcgcgtctcg
tcatcatcatcatcatcctcaatccacaatccacaatcctcatcgtcgtcgtcgtcgtcg
tcgtcggcgttaatgtgcgggcaaacaagcgtgatgtggcaattgtctggggagcgattc
cagggtcttaggctacttgccacaaaatgaggctcgtactgctgctgctgctgctgctgc
tgctgctgtatttgttaagtagcctctggacagcccctggctgtggcagagacacataga
ttttgatgccgaggtgtagatccattagctaccagtccgggggcaacaagcaacaagcaa
caagtgttccctcgctctgtgtgtgatgtgtgtgggctctacaggagtctgtgtacaaat
tgtgggtgtggcacgactttgacggttcctgaatttcagtcgccggtaaatcgtgaaagt
agtttttttgtgtggttttgtaaatagaagtggcctcaagacgggtctcattcacaggga
aaaaggtgtctaatgaaaaaaggaattcagttccctttcgatttgagactgaaacgaagg
gagtagcggcacaggcggcactgctaagacactctgcgagagagagggagaggacggagg
cggagaacgcacggacataggactagaatattgatccgatcgcgcatcaaaattcttcta
gttccacatcttgccacaaaatattgatggaaggacttcacagaagaacctcattgattg
atcaatgactgattgaactcgtttacgggttcccaagactctctgtcctgatctggaatg
ccacaaaactgcttttgattgctgcctgttatttaattttccctttgaatcccaggcaaa
tgagtctcattagcaatgcccaatggctcttgttgttcgctttgttcgcattggcttaat
tatcacagttttttgtgcgatttgagctgttttttcttggccttaaagtggaacaggagt
ggagtggcgtggcgtggcaacacctgccactgccactgccactgggactggcactggcac
tgggaactttcctctctctcgcgaagcagcaaaccaacaattgtcgccaattaaaccatc
agaaatgaaagaagaaaaaaaactaaaggggggagaaggcccttccgtgtgtccgttgaa
tggggcacattaatcagtggcaggtttcaactggttgcaagtttgcgtgaaacgagtagc
ctctcattgattacgacgcttctcgtatgcctcctcgtatgtaaattatttctgattctt
cttttgttgttgctgtttttgttgttattttgttttgtttgtgtcaatttaggcagcgat
aacgatataacgatatgtctcatcttctgcctccaaggtttccaatgaaagtgccacaac
agtcggcgctgtatctgaatcatttattgtgcacacagggagctaatgacaagcgacaac
tcagcgggtcccccaccagtccacacagtccacacagtccaactgccactgcaactgaaa
gtggaagtagaagtgccagtgccagtgccagtgccagtgccagtcccagtgggggaaact
ggtcatcgatttgccgtgccacgcttacggtcaatgtcagcagctctccaagtgaaaccc
gagacccctgtcgatgagtctcagtcccgtaccccatgagtggcatttattcattcgatg
gacatttgtgtgtgcactttgatgctccacattcgacttggacttggactcttatcggaa
ggtgggaaccactatttctgggaatggcatacgaagcgtagagtctcctcactcccagca
cgtataccagagaaagcccttattcggaagagtttgccaattcttatcattatctatagg
ttttcgattgaaaagttctttgaactttcaatataaaggttttcttttgattgaaatcca
ttggaaccgctttgattgcctcaagaaagatatataagagaaaagagaaggttatttaga
tatcaagggttgcaatacgtgtgcctcgatacccgagcttcggtgtgctttaatattaag
aggaaacctggaaatatttgtcttgaaaggctatctatcatgagggctgagggtatcata
gtgttgcgccacgcgtgcctcgactcttaaagttttgcatcagaggaagaacatttagcc
aagaaccatcgtaataatcgtaaaaggtatcatattgttgcggcacgtgtgtgcctcgac
gccttcaatattaggaggatttttttctaatgtctaacataatatttcaaacagacagaa
atggcagaatgcgtttttttttcacatttaatagagatcccggaatcttgcggccttgtt
ggccttgaaaaaattagtgatttgcaaaccctgatcttccgccgaagttcaaagagtagg
gccagagattgctaaaaagggtttcaccgccacgaaccaacaccacaacggcagctgttt
gtctgtttgtcggggctataattgaagcatttcgtaggtaattggcagcgatttttgtat
gccccaaacgcataaattaacaccagtctggtatctggtatctggtatatggaaagtcct
cgcgaatcctctgcagatttgtgtaattgcgcacacgggtctggggctgggtctggggct
ggggctgggcctggtctgtagttgtttctgggttgaatttaatggagtgtcctaagccgc
cagaccctgcctgattataaggcctcaatctccgaggatctcttgggggtaggcaacatg
caatttgggtcaaaagagaggtgtctccccgtacagcgtttttatatgttaattctcctt
ttggtttttgggttttggcttttggggttttttttttgtttttcttgcggctggcaaacg
ttttgtacctcattagagcggcgaaagcgcgtttacaagtgttaaattggccaaattatg
ggttgttaacaggatataaaagtaaaagtgtctgtggcagcatcacaggcaggtgccatc
ccatcccaagggaaaagggaaaagcaaaccggagcacaagtcaattcaatttttgggtac
gaaagcagatgtttaagaccctccgatttatagagtgatgattgagaaatattccccata
agcatttggggtgtgtactcagcataatataagtaagtattggaggggagtggattttga
gcatatatttgagacctgaagactcattttggacgctgttatcgctgtgtaagcattatt
gtagattatttatagactgaatgcagctttaaatagagtatattgataagagtaatcggt
aattgggaaaatatgtttgtcttttattattattaatttttctaaaattaaaatcccact
ttaagtagaaatacctatagtttcgtttgtctgtatctttatctgtgtatctgaacaagt
tttccattatatttgccctgatatcccattcagcattcccttgtaatgtcttctcttggg
agttcctttcgttacactcctttccctttacattaggccggacttctgtcaatgatcatt
ccgctatacatgtgcttagtatcgttccgcattatcgtctccagggccctatctttagcc
ccatcaacagctcctggctctggcttggatccacagtccctacagtccgttccacagatc
tgctgcctgttgctgtccctgcggtcagatgcaagagatttgattaattatcgcgccaga
gaatgtcccagggaatgggctgcaactccttttccagctacagctacagctccatcttgg
gctcctcctgctgctgctgggatcgtatgttgccgacttaatcgcctttcagcccccgag
actctttcttgataatgttgtttatgatatttcaagtgcaaaacgatttagttgcccgga
aaaaaagggccacgacacacggctgacaaagagcttgatgcagcagatcctccgataatt
aatgagaatgaaaaaaaacttttaattacttcgggcaggaggcagcaggcagcagtgtcc
ttgagagcctgctcggctgatcctaatgatccgctcaaaccaaaaaaaaaaaagagagaa
agacctagatacgaaaatcgggaaaaaagatcgcccgtaaatctatagatttttgcgtaa
attctcaaggataagcgacgcggaggcgagacataaaaaggaacaaggatatttcttacg
taagtgcctggcagcaaaaatatgtttttatgagaggatcataaacatattttttccccc
gtcaagaatgggaacgcgctctcaatgttctgatctcgttccatttttagcggaacggaa
cggaaccgcctgtccgtccgtctgtccgtccgtccgtccgtctgtccgcctcacggcatg
acataatttcgcataatttgcacacaggattcagcaccctcgaaggactctcagcacgtg
acaaaaaaggagcaaaacaaaaagagaacgacctgccgtggcagatttttagtgcgaatt
tcgcaggtcatgagcccagatttttcggccaaaagcgaattgaatttttcgtctcaatct
gcccatatcccatatcccgccccgctcccgtcctgcgagtgttaccattttttgttctaa
ttattttttatggtgccaaaaattgtcgcacttctttgcggctggccgcagtcgctctcc
gagcacacgctgctgctcgacatctttttgtttattttctattctataatttttggctag
ctgttccgttcgggccgtttcttttttgtttgtggttttacactgtgtttttggcctaat
ttttagctgataattttcgcaatttttgtgggttttgcggttttgagacttcgaggcttc
gaggctttacgtctttaggtagaactatggctgccatggcagtcataaatgtttgcattg
acgcatgtaatcccctacttctttcctttggagctacttagacgtgtggaaaggtgtatt
tggggccttaaaagccgtaagccaggtgttcaaagagcccaacgacttgttttgaccaaa
tcgccaggagttaaggctatctatggggggtatgatcgttatatatgatactccagttgc
agaatgttgcgaatagaggggggtggcatatcataggatatcacaggagtctagatctgt
gctacttgagtactgggtataagcaatcctgtagtttctaccaattattgatgtattctt
ggggaaatattacccagtttgtactctaatattttatagatctcctgagaagaaagaagc
aaagatttaactgaagaactgtatacaaaatcaatcaacacaaacaatttcttctctttt
tcttctgtgggggactttgtggatcctgtgtaacctgtggcctctcttgcagtcccctct
gtggaccctattggggctttggatcatctttatggagggaccaacccaaaaaactcgagt
ggcatcagcatccctttcgtttttcgcctactttctctggcttcgctctcaccgcttgcc
ttttaccttttcgccccttaatgagcaactttaacctttgctaatgacaactggccagag
accaaccgatcgaaacccttgacgattgaccttgacaaatgcccaaccgaaaaacccgag
cgaccagccatgtcaacactttcgctgaaacccctttgccttgcccttttgacacaatta
aaatgttaaactggagtaaaaatgtcgtaaaatatcgtcgaatcccaagaaaaacgcgtt
cgaatattttccaaaaagaaatgcagagcaaaacgaatttttaacaaaacaaaaaaatac
aaaaactctgagagggcttccgagaagtgatcgtgcaggggttaagggttaagggacacc
cgaactaggtcactggatcgccgccaacaaaaaaggaccataaaaaagtagagcgcatcc
cacagcgaggagggaaccctttctggaagccctctgctctttacgatctagagcatgacg
gatcttctttaggtttatatttgtttctcttcttttttttcggttgggtatagtattccc
gataattgtggcaaaaaattagtgcacgacgatttacatagaactcgacaactggcgagc
tacgacctacgacctacgacctacgaccttcgatccatgggttgacattgcatttaactt
ttgatttgacagcatcttgactgagagggaaaactgatgaggggaaggatgcagggaaag
gatgttgcctggttaatggctttacaacttgttgtctctaattatggttaaaatgggccg
taatcctttgctaaatgcagcaacacagcaacgccccagccgagcatcccacgaaagagc
ccggagagatccgagagatggaaatttcacgcgaattccgcgtcatggttaaacgcgact
aatccttccgcagtaagccctttcggactcgggccaggactcggtggtgggcgtattgtt
ttgtttcgaaatcaaaatattagcaaatgtcgtcctgaaagggcaaggatgtgccggtgc
cgggctgtgcaaggattaagccgcgaacgagaacacagcacatcctttcgcaaccttggc
agccttgggacacacgctcgcaattttacgatccctgaatccttgcctccttgcctcctg
gcctctgccacatgcgcgcgtctctcatttgtttgactttcgttttttaagcgtagccct
tcgatggcatatcctttgttgcggttctttctactctttttttttagagagggttgcaat
ccttttgtggtgacaattgtgtccctgtgtgtcgtgctcctcggggttccctcagcgttt
ttttacaaacctcaaaggatgcgttttatggccgtccgccgcccgctcgttttttaagcc
tttctgctctgctctgctctctcctcagatcagagctctctgaagatcagtttttttttg
ggctgctgggttgtaaaatctctcgcgctggaataataaaactttttatcaaattcctgg
aaattttcgtgcgattttttgtttgtttttaaaccaatttttgggcctgtgatttttttt
ttggacagctattttttagaagagcagttttttttttggcaaagggtttttagtggaatt
tttctgtgattcgcagaattttccccttttcttgattaaaaaacaggacctcagccttgg
aaaagtaattttctcatttgtaaattgtttatttttgtatttttaagtcgaaaagccaaa
aagtcacttttttgtgtgtgtgtgtgtgttttttttttatcgaaatggaaacaaaaaagg
gttttgtggaaacacttcatggggtgtgtggtatgacttttcccctttttttaaggtttt
ttctttaaagggaatataataaagcagatagaaaccgaaagttaatctggtttcgaggga
aagtcatcaggggaggtcgctaaacgaggaggtggctgccacaatggagaggaatcgcca
ccgagagtggaaaagtcacagaaaaaggctggatggccatagtctgatgatctgatgatg
gaaggatggaaggaaacatcttctagtccattcctttctgggttgaaccactcctggcat
gccctctccagctcaatcgccttccgagccctgatagagacctggtggtgcttcgaaatg
gatcgaggaacatcgaatgatatcctctacactatagagaaggatctatgcatataacgc
ctgggaattatacacagatctttcgatcttccgctcttttacggcatcatccaagcatct
catctgcgcccaaagaccacaaatttcgccaactcattgacagatacagatacaaacagc
cacagagatacagatacattccatggcagatacaaccacagtttttgatgattgccttca
taaattgaatgttttgggttttttttttttaggaattttcattttgagatttcggcattt
tcccattcatccatcgtaacggggttaattatcgttagccgatgttgggcaatgggaaaa
attaacatttgcccctccccctcagcccccgcccccacccttccactccttttcattcct
ctgcgatctttcctgctcttcgggtgtctgccacttcctttggggagacaaagagaatat
cagaccctgccccctgccccctccccacccccccccccttgcagccactccacccctcac
cgtcctgtggctcattacgcgggtcgtgacttgccgaaatgaaaaacaagtaaaaatctc
gcaacacacaacagaaagaaacaaaaactttattgcaacggatgcttgtcagaagaagat
gctgcagcagatctgccaccagcaggggcggcaggggcggcagggaggggggcggcacca
caaggggtacaaagagaagttggagagggggcaagggggcaagggggcacgggggggtag
actgccactgacagggcggcagcgggtggcagatgcagacgcagacgcagcaaaaaatgt
taatctccataaaatggaaacaatgcgccggcgcaaagacgacgcaaccgatcggtgggg
ggccccctcacccctcactcgcctcactcgcctccagcttccaacgatcccctcccccct
cgcccccctcgcccgctttgtacatgggccatgcttcgtggagcgcgcattttgcgcaat
aagtgtgccagacgctgcagaggccagacgctggacagaccgaccggttgttggtcagca
ttcgcgatgcgagatgccccacgtccattccatccacaatataatttatgcagcagcaac
ggcagcggcagcagctcaaggatctgggtcttcgtctctggggctctgactgtgcgttta
ggtaatcgctgggcatgatctctggggcgaactccaacgccagcgccgtgacaaggcagc
agcccgctgtgctccgacccctccttgccccccttgccttcccctctctctgcttgaggc
aacgccaccccagtgtaaattacaacttgcctcttggctctccaacgccccaccactcgg
attccactccatcccgtggcggcttctgctgcctgtcggtttcattcaccaagttcaata
gtgcatgcaacgcctgccacaacccccttttccgcgcatttatgatcgatgccagagagt
cgatttctttggaggaggctgctgcctcttgcgattgtcgttgtcggctgcgggttcgat
tcccttcgattctttgaggtgcctttgcacgcgattgcctctactcttctcctcgttctt
ataattggggtatatttgaagatgttggtgagtttggggatggtatataggagagaaaag
cgtggagaggcccaggcgcaggctgaaaaagagaaaatacacgaattgccagcgcagcat
acatgtcgtgtgcatgactcgactctatttacgctaatgtaagcagatttaaatatataa
caatataatatatatttttgtaagtttattattattaaaatacttttaaatttgcatcaa
agtgaattttctctgggaatacgagtactcttaatcccagagtatctcccattcgtgttt
cgtttgtgccttgactgttttcagtgtttcttctagaccttcgacaccttccttttcgat
ggtttttgtcaggagcagagcttttgggtaggagaagagctgtctttgcggcctctgtct
gggtgctctgtggatggggctctggtcacgatttgttgagactcgtaaaacatttttagc
acctcaacgaccaggcagacgtttgcccgaaacggcgacgatctatatacaatacatcga
tgctgcattcagcattcagtattccccctatatgtatctctccttatatttttgttgttg
ctgttgtttttaatggcatttttgcattttgtgttccagctaccaaggagaacgcccact
cgcaggcggctgcagtttgctgtgggaactgtttttttttctgttttttttctgttggtt
ggaatgcatggaagctcttctcgatcgatcagcagatcagcaaacacatcctgtcattag
ggaaatatttatgtagatctcaagggtagccgcagctgctgctgtcagccgcatctaacg
gtgctccacgaaatgaggcaagtcctcgctgcggcagaaattagctcagaaattaggcgg
ctgctttgaggctctccaccgattagtgaaatttatgcagagaccagagagcgaagagcg
aagagcgcagagcgcagagcgccctctgtggctggccggcggcatattttggccaaatgt
gattcccggaaattggcaaggattcgttaatcagcgacgaggcgaaagggagaggaaagc
gacgagggcaagaggtaagactgctgcgtgtcgcatcataaaaactcttttgcgaatcat
cggacatcaggcaacaggcagcccatcaaggacactctggacattagttttgggcgatca
taaaacccgaaaaccaaaagacaacaccaaaggactcgtctaatccgtggaaactctatc
gaaacagaagaaggatactctttcggcgcgagtcgcctcgtcactctttccactctttac
atgcccctgcccctgcccctgcctctgcccttgcccctgccatgcccctgccgcctctct
cacctctcacctcttacctgtgggtcttgacgagttgacgtttgtccgccaattgatttg
acattgaagggagaccccgaggaccactcgctctcgtcctactcggctgtaaataaccct
aaataaaaccataaaatccttctgcatgctgcgcgacacggacacccatccatcctctcg
cctcaccttgagccaccaatcgatctaaggtttgcgtttatttttcttcttgtttttttt
ttttttagccgaaatcgtaaaggaggcaaggcgttttttatgcaatttttttgtgaggat
tccacgtttttcaaaggaactgcgcgttcgttttttacgcaatgccatgtaatactcgta
acatgtttttttcagcgttttttttttttacccggtactcgaagaatttaggggacatat
tagtttgtttttgtctgttttttatgattagaagttgacttttttagtgaagaagtcgca
ggagtaccaggaagtggcagggaagacaaatctctctctctctctctctatctctctctc
tctctgtgaagggctctccctctcgtctgctttcaacgggttaactttggcccaaaggca
tgcacccaccacgcccataatccttttatggcaaataaacaaacaacgtcacggcgcgat
cgccggatccgtaggtaaaaagaaccgaaatgcgggcctcaaagggtgcaataaagttgg
caaaggaaagggtatagggtatgggttatagggtatagggtagatggtatgggttatagg
gaagagttgttggttgcaggttcatgttgcacacgcgctttggcttttgttgcacgttca
gttttatgggtgtgtggttttagccctttgatgggcatgatcatcctgttaatagaaacc
gtgcaagggacctgtacctgtaccctgtctatctgtatctctaatcctttcgctaccagc
accctctcctctcctctcctctcccctgccctgctctcctctgaacccttttgctgctgg
cccatgattgcacggcgagcgtgtctaaggcgatttaattaacgcggttgcaactaagcc
accgatacggggaccagcggcagatcctgtatcaggacacggcttaaaaccctttcccgc
tagtcgcgcggaacggaagaagggcggtgtcccgtgctaaaagccaagcagctactgttc
caaggagttccagttttcagggagttccagtagcaatgccaaaaaggagtcaccagtagg
ggagtggatggacttgacttccagcgaaaggattgcaaggacttaacttttgggaaaatc
tccaatatttaccaaatacacacagagaaagagagagggagagggatagggatagggaga
ggacctgcagcagagtcgaaaagtcaagtctcggttttggccaaattgaagcggctgagc
cggccaaacgagtgaggatcccaacaaacagggctcaaagggaatcacgaggattagcat
ccccccccccccccccaccaccagacctttgcagaagattatccagccactggatgagag
ttcttcctgccacatttaacaaactaaggaatggggatacaagagccctacaatatcccc
ccatttgtctgcttttactgttagcttgggttctcttttttttttgagaatatatacacc
gttagatctctcaagttttctgttagccaatttccgcatcacgcgatctcctctccgtct
ctttgcccttacaaaaagccacaaaaaaaaatcgaaccacgcaaaaaaaaaataacaaaa
gacgaaaaaacaaattcgagtcgaattgccccaaaataaaaagaaataaaagcagcggca
aaggcaggggaagggggaaaaggtggaggaggtggaggtgtaggaggtggaggaggagga
ggagaaggaggagaaggaggtggaggaggagaaggaggtggaggaggaggaggtggagtg
tatttttgcaatttgtgtgagtttttgttgttgctgtttttgttgttgtacctgttgcta
aatttagaattgtctgtcgtcgggtatttgctgacgtttgtgtcgaaaaattggacctcc
tgcctgcccacccacacccacaacagcgcccgcgcccgcgcccgcgaattctcaggcaaa
atgcgtcgttacggtaaatgagtaataaaatacattgcacaacagcagccgcagaaatgg
caggcaggcaaggggggggcgggggggactggtggggtgccgctctctccctcgggctgt
ttcgtttgcccaaatgtacagcgccattaagtgcaacaacagcggcaaaaacagccagca
atcgatgatcgccagcaagtgcgtttgcagtcgctgcgcgcgtttaaaacagcgttggcg
attttaatggcgttttaaacgcgcgcgagagagagagtgtgcggcgtgcgcgcgagtcta
gggtgtgcgcgcgtgtgtgtgcgtgtgtgtggccatggagcgagggcgaaaaactgctcc
actctcccactctctgttgctctgtctctcccgccgcctctactgttatttttagttcca
ttaacagcgaagcgacggcggtagtaccctgtaatgccgccgcagcaatgtggcgcgtgg
gcgttcgctgccgctgccgcagctcccgttaacagctgacgtcgctgttaggccaacatt
tgcccaatgcttttagggggggctctgctctgctctgctctggcgctgttctaaatttag
acgcaattagcaatgcgcacatttgatgttgtttttgccgtcggctacggctacggctac
ggctaccatcacgagtaccttttcgactatacatttttgccacagtttattttagacgct
gcatgtgatctctcggagcggccacagcaacaatggggcagcatcaaattgggcgttgag
gcgcacaaaaacaacttgtatctgcggctgtgactgtggctgtatctgtatctgtatctg
tttcgacgtatccgtgagatacatccacacctttggctgtttttggccagcccgagagtg
atgtaaaacgccgccaacgttttccgatctttctgtgcaattaaattggcatgcacaagt
gccgacgccgacgccgacgacgacgttgctgaccgcgggcggtacgcgccaccgccaccg
ccactgcgacgaaaccgtagcagaccgcaccgccgtttgatcggctgccaaattgtaatt
ggaatgcgaaggtgttgtagatgtccgcgactgcggcttgggggccagcgggtgccagcg
ggggcatgtgttctcgccgtggaaaccttctaaacaaaccataaaacgcataactcgtgg
ctacactagacaaccgcacgggaatgttggacatttttgtgagaggttttattatcttca
aattggtttattttcggatatggcccaagtcccaaacgttagataatagccatagcccca
agatgatttagttcgagtacatttccagcgacatgatgggggtcaaatgggggttttggg
gggctctctatagatctgctgggttggacagtgtaattacagcccaaccttcgacacatc
attagtcaaaaaaaacgaaacgaaaacgaaacgaaaacgaaaaaccagaaacgtgtaagt
ccaacaatgcacgtagacgccatcaaagtgaatctaagcgtcgatcgacgcacgtgtaga
tcaggcggcggcagccttgtggagacccccggacccccagatccaccataatcatagcca
tttccattttcaatttaattttcgttccgtttcgatcgatcaaaatatatttataaaggg
cgaagcgccgaccttcacttaattgcgggtgcacgcggcatgaacgcgagtgctggaaca
gtctggctctggctctggctctggctctgggtctcggtctgggcttccctcctttggcta
ggggggatggggggatggactgcgtcatcgtcaccccacctcatcacaccccacccactt
ccgcctggcgtgcgcacagccccaaaggtaaccttgtgatcttgtttactgtttagcgac
cccaccaccaccgcagataaaaccgaaacactacgggacggacggaacctgtcgtgtcgc
actgggtggcgtcatatcgtgtcggaggcagagagacagcttctgctgctgctgctgctg
ctattttcaccttctatgggaccgacgtcgttgctgctgctgctgtcgtcgcgttggccg
ccgccgccgccgccgcatgaatcagcagctagaacagagtcacgctcccgggcccaggcc
agggaccagtctgtggctctcgtgaatcccgccaacggtcgaagatcactctctctctct
ctctctctctggagggggggttttgcgtgtgtgatttccaaaaaggaagaaatgcccata
aagcggttagactttgccattcagagagaaagagagagagagagagcgaaagcagtgctg
ccagtaggcaggggggcgtatgagtaactcgtatcgaggcgacgacggcgacgacgacgt
aggaacacacacacacacacacacaggtaggcgacggcagccgacggttgctacctaacc
gaccgacgcaggcgcaggtgagagtgtgtgtgtgcgctggtcgtgtggcttttgcgctcg
cgtctcgtcgcggcgatttagccaacgaacctgtcgatcaatcgtcattcgtctgccata
agccaaaccgagcgataaggtagtcagtccaggtagtggtcccgtcccagacacgaacac
acgcgcgcatctcgttcactctcgttcactctctctgtctggcacgaacacagacgcgcg
cgcactctctcgcacgaaacccgaacgatccgaagcgagcgtctggtgttggtcttttaa
tcggcctgcactcagaacctggaactcattcgccaaccgtcactcgtaccgcgcggaaca
cacggtcgcagtagaacacggacaaacaacagcactacacaaaaaccgtagagtagccga
gagtagagagtccgagagccaaagcgtttttacgtgaaaagtgagacatttttttctctt
tgtgaactttgaaaactgcttaaaccaaaaagcaaccaaaaatcagagcagatttgattt
ctgccaaaagtgaaacaagcacaaaacaaataaacagaaccaaactgtgcctcaaactca
ataaaaagtatctaaccgaaatggttaccggcgtaactgcagccaacatgacagccaatg
taatgggcaccgctgtggtgccagcacagacgcagcagcagcagcagcagcagcacaagg
agacgccactcaaaagtgatcgtcgggtaagtgtctaccaccccccctttgccccaacca
aaaaagagagaaacgttctttggcgtggattacattttgagagattctgttaattgggag
acgacaccgacaacgacaccgacacccaccagagccgctcgcttagcatcgcccactatg
ccctggcggctgcccaaatgcatttcctttttggccgcgtctcccacatggccagaaacc
gaaacagaaacagaaacagccataagcagcagcagcgacagcagccaacacacaaaacgc
gtatcgaatctgtctctcggggggcacacgcgcgttggtggcatttacgttcagagcagc
agctccattcccattcccattcccatgcccatgcccgttccccattcatgccggagccag
ccgcacactcattcatgagtgccacccaaaattggctgctgccgctgcccactcgccccc
caaaaaaagagcgcgtgcgtcgcgtggttgctggttgctgcaattgtcggtcatcagccg
ccagccgccagtcgccccgtgtgtgtgtgtgggggggcagagcctccgtttttggctgct
gacttcatccgtagtcgactgggaacgcgggcgtccccagtcttggccaaatttggccac
accgaaaacagcttttgttttgttaccttttgcctcttcgaatttcccgcaatgaccttg
ttgttgcctgccactgccactactttgtacctgtacgggcggcgtggaatggcggaatgc
tggcggtggggggtggggggtgcggggatggggctctctataaatagtattggccggctc
gttgcggctgtaatttataaccgccaaacactatttttatcaatgccgccgccgtgcttg
agcgccactataaatagagcacgcgccgtgcgactcgatttggccgtcagccagtcaacc
ccatcagccagcgtctccgtctccgtctccctctttgtctccgtctccccgaaccgaagg
agacccatgcagcttctcgcttcctcctatttttggggcgcactaggcgctgcatgaggt
caaacgagatgctcttcttttggctagaaccgtgactaatcttggccctttattgctctt
catctttgcagtcgaacaagcccattatggagaaacgacgacgggcacgcatcaacaatt
gcctcaacgagctgaagaccctcattctggatgccaccaaaaaagatgtaagtatccgcc
aaaagcagcaaaaagataaaaaaaaaaaacaattaaaaattaaaaaaaaaaaagaaagaa
caaaaaaataaacttatattatggcaaaaacatttatttaatttatcgatccgttcttct
ctctacttttagcctgcccgtcattcgaaattggaaaaggccgatatcctggagaagaca
gtgaagcatctgcaggagctgcagcggcagcaggcagccatgcagcaggccgccgatccc
aagataatcaacaaattcaaggccggcttcgccgactgcgtgaacgaggtgagccgcttc
cccggcatcgagcccgcccagcggcgccgcctgctgcagcacctgagcaactgcatcaac
ggcgtcaagacggagctgcaccagcagcagcgccagcagcagcagcaacagcagcagtcg
gtgcacgcccagatgctgccctcgccgcccagctccccagaacaggatccacagcagcat
ctgttcggacagatccagcagacggccaacggatattttctgcccaatggcatgcaggtg
atccccaccaagctgcccaacggcagcattgccctcgtcctgccccagagcctgtcccag
cagcagcagcagcagcaccaacaacagcaactggcagcagccgccgcagcggcagcagca
gcagcagcggtcgtccagcagcagcagcaacagcagcagcagcaacagcagcaacaaccg
atgctcgtatcgattccccagcgaacggccagcacgggatccgccagctcgcactcctcc
gccggatacgagtcggcgcccggcagcagcagcagctgcagcagcaacagcagccaccac
ctgctgcaccacacgcaccactatgcaccgcccagtccggccaactcggtgtacgaggcc
atggacatgaagccatcggtgatccgttgcgcctcagagccgcagccgttgtcgctggtc
atcaagaagcagcagcagatcaaggaggaggagcagccctggaggccatggtagagcagc
ccttacacccccctgaatctccactacgcttaaagactgatgggcgttgcacaaacacac
accctcacatacacacacacacacacagacacatgcgcaggcgttgtggcatgcgcaaaa
aggacatttcacatcattcgccaggataacgccaatgttgcccaagaagtgccaccgaga
acatgcaggatccatcatcaaaacaggggggtccccccctaccactcgctggaaaaggcg
agagactgggggatccccccacgccccattgcaccgcccattgttataaattatttatta
ttattacgcggtattctataggtcgccagacactacctcactctgggtgttgacattgcc
tcatatcatatcatatatcatatatgggatccatccatccatgtattacgatggtttctc
ttttttttaaaacagcaaaacagaaaaagtcttccacgaaaacacacacataaaaacata
taaaatatatctatatatcaatacatatatacatatatatatatatagttatacatatat
atctcatatatcccatttagttctagttttttttttacaattttttttttacccctcttg
aaaaaaagtatactatttgtaaggccacgtgatatagagaacataatgaacacagattct
aagaaaatgaaaaacaaaacacacaagaatttttttgatctaaaagaaaaaccacagaaa
agatcattcgaaagagagaagaaaaaaagtatcagaaaaatactaaaaaaaaaaaactaa
aaagaaataaaataatgaaaattgtactaaaaaaaaaacattaagcaaaaagagtttatt
attttggggcaaagggaaaggaagggtctccctttttgggactcgtcgcggagtcggttt
ttgccgtatcacgaaacggatgatgaaattcttgaaataatactctggctcccgtcactc
ctacccgctgtgtggcacatgtttctattgcaatcagcaacagcaacagcaacagcatta
gagttgaagggcagaccgacgccaaagcggaacggaacggaatggaacggatgtaagcat
tccgcatccggaatggaatgctccgtcaggcccaaccgataagcggctcttttctggaac
aacaacaacgtttcaagtggttcgctcattctctttgtttttttctacgatttcaaaata
ttttgcaatatgatcaaagatattttcgttgcaaagaaccaaaaaaaaaaaaaaaaatac
aaagagaaatatgtactttcgtaatgcagggaaaatattttgaaattggagacagaatat
cctcctacattggcaaaaatggacaaaaatggaaaaaattccgcagatagtcagcataaa
tatccccccctccccttttgcggtttctataatttcaatgtgcaaaaaaagataccttaa
aattccagagttttctgggcaaaagatacaacccgtattccactgccttctcacgtgatg
gttaatctgttatcaatgggggagtgtctcgtatctgtatcccagacaatttagtcgtca
ttcctcgtgacaaaagtttccgacaagtctgcgaaaaaaataccgcaccaagctgataat
atcagagtgagagagagagagggagagagggagccctgaaacgataaagagtcccccaat
gttttttttttttttgtggaaaaacaaataaaaatctgttattcatttcgggtgaatcaa
gtgcacagaaaaaacagcattcaaaacgcatatgggggggggggggggatctcgccagat
ctagaactttataccttccgtatacgtataagcagtgtatgggagatatctccttttgtc
agctgttgttggctgtgattaagccaagaaaatgcatttcgttactcactcaagagtgtc
gtttccagtccacagttttggctcatcaatgattcattcgcaccacttatccaaccattt
gttcagcatagtcgtcggtgggtagtcgggaacttttgtcttagcatatctgctaaaatg
ctgataaaaaaaatccccttaaaaccaaccaccgccgccctcgccccacaaaagacacaa
gccacttccacttgagtcattcagtgggatctggtaattttttttcatacgaaattcaac
agaagtctaagggatagcaaaatgctaaaaaaaaaccagccaccggattgtgctcgtaac
gggccgctgctcttggagacaaacccgtttccatgactaagcaagggattaaatactttc
aaaactttatcaaaatccgcttgattcagagacgtacaaaatagttttcactcatcaaat
gtatgcccagaaacaatgggacgttattcaccttcattcgaccgaagtggagtggaaggt
ggcgaatggaggggctatcattcgagagtacctttcgatagaagctttcagctacggaat
ggtgggaatagagtaagaagaaggagtattcctactggaatcattgtaaaactggcgggt
tacttgtaggatgcagtcgaagtggtgttccattgttggcagccctcttccatgagctaa
tgggcagcactcttcgcagtattccttggcagcacacttcctggcgtttctgggcagcac
tcttcgcagttttccttggcagcactcttcctagcgtttctgggcagcactcttcctagc
attgctgggctgcactccttcgaattttgatgggcagcactcttccgaagtactgtttct
gctctcattaaacatatttccattgcatatcccttgtcccagttccgatattaaggcatt
ccattcttgatttcgaaaccgccgcactcctacgccagctcctgtgcaaattgcgatttg
catgtcacgcatacctcgtcgattgggccgccagccagccagccagccagccagccagcc
agccagcatgtcgtctggttctggttctggtttctggcctttggttccgctttggcgatc
cttcgattagcgtgccaccgaaatgaattcgttacagttacagtctgcacaaaatgaaat
tgaaattaaagaaaatcagggctgtgctcgggtgtcacaccagagacccggcctcagggt
cccctcttgggaggcgacgcgtcggttcgtggttcgtggttcgtggccagtggttcgtgg
ctcgtggttctggtacgtggtcaagtcgtttgaggctacagactgccagtgcgactgcgt
ggcagcagccaatggcaattggaatgtcactgctgccactgccgccgttgtcacgtttcg
ctctcccgcaaaaagaacttttgtttttgtttgcgcatttggactgggtttatgtggcga
ctcgtgtggcattccatggaattgtttgcggcatgcaccagcacttcattcatggtaatt
gtagaccccaatcgccccatagcctcaccaatttcaacgaactgctgccccccgcacccg
ccagataagacagagagaccccgcagctggatattttcggggtgctggcaataatcgtac
gcacaaacaagttgaacgaactgcagacaggcctgggccaagaaacaaatgcgaatctca
agtcgagtctctagcgctgatcaaaatatacatatgcatggaacacagatcgaacacgga
gcgttagcgcggctcgacttgtggctgtctctattcacttccacttccacgtccacttcc
cctgccaattggcaatgtcaaatgcgagccaagtttaatgactctataacgccaaagcag
aaacttcggcctcaagagagtcgaggctgtaaatactctagggagaaaagggctgaatgg
tagactattttaaaatatttaatcaaatacatcaaaaaggtaacaacggaaagtatttgt
taaatactgtttaaatttttttaaatatacaaattaattaatattaatacgaaaatatta
catttaaataattaagtaataaatacatttattattataaatctttttaatacggcccat
atttaatcttaatgtacaaatttaatctattaaatatataagaaatatattttatctaaa
tatataatactttaaaataaattcaagaattaaaaaatgaaatgctattgaattgaacaa
ttaaaaataaaatcctagtgaattttactattttcatatttaacaaccgaatatttaatt
taaatattcctgctttctggtaaatatttaatatttaatgagttggaattttttttcaag
gtgaaagttttttttttttaattttggtagagtaaggggtggtttttggttcagaaatac
ctttctttggggttccaaaaatccctttgagcttgaaatacccttttgtcgtgtgttagg
gtatacagaaaaggcaaaacggtttgtgttgactgctcttgacacccccatctcgtgcga
gtagtggtacggggagtgatatttgtagctgcgctttgttggggctttggggagctgttt
ttttttttttttgtatttttgggaagccattgaacttggttttgcgacttttggattagn
nnnnnnnnnnnnnnnnnnnnnnnnnnnnnnnnnnnnnnnnnnnnnnnnnnnnnnnnnnnn
nnnnnnnnnnnnnnnnnnnnnnnnnnnnnnnnnnnnnnnnnnnnnnnnnnnnnnnnnnnn
nnnnnnnnnnnnnnnnnnnnnnnnnnnnnnnnnnnnnnnnnnnnnnnnnnnnnnnnnnnn
nnnnnnnnnnnnnnnnnnnnnnnnnnnnnnnnnnnnnnnnnnnnnnnnnnnnnnnnnnnn
nnnnnnnnnnnnnnnnnnnnnnnnnnnnnnnnnnnnnnnnnnnnnnnnnnnnnnnnnnnn
nnnnnnnnnnnnnnnnnnnnnnnnnnnnnnnnnnggcggtagttcaagtggccctccagc
tgcggctcccccgttcccccccccactgaccaaggtcagttttccatcgattggcggggg
ggcggtgggggtgtgggctaactaacctaagccattttattcaccactcagtttacagtt
tacaaggaacggcacggcacggcacggcacggcacggtacagcacggcacggcacggcag
tcgctgcggactgcgaaattagcggtactccaaagacaagaaaaaacaacactccaccag
tccagatatttacacagtacgagtggggctgtgtatatgccgcctgataggggaacggaa
tcgaacggaatcgaagggagcgggaggggggctcttgtttacttgaaacttacgccacac
ggccggactgcctgcctgcccggcaccaccttatcaccttgagcggcacgtgaccgacgg
aaacggggagcaggccgccggctgcaaaaagaatttccatcgagcaacctgatcgtacga
cgctattcgaatccactcgatccactcgatccactcgctgcaactgtggcctgcccacca
atggaatctctttgggacccccgtgccccatcaaaatgcccaacggtattccgctatatg
tatccacattcatttgcaatttgatttctgtgttctgttctgttctgttctgtttccctt
cccctcccctgcccttttcttgaatttctgttctgtttccacttacaggcaggcaggccc
ccatccccaccccctgcatccccaccgtttggttaggaaactgcagaggcaggcaaaata
tttctcctcaaataaatatagctgtttattttgggcaaccgagaacccgcacaaaatcca
gtaaaaataaaactaaattttgtaacaacaaaaaaaaagaattaaataaatgcaaaacag
aatgcccaatactgcaacagcaacaacaacaacagcaacaaaatagaatgaaatacaaga
aaaaacaacaacaaaaactcgtaaataaaactcgaaaaaaaaggaatacggaaaacaaaa
aataccgcaaatgggaacccactcgaatcacgttttctgtcacgcaatttcgtttcgttt
ctttctttcaatgaaatgtgaaatggatttggaaatggcgcagttattggtcatgtggta
ggttccattaccatcgccatcgccatcaccaataccattccgattcgatcccattaggat
ccaaaaggggggtttattctacaggtgtgctcgttagaagggtattgaaggtgtccaagg
attgtcgaaggagtagacggagtatcagcacaccaccatgctaaaaataattcaataatt
attccgtttctatagacaagcatattgaacatataacatagaattacctttgatttaaat
ataaattaattataaaattcttcgaacacagtccataatttaattttaaattaaattaaa
ttttaagtgtttttataataatttatgggaaatatttttcacatataaatataattgtaa
aaaatattaaaaagaaattttatatttaaaaatttttttttacgtaattaggattgtatt
ttgtatttttgattataaaatagcctcactggtaccaatcatgttgtatgcatttactgt
gagacccacgactacaacagtcacaacaaatattaaaaattacaaatctaaaaaaaaaga
aaaaataattataatttaggaatatatgtgtaacctaaatatgaaaaaaaaatttttaaa
taaattgttttaattgtttaatatatttaaatcagaacacatccagtcgacctgcccaac
aggatcnnnnnnnnnnnnnnnnnnnnnnnnnnnnnnnnnnnnnnnnnnnnnnnnnnnnnn
nnnnnnnnnnnnnnnnnnnnnnnnnnnnnnnnnnnnnnnnnnnnnntaataataatttag
gaatatatgtgtaacctatatatgaaaaaaaaatttttaaataaattgttttaattattt
tatatatttaaatcagaacacatccagtcgacctgcccaacaggatgatctaagatgacc
cctaccctagaaacctgtacagataatatccccctcaaaattctacgaacttgacacgct
tctttattttttgtttattttaaataatggtaattttccctgtgattgttgtttgttcct
gtgataatattttatagtcaaatacaaattacacaaaaaaaaaatgaaaatcaaatattg
ttaaaattataccaaaatttacgtaaaattcctttttacaatttccactcccaaagacaa
tctattggtgtacattctgagatcttagagtgaatattctaatgaaatattcttccagaa
gtagaagaagtagatgagtaggagtatagaatagatacggaaacgtcttcccttctgttt
gatagtagtttaagttttcccgatcatataaggatggctctcgtccaaaaaacactgccc
ttaaaggtgctccaaagaagtgtgtcaagttcttgccatgcgaccgactccactaataaa
taaataggcttgatgtatgtccaactctggcgaatcgctctactgatgagcttcaaacag
gtgtctaagccctatccgcacaagggattacctgaagcggcgcagcctttcaatacgcgg
acaaccagaagccccatcaaaaacttatcgaccgtccggctccccactgatagaggcgcc
acaaaagcgcgtgccaaatggaaatgccatttgggggtaccgaagaaacagaagctgtgg
gagggatgggggggagggtgtctggatctgggcgtctgacctggcatttggaagtggaaa
attttcatggtttacatgaacgatttgagccatgtcaatgagatgtgtcaacatgtgcgg
tgctgttggtacagccgattagcaccagggtaaagtcatcgcatcgcggttttttgggga
cgtcagcacagagacccggtggcagttccagccactccagccactccaaccactcacgcc
cactcccaattcctacaccgctctggaaattaacactcatcatcagggtttcggtttcga
tttgggttggggtttgcttgggctctaggagtggggttttggctgtggcaccggcaccgg
cagcgacagtcgtttaacatttgccatggctgttaccaggttttttttttttttcgctgc
tttattgacttggcacatttcgataccctcaaagaagggggttctacgcttttgatcaga
gatttgccccgcacaaaggctagaaggaaggatctttaaaggtgtgtctctccccctttt
ttaaggggcaaaattggtcggaatggtttgtgcctcgatgggtctcgttgcagggtatca
atcgtctcgtttctatcattgattttattacttttctgttattattggcttttgtgattt
atttgcgcggcgttttttgtgatgtttttttgatctcctggcattgacgcaactgtggga
atattccactgcagcgtgcgcgctgtggcggctgtgtttgcccaacaggctgccgctgct
gttgccaccccccccttgcacttgcctcccccaacccgtggggagtgtgcgcgcacgcct
ccttcggatcacagcaaaacgtgttaatggatcaacagttttgtgttagttttttagggg
cgaggcagtcagtcatggaagttgttttggcagtcccccaccaccccctcctcaccccct
ttcagtagggggatcaatcgattgccctgctaatcaggcgggctaagtggagggctggct
ctcagtccggtgccgggccgtgtgcggcgccaacatttcaatgggtttcgcatcgctttc
gtcatttttccgtggaactgtggcgtcgctgctgttgccatttctagagcgtgcgaaagt
tttgagacctgcaccgaaaccgaaccctacaaatctttcattctcagagcatcatcatct
tttcggggggtttcggggaatggcgccatgtgcagcattccttcaaacatcagattactc
ttacattgtagtttctatcacacctatgggctggcagggtacttctgctattaggggtgc
tttatggggcacttctttgacattgcaagactctttggactctacggaaggtctgtgtac
gtttggaaaggactttccaatattattctcagtattttctggtatttttagtaagagccc
tcattttgggctgttttttttttatatttcaatattagaacatattattcggccaggctc
cgttttgcacttacacaaaagttttccgatttactcccattttcatatttcgcaagattt
cttcgttctcaaaacgttttctccttttggcaacatttaatcccacattttccatttcca
gatagatcttcatcgcttggcagagtacaaaaatattctctctaccttcgactcttctaa
gaacctctactttttctgccttttcatagaaattcttgagctctagggtttctggcgcca
gtctccctgaggtatcaacttcgttgcctcgtgccccacaaaaaaccatacattgtataa
cagcacagcacgtggcatacagggctgcagtcaataagcatttcggggcgagggtttagg
ccacctttaaaatccactaagttagagctatcaaagccttatggttgagggcttattatt
ttatttattcaggggtaaatgggactcaaaagttcaggtatttcccagttttaagaggcc
tttaagatggttatggggtcaacacaggtctgtgataatttgagggcacgtgcactcact
cgcaatcgttggatggatggatggatggatgagtaatgtatggaattcccagtgcgaaag
tgccaagtgtctagtcttttgatatctgtatctgtgaaacatgaaatcaaataaaaataa
atcaatctagtcatgttttttgcacacacttgagatacagatatgtatgtatatttcggg
ggaagtacataaagatatatgcatagatagaggatcttatagttacataaatctgccttc
gataagcagctgataagagacttagatctggcacgagtgactcacgaaatgatgaaattc
ggcggctttacgatccgtctgtctcccaaataggggttatatttgcccccattcttggac
ttacccatgaaatggaattggaaccgctgctctattacattatattgaaccccatgacat
tgccctagccgtcgtctgagtgctggcgctattttcgtagccaaagattaattggcgaac
agacggcaactgcgactgtggaataattggggaaatacccgatattaaccttctgtggcc
cgactggcggtaatgtgcatatcaaatgcgaataacttgaaccccaaatgtgactggaag
ggacagagagagagggagagagagggagagagagagggagcgggtgtctgtctgcgtggg
agcttgttgagactttggtgttatttnnnnnnnnnnnnnnnnnnnnnnnnnnnnnnnnnn
nnnnnnnnnnnnnnnnnnnnnnnnnnnnnnnnnnnnnnnnnnnnnnnnnnnnnnnnnnnn
nnnnnnnnnnnnnnnnnnnnnnnnnnnnnnnnnnnnnnnnnnnnnnnnnnnnnnnnnnnn
nnnnnnnnnnnnnnnnnnnnnnnnnnnnnnnnnnnnnnnnnnnnnnnnnnnnnnnnnnnn
nnnnnnnnnnnnnnnnnnnnnnnnnnnnnnnnnnnnnnnnnnnnnnnnnnnnnnnnnnnn
naacataattcttgttccatgcaatctccgccgatcatcacccacctgaggggagcgcgc
cccgcccctcccagcagataaagaatagaggaggaatggggggtggggtggggggggggg
ggggcatggctgtggagaaggtggaaagtttctgagtggagtaagccacgataatgaatg
ccatataaatcgattaacacttttaaacgacggcgcgtcgcatcgcctaacacaatcatc
tgtctctccatctctatctctatctccctctctcgactgatgctattaacagatccctaa
tgattcgcgcacggtgtgaaggattttcggatatttcactggaatccactggaatccagc
tttgggctggcctgtggcatgacaaccgcagatttattcgatgatcacgcgacaacacgc
tctttgggatgatgacggtgatgatgatgatgatgaagatgaagatgaagatgattatgc
aagtgcgggtctacgcaaaagaagatgcgtcagtcgtctgctgccaatcccccttctggc
ttttgcggcttaagagtaattagcactgcggatcaccctgaatgatcagtggatcacctt
cggtgggtctatggcttccagtctagacctatgtacatatggtaggtgctaagcgagaca
ccgtaaagccgtcaaaggcgtcagggatcgccacgggattactgcatggattctgtctgg
ctctgccttgggcgcctgtttgagtcaggattaggtcggaggtggcatggcaggcagcag
aaattgcataaggttgctcaacagggattgaagcctctctctctccctcgcaccccctcg
gctttcgaggggtggcgcggctatacactaatttcgacatcgcttggccttggaatgatt
caagttcggcgaaaataaaataataaaattaaataaagctgttgtcagtatcggtcaccc
ctcgcccacacacgctccacgctccaccctccacatcagccctccatccgctttcgagcg
atcccaggcacaggcagagtcactgtttcggtttcggttccagtcccattcacagtcccg
tcccccaagcccaagcccaagcccagttccattccgttcccagataaagcgacgcgtcgc
gccgcgccgcgcagtcgaatcccaaaagtttttgttattgcatttttgttgtcgaaagtt
ccggctgagtgcggcggtacctaccccgcaaaaacacacacatatggccataccctgctg
caggcagtgggtttggcgacattctaatgaggtttgccaggcaggaaaacgaaggaagtg
ccattaaagctgctaaaataaatacaaaattcgaatagttcttaagatagaatactctta
gttcacggccatagcctataaaacccagaaatcttatttcccacaaatgcaatgcaagaa
gatcaaaataaagacagaaaagagtccgctattcctagggtcagtattcgctgagagcgc
attaatcttgttgttgctgggaagaacgaaatgagagcgcgagagcgcgagagagcaagg
aaacgaattgcgtgagaggagataagagaatcggcactgcactgcaagaacagacatgtc
ccagctgtgacacaaatgcataaacattgcacacgcatgcacggctctgtgtgtgtgtgt
gtgtgtagccagaataagggtatctaatgtgcaccggcccccctctaagcacgacttggt
ttgctttctggttttttttgttttgtttatttttactgtttgttatatttatttttgcgc
gcctgcatctgcttatgtgtacaatgaacgcaccttgtgggttggtcacattttgtggct
gcctgactttatggcgcatacgcctcgtgggacattgaaattacttcgctgtttgtggct
tttgatttttccttccttttttttgtggtgtggggggggggaggnnnnnnnnnnnnnnnn
nnnnnnnnnnnnnnnnnnnnnnnnnnnnnnnnnnnnnnnnnnnnnnnnnnnnnnnnnnnn
nnnnnnnnnnnnnnnnnnnnnnnnnnnnnnnnnnnnnnnnnnnnnnnnnnnnnnnnnnnn
nnnnnnnnnnnnnnnnnnnnnnnnnnnnnnnnnnnnnnnnnnnnnnnnnnnnnnnnnnnn
nnnnnnnnnnnnnnnnnnnnnnnnnnnnnnnnnnnnnnnnnnnnnnnnnnnnnnnnnnnn
nnnnnnnnnnnnnnnnnnnnnnnnnnnnnnnnnnnnnnnnnnnnnnnnnnnnnnnnnnnn
nnnnnnnnnnnnnnnnnnnnnnnnnnnnnnnnnnnnnnnnnnnnnnnnnnnnnnnnnnnn
nnnnnnnnnnnnnnnnnnnnnnnnnnnnnnnnnnnnnnnnnnnnnnnnnnnnnnnnnnnn
nnnnnnnnnnnnnnnnnnnnnnnnnnnnnnnnnnnnnnnnnnnnnnnnnnnnnnnnnnnn
nnnnnnnnnnnnnnnnnnnnnnnnnnnnnnnnncctccaaacgcgttgtgatgggaatca
aatgggtcattggacgcgaccaaatattgaatttgcacgattataacgaccttgcacgac
cttgaattgtacgttcgtacggctggtgttgatgaaaacattgttagctggttaaattgt
caataacgaaaacgtaaagcgaaaacaacaccaattattaacaattgtttgcgttgctgt
gttttggtttacatttcgggaggttcggcagggggtcctccacagatatcgaagggatct
aaaacagatttgccaaatgatttccagagagcaagggagaatgtttcaagggaaatttca
agtgtttagatgtgaaaaattcggaattcttacacggatggtatgatttctgagaagctt
aagctcttgagaaaattccgtttttgatgtaagtatttccaggtaagtttctaagggtga
tttctggcaagttaagggtctttccataaacaataaatgattaaagatggaaattcattt
acagatttctgtaaaactatggatccgtatgggattggcatattaaaaaaggaggaggag
gttcttagaccttgaagccctattatagatcacacttggtgaatcttaaccagaattctt
taaattgaatataattttaataactatcgaatcgaataagtattaattaactgccaaaag
cactatagtaatttcatttggatatttcaaagcaaaataacagtaattaatacgatgcca
tgccattcgtcactggtccccctcatcaattataaatctacaaacaactatatcccctct
acacctcttcatcggtcttttctggctgtcactccgcctcctagcgatattgtcgccgtt
gttttgctttatgattcggccttacgaatggaatgatggtagggctactgtttaattctc
ggttccccaaaaataaacacagaatacaaacaaacgagctgcttctagtaaattgcgact
gatttatggggaattccaggtgcgtcagctctactactgtggggctctgtggcacctgaa
ttggttgtccaattgtcgaattcggatgataaataaattcccgacaagttaacaaataaa
gcgaatacacaaacaccagtggaggaaagagaatcaagcctcgagcggcacggttctgtg
tgggaagatcatcaggtggatcaaatatatcgtactagggcacagcattactcatgtctg
ttgcggctcagtcacacagggagcgcccttggaaatcagcaaatttcatacgaaagtctc
aggaatactacgctggaagagtattcgagacattgtaacgagacgccatctcgttgaagt
cggtactcgttttgtgtcgtttttgagcgtttcgaagaactgagacatttgattcgaagt
gccaaccgagtagattcgttagcctggtcattgaggggctctagatcaggggtcgattga
ggatcaaagcatcttagaacctgcaattcttttagtttgagttttgtgtttcagttttgg
gttttttttttaataactctagaatttgcagttttaggaaccccctagaggatatctttt
agcccaaactgcttattcatagacttatcttcgagacatagtaacgagacgccatctcgt
tgaatacggtactcgttatcgttacgatagtgagcgttccgaagaactgagacaactgat
tcgaagtacccgaaggaatgccgagtgccaaccgagtagattcaaaagcccttagagccc
ctcaatggaggatcaaagaaagtttttgagtttcagttttgggtgtgtttttttagtaac
ccttagaatttgcagtctttcagaacccgctagaggatattaagcccaaactgcttatgc
ctagacttatcgtagtctttcaaccttttttgttctcatctgttctttgaattccagatt
tatttattattgtgagttatggtagccaagctttttttctcgaattcttggtgttttgtc
ttatcttcgatattgtgtatgctatgcgaaattccaagcaaggtgactgtttttcctcgt
ttagtctgcgtttgcggtagccgtcgtctttctgggtgccaaatttgtgaatgcaaaatt
ttcgtttgccatcaaagtcgtctgttggcctgatcataatccccgcatatcttcgactct
atgtatttactctatagagaggtagaggttttttttagccttttctgtgcatataatgga
taaaaataaaaggtattaattaacaataaaaataacttgactggaggcacgctttggcgt
tatttcatcgcgactttcaggaacaacaatgccatcaatcttgagagctgaaacctcttt
tgttattttgttatttgttatatttttggcactctttatttatttataaagcagacggag
tttccagtcgtcgccatcgccgtcgcacacaatcgatctatggcgcgaaagcgaagaata
aacgttaagctgcaaaccgcagacttttgacgcctcaggagccccctaccccctgctcag
cagagtcgcagatatcgtggtatgaccaccagcaccccctctgtcgtaccccacgcgaga
gtagttgttatagctgatgaatccgtttgatccgcaaacggaatctcgagaggtgccccg
acacagagataatctcacaccccttgatggcctccgagcggaagcttatcttgttatcta
tcttctcgtgttctagtggtggaagactacagatgatcnnnnnnnnnnnnnnnnnnnnnn
nnnnnnnnnnnnnnnnnnnnnnnnnnnnnnnnnnnnnnnnnnnnnnnnnnnnnnnnnnnn
nnnnnnnnnnnnnnnnnnccttcacgcacctcacagaaagcttatttacaggcctttatg
agtgttaacacctgataacatttgatttagatatcaacagagtaattagtggatgacatt
tctgtaaaatttcccatatctctgcggtggtatttttggttcattcggttgcgacttttc
catcggctttttggcctatttttagatgtgggccgtgcctcgttcgtgcatgtagttgat
catgggtcatgatcgtgtggcccattttgaggttgggaaaaatatacaacagttgtggaa
taaacggtatctgctgtgccagaatcgtggaagatacatgtataagaattgtactcacgt
gatggcagactgaaaatagaaaaatatattcaacattaaatgagttttcaagtaaattta
acacatgggaaacatctgagggagatttgtacaaaaagggtatttgtaagtcgagatttg
aagcaacaggaaaagaaaatccaaataaattctatttgattctcccacgacgagggtcag
tatttgctgagagcgagagcgagagagagagtcaatgcaaacgaatgtgttgctgttgaa
gagagccatagaaggaagaatggaagccattgccgagagagggagagagagggactgcag
gagaggagctgcactgcactcaaagctcaaagacgcacgacgatgattctcccacgacga
aagctagagcgagagagagtcattccatccgaatgcgtcgcctaaatgtggttgcttttg
gagagcgtaatagaaggaaggaattgccaaagagagagagggattgcaggagacgagcaa
tgctctcgcggctgaaatgtagatcaagcgataagacaattgccagtgcattcaaagctc
aaagacgcacgacgataatactcccacgacgagggtctgtatttgccgaaagctagaccg
aatgcgtcgccttaatgttgttgctgttggagagagcaatagaaggaaggaattgccaaa
gacagagagagggattgcaggagaggagcaatgctctcgccgatgaaataaagatcaaga
gattagccactgcactcgaagcccacgaattggtcctcctattggcataggcccgccccc
tcgttggtcaaagtccgctcctgcatcgatggtcacagtactcgtacagacccccgctag
aaccctctctctggagactaaggccgcgtgaaggtctgtctctgtctcgtcaagggtgtc
tatttttctccaagggcggattctcttcaaagtgattttcacaacaagtgttcgtttttc
aaagcatttcttttgattgttggaaattcccacagcaactccagtaatttctcagtgtac
aagacctttgataagccccctctgtgccatatatcaaaggtaaatcatgtttaggtgagg
ggggacacatatcatcatttattgaacaggccatgggtaggcgcacgcacgtatgcccca
tccggaaatgtgacgggccccgaaaaaaagggaattactttattgtattcgcacgattag
atcttcgattaggtgttgtcttgttagatcgatatatggc
