# Supplementary material for: SMCis: An Effective Algorithm for Discovery of Cis-Regulatory Modules
Source: PLoS One. 2016 Sep 16;11(9):e0162968. doi: 10.1371/journal.pone.0162968 (PMC5026350; doi:10.1371/journal.pone.0162968)
Supplement: S1 Datasets — (ZIP) [file pone.0162968.s001.zip › dataset/Drosophila/h/dpse_ga19636.fa]

>XR_group8:8891229,8931228 (reverse complemented)
ggtggctccgactctgggctctggctgtggctctggctcattcatatgcaaatctgtccc
aagctctggtgaccacaaatgaaatgccaacacgcagaaatgcaaagagagcatcgaatt
gcaaattatggggatacagccagctcctctccgtgcgttgacaaagttgcgcctgaataa
ttccatcgctgttagatacactgtatatgtacgagtgcgagtgcgagtgcgacccagacc
caggtccaagcaacgagcaacgagccccaaggtaacagaaaaaaagcaaaagcaaaagca
aaagcgcgtgcccgcggtctcacttccgctgccaagtgcctgctgcctcccatgcgtgac
tccatctacaaagcgtaggccatgggtgggggccaggagcggagcaaggccgaagtcgtg
caagaaataactgaactgtgaaatgtgcacacgttatgcgagcaggaaaaacagccagaa
gttcaaacaaatctggcaaattaaattttacttttaaagtaattaagaacaagtcgcaat
gcaaggcactaagaaaagaaattcaaaataaacttgaaagccaagcagcaaagtagagtc
ccgtttgttattcccgagggtcaaagcgagagcgggagagagtcatgccatccgaattcc
atcgcctgtggttgcttttggagagcgcaatagaaggaaggaattgacaaagagagagag
acagcgattgcaggagacgagcaatgctctcgcagatgaaatgcagatcaagcgataaga
caattgccagtgcattcaaagctcaaaggcgcacgacgccacgacgagggtctgtatttg
ccgaaagcaagaccgaatgcgtcgccttaatgttgttgctgctggagagagcaatagaag
gaagcaattgccaaagacagagagagggattacaggagaggagcaatgctctcgcagctg
aaatgaagatcaagagattagccactgaactcgaagccctcgaattggtcctcctattgg
cataggcccgccccctcgctggtcaaagtccgctcctgcatcgatggtcagagtgctcgt
actgggaccgactcccgctagaagcttctctccggagactaatgccgaatgcaggtctgt
ctgtgggtctcgaatgggtatggaatgggttcccagcagtcgcgcctgctttgtcgttgt
tttctgctatttggtttccaggaatctgtgtttacttggtgacgaactccgtcgctccat
tagcataacacataccgaatggaatggaacttgaattggaattggaatggcaatggcaac
ggccacgtaaagggcgggatgacggcacggaggcggaggcggaggaggccctcagcaaag
acaaacctcgaggtggaacggatgtgcgcttgattatgttgtttgccaaagatgctgctg
ctgctgcttctgctgctgcttgagagtcgggtctccgtctccgtctcctcctctgagtgg
tgctgccttctgtgcatgacattaatcactttgctgtttaaatttttcgagcaaacagcg
cgcgactgacgccagaccgatgccggacccacgtctggccggcccgttcggaaagaaaaa
cactctcagaaaatacggtggctatcaaaatagttttgtacacgtttcagcccacccaaa
tggtcagcccgggtctcagtccggagtccagcagcagatctcgatctcgatctccctgac
agtctcccattctgtcgtccccgatctctctctctcgctctctctctctcgctctcgctg
tccctcgggtgttttgtgcgatgatcacgagcacgatcacgcgcttggctgccgctttgt
cctaatgccgtgccttgtgcaaatgtttatacaacacacaatccgaagccgaacttcaat
cccacttcctaagcagccaaaaaggatttgtctttgcgcgtctcgtcatcatcatcatca
tcctcaatccacaatccacaatcctcatcgtcgtcgtcgtcgtcgtcgtcggcgttaatg
tgcgggcaaacaagcgtgatgtggcaattgtctggggagcgattccagggtcttaggcta
cttgccacaagatgaggctcgtactgctgctgctgtatttgttaagtagcctctggacag
cccctggctgtggcagagacacatagattttgatgccgaggtgtagatccattagctacc
agtccgggggcaacaagcaacaagtgttccctcgctctgtgtgtgatgtgtgtgggctct
acaggagtctgtgtacaaattgtgggtgtggcacgactttgacggttcctgaatttcagt
cgccggtaaatcgtgaaagtagttttttgtgtggttttgtaaatagaagtggcctcaaga
cgggtctcattcacagggaaaaagtgtctaatgaaaaaaggacttcagttccctttcgat
ttgagactgaaacgaagggagtagcggcacacgtggtgtgatacggctaagacactctgc
gagagagagagagagagagagagaggacggagacggagaacgcaggcacataggatctgg
catcgaaattcttctagttccacatcttgccacaaaatattgatggaaggacttcacaga
agaacctgattgattgatcaatgactgattgaactcgtttacgggttcccaagactctcc
ggcctgatctggaatgccacaaaactgcttttgattgctgcctgttatttaattttccct
ttgaatcccaggcaaatgagtctcattagcaatgcccaatggctccttgttgttcgcttt
gttcgcattggcttaattatcacagttttttgtacgatttgagctgtttttcttggcctt
aaagtggaacaggagtggagtggcgtggcgtggcaacacctgccattgccactgcgactg
gcactgggaactttcctctctctcgcgaagcagcaaaccaacaattgtcgccaattaaac
catcagaaatgaaagaagaaaaaaacttaaggggggagaaggcccttccgtgtgtccgtt
gaatggggcacattaatcagtggcaggtttcaactggttgcaagtttgcgtgaaacgagt
agcctctcattgattacgacgcttctcgtatgtaaattatttctgattcttcttttgttg
ttgttattttgttttgtttgtgtcaatttaggcagcgataacgatataacgatatgtctc
atcttctgcctccaaggtttccaatgaaagtgccacaacagtcggcgctgtatctgaatc
atttattgtgcacacagggagctaatgacaagcgacaactcagcgggtcccccaccagtc
cacacagtccacacagtccaactgccactgcaactgaaagtggaagtagaagtgccagtg
ccagtgggggaaactggtcatcgatttgccgtgccgtggtgtgctgtgctctgacacgct
tacggtcaatgtcagcagctctccaagtgaaacccgagacccctgtcgatgagtctcagt
cccgtcccccatgagtggcatttattcattcgatggacatttgtgtgtgcactttgatgc
tccacattcgacttggacttggacttggactcttatcggaaggtgggaaccactgtttct
gggagactagagactccctcactcccagcacgtacaccagagcgagcccttaatcggaag
agtttgccaattcttatcattatctataggttttcgattgaagacttctttaaccttcga
cagaaagattttcttttgattgaaatccattggaaccgctttgattgcctcaagaaagat
atataagagaaaagagaaggttatttggatatcatagggtcccaatacgtgtgcctcgat
acccaagctttggtgtgctttaatattaagaggaaacctggaaatatttgttttgaaagg
ctatctatcatgaggactgtctacagagatatttgggtatcatagtgttgcgccacgcgt
gcctcgaatcttaaagttttgcatcagaggaagaaattaggcgtgtgtgcctcgacgctt
tcaatattaagaggatttttttctaatgtttaacataatatttgaaacagacagaaatgg
caatcacttttaatagagatcccggaatcttgcggccttgttggccttgaaaaaattagt
gttttgcaaaccctgatcttccgctgaagttcaaagagtagggccagagattgctaaaaa
gggtttcaccgccacgaaccaacaccacaacggcagctgtttgtctgtttgtcggggcta
taattgaagcatttcgtaggtaattggcagcgatttttgtatgccccaaacgcataaatt
aacaccagtctggtatctggtatctggtgtctggtatatggaaagtcctcgcgaatcctc
tgaagatttgtgtaattgcgcacacggggctggggctggggctggtgctggggctggtct
gtagttgtttctgggttgaatttaatggagtgtcctaagccgccagaccctgcctgatta
taaggcctcaatctccgaggatctcttgggggtaggcaacatgcaatttgggtcaaaaga
gaggtgtctccccgtacaacgtttttatatgttaattctccttttggcttttgggttttg
gggttttttttgttgtttttcttgcggctggcaaacgttttgtacctcattagagcggcg
aaagcgcgtttacaagtgttaaattggccaaattatgggttgttaacaggatataaaagt
aaaagtgtctgtggcagcaacacaggcaggtgccatcccatcccaagggaaaagggaaaa
gcaaaccggagcacaagtcaattcaatttttgggtacgaaagcagatgtttaaggccctc
cgatttatagagtgatgattgagaaatattccccataagcatttggggtgtgtacatgca
tagtataagtatgtattggaggggagggggtcttgagtatatatttgagacctgaagact
cattttggacgctgttatcgctgtgtaagcattattatagattatttatagactgaatgc
agctttaaatagagtatattgatacgagtaatcggtaaacgggaaaatatgtttgtcttt
tattattattaatttttctaaaattaaaatcccactttaagtagttgtctgtatctttat
ctgtgtatctgaacaagtttttcattatatttgccctgatatccctttcagcattccctt
gtaatgtcttctcttgggagttcctttccttacactcctttcccttcacattaggccgga
cttctgtcaatgatcattccgctatacatatgcttagtatcgttccgcattatcgtctcc
agagccctatctttagccccatcaacagctcctggctctggcttggatccacaggccctc
cgttccacagatctgctgcctgttgctgtccctgcggtcagatgcaagagatttgattaa
ttatcgcgccagagaatgtcccagggaatgggctgcaactccttttccagctacagctac
agctccatcttgggctcctcctgctgctgctgggatcgtatgttgccgacttaatcgcct
ttcagcccccgagactctttcttgataatgttgtttatgatatttcaagtgcaaaacgat
ttagttgcccggaaaaaaagggccacgacacacggctgacaaagagcttgatgcagcaga
tcctccgataattaatgagaatgaaaaaaacttttaattacttcaggcaggaggcaggag
gcagcaggctacagtgtccttgagagcctgctctgctgatcctaatgatccgctcaaacc
aaaaaaaaagaaagaaagacctagatacgaaaatcgggaaaaaagatcgcccgtaaatct
atagatttttgcgtaaattctcaaggataagcgacgcggaggcgagacataaaaaggaac
aaggatagatatttcttacgtaagtgcctggcagcaaaaatatgtttttatgagaggatc
ataaacatattttttcccccgtcaagaatgggaacgcgctctcaatgttctgatctcgtt
ccatttttagcggaacggaacggaaccgcctgtccgtccgtccgtctgtccgcctcacgg
catgacataatttcgcataatttgcacacaggattcagcaccctcgaaggactctcagca
cgtgacaaaaaaggagcaaaacaaaaagagaacgacctgccgtagcagatttttagtgcg
aatttcgcaggtcatgagcccagatatttcggccaaaagcgaattgaatttttcgtctca
atctggccatatcccatatcccgccccgctcccgtcctgcgagtgttaccattttttgtt
ctaattattttttatggtgccaaaaattgtcgcacttctttgcggctggccgcagtcgct
ctccgagcacacgctgctgctcgacatctttttgtttattttctattctataatttttag
ctagctgttccgttcggggcgtttctttctttttttgtttgtggttttacactgtgtttt
tggcctaatttttagctgataattttcgcaatttttgtgggttttgcggtttcgagactt
cgaggcttcgaggctttacgtctttaggtagaactatggctgccatggcagtcataaatg
tttgcattgacgcatgtaatcccctacttcgttcctttggagctgcttagacgtgtggaa
aagtgtatttggggccttaaaagccgtaagtcaggtgttcaaagagcccaacgacttgtt
ttgaccaaatcgccaggagttagggctttctatggggggtatgatcgttatatatgtcac
gaatcgaggggcaggatatcacaggagtcgggatctgtgttccttgagtacggggtataa
acaaacccgtttttacggtgcagtttctaccaattattgatatattccaggggaaatatt
acccagtttgtgctctaatattttatagaactcctgagaagaaagaacctaagattgaga
tgagtattcactgaatccaggaacagtcaaaaggcatcaatttcttagttagattttcgc
gtgtgtttttcttatatttcatttaaaagaacctttaaggaacgatacagatttgtggcc
ctttgtggatcctgtgtaacccgtggcctctcttgcagacccttctgtggaccctattgg
ggctttggatcatctttatggagccacgaacccagaaacctcgagtggcatcagcattcc
tttcgtttttcccctactttccctggcttcactctcaccgcttgccttttaccttttcgc
cccttaatgagcaactttaacctttgctaatgacaactggccagagaaccaaccgatcga
accccttgacgattgaccttgacaaatgcccaaccgaaaaaccgaaacgtaacccgagcg
accagccatgtcaacactttcgctgaaaccccttttgccttgcccttttgccacaattaa
aatgttaaactggagtaaaaatgtcgtaaaatatcgtctaatcccaagaaaaacgcgttc
gaatattttccaaaaagaaatgcagagcaaaacgaatttttaacaaaacaaaaaaaaaac
acaaaaactctgagagggcttccgagaagtgatcgtgcaggggttaagggttaagggaca
cccgaactaggtcactggatcgccgccaacaaaaaaggaccataaaaaagtagagcgcat
cccacagcgaggagggaaccctttctggaagccctctgctctttacgatctagagcatga
cggatcttctttaggtttatttttgtttttctttcttttttttttcgttgggcatagtat
tcccgataattgtggcaaaaaattagtgcacgacgatttacatagaactcgacaactggc
gagctacgacctacgacctacgaccttcgatccatggtttgacattgcatttaacttttg
atttgacagcatcttgactgagagggaaaactgatgaggggaaggatgcagggaaaggat
gttgcctggttaatggctttacaacttgttgtctctaattatggttaaaatgggccgtaa
tcctttgctaaatgcagcaacacagcaacgccccagccgagcatcccacgaaagagcccg
gagagatccgagagatggaaatttcacgcgaattccgcgtcatggttaaacgcgactaat
ccttccgcagtaagccctttcggactcgggccaggactcggtggtgggcgtattgttttg
tttcgaaatcaaaatattagcaaatgtcggcctgaaagggcaaggatgtgccggactgtg
caaggattaagccgcgaacgagaacacggcacatcctttcgcaaccttggcagccttggg
acacacgctcgcaattttacgatccctgaatgcttgcctccttgcctctgccactctgcc
actctgccacatgcgcgcgtctctcatttgtttgactttcgttttttaagcgtagccctt
cgatggcatatcctttgttgcggttctttctactctttttttttctttttagagagggtt
gcaatccttttgtggtgacaattgtgtccctgtgtgtcgtgctcctcggggttccctcag
cctttttttacgaacctcaaaggatgcgttttatggccgtccgccgtccgctcgtttttt
aagcctttctgctctgctctgctctctcctcagatcagagctctccgaagatcagttttt
tgggctgctgggttgtaaaatctctcgcgctggaataataaaactttttaccaaattcct
ggaaattttcgtgcgatttttagtttgtttttaaaccaatttttgggcctgtgatttttt
ttggacagctattttttagaagagcagtttttttttggcaaagggtttttagtggaattt
ttttgtgattcgcagaattttccccttttcttgattaaaaaacaggacctcagccttgga
aaagtaattttctcatttgtaaattgtttattttttgtatttttaagtcgaaaagccaaa
aagtcacttttttgtgcgtgtgtgtgggtgtttttttttatcgaaatggaaacaaaaaag
ggttttgtggaaacacttcatggggtgtgtggtatgacttttcccctttttttaaggttt
tttttctttaaagggaatataataaagcagatagaaaccgaaagttaatctggtttcgag
ggaaagtcatcaggggaggtcgctaaacgaggaggtggctgccacaaaggagaggaattg
ccaccgagagtggaaaagtcacagaagaaggctagtctgatgatctgatgatggaaagat
ggaaggaaacatcttctagtccactcctttctgggttgaaccactcctggcatgccctct
ccagctcaatcaccttccgagccctgatggagacctggtggtgcttcgaaatggatcgag
aaacatcgtgacatatcctctacactatacagaaggctctaagcatataacgcctggaaa
ttatacaaagatcttccgatcttccgatcttttacggcatcatccaagcatctcatctgc
gcccaaagaccacaaatttcgccaactcattgacagatacagatacaaacagccacagag
ctacagatacattccatggcagatacaagcacagtttttgatgattgccttcataaattg
aatgttttgggttttttttttgaggaattttcattttgagatttcggcattttcccattc
atccatcgtaacggggttaattatcgttagccgatgttgggcaatgggaaaaattaacat
ttgcccctccccctccccctcccccacagccccgcacccacccttccactccttttcatt
cctctgcgatctttcctgctcttcgggtgtctgccacttcctttggggagacaaagagaa
tatcagaccctgccccctgccgcctccacctccccccctgcagccactccacccctcacc
gtcctgtggctcattacgcgggtcgtgacttgccgaaatgaaaaacaagtaaaaatctgg
caacacacaacagaaagaaacagaaagaaacaaaaactttattgcaacggatgcttgtca
gaagaagatgctgcagcagatctgccaccagcaggggcggcaggaggggagggggggcgg
caccacaaggggtacaaagagtagttggagagggggcaagggggcacggggggactgcca
ctgacagggcggcagcgggtggcagatgcagacgcagacgcagcaaaaaatgttaatctc
cataaaatggaaacaatgcgccggcgcaaagacgacgcaaccgatcggtgggggccccct
cctccctcacccctcactcgcctccagcttccaacgatcccctcccccctcgtcctctcc
accctctttgtacatgggccatgcttcgtggagcgcgcattttgcgcaataagtgtgcca
gacgctgcagaggccagccagacgctggacagaccgaccggttgttggtcagcattcgcg
agatgcgagatgccccacgtccattccatccacaatataatttatgcagcagcaacggca
gcggcagcaacagccccagcagcagctcaaggatctgggtcttcgtctctggggctctgt
ctgtgcgtttaggtaatcgctgggcatgatctctggggcgaactccaacgccagcgccgt
gacaaggcagcagcccgctgtgctccgaccacccccttcccctcgctctgcttgaggcaa
cgccaccccagtgtaaattacaacttgcctcttggctctccaacgccccaccactcggat
tccactccactccactccaacccggggcggcttctgctgcctgtcggtttcattcaccaa
gttcaatagtgcatgcaacgcctgccacaacccccttttccgcgcatttatgatcgatgc
cagagagtcgatttctttggacgaggctgctgcctcttgcgattgtcgttgtcggctgcg
ggttcgattcccttcgattctttgaggtgcctttgcacgcgattgcctctactcttctcc
tcgttcttataattggggtatatttgaagatgttggtgggtttggggataatatataaga
gagaaaagcgtggagaggcccaggcgcaggctgaaaaagagcacagacacgaattgcaag
cgcagcatacatgtcgtgtgcatgactcgactctattttcactgatttaagcagatttaa
gcatataacaatataatatatttatttttaaagtgttttatatttattattattaaaata
cttttaaatttaaatcaaagtgaattttctctgggaatacgagtactcttcagcccagag
tatctcccattcgtgtttcgtttgtgccttgactgttttcagtgtttcttctagaccttc
gacaccttccttttcgatggtttttgtcaggagcagagctgtctttggggcctctgtctg
ggtgctctgtggatggggctctggtcacgatttgttgagactcgtaaaacatttttagca
cctcaacgaccaggcagacgtttgcccgaaacggcgacgatctatatacaatacatcgat
gcattcagtattccctctatatgtatctctccttattttttttttttgttgctgttgttt
ttaatggcatttttgcattttgtgttccagctaccaaggagaacgcccactcgcaggcgg
ctgcagtttgctgtgggaactgttttttattctgtttttttttctgttggttggaatgca
tggaagctcttctcgatcgatcagcagatcagcaaacacatcctgtcattagggaaatat
ttatgtagatctcaagggtagccgcagctgctgctgtcagccgcatctaacggtgctcca
cgaaatgaggcaagtcctcgctgcggcagaaattagctccgaaattaggcggctgctttg
aggctctccaccgattagtgaaatttatgcagagaccagagagcgaagaacgaagagcgc
cctctgtggctggccggcggcatattttggccaaatgtgattcccggaaattggcaagga
ttcgttaatcagcgacgaggcgaaagggcgacggagaggaaagcgacaagagggcaagag
gtaagactgctgcgtgtcgcatcataaaaactcttttgcgaatcatcggacatcaggcaa
caggcagcccatcaaggacactctggacattagttttgggcgatcataaaacccgaaaac
caaaagacaacaccaaaggactcgtctaatccgtggaaactctatcgcaacagaagaagg
atactctttcggcgcgagtcgcctcgtcactctttccactctttacatgcccctgcccct
gccatgcccctgccgccactcacctcttacctgtgggtcttgacgagttgacgtttgtcc
gccaattgatttgacattgaagggagaccccgaggaccactcgctctcgtcctactcggc
tgtaaataaccctaaataaaaccataaaatccttctgcatgctgcgcgacacggacaccc
atccatcctctcgcctcaccttgagccaccaatcgatctaaggtttgcgtttatttttct
tcttgttttttttttagccgaaatcgtaaaggaggcaaggcgttttttatgcaatttttt
tgtgaggcttccacgtttttcaaaggaactgcgcgttcgttttttacgcaataccatgta
atactcgtaacatgtttttttcggcgtttttttttacccggtactcgaagaatttaaggg
acatattagttggtttttgtctgttttttatgattagaagttgacttttttagtgaagaa
gtcgcaggagtaccaggaagtggcagggaagacaaatctctctctatctctctctctctc
tctgtgaagggctctccctctcgtctgctttgaacgggttaactttggcccaaaggcatg
cacccaccacgcccataatccttttatggcaaataaacaaacaacgtcacggcgcgatcg
ccggatccgtaggtaaaaagaaccgaaatgcgggcctcaaagggtgcaataaagttggca
aaggaaagggtatagggtatgggttataggctatagggtatagggtagatggtagatggt
atgggttatagggaagagttgttggttgcaggttcatgttgcacacgcgctttggctttt
gttgcacgttcagttttatgggtgtgtggttttagccctttgatgggcatgatcatcctg
ttaatagaaaccgtgcaaaggacctgtacctgtatctctaatcctttcgctaccagcatc
ctctcctctcccctgctctgctctgctctcctctgaacccttttgctgctggcccatgat
tgcacggcgagcgtgtctaaggcgatttaattaacgcggttgcaactaagccaccgatac
ggggaccagcggcagatcctgtatcaggacacggcttaaaaccctttcccgctagtcgcg
cggaacggaagaagggcggtgtcccgtgctaaaagccaagcagctactgttccaaggagt
tacagttccagttttcagggagttccagtagcaatgccaaaaaggagtcaccagtagggg
agtggatggacttgacttccagcgaaaggattgcaaggacttaacttttgggaaaatctc
caatatttaccaaatacacacagagaaagagggagagagagggatagggatagggagagg
acctgcagcagagtcgaaaagtcaagtctcggttttggccaaattgaagcggctgagccg
gccaaacgagtgaggatcccaacaaacagggctcaaagggaatcacgaggattagcatcc
cccccccaccacccgacctttgctggatgagagttcgtcctgccacctttaacaatccag
gaatggggatacaagagccctacaatatcccccatttgtcggattttactgttagcttgg
gttctctttttttgggaatacatacaccgttagatctctcaagttttctgttggccgatt
tccgcatcacgcgatctccactccgtctctttgcccttactaaaaaccccaaaaaaaatc
gaaccacgaaaaaaaaaataacaaaagacgaaaaaaagataaaaacaaattcgagtcgaa
ttgccccaaaataaaaagaaaaaaaagcagcggcagggggagggggagggggagaaggag
gaggaggaggaggaggaggagaaggtggtggaggagaaggaggaggaggtggaggaggag
gaggagaaggaggaggtggagtgtatttttgcactttctgtggtttttgttgttgttgtt
attgtttttttttgtacctgttgctaaatttagaattgtctgtcgtcgggtatttgctga
cgtttgtgtcgaaaaattggacctcctgcctgcccacccacacccaaaaccgcgcccgct
cccccgaattctcaggcaaaatgcgtcgttacggtaaatgagtaataaaatactttgcac
aacagcagccgcagaaatggcaggcaggcaggcaggcaagggggggactggtggggtgcc
gctctctccctcgagcgccattaagtgcaacaacagcggcaaaaacagccagcaaatccg
atgatcgccagtaagtgcgtttgcagtcgctgcgcgcgtttaaaacagcgttggcgattt
taatggcgttttaaacgcgcgcgagagagagagtgtgcggcgtgcgcgcgagtctagggt
gtgcgcgtgtgtgtgtggccatggagcgagggcgaaaaactgctccactctcccactctc
tgttgctctgtctctcccgccgcctctactgttatttttagttccattaacagcgaagcg
actgcggtggtaccctgtaatgccgccgcagcaatgtggcgcgtgggcgttcgctgccgc
tgccggcgccgctgccacagctcccgttaacagctgacgtcgctgttaggccaacatttg
cccaatgcttttagggggctctgctctgctctggcgctgttctaaatttagacgcaatta
gcaatgcgcacatttgatgttgtttttgccgtcggctacggctaccatcacgagtacctt
ttcgactatacatttttgccacagtttattttagacgctgcatgtgatctctcggagcgg
ccacagcaacaatggggcagcatcaaattgggcgttgaggcgcacaaaaacaacttgtat
ctgcggctgcggctgcggctgcggctgtatccgtgagatacatccacacctttggctgtt
tttggccagcccgagagtgatgcaaaacgacgccaacgttttccgatctttctgtgcaat
taaattggcatgcacaagtgccgacgccgacgccgacgctgacgacgacgttgctgaccg
cgggcggtacgcgccaccgccactgccaccaaaccgtaccgcaccgcaccacaccgcacc
gccttttgatcggctgccaaattgtaattggaacgcgaaggtgttgtagacgtccgcgac
tgccacttgggggccagcgggggcatgtgttctcgccgtggcaaccttctaaacaaacca
taaaacgcataactcgtggctacactagacaaccgcacaggaatgttggacatttttgtg
agaggtttttattatcttcaaattggtttattttcggatatggcccaagtcccaaacgtt
agataatagccatagccccaagatgatacagttcgagtacatttccagcctcatgatggg
gcccaaatgggggtggggttggggggctctctctagatttgctgggttggacagtgtaat
tacagcccaaccttcgacacatcattagtcaaaaaaaaaacgaaacgaaaacgaaacgaa
aacgaaaaaccagaaacgtgtaagtccaacaatgcacgtagacgccatcaaagtgaatct
aagcgtcgatcgacgcacgtgtagatcgggcggcggcagccttgtggagacccccggacc
cccagatccaccataatcatagccatttccattttccatttaattttcgttccgtttcga
tcgatcaaaatatatttataaagggcgaagcgccgaccttcacttaattgcgggtgcacg
cggcatgaacgcgagtgctggctctgggtctcggtctgggcttccctcctctgggaggag
ggggagtgggaggggtggggggatggactgcgtcatngtcaccccaccttcatcacaccc
cacccacttccgcctggcgtgcgcacagccccaaaggtaaccttgtgatcttgtttactg
tttagcgaccccaccaccaccgcagataaaaccgaaacactacgggacggacggaaccga
acctgtcgtgtcgcactgggtggcgtcatatcgtgtcggaggcagagagacagcttctgc
tgctgctgctacggctgctgctattttcaccttctatgggaccgacgtcgttgttgctgc
tgctgctgtcgtcgcgttggccgccgccgccaccgccgccgcatgaatcagcagctagaa
cagagtcacgctcccgggcccaggccagggaccagtctgtggctctcgtgaatcccgcca
acggtcgaagatcactctctctctctctctctggagggggggttttgcgtgtgtgatttc
caaaaaggaagaaatgcccataaagcggttagactttgccattcattcccccgccagaga
caaaaagagagagagagagagagcgagagcagtgctgccagtaggcaggggggcgtatga
gtaactcgtatcgaggcgacgacgacgacgacgacgacgtaggaacacacacacacacac
acacacacacaggtaggcgacggcagccgacggttgctacctaaccgaccgacgcaggcg
caggtgagagtgtgtgtgtgcgctggtcgtgtggcttttgcgctcgcgtctcgtcgcggc
gatttagccaacgaacctgtcgatcaatcgtcattcgtctgccataagccaaaccgagcg
ataaggtagtcagtccaggtagtggtcccgtcccagacacgaacacacgcgcgcatctcg
ttcactctctttctctgtctgtcgccctctctgtctggcacgagcacagacgcgcgcgca
ctctctcgcacgaaacccgaacgatccgaagcgagcgtctggtgttggtcttttaatcgg
cctgcactcagaacctggaactcattcgccaaccgtcactcgtaccgcgcggaacacacg
gtcgcagtagaacacggacaaacaacagcactacacaaaaccgtagagcagccgagagta
gagagtccgagagccaaagcgtttctacgtgaaaaagtgagacatttttttctctttgtg
aactttgaaaactgctaaaaaccaaaaaagcaaccaaaaatcagagcagatttgatttct
gccaaaagtgaaacaagcacaaaacaaataaacagaaccaaactgtgcctcaaactcaat
aaaaagtatctaaccgaaatggttaccggcgtaactgcagccaacatgacagccaatgta
atgggcaccgctgtggtgccagcacagacccagcagcagcagcagcagcagcacaaggag
acgccactcaaaagtgatcgtcgggtaagtgtctaccaccccccctttgccccaaccaaa
aaaagagagaaacgttctttggcgtggattacattttgagagattctgttaattgggaga
cgacaccgacaacgacaccgacacccaccagagccgctcgcttagcatcgcccactatgc
cctggcggctgcccaaatgcatttcctttttggccgcgtctcccacatggccagaaaccg
aaacagaaacagaaacagccataaccagcagcagccaacacacaaaacgcgtatcgaatc
tgtctctcgggggcacacgcgcgttggtggcatttacgtttagagcagcagctccattcc
cattcccatgcccatgcccatgcccgttccccattcatgccggagccagccgcacactca
ttcatgagtgccacccaaaattggctgctgccgctgcccactcgcccccaaaaaaagagc
gcgtgcgtcgcgtggttgctgcaattgtcggtcatcagccgccagtcgccccgtgtgtgt
gtgtgggggggcagagcctccgtttttggctgctgacttcatccgtagtcgactgggaac
gcgggcgtccccagtcttggccaaatttggccacaccgaaaacagcttttgttttgttac
cttttgcctcttcgaatttcccgcaatgaccttgttgttgcctgcctgcctgccactgcc
actactttgtacctgtacgggcggcgtggaatggcggaatgctggcggtggggtgtgggg
ggcggatggggctctctataaatagtattggccggctcgttgcggctgtaatttataacc
gccaaacactatttttatcaatgccgccgccgtgcatgagcgccactataaatagagcac
gcgccgtgcgactcgatttggccgtcagccagtcaaccccatcagccagcgtctccgtct
ccgtctccctctttgtctccactctccccgaaccgaaggagacccatgcagcttctcgct
tcctcctatttttggggcccactaggcgctgcatgaggtcaaacgagatgctcttctttt
ggctagaaccgtgactaatcttggccctttgtttcccttcatctttgcagtcgaacaagc
ccattatggagaaacgacgacgggcacgcatcaacaactgcctcaacgagctgaagaccc
tcattctggatgccaccaaaaaagatgtaagtatccgccaaaagcagcgaaaagattaaa
aaaaagaattaaaaattaaaaaaaaaagaaagaacaaaaaataaacttctattatggcaa
aaacatttattaatttatcgatccgttcttctctctacttttagcctgcccgtcattcca
aattggaaaaggccgatatcctggagaagacagtgaagcatctgcaggagctgcagcggc
agcaggcagccatgcagcaggccgccgatcccaagataatcaacaaattcaaggccggct
tcgccgactgcgtgaacgaggtgagccgcttccccggcatcgagcccgcccagcggcgcc
gcctgctgcagcacctgagcaactgcatcaacggcgtcaagacggagctgcaccagcagc
agcgccagcagcagcagcaacagcagcagtcggtgcacgcccagatgctgccctcgccgc
ccagctcccccgaacaggatccacagcagcatctgttcggacagatccagcagacggcca
acggatattttctgcccaatggcatgcaggtgatccccaccaagctgcccaacggcagca
ttgccctcgtcctgccccagagcctgtcccagcagcagcagcagcagcaccaacaacagc
aactggcagcagccgccgcagcggcagcagcagcagcagccgtcgtccagcaacagcagc
agcagcagcaacagcagcaacagccgatgctcgtatcgattccccagcgaacggccagca
cgggatccgccagctcgcactcctccgccggatacgagtcggcgcccggcagcagcagca
gctgcagcagcaacagcggccaccacctgctgcaccacacgcaccactatgcaccgccca
gtccggccaactcggtgtacgaggccatggacatgaagccatcggtgatccgttgcgcct
cagagccgcagccgttgtcgctggtcatcaagaagcagcagcagatcaaggaggaggagc
agccctggaggccatggtagagcagcccttacatccccctgaatctccactacgcttaaa
gactgatgggcgttgcacaaacacacaccctcacatacacacacacacacagacacatgc
gcaggcgttgtggcatgcgcaaaaaggacatttcacatcattcgccaggataacgccaat
gttgcccaagaagtgccaccgagaacatgcaggatccatcatcaaaacagggggggggtc
ccccctaccactcgctggaaaaagcgagagactgggggatccccccccacgccccattgc
accgcccattgttataaattatttattattattacgcggtattctataggtcgccagaca
ctacctcactctgggtgttgacattgcctcatatcatatcagatcatatcatatatcata
tatgggatccatccatccatgtattacgatggtttctcttttttttaaaacagcaaaaca
gaaaaagtcttccacgaaaacacacacataaaaacatataaaatatatctatatataaat
acatatatacatatatatatatatagttatacatatatatctcatatatcccatttagtt
atagttttttttttacaattttttttttacccctcttgaaaaaaagtatactatttgtaa
ggccacgtgatatagagaacataatgaacacagattctaagaaaatgaaaaacaaaacac
acaagaatttttttgatctaaaagaaaaaccacacaaaagatcattcgaaagagagaaga
aaaaaagtatcagaaaaatactaaaaaaaaaactaaaaagaaataaaataatgaaaattt
tactaaaaaaaaaacattaagcaacaagagtttattattttggggcaaagggaaagtccc
tttttgggactcgtctcggactggctttttgccgtatcccgaaacggatgatgaaattct
tgaaataaaactctggctcctctggtccctcctacccgctgtgtggcacatgtttctatt
gcaatcagcaacagcaacagcattagagttgaagggcagaccgaagccaaagcggaacgg
aacggaacggatgtaagcattccgcatccggaatggaatgctccgtcaggcccaaccgat
aagcggctcttttctggaacaacaacaacgtttcaagtggttcgctcattctctttgttt
tttttctacgatttcaaaatattttgcaatatgatcaaagatattttcgttgcaaaaaaa
acaaaaaacaaaaaaaaaagacaaagagaaatatgtactttcgtaatgcagggaaaatat
tttgaaattggagacagaatatcctcctacattggcaaaaatggacaaaaattccgcaga
tagtcagcataaatatccccccctcccccttttgcggtttctataatttcaatgtgcaaa
aaaagaaaccttaaaattccagagttttctgggcaaaagatacaacccgtactccactgc
cttctcacgtgatggttaatctgttatcaatgggggagtgtctcgtatctgtatcccaga
caatttagtcgtcattcctcgtgacaaaagtttccgacaagtctgcgaaaaaaataccgc
accaagctgataatatcagagtgagagtgagagagagagagggagagagggagccctgaa
acgataaagagtcccccaatgttttttttttttgtggaaaaacaaataaaaatctgttat
tcatttcgggtgaatcaagtgcacagaaaaaacagcattcaaaacgcatgtgggggggat
ctcgccagatctagaactttataccttccgtatacgtataggcagtacatgggagatatc
tccttttgtcagctgttgttggctgtgattaagccaagaaaatgcatttcgttactcact
caagagtgtcgtttccagtccacagttttggctcatcaatgattcattcgcaccacttat
ccaaccatttgttcagcatagtcgtcggtgggtagtcgggaacttttgtcttagcatatc
tgctaaaatgctgataaaaaaaatccccttaaaaccaaccaccgccgccctcgccccaca
aaagacacaagccacttccacttgagtcattcagtgggatctggtattttttttttcata
cgaaattcaacagaagtctaagggatagcaaaatgctaaaaaaaaaccagccaccggatt
gtgctcgtaacgggcccctgctcttggagacaaacccgtttccatgactaagcaagggat
taaatactttcaaaactttatcaaaatccgcttgattcagagacgtacaaatagttttca
ctcatcaaatgtatgccagaaacaatggacgttattcaccttcattcgaccgaagtggag
tggaggggctatcattcgagagtacctttcgatagaagctttcagctacggaatggtggg
aatagatgaagaagaaggagtattcctactggaatcattgtaaaactggcgggttactag
tagaatgcagccgaagtggtgttccaacgttggcagccttcttccaagaggtaatgggca
gcacttttcgcagtattccttggcagcacacttcctcttcctagcattgctgggctgcac
tccttttgatttgatgggcagcactcttccgaaatacggtttctgctcttattaaacata
tttccattgcatatcccttgtcccagttccgatattaaggcattccattcttgatttcga
aaccaccgcactcctacgccagctcctgtgcaaattgcgatttgcatgtcacgcatacct
cgtcgattgggccgccagccagccagccagcatgtcgtctggttctggttctggttctgg
ttgctggcctttggttccgctttggcgatccttcgattagcgtgccaccgaaatgaattc
gttacagttacagtctgcacaaaatgaaattgaaattgaaattaaagaaaatcagggctg
tgctcgggtgtcacaccagagacccggcctcagggcccccccttgggaggcgacgcgtcg
gttcgtggttcgtggttcgtggccagtggttcgtggctcgtggttctggtacgtggtcaa
gtcgtttgaggctacagactggcagtgcgactgcgtggcagcagccaatggcaattggaa
tgtcactgctgccactgctgccactgccgccgttgtcacgtttcgctctcccgcaaaaag
aacttttgtttttgtttgcgcatttggactgggttcatgtggcgactcgtgtggcattcc
atggaattgtttgcggcatgcaccagcacttcattcatggtaattgtagaccccaatcac
cccatagccgcaccaatttcaacgaactgctgccccccgcacccgccagataagacagag
agaccccgcagctggatattttcggggtgctggcaataatcgtacgcacaaacaagttga
atgaactgcagacaggcctgggccaagaaacaaatgcgaatctcaagtcgagtctctagt
gctgatcaaaatatacatatgcatggaacacagatcgaacacggagctttagcgcggctc
gacttgtggctgtctctattcacttccacttccacgtccacttcccctgccaattggcaa
tgtcaaatgcgagccaagtttaatgactctataacgcgaaaggagaaactttggccccaa
gagagtcgaggctgtaaatactctagggagaaaagggctgaatggtagactttttttttg
aaatatttaattgaataaatcaaataagtaaaaacggaaaacatttgctaagtactattt
acattttttaaaattttacaaatttagtaatattaatatgaaaatattacatttaaataa
ttaagtaataaaaacattaataaatcaaataagtaagagcggaaaatatttgttaaatag
tatttaaattttttaaaatataccaattaatcaatatttatatgaaaatactatatttaa
ataattaagtaataaatacatttattattaaaaatatttttaatacggcctatatttaat
cttaatgaaaaacactttaaaacaaattatagctattgaatatataagaaatatatttga
tctaaatataaaataattcaaaataaattaaagaattaaaaaattatatccaattgaatt
aaaaatttaaaaataaaatcctagtgaattttactatttttatatttaacaaccgaatat
ttaatttaaatattcctgctttctggtaaatatttaatatttaatgagttggaatttttt
ttcacggtgaaggtttttttgtaaattttggtagagtatggggtgctttttggttcagaa
atgccaaccctttggggttccaaaaatccctttgagcttgaaatacccttttgtcatgtg
ttagggtatgcagaaaaggcaaaacggtttgtgttgactgctcttgacacccccatctcg
tgcgagtagtggtatggggagtgatatttgtagctgcgctttgttggggctttggggagc
tgagtttcttttttgtatttttgtatttttggaagccattgaacttgttttgcgactttt
gattagaggcagcgccgtatttcgcatatgaaatgagtgcgacgcgacagagagatctct
cggaaatgttaggtgccagtgaactatttgttggcgggttcaaggacgaacagacagacc
ccaggcaccagacaccagccaccagcaaccagccaccagccaccagttgattctagttcc
gaattggggcccaaacgcagttacaaaaaaaaacaggcaaggtcgtttgttttccgtttg
ttttctgtttttgcagttctcgtctcgcttttcggcttagagacgtgccgcgaatagaca
acagaacgaacgagcgaacgaacgaaccagttgctggctttgacattcaactttctggcg
gtagttcaagtggccctccagctgcggctcccccgttccccctcctcccccccactgacc
aaggtcagttttccatcgattggtgggggggctggggcgggggtgtgggctaactaacct
aagccattttattcaccactcagtttacagtttacaaggaacggcacggcacggcaccgc
accgtacggcacggcacggtacagcacggcacggcacggcacggcactcgctgcggacgg
cgaaattagcggtactcaaaagacaagaaaaaacaacactccaccagtccagatatttac
acagtacgagtggggctgtgtatatgccgcctgataggggaacggaatcgaacggaatcg
aagggagcgggtgggtggcgggggggtggggggggctcttgtttacttgaaacttacgcc
acacggccggactgcctgccggactgcctggctgcctgcctgcccgtcaccaccttatca
ccttgagcggcacgtgaccgacggcaacggggagcaggccgccggctgcaaaaagaattt
ccatcgagcaacctgatcgtacgacgatcgttctattcgaatccactcgatccactcgct
gcaactgtggcctgcccgccaatggaatctctttgggacccccgtgccccatcaaaatgc
ccaacggtattccgctatatgtatccacattcatttgcaatttgatttctgtgttctgtt
ctgtttcccttaccccccccccccccctccacacaccccttttcttgaatttctgttctg
tttccacttacaggcaggcagccccccaccccccacccccctcaccctgcatccccaccg
tttggttgggaaactgcagaggcaggcaaaatatttctcctcaaataaatatagctgttt
attttgggcaaccgagaacccgcacaaaatccagtaaaaataaaacaaaattttgtaaca
acaaaaaaagaattaaaaaaatgcaaaacagaatgctgccaatactgcaacagcaacaac
aacaacaacaacaacagcaacaaaatagaatgaaatacaagaaaaaacaacaaaagcaac
aaaaactcgtaaataaaactcggaaaaaaaggaatacggaaaacaaaaaataccgcaaat
gggaacccactcgaatcacgttttctgtcacgcaatttcgtttcgtttctttctttcaat
gaaatgtgaaatggatttggaaatggcgcagttattggtcatgtggttggttccattacc
atcgccatcaccaataccattccgatgcgatcccattaggatccaaaaggggggtttatt
ctacaggtgtgctcgttagaagggtattggaggtgtccaaggattgtcgaaggagtagac
ggagtatcagtacaccaccatgctaaaaataattcaataattattccgtttttatagaca
agcatattgaacatataacaaagaattacctttgatttaaatataaattaattataaaat
tctttgaacacagtccataatttaactaaatgcaaaagacttcaattttttaataataat
ttatgggaaatatttttaacatatatatataatataaaatatatatataatataaaaata
tatataatatatatatataatatatatatatataatacatataaatatataatataaaat
attaaaaattacaaatctaaaaaaaaaaagaaaaaaaaaataattatcgaataataattt
aggaatatatgtgtaacctatatatgtgtaaataagaaaaaaaaatttttaaataaattg
ttttaattattttatatatttaaatcagaatacacccagtccagaacagacctgtccaac
aggatgatctaagatgacccctaccctagaaacctgtacggataatatcgccctcaaaat
tctacgaccttgacacgcttctttattttttgtttgttttaaataatggtaattttccct
gtgattgttgtttgttcctgtgataatattttatagtcaaatgcaaattacacaaaaaaa
aatgtaaatcaaatattgttaaaattataccaaaaagtacgtgaaagcagtttcttttta
caattttcactcccaaagacaatctattggtgtacattctgagatcttagagtgaatatt
gtaattgaatattcttctagaaatataagaagtagacgagtaggagtatagaatagatac
ggaaacatcttcccttctgtttgataatagtttaagttttcctgatcatatagggatggc
tctcgtccaaaaaactgcccttaaaggtgctccaaagaagtgtgtcaagttctagccatg
cgaccgactccacttctacataaatgggcttgatgtatgtccaactctggcgaatcgctc
tacttatgagcttcaaacaggtgtctaagacctatccccagaagggattacctgaagcgg
cgcagcctttcaatacgcggacaaccagaagccccatcaaaaacttatcgcccgtccggc
tccccaatgatagacgcgccacaaaagcgcgtgccaaatggaaatgccatttgggggtac
cgaagaaacagaagctgtgggaggggatggtgggaggggggggggggggttgggggtgcg
tgtctcctggatctgggcgtctgacctggcatttggaagtggaaaattttcatggtttac
atgaacgatttgagccatgtcaatgagatgtgtcaacatgtgcggtgctgttggtacagc
cgattagcaccagggtaaagtcatcgcatcgcggttttttggggacgtcagcacagagac
ccggtggcagttccagccactccagccactccaaccactcacgcccactcccaattccta
caccgctctggaaattaacactcatcatcagggtttcggtttcgatttgggttggggttt
gctcgggctctaggagtggggttttggctgtgccaccggcaccggcagcgacagtcgttt
aacatttgccatggctgttaccaggtttgctttattgacttggcacatttcgataccctc
aaagaagggggttctacgcttttgatcagagatttgccccgcacaaagcctagaaggaag
gatctttaaaggtgtgtctctccccctttttcaaggggcacaattggtcggaatggttcg
tgcctcgattggtctcgttgcagggtatcaatcgtctcgtgtctatccttgattttgtta
cttttctgttattattggcttttgtgatttatttgcgcggcgttttttgtgatgtttttt
tgatctcctggcattgacgcaactgtgggaatattccactgcagcgtgcgcgctgtggcg
gctgtgtttgcccaacaggccaccccccaccccccttgcacttgcctcccccaacccgtg
gggagtgtgcgcgcacgcctccttcggatcacagcaaaacgtgttaatggatcaacagtt
ttgtgttagttttttaggggcgaggcagtcactcatggaagttgttttggcaccaccccc
cacccccgtcacccccttacagtaggtggatcaatcgattgccctgctaatcaggcgggc
taagtggagggctggctctcagtccggtgccgggccgtgtgcggcgccaacatttcaatg
ggtttcgcatcgctttcgtcatttttccgtggaactgtggcgtcgctgctgttgccattt
ctagagcgtgcgaaagttttgagacctgcaccgaaaccgaaccctacaaatctttcattc
tcagagcatcatcatcttttcggggggtttcggcgaatggcgccatgtgcagcattcctt
caaacatcagattactcttacattgtagtttccatcacacctttgtgctggcagggtact
tctgctattaggggtgctttttggggcacttcttggacatggtaagactctttggactct
actgaaggtctgtgtaagttttgaaaggactttcccctattattctcagtattttctggt
atttttagtaagagctctcatttttcactataagaacatattattcggccaggtttcgtt
tttcactttcacaaaagttttccgatttacttttgaaatcacataaattagggcttttca
tattccgcaagatttcttcgttctcaaaacgttttctccttttggcaacatttaatccca
cattttccatttcccaatagatcttcatcgcttggcagagtacaaaaatattctctctac
cttcaagtcttctaagaacctctactttttctgccttttcatagaaattcttgggctcta
gggtttctggcgccagtctccctgaggtatcaacttcgttgcctcgtgccccacaaaaaa
ccatacattgtataacagcacagcacgtggcatacagggctgcagtcgataagcatttcg
gggcgagggtttaggccacctttaaaatccactaagttagagctatcaaagccttatggt
tgagggcttattattttatttattcaggggtaaatgggactcaaaagttcaggtatttcc
cagttttaagaggcctttaagatggttatggggtcaacacaggtctgtgataatttgagg
gcacgtgcactcactcgcaatcgttggatggatggatgattggatggatggatgagtaat
atatggaattcccagtgcgaaagtgccaagtgtctagtcttttgatatctgtatctgtga
cacatgaaatcaaataaaaataaatcaatctagtcatgttttttgcacacacttgagata
cagatacagatatgtatatttcgggggaagtacataaagatagatgcatagatagaggat
cttatagttacataaatctgccttcgataagcagctgataagaggcgtagatcttgcacg
agtgactcacgaaatgatgaaattcgtctgtctcccaaataggggttatatttgccccca
ttcttggacttacccatgaaatggaattggaaccgctgctctattacattatattgaacc
ccatgacattgccctagccgtcgtctgagtgctggcgctattttcgtagccaaagattaa
ttggcgaacagacggcaactgcgactgtggaataattggggaaatacccgatattaacct
tctgtggcccgactggcggtaatgtgcatatcaaatgcgaataacttgaaccccaaatgt
gactggagggacagagagagagagagagggagagcgatgtctgtctgggtggagctgttg
agactttggtgttatttatttttgggggggaatagacaggtgtgggggggggactggcaa
tcaatcaaaaatcaatgcctgcgccggaaatgacccactcgccgactggtgccacgtact
aactaacgatgtctctaaatgcttattagcactagaaattagcaactaacaaataatgaa
aaaaatacaaaaaaaaaaaacacacacacacacacaaaaaacgagtatctctatatggct
atgacgctgcttgtttcgcttcgggatggaggcatacaatacataaatcttgttccatgc
aatctccgccgatcatcagccaactgacgggagcacgcgccgccccatccagcagataaa
gaataaaggagggatgggtggggtggggtgggggggggggggatggggctgtggagaagg
tggaaagtttctgagtggagtaagccacgataatgaatgccatataaatcgattaacact
tttaaacgacgacgcgtcgcatcgcctaacacaatcatctgtctctccatctctatctcc
ctctctcgactgatgctattaacagatccctaatgattcgcgcacggtgtgaaggatttt
cggatatttcactggaatccactggaatccagctttgggctggcctgtggcctgacaacc
gcagatttattcgctgatcacgcgacaacacgctctttgggatgatgacggtgacggtga
tgatgatgatgatgaagatgaagatgattatgcaagtgcgggtctacgcaagagaagatg
cgtcagtcgtctgctgccaatcccccttctggcttttgcggcttaagagtaattagcact
gcggatcaccctgaatgatcagtggatcaccttcggtgggtctatggcttccagtctaga
cctatgtaggtgctaagcgagacaccgtaaagccgtcaaaggcgtcggggatcgccacgg
gattactgcatggattctgtctggctctgcctcgggcgcctgtttgagtcaggattaggt
cggaggtggcgtggcaggcagcagaaattgcataaggttgctcaacagggattgaagcct
ctctctctccctcgcaccccctcggctttcggggggtggcgcggctatacactaatttcg
acatcatttggccttggaatgattcaagttcgccgaaaataaaataataaaattaaataa
agctgttgtcagtatcggtcacccctcgcccacacacgctccacgctccaccctccacat
cagccatccatccgctttcgagcgatcgcaggcacagtcactgtttcgcgcttggttcca
gtcccattcacagtcccgtcccccaagcccaagcccaagcccagttccattccgttccca
gataaagcgacgcgacgcgctgcgccgcgcagtcgaatcccaaaaacttttgttattgca
tttttgttgtcgaaagttccggctgagtgcggcggtacctaccccgcaaaaacacacaca
tatggccataccctgctgcaggcagtgggtttggcgacattctaatgaggtttgccaggc
aggaaaacgaaggaagtgccattaaaactgctaaaataaatagaaaattcgaatagttct
taggatagaatactcttagttcacggccatagcctataaaacccagaaatccagccgccg
gcagcttcccacaaatgaaatgcaagaagatcaaaataaagacagaaaaaagtccgctat
tcctagggtcagtatttgctgagaacgcattaatcttgttgttgctgggaagaacgaaat
gagagcgcgagagagcaaggaaacgaattgcgtgagaggaacactgcgctggcagcaata
tcaagagataacagaatcggcactgcactgcaagaacagacatgtcccagctgtgacaca
aatgcataaacattgcacacgcatgcacggctctgtgcgtgtgtgtgtgcgtgtgtgtgt
gtgtagccagaataagggtatctaatgtgcaccggcccccctctaagcacgacttggttt
gctttctggtttttttggtttgtttatttttactgtttgttatatttatttttgcgcgcc
tgcatctgcttatgtgtacaatgaacgcaccttgtgggttggtcacattttgtggctgcc
tgactttatggcgcatacgcctcgtgggacattgaaattacttcgctgtttccttccttt
ttttttggtatggggggggagggggggacacacacacgccccaaaaaaccagacgcacca
cctccctccaaaagcgttgtgatgggaatcaaatgggtcattggacgcgaccaaatattg
aatttgcacgattataacgaccttgcacgaccttgaattgtacgttcgtacggctggtgt
tgatgaaaacattgttagctggttaaattgtcaataacgaaaacgtaaaccgaaaacaac
accaattattaacaattgtttgtgctgctgtgttttggtttacatttcgggaggttcggc
agggggtctccacagatatcgaagggatctaaaacagatttgccaaatgatttccagaga
gcaagggagagggtttcaagggaaatctcaagtgtttagatgtgaaaaattcggaattct
tacacggatggtatgatttctgagaagcttaagctcttgagaaaattccgttttggatgt
aagtattcccaggtaattttgtaagggtgatttctggcaagggtctttccagaaacaata
aatgattaaagatggaaattcatttatagatttctgtaaaactatggatcggtgtgggaa
attcggaggaggttcttagaccttgaagccctattatagatcacacttggtgaatcttaa
ccagaattctttaaatataattttaataactatcgaatcgaataagtattaactgccaaa
agctctatagtaatttcatttggatatttcaaagcataataacagtaattaatacgatgc
catgccattcggatggtccccctcatcaattataaatctacaaacaactaatacccctct
acacctcttcatcggtctttttctggctgtcactccgcctcctagcgatattgtcgccgt
tgttttgctttatgattcggccttacggatggaatgatggtagggctactgtttaattct
cggttccccaaaaataaacacagaatacaaacaaacgagctgcttctagtaaattgcgac
tgatttatggggaattccaggtgcgtcagctctacctctgtggggctctgtggcacctga
attggttgtccaattgtcgaattcggatgataaataaattcccgacaagttaacaaataa
agcgaatacacaaacaccagtggaggaaagagaatcaagcctcgagtggcacggttctgt
gtgggaagatcatcaggtggatcaaatatatcgtactagggcacagcattactcatgcct
gttgcggctcagtcacacagggagcgcccttggaaatcagcaaatttcatacgaaagtct
caggaatactacgctggaagagtattcgagacattgtaacgagacgccatctcgttgaag
tcgtttttgagcgtttcgaagaactgagacatttgattcgaagtgccaaccgagtagatt
cgttagcctggtcattgaggggctctaaatcaggggtcgattgaggatcaaagcatctta
gaacctgcaattcttttagtttgcgttttgtgtttcagttttgggttttttttttaataa
ctctagaatttttagtttttaggaaccccctagataatatcttttagcccaaactgctta
ttgatagacttatcttcgagacatagtaacgagacgccctctcgttgaatacggtactcg
ttatcgttacgatagtgagcgtttcgaagaactgagacatttgatttgaagtgcccgaag
gaatgccgagttctaaccaagtagattcgaaagcccttagagcccctcaatagaggatca
aagaaagttttcgagtttcagttttgggtttgtttttttaataacccttagaatttgcag
tttttcggaaccccctagaggatatctttaagcccaaactgcttatgcatagacttatct
tagtctttcaacctttttgttctcatctgttctttgaattccagttttatttattttgtg
agttatggtgccaagcttttttttctcgatttcttggtgttttgtttttttttttgtttt
ttttttgttatgcgaaattccaagcaaggtgacttttttcctcgtttgtctgcgtttgcg
gtgccgtcgtctttctgggtgcaaatttgtaatgcaaattttcgtttgccatcaaagtcg
tctgttggcctgatcataatccccgcatatcttcgactctatgtatttactctatagaga
ggtagaggttttttttttagccttttctgtgcatataatggataaaaataaaaggtatta
attaacaataaaaataacttgactggaggcacgctttggcgttatttcatcgcgactttc
aggaacaacaatgccatcaatcttgagagctgaaacctcttttgttattttgttatttgt
tatatttttggcactctttatttatttataaagcagacggagtttccagtcgtcgccgtt
gccgtcgcacacaatcgatctatggcgcgaaagccaaaaataaacgttaagccgcaaacc
gcagactttgacgccccaggggccccctacccctgtccagcagagtcgcagatatcgtgg
tatgcccccccccccaccccctctgtggtacccccctgacagtagccgttaaagcgggtt
aatccgtctgatccgcaaacggaatcgtgagaagggccccagacacaaagatatttcaca
cccttgatggcctcctcccgagtggaaagtttttcttttttctttttttcttttttgttg
tggaaaaactacagagatcttccttggacccagaccccaatttgctatcgtttaggatgg
cactcctcctccgttctgtcgctgctgctctgcacttacccctagccccccacctccccc
ctgttccacaccacttcacgcacctcacagaaagcttatttacaggctttatgagtgtta
acacctgataacatttgatttagatatcaacagagtaattagtggatgacatttctgtaa
aatttccatatctctgcggtggtatttttggttcattcggttgcgacttttccatcggct
ttttggcctatttttagatgtgggccgtgcctcgttcgtgcttgtagttgatcatgggtc
atgatcgtgtggcccattttgaggttgggaaaaatatacaacatttaaacggtgtacgtc
tcgtggagttgtggaataaacggtatctgctgtgccagaatcgtggaagatacatgtata
agaattgtactcacgtgatggcagactgaaaatagaaaaatatattcaacattaaatgag
ttttcaagtaaatttaacaatcaggaaacatctgaggggggatttgtacaaaaagggtat
ttgtaagtcgaaatttaaagcaacaggaaaagaaaatccaaataaattctattttattct
cccacgacgagggtcagtatttgctgagagctagagcgagagagagaggcaatgcaaacg
aatgtgttgctgttgaagagagccatagaaagaaggatggaaggcattgccgagagagcg
agagagagggactgcaggagaggagctgcactgcactcaaagctcgacggcgcacaacga
tgattctcccacgacgaaagctagagcgagagagagtcattccatccgaatgcgtcggct
aaatgttcttgctgtttgagagcgcaatagaaggaaggaattgcaaaagagagagaggga
ttgcaggagaggagcaatgctctagcaggtgaaataaagatcaagagattagccactgca
ctcgaagcactcgaattggtcctcgtattggcttaggcccgctcccccccgctggtcaaa
gtccgctcctgcagcgatggtcacagtactcctaccgactccccctagacccttctctct
ggagactaatgccgaatgcaggtctgtctctgtctcctcaagggtgtctctttttctcca
agggcggattctcttcaaagtgattttcacaacaagtgttcgtttttcaaagcatttctt
ttgattgttggaaattcccagagcaactccagtaatttctcagtgtacaagacctttgat
aagcccctctatgccatatatcaaaggtaaatcatgtttgggagaggggggacacatatc
atcttttattgatcaggccatgggtaggcgcacgcacgtatgccccatccggaaatgtga
cgggccccgaaaaaaagggaattactttattgtattcgcacgattagatcttcgattagg
tgttgtcttgttagatcgatatatggctgtttctgtttctgtttcggttttctgtttgct
gtttgctgttttctgcgctgattgcgtgacatttgcttggagaatcgttctaccaaagtc
gaagtcgaagtcgtagactcagtcacgagctgtttgctgattccatgcatcgtacgatcg
ctctgtaagcagccggcgatcttctacctccggcagttccggcacacagccaccaggcag
ccagccagcagtcggcagtcggcaggcaccaaccgccaaccgccaaccgccagttgctga
cgtcaaggattttaatcgaaagttgctctgacccacatatagacattgaaagcacaagtg
ttggccccagaccccagaccacagaccccaggcccttcccagcagtagtcgcgtatgtct
gttgctgactaaaaatcgtaaccgataaggccaccccgagtcgagtcccatgcaccgcaa
cacgtactcctcctcggtcgtctttcagggcgtactcgggtactatttcaccatatgcct
tccagcaacgataaggcgggctggcacccgcatgctatgactgattgtctgctgcggcag
cttatcagctgacgtcgtcagttgttaaccgctggaaagcactggaaagcgtacagcaag
cagtgctacaagcagggagcgaggcagagacagagacattacctaaggcactggcattag
acaccggcccatgccgttcacttgtgaggcggggtgcaaagtctatgggcaacgtcgtca
tccataaaacaagtcgggcagggaggcaaacgaccttgcaaaatgttttccaacccaccc
cccagacgcccataaacacgacacctgcccaatgtccaagcggtctgatcgtcacgaatg
agtcaccagtgacgtccgtccccattcgatgatttgatggatctcccgactagtgacgcg
tgtgctccaggatgtagcccaagttgtccgttctgggaagatctcaatgagcaatgccgt
gttttggcatgggaataaattgcattagaggaacatgatatcacttaactggaataaata
tcgttgaacatccgcttggcataccacccttttactctctaaagatcttcgaatagaaac
atcatctctcaaatgagctttaggcacccacaatatttaaaagataacagtccaaattcc
tcaataacttacatcacttttaagcaaaaaacatgcatacttttcagacttttaaaaccc
aactaatggccatcctataaagacttttcagacctacaaaatccaactaatggccatcct
ataaagactttccagactttcaaaatccaactactggccatcgattatttttctgtctag
aagaacccaaacccttatttatataacgcaaatcatcatccgatctgttgctgctttcaa
cagactctgcagtgccgtcccagacatgccccaggggccccaatctatggccaaaacaca
gacagacagacacacacacacacacacaaccaaagagaagaagttcaagattttcaagtt
gtttttgttttttggttttttgtttttggcgccgtctagctcaaaaactgtctaaaactg
tcattaattagaatttgcagcgtgtcgtcgcctgtctggccgatttggcccccaaaaaat
aaaagctggaagaccgcattcaaagatagatttttgtcgaacgatgtctggaattccccc
ccatcaccttatgaaaaaacgagggggaacgttgtgagttgctgcggacaccgcaactct
acggttatacccgatactaagtcagtatggctctcctccggcagacgccgctaatattta
acgacacgacaaagagtgcgtgcgagagagacagaaaatcagtctgagcgtgatgtcggg
cgctgtgtagccagtgcaaattgatttgttcctgttggctatgaaaatgatctgatctga
tccagattcagcaacctgatagatatggtcattatctatgattctgcgttttaagttttc
tcaaatctccaatattgtggatgcaacagattttcgtcctttgtgggggcggatgggggt
ggggcgaaattctgcaggatatacgttttctataggtgacatcgtcttaaaggagtgtgt
gtacaaaatttggttactcctagccttaatagtcctctgagaaatttgtggttgccctca
gatttttggtcccctttgcgggggcgcgcaagggggggtggtgggcccgaaatttggaca
ggaaacccggtcaaggtccgaaactatcacaggagtgtgggataccccaaatttggctcg
tgctcctggctttttatagcttctgagtcccttcgaacctcaatatttttgcaattggca
aacccgaccatcgaaaacctgtggtgtctagcaggacggaacagaggcgaggaaaagagg
tgaaatttgtttctcttcgattctggactataataaattactacgcatctggttcagatt
ttttgcaactctacgaagatatagtaatcctttctacgcattccctgcgttttttcgttt
gtctccgtacatcgtccaccaaattgtggagtgccaccagatttttcggcccttttgtgg
gggcggaggtgggcggggcccccccgcccccggccagaaaaggttttttgaaactacttt
tttggagccaggtggacacctcactccacgacccccccgaagtctcgcgatccaaaacac
cccgccctcgttgctctagcctcttaaaatacgtctttggaagcgattacaggcgctgca
agcgggggagaacggacccgacgacagaaccagaaacgacaaagaaagaaacacaaaaaa
aaagacgaagacaaagacagaaaaaagaaaacaaaaagacaaaataaaaaaaaaaaaaaa
aaacaaaaaaaaaaaaaaaaaaaaaaaaaaaaaaaaaaaaaaaaaaaacaaaaaaaaaag
aaaaacaaaaaaaaaaaaaaaaaaaaaaaaaaaaaaaaaaaaaaaaaaaaaaaaaaaaat
aagaagccaatacaaaaatcagaaaaaccaagacaagagacaatggcatatcaatcgact
cggaaaaaaacctattgattgacatggaatcaaagatatatagaaacgtacaactttatc
aagaaacggagaaactaccgaaaaatcagacagttcaacctagggtcagagaaacgattc
gtcatctggacgtaacttacacccaggccacacacaggtt
