# Supplementary material for: SMCis: An Effective Algorithm for Discovery of Cis-Regulatory Modules
Source: PLoS One. 2016 Sep 16;11(9):e0162968. doi: 10.1371/journal.pone.0162968 (PMC5026350; doi:10.1371/journal.pone.0162968)
Supplement: S1 Datasets — (ZIP) [file pone.0162968.s001.zip › dataset/Drosophila/h/dsec_gm25080.fa]

>scaffold_0:927177,967176
accgatcgcgatcatcccaaaaataacaaggtgggcatttgcattttgttattgttggtc
aggcggttcgcacacgcgccccagtgggtggttgagatctttataaactggctatctgat
ggattggatgaaataaacctgatttatgcatactcgccttttccacttccggcgagcatc
acaaggtgcgattaccaatttgggtctgctcatgcgtagccgcacgtgtccttcggatgg
aagatgataggatttgtatccctaaccagccacatgcacattgggatccccaatatggca
aacacctcacttaagtgccatttccgctggcacagcggacattaaattagcaatcattag
gccagctccagctccaaatccaaatcgctggcaatcagcatccaatttggccaagatgcc
tccagcttaagccttttatatcccgccgggatttagttataaaaagatttgactcagttt
cgcattggtcccacctgttgccccattgtcctccaaagtgccagccgcctggcacacaca
cacataactatatccatatatatacttatatattttattcggctgtttttttatgggctc
gaacggggccgtttgcgaaatcgcataaacataaaggtaattgcacagacatgccaaaaa
ttatccgatattcgtcgtcgatgtaaggcagtgaggatgtactaccactatatgtatatg
tataaagcctgggcagcaaaaaaaaaaaaaaagagagaaacccatcgatgatgcttggca
tttattgtgatcgccgcttattgcccgcttcactgagatatcccagagtgccaaggtttt
tcatttagctgccaaagggttcggcactaaaaaccttcttaatgagctacagaagagtta
aagagcataactatataagagtttgattttgaaaagcaatattttatatttgcttcctac
aatcagtataaaaaaaaccataaaaaaggaaaaatgactatgactaggctaacaaatcta
gtatatatcagtacattgtgaattgaacacatgaacctatggagtatatctatatcgtta
catgaaccaaataatcgcattattccccgtgcagggtgacaatccccaaataaaagtgat
tgttccctttagtctcaaaacaaaaaatggaagaaaagcacaaaaaacccaaaatcggct
aaaagattcgcattgcctttcagctgctgcaactgctccactgtttacatgggatgctgt
tggcatcatcgctgctttttgtatttcttatttttttgttttaacaagggaaaggggatg
tggacatggtcggaggatcgccttgtgacatatgcgaaattcattgtcgcgtgttgcgtt
gtccgtggatgccaacgacttggcaaccaaccttggctgacgggcaatccgctcagatcc
ccatctaccgtcacccatatcccccatcccgccacccaccagcactcctccatctcgggg
ggcattacaggtgctgctgccagatatgcacagcaagaaaatatccgaggaacagatatg
tgttcataatccgaaaaccccaagccagcgatatacattcttatgctgttacatatgtgg
tagttataagcccttttttccatcgttatttaagccttatttaatacatattccatatga
aattacgtaattttttccagtgcagtcagaggtagtgccatatcgcgacggacattatcg
cgctcgtcgtcggtcgctgggcattgaaaaattggcaattgttttgggacagcggcgaga
aacacaaccggccaactgaaaacagcaacagaaacggacagactttaactggccgcttaa
acgatcgcttaactactgttaatctgcggcggattgggctttaaaaccggactgcgataa
tataatcctggtccaaggttgaacgccattcgtgcgtaagtgcaattagtgtaatgtaat
aatgagcgatgccccagcaatttgcccataagcattttaatgtgttgcgccatgcggggg
cagcacatgtggggatctgttgggaccggatcaggtgggcttcgtatccatgatgcagag
agctacggattttggctccacagagacagggccacgcgtctgcagcaactgacgcacgcg
gcctcatgtgaccgcagatataatgcgtggatacgttgggtcttacgtctgcagttcgcg
gtccgtagtccgctccccaactttagacctccaaccggcaccatttgagtacacattcat
tcagcagaattttcccgcaaatgcccccatccatgccaacacaccgaaaacacacatccg
cacgcagttttctgcttctcaatgagccaaattggcaaccgcctctctacgcaaatcttt
gacgtcagccgtcatccgaacagtgagcacacagactctgggtggccgggcagtgcggga
tttgggggctttttggcaaggtaagcgtgaccaaatatggggaaccagaagtgggttatg
ggaaacctgtgcgctctgcagaaatttcagggaaattagcacttaatgcttcgccattta
caaattgtgcaggggaaatctaggttgactttgaacaggaagtcttctttgtgaaatatc
aggtgggcacgacaaagtgtttccacaaatgaattattcatgttccagaatctcactttc
agaatagatttccaaacgagacaattcaaagcagacaacagagaatcattctacttttaa
caggaaacgtgtttcatatgataatctacttaaactaataataaagtttttgatcatttt
ttataaaaatatacaaggaatgtttgatgttttcgcatcattaatatcttaaacattcct
taaatattagcaacatttaaatgaattagaaaataccactccagaacgaaacaggatgca
aagcagttagcgtgtttagcaggtgcccgaggcattcctaatgacgcagcacagcccctt
ttctctcctgcgacttgctcctcttccgactccaccgattcttctgattcctcagattca
gtaagcccaaggtcccagtgtttgcacaacaacacgacgccaaagtggtcgccacttgag
acgctgatttatgcacgaaatgctaatggaaatgcaacttcaaatgctaattgcggcgac
ggtcaaagactcgtcttcagtcctcagacttcggtcctcctcctcgtcttcggcatccaa
gaaggcatcgagaagaacgagaagaacgggggcctgcgaagacagaagacagttcatcac
aattgcgtttgcaaatcaacgaggcgacaagcgaaggcgcgcatgcgcagcactgaagat
tcagattggatcggaggagggcctaacccaactggtggtagttgatggccgatggccgat
ggctctgtctccgtgcctcattcatatgcaaatccgtccacgctggtgaccacaaatgaa
atgccaacacgcagaaatgcaaagagagcatcgaattgcaaattatggggatgccagctc
gttgacaaagttgcgcctgaataattccacagccctgttagaagcgacgacaacttagcg
actccgagtgcgaataggaatacgaatgcgacccagacacatacgcaagaaccaagatac
aagataccagatccacgatccaagacccaagctccaagagcatagaccaagtccccaagc
cccaataacccaaggtaaaagaagcaaaagcgcgtgcccgcggtctcaacttccgctgct
gccaagtgttcgcttccatgcgtgactatatccacgagatcaggagcggaccgaggtcgc
ctccaatggatcgccaaagtcagcaaaatatatggcacaccagcaaagcaaaaaaataaa
tcaaaataaactccagaaataagagtcccctgtttgtgcagttgaacagtgaaattgaag
taccaaatatgcaaagtgtttcaggtctcaattcggtttaaaatactcacatatgtggta
tgacaatgaaaaaagttgacaaaagtacaaaaataattgaacaacaaagcgtttagtaag
tggtatatcattttacttgctgtacaattgcgaacataaaatcaaagcttgcataatata
tttttggcattactaaaaggtttattttatttaattgtttggatattgaaattcagtgga
aatcttaatcagttcattttgattgatcatgtttataaaattaaccagatttctatactt
aatcttcaacgcacgcccttcaaaatataacaaatgtcgaattttttataatttatattt
ttaattaagcaactaggtggtgctcagtaactccgctcctggtggatggtcagtgagtgt
gtgagatgactccccctagaagttttacgaaactaatgccgaatgcaggtcggtttccgt
gcctccacattcccagtcgttttgttgtcattttctgctgcctggcttccaggaatctgt
gtgtttgcttggtgacgaacttggttgctccattagcatatagccggtggagttcttcaa
tgggggcgggggatgagccgagcggatcgctgtggaacggatgtgcgcttgattatgttg
tttgccagcgaggatggtgcttcatctggctgctcgagatgacgaagattctatgagtgc
cctgccttcgccgggcattaatcattcttgtttttgaattcttctcaagcaaacagcgcg
cgtctgacgccaggcggtcggctaccagaaaatgggagagacaacaccatgcttcgaaca
aaaaacggtggctatcaaaatagctacgtacacgttttagcccacccaaatggtcaaggg
tttcctcggatcttgatctctgtttgtgcgatcacgatcacgcgttgtccgccgctttgt
cctaatgcctcgccttgtgcaaatgtttatccaagacaatcccaagccccgggcccgatt
tccagaccgaaaggatttgtctcgcctcgtcatcatcggcatgccagcattccagcatcg
ccggaatcatcatccgcatcgtcggcggcgttaatgtgagggcaaacaagcgtgatgtgg
caattgtctggggagcgatctgtactgcgtgtaagtagcagacttcttgctctttcccta
tttgctaagtagcccctgggcaggagaggctgtgcccgatcccgaggtgtagatccatta
gctaccagtcgagcggccacacaggagtcgatgaagtgagcatacggattcccggatacg
aaatgagtgggtgtaacccgactttgaaggtgcccgtttttagggaaaagtcgaggaaat
gcgagaaggattgtggtttcccgacgagagacttctcatgtactttctaacgattcaaag
ggatatttcttgaagatctgttaacatacgtccaaacttaaggcagtactaaggttatag
attttagaatgtaaaaacttaagatagcagatgtgaataataaaccgcacttacttatgt
aattacccattaactcatttccgaaatcagctaaaataacacggttcgacgtttttaaac
acgacctaattgcgatctactagtcaccctctttattgactcaagcttgtgaaacctgat
tgattaattgactaattgtgtgttttcagttcccaggctcaaccgaagtcctggaatgcg
atttaaccacttttgatgaccggtccgcagttccagaatattaatacttcccctccaatt
cagttaaatgagcttcattagcagtacgcttgcttttcactttggcttaattatcacggc
tcacgaagggttaaaagtggagcaggagtgacaggagcgctgtggacggagcacctgcca
ctcgaggtgaactttcctcggtcgcaacccgacaattgtcgccaattaaaccaacagaaa
tggagatatatgggaataaccaagagagccctttggtttatgcactgggaaaaaatatat
gctcaattgtgaaattcaaaaacctgcaaaaatcacatcctacaaaacttcaagaaatcg
catctgcattttattatttatttcatatggtaaaggaaaaatatacgtttttaatgaaac
ataaaccttaatgttgcgcaaatggaaacataactcttgattgataccccaattttgtcg
ctgtttaacgagttaaaggagcacattaatcaagggccgttgcgcgaaacaagtagctca
ttgggcatatgcaaattatgcccgattactcttactctccgccctgggttcacttctcct
ttatcaattgagtcagcaataatgacgatacacatatatacgatataacccaccgcagca
gatacgatttcaaggtttccaatgaaagtgccgctgcccgctgcccgcgccacgatcacg
aatcattttttatcacaaacattcgccattcgactggctaatgacaggcgacaagtcagc
aagtcgacggatttctggcgactggtcatcgctgagcaccggtgactgtgacacgcttct
ggtcaatgtcagtcgggtggataatgggcaatggacactgggtaatgggtaatgggtaac
cagatatagcgctgatgccccttctggaacagagtctccaatccccacgaatgcttgcac
ttttatgccccacttattgcgcttatcgcagtcgtttgggtttctgggaaattgtttacg
ctttcggcacgaaacaaatgccggaatattcacataaaatagagcatttcatggtcttgg
aatctggaatctggaaactggaatcacacggacatgggttgtgtgaccagtgtggccttg
agcaaatcggtgcacccaaattagatatgcttccagatcggcgttgaagttcaaaggcag
tgttcagattccgatcccgagtgctaaaaagggtttcagctgcggcagcagctgtttgca
ggccataattgaagcatttcgtaggtaattggtggcgatttttttatggccaacgcataa
attaacaccaccgagcagagagtctctgaaatccgactccgaatcctcggcagatttgtg
taattgcgctccacttgcagcgggtacagcccatcctggtcggatttaatgtgagtccat
caccaaagcttggtggttatagggctcgaactcaatctgcctggtagaaaacgttcaatt
tgggtcaagagaggtgtctctcctccttttttcatctgttgtttccatcgttattttata
tgttaattttggcccgggctcaaaactccactttttattttggccatcatcctgttttct
cgccggccaaacgttttgtacctcattagagcggcgaaagcgcgtttacaagtgctaaat
tggccaaattacgggttgttaacaggatataaaagtaaaagtgtctgccagccgaaatct
ccgcttgcaggcaggtgccattaaaagggaaaaagatgcccatgcccatctcgcacttcg
gtttcaatttggacaccaaccaagcacatacttaaagatttcaaatttatagagtgatga
ttgagaaatatcgataacactttagttttttaccccaccggcaaggccacctgcatgaat
cctccttttatgggtggtttgtaaacaattaccggacaaacatttaattggagtctttag
gaaaatgttgaaaagttaaagcgatggcttttagatgatatgatatgataactatagttt
attgactataatttctttaagttcaattaaatgtaatatacttaacttaattactttata
ttcaatattattatgatggttcttccacaaaaaactcattttaagcgactttagttttca
ttatgacattataaaattgtgttaaacataaatttaattaagaactcccctttaaattct
aattttgggctaaaatttcaatctcttcccttcctccaaacatctgctgtcaatgatcat
gcagatacaaagtcgctcggagttatcgtggccattatcgtcttttggccctatctcggc
tccatcagcagttcctgatccggctacttggccagctctggctccagcatcttgtgctgc
tccaggctctggatcttggtgactcccgtcgatgcggccagatgcaagagaggtgattaa
ttgccacccgaatgtcccggccaactggtcggatcttaccttttttacgtttacctgtcg
ccggttaatgttgccaacttaatcgcattttgccaagactcttgataatgttgtttatgt
gcaaaacgatttggctgaccgggcgatgggcaatgggcgatgcggatctgcggataatta
atgagacggacttgtgtaattaataaaaaacttttaattactaaggggaaggcctgtcct
tgagctgatgctgctgctgaaatcctaatgagtggcgaaggaagaaaaaaatgttacatg
tcctggatgatccatagatgggcgggaaaaagtccgatatgcgacgagatttttgcgtaa
tttctcaaggccagacagggacaacataaaaaggacgaatttcttacgtaagtgaccgaa
atatgtttttatgagaggatcataaatttttttcccctaagaatgggaacgcgttctcgt
tctctgatctcaatgttctgatctcgttccatttttagcggaactgtccgccagtccgat
gtcctttttcgaccgcctcacggcatgacataatttcgcataatttgcaacaatcctcga
aggacctttcgccccgaacaccaggacacccaccagcacgtgacaaaaaagatgaacaaa
caaaaaaagagagcgacctgctcgcgaatttttagtgcgaattccgcaggtcatcgccga
aatttggccaacaacttatgaatcagcatattttggcaacatgcgcactcgtcctgctgc
tcgacatgttcccattttttgttctaattattttttatgagttcagtacacgcgcaaaaa
ttgtcgcacttctttgtggccagccgcagacgtgtttttctatggattttcgcattgttt
tgcggtttttgtttctattcatgattttttatttgccccgagccctgctgttcgtttttg
gccctgttttcttttttgtggttagaagcggacccaatttttagctaataattgttgcaa
tttttgtggttttgggcagagacctgttctgaatctgtagagagaccagtcaatctgtat
aggtagcagctggtaaaattagaagtgataatgagggctacgcaaatcgaaaatcttttt
tattgaatctttttttaagtctatcaagtttaaaagattttcagctgtttttagtatttt
tcttacgaaagagtgtcactgcttctaatttaactctcgctttcagtttgccttttacct
tttcgactaatgatcaactttaacctttgctaatgacaactggccagaatcggtccacct
ttaaccttgacagatcgccgtggcttggtgacagatgaggagttttaactcagcttgaaa
ccgaaacctaaaaacctaaaactcaccatcatgtcaacactttccctgccaaccataaat
actcgaaaaacccataaaatcactgaaattcagacgagagcagggcgaaaccctttgcca
caattaaaatgttaaactggagtagatatcataaaagcaataaaaaccccggagacgcta
agggaattgctctacttaagccgaaaaacgcgctgctcaaaacaaattcccaaaaagttg
cctcaaagcaaagcaagactaatttttaacaaagcagaaaaaacacaaaaactctgagtc
agttcttccgggaaccacggaactatccgctcaagggtcagctaaaggggtttgcgagga
tcaggaacgaaaacccgaactaggtcactggatcgacgggcacaaaaaacgcacaatgct
ggccaataaaaaagtagagcgcatcgcaggacatcattgtcctggccgaaaccctttctc
gggttttacgatacagagcggctttttgtgtcctttttttttggaaacttctccataatt
gtagcaaaaaattagtgcacatctttagaatttacatagaactcgaccttcgttgacact
gcgtttaacttttgatttggcatcttgactgagtttgacggagcaggagaaaaaattgta
aaatggtggcgggaaaggctgggtaatggctttacaacttgttgtctctaattatggtcg
aaatgggccgtaatcctttgctaaacgcagcaacacagaccgccccgtttcgccacgaat
tccagttcttccgagtggccgaatccattgagttcccgcgaaatccgcgtcatggttaaa
cgcgactaatccttcccgtaagcccttcgcagcgacctgaacccggttcagttcacgtca
gttcagttcggtgggcgtttttgtttagtttcgaaatcaaaatattggcaaacacgctga
agggaatacggctgaaagggaaaatgtgcaaggattaagccgaacacatcctttcgcaac
cttggacccttccacgttcgtgcacacgctcgcaattttacgactttctcctaacccgaa
tgcgattttgatttcgactttggcgaaaacgcatgccaagcgcatgtccttgcaacgatc
ctacgatcctcaattgtttcgccctccgagttgactttcgttttttaattcgtcccggtc
gaaggacaatcctttgccgatttggccattgttgcggttgtctcgactccttttttgcca
gagggttacggtccattgtggtggcgattgtcgcgtcctttgtggcgaatttcgacccgg
gatcgctgttttttacgatcctcaacgggttttacgacctccgtccgttttttaagcctt
tctgctctgccatcctctgacccgtccagttcagatcagttcagttcggtgtcaactctt
tcgggtcctcttcgcgggttgtaaaatccggctggaacaataaagttttttaccagattc
cgggaagtttgtagcgattttttaaaatgttttttttttagaagtgcaatctttattttg
gcaaattgtaggggcttaagcggaatttattaggtttctcggaatttccacattttttga
ttaggcaaaaggcttaaaaaacagcccgcaaccttggtgttaattgagttggatagataa
agaagatgtccttagggaactatgtttttaagtcgaaaagccaaaaagtcaaatgtgatt
ttttatgggaacgagacaaaaaagggttttgcggagatttcacgtggagtggtatcagtt
ttttccagacatgttgtgaacttacaaagacgatcgtaaagtagatcttaacacaaagtt
aatctgctttcggagaaaaacgctgcggccttaaacgtaaggagatgaaatctaagtaac
atagcaagtctaacttaaaataaatgaaaaccaagataaatttataaatttgataaacaa
ttataattaatccctcaaaattaatattcagtgcagttagctcaaaattattccaactca
ttgaagcacaaaatttcaaagacttggccgttttttgattgtacttccaaattgaatctg
atttcggcattttccatctatgtaaccaacgaggttaattatcgccgcattgctcaataa
gaaaaattaacattttctcggtggtgcgacttccttttggggccagacaaagagaagacc
ctggcagagatacccccatcccccattcaattcggtgcccccagatctgcacctccgcca
ctcgccgccatatagctcattacgcgggtcgtgacttgccgaaatgaaaaacaagtaaaa
tcgggcaggggagcagaacacaaaaagagtttattgcaacggatgcttgtcggagatgct
gatatctaagaaggggagcttgggaggtgtcttcggagggaatggggtggggggtgccgg
gtggcagacgcagcaatgttaatctccataaaatgaaaacaatgcgccggcgcgacgatc
gctcgccagcctcaaatgtttcagttctgcagctcccgaaaggcactgggagaaacaagt
acctatttgagaaaaattattattatactattattacaagaggatattatttcaaaagta
ttattataacattactttgatatttagatatccatcttcagcaaaaatgtataatagtgt
tatttaaataacagaaaaatctggaatctcatttcttgaagtgtttaatattttatgata
cacacttcaacttttctcagtgtatttttggaaccccaagcgctctggccatgcttcgtg
gagcgcgcattttgcgcaataagtgtgccagacgattcggattcagatgcaaacgttgga
acagaaggacggacctttggaccggttggtcagcattcgcgatgccccacctccccccgc
aatataatttatgcagcagcagcagctcaaggatttgaagcccggctccctgggtctgtg
tgtgcgtttaggtaatcgctgggcatgatcttggcgaacctccaacgccaccgccgtgac
aagctgcccgctgagtggatggggagtaccgtggacctggatatggatgtggatgctgca
gtttctccactcaatccccttttcctggtgcccaacaccaccccagcggctcggctggct
gagtgtaaattacaacttgcctcttggctcaacgccccgactttttgcggatcggccgct
tttgctgcttctgctgccgcttattttgccgcagcctgtcggtttcattcagaaagttca
atagtgcatgcaacgccggccacgacttggtggtaccgccctcccccaactctatccctc
agctccctcagcccccttgatccttcaactccccccgcgcatttatgatcgataccagag
ccgatttctttgaggctgccttttgtgattgtcgtcgttcggtttggttggatcatcgga
tgcttgagttgccgttgctgttgagctccccaagtatctgctcctcctgcacgcgattac
cttgtaggggggggcaggatgtacccttccatcagcagggtcattcagtagaaggaattg
ttgtgaattgtaaaaaagggaactaattttcttttcgattgcttaaataccaaggttatt
aagaatctaaacttactaaggatagattatgcgatctttaagatactttctatcccaggc
aagggtatttttagttcgtccatctgtcatttcttgggccagcactgatagagcatcgac
accttcaactggggctgctggtgggagagcttttcgggaaacctgggatctggcatcttg
agtctggggcggatggtgttgtatgcggccatgtctgggtctggtcacgatttgttggga
ctcgtaaaacatttttagcacctcaacgacgaccaagacgactgacgatcatctatacac
atcgatccgcgtgcacttctgcagttcggcactcgattgcctttgttcgcgctgagttcg
ccagcccgttttaatggcatttttgcatttttgtgtttctgttccagctaccaagcagaa
cgcccactcgctgggaactcaattgttttgttttttttttttgtattttagcactgctgc
caaacacatcctgtcattagggaaatatttatgtagatatcggctgggatcgaagtgatg
ggcaggagcagctgcctcctaacggtgcccccaatcagaggcagtcaaattagtctccac
ataattaactcaacaagtttttgggaccagacgattttatttgggcattaggcggctgct
ttgagctaccttttataagctatcttcgcttttattttttcctcggcggcgattagccaa
atttatgcagagcgccctctggcgttggcgaaatgatattcccggaaattggcaaggatt
cgtaatcggccgaaagaggagagggaatgagtttcctgggtgcgtggcgtggtggcatgg
tggcatggcgtgtcgtaaaaactctttgcgaatcaggcagcggcagcgggttcgcatcgg
cggtattagccatcaaggccatgaaagacattagcttggtggatcgtaaaacccctgaac
aacggacgcagagggctaatccgtggaaactctaaactctatcccagagagaacctcttt
cggcgcgagactactcagttggctaggtaaaagccgtagaactctttccactctttcccg
attccccgatcgccgagccctacctgtcctgcgagtttgacgtttgtccgccaattgatt
tgacattgaaggctctctaccgtcaaataaccctaaataaaaccataaaatccttctgca
tgctgcgaacccatccatcgaaagatcctcaccttgagccacccgccatctaaggtttgt
ttttttcctcacttttttgacgcgttttttagccgaactcgtaaatgtgaggaaatcatt
ttttatgcaattcgttgtcgacttttgagaattcagggaactgcgttcgttttttacgca
atgccatgtaacgtctgctggtttgttgttttttctttatgggaggcgagttgacttttt
tagagaaaattatgagggaggagcgggcattaaaaaagggagtcaaggaaaagggaaaac
tgccagtaccaggaaaccctaaactaaaaaaaacgtagaagtattcgtatgcatttgacc
aaaagagccgtacgcatcgatctctcgctgaaatcctctccaaaactcaagtttcaacgg
gttaacttggtccagcggcgtgagagctacgtataatcctatgcatatagatatagatag
atagacagggatagaggtatacctgcacccaccacgcccataatccttttatggcaaata
aacaaacaacgtcacggcgactcagtcgcgaaggattgccatggctaggtaaaaagtgcc
aaaagggtgcaataaaccgggttgagatggccaaagggtatggccacggtatggcatggt
tatagatatggaaggatagggaagagttgttgcacacgcgcagtggcattgttgcacact
cggttttatgggtgtgtggttttagccctttgatgggcatgatcatcctgttaatagaaa
gcgtggaaacccgttgcaacttgtaaccctacctgcacgcccaaccaatctctaatcctt
tccgcggcgatcctgaacccttttcggtccagatcgtttggaggaggcgagcgtgtctaa
ggcgatttaattaacgcggtcgcaactaagccaccgaataccaggacatggcttaaatcg
gaaccctttcctcggccgggaggaggtggccctgctaaaagccatccggctactgttccg
aggacggtttaggaggcatggatgcagtagcaacgtgggcgtcatcggaaaagtcagaca
gggagcgggtgggcggagggatttgacttccagcgaaaggattggcggacttaactttcg
gaaaaactccaatatttaccaaataccaaagggccaccaagtgcactctgttgagcactt
ggccagcagtcgaaaagtcaagtcaggttttgggatttcaacagcaaattaaccggctga
gccggcaaagcgaggatccacaaggcattgagatatacccatatctgagggattaggaaa
cattgtagctccctttgtagcctcaaatttgggtcacttgaaagacaacaaatgagttta
atgttgattttaattctgatctttacaatacttttctgcgaataacaagacatcatgcta
tcatgtatagcaatattcaaaacttttcttttaacagctaccgaatcttttaaaaccggg
ttcaaatattaatatattatattataacatataaccttcgtgcaccccagaagatactgt
tagatcgtactaaaaaataaacccgttttgagttgccccctttttcagttatccgttttc
cgcatcacgcgatccccagatcccttccatttttttgcacttataaagtcgctcggccga
gcaacctaaaaaatacgacataaaaaacaaacgcagaacgtaacgaagacaacagcctcg
aaaggaaggggaaaatgtatttttgcattgtttttttacctgttgctaaatttagaatgt
ctgtcgtcgggtatttgctgacgtttgtgtcgaaaaattaagccttctgccgcaaataaa
ccccacccaccgccgaccgacctctcgccaccccctttctcattaccctccctggccgaa
aataaaattctgggcaaaatgcgtcgttacgcttaatgagtaataaaatactttgcacaa
tgtggggaacaaatgcgattgctaactcgctcgcacacaggccgtctcgctcccactcgc
tctgatcctcccactcgggtttgccaaaatttacagcgccattatttgcgaaaacaacag
catcatactcagagaaaattaagatcatttcaggcccaattttaatgttttatttaaggt
cataattatctaaagtttgtacatagaatgataatataatccgacgcatcatatcactgt
tttgtattcatcaaacaaatttaaactagtctttcggaaattgtataattattatcacat
tatttgtgatattatcccatcaggtacatttgatgtatgtgaaattttcgggcagtgcat
tcgcaacaccggatagcgcaaatgtggcgcgcgtttttaacagcgttggcgatttttatg
gcgttttaatcgcgagagtggcgcgcgcggctagaaatttattttcgccgcggccatgga
gcgtccgcatgtactctctttctctctctgtttgccccactctcgggcgtaacagatgct
cccctaacccaaccaagtactgttatttttagttacatgccgctgtttccgacctaccga
cttaaaagcggcgcgtgggcgtttctgtcgctgttaaactcgcgacgtcgctgttaacag
agccctacgatcaacagataacaaaatagtttaatagatactatttaatggataatatct
agatagttactaactagacaagaacttctttttgttttaaacttaataatgacagctata
tggtattttgcacagaaatttaattaattatattataaaatataacctaataataataat
tatgatattaaacatttgctataatgttattaccatcgcttttacgattattaagggggg
ggttcgaggggttttttatcgtaccaccaacgtttttgtttgttttcagtgatcagggct
cccggggcttctggggaatctgggggatctggcgctgtctaattttagacgcaattagca
atgcgcacatttttgtgtgcttgcgccttttcgactataaatttttgccacagtttattt
tagaagctgcatgtgatcgggtccgccagcaacaacaacaatggggcgtcaaattgggcg
ttcaacgcacaaacaactgcgagtgtatctgtatctgtgactgtatctttagcattgtat
ccgtgagatacatccacacctttggctgtttttggccagcgagcatgatgtaaaacgccg
ccaacgttttccgacctctcgttttttttttttttttttgtttattttcttgttgctttt
cgttgcaattaaattggcatgcacaagtgccgcctctgccgccgacaccgcctctgccga
cgctgaccgcgggcgggccgccttttgatcggctgccaaattgtaattggaacgcgaagg
tgttgtcgacgtccgccactaccgcctatatatatatatccatgttgttggggcatgtgt
tctcggcataacaatcttccctggcgaccacaaaacgcacaacactctagacaaccctca
aaaatgtcagaaattccccaaaattgttgtgtattttcacgaatcgttggacgtgattgt
tgattaacttaaagttaatgtaatttagttatttaacagaaatccctcttgaagtatagt
aaaaatataaccttttaaacgttatttttacttatcttcattagagtcaactttattagt
ttctatataaaaactgccaggtggtttcgttataaaaaatattgtaagcacccgttttta
gccaacttgaatgttttaagcctgactgactcattccaatgtaactttgttgacgagtcg
tggttttgttataacttcactaatcaggctttaaaaatatttcccaagaacaaacgtcag
cgataacgtaatttccctttatatatcgtgtaacccaaatatatgtcaattacccttact
gatctcagtgtggttaaactaattacatggttatttccagttcttagaactaaacccata
ttttgcagataatatcactttcggttgtaaccaaatgtgagtgacgcactatggcttttt
actaccaaataaacaatataatttaagcttaattttcctcttaatataccgagttttcag
agcaataccccttttgtcattctgctaatgaatggttagtttgctgatgcccgactattc
cgcgtgtcgcgtaattatagtcaaccttcgataaatcattactccaaacaaaacaacaaa
taatatatgaaaaacttgaaaatccaacgctgcacgtagaagccatcaagctgaatctaa
gcttccggcggagcacgtgtgatccacgcagccttgtccacaacgatttccatttcattt
agcccgttggcggctatcgatcaaaggggcgaccttcacttaattgaggcgcacggcatg
ctgaatgagtcggttgtacagactggtctggaaaatgctagggggataactatagccacc
acccaaccacccacttccgcctagcgtgcgcacaaccttgtgatcttgtttactgtttag
cgacccccgagcggcagatacacagtacacagcacaaaaaaccgaacctgtcgcactggg
gtggcgtcatatagccagctattttcaccttctatgggacgtcgtcgcgttggccgcatg
aatcagcaaaccacgaacgtcgagccaccagaaaccaccgcagaagcagcaccaccacca
acaccaccgccagaaacacagcctcttgtgaatccctcagttagcagagcccagcagagt
aaagccaaaccgatcgctgatcgagcgaccgaccggccgaccgacgatcaccaatggggg
tttcgcagtgtgatttccaaaaagggaagaaatgcccattcccgcgagccacctgggcgt
atgagtaacgcggtgtgtacttttaggtaccgctcacaagcgcgagcgcgcacacacaca
cacgcacacactgaagcgagcaggtagcgcctaaatacccctaggtagccgcaatgcctg
tgcaactgtattgggtgcggtcgtgtggctcgcgcttcgcgtctcgcagcggcgatttag
tctacgaacctgtcgatcaatcgtcagtcgtccgcccgagagctcagcgataagggtagt
ccccgctacgctccgcaacatccagacgcagtaaagcaaatacttatatatatacataca
tatatatagcgcaaccatccgaaagccgaacgatcgatcttctgcttcgtgccgagtcgt
ttcggtcttttaatcgcactgcagccagaacctgctgctcattcgcctgccgtatttcgt
agcgtgcggttctatcgctccgccttgataaaccgaaccgaaatctagagaacccccaga
cacaataacattttacgtgcttctctgcgacgctgcgcgaaagtgaaaccaagtgaactt
gaatataaaaactgacaactgagttgatctacaaaagaaaaacagcagtgaactcatatt
gccaagagcagcaaattcatatttgctgccaagtgaaacccaaactgtgcctcaaactca
acaaacaatatctgaccgaaatggttaccggcgtaacagcagccaacatgaccaacgttc
tgggcacagccgttgtgccggcccagctcaaggagacgccgctcaaaagtgaccgtcggg
taagtgtctttcgagaaaaatatgcctcgaaaaaaaatccgaagccaaaaccaaaaacca
cgtcaatggattaaatcagaacctctagttccccgaaatctgtggattaaatgaagcgaa
ccaaaccgagaattcccctaattgagagccacccacttcgagctcgagttgatttccatt
cgcgactgtgggcgactggccccatcaatcccgctgcccaaatgcatttcctttttagcc
atctcccacatggctggctgggaataaaaatccgaaaaaaaacactctgagccagaccaa
aaaaaggccgcaaccgccgtcgccccgccaacacaaagcgaatttatctcgcgtcgcgtt
ggtggggcatttactatatggcatatggcatactactacgactacacacgctccatccat
tcatgagtgccgcccaaaattggctggcgtagctgcccaccagctccccagattcggact
cggattcggatttggctgccacttggcgcgtgcgtcgcgtggtggctgcaattgtcggtc
atcagccgccgtttttggtcattcgaacggcaccggttcattgagttggccagaaaaaag
ctgacttcatgcgagtccaaatttggcaacttgtgctccctagataataatgtgcctagt
tttggcatcttcgaatttcccgctctgaccttgtcgcattctcattatttttgctcatac
ctggttggtttatttatagccactggctgtaatttataaccgccaaattatttttaaata
aatgcctcggccgagtggtgctataaatagagcacgcgccgtgcgactaaatttggccgc
cagccagtcaatccgctccccagcctccgcccccacctccttgatctcctccaatccaat
tgaagacccatgcagcttcctctatttttgggtcgctgcatgaggtcaaattagccgtgc
aaaagccgtgactaatcgatgttttttccatttctttcctcttgcagtcgaacaagccca
tcatggagaaacgccgacgtgcccgtattaacaactgtctcaatgaactcaagactctga
ttctggatgccaccaaaaaagacgtaagtatctgataaaaatatataaaaacaacaatta
aaagtttccttcaataaaaaagaaaaaaatatttttgaaaaaatataaaagttatttttt
tgaaattttactaatttgcaaattattttctctctacttttagccggctcgccattccaa
attggaaaaggccgacattctcgagaagacagtgaagcatctgcaggagctgcagcgcca
gcaggcagccatgcagcaggccgccgatcccaagattgtgaacaaattcaaggccggatt
cgccgactgtgtgaacgaggttagccgctttcccggcatcgagcccgcccagcgtcgtcg
cctgctgcagcacctgagcaactgcatcaatggcgttaagacagagctgcaccagcagca
gcgccagcagcaacagcagtccatccacgcccagatgctgccgtcgccgcccagttcccc
ggagcaggatagccagcagggggcagcggcgccctacctctttggtatccagcagacggc
cagcggttactttctgcccaatggcatgcaggtgatccccaccaagctgcccaacggcag
cattgccctcgtgttgccccagagcctgccccagcagcagcagcaacagctgctgcagca
caaacagcagcagcagcaactcgccgccgcagcagcagcagcggccgcagcagcagcaca
acagcaacccatgttggttagcatgccccagcgtacagcaagcaccggatccgccagctc
gcactcctccgccggatacgagtcggcgcccggaagcagcagcagctgcagctacgcccc
gcccagtccggccaactccagctacgagcccatggacatcaagccatcggtcatccagcg
cgtgcccatggagcagcagcccctgtcgctggtgatcaagaagcagatcaaggaggagga
gcagccctggcggccctggtagagggtgtctgcatatgcattgcgcagagagcatagcat
agccccccctatcgaatctcccgcttttaagactgaccccccacaactcatccaactcac
acacatgcgcaggcgttgtgcgcatgcgcgtagacatttcacatcattcgccgggattgc
gcaaatgttgctttgaagtgttgcaaacatgcgaatcctaaatcggttcacggcttcgtt
ggcttagtttcctggcttataccctggaaacccgctggcgaggctaaaaaccttcatcag
acgcactcacacactcacgaacacacacacacacacacaaacgttgttataatttattta
ttattatattatgtaatcgatttgagagaatggtattctaccaggacatcgccaaactac
ctcagtccaagtacttggtgttgaattgcctcatgtatcatgtattactctttgaataac
agcaaatcagcgaaagtcttccaaacactcacagaatatgaaaatgcgaaaaagcacttg
aaaagctgaaatactttttatgaaaaagataaacgcaaaagcataactcttacacatagt
cgtacatctccatttaagtataggttttgtaccttagccagctaagccgcttagggtttc
tctcgctcttaagtctaatcaaagaataattatatttataaaacacaaaaatctattcgt
aaggccacgtgatatagtgaacataatgagcttctaagaaaacaaaacaagaatttgatg
caagcaaaagcaaaaaaatcaacaagaaagaaaaaacaaacaaacaacacactaaaaaga
aataaatttaaaagattctactaaaaaatcaaatacgcaaaacggatttgttattgtggt
tggggtatcttttcctgggttttttcagtcgggtgaaagtcccccattatggttcttttt
tttttttgttttagaggtcaaacgctctgagtgacaggaaacttatcgagccccccgact
tatcgtagcaaatttcgacgctaattattataatgcccatggtgaaattcatttcgctga
agaggatcggcggggactacgttttaaggggctcgattatggccgtttctgccaatgtaa
tcggcacgacgggttgaaggtttctctgtggccagaccgtaacggatatagatatatgtg
tgccataaatattatataggaaggaatgccttgattttcacacatccgttcgataagccc
gttatttgaaaaagttgtgacgaaataaatacttataaaaaaatcctttgttcgatagta
tttcaaaatattttgcaatttaaccattggctattccaatcgaagtgatcagcaaaagtt
aaggcgcacaagagtatattttgaaattcaaggcaggttagctctgattgcaataaatcc
aaaattccattagctggcgattcagcataataccgaattacttgaggatatggaatttca
agaagttgtccactatagccgcaggaaagtcgatccggttcgcgttagttggaactcaat
cggatatcgccatggatcatgaatgaccgatagcgacaaatgcgcttggaaattccctgg
aactatccactcgaatccagtgagttacaaggtacacgatatatgcaagtttatcagtca
ttagggaaatctgttacccagtagcaaccgagtcatgcccttcaattctcatagttcccc
cactctaatctaagcaaatccctgggccattaatcgtcatgctcgtgacaaaagtttccg
cgaagtctgcggaaaaaataccgcatcatgctgataatatgagtgtgataaagcggataa
gtgaataaaattgttttccatttgctggtgaatcaagtgcagagcgccaccattcagttg
ctcatcacggcgtgcctgccactcccttgctgcagtgcgtctgtatctgggcctagtctc
gttcgccgcatgaatggatcagtattcacccgccaactattcacaaaactatctcgtgca
gcctcaaagtccaggggaaaaattctcgtaaaaactaagtaaagattgcacacagccgtt
cagatgtcgcatgttctggaatttaagcaatacactgaaaatacgcttcgagaaaagtcc
gattgggtggtttgatggttgggtggttgcatgaccaggcttttgccccactgaaccgaa
agtgcactcgattaatcactgtgggagacgaccgactttcgacccatcgatgaggattac
tcatcgcggttcgtctagctcgaaatagcctcgaaaattttgccagcatgtctgctaatt
tacaacgaatcccctgttgacggtataaaaacccgcccattgagtcatcatcatcgtttg
ccttaattggcaaaaatctggtttctttggaggaccaatttttaaattaatcggccccta
atgaaaatagtcccatttgcctttaacatttggggttttcacagtagttgttttattata
tgactaatgtgtatcaagggagcctgaatcagaatgggatgaacatatgttggtagatag
tgtttgtgtttatatcatgataacacacaagtaacttgtgatcttttggaataagtacag
aaactcttcagtctctgaaccataccatttctttgcttttttgttgagtaatatttttaa
aaatgttcaagaaacgttttttaaaaaccttaagtgctccctataattcatgcacgctac
ctaatttccagatcaccactctgtgcaaatcgcgatttgcatagctgcattccttagacg
gcagtcagcatgtcgtctgatttttggttccgcttgaaagtcggtggtccttcaatttga
tctgcttggcaccaccaccagccacaatacaaaacgcattcgccacagttgcgcacaaat
gaaatcgaaattaaagaacttcagaccactgggtacactgagtactgggttctgagttct
tgtgggttttacttgggttgcgatatatgggtgtagggaactcagggcagtcagggaact
cagggtctgttgcgacatctgaggctattcgcgactgcgtggaatgccgccagtcgccag
ttgtcacgttttgctctggcaaatgaccccaaaaatgaatgaaaaaacaaagctgtttgt
ttacgacgactcgtgtagcattccgtggaattgtgtgcggcatggagcagctcacttcgc
atcgcatcataccacaccacgccacgccactccactccacttcattcatggtaattgaag
atcgagccgttgtcgtcgtcgcagatttttcggcgaattgccgccctgattatccggagt
tggaatcgccattcgaataggaggctgcagctggtgaattcggggagtacgcataaacaa
gttgaatgacccaagaatttcgcgactctaatgccaattccgattccaaatccacataca
cttccactacctgccaattggcaatgtcaaatgcgagccaagtttaatgactcgccgact
tctcttgacacccgcactgactttgtttggattattggtgtattttcggtgtttcaagct
ttgtttaccatgggcttttgaacccgttctgcgagtcttgattagaggcagcgcgcatat
gaaatgagtgcgagtcccgcgaacggggatctcggaaatgttaggtgctattgaaccatg
cgcggcggttcaaggagattggccgcgacgagattctagctgctaactgggcctaaacac
agttacacagacggcaaggtcgtttcgtctggttttggctggtttttgtttttagttgta
ttgcttctgggctatcagacgtgctgagcatagacaagcggcggaatcgaattcggtggc
tttgacattcaactcgctgtccggcggttcaagtggcaccaccatccccagccactgagc
aaggtcagttctctaactagcccaagcaaatggtgttcacctactttacactttacactg
cgccattaaaattccggtgagggtgtttacacactctatcgctgatagggaacccaaaca
cctgagccaccgtaaggaaccaaccaccttatcaccttgagcggcacgtgatcgcccgat
tcgatggttctagtggtgcgaaccaattccccccgagcaacctgatcgtatgccattgga
tccttggggttgggtgggctggcttcgctggaatctccgcggcacttgatgtaaatatca
acggtgcttcgatatatgtgcatgtatcttcagaatttgacttacagagagagaaaactg
tactttcagttcatatacattaaaaataatataagcaaaccattttagcatctatgctat
gttacactttagtgaatgttttattttttaaagatagatgtttattgtttgaaaaccttt
aatttttctcagtgcacttgtttccatttcgattgcataaagtttcagaccccgtgcata
gcaaactgcaggccacgcaaaatatttcacataaataaatatagccgcttattttgggaa
attgaaacaagcaatgcgaagtggaaaaagtaaataaatatatacaaataaataaggcag
ctaatacagcaacggaacccactcgaatcacgttttctgtcacgcaatttgagttctttc
attgaaactgatttgaaactggaaatggcgcagtatggtgggcatatggtcttcgtggct
tcacattcccaattcccccacttccatttcctccccaaatggttattgacttatcaagta
aagtggtggagcaagagcgagcgattatggggcttcgctccaggagtgggttaagtccaa
aatgggcgattgaataggcagcttctggttgatagtggtcagcgtttgttgcggtcattc
gtcgcataatctgataaagtagattcagccatttgcgattgagtgttagccacaactcta
gccatgcttgcagactatatagtcctcagtctagactttatcatcggtaattggccatat
ctttgttgaaatgcttaattggattgtaatgttaagtgaacgtttacaggtgtataatac
taatgctaaaccatctcaacatgtctaaaattgataaattacctggaaaactgattgtat
ttattttacgtttcaaaagaaaacgaaataaattgcaggagacattactcatccgccact
ttggcaatcttaaagctgcctaaaattactaaggctcctgcattacttgtctaatctccg
atatgtgtcactttagaatatcgcaatacctatcagctgggaacttcgaacaggtgtcta
agctccgcgagtttttggtgtggagtgtcgtcattcttatcggtgtcgcactgtcggcga
tctgaaagcataagccgatgaattaaaaaaaaggtagtggtgcgcgtgccagaggaaaat
gccattgctttgggattgaggctgactgggaggctggggcctgcacccaatgcaccgcat
gtggaaaattttcatggtttacattaacgattcgagagccgccaatgagaagtgtcaaca
tgtgctcgtctgattagcaccgccaaagtcatcgcggttttggggacgtcaatcgtcgac
caggtgccagtcgcggtcgccgtcgccgtcgaattgtggaaccactcggaggttcggccc
cggggaattcacgcccactcccactcccagttccagttgcagacccactcccgagacacc
cgctgctccgccggaaattagcactaatctccgccggtttgctgattccactgagaacaa
tttcgaatgtaattgtacaaaacttaggatccaataaaaagtaatgctcatattttatcg
tataaactgtaaattaagtatttgaagtcccaaagtatcttaactcaactggaactgagg
ggtgatatagagatcaaagcatctcttaagtttgcacaataaatatttcaaagctaaaat
ttatttaatatatattttaaattaatgactaaagattaaatacacattaattataatgat
gtattaatttaactactgacaaatgtccaaaagtgttatatatatatatttaaacaaatt
tgaaagtaagtgggatcattgggttgtattaagttttattaattgtagatttccagtttc
gatatgaggaagaattaaagaggaaaccagatttatctgatatccaattacattatatat
tattctgaattccccagcgcttactaaacctgataatatttttttccgtgttcctggtag
agtgggcctttggtttgggtacctggaggggaatcatttgccattcggcgcggcggttac
cagttttcttctttctgttattctgatatctgcttttgttgtgttgacttggcacatttt
tgttgtgatttatttgcgcggtgttttttgattgaaatcaccaaacaacggagcattgac
gttgacgcaactgtgggaatattccactgcagcgtgcgcggctgtgtttgcttaactggc
tgctgtggctgccacccttggcacctgcccctccatcactccaggctccgccgccccccc
gaaccacccaatcccgccgcccggcaaagagcacacgcctcctgccgcaaaacgtgttaa
tggatcaacagttttgtgttagttttttaggggcgaagttggggaggaggttctaatatt
ttttgtcgtattacttttcgacagccccacccccttttggttgggcacataagcgctcga
tgaaaactgattgattgccccgctaatcagccgaactaaaagagcttttgtcccgtgccc
gtcggtgtgcggctccaaatttgcagtgtgattcgtttttccgcgaatcgtgtttgttga
cacagtcatttggagcgtgcgaaagcggagagtgtttgctcggattactggaccacttag
tcgtagaaccctggacacctcctggacatctcctactcgtccactttaagcgcattacgc
ccatgtgacgatgatcgcgttgctccaaacgtgacttccctggcgtttcgctttcatgaa
cgacgggtacttgaacttcggaaaatgagttgacaatgacattatcattaaatgtttatt
gggtcgatttatgaaattacaactgtgagtcatctaatggatggcattcaaatacatatg
gcgtctattggcgggagtcgtatattctgtcagctacggtcagaaagtaaagttagacat
ctaaagatagaaaatatataacatttaattagccgatcataattcagtttaaattacctt
tagggtattttcaaatcgacctatataaatactcccaaatgctccatatttcaatatttc
tttttcggctataaattcaataccgattatctttcaagtgggtcccgttccacattttcc
gaagcgtgtgccgtgatatggtttcagttcatcaattatatcacactagggcacgtggct
tacatttcagcaatcaataatatgttttgggaaatgccagcccagaccggggaaatccgc
cagttattttggtgggaaacatccgctttgaagcgggccgccccaaaaaaaggcgcactt
aagatggggcttaactaacggctatggggagctcatatgtacttatccggccagcaggtc
acgcgggctgtttggggcatttaggtgttaacgacggacacaagtgctcgacaaactcat
gtgcatgtgtactcgctggcggatgagtaatggaattcccatcatgcaaagtccgcaatg
gccgggtgtccggggctgatggatcctcttgataaggtgactttgacaaatgaaattatt
tggcgaatggggcaatatggcagcaccatatatcagtccagccaagagctactggctttg
ttttattgggtctacataaaagtgcaggggtagctgagtaaattggctttatagatctat
tagtagaacaaatatttttcgcctttttttttataaagatctctctgccattattaccct
tccattgataagataagagcctctgcagaaacatgaaatcatctcatgccagataccctt
cattatagcatcaatctagtcatgttcaacgcactaatgctcaaattctcataaaatgac
tcatggattggccaaaaatgtgatgaaattcctaccattgccattcaactgtctgcagat
agggaaaaattcctgtgatagcaatatatagcaatatgacattgtcattgttgaaattct
tagagcaccccattgaaattcttctaagggcgctgaaagttctcgcacaatttgtatatt
gaacccggtgacattgccaaagtgccggagctgtttttcgtagcaaagattaattggcaa
gaccgaaggcactgtcgaataattggggaaatacccgatattaacctgcgatggccgctt
ggggaatatatagtaagttttaggtgcatatcaaatgtgcgaataacttgtgacgcatcg
cagagataataacccgatgagccaggctgaccagcccagtaatttttggggtaatcaatc
aaaataacatattgatgtctggccgaaaatgacccactcgccgactgccacgtactaact
aacgatgtctctaaatgcttattagcactcgaaattagcgactcgccaaataaagtgaat
acaattcgaatgccccactgttttgagtgttcgtgtgactgtgacgtcgccgacttgtga
ctgaaatccggagttcggaatatacatataggtatatctggtaaatcgtaagttgctcat
gcaatcgcgcagatacaccagagcagcacgcgccgaatgaagcgagcgtgtggccaatgg
ataagtatctgtatctgaatgtgaatctccggacgaaacgctggatcccgtgcttttgct
ggcgggtggaaagtttctggctggattatttgggctgaaaattgacatacacaatgataa
tgaatgcaataaagtcgattatcacatttaaacgacgacgcgtcgccgcctaacacaatg
cgtttagcgaatttgtaatgattgaaggattaggccattcacggcaaccaacagctccag
atacagattcggatttcgatattaagtccctgcctgacaacagcggtgatcacgcgacac
gctctttgtgtctgtcgatgattatgcaaggtttcgcaatgccaacagcaagatgcgtca
gtccgacaatccgcgatgtctgatatatgatgtctgccgttggcttaggggtaattagca
ccgccaaatctccgactaccgaccactgaccactgatcaccctgtccacttgatcagttg
atcaccttcgccggctcctcggttttagccagtccagtctagtctggtctaggtgttaag
tgcgccgcaacagagcgggattataattgcaatccctctttgggtcttaagcctttgggc
gccttatttttttggccaggattaggcaatggtggccagtaagccgcaggtagcattgtg
catctcatgcattgcggccaagacgtaggttgcgtaagttagcccaactccagtgactgg
ctgcaccgcacacaaaagctaattacgattgtctttctgctcgcgataagatggggttct
cctctgaaggccatcgttgtaacggaacggaaatgtaataggagattactttccaggaat
gcgaaagcaacgagttgagggtgatttcttggaattaaggttgcttttatcagaagtgag
tgtaaaatgtttcccattagtaatattactaatttagttaccatgcatattaccaaggat
ccttcaacgaacgaatgcaatagcattagtcatatttcaatcacatggtcttaataggct
taatgtgtaattattattatttatatattaatatatcaacaaaataattcgttttaatag
gtgctgacactgtggttgaccatcagttgagtagcatggtacacttgttattactgaatt
ggaaacatattggtagaatctgtaacgtatttccatggaattctggatcgggagacccct
tatcatgcgaaatctgtagtaaattttttcataaacaaccccattgccttcgattcgctc
gacaaacatcggaaagcacgcatattcataacacaaatcgcaccctccactttctgggtg
tatcgacataatttggccttgagcggttcaagttcggcggcgtcactcgcacagagaaaa
aaaaataaaaaaaaatataaagcggcgaaatggaaacaacaacaacacggcagtcaaaca
aagctgtttcgcttatgaatttcgaatgttgaagctgcaatctggcccccgcccaccaaa
cagcacccgcacatcggacgggatgggatggaatgggaatgggatcggaatcgcaacggc
tccagtcatagtcgcagttttcggttccagtcgcggtcacagtcgcctaagttcccagat
agcgcagcttgaaactgacattactttgttttatttatatacacatttttgtttttacag
tcaaagttccggctgagcgccagacatcaaatcgaatcgaatcgcacatgccgtagcttc
aagtaatgttttcactgcatacgcttatgtgtacaatgaacgcgccttgtgggctgggtt
gggttggttttttttaggtttttgggcgcatttagtgacttaattgcgcatacgccgcgt
gggccattgatattgctatgtactgttgcgccgtcgcttattccctcgttttgatctggc
gcacaccccacaaaacccgatcgacaatcgacgatcatgtgggtcattggacgagccaaa
atattgggtttgcacgattataccgaccttgcgcgaccttgaacactgttagcttataca
attgccaataacaaaagcaaaaatcgcgtccataaatggcaagctattaccacttatttg
cgttgctgtgattggctttgcagttggtgtaaagaaatgatatatctttctattatgtag
taccaagaaaaatggtttgatattcttcaaaagcatgctagccagaagctcgattcttgg
aattaataatatattaataactctcatatttttttgacccatgctaattcaaattcaatc
taatcaccatcaaataatcacgccaccataatttgactaccgaattataagctcgatttt
atttggatatttccatacataataatagtaattagtatgaagccagtgtacgaccgcagg
caattataaatcgacagtctgtctttagcttttcccttgtctatccatcgatattgtcgc
tttttgccccaatgttgttatttggttcggccttactgtacggtagggctactgtataat
tctcggctgcgaaaaaaaacaacgaataacagagaataaacaaaatattcaaacaaataa
gcaaacaaacaaacaagctgctgcttctagttatttgcgactgatttatggggaattcca
ggtgcgtcagatcgagtggttctgtgggtcgtaactttgccattgacaccgaattgggtg
tccaactgtcgaaaaataaaaccattttattaaatatataaatagctactaagttggcag
acaacggatgataaaaccatcttgccaaagaggggattagtatgatttcgacttggcatt
tcctataaagtttaaaaataatgtcattgttctttcttcccttaaaatctctacagttat
agccaaaaaacgtagctttttatagatttctcattgtttcgtgacttatgttgctaactt
ttttcttgaattttaaatatttttggttcctctggcaaaattccaagcaaggtgactttt
tccgccgtctgcttatttctgggtgcgaatttgaaatgcaaattcttcgccatcggactt
taagccccaatcataatgatcatatatctgcgcttatagacgggtatgtggatttctagt
gttttctgttcacgtaaaaataaaaggtattaattaacaataaaaataacttgactggag
gcacgctttggcgttatttcatcgactccggggcacaaatgagtaacaaagtacgaaaca
aagctgccaaaaaaaaaacacaaaaccttagaaaatcaatccgtcggatccatccggagc
agcaacaacaatgccatcatcatcgatcttcagactgaaactcttttgttattttgtgat
atttttggcactgtttatttatttataaagcattcaccagtcgcagtcacatttgttttt
cctgtgggcacaattaatctatggcgcgaaagccaaaaataaatcgatcaccgaggctta
accgcaaacttagcgccttgggctcagtcggcgatatcgtggacatatcgaacttatgac
gcaagtatcacgtctggacatccagtatgcagtagtcaatacccagctgacggtggcatc
aatccgaccaatacagcagcgctaaaaaaaaaatcgtgagaaaggccaccgatgttgaca
attcacaccctggatcgtcgagagcggaagatttgttgctttcctaagccatggaaaact
acatggagcttcttggacccagaccccaatttgctatcatcagatagactcactacagca
tatatttacaagctttacgacttttaacacctgataagatttgatttaaatgtcacaatt
agcggatgacaaaaatttccatatcagtgtgaatctctctgtctgtagtgtcaggaggta
tttttgaagttcgttccgcttcgtcttgcggattgccctatttttagataggccacgtgc
agtctgatatctcataatgacattctaatcagtccgaatgaaaagctcacaattaagacg
tctttcaggagtaactaagcactatatttttagcacaaagtcatgaattcattcattcat
acatatctattcacctgcccctgaggcatttcctttattagttttacaattgctgagcaa
accatcaattacacatttcccttgataagcccattaagtgtttccgcaaaactaaaaatg
ctccttataaggtcacacgaatgggcattaccgatagttattgatagggtagtatcgtgg
taatattttaattttagcactcacattcaacacacctggaatatggtgctatggggatat
agcaaggtatcaccatacggaaatgagtcgagccccgaaatgaggaaattctttatagtt
taacgcgattagattcgcgaccgttagactgtaagggatatcggatgggtgggtgtacca
ttccccagacgaatcatgctgattgcatgcatcgtacgatctctgctggctgattccagc
tcgagttccggcagccagctgctgacgtcaaagtctttaatcgaaagtcgaagcgttgtg
acccacttacaaacattgaaagcacaagtgttggcctagcccttagttgctgactaaagt
cggcccgagcacccagataaggccagaccatccgaccgcggatcccatgcaccgcaccac
gtactccttgacggggtgtaagaaatacactgacgaaatttagaatgggcttaacactta
tgatggtgatatatgattgagacatatcatgatgattgaagtttttccagcaatgggtta
taagaaacgtaaagaatggagttcccccttttatattgtgagttggttgttcagttgtgt
tttatggaaatgaagttcttatgataaatgcatttttttttaaatcttaaacaggttttc
aatataattgttgtacatttattaagtccgtagattcaaaacgtagaacatttttattat
aaacttgtttataccatgtactttaaaaacttagaatttatactttggccttattcatat
gatatttacctattttcaatacaatattcgagaaaatccattttcataccttatagaaag
agcacaacatttttttcagtgcacagttcgaaggcgtctacgtgcgctgcagtgcgaagc
acgagccccgtcgttaatttcaccattagcctccttgcacagtgagcactccgataagac
gccggcatgccgtgccacacatacacacgcccaaatatataaagtaatatatgactgatt
gtctgccgaggcccaagacgtcggtcgtcgtaaacagcttatcagccgggcgatgtggtt
acccgtcgaaagcgctggaacgcaaccagatcggaaacctgtcacagacaacggccgagt
ctccggctggcatatgcaatcacccgggagagcaaagtgcgaggaccgacgtcatcgtgg
aacgctgacgcaacgaccttgtcgagcggcccacctcccgacgctcccaccggccaccca
ccttaaagtccaacgggccgtgagtcaccaccagtcgccagtgactcccattagatttcg
attcgatgactggcactcatgcggatcacagattacaggatttcggacgacttagttggt
attctgggaatctcgaaatcccactgagcaatgctatgatattgacttctattgcattgc
ggaactgactgggattacgattggattacaacacggaactaggctggctttatggtgata
ttttataaaaacctttgattcagattattaatgaaatcatgtaactaaataatcatagaa
tatttcccctagtaagatggtatatactttacagactatgttataataattataagtccg
acgacttttaatgatttatttttgatggatttgaaagatacaaaattaaaacatcgctca
acttgcgatagtaagccacacacacaagctgagagtccaccgatcgatcattagttcttc
ttagccattagaaaaaccttctttatataacacgatcatccgatgctatccgttggctct
ttcatcagctttttggccagacatgccctggggtctcgaaactacacagacacctcatac
attcaaaatcgatattttttagatgctgctctttcggagttgggcttagttttttttctt
tggtttttgctggctttgtctttggcgccgtctagctcaaaaatggctaaaactgtcatt
aattagaatttgcagcgtgtcgagtctgtgccatccgtcgtcgcttgtctggctgtttgg
cattaaaatgttaaccacaaagaggccaaaaagggggaacaggtcgcatcgcgaacgttt
ctggaattcccccgccgcaaaaaaagaaagcaagccacaagaaaaattagccagcaagcg
tgtgtttgccaaagccaaagccaaggcaaaaacaacaaaaaaataagagttaaaaataat
cataaataaaggtaggaaaataaagcaaatatcgcctgagacaaaaaccagtcggagatg
ccgttggagacgccaagttggtggctgctacgtttggcagggggggagtggaactagggg
gcctcagacgggccccactctaagccactctaagcaactgagcactctaagccgagcaac
aactctgagccactttgagccacacgcgccgcgcttttgtcataagcctgtcatagacca
cgcgactgcagctgaattcacacgcttcgttgtggtttattgtatttttttccatatatt
ttatatttcattttattgtattccacttcgtggaattcgcggcgacattcccagcacact
ccgtatatatatagtgtagtctactgacatgtagatatatcgataatgggccacagtctg
gcttctattcagaacgattgttcgatttgggcccagtttcctaggccagatttgcatcga
aaactaaccaattcgatcagatcctatcttttatttctttcgctaaatcatatactttga
aaggtaccagtgtaattttttgctcttggcctattcatagaatataatttttccacaata
actggtataaagttttgaccaatgcaaaagctgaaatatttcattggtcttcagtgtata
gcaagtaaatatgtatatattaataactatttttaaggaagactatctactgtaattgct
attttccgacacttaatttgcagctgacgttctgtcaattaggcgcatggaatggcagtg
cctgtgtgggcgtttgattgatgttaaaaatgccgccaccgtgcgatactcgaatatgat
agtgcaggtgagcctccaacaggtgtcactgccattggggattggaatggcggttggaat
gggatggccaacagttcgctttggtgccgagtcgtgctggtttttcccaacagaattaac
tgaaagagcagataacatgcctcataaatcaagagcatgtaaatagtttaccgcgtgtgt
gttccactttattagctcattgaagcttatgagcattgcttttgtcgatattataatata
ataatatatgtataatatattaatatcaataatatcaattttattaatgttttcttctct
taaaacactcttggtatttatcatcaattgaaatactttgctctgtgtatttatagagtg
atggattgggccacctaaagttcgattagcagtgaacgaaacgatcttgggttccaaact
gtcgaattcttggaagaaatcagttagttagcagcgaatcgtggcacgttttggtaatta
tggctcactttacgctcactgccaaaagtccacaacttcgagcgtctttatttacccatt
tacagagtttcgcaaatgcgtgctgtgtatgatctgcgtgtcgccacaaatcttcagtat
caacagttttttttttttgttgtttgtatttttttgtttattgtcaaatcgtcagtgtag
aatgttgcgtaagaagcttctcatttttcttggctgtcgaattccttctggcccgtattt
ttttcggcttaaatgggcgcgtgtaaacgtcacgcttgtgttttctttttttaccatggt
tttacgtaaaggtattaatgaaccgaattcgttcaaaagttcgtgaaacctgaagaggcg
ttttcagttggggataaccgaattatgacgaacttgcaagcacttacctgcgaattttat
tagttggcccagaatttatttaagtttataattatttaggtatacttttaatagaaacga
ttttatccatagattttttaaacattacgtgttttaactacttggtatttagctttgttc
aagtcacggattatattataaatatcgttattgtatagtagcaattaattcggaataacc
actatgagtgttacgacaagtctaatttctattacatcacatcaggttattctgtaatgg
aatattaatgcaaatcgaaagtgatacatagtaattaattaaaattttaaatactgtaat
gatttttaatattttgtctgagcaatgcgaatatatcgatttctttatgttttttgtgcc
gtttaagcccggcgaagggtgactgcttttttttaatttaaaatcaataagttctcaagt
cacaacaaataaaggcataaaagaaaatcgaaaaatacacaatgtcaactcagtcggaat
ttcgatccaaagtcaatgcaatgcttacataacgtaatagggtcacttaactcgcgaatt
acgcaagcgaaccgaaaagaaaggggagccaataaaaagaaaatacttatgctggaaaag
ggaaatgtttttgggggaaaatagcacaacactgtgacccagtgaggtgcgccaaaataa
agacaatctcgctaatctcgacacgcgcctgcttcatggaatcagattagagatggcaag
tgatgcgataggtgggtactagtgcttttaataatactaa
