# Supplementary material for: SMCis: An Effective Algorithm for Discovery of Cis-Regulatory Modules
Source: PLoS One. 2016 Sep 16;11(9):e0162968. doi: 10.1371/journal.pone.0162968 (PMC5026350; doi:10.1371/journal.pone.0162968)
Supplement: S1 Datasets — (ZIP) [file pone.0162968.s001.zip › dataset/Drosophila/h/dsim_h.fa]

>3L:8092142,8132141
aaatgcaacttcaaatgctaattgcggcgacggtcaaagactcgtcttcagtcctcagac
ttcggtcctcctcctcgtcttcggcatccaagaaggcatcgagaagaacgggggcctgcg
aagacagaagacagttcatcacaattgcgtttgcaaatcaacgaggcgacaagcgaaggc
gcgcatgcgcagcactgaagattcagattggatcggaggagggcctaacccaactggtgg
tggttgatggccgatggctctgtctccgtgcctcattcatatgcaaatccgtccacgctg
gtgaccacaaatgaaatgccaacacgcagaaatgcaaagagagcatcgaattgcaaatta
tggggatgccagctcgttgacaaagttgcgcctgaataattccacagccctgttagaagc
gacgacaacttagcgactccgagtgcgaataggaatacgaatgcgacccagacacatacg
caagaaccaagatacaagataccagatccacgatccaagacccaagctccaagagcgtag
tccaagtccccaagccccaataacccaaggtaaaagaagcaaaagcgcgtgcccgcggtc
tcaacttccgctgctgccaagtgttcgcttccatgcgtgactatatccacgagatcagga
gcggaccgaggtcgcatccaatggatcggcaaagtcagcaaaatatatgggatagcacac
cagcaaagcaaaaaaatcaaaataaactccagaaataagagtccgctgtttgtgcagttg
aacagtgaaattgaagtaccaaatatgcaaagtgtttcaggtctcaattcggtttaaaat
actcacatatgtggtatgacaatgaaaaaagttgacaaaagtacaacaataattgaacaa
caaaacgtttagtaagtggtatatcattttacttgctgtacaattgcgaacataaaatca
aagcttgcataatgtattattggcattactaaaaggtttattatatttgattgtttggat
attgtagttcagtagacatcctaatcagttcattttgattgatccagtttgttcataaaa
ttaaccagatttctatacttaatcttcttcgcatgcccttcaaaatataacaaatgtcga
atttttgataatttatatttttaagtaagcaattaggtggttttagtaactccgctcctg
gtggatggtcagtgagtgtgagatgactccccctaaagctttacgaaactaatgccgaat
gcaggtcggtttccgtgcctccacattcccagtcgttttgttgtcattttctgctgcctg
gtttccaggaatctgtgtgtttgcttggtgacgaacttggttgctccattagcatatagc
cggtggagttcttcaatgggggcgggggatgagcagagcggatcgcagtggaacggatgt
gcgcttgattatgttgtttgccagcgaggctggtccttcatctggctgctcgagatgacg
aagattctatgagtgccctgccttcgccgggcattaatcattcttgtttttgaattcttc
tcaagcaaacagcgcgcgactgacgccaggcggtcggctaccagaaaatgggagagacaa
caccatgcttcgaacaaaatacggtggctatcaaaatagctacgtacacgttttagccca
cccaaatggtcaagggtttcctcggatcttgatctctgtttgtgcgatcacgatcacgcg
ttgtccgccgctttgtcctaatgcctcgccttgtgcaaatgtttatccaagacaatccca
agccccgggcccaatttccagcccgaaaggatttgtctcgcctcgtcatcatcggcatgc
cagcattccagcatcgccggaatcatcatccgcatcgtcgtcttcgtcggcggcgttaat
gtgagggcaaacaagcgtgatgtggcaattgtctggggagcgatctgtactgcgtgtaag
tagcagacttcttgctctttccctatttgctaagtagcccctgggcaggagaggctgtgc
ccgatcccgaggtgtagatccattagctaccagtcgagcggccacacaggagtcgatgaa
gtgagcatacggattccgggatacgaaatgagtaagtgtaacccgactttaaaggtgccc
gtttttagggagaagtcgaggaaatgcgagaaggattgtggttttccgacgagagacttc
tcatgtactttctaacgattcaaaaggatatttctagaagatctgtaaacatacgtccaa
acttaaggcagtattaaggttatagattttagaatgttaaaacttaagatagcagatgtg
aataataaaccgcacttacttatgtaattacccattaactcatttccgaaatcagctaaa
ataacacggttcgacgtttttaaacacgacctaattgcgatcaactagtcaccctcttta
ttgactcaagcttgtgaaacctgattgattaattgactaattgtgtgttttcagttccca
ggctcaatcgaagtcctggaatgcgatttaaccacttttgatgaccggtccgcagttcca
gaatattaatacttcccctccaattcagttaaatgagcttcattagcagtacgcttgctt
ttcactttggcttaattatcacggctcttcggcagtggagcaatcggaggggttaaaagt
ggagcaggagtgacaggagtgctgtggacggagcacctgcaactcgaggtgaactttcct
cggtcgcaacccgacaattgtcgccaattaaaccaacagaaatggagatatatgggcaga
accgagagagccctttggtttatgcactgtgaaaaaatataggcttaattcttaaattca
aaaaccttcaaaaaaacatatcctacaaaacttcaagaaatcgcatctgcattttattat
atatcttatatggtaagggaaaaatatacgtttttaatgaaacataaacctttatgttgc
gcaaatggaaacataactcctgattgataccccaattttgtcgctgtttatcgagttaaa
ggagcacattaatcaagggccgttgcgcgaaacaagtagctcattgggcatatgcaaatt
atgcccgattactcttactctccgccctgggttcacttctcctttatcaattgagtcagc
aataatgacgatacacatatatacgatataacccaccgcagcagatacgatttcaaggtt
tccaatgaaagtgccgctgcccgctgcccgcgccacgatcacgaatcattttttatcaca
aacattcgccattcgactggctaatgacaggcgacaagtcagcaagtcgacggatttctg
gcgactggtcatcgctgactgtgacacgcttctggtcaatgtcagtcgggtggataatgg
gcaatggacactgggtaatgggtaatgggtaaccagatatagcgctgatgccccttttgg
aacagagtctccaatccccacgaatgcttgcacttttatgccccacttattgcgcttatc
gcagtcgtttgggtttctgggaaattgtttacgctttcggcacgaaacaaatgccggaat
attcacataaaatagagcatttcatggtcttggaatctggaatctggaaactggaatcac
acggacatgggttgtgcggccagtgtggccttgagcaaatcggtgcacccaaattagata
tgcttccagatcggcgttgaagttcaaaggcagtgtccagattccgatcccgagtgctaa
aaagggtttcagcccagctgaaaaagcggcagcagctgtttgcaggccataattgaagca
tttcgtaggtaattggtggcgattttttttatggccaacgcataaattaacaccaccgag
cagagagtctctgaaatccgacttcgaatcctcggcagatttgtgtaattgcgctccact
tgcagcgggtacagcccatcctggtcggatttaatgtgagtccatcaccaatggctggtg
gttatagggctcgaactcaatctgccgggtagaaaacgtgcaatttgggtcaagagaggt
gtctctcctccttttttcatctgttgtttccatcgttattttatatgttaattttggccc
gggctcaaaactccactttttattttgaccatcatcctgttttctcgccggccaaacgtt
ttgtacctcattagagcggcgaaagcgcgtttacaagtgctaaattggccaaattacggg
ttgttaacaggatataaaagtaaaagtgtctgccagccgaaatctccgcttgcaggcagg
tgccattaaaagggaaaaggatgcccatgcccatctcgcacttcggtttcaatttggaca
ccaagcacatacttaaagatttcaaatttatagagtgatgattgagaaatatcgataaca
ctttagttttttaccccacgggcaaggccacctgtatgaatcctccttttatgggtggtt
tgtaaacaattacccgacaaacatttaattggagtctttagggaaatgttgaaaagttaa
ggtgactgtaaaagacatttctcggatggcttttagatgatatgatatgataactatagt
ttattgactataatttctttaaagttcaattaaatgcttaacataattagtatattttct
ttattatgatgatgattcttccataaaatatacattttaagcgatattagctttcattat
gacattataaaattatgttaaatataaatttaattaagaactcccctttaaattccaatt
ttgggctaaaatttcaatctcttcccttcctccaaacatctgctgtcaatgatcatgcag
atacaaagtcgctcggagttatcgtggccattatcgtcttttggccctatctcggctcca
tcagcagctcctgatccggctgcttggccagctctggctccagcatcttgtgctgctcca
ggctctggatcttggtgactcccgtcgatgcggccagatgcaagcgaggtgattaattgc
cacccgaatgtcccggccaactggtcggatcttacctttttacgtttacctgtcgccggt
taatgttgccaacttaatcgcattttgccaagactcttgataatgttgtttatgtgcaaa
acgatttggctgaccgggcgatgggcaatgggcgacgcggatctgcggataattaatgag
acggacttgtgtaattaataaaaaacttttaattactaaggggaaggcctgtccttgagc
tgatgctgctgctgaaatcctaatgagtggcgaaggaagaaaaaaaatgttacatgtcct
ggatgatccatagatgggcgggaaaaagtccgatatgcgacgagatttttgcgtaatttc
tcaaggccagacagggacaacataaaaaggacgaatttcttacgtaagtgaccgaaatat
gtttttatgagcggatcataaatttttttcccctaagaatgggaacgcgttctcgttctc
tgatctcaatgttctgatctcgttccatttttagcggaactgtccgccagtccgaagtcc
tttttcgaccgcctcacggcatgacataatttcgcataatttgcaacaatcctcgaagga
cctttcgccccgaacaccaggacacccaccagcacgtgacaaaaaagatgaacaaacaaa
aaaagagagcgacctgctcgcagatttttagtgcgaattccgcaggtcatcgccgaaatt
tggccaacaacttatgaatctgcatattttggcaatatgcgcactcgtcctgctgctcga
catgttcccattttttgttctaattattttttatgagttcagtacacgcgcaaaaattgt
cgcacttctttgtggccagccgcagacgtgtttttctatggattttcgcattgttttggg
gtttttgtttctattcatgatttttttttgccccgagccctgctgttcgttttggccctg
ttttcttttttgtggttagaagtggacccaattttagctaataattgttgcaatttttgt
ggttttgggcagagacctgttctgaatttagggccgaagccaatctgtataggtagcagc
tggtaaaattagaagtgataatgagggctacgcaaatcgaaaatctgttttattaaatct
tttttaaagtccatcaagtttaaaagattttcagctgtttttagtatttttcttccgaaa
gagtgtcactccttctactttaactctcgctctcagtttgccttttaccttttcgactaa
tgatcaactttaacctttgctaatgacaactggccagaatcggtccacctttaaccttga
cagatcgccgtggcttggtgacagatgaggagttttcaactcagcttgaaaccgaaacct
aaaaacctaaaactcaccatcatgtcaacactttccctgccaaccataaatactcgaaag
acccataaaatcactgaaattcagacgagagcagggcgaaaccctttgccacaattaaaa
tgttaaactggagtaaatatcataaaagcaataaaaatcccgtagacgctaagggaattg
ctctacttaagccgaaaaacgcgctgctcaaaacaaattcccaaaaagttgcctcaaagc
aaagcaagactaatttttaacaaagcagaaaaaacacaaaaactctaagtcagttcttcc
gggaaccacggaactatccgctcaagggtcaccaaaaggggtttgcgaggatcaggaatg
gacacccgaactaggtcactggatcgtcggacacaaaaaacgcacaatgccggctaataa
aaaagtagagcgcatcgcaggacatcattgtcctggcggaaaccctttctcgggttttac
gatacagagcggctttttgtgtccttttttttggaaacttctccataattgtagcaaaaa
attagtgcacatctttagaatttacatagaactcgaccttcgttgacactgcgtttaact
tttgatttggcatcttgactgagttcgacggagcaggggaaaaaattgtattgtaaaaat
ggtggcgggaaaggctgggtaatggctttacaacttgttgtctctaattatggtcgaaat
gggccgtaatcctttgctaaacgcagcaacacagaccgccccgtttcgccacgaattcca
gttcttccgagtggccgaatccattgagttcccgcgaaatccgcgtcatggttaaacgcg
actaatccttcccgtaagcccttcgcagcgacctgaacccggttcagttcacggcagttc
agttcggtgggcgtttttgtttagtttcgaaatcaaaatattggcaaacacgctgaagga
atacgcctgaaagggaaaatgtgcaaggattaagccgaacacatcctttcgcaaccttgg
acccttccacgttcgcgcacacgctcgcaattttacgactttttcctaacccgaatgcga
tttcgatttcgactttggcgaaaacgcatgccaagcgcatgtccttgccacgatcctacg
atcctcaattgtttcgccctccgagttgactttcgttttttaactcgtcccggccgaagg
acaatcctttgccgatttgcccattgttgcggttgtctcgactccttttttgccagaggg
ttacggtccattgtggtggcgattgtcgcgtcctttgtggcgaatttcgacccgggatcg
ctgttttttacgatcctcaacgggttttacgacctccgtccgttttttaagcctttctgc
tctgccatcctctgacccgtccagttctgatcagttcagttcggtgtcaactctttcggg
tcctcttcgcgggttgtaaaatccggctggaacaataaagttttttaccagattccggga
agtttgtagcgattttttaaaatgtttttttttttttagaagtgcaatctttattttggc
aaattgtaggggcttaagcggaatttattaggtttctcggaatttccacattttttgatt
aggcaaaaggcttaaaaaacagcccgcaaccttggtgttaattgagttggatagataaag
aagatgtccttaggaaactatgtttttaagtcgaaaagccaaaaagtcaaatgtgatttt
ttatgggaacaagacaaaaaaagggttttgcggagatatcacgtggcgtggtatcagttt
tttccagacatgttgtgaatttacaaagacgatcgtaaggtagatcttaacccaaagtta
atctgctttcggagaaaaacgctgcgggcttaaacgaaaggaaatgaaatgtaaatagca
tagcaagtccaacttaaaataaatgaaaaccaagataaaattataaattttgcaattatt
aaatttgttaattcagctatacaaatcgtgtccgactttgaatagcaattactggaacct
gatagacaattataattaatccctcaaaattaatattcagtgcagttagctcaaaaatat
accaactcattgaagcacaaaatttcaaagacttagccgttttttgattgtacttccaaa
ttgaatctgatttcggcattttccatctatgtaaccaacgaggttaattatcgccgcatt
gctcaataagaaaaattaacattttctcggtggtgcgacttccttttggggccagacaaa
gagaagatcggaccctggcagagatgcccctatcctccattcaattcggtgcccccagat
ctgcacctccgccactcgccgccatatagctcattacgcgggtcgtgacttgccgaaatg
aaaaacaagtaaaatcgggcaggggagcagaacacaaaaagagtttattgcaacggatgc
ttgtcggagatgctgatatctaagaaggggagcttgggaggggtcttcggaggggattgg
gtggggggttcgggtggcagacgcagcaatgttaatctccataaaatgaaaacaatgcgc
cggcgcgacgatcgctcgccagcctcaaatgtttcagctctgcagctcccgaaaggcact
gggaaaaaacaagtatctatttaagaaaaattattattatactattattacaagagaata
ttatttataaagtattattataacttaaatgcatacatactttcatataaagatatccaa
actcagcaaaaatgtataatagtgttctttaaataaaagaaacatctggaatctcagttc
atgaagtgtttatattttgtggcacacacttcaacttttctcagtgtatttttggaaccc
caagcgctatggccatgcttcgtggagcgcgcattttgcgcaataagtgtgccagacgat
tcggattcagatgcagacgttggaacagaaggacggacctttggaccggttggtcagcat
tcgcgatgccccacctccccccgcaatataatttatgcagcagcagcagctcaaggattt
gaagcccggctccctgggtctgtgtgtgcgtttaggtaatcgctgggcatgatcttggcg
aacctccaacgccaccgccgtgacaagctgcccgctgagtggatggggtgtaccgtggac
ctggatatggatgtggatgctgcagtttctccactcaatccccttttcctggtgcccaac
accaccccagcggctcggctggctgagtgtaaattacaacttgcctcttggctcaacgcc
ccgactttttgcggatcggccgcttttgctgcttctgctgccgcttattttgccgcagcc
tgtcggtttcattcagaaagttcaatagtgcatgcaacgccggccacgacttggtggtac
cgccctcccccaactccatccctcagctccctcagcccccttgacccttcaactcccccc
gcgcatttatgatcgataccagagccgatttctttgaggctgccttttgtgattgtcgtc
gttcggtttggttggatcatcggatgcttgagttgccgttgctgtggagctccccaagta
tctgctcctcctgcacgcgattaccttgtagggggcaggatgtacccttctatcagcagg
gtcattcagtagaaggaattgttttgaatggtagaaaaaaggaaacaaactccctttttg
attgcttaaataccaaggttattaagcatctaaacttactaaggatagaccatgcgatct
ttaagatactttctatcccaggcaagggtatttttagttcgtccatctgtcatttcttgg
gccagcactgatagagcatcgacaccttcaactggggctgctggtgggagagcttttcgg
gaaacctgggatatggcatcttgagtctggggcggatggtgttgtatgcggccatgtctg
ggtctggtcacgatttgttgggactcgtaaaacatttttagcacctcaacgacgaccaag
acgactgacgatcatctatacacatcgatccgcgtgcacttctgcagttcggcactcgat
tgcctttgttctcgctgagttcgccagcccgttttaatggcatttttgcatttttgtgtt
tctgttccagctaccaagcagaacgcccactcggtgggaactcaattttttggatttttt
ttttgtattttagcactgctgccaaacacatcctgtcattagggaaatatttatgtagat
atcggctgggatcgaagtggtggggaggagcagctgcctcctaacggtgcccccaatcac
tggcagtcaaattagtctccacataattaactcaacaagtttttgggaccagacgatttt
atttgggcattaggcggctgctttgagctaccttttataagctatcttcgcttttatttt
ttcctcggcggcgattagccaaatttatgcagagcgccctctggcgttggcgaaatgata
ttcccggaaattggcaaggattcgtaatcggccgaaagaggagagggaatgagttgcctg
ggtgcgtggcgtggtggcatggtggcatggcgtgtcgtaaaaactctttgcgaatcaggc
agcggcagcgggttcgcatcggcggtattagccatcaaggccatgaaagacattagcttg
gtggatcgtaaaacccctgaacaacggacacagagggctaatccgtggaaactctaaact
ctatcccagagagaacctctttcggcgcgagactactcagttggctaggtaaaagccgta
gaactctttccactctttcccgattccccgatcgccgagccctacctgtcctgcgagttt
gacgtttgtccgccaattgatttgacattgaaggctctctaccgtcaaataaccctaaat
aaaaccataaaatccttctgcatgctgcgaacccatccatcgagagatcctcaccttgag
ccacccgccatctaaggtttgtttttttcctcacatttttgacgcgttttttagccgaac
tcgtaaatgtgaggaaatcattttttatgcaattcgttgtcaacgacttttgagaattca
gggaactgcgttcgttttttacgcaatgccatgtaacgtctgttggtttgttgttttttc
tttatgggaggcgagttgacttttttagagaaaattatgagggaggagcgggcattaaaa
aagggagtcaaggaaaagggaaaactgccagtaccaggaaaccctaaactaaaaaaacgt
agaagtattcgtatgtatttggccaaaagagccgtacgcatcgatctctcgctgaaatcc
tctccagaactcaagtttcaacgggttaacttggtccagcggcgtgtgagctacgtctaa
ccctatgcatatagatatagatatagatagatagacagggatagaggtatacctgcaccc
accacgcccataatccttttatggcaaataaacaaacaacgtcacggcgactcagtcgcg
aaggattgccatggctaggtaaaaagtgccaaaagggtgcaataaaccgggttgagatga
ccaaagggtatggccacggcatggcatggttatagatatggaaggatagggaagagttgt
tgcacacgcgcagtggcattgttgcacactcggttttatgggtgtgtggttttagccctt
tgatgggcatgatcatcctgttaatagaaagcgtggaaacccgttgcaacttgtaaccct
acctgcacgcccaaccaatctctaatcctttccgcggcgatcctgaacccttttcggtcc
agctcgtttggagggggcgagcgtgtctaaggcgatttaattaacgcggtcgcaactaag
ccaccgaataccaggacatggcttaaatcggaaccctttcctcggccgggaggaggtggc
cctgctaaaagccatccggctactgttccgaggacgggttaaggatgcatggatgcagta
gcaacgtgggcgtcatcggaaaagtcagacagggagcgggtgggcggatggatttgactt
ccagcgaaaggattgccggacttaactttcggaaaaactccaatatttaccaaataccaa
agggccaccaagtgcactttgttcagcacttggccagcagtcgaaaagtcaagtcaggtt
tgggatttcaacagcaaattaaccggctgagccggcaaagcgaggatccacaaggcattg
aaatatacccatatctgagggattaggaaacattgtagctccctttgtagcctcaaattt
gggtcactttgaaagataacaaatgagttttatgttgattttaattcttttagatcttta
caatacttttctgagaataacaagacatcatgctatcatgtatagcattaatcaaatctt
ttcttttaacagcttccgaatctgttaaaaaagagttaaagtattaatatatcatattat
aacatatatccttcgtgcacgccagaagatactgttagatcgtactaaaaaataaacccg
ttttgagctgcccccttttccagttatccgttttccgcatcacgcgatccccagatccct
tccattttttgcccttataaagtcgctcggccgagcaacctaaaaaaaatacgacataaa
aaaacaaacgcagaaggtaacgaagacaacagcctcgaaaggaaggggaaaatgtatttt
tgcattgtttttttacctgttgctaaatttagaatgtctgtcgtcgggtatttgctgacg
tttgtgtcgaaaaattaagccttctgccgcaaataaaccccacccaccgccgaccgacct
ctcgccaccccctttctcattaccctccctggccgaaaataaaattctggacaaaatgcg
tcgttacgcttaatgagtaataaaatactttgcacaatgtggggaacaaatgcgattgct
aactcgctcgcacgcaggccgtctcgctcccactcgctcagatcctcccactcgggcttg
ccaaaatttacagcgccattagttgcgaaaacaacagcatcatactcagagaaaataaga
tcatttcaggcccaattttaatgttttatttaaggtcattagtatcggagatttgtatat
agaatgataatataattgtactcatcatactcatcgtttttgtattcatcgaacaaatgt
aaactagtctttagaaaattgtataataacaaatggctatagattgtaaaataaaatatt
tgtgatattatcccatcaggtacatttgatgtatgtaacattttcgggcagtgcattcgc
aacagcggatagcgcaaatgtggcgcgcgtttttaacagcgttggcgatttttatggcgt
tttaatcgcgagagtggcgcgcgcggctagaaatttattttcgccgcggccatggagcgt
ccgcatgttctctctttctctctctgtttgccccactctcgggcgtaacagatgctcccc
caaccccaccaagtactgttattttaagttacatgccgctgttgccgacctaccgactta
aaagaggcgcgtgggcgtttctgtcgctgttaaactcgcgacgtcgctgttaacagagcc
ctacgatcaacagataacaaaatagtttaatggatactttatatagataatatctagata
gttagtaactagataagatctttatattttaaacttaatagtgacagttatatggtattt
tgtgtctagtgaataataattttgaatgataatggcacagaaattgacttcattgatctt
ataaaatataacctaataataataattatgatattaaacatttgatataatgttattagc
attgctgttacgattattaaatagttagttacatggtccaaaatgattcgaaatatcttc
gaggggttctttaacgtaccaccaacgtttttgttttgctttcagtgatcagggctcccg
gggcttctggggaatctgggggatctggcgctgtctaattttagacgcaattagcaatgc
gcacatttttgtgtgcttgcgccttttcgactataaatttttgccacagtttattttaga
agctgcatgtgatcgggtccgccagcaacaacaacaatggggcgtcaaattgggcgttca
acgcacaaacaactgcgagtgtatctgtatctgtgactgtatctttagcgttgtatccgt
gagatacatccacacctttggctgtttttggcccgcgagcatgatgtaaaacgccgccaa
cgttttccgacctctcgttttttttattttgtttattttcttgttactttttccgttgca
attaaattggcatgcacaagtgccgcctctgccgccgacaccgcctctgccgacgctgac
cgcgggcgggccgccttttgatcggctgccaaattgtaattggaacgcgaaggtgttgtc
gacgtccgccactaccgccgatatatatatccatattgttggggcatgtgttctcggcat
aacaaccttccctggcgaccacaaaacgcacaacactctagacaaccctcaaaaatgtca
gaaattccccaaaattgttgtgtgttttcacgaatcgatagacgtgattgttgattaagt
taaatgtaatttagttatttaacaaaagtccctcttgaagtattgtaaaaacataacctt
ttaaacatttttttactcatcttcattagagtcaactttattagtttctgtataaaaact
gccaggtggtttcgttataaaaaatattgtaagcacccgtttttagccaacttgaatgtt
ttaagcctgactgactcattccaatgtaactttgttgacgagtcgtggttttgttataac
ttcactaatcaggctttaaaaatatttcccaagaacaaacgtcagcgataacgtaatttc
cctttatatatcgtgtaacccaaatatatgtcatctacccttactgatctcagtgtggtt
aaactaattacatggttatttccagttcttagaactaaacccatattttgcagataatag
agggcttaagcagttatttaaaatatcactttcggttgacgcactttggctttttactac
caaataaacaatataatttaagcttcattttcatcttaatataccgagttttcagagcaa
taccccccttgtcattctgctaatgaatggttagttttctgatgcccgactattccgcgt
gtcgcgtattatagtcaaccttcgataaatcattactccaaacaaaacaacaaataatat
atgaaaaacgtgaaaatccaacgctgcacgtagaagccatcaagctgaatctaagcgtcc
ggcggagcacgtgtgatccacgcagccttgtccacaacgatttccatttcatttagcccg
ttggcggctatcgatcaaaagccaaaagggcgaccttcacttaattgaggcacacggcat
gctgaatgagtcggttgtacagactggtctggaaaatgctagggggataactatagccac
cacccaaccacccacttccgcctagcgtgcgcacaaccttgtgatcttgtttactgttta
gcgcacccccgagcggcagatacctctatcatgtgaagcgcagcacaaaaaaccgaacnn
nnnnnnnnnnnnnnnnnnnnnnnnnnnnnnnnnnnnnnnnnnnnnnnnnnnnnnnnnnnn
nnnnnnnnnnncccctaaatgtgaaattcccaaatgtgtggttttagaatcgatgaggat
tgtgataagtaaagtatttgtattaacaaagtccttgagatatgtaaacatacctttaca
tttttatcatttcatgagtcacttatagttcgtaaactgcagtgttcgtttaaaatttag
cacgtttagcactgaagtttagcagccgacatcaactatcatgagatgtgttgacgagtc
gggtgtgttatacgcgggacttcaataatttggagtaggttgttatcgtatcagcttaaa
tatccagacaaagtcagcgaaaggaattcctttcacgctacctagaactcaatatctctc
tctctgtatgtgggggaaaaaaactaatgcatggttatttccagttctagactaaaccca
tatttgcagatagtagagggctcagcagttattaaatatcactttcggttggacgcatgc
gtgtgttttttactaccaaataaacaatataatttagagcttcattctcatcttaataat
atacgggtcggagctgaggagtatgacagcacaccccccctggtcaattagataaggatg
gtagttttttgacgccggactattcggcgtgtcgcgtattatagtcaaccttcgataaat
cattactccaaacaaaacaacaaataatatatgaaaaacgtgggaaaatccaacgctgca
cgtagaagccatcaagatgaatctaggcgtccggggggtccgggggagatccatgatcca
cgcagccttgtccacaacgatttccatttcatttagcccgttggcggctatcgatcaaaa
gccaaaagggcgaccttcacttaattgaggcacacggcatgctgaatgagtcggttgtac
agactggtctggaaaatgctagggggataactatagccaccacccaaccacccacttccg
cctagcgtgcgcacaaccttgtgatcttgtttactgtttagcgacccccgagcggcagat
acacagtacacagcacaaaaaaccgaacctgtcgcactggggtggcgtcatatagccagc
tattttcaccttctatgggacgtcgtcgcgttggccgcatgaatcagcaaaccacgaacg
gcgagccaccagaaaccaccgcagaagcagcaccaccaccaacaccaccgccagaaacac
agcctcttgtgaatccctcagttagcagagcccagcagagtcaagccaaaccgaacgctg
atcgagccgaccgacgatcaccaatgggggtttcgcagtgtgatttccaaaaaggaagaa
atgcccattcccgcgagccacgggggcgtatgagtaacgcggtgtgtactttaggtaccg
ctcacaagcgcgagcgcgcacacacacacacgcacacactgaagcgagcaggtagcgcct
aaagtatacccctaggtagccgcaatgccagtgcaactgtattggtgcggtcgtgtggct
cgcgctcgcgtctcgcagcggcgatttagcctacgaacctgtcgatcaatcgtcagtcgt
ccgccgagagctcagcgataaggtagtcccgctacgctccgcaacatccagacgcagtaa
agcaaatacttatatatatacatacatatatatagcgcaaccatccgaaagccgaacgat
cgatcttctgcttcgtgccgagtcgtttcggtcttttaatcgcactgcagccagaacctg
ctgctcattcgcctgccgtatttcgtagcgtgcggttctatcgctccgccttgataaacc
gaaccgaaatctagagaacccccagacacaataccattttacgtgcttctctgcgacgct
gcgcgaaagtgaaaccaagtgaacttgaatataaaaactgacaactgagttattctacaa
aagcaaaacagcagtgaactcatatattgccaagagcagcaaattcatatttgctgccaa
gtgaaacccaaactgtgcctcaaactcaacaaacaatatctgaccgaaatggttaccggc
gtaacagcagccaacatgaccaacgttctgggcacagccgttgtgccgcccagctcagga
gacgccgctcaaaagtgaccgtccggtaagtgtctttcaagaaaaatacgcttcgaaaaa
aaatccgaaccaaaaccaaaacccccgtcaatggattaatcgaacctctagttcaccgaa
atctgtggattaaatgaagctaccaaccgagaattccctaattgagagcnnnnnnnnnnn
nnnnnnnnnnnnnnnnnnnnnnnnnnnnnnnnnnnnnnnnnnnnnnnnnnnnnnnnnnnn
nnnnnnnnnnnnnnnnnnnnnnnnnnnnnnnnnnnnnnnnnnnnnnnnnnnnnnnnnnnn
nnnnnnnnnnnnnnnnnnnnnnnnnnnnnnnnnnnnnnnnnnnnnnnnnnnnnnnnnnnn
nnnnnnnnnnnnnnnnnnnnnnnnnnnnnnnnnnnnnnnnnnnnnnnnnnnnnnnnnnnn
nnnnnnnnnnnnnnnnnnnnnnnnnnnnnnnnnnnnnnnnnnnnnnnnnnnnnnnnnnnn
nnnnnnnnnnnnnnnnnnnnnnnnnnnnnnnnnnnnnnnnnnnnnnnnnnnnnnnnnnnn
nnnnnnnnnnnnnnnnnnnnnnnnnnnnnnnnnnnnnnnnnnnnnnnnnnnnnnnnnnnn
nnnnnnnnnnnnnnnnnnnnnnnnnnnnnnnnnnnnnnnnnnnnnnnnnnnnnnnnnnnn
nnnnnnnnnnnnnnnnnnnnnnnnnnnnnnnnnnnnnnnnnnnnnnnnnnnnnnnnnnnn
nnnnnnnnnnnnnnnnnnnnnnnnnnnnnnnnnnnnnnnnnnnnnnnnnnnnnnnnnnnn
nnnnnnnnnnnnnnnnnnnnnnnnnnnnnnnnnnnnnnnnnnnnnnnnnnnnnnnnnnnn
nnnnnnnnnnnnnnnnnnnnnnnnnnnnnnnnnnnnnnnnnnnnnnnnnnnnnnnnnnnn
nnnnnnnnnnnnnnnnnnnnnnnnnnnnnnnnnnnnnnnnnnnnnnnnnnnnnnnnnnnn
nnnnnnnnnnnnnnnnnnnnnnnnnnnnnnnnnnnnnnnnnnnnnnnnnnnnnnnnnnnn
nnnnnnnnnnnnnnnnnnnnnnnnnnnnnnnnnnnnnnnnnnnnnnnnnnnnnnnnnnnn
nnnnnnnnnnnnnnnnnnnnnnnnnnnnnnnnnnnnnnnnnnnnnnnnnnnnnnnnnnnn
nnnnnnnnnnnnnnnnnnnnnnnnnnnnnnnnnnnnnnnnnnnnnnnnnnnnnnnnnnnn
nnnnnnnnnnnnnnnnnnnnnnnnnnnnnnnnnnnnnnnnnnnnnnnnnnnnnnnnnnnn
nnnnnnnnnnnnnnnnnnnnnnnnnnnnnnnnnnnnnnnnnnnnnnnnnnnnnnnnnnnn
nnnnnnnnnnnnnnnnnnnnnnnnnnggccaggacatgcttgcacagggcattaaagtaa
ccttaaagcatcgtgcgcagattgagatgattgatgtcattcaggaagtcgatttgtgca
cttctattctgtatttggggcccaactgtgcatcttttgcggcactaggcctgcgtagtc
ctcgccgcagtgccgacggaatgagaggatgattgagaagttggggagtgctcgacggcg
tggccattttacgtgctttttctgagaagctgcgcgaaaagtgaaaccaagtgaaactgg
aatataaaaactgacaactgagtgttctacaaaagcaaaacagcagtgaactcatatatt
gccaagagcagcaaattcatatttgctgccaagtgaaacccaaactgtgcctcaaactca
acaaacaatatctgaccgaaatggttaccggcgtaacagcagccaacatgaccaacgttc
tgggcacagccgttgtgccggcccagctcaaggagacgccgctcaaaagtgaccgtcggg
taagtgtctttcgagaaaaatatgcctcgaaaaaaaatccgaaaccaaaaccaaaaaccc
ccgtcaatggattaaatcagaacctctagttccccgaaatctgtggattaaatgaagcga
accaaaccgagaatttccctaattgagagccacccacttcgagctcgagttgatttccat
tcgcgactgtgggcgactggccccatcaatcccgctgcccaaatgcatttcctttttagc
catctcccacatggctggctgggaataaaaatacgaaaaaaaaaactctgagccagacca
aaaaaaggccgcaaccgccgtcggcgcgccaacacaaagcgaatttatctcgcgtcgcgt
tggtggcatttactatatggcatatggcatactactccgactacacacgctccatccatt
catgagtgccgcccaaaattggctggcgtagctgcccaccagctccccagattcggactc
ggattcggattcggatttggctgccacttggcgcgtgcgtcgcgtggtggctgcaattgt
cggtcatcagccgccgtttttggccattcgaacggcaccggttcattgagttggccagaa
aaaaagctgacttcatgcgagtccaaatttggcaacttgtgctccctagataataatgta
cctagttttggcatcttcgaatttcccgctctgaccttgtcgcattctcattatttttgc
tcatacctggttggtttatttatagccactggctgtaatttataaccgccaaactatttt
taaataaatgcctcggccgagtggcgctataaatagagcacgcgccgtgcgactaaattt
ggccgccagccagtcaatccgctccccaacccacgcccccacctccttgatctcctccaa
tccaattgaagacccatgcagcttcctctatttttgggtcgctgcatgaggtcaaattag
ccgtgcaaaagccgtgactaatcgattttttttccatttcttgcctcttgcagtcgaaca
agcccatcatggagaaacgccgacgtgcccgtattaacaactgtctcaatgaactcaaga
ctctgattctggatgccaccaaaaaagacgtaagtattttaataaaaataaataaaaaca
acaattaaaagtttcattcaataaaaatgaaaaaaatatttctgaaaaatataaaaaata
ttttttgaaattttactaatttccaaattattttctttctacttttagccggctcgccat
tccaaattggaaaaagccgacattctcgagaagacagtgaagcatctgcaggagctgcag
cgccaacaggcagctatgcagcaggccgccgatcccaagattgtgaacaaattcaaggcc
ggattcgccgactgtgtgaacgaggttagccgctttcccggcatcgagcccgcccagcgt
cgtcgcctgctgcagcatctgagcaactgcatcaatggcgttaagacagagctgcaccag
cagcagcgccagcagcaacagcagtctatccacgcccagatgctgccatcgccgcccagt
tccccggagcaggatagccagcagggggcagcggcgccctacctctttggtatccagcag
acggccagcggttactttctgcccaatggcatgcaggtgatccccaccaagctgcccaac
ggcagcattgccctcgtgttgccccagagcctgccccagcagcagcagcaacagctgctg
cagcaccaacagcagcagcagcaactcgccgccgcagcagcagcagcggccgcagcagca
gcacaacagcaacccatgttggttagcatgccccagcgtacagccagcaccggatccgcc
agctcgcactcctccgccggatacgagtcggcgcccggcagcagcagcagctgcagctac
gccccgcccagtccggccaactccagctacgagcccatggacatcaagccatcggtcatc
cagcgcgtgcccatggagcagcagcccctgtcgctggtgatcaagaagcagatcaaggag
gaggagcagccctggcggccctggtagagggtgtctgcatatgcatatgcgcagttagca
tagcatagccccccctatcgaatctcccgcttttaagactgaccccccacacacaactca
tccaactcacacacatgcgcaggcgttgtgcgcatgcgcgtagacatttcacatcattcg
ccgggattgcgcaaatgttgctttgaagtgttgcaaacatgcgaatcctaaatcggttca
cggctttcgtgggcttagtttcctggcttataccctgaaacacgctggcgaggctaagaa
ccttcatcagacgcactcacacacacactcacgcacacacacacacacacacaaacgttg
ttataatttatttattattatattatgtaatcgatttgagagaacggtattctaccagga
catcgccaaactacctcagtccaagtacttggtgttgaattgcctcatgtatcatgtatt
actctttgaataacagcaaatcagcgaaagtcttccaaacactcacagaatatgaaaatg
cgaaaagagcacttgaaaagctgaaatactttttatgaaaaagataaacgcaaaagcata
actcttacacatagtcgtacatctccatttaagtataggttttgtaccatagccagctaa
gccgcttagggtttctctcgctcttaagtctaatcaaagaataattatatttataaaaca
cacaaatctattcgtaaggccacgtgatatagtgaacataatgagcttctaagaaaacaa
aacaagaatttgatgcaagcaaaagcaaaaaaatcaacaagaaagaaaaaacaaacaaac
aacacactaaaaagaaataaatttaaaagattctactaaaaaatcaaatacgcaaaacgg
atttgttattgtggttggggtatcttttcctgggtttttttcagccgggtgaaagtcccc
cattatggttcttttattttttgttttagaggtcaaaacgctctgagtgacaggaaactt
atcgagccccccgacttatcgtagcaaatttcgacgctaattattataatgcccatggtg
aaattcatttcgctggagaggatcggcggggatttcgacgataatacaactacgttttaa
ggggctcgattatggccgtttctgctaatgtaatcggcacgacgggttgaaggtttctct
gtggccagaccgtaacggatatagatatatgtgtgccatatataatatataggaatgcct
tgattttcacacatccgttcgataagccagtaatttgaaaaagttgtgacgaaaaaaata
cttataacaatcctttgttcgatagtatttcaaaatattttgcaatttaaccattggcta
ttccaatcgaagtgatcagcaaaagttaaggcgcacaagagtatattttgaaattcaagg
caggttagctctgattgcaataaatccaaaattccattagctggcgattcagcataatac
cgaattacttgaggatatggaatttcaagaagttggccactatagccgcaggaaagtcga
tccggttcgcgttagttggaactccatcggatatcgccatggatcatgaatgaccgatag
cgactaatgcgcttggaaattccctggaactatccactcaaatccagtgagttacaaggt
acacgatatatgcaagtttatcagtcattagggaaatctgttacccagtagcaaccgagt
cacgcccttcaattctcatagtgcccccactctaatctaagcaaatccctgggccattaa
tcgtcatgctcgtgacaaaagtttccgcgaagtctgcggaaaaaataccgcatcatgctg
ataatatgagtgcgataaagcggataagtgaataaaattgttttccatttgctggtgaat
caagtgcagagcgccaccattcagttgctcatcacggcgtgcctgccactcccttgctgc
agtgcgtctgtatctgggcctagtctcgttcgccgcatgactggatcagtactcacccgc
caactattcacaaaactacctcgtgcagcctcaaagtccaggggaaaattctcgtaaaaa
ctaagtaaagattgcacacagccgttcagatgtcgcatgttctggaatctaagcaataca
ctggaaatacgcttcgagaaaagtccgattgggtggtttggtggttgggtggttgcatga
ccaggcttttgccccactgaaccgaaagtgcactcgattagtcactgtgggagacgaccg
actttcgacccatcgatgaggattactcatcgcggttcgtctagctcgaaatagccttga
aaattttgcaagcatgtctgctaatttacaacgaattccctgttgacggtataaaaaccc
gcccattgagtcatcatcatcgtttgctttaattggcgaaaatctggtttctttggagga
ccaatttttaaattaatcggcccctaatgaaaatagtcccatttgcctttaacatttggg
gttttcaaagtagttatttttttatatgactaatgtgtatcaaagagcctgaatcagaat
gggatgaacatatgtaggtagatagtgtttgtgtttatataatgataacacacaagtaac
ttgtgatcttttggaataagtaaagaaactcttcagtaatatttttaaaaatgttcaaga
aacgttttttaaaaaccttaagtgctccctataattcatgcacgctacctaatttccaaa
tcagccatctgtgcaaatcgcgatttgcatagctgcattccttagacggcagtcagcatg
tcgtctgatttttggttccgcttgaaagtcggtggtccttcaatttgatctgcttggcac
caccaccagccacaatacaaaacgcattcgccacagttgcgcacaaatgaaatcgaaatt
aaagaacttcagagcactgggtacactcagtgctgggttctgagttcttgtgggtttttt
cttgggttgcgatatatgggtgtagggaactcagggcagtcagggaactcagggtctgtt
gcgacacttgaggctattcgcgactgcgtggaatgccgccagtcgccagttgtcacgttt
tgctctggcaaatgaccccaaaaatgaatgaaaaaacaaagctgtttgtttacgacgact
cgtgtagcattccgtggaattgtgtgcggcatggagcagctcacttcgcatcgcatcata
ccacaccacgccacgccactccactccacttcattcatggtaattgaagatcgagccgtc
gtcgacgtcgcagatttttcggcgaattgccgccctgataatccagagttggaatcgcca
ttggaataggaggctgcagctggtgaattcggggagtacgcataaacaagttgaatgacc
caagaatttcgcgactctaatgccaattccgattccaaatccacatacacttccactacc
tgccaattggcaatgtcaaatgcgagccaagtttaatgactcgccgacttctcttgacac
ccgcactgactttgtttggattattggtgtattttcggtgtttcaagctttgtttaccat
gggcttttgaacccgttctgcgagtcttgattagaggcagcgcatatgaaatgagtgcga
gtcccgcgaacggggatctcggaaatgttaggtgctattgaaccatgcgcggcggttcaa
ggagattgtccgcgacgagattctagctgctaactgggcctaaacacagttacacagacg
gcaaggtcgtttcgtctggttttggctggtttttgtttttagttgtattgcttctgggct
agcagacgtgctcagcatagacaagcggcggaatcgaattcggtggctttgacattcaac
tcgctgtccggcggttcaagtggcaccaccatccccagccactgagcaaggtcagttctc
taactagcccaagcaaatggggttcacctactttacactttacactgtgccattaaaatt
ccggtgagggtgtttacacactctatcgctgatagggaacccaaacacctgagtcgagcc
accgaaaggaaccaaccaccttatcaccttgagcggcacgtgatcgcccgattcgatggt
tctagtggtgcgaaccaattccccccgagcaacctgatcgtatgccattggatccttggg
gttggggggagctggcttcgctggaatctccgcggcacttgatgtaaatatcaacggtgc
ttcgatatatgtgcatgtatcttcagaatttgacttacagagagagaaaactgtagcttc
agttcatatacatgaaaaataatataagcaaaccattttagcatctatgctatgttacac
tttagtgaataatttattttttcaagatagatgtttattgtgtttgaaaaaatgagaaaa
tagtttaaatcagtttaaaaacctttacagtgcactcgtttccatttcgattgcataaag
tttcagaccccgtgcatagcaaactgcaggccacgcaaaatatttcacataaataaataa
atatagccgcttattttgggaaattgaaacaagcaatgcgaagtggaaaaagtaaataaa
tatatacaaataaataaggcagctaatgcagcaacggaacccactcgaatcacgttttct
gtcacgcaatttgagttctttcattgaaactgatttgaaactggaaatggcgcagtatgg
tgggcatatggtcttcgtggctccacatccccaattcccccacttccatttcctccccaa
atggttattgacgtatcaagtaaagtggtggagcaagagcgagcgatatgggggcttcgc
tccaggagtgggttaagtccaaaatgggcgattgaatgggcagcttctggttgatagtgg
tcagcgtttgttgcggtcaatcgtcgcataatctgataaagtagattcagctatttgcga
ttgagtgttagccacaactctagccatgtttgcagactatatagtcttagtctagacttt
atcatcggtaattggccatatctttggtaaaatacttaattggattgtaatgttaagtga
acgtttacaggtgtataatactaatactaaaccttctcaacaagcttaaaattgataaat
tacctggaaaactgattgtatttaacgtttttgtattatttttacgtttcaaaagaaaac
gaaataaattgccggagacattactcatccgccactttggcaatcttaaagctgcctaaa
attactaaggctcctgcattacttgtctaatctccgatatgtgtcactttagaatatcgc
aatacctacccgctgggaacttcgaacaggtgtctaagctccgcgggttttggtgtggag
tgtcgtcattcttatcggtgtcgcactgtcggcgatctgaaagcctaagtcgatgaatta
aaaaaaagttggtggtgcgcgtgccagaggaaaatgccattgctttgggattgaggctga
ctgggaggctggggcctgacccaatgcaccgcaagtggaaaattttcatggtttacatca
acgattcgagacccgccaatgagaagtgtcaacatgtgctcgtctgattagcaccgccaa
agtcatcgcggttttggggacgtcaatcgtcgaccaggtgccagtcgcggtcgccgtcgc
cgtcgccgtcgaattgtggaaccactcggaggttcggccccggggaattcacgcccactc
ccactcccagttccagttgcagacccactcccgagacacccgctgctccgccggaaatta
gcactcatctccgccggtctgctgattccacagagaacaatttcgactgtaattgggcga
acttaggatccaataaaaagtaatgctcatattttatcatattttatcatataaactgta
gattaagtatttgaagtcccaaagtatctcaaagaactgaggggtgatatagagatcaaa
gcatctcttaagtttgtacaataaatatttcaaagctaaaatttatttaatatatagttt
aaattaatgtctaaggattaaatacacattaattataatgatgtattaatttaactactg
ataaatgtccagaagtgttatatatatatttaaacaaatttgaaagtaagtgggatcatt
ggcttgtattaagttttattaattgtagatttccagtttcgatatgaggaagaatcaaag
aggaaacaagatttatctgatatccaattacattatatattattctgaattccccagcgc
ttactaaacctgataatatttttttccgtgttccttgtagagtgggcctttgttttgggt
acctggaggggaatcatttgccattcggcgcggcggttaccagttttctgctttctgtta
ttctgatatctgcttttgttgtgttgacttggcacatttttgttgtgatttatttgcgcg
gtgttttttgattgaaatcaccaaacaacggagcattgacgttgacgcaactgtgggaat
attccactgcagcgtgcgcggctgtgtttgcttaactggctgctgtggctgccacccttg
gcacctgcccctccatccctccaggctccgccgccgcccccgaaccacccaaatccgccg
cccggcggagagcacacgcctcctgcctcaaaacgtgttaatggatcaacagttttgtgt
tagttttttaggggcgaagttggggaggaggttctaatattttttctcgtattatttttc
gagagccccacccccttttggttcggggcacatcagcagtcgatgaaaactgattgattg
ccccgctaatcagccgaactaagtgagcttttgtcccgtgcccgtcggtgtgcggctcca
aatttgcagtgtgattcgtttttcggcgaatcgtgtttgttgacacagtcatttggagcg
tgcgaaagcggagagtgtttgctcggattactggaccactcagtcgtagaaccctggaca
cctcctggacatctccgactcgtccactttaagagcattacgcccatgtgacgatgatcg
cgttgctccaaacgtgacttccctggcgtttcgctttcatgaacgacgggtacttgaact
tcggaaaatgagttgacaatgacattatcattagttgtttattgggtcgatatatgatat
tacaactgtgagtcatctaatggacggcattcaaatacatatggtgtctatgggcgggag
tcgtatgttcagtcagctacggtcagaaagtaaagttagacatctaaagatagaaaatat
ataacatttaattagccgatcataattcagtttaaattgcctttagggtatttccaaatc
gacctatataaatactcccaaatgctccatatttcaatatttctttttcggctataaatt
caataccgattatctttcaagtgggtcccgttcctcattttccgaagcgtgtgccgtgat
atggtttcagttcatcaattatatcacactagggcacgtggcttacatttcagcaatcaa
taatatgttttgggaaatgccagcccagaccggggaaatccggcagttattttggtggga
aacatccgctttgaagcgggccgccccaaaaaaaggcgcacttaagatgggtcttaacta
acggctatggggagctcatatgtacttatccgccagcaggtcacgcgggctgtttggggc
atttaggtgttaacgatggacagttcaaatggggttcaccgccacaagcgctcgacaaac
tcaagtgcatgtgtactcgctggcggatgagtaatggaattcccatcatgcaaagtccgg
gcctgatggatcctcttgataaggtgactttgacaaatgaaattatttggcgaatggggc
aatatggcagcaccataaatcagtccagccaagagctactggctttgttttattgggcct
acataaaagagcaggggtagctgagtaaattggctttatggatcaattaatagaacaaat
atttttcgcctttttttttagaaagatctctctgccattattacccttccattgataaga
taagagcctctgcagaaacatgaaatcatctcatgccagatacccttcattatagcatca
atctagtcatgttcaacgcactaatgctcaaattctcataaaatgactcatggattggcc
aaaaatgtgatgaaattcctaccattgccattcaactgtctgcagatagggaaaaaattc
cagtgatagcaatatatagcaatatgacattgttattgttgaaattcttagagcacccca
ttgaaattcttctaagggcgctgaaagttctcgcacaatttgtatattgaacccggtgac
attgccaaagtgccggagctgtttttcgtagcaaagattaattggcaagaccgaaggcac
tgtcgaataattggggaaatacccgatattaacctgcgatggccccttggggaatatata
gtaagttttaggtgcatatcaaatgtgcgaataacttgtgacgcatcgcagagataataa
cccgatgagccaggctgaccagcccagtaatttttggggtaatcaatcaaaataacatat
tgatgtctggccggaaatgacccactcgccgactgccacgtactaactaacgatgtctct
aaatgcttattagcactcgaaattagcgactcgccaaataaagtgaatacaattcgaatg
ccccagtgttttgagtgttcgtgtgactgtgacgtcgccgacttgtgactgaaatccgga
gtttggaatatacatataggtatacctggtaaatcgtaagttgctcatgcaatcgcgcag
atacactagagcagcacgcgccgaatgaagcgagcgtgtggccaatggataagtatctgt
atctgaatgtatatctccggacgaaacgccggatcccgtgcttttgctggcgggtggaaa
gtttctggctggattatttgggctgaaaattgacatacacaatgataatgaatgcaatac
aagtcgattatcacatttaaacgacgacgcgtcgccgcctaacacaatgcgtttagcgaa
ttcctaatgattcgcacacggcgtgaaggattaggccattcacgggaaccaacagctcca
gattcagatgcggatttggatattaagtccctgcctgacaacagcggtgatcacgcgaca
cgctctttgtgtctgtcgatgattatgcaaggtttcgcaatgccaacagcaagatgcgtc
agtccgacaatccgcgatgtctgatatatgatgtctgccgttggcttaggggtaattagc
accgccaaatcaccgactaccgaccactgaccactgatcaccctgtccacttgatcagtt
gatcaccttcgccggctcctcggttttagccagtccagtctagtctggtctaggtgttaa
gtgcgccgcaacagagcgggattataattgcaatccctctttgggtcttaagcctttggg
cgccttatttttttttggccaggattaggcaatggtggccagtaagccgcaggtagcatt
gtgcatctcatgcattgtggccaagaagcaggttgcgtaagttagcccatctccagggac
tggctgcaccgcacacaaaagctaattacgattgtctttctgctcgcgataagatggggt
tctcctctgaaggccaccgttgtaacggaacggaaatgtaataggagattactttccagg
aatgcgaaagcaacgagttgagggcgatttcttggaattaaggttgcttttatcagaagt
gagtgtaaaatgtttcccatttataatattactaatttagttaccatgcatattaccaag
gatccttcaacgagcgaatgcaatagcattagtcatattgaaaacgcacatgcaatcaca
tggtcttaataggcttaatgtgtaactattattatttatatatatatcgtattaatagtt
gctgacagtgtggttgaccatcagttgagtagcatggcacacttgttattactgaattgg
aaacatattggtagaatccgtaaagtattcatggaattctggatcgagagaccccttatc
atgcgaaatctgtagtaaaatttttcataaacaaccccattgccttcgattcgctcgaca
aacatcgaaaagcacgcatattcataacacaaatcgcaccctccgctttctgggtgtatc
gacataatttggccttgagcggttcaagttcggcggcgtcactcgcacagaaaaaaaaaa
atattataaagcggcgaaatggaaacaacaacaacacgacagtcaaacaaagctgtttcg
cttttgaatttcgaatgttgaagctgcaatctggcccccgcccaccaaacagcacccgca
cagcggacgggatgggatggaatgggaatgggattgggatcgggatcgcattgactccag
tcacagtcgcagtttttggtttcaatcgcggtcacagtcgcctaagttccgttcccagat
agcgcagcttgaaactgacattactttgttttatttataaacacatttttgtttttacag
tcaaagttccggctgagcgccagacatcgaatcgaatcgcacatgccgtagcttcaagta
atgttttcactgcatacgcttatgtgtacaatgaacgcgccttgtgggctgggttgggtt
ggtttttttagctttttgggcgcatttagtgacttaattgcgcatacgccgcgtgggcca
ttgatattgctatttactgttgcgccgtcgctttttgcctcgttttgatctggtgcacac
cccacaaaacccgatcgacaatcgacgatcaagtgggtcattggacgagccaaaatattg
ggtttgcacgattataacgaccttgcgcgaccttgaacactgttggcttatacaattgcc
aataacaaaagcaagaatcgcgtccataaatggcaagctattaccacttatttgcgtcgc
tgtgattggttttgcagttggtgtaaagaaatgatatatctttctatatatctttctttc
aagaacatgctaccaagaagctcgattcttggaattaataatatattaataactatcata
tttttttgacccatgctaattcaaattcaatctaatcatcatcaaataatcacgccacca
taatttgactaccgaattataagctcgattccatttggatatttccatacataataatag
taattagtatgaagccagtgtacgaccgcagccaattataaatcggcagtctgtctttag
ctttccccttgtctatccatcgatattgtcgctttttgccccaatgttgttatttggttc
ggccttactgtacggtagggctactgtataattcccggctgcgaaaaaaaaacaacgaat
aacagagaataaacaaaatattcaaacaaataagcaaacaaacaaacaagctgctgcttc
tagttatttgcgactgatttatggggaattccaggtgcgtcagatcgagtggttctgtgg
gtcgtaactttgccactgacaccgaattgggtgtccaactgtcaaaaaaaaaaaccattt
tattaaatatataaatagctgctaagttggcagacaacggaagataaaaccatcttgcca
aagaggggattagtatgatttcgacttggcctttcctataaagtttaaaaataatgtcat
tgttctttcttcctttaaaatctctacagttatagccaaaaaacttagctttttatagat
ttctcaatgttttgtgacttatgttgctaacttttttctttaattttgaatattttttgt
tactctgacaaaattcctagcaaggtgactttttccgccgtctgcttatttctgggtgcg
aatttgaaatgcaaattcttcgccatcggactttaagccccaatcataatgatcacatat
ctgcgcttatagacgggtatgtggatttctagtgttttctgtgcacataaaaataaaagg
tattaattaacaataaaaataacttgactggagtaacaaatgagtaacaaagtacgaaac
aaagctgccaaaaaaacacaaaaccttagaaaatcaatccgtcggatccatccggagcag
caacaacaatgccatcatcatcgatcttcagactgaaactcttttgttattttgtgatat
ttttggcactgtttatttatttataaagcagtcaccagtcgcagtcacatttgtttttcc
tgtgggcacaatcaatctatggcgcgaaagccaaaaataaatcgatcaccgaggcttaac
cgcaaacttagcgccttgggctcagtcggcgatatcgtggacatatcgaacttatgacgc
aagtatcacgtctggacatccagtatgcagtagtcaatacccattacccagctgacggtg
gaatcaatccgaccactacaacagtgctaaaaaaaaaaaaaaatcgtgagaaaggccacc
gatgttgacaattcacaccctggatcgtcgagagcggaagatttgttgctttcctacgcc
atggaaaactacagggagcttcttggacccagaccccaatttgctatcattagatagact
cattccagcatatatttacaagctttacgacttttaacacctgataagatttgatttaaa
tgtcacaattagcggatgacaaaaatttccatatcagtgtgaatctctctgtctggagtg
tcaggaggtatttttgaagttcgttccgcttcgtcttgcggattgccctatttttagata
ggccacgtgcagtctgatatctcataatgacattctaatcagtccgaatgaaaagctcac
aattaagacgtctttcaggagtaactaagcactgtatttttagcacaaagtcatgaaaag
gcctacattttatctactcacctgcccctgaggcatttcctttattagttttacaattgc
tcagcaaaccatcaattacacatttcccttgataagcccattaagtgtttccgcaaaact
aaaaatgctccttataaggtcacacgaatgggcattagcgatagttattgatagggtagt
atcgtggtaatattttaattttagcactcacattcaacacacctggaatatggtgctatg
gggatatagcaaggtatcaccatccggaaatgagtcgagccccgaaaagaggaaattctt
tatagtttaacgcgattagattcgcggccgttagactgtaagggatatcggatgggtggg
tgtaccattccccagacgaatcatgctgattgcatgcatcgtacgatctctgccggctga
ttccagctcgagtaccggcagccagctgctgacgtcaaagtctttaatcgaaagtcgaag
cgttgtgacccacatacaaacattgaaagcacaagtgttggcctagcccttagttgctga
ctaaagtcggcccgggcacccagataaggccagaccatccgaccgcggatcccatgcacc
gcaccacgtactccttgacggggtgtaagaaatacactgacgaaattaagaatgggcttt
acacttatgattgtgatacatatatgattgagacaggtcttctaatgaagtttttccagc
aataggttataagaaacgtaaagaagggagttcccccttttatattgtgagttggttgtt
tagttgtgttttatggaaatacagttcttgtgataaatgcattttttttatcttaaacag
gttttcaatataattgttgtagatttaaaacgtagaacctataaactagtttataccatg
tacttagaatggccttattcatatgatatttacctattttcaataaatggtaaaatagta
ttcgagaaaatccattttcataccttatagaaagagcacaacatttttttcagtgcacag
ttcgaaggcgtctacgtgcgctgcagtgcgaagcacgagccccgtcgttaatttcaccat
tagcctcctcgcacagtgagcactccgataagacgccggcatgccgtgccacacatacac
acgcttaaatatataaagtaatatatgactgattgtctgccgaggcccaagacgtcggtc
gtcgtaaacagcttatcagccgggcgatgtggttacccgtcgaaagcgctggaacggcaa
ccagatcgggaacctgtcacagacaacggccgagtctccggcgggcacatgcaatcaccc
gggagagcaaagtgcgaggaccgacgtcatcgtggaacgctgacgcaacgaccttgtcga
gcgtcccacctcccgacgctcccaccggccacccaccttaaagtccaacgggccgtgagt
caccaccagtcgccagtgactcccattagatttcgattcgatgactggcactcatgcgga
tcacagattacaggatgtcggacgacttagttggttttctgggaatctcgaaatcccact
gagcaatgctatgatattgacttctattgcattgcggaactgactgggattacgattgga
ttacaacacggaactaggctggctttatgatgatattttccaaaaacctttgatccagat
tattaatgaaatcatgtaactaaataatcatagaatatttcccctagtaagatgctatat
actatacagactctgttataataattataagtccgacgacttttaatgatttctttttga
tggatttgaaagatacaaaattaaaacatcgctcaacttgcgatactaagccacacacac
aagctgagagtccaccgatcgatcattagttcttcttagccattagaaaaacccttcttt
atataacacgatcatccgatgctatccgttggctctttcatcagctttttggccagacat
gccctggggtctcgaaactacacagacacctcatacattcaaaatcgatattttttagat
gctgctctttcgtagtcgagcttagttttttttcttaggtttttgctggctttgtctttg
gcgccgtctagctcaaaaatgtctaaaactgtcattaattagaatttgcagcgtgtcgag
tctgtgccatccgtcgtcgcttgtctggctgtttggcattaaaatgttaaccaccaagag
gccaaaaagggggaccagaccgcatcgcgaacgtttctggaattcccccgccgcaaaaaa
agaaagcaagccacaagaaaaattagccaacaagcgtgtgtttgccaaagctaaagccaa
ggcaaaaacaacaaaaaaataagagttaaaaataatcataaataaaggtaggaaaataaa
gcaaatatcgcctgagacaaaaaccagtcggagatgccgttggagacgccaagttggtgg
ctccaacgtttgacaggggggagtggggctagggggcctcagacgggccccactctaagc
cactctaagcaactgagcaactgagccactgagccactgaaccgccgagcaacaactctg
agccactttgagccacacgcgccgcgcttttgtcataagcctgtcatagaccacgcgact
gcagctgaattcacacgcttcattgtggtttattgtatttttttccatatattttatatt
tcatttgattgtattccacttcgtggaattcgcggcgacattcccagcacactccgtata
tatagtctactgacatgtagatatatggataatgggccacagtctggcttctattcagaa
cgattgttcgatttgggcccagtttcttaggccagatttgcatcgaaaattaaccaattc
gatcagatcttatcttttattggtaaagctaaatcacagattttgaaaggttccagtgga
attttttgctcttggcctattcatagaatatcatttttccacaataactggtataaagtt
ttgaccaatgcaaaagctgaaatatttcattggtctgcagtgtatgacaaatatgtatat
attaataactattttttaaggaagactatctactgtaattgctattttccgacacttaat
ttgcagctgacgttatgtcaattagccgcatggaatggcaaagtgcctgtgtgtgggcgt
ttgattgatgttagaaatgccgccaccgtgcgatactcgaatatgatagtgcaggtgagc
ctccaacaggtgtcactgccattggggattggaatggcggttggaatgggatcgggagtg
gatatggccaacagttggtgctggtttttcccaacagaattaactgaaagagcagataac
atgccccataaatcaagagcatgtaaatactttaacgcgtgtgtgttccactttattagc
tcattgaagcttatgagcattgcttttgtgcatattgtaatataataatatatgtataat
atattcatatcaataatatcaattttattaatgttttcttctcttaaaccactcttggta
tttatcataaatttacctaattgaccatcatcacttgagatactttgctctgtgcattta
tagagtgatggattgggccaactaaagttcgattagcagtgaacgaaacgagcttgggtt
ccaaactgccgaattcttggaagaaatcagttagtaagcagcgaatcgtggcacgttttg
gtaattatggctcagtttacgctcactgccaaaagtccacaacttcgagcgtctctttat
ttacccattttcagagtttcgcaaacgcgtgctgtgtatgatctgcgtgtcgccacaaat
cttcagtatcaacagtttttttttgttgcttgtatttttttgtttattgtcaaatggtca
gtgcagaatgttgcgtaagaagcctctcatttttcttggctgtcgaattccttctggccc
gtttttttcggcttaaatgggcgcgtgtaaacgtcacgcttgtgttttcttttttttacc
atggttttacgtaaaggtattattgaaccgaattcgtttaaaagttcgtgaaacctgaag
aggcgttttcagttggggataaccgaattatgacgaatttccaagcacttacctgcgaat
tttattagttggcccagaatttatttaagtttataattatttaggtatacttttaataga
cgcggttttagagatagattttttaaacattacgtgctttaattacttggtaattagctg
tgttcaagtcacggattatattataaatatagttattgtatagcagcaattaattcggaa
taaccactatgagtgttacgacaagtctaatttctattacatcaggttattctgtaatgg
aatattaatgcaaagtgacagtgatacatagtaatttattaaaattttaaatactgtaat
gatttttaaaattttgtctgagcaatgcgaagatatcgatctctttatgtttttggtgcc
gtttaagaccggcgtagggtgacagctgttttttttcatttcaaatcaataagttctcaa
gtcacaacaaataaaggcatgaaagaaaatcgaaaaatacacaatgtcaactcagtcgga
atttcgatccaaagtcaatgcaatgcttacataacgtaatagggtcacttaactcgcgaa
ttacgcaagcgaaccgaaaagaaaggggagccaataaaaagaaaatacttatgctggaaa
agggaaatgtttttggggaaaaattgcacaacactgtgacccagtaaggtgcgccaaaat
aaagactatctcgctaatctcgacacgcgcctgcttcatggaatcagattagagatgcca
agtgatgcgataggtgggtactagtgctttaataatacta
