# Supplementary material for: SMCis: An Effective Algorithm for Discovery of Cis-Regulatory Modules
Source: PLoS One. 2016 Sep 16;11(9):e0162968. doi: 10.1371/journal.pone.0162968 (PMC5026350; doi:10.1371/journal.pone.0162968)
Supplement: S1 Datasets — (ZIP) [file pone.0162968.s001.zip › dataset/Drosophila/h/dvir_h.fa]

>scaffold_13049:6305014,6345013
gtgagctgctgcggcacgcctccgccccagcggctgggccagaagtctgcagcgagcagc
agtagttcccgccagcgtaccagtcactcgactcacattcattcagcaaatgtttcccca
atttacacacacacacgcaatatgcggttaatcaatggacatccaaaataacaaataaca
aaaattagcagccggactacaaatacgcgaatgtttgacgtcagtattggaggggcttct
gggaacacagacgcattcgcctcgtaatttgttgggctattttgcgaatagcgccaaaag
aaacgtgaccaaatatggggagctggcgcagcggaaatgaaaattcgccaattgagaaac
ggccttgagagaaaacgtttgctggaatggcacaaagctaaagctcccttttcgagcgtt
tatgtaagcacgggccaaacaaactggttcacaagcaaaaaaaaactattcggcctaaag
actgtgaatggttatgggttttttcttctgtcattatgtgatctttttatgattaatcag
ccttataaggcgggtcttaaataaagtagacctaatttagcagttggaatgggcgcttaa
ggcgccgatctttagatatttttatggcatagtaaacctggaaattgaaataattagtat
aaggcatttgttaaagtattccattcagtttaatttttcgtatttttatttatttatgaa
ttttttatataatttataaagctgtttaatattaagaaataagtttcttcagacgtttaa
tggtgctttgagcttcgtattagaacagaaaacgaaaagcatagctcaaggaaaagattt
tcctttttaataagcaatatcatttttaatctactattgcccgttgccctgaaaatatta
taagcctttaatattttcataagcaagatgcgggctaaaatagatattttaccaaataac
caaataaatagtttgggtttggtttgtaaatttgggcttaaaccggccaaataaccagaa
aactttatctggttcaggttaaggtaaaggtaaaggttccgtgaatattccggcatggaa
cattaataacattaattattatatatatagcaaattgattgttagatattttgtgtaaat
gcccgacagatttcgtggcaatttagttatacccgctagcagggcattatgaattggaag
acaaatttgtacatctcactaaagtgcaagatatattcagagctgacttatcaattcccg
gaggtgcaattgctgtacaaatagaagaagagagttttcgagtccgaggcacacccacac
gacttctggcaaaaggcaggtcggcagctcggatcggccacacaggaacacttgttgctg
ttgttgttgtttggtacctaatggatctacacctcgacttatggactgcttagctggcag
agagagagagagagagagagagagagagagggagggagagagtgagatctctgagctgcc
gctccccagacaattgccacatcacgcttgtttgcgtgcacattaacgcggcgacagggc
caaatcctttttggctacttaggatcgcagcattgtccaggcagccgggcaaagtcttga
ataaacatttgcacggcattagggcgaaagcggcagcgaagcgcgtgatcgtgatcgcac
aaacaacgagacggtagtctcgaggctagtcaacagctgtccctctgtccggttgtccaa
gctgtgcatcagttgtccatttgggtgggctgggtacgtgtacaaaactattttgatagc
caccgttttttggtagccgacagaccaggccggaccaggccgtcgtccactggcgtcaga
cgcgcgcgctgtttgcttatttgcttaaaacttaaacagaaaagtgattaatgtcatgca
cagcctccgcagtgccagtggcagtggcagtggcagtcgcaattccacaatcccaatccc
aggcagccgagcaaacaacataatcaagcgtacatccgccgaggaccgagcatcgttgtg
ctcgtcatgcctgtgtctgtctgtgtgttatgctaatggagcgacgagtttgtcacccag
agtcagcgactgagattcctggaaggccggccaaatgtggcgggcattagttagcattgc
aaagcttcacgaacgctgcttggaactgtgctccgctggccacgctttgtagataaaaag
tcacgcatcgcggcagacacttggccgcaaacggaggttggagcccgcggccacgcgagc
tctcaactatgtatctaacaagagaattattcaggcgcagcattgtcaaccgtcaacagc
gggcaccaccgggcaccaccgggcaccaccgaccaccaccgggtacctgagcagcccgtc
cactctgccataatttgcaattcgatgctctctttgcatttctgcgtgttggcatttcat
ttgtggccaccacaagatttgcatatgaatgagtcgctgccatgtgccacggctaccatg
tactagtcgtcattctcagtcgatggctgcctctgtttctgtttgtggtgctgcacatgc
tggtcgctagcattgatttgtgatgaactgtcttcttggctggggtgtttgcgagtctct
ggagtcgtgatcgtgtctttgaccgtcgccgcaattagcatttgaagttgcatttgcatt
tgcatttatgcataaatcactcctcgagttgagtaaacaaaagtcttgacgatctgttcg
ttggtgtcccctacccgccctccttatccactgtcagatacaaattcaattggccactgg
ccatgcggggcactgctgatgccacctgtcattctggactcgatgacacttttacttttg
catcctgttaagcactttaatcaaatggaagtatttttttataattatacgatttttaat
gtattttcctttaatatctacccatatcttgcatggattctactctattagttaaattga
aatgttctactatatcgataatgttatcgatttacttgctcaaatatcgataatgtaatc
ggctgtaatagtacagacatcttttagactaagctctggccatcttatcacatttatcag
ttaaatatttagtttaaacgctgattttactgaatcgataaagttatcgattatcttgct
tagctctagcgcaggcaatcttatgaattctgcgtattatcgataacgttatcgatagac
aagctcaaatagcgtggccaacattgaggcgatctcaggcttttgtaaggtaagcatatt
tatcagtccagtttaattggtgaattatcgataggctagccaaaaaatcgatgctaactt
taagacaaacataatttcgcccaataacaatttaatgagaattatttcacattgaaaacg
acctgaaaatagctacagccatatgtatttctggactctttcgagattttattttaggaa
aacttatcatagaaaatcgtttacctataaataagtacacataaacagttttagatggac
tatttaaatacagatcgcatgccatggagaggaaccaattaaattcttgatcggttttct
aatgaaaccattaatttgaacatcaatacggagcatttaatatcatcatcatcatcatca
tgagagccaacacatttgctttatatcttccatggtattttagtttttttttttttgttt
tcttttaccaaattgaattgactgccattttttttttttttttttttttttggagaggta
agggaagaggcatttgtggcacctgctgcaagtctgggctgttgcaatctgttgcattct
gtttggcccgattcctgcagccgacacttttacttttatatcctgttaacaacccgtaat
ttggccaatttaacacttgtaaacgcgctttcgccgctctaatgaggtacaaaacgctgc
caaaaagtcggcacaaaattaacatataaacgcggcacttctgaccccaaaattaaattg
cctgccgtccaaaccttataatcagagctcttggctggcttaggacataagtattaaagg
gctcaaagactccgattacaatgccagcccgaaaaaaaaaaatcgccaaaaacaaatttc
agtctcttgactcattccgcaattacacaaatctgttgaggagccatcttccaagctggg
ctctcagcctggtgttaatttatgcgttcggcataaaaaatcgccaccaattacctacgg
aatgcttcaattatggactgcaaacagctgccgcgcggtgaaaccctttttagcactcgc
ctcacagtgaaaattggatcgggaactgtgctcgatttcctttgaattcgcttcctgggc
atatctaatgcattgcagcagcgcagcccaactcggctacgctcaaggccagaccagaaa
ttaggccctaattgttgcatatttttttcctttttcttatttttattttcagtggttttt
atatttttggcatagaggctataattgccccgttattaggctgtttctaagttcagcaaa
ttgttgtgcaacttgactatgttttttgggtctggagtatttggtctacttggagctgga
agaaggcacatgtgctcaagaggaatcaattttggagtgtgcctcgccacgaggtctgaa
cggagcactaatgttgaaggaagagccccaaggtggggtaaattgatgaatttataatta
ggaaaatatgatataatatagtagaacgaaaaaactctatgaaatattgtaagctggtcg
gaatgatagatctaggacgaaggattatctagtccagaaggattgtcctgttcctgttgc
tatttctaaattgaatcagttgtattaggcatagactgtatttacaaaaagttaaacaaa
ctttataagtagagctagcttctgagaaaaggctcatcaataataactatcggtacggaa
atatatatatattcctagattagataggactagctactatggcccacctaaagccattca
ctagcctggggattcacattaacaattttcttgctctttgtgtactccccaacattatag
ttttcgataaggcaatatatatatcttagacgaatgtaaagccaactggcgctttcttat
agatattcctagattataattattattaaaatattaataggccatcgcaaggctaagcta
caaccagttatggtccacttgcatccatctctggcctgggaatttgcactcccatctttc
ttatccagttgctcaaatgatagggtcataggtttagctattggcaaactgcaaatttgt
agccaaaataaagtctattacgtacaggtggtttcgttttccagttatataaaagctggt
ttaagcccgtttcggtgacagtttgcacttgaggtggtcgcccggctgagtacgtgctgc
aatgtgcattttcagaactttattttgttctttattttgttttccgatttgatttctgtt
gtataagtgcgagcatgcgataagaaatggggcgcgtctgagtgcacacgagggcgtcgc
gtatcggtttcatccaaaacacagcgccaaacatgcaactgacattggccagaagcgtgt
cagagaacgggcccgcagtcaaatccacaagcgatgacgcggattctctccacctgtgga
atcgctgacttgtcgcttgtcattagctccttgcatgtgtgtgtgtatgtgtgagtgtgt
gtcatgccattaaaaacaataataaatgattcgacgatttcgacgagtgtgtttgcattg
gaaaccttggaatcggagctgccgcacatcgtcgcctatatagtcatatcgttatcgcag
cagaattgacaacacaaaaatataatttacatatactttgcgtaatcaatgagctactcg
tttcacgcaactgcaactcgatttgtccggctgattaatgcgccctttcaatgcaccaaa
caggcaacaggcccctctacgcttaataacaggccgactccgactccaagtcgaattcgg
gctaactaataagagtgaaacatccatgttaattggcgacaattgttggttacgttttgg
tttaggccccgtcgaaagtggaccactttgtgcagctgcttctggtttacagattcaccg
acaatgaaaaaaaaactgtgataattatgctatgtaaagaaatacagtgcctgggaactt
aactcatttgcagtttcaaaactgtccaagacattcaaaagtggagcaagcgaaaataaa
tacagcgcaaaaagttggaattacaattccaattttgggaaatctgtttacatttcgaag
ggcggctagtattgaaaattatatgaaaaactttcgtgtctgacaaccttgacgcacaca
gacagctataacagacaatgttaagtcttaccgctgacagcataaataattatcatagat
aatgtgaagtttaaattatgttgaatgaacaatgtaacagattcttgagaaataatgcct
tttaattaacagctgtaatagacaatgttaagtcttactgataacagcatcaatgattat
catagataatgtaaagtttaaattatgttgaataaacaatgtttgtaacagattcttgag
aaataaagccttttaattaacagctgtaacagacaatgttcagatcatgtacggtttaaa
ttatgttacatgacgtaacagatttttaacagacaatgttagccttaccgataacagcat
aaacaattatcatagaatatgtaaagttgaaattatgttaaatgaaaagtatttgtaaca
gattgttaagaagtgaagccctttaattataacatcaagaaaccgtcgctaaggtcagaa
tgaacacaaatcaatttattcacatttaagcataacttttgtgcctgaccattatcatca
atttaatgtacgactttaagtagaaacgacgatttcgttgataagaaatctttagtggca
ttatatcgattatcaacttctttgggtccatacggagccgcgggagctgctttgattaat
tgcaactgaaagtcgtgggggaactggttgacgtccgtttggctcttggttagctgtcgc
cagttaatgttgccaacttaatcgcatttggacgggtcgcttgataatgttgtttacgag
tctgtgcaaaacgatttggctgcaactcagagcccggcaactggacgcgctggggtagag
acagaagtccagaccccagactccagactcgcggctctgactgtaattaatgaggctcag
ttgtgttattattaaaaacttttaattacagcgcgccgtgtgtccttgggccgagcaata
aggtgaggctgcaaaaatccatgtgctctaatgagcccaaataaagccaaacaaaaaaag
tcagctaaaactatttcagaacatatacggccaggcgatttttgcgtaaactctcaaggt
aatctacacataaaaaggacacgcaaaattcttacgtaagtgggcagaaaatatctttta
tgagcgggcatcataaatatattttttctcgctcgacccgaacgacagacaagaatgaaa
acgcgctctcaatgttctgatctcgttccagaatcgcctcgcggcatgacataattttgc
ctaatttaccagcgtattccaaggacccagccaggacaacggcacacaggcacagcgcgc
agcacgtgacaaacaaaaaatagaagaaatgcaacaaacacaaacaaataaacaaacaaa
aaaaaatttaatcctctttcgacctgcgtgcagatttttagcttgaatttcgcaggtcgc
cggccgtttgccaatttccacagatctctttagcatttttgcccaaatattcccctaagt
gttcgcattttttggtctaattattttttatgagtgcagtccacgtgcaaaaattgtcgc
acttcgctgcggccagccgcatatccagttctttccattgaccgtcgacccgaatctgag
ccaaatctttttgttctcccgttgattttttatattgttcgatgctttattttttttttt
cctctgcctctgctgttctttttttgtggttttcgcaacttgtttgccaattcattgttt
acaacgcagtcgacccaatttttagctaattattgttctagttattgtggtttactgcgg
cgcagggttttcttttttttctctatttctcttgtgtttttatgtaaattgtgggctgca
tttaagtgtggcctgtggcagaaaggaactcgcgtgtcttttgtatatcttctagacttt
tttccttaagatattgctctctttgggttggattcaatctaaatggggattaacatcctt
tgacataacttggttatatatcttgctaaaaatcatgtctgctctacaaattctgttaat
tagatagagacatctgtatgataaagaaaaacatcttccaggcgttgtctgcagtttata
gaaatctgatttgtctattccaccctttagcataacatagttcaacacttcctagacatc
tattattttctttttgattagaagtattggccataaattttggctataatattatttcag
ttagggcttaacatatgtactctaaacagtctgaaaacaagatacatacatacaaatatg
ctagaatatgcaattttcaagtaacttatttgcagattatacaaatacatactttcaaat
tgaaccgtgcttcagtttgactaatttctaacatacataattgtcatatgatttgggatc
tgaaaactatataatatagctgttaagcttggatatttggatttattgccatctagaaat
ttccaatttatacattgtttttcgtttcaagcacaaaaaacttaaatgagggtatacatt
cgagccttggggcaactgttctagcttaagatatggacatatataatatgaatacaaata
tgcacacatatcatatatgaactatgatcagtgctgttcaaactgtaactttcactctca
cttcgccgtttttgtcttttaggccgcgcctaatgagcaatttgaaccttagctaatgac
aactcgccagccttgacaaaagacagcaggccgtgtcgaaaaattgtacttaactcagta
tggatgaggccaattccgtgtctaacccatccgaccaacaacgtcaacactttcgcttcc
acaaaatttcaggcaacagctgccctccctctctccctctctctgtctctctctcactct
ctcgccttgaagagccataaagaggccttgcgaggctgctacaattaaaatgttaaacag
taaataacataaaagccgcactcgaaattgcgtgccttaaagtgaaaattgtgtctaaag
aattccgcgtacgcgactcggcaaaaagttgcctcaaaccaaggcgcagcgaatggaaaa
aaaaaacaaagaatggaacaaatcccagtggttccgggaataaagggtatacagaacacc
cgaactagaccagtcgatcggtcggacacacaaaaaaacgcacaaagcggcatcgttaaa
aaaggagagcgctgcgtgctgggacattgtgcgcgtttttctgaaccctttccgacttgc
cagttttatgtcattttctttgattttttttttccccgtttcgggaaaaattgtagcaaa
aaattggtgcagcaatttacatagaactgaccttggcgggagcagcggaatggacatgta
cgataatgataatgccgctgacatatatttcatttaacttttgatttggcatcttgactg
tcggactgctgttgagcggatttttgggaaaactggctacgaaatggctttacaacttgt
tgtcactaattatggtcgaaatgggccgtaatcctttgctaaatgcagcaaacagagtac
gccccgtttcccacgaaatcgtcatggttaaacgcggctaatccttgcccaggaccagta
ctcaggctcaggaaacagttccagccaagcccttcactgaactccgactgtccgactgtc
cgactgtcggtgacctgaacccggttcggtgggcgtattgtttattttcgaaatcaaaat
attggcaaacacacacggcgaatacgggtaaacgcggcgtgcaaggattaagccgccgag
cacatcctttcgcaaccttggcaaacacgctcgcgacttttatgacgtttgctgccacat
gccacaaactagctgcgactgcgactgcgactgcgcctgcctcattcttggtcctggcta
ataatgtgcaattgttcagcgaagagttgactttcgtttttttccgctttttactttttt
aacccgcgcgttgtccttgcccaagcctttcccctgcagcccttttgttgcggtcgcatt
ttttacgggttgcacacggcacaattgccaccttttgtggcaattgtcgtcattgtgctg
ccggctgctcgcagtgcgaaggtcctttttttgcagcgttttttttaagcctttttgctc
tgctctcaactctttctgccagagttcaggtcgagagttgtctgtatcgtaaatattaat
ggaagaatggaacttttttatggacttcgcagaaccgagctgctttttgctcgatctttt
tggctaggttttctttagcgaaacgattttttagcaacgggttaagcagaattctggaac
tatgtttcccggaattcgctttgattagcacgggttaaacggttttttctaattttcagt
tttttacgagcattttctttcatttgaaaggcttaaaaaatgcagccttgattttaagag
ttctctcttatttttttatttcttatttatttttaagtcgaaaagccaaaaagtcaaatg
ttgcccgtggacagcgacaaagaaatgccgaaggctgcgctgagagcgtgaaaaatttga
ttgcctcaaaaaattgtggccaaaagttaaaggcttagactcgtaaaaaagaaatgcgcc
tacaatagccacaagtcaattttcaaccaagtgaaattccagtgaaaagaaaattggctt
caaaatgaaataataggcgagctaagattgaggagagaaaactgatttaaacagaaaata
tataaaggccttagttttttgcaaagagaaaaatgaaatgtaagctaaggaattcaagca
aactccacttttcagcacttggtagagggcccagatcattgcctagccgtatactcccca
cttcttcacagtttcgagcgccttttcttcttaacagataactctataaatactactata
tactatagacatatatatatgtactatatatcatgttctgcatactgtactatattacaa
aaatctttacatttatctgaccaatccacccaattgcataacagcttttccgccccgtac
atagctcgtactcttctccatttccttacgctctttctctctagcctttgagccatgtcc
aaaatgattagttccaaccatagtcgcatatatatacatacatgttttttaagcactttg
caggcgtgtcgcggtcgtattcataaattgaaattcaattttcagcagcccgatcaattt
tcatgccggtcagccgccgtaacaccaacgaggttaattatcggtgcattgctcaatggg
aaaaaattaacatttttttgctgttgttgttgttgcttttttgtctgtttggtcgggcag
tcagtcagttaggcagtcaggcaatgcgacgacttccttttgcaacagaagacaaagaga
agatcataagccccagccccagccgcagtcccagtccgtgaagctgcagagctgcagtca
gctcattacgcgggtcgtgacttgccgaaatgaaagacaagttaaatctgtaagggagcc
cgaacaacaataaaatgtgaggcgtaaaggtgagaagaaactgcactctgaatgcccttt
ccttagaaatgcatatgcataatataaatatacatatatatatctattcatattatattt
ttcattataatttggacaaatttcggattatatattctctaatatctggccagggatgta
cagtatattaagctgcatattgactttgatatggactgcatcttaggctatatattgact
tttatttggacaaaactattttctatttattttctaatgtctagaaaggactattctata
atgttataaaagtcaatatatatagtcaaaataaaacttgtatattcatataaaaaaggt
cgtttaccacattctaacaattgtctgaaataataagaccatgaggcgccaagatttagt
tcaagtttggttgcatagcattaataaaagcttgaaaagcgcctgagcaacgtgtcatac
cctcttggttagggtatttagccaactgcagccaagttattgcagcgacagcggatgctt
ggatgcttgtcagatgctgatatcagtcgaaggcggcggcgtcggcggcgacggcgttgg
cagacgcaaaatgttaatctccataaaatgaaaacaatgcgccggcgcgacgaccacgac
gaagacaacgacgacgaggagatgatcggcaacgagggccagtcagtgactgtcccagtg
gcagttcgaattcgcgaccagctctggccatgcttcgtggagcgcgcttttttgcgcaat
aagtgtgccagcagcagcagcagcagcagcagacgacgacgacgacgacgccagcaaccg
gtcagcccctcacattataatttatgcagccgcagctcaaggatctctacaagccagcag
ctaccttaacccccgtatctccccctttggccggtgtgcgtttaggtaatcgccgggcat
gatctcgctgcaagtccaactccaactgcgattccgactatcgtgacaagctgcccgctg
tgctgatgctgcctgtggatgctgtgtggcagccacaagatcttggggcaacgccacccc
agcgttgaggagtgtaaattacagcttgccgttggcccaacaaacgcctcactggccatc
ttgttgctgcctcttgttgcagttgctggagcctgtcggtttcattcaaaaagttcaata
gtgcatgcaatgatgcccaaccggcaccggttcttctgtttattcccattctcagtctca
gtcgcagtcgcagtctcatacccattcccatttccattcggcggcgggcatttatgatcg
atgccacagtcgatttctttggcctggcctgcggattgtcgttgaagcttcctttgcacg
cgattcccgtgttgctcacgataccctgcaatacagttgaagtacttcacttggctcttg
agttatgttgctcgcatggattatatatatcaattagtcaacttcttgtgagtaggtggc
cagttcaaatcccagatttgatccttatccttaatattgtgctttatgtgcaaaaaaatt
gtatcttttttcaaatccatatttatttcgattttaagatcaagctcaagctcatggtgg
taaggactttggtgaggacattaccgattcgtaaataccctaactttcttcaacttaact
gttgattttttgttgttcttgttgatgctttttttttgcatcattttatatgctcaacac
cttctgtctacgccaagactcttggacatggaccaagatctcagggtctggccctgggtc
tgactcgcagtcggagtcggaatcgaagacgcagccaaagtctggtcacgatttgtgaag
actcgtaaaacatttttagcacctcaacgatctatatacacgtacatgagtgcagcacag
tttttgttgttgttcttcttcgtttttttttaatggcattttgcatttttgctctggcta
ccaaacacgacgcccactcgagcgcgttggctgtgggaaactctgtcgaactctcgccct
ggctaagacatcctgtcattaggcaaatatttatgtagattatggccaggcagacggtcg
ccagctgctgatctaacggtgccaagcaaaaattagacccgaaattagctcagcaaaatg
gtttttgggggcgcaaaattggtcggtgcggcctttgagttggcccaaagcgattagaga
aatttatgcgcagcgccctctggcgctggctggcggcattttctctctctgtgtgtgtgt
gtgttggccacgcaaataatattcccggaaattggcaaggattcgagagtctgtgcctgc
ttggccagttgtgtgtgcgtgtcgtaaaaactctttgcgaatcggacggcagcgattgag
acagcgactgaggcagcgactgcgacagcgactcatcaaggacatgcggcacattagcgt
gacgctcataaagccaaaacccgccagctaatccgtggaaaccctaaactctaccctatg
ccagcaacctctttcggcgcgagtctaatgctaggtaagaactctttcgcctgcggctgt
ttactccttcgtgccacaggtaaaggtaaacagccgtggcacaagctgtgcgcgaggaag
ggagaggcaggagctagttggtctgacgagttgacgtttgcacgccaattgatttggcat
tgaggaggcgaacacaccgtaaataaccctaaataaaaccataaaatccttctgcatgtt
gcgcttttgtgcgcgggctcaaacccatcctcaccttgagagcccagccatgggttaagt
tgtttcccattttattttttttacatttcatttgcaatttcgctttctcttctctttttt
tttttttttttagcgaactcgtaaatgctgttagtgcacatcagttttttatgcaatttg
ttgtcaacgaagagatttgccaacagaaattttcgatccttgtttagttggaattgcgtg
cgttttttacgcaacgccacgcaacagaacgcagcattttttcgtcggtttgttgttttt
tatgagccaaagttgacttttttagtgaaaatgatgatagaaggctggacaagtaccagg
aagtcctacgtccaacaatgtgagaggggaagagaggaggagagagtgagagaacggcag
aagtcgctgctagatcatgggatgcatgggccagagcacggccaacgggttaagagcaaa
gcaaaggggcgtgcggttcgtctaaccctacggcagtccgaagcctttacctgcccacgc
ccataatccttttatggcaaataaacaaacatgtcacggctcggctcggtacggtccggc
acggcacggcagcccagtgcagtgggaatccttagccgtatcgggcctaaacctttggct
aggtaaaaagcagctcgcgcaaaagggtgcaataaacagaagagttgatggcctgatgaa
cgggctgtggtggttagccggttagagtcctgcgttctgggtcctgcgacttgtacacgc
gtttgccattgttgcacggccagttttatgggtgtgtggttttagccctttgatgtgcat
gatcatcctgttaatagaaaccgtaacgctacctggtccactgtgcgccctaatcctttc
ggaaacccttttggccatcattgcggccatctcgcgagcgtgtccaaagcgatttaatta
acgcggtcgcatctaagctcacggcaccaggagcagtagctgcgcctaaatcctttcgct
ggccgaggggcgtactggctgcttaacgcccaacggctaccgaacggaacccattggcaa
agggttggcccaggagctgttctgccacttccagcgaaaggatttaactcttaacttgcc
gttcgctattttgcccggaaatttcacgaatatttaccaaacagccaagacagttgactt
tataagacctgactatgatgtcgactaaagtcgaaaagtcaagccaaccaaaaactatac
aaaatggtcgactgagctgcaaaatgagaggatcccagacggatgatgtatagagattac
agataagctcgggaatcggctggaccctttttaactctacaattttctttgttctacttc
ggaatgtgctcaggaatatgctacaaaatatttactataaagattaagaaccaaggaaat
tatataatattccagatttttgacatatttctatatatatatccatataagcttgcatgg
aactaaaattacacattcaatattctcatatattataaaaattatataagtaggcaaacg
aacccaaggatcccaggtcccaggaaactatccgttggaagaacttttactgtatacaaa
aattaagatcctgtctccgatttctttcaattcttactaagcttcaaagaaacctgcctt
taatacctatattacacaacttgttagttaattaaaccttccaaaattagttatatttgt
gtgcgcaaattaacggcatctttttgcgtgccttaattggaccgtatttcgcgcaaccag
ttttgccttcccctctgctgcgcagctcgactttgtgcatcacgcgatctggcctgccct
tataaagctgctaccccaccccaaagaaatataccaaaaataatctaaataaaaaaaaca
aaccgtttgttttgagcttttacctgtggctaaatttagaacgtctaccgttgtttactt
gtatttttattttttttttcgctgacgctgctgccgcaaatacaaaaggcaagcaacccc
ccaccctgccccctactacgcgtattgaactctgtgcgacgtcagcggcgccgttggcag
cggctacggcccgttggcccaaaatgcgtcgttacgttaatgagtaataaaatacttgca
caacaacaacaacaagaacaattgtgcaaagatttcagtgtggctgcctctgttgttgtt
gttgcattgccaaaaagtacagcgccattaaatgcatgaaaacaacaacaacaacaacaa
caacagcaacaacaataacaataatagtgcattgcgtttagcgcatttcacgcgcgcttt
acacatgcggccgctgcgttggcgatatttatggcattttaatcgcgagacgcgcgcgca
aagcgcagcgaaatgtacggacaaaatgtattttgcatgggcggccatgaagcttgctca
tctcgctcactatccatctctcgctctcacgctctctctctctctctaactgatctaaga
cccaacggcttgctcgttctgtctgacgttcgctctcacgctgttatttttagttacatg
gggctgctgctgctgctgctgcgctgttgccagcagggcagagtctggcgcgtgggcgtc
gctgccactgctacgctgacgtcgctgtcgttggtgtaacaccgcagcctctggcgctct
gttccgctgcgcccgctcgtcctctttcgctctctccctctctctctcactgtttaaatt
tagacgcaattagcaatgcgcacatttttgcgttgtttttgtgtgtgtgtgtgtgttttt
caggcggactataaatttttgccacagtttattttagacgctgcatgcgatcaggcgcgc
caaacaactgtatgttgcttgtgtatgggtgtatctgtgtgccacatcctacaccttagc
tgccagttgctgtttttggccagaagcagcagcagccacatgatgtaaacgctgccagta
tgcaattaaattggcatgcacaagtgccgccagcgtagctgccgccagccgcgggcggca
gccttttgatcggctgccaaattgtaattggaacgcgaaggtgttgcccgacgtccgact
ctggccgggggtctctgctgtgcaaccttctaaacaaaccataaaacgcataaaactcgt
gactttatacactatgcaacgccacacgcgcaacacagaaagttgacccacttagccaaa
tgcataaacaacgcaaaatcatgcaactaaaagctgcattttatagagctttaataccca
tgcaaatgcacacgatttatgaaattgtaaagcttaacattcttacagccagcaagtaac
agagctttttactgttgcgcacattacatacacatctacatagcatagttcaactaacag
cttttgcaagctcagcttacaagaacgttggacagattgtttaacgctctgttacactca
ctctcactttcgctgccgttgccatgtgatttacacatgtgtacgtacgctctgttatct
ctttgcccattgatttaacattattttacacaagcatacatatgtacatgctaacatatg
tttatgccaggcaaatagccacaaacatactcaagattcgtctacccagtgaatgggaaa
agccatttatattgttgcctgttgcgattaaggcgccaaccttcgagaaactgataactc
caaacgtgagaatccgcgctgcacgtagacgccataaaaacaaatctaagcattgccaga
cgcacgtgtaaagcgctcatcagccttgcctcaaagcattgattgattcaaatacacgca
cacacaaacacacacacgcacttgaatgtgtgccagtgtaagtgaccttctgtggcttaa
ttgccgcgactggcatgcggaatgggttacagttacatggcgcacagtcaaaaaaaataa
attaaagtacaaataatttggagcattcgcgtgtgtgtgtgtgcgtgtgtgtgtgtggtt
gttagattgtgggtgacgcaggtgttgcggtgccgcccgcttccgcttggcgtgcgcaca
gccccaactgcgcgagcaaccttgtgatcttgtttactgtttagcgaccccaccgatcac
gacatcataacacatacacacatacacacatacacacatacacacacacacacacctaca
cacacacatgcagacacaacgaggcgcacgaacctgtcggcgctggggtggcgtcatatc
aacattaagtctctgggtgagctgctgccgtttgctattttcaccttctatgggacgacg
acgcgtcgtcgcgttggccgcatgaatcagcgccacgctctcctgtcgctgtcgctatct
ctgtctacggcgtatccgtcagtgactgtgttgcgctctcgcgcattttgtgaatcccgc
tcgcacgctcactgggggttttgatatttccaaaaaggaagaaatgcccaatagaacttg
cagtgcttttttttgcgtttagcgagagagagcgagagaggggggcgtatgagtaactgt
gcgctctcgcaaaggccgcggcgtaggtaaactgactgcacacacaggtagagccgacat
cgttgctacctacataaacacacaaatgtgtgcagccaaatatcttgtatgcgtgtgttt
gtgtgtgtgtgtgtgttggtgtgagtgcctggtcgtgtggctcgcgctgcggcgatttcg
atttagccagcgaacctgtcgatcaatcgtcagtcgtctgctgtaagcccatgcgataag
gtggtcgccagcaaaaacgcacgcatacataaacacacaagcaccaatacgcactcgcac
acacattgccgattcgtcgtcgtaccaaacgatcgttcgtcgtcgctcgcttcgtgcttc
gggaaacgtttaatcgcgctgcatttagaacctgacagccattcgcttgccgtagcttgt
agcgtgcggttgcctctcccattcaagcggaagaatataagatataaaaactctccaagc
aatattataacgtatttcgacgtagtttcgcctcgtcgtcgttgcgcgaaagtgaaaagt
gatcttgaaactgaaaactaaacaaatcaattgtattgcaagaattacacaacaacaaca
aacaaactaagcagtgcaacaaactaactgtaaagaaagtgcgcagcaaatttctgcatt
tgctgctagtgcaaaaagaaaagaaaaactctatcaaactgtgtcttaaactgcataaac
aatatatagccgatatcgagatggttaccggcattaccacaaccatgagccccaatgtat
tgggcaccgctgtcgtctccacgcagcaacagcagcagcagcagcagcacaaggaggcgc
caatcaaaagcgatcgtcgggtaagtgttgagaaagacaaccaaaaaaaaagaaaaggag
aaccgtacaaaatggaaattgacagcagctaaacttgggattaaaaagccaacaaattag
agatgcgcatgctaaagaggcgtatcttatgtagccataatttatgctctttagctattt
tctttttcgtttgttaatttgccaatttgggcatatttcataagaaatttataaatattt
tacaagcgatttgaaaatcaaatacaagttagctgttgtctcccactttgtaagcgagtc
ccacacacagtttgccaattctgctgcccaaatgcatttcctttttggccacaattcgtt
gccgtcgtcgtcggctcccacatgccaccgactgtggccacaagtatggccataagccgt
cggctcgccaacacacgacgccgccgtctcgcgttggcggcatttacgttggggcttcat
tcatggagctaacgccagacagacgaacggacagacagacggacggacagccagatggcc
cggtccattcatgagtgccacccaaaattggttgcggctgcccacttgagcggcttccat
ttggcgcgtggtcgctgcaattgtcggtcatcagcttctcttttgggatggagaaaaaaa
aaagctgtcgctctgtcgcttttggccgtttttggcttttgccgctgacttcatacagtg
cgggcgtcgcgctgcgccaaatttggccagaaccaaatttcattctgcaaaaaaaaacac
aacaacattttttgttgttattttgtttttgcgtcttcgaatttcccacgacgaccttgt
tgttgttgttgttgttgttgttgttgttgttggtagaaatacctgcgtgttggttattta
tttttggccgcagcggctcgttgcttatcgtaatttataaccgccaaaaactatttttgg
ccacacggcgggcgagtgcatgagcgcaatataaatagagcacgcgccgcgccgctgtct
tttggcccccagccagtgcgacggcgatgacaatgttgagtccgtgtccaattaaagcca
cacgcagatgcctctattttcgttggcgctgcatgaggtcaaactgtgccccaactgtgc
atccaaatggcccaaactcgtgactaatctcaaccctttctccctctctgtctcttgcag
tcgaacaaaccgattatggagaaacgtcgacgtgcacgcatcaacaattgcctgaacgag
cttaagactctcatcctggatgctaccaaaaaagacgtaagtatctctagagtctatcaa
aatccacaaaaaaaagaacttcaaccctgccccgcaacgctttcacccttttgataaatg
cacacttaactaactttggatttgttttgcttttgcttaattttagccggcgcgtcattc
caagctggagaaggccgacattctggagaagacagtcaaacatctgcaggaactgcagcg
ccagcaggcagccatgcaacaggccgccgatcccaagatcataaacaagttcaaggccgg
ctttgccgattgcgccaatgaggtgagccgcttccccggtctcgactccacccaacgtcg
ccgtctgctgcagcatctgagcaactgcatcaatggcgtcaagaccgaactgcatcatca
gcagcgccagcaggcgctagcccaggcgcaatcgctgcatgcccaagttgtgctgccctc
gccgcccagctcgccggagcaggagccgtccgtcacgccagttgcagccagcggcaacaa
caacagcagcagcaacaacaccaacacaacagcgccctatctttttggccagatccaaca
gaatgcgaatggctacttcttgcccaatggcatgcaggtgataccgaccaagctgcccaa
cggcagcattgcgctcgtgctgccccagagcctgccacagcagcagcagcagcagttgct
gcagcagcaccaacatcaccagcagcaacagcaactggcagcagccgcggctgccgctgc
cgccgccgctgcagccgtggcacagcagcatcagcagtcaccgctgctggtggcgatgcc
gcagcgcacggccagcaccggttccgccagctcgcactcctcggccggttacgaatcggc
gccgagcagcagcagcagcagaggcagctatgcgccgcccagtcccgccaactccgcgta
cgagcctatggatgtgaagccctcggttatacagcgtgtgccgcatatgcatttggagca
gcagccgctctcgctggtcatcaagaagcagatcaaggtggaggaggagcagccctggcg
gccctggtaaatgagccaggcgctcgttctccctgtctctctctctctctctattagatt
gggttcagttttgaatctcctcccgccaacccgccaaccgctttaaagactgatgggcgt
cgcacacacacacgcacacacacacatacactcacacttgcgcaggcgttgagagcattg
cgcaattgacatttcaccacatttcgccaggataacgcaaatgttgctttgaagtgttcc
gagcatgcgagactcctaatttgttgaaatctcgccgaagttcattttccactggaaaat
gcccatcgagatggagacattcatcacacacacacacacacacacacacaaattgttata
atttatttattattatattattattgtgaattcatttctcaaatggtattctgcatatcg
ccaaactacctcagtccaagtacttggtgttgaattgcctcatgaatcatgtattagaat
tttattttagagtttcatgctacacacacacacacacacacacacacactcacacacaca
cagcaatgaaatcttcaaagtcttccacaaagcgtttgtgtttaaagtcgaaattagttt
tgacaaaaacttaactataattttaataataccttatatctctctccatttaaatatagt
ttcacgtatatatagtatatatgctaagccgcttagggtttttctattgtctgtaagcta
aagaaagtatatatatatatatacacatacatacatgtatagcgatctatttgtaagacc
acgtgatatagtgaacataatgagcgtctaaggaaaagcaaaaacaagaattttgaaaaa
aaaaagaaagaaaacggaaaaacaaaaacaaacagttgaccaacactcaacaaaaaccaa
ctactaaaaaagaataaaatatataacaaaaaatcgtactaaaaattaaatacgcacaaa
gtgttttcttcttctttgattgaaaaggtctaaaaaccttggtgaaagcctgcagcaaaa
ctacaaaacaataaaaactcttaagaaacggtgttgtaaaacgccggagtcagcgtggaa
ccattaaaagaaaagcaacaggtgcgaactatttgtgcaaattgaaatatgttctggcct
ggagttcctgccatacaacagggcttggcccagagaattacgatcgcaattttgtgataa
atgtgttctttgtgcttttttttctgatgatttcatacgcatatctttgcgtacttgtcg
tatacgtataaataatgcccgctgctttggctaaaatttcaaaatattttgcaatataat
caggcaaacgtttttttttcgttttttttttttttttgttttttttttttgtttcagcag
aacaacaatatatttggttcacataaagttatcaaatgcttttgaaacatgatgatatat
ttgtttacttcgccaaataattgaaaaatatcttgcacttgaatttcaagacatttcagc
agaaaatttagcgcaacgtcatgtgaatcggaagactcaggaatttagttaaggtttttc
gtggacaatgcatacaaaataaaaaaaaaatatatatatatatagtaagtatagtttttt
ttctacatagaagcatgacgccagttctatgactaactgagcgactgctgcaattaggtt
aaacataattaaagattttgataagaggtattattataagatcttgcatcagatatttgc
aatgatgcacagcatccagttttagctcgcgatgatgtgagaatcagattcaacaaaact
gttgttcatgttaatcaaatatgagtctagccccctctctctctctccgccctgctcgct
gtaaaacaattaggaacagccactgtaatattccatgacttaagtacaatgtacaataaa
cttgcagagtgctggcagctagtcacagagtggactttagttgtctataaaacgaaacaa
aaagtcagcgggttttctaatctacgataataccctgcaattactcgtcatatgctcgcg
gcaaaagtttccgccaagtctgctgcaatggagggcgagtccagagcaaaaagcgaaaaa
aaaaaaacaaaaaactgtacacttccatttgtgctaaatcatgctgataatatgagacga
tatatgctcatatcgttgactcaaaagtggaattttgtttttcatgaatcaaatgcacta
ggcaaacaaacaagcgcggactcattaagtttcaactggtccaagacgactgcccaccag
tctatatacacttataaagctgcatacatatattgaccaacttatttactatagccagct
atctagattgtgctgggaagagcgtcgccgggtctgagctgtgcaataagccgtgcggcc
caaaagtctaaagtaaattaacaagataatatgagttggaaaattgtgtaattcaatgtg
attcttatttcaaaatgtctttgtctttcaccagaaatcgcaattgtctgattaattttt
gagtccgaattgattgcacttgagttagtcacgcgtaaggtcaaacctttaaaactatat
gcgtcagacttggcagcacttaagctgttgcttacttttaagcgtatttatttacatata
agccaaagtagttcaaaaagtgttttctaagctccaagaaatttgattaaatcacgataa
aaccgcaaacctgaggcatcaatttgagactgaatcatcgattatgttaggtttagtatt
aaaaatctataaaggcaacttgcgtatgtcaatcttggaaagaatatgagaaaaacgttc
atataagtttgcataaacacaatttcgaataagcaaaatttgaataagtatttacaagct
ttataggcagcactgtgcgataacactgcacataaaaacaatattcatattaaacgaaaa
tgggcagcacttttcccgaactgtgcccgtttagtgctccctaaaataagttaataaatc
gatcaaatataagtatgtaagtaaacgtaaacaatgtatttcagaagaaaggtcatgtga
aaggcaggcagttcattttagtgtatcaattaattatatgtgtgttattatataggctgc
actctaacaaaatattgtctatcaaaataaattggcagcactttaaccaaaaggtgtccg
tttagtgctgcccttttgtttatcattcgattgaccttaaatttaacaattaaagttcta
cttgttaagaattgtgtgtatatctgttgttggcagacctcaagtgattttcaggttgaa
tccgtttagagccacccaagccgcacacgtccccaactgcgccacaattctggaaatgtg
ctccgaaagcgaagagcacaaaccgcaatttcgcattttgcgcgtgacaaaaaacgtgat
ttgtgcgatgttttgttttttttttttttttttttttcttgtgtggttattattattatt
attttacttccaaaaataaattactatatttaaaagctaataaatgtgtagctatatttg
tgtgtgtagttatataggttattttgcgttgcggtgcatttttatgtccgtaagtggatg
cggcaaaacaacaaaataatacttttatatatatatatatatatatatatatatatataa
aattgaacaaatataaaggggagcagaaccaaatcgaaaaacaatgcaaatcaaattgca
aacgataacgggacaggccgcttggcagacagcggatgcaagattcgaaagatatgcatt
cctataaatatacttatatagtatataagtatttatatatacatatgtatatggagaagt
accgttgttattgtcaacgtcgccatagctgaggcgatcaggttgctagctttgccctga
agttggttgagttggtcaacgggcgggtctccggtcgctccggtcacgtgccgcacaagg
tgatacgcgatggtcgtgtaagcttttaagcaaataaaaccagccacaacctggcccgac
atgacatgctacttactatcagctctctggctcgataggctgtgtaaatatatacatata
tgtatttttttttcccacccaacaggccacttttatggcgcagtccgaaacggccgatta
gtaaaaaagaagaaacaaaaaaactgtaactgggtgaacaaatggcttaggttagtactc
ggcccatttgtggtatcaagcttgggtgaccttgccacatgaactgctgccagcgagttg
aatgtcaaagtcagggaaacacagccacagccccgacttatggctatgccaagcacgtct
atctatataaatatgtttgtgtgtgtgtgtatagttgttataaaaacaataacaaatgcc
gacgttgacgataggcgaccttgagggcgggttttcgggcatgttaatgtgtttgaacct
agttttgttttttttgcggttgagggtttgcacagcttgaaactaaatgctttttttttt
gactagaaccagaagagtgttaagttctagaaccgtgaactattcataatttatttgcag
ctcatatttcctattaaattcgtatgcaaaaaaaataaaaaaataaaacgcctctaatca
aaagtcaaaaaacgagttcaataaaccaaaaagcaaacaagccaagcgcagttttagcca
agtaattgttattgtagctggtagcgggtgtcaagagcagtcaacagtttttgttttgtc
gaagtcattaaacttggctcccatttgacattgccaactggaagtgaatagacagacaga
cagacagacaggcaggcggacggacggacggacagttttgtctacgttcgattagcaatc
gcaaaatggccaaaaatctatatttgtcgagcagttcattcaactgacttttgatttttg
cgcatttcaaactttcaactcgaacgaaaatgtttccttatcagctgtgtggtgcgattt
ccacgaattttagtggttcagtcatgtgagtgcgtcttgaatttctatgaatgaatgaat
gccgcatgccacacagctcattataaacatggccagcgattccattgaatgcaacccgat
gccgcaacaacaaatgttttgcactcacccgcgcctcctcccctgggatggggtcatttg
ccagagcaaaacgtgacaactgcgttgcccgcattccaattgttgttgttgttgtttttt
taatctcagtgcctcagtgcctcagtctggagtctgcttaaatgggagcgccatgaagta
catatgtacatatagtggagctgcacagtcgaatcttgtttatgaaatttcaatttcatt
tgtgcgcaactggaactaatattttttggcggcaccaattgccgcacagccaccggcacg
acgagcagaatcagcagcagaaccagacgacacgctgactggcactgctggtatgcagac
aatggcatgaaaattgcaatttgcacaacagttgtgcgtttaacgcagtccacactattg
aaaaatacacatttattaaatctctatagagttttcacttttcaattaatctaactgtta
atctgactcaaattggcgcacgtgacacagttgatcggagccaaggttgcccatttgttg
cgtgggcggtgtgaccgaccacgcgacaacaaagcgaccctgcgccaaaatttagaacgg
ctggcaacaacaacaacagcaacaacagcttattgccgccaaaagttgttgacgcgtaaa
aagtaatttgtttagttgcgctttgtaaaatcaaattaaaagtgttgtatatgccgtact
tagccaaataacgtcaatttcgcgtgttgagtgcaatatttagccaatgtgcttatcgaa
atgcaattgcattatgtgcctgtgataagtttaagtgtttcaagtgtaagttctcccgca
gcgcgtcgcaattaatttgacgggtgctaaaaaaaaaaaaaaaagaaaaagtgccgcaag
tgatatacaaggctttaaatgtttaaccacctgttattggtgaccacacacggggcgatt
agacaagtcttgcggctacctcagcagattcgagtccaagtgtgccaaaggaaaagtcca
gcgcggtaagtgggcaaaattttccatgatttacaccaaatcaattaagcgctgacaatc
aaatatataaataaatatgtatatgtatttataaagttgattagcacccaactacgttgc
cccttgccggcgacatttgtgccctgatcagctcagctcgccggtcacgcccactccacg
ccggaaattagcactcggtcgatccgagttggatacaaatggggtttacggcttttgcag
ttctgcaaaacggtccacaatttgcaatttggcacggcgtttaccagttttgttattgtt
gacttggcacattttttttttctgatttatttgcgcggcgtatattaatgcccgttcatg
aagggaaacgggtatataggcttttcaattgtcaatgggaacgactgattggctcctctt
tagatatataaacaggcttattaggggcgtgggccatcgaggaaatcattaacttcatca
gctttagagctagagcaaaaattggtatgaagtctaaggatgagcaaaaaatcgataaga
aaatatcgatgttatcgatatcttttaatagtgttcgggcgactcaactgttgttggact
gcaaacgggcataatgcagtcggttgcactcgactgcaaaatacttgttttcattttttt
tttttttttttgattgaaatcaaacagcagcgcgtcagttgtttgtggggaactgtggga
atattccattgcagcgtgcggccctgtttacccaactgtttaccgcccagcatactggaa
ggcgtcgtgttccgcactcatccgcaccgcctctggccaaaatgtgttaatatgtggcaa
acagttgtgtgtttgtgttagttgcggtttgtgcgggggagttggcattgtaaattgttt
tttttttggccatctagtggccggaccagtgccccacaccgcttgcttattacagcattg
atcgatcgatttggcgctctaatctgtggcttctggcccgtgtcgatccgtgccgtgtgc
ggcgccagcttcatatacatacatatatgtctgaggcgagtctctgccttttccacgaaa
tgctattgttgctctttgttgactctgctatttagagcgtgcgaaaggctggacccgatc
gcactgtccccagccccaagcaagccaaaaatatataaatatatatatatatatatagta
tgcataacatatatgcgccatatgactaggctcgcgttgcctttaaacgtgactggccaa
cttcaaattaacttttcattttttgttgttgttgtgatgtatgcacttgaacggggtatc
gaaacgttggcgacaagctaatcaatacaaattatacatattttatatatgtacatattt
cggtatcaggtcttgcattgtatttagttgttgttcgatttccatgctggccagcatatt
ttatattatataaagcaagcacgcggcctttgtttttgctgcgatcaattaaaattttgg
caggcgcatgtcaagccgcgtgctacttagtttggcataacttttggacttaacagcagg
ttatatttctgatagcctgcgcacatatattggctaggcagaactgtaatttctggggta
tataaaacgcataaaaagtggaatgtttcaatttacaaatgtttacccagtcgaacttca
ctaatttgttttcatttatctctcgtaacatttttgctatatgactacatatataatttg
aaagcgagcccttagattaaagtttcatattcaacgcgcttcaaatgggggttgagatcg
agttcgacgctttacgatgtgacttaaggtgtgggaaatttgtgctttaaaagctaagta
aacatgtctattctacaggttgtctaggtcagtagagtgcattaatagtgcacagattaa
atagaatacaaatcaaagcagccggttgacattacgaaaataattaaagtatatttccat
aagtctctaaatagttaaagatttatctaccactattatatacccttgcttagagtattt
tagttatgacatcaaagttgtaaggggttattggagacatatttgaataagtacaaacca
gggctgcaaagacaaggtaagcttgacattggtttggttcacggttcgaaaacctactca
ctgcctctggatctggtttgtgaactttgtgctccacatacatatgtcatatatttaatt
gaaacaaatcaacttttcattttgtattgcccgttctactgaaaatattgtaagcagtaa
atattttcaaatagaatttgcgggctaaatttcatctctaccttctgaaattatcctaca
acaaagttatttaggttaagtctttttaagacatcttttaaactggtttgtcttgaggtt
atgttacgagctagaactggttcgtttaaaaaccagttcaaagcacatttccacattttc
ttgatcgcagcaaagggcttagtcaatattactttgtttattcaattatttctctgtctt
aaggcaactagtctctcaacgttaaaatgctctgggggcaaagtcttatcaacatcggat
agcaatatcataaagagcccatagaaacaatcggttaagttttcaaaagtgtaagaaagc
aactaagtatagcagtatatctggggggtagagtgtttaatctttggcaatcgaaagatt
tgtgtgttcctcctggctttgaaagtaaaagtagctggacatggatattccaaagattaa
taggctcggttgggggttaggacctgagcaagtttttgaaaataattggggaaataccga
ggcattaacctgtgttgcctgttgggtgagagacttggagctcgactgtaggctgtgttt
acatgtaactgcgcaccgccgccaatatgcatatcgaatgtgactaatggcaaatacaat
tcggatgacgatacctgtgtgtgtattgctggcaatcagacctctttttttttttttttt
gggcaatcaatcaaatggcaagtggcgggccaattggctatgacagcggccggaaatgag
cgcataccactaacccactagcaatagcaactagtcgatacccagtcacaggcacgggca
tgtgtacggctatgggctgcctgcctgcctgttgcccgacacgtaacccgctaacgacat
ctctctaaatgcttgattaacaccagaaattagcgtgtgccaaaacttgacggcggcaac
ggctgtgacgtcacttgttttgtggctgacattttatttatttagttttttttttttgcg
tattttttttgtattttattttttgtgtgtataaattttcatgcaatctcgaatcggaga
cgagcgaccgcacgcgccaccggccgagttattgagtggaaaatttcagcgccatgaaaa
tacggccgggcatgcgggatgataatgaaatgcactataaatcgattagcacattttaaa
cgacgacgcgtcgatgctgaaaagcagaacgtgccgaaatcaattgagagtttgccctaa
tgagtcgcacatggtgcctagaggattggctggccgtgtcgcgctcgcaagttccacttg
ctcgtttctgggagtttcgcgttcaagataatgccaaccaagtgtctggcaacggattag
ttgatgagcgtcgatgatgcggcaacaatttgcaacatttagatgcgtcagccagccagc
atgttcgggaactgggacgggtgtctgggcctaagaccaattagcactcagtgatccgga
ccaaacactggatcaccttcagcaggttctggcagctggtctctgggttattgttattct
tgtctaggtgttagatgcaacggatcagcgtgtcgattgcgtcaatgtggtcgtcgcgtc
gtcgtgggattaggattaggcctgagtcggtgtcgtttaagtcgagtgctttgcgcaaaa
tgttgcccgattgcgtcaggattttggcaatcgttgaaaccagctaccagcttgactgat
tacttaagcattttactctttcttacctgtgcgctgttgccaaaaattttgcattgtttt
aaattttaactgttgattattgctcggtgagaaaacaaatgcgatttagtcgccatttgt
atgcactgcaatgtctgttcaaatatctgacaaccttatttccaatagcgcacagtggcg
ccagtttaatggcaacgtgtggcacttaaaataaagtaaagacaaaaactgttcaacatg
tgaatgggaagttacttcaacttggccgacaaactactttggttagctacaatacccgat
acgctgtgtgtacacactgtgcactcacatacagcacatacggctggccttgaacgcggc
cggttcaagttcagcggcatcatgcacaaacaacaataaatacactgaaacaaaagcaaa
gctgtttcgctttcggcgcttgcagcaagcagccagcttagcccgcacccgtccccccca
atagccacccgcatcggagtctaacacagacactagcagcgccagtcccagtcgcagacc
cggtcccagccccagtccgaactcggccagatagcgcacattgtgtctgcttagttatta
ttattgttattgtttttgtttttgttgctgctgctctcaaagttccggctgagctgtcga
cgtcgacgtcgtcgtcgtggtgtttgttgttgtagcacaatgaacgcgccttgtgggttg
gtctggacagtgtttgtcattgcgcatacgccgcgtgcgccgttacatttatacgactgc
gtggcactcccatctctaaagggcgcggggagtaaaaggcaactaaccaaaaattacaca
aaccgcatatccaacaactgggtcactgcacgttaaaaatatatctatatatataatata
caatatatatatataaatatatatattagtataacgaccttgccagaccttgaagcattc
gctgttagtaaaacaattatcgttgcttcagcagccgatatgggttatatatttatatgt
atgtatatatatatgtgtttgctcatagagtacgactaatatgcagttggcaaagccttt
tatggtacttaatcagggcctggtatttgcaacagctgtactaaaagacctaataaatag
ataatgttattaaacgatttgattcgggaaagttttacgacacgcagcttataaaagttc
tattactattatgcactgttgttaatattttattattccttatattattgtttatatttt
attattccttatattattatatattttagatcttaaacttattcgtatatttgtaatgct
tcacgattgaacaaacaaaacaattatttataattattttgaaaaattcgtttttctttt
tcatataaataatgaaagacatatttgttatgcctcttattcccaaatacattgatagat
aacttagctatttttatgctctttgcatagcgtactataattttaccatgaaatatgtaa
cgcatagagaaagacttcttcgacgctataaactagcttctgagagatattttagatatt
ttagcttagcatatttgaactttactatgcacaaggttctgtaaaaccgtaaggcaaata
tccacaagggtattagttcttcggcatgttgaaaataatcttaacttatcgctgaacata
aaataccaaacagcatagtttctcaggctgtctttgtgtttctctgttctaacttgttat
gttagtttcttttttcatattatgatttttttgattttttttggtttgtttgtttgattc
ggcgctatggctactgtttaattcgctggcaagttcaaaaaatatgcaaacaaacaagag
attccagttattttcgactgatttacggggtattttttgtgcgtcagcgaccgtccgtcc
gtccgtccgtttgtccagctggccgtttgtcgaattggtttcgccagaaatatgccagcc
agctaacagcaatgacaaacagtggaccaatctatccaatatcggcccatacatactatt
tgtttatttatttatgtattgtacacatgtgtgcgtgtgtgtgtgtgtgtgtttgtattt
tttactatttaaatttcaattttattgttttgtgagttatcgcgcttacctttttttttg
ttccttttcgcgccgcagcgaaattccatgcaaggtgactttttttttttgtggacggct
ttctgggtgcaaatttgtaatgcaaatttgtgcgcttcgctgtgggcattggattttcga
tgatcagaaaaatatatatagacatagtgtgtatatacattcgtcagcaggcacattaaa
ataagagataccaattaacaataacgaaaacctgactgggggcacgctttggtgttattt
cataaagaaaacaatacaaataacggataaaaaagattagaaacaacaacagcaattggg
acatcaatcttaaagctgtttgttatttgttatatttttggcactgtttatttatatagc
caagcgtcgccatatgcattgtatactctgttgtctccggctcaaaagccaaaaataatc
ttgcgcctggggcagcgaaatcgtcccccaaatgacgcaagtagcacctcaagatctcaa
gatcccagctcgcgacaccaagtcagactctcgacagcagtcgctgttgtgaggcctcac
agtgtaagctttacaaacttgaaaaactgggtaaatacttgatctagtttcgttgggccc
catggaaaactacaagagtttctagcccagaaccgaaccagtcattagttaactttcgga
tctcgcatagcgctaaacacatcagcataattatatacgactacatatgaaattatcatt
atttaaggtgacattttgatatttaacaccagataagatttcattatgatatcttaatta
gaacatgacaaaaaaataaaacaaaataaataaaatttccatatcagtgcggggcattaa
ctatttttggcctaggctctgcttcttttcttctttccttggaaatcgcagtttattttt
ggctttgactttttctatatttgggctctggttaatatcataatctacccaatgacagtt
aaatgcgggcttcctctacacattattcagacctaattacatgattgataattcatttta
acaccagcaattcataaaaaaatgccagaaaattttaagcataagccataacagaaatgt
gatacaatacgataatggcttccgtttcgaccaagttatgggaagttcagaaagattatt
tactaaggatagatggaaacagagtactttaggggatacgttttcctatcttcaccaaat
gcagctcccgtaaggaagaggtgcggtacctacaaaatagaagatactgtatctgtatat
actatttggtcaaatttgttgacttaagcgcctaaaacttcagagatttgctcaagaaga
ggatttcgatatcgatttatatcggttgcttggagatgaatcaagttatcgactgtggca
agcacttgttaggctttaccagggcctacgttgaaaattttggatgctgaccaagaagat
acttttctctccctgttagatacattcgcacaaaaaagttgtgcccttttccccatttta
aatgcaatcagggtataaaattgaaccacatcgattcatgaaatatattttattaagttt
gaaaatcggttaagtttcgatgagttgatagtctatgaaaagcaaatgcctttgtctttg
aaacagggtgtctcaaagtcgtgtgcgctcgttacctgatcgtttttttgttctctttta
attgtgttattgtgcaaatgagattgcataaacagcagttggtactttcctgaaaaactt
gatgctgattttaataatgaattaaacacaaatatgattgagttacggaaatgccttatt
taacagttcaaaatgtacgtcgtatgctgcaaaagttttgctacggaaattcttaaaata
atatttaactctcgtgcagtatgattaaaatttacttggaaccattcgctttagcaattg
cggtatgcgtaacgatatccaaggccgtgaatactgcatccgtaaatgagtcgagcccct
agaaatttcacattatgcccctatcggtcaaaagatcttatctgaagctcgcaggcgtct
gccctggccaaccaattggacacatttataggcatatatatacatatatatggtttatat
agacgtacatgtgcatgcatcgtatgatgttccatgctcgcctgaagttccggaaagctg
gttgacgtcaaaacatctaatcgaaacttgcgctgacccacatagagatatttagctata
cctagtaccagcccttggcagtaggcggccagctgctgctaggcaagaaaacaaaaaaaa
aaaaataaaaaactgggctgataagcagcagagccatgcacgacgataaccaaaacacgt
actcctccgccacgaatgagtgcttggtggccatttggccagaccgaagacccgatgcga
tgtgtgatgtgatgtcgccgacaaagacgaaggcgtctacgtgcgctgcagtatttcacc
atacgagccgctcccatggccatggcaagaacagtttcgttgataagcagccacgccatg
acttgttatgactgattgtctgccgccgttgaaatgtgtcttatcagcccgcgccagcct
gagcaccagcagcagcagcagcagcagcagaaatgtcgtcagcgttaaaggagctcgaca
gtcaggtgccgaagtacacacaccaaaaacgtcatcaatgcgtccataaacattgacgtc
attgagaaagcaaacaaaagccttgcgtaattgtggcgaaatcgccttgcatatgaagtc
cacaggctaaaattactagactaagccgaatgagtcatccgaactacgcacgtttcgtga
gaaagatgcgtttctgttaatttgctaatttcgaatgcggaaagtggatttgtttcagga
ttgtttatgtagcattgattacgcgaagatcgtcgctgagtcattccgattgaactgaga
cttttactttgcgtcacagcgaaaagtggtttttattaatagacacttgaactttaaacg
gatttattcaattgaagcctgtccggcaatagaactgtatactttattgtgctgatgggc
acgtaatgaatcatgcatatgttgatctagaataattgctaatcgtacgagtatttaaaa
cacgtgcccttccgtatttgcggcaattacttgatgcgtatgcgaatttgtatatcgagt
ctggattgcgaaatctgtgcgaatccataaatatttggttaaattataagctaggcaaat
gttgaaataaattaataagaaacataacaaaaagcataagtaaaaacgaaaaacaaagtt
tatttttattagctctttgtcaaatgtggcgccatttgtcaatggaatgcaaagccaaat
taattctaatttttgttttttttttttttttcggggagcttcgtgtctgttgccaatttt
gcttggcattcaaaaacgaatcgcctttagctaagaaaccacattcggtgctctagacgc
tgcctggaattccccaaaaacaaaaagaaagccaactgcaacaaccacagccacaaatag
ctacaacatttttgctagacggcagacgcgtctcgcgcgcgtgcaaaaaccaaatgagct
aaagttgaaagattatcaaacaagaggagaacgactaactgcgaaacttgaatgcccttg
cagacatacaaaacaacgcgtcttgtcctgaatcctccagctctaaatctctgctcgaaa
ctgtttccacccgtgtggttggcgggcatcagaataaccaccacagtatgtcaccgcttg
tcgtacgaggcgactaaaggagacacttttcagctgacctaaatccgagcttgctttaac
taaaacaaaaggccaaagcacaccgagcttagtcctttgtggcagttaaacctatttaaa
gccgcacaatgtgcgtataaatattgaatcacgaaggggctttacttggcgcctaatctg
gactctttgtggtattctatataaatgaacaacaggcttgtaacttctgtaaaatcatat
gtatattagatgtttatgtggatagaagttactcaaatgttgctgccatagaaagacttc
tttattctaagttcggttaagacttcttaaatatcaaataagtatttcatacaagaactt
attctcatgataacttaatgatatagagctacgagctatgcacccacaagaactagacgg
atttactatgtaaattttcatgaaggaagaagcttaaatgtatgagagcatagtttgcat
agacagacatgactatatctgtctatctatctctttctgttaatcagacacatatgacta
tatctatatatctatctatatctgtttatctatctatttgctgttgttactgatcaggat
tatataggattcgattcccattgcatgagcgcattataatacactcggcaaagattgtca
aaagaagtaccaaaactcaaagtcaaccatatatctacttgctgatgatgctgcacacga
atatatatatatatataattttcgtactttaagctgtctcccattgcatgaccaagttat
aataccctcggcgaagaggaggagagcacacgatgattttaaaaaacaaaaccagttagc
tggagacgttgcgccgactgcggcagcagcgggcggggcactttaagccacacacgcgcc
acgggagcaattttcagcgcgtgagccgccagcagcgcagtcggcgtcagagttggcgtc
gacgtcggcgtcggcgcgtttgtcatagattgtcattgtccacgcgactgcagcagctga
attcacacggctcgtaatgtggttttattttccgctgaattcgcggcgacattcccagcg
agttacatacatatataagtataagtatctatatctatatgtacatgcatgtagatatag
atacagttgtacttgtctagatgggtctagaaggcaaatatactattagacattatgcaa
ataattgatgtggggaggcgagtgactaaactaacgtttgtttattttcagcttgagata
agtaactgtttttacaaataattatattgtcgagtcgagtacttcagacattttatttta
tttttttttgggtaatatcagtataatattttataccatatttttgtgtgtttttatctt
aacaaggtttttatttttaataatttggtgaagaacattgcgagctagatgaatcgccta
agtagccagtctttaaaaagtttaacgagaatccggattc
