# Supplementary material for: SMCis: An Effective Algorithm for Discovery of Cis-Regulatory Modules
Source: PLoS One. 2016 Sep 16;11(9):e0162968. doi: 10.1371/journal.pone.0162968 (PMC5026350; doi:10.1371/journal.pone.0162968)
Supplement: S1 Datasets — (ZIP) [file pone.0162968.s001.zip › dataset/Drosophila/h/dwil_h.fa]

>scf2_1100000004511:8197463,8237462 (reverse complemented)
aactgctataaatagaggaacttaaagcattttcctcattcacttgcttgccacagcaaa
ggcagcatctcctattttccctcattaactttaaacgattgggctttcctttttattatg
ctctaacttatacttgagcaaaggcagatacgcccttttgttattttccttaatatctta
aaaccccatttaattcttcaatttcaaatttccacagtaattcctaatctcttctctatc
tttttttttggaaagagttggaattatgcattcggcacattttttgaacgtattttgaac
gtgacagtattgttttttttttttaactgttacatgcaagtaatcgatgtacttgatacc
agataccggaaactattctttttgtttttataaacaaataaaatgaagcaaatcttacgc
tgaatgcctgaagaaatccgctttcattcgtcctggaagcatttttatgtggttttaccc
attaagttctccttaagaccagttatatgggatttatatttcaattataatccttaaaag
gttttaaaggtttaaaaacggctctaaaaaggccatgatactaaatcaaagtgaccaggt
ttgataatcgataatcgcaggcatgtatttttcgttgtgactaactacagccacactatt
tccttttgacgtttctcccttcatcgtagtaggctttggctcaaactgctataaatagag
gaacttaaagcattttcctcattcagctgcttgccgcagcaaagggagcatctcctattt
tccctcattaactttaaacgattgggctttcctttttattatgctctaacttatacttga
gcaaaggcagatacgcccgttggttattttccttaatatcttaaaaccccatttaattct
ttaatttcaaatttccacagtaattcctaatctctttatcttttttttggaaagagttgg
aattatgaattcggcattttacctatttatatcctatatatattacttactcaattcgat
tgtcgttcaatgataattatcaacattttatagactcgatggcttccttcctgaactgtt
agatgtaagttgtcgatgggttgatcaacaagacgttacgttgggattcaatgtgtaagg
gacagtataattatgcccctttttttttagtcacttaaagttgaattcagaaattccgcc
ctagccataaaaatgtcagcaagttttttttgcgcccattttttttttattttttgttaa
ttttgatttttgccaaatgagcttgtgtatttgccattctcccgttgttggggctaatta
tcacagtttttgttgttgttgttgttgtggcaagcaggtgctggcagttggcaatcgaac
tttctactcgaacaaaccaacaattgtcgccaattaacattgatgttttgcttttatttc
attcagcactgccaattccatcttgagtctcacacgaatgggaatcttcatgtacccctt
attaaccatttgcaagtctcagtgtttttttttttgttgttgtccatgtcctcaattgaa
aagagggcccccacacattaatcagttggacaaatcgaggtgctggtaggtttgcgtgaa
acgggtagcttcaattgattacgaccaggcggacagggcagggtagggcagaactggatg
ggatcgaaccgaactgaaccggagcgagtccatcccaggtccaaaacactctaaacatgg
aatcggagtacgtcagagaatatgtaaattggttgcttcatttttgtttttgtttttttt
tttggtttttgtcaagcgataacgatataacgatatggctggatgcatcttcgatttcaa
ggtttccaatgaatgtgctgcgagttgttgattcatttattattgtttttaatggcatga
cacacaaggagctaatgacaagcgacaagtcagcgaatcgcaggtaaggtgaagtgaaaa
ctggtaggaaggaggtgcagagccggtggaggagaagtggggccttttgtcgattacttt
gacacgcttatggtcaatgtcaggttgagtaagctttttttttctacttgaattttgtcg
aaacccgatgccatcgtgtatactatgacgccccagttaaacttttgttcttatcgtatg
ctgaagttatacaatagcaaacaaaaaacaacagagaaatccatttgaggcacgtagaat
caaagttaaatgtatgtatgtatgcatgtatgtgtgtatagagtaagcaaaacttgaaag
aatttgcttgctaaattagttagaattcaatggaaagaaatggtgaatggtttgaagatt
taaagcaagtgctaaaaagggtttcaccgccaacaacaggccaagagcaaaagcaacagc
agcagctgtttgcaggccataattgaagcatttcgtgggtaattggtggcgatttcttat
ggaccccaaacgcataaattaacaccagacggcatctgagagccaagtcggtcccaagtt
ttcagtcttcggaatcttccagcagatttgtgtaattgcaagattcaagactgagagact
gaaagactagcaactgaaacttgaaccttttttccacattttaatatgtcctaagctggc
ttcaacaaaaaaacaacaacaataacaacgaaaaaaaaaaaaaactcctgcgccagatta
taagcttgctgcaattgagggggaagaaacatgcaatttagcttttgggtcagagaggag
ttccttgctttagtccagttttatatgttaattttttttcgtttctttttcttttggctt
ggccaaaaaggcaagcgttttgtacctcattagagcggcgaaagcgcgtttacaagtgtt
aaattggccaaattatgggttgttaacaggatataaaagtaaaagtgtctaaaagggatg
cctttcctgcgccaaggaatcacttgggaaagaagctctcttgccaaagggcaaaaaaca
ccaaaacataacgttaaaaaaaataaatagggtgatgatggggtaaaagttttttagggg
aggcaaaaatatgatatacttgaattttggtttatatccttgtaaagtggggtacatttc
ctattcttacaagcaagcacagttcaatatataagaacactaaaatccttttagatctat
ccagatcaaacgactcaatattagaagtttttatagatgctaatgaatcctgtttcgaat
atgtttttggtttttaagtttacacatttgtatgtttgatgacctattcaagtttcaaca
agattgtttcataatcccttattaaatacatagcgtgttcttcgagaattgaactttatt
taaataaaatttccataaaacagacagttacacagaattacttaatgcttaaacaaaatg
cgactaaacaagatccactttaattatattcaaaatctcaaaaataggcaaagtgtttga
aatataaaccgaaaaaactctagaaaaactcatcaaatatttacctagacgttttattta
agtccagaataatctaaactcggtttggatcttcaaccaacattttgatatcaaaactat
atatttgtgatccttatcttttgattgtcttcttataaattatagtaacagcaaattaag
tcttatcatgaatcaaatcaatccattgattgagtagattagattgtttgaagttttttt
tttttcaaagtttaaagtgtgtttttgttgaatctcctaacttaaatcgcctaacaacca
gttgtcatatttcctcctagtctgatagctaatcttaatcctgggatccttaatcgccta
ttattgggttggtctgttatttcgattactaattttcataggcgaatataattaaacacg
catatgattatgtttctacttttatttaaatttgtaataccatttttggccaatttaatg
ttataaagatcctgttataatgatgttaaaaaatcctctaatttccataaattgaataag
ttaagaatgtttaaataagtctaatatattaaaattcataaaatgttattcatgtagaag
aagtttttggtttgattttgtatcacatctatctctaaatgttttcactttgatatgttt
attccttttggcccttgagtcaattacgattacattacgaaaatcttcaagtcttatcat
ctgcatctgtgaaatctgtgtgtgtggctgtgtatatctcagttaagcttctgactgcaa
aaactttgattaattgccaaccattgagtgtagagtgaggagaacctgaacctgggcatc
atgcccaatgtgttcctcttcatcttcgagttcgagttcccccccgggagcttcctcttt
gccttacttggtcgttgttggtgctgctgtcgccagttaatgttgccaacttaatcgcat
tttgcccaagactcttgataatgttgtttatgtgcaaaacgatttggccgaatgagagga
agagacctgatgataattaatgagactcaaaacttgtgtgattattaaaaaccgaaattt
ttttcctttgctttttttttttttttaattacaccaagagcaaagcggagcctgttgtgt
ccttggacagagggaataaaaattgaccatatataatgcgtaaggaaaaattcctaatga
gtccaaaaataaaaagccagtcgaaaactatttgccatctcttagagatttttgcgtaaa
ttctcaaggcaagaggcacgcacacacacacacacatggagacacagacaattgcaaaaa
aggacacatacagatcgagaaatgtcacaaaattcttacgtaagtgggcaaaaattatat
gagagtatcataaaatggttcttgtttttttgctttcctttttctcctcctccacgctgc
ggcataagaatgaaaatttttgaaaacgcgctctcaatgttctgatctcgtttcatttca
tttttagcggaaatgtgtcgatctatctccctctctctctctctctctctctttctcggt
gtctctgcatgacataatttcgcataatttattaacacaaaacgcgtttcaaggatcctt
gcacacacacagcacgtgacgtgaccaaaaaggaacaatgcaaaaaataggcacatccca
aaataagtgcgaaggaaaaactagaatgcaaaaaattagatgacctgctctctatttact
gtgaatttcgcaggtcctgcatcctgatcatcctcagggcagacatttttgcaaaaacca
aagtgctcgcattttttgttctaattattttttatgagttcagaccacgcgcaaaaattg
tcgcacttctttgcggcaagccgcatttgcccattccattgacctggattacatagattt
tcacttctctctttttttccttctatattgtagtttttcctgctgttttgtggtgttttt
ttgtttgttttggctcggcgacccaatttttagctaataattgttgcaatttttgtggtc
tttcttttcttttttttttccattgagtcgcgtgctctgtcaagatttgcaattaggtaa
ctgaaaattgtaataatagggaatctgttgtcctttgtttcaaattcatagtcgccagaa
gcgtgccaaaccacgaaatcgattaaatcagattaactaaaggtttacgtttccaaaaaa
aaaaaggatcaaaaactctcctacataatgatgaaatccatttacaaagatggtaaatac
aaaaaaggatgttaaagaacagtttctcatccttttaagctgattttttgtagctcattt
caattaatttcttgcctttggaatcttcttgattatttttgcaagggaaaatcgttaaag
agacatttacaaatttcccaatgaagaaaatgcatcaagtttttcaaatatttcttgtct
tgcaatatttttttaccataaatttaaagagtatttttaatatttttctaatatttacac
agggtcataagtttgatgttatggctgtagtttcaccctttcactcactgtccgtctgtc
tgtctgtcgcagcgtttctacttttactgttttactttcgtttttagtgtcatatttgcc
ttttacctttcgctttaatgagcaaatttaacctttactaatgagaaaatgtccaagtcg
ttgtcatccatcgtcgttggtcgcatcatttggtccaataaccttgacaaaatgcttcca
agtccaaaaacactttcgctgccatcaataaaaatagtttttaggccattcggcaccctt
tttttcatctcatcttttttgcctctcgtttttgctacaattaaaatgttaaactggagt
aaatatcataaaacccatagaaaactaaagcagcatttgggcattttaaagcgaaatggt
cagagacgagttctttgtatacaaaactattgcctcaaagcaaagtaaagcaaagcaagg
gaaacagaacagaacacaagaaatcataaaaaggaaggagttaggactcattccaggaaa
atcctgcacgcggttttaaggcccaaattgagagggttaaaacgaaatgaacacccgaac
tagatcactaggtcgaccagacacagagagacaaaacaaaaaaaaaaaggagaaggcaca
aagaagtattgtaaaaaagtagagcggaactcactgggatgggtttttgggttttatgag
gtcgttttgctctcatttctgtgtgtgtgtttttttgctccgttcttttcttactttttc
tcaataattgtaacaaaaaattggtgcaatggaagtttttgtaatgtgaatttacataga
atgtgtccttgaattgattgcatttaacttttgatttgccatcttgacatggtggtagcc
aaaaattcatgtcgacatgtcgcattgccatttaatggctttacaacttgttgtctctaa
ttatggttaaaatgggccgtaatcctttgctaaatgcagcaacacagaacgccccgtgat
ggcgattcgcgtgaaaaatccgcgtcatggttaaacgcgactaatccttccagtaagccc
ttcatcgttcttgttcccgttcccgttgccctttcgataccaatttcaattctaactgaa
ctgacctgacccggtctgtctctgtgtgtctgtgtgtgtgtgtgtgtgtgcatgtgggcg
tattgttttgtttcgaaatcaaaatattggcaaatactgacgaagcagaagggattaaaa
ttgtatatcctttcgcaaccttggaaatgagtaaaccatttcccattcccattccacgct
cgatgacaattttatgacattgccaacgcggaatgagaagaagattgcaaatattgttag
tttgccacatgccaaaagggatcgtcgtccgtctgtagtttcgcatcctttcaccgttgt
ccttcttgccttttgcattcttcaggctaataatgtgcaatgcgcgcgccttacttttgt
tctcgctctctgtttttatattttttcctcgggttgactttcgttttttaaccctcgcca
tccttgcaagccttttttttcatgatgagctgatatcctttgccaacttctttgttgcgg
tcttcttgttgtttttttaagggttgccccgtgcagacaattgcatccttttgtggtaat
tgtgttgcattgttttgggtagtctctgttttttttaagcgattttacgatccttgtttt
cgttcgttttttaagcctttttgctctgctctcaactctttttgaaccaactttcaggtc
gaggttcgaagttgtaaaagagttcctttctctttttttatttttattttttattgctgt
atttttttgtgttgttttttatgaaattcttcgaagctgaaaccgattttggccgcgatt
ttttagaagagcaattttttttagcaacgggtttagcagaatttatggaatttcgcagaa
ttttcgtgctgttgattagaaagaagaaaggcttaaaaaactaaggtcctaaccttggat
gctcgattccacccagtggaatctatgtaatttagaaatgttttttaggtttttttttaa
gtcgaaaagccaaaaagtcaaatgcaaaaaaaaaaaatggaaacaaaaagggttttttta
ttttttgttgcggaggatacgcttcatggggtgtgtttttttttcttctttgtgggctaa
aagttaaaaacgggatttaggtgtgccgatcataaatgggaaaacaacaaagtaaatctg
gtttcaaatgaaatttccgtttctctgttctcgaattctagcctgaaatgatccgaactg
aactggactttgactaacaatcaatcaatcaatttaatgtgcaagtcgacagcggcggtt
tctttcagtttcagtgttcataaattaaatttcaattttcagccacattatacaattttc
catggcgatgcaaacgaggttaattatcggcgcattgcccaataagaaaaattaacattt
ttttttggtttttttttttctgatctcctcttgttgctgactttttgaacatttgtttta
tggatcaactggcaatagtgccagtcagtcagtcagtcagttagtcagtcagacggtcag
acactcttcctctgaagacaaagagaagaacagagaccctgactacggccaccaaccacc
aaccaccagctagtagccaccaccatggtggagcagcagcaacggcagctcattacgcgg
gtcgtgacttgccgaaatgaaaaacaagtaaaaatcggtaagggagaagcagagaagaag
aagaagcaagaaaagtttattgcaacggatgcttgtcagagatgctgatatcaacattgg
aggcggtggcggcggtggcagcagacgcagaatgttaatctccataaaatgaaaacaatg
cgccggcgcgacgcgacgcaatgcaatgcaatgcaacgttgcggcaagatgaggtgaggt
gaggcgaggcgagtcaaaacgatcggtcgcaagtttcaagtctttttagcttccagctta
gcttagcctcagctgagctcagcacagatctggtggtggccatgcttcgtggagcgcaca
ttttgcgcaataagtgtgccagacgaagaagacgacgacgacgacgatggagatggagat
gaagatgaagatggaggacggaaccggtcagcagcattgagacccctcacattataattt
atgcagccgcagctcaaggatctgcaacttactcccctgtctaccatgtctcctcggtgt
gtgtgtgtgtgtgtgtgcgtttaggtaatcgctgggcatgatcttggcaactccaacgcc
gccgtgacaagctgcccgctgtgacgatgatgcttggactgttgtcttcctcttccactt
atttggaggctgctgctacttctgcattcaacatcttcaggcaacgccaccctagtgctg
gggagtgtaaattacaagttgcccgttggctgaatctttgatacttgggctgctgctgct
gctggagcctgtcggtttcattcaaaaagttcaatagtgcatgcaatgccagtcagccag
ccagccagccagccgaaccgactctgaccacgactctgggattgctttgtttctgtagac
atccacacacactcgcacatttgccgcataaacacacagacatgcatctctatagaagag
accccacaattttctccccttaccattctttcattccccatttatgatcgatgccagagt
cgatttctttgaggttgccttttgtgattgttgtcgtttgggatgcttcctttttttttt
attttgcacgccagattcccttaaagtcagttgattatactctgtcgatgttaggggata
ctgtagactatataggcatagtaaaataaaatggaggtcaattcatgattagattctacg
ataactcaaattcaagtgatccttaaaaactgatcattattccatgttcttttcatctga
tgatctaccaataataaaatgtcgttttgatttgttcaagtttttggctaagaaaattca
gtaattttcgagggagaaatttagttagattaagaatttatagaattacccgagcactta
aaatattcactaagtgtaagtgaaaatagttaaaaattgttttaaatattgacattccta
atggtttcagacctcccagactccccctggattcgtctgtggaagtttagaaaagttcac
caaatacaaacaagaagaactttttgaagtaaatattgtattaagaaaaatttactaaat
agaagtatgcaaaggataatttaagctatatatacatctacatcgtaagataagttcgaa
gatatatatatcttctttatcttcagtaagaaacatgaagaaacaatatcaaagcaaagt
taaataaattgtgaatagattttgcagggcattataaattcgtttattaatatattaata
tttccatgatcgattcttggttgttgttggttgttttcactgcgttttttatacgctcaa
caccttctcctgctgtcctgtcctgtcctcagatggtgctttgctgtctcagttcaatct
gaggaagcattgcaacatttgcctgggtctggtatcgatcctggggtctggtcacgattt
gttgagactcgtaaaacatttttagcacctcaacgatctatatactacttctcgtacatg
actgcagttcagcattgtttttttttgttgttgttgttgctttttgatttttaatggcat
ttttgcatttttgttccagctaccaaacagaacgcccactcagccaaaaggaaatcggtg
ggaactgatttttttgttggccttttttatttctctctttatgttgttgctattaatttt
gaagcgatcgaagcgatcgaactatgccagagtaaacacatcctgtcattagttaaatat
ttatgtatgtagattacccaaaaagaagaagcagcagcagcagctgctgttagtcagtta
gttagttatatatgtagttatgtggttagcagttagtcagactatctaacggtgagcagg
caatcattagctgttaaagagatggagagagactgagagaagggggaagcaaattagtcc
agtcccaaattaactcgataggtttttggccaaaaaaaaaagaggcgaattaggcggctg
ctttgaggatggatttatgcatccatcgccctctggcgttggctggcggcatcatttgcc
gcaaaacagttagccacgcaaataatattcccggaaattggcaaggattcaaccgatgca
tcctctccccctctctctctctctctctcactctctctctctgagtgtgtttcgtgtgcg
tgtcgtaaaactctttgcgaatcaggcagccgatcaccgatggctcatcaaggacatgca
agacattagcgtttggatcataaaaattcaaccaacccagccagccacacagcctcagcc
tcagcctaatccgtggaaactctaaactctacccgaaaacctctttctcgtctcggcgcg
agactcgtactaggtaagcaagcagaactctttccactctttccctttctctactgtgtg
atgtctttacctgtatcttcaatcctcacattgacgcgctgacgagttgacgtttgcacg
ccaattgatttgacattgaagaaagagatggaaaaggcctctagctctctctgagtgtgt
gtgtgtgtgtaccgtaaataaccctaaataaaaccataaaatccttctgcatgctgcgaa
cccatccatccaaccaaccaaccatcgaaccaaccatctacccatccatcctcaccttga
atctctaaggagtcgcgatttttgtttttttttctatcttctcctattttttagacgaac
tcgtaaatatttgtttggcaaagaatcacttttttatgcaatttcgtacttttttttttt
ttgcaattttcttgggaaatgcgtcagttttttacgcaataccatgcaacccgagagaag
agagaaaaagttaaaaccttttcttttctttattttttatgatttgcagttgactttttt
agtgaaaaattgatgagttgttggcaaaaaaaaaaaaaaaaacaggaaaaataacacata
aataccaggaagtaaatactaaataaaagaagataatcagagaaagatagatagccagtt
gaaaagagatagtgcgagagaaaagtgagatgtttagatacgttgaacgggttaactttt
gaaacccgcgggcgtgcggtgtaaccctactggtagcctttacctgaacccacgcccata
atccttttatggcaaataaacaaacacgtcacggacttcgacaccgacatctacaccgac
tcctaggtaaaaagcagccagccaaagggtatagcatagataataaaactgaaaaacggc
ccaaacggggtatatacatacatacaacattcaaacagaagagttgatgaacgggctaag
gtcggcttgggctatctgtctgtgagcatccttcaagtccgtttttggttgcacacacgc
gtttagtattgttgcacgttcagttttatgggtgtgtggttttagccctttgatgtgcat
gatcatcctgttaatagaaacccgcgatacctgtggccaccatcaccaccaactactgtt
cctctgctgctctgttaatcctttcggtaccctttcgcctatgattgcggccacgctcag
tgcgtgtctaaagcgatttaattaacgcggtcgcatccaaaagccccgggctaaatcctt
tcgttttgccccgtaaacgtaacgggggcgttgttactgctaaaggccctaactgactac
cgaaaaatggttaaatttgcttgcatttgacttccagcgaaaggattggcttttcgattc
gattgtattggttggaattgagaatttgggggtggtacacagacattgctactgtttttg
ccagaaaaacctttcaatatttacacaaaatatgcccgctgttttgactttctaagtcgt
gactgtcatgcaggattttatccaccccaaaaaccaatcgatccacaaaagaagagtcga
aaagtcaagttctttttgcatttttgggaaattttagcctcgagttaagcccttgattat
cggacattgagaagggggatgcaagggataatacagatcttagttacatctactgtcatt
accataactttgttcaagggtttcttttctgatttctgtagttatttaaggcactttggc
atttctttataattaacaacttaagctcttaaaaagtggcaatgaaagcgctattaaaaa
ttcctaaaagcatatccagggtatgagtgtgacattgattgtttcagtaacaatgaccat
gatactgaagagactgagagttcctttaatttaagtttttcaaactttaaaaaatctttt
ggaaacatattgagtcgaagcaaatactgtaactgacagtggcaaaatctttgccatcat
tttggtaggagaatagtggatatacaattttgggcagtttcggggattaaaattcgattt
gggggataagaataagtgagttcaaattataaactattaaatacttttcatgctttgatc
ttaaactgaactgatgcagttccctttgactttccttagtgaaattgctgaatgagtttc
tcaaagctatcgaccaagaacgacccagaaatagttgcaatgaaattctttgttatattt
ctgtagtaaatttaattgcaatggaaaagtttgtttaaaggaaatattgtttggctttta
aaccgttagtacataaattaagggtaataaaaaacaagttcatcattcacctcttatcaa
aaaagtttgtttttcgtatacaaaaaaaaaacacccaatatctgcacacacccaaaccca
gaaaaattaaaagggggaagaagaaaaaaaaaacaacacaaagttctaaaaagaacaaaa
caatattatttttgcaactttttacctgttgctaaatttagaatgtctgtcgtcggtttg
ctgctgacgtttgtgctgaaaataagcgaccccctcggcccaacccactacccttcattt
ctcatccctcttctcctttcgctcttgttgctgttgatttctcatcttatgggcaaggta
aaaaaagacgaggtaaaaatcacagaggccgagagagagagagagagaggtagagaattc
ggcccgttggcccaaaatgcgtcgttacgttaatgagtaataaaatactttgcacaataa
caataataacaacaacaacaacaacgagaaatatgtgggggaagaaatgtgtgtctgtat
cttcctaacccctctcccttgcgccccactcccatccatctgtgttctgtgactggtttg
ccaaaatgtacagcgccattaagtgcaccaacagcgggaagaacatcaattgatcgcatt
cgcattgctttttgcagccaaatggcgcgcgcattttcaaaaagcaaaaaataaaatcaa
aacgcgcgttggcgatttttatggcattttaatgcgcgagagtcgcgcgcagatatatac
atacattagtctcagaagtattgacgaatttggcaataccctatccagtgatagttccta
gagagtcaatgggagagatttaaacttttaatcacaactaatgtaaccctttcgtgcaag
ggtgtgctctttcgctctctctctctctctctctctatgtctattctgttggttgtcggc
tgacgccgtttccactgttatttttagttacatggacactggttaccgcagcatagcatg
ggagcattgctttttggcgcgtgggcgtcgctgccactgttagatcacccaacgaccatt
aacagcggctgggcttaacatgcctctgctttgctctgctctactatggggatctggcta
aatttagacgcaattagcaatgcgcacatttttgtcttgatttttttttccttctcattt
tttttttttttgctgtttttgttttcttgactataaatttttgccacagtttattttcga
cgctgcatgtgatcaggcgcgccaacaacaagaattgggcatcaaattgggcgttgaggc
aagaggcaaccacaccgcacggtttgttgtagttgttgttgttgttgttggtggtggtgg
tggtgctggtggtgagatacatccacacctttggctgtttttggccaaccagcatgatgt
aaacgccgccaacgttttttttttgtctctctcggtcgctgtgcaattaaattggcatgc
acaagtgccgccaccaccaccaccaccagcagcagcatcaggcaccagcaccactgcctc
tgtcgttgccgccaccgcaatatgtatatgctgaccgcgggcgggccgccttttgatcgg
ctgccaaattgtaattggaacgcgaaggtgttgtcgacgtccgtcgtcgtcgtcgtcgtc
tgtttttgtgggctcttctcgattctagacatggggcaaccttctcacataaagccacat
aacttgtaatatttttatagcctctgaccaaaatatccttgtgcactcattacacttatc
ttgagttactttctttgttgggggcgattttatcaatgcctttaattaaaaaaaacgtga
actgccacttgcccacgtagttgccattaatgtgaatctaagcattgatcggcgcacgtg
tataacacgcagccttgtccaggcgacaagctaatacccatttttaccctcttgcacgat
cgccaccccctctctatcagacacaacacttggacattttcatttcattttcattccgtt
ttcatcgatcaaaaaaagaaaaaaaacacaaaattattgttcaagcgaccttcactcatt
tgtggcgagtggcatgggtaatgagtttacatacatatataggtacaaggtgtccgcgcc
ctaatcatttaggttttttggtttttcggttgttggttttgtttttattttttttggggt
ggtgactgcgtctcttccgcttggcgtgcgcacagccccaaggcaaccttgtgatcttgt
ttactgtttagcgaccccaccattcatccacacacacacacacacacacacacacacaca
gagtgagagagggagagaccgattcgaacctgtcgcactagggtggcgtcatatcgtgta
gagcgcgactgcggcggctgctattttcaccttctatgggaccgatattgttgctgtcgt
cgcattggccgcatgaatcagcaatccacagagccactctacctctctctttcacacaca
cacactctctctccctcactctctctctttgtctgttgatgtcgttgctgctgctgtacg
cttgtgaatcccacctagagatcagaaattcttgttaggggtttttttgatatttccaaa
aaggaagaaatgtccccgaagttttggcgttgttagagtgtctgtgtgtgtgtgtgtgtg
tggggggggggtgagagtgatagtggggggcagagggggcgtatgagtaacgcggcggcc
gcattagcttaggtacagcacatacaggtagcagcgacgacgacgtcggcgacgacaaca
acccacacagacactatacaactacaaaggcaaaatgtatctgtatctctttcgactgac
tgggtcgtgtggctcgcgctcgcgtctcgtcgcggcgatttagccaacgaacctgtcgat
caatcgtcagacttctgctgtaagcccagcaataaggtagtctgctcgtccaacagctac
acacaaacacacatatacacacagcacacgctcgctctctcactctctctgaagtattta
ctcagcgaacgacgaatacacgatccgatcggctgcctgcctgccttgccatcatcatcg
tttcggtttcggctcggtttatttttttggtcttttaaccgcactgcagtcagaacccga
cattcattcgcaagccaaaactcgtagcgtgcggaacccacaagaactctccgggactac
agaaagcaagaataagagacagaaactcaacaaaaatcaattcgacaaacaaaaaattga
tttatcactgaaacgtttttttttttacattattttttttttttggttgcaagcaaaaac
atttttaacgtagtttttgtgaaaccaaaacgcgaaagtgaataaaaaaacaattcaagt
gaaacaactaaacaaacaattgcaaaaagcagaaagcaacaaaacagaatataaactctc
tggagaagtgtttagcggcaaatttaaaaatttgctgccaagtgaagaaaatataaaact
gtgtcttaaactcaacaaagaatatttagccgaaatggttaccggcgtaacagcagccaa
tatgacaaatgtcttgggtacggccgtagtgcccacccagctaaaggagacgccgctcaa
aagtgatcgtcgggtaagtgttcaaaaaccaaaaaaaaaaaaaactaaaaaatcccaaaa
aaaaaacatggactacacaaaaacacagagagaactattcccttggcgcaatctagaaaa
cttttcactccaaagaaaaaaaaaacaccaacatattcaacacctacaagaatttttttt
cgaaacatttttacatctcccacttgtccacacacacatgggaatcgcccacagttgagc
ccaatcaatcccgctgcccaaatgcatttcctttttggccacatgtagtaaatatgtaca
tgtgtctcactcgactcgtcgttgtcgtcgtcgtggtcgtctcccacatggcagagacca
tatagaaagcccgtcggctcgccaacacaaagcaaatttatttgcgtccggcgttggtgg
cacattgcttcattcattcattcattcagccagtcagtcagtcattcattcagagtgcca
tgagccgccagagccacccaatttggattttttttctttatttttttggttaactctgcc
caccaacttgacaaggcatccaaaaacagctaccaccacttggcgcgtgcgtcgcgtggt
cggtcgatcgctgcaattgtcggtcatcggcgttgctagtgttgattttaccgtttttgg
caaccaaaatcataccacgcacttgcgacagcagccgcagcagcagcttgaacgcgggcg
gcatgcaccaaatttggccagaacatgagaaaaaatgaaaaaataaacgcaaaattaaat
tacacacaaattagacattttgctatttgcgtatttgaatttcgaattttcttgcaatga
ccttgttgttgtacctggtggggtatatatctatatatatatataaatctatatctattt
tttttttttttttattatttcgttctttgttatttttagcttgaatggctcgttgcggct
gtaatttataagcaaccgccaaactatttttaacccactctatgcatgagaacatttata
aatagagcacgcgccgttcaactaaatttggccaccagccagccagccagctagccagcc
agtcagtcagtcagttagccttctccttcctccttcccacccaatcatctttccctctct
ctctctgtctctctatctatctttctgtgtgtgtgtccaattaaagacccatgcagcttc
cttttatttttgggtcgctgcatgaggtcaaattagctatgcaaaaaaaaaaaaaagaaa
caactgtgactaatcttcaattttttcttttgctttacagtcgaacaaaccaattatgga
aaaacgccgacgcgctcgtattaacaattgcctcaatgagctaaagactctgattttgga
tgccaccaaaaaagacgtaagtatccacaacaacaataagaaacgaacaaaaaaaaaaca
acttgtaaatgtttgaataaacattttctttaaatccatttaattgacaatttactaata
atttattttatttattttttgtatacttttagccggctcgtcattctaaattggagaagg
ctgacattttggagaaaacagttaaacatttgcaagaattgcaacgccaacaggctgcca
tgcaacaggctgccgatccaaagattatcaataaattcaaagccggatttgccgattgtg
tcaatgaggttagccgtttcccaggcattgagcctgcccagcgtcgtcgtctgttgcaac
atctgagcagctgcatcaatggcgtcaagacggaactgcatcatcagcagcgtcaacagc
aagcagccagtcagcaatcgatacacgcccaaatgttgccctcgccaccaagttcacctg
aacaggaattggcccaacagcagccacaaacagcggcagcagcagcggccccctatctct
ttggacagattcagcaaaatgccaatggttattttttatccaatggcatgcaagtgattc
ctactaaattgccaaatggcagtattgccctggtattaccccaaagtctgccacaacaac
aacaacagcaacagcagcaacagcaacaacagcagcagcagcaacaacaattggcagtag
cagcggcagcagcagcagcagtagttgtggctcaacagcaacagcagcaacaaccaccca
tgttggtggcaataccacagcgaacagccagcacaggatcagccagctcacattcatcgg
ccggttatgaatcagcgcccagtagcagcagcagcagcagcattattagcaacagcagcc
atcatcatcatcaccatcatctacatcagcagcatcagcatcagcatcattatgcaccac
ccagtccggccaattcgtcatatgagccaatggatattaagccatcggtcatccagcgtg
tccccatggagcagcagccattgtcgctggtcattaagaaacaaatcaaggaggaggagc
agccctggaggccttggtaaaccaacaaaacaaacacacacgcacacacgtacacacaca
cacacacataaatgaaaatcgagtccatccacatccaatggtaatacagaaggctcaata
tggaatctcccgctttaagactgatgggcgttgcatacacacacgcacacacaaacacac
ctacacactcatttctcatccctctatatgcgcaggcgttgggagcatgcgcagagacat
ttcacatcatttcgccaggataacgcaaatgttgttttgaagtgctttgaaacatgcgaa
aaatccttcatggtctgaaaacatttcactctgagtttaccttaaaaccaactcttagtg
agctgaaagactttcattcaaacacaaaacaaaaatccattacacacagaaaaacaaatt
gttataatttatttattattattattatgtaaatcatttgaaaaggtatttttttttttt
ttttttttttaacatcgccaaactacctcaatccaagagtacttggtgttgaattgcctc
atgtatcatgtattaaacggaatgagagagagagagagaaataagggagaaaaactagaa
atctccatagtatatccatgtatatatagacatacatatatatatatatataacagcaaa
acagcaaaagtcttccacaaactaagcgctgaaaactttttttgaaaaagtaaatcaaaa
acaaaaacaaaacaaacccaaaacacaatacatgcatagatacataaatatctccattta
aatttaggttttcttaaacaattttttttttttttacttatctatctatatacatataca
tataaatttaataatgataagccgcttagggttttctcttgcttttttttaagtcaatgt
gaaaagaaacaaaacaaaaaacacacaatattctgcaaaaaagcaaaaacaacacaaaaa
atctatttataaacaaaaacatataaacaattaccaactagttataaggccacgtgatat
agtcaacataatgagcgtctaaggaacaagcaaaaaaaatttataagaatttgataaaca
aaaacaagaaaataatataaaaaaaaaagaatcaaaaaagcaacaaaacaatcaacaaaa
caaacaaacaacatactaaaaaaaaaaaagaaaacaacaaaaaaaaaaacacaaaaagaa
taaaatttcaaaattttactaaaaatacgcaaaaatgagttttttctttctttctttctt
tctttgctgatgatgaggagaaagccttgaaagggactgggattggggttaaatgcaagc
agacagcaataaagtggggccaaactcatacacacacacacacatgatgtgtgtgtatgt
gtgtgtgtgtctatgggaaattagcaagagacttgcctctgtctcgacacattcataaaa
ttagcaaaatcataaatcatcaggtgcgaaaatcttaaataaatatggccccttaaaccg
caatttatatgattcgttgtgaaattattgctcgatcgataaaatatttctgcaatgtga
gcgaaggaggctcgcttcatgtcgtttcgctcgaaaaggaagttgacattcacatgactt
ccattcccacatccgcaattgcctttccagactgaaatgcacgggttctcaagataagaa
caatatatgtatgtgtatacttattattattccatactaaatagcgacaataacaaaaca
aaatatatatacatacatacatatatatatatgttttgataaccataaatggtttggtat
ggggtttgatttcctttgttcttccacttaatactcgtctcgtctgtgcatatttcaaaa
tattctgtaattagattatgaaattcttaaagaaaaactaaccgaatcaggcactattat
tttcgactctattttcaactgagctaagcactttaaagatactcaagatcttccaaaaat
acttttacagagcatcaatagggctcaaaggtaagcaaaataaagtaaaagatatttaat
tatatcaaaagaaaaccgcaaatcaagctaagctaaaatatatgttaaatgatgaaacat
aagatacagaaatgaaattgatgatgaatgtattttatatttcatcatataaaacacttt
agcaatttgaataaagcttatcatttgggagtccccttcccccggccaaacaaagtgtag
atacgaaaaaaatataacataaattcccaattggggtttcattcaaaaccttgcataaac
agtaaatactttagtcaaggatacattttaaagaaaaccccataaaagtgtttggcatag
aaaaatattactcatacgacatgttgtatctaactactttgtggaaatttcaaactaaag
ttggagagatgatatagataatatataaattagtcttactcacttagtttaggaagatgc
tagaacatttattttgctaaatgcagtttaagtgaccttaaatagatgttcaaacttctt
caagttaaaaccagaatatacttgttaaccgttaaatgcaagtgcactagtttaactcat
gatgcatgacacttaagtggaactctgaaatgccgtcagaaatctgtaatattccattat
gtatttgtgtatttgtgtgtttgtgatatacaaaacgagttaaatggagtcacgcccaca
aaatgtgtactatgtagattgtttttccaaactctaatctaagcaaatccccccacaggc
aattagccatatttgctcgtgacaaaagtttccgcgaagtctgccatcagccgacccagg
caacaagccaataacaagaacaacaacatcatcaacaaaaacaacgaaaaagtacttcat
catgctcataaaataataaaatagaaatgaaaatttgtttttttctcccttgaatgaatc
aaactagtgcaacaaatgcaaaaaataaatgaaaagtttgcctgtctctccgtctctcag
tctgtttgtgacacagttggcggaaaactggtaacatctgagaggtaattgcattgcctt
gtaacttattccagctaacttggctatgactcgagtaagtgtaagtgatctacacacata
cacacacacccagaagagagaagcgtcgtcatgtctgcgataaaaaatataaaaaataaa
gaaaaaaaaaacatgatcataaacgagtcgtgcgcggcgttcagagaaagagagacagag
taaaaaagtgatagtaatagcaaaaacaacctctagaatattctgagctgaagaaatgtt
gcactcggatatccgttagtcattgaaagggtggcgggtttttgtaaaccggacaccttt
tcttttgttttttgtacgccaaaggcatgatgattcattcattaatttaaacattcatcc
gtcacctcccccagcccactctagcataggtccaaagtgtgggcaaaaggaaaataaaaa
gtacccacaaaactgtctctaaaaaaaggcacaaataatatccgagaatgactcatcgat
ggtttatgcttctcttcttcggttttttctttttcatgatatttaataacaattaacagg
tttttgctatttatgttaatattttacataaccaactaatccatatatggcgattgtttg
tttgttttttatctttaagattgtaatttttggtgattaactagcaaattgattgattga
taagccattccaagttattcacatactttagttaatctgtttggcaataaaaatcgaata
aacaaatttaaataacaaatattattaacctaaggtgctttagaatgagttaagagacga
aagatttgttatttactatttaaaatagatttagtaagaccctctacataagtatgtctt
ggcaccgtttctatttaatataagattagagttctaaaacttaccgcatgatttaactct
gaaatgtaagaagaaaaatattatattagtttaattaaaatggttcttaatttatttatt
gaaacataatcatatatcttggcaaacagaaatgaaatatttttaatatagaataataat
tttagtcttccattctaaaaatattgataaaaaatctatcgaatagtgtaagattctcag
tggatggcggaatgcattgaaaacattttatagaaaaacagttggataaagtaaactctg
ctcctgaacatgttaaagaacattaaaaatgtactttgaaattttataaaatatgaaaca
aatcaaccaaaattatgcatataagaggcctatgcatttattttaaagtagagacattta
attgatattatatatgcaaagtaaaaatcgctttggcatttgttgtggtttgaaggtcga
tgtaaagcgacaggaacaagagatagacacatcgataagctctaacgtggaagagattgg
gacagaaagcaatacaagtcttttaatgtttcaaaaagaacgtctttcattcgcgtagaa
tttgaaattgggttgcatcatgtttttgagaggataaatcttttaataattattattttt
atatactgtacatgattgcaagcatgcttctgaaaaagcaaacagaacagaaacgggaaa
agtgcaaaagaaataaacccaaagttaacttccatgcaaattgcaatttttatgctatgt
ttgtacgtatgtgtgtgtgtgtgtgtgtgtgcatgtatgtaggtctctgtgtgtgatgtc
tgcataccgcaaacgatcagtcagtccaccaaaggcagcaagctcgtctggcatggttct
gcttgtaatcctccaattggtgtcgccccaaaaatttgttacagttgcgcccaaatgaaa
tcgaaattagagaaaacaaaacatctgatatgcagagaacttgcagcatggggaataact
cagggccaaacaaaaaaactttatggaggctatatagacgtatgtatgatctaaaattta
gttcagagacccatcggaatgccaacagttaccagttagcagtcatcagttgtcacgttt
cgctttggcaaatgaccccaaaacggcaaaaaggtctgcgtatcagttgttgtggcttgt
tgctgataactaagttgtgtgtgtgtgtgtgtgggtttttctttttgtttggtttggttt
ttattaaacgacgactcgtgtagcaattcatggaactgcaactgtggcatgcggcatttc
attcacagaaattgtagaacctgccacaaaacaaaaaacaattcgccgaaaccaaatcag
ataacaacatcaaaatgagaccccccgaaccagaccctctgccggctcagataatcgacg
gacggacggacggatggttggtcgttcgagttttcaatgggaagtacatacattcattta
agtattttaaagaatacgcataaacaagttgaacgaaccgcactggacaagaaatgaatg
cgaatctattgctaaataaagtttgcacactttatgatacacaggttacactttgaaata
ccctgtaataggtattactgagatgcttttgtgattgtttccatttcgatatatactttt
gaattcttcaagaaacgatctgtgacggtttcctgaaaatttcaacgaactattctaaaa
tttatcaaaatcaagttagttttcacttcttataagtttatttttccaacatggagagaa
catctcgttaaaaaattccttagggaatgtcatagaagatccttgaggattgcttgggca
cgttaattcgagaattttttatagattgacaataaacttaataaattttggtgcttaaaa
agaaaagttattcatctttttagatatgtcgatcataatgatcaatgtggatgaatattg
tatatataccaattgcatatcggttttaattaatttataataacaacaagtcatttgttg
ataaagcccctttttaagatacttttcttgaacaaattttcaatcttttaagcaaaagtt
gaagtttttccatcactgaggtttggaagtcaaaaattttggatcactttgttaagttgc
taagggatgaccctacaaattggaaatatattctacctatatgtaaaagatatatgaaga
tctactatcattcagcttttgtatggactatgaatctagggtattaataagacatttgtc
tcgcagttgtctattcaacttccacttccatttccacttccacttccaattggcaatgtc
aaatacgagccaagtttaatgactttatgtcgaacaaaatacaaaaacaaaaacaatttg
ttgactgctgttcgactgctcttgacacccgcacgaaaaaaaaaaaatgaagctaactcg
cgcccaatgcgctgcgctttgtttatttttgagttaaatatatatatattgtttatgtgt
gtggtttttttttttgggaggaaagccattgaactcgttttgctcgttttgattagaggc
gtttttggcatatgaaatgagagtacagatctcggaaatgttagatgctgttgaactatt
tggcctggttcaaggtttccccaccccaaaatccaaaacaaaaataaaagaattgaaatt
ctgttaggaattctgtatacacacttactgacacacatatagatgtatatataaatgtat
atgtaagtttactgaaagtggacctaagcacagttaagttacatagagagtcgtttaact
ggcctccctcaaggtcgtttgcattgtgtttgttgtgtttgttgttttaatatcatccat
agacccgaaccgtgtgcgtgcttggcatagacaaaagccggactcaggttttttttagtt
tagttatttttttttggctttgacattcaacttactggcggcagttcaagtgccacttga
gccactcccaaggttagacagctgttcagctaccgctgattgctaactaacctaagtcat
ttttattcacccagtttacacatcagttacataccttggttgataggtagctgggaattg
gttggtaagcaggttcattttcatttcatacttttatgaagactgcgccataaattagaa
caacaacaagtagcccaactactaagcatatatttgcacagcctatcgttggaactgata
ggcttctcttccgcctccgcctcctcctcctccagctcgatccctagctgtattccatac
tcttggcatgaagcattcattgtttgcttaaagcttacgctaccgcgcttcttatcacct
tgtgcggcacgtgaccagccaacagttgcccaaaaaggcaccacatcatcatccagctaa
tggttggactctatactctatatgtacatacatacatgtaaataaatctatatagaattt
ggattcgtttgaaatgaacggtagttttgctttgctctggtattttgcatcctccacttc
tctttttgaggttccggcgattccgttatcggtttttgtaattcgaattctgttgtttgc
tttttaatttcaagcaaccaacaaaccacttacaagtgatataaatatagcaaatttatt
tgtacaaaaattgaacaaaacaaaaaaaaagaatggaaacaaagtgaaatacccaagaac
acaaaaaaaagagacgcatatcccgaatcgtatcacgttttctgtcacgcaaatttaggt
ttctgatgaaattgttaaaatttattctgggttatgtactatacttggggggtgatggca
agacaaaaaggcattaatggaatattgaatcgaatcaaatcactatcgaagaagaataaa
aataatcgataaattagacgattcttttttttaattttcttcaatttcgaatattgctaa
acttgaaatgatatcgattggaaaattcactcaaaaattcacttgactgcaactaagaag
ttagcatctgggaaatatatattttcaaagcatgggcttaaaaatattatataccatggg
cgattattgatctaaatacatttttcgatacaattaaattataatcctgagaaaaataac
cgataatagcttaatgccatcactagttataaccaaatttttgcatttaaaattctcaaa
tgattttagctggtgtttttgccaaatgaatttaaatttggctgcttataaatgaataaa
tttacgttaaaatagctccagcaactttcttaataagcacttaatgctatttattcaaga
ttgacaaagttctcgtttctgactaagcaaccaagtaggtaaaaataagtacttatatta
aaattagattacatacttcaaaaaatgctgttctaagtcgctaaagccattggatttcac
tatctttcacttatagtggggaccttatctcgggcattgatgtgccgccgacttggaatg
gttctttattaactatcgtaaatcttagcctaaaacttttgatttcagaggaaaatgcca
ttacgatttgtagatggaagtggaaaattttcatgatttacattaacaaaatgaaaaaaa
aaaaaaaaaaacaaaaatacacaacacgtattttcagccctgacaatgaaatgtgtaaat
atctatatagctgattagcaccattgttgtcgtcatcatcaccatcagcagcagcagcag
cagcatcatcatctcggctggggctaggactgtcttcccaagataatgtatagaggcaaa
gccagagactatcacgcccactcccactccccccactcccgagtgatactctgtgccgta
aattagcactcatcagttgactttacgggttttctcttcttctttttttttttttttgac
aatttgcagtgcacagtgattcttttatctatcaaactgaaactaaatgttcctatggct
gtagatgctttgatctgagaaccctacaaacttgatctatctataataatgaagagctta
aatacaaaatttcattagattagctctttaactgaggaagaataatgcactgatacagac
ggacagatggaacgacgatctctaaagcctatactcaacttttgacgctgatcaagaata
tatatgtttaactgaggtgaaaaatgtatcctgctcttctaaccatctttggttagataa
atctaatctaattatttggaatttgaatcattcgagggctcttttatgtttcacccatgg
atacaatcacttttttcagtttttttctggataaaatgaatatcttatataaaattttta
ctaggaaatctccgcaaatgagccactgtgcgacggcggtgaaatggaaagggtgaccaa
ctgaatattcgcattcacatacatatttgcaatttggcacggcgtttaccaggttttttt
tttctgatgatggtgtctcttcttggtgttgttgttgttgttgttgacttggcacatttt
tttgtttgtgatttatttgtgcggcgttttttgattgaaatcaaacagcagaagcagcag
cagcagcagccgctcaacattgacgcaactgtgggaatattccattcccattctcattcc
attggagtagcagcacttgtttgcttaactagtgatgccgtctgacgatctaaccaccca
ctcactcactcactcactcactcacctatccaaccatcataacgaaccccgccccaaaaa
aataaaaaaaaaacacataaaaagccaagtgcacgacaaaacgagggcgggcaaacgcgc
gcgcgcacatctaaataaaaagtgttaatggagcaacagttttgtgttagttttgtttgt
gcccaccccctggatgggaggaggggagggggcaagggcttggtaggtttttgggaggac
agtcgtatgttcatattgatcgattgccttgctaatcaagcaaagtgagttaaccagagc
tgagcaagcgttgaatcggtctctgtccctgtcccgtgcctggccgtgtgcggcgccagt
tgcctcccactgtccctcctccccctcacccaatcatcttcttctcccactctttgctct
ttcctctgatgctttctttgcgttttctgttttcaatttaaagtgagttttatatatgta
catatctgccgacattattcctcgaattgtttgttgacgctgccatttggagcgtgcgaa
acatcgaaaacgttgcgacgccaactggaccatcatcaacaactttatcatcatcattat
gattatcatcatagtcattattgtcattttggtcatattcattgtaagtaatggacaaat
atacatatatatgtatatatatatcgcatgtatgtatatatagttcgacatgtgacaccg
actcgcgttgccttaaacgtgacttaccaacttcagtttactttattttaggatcccatt
cgtttttaagtacttttattttcttatatcaatataatatatttagttcaatatttttag
ttttattttttgctttgttaactcattaatcttatcaaattgcaaatatctctgtaactt
ttacatatcgaaacacttaaaataaagttgagcaactgcaaaatcaatatatttgataat
ctatatagaaacaactgtctctaatttttctataaagaaaaataagttgaaatggaatag
tctagaacattaaatttaaattaagtcctagtttgagtaaatcatttagagcaataagtt
taaattaatttaatatacagtgaaacctcgatataacgaacttcgttataacgaaaaacc
caatataacgaattttttgttaagtcccttgaaaggactaaggttttacatttcagtacc
tatagcgaatcaatagatataacgaataattttgcgatccccctcagattcgttatatcg
aggtttcactgtatttagaagcttttgagtaatttacatttctttcatctatcgaatgca
aatctttacgtaagagtatttctattgctacttgaaaactaaacattgaaattatttaac
atttaatattgcttatatttgtgtttttatgatttattttttacatttttttgccttttc
ttttgttttgtttgtcattcgcataaaattcctttgcactggtctttcttcattcgagcc
cccagcccaccaagccagccccccacactctcccctctttccaccttccattaaagccta
attgctgccgcgtagtactagagagtgagagagagatagagagcacgtggcttatttgtg
caatcaataacaatttttgatatcccatgcggcaatccgtgtgctatttctggtgacact
ttaaagtgtccgccgcccgccaaaaataactgccaacaatttatttatttatttgttttt
tttttttggttggacttagtaatggctatagaatattttgtgtctttcagtttttaatta
accatggggggctacttaaaaaacattttaaggctttatgacaaatgctcagtgattaac
tagtgttcacacagaaagagagagagacagagagagagacacacacacacatgaagttca
aatggggttcgccgccttttgaatgaacctgtgcaccaccaaaaaagtgcaaattgggtg
gactacgttcatttgcaccaagtgtaagttataatgaactgaacgagatatttatatgta
gtacaagatcttaatatacagctggtttaagtgcgagctatttacggagagaaagagaga
gttcagtagccggcaaaatgaactatgtataaaaatattaataaaaggattgatgatctt
tttagattgacctgaaaaaaaaattggggacatctaaaagtgcaggacatattattttct
gaagagatccttcttttcagtattccaaaggacattttggaccctgtatcaatcatctca
aagatttcgattattaaaatgttttcaaattgattaaagatgatattatcaacaagcata
gtagaatgtctctattttgaatcaaatgtaagtgtatcattccgaattacaggaaccaat
tttaactctcaaagtaaactttatcatgttccattagtgcttatgtcattggcttagcac
ataaactataaaaaaggtcttgaaaaatgtatgtaaagaagtaaacaaacatgtcgtcct
ataaggtgggttatgtctctcccaggatattgttttttaagggaggccttttcaactgaa
gtggaaaatttaaagctaataagtcattcgaatgtatagatgcaataataccacattctg
catataacttatcaaaatccagcaatgttcgacactttttttccaagtgctagagtgata
aaatcaggtatgacaacttgttattgaaaggtaattgatggtgaaggatttcaagataag
aaaatcgatgacgtgcaagattcgttaagagataaagccaacgatgtcgtcatcgttcca
atgtgtcgtcatattacaaagattgacgcacaattagaactcacaaactgtaaattgcaa
taacaagctttgcttgccagaaacataagccataatcatgtgtgtatggtggataaactt
tcggaaatatcaacagaatttcaactcctttgtttaatataaactaccacctattgattt
gcaataaatgaaactcgatggttaaaggttttgggttgcatttcactgattaaaactctt
acaatcacgtttccgttatgcacatcacaacaatggatatagataacaagtgttccatac
acaagtaagtgaaccatatgtatgtggtatatagtcctcatttgagtcacatagtcaaac
aaaaagtgactaatttaagctgacaaaaaataaaatcattcgattaagttctattagccc
tgtcattcatcgtctgatttcaatttcatgtgatattctttttttgataagtgctcggtt
gtctctacatgacattgatgaagatcatagaacccccaccttctaaggctaaaaactata
aatactcctcatttcgtttgttattttgtctattgttttttctttttttaaatgttttgc
tctaacttgttaaattccacattcaacccgatgacattgccacaaatatatacaaaatat
aaaaaaaaaaattcgaaaaaacccaaaaaaataaggcaaaaaataagacaaaagaaacca
ttcttagagtgcgacttttcgcataccctgtaaaaagaaagagaactaacaatatgatga
acatctctcaattttaccaagaagaacttcaaattaatggatatttttttggagactttt
tattaaagtcattataaaccccttccccatcaaagggtaacacggagtacacatatttca
gctagtcaacaatgtgaagctatttttgtagcaaagattaattagattcagactttaaac
tttaagtagacacacttgctgggcaaataattggggaaatccccaatagtattaaccttt
ggtgcctatttttttctcttttgggtacaccagtgccggctctaatgtgcatcccaaatg
cgaaaaaagtttacaacaaaagttgtataaacatttttgtttttaatggcatttaggtgg
ccagatggccagtcccacttcattctcaaattgagttggcatgggcttttgggacggaaa
tgacccactcgcctactcttgatccaatactaactaacaatgtctctgaatgcttgatta
acaccatacaaaaaaaaaacacaaaattagcggataacgaataaaaaaaaaaaaaaaaaa
aaagaacaatcactctccgtgccttctcggtgacgtcgcttgtttgtgatagaaatttaa
cattgtatatataaattttcatgcaatctcaaatcaaacgacatcgcacgcgccgctgcc
aagtccgtcgtctatgtctcagtatcatatgtatattggggagtcgagagagagacgagg
cctagaagagattggagagtggaaaatttttagagctctatagcatgataatgaatgcaa
tataaatcgattaacacgtttaaacgatggcgcgtcgaggcctaacaaagaaataataat
aaaacgaaaaggaaaaaactacaaccaaaaaactaaagtaaattgaacaatgacagaagc
taaaattcctacttaatgagccgcacatggtgtgaaggatttgattttcgtcagaaagaa
gataaagcccagctgcctttccttgcctggcaacaagagattaactagtcgcgagaagag
atggcggttaatagagtatgagatgatcacgatcataatggccagccatagccaatgatg
atgcaaatttttgcaattcgaatacagatacagatacatgctgagatgcgtcagtgaacc
tctctttctctgtctgtctgtctgtccgctagctgcttggcttaagggtaattagcactg
acaatgatgatgatgatgctcatcatgatcactcgtctgccgtctcttaaacacttgtct
tgatcaccttcactgtccatggtgtggtttttctcagtttttgccaagtctgtttgtctg
ctcgtgccggcggttattgttgttgttgacgcgtcgtcgattgcgtcagattgccatggg
gattaggcttaaggtctaactccatgtaactctcatgcaatgttcactttacggcgccaa
attgcaaattctctacctagttttaggctagattagccaatatcgggtacttatcctaag
ggccacttaatcttgccacaactgcatacaacaactataatgttaaattccgaatgaatt
ggcaataaaatgttcttgataatcaattgcgcgataagcagccgagtatcgaatcaacaa
aatcataataataatataaatagcttgataggggagctataatgtatgtatataggtcaa
tttggcttatcaaaattgcaaccaattcattgccccccctcagagaccaatcaaagattg
agattttttgtgcaataaataagaacagcaattaaataatttatatacgaatttgttata
agggcacgagcaccttagcgctcatccgtcttgccgtcagatattaataccaaatattag
tcagtttaatttgatagccaataatgacgaacctaagaggtgggaaaatctagaaaagtt
gtaaacaaactcagaaattttagccgaaaaattgtggctaaaagcggataataatataga
gtaaatacataaactaggagatgcaattctgaaataagactttaactaatatttcctgca
aaaccatttgaactgaaagtggaaactaaatgtctaagcgacaagttctcattgacaaca
cataaaaatacaagaaatggtattccttaatagtaaaaaaacggctctaaaaaggccatg
ttgacactaaatcaaagtgaccagattcgataattatcgattataatcgacaatcgcagg
catgtatttttggttgtgactagctacagccacactatttctttttgacgttggtccctt
catcgtagtaggctttgacgcaaactgctataaatagaggaacttaaagcattttcctca
ttcagctgcttgccacagcaaaggcagcatctcctattttcctatttttcctcatcaact
ttaaacgattgggctttcctttttattatgctctaacttatacttgagcaaaggcagata
cgcccttttgttattttccttaatatcttaaaaccccatttaattctttaatttcaaatt
tccacagtaattcctaatctcttctctatctttttttttggaaagagttggaattatgca
ttcggcatatttatctttttatatccttaccattacttactcaattcgattgtggttctg
atggcttccttcaaattgaacgtgacagtattgtttttttttttttaactgttacatgca
ggtaatcgatgtacttgataccagataccggaaactattctttttgtttttataaacaaa
taaaatgaagcaaatcttacgctgaatgcctgaagaaatccgttttcattcgtcctggaa
gcattttcatgaggttttatccattaagttctccttaagaactgttacctgggatttaca
ttccaacaatccttaaaagattttaaagctcctttaatcggaacacactatacgagtgca
taggaatatgtatataatatcaagaaatctgctacgctcatctttgttttataacggatc
aagaacgattttcaaatatgatgtattacatacaaatttttattatgtttatgcagaaca
gttttttaattaagttccattacggggaaacaagtttgtattacgccaaataaaaaaacg
tacttgaacatacaagtttatcttactaacttacgcttaactataatatcggtctgctat
ttttttttgctatatgatcggtcagctaattttttttcttttttgacctttaataatttt
tgattctgtgctcctgatttctattttacattttgcaaatctaactgtacgttgcatcat
gaagctttcacgaactgtacgctacgcttaaaattgtacgcatttacagggctgcacacc
agtaatgaccagggttgggtacgctacctcgaatacgctctcttacgtaaccctgtcatt
cttttattttaaatgagtaaaatatagaaaagggtacgataggtaagcaacacaagagtt
ccgtctcgaagtttatgcaaagtttttagtatcaatgtgctaagagtttgattaaaagat
tgcaactggaataaaacctgacataccgataaattttaagtattttaaactattttttat
aattgaaccgattacattttttgtttgtggcaaaaaataaaaaaaaacatttgattatca
taacatgattgaaactaataaatcaaatttaaatatcaaaaaattcttggaagcgatcga
aatagaaaagcaaaacaaaacgaaataccaaaaacaaaaaatttacaaaaatttataatc
aattgttcgcaaagaaagtgtaaacaattatttttattattattattttattcattattt
tggcacgctaaccacttaaagttgaacgattcaaggtcgcccaaggtcgttataatcgca
cgaattccattttgttgttgttgttgttattgtttttgtcgcttggtgcggtccaatgac
ccattcgatggtggaattagtgtgtaatttgttgtttctccttttttcgtatatgtgtgt
gtgtgtatttttggggtgtgtgcaagcttcagtggttgttttgttggcttagctcgattc
ggtttggctcacgtggcgtatgcgcaataaagtcgtcgaacaagccccacccaccgaaag
gcgcgttcaatgaacaaataaacgtatgcaacaaaataacacaataatgatcacaatgca
gtgcgcggggaaaggttcgtaggggaagcggagcggcgcgaagttcatgtctgccgctca
gccggaacttcatcattccagagatacaattctgtaggggctgaaagcgatgtgtaggca
atggaaatggggttcactattaatggagactgggactgggagctgcttctggaatgggaa
cgggaacgggtggggcatgccgtgcaggcagcagcagctttgttttttgtgcataacgtc
gctgaacttgaatcggtcgtcgcgttcaaggccaataatgattttatttcattttttttt
tgttttcacctacctcgcgtatggcacaaatggcgactaatcagttttatcattgagttt
gtttcaaacaataatgcctaactgccttgctgtccctcgcacgtgttttaaagacgatta
acatttttataaggagaattcatattgtataattagcaggccgaatttgatcatgttact
actaatcccgaatcgaaaactgcataatgtctatatattttcttaaatgacatctgatta
tcaccatgggacgacaacgtcgtgagtcaggaacccaaactttggaatatggttagacat
tttttggcagaattaaaggaatttacattatgacaccagtggttatacatttttttgttt
tagatgcctaatagctacaatgtatttctactaaatagactattttagacgggaacacag
aagatcgctcatcgagtatggcccggtagtgctaaggcatttgggacagctccggttccg
agaactacattttattaaaatcgttagcataagtacttttatttttattgtcaatagcta
tcgtaaacatctagtttttacgtcaaataatttcaaaattaaaattatattaatgcggcc
tatgattgccgctggtcggcgagttacatgaaatctttgtaaaaaaaaataatgcccaat
tgttttaagttgatgagggaaaatagaaaaataagagatgctgcctttgctctggcgagc
aactgaatggaaaaatgctttaaagtgaatgagaaaaatcaaaaactactccgatgaaag
gagcaacgtaaaaagaaaatagtgtggctgtagctagtcacaacgaaaaatacatgcctg
cgattatcgattatcaaacctggtcactttgatttagccttttacttaactcttaacaag
ctgtgttcacaggcctgtacgagactaattttatcaatcgtaaatagttataccatttgg
tccatggtatattaaagtgcggatatcaatttattgtattcatttttaatagtatttaac
gaatttgcaaagttaatattggtaattattaattataactgtctttatgaatgtatgtac
ctacaaatatttggttaacaacaattccatccgtcgaccacaactactttattaatgtga
cttcagttgttgcttttgtttttggttattctgttttaatttgactgttgttttgtttta
tttactatttatttattgcttttctccttttgctttgagactagggctactgtttagttc
tagcacaacacaagagcaaaaacccaaacatgataaagaaacgaagaagaaaaaacgaaa
aaaaataaaaataaaacaaatgcaaacaaacaagcgcttctagttattttgactgattta
tggggaattccaggtgcgtcagagccagttaattctggcttgggactccaatattcagtt
ggcttaaacgccggctttggcactcttgaaatttatgtatttggttggccgattgtctac
tgttgttggcttttcgatagaaaaatgccaacaagctaataagcagtaacaataaaaaaa
agacagaaacagatatcacaaattttagcaaatttagcttaagcatcagttaatcaacaa
ctaaaaataaataacaacaaattagtaacattgaaaataatcgcaaacattaaatttcag
tagaattttgtctagatttagcttaaagaacaaatagattttcgaaacatattaatagga
atgatgaagaattaataatagtctctatgttttgtgcttagatcgtgtcaagaagaacgt
gagtttctgatcaggatcggagcaatgccaaatgagagttggagttccacagggtagctc
tactctgtttgtaatggaggaatccaggcgctctaagccagcagagaatttcgatgtaat
ccaggaataccttaacacatcgtgtaagaaattaaatattcaggtcgtttctccggaaga
caacaaaaaagtctcaacaatgtgctttttttcctaaaccagtggccatttttatccttt
tcgcacttaagaaaatgctaaaagatggcaacactggtcgctagtgatgatacgacatct
cgataacagaaagatgaattgataacgatacaattatgttaaaattatctaatacatata
tttgtcaaaatgaaagcattcagatggatgttagctgacctttagttctccataaaaatt
gtatggtaaagatgatcacatttcgccctaaattgccgaaatagtattgcagtggaaagg
tccttatgcaaacaaatagtcctgcaaataacgtattttt
