# Supplementary material for: SMCis: An Effective Algorithm for Discovery of Cis-Regulatory Modules
Source: PLoS One. 2016 Sep 16;11(9):e0162968. doi: 10.1371/journal.pone.0162968 (PMC5026350; doi:10.1371/journal.pone.0162968)
Supplement: S1 Datasets — (ZIP) [file pone.0162968.s001.zip › dataset/Drosophila/h/dyak_ge20765.fa]

>3L:3220434,3260433 (reverse complemented)
ggaacaggaagtcttctttacacgactttatcaggtgtgcgaggcaaagtgtttcgaaaa
atgaattattcacagtgcagaatctcactttcagaataaacttccagaacaaagaataaa
gactgttctgcttcaaacaggaaaggtactttcctatatggtaatctagttaaacttaca
ataaactaccaacttttttataaaaataaaagaaatttgaaaaaggttcaccattatatc
attaatgttttgttagttgattgtaaaacaacctcattctgcttttattatcatatttaa
ttttgcataaatatttaaagcattcctaagatattggtaccctttaaatgaattagaaaa
tgccactccagaaccaaacaggatgccaagcagttagcgtgtttagcaggtgcccgaggc
attcctaatgacgcagcgaagcccctaaactctcctgcgacctgctcctctgcgaactcc
accgattcttcggattcttctgattcctctgattcttcagattcagtgagcccaaggtcc
cagtgtttgcacaacaacacgacgccgaagtggtcgccacttgagacgctgatttatgca
cgaaatgctaatggaaatgcaacttcaaatgctaattgcggcgacggtcaaagactcgtc
ttcgctcctcgttctcctctcgtctttggcaaccaagaagccaacaagaaggcaccaaga
agcaccagaagaatcgggggaacctgggaagacgacagttcatcacaattgcgtttgcaa
atcaacgaggcgacaggcgaaggcgcgcatgcgcagcacagaagattcagattggatcga
aaaatcggaggattggaggagaagagtctaacccaactggtggttggtggctgatgggcg
atggctctgtctccacgtctcattcatatgcaaatccgtccacgctggtgaccacaaatg
aaatgccaacacgcagaaatgcaaagagagcatcgaattgcaaattatggctatgggatg
ccagctcgttgacaaagttgtgcctgaataattccagagccctgttagaagcaactccga
gtgcgaatacaatccagacacatacgcaagaaaccaagatacccaagataccagatacaa
gatccaaactccaataccaaagtccccaatagcccaaggtaagagaagcaaaagcgcgtg
cccgcggtctcaacttccgctgctgccaagtgctcgcttccatgcgtgactctatccacg
agatcaggagcggagcgaggtcgcctccactggatgatcggccatgtcagcaaaatatat
gggatagcactccaaaaaaaaataagggaataacaaaatatagctggagtaataagagtg
ccttgtttgtgcagttgaacagtgaaattcaagtaccaaatatgcaaagtgtttcaggtc
tcagttcggtttaaaatacttacatatatgtatgacaatgaaaaaagttgacaaaagtac
aaaaacagtggaacaacaaagcgtttattaagtgctatatcattttacttgctgtacaat
tgctaacataaaatcaaagcttgcataatttatatgtggccttactaaaaggcttaaaat
actcgtatttgattgtttaaatttttgtagaaattttaaacagtttattttctacccgcc
ttatcataataagaatgaaagaaaaatttgcatattcgcatttaagcctgattgatccag
tttgcacatagggtgaaccagatttctctacttaaactttgccacgtgcctgcaaaatat
aatgtttgttcaatttttgattaattttactattaatggggggttttcagtaagtccgct
cctggctgttggtcagtgagtgagtatgagtgtgagttgactccctctagaagttttgcg
aaactaatgccgaatgcaggtcggtttccgtgcctccaccctccacattcccagtcgttt
tgttgtctttttctgctgcttggtttccaggaatctgtgttcgcttggtgacgaaccacg
ctgctccattagcatataacccatggagttcttccaggggaggagttggggtatgagtag
atgagcggatgtgcgcttgattatgttgtttgccagcgaggctgctgctccttcaactgc
tcaatggctgctcgagctgatgaagctgaagaagattctatgaatgccctgccttggccg
gacattaatcattcttgtttttgaatccatctcaggcaaacagcgtgcgactgacgccag
gcagtcggctaccagaaaagtggtagagacaacactctgctactactactgctcaaccga
aaatacggtggctatcaaaatagctgcgtacacgtttcagcccacccaaatggtcaaggg
ttgcctcgcatcttgatctctgtttgtgcgatcacgatcacgcgttgtccgccgctttgt
cctaatgcctcgccttgtgcaaatgtttatccaaggcaatcccaaatccccgggcccgat
ttccagcccgaaaggatttgtctcgcctcgtcatcatcagcatttcagtatttcagcatt
ctagaatcaccggaatcatccgcatcgtcgtcttcgtcggcggcgttaatgtgatggcaa
acaagcgtgatgtggcaattgtctggggagcgatctgtatatctgtactgcgtgtaagtg
gcagacttcttgctcttcccctatttgctaagtagcccctgggcaggagaggctaaaccc
gatcccgatgccgatgccgatgtcgaggtgtagatccattagctaccagtcgagcggcca
cacaggagtccgtgaagtgagcatacggatgggtgggtgtaacccgactttgaaggtgcc
cgtttttaggcagaagtcgaggaaatgcgagaaggattgtggttggcagacgagacacta
ctcatctactttctaacgatttcaggaaatatttctttaacatcttaaatagtttagatt
catctagatttaaggttatggattttagaaggtaaaaactaaagctagcagatgtgaata
ttaaaccgcacttacttatgtaattaagcattaactcatttccgaaatcagcttaaataa
cacggttcgacgtttttaaacacgacctaattgcgatcaactagtcaccctctttattga
cgcaagcttggcgaaacctgattgattaattgactaattgtgtgtctgcagttcccaggc
tcaatcgaagtcctggaatgcgatttaaccacttttgatgaccggtccgcagctccagaa
tattaattcttccccttcaattcagttaaatgagcttcattagcagtgctcttgcttttc
actttggcttaattatcacggctcttctccggagccatcggaagggttaaaagtggagca
gaagcaacagcagtagtggcaggagtggagtggactactcggagcacctgccactcgaag
tgaactttcgtcggtcgcaacccgacaattgtcgccaattaaaccaacagaaatggagat
atatgaccataagcaggagagcccttgctttctgcactgcgagaaaataaaggctaatat
atcagttttagaaggcttttaaattctgcaaaggaagtatttaatataatctctcaattg
tcttttattttactatataccttatatggtaaggaaaaatatacgtttttaatgaactat
aaaccttaatgttgcccaaatggaaacataactcgtgattgataacccaattttgtcgct
gtttatcgagttaaaggagcacattaatcaagggccgttgcgcgaaacaagtagctcatt
gggcatatgcaaattattcccgattacactcactctccgccccaaagttcacttctcctt
tatcaattgagtcagcattaatgacgatacataacgatataacccaccgcagcagatacg
atttcaaggtttccaatgaaagtgctgcccgcgtccgcgttcgagtccgcgccatgaagt
cgaatcattttttatcacaaaacattcgccattcgccagtcgagtggctgctaatgacag
gcgacaagtcagcaagtcgacgcaaatctggggactgctcatcgctgaccggtgactgtg
acacgcttctggtcaatgtcagtcgcctggataatggataatgggcaatgggcaatgggt
aaccagatatactagcaccagatcccccagtgaaacagagtctccaatgcccacgagtgc
ttgcacttttatgccccagttattgcgcttatcgcagtcgtatgtttttctgggaaattg
tttacgctttcggcacgaaacaaatgccggaattcacataaaatagtgcatttcatgggc
ttggaatctggaatctggaatctggtatctcgaacatctcagggatgtggccagttggcc
ttgagcaaatcggtgcacccaaattagatatgcttccagatcggcgttgaagttcaaagg
cagttgccagataccgataccaagtgctaaaaagggtttcagcccagctgaagaagcggc
agcagctgtttgcaggccataattgaagcatttcgtaggtaattggtggggattttttat
ggtcaacgcataaattaacaccagagatcagagaccagaaaccagagagtctcggaaatc
caagtccgaatcctctgcagatttgtgtaattgcgctccacttgcagcgggtacagccca
tcctggttggatttaatgtgtgtccatcactggctggtctcgaactcaaatctcccaaga
ggtagaaaacgtgcaatttgggtcaggagaggtgtatctgctcctttttcatctgctgtt
tccatcgttattttatatgttaatttcgtggcccgggctcaaaactgcactttttatttt
gaccatcagcctgttttcgcgccagccaaacgttttgtacctcattagagcggcgaaagc
gcgtttacaagtgctaaattggccaaattacgggttgttaacaggatataaaagtaaaag
tgtctgccagccgagatcttcgcttgcaggcagctgccattaaaagggaaaaggatgccc
atgtccatgcccatctcgcacttggctttcaatttggacaccaagcacatacttaaagat
ttcaaatttatagagtgatgattgagaaatatcgataacactttggttttttttttcatc
ccgcgggcatgatcatttgcttgaatgctcctcttatgggtggtgtgtaaatatttactc
aacaaatatttaattggggagcagtttttatgaaaatattggaaagtaaaagggtaatta
gagaatatatttatttcatagccataactatagttcattaccatacacacttttaagcta
tatttatttcctttatgttttgtagcagattttacactgacacggtttaaaatgaattta
tatttaattaaaaacttcccataaaatcgattttgtgtttaaatttcaatctttttttta
ccccttccctcaaacagctgctgtcaatgatcattcagatacaaagtagttcggagttat
cgtggccattatcgtcttttggccctatcttgactccatcagcagctcctgatccggctg
ctgggccagctctttctccagcatcctccgctgctccaggctcgggatctggcgactcca
gtcgatgcggccagatgcaagagaggtgattaattgccacccgaatgtcccggccaactg
gtcgcatcttgcctgttctgcgtttacctgtcgccggttaatgttgccaacttaatcgca
ttttgccaagactcttgataatgttgtttatgtgcaaaacgatttggctgaccgggcgat
gggcaatgggtgatgcggatctgcgaatctggggatctgcggataattaatgagacagat
ttgtgtaattaataaaaaacttttaattactgagggcaggtctgtccttgagctgctgct
gaaatcctaatgagtggcgaaggcagaaaaaaaatgttacaagtctcctggatgatccat
agataggcgggaaaaaatccgatgtgccacgagatttttgcgtaatttctcaaggccaga
caggaggacaacataaaaaggacgaatttcttacgtaagtgaccgaaatatgtttttatg
agaggatcataaatttttttcccttaagaatgggaacgcgttcccgttttctgatctcaa
tgttctgatctcgttccatttttagcggaactgtccgccatccgtccgatgtccttttct
tgaccgcctcacggcatgacataatttcgcataatttgcaacaatcctcgaaggactttt
cgcccatagcacccaggacacgcagaacacccagcacgtgacaaaaaagatgaacaaaca
aaaaagagggcgacctgctcgcagatttttagcgcgaattccgcaggtcattgccgaaaa
tttggccaacaacttatgaatctgcatatttgcattggtaatatgcgcgaagtcgtcctg
ctgctcgacatgttcccattttttgttctaattattttttatgggttcagagcacgcgca
aaaattgtcgcacttctttgtggccagccgcagtcgtgtttttctatggatttctgcatt
gtttttggggtttttgtttctattcatgattttttatttgccccgagccctgctgttctt
tttggccctgttttctttttttgtggttagcagaggacccaatttttagctaataattgt
tgcaatttttgtggtttcgaacagagagctgttctgaaatctggactaggtagcagctgg
taaaattttaagctataatgagacctacgcagattaaaactcttttttactaactctttt
ttgagtccatcaagttttaaagattttcagttgtttttagcatattctggcgaaagagta
tcactccttctactttaacttcaactttcactctcgcgcttgccttttaccttttcgcct
aatgatcaactttaacctttggtaatgacaactggccagaatcggtctgccttcaacctt
gacaaatcgccgtggcttggtgacagatgagtagtttcaactcagcttgaaaccgaaacc
caaaaacctaaaacacaccataatgtcaacactttccctgccaaccataaatactcgaaa
aacccattaaaatcactgaaattcagacgagagagcagggcgaaaccctttgctacaatt
aaaatgttaaactggagtaaatatcataaaagcaataaaaaccctcagagacgctaaggg
aattgcgctagttaagccgaaaaacgcgctgctcaaaacaattcccaaaaagttgcctca
aagcaaagcaagactaatttttaacaaagcagaaaaaacagaaaacacaaaaacactgag
tcagttcttccgggaaccacggaactattcgctaaaagggtcaccaaagggttggcgagg
ttcgggatcgaacacccgaactaggtcactggatcgttgggcacaaaaaacgcacaatgc
gggccaataaaaaagtagagcgcatcccaggacatcattgtcctggcggacaaccctttt
tcgggttttacaatgtcgagcggctttttgtgtccttttttggaaacttctgcataattg
tagcaaaaaattagtgcacatcttttggaatttacatagaacgcgaccttcgttgacact
gcgtttaacttttgatttggcatcttgactgaggggcaaaaatgttggaaaatggtggcg
gacgggaagggctggatgggtaatggctttacaacttgttgtctctaattatggtcgaaa
tgggccgtaatcctttgctaaacgcagcaacacagaccgccccgtttcgcacagttcttc
cagttcttccgagtgtccggctgaatcattgagtttccgcgaaatccgcgtcatggttaa
acgcgactaatccttcccgtaagcccttcgcagcgacctgaacccggttcagtgcacggc
agttcagttttggtgggcgttattgtttagtttcgaaatcaaaatattggcaaacacgct
gagggaatacggctgaaagggaaaatgtgcaaggattaagccgaacccgacacacatcct
ttcgcaaccttggacccttccacgttcgcgcacacgctcgcaattttacgactttctcct
aacccgaatgcgtttgcgattgcgattccgactttggcgaaaacgcatgccaagcgcatg
tccttgccacgatccttcgactttgactttcgttttttaactcgtccctggcgaaggaca
atcctttgccgatttgtccattgttgcggttgtctcaactccttttttgccagagggtta
cggtccattgtggtggcgattgtcgtgtcctttgtggcaaatttcgacccgggatcgctg
ttttttacgatcctcaacggcttttacgacctccgcccgttttttaagcctttctgctct
gctctgctctgacccgttcagttcagatcagttcggggtcaactctttcgggttctcttc
gcgggttgtaaaatccctctggaacaataacattttttaccagattcccggaagtttgta
gcgattttttaagaatgttttggtttttttagaagtgcaatctttattttggcaaattat
agggacttaagcggaatttattaggtttctcagaatttcagcattttttttttttgatta
ggcaaaaggcttaaaaaacagcccgcaaccttggtgttaattgagatggttagataaagg
agatgtccttagaaaactatgtttttaagtcgaaaagccagaaagtcaaatgctattttt
tatgggaacaagacaaaaaaaagggttttgcggagatttcacgtggcgcggaatcagttt
tttcagacacgttggtaacttacaaagacgatcataaagtagatcctaacccaaagttaa
tctgctttctgggaaaatcactgcgaagacagaaatctcaacaactgagaaaccctaact
taaagtaaatgaaaacaaagataaatgcataaattatttacaattattaaatttgctcac
tcaatcatacaaatcgtgcccgcctttgaacaacaatatcaggttccatacaaataatta
taattagttcctcatacttgaaattcagtgcagtaagctcaaaataataccaactcattg
aagcacaaaatttcaaagctacaacctagccattttttgattgccttcataaattgtgcc
ttccactttggaactgatttcggcattttccatctgtgtaaccaacgaggttaattatcg
ccgcattgctcaataagaaaaattaacattttctcgctggtgcgacttcctttttggggg
cccagacaaagcgaagatcggaccctgactgagtccccacccattcgttgcccccaaaag
ctgcacctcccctctccccactcgccactcgccacatagctcattacgcgggtcgtgact
tgccgaaatgaaaaacaagtaaaatcgggcaggggagcagaacacagaaagagtttattg
caacggatgcttgtcggagatgctgctatctaagaaggggagcctgatggggggcttcaa
gggggtggagaggtagggggcttcgagggagtgggggccgggtggcagacgcagcaatgt
taatctccataaaatgaaaacaatgcgccggcgcgacgctcgctcgccagcctcaaatgt
ttgagctctgcagctcccgaaaggcactgagagaaataaaattaatatttaaaacttttt
atttacaacacgtttttatgctattaaaatgcgtggttgcaatattgcacttactagaga
gtattattttaaaagtatcagtgtaactttattattaaaagatttaattatccattttca
tagtaaaaatgtggcaagtgtttatatgattttaaaagtattattgcacaaagacagtta
actcgaatcttatttcattaggtgcctttatttttttggcaagcaattccacttctctca
gtgtactttttaaaccccaagcgagctggccatgcttcgtggatcgcgcattttgcgcaa
taagtgtgccagacgattcggattcagatgcagacgctggaacagaaggacggacctttg
gaccggttggtcagcatttgcgatgcccccaccaagttgccgcacgaccctcctctcccc
tccacgcaatataatttatgcagcagcagcagctcaaggatttgaagccggactccctgg
gtctgtgtgtgcgtttaggtaatcgctgggcatgatcttggcgaacctccaacgccaccg
ccgtgacaagctgcccgctgagtggttggggcatctggatgtggatctggatgtgaacgt
ggatgtggatgctgcagttcctccactcaatccccttatccaacacagcggctgtggcga
gtgtaaattacaacttgcctcttggctcaacgccccgactttttgcgggtcggccgcttt
tgctgttgcttctgctgctgcttattttgccgcaaaccgtcggtttcattcagaaagttc
aatagtgcatgcaacgccagccacgacttggtggcaccgccctcccctaaccctattcct
cagccccccttgaccctttaactcccccagcgcatttatgatcgataccagagccgattt
ctttgaggctgccttttgtgattgtcgtcgttcggtttgcttggaagatcggatgcttca
gttgccggtgcgcgtgagctccccaagtttctgctcctcctgcacgcgattaccttgtag
ggggcaggatgtgcacttctttcagcagatacatgctaccttacagtatgaagtattgtt
ttaaattgaaaaaaatgctaactaattccctttatgatggctttgttactaagctttgaa
ctaactgcgaatagatcatgctatcttcaagatacattccaacccaggcaagggtatttt
tagttcgccaatctgcctttttcctgggccgccactgatagagcatcgacaccttccact
gggactgctgctggtgggagagagtttcggaaacctgggatctgggatcttgagtctggt
gcggatggcggtgttgtatgcggccatgtctgggtctggtcacgatttgttgggactcgt
aaaacatttttagcacctcgacgacgaccacgagaactgacgatcatccatacacatcga
tccgcgtgcaatactgcacttcagcagttcgacactcgattgcctttgttctcgctgagt
tcgccagcccgttttaatggcatttttgcatttttgtgtttctgttccagctaccaagca
gaacgcccactcggtgggaactcgatttttttttttcgttactgctgccaaacacatcct
gtcattagggaaatatttatgtagatatcggatcgttttgaatctgattgaagaggagag
gagaggagaggcgagagaaaagaggagcatctgcctcctaacggtgcccccaatcagagg
cagtcaaattagtccccacataattaactcaacaagtttttgggccccagacgattttat
ttgggcattagaggaggcggctgctttgagttctcttttataatattatagcttctcctt
tttgccttggcggcgattagccaaatttatgcagagcgccctctggcgttggcgaaatga
tattcccggaaattggcaaggattcgtaatcggttgaaagaggagagggaatgagttgcc
tgggtgcgtggcatggtggctcagtggctcagtggcatggcgtgtcgtaaaaactctttg
cgaatcaggcagcggcagcgggtttgcatcggcggtattagccatcaaggccatgaaaga
cattagcttggtggatcgtaaaacccctgaacaacagagacagagagggctaatccgtgg
aaactctaaactctatcccagagagaacctctttcggcgcgagactacgccgtcggctag
gtaaaagccgtagaactctttccactccttccactctttcgactctttgccgattccccg
atcaccggagtccaactacctacctgtccaccgagtttgacgtttgcccgccaattgatt
tgacattgaaggctctctaccgtcaaataaccctaaataaaaccataaaatccttctgca
tgctgcgaacccatccatcgaaagatcctcaccttgagccacccgccatctaaggtttgt
tttttctttccacttttttttttcacgcgctttttagccgaactcgtaaatgtgaggaaa
tcattttttatgcaattcgttgtcaacgacttctgaaaaattcagggaactgcgttcgtt
ttttacgcaatgccatgtaacgtctgttggattgttgttctttctttatggatggcgagt
tgacttttttagagaaaattatgagggaggagcgggcattaaaaaagggagtcaaggaaa
agggaaaacgtgctgcagtaccaggaaactctaaagtgaaaaaaaaaacagagaagtatt
cctgtgtacttggcttaactagccgttcgcttcgatcgcttgctgaaatcttcgccagca
ctcaagtttcaacgggttaacttggtgcagaggcgtgtggatatagacatagatatagat
atatagatatagatagagagggatagaggtatacctgcacccaccacgcccataatcctt
ttatggcaaataaacaaacaacgtcacggcgactcagtcgcgaaggattgccgtggctag
gtaaaaagtgccaaaagggtgcaataaaccgggttgagatggccaaagggtatgggttat
cgatatggaaggatgggcaagagttgttgcacacgcgcagtggcattgttgcacactcgg
ttttatgggtgtgtggttttagccctttgatgggcatgatcatcctgttaatagaaagcg
tggaaacccgcttgcaacttgtaaccctacctgactctaaatcctttccgcggcgattct
gaaccctttttgggccagaatcattgcgaggaggcggaggcgagcgtgtctaaggcgatt
taattaacgcggtcgcaactaagccaccgaataccaggacatggcttaaatcggaaccct
ttcctccggaggacaggaggaggtggccctgctaaaagccatccggctactgttccgagg
acgggttaaggatgcatcgatgcagtagcaattgtgggcgttatcgaaaaagtcagacag
ggagcggtgggcgtatggatttgacttccagcgaaaggattgccggacttaactttcgga
aaaactccaatatttaccaaataccaaagggccacacagtgcactttgttcagcacttgg
ccagcagtcgaaaagtcaagtctggttttgggatttcaacagcaaattatccggctgagc
cggcaaaacgaggatccacaaggcattgaggtatgcccatttctaggggattaggaaaca
cggcagctccctttgtaactttgaaggtaacaaacaagttttctgtggactttgattctt
gcatttaattctttaattcttttctgagaaatccagtaacttccatgtgatagtattatt
ctaatctttaaatagcagcttttgaagcttttaaaaccgttttcaaataataatatatca
taataaaagaaacattcctctactcctgaaaatactgttagatcctacctaaatataaac
ccgttttggactgccccctttttcagttagccgttttccgcatcacgcaatccccggatc
ccttccactttttgcccttataaagtcgcttggccaagcaacccaaaaaatacgaggcaa
aaatacaaacgcagaacgtaacgaagacaacagcctcgaaaggaaggggaaaagtgtatt
tttgcattgtttttttacctgttgctaaatttagaatgtctgtcgtcgggtatttgctga
cgtttgtgtcgaaaaattaagccttctgccgcaaataaaccccacccacccactcgccac
cccaacccctttctcattaccctctctgcctgaaaataaaattctgggcaaaatgcgtcg
ttacgcttaatgagtaataaaatactttgcacaatgtggggaacaaatgcgattgctaac
tcactcgcacgcattctgtctcgcttccactctctctgatcctcccactcgggcttgcca
aaatttacagcgccattagttgcaaaaaaaacagcatcatactcagagaaacaaattaag
acaatattttaaccaatatttaaactaaaatctttccgaaattttataaaaactgatggt
aaaatattaaaacaaaagtaattatttatttattaattatttcaataatatttataatat
atcaatatatttttcttgatgtatgtaacatttttgcgaagtgcactcgcaacagcggat
agcgcaaatgtggcgcgcgtttttaacagcgttggcgatttttatggcgttttaatcgcg
agagtggcgcgcgcggctagaaatttattttcgccgcggccatggagcgtccgcatgttc
tctctttctcactctatttgccccactcgctggcttaacagttgctcccctttccccacc
aagtactgttatttttagttacctgccgctgttgccgaactaccgacttaaaagcggcgc
gtgggcgtttctggcgctgttaaactcgcgacgtcgctgttaacagagccctaggatcaa
cagataaagaaatagttcaatggatactagatggactagatatcaggactagtatcagga
agatacttatcaagttaagatattcttcttaactttttctttttaattgcatgttattat
tatcgcttttatgattattaaatagttagttacatggtccaaagtgattcaaaatatctt
aaattagtttcctatatcccaccaacgtttttgttttgttttcagtgatcagggctcccg
gggtttatggggaatctggggatctggcgctgtctaattttagacgcaattagcaatgcg
cacatttttgtgtgcttgcgccttttagactataaatttttgccacagtttattttagaa
gctgcatgtgatcgggtccgccaacagcaacaacaatggggcgtcaaattgggcgttcaa
cgcacaaacaactgcgagtgtatctgtatctgtatatgtgactgtatctttagcattgta
tccgtgagatacatccacacctttggctgtttttggccagcgagcatgatgtaaaacgcc
gccaacgttttccgtacctctcttattttttttttttgtttattttcttgctgcttttcg
ttgcaattaaattggcatgcacaagtgccgcctctgccgccgccaccgccgcagtcgctg
tctccgccgacgctgaccgcgggcgggccgccttttgatcggctgccaaattgtaattgg
aacgcgaaggtgttgtcgacgtccgccactaccgcctatatatatgtccataatgttggg
gcatgtgttcacggcataacaaccttctctggcgaccacaagacgcacaacgcactagac
agttttcaaaaaatgtcagaaattccccaaaaatgtttgtgttttcatgaattcatttgt
tgattaagtagaatgtaatttagttatttaacagaaatcccccttgaagtatggtaaaat
ggtattaccttgtaaacttttttttgttcatttccattacattcagctttattagcatct
atctaaaaactcccagctgctttcattataaagagaagaatgtaaacacccgccttaagt
tttttgcctgactgactcattcccatgtaactttgttgaccatttgtggtttcggtataa
cttcactaataagtggtcagagtccaagtcaggttttaaaattatttcccacaaacaaac
gtcaaagataacgtaatttccctttgtagatcgtgtaacccaaatatatgtcatctacct
ttactgatctcaccctggttacactaattgcatgtttatctccagttcttgaaaccatac
ccatattttacaaataatacggggcttaagccgttactcaaaatatcactttcaatatgt
gtgacgcacttaggcttttactaccaaataaataatagcttaaacttcattttcacctta
atattctgaatacccttttttttattctgttaatgaatagtaagttagctatataccgtg
tgtcgcgtaattacagccaaccttcaataaatcattacaccaaacaaaacataatacata
agtatgtgtaaaacgtgaaaagccagcgccgcacgtagaagccatcaaactgaatctaag
cgtccggcggagcacgtgtgatccacgcagccttgtccataacgatttccatttcattca
gcccgtcggcggctatcgatcaaaagccaaaagggcgaccttcacttaattgaggcgcac
ggcatgctgaatgagtgagtctgttgtacagactggtctggaaaatgctatgggcaaaac
tatagcaaccagccaccacccactgcccgaataaccaaccatccaaccacccaaccagcg
agccacccacttccgcctggcgtgcgcacaaccttgtgatcttgtttactgtttagcgac
ccccgagccgcagatacacacagtacacacaaaaaagcgaacctgtcgcactgctggggt
ggcgtcatatagccagctattttcaccttctatgggacgtcgtcgcgttggccgcatgaa
tcagcaaaccacgacgaaacggcgagccaccagaaacagaaaccaccgcagaagcagcac
cactaacagcaccaccaccaacaccagaaaacacagcctcttgtgaatccctgagtgaag
ccaaaccgatcgctaatcgagcgacgatcaccaatgggggtttcgcagtgtgatttccaa
aaaggaagaaatgcccattcccgcgagccacgggggcgtatgagtaacgcggtgtgtact
ttaggtaccgctcgcaagcacacacacacagcacacacagatgcacgcacacactcgtgc
gagcaggtagcgcataaagtatgcccctaggtagccgcaatgccagtgcaactgtattgg
tgcggtcgtgtggctcgcgctcgcgtctcgcagcggcgatttagcccacgaacctgtcga
tcaatcgtcagtcgtccgccgagagcccagcgataaggtagtcccgctacgctccgcaac
ctacagacgcagtaaagcatacacgtttatatacacaaacacacacacgcatatatatat
atatatagcgagcgcaagcatcggaaagccgaacgatcgatcctgctgcttcgtgccgag
tcgtttcggtcttttaatcgcactgcagccagaacctgctgctcattcgtctgccgcatt
tcgtagcgtgaggttctatcgctccgctttgataaaccgaaacgaaaacagcaagagaac
tctcagatacaataccattttacgtgcttctctgcgacgctgcgcgaaagtgaaaccaag
tgaacttgaatattaaatataactgtcaactgaattcgactaaaacgccaaaacagcagt
gaactcatatattgcaaagagcagcaaattcagatttgctgccaagtgaaacccaaactg
tgcctcaaactcaacaaacaatatctgaccgaaatggttaccggcgtaacatcagccaac
atgaccaacgttctgggcaccgccgttgtgccggcccagctcaaggagacgccgctcaaa
agtgaccgtcgggtaagtgtctatcgagtaaactaagctcgaaaaacccaaaaccccaaa
acctcccgcaatggattaaatcagaaccgctggttcccccgaaatctgtggattaaatga
accgaagcaaaccaaaccaaatcgagaattcccctaattgagagccacccacttcgagct
caagttgatttccattcgcgactgtgggcggcgactggccccatcaatcccgctgcccaa
atgcatttcctttttagccatctcccacatggctggttgggaataaaaataagaaaaaca
gcctgagccaaaccaaaaaaagagcgcaaccgccgtcggcgcgccaacacaaagcgaatt
tatctcgcgtcgcgttggtggcatttactatggtggcatatggcatactactccgactac
acacgctccatccattcatgagtgccgcccaaaattggctggcgtagctgcccaccagct
tcccagattcggatttggactcggattcggaatcggattcggcttccacttggcgcgtgc
gtcgcgtggtggctgcaattgtcggtcatcagccgccgtttttggccattcgagcggcac
cggttcattgagttggccagcaaaaaaaaagctgactttgtacgtgtccaaatttggcaa
cttgtgctccctagataataatgtacctagttttgtcatcttcgaattttccgctttgac
cttgtcgcattctcttttttttttttttgcgctcatacctggttggtttatttatagcca
ctggctgtaatttataaccgccaaactatttttaaataaatgcctcggccgagtggcgct
ataaatagagcacgcgccgtgcgactaaatttggccgccagccagtcaattcgctccccg
cagatcccccagatcctcaccagcaaccgccgcctcctccttgatctcagcccatccaaa
tgtagacccatgcagcttactctatttttgggtcgctgcatgaggtcaaattaaccatgc
gaaagccgtgactaatcgatgttttttccatttcttgcctcttgcagtcgaacaagccca
tcatggagaaacgccgacgtgcccgtattaacaactgtctcaatgaactcaagactctga
ttctggatgccaccaaaaaagacgtaagtatctgacaagatcccaaaaaaaaaaaacaga
aaaatataagtttttcaattaatgaaacactcgaaaaacatctaaactatttttgttgaa
ttttactaatttacgaattattttatctccacttttagccggctcgccactccaaattgg
aaaaggccgacattctggagaagacagtgaagcatctgcaggagctgcagcgccagcagg
cagccatgcagcaggccgccgatcccaagattgtgaacaaattcaaggccggattcgccg
actgtgtgaacgaggttagccgctttcccggcatcgagcccgcccagcgtcgtcgcctgc
tgcagcacctgagcaactgcatcaatggcgtgaagacggagctgcaccagcagcagcgcc
agcagcaacaacagtccatccacgcccagatgctgccctcgccgcccagttcgccggagc
aggatagccagcaggcggcagcggcgccctacctctttggccagatccagcagacggcca
gcggttactttctgcccaatggcatgcaggtgatccccaccaagctgcccaacggcagca
ttgccctcgttctgccccagagcctgccccagcagcagcagcaacagttgctgcagcacc
agcaacagcagcagcaactagccgccgccgcagcagcagcagccgcagcagcagcacagc
agcaacccatgttggttagcatgccacagcgcacggccagcaccggttccgccagctcgc
actcctccgccggttacgagtcggcgcccggaagcagcagcagctgcagctacgcaccgc
ccagtccggccaactccagctacgagcccatggacatcaagccatcggtcatccagcgcg
tgcccatggatcagcagcccctgtcgctggtgatcaagaagcagatcaaggaggaggagc
agccctggcggccctggtagagggtgtctattgtatatgcacatatgcagttgaagatag
ccccctatcgaatctcccgcttttaagactgacccccccacaactcatccaactcatcca
actcacaacccacaactcatccaactcacacaggcgcaggcgttgtgcgcatgcgcgtag
acatttcacatcattcgccgggattgcgcaaatgttgctttgaagtgttgcaaacatgcg
aatcctaactcggtccacgggcttcgtcggctcagtttcctcgcttatatcctggaaacc
agccggcgagactaaggaccttcatcagacgcacccacacacacacacacacaaacacac
aaacgttgttataatttatttattattatattatgtaaacgatttgagagaacggtattc
taccaggacatcgccaaactacctcagtccaagtacttggtgttgaattgcctcatgtat
catgtattactctttgaataacagcaaatcagcgaaagtcttccaaaaacacactcaccg
caaatcgaaatgtgaaaagaaaaaaaacacttgaaaagctgaaatactttttatgaaaaa
gataaacgcaaaagcatataactcttacacatagacgtatgtacatctccatttaagtat
aggttttgtaccatagccagctaagctaagccgcttagttatttctctcgctcttaagtc
gaatcaaagaataattatatttataaaacacaaaaatctattcataaggccacgtgatat
agtgaacataatgagcttctaagaaaaaacaaaacaagaatttgatgcaagcaaaagcaa
aaaaatcaacaagaaagaaaaaaacaaacaaacaacacactaaaaagaaataaatttaaa
agattctactaaaaaatcaaatacgcaaaacagtttcgttattctggtggttggggtatc
ttttactgggtctcttctttcatcgggtgaaagtcccatgttgtttatttttggaggtta
aacggtcagagtgacaagagacttatcgagccccccgacgacttatgacttatcgtagca
aatttcgacgctaattataatgaccatgcatggccatggtgaaattcattccgctggaga
ggatcgaccattctacactgcaactactacgttttaaggggctcgattgtggtcgtttct
gctaatgtaatcggcacgacgggttgaaggtttctttgtggccagagcgtaacggatata
gatatatgtgtgccataaatattatatgggaatgctttgattttcacacatccgtttgat
aagccaggaattctagcagctgtgacgaatagtatttcaaaatattttgcatttcaacca
ttgagtttgcatgccaagttttgctgcaaaagctaagtcgcaaaagagtgtattttgaaa
ttcaacgcaggttagctctaattgcaattatcaacaaattctttttgctgatgattcagc
ataataccgaattttataggcatatggaatttcaagaggttggccaatatactcatagcc
atagccgcaggaaagtcgatccggatcgcgttagttggaactcaatcggatatcgccatg
gatcatgaatggctgataacgatggaacttccctggaattatccacttcactccactcca
gtgcagtgagttactagctacacgatatactcgcatacaagttaatcagtcattagggaa
atctgttgcccagtggcaaccgaaccgagtcacgcccttcaattcacatattcacatagc
acccccaccactctaatctaagcaaatccctgggccattaatcgtcatgctcgtgacaaa
agtttccgcgaagtctgcggaaaaaataccgcatcatgctgataatatgagtgcgataaa
gcggataagtgtataaatttgttttcccatttgctggtgaatcaagtgcagagtttgcct
gccgctcccgtgatgcaatgcgtctgaatctgggcctgctctcattcgccgcatgactag
atcccacatatattcacaaaactaactcgtgcagcctcaaagtccggggaaaattgtcgt
gaaaacaaagcaaagattgcacacagcaaacgccgttgagatgtcgcatgttctggaatc
taaaacagtacactggaaacacgcttcgagaaaagtccgattggtggttgagtggttggg
tggttgcatgaccaggcttttgccccactgaaccgaaagtgcacttgattagtcatttgt
gggctaccgactttcggcccattaatgaggattactcatcgcagctcgtctagctggaaa
tagcctcgaaaaatttgccagcatgtctgctaatttacaaagaaaccgcctttgggggaa
taaaaagcgcccactgagtcatcatcgttcgctttaattggcgaaaatctggtttcattg
gaggaccaaatttctatttaaattttctaatcacaaaaccccccaaaaaaaaaactcatt
gggttagccttttgggattttaaagtaatggtttttattaaatgactaatgtatgtatat
caagggagcctgaatcagaatgcttatataagaataacatttacccatctcatttattag
taatgcaattctttgaccctctgatatggatagaataaagttccttaaacgattagaaat
taaaggaaatgtacctactggttgaaaacaaacaaatttaaaatctttgctcacatatta
taccatttctttgctttcttgatgggctatattttttacatatttcggtaaggtttttta
gaaaccttaagtgctccctataattcatgcatgctacctaatttccagatcagcactctg
tgcaaattgcaatttgcatagccgcattccttcgacggcagtcagcatgtcgtccgattt
ttggttccgcttgaaagtcggtggtccttcaatttgatctgcttggcaacgccagcagtc
actccactccgcaaagcgaatttgccacagttgcgcacaaatgaaatcgaaattaaagaa
cttcggggtacttggtactgggtactgggtactgtgttcttgtgggtttcacttgggttg
tgatatgatggtagggaagtctgagaagtcagggaactcagggtctggtgcgacatttga
ggctattcgcgactgcgtggaatgccgccagtcgccagttgtcacgttttgctctgacaa
atgaccccaaaaatgaatgaaaaaacaaagctgtttgtttacgacgactcgtgtagcatt
ccgtggaattgtgtgcggcatggagcagctcacttcgcatcgcatcacagcacaccactc
tactccagttcactccacttcattcatggtaattgaagatcgcttcgtcgtcgtcgcaga
tttttcggcgaattgccgcccagataatccggagttgaagtcgccattggcttaggaggc
tgcagctggtgaatacggggagtacgcataaacaagttgaatgacccaagaatttcgcga
ctctaatgccaattccacttccacttccactaccacttccctaccagccaattggcaatg
tcaaatgcgagccaagtttaatgactcgccgactgctcttgacacccgcactgactttgt
ttggattattattgtgattggtatattttcggtgtttttgaacccgttctgcgagtcttg
attagaggcaacgcatatgaaatgagcgcgagtcccgtgaacggggatctcggaaatgtt
aggtgctattgaaccatgtgcggcggttcaaggagattgagattcaacgagattcatgag
attctagctgctaactgggcctaaacacagttacacagacggcaaggtcgttttgtctgg
tttcggctgctttttgtttttttttttttgttttttgtttttagttgtattgcttctggg
ctagcagacgtgctcagcatagacaagcgacggcatcgaattcggtgactttgacattca
actcgctgttcggtggttcaagtggcactagccactaaccactcccgaaccccaaaccac
gaaccccgaaccaccatcccaaccactgagcaaggtcagttctctaactaactccagttc
acctactttacaccttacactgcgccattaaaattctggtgggggtgtttacacactcta
tcgctgataccacctaagttgagccaccgaagggaaccatcaccaccaccaccttatcac
cttgagcggcacgtgaccgccccattccggtgatcacagtggtgcgaaccaattccagcg
agcaacctgatcgtatgccattggatccttggggttgggggctgacttcacctgatgtaa
atatcaacggtgcttcgatatatgtacatacatgcatcactccaaactcacttgcagaat
tgcagagaggaaaatgtactagtaaaagaatataattctaatataataataattcactgg
cttcttctttttagttctttaattacactttaattatttgttgtattttttctagctcaa
agtttattgttaaattagaattttcatcagtgcactcgttttcatttctctgtatttgtt
ttgcattccgtttttgagttgcgttctgtgctgttcgattgcataaactttcagagcccg
tgcataggaaactgcaggccacgcaaaatatttcacataaataaatatagccgtttattt
tgggaaattgaaacaagcaatagcaagtggaaaaagtaaataaatatacaaataaataag
gcaatgcagctaatacggcaacggaacccacttgaatcacgttttctgtcacgcaatttg
agttctttcattgaaactgatttgaaaatggaaatggcgcagtttactagtatactgggc
atatggtcttggtggctccacactcccaatgcccccacttccatttcctccacccaaacg
gttgttgacttatcaagtggagtggtggagagcgagtgggttaagtgggagtgggttaag
tccaaaatggggaattaattgggcagcttctggttgatagtggtcagcgtttgcggcgct
catttgccgcataatctgataaagcggatttggcgtttttcgattgagtgttggccatgt
ttgcaaactaaacagtcttcagtctagacgttatcattggtaattggccatatctttggt
gaaatgcttggaatgttaatggaactcttacaggtgcagaggattctattgcgtttccaa
aacaagtcttaagtatttgaagtacctaaaaaaatggttgtatttaacgtatatatatta
cttttacgtttcgaaagaaaacgaaataactcgccggagacattactcatacgccactga
tgcaatcttaaagctggccaaaattactaaggctcctgcattactggtctaatctgcgat
atgtgtcactttggaatatcgcaatacttagcagctgggaactgctaacaggtgtctaag
ctccgcgggttttaggtggagcgtcgtcattcttatcggtgtcgcactgtcggcgaacca
aaagcacaagctgctgaattaaacagaaaaagaaaaaattttggtgcgcgtgccagagga
aaatgccattgctgtgggattggggctgtctgggaggctgggaggctgggagactgggag
actgggaggctgggagactggggcctgacccattgcaccgcaagtggaaaattttcatgg
tttacatcaacggctcgagacccgccaatgagaagtgtcaacatgtgctcgtctgattag
caccgccaaagtcatcgcggtttcggtttcggggacgggacgtcaatcgtcgaccaggtg
ccagtcgcggtcgccgtccccgttgccgctggtgtttccatcgaattgtggatccactcg
gaggtttggccccggggaattcacgcccactcccactcccacttccattcccgatcccaa
tcccatacccacttccactcccagtgccagttgcagacccactctatagacaccctctgc
tccgccggaaattaacactcatctccgcagttctgctgattccacagagagaaatgacaa
aggtaaatgggaaaattaaaaatacaagtaaaattgatgcttggtttttattattaaaat
ccaagaaaaagtattcaaagccccaaaatatctgaaagaacaaagatataaagaacaaga
caagcaatctttgtaattctacactacacaatatttataagctgaaattgatttaaaata
tattttaatttaacgagtaaagaacacagacacattaattataataattagaatttgtga
tataccgaacaaatgtttagaagtgatatagtgggcactcccaaaacaatatccactaaa
ctttgcacaaatttgaaagtaagtgggatcactgacatgtattaggttttgttaattgta
gatttgcagtttcgatatgaggaagaatcaaagattaaacaagatttatttcatatccaa
ttacattatatcttattctgaattccccaccgcttacttactaaacctgataataatttt
tttccgtgttccttgtagagtggggctttgttttggggacctggaggggaatcgtttgcc
attcggtgcggcggttaccagttttctgctttctgttattctgatatctgcttttgttgt
gttgacttggcacatttttgttgtgatttatttgcgcggtgttttttgattgaaatcacc
aaacaacggagcattgacgttgacgcaactgtgggaatattccactgcagcttgcgcggc
tgtgtttgcttaactggctgctgttgccgccacccttggacaccacacctgaccccccta
ccacccaccacccgccatggccaggctccaccgccccccccaaaaccacacccaaacgcc
ccaaaaaccgccgaccaacggagagcacacgcctcctgccgcaaaacgtgttaatggatc
aacagttttgtgttagttttttaggggcgaagttggggaggagagcaaatatttatacta
ttttttcttatttttttctctgacagccccacccccttttgcttggagctggacacatca
gccattcgatgaaaaccgattgattgccccgctaatcaggcgaactaagtgagctcttgt
cccgtgcccgtcggtgtggtgctccaaaatttgcactgtgattcgcttttccgcgaattg
tgtttgtggacacagtcatttggagcgtgcgaaagctgagagtgtttgctcggattactg
gaccactcagtcgtagaaccctggacaccctggactcctggtcatcatctcgcactcgcc
cactttgactgcattacgcccatgcgatgacgatcgcgttgctccaaacgtgacttctct
ggcgttttgcttcatgaatgacgggcacttgaacttcggcaaatgagttgacaatgacat
tatcgttggctgtttattggatcgatataaaatacgatgttacaacgatgagtcatctaa
tggatggcattcaaatgcatatggtgtctattatccaaacataaattcaggcagctgtga
tcagaaactaaaactgatcataatttagtttgaaattatactttcagggtattttccaat
cgatctacatgtacacatactcccatatgctcccatatttcaacacatttttttcggcta
taaattcgttagcaattatctttcaagtggctcccgttcctcattttcacgaagcgtgtg
ccgtgtgatacggtttcagttcatccattatgccactagagcacgtggcttacatttctg
caatcaataacatgttgtgggaaacgccagtccagactggggaaatccgccagctatttt
gggggggtaaacatccgctttgaagcgggccgaccccaaaaatagtcgcacttaagttgg
ggcttaaccaacggctatgtggagcttatatgtacatatccaccagcgggtcacgcgggc
attagagtgttaacgatggacagttcaaatggggtgcaccgccacaagtgcgcgacaaag
tcaagtgcatgtgtactcgctggcgtatgagtaatggaactgccatcatgcaaagtccgc
aatgtccgcggcaactcgatggatctttttgataaggtgactttgacaaatgaaattatt
cgccgaatggggcaatatggcagcaccataaatcagtgcagcctggagctactggctttg
ttatattaggtctacgcgaaagagcagaggtagctgagtaaattggttttatggatcaat
taatagaacaaatattttccgggttttttttttgcagaaagatctcgctggcattattac
gctttcattgataagataaaagccatgaaatcatctcatggcagataccattcatcagaa
catcaatctacccatgttcaacgcactaatgctcagattcccataaaatgactcatagat
gggccaaaagtgtgatgaaattcctgcgtttggcattcaactgacaacagatatggaaaa
aatgccggtgattgcaaaatgagatagtcattgttgaaattcttagagcaagcgtttgaa
attcttctaagggcgctgaaagttctcgcacaatttgtatactgaacccggtgacattgc
caaagtgccggagatgtttttcgtagcaaagcttaattggcaagaccgaaggcactgtcg
aataattggggaaatacccgatattaacctgcgatggccccttggggggaatatagaata
tagtaggttttaggtgcatatcaaatgtgcgaataacttgtgacgcatcgcagagataat
agcccgatgagccaggctgatgaccagcccggtaatttttggggtaatcaatcaaaataa
catatattgatggctggccggaaatgacccactcgccgattgccacgtactaactaacga
tgtctctaaatgcttattagcacttagaattagcgactcgccaaataaaatgaatacaat
tcgaatgctccccgctgttttgagtgttcgtgtgactgtgacgtcgccagtgacttgtga
ctgaaattcggagtttgtgtctctcgaaatggattatatatgggtatataggtatatggg
tatatctggtaaatcgtaagttgctcatgcaatcgcacagatacattagagcagcacgcg
ccaatgaaccgagcgtgcggccaatggatcagtatctttatctgtatctgtatctgtatc
tgaatgtgagtctcagtatgaaaggctgaatcccgtgcttttgctggcgggtggaaagtt
tctggctggaatgtttgggctgaaaattaaatgcaataccactcgattatcacatttaaa
cgacgacgcgccgctgcctaacacactgcgtttagcgaattcctaatgattcgcacacgg
cggcgtgaaggattaggcctttcacgtgaagcgacagctacaacaacagctaaagctaca
gctccagattcagatacggatttggatactaagtccctgcctgacaacagcgttgatcac
gcgacacactcgctctttgtgtctgtctgtcgatgattatgcaaggtttcgcaatgccaa
cggcaagatgcgtcagtccgacaatccgcgatgtctgatatatgatgtctgccgttggct
taggggtaattagcaccgccaaatcaccgactactgaccactgaccactgaccactgatc
accctgtccacttgatcacttgatcaccttcgccgactcctcggttttagccagtccagt
ctagtctggtctaggtgttaagtgcgccgccgcagagcgggattacaatggaaatcccct
cgggtcgtaagcctttgggcgccttttttttagccaggattaggcaatgctggccagtaa
gccagtaagccgcaggtaggccctttcatgcattgtggccaagaagtgagttgcgtaagt
ttgcccaactccagtaactggtggttgcacactcgaaaaccaattacacttgtctctctg
ctcgcgataaggctgtggttcctctgaaggtctccgttgtaacagaacggaaatgtaata
ggagattactttccaagaatgcgaaagcgaagggtaagggttccgagcgatttcttggaa
ttaagcctgcttttatcagaagtgtgtgtaaaacgtttcccattagtaatattgctatta
aaataacaatgtaagttcgcactgatttatgtacgcttctccttcgattgctaaagcgtt
agtcatgctaaaaacgcaattacaagggttcaatatttgtatttgtaaaatctgtaattt
gtttccgtggaattctggctcaagagacctcttatcatgctagatctatagtacattttt
cataaacaacccccaatgccttcgattcgctcgacaaacatcggaaagcacgcatattca
catattcacaaacacaaatcgcaccctccgctttctgggtgtatcgacataatttggcct
tgagcggttcaagttcggcggcgtcactcgcaacaaaaaaaattataaataaattgtata
aagcggcgaaatggaaacaacaacacggcggcagtcaaacaaagctgtttcgcttttcag
tttcgaatgttgaagctgcaatctggcccccgcccacaaaaacagcacccgcacattgga
tgggatgtcatggcatgggatgggatctgatcgaatccagtcgcagtcacagtcgcagtt
ttcggttccagtcgcctaagttcacagttccctgagttcacagttccctaagttccgtgc
ccagatagcgcagctcgaaactggcatcactttgttttatttatatacacatttttgttt
tcacagtcaaagttccggctgagcgccagacatcaaatcgaattgaatcgaatcgaatgg
aatcgcacatgccatagcttcaagtgagctacataagctgcatacgcttatgtgtacaat
gaacgcgccttgtgggttgggtaggttttttggtttttgggcgcattttgagactttatt
gcgcatacgccgcgtgagccatgggaatggctatttactgttgcgctgcctcttgttccc
ttgttttgatctggcgcacacttcacaaacccgatcaactgggtcattggacgagccaaa
atattgagtttgcacgattataacgaccttggccgaccttgaacgtcgttactcaagttg
ttggcttactcaatagccaataacaaaagcaagaattgcgcccatatatggaaagctatt
gccaattatttgccttgttgtgattacttttgcagctggtgtaaagaaatgatttatatt
tccattgtgttattttgcaataccaagaaaaatggcttaacttcctttaaaaacatgcta
cccctctgggttctcgattcttggaaataattatacataaatggctctcatatttttttt
taaaccatgccaattcaaattcaatctaatcatcatcaaataatcacgccaccaaaagtt
gactaccgaattattagctcgatttcatttggatatttccatacataataatagtaatta
gtatgaagccagtgtacgaccgcagtcaattataaatcagcaatctgtctttagctttcc
ccttgtctatccatcgatattgtcgctttttgcctttttgccccattgttgttgtgtggc
cttactgtacggtagggctactgtataattcccggctgtgaaaaaaaaacaacgaataac
agagaataaacaaaatattcaaacaaataagcaaacaaacaaacaagctgcttctagtta
tttgcgattgatttatggggaattccaggtgcgtcagctcgagtggttctgtggttccta
actctgccactgactccaaattgggtgtccaactgtcgaaaaagacactttataaaatat
ataaatagcagctaagttggcgtaaaaagccaacagaagataaaaacatctcgcgaaaga
ggtgattatttcatttcgactttgcctttcctattaagttttaaaataattccctggttc
tttcttttttaatccctcgacagttatagccaaaaactctgttttgctatttaaatttca
gctttttatagatttctcatcatgacttacacacttttttctttaatttcaaaaactttt
ttttctccagcaaaattccaagcaaggtgactttttccgccgtctgctcatttctgggtg
cgaatttgaaatgcaaattcttcgccatcggacttgaagtcccaatcataatgatcacat
atctgagcttatagacaactatgtggatttctagtgttttctgtgcacataaaaatagca
ggtattaattaacaataaaaataacttcactggaggcgcgctttggcgttatttcatcga
cttgggggcacaaatgagtaacaaagtatgaaatcaagctgccaaaaaatcagaaaaact
tataaaagcaatctgtacgatccatccaaaccaacaatagcaacgatcttcagactgaaa
ctcttttgttattttgtgatatttttggcactgtttatttatttataaagcagtcaccaa
tcgcagtcacatttactttttttcttttgtgggcacaatcaatctatggcgcgaaagcca
aaaataaatcaatcgccgaggcttaaccgcaaacttagcgccttgggctcagccggcgat
atcgtggacatatcgaccttatgacgcaagtctcacgtctggacatcatccagtatgcag
tagccagtagtcggtagtcagtagccaaatgaaggtggagttagatccaacgctagaaaa
aatcgtgagaaaggccaccgatgttgacaattcacaccctggatcgtcgagagcggaaga
tttgttgctttcctccgccatggaaaactacagggagcttcttgtagacccagaccccca
tttgctatcattagatagactcactccagcatatttacaagctttacgactattaacacc
tgataagatttgatttaaatgtcacaattagcggatgaacaaaaattttcatatcagtgt
gaatgtctctgtctggagtgtcgcagtgtcaggaggtatttttgaagttcgttccgcaga
ttggcctatttttaggtgggccacgtgcagtctgatacctcataatgacattctaatcag
cgcgactgacaagctcacaattaagatgactttcaggagtaactcagcacttgggaggga
aaattgtactatcaaagccctgtatttttagcacaaagtcatggaaatgcctacatttta
tctattcacttacccctgaggcatttcctttggtggttttacaattgctcagcaaatcag
caaatcaattacacattcgccttgataagcccattaagcggttccgcaaaacaataaaaa
gtgctccttataaggtcacacgaatgggcattagtgatagttattgataggctagtatcg
tggcaatattttaattttagcactcacattcagcacacctgaaaatggggcgatggggat
atatgcgccaaggtatcaccatccggaaatgagtcgagccccgaaaagaggaaattcttt
atactatcacgcgattagattcgcgacttttcgactgttagattgtttgtaagggatatc
ggatggttgtgggtgtagcaatccgcagacgaatcatgctgattgcatgcatcgtacgat
ctgtaggctgattccactattccagctcgagttccggcagccagctgctttgacgtcaaa
gtcttttaatcgaaagtcgagccgctgtgacccacatacaaacattgaaagcacaagtgt
tggcctagcccttagtagctgactaaagtcggcccgggcacccagataaggtggcagagc
aaccgaccgcgggtcccatgcaccgcaccacgtactccttgacggggtgtaagaaataca
cttggcgaaattagtatgcttagtatgtattagtatcaatgtgaaagctcttctaagaaa
tttcttgcagccatgagcaatagctaactcgaagaagggagttcccccttttttgctttg
cgattccatagactagatttgtcttatgaaattatatttctaaggaagcatacgtttttt
agatcttaaacaggttttcaatagtgtgtgtttataataaatattttatattacatttat
gactacatcgtaatgctgttatgtactcacttgcggctactaaaaatgtataacatttgt
attataaagatgcataatgtctaatatcttgcaaacttagattttacacccttagcttgc
tataattattatttttctatcatgttgaattgaatttttttatcgtataaacattttttt
cagtgcacagttcgaaggcgtctacgtgcgctgcagtgcgaagcacgagccccgtcgtta
atttcaccattagccttctcgcacagtgagcactccgataagacgccggcatgcgagaag
ccacacatgtacatacatatgtatgtacacattaatatatatatatataaagtaatatat
gactgattgtctgccgaggcccaagacgtcgatcgtcgtaaacagcttatcagccgggcg
agcggtgtatctggtgtatgtggttacccgtcgaaagcgctggaatggcaagcagattga
gaacctgtcacagacagaggccgagactccgacggcggccacatgcaatcagccggcggc
ggagcaaagtacgcgcaccgacgtcatcgtggaacgctgacgcaacgaccttgtcggatc
gcatggcccacctcccgacgctcccacacgccacccacccagaaagtccataaagtccaa
gtcagttgtggattgtgagtcatcagttgccagtgactcccattagatttaattcgatga
ctggcagtcttgcggatcacagattacaggatgtcggacgacttgtttggctttctggga
atctcggaataccactgagcaatgccatgaatgcatggcggaagtcacttggattacgat
tcgattacaacacggaactaggctgcctttatggtgttattttcccaaagccttttgcct
agatcattgatgaaatcatgtaaaatagaatatattccctagtaacagctgccttttgtg
tatatgtatacagcatctatatcatttcagcaacgacaaacttcaagtgacttaagtgat
ttgtttttgatggatttggaagatacaaaattaaaacatcgctcaactttcaatatttag
ccacacaggctgagctgagtccacacatcgatcattagttcttcttaagcattagaaaaa
cccttctttatataacacgatcatccgatccgatacgatccgttgcttctttcaacagat
tttcggccagacatgccctggggtctcaaaactacacagacacctcacacactcaaaatc
gatattttttagatgctgctcattcgagtcgggcttagtttttttttatagttatctttt
ttttttggtttatttatgttcgctttgtctttggcgccgtctagcgcaaaaatgtctaaa
actgtcattaattagaatttgcagcgtgtcgagtctgtgccatccgtcgtcgcttgtctg
gctgtttggcattaaaatgttaaccaccaagaggttaaaaaaaaataaaaaaggggggac
cagaccgcatcgcgaacgtttctggaattcccccgccgcaaaaaagaaagcaagccacaa
gaaaaattagccaacaagcgtgtgttggccaaagccaaagccaaagtcgtagccaaatgc
aaaaacaaaaactaagagttaaaaataatcataaataaaggttggaaaataaagcaaaca
gcgcctgagacaaaaccagtcgaagatgccgttggagactccaagtgctggctatgctcg
actcggtggatcaccgacaggggagtggggcaagtgttccacagacgggccccactctaa
gccactctaagcaaccgaacaaccgagccaccgagcaactgagcaactgagccactgagc
cactgaaccgccgaacaactctgagccactttgagccacacgcgccgcgcttttgtcata
agcctgtcatagtccacgcgactgcagctgaattcacacgcttcattgtggtttattgta
ttttttccatctattttttattccattcgattgtattccacttcgtggaattcgcggcga
cattcccagcacactccgtatatagtctactgtagtctgctgacatgtggatatatgtat
ggataatgggcgacattcttgtctagtaagaacagtttcctaggtcagatttgcattgaa
ttaacaaatttgatcagatctggacttctatttctatggctaatttatagattttttaag
gtcaccggggaatttttgtttatttatacaatataagtatgtactttttccagcttatag
aacatcatattatggaccaaaagcttagtcagctgttagtaacttaaatgttatatatct
tatgttttattctgcagagttttaagtcactaataatataatttacaaaaattattgaat
attatccttgaataggcaaggatggttatactcacagagaataactaaattttatgtata
cctttataatagctgcatataaaaaccttttttgaggaataatatctactgtaattgcca
ttttccgacacttaatttgcagctgacgctttgtcaattagctccgtggaatcgcacagt
acctaactgtgagtgtgggcgtttgattgatgttagaaacgccgccaccgtgcgatactc
gaatatgataatgcaggcgacccgccaactgccaaacaggtgtcactgccattggggatc
ggaatgggggctggaatgggggccggaatgggatcaggagtggatatggccaccagcccg
ctggggagtcgagtcgtgctggttttcccccacagaattacatagctgaagtagctgcac
gagcagataaaacgccccataaatcatacgcatgtaaatagtgtaacgcgtgtgtgttcc
gctttatcagctcattgaagctcatgaccactgcatttgtgcacataaaagtattaatat
attcctaaaatattcttaaatattaataatggttacaatcatcaggttaaaattctttta
ttagtaagatggtaaaagatatgactttataaaaccaattctagttttttgctcacttaa
agcactcttggcatttatcaagatactgatacctaattgaccatcatttgagatactttg
ttctgtgtacttatagagtgattgattgggccaactaaagctcgattagcggagaacgaa
acgcgcctggattccaaacagtcgaattcttggaagaagtcagttagtgagcagctaatc
gtggcacgttttggtaattatggctcagtttacgctcactgccaaaagtccacaacttcg
agcgtctttatttacctcttttcagagtttcgcaaacgcgtgctatgtatgatctgcgtg
tcgccacaaaatcttcagtatcaacaatttttttttgcatttttctttgttgtttattgt
caaaatgcagaatgttgcgtaagaagcctctcgagttccttctggcccgcatttttttcg
gcttaaatgggcacgtgtaaacgtcacactttgttttttaccatggttttacgtaatggt
attattgaaccgaattcgcttaagagctcgtgaaacctgaagaggcgttttcagttgggg
ataaccgtattatgacgaattttcaagcacttacctgcgaatttccttggcacaaaaggg
catttatttgggcgttaaatcatttaaattttaaatagaagcgcacttagccgttgattt
aaaattacgtgttttaattacttggcaattgataattgtcttaattgtattacgaaagct
attgtataatagcaattaaaatggaataaccactatgactgttgcgataagtctaatttt
tattacatcagcttgttctgtaatagaatattaatgcaaattgacagtgttcatagtagt
taagtgaaagttaaaaataaaatataaatatttccatgacatgattatttaatgaatact
ttcgaagaattttgattataaaatttgatctacgcaaaacaaagacatctaagccaataa
taatgctacaataatatcagtcataaagcttaaaatttatgtttttattttcttttttta
agccaagtgtagggtgtctgcttccctttaattgcagatcgatgagttctcaagtcacaa
caaataaaggaaaatcgaaactgcacaatgtcaactgagtcggaatttcgatccaaagtc
agtgcaatgcttacgtaacgtaatggggtcacttaactcgccaattacgcaagcgagccg
aaaagaaagggcagcgaataaaaagaaaatacttatgctgaaaaagtgaaatttgttggg
ggaaaattgcttaacgctgtgacccagtaaggtgagccaaaatatatagagtatcatgct
gctctcgacacgcgccagcttcatggaatcagattagtgatgctcagtgatcagataata
ataatactagttaatggtagtatcacttaataaataaaatatgtatgccataaattgtta
gaaaatgtcgtggtaattaaaccaatattatagaatatttatactactctttaaaataat
aattaaaatatatataaatatcacaaatttacatatatataaacagaacccatctacaca
tgtggatagcttttaaaacttatttattattatttgacactaatttttgtattttagaaa
tatttttcatctgtaaaaagaacataatatttccaaaataaaactgagtggttttactct
catcgctgataagtccgaaagacagttatccagtgggctactaaaagttgagatagcgcc
gggaatcgggaatatatgcatatatatataaaattatatatgtatatataggccggagaa
gatctggcatggcgacaacagcgggtggaaaaataacaaaagctcatgagcaaacaacaa
acaacgcggcgacggaaacggagaccgctccgctccgctcgcgaaggggatgagctaggt
ggcggaaggggggggctagggggcgagcgggagcaatggaaccgcgccaagattgtgcgg
cacgtgccgctgccggcgtcagcggcgaaaggtaaatgggggccaatcgggtgcgagcga
gtcggcgctagagtgccgagcgcttttaagcgagcgacgtgcaattgatcgcgaaagcgc
ttcgcacgccaacccaccgcctgccgcccattgcctccccccctccaagtcgccacaatc
aatcaatcgccccccaatcgctatttttttttttggggggggatgggcacctgcgggtta
atggagcatgatggcgtttccaatttgaatccgaagccaccgggcggtgcacaaattatc
acgagttgccactgccaaacggcggcgatagcttcagcaaacagcaaataattctcaaat
gtacttggggattaattgaattatcgctgactaaaattactgcctaaatgtacttgacac
attatcctaattttatgaaaacttttcctatacaaagtatagaattattatttgagaaaa
acaatagatattcgtaatcggtcgctcttatctggttttaaatataacgctaaggcagaa
ttataaattccaattcattgatgtatttatcaatttatggcaattataatttattagcat
aatatgtattttctgttgaacaaatcgttgttgaccgcagttttaaaacaggtaaatggt
ataaattaaatttaattaaacaaatttcccttttaattaa
