# Supplementary material for: SMCis: An Effective Algorithm for Discovery of Cis-Regulatory Modules
Source: PLoS One. 2016 Sep 16;11(9):e0162968. doi: 10.1371/journal.pone.0162968 (PMC5026350; doi:10.1371/journal.pone.0162968)
Supplement: S1 Datasets — (ZIP) [file pone.0162968.s001.zip › dataset/Drosophila/hb/dana_hb.fa]

>scaffold_13340:10915502,10955501 (reverse complemented)
acagcggatggacgcacttcctcctttcaggtttttaccattaataattttttaaatatt
tgaggccttttatgggacgttctggtgtgtgttgttgctgttgggaatttttcttttcct
cctcgctggtgatggtgggtgtttgcgcagcgttgccagacgtttgcctggaaaatggag
gcagcttacaatttttattaaaactgatcatgaataaagcttttggatgtcttttatggc
acgagagcatactcacaacttacccttaactttgtgaaagttgtgggaatttattccaaa
aacgacttgttgctttttatgtttaaaaataggaaggacatagtttttctttcggttctt
attcgatagtccattttccagaaataaaatattgtctcatctctaacccatctctagcat
tcaaataccatctctaaccttatttattgtgttattttgatttttcatttatttacctca
gattttgagctgttgcgatgccagcggatcagattcaatattcagaaaagtactttgatg
acaaattcgaatacaggtatgacgcaaataaaatacccattcattctttctacattatta
tataaaatctgttttaggcatgttattctgcctgcggatttggcaaagcatgtaccaaaa
gcgcacttgatgactgagacagaatggagaaaccttggcgtacagcaaagtcccggctgg
gtccactacatggttcatgcaccagagccacacgtaatactattccgccggaagcgcgtc
gaggaggaaaacgcgccacaggtggcatctgcaccacgttcccaaagcaccggcctcgca
ggtgtgcgcggttaatcaaggatggccatgaactcaccatcgcttatgcagtatttcata
agtcagcatcaggtatcctgatgtaaaactatcgtaaatagctttaggataagttaagct
gctaagttcaaagattcaaagacaactcagagtaacttgttggagatatatcaatttcat
taagtttattacctattattaaatacaaaaataagcgtacgccatgtgtacagatagtgt
aaaatcattaattatttgtttttgactaattgtaacaacgccataccgcgggcaacaagt
ggtctgtccagctttggtagttcaaattgcagttctttttcgcatagtattccatggcgt
agagtgagattattaagccattacccaagataagggaaaaccacaggaatatgttaccaa
aaactttgggagcccttcgcatcaggaaaaccaatgaaacgcccacccctccaaagaaga
aaaacattacgggaaagaacatttgcagggcaaatccgagtatctgctcgtgcaccaggg
cggaaataaggaaaacggacagcgaggcagccagctttgatccgcggaagacgtgcatgt
acatatccttgtaaacgtactcatacagccagtcatggacaactacattccagtttcgat
aatatccgtcgtaagtgtgcgccgtccaccagtccttgtaaaacattcgatcgccaaagc
gtaacagctctgatgtgaagtttagccacgagtgcaggatcaggtagaagccacatagaa
agatgacggcacttggcagcatcatgccaaaaaactttaagatcagctgtggggctccca
tcggctccaatccgaactggccaaagtgcgcgtggatgtgtctttcgtgaataaaagcat
aaaggaatgccacagcaaccacctccaaaaggcggttgagggcaaacttccagcggatct
ccggggtgcgcggataggtgtcccggtatatcagcgttggggcaaacagaaagtaggtat
aacactgtaggggcgggataaacggttgcccggcaggctcctcttccttgtcgtcagtct
tggcttttcccgccacaactctaccggcgttgtatctgacaaacgcatgcatcttcatca
ataggcgggtgctttccagcaaaagaacgcaagcactgacaaacgggaggtcgaacttta
gacagagggaggtggatacatagcagaacaccatctgggagctgatgtacaggatgaggc
aggtgtgcgtccagaagcgttgcaaggcgcctgaaaaggaagatgggggtttatatcttt
agttgtaagaaaaagacttgtatatttatgtcaaaattatagatcctatagcgcctatag
cccctatgtcaccccagtaatttcattaagtgcataaaagcaataaaaactgtcaaaacg
aattaagttatacaccaagaatataaccagtttacttaaggggataacaatagaggtatt
taaacttcctgtgttgtggatctagcctatggacttactctgcggtttcagcttgtgcct
gacaagcgcccagcctcggaaagcatagtacagagcgaaaacgaatacatgttccagcgc
ccaggcacccattacccagtgcaggcgccgtagtccgccctggaaggtgcccaggcccag
gtcgatccgcccgtcaacaaagtagtcgtagaatatgacgttcagtagaaacatgaccag
aataatgtagaagatgtggtaaatggtgcgcatgtgctccacctgaagcagcgcggtcag
atacgactcccgcgccacgaataccttctccggcagcggccgcttttttggtctggggtt
ttcggctgtgtgctgagtggggtttgtggtcatcccatttgcattgccatttggggagtc
gctgacgtccggaacggatttcttcgtgacgcgattgttccaagtgctcttgggatctga
tctgtcaaagtttggaaactcgtgatcccgcagttcccgctgccgaagatcctgcaacac
atcctccaccgtgcaggacaatcgctgctcgaaatcgtatagcattttcgactgaaactt
ttggagcttatcccgcacaaagttcaaatcaggcaatcgggcctgaacctcttctggttg
tcttttgttctcattagccatgactggagctgggaattagccctttgttcgggttgttaa
tcctggccactgactatatatgtattctatatccgcgttaacacagacaataattgcgac
tgcccccgtcaacgccactttgtacaatgtatgcggctctggcgttgttgggttgttttc
aaatcttcggtgataacggcgtttagcagactgagaacataggagcactccaagggtgaa
ctttgtcactattataagtaaaatttaattctaatggcgatcatctatttttttattaat
ccggaaataaattgaattccaaaaatgtttgtataataaaattgtaaaaatatatttttt
tatttaaattttaaaatcttactgaatcataccccactgtccgtgctccaagctctccta
ataactctcgttttggggcccgctctcgtttgatcgcccacgactctggggaccttatgt
taagtgcgctacaattgtaattgaaatacatttggtttaatatctcgcgctttgagcaag
acgattagctgtcaacggcattttagttaagtctattctacgcctttacggctgataagc
gtctgtccattggcctcgtggtggacacagctgtcggaggcgttggcgagtgcacatgca
cccgatttgtttacatcacgccgctgacccgattgcatgtgctccgggtgcacactggaa
cgaaagacgacaaacccggaaagctttgtatccccacttcctatttgaatttttcgaaaa
agaacaaatattcttctaagtggtggtcatcgctacttcaaagagtgtttagaccggtcc
aataaaaacctattgaagttccaaaagtttaccatcagataccttcacctgtaatccaac
ctgtatggaattcatggttcggttaagatcaccattatatggatgttacgctttgattct
caaaaataacaaagtaatgacggatatcagcagttccgagttactcattgctttacttac
tcacaaagaaaggtgtgggtaaattttgagttcaaattctcagcgaagtgaatacctcag
atctcataaataatgtatgtacaatgtacatatgtgttgtatatatactgagggcttagc
tacaagatactcaaactattatatttttgaagaaattggcctgaaaataatttttataat
aaataaaataagagtttctacgtatgcgtaatatattacgtatacgcaaacttagaaacc
aatttcagcgccttgtattttgtgggttttagttttgaagccatcgacctccgattagta
atcccctaagtccagttgataaaacaacaatgcttttcttaatgttcttaagtgcaagct
gataacactgagttgcgtggctatatccctatcaaattccagataatcatttgatatgaa
ctaataaaactattccgattagtcaaggcatgtaatccgctgagtacattgtctgaactt
tttgttatggcacgttttatttcgtatattactactatttataagtaagctcaaaaatat
ttaacttattccttctctggttcaactttaacataaatgtaaatattgaagttaggacta
aaatattgttgaaagtaatacaatttttaatacaacatttttcaaagctcacatctcgca
gatattaaacgtcaaaaatgggctaaacagggaattgcatgggagagattgtgcgtatgt
attctggtaaatatttggcatatttaattgcaaatatttacgacagtggaagtagatgca
gaggcgtacacacacacagaatggaataaaaacaaatacaggcgcataaacacagtgttt
tgataacgagaaatgaaccgaaattaaagctcacggccatgagtcctgcggttcgcagga
tgcacgcatgccaaactgtgtgcaagtgtatgggtatacctatgttggaaataatattaa
tactgtgcagacgcaataaccaaaaatatttattatttatgcgaaataaacagcagtggc
aagaaaaactcaacacatacactgacatacccaaaatatgaaattaatgcaaaaacgaca
ggagcagctagagcagagacaaaaaaaacacatcagaaaatggagagtgtaatatatata
tgtgtatgtatatatggaaatggcaataataaaagctgcggcactggcttggcacataaa
acacagggagcggcgagatgtcgaagcgtattcataaacatcccggccgaaggcggccat
tatggagaaaacgaaactgagatccttgtgccaggattggagacaaacgtacacataaaa
agacatttttattgcctcgaaataaggaggcaaggctcggagtctgggcaaacacaaaaa
agggagaaacaaaaaaggcaacaaaaataatatgcgaccgcataaaaatctatataattc
ataaacccgcatttgaaatagtgatgcgaacgaagctatttttcttttctttatatttta
agcctaaaattaagtctgagccaccgctgaaaaggagttaatgtatttttggtagtaatt
tataagcagatcttaaaaaatagtcttaatttcataaaagatcattaaaagatttgtatt
aagtaacttttaaaccaacagtgaactattctcccttttaaaatattatattgtgaggaa
acattttgcgtcttggataggtctttgccatcactgcctccaaaagccagggtttgggga
aagattggaggtcccggaccagagaccggagaccggacacgggcaagcaaacacgtacgc
cgctctgtggcggccatattgggtcataaaaagcactcacacaccctctcacacacacac
acacacacacatgaaggccaacataaaagcctggccacaaaccaacagcggagcaacaac
agcaacaataacggcaaaaaaagtgacagcagcagcagaaaacaagtaacaacggcttgc
aggatatcccgactataagatacccgatgatgacatgaagcataacaataactgggcatt
gaataattatccaggatgttatgttaaaacgttgaagctttttttattccactaataaat
tgtaaagtagtttcctgaaaaattgcaactgaaaggactttcttcctgatattacacaaa
ttggaagtaaaacgatataccctttaaagctataagtaccgggtagaaaaaattttatga
tggtgcctgcgcaaaagttttgtgaagcagaaacatataaaaaatgttgcatatttttgg
gcatgtgggaataggggtctgggaggctgtcggtgggttcagaattgtgggtgggtgggt
ttttcacctacccactgatggttcgcagaaaaacgcagaaaatcttcctcgctgtcgttt
gaattcggctggttagaggccctatgtgttctctatttttatatatatacatattggtat
gtattgtacatatgtatgatcctgttttgtcatttccgttatttgtcaatgtgttgttgg
tttataggcgtagagttttgtgggctcctaaattcaaacaaaaaccatatcacaatagga
aactttgaccatggcctcagattgaatacacttttatttgtaaatggttggtttttatga
atcaaattgtaaatttcaatacccacccaaaatatacccacgatggagttggtattcgta
gcgcatgtaaggaattcaatagagagaatctgttgttcccttcattcatcagataataat
gaaaattacttgtttggatcaactaatctcacacttttattcttctaatcctatctgttg
gggtctgcttgacttttgtgtagaaactttattatatagatacccaaatttgtggtgaaa
atcacttgattggatcaactaatctcaagctattattctttaaatactatctgctggggt
ctgctagacttttgtctaacaaaccccaacaaacaccaaaatttgttaatctacataggc
catttttggattctcgagaaatataatatctgagtttctgttatcgttttaaaaaatatg
gaataattttcttaaagttatgcttaaaaataattgaaactgatttctgaccagttttat
cttaggcccatgattcgcgtcgtaattgtcctcccctttggactgaggtaatcctgccat
atggacccttgcgatttcctgcctcagtttggccgtccagccacattattagcgtcttgc
acataccagttttggtgttgggggcgttgttcggggaggcgtggtcgatggcacacgttt
gaaaaataaactaaagctgccgtgcctgccaagcgagccaactttgtttcccggtctgtc
tgcacaaagggctcataaaaatatgcttgaaatgagccgaaaaaggacgagaaagtgtgc
tgtagcgaaaaagaaggaacgcttagcaatatttaatgtcgccaacgatgtcaacaggac
aatttagtgggagatggtcaaggagatggtaagaaagtaacacggaaaaaaatcaaatga
tcatattagtttttaatatcagacaagttattaagataaacaaggatagttcttttggta
catattaaatttaaatactttttctgatcttaactgatttctgtatgatgaagtgtggat
ttcatacttttttgtcgtgtaagaatgaacatggcgactcagttagcttttgattgtttt
gcaaacaaagcgaaacacagtctctgtgccgcaatcatccacccactatcgcacacacac
atgtatatattttttcaccccactcacacacacagccacccactcaatgcttttttcgat
ttcccttttttgcccacttaaacaaaacaaaggggaagaagcgaaagaaaataaaaacga
acgaaaaaatcgttggcaactttttttcgagggtggattttcattttgtatggttcatga
tttcgaactctatttgctggaccaattcccgcctcctcatgggatggttgctctcgtaga
tttttttttttttttaccattacattatttggaaatttatgcggggtggcaacttttgtg
actcattccctatcccctcatcgattttttgctgggcagggatggcggaggacgaagcga
acgggagattttttatgtagattggtccattatgtggaattagtttttgcatggacgctg
ataggaatggcacagtcgtagaacgttattggctgttccatagccctcataagtatgcaa
tgaaatgcaggctctcaaatatatagtcgaaaaaggttttttttaatccgccttaaacta
cttatctaagctaaaaaattttccatcttatacattgttatttgggtctaatattccatt
atctgaggaaaaattttccataaaacgaaaaaaagttgattgaccaaatccgcaaacaaa
accgagcattgtaatttttatcagtgcgaacaaatagaaaaagtaattctccaaaatgta
aatattttttttatagacaaacaatatttatttgcacgactttccaagaaagaaacaatt
cttatggaatttcaatattattggggctaacaagaagacaaagaatagtatgaaaaagat
gaaaaatatttttgtaaatatatgataataaaatgtacagaagatatagtttagatctaa
taccgaaacgatctgaactatagttctaataatttgattgttttttttttacaagtaacg
aggcatcgcataatagcaaggacttgcatccataccatctaacagacatacatatacctt
tacgtacatatgcatgtatttacgcgtgggtggcttccgaaagaactggctttttttggg
tggttggtttttgctggcgaatgtttctggcagaaaaagaaagaaattcacataaaaata
tacgagtcctcattatgataatacgaaaataaatgacagtggcgtttagacactagccgt
tagaatggtataacggtgagcccaggggagtaccaacggcaagaaggatatcaggatggg
agaaacgtggcaggccaagtgtcaagtattaaggcgggctgtttttcacaaaagcgtggc
tatgtttgccgtttattggctaagtttttgaataatactgaataataatacagaataatg
aataataccttatccagcaacttaaacataatatgaactttaaatatagggaacaatatc
gcccatcaatctcttttcgaatctttcatttcaacgctttcattagaaaataaaatattc
cactttatccttttcccagagttggcccaaggcctttgtttttggcatcaacaccttggg
ccaaagagagccggaatcgtcctgatggccgacaaatcctagaaaaagaattactaattc
cgaggactaaaagcctccagttgaacgttgactgtgcgactaatagactcgcatatttat
cgtagcaagttcaattttttattcgcatttgcgccgtatgtttccggcttagttatcctg
gccattaccagaatttgatgcgtgtgtgtaggtggctgtgtgggtgggccattagctaat
tctttgggccatacaataataagctttgagtcggttataaattaaagagagttgcgcagc
tgccgtcaggactcaaaaatcgaggcaaaaatacgttacatttttgggtcagtcgggtga
gaaactcaggggtcaacaattaaatgacatttgcaataaaagattctcgatttcaatagg
cgcaatgaaaaattatttaaatgctgaaattttattttcgcatatcaagacggaaaaagg
tcaaatagggtccgggtgccgagttccgggctagggtcaaccaatggtcaattaaaatca
ctccaaaacccagctgaccccaacccctacccacccaaaaaccatttctcaaacatgcaa
aacaaagaggcgaaaatttttgatctgcaaaaatccttttttgtttttggatcgactgtt
acagttttcagtttccaatgccgggccataaatttgaccctagccacccctatgtgtgtg
actctccttgaggcgtcttagccgtgaccccgaattcatgcaatttccccgacacattca
cattattcgcattaattttaacctctgcctgacgctgacaaggggtcagggcattggcgc
gcgcgttctcaattttattttattttgttttgtttcatttcgaccagctttccatctcca
tctcctactcctcttctggccaatggctactgaccactggccaacccccgatcggcatct
gtgccaccgcaggggtcacgaaagtgtgaaaatgtgtaactgctgcgtggactgattaga
tgaccgagtcctgtgcgtccaaggatcaccggggtgggtgctgatgttcttccatttggc
gcttcttttcaatgccaattgcctaagctctggattttgttttattcgtttccacgtttt
tcgaaggacaatggacaatggtcttacatttgtatggattcacttcgatggcgacttagt
ggccataatatccagcgaattacgagcgtaatcgcgccaaataaaatatatgaacaggat
ccttgcaggatttagaatggaataaatcctatagatactctgaaaattctgtttcatttg
agagatccagttgcattttgcagccgtaaataatttattttaaataaaaactctagactc
aaccctttgcttctacaaacctttgtaggtgacataaaaacataaacccatccagaatcc
agataccaataccatccagaacttaaccctttcggctaattacaagtacacccgttccga
gaagactttccctcataaaaagtgcttggagtttcgttctaaccctttcctcacacagcc
aaccattttttccgtccgcaaaagggttgaggaagtacacggtaaggacacacatagaca
ttggtcatgcaaatgtgaacaaaggacaccataaaaaagacacaaccgaggcgtcataaa
gaacacaaaggcgaagacattagctggaaacaaaaagaagagaaaacgcagagcgaacaa
attgcgggacgattcgaaggaactaccaaggacactctcaggatgcacttttttcttaat
ggtgaaagggttaaggtgcacccacacaaaaaaaaatcactaaaaaccgaagaaatctac
ctgcccaacttccaactggcggatgccataaaaaacaaaaaatattttatggtcgaaatt
attgaaaaaaaaggacggttgtcctttacgcggaagtgcgttttttgtgggccgtttttt
aagtttgggccaaaagttcgggcacaattgtaagtagagcggaatgagacagacccggcc
taatgaccattagagatctggtatagttcggacggaatatcgtgtcctgggtgggtggac
tgaaaagaagtttctggcgattttccagctactttcattgttaagacctaatatttttgg
tcttacctgaccagaaacaaaccgaaaccaagacgaaacgctggccgggatgcaaagtga
gtcgccctcataaaataccgtggcgtgttggcagaaaatccatccatcgattgtcttcca
tgtcctgccgttgtccttcacgcttttgtttaccgcgcagctaattttactgtggaacta
ttaggcaaaacaatgaaaattagagcaactatttgcccagtctctgtccctgctctagtt
tccttttttaatccttcagttgagttcatttcgggctaaaaaaggatttttcggttgctt
gttcgtccttttgccataacatttcaggctaaaaatatttcccggtttctgttgctttct
gtcttccgtgtcctcgcaggattgtgggcggaacgagaccctttgcacttttgatttatg
caaaaagggacatttgcgtgtcaggcgagtcgcgggtcttaagccagtgtttttagttgt
tgtttatatttatggaaatcttttaaaatcatattttttagtctatattttcttagtttc
tataaaaatgtattttatattatagaacattaaatatatgacctttttttagctagattt
ttaaagaaactattgttttaaaaacctctaaattggcaactaaaaactgaagtaaaatgg
ttaaccattatcacagtgtaatccgcttaaaaactcaagatgatgaacaaatcaaaacac
aaaaaagatgccctaatgaggttgccctaaggacctcttaaggaagaactcggtcaacct
caaaatcctgtctgaatcaatgagcattgaagggagatatttgcatatgggagatgagat
tcaaaagacaccaaaatacagatgttgccagcctccctccccaggagaaagaaacgattt
taaggatattatggcaaggcggctgggtcaaagatcattctgcatttgcatatacagaag
ggtccttaatgatccttagcgatccttgagcatgtttgtgtttgcacctatctcgatcat
aggcattcccaattaagaggtcaagcgtggcggcagtaggtcacagttggccaagacctt
ggcctacgtaataccttcggcatcaactttacataactttccgtaaatattcgaccgtaa
ggcgtggattgcagcacgcggatcagtgctccacgcccgctcgccagctcaaggagcgct
aatcggctgatcagtgctcggtaatcgcccgggactaactggatcctccggatcaacgcc
gttgatccccgatgatcctgcgtactgcgtaatgttggattatgccaaaatttaaatcgc
ttttaaatctgctctagtttgagtcgcctcgcgagtcgcttacttcttcggattcgcgga
ttaatggacgaggcgaggccgatcaggtagcgtccgccgtttaatcctttcttcggcggc
atcctaatccacaactaagtccggttgcagtttctaatccggttgactcgtcattgacag
gccagtctctcgggttacctgcagcttcctcttcatgtcctgcgaaagtgtatctgtatc
tgtatctgtaaatgttcatatctgtgttcgcggcaaagttgtgtcatttgcatatcgacg
tggctttgtttgcattttgggcagtcgttggttttgtaaatattgcctttaaattttccc
ttttccgtcaccgcctctcgcaggacacaatagatgcaaacattctaattataacgaaat
acgtaatatggctgtttatcttaaagattccatattaattgggttttcgatgcaaattat
gtcggagaaagaaataacatatatgtatgttacatttataacaaaattagaataagaaaa
tcctctttacggataacccgaacttaaaatgctaataatattcggtctagcttaaacaga
cttgcttagatctttatgattagagtttttaactaaaacctattttaaagaaagttaaag
tatacatatattccctattaataaagaacttattaaaaaaaatgttttataaaaatgacc
ctcaaggataacccgaacttgaaatacttattctttcagaacttccaacttattaagttt
tggcatcactctttcggagtaagccaaatctgttaaagcaacaggaaatctccccggtca
aatcagttggcccgaattacagacaactaacttgctaatgtgtctgggcttaaagttcca
gcacaggagcccgaaaaacaattggcgaaggcgagcgcctctcgtctccccacccaggaa
gcccctctctctgttggccaaaaaatcaataatctataatgaagcgaagctcccaaaaac
actgccaaagagcagctgcaatccgcaaaatgcagcgccagaatcagaaaatgcagcgcg
tggaccaaaacccaaaggatgaaaactagacgacaacttgccggagagcgagtgagagcg
cgtgagggtgagtgagccgtatgggggatgccgttctttgggggttggggcatcgctcat
cgctcaactcactcgcaatgagctcatttacaccatcatccgttttgagtgagtttcgtt
tcttttagatgcgatgctctccgcttctcctgtaacaactgagcgctctctgagggtctc
agctctcgggtctcgggtctgtgctgtgttttgctgcatttttgacatttgtttcctcgt
tccaaatgagatttgtgatttgagtaggaatttgagtgcttgagtgcactatccggagtt
gattttgtctatgactagcgccagttgagcagagggtaccgtcagtcgtgctctgagatt
cgaaaaaggcgaacgtcgccccagacaaggagcatccacaagccaaatcacaccaaagga
cgagtgcgataacgaaactgctaccaaaataagtcttgccaaaagttaagaaagcaaaac
aactgtgaacgtgcttaagaccaaaaaacaaaaaagaaaaactaaaatctgagactgagt
tttgggattattttttactttaccaaagactattttccgcacatgcgcgaattccgcgca
aaaaaaggcaagctaaaaagaagagggccaaaaaatagacaaaaacgacaggcaaggagc
atttgagctccccatttcacctcgccccccctggcacgcactgttatcgcagcctctgtg
tgcgtgttgatttaacggtgccgcggtcaagtgtacaaaaagagagtgagagaatccgcg
actgagagcgcagtgctccccagttccccagttccccagttcccgtttctggatccactt
ctggaaaattagttcggaggacaccaaggtatgtaaataatataatctccatcacaaaaa
tttctatcagggccttagccataagccataagcagacaacggcacaggttagcctttaat
aaatcttaaaaaacccatacaggtagaaatgttcgaaagcttcgctagctttcctcccac
cgataaacaaataaacaaaatgtaggatctatttgcggggcaaattttaaaatgttgggg
tatgcatgaatatagacttgattttggaaaatattacaaaaacattttcataacttaact
aaaaattattaagttaataactgatatcactgcccaggaagaaaaaaagtatattttcga
atactttcagggataaatcacttgctaaaaatgcctcggcaaaaattctaaaacaatatt
ttaaaatctgtctggctttcggccgatcatctttgggtgaacttgttttttgcccgctct
gtctgtttttgcattctgcccagaattgcattgcttggcccccaactcccacaggccccc
atcccagcctgacagctaattttatttgtttacatgtcgactttcatgttattttttctt
catacctcctggccgaccatttttaccatttctattcgccattcgcctttccgccccatc
ttccccaaaatgcatttcccccccccccattctggctattttgcttttttttaataattt
aaatttagacatcgaactataattcaaagtcaacgtttgcaattttttaatcgcaagtcg
caaatcgcttatcccttgccaaaaatataatttcaaatgcaaatagtatgattttcgaga
tgtttttttaggatctcatcacaagacagtcatctcatagacgggccgaaatgattgtca
ctcggatggggggacgacagccttaatgttttctgacaaaaagaactgatgaggctttgt
taggcgcataaaaataaaaatctctatattatatggcatttatttataaacccaaatgac
attgaatgagttcgactgcagttgcagttgcagatgcatttttttgccagccagggagat
ttccaaaaagtaaaaggacacgacccaaaggacacaacaagttgttccacccaaatgagc
cacaaactcaagacctcaactgccactttccttggcatatccttctcttggctcactctt
tttttgttagacatttttcagaaaaacatttttttgtggcgcattttctgcgttcgtgaa
tttttccatttttgcaattttcattatatttttacgtgggggtgggggtggcagggaggt
tggttggtggcaaaacgactagcacatgtttagtttacttttgcagtttcggttgcctgg
cttctgcctcaatgcactagctgggcctcctttcgccagtcgcgcgtcccccttacagtg
ccccatagttgcgttgtagccggcgtaatattaattttacacttggcctttagtttggct
ttgttgttcttgttattcttgctgttgttgttgggtgtagcgcacaaaaaagcgtacacg
atatgcaaaaattctctttgttgcactctcacactcgagaccaattaattttggctttcc
tttaaaaatatccacaaaagaaaaactaaataaatatgctaagcttaagtatattttcta
tttcctgtaccatcaattaagcctttctacggagaaccaaccaccctatacattttgcgt
ttttaataatatttacttagaagcacaaacaattggccaaaaatgcatcgaaaaattgca
aaaaaaaagaaatgtaaaggggcgagttatttgtggaactgcgcaaatcaagatgaaatg
gctttggaacgtaatattctgcaaaataaagcattttttatggtttgctgaaaatatata
tgaattttctaaccataaatagtgcagtttttataaaaaaagatgcaatattaaggccta
aaacttggcatacttgtatgccatttaaacccggcagctgtgtttctctcctctgatccg
ttaatttagttaaatcctttttgctttttattagcaaatgggtgagtaggcctgctccgc
ctactttcgcagatattccagtgggttggaatatcgctggtaagcgatcaacttaatcca
catagaaaaccgagggaaattcggagtcgcagccgctaagctggctagcgctaagctccc
ggatcatccaaatccaagtgagcgtacttttttgtgtttcgcaccaatttcgtctttaat
ccagaatggatcaagcacgcaatcctctagccgtgatccgctatccgcgacctgtacctg
actttccgtcacctttttcccggtcgcgcggcatttgatccttgggcgcgtgcgcccgtc
tacctgacccgtatataagccaatgccggcagaaactcctcagtcagttacgagtttgcc
atcccagcgacaacacatcctcacgcactttcaacattttgaaaaaactccgcgtatttg
gaatatattttgaaatcacacacactcacacacatcatcatcatcacacatacaacggcc
agtgaacggtacgtggaatccaaaggatattattgcctcccctgtcccagttctccattt
tgttctgaaagtcactcaaacagccaggggggtgtcccaccatggcgaatttttaagggt
ggctgccgtaaaaataacaaaaaaaaagaggaaaaaataaaatgaaaaacagaggggaaa
aaagaagaaaaaaagagaaaagaagcaaaaaaaactcagacgcaggcgcaataactaacc
acccctttctccctctctccactctcccacagccgtcaagagccgccaagatgcagaact
gggagacgacatccacggccaactacgagcagcacaacgcctggtacagcagcatgtttg
ccgccaacatcaagcaggagccgggccaccacttggagggcaacagtctggccagcagcc
cccgccagtcgcccataccctcgccgatgaaccccggcaaccagctggaacagttcctca
agcagcaacatcaccagcaacagcagcagcccatggataccttgtgcgccatgacaccgt
ctcctagccagaacgatcagaacagcctgcagcacttcgatgccacactccagcagcaac
tgctgcagcaacagcagtaccagcagcacttccaggcggcccagcagcagcaccaccatc
accaccacctgatgggtggcttcaatccgctgacgccgcccggtctgcccaatcccatgc
agcacttttacggcggcagcctgcggcccagtccccagcccacaccgacagcaccgtccg
ctgcctcggtaacctccaccaccagcgagaaactgcaggccctcaccccacccatggacg
tgacaccgccaaagtcgcccgccaagtccagccagtcgaacatggagcccgagaaggagc
aggaccagatgtccaactccagcgaggacatgaagtacatggccgagtcggaggacgacg
acaccaacatccgcatgcccatctacaactcgcacggcaagatgaagaactacaagtgca
agacgtgcggcgttgtggccatcaccaaggtggacttctgggcacatacgcgcacccaca
tgaagcccgacaagatcctgcagtgctccaagtgccccttcgtcaccgagttcaagcacc
acctggagtaccacatccgcaagcacaagaaccaaaagcccttccagtgcgacaaatgca
gctacacctgcgtgaacaagtccatgctcaactcgcaccgcaagtcccacagctcggtgt
accagtaccggtgcgccgactgcgattacgccaccaagtactgccacagcttcaagctgc
atctgcggaagtacggccacaagcccggcatggtgctggacgaggacggaaccccgaatc
cctcactggttatcgatgtctacggcactcgacgtggccctaagagcaagtccggaggag
caacaagcagtgggtcgggaagcagtagccgcaagcccaatgtggcagccgtcgctcctc
agcaacagcagccccagccgcagcctcaggcagcagtgccagctccccccacctcccagt
tgagcgccgccctccagggattccctctgtcccaggccagtgctgctccggctctttcct
cgccagtgccgcccatggtggcttcacccagcaagagtgttgccagcggggatcagagcc
tgcccagcccggcgaacctgctacctccgctcgccaccttgctgcagcagaaccgcaaca
tggccttcttcccgtactggaacctcaacttgcagatgctggccgcccagcaacaggccg
ccgttctcgcccagctgtcgcccaggatgcgggagcagctccaacaacagcagcagccca
ccagcgacaacgaggaggaggaacaggacgacgagtacgagcgcaagtcggtggactccg
ccatggatctctctcagggcacacctgttaaggaggaggagagccagcagactctggcca
tgaatctgaaactgcaggaggaggacacgcctttgattagcaactcgaccgcctcgcggc
gcaagggccgtgtcctgaagctggacactctgctgcaaatgaaatcagcggctctgacat
cccccgagcagctgaaggtgccctcaagcagcatgcccactgcctcctcacccattgccg
gacacaagcagctgccggaggagcactgctcgggcaccagctcggccgacgagtccatgg
aaacgtcccatgtgccgcaggccaacaccagtgctagctcgactgcctccagctcgggca
acagctccaacgccagcagcagccacagcggtagcggcagcggcagcggcagcaacatca
acggcagcaacggtagcaacagcaatgccagtagcaacggcaacgtcagttcagtggccc
cggcatcgggaacaccggcggcggcgggagccatctacgagtgcaagtactgtgatatct
tcttcaaggacgccgtgctgtacaccatccatatgggctaccacagttgcgacgacgtct
tcaagtgcaacatgtgcggcgaaaagtgcgacggtccggtcggactcttcgttcacatgg
cgcgcaatgcccactcctaagccgaaccagccgaccttgttattatttatctacacacta
ttatacctttgatatcgttgtccagaattgtaaatactcgtagtttaagttttcgaaatt
attttgttgtcaagaattgtaaataagcaaaacactaagtcgctagcaagccaatctaat
cctagttctaagttttaatatctatcctaactgtatcgaactgtatgcactttctatcta
tccaactggctatcgtatttttgaattcgactaaaaaccgtgaagtaggtttaaaaaatg
atcatcaattatcatcagtctaatcttaagttaatattatttgtaagccaaaaccaaaca
aaaccaacagtccaaagtcaaattaataaaatatagtttataatacatgaatgagtatat
ttttagtcatattttccccatataagcataaactgatattcctccccagtattctgttag
tccaaccaggccaaaacgcaaatcgaatcgatcgaaatcaaataaaaactatacacaaat
tacacaagatcacttttttactttattttcggcacaaatctttggcaaaaatgacaatat
tttcgatgcaaatgaaacagacgaaagaagaagtacaaatttatatacttttcttatata
agaccactgaatctgagcgaatggatcaaaattaacaaatatttagctattagaatcgaa
aaacaattccgaggtctcgatacgtgtccggttgaatcctggccacctttttaagtacaa
ttgtataattagcataagagttgtataattaccattataaacgatctgaactagtcggtc
tttattggttttgaaactgattgcaatggttggatattatctgagaactttttcaagttt
aactatgaaacctggctttatttaatttccgacatattccaattatgactacaagagaaa
cgattttttagataattttttatataatatatgaatgacatgtactttgctattaaaaat
taaaaattttaaagccaaaaataagtttgattttttatataattatgcccagaagtatac
ccagaccctaccatatgtcggtgacttgccaagcaaagcccattgttagcacgcgatttt
tggaaaatgatgtatcaccacccgcaccaagtagttcctgaaaaaaactgctccatcatg
tgctaaatatcctagatatatccattatttaaaggtgaaaagaacgagaacaagaaggtt
gttgtgtggttggaaaccaaacaaattagacctttccctaggatctccctaggatttccc
ttcccgctttaaattttttgatggattattgacattttgcattgaaacgcacattttcca
cattgcgtcaggggggattgaataataataataataagaatcccatgagcacacgttgaa
gaagtcgcagaggtgtggggcaacgccttccactcaagatgacgcagcacggggcctccc
cgatacggaggcgactcggcaatgatcttggggttgttgcgcatgcgccgagcacacttc
acccgaaatgagtggaaacgaaactccattttatgaaaatgctactggcgccgcatttaa
ttgatgaagcaatttttaatctatgcatttcccccctcaagtattaatcgtttaaatggc
ctttttcccatttaaatttctcattaattaatatttatgggcgaataaattccgttgcga
gccgagggtggccaaagatgatggtttaaaatcctctgcttccacagatcttatcacaaa
taagattttgcatatccctttagatattaaagcctgagcatatttggagatcctggtgat
ttcagcaaagttaagttgccgatttggccattgtttcggatatatccttggcttgtggct
gccgcaggcgaaagatgtttatcatttgaaaggaagatgaatccggtattgccaaaggtc
gtaaccccattgtcctgacccgaggaaacgatccctagtttttggtttcttatctcagct
tgtggctttgttgcattttttgttcgtcctgcagcggcttattgtttgcggagtggacaa
aaaaaaacctatggacaaaaaatcttggccactttgtcttctgggagttcttcaaatagt
tcaattgcccgtctgctgaccatttgagacgagtattttgggtcacttagggttgttatt
ttcaggtttttttctactaaaaatgcagctgtttttgccatcatccttgtagagattctc
ctagctgatgactcccccaactttgaaacaatattgagaagcgtgctcagcacgtgtatc
gatcaaatgaaaaataaaatttcaaaatatatattatgatattgcttatgatttttatac
gtgtattaacgaaagggaaacaatctcccattgagctaagctattccataaatacagtat
ttatgtaaagccaccaccttccacaccgccattttgggatggggagctggattagttcag
gttacggatttagtttgggaatagagggaaggtagccatttttagctgtccgacactaaa
aatatcagcaaacaaaaatagcaaacacagtttagtggaaaggggttacacggtttttca
ctcacttttaccaaaaatattactccgggggtttctggcagcccgttgtgggtgtttaga
tgattgaagcactcctgggggtgcagtattcgatgattagcaaaccatcccctagaccaa
ctaataagacccctcatcaaacagccgccttcgatgagctgttgattgcatcaggaaaag
ccggcgcccacatcccagagatcaaccaaaaaatacccaaaactcctcggatcctttttt
ccacaactttacgcattttaattatgaaaattgccagagccagatcagacgggatcggcc
acagacccggatcaaaggctcacccatcatctgtgtgtgtgggttaattatgaacggcga
tcctttcaaagtcttgaccatgacgtcatgtgcgagccgtccgccggttaccttaaggat
ttgttgagcctccgattatttatttctgtaaacagtttttcactggaatttatcgtggcc
cggagaagttgtgggagacgaaaagggacgaaaacatagaggtccttttcgattcgtcca
acagctgaccagagtctgagctgcgatattgaggtgggtgtagcgaattcttaagtggcc
attgccaacgctaacgaggggctaaacccgtcaaccagaggccaggataatggataacta
caagggtttatcgagcaatatgtcttaccagtcgcgtgtcgttctttttagtttttatta
aaaatacaaacattcttttgatattaaatcgcaggttttccaagcattttcttgttttaa
ctctcaaggttgctaggttaatatatcttgaacctagaaccttaattacgattttaaaaa
ccccgatttttattacagccggaagtcgggattttatgtgataaattattatgatatgaa
tattgttgtagatcttaaatatcattagaaatagtgtctatagtaatataaagtattctt
tttcaaaatatttcgaaaatcttgaaaaatttgagatgataaatttttgaagatgttaat
gcttaatatgttttcagcttttttaaaaaatattaaatgaaaatatttaataaattttta
aagaactcaaaatggagccgccactctaacggttctattaagaaaaaagatctatttaaa
aactgagatctaaactcttaaagttgttaatttttaattccccaaatgtcaacttcataa
attattcaaacgaatatgataatatgaataatagtctatgcgatacactctatgctcttt
aatcccaaaatatcgaacaataatatcaattcaaaggcacaaccaggactaatttactta
aatgcattgatgaatatgcagaatatagaaaacgcatgctactttgggaaaatctgttaa
ataattttggagattttagtggtggggtatcactaacggacccaaaaagaccagtctatg
gggaaacaacaaacaaaaagcaaggaagctaacgataaaactaacagaagtggaaggatg
tttacagtttgccgaaaataatgtccactctacatgtaaatggatagaaaaaaagaaatc
tacttggagaagactaccatccgaatgggatggaaaaaacatctgcccctgatggtactt
tagttaacgaaaacaacaaaaggttaaaaatatatgcaagtccggacccaggactcgccg
ccattcccattccaattcccattccacagctaatgtccagcatccgttatggagagacag
agaataggaagttgacaacagcgtgtgccccgatctctgggtgggagagcgagcggctgt
gagcagtgcgagggttgcacagatacgcgtgtcctgcgagtcctccgacgagtcgatatt
tgcactagagttggcccagccgctggattcatctggtcagttggccgcaaacaatacaaa
ttttgtaagggccagtcgattggattcgaacttggacagttccagaacggttccagcagc
ctttcccttttgtttgtccacaaccacctccaccagatggcggcaagtcaataaagaaat
caaagcagcctgggaatagagtgtactagcgttccatgttaaaaagggtaagggcttgat
aaaatatatccatttaagagataaccccataaaataattggaagtttttcccatttccca
ccccatcgatcgctcacaaccaatcaaaaaatggcacacaaaaaacaagcaattaagcga
ttcgtttttaggaaatttcacgcaaaaaatgcgattaccaccaataaaaatatcacacaa
aaaacgctcaacgaaaaaaaccaaacacatcgattcccaaactacccactcggggtgata
cggggtgggaatgggcaaccaaactaccaccacctcgtatagggggttgcaaaaaataaa
cagcaaaaaagaaataatatggaaacaaaaatgaaaaaagaatccagagaaccatttggc
aaatggattcaatggatcgatattctttttaagggtgaggcatgtgggtgagttggaaat
gtgaataaaaaacaggtaaggtagggatttcggttttggttttttgtaacagatactttt
tctcagcgacatgtgtttgttttttgaaaagattttgaagattcggaaatcggcaaatcg
acttattggtcttttgtgaaaggttcgaagtgcaattgtcagctgggtggatagagggac
gcagtgaaatgtgagcaattagggaacttggaagatgatgtatgggtatcaggtagtgga
cgcaggatcaaaaccgagaagcatgagcagtcgatacaggtgttaatcgatactccaaaa
aaatcgcttagatacttgatgggcggatattggtctcgaatatccgttatttgtccacca
aagaatcaagttcaatccaacccaaatccgccctccaccgcctccgaggtggcttgtgtc
atgggctgtgggacacgacatctgtcaattgcatgattcactttcatttccagctgccag
atcccagatttgcccctttcccccctcagctctttgttatcatgcaggtgctcatcagac
attcatcaataaattcggtctcagtgactgctatttgccgaaagtgaagtgcataaattt
cagcttcgatttgcgagccttacttgcatttttcagctggtcattgtggttgacaaaagg
gttggaagaagggaaactaaaaatttccatggatttctgcagaaaatgcgaacagtttct
gcttttgcccgaaacgagggagtaacatctgaataaaggtgctacatttcgattatgaac
ccccttgttcaattttacacccttttttgtggtgggaaatggtcctaattgatacagttt
tcatctcttttcactacagttttaaggtctggcaaagataaatgagaatttatccatgct
ctttcctcatttcgaaggggacccacaataaaatttaataaaaaatgcgacaaataattt
gttttcagattttgatgcagatttgtggagaatcaattaaggtattccgctcgagaatcg
gatgactattggcaaagatatggacttcgtagggagccatattgtcctttccatgcactt
tcctcatttcgaagggtccccccacaaaattaaacaaaaaatctgaaaaataatttgatt
tcagattttgatgcagatttgtggagaatcaatctacaaattatttaaggtaatccgctt
aagaatcggatgactattggcaaagatatggccttcgttgggagccatattgtcctttcc
atgcactttcctcatttcgaagggtccccccacaaaattaaacaaaaaatctgaaaaata
atttgatttcagattttgatgcagatttgtggagaatcaatctacaaattatttaaggta
atccgcttaagaatcggatgactattggcaaagatatggccttcgttgggagccgtagtg
tcctttccatgcacttccctcatttcgaagaggaccctgcacaaaatttaacaaaaaatc
tgaaaaataatttgttttcagattttgatgcagatttgtggagaatgaatctacaaatcg
attaaggtattccgctcaagaatcggatgactattggcaaagatatggacttcgttggga
gccatagtgtccttcccatgcactttcctcatttcgaagaggaccctcctaaaaatttaa
caaaaaatctgaaaaataatttgttttcagattttgatgcagatttgtggagaatcaatc
cacaaatcgattaaggtattccgcttaagaatcagatgactattggcaaagatatggcct
tcgttgggagccatattgtccttctcatgcactttcctcattttaaagggtccccccaca
aaattttagaaaaattataaaaaataatttgttttcagattttgatgcagatttgtggag
aaggaatctacaaatcgaataaggtattccgctcaagaatcggatgactattagcaaaga
tatggacttcgttgggagccatagtgtccttcccatgcactttcctcatttcgaagggga
ccctccacaaaatttaacaaaaaatctgaaaaataatttgttttcagattttgatgcaga
tttgtggagaattaatcgaaaaattgtttaaggtattccgcttaagaatcggatgactat
tggcaaagatatggactgaaaaataatttgttttcagattttgatgcagatttgtggaaa
atcaatctacaaattgtttaaggtattccgcttaagaatcagatgactattggcgaaaat
atggccttcgctgggagccatattgtccttccataaatgattcaaaacttttttaaggaa
ttgttttccaaaaatttgtgattttctagacctttccaatagttttatttggtcgaataa
gtcccagactatcgtgaacttgtcctccattttggaaaaaaagaaaactcacccttcatt
atttgggactccattttccccttttctggctctatatgtactataagcgtttcttagttt
tatttttaagagtgccacgcgcccttcccctttcaccctcccaaaaggcaaccacttcgg
gcctcatctccaatttacagcacgtaataaaaacaaaatgaaattatgaaggggtctgct
tgaaaggcattagaagtgtctttagttattttgggaaagacgcgctccagccccccttcg
gcggggccaatcatcgccgagggattagaggatctaggcgtgtgtggcaccgcaagatct
ttgtcattgaacttgaaaaagagccgtagttgggaaacgtgccccaacaaatgttgccgc
taccctttcaacacatttgggcaatctgacatggaaaccccttatgtgtgttcataaata
aaacacattgagtgctgcacccgaatccgaaaagaaacccttttcttttgtatctttatc
tcacgcctgttgcatcatcatcatggagtgataccctcgtcatccgtcgagtaccagctc
tcaaattaaccaccaataaaaaggcaacacttcataaaaaagaacaacttccgtttgtct
ttatttaacatcctgatcctgctccctttctctgatccattgttcctcgcctgttgcgct
cccgaatattttttaggtaatgctgtaatcgagaggtcttttaggtaaacacccttaatt
tgatttttagcgccacttaacaagaggcacttttttttatacacacgcttctcatgtgat
atgcatatggggtgagttttttttacaggggagggtaaaaaataccctcactacaaaaag
ttgtcagcctaattggggtatcgaatactcggaatagagccattattatgtaattgagcg
atgtaaaaaattatcgggtgagatcgaaatagggggaccaaatgggcgtggcttggtttt
ttttgtggtttattttttgcagagcgatatagtggttggagtgtcttttatgatgggatt
atgtatccataacgaacgatagtttgagtaaaattagtttaaaaaatttgtagcacactt
ccagatgctggatttagtgtaatttaatttaaattttcatcacatatttatattcattca
cttatacttccgataagactcgaaatattgaatagttggattatttattataaattggct
tccattcgatatgttttttcttgaatatattcgtagtttctagttccaatacccttaaaa
tatatgcacaatggaaattgcatttattttctcgccatcatctgctgccagcggatcctt
tgtccgcataataaattcatcacataaaatgctgatcctggctccgattgatcctacgca
ttccgaatacaaaatagcccaacaattgaaacgcaacagggcggacgcaaatgcagaaaa
ttcaaatgtcattcaaataacggctgtcaagacaatgaccaagcacgaggtcaggattcg
agtcctgcgaactgtataagcatatgcaggagaaagtagaaagggaaatcaagctgaaag
gtggatgagctggagtagcagagtaacgcctgcgtctcattttgagaattcagaaaataa
atagaatctttcactgcaaaaaacttgtaattaagagaatgatatattttttggaaataa
caatttcttccgactaccagtatccctaaatttttttcactgtactatttgaatgcgata
ggtcggcaatatcctgacacaggatacatgtgcgtatattgttattattttcgagttcca
tccggtttggcctcagctgactgacagccagcggacgacggctacaaaaacattcagcat
tcagcctcctttcaaaggcgtcgacgataaggacgaagtcgaactaccggctgaggacac
gacttcctctccgccagctaaccacaacagatgactatggtcctttagtcatgtttctgc
gccgataagcgtgacattttcatattgtcggcgatctcaatcggattttttgatctaaat
catgatttcccagtcagccatgccgtccattcatctattctcttcgtcctggccgagcct
gaggccaatcacacgctgacgggattagttcatgacaagttttttatctgggctaattgg
accgatccactctttgtcctgccagcagacagccatgaaatcacaagccgatcttcggat
gggacaatccgaagaaaataagtcgcaagtccttccagattctttattttcctcttgttg
gcgtgcaattgccttgaaatttaaactgacatttatcctaacgacgccagttcttaaact
taaatattcactatagttttaataaaaactacgttttatatgaaaaatttaaaaaaaagt
acttataaagtacaaattcaaatggtaacacgaaaatccttgataatttgagttatagga
tctgttagaggagtccatctgctaaaggagtattccttctcctccactcttatgggaggc
caaaatattttctctaccgaaagtgtaactaaagactatcagaaattagggcataacttc
ataactccacagtcgggagccagggcagatgtcaagctgctaaagatcacacagagttca
gactattcaaatgaagggtctgggttccagggaaagcaaacaatttcccaaaggagcaga
cataagaaaatgatttgtaagaaatggagtgagaaggactctccaccctcggtgccaagc
caaagggcaagcagggtctaggggccccttagaaatcgtaatgtcgcgtgttggcgcgta
agatttgtgttttccggggtcgcatcctccacatccgaagacccgacccaaggcacaaag
ggtcgggccctcggggtcgtggctcacaggattataataggctcatttcctcgcctgctc
cttgggctcctggttctctgctccttgcgcgagcgtaatagcgtaaacatttaacgggag
cgtgcgctgcgcacgcgcaacattgcctcaccctgtgacccgaacccttggcctcatgca
gatcctgatcttgggtccgcagcattgtttgatttccttaaggctttgcgcgtcctgtga
ttgattcactgtttgttttcattgtcgttccaatgattctcccctctacacgatcaaaat
cttgtggctttctgtatggtgcataataagtctttgatgcgtctttgagggtgtaagagt
cggcttcgggaacgggggaggacctcattgtttaatttttcaaagactgtttgaagagaa
aaacgaaaaaatcattcaaaaacatgaaacgtcaatgaaatatcaaaatagtactgcaac
aatagatgcaaagttttctttttaaaaataaagttttttttggtatttccttaaaactac
ttattgaatcttaaatgattaaaatttatgcttttcattctgtttttgaattttgaagta
ttgaaaaattctccacagctcctcaacaatatgaatatagcaactagcacataaactagc
ttttaaagaatgttagctaccatttccatacaaatcctccatcccaaatcattctctttt
ccctacaaataaagaagttacatatattagctgatataattatacgaagttcatatatgc
cgtacatctattacttaactgatagttttaggattgtaaactaaacttattgggtgggag
aagtatataggataatataataaaatataacttccacggaagtataatctaagccttcga
attccttttcagcttcagctgccttaacactttcgtggttaatatccgcctcttcagtag
taagaacatgatacatgtggcacgtttaacacctccaattcataatgaatgagttaagag
catcaacaaactaagggagaacatataggcggaggactacatacgtggagccatgtgaag
ggagtcgttctaggtgtcgggtcgtcacgccagggctccgcccgcatggcaggacatgtg
ttaatcaagcagcaacctcagcagagcataactctgttgcagatggactaatttttgagg
agacggagctaagagcagctgcccggcggactaaaaatagtgcgtggcaagtcgagcctg
ggttacgatttatgtgacagaactatcgtgtttgcgcttaattttcatttaatttttatg
ggcgccaaaaaatgtgtcagacggctgctgcttggatcctggggagaacccggctaattc
tggctatttagatggaccaaagaatacaatgtattgagaaaaggtaacatgagctaaaaa
accaacacaagaaacaatgtgacaggcaataggaagagacagacaaatggaaaatgtgaa
gaaaagcgcaattgttgcagaatcacaattgaatgcaatccggaaatgtcctgcgtggac
aaggatcgatggccatcatccaagtgacattaagagctgctcaaaaagtgctccagagag
aagttctacaggagagatcatcccctgtagatcgactcaactcgaagcctatgagtatag
gatcttaggggatgttcattttaaaactcactcaacagaaatcgagtgaaattcagttat
aggttcagattccgaaattgccttaagtaaggccagtcttgacctcaaagatgacctcaa
agatgaaagatgttgagagagttgaaggaagaagcgcgcgctgctccttttgtgcattcg
catccttcgggtcaatttctgaccttttctcttggcacccgcttcaattgtctttctacc
gggatcgttgacaaaagatccaggacattgccataaatgtgataaagattgtttttgctc
tttgtccttttttgtgcaattgcttggacaccgtgccataaattgccctttgaccgtcca
tcgttgatcatcggctaggggtttggaggaaaaaaataggttgaatgatgccttaattga
ggagacggcagctgaaactagtcacttcttcagaaatgcccagcaattgtgggtgtttag
atctaaagatcgtatttttactaaagccgatatctaacacatgtaataccttcagattac
agaggcaaacttttatctttttaggtacttaagggtttgtagtttttcaatcataaataa
aatctacagactttactgttaatacaatataacataaaattaagttagttaactcggtat
aaatactgattttaaaatcgattttccatgacgaattcccgtgtataccttgaattgtac
cacagcgagcttaaatgaaagtcattttattttagcttttgactcgaaagttattggtta
tgactacgtggagagttattttggttagtattctgcttgctatgttcctcaaggtgggta
ggtaacttaatcaaaacgcatagagctcttttaccccaaaatgtagttattttagacagc
gatgtattcacaactttcgaggaattggtaagattgttgtaagatattttgagccgacga
atgcaaaactttgtttcccagagagccctggaatcggttagcgtgaagcacataaattta
cttaaaaaaatcaactcaacttactacaaacggccaggaaactcagcaaataatacagag
ttcgacaagtactttaaaatggtcttgaatgctttaaacttaacctcccatgacgtagat
cgtataatagacgcatatgtagacttcaaaatatacaataaattcaggttagacttggag
aaaatggttgaagacagacttaaagtcgtaaataggactctcaagattcagattatgtta
cctgaatgtcgggccttttatactaagatgcaatggcaacttatgaagagctttatccaa
tcaaatgtcatgaaaatggaagccatttataccattaatgaaaattgtgaagaactggaa
aatattacgcttccaacggaagcaccaaaaataacgaaaccaattaaaaaatctgaagta
tttgcgacagaacttcggaacgtactgtttaaatacaaccttcgaccttggggcaaaaaa
caataccctgaatttgacgaacaaatttggaaagtgtttatggctactcttaaaggaaat
gaaggccagaagagattggctttaaataaatttttgaaatacgatgaagatcgtgaaaaa
tttgacaaagcgctttccgttaaaataggaaaaataaagcgaaaacttaatacgggagtt
aatactgcatgtagagaggaatacatagagttcattaagaatctaactcaagctatgttt
cagaccctgtcagaaaagaataggttccttgcaaaaaatgtttcacgaaaatgttaataa
attcattaaagaaacaattaaaataaaatcatgaaaaaattaatgttttatttttctatt
tgttcatatttttaccataaaatctatacgttacatttaaggtaacataagttaaaatta
ttaaagttattaaaaatttcgtcactctcactaaattagtaagatttatataaacattac
ccttaaaataaaataaaacagttttcccccgattagtagtttaaaattttcgcagtgtga
ccattaaagctcaccttctgctgcatattttagtacattttggatcttggtgcgctaagt
gcgctgccacacagctaaaatcatacaatttagttttaaacaaaacaaaatgagtcaata
tagccacgttaagtatacgcagtcaccaacgccatcggtggtctccggctactccagcgc
ctcgcggctacattcgccgttgccgccgccggtaaaccacaggaaagactgcctctcggc
gaccaccaaaagctataagtatcttcgacgactgctcaagtttaaccaaatggacttcga
gtttgctctgtggcagatgatttatctcttcgtagcgccccaaaaggtctacaggaactt
caactaccgaaaacaaaccaaatctcagttcgcccgcgacgaccccgcattcctggtgct
cttagtgatctgtctatgtggttagtttgcttatcacctcccaccgctactgttgggtcg
ccacctcttttgcattacaccatttacttccgaaaagaatcatttaataataaattttga
ctctttgaacagttacatctctgggattcgcctacgtgttgggactctcattctggcaga
gcatatccttcatcttttacgtggtctttgtggactgcatcttcgtgggcatcattatcg
cctccttcttctgggcagtaacgaaccggtaccttcgaacaaacagcctggagccggata
ttgaatggggctatgccttcgacgtgcacctgaacgccttctttcctcctctgatgctgc
tgcacttcattcagctatttttttacaactggctcatcagccagacgtggtttatttcgc
ggttcctgggcaacaccttttggcttttggcaatgggttactacgtgtacatcaccttcc
tgggatacaactgtgagagtctatctacatactataagtgctctatattaataatcttcc
gattacaggcattccacatctaaaaaacacacgcatcatactcatcgcgttaccagtcat
cttcctcctctacctagtcgtcacaattattggttggaacgccacgatatcttttgtaaa
tttctacaaataccgcgtttattaatcgtgtgacgagaattgtaaattattttggcgttt
agctactaagcaaccacgagtatgactaataaaatatttaatttagacttatcaaaagta
actgaagtgaattttttatgtaatattttttaatggactacaaatcaacaaacaaggaaa
ttacgccagttgctttggttttacaaaggtacgctttcgcttgttccgcttgcgctggag
ctcctgggcgtggagttcggcgtacacttcagcgaatatttcattctgttcctcctcggg
tattgtggcgcggtattgtttcatcaagtcgtacttctcccacggcttctgcactcttcg
ggcagactgacggtgtttgtccttcagatactgatcaatgttggcgactccacgcaaatt
ttgacgctcccagcgttcaagccaaggacgcggacgtagcactaccttaatgtcgttaac
cggcacaggcgcgccctcctccaattgctccgcctccatgttctcgtcgaaggtgctgta
ttccggtagagcgtctcgcaaataaaagagactgtcatccagacgcttttccaatcgcag
gacctcaaccttctgaatagtgggatcgtacagttcatagatcacctctataccttggtg
gtcaatcacgtttcggagaatgaagcgtgcgcgcagtccacagcgatcccggtgaatgca
gatacccacgaaacgactaacctttccctctgcatgcggatcggagcttgtcaccgccat
tatggagcccacataaaactctggcaggtcaatttggcggcgacggtccaacatgtccat
gcgttcaagcttctcccggattgggttccgccattctatcttgggatcaggcaaaaactc
ggggtagatgaaccgataattggctggtataacaggttttcggattggaattgatgcttc
cgatgcagtagaagctgtcgtctcctttatctttggttccttttctgtttctacagcatt
agcggcagcatgttcggtcgatttcgtggaatatgtaactaaaaaacaagtttgctgaat
ggaacataaatgaaaatgtaaactacttaccaatgcgattgaaagcgcactgttttccca
gcctatttattaggaatcgagtgctcacgttcatttttaatatttcctattcttaaattc
ccacaatgtttagataatcatgccgcaatcagctacagctgcagacagtgtggccaggtt
tgttattcaacctcttggcaatactttggattattgtaaattcattaaaccatcccaatt
ttgtgacaatttgtaattaaagaacactcaaagattttagtttaattaacaattcaataa
tactcaaatgttgggaatttgtcatgaaccctgaccccttttttctacttccttgtgcaa
tagaatttaacccaagttggtagcccccaaaatcagctgttttatttcggaatgtaaaaa
attgtctgtttttaccaacaaattacagatcaatggacgatcaaatagttatgtgagtgg
ctatgtagcaatcacaacgagctcttctgtgattcaagtgtgattattggctagcctcga
tacattgacgggcaacgtgatactactgcagccaaacgaggtttttgttccgggagaccg
caacttgattcgcaaccacagaaagtacgggaagattacggatcatgttcagccaactac
ttcctgtctacgttgggggcaagattgtacgtggattcggacgtgggtccaaagagctag
gcattccaacaggttggtggcaacatagaagatagtcctaaaggccattgcttattgata
accatccgttttatactagctaactttccgctcgaggtggtgaaagccctgcccgaatcc
ctgccaactggagcgtactacggctgggcaaacgtaaacaatggcgaagttcacaaaatg
gtacttagcataggctggaatccgttctacaataacaaggagaagagcgtggagacacac
atgttgcatgactttaactgcgacctttacggcaacactctcaagatatgcattgtgggc
tatctgcgaccggagcgtagctttgaatcgcttcaggaactgatagacgccatccagggg
gatatcacgaaggccaaagtgctgcttgatgagccggagaatgcaaaactaaaagaggct
tgtttttttacggagaaaacctgctgtcgggaataacttttaagaaatataccgagatgt
atatatatatataaatgtatatacatatatgtatggcgtatatatatatttatttatata
tacgtatatatgtatatgcacgtatcacgcatcgaaatcgatatgccaatatatgtactt
aacctgacgtcacattaaaatctgttattttcaccacgacaccaaaagaaagctcaaatg
catttcaattaataaaaacttatttcaccaccttcgcagaaattactgagtttcaaaaaa
tttgtttcccattattagactgactatcattatttgaatgaaaaataatgtttcaactct
agggatttctttaaaataatctaaatggatatctagattttacaatttgtgaataaattt
ttatgataaagacaatgctactcgatattcttgatatgagtaattgataaagtttcctta
cgcaatagtgccttgacaatagttttatttatattctacagagaataattatttgaaaat
cataaatctaatgtacatattcgaatcacacttgtttgaatataaaatgtaaagtcgatc
tcagaaaataaattcataaaaaacactttcaagcatacataaataactaaatttagtaaa
atatacatggcttagtgtaactattattcaatatatttcaattccaattagaaattgttg
gattggtttcaatttggtaaattaaggtacagattttcttttttaatggcttaatgattg
gccaaaacaacaaattaaaattcaaaaaaccagctatggaagttagaaaaataagttata
aatcaaattagtaataaaattgatttaagtcgcaaatggtatatttatgcgatcaagccg
cggtcacactgggcttgatcaccaccgaatttaagctgcgcgtttgaagcgtgcgaggat
tttcgtctataaaaccgttgcgtaaaccaccaggtaaatcagttacctcttattagagca
catactacgatcatctacggtactgaagtcttgcaattttccaatcagcaacatggagca
gcgtgcagaacaacaacatcagcatgtgcgcgtggtcgaacagcaacaacaaaagcaaca
ggtggaaccagctggggaggtggaaccagtaacctgcgacaccctatcgatctcggctag
caaggaactaactggtttgacccacgagtgcggggtgtttggagcgattgcttgcgggga
ttggccgacgcagatcgatattgctcacgtgatctgccttggactggtggccttgcagca
ccgtgggcaggaatccgcgggtattgccaccagcgaaggcaagtgctcaaaaaactttaa
cgttcacaaaggaatgggcatgatcagtaccctgtttaacgatgactcgatgaagaagtt
gcgcggaaacttgggaataggccacactcgctactccacagcaggagcgtcggaggtggt
caactgtcagccctttgtggtgcatactgctcacggcgccatggccctcgctcacaacgg
cgagctggtgaacaacgaatctctgcggcgcgaggtcttggcccgaggtgtgggcttgtc
aacccacagtgacagtgagctcattgcccaatcgctttgctgcgccccagaggatgtttc
cgaactggacggacctaactggccggccagaatccgccacttcatgacgctggctcctct
gtcttactcgctggttatcatgctcaaggacaaaatttacgctgtgagggacacctacgg
aaatagaccgttgtgcattggaaagattgttcccatcaatgctgggcatggcggaaacag
ggcggatacccctgccgatggttgggtggtgtccagcgagagttgtggcttcctgtccat
tggagcacggtatgttcgcgaagtggagcctggagagattgtggagctgacacgaagcgg
ctatcgcactgtcgatattgtggagcgcccagatttcaagcgcatggccttctgcatctt
cgaatacgtgtacttcgctcgtggagacagcatctttgaaggccaaatggtgtacacggt
cagattacagtgcggccggcagctgtggcgggaggctccagtcgaggcggatatcgtgag
ctcggtgcccgaatctggaacggcggcagcacatggttatgcgcgcgagtctggcctgga
gttcgccgaagttctctgcaggaatcgttacgtgggacgcactttcatccagccatcaac
cagattgcggcaactgggagtggccaagaagttcggagctctgtctgagaatgtagctgg
caagaggttggtgttgatagacgactcaattgtgcggggtaacaccattgggccgatcat
caagctactgcgggatgctggagcgaaggaggtgcacattcgcatcgctagtccgccact
gcagtatccctgctatatgggaataaacatacccacgcgc
