# Supplementary material for: SMCis: An Effective Algorithm for Discovery of Cis-Regulatory Modules
Source: PLoS One. 2016 Sep 16;11(9):e0162968. doi: 10.1371/journal.pone.0162968 (PMC5026350; doi:10.1371/journal.pone.0162968)
Supplement: S1 Datasets — (ZIP) [file pone.0162968.s001.zip › dataset/Drosophila/hb/dere_gg17432.fa]

>scaffold_4770:17045941,17085940
tcattaagtttatttacctaaaatacaaatcgaagcgtacgccctgtgtacagacagttt
aaaagtagtgaataattaattgactaattgtagcagcgccatgccgccggcagcaggcga
tctgtccagctctggtcgctcaggctgcagttctttaaagcgtaatgctccatggcgtat
agtgagaccagcgaggcgtttcccaggatcagagagaaccacaggaagatgttgcccatc
acttttggtgcactccgcatcaggaataccaaggcaacacccacgacaccaaaaaagaag
aacatcactgggaagaacatttgcagggcaaagccgagcacctgctcatggaccacagcg
gagatcataaacactgccagcgaggcggccaccttggaacctcggaacacatgagtgtac
atatctttgtacacgtactcgtacagccagtcgtgtacgacgacattccaatttctatag
taggcatcgtacgtgtgcgacgtccaccaatccttgtagaacattcgatcgccgaagcgc
agcagctccgacgtgaagttgagccacgagtgcaggattaggtagaagccgcagaggaag
atcaccgcgctgggtagcatcatgccgaacagcttgaggatcagctgggaaggtcccatt
ggttccaggccgtactgtccgaagtgctcgtggatgtgccgctcatggatgaacgcgtac
aggaaggctatggccaccacctccaagaggcgattcaaggcgaatttccagcggatgtgg
gaggtgcgcggatagctgtctcggtagataagcgtgggtgcaaagaggaagtacgtgtag
cagctcagcggcggcacaaaaggtcgcccactggcctcctcctcctcctgcacatcttcc
ttcttggccttgccattcagaacccgctctgcattataccgcacaaaagcgtgcatcttc
atcagcagtcgcgtgctctcgagcagcaggacacacgcactcacgaagggcaggttgaac
ttgagacagagcgaagtcgacacgaaacagaagaccagctgggaactgatgtacaggatg
aggcagctgtgcgaccaaaagcgctggagggaacctgccggatgggcaaactgattacaa
atgatgtttctagaaatacggttcttcaaatgatattactattatattgctgcatttatc
gtactgttcttagttattaagctcattttgtaacaatcagagcaaatgcgcaaataaacg
ttgtacaattcaaccgagatgagtaatttgtaagtgattttcctttgttaaaaggggtgt
cgtcacatattgttggtcaagtgcctcaacaaaaggcttaagttatgagcttttaactac
ctgcacttttaataaagtgcattagtaactttaacttaacttaattattttacgagaatt
ggatcagcccacttaccgtgcgttttcagcctgtgcctgaccaaggcccatccgcggaag
gcgaagtagagggccaggacgaagacgtgctccagcagccaaacgcccatcacccagtgc
agccggcgcagaccgccccggaaggtgcccagccccagatcgaagcggccatccacaaag
taatcgtagcagatcacgttcagcaggaacatgaccagaataatgtagaaaatgtggtag
atggtgcgcatgtgctccacctgcagcagtgcggtgaggtacgattcccggacaacaaac
actttttcgggcagttgtcgtcgcggcttgcgggcggatgtttcgctttggagctgtggc
cttggttgagtgccatttgcatggctgtttggggagtcactgacgtctgctggcgcttgg
ctggtcacgcgattgtgccaggtgctcttccgatccgacctctcgaagttggggaactcg
tgggcacgcagctcccgctgccgcagatcctgcagcacatcctccaccatgcaggacagg
cgctgctcgaagtcgctcagcatcttggactggaacttctgcagcttgtcgtgtacaaag
ctgagatcgggcaacctggtctgcgcctcctcttcgcctccttttccctgcctttccatg
actgttactcaaatgctgtgcgtctgcttctgaaacttcctttggtttttcgtgttaatc
cagctggtggatcttacagcagcaactgcccccgaggacgtcagttagcacaatgtacgc
gtcgctggcgcggctgtgttgttttcaaatccgcgacgataacggcgcttgctgacttag
cagacaggggcggcgccaagggggtccaataaatattattattatttaaattgttggggg
tcgaattcatattcatattatttaaattattaaatgaattatcaagcaaaaacatgaaag
tatatttttgattattcccaattgacaaaattatgaaacggaatttatttctatatttca
cataccattattcttaaggtgtttagatggtgctatgtcactttatacaattttgtaagc
taaagtattttgagttgagttaagtactaagcatgagactacctccctgctttcagttct
cttagtgctcagctctcttagtcgctctctttctgtgggatcgggctccagtgagaaacg
cccgcgacactgggctcggtctcgagttccctaatgctaggtttaagtgcgctacaattg
taattgaaatacatttggattaatacctcgcactttgagcaagacgaccgactgactagc
tgtcaacggcactttaatcagtctattctacgccacaagtgcgataagcgctgtccattg
gcctcgtggcggctactgattctcaggaggcgagtgcgagtgcacttgcacccgatttgt
ttacatgatgctgacccgattgtggggcagcacagtggagcctcccctaaggcctccctc
aagaaatacacttttaactggttcctgatttggagggaaatttacttaacgttcaatttt
aactttatgtttatatatttattacatttcattattactactgttatgtacgtaaaaaag
tttaaaaaacgtttaaataaacactcaattgtactggacagcgtggtgttataagtttaa
atccataaagtttgtttgcacgcagctatctctatcaaagttcatggatttcatcgatag
cggcttataaactaccaagataagccacttttgtaatcactttgcggctaagcgcacctg
tgatcgtgatgtacttacggaaatagtctgggtaacgcttggtttataaggccagagtac
ttaaggcatttcccaagagctacaaaagctgagcaacttttgaaaattagtcatggaatg
aatcacttcaacctagcgttgaaggtttataattaatttttggttaaaaaccttatctta
cgcttacgcataaggaatgttttaaaaatagattatttcagtaaagagttaaagctagaa
atttagttatgtaccattaggttagtatagaaagcttaaagcgttttacattacttctaa
gttaaatgcagtaattaataataacaatgaaatgtatattttcgctatctgattgctgta
ggtgcattgaatcattgaaaatggtttccaaatattttccaacaaatacttgtcttgtgg
gtgaattatgaaatttttaattagcacatttttcagagccaaagaagtataccaaaattg
gtatatagctttgctgcaccaaaaacatggcccaaattgcgatacatgtgcgtgtgtgta
tttgtatattttctgtgaattttggcatatttaattgcaaatatttacgagagtgtaact
atatgcatacgtatgtatgtatgtgagtatcccgatgagtggaataaaaacaaatacacg
agcgcaaacatagtgttttgatagcgaaaaatgagccgaaattaaagctcatggccataa
gtcctgcggttcgcaggatgcacgcagtgtgtgtgtgtgtgtgtgagtgtgtgtgggtgt
gtgggtgtgctggaaataatattaatactgtgcagacgcaataaccaaaaatatttatta
tttatgcgaaataaacagcagcggcaagaaaaactcaacgcacacacacgcaaccataaa
ccaaatatgaaattaatgcaaaaatgacaacagcagccagtgcgatagctagagcgaaaa
aataacagccaaaaacggagagtgtaatatatatgaaaataggaataataaaagctgctc
cactaccagcactcgtaaagcacagcgacccaaaaggacaaaaaggaccaagtcgaagtc
gtagtcgcagcgtattcataaagatgccgcccgaaggcggccattacggagcaaccgaac
gagcaggagatccagatcctttggttgggctaggagacaggcgtacacataaaaagacat
ttttattgccccccattccgctcaagggaggccaaggaggccaaggaggccaaaaccgtg
gagtcggggccaacacaaaaaagagggagaagcaaaaaaggcaacaaaaatattatgcga
ccgcataaaaatctatataattcataaacccgcactcggaatagtgatgccattgttgcg
atttgctttttattcgattctaagttggatgactgaaaaatatttctaaatatttagaac
ctgaatatttttgtataagcattgaatacactttcataataattgggataattagctcag
aaaatataattaataagaagataaaagactttaaaatctgatctgactttttttttttct
acttcaagttaaaagagtgtaatttttaaatgtgtataggttacacatgaaaccttaatt
gtttaatttaatcctaatagaatccttttattatattataaaaataggaaggcaacatat
ttaaaaaaacatgatcaatgcttttatttagctgtgagtaaaattatataacaaattcta
caatttcccaaaataaggtatatgactctataagatatacaaattcaccaaaaatgcggt
gagaatggttggagcatttgaacagttagttgcgaggtggtaaacttatcgctatggatg
atatatgggcaatttgaaatagatcggcggcatcactgacccaatgaaattgtggaaagt
tggagagtggagagcggcgaccggacactggaaggcaaacacgtacgccgctctgtggcg
gccatattgggtcataaaaagcactcacacacactgccacacacgcgcactcacacacac
tcacacacactcacacacacacacatacggagcagcataaaagcctggccacaaaccaaa
agcgggccaacaacagcaacaataaaggaggaaaaaagtgacagcagcagcagaaaaaat
tttatgatcctgcctgcgcaaaagttttgtgaagcagaaacatataaaaaatgttgcata
tttttgggcatgtgggaaaaggggcggccaaagtgggcggtgggtggtgtgcgcatatgc
gagtgtgtgtgtatgttttttcatttccgttatttgtcgctgtattgttggtttataggc
gcaccgttttgtgtgtcccaaaatgaaaacaacagcaacaacagcaaaaagcacacacaa
attagaaatggcgcatttttttaatttggcaaaaaggcccataaaacgcagtgaaatagc
taacgatgatgccatgagccatgattagagtttcagcggatgtaacatccatagaagcaa
tgctgataaatatacatacgtacataaatagttttatacggttttggtattatattaaag
acagtttagcttgcaccatgaatatacatatatgcaaagttagttatctctccttcgaca
acgaatatagtttgaattaaaggtagaaagaagaatagtattgatttgaatgtagaaatt
taaaatgggtaaataaaaacgttaccgaaatgttaaaaataaattttgtatatacaaaat
gtatatttcagtttgtaatgtgtaattcaacaaagtttatacattatatagatatatgta
tgcataccatgtgatcaagtatataactgccacataaatgtatatgttttaaaatatttt
aaaatattttaaaaatattacataaatacgattgcatcttaagaggactgtagcttactc
ttcaatcaaatgtaaatcttgttatcgatccaaagatagtttacagcacgttggtaatgc
actagccaatccccaatttgcgcaggaacacttcctcgcagcttcattagcctcacgtcc
agattccaagggaatccgaccatatggaagtgaacagagaaccggaatccaaagccaaaa
ccagaaccataaccagacgaaccctctgcaggattccatgctggactctggccatttcct
gccgccttttggccagcaacgttattagcgtctaacacatggcttcgcatcgttttcagc
tcctgggggcgttcgaacgaacgggggcgtggcaggtggcacacgtttgcaaaataaact
aaagctgcagcgcctgccagccggaatggacttttgttgaccccaccgccagcacacagg
actcataaaaatatgcttgaaattggttttggccggaaaaaggggcagaaggaaaggcgg
tgagaatcggtggagaagaaagaactcttagcaatatttaatgtcgccaacgatgtcaac
tggcggggaaaatcggggggaaagcgggtggaaagcgggaaaaactcggaatgaacatgg
cgactacgttcgcttttgattgttttgcaaacaaagcgaaacagtctttgggaatcaacc
aaatgctgcacctaaaaaaatgggtatttcatttagaaaatgaaacaaatttatacacta
tatatttagctgcataatacgaatgatttaaaatattacttaaatggtgagatattgaaa
actacctttgatttggtagacttatattagacccacatactttttaagatgtatttaaaa
agcgtccatgtctatttcaaagtgtacctccatcgccgactcacaaacacacatacccac
accgataaatacgttcacccaccctaacacacatacacacacactcatgcagaaactcac
ccactcaatgctttttgcgctcttcttttttgcccacttaaacaaaacaaaggggaagca
gagaaaacaaaataaaaacgaacggaaaaaacgttggcaacttttttcgagggtggattt
tcattttgtacggttcatgatttcgaactctattcgctcccccaatttcgcccattcagc
ccgtctcgctcgcactcaagtgcggatttttttttagcattacattatttggaaatttat
gcggggggcggccgattcagtgactcattcccattccgcccatcgattttttgacggcca
tcgaggactaaggtcgaaggacgaggggtgggggaaatcaacccagcaaacgagcgattt
tttatgtagattggcccattatgtggaattagtttttgtgtgcctgctgatagaaatggc
gatgctcgtaggattttattggctgacgcaggctttgttccctaacccgaaaaagtatgc
aatgtttttttgccagacccactggccataaaaaatgaagttttcaaaggaaaccatggt
tatagcaatgggtttacatgtttaaccgttttctatatacaaaatatgttgtaatacatg
tgtataatatcgtattttaaataccaatgctataagttagtagttaaaaatatatattca
aaagctacctttagagaaataaatattgtgcttaattatttgcaatgcacaatcttttga
ttaaacagcttgcccaaattatagcatgaacgattcgataaccggaatttacttgagatt
acagttcgtcttttgcttactatctgcaccgattttcaaaaattttccgttgagaacaaa
aacttgactgaccaattgggcaaacacatcaaaacatttttatcagtgcgagcaaacaga
aaccgtcacaatttagcatacacatatttgcattttttattgttagacaaatattgattg
atctttagcttatttgaccactttccacacaacttacttttcttaaatgggggacttgaa
atttatttgctgataagcgattagcaatggaacaaagaaaaaagcggggaaaatgatgcg
tagaatattctgaatacaatagcgaaaaaagttggtattattattatagcaaatttcttt
ctacagttcaattacattttaagctactgatttttattcaactaatagaagaatttccac
acgtgatgaagtcaacataaagataaataagtttcttacaattcgaacatctaagattgt
acggaaaacccaacagagtctcaggcaaagggggttatattttcaacaatagctaaagta
aacaataaaataagtatatttaagttacagaaaattaagtatgtttgagaaatatattta
agccaggtatataagtgtatgtatgtagatgcagaaaggtattaaaaattattcttaatt
ctattcataaacaatacaagatgtatatatattgtgtaaactctaattattaaatcctat
taatcaatttgaataaagatctatctatctgtatctataaatccatctatccatatattc
ctacgcctctgccaaagattttgggattgagacgcttggtgggtggatgcttaaatagtc
tagccacgccacttggggtggatatatagattctatatggctctgaactgggtgataatt
taacaacaacaaaaccaaattgccaatgcgaaactgtttttgtgttttacttttattttg
ctcgggtgccttttttacacacacacgcgccacagccacacacacaacacacatgcggaa
agtgagtgacatatgagggggtggcaaactccccctttgggtggttggtttttgctggtg
aatgtttctggcacaaaaagcaagaaattcacataaaaatatacgacttctcattatgat
aatacgaaaataaatgacagtggtgtttacactctagcggtgagcacggaaaatgctggg
gatacgagggatccgaagttgtgggggattatgtggggagtgggtccaagtgttaatgca
gcctcttttttgttgggggatgcagaaatgcgagcaattcagtggtttggctgggcaata
ataataatgcgagaaaaggtcttaggagaatatatctagaaaagacaatatatcacaaga
taagttatacttcagtgtaaattgaacttcgtatattaaaatacttacatgttgcgcttt
ggtgtccttcattagtacagggtatccttcaagcaaggagtgttccggctgccaaaataa
atccggattctggcatttcaacgcatacattagaaaataaaatattctgctttgtcctct
tgcatcctgtttatccgtgctaacgttttatgccttttgttcttggcgcccacaccttgg
cggagacgacgagtcctggccgtcgtcctgatggccgcaatcttagaaaaagaattactt
attcagcgcttgacatgggcttttggcctggcctaaaagcatgctggccatggtttaggc
cagcttggaatggcgttgactgtgcgactaataggctcgcatatttatcgcaagaagttc
aattttttattcgcatttgggccgtacgttttccggcttagtttgccggggccattaccg
acattttccgcaaaagagcctcggccattagctaattctttttggcccggccggagaaag
atggagagagagagggagagtgtgagagcttcgagttggtcaggaaaatgagcagaattt
tccagctgccgctgacgagaaatacgttacattttgctgctgccacgagtgggaaactcg
ggggtcaacaattaaatgccatttgcaataaaaacaaacctggctggcaatgaaaaatta
tttaaatgcgtagcgacccagcattcgcaaatgtcaagacggaaaaaggtcaggcaaccg
ccggttacgggtgagggtcacccaatggtcaattaaaatcgctctaacccggaatgaccc
cacctccgaacaatttcgtaccaaatcgaaccatttttcacaacatgctaaacaatggag
cgcaaattttcgccgagctgcaaaaatccatcgctcgactgttacagttttcaatgtcga
gccataaatttgaccctagccacccctatatgccctgtgaactggcagctctccttaagg
cgtcttagccgtgaccccgaattgatgcaatttctccccccgcacatccgcacatccaca
tatccacacatccacagtattcgcattaattttaacctctggctgacgctgacaaggggt
caggatcagaacgctggcgcgcgttcccaattttattatatatttttattttattttact
ctactttgtcttattctgaccaatgggcaatggccaggggccaacccccgatcgccgcat
ctgtagcgccgcaggggtcacgaaagtgtgaaaatgtggactgattagacggcacatcgt
cctgcgtccaaggatctctggggtgggtgagtgaatcctcgaatacttggcgcttatttc
ccaatgccgattgcctaagcttgggatttggtttgggtttggttttcagatcctctcgga
tgctgaacaatggacagtggtcggggctgaaaagtcctttttacatttgtccaatgccca
atgtccgaatccatttcgctggcgacttagtggccttaatttccagcgaattacgaatgt
aatcgcgccaaatgctcggccataaggatcgcatataatttgtgggattttcaaaaattt
tccaggaccgttacttacggatggaacattaaaatgattattcctcccatactaaatctt
acttttattaaacggcttatatgtctgaaaataaaatttaaaaaaatatgttcatatttt
taagtatttgttattaattaaagggctcatatttagacaactagtttaaatggtttcggg
caaaaatcgtattaattttgaccagaatatcaatttatgaagagggtactactttttcgc
gatttttcgtcataactcggccaaaaaaagttgctcagacttaagagtaactgtttttta
cagctaatgatcgagcctaaccgcccatatcattttttttaatacgtaaaaaaaaatttt
ttttctccaattttttcatttttttgtaaggggttacatcatgttttttagcgaaaaatg
gcaaaaattttacatttcaaactgtgaatgccatccgaaagagaattttattacgagttc
aacgatgtatggcattctatatttggacaactggtttaaatggtttcgggaaaaaatcgt
attaattttgaccagaatatcaatttatgaagagggtactactttttcgcgatttttcgt
cataactcggccaaaaaaagttgctcagacttaagagtaactgttttttacagctaatga
tcgaacctaaccgcccatgtaatttttttcaatacgtaaaaaaaaaaatttttttccaat
tttttcattttttgtaaggggttacatcatgttttttagcgaaaaatggcaaaaatttta
catttcaaactgtgaatgccatccgaaagagaattttattacgagttcaacgatgtatgg
cattctatatttggacaactggtttaaatggtttcgggaaaaaatcgtattaattttgac
cagaatatcaatttatgaaaagggtactactttttctagatttttcgtcataactcggcc
aaaaaaagttgctcagacttaagagtaactgttttttacagctaatgatcgagcctaacc
gcccatatcatttttttcaatacgtacaaaaaaaaaatttttttccaattttttcatttt
ttgtaaggggttacatcatgttttttagcgaaaaatggcaaaaattttacatttcaaact
gtgaatgccatccgaaagagaattttattacgagttcaacgatgtatggcattctatatt
tggacaactggtttaaatggtttcgggaaaaaatcttattaattttgaccagaatatcaa
tttatgattttcgcgatttttcgtcataactcggccaaaaaaagttgctcagacttaaga
gtaactcttttttacatggcaaaaatgggtttcacaattattaatataagaattttctaa
tgcttacgaatgaaactcctaataattactttaaagagagcgtataaaaatggtttaata
aaacttgttaggcattcacatttttaagaaccttaaaatacttacgtgttactttcgggt
ttttacattttacttttatattcataaagttatatattgcttccaaacgaactggatatt
tttcctacaagtttttcagtattttccaagtagtaaaatgttaaaaccgtacaacccttc
ttcactcgccttaacccattgaattcacccaataaacccaccgagagccaaaatcgaact
taaccctttcgcctaatgaccaaaaaaaaaaaattccaagaagatcgcggcttgtaaaaa
gtgcaatggagttttcgcttaacccgttcttcggcgagcaactttctcgtccgcaaaagg
gttgaggaagttgggatttggccgtgcaacgaggatcaaaggacaaaggacaccataaaa
aagaaacaaccgaggcgtcataaagaacacaatgacgccgacattagctggaaacaaaaa
gagaagagacaacgcaaagcacacaaattgtgtgtgccgtttcgagggaagctggcaagg
acactcacaggatgcgattttttcttaatgggtgaaagggttgaggtcgcgcacaaaaaa
cggcagccagctacctgcccacaccactggtcataaaaaactaaatattttacaatcgcc
tacacaaaatgggatgccttacgcggaagtgtgttttttgtgacgttttttaagcttcaa
acaagattgctggtacaattgtatatagagcgaaccgctctaatgaccattagactcatg
gatattgtatatctgtgcatctttagaagtttctcgcgattttccagctactttcattgt
taatcgaaggtcttacctgaccaaaacaaaccgggaccgaagcgaaatctatggaacaac
atgcaaagcgagtcgccttcataaaatctcatggcgtgtcgactgaaaatccaccagacg
attgtcctgcgtgtcctgccgtcgtccttcgcacttttgtttggccgcatagccaatttt
acggcgtaaccattaaggcggacaatgaaaattagagcaactattcgccctgtccccggg
acctctgctctagtttccttttttaatccttcggtttttcgtgctaaaaaaggatttacg
gatgttggccgaacgcccgtccacagcccgtcctgtttaccataacatttcggcggaatt
ttcacgcagccctcacgctttcgtcccattttcgtgggcgtaactcgcgagcacttttcg
catctgatttatgcgaaatgctaatttttgcggcttcctaagggtttcgacatgctttgg
aagtgtgcaaaatttgccagcgaatgtagcagagatttgcaagtgttttttgctacctaa
gggatgcagcactattcggtgaatcgtttgttattgctagggaataagccacgaagtgtc
tgagcacaacattctagtcagatattttcatttaccaaaattatattcacgtatcggaca
cttaaaacatatttctcttttcgtttcaaactttaaggagcagataggtattgcatttct
ttaataccggaatatatatgcatattatataataaaaactttttttattcagcttccgaa
acccttaagtatgtaactactcttcaagtgcactctactcaacagtagcgcataaatcta
agtaattgtgtggcaaaaccaatttgcacttaagatcaaagagccaaatcgccgtacaat
aaccacacaaaccaaaacagccaaaaaatagaactcccttaagaaggggaaaaaaactga
agaaaaatggcaaatcatccttggcatgaaatcagcttacgaactcaaggtgatatctca
acaggccgccaggataaaggtcagaagaagagtgcgccaaatcaaaacacaaaaaaggca
tcctaatgagatatgctctcgaggggcgaatcggtcaaccacaaaatcccaagcgcttgg
ctgcacatcctagagatacatttgcatatctgggagatgcgaagatcaggagataaagat
gtgcggatccgccctgttgatccgcccaatcttcccctcgaaggatcttctgttgagaca
gcagcaggccaaaggttaaggataaggatcatttgcatatgtggcatggactttcggcaa
ttagacgatcatgatcatcagcatgtttgtgtttgtcccgataacagataggtatgtata
tcacagctcatcaattaaaaggtcaagcgtgacggtccttgggattatgtttgttatgtc
cttaacttcaactttacataactttccgaaggtatctgggtaggatccacacccgcccgc
ctaagcaacgctaatcgggctgatcagcgaacgctaatcgctcgggactaactggatcct
ccggatcaacggcgctgatcctgcgtgatcctgggtactgcgtaatgttggattatgtcc
tgtgcagccgtgtacggctggccaacttttaaatcgcttttaaatccacatcagtctaga
ttcgagtcgcacttcttcggatgcgcggattaatgaactgggcgggccgttcaggtagcc
cctcgcgtcctttaatcctttctccgctaagtccggttgcagttcgtaatccggtttgcc
atgtcaacgtcaatggcaggtctatgtcttgcactacctgttcccggagtcgtccttttg
gcacatattcctctggatatgtgagagcaacttgtgtaatttgcataccggcggcgtttt
gtttgccctgttgttgtgtaaatattgcttttacattttccccaccccctgccaacgccc
taatttccccccgttccactttagttttagtcaaaatattcgacattaacacaaacagga
gcttgaataaaatagccagaggcnnnnnnnnnnnnnnnnnnnnnnnnnnnnnnnnnnnnn
nnnnnnnnnnnnnnnnnnnnnnnnnnnnnnnnnnnnnnnagcgaaccttttgcttgggaa
aataatcgctcgaacccgagtgatactatgaatgataaatattaattggtaaccatagac
cttgtcaagctaacaaagataccttttcgcaaataagtttaaaaaggtggtatacaccta
ttattcacaaactacctagggaagattttgaatttcggatgctaattgtgccaaagcttt
ggccaaattaagttaacacgcacagcaacaggaaaatgtgttaaagcaacaaggaatctc
ctcggcccaaacttccattcggccaaattgcagttggctaagttgttaatgtgtctgggc
ttaaagttgcccaaaaaacaattggcgaaggcgccaacccccaccacccaacctcaccca
tttccgctctctcactgtgggccagaaatcaataatcaatagtgaagcggagatgccaaa
aaacggcaaagagccaaaaaggcagctgcaatcggccaaaatgcagcgccagaaaatgca
aaaggataaaatgagcgagtcagagggagagcgagagagagagtgggtgagtgagcgaaa
gagcgaacgccaccgacacgaaggggatgctgtttggctattgccgtttggggatgggga
aagtcactcagatttacagctagcatccgcatccgttttgagtgagtttcgttacaatac
tctccgcctgctctctcatttcagcttctactgctccgtgtaacggctctcgtgcgtctt
tgtgttgttgcacttctggcatttgtttttgctttgcaattgagattttagatttgagtt
cttttttggcgagtgcactgctgtgaggagcagattttcaactattagaagagcccgctg
agcgcgagtttagtcagttgtgctccgagtcccgaaaacgaaagtcgccagcattgacag
gcagccactaaaacacaaagataaccaaacatccaaaggacgagacgtaactgctatcaa
aacaaatattgccaataaatacaattaaattccgtgtgtgtgctaaaagaaaaccaattg
cgaaaagactcttgtaccgaaaacctatattttttggcaaagaccacttcccgcacatgc
gcgaattccgcgaaaaagaaagcacaaaagcaagctaaaaagcgaggcccaaaaaataga
caaaaacgaagagcaaggagccccacattgccgctccccctcgcacgcactgtgcgtgtt
ggtctaacggtaaccgtgccgcggtcaagcgagagagtgggaaagagagaatccgcgagt
aaaaagcgaaaacttccgttcccggttcccgtttccaaattctccccgagaattgcattt
ggactgtccccaaggtaagtaaatgggcgtaccatccagtatcctagttttacactgcat
tcgacctccaataaatcgtaaaaaacacatggaggtagaaattcgcaaaagcttttcgcg
gataaacaaataaagcagaacaactaatcgcttttgcgggagcaaatgccaaaatgttgg
ggtatccagtaatatacacagtttttcaggagatttataagttctgaaaattttaataca
aattgatacaaaatcagtttttatttgtataaaccagtttgaagctcctttttggaatac
acataccaaatatatttaaatatcattgcaatttagttgtttaaaattgatctaatatgt
gatagattttcgaaatagctgtcttacaaaagtcacggatttcgaatgatcgggtatttg
ccattatgcttcatgcactttattttatttatgtagtctaatctgatgactgataagcat
ttcgcttattctttgttataatcacctttaatcccaactactcaactttcttctactttc
tgtcttctcttcttgttgtttgtaatcgagtgcttctttttctgtctaaccttagaaaca
caaacaagagagctcacacacactcacatacacacatgcaagcacacacacacgcacagt
cacacagagtggtaaatcatttgctaaaaatgcaaacggcaaaaattctaaaacaatatt
ttaaaatctgtctggcttttggccgatcttcgggtgaacttgttttttgcccgcgctgtc
tgtttttgcccagaactgcagcgaatatccaaccccaaccccaacccccactacccccca
ttcgcccgtgctaaacaccgcccctggccacgccccctctacgcctgacagctaatttta
tttgtttacatgtcgactttcatgttgttttttttttcgccttcctgcgccccccgcata
taaccccttcaatttttagcatttctttcgcttctttcggcaaatgcattttcgactttt
cttttttaataatttaaatttagacatcgaactataattcaaagtcaacgtggcaatttt
ttaatggcaaatagtttggcacttgccaaaatgcatttcgaatataataaatacacctaa
gccgacggtcgttggcggtgttttttgttaggatccccatcatcgtcgcaagatactttt
gcagaattgattgtcagtcagacagttttaatgtgtgctgacaaaaagaaccgagcgcaa
atcaaacaaatggggctttgttaggcgcataaaaataaatatgcacatattatacgggat
atatttataaaccccaaatgacattgaatcacttcagcagcagtgcagttttccctaaac
gaatgcagctccaaaaaaaagaagaatgcatttcaccaggcacaacaacaagttgttcta
agcaacaacaacacggctgcacatgcatatgcatatgtacatacatatgtttattctata
taccaaagatatatacatatgtatgtatatacgtttgtttgcgggcatatcctgctcttg
gcttgctttttgtacggatttttcaacaaaaacattttttgtgtggcgcattttctgcgt
ttgcgaatttttccatttttgccattttcatgatatttttagaggggtaaaaagggggcg
gtgttggtgtggtggggggcggggggcaccaaaaacgactagcacatgtttagtttactt
ttgcagtttcggttgcctggctgcactcgttgtggccgaccccccactgcccccagtccc
agcccccactgcattccccctcttcaccccttggcccacgcccctgcccggcgtaatatt
aattttacacttggcctttagtttggctttgttgctgttgttgggcatggcacaaaaaag
cccagacgaaaggcgaaaaattctctttgtttcatagtgcacacactcacactcacaaac
tcgcactgcaattaattttggctttctttaaaaatatccacaaaagcgaatttaaataaa
tatgctaagcttcattttgttgtgcactttctgtttcctgaaccatcaattacggcaaag
tattgtagatatttcagctgccagatagcacagcaccatcccattataatatgccgtata
tgccccatactcgttttgcgtttttaataatatttacttaaaagcacaaacaattagcca
aaaatgcagcaactgcacaatttttcagcgtgaaattggaaatggaaaaaaaagtaggca
actgcggttgaacaagaaattttaatgcgagaattattcaaagaactacgcaaatcaaag
tgaaatgtcggaaaattgttgcccgaaaaatgtttttcgttcagaatgtatttagatagg
tatttggaaaaagcggcggaattatatgaaaagttaagtggaaaaatactgccatttaaa
ctggcaatttgttagtccatcgagttttcccgcaggtgtaagcaagcagttctgatccgt
taatttagttaaatcccgcaatcctttttactttttattattattattaactacgaaact
gccttcctttgctgcctactcctgctgtcgactctccagcccaacctaatccccatagaa
aaccgagggaaaattcgcagctcgctgctaagctggccatccgctaagctcccggatcat
ccaaatccaagtgcgcgtagttttttgtttctgctctaatccagaatggatcaagagcgc
aatcctcaatccgcgatcctcgcttcccaatccgcgacctgtacctgacttcccgtcacc
tttgcccatctaatcccttgacgcgtgcgcccgtctacctgagcgcgatataaactaatg
cctgttgcaattgtttagtcagtcacgagttggttaacacagcgacaacacagcagcagc
agcagcagcagcaatatccttgcaaatccttacgaaaatcccgacaaatttggaatatac
ttcgatacaatcgcaatcacacgcactgagcggccaccaaacggtaggatattgtagccc
ttacccagtgtctccattttgtgcacaaaatcactcaaatcgagttcgggggttgggtgc
ccagccacccctggcatattttttgttaggggtggtgccgcaagcacaaaaaaaaagaac
agaaaaacgaggaaaaataaaatgaaaaacaagcgaaaaaagaggaaaaaactcgacgca
ggcgcagtgaatgaatatgcccactaaccccactctctctgtttttttgtttcgcattac
agccgtctagagccgccaagatgcagaactgggagacgacagccacgaccacctacgagc
agcacaacgcctggtacaacagcatgttcgcggccaatatcaaacaggagccgggtcatc
atctcgatgggaacagcgtggccagcagtccgcgccagtcgcccattccctcgaccaatc
acctggaacagttcctcaagcagcagcagcagcaacagcagcagcagcatcagcagcagc
ccatggatactctatgcgccatgaccccatcacccagccaaaacgatcagaacagcctgc
agcactacgatgccaacttgcagcaacagttgctgcagcaacagcagtaccagcagcatt
tccaagcagcccagcagcaacatcatcaccaccaccatctgatgggcggtttcaatccgc
tgacgccacccggtctgcccaatcccatgcagcacttctatggcggaaatctgcgtccca
gtccgcagcccacgcccatatccgcctccacagttgccaccgttgcagttgccactggca
gcagcgagaaattgcaggcgctcacaccgcccatggatgtcacaccgcccaagtcgccgg
ccaagtctagccagtcgaatgttgagcaggagaaggagcacgatcagatgtccaactcca
gcgaggacatgaagtacatggtcgagtccgaggacgatgataccaacatccgaatgccca
tctacaattcgcacggcaagatgaagaactacaagtgcaagacctgcggcgtggtggcca
tcaccaaggtggacttttgggcccacacccgcacccacatgaaaccggacaagatcctgc
agtgcccgaagtgcccgttcgtcaccgagttcaagcaccacttggagtaccacatccgga
agcacaagaaccaaaagcccttccagtgcgacaagtgcagctacacgtgtgtgaacaaat
ccatgttgaactcgcatcgcaagtcgcacagttccgtgtaccagtaccgttgtgcggatt
gtgattatgccaccaaatactgccacagcttcaagctgcatctgcgcaagtatggtcaca
agcccggcatggttttggatgaggatggcacccccaatccctcgctggtcatcgatgtct
acggcacgcgtcgtggtccgaagagcaagaatggtggaccaattgccactggcggcagtg
gcagcggcagtggcagccggaagtcgaatgttgcagccgtcgctccgcagcaacagcaat
ctcagccagctcagccagccacatctcagctgagtgctgccctgcaaggattccctctgg
ttcaaagcaactccgctcccccggcggcatctccactgctgccgctgcccgtctctcccg
ccaagagtgcggccagcgtggagcagacgcccagcttgcccagtccagccaatcttctgc
cacctttggccagccttctgcagcagaaccgcaacatggccttcttcccctactggaacc
tcaatctccagatgctggctgcccagcaacaggccgccgtgttggcccaattgtcgccaa
gaatgcgagagcaactgcagcaacagaaccagcaacagagcgacaatgaagaggaggagc
aggacgatgagtacgagcgcaagtcggtggactccgccatggatctgtcccaaggaacgc
cggtgaaggaggagcagcagcagctgcagcagcaacaacctcagcagccgctaatcatga
atctcaaggtagaggacgaggccacgccgctgatgagcacctcgaatgcctcgaggcgca
agggacgggtcctcaagctggacaccctgcttcaactgcgatcggaggccatgacctctc
ccgagcaacttaaagtacccagcacacccatgcccaccgcatcctcgcccattgccggcc
gcaaacccatgcctgaggatcactgctcgggaaccagttcggcggatgagtccatggaga
cggcccatgtgccacaggccaataccagtgccagttccacggcgtccagctcagggaaca
gctccaatgccagcagcaacagcaacggcaacagcagcagcaattccagcagcagtggca
ccaactcagcggctgcagctcctccttccggaacgccggcggcggcgggggccatctacg
agtgcaagtactgtgatatcttcttcaaggacgccgtgctctacaccatccacatgggct
accacagctgcgacgatgtcttcaagtgcaacatgtgcggcgagaagtgcgacggacccg
tcggcctctttgtccacatggctaggaatgctcactcctaagttccccattcaccttgtt
attattatttatcactattatcacataatcgttgtccagaattgtatatattcgtagcat
aggttttccaaaacattattttgttgtcgaaaattgtacataagccaattaagcagctaa
ttctagacctaagtttatctaactatcctaactgtatcgaactgtagccacctttcaatc
tgtctctatactctcttgtattttcgaaatcgactaaaaaccctgaaaacggtttaaaaa
ctatcataaatgcatggagaaacataagcctaagttaaatctaatttgtaagtcgagtca
agcgaaacgagcaaacaataccaacagtccaaagtcaaattaataaaatatagtttataa
catatacataatgagtatgttttataaaataattatttagtcctatttaacctatgtata
cacataacactcagttctttctctgatatcctctcagtattttgttagttgaaagcgaat
tcgaatcgaacgaaatccaatcaaataaatacaagttattcaatataatttcacaagttt
ttctttttgttttgttaaccatttggcaataatgacaatattttcgatgcaactgaaact
gacgaaagaagaagtacaaatttagagatttttaatgagtagctaagatgcacgaaatct
gagcaacggatcaaaattagtatttaccccataaaatctaagccgaggtcattaaacgaa
tttcgagacttaagatgtgcgcccagtgtaatccttaataaatccatttttaagtaaatt
aaactagtctaggatttgcccacgaaatgtttttatgcaataacataataaagatgaaga
tattattatatatggtgtttcctatctgcttactacgaaaactcagtagtatcctgtgga
ttcttttaactttgactacttacaactataaataccgaaccccagcatattataataaac
cctgacccaaccatatgcctaagaactgaccaatggaactgtcgacacgcgatctttaaa
catgatttatcgcaaccgatcaccctcggcagaaaatcaactgaatatattgggaaaatg
gtaagtatgttccttcttttcaattgaggaactgctccatcatgtgctaaatacccaagt
tgttagatgaaaaggaataatatacaacagaatttgtgtgcgggcgcaacccaacaaatt
ggacaatcttctgctttctttcttcatatttctgtgcgtagaattttgatggattattga
cgttttgcgtgaaaacgcacaattcgcattgcatatgagaggggcattatataataatga
aaaactcatgagcacgcgctggaggagttggaggagtccaaagagtcggagagtcggagg
agtggcaggaagatgacgcagcaaggcgtctccttctgggatccgggatcgtttgggatc
acttgggatcgatcctcggaatttttggggttggcgcgcatgcgtcgaacgcacttcagc
caaatggcgcgtggacaagaagaaattccctcgattttcgggtcttgagtggaaactcag
ttctataaaaatagttttctccgggctgcttctgattggtggttgggaatacatgtcgaa
agaatgcacttctcttgatattaattccatgtaaatttcgtttaaatgccgtttttcctc
attaaaaacattccaataattgatatttatggctgaaattaatttcgataggagtcaagg
gtgaggctggtttaaggccctgatcttatcgcaaattagattttgcatatccccttagat
taaagccagagccagaaggatctgcagatccttgctcatttgagcgaagttaagttggcc
atttgccctttgtaccggatgaactcttggcttgtggccgccgcaagcaaaagatgttta
tcaagaaagaagtccctgccgcattgtcctcatctcagctaacgatccctagtttctggt
tttgttactgggctcttatctcagcttgtggctttgtagcatcttttttcttcctgctgc
cggtcattgtttgcgaatagacaaaaaacaaaatgcagccgagtaggtggaggtgaagcg
gagagtcctggccactttgtgtcctgggagttcttcaaatagttcaattgcccgtctgct
gaccatttgaaaggtgtaatttggttctgttagggtcccttctcttatgttcttgatgca
gctgttttcgccatcctcctttcccagccattgcctcacctttgacccccaactccgatt
gatcagcaggacacgcgtatggcacgctttcacaatacataatttgggcttttagcactg
ccccagctcaatcgacaattatgaaacaaagctaagtctagagaattatgtgcacttgga
aattataacaaatagcttaaatactcccttaaactgttagtttttatttaaaatatttga
ttaaccactagatttgttatgaataacattttttagaaaacgattgaatacataagtgtt
gaagcacacttatatattatataagacagaaattagatgattacattgctactcaagcta
agaggctgatgcctagtagtattgaatttaatacattttccctcagtgcatgtataaata
atagtcgcttgggcacatgtacatacacatatcccacagggctaagcaacgccataaata
gggtatttatgtttaaccaccaccccgacttcgccattttgggatggggatgtgattcgg
atttggtgtgggttacggattcagtttttggttccaacggtgcacgatttggtggccatt
tttagcggcactgccactaaaaataacagaaaaccaaaatagcaaatattgaaaagggga
aaggggttaacaagggtttccactcacccaaaaatatgtgcatattactcgtactcgggg
ggtggcaaacatgttgtgggtgcttggttgattggaacgcgtccggggtgcccaatggcc
acatgcaggatccgatgcgatccgatgattagcaatccacccccgccaagtcagcatcct
ttgatgagctgttgattgcatctgtaaaagccggcgcccacatccaggcgtcgaaactcg
ccggctacttttttccacaactttacgcattttaattatgaaaatcgcccgggctgggat
cggatcagtaccgggtacccggatcaagggaaccgagccagcatctgtgtgtgggttaat
tatgagcggcgatcctttcgacgtctcaagcgtgacgtcatgtgcgagccaccttaagga
tttgttgaacagccgataatttatttctgtaaacagcatttcgctggaattgtgcctgga
atgacagtgagagggagagcatcctttcacctcgtccaacagctgaccagcgttcgtcct
gcgagattgaggtgggtgtagcgaatccttaagtggtcaacgccgctaacgagcaccaag
gatgtgctggccatctgagttttggcattcgaccaatttatgtgtttttgcctggcggta
aattacgacagacttctgagacgcgtggccggtatcttgaagatactagctgtatacatt
attattatttaatttaaaaattatatttctcatacgtatataacaatttataaataaatg
atacacaacaagatagaatgctaaagtcgagttccccgactatcagatacccgttactca
gctagtggaagtgcaaacgagaaatttaaaaattttctggaatatcggtagaaattaaat
tgaaaaaaattaaaaaaaaaaaatgcacttctacatttaaatgcagatatttaatcgcgc
cagaaatatttacatgaatgccacttcaaaatccgattaagataagttgggtttagactt
tagaacttcagcattgggacattttttaatttttttgaatttcttcactatcataacatc
aaaaaaattacaagaaaaataaaaaaaaagtaaattaaaaagtgaattataaccttttac
tctacgagtaacgggtataaaaattataaaatgagttaatggtatgtgctgcacgagaac
gaattattcagatggaaatgttactgagacctagtgagtatggaaatttcgataaagcat
aattttcgttctattctaaaatacatttcaaaggaattcacatttaaaagcaaccccagc
ccaaactaaaatatccattcaactgccattatgtatgcccaccatgatagttaatcattc
tagtcgacaataattccactcagccgcaaaattccaaacgcaattcaaaggcaaaaacca
aaactaattgcactgtatcagttgatgaatatgcaaaagtgtagaaaattaaagccgtgt
tgagtatatatctataagataataatgatgttgatggtggtggggcttatcgtataaact
gaatagagaatgtagatccatgaaggacacaccggtccatgggggaataaacaaagcgga
taactaaggaaaactcgcgacagcaaacagcgaaagtaacaaaacaatttttacagttcg
gcaaacaaaatgcgtccatcgtgtccactccgcatgtaaatggatgggtaacacacaaaa
aaaaaaaaaaatacgaggagatataggagaaaaactccgagtgggatggaaaaaacatct
gcccctgatggcactttagttaacgaaaaacaacaaaaggttaaaaatatatgcaagcgg
actccggcttcccaatgtcctatgcccaataccaaataccatccagagttccatacccag
tcccattccactccatcgataatgtccagcatccgttatgaagagaccgaaaaaagaagg
aagttgacaacagcgtgtgcctcactgcctgtgaatgtgagtgtgtgagtgtgagtgtgc
gagtgcgagtgtgggggttgcacagatacgatacgcgtgtcctgggagtcctgcagcctg
ccacataccatatttgcactatagaaagtccagccgctggactcgttcggtcagtttgct
acaaacaatgccgcctttcgtgtgggccagtcggttgaattcccgattttggcatccttt
cctttctgtttgccctcgaaacacatccaccagatgccatcgtcgccaagtcaacagtga
aatcatagatgcctgggagagtcccaaatcgaggaagggtaaactgaaagattcaatcag
gggcactctttaattgataggaaccatcgctaattctatcttattaaatggctgactcat
tcaaagctgcgacattgttaaactaaagatcggtatagatataaaagtatctcatacgat
ctacaaatcacatttcttagcatggctaggtaggcaaaatatgttaagaaattattacat
aactcatatgtatttgacgctgatcctatatgcaatattttattcatcattttcccccgt
gaaaatgaagggaaccctccctaatcgagccatcaaaaccaatcaaatcgtggccaaaaa
gtcaaagcaacgcctattgcacaatccaaatagaggaaatttcacgcaaaaaatgcgatt
accaccaataaaaatagcacacaaaaaacactccttaaaaactagcaaaaaatcgaaccc
caaactacccaaaattggaattcggggtgggtacggatagcaaaccaccaccgcctcata
gagggttgcaaaataaaaaggaaccgaatggaaaacaaaaatggaaagaaccatttggca
aatagtttcaatggatcgatattctctttttttgcggggattgagggatgaactcgacat
gtgaataaaaaacaggtaaggtaaggttctttttgtaagagatactttttttagcaacat
gtgtttggtgcgtttgaatagattcgggatctgggaatcctctatatttggtttggataa
atcgacttattggtcttttgtgccgggttcgaagtgcaaatgtaagctgtagcgagatgg
agtgtaatgtgagcaattagaggaccccgaatatgatgtatcagtatcaggacgaaggac
gaagaatatgggggagtatcatcggtctacaggtgctaaacgatactcccgatgcaagtt
gtcagcacttgaatgctagatgctagatgggcggatatgtgtctccagtttccgttgctg
gtccatcgaggaatcaagttcgtggcagcccagagtcctccctccgcccctttggcttgt
gtcctcgattgaggacatctggcaattgcatgattcactctcattttcagctgcccttcc
cccattttatttcccccttttaccctgcaggtgctcatccgacatccatcaataattttc
gatgtgcgactactatttggcaaagtgaagaggcaaaattactgcctcgatttaccaagg
gcttacttgcatttttcagctggtcattgtggttgacaaaaaggatgtcgtttcgctttt
cagaatgaggggaactgattttccttttgcttttctccggaaaaattgcaataatttttg
ctcttgccaaaaacgatgggagtaacatctgaataaaaggtgttaaaaattttgcttcaa
tggtgaacccttttccattatctcggttttcttttggtggttactctgagggttccaaat
gttgctaattggaacagctgcttttcatttaatattttcaaaaagaaatattatttgcca
aaatttatagaaataagcaatcaatcattgatatagaaacacatacgattgatttccata
tttgaaaacatctcagattcaccagctcatacgaaacttaaattcttaataattcgtatg
ggtaccaggcaattagaatataaattaaatatgtagttgcctacgaaataacgtagtttt
aacagacttctattcaagttttccactcactcactcctttcgtttcactgaactttcccc
cttgggccctacgccattttgaagtttttcctggtgaggaaaactcacccttttcctggc
ttcaaactccattttatgcctttgtgctcagccacacttcataaccgtttgttggtttta
tttttaaaagtgtcgcactccagtccccaaaatctagcccctctcatcgactttcggcgc
aatttagggggcgtaataaaaacaaaatgaaattaaggcgagtgcacccttgaaaagtgc
ccgaaatgttttcatttatttttggatgccccctaggacgtttccccccattttccattt
tccattccgaggggccaatcaccgcgaagggattagaggctctttgggcgtgtggcacca
caagatctttgtcattgaacttgaaaaagtgccgaggagtcgaggaaacgtgccgcagac
aactggcgagtcgaccctttcatcgcattttgggcaatccgacatgaataacccgagtgt
gcatccaaaaataaataaaacatactcacgccatccatcggaacccttttccctttcccc
tttgtatctttttatctctcgcctgttgcatcatcgtcctcatcatcgccattggatttt
accctcgtcaagcatcgagtacgagctctcaaattaaccaccaataaaaaggcaaacact
tcataaaattaaaaaaagggaagggaaaacaacttccgttttttcattgttttcccctcc
ggatcctcgatccctcgcctgttgctccctcggatattttttaggccatttcgtaatcga
ggagtcgttgggtaaacacccttaatttgatttttagcgccacttaacaggagggcactt
tttttatccatgcgatatgcatatggggtgagttctttttggggtgggtaaaaaacaaag
gcagttcaaaaaagttgacatggtaattggtgtatcggatgcccgaaatgaagccattat
tatgtaattgactttatcggatattggagggcaagggagtttttgaggggcgtggtttgc
tgtgggaaaggtcggatttttttaaagggagtgttttttatcggccggggatttattgta
gtattttacttgtagtccttattgagtaattatgattattgtgaatgtcttacgtatatt
caaatattgcatggtgactcatattttaaagctagctcttattgaatatgaattgcttgt
tattatgtataatttatttgcatttttatgcacactggaaatcgaattgcagtaatctta
atggaattcaatttcccctcttagggttcagtaagcaaaagtaagcaaatcctagatctc
ttggcatacttcggcctcatcagctgcaggctgggccattgtccgcataatgaattcatc
acatcgaatgctgatcctggctgcgatcgcaggactcgtcgattgccgaacgaagggagc
ccgacaattgaagtgcagcgagcggacgcaaatgcacaaaattcaaatgtcattcaaata
gcggctgtcaggacaatggccacgcacgcggtcaggatcgaagtgggagtaggagtcgga
gaaggagaaggagtcggagtatatggcatacaggcgaaaggtggttgaggtcctgagaag
gatattcgaggagtgggagagctaccaggcacgcctgcatctcatttagggacttcggca
aatctcttctcttctgtttccctctttttaatgcactttacaaaaatagggggaataggg
gaaaataataggtataagtattattttaaatataccaaatgtttttgtttcacctttaaa
attattcaacctaaagaaaaactattttactgatttgtcgtaaccgtaaaacgtcttgtt
acagtagccccatacttgctcacattcaaacgttcgtttctctgagtgcatggcaatatc
ctggcacaggatacatgtgcgtatattgttattattttcgagttccatccggtttggcct
cagctgactgacagccagcggccgacggctacaaaaacaatccgcactgaagcctccagt
caaaggcgacgatgatgaggacaaaatcggactgccgggtgaggcatcaacttcgcttcc
tttccgccaaaccacaacagatcccccatcggtccgttcaggtttccctgccgataagcg
tgacattttcatactgccagcgatctcaatctgagtgctcaatcagaattcagatttcca
gtcaaccatgcgtcccattcatccattctgttgcagctttgccatttctgaggccaatca
cacgccgacaggattaggagaagtgctgtttttcttgctttttatctgggctaattggac
cgctccgcacattgtcttctaagcggacagccatgaaatcagagtccgatcatccgatgg
gccagctctgatactcgtacatgtctcttaagatccattcttacctggctttcttttcca
ggggcgtgcaattggcgttaaattagagctgacatttagcttgaggagcgaaagaaggga
ctttcttctttgaccttggattatctctatatctaagcaggctctaagtagcctgcacat
tatttggttactgaaagcacgactactttcaaactcattgatggagttcatatgggcaga
ggttcgatatcagcagctgcttaaagagtatgtggaaccccctttccttgggggcactac
aaatttccttcggctgaaaaattaagcaagaactaccagaaattagggcatgactccata
actcgccagtcgggagccagggcagatgtcaaactgctaaagatcacactaaacaccaat
atcgcccaaggagctcagctcatttgaatgagggctctcggttcccgggaaagcaaacaa
attccgatcctcaagtcccaaaggagcagacataagaaaatcatttgttgcggaagggga
aggactccaagggatcagcgctgagtcaaatgccaagcgatccgttcgaaaaatctgaat
gtcgcgtgttggcgcgtaagatttgtgttttcctgggtcgacgtctcggaaaaatcgagg
tcacgcgaaggatcggaggtcgggactcaaggcatcataataggctcatttccttgcctg
ctcctttggctcctgattttccccgagcgtaatggcgtaaacattcaaggggagcgtgcg
ctgcgcacgcgcaacattgcctcaccctgcgacccgccgagtcctcggttcttcaattcc
ttgcccttcgacccaacgaccctaacctcatcccgatttcaatctgcgcaccattgttcg
atttccttgaggatttgcgcgtcttatgattgattcggtgctttgttgtacgattgttgt
tcccatgatttctccacgtccacgatcacaatcttgtggcatttcgtttggtgcatgatg
aatctttgatgcattttcgtgggtgtagcgtttggtttgaagtcgggggtgggcatcctc
catttgacaaatactcaattcatctttcttcctaacggtcggctgaatgaaaagcgggga
aaagctgaagcgaatgaaaaagtatcttttaatgatgcatggaaaatggtgaataacatt
caaaatataacaatacattaattcaaaaagtaaaaaactaaactaataatggaatacata
caacttaaagcacatattaaaatataactttgaaatcatacatttcttggttgcatccat
tgcgaacacatgatattgcggcagcagcaacacatgatgcatgtggcacatttagcacct
ccaattcataatgaatgagttaagagcatcaacaaacgaagcacgaacatataggcgtgg
gactaccgaacatcgaaccccgacacggtatggattgggattggaaatctgggttgccgc
cggaggtgcttgtttgccacgcccgcatcttgcaggacatgtgttaatcaagcggcagcc
tcagcagcgcataactcagttgcagatggactaattttggtgtaagtcgggtaataaagg
agggacaaacccaagacagctgccccgaaggactaaaaatagttggtggcaaggtgcagg
ctgcctcacaatttatgtgacagaattctcatgtttgcgcttaatttttgtttaattttt
atgggcgccaaaagaggagacgtctgctgctggaatgccaacggcaatacccggccaatt
ttggccatttatactggccgtattcagatagaaacaatgagctggacaaagaaggtaaca
tgagctaaaaaaccaatagaagtaacaaaatgtgacaggcaatcggaagaagacaaacaa
atggagaatccaaagaaaagcgcaattgttgcagaatgacaattgaatgcaatccggaaa
tgtcctgcgtggacaaggatcgatggccatcacccaagtggattcttttttgccactcaa
agagtgagtaaaagagaaatctgctcccgagatcctcctagaacataaatccacccctta
tttaagactcaactccactcatattgagttgagatcgcttcagattgagtgaataccttt
tgagatacatttcctttgatttctaaaccccaggagttttccgcatagggtcaaacttga
cctctaagacgacctcaaagatgcgagttgagagaagcgcgcgcgttgctccttttgtgt
cctttgctcgcatccttcgggtcatcttctgaccttttcctttttattttttttggcacc
cgcttgccctttgtcctttgcctccgggatcgttgacaaaagagctggggcattgcaata
aatgtgataaagattgttttttgtctctctgtgcaattgcttggacaccgtgccataaat
tgcccgtagaccggtgatcactgacctatgatctgggctatcgttgatcatcgactaggg
gttttggtttgcacggaaatgccttgaatgatgccttaattgtgacatgcagctggaacc
gtcgggttccattgaactgaccctcaattgtgggtgtttaacgaatgttttgcgcgactt
tgggcgcagtctgataatttctacacgtgtaacaccctaatttattgcatctctatagaa
taaatctcgtggatgatttacgcactttagtaactcacttttacttctctagaacatctt
gcattgcaccactgtcatactaaagagaacgaccactaaatcttgcgaagcgaattactc
gtgtcaatttaaattataatattttacaccatgagtttgtttctgacagattgagccagt
tatcagtagatctcgaacgttactggtggttagtccaatgaagatcagcacaaaactgtt
tggaattatacttttagcaaggctccttaaggaggttggtacgtacctaagtatctacct
acatatgtctatggtaacaatcacgttctcgattaagatggaaaaggagaaatttcagag
ctggtaaggcttaaaactaaagcatcttccaatcacaacataataaatatatattttttt
aaaggaatctctgtctaaaacggatgcaaagtacactgccttactgaaggagataaattc
cacttttcacagtagaccgcacacaaagaaaaatgcagaattcgaaaagaatttccaaac
aattttaattgctttgaacttaagcatgtacgacatagcgaccaaaattgatatctacac
tgattttacagtttataatcaaatcagagtagaactcgacaggcaaatatttaaaaagct
acaagtgacggagagacttttgaagctggaaaaccttataccaaagtgtcgtattttttt
ttcgattcagcagtcgcaacttatcgcaagtttcaatcaatcgaacctaatgaaattgga
aatattgcatgatccgagtccagagtgtgaaaatgttgagctacaaaaacttttccgcgt
gccagcttcaacaactaccaagccccaaaactatgatacagagattcaaaaaattttggt
aaaatacaacacgcgtccatggggaaataaaacgtataaggagttcgacgaaaaaatatg
gaccctttttatggccataaacagcgaagagcaaaaatttaaaaaggaggcattagacac
attcaaaaaatatgacgatgatcgcgccatattagacaaagcactggcacaccgaattgg
tgaattcacaacgcaaatagcgaatgaaaaaaatccgtgcaaggtcaacctaattcgctt
aaaaaaagaactcggacgtgcaatgtttgcaaccattcagaaaaagcacgatagtttact
cgaaacgaactatgtaaaatcttgccttaataatgaaaggaaaatttacaaaagcaaact
gacttaacattgcaaatttcagattggttttgtttaacttgtgctgtcttactcttaaaa
taattgcaaaggaatcaaaaattaaaaagaaaaacaaaagaccacacttaagtatttaag
tattcaactgctttatcaaattttaaaacgtattcgagtactacaatacaatttttaaac
ttcgtacaagttatacctttctaatcaaaaactctttcagtacttagttcatttttacag
actactattttatatttatagactaatttatgtttggctgcctcgactgactgacaattg
ctttcgcattcgagcttgcgcctcaactggccagttctttagttccaccttgccacaagg
caagcaaaatgaggatgtatagtaaaaactgcagccagtatccttgcatacggatttgga
gcagatggagcacttagtccccagtgtgatatagtattccggctttgcctgccaacgagg
tggaggcggctggaagggatcacgcatcacatagttatcctccgggtactcaactcctag
agcaaaaggcggcttccggccaaaataatggaccatctcgtgcatttcacagccagagca
gttgaactcgatgcgtgctgttcgttcatcctcctcctcgggatcaataggcttcttttc
ctcttcgggaagcccaattcgttgtatttccgctgcctcatcttccagaacgagctcctc
atcatcatccaggattgacattttctaaaagaccaatagaaaaacatagaactgggcatc
ttttacgaagactagttacatatttactacacttataacaatggtatattaacaaatagt
tggtcaaatcagttcgtaagtcattcagcgaacgccatacgacgctttccaggcagatcc
tccggccaccattccggacgttcaacatagcaccgctcgccatcgatcatcagctccgga
cggccgttgagaaccttctcgattcgcaacagtgcaacaccatgcttgtgcgcagagcca
aagacgcgtccaagtttcgctccagccacagaagttacatcctggctggaacccaaatca
ataggagccgtcaaccggatgggcatgtatcgcttgcggatcacgcccgaatgatgaacg
cgggcagtcaactcctggcccacatagcagcccttttggaagctcacgccatgcaggtaa
tccgcatttgcttcgagaggaaaacattttcccggaggcagttccgagcagccctcgccc
actccttgcttatagcgcagcagttgataattattatcgggagaggctggtgtggcggta
ccgaagtcaacaaaacatttggacagcttggcccagtccatgtcggtcggcgccaggatg
cgtgtgccaaggacaggcagcctcgggtcgagggacacaaataagtctggatgtggattg
ggtacagcctccgaggcgtcctttaggttgaacatcacccaagtggtgtactcgtcgtcc
acactgtcgacctcaatacgcctgcgaacgcggtaagtgcgcaggtggcgtcgaaagtcc
gaggaagcctcccgatcgcactcaactaggatggtttctgggttgttggtgcggtacatg
attgtgtcatacagaagcctgcccgccttgttgaggaagtgggcgtacattgaggcagga
cctcccggcgaccgaatccgggccacatcgttggtggccagcccctgcaagaatggcacc
acctcttgtccgtggacgcggatgagttcccggttgcccagtggctccaatgtgaaattg
cgctgacttagacccaccggacgagcgtacggaatcctcatctcgtggagattacgtatg
tggtggcgcacggcgcgcagaaaccacggattcgaacatctattcatgctgcaaaatgga
ggcatctgttgcctgcaattggtactggaggtgccaaaggaaagcgctcttaccttgtgc
tggaaatttgacttaatttattcgatcgatctagcagcagaaacttaaatttggtactca
aaacaaagtcgagcaggagactgatttttcggcacccggttcataacatttggatttgac
agttcgttggagatgacagattgatcacatttgatacgtgacacgaattgaggtgcaaaa
tatatatatcgaaatacacattgttggtgctcttacagttgcatatgcaatacaaatatt
aagtatctgcaatttttttttccttttttagagtttaaattttaatgcaccttatattta
atacatctaaatgtatcggcacataccgattttttcttgtggccaagaaatactgtcacg
cttccatctccaatcagctgttccttatcgtgacaccacatcatctggttttgcttggct
tattttagcacattatacagggaaattggtatttcgtggcgctgagggcgcagccactct
gctgaaaacacaagaaatttgttttaaacaaaacaaaatgagtcaatacagccacgttaa
gtatacacaatcgccgacgccgtcggtggtttctggctactcgagtgcatcgcggctcca
ttcacctctgccgccgcccgccaatcaccggagggactgcctctcggcgaccaccaagag
ctacaaatacctgcgacgtctgctcaaattcaatcaaatggacttcgaatttgctctgtg
gcagatgctctatctctttgtggcgccccagaaggtgtaccggaacttcaactaccggaa
acagaccaagtcacagtttgcccgcgacgatccggcctttctggtgctcctggtcgtctg
tctatgtggtgagttctaacgcccaagcatccaaacacctgagtgaaggagatcccatct
tcctcttgtttcataccaaaccgttttctttttgtgaaacgtaacttatttcatcagtgt
ccaataagattactattgtattgtagccttatatagaaacataccccattaaaaaaatca
aggacagaccaactaatagtttataaatccttcaacagtcacttccctgggctttgcgta
tgtgctgggattgtccttctggcagagcatctcgttcatcttctacgtggtctttgtgga
ctgtattttcgtgggcatcattatagcatcgttcttctgggcggtgacgaatcggtatct
gcgcacaaatagtctggagccggatatcgagtggggctatgccttcgatgtccatctgaa
cgccttctttccaccactgatgctgctgcacttcattcagctgttcttctacaactggct
gatcagccaaacgtggttcatatcgcgatttctgggcaacaccttctggttgatgggcat
gggctactatgtgtacatcacgtttctgggatacaattgtaagttatatcagacatcata
aagttctaataataatacattttcctcatgcaggcattccgcatctgaaaaacacccgca
tcattctcatcgccctgcccatcatctttctgctgtttctggtcgtcacaattataggtt
ggaacgcaacgatatcctttgtcaatttctacaagtatcgcgtatattagtaatgtaacg
tgcgttgtaaattattctgcgtttagtcgctaagccactattcttcacttatgactaata
aactaattaatttagcgttatccaaaccatataattgcaatttcggtaatttagtccaag
tagaaggaatagaatggtgataaactctaaaacattaacctttcaacatttttttgaaat
ttttattctataaaatggacaacaaatgcaattacgccagctgctttggcttaatgaaag
tgcgcttgcgcttgttgcgttttcgctgcagctccatggtgtgcagttccgtgtgcacct
cggcgaagatctctgtctgttcctcctcggcaatcgagctgcggtagtccttcatcatgt
cgtacttctcccatggcttttgcaccttagccgccgacaggcgatgcttgtctttcaggt
actcatcgatgttggccacaccacgcagattctgtcgctcccaacgctctagccatggtc
gcggacggagcaccaccttaatgtcgttcaccggcaccggagcaccctcctctagcggtt
ccgcctccatgttctcgtcaaaagtactgtactccggaagagcgtcccgtaggtagaaga
gactgtcatccagtcgcttctctagccgcaacacctcgatcttctggatggtgggatcat
acagctcgtagaccacctccatgccctggtgatcgatcacgttgcgaaggataaagcggg
cgcgcagtccacagcgatccctattgatacagatgccaac
