# Supplementary material for: SMCis: An Effective Algorithm for Discovery of Cis-Regulatory Modules
Source: PLoS One. 2016 Sep 16;11(9):e0162968. doi: 10.1371/journal.pone.0162968 (PMC5026350; doi:10.1371/journal.pone.0162968)
Supplement: S1 Datasets — (ZIP) [file pone.0162968.s001.zip › dataset/Drosophila/hb/dgri_gh19020.fa]

>scaffold_14906:3494590,3534589
ttatagatcagttattttgaattttcaatattattatatcaaagattcataacaagcaat
aaaaactgaatcgttccttaacaaatatttcagttagtctagaatgggggatatttaaaa
cttaaaagtatcagtcattttaacattttcttaacaaaaaaatagtttttgaataaaaca
tcattcgattttaaacttcaatagctttgaaaaaaaagttgtgcaattaaatgtcaccaa
atctattttatctgaaccttaaaattttctcgttttgtatctaaatatcagatttagcaa
tattttaaataactcattgtaaaaatcaaccagttcaaaatccccagtttttattgtgtt
ttatttttttgtttcgaacaatatttgtcgacattaaattaatgaattaacaaataaaca
attatttaaatttttaaagtttagggccgtaataaaaaatgtatagttaaaattcttaaa
gcttaaatccatattaaaagctcaatcaagtgaatttcgagcaatatttttaaattctat
gcaaatacgaaacaaaatcggaattgaaagctccacattttgagactacatacattgtta
aaaattgcaattaagatttttaaaactagtacaaaattcattttagtgaaactcgaaata
agagaaattgtgcaatttttgccgcataaaataggcccaaactttggcatcaaatgaaga
tatcgtcctgtttgtttaggtgcgtgtgtgtatgtgtgagtgtttgtgtattttggcata
tttaattgcaaatatttatgtacgtatgagtaaaaaacaataacaacaagtacacgcaca
taagccaaatgttttgataacgaaaaatgagccaaaattaaagctcacggccatgcgttg
tcctgccgtccttaatgcatagtgtgcgtggttatgtgtgttggtgtatgtgtgtgctcg
tgtgtgtgtgcgcgtgtgtggaaaataatattaatgctgtgcagacgcaataaccaaaaa
tatttattatttatgcggaataaacagcagcggcagaaaacacacaaaatccgaaaatta
atgcaaaaatgacaaaagcagcgggcagcatagagaaagatagacagaaagagaaagaga
gagagagagagagagagagagggagagagagagagagcgtagagaaaagagcgtgccaag
tataggagtaattcctatatataatatatatatataatatatatatattgtatttatatg
agtactatatgcgaataatgaatgcggcctgtcgcagcttcagctgaaacataaaagtca
aactcagacccagcgaaatattcataaagagcagcaaaaacggctgctaacattatgcag
ggagatctgccagatagcggcacacatataaaaagtaatttttattgctccaaaaaagaa
aggcatgctgagaaagacactgaaagaagggcaacagcagaaaaaaataaacaaaaaaat
aaataagaataagaatagtaacaaaaataatatgcgaccgcataaaaatctatataattc
atacaaacccgcacagacgcaggaagaaacacgtactccgcgcttggcggccatattggg
tcataaaaagcatacacacaaacacacacacgcacacatacagagagaacggtataatag
cctggccacaaaacaacagcagcagaaagaaggactacaacaacaacaacaacaacaacg
acgacgaactggcagacacagcagaaaaaattttatgacgccgaaactttgtgaagcaga
aacatataaaaaatgttgcatatttttaggaggccacgttgaaaattgtcccattgctgt
ctgcctgtgcttgcgagtgtgtgtgtgtgtgtgagtgagtgtgtagttgttttataggcg
cacagttttgtgtgctgtgtgaattggaaaagaaaaaaaatggcgcagttttgtaatttg
ctaaaaaggcacataaaaagcagtcgaaatgtcagcgatatgcctgcgaaattggaagcc
acaaataatgcgtccattacgagactgtacactgttcaaaatatgggaataatatcaaga
tgtattttattattgcctttccaatctgtttagttgcagtatttctattgggttttgatt
tgctgcgattgttgatgtaagtttaattaattttgtaatttcttgtcaaaaaattgcact
cttattaaatattgcatttatcagaataaacagcattgattaggggttcagggattttct
taagtgtgtctgtataaatgatgttcccaaaaatttatgttattacacatttaaccttaa
cctgttaaccttactatctaccgtatttattttttaaagctgttaaattatagtaattaa
atctctcccttcaaagataatgaaaataacttttttttaaatctacaaattgcaacttgg
atttcagtttaagcttcgaaatttcattgcacaaatgatcccaaaacaaatatcactcgg
acacgaattaaaggttttgagtaaatttcagatttttatctgcacggctaaatatatttt
ttgaagcgttagtagtgcttcttagtgttatatcgtttttgttatagaatattaatattt
tctattgcattacacagttgctagcgttaatcgaattgcatgaaatcttagtcaaattcc
ataaaagttctatgttatttaaaaaatgcagtcacaaaatcgattttggagtaaattatt
attaagactgtaaactcttaattaacacatataatcatgaagctaattaatatttactgt
cctttttcatctaataagactgctctcataattatgctaataaaaacggagctaataata
atggttttagttgcccggaatacgatattcgtggcctcaaaaaagtatgttacattaaat
tgtttcaagaataatgctcactcttctaaaatgaactgataattatcgaatatctatttg
aattgaaagttcattctattatattgtctgctactataacttacgaaatttcaaactaat
tgaacgatttaatttctctcagcgcggcttctccgttttcgcaagttgtattagcttccg
gtccatatacggggtgggcggcaaggcgcggcttggcgcacgtttaaaaaataaaataaa
gctggagcgcctgccaagcaacctccaaaacctccttcccctcccactacaccaacaaat
tctggctgtcgacagtttcgcaaatgctgcacagtatgctcataaaaatatgcttgaaat
tggtttgccatgcgatgaacgaaaggcaggaaaaaagtctgctaaatattgtttacaatt
gttcgactatgcaatactctgcaaataggtctcatatgtgcttaattaaaataaattaaa
ttaaatttattatttaaatataaattataaataataaacaaatataatggaatttaaatt
taaatagtaataacgaaaaaatcttaaattttaaacaaaatatctggaggtatgaaaatg
taaattggtaaaatacacattaaatatatttaatacccaaaaaaaaaaatttttaagtgt
attaaaatgtcaattaatccaatattttgtttgcaagaactaggaaacaccagaaaaatc
taatcaaatcggaacataattttttatttcatatatttcataatctcccaagtaagctta
cataaataataatcctttttgactaaatattttttataatctctcaagtaagcttacagc
aagtctcaagttaaatgcagtcactctatctaatatataatgatctagagtttaacataa
tacaatcttgaaattgcaaatttaatactctttagcattcttctttttatcgtattacag
ggtctgcaaaacaaaaactcttagctacatttattgtcgccaacgacatcgacaacggga
aatgtcacggcagaagcaggccatgtgctccatggatcacgctccaccgagcaggagtat
taggagcagcagcctggaagctggagaggagttggaggagtgagaaagagagagaaggag
agtggctgtggctgtggtgtcgtagacgaatcgttcgcttttgattgttttgcaaacaaa
gcgaaagcgaaacaagcagccaaaagtaaccaaccacccacacgaacacagacacagaca
cacacacacacttacacacacacacatacttgcacacacacacacatacatacaaaaaga
ccatcacaatgctttttgctttctcttcttttttttttgttatgttttttcccccaaaat
gaaaaaaggaaaaaaacgtggcaacttttttcgagggtggattttcattttgtatgcttc
atgatttggaactttattcgacagtcgccccttgcgaaccgttatacgtatgtgtgtgtg
tgtgtgtgtgtgtgtgtatggatgtgtttgtgtctgtgtatgtgtttttgcttgtgagtg
gatttttttttaccattttcattatttgcaaatttatgcggggtggcatttttgtgactc
agtcgtttgctgttgttgttgcatttgttgttttttttcctgttgtttttgtttttgttt
tgttgctgacactccaaaccccattctgctcatcgattttcggttttcatgtcgagcgat
ttttttatgtagattggccattatgtgaaattagtttttctgctggattttctctttttg
cactcgttgatcgctttgccttgtgagtgtatgtgtgtgtttgagtgtgtgtgtgtgtgt
gtgtgtgtgtgtgtgtttgagtgtgtggcacatagaaatggcgtgcgccataaaatgtta
ttggctgctgttagtaaatgtgtggaatggttgatgggttttgatgagacccagaagtac
tcataccacaattatatactataagaaaattttgggagagcaacacatcgtagaaaaata
cgcattaaaataactggaaattcgacaaacagtattcagtaatctataaagattcattat
agcattattaactagcttattattgaaacaaataaagaagacacaaattcaatctcagtt
aagttcagtgatcttgacaattgttttcggataattctttaataatatgtaatgagaaaa
acaaagagagaatatgtttcttagacaagttgaagataatatattacgtaaatacattta
ttttgaggaaagtcaaacaattcagagttagttaaataaaaacattgcagtctaattatc
ccaactgcgcaatatttcgattaggcatactcaatttggttattgagctgtgattcaaat
caaatgtcctcaaagctctaactattatcgtttttatctaataaaccaacatcattattg
tgatataatcctaactcttatttcgtcgtcttagtaattgatacgcttatatgaaaggtt
acacaaggtagactctttatattagtgctacactttagtaaatatctcaatttaaattca
aatacaatttattttgctgcatatcacatcaaataatgttgtattcatatttgtttctta
aagtgacaattgcgtttaattacaaaatgaaccgcaatcaataattatgaatattgatat
atttcagtatttacccaaaaaatttccatggaaagccaaagagaattcgggaaaagtata
atgaccgctatagtaaacaagagccatagtttttatcagcgggtcaaacaaactgtttct
acaacgcaaatattttttaataaatcacatcacgagttatttgcacaagataaacattgt
ttagagttgatttgaattgtattcgaatcgctgtaagtcaaatgcgagagacttttaaaa
ataagcgttgataagtttgcttacttggactatagattagcaatttgagcatgaaaacat
ttttagtttcgtgctttaaaaaatcaatacgattttaaaatgtttcaatatagttcgcta
ccaataagcctgcagtatgtatagtagtattggtggattaggccaaaaatcatgtttcgc
atattttcagcttttatcgaagcaaacagaaagcaatttttactcagtcctcccaccctt
ctctcggcagcccaaaaagaaacccataacggactattggggaaaaaacaaatgtgctgc
caaacaattcgaaggctctacgtgagtttcagtgtgtgtatgtgtgtgttagtctgtgtg
tgtgcgtatgtgtgtgtgtgtgtgggggtggttgcttgccgcataaatagccagggacgc
gggcagagagggtggctgctgtcttgggtgataatttaacaacaaacgaatgcgaatgcg
aatgcgagagtgttgcttttgtatgctacttttatttttgcttgcttattttcgtctttc
ttctttttttacacacatcccccacaccaacagtgtgacacatgaacggggcgtggcaga
gtagaggggtggcagggggttgtttggttggttggttggttgcctggtgcaaaaagcaag
aaattcacataaaaatatacgagtactcattatgataatacgaaaataaatgacagtggt
gtttatactcatagtattacgttgagttccaggcaacgagctaactaactgaagatggcg
ttgggttaactcccaatgtgagagtattgtgacatgaagacattgaatctcagctaaagg
gtatatctgctatcatgctatcttttaaaatattcaaatggaaatacaaacaaataaaaa
ataaataaaaattatatattatctcatatttaatttcacatgttaatttccttattactt
cgaacttttaagtcatttaatttgttactttaatttacttttaattaattgttaacattt
tttttataatatcttaaaatttgtggcttgtagactgcattaaataagcaacaacatata
caaatatttggatatttttttaaaaatatatttaaatagccttaattgatctagactaga
aaacatctaataaaatattaattttttcaacagcgttgtatataagaatacaaaaatggg
tattttaaataactattttttttttttaattttaacctttttatttggaactttaattgg
agttaaataaacagaattatttttatggattcgacatttttcagcttagaaattaatttg
agcattgtcttcttactccatcaattccaattctctcttccatcatggtgcccaaagttt
atgctaacttcaactgtttttttttaatattatattttttaccatgtagcgcatccaata
ttcggtactgtttgtgcctatgcaagtatgttatatctgtcattccagcgcgtacattag
aaaataaaatatgctgcctttgctttgctaaaatattatgcctttgttcttgtgttgcca
acctggggggcatacctaattcagcttttggcatgcctcttgccttggcatccgtctaaa
agccgcccaccctcctccctcacacgttgcgttcgttgactgagtctaataggctcgtat
acttttcgtaagcagttcaattttttattcgcatttgcgctgcgttttccggcttagtct
tcggtacaaaatagctgtcgacgttggccattagcgacatattgttgcagcctttgtagc
catcgggggaggagttggagcagctggttggccatttagctaatctttttgatcatcagg
ttgcttggggcagagcaactgctaagtaaatgaaaatatgccagcaattaaatcgcttac
tgctgttgtctcgaagtattgagtgtactgaggaaactcattcttgacatccatctttaa
gaatgccatttgaatctaaatattttattagtggcaaaggtcagcgaaataaacacaaat
aataattatcaccagaccaattgataggtctttgttagagtttattttcaaccaattaat
ttatgtgcttaagcctaaaacctaagtttaatatgaagaattctattagagtatgatggc
taacgaggattaggatcataactaaaaagaagcaggaatcgaacttgttactttttatgc
tgagctgaccaaacacaagagcagtatttaagaattaaatggactcagtagacatatctt
atacctaatatatacctaatgttatacaagtctgaaattcttttttctagtaatgtaata
tatatgttgatggattctttgacacttttagaatccataaaaaataagtgttctaatttg
tgaaaacggaaaagctttctcttttgcaaagtgatgcttgatgattgaaaagcaaagcaa
gaacgcctcacaatatacatactcatatgcatgtattttagtaagccgatatttgccaat
ccaatgaagcagctgctggcgtttttgctacagtttttcgattcggtttttgccaaaatc
cgttatatttttgacaaaacaggactcgtccatgctaaacccggggtcaacaattaaatg
ccatttgcaatgggaaacagagaaatcgttgatgaccattgtcgcagttattattccatt
ggcaatgaaaaattatttaaatgtgcaaactattttgtatcaagacggaaaaaggtcaag
ccaggggccgaggggttagccacagccacagttgtccgtccgtgcgtccatttggaatgg
tcaattgaaatgcaggccaagttccattccgatttcgatgcacgaaactctacatgcaaa
acaatggaaacgaaaaatccttttttaattctgccttgtgtgcgaatcgaaatcgttacg
atttcgagcatttttgtttgtgcagcaataaatttaaaaatttcagcccctgcccctgcc
cctagccacccctatgaaccctggctggctggctgactccttgaggctgcgtcttatgcg
tgaccccgaaattcacgcaattttcgtgacacattcacagttttcgcattaattttaacc
tctgccccgatcctgatacggccgctgacaaggggtcagctctcgatagaccaatagccg
ctgcccaatccccgaccccgagcctgtgtgtgtatatatatgtgtgtgtgtgtgtgtgtt
ggcggcacgacaccgcaggggtcacgaaagtgtgaaaatgtgtaactgctggcccggccc
ggccggacagaactggactgattagatggtctcgctcggggtgtggaccgctgggcattt
ttggcgcttatttccaaaattgccaattgtctaagcttgggatttagcacagttacatcc
acaggcgcactacaatgaatacgaattcgaactcgcactcggactcagatccagatccag
attcagtttacaattgtgtgttcggccattgttgaaatgcgttttgattttaatgcgccg
aacaagaacagcaacaacaacatagatgacgacttagtggcgttaatttcaggcgcatta
caaatgtatataacccaatgggtacaaatgcagtaagtaactcaatggtcagtcagtcga
gagtgatgggaaacgaaaccaaaaatgatttgtgtccataactgctaatggaatggtctt
atgtatgtataatcgtatactatagttgtaattgaaagccagctattaacaagacaaagt
acatccgattttgtttttaagtaaattttatttggatcgtctacaaagcttacactttat
ataaatatattgttataaatgctagaattcagtaattttattttaatttttaaacaaaca
tctaaaacaacactaagaatccttgagctggcctaaaaaaagcagagtatgaggacagat
ttatgagtgtataagaagaactcttgtagctggatttaaaaagattgaacatcttagtct
aatctaataatacccaaaggatattcagctgttattgccaaaaaagtccaagagttcaat
attgattaatttagactgtatttcaggaaagtaagcaatattaaacaaattttataaccc
aatttcatatttatagcttaggcaggctcgttcaaaaaaaaatgtggcaagaaaaaatag
ttatatgttttagttaaagaaggatcggtattttagttccagttgtagggttcatattac
tttgatattttactacatagaaataaaagtgtgatcctaatgaataattgtttatagagt
tattcaggcaaccaatcctctcacttgttactctgtcagatggtttgtaaaacaaaaatg
taaaatgtttactagagtttaaccctttcttcgagtatatttactgcatccataaaggca
aatgcatcgatatttagccatttgcatggctaatgaagagagacaatatgcctgcattcc
tggaaacgagcgaaaaatttgaaaatgtttcaaagccctcataaaaagtgaaaaagagtt
tcatttaacccgttcgcataagccgcctaaaaactttcgccaaagggttaaggaagtacg
agtattccttcgtgcaaggtgaggaacaatgggcgtcataaaaaacacaaccgatacatc
ataaagaatacaaagcgagcgacattagctggaaacaaaaaaaacacacacacacacact
tagtttcttcggaatttggcaaggacactgggaaagagaaagcaataggctgagccgatc
cttttttcttaatggtgaaagggttaagggtgcaaaaaacggcagccgcatcctgaaaaa
ctgaatagtgaatcaactacctgagtactgccataaaaaacttaatgttttatgatattt
ggcgcagatcttaaaaaactgcagtacgcggaagtgatagtctttttttttttggctata
ctcgagtccttggacaatcataactagagcagtctaatgagatgcgcgtatagtatctag
gatctaaaggcgtctgaggaactttctcgtgattttccagtgattttcattgttaagcca
tccaacgcctaacatcattacctggtgcggcatgcataaatctgcacacaatatatatat
atatgtatatatatatatatatgtatgtatatagtagtatttggtatatcataaaatgta
cggatgggcaaccaaagccaccgaagccgtagcaattgtactggcgtaatgcgcgttgtc
cttcacgcttttgttgcctttcagctacttttactgcgtaaccattaagagaaacaatca
aaattagagcaaatatttcgctttgctgtatctgtatctgtatctgtatctataactctg
cctctgctctgtttgtttgtatatgtaattgttgtctgttgttgttttggtctctctacg
tatctgggtcgctgttctgctctagtttccttttttaatccttcgggttttcaagctaaa
aaaggatttacggatgtgttgagcctgctgtttagcatattatttctgcgaaactatgcc
gagcacacctctcatcctcgttctcccaaccaagtgggcgtgcctcagctttggctttgc
tatgtgatttatttagatgcaatttgctgtcatttacaatgtgggcgttgtggtgctatt
tctgcacttttctatacaaaatattgacaataacatgagatactcacaatgagaacggca
caaacaagatttagctataattattttgagtttaagtcaaactataattataaaaaatga
tggataaagtttatgataatataatgaaaagataataacaatctttttttttccccaagc
taaaatcgtttctctatttatattttaattctctgtaattaattatatttatatatttat
atgtaaattaaaattgctatttttatttggttggtttttttggttttttgttttaaaact
aaaaataattataaaacttgaataaaacattattcttttattttgaatttagctataatg
gttttattcgtatattttcatttcaattttataaatattttataattacatatttaaaaa
aatagcatattcgattttctatagaaactatgttttctttttcaagactttcaactattt
cgtgaaacatatgtgattaaatacatatttgcatatatttaataatcaattaaaaatgta
gctattatttttgattttaatacttattatacaaaaatttgttacctaaaagcatttaat
tgtattttaattgaaatcttaccgatattctcattatcaacctgaatagttaagaaacag
atctcaattagtctacacagaagcgtaaaaaatggaaaaccaatttgcacttgagatcaa
atagagaaaaaaacctagaaataaataaaatgagaaatgtgcacacacagagaaaaaaca
cgaaaccaaagaaaatggcaaatcatgcttagcatgaaatcagcttaagaactcaaggtg
atatcccaagcgagaggtcaggcgaaaagtgcgccaaatacaaacaaacctaatgaggtc
ttgggggatggctgggaacacatacatatatctcaattgaaatgcggtcaaccacaagat
gcgcatttgcatatgagatcttgaactcaaaccaccaccaccaacaacagcaacagcaaa
aagggaacaaagcgtgtgcctggcacgacttaaggacgtctgttgacattggccgaacga
aggcgaactgatgcaaagccaaagcatatcacttgaactttgtgcccgcagcaattacat
gccagttgtgatcatcgcgatcatcaattaagaggtcaagcgtgacgctgctggacatgt
gcggatttgatcctgcgatcctgtgcggcttaaggaacatttgttttgcctttgcgacaa
ctttacataacttgtgtgctgctgttattgttgttgcatgtcgtttttccgaggatcagc
ggctccacacccgtccgcgcccgcgcttaagcagcgctaatcacatgatcaacactggat
caggatcaacgctgctctgatcctcgtcctgatcccgctgcaccctgcacgctgcgtaat
gttggattatgcagtcgcctagccaatatataaatcacttttaaatctaggctctggaga
gccgctgctggtgttgccgctctagttttcaggatgctggattaatgaacgccgtgtgca
agttttgccttcaaccgcaggtagttgtccctttaatcctttcatcggcactcgcaaatc
cgctgcaaagtccggttgcacttctaatccggttgacgacgtcaatgatgcccgcctgat
gcttctgcttcggcttctgctcctggtcaggctacctgttctgatctctgtgtgtttgga
tgtgtgcctctatttgcatgttgtcggaatttggtttgcctttgttttgtaaatattgcc
tcgcatttcaagtaacaactctatttatttatcttaaaatatatcatttagttttaaatc
ttttttaatcataaattttgtttttcaaagattcattttagtatatctttgaaaaataaa
aatattttttttattaatttatttatgtctttatttgaacttcagtccgctggcctactt
atatgaaaagaataattcatatcatatatttactctaattgataaaaataaaacataaat
taactgtcatattgaatatttacatacttttgcattattcgttaatatgctttattatta
aaaaattacttgctttattcgatcgttcttaaatgttcttgctacaaattttatttgaaa
atgttgttgaaattaatttttatatttttgcagcttgttgttcttaaatttacagatgta
gatatatacaacaaatagctgaatttggttattgatgtttatcacaaatatatcacacac
attctactgaaaaggaacaagtcaatattttgaatttattcggaaagacaaaaatcgggt
ttggatcttaattatctgagctgtttttttttattagtattaatagctgtgcctctctag
atgaatatcttcaatatatctatttaagaaatttaagctctgtgaatacatacaaatttt
taaaaattatatttggtcgcattaatctaagggctcataataaaggaacaaaaaagtgtt
ttaattatacaaatttgtaattgttggagtcttaagcattcttgaaaatttcggcttttt
aatggaaaaagttgggatacacaaaaaaagttgggatgtgatgtagttgaaataattgca
agcaattttaacagcttgccattatttcaactacatcatttaatcttgcaatacaataat
taattaaatcaagctgcaatgcaataaataaataatacatacacacacgcattacacaca
cacagtacaaaattcaaaagtgaaagcacaaaacggttaccctttaatgcaactagaact
ttgcaactttgtgcggtgccatcaatctcaaccacatgcttcattattgccccatgtttc
cacaatcaacaatgttttgtgctgttgcacgaacattgcccaaaacttaatgccgaatgc
tggtttaaagcgccaaaaacacagaaatcaattgtcgctgctgcaagcaacaacgacaac
aaaatcgactcaatgcagctgagactgttgagcagtggtcaaagacagacgagtaagcaa
aaaatcaataatcaataatacatcgacatttgacaaaaaaaaaattaaacgacagctgca
attgcgaactgcagccaaatgcagtgcgtagccaaaggatgcatattagacgcatacagc
aggacgaagagagcacacaacacacacagatggagagagagtacgaagcaaagagaaacg
agaacgagagcgagaacgttggcttggggcggctgtggaccagtcactgaacgccgattt
tggggatggggcgcatttcactcactgctattgagtctgttacagcaaccgctttgagtg
ttttgtttttgccgttgtaattgagcgaaacgtctgttcttccactctctctttctctct
ctctctgtgtggttctcagcttggctgctgtgcgtgcgtttctggctgtgcgtatgtgtg
tgagtgtgtgagcattttgtgtgtttttgtgtgttttgtgcatgcatttttgacatttgt
ttcgtttgcattttgagttgattttgggccagtgctgtgcactatgcgaagatgattttc
agctatgactagtgctagttgagcatgaattcgtgtcagtcgtgttcactgcctcgcata
agccgaacgtcgctgagcagcagtagcagcaccatcagtatcatctcaaaaaggacgacg
agtgtctcaagcaaaacgaaagcgaaaccgaaaacaagaatttaaaaaaaataagaaaaa
aataaaatccgttacaaacaaataatctgccagtggttgtgttaagactttccaaacttt
catgcattagaaagcggatttaaaaaaaaaagtacggaacagccttcgaaagagtttttt
tcgcacatgcgcgaacttcgcacaaaaaagctaaaaagcaaaggcaaataacaaaaaaat
agataaaaactaccaaaaaggagcagccaacactgacacacacacacaactccaactgcg
tgtgcgtgtacgtgtacatgtgtatgtctgtatgaatgtgtgtgcttgtgtgctttgcgc
gttttttgtttcgcacgcacttttatcgccgttttgtttaatttaacggtgccgcggtca
agtgtagagagcgcgaaagcttccacagcagtcgctcctgttcccaattccgcccacgcc
cgttttggaccaaaaactttttgagatttgctcggagttgccgcaggtatgtaaatatca
atttgcagattactaaacaacaggtttattgcgtatttcaccttcagaatgctctctgca
cataaatattagagatttacagttaaatgaaagtgcactcaacaacaattcgggggttca
gaataaacgaacaaaataaacaaaaacaatcgagaattcaaaaatagtgcacagcgcaaa
tatcaaatttgttgaggcattccagcaaacacaaaaccctaaaatgagtgctgaaaaata
aagtatatcgtttagaatatgtcataattataatgatattgtgtattgtagaatagtagg
ttcctaagggtaactgaaagtgtgaataatatatttttgtttcttacttgtgctgattaa
cagatttaatttataattttataattcttaaatggaaagaaaagtggattctaagagata
tattaaattgcttgaaaatacttgcaaataatttaatattcacttgattttatttataat
ttaaacgtttttaaaggaaaagaatattatctacatatagtagtagcaatcataaaataa
atgattttatctttgcaatttccacaccaatctaatttcgaattgttacaatttgtatca
gtttcggaatcagcctttcattcttttttctttactgctccgtttctatctctagttttt
cttttttttagttcttctttttttgtctaaccttaaagacaacactcacacacatacaca
cacacatactaccacataactcactaacacactcacacttgcctgcatatcatttgctaa
aaatgcaagagaaaaaattctaaaacaatatttcaaaatctgtctggcttttagccgatc
tagcgaacttgttttttgcccgtgctgttttgcaagatttcaccaaccccaagcccccca
tcccagcagccactcccccattcgtttcgcttccctcctccatgtcccatgtagtgttgg
cccctgtttcgtttcgttgcctggcagctaattttatttgtttacatgtccgactgcatg
ttgtatttcttgttttttttttttgcccgcctttctttccgtccgtccgcgtctctgtca
ctttttagcaatttcttttgatttttgttaattttttctttttaataatttaattttaga
cattcaactataattcaaagtcaacgttgcaattttttaatcgccattttgcttcaatct
gccaaaagtgcatttcgaaaagaatattgccccagcgttgaagaacccaaaatatcttga
atattgtgtttatttttgtttagttagtttttttttttgttgtttttattttattttttg
tttctgttgcttttcgttgtcttttcgcttggcttcttcttttgcctttttaactattgt
attttttggcaagcgttgctaaattgattgtcagctgctttaatatgttttgaatgtgct
gctgctcaaatcaaaaaatggatgaacgcattctcgtgttttacgctgacattgaaatgc
gcgccgccccaccctaaataaattccatgcagttgctttccccaaataaacttataaaca
aaatagcaaaaaaaaaaaatgcatcaaagatcgctgaacaataactaaatataaataatt
ttttataacgcaaattcatcttgcgtctgtacccctctacaatccccttccagcctccat
cggcagcaattttctaaccgctgctgctgatgcaaaattttacaacaaaaacattttttg
tggcgcattttctgcgtctgaattttccatttttgccattttcatgatatttttacaaaa
gcgggccgggcatgaggttggggtttgggggatgtggtggttggggttggggttggccaa
acgactagcacatgtttagtttactttgcagtttcggttgcgttgcattcacaccgccac
cgccacccccgtccgcgctctgcgctgttcttcatcatcctagttgccggcgtaatatta
attttacacttggcctttagttgttgcctttgttattgtttcttgtttttgttgttgggt
gtgcaaaaaaatagacagctttgcctctctatctctctctctctctctctcactctctcg
ctctctatctctctctctctctctctcttgctctctatctctctctatttctctctttgt
tgttgttgttattgttgttgttggactgacaagccaattaatttggcttcttaaaaatat
cactagctaaattaaataaatatgctaagcacattatacaataaatttgttgctgcgtct
gctgctacttttgttcttctctcgcagaacttgtgcagcgctaaatttcctgtaccatca
attatgcatgagtattgtagaaatttccaccgtccccgcaaccacatccccactcccatg
ctgcttacgttttgcgtttttaataatatttacttaaaagcacaaacaattgaccgaaat
gcggcaaatgcaactttcgaaaaaagagaaaaaaatataaaatttaatggattcattaga
aaactacgcaaaaaaatccgtaagcaaagatctctctcccaaagtattcaaaaatgcata
gcaaattggtgaacgcaaaatattgtttgtataataccaaaattggttttattttgaata
tttaataatattccacatgcaattttctttttataaatgctttgttgaaacttttcatac
agaaatggcaaaaataacaacataatacaaatatcgtagattgtgtaatagttgttgaat
tccttaaactaactgaaactattgacaatattgtatttgtaattataaattttatttaaa
tgttataacgaaaaaatagaaaaaattaatgcatttctagaataaatacgcaaaaaattc
gttagcaaagaactctcttctaaagcattcaaatttgcgcagcagtcaataaaattgcac
tttttttttcaaataaatatttaatttgcatttaaatgaaattttctgaacggaaaatat
tttttgtataataccaaaattggttttgcattgattatttaacaatattccaaatgaaat
tgttcgttgctggcacatttttatttttactttgccggaactttttatagaaaattgcag
ctctgcaaaaataacaataattcaataactattaaaaatacacaaatttatgtgccttaa
atgataacaatttgctgagaaatattttctatttttggcagctgtgcttgattcgttagc
caactcacacatacttgccatgtgtttggggtagtatgtgagtgtggaccattaatttaa
atcctttttgctttttattattaaacgcgaaatgcatcgtcgcagcctgtgcctgccacg
tcctcatcctcagcctcgaccatgtccaaatccatcagcaaatctaaatccatattcgct
gattaactttaatccactgcgaggggaaaattcgcgtcgcgtttttctcttctaatctgc
atagcttaagcttctcggcccggatcatccaaatccaaatgcgcgtaatttttgctttct
tttttttttgtctaatccagtttgaatggatcaaggagagaagtgcgcgacttcgcgacc
tggtatatacctgacctctcgctcacctttttgcccatctaatcccttgacgcgtgcaag
cgcgtctacctggcccaaatatataagccacaaccatttgcaatttgtacgtcagtcaca
cgttcatttcaccagcgagcagacgcacagcacaattcacttgagatccgagatcccgat
cctgatcaccatcacaatcattggaatatacatataagcagatatatacatataggattt
gcgctaggtgagcatcaaggataaggatgccctgagtcgcctcccgccagccattttgtg
tgaaactcactcaaattgtgccaccccagtggcagtaagggaagcgtggcacgtttttag
gggtggcaaaaataaaaaacaagaaaaacgcgagcaaaaaaaaaaaataaaatgaaaata
aaaaacttgacgcaggcgcattaaattgcaatttttttttaactaaaagcagctcattac
aattttctctctctctctctctctctctctatctgcttttctctatctctctctcgctag
caggcgtaagcagcagtaagatgcagaactgggagacgagcaccgcagcgcccaattatg
agcagcacaatgcgtggtacagcagcatgttcgccgccaacatcaagcaggagcccatct
cgcatcaccatcaccatcatcatgctcatcacagtcatcatcagcatccgcatgacagca
acagcaatagcaatgcaagtagtccacaccaatcgccgttgccctcacccaatccaccca
gcaacaccaatctgcaactggagcaatacctcaaacaacagcagcagcagcaacaacaac
aacaacaacccatggatacactttgtgctgctgccatgactccatcgccgagcaacaatg
atcagaatagcttgcaacactttgatgccaccctgcagcagcaactcttgcagcagcaac
aatatcagcaacactttcaggcagcacaacaacaacaacagcaacaacagcaacagcagc
aacatcatcatctgacactgggcggtttcaatccgttgacgccgcccggtttgcccaatc
ccatgcagcactattatgctagcaatttgcgtcccagtccaacagcaacgacaacaacaa
caacacctgctgctgctccaacgacaacagcagcaacaattgcactgcaagccaatgaca
aattacaggcactaactccacccatggatgtaacgccaccaaagtcaccggccaagtccc
agcaatcctgtgcggagccagagaaggagcatgatttaatgtccaattcgagtgaggata
tgaaatatatggccgagtcggaggatgatgacaccaacatacggatgcccatctacaatt
cgcatggcaagatgaagaactacaagtgcaaaacgtgcggcgtggtggccattaccaagg
tggatttctgggcgcatacgcgcacccacatgaaaccggacaagatactgcagtgcgcca
agtgtccgtttgtcaccgagttcaagcatcatctggagtaccacatacgcaagcacaaga
accaaaaaccgttccagtgcgacaagtgcagctatacgtgtgtgaacaaatcgatgctca
actcgcatcgcaagtcgcacagttcggtgtatcagtatcggtgtgccgattgtgattatg
ccaccaaatattgtcacagcttcaagttgcatctgcgcaagtatggtcacaagccgggca
tggtcctggatgaggatggcacacccaatccctcgctggtcatcgatgtctatggcaccc
gacgtggccccaaaagcaaatcgctctcgggcaacggcaactccagcaactgttccagtt
ccagcagcaacaagcgcagcagtgcaacagctgcaacatctgtgcagcaccagcaaccag
ttattccaccagcagccacatctcagctatcggctgctttgcaaggattcccaatgccag
cggcggctgcagcaactgcagttgcaacaactgtgccgcccgtgtcgccaccgtcgccag
cgaagagtgttgccagcagcgttgagcaggcgcccagtttgtcgaacgcattgctgccac
ctttggccagtttgttgcaacagaatcatcgcaacatggccttctttccctactggaatc
tcaatctgcaaatgcttgccgcccagcagcaggctgcagttcttgcccagctatcgccgc
gcatgcgtgaccagctgcaacaacaacagcagcagcagcaacagcagcagcagcagcaac
atcagcaacagcagcagctgcaacgattgccagcacacagcgacaacgaggaggaggagc
aggagccggaggaggaggaggaagctgaggatgattttgagcgcaagtcagtggattcag
ccatggatctgtcccaaggcactccgatcaaggaggagccacagcaacaacagcgaacac
tgaacaatcacatggcaatgaatttaaagatcaaggacgaggatacaccgctgatcagca
gcagcagcgcctcccgacgcaagggccgtgtgctgaagttggacacgttgctgcagctga
agtccgctgcaatgtccacgccggagcaacagctcaaactgccatcgagtgtgctgccca
cagcctcatctccgatctctggcagcagtgccaataagcagctggcggatgatccgtgct
cgggtgccagctcagcggatgagtccatggaaacgatgggtcatgtgccacaggtcaata
cgagtgccagttcaacggcctccagctccggcaacagctcgaatgccagcagcagcagca
atccgactccagctgcaacagttgccgcctcaacctcagcctctgcgtccgcgtctgcat
ctgcatccgcgtccgtgtccagctcatcctcgagcagcagcagcagctcaccggccattt
atgagtgcaagtattgtgatatttacttcaaggacgccgtgctctacaccatccacatgg
gctatcacagctgcgacgatgtcttcaagtgcaacatgtgcggcgagaaatgcgatggac
ccgtcggactcttcgtgcacatggcacgcaatgcgcactcctaaggagcacccacagcac
cccaccctcaattgttattagatattattattattaacatatttcgttgtccagaattgt
aaatactcgtagtttagtttgattttgttgtcgagaattgtacataagccaaaaaatgca
ctaaaatgctatcaactaactctagaattaagttcgaaagaaaaccaaactaaaccaaac
caaaacacattcatgtttaactctgtaaccgtaactaatataatatatctatgtagcagc
tatctatctagtatctctatctctctttctctcaattccttgctttatttttttttaaat
taagtcacaaaaacatttgcgaaccgaataacgaccctgaataaggtttaaaaatttcaa
atgcgtatttagccttagtttaagtcaactataactttaatttgtaagcctagccagcaa
agagtccaaagtcaaattacaatatcagcaattaatatattattttattttttataaaaa
taaatgtttagttctaaaaagaaacacgactgtttttttctttttgattttgaaactaat
ttcagtttaaagctaagtctcgaattaataaaagattaacatatattcaaaaataatttg
attttgatcatttgtgaaactctttcggcataatgacaatatttttgataccgatcaaaa
agaagtacaaatataaagattttataagaaatccacaaataaatgtaaagcccacaacat
tttttaaatttaattacaaatacatataataactgtgtagaaaataattaaatgtataaa
ctaatatttacaaaatatgaagcgcaatctgagcgaatggatcaaaattaattagtttct
agttattaatctaaatgtaaaccaaagtcaaatcaaaatcgatactttttacgatcccag
tgtaaggagaattttgttttcaagaaacacgtgtaccatatagcatagttaagaaagttt
cccaaatgtttttatgtaatatttaataaaaaaaaaatcaatatgccacataaagaaatg
cataactattttatcaactgtttagttttcgaagatcccaacaggaattttaataatgat
ttattgaaatatggtaaaaataaccacacaatgtgctgagatggttaattgaaaagaaaa
ctgctccatcatttgctaagtggtgaaaaaactgtgcgggcgacccaagcaaattggccc
taacgagaaaaaaaaaaacaaatcctgagcatcgtctaagaacttcccttgatccatcat
tgtcagacaatttgcgtgaaaacgcacaattcgcatggcagacgagtgaagcagaggggg
cacaattatataataataatgaaaaacgcatgagcacgcgctttgggcaacgccttgcaa
catgacgcagcagcagggtctcaatggatcgaggatcgcttggggagagttcattctccg
agagctgcgcttgcgccgagcacgcacttctcccaaaatgtgttgtcgcgtgctctttga
gtggaaatgagttttcttcttcattttcgggtgttttatatatagatctttccagactgt
ttgtgattggttgaatattgtttcgcttggcgtgtgggggggaaaagagacgacatattt
cgaatattcgttcattaaacatttgataaatattttccataattttccatttttcctcat
taaaattatgcgcccaaagcacaattgatatttatgcgtgggccaacaatcattttagtt
aattacgattgaaaattgataataaatattttatggtggtcagcgacttagtcaaaattg
tagatctaatcgtaaacaggattttgcatatccatttagcagggagaaaatcaaaagatt
ccagttcgtttgagcgcactcaagttggcaaataaaccaatggacggacacaatcatctt
tggcttgtggcagacgcaagcgagctcaaagatgtttatcttcttgttgcaggatccgaa
tctcattgtgtgctgcctaacgatccttgctctggtcgtgattgccagctcttatctcgg
cttgtggcattcttgcatccctcagtccattgttcgatgcacagacaaaaaaaaaataaa
gagaatgaaaggaatctttgttaagcgaaactagccggggtcacttaggatcccccactg
actgactgactcactgagtgaccatttgaaaggtgtaattttggtttttgatgtttgttg
cgcctgcgccatttttccgggttccttttcttgttgcctcctcaagcagctgttgttcat
tttttgcaccttttgctatagaacagtttttaccgatttgtcttggatttgctgagagaa
ctcaattttaaatactaatttttttatgtcgactaatatttcaaagtcaaaaataataaa
acaaaataaggcaaaataaattgatcatttttttattaaaatatatctatatttatttta
ttaaaatatatataagtgcaattttctataaatttattacaaaagggaaaaacgaaagtg
gaaatatattatgtaagatcttaatttggaaattttgctacaataaaggggattataata
atatgcaaagttacgtaaataatacgaagacaactcataatgctatagaaatatatctat
ttagtttacgaaaataataagattcaagaatatttaagaataaatcttggagtaatcgcc
tccatattgtatacttttacaaaacattgaatattgtaaaatgtatatctttaggcattg
agtgttggtggtttaataatgaatatgttgtatatatatatatatatatatatatatatg
ttttatcggcttacgataagaagcgacttaggatgcctccccagttaagaaacaacaggc
atcttttgaaatggaaatacattttcttatcaacataatattaatttaaagcaatacacg
ttacccaactgttctccaaactttcgtttcgaaataagtcaagttcctcaaaatacatat
tattttattaagaagctcatcgtttgattaaaatatattttaatatagtaatttgtatat
tctaattccaaagattaagggaacattaaatgcacaaagtgttttttgccatctgctatc
agttggtattaaaatgctatcagagtatcacgcagtcggtgagattcgattgaaatcata
gtttgattttaagattaggatgagcaattgctggaacacaagtacataaaaataataata
agaatattaaatatatcttttgaaaggcatatacaagatatgccattaaatttatgcaac
tgatttctggattttagcattaaattctgttcacttgccccttccccggacataatgttg
aatgcaaccattttgttgctacccttcatatttcgtttggcttatccaacaatctccata
agaaccgcagcccagcaaacacacaaggctcaacatgaaagtattaataatgccacaaaa
aaatctcccacagggctgaacataaaataggtatttacagccgagccacccccagaacta
agaagaacaactccaacaacaagagcaacattagcaacgacgacgtcaacaataaaggct
aaaaaaaaacgcacgccatattgaatatattgagtctgggtttggggttgagattggtgt
gccacactgggtggactgattggtgtgggtagccatttttagacgcgccagacgaacaac
agctaaaaataagccaagtagcaattccaaaataaattcgagggagttcgaaaagtgtta
caaggtttttcactatgccaaaaacgaacagctctgcatgggtttaccacaggctgaggg
gtagagatggacaagaaggaaagggagaggttgaggggtggaggggcgtgtgtaagtaca
agtgtgggtgtatagttgattagggcacacgcaagggtgccgttcaatgcaagcgataca
cacaccatttataactacgcttgaccatggatcatgagttgcgctggatgattaagaatc
caccctttggaccacgtaaaacacgagcccttatcaaacagccgttgtccgttgaccgtt
gcccgttgcccgttgcccgttgccgatgagctgttgattgccatttcgcagagacggcgc
ccacattacgaaagacacgttggaaattgttcaggtttccacacacacacaactttacgc
attattattattataaaattgccatgaaccagcatctgtagccaattatggactgactct
gatccttgcagcgtgacgtcatgtgcagccagctatcggcacctattttcatatacccta
ttccctattcatacttagcaatccttactcacacacgccgacggatttgctgaatagccg
ataatttatttctgtaaacaattttcactggaattgcgcacggttccttcttcaagcagc
cttggtgtcctcagtgtccaacagctgaccagggtccgtcgcttattccttatgtggtag
gtggaactaatttttaagtgggcgctgctaacaagcaaaccaaaagatgacctggtttgc
cataccaggtgagtattttggcatgagctaacttatgtttatcgtttaagaaaatggcaa
ttagacgctgaagtgtgtaaagcatgtcatccgatatttaagtgaattaaacatgtatta
aataaagcccacaatttttatttattgcccaactaaatttatgacttttgaactcaacac
tttgaaaataattgcttttattaatctaatcaaaatttgtcggtattaagaaatcttttt
aaagaatatttgtattttgcttgacattgtgcacatcaattatgcttttataatgtattt
tcaataccaacttctaaagattgatttagaaaatcacaaataacataaatattacagtaa
atcaaacaaaaattaaataacatttattttaaatgaaaatgtacaattaatttatgacta
aattgatgtataatttataaataaaacacattgtgaagtttaggtttatattaggtaaac
taatcaatcaaaataaaaatatagtaatttaataatttattgaatgtttgttttatgtac
tagaatatgaaatattcattgctgtttacttgtttaggtattttgtattgaaaataatta
aatgaacaactgctttcctttcatgtgaatgttcaactaagcatagcccaaacacataaa
taacaaagctgttaattaaacttttttatagatctgtcaaaatagaatatttcatcgcaa
ggacaaggacaaggacaattcacattatcatacctttcttttaaattgttttcttatatg
tgaaaaaattcgcattctcagatcttgccaaaaattattcgatcttcgagatattttcaa
tgtatttgaacagtaacatgcaaattttaaatgcagacttgaggctggctgcctcactat
atatatatgatgaatatatatatatatttatttatatgtaataaatgcagactggaacat
ggcgcaattccaaatctattcaagtgcaaaaaccaaaactaatttcaacacatttaatga
taaatatgcaaagctgaacagaatcatgggagggcatatgtacgtacatatataccaaaa
taatgtgtaatggttggggttggggtagctgggttggtggtgcgggcagcacaactaaag
gatacccactaacccagaagggctagaaaaaaaaattctacacaaaatccactcaggagc
gaaaaaaaaacttgtttacagttccacaatgtccagtctcatgtaaatacgaatgcgacg
atgaatgtatatatacatatatatatatatatatatatatgtatactataagagggaggg
agaggcaaaactagaatcgcctacatgatgaacatttcgagagatagaaaaaacatctgc
ccctgatggcactttagttaacgaaaaataacaatagttaaaaatatatacatagacata
catatatattcgtatgcatgcagcatgaaaaacaccaacaaaaaaaaaagaaatctcatt
gttgttgttgttgttgctgttgactggctgtgccatcgataatgtccagcatccgttaga
gagaaaaaggaagtcgaaataaacgacagcagcgtgtgcctgatgcccgatgcccgatgc
ctgctgcctaagtctgtgtgtatatttgtgtgtgtgtttgagtgtgggggttgcacacgc
gtcctcctcagcccgttgtgtcctcaactatttgcactggacagccagacgtcggtcagt
ggcgagtcctggccatcgtgccgtgggttcatcgtttggacagtttgctacatttgccgc
gcacaaacaataaaaattgtgtgggttacacgattgaattcgattttcctttttctcatc
cacatcacatctttttcgcagcctttctttttagatattgctatgtgtttgcgctccgac
gtcgacgcagatgtcggcaagtcaacagagtaatcgtagacgcctgggagagcatccaat
ctaaaacactgcagctagaattagtcttaaagagttcatattatttatctaagtctcaca
actttatttgtatagacttattacaacttttatagtttagccataatgtagtttattttt
tgcgaataattttatacccaaacaaaactgggttttaaataaaaagctaagaagaaaaaa
ctcactcggaatgtatttttaaaatccctatggtctctgatttattatatatatttctca
tccccttatactgcgcctaaagagccaatcaaaatatttgctgcaattgcaaaatagtca
aaaagaaaaaaataataaaaaaatataacgcccattacataatccacaagccaaatagtt
gcacgcttcgcacataaaaaatgcgattacgaccaataaaaatatacaaaccgtatatat
aagaatgtctgcaaaaaagtgctcaaaaaacaacccgaatggcagctaaagtatgaaaaa
cgcattaatttgaagcaaaaactgcgaatgccgcaaatagggtgggtaagggaaaccacc
ccgtcaaggagggttgcaaaatcctctggcaaccatttgaacaatactcaatgaatcgat
attttttttgcgggtttttttctttctctcatttttttgtgtggcatgtgaataaaaaaa
caggtagatgccattgttgttgttttctatttattatttgtatctttcagtaacagatac
ttttttactccagcaacatgtgctgctgcttctgaataggtgtgccttatgtgtagtttt
gggtctggtcccaaaatcgacttattggtctttgtgaacgaagaagtgcaaatgtcagct
gaaaaatgtgtgtgtaatgtgagcaattagagatgctctggcgaggtatcattatcagca
tcataaggccagcacaacttacaggtgttaaacgatagttctgcaaatccttggcaagtt
gtcattgcaactcatgtatcaagacattcaaaattcgatgggcggatatggggttttggg
ttacccttagctctcctcagctgaggtgcgtggctcgaggaactcactcaactcctccac
tttcactgtggaaatcaacagctggtcacaagcctttgccaggcaggtgccatttcgact
gcaaaccgcatccatcagaactgtcgtctactctgtatttgttcaatgtgaagtgcatac
attatgctgcacatagaacacaatatgcatgcttactttctctcaattgtctgggcctaa
gcacattttccagctggtcattaattcagttgaattgtggctgggccacaaaaataaaag
gggcaacagcccagcttgccatttctatgtggcattcatttttgccacatcagcgtagcg
caaccaaatcattttgttgcctttcatacagaaatttgaacattttgcgtagcacagcat
ttatccctccaataaaggtgtcagtttgatggattttaacccttttttttctctatcttg
gctatatgagtatataaactcatctgtacataaatcaaaagcatttttgatggtggtgaa
acagctgctttgggttaggaaaactctgacttttcagcttgccattattacatgtcgaga
gtaattagttatgtgaattgcggatctgcaaactctctagtagaaaaatatacagagtct
aattgagaaagaagattttttatttagttgcattttttgtatattattttgatacaattt
atttagttatacagcggaaaatattaaaagaaaatgtacacatgttatataaattataga
aatagaagtgctgtcgtttcattatccgaattttaaaaagagtaataatgatttttatac
acatacgtctagatacagcactttacacttcataaacactattttcctgataagaaaaaa
agagtttacagtttgcaaacattaactagctaaatatactatgataactaaatttgaatg
ttcaatttcatttgtaccctaagttcaaagcttgtagagatagaaaaaataagtacacat
atacagtataaatatacaaataaatgtatatatatatatataaaaaacaaataaaccatc
gaaaatgagaaagttgtttccataaaaattgtgtttttttaatctttataattttgctaa
cattccatttttcaaggaaatttatatttgcgcagttgaatacactcaatgttaaagtaa
ttttaaatatttttattgagaatactaaattttgtattaaacaaagcaaatggttacaat
atttcaaataaactattcaattgtttaaataaacttctgaactatttaaaactatatcaa
attaactatttaaaataacaaaagcaatcaataagtattgtcttaaatatgtttttatat
ttttttacgattataacatttagacagaattgttattaagttttatttcttattgctgtc
tccattatttttttaaagttctttcaacagctctacaatgtcgccattttactttctcat
ggaagagagattcaaccctcaaaactactcgtttgttcacccgcacataattagagtttt
atatttttaaaagtgccaaacaaacacagacacaactttcttctttggcttgcccagccc
ccctcttatgccgatcagcgccattgaagggtagaaaaactgaaaattaacggcacgcaa
taaaaacaaaatgatctgagtacccgaaaagagtttaaattatatgcttttatttataga
caacccctcgcattgtttaacagcacgtaagaataatacaatacgagtataatggcgggc
caatcaacgctcggggattacatggagatgtcggcatcttttgggcgcgtggcaccgcaa
gatcccaagatccccggcattgaacttgaaaaagtgcccgaaacgtgcccaacaacaata
ataacaacaacaaaaacaccgaaatcaacaaaataggcagctacttcagctaccctttca
acacgttgggcaatcaactccttcgactgccacacgtctttataaatagctcgagccgaa
tacgaacccttcccaactcttttctttatatcccgcctgtaccccttacttgttgcatca
tcctcctcgattcccaccgacattgagtttaccctcatcacatcgagtgctcactcaaat
taaccaccaataaaaaggcagcacttcataaaaaaaaaaaacaacttccgttttttctgc
cttttgttcaatgcctgttgcattccccttgccactttcctgttcttctttttgtaaatt
atgttgtaatcgaggagtgacgtaagcacccctaatttgatttttagcgccactcatcgc
gtacttttttttagggtgttttttatatggctaaggaggggtaacaaaaaattgacatgg
taattggtgaacatatcatgttctctatgatgccacattatgtgattaacctttaaagtg
gagtgcatagtattttatttgattttttagggtgcttgagcggggcgtggattgcgattg
atcattttttaccacaatcgcctaatgggattgtttgtagtacataagccgcaaattgtt
gcaaactgaacaataaaagagttacgtaaatagtagagtggagtatactttaaaatgcat
ctgtatgatgaaatttgacatcagattatagaaaaatagaattggttttgagctatagaa
aatttgtttaaaaatatgacgaaaatttcaaaatcatagaaaatgatttacaagtagaag
aacaattctacagatcatagaaatgtgtactaaatttcaatttgaatatgacatttatgt
ttgcatttagtacaagagttaaaggaaacaattaaagagttgattatgttttaaaagcca
atctgtgtcctgaaaatgtaaatatttgttataaataaatatgaaaagcctgcccacatt
tattaaagatgcctttacatccgaatacgttttttaagaaggaataattattattacttc
tatgtcatcattcaacgattttgtactggaccaattaagattacaatattctaaatatcc
aagcatctgctcctgctcggactgcataatgaactcaacatgtataaaatgctgatcgaa
tagatcctcgatctcggtcctaaagacagacagacagacagcctaacaattgaattgttg
ttctcgactgtgcacaaattcaaatgtcattcaaataacggtcgccaacgcacaatgaca
gtgctaaatggacgggcacgcggccaaagaggagcgggagtattagaataggaaccacgg
gacacaagcatcagcaacgcctgcatctcatttcggcgcaaatctgttcgttgttgtcag
gaaaaatacgatttcaatgcggcagcgcgccaatatcctgggcacaggatacgaacgaat
attgttattattttcatgtttcatccggtttcatgtgcttgctgcccggtgcgacatcaa
cgtcgactagaaataacaaaaacagcaaaggaccgaggctgcaacagtgctttggaagtg
gaattgtaactcaaactgggccctgggtgagccagcggtctcgacttcctcttttgagtt
aaaccacaacataagccaaaggccgttctccttctcctttcctccgtctccgtcaccgtc
tctatctcgtcaccgataagcgtgacattttcatattgttggcgatctttgcgatccgag
tctcattcatgctacactcagcgattgaaatctccaagaatatccgaggctgagccgcag
cacgccaatcacacactgacgggattagttgaagtgaagttttttatctctttctagtcg
tcgattgttctgcgctaattggaccgatcgtcaaatacatacagacatagttcgaatggc
atgcggatggccgtgaaatcgtataggatagttgcgatatatcttcagatatatcactaa
gccttatctttgatgagcgtgcaattggcgtcaaatttgaactgacatctatttattata
atatctaaaaagcaaccattttgaacatatatataataaatctagaatatactttcgaat
tttgcgctgagcaatttatattattgctgaaattaaaattttctatctctaagcttaaag
ccgatcataaatcggaaaaatgggtttttagccaattgcacgtgatttcaaaattaatcc
cgtcaaatttataaattaattataaaaaaaaacagacaatctaatattcaaggaatcgat
cctaggcgatcctgatttaattaaagaatgagggaaaattgtattttgttttaaagattg
aatactgtaaattatgatcgagacagttataatcaaattttcgggcggtcctgttattta
tactagctataaaataagtataaatcattataaagtcctccgatctaaattgcaaagaag
aacgtttggtttatataaatataataaaataaaatattctttaaaaaaaacgaagagata
ccctttgttcaaaaacacgcacacacaaatactcacacatattaaacataatttttaaca
catttctcttaaaacataaggcaacaaattttcatggctgataaattacgaaaaactacc
agaaattagtgcataacttcctaaatgcgagttggggcagatgtcaagcagtattcggca
ttcggtcggggttcgacttaaccccgcgctcatttaaatgtcacttctgcagaaacacaa
acaaatccccaaaggaccaagcataagaaaatcatttgttaggcaaggcagcccgaagtg
aaaccatatttgaacttcacctcggagttgccacagggcaggggtcaggctatggatcca
agggtcgcgacattggcgcgtaagatttgtgtgtttccggagcgagtcggcttcgaagta
agggtcggtatcgtagtcggagtcggggacggggtcgggtcctataatagacgcatttcc
ttggctggctgcctgctccttggcgagcgtaatagcgtaaacatttaatgggagcgtgcg
ctgcgcacgcgcaacatggcctcaccccaaggtctgagtcctagcctcgactcctcgatt
ctccctttttgatgctcgtggcgtcattgtttgatttccttaaggctttgcgtgtcgctg
cttatgcgtcttatgattgattgagtgctgcatactcgaatactcgtaccattattatgt
atgctttgttcatattgtattttgacgatttcttatacccatgatcataatcttgtggca
ttctctgtagagcatgaaaaattttgtgggtggaatggttttgtggtcgatagttataag
aaaatgtatccattgagtcaatcaatggtacaaatagaaaagttcgtgattaatcataat
gtgcaactgttgaaatcagttggaataagtttcaaattttgtacagctgttaaaaaatat
attttttaatttaaattaagcagatataaggagaaggaaaaggaggtgttttatatttaa
ttcacaattatattaaatattaataaattactcattagcttaaacaccgttcagagctac
atgttgtgctagttcgaaattaatcattatttgaaaaatatgctaggaagataataacac
tcgtagtagagatatcttggcaagcaaacaagtttttcgtacaatatctctatttaatag
atgtacttgaatagaaatcttactcaatttatttttgttaattttaaaaacgtataattt
aattgtgaacaaattcataggaaaatatgttattcattattattcaaaatatacatattt
atttaattcaaagtttttgaaatcaccatgtatgtttttttttcttgaaatgtataattc
ataaattgggaataatatcaaattaaggatttcataatattatatgtccaaaatattgaa
agtattgtcttacgagagtaattctcttacttcgtcgcttcttacttgcaattttttgca
ttgttgttactgagagtcgtctgtgcctttggctgcaactacttcgctttgttgctactg
tgattcgtcgtcgggttctgtggctgctgctacacatgtgtggcacacttaacacctcca
attcataatgaatgagttaagagcatcaacaaactaaacattaacatatcgtgcgactac
cactgcaactgcagctctgccccttgtgacgctttgagatttacattacatgcgagggac
acgcccgcatggcggcaatgttgccggcaggccagcaggacatgtgttaatcaagtagcg
acctcgtcagcgcataactcaactgtatgttgcctgcagatgcatgtaaggatgagaacg
agtaaacagctgcggctccgattccgattcccaaatctgagacaagtactaaaaatagtt
ggcggcaaggtgcagggtgatgtggctgctcttgcccgtggggatttatgtgacagaatt
ctcgtgtttacgcttaattctcatttaatttttatgggcgccaaggaatgacggctgctt
tttgggatatcggtagcctcgatgccatggcaaacttggtcatttgtcttgctgccgaga
tcgttgatcagatgtattcagcaaacaaatacaagagtaaacaaaaaacgcaacatgatc
taaaaaaccaataaccatttgtatgaagaaaaggtgacaaacaatcggaagaaacaagca
ttagaaaaatgcgcaattgttacagcatgacaattgaatgcaatccggaaatgtcctgta
ccgctatggacaagatggatcgcccaagtggaaatctgagcagctcaactcaactcaaaa
aaaaaaaaatactcaaaaactgcaacccctgtttggagtgagaactcaaaaaggcagcag
agagaaagatcgaatccctgacactgtgatatccctaagtaagtcccatgttgacctcta
agacgacctcaagatatgtcctgtcctgtccgtccgagagcgcgcgcgcttcttcttttg
ttcatttgccggtcattgtttgaccttttcttattctcgttctcccctctcttttggcca
accagcttgctctttgtcttacgcttgcgttttgatctcggcccgttgtcaattgccaat
aggccattgcaataaatgtgataaagattgcgtattgtttttctctacaattgctcggag
tctgtgccataaattgcccgtagccagctgatcggcgaccgttgaccggtcactgttgat
gtcacctagcgttgaaaaatgcattgaatgatgccttaattgtggcgcagtcgcatctac
ggcagctgaatctttccgattccaatgaatcttggcaattgtgggagtttaacgtttgtt
ttactgtgttggcattcggagggggatatttatttgtgcagtttctggtgtagtttacat
gcaacaaacatcattttatttttaagctggcatattacagagtagacaacccaacttaac
acacatttgtgtttagaaacaaaaccaaaaaaaaaaaacagaataaatttcgaaagatga
gacatctttaagtgggatgtatttcgatccaacaactaatgtttgcacaaatgggaaata
ttattattgctaagttgctatttgctaagagcaaacatttttcttacattttttaaccaa
aaatttgtttaatttaaaatgaaccaaaaaataaatatatattgaacttgaaatcaaatt
tgcttaaaacacaaaaaaaataaatataaatggaaaatatttggcgctcataataataag
ccggtcacactggattgttattaaatagcattgggctcatcatcgatatctcctattgtg
agtatattgcgataatagccgatttcgataaatttctcaatattcttctctagcagacac
ccaatcagctgttcgtgcagacaaaaaatgaaagacgtttacgtttacacatttacttat
tgaataaacgaaagaaaatgagtcaatatagtcacatcaaatatacgacatcgccaacgc
catccgtggtgtcgggctactcgagcgcctcgcggctccattcgccgcttccgccacctg
tgggacatcgcaaggattgcctgtcggcgacatcaaaaacctacaaatatcttcgacgct
tatttaaattcaatcaaatggactttgaatttgcattgtggcaaatgatctatttgttta
tatcgccacagaaggtgtacagaaacttcaattaccggaagcaaaccaaatctcaatttg
cacgcgatgatcccgcctttctactgctcctccttgtttgtctctttggtaagtgggccc
atttaacggacaaataaatgcgataaataatattcttttgtatttggcttgcagtaacct
ctgtgggatttgcttatgtgctaaacttgtccttttggcaaagcgtcggatttatattct
atgtgattagtgtcgattgcatatttgctggcgtcataattgcatcattcttttgggcgg
tcacaaatcgtttcttgcgcaccagcaatttggagccggacattgagtggggctatgcat
tcgatgtgcatctgaatgcattctttccgcctctaatcttattgcatttcatccaattgt
tcttttacaattggctaatcagtcagacatggttcatatcgcgattcctcggcaactcct
tctggctaatgggcatgagctactacgtatacatcacttttcttggctacaattgtgagt
agagcacacatatttcaataaaattattataattttatgctttgattttcaggtattccg
catctgaagaatacacgcctcatactcattgcgttgcccattatctttctgttgtatctt
gtcgtcactatcattggctggaatgcaacaatatcctttgtgaacttctacaaatatcgt
gtgtattgaggaggatttgacgatgtggactgtaaattattttgcttcttagctgctagg
cgatccctacattaatgactaataatacttactactgtagcataatccatgttaatataa
acatcgtattaaagtttaactttccatttgaaaatcgaattttcttttctatcttttttg
tttggttttatttaactacaagttagaataacaaatgctttgatttggtgcctctacgcc
agctgcttgggtttgacgaatgagcgtttccgtttgttccgcttgcgctgcagctccaga
gtgtgcaattccgtgtgcacctcggcaaagatttccttttgctcctcctcgggtattgtt
gcgcgataatgtttcatcatatcgtatttctcccacggcttctgcactttttcggcagac
ttgcgatgcttgtcctttatgtactgatcaatattggccacgccgagcagattttgacgc
tcccaacgctccagccagggacgtggacggagcacaactttaatgtcgttaattggcact
ggagtgccttcctccagagtctctggctccatctgctcgtcaaatgtactgaactcgggc
agtgcatcacgcaaatagaacaagctatcatccacacgcttctctagacgcaacacctcc
actttctgtatggtgggatcgtacaactcgtagacaacctcgatgccctggtgatcgatc
acgttgcgtagaatgaagcgagcacgcaggccacagcgttcgcgatgtatgcaaatgccc
acaaagcgactgatcttgcctgcggcatggggatccgagctggtcactgcaagaatggag
cccacatagaattcaggcagctcgatttgacgccgccgatccagcatgtccaaacgctcc
agcttctcgcgcactgtattgcgccattccaccttgggat
