# Supplementary material for: SMCis: An Effective Algorithm for Discovery of Cis-Regulatory Modules
Source: PLoS One. 2016 Sep 16;11(9):e0162968. doi: 10.1371/journal.pone.0162968 (PMC5026350; doi:10.1371/journal.pone.0162968)
Supplement: S1 Datasets — (ZIP) [file pone.0162968.s001.zip › dataset/Drosophila/hb/dmel_hb.fa]

>3R:4496702,4536701 (reverse complemented)
cagcggcaagaaaaactcaacgcacaaacacacacacacagacgcaaccataaaccaaat
atgaaattaatgcaaaaatgacaacagcagccaatgcgatggctagagcgaaaaaataac
agccaaaaacggagagtgtaatatatatgaaaataggaataataaaagctgctccactac
caggactcgtaaagcacaggggccaaaaggaccaaaaggacgcagtcgaagtcgaagtcg
cagcgtattcataaagatgccgcccgaaggcggccattatggagcaaccgaacggacggg
ggatccagatccttcggcccgggataggagacaagcgtacacataaaaagacatttttat
tgccacccattccgtggcagggaggccacgaagaaggccaaaaccgagcggtcggggcca
acacaaaaaagagggagaagcaaaaaaggcaacaaaaatattatgcgaccgcataaaaat
ctatataattcataaactcgcactcggaatagtgatggtaaagtggcgattttttcagtt
aaatatgattttatttagtttgcacaagtatagctaaaatatatatataaatgttcaaaa
cattataattacgacaaagtaaagagaggcaatacatttagaaaagataaatgattcaat
atgtaattttcaaataataatattaatattataaatatttatattaataatttggaacat
tagtttaagcagaaggtcactgtttccattcagaactcagttaaatatgatattaaaata
ggattgatttatgtttttattttgctattaataactttatatagaaaatttcccaaaaac
acttaaaattgaaaactaaacggctgtggaatttgaaaagtaccgttatggatgatgata
tatgggcattgtggaatagatcggcagcatcactgacccaatgaaatggtggaaagttgg
acacggaaaggcaaacacgtacgccgctctgtggcggccatattgggtcataaaaagcac
tcacacacactgccacacacacacacacacacatagagagcagcataaaagcctggccac
aaaccaaaagcgggccaacaacagcaacaataaaggaggaaaaaagtgacagcagcagca
gaaaaaattttatgatcctgcctgcgcaaaagttttgtgaagcagaaacatggtcgcacg
ggagatgagcaatcgagtggacgtgttcacagaagtcgcggataaaacaaaaacgtaatt
gtgatccatcacaaacatttgcgcagatcgtgtgcttatctcacaaacaaaatctatttt
tagtcactgcataacggtgacggcttcggttcgcgaaacttatcagcaactagcaatttc
taagctgtgttgttgttgcccctcgccctgcgcgctgcgcaagcgggaggttgttacaat
ttaccgtacaagtaaaccggtaaatcttatcgtgtttagtaaatatcaattgcattatac
ggcataagtataaagacaattgatataatggagaattcatttgctcaatcgcgacctagc
aatgggtgcgataaatttgagaaaatgaggaaagtagcaggtgttgagccaggagaatta
cgctcccaactccgcgccagctgtgcagttgtttcccctaacctggaaggtatgccaact
caatctacggtctccagcttaatggtgacaatcagcagcaacaccaatgcaagtgttacc
tgcactatttctaacgtacaggccaacatgatctgtactcctacatacactgattgcaca
accgtgaccactagcatttgcccaactacgccttatgacaatggactgccgacacctctg
tcatcactgcccaataagccatctaaagcgaaatgcccctttcaagcacatgatcgtact
gtcaacaggaaacgaaaaggcgtgtctcagcccccattacctatcctcaccccttctcca
agccgtaaaactaaaaggcaggccactatgccactcaatgaggaggcctctacctccact
gcagcaacattaaataacaatcgcttcgcgcttttgtctgctgaagcggagaatatggag
caagacgtgtcggatgctgattctgacattgaagactctgctgcccgagatggtggtgga
caatccgctaaatatagcaaacccccagccatatgcgtaccaagtgtaagtgatccggtc
accttggaacgggctcttaatctgagtattggctcctcaaactactacatccgcacctct
agatttggtgtatccagaatctatacagccaaccctgatgctttccgcaccgctgtaaaa
gaactaaataagttaaattgtcaattctggcatcaccaacttaaagaagaaaaaccctac
agagtagtgcttaaaggaatccatgctaatgttcctagttcgcagatagaacaagcattt
agtgatcacggctatgaggtccttaatatctattgccccagaaagtctgactggaagaac
attcaggtaaacgaagatgataatgaagctacaaaaaacttcaaaactagacaaaatttg
ttttatattaatcttaaacaaggcccgaatgttaaagagtctcttaagataactcgactt
ggcagatacagagtcactgttgagcgcgctacacgtagaaaagaactgctacaatgtcaa
agatgccaaatttttggacactctaagaactattgcgcccaggatcctatttgtggtaaa
tgtagtggtccccatatgaccgggtccgctttgtgcataagtgacgtatgtctgtgtata
aattgtggtggtgatcatgtctcgacagacaaaagctgccctgtcagagcagagaaagcc
aagaagctaaaaccaaggtccaggctaccgatgactaataatattgccacactcaaacct
ccacaacgttcttcaagcggttacataccagctgaggcattaagaaccaacatctcttat
gctgatattgctcgacgcaacacgactcaatctagggctcgtgctactgtgcaggctgaa
gttataccaacgtcggacaatagccttaacaataaatttatgacgatagacaactccatt
cgggccatcaatacgagaatggacgaactatttaagcttatacacgaaactgtagaggct
aataaagctttcagagaactggttcaggttctaattacacgtattcctaaatgactcaac
caaccttaaaaatcggattgtggaacgctcgcggattaacaaggggctctgaggagcttc
ggatattcctcagcgatcacgatatagacgtaatgcttaccacggaaacacacatttact
atgttatatcaactattataattctccctatcatttttaggattaaaaatctgttagtct
taagtaaccaagacacattgtaaaataaaataatttaagcagatcaaattaagttgccgc
atgggtaacagtgcgttgatcaaataataaaaacatcatcatgtctgaatatcagacgac
aaaaaaaaaaaaaaaaaaaaaaaaaagaagcagaaacatataaaaaatgttgcatatttt
tgggcatgtgggaaactgggcggacaaagtgggcgttgggcggtgggaggtgagcgcata
tgcgagtgtgtgtgtgtgcatttgtgttttgtcatttccgttatttgtcgttgtattgtt
ggtttataggcgcaccgttttgtgtgtcccaaaacgaaaacaacagcaacaacgcaaaaa
gcacacacaaattagaaatggcgcatttttttaatttggcaaaaaggcccataaaacgca
gtgaaattgctagcgttgatgccataagccatgattagagtttcagcggatgtagcattc
gtgaaagcaatgcccataaatatacgtacacaaatagttttaaaggtaaaactaaagttg
atcaattatatggttttagtattatattaaataaagtttagctgataccatgattatata
agatttaaagtaaagtatttaataatgtgtacagactttaaggcggtaattaccgaaata
ttaattttgtatagttatactggttcgttttgtatttccgtcaataatttataattaagc
aaagcgtatacatttagtagatatgtatatgtatattggtatatagaaatataaagtaat
aatctaaagtaattgttttaaaatatttttttgacaaatcagctatttaaaaatgttacc
taactaagattgccttttaagcgaattttagcttactttccaatcaactataagtcttgc
cacttatacatagaatcatccaaaagatggtttacttcccgttggtaatgcaacaatacc
caatttgcgaaggagcatttcgtcgcagcttcattaccctcacgtccagaccaagggatt
cccaaccatatggaagcaaacagagaaccggaatccaaaaccagaacccgtagccaagcc
ctctgcaggattccatgctggactctggccatttcctgccgctttttggccagccacgtt
attagcgtctaacacatggcttagcatcgttctcaacttctgggggccgttcaaacgaac
gggaggcgtggccggtggcacacgtttgcaaaataaactaaagctgctgcgcctgccagc
cgaatggacttttgttgacccctccgcctgcacacaggactcataaaaatatgcttgaaa
ttggtttggccggaaaaaagggacagaaggaaaggcggtgagaatcgctggagaagaaag
aactcttagcaatatttaatgtcgccaacgatgtcaactgccggggaaaatcgagggggg
ggcgaaagcggggaaaactcggaatgaacatggcgactacgttcgcttttgattgttttg
caaacaaagcgaaacagtctttgcgaatcaaccaaataatgcacctgggaaaataggtat
tacatatagaaaatttaacaaatacataactctcaaagcaaaatatattatatatattta
taaatacgcacctaatttgaatgattacaaattgaaaaccactttagcttcagtaattat
caatatattagaccaactaacttcttttatataaacttatttcaaagtgtatcttcatcg
ccgactcacaaacacacaaacacacaagtaaatacgttcacccaccctaacgcacacaca
cacacacatgcagaaactcacccactcaatgctttttgcgctcttcttttttgcccactt
aaacaaaacaaaggggaagcaaggaaaacaaaataaaaacgtacggaaaaaacgttggca
acttttttcgagggtggattttcattttgtatggttcatgatttcgaactctattcgctc
ccccaatttcgcccattcagcccatctcgctcgcacccaagtgcgggtttttttttatca
ttacattatttggaaatttatgcagggggcggcggccgattcagtgactcattcccattc
cgctcatcgattttttgacggccatcgaggacgaaggacgaggggcgggggcattcaccc
agcaaacgagcgattttttatgtagattggcacattatgtggaattagtttttgtgtggc
tgctgatagaaatggcgatgctcgtggaattttattggctgacgcaggccttgttccgca
gcccaaaaaagtatgcaatgattttttgccagactcattcgctaaaaaaaatcagctctt
taacagatactgctcttaaaaacctattaaatttttttataaaaagtacgttgtaaatgt
ataaagaaaaatttatatgaccgctacatttaaaaaaaaaaaatgcagcttaattaatta
ttatttgcaatgcacaatcattcaattaaattaaacatcgtgtccaaacccataatatag
catgccagatctgattacttgagagtttatttgagtttactcaagataacatttcttctt
ttgcccactatctgcaccgattttccgaaattttccatggagaacaaaaagttgactgac
caattgggcaaacaaatcaaatcatttttatcagtgcgagcaaacagaaaccgccacaca
tatttgcattttttattgttaaacaaatattgtttgacctttagcttatttgatcgtctt
ccacagaacttaattttcataaacggggaattgaatattattcgctgataagcgattagc
agtgaaacaaagaggaaaagcgcagaaaattatgcgtagatgactgtgaacacaattggg
aaaatgtaacaaaaaaattgatcaatgcctcttaaatgattataataatttatttctaac
aatttctaactacatttctacagtggaattacatttcaagcaactactacttttttgaac
taatagaagaatttccacacgtgatgaagtcaacgcaaagataaataagtttcttacaat
tcgaacatcgaagattgtgctgcaaaccatcagagtctcaggcaaagggggttcattatt
cctaaaatatgttgagtaaatgctaaaataaataaattaattattaatcaattatatata
attacgctcgagccctagaaaacaggcttacgaatgtacatagttccaaaaagatatgcc
tgatatatatacaatatctatgtatatctacgcctctgttcaagatttctggattgagta
gcttggtgggtggatgcataaatagtcgagccacgccagttggggtggatatatagtttc
tatattgcttcgcactgggtgataatttaacaacaacaaaaccaaattgccaatgcgaaa
ctgtttttgtgttttacttttatttttgcttgggtgccttttttacacacagacgcaaac
actcgcacacagccgcacacccacacacatgcggaaagtgagtgacatgtgagggggtgg
caaacttccccctttggggtggtttggtttttgctggtgaatgtttctggcacaaaaagc
aagaaattcacataaaaatatacgactcctcattatgataatacgaaaataaatgacagt
ggtgtttacactctaacggtgagcacggaaaatgctaaggatacaagggatacgaatttg
gggggattatgtggggcagggaacgaagtgttaatgcagccacattttttggggatgcag
aaatactagctattcagtggcttacatgggaaataacaataaagcgtaaaaatacttagg
agaatatatcatctgagtatataaggcaaatatttgtaatatattattattatatattcg
ctccaagataagttatacttaaacttatacttgcacagttgagctttggcttcattcatt
attacagggtatccttcccgcaaggtacattctgattgccaaaataaatccggaatctgg
catttcaacgcattcattagaaaataaaatattctgctttgtcctctcgcatcctgttta
tccgtgctaacgttttatgccttttgttcttggcacccacaccttggacgggacgaacga
gtcctggaatcgtcctgatggccgcaatcttagaaaaagaattacttattcagcgcttga
catgggcttttggcccggcctaaaagcctgctctgccatgttctggccagcttggcattg
gcgttgactgtgcgactaataggctcgcatatttatcgtaagaagttcaattttttattc
gcatttgggccgtacgttttccggcttagttttgccggggccattaccgacattttccgc
aaaagagccccggccattagctaattctttttggtccggccagtgaaagatgaagagcga
gcgagtgagagcgagtgagagcaaggaagcttctagttgggcaggaaaatgagcagaatt
tttcagctgccgttgacgagaaatacgttacattttgccatacgctcgagtgggaaactc
aggggtcaacaattaaatgccatttgcaataaaaacaaacctggctggcaatgaaaaatt
atttaaatgtgtagcagcggccaggcatttgcacaaatgtcaagacggaaaaaggtcagg
cgacccggttacgggtgagggtcagccaatggtcaattaaaatcgctctaaaccggaatg
accccacctccggagccaatttcgcaccgaatcgaaccatttttcacaacatgctaaaca
atggagcgcaaatttcgccgagtcccgctctgcaaaaatccttcgctcgactgtttcagt
tttcaatgtcgagccataaatttgaccccagccacccctatatgtgtgccctgtgaactg
acagctctccttaaggcgtcttagccgtgaccccgaattgatgcaatttctccccgcaca
tccgcacatcaacatattcgcattaattttaacctctggctgacgctgacaaggggtcag
gatcagagcgctggcgcgcgttcccaattttattatatttttattttatttttactctac
tttgttttacgctgaccaatggccaggggccaacccccgatcgacgcatctgtagcgccg
caggggtcacgaaagtgtgaaaatgtggactgattagacggcacatcgtcctgcgtccaa
ggatctctatggggtgggtgagcggaatgctcgtttttggagtggggggtagaatatttg
gcgcttatttcccaatgccgattgcctaagctcgggatttggtttgggtttggttttcag
atctttcggacgctcaacaatggaccattgcaatggtcggggctctagagtcctttttac
atttgtccaatgcccaatgtccgaattcatttcgctggcgacttagtggccttaatttcc
agcgaattacgaatgtaatcgcaccaaatgttcggccaaagggatcgaatataatttgtg
ggattttcaagaattttccacgaccgttacttatggacggaacattaaaatgatttttat
ttctatgctaaatctgttgtatttacttttataaatttaatgtgtttaatctgttcacat
ttttaaatacttcgtatgctatcaaaaaaatattttaaaaattatttaaaaaaaagaaat
tttagacgatgatcattttcaaggaccttaaaataactacatgtcactttcaggttttta
catttgaagttcatattcataaagttatatatggcttttaaaagtgctggaaatttttcc
tacaagttcttcagtattttccaagtagtaaaatgtaaaaacagtataaccctttactcg
ccttagcccattgaattcactcagtaaacccaccgagagccaaaatcgaaattaaccctt
tcgcctaatgaccaaaactaattccaagaagatcgcggcttgtaaaaagtgcaatggagt
tttcgcttaacccgttctcctcctagcaactttctcgtccgccaaagggttgaggaagta
gggatttggccgtgcaacgaggctcaaaggacaaaggacaccataaaaaagaaacaaccg
aggcgtcataaagaagacaatgacgccgacattaggtggaaacaaaaagagaggagaaaa
cgcaaagcacacaaattgtgggccgtttcgagggaaacgggcaaggacactcacaggatg
cgattttttcttaatgggtgaaagggttgaggtcgcgcacaaaaaacggcagccagctac
ctgcccgcaccgttggtcataaaaaactaaatattttacgatcggaccacagaaatggga
tgtcttacgcggaagtgtgttttttgcgacgttttttaggcttcaaacaagacggctggt
acaattgtatgtagagcgcaccgctctaatgaccattagactcatagatattgtatcttt
gtgtgtctttcgaagtttctcgcgattttccagctactttcattgttaatcgaaggtctt
acctgaccaaaacaaaccgggaccgaagcgaaatctatggaataacatgcaaagcgagtt
gccttcataaaatctcgtggcgtgtcgactggaaatccaccagacgattgtcctgcgcgt
cctgccgtcgtccttcgcactattgtttggccgcatagccaattttacggcgtaaccatt
aaggcggacaatgaaaattagagcaactattcgccctgccccgggacctctgctctagtt
tccttttttaatccttcggtttttcgtgctaaaaaaggatttacggatgttggccgaacg
cccgtgtacacagccatcctgtttaccataacatttcggcggaattttaacgcagccctc
tcgctttccacccattttcgtgggcgtaacccgcgagcacttttcgcatctgatttatgc
gaaatgttaatttttgcggcttcctaagggcttcgacatgccggagaagtgtgcaaaatt
caccagcgaatgtagcagagatttgcaagtgtttttttttttttttgctacctaaggacc
acaggactttttggtaaattgtttggttttgttagggagtaaaccacgaagtgactgagc
acaacgttctagtcatatataagcgataagtattatgaatcgaatacttactgtcgtttc
aaactacaccaaaaattataaattcaacatttttgaaaaaaaaaaaaactaacatcattg
aacctatccttttggataggtttctaattgattcaatacaggattactcttatataatct
aaacttttttaatcagcttccaaaacctttaagtatgcaactactctcgaacagcactct
agccaacagtagcgcataaatctaagtaattgtgtggcgaaaccaatttgcacttaagat
caaagagccaaatcgccgtacaataaccacacaaaccaaaacagccaaaaaagagaatcc
ccttcagaaggaaagaaaaaacctgaagtaaaatggcaaatcatccttggcatgaaatca
gcttacgaactcaaggtgatatctcaacaggccgcaggacaaaggtcagcagaagagtgc
gccaaatcaaaacacaaaaaaaagtgaaatcctaatgagatactccctccaggggcgaat
cggtcgaccacaaaatcccaagcgcttggctgcacatcttacagatacatttgcatatca
tttgggagatgcgaagatcatgagataaagatgtgcggatccgccctgttgatctgccca
atcttcccctcgaaggaacttctgttgagacagccgcaggccaaaggttaaggataagga
tcatttgcatgcgtggcatggactttcggcaattagacgatcatgatcatcagcatgttt
gtgtttgtcccgatcaccggataggtatatcgcagctcatcaattaaaaggtcaagcgtg
acggtccttgggactatttgttatgtccttaacttcaactttacataactttccaaacgt
aactgggtaggatccacacagcacccgcccgcctaagcaacgctaatcgggctgatcagc
gaacgctaatcgctcgggactaactggatcctccggatcagcggcgctgatcctgcgtga
tcctgcgtactgcgtaatgttggattatgtcctgtgcagaagtacggccaacttttaaat
cgcttttaaatccacatcactctagttccagtcgcacttcttcggatgcgcggattaatg
aactgggcgggccgatcaggtagctttgcgtcctttaatcctttcttcgctaagtccggt
tgcagttcgtattcgtaatccggtttgccatgtcaacgtcaatggcaggtctacctccgg
tactacctgttcccgagacgtccttttgacacatatattcctctggatatgtgagagcaa
cttgtataatttgcattccggcggcgatttgtttgctctgttgttttgtaaatattgctt
ttacattttccccaccccctctgccaacgccctaatttctccccgttccactttagtttt
agccaaaatattcgacataaacaggagattttagcccaaatattccacataaacaggaga
ttgaataaaatagctggaggcacattaattccgaacttaattatgaatttgcatgtatgt
tttctttagaaaaactctgatccatacaaataataagttatccttttgtattgtatagag
aaaaaaaggtttttaccaatgaactatgaataatgaataataataatagttttttttttt
agtccaaaatttgtcattaaacctagttagaacaatcgctcctaatttatcattctaaaa
gcgaacattccgcttgggaaaaaaattggtctaaaccgaatgatactattaatgatatgc
atttattgctaaccataatccttgtcaagctaacaatgatacattttccgaaattagctt
aaaaaggtggaatacacccaatatgcacaaactaccttaaggagatttggaatttcgaat
gctaattgtggcaaagctttgcccaaattaagttaacacgcacagcaacaggaaaatgtg
ttaaagcaacaaggaatctcctcggcccaaacttccatcgtcccaattgcagttggctaa
gttgttaatgtgtctgggcttaaagttgcccaaaaaacaattggcgaaggccccccatct
tcctccatttccgctctctcacttttgggccagaaatcaataatcaatagtgaagcggag
atgccaaaaaacggcaaagagccaaaaaggcagctgcattcggccaaaatgcagcgccag
aaaatgcaaaaggataaaatgagcgagtcagagcgagagagtgggtgagtgagtgaaaga
gcgaacgccacgaaggggatgctgtttagttattgcttttggggatggggaaagtcactc
agatttacagctagcatccgtatccgttttgagtgagtttcgtcgttacgttgttgatgc
tctccggctgctctctcatttcgatttctgcttctccgtgtaacggctctcgtgcgcctt
tgtgttgttgcacttctggcatttgtttttgctttgcaattgagattttagatttgagtt
cttttttggcgagtgcactgttgtgaggagcagtgaggagattttcagctattagaagag
cccgctgagcgtgagtttggtcagttgtgctccgagtcccgaaaacgaaagtcgccagca
ttgacaggcagccactgaaatacaaaaataaccaaacatccaaaggacgaaacgtaactg
ctatcaaaacaaatattgccattaaatacaattaaacttcgtgcttgtgctaaaagataa
ccaattgcaaaaagacttttgtcccgaaaacttattttttggcaaagaccacatcccgca
catgcgcgaattccgcgaaaaagaaagcacaaaagcaagctaaaaagcgaggcccaaaaa
atagacaaaaacgaagagcaaggagcccccacatcgccgctccccctcgcacgcactgtg
cgtgttggtctaacggtaaccgtgccgcggtcaagcgagagagtgggaaagagagagtcc
gcgagcgaaaagcgaaaacttacgtgctcctgctcctgctcccggttcccgtttccaaat
tctcccgcagaattgcacttggactgtccgcaaggtaagtaactgggcgtaccatccaat
atcctagttatacactgcattcgacctccaataaatcgtaaaaaacacatggaggtagaa
attcgcaaaagctttccgcggataaacaaataaacaagaattacaaatcgcttttgcggg
agcaaatgccaaaatgttggggtatccagaatatacacagtttttgtgaggatttacata
cgccctgtaaattttaatttagttctcaattgatacgaaatctgtttttttttatagaat
atattcgatatatagttgtttaattataattcatcatgtgatatactttcaaaagaaaca
gatttaaatagttcgtttatatgctattatgcactatgcttaatgtattttactttatta
attcatgctaatctgatgactgataaccaatttgcttattctatgtcataatcaccttta
atcccaagtactcaactttcttctagttctgcacattttcttgttctcttcttgttgttt
gtaatcgagtgcttctttttctgtctaaccttaggaacacaaacaagagatctcacacac
atgcacacacacaaccacacagagtggtaaatcattgctaaaaatgcaaatggcaaaaat
tctaaaacaatattttaaaatctgtctggcttttggccgatcttcgggtgaacttgtttt
ttgcccgctctgtctgtttttgcctagaactgcagcgtatatccaacccccaaccgaccc
ccccccctcctcatttgctcctcctaagcaacgcccctggccacgcccccctctacgcct
gacagctaattttatttgtttacatgtcgactttcatgttgtttttttttcgccttcctg
ccccccaaataaccccttcaatttttagcatttcttttcgctcttctttcggcaaatgca
ttttcgacttttcttttttaataatttaaatttagacatcgaactataattcaaagtcaa
cgtggcaattttttaatggcaaatagttcggcacttgccaaaatgcatttcaaatataat
gaatacacctatgtgacgctcgcaggctttgttttttttttttgtttaggatgatgatgg
gaatcattattgcacgatcttttgcagaattgattgtcatccgacagttttaatgtttgc
cgacaaaaagaactgagcgcatttcaaacaaatggggctttgttaggcgcataaaaataa
atatgcacatattatacgggatatatttataaaccgcaaatgacattgaatcacttcagt
cagcagcagcagtgcagttttccctaaacgaatgcagctccaaaaaacaacaagttgttc
taagccaacaacataacggttgcaactacacatatgtatacgcatacatacatatatttt
atatacgcctgcaaacaagcaggcatatcctgctcttggcttgctttttgtacggatttt
tcaacaaaaacattttttgtgtggcgcattttctgcgttttcgaatttttccatttttgc
cattttcatgatatttttagagggttaaaaagggggcggtgttggggtggggggggaggc
accaaaaacgactagcacatgtttagtttacttttgcagtttcggttgcctggctgcact
cgttgtggccacaccacgccactaacccccactgcatggtccccatgcccccacccctgc
ccccttggcccatgcccctgcccggcgtaatattaattttacacttggcctttagtttgg
ctttgttgctgttgttgggcatggcacaaaaaagcccagacgaaaggcgaaaattctctt
tgtttcatagtgcgcacacacactaacacacttgccgagcaattaattttggctttcttt
aaaaatatccacaaaagcgaatttaaataaatatgctaagcttcattttgtgtggtgcac
tttctgtttcctgaaccatcaattatgcctaagtattgtagatattttagctgccagata
gcacagcaccatcctcccataataatattccgtaaatgcccctttttcccgttttgcgtt
tttaataatatttacttgaaagcacaaacaattagccaaaaatgcagcaactgcacaatt
tttcagtgtgaaattggaaatggaaaaaatataggcaacaagcaattttaatgcgagaat
tattagaaaaactacgcaaatcaaagtgaaatgtctggcggaaaattgttgtcaggaaaa
tgtttttcaaatgggtgtgtaataattatactgcacatattatgcatatagtttagttgg
tccttagagttttcccgcaggtgtaagcagttctgatccgttaatttagttaagtcccgc
aatcctttttactttttattattaactacgaaactgcccacgctagctgcctactcctgc
tgtcgactcctgaccaacgtaatccccatagaaaaccggtggaaaattcgcagctcgctg
ctaagctggccatccgctaagctcccggatcatccaaatccaagtgcgcataattttttg
tttctgctctaatccagaatggatcaagagcgcaatcctcaatccgcgatccgtgatcct
cgattcccgaccgatccgcgacctgtacctgacttcccgtcacctctgcccatctaatcc
cttgacgcgtgcatccgtctacctgagcgatatataaactaatgcctgttgcaattgttc
agtcagtcacgagtttgttaccactgcgacaacacaacagaagcagcaccaataatatac
ttgcaaatccttacgaaaatcccgacaaatttggaatatacttcgatacaatcgcaatca
tacgcactgagcggccacgaaacggtaggatattgttagccattaccaagtgtctccatt
ttgaacacaaaatcactcaaatcgccttcagggggtgggtgccgcccagccacccctgac
gtattttttgttaggggtggtgccgcaagcacaccaaaaaaagagaaaaaaaaaataaaa
gcgaggaaaaataaaatgaaaaacaagcggaaaaaaagaggaaaaaactcgacgcaggcg
cagtgcatgaatgaataaatgaatatgcccactaaccccactctctctgttttcttatcc
attacagccgtctagagccgccaagatgcagaactgggagacgacagccacgaccaacta
cgagcagcacaacgcctggtacaacagcatgttcgcggcaaatatcaaacaggagccagg
tcatcatctcgacgggaatagcgtggccagcagtccgcgccaatcgcccattccctcgac
caatcacctggaacagttcctcaagcagcagcagcagcagcttcagcagcaacccatgga
taccctgtgcgccatgaccccatcacccagccaaaacgatcaaaacagcctgcagcatta
cgatgctaacttgcagcaacagttgctgcagcaacagcagtaccagcagcatttccaggc
agcccagcagcaacatcatcaccatcaccatctgatgggtggattcaatccgctgacgcc
acctggtctgcccaatcccatgcagcacttctatggcggcaatctgcgacccagtccgca
gcccacgcccacatctgcctccacaattgcgcccgttgcagttgccactggcagcagcga
gaagttgcaggcactaacaccacccatggatgtcacaccgcctaagtcgccggccaagtc
gagtcagtcgaatattgagccggagaaggagcacgatcagatgtcgaactccagcgagga
catgaagtacatggccgagtccgaggacgatgataccaacatccggatgcccatctacaa
ttcgcacggcaagatgaagaactacaagtgcaagacctgcggcgtggtggccatcaccaa
ggtggacttctgggcgcacacccgcacccacatgaaaccagacaagatcctgcagtgccc
gaagtgcccgttcgtcaccgagttcaagcaccacttggagtaccatatccggaagcacaa
gaaccaaaagcccttccagtgcgacaaatgcagctacacgtgtgtcaacaaatccatgct
aaactcgcaccgcaagtcgcacagttctgtgtatcagtaccgttgtgcggattgtgatta
cgccaccaagtattgccacagcttcaagctgcatctgcgcaagtatggtcacaagcccgg
catggttttggacgaggatggcaccccgaatccctcgttggtcatcgatgtttacggcac
gcgtcgtggtccgaagagcaagaatggtggaccgattgccagtggaggaagtggcagcgg
cagccggaagtcaaatgttgcagctgtcgctccgcagcaacagcaatctcagccagctca
gccagtcgccacatctcagctgagtgccgccctgcaaggattccctctggttcaaggcaa
ctccgctcctccggcggcatctccagtgctcccgctgcccgcctctcctgccaagagtgt
ggccagtgtggaacagacgcccagcttgcccagtccagccaatcttctgcctcctctggc
cagccttctgcagcagaaccgcaacatggccttcttcccctactggaacctcaatctcca
gatgctggccgcccaacaacaggccgctgtcttggcccaattgtcgccaagaatgcgaga
gcaactgcagcaacagaaccagcagcagagcgacaatgaggaggaggagcaggacgatga
gtacgagcgtaagtcagtggactctgccatggatctgtcccaaggaacgccagtgaagga
ggatgagcagcagcaacaaccgcagcagccgctggccatgaatctcaaggtggaggagga
ggccacgcctctgatgagcagctcgaatgcctcgagacgcaagggacgcgtcctcaagct
ggacaccctgttacaactgcgatcggaggccatgacatctcccgagcaactgaaagtacc
cagcacacccatgccaactgcatcctcgcccattgccggacgcaaacccatgcccgagga
gcactgctcgggcaccagttcggcagatgagtcgatggagacggcccatgtgccgcaggc
caataccagtgccagttcgacggcgtccagctcggggaacagctccaatgccagcagcaa
tagcaacggcaacagcagcagcaattccagcagcaatggaaccacctcagcggttgcagc
tcctccatccggaactccggcggcggcgggtgccatctacgagtgcaagtactgtgatat
cttcttcaaggacgccgtgctctacaccattcacatgggctaccacagctgcgacgatgt
gttcaagtgcaacatgtgcggcgagaagtgcgacggacccgtcggcctcttcgttcacat
ggccaggaatgctcactcctaagttccccatcaccatcaccttgttattattatttatca
ctattatcatataatcgttgtccagaattgtatatattcgtagcataagttttccaaaca
ttattttgttgtcgaaaattgtacataagccaattaagccgctaattctagacctaagtt
tatctaactatcctaactgtattgaactgtagccacctttcaatctgtctcctatacact
cttgtattttcgaaatcgactaaaaaccctgaaaacggtttaaaaactatcataaatgca
tggagaaacataagcctaagttaaatctaatttgtaagttgagtcaagcgaaacaaccaa
acaataccaacagtccaaagtcaaattaataaaatatagtttataacatatacataatga
gtatgttttctaaaataattaattagtcttatttaacctaacatattcgtatatgcgcat
aacactcagttctttctctgatattattctctcagtattttgttagttgaaagcgaattc
gaatcgaacgaaatcaaatcaaataaatccaattattcaatataatttcacaagtttttc
gctttttttttttgttgttaaccttttggcaataatgacaatattttcgatgcaactgaa
actgacgaaagaagaagtacaaatttagagatttttaaagagtagctaagatgcgcgaaa
tctgagcaacggatcaaaattagtatttaccccataaaatctaagtcgaggtcatgaaac
gaatttcgagacttaagatgtgagcccagtgtaatccttgataaatcccattttaagtaa
attaaactagtctaagatatttgcccacgaaatgtttttatgcaataacataataaagat
gaagatattattattattatacctgactatgactttagctttcattattatatatggtgt
tttatttagtgcgttgtactatgaacactcatacatatcctggagattcctttaactttc
ttcaacagaaccccagcatattataatatatcccttatccaaccatatggccaagtactg
accaatggaactgtcaacacgcgatctttaaacatgatttatcgcaagcgatcaccctca
ccaaaaaagcaactgaatatattgggaaaattgtaagtatgtatgcatcttcttttcaat
tgaagaactgctccatcatgtgctaaatacccaagttattagatgaaaaggaataatata
caatacagaatttgtgtgcgggcgcaacccaacaaattggacaagctcctgctttcttcc
ttcatatttcaatgcatcgaattttgatggattattgacgttttgcgtgaaaacgcacaa
ttcgcattgcatatgagaggggcattatataataatgaaaaactcatgagcacgcgctga
aggagccggaggaggagtggcaggaagatgacgcagcaaggggactccttctgcaatccg
ggatcacttgggatcgatccttggaattttttttggggttggcgcgcatgcgtccaacgc
acttcagccaaatggcgcgtggataaggggaaattccttcaattttcgggtctcgagtgg
aaagtcagttctataaaaatagttttctccaagctgcatctgattggtggttgaaggaat
gcacttctctagatgttaattccatgtaaatttcgtttaaatgccgtttttcctcattaa
atcattccaccaataattgatatttatggacgaaattaatttcgttgggagtcaagggtg
agtgcggggccaagatgatggtttaaggcgtctgatcttatcgcaaattagattttgcat
atccccttagattaaagcctcaagccagaaggatctgcacatccttgttcatttaagcga
agttaggttggcaatttgccctttgtaccggataaactcttggcttgtggccgccgcaag
cgaaagatgtttatcgataacgaaggagtccctgccgcattgtcctcatttgagctaacg
atccctagtttctggttttgttcctcggttcttatctcagcttgtggctttgtagcatct
cccttcttcctgctgcccgtcattgtttgcgaatagacaaaaaaacaaaaatgcagaaga
gtaggtggagagtcctggccactttgtgtcctgcgagttcttcaaatagttcaattgccc
ggcctgctgaccatttgaaaggtgtaattttggtcgtgttagggtaccgggtcccttctc
ctatgtcctgaatgcagctgctcttgccatcctcctttcccagctattgactcacctttt
gactcccccaacactgattgatcagcaggacacgcgtatggcacactttcacaatacata
atttgggcttttaccactgccccaactcaatcggcaattatcaaagctagctaagtctgg
agaattatgtgcacttggaaataagaacaaaacttcctaagctagttagttagttattat
attaaacgttttataaatcatacgatttgttatcttaaatatattttattaaacgataga
attacttaagttttgtagtattacagcatactcgtacatatgatggaacttggattattt
ctttaatactcagctaaaaagggctgtgatctagagtatttcataaattttccctcagtg
tatatacaaataatagtcgcttggtcacatgtatgtacatatatcccacagggctaagca
acgccataaatagggtatttatgtttaaccaccaccttcgacttcgccattttgggatgg
gggatgtgattcggatttggtgtgggttacggattgagtttttggtgccaacggtgcacg
atatggtggccatttttagcagctctgccaccaaaaataacacaaaaccaaaatagcaaa
tattgaaaaaggggaaaggggttaacaagggtttccactcacccaaaaatatatagtaat
atactcggggggtaacagggcgacatgttgtgggtgtttggttgattagacggcgtccgg
ggtgcccaatggccacatgcaggatccgatgcgatcccatgattagcaatccaccccgca
aagtcagcatcctttgatgagctgttgattgcatcagtaaaagccggcgcccacatccag
ggatcgaaactcgccggctacttttttccacaactttacgcattttaattatgaaaatcg
ccaggactgggcaggaatgagatgggatcggatcagtcgggtacccggatcaagggacca
gggccagcatctgtgtgtgggttaattatcagcggcgatcctttcgatgtctcaagcgtg
acgtcatgtgcgagccaccttaaggatttgttgaacacccgataatttatttcagtaaac
agcaattctctggaattatgcctagaatgccagggagggaaagggagaccatcctttcac
ctcgtccaacagctgaccggcccgcgttcgtcctgcgagattgaggtgggtgtagcgaat
ccttaagtggtcaacgctgctaacgagcaccaaggatgtgctgaccatctgagttttggc
agtcgaccaatttatgtgtttgtctgacggtgaattacgacagatctactgagacgcgtg
gcgagtatcttaaagatactattattcaatttaaaattaataaatttataaacaagtgat
acaataagaaaattagttaagttaagttagttattatatgtgctgcttgaatacaaaata
ttcagattctattgcatctgagacctactgagtacggaaagtacgttaaaaaatgatgat
tttcgttttattcacatttaaaacaccctgcaaccccaacttaaatatccattcaactgc
cattatgtatgcccaccatgatagttaatcatcctagtcgacaacaattccactcagcca
caaaattccaactgcaattcaaaggcaaaaaccaaaactaattgcttgatgaatatgcaa
aactgtagaaaattaaagcacatctataagataataatgatgttgatggtagtggtggtg
gtggggtttatcctatacactgaatagataccatgaaagagatccatgaaggaccccacc
gttccatagggaaataaacaaagcggataactaaggaaaactcgcgacagcaaacagcga
aagtaacaaaacaatttttacagttcggcaaacaaaatgcgtccatcgtgtccactccgc
atgtaaatggatgggtaacaaaaacaaaaacaaaaaaaaacacgaggagatatatatggg
agaaaaactccgactgggatggaaaaaaacatctgcccctgatggcactttagttaacga
aaaacaacaaaaggttaaaaatatatgcaagcggactccggctacccaatgctctatacc
aaatacgaaataccatccagagtttcatttccactcccattccacttcatcgataatgtc
cagcatccgttatgaggagaccgaaaaaagaaggaagttgacaacagcgtgtgcctcact
ggctatgaatgtgtgtgagtgtgtgtgtgagtgtgggggttgcacagatactctacgcgt
gtcctaggagtcctgcaccctgccgccacataccatatttgcactatagaaagtccagcc
gctggactcgtttggtcagtttgctacaaacaatgccacttttggtgcgggccagtcgat
tgaattcccgattttggcatcctttactttctgtttgctctcgaaacacatccaccagat
gccatggtcaagagaacagtgaaatcatagatgcctgggagagtcccaaattctggaagg
gtaaagtgaaagattcaatcagggggcagactctaattgatattagttatagcgtctgat
aatactaattattaaatgactgactcaatcaaaacatacaatatatgaaggctctcttat
tctgtattaactccataataagaacggcaaaaagaaaaaaagaacaaattatataagata
gctcatatgcattcgacgtagaccctatatgcaattttttattgaaaattttccccttga
aagcgatggtaatcctccctaatcgagccatcaaaaccaatcaaatcgtggccaaaaagt
caaagcaacgcctattacacaatccgaatagaggaaatttcacgcaaaaaatgcgattac
caccaataaaaatatcacacacaaaaaaacactcctcaaaaacgagcaaaaaacaaaaaa
tcgaaatccaaactacccgatattggaatacggggtgggtacggatagcaaaccaccacc
acctcatagagggttgcaaaaaaaaaaaaagaggaaccgaatagaaaactaaaatggaaa
gaaccatttggcaaatagtttcaatggatcgatattctttttttttctttatgggaagga
ggttgagggatgaactcgacatgtgaataaaaaacaggtaaggcaaggttttcctactat
tctttttgtaagagatacttttttagcaacatgtgtttgttttgtgccctttgaaaagat
ttggaatctgggaatcgtctgtatttggtttcgctaaatcgacttattggtcctttgtgc
cgaattcgaagtgcaaatgtcagctgtggagagatggagtgtaatgtgagcaattaggag
accccgaggatgatgtatcagtatcaggacgaaggacgaaggatgggtgagtatcaacgg
tctacaggtgctaaacgatactcccgatgcaagttgtcagcacttggatgctagatgggc
ggatatgggtctcgagtttccgttacttgtccaccgaggaatcaagttctagacaggcca
gagtcctccctccgcctagttggcttgtgtcctcgattaaggacatctggcaattgcatg
attcactctcgtttttcagctgccctcccccccactttatttccccctttctccctgcag
gtgctcaactgacatccatcaataattttcgatgtgtgcgactgctacatatttggcaaa
gtgaagaggcaaaattactgcttcgatttgccaagggtttacttgcatttttcagctggt
cattgtggctgacaaaaaggatgtcgttttgctttttggaaaaagaggggaactgatttc
cctcttacttttctctggaaaaattgcaataatttttgctcttggcaaaaaccaagggag
taacaactgaataaaaggtgttaaaatttcagcatcaatggtgaacccttttccattatg
tggtttttcttttggtggttactctgagggttccaaatgttgctaatttgaacagctgct
tttcagttaataatttcaaagaaaaatattatttggcggaatatatagaaataactaatc
aatcattgatgtagaaatatgtatatccgattgatttccttagttaaagcatcttagctt
cacttgttcaagccaaatttaaattcttataaattagtattggtatcaagtaattagaat
agaaattaaaattgaaataatgtagttttagtagccttccagaaattttccactctctca
ctcctttggtttcaattaactttccctttgactcgcttcgccattttgaagttttccctg
gtgacgaaaactcacccttttcccagtctcaaactccattttatccctcgtgctcagccg
cacacttcataaccatttgttggttttatttttaaaagtgtcgcactccagtccccaaaa
tctagcccctctcatcggctttcggcgcaatttggagggcgtaataaaaacaaaatgaaa
tcaaggcgagtgcacccttttgaaaagtgcccgaaatgttttcatttatttttggatgcc
cccctaggactattctccccttttgtctttcggcggggccaatcaccgcgaggggattag
atgctctttgggcgtgtggcaccacaagatctttgtcattgaacttgaaaaagtgccgag
gagacgagaaaacgtgattataccctttcaacgcattttgggcaatccgacatgaataac
ccgaatgtgtgttttccgaaaataaataaaacatcatccatcggaacccttttttcattg
tatctttttatctctcgcctgttgcatcatcgttctcatcatcgccatggggttttaccc
tcgtcaagcatcgagtacgagctctcaaattaaccaccaataaaaaggcaacacttcata
aaatacataaaaaaaaatgggaagggaaaacaacttccgttttttcattgtttcccctcc
ggatcctcggatgcctcgcctgttgctccctttcgaatattttttaggctattccgtaat
cgaggggtcgttaggtaaacacccttaatttgatttttagcgccacttaacaggagggca
cgttttttttatccatgcgatatgcatatggggtgagtcccttatcgttttttggggagg
gtaaaaaataagggcagaacaaaaaagttgacatggtaattggtgtatcggatgctcgaa
atgaagccattattatgtaattgacttaatcggaagttggataataaggagagtttttga
ggggcgtggtttgctgtgggaaatgtgtgattttttttcaaagggagtgttttttatcag
ccttgggatttattgtagcagtccttattgagtaattataatcttatatataatcttata
tataatcttatatataatcttatatataatcttatatatattaaagacagtttttattgc
atatgaattgttaactactattgcatggtaaatgcagataaaatgcacactgaaaatcaa
atataaataatctgaatggaatacaacttttctcttttcagggatcagtagtaagcaatt
cctagatctcttggcatacttcggccctcatctgctgcaggctgcatcactgcaccattg
tttgcataatgaattcatcacatcaaatactgatcctggctgcgatcgcaggactcgtcg
attgacgaacatagaagagcccaacaattgaaaagcggcgagcggatggaaatgcacaaa
attcaaatgtcattcaaatagcggctgtcaggacaatggccacgcacgcggtcaggatcg
atcggatcggtcgggagtaggagtagcagtcgaagtatatactacatatatagaggcgaa
aggtggttgaggtcctgagaaggatattcgaggagtgggagaagtacgaggcacgcctgc
atctcatttagggacttcggcaaatcttttcacttctttttccctctttttaatacactt
gaagaaaaataggcacgaatctgcaaaaataataagctagtaaattataagtttctagat
ataccattatacgagtatatcttgaacaaatgcctttgtatgaagtatatcttttagtta
tttaatttcttaacttgcatttctttgcgtgtacggcaatatcctggcacaggatacatg
tgcgtatattgttattactttcgagtttcatccggtttggcctcagctgactgacagcca
gcggccggcgactacaaaaacattccgcattgaggcctccagtcaaaggcgacgatgatg
aggacaaaatcggactgccgggtgaggcatcaacttcgcttcctttccgccaaaccacaa
cagatcggaccggtccgttcaggtttccctggcgataagcgtgacattttcatattgcca
gcgatctcaatctgagtgctcaatcagaattctagatttcccagtcaaccatgcgtcccg
tccattcatccattcttttgcagctttgccatttctgaggccaatcacacgccgacagga
ttaggagaagtgatgttttttatctgggctaattggtccttccaagcagacagccatgaa
atcagagtccgatcatccgatgggccagctctgatacatgtctcttaagatccattctta
ttcggctttcttttccaggggcgtgcaattggcgttaaattcgagctgacatttagctta
aggagtcgagagaaaggactttcttctttgaacttggattatttttatatccaagcagga
tctcagtagcctgcatctaatatgactgtttttaagcaactcaaaatgataactcatgga
tggagatttgattttagcagctgctgaaagagtgtgcggagcccccttttctttggagca
ttacaaatttccccgtctgaaaaattaaccaagaactaccagaaattagggcatgactcc
ataactcgccagtcgggagccagggcagatgtcaagctgctaaagatcacactaaacaca
aatatcgcccaaggagctcaactcatttgaatgctctgaaggctctcgcttcccgggaaa
gcaaacaaattccgacccttaaatcccaaaggagcgcagacataagaatatcatttgatt
ttgggggaaagagaagcgaaaggactccatgggatcaacccgaagtcaaatgccgagcga
cccgttcgaaaaaatctgaatgtcgcgtgttggcgcgtaagatttgtgttttccgggacc
gacgtctcggaaaaatcggggtcacccaaagggtcgggggtcgggactcaaggcatcata
ataggctcatttccttgccttctccttgggctcctgattttccgagcgtaatggcgtaaa
cattcaaggggagcgtgcgctacgcacgcgcaacattgcctcaccctgcgaccgagtcct
tcgtccttcgccctctcaattccttgcccttcgacccgaacctcatcccgatttcaatct
gcgcgccattgttcgatttccttgaggatttgcgcgtcttatgattgattcagtgttttg
taacgattgttgttcccatgatttccccacgtccacgatcacaatcttgtggcattttgt
acggcgcatgatgaatcattggtgcctgctcgtgggtgtaacgtttggtttggaagtcgg
gggtcaccatcgtctatttgacaaatactcaattcatctttcttcccaacggtcggatga
atggaaagcggagaaaagctgaagcgaatgaaaaagtatctttgaatgatgcatggaaaa
tggtgaataatgccgaatttaccacatacaatttatacacctttgttaattcgaagaaat
tagaagtaaaatatgtacataagcaataaatgaaaagtttaacttctattatattaattt
taaattattaaaagaaatattttcatattttcttggttgcatccatcgggaacacatgat
attgcagcagcagccgcagcacatgacgcatgtggcacatttaacacctccaattcataa
tgaatgagttaagagcatcaacaaacgaagcacgaacatataggcggcgactactgaaca
tcgtacccgacatggtcatggattaggattggaaatctgggttgccgtcggaggtgcttg
tttgccacgcccgcatcttccaggacatgtgttaatcaagcggcagcctcggcagcgcat
aactcaattgcagatggactaattttggtgtaagtcgggtaataaagaagggacgcgaac
ccaacacagctgccccaaggactaaaaatagtcggcggcaaggtgcaggctggcttacaa
tttatgtgacagaattctcatgtttgcgcttaatttttgtttaatttttatgggcgccaa
aagaggagacgtctgctgctgctgggatggccaattttggccatttatcttggccgtatt
cagttttaaaacaatgatgtggacaaagaaggtaacatgagctaaaaaaccaatagaagt
aagaaaatgtgacaggcaatcggaagaagacaaacaaatggagaatccagagaaaagcgc
aattgttgcaggatgacaattgaatgcaatccggaaatgtcctgcgtggacaaggatcga
tggccatcgcccaagtggatgttgttctttctttggccactcaaaaagtgagtaaaagag
agtgctactcaaaactaagaaaatctatatctcgatggatcctcatacaacataaatcca
cccctatctaaaaactcaactcactttgagttgagatcgttacagattgagtgaatatct
tttgagataagtttcctttgatttcagaaccccaggagttttccgcattcgggtctaact
tgacctctaaggcgacctcaaagatgcgagttgagagaagcgcgcgcgttgctccttttg
tgtcctttgctcgcatccttcgggtcatcttctgaccttttcccattttggcacccgctt
tgccctttgtccctcgccatcgggatcgttgacaaaagagctggggcattgcaataaatg
tgataaagattgttttttgtttttttttttttgtctctctgtgcaattgcttggacaccg
tgccataaattgcccataggcgacctttgatctagcatatcgttgttgatcatcgactag
gggtttccttggcacgaaaatgccttgaatgatgccttaattgtgggacatgcagctgga
acgatcggattccattgaactgacccttaattgtgggtgtttaacgtatgttttgcgcga
ctttaggcgcagtctgatactttttacacatgtaataccctaatttattgcagcgctatt
gaaaaaaaagcaagaattagtatcatacttttactttcattgcaccactgtcatgtaaga
gaacacacactgaatcccgcgaatcgaattactcgtgtcaattcaaattatattttacac
cataagcttatttctaactaacttagccagctatcagtggatcttaaacattgctggtgg
ttagaccaatgaagatctgtgctcaaataattggaattatagttttagcaaggctcctta
aggaggttggtaagtacatatgtatatctacctaagtttatgaagatggttaaacaattt
tgtgctcgctgaagatggaaaaggagaaatttcagacctggtaaggttcaaacttctaat
tgccatttataatatgtaaggtttttccaaggaatctctggccaagaccgatgcaatgta
cactgccctgctgaaggagataaattcaacttttcacaaaagaccgttgctggcagaaaa
aaatgcagagttcgaaaagaatttccaaacagttttagttgctctaaacttaagcatgta
tgaaatagctaccaaaattgatgtctacaccgactttacagtttacaatcaaatccgatt
agaactcgaaagggaaatctttaagaagctacaagttgcggaaagacttcagaagatgga
aaaccttatgccaacgtgtcgcatcttctttgccaatcagcaagtgcaactcattggcag
tttcagtcaatccaacctcatgaaattggaaatattgaatcatccgggtccagagtgcga
aaatgttgaagtgcaaaaaattttcatcgcgccaacttcatcgactgccaggcccgataa
ctacgatacagagattctaaaagttttggccaaatacaggacacgtccgtggggaaaaaa
gacgtatcgggatttcgacgagaaaatatggaacctttttatggccataaacagcgaaga
gcaaacatttaaaaagaacgcattagccgcattcaaaaaatatgacgaagatcgggccat
tttggacaaagcattggcacaccgaattgcagaattcgagaaacaaattccgcatgagac
aaatccgtgcagggtcgatctaattcgcttgaaaaaagaactgggacgcgcaatgtttga
aactacgcagaaaaagcacaacagtttggtcgctacgaactatgtaaagacttgtctcaa
taatcaaataaaattgttcttggcaatgaatgatttaacattgtaaacttcagattggtt
ttattttactttgcaataatatttaagcattagaaagcatacaatacaaacaatacaatc
aaccgcacttgaataagtgcgagtttccattattgaataaagtttaaaatgtatcctttc
tagccaatagctctttcactgcttatttagataatttttacatactactgttttatattt
aaagactaatttatgtttgcctgccttgactgacagacatttgttttcttattcgagctt
gagcctcaggtggccagttttttaattcttccttgccacaaggcaagcaaaaagaggctg
tatagtagaaactgcagccaggatccttgcacaccgtcttggagcagatggagcacttag
tccccattgcgatatagtattccggctttgactgccaacgaggtggaggtggttggaaag
gatctcgcatcacgtagttgtcctctgggtatatgactcctagagcaaagggcggtttcc
gtccaaaataatggaccatctcgtgcatttcacagccagaacaattgaattcgatgcgtg
ctactcgttcatcctcttcctcgggatcaatgggctttttaagctcctcgggaagctgta
accgttcaatttcctctgcctcattctccaggacgaggtcgtcatcgggatccatgtctg
agattttctaaaagaccaatagaaaaacacagactgtgcaacttatacgaggactatata
catttactacacttataacaatagtatgataacaatatttggtcaaatcagttcgtaagt
cactcagcgaaagccatgcgacgctttccaggcaaatcctccggccaccattctggacgt
tcaacataacagcgctcgccatcgatcatcaactcaggacggccgttgagaaccttctcg
atgcgcagcagtgcaataccatgcttgtgcgcaaagccaaagacgcgtccaagtttcgct
ccagccaaagaagttacgtcctggctggaacccacatcaattggggccgtcaaccggatg
ggcatgtatcgcttgcggatcacgcccgaatgatggacgcgggcagttagctcctggccc
acatagcagcccttgtggaagctcacgccatgcaggtaatccgcattcgcttcgagggga
aaacatttgcccggtgtcagttccgagcagccctcgcccactccttgcttgtagcgcagc
agttgataactattgtcggaggaggctgctgtggcggtaccgaagtcagcaaaacatttg
gacagcttggaccagtccatgtcggtgggggccaggatgcgagtgccaaggacatgcagc
ctcgggtcgggagacacaaataagtctggatgtggattgggtacagcctccgaagcgtcc
ttgaggttaaacataacccaaggggtatactcgtcgtctacactgtcgacctcaatgcgc
ctgcgaacgcggtaggtgcgaagatggcgtcggaagtccgaggaagcctcccgatcgcac
tcaacaaggatggtttccgggttgttggtgcggtacaagatggtgtcgtacagcagcctg
cccgccttgttgagaaaatgggcgtacattgaggcaggaccccccggcgactgaatccgg
gccacatcgttggtcgcaagaccctgcaggaatggcaccacctcggccccgtggacacgg
atgagttctcgatttcccagcggctccaacgtgaaattgcgctgatttgggcccaccgga
cgggcgtatggaatcctcatctcgtggagattacgtatgtgatggcgcacggcgcgcaga
aaccacggattcgaacatctattcatgctgcaaaatggaggcatctgttgcctgcaattg
gtactggaaatgccaacggaaatcgctcttaccttgtgctggaaatttgattaaacttat
tcgatatatctagcagcagaaacttaaatttggtactcaaaacaaagtcgagcaaggaac
tgattttttggcacccggttcataacatttggaattgacagttcgtttggagatgagcga
ttggacttcttttttacgtgacacgaattgtggtggaatagttaaatatcactgaatatc
ttacacttgcatatgcaataaaattcgtgtgaaatatgtctgtatacttacaattttatt
ttctctaagaatgtaaaaagtactgtaaatttaaatgaatatattttacggtatattttt
aatggcacttgccgattgtttctagccgcgaaattctctcacgctcccatcgccaatcag
ctgtttcttatcgtgacaccacatcatcttgttttctttggcttattttagcactttata
cggggaaaatcggtatttcttggcgctgagggcgcagccactctgctgaaaacacaagaa
atttgttttaaacaaaacaaaatgactcaatatagccacgttaagtatacacaatcgccg
acgccgtcggtggtttccggctactcgagtgcctcgcgtctccattcgccattaccgcca
cccgccaaccaccggagggactgcctctcggcgaccaccaagagctacaaatacctgcga
cgtctgctcaagttcaatcaaatggacttcgagtttgccctgtggcagatgctctacctc
tttgtggcgccccaaaaggtgtaccggaacttcaactaccggaaacagaccaagtcacag
ttcgcccgcgacgatccggcctttctggtcctcctggtcgtctgcctatgtggtgagttc
taatgcccaagcattcacactccaaaagggaggagggagatcccatctgcatctgttgtc
atcttgtaccatatctacagttgggcactaataacttctcttctgcttatatctagttaa
aagcttaaagttaacgaatttcatcagtgtccaataagattactattgtactccagcctt
atatagaaacaacctgttagaactaatcaaaaaaaggccgtctaataatgtatgtatctt
tcaacagtcacctccctgggctttgcgtatgtgctgggactgtctttctggcagagcatc
tcgttcatattctatgtggtattcgtggactgtattttcgtgggcatcataatagcctcg
ttcttctgggcggtgacgaatcggtatctgcgcacaaatagcctggagccggatatcgag
tggggctatgccttcgatgtccatctaaatgccttctttccgccactgatgctgctgcac
ttcatccagctgttcttctacaactggctgatcagccaaacgtggttcatctcgcgattt
ctgggcaacaccttttggttgatgggcatgggctattatgtgtacatcacatttctggga
tacaattgtaagttattaaatgcatcatcaagttctcgaattaaaaagctttcctcctgc
aggcattccccatctgaaaaacacccgcatcattctcatcgccctgcccatcatctttct
actgtttctggtcgtcacaattattggttggaacgcaacgatatcctttgtcaatttcta
caagtatcgcgtatattagtaatgcaatgtgcgttgtaaattattctgcgtttagttgct
aagccactatactacaattatgactaataaactaattaatttagcgttatccaaaccata
ttattgcagcctcagtcattttttcgatgataaaaccatctttataaagtaaaatcgtgg
aaaactataaaacaacattttttcgatatttttattctaaaaaatgaacaacaaatgcaa
ttacgccagctgcttgggcttaatgaaagtgcgcttgcgcttgttgcgttttcgctgcag
ctccagggcgtgcagttccgtgtgcacctcggcgaagatctccgtctgctcctcctcggg
aatcgagctgcggtagtccttcatcatgtcgtacttctcccatggtttctgcaccttggc
cgccgacaggcgatgcttgtcttttagatactcatcgatgttggccacaccacgcagatt
ctgtcgttcccagcgctccagccatggacgcggacggagcaccaccttaatgtcgttcac
cggcaccggagcaccctcctcgagcggctcggcctccatgttctcatcaaaagtactgta
ctccggaagagcgtcccgcaggtagaaaagactgtcatccagtcgcttctctagccgcaa
cacctcgatctttaggatggtaggatcatacagctcgtagaccacctccattccctggtg
atcaatcacgttgcgaagaatgaaacgggcgcgcagtccacagcgatccctattgataca
gatacccacaaatcgactggttttgccagcggcatggggatccgaacttgtcaccgcaag
cacagatccaacgtagaactcgggcaggtcgatctgtttgcggcgatccagcatgtccag
tcgctccagcttctcgcgcacgaggttgcgccactccaccttcggatcgggcaggaattc
tgggtaaacaaaccgataattggccggaatgattgtcttccggttcaccggtgaagtcgg
cgtggttggcggagcctctttcttctgttcctcctgattttcaattacatgttccgcagt
tttggtggagaaggtcactgaaaatacgtttcctgaatgtgtggcacaagataaaacgtc
tctccttaccaatccgcttgtagacacactgctgtgtcaacctattcagcataactcttg
tgcttaagttcattttgaatagttttcgggatcggctgaaacaaattgatgtttagataa
tcatgccgcactataatcagctggcagcaccgatagctacagcagagttatcgataaccc
tttataattggaagggtactgccaacttgttagttttaagctccgattttttttagaaaa
atattaaaaatttgtaaattaaaaaagtatgcagtatgcttaaatttaaaaaatttataa
ttttattcattttctcatcttatctttatttcagtatctatgtcaaatcaacatcaagcg
catagcaaatccagagataaaccaaagcaaaaccacagcaaactaaaaacaaaccaaagc
aagtctaaagcaaaccaaaggcaaacgcaatgaaatcgtccagccattttaaaggcatgc
ttaacatgtaataagtaatatagtaaataagtaatataatatgtaaataaggtatatagt
tcggcttaactatttttattaaagatattttatttccatgatgtaaggttcaaatcaatg
aagcaattaacaatcttagagggaatggtaatattggaagtaagtagtaactgggggaat
tcctgtaggcggtaaatgaatgtagccagatcacgactggtcccctaatccttgaggatc
tcgttaacggcgttgacgacgtgacgtgcggagatgccgaacatatcgatgagtaccgac
ggaggacccgaacgtggcacggtgggcacgtacaagtgcttgacaacgaagttgcgctcg
ccagccagggcactcagcacagcttcacccaggcctccttgcctataagaaattaagtaa
atttcaagttagcaaaggaggcaaataaaaagactacaaagaacacttactggtagtgat
cctccacgacgactacgcgtcctccgcactgcttgccgtgctcgatgatcagctcggcgt
ccaatggcttcacggtgaacggatcgatcacacggacggtgatgcagttcttctccagct
gatcggcggcagccaggcactcgtacaaagtgattccagctccgatcagaagcacctcgt
cggagctcttttggcgcaccaccttgccgcggccaatggtgaagggttcctcgttgtcgt
agatcacacaggtgttgggacgggacgtacggatgaagcagacacccttggtgttggcgg
ccagttcgacggcacgctccgtgctcactgcatcggagggatagaagatggtgctgcccg
gaatggtgcggaacatggcaatgtcctccagacccatctgcgaaggaccatcctcaccga
tactgcagccgcagtgggagcccacaaagttaacgttcgtctgcgagatggcgcccatac
ggatctgatcgaaggcacgggtgaagaaggtggcaaaggtggacacaaaggccacagtgc
ggcgacggcaggcggctccaacggccactcccacaagattctgctcagcgatgaagcact
caatgtagcgctgcgggtcgaggttcttcagcttgtcggagaaagttgagttcttggtgt
ctccgtctagggcaacaacacgcaggttgttctggccaatcttggccagagctgttccat
aggccaaacgggtggcaatggaatcacccagcttgtaggcgggtggcgagctcaacttaa
tgttgttgatgtccacgtcgggagcagcaccagtcttgggcaccggcttaggggtcagct
tgacgttcttgttgacaatcagtccctccagatgcttcaccacttcggcggccttgtcgc
ccagtggcttgccgtgccagttgtccaaatcctcgatgttggggaagtccctgcccttga
acgtctttgcaatgatggcggtgggcttgttcttggtgattgcagcacaatggaaagcct
tgctcaattcctcgacatcatgaccatcgacaacgacggcattaaagccgaaggcctcca
gacgatcacggtaaacatccagcttatgctgcagggaggtggcctccgactggcccaagc
ggttcacatcaaagatcacgcaaaggttgtccagtttatagtggccggcaaagtgcagcg
actcccagatggaaccctcggcggactcaccatcacccaccaccacgtaggtgcggtagt
cggccttgtcgaagttcttgcccacataggccatgccagcgccgacggcgacaccctgtc
ccagggatccagtgcccacatcgatgaagttcagacgaggcgtcgggtgaccctccagat
cgctgtcgatcttgcgcaggttgttcagatccgcgatggggaagagaccagcctcagccc
aggcggcatacagaatgggagcagcgtgtcctttggacaggatgaagcgatcgctggagg
gatcgcgtgggtgcttcaggttcaggcgcagctgctggaagaacagcacggacatgatct
cagcgatcgaggcacatgatgtgggatggctataaagagggaaaagtaggcaaaatatta
gattgtgacaaggcatttcgtttgcatgtagttctaggttaaggtaagtgcctaatgaat
tatagaagtcgacctcacggtgggtaagtgaaggccgatcaacaaaggaaaagtggaact
gaacactgtgcatacttgttaaaaacgttgtttaataaaagaaatccatttgtctattga
agcttttatttaaacccccccccccccctctgttcatatttcaaatgaagatttctcgag
tatccaattgcaatgtacatataaataagataagatccattcttggaattcaatgttccc
atgcgatcgtgttccaaaaaaaattgctttgaatcgcagatctggcacaactccaaccgc
aaagaaaacacgcaaccccagacaaaatggggggctcgtcttaccccagacatataaata
aactataacgagtacatgcatatgtatttattggcgttatatggtgtgatatgtgtgttt
gtcgcgacgtgagtccatcgcaattcctcaccggtttctgggaccttgaacttttctgat
caccaaaaaacctaaataatagccttaaaaaccaaattcttggcttccacgattgtgttg
catggcgatctttgtgaacgcacgtgcttctagatagttccgaagtgcgtccccgtttcc
tgcagccatatcaagaactattgaaggtgatacggagtgt
