# Supplementary material for: SMCis: An Effective Algorithm for Discovery of Cis-Regulatory Modules
Source: PLoS One. 2016 Sep 16;11(9):e0162968. doi: 10.1371/journal.pone.0162968 (PMC5026350; doi:10.1371/journal.pone.0162968)
Supplement: S1 Datasets — (ZIP) [file pone.0162968.s001.zip › dataset/Drosophila/hb/dmoj_gi22833.fa]

>scaffold_6540:17438391,17478390 (reverse complemented)
gaattagtttttctgtcagtttttctcttttttcactcgttgatcgctgtatgtgtgtgt
gtgtgcgtgtgtgtgcttgagtgtgtggcacatagcaatggcgtgcgccataaaatgtta
ttggctgctgttagcaaatgcgaatgtgtggaatgttttagatgggttttttgatgaggc
ccagaagtatatgtactatatagagaataaagtagaacaatattcgatgaatagtgggca
aaggacataaatacagtgaaatatttccaaaagatagtttccatcaactaaaaaggtttc
agaatagattgaaagatatgaataaatgaataaatatataaatatataaataaataataa
aatatatatgaaagtaaatcaataaaatttaaaaatataaaagaaataaaaaataataat
aataacagtaaccaactcagctttttgaataatataaaaattaaaaaaataataataata
tataattagaatataaactttatttacgaaaatatttataaataatgaaaaatataattt
aaattaatttaataaatataaatataaatttaaaaaaaaaacatgttatttcatttgtgt
gcttttttaaatttaaatgtaaaatatatgtgaaattaattttcttctattatttttaat
tcatatgataaactaaattaatataaataataactgaaattgacaatgcatttcatatat
ttattacaaacttgcagcgatttgctttgtctctgtcgagaagttctcttgcaatggaaa
atcgaccacaatcactaattgtgaatgttgacttttttgtatttacccgaaaatttccat
agaatagaaaatcacaaaaagtacaatgaccgcaatggcaaacaagtgccgatgtgtttt
tagcactttatcagttgttcaaacaaaacgcttccacaattcaaatatttttttataagt
cacaaattatttaaacagcatagcgagtggcgaatgtaactgtattgaagtagtttatgg
gatttaaaaataagaattgataagcttagttacaaaggggaattatcgaaaaacaattta
gttggaaaagctagaaaagtcaattattcacagagttagagaaaagccaaagaaaagaac
taagcaatgttttcaaactgtaagtgttcactgtatatggattaagaaaaaaactaatat
aatgccaatttgtataaattatatttctacaaatctatcttcgaattgaatgcatacata
gaaggtatcggacttaacgatgaccaattataatatatgtaagacaaacttgagttgttt
gcctattggggattgcttctaatattttcagcttctctcagatctaagggccgaaggaaa
ataattttcagttgaactttctaccctgtatggccaagcaaaaagaaacccataacgaac
tatttcgaaaaaaaaagaagtaaatgggctgccagcgattcgtatgctttacgtgtgagt
gggtgtgtacgtgcatgtgtgtgagtacttgtgggggtggctgctggcagcataaatagc
cagccctagactggggagggtggctgctgtcttgggtgataatttaacaagaaacgaatg
cgaatgcgaatgcgaaggcgagtgctgtgtttgtatttcacttttatttttgcttatctt
cgtctttttttacacacacagacacacacagccactcacaaaaacttgtgcatgtatgtg
cgacacatgtgcgaggggaagtgcttggtgcaaaaagcaagagattcacataaaaatata
cgagtactcattatgataatacgaaaataaatgacagtggtgtttatactcatggcataa
cggggagttccaactcccaataactcaccaagcgacatacgaaactaaacagccaattcc
acatgtgggcgtgtttgtgttagggtatctaaaagaaatcatctgagatgttgaatattt
gaaataagttaaatagaagctccatccatgtattataaatccccatcataattattactt
ctatataaaaatttgcttaaatatatcacgtggaaatatgaaaggattcaattcaaatat
atcatttacccatttatattattttccatgtagagtatttgggattcgttgctgcttggc
atttctacaccttaaagaataaaatatgctctctttgttgtgcctgacttacgtctaata
cctgtgttgctggcgcaacaagctggggcggcatgtctaattcatccttcttaacatggg
ctttgcatctaataggcccgtctacttttcgtaagcagttcaattttttattcgcacttc
gtttgtgttttccggctttgtttttggcacaaaatggctgccgacatttcccattagcga
catattgttacagtccttgctaaacgaggtggtggagcaggaggaggaggatgaggcaag
gaaatgtaggtgtaggagaccagctgccaggccattaagctaatcttttttatcttcagg
ttgctgctctgcacttacgaattaatgtacattttccctatatacttaaagctttatatt
gtatttgtattttatatatttacttggcagaaatgtgttttttatgggaaagcttcatga
aaacattttcaaattcttcatatcaatatacaatcatgcataaaactatttgtctgtgta
aaaaggagaaatacagtgagagaaagggagagcgagagagagagagagagagagagagag
agagagagagaaaaaagctctgaatttattctggtagaagctgaaataaatgcaactaaa
aaatacgtaaagcatttctgtaaattcatattttttttttttttttttttttttagtata
aacaatatgaaaaaagttattcattaattcttatataagaagaaaatttgttattttcat
agctctacgttactaaaacctgatattattcgatatttaattttcgatattttaatttca
aggtgaatgtaggatattcataattttgcacaatttaaaaaataaaatgtccttttttaa
agatggttatttttagagtataccataaaagtacccgaaagtacaaatacatgtatattt
gtactcttctgaaagaaaatcaattcaatattgaacgaacgttagtgaatgaaggaaaag
ttcagtttggaaagttgtaacattttgaacaacataaaactatataatttgtataaattt
tcccattctgaaaatgagtgcaaaaagtcgtctaagcattagtattctctaaattgaaac
tctgataaagtgcgttggaaaaatagtttctatgtagcctaaagcagctgcagaatttta
atttgatttttgccgaaatccgttacaatttggtcataaactggacgatggatacgctgc
tgccggggtcaacaattaaatgccatttgcaatggaaacactgaaatcgctgatgaccat
tgtggactgaatgccatcgaggaaatgaataattatttaaatgtgccaactattttgaat
caagacgaaaaaaggtcaagctaggggcgaggggtcagccgcagccgcagtcccacgatc
ctcgaaagccatttctctacatgcaaaacaatagaatagaaaatccttttttacagctcg
actgtgtgtgtgcgaatcgaaatcgttacaatttagagcattgctgtttgtgtagcaata
aatttgaaaattgcagcccctgcccggggtcctgaccctggccacccctatgcagcaagg
gcagttctggtagctcgggcagctcggacagccttcttgaagctgcgtcttatgcgtgac
cccgaatattcacgcaatttttgtgacacattcacagttttcgcattaatttcaacctct
gctggacgttgacaaggggtcaacttcagctgcggccaatagccgttgcccaaccccggc
accgctcacgttctcgctctcgctctagctctagctcgatccgcttttggctctgtgttg
gcgtcgctgcaccgcagggttcacgaaagtgtgaaaatgtgtaactgcccggccggcctg
attagatggtgatggtcagaatttgaggatatactcggggtgagattcagcacattttgg
cgcttatttcaaattgccaattgtctaagctcgggatttagcacaacggactcgaattca
gtccacaattgtgctgcccattgttgaaatgcatttggattctaatgcgccagcaacaac
attcaaggccgacttagtggtattcatttcaggcgcattacaaatgtaacccaatggtca
ctcggatagggagtcaggccgtcaatccagaagtaaaatgatttgtggtatcacaacgat
aatgtaacggacctttgtaagatttaaagacttgaatttattgaatattacattattatg
tactagcagtcccagcaagcgttgcattgccctacccttatttctaggtaaaaaatgatt
aaaaggtatgttgttcaggttgggatacactctaattaatttattaatcagattttcatt
caagcaccttgtggtaaacgacattcttcgttttttggtcaggtgcaagaacaaataatg
cggatggtttgccaacacgtgagcatgccacgtacaattgaccatgagaaaaacacgcat
tttctagattgaggccacaaatagtcaaagattggccctgtgatttgttgatcgtcatgg
cgaaggcaagacgaatcgggaattgaattcgtttaaactcaaagggcatatctgttggga
tcatcggaatccttggaataagaacttcatctttaaattttcctttgagtatcgacgcgt
gaataacattgctcaacagttttcttattactaaacgcgttccattgcacagttttggtt
ggtttaaatttctaagcatgataactaccgagccaaccttcagttgtaaattgtgcggtg
gtaaaccaggcacatccaaggagttcaaaaattcagttggataattagtggcttcatctt
cgtttgttacacagtcgatagatttaaatgaatacagagtaccaacgattttattttgaa
ttataaaattaaggtcatccacatctttatttttagctgccaaaattgctcgctcactta
accatttagtatttttgtggaaagcaatgatattcggaaatactttgttgataagctcat
cttttgaggagacgaaattgcaaaaattttgaggaaatgaaatcaagccactcctttcgt
caacaggaatacggccattaccgatattcagcaactgcttcgagaaatcatcagcagata
gatcgttcaacaatgcaactctcatatttacagacagttgaagtttggttacatatcgcc
acagatttgatgctttaaggcaagcgtttatttcgtcggcagcagtagatcttggaatta
ctggtagtgtttgtcggaaatcgccagataataaaatcattgaaccaccaaaacatctcg
agtcattgcgcagatcttttaatgttcggtctagtgcttctaatgcgcgtttgtgcgcca
ttgtgcattcgtcccatatgataatttttgatgctactaaaactttggccattgcggagt
gttttgaaatgttacatgtcggttgttcagtagcttgaagatttaatggcaactttaacg
ctgagtgagccgtacggcatccgtctaacaatgtggccgctattccagaagaagcaattg
ctaccgcaatttcggatctcgcacgtacagttgccaaaatcaatgacatgagaaatgttt
tcccagttccaccgggggcatccaaaaaaaataagccaccatttccatcattaattgcat
taatcagtgtatcatagatttccctctgcttaggatttaacagaataaaatgtatatata
aagttaaaatgaaaacaatgattgatcttaccattcaatggatttatcattttgatatta
aagtgatatccatcgtctccttgccaaaacatcagcgggtattgtaaagcgtcatatgaa
cggtgcgtttcagatattctttgtagttgcgcagcactgcgtcgtgtaagcacaatatcg
cgtgcttccaagctttcaccaacaatcaggattgccacttcatcgattgttggagcatta
aatgtgcgttcatgtgttccagctggtcttttatctgctctgattactattttatagtca
tctcttggcatgcgctctaaagcggtcttgaacaacttgaccaatgcatgatgttcatga
agcatttgctgcaaatcttggagaattgctcttttcatcgcagtgttgatttcttggcgc
cgatcaagttgctcttccatattgcccatgaagtatatttgcaagaatttgtgctgttca
tcttcaataggttgcaatgatccaatgcgatggcaaatctggccttgaatctttacattc
aaagccatagttatagttagatttacaaacactttttacagaaatctaaccaactacatt
atcccaaataagaaaataaaatttttaacgtaaattaccttaaatgtcggattatatccg
tgttcttcaataatttccgccccaaatgaagtcatttggaaacaggcattgtatttttga
gtgttcgctagaaaatgtcgtgattctagtgtttcgccataaagcagggaacgcaatggc
tctggtggcgagaccactaatggcaatgtcactttaccactaaggcagcacaaaccgggc
gtttcaccagcaaacttcaatgcgccacaatgctggcaaacaacgtccattggaccaatg
caaactaaacgattcaagctgtagtcaatggtacaatcatatcgaaacgctgctcgattc
aaatcaatccttgaaccatttcttattgccgtttcacgggctgcctctctttgagaagca
cgaattaaggcccttctttgctgggtactaacgcggcgcctttctcgttcttcgtcagat
aattgactcgcggtattccgtagcctaattgcattatgggtccgctgggaaagattagat
cttctaggacgcggcattttcattaatagtaatactgaatatgcacaatcgcacaaaacc
acataaaatatcgagaaatcgagaaatataaataaaaattatttacaaaaataatgtcga
gaaatacaaatataaattatttacaaaaataatgtctgagaaaaacaaattcaacaatac
ctacctgaactttcgagatattttgcttttgtccgtatgcgtattgtttttcaaaaattt
ttttttaacaaatgtgcttttttatgaatagtcaggttcgcctgaggctgtgccgtagac
tgactgactacatttgtttatttacttctacactattgtcaaaactgtcactgttaccaa
gcctactgggtataaaaaaaatttgaacatttggggaaaaaaccgcgtttttcaagtatt
cggcaaattttttcagtatttttaagaccctatactaaactcgttgcggagacaaatcca
acaaatcaaaaaccatgaaaattggttcagcccaaatcaagttataagcagtcttcactt
ttacacaactttcttttatatatatagatataaaatgatataagcatttataactttaag
cagaatatacatataagatttcatttactcttcttgctttcttaaaaaaataaaataaag
taaggtagttcttttaatatttaataatttctgtgattgtttataaaatgtagaaaacga
gaaagacttcagatcctaaaatgagtagtattcaacgtaataaatcttttcccatttatg
tcaatcagattttgcttattattcaaataaaatttggctcaggtttctttttctcttaag
aacaaaaaatagttacctattttgtcaggacctaattcatgagttaatcttaattttata
tttattacaagctctaataaacaaaaaaaaaaaacaaaaactaattagcaatggctcgaa
gtattatacaatagacagcatataaagtatcattaattaatttcttttttctttttcttt
ctcttttttatttataaataaattttgtaacttaaaaagactgcctaaacgagctaatat
gttcatataatatatgaaataattttggaaaaaatattcaatataaagtatttcgttaat
taaaaatttaaattgtcttttatgcatataaaatatcttctatatatttcccaatatatt
tcctgcataccatttttaaaaagcattttgaagtatattttaatacacattttgcaaata
acaaaaattaaatttttttaaaaaatattgaaataaaaataataaatattaaaaaactat
attttcctttttttttttttttatttattttttttttttttattatagtctagtgaaaaa
gttttctcgggcaaacgattgtccagctctgtcaatcgtaaatacagtgcaattcatttc
atttgtcgagtaattttagggcaatcataaaatgaaacccatcgagcttaaccctttgga
atggctaatgagcggatactgaattcgtggaagtggacggtgtttgaaagcgctcataaa
aaatgcacagacttgcatttaacccgttcgggcaaacaggccaagaactttcgccaaagg
gttaaggaagtgcgagtctttcgccctgcgagttgaggaacaatgggtgtcataaaaaac
acaaccgatgcatcataaagaatacaaagccagcggcattagctagaaacaaaaaaaaaa
aaaaacacacacacacacacaaatatatatagcgtaggcagtttcgcaggaatttggcaa
ggacacggagggaaagagaaagcaagagaattggtaagatctctttttgttaatggtgaa
agggttaagggacaaaaaacagcagccgcatccgcaaaacagccagagtcctgggatcag
atcggactacctgctttgtcctggccataaaaaactaaatgttttatggtttttgcacgg
ctctaaaaaacaacattacgcggaagtacgatcacggccttttttgcctcgcaccgtctc
tgtcgctcacagtcgccgcggtgccgccgagtccttggacaatcataactagagcagtct
aatgagccttcagtgcagtagatgctcgagttgtacttatttcgaggcgtcaacgcctgc
ccgtccggaggaactttctcgtgattttccagtgagtttcattgttaagccattggccgt
agctgattacctggtacggcatgcctgggtgcatgcaaaatatgtgaaagcatcatctaa
ctgctgagatgtgggaatcataaacacagcacggacccggccaccaagccaccgaagcgg
gcaattgtcctgcaccaatgttcgcgttgtccttcacgcttttgttgcttttcagctact
tttacggcgtagccattaggacaaacaatcaaaattagagcaactatttcgccatgctca
tgtttttctgtctgtttctggttcagtttcagtttctgtttgtgttgtcgggtttgtttc
tatctgggtcgctgttgctctagtttccttttttaatccttcggtttttcatgctaaaaa
aggatttacggatgtgtcgtccgtgcccgctgtttagcataacatttctgcgaatacaac
gacgcacctctcacccaagtgggcgtatctctggcgagcagtttgtcatttgatttattt
cgatgcaattttcagacacttacaatgtaaacattgtgattctggcatagcttagaatat
gattctatttaggcaacaatgggtacaattttaaagtatatttcttacaaaaatgaaact
caatataacaaaagtcatatcaaaagaagagttatgaatcaggacatgggttccttatag
tttgccatatactttatttatacaattatacttcttttagatcattctatcagcatttca
tgggtattctgtatatatcctgcacaaccaagcaatcgcatctcaattagcttgtccagt
agcacttggagaaataaaaactatacaaaactgaaaaactaattatcatttaaggggcat
aaaaagaaaccacatacagacaagcaaacccgaaagacagaaagaaaaaaaaatccaaaa
gaaaatgccacatcatccatggcatgaaatcagcttaaaaactcaaggaactgttcgatg
aggtcagctgaaaagtgcgccaaatgcaaacaaaactaatgaggtctgaaataagcgttt
tggggtgtggaactctgggcatgggcacatcaatggaaattcagccaaccgcaagattcg
catttgcatatgagatcttgatcccgagccaccaccaccgcagccactgaagaaaaaagc
gggactaaggatgttaagactcaatctcaaggatgtctgttgacattgggtgaacaatgg
ttgaggccaagccagcgtatcattttcatagagcacttgaacttagtgctcgggccaaat
tagatgacagttattatcacgatcatcaattaaaaggtcaagcgtgacgcgctgccgctg
aacatgtgcgaacttgcagtctaagcgctaaggactaggactgaggagtgcggcttaagg
aacatttgttttggctttgcgacaactttacataacttgcgcatcagcggctccacacac
ccgcccgcgcccgccttaagcagcactaatcacatgatcagcactcggatcaggatcaaa
gtcactgatcctgatcctgcaacacggtgcgtaatgttggattatgcagtcgcccactgc
aacttttaaatcacttttaaatctctggctctggaccactgctgtcgctgctgctctagt
ttcccggcagccgcggttcgcttgcagatcgcgggattaatgaacgcagcggtcggtcca
ggtagcagcacctttaatcctttcttcagtgctcgcaaatccgcgtacaaagtccggttg
cacttctaatccggttgacagcgtcaatgatgcgaggcctgcctgcagtgcccctgccac
gtctcctgcttctgctcgaactacctgttcagccactgcctcgcagcgagcgttctgcca
tgtcctgcgcgtgtgctgcgcatatgtatttgcatactgttcgcgctttgtttgcgtttt
cgaacatcgtttgttttgtaaatattgccaacaaattgcaaatgtcatttacaacgctcg
catgaaatttgtttggtaaaattgttctatattgaatttatgcaattgaaagaattaaag
aggaatgccctaaatatagtacaccttccataccaatatattttttaattcgctaataga
tttattaaatatatttaaatacatttttttataagaagattccatgattcaagttatctc
attttctaatttcctctcaatcatctcagtttcaatggcgcacaagcttctagctgtcct
ttgaaagcgaaagtacaacacttgatgagtcgcatcaacaagctccatagcatgctttat
tattgcttgcatgttactttccatcagcattgtttagttggctttaagttggacaccgag
cagccgaccgcccccacctacgtgtgcaggggatgagagctccatggagctctatgtacc
agcggtcaaaggccgacgaaaatgaccgaaaatcaataatcaatagtgaagcgaaatttg
gcaaaaataaacgacagctgcaattacgaactgcagcaaaatgcagcgcgtagccaaagg
atgcgtattagacgcgtgcatcaggacgaagagagtgcgctcgctgaagaagcattcggt
gagggagcgcgagagggacagcgagcggggcaggatgacagagaaacagagacggtgaga
gacagagagagcacttggggaggcagcgaccagtcaatgcacgccgtttatggggacggg
gcggacagcactcagagccattgagtctgttacagccagcagccgttttgagtgcgtttt
tgcttgtaccgttgtaatttagttcgctctttcgagcatattccgctctctggctctcag
cacgacccgctgtgcgtgtgcgtttgtgtgagtgtggttctgtttctgtttgattgtgtt
gtgttggtgtgtgagtactttgtgtgtgtgtttttggttttgttcgtgcatttttgacat
ttgtttcttttgcatttgagtggcttttggaccagagctctgcactatgcggagattttc
agctatgactagtgctagttgagcaggaatccgtgtcagtcgtgctcagtgcctcgcata
agccgaacgtcgctctggagcaaccaacagcaatctcaaaaaggacgacgagtgtctcaa
ctaaaacgaaagcgaaaccgaaaacacagtagctctaaataaaaaacccccaaaaaaaca
acaacaaaaacactataaaaaactacatagtaaatcaactgccagtgattgtgttaagtc
tagccgcaaacaaatattaaacactcgtaaacaatttacaaattattggccagccttcag
aagagttttttcgcacatgcgcgaacttcgcacaaaaaagctaaaaagcaaagacaaaaa
aagagataaaaacgaccaaaaaggagcagccaccacacaccaacactcctacgactccct
gtgcgtgtgtgtgtgtgtgaacgtgcgcctgtgtgctgtgcgcggtttgtgtttcgcacg
cacttttatcgccgttttgtttgatttaacggtgccgcggtcaagtgtagagagcgcgag
agcttacacgccagcagcaccaggagaagaagcagaagcagcagccgctgctcctgttcc
cgattcccgtttcggacaaaaactttttgagatttgcccacagtcgcccaaggtatgtaa
atatcactttccactattattattatctctcagttagccttcaaaatttggcgtgctcag
caggcggtaaatcagcacataaatcaagagcaatagtaataggtttacagttagagagca
aagtgcactccacaccgcaacggtgcagcgattagagaaataaacaaaaacaatggaacg
cctttaaatagtgcatagtatttctaaggaatagcacaaatcgcaaaatgttgaggcatt
cagataaacataaagctcgatttaactaaataacgtctaagagagtaaaaatgatgcgaa
tgttattatggatttaaatctttatctaaatttgtatgttcaaatattccaattgcttta
gctgtggatttggagttaagtcgtgtagcttgctttttattatatttaatatatattata
tatgttgaaaataggaaattagggtaaaataatcttgttttacatcactttttagcttta
tttttggactccatataaacctctttaaggagaaaattagcgaaattaaatgtttcatat
gggtttgtcatatttttgaacaaagctttctttaaagacataaaagaaacatgcttttgg
ctttagttttgctaagcttttaattactatttagtatactatataaggggatacccttag
taataaaactcaatctgtcttcgaatgtttttttttttcacttgattgtttctgttgttg
tcgaactcttctttttgtgtctaaccttaaagacaaacacatacgcacagacacattcac
acacagccacactcacacacacacacatacatttgcttacatatcgcttgctaaaaatgc
aacagcaaaaattctaaaacaatatttcaaaatctgtctggcttttagccgatctggcga
acttgttttttgcccgtgcagtttgccaggcctcaccccatcaacgccccaccgcgccac
gggcttccccccacacaccccgacactacccggcgttccccggccagcgcagcattgccc
cctgttcgctcgttcgttgcctggcagctaattttatttgtttacatgtccgactgcatg
ttgtattttttgcccgcctttctttcgcgccgtcctatggctttttagcaatttcttttg
atattcgccttttctcattttttcctttttttatttttaatatttaattttagacactca
actataattcaaagtcaacggtgcaattttttaatgtccattttgtttgagcctgccaaa
agtgcatttcaaaatagttctcactgcacgaatgaaaactgaaagaaatattttctttgt
gttttctttttaactattttatatttatttatttttattattcatttctttttttgttct
tttcttggcaactatttgctaaaatgattgtcagctgctttggcatatttttaatgtttg
ctgacaatagaacagagaagaaccgaatagatgatcaattttttgcatttgacaatttac
gcttggcattgaaaagacttttcctcgactattttccatgcagtttctctgcttaaaacg
cgcgcgataaacatctatttactcatgcataattaaaattgccttttgcaacaactaaac
aactaaatatataaataattttttataatgcacattcatcgacaaacgctgcagtttgcc
cccgctgcctgctccctcccctggcccatcgcctgccgttacacatttacaacaaaaaca
ttttttgtggcgcattttctgcgtctgaattttccatttttgccattttcatgatatttt
tccaaagggggcggtggctgtggttgtggttcgtgtgcggagcgactgtgttgtgtgtgg
ggtgacggggatgcaaaggcgggaccaggaggcaaccggcaggaggctggggcagggggg
ttggccaaacgactagcacatgtttactttactttgcagtttcggttgcgttgcatttcg
cactcgttgcccagcacctcgccaccccttgtaagcctcctgctcgtggcccgctcttgg
cccgctcctgctgatgctcctgcacggcatgtagccggcgtaatattaattttacacttg
gcctttagtttttgctttgttattgttgttcctattgttattgttgttgcatgtgcaaaa
aagtagacaaaccgtaagcttttccctctccccttgccctctctctctccctctctctct
ctctctctctctctctctctctctctctctctgtctctgtctatctccctctccctcttt
gtttctgttgcactgacaagccaattaatttgggttcttaaaaatatcactagctaaatt
aaataaatatgctaagcacattatacaatatatacatatttatgtatatgtatttgtata
tatgtattgcttttgttgttttgctagagaacttttgcagcgccaaatttcctgtaccat
caattatgcataagtattgtagatattttagcagtcagctcgatccgcactctccaatcc
caattaccatgtcatcacccaccgccgcccctgctgcgttgccattaccaagagccgact
gctgctgacgttttgcgtttttaataatatttacttaaaagcacaaacaattggccaaaa
atgcggcaactgcagtgaaattgcaataggaaaagtgcaaacaacaaaaaagaaaaccaa
aaaatatatagaaaatttattgggtatatttcaaaactacgcaaatcaaagtaaagacta
aaataaaaataacaaaaacaacaaaaaatagaagcaaaaatagagagctcttaaccaagc
atttgaaagcaaaaaataattctggtatgaaatatttcatattcatatacaagtttcact
gggttattaaatatcaatttctgcgattccagaaaaatacatttattttttgtatatata
tatatatgtatttgggattattaaatggcttcttcatattagctggtaaaaggtttgaat
aaatagaaattctgagaatgtttaacaaaaaataaatctctttctgtttataaaatttat
ttacgatattttgcgggctgtttaattactaattagattgaaatttaaaaaattgttaaa
aataaataagactatttttagattcgagtatttataaagttaacagatttacaaaagaat
ttgttaatatatataagattttcgctattttcgccataccaaatatctcagatttcataa
taagtttttaagtttttttttattgcaaaaagagaattgcattgagttgaattcgtagaa
tccgtataatacccattgtatacaaatgttgatttttattttgatttaattttttctctg
gcattggcttttgggattctatttgcgttctatgatcgctttgacgaactttttatagaa
atttaacgaaatataatgaaatttcgcgtgcagcttttcaaaaatatctcattaaaataa
acttgcataaataacaataatttaattgctattaaaaagaaatttatgtgctttccatga
taacaaattgcaaactaaaatgcaccgtttaataatgataatcgcccaagctgacaaatt
cgccagctgtggactgttcagatttatgcaaatatatattttctatatatgcctaactat
attcagttatatatacagttactcaaccatataccgcgtagtgccgacaattaacttaaa
tccttttgctttttattattaaacgtgaaattcgtcgtcgcaggctgcgccttctaatcc
aatcctcgatgctcgctcctggctgctcgcgctgattaactttaatccactgcgtgccgt
gtgcgaggggaaaactcgttgcgttttgtgttctaatctgcatagcttaagtttcgcggc
ccggatcatccaaatccaatgcgcgtaattttcttcttttttctcgtgtttgcatttttc
cgcttttgtttttgttgccgctctaatccagtttgaatggatcaagaagctgaggtgagt
gcgcgactcgcgactccgcgacccgatacctgactttcgctcacctttttcccatctaat
cccttgacgcgtgtgtcgcctacctggcccaaatataagcaacgaccatttgcaatccga
cagtcagtcacaaatttgctcgtccagcgaccagacacacagcatccgctccagatccac
tgcagcacaatcacaaacgcaataattggaatatataacacgaatatccgtagcacgagc
agcgctaggtgagaccaattacccaaggatatcccgtaccaccccacacccgtccgcctc
accagccattttgtcctctgcaaaactcactcaaattgccaccccgctacacgctctctc
ctagcagcagggtggcacgcttggcttaggggtggcaaaaataaaaacacttggaaaaaa
agcaaacaaaaaacaagaacaagaaaaaaaaggaattgagacaaaaagcataaaaaactc
gacgcaggcgcactgaccacatacattcaaattacaatcttaaccgtgtgctctttgttc
cttcctttgcagccgtaaccagcaacatgcctaactgggagacgagcaccgcggcgccca
actacgagcagcacaatgcctggtacagcagcatgtttgccgccaacatcaagcaggagc
cgatgtcgcatcaccacagtcaccatcacgacaatggcagcaacagcaacagcaacagcg
gagcgagcagcccaaggcaatcgccgctgccctcacccaatgcacctggcactcagctag
agcaatacctcaagcaacagcaccagcagcagcagcagcatcagcagccaatggatacga
tgtgtgcggctgccatgacgccgtcgccgagcaacaatgatcagaacagcctacaacatt
ttgatagcacactccagcagcaattgttgcagcagcagcaataccagcaacactttcagg
cagcgcagcagcagcagcagcagcatcatcatctcacactgggcggcttcaatccgctga
cgccgccgggtctgccaaatcccatgcagcactactatgccagcagcatgcgccccagtc
cgcagcccacgcccacagccgtgcccacggcggtggcaacggtcatacagaccggcgaca
agctgcaggcgctgacgccgccaatggacgtgacgccgcccaagtcgccggccaagtcac
agcaatcgagcgtggagcccgagaaggagcacgatctgatgtcgaactcgagcgaggaca
tgaagtacatggccgagtccgaggacgacgacagcaacatacgcatgcccatctacaact
cgcacggcaagatgaagaactacaagtgcaagacgtgcggcgtcgtggccatcaccaagg
tggacttctgggcgcatacgcgcacccacatgaagcccgacaagattctgcagtgcgcca
agtgcccctttgtgacggaattcaagcatcatctggagtaccacattcgcaagcacaaga
accaaaagcctttccagtgcgacaagtgcagctacacctgcgtcaacaagtccatgctaa
actcccaccggaagtcgcacagctccgtctatcagtatcgctgtgccgactgcgactatg
ccactaaatactgtcacagcttcaagctgcatctgcgcaagtatggccacaagcccggca
tggtgctggacgaggatggcacgcccaatccctccctggtcatcgatgtctatggcacac
ggcgcggacccaagagcaagtccttctcgggcagcagctccagctgtggcggctccagca
agcggagcagtgctgcatcagctgcctcccatcaacagcagcagcaccagcagcaacaac
ttcagccccagccacaacagcagcagcagcagcaacagcagcagcctgtgctgccaccaa
gcgcaacctctcagctatccgccgcgctccaaggatttcccatcccatctgcagccgcag
cagccacaacatcagcaccagcagctgtggcgcccgtctccccaccgtcgccggccaaga
gcgtggccagcgttgagcaggcgcccagcctgtccagcgcgttgctgccgccattggcca
gcctgcttcagcagaaccgcaacatggccttcttcccctactggaatctcaatctgcaga
tgctcgctgcccagcagcaggcagcggttctggcacagttgtcgccgcgcatgcgtgatc
agttgcagcaacaacaacagcaacaacaccaacagcagcaacagcagcagcagcaacagc
agcaattgcctccgcatagcgacaacgaggaggatgagcatgatgatgatttcgagcgca
aatccgtggactcagctatggatctgtcacaaggcactccggtcaaggaggagcctcagc
cccacagcaattgtggccacatggccattaacctgaagctgaaagacgatgacacacctc
tgatcagcagcagcagcacctcccgccgcaaaggtcgtgtcctcaagctggacacgctgc
tgcagctgaaatcggctgcgatgtcatcgccggagcagcaactgaaactgccgcccagtg
ttctgcccacggcctcgtcgcccattgccggcagcagcgccaacaagcagctggcggatg
atccctgctctggtgccagctccgcggatgagtccatggaaacgggccgtgtgccgcagg
ccaacacgagcgccagctcaacggcctccagctccggcaatagctcgaatgccagcagca
gcagcaatgcccctccagctgccgtcgttgccacctccgccaccgtatcgagctcatcca
cagccacatccacgggcagcagcgctccggccatatacgagtgcaagtattgtgatattt
acttcaaggacgctgtgctctacacaatccacatggggtatcacagctgcgacgacgtct
tcaagtgcaacatgtgcggcgagaagtgcgacggacccgtcggcctcttcgtgcacatgg
cccgtaatgcgcactcctaagagccactcagcgccggcggcccacaatattgttattaga
tatttttattattattaacatatttcgttgtccaaaattgtatatattcgtaatttaagt
tttcattttgttgtcgagaattgtacataagccaaaaatgcgccaaaacgctaccaacta
actctagacctaagcccacagccccatagattcgtgtctagctctaactgtagatctaat
gcaactatgtagtaactatcccctctctctgctagcctctctctactctctgtatccttt
cagctttcagttttcaatttccagcgaacgaaagcaaactcaagctaaaacaaaaactaa
catcacaaaccgaacaaaaaccgtgaaaaaggtttaaaaattcctagtttaagtcgacat
taacttaacttaattcgtaagcaatcagtccaaagtcacagttacacagcagcgattagt
gtataactattatattttctttacataataaatgtttagtcttaaaaaaaaaaagaagaa
gaaaaataagcgagtgctctcttttcattgatattgcagtattttgttagcctaatttca
gtcttaagtcaagccacaataaacgaacaatttttcaagaataatttaaagtttttatga
ttttctttattttttattcctttaactcattcggcataatgacaatatttttgatatcga
tcaaaaagaagtacaaatctagagattttacaactcgaaattttcaacaaaaatgtgtaa
atgcccacgatttttaaattgaataaacatagatatattaagtgtattgtataaacaaat
atttacaaaatattatgcgcaatctgagcaaatggatcaaaattcaagtttaattagttt
ctagctgtaaatgtaaatcaaggtcagaatatttgaatgaccttgtaatatacaatccca
gtgtgaagaaacacctgtatagtaaaatacttacaaataaatagagtttcccaaatgttt
ttatgtaatattgaataaagaataatatgcgatataaagaaattcatatataagattcta
tagtttcatgatcgttgccagatgtcagcggctttttccggaagatgatttatggaaatt
ttcgcctacacaacagccacacaatgtggtgtaacggttaattgaaaaactgctccatca
tgggctaaatgctcgggctattaagtgaaaaaactgtgcgggtgacccgagcaaattggc
ctggcgagagaaatagctgtgaggatcgtccaggcttaagtacttcccttgatcgatcat
tgtctggcattttgcgtgaaaacgcacaattcgcatggcatatgagctgagaggggggaa
attatataataataatgaaacgctcatgagcacacgctcatgggcaacgcctttcaaggg
atctggcgacgatcgcgaggatcgcttggggagttcactcggaactgcgcatgcgtcgca
cacgctttgcctacaaatggcgcgtgctcttgagttggaaaaccaattttcctttccctc
gatcccttggcgcatttttgggcgttttataaatagtttttccagctggcttctgattgg
ctgcaagtgatttgagtgtgggatagacacgacatagctcgaatatttgttcattagata
gttttcaatatttttaattttccgtttttccctcattaaaactgtgcacccacactgcaa
taattgatatttatgatagatagaaattaaattcaaaatggggccccgcctagaatagag
tttagaaaatattgtctgtaagttcatgtaaaaattttatggtggtccagctgatatttg
gtcaacaacccaaagatctaatctgaaataagattttgcatatccctttagtcgaacatt
tccagattcttgtccatttgagcgcacgtaatttgctaataacccactggacagtcggct
ctctattttggcttgtggcaagcgcaagcgcagctctaagatgtttatctgccgcacaga
atcttaacctcaatctgctgcctaacgatgctcggtcgatccctagtcttgtttgccagc
tcttatctcggcttgtggtattgttcccatccttctggccattgttcggttcgcagacaa
aaaactcggagcataatagaaagacgaatctcttttaagtaaaactagccggggtcgccg
aggataccccacagtctcgaatggtcgttgactgactgactgaccatttaaaaggtgtaa
ttttcggtttgagatgttgcgcatgcgccatttttccggtttctattgtatttactgcaa
ttccctcttctcttctagcagctgttgctcattttgcacctttagctacaaaattcttgt
gcgttttttgtagcgaaaggttttgtaaatcaaaatgtcttttaggctaaagcaattttc
tcataatgtaagggaattgacatcaatataaagtttttaaatgttcatttcatagttcca
atatcatatctagaaatatcttttatttattatacatgaaatcatctagtaatagtggga
gggataatattacagttatagtattgtgtactcaagtccatatgatatatatgtagattt
ctaattagatgtataagccgtgttgatatagatccgttcctctttctctggctattagtc
catatacataaatatcaatatacataaaaatcaattacgatttccatttccgtgaattcg
attaatccgcttgggcattttgagcttcctctaagttctaaagacaggaattaaagacag
aatttgatgttcacttatgtgaaatatatatatatttgttttcatttttaaaatatcata
aaggaattatttcagatatatgctaatgaaatcgactatttctctcacagactttccatg
ataatatttgataagaaaattattttattttaatgaagtttttagagaacgaaagaagag
ttggcctaactttgaactaaaatgcctccattttgttgttacccttcaagcaaatatata
taaatttatatttatatatacgatatatcgtctggcttatcctacaatctacataagaac
cgcagccagcacacaatggtaaacatgaaagtattattaatgccacgaaaaaaatctccc
acagggctgaacataaaataggtatttacagtcacaaccacccccggaactactaacaac
aacaacaactgcgacgacaactacaataaagtgtacaaaaaaaatccacagagcgcacgc
catattgaatatattgagtctggattgtggttggggttatgtagggttggactggacttg
gtctagggtgtgggtagccatttttagacgcgtcagatgctcaacagctaaaaataagcc
aactaacaattccgaaataattcgacggagctggaaggaagttgagtcgaaaagtgttac
aaggtttttcactatggcaaaactagccagcgctgcatgggcagctgggagggggcgtaa
tgccacacactagctggatagtggacagggacagagggatgggggcgtgggttcgatgtg
cacgttgtgtgggtgttcagttgattaacacacgcaagggtgccgttaaatgccagcgat
acactcaccatttataactgctcttgaccatggaccatgagacgctggatggctggcaat
acaccccgccaggtcgcagaccacgagcccttatcaaacagccgttgccgcctgatccga
tgagctatgtagctgctgactgccatttcgcagagacggcgcccacattcagcacgagac
gagacgagatggaacggaattgttaaggtctacacgttattattagaaaattgccttcga
ccagcatctgtagccaattatggcctggctctgatccattgagcatgacgtcatgtgctg
ccgtctatcggcacctaacaatatccctcgctattcatgcaaaccaatcctaactcacac
acacacacacacacacacacgccgccgaaggatttgctgaatagccgataatttatttct
gtaaacaattttcactggaattgcgcacggtccaagaaccactttcgcttcttcaaccag
tccaacagctgaccaaggtccgttcatcatcgagcccatgtgttggtagatggaacgaat
ttttaaataggccccgttaacaagcagacctaaagatgccaacgcttcagccaggtgagt
gttttggcatgagctaaattatatctatcgcttataaacgctataaaacgaaaaacatta
caacttggtatagaactgggcgtgccaccgcttatgttcatggagcatatacaatttttt
atgggataaaaacaaaaagattctttttgttaacaggccgaaggagtttttattttacaa
taatttccctcggctcagcgagggatacacaaataaatcaggcaaagattatatattttt
taaaagttagactaatagatcgtcttttaaaagtactgccgttcatgaaatatttcgaaa
ttcatttggctgaaaagaaactgaaactgaaaatagtttaatttactttttgtggcaata
atttaaaacttgcattctatgtaggggcctctttgtgcattccattattgagattgggga
actaattactctacctccatgagtgcgccattgaaattcgaattcaattgaagtgcaaaa
accaaaactaattgcaacacattctgtgataaatatgcaaaactgaatcgaaacgccggc
cgggtgctgactaatatgtatgtgtgtatgtgtatgtgaatgatgctgaaaggtggtaac
acccgtagatacccactaacccaatgaggttgccaaaaacaaaaaacaaaaatgaaacac
caaatccactcagcattaaaaagaaaaaaatgtttatagttccacacagtccacacttca
catgtaaatcggaatcagaatgctagggatgtacatacatacatacatataggcgtatgt
atatttgtattggagtgggagggagatggaaaaactagaatcgcctacatgatgaacatt
ttcgaagatagaaaaaacatctgcccctgatggcactttagttaacgaaaaataacaatg
gttaaaaatatacatagccatttatacatatacacatgcatatatatgtatatatattcg
tatgcatgcagcatggaacaaaaaaaaggaatctctttgttgttgttgttttggactggc
tgtgccatcgataatgtccagcatccgttatagagaaaaaggaagtcgaaataaacgaca
gcagcgtgtgcctgatgccctttgcctcagcctgtccatgtctgtgtctatgtgtctctg
tatatgtgtgtgtgtgtgtgtgtctgtgggggttgcacacgcgtcctacttagtagtccg
ccgtggcgttgtcctcaactatttgcactggacagacaatgccgtggactggacagccgt
tggcggccttcgtttggacagtttgctacatttgccgcgcacaaacaatcaaaattgtgt
gggctactcgattgagttcgattttcttgtatcctcacacacacacacacacacacagag
agattttttcctctttattttttgcagcctttacttagatgctatatttacgctaggccg
gcgacgcagatgtcggcgagtcaacagagtaatcgtagatgcctgggataccattcaggc
tggacgtctcgaaaataaaacatacccagcaaatggaaaagtccgataagctttagatct
taaatagaatacatatccttactattagaaattagattatagaaatttattatagaaatt
atattattacattataccattcctatacctattatatcctcacatctatcatctcttagc
ccatatatatacgagttttttttagcatatatcacatccccctggttgatcctgtacaac
caatcaaaatgtttgcaacacaagccgaaaagtcaaaaaacgcctattgcacaatcagaa
gcgaacaatttcacgcttcgcacataaaaaacgcgattacgaccaataaaaatataggaa
aaaagaacataagtaaataaaagtgcctgaaaaaaagaacaaaaaataaacaaaaaatgg
tttcatatgtgcagaaaaactgcaaatgctgcaaatagggtgggtagagtaaacatcccc
tactcggggagggttgcaacatccatggaaaccttttcacaataccgaataaatcgatat
tttttgccagttttagcctctgttgttttttttttccttctcatttttttgtcatgtgaa
taaaaaacaggtagttgttttttgtatctttcagtaacagatacttttccttttggacaa
agatgtgaatagatctggtatctggtacagatagacttgggtctggcctgtagatcgact
tattggtctttgtgcagcgagaagtgcaaatgtcagctggagttctgtaatgtgagcaat
tagacatgctctggccaggtatcattatcaggctggggcaacaacttacaggtgttaaac
gataccgtcaaggtatagccaagggcccacaaatctcgacaagttgtcactgctgctcac
atatcaagacattaaacatttgatgggcggatatgggttttgggttacccttgagctggg
ctgcctggcacgttgcaattgggatgtgcaatgtgccactgccccatcccaattccaggc
cgagcaaatcgcaagcctttcactcagcagccaggtgtcgcctacgcctgcaaccgcatc
catcagagctgtcgcctgcttctatttgttctacgtgaagtgcagccattatgctgcaca
tattttgcccacattcattcaattgtctgcgtctagacacaatttccagctgctccttaa
ttcaattgaattgtggctagatctcagcttgccacatttgcaaatgtcattgatttttgc
caaatcagcgcagcgcaacgaactcatttcgctgccttttatgccaatattctgagctgt
ttcagtaccctccgaatgaggtgttatttttctacattttaacccttttttgggctcaat
cataagccgtttcggtggtggctgtcaacagaaacatctgctttcatttatccagcttgc
tatcgttacaagtcgagattaattagtcacgataattgcgtagttcttcaccttatttgc
cacgcaagaataaaattgtgtagtttgatgatgttggatattatgattaaaagtgttata
ttataaattatatttttcatatatctttaatattgactataaaattaagagactacaaat
atatttttttaatatatataaaaatatttaataatataatcatagttagaaaaacttcta
agtataaattagagttttcgacatgatttgtttttttttttccaaatttaaaaaatcaaa
atatatactgtacttggaataagtgaagcctaaagcataaggtcattgaaataaaggtgt
gttccttctctcagcaaattggaaaacatatgaaatcgatcagctaagcttaacatttta
aaatttcttctacaaatattaaaattaaaataatttttaaatattacaattaatatactt
gaaaacattagcctgggctcttttctaaaaatgattgaaccattttgaactttctcgttc
taatgtgtcgcgctgctaacttccttttcatttttcttttatattgaaatattctgaaaa
ttttgaacattagctcaattctacttagaaaatcaacttgtagaagtgctgtccatataa
taggtttattcttagtaagtaactccttttactgatactcatactcatgaaaatttggat
tatcagaatctgtaactggacttacttacacaactatgcctgctttgccgccattttgct
tctacatagttccaaccctcaaacatatatcgttttcccccctttttgtcattcacgcgt
tataacacttttatatttttaaaaatgtcaaacacacacacacacacacatatacgtaat
tttcactttcatcccgccctatccactatttactacatacaaagcaagggtagaaaaatc
caaaattaacgacgcccaataaaaacaagaaaataatatgagctcggcagagtgcccgaa
aagagtttgaattatttgtttttatttttaggcagcccctcgtattgcttaacagcacgt
aagtagatttaatggtgggccaatcaacgctcggggattacacggcgcatctatggcagc
gtggcaccgcaagatccccggcattgaacttgaaaagtgttcgaaatgtgcccaacaaca
aaaacaacaacaacagcaacaaaaacacaaatgcaacagatacaaaaacacgcgctgagt
ctaccctttcaacacgttgggcaatcaaaggaacgcgctctccgagaaacccttcgactg
tcgcacatctttataaatagcccgtgccgccgaggaacccttgcttagtcttttcttatt
gtgatcacctcaagaccctgcccctgacttgttgcatcatcatcctcatcgagttaccct
catcatatcgagtgcactcacaaattaaccaccaataaaaaggcacttcataaaaaaaaa
aacaacttccgtttttttggtcctttgttcactgcctgttgcttcccccttaccgcctgc
catgtttcctttttttaaattatgttgtaatcgaggagtctcgtaaacacccctaatatg
atttttagcgccacttatcgcgcacttttttagggtgttttttgttccctcttttattta
tggaaaaaaaccatgtagttgggggttaaaaaaattgacatggtaattggagtgtattat
gtaattaacttctcaagtgggggcatgatgttatagggtggctaacatgggcgtggccga
cattttttatgaaaatcaaatgttgaaaagattgtattcatttattggaattgtataaag
ggaatatcgttattttttgtcaaattgtatgtaatattcggtatatagaagaatagagag
agaaagagaaatggatacgaagtcagtctatctataggaagacttagaattagtagtact
taccgatcgtaaatatcttttctttgaaatccattttaatcgatttacatattttggaag
taaatattctttctgtacagggtaatttcattcgttattatctatttggaaatatataat
ataaagtataattgcattgcattagttgactatttgtcaactaagccagagagtctatac
acgaaaatattttataaatcaaatatttagaacagaataatgcaaatattataagtttca
tttcctcctcatagatcaacacaattaaataagctcaagttggaaacgatttaaaatatt
acttaattatctgatttactcactaaaaatgaacaaaattcttgagttttgcttaaaaga
aaacctaactctgtaactaactaacagtattcaatgagtacctattttcactaactaata
cctaggtacatatttatagtttgattatttccattaaaattttatatatctgatttccgc
aagaactctcgtattctctaatctaaagagaataaaggatattcaaatcattgttcgtta
ggcattggcatgcggctgctgctgctgctgcatcatctgctgcagctcggacggcataat
gaactcatcgcataaaatgctgatcgaatagatcctcaatcggtcctgcaacaaattgcc
gcccatgcagcggccgacaatggagtttgaatagttgttcaggtctatgcacaaattcaa
atgtcattcaaatacggctcgccagcacaatgacggtgctaaatggacgggcacgcggcc
agagctgggaggagatcgagcacgagtaggagtaggagcaggagtaggagaataggaacc
acgggacataagcagccgcagccgcagcagcagcagcagcaacgcctgcatctcatttcg
gcgcaaatctgttcgttgttgtcatgaaaatacgatttcaatgggacagcgcgccaatat
cctggcacaggatacgaacgaatattgttattattttcatgtttcatccggtttcatgtg
ctcgctgcccggtgcgtcggcgttggagttccctcgactgacagacagcaggcagaaggc
agaaggcaacgtgcagcggctacaaaaacaaaaacaaaagcaactggctgaaaatgaaac
tcaaactgggccctgggtgtagccatcggtctcgacttccttttgagtgcaaccacaaca
ctagccaaaggcaactgccgacctcattcaccgtcgcctgtcgggtcttcggctagatct
tcgtctctatcgttgtcgttgttttgcaccgataagcgtgacattttcatattgttggcg
atcagaattcgagttccattcaagcaacgcttggcgattgaattctgcaagcagatcctg
gctgagccgaagcacgccaatcactcactgaccggattagctgaagtgaagttttttatc
tgtttctagtcgtcgattgtcctctgctaattggaccgatcctcacatagtctcattcat
tccaacaaaatgcaagccgatggccatgaaatcggaacccgctctcgatagggcgatatc
tagaagatgtatcaataatctttattttttatgagcgtgcaattgccgtaaaattcgagc
agacatcccggaaagtctactattttgtggaagatgtacctatatactatttgagtatgc
aatattggctggaataaaatatgaaacagggcgtcaactaaattcgaatgttttacaatt
tttcattaatataagatttcactgtttaaaaggtcaaagacgaagtcgattgctaatagg
agagtatattacataaacttctttatcgatcgaactataaaagattatagtattttttta
tatcctaaacccaaagtaaatgggagttctaggaatagtagtttctagcttcgatttact
aaaattactaaatttcacttatatcaacagcatattaaattattgaaataggaaacacat
tgaaatataaggaagcctctactctcaactgacgaacacccacacacagatgtcctggca
catagagagacaatttttaacacattctttagaacatggagcaggagtttttcatggctg
aaagattactaaaaactaccagaaattagtgcataacttcataactccagtttggacaga
tgtcaaatgggatcgcaggcggcgaaccaggattcgacttaaccccgcgctcatttaaat
gtcacttctgcagaaacaaaaacaaatccccaaaggagcaggcataagaaaatcatttgt
aaggcaagaaactgtgaatgcatatttgaacttcacctcggggtcgccactgagaccagg
gtcagagctatagatcttgagcgtgtgctaagggcagcagcagcagcagcagcagccaaa
tgccatcaagggtcgcgatattggcgcgcaagatttgtgtgtttccggagcgagggtcgg
tgtgagggtcgggatcggggtccttaaaattccttgcctggctgccagctccttggcgag
cgtaatagcgtaaacatttaatgggagcgtgcgctgcgcacgcgcaacattgcctcaccc
cgaatctcggtctcaaccccggcttctatcctccctcgaactcgtggcgtcattgtttga
tttccttcaggatttgtgtattacttctgcgtcttatgattgaatactttctttatgctc
gcgtcaatttattgtattttgacgatttttcatattcatgatcataatcttatggcattc
tctatggagcatgaacagtacttggggtgtagtatataacaaatttgcggttgatagttt
cggaaaaatatgcagcgtgattgttcataatgcgtacgatgctgcttacatattgtgcgt
gaagaattttccttcttaaatttattcaactgataaaaaaagacaactgaataaatcttt
ctaaaaaatatgaaacatatttattcaatttattcattctgcctaaattgtaggtgaaac
tatatatagtttatcaatattaatataaacttatttatgctaaaagacgaataataatgt
ctgccatttcttactcaatacatataagcatgtatgtctaatgaactacaaaaatactat
ttataaaaatataataatataaaaagataattaaaatttaataaatatgaattgaattta
ttcatagactttaaatagtaatttaaaattttgtcaatgattagtagtataaatactacc
tttaatattaatcctatgatatagactagcagtatattaaaatcacggcatattcaacag
aaactcactcaaatatttatgcactcaatatataaggaatccaataaagaatccaaaagc
aaagctttagcattgctttagtttttacatggaatcaactggtgcgcggttgccacacac
atgtggcacacttaacacctccaattcataatgaatgagttaagagcatcaacaaactaa
acattaacatatagcttcgactactgccacttcgactgcgactactgtggcagcagctct
gccccttgtgacgcttgaggaattgcgtgtcagggatacgcccgcatggccggcaggaca
tgtgttaatcaagtagcggcctcagcggcgcataactcaactgcagtcagcagatgcttg
tatatatgaatatgtgtgtgtgtgtgtgtgtgtgtgtgagcgaggaagcgaacgagtaaa
cagctgcagcagctcatgctcccaagtctacgacaaggactaaaaatagttggaggcaag
gtgcagagcgaagctgtgatctgcccggggggatttatgtgacagaattctcgtgtttac
gcttaattttcgtttaatttttatgggcgccaagacgagacggctgccgttgcataaagg
gagctgcgttcaatgcctggcaaatttggccatttgtcttgtcttgacatcgatcgctgt
atttactgatcaaacataaaaacgtaacatgatctaaaaaaccaataaccattgccctaa
gaaaaggtgacaagcaatccgaaaaaaaaacaaacatttggaataaaaagcacaattgtt
gcaatatgacaattgaatggaatccggaaatgtcctatgctgcatggacatagatagatc
gcccaagtggaaatctgaggaactgaactcaaattgaaaagagagagagagggagagagt
gagagatggagagttaactgagagatttaatgcctacatcgaaaatctcaacccctattt
cgagtgaaaactcaatacatgcagcagcagcggggagttgaatggagttcgagtttgagt
atggaactcttgtgtctacaacatgcgtaagtaagtccaaagttgacctctaagacgacc
tcaaaatgtgtccgtatgaagcgcgcgcgcgcatgctgctccttttgtgcatgcgccggt
cattgtttgaccttttctgattctctgtctacgttttcccttggcacccgctcgcctttg
tcttatgcttgcgttgtgatcctggcctgttgtcaatgccaaagggcattgcaataaatg
tgataaagattgcttattgttttttttttttttcttgattttattttcctactgcaattg
ctcagactccctgccataaattgcccgtagccggctggccgatcggttgaccgttggccg
ttaggcgaccccttgatgtcgcatagcgttgaaaaatgccttcaatgataccttaattgt
ggcagctgaaactttatatttctattgaactattgcagaaattgtgggagtttagcgcgt
gttttcacgagaagtatctttttgtatgttgtttcttggcgtcgtgcacatttaaactat
aggtataggtatagaaagtattttcaaagtcgatttaaaaaattattttagcaaattaat
gataatactgtgataatactttgattttactagattgaaagattcaaatatataactttc
agctgctgctgataattcaatttgtaatcaatagaaatctagtcaaatctggtcaacaaa
attcccatactttttaatgtgaaatcacataatgataaaaatataatgtattgacaaaat
aacactaattttattaatatgattaaaaaaattatataatttatccaaccttgaaagttt
agcagctaaaatataaaagttaaatacatatgtggcaaaatattagaatatttaatttca
aaattaaatatgtcttggcgggttatattaatagcttcggtcacactattcgtatcaata
agttcatcattctaactatcgatattataaattgtcagaaagtccgatattatcttaatt
cgataaatttatttttcatctctagactaccactcagctgttcttgcagacaaaaatgca
agactacgtttacatatttagtttttaataacacggaaaatgagccaatatagtaacgtt
aagtacacaacatctccaacgccatccgtggtgtctggctattcaagcgcatcccgacta
cattcgccgctgcccccgccagttggatatcgcaaagattgcctctccgcgacatcaaaa
agctacaaatatctacggcgtttactcaaattcaatcaaatggattttgaatttgcattt
tggcagatgatatatttatttatagcgccccaaaaagtctatagaaactttaactacagg
aagcaaaccaaatctcaattcgcccgcgatgatcctgcatttctggtgctgttggttatt
tgtctctgtggtaagtggctcgaaatgggaagcacgtacaaaaatccgaaagcgtaatga
atatctctattttgatttcagtaacctccttgggctttgcatatgtacttggcctgtcca
tttggcaaagtatttccttcatattctacgtggttttcgttgattgcatatttgttggca
tcataattgcgtcattcttctggttggttacaaatcgcttcttgcgcaccaataatctgg
agccagacatagaatggggatatgcgttcgatgtccatctaaatgccttctttccaccct
taatgctgttgcatttcattcagttgttcttttacaattggttgatcagccagacatggt
tcatatctcgattcctgggcaactcattctggctaatgggtatgagctactacgtttaca
tcacttttctgggctacaactgtgagtataaattacagcagatatatctcaactaatgat
attcttactctttcaggtattccacatttaaagaatacgcgcctcatactcatcgcactg
cccattatctttctcctgtatattgtagtcacaatcattggctggaatgcaacgatttcg
tttgtaaatttttacaaatatcgcgtgtattgatcgatttagcaacgtggattgtaaatt
attttgcttttaactgctaggcgctcccctacaataatgactaactaatactaactactg
tagcataatccatgttaatatatatatatatgcataaaagttcaactttccatcttaaaa
aatgccaattgtcttctcatttttcgtgttttaggttctattgaactacaaggtagaata
acaaatgcagtactttggatgaactatgccaggtgtttgggtttgacaaaggtacgtttc
cttttgttacgtttgcgctgcagctccaaggtgtgcaattcggtgtgaacctcagcgaaa
atctccttttgctcctcctctggtattgtagctcggtattgcttcatcaagtcgtatttt
tcccatggcttctgtactttttcggctgacttgcgatgcttgtcctttatatattgttca
atgtttgccacgccaagcagattttgtcgttcccatcgctctaaccacggtcgtggacgc
aaaactactttaatatcgttgataggcacaggagctccttcctccagaggttccgcttcc
atgttttcatcaaatgtgctaaactcaggcaaagcatcacgcaaatagaacagactatcg
tcgagacgtttctctagacgcaaaacctcgactttctgtatggtcggatcatacagttca
tagaccacctctatgccctgatggtcgattacgttacgaagaataaagcgtgcgcgcagt
ccacagcgttcacgatgtatgcaaatgcccacaaagcgacttgtcttgccagccgcatga
ggatcggagctagtaacagctagaatggatcccacataaaactcaggtagttcaatttga
cggcgacgatcgatcatgtcaagacgctctagtttttcgcgaactgcattgcgccattca
actttgggatctggcagaaactcgggatagacaaaacgatagtgtgccggcacaatgggt
ttgcgtactgtcggacccgtcacttcttgctgttgcggcactgcggccgctgcagcctgc
tgtgtcggtttagtggaaaatgtgactgaaattgtagtatgtcaatacttgcatttagca
ataaaatatcgtaggtactcaccaattcgcttgaatgcatattgctgtgccacactttta
gttagaattctaacgttaatattcattttaacataaaaaatgtttagataatcacggcta
gaggtggataatgtttcaacccatccactattttttaatatcgataaatggaaattttcg
tgactggaaatgagaacgattcatgcgaggggaatcaaattcgatttttgcaactgaaac
aacctactgttgatgttgttattgttatcgaattatttaaaaaataatcgttgaaactgt
tttattattaattgtatggataattgccatagatgtaagcaaaatatagcaaagttttta
aaactggtaattattactcaattggtttaaaaaatctttttaaaatatgtaatttaaatg
atcttaggtatcatagttgttttaaatgatacttgcttttgatgatttaaataaaatcta
catttattttttttagtacgtcattgcctaattcagttcaaataataaattcacataaaa
caataatcataaaaacaaatgcaataaataataaaacacagatggaacagtgctaatcaa
tagcatttggtcagtcctcactcttaattcgtggcacttggaggtaagtgaatacgcgct
attcgaacgatcgctcgcttggtcgttggtaccagcacatcctgaacactatttttatga
attctattcacgtgtctttttagggcctgtgcttgggtaaatgcatatccacaatattgg
catttgtatgggcgctctcctgtgtgaacccgattgtgtactaacaatgcacacctacgg
ttgaagcccttcccacaagtctcacagaaaaatttattggctttgccattccgtctaaaa
attttgaaacacataaacataattcgttttaaaacatttacaaaattacttactgaatgt
tgttaatatctttcgatatccccttcataagtggagaacaatttttgggcagtacttttt
tggattgcactagtttatatcttttcatcttcgagtctactgattcacattttatgttta
aggaatttagctcgacgtttggctttgtttccaagtcgtctaagtcacattttacgtcca
gctcttcataagcgactggagctaatccatttcgtagtccacgctctagagcatttatag
tgcttttcttttttttctgtctctcttttttttccatttttttccctaccctagttttgt
ttttctctttcttaatttgactagtgccaggcttcttgaccggattattcgatgtttcgt
gcacccgagataggtgagtggttagctgggagcgcagcctaaatcctttcatacagtgat
cacagtgaaaatttaaagtgggatgttgacgaagatgtgccttcagaacgtggttctgta
taaaggttctcgggcattgaggacactgaaacggtcgttcgccagtatgggtacgaatgt
gaacctttacatcgtgtcttcggatgaaacctttaccacatatctcacagaaatgtattt
tttcgccagtgtggcgcctggttagcatataagaaactgaagattagctttgtctgcaac
tagttagctgccagtcactcacatctcgtgcacgctcaaaagataattccggccaaagct
tttctcgcagaattgacatttgtatggccttccgtatccaatttcgttttcgcctggctc
ttcgttttcatctggctcttcgttttcatcatcctcttccggctcgtcctcctggttagc
gacttcatcctcattgagtggctccagctttacacagctcaaattgaccacttgtcgatc
cttatcgtagattgcctgcacgcagggtaatgcagtattgtcttcctcacaaattttaat
attttgcagcagtaacagcttccgctcagtctcctcgaatgtgcgtttgaatttatatgc
gttttgtgccgccaacacacaggataaacatatctgctgtggtaggacatcatcctgttt
tacctcaccaaattcatttaaaatttcacacaggctcggctgctctgttgatggttgttg
ccgttcgttaaatatatccaccaatgtaacggaatcgtccatgcagacacggcaaagttt
gtccatttctgacttcggtttaatatcatatgagtatttgattaaaaatactacaacaaa
ttaaaattcttatcttagaaaatttgtgtatatgtgcattcgcataaacacaaaaccttt
tatgtaccatatttcgataagaggttcggattccgatttcgattgtcagcagttgcagcc
atgttaacagctgattgggacctcacggttttgcttataatccgagcagcaatggcaagt
tcaacagttttgtgagtggtgttgtaattatagcactctcccataataatacttaattgg
caaatcgtttcagaaaaagcactcaaggccaaatctggaaatacaataaggcgcatttca
taaaaccacaaaccgaagtacttccccagtaacatcaactaacaaatatgatacacaagt
tgcctatctatgtcagcggtgaaatcgttcgcggatttggtcgtggctctaaggagctag
gtattccaacaggtataagccggtctaaatcttatgtgatcacataatgattcacattaa
tttacgatttgtattgatagcaaacttttcactggatgtggtgaagtctctacccgaatc
cctgcaaacaggagtttattatgggtgggcaaaagtaaatgatagcgaagtgtacaaaat
ggtactaagcgtgggatggaatcctttctacaacaacaaagaaaagagtttagaaacgca
cattatgcataaattcaactgtgatttgtatggtcgaacattaaggatctgcattgttgg
ctatctgagacccgaacaaaacttcaagtctctagatgacttaatcaaggctataaagtc
ggatatagaagcagcaacaacattactcgacgaggcggaaaatcagaaactacaacatgc
tcctttcttttcaacgaaacattaaaactcccttcattgatttcgatcgacaacttgatt
aaagtttatcattcaggtacttaaaatacgcaaagttccaagattcacgtacttgatagc
aagtagaaggtacttaaaagaaatttagattttgaattaaataaaattatttctatgacg
aagcttgattgattaatttgttgaggcacgtcggaaaacttaagtggatgtacttgacta
ctaaattccctatgatagatactttttgaatatgtgatta
