# Supplementary material for: SMCis: An Effective Algorithm for Discovery of Cis-Regulatory Modules
Source: PLoS One. 2016 Sep 16;11(9):e0162968. doi: 10.1371/journal.pone.0162968 (PMC5026350; doi:10.1371/journal.pone.0162968)
Supplement: S1 Datasets — (ZIP) [file pone.0162968.s001.zip › dataset/Drosophila/hb/dper_hb.fa]

>scaffold_6:2439813,2479812 (reverse complemented)
tgaggttttgtgcgcttagcctttgttcctttgttagtccttagtaatctttacttagtt
ttttatagccgcgttactcaattaattgtattcttattgcgactgtcccgtgggacgtca
gtttgcacaatgtccgcgtcgaggcatccgagacggcgcacttagcttcggattctccgc
ctccaaagcttacgcgacgttgttttcaaattcacgaagataacggcgcttggctgaatg
gctaaggcagaggcgtgggtaaagggggtcggaattctgctgtaccgtattgtattaaca
tgaatataatggtggaaattattacttgcaatatttaataaagggtgttaataaagggtg
ttgaccccctgcacattatttgacgtacgccactggttgctaaagctaagtcttactttc
ctgctctctccctcgcctccctcactctacattacctttagcgctcttgcaagaggtttg
cgctctcccactcgtgttgccatgtgttaaacgctcaacaattggaaattttagttacat
tcgttttgatatctcgtgcattaggcgagacgattagctgtcaacggtactttaatcaat
ccagaggcagattctgatgtgggcctctattcaacgccactgataagccattttgttcat
tggcctcgcacaggggcagcagcagttgcaagtccgagtgcacttgcactcaaatggttt
acatgacgccgagctcccacgaccccattttagggtgcaccgtgggaccaagtgcatgaa
aaggttgtactaaatgtacttacgaaagccataaaaaaggtcttccattctccagtacat
ggattgtttgtcgtccaactggcaaagttcatgttttgtattgatacgatctaataaaac
aatttagattagaaggtacatatttcgtctttaatccgaatgggggagcaggtacacctg
tcgacatggtataagaatgagtatcatatgtcttaatctagaaaaatgtgtcatacaatg
tggcaatggtactaattggaaattcagcaagtaattactcacttcggctcggatatcgta
ctagtctgagtacggatgtccgaaagcaatagatttcattaataaaaatattgtcaattc
attttgctatcatgtcacattatttttccttattttctccagttctttgtatattatcat
atttttaattattaaatttgttataaaagataaaagcacaccgaaaattggagatacatg
catgtatgtatgtgtatgtttttgagctgcatcaaatatgccccaaaattggggaaaata
agaagggatatgtgtttgtattgcgggtgtatttttggcatatttaattgcaaatattta
cgacgagcgggtaagtatatatgtagatagatacgtatccatatgtatgtatatatgagt
ggaacaaaaacaaatacaggcgcataaacataatgttttgatagcgaaaaatgagccaaa
attaaagctcacggccatgaggtcctgcggttagcaggatgcacaaccatctatacctaa
atatgattgtgtgtgcgtgtgtgtgtgtgtgcgcttgttggaaataatattaatgccgtg
cagacgcaataaccgaaaatatatattatttatgcgaaataaacagcagcgacaagaaaa
actcgacgacccgaccgcccacaaacccccaaaaccacccaaaaccacccgaaacataaa
ccaaatatgaaattaatgcaaaactgacaaaagcagcgtgagtacgaaagaaacaacgag
aaaatggagagtgtaatatatgaaaataggaataataaaagctgtgcttttgcctgtgcc
agcgtcaggaccggacctcgtaaagcccataccatataccatatagaaaaagccatatct
agaagaaggcatattcataaacctcctgacagaaagcaaaccattatggagaaaccgaaa
ccgaaagatcttggcctcgggatagtataagacaaacgtacacataaaaagacattttta
ttgcctgccccaaaaagaaaggaacaaaagaaaagcaaagcaaagcacacaaaaaaggag
aagggagaatggggggagagagagccaaaaaaggccaccaaaataatatgcgaccgcata
aaaatctatataattcataaacccgcaatgggaggaaggtcgggacggaacggcaggaac
cggacacgtactccgctctgtggcggccatattgggtcataaaaagcactcacacacacc
agtacaccagcacaaacatccacacacacacagaagaggcaacataaaagccacggccac
agagcggcggaggaaaaaagtgacagcagcagcaacagaaaaaaatttttatgatgctgc
ctgcgcaaaagttttgtgaagcagaaacatataaaaaatgttgcatatttttgggcatgt
gggtaattccctttccgctttccacggttattgtatgtgtgtgtgtgtttgtatttctgt
tttgtcatttccgttatttggctgccggcgttgctgttgctgttgctgttgtgctgtttc
tggtttctggtttataggcacaccattttgtgtgctgtgtgccctgaaactctgaacaag
aaaaaaagaaaagaatgaaattagaaatggcgcatttttgtaatttactaaaaagccata
taaaacgcagtgaaaatgtaaggggaactataaaatgaatgaatggatgtacataagcta
tgattgggggtattaaatggatgtgggaatggagtagagagtcggagctgcattaggaga
gattcattagaaggggaattagtgctgaatacagtgtaagattgttacgagtacgtatta
aattccctagatttccctagaaaaatttaagttataccgctctaaattgctagtgaattc
tgcattcaattgattatagaatggtattccattttcgtatttacttgagcgcaacggatg
tggatctccctctcccgaaatcgtatccattttctccatcgaactaaatcttcaccgttt
caaagcccaactgacgtctggccacaggaaccacccgccatatggaagagctgccaggaa
ggctgtacatccctggtccgatctggcaggactctggctttggctcatttcctggtgctt
tttggcaaccaaacgttattagcgtctcgcacatggctccggcaaccatgttgggggcgt
tggaggcgttggaggcgtgcctggtggcacacgtttgcaaaataaacgaaagctgctgcg
cctgccacacaggacacacgagaggaacaggaacagggctcgccagcacagagggctcat
aaaaatatgctagaaattggtttggcacaagggcacaaaaagaaggcaacagcgccgagc
gagaagggaaaaagaaagaactctgagcaatatttaatgtcgccaacgatgtcaacgggg
agattgaaccccaaaatgggagagtgggtggcagggaaaggaaaaaagtacgacgagcat
ggcgacggcgacggcgatggcgatggctgggacgacgacgattccgttcgcttttgattg
ttttgcaaacaaagcgaaacagtttcgtagcacagcacagagccatccacatccacccac
cacttctaccccactttcatccacttctcccccacacaaaaacacacacccacacacaca
gagatacatttcccacccctcacacagatactttttgtgcttgtccttttttgcccactt
aaacaaaacaaaagagaacgaaggaaaacaaaataaaacgaacgaaacggggggaaaaaa
agaaaaaacgttggcaacgttttttccgagggtggattttcattttgtatggttcatgat
ttccaactttattttcgctcccccaatcgctgcccacccaatcctccctccccatccccc
ctggctatagccctctcttttgctcctcatatttgtgtggattttttttagcattacatt
atttggaaatttatgcggggtggcaggcaggcgggcaggcaggcggccatcccagcgtcc
attcccctgcttttcctcgctctcctcatcgattttttgtgcttcgttcggggttcgttc
gcggaggggaggagcgattttttatgtagattgggccattatgtggaattagtttttgtg
aggaccgctgctgatagaaatggcgctgggtctggcatcgaatgctgttattggctggat
gctaagcggagacctagaggttctggaaagcacacattttagggagaaaaggatttcaat
taaaaaagcatcaatagttgataaaattctatacagatgtatgttgaatcgactaatcga
acagtgtgtacaccatacttccgcttccacccaaagcttttccaatgcttcgatcttgtg
cgcatagtttgttgggatagttcaaatttcctgagaaaccgtaaataaagcttctttatc
tgtcaattaaaatgtttgcattcgacagttaaagcattccattactcatcacttttcccc
tcaatcagatcagcatttaatgtgtacacttttcatggaaaccaagaagcatttttcatt
tgtatcagtgtaagctaacaaaagatctcgaagtacccccaaaaatacaaatagttttta
aatttgaaacttatttgcgattgggattattgaaccgacgattaccagaagtcaattttt
atatttgctcatttttcgagctctaaaaatgctgatagtgaaacaaaggcgagagaaagt
cgatgcagagtttggactggtgctgataaaaactaatctggaaaacccaatggtaaatag
attttatttcagtgatttttatgcttgaattttcccaatgattgtgtggaaaatattccg
ctgaattcgattctcagtcagacaataaccgataccccattttgagccactcaagtgttc
acccccaagccccaatccccgagtaaaacctcccataatgctatatggaaggaaggaaaa
aaaacaaacaaatgggatgccaaataatacgaacgtgaactgcatgaatgtacgactatg
tgcgatagagaaagcaggggcgttgtttaaaagagggtttcgggatttactaatggaaag
tattagtaagtagtagttagtgaggattgtggaatttaaaatgcgttagagatttactta
taattatttcctacatttccactacctttaaaaccgttaaaacccccatttagaaagaca
tgcgaagcctttgatctctagtatgtgtgtgtgggtgttgcttttgggttaaggtgtaga
tcgggggaggggggcagtagatgcataaatagccatagccacaggggttggttcccacca
gaaaactgggtgataatttaacaacaaaacaaaaacccacgaaatgcgaatgcgaaacga
gtattttagttttatttttgccttttttacacgcaggcacataaatactcacccatacac
aggaagagtgacacatggctgtgtgtgtgtttcggtgggtggatggatgtggggtatgtg
tagtcgtcggtgtactccccttattctttttttttggggtggttgctgtttctggcacaa
aaagcaagaaattcacataaaaatatacgagtcctcattatgataatacgaaaataaatg
acagtggtgtttacaccggaatactagaggacgaagcgaaggcaagaaggaggactacag
aggacagaaaggcgggtaaggactatgtgttaatgcagcttcttagttgagcgtagcata
gatatgaggcatttattggtttagttttagctataacaatgacggagacagagagagtgc
gtaaaaacattgaggttggagaggcaaatagaaacctatgaggagatgggagagctaagg
atttaaattataggaatgatatgtgtcaactaagggtactatccatatcctgaatacaag
agaattttaaattaaggatcccggtaagtgcaaagtatttgcttgtattagtgagctttg
aaagcttccataagaagcatactaatactgataagaatgtagctttctttctgtctatga
tttgcgtgtgtgtgaaagctttgttatagagtatcaggagagaggtatttaatctatata
tcatttaccttgcaaagaatattagattgaatggagattgaataggagatttttattgca
atgaaatatggaagttctagtctatccgcttcagggtattcccatagtctagtttcgtcc
caatattggcgaataaatccgaaacctggcatttcaacgcattcactagaaaataaaata
ttctgctttgtcctttggcatctttgtgtttcgctaaagactagtagctctaacgtttta
tgccttttgttcttttggctcccacaccttttgtacccttcctcttcctacgtttactgg
ggagaggcagagatagagagagaaagaattacttattcaacatttgacatgggcttcggc
tttgggacgtggacttgggcctgggcctaaaagcattctggccatgttttggttgagatt
cgtttgccgttgtctgtgcgactaataggctcgcatatttatcgtaagaagttcaatttt
ttattcgcattttccttgggtacgttttccggcttagtttccacaggaccattaccaaac
cttttcccttttgccaaaagagcgaagagtccatgtgtgtgtgtctggagtgctggccat
tagctaattctttggctcacagagaggcagagtgagcgagggtgaggtacgaaatgctgg
caaaatccaggagagtttttccacagctgcagatgaaaattcttgggtgaaaatacgtta
cattttccgtgtcatccgaatgagaaatgatcccccccctcccgtttcgaggggtcaaca
attaaatcccatttccaataaaaacaaaactgaaatgccagaccaaagatcctttttctg
caaacattcaatgcatggcaatgaaaaattatttaaatgtgctaaaattttcgaatatca
caagacggaaaaaggtcaattccggggttgggagggtcagggcgatggtcaattaaaatg
ggtccaaaaatcaacccccacctctgtggaaacctcatttctcactatgcaaaacaatga
agcatagatttttcagccgccagaaaatccttttgcagtcgttgtcccgcttttcccagt
tgttacagttttcaatgaccaatgtcggggctataaatttgaccctagagccacccctat
gtgccctatgtggtactccttgaggccgaatcgtcttagccgtgaccccgaattttcatg
caattttcccccctgaaacattcacagtattcgcattaattttaacctctggctctctga
cgctgacaaggggtcacgacggaccttcgatggcgcgcgttctcaattttattttatttt
attcggtccgaatttttcctcttccctgaccaatggtcgccgtccaaccctcagggatct
ctctttgggcagggcatctgtgtgtgttggcggcatttccaccgccgcaggggtcacgaa
agtgtgaaaatgtgtaactgctgcgtggactgattagatggctgggttttaaggatcatt
tgtggggtgggaactggccactggcatgcatttggcgcttattctacaaaaatgcccaat
tgcctaagcttgggattttgggatacggacgacggacaatggaagccaatgaatggctga
ctcaaaaatctcacatttttacatttgttcgaatgcatttcgctggcgacttagtggcct
taatttccagcgaattacgaatgtaaaacggggacaaatgttcagccaagagaatataag
agaatataatttatgtgattttctggattttctagaatttttgtgtaacggctactaatg
gataggattattaaaatgatttcccattgtcaatgtgtgcatgcaagagatttgtttgta
ttagtgaactttgaaagctttcataagaagagtgggaatatcattgcaagtttaactttc
gtagtgtgtatgaaatgcgtgggtgtgaaagctatttcactcttttgtagaaaatctaca
aaatcatgtgaaatttcaagaaaacatttactctttcctacaccaatttcggccacacct
ctacaagttctcctcagtgatttccaggctgtaaaagggaaaaactatttcttctgtcaa
ccctttactttttcttacccctttacatataaattcatctagaacctaacccttttgcgt
tctaatgaccaaaaacacccaattccgagaaaatgccagcttgtaaaaagtaccaaaaat
tggacttcatttaacccgttcgtagtcaaagcggcaaaagggttaaggaagtattttgaa
tacagactgtccatgcaaatgagaacaatgaatgccataaaaaatatacaacggatgaac
cataaagaacacaatggaacagacattgagtggaaagaaaaaagaagagaaaacgacaga
aattgtgggccaccttcgagggaaaccttcaaggccactccggatagccggataggatcg
atttgttaatggtgaaagggttaagggacaccaagcaaaaaacaaggatctctacctgat
ctgccaccaatgaccataaaaaactaaatgttttatggtctttacaaaaaaggattccat
tacgcggaagtgagtttttttcgacaagttttttaacttgtttattgggcggtcatactg
tttgttggtagaatgtgcgccgtcccgcggaatgacaattgtaagtagagcggagcgcga
cagtgtcccctctaatgaccattagatactcagatgcatatacatatgtatctttctctg
cgcatagtagtttctcgcgattttccagctattttcattgttaaggttcttcttctaagc
gattctttgaccattacctgaacagaaaagcaaaaaccaaaccaaaaacataccatagac
cgtagaccgtagccaaagccaaaaatcttagagagaaagcaattcgttggcgtcataaaa
accccgggatgaaagtaccatagcagcgattgtttgccatgtcctgccggttgtccttgc
aacgaattttactgcataaccattaagacggaacaatgaaaattagagcaactatttgcc
caagtccccgtgtggactgtgcctctgctctagtttccttttttaatccttcggtttttc
atgctaaaaaaggatttacggatgttgacgcgaaccgcctcgcatcgcctcgcctcggtc
tgcctctcggtctctctgtttaccataacatttccacgaaaattccatccatctctctca
cttctcctatggctatctcttcgctcactcgtcgtgaccctctgttcctctggtgggcgt
tacgtcgcgagcaattttcacatttgatttatgcgaaatatgcaaatttttgaggcatgt
taagggactcccggcctgaaaagggcagtgttttgaagcatagatcatgaacagggattg
tggtagtcttttctgaaaagatttttgtgccctttgggagttgaaatcataaaaaagtga
aaactatggtgaaaggagaaactacttagattataagactatctttatgttagtctaggt
taccctttttcaggctatctgaagaacttttacctatgctttaattttatttgtcccaaa
tcaaaacaagaaaaattcaaacgtaaactcattttgatcttcagaaattcctcctccgat
aatcatatctcaaaatcgatccataaaattaccatatcttcaacagtagcacatcaaatg
caagtaattggttcccaaaaccaatttgcacttaagatcaaagacgaaaaaccccataaa
gaaaccacaaacacacacacaaaaaaaatgagtaaaagagaaaaaccctccaggaagaaa
aaactctagataaaatggcaaatcatccttggcatgaaatcggcttaggaactcaaggtg
atatctcaacaggaaaatataaaatggaaagggaaaaggaaatgggagtaggggaaaggt
caggagtagggagagtgtatctgtatccctctcgagggggatactcggtcaaccacaaaa
tcctgaacgctccgatgcacattttgtgtgtgattcaatttgcatatgggagatgcaaag
atgcttagaggaagatgttcttcagatgtacaggatcctcccctttatggcacactcttg
ggatctattgagagatcttcttcaggatcagcagcaggccaaaaggttagggttcatttg
catatgagacgcaggacgagacggctttcagcaattagacgatcatgatcatgatcgtgt
ttgtgtttgtagttcgaacgaagatcaacatctctgtctttcaattaaaaggtcaagcgt
gacggaggcgacatttgttatgcctttggcttcaactttacataacttttggtcctgggc
caggggtttggccagggatcaggaatctggaatcaggcatcgggggtgctccaaaaacac
ccgccctgtcgctaatcaggctgatcagcgctaatcaggcacgctaatcgctcgcaggat
caacaggatcactgatgatccgcctactcctcgagtactgcgtaatgttggattatacac
tgaaccaaactcttaaatcacttttaaatctggtctatcgcccgctctagttatccttct
gaggatgcgtccggaggcagtgactgcatcttcgaacgcgcggattaatgaacgaggacg
aggcccgagcaggaccgcctcggcccgtgtcgaggccgattcaggtagtcctctggcgtt
cctttaatcctttcttctgctaaatccggttgcagtttatctaatccggttgccacagtg
tcaatgtccatgcggcgttgctacctgtgctaccacgcacgggctccgactccgagtttc
agcgattcttcagcttcatgttgtggcatgatgtcctgcgtcctgtgtgtaatttgcatt
ttcagtgcgcgtttttgtttgctttctgtggcaatcgtttgtttggtaaatattgctttt
aaattttcccctttctgtctcttgcccccctctctgtcataaccatattcgtagatacaa
attttgtaattataatgtatctacatattacatatgaatgtgtattggtcgaaaactaag
cccaaaatacatggcctaaacctagttgaaagtttgcgttagggcagatggaatatgttt
ctaaattatgttattatatagaatattaagggagaaaatgtggggcttagagcgattttt
agatcataattatttgattgtttttcatgttactcagatttaagtggaaaatgtcagaaa
taatcctagttccatatattttattactacctaatgttgttaaatctgtatgcacaaata
ttccataatttgaacactttattccatgataaataaacatattcaaactgtcccctcatc
agcattataatttccacaaaatattcggttctcccaagtctttcctcaatttagtttctc
aaatttcagacattcgactgtcctgcagtccacacagcttttccttcaattaatttccag
tggcagctagccaagcacacacatggaacgtctccttgcaccccctctgtgtgtggtgtg
tggatgcaacaaataggggcaaaatctgttaaagcaacaaaaacgaaatctccaaacaga
caaaattcgttaatgtgtctggggcttaaagttgcaacgaaacgaaaaaaagacggtgcc
cagtccagtgtccgaagaggagaccaacgaaccccaggccccgagtggaggcgcccccat
aaatccctactcggcagtggacacaaaaatcaataatcaatattgaagcgaagctgccaa
aaaactcagccaaagaggcagctgcagtccgcaaaatgcagcaaaatgcagcgtcgcgcg
tgtcgtggcagcaaggctcgaaaggatgccacattagaggctgccacacagagacagaga
gagagagagagagtgagagtgagagagggcaaagtgtgagcgggagagagcaagcgtgag
agccttggggttgccttttgggggatggggcacatcgtttcactcgccctgtaccaaaat
tccactcacttacagcagcctcgttgagtgctttgtgctctgtaacgctctgttagtgag
tgctctctcttggacagggaatcgctctcatcctctcttggagtcttgtgtgtgtgcgtg
tggcagtgcatttctgacatttgtttcttctttgcaattgagattttgagtgtgagtttg
ttgctataccctataccctatacccgactgattttttgtctttctctcacgcactctttg
tcgtgtcgttcaatactagcgccgtctggtggaggagagccatactgactgtgtatcatg
tataactgtagagttgcggtcgcagcagcagccaacaacgttccccctcgtgttgtttgc
aattgagatttgtgattctgagtgcgtttttcggctatgactatcctccgtagagcacga
gccgtgtcagtctgctccgagcctctaacaacccataacgtacccaaaaaatcgtagaag
agaaaaagagcaaagaacggacgagtgttgggcgctaaacgaaattttgccatcatcaaa
accaaagaaaaactcttagtgactgtgcttaaaccaaaagctactccttaaaaaaaaaga
acaagaaaacaagcaaacaattttttatttgtcaaacgacttttttcccgcacatgcgcg
aatttcgcgcaaaaaaaggaagcttaaaaagcaaaagccaaaaaatagactaaaagagaa
gtgaaaaggagcgccggcccctctgctccactctcgcacacgcactgttatcgcagcagc
agcagcagcttttgtgtgcgcggtgcattcgtgtgggtgttgatttaacggtgccgcggt
caagtttaggaaacgaaacgaaacgcacaaaagagcggaatagagagtgagagcgcgact
ggaaaggcaagagaaggtgctgttcgcacggttcccgtttttggatccactttgggagaa
gtcccatattcaaaaaggtacatatgtatgtaaatattattttcctaattaatatctttg
gggggctattttgccataaacattccacttaaccttcaataaatcttaaaaaacacagat
gctagtggaaaagcttctcttctctcttcctcccctccataaacaaataaacaagaatta
ggaatttcgcttttgtaggggccggaatgatgatggggcacattacaaattgttgaggca
taaggaatataaagattagtattccctgatccccacttgaaacaaagttaagcgttgatt
gtgatattagcaaagcagttaagcgaaagctttgaagagcaactgttgttgtcttattaa
gctttccagagaatgattggaagcctagctttggctggccgaggcttgggattcccttcc
ctaaagctaatgtgggatttggattcgaatgaaatgattccttctctgctttacaagctt
ctgcgtaaaagcgttctaccgtctgctctggtagggtatattccgaaccgaactttcttc
tgtttctttttctgtctaaccttaagaacacacaaacacacacacgacagagatagcctc
atgtggtaaatcatttgctaaaaatgcaacggcacaaaaattctaaaacaatattttaaa
atctgtctggcttttggccgatcttttggctgaacttgttttttgccttcgtacccgttc
cgcctcctgtctactgtggggctcgctctgcatctgccccccgttgcagccccatatggg
agggagggggattggactctcctccgttctccccccctctactttccttctggctgacag
ctaattttatttgtttacatgtcgactttcatgttgtttttccttttcccccagtccgtc
ccccacactttttagcattttctcgggcttttcttttgtgccattgcacatttttctcgc
cgtctctctctgtgtgtttttttttttgtgttgcagtctctttcttttttaataatttaa
atttagacatcgaactataattcaaagtcaacgttttgcaattttttaatggcaaattgt
ttggcacttgccaaaatgcatttcaaatactataataaatatttaacacgaaccgaacga
aagctgcccctgccactgcgaaatggtataatttcttgatgtttttttaggattcatcac
aagatcagatctctttttcccccgcctcccatgaaaagattgtcagtccgatgtccaatg
atgatgggattgtggttcactattttaatgtttttctgactaaaagaaacgcgaggcata
aatcaaacaaactactctttgtttagatatataaataaatatctatatatattagagcag
atatatttataagcccaaaagacattgaaatgcagttacagttgcctacttggacttgaa
gagcatgaaagaattgagctttccctttaaaaaatgcccaacaagttgttgcaaataaag
actgagaaagcttttgtaaaagatgagaccgcctcctcctccatagtattcttcaaagcc
actacaatatcctactctctcagtcatcccctttgagccactcagaggaacaaaatttac
tgaataaacataatttatacatacatacatatattatattctctttcctcctcccatttc
ccgaaagttttattttctacttttttctacacaaatttttcaacaaaacacacacatttt
tttgtgtgtggcgcattttctacgttttgctagattttccatttttgcaattttcatgat
atttttacgtgctctaagaggcagagggatggaatggagcgggaggtgggaagatgcaaa
caaaaaaggggtgtggggtggcagtgtcggaggggagtgcgtgggggcagcagcagaacg
actagcacatgtttagtttacttttgcagtttcggttgcctcttctctgcccctcacggc
tgcactgtgccagcgcaggcccccgctacacccatccttgccccagcccctcttatcagc
ccctctctcttcattactctttctgcagctcccttccctggtctttctcctctttcgctg
ctttgtagccggcgtaatattaattttacacttggcctttagtttggcttttgttgtaat
acccttgaagataacaaggggtatgatgattttatgcagatatttgcaacgtatgaaaga
aaaaaaggagctttgagtcccttaggattccgcttccaatagatatttcagttgtctatg
tatttctaagacctaatcttattatattcggatgactatttctaatagttcgcacaggaa
tgatagatattcaagggtatctaaagtttcgctatctaaagttcaccttcctttcctttc
ttgttgtttttgggcattgcacaaaaaagcgcctagaaaaatgcaaaaatgttctttgtt
tctgcaatagagacagcaatacagaaggagagaacgagggagagagacagatgtggcata
cagcacaattaatttttggcttttctttcaaatttctattgtacaaaggcaaaatattaa
ataaatacgaatatgttcaaatgcaaaatgagaaatgcatttgcatttattttgctctcc
gcggaaaacagcatgggaaaaacttttccgtgtaccatcaattatgcgcacacaagagta
tggtccactcgccatgccacccctccattgcacccacttccccccactcgactgctgacg
ttctgcgtttttaataatatttacttggaagcacaaacaattgcccaaaaatgcatcgaa
aatgcctctgaaaatgaactaatttttggaaaaattaaatcgccaaaaaaatagaaattt
ttgcataggaaaaaaggaacgaaaaatgattgctcttgaataggaaaattctttgtggaa
actacgcaaatcaaagtgcatttggaaatttttgggggaagggaaaaccatggcagcaaa
agaaaatgtgtggggaaataataaatgaaattctatataaaaatctcctttggttcaacg
tttcttgcttttgagatttaagaaccgaaattaaggaattattgaccttcaaatgtggag
taaaatgttggaaaagtttattgttttatgcaattttaataagtttttagtagaaactag
attgaaagatgttcacgttttcagaaaccaccgaaatttgttcgggtttctttacaaata
ttcgaacaatcctgcaaaagaatgaaaagtattcaacaaaagtataattggcattctaca
atattccatatactttctatatataacccttttaagaagaattaaaagaattccaaaaat
aaaccaatatattgaacaatatatgagctgtaataaagaaataatgtatggaaggtgtat
agaaattttccacttgccagccaaaaaaatagaatcccggcagctgtaccgtacctcctt
cctctctgtagaatcccctaggtatatcgcacacactcttcctctctggggaattagtcc
tttaatttagttaaatcctttgttgctttttattatattaaagagagagagccgtctctc
gttaggacacctcctacttctgctacgtttaatcctcgcgtagaaaatgccacgggaaaa
ttcgctacgcttcgagtttgcctcataatctggatagccagtccgttaagctccccggat
catcgcaatcccagtacaaatccaaatccaagtgtcgtgtatttttctctcttctgcaac
aattttgtgttgtgtgctctaatccaaaagtggatcaagccatgaggattcgcggcagga
ttcgcgactcgcgacctatacctgacttttcatctccctctaatcccttgacgcgtgcgt
cctgccacacagccactacctgaggcagatataagccaatgccagcggcagttgcacatt
cagtcacaagcgacacaacgcacacgcaacatctaaccgagcgattctcttgagaaaata
tatatatatatttacgaaacatttggattaaacttcgagagcgaaaggacgagagaaagc
ggcttcaaaacggtaggtggactccagcctccagccatggattttttttgccaccatctg
tgtctcattctacgattcaccattttgttgtggaaaaatcactcaaaaaagccaccctcc
tcctcacatcggttccccttctagaggcgtgctttaggggtggctctctctcataaaaat
ctctcaaaaaaaagaacagaaaaaaagaaatgtagaaaaaagggaaataaaaacctgacg
catgcgcaacaatcactaaccaccccctctctttttttgtctctcttttagcctttgaag
agccctgccgccaagatgcagaactgggagacgactccggccgccagctacgagcagcac
aatccatggtacagcagcatgtttgcggcaaacattaagcaggagccgggattgaccagc
agcaacagtgtggcaagcggcagccccagtccgaggcagtcgccactgccatcgccgggg
aatcacttggagcagtacctcaaacagcaacagcagcagcaccaccagcagcaacagttg
caacaacagcccatggataccctgtgtggggcagcaatgacaccatctccgagccagaac
gatcagaatagtctgcaacacttcgatgtgacgttgcagcaacagttgttgcagcagcag
cagtaccagcagcactttcaggcagcacaacaacagcagcagcagcaggcccaccatcat
catcaccatttgggattaggtggattcaatccattgactccgccaggattgcccaatccc
atgcagcatttctatgccggaaatctgggtcgacccagcccacagccaacgccaacggca
acccaagtggtggcacccacacaagtgggggagaaactgcaagccctgacgcctcccatg
gatgtgacgccaccaaagtcaccagcgaaatccatggaaaaggagctgctccaccacgaa
aaggagcacgatcagatgtccaactccagtgaggatatgaaatacatggccgagtccgag
gatgatgatcagaacattcgaatgcccatctacaattcgcatggaaagatgaagaactac
aaatgcaagacatgcggtgtggtggccatcacaaaggtggacttttgggcgcacacccgg
acccacatgaaacccgacaagatcctccagtgccccaagtgtccgtttgtgacggaattc
aaacatcatctggagtatcacatccggaagcacaagaaccagaagcccttccagtgcgac
aagtgctcctacacgtgtgtgaacaaatccatgttgaactcccaccgcaagtcgcattcg
tccgtgtatcagtatcgttgtgcggactgcgactatgccaccaaatactgccacagcttc
aagctgcatctgaggaaatatggtcacaagcctggcatggtgttagatgaggatggcaca
cccaatccttcgctggtgattgatgtctatggcacgagacgtggccccaagagcaagaat
ggtggcactgaaagaagcagcagcagtggcaccaccagcagcagcagtcgaaagagcaat
gtggcagcagtggcaccacaacaacaacaacagcagcagcagccaccagtagcagcagtc
acctcgcagttgagtgccgctctgcaaggattcgccacttcggtgtcagcaccctcgcca
gtaatgcccgcctctcctgccaagagtgtggcaagcagcaagagcagcagccaaattgga
tcagcagcagcaccaacagcagcagaaccaacagcagcaacatcagcaacagcagcagca
gtctcctgccagtctcctgccgccgctggccagccttttgcagcagaatcgcaacatggc
cttcttccccgtactggaatctaaatcttcagatgttggccgctcagcagcaggccgcag
ttttggcacaactttccccacgaatgcgagagcagctccaacagcagcagcagcaacagc
accactctcagtcgcagcacagcgacaatgaggatgaggagcaagatgatgagtacgagc
gcaagtcggtggattctgccatggatctgtcgcagggtacacccgtgaaagatgacgaac
agcatccccagcagcaacagcaacagcagcaacagcaacagcagcagcagaagccgctgg
cgatggtcatgaatatgaagctcgaggaggaggccactccgctgatgagcagcacgaatg
cctcacgtcggaagggtcgtgtcctgaagctggacacccttctgcaactgaagtccgcgg
cattgacctccccagagcaactaaaggttatgcccaccgcatcatcgcccattgcaggac
gcaaacagctacccgaagaacattgttcgggtgccagctctgcggatgagtcgatggagg
cggcgcatgtacctcaggctaatacgagtgccagttccactgcctccagctctgggaata
gctccaatgccagtgccagtagcaatgggaatagcagctccaccagtgcaacagcacccg
ctgtggcatccacacccgcagcagcaggggccatctacgagtgcaagtactgtgatatct
tcttcaaggatgcggtgctctacaccatccacatgggctatcacagctgcgacgatgtgt
tcaagtgcaacatgtgcggcgagaagtgcgacggacccgtcggcctcttcgttcacatgg
cacgcaatgcgcactcctaaaaaacaccaacacaaccaaaaaaccttgttattattattt
atatatataattatccatcatcgttgtcctgaattgtacatattcgtagcattaagtttt
caattaattttgttgtcgagaattgtaaataatgcataccctcaaaaatcgtagaactaa
gcttagaatctatttgtagaacctatctgtaactctctaactatctagaactctgccttt
cgctgatttccattttccatttcccatatacgactccaaacccagaaaaaggtttaaaaa
atgatcatcccaaaaattcgaaacaaaaaaccgaaaacctctacaataatttgtaagaaa
agtcacaagtccaaagtcacattacgagtaataatgtttaggtttataataaatatatga
atatattttataaaaataaatatttaatcttaatttttaatgctttctctctctctctct
ctccccctcagtattcagtattttgttttagtcgaaattcaaaaacacgaatcgaaaacg
aatcaaataaataaaatttattcaatataattttacacatcatttttttattttttaatt
atatctcgaatctttgcaaatcttcggcataaatgacaatattttcgaatgaaacgatga
aaatgaagtacaaatttagagatttttaagaggccgctgagctaatggatcaaaattaaa
tagtttttactcgaaagaaaggacttttgccactttagtcccccagtgtaatacttggaa
tatactcgtactccctttttaagtatagatatttttaagcccaagatttccggaacgaaa
tgtttttatgtaattgtgtaataaaaagaaaaatatattatacaaaagtttttattggtt
attacctttcctttggatggtttcagtgtagtttttgggaagaattgttctttcgaaaca
aaaccaatgatacatagaataatcgtctctaaaaagtttagtagtagctgaataaaagga
gataattcattgagatatgtatattatgcggaactcttcaggaaagtccagaatttcttc
aactaaatttttctattttctcaaagtaaaacccaattataatcaatccaaaactgtaag
cccacaaccaaccatatgtctaaggcttctctgactgtcaacacgcgatctctgacatat
gatttatcatatgaaatggtaagcagcaacaatgtggaaaatggtatggatgttttacca
attctctctcttctattggaaaaactgctccatcatttgctaaatactcaagttattaaa
tgaaaagaaaaacatattcatgtagaagagaaatttgtgtgcgggcgaaaccaaacaaat
tggtgcggcaagggaccgctatgggatcgcttctctctcttaagaatttttgatggatta
ttgacattttgcgtgaaaacgcacaattcgcattgcatatgcgagagggggaagaaaatt
atataataatgaaaaactcatgagcacgcgcgttggatgctggagatgccagggaagagt
gacggcagggcaacgcctctcacaaagcaagagatgatgcagcaggggatcatcggcgat
cgccttgggatcgtctgggatcacttgggatcactcttcgggttggcgcgcatgcgtcga
gcgcacttcaaccaaatggcgcgtggatgctggagggaaattctctgttggttctttcgg
tttttcactcaattttatataaatagttattctttggggatggcttctgattggttcagc
ggttcttcggcctggaaattatcccttaaaattctttcgatgtaaatttcacttaaatgc
cgtttttcctcattaaaaattttgatagtaattgatagttatggctgaaaatgaattttg
ataaaagttgggagatttatgattggttttatgatggtttttatgggtctctggctaacc
tttgaagtaaaacctgaagaattctggctgaaattaatttcgcttaaagtttgagcataa
aataaaggcttaagagctctcccataaggcagatcttatccaaaattacattttagtcct
ggaagtgcttccagaaattaatttagacaaaagtcaaagtctctacctctcctaagatga
tggttttagcgtcagatcttatcgcaaattagattttgcatatatccctttgagatgaca
gactttgcgaagatcctttgctcatttgagcaaagttaagttggcaatttggcctttggc
ctttgtcctctgggcagtgggtttccttttccttctatttggcttgtggctgaagcaagc
gaaagatgtttatcgtgaaagagagagggtccgtcctaacttattgtttgacctgacctt
aacgatccctagtttctggttttgtttgtcgggttcttatcctcagcttgtggctttgtt
gaatctcctttcgttctcttttttcctgctgctgctgcctcattgtttgcggaatagaca
caaaaaaacgtaccagaaagaggagtctgccactttgtatcctgggagttcttcaaatag
ttcaattgctggacccttgctgaccatttgaaaggtgtaattttggtttctgcgcctgtg
cagctgttctctgcatcacctttgcccagaccaaggctcccagaatctgtgattgaggag
ggcacacgcgtctggcacgctctcaccaaatataatgcacaacttgtggccaccccaacc
atcagtaatccacccactcctgtgtaaaaacctcagtcaggaaaaagtattattaatatc
gtggtaacgctgcgtggaaatctcccacagtgccataaattctgtatttatgtacaacga
ggtatagcccttcccctagcaacgccatcgccatattgcaatggtttttgggatgggttg
aatatggtttcagttacggattcgtatgaggcttagtggtgcgccatttttagctttata
actaaaaataacatacaccaaaaatagccgtcagagagagagagagtggaaagaggttta
caaggtttttcactctcgtttttcccaaaatttgtacccgaaaaagggatgcatgtgagg
ttgcgttgggttgagtgttcagttgattgaaatgcgctgttgggggttgggttgggtgat
gattagcaaaccaccctcacaccccattattatccagagaactctcctcccactctttag
ccagagaattctcctcccaatctcctcccactccttgtccagagacctctcccttccctt
atcgaacagccgttgccttcgatgagctgttgattgcatcagtaattttctcccggcgcc
cacatctctctctcctcaaaaattctccattccttttttccacaactttacgcattttaa
ttattaaaattgccagagttggaggatcgtttcgggttcgtttcaggatcggcaaaggga
ccagcatctgtgtgtgtgggttaattatccattcgccgttgttttcctttttttttttgg
gcacctcaagcgtgacgtcatgtgtgatcccaccttaaggatttgttgaacagtcgatta
tttatttctctaaacagtttttccctggaaatgcagccacgcagtagaaagggagagtgc
tggccaaaagagttccttgcgatccgtccaacagctgaccagagtccgaagtccgaggtc
cgaaagtcctttatgtgggattacggtgggtgtagcgaatccttaagtggtcaccgctgc
cgttaacaaggggctgaaggatcttctctgctgaccggttgctgagttttgagttttggc
attcgactgaattatgggttcaggctctctaatagccatagatcttgttagaagcgtgtg
tatagtatttttagataaatagatgcatatgttgtatgttaaagaagcgattggaatggg
tagcaaaggatttgggagtacatccaattgatttaatactaaaaaaaaacaggggactga
aggttttttgtctagatataggcgtctaaacggacgtaagaacgggtctcttaagtagaa
ctcacccaaaataatttccagattattctaacctattcaaaaaggttttcagaaaaataa
aaatttttgaaactatagaaatgtgagcaagtatttctattaaatcaagtatatatttct
gttatacccattcaaggctatgactaaatgtgacaccaaatcaaatctaaaacccaacca
ttctatggaacatccatgaatgggatgcccagcatgaccgcagaattctatgtaaatttt
caaaccaaaactaatttcaaacgcattcaaatgatgaatatgcaaaagtgtatggaatta
aagtcatggatagatagataaatgattggtggacggtcgatggaggacataaaagaaccc
actagtcccactggggaaaacaaacaacaggcccaagaaaattagggaaaactcgcggcg
gcagcagatagcagagacaatttttacagttccacaaacagaactgcgtccatcaggcgt
ccactctttgtacacacgagtatatccaaaaaaaaaaaaaaaaaaatcatagagacggaa
ccgctgacgctggtatggaaaaaacatctgctcctgatggcactttagttaacgaaaaac
aacaaaaggttaaaaatatatgcacggagagaaggacgcacgactccgatgccctatgcc
ccttcccatcgataatgtccagcatccgttatggagagacacacagaaagaaaaaaagga
agtggatatacgacaggacacaagcagcgtgtgcctctgtgtgtgtgtgcctctgtgtgt
gagtgtgtgtgtgggggttgcacagatatacgcgtgtcctcctctatttcccgttctgta
tatttgcactggatgcggacttcaggccagccgccgtttgctgcgtttcatttggtcagt
ttgctacaaacaatacaaatttttgtgtgggctagtcgattgaactcgagtttccatata
gacactccgtactccagccttttctttatgtttgcctcggatgctgttcgacaccagatg
ccaatatacgaaccgaatgtcaaatagagtaatcaaagaagcctgagagacagggagtaa
aaggagtagtaggagttgtggaagtgtggcataaagaattaagttcaatggagggcaata
ctagagaccaactaatcaaatttcatggcatttaatactcgaaagatccaggtttaagag
gtcctttaaaactgaaccattgattaatatggaaatgtcaatcagccacttaaatggtac
ccacattatcctgtaaccctcaacctctctttccataggtcctccctaaaaaatctcctg
atcacaaccaatcaaaacccagtcaaaaagtcacatcaacgcctattacacaatcccaat
gattttccggaaatttcatgcaaaaaacgagattacaaccaataaaaatatccacacaaa
aaaatgcaaccaaaaagaatggaaaaaacgtagcaaaaaattgaaatgaaaaactaccca
aaaatgtgtgatacggggatgcgatggggtgggtgaggttactgcaaccacccctctgcg
agaggggttgcaaaaaaggaaaaagaaaaactgaaatgaaaaaagaatccagaaaaacat
ttggcaaatattttcaatggatcgatatgtcgcttcaggggccgggggacatggccatgg
atgccttcgacatgtgaataaaaaacaggtaggtaaggtctttcctcgtgtaagagatac
ttttttttagcaacatgtgttttttctttagaaaagaatttcgtttgtgttttttgttgg
tttttgggctgggataaatcgacttattggtcttttgtgaaaaggttcgaagtgcaaatg
tcagctgtagagcgctgtggagcgagcgttgtaatgtgagcaattagagagtttctcgga
ggatgaagatgaagtatcagtgtcccagggagtggatgttgatggaggtgtatccgtggt
cgtctacaggtgtcagccgatactttagatctgtacaagttgtcatcggattgtggttga
tgggcggatatggagtctccaatttctgttcgaatcaagttcgattgcactcccacaatt
tggcttgtgtcccttcgctgtctgacatctggaaattgcatgattcactctcattttcag
ctgcctcggacccaagcctttctccatatccctttgagtgttcctcctttaggtctcgca
catccatcaataattccacattttcccgaaagtgaagtgcataaatttcaccatttctgc
ttcgatttgccaagggttaaattacatttttcagctggtcattgtggttgacaaaagggg
aacaaaaccgtcaataggttccgttcttctggtttttctctggaaaattgtaataatttc
tggctttgccaaaaaccgagggagtggaacatagcaaactgaataaaaggtgttgaattt
tcgcttatactcgtagaaggtaaacccttttatttttcaatatatgtactatgtattgtt
ttcttactttttcggtggttactttttttttgggtaaatgttgctaattggaacagctgg
ttttccatagagagaaaatttgccaagggtaggagagtaatatactgtagaacttggttg
aaatatgtataaaagatagctggtaaaaaaatattaatgaaactgtgaaattttctctaa
ttaaaatcatgcccatagacgcccaaagaactttcttttactatgttttatctgataaac
cattaaaaagtttatcccacatgaccttgtagcagcattttccacaaaaacttttccctt
tcactagcttctggaaacatcttaattttttccctcagtttcaatgaactttttccttca
gagtagcctcgccattttggagctagaactcaccctttgtttcggctgtctgagactcca
tttttgtcccttgtcttcagccacacttcataatagttttgtttgtgccacacgcactct
ccacacactctcccctgcaactacaatttacagcgcctaataaaaacaaaatgaaatcaa
ggcaatgcgtttcccccctgtcgttgctttcatttatttttggatacccttctcttttgg
ggagcgggggccaatcaacgccaagggattatatggttttcgggcgtgtggcaccacaag
atctttgtcattgaacttgaaaaagaagccgaagaggaggcacgttttcccagcggcaga
cacttctaccctttcaacacatttggtactcacccccaccccttcccctgtgtgtctcta
aatataaacggattgttgccgcatccccgaatcggaacccttttcccttttgtatctcgt
atctttttatctcgcgcctgttgcatcatcatgatgcatgatcgtgctaccctcgtcaaa
cattcgagtacggaacactctctgaaaattaaccaccaataaaaaggcaacacttcataa
aaagtgcttccgttttttcccctctagatccgcatccgctccctttctctgatcttttgt
cctcctgttgtctgcctgttgcatgcccctcgaaaactactttttagatgatgttgtaat
cgaggagtcgtcgtttgggtaaacacccttaatttgatttttagcgccacttaataggag
ggcactttttttacatactcgtacgagtgtatagggtgtgttttttcattttttttatag
atggggagggtaaaaaatacgaacatggtaattggtgtatccgatggctgcctcgcgatg
tgtggcacgattatgtaattgaccttttgaggggagagcaggggcaatgggcgtggcatg
atcggatattttttaagggcataatagtcttctttaaggggtgtcactatgggttctgcg
taggttgtacggtgatgaggggataggggatgagcgttgattagtttattgattttggat
gatctgtttgtggtagatgatccttttcgattttaaggccttttagttatatcctttctg
gatctatagttctgttgatcttcttcagaggctttcctgagattccctatagtttttatt
gattatttttagcaatttagattattcttgaagcgtatgctattccatttttaatagaat
ccaaccttcccccccaacaacagatccttgccatttccctgaactctcctcacattttct
ggccatcatctgctgctgctgcctttgtctttataatgaattcatcacatcaaatgctga
tcccgatcgcatgtcctgtcgattgcctcagaaagagagccagacagaacgagagagaga
gagagtttccaacaattgaatccaacaacaaatgcacaaaattcaaatgtcattcaaata
acggctgtgaggacaatggaccgccaggacgaggcacgggtcctaggacccggagtggga
gtacaccgtaccataacagaaggaaaaggtggatgagaggtcattggagtgggagcaacg
cctgcatctcatttcgtcttcgctttcgaatacgatttgtatgcggcggcgtggcaatat
cctgggcacaggatacatgttcatatattgttattatactcctcttccatccggtgctgg
gcttcagctgatggacggctagaaaaacatccaaaggcgacaatgatgatgacgaggaca
aagttggactctggcaatgtcaatcgcactggcatggcactgggtgaggagaggcccagc
ggtctcgacttcctttctgccgccaaaccgcacaacagatgagggactgtgaagacctga
tcctgattctgatcctgatcccgatacgaccgatggatggtcggtacgttcaggtttctt
tctgccccgataagcgtgacattttcatattgttggcgatctaaatctgtatgccattca
tgccattgatggccgatggcgtcttcggccttcgtctgaggccaatcacacgctgaaggg
attagcagaagtgaagttttttatctgggctaattggagcgttctcttccgagatagata
gtcctaagcggacagccatgaaatgagagtccattcaggcgatgggatagctttgattat
gccttcctcagtaagtactttctttatgtccgacgcaattggcgttaaatctgagctgac
atttagccaaggtctcaaattgagctggaaactttcttcgatcgcgagtgtgattcttat
aaatttttggcagctgttgaaggagtgaaggacccccctggagcatctcgaatggaagca
ggagtctttttcccattgattttggagcacaacaaattttcatagcttgaaaaattaccc
aaaaactaccagaaattagggcataactccataactctgtaaaagaggggggcccaccga
gagtctagagccaggggcagatgtcaaagatctgctaaagatcacactaaacatcgtcgc
caaagaaggagctgctcgactcaactcatttgaatgagaaggaattccatttcccgggaa
aaacaaacacacactcccaaatcccaaaggagcagacataagaaaatcatttgtgagaca
cccttaaagccatcgaacactcgggggctgagggaagaggtccacaagggtcgccttttg
gaatgtaaatgtcgcgtgttcggagacgcgacgttggcgcgtaagatttgtgtgtttccg
gggtcgcaatgccagtcggggtcggggttcgcctataataggctcatttccttgcctgct
ccttggctccttgcgccttgctccctgcttctttaggatcgtaatagcgtaaacatttaa
cgggagcgtgcgctgcgcacgcgcaacattgcctcacgcgctcgatcgaccctcgaccct
cgaccctcgatcctaacctctgactgatccccgatctttggttcgcttgtgagctattgt
ttgatttccttgaggattttcgcgtcttatgattgattcagtgttttgtatttattgtta
ttcccatgatttctccatgttacacgatcacaatcttgtggcattctctctctgtggcag
catgattaatctttgatgcttctttgtgggtgcaatagcattggggatttcgggagaggg
gttccagtagtttgtttgacaaatattgaagcgatccatgatttgacatacaaaatgtaa
ggtcagagatggttttttttagtggttgaatggaaagcggggaaaagctgaactaatggg
aatgaaaagaaagcgggaaatcgaagagatttattgatattcaatggcaaaagagttttg
gagtagtttaagaatatattttaaatagagaatttatatattttgataaaggttactaaa
ttatggttggaaatatgtacatatatgtatatgcagagctgaaccaaccattaagggaga
cattgcaaatgtttagaatatctcgagtgactatttattaaattatgtctcgatttaaat
atgatctacatcccttttaggtcccttgaagtcaatccttcacatgtgatcttgcgttct
atccttcccttaaaccttttcccattgggctattcccaacagcagcatcctaaactcctg
cagcagccgcaacatgatgcatgtggcatatttaacacctccaattcataatgaatgagt
taagagcatcaacaaactaagcaagaacatatcgatcgccagctactgcgcttgcgtccc
atgtgaacgagagaagtgcttgttcggatacgccagggatacgcccgcatggggcatggg
gcattgggcatggggcaggacatgtgttaatcaagcagcaacctcagcagcattgtgcat
cgtataactctctgctgctctgccctgcagatggactaatttttgtgtaacaacggggag
tggagtggagtcgagtgcagagaacagctgccagaaggactaaaaatagttgagaggcaa
ggtgcaggcaaggctctactccgtttcgatgggtagaaaaggcctagggagagggggtac
tgacacaatttatgtgacagaattctcatgtttgcgcttaattttcatttaatttttatg
ggcgccaaaaactgtcagacaggcaacggctgctgctgcttctgctttttggatgctgtg
atacccggccaattaaggccatttatcttggaaggatttcagaggtacgagtgacaaaga
aggtaacatgagctaaaaaaccaacagaagacacaaactgtgacaaagagagaaaagcgc
aattgttgcagaactacaattgaatgcaatccggaagtgtactgcgtggacaaggatcga
tgggaaggccatcgcccaagcggttttgacgatcgactcactcaaacaggagaaaaactg
agagaggagagatgtgctcactgagagactcactcgcgctctctctctctgagagaagtc
tacccctaagaactgagtggatctctggaatctctatccatccataggggttgtccctaa
gtaaggtcaaacttgacctctaagacgacctcaatgtcgggtgggtgaaagattcgagcg
agcgcgcgcgctctctggttgctctttttgtttgtccgcttccttcagcagggtcattgt
ctgaccttttctgctcgccgttctctttctcttttggcacccgcttgccattgtctttgg
gcctctggcatcgttgacaaaggcaaggggcattgcaataaatgtgataaagattgtttt
ttgtccctgtccgagcaattgcttggagaccgtgccataaattgcccgtggtcccagacc
agtgatcgctgaccgttgatcgctgggttgcgtctacgctgaatgatgccttaattgttg
cacggcagctgaaactgaccgattcctttgaactatccagcatttgtgggtgtttaacgt
atgttttgctgggtttaaatggttcgcttttgattgtgcgatgcatatatggacgtcgca
catatgtaatccctttatttattgctatagaaggaaagtagaatgaggaatttgcaccca
gtactctagataagtcatattaaaatattttgcagagtatagctaaatttgaatttaacg
gtttcaaaattgaagcgtattatgtaagattgccgttttccaccacttcgaaatcgcttg
tggcgctatctgttgataattacatgaactaatatataaaaagggctggccgaacagctg
ttcgtctgacgaaagatttcaaagaacggttggaatctgaaactacaagtacacggggct
ccaaaaaagccccaattcgatccaatttttgtgtaccgtaaattatcgtatagaggctac
gcttctgtgttacctctgaaatccttccagcagtagcagcagacgttggcagtttttggc
acccatacaaataaatttttttttttttataattttaatatttgtgttcgaaaacattgg
taggtagattgaaggaaaaaattcgttgtagataatctttgatttcttctttggttcctc
agtgggtgttaaattcggtttccgttaaatattaagttctgctgcctgccagccatctgc
ctagatgaaggccaattcgggaatctctctgttttccttcatttcgagaaacattttggt
ggcccgttcaaaatcccattcggccgactccacgattcttgtgcaccagggagatgttag
gccggtaagctgctggaacaaaatgagcttgtggctcttggcatcaagtgagtcctcgga
ggctggcgccattagacgatcctttggcagtgggcagaccttgaacgcaccttctaactg
tttcctcgagggattcatgatgctcaggtggtcattagagatcttccatcggcaagcctt
cttgccaaagccctggaaatgatagatggtgaatgaatcaattcaaaatagtatctccaa
tggtgtcctaccagtccctgcttatcaaccttgagtacgaagttcctggtaaaggccaaa
tagagctccgcctggttatgggtggtcggagagtcatcgcgcatcagacccgtgacatga
ataactgccgactggccattgtaatgcatcacatccgtctggacggagagaaagtcgtgg
acgatactcggcagctccatgagcacgccaatgatctccatcaatcccacatggaattcg
tttgtggctttggtatagtccgaccactttttgatgtctcgcgaatgcttggtgtacttt
gagatgcgcttaaagagctgggcgttgaatgattgcgagcgccccatcacatagttgcag
gtcatcgtgaatatggagtcttccgtgtaatatttcatcaggcggttggcccgcatgtct
gcctgctcgaactcgcgcagatagttgctgagaaatacgtcgcccaccagctcgtaggcc
ccaatgtcgcaaaggaagttcttctgcggcgcctggcccggcttgctgctcagatccacc
ccatccagcgtcgtaagttgggggaagattttcttcactgcctggatataatcattgggc
aggccgtactttcggcacagcggattgccatggagtcgaagcgactttagcggcagctca
cctaacgccttgatgtcctccaaatcgtttatccaattgtggcccaaatccagggccctc
aggctccccattcgggacaggacgcgcgcggcgtctatcctgaaaatattattgttgcac
agacggatctctgagcagtttgacatgaattgacgcgagataattgtcagaatattgttc
agaatcctcgtcgagcccatgtggacccaaaggcccttgaggccctcgtttgcctggaag
tctgacattttgagcagctgattctgggccacatagcacttctgtatgcatttggtaatc
ctctcctggggatccacatgatggagcttgaagcggctgacattcatgcgcagatagaac
ggaatagtacgaggacccatgcacacatctggatcttctacgtttgttaccgttacggga
attggtatctccagattacaactgtgcaccaaatacgcaatctgttcgaagcagttgcgc
actagaaaaatgtgttcctttccgtcaaactaataaaggattgagatatcaaaacacatg
aggaaaatccttagatgagacctcaccttgtagtagcagggatagatctcgctcagaaat
tggttcgccgtaagaaagaataatctaaagagacatgtttcagttagcgcgtgcatggga
tcaggtacctaaaggtcacagataagtggtaaaagtgctgacttggggttgggattacaa
accagaaaggcatgccaatcttcgctatgctcaaaatcagccagcttcgatttgtttgtc
cagtcaatgcgtatgccatccgactccaaatcaatatcataattcaggggcgtataggtt
ttgtggagcttgtcgtagggaatgccatccaccatactgaagtttccctgcagcgccttg
atgttgttgggatatttgggccccttggtgatgggattgttggccagcttcagttccttt
gcacgaacacgctttaattcacggcacagacgaaccgaagaaccaatctgaaaatgaatt
ctttctcgatttgatgccttactttacaccccacacataccttgttttcactgagatcca
gcagtccatattcgatatcgccaaagagtttcagaggatccacgctcttcatgtgattgt
tcgcgaaaatgaacccattcaccgcgctaaagtgctcatcgttatgatagatgctgttgc
agacatgctttaaggtggccacatttgccagactaaccacaatgttcttgaaacagggat
tcgccccgaagttgctcagattcaaaacgccacgcacgccgctatgcacttccagacgct
ccattaagcgcgaaacctcctgagaaattagcagaggaggcgagatctgcttgcttctat
tggcggccacaccaaactgcacgcttatatctacagtggcgccggaggaaagccttaagc
agagcttctgggcaaacagcttatcgatcgccggtttgcaggcacgcgccacaaatttgt
cggcgcgaggaccacactgaaaaaggaaaagtttacagtggaaggatagcaaaagttttt
catggaaagccaacctcataggccaccggatagaactcctcgccgtcaatcacatcaaag
atggcttcgagtatcacttgttttggattctccaaatactcgagttgtcccagatgatgt
atggaaaactcattccagctcaagcccggcacccgatcaccataagttgagcagtttcta
aatatcctggggtcgggataatccacctggatcggcagggatccatccgaaaagtttaac
acgtatctttggcctttcgacatgaattaattataatgttttagttaaattcttcaatat
cttactccgggggtccatctttttgcgttgaaactggggcagtgctcaaaatcggcactt
tggaaaagtccaccactaggaccctatgcaccaaatacaaaaactttgtgacaaaatctg
agttatgcccaaaactcaataactcaacctaggcgttaataatatataaattattattat
gtggaacgttagtttgtctagcaagtaaagagaaaggatggaactacaagaagaactttt
attattgttcgaaatattttcaacacttaagctcaatttgttgccctttttaagtcaagg
ggtcttaggtgggttaagatcgatttttcatcggtatatttttaaaatgagactgtattt
ttcggtatatttctgagggtcggacggtatattttatccataaatccactgctaggtttt
ttcaaaacaaaacaaaagatgagccaatatagccacgttaagtatacaacatcaccgaca
ccatccgtggtgtccggctactcgagtgcttcgcggctccactcgcacctaccgcccccg
gcgaaccatcggaaggattgcctgtcagcgaccacaaagagctacaaatatctgcgacgt
ctgctcaaattcaatcaaatggacttcgaatttgccctgtggcaaatgatctatcttcta
atagcaccgcagaaggtgtatagaaactttaactacagaaaacaaaccaaatcacaattc
gcccgcgacgatccggcatttctggtgctcttgattgtctgtctatgtggtaggtctcgt
cccacccactcgtcgtaccccataatgaaagtttctgatactaatttctctactctactc
tgcagtgacctccctgggatttgcctatgtcttggggttgagcctcttgcaaagcatcgg
ctttatcttctatgtgatttttgttgactgtcttcttgctggagttattattgcatcatt
cttctgggcgattacaaatcgctacttgcgcaccaacagcctggagccggacattgagtg
gggctatgccttcgatgtgcacttgaatgccttctttccgccccttatgttgcttcactg
catccagcttttcttctacaactggcttataagtcatacgtggttcatatcgcggtttct
gggcaacactttctggcttttcggcatgagctactatgtatatatcaccttcctgggcta
caactgtgagtaattgggattggacattggaattcagatattaatttttgtttctcttgc
aggcattccccatctgaagaacacccgtctcatactcattgctctgcccattattttcct
attgtatctggtcgttacaatcattggctggaatgccacgatatcctttgtcaacttcta
caagtatcgcgtttattaaacgaccgacgtgcattgtaaattattctgcttttagctgct
aagcacttcgccctcccctctacgattatgactaataaactaaacgatttagcattatac
aaagctatagggctcatcttgtacaagttctcaaaagttctttaatcatacaacatgttt
tggctttattaatctacgaatggataacaaatgcattctttaagcaagctgtttgggctt
cacaaaggtgcgtttccgcttattgcgtttgcgctgcagctccaggctgtgcagttccgt
gtggacctcggcgaagacctccttctgctcttcctcgggtatggtggagcgatattgctt
catcagatcgtacttctcccaaggcttttgcaccttctccgccgatttgcggtgcttgtc
cttaatatactgatcaatattcgccacaccgcgtagattttggcgctcccaacgctccaa
ccagggccgcggacggagtacaactttgatatcatttaccggcactggagcgccctcttc
tagatgttcggcttccatgttctcatcaaacgtgctgaactccggcagagcgtcacggag
gtaaaacaggttgtcatccagccgcttttcgagacgtagcacttctaccttttgaatggt
gggatcgtatagttcgtagaccacctccatgccctggtgatcaatcacgttccgtagtac
gaagcgagcgcggagaccacaacggtcacgatttatgcaaatcccgacaaagcgacttgt
cttgcccgcagcatggggatcggagctggtcaccgccattatagagcccacataaaactc
gggcagatcgatttgacgccgccggtccagcatatctaaacgttccagcttctcacggat
cggattgcgccactctactttggggtcgggcaggaattcgggataaatgaaccgatagtt
cgagggtacaatgggttttcgcactggcgtgggtgtgggtgtaggtggctgagctgcagc
gggaggagtcgcgctagttttctcttctcctggcggttcggcgcctgccgatgagacagc
ggcggcggcatgttgcgtggctttcgtggaaaatgtgactgaaaaaaggtattcaatgta
cgttttgcgatgggaaactaacaagtacgtaccgattcgattgaaggccgactgctgtgc
ccatactttgctcatagccctggcgctgttcattttaataattttacttcgaaataaatg
tttagataatcgtgatgcagtgtggacgtttcacaaccagtgtgacctgctacattttgc
atttgttcgataacctacaaatttctcagctgattttagaacgatagaaaaatttaaaat
ttcttaaaatggacgactatttacattatttgtccacattgttcttactttatttggtgc
gctcgctcctccatagatggtacgtttatatcccagtaataaaaagagagcaaatcccac
atatagagagaaaagcacgggcattcgatattatcgactggatggtatactgtatggtta
gtggtagagctgcgcgcctgagtttgaatgtgaaagaatgacaaggatataaacgcaatc
tattgaaataaataatggagggaagcactaatcaagatgtacagaaatattcaaatttaa
aatgaagacgatcatatcaatttaaataaggaatatttgtattgtatttattgtatttat
ttaatattgcatattcgtatattataatttaaactatatagactgtcgtgtaaaaatatt
taacaaaaagcaacttccacttgtttgtactcaaaaataaaagcgtaacacacacaaata
ttaagttaaatgttagattaaaaaatatttagttaaagaaaaaagtcatgtcaatgaaaa
aatgcttcaagcgatttcatccttaatctgcaaagagaaaaaaaaaccaacaaaaattaa
agattctatgaaaatcggacacgaggcacgtacgtccaaatgctgtccaggcatattgtt
gttattcgacgcctttctttcgtgtatctccagtttataactttcgtcaaagcttttttc
cttcttcttgaggaacccttgattatttttctcgttacgacgttcgcaattgtgaatatt
acgaaagtgttgttgtagtgcgtagttatctctaaattttttgtcgcattgcgggcaatc
ggaatggtgatcaccagtgtggatacgattgtgcttaagcagggtatacttgcgcggaaa
agtcttgtcgcaagccaagcactcgtaaggacggtcgccagtgtgaatacgagtgtgctc
agctaggtgtatcttgcgaataaatttcttctcgcaaaccaagcactcgaaaggacggtc
gccagtgtggatagtagtgtgctcatctagctgagccttgcgcgaatatttcttctcgca
atacgtgcattcaaaaggacgctctccagtgtgaacacgcatgtgcctagtcagggaatg
tttataggtaaatttcttaccgcactgctggcatgtattttccagttttctggttgggga
taaaatacccgttaagacgaaaatccataatggaaaaagatagacttacattggcaagga
ttgggtcatgcagctcttctttgtggggcttgatatagcagggtcggggtcggtgagctt
catcctggtgtgagtaaaaaagtatttaatgtctattagatcattcgttatgattgaaaa
cctacttctttttcattgttggactctttgagcgactattagcgtcatggcaggaaaaca
tttctaaaacactcttcttcgagtcggagtcgacctgttttctggttggggttaaaatac
acgttaagacgaaaatccataatggaaaaagatagacttacattggcaaggattgggtca
tgcagctcttctttgtggcgcttgatatagcaaggtcggggtcggtgagcttcatcctgg
tgtgagtaaaaaagtatttaatgtctattaaatcattcgttatgattgaaaacctacttc
tttatcattgttggactctttgagcgactattagcgtcat
