# Supplementary material for: SMCis: An Effective Algorithm for Discovery of Cis-Regulatory Modules
Source: PLoS One. 2016 Sep 16;11(9):e0162968. doi: 10.1371/journal.pone.0162968 (PMC5026350; doi:10.1371/journal.pone.0162968)
Supplement: S1 Datasets — (ZIP) [file pone.0162968.s001.zip › dataset/Drosophila/hb/dpse_hb.fa]

>2:27168798,27208797 (reverse complemented)
tgctgctgctgctgctgtatcccgtcggccatggctttgtttgaggttttgtgcgcttag
cctttgttcctttgttagtccttagtaatctttacttagttttttatagccgcgttactc
aattaattgtattcttattgcgactgtcccgtgggacgtcagtttgcacaatgtccgcgt
cgaggcatccgagacgacgcacttggcttcggattctccgcctccaaagcttacgcgatg
ttgttttcaaattcacgaagataacggcgcttggctgaatggctaagccagaggcgtggg
taatgggggtcggaattctgttgtactctattgtattaacatgaatataatggtggaaat
tattacttgcaatatttaataaagggtgttaataaagggtgatgacccccctcacattat
ttgacgtacgccactggttgctaaagctaagtcttactttcctgctctctccctcgcctc
cctcactctacattacatttagcgctcttgcaagaggtgtgcgctctcccactcgtgttg
ccatgtgttaaacgctcaacaattggaaattttagttacattcgttttgatatctcgtac
attaggcgagacgattagctgtcaacggtactttaatcaatccagaggcagattctgatg
tgggcctctattcaacgccactgataagccattttgttcattggcctcgcacgggggcag
cagcagttgcaagtccgagtgcacttgcactcaaatggtttacatgacgccgagctccca
cgaccccattttagggtgcaccgtgggaccaagtgtatgaaaaggttgtactaaatgtac
ttacgaaagccataaaaaaggtcttccattctccagtacattgattgcttgtcgtccatt
gatatctctggcaaagttcatgttttgtattgatacgatctaataaaacaatttagatta
gaaggtacatatttcgtctttaatccgaatgggggagcaggtacacctgtcgacatggta
taagaatgagtatcatatgtcttaatctagaaaaatgtgtcatacaatgtggcaatggta
ctaattggaaattcagcaagtaattactcacttcggctcggatatcgtactagtctgagt
acggatgtccgaaagcaatagatttcattaataaaaatattttcaattcattttgctatc
atgtcacattatttttccttattttctccagttctttgtatattatcatatttttaatta
ttaaatttgttataaaagataaaagcacaccgaaaattggagatacatgcatacatgtat
gtacatatgtgtatgtttttgagctgcatcaaatatgccccaaaattggggaaaataaga
agggatatgtgtttgtattgcgggtgtatttttggcatatttaattgcaaatatttacga
cgagcgggtaagtatatatgtagatagatacgtatctatatgtatatacatatgagtgga
acaaaaacaaatacaggcgcataaacataatgttttgatagcgaaaaatgagccaaaatt
aaagctcacggccatgaggtcctgcggttagcaggatgcacaaccatctatacctaaata
tgattgtgtgtgcgtgtgagagtgtgcttgttggaaataatattaatgccgtgcagacgc
aataaccgaaaatatatattatttatgcgaaataaacagcagcgacaagaaaaactcgac
gacccgaccgcccacaaacccccaaaaccacccaaaaccacccgaaacataaaccaaata
tgaaattaatgcaaaactgacaaaagcagcgtgagtaccaaagaaacaacgagaaaatag
agagtgtaatatatgaaaataggaataataaaagctgtgcttttgcctgtgccagcgtca
ggaccggacctcgtaaagcccataccatataccatatagaaaaagccatatctagaagaa
ggcatattcataaacctcctgactgaaagcaaaccattatggagaaaccgaaaccgaaag
atcttggcctcgggatagtataagacaaacgtacacataaaaagacatttttattgcctg
ccccaaaaagaaaggaacaaaggaaaagcaaagcaaagcacacaaaaaaggagaagggag
aatggggggagagagagccaaaaaaggccacaaaaataatatgcgaccgcataaaaatct
atataattcataaacccgcaatgggaggaaggtcgggacggaacggcaggaaccggacac
gtactccgctctgtggcggccatattgggtcataaaaagcactcacacacaccagtacac
cagcacaaacatccacacacacacagaagaggcaacataaaagccacggccacagagcgg
cggaggaaaaaagtgacagcagcagcaacagaaaaaaaatttttatgatgctgcctgcgc
aaaagttttgtgaagcagaaacatataaaaaatgttgcatatttttgggcgtgtgggtaa
ttccctttccgctttccacggttattgtatgtgtgtgtgtgtttgtatttctgttttgtc
atttccgttatttggctgccggcgttgctgttgctgttgctgttgtgctgtttctggttt
ctggtttataggcacaccattttgtgtgctgtgtgccctgaaactctgaacaagaaaaaa
agaaaagaatgaaattagaaatggcgcatttttgtaatttactaaaaagccatataaaac
gcagtgaaaatgtaaggggaactataatatgaatgaatggatgtacataagctatgattg
ggggtattaaatggatgtgggaatggagtagagagtcggagctgcattagcagagattca
ttagaaggggaattagtgctgaatacagtgtaagattgttacgagtacgtattaaattcc
ctagatttcccgaaatcgtatccattttctccatcgaactaaatcttcaccgcttcaaag
cccaactgacgtctggccacaggaaccacccgccatatggaagagctgtcaggaaggctg
tacatccctggtccgatctggcaggactctggctttggctcatttcctggtgctttttgg
caaccaaacgttattagcgtctcgcacatggctccggcaaccatgttgggggcgttggag
gcgttggaggcgttggaggcgtgtctggtggcacacgtttgcaaaataaacgaaagctgc
tgcgcctgccacacagcacacacgagaggaacaggaacagggctcgccagcacagagggc
tcataaaaatatgctagaaattggttttggcacaagggcacaaaaagaaggcaacagcgc
cgagcgagaagggaaaaagaaagaactctgagcaatatttaatgtcgccaacgatgtcaa
cggggagattgaaccccaaaatgggagagtgggtggcagggaaaggaaaaaagtacgacg
agcatggcgacggcgacggcgacggcgatggcgatggctgggacgacgacgattccgttc
gcttttgattgttttgcaaacaaagcgaaacagtttcgtagcacagcacagagccatcca
catccacatccacccaccacttctaccccactttcatccacttctcccccacacaaaaac
acacacccacacacacagagatacatttcccacccctcacacagatactttttgtgcttg
tccttttttgcccacttaaacaaaacaaaagagaacgaaggaaaacaaaataaaacgaac
gaaacggggggaaaaaaaagaaaaaacgttggcaacgttttttccgagggtggattttca
ttttgtatggttcatgatttccaactttattttcgctcccccaatcgctgcccacccaat
cctccctccccatccgccctggctatagccctctcttttgctcctcatatttgtgtggat
tttttttagcattacattatttggaaatttatgcggggtggcaggcaggcgggcaggcag
gcggccatcccagcgactcattcccctgcttttcctcgctctcctcatcgattttttgtg
cttcgttcggggttcgttcgcggaggggaggagcgattttttatgtagattgggccatta
tgtggaattagtttttgtgaggtccgctgctgatagaaatggcgctgggtctggcatcga
atgctgttattggctggatgctaagcggagacctagaggttctggaaagtacacatttta
gggagaaaaggatttcaattaaaaaagcatcaatagttgatacaaattctatacagatga
ctaatcgaacagtgtgtacaccatacttccgcttccacccaaagcttttccaatgcttcg
atcttgtgcacatagtttgttgggatagttcaaattgaaaaatcctgataaatcgtacat
aaagcttctttatctgtcaattaaaatgtttgctttcgacagttaaagcattccattact
catcacttttcccctcaatcagatcagcatttaatgtgtacacttttcatggaaaccaag
aagcatttttcatttgtatcagtgtaagctaacaaaagatctcgaagtacccccaaaaat
acaaatagtttttaaatttgaaacttatttgcgattgggattattgaaacgacgattacc
agaagtcaatttttatatttgctcatttttcgagctctaaaaatgctgatagtgaaacaa
aggcgagagaaagtcgatgcagagtttggactggcgctgataaaaactaatctggaaaac
ccaatggtaaatagattttatttcagtgatttttatgcttgaattttcccaatgattgtg
tggaaaatattccgctgaattcgattctcagtcagacaataaccgataccccattttgag
ccactcaagtgttcaccccaagccccaatccccgagtaaaacctcccataatgctgtatg
gaaggaaggaaaaaaaaacaaacaaatgggatgccaaataatgcgaacgtgaactgcatg
aatgtacgactatgtgcgatagagaaagcaggggcgtggtttagaagagggtttagggat
ttactaatggaaagcttgaggattgtggaatttaaaatgcgttagagatctacttataat
tatttcctacatttccactacctttaaaaccgttaaaacccccatttagaaagacatgcg
aagcctttgatcgctagtatgtgtgtgtgtgggtgttgcttttgggttaaggtgtagatc
gggggaggggaggcagtagatgcataaatagccatagccacagggggtggttcccaccag
aaaactgggtgataatttaacaacaaaacaaaaacccacgaaatgcgaatgcgaaacggg
tattttagttttatttttgccttttttacacgcacgcacatagatactcacccatacaca
ggaagagtgacacatgtctgtgtgtgtgtgtttcggtgggtggatggatggggggtatgt
gcggtcgtcggtgtactccccttattcttttttttggggtggttgctgtttctggcacaa
aaagcaagaaattcacataaaaatatacgagtcctcattatgataatacgaaaataaatg
acagtggtgtttacaccggaatactagaggacgaagcgaaggcaagaaggaggactacag
aggacagagaggcgggtaaggactatgtgttaatgcagcttcttagttgagcgtagcata
gatatgaggcatttattggtttagttttggctataacaatgacggagacagagagagtgc
gtaaaaacattgaggttggagaagcaaatggaaacctatgaggagatgggagagctaagg
atttaaattataggaatgatatgtgccaactaagggtattatccatatcctgaatacaag
agaattttaaattaaggatcccggtaagtgcaaagtatttgcttgtattagtgagctttg
aaagcttccataaggagcaaactaatactgataagaatgtagctttctttctgtctatga
gttgcgtgtgtgtgaaagcattcttgtagagtaccaggaaagagatgttttatctatata
tcttgtacctagtgaagaagattaaactggtatccaataatttagcctccaaaaaaagca
ctggcatatctaacctcatacaaatgctccacaaactatagcatgaataggagattctta
ttgcaatgaaatatggaagttctggtctatccgcttcagggtattcccatagtctagttt
cgccccaatatttccgaataaatccgaaacctggcatttcaacgcattcactagaaaata
aaatattctgctttgtcctttggcatcgttgtgtttcggcaaagactagtagttctaacg
ttttatgccttttgttcttttggctcccacaccttttgtacccttcagccaatacttggt
tcctcctacttatactggggagaggcagagatagagagagagaaagaattacttattcaa
catttgacatgggcttcggctttgggacgtggacttgggcctgggcctaaaagcattctg
gccatgttttggttgagattcgtttgccgttgtctgtgcgactaataggctcgcatattt
atcgtaagaagttcaattttttattcgcattttccttgggtacgttttccggcttagttt
ccacaggaccattaccaaacattttcccttttgccaaaagagcgaagagtccatgtgtgt
gtgtgtctggagtgctggccattagctaattctttggctcacagagaggcagaatgagcg
agggtgaggtacgaaatgctcgcaaaattcaggagagtttttccacagctgcagatgaaa
attcttgggtgaaaatacgttacattttccgtgtcatccgaatgagaaatgatccccccc
ctcccgtttcgaggggtcaacaattaaatgccatttccaataaaaacaaaactgaaatgc
cagaccaaagatcctttttctgaaaacattcaatgcatggcaatgaaaaattatttaaat
gtgctaaaattttcgaatatcacaagacggaaaaaggtcaattccggggttgggagggtc
agggcgatggtcaattaaaatgggtccaaaaatcaacccccacctctgtggaaacctcat
ttctcactatgcaaaacaatgaagcatagatttttcagccgccagaaaatccttttgcag
tcgttgtcccgcttttcccagttgttacagttttcaatgtccaatgtcggggctataaat
ttgaccctagagccacccctatgtgccctatgtggtactccttgaggccgaatcgtctta
gccgtgaccccgaattttcatgcaattttcccccctgaaacattcacagtattcgcatta
attttaacctctggctctctgacgctgacaaggggtcacgacggaccttcgatggcgcgc
gttctcaattttattttattttattcggtccgaatttttcctcttccctgaccaatggtc
gccgtccaaccctcagggatctctctttgggcagggcatctgtgtgtgttggcggcattt
ccaccgccgcaggggtcacgaaagtgtgaaaatgtgtaactgctgcgtggactgattaga
tggctgggttttaaggatcatttgtggggtgggaactggccactggcatgcatttggcgc
ttattctacaaaaatgcccaattgcctaagcttgggattttgggatacggacgacggaca
atggaagccaatgaatggctgactcaaaaatctcacatttttacatttgttcgaatgcat
ttcgctggcgacttagtggccttaatttccagcgaattacgaatgtaaaacggggacaaa
tgttcagccaagagaatataagagaatataatttatgtgatttgctggattttctagaat
ttttgtgtattggctactaatggataggattattaaaatgatttcccattgtcaatgtgt
gcatgcaagagatttatttgtataagtgaactttgaaagctttcataagaagagtgggaa
taccattgcaagttaaactttcgtagtgtgtatgaaatgcgtgggtgtgaaagctatttc
actcttttgtagaaaatgtacaaaatcatgtgagatttcaagaaaacatttactctttcc
tacaccaatttctgccacacctctacaagttctcctcagtgatttccaggctgtaaaagg
gaaaaactatttcttctgtcaaccctttactttttcttacccctttacatataaattcat
ctagaacctaacccttttgcgttctaatgaccaaaaacacccaattccgagaaaatgcca
gcttgtaaaaagtaccaaaaattggacttcatttaacccgttcgtagtcaaagcggcaaa
agggttaaggaagtatttcaaatacagattgtccatgcaaatgagaacaatgaatgccat
aaaaaatatacaacggatgaaccataaagaacacaatggaacagacattgagtggaaaga
aaaaagaagagaaaacgacagaaattgtgggccaccttcgagggaaaccttcaaggccac
tccggatagccggataggatcgatttgttaatggtgaaagggttaagggacaccaagcaa
aaaacaaggatctctacctgatctgccaccaatgaccataaaaaactaaatgttttatgg
tctttacaaaaaaggattccattacgcggaagtgagtttttttcgacaagttttttaact
tgtttattgggcggtcatactgtttgttggtagaatgtgcgccgtcccgcggaatgacaa
ttgtaagtagagcggagcgcgacagtgtcccctctaatgaccattagatactcagatgca
tatacatatgtatctttctctgcgcatagtagtttctcgcgattttccagctattttcat
tgttaaggttcttcttctaagcgattctttgaccattacctgaacagaaaagcaaaaacc
aaaccaaaaacataccatagagcgtagaccgtagccaaagccaaaaatcttagagagaaa
gcaattcgttggcgtcataaaaaccccgggatgaaagtaccatagcagcgattgtttgcc
atgtcctgccggttgtccttgcaacgaattttactgcataaccattaagacggaacaatg
aaaattagagcaactatttgcccaagtccccgtgtggactgtgcctctgctctagtttcc
ttttttaatccttcggtttttcgtgctaaaaaaggatttacggatgttgacgcgaaccgc
gtcgcatcgcctcgccccggtctgcctctcggtctctctgtttaccataaaatttccacg
aaatctccatccatctctctcacttttcctatggctatctcttcgctcactcgtcctgac
cctgtgtttctctggtgggcgttacgtcgcgagcaattttcacatttgatttatgcgaaa
tatgcaaatttttgaggcatgttaagggactcccggcctgaaaagggcagtgttttgaag
catagatcatgaacagggattgtggtagtcttttctgaaaagatttttgtgccctttggg
agttgaaatcctaaaaaagtgaaaactatggtgaaaggagaaactacttagattataaga
ctatctttatgttagtctaggttaccctttttcaggctatctgaagaacttttacctatg
ctttaattttatttgtcccaaattcaaacgtaaactcattttgatcttcagaaattcctc
ctccgataatcatatctcaaaatcgatccataaaattaccatatcttcaacagtagcaca
tcaaatgcaagtaatttgttaccaaaaccaatttgcacttaagatcaaagacgaaaaacc
ccataaagaaaccacaaacacacacaaaaaatgagtaaaagagaaaaaaccctccaggaa
gaaaaaactctagataaaatggcaaatcatccttggcatgaaatcggcttaggaactcaa
ggtgatatctcaacaggaaaatataaaatggaaagggaaaaggaaatgggagtaggagaa
aggtgaggagtagggagagtgtatctgtatccctctcgagggggatactcggtcaaccac
aaaatcctgagcgctccgatgcacattttgtgtgtgattcaatttgcatatgggagatgc
aaagatgcttagaggaagatgttcttcagatgtacaggatcctcccctttatggcacact
cttcggatctattgagagatcttcttcaggatcagcagcaggccaaaaggttagggttca
tttgcatatgagacgaaggacgagacggctttcagcaattagacgatcatgatcatgatc
gtgtttgtgtttgtagttcgaacgaagatcaacatctctgtctttcaattaaaaggtcaa
gcgtgacggaggcgacatttgttatgcctttggcttcaactttacataacttttggtcct
gggccaggggtttggccagggatcaggaatctggaatctggaatcaggcatcgggggtgc
tccaaaaacacccgccctgtcgctaatcaggctgatcagcgctaatcaggcacgctaatc
gctcgcaggatcaacaggatcactgatgatccgcctactcctcgagtactgcgtaatgtt
ggattatacactgaagcaaactcttaaatcacttttaaatctggtctatcgcccgctcta
gttatccttctgaggatgcgtccggaggcagtgactgcatcttcgaacgcgcggattaat
gaacgaggacgaggcccgagcagcaccgcctcggcccgtgtcgaggccgattcaggtagt
cctctcgcgttcctttaatcctttcttctgctaaatccggttgcagtttatctaatccgg
ttgccacagtgtcaatgtccatgcggcgttgctacctgtgctaccacgcacgggctccga
ctccgagtttcagcgattcttcagcttcatgttgtggcatgatgtcctgcgtcctgtgtg
taatttgcattttcagtgcgcgtttttgtttgctttctgtggcaatcgtttgtttggtaa
atattgcttttaaatttgcccctttctgtctcttggccccccctctgtcataaccatatt
cgtagatacaaattttgtaattataatgtatctacatattacatatgtatgtgtattggt
cgaaaactaagcccaaaatacatggcctaaacctagttgaaagtttgctttagggcagat
ggaatatgtttctaaattatgttattatatagaatattaagggggaaaatgtggggctta
gagcgatttttagatcataattatttgattgtttttcatgttactcagatttaagtggaa
aatgtcaaaaataatccaagttccatatattttattactacctaatgttgttaaatctgt
atgcacaaacattccataatttgaacactttattccataataaataaacatattcaaact
gtcccctcatcagcattataatttccacaaaatattcggttctcccaagtctttcctcaa
atttagtttctcaaatttcagacattcgactgtcctgcagtccacacagcttttccttca
attaatttccagtggcagctagccaagcacacacatggaacgtctccttgcaccccctct
gtgtgtggtgtgtggatgcaacaaataggggcaaaatctgttaaagcaacaaaaacgaaa
tctccaaacagacaaaattcgttaatgtgtctggggcttaaagttgcaacgaaacgaaaa
aaagacggtgcccagtccagtgtccgaagaggagaccaacgaaccccaggccccgagtgg
aggcgcccccataaatccctactcggcagtggacacaaaaatcaataatcaatattgaag
cgaagctgccaaaaaactcagccaaagaggcagctgcagtccgcaaaatgcagcaaaatg
cagcgtcgcgcgtgtcgtggcagcaaggctcgaaaggatgccacattagaggctgccaca
cagagacagagagagagagagagagagagtgagagtgagagagggcaaagtgtgagcggg
agagagcaagcgtgagagccttggggttgccttttgggggatggggcacatcgtttcact
cgccctgtaccaaaattccactcacttacagcagcctcgttgagtgctttgtgctctgta
acgctctgttagtgagtgctctctcttggacagggaatcgctctcatcctctcttggagt
cttgtgtgtgtgcgtgtggcagtgcatttctgacatttgtttcttctttgcaattgagat
tttgagtgtgagtttgttgctataccctataccctatacccgactgattttttgtctttc
tctcacgcactctttgtcgtgtcgttcaatactagcgccgtctggtggaggagagccata
ctgactgtgtatcatgtataaatgtagaggtgcggtcgcagcagcagccaacaacgttcc
ccctcgtgttgtttgcaattgagatttgtgattctgagtgcgtttttcggctatgactat
cctccgtagagcacgagccgtgtcagtctgctccgagcctctaacaacccataacgtacc
caaaaaatcgtagaagagaaaaagagcaaagaacggacgagtgttgggcgctaaacgaaa
ttttgccatcatcaaaaccaaagaaaaactcttagtgactgtgcttaaaccaaaagctac
tccttaaaaaaaaagaacaaaaaaacaagcaaacaattttttatttgtcaaacgactttt
ttcccgcacatgcgcgaatttcgcgcaaaaaaaggaagcttaaaaagcaaaagccaaaaa
atagactaaaagagaagtgaaaaggagcgccggcccctctgctccactctcgcacacgca
ctgttatcgcagcagcagcagcagcagcttttgtgtgcgcggtgcattcgtgtgggtgtt
gatttaacggtgccgcggtcaagtttaggaaaggaaacgaaacgcacaaaagagcggaat
agagagtgagagcgcgactggaaaggcaagagaaggtgctgttcgcacggttcccgtttt
tggatccactttgggagaagtcccatattcaaaaaggtacatatgtatgtaaatattatt
ttccaaattaatatctttggggggctattttgccataaacattccacttaaccttcaata
aatcttaaaaaacacagatgctagtggaaaagcttctcttctctcctcctcccctccata
aacaaataaacaagaattaggaatttcgcttttgtaggggcccattgatgatggggcaca
ttacaaattgttgaggcataagaaatgtaaagattagtattccctgatccccacttgaaa
caaagttaagcgttgattgtgatattagcaaagcagttaagcgaaagctttgaagagcaa
ctgttgttgtcttattaagctttccagagaacgattggaagcctagctttggctggccga
ggcttgggatacccttccctaaagctactgtgggatttggattcgaatgaaatgattcct
tctctgctttacaagcttctgcgtaaaagcgttctaccgtctgctctggtagggtatatt
ccgaaccgaactttcttctgtttctttttctgtctaaccttaagaacacacaaacacaca
cacacgaaagagatagcctcatgtggtaaatcatttgctaaaaatgcaacggcacaaaaa
ttctaaaacaatattttaaaatctgtctggcttttggccgatcttttggctgaacttgtt
ttttgccttcgtacccgttccgcctcctgtctactgtggggctcgctctgcatctgcccc
ccgttgcagccccatatgggagggaggggaattggactctcctccgttctccccccctct
actttccttctggctgacagctaattttatttgtttacatgtcgactttcatgttgtttt
tccttttcccccagtccgtcccccacactttttagcattttctcgggcttttcttttgtg
ccattgcacatttttctcgccgtctctctctgtgtgtttttttttgtgttgcagtctctt
tcttttttaataatttaaatttagacatcgaactataattcaaagtcaacgttttgcaat
tttttaatggcaaattgtttggcacttgccaaaatgcatttcaaatactataataaatat
ttaacacgaaccgaacgaaagctgcccctgccactgcgaaatggtataatttcttgatgt
ttttttaggaatcatcacaagatcagatctcctttcccccccgcctcccatgaaaagatt
gtcagtccgatgtccaatgatgatgggattgtggttcactattttaatgtttttctgact
aaaagaaacgggaggcataaatcaaacaaactactctttgtttagatatataaataaata
tctatatatattagagcagatatatttataagcccaaatgacattgaaatgcagttacag
ttgcctacttggacttgaagagcatgaaagaattgagctttccctttaaaaaatgcccaa
caagttgttgcaaataaagactgagaaagcttttgtaaaagatgagaccgcctcctcctc
catagtattgtattcttcaaagccactacaatatcctactctctcagtcatcccctttga
gccactcagaggaacaaaatttactgaataaacatcatttatacatatagtatattctct
ttcctcctcccatttcccgaaagttttattttctacttttttctacacaaatttttcaac
aaaacacacacatttttttgtgtgtggcgcattttctacgttttgctagattttccattt
ttgcaattttcatgatatttttacgtgctctaagaggcagagggatggaatggagcggga
ggtgggtagatgcaaacaaaaaaggggtgtggggtggcagtgtctgaggggagtgcgtgg
gggcagcagcagaactactagcacatgtttagtttacttttgcagtttcggttgcctctt
ctctgcccctcacggctgcactgtgcccccgctacacccatccttgcaccagccccctct
tatcagcccctctctcttactctttactctttctgcagctcccttgcctggtctttctcc
tctttcgctgctttgtagccggcgtaatattaattttacacttggcctttagtttggctt
ttgttgtaatacccttgaagataacaaggggtatgatgattttatgcagatatttgcaac
gtatgaaagaaaaagaggaactttgagtcccttaggattccgcttccaatagatatttca
gttgtctatgtatttctaattttataagacctagtattatcatattcggatgactatttc
taatagttcgcacatgatagatattcaagggtatctagagtttcgctatctaaagttcac
cttcctttcctttcttgttgtttttgggcattgcacaaaaaagcgcatagaaaaatgcaa
aaatgttctttgtttctgcaatagagacagcaatacagaaggagagaacgagggagagag
acagatgtggcatacagcacaattaatttttggcttttctttcaaatttatattgtacaa
aggcaaaatattaaataaatacgaatatgttcaaatgcaaaatgagaaatgcatttgcat
ttatttttctctccgcggaaaacagcatgggaaaaacttttccgtgtaccatcaattatg
cgcacacaagagtatggtccactcgccatgccacccctccattgcacccacttcccccca
ctcgactgctgacgttctgcgtttttaataatatttacttggaagctcaaacaattgccc
aaaaatgcatcgaaaatgcctctgaaaatgaactaatttttggaaaaattaaatcgccaa
aaaaatagaaatttttgcataggaaaaaaggaacgaaaaatgattgctcttgaataggaa
aattctttgtggaaactacgcaaatcaaagtgcatttggaaatttttgggggaagggaaa
accatggcagcaaaagaaaatgtgtggggaaataataaatgaaattctatataaaaatct
cctttggttcaatttttcttgcatttgagatttaagaaccgaaattaaggaattattgac
cttcaaatgcggagtaaaatgttggaaaattgtattgttttatgcaatttttataagttt
ttagtggaaactagattgaaggatgttcacgttttcagaaaccaccgaaatttgttcgga
tttctttacaaatattcgaacaatcctgcaaaagaatgaaaagtattcaacaaaagtata
attggcattctacaatattccatatactttctatatataacccttttaagaagaattaaa
agaattccaaaaataaaccaatatattgaacaatatatgagctgtaataaagaaataatg
tatggaaggtgtatagaaattttccacttgccagccaaaaaaatagaatcccggcagctg
taccgtacctccttcctctctgtagaatcccctaggtatatcgcacacactcttcctctc
tggggaattagtcctttaatttagttaaatcctttgttgctttttattatattaaagaga
agccgtctctcgttaggacacctcctacttctgctacgtttaatcctcgcgtagaaaatg
ccacgggaaaattcgctacgcttcgagtttgcctcataatctggatagccagtccgttaa
gctccccggatcatcgcaatcccagtacaaatccaaatccaagtgtcgtgtatttttctc
tcttctgcaacaattttgtgttgtgtgctctaatccaaaagtggatcaagccatgaggat
tcgcggcaggattcgcgactcgcgacctgtacctgacttttcatctcgctctaatccctt
gacgcgtgcgtcctgccacacagccactacctgaggcagatataagccaatgccagcggc
agttgcacattcagtcacaagcgacacaacgcacacgcaacatctaaccgagcgattctc
ttgagaaaatatatatatatatttacgaaacatttggattaaacttcgagagcgaaagga
cgagagaaagcggcttcaaaacggtaggtggactctagcctccagcctcctaccatggat
ttttttgccaccatctgtgtctcattctacgattcaccattttgttgtggaaaaatcact
caaaaaagccaccctcctcctcccatcgtttccccttctggagccatgctttaggggtgg
ctctctctcataaaaatctcccaaaaaaaaggacagaaaaaaagaaatgtagaaaaaagg
gaaataaaaacctgacgcaggcgcaacaatcactaaccaccccctctctttttttgtctc
tcttttagcctttgaagagccctgccgccaagatgcagaactgggagacgactccggccg
ccagctacgagcagcacaatccatggtacagcagcatgtttgcggcaaacattaagcagg
agccgggattgaccagcagcaacagtgtggcaagcggcagccccagtccgaggcagtcgc
cactgccatcgccggggaatcacttggagcagtacctcaaacagcaacagcagcagcacc
accagcagcaacagttgcaacaacagcccatggataccctgtgtggggcagcaatgacac
catctccgagccagaacgatcagaatagtctgcaacacttcgatgtgacgttgcagcaac
agttgttgcagcagcagcagtaccagcagcactttcaggcagcgcaacaacagcagcagc
agcaggcccaccatcatcatcaccatttgggattaggtggattcaatccattgactccgc
caggattgcccaatcccatgcagcatttctatgccggaaatctgggtcgacccagcccac
agccaacgccaacggcaacccaagtggtggcacccacacaagtgggggagaaactgcaag
ccctgacgcctcccatggatgtgacgccaccaaagtcaccagcgaaatccatggaaaagg
agctgctccaccacgaaaaggagcacgatcagatgtccaactccagtgaggatatgaaat
acatggccgagtccgaggatgatgatcagaacattcgaatgcccatctacaattcgcatg
gaaagatgaagaactacaaatgcaagacatgcggtgtggtggccatcactaaggtggact
tttgggcgcacacccgcacccatatgaaacccgacaagatcctccagtgccccaagtgtc
cgtttgtgacggaattcaaacatcatctggagtatcacatccggaagcacaagaaccaga
agcccttccagtgcgacaagtgctcctacacgtgtgtgaacaaatccatgttgaactccc
accgcaagtcgcattcgtccgtgtatcagtaccgttgtgcggactgcgactatgccacca
aatactgccacagcttcaagctgcatctgaggaaatatggtcacaagcctggcatggtgt
tggatgaggatggcacaccaaatccttcgctggtgatcgatgtctatggcacgagacgtg
gccccaagagcaagaatggtggcactgagagaagcagcagcagtggcaccaccagcagca
gcagtcgaaagagcaatgtggcagcagtggcaccacaacaacaacaacagcagcagcagc
caccagtagcagcagttacttcgcagttgagtgccgctctgcaaggattcgccacttcgg
tgtcagcaccctcgccagtaatgcccgcctctcctgccaagagtgtggcaagcagcaaga
gcagcagcaaattggatcagcagcagcaccaacagcagcagaaccaacagcagcaacatc
agcaacagcagcagcagtctcctgccagtctcctgccgccgctggccagccttttgcagc
agaatcgcaacatggccttcttcccgtactggaatctaaatcttcagatgttggccgctc
agcagcaggccgcagttttggcacaactttccccacgaatgcgagagcagctccaacagc
agcagcagcaacagcaccactctcagtcgcaacacagcgacaatgaggatgaggagcaag
atgatgagtacgagcgcaagtcggtggattctgccatggatctgtcgcagggaacacccg
tgaaagatgacgaacagcatccccagcagcaacagcaacagcagcagcagaagcccctgg
cgatggtcatgaatatgaagctcgaggaggaggccactccgctgatgagcagcacgaatg
cctcacgtcggaagggtcgtgtccttaagctggacacccttctgcaactgaagtccgcgg
cattgacctccccagagcaactaaaggttatgcccaccgcatcatcgcccattgcaggac
gcaaacagctacccgaagaacattgttcgggtgccagctctgcggatgagtcgatggagg
cggcgcatgtacctcaggctaatacgagtgccagttccactgcctccagctctgggaata
gctccaatgccagtgccagtagcaatgggaatagcagctccaccagtgcaacagcacccg
ctgtggcatccacacccgcagcagcaggggccatctacgagtgcaagtactgtgatatct
tcttcaaggatgcggtgctctacaccatccacatgggctatcacagctgcgacgatgtgt
tcaagtgcaacatgtgcggcgagaagtgcgacggacccgtcggcctcttcgttcacatgg
cacgcaatgcgcactcctaaaaaaacaccaacacaaccaaaaaaccttgttattattatt
tatatatataattatccatcatcgttgtcctgaattgtacatattcgtagcattaagttt
tcaattaattttgttgtcgagaattgtaaataatgcataccctcaaaaatcgtagaacta
agcttagaatctatttgtagaacctatctgtaactctctaactatctagaactctgcctt
tcgctgatttccattttccatttcccatatacgactccaaacccagaaaaaggtttaaaa
aattatcatcccaaaaattcgaaacaaaaaaccgaaaacctctacaataatttgtaagaa
aagtcacaagtccaaagtcacattacgagtaataatgtttaggtttataataaatatatg
aatatattttataaaaataaatatttaatcttaatttttaatgctttctttctctctctc
tctctccctcagtattcagtattttgttttagtcgaaattcaaaaacacgaatcgaaaac
gaatcaaataaataaaatttattcaatataattttacacatcatttttttattatatctc
gaatctttgcaaatcttcggcataaatgacaatattttcgaatgaaacgatgaaaatgaa
gtacaaatttagatatttttaagaggccgctgagctaatggatcaaaattaaatagtttt
tactcgaaagaaaggacttttgccactttagtcccccagtgtaatacttggaatatactc
gtactcccttttcaagtatagatatttttaagcccaagatttccggaacgaaatgttttt
atgtaattgtgtaataaaaagaaaaatatattatacaaaagtttttattggttattatta
cctttcctttggagggtttcagtgtagtttttgggaagaattgttctttcgaaacaaaac
caatgatacatagaataatcgtctctaaaaggtttggtagtagcagaaataaaaggagat
aattcattgaggtatgtatattatgcggaactcttcaggaaattccagaatttcttcaac
taaatttttctattttctcaaagtaaaacccaattataatcaatccaaaactgtaagccc
acaaccaaccatatgtctaaggcttctctgactgtcaacacgcgatctctgacatatgat
ttatcatatgaaatggtaagcagcaacaatgtggaaaatggtatggatgttttaccaatt
ctctctcttctattggaaaaactgctccatcatttgctaaatactcaagttattaaatga
aaagaaaaacatattcatgtagaggagaaatttgtgtgcgggcgaaaccaaacaaattgg
tgcggcaagggaccgctatgggatcgcttctctctcttaagaatttttgatggattattg
acattttgcgtgaaaacgcacaattcgcattgcatatgcgagagggggaagagaattata
taataatgaaaaactcatgagcacgcgcgttggatgctggagatgcaagggaagagtgac
ggcagggcaacgcctctcacaaagcaagagatgatgcagcaggggatcatcggcgatcgc
cttgggatcgtctgggatcacttgggatcactcttggggttggcgcgcatgcgtcgagcg
cacttcaaccaaatggcgcgtggatgctggagggaaattctctgttggttctttcggttt
ttcactcaattttatataaatagtttttctttggggatggcctctgattggttcagaggt
tcttcggtctggaaattatcccttaaaattctttcgatgtaaatttcacttaaatgccgt
ttttcctcattaaaaattttgatagtaattgatatttatggctgaaaatgaattttgata
aaagttgggagatttattattggttttatgatggtttttatgggtctcgggcgtaaggca
gacgctatcgtataaggctaacctttgaagtaaaacctgaagaattctggctgaaattaa
tttcgcttaaagttttaacataaaataaaggcttaagagctctcccataaggcagatctt
atccaaaattacatttcagactcagacttgcttccagaaattaatttagacaaaagtcaa
agtctctacctctcctaagatgatggttttagcgtcagatcttatcgcaaattagatttt
gcatatatccctttgagatgacagactttgcgaagatcctttgctcatttgagcaaagtt
aagttggcaatttggccgttggcctttgtcctctgggcagtgggtttccttttccttctc
tttggcttgtggctgaagcaagcgaaagatgtttatcgtgaaagagagagggtccgtcct
aacttattgtttgacctgaccttaacgatccctagtttctggttttgtttgtcgggttct
tatcctcagcttgtggctttgttgaatctcctttcgttctcttttttcctgctgctgctg
cctcattgtttgcggaatagacacaaaaaaacgtaccagaaagaggagtctgccactttg
tatcctgggagttcttcaaatagttcaattgctgggcccttgctgaccatttgaaaggtg
taattttggtttctgcgcctgtgcagctgttctctgcatcacctttgcccagaccaaggc
tcccagaatctgtgattgaggagggcacacgcgtctggcacgttctcaccaaatataatg
cacaacttgtggccaccccaaccatcagtaatccacccactcctgtgtaaaaacctcagt
caggaaaaagtattattaatatcgtggtaacgctgcgtggaaatctcccacagtgccata
aattctgtatttatgtacaacgaggtatagtccttcccctagcaacgccatcgccatatt
gcaatggtttttgggatgggttgaatatggtttcagttatggattcgtatgaggcttagt
ggtgcgccatttttagctttataactaaaaataacatacaccaaaaatagccgtcagaga
gagagagagtggaaaggggtttacaaggtttttcactctcgtttttcccaaaatttgtac
ccgaaaaagggatgcatgtgaggttgcgttgggtttggttcagtgttcagttgattgaaa
tgcgctgttgggggttgggttgggtgatgattagcaaaccaccctcacaccccattatta
tccagagaactcccctcccactctttagccagagaatactcctcccaatctcctcccact
ccttgtccagagacctctcccttcccttatcgaacagccgttgccttcgatgagctgttg
attgcatcagtaattttctcccggcgcccacatctctctctcctcaaaaattctccattc
ctttttttccacaactttacgcattttaattatgaaaattgccagagttggaggatcgtt
tcgggttcgtttcaggatcggcaaagggaccagcatctgtgtgtgtgggttaattatcca
ttcgccgttgttttcctttttttttttgggcacctcaagcgtgacgtcatgtgtgatccc
accttaaggatttgttgaacagtcgattatttatttctgtaaacagtttttccctggaaa
tgcagccacgcagtagaaagggagagtgctggccaaaagagttccttgcgatccgtccaa
cagctgaccagagtccgaggtccgaggtccgaaagtcctttatgtgggattaaggtgggt
gtagcgaatccttaagtggtcaccgctgccgctgccgttaacaaggggctgaaggatctt
ctctgctgaccggttgctgagttttgagttttggcattcgactgaattatgggttcaggc
tctctaatagccatagatcttgttagaagcgtgtgtatagtatttttggataaatagatg
catatgttgtatgttaaagaagcgattggaatgggtagcaaaggatttgggagtacatcc
aattggtttaatgctaaaaaaaacaggagtctgaaagttttttgtcgagatataggcgtc
taagcggacgtaagaacgggagtaaaactcacccaaaataatttccagattattcaaacc
tattcaaaaaggttttcagaaaaatacaaatttttgaaactatagaaatgtaagcaagta
tttctatcaaatcaagtatatatttctgttatgcccattcaaggctatgactaaatgtga
caccaaatcaaatctaaaacccaaccattctatggaacatccatgaatgggatgcccagc
atgtattgaccgcagaattctatgtaaattttcaaaccaaaactaattgcaaacgcattc
aaatgatgaatatgcaaaagtgtatggaattaaagtcatggatagatagataaatgattg
gtggacggtcgatggaggacataaaagaacccactagtcccactggggaaaacaaacaac
aggcccaagaaaattagggaaaactcgcggcggcagcagatagcagagacaatttttaca
gttccacaaacagaactgcgtccatcaggcgtccactctttgtacaaacgagtatatcca
aaaaaaaagaaaaaaaaaatcatagagacggaaccgctgacgctggtatggaaaaaacat
ctgctcctgatggcactttagttaacgaaaaacaacaaaaggttaaaaatatatgcacgg
agagaaggacgcacgactccgatgcccgatgccctatgcccattcccatcgataatgtcc
agcatccgttatggagagacacacagagagaaaaaaaggaagtggatatacgacaggaca
caagcagcgtgtgcctctgtgtgtgtgtgtgtgtgtgtgtgtgggggttgcacagataca
cgcgtgtcctcctctatttcccgttctgtatatttgcactggatgcggacttcaggccag
ccgccgtttgctgcgtttcatttggtcagtttgctacaaacaatacaaatttttgtgtgg
gctagtcgattgaactcgagtttccatatagacactccgtactccagccttttctttatg
tttgcctcggatactgttcgacaccagatgccaatatacgaacagaatgtcaaatagagt
aatcaaagaagcctgagagacagcaagtaaaaggagtagtaggagttgaggaagtgtggc
ataaagaattaagttcaatggagggcaatactagagaccaactaatcaaatttcatggca
tttaatactcgaaagatccaggtttaagaggtcctttaaaactgaaccattgattaatat
ggaaatgtcaatcagccacttaaatggtacccacattatcctgtaaccctcaacctctct
ttccataggtcctccctaaaaaatctcctgatcacaaccaatcaaaacccagtcaaaaag
tcacatcaacgcctattacacaatcccaatgattttcccggaaatttcatgcaaaaaacg
agattacaaccaataaaaatatccacacaaaaaaatgcaaccaaaagaatggaaaaaacg
tagcaaaaaattgaaatgaaaaactacccaaaaatgtgtgatacggggatgcgatggggt
gggtgaggttactgcaaccacccctctgcgagaggggttgcaaaaaaggaaaaagaaaaa
ctgaaatgaaaaaagaatccagaaaaacatttggcaaatattttcaatggatcgatatgt
cgcttcaggggccgggggacatggccatggatgccttcgacatgtgaataaaaaacaggt
aggtaaggtctttcctcgtgtaagagatactttttttttagcaacatgtgttttttcttt
agaaaagaatttcgtttgtgttttttgtaggtttttgggctgggataaatcgacttattg
gtcttttgtgaaaaggttcgaagtgcaaatgtcagctgtagagctctgtggagcgagcgt
tgtaatgtgagcaattagagagtttctcggaggttgaagatgaagtatcagtgtcccagg
gagtggatgttgatggaggtgtatccgtggtcgtctacaggtgtcagccgatacttcaga
tctgtacaagttgtcatcggattgtggttgatgggcggatatggagtctccagtttctgt
tcgaatcaagttcgattgcactcccacaatttggcttgtgtcccttcgctgtctgacatc
tggaaattgcatgattcactctcattttcagctgcctcggacccaagcctttctccatat
ccctttgagttttcctcctttaggtcttgcacatccatcaataattccacattttcccga
aagtgaagtgcataaatttcaccatttctgcttcgatttgccaagggttaaattacattt
ttcagctggtcattgtggttgacaaaaggggaacaaaaccgtcaataggttccgttccct
ctggtttttctctggaaaattgtaataatttctggctttgccaaaaaccgagggagtgga
acatagcaaactgaataaaaggtgttgaattttcgcttatactcgtagaaggtaaaccct
tttatttttcaatatatgtactatgtattgttttcttactttttcggtggttactttttt
tttgggtaaatgttgctaattggaacagctggttttccatagagagaaaatttgccaaag
gtaggagagtaatatactgtagaacttggttgaaatatgtataaaagatagctggtaaaa
aaatgttaatgaaactgtgaaatgttctctaattaaaatcatgcccatagacgcccaaag
aactttcttttactatgttttatctgataaaccattaaaaagtttatcctacatgacctt
gtagcagcattttccacaaaaacttttccctttcactagcttctggaaacatcttaattt
tttccctcagtttcaatgaactttttccttcagagtagcctcgccattttggagctagaa
ctcaccctttgtttcggctgtctgagactccatttttgccccttgtcttcagccacactt
cataatagttttgtttgtgccacacgcactctccacacactctcccctgcaactacaatt
tacagcgcctaataaaaacaaaatgaaatcaaggcaatgcgtttccccccctgtcattgt
tttcatttatttttggatacccttctcttttggggagcgggggccaatcaacgccaaggg
attagatggttttcgggcgtgtggcaccacaagatctttgtcattgaacttgaaaaagaa
gccgaagaggaggcacgttttcccagcggcagacacttctaccctttcaacacatttggt
actcacccccacccctgtcccctttgtgtctctaaatataaacggattgttgccgcatcc
ccgaatcggaaccctttttcccttttgtatctcgtatctttttatctcgcgcctgttgca
tcatcatgatgcatgatcgtgctaccctcgtcaaacattcgagtacggaacactctctga
aaattaaccaccaataaaaaggcaacacttcataaaaagtgcttccgttttttcccctct
agatccgcatccgctccctttctctgatcttttgtcctcctgttgtctgcctgttgcatg
cccctcgaaaactactttttagatgatgttgtaatcgaggagtcgtcgtttgggtaaaca
cccttaatttgatttttagcgccacttaataggagggcactttttttacatactcgtacg
agtgtatagggtgtgttttttcattttttttatagatggggagggtaaaaaatacgaaca
tggtaattggtgtatccgatggctgcctcgcgatgtgtggcacgattatgtaattgacct
tttgaggggagagcaggggcaatgggcgtggcatgatcggatattttttaagggcataat
agtattctttatggggtgtcactatgggttctgcgtaggttgtacggtgatgaggggatg
agtgttgattagtttattgattttgtatgatctgtttgtggtagatgatccttttcgatt
ttaaggcctttcagttatatcctttttggatctatagttctgttgatcttcttcagaggc
tttcctgagattccctatagtttttattgattatttttagcaatttagattattcgtgaa
gcgtatgctattccatttttaatagaatccaaccttcccccccaacaacagatccttgcc
atttccctgaactctcctcacattttctggccatcatctgctgctgctgcctttgtcttt
ataatgaattcatcacatcaaatgctgatcccgatcgcatgtcctgtcgattgcctcaga
aagagagccagagacagaacgagagagagagagagagtttccaacaattgaatccaacaa
gcgagaggctgaaggacacaaatgcacaaaattcaaatgtcattcaaataacggctgtga
ggacaatggaccgccaggacgaggcacgggtcctaggacccggagtgggagtacaccgta
ccataacagaaggaaaaggtggatgagaggtcattggagtgggagcaacgcctgcatctc
atttcgtcttcgctttcgaatacgatttgtatgcggcggcgtggcaatatcctgggcaca
ggatacatgttcatatattgttattatactcctcttccatccggtgctgggcttcagctg
atggacggctagaaaaacatccaaaggcgacaatgatgatgacgaggacaaagttggact
ctggcaatgtcaatcgcactggcatggcactgggtgaggagaggcccagcggtctcgact
tcctttctgccgccaaaccgcacaacagatgagggactgtgaagacctgatcctgattct
gatcctgatcccgatacgaccgatggatggtcggtacgttcaggtttctttctgccccga
taagcgtgacattttcatattgttggcgatctaaatctgtatgccattcatgccattgat
ggccgatggcgtcttcggccttcgtctgaggccaatcacacgctgaagggattagcagaa
gtgaagttttttatctgggctaattggagcgttctcttccgagatagatagtcctaagcg
gacagccatgaaatgagagtccattcaggcgatgggatagctttgattatgccttcctca
gtaagtactttctttatgtccaacgcaattggcgttaaatctgagctgacatttagccaa
ggtctcaaattgagctggaaactttcttcgatcgcgagtgtgattcttataaatttttgg
cagctgttgaaggagtgaaggaccccctggagcatctcgaatggaagcaggagtcttttt
cccattgattttggagcacaacaaattttcatagcttgaaaaattacccaaaaactacca
gaaattaggacataactccataactcggtaaaagaggggggcccaccgagagtctagagc
caggggcagatgtcaaagatctgctaaagatcacactaaacatcgtcgccaaagaaggag
ctgctcgactcaactcatttgaatgagaaggaattccatttcccgggaaaaacaaacaca
aactcccaaatcccagaggagcagacataagaaaatcatttgtgagacacccttaaagcc
atcgaacactcgggggctgagggaagaggtccataagggtcgccttttggaatgtaaatg
tcgcgtgttcggagacgcgacgttggcgcgtaagatttgtgtgtttccggggtcgcaatg
ccagtcggggtcggggtcggggtcggggttcgcctataataggctcatttccttgcctgc
tccttggctccttgcgccttgctccctgcttctttaggatcgtaatagcgtaaacattta
acgggagcgtgcgctgcgcacgcgcaacattgcctcacgcgctcgatcgaccctcgaccc
tcgatcctaacctctgactgatccccgatctttggttcgtttttgagctattgtttgatt
tccttaaggattttcgcgtcttatgattgattcagtgttttgtatttattgttattccca
tgatttctccatgttacacgatcacaatcttctggcattctctctctgtggcagcatgat
taatctttgatgcttctttgtgggtgcaatagcattggcgatttcgggagaggggttcca
gtagtttgtttgacaaatattgaagcgattcctgatttgacatacaaaatgtaagatcaa
agatggttttttttttagtggttgaatggaaagcggggaaaagctgaactaatgggaatg
aaaagaaagcgggaaatcgaagagatttattgatattcaatggcaaaagagttttggagt
actttaagaatatattttaaatagagaatttatatattttgataaaggttactaaattat
ggttggaaatatgtacatatatgtatatgcagagctgaacaaaccattaagggagacatt
gaaaatgtttagaatatctcgagtgactatttattaaattatgtctcgatttaaatatga
tatacatcccttttaggtcccttgaagtcaatccttcacatgtgatcttgcgttctatcc
ttcccttaaaccttttcccattgggctattcccaacagcatattccgtaaactcctgcag
cagccgcaacatgatgcatgtggcatatttaacacctccaattcataatgaatgagttaa
gagcatcaacaaactaagcaagaacatatcgatcgccagctactgcgcttgcgtcccatg
tgaacgagagaagtgcttgttcggatacgccagggatacgcccgcatggggcatggggca
tggggcaggacatgtgttaatcaagcagcaacctcagcagcattgtgcatcgtataactc
tctgctgctctgccctgcagatggactaatttttgtgtaacaacggggagtggagtggag
tcgagtgcagagaacagctgccagaaggactaaaaatagttgagaggcaaggtgcaggct
aggctctactccgtttcgatgggtagaaaaggtctagggagagggggcactgacacaatt
tatgtgacagaattctcatgtttgcgcttaattttcatttaatttttatgggcgccaaaa
actgtcagacaggcaacggctgctgctgcttctgctttttggatgctgtgatacccggcc
aattaaggccatttatcttggaaggatttcagaggtaacaaagatggtaacatgagctaa
aaaaccaacagaagacacaaactgtgacaaagagagaaaagcgcaattgttgcagaacta
caattgaatgcaatccggaagtgtcctgcgtggacaaggatcgatgggatggccatcgcc
caagcggttttgacgatcgactcactcaaacaggagaaaaactgagagaggagagatgtg
ctcactgagagactcactcgcgctctctctctctctctctctctctgagagaagtctacc
cctaagaactgagtggatctctggaatctctatccatccataggggttgtccctaagtaa
ggtcaaacttgacctctaagacgacctcaatgtcgggtgggtgaaagattcgagcgagcg
cgcgcacgctctggttgctctttttgtttgtccgcttccttcagcagggtcattgtctga
ccttttctgctcgccgctctctttctcctttggcacccgcttgccattgtctttgggcct
ctggcatcgttgacaaaggcaaggggcattgcaataaatgtgataaagattgttttttgt
ccctgtccgagcaattgcttggagaccgtgccataaattgcccctggtcccagaccggtg
atcgctgaccgttgatcgctgggttgcgtctacgctgaatgatgccttaattgttgcacg
gcagctgaaactgaccgattcctttgaactatccagcatttgtgggtgtttaacgtatgt
tttgctgggtttaaatggttcgcttttgattgtgcgatgcatatatggacgtcgcacata
tgtaatccctttatttattgctatagaaggaaagtagactgaggaatttgcacccagtac
tctagataacagtcatattaaaatattttgcagagtataactaaatttgaatttaacggt
ttcaaaattgaagcgtattatgtaagattgccgttttccaccacttcgaaatcgcttgtg
gcgctatctgttgataattacatgaactaatatataaaaagagctggccgaacagctgtt
cgtctgacgaatgatttcaaagaacggttggagtttgaaactacaagtacacggggctcc
aaaaaagccccaattcgatccaatttttgtgtaccgtaaattatcgtatagaggctacgc
ttctgtgttacctctgaaatccttccagcagtagcagcagacgttggcagtttttggcac
ccataaaaattaatttttttgtttttataattttaatatttgtgttcgaaaacattgtag
gtagattgaaggaaaaaattcgttgtagataatctttgatttcttctttggttcctcagt
gggtgttaaattcggtttccgttaaatattaagttctgctgcctgccagtcatctgccta
aatgaaggccaattcgggaatctctctgttttccttcatttcgagaaacattttagtggc
ccgttcaaaatcccattcggccgactccacgattcttgtgcaccagggagatgttaggcc
ggtaagctgctggaacaaaatgagcttgtggctcttggcatcaagtgagtcctcggaggc
tggcgccattagacgatcctttggcagtgggcagaccttgaacgcaccttctaactgttt
cctcgagggattcatgatgctcaggtggtcattagtgatcttccatcggcaagccttctt
gccaaagccctggaaaggatagatggtgaatgaatcaattcaaaatagtatctccaatgg
tgtcctaccagtccctgcttatcaaccttgagtacgaagttcctggtaaaggccaaatag
agctccgcctggttatgggtggtcggagagtcatcgcgcatcagacccgtgacatgaata
actgccgactggccattgtaatgcatcacatccgtctggacggagagaaagtcgtggacg
atactcggcagctccatgagcacgccaatgatctccatcaatcccacatggaattcgttt
gtggctttggtatagtccgaccactttttgatatctcgcgaatgcttggtgtactttgag
atgcgcttaaagagctgggcgttgaatgattgcgagcgccccatcacatagttgcaggtc
atcgtgaatatggagtcttccgtgtaatatttcatcaggcggttggccctcatgtctgcc
tgctcgaactcgcgcagatagttgctgagaaatacgtcgcccaccagctcgtaggcccca
atgtcgcaaaggaagttcttctgcggcgcctggcccggcttgctgctcagatccacccca
tccagcgttgtaagttgggggaagattttcttcactgcctggatataatcattgggcagg
ccgtactttcggcacagcggattgccatggagtcgaagcgactttagcggcagctcacct
aacgccttgatgtcctccaaatcgtttatccaattgtggcccaaatccagggccctcagg
ctccccattcgggacaggacgcgcgcggcgtctatcctgaaaatattattgttgcacaga
cggatctctgagcagtttgacatgaattgacgcgagataattgtcagaatattgttcaga
atcctcgtcgagcccatgtggacccaaaggcccttgaggccctcgtttgcctggaagtct
gacattttgagcagctgattctgggccacatagcacttctgtatgcatttggtaatcctc
tcctggggatccacatgatggagcttgaagcggctgacattcatgcgcagatagaacgga
atagtacgaggacccatgcacacatctggatcttctacgtttgtcatcgttacgggaatt
ggtatctccagattacaactgtgcaccaaatacgcaatctgttcgaagcagttgcgcact
agaaaaatgtgttcctttccgtcaaactaataaaggattgacatatcaaaacacatgagg
aaaatccttagattagacctcaccttgtagtagcagggatagatctcgctcagaaattgg
ttcgccgtaagaaagaataatctaaagagatatgtttcagttagcgcgtgcatgggatca
ggtacctaaaggtcacagataagtggtaaaagtgctgacttggggttgggattacaaacc
agaaaggcatgccaatcttcgctatgctcaaaatcagccagcttcgatttgtttgtccag
tcaatgcgtatgccatccgactccaaatcaatgtcataattcaggggcgtataggttttg
tggagcttgtcgtagggaatgccatccaccatactgaagtttccctgcagcgccttgatg
ttgttgggatatttgggacccttggtgatgggattgttggccagcttcagttcctttgca
cgaacacgcttcaattcacggcacagacgaaccgaagaaccaatctgaaaatgaattctt
tctcgatttgatgccttactttacaccccacacataccttgttttcactgagatccagca
gtccaaattcgatatcgccaaagagtttcagaggatccacgctcttcatgtgattgttcg
cgaaaatgaacccattcaccgcgctaaagtgctcatcgttatgatagatgctgttgcaga
catgctttaaggtggccacatttgccagactaaccacaatgttcttgaaacggggattcg
ccccgaagttgctcagattcaaaacgccacgcacgccgctatgcacttccagacgctcca
ttaagcgcgaaacctcctgagaaattagcagaggaggcgagatctgcttgcttctattgg
cggccacaccaaactgcacgcttatgtctacagtggcgccggaggaaagccttaagcaga
gcttctgggcaaacagcttatcgatcgccggtttgcaggcacgcgccacaaatttgtcgg
cgcgaggaccacactgaaaaaggaaaagtttacagtggaaggatagcaaaagtttttcat
ggagagccaacctcataggccaccggatagaactcctcgccgtcaatcacatcaaagatg
gcttcgagtatcacttgttttggattctccaaatactcgagttgtcccagatgatgtatg
gaaaactcattccagctcaagcccggtacccgatcaccataagttgagcagtttctaaat
atcctggggtcgggataatccacctggatcggcagggatccatccgaaaagtttaacacg
tatctttggcctttcgacatgaattagttataatgttttagttaaattcttcaatatctt
actccgggggtccatctttttgcgttgaaactggggcagtgctcaaaatcggcactttgg
aaaagtccaccactaggaccctatgcaccaaatacaaaaactttgtgacaaaatctgagt
tatgcccaaaactcaataactcaacctaggcgttaataatatataaaatattattatgtg
gaacgttagtttgtctagcaagtaaagagaaaggatggaactacaagaagaacttttatt
attgttcgaaatattttcaacacttaagatcaattttttgccctttttaagtcaaggggg
cttaggtgggttaagatcgatttttcatcggtatatttttaaaacgagacggtatttttc
ggtatatttctgagggtcggacggtatattttatccataaatccactgctaggttttttc
aaaacaaaacaaaagatgagccaatatagccacgttaagtatacaacatcaccgacacca
tccgtggtgtccggctactcgagtgcttcgcggctccactcgcacctaccgcccccggcg
aaccatcggaaggattgcctgtcagcgaccacaaagagctacaaatatctgcgacgtctg
ctcaaattcaatcaaatggacttcgaatttgccctgtggcaaatgatctatcttctaata
gcaccgcagaaggtgtatagaaactttaactacagaaaacaaaccaaatcacaattcgcc
cgcgacgatccggcatttctggtgctcttgattgtctgtctatgtggtaggtcacgtccc
acccactcgtcgtaccccataatgaaagtttctgatactaatttctctactctactctgc
agtgacctccctgggatttgcctatgtcttggggttgagcctcttgcaaagcatcggctt
tatcttctatgtgatttttgttgactgtcttcttgctggagttattattgcatcattctt
ctgggcgattacaaatcgctacttgcgcaccaacagcctggagccggacattgagtgggg
ctatgccttcgatgtgcacttgaatgccttctttccgccccttatgctgcttcactgcat
ccagcttttcttctacaactggcttataagtcatacgtggttcatatcgcggtttctggg
caacactttctggcttttcggcatgagctactatgtatatatcaccttcctgggctacaa
ctgtgagtaattgggattggacattggaattcagatattaatttttgtttctcttgcagg
cattccccatctgaagaacacccgtctcatactcattgctctgcccattattttcctatt
gtatctggtcgttacaatcattggctggaatgcaacgatatcctttgtcaacttctacaa
gtatcgcgtttattaaacgaccgacgtgcattgtaaattattctgcttttagctgctaag
cacttcgccctcccccctacgattatgactaataaactaaacgatttagcattatacaaa
gctatagggctcatcttgtacaagttcttaaaagttctttaatgatacaacatgttttgg
ctttattaatctacgaatggataacaaatacattctttaagcaagctgtttgggcttcac
aaaggtgcgtttccgcttattgcgtttgcgctgcagctccaggctgtgcagttccgtgtg
gacctcggcgaaaacctccttctgctcttcctcgggtatggtggagcgatattgcttcat
cagatcgtacttctcccaaggcttttgcaccttctccgccgatttgcggtgcttgtcctt
aatatactgatcaatattcgccacaccgcgtagattttggcgctcccaacgctccaacca
gggccgcggacggagtataactttgatatcatttaccggcactggagcgccctcttctag
atgttcggcttccatgttctcatcaaacgtgctgaactccggcagagcgtcacggaggta
aaacaggttgtcatccagccgcttttcgagacgtagcacttctaccttttgaatggtggg
atcgtatagttcgtagaccacctccatgccctggtgatcaatcacgttccgtagtacgaa
gcgagcgcggagaccacaacggtcacgatttatgcaaatcccgacaaagcgacttgtctt
gcccgcagcatggggatcggagctggtcaccgccattatagagcccacataaaactcggg
cagatcgatttgacgccgccggtccagcatatctaaacgttccagcttctcacggatcgg
attgcgccactctactttggggtcgggcaggaattcgggataaatgaaccgatagttcga
gggtacaatgggttttcgcactggcgtgggtgtgggtgtaggtggctgagctgcagcggg
agcagtcgcgctagttttctcttctcctggcggttcggcgcctgccgatgagacagcggc
ggcggcatgttgcgtggctttcgtggaaaatgtgactgaaaaaaggtattcaatgtacgt
tttgcgatgggaacctaacaagtacgtaccgattcgattgaaggccgactgctgtgccca
tactttgctcatagccctggcgctgttcattttaataattttacttcgaaataaatgttt
agataatcgtgatgcagtgtggacgtttcacaaccagtgtgacctgctacattttgcatt
tgttcgataacctacaaatttctcagctgattttagaacgatagaaaaatttaaaatttc
ttaaaatggacgactatttacgttatttctccacattgttcttgctttatttggtgcgct
cgctcctccatagatgatacgtttatatcccagtaataaaaagagagcaaatcccacata
tagagagaagcacaggcattcgatattatcgactggatggtatactgtatgggtagtggt
agagctgcgcgcctgagattgaatgtgaaagaatgacaaggatataaacgtaatctattg
aaataaataatggagggaagcactaatcaagatgtacagaaatattcaaatttaaaatga
agacgatcatatcaatttaaataaggaagctgatgtatttatttaatattgcatattcgt
atattataatttaaactatatagactgtcgtgtaaaaatatttaacaaaaagcaacttcc
acttgtttgtactcaaaaagaaaagcgtaacacacacaaatattaagttaaatgttagtt
taaaaaatatttagttaaagaaataagtcatgtcaatgaaaaaatgcttcaagcgatttc
atccttaatctgtaaagagaaaaaaaaaccaacaaaaattaaagattctatgaaaatcgg
acacgaggcacgtacgtccaaatgctgttcaggcatattgttgttattcgacgcctttct
ttcgtgtatctccagtttatagctatcgtcaaagcttttttccttcttcttggggcaatc
ggaagggtgaccgccagtgtggatacgattgtgcttaagcaggatatacttgcgcggaaa
agtcttgccgcaagtcaagcactcgtaaggacgatcgccagtgtgaatacgagtgtgctc
agctaggtgtatcttgcgaataaatttcttctcgcaaaccaagcactcgaaaggacggtc
gccagtgtggatagtagtgtgctcatctagctgaaccttgcgcgaatatttcttctcgca
atacgtgcattcaaaaggacgctcgccagtgtgaacaagcatgtgcctagtcagggcata
tttataggtaaatttcttaccgcactgctggcatgtattttccagttttctggttgggga
taaaatacccgttaagacgaaaatccataatgaaaaaagatagacttacattggcaagga
ttgggtcatgcagctcttctttgtggggcttgatatagcagggtcggggtcggtgagctt
catcctggtgtgagtaaaaaagtatttaatgtctattcgatcattcgttatgattgaaaa
cctacttctttttcattgttggactctttgagcgactattagcgtcatggcaggaaaaca
tttctaaaacactcttcttcgagtcggagtcgacctgttttctggttggggttaaaatac
acgttaagacgaaaatccataatggaaaaagatagacttacattggcaaggattgggtca
tgcagctcttctttgtggcgcttgatatagcaaggtcggggtcggtaagcttcatcctgg
tgtgagtaaaaaagtatttaatgtctattaaatcattcgttatgattgaaaacctacttc
tttatcattgttggactctttgagcgactattagcgtcatggcaggaaaacatttctaaa
acactcttcttcgagtcggagtcgtcctgtttcttagccc
