# Supplementary material for: SMCis: An Effective Algorithm for Discovery of Cis-Regulatory Modules
Source: PLoS One. 2016 Sep 16;11(9):e0162968. doi: 10.1371/journal.pone.0162968 (PMC5026350; doi:10.1371/journal.pone.0162968)
Supplement: S1 Datasets — (ZIP) [file pone.0162968.s001.zip › dataset/Drosophila/hb/dsec_hb.fa]

>scaffold_0:17313934,17353933
cacaaaatcaatcgaactttataggtggctttgttttacccatacaagtacatatgtaca
ttgtatgtatttatttactaggtaaatttatttaccgacaagaaacaactttcttcgtca
ttaaaggacactttttattgtagtagtacagtcgtttctacttatggaagtttgactgta
tttacgcatcgtcctcacctcttccactgctttttcttcttgttcccgttctacttcgcc
agtgctctttcctcttcttctagctgctctaccgttactgtctgaagtcccgttgtcatg
ggagtatgtggatgttatgttatgtatatgtaatgcacgcaggcgacaactctatgctaa
tattaagtacatgcgttcacgtttatttatacgcgttgttgttgcccgatggcctggctg
cttgttgttgttggtttgttggtgagagacgaggggcttatataaaaaggaaaggaacct
ctaacgcacatgcacaagtgtggccatgggcgagtaacggagaaattgccgattccaatt
ggaaaatgtgcgagcctgcgagttccggtcacactggaaatcactttttatccaattaag
tttttcattcgataaatatgttaacatttttttacagtagctttttaccaagtacctgat
ttttttaaacaaaattgcttttatcgttgcacaaatattattatgcagaaagaaagtaca
tgttcaatatattaaaaacggctaagatcatgccattaaaaacagtatatttgagtttcc
cgccaaaggtgctgttaagctggacagctgataaccaaaacgataactttacattcgatg
tgtgcagggataacaaatgtattaagaatcgaaccagttgtggcatatctatctgatttt
attgacctattttggtaaaattccttaatttacctcaggttttctggcttttcgcaatgc
cggccgaccaaattcaatactcagagaagtacttcgacgacaaatttgaatacaggtacg
tgcgacttgcgtttcagcacccgaacactgtttgtttacacgcaaaccactttcccaccc
tgcaggcatgttatcctgccaccggatttggccaaacatgtgccgaaggctcatttgatg
accgagacggagtggcgcaacctgggcgtgcagcagagccccggctgggtgcactacatg
gtccacgctccggagcctcatgtgattctattccgacgcaaacgcattccggcggaggac
gctccacaggtggcagccgctaatgcggctcaggccatcgcgaatctctgcggttaggcg
gaggatgccatgccgccaaggaacgctcttccaaggacgcactcgtcaatgctcacgcag
tatttcataagttagcatcagacagcctgatgtaaaattagaaaccatagctttagtgtt
cagctggcaagttcaaagacacgaaacgaactgaagacatcgtttctgttaatttcatta
tgtttatttacctaaaatacaaatcaaagcgtacgccctgtgtacagacagtttaaaagt
agtggttaactaattgactaattgtagcagcgccatatcgccggcagcaggcgattcgtc
caactctcgttgctcaggttgcagttctttagggcgtaatgctccatggcgtatagtgag
atcagcgtggcatttcctaggatcagagaaaaccacaaaaagatgttgcccatcactttt
ggagcacttcgcattaggaataccaaggcaacacccacgacaccaaagaagaagaacatc
actgggaagaacatttgcagggcgaagccgagaacctgctcatggaccacagcggagatc
atgaacactgccagcgaggcggccaccttggaacctcggaacacatgagtgtacatatcc
ttgtatacgtactcgtacagccagtcgtgcacgacgacattccagtttctgtagtagcca
tcgtaagtgtgcgacgtccaccagtctttgtagaacattcgatcgccgaagcgtagcaac
tccgacgtgaagttgagccacgagtgcaggattaggtagaagccgcacaggaagatcaac
ccgctgggcagcatcatgccgaacagcttgaggatcagctgggagggtcccattggttcc
aggccgtactgtccgaagtgctcgtggatgtgccgctcatggatgaacgcgtacaggaag
gctatggccaccacctccaacaggcgattcagggcgaacttccagcggatgtgggaggtg
cgcgggtagctgtctcggtagataagcgtgggcgcaaacaggaagtacgtgtagcagctc
agcggcggcacaaagggtcgcccactgccctctttctcctcctccgcatcttccttcttg
gccttgcccttcagaacccgctcagcattgtacctcacaaaggcgtgcatcttcatcagc
agtcgcgtgctctcgagcaacaggacacacgcactcacgaagggcaggttgaacttgagg
cacagcgaagtcgacacgaaacagaagaccagctgggagctgatgtacaggatgagacag
ctgtgcgaccaaaagcgctggaggaaacctgcacaatgagcgaactgattagaaaatatg
tccaaagaaatgaggtccttttaaggtgctacatttatcttctcttaagttactttactt
ttatgtaaagtactttttttaaacaaacagagcaaatgtgcaaataaacgttgtacaatt
caaccgagatgagtaagttataagtgagtttcctttgttaaaggcgatgtcgtcacaatt
tgctggtcaagtgcctcaacaaaaggctcataacacatgagcttttaactacctgcactt
ttgaaaaagcagatatgattccataaattatcattaccatactttaaataatttaattta
accctataattttacgataattaaatcacccaacttactgtgcggtttcagcttatgcct
gaccaaggcccatccgcggaaggcgaagtagagtgccaggacgaagacatgctccagcag
ccaaacgcccatcacccagtggaggcggcgcagtccgctgcggaaagtgcccagtcccag
atcgaagcggccatccacaaagtaatcgtagcaaatcacgttcagcaggaacatgaccag
aataatgtagaagatgtggtagatggtgcgcatgtgctccacctgcagcagagcggtgag
gtacgattcccgggcaacgaacactttttcgggcagttgtcgccgctgcttacgggcgga
tgtttcgctttggatcggtggccttggatgcgtgccatttgcatggccatttgtggagtc
gctgacgtctgctggcgcttgactgacgcgattgtgccaggtgctctttcgatccgatct
ctcgaagttggggaactcgtgggcacgcagctcgcgctgtcgcagatcctgcagcacatc
ctccaccatgcaggacagccgctgctcgaagtccgtcagcatcttggactggaacttctg
cagcttgtcgcgcacaaagccgaggtcgggcaacctgggctgtgcctcctcctcgcctcg
tttttcttgacattccgcggccatgactggttctcaaatgctgtgcgtcctgcttctaaa
gctgttcctttagtgttaatgtcaatcctatccagctggtggattttacagcagcgactg
tccccgggaacgtcagttcgcacaatgtacgcgtcgctggtgcggctgtgttgttttcaa
atccgcgtcgataacggcgctttgctgacttagcagcaggggcggcgctaaaggggatca
aaaaaatagctttattatatgtataatttaatgaatatttatattaaatatattattata
ataaataataaaaaatatatttaaaatatgaaatctataatttactaaaattaataatcg
agtgaaatatattttttattattatttataatctatttaatgatgattgtgttgatcttt
ttgaacttgataaaattatggacattatatagaatttttcatattctaaatacgctatat
attccagcccgcgacacttagctgggtctcgagtttcctaatgctaagttaaagtgcgct
atacaattgtaattgaaatacattcggactaatatctcgcactttgagcaagacgactga
ctgactagctgtcaacggcactttaatcagtctattctacgccacaagtgcgataagcgc
tgtccattggcctcgtggctctctgattctcaggaggcgagtgcgagtgcgagtgcactt
gcacccgatttgtttacatgatgctgacccgattccgattgcagccagcccagtgcatgg
cgcacagtgggccaggcacagtggggcgtatcacaaaaaccatcgttgaaaaattctaga
ttataatggaaattaacttattactgttataaaagttatagatgttattataactacttc
tatatgtatgaaaatttacaataaacacatttccaactactaggaaaactttcaaatgaa
cattcgatgtgatggaacagcatgggtgttataagtttaaatccgtaaagtttaattgca
cgcagatatccctatcaaagttcaaagattccattgatagcggctaataaaactactaag
attagctagttctgtaatcaccttgcggctaagcacacctgtgatcttgatgtacttaca
caaataatcaggttaatgcttagtttgtagagacaaagtatgcactaaagacatttccca
acagctactaaggggaagtaacttgtaataaaggaaacaaagttattcaatttaattttt
cgtcattgcatgaatcagcttagcgttgaaggtttatgattaatttttggtcataaacct
taacttaccacttactatcaagaatgttttaacaggaattatttcagttaaaagttaaaa
ggggcaaatggtttaaatgtaccattagtttagttcaaaaagttaaaagccctacaatac
taattcctcttacgattaaaagcctgcagtttcctttaaaataattatcgtttagatgca
ataattaataaaatgagttaagagtttgcttgctgtaattgcattgaatgattgaaaatg
ctttccaaatattttccaacaaatacttgacttgtgtgtaaattatgaaatttttaatta
gcgcatttttccaagccaaaaaagtataccaaaaatggtatatagctttgctgcaccaaa
aacatggcccaaattgcgaataatgagcgtgtgtgtgtgtatttgtatattttcggtgaa
tttttggcatatttaattgcaaatatttacgagagtgtaagtatatgcatatgtatgtat
gcatgtgcgtatatctcgatgagtggaataaaaacaaatacacgggcacaaacatagtgt
tttgatagcgaaaaatgagccgaaattaaagctcacggccataagtcctgcggttcgcag
gatgcacgcggtgtgtgtgtgtgtgtgtgcacgtattggtgtgtgggtgtgctagaaatt
atattaatactgtgcagacgcaataaccaaaaatatttattatttatgcgaaataaacag
cagcggcaagaaaaactcaacgcacacactcacacacacacgcaaccataaaccaaatat
gaaattaatgcaaaaatgacaacagcagccagtgcgatggctagagcgaaaaaataacag
ccaaaaacggagagtgtaatatatatgaaaataggaataataaaagctgctccactacca
ggactcgtaaagcacaggggccaaaaggaccaaaaggacgcagtcgaagtcgaagtcgca
gcgtattcataaagatgccgcccgaaggcggccattatggagaaaccgaacggacggggg
atccagatcctttggccgggataggagacaagcgtacacataaaaagacatttttattgc
cacccattccgtggcagggaaggccaccaagaaggccaaaaccgagcagtcggggccaac
acaaaaaagagggagaaacaaaaaaggcaacaaaaatattatgcgaccgcataaaaatct
atataattcataaacccccactcggaatagagatggccaagtggcgattttcgcagttca
atttgatttaaattggcttggacaaggttaggataaaatatatataaaaatgttcaaaac
attataattacgatatagtaaagaactagaagcaatcaatttggaaacgataaatgatca
cttacaattggaaacaaaatggctgtagcatttgaacagttagttaagagttggtggata
taccgttatggatgttgatatatggacattttggaatagatcggcggcatcactgaccca
atgaaatggtggaaagttggaaacgggaaggcaaacacgtacgccgctctgtggcggcca
tattgggtcataaaaagcactcacacacactgccacacacacacactcacacacacacac
atagagagcagcataaaagcctggccacaaaccaaaagcgggccaacaacagcaacaata
aaggaggaaaaaagtgacagcagcagcagaaaaaattttatgatcctgcctgcgcaaaag
ttttgtgaagcagaaacatataaaaaatgttgcatatttttgggcatgtggaaaaatggg
gcggccaaagtgggcggtgggcggtgggtgttgtgcgcatatgcgagtgcgtgtgtgagt
gtgcatgttttgtcatttccgttatttgtcgttgtattgttggtttataggcgcaccgtt
ttgtgtgtcccaaaatgaaaacaacagcaacaacgcaaaaagcacacacaaattagaaat
ggcgcatttttttaatttggcaaaaaggcccataaaacggagtgaaattgctagcgatga
tgccatgagccatgattagagtttcagcgaatgtagcattcgtggaagcaaaatagtttt
aaaggtataactaaagtttatcaattatagggttttagtattatattaaagaaagtttag
ctgataccatgattataaagatttttatttatctctttcgaaaaaaaagtaaagtattta
ataatgtgtgaaaaactttaaggcggtaattaccgaaatattaattttgtatagttatac
ttgttcattttgtaattccgtttataatttataattaagcacagtttatacactaagtag
atatgcatatattgtgatatggtattataccgtaattgtttttaaatattttcttgacaa
agcagctgtttgaaaatgttacctaacttcgattcggattgtagcttactttccaatcaa
atacaaatctggccatataaagaatcatccaaaagatgttttactgcccgttggtaatgc
actaaccaatacccaatttgcgcaggagcatttcgtcgcagcttcattaccctcacgtcc
agaccaagggattccaaaccatatggaagcaaacagagaaccggaatccaaaaccagaac
ccgtagcctgcaggattccatgctggactctggccatttcctgccgctttttggccagcc
acgttattagcgtctaacacatggcttcgcatcgttcccagctcctggggggcgttcgaa
cgaacggggggcgtgtccgatggcacacgtttgcaaaataaactaaagctgctgcgcctg
ccagccgaatggacttttgttgacccctccgcctgcacacaggactcataaaaatatgct
tgaaattggtttggccggaaaaaagggacaggcagtgagaatcgctggagaagaaagaac
tcttagcaatatttaatgtcgccaacgatgtcaactggcggggaaaatcgggtggcgaag
gcggggaaaactcggaatgaacatggcgactacgtcgcttttgattgttttgcaaacaaa
gcgaaacagcctttgcgaatcaaccaaataatgcacctgggaaaatgggcatttcattta
gaaaatataacaaatacataaccctcaaaggaaaatatattatatatatttattatacat
atttttaaatacaaatattttataacataacttgaatggtgagatattgaaaaccacttt
tgctttagtagttatcaatatattagaccaactaacttttcaagaagtatttaaggagaa
tcctatttttataaaaactttatttcaaagtgcatctccatcgccgactcacaaacacac
acacacacacagataaatacgttcacccaccctaacacacacacacgcacacacatgcag
aaactcacccactcaatgctttttgcgctcttcttttttgcccacttaaacaaaacaaag
gggaagcaaggaaaacaaaataaaaacgaaaggaaaaaacgttggcaacttttttcgagg
gtggattttcattttgtttggttcatgatttcgaactctattcgctcccccaaatttcgc
ccatgcagcccgtctcgctcgcacccaagtgcggattttttttagcattacattatttgg
aaatttatgcagggggcggccgattcagtgactcattcccattccgcccatcgatttttt
gacggccatcgaggacgaaggacgaggggtgggggcattcacacagcaaacgagcgattt
tttatgtagattggcccattatgtggaattagtttttgtgtggctgctgatagaaatggc
gatgctcgtgggatttttattggctgacgcaggctttgttccgcagcccgaaaaagtatg
caatggttttttgtcagacgtattcgctaaaaaaaatcagatctctttaacaaatactgc
ttttagaaatctattcaatttttctataaaaactatgttgtaaatgtataataaagtatt
gaacattcccctactaaaaataaaatgttagaaacatttatttaaccgcaacattttaaa
aaataggtattcagcttaattaaattgtatttcaatgcacaatcatctaattaaataaag
cagcgtgttcaaacccatattatagcaatgaagacaataaagacttgattagttgagagt
ttacgtgagtttacttgagataagacttcatcttttgcttactatctgcactgattttcc
aaaattttccatagagaacaaaaagttgactgaccaattgggcaaacaaatcaaaacatt
tttatcagtacgagcaaacagaaaccgccacacatatttgcatttttttattgttaaaca
agaattgtttgacctttagctaatttgattgtcttccacagaacttaattttcatgaacg
gggggacttgaatattattagctgataagcagtaaaacaaagaagaaaagcgaagaaaat
gatgcgtagatgattctgaacacaactgcgaaaatgtaacgaaaaaagttagttaatgcc
tcttaaataattataattatacaaaatttctaactacatttctacagttgaattattgta
ctacgttttatttaactaatagaggaatttccacacgtgatgaagtcaacgcaaagataa
ataagtttcttacaattcgaacatcgaagattgtgcagataaccaacagagtcttaggca
aagggggttcattattcctaaaatatgttaagtaaatgctaaaataaataaataaattat
taataaatgatatataattatgctcgagacctaaaaatcaggcttatgaatgtagttcca
aaaagatattacttcattcttaaaacgaaggctttgcctaaaataaaatccaccgactta
atataattttagcaaataattaaaaattaaaaaaaacatctatatatttatctatctatc
tatttctacgcctctgctcaagatttctggattgagtagcttggtgggtggatgcataaa
tagtcgagccacgccacttggggtggatatatagtttctatattgcttcgcactgggtga
taatttaacaacaacaaaaccaaattgccaatgcgaaactgtttttgtgttttactttta
tttttgcttgggtgccttttttacacacactcgcacacagccgcacacagccgcacacgc
acacacatgcggaaagtgagtgacatgtgagggggtggcaaactgccccctttggggtgg
tttggtttttgctggtgaatgtttctggcacaaaaagcaagaaattcgcataaaaatata
cgactcctcattatgataatacgaaaataagtgacagtggtgtttacactctaacggtga
gcaaggaaaatgctgaggatacacgggatacgaattttggggggattatgtggggaagtg
ttaatgcagcctctttttttggggatgcaggaatacgagatattcagtggtttagatggg
aaataacaataatgcgtaaaaagacttaggagaatgtatctaataaatatttgtaatata
ttattatattcactccatgataagttatactcaagtgtaaagttgagctttggcctcatt
catgattacagggtatccttccggcaagaaaaattctggctgccaaaataaatccggaat
ctggcatttcaacgcattcattagaaaataaaatattctgctttgtccactcgcatcctg
tttatccgtgctaacgttttatgccttttgttcttggcgcccacaccttggacggcacga
cgagtcctggaatcgtcctgatgttcgcaatcttagaaaaagaattacttattcagcgct
tgtcatgggcttttggaccggcttaaaagcctgctggccatgtcctagccagcttggcat
tggcgttgactgtgcgactaataggctcgcatatttatcgtaagaagttcaattttttat
tcgcatttgggccgtacgtttgccggcttagttttgccggggccattaccgacattttcc
gcaaaagagccccggccattagctaattctttttgccccggcaagtgaaagatgaacaga
gagagagagtgagggagcttctagttgggcaggaaaatgagcagaattttccagctgccg
ttgacgagaaatacgttacattttgccgtacgctcgagtgggaaactcaggggtcaacaa
ttaaatgccatttgcaataaaaacaaaccgggctggcaatgaaaaattatttaaatgcgc
agcacaaatgtcaagacggaaaaaggtcaggcgacccggttacgggtgagggtcacccga
tggtcaattaaaattgctctaacccggattgacctcacctccggagccaatttcgcaccg
aatcgaaacatttttcacaaacatgctaaacaatggagcgcaaatttcgccgagtcccgc
tgcaaaaatccatcgctcgactgttacagttttcaatgtcgagccataaatttgacccca
gccacccctatgtgtgtgccctgtgaactggcagcgctccttgaggcgtcttagccgtga
ccccgaattgatgcaatttctccccgcacatccgcacatccacagtattcgcattaattt
taacctctggctgacgctgacaaggggtcaggatcaggatcagagcgctggcgcgcgttc
ccaattttattatatttttattttatttttactcgactttgttatacgctgaccaatggc
caggggccaacccccgatcgacgcatctgtagcgccgcaggggtcacgaaagtgtgaaaa
tgtggactgattagacgggcacatcgtcctgcgtccaaggatctctctggggtgggtgag
tcaaatgctcgtttttggggtgggggttagcgtatttggcgcttatttcccaatgccgat
tgcctaagctcgggatttggtttgggtttggttttcagatccttcggacgctcaacaatg
gacaatggtggcccgggctctggagtcctttttacatttgtccaatgcccaatgtccgaa
ttcatttcgctggcgacttagtggccttaatttccagcgaattacgaatgtaatcgcgcc
aaatgttcggccataaggatcgaatataatttgtgggattttcaagaattttccacgacc
gttacttatgggcgcaacattaaaatgatttttctttctaggctaaatctgttgtattta
catttattaaataaatgtgtttaatctgttcatattttaaagtatttagtaaattatacg
tgctcaaaaaactatttaatgtttaaaaatacagtaaatacaactaagaaaatattttta
aaattattaaacattttttatgcgatgaacatatccaaggaccttaaaataactacatga
cactttcgggtttttacattttacgctcatattcataaacttatatattgctttcaaaag
tgctggatatttttcctacaagtttttcagtattttccaagtagtaaaatgtgaaaacag
tataacccttccactcgccttagccccttgaattcacccaataaacccaccgatagccaa
tatcgaacttaaccctttcgcctaatgaccaaaacgaattccaagaagatcgcggcttgt
aaaaagtgcaatggatatttcgcttaacccgttctcttcccagcaactttctcgttcgcc
aaagggttgaggaagtagggatttcgccgtgcaacgaggctcaaaggacaaaggacacca
taaaaaagaaacaaccgaggcgtcataaagaacacaatgacgccgacattaggtggaaac
aaaaagaaaggagagaacgcaaagcacacaaattgtgggccgtttcgagggaagcgggca
aggacactaacaggatgcgattttttcttaatgggtgaaagggttgaggtcgcgcacaaa
aaacggcagccagatacctgcccacaccgttggtcataaaaaactaaatattttacgatc
ggcacacagaaatgggatgtcttacgcggaagtgtgtttttgtttcttctgttttttagg
cttctaacaagacggtcggcacaattgtatgtagagcgaagcgctctaatgaccattaga
ctcatagatattgtatctttgtgcgcctttcgaagtttctcgcgattttccagctacttt
cattgtcaatcgatggtcttacctgaccaaaacaaagccgggaccgaagcgaaatctatg
gaataacatgcaaagcgagtcgccttcataaaatctcgtggcgtgtcgactggaaatcca
ccagacgattgtcctgcgcgtcctgccgtcgtccttcgcactattgtttggccgcatagc
caattttacggcgtaaccattaaggcggacaatgaaaattagagcaactattcgccctgg
cccggacctctgctctagtttccttttttaatccttcggtttttcgtgctaaaaaaggat
ttacggatgttggccgaacgcccgtgtacacagccatcctgtttaccataacgtttcggc
ggaattttcacgcagccctctcgctttccacccattttcgtgggcgtaactcgcgagcac
ttttcgcatctgatttatgcgaaatgttaatttttgcggcttcctaagggtttcgacatg
ccgtagaagtgtgcaaaatccgccagcgaatgtggcagagatttgcaagtgttttttgct
acctaaggaccacaggactttttggtgaattgtttggttttgttagagagtaaaccgctg
tgcagaacatgctagtcatatattagcgattggtattatgaatcgaacatttactctcgt
ttcaaactatcctaaaataacaaattcaacatgtttgaaaacaaactgacatcatcaatt
gactcgatacagcaatattcttacattcttacttttttatacttttttaatcagcttcca
atacctttaagtatgaaactactctcgaagtgcactctagccaacagtagcgcataaatc
taagtaattgtgtggcaaaaccaatttgcacttaagatcaaagagcaaaatcgccgtaca
ataaccacacaaaccaaaccaaagcagccaaaaaagagaatccccttcagaagcaaaaga
aaaaaactgaagtaaaatggcaaatcatccttggcatgaaatcagcttacgaactcaagg
tgatatctcaacaggccgcaggacaaaggtcagcagaagagtgcgccaaatcaaaacaca
aaaaaaagatagatcttaatgagatactccctcgaggggcgaatcggtcgaccacaaaat
cccaagcgcttggctgcacatcttacagatacatttgcatatcatctgggagatgcgcag
atcaggagataaagatgtgcggatccgccctgttgatctgcccaatctacccctcgaagg
aacttctgttgagacagccgcaggccaaaggttaaggataaggatcatttgcatgcgtgg
catggactttcggaaattagacgatcatgatcatcagcatgtttgtgtttgtcccgatca
ccggataggtatatcacagctcatcaattaaaaggtcaagcgtgacgatccttgggacta
tttgttatgtccttaacttcaactttacataactttccaaacgtaaccgggtaggatcca
cacagcacccgcccgcctaagcgacgctaatcgggctgatcagggaacgctaatcgctcg
ggactaactggatcctccggatcagcggcgctgatcctgcgtgatcctgcgtactgcgta
atgttggattatgtcctgtgcgaagaggtacggctggccaacttttaaatcgcttttaaa
tccacatcactctagttccagtcgcacttcttcggatgcgcggattaatgaactgggcgg
gccgatcaggtagcttcgcgtcctttaatcctttctccgctaagtccggttgcagttcgc
attcgtaatccggtttgccatgtcaacgtcaatggcaggtctacctccggtactacctgt
cccgagtcgtccttttggcacatacattcctctggttatgtgagagagcagcaacttgtg
taatttgcattccggcggtgttttgtttgctctgttgttttgtaaatattgcttttacat
tttccccaccccccgccaacgacctaatttctccccgttccactttagttttacccaaaa
tattccacataaacaggagattgaataaaatagccggaggcacattaattccgaacgtaa
ttatgaatttgtatgcatgttttctttggaaaaacactgttccatacaaataataagtta
tcgttttgtattgtatagataaatagatttttacgaattaactatactgacatttagccc
cactagttattcgctagtacaaaatttccaattaaacctatttaaaaaaatttcaaaatc
gcacctaatttatcattcttaaagcgaatattctgcttgggaaaataaatggtcaaaacc
aaatgatactatagatgaaaagcatctattgctaactataatccttgtcaagctagcaat
gatacattttccgaaattagcttaaaaaggtggaatacacccattatgcacaaacttcct
taaggagatttggaatttcggatgctaattgtggcaaagctttgcccaaattaagttaac
acgcacagcaacaggaaaatgtgttaaagcaacaagaagtctcctcggcccaaacctcca
tcggccaaattgcagttggctaagttgttaatgtgtctgggcttaaagttgcccaaaaaa
caattggcgaaggcgccccccatccccccccccatttccgctctctcacttttgggccag
aaatcaataatcaatagtgaagcggagatgccaaaaaacggcaaagagccagaaaggcag
ctgcattcggccaaaatgcagcgccagaaaatgcaaaaggataaaatgagcgagtcagag
cgagagagtgagtgggtgagtgagtgaaagagcgaacgccacgaaggggatgctgtttgg
ttattgcttttggggatggggaaagtcactcagatttacagctagcatccgtatccgttt
tgagtgagtttcgtcgttacgttgatgctaatgctctccgcctgctctctcatttcggtt
tctgcttctccgtgtaacggctctcgtacgcctttgtgttgttgcacttctggcatttgt
ttttgctttgcattgagattttagatttgagttcttttttggcgagtgcatcgctgtgag
gagcagtgaggagattttcagctattagaagagcccgctgagcgccagtttggtcagttg
tgctccgagtcccgaaaacgaaagtcgctagcattgacaggcagccactgaaacacaaaa
ataaccaaacatccaaaggacgaaacgtaactgctatcaaaacaaatattgccaataaat
acaactaaacttcgtgtttgtgctaaaagaaaaccaattgcaaaaagactcttgaaccga
aaacttattttttggcaaagaccacatcccgcacatgcgcgaattccgcgaaaaagaaag
cacaaaagcaagctaaaaagcgaggcccaaaaaatagacaaaaacgaagagcaaggagcc
cccacatcgccgctccccctcgcacgcactgtgcgtgttggtctaacggtaaccgtgtcg
cggtcaagcgagagagtgggaaagagagagtccgcgagcgaaaagcgtaaacttccgtgc
tcctgctcctgctcccggttcccgtttccaaattctccaggagaattgcacttggactgt
ccccaaggtaagtaagtgggcgtaccatccaatatcctagttatacactgcattcgacct
ccaataaatcgtaaaaaacacatgcgaggtagaaattcgcaaaagctttccgcggataaa
caaataaacaagaattacaaataggttttgcgggagcaaatgccaaaatgttggggtatc
cagtaatatacacagtttttgtgaggatttacacattcgctctgtaaattttaatttagt
tttgaattgaaacgaaatctgttttttatagaatatattcgatataaattcgaattagtg
gtttaattataatccatcatgtgaaatactttcgaaatagctgtctgtcaaaagaaacgg
attttaaaagttcgtttatatgctaataagtactatgcttagagtattttacattattta
ttcaggctaatctgatgactgataagcattttgcttattctctgttataatcacctttaa
tcccaagtactcaactttcttctagtttctgcacttctgccttctcttcttgttgtttgt
aatcgagtgcttctttttctgtctaaccttagaaacacaaacaagagatcacacacacac
acacacacaaccacacagagtgtggtaaatcatttgctaaaaatgcaaacggcaaaaatt
ctaaaacaatattttaaaatctgtctggcttttggccgatcttcgggtgaacttgttttt
tgcccgctcgttctgtttttgcccagaactgcagcgtatatgcaacccccaaccgacccc
ccctcctcattcactcctcctaaacaccgcccctggccacgcccccctctacggctgaca
gctaattttatttgtttacatgtcgactttcatgtttttttttttttcgccttcctgccc
cccaaataaccccttcaatttttagcatttcttttcgctcttctttcggcaaatgcattt
tcgacttttcttttttaataatttaaatttagacatcgaactataattcaaagtcaacgt
ggcaattttttaatggcaaatagttcggcacttgccaaaatgcatttcaaatataatgaa
tacacctatgtgacgctcgttggcgttgtttttttaggatgatgttggggaattcatcat
ggcacgatcttttgcagaattgattgtcatccgacagttttaatgtttgccgacaaaaag
aaccgagcgcaattcaaacaaatggggctttgttaggagcataaaaataaatatgcacat
attatacgggatatatttataaaccgcaaatgacattgaatcacttcagtcagcagcagt
gcagtttgccctaaccaaatgcagctccaaaaaacaacaagttgttctaagccaacaaca
taacgggtgcaactgcacatatgtacatacatacatacgtatgtacatatattttatata
gcaaaggcatatcctgctcttggcttgctttttgtacggatttttcaacaaaaacatttt
ttgtgtggcgcattttctgcgtttgcgaatttttccatttttgccattttcatgatattt
ttagaggggtaaaaaggagacggtgttgctgtgtgtggggggggggggcaccaaaaacga
ctagcacatgtttagtttacttttgcagtttcggttgcctggctgcactcgttgtggcca
caccaccccaccagccccccactgcatggtcccccctgcccccttggcccacgcccctcc
tgaccggcgtaatattaattttacacttggcctttagtttggcttttgttgctgttgttg
ctgttgttgggcatggcacaaaaaagcccagacgaaaggcgaaaattctctttgtttcat
agtgcgcacacacacacttacacacacacatcacacacaatcgcagagcaattaattttg
gctttctttaaaaatatccacaaaagcgaatttaaataaatatgctaagcttcattttgt
gtgcactttctgtttcctgaaccatcaattatgcctaagtattgtagatagtttagctgc
cagatagcacagagcaccatcctcctcccctaaataatattccgtaaatgcccctttttc
tcgttttgcgtttttaataatatttacttgaaagcacaaacaattagccaaaaatgcagc
aactgcacaatttttcagcgtgaaattggaaatggaaaaaaatagaggcaacaagaaatt
ttaatgcgagaattattagaagaactacgcaaatcaaagtgaaatgtctggcggaaaatt
gttgtcaggaaaatgtttttcagatgggtgtgtaataattatactgcacatattatgcac
atagtttagttggtccttgcagttttcccgcaggtgtaagcaattttgatccgttaattt
agtttagtcccgcgcaatccttttttactttttattattaactacgaaactgccctcgct
agctgcctactcctgctgtcgactcctgcccaacgtaatccccgtagaaaaccagtggaa
aattcgcagctcgctgctaagctggccatccgctaagctcccggatcatccaaatccaag
tgcgcataattttttggttctgctctaatccagaatggatcaagagcgcaatcctcaatc
cgcgatcctcgattcccggccgatccgcgacctgtacctgacttcccgtcacctctgccc
atctaatcccttgacgcgtgcgtccgtctacctgagcgatatataaactaatgcctgttg
caattgttcagtcagtcacgagtttgttaccacagcgacaacacagcatcaatatccttg
caaatccttacgaaaatcccgacaaatttggaatatacttcgatacaatcgcaatcatac
gcactgagcggccacgaaacggtaggatattgtagccatattacccagtgtctccatttt
gtacacaaaatcactcaaatccccgtcagggggtgggtgccgcctagccacccctggcgt
attttttgttaggggtggtgccgcaagcacaccaaaaaaagagaaaaaaaagaaaagcga
ggaaaaataaaatgaaaaacaagcggaaaaaagaggaaaaaactcgacgcaggcgcagtg
aatgaatgaatgaatgaatatgcccactaaccccactctctctgttttcttatccattac
agccgtctagagccgccaagatgcagaactgggagacgacagccacgaccaactacgagc
agcacaacgcctggtacaacagcatgttcgcggccaatatcaaacaggagccgggtcatc
atctcgacgggaatagcgtggccagcagtccgcgccaatcgcccattccctcgaccaatc
acctggaacagttcctcaagcagcagcagcagcatcagcagcagcccatggataccctgt
gcgccatgaccccttcacccagccaaaacgatcagaacagcctgcagcactacgatgcca
acttgcagcaacagttgctgcagcagcagcagtaccagcagcatttccaggcagcccagc
agcaacatcatcaccatcaccatctgatgggtggattcaatccgctgacgccacccggtc
tgcccaatcccatgcagcacttctatggcggcaatctgcgacccagtccacagcccacgc
ccacatccgcctccacaattgcgcccgttgcagttgccactggcagcagcgagaagttgc
aggcactaacaccacccatggatgtcacaccgcccaagtcgccggccaagtcaagccagt
cgaatattgagccggagaaggagcacgatcagatgtcgaactccagcgaggacatgaagt
acatggccgagtccgaggacgatgataccaacatccgtatgcccatctacaattcgcacg
gcaagatgaagaactacaagtgcaagacttgcggcgtggtggccatcaccaaggtggact
tctgggcacacacccgcacccacatgaaaccggacaagatcctgcagtgcccgaagtgcc
cgttcgtcaccgagttcaagcaccacttggaataccatatccggaagcacaagaaccaaa
agcccttccagtgcgacaaatgcagctacacgtgtgtcaacaaatccatgctgaactcgc
accgcaagtcgcacagttccgtgtatcagtaccgttgtgcggactgtgattacgccacca
agtattgccacagcttcaagctgcatctgcgcaagtatggccacaagcccggcatggttt
tggacgaggatggcaccccgaatccatcgctggtcatcgatgtctacggcacgcgtcgtg
gtccgaagagcaagaatggtggaccgattgctagtggaggaagtggcagcggcagccgga
agtcaaatgtggcagctgtcgctccgcagcaacagcaatcccagccagctcagccagtcg
ccacatctcatctgagtgccgccctgcaaggattccctctggttcaaagcaactcggctc
ctccggcggcatctccagtgctaccgctgcccgcctctcctgccaagagtgtggccagcg
tggaacagacgcccagcttgcccagtccagccaatcttctgcctcctttggccagtctgc
tgcagcagaaccgcaacatggccttcttcccctactggaacctcaatctccagatgctgg
ccgctcagcaacaggccgccgtcttggcccaattgtcgccaagaatgcgagagcaactgc
agcaacagaaccagcagcagagcgacaatgaagaggaggaccaggacgatgagtacgagc
gcaagtcggtggactccgccatggatctctcccaaggaacgccggtgaaggaggatgagc
agcagcaacaaccgcagcagccgctggccatgaatctcaaggtggaggaggaggccacgc
cgctgatgagcagctcgaatgcctcgaggcgcaagggacgcgtcctcaagctggacaccc
tgctacaactgcgatcggaggccatgacctctcccgagcaattgaaagtacccagcacac
ccatgcccactgcatcctcgcccattgccggacgcaaacccatgcctgaggaacactgct
cgggcaccagttcggcggatgagtcgatggagacggcccatgtgccgcaggccaatacca
gtgccagttcgacggcgtccagctcgggtaatagctccaatgccagcagcaacagcaacg
gcaacagcagcagcaattccagcagcaatggtaccacctcagcggttgcagctcctccat
ccggaactccggcggcggcgggtgccatctacgagtgcaagtactgtgatatcttcttca
aggacgccgtgctctacaccatccacatgggctaccacagctgcgacgatgtgttcaagt
gcaacatgtgcggcgagaagtgcgacggacccgtcggcctcttcgtccacatggccagga
atgctcactcctaagttccccatcaccatcaccttgttattattatttatcactattatc
acataatcgttgtccagaattgtatatattcgtagcataagttttccaaacattattttg
ttgtcgaaaattgtacataagccaattaagccgctaattctagacctaagtttatctaac
tatcctaactgtatcgaactgtagccacctttcactctgtctctttacactcttgtattt
tcgaaatcgactaaaaaccctgaaaacggtttaaaaactatcataaatgcatggagaaac
ataagcctaagttaaatctaatttgtaagtggagtcaagcgaaacaaccaaacaatacca
acagtccaaagtcaaattaataaaatatagtttataacatatacataatgagtatgtctt
ctaaaataattacttagtcttatttaacctacatattcatatatgcgcataacactcagt
tctttctctgatattctctcagtattttgttagttgaaagcgaattcgaatcgaacgaaa
tcaaatcaaataaatacaatttattcaatataatttatacaagtttttccctttattttt
tgttgttaacctttggcaataatgacaatattttcgatgcaactgaaactgacgaaagaa
gaagtacaaatttagagatttttaatgagtagctaagatgcgcgaaatctgagcaacgga
tcaaaattagtatttaccccataaaatttaggtcgaggtcatgaatcgaatttcgagact
taggatgtgagcccagtgtaatccttgataaatcccattttaagtaaattaaactagtct
aagatatttgcccacgaaatgtttttatgcaataacataataaagatgaagatattatta
ttatatgcggtgttttctctatatgctatgaaaactcagtaataacctggggatttcttt
aactttgattattattatattttcttttattttttatgaacactcattcatatcctgtgg
atttcttcatctttctttaacagaaccttagcatattataatatatccctgttccaacca
tatggccaagaactgaccaatggaactgtcaacacgcgatctttaaacatgatttatcgc
aagcgatcaccctcaccaaaaaaagcaactgaatatattcggaaaattgtgagtaagtat
ttatgtatattcttttcaattgaagaactgctccatcatgtgctaaatacccaagttgtt
agatgaaaaggaataatatacaaaacagaatttgtgtgcgggcgcaacccaacaaattgg
agaatctcctgctttcttcctacatatttcaatgcaacgaattttgatggattattgacg
ttttgcgtgaaaacgcacaattcgcattgcatataagaggggcattatataataatgaaa
aactcatgagcacgcgctggaggaaccagaggaggaggagtggcaggaagatgacgcagc
aaggcgtctccttctgccatccgggatcacttgggatcgatccttggaatattttggggt
tggcgcgcatgcgtcgaacgcacttcagccaaatggcgcgtggataaggggaaattcctt
cgattttcggtgctcgagtgggaaagtcagttctataaaaatagttttctccgggctgca
tctgattggtggttgtaggaatgcacttctcttgatattaattccatgtaaatttcgttt
aaatgtcgtttttcctcattaaatcattccaataattgatatttatggctgaaagtaatt
tcgttgggagtcaagggtgagcgatgatggtttaaagcctctgatcttatcacaaattag
attttgcatatccccttagattaaagtctcagtagccagaaggatctgcacatccttgct
catttgagcgaagttaagttggcaatttgccctttgtaccggatgaactcttggcttgtg
gccgccgcaagcgaaagatgtttatcgaggacgaaggagtcccagccgcattgtcctcat
ctgagctaacgatccctagtttctggttttgttcgtcggctcttatctcagcttgtggct
ttgtagcatctttcttcttcctgctgcccgtcattgtttgcgaatagacaaaaaaaaaga
aaaaaacaaaaatgcagaagagtaggtggagagtcctggacactttgtggcctgggagtt
cttcaaatagttcaattgcccggcctgctgaccatttgaaaggtgtaattttggtcctgt
taggacaccgggtcccttctcctatgtcctggatgcagctgctctcgccatcctcctttc
ccagctattgactcaccttttgactcccccaactctgattgatcagcaggacacgcgttt
ggcacactttcacagtacataatttgggcttttaccactgccccaactctatcggcaatt
ataaaagccagcttagtctagagaattatgtgcacttggaaataagaacaaaactttcta
gttagttagttattatattaaacgatttactaatcatgcgattttttatcttaaacatat
tttaggaaacgatagaatgcttaagttttgtagtattgatggaaatgagattatttcttt
aatactcagctaaaaagggctgtaatctacagtatgtaattcaaaattaatttcataaat
tttctctcagtgtatatataaataatagccgtttgctcacatctacacatatcccacagg
gctaagcaacgccataaatagggtatttatgtttaaccaccaccttcgacttcgccattt
tgggatggggatgcgatacggatttggtgtgggttacggattgagtttttggtgccaacg
gtgcacgatatggtgtccatttttagcagcgctgccaccaaaaataaccgaaaaccaaaa
tagcaaatattgaaaaggggaaaggggttaacaagggtttccactcacccaaaaatatat
atatatgtattactcggggggtaagagggcgacatgttgtgggtgtttggttgattagac
ggcgtccggggtgtccaatggccacatgcaggatccgatgcgatcccatgattagcaatc
cacccccgccaagtcagcatcctttgatgagctgttgattgcatcagtaaaagccggcgc
ccacatgcagggatcgaaactcgccagctacttttttccacaactttacgcattttaatt
atgaaaatcgccaggaatgggaagggatcggatcagtcgggtacccggatcaagggaccc
gggccagcatctgtgtgtgggttaattatgagcggcgatcctttcgacgtctcaagcgtg
acgtcatgtgcgagtcaccttaaggatttgttgaacccccgataatttatttctgtaaac
agcaatccctggaattgtgcctgaaatggcagcgagggagtgggagaccatcctttcacc
tcgtccaacagctgaccggccagcgttcgtcctgcgagattgaggtgggtgtagcgaatc
cttaagtggtcaacgccgctaacgagcaccaaggatgtgctgaccatctgagttttggca
gtcggccaatttatgagtttgccatgtggcgagtatcttaaagatactattattcaattt
gaaattaagaaatttataagcaagtgatataataagaaaattatttaatattaatataag
tgttgcttgattacaaaatattcagatacaaatgtatctgagtaaggaaagtaccttaaa
acatgatgactttcgttctattcacatttaaaacattaaaaccctgaaacaccaacttaa
atatctattcaactgccattatgtatgcccaccatgatagttaatcatcctagtcgacaa
caattccactcagccacaaaattccgaatgcaattcaaaggcaaaaaccaaaactaattg
cagtgaatcgcttgatgaatatgcaaaactgtagaaaattaaagcacatccataagataa
taatgatgttgatgatggtggtggtggtggggtttatcctgtacactgaatagataccat
gaatgagatccatgaaggacccaccgttccatagggaaataaacaaagcggataactaag
gaaaactcgcgacagcaaacagcgaaagtaacaaaacaatttttacagttcggcaaacaa
aatgtgtccactccgcatgtaaatggatgggtaacaaaaaaaaaaaaagaaaatacacga
ggagatatataggagaaaaactccgactgggatggaaaaaacatctgcccctgatggcac
tttagttaacgaaaaacaacaaaaggttaaaaatatatgcaagcggactccggctaccca
atgccctataccaaataccatccagagttccattcccactcccattccacttcatcgata
atgtccagcatccgttatgaagagaccgaaaaaagaaggaaattgacaacagcgtgtgcc
tcactgtgtgtgtgtgtgtgtgtgtgtgtgtgtgtgtgtgcgagtgtgggggttgcacag
atacgctacgcgtgtcctgggagtcctgcaccctgccacataccatatttgcactataga
aagtccagccgctggactcgtttggtcagtttgctacaaacaatgccgcctttggtgcgg
gccagtggattgaattcccgattttggcatcctttactttctgtttgccctcgaaacaca
tccaccagatgccatggtcaagtcaacagtgaaatcatagatgcctgggagagtcccaag
ttctggaagggtaaagtgaaagattcaatcagggggcagactctaattcatattagttat
agcgcctgataattctaattattaagttactgactcaatcgaacctacagcatatgtagg
ttttcttaagctttatgaaaggaactgcaaaaaaagacattatataacatagctcatatg
cattcgaaggagaccctatatgcaattttttattgataatttccccattgaaagtgatgg
taaccctccctaatcgagccatcaaaaccaatcaaatcgtggccaaaaagtcaaagcaac
gcctattacacaatccgaatagaggaaatttcacgcaaaaaatgcgattaccaccaataa
aaatatcacacacaaaaaacactccttaaaaacgaaccaaaaaatcgaaacccaaactac
ccgaaattggaatacacggggtgggtacggatagcaaaccaccaccacctcatcatagag
ggttgcaaaaaaaaaaaaaaggaaccgaatagaaaactaaaatggaaagaaccatttggc
aaatagtttcaagggatcgatattctttttttctttatggggagggagggtgagggatga
actcgacatgtgaataaaaaacaggtaaggcaaggttttcctactattctttttgtaaga
gatacttttttagcaacatgtgtttgttttgtgcctttgaaaagattcggaatctgggaa
tccactgtatttggtttcgctaaatcgacttattggtcctttgtgcaggattcgaagtgc
aaatgtcagctgtggtgagatggagtgtaatgtgagcaattaggagaccccgaggatgat
gtatcagtatcaggacgaaggacgcaggttatgggggcagtatcaacggtctacaggtgc
taaacgatactcccgatgcaagttgtcagcacttggatgctagatgggcggatatgggtc
tcgagtttccgttacttgtccaccgaggaatcaagttctaggcaggccagagtcctccct
ccgcccagttggcttgtgtcctcgattaaggacatctggcaattgcatgattcactctcg
ttttcagctgccctcctagcccaactttatttccccctttctccctgcaggtgctcaact
gacatccatcaataattttcgatgtatgcgactactacatatttggcaaagtgaagaggc
aaaattactgcttcgatttgccaagggtttacttgcatttttcagctggtcattgtggct
gacaaaaaggatgtcgttttgctttgcgggaaaagaggggaacactgatttccctcttgc
ttttctccggaaaaattgcaataatttctgctcttggcaaaaaccaagggagtaacatct
gaataaaaggtgttaaaatttcaacatcaatggtgaaccctttttccattatttggtttt
acttttggtggttactctgtgggttccaaatgttgctaattggaacagctgcttttcagt
taataatttcaaagggaaatgttatttggcaaaatttatagaaataactaatcgatcatt
gaagtagaaatatgtatatccgattgatttctatatttgaaaaatatagaaaattcgtat
tggtatcaagcaattagagtagaaattaaacattgaaataatgtagttttagaagccttc
tagaaattttccactctcttcggtttcaatgaactttcccgttggctcccttcgccattt
tgaagttttccctggtgacgaaaactcacccttttcccgggctcaaactccattttatgc
ctcgtgctcagccgcacttcataaccatttgttggttttatttttaaaagtgtccccaaa
atctagcccctctcatcgactttcgacgcaatttggaggacgtaataaaaacaaaatgaa
atcaaggcgagtgcacccttttgaaaagtgcccgaaatgtattcatttattttcggatgc
ccccctaggacgtttccccctttttgtctttccgcggggccaatcaccgcgaagggatta
gatgctctttgggcgtgtggcaccacaagatctttgtcattgaacttgaaaaagtgacga
ggaaacgtgccgcagacaactggcgattataccctttcaacgcattttgggcaatccgac
atgaataacacaaatgtgtgtgttttccgaaaataaataaaacatacatacatcatccat
cggaacccttttgccattgtatctttttatcgctcgcctgttgcatcatcgtcctcatca
tcgccatggggttttaccctcgtcaagcatcgagtacgagctctcaaattaaccaccaat
aaaaaggcaacacttcataaaaaaaaaataaagggaagggaaaacaacttccgttttttc
attgtttccccgccggatcctcggatccctcgcctgttgctcccttccaatattttttag
gctgttccgtaatcgaggagtcgttaggtaaacacccttaatttgatttttagcgccact
taacaggagggcactttttttttatccttgcgatatgcatatggggtgagttcttttttt
ttttttttggggagggtaaaaaataagggcagaacaaaaaagttgacatggtaattggtg
tatcggatgctcgaaatgaagccattattatgtaattgactttatcggaagttgaagggg
aaggggagtttttgaggggcgtggtttgctgtgggaaatgtcgaattttttttataggga
gtgttttttatcagcctggggattcatagttgtaatccttattgagttattataatctta
tataccattaatgtttggtaacttatatgtggatttaactatatattaaaaaaagttttt
attgcatatgaattgtttattactactaaattgtagatgcagttagtatgcacgcttaaa
atcgaatataaataatcttaatggaattcaatttatctcttttcagggatcagtagtaag
caattcctagatatcttggcatactttggccctcatctgctgcaggctgcatcactgcac
cattgttcgcataatgaattcatcacatcaaatgctgatcctggctgcgatcgcaggact
cgtcgattgccgaacatagaagagcccaacaattgaatagcggcgagcggatggaaatgc
acaaaattcaaatgtcattcaaatagcggctgtcaggacaatggccacgcacgcggtcag
gatcgaagtgggagtaggagtaggagtcggagtatatactatatgtagaggcgaaaggtg
gttgaggtcctgagaaggatattcgaggagtgggaggcacgagacacgcctgcatctcat
ttagggacttcggcaaatcttttcacttctctttccctcttttcaatgcacttgaagaaa
aataagcaagaatctggaaaaataataagctagtaaattataattagagttcttaagtta
taagtattttagatttacttttatacgagctatcttctatttatttaatatctttacttt
catttcttcgtgtgtacggcaatatcctggcacaggatacatgtgcgtatattgttatta
ctttcgagttccatccggtttgccctcagctgactgacagccagcggccgacggctacaa
aaacattccgcattgagaactccagtcaaaggcgacgatgatgaggacaaaatcggactg
ccgggtgaggcatcaacttcgcttcctttccgccaaaccacaacagatcggcccggtccg
atcaggtttccctggcgataagcgtgacattttcatattgccagcgatctcaatctgagt
gctcaatcagaattctagatttcccagtcaatccaaccatgcgtcccgtccattcataca
ttctctgttgcagctttgccatttctgaggccaatcacacgccgacaggattaggagaag
tgatgttttttatctgggctaattggtccctccaagcggacagccatgaaatcagagtcc
gatcatccgatgggccagctctgatacacgtctcttaagatccattcttatccggatttc
ttttgcaggggcgtgcaattggcgttaaattcgaactgacatttagcttaaggagtcgag
agaaaggactttcttctttgaacttggattatttctatatccaagcaggatctcagtagc
ctgcaacttatttggtcaatatgactatttttaagccactcataagatggagttcacatg
acttcagcagctgctaaaagggtatgtggagccccctttctttggagcattacaaatttc
cccgactgaaaaattaaccaagaactaccagaaattagggcatgactccataactcgcca
gtcgggagccagggcagatgtcaagctgctaaagatcacactaaacacaaatatcgccca
aggagctcaactcatttgaatgagggctctcgcttcccgggaaagcaaacaaattccgac
cctcaaatcccaaaggagcgcagacataagaaaatcatttgttggggaaggagtagggaa
aggactccaagggatcaacacaaagtcaaatgccgagcgacccgttcgaaaaaatctgaa
tgtcgcgtgttggcgcgtaagatttgtgttttccgggaccgacgtctcggaaaaatcggg
gtcacccaaagggtcgggggtcgggactcaaggcatcataataggctcatttccttgcct
gctccttgggctcctgattttccgagcgtaatggcgtaaacattcaaggggagcgtgcgc
tgcgcacgcgcaacattgcctcaccctgcgacccgagtccttcgtccttcgccctctcaa
ttccttgcccttcgacccgaatctcatcccgatttcaatctgcgcgccattgttcgattt
ccttgaggatttgcgcgtcttatgattgattcagtgttttgtaacgattgttgttcccat
gattttcccacgtccacgatcacaatcttgtggcatttggtacggcgcatgatgaatcat
tgatgcctgccggtgggtgtaacgtttggtttggaagtcgggggtaaccatcgtctattt
gacaaatactcaattcatctttcttcccaaaggtcgtcgcgtgaatggaaagcggagaaa
agctgaagcgaatgaaaaagtatccttgaatgatgcatgaaaaatggtgaataatgtcga
atttaccacatgcaatttatacacctttgttaactcaaaaaagttgtaaataaaagatgt
acataagcaataaatatttttatattaattttaagttattaaaagatatattttcatatt
ttcttggttgcatccatcgagaacacatgatactgcagcagcagcagcacatgacacatg
tggcacatttaacacctccaattcataatgaatgagttaagagcatcaacaaacgaagca
cgaacatataggcggcgactactgaacatcgtacccgacatggtcatggattggtattgg
gaatctgggttggcgtcgtaggtgcttgtttgccacgcccgcatcttccaggacatgtgt
taatcaagcggcagcctcggcagcgcataactcagttgcagatggactaattttgttgta
agtcgggtaataaaggagggacgaatgctacacagctgccccaaggactaaaaatagtcg
gtggcaaggtgcaggctggcttacaatttatgtgacagaattctcatgtttgcgcttaat
ttttgtttaatttttatgggcgccaaaagaggagacgtctgctgctggtgggatggccaa
ttttggccatttatcctggccgtattcagttttgaaacaatggtgttggacaaagaaggt
aacatgagctaaaaaaccaatagaagcaagaaaatgtgacaggcaatcggaagaagacaa
acaaatggagaatccaaagaaaagcgcaattgttgcaggatgacaattgaatgcaatccg
gaaatgtcctgcgtggacaaggatcgatggccatcgcccaagtggattttttttaccact
caaaaagtgagtaaaagagagtgctactcaaaattgagaaaatctttagctcgctggatc
ctcataaaacataaatccacccctatctaaaaactcaactcactttgagttgagatcgct
gcagattgagtgaatatcttttgagatatgtaagtttcctttgatttcagaaccccagga
gttttccgcattcgggtctaacttgacctctaaggcgacctcaaagatgcgagttgagag
aagcgcgcgcgttgctccttttgtgtccttcgctcgcatccttcgggtcatcttctgacc
ttttcccattttggcacccgcttgccctttgtccctcgccatcgggatcgttgacagaag
agctggggcatgcaataaatgtgataaagattgtttttttttgtttttgtctttctgtgc
aattgcttggacaccgtgccataaattgcccatagacgacctttgatctagcatatcgtc
gttgatcatcgactaggggtttccttggcacggaaatgccttgaatgatgccttaattgt
aggacatgcagctggaaccatcggattccattgaaccgaccctcaattgtgggtgtttaa
cgtatgttttgcgcgactttaggcgcagtctgatactttttacacatgtaataccctaat
ttattgcagcgctatagaaaaaaatttagaattagtatcatactacttttctagaactac
tttcattgcaccactgtcacttaagagaactcacactgaatctcgcgaaacgaattactc
gtgtcaatttaaattatattttacaccacaaatttatttctaaataatttagccagttgt
cagtggatcttgaacattgctagaggttagaccaatgaagatctgtgctcaaataattgg
aattgtagttttagctactctccttaaggaagttggtaagtacatcctatatctacctaa
gtttatgaagatggttaaacaatttggttctcttttaagatggaaaaggagaaatttcag
acctggttagtttctaatacaatttctaattgccatatataatatgtaaggtttttccaa
ggaatctctggcaaagaccgatgcaatgtacactgccctgctgaaggagataaattcaac
tttccacaaaagaccgtatctaatagaaaaaaatgcagagttcgaaaagaatttccaaac
ggttttagttgctctaaacttaagcatgtatgaaatagctaccaaaattgatatctacac
cgactttacagtttacaatcaaattcgactcgaactcgaaagggaaatctataagaagct
acaagttgcggagaggcttcagaagatggaaaatcttttgccaatgtgtcgcgtcttttt
tgccaatcagcaggtgcaactcattggcagtttcagtcaatcgaacctcatgaaattgga
aatattgcataatccgggaccacagtgcgaaaatgttgaggtgcaaaaaattttcatcac
gccaacttcatcgaccgccaggcccgaaaactacgatacagagattctgaaagttttggc
caaatacaggacacgtccgtggggaaaaaaaacgtatcgggacttcgacgataaaatatg
gaacctctttttggccataaacagcgaagagcaacaatttaaaaagaacgcattagccgc
attcaaaaaatatgacgaagatcgcgctattttggacaaagcattggcacaccgaattgc
agaattcgagaaacaaattccgaatgagaaaaaatccgtgcagggtcgatcttattcgct
tgaaaaaagaattgggacgcgcaatgtttgaaaccacgcagaaaaaacacaacagtttgg
tcgccacgaactatgtaaggacctgcctcaataatcaaagaaaaattttctttgcaatga
atgatttagcattgtaaactttagattggttttattttactttaatataatatttaagca
ctaagaagcatatattaaaaacaatacaattgagttgctagtttccagaacttaataaag
tttaaaatgtatcctttctagccaaaagcaatatctgtgcttatttagagattttttaca
tactacttttttatatttaaagactaatttatgtttgcctgccctgactggctgacattt
gctttcttattcgagcttgggcctcagctggccaattttttagttcttccttgccacaag
gcaaacaaaaagaggctgtatagtagaaactgcagccaggatccttgcacaccgtcttgg
agcagatggagcacttagtccccattgcgatatagtattccggctttgactgccaacgag
gtggaggtggctggaaaggatctcgcatcacgtaattgtcctccgggtagacgactccta
aagcaaagggcggtttccgtccaaaataatggaccatctcctgcatttcacagccagagc
agttgaattcgatgcgtgctactcgttcatcctcttcctcgggatcaatgggctttttaa
cctcctcgggaagctgtaaacgctcaatttcctctgcctcgttctccaggacgaggtcgt
catcgggatccatgtttaagattttctaaaagaccaatagaaaaaacaaagactgtgcaa
cttatacgaggactatatacatttactacacttataacaatagtataacaatatttggtc
aaatcagtttgtatgtcactcagcgaacgccatgcgacgctttccaggcaaatcctccgg
ccaccattccggacgttcaacatagcagcgctcgccatcgatcatcaactccggacggcc
gttgagaaccttctcgatgcgcagcagtgctacaccatgcttgtgcgcaaagccaaagac
gcgtccaagtttcgctccagccaaagaagttacgtcctggctggaacccacatcaatagg
ggccgtcaaccggatgggcatgtatcgcttgcggatcacgcccgaatgatggacgcgggc
tgttagctcctggcccacatagcagcccttgtggaagctcacgccatgcaggtaatccgc
attggcttcgaggggaaaacatttgcccggtggcagttccgagcagccctcgcccactcc
ttgcttgtagcgcagcagttgataactattgtcggaggaggctgctgtggcggtaccgaa
gtcggtaaaacatttggacagcttggaccagtccatgtcagtgggggccaggatgcgagt
gccaaggacatgcagcctcgggtcgggggacacaaataaatctggatgtggattgggtac
agcctccgaagcgtccttaaggttaaacaacacccatggggtatactcgtcgtctacact
gtcgacctcaatgcgcctgcgaacgcgataggtgcgcaggtggcgtcggaagtccgagga
agcctcccgatcgcactcaacaaggatggtttccgggttgttggtgcggtacaagatggt
gtcgtacagcagcctgcccgccttgttgagaaagtgggcgtacattgaggcaggaccccc
cggcgactgaatccgggccacatcgttggtcgccagaccctgcagaaatggcaccacctc
ggccccgtggacacggatgagttctcgatttcccagcggctccaaagtaaaattgcgctg
acttgggcccaccggacgggcgtatgggatcctcatctcatggagattacgtatgtgatg
gcgcacagcgcgcagaaaccacggattcgtacgattcatgctggaaaatggaggcatctg
ttgcctgcaattggtactggaaatgccaacggaaatcgctcttaccttgtgcaggaaatt
tgattaaaattattcgatatatctagcagcagaaacttaaatttggtactcaaaacaaag
tcgagcaaggaactgattttttggcacccggttcataacatttggaattgacagttcgtt
tggagatgagcgattggatttccttttacgtgacacgaattgtggtggaatagataaata
tcgttgattatcgtgaatatctcacacttgcatatgcaataaaattctttaaaaatatgt
ctgcatgcttacaattttattttcttaaagaattttaataatacagcaaatttaaatgaa
ttgtttactgtattattttcgtggcacttaccgattgtttctagccacgaaactcggtca
cgctctcatcgccaatcagctgtttcttatcgtgacaccacatcatcttgttttctttgg
cttattttagcactttatacggggaaaatcggtatttcgtggcgctgagggcgcagccac
tctgctgaaaacacaagaaatttgttttaaacaaaacaaaatgagtcaatatagccacgt
taagtatacacaatcgccgacgccgtcggtggtttccggctactcgagtgcctcgcggct
ccattcgccactcccgccacccgccaaccaccggagggactgcctctcggcgaccacgaa
gagctacaaatacctgcgacgtctgctcaagttcaatcaaatggacttcgagtttgccct
gtggcagatgctctacctctttgtggcgccccagaaggtgtaccggaacttcaactaccg
gaaacagaccaagtcacagttcgcccgcgatgatccggcctttctggtgctcctggtcgt
ctgcctatgtggtgagttctaacgcccaagcatccacactcccgaagggaggagggagat
cccatttttatctgttgtcatcttgtaccatatctacagtttggcactcataacttctct
tctgcttatatctagttaaaagctaaaagttaaccaatttcatcagtgcccaataagatt
actattgtactccagccttatatagaaacaatcaaggaaaggccgactagtaatgtattt
atcttttaacagtcacctccctgggctttgcgtatgtgctgggactgtccttctggcaga
gcatctcgttcatcttctacgtggtattcgtggactgtattttcgtgggcatcataatag
cctcgttcttctgggcggtgacgaatcggtatctgcgcacaaatagcctggagccggata
tcgagtggggctatgccttcgatgtccatctaaatgccttctttccgccactgatgctgc
tgcacttcatccagctgttcttctacaactggctgatcagccaaacgtggttcatctcgc
gatttctgggcaacaccttctggttgatgggcatgggctactatgtgtacatcacatttc
tgggatacaattgtaagttattaaattgtaatcaatttctcgaaataataagttttgctc
ctgcaggcattccccatctgaaaaacacccgcatcattctcatcgccctgcccatcatct
ttctgctgtttctggtcgtcacaattattggttggaacgcaacgatatcctttgtcaatt
tctacaagtatcgcgtatattagtaatgcaatgtgcgttgtaaattattctgcgtttagt
tgctgagccattatactacaattatgactaataaactaattaatttagcgttatccaaaa
ccatataattgctatctcagtaatttttcgaacataagccatttttataaagtagaatag
tggaaaactataaaataacattttctcgatatttttattctataaaatggacaacaaatg
caattacgccagctgctttggcttaatgaaagtgcgcttgcgcttgttgcgttttcgctg
cagctccagggcgtgcagttccgtgtgcacttcggcgaagatctccgtctgctcctcctc
gggaatcgagctgcggtagtccttcatcatgtcgtacttctcccatggtttctgtacctt
ggccgaagacaggcgatgcttgtcttttagatactcatcgatgttggccacaccacgcag
attctgtcgttcccagcgctccagccatggacgcggacggagcatcaccttaatgtcgtt
caccggcaccggagcaccctcctcgagcggttccgcctccatgttctcatcaaaagtact
gtactccggaagagcgtccctcaggtagaagagactgtcatccaatcgcttctccagccg
caacacctcaatcttcaggattgtaggatcgtacagctcgtataccacctccatgccctg
atgatcgatcacgttgcgtaggatgaaacgggcgcgcagtccacagcgatccctattaat
acagatgcccacaaatcgactggttttgccagcggcatggggatccgaactggtcaccgc
aagcacagatccaacgtagaactcgggcagatcgatctgtttgcgacgatccagcatgtc
cagtcgctccagcttctcgcggacgaggttgcgccactccaccttcggatcgagcaggaa
ttctgggtaaacaaaccgataatttgccggaatgattggcttccggttcactggcggagt
cggcgtggttggcggagccgcttttttctgttcctccttattttcaattacatgttccgc
agttttggtggagaaggtcactgaaaatacgtttcctgaatgtgttgcacaatataaaaa
gtctctccttaccaatccgcttgtaggcacactgctgcgtcaatctattcagcataactc
ttgtgcttaagttcattttgaatagtttttgggatccgctgaaacaaaatgatgtttaga
taatcatgccgcactataatcagctggcagcaccgatagcaatagcagagttatcgatag
ccttttctaattggaagggaactgccaacttgtcagttttaagctcatttatttattaac
aaaatataacaatttgtatattaaaaaatattgcagtatt
