# Supplementary material for: SMCis: An Effective Algorithm for Discovery of Cis-Regulatory Modules
Source: PLoS One. 2016 Sep 16;11(9):e0162968. doi: 10.1371/journal.pone.0162968 (PMC5026350; doi:10.1371/journal.pone.0162968)
Supplement: S1 Datasets — (ZIP) [file pone.0162968.s001.zip › dataset/Drosophila/hb/dsim_gd15118.fa]

>chr3R_Mrandom_043:-19683,20316 (reverse complemented)
ccttcttcccctactggaacctcaatctccagatgctggccgctcagcaacaggccgct
gtcttggcccaattgtcgccaagaatgcgagagcaactgcagcaacagaaccagcagcag
agcgacaatgaagaggaggagcaggatgatgagtacgagcgcaagtcggtggactccgcc
atggatctgtcccaaggaacgccggtgaaggaggatgagcagcancaacaaccgcagcag
ccgctggccatgaatctcaaggtggaggaggaggccacgccgctgatgagcagctcgaat
gcctcgaggcgcaagggacgcgtcctcaagctggacaccctgctacaactgcgatcggag
gccatgacctctcccgagcaactgaaagtacccagcacacccatgcccactgcatcctcg
cccattgccggacgcaaacccatgcctgaggagcactgctcgggcaccagttcggcggat
gagtccatggagacggcccatgtgccgcaggccaataccagtgccagttcgacggcgtcc
agctcgggtaacagctccaatgccagcagcaacagcaacggcaacagcagcagcaattcc
agcagcaatggtaccacctcagcggttgcagctcctccatccggaactccggcggcggcg
ggtgccatctacgagtgcaagtactgtgatatcttcttcaaggacgccgtgctctacacc
atccacatgggctaccacagctgcgacgatgtgttcaagtgcaacatgtgcggcgagaag
tgcgacggacccgtcggcctcttcgtccacatggccaggaatgctcactcctaagttccc
catcaccatcaccatcaccttgttattattatttatcactattatcacataatcgttgtc
cagaattgtatatattcgtagcataagttttccaaacattattttgttgtcgaaaattgt
acataagccaattaagccgctaattctagacctaagtttatctaactatcctaactgtat
cgaactgtagccacctttcactctgtctctatacactcttgtattttcgaaatcgactaa
aaaccctgaaaacaatgtaaaaactatcataaatgcatggagaaacctaagcctaagtga
atccaccaca
