# Supplementary material for: SMCis: An Effective Algorithm for Discovery of Cis-Regulatory Modules
Source: PLoS One. 2016 Sep 16;11(9):e0162968. doi: 10.1371/journal.pone.0162968 (PMC5026350; doi:10.1371/journal.pone.0162968)
Supplement: S1 Datasets — (ZIP) [file pone.0162968.s001.zip › dataset/Drosophila/hb/dvir_hb.fa]

>scaffold_13047:17038307,17078306
aaataaagactgacattttcttttatgttacacactcaacctaccgtttacatagcttcc
ttgcagattgtagagattcctcggttaactcctctttcaacagatatacacgcactccca
tgatggcaatgctcaaataatgcatccaatcaacagcattcaaatcgaattcatacttta
gacgatcttgtggcgacattaactttaatagccgatcagaattgcccatctcaaatgtcc
agttagggaaagtaaatgggactaacattttgaagctttcgtgtattctgctgtagattt
ttttcattcgcggcttctggccctttagacgcagggccgtatcaatgagaaagccaggca
gatggtgatagagtaatgtcaatagcttgattaaccacaaattgctggtcaaaatggtga
acgggaaccatatcgcttgattaactggataaatacgaatgtacttttccatccatgccg
atatttccccccatgttgtcgggttttgagcggtgggagcaaagttgtaaatagttggat
ctggtgcagggtctcggcgctgggcagtttccacagctgtttgccaggcgcaggacaaga
ctaaattgacacaatagtcaactggcacaatattggagcgggcttctttctttgagtaga
cgaggcgtagaacgccagcggcacagccatatgaaatggcaatgggtccataaaggttgt
caatgcatcctttaaatggctccttatagctgggaagaacttaagccaaaggaagacaaa
aatattatcaaaaggaagcttggctatcgatcctcacatactcatgcctggccgaaatat
gcatatgggtagatcggcagcctccctttgcagcacctgctccgccagcgcctttgtgta
ggtgtaggtattgggaaacttgccaagcagggctggtgtcatttggtcaatcagctcgca
gctcagctgatcctgcagcgccaaaaccttgtcagccgagcaactcaatagctcgggata
gaagcactcgcggatgtgctcgaccgggcagttagagaacgccgtggacacatggacaaa
tgcctccaggcggcccatctgcttggctagctgcacaagtagacgagttgctcgcgtgtt
gatgctcaacgcgctgctaagcggctccacaaagttcaccgtggctgcactgtgcaccac
cacttgcacctcctcagtcagcacctgcctgtctgcctcgctcaatcccaggtccggcag
tgcacagtccccagctatgggtattaccttctccagggagttggccttcaatttaagcag
ttcgctgaacatctatttccaggagcattgagtaagagttcaattatttcttcggatcat
gggcgacttacaaaattgcttcgaagaacagccatccgactctggatttgctcgccacgt
ttgggccgtattagcatatagatacgttccacctccgttgttcgcaagagtttctcaatt
atcactgagggacacacatgaataagaaaagcacattttaaacttaattatcacacacta
aacgcaatcttttgtactcgataaactgtgtccggcatagtccttgatatatcaaggttt
acctacattttccaaggaatccgctgccaccggtcaagaaaatagtcttatttttataaa
attcagtaatatttgaatccattttatgctaagatatcgctaaggataaacttttaataa
tccgctaaagatgatgccgatgctttccgaacgcggcaagagctcgaatactcaagtgca
tttttcgtgctcatgccttttatagaaaaaaatactttcgactaaaactgtattagctca
aaacgacaaaatgcggataagccgaatatttaatacccttttagatatttgctttacgat
ttggcaagtacatatgtgagtatagttaagatcataagtgctgagtttggtgaaaaccat
cttgaacatgtatgaggtcaagtcaacagttcccgactaggggataccttgaaccctctt
ctaccaacaccaagtgcagctcgcgttcgtttagcagtaataaaaaaataaatatacaaa
aaatgtgttttccgaatgggactcgaacacgtaacagatgactccttttgcaaccgcctc
taaccaacagccacaacaacaacttaaatttaatgagaagaaaacggattaaaaaacaat
acaatcgcaattgcaatggtgttgatagaatttaaagaagacctacatgcaatttgcgct
tgctgcttgtactatagaatatatgtatagccaactattcatataataatctacctttcg
acccatcgttctcagtaatataatatacttgataatcatgagtatgtactggcggtaaca
ggaagacggatagatggaaaatttcaagagcatatttggtttcgactatatacggaatat
actagaatatatatactttatggggagcccatcatgcgtaacacatttcatgaaaataat
aactataacctatagaagagtataagaacgtaaccgataaatctgcatatagtcttttgt
tacgaacttatatttgttttatttaaatactgtaaaattactgtataaattacatcagtc
acgtttcaaatcgagttcagtaccagcggtcaaagcaaacaaattatacacaaataataa
tttgataatatgcattcacagcccagctttggagtgcgaaggcatttgtatggtctggta
atacgattaatatggctgcaagctgaccctaggtagggccgatgactaattgaagaaaac
tttatctaaagaggtttcccagctacagcacagtccgaaatttgggacggtgtccccatt
ctgcccaacttcttaataattaactcgaatatttcataatacataatattgagtacaaca
atatacaaatattctatatctctctgtctgtttctatgcgaactggtctctcagactaag
agtcttgaaaatttgaataggtacgtctttctattgcaagcagttcaaatgttggactcg
cccgaatcggaccaaaggaaagattagtcgaaaagttggctaggaaaaacttttttgttt
atcgctccttcactaaccccagctttaacttttttaactatgcttcttgttaatgttatc
aagatcgcacattggaggaatccttcggaaaagttgttgttctacaaaataagctgtttt
ccaagatattttcattaaactcagcatttaccagctttactattctcacattgtataccc
ttgtaaaatgtctccgacccgataaagtatacatattcttgatcagtatcaatagtcgag
tcgatataaccatgtcggtctgtccggccgtttgaaactttgcagggtctttttctgttg
cacgcagtacatatgtcggaactagctggatcaaactactatatcatatcatatatcagt
cgaaaagtaggttcttgtataagaaacttttttgtttatcaagatatattgaccaaactc
ggcatatattagttatactatgctcctcatgtatatgcaaaatcctatgaagattggact
actatatcatatagctgtaataggaacgaccggtcgaaaattatgtggatgtatgggaaa
tttttttattttcaagatatttcgaccaaactcgtaattttgaagtttaaatatgttcct
tatatttgtgcaaaatattacatcggtgtaatatatattatatagctgccatagaagcga
tatcttaactatgctcggtataaactattttccctgtgcttattagaaacgggcaaagga
ctatgagcattatgaaaaagttgggtctgcaaggtattagagcttcggggtgccaccgta
aaatgatgtaaaaatgaatataaaatccataactgcagatattgtatggaaatgtatgtc
gcaacattctacaggggctgctgaatttttcgctacattttttaatttgctgaaatcggt
tacacttttgtcataagcctcatctgttataatccggggtcaacaattgaataccatttg
atatggtcaatcagtcagtcagaaactaagtcaatcggtcggtcaagtgacagctaatca
gtcggctagtccgtctgaaagtcagttactcagtcagtccagaatagaaagttttacata
aagagacaaacttaaaccaattatagcttaaagtatttaagttcctttttacttatgtag
ggtatccaactatttgtgctgcccattggttgcaagtgttttatatcagtcaaggcttac
attagaaaataaaatatgctgtctttgttttgcctacgttttatacctttattctaacta
gggaggcatatctaattgaacttttggcataggctttgtctccccatttaccgtgccttg
actgcgtctaataggctcgtctacttttcgtaagcagctcaattttttattctgcagcag
ctggctggccattaagctactgcaaagtaatggaaaccaagggttatctcctttaagtgt
attaaagagaagtgtattatagtaacatcggaaaactaactagtgtacaaattctctatt
gcggctcgatttgcatgttgcgcatctatccgtcagtcagtcagaacacggagctttgaa
gctttgtgggaaataggaggaagtataaaacgaagtggaaatgggatgtgggtagggtat
atcagaatatatatatttatattctatatctcaaactcttgtactctctgagatcggaca
tggctgactcagttcttcgtcttgatcaagcatatatgtatatactttatgtttctttgt
acaattcttttacccaaatccaaaatttttttttcccaattttgattgtaacgtaaaaaa
cctacgtatatctaaatctactgcatcagatactgaaaaaaaaaatcgcatttaaaaaat
tgcgtcttcaattaagatataatatatatgtttcatattcctcgttatttaatttccatg
cagcacgtggacttaatttcctcgtactttggaatattaaatcggttctaattagaacaa
aattataatattatactttgcgttggttttttttattgagcaaacaaaataaaaagaaaa
acaatttagtttttattgtaagcgtcattatatatccataagactaagattccaccttag
aacttcacatagacccaccacaagatggcaacaggaatgcagcaggcaataaaatgtaca
agataattgagtattaaaaatctgcaaaagacaacgaggagtagatgtgttaagtcttgg
tctgactttttcttttctgttacattgtcaacctaccgtgtatgtagcttctttgcggat
tgaagagattcctcggttaactcctctttgaagagatatacacgcattcccatgatggca
acgaccatatatttcttccaatcaatactattcatatcgaactcatatattaaccgatcc
tgtggcgacattgactttattagccgatcagaattgttcatctcaaacgtccagttaggg
aaagagaatgggagtaacattttaaggctctcgtgtattttactgtagattcttttcatt
cgcggcttctggccctttaggcgcagggccgtatcaatgagaaagccaggcagatggtga
taaactactgtcaacagcttgaaaaaccacaaattgctggctaaaattgtgaacgggaac
catatcatttgattaactggataaatatgcttattgtttgcatacaaatccgtgtatttc
ctccatgttattgggttttgagcggacggagcaaaattataaatagttggatcttgtgca
ggaacccggcgctgagcagttgccacagctgcttgccaggcgcaggacaggactaaattg
acacaatagtcaactggcacaatattggttcgggcttcttctcttatggacacgacgcgt
acaacgccagcggcacaaccatatgaaatggcaatgggtccataaaggttgtcaatgcat
cctttaaatggctccttatagctgggaagaacttaagccaaaggaagacaaaaatattat
caaaaggaagcttggctatcgatcctcacatactcatgcctggccgaaatatgcatatgg
gtagatcggcagcctccctttgcagcacctgctccgccagcgcctttgtgtaggtgtagg
tattgggaaacttgccaagcagggctggtgtcatttggtcaatcagctcgcagctcagct
gatcctgcagcgccaaaaccttgtcagccgagcaactcaatagctcgggatagaagcact
cgcggatgtgctcgaccgggcagttagagaacgccgtggacacatggacaaatgcctcca
ggcggcccatctgcttggctagctgcacaagtagacgagttgctcgcgtgttgatgctca
acgcgctgctaagcggctccacaaagttcaccgtggctgcactgtgcaccaccacttgca
cctcctcagtcagcacctgcctgtctgcctcgctcaatcccaggtccggtagtgcacagt
ccccagctatgggtattaccttctccagggagttggccttcaatttaagcagttcgctga
acatctatttccaggagcattgagtaagagttcaattatttcttcggatcatgggcgact
tacaaaattgcttcgaagaacagccatccgactctggatttgctcgccacgtttgggccg
tattagcatatagatacgttccacctccgttgatcgcaacagtttctcaattatcactga
gggacacacatcaataagaaaaaatcacattttaaacttaattaagtatcacacacacta
aacgcaatcgagttgtactcgataaactgtgtccggcatagtccttgatatatcaaggtt
tacctacattttccaaggaatccgctgccaccggtcaagaaaatagtcttatttttataa
aattcagtaatatttgaacccattttaggcttagatatcgcgaaggataaacttttaata
atccactaaagatgatgccgatgctttccgaacgcggcaagagctcgaatacttaaatgc
ttttttcgtgctctgccttttatagaaaaaggtactttcgattacgactgtataaactta
aaactacaaagtgcggatatctttgatacgtcgaagatataatacccttaaagaacagaa
aacaggtaagcacgtaaatgctgagtttgatagaaatagcttgggaaacagaatatattt
ccataatcatattgcgaacggttcttcctatatagatatataatatagaagtcagatatt
gataacacttggctcacatataatcagcaaagtttggctacatccactgggaacgcggaa
gtttccttctatggctcacatagaatcagtaaagtatagctatatgatgtagttatctga
tcatgaaaggctatggttatatccactgggctgctgatatagaatgtatatactttgtgg
gaacgcgaatgtctccttctatgtgtaacacatttcatcacagacttacaatacattcta
gaagagtataacaatgtaaccgatggtgttttaatgtgaatatgcggggcaatgagaaat
ctgcatatagaattttgttacgtacttatttccttttaattcaaatacttttatatcagt
cacgcttccaatttaattcagaacgaacggtcatagcagataaaattaggtataaataat
taattgatactttgcattttttacctagctgtgcagtataattgcattttatgcatatac
ggctgcaaacagacccttggcaagggcgatgacttattatagtcggtcatacagaagata
agtttatttaaagggctttcccaacaacagcaaactacgatgaatataataacaccatgt
ttcacttaagtctcttcgcatgttatgcatttttgatatacatacatatattttgtacaa
atttgatgtaaagtaacgaattaacttctttatttctgataggtaccaatcctactccca
gttcaatatacgtccaaacattagataaaactgaccttgcacaaatcttagtttgtattt
gtgttaactaagcttgtataatattgagtattacacttttgttatgaaagtccgacccca
taaggtatctatattctatatcatattggcatcaatagctaagttgatataggccttgtc
gtctgtctgcccgtctttctatttttaagtatgcaaaaatatgtccaagtttttaagttt
tctattagaaacagtatatatgtcggacccgccggatcggaccttcatatacttgtcata
ggatagatcggtccaaaaatgcgctcttatatgaagaactttcttgtttatcgaaatatc
ttgactagctccagttttaacttgatttactatgcttttaatacatataagctaaatctt
atcaagactgcacttatatattatttggctctattagaagaatcggacggaaatgaattt
aaaatccataactgtagaacaccacgtcgcaacattctccaggggcagctgcatttttcg
ctacaatttttaatttgctattgccgaaatccgttacattttagccataaaactggtctg
ttgtaatccaggggtcaacaattaaatgccatttgcaatggcagcgctgagatcgccgat
gagcattgtggactcaatgccatgggcaatgaataattatttaaatgtgccaactatttt
gaatcaagacgaaaaaaggtcaagctaggggcgaggggtcagccgcagcccattcgtcca
ttcgtccattcgattggtcgtcccaggacccattctgattgtgatcctcggaaccatttc
tcagcatgcaaaacaatgggaaatgcgacaagctaaaatccttttttagttttccattct
gtgtgtgcgaatcgaaattgttacaatttagagcatttctgtttgtgcagcaataaattt
gaaaattgcagcccctacccctgcccctgcgcctggcctggtcgtggccacccctatgaa
ccccggggccagcatgctgcctccttgacgctgcgtcttatgcgtgaccccgaattcacg
caattcctgtgacacattcacagtatacgcattaattttaacctctgcccgatgctgatg
ctgacgctgacaaggggtcagcgccggcgacgtgcgctctccttgtttaaccaatgacca
ttggccaacccccgaccccggccccgagcgctggactgaaatccgcatttggttctgtgt
tggcggcattgcaccgcaggggtcacgaaagtgtgaaaatgtataactgccagccggact
gattagatggtccgtgctcgagtatactcggggtgagaccgttgggcatttttggcgctt
atttcgaattgccaattgcctaagcttgggatttagcacagaaacagccgcagccacaga
cgctgctcattatacaatgagctcgaactcgtattcgtattcgtatttgggattcatatt
cagtcaacaattgtgttggccattgtggaaatgcgtttcgattttaatgcgccgacaacg
acccaaaacggccttagtggcattcatttcaggcgcattacaaatgtaacccaatggggt
acaggcaacgaatatgatttgtgtccaagactaataatgcatatggccatttgcgagcct
tagaagtcgcttctatgctgaggttctgatagcttcgacccttgtctagttatttcttga
aaatacgtccagctgcgtggtataacttagaatagtttaagtgtctaaatatatgtgtaa
atacattacgtatgtatgttttaataaaaatacattgtgctaggaaattcacaaaatatc
tcccttataacttttttaaacatatcccgcctgtaaaaaaatgattacaaatgaattttc
atataacccaccaaatcaaagaaggaatggatttgccaaaaagtgagaaaaacacctcaa
atgaacttgaaaagaaaagagtttctgtgcacctccttctcataaggtaactatcaaccg
gttaggacaaacaatattatgtgtagagataaatatacaaacattaaacacatacatacg
catacatgtatatgtgtacgcactttaagtacatacatacattcataccacataacacat
acaagcgtacccacattaatacacatataaatacacatatacatacttacacacaaacat
acatttatacatgcatacatacatgcatacatccacgcatacatacatacatacataagt
acatgcatatatgcatgcatacatacacatacacatctcataaattgcgtccatgcatac
aaacatttatacaaacctaaaaacatatatatatatatatatatatacatacatatatac
catcactcatacatacaaacacatgcatttatatgcaaacgaacatacaatccatacaac
agacatacatgcctacatgcctacatacctgcacacacacgtacatacaaataatacata
catgcacgcatatatacatacacgcaaagaaacacacattgacaagcacagacatatgta
catgcatacgtatatacctacatacatatatgcaggcatgcatagatgcatacatacata
catgtgtacttttatacatacatacatgcatacaattgtacactgtgccgtgcaaaatgt
aaaccttttttagtgattttttaacaccttcatttattgcaatattttaaagtgagatga
ggaacatccacatgccttatagatctccagtgcatcaatattaccatggattgcgaaact
ttatgcagatttgaattcaaatgttttttttttgctgttttaaagagttcagtcgaatca
aaaacctgggttatcaatctgatgaatatgacaatataaagtatacgaataagttcgcaa
atataactaggctaatagaaatcatttttttcttaaataaatatttaaaatatttttatt
tttctagtgttccctcaatatatgcatactcaaacataaattcatatttttttaagtttt
tcattgcagttggacacattttccgtgtgtttttacggcatccataaaagcaaacccaac
aaaacttaaccctttggctaatgaacagacactcgattcctggaaacgagttcgagttca
agattgtttgaaagccctcataaagcatgcacagaccagcatttaacccgttcgcgcaaa
cggcccaagaactttcgccaaagggttaaggaagtgcaagtattcgccgtgcaaggtgag
gaacaatgggcatcataaaaaacacaaccgatagatcataaagaacacaaagcctgcgac
attagctggaaacaaaaaaacacacacacacacacacactcgcagcgcaaggcgttttcg
ccggaattcggcaaggacaacgagaaagagaaagcaacaggacgaggcggtgtttctttt
tttttttcttaatggtgaaagggttaaggtacaaaaaacagcagccgcatccgcctcagc
tagagtcctgggcccgaactagctacctgcgtcgtctgggccataaaaaactgaatgttt
tatggtttttgggcaactctaaaaaacggcatattacgcggaagtgagtttttggcctct
tggtagtgtctgtggctgtggctcaccctgtcgcagtcgagtccttggacaatcgtaact
agagcagtctaatgagctgctcgagttgtgtttgaggcgttgacgtctgctcgtgttaag
gaagtttctcgtgattttccagtaattttcattgttgggccatcggtgaaaactcattac
ctgaacatgcaaaatatctatctatctatacatgcacgtagatcataaataccgtacggg
ctggccacgaagccaccgaaacgggcaattgtcctgccgtaatacgcgttgtccttcacg
cttttgttgcttttcagctagttttacggcgtaaccattaagacaaacaatcaaaattag
agcaactattttgccaggctcatgtatctgtatctgtgtatctgcgcctctgtctgtatc
tgtatctgtatctgttgtagctgttgttgggcttgtgtctgggtcgcggtattgctctag
tttccttttttaatccttcggtttttcatgctaaaaaaggatttacggatgtgtcctggt
cgctgttaagcataatatttctgcgaaactatgcccgcacctcttgctcgagtgggcgta
tctcagcgaaccaaatgccatttgatttattaagatgcaaatgcaggggcagttgctcag
taactttctgccagggactggcatatattaaaggcgttttagatgttcacgaattggcaa
ttgaaagacatatccttaaatggggatttctacagtacaacacaattcaattaaccgcag
aatcagatctcaattaggccgcctttaaaaaacaagctggaaaactaattaagatcaaag
agaaagagagagagagagagagagaaaaaaccacacacacacgcacactcgaaagaaaac
ccaaagaaaatgccacatcatccttagcatgaaatcagcttaaaaactcaaggtgatatc
tgagggagagaggtcagcagaaaagtgcgccaaatacaaacaaaactaattgagatcgaa
aaatgtttggggtgcggatttggatatgggctgatcaattgaaattcggtcaaccacaag
attcgcatttgcatatgagagatcttgatctcgaaaaacaccaccggcgaacaaagcgtg
ccgttcacaacaaggactaaggccaagggctctagatctcgagaatctctgttgacattg
cccgaacaaaggttgatgcaaagccagcatatcatttccatagagcacttgagctatgta
ctctgggcaaattagatgacagttgttatcacgattatcaattaaaaggtcaagcgtgac
gcgactggacatgtgcggaccggcaacgggcagcggctgtgcgcctgcgcggcttaagga
acatttgttttggctttgcgacaactttacataacttgggcggctccacgcacgcccgcg
cccgccttaagcagcgctaatcacatgatcaacactggatcaggatcagagtcgctgatc
cttgatcctgctgcatgctgcgtaatgttggattatgcagtcgcctagccaaaatttaaa
tcacttttaaatctctggctctggctctggctctgtttccctgctgctctagtttcccgg
cagacgcggctacgccgccggtttgttcgcggatgcgggattaatgaacgccgtctcaag
tccgcccacggccaggtagtcagctctttaatcctttcttcagtgctcgcaaatccgctg
caaagtccggttgcacttcttctaatccggttgactacgtcaatgatgcgcgtctgcctg
caatgctccggctccggctccggctctgactctggctcctgtccggctacctgttctgcc
agcatcgcagcgtgtgtcctttgcgtgtatttgcatattgtcggagttttgtttgcgttt
ttgggccaacgtttgttttgcaaatatttgcctttgcgttttgcttgtttatgttcatta
aaatttagctaaaatcattatgcattaaaagcaaggaattattacaaacgataaaggatg
aaatccaacatataaaccagacatctggccaaaacgctgattgcattagctaaaaaatat
aaatatattattaaggatatccgtatagaatcaagtttttttgtatacctttgctaaaag
gttactttgtgtcttaagtcattcaaaaataaatttcaatcttatcttgtacattatttt
attttattatttattttgttattttatagaattttctaaacatttaaaaataggcgtgtt
aaaaaaaacttttaatgagaatctttataaaattcatatgacagaataaaagtatacata
aaaaataaattaatttattcattaactaaatcatttttacagagttacataaaagttgac
cataaaccaaaaagtttcattagtttcgttcagtcgcgaaccaggtttgcacccaacacg
aaccaaggccttggttccaatcttgacttacgtttcttcaaaatttcaaaaaaaaataaa
caactcaattgattattttatataatactcgttgattttcctcttaattaaaacccgaaa
ttgggttcgggttctgctttaagttctgttgttttttttttttatctaactagtaaaaag
tatatacaccaaatagttgttgtctctcaatatgcattcaatcataaactcgatgacagc
aaattatctgtttgcataaacatgtcatttgaaacgcaaagcaaacattacgaacatgct
tcattattccatgttgcattctaacaaaattgtcctgtgcaattcaagcattgccccaaa
tttcgggctttaagttgcagcacagaaaataattaccgaatgcagcagcctaccacgccc
caacacaagcaagagaagaggactccatggagccggcagtgggcagatgccaaaggcaga
cgaactggaccaaaaatcaataatcaataatgaagcaaattttggcagaaacaacaaaaa
aaaaaaaaaaataacgacagctgcaattgcgaagtgcagcaaatgcagcgcttagccaaa
ggatgcatattagacgcacacaccaggacgaagagaatgtgctctatggagaaacaaaaa
aagagagagagggtgtgggtgagtgagagatagagtgagcgagagagcttggggaggcag
cgaccagtcactgcgcgccgatttttggggatggggtgcattccactcattgcttttgag
tcagttacagcaagcagcagccgttttgagtgcaatgtttttgacgttgtaactgtgcga
aatgagcatattctgctctctggctctcggcacggctgctgtgcgtgcgtttgcatgtgt
gtttgtgtgtgtgtgtgcgtgagtatttttgtgtttttgcttttgttcatgcatttttga
catttgtttctttgcatttgagttgattttggaccagagctctgcactatgcggagattt
ttcagctatgactagtgttagttgagcacgaattcgtgtcagtcgtgctcagtgcctcgc
ataagccgaacgtcgttcaggagcaaccatcagcaatctcagaaaggacgacgtgttctt
caagcaaaacgaaagcgaaaccaaaaacacagtagctctaacaaaaaacaaaaaaaaaaa
cacacacacacatacacacacattaaaaaactacataacaaacaaactgccagtgaatgt
gttaaatttagctacaaaaaagtattaaacattagaaaacgatttacaaattatcgagca
gccttcaaaaaagagtttttttgcacatgcgcgaactccgcacaaaaaagctaaaaagca
aaggcaaaaaaattgataaaaacgaccaaaaaggagcagccaccacacaccaacgcacct
acgaatacgtgtgcgtgtgcgtgtgcgtgtacgtgtgtacgtgtgtacgagtgtgtgtgc
gcgtttttagtttcgcacgcacgtttatcgcagttttgtttaatttaacggtgccgcggt
caagtgtagagagcgcgagagctttcattgcagcagctgccgctcctgttctcgattccc
gtttcccgtttcggaacaaaactttttgagattcactcgagagtcgctttcaggtacgta
aacatcactttattaaaaaaccgctttatggtgcatttaatcttcagcatgttggggaaa
taaaaagtattagcaatagattaacagttagagaaaagtgcaccacatatatctagggct
cacagcaaccgtgctgcagcgcataaacaaacaaacaaaactgcaagcgaaacgttttga
ttcaaatttcggtggaacagcgcaaataacaaaatgttgaggcatgccgataaacataaa
tcgcgatttaatagttgcggtgggtgctgaaaaacgttagggaatattttgagcaaaata
ataaaaacaataatagatccattgtataacagtatttggtaaagtccgaaaataaacaaa
tactatggcttagttttggctttgcatttttgggctatttgttatgcgtagtatgtttat
tttactttttgccgaacatatttttgcctaatagttctcaattatatttaaatattttct
agttttagattctaaatataacaaataccaaagtacaaagataaaatttgcccaattttt
acttattttgccacactgaacatgcaagaaacttgatttttttttttaaatgtggttttc
ttcagttttcgttacgttggctttcacagtatcggaatcacccatccattcctttctctc
ctcccccttgctgttcttatcgagtgcttctttttgtgtctaaccttaaagacaaacaga
caaacacatgcacacacacacacacagacacacactcatgcatatcatttgctaaaaatg
caagagcaaaaattctaaaacaatatttcaaaatctgtctggcttttagccgatctggcg
aacttgttttttgcccgtgcagtttgccagaccccgctgccacacagcgacccccggcgt
gcgccgcctctgccctcagtttaacaagccgcttgcccccccctcccattacccgttgtc
tggcagctaattttatttgtttacatgtccgactgcatgttgtattttttgcccgccttt
cttactcgccgtcctctggctttttagcaatttcttttgatttgtttctttttttctttc
tatttttttttttttttgtttttaatatttaattttagacacacgactataattcaaagt
caacgctgcaattttttatgtctatttcgcttgcgactgtcaaaagtgcatttcaaaata
gtcgcaaaaattcaattatttgcattcgttttctttcctttttaacaattgtaattgtat
tatttttttctttttggcaactgttgcttaaatgattgtcagctgtattaggatatattc
aaaggttttccgacaagagttgcgaattgttgaatttgtttttggcattgaaaacacaat
tcctatcgaattccatgcagtttcttaaccaaaacacgcgcgatctaaaaaaaaaaaatg
aacaaaaaaaaaaaaacgtttgcaacaactaaatataaataatttttttataatgcacat
tcatccacatgtgtgcatgtgcaccaccctccgcaccaccctcctgctaacctcactgct
gccgttgcaattttacaacaaaaacattttttgtggcgcattttctgcgtctgaattttc
catttttgccgttttatttttacaagggggcggtggcagctgtggttgcgcccagtgtgc
ggggtgcattgcgtttatggggggggcggttaggtggtagggggtggtgcaaacgactag
cacatgtttagtttactttgcagtttcggttgcgttgcattcgcactcgtttctcgaccc
gatcccctttctttctggccagaagtcgcctccggccgcccgttcctcatcctggcctat
gtggctggcgtaatattcattttacacttggcctttagtttttgcctttgttattgttgt
tgctcctattcttcatcttcttcttcttcttcgtgttgccgctgttgggtgtgcaaaaaa
gtagacaacccgcaagcttttcgctctctttgttgttgcactgacaagccaattaatttg
ggttcttaaaaatatcactagctaaattaaataaatatgctaagcacattctacaatgag
caacttttattgttgttcttgttcttgttgttgttgttgttgttgttttgttagaaaact
tttgcagcgccaaaaatttcctgtaccatcaattatgcataagtattgcgaatattttct
gctaccagtcgtcgcttaaccccccaaccccagccccaactaccccaaccccaaacccaa
ttaccatatcgtcaccccctcaacgccgtgcccatttccattcccgactgttgctgacgt
tttgcgtttttaataatatttacttaaaagcacaaacaattggccaaaaatgcggcaact
gcacctaaaatgcaataggaaaaacgaaaaatgaaaaaaaaacatatagaaaaattaatg
gatacatttgaaaactacgcaaatcaaagtgagggcagaaaaaaaaatgcagtaagcgaa
gaactcttaacaaggcactgcaaaaagtataggtatagtataaaagtataggaaatatgc
atacatcagttttgcacagatatatagtacatatatatatatatatatatatatatacaa
ttaaatcgtgcaacacacaattcaacgtggttcttaaataacaactctgtaaaagattag
atacttttataaaaagttgttggtacaaaaaatgaaatttaaatttagccaaaatgggat
acgaaatattattcaaaaaattatatatagatcttgctcatattttaaaatgtttaaccc
gtctagtttaaaaaattaataaatttgtagtaaaagttgttttactgctaacatttttgt
ggacacaattatttttggctatctagattttgccttctggattattgtaaatgttgtttc
tcttaaaaaatgctctcaaaagaattacattttaaaggggagtaccgttagtagctttga
ggggaataccctagatctaatttttgttttgtgaaattttctatttctatctatttctat
cttttccgacttttcacataaatgcagcgcacacagcgcattaaaatatatttataaaaa
caataatttaaacaaatttatgcgcttcgagtgataacaatatttggtataatcaactgt
tgtgacaagttcttcagctgtggatggctggcaggataaatctagctatgcggctagagc
tgggcatgcgactatttcgcttacgcttccatgtagtgtcgacaattaggttaaatcctt
ttgctttttattattaaacgcgaaatttggaaatgtagcgggctgcgccttctaaaccaa
aaccatgttcgctcctggctgctcgctgattaactttaatccactgcgagaccgtttgcg
aggggaaaactcaacgcgtttgcgttgtgttctaatctgcatagcttaagcttggtggcc
cggatcatccaaatccaatgcgcgtaatttttattttattctttttgttgttctgctcgt
tgttgctctaatccagtttgaatggatcaagaagctgggctgagcgcgcgactcgcgact
ccgcgacccgatacctgactttcggtcaccttttgcacatctaatcccttgacgcgtgca
acgtctacctggcccatatataagccacaaccatttgcaattcgacagtcagtcagacgt
ttgtttatccaccgagcagacgcacagcatccactccagtaacatttgcagcacacaatt
attggaatacatttgacggaacagcgctaggtgagacccagtaaacaaggatagcccgta
ctccctgcccaccccttgccagccattttgtccaaagcgaaactcactcaagctggccac
ccctctctgatgctgggatggggtggcacgcttaggggtggcaaaaataaaaatagaacg
caaaagcaacaaaaaatgaggcaaaaagcataaaaaacttgacgcaggcgcattgagcaa
acattcaactaacaatcgcaaccgtcttctctctctccattttctcaacaattacagccg
taacacacaccagcagcaacatgccgaactgggagacgagcacagcggcgcccagctatg
agcagcacaatgcctggtacagcagcatgtttgcggccaacatcaagcaggagcccctgt
cgcatcatcatcatcatcatggccagcagcatcacgataatcacagcaacagcaacagcg
gtgcgagcagtccgcggcaatccccgttgccgtcacccattccgcccagcacccagctgg
agcagtacctcaagcaacagcagcaacagcagcagcagcagcagcagcccatggatacac
tgtgcgcggctgcgatgacgccgtcgccaagcaacaacgatcagaacagcctgcagcatt
ttgatgccacgctgcagcagcaactgttgcagcagcagcagtaccagcaacactttcagg
cagcgcagcatcagcaacagcagcatcatcacctggcactgggcggcttcaatccgctga
cgccgccgggtctgcccaatcccatgcagcactattatggcggcaacatgcgccccagcc
cgcagccgacgccgacagcagcgccaactgcggtggcagcggcaatacagaccggcgaca
agctgcaggcgctgacgccgccaatggatgtgacgccgccgaaatcgccggccaagtcgc
agcagtcgagcgcggagccagagaaagaacacgatctcatgtcgaactcgagcgaggaca
tgaagtacatggccgagtccgaggacgacgacagcaacatacgcatgcccatctacaatt
cgcacggcaagatgaagaactacaagtgcaagacgtgcggcgttgtggccatcaccaagg
tggacttctgggcacacacgcgcacccacatgaagcccgacaagatactgcagtgcgcca
agtgtccgtttgtcaccgagttcaagcaccatctcgagtaccacatacgcaagcacaaga
atcaaaagcccttccagtgcgacaagtgcagctacacctgcgtcaataagtccatgttga
actcgcatcgcaagtcgcacagctccgtctatcagtatcgctgcgccgactgcgactatg
ccaccaaatactgccacagcttcaagctgcatctgcgcaaatatggccacaagcccggca
tggtgctggacgaggatggcacgcccaatccctcgctggtcatcgatgtctatggcacgc
gtcgtggacccaagagcaagtcattctccggcagcggctccagctgcagctccaccagca
agcgcagcaacgcatccgctgctgccgcccagcagcaacagcagccagtcgcaacatcgc
agctatcagcagcactccaaggatttcccatgccagcagcagcagccggaacagcagccg
gagcagccggaacagcagcaccagcagctgtggcgccagtttccccgccatcgccggcca
agagtgttgccagcgtggagcaggcgccaagtctgcccagcgccttgctgccgccgttgg
ccagcctgctgcaacagaaccgcaacatggcctttttcccctactggaatctcaatctgc
aagtgctcgctgcccagcagcaggcggcagttcttgcccagttgtcgccgcgcatgcgtg
accagttgcagcaacagcaacaacagcaacatcaacaacaacagcagcaacaacagcagc
aacaacagcagcagcagcaattgccagctcacagcgaaaacgaggaggatgaggaggagg
aggagcatgaagatgactttgagcgcaagtctgtggactcggccatggatctctcacagg
gcacgcccgtcaaggaggagccgcagcaacagcagcaacagcaacagctgccgcacagca
atcacatggccatcaacctgaagctcaaggacgaggacacgccgttgataagcagcagca
gcgcctcccgacgcaagggtcgtgttctcaagctggacacgctgctgcagctgaaatcgg
ccgccatgtcatcgccggaacaacagctcaagctgccggccagtgtgctgcccactgcct
cgtcgcccattgccggcagcagcgccaacaagcagctggcggatgatccctgctcgggcg
ccagctcggcggatgagtccatggaaacgggccgtgtgccacaggtgaacatcagcgcca
gctccacggcctccagttccggcaacagctcgaatgccagcagcagcaccagcaatccga
cagcggctgccaccgttgccacctctggcactgtgtccagctcatcctcatcctcaacga
cgacaagcagcagcgcgccggcgatctacgagtgcaagtattgtgatatttacttcaagg
acgccgtgctgtacaccatccacatgggctaccacagctgcgacgatgtcttcaagtgca
acatgtgcggcgagaagtgcgacggacccgtcggcctcttcgtgcacatggcccgcaatg
cgcactcctaagtgacggggggcggcccgcaaatttgttattagatattttttttatatt
attattaacatatttcgttgtccagaattgtaaatactcgtagtttaagtttgattttgt
tgtcgagaattgtacataagccaaaaacgcacaaaaaacgctaccaactaactctagacc
taagcctaactctagacccagccaatagatccgtgtctaactctaattgtagctctatgt
agaaactatccctactttctattagctttccttttctatatcttttagttaccagcgaat
gggaacgcacaaaagcgtcgcaaaccgaacaaaaaacctgaaatcaggtttaaaaaattc
ttactttaagtcgacattaacttaaaataatttgtaagcctagccagcaaagagtccaaa
gtcaaattacacagcagcaattagtgtattcttttattttcatcaaaataaatgtttagt
ttttaatatataaaaaaaaaaaaaaaaaacaaaaaacaaaaaacaacatgcgaacacaat
tttctttaaaatatttcagtattttgttagcctaatttcagttttaagttgtgcctcgac
ttcgagtgaataaatggaactttaatcaagaacattttgatttattttctgtttgcctta
tttctgaaactctttcggcataatgacaatatttttgatatcgatcaaaaagaagtacaa
atctagagattttataacgaatcctcaaataaatgtaaaagcccacaacatttttaaatt
taataataatagaaattacaaaataactaagtcataagtattgtaaaaaagaatatttac
aaaatattaattgccaactgagcaaatggatcaaaattatagtttacttagcttctaatt
gtgaaatgtaaaccaaagtcaaatcgaacttgagacttaatgctagcccagtgtgacgaa
acttgttttcaagcaacacttgtattttaaagtagacaaaaaagtttcccaaatgttttt
atgtaatatgtaataaaatgaaaaaaacaatgtaaagaaatgatccgactagttttctga
ttccctagagtttctcttcgtctctctgatcggtgccagatgtcagcgctctattcggaa
aatgatttatgatcatttatgatcgcctacacaagaaccacacaatgtgctgcaattgtt
aattgaaaaactgctccatcatgtgctaaatggccgcgcattaagtgaaaaaataactgt
gcgggcgacccaagcaaattggcccaaacagaataataatcatgccgaggatcgtcttag
aatttcccttgatccatcatcgtctgaatattttgcgtgaaaacacgcatattacagggt
tggagagggcaaattgtataataatgaaaaactcatgagcacgcgctttgggcaacgcct
ttcagccatgacacagcagcaagggatcttgcgtcgatcgagaggatcacttcggagagt
tcacccggagctgcgcgcaggcgccgagcacgcttttcacacaaatcgtcgcgtgctctc
cgagtggaaattcattgagatccctcggcgcatttttgggccttctataaatagtatttc
cagccgccttctgattggttgaatattatttgagcatgcggcagaggcgacatactttga
atattcgttcattaagcattttacaatatttgtaattttccgtttttcctcatttaattt
gtgcacccagcaccataattgatatttatgagtggatgggtatgaaatgaaatgctgttc
ggaaattgatgtaaatatttgatggtggtcctccgaacgagacttaatcaaaatccatag
atcctaatcttaaataagattttgcatatccctttagtcggccagtgccagattcttgtc
catttgagcgcacttcgattgctaataacccaatggactgtagagccttggcttgtggca
gtcgcaagccagttcaaagatgtttatcttccgcacaggaccctagccacattgtgctgc
cggcgatccttgctctggtcatgtttgccagctcttatctcggcttgtggtattgttgca
ttcctgcgacctttgttcagcgcagcagacaaaaaactctcaacacaaaaggcatctcct
ataagcgaaactagccggggtcacttaggacatcctacggtctctcaaataagtagtagt
tgaccgactgaccatttgaaaggtgtaattttggtttctgatgttgcgcatgcgccattt
ttccggtttccattcgagttcttgctccctctgctggcagctgttgctcattttgcacct
tttgctatgaaaattcttcagcgatttttctttgactttaaaaaaggttttgtattccag
gctctttctactagacaaaaatgcgccaggtacacttttttatactaataaataaacaaa
gactaagtgaaatcctttaatgtctcagctaaaaggtttcaaagaaataacttaatttgt
taatttttaatttattgtaagtctatagcttcgcatctcaattatccttttgggataggc
tatgtttttagaaaatgatatatttgtaggagtttttcttcaaaatcttgtcattccaaa
acgctttattgtttcttaaggatccattatataaaaagatatctgtagttcagctcgaat
ccagcttctttcggccatcttattcagtaagagatcctcaaaaagtttaaaaaaagagac
tctccttcaatcttgttcaagcattccaactaaagtaatcgaagcatgaaaattatccca
atcgacttgccagaagatgattagaattggagtagattacgatggtctcatcccatcaat
ctctcacatattttttttttacctagaaaaaggtctattagtttaggttcttgagtaatt
cacagaatttgctgaacaagaaggttcctagttagttatgatggatcctaaatgtcactc
aatggaaggatttttagtaacgttaattaaattgtttaaaacattaagcttttgtctaaa
ctaagcacgagtttcgagatttaaagaagtaattactgaaactcggcattaaagtgtctg
cacttgccccgtctcccaattttcaattgaatgcatccattttgttgtggcccttcatat
ttcgtctggcttatcctacaatctacataagaaccgcagccagcacacaatggtaaacat
gaaagtattattaatgccacgaaaaaagaaaatctcccacagggccgaacataaactagg
tatttacagcagaaccacccccggaactaacaacagcaacaataaaggcaacaaaaaaat
ccacggagcacacgccatattgaatatagtcggttggcactgggactgggactgagactg
ggattggcgttggggttgggctgggttggtgcccggtctgggcatgggtagccattttta
gatgcgtctgacgacgaacagctaaaaataagccaactaacaattccaaaataattcaag
ggagttcgaagttgggtcgaaaagtgttacaaggtttttcactatgccaaaactggctgt
gcaggggctagcggctagcgggaagaagcaggtcggggtagagggttcggtgtgtgtaca
tgttgtgtgggtgtttagttgattaacacacgcaagggtgccgttaaatgcaagcgatac
actcaccatttataactgcgacgggacgatggatcatgggcaacacacgctgcgagtcct
ttgagtcctccggccgcgagcccttatcaaacagccgctgccgatgagctgttgattgcc
attttgcagagacggcgcccacattgccaacgacgacacgagacgcacacaaaattgttc
aggtttacgcattaacattacaaaattgccatcgaccagcatctgtagccaattatggcc
tggcaccgatcctttgcgcatggcctggccatcggcacctaacaataatatcccaatcct
gactcacacacgccgaaggatttgctgaatagccgataatttatttctgtaaacaatttt
cactggaattgcgctcgcctcgccaacaactttcccttctaccttcaaccagtccctagt
ccccagtccaacagctgaccaaggtccgtcgatcattccttatgcggtaggtggaacgaa
tctttaagtagtcactgttaacaagctacgctctcgctgaccgcacggcagccaggtgag
tgttttggcatgagctaagttatgctcaacacaaaggcatattttttaggcagactatta
aatatatcatcatggttattagaaaatatcatttaactcgatttttctatggtttgtttt
attcgctgccgacctgagtgcgggaggcggttgggcgtggttcttggtattggggattta
caggtatctgcgccaaaattctcctccttagtctcctgatgggatccaggggatcctaag
gtctctgcacactaagtttggatctcctgtcattctatgcggattaaatggatagcgtat
cgccagatggattgaggtggggatctgggagccattttagcttagccagtaagctctaga
tcctactgataaagattgtatatcatttatagaatggagttaaaactgtctcgactgcaa
aaaaagggttttatatatgggttgcatgcgcagtcgagatatatatatacgttgataatc
agcaaaaatcattcgacttactttttcagttgcttaaaacagaattttcaacaatttcga
gggtgcagaaagtgtctgcattaaatatacctcggatctacctccatgtcctgtgtcctg
gtccactcaaattccaaatttgaaatcaattcaagtgcaaagccaaaactaattgcaaca
catttgatgttaaatatgcaaaactgtgcacagaacgcaggcgggtgcaaaataatgtgc
atgcatgataaatatgtgcataatatatgccaaggggtagcaccactcagagatacccat
taaaccgaaaaaaaaaagaaaaactgtttatagttccacaatgtccacactttgcatcta
aatttgaatgctacgaatgtatatatgtatctattctgttttttttttttttttttttgg
tataagtgggatagaaaggcagaatcgcctacatgatgaacagttcgagagatagaaaaa
acatctgcccctcatggcactttagttaacgaaaaataacaatggttaaaaatatacata
ggcatagatacatagatacatatatacatatatatgtgcgtatgcatggaaacaacaaaa
aaaatcgcattgttgttgttgttgttgttgactggctgtgccatcgataatgtccagcat
ccgttatagagaaaaaggaagttgaaataaacgacggcagcgtgtgcctcagtctgtgcg
tgtgcgtgtgtgtgtgtgtatctgtgtgtgctgtgcgtttgtgggggttgcacacgcgtc
ctgctcggcccgctgtggcgttgtccttctcaactgtttgcactggaccgacagacggcc
agtggcgagtcctgcggactggcacagccgttggcttccttcgtttggacagttcgctac
atttgccgcgcacaaacaataaaaatttgtgtgggttactcgattgagttcgattctctt
tttccacaaatatatatagatgtgtatttttttttttttttgcagcctttccttagatac
tatttgcgcttggccggcgacgcagatgtcggcgagtcaacagagtaattgtagatgcct
gggagagggcattcatgtttggagtctgcactaagaagaatgcataaaaagttgatggag
ttatataaaaagcgtgtatctgaacattcatttagagatttttagtgctctacaatatat
ctgtatatttgtatgcactttcgcttttttgtatgtctcatacccttagacagaccccaa
ggcacaggaagagtatctgcctatccctgtattccagcttaactttccctatgtactgcc
gttttttttcgtatgcctcaaccccctcggcagtccctgaatagccaatcaaaatgtttg
cagctcaggccgcaaagtcaaaaaaacgcctattgcacaatcaaaagcgaacagtttcac
gctttgcacataaaaaaaaacgctattacgaccaataaaaaaaaaacaaacgcaagccca
gcaaaaaagtacccaaaaagcaaaccgaaacgcagtcaaaaaatggctcgaaatgtgccc
gaaaaactgcaaatgctgcaaatagggtgggtaagggaaaccacccttcggggagggttg
caaaatccatagaaaccatttgacaatgccgaatgccaaatagatcgatatttttttttt
tgctagttttttccgtctcttttttgtttggcatgtgaataaaaaacaggtagttgctgt
tgttttttgtatctttcagtaacagatactttttgcttgagcaacatgtgtctgaataga
tgcggtatctgcagtcttcggcctggtcccaagatcgacttattggtctttgtgcggcca
gaagtgcaaatgtcagctggagttctgtaatgcgagcaattggatatgccctgtcgagct
atcattatcgggcccagtacaacaacttacaggtgttaaatgatactgtctcctcacagg
atccacaaatcctggccgcttgtcactgcaactcacatatcaagacgttaggcatttgat
gggcggatatgggttttgggttactggctagctgaagtacatgagcccggagtcggagta
cgtttcgcccctactcctccgctttcagctggaaaatcaagcctttactctcgccagcca
ggtgctattccaactgcgaccacatccatcagaaatgtcgcctgtgcgcatatttgttct
atgtgaagtgcatccattatgctgcacatattttgctttgcatccattcaattgtctggg
cctcagcacattttccagctggtcactaattcgattgaattgtggccggtcgaaaggggg
caacagttcggcttgccacattgccattgccacatttccatgtggcatttatttttgcca
tatcagcgcagcgcaacgaaatcattttgtttgcctttcattcgaacatttggcgtaccc
ttccaataaggtgttattttgaggcattttaacccctttttttttcactctcttctcaca
acattttgtaaaaatcacaaacattttcggtggtggcttcttgttgccaaatgctgtcaa
ccgaaacagctgcttagaattggataaaagggcgtttcggcagagaatcatcgcacgtcg
agattaattagtcatacgaattgcgtagttactttaattaaagacaatctcaagcagaga
ttggctttggatatttaagctggcaagcgatttagcaattatcagcacatatttgtattc
aatttaggcacacttttttttatacctaaagctctctttttggctttcacaaatacattt
tattccatattacaaaaaagctaaagcacctttataactaaaccttagcattagtaagag
tgtaacttttttataaaattaaaaaaaaaacttgcaggaaaagcccaaacttcgcaatga
gacaagttgctttgagaataaaattaacttcttaaaaaattaaagctttgcgaaatttca
tttttactgacatcaaatgatatttaaattatattaataatttaaaaacatatacctaag
ttgaatctataaaaagcggctttaaaaacataattccgacagatttacatttccgcaaaa
atttgttaaatgtaatagatttaattttgtagggaatttgtgaaatcttatcacttaata
ttcgacaaaaatatttcaattttatttaattacaataaatttccaataattaaaacattt
ttttacattaaaacaaaataatgataaacaattttgtttttttatctacatatataaaaa
aaaggacttgcaaattgttagtaaataaattaaattaaataagtattaaaaatgcatcgt
tatagaatttttatagagcattcgtaggtttgtgttacttttatttctcgtttttttttt
tttttttatcagtctgagctcgtgagttgttctgatagtcttggtgcatatgttaaaaaa
gtgacaattgcttcagggaatattggatatatttttgataatcagaacgaaatattattg
taataatattttcatatatttaccaagcggccatttttgtcactcgttgctcgttttttc
accaacacataataaaagttttatatttttaaaagtgtcgaaacacacacatgcacgaaa
cactcgccctttcccccttttaaccctgagaatagatttaatgccgcatcgaagggtaca
aaaatgcaatattaagggcgcgcacaagaaaaacaacattaatatgtgctgctgctgctg
ctgctgctgctgctgctgctgctgcgagtgcaaccgaaaagagtttaaattatttgtttt
tatttatagacagcccctcgcattgtctaacagcacctaagtagatttaatggtgggcca
atcaacgcgcgcggatcacacaaggcatcagtcggcatctttgggcgcgtggcaccgcaa
gatccccggcattgaacttgaaaaagtgcccaacaacaactgcaacaacagcaaagaggc
aacacaccctttcaacacgttgggcaatcaagaaatcgggctgcgagcaacccttccgac
tgtcgcacatctttataaatagcctaagccgcctgggaacccttccttgatctttacctt
ttgaggcacagctcgtgcccctgcccctaacttgttgcatcatcatgctcaatgctcaat
cctcatcgacatggagctaccctcatcatatcgagtgcacactcaaattaaccaccaata
aaaaggcacttcataaaaaaaagagcacttccgttttgtgatcctttgtgcagtgcctgt
tgctcgccccttgccgctttcattttggttttttaaattatgttgtaatcgagaagtcac
gtgaagcacccctaatgtgatttttagcgccacttatcgcgcactttttattattaatag
ggtgttttttgttgtacttttttttcgttcttttttttttggtgtttttttttgtggggg
gttgacatggtaattggtgtagatatcatattctctatgcgtactcatgttgttaacctt
tgttgcggcttgcacaatatttttttaggggtgcttgagctgggcgtggttttgattttg
tgattttttgcggtatgttgcaaaatgataatttcaagccgaaacgaaccatactctaca
tttttaaatgattttacagacagagcttgctctaaggcatttataattgggattaataca
acattgattattattaattatatatcaaatataaataatcaaatattgatggtctacaac
aaagagaaactaaattattagaaaaacaaattcaatattcaaagctttagttcgtatcag
tggttcagccgaaccaaaggccaaagaattggttcgcaacgtgaaccgaaccgttgtgaa
atttctgtgagctttgcaacacaggataatatttataatttggttagcttgaggataaat
tgatcgtcgtggctccttccgcttaattctcaagttttaattatggtgcagcaacatctg
ctgcgactttggctcggaccgcataatgaactcatcacataaaacgctgatcgcatagat
tcttgctgggtcctgcaaacaaattgccgcccatgcaggagctaacaatgaagcctgaat
ggctgttcaggtccgtgcacaaattcaaatgtcattcaaataacggccgccagcacaatg
acgctgctaaatggacgggcacgcggccagagccgggcggactgagagcatagaagccac
gggacacaggcggcaggagcagcagcaacgcctgcatctcatttcggcgcaaatctgaag
aatacgatttcaatgtgacagcgcgccaatatcctggcacaggatacgagcgcatattgt
tattattttcatgtttcatccggtttcatgtgctcgctgcctgcccgttgtgcgtgggca
gccggcagcaggcggcggctacaaaaacaaatagagcaaaagacgaagccagcaacagca
acactcaaactgggcccctgggtgagccagcggtctcgacttccttttgagttaaaacca
caacataagccaatgccaactgccggcccgcttgcccgttctccattccgttctccttga
atgtctccgtctccgtctccgtctccggctccgttcccactcccgttagtgtttgcatcg
ataagcgtgacattttcatattgttggcgatctgaattcgagttccattcaagtcaaatc
tccaaatagatcctggctgagctgcagcacgccaatcacacactgacgggattagttgaa
gtgaagttttttatctgtcttcttttttcgagccatcgattgtcctgtgctaattgggcc
gatcgtcacatagttccatctattctatcgaaatgcaagcggatggccgtgaaattggaa
tccgctctcgatgggccaattgcgatatcctcagatatatcaataatctttagtttttat
gagcgtgcaattgccgttaaatttgagctgacatcgagtcgtgtctaagaaaaaatgaaa
ctatttcgaaaatgcattcattttttttttgtggaagctaagaacacgatcaataggtcc
cgtttaaatccttatacttatcgcacaattattggtatgtctaaaaacctcaagaatcaa
aaatcgtgaaccgaagcacatgcttccgcagtgtaaaaagtactatagatcatattatat
catatcatttatagggcagatctgactggaaaatataggaggaaagtttctgacttgttt
aaagaaagattgtttaactggaagatacaaagaggtttcttctagtagatacaaatttct
ttttcactgcttccaaatattcttttgttataagcctcgtaaaatgttgtcatgaaatgt
gaaagacataaaaaatttataattgtatatattcgcatatataatgtccgcccgactatt
tctattccaacttctctttctcctttgcaggacatatgacggaatcgaccagatcggtac
actatataatatagctgccagagaatcgatttccaatgtgatttccattgttaaagatat
cttgatcaaacttagaatttaagagttttcgactattcgtataaccatatctgaaaatcc
ccactgaatcagaataaaatgttatatagcttataaaggggaaattgatataataaactc
tgattcaattttgatttttccaaccatatcaccaaagtatctatctaatgattggaataa
ggaacacacttaagcattatgctgagtgttaaatcggaaccaagggaacacacacatgct
cgcacattttaacacatcttttaagagatggggcaaccaattttcatggctgagaaatta
caaaaaaaaaaaaaaaactaccagaaattagtgcataacttcataactccagtttggaca
gatggcaagcagggaaggcaggcggcgtgccaggatttgacttaaacccgcgctcattta
aatgtcacttcagcagaaacacaaacaaatccccaaagagaacgggcataagaatatcat
ttgtaaggcaagccaatgtgaatgcatatttgaacttcaacccggggctggcgtcgaggc
cagggtcaggctatggatcttgatcttaagcgtgtgctaagggcagcagcagccaaatgc
catcaagggtcgcgacattggcgcgcaagatttgtgtgtttccggagcgagtcgtagacg
gagacggggtccttgaatttccttgcctgcctgcctgctccttggcgagcgtaatagcgt
aaacatttaatgggagcgtgcgctgcgcacgcgcaacattgcctcactccgaaccccgaa
cctcagcaacggcgcgatcctccctcgagctcgtggttgcattgtttgatttccttctgg
atttgcgtcttatgattgattgaacgctttatactcgagtctatgcagttattgtatata
ttgtattttgacgatttttcatattcatgatcataatcttgtggcattctctacagagca
tgaaaagtacttagagggggagaaataacagatttgcggttgatatttatttagaaacat
gcattcagactcaaataacaaatttcgtgattatacataatgcaaaactgattgaagaca
ttcgaatgctgtacgtatttgtagaattcatttagtacaattcgtttaactggtaagaat
ctttattcaaagattcctcaaataaattatgtttttactttgatgttcaatttttacttt
ctttctaaggtatttcttattgtatatgtacaaagttttgttgttttttttgcgtataat
agaaaggcaaccgattcaactactttaaaaaaaaaaaccaagtaagaggttctagtcgga
agctcccgactagggaataacctgaaccctcttcttccagcatcaaatgcatatatatat
tctattttagaagcaaatgactctagctcttattatttaccaaaattgcccaaaaaacag
gatatcgatatcgattcttatcgattgcttggaaacggggtaagttatcgattaacggaa
acaaactcgatccgcgcgggcactaggagcacctacatctaaaatttcaagtctcttata
tgttctgagatccttcgttcatacttacggacggacggacagacagactgagatcaagaa
tatatatactttatggggtcggagatgcttccttctggctgttacatacatttggatttt
gcacaaatacaatataaccttatacccatttttaatgggtttagggtataaaaacttggt
gtttgaagctctagagatatgcctaagtaccaaaaatcgatatcgatttttattgattgc
tgatagtcggacaaagttatcgataatttggaatgagctagtaataatcgggcacctatg
ttcaaaatttctagactctagttcatgtaggttttaagatcgttcgtgtgaagacgcgga
cagatataggggcaaggctatctctatactttgttcagaggtgtttccttctgccgagta
catacattagtataacccaatttaattaaaagaaattgattcttccgaaatatcttcgaa
tgagcttatcaattaagatatcgatttccctgttaaaaaagcatcttcgtccgacttcag
gtatcttgaggcagacaaacctaatatactcctttcagtttgtgaagcagtgcaagaatt
caaacacaaaaataaattaatttgaattccagcgacaaacttgagcgagcgggttgcaag
gattgtgctggtcctgcggctgccacacatgtggcacacttaacacctccaattcataat
gaatgagttaagagcatcaacaaactaaacattaacatatagcgcgacttctgcgccggc
ggctctgcagctctcgtgacgcttggtgaactacgtgtcggggatacgcctgcatggcgg
cgacattggctgcccggcaggacaggacatgtgttaatcaagtagcagcctcagcggcgc
ataactcaactgccgactgcagatgtatgcaaggaagcgaacgagtaaacagctgcagct
tccattgccggcaagtcgcctcggcaaggactaaaaatagttgctggcaaggtgcagggc
gatgctgtgctgatctggcccgggggatttatgtgacagaattctcgtgtttacgcttaa
ttttcatttaatttttatgggcgccaagccgagagacggctgctgttttagtatattggg
agcagtcatttctttgcctggcaaattgtgccatttgtcttgttgggatccggcaggatc
cgcctgacatggatcgttgtatttatgttgagcaaacaaaaaacgtaacatgatctaaaa
aaccaataaccattcgcaaaagaaaaggtgacaaacaaacagcatgaataaaaagcgcaa
ttgttgcagcatgacaattgaatgcaatccggaaatgtcctgtgctgcgcggacaagata
gatcgcccaagtgggtagctgagaaactcaactcgactcggagagcgagagagggagagc
gagcattggcagtgtccaaatctcaacccctatttggagtgaaaactgattttggctcag
tttcagctcaagatcgcatccctgtgccctgtgttaatgtggctgcgacatgcctaagta
aatccaaagttgacctctaagacgacctcaagatgtgtctgtctgagcgcgcgcgcgctc
gcttgctgctccttttgtgcatgcgccggtgtcattgtttgaccttttctgattctcctt
ctcccttttttttcccttggcacccgcttgcctttgtcttatgcctgcgttttgatcctg
acccgttgtcaatgccaaagggcattgcaataaatgtgataaagattgcttattgttttt
gctttttttcttcctctgcaattgcccagagtttgtgccataaattgcccgtagccggct
gatcggtgaccgttgaccgctccgttggtgtctcatagcgttgagaaatgcattcaatga
tgccttaattgtggcacagtcgcatcaacggcagctgaaacttttcatttccattgaact
atcttagcaattgtgggagtttagcgtgtgtttgccagaagtggcatttatttgtgcttg
gtatgttcaatattttgcacttaagacatacaagttattaaattttttaatttatttagt
cttaaaatggttttaaaaagaatatcgaacttggatgagccatcgtaaactaaaagattt
gtttgccttgcagactttttgcacaaatgcgccaattgcataaaatagtagctccttatc
atgtgcatcagccagtcacaatagtctcggccagaagagacgccgataaagtaatatata
tgaataatttcagttattaatttggtgtatatctttttttttcataaaatcatttaaaat
taaagaagttggcgcattttgtaaatatattcggtcacactggttgtcttaataatcgta
tcgatctaatcatcgatattttcaattgtgaatacactgcgatagtatctcatttcgata
attttattttttcatccctatcggacctcaaaccagctgttcttgcagacaaaaatgcaa
gacgtttacgtttacatatttagtttttaaaaacacaaaaaatgagccaatacagtaaca
ttaagtacacgacatcgccaacgccatctgtggtgtctggctattcgagcgcatcccgtc
tgcattcgcctctgccgccgcccattggatatcgcaaggattgcctctcggcaacatcaa
aaagctacaaatatctgcggcggttgctcaaattcaatcaaatggactttgaatttgcat
tctggcaaatgatctacttgtttatagcgccacagaaggtatatagaaactttaactaca
ggaagcaaaccaaatctcaattcgcccgcgacgatcccgcttttctggtgctgctggtca
tttgtctatgtggtaagtggttggaagcaagtcgaattttcaaggagtaatattccaaat
gtgctttcagttacctctctgggctttgcatatgtactgggcctgtccatttggcaaagc
atttcctttattttctatgtggttttcgttgattgcatatttgctggcatcataattgca
tcattcttttgggtggtttctaaccgttacttgcgcaccaataatctggagccggacatt
gagtggggctatgcatttgatgtccatctgaacgccttctttccgccgctgatgctattg
catttcatacagctgttcttttacaattggcttataagccagacttggttcatatcacga
ttcctgggcaactccttttggctgatgggcatgggctactatgtgtacatcactttcctg
ggctacaactgtgagtagaagccatttataataaaaaccaaaaactaatctatttctccg
cacaactgacaccttgcaggtattccacacttgaagaatacgcgcctcatactcattgcg
ctgcccattatctttctcttgtatcttgtcgttactatcataggctggaatgcaacaatt
tcgtttgtaaacttctataaatatcgcgtgtattgatgattcaagtgatgtgggatgtaa
attattttgcttcttagctgctaggcgctccctacaataatgacctataatactaactac
tctagcataatccatgttaatatatatatgcataaaagttcaactttcaatgtcaattaa
gatttttggttttattagactacaagttagaataacaaatgcagggccatatagcatcta
tgccagctgcttgggtttcacaaaggtacgtttccgtttgttgcgcttacgctgcagctc
caaagtatgcaattcggtgtgtacctctgcaaagatctccttctgctcctcttcgggaat
ggtggagcggtattgcttcattaggtcgtatttttcccaaggcttttgcacttttgcggc
agacttgcgatgcttgtccttcagatactgatcaatgttagccacgccaagtaagttctg
ccgttcccagcgctccaaccagggtcgtggacgcaacactacttttatatcgttgacagg
cactggagttccttcttccaacgtttccgcttccatatgctcatcaaatgtgctatattc
cggcagtgcatcgcgcaaatagaatagactatcgtccagacgcttctctagacgcaatac
ctcgactttctgtatggtgggatcgtacagttcgtagactacctctatgccctggtgatc
gatgacattgcgaagaataaagcgagcgcgaagtccacagcgttcacggtgtatacaaat
gcctacgaatcgactggtcttaccggccgcatggggatcagaactggtcacagccagaat
ggagccaacatagaactcgggtagttcgatttggcgccgacggtccagcatatccagacg
ttccagcttttcgcgcaccgagtttcgccattccactttgggatcgggcagaaactctgg
atatacaaagcgatagtgtgcaggcacaatgggttttcgaactgacggaccaggtgcttc
ctgctgttgcggcactgcgactgccgcagcctgctgtgtcggcttagtggaaaatgtgac
tgaaattgtcgcgtgatcaatgctcacttttaaccgaactatcacatatactcaccaatg
cgttttaaggtgcattgttgcaccactctatgagttaaaa
