# Supplementary material for: SMCis: An Effective Algorithm for Discovery of Cis-Regulatory Modules
Source: PLoS One. 2016 Sep 16;11(9):e0162968. doi: 10.1371/journal.pone.0162968 (PMC5026350; doi:10.1371/journal.pone.0162968)
Supplement: S1 Datasets — (ZIP) [file pone.0162968.s001.zip › dataset/Drosophila/hb/dwil_gk11279.fa]

>scf2_1100000004902:4501357,4541356 (reverse complemented)
ctaaaaaaaaatacaatatcatgtgtacgccaaaagtgtacaaaacagactaaaacaatt
cttaaaaattaattatagcaacgccaaatggccggcacgaggtgatccctccaactatca
tacttcagatcgcagttctttttcgcatagtactccatagcgtatagtgagataagcatg
ccgttgcccaagatgagagagaaccacaggaatatgtttcccaaaattttgggagcactc
cgcatgagaaacaccaaagcaacgccaacgacaaaaaataggataaacatgacgggaaag
aacatttgtagggcgaatcctaatacttgttcgtgcactaaagctgatatcaggaaaacc
agcaacgaggcagccagcttggaacccttgaatacatacgtatagacatctttgtagaca
tattcgtacagccaatcatggacaaccacattccaattacgatagtagccatcgtagttg
tgtgaagtccaccagtccttgtaaaacatgcggtcgccaaatcgcaacagctccgaggtg
aaattcagccaggaatgcaaaattagatagaatccgcaaagaaagatcacagcacttggt
agcatcatgccaaatagtttgactatcagctgcggggctcccattggctccagaccaaac
tttccgaaatgttcctctatatgacgttcatgtatgaaagcatagaggaaagcaacagct
accacctccaaaagacgatttagggcaaacttccagcgtatatgcgacgtgcgtggatag
ctatccctatagatcagcgtgggagcaaacaggaaatagacataacactgcagaggcgga
atgaagggccgaccagcagacaagcttgcgttctcgttcccattaggatcgactccatca
actttttgctttccacacaacactcgttgtgagttgtatctcacgaaagcatgcatcttc
ataaggagcctcgtactctccagcagcaacacgcaggcactgacgaagggcaattggaat
ttgaggcaaagcgatgaggacacatagccaaagaccaattgggaactgatgtacataatt
agacaactgtgagaccaaaaccgttgcagcgaccctgtggtagacaacacaattaatggc
tttatcctcgaacaggaagtcagacttaccttgcggtttgagcttatgcctaactaaagc
ccaaccttgaaaggcatagtacagagccaacacgaatatatgctccaatatccatgcgcc
catcacccaatgcaatctccggaggcctccgcgaaatgtgcccagagcgaaattaatttg
tccttccacaaaataatcatgaaagatcacattgagcagaaacatgaccagaataatgta
gaatatgtgataaatggtgcgcatatgcgcaacctcgagaagagcagtaagatacgaatc
tcgggccacaaacactttatcgggcagtcgccccttgattctcgctgtggatgttgtgcc
cttttttggactatcattaacatccattttcgagaaagacgcagattgatttgctaattt
tgtggaagtattttgctgtcgattgtgataggtattgaaactgctgacttgccgtctgtc
tgatgtttcatggtgaccttcaaactgccgaaactcgtgggcacgcacttcacgctgccg
tataccctgaagtacatcctcaatcagacaggagacttgcttctcaatatcctgcagcat
atgtgattgaaaacgttgcagcttttcacgaacaaactgaagttcgggaagtgtttcgcc
gtctacatctccttggtcttgctcacgaagtgttgttggctcattgtcatctgccatatt
tcgatatcctttccttaatgtgatacaatgatgttttatgtttcgttaattttattgcga
ctgtccgcttggacgccagtttctataatggacatgtttgtccaactttcgttgtgtgca
aatgagaataagtgataacggcgcttcgatactctatgcatagaaggaagcatctcctaa
ctaaacgtctacgataatgtctttttttactctctcaaagagttaaatgtatatctatca
atatatcaatgataattatatagccaagaatgggcatcatttaggcattagtactccttt
gtgcagtaatatttatttattcttatgtatttgtatgccctatggattgcaagggcattc
caaattcgactttagaacactcttcttcaaatcgtcttaccttttcaaaaagctcgctct
gaattctcttccccactcgctcactcaattacactacaattgaatttaaagtacatacat
ttccacatatcgaatcagcttaagcaacacgattagctgccccttgtccacacttagcca
cacatttaatccattctagcaggcaaactgataagatttacaatttgttcattggcctta
ttcgccatgaggcattatattccgagtgcacttgcacttaatttgtttatatgcttttta
aacaaggtttaagggggtcgacccttgtgacttccgttttttgtaacatttttgttttgg
tgaattttatttttaaagggtgattaaaagatggaactttgtattctttatcgtatcgta
tcaccagctattaaagaccatttagaagttttatttcagtgtatgtaatgaaaacttttt
gcgatgcagagcggggaagtaagttatctcgattttgagtcactaagtaatggtaaatac
aaaagtcacaaagcattttaatctgtgtgactgtgcccacaatatgattaggggtaaaaa
gcatagatagatggtagccaagttaccgccacttaaagttagacattgatacaaaaaatc
atatctgaagtggactgcgggactacatacgataagcaaattgtttgttacatacataac
aaggaatgatttttggattgatcatatgtacatttggaataggtagtcgcaaattttatg
aatttagaaaatttactgcagtttttgtaattggtgaattttaattaaaatttcattcaa
aagctggcaaaatagaatttgggcaaaaatttgaaagtaaacaaagaaaaaaaaaattaa
ataggattttaaatgtttttcaatttttagatgtatgagctatgccttaatttggtcact
gcatcagcctgtagaggagagataagagcgggagtgtcctgtttttgcgttttggcatat
ttaattgcaaatatttacggttgtgtgagtggctgtgtgtgtgtgtgtgtgtgtgtgtaa
gtaacaaaaacaaatacacgtacataaacataatgttttgataacgaaaaatgagccaaa
attaaagctcacggccatgagttcctgcgttgaacaggatgcaggactatacatacatac
atacacgcacagttacatatgtatgtatgtatgagagtgtgtgtgtgcgtatgtgttgga
aataatattaatgctttgcagacgcaataaccaaaaatatttattatttatgcggaataa
acagcagcggaccaacaaaaacccgcaaaattaatgcaaaaatgacaaaagcacaacaca
aaacgttgtacaagacgcagaagacgagaaaagaagcacaaaaagaaagaatgaaagcat
atagagtgtaatatatggaaatagaaataataaaagcagcgccaaaatatgcctcgtaaa
acacatatagaagtcgaggcaaccaacccgaaccgaactacaagaaatattcataaacat
ctatgtcaaaagatcttggtttagagataggacccaatagtatctacgtacatatacata
catatatacgtacatacataaaaagacatttttattgctccccaacaaaggaaggcaaaa
aaaaggagaaaaaaagagaatgggggcaaaaaaaaaaaacaaaatggctacaaaaataat
atgcgaccgcataaaaatctatataattcataaactcacaatacgggcaagagcaagaga
gggaaacaggaggacacaggagcaaacacgttcgacgctctgtggcggccatattgggtc
ataaaaagcacacacacatacagagtcacataaaagccttgccacaaaccggcaacaaca
aaaacagcaaagggggcaaagaaaaaagtgacagcagcagcagaaaaaaattttatgatc
ctgcctgcgcaaaagttttgtgtagcagaaacatataaaaaatgttgcatatttggttct
ctctctggttgtgtgtgtgtgtgtgtgtgccatttccgttttgtgtgtgtgtgtgtgtgt
gtgggtatgctggctggttgttgttggttttggtttataggcgcccgttttgtattcggt
tgaacgcaaaaagaaagaaaaaatggcagaaatggcgcatttttgtaatttgctaaaaag
gcacataaaaagcaaaaaaatgttcgagagaaatgtgaaaaggcaaataaataatgtagc
tggtcgaatatttgggttgaaactttaagaatatatgtatgtaaatgttacaaattcaaa
acgatttccttacttttctttgcgccgaaaagatgccacataatttgctaaaaagacatg
aatcccacgaagtatgcaatgaaaaattaaagatttaaatgcttaaagaattaaaggtaa
tgttgattagtttagtctaccgattgttttccactgtgtttcttcttccgctttttgctg
gcatgcaacattattagagtctagcacatggctcagttgaacgtttgggggcgtggcaga
tgcggtgggcgcacgtttgcaaaataaaataaagctgctgcgcctctcgtcctgcacaca
cagaggactcataaaaatatgcttgaaattggtttttcgcttgccaaaggcagacgggag
gaacagaacacaaaaaaaaaggaaagaacttagcaacatttaatgtcgccaacgttgtca
acgggaataggttgtgggggaggctgagagggaacatggcgactcgttcgcttttgattg
ttttgcaaacaaagcgaaacagtttctacccatatacaccctctcatacacacacacaca
cacacacacacacgcacattaatacaaacaattcacccatacatacatgtatatccacac
acatattgaatgctttttgcgtcctctttttttgcacacttaaacaaaaacagaagagaa
aaaaggaagaaaaaacaaaaaaggaaaagggaatcattggcaactttttttgagggtgga
ttttcattttgtatggttcatgatttggaactttatttgctcccccattcattttacctc
catcctcctcgtttccttgctccatatccagtcccgttgccgttccttgagtcgttccat
ttgtgtgcattacttatgtttctttttctttttttttttacttttatccttacattattt
gcaaatttatgcggggtggctgaatcccggactggcaagcatcctgactcaaagggagaa
cactccatcccctatttccctattccactcattgatttttggtctttttttatgtagatt
ggccattatatagaattggtttttcgttctccgctaaaacaaatggcgtgtgccataaaa
tgcttcccattggctagcgccttagcatctacaaatccatttgatgatcctttgatccct
tggagattgtggtcttctatgcgttgtatttgactatcgatcggggatcgtaaacttcat
gttcactatataaaattattttgatatattttagctgcaaactatccaaaatccaaaaaa
taaaaaagaacgacgcaattccgcccagactttaaatctaagataataattaaatgatta
gataaataaatctcaatcacaggtagtatatccagcttatcttgaaagtgtcgatgttat
ttttctcaattttcatatcgatgaacaaaactttccatgaaaagcataaaagaccaaaga
acaaagcgaacaaaaagtccaatgaccaaatgagcaaacaactcaaagaaatttttatca
gcttgaatcaacaaaacatattttcaatatacaaatatttttttacaaatctaaagtggc
atttatttacacgatttaaacaaaagcggaatttggttttacataaaaattgataagcat
cgcgatgggacaaagaactgtgaaagttgatgaatcggaacatcattttagaactttaaa
cgtctttcatttagtttaatgagttcatttttttctttcattcgatcatgttttaactct
gatttttcgatactttttctgttcttttatcctccctgcttcaagtaatatacgttctta
taaccgagccaacaaaaaccaattgcctttcaacctcatcacatatttccctttttcttg
gacacaaaaaaacttgggactgggttagatttggccgtgccttcattcgaataccctcaa
tgtctcaatggataataatttataagaaaaattttattcgccattcttaaatatttaatt
actttgattcatacagatatatacttatatatatatctatatacgaactattcgaattca
gctcgttgtttagttaagtaaacttaatatactctatatgttagggtatacaagtaagaa
aacccataacggtctattggaaaaaaacaaatgtgatgccagcaatacgagctctgtacg
tgaggatgaggttgtgcatgtaagtgcgtgtgtgtgtgtgtgcgggggtgtttgtgggag
gacttgcaggacgcataaatagcccagccacacaccattcagggtggttcctcctgtgat
aatttaagaacaaaaacaaaatgcgaatgcgaaatgtttttgtgttttacttttatattc
gcttcgcttcttttttacacacacacacactcacacacacacatccattgaaagatgtct
gacacatatgtatggaagctggatccactttgggtggttgctccccccatttttgctttt
tgggggcacaaaaagcaaagaaatacacataaaaatatacgagttctcattatgataata
cgaaaataaatgacagtagtgtttatagtgtactggtgaggtaggtgggctatagagggg
cgggggtgtgaaaagtcagcaggatattatttcgtatagagcatatagaatgattcaagt
catgtcatagtaacctaaataatcctttttttctattttaaactcctctcttatgatttc
taatatatttttagataatttttaatttatgatatataaattattctacgattaagttta
acaaacaaaagatagctaaataggatggctaattgtaagtgaatattcgatacttcattt
gaatccaattgtttattctttttatgctcttaaaatatgcttatctcggagctcctcctt
taatatatatatatacactgtgtgtgtagtgtatatacttggctacctttccctttgaga
atctgtcatttaaacgcatacattcgaaaataaaatattccagctttgttgtcctttgtt
ttcgtgtgttttggctggtgccaaagatttttgccaaggattttgtgccaaaggttttat
gccttttgttcttgactatccgtccgttgccgcaccaggacctcccacttctagaattat
ttagttattcaacatttaacataggctttgcctttggctaaaagcctttcttctcattct
ctcttcgttaactgtatctaataggctcgcatatttctgctaagcatttcaattttttat
tcacattccggcttaatacggttgaggccattagcagcaacatgatggctgttggaggtt
ccattagctaatcctttctagaaattgttccacagtaagagaagtctgatcaaatacggg
ttacattttatccgtagagaactttatggtattgcagatgttaatttgtttccaaagaaa
gtccgttacatttgttgaccaacaacaacaacaagaactacacctaggggtcaacaatta
aatgccatttgcaataaaaacagacgacagcaacacaaaagacgatggccattttctatt
ttcattccattttcaaatttcaatgaaaaattatttaaatgtgcgcaaattcaaattcaa
agacgggaaaaggtcaagcggggaggggacaatccgagaggttcgaggtgtggagggtca
cagccacagccgtccacagttcgttccaatttcaatggtcaattaaaatcgccccgtttt
gctgcagttgacctaaaaccatttctcaacatgcaaaacaatggaattgctaaaatcctt
tttatatgactttttttttctgttacaatttttcgaatttttccaacattttctatttgt
gcagctaaagcaataaatttgaaaattgcagttgcaatcgtgtggcccctgccatctccc
gggtcaacccctatcctggactccttgagcctaaggcgtcttatgcgtgaccccgaattc
atgcaatttccgtgacacattcacaatattcgcattaatttcaacctctgatgttgacaa
ggggtcagatgatgatggcgtgtgcgtttacagcactcagttttttcctctttttttcgc
tcctgaccaatggtcgctgcccaaccctcgatgaatcctgtgttgtgtgtgttggcggcg
ttgcaggcaccgcaggggtcacgaaagtgtgaaaatgtgtaactgctgcatggactgatt
agatggttgagtttaaggatacttcttggggtggattttagagcattttttggcgctcat
tttcccaaaaatgatgccaattgcctaagcttgggatttgggcattttgatacaatggtc
aactcgcagatagtttctacaattccattgttaaaatccatttgcagggatttgaaaaga
aaagcgggaaatgtcgatggcgatttagtggcgatcattccagacgcattacaaatgtaa
cttccccatgaatggccagtcagaaggaaaatgatttgtggttgtcaaataaatacaaaa
atgcttatgtaacggctactttagttattacaagaccataaagattacacacgtaagctt
caaaaacttctcttgatcccccaaaaaaaattgttacaaattgctctaatattttctttt
tgaaaacttcttttatccttctttttacttctttttcatagatttgaataccgttcactg
aaaatacatggtaaaacattattaaaccttaaccctttccctttcctaatgacctggaaa
gtccgttctcagaattcaaaaatctcataaaaaaagtgcaaaaactgaatccttcattta
acccgttcgatcatcaagaaacaccttccacatctacacctagcaaagcaactttcaccg
aaagggttaaggggttaaggaagtatgagatgtgtctacaaagaatgccataaaaaacac
aacccagaggtcataaaaaggacaatacctcaaacattagttagagacaacaagagagag
aaaaaatataccatgaaggacacagtttcaaaggaaatggccaaggacaactcgcaaaga
gaaagagagagagagagagaaagagagggatagggataggaaaaaaagaaacgcaaaaaa
gagatagtagaccatcttttttcttaatggtgaaagggttaagggacaaaaaacggcggc
agacctctgttacctgccacaaggatcataaaaaactaaccgttttatgagttttttaca
cggaagtgcaactcgaatgtagtttttttttggttttattttggaatccagtgtgctctg
acaatcacaagtagatcgttgactaatgatctcttacagtcagagctacaaatacagagc
atttatacatatatatatgtatatagatgctatttcagttggaactttctcgtgattttc
cactgattttcattgttgagttcattacctgatgcggctgcctatgcaaaataattatac
atagacagcgaaccatgacaaaaacctcataaaaaccatgtccaaacccaaaaattcctg
tttgtccttcacgctggctttgttgctttgtctggccgagctacttttactgcgtaacta
ttaggtgaatacaatgaaaattagagcaactattttggtaccattccaatgctctagttt
tcttttttaatccttcggtttttcgtgttaaaaaaggatttacggatgttgttgccgacc
tcagtcctgtccttttgctaggctaacagacccgcgatagcctgagttttactgtttaca
ataatatttctacgaattttttcaatttttggtcaccgtctctcacctcacccgactctg
ctctgtggcctttcagtgggcgtaaacgtcgcgaggatttcgcgctgcgtttgtcatttg
atttatgtaaagaggctaaagtctgtagatttagcatattaacatggcaaagcaatgaca
aaacaatttgcatatattttttaaacaaatctttagaaggcagacattctaaaattatcg
caaatatagaagtaatattatgtttatgttttttttcataaatattaatccctttttttt
caaaatcgtgtgagatttgaaaacaaaataaaatacggtagctctttttacaaaaaccaa
aaccaatttgcacttgagatcaaagaaaaacacactcaaagaacatacgtaatagtaaaa
aaaggaccttttcgaatggcaaatgccgaatcatccttagcatgaaatcggcttaagaat
tcaaggtgatatctaaacctcaagccatgggtcagagggtaaaagtgcgccaaaacaaaa
tacaaacaaaactaatgaggattccaagtaaatttccaaagaggggaaaactcggtgaac
cacaaaatctcctgcatttgcatagagcatgaatcgtcttgatcttatccaaccctcagc
atagaaactcaagtatctctctctttctctattgacttaaaggccaaaggttctgcataa
atttgcataagaagaatgtactttgagcaattagacaatcatgttcatcaacaacactat
gacgatcatcttaattaaaaggtcaagcgtgaccaggccaagatttgacgaggacatgtg
ccgatttgttgtctcaactttacataacagtgggctaagcatgaggatcagtgaaatgag
cagacggatcagtgctccacacccaccgtccgccctattgccagtgcgttaatcacatga
tcaacgcacgctaatcgctatggactaactgggatcagcgacgttgatcctcatcctgat
cctgatcctgttctactgcgtaatgttggattatgcctcgacttttgtgggaccaacttt
taaatcacttttaaatctgccttactgccgctattgctctagtttttccatattcctcgg
atgcgcggattaatgaaagacgcgtccagccaaccatcgagcaggtagttgtccctttaa
tcctttcttcggcacacaaaatccgctgttaagtccggttgcagtttctaatccggttca
acaacgtctggttgtcctctacctctacctgttctatccaccttctctcatgtacatgtg
ggtgggtgtgtgtgagtgtgtgtgtgtgccaacaacttgtgtaatttgcattttgggcgg
cgttttgtttgcatttcgggcaatcctttgttttgtaaatattgctttcaatttaccatg
catcgaaattgaaatacatacacatactacacacataaataatcaaatatttttgttttt
tgttattaaaattataatgagtatacgaaatgcagcaaataagcgcaaattcaatacccc
aggttatatattttagaaacaaatttattattttgtttagccataacaatttgcttatta
tttagagaattgtagagaatgcattttatttggtatatttttctaagagtatttccagct
gacaaccagcagattatttaacactctaaaagccaggaaaattttgggtaaaatgtatat
ttagatgagttcgtaaaatgtatggaaatgccttagatggcattcgaaatgacatcttaa
ttcttaataaacttgttgagttcccaagttttggttagccgaccaaaagcaacgtcaagt
caattactttctcccatttataattccgaaagtgaaaatctttgtaaagaacatttcgca
cttgaaaaagtttgaacaacaaatcagtttgagaacataacttaactcgataatgtgtct
ggccttaaagttgcacaattgccaaaataaaaaaaaaggaaaaggacagcgacccccaag
tgcaggcgctccagcacctcgccactccctccatcctcagccaactggatgcattcacgc
cgaatggacccaaaaatcaataatctataatgaagcgaaaactgccgaaaaaagactcag
ttagaggcgacgatgacgacgacgatgatgatgatgatgacgatggcagcagctgcaatt
ccacaaaatgcaccaaaaatgcaaaaggatgcacattagacgaacgactaaaacacaccg
agagagagagagagagaaaggcggtctgtgtgagatgatgggaaccactaaatgagagag
agagagagaccagtttgagagtgagcatgggggatggatggctcctgccattattttggg
gggatgggttttattttgcacccgcacaacaacaaatttgagttttattttttttgcttt
tgcttacaacagcagccgaacgaattgagtgagtttttcctctcttgtaactgagttatt
tgtgtggctctcgctcttgtgtctcttgtgccctgtatttcttttgtacggtgcatttgg
catttgtttttctgctttgcaattgagttttgagattttgagtagttttagtaggagatt
ttttgttgtgtgcgtgttttgtttttttttgtgttttcgtattttcagctatgactagca
agagctgagcacgaatttttgtcagtcgtgctcagagcctcgataacgccgaacgtcacg
gactagaacagaactttagccgccaaagagaaaggacgaaacgttaacgtaatcgaacaa
cagataaagcttcaagaatataagagattaaaacgaaacactttcctaaaaaagaaccgc
cagcgcttgttaacgagaaattaaaaaagaaagatataagcaaacaaaaaaaaaacaaaa
aaagaaaaacacgcaccattttttatcatctaacacacttttccgcacatgcgcgaattt
cgcgcaaaaaaaaactcatcacacaaaaaaggcgaaaaaatcgaaaaggagcaggagtag
cgggaaccaccccagaaccccacgcctccttttttagttcgtttcgcacgctattttctt
agtgtgtgcccgtgtacgtgtatgagcgtgtgcgtgtgtgtgcttgtgcttgtgttcggt
gggtgtaagtgtatgtgcaagtgcttaacttaacggtgccgcggtcaagtgtagaaagac
acagagaaagagagaaatagagaaggaaacagagagagattgagattgagaagaagaaac
cccaagtgcgagaagggaaagttgccccgctgcttcgtttcgtctttcggcgattttgtc
ttgtccagtcccagtaccaaggtatgtaaatattattccaattaataattaagaattcaa
tctataaacaaataactgcagtctaaccttcaaaatagttttaagaaatgtaaattttta
aaaaagcatatggagtattttgcacttgctgataaataaacaatcaacaatctaaccaat
ccaaaaatttttgaaacagaaaatagcacaaattacaaaatgttggggcatccgaaaagc
aacaaagacccattaatacgtttcgatttgtatatatatatatattaggaattaaagggt
atattaagagattgttaagattacgaaccctttcatcttcagatagttctacgaaatttt
tgaaaatgaaactactttgttattggaattggttgggttctctttttcttaaacttctct
tcaagttaaaatatcaaaaggatatataaacagttgttatcctctttgattctgtatatc
caagttcattggtggctttctttttgtttctatctaaccttacatgcactcatactcact
cagcacacacgcacacacacacacacacacacacacacacacacacttggttagacacac
agactgtggcaaatcttttcgctaaaaatgcaaacggctaaaaattctaaaacaatattt
caaaatctgtctggcttttggccgatctacgggcgaacttgtatttttttgtggccgtgc
atcccgtatgcatttccccatcccaccccttgccccatcctctcacctaactgctagccc
ccccccgaaaacactcgctccgctccttcagccagctagctaattttatttgtttacatg
tcgacttgcatgttgcattttctttttattttatttttcttagttacatacgtctctgcc
tcttccgtctgcttctcttctttttttaacatttctttggtgagtgtgtctgtgtgtgtg
tgtcttttttttaataatttaaatttagacactcaactataattcaaagtcaacggtttg
caattttttaatggcaaattgtttggcacttgccacagaaaatgcattttaaatataaca
aaaatgaatttttttctttgtagtttttttttgttgttgttgttttctctgctgcacatg
cctttttttttccttttagctttttgctgtttctgcttttgttaagtcatgtattttttg
gcaagaatcttacatcgaataattgtaaaatgcacacaaaatttgattgtcaggtcggtg
tagatgacggacaacgttgatgaggtggatgaggatgcagatgcagatgatgatgatgct
gatgagattttgagacagatttttaatgctttctgacaaaagagttcatgaggttttgtt
cgatttaaaaagtcgttatttcaatacaaaaataagtatttatttttgaaacaaatggca
ttgaaagatgatcaaaactaaaattaaacagaacagagatgtcctattggtgtggaccct
tttgctaactgaactagtctatatccctatataattttatatgtagagggtattaatttg
ggaatattaaaaactgctacaatacatttttctttttttttttataatacacatcagcta
catcatagaaatgcatatataaatatatatatatatatgtatatgtaaacgtgtgtgtag
cctccttttttgttgtttttcctatttttcaacaaaaacattttttgtggcgcattttct
gcgtttcggattttccatttttgccattttcatgatatttttacgtgctggtgttgccaa
gggttagacgcggaggggtgcaatggacaggacggggggtgtggtttggggcgtaaaacg
actagcacatgtttagtttactttgcagtttcggttgcctgccttgcactcgacgattct
gcctcctcctccatctccatccccattcttgttcccccagacccacatcccagtctacat
cccattctccgcctccaccgatcgccccgatccttcatcatactctgtgtaatattaatt
ttacacttggcctttgttggtttggtttgggcatgcaaaaaactacgccaagttgaaagt
tttagctctttgttttcccctggctcgcacattcgaatgaatgcactcacacacacacac
acaaacacacacacacacacacacacacacacacacacacacacacgcacacttactctt
agacacacactgacaagccaattaatttttcggtttctctcaaaaaatatcaactaaata
aatatgcaagttgtgaagctttatttctgtattcacatattcgcacataggcagaaagtg
ttcctgtaccatcaattatgtataaagctgctgccagaggggcatcatctcctctaccac
tcaccttgcctcacccttccccctctcccatgcactaaccgtactctcgttttgcgtttt
taataatatttacttaaatgtacaaaacaattggccaaaaatgcggcaaccagaaaaaca
aaaaatatatacggaaattttccaatcctacgcaaatcaaagtgatcgatttcaattaca
tcattgaggagtcatcaaaattattatttctcaaattcagaattcagaattctaatggaa
ttttagaaggacctaaataggtaaatatcaaaggctttgggaattgagttccggttttgt
tcctttatttccgcgaatgggtaaaaaataacaatcaaactttgatagttttcatttcta
tatatagttaattgttcatagttaatatatttgtcatagtacatgcatttatttagttat
tttttgacatttccaattttaacaatagaaataaataaaaattaaaagaacaatattatt
gaacaagttatggccatcattaaaaacaaaaagaaccgaacagaaaatttgttaaaataa
ataaattttacgtgttgccaagttcttgggtgcatgtgccacgggtagtcaacgggtagt
ctctgcctcttcttcttctccttgtctttctctagtatttcggttacttgctgtcttgtc
cgttttattaggataatcctataatttacttaaatcctttttactttttattattttaag
taaacgcgaaatgtgtgtgctgcggcctacccaagtctaactttaatccatagaaaacct
aaaaattgaacctagagacaccatttccctcttgaagggaaaattcgtttttcttctaat
ctgcatatgcgttaagctcccggatcatccaatccatttttgttgttgttgttgttagtt
gttatttgtgttgtgtgcataatccagaatggattttgatccgcgagccatgatcctcgc
aaccgcgcgaccccgtcatcctcgcatacctgactctctcacctttttttccgtctaatc
ccttgacgcgtgcttgcgctcgcggctatcccagggctacctgagtgactcactcataga
catatataagccaaagcctgttgcagttcctcagtcagtcgagagcttgtaacaatcgag
acaacagcgcaaaggagagcatcgagaaaattcacgcaaatcgaaatattggactatata
gattaaaaccatttgattcaatacgcagaaacaaaaaaacagcggcccacaaacggtagg
ttgaggatatatacagagccaccattttgttgccaccaacaacaacaacagaaaaaagtc
actcaaaccaaactcaccccctgagatttaagggtggaaaaaataaaaatacgaaaaacg
caaaaaaaagcgaaaacaaaaaagaaatgcaaaaaaaaaaagaaatgaaagaataaaact
tgacgcaggcgccttaaatgaaaatcaccccctcatcatcctctctcttctggtctatct
atttacagccgtcatcatcctccatcatgcagaactgggagaccacgacttcagccagtg
ccaactatgagcagcacaatccctggtataactccatgtttgctgccaatatcaaacagg
agccaggacatcatcttcacgacagcaatagcttgaccagcagcagtccccgtcaatccc
ctctgccctcaccaccgcccaacgccatctcggccagcacacaattggaacagtatctca
aacagcagcagcagcagcagcagcagcaccatcaacccatggataccatgtgcgccatga
ctccatcacccagccaaaatgatcaaaacagtttgccccattacgaggccacattgcagc
aacagttgctgcaacaacagcagtatcagcaacatttccaagcagcccaacagcatcagc
agcagcagcagcagcatcatcaccatcatcatcatttgggtctgggtggcttcaatccac
tcactccacccggtttgcccaatcccatgcagcatttctatgcgcggcctagcccccagc
ccacacccatagccacatctcaagccggaggctcaggatcatcatcggccacgggagaga
agctgcaggccttgacacctcccatggatgtcacgccacccaaatcgccagccaaatcta
cacaagaacctgaaaaggaacacgatctcatctcgaattccagcgaggacatgaaataca
tggccgagtcagaggacgacgacaccaccatccgtttgcccatctacaactcgcacggca
agatgaagaactacaagtgcaagacatgcggagtggtggccatcaccaaagtagacttct
gggcccatacacgcacccacatgaaaccggacaagattctgcagtgctccaagtgcccgt
tcgtcaccgagttcaagcatcatttggaataccacaccaggaagcacaagaaccagaagc
ccttccagtgcgacaaatgcagctatacctgtgtcaacaagtccatgctgaactcacatc
gcaagtcgcacagttcggtctatcagtatcgttgtcaggactgtgattatgccaccaagt
attgtcatagcttcaaattgcatttgcggaaatatggtcacaagcccggcatggttctcg
atgaagatggcacgccaaatccctccctggtgatagatgtctacggcacacgccgaggtc
caaagagcaaatcaggtggtggaagtggttcaggcagcagcagaaaatcaaatattgcca
ctgtcgccccacagcagcaatccgttgcaccgcaacaacagtcagtttcacagcccccag
cgcccagtcagttgagtgctgccctgcagggttatcctctgacgcccacagcatcgagtg
gaggcgctgttacccctcctattctgccgcctatgccatcctcgccagccaaaagcgttg
gcagcgtcgagcaggccccgtcagcgttaccggctcctgccaatttattgccacctctgg
ccagtctcttgcaacagaatcgcaacatggccttcttcccctactggaatctcaatctgc
aaatgctggctgcccagcaacaggctgccgttctggctcaattgtcgccacgtatgcgtg
agcaactgcagcaacagcaccagcagcaccagcatccagtacaaaatagtgataacgagg
atgaggatcaagaccaagatgactttgaacgcaaatccgtggactcagccatggatctta
gtcagggcacaccagtcaaggaggaaggacaaacaccccagcaacaacagcagcaacttc
aaaaccaacaatcattgcccatggccatgaacttgaagctggccgaagatgaggcaacgc
ctttgatgagtagctcgacagcgtcgcggcgcaagggacgtgtcctgaaattggacactc
tgttgcagttaaagtccgctgcccaatcctcacccgagcaagtgaaagtaatgcccactg
cttcgtcgccgataagtggattgaagcaattgcccgatgagcattgttcggggactagtt
cggccgatgaatccatggagaccaatcatgtacctcaagccaatactagtgccagttcca
cagcatcgagttcagggaatagttccaatgccagcagcacatccagttcggtgcccatta
actctgcctcctcatccaccgtatccgcaaccacctcgtcgtcatcatcctcatcggcag
cctcctcatccattcccgctgctgctggagccatttatgagtgcaaatattgtgatatct
acttcaaggatgctgtcctgtacaccattcacatgggctatcacagttgcgacgatgtct
tcaagtgcaacatgtgcggcgagaaatgcgatggacccgttggcctgttcgttcacatgg
cacgcaatgcccactcttaggccaatggaagagtactttgttatctttattaaatttttc
tatgttgtaatgaattgtaaatattttttgtaattttagttttctatttcgttgtcaaaa
attgtaaattgtcccccatgatccttaagatcctaactaattctagatatttaagtttca
tttctaattaactttaacaccctctctctatctctatctctctctctgtcattctcccaa
ctctacgactaaaaacctagaaaagggtttaaaaaatcattatcatcacaaattgcacat
agcaaaaattaattattaatattttgtaagataaaactataaaatgagcaagcaacaata
acaaccaaaacaaacaacaaacaaacacagtccaaagtcaatttaataattaattagttt
ataatatatatatatatatattcgaatatattttaacaaaatagatatttagtcctctaa
acatataaaaacgaaaacaaaaaaaatcaagtcgaaaacatcttttcttggctatactca
gtattttgttagtatttaaatttcaattgaaacgaattaaataaataaatacaatttatt
caaatataattattattttttatggttttcatttacaaaaaaaaaaaaacaatctttcgg
ccaaaacgacaatatttttgataagcaaacaaaaataagaagtacaaatccagagatttt
aaccgatttttaagcaatctgagcaaattaatcaaaattcgtttttcatttaactagaaa
ttctagagtgcaaatatgtttcataagttatagttacacttgaatgtgtgcgtgtgtgtg
tgtgtgtgtgtatgtataatctatatgttatagaatatagagtctaattgtaagtttaac
ttaaatgtttttatgtaattatataataaaacagaaatgatattaccaacaatttttaga
ctagcaattggctgtttttttagaggtatcgggaaatctttgtgtaaaccgagatcaacc
aaatcaattcctaccatatgtctgccctgaccaatgccaactgtcatcacttaatgattt
attatacattatatgaatatttgagaagttgtcgctctttcatgggtataaaaactgctc
catcatggactaaatggcagccgccacgctatcgaattgaaaagaaaacccaaccaaaat
ttgtgtgcgggcgaagcaaacaaattagcctcaaagcgattctcatctttccgcaaaagg
tcgcacaagaatttcagaattgatcgattattgacaattttttttcagtgtgaaaacgca
caattcgcatcggcctatgtagggaatattatataataatgaaaaactcatgagaggatc
gagaagcgtgcgtaaagagggaagtgccttcaagtaggataaagatgacgcagcaggcaa
tgtgcccaaaagagagaaaacgagagagagagagagagagaaagatcgtttgggatctct
acttttgggggcgcttgtgccagtcgcgtgcttagggagggaaacttctgtttttataaa
tagttctcccaacttgctttgtgattggtggaaaatatttaaaaaaaaaaagaaaagaaa
agaaataaaatttcgtttgctttaggggtagcaaattcctttttctcacaattttcattt
aattgccgtttttcctcattagaaaaattattataattgatatttatggcttgatagagg
caaagaaaattgaaaaatttaaattcttgccctctctctctctacaacattccatttgca
ttcaaaacttaaacttaaaaagttaattgaaattgtatacaagaatttgttctttatgtc
tagatccttaaagatcttatcgcaaattagatttttgcatatctactttttcctttcctt
gctcatttgagcaaagttaagttgcaaatagactagaattgggatcttgtacttggctcg
gattgtcttggcttgtggctgacagcaggcccaggtcaaaaagatgtttatcatccgggg
atatgaatacaaaaaccaaagaaggaccaaaggacgcagggacttcctctattgtctcga
cctaacgatgggtttttgtttgccagtttttatctcggcttgtggtattgtagcatctat
tttttgctttttctctatatatttggttttttcttgttttgttgttgttgttgtttcttg
tctccgtagtagacaattgggcagaggaagcattgttaagtgcaaactagccagggtcta
tggggcatcgtcggagagtaaaagaaatattcaattgcttccttgaccatttgaaaggtg
taattttggtttccattttcatttatcatgttgcgcatgcgcattttcagcagctggtca
acagttgagtctctcatattgtccgaaattttcccccatcccccgtaatgtacctttgta
cagatttttgagtatttttcttcatcttcctgtgattttgattgagagtttttagagaca
cgcgtctggcacgcttccataataaagtaaattaatatcggtaacttaatgattacaaga
atcgacgttagtccctttgatatatacatatgtacttatatttcatgtgtgaagctaatc
tttataaagttggcacttcattttgaaactgagaaaattaatagcaaaacatattaattt
tggtcagaagtgtgcaacgcatagaagaaagcatctccgagcatataaagtatatatatt
cttgatcagcacgttcagacgagttcaaatagccatccgtccgtctggatcagcgcaaac
tcctcctaaaccgtaagagctacagagctgaaattttgcacaggttgtatatcttggatt
cagtcggatcggaccactatatcatatagctcccatacaaagggcacagtcatgaacagt
tttctcaataactttgttattttctgagctattgtcgtaaaagttaacattggtgatttt
atttcacatataaactactgtgccgaatttgataaagatcgggtgactatatcatatagc
tcccataggaacgatcgatggaaaacagtgactttgatcaatatcttcatcatttcctat
gctaagattgtaggccgttcgttcgcagacattagactttttagataaaacgttcttcca
ctttgatggctataggtaacgaaagagttaccataaaatttgcaatggtacataaacttt
gacgcggttgaaattagccccggtcttctggtcctttttagttaagatgctaagtcacca
tttctcagctttacaatcaattgaatccgtaactaaactaagtagatatttcttgtaata
acttagacaaatgccaaaacttggctgatgatttcagccttttttttcctttggcttgtt
agcaccgctcatttatggattcgttacacctacctcaatctaggatacttaggtcagctg
ttggactggtcaaaaactctgcgcaattccagtgaaaactgtttacagaaataaattatt
atccattcgacaagaagagaacgagaagaacacgcgtgtgtatgtgtgtgtgtgtgtgca
catgacgtttcgcttgaggcaaaaggatcagccaggatcagcgaacataattacccacag
atgctggtctgtagaaattttcaccaaattaaaatgcgtaaagttgtggaaaaaaataag
agagataaaaatgaaaaacaaaaacaaagaattttttttttcggttctcttgatgtgggc
gccgctgcaatcaacagctcatcgagatccatgtgagagtcggctgtttgataaggggta
agcagactagccgtgggtcaagagggggtgagttgctaatcatttactgctgcctgctgc
ctgtggtcaagacaactcgtcatggcatggcacccttgcgtgttttaatcaaactcactc
gcacacacacacaacacacacacacacactactttcctccacccttcaagtcctttaacc
cgcactacgttattgccattttgtggatagtgaaaaacgttgtaacacttttcgtcatcc
cactccctaaatcattttcggcttatttttagcttgcttctaaaaatggctgccagatcc
gtcagaatatgttcaatatggcgtttgggtttgggttgagttctctcctttttctcacta
cttttctttttttttcacccccccatccaccgttcccagctctgtttttgtttgtactta
gccatgggggtggctgactgttgtccaaaaacccattttatgttccctgtgggagatctc
tgccgatggtatttaataatactttcatgtatttttgtccgctgcttatgtagatccaca
tggataaaattaatagcaaaattatgattaagggtaagccacaaatatatttggttttcc
ttttaaagcaaagccagttggttagatcaaaaagattatataaaatagcaagtctaattg
atgtattcaaacagttttcatctaaattctttccggaattctttcttccaaaaacttgta
tacttaattttcatttcaaaatctaattctacaacgaatacactaaatttgattgaataa
aaaacgtgaaaagctcattcaattcatttctttatatagacaacattgactatttcgcga
tgagcattcccaggcctctattattactctgttgacttgggcgacatctgtagattgagt
aaatatccaaagagaagggctgcatggagaggtcagactgaaaaaaaaggagaaaaatat
cgaacccacacacaaaaaattgttattgtttgttagcggcaaatgtagcaaactgaccaa
atgaatccaaatccaacatataacggctgtcctgtcctttttgtcccgtctagtgcaaat
actaaaggcctgagaatgcctgttaagtgtatgtataaatgtatgtgtgggggttgcagc
gacacacacacacagacacactcacaggacagacaatcatagggcacacgctgttgtcga
cttcctttttctctataacggatgctggacattatcgacaacaaaatacatatatacatt
ttttccatgccgcttgcatatatttttaaccattgttatttttcgttaactaaagtgcca
tcaggggcagatgttttttctatctcttcgttttagtatatagacaatatagtcttgtat
gttttttcgcctttaaaacgatatttacatacatttttggccagcaaaatgaacttggtg
gacgcatttggttgcttccaaagaagggttaaggaataccaatgactgaattccatgatc
atcgtgattagtggatttaaataaagatttatatatagatttatttagtatatattttag
atttatatctactgatagatcgattctcttttcactcgattcactcaatttcatgatcat
atagttgccattttttatgcctctaacccccatagatcccacttacggattacctatgaa
aaccaatcaaattcgttcgcctcataagctaaaaagtcaaacaacgcctattacacaatc
ggaaaaccaacaataatttaacgcatttccaagagaaaacctcccaaacaaaaaaaaatg
cgatcacaaccaataaaaatatcacaaaaaaaacgaaaacgcacaaaaaacaaacggaaa
tcaacccaaaaaaaaaaaaaaaatgtgccaaaaactacccagaaaaaataacgtatatag
agaattatggtgagttaggaaaaccaaccacccctcctcaccctcaacgagggatgcaaa
aaaataatggaaagaaaaacatttagcaaaaatgctgaatgaaaaaaatatttgtgggtt
ctctatgacagagagagactacgtaaaaaacaggtaggattttcttttgaaaacgtaagc
gatacttttttagcaacatgtgttttttaattcttctcaatttgaaaagatattttttgg
gcatctttgagttttgggtatgacttattggtcttttgtaaggttagaagtgcaaatgtc
aggccgtaatgagagatacctacagggtatctctacgtatcttggatgtaatgtgagcaa
ttagacaatcgcacaacataaaacgacatatcaggtgttaaatgatatccatatacatac
atatgagaatatttgggacaacttgtcactcatatcaaacatttgactaagggcggatgt
ggggttttgaatttctcccaccggaatggccacatgaatggcttgtgtccttgaacagct
gttcctttaacagcatccaagcctttccaggcaggtgctgctggtgcctctggcattgca
tccatcaacaaaaataactcataccacaattgtagtcattgtcaactatttgcttaagac
tgaagtgcaatccatttttccaagggttaaaatttgcttttcagctggtcattggattca
attgaattgtttgtggcaaaaagggagaatggaaatgccaattttcatgtggttgcagcg
catcgaaaggatttttgcttttatttattgttttttttttttctttttgttcgtttccat
agaaaaattgttataatttttttttgccttagctgaaaatgttggagaggggagagtttc
cctaaaaggtgttacatttgaacccctttaatgtaaaaatcatgacaaaattttgctgat
ggttaattttgatttttccagctgtttttcaaaccacagcagaaaatatatcgttagcga
gactcaaagaagttcaggacaagctcaactcctctatggaacttaccttatgagaatgat
gattaattaattactatgatcgatttggtatatctaatcaatttcatttttagatcattt
tctagtcgccattttgtaaattagtttgaggcaggacccacccttttttgaaaaacattc
tccattttccatagaagtttgatatttttaaaagtgccacacgacatatccgacttgaat
gtcggctccccttgtcccgcagttttcccctttccctttactttgaacaaacccaaaaga
gaaaactccaatttacggcacacaataaaaacaaaatgaaaagtgccccgaaaaaagagt
ttttaagtatttgtttttatttttagacacccctttgtgcccctcggttggcgggccaat
gaacgcaaagggattacatgggatgggaaagggaatgagaatttgaaagagtgtggcgtc
accgcaagatccccgaatctttcgaatctccggcattgaacttgaaacgtgctagacaac
aaaaacatcttaactgagctactttagtctttcaacacattggataatcaaaaatacacc
ctttttccttactcttgcccttacccatccctttcattcgagtgtcacacgtcgattcct
tttataaatagctcaagatgaacccttcttctttttatcattatcccattgcctgttgca
tcattttaccctcgtcatcacagatccaaatatccgtgtgggccctcaaattaaccacca
ataaaaaggcagcacttcataaaaaagggcaacttccgtttttttttctttaccctcccc
cccttgccatatcccggtcattgtttcggttctttaccctgcctgttgcttccctttcct
gttttttaaattatgttgtaatcgaggagtcgttatgtaaacacccttaatttgattttt
agcgccacttaacatgagggcatattttttatatacatggggtgtgttttttttttatgt
tcggggggtaaaaaataatggaagaaagaaattttgacatggtaattggtgtatcatatt
aactgattgacctttctaatgagcgaactgaaagtggatcgatcattaccagttgggcgg
gattttgctaagcgatcgttttttaagggttcagcatggctaagtaagctttagttggta
ataaacacggggaatggtcaaaagctgaatggaatatggaaaaggcttttgagttacatt
caaagttgtaactttttcattgggaaatctgagactgcatatggtttactcatttcctta
agtaaaatgaatttatcataaggaaaacggctgatcttggctgttgctgcagcatctcga
ttggcaggaataacaattgaaacccaactaggcacaagaattcaaatgtcattcaaaata
taacggctgccaggacaatggccaaagcagacgaaggctatgcccaggcacgcggttaga
atctcaatggaaagggcaacgcctgcatctcatttcatgaaaatacgatttatatgtatg
tgagtgtgcaagagctagaccatagaccaatatcctggcacaggatatgtgcgtatattg
ttattattttcatgttttccatccggttttcgcttcagctgacagacagcggccaacgac
aaccatgacaaggacttcgacttggacttccttttttgttgtcttctgaactgaaaccac
aacagaaggtctctctaccaacggccgctgccgcccaattccaactgatcctgattctga
atgccattctatcttatttctgcaccgataagcgtgacattttcatattgttgacgatct
caatcggaatctgttctctctcctctgttctttcattcaaagattttgatgatggaaatc
tcttctgaactgaggccaatcacacgctgacgggattagttgatgtcatagttcttacat
ttttttttgctcgactaattggactgatccccagtaaagtctggagcagagattgtgaac
aggacaaccatgaaattaaatattttcttttcttctactggagatgaagcaattgtgata
agtcctaggatctggatagttttttatgagcatgcaaacgtccgttaaatttgtcatttg
acattttaaccaaaaaaacaaactgacctaagcactatatgagccccaaaaccgattcta
ttttcacttaaaatgaagaataacaaatttaaacaaacgacaaaaatttaagcattcatt
tttcaagactccataaccctgaagtctggaatctgtgtgtgtgtgtgtgtgtgtgtgggg
ggcagatggcaagctgctaaagatcgcactaaagacacaaccaagtgacgtggagggagg
agcaactcatttgaatgtcaattctatagaaacgaacacaaatcccataggaacccccga
aacagagtagcacataagaaaatcatttgtgatgaaaattcagaaaatacatcccctaaa
ctaaaggaattcgaagggtcttcaaggggtcccaagaaatgtaaatgtcgcgtgtgccga
ggtctcgacccttgggtcgcgacattcggcgctcaaagatttgtgtgtttccgggccaca
cttccttggtctctcaggcccgcctgcctgactgcctgcctgactgcttgctcctacatg
gtcctactccttgagtgttagcgtaatagcgtaaacatttaatgggagcgtgcgctgaac
acgcgcaacattacctcaaccctcagtagtttcagtttcaatctcagtatcacccttaac
cttaccctaaccttaggctacgatcctgatcttgcttttgctcctttgtttgatttcctt
caggatttgcgtctgtttgcttctgtgtcttcttatgattgattcaatgctttcatatgc
tttgtattgattgtccttgggtattttgatgatttttcatgtttcttgatcataatcttg
tggcatattctatagagcgtgataaatcaaagtcttttcaatgctttaatgtgggtgtaa
cggctttttctgttcatctcttgtggtttgacgaaaaaaacatcaacaattttcaacatc
atgagagaattttactactaagtctttttcgatacatacaagagaaaaatctgtttctcc
tcagcttatacagaatcaaaattctcgtttctcatctctcggtcgctcttccaagtgtca
tgtggcacacatttaacacctccaattcataatgaatgagttaagagcatcaacaaacta
aagagcaacatattgcctattggcttagtattggctactgtgcccgggtccatgtggatc
acttggagaatgaattacatttacatgatgtcagggatacgcccgcatatgcatatgggt
tcgggacatgtgttaatcaagtagcagcctcaacagtgcataactcagctcgcagatgga
caaatttctgtagcatgtaactgagtaaaacagctgccgagaaggacttaaaaatagtca
gaggcaaggtgtcggggaatcgttcacagggggttggggaatggggttctttatgtgaca
gatttctcatgtttacgcttaattttgtttaatttttatgggcgccaaaaaaaaagaaga
agaaactggagaacagacggcagttgcttgaactggccaatttttttggccatttatctt
tcaaatcctagacaattgcaaagaaaaggtaacatgagctaaaaaaccaatagaaagatg
aatagaaaagatgtgtgacaggcaatcggaagaaacaaatgcgcatttgttgctagttgc
aacaaatgacaattgtatgcaatccggaaatgtcctgcgtggacaaggacaaggatcgat
ggccactcaaagagaatgagcctggggtgagtacagaacgagtgagtgaaagagatcctc
tctcttggagttcaacccctaactttgagtgaaatacgttctgattttaaattgagtttt
tctgttcttttttttttttttctcttcttcattccacagatctcacttggcattttaagt
aaggtcaaacttgacccctaagacgacctcaaagattcgttttgtgtctctgctgctcct
ttttagagcgtttcgcatccttctttcattgttttgaccttttctcttttgggaccgatc
gttgacaaaagcgagccaaaggccatggcaataaatgcgataaagattcgggtttttgtc
ttttctgcgcaattgcttggagtctgccataaattgccctcatgtctttgccggtcagag
gatcgttgaaaaagtgtgttgaatgatgccttaattgtgtccccggcagctgaaaattcg
gatagtttccattgaatctgcaaattgtgggtgtttagtgtgtgtatctgagcagttgtg
tttttggggtctgcttacatatgtaatacgtggatttatagtgaattttatgtccagtaa
ggcgcgttaaaagtataaagaagaagaaattgctaaagatattaactgtatatagtaaat
gctggctaaaaccataattttaccacactacacagattcggtaaggttttccgcttataa
cttattcaactgcgtgaaaatttctagatatataacgtacaaaaatttgaccgttaccga
ttttttaaatcaaatttttaatgtaaaaacagcgttgccagatgtagtgcaaaacatggc
tcactttaagtagtttgctcacttttgagactaagttactcactttaatgagttgtattg
agcaaacgcatcagctgtgctgtcgacaaaaaaacaaatgcaaagtttacggatataggt
tttttgttgttagttttcgaaaaatgagtcaatatagccacgttaaatacgccgcatccc
cgacgccatcggtggtgtcgggctactccagtgcatcccggtttcaacagtcgccgctgc
cgcctcccgtgggctaccgcaagaattgtctatcggccacatcaaagagctacaaatatc
tgcgacgtctactgaaattcaatcaaatggatttcgaatttgccttgtggcaaatgatct
atttatttatagcaccgcaaaaggtttacagaaacttcaactacaggaaacaaacgaaat
cccagtttgcccgtgatgatccagcatttttggtgctccttgtggtctgtctatgtggta
ggtacatgcctagatgaggtgggatgagtggatttcacttcatgttctcgttcttgtctt
ttacagtgacctcgttaggttttgcctatgtactgggcttgtccttctggcagagcatat
ccttcattttctatgtggttttcgtggattgcatatttgctggcatcataattgcatcat
ttttttgggcagtgacaaatcggtatttgcggaccaatagcctggagccagacattgaat
ggggctatgcatttgatgtgcacttgaatgcctttttcccccctctcatgttgctgcatt
ttattcagctattcttctacaattggctaataagtcagacatggttcatttcgcggtttc
tgggcaacactttttggctcctggcaatgggctactacgtttacatcaccttcttgggat
ataattgtaagtggaattggcatcattttgcaatgttttatactaatttcatatttctta
ggtattccccatttgaagaatacgcgtcttatattaattgcgctccccattatctttctt
ttgtatcttattgtcacaataatcggctggaatgccacaatatcctttatcaacttttac
aaatatcgtgtgtattaatcgtggattataaattattaagctctttcctctccctatttg
attatgactaataaaactaacttatgtagtatatttgtgaatacttttgaatgcattcga
tgcaagattctatcaaagacataacgatacaggattttgtttatttccttctttaaattt
aaaatgaaactacatttagttaataacaaatgcctcactgatgacaagtctacgccagct
gctttggtttaatgaaggatcttttgcgtttattacgcttgcgctgcagctccaaagtat
gtagttcggtgtgcacctcggcgaagatttccttttgttcctcttcaggtatggtggcac
gatattgtttcattagatcgtatttctcccaaggtttttgcaccttggcggccgacttgc
gatgtttatctttaatatattgctcgatattggcaacaccaagcaaattctggcgctccc
aacgctcgagccaaggtcttggacgtaacaccactttaatgtcattcactgggacaggtg
caccctcctccaaatgctcggcctccatgttctcatcaaaggtgctgaactctggcagtg
catcacgcaaataaaagagactgtcatcgaggcgtttctccaaacggagaacttccacct
tttgaatcgtaggatcgtacagttcgtagagcacctccatgccctggtgatcaataacat
tgcgcagtatgaaacgtgcccgaagtccgcaacgctcgcgatgtatgcaaattcctacga
atcgactggtcttgccagcagcatggggatctgagctggttaccgccaaaatggagccca
catagaactctggtaaatcgacttgtcctcggcgagccaacatatctaagcgttccagtt
tctcgcgtaccgtgttccgccattgtactttgggatctggcagaaactccggataaacaa
aacgatagtgtccaggcacaatgggtttacgagcagccggagtattgttgttgggcaatg
tgggagtcgaaacagttgcttcttgttgttgctgcgccggctttgtggaaaatgtgactg
aaaattcactggctgattagcttggactaatgtgtatcgtatattcttaccaattcgctt
gtaggcgaactgctgaggaagttttttactgacaattcgacaaaaaccgttcacgttcat
tttatttagttttataacaaaaaacccgaacacaccacggcaattagacaccacactgcc
atgttgaattaagacaaagttcaaggtgtctggtcacactgcgatcagctgattcccgct
tcacattcaaaaaacagataaaaatgggcgcagatattaatttatttcttgcaaacttat
gtatttcagaaatccaaggctccgcggttatgtaaccaggtgagtatagcaccagcatgc
tgcttatattttgcgttcgaatacatcctcaattttaaatcatctccgttttcagtttct
gtcacaaaatcagtgagattggcgtcattggtgcgatccaacaatagaggagggcatagg
accaaaactgtatgatatcctggagagaaattatggggtcaggaaaaaacaaagcatttg
gaagaagtatctatcataccaacaaatccgtatttgtggagttgcatgtgaagaaatcgc
agactgggcagcttttccgtcgggtacttaagtagcgtcaagtgttcgatcagctgatca
tgatagtattttataaaataatcaaaatgattcaatttcagttgcaattgaggagacccg
agtaggaaataaattagatcccaggctacactcgtaatttttggcaactggagatctaca
aagtaagtctcggacggcgcattcgactctgcgtcatatctaaacataatattattcgtc
cacaggtcaccatgattaatagctacaatgaaaaatgtggttttaagcagcatcgctcga
tggttattgcattattgttaccattaaaatcttgcggatcgggatcggccatgtcgtgca
ccagatcaataagttttggttgaattttatgctacaagagattgaatgattcttgtggat
ttcatttgatacataaccaccaaagagactcaccacagccgcggtgtagctttcatagcc
ttcgtacaagggtagacacttgaagagataattgccaaaggttacatttatgggtctaat
gtcttctctcatgctgtccccatatttgggctgcagataatattgggtataaggaccctt
caatgctatgcgcgctgctgatcccgcatgccactgtgccaatttcttgaggacacttaa
ggtgtgtgccatatctagtccctccaagcgatcagcgttcttaaatccacgaggacccaa
atcctctagtaggacatagttatccggtgcatcgatttcatagcctttggcggcaaactt
cacgtcgagacctgcctcactatacatctgctcgatctctggcaccacacttaaaaatat
atctctttcgattacaaacatgttgttcttctttaagatctcgcgatacatttcaaaatc
gtgtggagttttcagcatatagcttactttttcaatcgactgatctaattgttagaaaga
aattgagatactcaaaacgccacttgctcatttgagataattatgaaatgactcaccctt
gagttccacttcaaagagtaggcgcaacataattgtggagtaattttcaccagggttaag
acctggaatggccttgaaacatataattttttcaaattgctcataatgctgacgaagcac
attttcgaatagttcctcctttagccagatgggcaattgcacaacatcattgttttcggc
cattatcaatatgggacaatgagaagaagagacacagcaataaacttggctcaaccgtta
cctattccagactaattgaggcaaatgtttgttggccaaatacatacaaacgttcaaaca
acatatgaagcttttaaagctcagcgtaaattcgcaaagaatatacaaaggaactttaac
tttctgaacaaggcagataataaagcgatcccatcgatcagaaagagtattcaggtttca
tcgtctgctatcaatgcgatttctgattattgatatttgtcaaagctttttgggaattgt
gtccaaaactagcaaacaacattctacctttacatttatttatttttatggttggattgt
tatttccttttttacgttaaggtgaagttatgggtttttcaaagagtcaaagaaaaacta
ttattttaaatgaataatttggttagttcatcatccatttctttttttgttttttttttt
tatatatttattatatgtaaactgtaataaatatgtatatgattatagaaaagatattgt
taaaaatgacttaccaatgttcattttccagttgatttaagattatttgaagagtcaaag
aagagtagaagagtctactcctgatattcaatatttcttgtatttagtattagtacatca
gagttaaagttagatctgtggaaattaagaaatatcaattcaaaatttatttgtaacgga
ttggcatgccaatattttccaacactgatgtgcagttactaataatcagctgagcggtgt
aagctaacagacttaaatttgagtctctgttggtgtttttcacgcgattcaaagtgtcgg
aatattctattttttgatatttgcgaattttgtagtgcaaaggataataataattggaga
aaaaggcctatgccctgcctttgagtggaatagttgagaatggcgcgaattacatggcgt
ggaagcagcacacaaagtctcttgtaaggacaaccatcaaacaatgtgaaaactatgaaa
acataaattatttggggtctctattgcagctcaaggtggcgtcttcaatggtcctatatg
aagcattgctggtaacatatcattttcagtatattaaggaatcggtttttattgaaattt
tcatctattttcacttaggcactctctaacatttaatgcccacatgaactcctcctatgc
cacagatgtgtgcatgacaccaatattttggattgtggataactacactcactgcctggg
tccggtaagaaagatattcttaggattcgtgtgtattactgtattatgcggattcttttg
cagttttttgtggttggcgtcgctgcccttaccaccgcagttgtgagcattgcatattgg
attggcttaccattctggtgggcaaagagccagttggcaactatatttttactcctggtg
gggaactggctgttgttaaacgtgatattccactatgtaatggctgtgataacgccggcc
ggttatccaccggagggtgtttctctagtcgaggctgtgagcatgtgtgcaaaatgcatt
agtccgaagcctccgaggactcatcattgctcagtgtgcaatcgatgtatattaaaaatg
gatcatcactgtcgtaagattttgaaaagataatcaaattcttgccttacatatgcttgg
tcttccagcttggttaaataactgtgttggctatggcaatcatcggtacttcttccttta
catgctgtatactactgtgggctgcctgttcctcattgtattcggcctggagattggtca
caagtatctttggttagaccatggcgacaactggacggagttagagcccctggagggaca
gccagttaaatttaacttaagtggacatattattcctgtggtaaacaaatcgaagtgggt
tacatgatctatatttttcaacattgacatcttgtagacacatccccatgaatacgatga
attcgtgttgccgcctgccatacacaatctgcccacacctcagcttgacacggatgcccc
gtccacaggtcgacgacgtgccttgtggttcatggcctttactttggtttctgtcgtctt
ggctctaggcacgttaagcttctggcatgccaagctaattactcgtggcgaaaccagtgt
ggaggcgcacataaatcaagccgaggctaaacgattactccaacagcaacgtgtctatat
aaatccctataattttggtggcaaaaagaactggaagctctttctgggtctggttcgagg
caggtgagtacatcacattttattttcaatgcatatactgaaagcttatctcgattacat
ataggtcgtttttccggacagttctactgccttcctggcacaagcccgatggcactggcc
tgagttttcacactgtccatgatgctccattcgaagacgagtggccatagccgtaactta
actgattagcttatttaaaacttttgtgattcaaaacctagcaatttctagtcttaagtt
taaggtggacattcttaatttccctagagtttaccaaaagactcttaaaaaagctcaaaa
tggaaaagttctcataaaactcaatataaaatctagatttttagccatcagcaatccata
gtttttacaacaacgaaaaagttgcaacattccattaaatcttccttagaatttctaaca
agtgtatttattattttaagtataaatatttgcttctaatgttaccataggcacaaaaag
gctaacaataaatgaacttgtctatagacattcaagtgaactgaacctgttgccttaata
ttattaaacgttgtcatggttgacggtttgtgccggtatgacaacttgttgtcaggataa
aatatacaaattttggtttgttcaataaaatacaacttatccaattgagaagagaacgaa
aaatcaaagatgtcgaaagcatctggatccgaagatgaacctctggtgccagatgatttt
gatgatgattattaccgagaactgggtgacaagatacccgaggcgaccaaggcgctgcgt
caaaaagatacaccaaataatgccgacaatgtgcaacgtctgctaatctgtggcactcgc
tataaaaatgatttgcggttagagcagtcacgctgtgaagagctaaggcaggagatcgaa
ggacttcacggtcgcttggagaatgcagcacgggtaagcaaacttgatttggcaaccatc
gaagagctacgaggagtaataggtaaatatgcagagcctggcaaggcaaagtaatcgtac
aaatcattattgacagagggagcctggaagcagaaagatgccgcccaaatacgagaacaa
acagcccaggatgaggtgcttagtttgcgtgagaaactggatgaatccgagcagatggtg
gtccacttaaacgagaagcgtttggccatgagtagtaaacgagatgatggcaaggaacgt
gaacgtctcaacaatgaaataaaggatttgaataagcgtttgcaattgcaaagaacctac
tcggcagaagtggaggctaccatagaaggactagagggcaagaataaagagctcctaaaa
ctgctagatgaaacttcggccgatgcctgcaatttaaagcgcaaaagtgacagcctcacc
aaggaactaagcagcatgaaaactgacgaggcccgctaccaggaacaaatcgcccaaatg
aaatccgccaacgagcatctcaccaaaattaaggtccgtcagaatctacagattctatcg
ttgaaaacgaatctggagcatctgaatacacagcacaacgccactaacaataagttggca
aagatcacagtggatctagagtacacggtgcaggagcgggacaagaacaagcgtgctctc
aatcagcgtattaatctgctaaagttgcgcgaagacgaactaatcaagatacgccaggac
aatggaaaacttgccaaatcccaggaaacaattgcccgtaaatatgcaggcctggatgag
tccaagcgtgaggtcgagcaagacaatattcgactcaggactcaactaggcacccaggac
aaggaattggagtctatgcgacgcgtcgttcatcattttgagaagaacaacgagcaattg
accaaagagcgggactctctaaggcgtaatctacaggctgaacaccaggcggccgaacag
agcagcgctttacatcaggagtcgcagcatgaggttcgggctctcaaggacaccatcagt
aatatggatttgaaaatgaagaaactcaacgaagacatgtccaagttgaaaaaagaaaag
acaaaaaagcttgaagaaattcagcactggatcgacaagatcgatgccctgcagagtaag
tcaaaatcccttttatttggtcgtctgatatttacttgttctttctttagatgaaatgca
cttgaaagaaaattatgagatcgaattgaagcgcactataagtgatttggaaacgaaatg
cgccaagtttcagcagcaacacgatgtcctagttaccgaa
