# Supplementary material for: SMCis: An Effective Algorithm for Discovery of Cis-Regulatory Modules
Source: PLoS One. 2016 Sep 16;11(9):e0162968. doi: 10.1371/journal.pone.0162968 (PMC5026350; doi:10.1371/journal.pone.0162968)
Supplement: S1 Datasets — (ZIP) [file pone.0162968.s001.zip › dataset/Drosophila/hb/dyak_hb.fa]

>3R:8560561,8600560 (reverse complemented)
tggctcaacaaaaggcttgtgttattagcgtttaactacctgcactttaataaagcaata
tggtatcataaatgatcattagaatctttaactacgactcatcctattagtgaccataat
ttaacttaattagttaacgataattggaccagcccacttactgtgcggtttcagcctgtg
cctgaccaaggcccatccgcggaaggcgaagtagagcgccaggacgaatacatgctccag
cagccaaacgcccagcacccagtgcagccggcgcagtccgccacggaaggtgcccagtcc
cagatcgaagcggccatccacaaagtaatcgtagcagatcacgttcagcaggaacatgac
cagaataatgtagaagatgtggtagatggtgcgcatgtgctccacctgcagcagtgcggt
gaggtacgattcccgggcaacaaacactttttcgggcagttgtcgtcgctgcttgcggac
ggatgtttcgctttggagcggtggccttggttgagtgccatttgcatggccatttggggc
gtcactgacgtctgctggcgcttggttggtcacgcgattatgccaggtgctctttcgatc
ggatttctcgaagttggggaactcgtgggcacgcagctcccgctgtcgcagatcctgcag
cacatcctccaccatgcaggacaggcgctgctcgaagtcgctcaccatcttggactggaa
cttctgcagcttgtcgtgcacaaagctgagatcgggcaacctggtctgcgcctcctcctc
gcctcgtttctctaccctttccgcggccatgactgtttctcaaatgttgggctgtgcgtc
tgattctgaaactgttcctttgctttcggtgttaatcctatccagctggtggatcttaca
gcagcgactgcccccggggacgtcagtttgcacaatgtacgcgtcgctggcccggctgtg
ttgttttcaaatccgcggcgataacggcgcttgctgacttagcagacaggggcggcgcta
aaggggatcaagtacatattaaaataaattactaacctaataaattaataatcaagcaaa
aacattaaattaaatttttgactattcctaattgttcaaagtataacaactttaattata
aaatacaattttttctaaatttctcatatactatatatcctattatatattcttaaagtg
tttagatggtgttttaacagagtcattataatttattctctaaaataatagtatttttga
gttaagttctaggtacttagcatgaacactaagactacctccctgttttcagttctctta
gctttagttctcagttctcttagtcactctcttcttgtgggatcgagctccacttcgaaa
cgcccgcgacactgggccgggtctcgagttccctaatgctaagtttaaatgcgctacaat
tgtaattgaaatacatttggactaatatctcgcactttgagcaagacggccgactgacta
gctgtcaacggcactttaatcagcctattctacgccacaagtgcgataagcgctgtccat
tggcctcgtggtggcttctgattcccattcccaggagacgaatgcgagtgcacttgcacc
cgatttgtttacatgatgctgacccgattggggtgcagcacagtggagcctcgcttatag
ccccccttaagaaatgcacttgcagctggttcttgattagcagaaaaatatactgcatat
tagattttattattatattatatatataatacattttattattattactataattaaatg
aacactttgttcttacaatatagcgcggtgttataagtttaaatccataaagtttgtttg
cacggagatatctctatcaaagttcataggttccattgatagcagctaataaactaccaa
gataagcaagttttgtaatcactttgcggctaagcgcacctgtaatcgtgatgtacttac
ggaaaaagtcggggtaatgcttggtttataaggacagagtactcgaggtatttcccaaga
gcaccgaagctaagaaacttccgatggtatttggttttttgacttgaaaaatagttattg
catgaatcacttaagcgttgaaggcttaaaattaatttttgattataattcttatcttac
gcttacgcaacaagaatgtttcaaaagtagattatttcagtaaagagttaagggtttgta
ccatgaggtgagatcagagtgttaaaagcggcttacctttaccgattgaactactcacat
atgatttctaaatgcaataattaaacaacatttatattctcgctgtgtgcttccagtaag
tgcattgaatcattaaaaatggttctcaaatatttttcaacaaatacttgtcttgtgtgt
aaattatgaaatttttaattagcgcatttttcagagccaaaaaagtataccaaattgggt
atactcgtattgctttgctgcaccaaaatcctggcccaaattgcgataaatgtgcgtgtg
tgtgtatttgtatattttcgatgaatttcggcatatttaattgcaaatatttacgagagt
gtaagtatatgcatatgtatatttgtatgtgcgcgtcccgatgagtggaataaaaacaaa
tacgagcgcaaacatagtgttttgatagcgaaaaatgagccgaaattaaagctcacggcc
ataagtcctgcggttcgcaggatgcacgcggtgtgtgtgtgtgcgagtgtgcgggtgtgt
gagtgtgctggaaataatattaatactgtgcagacgcaataaccaaaaatatttattatt
tatgcgaaataaacagcagcggcaagaaaaactcaacgcacacacacgcaaccataaacc
aaatatgaaattaatgcaaaaatgacaacagcagccagtgcgatggctagagcgaaaaaa
taacagccaaaaacggagagtgtaatatatatgaaaataggaataataaaagctgctcca
ctaccagcactcgtaaagcacagcgacccaaaaggaccaacaggaccaagtcgaagtcaa
agtcgcagcgtattcataaagatgacgcccaaaggcggccattacggagcatccgaacgg
gcggcagatccagatcctttggccgggctaggagacaagcgtacacataaaaagacattt
ttattgccccccattccgttccagggagaacacggaggccaaggaggccaaaaccgtgga
gttggggccaacacaaaaaagagggagaagcaaaaaaggcaacaaaaatattatgcgacc
gcataaaaatctatataattcataaacccgcactcggaatagtgatggcattgcggcgat
ttcctcagatgttggattgttaaaaaatatttcacaatatttaaaacatgaacctttttg
tataagcaagggtaaactttcatgtttttattttgctatgaataaatttatatagagaat
ttgatatttgactccaatttgatatacaaattcacgtagaatgttagttagttagttgag
aggaggtgaacatctcattatggatgatatatgggcattttgaaatagatcggcggcatc
actgacccaatgaaatggtgggaagttggagagtaaagagtggagaccggagaacgaaca
cgggaaggcaaacacgtacgccgctctgtggcggccatattgggtcataaaaagcactca
cacacactgccacacacacacacacacacacatagaaagcagcataaaagcctggccaca
aaccaaaagcgggccaacaacagcaacaataaaggaggaaaaaagtgacagcagcagcag
aaaaaattttatgatcctgcctgcgcaaaagttttgtgaagcagaaacatataaaaaatg
ttgcatatttttgggcatgcggaaaaatgggatggccaaagggggcgtcggattgtgggt
ggtgtgcgcatatgcgagtgtgtgtgcaggttttgtcatttccgttatttgtcgttgtat
tgttggtttataggcgcaccgttttgtgtgtcccaaaatgaaaacaacaacaacacagca
acaacgcaaaaagcacacacaaattagaaatggcgcatttttttaatttggcaaaaagga
ccataaaacgcagtgaaattgccagcgatgatgccatgagccatgattagagtttcagcg
gatgtaacatccatagaagccatgccgataaatatacatatgtatatacacgaacagttt
taaaggaaacactaaagtctatgatttatagggttttgaaatatattaaagaaagtttag
ctgagtcaatggacatggggaatagaagaaaagtattgaatgaagcatagaaacaaaagt
attgacttgaatgtaggaatttaaaatgggtaaataattactttaccgagatattaaaca
tatattttgttttacattgcgtatttccgtttatatggtaattcaacaaagtttatacat
tataaagatatacatatgtataccatgttataaagaagtataactgtcacagaaatgtat
ttgtgtttgaatatttgcctcataaaacctggtaactgttagaaaatattacctaagtag
ctaactttccaatcaaatataaatcttgctatattccatgatccaaagatagtttactgc
ccgttggtaatgcactagtcaatccccaatttgcgcaggaacacttcctcgcagcttcat
tagcctcacgtccagaccaagggaatccgaccatatggaagcaaacacagaaccggaatc
caaaaccagaaccagccgaaccctctgcaggattctatgctggactctggccatttcctg
ccgccttttggccagccacgttattagcgtctaacacatggcttcgcatcgttctcggct
cctgggggcgttcgaacgaacggggggcgtggccggtggcacacgtttgcaaaataaact
aaagctgctgcgcctgccagccgaaatggactttttttgaccccaccgccagcacacagg
actcataaaaatatgcttgaaattggttttggccggaaaaaagggacagaaggaaaggcg
gtgagaatcggtggagaagaaagaactcttagcaatatttaatgtcgccaacgatgtcaa
ctggcggggaaaaaaggggggaaagcggggaaaactcggaatgaacatggcgactacgtt
cgcttttgattgttttgcaaacaaagcgaaacaatctttgggaatcaaccaaatgctgca
cctagaaaaatgggttctgcatttcgaaaatgaaataaatgtataccgcttaatgaaaat
atattatatttaactgtatcatgtgaatgttttaaaacaactaccttttatttattagat
atatacatatatataccctcacttactgtttaagaggaattttaaaataaattttttttt
tcattttttttcatagtgtaccaccatgccaactcacaagcacacatacacacacagata
aatacgttcagccaccctcacacacacacgcatgcagaaactcacccactcaatgctttt
tgcgctcttcttttttgcccacttaaacaaaacaatggggaagcaaagaaaacaaaataa
aaacaaacggaaaaaacgttggcaacttttttcgagggtggattttcattttgtatggtt
catgatttcgaactctattccctcccccaatttcgcccattcagtccgtctcgctcgcac
acaagtgtggatttgtttttagcattacattatttggaaatttatgcggggggcggccga
ttcagtgactcattcccattccgcccatcgattttttgacggccattgaggacgaaggac
gaaggctggggggattccatccagcaaacgagcgattttttatgtagattggcccattat
gtggaattagtttttgtgtggctgctgatagaaatggcgatgctcgtgggattttattgg
ctgacgcaggctttgttatttagcccgaaaaagtatgcaatgatttttgccaagctcatt
ggccataaaaaattaacttttgaaaggaaatcatgtttaaagccatgggcttcgttagta
aatcgggctaagttttacatgattagaaacctaaccattttcaatgttaaatctttgttg
taatacatgtgtaaaattcatattttaaataaaagtactataagtatatacatagttaaa
aattcaaacgctaccttcagaaaaataaataatggtcttcattatttgcaatgcacaatc
ttttaattaaataagcatgaaaggtttgataaccagaattttacttgagattacagttca
tcttttgcttactatctgcactgattttccgaaattttccattgagaacaaaaagttgac
tgaccaattgggcaaacacatcaaaacatttttatcagtgcgagcaaacagagaccgtca
caattcagcatacacatatttgcattttttattctcaaacaaatattgattgatctttag
cttatttgatcactttccacacaacttaattttcttaaacgggggactggaagtttattt
gctgataagcgattagcaatggaacaaagaaaaaaagcggggaaaatgatgcgtagaata
tttcgaatacaactgcgaatatataacgaaaaaaccgttgctattattattataaacaat
ttcatagtactttcctgcagataaattatattttaagctactatgttttattcaactaat
ggaggaattttcacacgtaatgaagtcaacacaacgacaaataagtttcttacaagtcga
acatcgaagattgtacggaaaacccatcagagtctcaggcaaagggggtcataatttcaa
ttatatctaagacacatatttaaatcagatgtttatgtatttgctgaaattattaaacat
gcctttttcgtaattttgtttaacgtgataaaccataaaatatgtattcatataatatta
tataaataatttgttaaattaaatatacatacataatttgattaaagaatctgtatataa
attcctacgcccctgcagaagattttgggattgagttgcttggtgggtggatgcttaaat
agtctagccacgccacttggggtggatatatggtttctatatggcttcgaactgggtgat
aatttaacaacaacaaaaccaaattgccaatgcgaaaatgtttttgtgttttacttttat
ttttgcttgggtgccttttttacacacacacgcgcacacagccacacacaacacacatgc
ggaaagtgagtgacatgtgagggggtggcaaactccccctttgggtggttggtttttgct
ggtgaatgtttctggcacaaaaagcaagaaattcacataaaaatatacgactcctcatta
tgataatacgaaaataaatgacagtggtgtttacactctgacggtgagccaggaaaatgc
tggggatacgagaaatccccatttgggggattatgtggggaatgggtcctagtgttaatg
cagcctctttttttcttgggggatgcagaaatacgagctattcggtggtttggctgggaa
ataacaataatgcgagaaaagactggggagcagatcttagaagaataaatctcatataag
gcaaatatatcacagttaagataagttatacttaagtgtaaatttgaattcgtataataa
aatatttacttgagctttggtatccttaagaattacagggtatccttcaagcaaggaacg
ctggggctgccaaaataaatccggatactggcatttcaacgcattcattagaaaataaaa
tattctgctttgtcctctcgcaacctgtttatccgtgctaacgttttatgccttttgttc
ttggcgcccacaccttggccgagacgacgagtcctggccatcgtcctgatggccgcaatc
ttagaaaaagaattacttattcagcgcttgacataggcttttggcctggcctaaaagcct
gctgtccatgttctgaccatggttctgttctggccagcttggcatggcgttgactgtgcg
agtaataggctcgcatatttatcgtaagaagttcaattttttattcgcatttgggccgta
cgttttccggcttagttttgccggggccattaccgacattttccgcaaaagagcctcggc
cattagctaattctttttggtccggccagagaaagatggatatagagagagagaaggagt
ggaagcttcgagttgggcaggaaaatgagcagcattttccagctgccgttgacgagaaat
acgttacatttgcagttggctcgagtgggaaactcaggggtcaacaattaaatgccattt
gcaataaaaacaaacctggctggcaatgaaaaattatttaaatgcgtagcgacccagcat
tcgcaaatgtgaagacggaaaaaggtcaggcgaccgccggttacgggtgagggtcaccca
atggtcaattaaaatcgctctaacccggaatgaccccacctccaaacaattttcgtacca
aatcgaaccatttttcacaacatgctaaacaatggagcgcaaatttcggcgagctgcaaa
aatccttcgctcgactgttacagttttcaatgtcgagccataaatttgaccctagccacc
cctatgtgccctgtgaactggcagctctccttaaggcgtcttagccgtgaccccgaattg
atgcaatttctcccccccgcacatccacatatccacagtattcgcattaattttaacctc
tggctgacgctgacaaggggtcaggatcagaacgctggcgcgcgttcccaatttcattat
atatatttttattttatttttactctactttgttttatcctgaccaatggccaatagcca
aaggccaacccccgatcgccgcatctgtagcgccgcaggggtcacgaaagtgtgaaaatg
tggactgattagacggcacatcgtcctgcgtccaaggatctctggggtgggtgctcgaat
atttggcgcttatttcccaatgccgattgcctaagcttgggatttggtttgggtttggtt
ttcagatcctccggacgctcaacaatggacatggctctgggctgaaaagtcctttttaca
tttgtccaatgtccaatgtccgaatgcatttcgctggcgacttagtggccttaatttcca
gcgaattacgaatgtaatcgcgccaaatgttctgccataaggatcgcatatactttgtgg
gattttcagaaattttccaggaccgttacttacggatggtacattaaaatgatttttctt
tctgtactaagtctttattttattaaacggcttttatgtttgacaatggaattataaaat
tgtgttcacatttttcagaatgtcatgagtaattcacggacttaaaatattgttttaaac
aataatatttgttttcccgtttaaaaatcataaaaaatacttgaaaagtaatataaaaac
tttaattttttcttaatacaacttgatatgctttgaatacttttaaggaccttagcatac
atgtcactttcgggttttacgttcatattcataaatttgtatattgcttcgaaacgaact
ggatagattttctacaagtttttcagtactttccaagtagtaaaatgtgaaaacagtata
acccttcctcactcgccttaacccattgaattcacccaataaacccaccgagccaacatc
gaacttaaccctttcgcctaatgaccaaaaataattccaagaagatcgcggcttgtaaaa
agtgtaatggagtttttcgcttaacccgttctccggtgagcaactttctcgtatgccaaa
gggttgaggaagtagggatttggccgtgcaatgaggctcacaggacaaaaggacaccata
aaaaagaaacaaccgaggcgtcataaagaacacaatgacgccgacattagctggaaacaa
aaagagaagagaaaacgcaaagcacacaaactgtgggccgtttcgagggaaactggcaag
gacactcacaggatgcgattttttcttaatgggtgaaagggttgaggtcgcgcacaaaaa
acggcagccagctacctgcctacaccactgttggtcataaaaaactaaatattttacgat
cgcccacagaaatgggatgccttacgcggaagtgtgttttttgcgacgttttttaagatt
caaacacgattgctggtacaattgtatgtagagcgatccgctctaataaccattagactc
atggatattgtatccctgtgtatgtttagaagtttctcgcgattttccagctactttcat
tgttaatcgaaggttttacctgagcaaaaccaaacgggaccgaagcgaaatctatagaac
aacatgcaaagcgagtcgccttcataaaatctcgtggcgtgtcgactggaaatccaccag
acgattgtcctgcgtgtcctgccgtcgtccttcgcacttttgtttggccgcatagccaat
tttacggcgtaaccattaaggcggacaatgaaaattagagcaactattcgccctgtcccc
gggacctctgctctagtttccttttttaatccttcggtttttcgtgctaaaaaaggattt
acggatgttggccaaacgcccgtccacagtccgtcctgtttaccataacatttcggcgga
attttcccatttcgtgggcgtaacgcgcgagcacttttcgcatctgatttatgcgaaatg
ctaatttttgcggcttcctaagggttcgacatgctttagaagtgtgcaaaattcgccagc
gaatgtagcaaatccctgctacattcgctggcgaattttgcacaaagcaagtgttttgtg
caacctaagggaggcagaatcctttggattttgttaggatggaagcaaaaaaatgtcgaa
gggcgacgttccagacagagaaaagtttgcaaaaaatatcaacacttctacgttgaaatc
gcacttctctttccttcccaactatgctttttcacatgttttaaaaaaaannnnnnnnnn
atcacagtctctcaacaaacgacgtgagttttttttttcaaacatgtgaaaaaggatagt
ttggaaagaaaagagaagtgcgttttaaatgttgaatgtttgatattttttgaaaaccta
tatctgactagaacgttgtgcttagacactacgtggcttccatcctaacaaaaaccaaat
agttctgcgtcccttaggttgcacaaagcaagtgttttgtgctacctaagggacgcagaa
ctatttggtttttgttaggatggaagccacgtagtgtctaagcacaacgttctagtcaga
tataggttttcaaaaaatatcaaacattcaacatttaaaacgcacttctcttttctttcc
aaactatcctttttcacatgtttgaaaaaaaaaactcacgtcgtttgttgagagactgtg
atgaccttgttgataggtattaaattgcttcgaaatagaaatatttatattatataatag
caactttttttaatcaaactattctagaagtgcactctactcaacagtagcgcataaatc
taagtaattgtgtggccaaaccaatttgcacttaagatcaaagagccaaatcgccgtaca
ataaccacacgaaccaaaacagccgaaaaaagaggattcccttcagaagggaaaaaacct
gaagtaaaatggcaaatcatccttggcatgaaatcagcttacgaactcaaggtgatatct
caacaggccgccaggacaaaggtcagcagaagagtgcgccaaatcaaaacacaaaaaagg
gatcctaatgagatatgtactcgaggggcgaatcggtcaaccacaaaatcccaagcgctt
ggctgcacatcttagagatacatttgcatatctgtgagatgcgaagatcaggagataaag
atgtgcggatccgccctgttgatctgccctatcttcccctcaaaggatcttctgttgaga
cagcggcaggccaaaggttaaggataaggatcatttgcatacgtggcgtggactttcggc
aattagacgatcatgatcatcagcatgtttgtgtttgtcccaatcacagataggtacata
ctcgtatgtgtatcacagctcatcaattaaaaggtcaagcgtgacggtccttgggattat
ttgttatgtccttaacttcaactttacataactttccgaaggtaaggatcctgggtagga
tccacacccgcccgcctaagcaacgctaatcgggctgatcagcgaacgctaatcgctcgg
gactaactggatcctccggatcaacggcgctgatcctgcgtgatcctgggtactgcgtaa
tgttggattatgtcctgtgcagccgtacggcgggccaacttttaaatcacttttaaatcc
acatcactctagttcgagtcgcacttcttcggatgcgcggattaatgaactaggcgggcc
gattcaggtagccactcgcgtccttgtcctttaatcctttctccgctaagtccggttgca
gttcgtaatccggtttgccatgtcaacgtcaatggcaggtctctatgccgagcactacct
gttccccgtgtcgtccttttggcacatattccactggatatgtgagagcaacttgtgtaa
tttgcattccggcggcgttttgtttgctctgttgttttgtaaatattgcttttacatttt
ccccaccccctgccaacgccctaatttgccccccgttccgctttagttttagtcaaaata
tcgcacataaacataaacaggagtttgaataaaatagccagcggcacataaatttcgaac
ttaattatgaatttgtatgtatacgcttatgcatatgttttctttagaagaacgctgatc
cgtacaaataatatgttatacttggtatactatatatacaataatagtttcaaatgttta
aatcgcaactaatttatcatgcttaaagcgaaccttctgcttgggtaattaatggttcga
aaccgagtgatactataaatgataaacattgattgctaaccattatgcttgtcaagccaa
caaagatacatttaccgaaataagcttaaaaaggcgaaatacacccattatgcacaaact
acctaagggagattttgaatttcggatgctaattgtgccaaagctttgctcaaattaagt
taacacgcacagcaacaggaaaatgtgttaaagcaacaaggaatctcctcggcccaaact
ttccatcggccaaattgcagttggctaagttgttaatgtgtctgggcttaaagttgccca
aaaaacaattggcgaaggcgcccccaaccacccaacctccccatttccgctctctcactt
ttgggccagaaatcaataatcaatagtgaagcggagatgccaaaaaacggcaaagagcca
aaaaggcagctgcaatcggccaaaatgcagcgccagaaaatgcaaaaggatacaatgagc
gggtcagagcgagagagagtgggtgagtgagtgaaagagcgaacgccaatgccatgacgg
ggatgctgtttgcttactgccgtttgggggatggggaaagtcactcagatttacagctag
catccgtgtccgttttgagtgagtttcgttacgatgctctccgcctgctctctcaattca
gtttctgctgctccgtgtaacggctctcgtgcgcctttgtgttgttgcacttctggcatt
tgtttttgctttgcaattgagattttagatttgagttcttttttggcgagtgcagtgctg
cgaggagcagattttcgactattagaagagcccgctgagcgcgagtttagtcagtagtgc
tccgagtcccgaaaacgaaagtcgccagcattgacaggcagccactgaaacacaaaacta
accaaacaaccaaaggacgaaacgtaactgctatcaaaacaaatattgccaataaataca
tttaacttcgtgtgtgtgccaaaagaaaacaagttgctaaaaagactcttgtaccgaaaa
cttatattttttggcaaagaccacttcccgcacatgcgcgaattccgcgaaaaagaaagc
acaaaagcaagctaaaaagcgaggcccaaaaaatagacaaaaacgaagagcaaggagctc
ccacatcgtcgctccccctcgcacgcactgtgcgtgttggtctaacggtaaccgtgccgc
ggtgaagcgagagagtgggaaaaagagaatccgcgagcgaaaagcgaaaacttccgttcc
cggttcccgtttccaaattctcccggagaattgcacttggattgtccacaaggtaagtaa
atgggcgtaccatccagtatcctagttttacatgtgcattcgacctccaataaatcgtaa
aaaacacatggaggtgggaaagcaaaagctttccacggataaacaaataaacaagaacaa
caaattgcatttgcgggagcaaatgccaaattgttggggtatccagtaatatacacagtt
ttccagaggattcacatatgtactatgaaacttttaaaagagttacaaatttttataaaa
cagtttgaagctcaattttagaatacacattctgaatgtataaaatattatttcaactag
ttagtatagattttgtgatagcttttcaaaatagctgtcttacaaaagacatggatttga
aagttcggttatttgtcattatgctctttgcttcatgcattttattttatttattcaggc
taatctgataactgataagcattttgcttattcttggttataatcacctttaatcccaag
tactcaactttcttctactttctgcacttctgccttctcttcttgttgtttgtaatcgag
tgcttcttttactgtctaaccttagaaacacaaacaagagagctcacacacactcacagg
cacaaacacacacacacacataggcagtggtaaatcatttgctaaaaatgcaaacggcaa
aaattctaaaacaatattttaaaatctgtctggcttttggccgatcttcgggtgaacttg
ttttttgcccgcgctgtctgtttttgcccagaactgcagcgtatattcaaccccaagccc
cccaccacccccattcaccccgcctaaacaccgcccctggccacgcccccctctacgcct
gacagctaattttatttgtttacatgtcgactttcatgttgtttttttttcgccttcctg
cgccgcccctcccaaataaccccatcaatttttagcatttcttttcgctcttctttcggc
aaatgcattttcgacttttcttttttaataatttaaatttagacatcgaactataattca
aagtcaacgtggcaattttttaatggcaaatagtttggcacttgccaaaatgcatttcga
atatattaaatacacctatgcgacggtcgttggcggggcttttttagtatccccatcatc
gtgggcaagatacttttgtagaattgattgtcagtcggacagttttaatgtttgctgaca
aaaagaaccgagcgcaaatcaaacaaatggggctttgttaggcgcataaaaataaatatg
cacatattatacgggatatatttataaaccccaaatgacattgaatcacttcagcagcag
tgcagttttccctaaacgaatgcagctccaaaaaaaaatatgcatttcaccaggcacaac
aacaagttgttctaagccaacaaccaaacgactgcaaatgcatatgcatatatgtacata
tgtttattctatataccaaagatacatatacatatgtatattcgtttgtttgcaggcata
tcctgctcttggcttgctttttgtacggatttttcaacaaaaacattttttgtgtggcgc
attttctgcgtttgcgaatttttccatttttgccattttcatgatatttttagaggggta
aaaagggggcggtgttggggtggtggggggcgcaccaaaaacgactagcacatgtttagt
ttacttttgcagtttcggttgcctggctgcactcgttgtggccgaccccaccagccccca
ctgctccactacattccccccttcgccccttggcccacgcccctgcccggcgtaatatta
attttacacttggcctttagtttggctttgttgctgttgttgggcatggcacaaaaaagc
ccagacgaaaggcgaaaattctctttgtttcatactgcacacacttgcacactcacatac
gcacatacgcacacagtggcacagcaattaattttggctttctttaaaaatatccacaaa
agcgaatttaaataaatatgctaagcttcattttgtgtgcactttctgtttcctgaacca
tcaattatgcccaagtattgtagatattttagctgccagatagcacagcaccatcccatt
cccataataatattccgtatatgccccatactcgttttgcgtttttaataatatttactt
aaaagcacaaacaattggccaaaaatgcagcaactgcacaatttttcagcgtgaaattgg
aaattcaaaaaaagtaggcaactgcggtagaacaagcaagaattatttgaagaactacgc
aaatcaaagtgaaatgtctagcggaaaattgttgtcaggaaaatgtttttcactcaaaat
tgttttcaatgggttgaattatataaaaagttaagtggaaaaatgtgtaataactataca
gcaaatattattatatatggatttctaaaaaagaatttatgatattgcatatagtttagt
cagtcatggtacatatttgttagtgcttagagttttcccgcaggtgttagcacttctgat
ccgttaatttagttaaatcccgcaatcctttttcactttttattattaacaacgaaactg
ccctcggttgctgcctacttctccagcccaacttaatccccatagaaaaccgagggaaaa
ttcgcagctcgctgttaagctggccatccgctaagctcccggatcatccaaatccaagtg
cgcgtaattttttgtttctgctctaatccagaatggatcaagagcgcaatcctcaatccg
cgatccgtgatccgcgatcctcgattcccgatccgcgacctgtacctgacttcccgtcac
ctctgcccatctaatcccttgacgcgtgcgcccgtctacctgagcgatatataaactaat
gcctgttgcaattgttcagtcagtcacgagtttgttaccacagcgacaacacagcagcag
catcagtagcagcagcagcaatatccttgcaagtccctacgaaaaacccgacaaatttgg
aatatacttcgatacaatcgcaatcaaacgcactgagcggccacgaaacggtaggatatt
gtagtcattatccagtgtctccattttgttcacaaaatcactcaaatccccttcagaggg
tgggtgcccaaccacccctggcatattttttgttaggggtggtgtggcaagcacaaaaaa
aaaaagaaaaccgaggaaaaataaaatgaaaaacaagcgaaaaaagaggaaaaaactcga
cgcaggcgcagtgaatgaatatagccactaaccccactctctctgtttttttcgcattac
agccgtctagagccgccaagatgcagaactgggagacgacagccacgaccaactacgagc
agcacaacgcctggtacaacagcatgttcgcggccaatatcaaacaggagccgggtcatc
atctcgatgggaatagcgtggccagcagtccgcgccaatcgcccattccctcgaccaatc
acctggaacagttcctcaagcagcagcaacagcagcagcatcagcagcagcccatggata
ccctatgcgccatgaccccgtcccccagccaaaacgatcagaacagcctgcagcactacg
atgccagcttgcagcaacagttgctgcagcagcagcagtaccagcagcatttccaggcag
cccagcagcaacatcatcaccatcaccatctgatgggtggcttcaatccgctgacgccac
ctggtctgcccaatcccatgcagcacttctatggcggaaatctgcgtcccagtccgcagc
ccacgcccacatccgcctccacagttgcccccgttgcagttgccaccggcagcagtgaga
aattgcaggcgcttacaccgcccatggatgtcacaccgcccaagtcgccggccaagtcta
gtcaatcgaatattgagcccgagaaggagcacgatcagatgtcgaactccagcgaggaca
tgaagtacatggctgagtccgaggacgatgataccaacatccggatgcccatctacaatt
cgcacggcaagatgaagaactacaagtgcaagacttgcggcgtggtggccatcaccaagg
tggacttttgggcccacactcgcacccacatgaaacccgacaagatcctgcagtgcccga
agtgcccgtttgtcaccgagttcaagcaccacttggagtaccacatccggaagcacaaga
accaaaagcccttccagtgcgacaaatgcagctacacgtgtgtcaacaaatccatgttga
actcgcaccgcaagtcgcacagttccgtgtatcagtaccgttgtgcggattgtgattacg
ccaccaagtattgccacagcttcaagctgcatctgcgcaagtatggccacaagcccggca
tggttttggatgaagatggcaccccgaatccctcgctggtcatcgatgtctacggcacgc
gtcgtggtccgaagagcaagaatggtggaccaattgccagtggaggtagtggcagcggca
gccggaagccaaatgttgcagctgtcgctccgcagcaacagcaatcccagccagctcaac
cagccacttctcagctgagtgctgccctgcaaggattccccctggttcaaagcaactctg
ctcctccggcggcatctccagtgctcccgctgcccgcctcacctgccaagagtgtggcca
gcgtggaacagacgcccagcttgcccagtccagccaatcttctgcctcctctggccagcc
ttctgcagcagaaccgcaacatggccttcttcccctactggaacctcaatctccagatgc
tggctgcccagcagcaggccgctgtcttggcccaattgtcgccacgaatgcgagagcaac
tgcagcaacagaaccagcagcagagcgacaatgaagaggaggagcaggacgatgagtacg
agcgcaagtcggtggactccgccatggatctgtcccaaggaacgccggtgaaggaggatg
accagcaccagcagcagcaacaaccgcagcaaccgctcgccatgaatctcaaggtggagg
aggaggccacgccgctgatgagtagctcgaatgcctcgaggcgcaagggacgcgtcctca
agctggacactctgcttcaactgcgatcggaggccatgacctctcccgagcaactcaaag
tacccagcacacccatgcccactgcatcctcgcccattgctggccgcaagcccatgcctg
aggatcactgctcgggaaccagctcggcggatgagtccatggagacggcccatgtgccgc
aggccaataccagtgccagttccacggcgtccagctcagggaacagctccaatgccagta
gcaacggcaacagcagcagcaattccagcagcaatggtacctcctcagcggctgcagctc
ctgcatccggaacgccggcggcggcgggcgccatctacgagtgcaagtactgtgatatct
tcttcaaggacgccgtgctctacaccatccacatgggctaccacagctgcgacgatgtgt
tcaagtgcaacatgtgcggcgagaagtgcgacggacccgtcggcctcttcgtccacatgg
ccaggaatgctcactcctaagtcccctcattcaccttgttattattatttatcactatta
tcacataatcgttgtccagaattgtatatattcgtagcataagttttccaaacattattt
tgttgtcgaaaattgtacataagccaattaagccgctaattctagacctaagtttatcta
actatcctaactgtatcgaactgtagccacctttcaatctgtctctaaactctcttgtat
tttcgaaatcgactaaaaaccctgaaaacggtttaaaaactatcataaatgcatggagaa
gcgtaaacctaagttaaatctaatttgtaagtcgagtcaagcgaaacgagcaaacgatac
caacagtccaaagtcaaattaataaaatatagtttataacatatatataatgagtatgtt
ttataaaataattatttagtcttatttaccctatatatacataacacataacactcagtt
ctttctctgatattctctcagtattttgttagttgaaagcgaattcgaatcgaacgaaat
caaatcaaataaatacaatttattcaattaatttcacaagtttttacttttattttgtta
accttttggcaataatgacaatattttcgatgcaactgaaactgacgaacgaagaagtac
aaatttagagatttttaatgagtagctgagatgcacaaaatctgagcaacggatcaaaat
tagtatttaacccataaaatctaagtcgagttcatgaaacgaatttcgagacttaggatg
tgcgcccagtgtaatccttaatagatccctttttaagtgaattaaactagtctaagattt
gcccacgaaatgtttttatgcattaacataataaagatgaagatattattatatttggtg
ttttcgatatggtatctgcttatctgcttactatgaaaactcattatcctggggattcct
ttaactttgaccacttacgcatataaatactgaaccccagcatattataatgtaaccctg
acccaaccatatgcccaataactgaccaatggaactgtcgacacgcgatctttaaacatg
atttatcgcaaccgatcaccccaccaaaaaagcaactgaatatattgggaaaagaatgta
agtatgtttcatcttttcaattgaagaactgctccatcatgtgctaaatacccaagttgt
tagatgaaaaggaaaaaggaataatatacaacagaacttgtgtgcgggcgcaacccaaca
aattggacaatattctgctttctttcttcacatttctatgcacagaattttgatggatta
ttgacgttttgcgtgaaaacgcacaattcgcattgcatatgagaggggcattatataata
atgaaaaactcatgagcacgcgctggaggagttggaggagtggcaggaagatgacgcagc
aaggcgtctccttctgggatccggcatcacttgggatcacttagaatcgatcctcggaat
cttggggttggcgcgcatgcgtcgaacgcacttcagccaaatggcgcgtggacaagggga
aattccttcgattttcgggtctcgagtggaaactcggtactataaaaatagttttccccg
ggctgcttctgattggtggttgaatacgtacatgccgaaggaatgcacttctcttgatat
taattccatgtaaatttcatttaaatgccgtttttcctcattaaaaactttccaataatt
gatatttatggctgaaattaatttcgatcggagtcaagggtgatgatgatttaagtcctc
tgatcttatcgcaaattagattttgcatatccccttagattaaagccagagccagaagga
tctgcagatccttgctcatttgagcgaagttaagttggccatttgccctttgtaccggat
gaactcttggcttgtggccgccgcaagcgaaagatgtttatcgaggagggagtccctgcc
gcattgtcctcatctgagctaacgatccctagtttctggttttgttcctggcctcttatc
tcagcttgtggctttgtagcatcttttttcattctgctgcccgtcattgtttgcgaatag
acaaaaaaatgcagcagaagtgtgggtggaggtgaagcggcgagtcctggccactttgtg
tcctgggagttcttcaaatagttcaattgcccgtctgctgaccatttgaaaggtgtaatt
ttggtcctgttagggtcccttgtcttatgttctcgatgcagctgccttcgccatccacct
ttcccagctattgactcacctttgaccccccaactccgattgatcagcaggacacgcgta
tggcacgctttcacaatacatattttgggcttttaccactgccccacctcaatcggcaat
tatcaatgaaagctaagtctagagaattatgtgcacttggaaattaaaacaaatattttt
taatataatatatagaaaaaacataaataaataaaaagtttttaagacaaacatagaatg
catagttttgaggaattgaagcatgctaaaatatattagaaattagaatattcattggaa
atttgattattactttacgttaaagggtctgtgacctagtggcattgctacattaaacga
ctttcatttatttttcctcagtgtatgtataaataatagtcgcttgggcacatgtacata
tatcccacagggctaagcaacgccataaatagggtatttatgtttaaccaccaccccgac
ttcgccattttgggatggggatgtgatacggattttggtgtgggttacggattgagtttt
tggttccaacggtgcacgattcggtggccatttttagcggcagtgccactaaaaataaca
gaaaaccaaaatagcaaatattgaaaaggggaaaggggttaacaagggtttccactcacc
caaaaatatatacgagtatatacgttattactcggggggtaacaaacatgttgtgggtgt
ttggttgattggaacgcgtccggggtgtccaatggccacatgcaggatccgatgcgatcc
gatgattagcaatccagcaatccacccccgcaaagtcggcatccttcgatgagctgttga
ttgcatcagttaaagccggcgcccacattcaggcatcgaaactctcctactactactttt
ttccacaactttacgcattttaattatgaaaatggccagggccgggatgggatcagtgcc
gggtacccggatcaagggacccgagccagcatctgtgtgtgggttaattatgagcggcga
tcctttcgacgtctcaagcgtgacgtcatgtgcgagccaccttaaggatttgttgaaccc
ccgataatttatttctgtaaacagcatttcgctggaattgtgcccagtatggcagtgtga
gggagcgcatcctttcacctcgtccaacagctgaccagcgttcgtcctgcgagattgagg
tgggtgtagcgaatccttaagtggtcaacgccgctaacgagcactaaggatgagctgacc
atctgagttttggcattcgaccaatttatgtgtgtttgcaaggcaatgaattatgacaga
tcttcttctgagacgcgtggccgcttctttggagttactggaagtactactgaagataca
tacgttcttatttaattattattgttataatatcattttataaaattagtctatattatt
ttatgtgcagtgcacgataaccagatattcagattcaaatgcatctgagacctactgagt
ccgtgaagtttgataaagcattataattttggttctatcctaaaatacgtttcaaaggaa
ttcacatttaaaagcaagcccaaccccaactaaaacagccattcaactgccattatgcat
gcccaccatgatagttaatcattctagtcgagaacaattccactcagccacaaaattcca
aatgcatttcaaaggcaaaaaccaaaactaattgcactgaatcagttgatgaatatgcaa
aactgtagaaaattaaagccgtgttgagcacatctataagataataatgatgttgatgat
ggtggtggtggtggggtttatcgtataaactgaatagagaatggagatccatgaaggaaa
caccggtccatagggaaataaacaaagcggataactaaggaaaactcgcgacagcaaaca
gcgaaagtaacaaaacaatttttacagttcggcaaacaaaatgcgtccatcgtgtccact
ccgcatgtaaatggatgggtaacacagaaaaaaaaaatacgaggagatataggagaaaaa
ctccgagtgggatggaaaaaacatctgcccctgatggcactttagttaacgaaaaacaac
aaaaggttaaaaatatatgcaagcggactccggcttcccaatgcccaatgccctatgctc
aatacccaataccaaataccatccagagttccattccattccgaatcccattccactcca
tcgataatgtccagcatccgttatgaagagaccaaaaaaaaaaaaagaaggaagttgaca
acagcgtgtgcctcaatgcctgtgaatgcgagtgtgagtgcgagtgtgagtgtgggggtt
gcacagatacgatacgcgtgtcctgggagtcctgcaccctgcctgccacataccatattt
gcactatagaaagtccagccgctggactcgtttggtcagtttgctacaaacaatgccgcc
tttcgtgcgggccactcgattgaattcccgattttggcatcctttactttctgtttgccc
tcgaaacacatccaccagatgccatcgtcctcaagtcaacagtgaaatcatagatgcctg
ggagagtccgaaattcaggaagggtaaactaaaagatttagtcagggggcactctttaat
tgatagaaacaatcgttttctgcagcctctgctaattctagcttattaaatgtctaactc
gctaaaagctacttatttgttaaattaaagatcggtataggttctctttgtaaagtgtat
gtactccatataaatgcaccttacaagatataaaatcaaacacatttcctagcatggaca
agtaatcaaaatacacataactcatatgtatttgacgtagaccccccacttttttattca
tgattttccccgtgaaaatgaaggaaccctccctaatcgagccatcaaaaccaatcaaat
cgtggccaaaaagtcaatgcaacgcctattacacaatccaaatagaggaaatttcacgca
aaaaatgcgattaccaccaataaaaatatcacacaaaaaacactccttaaaaacgagcca
aaaaatcgaaacccaaactacccgaaatggaaatgcggggtgggtacggatagcaaacca
ccaccacctcatagagggttgcaaaaaaaaaacccgaatagaaaacaaaaatggaaagaa
ccatttggcaaatagtttcaatggatcgatattatatttttttttgcggaggttgaggga
tgaacccgacatgtgaataaaaaacaggtaaggtatagttttcccacttttctttttgta
agagatacttttttagcaacatgtgttttgtgtgcctatgaaaagatttgggatctggga
atcctctttatttggtttgggtaaatcgacttattggtcttttgtgccgggttcgaagtg
caaatgtcagctgtagcgagatggagtgtaatgtgaggaattagaggaccccgaagatga
tgtatcagtatcaggacgagcgacgaacgacgaaggatatggggagtatcataggtctac
aggtgctaaacgatactcccgatgcaagttgtcagcacttgaatgctatatgctagatgc
tagatgggcggatatgggtctcgagtttccgttactggtccaccgaggaatcaagttctt
ggcagcccaaagtcctccctccgcccatttggcttgtgtcctcgattaaggacatctggc
aatcgcattgcatgattcactctcattttcagctgcccttccccccagtttatttccccc
tttttccctgcaggtgctcatccgacatccatcaataattttccgatgtgtgcgactatt
tggcaaagtgaagaggcaaaaattactgcttcgatttaccaagggtttggtttacttgca
tttttcagctggtcattgtggttgacaaaaaggatgtcgtttcgcttttcagaacgaggg
gaactgattttcctcttgcttttctccggaaaaattgcaataatttttgctcttgccaaa
aacgaagggagtaacatctgaataaaaggtgttaaaatttctgcttcaatagtgaaccct
tttccattatttgaattttcctatggtggttacactgtggtttccaaatgttgctaattg
gaacagctgcttttcatttgataatttcaaaacgaaatattatttgacaaaatttacaga
aatacctaatcaatcatagatgtagaaatacatccgattaatttccatatttgaaaacat
cttgcatacattaaaatcgtacatgtaccatgcaattagaatataaattaaaaatgtcgt
tttaacagccttctagaaattttccactcactcacccctttcgtttcactgaactttgcc
cctgacgcccttcgccattttgaagtttttcctggtgaggaaaactcacccctttcctgg
cttcaacctccattttacccctcgtgctcagccacacttcataaccgtttgttggtttta
tttttaaaagtgtcgcactccagtcccccaaaatctagcccctctcttcgactttcggcg
caatttagggggcgtaatgaaaacaaaatgaaattaaggcgagtgcacccttgaaaagtg
cccgaaatgttttcatttatttttggatgccccctaggacgtttccccccttttcatcca
gaggggccaatcaccgcgaagggattagaggctctttgggcgtgtggcaccgcaagatct
ttgtcattgaacttgaaaaagtgccgaggagtcgagaaaacgagaaacgtgccgcagaca
actggcgagtcgaccctttcatcgcattttaggcaatccgacatgaataacccgagtgtg
tatccaaaaataaagtaaacatactcacgccatccgtcggaaccctttttccctttgtat
ctttttatctctcgcctgttgcatcatcgtcctcatcatcgccaccgccattggattgta
ccctcgtcaagcatcgagtacgagctctcaaattaaccaccaataaaaaggcaacacttc
ataaaatgtaaaaaaagggaagggaaaacaacttccgttttttcattgttttccccgccg
gatcctcgatccctcgcctgttgctccccttggatattttttaggccatttcgtaatcga
ggagtcgttaggtaaacacccttaatttgatttttagcgccacttaacaggaggccactt
tttttttatccctgcgatatgcatatggggtgagttcttttttggggagggtaaaaaaca
aaggcagtacaaaaaagttgacatggtaattggtgtatcggatgctcgaaatgaagccat
tattatgtaattgacttcatcggaaattgtaggggaggggagtttttgaagggcgtggtt
tactgtgggaaaggtcggtttttttcacagggagtattttttatcaacctcgtgatttgt
tgttgtgtttaacttgcactcgtaatagagtaataattattgcatggtagctcataggca
gatttagttatatattaaaggtagtttttattgaatatgatttgtccattacttatatct
attatgtacattttaggtgctttttaacacagaaatccaaatagcagtaatcttattgaa
attcaattttcccttattacgaatcagtagtaagcaattcctagatcccttggcatactt
cggtcctcatctgcaggctgtgctattgtaaattatgcgcataatgaattcatcacatcg
aatgctgatcctggctgcgatcgcaggactcgtcaattgccgaacagaggagagcccaac
aattgaagtgcagcgagcggacgcaaatgcacaaaatttaaatgtcattcaaatagcggc
tgtcaggacaatggccacgcacgcggtcaggatcgatgtggcagtaggagtagcaggagg
agtcggagtcggagtgtatggtatataggcgaaaggtggttgaggtcctgagaaggatat
tcgaggagtgggagaggaaccatgcacgcctgcatctcatttagggacttcggcaaatct
cttcacttctgtttccctgtttttaatgcacctgaaaaaaagaagcaggaattgaaaaaa
taataataataggttatcaatttataattaaaattgaaaatatttttgtattattttact
gatttgtcttgccagttgaacattttagtggctgttgcgccatacctgttcacattttaa
ctttcgtttctctgcgtgtacggcaatatcctggcacaggatacatgtgcgtatattgtt
attattttcgagttccatccggtttggcctcagctgactgacagccagcggccgacaaca
acggctacaaaaacaatccgcactgaagtctccagtcaaaggcgacgatgatgaggacaa
aatcggactgccgggtgaggcatcaacttcgcttcctttccgccaaaccacaacagatcc
cccatcggtccgttcaggtttccctgccgataagcgtgacattttcatattgccagcgat
ctcaatcttggtgctcaatcagaattctgaattcagatttcccagtcaaccatgcgtccc
attcatctattcttttgcagctttgccatttctgaggccaatcacacgccgacaggatta
gcagaagtgctgttttttatctgggctaattggtccgctccagtcattgtccttctaagc
ggacagctatgaaatcagagtccgatcatccgatggaccagctctgaatctcgtccatgt
ctctaaagatccattcttacctggccttcttttccaggggcgtgcaattggcgttaaatt
cgagctgacatttggcttgaggagtcgagagaatggactttattctttgatcttggatta
tttttatatctaagcaggctctaagtagcctgcaaattatttggttgataaatgcatgac
tactttaaaacccattgatggagttcatatgcgcagcggtttgatttcagcagctgctaa
gagagtatgtggtaccccctttcttttgggggcattacaaatttccccgggtcgaaaaat
taagcaagaactaccagaaattagggcatgactccataactcgccagtcgggagccaggg
gcagatgtcaagctgctaaagatcacactaaacacaaatatcgcccaaggagctcagctc
atttgaatgagggctctcggttcccgggaaagcaaacaaattccgatcctcaaatcccaa
aggagcagacataagaaaatcatttgttgcggaaggggaaggactccacgggatcaaccc
taagtcaaatgccgtgcgagcgtttgaaaaaatctgaatgtcgcgtgttggcgcgtaaga
tttgtgttttccgggttcggcgtctcggaaaaatcggggtcacccgaacgatcgggggtc
gggggtcgagcctcaaggcatcataataggctcatttccttgcctgctcctttggctcct
gattttctctgagcctaatggcgtaaacattcaaggggagcgttcgtcgcgcacgcgcaa
cattgcctcactctgcgacccgagtccttgatccttcaattccttgcccttcgacccagc
gaccctaacctcatcccgatttcaatctgcgcgccattgttcgatttccttgaggatttg
cgcgtcttatgattgattcagtgttttgtaacgattgttgttcgcatgatttctccacgt
ccacgatcacaatcttgtggaattttgtttggtgcatgatgaatctttgatgcattctcg
tgtgtgtaacgtttggtttggaatcctctatttgacaaatactcaattcatctttcttgc
aaacggtcggatgaatgaaaagcggagaaaagctgaagcgaatgaaaaagtgtctttgaa
tgatgcatgaaaaattttgaataatgccccgaatttagcacataacatttacgtatatac
cttcattacaaataagtaaaaattaaactaataatgaagtatattcaattttggattaaa
cttcaaggcatattttatataacttaaaaattattaggagaaatatgtccttattttcat
tgttgcatctatcgcgaacacacgacattgcagcagcggcaacacatgatgcatgtggca
catttagcacctccaattcataatgaatgagttaagagcatcaacaaacgaagcacgaac
atataggcgtgggactaccgaacatcgtacctcgacacggttatggattgggattgggat
tcggaatctgggttgccgtcggaggtgcttgtttgccacgcccgcatctagcaggacatg
tgttaatcaagcagcagcctcagcagcgcataactcagttgcagatggactaattttggt
gtaagtcgggtaataaaggagggacaaacccaacacagctgctcgaaggactaaaaatag
ttggtggcaaggtgcaggctgccttacaatttatgtgacagaattctcatgtttgcgctt
aatttttgtttaatttttatgggcgccaaaagaggagatgtctgctgctgggatgctaac
agaaatacccggccaatttttgccatttatactggccgtattcagtttggaacaatgagc
tggacaaagaaggtaacatgagctaaaaaaccaatagaagtaacaaaaatgtgacaggca
atcggaagaagacaaacaaatggagaatccagagaaaagcgcaattgttgcaggatgaca
attgaatgcaatccggaaatgtcctgcgtggacaaggatcgatggccatcgcccaagtgg
atttcctttgcccactcaaaaagtgagtaaaagagagttatactcaaaacaaaaaatcta
tagctcactggatcctcaaagaacataaatccacccctattttaaaactcaactcacttt
gagttgagatagctgcagatcgagtgaatatcttttgagatacttttcctttgatttcaa
aaccccaggagttttccgcattgggccaaacttgacctctaagacgacctcaaagatgcg
agttgagagaagcgcgcgcgttgctccttttgtgtcctttgctcgcatcctccgggtcat
cttctgaccttttcctttttttttggcacccgcttgccctttgtccttcgccttcgggat
cgttgacaaaagagctggggcattgcaataaatgtgataaagattgttttttgtctttct
gtgcaattgcttggacaccgtgccataaattgcccgtagaccggtgatcactgacctttg
atctgggctatcgttgatcatcgactaagggttttggtttgcacggaaatgccttgaatg
atgccttaattgtgggacatgcagctggaaccgtcgggttccattgaactgaccctcaat
tgtgggtgtttaacgtatgttttgcgcgactttaggcgtagtcttataatcttcacacgt
gtaacaccctaatttattgcatgtctgtaaaagaaatctcgtcgatggtttgatagaagt
agtaactcatttttacttttctaaaacatcttgcattgcaccactgtcaaacttaagaga
gcccccacgaaatctagtgaaactaattactcgtgtcaatttaaattatattttacccca
taagtttattttttttgacagatatggtgagttatcagtagaactcgaacgttactggtg
gttagttcaatgaagatcagcacgaaaatgattggaattatatttttggcaagacttctt
aagcaagttggtacgtactactaatccatccatgtttatgacgatgattaaacaatcttg
ttctcgataaagacggaaaaggagaaatttcagatctggtaaggttaaacctagcacata
gtctaattgcaatattaaatatatatgttttttacaggaatctctggctaagaccgatgc
taagtacactgccttactgaaagagataaatgccacttttcacaacagaccgacgcacat
aaagaaaaatgcggaattcgagaagaatttccaaacagttttaattgctttgaacctaag
catgtacgacatagcgaccaaaattgatacctacactgattttacagtttataatcaaat
ccgagtagaactcgaaaggaaaatattcaaaaagatacaagtggcggagagacttttaaa
gctggaaaaccttttaccaaagtgtcgtaccttttttggggatcagcaatcgctacttgt
cagaggtttctatcaatcgaacctaatgaaattggaattattgcatgatccgagtccaga
gtgtgaaaatgttgaattgcagcaaattttcatcgagccaacttcaacaacttccaagcc
acataactatgatatagacattgtaaaaactttggtcaaatatcatacgcgtccatgggg
aaataagacatataaggagttcgacgaaaaaatatggatcctttttatggccataaacag
cgaagagcaaaaatttaaaaaggatgcattagccacattcaataaatatgacgaacatcg
cgcaatattggacaaagctttggcaatccgcattggggaatttacaaagcaaataccgaa
tgaaaaaaatccatgcaaggtacaccttattcgcttaaaaaaagaattaggacgtgcaat
gtttgcagccattaagaaaaagcacgacattttagtcgaatcgaattatgtaaggtcttg
ccttaataataataggaaattgtataaaggcacatatgctttgaattaacattgcagatt
tcagattcgttttatttcacatgtgctggcttagttttaaaatgggaatcttgtgttaaa
aacaatacacttaagaacttacgggtttcaatactaaaatataatttttagacttcgtac
atagttataccgttctaaccaaaaactctttcagtaactatataatttttacagactacc
attttttatttacagacttttttaattttttttgccttgactggctgacaactgctttct
tatccgagcttgcgcctcaactggccagttctttagttcttccttgccacaaggcaagca
aaaagaggctgtgtagtaaaaactgcagccgggatccttgcacactgacttggagcaggt
ggagcacttagtgcccagtgtgatatagtattccggctgtgtctgccaacgaggtggagg
tggctggaagggatctcgcatcacatagttatcctcggggtactcaactcctagagcaaa
aggcggtttccgtccaaaataatgtaccatctcgtgcatttcacagccagagcagttgaa
ctcgatgcgtgctattcgttcatccgcctcctcgggatcaataggcttcttttcctcttc
gggaagctgtaatcgtttaatttcctctgcctcattgtccaggacgaagtcctcatcgtc
atccatgatagagattttctaaaagaccaatagaaaaacatagaactgggcatcttttac
gaagactagttacatttactacacttataacaatggtataataacaaatagttggtcaat
tcagttcgtaggtcattcagcgaacgccatgcgacgctttccaggcagatcctctggcca
ccattccggacgttccacaaaacaacgctcgccatcgatcattagctccggacggccgtt
gagaaccttctcgattcgcaacagtgcaacaccatgcttgtgcgcaaaaccaaagacgcg
tcctagtttcgctccagcaacagaagttacgtcctggttggaacccaaatcaataggagc
tgtcaaccggatgggcatgtatctctttcggatcacgcccgaatgatggacgcgggcggt
caactcctggccgacatagcagcccttttggaagctcacgccatgtaggtaatctgcatt
tgcttcgagaggaaaacatttgcccggaggcagttccgagcagccctcgcccactccctg
cttgtagcgaagaagctgataattattatcaggagaggctggtgtggcggttccaaagtc
gacaaaacatttcgacagcttggcccagtccatgtcggtaggagccaggatgcgtgtgcc
aaggacgggcagcctcgggtcgagggacacaaataagtccggatgtggattgggtacagc
ctccgaagcgtccttaaggttgaacatcacccaagtggtatactcatcgtccacactgtc
gacctcaatgcgtctgcgaacgcggtaagtgcggaggtggcgtcggaagtccgaggaagc
ctcccgatcgcactcaattaggatggtttccggattgttggtgcggtacaagattgtgtc
gtacagcagcctgcccgccttgttgaggaagtgggcgtacattgaggcaggaccccccgg
tgaacgaatccgggccacatcgttggtcgagagaccctgcaagaatggcaccacctcggc
cccgtggacgcggatgagttcccggttgcccagtggctccaatgtgaaattgcgctgact
taggcccaccggacgggcgtacggaatcctcatctcgtggatattacgtatgtgctggcg
cacggcgcgcagaaaccacggattcgaacatctattcatgctgcaaaatggaggcatctg
ttgcctgcaattggtactggaaatgccaaaggaaatcgctcttaccttgtgcaggaaatt
tgacttaatttatttgatcgatctagcagcagaaacttaaatttggtactcaaaacaaag
tcgagcaagagactgattttttggcacccggttcataacatttggatttgacagtttgtt
ggagatgagagattgatcacttttataacgtgacacgaattgaggtgcataatatatata
tatcgcaatacacattgttggtgctcttacagtggcccgtgcaacaaaattattaagtaa
tgtgcatgcttaaaatttcatttactttaagagtttcaattgtaataccttttttaatta
tcatattaattttaataattgtaatatttcactgcacttacggatttttgcttgtagcca
taaaactgtgtcacgcacccatccccaatcagctgttccttatcgtgactccacatcatc
ttgttttgcctggcctattttagcacattatacacggaaaatcggtatttcgtggcgctg
agggcgcagccactctgctggaaacacaagaaattttgttttaaacaaaacaaaatgagt
caatatagccacgttaagtatacacaatcgccgacgccgtcggtggtttctggctactcg
agtgcctcgcggctccattcacctcttccgccgcccgccaaccaccggagggactgcctc
tcggcgaccactaagagctacaaatacctgcgacgtctgcttaaattcaatcagatggac
ttcgagtttgccctgtggcagatgctctatctctttgtggcgccacagaaggtgtaccgg
aacttcaactaccggaaacagaccaagtcacagtttgcccgcgacgatccggcctttctg
gtgctcctggtcgtctgtctatgtggtgagttctaacgcccaagcattcacacacctccg
cggaggagatcccatcttcatcggttaccatcttgttctacatctacagacaggaaattg
atcagcacttctttctctactgtctataccaatcggttttctgtttgggaaaagtaactt
atttcatcagtgtccaattagattactatagccttatataggaatatacaccatttgaaa
aaatcaaggacacaccgataacttattaatctttcaacagtcacttccctgggctttgcg
tatgtgctgggattgtccttctggcagagcatctcgttcatcttctacgtggtctttgtg
gactgtattttcgtgggcatcataatagcgtcgttcttctgggcggtgacaaatcggtat
ctgcgcacaaatagtctggagccggatatcgagtggggctatgccttcgatgtccatctg
aacgccttctttccgccactgatgctgctgcacttcatccagctgttcttctacaactgg
ctaatcagccaaacgtggttcatctcgcgatttctgggcaacaccttttggttgatgggc
atgggctactatgtgtacatcacgtttctgggatacaattgtaagttatattatgcatta
acaagttctctaaataataagttttcctcctgcaggcattccgcatctgaaaaacacccg
catcattctcatcgccctgcccatcatctttctgctgtttctggtcgtcacaattattgg
ttggaacgcaacgatatcctttgtcaatttctacaagtatcgcgtatattagtactttaa
cgtccgttgtaaattattctgcgtttagttgctaagccactatacttcacttatgactaa
taaactaattaatttagcgttatccaaaccttataattgaaatcttacgttttgataaag
tagaaggcatagaatggtgataaactctaaaacctttatctttcaacatttttcgatatt
tttattctacaaaatggacaacaaatgcaattacgccagctgcttgggcttaatgaaagt
gcgcttgcgcttgttgcgttttcgctgcagctccagtgtgtgcaattccgtgtgcacctc
ggcgaagatctccgtttgctcctcctcgggaatcgagctgcggtagtccttcatcatgtc
gtatttctcccatggcttctgcatcttggccgccgacaggcgatgcttgtctttcagata
ctcatcgatgttggctacaccacgcagattctgtcgctcccaacgctccagccatggacg
cggacggagcaccaccttaatgtcgttgacgggcaccggagcaccctcctcgagcggttc
tgcttccatgttctcgtcgaaagtactgtactcaggaagagcgtcccgtaggtagagaag
actgtcatccagtcgcttctctagccgcaaaacctcgatcttctgaatagtaggatcgta
cagctcgtagaccacctccatgccctggtgatcgatcacgttgcgaaggataaatcgagc
gcgcagcccacagcgatccctattgatacaaatgcccacaaatcgactggtttttccggc
tgcatggggatcggaactggtcaccgcgaggacagatccaacgtagaactcgggcagatc
aatctgtttgcgacgatccagcatgtccagtcgctccagtttttcgcgcacaaggttgcg
ccactccaccttcggatcgggcaggaattctgggtaaacaaaccgataatttgccggaat
gatgggcttccggttcactggtggagtcggcgtggttggcggagcctcttttttctgttc
ctcctgattttcaattgcatgttccgcagttttggtggagaaggtgactgaaaatacgcg
tcttgaatgtgtggcactagataaaatgtctgtccttaccaatccgcttgtagacacact
gctgcgtcaatctattcagcataactcttgtgcttaagttcatttttaatggctttcggg
attcgctgaaacaaatgaatgtttagataatcatgccgcacgattatcagctggcaccag
cgatggcgatagcatagttatcgatagtttttctaattggaaggtaactgccaacttgtt
agtttttacctcggaattaaattaaataataatctaaaacaaatttttaattttaaaatt
gtaacaatatgccttagcttaaaccaaagctaatatatttaattccttcttatatctata
cattttgttcccaacgcaaaccaaaagtaaagccatatcaaacaaaaaacaatccacagc
aaaccaaaagcaaatcgacccgccatttcacctctataaaataagttagcttgattcaaa
aacagaaaaccaaataatatagttcggcttatttgtttttattaaagatattttattttc
atgatgttaaggatcaaatcagcgaaagtaattaacaatcttagagggaatggtgggggt
aatagtagaagtaagtagtaactgggggaattcctgtaggcggtaaatgaatgtagccag
atgacgaccgttggagtctcgtcccttaatccttgaggatctcgttgacggcgttgacga
cgtggcgggcggagatgccgaacatatcgatgaggactgacggaggacccgagcgtggaa
ctgtgggcacgtacaaatgtttgaccacgaagttgcgctcgccagccagggcactcagca
cagcttcgcccagaccaccttgcctataacgagtcaaataaaatccgagttagcaacgga
ttactattgaaagactgcaaagaacacttactggtagtgatcctcaacgacgaccacacg
tcctccgcactgcttgccgtgctcgataatcagctcggcgtccaatggcttcacggtgaa
gggatcgatcacacggacggtgatgcagttcttctccagctgatcggcggcagccaagca
ctcgtacaaagtgattccagctccgatcaggagcacctcgtcagagctcttttggcgcac
cacctttccgcggccaatggtgaagggttcctcgttgtcgtagatcacgcaggtgttggg
tcgggacgtacggatgaagcagacacccttggtgttggcggccagttcgacggcacgctc
cgtgctcaccgcatcagagggatagaagatggtgctgcccgggatggtgcggaacatggc
aatgtcctccagacccatctgggagggaccatcctcaccgatactgcagccgcagtggga
gcccacaaagttaacgttcgtctgtgagatggcgcccatacggatctgatcgaaggcacg
ggtgaagaaggtggcaaaggtggacacaaaggcaactgtgcggcgacggcaggcggctcc
aacggccactcccacaagattctgctcggcgatgaagcactcaatgtagcgctgcgggtc
gaggttcttcagcttgtcggagaaagtagagttcttggtgtctccgtccagggcaaccac
acgctggttattctggccaatcttggccagagctgtaccatacgccaatcgagtggcaat
ggaatcacccagcttgtaggcgggtggcgagctcaacttaatgttgctgatgtcgacatc
gggagcagcaccagtcttggacaccggcttgggggccagtttaacatccttgttgacaat
cagtccctgcagatgctttaccacttcggcggccttgtcgcccagtggcttgccgtgcca
gttgtccaaatcctcgatattggggaagtccttgcccttgaaggtctttgcaatgatggc
ggtgggcttgttcttggtgatcgcagcacaatggaaggccttggtcaactcctcaacatc
gtgaccatcgacaacgacagcgttgaagccgaaggcctccaggcgatcccggtaaacatc
cagcttatgctgcagggaggtggcctccgactgacccaagcggttcacatcgaagatcac
gcaaaggttgtccagtttgtagtggccggcaaagtgcagcgactcccaaatggaaccctc
ggcggactcaccatcaccaacgaccacgtaggtgcgatagtcggccttgtcgaagttctt
gcccacataggccattccagcgccgacggcgacaccctgt
