# Supplementary material for: SMCis: An Effective Algorithm for Discovery of Cis-Regulatory Modules
Source: PLoS One. 2016 Sep 16;11(9):e0162968. doi: 10.1371/journal.pone.0162968 (PMC5026350; doi:10.1371/journal.pone.0162968)
Supplement: S1 Datasets — (ZIP) [file pone.0162968.s001.zip › dataset/Drosophila/kni/dana_gf24121.fa]

>scaffold_13337:11018263,11058262 (reverse complemented)
agtataccttaatgtgttgtttcatttattatttaattattcacttattattcagaacat
attttttttcggaaatattggccaagatatggctgtcgcaaagggtcataatgttccctg
tgcccttttcacattatggttttttattatggcagatttttctagacaatcgatctacga
atcgtttaaggtactccgctcaagaatcggtcaaagaatggccaagatatggttatcgaa
ggaggtcctaatgagctccctatgcccttttcacattctgaaggggatggcccagaaaat
tttgataaaaatcgaaaaaatattttgttgccaggttttgatgcaggttgctggagaatc
gatctacgaatcgtttaaggtattccgctcaagaatcggtcaaatagtggccaagatatg
gttatcgaaggaggtcctaatgagctccctatgcccttttcacattctgaaggggatggc
ccagaaaattttgataaaaatcgaaaaaatattttgttgccaggttttgatgcaggttgc
tggagaatcgatctacgaatcgtttaaggtattccgctcaagaatcggtcaaatagtggc
caagatatggctatcgcagggggtcataatgagctccccatgcccttttcacattctgaa
ggggatggcccagaaaattttgataaaaatctcgaaaatattttgttgccagattttaat
gcagattgctggagaatcgatctacgaatcgtttaaggtactccgctcaagaatcggtca
aagaatggccaagatatggttatcgaaggaggtcctaatgagctccctatgcccttttca
cattctgaaggggatggcccagaaaattttgataaaaatcgaaaaaatattttgttgcca
gattttaatgcagattgctggagaatcgatctacgaatcgtttaaagtattccgctcaag
aatcggtcaaatagtggccaagatatggctatcgcagggggtcataatgagctccccatg
cccttttcacattctgaaggggatggcccagaaaattttgataaaaatcgaaaaaatatt
ttgttgccagattttaatgcagattgctggagaatcgatctacgaatcgtttaaggtatt
ccgctcaagaatcgggtggaaattgacaaatatatggcatatattttgaacatattgccc
tttcgtctatatttgtggattttttaagtggatcatccataagatttgacaacaatttaa
agaaaattactctctttcttttcagaatcatctaggacgattgagtcatcgacctgccat
tgaagtcgcagcccccttctcatctcttaacttaacaaaaacaaaaaagaaaaattaatt
aaaagatatgaaagatcttgtacagatagtatgcttacttctaaataataatatggctaa
tataaaatatgataaatacacatatacaagaggaaaagaacatatgataattaaaattaa
tattgtatgtatcctaagacatttgttactttattgtttttagagtgcgcatacgtatgt
ataaatttgcaatttctattcctaacgccaaaaaataagagtcaagcccaaatatacaaa
caataaaataaaagcatttaaaaactgttgatgctttgaaaacaaaaatatttaaaatgt
gcaaatgttaagccaagccattcaataaacaataaacaataatgcccaatgacaaatttt
gctgtaatgaaaagcatccgaaatatataaatggccagaaatttaaatatttgttttttt
tatattttcgggggacttaaaagaaaactagaaataaatattttaaatatttcacatgta
actgttagctcatactggcgttaacattatttatattattgcgccttacagcacaagcta
ctgttaagctataacattacagattactgtagtatactttcagtaataagattacagagt
ccttacatttaacagaccccaaaatgtatgctacataatttagcatatgctatgtcgaaa
ggatttctgttaaacgcgtgtagaagtagtgtctattttattctattttgtaaaaaaaaa
tatgattttgtttaaagattatttaatataaaagaaaagcaaaaattattagaacaatac
aagaaaatgtaatatttaatttgtctctaaagagtgtatttaaaacagcttgttattaag
ttagaacttcttttctttaccttctactattccatgattccatgattatatttttattaa
ttggccaatatgagtatgaaaactttacctaaatccaatttataacttaaagacaaaaat
gtatgtcaaaaaatttcagtcatttaattccttattaaatcaatgcccacttgactgtca
gttcatgtcctcagaactactattcgaactgaccgagacgccgtaacaatagtgagggtg
ccacaaaaaaaaataaataaacccttttgccccaaaaatcgaccatcaacggcagtcgag
tggggtcagttcttcaaaagatcaaagatacactttggcgcttaagtgttttcccgccgc
tctccagcatcttcggcacctatcacttcaaggagtttcagttttgagcccgagttcgag
ttgtgtttcgctttttcaattgagttgttatattttattttatttctgtggctcgatgtg
caccttagtggagcaaacaaaagcaattagacggcgtcatctgacagcctcaatggaata
gttttcgagccgaatatgcctctccgttggaatgcctctgatgggatctgatctgatccg
atgtccaaatgccaatgaggggggtgggtcaagagggggggccactgtgtccagggggca
gaacaatagggttcgagtgcggaggagtgaggtgttaaaaattctactctttatgctctt
attatgatttggctcgcttgatggacatttacgatatgaaaaatttcagagtctctatgg
ggcactatggggccgggccggaccatacgaatatatcttttgtctcacttgtttgacaag
cgatgcgtacaaatcaaagcaggaatccagagttaggccccggagctctcccagtcgtct
gttgtttgattaatagccgcacaattgatatgttaagtggtaaattacgccattggcacg
caaatgtatcttcaagatacatgcgttagtgtgtggacaaaataaaatataaaaaaacgg
gcaaattgttgtttgtttaaggcgccgctatgaatcgagataaatatcttgaatttttgt
ttcttttgatattttttgtttttttggggagctctggtaaggcggagcctaaagtgcgta
aagtgatttaattttgaatggacgtcagagaaagtttatcaaacacactcactccaatac
aattattcaattatttggttgacttttcccccttttatattatatatttttttgtcttgt
ttttggcctccccttctggaagaaaagctcagctaaccagccaaggttcgttggcttaaa
ttaaaacccattagtctacttttaacacgctttcagggagtctcttggtctgtagtattt
ttttatggtcccgtttatatgtttaaataaaacgaacaacacaaaccgatccgaagcgaa
caaaaaatccattaaagcctttttgtatattagaaaagcgaaacaatggggagggagttc
gattcgatgtcattaaatttttgccacgccataaaattcatcgaatttttttttgtttta
ttgaaaaaccgccgtagaagtgttataaaaatcatttaaaagtcgagattgccgtagatt
tgattgaggtttttttttaatttatttatttgtttgtgttttttcggtttttgtttttag
tgcacgaaaccctcgcgttcatgctcaactaaaatgatttaattccgaaacgtgccttgc
aaattttatgatcaattttcactttaaatatagattgaatgcctttggtgaattatttaa
atgtggctttgctttggctctggcttattttattttttattggttcttttgtattttttt
tttacttgcttcggatatcatgtgacgaaggtggattttttatttatttttttgttgtat
gtggaatgctaaagggaaggggtagaagcttttcgatgattggcaatggtttctgaattt
tataagttttatggatttgatttacgatattttaatagataagtgatttattgagggtaa
aaaacaaaatggttatggctaggaatttaaaattttcacaataagttttgggagatctat
cagcgatatgcttgtagaatttgactttctttgaaaagagtttaattactggatgtacaa
aaaacttataatatatatttgttccctttattgtgctctatttttaccatttagtagtaa
tttagttcatctactactccaatcaatataaatcttcgttggctcgtttggctctattat
tcgactgccgattgtttccccatcaaagctgatagagttaacttcatttccatttctatt
gaggcgttgatctctggtcggtttgtttgcctcataaataaactgtggcaaatgctctaa
gccaactggactgaagcccccataaattatgtggcgaaaagcaacaactggcgaggccac
tgtggttgttgtgtcattttcttggcgcgcttaataaactacacacactttatgcgaagc
tccttgccggggttgctgttgttgggcctgccgattgctgttatatgatttcatatatca
tcagagccatggaggatcccaccacctccccatctcccatcttctttatttttatttatt
tttttttcgaatatttttctgaacttggtttgttcaacatgcgcaggcgtgcggcattta
gttcagcctgtcgactctgtcctttttcttttcctccccagacccttcagattcagattc
ttggtcctgttttcagtcagcttgtttgtataaatatatatatatatatatacatttttt
ttgtttgataacattttattgtccgctttataaattattggcgtttgctgggccgggctg
ggagcgtcatcgggatcggagaatcggggcaaaaaatatccttttacgttcaacagtttt
tggtatgcaacatgtgtccaaatttgtgcagcatacaaataaatactatggtataaggaa
aaattactaagcttttgttattataccctgtaaggggtagggttttgcatactgtttggt
attaggtttcttataatcatttaattatatattttattaaaggagtagttgcaaaattgg
atgaaatggttcaactattctataaagatttacttttttttacttctaataaattttaat
atgtttctagtcattgaaaaatatataaaatatatttctgtagtcttaaatttttataac
ccgtactgggtataattctactccatcactatattcttaggcagcctgacaagaccactt
gattttataatttttcctcatttttttagctctctggccgctgagtctgcgcgtgttttg
gccttttagggcgccttggccctaaaacagacaattgagtgtagtgtgaaagttgcttta
aatactctcggtatcggtatcccgaggctccagaggcgatgatgctgacgacttccgatg
ggtaggggagtagtgccggggatgctgccaccaaatcaaaccatttatgtctggctcatg
cgacacatttatcatcgtcaagtgacggacaatggccgagtaacaaaacgcgcctgcacc
tgtctgctggtggctaaaaaaggttggaaaggggggcagccgatctttaattatacatta
tacaagaggcacacccgctgggcagtacggggtgccttcagtggccaaagccttctaact
ggagcccagctaatgagctaagcgatcttacactgcaaatttaacgagggcaatgggatc
tctgtctggtatctgtggcatcccattatatccctcatatatatacatatctctacctat
atcgggttgcccgacgaagaggagcgaggcgcattgatcaatcgaaatgatataattatg
gccaggaccaaaagggcagctctgtgtaaattgatatcaacaaattacgcgaaaatattt
caaaaatattaacgaatgtgaatgatataatgatgagatgatggatgtcgcaggcacttt
gggaaaaataataaggtttttaggaaaaaaatagaatatttaatctttagatgtcagaag
acaactgatacttcgcttagacgttattgatttatgttttaaaattttaagttatttgtt
ctcaaatttctttagcctttaatagtaaataaaaacaaggtatacaacttctctcagtgt
ttcatacatcaccctaattatgcccaatttaaaaagggttaattaaggcacaaaacgtat
ttcgtgtcctgtgtcccgccatggagagcattattaatatgcgacatttttgatatcttt
ttgcagccaaagtccgaaaagaggagggcagatcagtgccatgaaggcaccataattaca
tacagcatttgtcataacaccagatatggacatccgatgctgttgcccagggcgcgaaac
cttccagtctgccagctccgaagccagacaaaggcagacgcttgggttttggccaagatc
cgaactatgcgacaaatgtaagcgggcaaaaaataatcatggcgatgaaaaaatgatata
aagaggcagggaaaattgtaaatatcatcattggacgcggccactgatcgctgggcattt
tataaataaaacaaaatcataaatgcagcccccagacgcatcggcagtcgccagtcccca
gttcccaatcccccgtcctcaagcctgttgaatggatcgggatcttgggtgctatataat
aattacagtcagcattcgcattcgtctctcatccctgggacattggaattcggagcattg
tgtcatatttaatacagaaattttaattaaacataatttgtaaggactgcacgttgatgc
attcagatcggactggcggagattgctcgtcgacgatagcccccgatttgggatcggaat
agagtaatttatggcattttatggttaggccataactggtctatcatccgttggaattta
actttgatcgtaacgcaaagtgtgagaagtgggttctccgaagtcaggatagttgacaaa
tagccaggttgattgctctatttggagtttagagttagtttggattgcgaataccccaac
aatatatagttttttatttaaagccattatagaggtcaccttctgttgggctaccaaagc
caaaaagatgttaaacaatgcaaattcaacccaaattcaattctattgcgatgcggcagt
gattattcaaatgatttaactagttcaacgcgattgaccctccgtgggcagctctcaagt
tcgataggggcccaaccccgaaaagagtaactctggcttcctaaggtttcagccccgaaa
tgcttcccgaaatcggaggagttgaagtaatgccctcggggtgcctgactgactgactcc
ggactgactctcattgcattacatttgcaagacaacaatgggcatttttataaaagatac
tatttttttttgggcattcagtgcattcggcggcgttgggcgtttttatttttacagata
ttgtttacaattttccaagttggccaagtccagtccacaagctccgagctgtgccctctc
attgttggaggttggatctgtagctgctccaatcatcattttgtagatattcgcttggtg
atatattttgggtgagcgcttccggcaaatcggagccaccagtgaaaggtcaagctgtgg
ccaagaaaagcagccggagcaagcggaaaactgctgcccagggagctgtgtgccattgga
atgggattgcaaacgatacagtcggaatatagttgagaggataatggttcttctaattaa
tactaaaaatagtttggtagttatctatgttagtataatttttaataaaaatgtgaaaat
taaagtttaatatattaatcctacaaccctagatttaattaacattaaaggctcttttca
ttagaatattgaatagtaaacttaaaataaataggtagacttaaagggtaatttgtataa
tatgaaaaaataagaactataattttctactcacctactgttagtcccatttaaggacac
tccactgtagttcgtgtggcatcgaaataaacaaatcaaagtgagccaatagccgctgcc
cggtcgcatctcgtcgatctgcggtatgtgcccaattttccataacatatttgatcgcag
cgatctttgcaatcgcctccgactttccacttttccctttgtttgctgccttggttcgtg
tgtgagaaaaacttatcgaatcgtggctatcgttatgggatttcgagtctagagttggaa
taggaaggaggaggataggctggcgaggatatatcgcggggctgttgcggttattaagcc
ctggtgaccaaaaccgaggccaacgagctgacaaacctttgcagaatgcctccacacacg
aagatgatctcgtggcaggagaggatagaccacgtgtatattgcttttgacagcctccag
ataaaccactttccagatcattaattgcctatcttttcgctccaaaaactgccccgaaag
ttggattgcgattcggattcggatttggggttcgcggatttcatattgggtccagccttc
agtccgcgtccggggcctgggaaagcgtttgggcgaagatcattcaactcccacagacac
ccacacccacacggcccaaatggcaccacaatccaccagacatcaaacaatgatcacgag
tggtgctctttgtggtggtggtggtgctgctgctgctgccgatctggtggtgcgggtgcg
gtttgcctttgcctttgcctttgagtcttgggcttttggtttgagttttgctttggtttt
ggccaggcttttgggccacatcgatgctggccggctgcttgatgatagcctgtgagtaga
ctcgccttggcctggctttgaattattacactggagggaagatttttaatttatctaaaa
ggtagttatagagagtattagaaggtaactatcctatttaatcagaaagaataaatatag
aaaaaagagcaactgaataatgttttaaagcttcccagaaaaatttatagtttaattaga
atattatattagaattcttctctctttataccctttttacttacatatatgtttttttct
aaagtgtagcttgcttctttcgctgatcgttttgggcatgggcccctaagggcctttcga
ttgaacttgttccacattttgattgtaatgctgctggagagaggcgagagctgggcaaga
caaatatgattttcaatttgccgcgatcgctttcacaagatttgcattccactttgcatt
cgcagctccccctcactgtcttctgtccaaaagcacattaaacacttgagagtcgccgag
tcaaagttcaactgggttcgactcccttacttttcttgtactattttcttgttctatgtt
gtttttggctcattaaaccgtcactctagttgttggtgctgttttgtacccgttgcaaac
tgaatttggaattagccacaaatcaaaacatttatggccggcagagctaatgagtggctg
gccgaaatgctcgatttaccacccaagtcggttatagatagatgcaccgcataaataccc
acaaagtgtgtcgtaaaagtccaacgcgatcatcaaaatgttcctccttagtggacagct
tcaggtgaggccacctgcctggagcagccccagtttatcaggcccagagtccacctcctc
ttagtcccaagcctcagtcccagtcccgtgtacaaaatgctatgcaaatttggtttttat
ttacccgctcggctgccagaacaagtgcaaaagtctttctcgtgttcccattcccaggtg
gtccagcactgaggaaaactaaatgttaataaagagggttattattagttaaaatatagt
attaattatttgtcaaaccctgaccttacatgtggaaaaacattgtaagaagcatacctt
ttatattttggctaagattaataagttaagctttttctcttgacaatatataagttctga
aaaaaagacttaatttaaaattcataatttttcagtgcatttccaattcaaaaccattgg
tgtccagttgctcccatgatctgtgcaccatttcccgtgagtcaactctggattttatgt
gtgtttggcatttgcgaaatgcgttcgcatgcacatttgaatcaatcgccggctcagatt
ggtttctttccattttttccgatttttttttgcgtttttatgactttggtataccggtta
ggggatcggcgagtcgcgatgcttttgaactgcactgatatcgtttcgatttgacattta
gcatcgctaattcatgcgaaatcacccaaagattatgttcataagcacacattacgatta
cacgtttattataatttaggagtttactttgcgatcgaatcgaaggaggcgaccagttgg
tgggcttgggcttgggaaagtggacggtgacaaaagcattttgcaacgaaagacatgaga
tcacttagagttggccctgtttttttttttcgtttttttttttttgtatatttcttttca
gatatatcttgcgtgcgagtgtctggccagaaaaggcactgaaagccaaatggaccacat
agctaaatggatttggttagataagggagctcaagtgaaacctgagaaagtgggttaggc
ttcagaagaaaactttcccttgacaggtcctggtgaaaaagttggtggaaaaattagtat
tttcatatgtaacatggttgtgaaaaggctttatagtaatttaaatatgaatattttatt
gtttcgaggaatataaggcctcagaactacctaatgttataacacttttaacctgtaact
ccttgatggtttaagactcagtctcccatctagatttgttccacagcttctctagaattt
cgagaacccatttcactcctcgttagccacatgatgcatggaaaccactgaaccacaatt
gtgggtggataacgagactggagatgccgaaccacatgaatggaaagatcgtttgtgaca
tgcgcgcggttccaccaatcacctggggagttggggagccgagaacagggagctccaagg
ggaggccatactgtagacattggaggcactgtgttgcagctctgttgccgcactaattga
gcatttaaatgcagcgtaattacttctctaacaccttcatcagaggcaaccgtcaacggc
tcgcctttgatgcgcactgcaaattagcatataaattgtcccgtgtgaacataaaatcaa
atgacatgtgagtttgtcaaaaaagccacctcaaagtgccgctgaaaaagccaagtcgaa
agcagaaaagctggcggaaggacatgataaggtggaaaaatcgttgcctcaatcgaagac
gcggccaagaatcacaagagtcattagcatagcgaacgtgcagctaattggaaatggaac
agatcggagtatgaatggagtagtagttgtggttgggcactatatactattactattctg
ggaggagagtcctaccgcctcggtgccttgggaaatcgaagggtaaacccctaaattctg
gcaaccggcgccagccagacgtctttatggccgatcatgggtcgttgtggtgcattttaa
atcggccaaagggcattcaattaattaagccccagtaacagttagccatttgcggctcgc
tcggctccattcacccgtctatgaagtgtgggcgagttttttgacccgtcgacgggcagg
aaatgcaccgcgttctgaatgccaaggcgtattccgaacgatcgttcgatgttcaatggt
cgacgacgatcccctcccatcctcccctgtgctcctcctgcaagtcccactgatcgttgc
acaaatgcgttttgcataactgagtactttctggcctgaaccttatggccaaagctaaag
tcaaacgatgacgttgacggcggacggcgctggtgccgcttttgggggtgtttgctgcac
ttgttgccacagaacggtccgtacactgtaaaaaaaaaatagataaaaatattagggaaa
atctaaaaacatagtataaaatgtctattagtggttttcctattttatttgaatttttaa
aagtattgcaagcaaataaccctttgttctggttagatttcttatacgtagacgtcttat
acttatgtttttcaagtactttattgacttttaggaacatgattttttaataaatatgtt
aaaaaagtgtactattttatttatgaatattttttccagtgcctatcttcatatgacact
ttcaaagccaagagaagcaaagagttttcagtgggtgggaaggggttttggggtgtatcc
ggtcagaatttttatggacgatcatttaaatcgataagtgaaatcatatttacaatcaat
gaaatatgcttccaggaaacatacttgtgtgggccatggacttgttgcaattgcctggga
atcatagatgagttttatgattgaatcgatcgtgccagaaataggaaattagatttagga
aacgtggaaggctatcattcattcatgagtacaaaaaaatggaacagaaaaatatcacta
aattaatatttatacttcgaagaaatgcgtgattattttccatttcaaagcacattattt
cctgctttcgacgcgataattataatcttatagaccaactctccggcctgggtataacca
aagtcatgttggctaatctcagttcggagtaagatcgatccggcaggacctccgcagatc
agatgcccagtgaggagcgggaataacccggcagactgtccattgactgcgttttttccc
agttagcttaacttgctttgcggcttcgatagattatcgagcattagaccaggattagta
gtccgtgttttgccaggcagtcagtcagccagccagtcatcctaggttggcctggactcg
tccggctaacttgtgcaatttgtgtaatttccaaagccaggatctgatcaaacaagtccc
ggatttaattgagatcagccaaacgagtggtggaccgaagagtgtgtgaaaaaccgtgaa
acgctttggaaaatttgcagcgtttcccggctggctggaaatttgattggcaaaccgcag
attcaacttccgctagggggttttgcccaatcccagggccaagtccgagagtctaatctc
aaacatgtgggtacttggccaacattaacatatcgttagcgatctggcgatctcagatcg
aagatcttcgaactgtgatccgtgggaagtttggcgttggtccaaaccagactctctaca
attgagggaaactccatttggaaaactcggagatttggccaaaggcttaaaacggaaact
gatcatttcgaacacagctacgccctgctgtcataattgtaacgtaattattatttatgc
tgtcacactcgattataaatctcatatttgccaaaagtcttatgatcagaaaaatgctgt
ctctactgatttcaaccccttttgatactgatgctgctgccttttatttgagtttgagcg
agagaatagctgccatcaataatcatatttttgggaatttgcataatttcataattccaa
tacaatatcaattgtccgatccagtgataagccacactctactactactactagctgaga
agaatctaaatccccgtcgagagaatcaataaacgatggccatatatcaaataaatgcac
agcccgaacgggttttcgaggtgcagactgaagaacaacgaaagcgtaatgaagacatta
ccgaaacacaattaaacattagacatttgtcaggccaaaccgaaccaacaacatatcaaa
agccaaacacatccagcacacaaagtggctggagtgcccggagtggagaacttccagatg
ccatgagaaattagccaaacaagttttattgacttttccccccctggctgaatttctaat
ttttcgcaaaactgtgcaaaaataaatataatgcgtattatatttcgaattgggtagtta
aattattatatgagctataaaattagtacttataaagtaatatttctgacagcattacag
atataactcagccttaacagagagcaataaattcttctaaaaaaatacatcttgcccttg
aaacccactttaaaaacatttcgataaaaatcgtaaagccaacacattcccaacgagact
ggataataatagtgctcagcttcaatagttctcaatttacacccgggtgcaatagaaaaa
ctgtttgtagacgataaatattttccgccttctctttatataacaaaaaaaaagataaaa
ctgagattctcctgccgttgcacgtcgccggtcatcaaagctatttttactatatgtacg
atatataatgaaacttcgagtcatcggatataatgaatacatctcaatccccggctcgat
tccgttgttatccaatgtgatgtgattcattggtttatctgagggattatgcctaaatct
gtggccggcgagctattaatttactaattgtaatcttggccataaaaaacatttagcagc
cacgagctcaagccttatctttgtggaccaggtcgggccagaaagaccagatcgccggct
gtgtaggacattgaaaatgcaaattcttcgcacataatcacaataacaatgatgccacaa
caaaatgccaagtccgagctgttaaatcaaaaatatgcaaattacttttgagagcgaaca
cgagtcccaaaactgataaaaataaaaaaaaaaaactgaaaactgaacaccgaatcgaaa
tccgaacaagttcgaacccagatcgagtcgtcgtctggggtcgtttgattgatatgtgct
ggttatacagtcatttggccaaaatgatgcaatcaaatctatgtaaatgcgaacggctct
tgactcctctgactctgactctgacattttgaggctgatgggctatagccggaatcgaat
agccgtgaatctggcagggggcggaaagggagggggctacctggtccggtcatataggca
taatttagtagctagcatttccgtcagttttttactcatttacgacatcgggcaattaaa
aaagttgaaaagtcaaaaagtcagctcagaaatgtgcgttacttttttattattatgttt
tttaccgatccacgattttttaacctcctgtcaagagtgaccttgtggaagatttccttg
gaaattctcagccgagcagacaaagtcatttttttacgcaactcgaacgggcaattgact
tttttatatgaggtcctggctcgagagaagacatatgccaaaaaacacaaatatttaaaa
aaaaaaaaaggaaccatttcatcctttttccacttaaaaaaagtgggcatgagcggatgg
gtgaggtgctctgcattggctcgggttatggccatcggctgctcgactttttatggttac
gggcccgactttatgaccatcatatcggccactttcgggccgaaaaaatcctcagcgggc
aagctgatttttttagggcaattcttgtggctacctaagctcgcgatttcgttacctaat
cgcaggatcagcttacctaagcctaagattatcctaggatcataattatgacggcggacg
cgacactcggctcggttttttttttgcgcgccgagcgcgttgccgggcggcaaaaaactt
aatccggggattaaaccggattaaagtcacattgtcctcattttttttttgtatttcggc
ctcttctcctttcgggctaactaattactcggggaaaattacccatttgcttgtgcggaa
attcgcgaaaatgtttcaacagcaattttttacagaatttttgccaaacgctcgtttttt
tatggtgtgtgagaaaatagaggaaaaaaatggtaaaggaccagactgaaccgggcaagg
accataaaaatgaatcgattagaaaaaaaaggtggtgggcgtttgcttgcttggttggtt
ggagggttgggtggacgatagagaaggatataccgaaggatggttctagttactttttga
cttttttacaagccttttgtgagattttcctcgtttacttggaagagctctggttgatgc
aacaattgaaagtaaacccgagaatattcctagaagtttcctaacgattttttaaaaatc
tgctggaaactgcactcttaacttagccgatggaataatctatttcctaataagggttat
aactaaccctagatgggtttttggtcaaaaagtcaaggttcttgttcattttagtcgatg
gtcaaccctttcgggacaatgaggatccataaaagggttaaacacaaaagggttaactga
gaacaggtagctctctcatagcaaacatcaataaatattcataaaaagagttaagtgcta
ccataagattctttgtttaggaaaaaaggggtaataatatttgtagttgactttaaagaa
agggttagatataggaattaaattgatataaaatattattagaaaagatgaagtctgtcg
ggaaatgaatatttgttgttaattttaaaaattatctgcctgtcaagccaagtctgtcaa
aaatccgtcggtctttcggtcaactccacttgagttttggggccttcgaccatttcgatt
tccagcgggctaaaaaaaggctccgcccatgccaaataaaatgagaaaatgttaaaaatg
aagtcaatagctggcggacaaggggtgctgtggagtgcgagtgtatctgtgtgagtgaga
aatttagccgcccttttgcgggcgagtttctttaataaataaccgaataacgaataatat
cagagcaatgcaaatcgagcgattcccccagaaatatacaaccagagagagatggagcga
tcaatgtatctttcgagtgagtatttttcattcacatccgagatactgttaacaggccga
taacagaggctcaagacttggccggagtcgagtgcggtgcgcatgtgtgcgtattcgagt
gagtttttgatcgctctccgatctcggggcatggtggtggttttagccgtgatttatcag
agagctgctcgaactggaaactgggaaactggtaaccccacgacgacgacgtcgacgagt
gagtgtgtgagtagggcccgtacataagccaaagagttcgaccagtgatacacagaaacg
cttcttgccagtcgatgctctcagccagaaatcagtcgtcagttagtagccgaagtgtca
gttacacacatcgagagttccaccagcgcgtttcgtcgcatttcgaaaaccatcgtatcc
aatcaatacaaaaaaaactgtcaagtttcccaagtgtgaaaataaacagagactgatcta
aaagtgttgaaaaaaaatactaaaaagaaaacccggaaaagcaaaaaatctgcaacagtg
agccaacgtttagcaacgatcgggaatcgctgcaattaaaaaaccatcgttaaacccagt
tcccggtcaaaaccagacctacaaaaaaattaaggtaagttcagaaaaaaacagctattg
ggaaagtgaaagagatgggggagagatcttgtccgaaagtcaattcacggtttttatttt
tgggtcgcggccgacggcgaattttatgatcccttgtgcactacttttattttttacagt
ttctcgcgaaaatcttgctgcacatttccatctttccttaaaaaaaaacacacgcaaagg
acaaaaaaaaattgttcataaaccaaaatatctatttttttgacttgggaaatgtgtgtg
ttttatggtcgaacgtcaaggactgctgcatttttttagggaacagcgcgacaaactcct
cgtaatgacttcatctaaaaaaggaaatctacctgagttttatgactgggcagtgcgaaa
aaatgaaaatgaacgcatagggttgcataatccggcagcttaagttttttggcctgttgt
ctgctgtctctgatcataaaaaacgaaactgtctgcacgtccatcctgcagatacttcgt
gagttccttcggtataaatatcctgtcggcccttagtccgacatcagttgctcagcagca
ttctagacgaacagatcacagagatcgaagagaaaaacacacaatattccacacaagatc
agcagtacaagatggtgttcaacttggttagtgtccagaaaacgtctcacctcactatgg
attaagacttatcagtcaatggattaaacccttactaacgtgggatttatttattcactt
acagatgaaccagacatgcaaagtgtgcggagagccggcggcgggcttccattttggcgc
cttcacctgcgagggctgcaaggtaagttgtgtctctaaaacgtgaatgaaggaacattt
tcgcaaaaaaaaagagttaagggagcggaaatttcattcttgaaatctttatcatcatga
ttttaatcaattattttttctttcatttacagtcattctttggaagatcctacaacaaca
tcagcaccattagcgagtgcaagaacgagggcaagtgcatcatcgacaagaagaacagga
ccacctgcaaggcctgccgcttgcgcaagtgctacaatgtgggcatgtccaagggcggat
cccgctacggacgccgctccaactggttcaagatccactgcctcctgcaggagcacgagc
aggcagcagccgccgcaggaaaggcaccacccagccaggttggtggcgccacagctccct
cggccgcctcgccggtgggctccccacacacccccggtttcggagacatggcagcggcag
ccgcccatctgcaccaccatcagcagcagcaggcagccgccgcagctgctcagcgcggcc
acccacacatgccgctcctgggctaccccggctatcttcccgagcacgctgccgccctgc
ccttcttcagcatgatgggtggtgttgccccgcaccagtctccattcccgctgcccccgc
acctgctcttccccggctaccatgcctcggcagcggccgcagccgcctcggcagccgacg
ccgcctaccgtcaggagatgtacaagcaccgccagagcgtagactcggccggctcggtgg
agtcccagagccgctacagcccggtcagcggtgtcgccgccccagtgcaagtgccccagc
ccaccaactccgctcgccagacccccatcgacgtgtgcctgcccgaggaggatgtgcagt
ccgtgcacagccaccagtccggcagcctcctgcatcccatcgctatccgtgccacgccca
cccagcagctgcactccagctcccccagcagcccgcttagtttcgctgccaagatgcaga
gcctctcgccggtgtccgtgtgctcgattggcggagaaaccaccccagcacccatcgccc
agcccgccacacctccagccaccactcaggagggtcccatggacttgagcatgaagacgt
cgaggagctcggtgcacagcttcaatgacagcggcagcgaggatcaggatctggagtcgg
caccccgccggaagtacttccacgtggaagcggagtacaccagcagttcctcccactcgc
actcccagtcgccgcccgccacccaccacgccgaggtgaagcgacagaagctgggtggtg
cggattccacccactttggtggcttcgcagtctcccacaatgcagccagtgccatgcggg
gcattttcgtgtgcgtctaagagaaaggcgcgagaaatctcatttcgatgggaggagccc
ccacagccccatagaccgttgttgttgttttaaagtttagtgtacttttttttgttagtt
cgagaaaatgtaaattttgtcggtgtgctcgctcacacctggcagacatgaacgagacgg
ggagagactggtttcgctggaaagagagaatgagaaggagacagccagccaggtagttgc
aatgcactcacaccatcacaaacacacctacacaacacacacacacagaaacacctaaaa
actattgagctcaaacccaaaaattatttttatgaaacgttaaaaaattgtaaatattta
tttgagcctgtttgcaattgtatttaaagctagaaggaagcggaagagttaggagttagt
tgtcattcccaccctcgaaacactattgtacatagaattgttaagtctaagcatgatctt
aattgtgtctaagtattttattgtattttagtcctagttactctttatccctaacgattg
gcttttaattttatgaaagagaaataaaaatgattaaaaattaaatacttctgtgttttt
tgaatatttttagaaggtttatggaaataaattttaagagatctctttttgggaatgaat
aaaaattaagccttcaactttttaccctcaaactatggttcttaaactactaagaactac
tagaaccttttaagggactaccattttatcaagcttatcatacaaaatttaaataaaatc
tgaaatagcctgaaccaaagaaatattccaaccaaagcatgccccaatatccaaaactat
ctctcggatgtatctattagctgtcaacaaagttctttggctaccgcacattcctaggat
caaagctaataaattattttgttattctgccatcattcttgtttcaaaatcagttctgtt
cgttcatatatctgatcggcggtatctttggctccaaagataccttccaccaaccacctc
cacccactctgcttggttttcataaccacgggccaaatgggcgtggcctgtcaatggcaa
caccaaaaagaaacaaaatggaaacaaatgctttggcataaattcaatcaacattcggtt
gcaagtcgatcggggatggccgatggccgataataaaaccgatatagcagccgttaagtg
cttttgtgtctgcccattgcaatcgcgattgccgtatagtaaattaaaaatgccacaaat
gttacgcacagatatttgtccgaccggcacaaccgcccaaccacccagccacccgaccga
tcgcccaaccgcccggattcaccaccgggcaccctgttttatatgctgcggtcatgacca
ttaggcctatgtctaatgcctatgcctcggcccatgccttcgatatgggccagttgtagg
cactgattctgcctggcagtgcgaccacgtgctgcttcaaataataaactttatattaac
acatacaacagtcatacgccccgttgttggccagaattttaatcgcttaattagccagag
cgaccgctccgaacttggtttatggcccgacggcttaacttctgctggatccactatatc
caccactggatccacccgatgatgaatgggtcggctggaaagttatgcaggattccgggg
tctgggatgcaaaatcgtaatgcccgagtatcgacaaaaaaaatctggcagttgacgcct
cgacgggtgacaataaataaaccatcaaggtgggtttgtgccgtagagatgagcccgcaa
cataccgcgtatcatcaatatgcatgatagggtcgccttcggcggagaaggggcttgcag
gcggggcataggggaggtgggtgagcagcgcacgccattgtggctttgtcgatcgatcgc
attccaatgtgtgttttctcgtcattgtttctaaatttatttttatagtttattaaagag
tcatatcatagtagagaaaaaaagagtcacaaaaaataaaatgcaataaattcaagccgg
agaagtcaacacattcttaagtaggttttaaattaattatgatttttaaaatgagttggc
ataaggaaataaattaaaatgtaagaaaatgtgcctaaaatataaacatgttttccaatt
taaagacctctaaatccaagaacttctaaagccattttaaagttttccttcaagttcgtt
gcttaagtcttttgtttgggaactagattatctaaacgtcactagtttaggtcactccca
aagcgattaaagcacacaccctcgataaacacaagacgctttggtgtatcatatgattcg
tcaagttcgttgcctaagtcttttgttttccctgactattttgtgtgtgttttttttttg
ggttcaactggcgctgtcaaactgaaaaagtggttcatttgtctcatcgccccaatctct
ccaatcaaaaagccatttagacaacaaagacgagaagaatgagacgagcggagagaaata
aaatcgattcagcataaaaatggtccaaaagtataacatttcaaaattttattgactgtc
aaaatgcaggcgccaatcgaaaatgagcgcagacaagcgggctagatcgggttacctggc
gccaaaggcgactttcgagatgctttattgaccccacgttgtgccagtgtgtgatccatg
atagatgcatcactaatagagttccaggcgatacaatgaacaaagactgtctctgacttt
gactctgagtctgactctgagcacatctttaaaaatagttcaagaatcgagacaagcacc
tgcacagtcccattcaattatttatcaccgttcgcaatgctaatgttccttcgattatgg
ctttcaaattaatgcatgcaaaacatatataatacgcgagccgtaagaacatgtttatta
aattaaataattgcacctggagtggagtggcatcgctgaaaaataaattcccaatttgca
tttgaagctgacaatggatttggacaagcaatatataaaaataaaaaaccaacacaaata
ttattgacacattataaaggtggaaacatgtttctaatgagaaattatgcaaaaatttgc
ataaaattttgttaaaggcaagtcagcagcaatctgaacagagtcaatgcttctcggcga
ctgctggttcggcgcctccggtagcggccttaattactgccaagcttctctagagggtaa
tggggcgtgttcttagactcgcacaacccggctgacaaatagtcaaaacaaactatgaca
taccgcttatattaatatcttcaaccgctgaagaggagcgatcattaactttcaaggaga
cggactaggattgaggaagcaaaagttcagtctggtacggcttgaagtattcaatcgttt
ccatagaggcgtgtgtatatatcttttttttttttaaaaaatcattaaggaatttgatgg
gctggatgtttatttattttacaataaaataattaaccttattttttaacaaggagtata
aataattcaatgacctgccatatattgcactttccacttgaccccaacgccctacactct
ctgctcagccatattccgactgcatttcttagtgctatcccaagatccgatcggatgacg
gacagttccattgttcttccagccaggaagacattaacccacttaaagccgcctgagagc
tggccaaatcacatagcacactcccaatcggaggctcatctttattgatttcgattccgc
tgccgccgccgccacctttaacctccgttttgtggatcggattgaatggaaaaacaaact
gccagaatctgccagccaggttttggaggcgcttggctcacacgagatgggagctggcca
aaagggattcctgattgccgattcttgattcccgacccgaagaagaacctggaccttagc
tggcgctggtaattagtgatctggtgcacttgatatgcaccttaatttaaacatttcgta
cacacccagccggggcacgcattctgtttctgattcttttttttcttcttttattttgta
tttgacttggagcttaaagcccttccaccgattcttcggggtctcattgggatctgctcc
tcggacaagttctgcgtgtagcgcatgccgttggcttgtttctggcccattcccagtctc
attcccaatttcaggcccattctcattctcagtttggctctttgcttttagccagtaaca
ctgccagtgccagagccagtgccattcccttcgcgcgccgtgttctcgtttaaacgttta
tttaacttaaacgaactttgcgtgtcgattaaagtgctgcgattaaggtacgacctgatc
cggtcttatggtatctgctttgttttttttttgttgtattttgttcttttgcggattttt
gatgaccatcaggttgttatttaaagggtatattcgataaaagggcttaaataggcatca
gagtctcagaaatatatgctatttaattatatttcataataaactacaagagctataaat
atgaatcagtgtttgtttttgtttgttaaaaatattagatgcagtgctcatttaggtatt
aaaatagggtttctttttctcaattttaacttttatatttttataggatatccccagggt
ctattatctttctctgtttaaaatctgttcaaaaaatgcctttgcctggcagaggcgcat
gcgtgtccagtgaacttacaggtcaagcatacgcatgccaacgataaagttgagcctggt
ccacggctgccatcatcctcatcatcattattatcatcgtcgtaccagatgatgaccatg
atcgggttgacctaacccagacacggttacagctgcataaatccttccgtggactttctc
tctggggcctgcttctttacgacaaatttgcccattgttctgttctggttgcctgatgat
gtccttttgtcttcgtttacggtgtatgtttggcccccgacagtgtgtgcctctccacaa
gcctcgctcctcactccttactccttggtcctcatattgtccaatgtccgaggacccagg
acctcacaccgcaatccacaatattaatttgtgcagccagcacctcgaacatttacgagg
acaaaacgcctaacgaactcgagctcaaatcaactcggagctgagatccttatcggagca
agtgcacttgaaaaaatttacaagagaacaaggtacattattctacaaaatgtccttaaa
tcaaaagaatcatctaaaactgttctttgtttcttctcttaaagattatcttctagtttt
cgaaacagtttgtagaattttcttcgagtgcccttgcctatctgactccctgattattgg
ttgtttggtttttttttagtgccctgtcttatcttgttacccttatttatttttgaacac
aaaaaaaagtaaagaaacgaaattagatttaaaggcctgcgtgaggctgggccgcaagtg
attttgatagctcgtaaagaagtcaaaaagtcaaaaattttagtgggaaaacccacgatc
tgggcatcagcagcgttgagtatcgaccaccgcagcaggagctcctcattccggcgatcg
gcgatcgggagacagggaatttatgttacagctcgttaaattagtctaatgggccaaagc
cagctgtccggcggttctggtagttcgctggtggcaatggaaagggttgacatcattagg
acggatctcgatcgcggccagaacggctctctaacttgcgattgcaacgtgtgcgaccgc
gaccttcttccttgagatttttcctttttgccaaagcaaagagcttggaagtcttttcat
tttcctttactttttttgtcctttttttgtggtgcacttcaagccagcaatcacctgagc
tgacacttaaggcttcttcagcagctcgcaacacttatgcgaacggtcgccgggttattg
tgtggttaactgatatgcttagtgcacgtattaacccagaaccgctctgcactccacact
cgatcgctcgctcgggcttctgcagttgctggagcagtgtcactgtcaatgtcattttac
cccgaacccatacccatagccagagccagagccagagtctgagccagagcccagacccag
acccaggccaagaccaagagcaagaccaagacccagacttgcaggcacaggccgtgcact
tggccgggctaagactcaagtctcttttgcctgctagagatcgtgtgatccattaccaaa
cgtgcgcgatcgtttgcgcctgtgtttagtgatatttatttatttttttcggtgggccat
atgctcttgccaaaataaggttgcttggttatcgcaataatgtgggaaaaccatggtctt
ttaacgaaatagattaagggagttttaaaggtttccttaaagaaactgatgaagggttta
aagataaaactatatacaataacttgaaggatatttagccaaacgtatgtagacaaaaaa
ccttacaaatcctaccctttctccaaaagagtatgcaaaaatcgaaatacattctgataa
tgcccttttccctagctgatttttccgtatttcttcacaactcttctgcattgcaccttc
ttctttttgcattgacatttggtaaatattgccaaggcttgcacaccattgaggagcagt
tgccgttgaagacgtgactccataaccgctgctaagctgaacctagtgactatgacttga
tttgattttcatacagagtcgctattcttttttggttttttacttatatatctatatgtg
gatatatgtatgtgggtatgtgattttttgtggctttcgcaaacttctcctgcgcggcca
gagccactcaatcaagccgccttttggttccagcttgtttgtctagcgcacttctccgct
cacaccatcatcatcatcatcgacggctggagtgggtcgggatttggctggggaatactg
ggctgggatatatggctcgaatacagacggtgtgaggtgcttttggcatgggcatctcgc
aggtataggtacctgttgcatggagggcacgtcaccatcatcatccgcgacacagcctcc
ctctctcacattctaattaactgctctagctgggcagcacagaatgcgagcagcgttttg
tttgctggcttttaagttcctttttattttattttttatttagcccttcgccggtcagtt
ttatgacactcaaagtgaccgacgggcgacgcacaatgaactcctttcatggccttgtta
ggcgggattcctttttacctcctggccctctttttcactctgtttgcccaacatgatcgg
tccgcgggttcggcttattagaacggctttaagacgtagaggtccggggggtaaattcag
atgggtgttgtattgtttgccgaccatttgaaaaggatgcgacgactgacagaggagtta
gtgatgagttcgcaccactcacgcttcgggttaaatcaagtcagagaatgcactgaaaga
aaatctattaattcatggaagtggaataaggataatcgcaaaactaagtcgttttcaact
gaccataaaagcctttctcgggaataacacttttaagaataaatccctaaatagttatat
attttttactgtgcactatcccagttaccatatacccccaaccccaaaggcggtcagttg
aaaaaccaaagagtgaaaaccctttttggactaagatctatttgacaaatgcaaacaatt
ttcacctccgagtccctctgcgttctgatcgctttccagttaaaacagtttttgtttttt
ccctttatttttttggcttgttattagaacacttttcccaaaaggccacttaggcacgaa
acgaatttagacccccatctccatctccatcgccatcgccagctccatctccagctctaa
ccccaagtttaactccatctccgtgtccatttccatttcccaactgcatcagcatcagca
tctgcatctcatctctcacatctccctcggctgcgttatgatgtaatatggctttttgac
ttttgtagacatgataaaatacaaaacgttgcgtggctgttatattggctaatggccgcg
gccttttagaccatttgagagtggacgcgactgggtcttggagctggcagaggtgtcagg
gaatcgacttcaatgaatggcccgctcgcaggcggtcggagatcaaagagctctgtgttc
tggttctacgttcgaggttcttagtgcttctccgttcgaggtcttcgtctttattgacca
tggtccaagtgcccgatgtgtccgtgcatttgttggtgcagttagtgctgcttgagacac
attgggcaagtgccttcttctgccttcaagacaacgaaaaaaaaaaacaaaaaaactgcc
acgatgatgatgatgtttggctgtctctgcggttgaaccttttgcaattgcaattgccat
tgagcgtaattccactggcgagggtaagactcatttgcataattcacgcaaagtcaaagc
catgccagaatgaccatctcagggatactcttaaaaaacgtaatgaaaatattaaaattc
gtgtagactaggctcaatagaataggctaaataatagaatagcaacttctattttgatat
tatagaagtaccctcctccacctgtccaactctgtggcaaaatttatagttgcctccggc
actgcggacgcgagccgcgcccttagccatttcgctcttttgtgttcgtgccctgggcat
gtctagaagttggccacttcatcatttggccatcatttgtatgcgaggatgtgcccggtg
acatgtgctttatatataatttagggttgctgctacctttgcagctccaccgatacgatc
caatccaatccgatccgatctgaggtgatccgaggcgatgggtccgtgccttggaaatgt
gccaataaatgttgacttttcgctggaatcggcgatgcgtcgaccacatccaccagttcg
actcatttccgcaatcaagccgacagtctactggcctctggcatcctagttttatgtcca
gcccctatcaacgggatcacaaatatcgaaagcatttaaacaggtgcaaaatcagtagcc
gccgtcgatacccgatatcttttatatcgagagactcggcgagatgccaaaagcgttgca
agttgtcgctgtttttggatcgctgttgctgctgctgttgctatacatattgctggtgtt
gttgttgtttgagtctggcctgtgaaatgcgtgcaacgcgattcgaggagacatcgaaac
aatgagaagctgctaccggtgatcctcacttacaaggcaattaaatgccaggcataacaa
tcttttaggttaacccttgagaatcgagcgctttccaatgcatttgagatgaaacgagat
ggtaacgtgacacgcagaggaatacgggattgcttaacaatattaagaaatatatttaaa
aatttttaaagatgaaaaaaatccttgatcttaacatgaaagtttagagtaaaaagtcta
aagtatctaaaagttgaaagccttaaccttaagttggcttaccgtatggagtatcttagc
ccttatattgtttttggtaagactttcccatcgctaaaaaccccagtttcttaaacttta
gcccctctccacggactccttatcaaatgcggtctatcggtttcacattgccatttgaca
aacacaattaaaaacgatttaagaaagtaaaatgtttagcgagtgtgaatgggaacacag
ccagcagttgcatggacttaaaagttcagcttgccccgtcccccagcacccctttggctt
tccagccctctcccctggcccctggcaatgttaattagcctacgataggcgccagtctac
agtcgacggtagcagaaacattttgttgtcgtcgctattgtacaattaaaacgtgatcag
gccctggacaggcagctacaaatttgtcgaacacgcaaaatggtcttccaggccgtgtaa
atgcgtgccctcctcccgtagaccaaattgtattgcatttaatacgattcgcttttcgtt
tttggtttcggtgtctgtttctgttactgtttgggttttgggttctttgggggctctctt
ggtctccgattcattcgatcccattcgattcccagacatggccctaaaaagaaactagtt
ttgcatacataaacatgaccatgtctgcactacttcccttcgggatagcctcctggactc
ccaggcctaagctaaaccaggctggctaagaaaactgaaaactgaaaactgaagagtgaa
ccaaaaaccagacgacaaatccgagacgagtggcgtcagtccgagccatgtttatgaatt
gttaaacgccactgcattacccaagaagccaacaaaaggaaagcaagtgacatgtccaaa
gtcagggatatggcagtgtattattgttatgggaatcaacatttttattgttatattttt
catgtagtaaataatttatttaacaaggcataaggacaattatgaggaacagtacaggaa
cgtactatatggttatgggaatgcgaggaaagaaagggactaaactatagggctatgatg
ttaacactatagactataaattgattttagaggcttaagctgatatagatactacccaga
tggaaggacctaatggagaaatttaaataccctaaaatgtgtaccaactgttagttaaat
aaacccacctaattgtattccagccctggcaaaccaagcacttgtcagtcagacatttgt
ctaaccattttctttattagctttttattaccaacaatacatacatagtgttagggacat
aagggactgcaaccaatagagagagtggccatccgaatagctggctaggccagcccgacc
aaatgtcaccacatccggcctgagtcgcgcagaactgaattagtattctaagtcaacagc
agcagcagcagtaacagcagcaggcgagtcgctcgctgatgacttgaccatggtttacgg
gctaggggctatgacaatgatagggtaaaaacaaacgtcacggcccggacaaatgtggcg
gacaaaaagtgccaacagttgttcaacaaatgctgcacttgccccgggctccagagccaa
gactgctttgatttcgtatgcatgtgtgcgttaccattaatatttcttttgctttacact
ctgcctttgcattttccattcatatactcaataaatttatggccattgacaatcagttaa
gacaatcggatatctagggtaataatttctaattgtggggataggctctacagctgttga
ctgcgactgacaaaaaacagacttgaacaaagcaaagaagaaccctttctagctcgggga
ggatgcagcgcagagtttttatttggatatggaaggaagtcgagccaggcgcttccgctc
tacgagagacaaattgtagcacatgttaacaaagtctagtcaatgatggagacaaatggg
gaacggcgatgggtttcctagaagggcaaacacatttcaaaattgaggaatggctaaaaa
ttgatcagcgccagggatggttctggaagaagttggaggaaccagatctgattaccccaa
aaatggatgaaaacttttgaaggtcatccctccaatttgtacttttgtttttgttatgcg
tgtgcttgattaatttgcagccccgccaagactcggaaaattattccaaccttgacagca
aatctgctgaaaattgtattgaaaaacatgaaaattaacccagaaaagtttcatagccgc
tcaacaatgagacaaaagaatacgctgggcctccggccagtgagtgtgtgcatggtgcat
ggtgtgtgcgatgtgtgtgtggaacttgtcattctgacagtcgtcgtccaccacagagtc
atgctcatgtgcttaagttcaatgagtcgaacggtgcaagaaataataagagacaatgcc
agaagtgtgccaccggcgggggtacaagtatatattttatgatgcaacctgtatctgcaa
ggtttttcctatgcatttattaaagacactgttttcggtcgcccagaaggtcgtcgacgg
cattaagtcaggcaaccaatttcacccactaaactcaggcacacgaccaagaggccgacc
gaaagaagaaaaaataaaacttgacaatctttgacaattgccccctaagcagtgcgcccc
cttatctggattttaagcttcccccgtctgggggacgccaattacaagctggctatagtt
ggctgagttgcctgagttggaccgagttgtgtgattttcagtgacacagaaaactgaaat
tgttcattgttcgagagctgttcgagagctcgttaatgacttgctccccatatacacgta
tctagaggctatatatatagatttcagggttaagttggggaagttattattattgtcgac
gcttcagtaacttttgccaaagctctacattgaacaattattatagaaattaattgcctt
aagccgatgtcccccttcggcttactgatattgtcaaagttatttttaaaaactgcccga
gcgttttattttaatcatcgtcgatcgatctgttggccaaataattgtgttaaggtaaag
gtccccccacattatatcgttttcatatttttaccacaattcatatttaaccacaagaaa
ttccacgataaaccatttacaaaataccccacgagaatagagtggcgaacaaatggtatt
ctaagagtcgaccccactctgattcgatttgttttcttttccaatttttttgcggtcacc
gatttgtttatccaagcatttggcgagtttcgatgaagaggaggccttttgcggcccgtt
cggggacttgtgcgtaaacgcggtggctttggggcaggcttaagcaacacttgggccaaa
tattgcggtcaccggcaagaataatattattctttcttctcgcctggcttctgcataact
tttgagctaattttttagccagttttgtttgcccgggagaggcctcaattagagtctcga
gaggctgacgcctgaaacggagacagggtctcgagtggcactcgagtgtgggcttgtgga
caatgaaccgcaatcacaatgacaatgccaatgatggagatcacgtcgatgaatcatggc
tatatggaatccgtaacagaataagcctgggcttggtcaacctgtcgttgatctgaattg
gtttacccacatgatatatatctaggtgactgggggagtatcatgaatgttttatgaact
ttatgcaaaaatctttgtagaaattaaaaaacattaacatccttcatattaatcgaatga
ctcaggcaacgaactttttggtaaggaaaattttatttttgattgaaagacataggtaac
aaactgttcatctcgttttgacaaacctaatcaaatgactaaggaaaaaactgaattgca
taaaaatttgacaccctaatcaaaaggcttaggcaacgaacttcaaaaaactaaattgtt
ttttttctttaaggattcttatgttctataaataaactacgcctgttgatatccattaat
tattttctcttctcaaaaaattttacattttttcccacaacaatatcccacaaaataatc
gaaagacttacgcaacgaactgtattttatggaacctgaatagatttctctagaaatgtg
ctctgatcgaccttatacctagtgtcctcgacccgaattcaagccaacctgcacaattgg
taaaccacaaaaagaagtgacagtctggcgccagacccggggcaaggaccacacacttgt
tcgtaggtgcgagccggacaagtgatctatttaggttattatgtctttatgttgggacaa
acaacgatcatctcgacaaggggcagctgcacgatcgatctcattgttattgggaaacag
taggtggtggcaaggactccgtgcgaggatttcggttcgacggaggtgggggtaaggtaa
agaagtcctggcacataaatcaaacataagctggacccgggagcataataaattttaagg
cgcgatgtgactttggcaatttcttttcattttcgtaccttgctggctgcaaatcatatt
tagccaaccggaaatcgctcataactcaaaaaaggaaatgctcatatcctttcgttttga
catttctccttcacataatcaatgcctcgattaatctaactttaagtttgctcacgcccc
gaacgtgatcggcctctaaatggtttcaaaagagtccacgattgagtcgctgactgagtt
gcagcaggcccagaaagtattctgaaacgaggaagagctacttacagatccttttcctgc
cctgccaggccctgcccagtctttatctttatctgtatctttattaagaatttcagtagc
cctccgttttgatatcttgattttattccctgtgcagggcattaatcatataacaacata
ttatatgcatgcattttgatttgttttgtgtggctttgatttctgtcagttattcgagtt
gcatgccaattatcacgaaacagggcttctcagtagtacagcataaatgtggtctttgag
gaggaaatcaacgatctggaaatctccggattgcaataaagacatgcttatagtttgctt
ggaaaaatgaactcgtctagacgccatttcccatagtttgttctatttcacaatcccaca
accacccacaaaatttgtggcttagctttcggatacacaataatccagctttgtttaatt
tctatacttttcattgacacactttgattgctaagctttggttagatagaccacacacac
gtctattagaccgctcccacataacgaactaaaaacactacgactccccctcatcatctt
ccgtccagattcgtttgtctttagcacatgcatcataaaagtatgatttagacgtttatt
aaactctaaacaatagccgaggagctaggaactgactgagctttgaatttgaattcaaat
gaagggaactttgacaagtttatttacattttggattgtcagttgcgtagcctgtggtta
gcacctttcatttcggcagaaggggaccggagtagaagggctctgggcttgggaactgtt
ctgaaaaattcctttaaaagagataattcccaaatcgaagtacataaaatctcttcatgg
ccaaaacgtaccgggagaattaattgctttggtatgaaattagcaaacgtttacagacga
aagatatcggttcttactccttcgaggagtaaatcgaaactgtctgcaacccgttagcca
gatcataaatatttactggcttgtattacagagctccgtcctctcctcatcctcgattca
tccaaaaatctccatccacgcaccgaaagctgatataaattacaatacaacctacatcta
catagtacgaggttttggctcattgttgttgttgttggtgcacccaaaagccaaattgtt
ttttaaaagcaccatttttattaccgtccgataagtgatctcgcgacattttcaatttta
atagggtctctgcccaggtctccttacaaagcctctgctgcgggtcctctgtcccctttc
cactcaacatggagcgatcatttgtcgttgcgttaataaaattgcattgggcctgcattt
gaaacggctttggcggtggtcaaaacgcccggcttggcgcagctcaggcattattaataa
tgcggtgggtagaggccgatctggaggtacatatctgttggagccacacaaggaggcagg
aaaacagggggctggaaggcgcagcagaggtcacctcaaaacgttgcaaaaataaaacgg
caaccatttttaatatgattgtatgtcatcttaagcccacgctgagacaaaaattaaagt
aaacaaaataataataattagaagtataaaatatatgtatattatataagtagttgcttc
atgttttctttacttttcttttataaaaaataaataaaactaaagagaaatttttccctc
tgcattaaagccttttggcactgcctcatctttagttatagtcgccatatagccatgtgt
tggtttgtctattcgcatactcaaattatcagtatgctggctcgctggctaactggcgag
agagcttggatccggtctcccattgtgtggggttcttctttttatacctatttggtgtga
gactaccccaccaggtctgctggtgtcgaagacaatttttcatgagatgagcattggccg
gtcgtatcaggtgagcccactccttaagcccgaggctgggggcccccagatcccccccat
tgccatctcgatcggctggtaatgggttcgcctaaatagttggacaagcaaacttgttgg
ccaagtgaaaatgggtgataatccgttttgacaaatttgcttacacgcttagtgaacctg
gtcagagttcaagttgggagaaattttccaaagtcgatgtccttaaaggggtttgctttt
tttttttaaaggcttcagtttttattggattcttatactgaaaccttatactgaaacctt
tggcataattttcttgacttagatattatcggttataatttattcattttggaatcccac
cccttgaaatcgattgggatctctagcataacttggccaagacccaacctatctcaactt
aatacaacatggcccccaatgttcattgataaattccatagttgtagagccccccgccgg
ggatattttgggggggaactcatctttgcacgattcagattacaattaaagtatcgagtt
cctctccgcgcattgctggcatttcatttgaataactcaataagtgattcgttgccggca
atttgcaagtgcatttaattagttacaggcagttgccagggaagagatccggctcaaatg
caagtgcaactaccagacggcggcaaagttcaattttaatatcatattaggtactccggt
gagccattgtttttgttgagtgtacggttttggaattacccaatgggaattcgctctgtg
tgcggctaaactagtttagcaaatcacttgggcatgactaagtgccataaatgcatacaa
aattccaacggctattgccagccaagtaaaagtcagcccgagctcgatatatactcgtaa
tcgtaattcgtaatttacagaagatgttttgcagctagtagtcccaccatataattacgc
cattcgtctaatgtccgaaggctggcatgttcaggtgtgaaatgttgctctgctccgccg
ctccaatgctgggatgccaagatgcccagatgcccagatgcccagatgccgagatgcagg
caaaatgttttgccaaatcatgcaaatcattttactttttatagttccaataaacatatt
agccgagcgttgagcttcatccaaagctagagcttcgccccaagctgaagctaactctga
tttgtaacttattaatatttttcccgcagccacacgtaatttctaaacttgcagcaaacg
tcgtcgctcgatttccggccctcccctctctgggccgcacctctcgacaacttcccccgt
atatctctcctacattctcatatatctatctccgattgccaacacttgcacacattgttt
aacgtcattcagtggctgaaatatcaagcgtgagaaaatctattattatctatcgcaggc
attagcttctaatgcccccacggcagctgaaagcggaactagccggtagcacctagggac
aaatacagatttatatgcccagatatatttgtacagatgtttagacgtcgagctacgtaa
tcccctgggtaatgggctgcatttcgtgtagttcactcgtatttgatgcaagtggctttt
aatcgcgagaatctttaaagtttgtttcttaagtcttttgatttttagttattcgtgcag
cccttttttaaatcaaaagacttaagacactaactggactcccatcttgaatgagtcaaa
ccgattcacagctcccaactgcattttataaagccattaagtattacacccttccttgat
ttattgggtaaggtcatgggttcatggcataatattttataaatagacatgtgagtaaat
ttattaaatggcaatgatctcattacaatttaatgcctgcccgcctgccgcctgtctgcc
tgccagaaagcctgcacgtttcgttcgttttcgcaaaggcaaaaatttaaattaatttca
tttaaaaaccacttaggcccacccccaacaccaagtgcccacgagctcttgacgccgcag
cccagagctcaatcccaggctggagttgctgctagttcttgccacaaagtgacaaagtgc
ggcctggccaacttgttagcatatgttaattaaagcgggcgagcgagcgcactcgcagat
ttttcagcagagactcaaattgaggctcaggttcagtctcaagattcagattcagcttta
gttacagtccccgtattcagacccagaacgagacccgttgcccgctgccagactggctgg
gctcgatggtgacttatgggcttggggtcttgaaccggggctccgacttcattttagcag
tcactgcagaactgtcaataactgccacattggtgctgacaagccggataggtgccgatt
gaaaaaccattaaactttactgatttcttaggtttcataatataagctacatattttttt
aaattggatattaaataagaaatatggtattgctcaataagaaatacttgaatttgggcc
aagactattatagctgtgtatttaaagacactgtaagactgtgacggtaactgtgactcc
cttggaaagccgtgatggaacctccgcctgtcatcactgtggagagcagatacaattcga
tttgcgcccaatttcaacgcctcaactactttgtgctcagataaatcatcgcggcaacaa
taactgagtgagtcattgactgctacatgtgtattttgtatcttgtatctcgtttgcatc
gcctatctgtatctgagaagtggcagcagcgcgctagcgaaccgattttccataacaata
ttttcctatatcgaatgcgttggtcggtgggacccgcgcattgatttatttgatttattt
ggtttatttgctttgcttgcataatctaatgctctgttcgtgggcttttcgacaagtagg
agccagtttcccaaactgattgccttctttcgggggacctgacttgatttaattgactta
atttgggggggcttgcgtgtggctctaaactctctctaactggagcaggaagagctacca
aaataacagaagcggaccgccgccgacgaaattagaagaaatccaaacagcactcattgt
tttccatgagaaactcgccgcgtaatttggttgtttggttggcctttggcaaaaggttct
caatggcccaggagttggctgtggaaaccaatccagctaccgtgggagctgctcttgagc
tcttttttttctggctgctcattttttctgccttttttttttgttagtacccctgcttcc
gttgctacaatttcgtttcggttttccgtagcgtgaccacaaatccaatccggccagaag
acatccgagaagttggcttccaggggggctaacagggggctggggcggcgggcagtgtcg
ccgacaacactcttggccactaaatatccgaaaatgatggcgataacaattttgcgccca
tggcgttgacgttttgcacttattatatgctctttttttcttcgattatggctatgatgg
ctaaggcattcgatttggcattagggtgtttgaaaatagttttaggcttttaagcttctg
gctttagctgaaacatgtattgcttttaaagaatatccat
