# Supplementary material for: SMCis: An Effective Algorithm for Discovery of Cis-Regulatory Modules
Source: PLoS One. 2016 Sep 16;11(9):e0162968. doi: 10.1371/journal.pone.0162968 (PMC5026350; doi:10.1371/journal.pone.0162968)
Supplement: S1 Datasets — (ZIP) [file pone.0162968.s001.zip › dataset/Drosophila/kni/dere_gg13292.fa]

>scaffold_4784:20358639,20398638 (reverse complemented)
atgaggaatctctgtacagatagtatgcttacttctaactaattatatggctattatata
taacgtacatatataactacagatacatatacaagaggaaaagtacatatgagaaataga
caaaatgtatgcatcctaagacatttgttactttattgtttttagaaagcgcgtacgtac
atatgtataaatttgcaatttttattcctaccgcccccgaaaagaaaatatacaaaacaa
taaatggaaaacatttacaaaatgttattgctttaaataataacaattacaaaatgtgca
aagtgttggaatattccataggcctaagtcaagccattcaataaacaataaagccgaatg
acaaattttgctaactggaacagcatcgaaaatatataagtggtcagaaaataaagcgaa
agtggttttcttcattatgggacttactggtttgtgatgagaggatacctccatgaaaca
gattttgtaatggttttaacaatctcctttttttgccacaatcatttatcgtaagtagct
aaaaatgtggtttttgtttaacgattcaacaactttaatcgtaaaagataacacttaaaa
aaacttttatgagacgtgtataaaaacactatagtcgcttttctggactatcagatacct
attactcagtaattagtagtgcatggaagaaatttcttaaaatatcggtagtaaatggca
accaaataataaaatagggaaaagggaaataactttttaaactttgttaaaggcgtgaca
gtaatgagcggttagcgggcgtaagcctggaacaaatgaggaaaaaattaaaataaatca
tatataagccaaaactttattcttttttatgatcagcctttatatcttacatatatttta
cgtgggatataattacaaaatgtgtaatgctgtaataatggttttatccctaaagtatgc
aacatgttaagagggtgtacaaagtgtgtaggttgcacatgtagaatgtagggtttcagc
tgccaggcgctaggtgtcgcacgaatttctgcgtaaaaatcggctgaaatgtagataatg
ggaatttctgttaaggaataaaaatagtttttaataatttgctccttttttgtagatttc
gtttacgaaataaatacatttataaagtgcattatctttaagattcgtttgcatattaaa
atactttctctatgctacacaaggggctacaaaaatgcaaaatgctgttccgtttatatt
atatttcacatgccttcccaaaaaaaaataaaacaaataaagtatataaatttaagagag
tttttgaaataattgcttgtaacattttgataatataccagaatatacatattgttatga
gatttattaaccatagtgacttttatgttataggtgacaaataatttgtatttataatca
attgtccaagatacctagaaactacttagtacatggaaaccactagctcacctgtcctgt
tgcgaagccttaagaactacctggcgaataatgcagcgctccaaagccccaattccaagc
ccctttgccccaaaaatcggccatcaacagcagtcgagtgggtcagttcttcatctcgaa
aagatcaaagatacactttggcgcttaagtgttttcccgccactccgcagcctcatcgcc
agctatcaagtgaaggagttcgagatatttgtttcgcttttcgaattgagttgttatatt
ttctgtggctccgtgcactcgagttcgttaggcaccttagtggagcaaacaaaagcaatt
agacggcgtcatctgacagcctcaatggaatagttttcggggcgaatgccggaggaatgc
cgcagcatttatcgatcgatcgccctctgatgggatgtccaactgccaatgagaccgggt
tgaacaaaactaagtgaaataaaaagcggacgagggggggccactgtatccagggcgcag
aacaaaagagccccagtgcggaggagtgaggtgttaaaaattctactctttatgctccta
ttatgatttgactcgctgcttgtggactttgatggacgtttgcgatatgagaagtatctg
ttggtgcacttggaaaaacgtatttatttgaaaactttagttcgattataataataatga
aataatttctgaaactaatattaaatgaaatgaataaaaataagctacctaagcaaattc
tgtgccttcaataatgttgaggaatctgtgtaaagtgcccaaatgaaacgtttcaaatcc
tagattgatccgcagatttttcgagtatattgtgcgtggagttttataaatcttttcagc
ctttgtctcacttgtttgacaaccgatgcgtacaaatcaaagcaggaatccagagtcaga
ggccccaagccccggctcgtctgttgtttgattaatagccgcacaattgatatgttaagt
ggtaaattacgccattggcacgcaaatgtatcttcgagatacatgcgtttgtgtgtagac
aaaatagaaaaatacaaaaaacgggcaaattgttgtttgtttaaggcgccgctttgaatg
gagataaaatctcggaactgcgctatcgaggctctggaaaggcggagcctaaagtgcgta
aagtgatttaattttgaatgaacggcggagaaagttcatcaaacactcacactcacacgt
tggccggcatacaattattcaattacttggttgacttttccctcgctttttgcaggggga
agaaaaccctgacattttacaaggttcgttggctgaaattaaaacccattagtctacttt
taacacgctttcagggagtctgtgtttgttgtttttatggtaacgtttatatgcctaaat
aaatggaaatacaaaaccgaatagaggcgaacaaaaatccattaaagcctttttgtatat
tagaaaagcgaaacaatggggagggagttcgattgatgtcattaaatttttgccacgcca
taaaattcattgattttttttgttttattgaaaaactgccgcgtagaagtgttataaaaa
tcatttaaaagccgagatggccgcagatttgatgatttttttgtggtctctgttttgttt
ttactgcacgaagcctttgcttatgctcaactaaaatgatttaatttcgaaacgtgcctt
gcaaactttatgatcaattttcgctttaaatatagattgaatgcctcgccgaattattta
aatatggctttggcttatttatttattctgttctttgtttttcctttgtttcgaatatca
tgtgaccaaggtgctttactggaatgcaaaagtaaaggagggagcagcttttgattatcg
gccacggactcaattattgtaaattttatggatttgatttacgatgttttaatagaacag
tgatttacggcggaatgaaatgttgcgattaaatttatttgatttaatgcgaacgtcctc
gaatgtctgcgaagtatttatggctaatcaattaatattttttaattaatttttcgattt
ttatcgcctcctcacctacgtgaatttatttaattgaagtataaatggcgaaatttttag
tctcatttctctactttttattttgctaccaatcggaatattcaaccatttcccctaatg
aaattatataaaggatccatatcttctcttgctaattcgtgcggttctttcgtctttcga
ttgttttgcacctccaatctgctggagttgacttcatttccatttctattgaggcattga
tctctcgccgggctgtgtgcctcataaataaactgtggcaaattctctaagccaactcgc
tgaaggcccataaattataaaggcgcagagccacaacaactaagttggccaatgtggttt
ttgtgtcattttcctggcgcgcttaataaactacacacactttatgcgatgttgtactgg
cctgccgattgctgttatatgatttcatatatcatcggagcctgctccccctccccctcc
ccctccaccattttactcattttgtactttttttgccgagtttactgtgctcataatgcg
caggcgtgcggcatttagttcagcctgtcgactctcgattgtcccttcttttggccccga
ttgcgcagattcccctttggcttgtttgtatatatgctttttgtgtgataacattttatt
gtccgcattataaattattggcgtttgcgggatcgagttggcatcggaaacggggcaaaa
agcatcctttcacgttgttcgttcttagcatgcaacatgtgtccaaatttgtgcagcatg
cgagcaagaactggtgaaagatacctatgtttagttagagataataccctgttacgcaaa
ttagcaatttctaagacgaagatagatggaaaaataagccctttgggcgagtaacacata
tagaaatccgtaaaatagcaaatgcacacatgataaatgactttacagggtatccgactg
ctcaaatagcagcttgcggagcggcgacttgattttataagtttcttagtttttgcactg
gcctgttgggtttgcgcttgttttggccttttagggagcttggccctaaaacagacaatt
gagtgtagtgtgaaagttgctttaaatactctcggtatcgctatcgatgcccgaaggcga
tggagcagacgacttgtgatggaatgggaggatctcgagatggggctgctgccaccaaat
caaaccatttatgtctggctcatgcgacagagaacaagactgggatccattggtggggaa
tctttaattacatatggtacggggcacacccgctgtgctgaatggggttcctcctctcaa
agtcatctaactggagcccagcagtaatgagctgagcgtcctacactgccagcaactaaa
taacgctcatatcgagaacaatgggaaatctgtccggaatctgcggcatcccattatggc
cccgatatgtagtgtacatatggggctggcggaggagcgatgcgcatcgatcaaccgaaa
tgatataattatgggcaggactgaagggcggctgtgtgtaaattgatatcaacaaattac
gcgaaaatatttcgaaaatattaacgaatgtgaatgatataatgatgaggcgaaggatgt
cagaggcactcgacaaaattgtttagccgtttaggttccgatatttataaattatcggat
aatgttgctcaaagaattcctaattgataagatgtcattaagttttgtttaatcattctg
catttaataatcatagcataactctgtaataatgtacagacattttctttcagtgcagct
gcaccaccctaattatgcccaatttaaaaagggttaattaaggcacaaaacgcatttcgt
gtcctgcgtccgccaatggagagcgttattaatatgcgacatttttgatatctttttgcg
gctgcccggcaagaggaagaccgatgctgtgggatatatacaagcatacacactcggcga
tcgcagcgaccataattacatacagcatttgtcataacaccagatatggacatccgatgc
tgttgcgccgggcgcgaagccttcgagccctgcttcgaaccagacaaaggatgcttttga
gcctggccaagacccgaactatgcgacaaatgtaagaggggaggagtacaaaatgaaatt
ggtaaaaaatgatatcgagaggcggcgggggaaattgtaaatatcatcattgctctcagc
cagcgatcgccgcattttataaataaaacaaaatcataaatgctgcgctcaacggccggc
gaatggatgcatctgatcctgggtgctatataataattacagtccgcatcccctttcatt
gggcatggggcattgggcagacgcttcgcgctggaattcggagcattgtgtcatatttaa
tacagcaattttaattaaacatattttgtaaggagtgcacgtcgctgcattctggccaac
gagattgcgcgcagcgatagcccgacttgggatcggaatagagtaattcatggcagttta
tggtagggccaccacttgtctatcatccgctggaatttcgctttgatctgcggaatcgat
cggaacgtgtgggcagtgggttccgtggctccagatagctgacaaatgggagctgtgatt
gctctatttcaaattaccataatgttaatatgaatttacttgaagaacttattggttgca
aacaaatagttacaaccaatggagaatatatttcattctttcaagtcacatttaaatttg
aatcggcttgagattgaggagtcttaggcccagaagacttctcgctatgactttacctcc
acaacatacttgacctttggtccattactgggccaccttccgttgggctaccaccgccgt
gaagatgttagacaatgccgttgcaacccaaattcaattccaaatcgatgctcggtgatt
attcaaatgatttaactagttcaccgcagctgaccctcagtgggcagctctcaagttcgc
tggggcccaacccgaaaatccgaactctggcttcctaaggttgcagagcctccaagtgtg
ctgcccggaatcggaggagtcgagctgatggccgcgggccatttgactgactgacttcga
ctgcattacatttgcaagacaacaatgggcatttttatacgttttttcggcgctgcactc
ggcggcgttgggcgtttttatttttacagatattgtttacaatttcacaagtccagtcca
cgagagctgtgccctctcattgttggagctgtggcaaaatgctgatactgaagctgaagc
tggagctggagctggagctgctccaatcatcattttgtagatattcgcttggtgatatat
tttgggtgagcgcttccggcaaatcggagccagtgaaaggtcaagatgtggccaagaaaa
gcagccggagccagcggaaaactgctgcccagggagctgtgtgccattggagtggagtgg
gactgcgaacgaaggcacagttttacaactccagatgcactttcgggggcttttccttag
tagccgatttcggaacgggaatagaattgtttcacgtctcattagagaccttagggaaaa
attggataaaataaatttaatgtaccacattaattatccatctgaatgggatttttggta
cattttgtaactaaaatatactttatgcaatacttgtaatcacctttaattaaacgttgg
tttgaaattctctatattgatggttttgatagtaagtaagtttcagacggcaggagcgtt
gtgcacaagctccactgtacgtcgtgtggcatcgaaataaacaaatcaaagtgagccaat
gtgccctcttcttcctcccgttcgacttgcggtatgtgctcaattttccataacatattt
gatcgcagcgatctttgcaatcgcctctgactttccacttttccctttgttcgctgcttt
gttcgtgtgtgagaaaaacttatcgaatcgtggctatcgtttcgggattcggattcgggc
tttctggttgccattcggcttgggtttgggtttcggtttgggtttgggtttgggtttggg
cttgggtttggggttcaaattaaagccaggtgaccacgaggccaacgagctgacaaacct
ttcggcccggaatgctttcacacacgaagatgatctcgcggcaggcggatattttagtat
acttacttaaagtacttgacagcccccagataaaccacattcgagatcattaattgccga
tcttttcgctccaaaaactgcccgaaagtaggattcgcactggcctgcgacggggacctg
gagtttggggcttggggcatgggaaagcgcctgggcgaagatcattcaactcccacagac
acccacacccacacccacacggcgtggcacaaatggcaaaatccagcagacatcaaacaa
tgatcacgagtggtgctctgctgctttgcttttgtttcccagtttgcctggtggtgcggg
tgcggtttgctgtggctttgagtttgagtttgagtttgcttttgggccagatcgatgctg
gccggctgctcgatgatagcccgtgactatgacttggcctggctttgagttatcacacta
aaaacaatggaaaaaataaagcgttgataagaaactccaacttatttataaacacttcgt
caacttgcaatgctctctgcagactctgataaaaggacttctgttttttgtagtgtggct
gccttattttgcctaaggccctttggcttgaacttgttccacatttcgattgcaatgctg
acggagaaagagcggccaagtcaaatatgattttcaatttgccgcgatcgctttcacgag
atttgcatgccactttgcatctggaacagggcaactccctcgcgccgtggaaagccatta
aacacttgagcaaacccaagtcaaagttcaactgggttcgactccttgccgctttggctc
attaaaacgccactccagttgcatgtgtggcacgcatgtgcacttcgtacccgcatttgt
tggcgcggaaaagtgcatttgccacaaatcaaaatatttattgccagcgcggctaatgag
tggaggtccgaagtgctcgatataccacccaagtcggttatacttgtagatgcaccgcat
aaatagccacaaagtgtgtcgtaaaagttcaacgcgatcatcaaaatgttcctctttagt
ggcagctcctcgggaggatcgggggcatcggccacttgggacctgggacctgggacctgg
gccaccggcctggagcagcccagtttatcaggcacagtgccgtgtacaaaatgctatgca
aatttggtttttatttgcccgctgctgccagaacaagtgcaaaagtccgcggcgttccca
ttcccaggtggccgcacactgagaaatattgggcgctattgtagtgaaccgaggtaaaat
aggaaatttacttcttatcttaactacagtttacatagctattaaactatgcaattgctg
tcagtattaatcaatatcttaccataaattatttccacattttaagtggagaccaaatta
tccatttgcactagaaatccgtttcgatttcctttaagagtagaactgcactaatttgca
ttcccgtgcagcttaagccgcagcctgattttcagattccatctgcgatggccatatgtc
catggtgcaccatttacagaaagtcaactctggattttatgtgtgtttggcatttgcgaa
atgcgttcgcatgcacatttgaatcaatcgccgagtcagattggtttcctcctttttctc
agtttttacggcgaccagagagattgggataccggttgccggaccgccgaactgcgatgc
ttttgaactgcactgatatcgttccgatttgacatttagcatcgctaattcatgcgaaat
caccacaagattatgctcataagcacacattacgattgcacgtttattataatttaggag
tttactctgcgatcccatcgctgcaaccagctggagcctcgggaaagtcggtgacaaaag
catttcgcagtggacgaggacgaggatggggatgggaatgtggccgaggtgagaccactt
agtgctggataacttagatatgagtgtttagtttctgtgattcctttttacgactgagtg
acctggaaaggtactatatactatactaaataggcgaatggagacgcggagatagggact
tggagtggctctagcgaaagtgagatgtgggcagactactgccaactttccctggcaggc
ggggtatttttatcttaatttctttaaccttatatgaaaactataatttaataagacttg
caatttaagccgctttaccgataaaaatagaggatagtggagacactcgacataacgtcc
tatttgtagttgatatgtttttgtgtagatatcattactaatatagcaggctgatgttag
agtgccggtgtgccatggatctcagttcgttctttcttgtgttttaagggcttcgtggaa
ccaagacatccctatttagccaagatctatgcggctgcgaaaccacattggtgggtggat
aacgatgctgaaccgcaaaggaaccacatttcaggcgtttgaagctcgatgcgttcgttt
gtgacttgtgcgcggttccagcaatcaaggagggggaaatctccggcgggtggcgcagaa
tcagagaaagaaccacctaatggggcttcactgtgggccgaaaggcaggcgatgcggtac
tgtcttcgcactaattgagcatttaaatgcagcgtaattacttctctaacaccttcatca
gaggcaatcgtcaacggctcgcctttgatgcggatgcgcactgcaaattagcatataaat
tgtcccgtgtgaacataaaatcaaatgacatgtgagtttgtcaaaaaagccggctcaaag
tgccgctgcggagccgagtcttcttggccacaaaagctggcggaaggacatgataaggtg
gaaaaatgcagtcattagcatagcgaacgtgcagctaattggaaatggaacagatcagca
tgaatgaagtggcaatgggcaggggcatgggcatgggagtctagtacccactcggcaaac
tgggaaatcgaagggtaatcgcatgtagacccctaaattctggccaccggcgccagccag
acgtctttatggccgatcacgggtcgatgtggtgcattttaaatcggccaaagggcacac
aattaattaatggcataacagttagacgaaacttcgctcaagcttcccagccacacggag
aaaaaagggatacactaatggtcggcatgcaaatttaagcaaccgcggaataagttgtct
ggaaatcacatgtaataaactaaatttgcaggggcatttcttgcattaaaccatgatagc
tgtgcttagctatggtagcttgaaatgccaattgttctcagtgcactactcacttcattc
aacagttttcagccgggtctatgaagtgtgggcgagttttttgacccgttggcgggcagg
aaatgcagcgcgttctgaatgccaaggcgtattccaaatgatcgttcgatggtcaatggt
cgacgttcgctggccaccctttccccaatcagccctcccccttcccccattgggtgaata
tcgttgcataaatgcgctttgcataactgagtacttttttaactcagccttaaagcaaac
gatgacgttgacgactggcgctgccgccgcttttggggcgtttgctgcacttgttggcat
ggaagggcagatgactccctacactggcagaaaatatccgtttattaataatacatcaat
tccagggcagaacaaaatagttttgaagtattactgacttttaaatatattaactatatt
atagttcaaaatattgtctgtaaatcatagctcattagggaaatcatttattttcgccca
gtgcttgaagttgggcgttaaaaaagttagagggggtggaaccggggtatccggtcacaa
tttttatgtgcgatcattaaaatcgataagaaaaatcatatttatactcagtgaaatatg
tttccaggaaactaatgtgtgtgggccacggactggttgcaattgcctgggaatcaactt
gatgatcgcacggatcgtgccagaaatagaaaataaatgccggaaaatagtttgtagttt
aaagaaaattctatatttccactggaagggtgttttgctataacaatttttctttccaat
ttcttttacgtttgttccaaagacttttatatatatatattatatttatatattatatat
attttataaaactaatgtaggataagcacttcgcggatttataaagaaataataatatga
gtacttctccgataagaaaacaaatgtaattactgttttcggaagataggtaatctggtt
tggtatgacaattttctgcgcagaatgatccttatgtatgtatgtatgcatgtatgtatg
tatgtagtgtatgtaccggtgtatgtagtgtatgtaccggtgtatgtatgtatgtgtgta
tgtatgtatgtatgcatgtatgcatgtatgtatgtatgtatgtatgtatgtatgtatgta
tgtatgtatgtatgtatgtatgtatgtatgtatgtatgtatgtatgtgtgtatgtatgta
tgtacatatgtatgcagtgtatgtgttacttgcacaaagtagtaaaaattatcttaatta
aagcctgaagaatgtttaacttactgtcggaacacatagttattgccgcttttaatattt
gcttacgaaaaatattgtcttgcagccctataattcccaactggttctagtgaggactgt
aaggcatgtcttctaatttagagtcgcaaaatagttcaagtcatctctcttaccggtcga
gcagtgagtgtagtgtatgtgttcttaagtgtgattgcttgcaagatcaaattggcatcc
cccttgaacaaataactgggcaaatgttattcatacaagtgtttgaaatgttataatatt
tattttaaaatatttattcataaaaaatatttaaaatacaatacaaaattattgtaaaga
aattgattaccctacactgaaagggatatatatttttatgtttatgttccatttacgcat
cttattattccagtgtctttggtataaccaaagtcatattgactaatctggcttcgtagt
aagggcgatttcgttggacggatcgctcgagatcatgatgcccagtgaaacgaggaattc
ccgacaggctgcccattgacggcgttttttcccagttagcttaacttgcttgcggcttag
atagattatcgagcattaggccaggattacgggtcggtgttgttggccgccggagacctt
cgaggtcgctctctcatcgacttgtgcaatctgtgtaaattccaaagccaggatccgatc
aaacaagtcccgagtcgccggtcaggcggatttaattgagatcagccagccagcgacgga
aactgtgtgaaaaaccgcgaagcgctttggaaaatttgccgcatttcccgcctggctgga
aatttgattgccaaaccgcagcttcgacttccgctcgttggttttgcccagtcccggagc
agagtttaatctcaaacatgtgggtacttcggtttacattaacatatcgttagcgatctt
agatctccggactgtgatccgtgggaagtttggcgttggtccaagccagactcgcactga
aaccaaaactgagggaaactccaacggaaaactcgcagatttggcgaaaggcttagacgc
tcacagtcggataaaccctgctgtcataattgtagcgtaattattatttatgctgtcaca
ctcgattataaatatcatatttgccaaaagtcttaggagcgttttcaacccctttgcgcc
agctttgttcgcgttttgtgctgccatcaataaccatattttgggaatttgcataatttc
ataattccaatacaatatcaattgtccgattcagtgataagctgaagaattcccgccgag
agaatcaataaacgctggccatatatcaaatacaaagcccgctaaaccatcgaaacgagt
tttaggtgagaggaacatcgaaagcgtaatgaagacattactgaaacacaattaaacaca
agacatttgtcaggcaaaaccgaaccaaccacatatcaaagacatcgagaacttccagat
gccatgagaaattggcaaaacaagttttattgacttttcctagcccccaagctgaattca
taatttttcgagaatgtgtgcaaaaagtaaatctaatatatattatactaatcaagaggt
agggttgcttggctaagaaatatttaataccctgtatattattaatattttattaaaaac
caataaacaagataaaattcattaaaaatattgcagtatgtgtttattttgagaggggtg
taccaaaaatggtgatatgatttttttactttttaaataggggtttagaaatgttcaaga
atttccatgcttgaaaaggaatttatttagcactgaaaacctgaactttcaccctttttt
taaatgattttatttttaatattatttaatttttaaagtaaaaaaatgtgaaataaatca
tctatgccagctaaaaactccccactctacaatcaaccgcagcacattccgaaccagacc
ggttaataatagtgcttaagccgaacaattcttaatttactccgatgtaagatagaaaat
ccgttgtgagtgataaatattttccgcctccaattccatataacgaaaagtcgagaatct
cccgccgccgcccgtcgctggtcatcaaagctatttttactatataatgaaacccgaata
gtcatcggagataatgaacccatctcagtccagggctcgatccgttgttatccaacgagt
tgtgattcattggattatctgaggcattatgcctaaatctgtggcctgccagccattaat
ttactaattgaactgttgtccatcagatatttagcagagtccagcttatcttatctctgt
ggaccaggccagacggacgacctgtccgttgtgtaggataccaaatatgcaaattccttg
cacatcattacaataacaaagatggcaaaacaaaatgctaagtccgagctgttaaatcaa
aaatatgcaaattactcttgcgagcgaacacgagtccaaaaattgagttcgaacaagttc
ggacggacccggggtcgatttgattgatatgtgctggttatacagtcatgtgccaaaatg
atgcaatcaaaactatgtaaatgcgaacgggggcctctcggcttctctgacatcttgagt
atttaatgctgtatagccagaaatccggaacagttaattccatacctacggcagcacaat
ttagtagctgccgttgccgacagcttctgcgttttacgacattgggcaattgagccagag
ttgaaaagtcaaaaagtcatcgcagattcgagcgttactttttattgtgttttttagcaa
tcgaccattttttagcctcctagtaataggtgatcttgaggctgtttcccgagaattttt
gtcattttttacgcaactcagccgcgacaattgacttttttatatgaggtcctggttctg
gttcagacccgctgttattcaaggccgagaggcagccgttttatcccttttccgcttaaa
aaattgcggatgggtggatggatgggtggaattcgggtgctcttgtttggctcgggttat
aaccatcggctgctcgacaatttttatggttacggccgaccggcctgactttatgactcg
cacggcccaaaacgtgcaacgtggcccgaacgcaggctgagttttttaggccaattcttg
tggtacctaagccagcgatttcgttacctaatcgcgggatcagcttacctaagctgcaga
ttatcctaggatcataattatgacggcggacgcgacactcggctcggttttttttattat
ttttgaaagatgcgaacgcattgctggccggcaaaaaacttaagccggggattaaaccgg
attaaagtcacattgtcctcattttttcctctcctttcgggctaactaattaccccggga
aaattacccatttggcttgcgcggaaattcgcgaaaacgcctcaaacgcattttttgcaa
agaattttcgacaacgagtcttttttatggtgtgagaaaatagaaaaaacggtgggcaat
aaaagtgaatcgattagaaaaaaggtgggtggctgaacgaaaaactggcgaaaaacgaga
tgctggattcgaaggatggttctagttactttttgacttttttacaagccttttgtgcgt
tttttcccgttttactcggaattctcctgcctgatgcaacaaatgaaagtcaaatgcgaa
gtcttctaggaagtctgctaacgagtttttgtcaagagtacaccttaaacatagcttagt
acatcggttgaagtattatatatattttataatactagccacacgtcagagtggaaaagt
caaggttcttctcttctggtctgaacaaccctttcggtacaatgcacatccataaaaggg
ttaagcactcggttagcggcataaaagggttaaacaggtagcttcttttttattttggct
ctgagcaaacaacaataaatattcataaaaagagttaagtgccgtcataaggttctttgt
ttggacacaggagaaattgtgttggaagttgacttttaaaagggtaagaactaaattcaa
ttgatatgtgttttttattaagaagtatggaggaaaaggagaggctgttgaagttttcat
ttttactaagaatgtattatatcatactatatagctttatttatttaatttaaagctaaa
acctaaagtagcatacaatgactatttaagaatatgtttacatgtcaactgactatttaa
gaatatgtttacaagtcaacttcgattatatatgagtcattctgaatccaggaaataacc
cgtcgaaatagtcttctttttattgcatttcggatggaaatgcaattgctcaactatcat
tttataggtatgaatcaatgctgctcttttattgactaacttgtactttaaacgttttaa
tttattgctaagccgcggccatgcaaactttaatatatttactgaaacattgagactcgt
tttgtaaatcacacactacgaggggattgttcccgcggaatgaggtcattaaaatcaaac
caggctgtaataagcattcgcgaaacgctaatggtatccgaaaaccggcggactttgaca
agaaacccccaagcgaattggcctccaaccatttcgatttcgagcggccaatacggctcc
gcccatgccaaaaaaatgagcagctgttaaaaatgaagtcaacggcttagttgaatagct
gaggtggtgtgtgtgctgttcgagtgagtgagaaatccagccgcccttagcacgcgagta
tgtatctttaataaacaaacgaataacgaataatatcagggccatgcaaattgccagcta
caggcactcaaaatcgagagaaagagcctgagatccgaaatgagtgagtgttttccattc
attcactaacagagcgctaacattctgctaacagttcgctcaagtggggtttgcactcaa
tgcgcatgtgtgcgtgctcgatcgctctctcactcgatccgagtcttaaaggtggtggtt
ttggccgtgatttatcagagagctggggctgaaaactggtaagtctgcttttgtgtgagt
gcgagtacataagccaaagagttcggccagtaggcgaaacacagaaacgcttcttgccag
tcgaacctctcagccagaaatcagtcgtcagctagtagccgaagtgtcagttacacacat
cgaggttttccagaccgcgttgcttcgacgatcgaacccacagcatatcgtatccaaaac
tataatcaaagtgttgaaaacctgaatcacacagactgatcgaaaagtgcttgcaaaccc
ccgaaaaacgacagatacaaactgccagagtgagaaaacgtgcagcaacgatcgcgaatc
gctgcaattaaaaagtcgtcataaacccagtgcccatccaacaaaaagaaaaaaacaaaa
ggtaagttctgagcgagggagacaacatgagatcaaagtcaattcacggttttcgttttt
gtttttgggtcgcggccgtcggcaaattttacgatcccttgtgcactacttttatttttt
actgtttcacgcgaaaaactaacggccacatttccaccttctccctatttttttgcatcc
cgaggccgcgggaaaaaaatcacaattttcataagccgaattttcagttttttgtttgac
tcgggaaaaatcggcgtgtgtttttatggccgaacgtcaaggtccggactgctggcgcat
tttttagggaacactattttcgcagcactcgtaatgacttcgaataaaaaagaaaatcta
cctgagttttatgactggacagcgcgaaaaaaatgaaaatgaacgcatagggttgcataa
tccagcagcttaagttttttggcctgttgtgatcataaaaaacgcccatcctgcctagtt
tttctcttttccctatatatatcctgggccgcctagagcccagcatcagttgctcagcag
cattccaagcgaacagatcacacagcagatcctcacagcgatcgtgagaaaatcttacaa
aattcctacaaacagtactccaaaatggtgttcaacttggttagtgtccagcatctccca
gtgcccttcagttcgcctcattgtggattaaacatgcacccctcgaccagcggattaaac
ccttactaacgcgggatttccttactatcttccagatgaaccagacatgcaaagtgtgcg
gtgagccggcggcgggcttccactttggcgccttcacctgcgagggctgcaaggtaagtt
gtgtcttaaaaaatccattgacaaatgaattagcagaaggtattcctaaggggttagggg
aattacttccttgaagtgttcctgttcaacgaaaaggcagttgtgccccaagtttcttga
atgaattctgctcttccattaatcagttccatgccacttaactaacccacatcctcgcca
atccattgcagtccttcttcggccggtcctataacaacatcagcaccatcagcgagtgca
agaacgagggcaagtgcatcatcgacaagaagaaccgcaccacctgcaaggcgtgccgct
tgaggaaatgctacaacgtgggcatgtcgaagggaggatcccgctacggacgtcgctcca
actggttcaagatccactgtctgctgcaggagcacgaacaagccgccgcagcggcgggca
aggcgcctccaacagcgggtggcgtgtcggtgggtggtgccccgtcggcctcctccccag
tgggctcgccacacacgcccggattcggggacatggccgcccatctgcaccaccatcatc
agcagcagcaacagcaggtgccgcgtcatccacatatgcctctgctgggctatcccagct
atctgcccgatccgtccgccgccctgcccttcttcagcatgatgggtggtgtgccgcacc
agtcgcccttccagctgcccccgcacctcctcttccccggctaccacgccagtgccgccg
ctgcagcggcttctgctgcggatgccgcttaccgccaggagatgtacaagcaccgccaga
gcgtggattccgttgagtcgcagaaccgctttagtcccgccagccagccaccagtggtgc
agcccagctcctcggcccgccagtcgcccatcgatgtctgcctggaggaggatgttcagt
ccgtgcatagccatcagtcgtccggaagcctgctgcatcccattgccatccgtgccacgc
ctaccactccgaccagcagcagcccgctgagttttgcggccaagatgcagagcttgtcgc
ccgtctcggtttgctccattggaggcgaaaccgccagcgttgcgccagtgcatcccccca
ctgcctccgcccaagacggaccaatggatctaagcatgaagacctcaaggagctcggtgc
acagcttcaacgacagcggctcggaggatcaggaagtggaggcggctccgcgccgcaagt
tctaccaactggaggccgagtgcctgaccaccagcagcaacagttcctcccactccgccg
cccactcaccgaacactaccaccacccatgcggaagtcaagcggcagaagctgggtggtg
cagaggccacccacttcggtggcttcgcggtggcccacaatgcggctagtgccatgaggg
gaatattcgtgtgtgtctaagtacacggcgaaaaaacaagtgggaggagtcgccccaaaa
accctcgttgtttattttttgttacttaaagaaaatgtaaatttattcgtgtgcgctcgc
tcacacttagggaagtggaaagagatagggacagacaggttttgctggaaagagacagct
tgaccaggtagttgcattgcacacgcacacatacacctatgcacatcacaccatcacacc
acacacacatacacactcacctattgagctcagatccaaaaattatttttatgaaaacgt
taaaattgtaaatatttcttcgagcttgtttgcaattgtattttaaagttagccggcggt
agagccgtagaagtagtaatcattcccaccctcgaaatgctattgtacatacaaattgtt
aagtctaagaatgatctttattgtctctaagtattctattttgacctagttatggtatgt
ctaaagattggcatttagttttatacaaagaaaaataaaaactattgaaaactaaacttt
tgcgggctttaattcttcctataataattcacagaatgagcaaatactttgtcgaagtat
tcacaccaaattatttacaatgtagtctacattcaaacttattaattccatgacacgatt
aacttcggtgtggcttcattttagttgtgacttcatcgaaaaatgtgtttaaattagaaa
acgcaaagtttaaataacttgagcaaaccatttaagaaatactccaagacgaaatgctct
tcgtaccttaaagttaacgaacttttctgatttttataccccacttaaccacatcattat
ggaaactatctttcggatgtatctgctagctgcccacaaagtttgtcgactgccgcacat
tcctataggatcaaagccaataaattatttacgtattcagctaccgctcttgtttcaaaa
tcagttctgttcggacatgcgagcatatatctatctgatcggcggtgcctttggcccgat
attcgttaaccacgggccaaatgggcgtggcctgtcaatggcaacaccaaacagagacgg
aaaacaaatgctttggcacaaattcaatcaacattcggttgcaagtcgatcggcaatggc
cgataataaaaccgatatagcagccgttaagtgctttggtgagcctggtcattgcaggcg
cgattgctgtaaggcagttgtgtagtaaattaaaaatgccacaaatgttacgcacagaaa
ttcgatgctaggcccccttagcaccatgttttatatgccgcgctcatgagcattaggcct
atgcttgtgcctccgatatgggccgactcgatatctccggcagtggcgattctgcctggc
agtgcgaccacgtgctgcttcaaataataaactttatattaacacatacaaaagtcatac
gccccgttgatggccagaattttaatcacttaattaggcggctgactggccgatcgggcc
gcacttggtttatggcccgacggcatgacttatccaccatccacccgatgatgaatggga
cagtcgctcgcggcacgagaactatgcaggatccccgactttcttggatgcaaaatatcg
tagtgctcgacattggctgtgtcgaaagtaatacccatgaggcgtcggtgacaataagcc
atccatttgggattggaacgtatcgggtggggagatgggcgaacagcatatcatcaatat
gcatgatggggcccatatatgggctaaaaggggaggaggggcggttggatgagcagcgca
cgccattgtatcgcggacgatcgcattccgacgtgtgttttgccgtcattgtttctaaat
ttatttttatagtttattaaagagccatagtaaaatgagccacacgaaataaaataaata
caataaactccagccatagagtcaatatactcttaagtaggttttacttcaaattaaaac
tgtaaatccaaatttgttagttcagtatgaaaataataagaaattaaaaaaggtgttgaa
gcaaattaaaaattcgttttccagctaccaaacttcacttgatctaagtaattaatagta
ctaagttaagatcaattaagatgacatttccttgaaatgtatagccacgtatatctagtt
taacgatcttctaggctagacttaacgtcacattaagttcgcttcccgagtcttttgttt
agctttcgataaaatgcatggaacaagttcagctttctttatgactgttaagaagcacac
gccctcaataataacaaagcttacggctaatttgagtattttttagcccgatgtcgggta
tatcgatatcattcgtcaagttcgttgcccaagtctttcgttgtttgggctcaccttgct
gtcaaactggaaaagtggttcatttgcctcatcggccaaatctctccaatcaaaaaccca
tttagacaagaaagacgagaagaatgagacaagcagagggaaataaaatcgattcagcat
taaaatgggctgaaagtataacatttcaaatttttattgactgtcaaaatgcaggcgcca
atcgaaaatgtccgcagacaagcgggctagatcaagttacctggcgccaaaggggacttt
caagatgctttattgacctcatgcagtgtgtccagtgtgtgagtgtgctcgttgggtgat
ctatgatagatgcaatactcatagatttcgtggcgatatggacaaagactcggacttgaa
ctgcgactcgggctgagcacatctttaaaaatagttcaagacaagcacctgcaaatgcct
tttgctacgggtattcgcatttaattatttatcgccgttcgcaatgctaatgctacgcgg
gataaagctttcaaattaatgcatgcaagacatatataatacgcaagcagtaagaacatg
tttattaaattaaataattgcagccggagtggagtggcatcgcgctaaaaaaataaattc
ccaatttgcattcgatcgctgacaatggaattgaacaaacaatgtagaaaaaatcgcaaa
tattattgacacattatatggtggaaacatgtctttaatgagaaattatgcaaagatttg
cataaaattttgttaaaggcaagtcagcaatctgaacagagtcaatgcctcgactgcttc
tgcgtccggtagcggccttaattaccgccgagattctctagagggtaagaggcgtgctcg
tagactcacaactcgctgacaaatagtcaaaacaaactatgacataccgcatcatattta
tatcttcagctgccagttggactgaagagccgagatcattaacttgcacggagtcgtgga
ttgaggaagcaaagtgaaacctattttaatagtggttctggtactgaaagattgttttag
tacattacaactttttccttcactaaatttatttagctataatccgtatattaagagagt
tgcagttaatgaactgcgatgtattgcacttcccacttgacctcagcggtgaactctttc
cctgactttttccttagccatattccgactgcatttcagtgctatccaagatccgatcga
atgacggacagttccattgttcttccacccagcaagacattaacccacttaatgtagccg
ggagaacgcagagcccagttgggcaaatcacatggcacatggccaatcggaggctcatct
ttattgatttcgattccgccgccaccacctttaacccgctttccagtgcgacttacggac
ggatcgaatggaaaaacaaactccgagctttgggggcgcttggctcacacgagatcggat
ttggccgaaagggattcttggccggagttggcataaaactggcgctggtaattagtgatc
tggtgcacttgatatgcaccttaatttaaacatttcgtacacacccagccggggcacgca
ttctgatttcttctccctttttactttgtatacatttccttcatccaactgggggccctt
cctctgattccttggggtctcatctgggtccccggacaagttttgcgtgtagcgcatgcc
gttcgcttgtttctgacccattcccattcccattcccagtcttattctcattcttattct
ggtgcctttggttttggttgtgattttccatagccattcccttcgcgcgccgtgttctcg
tttaaacgtttatttaacttaaacgaactttgcgtgtcgattaaagtgctgcgattaagg
tacggctgatccggtcttctggtatctgtttcaattcttttttttgattttggtgaccac
ttgtgttggggtatattgccttaagggggttcagcggtccatttaggacataaaacttga
cttaattagtgtcatagtgagtgaaaagattctactgcggccttcaatataacatgaata
caaaggtgagcccaaatcggtatctttatgtcacatatgtattagaatatatctgaatcc
tatttagaacttaaataatttcgatgcagctcaattgaaataaaatccaaacgcatttat
tcaatatattctgagaggaaactaaatgaatgcagggtaactgccgcgaccatcaatcgc
atttcgagcattcctttacaggtctttcaaatgatgcctttgcttttcgaggcgcatgcg
tgtccagtgaacttacaggtcaagcatacgcatgccaacgataaagttgaggttgcactg
ccagtgaaatgatcatgatgagaacgggtaagggaaccagcatcatcatcatcatcatca
tcagcagcagcagcagcagcttgacctaacccagacacggttacagctgcataaatcctt
tcgtggactttctctctggggcctgcttctttacgacaaatttgcccattgttctgcttg
ggccgcctgatgatgtccttttgtcttcgccctcgacgtgtttggcccccgacagcgtgc
ctctctccaccagccagatcccatgtccaccgagcactgagcactgagcaccgggaacga
ggaccgatctccgaggaccgcacaccacaatccacaatattaatttgtgcagccagcacc
tcgaacatttacgaggacaaaacgcctaacgaactcgagctcaaatcaactaaggggcct
gatccttatcgcgagaagagcacttaaagaaattgtgtcgatagtttgggatcaaaataa
aatatcattagaacagctagcagtggttctgcacatttcaaaaacatatgttagttaccc
taaatgtgcagaatattcacgatttcgagaatatcacatattcaatccggcatgaactgg
gtaacttttcgacagaaaggcatgagaacttttccgagtgtatattatgacctatctggt
tgcctgattattggttgttgttttttagtgtctcgtcttatcttgttacccttatttatt
tttgaaaaacgaaattagatttaaaggtctgcgtgaggctgggccacaagtgattttgat
agctcgtaaagaagtcaaaaagtcaaaatttttagtgggaaaacccacgatgcacgctgt
atcgctgagtatcgaccaccgcagcaggagctctagctgcaaccgatcgagtggagacag
ggaatttatgttacagctcgttaaattagtctaatgggccaaaccagctgtccagtgctt
ggtggctctaagccgggcctagctgtggaaagggttgacatcattaggacggatctcgat
ctggcttgggccaccaaaacaaccacaactgcggtgcttcgattgcaacgtgtgcgagct
tcttgggtgccattcctcagcgaatttccaccgatgcctccttttagaactgcagaatcg
ctgcacttcaagccagcaatcacctgagctgacacttaaggcttcttcagcagctagcaa
cacttatgcgaacggtcgccggattattgtgtggttaactgatacgcttagtgcacgtat
taacccagaaccactctgcactccgcactcgatcgctccggcttctgcagttgctggagc
agtgtcactgtcaatgtcattttaacccggcagagccttacccatggccagacccagacc
cagagccatagctatggccataccctcgtggagacccagtcgcagtccgagatccaagtc
gaagagccagactcacaggcaggccgtgcacttggctcaaactcaagctcaagctcaagt
cttttgcctgctaaaagatcgtgtgatccattaccaaacgtgcgcgatcgtttgcgcctg
tgtttagtgatatttatttatttttttcggtgggccacatactcttgccaaatgaggcag
gtcgattatcgcaaaatggtgggaaactatttggaagtgcatcaacgggatcgccatttg
catgctcatgcacacagagtggcacagtcatatgctctttggatatatgtttctgaatcc
atgttcaaaaaccaaataatttttggcaggctgatgcaactccctactccaccctttcct
gcagagcattcctagttcgtggcaccgatttctgcgcccttttccttcgcttattttccg
atttcttcacaactcttctgcattgcaccttctactttttgcattgacatttggtaaata
ttgccaaggtctgcacaccattgagcagcggttgccgttgaagacgtgactccataactg
ggggccctagctgctcgggtgttgagcctggtgactatgacttgatttgattttcatacg
gactgtttctgcttttttcgtggctttcgcagccttctcctccaggggcagagccactca
atcaagccgccttttggttccagcttgtttgtctagcgcacttctccgctcacatcacca
ccaccactaccaccaaggaatgagggtatggagtgggtttgctataggagctatatggta
cctgtgcccggtccacagcatccatctcgcgctcctccacattctaattaactgctctag
ctgggcagcacaagatgcagagcagcgttttgtttgctggcttttaagtttttagccctc
cgaccgaccgtttttatgacactcaaagtgaccgacgggcgacgcacaatgcactccttt
catggccttgttaggcgggattcgttcatccctttgggccctctttcaggcgtgctgacc
tgtttgcctgtttgccagtgatcgctccgttcgagcgagttcggcttattagacggccct
ttggggagggaggtgatttcagctgggtgttgcattgtttgccgaccatttgaataggac
ctgtgctagtgacgagttcacaccactcacgacgaaggttggctgatgctaaaggaaaaa
tagcactgggaaaaacagcacgtggtgttctgagcctgtaactcgttagaacttgtgaag
ttcccaataaatgtatttatattatttcatgcaatagtggggtttttaatttttgagaac
ccattttttttccatgtgtattttcacgctggccgcacgcccccaacccctaacggcggt
ctgttaaaaagccaaaggaaaacccttttggaccgcgatctatttgacaaatgcaaacaa
tatcgttctgaccgctttccagttaaaacagtttttgtttctccctatttttggcttgtt
attagaacattttctcaaaaggccacttaggcacgaaacgaatcagtgccccacctcttg
ctctaactccaactccaactctaacttcgtgtccatttccatttcccactgcatcagcaa
catcatctgcatcagcatcagcatctcatctctcacatctccctcggctgcgttatgatg
taatatggctttttgacttttgtagacatgataaaatacaaaacgttgcgtggctgttat
attggctaatggccgcggccttttagaccatttcagagtggacttggacgggggcagagg
atgaggtgtcagggaatcgacttcaatgaatggcccgctttggggcggccggagatcaaa
gagctcttgttctggttctcgttcctcgctcctcgctcctcggcctttggtcttcgtctt
tattgaccgtggtccaagtgcccgatgtgtccgtgcattcgtagctgcagttagtgctgc
tcaagacacattgggattgggcaagtggcagtggacccatcatcatcacggcgaccacgg
cgaccacggcgacgatgatgtctggctttgcgcgtctctgtctatgatgccaaacctttg
gcaattgcgattgccattgagcgtaattctactggccagggctaaactcatttgcataat
tcacgcaaaagtcgcgcagaaacaaaaggcgaactctagggtactcttgagggggattgg
cttggagaagcagttcatttaaatacaaaaaatgtatcttacttaggtgtttttactaaa
aaataatactatttttcatgtaaaattctaagctataagctataataccaatgtatgtat
aatgtaaaaatgtgtaaactctaatacactgtttttttttaaatattatagagtggtcag
tagttttttcaatagattttcagattttcagttggaatagtaatataaaatctgatttaa
ggaaattcgcaatcctttttgggtcttgtggtctaatactatggtaatttggaaacctaa
tctagtaaaactttcttacgactgtcctatgagtcactctacctgtcgtctgaagccgca
gcccgaacccaaagcttggcttcatggaatatttatagtaccctttgccagatcggacgc
actatcgagccgcgcccttagccattccgtttatgtacttttcgccgttggtgccctggg
tatgtctagaagttggccacttcatcatttggccatcatttgtatgcgggatgtgcccgg
tgacatgtgctttatttataatttagagttgctgctaccgatccgctgcaggtccgatcc
gatccgatccaatccaaaccaagccgatgcgatgcgatgcgatgggtcgtgcctttatcc
gtgccttggtagcgtgccaataaacgcgtctctttcgtggaatcgccgttgttcagccga
ctcatttccgcaatcaagtcgggctggctggtcattggcatcctagttttatgtccagcc
attatcaatgggatcacaagtatcgaaagcatttaaacaggtgcaaaatcagtagccgcc
gtcgatacccgatatctcttgtgttgggctgagagatgccaaaaacgtagcaagttgttg
ctgctgctgcgaagatattgctgctgcgtctgctgcggctgatgttgccaccgatgttgg
tgctgttgtcgtggactggcctgtgaaatgcgtgcaacgcgaatcgagaagacatcgaaa
caatgagaagctgctaccggtgctcctcacttacaaggcaattaaatgccaggcataaca
atcttttgggtaacccttgagaatcgagcgctttccaatgatccaggcttagaggtggcc
acgtgacgcgatcagagggtctggtaagcccaaaatgaaattattttgcggcggtaagtg
aactgcatcccctactgttcaaccacaataaattccaggtaagctgtaagtaaatatgtg
tggcagtaacaagttaattgcttaatttaacgttagtttcatctttaattgactgctcgt
gagtcgtgcctgatatagaagcagacccatctcgaacagccagcttttccagcgactctc
acctcgagagtcaacccctcggcggctccttcaccttggggccttatcaaatgcggtcta
tcggtttcacattgccatttgacaaacacaattaaaaacgatttaagaaagtaaaatgtt
tagcgagtgtgaatgggaacacagccagcatttttcgtcggacctacaagccaagtcgac
ccccgcataccccgtaccaccgagcccccgtcgcccccgacaatgttaattagcctacgg
taggcgccagtctatagccgacagtagcgaaacattttgttgtcgtcgcttttgtacaat
taaaacgtgatcaggctctggacaggcagctacaaatttgtcgaacacgcaaaatggtct
tccaggccgtgtaaatgcgtgccatcctcccgtagaccaaatagtattgcatttaatttc
ggtttcagtttcggtttgggattggggatttggatttggatttggttttggttttgtatt
gggtctggctcggtttcgattccgattcgattcccagacatagccctaaaaagaaactag
ttttgcatacataaacatggcctgtctgcactacttcccttcgggattgcctcttgtctg
gggatagctggacttggacttgtacttggcctccctcccactcctttccagaccaactgg
gctctgaaaagtgaaccaaaaaccagacgggagacgacaacgaatccgagacgagtggcg
tcagttcaggccatgtttatgaattgttaaacgccgctgcattacccgagaagcaaacaa
aaggaaagcaagtgacatgcacaatagcgccagggaggtggaaatctattattggctatg
ggaaccgaaatatatgggtttctacgaagtttatagtttacgatttagccttatccaagc
cgtacccaaaataaatgtactctcaatttaaacatagcttacacatctcttgtaaaatta
tgctgcattcgtagagattcataggggagtttcaccttaggtatacattttagaaaataa
tattttttttaatatcagattttatatgtttgatagctaggcaggcgtttcccctactat
gggccaaaattagaatgcctctgtactaggaaaactattacccatccctgggctccatgc
acttgtcagcagcatttgcctttccatattctttattagctttttattgcaaccaatatt
tgttagggcccagagagaaaaagggcgggagcagctagagctagagctgatggccaggcc
agcccgaccaaatgtcaccacatccggcccgagcagcgaactgaattagtattctaagtc
aacagcaggctgccgagtggctgatgacttgaccatggttgtctatgatgggtaaaaacg
aaatgagcgaacaaaaaagtgccagcagttggtcgacaaatgctgcacttgcccggggaa
aaagtctctgtcctcctgcatttgccttgatttcgtatgcatgtgtgcgttatcattaat
atttcttctgcctctgcaagggccatccatttgtgtacctcaataaatttatggccattg
acaatcagttaagacaatcggatatctagggtaataatttctaatagtggggagagtctc
cagtcactacagctgctgaatgacggccgaacaaagcaacatcgaacccttttgctttcc
cggtgaggatgcagcccagtgtttttattcgaatcccgatctggaaggaagtcggcctgt
gtgcttccgctccggagacaaattgtagcacatgtttcgcagtctggcccaggtgaagac
taatgagaacctgcaagggatttcgaagaaatcttggagcatgagcattggggttgtatt
aaatcgatcagtgtcacaaatccttgaaaaacgttttcgaacatttctgcaattgattta
ggcatgacagttcttggaaaagttttctagcacttaaaaataatagttcagtttttttac
aaaacatttttattaggtaaaagctaaggactctagaatgcaacgtatctggctttattg
tccacacggtggacaattttcttcaaggccatccgtctaatttgttctttgttttttatg
cgtgtgcctgattaatttgccgcccgtcaagacatggaaaattattccagccttgacagc
aaatctgttgaaaattgtattgaaaaacatgaaaattaacccagaaaagtttcgccgccg
ctcaacaataagacaaaagaatacgtcgccgggtctctgggcagtatttctctagcaatc
tgccgaagctatagcggcttctatatctcaggctatggtgtgctgtgtgttacagtcggc
gtccaccagagtcatgctcatgtgcttaagttcaatgagtcgaacggtataagaaataat
aagaggcacagccagaagtgtgccagcgggtataagtattttatgatgcaacctgtatct
gcaaggtttttcctatgcatttattaaacgcgaggaaggtcgccggcattaagtcaggca
accaatttcacccactaaactcaggcactcagccactgaggcacacgaccgagaggccaa
aaacttgacaatctttgacaattgccagagacaccagctccgtatatatctccgatcttg
agcctcccccgtctgggggccgccaattacaagctggctatagttggctgagttggctga
gttggaccgagttggactgagttggactgagttgtgtgattttcagtgacacagaaaact
gaaattgttcattgttcgagagctgttcgagagctcgttaatgacttgctccccatatat
acccgtgcacgtatataggtatacgtgtatatatagatttcagggttaagttggggaagt
tattattattgtcgacgcttcagtaacttttgccaaagctccacattgaacaattattat
cgaaattaattgccttaagccggtgtccccctttggcatattgtcaaagttatttttcga
aaactggccgagcgttttattttaatcatcggcgatctgccggccaggcaattgtgttaa
ggtaaaggccccgcattatttcatctacatatttatagcgcacattttaagccccagaaa
ttccacaattaatcatcggaaaaaaaccatgtgttttcaaaactctcattctaagagcaa
aagaccctactctgattcggtttgttgtctttttcgcgtttttgcggtcacggatttgtt
tatccaagtatttggcgagtttcgatgaggaggaggccttttggggattgtgcgtaaacg
cggtgtctttggggcaggctcaagcaacacttgggctaaatattggcgtcgctcaaaaga
ataatattgttctttcatctcgcttggcttctgcataactttgagctaatttttgcccag
ttttgtttgccccagagaggcttcaattagagtcttgagacgggcgcctgaaactgagac
agggacagaccctcgagtgtccatcgagtgtgggcttgtggacaatgaaccgcaatcaca
atgacaatgccgatgattgagatcgcggtggtgaatcatggttatacggaatcggtagca
gaatggggctgggctcaacctgcctgtgatctcaattggtttacatatcaagtcgaattg
cttatacttgctgcgtatgtgaataggtctttctagtaaatctagtgaaatcaaaagact
taggagacgaactttattttgtgcatatttaagaggtactctctacttaagatcattaaa
ttattaaacgagtcataaatgcattttaaattgatcctttcttaaaaaatagttcattta
agtatgacctttaatcaattgaactttttttcgtgaaatgttgctacaaaattctccttg
cctctgtacaatttttaatatttaataagatgtttctaatattattcgaactcacatctc
tatgtttgcataatttggatttttcacagaaccacagagcaccaaatcaaaggtctcgtc
ggactcgaaataatttcccggaaaatggccttagaccaaccttagagaaagacccaacct
gcacaattggtaaccacaaaaagagtgacaaactggcgccagcctgggacaaggaccaca
cacttgctcgtaggtgcgagccggacaagtgatctatttaggttattatgtctttatgtt
gggacaaacaagcaactcgaccagggccagctgcagggatcgatctcattgttattggga
aacagtaggtggtggcaaggactggaaaagaggagagggggacgggaaaaagtcctgtgc
aactaaatgggacataaatcaaacataagctggatcccagagccttataaatcagagagc
gcgatgcgagtctggcgatttccttacatgttcgtaccttgctgcctgcaaatcatattt
agccaaccggaaaccgatcgtaactcaaaaaaggaaatgctcatatcctttcgttttgac
atttttccttaacataatcaatgcctcgattaatctaacttaaagtttgctcacgctcgg
tacgtgattggcctgcgaattgcctaaaagagtccacgattgagttgctgtcccagctca
cattcaattccaaaatgaggaagagccacatacagatccttttcctgctctgccctgcct
ttatctttatctttattaagaatttcagtagccctccgttttgatatcttgattttatgc
cctgtgcagggcattaatcatataacagcatattatatgcatgcattttgatttgttttg
tgtggctttgatttctgccagttattcgagttgaatgccaattatccgacatttgccggg
ggtgccactaaaaaggggcttttagcaccgtataattgcagcttagtcgatgttgattct
aagtactcgtatttccctgggaactcttacaagatattaagtcgtctgcgtgctacttct
atgtcatctcccacaaacaccaacaaattacatgtttagaacgcactattcatctttgtt
taatttaacacactttgattgcacaggtccaccctgaaagaccacacacatcaacattag
atcccacaaaacgaacttcaaactcaatcctgaacccaacaccccctcattacatattcg
tttgtctttagcatatgcatcacaaaagtatgatttaaacgtttattaaactctaaacaa
tggcaactgaactattggtactgtgtgagctttatttggcaggcattgtgggatttccaa
tggggagaactttgacatgtttgtttgcactttgaattgtcggttgctcagcctatggtt
agcacctttcttttgaagtgggaatatttgtaatggaacttatgcttttaaggtactgaa
atgctcaaagaagctcagagaagaataggatagctaaaaacttaaacttaaaacaaatgg
aagttaaaaagtcgaagcaaatctaatatttgcacttaaatagactggactttgggcata
ataacatcgattgctagttccctgagcagtaattcgaagctgtctgcagcccgttagccg
gatcataaatacttactggcttgtattacagagccccctgatgatcatgtcgccccgagc
agccatccacgcaccaaaaggtgatataaattacaatgcaacctacatctacatagtccg
gggcttcaggcctctctgctgttgttgttgtggcacccaaaagccaaattgttttttaaa
agcaccatttttattaccgtccgataagtgatctcgcgacattttcaattttaatagggt
ctctgctcaggtctccttacaaagcctctgctgcgggtcccggtctcagcctcaattttt
ctctgtttctctgagttgctagcagagcttggcttcaacatggagcgatcatttgtcgtt
gcgttaataaaattgcattgggccagcatttgaaaccgctttggcggtggtcaaaacgct
ctgcctggcccagctcagctccagcattattaataatgcggtgggtagagccacacaggc
ggatcgggcggatcgggcggcccgaggagctgcaagaggtcacctcaaaacgttgcaaaa
ataatacggcaaccatttttaatatgattgtatgtcatcttaagcccacactcaggaaag
taatttaagtgcattttaattcaggatgaacaacacacaaattggcaatcttagtgctaa
aattccacttgctcgagtcttccttgattcaagaggagtctgataaggacaaataggtat
gcattcgtaagggttgttgggaaatacgaaaaattaaattttctaataaatatttgggtt
ttatttggtagcattgattgcacttcttttcggacttttcttgaagtgcattgaagccag
cgcctttggcaatgccgcatcctcagttatagttgccatatagccatgtgttggctcgtc
tatgctcatactcaaattatcagcatgccggcacggcgagagttgggatccggtctccca
ttgtgtggtgtggagctgccccaggtctctgggtgtcgaagaccatttttcacgagatga
gcattcgctcgtatcaggtgtgtctgccccaccggacgcctctggagccccatcgccatc
gcgatcgcttggtaatgggttcgcctaaatagttggacaacccaacttgttggtccagtg
aaaatgggtgataatccgttttgacaaatttgcctacacacttagtgcgcctggtcagag
ttcaagatggggagaaatttcctaagagacgtcgatgtccttttagagaattgtttgctg
gccttaaaggttgcggtggggatggaggagtggagttttcgaagctgttgtgtttattta
ctcagctaatatccgatatatccgtattttaaataggctgcttaaataattatgctaata
tgagttcatggactttgaccttccataacattgggcatacccaacctagctcaaccaaaa
caaacatagcctagcccattaagacacaccgcccatctgtaagttcccatcgcgttgacc
gccgttcagatgcattgaggggatcatctttgcacgattcagattacaattaaagtatca
agttcctctccgcacatagctggcatttcatttgaataactcaataaatgattcgtcgcc
ggcaatttgcaagtgcatttaattagctgcggccagttgccagggaagagatccggctca
aatgcaagtgcaactcggcggcaaagttcaattttaatatcatattaggtactcgagtgc
agtgcagtacagcagcctgccattgtttttgtgtggcgcaatgttttggaattacccaat
gggaattcgctctgtgtgcgcggctaaactagtttagcaaatcacttgggcatgactaag
tgccataaatgcatacaaaattccagcagcgcttacccagcaaaagccagctccatatag
tacacatatgcactcgtggtcgtaatcgtaattcgtaatttagcgaagatgtcttccagc
agccccaccatataattacgccattcgtctaacgtccgaaggctggcatgttcaggtgtg
aaatgtggctgcaagctgttttgccaaatcatgcaaatcattttactttttatagtttca
ataaacatattagccgagcgttgagctgcagctcaccctaaccgtatttgtaacttatta
atatttttcccgcagccgcacgtaatttctaagcttacaatcgtcgtcgtagctcgattt
ccggcccctctctcggccgcacctctcgaactccccccatatcacagactgcacacattg
tttaacgtcattcagtggctgaaatatcaagcgtgagaaaatctattattatctatcgca
agcatttgccgtagctgacgctcctaatgcccccatggcagctgaaagcggaactagccg
gtagcacctaggaagatacatacatatgtatctattatatatagctggacagatggaccg
atcgactggacgggcgcggaaccacgtaatctctgaccagttgtgggctcgacttcgtgt
agttcacgcgatatgaggtaagttgcccctatttaagggactctttaatattgatcaagg
ttaagaatcgggttcgtgtcttgagtcttttgaattggctgcatttcagctaacaacgaa
aacaaaactggaagccagcacatttgcctattaccaaaaatattaatttaatcaaataca
catgtgtttttttatacatgtttggaaaaaatcgagttcgtgtcctaagttttttgattt
ttttatattaatagtaaaattagcggcgattcaaaatcgcttcttattttagccatactt
tatttagcttgattattaatattcaattacctcctaaacaatactaattgtatttgcaaa
tggccagtcaatatgctaaccacttctcacaagtcaaagctgctctcagaaaacgataaa
acttacaccctttatttattgggtaaggttatgggttcatggcataacattttataaata
gacatgtgagtaaatttattaaatggcaatgatctcattacaatttaatgcctgcctgcc
tgcctgcaatggctccacacgtttccttttttgcaaagcaaaaatttaaattaatttcat
ttaaaaaccacttaggcccacccccaacacaaagtgcccacgagctcttgacgccgaagc
tcaaactctgagtgaacccaaactcgaagccggggcccaggttgaagtttctggctcttg
gaagtgacaaagtgcggcatggccaacttgttagcatatgttaattaaagcgggcgagcg
aaccactcgcaggtctcagctgagtatgacatggagtcggatattgagcctcggaatcag
aaaaccaagacccaagacccgcagcctgctgcctgctgcctgctgccagtctggctggat
cgatggtgacttataggcttggggtctccaaccggggcttcgacttcattttagcagtcg
ttgcagaactgccaataactgccagattagtgctgacaagctggagaggtgatgattgaa
aagccattacgtatcacagagttctttggtcgcaaaacattactatttaactattattaa
ctatttgcgctaaaatgctaataagatatagagtctatcgtttcagaaacatattctgtg
ctatgtattttatttttgtatattctagccgttattattttaagaattacatcacgtcaa
gagacttcttgaagtgattactgtgactgcgactgggagtcaccgatcaatcatcactgt
cgagcagatacattttgatttgcgcccaatttcaacgcctcaactactttgcactcagat
aaatcatcgtggcaacaataactgagtgagtcattgactgctacatgtgtattttgtatc
ttgtatctcgtttgcatcgacaatctgcatctgggcagtggcagcgttttccataacgat
attttccaatatcgaatgcgttggtcgtcgttggcggacccgcgcattgatttatttcgt
ttatttgtttgacttgcataatctaatgtttcgtgggcttttcaacttgtcagcggcggg
tttcgcctgtagccgaagccccgatttaattaacttaattttagggggcttgcgtgtggc
tctaaacttctcaaactggagcaggaagagcccccaaaattagaggagtagaaaaaaaat
ccagcagctctcactgtttttcatgagaaactggccgcgtaatttggctggcctttggca
aaaggttctcaatggtgcaggagttaccaattccgctaccgtgggagctgctcttgagct
cttttcttgcagctcatttttcttcacttttgtctgcttccgttgcctcaatttcgtttc
ggttttccgtagcgtgaccacaaatcccagccagccaaaagacatcgcgaggagggagaa
gtccggaggaggggcagtgtcgccgacaacactctctgccactaaatatcccaaaatgat
ggcgataacaattttgcgcccatggcgttgacgttttgcacttattatttgtgattttct
ttcgcattaaaggtatactcgctcgagccacttgttttggctatctggaaaataacatac
ttaaagcaaccaaggataaaacttcagggcattaaagcca
