# Supplementary material for: SMCis: An Effective Algorithm for Discovery of Cis-Regulatory Modules
Source: PLoS One. 2016 Sep 16;11(9):e0162968. doi: 10.1371/journal.pone.0162968 (PMC5026350; doi:10.1371/journal.pone.0162968)
Supplement: S1 Datasets — (ZIP) [file pone.0162968.s001.zip › dataset/Drosophila/kni/dgri_gh16981.fa]

>scaffold_15110:19108381,19148380
tcaattcgccgccaccgaaatttaatgaagcagatatcaccaaaaataaaaaatttaatt
cccaataatagacgaccttgaaggttgaaaataccaagaatttgatcagctttcattact
tttagtcgcacatgatacatcaatgtatagtttcttattggattgagcttgttctacggt
aaattaattggatatagatagagtattgaattatatataggtttatgtataagcttatta
ggaaaatcatgttttacgggtatatttgattactaatcgcctaccatggcctgacttggg
tccagtagattcagatttttcaactgtaaactaaaattaagagaaattataatggaatat
tcaccattttaaatgtatattcacacaattgggctcttaatgcatttttataatttatga
tagtaactaataatgtttgtgctgattgactgattgctcggtcatcaaggaatattatca
actatactatacacatacagtatgtatatttatataacattttctaataattagattgtt
ctcgacgtgacctataatgtcaattaacccaacggtaaagaagttgccggccatcgaaga
gatgcactctcaagatgtaaggatccaaattgttgaaattcttcaaaaacacctcgaatt
tgatataaaatcatgcgtatgctgcaagaacaaagctgactgctacgagacgaagcaaca
gtttaaagttcaacctgttctgcagctcagtacaaattcctataacaatttgccgcaacc
cacactgatttactccaaactatatccatttcgctcaaaaactgttactgcaatttttaa
ttttacacgttacacattaaacacatagattttaatagatgaaagcggcctccagcatga
catcaaccattgagttgttattaggttttaatattttgatcagcacttgaaatgtcattg
caggcgctgccgggggaaactcatccgctaagattgtatagttcgtgactccataagacc
gattctgtggatgcttgtaagttattatagatgatattaaaaattatggtgaagtactta
cgccctgaaccggacattttttggggaagttgctggcaattagaatgcgcttaaagaaca
ttccatatctatctttgtagaaagagcctaacaatttgcaggcatcgagatggacgcgtc
ctatatttgatttgctcttatccttttttatgatatccacatatacctgaataaaagcct
tcttcatagttttcttgacaaaaaaactagtagatacggatggattggatcgcttcttct
ggataatacatgttagatttccaacaatcacaggatcattaactacacagctgaagttcc
tgagttcaacaatataagcacgctgtgggagagtacacaaaagaaaatagatttatacaa
aaatctttttcggtacattaataataatcagccaaccttggcctggcttgagcccagtaa
agtcgaaattgtcaacatgaatagcaaaacgtgataatccatgatttggtaaaaatttga
ctgctcaaattcccattcatcgcagcatattttataggttcattgcaaataaactcattt
aaatttgaattataatgaaatcaaatacattttagctcttaatgcatttataatctacac
ttgatcggtcataaaggtatatcatctctgtatacatttttatcaactatatatacatat
atatatttatatatatatatatatagtatattatatatagtatcgatcggggagcgtaac
tctcaagttgcagtgataacaaactccaagttgaggctgttaaaaagtccttcaaagtgg
taacgaaaagctgactgctacgtgacgaagcaaccgtttgaagtttaccttacagtaaca
tggtacaaattatgcaggtctgtggaaatttctgtaacaattcggcgcaacccaatctca
ttgtctcgctcaatgcaaattttactttgtgactaaatggactcatttgataaatgattt
aaaaataatacagcttgaatgtttcttgcaacaccgcgttttatagaattgacatagctc
aactcaaatacctgtctacattataataatagcttatgcattaaaatctcataatgtact
tttaatataaatattaatatatggtctaataaattatcacactataatacataattaatt
aataacataacatgtgaacagagaataaatccgttctttaaaataatttttaagaacttt
gggatgacgatttatatcaaaactaaatcgattactgataatttgctctttaaatgatgt
taacagtacgaaactaaatgattagatccatagattatccccataatgcctgaatttagt
ataacaaaaaggtagatgcatttttgtgtgttcctaaacgtatacctcgattttaattgc
ttgggggaaatttatccaatacagcaacctgttaggtacgtgcaaatgctattcaaaagg
gaaactacaataataaacaattatctagtgatgtaaatgttctgtttttataaagatatt
gtaaatgaatataatatgagttattcgagttttgatggacaatatatcgttacactgcag
gttatttgacagcaatgacattttaaaatttcagatattaccgcagttggcggtaagcga
gttgcttacgttacaaagctgactgctacgagtgactaacgctattcgctacaaaatcac
tttaacttatttacacatttcttgcatactttcaggctgttattcaattttgataaatat
ttgaattaaccattttgaaaattctgaattaatcagccaatttaattttcgtaactagaa
attttatatattctactgaatcacaacattcattaatatagccaagtcacttgcttttcg
ggcaactgaatgtggaagaagtaccgaaaacttctgggcaaagtcagcagtcaagtgggg
tcagttgatctgaagatcaaagatatactttggcgcttaagtgttttgaagtggcacgca
gttgtgaggaattgaaacagagtttcgtttattgagttgttatacttaggctgtttgtgt
gtatgtgtgtgtttggagtgcgttacaaattatgttgcgcaccttagtggagcagacaaa
agcaattagacgccgtcgtctgacaagttgaatgaaatagttgagcttgaggttcatatt
gagattgagataaaggattgaggattgaggaatgccaagaagcaggcgtttatcgactgg
ccacatcggacagcccgatgtcgatttggatgtgaatgtggatgtctaactgccaatgag
tcaagccaagccaagccataaccaaaacgcaccaagtcgagctgaggggggctactgtct
cgagcgccgaacaatgaaagaactcaagtggggatggcaatacaaaaaggtgttaaaaaa
ttctactttttatgctcttattatgatttgatggacatttacgatatgagttaaaaaaaa
aataaagagaaaaaaatcagttttgttatgcctattttgttttctttttcatttcataca
tttgttttctttgattccccattttgtgccccacgcctattgtttcagttgtttgacaag
cgatgcgtacaaatcaaagcacccagaaaactggacagcaactcagctcaactcagctca
actcgactcgactcggctcggctctgttcgattcggactcgattgaatatcgtctcgaat
ctgttggtctgaagtatggggactcggcttgtttgattaatagccgcacaattgatatgt
taagtggtaaattacgccattggcacgcaaatgtgtcggggtgtagactcgacaaacggc
aaattgctgtttgtttaaggcgccgcaaaagggggcagcctacctagcaaaacgatcttg
atcttatctggcatccgaggcggagcttcgagtgcacaaagtgatttaatttttaatgga
gaaagttgagcagccgtcgcacaattattcaattacgccaggaaatatttgtataatttt
gggggtggggattgcaactgtatttttatttagtttaatttcttgtttgcaattaatact
tcatatgccattaagttcgatgatcttctgtttaaattaaaggccattagtccacattta
acacgctatggtcaactgaaacgaaaatttgcattttatgaccttaattatattattaaa
tgaaaacaaaaaaaatatataaaaataaccgaaatccattaaaatcttttgaatattcta
gagggaatgtcattaaaattttgccacgccataaaaaaatcgggggccacaaacaaaagc
aaaagctcaaaactcaaacgctgaagtgttataaaaatcatttaaatatcgcgatcgcca
tagagttttattgccctactctcgtatagctctgggttggactcagcccatgaatgctca
actaaaatgatttaatttcgaaacgtgttgcgcacattttatgatcaatttcgttaaaaa
tattcaatacccgccggtatccatacatactttgattgccatgcgtcgtttgattttatt
ttaaatttatttattgatctatttttagcaatgatacaaagaataccttaacaagtatct
ttcgctttaaattaattgtttgtatttaacaacatttagcttatgctaatcaaaaaatgt
tgccagctcattatgaaaatatatttatatttaacttttgaaaaaataaattgaacttat
tggacttgcttaaaaaatcataaataagagtaatttcctaaattagaaataaataacaat
tctaaagctataaatacggcaaattttctaaataacatatattgcttaaattaaaaaaag
aatttataaactaaggtataaataaagacttctgtgaagaatatgcaaattctctactta
aatatcaattatatagactttatatattggcaaatggctttggcagcaaaccttcattag
tttaattcaattattctattatacaaccaggccacaaaaatgatatgcagtgaaaaacga
cttctacaactctattttgtgtataataaatggagttgcccttattttccgttgcgctta
atgaaattctttgcagcagaacccataaataaagtgtggcaaattcgctaaacaaacttg
ttgaagtgtcataaataaagcgaggagcaacccaaagcaccacaaagtgcttcaagtggt
tgtcatttaataaactacacaccaagctcatgtgtgtgtgtgtgtgtgaatatatgtgtg
tgtttgttgtgtgtattgtttggctgccgattgctgttatatgatttcatatatcatcaa
catactatgctgtagaagaccagctccgagcttcgagcttcgaggaagctcctctggctg
ctagggcttccaggcagagttagccgtctgctttctgcttgttaccccttccccttgtgg
cactcccctccccttggtcccggccaatgaacaacttgctgagcattgcgcaggcgtgcg
gcatttagttcaggctgtccgcgtgcgcctcttgttgtatttttgttgttgttgttgttg
ttttttgataacattttattgtccgctttataaattattggcgtttgcttcgatctcagt
ttgccagggactgcaccaaaaaagtatccttttacgtgcacattttttggtatgcagcgt
gtgtccaaatttgtgcagcgcaaataaatactattgtacacatatacagatacatatgta
tataaatttatatatatatatatatatatatatagccctgttctgttgagttgagttgag
ctccgttgggtttggttctgtgcgcgtgttttggccttttagggcttgtcgcccaacatc
aaattgagtgttgctcttgtttgttgttgttgttgttgttggtagtgtgaaagttgcttt
aaatatcgtactgcgctggtagctgtgcgaggacctgccaacaaatcaaaccatttatgt
ccgatcctcaatcgcagctcacacaacacatttatcatcgtcaagtggcagctagcaatt
ctcgtactcctctaaaagaggctctttctgcacctgtcttcaacttgagaggagctgtcc
ttcaattatatagcacacccgctgtgctctactgcaactgactcgatctgccttctaact
ggagccccacaattacaactcgtaccatactgtataatacactgctagaagtgcgctgcg
aaaagtatcataaaatggattctgtctggtatttgaaatatgccttaataatcgtcaagt
atcttgcatatgagactcacggcgcatgatcaatcgaaatgatataattatatcccagag
acgctggcctctgtgtaaattgatatcaacaaattacgcgaaaaaatttcaaaaatatta
acgaatgcgattgatataatgatgagatgacgattgtgaattacactgagaaaaaaacag
ttaatagttagtaaatattttagaggaataaaataaggcttgaaatagtagtatataaat
ttatatttaattattaaatatttgtttagcttgatgacatgtcaagaaatctctcgattt
ccacaatcaaaaaattataactaatagcaataaatggattttcaaaaaacagttgaagtc
aatgtaaaatgaccactactcaaactaagccaatttttacttttgttggttatatataaa
tatatataaataatgaatatatatatatttcaatatatgtataagatattttaatatttt
taatttagtttagttcattattgtgcttatttatattaagtatatttttaatattatata
gtttattagaaatgtgatttataaatataaaaattataaattgattaacattaatctcaa
catctaaatttccacccatttctcattcgcctttcaagttgttgtgcaaaactttgtttt
tgtgtattggctcccctaattatgcccaatttaaaaagggttaattaaggcacaaaacgc
agcacacgaaatgtccccatccggggcattattaatatgcgacatttctgatatcttttt
gtcccaaaggcacgggcagacataaagcgactaaaactgtgagtccttctgtgagatcaa
tgctacaaaatatacaatacaataattacatacagcatttgtcataacaccagatatgga
cacaatgcttgctctgttggccaacaggctgttggctgttggctcttggctcttgtctct
tggtgcgaatggccaagagggcttcacaggccaggggctgcaaactatgcgacaaattta
cgcaaaaaattgtaaatatcatcatcgacatcatcgcaacagcagcacaacacgttcagg
ggagggtaggggatgggcggcgagaggaggggaggaggttggttaggcctacgagccaaa
atgatgggcattttataaataaaataaaatcataaatgatgcgctctgctctgctctgct
ctgccctgagagtggcaggaaccgagaggctgggttcgttggttgctgcggtgttttcgg
gtgccataataattacagcaggcacgtcgggaccttgggagcgatggttagacatttcgc
gccggaattcggagcattgtgtcatatttaatacagaaattttaattaaacataatttgt
aaggactgcacgtttgtgcacaggccactgtccagtgtccagtggccagtatccagaatg
agccacgagatggccagcatttgtctgcaaggttcgagttgtttttcctcccctgattgc
tcgatggcgatagctttggcttatgctggaatagagtaatttatagcattttatggtcta
ggcccacattggatgacatacaacttgtgtctagcattcacatggaatgtctttgatcgt
atcgattgagcgataacaaccgagacatactcacctatcttgcaatagcaaacttcacca
ccttaaacaacatagcaaaatatctgaactttatttttggattataagggtgcttttaat
tatatatacaagataattaacacctctaaaacaacgcggcttgataagtaaactatatat
gtggaatctcaagtttatccgagagaaattgataacttttaagtcaagttatttatcaca
tctaataaatcgaatctgaagcactttatggcatacttaatacactcttttgattgagaa
atctgaccttgacctgtcagctggaacaattgaaagctcggagttaatagacggactttt
ctgtacttcatcaaatggaagctctcaactgctgctgcttttttttcgaagcttccaagt
atgcagctgccctagacgggttgggcccagcccgtaaattgttaggcatcgccagtgagt
gattttttcaaatgatttgaactagttcacagaatgctgacccatcgcttgggatacgat
ggtttttttgtggcccattggagctggccagttagaggccagtcgggtgcccacattttg
tctagctgcctaccaaattgaactcggtttggttggctcatcgccgggggccgcattaca
tttgcaagacaacaatgggcatttggcattggcaaactgcagcggcgttgggcgttttta
tttttacagatattgtttactattttttgaagtcagagccagagccagagcctcagctca
gtttttagctacagcttgagcttgaggtccaggctcgtttcaggctgtgtttggctgtgc
cctctcattgttgtgcggctgctccaatcatcatttttttttcttcttttagatattcgc
ttggtgatatattttgggtgagcgcttccggcaaatcggcgctgctgcggtgcagtgaaa
ggtcaacttgcggccaggaggagctgtagctgtagctgtagcaaatacttgtgttgtctg
cttctgccagggagctttgagattcgtgtggcagccaaataaacaaatcaaagtgagcaa
atgttttgtatctgcccccctccccccatttctctctctctctctctctctctctctctc
gttgtctctatctatcgatgtggcattgtattttttttttgtttgtggtatgtgctcaat
tttctataacatatttgatcgcagcgatctttgcgatcgcctgactttccattttccagc
ttttacagcttcgtgtgtgagagaaaaacttatcgaatcgttgctatcaatgccgcaaac
gaacccaaccaaacaaccaacaaggggcaaccgaccgaccaacagtgcctcaaattaagc
tcacgtgaccagaggccaactagctgacaaaccttggaatttcaaccgcacgatcgcagt
gcaaaatggtcacggattagaccattggcagtcccatatgacagcagttccgcagataaa
atggctttgacatgccgtttccagatcattaattgcagatctgcagccccaaacggcgat
atgcgtttcccccttaacaaaaaaaagccaagtatttacctatggtgttttcaaaggata
ttcggaagcgagcttattagtagggataaaaggactttggtttttattatacatatatta
tggatgcagacttagattgtagacgaaatggaaatataatatggaaatcacagaaagatt
caagcaaatactcaatttaaaaattctgtctagtaaaatctgaaaaacaatttaacctgt
gcatgttaaaaatatagatagttaatcaatttaaaactaactgagatagatttgagagct
cgcagaatatctagctcagatatttgaagaaatttgagatttatttcttcaatttcatca
atatacaaaacctggtgggaacactcatatggcagctgttcctttacaaacttagcttgt
gatatgttggcttatgttggtgccccatcagttcgactcttcagcgatctgtgcatgcac
tttccaagtcttttcccttgcttaaaccaaatcgaagtctcgaatatcgaatgcgttgca
tactcccacaatcacacacccacacacccactctgccacactgaagccagcgagcaagct
tcaaacaatgagcacgagtagtgcagcattgtggtgcgggtgtggttgcgatcgccagtt
gccagttgccagttgccagatcgatgctgcctgctttgatgatagtcagccttggcttgg
ctctggacgcctgtagggcgttgcgattgaacttgttccacattttgattgtgcccaagt
aatgccgttagaaagatttgagccatatttttggatttttgtttttggttttgtgtatac
aggtatgggaaagctgggagggcaagacaaatatgattttcaatttgctgtgatcgcttt
cacaagatttgcattatgtacaccagtcttgccattaaacacttgagccgttgtcagagt
tcaattggagttcaactgcacaagtcaaatgcagcatgcaacaaatttcgtcgtcgtctt
cttctttcatcttctcctttttatccatagcattttgatgggccattaaatcgtcaaatg
gaaaccactgcgagtactccagttaaaaactgcagcaccacaaatcaaaatatttattgc
tccccaggccaaagcctgaagaggctaatgagtcttgggaatcttgagagcttaaggtgc
tcgatataccacccaagttgaaaacgttgccggcctgcatgcaccgcataaatagccaca
aagtgtgtcgtaaatgtcgttgcgatcatataatgtcctcagtgagagagacagagagag
agagagagagagagagagagacagagagtggggagggaaggaagaagtatcatccagttt
gtcaggcgatatacaaaatgcgaattttaagagagatgcggctgctagaacaagtgcagt
ccaagccagatctgaaagtcagccataactgtgcatccatttaaccgattcccatttcca
tttccattcgtatacccattctcattcccattcccattcctatttccattcctatttcca
ttcccattcccattcccgtagtcgagtccactgttgtggtatacactttggagtttatgt
gctttggcattgcgaaatgcgttcgcatgcacatttgaatcaatcgttcagtttggtttt
ggatatggaattgcggacttcgatttttatgtatttagggggaccggtcggccggcgacc
acccgagataaaagggagagaggaggactgagaggggaggactgcgtctttaaactgcac
tgatatcattcgactcacttgacatttagcatcgctaattcatgccaaatgacctgaaga
ttatgttcataagcacacattacgattacacgtttattataatttaggagtttaggccaa
cggctgtgcgtctttagagtggacctgtttttgggtcgttctccggctctgggaaagcgt
gtgacaaagataaatacaaaataattagatattgaaaacagagaagttgcagcgggacaa
tttacagatcacttagtatatttctagattagcgacctaaaaaggagcttagggaaagtt
gagcacacaaagtgctgacttcactgagttaagataagctgctcaaaatgtgactacagt
gcagatgtgaaatggttagcgaaagctgcaactgaaactaaagacttgaagctcattcgc
caggaaacattggtgcttaacttacaaacggttatgaggaaatgggcctacagctaaagc
taaagttaaagctatatatatatatatatatatatatatatacacctatatgtataatat
ataataagatgaaagtctacatttaatagaataataaaaataaaaataaaattatgtact
gcctttttgagaccaggcaaaagtgacattgaatactgatttgtgggatctgctgagggg
ggtgcatttaaaggttcttttttgcaattgcaggtgagttcgtttgaagttcgttgcgct
cgtttgtgacatacgcgtggttccaccaatcatggcaaccaaacgatcatcacatggagt
gccgacaaacattgggagcccagttaagagtcgtcggctctttggcagagatgttgaagt
gttgaagtgcgtccgtctgcattggttggttagtctcttggttggtttgttgactggttg
tctgcgcactaattgagcatttaaatgcaaggtaattacatttctaacaccttcatcagt
tggaacgtcagtcagccggcggtctttgatgcccactgcaaattagcatataaattgtcc
cgtgtgaacattaagtcaaatgacatgtgagtttgtcaaagagccgctgcgaatgccgaa
acaaaagctggcggaagagagcaccaggacatgatattttaaaaatctatgctctcccct
ccccctcaccaaaccccatacaccatatgtatctgccaacttggtcatcatttgcatagc
gaacgtgcaactaattggaaatggaacagtacagtaaaccccattgaatggcgctgcagt
tagaacaaaagcgtttggcatgcaacgaatacgaatttcgaatctcaaaattgtgcccaa
ttggtattggtattggaaaacccctaaatcctaacaagcggcgccagccagacgtcttta
tggcttgtacttgtgcttaaatgtgaagggcccttttcggttcggcttctgcattcgaaa
tgcgtccaaagggcaatcaattaattaggcattaaaacagttacacgcttacccccaaac
agatctttccccaacaacaacaagaacttcaactccacagtgtgggcgagttttttgacc
cgagttgggggcaggaagcgcagcgcgttctgaatgccaaggcgtaccagccaacgatcc
aacgatccatcgtcaagagttgatggttcgtcgtcgtcgtcgtcgtcgtcatcgacgctt
gttggattgttgcacaaatgcgctttgcataactgagttattttgtggcaactggcgtta
tacacttgttgccacagaagagtgcctcaatgggctcgcttagatcggttgggtgggcgg
tgcgggcacgcatccggtcagatttaatagcgctgtgtgttgcaagtactgcaaatcgaa
agcgggcatagaagatcataaaacgttgataagtgaattcatattttcattataatttat
aatcgattcgttgaatgtgtgtgtgtgtgggccagctagaaaaacaaacaaaataaacag
tttataattgctgtgcatcccattgcattgatgagtcttctaaggaaatgccaaatctgt
atctctataatcgattttaaagccggatattgaggcaaccagttcgtgacactatactat
agagggtagttttgcctatctcaagataatttaatttatatatgtgtacgtcagtgtaat
tacaagtgctcagaagtgtacttatcaaaactcagcactggcaatagatttttagtcgtg
attttaaattctatcgcaggctatttatacaaaatgagttcatacaatcagtgaacgacg
taactaggcaagaaatataagttacgatcacgaattatagttttcgtttccattatataa
ttacaaatttgttaaacattataaaaataaaattccattagacagatatggagttattga
tcacatttaatgtattacgatcttgcatacgatattcgcctgcttttctaaaaaccacca
agatgtgtgttctttcttagtggagggactttcccagtgatctgttcattgactacgtta
tttcccgttagcttaacttgctggtggcttagccagattaacgagcattagccgaggatc
atcggttcgtgttttggccgagtgtgtttttctgcacaacttgtgcaattatcaaaaatt
ccaaagccaggttctgatcaaacaagtcccaaaatgccgagtcgtctcagcggatttaat
cgagatcagtgcaaacggcgagcacagagtgaaagtgtgtgaaaaccgcgagatcatttg
gaaaattgcaaaaaccgcagcttcaacttccgttaggggttttgcccagccacaaatgta
gttaactctaaggtaatcttcaacatgtgggtactgatcacatagtatgtatgtggctgt
atattaacatatcgttagttcgacatgatctgatccgtgggaagtttgcgacctggttgc
ttttggcggtctggttctaaatcggcggaaactccatctagttttcggatttgcttgctc
aagccaaagataagactatacatatgcaaattccatgaacaaaaacatatttccaggcat
tccaaatgtcataattatatcgtaattattatttatgctgttatgcttgaatttttaatt
gcgtctatgtttgctgaaaatattacgtgttccgttcccaacccctttcgggccaggcaa
aaagatatttgtgttattggtggggtgttatctgcgatcaataatcataattcggatttg
cataattcataatttcataattctaatacaatagccaatagatataaaattttagatgct
acgtgacttgggataccaagagagagagagagaaagagagggagagaatgcttctttcga
tgatattctatagagcactaataaacgaaagccatatatcaattcgaaagccaagccatg
gaaccagtttattccataaaaacaatactaaacgtaatgaacatattacccaacacaatt
aaacataagacgtttgtcagctgaaaccaaaccaacaacttatcaaattcagttatcttg
cgaaattgaccaaacaagttttattgacttttctttatgcgactcgatcgattttatttt
tgagaactttgttagaacttttggccatgatgaaaccagataatcagctatagctatata
tatatatatatcatgtatgctaatatataagttgtaagtgtaaaagttcaattcttatat
acagatgacatcagggcaataacttatggtgcaaaattaaaatattaaagaaagacttta
actgcagctcgttagaaccctaaataacaataatctatgcaataaatgaattcataagga
ataataatgctaactatttttatgcaaatagtttcgattatgcacaactttatactaccg
gttaatcaattttatggtcaaggggtagtaacttttttataagcacctctaatatgtcag
agttttgattagttacaagaccttaagctgtccctatgtaacagcagcaaatttgcagcc
caaattcatcaactattgcaagcaacgttttccgaagtgtaaatggaaacttaaagtcat
tgcaattaatgaataaattaccagtgattgtcaaagtaaacaaaaactaacctaatgata
catgggttcaagcgacgcattacagccaaatctaagcattttagccatttatttattgac
taatggccaggttagagctgctgccagccaacaaatgatcactcacaatgtgtgtgtgtg
tgtgttttgtgtaaaaatgatatattgtaaaattgcttataagacgtcaagtcttatctt
tgtggaccaaaatggtacatcatatgaatgttggcgcattgaaaatgcaaattattcaca
cataattacaaaaacaaagctgacaaaaaaaataaaacataaaacaagcaaaacgacaaa
tgaaaaagaaatcgagaaatatcaaattaagtttaaatgttgtcgacgatttaataccct
aatgacaactagttgacaatagactaactaaaacaaattgctgcttgtaacgaacggaaa
aatctgtatttaaatggctagctatatttctatctgcatataccccacagcgttatataa
aaaactaaggtaactaaggagcgatagatctgagcaatcatccatcgagctgttaaatca
aaaatatgcaaatcgccgcgagagccacacgagctcaacacgagctgtgagctatgagct
acagatacagatacagatagagatacagatacagatacaactacagttttacagatacag
atacaaagtgtgtgttgattgatatgtgctgtgttgttatatggctatttggccaaatga
tgcaatcaaactatgtaaatgcgaacgagttgactttttgacttgcgtatagctgaaacg
gggcagcaatatctatttatatatatatatatttacatatatgtatctactaccaactaa
actgaatacagacctgtagaaaaaagcaccaacaacgaggcctaaggccaattccaatag
tcgtattaagtagctgcctgccatttccgactcgcagcagttaattttttttttacattt
ttatggctaattaaaaagttgacttttttaaccgtaaagtcaaaaagtcaaatcattttt
ttttaaagcgcacgtttttttagcacacaaatagaacgattttttttatttttagatgaa
aaggtttcgtttttttcgtgtccttggatgcgttctagtgaattctgcatgcattcttta
cgcaactctctcgagtgcaattgtcttttttatggatgctggctgcatcctgcaaaagta
agtaagtaaaaaattaaaaatggcaaacatatgccagccaagagcaaggagtcagtcact
catcccttttccacttaagcggaaagtgtgatctgtgcggctcgggttacacggcctgct
cgactttttatggttccgctgactttatgactcgacgtctctaagatttccactagtttt
ttttaggccaattcttgtggctacctaagcacgcgattttgttacctaatcgcgggatca
gcatacctaagctgcagattatcctaggatcataattatgatgagcctgcccgacgcgtc
ggctcgcggctctcgttctcaactgaccgtcgtggttgagacatctatcgggaattgaaa
aactgaaccgctatttgtctgtcttttgctgggtgcaaaaaacttaagccgggggattaa
accggattaaaagtcacaatgtcgcactgtttgtccttattttttttattttccactttt
ttttcacgttttcccttcgtgctaactaattacacaggaaaattacccatttgttttgtt
aaaaaaactgcggaaattcgcgaaatttttcgaaacatttttcctgcgctctttttttta
ttattattgtgtgtgtgctgcaaaaaaatgagaaaaacgcgaacgggaaaagtcagttaa
attgaatcgattagaaaaaaaagaactgcaagaaggtcggctaggcagcgtgctggactg
ggttctatattccttgacttttttgcaagcctttgtttcgcttacttggaaattttgatg
caatattggttttttatggttagcggccttaaggaagcgaggattgaggctacgttgctg
ctgtgctcaccataccctagtttaaaaattcatttggaagagaactaccaaacaacagtt
ccaagaatatagagagatagagagagatagaaagggagagagatggtgtgttaatattta
aaatttctttgctagttcaaaaagttagtaaagcttgatttatagttagtttttatatct
ttactcctctttaaaattgacaatatataaacggagctgtgtagctgcttccttacaaac
acacatttggcttggtttcacactttctattgtgcagctcaatgtagacaatgacgatgc
ataaaagggttaatgtgtgtgtccttgccaggtagccaaggtaaggggcagtagctcagc
gcaaatataatgaaggtgcacataaaaagagttaactcttcctttgtgaaaagcagagaa
aaaagtggttgatgttgaaaggattgtgaccgtagctgcaataaaacgaagtcaattgat
aataatgaagagttaatataagtagttcacttgagtagggaaaacggtgtgtgagaatga
atttgaatgcggtaagacaataaaagtgctcgcttagtagtaaaaataacgatttaacaa
gttgatttgtcgttttgtgttttgtctataaaaaactctgactaaaaatcaatatgtctc
catataatataatcaaaataagcagaaattagacaaactgttcaaagagcacaataagca
ctacaattactataaagcgaaggcttttaacggtacacatacttatttatgtgtatgtgt
gtacaaacactcatatatgtgcccaataaattaacgggtacgcttaaaggctccgcccat
gctcaataaaatgagcaactgttaaaaatgaagtcaatggctctgcgtgtgtgtgtgtgt
gagtgtgcgagaaagctcagctgcccttaacgtgcgagttttaataaataaccgaataac
gaataataacagagcaattcaaattgagcacggcaatcgcgccccaaaaagagcgcccag
cgcaagcaagctagctagagagagagagcgagagagagcgaaagagagatcagttgagta
gtgcgcctcattcattgagcactgctaacagctaacagtgcattaacagcgactcgaact
gggagtgtgactcaggtaagcaaactcgcgagagcgctgcacaattgagtgcgattgagt
tgcgctctgctgttgttgttcttgttttgttgctggtggtggtggttgtagttgtagttg
tgaatacatacgcacgatcgagtcagatgctgagactgtgatttatcagagagccacaaa
actcgttactagaattggtagtggtggtggtgtgtttgtgtatgtgtgtgtgtgtagttg
tattagtggttgtttggagtattgctgttgttgcagtatataggcactgggagttagcca
accgagcgacacacagcaaatgcttcttgccaacgacgagtttgagcaagaaatcagtcg
tcagctagttgcccaggtgtgagttacacatcgtgagtaaagagcgcgttgcgtgccttc
aagccgaaaccacaacagaaccatctttttaaaaaatctcagcatcaattcgtacgtaaa
gtgtgtaatacaaatctcgcaagaaactaaaaaagaaaaagaaacaaatacagacagaga
ctgatccataaagatcgcacagtgttgaaaaagtgttgtgtttcaaagcaaagcaaaaaa
aaaaaaaccaaaacgtgcaattaaaaagtcatcagctataaaacacaaagttctatacgc
aaaaaagcaaaaaaaaaaaaaacaagacaacaacaaaaaacccaaaagaacccaaggtaa
gttttcaaagatcagtgaggaaaaacgcacccacactcaaagtcaattcacgttttatgc
atttttcacttttcgaccgggtcgcaaccgacggcatcttttatgagccctgtttgcact
actttgattttttactgtttcatgcgaaaagacacccacacacacacagaacatattttt
tatttgggcgcaaaaaaattgccagcatatttttatgacacaacgtcaaggtctagggct
ctatataattttttaggcgtaatgatttcatgtaaaaatatgacaaaaaaaacaaacttc
tacttttctacctgcgaaaatttgagagaagaacgcatagggttgcataatcccccggca
gcttaagttttttgcctgcccacgcagctgatcataaaaaaaggaaaacaaactgctttc
ctagttatgcccaactatgcatttcctataaattcctcgactccgagcaaatcgagcatc
agtcgcacagcagcgcatcaatcgaacagaacgcggaaaacgtttcgagaagtgacggaa
gaactagaaaattatttgccagcagaaaaaaataagcaacatttcagtatattaattgat
tggcttggctagctgccaaaatggtgttcaacttggttagtttcttgacacgcacaaaac
ggattatctatcaatgagaaaataacccactgtgaaaagtgtgcacaaatttagaatgaa
acagcaaagcacaaaaaaagtgaaatcacaatttaaaaaaatcttaattgattcggtgaa
tttgcagtaatttcatacttgatttgtgatttgcttctgcagccagctcttctatcaatg
gattaagcccaagtcaaagatcccactaattacttgtctctattgccttacagatgaatc
agacgtgcaaagtgtgcggtgagcccgcagcgggttttcattttggcgcttttacatgcg
agggctgcaaggtgagttgcaaacaacacacagaacacagctactcaaattgtttggcta
tgttttgccttgtgcaacaccttaactaatcaaaaatcgcttcccttcttgtcttttgct
ttacagtcgttttttggtcgctcgtacaataatatcagcaccatcagcgagtgcaagaac
gatggcaagtgcatcattgataagaagaatcgcaccacttgcaaggcgtgccgcttgcgc
aagtgctacaatgttggcatgtcgaagggtggctcacggtatggtcgccgctccaactgg
ttcaagatccactgtctactgcaggagcacgagcaggcagcagctgccgcagctggcaag
cagccgggacatggcaccggttcgccgatgagttcgcccggttttggtgatttggccgcg
catctgcagcagcaacagcaacagcatcatcatcaacagcagcagcagcatcatcagcat
cagcagcagcaacaacagcagcagcaacagcagcgtctttcacatttgccaccgctgctt
ggctatccgggataccatttgccggagccatttggtgcacgccatccggctgatgcagct
gctgctgctgccgcgctgcccttcttcagcatgatggccacaccacagtcggccttccag
ttgccaccgcacttgctcttcccaggctatcatgccagcgctgcggcggccgctgctgcg
gatgctgcctatcgccaggagatgtacaagcatcgccagagtgtcgattccgccacctcc
ttggagtcacagaatcgttacacgccaccaacggctacgccacagccacagcaacagcca
cagcaaccacagcccgcagcctcgcccatcgatgtctgcctgtccgctgacgatgatgac
gatgtgcagtcacagcatagtcacactcacagtcacactgatagtcaacacagtcgcagt
ccgcaccacaccatacacacaccagttgccatacgtgccacaccaacgcagcagccgcag
ccgcagcaacagcagttggctgccaccaactccgtctccgtgtccggctctgcctcgccc
agcctcagcaaatcgcagagcagcagcccattgagttttacggcgaaaatgcaatcactt
tcacctgtctccgtctgctccattggcggcgaaacagtcgctgcaaatacatcgcccaca
gcagggtccgccgctgcccaggatggacccatggatctgagcatgaagacatcgaggagt
tcggtgcacagttttaatgacagcgatgtctgcagtctgcaggatgagcacgagatggcg
ccgcgtcgcaaattttatcagctggaagcggagtgcacggagagcaccaccagcaccggc
actacaacgaccagcagcagcagttgcagcagcagcagcacatcatccacagcggaggca
acggttgcagtcaagcggcaaaaactgaacgccattggtggtgagacaccgccgccgttt
ggtggtttcgctgtgacccacaatgcggccagcgccatgcgcggcatctttgtgtgtgtc
tagtgtggttgtgggtgggtggagccaagccgaacaggcaatcaactcatttgcctcgtc
gtcgtagtcgtcgttgttgttgttatttctttttctctgttagtgttgttgtttattttt
tttaatgtattttcgtgtacggtttgaattcgatttgcgccgtcgaaattgaaattttta
tggacaggttttagtgctgcgcctgcgtttcaagagttggaaagagacagctagctgcag
cacatatatatatatatatatatgtataccagcacaaacactcacacaagaacacaccac
tcacactattgagctcaaatccaaaaattatttatacaaaaaggaaatgaaaaaaagttt
taaagttttttgtttaatagtcgctaattgtaaatatgtttttaaagttaaatttatcaa
gcgaattgtattttataacatgacagtggcaaaaccatccctccccctgtacccacaaaa
aaaaagcaagcaaatccaacccaccaaaaaaaaaaaaaatataatatcagtcctcaattt
attgtatataaatcttgttagtcttagtctgagtttattattgataagtattctattcta
gcttttagtatttgtcctagagattggcttctaaatttatgcaagaaaaataaataatta
tgaaaatgatataacagtactttttattatattttggaattgggaatcaaacaaaggatg
ttcgattttggtgtaaaatatctggaaaattttttgtctaatctttttgttttattaaat
tggtgaggagcttaaaattgggaaaacacaaaatattttggatcctaactaaaataaaat
gtataaatcatatttactttgctttacaaataaaataatgcaggccgctcacgtctttca
tctttaaaagaaccttttaactttaaaattaatcattatcagaaataattatttatagtt
taaattgaattaatacaagagttactattatggacaaaaaaaagtactcaagcagttacg
atacttaaattcttttttgtctctacaaacttatttgaggctctacagctcccatataat
aaaatgaagtccattccagaattgattgccacgcggctagtttactttgtactcaatcga
ggcgtttgtatctgagacacgggcgacaaatggggcgtggctaaaaggggttggcgttgt
caacgccaaatcggttggcataaattcatcaacgtagcagttgaaacatttgttgcaagt
cgatcgacgagtcgatggatgatgggcgataataaaaccgatatagtaatgcttaagtgc
cggtctgccgtctaatgcaatgattgttgtaaattaaaaatgccacaaatgttacgcaca
gatatttgtcgtaaagtccactgcttgatatgctgtagccagtcagcattatgtactcat
gggtgctgccagactgcgtacactcaaagaaaaactgttgtagtacggggtggaagaatt
gataaacaaaatattacattttaaaaaacactgtagatatatatatttatttgaataatc
aatgattataggttgatcaatattctcaatataaataatatatgacttattcagatttgt
tgggtttatattttctgtaagtgtatatgccctgttgtcgtacttatatggggctacttg
atgtttgcatagtgcccgaaaaagaggcctatagaccgagtgactgccagccgaccacgt
gctgcttcaaataataaactttatattaacacatacaaaagtcatacgcatcggcgttgg
ccagaattttaatcacttaattaggcagtcgtcgaaacagtcagtcgccccgaacttggt
ttatgggctgccccagaccacaagcacaacgacaaacgcagagccaacagaccgccaatg
atgaatgatataaaaactatgcaggatcggacaatcggacgattggacacgatcgaacga
acgaccgatcgaactctgcctgcaaaaatatcgtttacgagcattgtaaaatgtggctat
gtcagaaaagttgacgccttaacggacgacaataaacaacaatgaactgaacacgagaga
gcaacgcatatcatcaatatgcatgatgagctgcttgagaagttgggctgcaggggtggt
gtcggagcagaggagagtctctgaaaagcaagcgcacgccattgtgcgttttcttaactg
ccgctctatcacattccgaagtgtgttttgtcgtcattgtttctaaatttatttttatag
tttattaaacagtcaatagtaacacaaaaccatccaaaattaccaactaacagtacagta
tgatgaaccctcaataccctaggcatgcccaactaaggataataatttgaatagactatt
gcaacacagtcgaacttttttagctgtagtttaagtagataaccgtagagaaaatcgctc
ttagtattaatccaaaaatgaactatctgtttgaagtaaatttttcattgttcggctata
atgactctataatcatttttcggagaaataaacatttatatcagagttccgatgcaaaag
tacaagtcaagttcgttgcctaagtcttttgttttttctttctgttttttcttttttttt
tttgtatttttggctgtcaaactgaaaaagtggttcatttgtatcgtttgctccaatctc
tccaatcaaaaagccatttagagaacaaaagccaacaagagggccaacaaaataaaatcg
atgcgacatagaaaacaaaatgaaaagtataacatttcaaaattttattgactgtcaaaa
tgcaggcgccaaaatgcattgagcttgacaaaaggggcacgacgaagaagaaaacaagcg
ggtccgatcatattacaatcctacatagcctattggcgccagactccaccattgatggga
ttcaactctaaccctctggagcgttgagaggcatttaaacgcattaaaatgctttactgt
gagccatgaattatgcattattaagagagctacgatcgagagatatatatatacagcatg
tgagttgtgagcacatctttaaaaatagagcaagacacctggcgtaagaccagaaccttg
actcttagacacactgaaattgccgatagttaggaacatgcttatattaaattatatgct
taattgcttaacgcgatattcttataatgcatcatctaatcaattgccgctaataattta
cattaaaaactgacagcaaacgaaacattattgacatattataatagaaacgtgttttaa
tgagaaattatgcaaaacatggctaacgaacacagaactacatacttatataaatatatt
tatatatatatatatattaatatatcgtggctatgggcgactcaacaatttttgcactca
gttggtttctgtgtccggtagcggccttaattacagtccattgcttcctatggcaaccca
gcgttgctggggcttctatggattgttgtatgccatgtttggggcgtgttacgctgactg
acaaatagtcaaaacaaactaagtatatagcatcgtatgtcatatctttttctagacagc
tgccagagaattgcttttatatgcatacgagtcagctgaagagccaagatcacattatta
agataaatttcaagttgatttcaagcgaatgtcagttagacaatgcaggaagtaaatgct
atataatggatcttatataaaagagtatgttatactgcatgaaagctcgtatttaaacca
gatttataccaggaacttaaggcaaacgtgaaatacacatcgaattaatccctttaaaat
ttaaaagcttgtcattataactgttttaacatcacttaaaaatgtattaaaatcattaaa
aatattgttaactgtatacattttttttatttattcctagcaatatacttaaattttaga
gcatattcgtaagagaagcactgtaatttagacaatctatagcgtttacatatcgctagc
taaatgatctcccaacatacacacgtcaatttgagttactgcatttgaatgccatcgaaa
gctatcaagaaatggacagctccattgttttacagcgcctgagttgagtcgagagaacga
caacattaacccatttaagggccgcccgaaagttaagcaaacactggaccacaatctggg
ttcgatctttattgattttggatgcccacaaacgaaacttgacgtttacatttttaagcc
atgaagcggcgcttcgcgtacacgatgcccaaataggaggaagaggcgaaggtattcttg
ctgttgttgtttttttgttttttcttaagcgttttgtagctttggctggcgctggtaatt
agtgatctggtgcacttgatatccagcttaatttaaacatttcgtacacacccaacgatg
cacacgcacttcgaaacagaggtgcaggtaccgaatttcctctcactgctcagtttacag
ttcgcagttcgcagttcccaaggttttcccagttcctgagcccttttttgttgttgttac
tcgatttttgttgaagctgcgtggagcgcatgccattcgcttgttgttgcttgttgctcc
attcgctgtgttctcgtttaaacgtttatttaacttaaacgaactttgcgtgtcgattaa
aatgcagcgattaaggtacgatactcaacgggccaagcagatctcagccaacaagccgct
cttactactctactcctcttgtgtcttgtgtcttgatcatttctggctctcgactccagt
gcgtgtccagtgaacttgcgggtcaagcttcagtcaagtttacgcatgccaagctggcag
tattagcagcacctaaaaatttatctgtatctgtgaatgtatctgtagcccattggctga
cctgagagtaaatcctttagtttgcctctgccgagcactttctctgcgtgttcaggttag
ccttcgccttacgacaaatttgcccattgttctgcgctgatgatgtccttttgtcttgtc
ttgttcttgctgtggagggggccccccctcgaaggcaataggtcgacagaccgcacacgg
ctgcccacaaatattaatttgtgcttccagcacctttcgaacatcttttcaggctcctaa
cgagtccacatacacacaagactcgagctgtgcgagatgcttatcgcaatcgaattgtag
atctggccatttgcttgtgtgtctgtatatttgtgtgtattttgttttctgttttttagt
gtttggcttatcttgttacccttggcttagttttggtaacgaaattagatttgagggcca
ctggtggtccacaagtgattttgatagctcgtaaagaactcaaaaattgttgggagttta
cgggaaataaaccgcgtgttcatcgttcgtaacccaatactaacgaaactaatgatcgcc
acagcaggagtcatcgctcgcatcaaaatttatgttgtagctcattaaattagtctaaat
gtgggaatgtcgtaggggtatgggagtttgtccagcagctgcttttgcaggtgacaaagg
gttgacctaaggatgctcaatatgtacaaaaatatatatagcagtctactcctcattcgt
tgagttacatctctaaagtgcgaccgcccaagtccttggaccctagaactaaaaaaaaaa
aacaaggcgaaaaaaagcattgcccagcaatcagtggcactgacacataaagcttcttca
gcagctcgcaacacttacgggttattgtatggttaactgatatgcttagtgcacgtatta
agaccaggcagcaacagcagcagcagcagcaaccagatgctgacaccgtgcaacaaccaa
gcaagcaagcaggcaagtaaggcagccgcttggaagctgtgcaacaatgtcactgtcaat
gtcatttactgtggcaggccaagacccaagcaggccacatgcgcttcttggccaggctaa
ggctatggcgaaacacagctcgggccaacttgattctctcagcgttggctgccagcctgc
agatcgtgtgatccattaccaaacgtgcgcgatcgtttgcgcctgtgttaagtgatattc
ttcctttttttttttgctatttgtaaaaaataccctcgccgagagggagtctcttgtcgt
attgagcatacaaatgaacaaaaaaataagatgaagaataaagaacgagaggcaattgat
gaaataagtcaactaacttatcgatctgagctctttacaatacatgtaagattataatta
atttgtatataataaaattgatttgaataacaaataatgtgcagaaactttaaaaggctt
tctctacagcaaaataatataacataattgtcggattattccgttaaattcttgataccc
gtggatataaaaattagttcaacatacaaaaagatctcgcacttttgtcaatgtatcctt
tctattcaaagtctcttctgcaattgtttgacttcatagagtatttggtattcgtgttaa
gtacgttatatttgagagcacagctcttctgcatagcacctttaacaatttttttttttt
tgcattgacatttggtaaatattgccaaggctcagcaagcacacagcatgagcttggccc
aaagccaacgtcgcattgtctgagagtcgcttccagagtgagtgagctgaatcttagctg
ctgttggttgttgttgcctggtggctgccaatgacttgatttgattttcatacttgactt
tggtattttcatatacagagctacgaaactgaaaccgaacccgaacccgcacccaagcca
aagccagaggcactcaatcaagccgcctttagccaggttagttgtttgtctagcgcactt
cgctcggcaactcagcacctagctgagcacttgtggccatcaggcccggcacagaaatga
tgctgatgatgatgatggtgcagggcaagcaacctcttcggcacattctaattaactgct
ctagctggtcaacacaaatgcgagcagcgagcgctttgtttagctggcttttaacttttt
aactcctgctcaacatattttctttttacccagcaccaataaaatgtttgtaaaagggta
tcataaatgtgtgtaaaagtatgtgatgaacagagagatcctgtagggggtatatacctt
tgctttgagatttgaagagctaatattagcaggtgtggtatgtaagttctagcaaaatag
gttatgcagtaatgtaaggcatattttatctatcatatttgaagacgagcatggcgctgt
ttgatcaagcagtaacttcgtgtcgatcattctcgactttgttttattttagcatttttt
ttatgacactcaaagtgaccgacacgacgcgtcgcacaataaactcctttcatacctata
gtaccttgtcttgttagccgggattccttttcagttactggacaacgtccgcctgttcgt
ctgtctagttgtccgtctgtttgcacaacatgatctgggcgagagtgcggcttattagac
caacttgccccacgtattgtttgcgaagcatttcggtaagaaggatgtgcggcggtcagt
taagaaaaacgttaaatgaaaaacaacagaaatgaacccgttgccgacaaaactatttga
caaacacaaacaattttccttgcctaccgctctgagttttccacataaaagggtttctct
catcttcttgttcttctgacttgttattagaacactttttgaactgcttttaaccccatt
tttgtttttgtttttcttttcattttaccaccaaaaaggccacttaggcacgaaacgaat
cagcatccaacttgaagtctccttcgtcggatttgtcttggtgcgttatgatgtaatatg
gctttttgacttttgtagacatgataaaatacaaaacgttgcgtggcagttatattggct
aatggcccgagcggccttttagaccatttgtgagtaaaggtgtcagtgaggcgcgctttg
gcttcaatgaatgcgccagcggtgcggcggtgccagatcaaagccaacccaaaagagctc
ttgttcttgctgttgctgctgatggtgattttggtgatggtggtggggctttgtggtgct
ccgagctgctattgaccagtgctcgttgtggtgcatttgctgttgctgttgtcgtgttta
gtgtttagcatttagcgctgtgctgagatgcaagtgctttaataatgatgatacatctgt
ctgtccgggtccgtctgtttacgtttgtcagagatggacacgactagtggttgattctaa
gagatcgtttaccattgcagttgacctgggaagttctttagaacggaatggtttgcgtca
aatgaacaaacatggcatatgaatctttctatactttctgtgtattctagcagctgattt
aatatgaatatgcatagaaaagtctataatttgatttcagatcactgatttttggagttc
agaattccatttaagaaaagtcgtaccaatattttatcttcaatactcaaatgcttaagt
tttttagtgacttcattctcgattataagttaagtcttataagttcaggtctatttatat
aacatgatattgtttttcttattttaaattctattttccagtaatgtccatctgaagtct
gagtcgttttgcaattgcattcactcatttaaaaaagtcgtttgcataactcacgcaaaa
acaaaagacatgaaaaaacaatcaggagccgcgccctgtttttagtttggtttgtgccct
gcgcatgtctagaagttgtccattgattgccaacccccccagagcccctgccactgcccc
tcaggcccatcatcgtaatttgtatgcgcggatgtgcctgatgacatgtgctttatatat
aatttagagttgtgtgctaccgttgcaagttcgagttgctggttcgtgccgcgtcgtggc
gtgctttggacgtcagccaataaagccaattcgacgatggttcgacgaggtgcgaccaag
ttcgccgcctaagtcttttgttttattcactggaattgtcgactcatttccgcagttaaa
cgactgtggcatgctagttttatgtatacgcactatcaacgggatcaaccacaaagcatt
gcatttcaggcgaataaacgaataaaaacaggtgcaaaatcggtagccagtcgatataac
tcgatatcagcgacaacaacagatgccaaactgttgcttgcgctgttgctgctactgagc
ggctgagaaatgcgtgcaacttgtggcatgttgagactgcgtaagacgacagcaacaacg
acaacaatcgactgcctgccagctaccggtgggacaacggcgagagcagccaaccattta
caaggcaattaaatgccaagcataacaatcgcaatcatttgggctgtgcttgacccttga
gagatcgactacgcaaaaatggacggagcgggaaccgtaggggaaagacttgaaatactt
agctttgagtcttatcaaatgcgctctatcggtttcacattgccccatttgacaaacaat
taaaaacgatttaagaaagtaaaagcgcctatttgcctctagtgtgaatgggcacacaaa
ataaacaaaatttcaacaaacaaaaacaaaaaaaaatacaaaaaaaataccttatcccat
gttaattagttgcctaggcgccagtctaccagctccaactgcagctccagctccaagtgg
ttgtacaattaaaacgtgatcaggcagcagctacaaatttgtccaacacgcaaaatgtcg
ttgcgttgttcaatccccctgccacagccccttacctcccctgtgtcgacgactgtcaac
tgtctgtgtgcaattgttgcattgggcttaagatttggtggatttgtttgttttttcggg
ttgattcgattcccagacatggccctaaaaaccaaactagttttgcatacgtaaacggca
gtgcgacgccgcctgtctgcactacttccctcgggagcgagacccagacgtggccttaaa
gtgtaccacactccagagtggaggcagaggagtgaggcaaacacacatagacatggctgg
ggttgtggacgagtggcgtcagtgggcaaaccatttatgaattgttaaacgccgcttaaa
aggcaaaacgagcagcaacagcagcaatagcaatagcagaagcagcagcagcaccagcgt
gtagcaagtgcaacaacttgccgacggacccaatgcgacgcgacgttctttattagcttt
ttattgctagcaatccaataattgttaagggtttctctctcactgctgtcgctgttggcc
aaatgtcatcacatccggtgccctgcctcgcgcgctcgcaccgaattagtattctaagtt
gatgacttcaactgcaactgcaactgcaactgcctctatatgagtgtaaaaggggtaaac
ggtttaggtcacaacagttggctaggcattgatttgaatgcccgattcgtatacacatac
ttattaacattaatatttctgtcgttcattcaaagcactgggaaatttatgaccattgac
aatcagttaagactatcggatatctggggtaataatttctaatgttctggtggtggtgcc
ttgacaaacagctgtttgtcttcgaggatgcaacatggagtttttattcgatggccatcg
acctggaaggaagtcacaaagagtgctctgtgtatagaatatagggcctagggcgcgtat
cacttccgctgtaacatgtgacgatgcttggaagtgagtgcagagcaataagatcgatag
ccaaccatggagaacagatgagttgagatgtgtaaaaagtgtattcgtatgaaacttctg
tagaaaaagatggatgacttaagaagaacgggcaggttaatgaggacggttattaatgaa
tgaataaaaacatttgaatagagaagcacgctaataggaacagaggaagttgtagacaag
aatatataaagaaattaaagtcgaacagcagatctgctacttctttataaatagtacacc
attgtttctcgctgtgtataaataacagagaaaagcaattcagagcacgagcgcgacaag
caaatattgacatgattcatcattcaaagccattgtcatgaattcactctgaggttcatt
gtctgctctgaagtcggtctcaagtccagtggggagcctaattgaaagcgcctcaatggc
ggcgcacaaatacaaacaaaatcgcaagcacataagatcagagccgaacccaaccaattc
cataaaaattagctcaaagatatgcaaaaatgcccgaaagcgaagctaaagaaaaatatt
attcttaaaacggcgaccgcaataagtattcatccaaagtgactcgggcttaagctgccc
cagagccaccgcgcttacgcagagcgtttaacccaagtgttcagacccaatcccaagtac
aaagccaaagctcaattcgagctccttaaacagtgctcccccttcacaaaaaatataaaa
aatacttgagcaaacaaacaacaacaagcaaaaatcaatttcgagttcgagctacttaca
tatttgtgagcgcaaataataaaaaaaaagtccctaacaatgtctgctctagttgatagg
tcacgactagcagatgccctgtaagtgaatctagtgttattattgatatcaatgatttca
tgaaaatctttagtgtttttttctcttgactttttacaatgagtgtgcccatttttttcc
tgttgaacgatgtgtaaaatatatttttttgtctttttttgtgtttcagaaaacattatt
aaactctgtaagattttggttatttggacttttaaatcaacacttctaaaacgcagacaa
tatctattaacttcatagcgcatgttgtgcctccttttgcctataacaccccattttaca
ttttgaatgctcgctgggtatataaattcagcgaatcgagagcttgacaaatgaatatta
gtcttatttataggcatgatattatatgtggtatcccaccgtattacgggcattattatt
aggttcttagtatgggcacaagttgttgacacctatcgttcattagtcatggaatttctt
gtggttagatcaaatgatctgttaattttattagttatctagttaaaacggcggccttta
ccttaacacagttagcagctatgagttgagggttggacggctattaaaatcaaacgctcc
aacaatttgatgatattaataatgagatttgacaaagtataaaaataataacgatacgat
atgagagcggcttaaggcaattaattgtataataataaatgttcaatgtggagctttggg
caaaattactgaagcgtcgacaataacttccctaacttgaccttcaaatatggggagcaa
gtcattagccagcaagtgagtgagcgagcgagcgaatcgaacgacaaacagaaacacaca
catacacacacagaaacacatagacaaatagagagacagccagacggacagttgaacaat
gcacaatttcagtttctgtgtcactgaaaaaacaaaaatcacacaagtcagccaactata
gccaagttgggggcataattgccagctgggagtaggcagtagagtggagtagagtaatgg
aaatgtaagttaagagggagggtgggggcagtcatgaagtgcaacgtcaattgctacagt
ctgtcaatcgctgagtgtggcgtgtgcctcattttaaccaggtgaaattgggcgcttgac
ttgaatgctgtgaccttaagagcagcagcagcagcaacagcagcaatttttgataaaata
catacatttaatgcagaggaaacaaccttgataactcagctttggctgacaaatgtcatt
gcatcataatcatcgttagagttttggccagagctcgctttttgcttggcacacttctag
ggtgcattgtttttgtgttttatgtttttcttgttacccgttcgactcattgaacctaag
cacatgcgcatgacaaacttgataagcacacacactcgcacaacatatcaagcttagagc
cgttcttttgtcttattgtttatgtctcgacaaaaaaaaaatagaaataaaacaaaaaca
atttttaatatttttctgggttaattttcatgttttgtattttttttttctgttgtcttc
aatacaattttcagcagctttgctgtcaaggttggaataattttcggaaaatacttggcg
gaaaattaataaacacatacacgcattatgcgcacacagggaccacaacaaaagacttag
gcaacgaacttgctgttttttgtttttttccgtttggccatgcagttgatttgactgctt
ttcatagaactacttacagcgaaaccacaaaatcaaaaagggaaaaaactgtcaaactgg
cgccaggcgttccaggcgagggaccacacacaaaacgtcacctgatcgaaatcggtaggt
gcgagctgtgatatatgtatctgcaagtgatctatttacgatgttatgtctttatgttga
acaagccagaagtcaacacacacacacaaacatagacagacagacagctgtgagcacatc
ttttgttaggcagaaacggtaggtgggcacccaaagtaacaattaggttttttctcttct
cgttttttcctccttttgttcgtttttgtggtagttgtgcgaaaacataaatcaatacta
agcattgcgctatggcttataaatttcaactgcaaaatcatttttcggccccggcccacc
aatcatatttagctaaccggatgtggtgcataactcactaaaggaaatgcacatatcctt
tcgttttgacatttctctgacttcataattttctgtgagtgtgtttctgtattttttctt
tttatttgtgtgctcacataatcaatgcagtttccatgcagctcgtcaacgtcgattaat
ctaacttaaagtttgctcacgcttcgtacgtgatgagactgtatcccacagaaccccaga
actccagagctcattgagaaagaaagatagatgtcctgttttttccctcgtcagtcgttt
gccttttgggccagacattatctttattaagaatttcagtagccctacgcataatgttga
tatcttgattcgattcaattgtgattgtgtgcatgtgtctctcatgtgtgtgtatgtgtt
tgtgtgtaatcatatgcatgcattttgatttgtctcttagtcgttatgtggcttgctttt
cagttatttgtgctgcatgctaattctgtcagttcagctcatatttttttatagtactcg
gaacggaagcacattggggacaatgacattgtttgcttgttagtttgcaaaaacgaaaaa
aacgaagaagtttctccagttgaactctgaccgctgtccaaactggcactgtgggccatg
taggcaaatttgtcaaaacggattatcgcccattttcaccaaggcaaacaagcctcgcta
gtatttagacgaacccatttaccagccataagccgaagtgtcggccagcacacctgatat
tccatggggaagcgggatggtggagagggtcgagaagcgcgctcatcgcatgaaaaatta
tcatcgacacccaaagccggctggcttggctagcacaatgaaactgaacggtgccgagtc
ggatgcccaagcatgttgataatttgagtatccgaatggcaacacatgaccacagctaaa
tgtccaaggctttgagcctagagccgagggccaaagagcaggcagagacaccattgcatt
gctcaaaagctggccaagtggtgggcttaagatgacatacaatcatattaaaaatggttg
ccgttttatttgcaatgttttcaggtgacctctcacggtatacccagcatccaaagcaac
caatagaaatgctggttagtttttgggatagaacaaaatcttgcgactttaagcttgttt
tgactaggaattatctttatttaaataacaaaatttgagtacattatattctaattgtat
aaaagaaatgagtatacagcagttgagtaataaaaaattgctaagtggtaaaataaatgg
taactttttagctcgcagatgcggcagtaaaagaatattcataaaatacaggagaaattc
ataagcctattacaatgaaatttgatttctcttttataggtcatctgtgagtctatcaat
tgtagttgatttcgatggctggaagtggccaccagagcgcacatcgcacggcattattaa
taatggcaaaagtctggtgctggtttgctggcttgtctgtacggtgaccaccgccaaagc
aaaacgggcccgagatcccagccaaagcagtttcaaatgcgactcaatgcaattttatta
acgcagcgacaaatgatccccaagtcggacactcaatggaggagtctgggacgtggatat
ggatgctgtggctgctgctgctgctgctgatgctctgaactgtgtgggggcgcagtcgct
ttgtaagtcttcgggcacctgggagaccctattaaaattgaaaatgtcgcgagatcactt
atcagacgtaataaaaatggtgcttttaaaaaacaatttggcttttggggcgaatctcga
caacgagcctcctccgtaggctgccattgtaatttatatcaggtctgtgcgtagacttca
tgtacatgggccttgggcccagaggggagagtggaatgtggatgtgtaagggcgtctaat
gtttatggcaaacggttaacggttaacgatttctgcaacattctgccaggcactttcttt
cattcaactcccccgcacttcgaggtcaatgattgcgggacccaaagatgttttcgaaat
tcagttagaactgtaaggaaaggtgttaactactcgacaatccaaaatgtaaacaaactt
gtcaaatgttcttctaatttgaattcccacatatgaaagcgtatgcgtctacacagcgta
cagtgttgttttctacttctctttattgtttagggtttaataaacgtctaaatcatactt
ttgtgatgcatgtgctaaagacaaacgaatatcaagtcgccaaatgtgaacagacgtata
cagtccccaagaggtgggcgggggttgggggggagcaggttacagacgggtgggagcggc
cagtaaggttaaagtgtgtgtgtggtcctcatattgacttggaaactagacagcaaactg
tgtcaatgaaaatatagaaattactaaacaaacgcgtgctatgcatatgaaattagcgtg
tggattgtccagatgctatgggaaatgttttgggaaatgtaaccaaataaaacttgggaa
tcagagcttttgttggattgaaatttaaatatttatggtagaagccacttcccttatggg
gcacgctaattggcacaaataacaaacggaaattaaaggaaatataatcagtttcttatg
cattgattagttataatgtcacaaaagaatgcttgcaagcaaataattatatatcacatt
atattttctttcatggtttataaaataaatatatcaataatatcatattttccagtgatt
aaattagaagtccacaatcccctttttacaagaatctgaatcaatcttttggcatttaaa
aaataaatttgacttcttagaatggatagactgaattagatctttggactcgcctaaact
ccccttgtggctgttcagtcatcagcttgatttctcttatttaccagttccaattaaagt
atctattgctcttcacacattgctggcatttcgcttgaataacttaataaatgagcattt
gcagtgcattcaattaagtagttgcatcgaatgccggagagatccggctcgacgaacgat
cgagctaaagttcagttttaatgttattagatgattatttttgccattgtttcaatttta
gtgctggaattccccaatgggaaaccgcttgggctggctacactagtttagcaatcactt
gggcatgactaagtgccttaaatgcatacaaaattcctggacacaccgcacaccgcaccc
cggtgtccggctgcaccgctgcactaccagtaatcgtaatttagcgaagatgatgttgag
cccagcctccgttgagctataattacgtgacctgcagtgtgtagctgaggtgtgagatgc
tgcgaatgttttgccaaatcatgcaaatcattatctgttgcattttatagttccaataaa
catattagcaaagctgagctatgcacatacgtctcttggctcttggctctactcgtattt
gtagctcacttattaatatttttcctgcaatcgcacgtaatttctaaacttaaagccgtc
gttttgcaccgcaatgatttccggctgacgcgcccgctggctatgtgctgcccctgtcac
cgctccctatcccgcaatgcctcaagcaggccacctgcccccgtcacaagctgcccgcca
cggcacccaggccaaagtctgctgtgtgcaacattgttaacgtcattcaccgcctgaaat
atcaagcgtgagaaaatctgttattatctatcgcgcgatgtgtgtggatgtgtgtataga
gtagcctcagctatagctttagctacagcttctaatgccactggcagctctaagcggaac
tagacggtagcacgtagggactgcttgggattgggagcgggcgacgacagcgcgacgacg
tcatcgtttaatgggctcgacccaaacagcagctaccagctaaaattcatatgtgggggt
ggattttactgcaagatcaaggtctcgatattaaataaacacagcttagaattttaataa
aataattaaggtacttaaaatttaactacaataaggtttaaatttagaatctgaaacttg
aatcagtatcccattggtgctattcaaagtacactcaattatagcttaattaaaccaaca
aaaaaatcaaattaaagctatttataaatacatatagaat
