# Supplementary material for: SMCis: An Effective Algorithm for Discovery of Cis-Regulatory Modules
Source: PLoS One. 2016 Sep 16;11(9):e0162968. doi: 10.1371/journal.pone.0162968 (PMC5026350; doi:10.1371/journal.pone.0162968)
Supplement: S1 Datasets — (ZIP) [file pone.0162968.s001.zip › dataset/Drosophila/kni/dmel_kni.fa]

>3L:20665430,20705429 (reverse complemented)
acgagagccaggagatgatgatgatctcaaatttatatattgttaattgttatatttgta
ttattgttttgttacagctaacttttgttagacggcgcgccaagaaggactgaagggact
gatatattagcgaccaaggtgacaaaagggttttcagctacctcgtatgccttaataaag
tctaaaaaaaaaattaacccatttattggatggtttgcgcaccaacggataagcccaaat
cgacttgaatgaggattaagaatatacatatatatatatactttaaacgcgtatttctag
tttttatctacttttcaacctttttggtattaaaatcaagtagtgtgtagtgtatttaat
gcacataaattgcaaaacatactcaattaaattgcgaggtttggttttatcatttatctg
ttaattacgctgctatgttactgttactgcattgtatggcttcgtcgcttctaaataaat
aaataaataaaaaaaaaattaatttaatcaattaaattcgaacaaatccaagcaaattca
attcgcatatgaaacaaagaaaccaaatcttataaatttcaggataaactcttatatttt
acatttattttactcggagggtatagttacataatgggtaatagctaactattgttttat
ccgtaaagtatgcacctgttaagagtgtgtaaaaaacgtgtaagttatacatgtagaatt
cagtaggttcaactgccaagcgctaggtgtcgcaccaactcctccaaaatgttgataaat
ttatattattttttacttgcctgccgtagctttttaaacaatttcatggtaggattttga
tttgctgcatatgagacgtattttggaaatgggcaacttataattaagtaagtacctgga
aaccacttaatcacctgtcctgcttctaggccttagtaactatctatctatctggcgaat
aaagcaccgttctaaaaccccaattccaattccatttccaagccgctttggcccaaaatt
cgaccatcgacagcagtcgagtggggtcagttcttcatcttgaaaagatcaaagatacac
tttggcgcttaagtgttttcccgccactccgtagcctcatcgccagctatcaagtgaagg
agttcgagatatttgtttcgcttttcgaattgagttgttatattttctgtggctccgtgc
actcgagttcgttaggcaccttagtggagcaaacaaaagcaattagacggcgtcatctga
cagcctcaatggaatagttttcggggcgaataccggaggaatgccgcagcgtttatcgat
cgatcgccctctgatgggatgtccaactgccaatgagaccgggccgaataaaaaaataag
tgaaatacaaatgggacgagggggggccactgtatccagggcgcagaacaaaagagctcc
agtgcggaggagtgaggtgttaaaaattctactctttatgctcctattatgatttgactc
gctgctgcttgtggactttgatggacgtttgcgatatgagaagtatctgatggtgcactt
aaaaaaatgtattacttttggcttgttttgcggtaagtaaatataataattaataagttt
ttttctgcgatagactgctaacaaatttcataatgttgttgttaaagtacttttgtagag
agatcgaatgaaatgcaaaaaatcctagattaaagccgcatttcttcgagtatatatgtg
cgtggagttttttaaatcttttcagcttttgtctcacttgtttgacaaccgatgcgtaca
aatcaaagcaggaatccagagtcagaggccccaagcccccggctcgtctgttgtttgatt
aatagccgcacaattgatatgttaagtggtaaattacgccattggcacgcaaatgtatct
tcaagatacatttatgcgtttgtgtgtagacaaaatagaaaaacacaaaaaaacgagcaa
attgttgtttgtttaaggcgccgctttgaatggagataaaaatctcggagctgcgctatc
gaggctctggaaaggcggagcctaaagtgcgtaaagtgatttaattttgaatgaacggcg
gagaaagtccatcaaacactcacactcactcgttggccggcatacaattattcaattatt
tggttgacttttccgttgttttgtccagcggatgaaaagcttggtattttacaaggttcg
ttggcttaaattaaaacccattagtctacttttaacacgcattcagggaatctatgtttg
ttgttgtttttatggtaacgtttatatgcttaaataaatggaaatacaaaaccgaatcga
ggcgaaacagaaaatccattaaagcctttttgtatattagaaaaacgaaacaatggggag
ggagttcgattgatgtcattaaatttttgccacgccataaaattcattgatttttttttt
gttttattgaaaagctgccatgtagaagtgttataaaaatcatttaaaagccgagatggc
cgtagatttgatgattttttgtggtctctgttttgtttttactgcacgaagcctttgctt
atgctcaactaaaatgatttaatttcgaaacgtgccttgcaaactttatgatcaattttc
gctttaaatatagattgaatgcctcgttgaagtatttaaatgtgtctctggattatttat
ttattctgttctttgtttttccttcgtttcgaatatcatgtgacgaagttgctttatcgg
aatgcaaaagtaaaggagggagcagctttttgatgatcggcaatggattgaattattgta
agttttatggatttgatttacgatgttttaatagaacagtgatttacgacggtaacattt
ttcgatgaaattcatttgatttaatgcgaacgttcgccttaccattatgtatttggggct
aatccttaaatatttttaaattcatttttcgactactaatgctactaaaattaaacatac
gtgaataggcggacatttgattgaagtatatttgtggaattttgtagttccatttacctt
tgtttttatgttgctaccaatccgattttggaatctttttccctaataaaattatgaaaa
caatcatgaaaacaattgtttttatgttgctaccagtccgattttggaatcttttcccta
ataaaattatgaaaacaatcaatattattggccattaaaactccatcttctgctcctgtg
aatatcaatcctctcttgccaatttgcacgattcaaagctgatggagttgacttcatttc
catttctattgaggcattgatctctcgcgcgcttgtctgccccataaataaactgtggca
aattctctaagccaactcgctgaaggcccataaattataaggcccagagccacaacaact
gagttggccagtgtggttgttgtgtcattttcccggcgcgcttaataaactacacacact
ttatgcgatctgcggttcctgttgttgtggcctgccgattgctgttatatgatttcatat
atcatcggagccaccgaggaccctcctcctccaactttactcattttgtacttttttgca
gagttcactgtgttcagaatgcgcaggcgtgcggcatttagttcagcctgtcgactctcg
attgtccctccttttggccccgattgcccagtttcctctttggtttgcttgtatatatgt
acacacatttatatctactttttgtttgataacattttattgtccgctttataaattatt
ggcgtttgccgggactcgagttggcatcggaatcggggcaaaaagtatccttttacgttg
tgcgtttttagaatgcaacatgtgtccaaaatttgtgcagcatacaaataaaaactgtgg
aaaaataactatgttgaataagtgatgataccctgacaacgcaaattaatattttctaaa
acgaagataaatagaataatcaaatctttgatcattgaaacccttagcacccttaacagt
aaatgagcacgttataaaactaactttccagggtatccaactgcttaaatagtatcctcc
tgagatgcgacttgatttcataagttgtcttagtttttgcccagctctgttcagcttgcg
cttgttttggccttttagagcgctttggccctaaaacagacaattgagtgtagtgtgaaa
gttgctttaaatactctcggtatcggtatcgaggcgtttcaatgcccgaaggcgctggtg
gcgacgactggtgatggaatgggaggatctcgagatggggctgctgccaccaaatcaaac
catttatgtctggctcatgcgacacatttatcatcgtcaagtaacgaaacccacctgcac
ctgtctgctgctaagagaaccagattggggtccattgggtggggaatcttttggtttagt
ggggaggggagagagatctttaattacacattgtagctggcacgcccgctgggctgaatg
gggttccacttctcaaagtcatctaactggagcccagcaataataatgagctgcaggtat
cctacactgccagcaactaaataacactcatattgagaacaatgagaaatctgtccggaa
tctgtggcatcccattatggccccgatatgtactgtacatatagggctggctgaggagcg
atgcgcatcgatcaatcgaaatgatataattatggccaggtctgaagggcggctctgtgt
aaattgatatcaacaaattacgcgaaaatatttcaaaaatattaacgaatgcgaatgata
taatgatgaggcgatggatgtcagaagcactacaaaaaaatatttaaaatatatttagct
gttttaggaaaactgttattataaggtaagcctgctcttatcataatttcataatttcca
gatttttataattttcctttacttatctgtaattcccggttaacttaacccagatagcat
aaatgtgcaataatcccttcaactatttctttcagtgcaccagctccaccctaattatgc
ccaatttaaaaagggttaattaaggcacaaaacgcatttcgtgtcctgtgtccgccaatg
gagagcgttattaatatgcgacatttttgatatctttttgcggctgcccgggaagaggaa
gaccgatgctgtagaatatgtatgtatatatgtacatataaacacactcggcgatcagag
cgaccaataattacatacagcatttgtcataacaccagatatggacatccgatgctgttg
cgccgggcgcgaaaccttcgagccccgctaaaaggcaaaggccagcagacaaaggacgct
tttgagcctggccaagatgggaactatgcgacaaatgtaagagggggtaaaaaatacaaa
tcaaaattggtaaaaaatgatataaagaggcagcagaaggaaaattgtaaatatcatcat
tggtcgcagccagcgatcgctgggcattttataagtataaataaaacaaaatcataaatg
ctgcactcaacgatcgtggaatggatggatccgatcctgggtgctatataataattacag
tccgcattcgcatacgcattcgcaacccctcttcattgggcattgggcagacgcttcgcg
ttggaattcggagcattgtgtcatatttaatacagaaattttaattaaacataatttgta
aggagtgcacgttgatgcattctgcccgggacacactggccaactgagatggctcgcaac
gatagcccgacttggcatcggaatagagtaattcatggcatcttatggttaggccagaac
ttgtctatcatccgctggaatttcactttgatcttatcggaacgtgtgagcagtgggttc
tgtgggtccagataggtgacaaatggatgggttgattgctctatttcgaattaccattat
ttgtcatattattttaataaatatatatttcatatatcatatctattaaatatatcatat
ttaaatatgaatcagctggagattaaggagttttaggcccagaacaacatacttgaactt
tggtccattattgggcttaccttctgttgggctaccacagccgtgaatatgttagacaat
gccgttgcaacccaaattcaattccaaatcgatgctcggtgattattcaaatgatttaac
tagttcaccgcatttgaccctcagtgggcagctctcaagttcgctggggcccagccccga
aaatccgaaatgcgaactctagcttcctaaggttgcagagcctccaaatgtgctccccga
aatcggaggagtcgagctgatggccccgggccatttgactgactgacttcgactgcatta
catttgcaagacaacaatgggcatttttatacgttttttcggcggtgcattcggcggcgt
tgggcgtttttatttttacagatattgtttacaatttcacaagtccagtccacaaaggct
gtgccctcttattgttggagctgtggcaaacatgctgatactgatgccggagctgaagct
ggagctgaagctggagctgaagctggagctgctccaatcatcatttcgtagatattcgct
tggtgatatattttgggtgagcgcttccggcaaatcggagccagtgaaaggtcaagatgt
ggccaagaaaagcagccggagcaagcggaaaactgctgcccagggagctgtatcccacat
tggagtgggattgcgagcgaaggtacagtcgttaccatttgaaatacactcgagaacaga
aaccaaatagattcaaaattctagttggattctaatgggaaaagaggagacattggggaa
aataattattgcccaggaagctgggaatcaggattggacatagaaagtgttcatggaaga
tgcaagtttttcaatgtattttcaatgtattttcaattttaaaaaatactctatattaat
acgtttgttaaaaatactctatattaatgcgtttgattttatgtgaatgtttatatttac
ttttctagtaaatctttttgccctcaaagtattcaaagtaagccaacgctgcttttagat
ggcgaaaacgttgtgggaagtctccactgtacatcgaagtaaacaaatcaaagtgagcca
atgttggccaatggaagagccttcttcttcctcgcgttcgatttgcggtatgtgctcaat
tttccataacatatttgatcgcagcgatctttgcaatcgcctctgactttccacttttcc
ctttgttcgctgcttttgttcgtgtgtgagaaaaacttatcgaatcgtggctatcgtttc
gggattcggattcgggctttctgcttggcattcggcttaggtttgggattgagcttgggc
ttgggttcaaattaaagccaggtgaccacgaggccaacgagctgacaaacctttcggttc
ggaatgccttcacacacgaagatgatctcgctgctggctggcggatattacatatacgtt
agtatatagtatttgacagcctccagataaaccacattcgagatcattaattgccgatct
tttcgctccaaaaactgcccgaaagtaggattcagctcgcgctggggacttggggtttga
ggttcggggtttggggcatgggaaagcgctcgggcgcagatcattcaactcccacagaca
cccacacccacacggcgtggcacaaatggcaaaatccagcagacatcaaacaatgatcac
gagtggtgctctgctgtttttgcttttgcttttttttattatttttgccctggtggtgcg
ggtgcggtttgctttgcctttgagttttcggcctgggtttgagtttgactttgcttttgg
gccagattgatgctggccggctggctgatgatagcctgtgactatgactcgccttggcct
ggctttgaattgttacactaagaagaagtgtaagaaaatcaatggaaaaataaataattt
atgcattttacaatttaaacaaaaacatggactaacggtccaagcttttatttaaataaa
atgttttggctctaaagagacctaatatattgttcgatgcgcgttattaaatgtggggca
tgtattgataagaaatcttgtaatctatcagagaatctgaaagataggacttctatttaa
agagaatacttttttttaagtgtgtctaccttattttacctaaggcccttgcgattgaac
ttgttccacatttcgattgtaatgctaacggggaaagagaggcagaaagtgctggccaag
acaaatatgattttcaatttgcggcgatcgctttcacaagatttgcattccactttgcat
ctggaactgggcaactccctcgagccgttcgaaagccattaaacacttgaacaaacgcca
agtcaaagttcaactgggttcgacttcttagcttttcgctggctcttagccgttgttgtt
agccgtggctcattaaaacgtcactccagttgcggccatcgcatgtgcacttcgtactgc
atttgttgcagcggaaaactgcgtttgccacaaatcaaaatatttatagccagcgcggct
aatgagtggcggttcgaaatgctcgatataccacccaagtcggttatagatgcaccgcat
aaatagccacaaagtgtgtcgtaaaagtccaacgcgatcatcaaaatgttcctctttagt
ggcagctcctcgggaggatcggggacaccggccacttgggacctgggccacctgcctgga
gcagcccagtttatcaggcacagtcccgtgtacaaaatgctatgcaaatttggtttttat
ttgcccactgctgccagaacaagtgcaaaagtccgatgcgttcccattcccaggtggcca
aacactgaggaatattacacaaaattgcagaaatgttgctgtgaaatatatcaagtatta
catcttagaaatttaatcatttattgtgactatagttaacataaaaattaaattattaaa
tgtgtttactcagttattataaatgcatgatattatatgaagccatataattaaatatct
taccataaattacttttacattttaaaaataaataaaactggtttgttcttgcttctttt
acagatatatagtaaagatcttaaatgctctacttaaactaaaagtctgttttgatctgc
tttaaaagttgaactgaactaatttgcatttccgtgcagattccatcgacgatggcccat
cgtatatgtccatggtgcagtgcaccatttacagaaagtcaactctggattttatgtgtg
tttggcatttgcgaaatgcgttcgcatgcacatttgaatcaatcgctgagtcagattggt
ttcctcctttttctcagtttttacgactgccagagagattgggataccggttgggggacc
ggcgaactgcgatgcttttgaactgcactgatatcgtttcgatttgacatttagcatcgc
taattcatgcgaaatcacccgaagattatgttcataagcacacattacgattgcacgttt
attataatttaggagtttactcctcgatcgcaacgaacgcgaccagttggggccttggga
aagtcggtgacaaaggcattttgcagtggacgaggatggggatgtggccgaggtgagacc
acttagtgctgaataacttagataggagtgtttagtttgtgtaattcctttttacgaaca
ggtgacctggaaaggtactgagcaaaaagagatcgccaaatggtcaaaatggtcaaatgg
agttgcagagataagggacttggagtgggtctagagaaagtgagatgtgggcagagcatg
gccaactttcccttgacaggcggggcacttttcataagcctaatatgaaagaaatatatt
taataatacgtgtaatttaaccgtattaatttaatagtcaagagactggacttaactcgt
atggatggatataggtttgttcttttcttatatatatgtttactggttcgtggaactgca
gcaaccgtcttcattctatccttatttaaccaagatctatgcggtcagcgaaacaacatt
ggtgggtggataacgatgctgaaccgcaaaggaaacacatttcaagcgtttgaagttcga
tgcgctcgtttgtgacatgtgcgcggttccagcaatcaaggaggggaaaatctgcggtgg
ggtgttgcagaatcggggaaaagaagcatctaggggggagcttcactgtgggccgaaaga
cagccgatgcggtactgtcttcgcactaattgagcatttaaatgcagcgtaattacttct
ctaacaccttcatcagaggcaaccgtcaacggctcgcctttgatgcggatgcgcactgca
aattagcatataaattgtcccgtgtgaacataaaatcaaatgacatgtgagtttgtcaaa
aaagccggctcaaagtgccgctgcaaagccgagtcgtcttggccacaaaagctggcggaa
ggacatgataaggtggaaaaatgcagtcattagcatagcgaacgtgcacctaattggaaa
tggaacagatcagcatgaatgaagtggcaatgggcatgggagtccagtactcactcgatc
aacttggaaaatcgaagggtaatcgcatgtagacccctaaattctggcaaccggcgccag
ccagacgtctttattgccgatcatgggtcgatgtggtgcattttaaatcggccaaagggc
aaacaattaattaatagtataacagttagccgaaacatttgaatgcatgtacagagagaa
aaaagggttaggaataatcgttggtataaaagtttaagtaagcacagatcaagttactag
actaaataagcaatggatttttttatattgaaccataactaaattaataatagttttaca
atttctgtgaatgcggacacagagaatttagggctatttttaatggttgatatgaaaatg
gttccctaaactatagaagaagctatcttgaaatcacatttgctaaacaaaattagcaat
ggattttttttcatgaaacattttatttgatgtatttattttttaatttccctcactgca
ctactcaatttcattcaagagttttttagccaggtctatgaagtgtgggcgagttttttg
acccgttggcgggcaggaaatgcagcgcgttctgaatgccaaggcgtattccaaatgatc
gttcgatggtcaatggtcgacgttcgttggcaaccctttcccgaatcaagccctcccccc
acccaccattggttgaatatcgttgcataaatgcgctttgcataactgagtactttttgt
actcagccttaaagcaaacgatgacgttgacgactggcgctgtccgccgcttttggggcg
tttgctgcacttgttggcatgaaacggcagatgactccctacactggaaaaaatacgtat
ataacaatgccacgaatacttgaaagagttaaaaaatcagtatctgattattaagaatta
atttaattttttgtttaactgaaaatattgtccgtatatcaaagctcatcagaggggaaa
tcatttgtttttccccagtgattgaagataagcattaaaaaagttagagggggtagaacg
ggggtatccggtcagaatttttatgggcgatcattaaaatcgataagagaaatcatattt
atacccaatgaaatatgtttccaggaaactaatgtgtgtgggccacgaactgtttgcaat
tgcttgggaatcaaacttgggcttgtgatcgaactgatcgtgccagaaatagaaaataag
tgccggaaaacagttcgtaacctgaagaaaattctatatttttattggaaagctctattt
taatgaaactatcacattcgtttcgtatactgcaattttataaaactaatttcgcataag
aacttagcggatatatataaggacatcataagtatgagtatttatcggataatagatcaa
atgtaattactgttttctgaagttatgtaatcgcgtttggtattacaactctcttcgcag
aaagattacgattatttttttgctcgcatgcttactttcgccgcgataattatgatctta
tagaccaacctgggtataaccaaagtcatgttggctaatctggcttcgtagtaagggcga
tttcgtaggacggatcgctcgagatcacgatgctcagtgaaacgaggaattcccggcagg
ctgtccattgacggcgttttttcccagttagcttaacttgcttgcggcttagatagatta
tcgagcattagacgtggattacgggtcggtgttgtgccaggcagtcagccggcgaagtcc
ttcggggtcgctatctcatcgacttgtgcaatctgtgtaaattccaaagccaggatccga
tcaaacaagtcccgagtcgccggccaggcggatttaattgagatcagccacccaaccagc
cagctacggaaactgtgtgaaaaaccgcgaaacgctttggaaaatttgccgcatttcccg
cctggctggaaatttgattgccaaaccgcagcttcgacttccgctcgttggttttgccca
gtcccggagcagagtttaatctcaaacatgtgggtacttcggtttacattaacatatcgt
tagcgatcttagatctccggactgtgatccgtgggaagtttggcgttggtccatgccaga
ctcgcactgaaactgaaactaaaactgagggaaactccaacggaaaactcgcagatttgg
cgaaaggcttagatgatcggaactatttccattccatccgctcaccggatcggataaacc
ctactgtcataattgtagcgtaattattatttatgctgtcacactcgattataaatctca
tatttgccaaaagtcttagaagtgttttcaacccctttgctccagcattgtttgcctttt
gtgctgccatcaataatcatatttcggaatttgcataatttcataattccaatacaatat
caattgtccgattcagtgataagctgaagaattcccgccgagagaatcaataaacgctgg
ccatatatcaaatacaaagcccgctaaaccatcgaaacgagttttaggtgagaggaacat
cgaaggcgtaatgaagacattactgaaacacaattaaacacaagacatttgtcaggcgaa
accgaaccaaccacatatcaaagacatcgagaacttccagatgccttgagaaattagcca
aacaagttttattgacttttcctagcccccaagctgaatttctaatttttcgagaatgtg
cgcaaaaagtaaatctaatatataataccaatcacgggttagttcggctaaaaaataatt
ttgataccctgcaaaaacaaataaaaataaggaatgaattataacttttgaatatagatg
ctaaaattgtgtttggttattttacaagaggggcgtacagatttgaattatttatacatt
tcttgctttgcaaactgttcttcagatatgtttaacaattttcaaactttaaaagaaacc
tttgttttttaatgatatatacttcccaaaataaagttttggaattatacattataaaat
aaatcatatatgccagatcaataactcaaacacactacatgaagcagcagcacattctaa
actacaccggataataatagtgcttaaaccgaacaattcttaatttacaccgatgtgaga
tagaaaagtcgttgtgtgtgataaatattttccgcctccaattttatataacgaaaagcc
gaggttctcctgccgccacccgtcgccggccatcaaaggtattttttttttttactatat
aatgaaacctgaacagtcatcggagataatgaaggcatctcagtccagggctcgatgccg
ttgttatccaacgtgatgtgattcattggattatctgaggcattatgcccaaatctgtgg
catgtaagccattaatttactaatcgtaatgttgcccatcgaatatttagcagaatccag
ctgaatcttatctttgtggaccaggccagccagacagatgaccggcccgttgtgtaggat
atcgaaaatgcaaattcctcgcacataattacaataacaaagatggcaaaacaaaatact
aagtccgagctgttaaatcaaaaatatgcaaattacctttgtgagcgaatacgaatccga
acaagttcggacggacctggggtcgatttgattgatatgtgctggttatacagtcatttg
gccaaaatgatgcaatcaaaactatgtaaatgcgaaagggggcctcttggcttctctgac
attttgagtagttaaggctgatatggcaatatagccagaaatccggaaccgtattcatac
ctaggcacaatttagtagctgccatttccgacagcttcttcgtttttacgacattgggca
attaagccagagttgaaaagtcaaaaagtcagcgcagatttgtgcgttacttttttattg
tgtttttttttttaccaatcgactgttttttagccttctagcaatagcttaccttgaggt
tatttcccgggaaaatttgtcattttttacgcaacctagcggcggcaattgactttttta
tatgaggtcctggttctggttcagacccgctgtctttcaaggtgaagacatatgccgaga
tgcagccgttttatcccttttccgcttaaaaaattgcggatgggtggatggatgggtgga
attcgggtgctcttgtttggctcgggttataaccatcggctgctcgacaatttttatggt
tacgaccgaacggcctgactttatgactcgcacggcccacaacgtgcaaacgtggcccga
acgcaggctgagttttttaggccaattcttgtgggtacctaagccagcgatttcgttacc
taatcgcgggatcagcttacctaagctgcagattatcctaggatcataattatgacggcg
gacgcgacactcggctcggttttttttattatttttgaaagatgcgaacgcattgctggg
cggcaaaaaacttaagccggggattaaaccggattaaagtcacattgttctcattttttc
ctctcctttcgagctaactaattaccccgggaaaattacccatttggcttgcgcggaaat
tcgcgaaaacgcctgaactgcgttttttgtaacgaattttcgacaacgagtcttttttat
ggtgtgagaaaaaaaaaaaaaaaaaacggtgggcaataaaaatgaatcgattagaaaaaa
ggtgggtggctaagcgaaaaacgagatgccggaattgaaacgaagaatggttcttgttgc
tttttgacttttttacaagccttttgtgcgttttttcccgtttttacgcggaattcctct
gcctgatgcaacaaatgaaagtcaaatggaaaatcttctgggaagtcagctaacgagttt
ttgttaagagtataccttagacatggtttagtacatcggttgaagttttatattttataa
tactagccacacttcggagtgaaaaagtcaaggttcctgtctttgggtctgaacaaccct
tttggtacaatgcgcgcccataaaagggttaagcacatcggttagcggcataaaagggtt
aaacaggtagctccttctttctttttggctttgagcaaacaacaataaatattcataaaa
agagttaagtgccgccataaggctctttgtttacacaaaggagaaattatgttggaagtt
gacttttaaaagggttacaattaaattcgattgatatttgtattttattgagtataatga
tggtgaaggagaggataagaaagttttataatatttaagaataatataatttcatgattt
atttgcgaaatattactctactaaaagtgtaatattaataaaattattaaaataattata
attatattctattcatattgaacttgtatggtttaaacctatttttgtatgctattttag
aaccagcttgcaaatcaactactttaatatgaatcattctgaatccgggtaatagcccgt
ctaaatagtattttttataacttttcggacgcaattacatactcaataatactcaactat
cgtttttttgctatgaatcaatgcagatctcttattgattaacttctaattaaagcgttt
caatttattgccaagtcgcggttatgcaaattttaacacatttcatgaaatcttgagaat
cagtttgtgaatcacacagaaagtgggaatatttcccgcggaaaaaggttttgaaaatca
aactaggtgttaggcatacaggcaactctaaatgtacccaaaaaccggcggactttgaaa
agaaaaccccaagcgaattggcctccaaccatttcgatttcgagcagccaaaacggctcc
gcccatgccaaaaaaatgagcagctgttaaaaatgaagtcaatagcttagtcaatgtggt
gtgtgtgtgtgtgtgtggtgttcgagtgagtgagaaatccagccgcccttagcacgcgag
tatctttaataaataaacgaataacgaataatatcagggccatgcaaatagcctgattac
agggaactcaaaatcgagagagagagagagactgagcgtgagatctgaatgagtgagtga
gtgttttctattcattcaacaacagagcgttaacattctgctaacatttcgctcgagtgg
ggttcgaactcaatgcgcatgtgtgcgtgctcgatcgctctctcactcgatccgagtctt
aaaggtggtggtttcagccgtgatttatcagagagctggggctgaaaactggtaagtttg
ctttggtgtgagtgcgagtacataagccaaagagttcggccagtaggcgaaacacagaaa
cgcttcttgccagtcgaacctctcagccagaaatcagtcgtcagctagtagccgaagtgt
cagttacacacatcgaggattcccaaaccgcgttgtttcggcgatcaaaaaccatacatc
acatcaaatcgtatccaaaattataatcaaagtgttgaaaacctgaatcactcagactga
tcgaaaagtgcttgcaaaccgaaaacaaaacaaaaaaaaaaaaaataacagacacaaact
gccaaagtgagaaaacgtgcagcaacgatcgcgaatcgctgcaattaaaaagtcgtcata
aacctagtgcccatccaacaaaaaaaagcaaaaaggtaagttctgagcgagggagacaac
atgagatcaaagtcaattcacggttcttgtttttgggtcgcggccgtcggcaaattttac
gatcccttgtgcactacttttattttttactgtttcacgcgaaaaactaacggccacatt
tccatcttttccttatttttttgcgtcccgaggcagcgggaaaaaaatcacaattttcat
aagccgaattttctattttttgtttgactcgggaaaaatcggcgtgagtttttatggccg
aacgtcaaggtctggactgctgctgcatttttttagggaacactattttcgcagcactcg
taatgacttcgaataaaaaagaaaatctacctgagttttatgactggacagcgcgaaaaa
aatgaaaatgaacgcatagggttgcataatccggcagcttaagttttttggcctgttgtg
atcataaaaaacgcccatcctgtctagtttttcccagtttcctatatatatcctggcccg
cctagagctcagcatcagttgctcagcagcattccaagcgaacagatcatacagcagatc
ctcacagcgatcgtgagaaaagcattcaaaattccaacaaatatcattccaaaatggtgt
tcaacttggttagtgtccagagccgttcgcctacttgtggattacacatatacctctcga
ccagtggattaaacccttactaacgcgggatttctttacaatcttccagatgaaccagac
atgcaaagtgtgcggtgagccggcggcgggcttccattttggcgccttcacctgcgaggg
ctgcaaggtaagttgtgtctcaagaaatccattgacaaataaattagcagaacgtaaccc
cccaaggggttagttttagaaatgttcgaggaacaggccatcggcgattcaaatcgttgt
accattggccttaagttcttgaatgaatttctgctcttcttttgctaatgagttgcatac
cacataactaagccacattcgtccttcccttcgccattgcagtccttctttggccgctct
tacaacaacatcagcaccatcagcgagtgcaagaacgagggcaagtgcatcatcgacaag
aagaaccgcaccacctgcaaggcgtgccgcttgaggaagtgctacaacgtgggcatgtcg
aaggggggatcccgctacggacgtcgctccaactggttcaagatccattgtctgctgcag
gagcacgaacaggccgccgcagcggcgggcaaggcgcctccattagcgggtggcgtatcg
gtgggtggtgccccgtcggcctcttccccggtgggctcgccacacactcccggatttggg
gacatggccgcccatttgcaccaccatcatcagcagcagcagcagcagcaggtgccgcgt
catccacatatgcctctgctgggctatcccagctatctgtccgacccatccgccgccctg
cccttcttcagcatgatgggcggtgtaccgcaccagtcgcccttccagctgcccccacac
ctcctcttcccaggctaccatgcaagtgctgccgctgcagcggcttctgctgccgatgcc
gcttaccggcaggagatgtacaagcaccgccagagcgtggattccgttgagtcgcagaac
cgctttagtcccgccagccagccaccagtggtgcagcccacctcctcggcccgccagtcg
cccatcgatgtctgcctggaggaggatgttcactccgtgcacagccatcagtcgtccgca
agcctcctgcatcccattgccatccgagccacgccaaccactccgactagcagcagcccg
ctgagttttgcggccaagatgcagagcttgtcgcccgtttcggtttgctccattggcggc
gaaaccaccagcgttgtaccagtgcatcctcccaccgtttccgctcaagaaggacccatg
gatctgagcatgaagacctcgcggagctccgtgcacagcttcaacgacagcggctccgag
gatcaagaagtggaggtggctccgcgccggaagttctaccaactggaggccgagtgcctg
accaccagcagcagcagttcctcccactccgccgcccactcaccgaacaccaccaccgcc
catgcggaagtcaagcggcagaagctaggtggtgcagaggccacccacttcggtggcttc
gcggtggcccacaatgcggctagtgccatgaggggaatattcgtgtgtgtctaagtacac
ggcgaaaaaaccaagtgggaggagtcgccccaaaaaccctcgttgtttattttttgttac
ttaaagaaaatgtaaatttattcgtgtgctcgctcacacttagggaagtggaaagagata
gggacagacaggttttgctggaaagagacagcctgaccaggtagttgcattgcactcgca
cacatacacctatataccaccacacacacactcacactcacctattgagctcggatccaa
aaattattttttatgaaaacgttaaaattgtaaatatatctttgagcttgtttgcaattg
tattttaaagttagccggcggaagagccgtagaagtagtaatcattcccaccctcaaatg
ctattgtacatacaaattgttaagtctaagaatgatctttattgtctctaagtattttat
tctattatagtcctagttatggtatgtctaaagattggcatttagttttatacaaagaaa
aataaaaactattaaaaattaaacttttgtcgtttccaatgcttttcggtgtatttcaga
atacacaaattcatatttgaagtttttgcttatggataattgaactaacttatttacaat
gtcgtcttgaagctcattaattccacggcacgtttacttcggtgttgcttttattgattt
aattttagttgtgacatcatagaaaagtgtatttaattacaaaacaaacactttaagaaa
attatttaaaaatactcatacaacgtattcgttgtaccttaaagttaacgaactcttctg
atttgtttaagcacattattatggactatatgtctggtgcaaactatctttcggatgtat
ctgctggatgtatcaacgaagtttgtcggctaccgcacattcctataggatcaaagccaa
taaattatttacgtattcagctaccgctcttgtttcaaaatcagttctgttcaaacatgc
gagcatatatccatatacatatatctgatcggcggtgtctttggctcgatgttcgttaac
cacgggccaaatgggcgtggcctgtcaatggcaacaccaaaaagagacggaaaacaaatg
ctttggcataaattcaatcaacattcggttgcaagtcgatcggcgatggccgataataaa
accgatatagcagccgttaagtgctttgctgtgcctgcccattgcactcgcgattgctgt
aaggcagttgtgtagtaaattaaaaatgccacaaatgttacgcacagaaattcgatgcta
gcccccctaagcttcatgttttatatgctgcggtcatgagcattaggcctatgcctgtgc
ctccgatatgggccgactcgatatctccggcagtgccgattctgcctggcagtgcgacca
cgtgctgcttcaaataataaactttatattaacacatacaaaagtcatacgccccgttga
tggccagaattttaatcacttaattaggcggctgactggccgatcgggccgaactttgtt
tatggcccgatggcctgactgactgccttatccacccgatgatgaatgggacagtcggcc
gcggcacgagaactatgcaggatccccgactttcttggatgctaaatatcgtaatgctcg
acattggctgtgtcaaaagtaatacccatgaggcgtcagtgacaataaaccatccaattg
ggatagggacgtatcgggccgtagtggagagatgggcaggcgaacagcatatcatcaata
tgcatgatggggcctatatatgggttaaaaggggaggaggggcggttggatgagcagcgc
acgccattgtatcgctgacgatcgcattccgacgtgtgttttgtcgtcattgtttctaaa
tttatttttatagtttattaaagagtcatagtaaaatgagccgcacaaaatataataaat
acaatacactgaagccatagaagtcaataaagaagtcaaattaaaacagcaaatgcaaat
tcattaacctagtatgaaaataatacgcccgcccatctctacgctatgttaagaaataaa
aaaaactgttgaagcaaattaataattcttattttggctaccaaaacttttcttaatttt
ctaagattattacatatacaaatctaataaagagtaacaaattaagataaaatgacaaga
tatttccttgagagtagttggtttgagtagtaatttatatcccattttacgcacttctag
ataagccgtcaaatcaagttcgcttcctaagtcttttgtttagcattcgataaaattaat
ggaacgagttcagctttctttatgactgataagaagcacaagcctcaataataacaaagc
atgcgtcgaatttcagtattctttaacccgatgtcagggtatatcgatatcattcgtcaa
gttcgttgcccaagactttcgttttttgtgttcaccttgctgtcaaactgaaaaagtggt
tcatttgcctcatcgcccaaatctctccaatcaaaaacccatttagacaagaaagacgag
aagaatgagacaggcggagggaaataaaatcgattcagcattaaaatgggctgaaagtat
aacatttcaaaattttattgactgtcaaaatgcaggcgccaaacgaaaatgtccgcagac
aagcgggctagatcaagttacctggcgccaaaggggtctttcaagatgctttattgaccc
catgtagggtattcatgagtgtgactgtgcttgtctggtgatctatgatagatgcaatac
taagagagttcgccgagttatggacaaagactcggacttgaactgcgactcgggctgagc
acatctttaaaaatagttcaagacaagcacctgcaaatgcctttttctacgggtattcgc
atttaattatttatgaccgttcgcaatgctaatgctccatcggttaaagctttcaaatta
attcatgcaagacatatataatacgcgcgcagtaagaacatgtttattaaattaaataat
tgcagccggagtggagtggcatcgcgctgaaaaaataaattcccaatttgcattcgatcg
ctgacaatggagttgaagaaacaatatagaaaaaaatcgcaaatattattgacacattat
atggtggaaacatgtctttaatgagaaattatgcaaagatttgcataaaattttgttaaa
ggcaagtcagcaatctgaacagagtcaatgcctcaaccgcttttgcgtccggtagcggcc
ttaattaccgtcgagattctctagagggtaaggggcgtgttcgtagactcacaactcgct
gacaaatagtcaaaacaaactatgacataccgcatcatatttatatcttcagctgccagt
tggactgaagagccgagatcattaactttcaaggagtcgtggattgaggaagcaaaaatg
aaacttatattaatagtggttctggaactgaaagattgtttcagtacagctaagccgtgt
gttatagctttttccttcgctaatttcatttagctataatccgtatattaagagagctgc
atttaatgaactgcgatgtgtggcacttcccacttgaccccagatgtgaactcttcctct
ctgcctctttccttaaccatattccgactgcatttcagtgctattccaagatccgatcag
atgacggacagttccattgttcttccacccagcaagacattaacccacttaatgtggccg
ggagaacgtagagcccgagttgggcaaatcacatggcacatggccaatcggaggctcatc
tttattgatttcgaatccgacgccaccacctttaacccccttttcggttggacttatgga
cggatcgaatggaaaaacaaactctgagctttgggggcgcttggctcacacgagatcgga
tttggccgaaagggattcctggcccggagttggcttaaaactggcgctggtaattagtga
tctggtgcacttgatatgcaccttaatttaaacatttcgtacacacccagtcggggcacg
cattctgatttttctcttttttttttctttgtatatatttctttcatccgactggggacc
cttcttctgattccttggggtctcatcttggtcctcggacaagttttgcgtgtagcgcat
gccgttcgcttgtttctgacccattcccagtctcattctcattctcattgtggtgccttt
ggtttggttgtgcttttccattgccattcccttcgcgcgccgtgttctcgtttaaacgtt
tatttaacttaaacgaactttgcgtgtcgattaaagtgctgcgattaaggtacgagctga
tccggtcttctggtatctgtttcattccttttttctgattttgggtgaccacttgtcttt
gggtatattgcctcatgggagtttaacgatcaagttagggcataaaacttgcctttatgg
gtgtcgtagtgagcttaaagattttaatgcgaccgaaataggtatattaaagtcgcatat
ttacttgaataaatttgcatacaaccttagctgaaatgttatgaaatccaaagaagtaaa
tttaaatgaatgtagggtaacttcctcggccatcaattgtatgtcgagcattcccttgca
ggtctttcaaatgattcctttgcttttcgaggcgcatgcgtgtccagtgaacttacaggt
caagcatacgcatgccaacgataaagttgaggttgcactgccagtgaaatgatcatgatg
cgaacggctaagagcatcagcagcagcatcatcatcatcatcaccagcttgacctaaccc
agacacggttacagctgcataaatcctctcgtggactttctctctggggcctgcttcttt
acgacaaatttgcccattgttttgctttgaccgcctgatgatgtccttttgtcttcgcgt
tcggtgtgtttggcccccgacagcgtgcctctctccaccagcaaggcaccatgtccaccg
agcaccgaggatagaactccgaactccgaggaccgcacaccacaatccacaatattaatt
tgtgcagccagcacctcgaacatttacgaggacaaaacgcctaacgaactcgagctcaaa
tcaactcaggggcctgatccttatcgcgagaagggcactcaaaaaaattctatctccagt
ttgagataaaaagaaaaatattattagtgcactcagtggtgctaaaattatagtaaccct
aaaaccttacatgctaatttataagctttacaaagaattaatatgtaatgatatcgtaaa
cctttaagttttatgataagggtacaaaacgaatgtagaatgttctggatttctataata
tcacatataggttgacataggttgacttttgacttagtactttttcgagtgtatatgacc
tatctgcttgcctgattattggttgttgttttttactgcctcgtcttatcttgttaccct
tatttatttttgaaaaacgaaattagatttaaaggtctgcgtgaggctgggccacaagtg
attttgatagctcgtaaagaagtcaaaaagtcaaaatttttagtgggaaaacccacgatg
cacgttgtatcgttgagtatcgaccaccgcagcaggagctctagctgcaaccgatcgagt
ggagacagggaatttatgttacagctcgttaaattagtctaatggggcagagccagctgt
ccagtggttggtggttctaagccaggccaggctgtggaaagggttgacatcattaggacg
gatctcgatctagctttgggccaccaaaacaacgacgaaaccagtgcttcgattgcaacg
tgtgcgaccttcctgggtgccattcctcagcgaatttccaccgatgcctcctttttcgaa
cggcagaatcgttgcacttcaagccagcaatcacctgagctgacacttaaggcttcttca
gcagctagcaacacttatgcgaacggtcgccgggttattgtgtggttaactgatacgctt
agtgcacgtattaacccagaaccactctgcactccgcactcgatcgctccggcttctgca
gttgctggagcagtgtcactgtcaatgtcattttaccccggcagagctctacccaaagcc
agacccatagccatagccttagcctggctatggccataccctcgtggagacctgcgcatg
ggtcccagatcccagtcgaagagccagactcacaggcaggccgtgcacttggctcaaact
caagctcaagctcaagtcttttgcctgctaaaagatcgtgtgatccattaccaaacgtgc
gcgatcgtttgcgcctgtgtttagtgatatttatttatttttttcggtgggccacatact
cttgcgaaatgaggcaggtcgattatcgcagaacggtgggaaactatttgggagtgcatc
aagggggtcgccatttgcatagatacacataaagtggcatagtccccctacagcgtgctt
aacttaaaaatcacacctatgctcgtaagaatgcagccttaaactaaaagggaattatgc
tcaaatcgatgtataaaagccaaatgattgaaattattgggagggtaattcgttatccaa
tcaaccctttcctgcagagcattcatagttcgtgtcagcgatttcctgggcccttttcct
cggtttatttttccgatttcttcacaactcttctgcattgcaccttctactttttgcatt
gacatttggtaaatattgccaaggtctgcacaccattgagcagcagttgccgttgaagac
gtgactccataactggtggcttggcttcaactgctcgggtgttgagcctggtgactatga
cttgatttgattttcatacggactatttttgctttttcgtggctttcgcaaccgtctcct
ccaggggcagagccactcaatcaagccgccttttggttccagcttgtttgtctagcgcac
ttcgccgctcacaccaccgacatcgcaggatgatggtatggagtgggttaagatggcatg
gtttgccatgagacctttatggtacctgttcccggtccagcatacagcatccatctcgcg
ctcctccacattctaattaactgctctagctgggcagcacagaatgcagagcagcgtttt
gtttgctggcttttaagtttttagccctccgaccgaccgtttttatgacactcaaagtga
ccgacgggcgacgcacaatgcactcctttcatggccttgttaaccggtattcgtccatcc
ctttgggccctctttcaagcgtgctgaccgccgcctgtttgcccgtgatcgctccgcgag
ttcggcttattagaacggccctttaggggaaggaggtgatttcagctgggtgttgcattg
tttgccgaccatttgaataggaccctgtgctagtgacgagttcacaccactcacgacgaa
ggtaagctaatgctaaagggattttgcaccgagaaaaaatgtataaagttgctatcctgt
taggcaggatatcccctctaagtgtatacaataatggaaatcataatgaacaagaaggga
ttgttttacttttaagactttataatcagaacaatatatatttcatgataacattttttt
ccatgtgtaatttcacgctggcctcacgccccgaacccttttatggcggtcagttgaaaa
agccaaaggaaaccccttttgggccgcgatctatttgacaaatgcaaacaatatcgttct
gaccgctttccagttaaaacagtttttgttttcccctccattttttggcttgttattaga
acacttttcccaaaaggccacttaggcacgaaacgaatcatgccccacctcctacttcaa
ctcaaactccaactccgtgtccatttccatatccatttcccactgcatcagcatcagcaa
cagcaactgcatcagcatctcatctctcacatctccctcggctgcgttatgatgtaatat
ggctttttgacttttgtagacatgataaaatacaaaacgttgcgtggctgttatattggc
taatggccgcggccttttagaccatttcagagtggacttgggcagagtcaggttcggagg
atgaggtgttagggaatcgacttcaatgaatggcccgctttggggcggccgcagatcaaa
gagctcttgttctggttctcggtcctcggcctttggtcttcgtctttattgaccgtggtc
caagtgcccgatgtgtccgtgcatttgttgcaagtggcaagtggctgtggacccatcatc
atcacggcggccacgaagatgatgatgtttggctttggctttggtcgtctccgtttgcgc
tgctaaacctcttgcaattgcaatcgccattgagcgtaattcaactagccagggccaaac
tcatttgcataattcacgcaaaagtcgcgtagaaacaaaaggcgaattctagggtactct
tgaggtgttaatttaaacattatgtggatgaaaaaaattaaaatattcaagtgttagaat
tggtattactcagagaaatattacgttttgcatgttaaattttaaaccataatatcagaa
tatcataaaaaatataatagatagccaatagattaaatagattttcagtttagagctaaa
aggaaatcggatttggaaaactcgtatactcatactatgacaatttaaaacctacactac
tgaaattatagaactgccctatgagtcactccatcgcagcccgaacccaaaacttggctg
catggaatatttatagtaccctttgccagattggacgcactatcaagccgcgcccttagc
cattctgtttatgtacttttcgctgtttgtgccctgagcatgtctagaagttggccactt
tatcatttggccatcatttgtatgcggggatgtgcccggtgacatgtgctttatatataa
tttagagtttctgctactgttgcaggtccgatccgatccgatgcgatgggtcgtgccttt
atccgtgccttggtagcgtgccaataaacgcgtctctttcgctggaatcgccgttgttca
gccgactcatttccgcaatcaagtcgcgctggctggtcaatggcatcctagttttatgtc
cagccattatcaatgggatcacaaatatcgaaagcatttaaacaggtgcaaaatcagtag
ccgccgtcgatacccaatatctcttacgtcgacgtccgagatgccaaaaacgtagcaagt
tgttgtagatcgcggttgatgttgctgctgttttgaagatattgctgctgcgtctgttgc
ggctgatgttgctaccgatgttgcgactgttgtttgggactggcctgtgaaatgcgtgca
acgcgaatcgagaagacatcgaaacaatgagaagctgctaccggtgctcctcacttacaa
ggcaattaaatgccaggcataacaatcttttggggtaacccttgagaatcgagcgttttc
caatgatccagggttagaggtggccacgtgacacgaccaaaagagcttactagctccgcg
taaatccaaaaccaaatcattatgctgcgataagtaaactataagtaaatatttcgcatt
ttaatgcgttatggtggctactaagtctaaaaacgataatattaaggtgcacattgtatc
tcctacgtttaaacctaaattatgtaagtcgagttttacttgactactcgtgagtcgtgc
ctgtagacccatctcgaacacccagtttcacctcgagagtcaacccctcggcggctcctt
caccttggggccttatcaaatgcggtctatcggtttcacattgccatttgacaaacacaa
ttaaaaacgatttaagaaagtaaaatgtttagcgagtgtgaatgggaacacagccagcat
ttttcgttggacctaaaagccaaatcgccccccgcataccccatatcccccgtagccacc
gacaatgttaattagcccacggtaggcgccagtctacagccgacagtagcgaaacatttt
gttgtcgtcgcttttgtacaattaaaacgtgatcaggctctggacaggcagctacaaatt
tgtcgaacacgcaaaatggtcttccaggccgtgtaaatgcgtgccatcctcccgtagacc
aaatagtattgcatttaattttggtttcagtttcggtttgggattggggatttggatttg
gtttcggttttgtattgggtctggctcggtttcgattccgatttcgattcgatttccaga
catggccctaaaaaagaaactagttttgcatacataaacatggccctgtctgcactactt
cccttcgggatagcctcttgtctggggatagatggacttggacttggacttgtacttgga
ctccctccccccccccgccttcattccactccagaccaactgagctctgaaaagtgaacc
aaaaaccagacgggagacgacgacaaatccgagacgagtggcgtcagtgcagaccatgtt
tatgaattgttaaacgccgctgcattacccgagaagcaaacaaaaggaaagcaagtgaca
tgcacaatagcgccagggatgtggaaatccattattgggtatgggaaccgaaatatttca
gaagatatgggtttccacgaagtttgtgatatgaaagaagtctataaagcctgcccaaac
cacatgtatttcaatttaagaacagtatattcatatcatgtaaaattacgttctatcatt
tatagtgttggggagttcatattctctttaggtgaaacatttttacaataatatttattt
tgatatgaattactttcattaggtatataaaactgaactcttggttaaatatgggtcgtt
aattcagttgacaaggtcttatatgcttgataactaggcaagcccttcccatactctcgg
tcaaatagctctttacacggaaaaactattttccatccctgggctccatgcacttgtcag
ccaggcatttgcctttccatattctttattagctttttattgcaaccaatatttgttagg
gccaagagagaaaaaaagggcgggagcggctagagctagagctgatggccaggctagccc
gaccaaatgtcaccacatccggcccgagcagcgaactgaattagtattctaagtcaacag
caggctgccgagttgctgatgacttgaccatggctgtctatgattggtaaaaacgaaatg
agcggacaaaaagtgccagcagttggtcgacaaatgctgcacttgccccggggaaaaagt
ctcagtcctcctgcatttgccttgatttcgtatgcatgtgtgcgttatcattaatatttc
ttctgcctgtgcaagggccattcatttgtatacctcaataaatttatggccattgacaat
cagttaagacaatcggatatctagggtaataatttctaatagtggggagagtctccagtc
tctacagctgttgaatgccgaccgaacgaatcacccatcgaaccctttttcttccccggt
gaggatgcaactcagcgtttttattcggtttcccgatctggaaggaagtcgacctgtgtg
cttccgctccggagacaaattgtagcacatgttatcgaagtctagcctcgggtgaagact
aatgggaaccagcaagggatttcccagaaatcttggagcataagcatggctctatacagc
tctaaaatcgatcaatgccaaagatcattccgaaagattccgaacatttatggtattgat
tttagtatgacgtttcttgaatataaattttcatgcattctgtagttttctttaacccat
taaggactctagaatgcaagatatcttgacttattatctgcattgtggacaattctcttc
aagggcatccgactaatttgttctttgtttttattatgcgtgtgcttgattaatttgccg
cccgccaagacatggaaaattattccagccttgacagcaaatctgctgaaaattgtattg
aaaaacatgaaaattaacccagaaaagtttcgccgctgttcaacaataagacaaaagaat
acgtcgccggtctctgggcagtattcatctagcaatctgccgatgctatagctgcagcta
catatatgtatctcaagctatagtgtgttgtgcggagcttgtcactgttacagtacagtc
gtcgtccacccgagtcatgctcatgtgcttaagttcaatgagtcgaacggtataagaagt
aataagagacaatgccagaagtgtgccggcggggggagataggtacaggtacatgaatgt
aagtagaagtacgggtataagtattttatgatgcaacctgtatctgcaaggtttttccta
tgcatttattaaacgcgaggaaggccgccggcattaagtcaggcaaccaatttcacccac
taaactcaggcacacgaccaagaggccaaaaacttgacaatctttgacaattgccagaga
caccagcaccgtatatatgtacatatcgccgatcttgagcctcccccgtctgggggccgc
caattacaagctggctatagttggctgagttggactgagttgtgtgattttcagtgacac
agaaaactgaaattgttcattgttcgagagctgttcgagagctcgttaatgacttgctcc
ccatatatacccgtgcacgtatataggtatatatatagatttcagggttaagttggggaa
gttattattattgtcgacgcttcagtaacttttgccaaagctccacattgaacaattatt
atcgaaattaattgccttaagccggtgtccccctttggcatattgtcaaagttatttttc
aaaaactggccgagcgttttattttaatcatcgccgatctgccggccgggcaattgtgtt
aaggtaaaggccccgcattatttcatctacatatttatagcgcacatcttaagccccaga
aattccacaattaatcatcggaaaaaacccataagtgatttcaaaactctcattcttaga
gcaaaagaccctagtctgattcgatttgttttcttttccgcttttttgcggtcaccgatt
tgtttatccaagtatttggcgagtttcgatgaagaggcggccttttggggaattgtgcgt
aaacgcggtgtctttggggcaggcttaagcaacacttgggctaaatattgccgtcgccca
aaagaataatattgttctttcatctcgcttggcttctgcataactttgagctaatttttg
cccagttttgtttgccccaaagaggcttcaattagagtcttgagacgggccgctgaaact
gagactgggacagcgactcgagtgcccatcgagtgtgggcttgtggacaatgaaccgcaa
tcacaatgacaatgccaatgatggagatcacggtgatgaatcatggttatacggaattgg
taacagaatggggttgggctcaacctgcatgtgatctgaattggtttccaacgcttccag
tcaaattgcttatacttgctgcacatgtgaatttctgtctttgctgtaatacaaaatgta
gtaagttgatttcatttattacgattttttgggttgttttgacgcggtagacaaaagact
taggaagcgaactttaaatggtgcgcgtctatcaaagaatcagaatataagatgctgtcg
cagctcataatcaataataaatacattctagatctctttgttataaaaatattacattta
agtttgatcattatttttataaacttattttcgtaaatgttaatataggtggaaatggca
tatctcatattcgatcttttaaagacttaatctttcctctatatcaatcgaattcacatc
ttaacttttgcataagaaatgtggatttttcccacagagcaccaaatcaaaggtcctacg
caggcgatctcatctggtcggacgtgaaatgatttcccggaaaatggccttagatcagcc
ttagagaaagacccagcctgcacaattggtaaaccacagaaagagtgacatactggcgcc
agtctcgggacaaggaccacacacttgctcgtaggtgcgagccggacaagtgatctattt
aggttattatgtctttatgttgggacaaacaaccaactcgaccaggggcagctgcaggga
tcgatctcattgttattgggaaacagtaggtggtggcaaggactggaaaagaaggagagg
gaggaagggaaaagtcctgtgcaagtaacttggacataaatcaaacataagctggatcca
agagccttataaatcagagggcgcgatgcgagtctggcgatttctttacatttcgtacct
tgctgcctgcaaatcatatttagccaaccggaaaccgatcgtaactcaaaaaaggaaatg
ctcatatcctttcgttttgacatttctccttaacataatcaatgcctcgattaatctaac
ttaaagtttgctcacgctccgtacgtgattggcctgcgaattgcctaaaagagtccacga
ttgagttgctgtcgcagctcacattcaattccgaaatgaggaagagctacatacagatcc
ttttcctgccctgccctgccctgcagtgcccagcctttatctttatctttattaagaatt
tcagtagccctccgttttgatatcttgattttatgcccggtgcagggcattaatcatata
acaacatattatatgcatgcattttgatttgttttgtgtggctttgatttctgtcagtta
ttcgagctgcatgccaattatcggacatttaccagaggtgccactaaaaaggggctttta
gcaccgtataattgcatcttagttgatgttgattctaagtatttccctgggaaatcttaa
aagatattaagtcgtctgcgtgctactcctatttcatctcccacaaacaccatcgaaatg
accagtttaaaacgcaatattcatctttgtttaatttgacacactttgattgtacagctc
cagacctcaaagaccacacacattaccattagatcccacataacgaacttcatactcaaa
tctgagaccagcacccccttattacatattcgtttgtctttagcatatgcctcacaaaag
tatgatttagacgtttattaaactctaaacaatggcgactaaactattggtagggtgtga
gctttatttggcaggcattgtgggattttgaatggggagaactttgacatgtttgtttgc
attttgaattgtcggttgctcagcctatggttagcacctttcttttgaggtggaaagatt
tgtaatataacttctggctttaaagttctgtaatgctcagatgggatagtttagaatttt
tattaaacaaaataaagtttgagtttgaatattttggctttagaaaagcaggacttttgg
catattaaccccgattgctagtttcctgagcagaaatacgaaactgactgcaacccgtta
gccagatcataaatattaagtggcttgtattacagagccccctgatgatcttctcgcccc
cgagtctccgtccacgcaccaaaaggtgatataaattacaatactacctacatctacata
gtgcggggcttcaggtcgccctgctgttgttgtagcacccaaaagccaaattgtttttta
aaagcaccatttttattgccgtccgataagtgatctcgcgacattttcaattttaatagg
gtctctgctcaggtctccttacaaagcctttgctgcgggtcccggtctcagcctcagctt
ttctcagttgccagcagcgctatgacttcaacatggagcgatcatttgtcgttgcgttaa
taaaattgcattgggccagcatttgaaaccgctttggcggtggtcaaaacgctctgcctg
gcccagctcagctcagctcaggcattattaataatgcggtgggtagagccacacaggcgg
atcgggcggcccgaggagctgtaagaggtcacctcaaaacgttgcaaaaataatacggca
accatttttaatatgattgtatgtcattttaagcccacactcaggaaaagtaataacgca
caaatataggcaaggcaataacgtcttcaatccgaaaagaaattcataaggattaataag
taaggattgtttgataaaactataacttagctcttgttttacatatgacatacaaaaaaa
cgaatttatttagttggcagcacggattcgttttctatttggaattttcttcaagtgcat
taaagccagcgccttgggcagtgcctcatcctcagttatagttgccatatagccatgtgt
tggctcgtctattcgcatactcaaattatcagcatgccggcttggcgagagttgggatcc
ggtctcccattgtgtgctgtggagttgccccaggtctctgggtgtcgaagacaatttttc
atgagatgagcattcgctcgtatcaggtgtgtctgccccaccggacgcctccggatccac
catcgccatcgcgatcgcctggtaatgggttcgcctaaatagttggacaagctaacttgt
tggtcgagtgaaaatgggtgataatccgttttgacaaatttgcctacacacttagtgcgc
ctggtcagagttcaagatggggagaaatttcctaagcgacgtcgatgttcttttagagaa
tggcttgctggtcttaaggttgaggtggggatggatgagtggatatttcgaagctgttgt
gtttcattcaaccaaaatcgatatattcgatgacatgcgtaaggcttacatcttttaaat
aagctgttaaattattaagttcaggctatgatcagactatgatcttccataacattgggc
atacccaacctagctcaactgaaacaaacctagcctagcccacttagacaccccgcccat
tgataaattccgtgggttcccatcccgaagacccccgctcagatgcattgaggggatcat
ctttgcacgattcagattacaattaaagtatcaagttcctctccgcacatagctggcatt
tcatttgaataactcaataaatgattcgtcgccggcaatttgcaagtgcatttaattagc
ttcggacagttgccagggaagagatccggctcaaatgcaagtgcaactcggcggcaaagt
tcaattttaatatcatattaggtactcgagtgcactgctgcctgccattgtttttgtgtg
gcgcaatgttttggaattacccaatgggaattcgctctgtgtgcgcggctaaactagttt
agcaaatcacttgagcatgactaagtgccataaatgcatacaaaattccagcagcgacta
cccagcgaaagccagctccatatagtacatacatatatgcacttgcggtcgtaatcgtaa
ttcgtaatttagcgaagatgtcttccagcagccccaccatataattacgccattcgtcta
acgtccgaaggctggcatgttcaggtgtgaaatgtggctgcaagctgttttgacaaatca
tgcaaatcattttactttttatagttccaataaacatattagccgagcgttgagctgcag
ctcgccctaaccgtatttgtaacttattaatatttttcccgcagccgcacgtaatttcta
tactcacaatcgtcgtcgtagctcgatttccggcccctctctcggccgcacctcctgaac
tccccccatatcacagactgcacacattgtttaacgtcattcagtggctgaaatatcaag
cgtgagaaaatctattattatctatcgcaagcattagccgtagctgacgctcctaatgcc
cccacggcagctgaaagcggaactagccggtagcacctaggaagatatatatgtatgcat
gggtatgtattatatatatagacggacagatggaccgaccgggtggatgggcgcggagac
atgtaatctctgtccagttgtgggctcgacttcgtgtagttcacgcgatatgaggtaagc
tgcctctaattaagggaatctttaatattgatcaaggtcaattcttttgaattggctgca
atttagctaacaacaaaaacaaaaccatggtctagcacatttggctagtattcaaaaata
tttatttaaataaaaattcacgttattgtattgaacacttttagaaacacaagagactgc
actttaataaaactctacaagtgtatatggcaacagaatcgagttcgtgtcctaagtttt
ttgatctgtttaggttaggcggccattcaaaatcgcttcttgttttactcataatttatt
tagcttgattattaatattcactaacatcctaaacaatactaattgtatttgcaaatggc
cagtcagtatgctaaccacttctcacaagtcaacggtgcactcacaaaacgataaaactt
acaccctttatttattgggtaaggttatgggttcatggcataatattttataaatagaca
tgtgagtaaatttattaaatggcaatgatctcattacaatttaatgcctgtctgcctgca
acggctccacacgtttttctttttcgcaaaggcaaaaatttaaattaatttcatttaaaa
accacttaggcccacccccaacacaaagtgcccacgagctcttgacgccgaagctcaaac
tctgagtgaacctaaactcgaagctgcggcccaggctgaagtttctggctcttggaagtg
acaaagtgcggcatggccaacttgttagcatatgttaattaaagcgggcgagcgaacaca
ctcgcaggtcgcaactgagtcggagatggagtcggatattgagcctcggaatcagaaaac
caagacccaatacccaatacccaagacccgctgcctgctgccagtctggctgggtcgatt
gtgacttataggcttggggtctccgaacggggcttcgacttcattttagcagtcgttgca
gaactgccaataactgccagattagtgctgacaagctggagaggtgatgattgaaaagcc
attacgtatcatagagttctttggtcgcagtcacagaaggtaactaaaacaaaacgcttt
aactatttgcgctaaaatgaaaataaaaatagagtctaccatttcattaaagtatttttt
gataaatgtagatatttttatggtacttttatttattctggctattattattcaaagtat
tacatcatttcaagtgacttcttgaagtgattattgtgactgcgactgggagtcacagat
caatcatcactgtcgagcagatacatttcgatttgcgcccaatttcaacgcctcaactac
tttgcgctgagataaatcatcgtggcaacaataactgagtgagtcattgactgctacatg
tgtattttgtatcttgtatctcgtttgcatcgacaatctgcatctgggcagtggcagcgt
tttccataacgatattttccaatatcgaatgcgttggtcgtcgtcggcggacccgcgcat
tgatttatttcgtttatttgtttgacttgcaaaatataataatggttcgtgggttttcaa
cttgtcagcagcgggtttcttctgaaaccgaagcctcgatttaattgacttaattttagg
tggcttgcgtgtggctctaaacttcccaaactggagcaggaagagccccgaaaatagccg
acgaaattagacgagaaaaaataagtccatcagctctcactgtttttccatgagaaactg
gcctcgtaatttggctggcctttggcaaaaggttctcaatggcgcaggagttaccaattc
agctaccgtgggagctgctcttgagctcttttcttgcagctcatttttcttcactttttt
tctgcttccgttgcttcaatttcgtttcggttttccgtagcgtgaccacaaatccaagcc
agtcagaagacatcgccaagaggggagcagtccggaggaggggcagtgtcgccgacaaca
ctctctgccactaaatatcccaaaatgatggcgataacaattttgcgcccatggcgttga
cgctttgcacctattatttgtgcttttccattgcatccaaggtatacacgatcgagccag
acggtttgcctagctgtaaatattcgtatttacaacaataaaagccccgggaaaaacaaa
ttttagccagcttaaaagattaaaaaataaatacctttaaattatgtatttgcgcttttt
actctctggcctaatcattaaaaatattcttaacacatcaactaattcaagcagagagta
tgcaactttcgataatcttttcctcgaaacacaaaacgatccaggaccttggggcagtta
ctggcgagtactcatctggtgtggtttttcatcgtcttgtgggccggactctgattggaa
tctgtcggctgggaagacagttggcccggccggaccgtaagcagaattatggctgtcatc
agacttgcagttgacataaacactcatagctacagggggt
