# Supplementary material for: SMCis: An Effective Algorithm for Discovery of Cis-Regulatory Modules
Source: PLoS One. 2016 Sep 16;11(9):e0162968. doi: 10.1371/journal.pone.0162968 (PMC5026350; doi:10.1371/journal.pone.0162968)
Supplement: S1 Datasets — (ZIP) [file pone.0162968.s001.zip › dataset/Drosophila/kni/dmoj_gi11896.fa]

>scaffold_6680:12566108,12606107 (reverse complemented)
catatgcatatatatgaaataaaataaaaataaaaatgaataaataaataatttaatatt
aaaatttagtttttattttaaattgaaatgaaatgacgtttcattattaaacctataaaa
gtcgcttaaataaatacattaaagggccattatgcttggcctcaattcgctgcaccacaa
cctcaatggatgctatgtcggcttcagctatttttatgttgcctacttttaggcagttga
attttaagcatgcgagatgtatattaaatgccatttaatatcgcattgtacagattcagc
gcttaaaataaatatacaaaaaaaaaaaaataaaatttaatatcgaatagtgaatataga
tattggatgatcaatattcaaaaaacacaaatagtctgcaaatggttctcaaatcagttt
attttaatttttttgtttctctgcaagctctacgaattcgggccaacagaagtactgttg
cttagggctcaatgagttgattttctgagccaagctggaagtcaagtggggtcagctgtg
ctgaagatctgagatctacttcggcgcttaagtgttctgaagtgctggcggtattgaaat
cgttcggttcgcttattgagttgttatactttttatactttcggctgttgcgcttggagt
gcgttacaaatgatgtagcgcgcaccttagtggagcaaacaaaagcaattagacgccgtc
ttttgacaggctgaatgaaatagtttgcgcttgcgagccggcgatcgagctggagattga
gatgaaggattgaggaatgaggaatgccaaagaaacaggcgtttatcaactggccacatc
ggacaggtcgatgtcgatgtcgatgtggatgtggatgtctaactgccaatgagccgcggg
gaggggactactgtggccgagcgccgtacaaacaatctgtgtggggaactcgagtgggga
tggcaatacaaagaggtgttaaaaaattctactttttatgctcttaatatgctttgatgg
acatttgcgatataatgaaaaatgtttttatgcctcgaggcattgtttttttttttttct
ctaaaaagtttattttaattttaactgttttctatctcgtggttgctgttgttggttttg
ttgtatttattccctttggctcgcccaacgcctattgtctcagttgtttgacaagcgatg
cgtacaaatcaaagcagagccaacgagctggacagcagcgcgtcgcgccacgaatctctg
gctcgtttgattaatagccgcacaattgatatgttaagtggtaaattacgccattggcac
gcaaatgtgtcgggcctgttcgggattgctgtttgtttaaggcgccgctaaggggacagc
ctactgaacgatcttgatctcaaagtgatttaattttgaatggagaaagttgaacagcag
ccgcacaattattcaattacttatgtccaacagggctccactgtgggtggaactcgattt
cattgagcttttctctgaccaatggaaactccatcggctacagctgctgctgctgcttaa
attaaaggccattagtccaattttaacacgctattgggcagcagcagcaacagcaacaac
aacaacaactgccaactactttaaattttatggcctcatttatattatttaataaaaaag
caaatcaagttgaaatccattaaaatctcttccatatacattcccaatacaatgggcaat
gtcattaaaattttgccacgccgttaaaaattaaaagaaaaaagaaaaaaaaaaaaaaaa
agtggcaaaacaaaaacaaaagccagagccaaattctctgatgtgttataaaaatcattt
aaatgtcgcgatcgccatagagttttatggaggcccatgcgatcgatctgcccgctgaat
gctcaactaaaatgatttaatttcgaaacgtgtcgtgcacatttgatgatcgatttctgt
atagtctgaacgggtatcgattgccattgtattgattttatatataaattggatatatat
atagtatatacatatgtatatatttagacatgaaatggaatcgaatttagaaatgacacc
tttcgcagactgacgtaaataaattttattcttcttctcttctattgttattgttaattt
aatattaagtttttactattagctgaacaaattgtttattcttttcttttaatttgtaaa
gttattattttaagctagtttattttattgttattgttacggatttaatatgaagttttt
aatatgaagtttcagcataagaatttattttgtttttatatatgtatattaaatttatat
tttttatttaactatcagcttttggtgtcagcataataatttgtgtatttttttttttta
gatttatttaatttatatttttgtattttttttatttagtgaataaaaaagtttttttgt
ttttgtttgtggcaagtttcatatgcactttatggttttagcatgaaaattgtttttttt
tttttttaaatatatttaatttatttatttaatttttttaacagtaagcttatggctata
gctcgataatttattaattgtttttttttatatttattatttggaattgaaacataaatc
tatgctttcagcttaacaatttgttttcaatttatttatttattttatttaatttttttt
ttttttatatttatgaactgaattttttagcagcttttgctctctgcatgtcaaagagcc
ttcaactgatgcttatcacagaaataagatttagtactccaattggcaattcagttttgt
ctaggctgcccttatttccaattcatttaatgaaattctcagcgcagcccataaataaaa
ctgtggcaaattctctaagcaacttgttgaagtgtcataaataaagcaagagcagccaaa
gccaaagccaaagcaaaggcagcgagccttggcgcacaaagcgctccaagtgtttgtcat
ttaataaactacacacatctgcagagttcagtgtgtgtgtgttgttgttgttgttgctgt
tgctgttgtagttctgcctgccgattgctgttatatgatttcatatatcatcaacatacg
cgtcgtcgcatagggcctcgtctctgcctacagcgcctgtccctctcgcccctctcttcc
catctctttcaccgtctctctcgctctcgcgggaacaacttgttgagcattgcgcaggcg
tgcggcatttagttcaggctgtccgcgtgcgcctcttgttgtattttttgataacatttt
attgtccgctttataaattattggcgtttgcatcgttcccagttgtccgcgggcagggtg
gcagggggcgggccgtgcggcgggattggaccaaaaaagtatccttttacgtgcacattt
tttggtatgcagcgtgtgtccaaatttgtgcagcgcaaataaatactaaagtatatatac
tttacttagagagccgttcagtttgagttccgtttgggctcggctggcagttcgactgcg
tgtgcgtgtttgtgtgtgttgggctgtgcgcgtgttttggccttttagggcttgtcgccc
aacatcaaattgagtgttgttctcattgctgttgctattattgttgttgttgttgttggt
agtgtgaaagttgctttaaatatcgagctggacactgcaacagcaacagcaacgagctgc
caacaaatcaaaccatttatgtccaaacctcgatcgcagctcacgggccttcgcattcat
catcgtcaagtggcagcagtgcctccacaaattcagtccgaagtgctgaaggtgctccct
gcacctgtctgaacttaagagctgtccttcaattatatagcacacccgctgtgctctact
ggaactccaagtccctcagtctctccctctctctctctccctgtttttctctctctgtct
atctggagccctcttctaactggagaccatagtacaattgcagctcatatacactgctag
aagtttggagctgtagcgttttaatgtcgactctgtctggtatttcaatcatacctaaaa
aagagagaaagaaacgcgagctcatatctcatatgagactcacggcgcatgatcaatcga
aatgatataattatatcccagagccagagccagagccagagccagagctacagccacagc
cccagccagagcgcttgggctctgtgtaaattgatatcaacaaattacgcgaaaaaattt
caaaaatattaacgaatgtgaatgatataatgatgagatgacgattgtggaatacactga
gcgaaaaggaagaggagggagagaaagaaaaacaaagacagagggagagagagagagaga
gagacagagagagtgagacacagaaagagagagaaggaaggaaattatagatgtatttat
atatatatatagatatttttattaaatacgtgtgtttcctcaaaatgaaagtaaaattaa
aattaaatgtgaaaaaaaatatataaaatatagaaattataataataaaataaaagtatg
aatatttacttacatactaaaatttcttgaagatttgtttattctattccttttgatatt
tacgagcactataaatatcaaactgaaaacctaaaaaaaatcttctcttcgtctcagctg
ttggacggtttaagcttttaagtataatatttcgactcacatttaattcgccctctctct
ctctagttcacttgtaatttctttcagtgtattgtcgtccctaattatgcccaatttaaa
aagggttaattaaggcacaaaacgcagcacacgaaatgtccccatccggggcgttattaa
tatgcgacatttctgatatctttttgcccccagacagacatgctgaagacacagaaagag
agagaaagagagagagagagagagagtccttctgtgggatcaatgctacagaatatatac
aataattacatacagcatttgtcataacaccagatatggacacaatgtttgcgcttggcg
cgaatggccaacagatcgcggcccagcaccgaactatgcgacaaatgtacgcaaaaaatt
gtaaatatcatcatcgacaagatcgtcccatcatcaacagcagcagcagaggcagcagca
gaggcaggagcagcagcagcagcagcagctgaagattgggggaggaggctgatgcggatg
cctacgggctaaaatgatgggcattttataaataaaacaaaatcataaatgatgcgcttg
gcccagaggcaaggacagccccggtagcagcctcgacagttcgttccttcttcgggcctt
ggcggggcttttttcggggtgctataataattacagctggaacgttggggccttggggcc
attgggtagacatttcgcgccggaattcggagcattgtgtcatatttaatacagaaattt
taattaaacataatttgtaaggagtgcacgttcgcctcttccccccacaccccctcctac
ttcggcatctgccagccacctcctcctctagctcctgcacattgtgctagatgctcgcat
gtctgcgaatgttctccagttgtttgcctttgattgctctgcgttgatagctttggctta
cgctcgaatagagtaatttatagcactaaatggtccccatgccggtccatgtccaggccc
acatcgtatgacagcaacttgtgtctagcattcccagagaatgcctttgatcgtatcgca
gtccatcgattgagcgataacaactgcaggacgtctgaagagctcgagcaactaactctt
taaatattcatttacagctctgaataaagtatatatacataaacatatatataacttggt
ccatcttaatgttagactaccccattgccagcatgtacagagtatccaataggtcgaggg
aacttccccatcagctctgcttactttcagcctgggtgcgtctcgttcgtagctccaatg
tgtgtgatttttttcaaatgatttgaactagttcacaatgttgacccttcctggctagcc
ggcttcattgggctggccccacattttgtcgggctgcctaccagattgagctgggctttg
gttcggtttggttggctcaacgcctgcggccgcattacatttgcaagacaacaatgggca
tttggcattggcaactgcagcggcgttgggcgtttttatttttacagatattgtttacta
ttttcgaaaagagttggccagccacagctccagctccagctccagcttggggtccagctc
gtttcaggttgtgctcggctgtgccctctcattgttgtgcggctgctccaatcatcattt
ttgtagatattcgcttggtgatatattttgggtgagcgcttccggcaaatcggcgcagtg
aaaggtcaacttgcggccaggagaagctgtagctgtagctgtagctgcaactgaagccaa
cttctgcatgctgctgcggctgctgctgctgctgccagggagcttgagattcgtgtggca
gccaaataaacaaatcaaagtgagcaaatgttttgtttctgccctccccctacccccctc
tctctatcactcactctctgtccctctctctctctctctccctgtttctctacatctttg
tggcattgtgttttgtggtatgtgctcaattttctataacatatttgatcggcgcgatct
ttgcgatcgcctgactttccattttccacttttccaacttcgtgtgtgtgagaaaaactt
atcgagccgttgctatcgatgccgccgaacgagcccagccaagtggagctacagcctcaa
attaagctcaggtgaccaaaggccaacgagctgacaaaccttggaatttcaaccgcacga
tcgcagtgcaaaacggtcacggattagagcaatgcagtgccatatgacagcggctcacag
ataaaacgctttgacatgccatttccagatcattaattgccgatctccagttggcagcga
actgaactgtccggcaaaggaattttgaaggcaactgatcaatgtttgatttttcatatg
atcctcattagagatccttttgatcgagttgatctagcgaggcttctgagttgactgata
tataactgatcatatatcctgttgatccataaaacagctgatctacaaatgcttctcagc
tgtggtaaaggcagccagccgtttccaactaccctacccaatcctactctctgtatagca
tttctctgagttatatagtcaacgatcagcatttaatgctcgcatgtctaacagctctct
tcagtgtctaactaaaccaaatcctgccttagacaacactacccacacacacacacacac
ccacacacacacacacacccacacacacacacagaggccagaagcatcaaacaatgatca
cgagtggtgcgggtgcggttgccatcgctgcccagttgccagttgcatagatcgatgctg
cctgctttctgatgatagtcagctaaggcttgagagtttcatttggcttggttttggctt
ggcttcgaacgccctaagggcgttgcgattgaacttgttccacattttgattgtaatgcc
gttagagtgggccaaagagggaaagagagagagagagagacagagagagaccgatatctg
tatgggaaagctggggagggcaagacaaatatgattttcaatttgctgtgatcgctttca
caagatttgcattccgtttagccccgtctgaccattaaacacttgcgccgttgtagtcaa
agttcaattggagttcaactgggaagagtctggcatcagagagcatagagcagcgcatag
ccgaacagcgttttgatggcccattaaatcgtcaaatggaaaccgctgtgagtactccag
ttgaaaactgcagcaccacaaatcaaaatatttatagccccggccaagcagagccgaatg
agttgcggctaatgagtctctacctccctctccctctctccctctctccctctctctctc
tctctctgtctctcattcagcactcagagcttaaggtgctcgatataccacccaagttga
agacgctctgtccgactgagatgcaccgcataaatagccacaaagtgtgtcgtaaatgtc
gtcgcgatcatataatcatttcagtgcggagcatgggaatgtgattgaggacaggacggg
gggagtgggggagagctcatccagtttatcaggcgctgtacaaaatgcaaatttttaagt
atataaactgctagaacaagtgcaagagctgtcgaaagtccaactgtaactatgcatcca
tttagaccatttccagttccattcccagtcccatcccagacccattgccagtccgatcgc
cggagtcaactgttgtgtacactttgaagtttatgtgcttggcattgcgaaatgcgttcg
catgcacatttgaatcaatcgttcagtcggattgaaattgcggattccgatttttatgat
tcgttcggaccggttggggagcgaccaccgagatgagccctggctctgcctccggctccg
gctctgtctctgtctctgtctctgagtctcgctctgtggctttggctttgaactgcactg
cactgatatcattcggtctggtgacatttagcatcgctaattcatgccaaatcacccaga
gattatgttcataagcacacattacgattacacgtttattataatttaggagtttacgaa
gtaatggctacgcgcttcgctttgcatggctgatggcgagaggcagagagcgagaaggag
agagggagggagggaggtagagctgtcttaggtacctgtgcggcctgggaaagcgtgtga
cagagtcaccgccagagatcacttagtatatttatagattagcgacccaaaaaggagcca
agggaaagttgaacacacaaagtgctagctgctagccacttgatggttcagggaataaag
ataaccaagacttgggcatccaaggaaactactctccagtacagctctcagctgagtaat
ggagtgcagatttggcaagggaaagctgagaccaagagactccaaactgagttgcggatg
tgatattggagcaatgttttctgatggacgagtgagagattagacatgccaaggaggtga
aagatgaaagctttgcttggctaagactaaatgaacagggcaaggaaaaaagataaggaa
attgatctaaaattgttttgaaaatagtttatatggcttttaatctaaggactgtgaaat
ggtaggtgggaaataaaagttaaagtgaaagttaaaggattttcaatataacctatggta
tgtatatattatggtattaattaaaggacatttggggatcttaagatgaacttttatata
caagaaatactcattagatttaagataaataataaaagaaacttatctgagaaattaaac
aagaagaaagatctctttgggcgagataggatagggcatatggaagtggaggctgagctc
tctttcagagcaataagaaatgattcaagaggaatatgagtctcatggcttttacttcca
gcagctatttagccataaaaaggatctctttgggtgaaattgagggggttacttaagtgg
cagcgcatgtggagtcgtttgaagttcgttgtgctcgtttgtgacatgcgcgtggttcca
ccaatcaagacaacaaacgatcctcacatcaagcgctgcgactcaaactcaaacggtcga
ctcgggcctttggcagtgttgcagttggagctggagttggagttgaagtgcgtctgctgc
tgctgatgttgttgttgttgttgtagtttggctggttagactgcgcactaattgagcatt
taaatgcaaggtaattacttctctaacaccttcatcagtggaacgtcagtcaatcggcgg
cctttgatgcccactgcaaattagcatataaattgtcccgtgtgaacattaactcaaatg
acatgtgagtttgtcaaagagccgctgcgaatgccgcaccaaaagctggcggaagagagc
accaggacatgatatggtgaaaaatctcgctgctccatcattagcatagcgaacgtgcaa
ctaattgaaaatggaacagaaccgaacagtacacgaccaactcatgaatggcgctgccga
gccagaactgaatagaatcgaatggcgtctggcattctaatgccactctctagtctatcg
aaaagaagaagaagacggttttggtaaacccctaaatcctaacaagcggcgccagccaga
cgtctttatggccccttacttgtagccctcgagttgcattcgaaatgcgtccaaaagggc
aatcaattaattaggcattaaaacagttacacgcttagccgcccaactccaattgccgcc
tgccccccgcctgctggtggtgcgccctctgtgggcgagttttttgaccctcagctgggc
ggcaggaaatgcagcgcgttctgaatgccaaggcgtagcctcaacgatcgtcaacaattg
atggttcttcttcgtcattcgagtcattcgagtcgttggatcgttgcacaaatgcgcttt
gcataactgagtaattcgtggcaactggcgttatgcacttgttgccttaccaatgcccat
tggcactggccgccgatctaagatcggttgggtgggcggcgggcatgcatccggtcagtt
ttgagcagctatatatacacacacacaccaatgtatttatatattgtgactggagagtgt
tgctatagcgggcatagaagaagatcataaccattgataagtgaattcgaatttattcat
cataattcataatgggtgcgcgtggcccacctacgcagttaggctgattcaaattgcttt
gcacctgatcgactattttgaggaattgtgattacctcgaactgtctaattgttcccaag
ccggatatcgaactaatgcgcatttcgtgagagtctattaataattaagttgcctacaca
tgcatacatatatggactattattattttgctaagaaatgtagtttataaatgctcatta
ggcaatcagattagcgcagcaaagtcgtgatcgattatcgtcttctaattttagtctata
atatataaaatgagattatgtgagaaatagtcacgaattaagttggatgagttagatgat
cttcatcaattgaatgctaaggacttccccgtattgatcgtctttaataacaatttacga
tattatatattattattattgtataatatataaaatgatctacagaaatggaaaagcaaa
gattttaacggaattttgaattttgaatacaatcaaaataaaattaattctaagaatttg
gtgctataattgagattgcacgtttagatagccttcatgtacgatctgcagtttctcttt
tagaattcaataaaaataaactacagtagtggaaatctcaagattatgtgctataattga
cattccattttattgctcatcttcaattacgatctcacatacgatattcgtagtttgatc
actttcaattacgatctacgatctatgcgatgatatttgcatacttggtagtaaaccgca
agatgtgcgctcactgagggactttcccagcgatctgttcattgactacgttatttcccg
ttggcttaacttgcgtgcggtttagatagattatcgagcattagacggggatcagcagct
cgtgttttggcctgtgtttggcccgtacgacttgtgcaatttttgtaaattccaaagcca
ggatctaatcaaacaagtcccagacagccgagccgcagaccgagtcgcttctcagcggat
ttaattgagatcagtgcatgagagagcgaaagtgtgtgaaaaaccgcgagagcagttgga
aattctacacggcgacaaaacagatcacagcttcgacttccgctagttggttttgcccag
tcaaaatacatttaactccatctaatctgcaacatgtgggtactgatcgcacttggtata
ttaagatatcgttagctagccacatgatctgatccgtgggaagtttgccatggtttgctc
tgcttggcggtctgctgctaaatcagtggaaactccatcaacagttccagagatttgctt
gaacaagcaaagggctaaaggtcgaccttatcgacgaaatttatgcaaattccttgaacg
ataaacatatttcctgacagaccaaatgtcataattgtatcgtaattattattaatgctg
tcatgcgcgattataaatttccatctgccatcgatgtttgccaaaaatattacgtgctgt
gttcaaccccttcattgttccctgaatagctgaatagctctataggccgtttgttatctg
cgatcaataatcataattgtcatttgcataatttcataatttcatttcataattccaatt
caatacaaacgatgggacagtgcgatgatataatgttcggatgcgacgtgtttctctata
aatcgaatgctttcaactaaattcttcttctcttcttcagcttcttctacttctacttct
atagagcactaataaacgaaagccatatatcattggccagggcaaaccagtttattcgat
ataaaacatgctcagcgtaatgaacacattacccaacacaattaaacataggacatttgt
cagttgcgtaaccgaacgagcaacttatcgaattctgatatcttgcgaaattgaccaaac
aagtcttatctacgggcgatttttcgatacgaatttcttgcaaaaggtgcggccaggatg
acttcacaaatcagctgtaaaaaggtgcaaaaataaatgtaaattagctggcatctaaaa
actaatttaatttttctaaaaagcaatgaaaaataattttatgagcatttatgcaatata
atttttaattatctatacaaacataatatcagtcaatatatagctatatgttgggccata
aaagtgtgcatgaaattatgaatatatgaatgagaaatgaggaacatgatgagggcataa
attaaatatctctgtgaatctaatctaaagaatcttaggatctgacaataaaaaaaaaaa
ggcatagatcaaagcagagaatgggaagattctataatggaaacttaaggaaacttaata
atattattatatatataataatattatggcaatagccatatatttatatagtgaagagtt
ctatatatttatatctatgtctcatctcatctcccctttctcaatctgcatttgtactat
gatcaacaattagctaagtttttacattttgcatttatagctcaggttcattaactttat
gacggcgcacgttcgcacattaactaaggcacctcggcgaatatttcaatattctattta
gctactgcctctcgagctgcaacaaatgctatggcctaaatgagtgagccatagcgacgg
cgtctacataatatttgtatagaacttgataagtcattgcaattaatgaataaattaaca
ttgttcgcttgactaacaacaacaactttaagaaatctaaaaaaaagacgatgcgatgat
gcattggctgcgacgacaagttacagcggagtctaagcgcttattcgctaatggccaggt
taagagcagttgccgccggtcaacagaaatgatatattgtaaaattgtctataagccgtc
aggtcttatctttgtggaccaaaatggtatatcaaatgaatgttagcgcatagccaaatg
caaattattcacacataattacaataacaaagctgacaaaacgcaagacagccaaacaaa
gcgttgaaacaaacaaacaaacagagtttgaaaacaagaaatgactgcaaaatatttaag
gcagaggattcgatacgcttgccgatgatgatttttgtatagatggaaagtttaaagaga
taatcaaaggaatttcaatacctttttgaaagtttcttaagggaaattgatctgaatata
gtatacaaatttaggtatgctttagatgatataagttacttagaatggagatatacaaca
aacagtcaggtattcaaagtcgccctctctatgctcttacatagttaatacacccgattt
cagcaagagcaaagtaactgagcaatcatacaacgagctgctaaatcaaaaatatgcaaa
tcgcaacgagagccacacgagctcagcgcgagctacaacaaacagctacagctacagata
cagatacacctatagatacagatacagatacagatacaaagtgtgttgattgatatgtgc
tgttgttatatggccatttggccaaatgatgcaatcaaactatgtaaatgcgaacgggtt
gactttttgactttttgttcagctcaggtaacatgcgatcagtgagatcgtcgatcgtcg
agtcgagatctcagttagtgttacggcagtaggcctaatgtatggccaatcgccaagtcg
cctttagtagctgcctgctagccacttccgatattttctcgcactcgcttttttacattt
tttatggccaattaaaaagttgacttttttgtaaccgtaaagtcaaaaagtcaacacaaa
ttgttttttagcagttttttttttttttagcactagaagctatatacatatttatttgct
cgcagagggctgagtgcgagcgtgtccttgatttatttctagcgaattccaaacgcattt
tttacgcaactctctagggcaattgacttttttatggacgctaccagagcgtatgcttaa
cggtaatttcgtgttgctgcacacaaaaaatgatggaaaaagactggcagtagaaccgta
aaaagtgcaagccatatgcagttcgggcaaggagtcagtcatcccttttccacttaagcg
gaaagtgtgagctcgagtgtggctcgggttagtcgacctgctcgactttttatggttccg
ctgactttatggctctcgctcggactcgagctgactgtctcgctatttttttaggccaat
tcttgcggctacctaagcacgcgattctgttacctaatcgcaggatcagcatacctaagc
tgccgattatcctaggatcataattatgatgagccagcccgtcgacgcgccgtgctacgc
gttcaactcgacaaacaacgattcgcgagttccagaacacaaaaactcgaaccgctattt
cagcgattttttttgtgagtgtgtgtgtgtgtgggtgaatgtgtccgtgtgcgtgtgtgg
tgcatgcaaaaaacttaagccgggggattaaaccggattaaaagtcacaatgtcgcaccg
tttgtccttattttgcagttttttgtcgctctttcctttcgggctaactaattacttggg
aaaattacccatttgctgtggaaattcgcgaaatttgtctaaagaatttcttcaattttt
tattattattgtgtgcgagcgggacagaaaatagcggagaggacaaaaaaacgaacgaac
gggcaaaagtcagttaaattgaatcgattagaaaaaaaatgaagctgcaaggtcattgag
cacatctgagaagtgtcctcagttctgggttctatattttgactttttactctgcaagcc
tttgtcacatttacgtggaacatgcaattcgttttgtttgatgcaatttccattttttat
ggccagaagcggcggccggccggtccgctgctgaggtaatcatgccaggagttcagagtt
gggtaactaccgaaaaaatagttccaggaacaaaaactgctgctaagacttaagttcttt
ttatgagcatgtattagtgaacttttactgacagcatataataatatgcagagctttaag
cgcgcacgtgtgcgtgtgccaaagctgatcaatatttgatcaatatatttcgcctcttct
ttacaaagtccattttggtttcacacatttattgtgttctggtgcttgccgaacaatggg
tagacataaaagggttaatgtgcgtatcgctgccaggtagtagctccgtagcccaaagca
aatatataatgaaggtgcataaaaagagttaactgatcctttgtaaagagtgagaagaga
aagggtcgggttgagtttgggaaagggttgtttcgctgccagtaataaaactgaaaaagt
caattgataataatgaagagttaatttcagtagttgcaatggcaaaagagttattatggg
cggtaaataacggtagataatatggagaatttatagaaaatttatcagaaattttaagac
ctcgagacaatttatgataggcgtaaattttggcacacactcagacgaaacaattactcc
atattgaacgccttcttcctctacttatatatgaatatatacatatacatatgtatacat
gtgcttgcacatacataaatatagcccacctctcatataaattaacaacttcaactgtta
aaggctccgcccatgctaaataaaatgagcaactgttaaaaatgaagtcaatggctctgt
gtgcgtgtgtgtgtatgtgagagagtgtgagtgtgcgagaaagcttagctgcccttaacg
tgtgagttttaataaataaccgaataacgaataatatcagagcaatgcaaattgagcgag
ctccaacaaagagcgtgcgcgcacgagtgagcgcgagagtgcgagagggacggctgacag
ctgagctgagctgcgcgcctcattcattcaagagactaacagagcagctaacagcgcctt
aacagtcactcaggtaaactgttgttgtgagagcgctgcacaattgagtgaactctggct
gttgctgttgttgttgctgttactgttggtggtggttttaaatgcatgagcacgatcgag
tcagatgctgagactgtgatttatcagagagagagactacaaaactcgttgctacttctg
gtggttagtgtgtgagagtgtatgtgtatatgtttggagtactgctaactgccgttgcat
gtgtgtgtgtatatagacactgggagttagccaaccgagcgacacacagaaatgcttctt
gccagcgacgagtctgagcaagaaatcagtcgtcagctagtagcccaggtgtgagttaca
cacatcgtgagtacagagcgcgttgcgtgtatcttaagccgaagcaagcaaaaacagtta
cagttcagcgagtgtcagccaccaatcaaatacaaaaaccataaacagacagagactgat
ccacaaagatcaaacagtgctaaacgaaaaagcaaaaagtgttgtgaatagtttaactta
aacccaacgaactgccacgtgcaattaaaaagtcatcagctataaaaaacacaaacacac
acagaaaacccaacggaacccaaggtaagttcgcaagatcaaatcaagaggaaaaacgcg
cccacacccaaagtcaattcacgttttctattcttgtgtttgtcttctgttttttttttt
tttttggctgagccgacggcatattttatgagctctgtttgcactactttgattttttac
tatttcatgcgaaaaaaataaaacaaacacccacacacacatacagagagagttcagtgc
aggcgaacatctttttttaaattttatgatttttattttgggcgcaaaaaaattgccaac
atatttttatgacacaacgtcaaggtcctaggactctctacatattttttaggcataatg
acttcatgtaaaaagaaaacgaacgaaaaaaaaaaaaaaaacaacaacaagagtttctac
ctgcacaaatagggttgcataatccccggcagcttaagttttttgcctgcccacgcagct
gatcgtaaaaaaatacgcaaacagtcgccttgaaaactatttcctataaattctcgggct
ggacacggttcgagcatcagtcgcacagcagcacagcgaacgaacagaacgcggaaaacg
taacgaaaagtgccggaaaatcgcagaacacgcacagctattcgcaaagaaaacaaaacc
caacacaattacaaatcgcaatcgatcagaattggctagctgccaaagatggtgttcaac
ttggttagtttacacacagcgctaaatggattattatttatataaaaaaaaaaacaacaa
aaaagtgcaacaagttgagaatgaaatgagcaaaacgggaaatctgcccgcagtgaattc
aatcaacgttttcattctgataactctttcattagcaactgctcaagtgcctcagcttcc
tctccctctcttcaatggacttaactaactctctctctctctctctgtctctcgctttac
agatgaatcaaacgtgcaaagtgtgcggtgagcccgcagcgggctttcattttggcgcct
ttacctgcgagggctgcaaggtaagttcgctctccaccccacacacacacagccatacac
tcaactgtgtttagcttccttaacacttttgactaattccaactttccctcttccccact
ctctctctcactctcttctgcagtccttcttcggccgctcgtacaacaacatcagcacca
tcagcgagtgcaagaacgatggcaagtgcatcattgacaagaagaaccgcaccacatgca
aggcctgccgcttgcgcaagtgctacaatgtgggcatgtccaagggcggctcgcgctacg
gacgccgctccaattggttcaagatccattgcctgctgcaggagcacgaacaggcggccg
ccgccgctgccggcaaggcgcctggccatgccactggctcgcccatgagctcacccggat
ttggtgatctggccgcacatctgcagcagcagcaacagcagcatcagcagcaacagcaac
accagcagcagcagcatcaacagcgtcatccccacttgccaccgctgctcggctatcccg
gctaccatttgcccgagcactttggagcacgccatcccgcagatgctgccgctgccgccg
ccgcgctgcccttcttcagcatgatggccacgccacagtcagcgttccagctgccgccgc
atctgctcttcccgggctatcatgccagcgccgcggcggccgctgctgcggatgctgcct
accggcaggagatgtacaagcatcgccagagcgtcgactctgccgcctcggccgactcac
agagccgttatacgccgcccactgctgtccgccagcagcatcagcagcagcatccacagc
cagcggcgtcgcccatcgacgtctgcctgggcgccgacgatgacgtgcagtcgcagcaca
gcctcacgctcagccacagccacagccacagtcacagtcacagcgccagcctcagccaca
gtcagagtccacacaccatacacacgccagttgccatacgtgccacgccgcccgagccag
aggccgagcagctgctgccagtcgctgctgcgtccatttccatctccgcctccaactgca
gcacccactcgaacagcgcctcgcccacaccgaccagcaaatcgcagagcagcagcccgc
tgagcttcacagccaagatgcaatcactttcacctgtctcggtgtgctccattggcggcg
agacagtcacagcggccgcagccgcagccgccgccgccgccgctgccgcccaagacggcc
ccatggacctgagcatgaaaacgtcgcgcagctcggtgcacagcttcaatgacagcgacg
tgtgcagtctgcaggatgagcacgagacggcgccgcgtcgcaagttttgccagctggagg
ccgagtgcagtgcggcgcacaccagcaacagttgcagcagccacagcagcagtcacagca
acagctccacatcttccacagaggccgcggtggccgtcaagcggcagaagctcaacgcta
ttggcggtgactcgccgccgtttggtggtttcgctatgacccacaatgcggccagcgcca
tgcgctttgtctgtgtctagtgtggtttgcttggtgggtggagccaaagaggcaatcaac
tcatttgcctcgtcgtcgctgccgctgtcgctgttgtcgttgttgttgttgttgttattt
tttcatctatttgtttttgctggtgttgttgttcttgttgttgttgtagttttttcgtgt
gcggtttgaattcgatttgcgctgtcgaaattgaacattttatggacaggtttgagagct
gcgcctgcgcttagagtgttagacagagacagctagctgccgcacacacgcacacgatga
cacacacacacacacttacacagaaaattgagctctaatccaaaaattatttttaccaca
tgaaaatgagaaaagtttttaaagtttttgttcaacagtcgctaattgtaaatatgtttt
ccaaatcttaatcactcttaaacacaaattgtattttatagcaacagcccccctccaaaa
aaagaaaaaaaaaaaaaaaaaaaaatcaaaaaacataacaaacccaacccaccttaagag
aagagccctcaatgtattgtacataaatttgtttagtcttagcttgattttattattgta
ttaagtattctattttagctcttagtatttgtcctaaagattggcgtttcaatagatgca
agcaaaataaattaatatgaaaataatatatatatttgatattttattatcgatggagaa
atcgggtttcagctgggagccttgggctatcaatataattttggggctgaaaaatatgtt
gtatattatttatataaatatgtatgcatatattatttatataaatatatctaaaaatat
atatttaaataaataaaatttggtttttaccaaccacaactgggaatttggatatatatt
tcagaaagcaaagatggaataatatattaaattatggattcacaaatatctgctttaaac
taaactgatgattagacttagacacttaaactcttaagggtttttttttttttttctatt
ttgaagctaaattattattgatcatattttttattttatagcattattattaattattag
cgtaattattattagcgtattattaattttatttagcgtaatacacttaatatttattgt
ttgattatttgaataattttccaaaatatatttccagcttcctttatattttactttgag
aatagcttttggaaatttttgttttatttatttggaataatttgaaatttatttaatatt
ttattatatgatttttggtgtgctttttctctatttataccttcagttgtacattaaata
atttgttcagtattctggattaattaataaaaaacgtatattgttattcatatacagatt
gtttatcaattccaaagcatttgctgtcaaaattctattagacttttatagctgccatat
tggtgcgatgcgctatgatacgatcaagtccattccagaattgattgccacgcggcgagt
ttactttgtactcaaatcgtggcgtttgtatctgagacacgggcgacaaatggggcgtgg
ctaggtgctcggtgctcgatgcttggggatcggggatcggagatcggggctggcgttgtc
aacgccaaatcggttggcataaattcatcaacgtagcgaccgaaacatttgttgcaactc
gatcgatgatcgtggatgggcaatgggcaatgggcaatggacgatgggcgataataaaac
cgatatagtaatgcttaagtgtcggtcggccgtctaatgcaatgattgctgtaaattaaa
aatgccacaaatgttacgcacagatatttgtcgtaaggccccactgcttgatatgctggg
gccagcaattgagggcctagagctagacagccagacagaacgtacactgaaagaaattga
ggaaaacaaaatcgaagttatatatgagcaagagagaaagaggagatatatggaagtata
atacttttatagccagcatacacttagagaaaatacaaaatgagaagtagagagaatttc
aggcgcagttcctttctcctttgctgagaaaagtatatacttggagaaactgaggattgg
ggaagagaagaaaaacgaagaatgcaaataatgttgatttgagataatttgcaaatcgta
ttttatcgttataagaaatcctctcagtgtatgtggctggccgtctcgcttatatgggct
acttgatgttcgcgctgagcccgaaatagaggcctatagactgactgactgccagcgctg
accacgtgctgcttcaaataataaactttatattaacacatacaaaagtcatacgcttcg
acgttggccagaattttaatcacttaattaggcagtcgtcggacagccgaacagtggaac
agtcgcccccgaactttgtttatggcctgccccagaccataaccaaccaaagcggccaat
gatgaatggtacgaaaactatgcaggatcggacaaaccgacaagttggagcgatcgaccg
atcgagcgatcaaactgcctgcaaaaatatcgtttacgagctttgtaaaatgtggctatg
tcagaaaagttgacgccttaacggacgacaataaacaatgaactgaacccgagagagcaa
cgcatgtcatcaatatgcatgatgagcagctcgggagcgggaccagggcggggtgggcag
agccagcagcgcacgccattgtgcgttttgtttttgttttttctgcctttttttcttggt
cttaactgccgcccgatcgcattccgatgtgtgttttgtcgtcattgtttctaaatttat
ttttatagtttattaaacagtcaatagtgagccacaaagccagccaaaattatataccaa
gtgcagtgtgacgaatccgtaataaatgccctggcaaacatcaagtgaagcaaggcgatg
caattgagaaataattgattgaaatagttaatatgtttatatatacacaacaaataaagc
tacaaatttctctttgagccgattcttttctcttaacataaataaagcttgtccatttaa
cgactttttaatcaattttgttggaaatagagctatatatcaagtcacagctgtacgaaa
tgtatagctaggcaagttcgttgcctaagtcttttgtgtccatgatagttttttctcttt
tctctgttatttcgttgcttcagctgtcaaactgaaaaagtggttcatttgtatcgttgc
tccaatctctccaatcaaaaagccatttagagaacaaaagacaaacataataaaatcgat
gcgacatgaaaaaaaaaaaaaaaagaaaaactaaaaacaaaaaaaaaaaaaatgtaaagt
ataacatttcaaaattttattgactgtcaaaatgcaggcgccaaaaatgcactgagacaa
aataaatgtattggaggaagcagaaaatcgaaaagaagcgggtccgatcatattacgtgg
cccattggcgccagacggcgaaacgctgggcctcaactccaacctttagagcgttgagag
gcatttaaacgctttaagatgctttattatgtatgcgccatgagagatgcattattaata
gagttacgactgagagacggagctatctagccgtataaatatatacacgttatatgccag
ttgggctaggcggggcatgcagggcggagttatgagcacatctttaaaaatagtgcagca
gcagcagcagcagcagcaactgttgccagtcgatagttagttggggaacgtgtgcttatt
ataaattatatatttaattgcgcttggcgcgcacctcttctaatgcatcatccaatcaat
tgccgttaagaatttgcatttgaaacagacggcgtacgaaaaaattattgacagacgata
atggaaacatgtttttaatgagaaattatgcaaaacatgattgggtccatagcttggctt
cacaacattcctttcagctccgacgctcgctgctgtgtccggtagcggccttaattactg
tccatagcttcctatacggcaatggccgtagtgtttgtctatacagtttccatatgccat
gtttggggcgtgttacgctgtcggacaaatggtcaaaacaaactgagtatatggatggta
tgtcatatctttttgtagacagctgccagcagcaactgagtgtgtgtgtgtgtgtgtgct
gaagaggcgagatcgtattattaagataaaactcaagttaatgccaagcaagtgtcagcc
agacaatgcaggaagcaattgttatacaatataatatgcataattgccactgaggcagaa
tgaaaactgaaaatgaaatggtatataaaactgatctcaatgctagccagactgacttta
acctccaattaagattcgtaatcttgagtgtaaatagctcgatatgaacttattagaatt
acatttagatatcgcttaaatgaaatccataaaacttctctcattaaagctaactcttgt
caattccatgtaatagcttaagctgctttacagtcggcctatcgctgcttgagatatcac
acactcacacatgacacacacacatgcacatacgcacacgcacatcaaattgagttagtg
catttgaatgccatcaaaagctatcaagtaacggtcagttccattgtttcacagccaaac
ggccaggggaactggcattaacccatttaagggcagccgcaagttaagcaaacaccggac
cgcaatctgggaacgatctttattgattttggatggccaacgagagaaaaaagcagaaga
agaagaagtaaacttgactccatgcagcggcgcttggctcacacgatgtccgagtgcagg
aggagttggctttactttggcttttctctgcctccccctcttcttcttcttgcactttgt
ggcttgggctggcgctggtaattagtgatctggtgcacttgatatccagcttaatttaaa
catttcgtacacacccagagccaagcgcacgcactccaaatctctgactctgactctggc
tttggctttggctcggcctttgcagctgccagctgccagtcacagttcgcagttcgcagt
tcccaagttgcttgttgtttttggttttattttgtatttattttttctctttttcttttg
ctctgccctagccctttcgagctgcgtgcagcgcatgccattcgcttgttgctgttgttg
ttgttgttgttggcccgttcgccgtgttctcgtttaaacgtttatttaacttaaacgaac
tttgcgtgtcgattaaaatgcagcgattaaggtacgcgatgctcaacgttaccaacagat
ctcaggcagagccagctctacactctgctgcctcctgctgcctcctgctgccacctccag
cctcctcccagagtctcttgtgtcttgatcattgcttggctcgacttcagtgcgtgtcca
gtgaacttgcgggtcaagctcaagtcaaactcttacgcatgccaagctggccgcattagc
agcatccatccgtatactctgtatctgtgaatgtatctgtatccgctttgcttttgacct
gcgcgtaaatcctttagtttgactttctctctacgcgcagagcagagcccactcttaacg
acaaatttgcccattgttctggctgatgatgtccttttgtcttcttcttgttcttgtgtt
tctgtttgtgtttggctctgtgttggtgtgcagggcccccctggaacgcaacaggaccac
agaccgcacacggctgctagcagcaccacaaatattaatttgtgcttccagcacctttcg
aacgatgctcctaacgagtccacacacaagcgagatgcttatcgcaatcgtattgtcgat
ctggccatttgcttgtgtttttgtatttttttctgtcttttttttagtgttcgccttatc
ttgttggcctttggtttagttttggtaacgaaattagattttgaggccctgtggtccaca
agtgattttgatagctcgtaaagaactcaaaaattgctttttcccagtttacgggaatcg
cgtcgctggtaacccaacactcggagactaacgaccaccgcagcaggagccgatcgctcg
acaaaaatttatgttgtagctcattaaattagtgtaaatgtgggcaaagagtgggggcag
gcattagagtggttagagggagggtagagggagtccctgagcagctgttgtcgcaggtgg
caaaggcttgagcaattgtgctttattaggccagccaaacttctcatatatatgtgtgtg
tgtgtgtaagtgtgtgtcgccccgctaaaataagagaaaaggaaaaggagaacaccttgg
cccagcaatcagcggctctgacacttaaagcttcttcagcagctcgcaacacttagccga
acgaggcacggtttattgtatggttaactgatatgcttagtgcacgtattaagaccaagc
agccagcagcagccagcagcagccagcagcagccagccagagaggctggaagctgtgcag
cagtgtcactgtcaatgtcatttagctggcaagcaagcagccgacccaaccaggccacat
gcacttcttggcctggctgcagtcagccccagctcgaatctctcagctgcagccgcacag
atcgtgtgatccattaccaaacgtgcgcgatcgtttgcgcctgtgttaagtgatattttt
ttgtacttctttccaatgaataccctaactgcaaagagctcggctcaattgtcaagcaga
tggatcaactgaagacgatcgtggtttgccttttttttggggggcaatcgaagtgaatat
tgagcagagcatttggcagtcatcttgcatatgcagatttatagctgtgcagcagtgcag
cttacagttctttggctcttttctgcattgacatttggtaaatattgccaaggctcagca
cacagcatgagtcgagccctggcagagccagcgtgccattgtttgagagtcgtctctcca
gagcaagctgagtgcatgcggacttggctgctggctgccaatgacttgatttgattttta
tacttgactttggtcttttcatatgcagagctgtagatcggcaacccaaaagccatgccc
gcggcacgaaagagtgggagagagagagagagagagtgggagggagagagatggaggcag
agtgagccagagccagagccagaggcactcaatcaagccgcctttagccgggaattgttt
gtctagcgctcttcgctcggcaactcagcacctactccggcacttgtggccctcgtcatc
agccgagggccgttgatgttgctgcggcttaaactcctcggcacattctaattaactgct
ctagctggtcaacacaaacgcgagcagcgagcgttttgtttagctggcttttaacttttt
aactcctgcgctgtgtgcccttttgttgttcttgttgttgttgttgtcgttgtcgttgtg
tatgccctgtagtcataaaatagtatcatagggtgtctacgactagcacctatacatttc
ttgtttaatttgccatcaactgtttcttgtctactttaaatgactcacgtctgtctgttt
ctttgcctggcccatttgcttgcagggtatcttttcgcttatcatctgcactctagcttt
ttccacattttttttatgacactcaaagtgaccgacacgacgcgtcgcacaataaactcc
tttcatgcccatggcaccagcttgttaggcgggattcctgtttggtttctggacagcctc
cgccctttcagcccattgcccattgcccatcggcctaggcatcactctgtctgtccgtcc
gtccgtctctctgtccggtccggtctgtttgcacaacatgatctgggcgagagtgcggct
tattagaccaacttggcccacgtattgtttgctaaccatttggtaaggatgcgcgccgcg
tcggtcagttgaaaaacgaaaagcgaaaacaacaacaacagcaacaacaacaagaatcaa
gccgttcgccgacaaaactatttgacaaatgcaaacaattttcagtgcctaccgcactgg
gttttccaagtaagaaaatagtttttcctagcttgttattagaacactttttgaactgct
tttaacccgtttttgttgttttatttcccagccgaaaaggccacttaggcacgaaacgaa
tcagcgttcaacttcaacccaaatcgcgtcgccttctccttcccctcctccgactcctgc
cactactccgactacagcgacgactccgactccgactccgtgtcggatctgtcttggtgc
gttatgatgtaatatggctttttgacttttgtagacatgataaaatacaaaacgttgcgt
ggcagttatattggctaatggcccgagcggccttttagaccatttgtgagtgaaggtgtc
agtgaggcgcgagctggcttcaatgaatgcgcaccagacgcttcgatgtcggcgcggtgc
cagatcaaagccaaccaaaaagagctcttgttcttggcgatggtggcggtggtgctggtg
gtgttgcgattgaccactcggccagtgcccgttgcggtgcatatgcatttgttgttgttg
ttgttgttgttgcaatgatccatttgtttcagtctattagccttagagatggatgcatct
gcgttgtatctgtatctgtatctgtatctgtatctgtatctgtatctgtatctgtatctg
tatctgtatctgtatctgtatctgtatctgtatctgtatctgtatctgtatctgtatctg
tatctgtatctgtatctgtatctgtatctgtatctgtatctgtatctgtatctgtatctg
tatctgtatctgtatctgtatctgtatctgtatctgtatctgtatctgtatctgtatctg
tatctgtatctgtatctgtatctgtatctgtatctgtatctgtatctgtatctgtatctg
tatctgtatctgtatctgtatctgtatctgtatctgtatctgtatctgtatctgtatctg
tatctgtatctgtatctgtatctgtatctgtatctgtatctgtatctgtatctgtatctg
tatctgtatctgtatctgcatctgtatctgtatctgtatctgtatctgtatctgtatctg
tatctgtatctgtatctctatatatatctgtatctgtatctgtatctgtatctgtatctg
tatctgtatctgtatctgtatctgtatctgtatctgtatctgtatctgtatctgtatctg
tatctgtatctgtatctgtatctgtatctgtatctgtatctgtatctgtatctgtatctg
tatctgtatctgtatctgtatctgtatctgtatctgtatttgtatctgtatctgtatctg
tatctgtatctgtatctgtatctgtatttgtatctgtatttgtatctgtatctgtatctg
tatctgtatctgtatctgtatctgtatctgtatctgtgtatatgtatctgtatctgtatc
tgtatctgtatctgtctgtatctatatctatatctatatctgtatctgtatctgtatctg
tatctgtatctgtatctctatatatatctgtatctgtatctgtatctgtatctgtatctg
tacctgtatctgtatctgtatctgtatcagtatctgtatttgtatctgtatctgtatctg
tatctgtatctgtatctgtatctgtatctctatatatatctgtatctgtatctgtatctg
tatctgtacctgtatctgtatctgtatctgtatctgtatctnnnnnnnnnnnnnnnnnnn
nnnnnnnnnnnnnnnnnnnnnnnnnnnnnnnnnnnnnnnnnnnnnnnnnnnnnnnnnnnn
nnnnnnnnnnnnnnnnnnnnnnnnnnnnnnnnnnnnnnnnnnnnnnnnnnnnnnnnnnnn
nnnnnnnnnnnnnnnnnnnnnnnnnnnnnnnnnnnnnnnnnnnnnnnnnnnnnnnnnnnn
nnnnnnnnnnnnnnnnnnnnnnnnnnnnnnnnnnnnnnnnnnnnnnnnnnnnnnnnnnnn
nnnnnnnnnnnnnnnnnnnnnnnnnnnnnnnnnnnnnnnnnnnnnnnnnnnnnnnnnnnn
nnnnnnnnnnnnnnnnnnnnnnnnnnnnnnnnnnnnnnnnnnnnnnnnnnnnnnnnnnnn
nnnnnnnnnnnnnnnnnnnnnnnnnnnnnnnnnnnnnnnnnnnnnnnnnnnnnnnnnnnn
nnnnnnnnnnnnnnnnnnnnnnnnnnnnnnnnnnnnnnnnnnnnnnnnnnnnnnnnnnnn
nnnnnnnnnnnnnnnnnnnnnnnnnnnnnnnnnnnnnnnnnnnnnnnnnnnnnnnnnnnn
nnnnnnnnnnnnnnnnnnnnnnnnnnnnnnnnnnnnnnnnnnnnnnnnnnnnnnnnnnnn
nnnnnnnnnnnnnnnnnnnnnnnnnnnnnnnnnnnnnnnnnnnnnnnnnnnnnnnnnnnn
nnnnnnnnnnnnnnnnnnnnnnnnnnnnnnnnnnnnnnnnnnnnnnnnnnnnnnnnnnnn
nnnnnnnnnnnnnnnnnnnnnnnnnnnnnnnnnnnnnnnnnnnnnnnnnnnnnnnnnnnn
nnnnnnnnnnnnnnnnnnnnnnnnnnnnnnnnnnnnnnnnnnnnnnnnnnnnnnnnnnnn
nnnnnnnnnnnnnnnnnnnnnnnnnnnnnnnnnnnnnnnnnnnnnnnnnnnnnnnnnnnn
nnnnnnnnnnnnnnnnnnnnnnnnnnnnnnnnnnnnnnnnnnnnnnnnnnnnnnnnnnnn
nnnnnnnnnnnnnnnnnnnnnnnnnnnnnnnnnnnnnnnnnnnnnnnnnnnnnnnnnnnn
nnnnnnnnnnnnnnnnnnnnnnnnnnnnnnnnnnnnnnnnnnnnnnnnnnnnnnnnnnnn
nnnnnnnnnnnnnnnnnnnnnnnnnnnnnnnnnnnnnnnnnnnnnnnnnnnnnnnnnnnn
nnnnnnnnnnnncagacgtttgcataattcacgcaaaatgtgaagggaaaaggcaaccag
gagccgcgccctgttttaagtttggtttgtgccctgcgcatgtctagaagttgtccattg
attgctagcctcggcgggcgcctcgcttcgccgctcgagctgtaggtgtaatttgtatgc
gcggatgtgcgtggtgacatgtgctttatatataatttagagttgtatgctaccgttgca
agttcgagtggctggttcgtgccgcgtcttggcgtgctttggccgctggccaataaagcg
ggcccgagtcgaggtgcgaccaagttcgctgcctaagtcttttgttttattcgctggaat
tggcgactcatttccgcagttaaacgactgtggcatgctagttttatgtatacgcattat
caacgggatcaaccagcgagcgcttcaaacatctcgagccaacagcgaataagcatatat
acggataaaaaaaaataaaaacaggtgcaaaatcggtagccagtcgatatagctcgatat
cagcgacaacaacagatgccgaactgttgactgccgactgctggctggctgagaaatgcg
tgcaacttgtggcatgttgagactgcgtaagacgacagcagcaacgacaacaatcgacgg
cccgctaccggtgggacagtgcggacagcggacggcggacagcggccagccaaccattta
caaggcaattaaatgccaagcataacaatcgcaatcatttgggctgagtttgacccttga
gagattgttgcgcagagcagagagaggggagctaaatggctaaatggtacggtgggagga
gcgtgtggggatgcgaaagatctttggctcttatcaaatgcggtctatcggtttcacatt
gccccatttgacaaacaattaaaaacgatttaagaaagtaaaaacgccccattgccagag
tgtgaatgggcacagcggcagcaaatgaaaactgaaacaacgagacccaaaagcgaagcg
aaaagactaccgcatcccatgttaattagctgcctaggcgccagtctaccagctccggct
acagctccagctccaagtggttgtacaattaaaacgtgatcaggcagcagctacaaattt
gtccgacacgcaaaatgtcgttgcgttgttatttagctctctcacccggccctccgcctc
ctgcttactgcctactgcctactgcatactgtctcctgcctttgcgagtgcatggcacag
caattgttgcattggttttttggatttggtggatttgttttcgggctgattcgattccca
gacatggccctaaaaataaaactagttttgcatacataaacggccatgcgacgccgccgc
cgctgccaacagtctgaactacttccctagggagcgacacagacggggcagcctgccggc
cttaaagtgtaccacagtccgtggatcagcagggagggtgcccgcagacatggatgtgga
cgagtggcgtcagtggtcgaaccatttatgaattgttaaacgccgcttaaaaagaaaaca
aggcaagtgcaacaacttgtcagggcgtagacaaacgaagacaagacgagacgagacgag
acgagttgagctgagctgagttgagtcgagagtccgagacgttctttattagctttttat
tgctagcaatcgaataattgttaagggtttctctcaccacggctgttggccaaatgtcat
cgcatccggtgccctgcctcgcgctcgaaccgaattagtattctaagttgatgactccaa
ctgcaacggcaactgcagctccgtctatcagcgtgtaaaaagtgccagttgcataggtct
attggccgaggggtaaggggtaaggggcaggggcaaggttcgggccatggccaagcagtt
ggctgcattgatttgagtacctgattcatatgcattattatcattaatatttctgtcgtt
cattcatggcactgggcaaatttatggccattgacaatcagttaggactatcggatatct
ggggtaataatttctaatgttgctacagcacgaacagctgttgctattgttgttgctatt
gctatcgtctgtcgtctgtcgtctgcccgcgaggatgcaacacagagtttttattggatg
acagcgaactgaaaggaagttgcagcgggaggggagcccaacctagcctcgcctagccta
gcctagggcaccttgcgcttccgctgcaacatatgacgatgcttggaagtgagtgcagag
caataagatcgatagccaactttggacagcagatgagttgagccgtgacaaagtgttgca
tctgtgtaagacacataaaaagatgggaagctccaggaaaaaccatcacagagatgcgag
caaaagaaaacatttgaatcgacgacattagtatgaagaaaaactgaaagcaggaaagaa
agcggaaggtgagaagatagacttgtaatacttgaacaaaaaatgtagatatactattta
gtaggaggatgacagatccacagcaaatagatttgtaatacataatacaatattaatata
aaccctgtttatagctggatgacagactcttaaagaaatgccggagaaaagggagcagta
tatatgtagatatatatcgtatatatggcaatttctttataaatagccctcttttgttcc
actctctgtgcgtaatacggagaaaagcaattcagagcacgagcgcgacgagcaaacatt
gacatgattcatcattcgatggcattgtcatgattttgtccgaggttcattgtctgctct
gaagtcggtctcaagacgcgtctgagcctaattgaaagcgcctcaatggcgaagcacact
cgcacacccatacatatgccagatcccagccgagcccaaccaattccataaaaattagct
caaagatatgcgcaaaaaagtggaaaatatgcccgaaagcgaagttaaagaaaaatatta
ttcttaaccagcgaccgcaatatttagccaaagtgtctcgagcttaagccgccccagagc
caccgcgcttacgcagagcccagagcccagacccaagtgcccaagtgcccaaagcctaac
gcgaactccttaagcggtgctcccccgccaacaacaaaaaacttgagtaaacaaacagca
acgagctgaaatcaatttcgagttcgagctacttagatatttgtgaccgcagagcaaagt
aaatataggtgcgtgatgaacgctggaataccctgtacatgtaaaagtcaagagaaaaat
gataaagaaatgaaagatttcaagagagagagagagagagagagatagatagttgatgaa
gtttatagaatttgatataccctctctgactgctgcctgaagggtaaactgaattcgaaa
tggacttgagcttcagtcaagtctcacatacccgctcagttagctacaaattcagttatc
agagttcagcgaatcgagagctctacaaatgaatttgctcttatatataggcatgatata
atttgtggtatcccagcttattacggacatgatcatggctagtagctgcacgagctgttg
acacctcgcctcgcactgattagtcatggaatttcttgtggtttttaaagtgatctattg
atatttgctgcactgtggatttctagctaaactgggggggcctttaccttaacacagttg
ccaggcatacttagatagttgagggctgcgagtggctattaaaatcgaacgctccagcaa
tttttagatttttgatgatattaataatgtgatttgacagagtataaaagtaatgacaat
acgatgcgatatgagagcggcttaaggcaattaattgtataataataataaatgttcaat
gtggagctttgggcaaaattactgaagcgtcgacaataacttccctaacttgaccttcaa
atatggggagcaagtcattagcgactgagcgagcgagcgaacgataaacagacagccaga
cggactgctgaacaatgcacaatttcagtttctgtgtcactgaaaatacaaaagtacaaa
aaatagaaaaaaaaaaaaaaaaaaatagaaaaaataaatataaacaaaaatcacacaagt
cagccaactatagccaagtcgtggggcataattgcccagcagttgaaggtggcagtggca
tggcaacggggtgggggcagcgggcggcgggaagcagggaacagcagagctgcgagtgca
acgtcaattgccacagtctgtcaattgctcggcctggcgtgtgcctcactttaagcgggt
gaaattgggcgcttgacttcggattgtgcgaccttacagtggggcagcacagcaacagca
acagcaacagcaacaacaacaacaacagcgcatacaattacaaacaattgcagaggaaac
agccttgataggcatctgacttgaaataatctagcaaatgtcgttgcatcataatcgtcc
atggagctatggccagagctcttggctcttggctcttggcttggcacacttctagattgc
attgttttttctaagacgttcgactcattgggcctaagcacatgcgcatgacaaacttaa
caagcacacacacacacatacacacacacacgcaagcttggcgccgttcttttgtcttat
tgtttatgcctcgacaaaatacgtacaaattaaaagagaaaaacaaaaaatgatttaaaa
tttttttctgggttaattttcatgtttttttcttcatttatttgttttcgaatacgattt
tcagcagctttgctgtcaaggttggaataattttgtgaaaatgcttggcggaaaattaat
aaacacacacacacacgcattcacactcattatgcgcgctcgcactgtcgccaaacaaaa
gacttaggcaacgaacttgatgcgttttcaattttttaattttttttattttctagcagc
aaatttataacaacttattttcgtagaaatgcttttaggaaaattcgcccaaaaaacatg
cacacaaaaaccacaaagagccaaaaataaaaaataaaaaaataaaaatagaaaaactgt
caaactggcgccaggctcggccagcagagaccacacaaatggccacctgatcggaatcgg
taggtgcgagctgtgcaagtgatctatttacgatattatgtctttatgttcgacaagcga
agagtcaacacacaggcagactgcggtacagacagacagctgtgagcacgtcttttgtta
ggcagaaacggtaggtgggcacccgagtcaagcaattagctggcttcttcatctgctgct
ctctcgctttgtgcgttcgctgtgtgtgctgtgtgcaagtacataaatcaattctaagct
gtgttcttatagggcgcagcaaataaatctcaactgcgaatctttatttcttcatttgtt
cgtcctcctctctttttttgtggttcaactcaccaatcatatttagctaaccggaaatgg
cgcataactcacaaaaggaaatgcgcatatcctttcgttttgacatttctttgacttcat
aatttttctgttgaggtcttcgtttctgttttattcttgtcctcccataatcaatgcagt
ttccatgcagctcgtcaacggcgattaatctaacttaaagtttgctcacgcttcgtacgt
gatgagactgtggttcaaacaatgcagagccagcgagagagagtgagagagagagagaga
gagagggagagaggtcctttttcaaaccgtcaatctgcttttgggccagactttatcttt
attaagaatttcagtagccctacgcataatgttgatatcttgattcgattcaattgtgat
tgtgtgtgtgtgtgtgtctttctctctctctctctctctctctctctctctctctctctg
tttctgtctctctccctctcactgtgtgtgtgtgtaatcatatgcatgcattttgatttg
tcttgcttttcagttatttgtgctgcatgctaatgctctcagctcagtgctgtactcaac
ggaacggaagcacattggggacaatgacattcatgtttgtctgtttgcctttgcttgcaa
aaagcagataaagaagaagcagcaaatgaacagaaaaacaaatttctccagctgaactct
gaccgccctgtcccagctggcactgtggaccgtgtattcaaatttgtcaaaacggattat
cgcccattttcaccaacggccaacaggcctggctagtatttagacgaacccattaaccgg
ccacctgatagacaatgcgggccgtcgggtgtgaaggtggagagggggctgagggggctg
cgtggggctctaaatgctcatcgcatgaaaaattatcatcgacacccaaagccggctgct
aggccagtgcacaatggaacggaacggtgccaagccgggtgcccaagcatgttgataatt
tgagtaaccgaatggcaacacatgaccacagacaggcccagactctctagccaacgagct
gaagagctgaagcgctaaggagcaggcagtccaagtccaagtcgagcttaagatgacata
caatcatattaaaaatggttgccgttttatttgcaatgttttcaggtgacctcttgcgtt
gtacccagcaccgcacagccgctcaacggggtatgcatggccagcagcatggctagctgt
tgatttggaatatatttatggtataggtatggcagcctcttagagggcatctcacggttc
atcaattgctgctgcctttggctggcagtgcccaccacggcgttgcatggcattattaat
aatggccaagtctgtgccgttgttgtctgaatggtgaccaccgccaaagcaaaacgagcc
caagattcccactcgaccgaccgaacggaccgaaccgaccgagccgacctcgccaaagca
gtttcaaatgcgactcaatgcaattttattaacgcaacgacaaatgatccccgagccgga
cactttctgtgtagcccgagaagtggaggctgtgtatgtgtgtgtgtgtgtgggggcgca
gtcagtcgctgtgtaagtcagcccgggcacctgggagaccctattaaaattgaaaatgtc
gcgagatcacttatcagacgtaataaaaatggtgcttttaaaaaacaatttggcttttgg
agcgactcgacaagagagagagacgcgagcagagccgctgtgggctgcagccattgtaat
ttatatcaggtctgtgcgtagaggacgcaatttaggacgcttagcaggagcagcagcagc
agccgcagcagcaggaggaggagcaggctggcgattggagtgtaagggcgtttggtattt
atggcaaacggttaacggttaacgaatttagcaacattttctagccactttctttgagcc
caaactcccacgtattcactgagagagctgatagaggtggggagagaacgcagagaagga
gattgaagcgagcgaggtcaatgttttcttttgtttttagttcgtttgttctttcggagc
tgctttggccaggtgctaactactcgacaaatccgaaatgtaaacaaacttgtccagatg
ctcttctaatttgaattcccacaaatgaaagcttacgcctcccgccagtggctcccatat
gccgcggccattgtttagggtttaataaacgtctaaatcatacttttgtgatgcatgtgc
taaagacaaacgaatggccaagccacgggaactgcgagcgggtcacagccaacctgtggg
cgcggctcggctgtcgctcgtgtgtggtccgccattcgtctgggctgatgacttccaaac
tagacagcaaattgtgtcaatgaaaatatagaaattaaacaaacgcgtgctatgcatatg
gaatcgttcgtgcggggtgggaggggaaatcaactgggctctgtgggaaatgcaagtaac
aactgagctttttgttgaactataatcaaatttgagccatttatggctggaaactatttc
ctctatggagtatgcaaattttagaacactttattttgggtcgaattaaacagaataatt
aattccataaatatatgaaggactagaaaattaataaatatttttataattaataataat
aatttttataattaataatttttataaaataataacaaaaaatatatgcctataaatatt
tagtaatactattatattattaaatattttatttatttttaatttatcattagatttgaa
ttcaatataatataattcatacaaattaaataaaaattatattttttttatttattgcat
taaatactgtgtacatatttagctaaaatattgtacataaattactcaaaaataaaaaat
ttaaatttaaaatgctataaataaataaaaaaatatattttaagtacttgtaataatatt
ataaaattaataataataaaaataattatttttaataaaagtatataaatggaaaataag
ttaatttaaaaataatttatggtataatcataaatttttaaaataattaaattaaaatgt
tatcttagtaacgtttctcgctgtgattcaaatttgttctttagaattttgtctggcatc
taaatttctgttgttaatttatttccaaggaactattcttacctgatacttgatgattct
agccaattgagcatgtttaactttaaatccccgtttgctgcctgctgcttattcaggaga
ttggcattagttgagctcacctattttatggttccaattaaagtatctattgctcttcac
acatggttggcatttcagttgaataactcggtaaatgattcgacgcgtcgttagttggct
gcatttgcaatttcaattcaattaagcagttgcatcgattgtgggatagatccggctcga
gctaaagttcaattttaatattcttagattacatatttttgccattgttttagagagttt
tcagagctggaattgcccactgggaaatcgcatggcccag
