# Supplementary material for: SMCis: An Effective Algorithm for Discovery of Cis-Regulatory Modules
Source: PLoS One. 2016 Sep 16;11(9):e0162968. doi: 10.1371/journal.pone.0162968 (PMC5026350; doi:10.1371/journal.pone.0162968)
Supplement: S1 Datasets — (ZIP) [file pone.0162968.s001.zip › dataset/Drosophila/kni/dper_gl12762.fa]

>scaffold_40:282159,322158 (reverse complemented)
gcagattcgctcgacattcgtctggcggtagacggatcagatagctaatgtcctgcgtgg
actgttgtttctgtggctatggctgctgcttccaggggcgccccttcatatgcgtcatct
gcgaaacgtaagttggttagagaaatcactccagctgatagccagccactcacctcacct
gaggtatttggatagcatgcaacgctagaaaggcggcagctcctcgactggcagtcacca
gttgggcttgatgcacgatactctgtcactctgtaacctggcatggtcttaaggcgatct
aaagtgggaagatatgaggattactttcaatagatcaatcagcagatcctcagacataaa
tacttatggtcagattgtagaagggagctcgcagtacagataattgtgggtggcagcgac
ggtcctcaggtaggagtacgtattgttgttggcatatatacagaaggatagaggagccga
gcgccagtgccggctgtcgtgcgaaaggcaattcagcttctgcgacagaaaatccttctc
caaacgggccttcttaatgcgcttgcgatacttcttccgtcgacggttttccttaagttt
ccgacgagcctcccgaagcattttcttggagtcggcatagctgagtgaaattgtagaatt
ggttgggagatctcttttcaaatctcttctattcactgattacttctctcccgcttctgg
atctgcttcgtagtaacattcggcgcaccgtctggggtcgccgctgctccaaggagtcaa
acatggcggccctggaagccacgaaaggactacttctgtcttgctacgcttgttgaagca
ggtctcattttgtaggcgttgacaaggcctccaactgaagctcaagttgcagctgaaaag
aaaccgtgaatgagctacattttggggaatcttcttggtggtttacttacgtgaaaactt
ttccatccacgttgacgcacttccacttctggaaggccgggcaggcagttctttagaacc
gctcagagcagtccagtactggttatttggccactggttggtgactgttgcttcttcgtc
caggtcctcctcttcgttatccgtgccatcccagaaaccatcatcatgctgctaggtacg
gctggagctcactatttctgaaaatatggccagaaaaataaatcaaagttatttggcagc
gtaacagccaggccagtgcggtgtaaaaacgtaacagccttgtaacagcactgtaacagc
acagtaacagcactgtaatagcgtaacaaagcagttcggcggcggcgcagagaataccga
cagtacgcaaaatgcccactggcggcgctagtgagcagaacagttcaagcaaaagtctga
gcggcttgcgattcgatttagatggaaattggttaaatatgtcccgaaaggcgatctgca
gtttcccccagtccagataaatcattattccctcacctgcccttcagagcgtgtggttct
tcagatcatcagaactaccagaacaaaattaaggcaacaaaaaagtgaaggaaaaaagca
aaccttttggcccaaaaatcgaccatcaacggcagcagtcgagtggggtcagttcttcaa
aagatcaaagatatactttggcgcttaagtgttttccctccacttctctggcatccccgt
cgccatcgccatcgccatctatcatttcaaggagtttgagatatttgtttcgttttcgta
ttgagttgttatatttctgtgtgctctccgagcactcgaattcgttaggcaccttagttg
gagcaaacaaaagcaattnnnnnnnnnnnnnnnnnnnnnnnnnnnnnnnnnnnnnnnnnn
nnnnnnnnnnnnnnnnnnnnnnnnnnnnnnnnnnnnnnnnnnnnnnnnnnnnnnnnnngg
gctctcgagaggaaatgcgccggaagcgtttatcgatcgcctctgatgggatgtccaact
gccaatgaggtaccacagactgggcactgggcactgggcattgggggacccaaaaggggg
ggctactgtgtcccgagcataacaaaagatctcaagtgcggaggagtgaggtgttaaaaa
ttctactttttatgctcttattatgatttgcctctttgctgcttgctggagactttgatg
gacatttacgatatgggaaatgtgtaagtgtctgtgtacgtacatacatacatatatggg
ggtatggggtatgcggtatctgtgtgcgttgtcttctgtatcttttcgtcttttgtttca
cttgtttgacaagcgatgcgtacaaatcaaagcagggatcgagcggacagagagactcga
tctacgcgtcccagtccccagtccccagtcccagtccgagactcagactcgtctgttgtt
tgattaatagccgcacaattgatatgttaagtggtaaattactccattggcacgcaaatg
tatcttgaacaatacaaatacaaatacaaatacaaaaacaaatacaataacgggcaaatt
gttgtttggttaaggcgccgcaatgaatccgagagatgcctatcgcgaagccccggcccg
ggcccgaatcttggggcgctctcgaggcggagcctaaagtgcgtaaagtgatttaatttt
gaatgggggacggtcggagaaagtttatcaaatccactcacactcgatcaattattcaat
tattcgatttgaatttttcccgcagaaacaaaaaacaagaaacagaaaaaaagaaaatct
ttgagcttcgttggcttaaaattaaaacccattagtctacttttaacacgctttcagggg
ctacgacactctccggttagctctggtttttattttttttatggtcccgtttatacgttt
taaatcaaacaagaaacaaaaccatgccatgccgatccgatcccatgccgatccgaacca
aatcgaacagaatcgaatcgaaacagaaaatccattaaaagaggcgtagaatgcaaacaa
tgggggggtttggggcatttggtgtcattaaatttttgccacgccattaaatccgtggca
ttccccgtgtttgttgttgtttttatggaagaaatcacccgcagaagtgttataaaaatc
atttaaaagtcaagattgccatagatttgattcgatttttagccgttttctttgtttttt
gtgtcgctttattttggtttttatttcaagaaagccttcgtggcatgccgtgccgtgccg
tgccgtgccgtggcttcatgctcaactaaaatgatttaatttcgaaacgtgcctggcaca
ttttttgatcaattttcgctttaaatatagattgaatgcctcggcgaattatttaaattt
tcgggtttcgtttacgtattccgttttgttgctgtttttgcggctcagttcggatcggat
cggatcggatcggatatcatgtgaccgaagggtatagaagaatacttattggaatgtgat
tgaaattgatcattagtcataaatattgcaggtacttagagatatggaacgctttaatgg
gtttccaaaggcacacacacacacacacacacacacacacacacactttgtaatgtgata
gagctaatagagatcccttccttcagttcattttgatcaagtagggatctataggtttgc
atgccccatcccatctcttagaaagtactcccaagactccctgcctgccttcctaggcaa
cctccctgcgtcgtagatccttggaggcgatcgttgccatcattgattacctttcaaaag
ccttccgtttagagcctattcacagtcagattgattgcttagcccacttcttgacatggc
caatctcatttccatctttgcattcgattgttgatctctcgattgacttcatttccattt
ctattgtgctgcatggctctccttcattgcctcgttgtggctgtggctgtggctgtttgc
ctcataaataaactgtggcaaattctctaagccaacctgctgaagtccccataaattata
agccccaaaccagcgatcgttgtggctgttgttgctgttgttgctgttgtgtcattttcc
cggcgcgcttaataaacaacacacactttatgcgttctgttgtggctgtggctcttgtgt
gccttgtgtgcctgcctgcctgcctgcctgcctgactgcctgccgattgctgttatatga
tttcatatatcatcagagaggcccagagctcccaaggaggatcctcaagcaatctccgtc
catctgccccggcctcctgcctcccgcctcctgtctcctgcctcctgcctcctgtctcct
gcctcctgcttcttgttcagcatgcgcaggcgtgcggcatttagttcagcctgtcgactc
tcgattgtctgtcgcatcgtacgcgtggtattcctccaacacacacacatacatttatgt
atattttttgtttgataacattttattgtccgctttataaattattggcgtttggcctgg
gcctcgggttcgggccatcggcatcgggaatcggggaatcggggaatcggggcataaaaa
gtatccttttacgttgtgtgcattttttggtatgcaacatgtgtccaaatttgtgcagca
tacaaataaatactgagggaaaattactaagcttttgttatgataccctggacgagggct
ggggccttgattgatgtatctgcaaaggacaatgtgccttctgacggtccaaaaaagata
gtctctctacccaatcgcagtccttttgacaactgattactactgggtaaccaagtgctc
catcacgtcctgcggttcatcatctttttccacccgttttgctggcctgttgagtctgcg
cgtgttttggccttttagggcgctcttggccctaaaacagacaattgagtgtagtgtgaa
agttgctttaaatactctcgatatcggtatcgaggcgatggcgatggcgatggcgatgac
gacttctgctgggagcctgctctgcgataggtagagggggggtagagtggagggggagtg
gtggatggcttccaccaaatcaaaccatttatgtctgggctcatgcgacacatttatcat
cgtcaactgacggacaatggatggccaatgtagttcctcgccttgcacctgtctgttgcc
cccggggggacgcgtatcgcccgcgagatatatatagagagaaagagagagatctttaat
tatacattataccagaggcacacccgctgtgccagtgccagtgccagtgcctgtgcctgt
gcctgtgccctcgccctcgcggtatggggatcgttctgattgccccgattgccagtcttc
taactggggccctcggtaatgagctgccgaggcatacactgcccggaactgcagtatttg
gcccgtctggtacgcctggcatccaattatacatacatgctgtccctaccagccccatgg
agctctggtgggagcacgggcgcattgatcaatcgaaatgatataattatgggccacgtc
taaagggcggctctgtgtaaattgatatcaagaaattacgcgaaaatatttcaaaaatat
taacgaatgtgaatgatataatgatgagatgatggatgggcggctacaccgggagaaact
agaggcgtttcccctccgcccccaccaaagaagaagggcattcggcccgcaagtaggtct
actttttctgccagtggccgacgcaccaccctaattatgcccaatttaaaaagggttaat
taaggcacaaaacgtatttcgtgtcctgcctggctggctggctggctggctggctggctg
gctggctgaatcgcctctccgccattggaaaggcggtttgaatatgcgacatttctgata
tctttttgccggggcaggtccgtctccaggcctcctccgatcaatgccacagaatactgc
actcctcccgtacaggcaataattacatacagcatttgtcataacaccagatatggacat
tcgatgctgttgctctgggcgcgaaacgttcgagccctgctccaggggccaaagccagag
gacggcagctcccagacccgaacagatccaaactatgcgacaaatgtaagcggacaaaaa
actacatcacagcacagcacatcacagcacatcacagaacagaacagaactgaacagaac
agagaaagagagaaaaaaaattgatataaagaggcaacgcagggaaaaattgtaaatatc
atcattggttgggcattttataaataaaataaaatcataaatgctgccctcgactcgaga
gattcggatggacgatggacgggtgctataataattacagtccccagtcttcagtcttca
gtccccagtcccggtccattggggtagacatttcgcattggaattcggagcattgtgtca
tatttaatacagaaattttaattaaacataatttgtaaggagtgcacgttggtgccccct
caaatgcagcagcagcgaggggagattgctggcatcggatagccatacccatacctctct
ctctctgcgatgcgatgcgatgcgatgccatgcgattcgatacgattcgaatagagtaat
ttatggcattttatggttaggccatagcttgtctatcatctgttggaatttcactttgat
cttatcgcagcgatcgcccgtgagtggcgaggcagtgtccaagcaaatgggtgacaaatg
ggtatgtctgattgctctatttagatagagtggggggaaagtgatgcatatttatgtggg
aaacatcagaccagatgatcctttaccaaggcccagccacccatcgacatccccctgcag
acggggtcaccttctgtccttctgtggtctgcgagagggggacagacaaacatttagacg
ttcccattcaacccaaattcaattccgattccgattgcccggtgattattcaaatgattt
aactagttcaaccgcatttgaccctcctcgtgggctgccgctcgccaagttcgaagttgc
cgatccccgaacaaactctcggcttcctagggttccttcgccaattgttggcgaggaaat
agtgccccggaggtacgtatactatatcggactctcggactctcggacctcgaatgcatt
acattggcagcggcgaagacgaacaatggccagcgtcggcggcattgggcgtttttattt
ttacagatattgtttgaaaattttcaaaaaatgctcgtaggttgcactgctctccatgtc
cagtcgcatcgcgtccatgtggcagtgtggcagagtgccagagtgccagagtggctgtgc
cctctcattgttgtgtggatctgtggccagagctggagctggagctggagctgaagctgg
agctggagctgtgctccaatcatcgttttgtagatattcgcttggtgatatattttgggt
gaagcgcttccggcaaatcggagctagggagctgcggattccgattcggattcgagtgaa
aggtcaagttgtggccaagaaaaggcacagccgaagccaaggtaccagggggtgcccggg
ggggggagctgtgtgctgtgtgccattggaatgggcagatccgtggcagcttcgtgtggc
atcgaaataaacaaatcaaagtgagcaaatgtttcggtggttttccttctccgattctcc
gctcctcctcgatttgcggtatgtgctcaattttctataacatatttgccatctcgctgc
cgatctctgcggagatctgcgagcccctgactttccatttttccatcgagctgtgctctt
cgtttcgctcattgtttcgtgtgtgagaaaaacttatcgaatcgtggctatcattggggt
ttgggcttggggtttgggcttggatctgggcttgggttggcagtcgaacgggggaatggg
gggggggggggggcatgggtttaaaaggggttcaaatgaagctcgggtgaccaagaggcc
aacgagaggctgacaaacctttggaattcctttttggaagatgatcttttgtggcactgg
cactgccagtgccaatggcagtggcagtggcagtggcaatggcagtgggatatatatggg
atttgacagcctgcagataaactacttctgagatcattaattgctgatcgttttggtgct
cgggtgctccaaaaactgccccaaaagtaagtgcatggagggagagcctgtctcctgtct
ccagtctcctgtctcggggcatggggcatggggcatgggaaagctgctcgctctgtggca
caagatcattcaactcctacagacacccgagcccacagagaaacagagccacatccacac
ccacacggccacaaatccatgggcacaatccagcagacatcaaacaatgatcacgagtgc
ctcggttgctgcctcactgcctgccccattgcctgccccattgcctgcctgttgctgctg
ctgccctggcggtgcgggtgcggtttttggccagatctcgaggactgcctctctgcccca
gcctcagccctgactggcgttgaatttttagtacttttccctgcccctgcccctgcctct
gcccctgccactgccactgcctctgtggctgtggctcccctccttagggcgtttcgattg
aacttgttccacattttgattgtaataccgttcgaggtgggcaagacaaatatgattttc
aatttgcggcgatcgctttcacaagatttgcataccattattatgcatttctctccgctg
acgaccagcgatggccattaaacaccagagccaatcctctcgagtcaaagttcaactggg
ttcggacttccttgggtgcctgcctgcctgcctgcctgcctgcctgcctgccggccccat
tcccattcccattccacgggctcattaaactggagtctactccagttgttgcttagcggt
tggctggtgcatctgccacaaatcaatatatttatgacccgacgcggaccagtgtagagg
ctaatgagtgcgagagtggagtggagtcgagtggagtggagtggagtggagtcgagtgga
ggaatgctcgatatcccacccaagacggttatagatgcaccgcataaatagcacccaagt
gtgtcgtaaaagtctgacgcgatcatcaaaatgttactccttaggaggggatacgaggtc
gagggggaggtggagatggaggtggaggtgtacccacctgcctgctggagcagccccagt
ttgtcaggtccctgttcggctgctcggctgctcggctgctctggtgtacaaaatgctatg
caaatttggtttttatttacccgcacggctgccagaacaagtgcaaaagtctttcgttcc
cattcccatccccagagagtggactgggtaccatccgatggaccatcatggaccatggac
aatttctagagagtcaactctggattttatgtgtgtttggcatttgcgaaatgcgttcgc
ctgcacatttgaatcaatcgctgactcagatgtggctctggattggattggattttcctt
ttcgcatttttttttatggcagcgaccgtccgaccggttggggatcggggatcggggatc
ggtctcctctccgtggaccaccgtccacgtcgaggcgatgcttttgaactgcactgatat
catttcgatttgacatttagcatcgctaattcatgcgaaatcacccgcggattatgttca
taagcacacattacgattacacgtttattataatttaggagtttagtccgcgagatcgaa
tcgaatcggtgtacggtatcggaacggggagggggagggggaggggcagggggagggtgg
agagggaggacaaaaggcttttgccgaaccgaaccacgagatccacttagccgtggagcc
gtagtgccgcttagatacggggagtgcataagtgacctgaaaaggcaggagagtcgagtc
ctaatggaactgggaccccaccccacctcaccactccgattgtgggagaaagtgagcaga
gagacttccaaggaactccttcatcatcctcctagttagccatgatgctatgcagccaca
cttcacagtgggtggaggtggaggtggaggtgcaggtggagctggagctggaggtggagc
tggagctggaagtggaggtgcaactggaacgacatcgtttgcggttcgtttcgcgtcgtt
tgtgacatgcgcgcggttccaccaatcaacctctcggtcggagaggaggatggatcttct
caaaagggagccccgactgtgggcctttgtcgtttgtcgtttgtcgttgtctgcgcacta
attgagcatttaaatgcaacgtaattacgtttctaacaccttcatcaagcgtcaaccgtc
cggcagtccggcggtccaacggctcggatcgcgcctttcctttgatggcccctactgcaa
attagcatataaattgtcccgtgtgaacataaaatcaaatgacatgtgagtttgtcaaaa
aaaccaaagacttcagcgactcaggcgactcaaagagcgccgctgcaaaagccgcctcaa
cgatcggccaaaagctggcggaaggacatgataaggtggaaaaatccacgccgaagaaga
acattcgatgcatttgccacacagtcattagcatagccaagaacgtgcaactaattggaa
atggaacagtgatcggcatgaatggagtgtcctccctggtctggggtctagggtctaggg
tctgggctctggcatcggatcgaaaagggtaaacccctaaattctggccaccggcgccag
ccagacgtctttatggccgatccatgcactgctgtgctgcattttaaatcggccaaaggg
cacatcaattaattaagcattataacagttagacagacagacgaactctggcactaccaa
tggagcatcgagcactgagcactgagcactgagcactgagcaccgagcactggccacgtt
cagtggactcccttactggaggttggttctactctatgaagtgtgggcgagttttttgac
ctggcgactctggcgacgggcagtggcaggaaatgcagcgcgttctgaatgccaaggcgt
attccattccaaacgatcgttcgttcgatggtcaatcgtccgacgatcgttgcacaaatg
cgctttgcataactgagtgtttttctttctttcagtgccccaaccagcgctatagcgatg
acgatggcgctgcttttgggggcgtttgcttttgcctgctgcactgcacttgttgcccaa
cgcgtgaggggaggattgggtgggcgaatggggcttgggctgggactgggactgggactg
gggacgcatccggtcaagtatttttatagcgaccataggcgatcattaaaattgataagt
gaaatcatatttatacgagtaatatgctttccaggaaataaatgtgaggtcttgcacttg
atgaaatttctgtgggaatcatagaccaagaccagaagatcgtgccagaaatgctaaaac
tgctaggaacagcaatcgaatatatcgaatatggaagagggatggatcacttcctctaat
ggcgaagcgaagacccacccgtaatgggtaatgggaggctcttctcctccgaggatactt
cccctgtgcgatgattatgcgatcttatagaccacatccccggtctttgggtattgccaa
agtcatattggttaagctgagcgatccctgatccctgatcccacttctgagcagttcgca
gtaagcgttctttgggcacggcacaagatgttggtcgcgtcactgaaggacggggacttt
cccagcaggctgtccattgactgcgttttttcccagttagcttaacttgtggctagccgg
tggccttaccttgcgatagattaacgagcattagacgtggattaggtgaccatgttttgc
cccaggcagtcagtcatccgatcagcgatcagcggtcaccgatcagcgttcagcgatcct
ttccctctgctgttacttgtgcaatctttgtgaaaattccaaagccaggattctctgatc
aaacaagtccagagagtccacagctcgagcgtccagcggcggatttaattgagatcagca
gagtgcagcgcagagcagagtgtgtgaaaaaccgcgaaacgctttggaaaatttgttgca
tttccccgcagcaggcggcggcggcggcggcgcagcagcaacgaaaccgcaacgcagctt
cgacttccgctagggggttttgccaatcccattgccatcgccagtaccagtaccagtacc
agcaccaatcccaatcgcagtcctcgacggagagcagtgtagtctaatcttaaacatgtg
ggtactcgtacgcgtcctcgtactctcgtgtactttgggccaacattaacatatcgttag
cgatcttcgagctggtatctggtatctggtatctgtgtgtgatccgtgtgatccgtggga
atgccgcttggaacggcattaaatcgttggaaactccatcagaactgagaacttcgaagg
cccaaaggcttaatggctgtctctgtctcggggaatatgatatgaaaatatgaataattc
cccgaacaaagtcgcgaacaaatgtcataattgtagggtaattattatttatgctgtcac
actcgattataaatcttttgggcgagtatttgccaaaagtcttaacgtttccaccccggt
gtttatttttttttttttgttttttatctccagccctcgatcataattcgtattcggttt
atttgcataatttcataattccaatacaataaccaattgtccgatcgatccactgataaa
ccaactacgtacgctccataccataccatcccgcagcgagaatcaataaaacgctgccca
tatatcaaagaaaaaacattcatatctccaaattctaagcccattaaagcatggaacgag
tttcaaccgagagaccgacagagaaccaccaaaaggggtaatgaagacattaccgaaaca
caattaaaacacaagacatttgtcagatggaaccgaacagaccacatatcaaagaccgaa
atactatacagcagaggactctctatctctatctgctatctccgtctctcctctctcctt
ctctctcccatgtgccatgagaaattagcgaaacaagttttattgacttttctctcgctc
tcgctcccccttccccccctttgcgccttccttccagcaaatgaatttctaatttttcgc
aaatggtagacgattttttgcgttcggttttggaagcctgaccttaaaattccatcaaaa
taccaatgagaaaatgaaactctctctagagacaagaatggagagtacagaattccattc
ctttcaatttcaagacataccacagacatcctaaacaagaccagataataatagatccaa
gcatttagtatccgatggaaaatctgtggtaaacaataaatattttccgccttttctgct
tcaaaagctatttttacaacgagtactcgtattcgtattcgtattcgtttcaaaagaaac
ttgaatagtcatcgaatataatgaatacatctcaaacaggctggaactcaaaggcaatcc
gatgcgatgcgatgtgtgatgtgatgtgattcattggtttatctgaagtattatgcccaa
atctgtggcttgtaagccatcaatttactaattgtaatggccattggccattcaagcatt
cagctttgaacagaataagatgaattcgtggcttaatctgacggaccaaagaccagcttg
ttgtagggatactatcgacaaaatgttaatttttcacacataattacaataacaataaaa
atagcgaaggggtaggggtaggggtaggggcaggggtaggggcagggtaggggttggggt
tggtgctggcaaaaacaaaatgtttaggctggtttttgtttttgcttctcggtttcggct
gttgtttccgactaaactaagtccgagctgttaaatcaaaaatatgcaaattagttttga
gagcgaacacgagtgtcgactcttgactctgggcctgtctccgtctccgtctccgtctct
gatcaccgatctccgatctccgagggtgattgatatgtgctggttatacagtcatttggc
caaaatgatgcaatcaaatctatgtaaattcgaaacggaacgtcttgacttctctgacat
tttcaggcctgatagccagggggagggggggtgtggggctctattcctagtggggctacc
tgccataatttagtagctgtctggctgccaacgtttccgtcagttatttttcgttttttt
ttttgtttttacgacttttgggcaattaaacaaagttgaaaagtcaaaaagtcaacgcaa
atttgtgtgcgtgtgtgtgctacgctttattttattgcgttttttagccagtgagcgttt
tttagcagcctccttgcagcggaaagccgtgtgcgttcgcgtgtgccgcgaccttgacgc
tcttttccccggaaagtcattttttacgcaactccgcggagcaattgacttttttatatg
agaggtcctggccgagggccctaggaccagtctcaaggtctcaacatatgtacagcgagc
atcgggcatcgggcagcggttttatcccttttccacttaaaaaagtgtgctctgttttgg
cgcgggttacgggcaactgctgctcgactttttatggttacgaccaggccagggcagggc
gggccaggccaggccggtcgtctgactttatgactccgccccgggctcgggcccgggccc
ggaccgagcgtctgtcatgccagccgagcggagacatcgggccgtctccggatttcggtt
ttggttacttttttagggcaattcttgtggctacctaagctcgcgatttcgttacctaat
cgcgggatcagcttacctaagctgcagattatcctaggatcataattatgatgatgcccc
tggccgtggccgtgtccgccgacgcgacactcaactcgtcgtctccagaggctggttttt
tgttgcgcactctccatctctctctctctcgctctcgctctctctctgtctcgaccaacg
accaacggctgaaagcggcaaaaaacttaagccaggggattaaaccggattaaagtcaca
ttgtccttattttttttttcgcttctttctatcgttttatgcccctcctttgcctctccc
tcctttcgggctaactaattactcggggaaaattacccatttgcggaaattcgcgaaaac
gtttgtgttttttagatttttaacagaattttcgcaaacgcggcttcgtttttttatggt
gtgtgagaaaaacagacagccagaaccgggcagagagtcaataaaattgaatcgattaga
aaaaaaaacacgctggaaaggtccttaagaatgtgggaaagagagagatagagagagagg
gagaacagggttctagatgtgacttttttgcaagcctttgttggcacttttttttacttg
gaagagcctccgccttcggctgatgcaaccgaaactaaactaaggagtcttcccggaatc
catatccatatccataaccatatcctaacgatgcttttttacatcacaaaatatgtactt
cggatgtggccagatcgagagatacagagccgcagcatggcatcggaaaagatacttgca
agctataaattggtaaattataaagtcaaggctctctcccactcggagaacagaaccctt
tccggggacaatgcagttccataaaagggttaacacacacaaagggaaaggagaagaagg
cttcataaaagggttagccggtgcggtggaacaggtagccctttaacttcctttttggct
ctcataaaaagagttaagtgctaccataaggttcttttgtatgcagaaaataggaaatga
agctgaaaattgactttagttgtggccaaatattgaattagtatgttattaagagtttat
tgggtattttaaatggccaaaaaaggggatcatctgggaaatgtagtaaaagggggatat
ttattattccattgggtatttgatggggaaaagcggttccgatggatgattcatagggcg
gatatactacaaaatctagatggaacgtagtttcctccaagtaaacccccgacggagttt
ccttgatatttatgaccaatgatccatgagtccgaagcctcctccaaccatttcgatttt
cagagcgatcggaaaggccccgccccatgttaaaaatgaagtcaatagcttttgcgagtg
tgtgagtgtgtgagtgtgcggtgagtgcgagagatacaattccagacgcccttagccatg
gagcatggagcatggagcatgtggcgtgtggcctgtgagtggaagtggagtgtctcttta
ataaataaccgaataacgaataatatcagagcaatgcaaatggagctgccaccaaaacca
gagagagagagagagagggagcgagcgagcgagcgagcgagcggagagagaaacggttca
ttcactgggcccgcagctaacagcagagccttagcagtggcctagcagtggcctagcagt
ggcttaacagcgactgaacagcggcttaacatttcactcaatcgaccagccagcgcgact
gtgtgtgtgtgtgtgtgtgtgcgagtttcgattgctctccggatgttccgctctcgatct
ccgctttgcgctttgctggtggtgtggctgtgtctgtggctgtggtggttgtgcgatcgt
gatttatcagagagcgagtgagagagaaacgggtaaactccactgctcatcaaagtgtgc
tccgtgtgctccgttttgtggctgtgtgcgtgtacataaggctgaagagtttgggccagt
aggggcgacacgacacacagaaatgcttcttgccagagacgggtttaagccagaaatcag
tcgcagctagtggcccgaagagtcagttacagagatactacacaccgaaagagtagacca
gagaccagagcgcgttacgtagtggagttgagttgagtgcctctcgaaaatcgttgtcga
attctcgaattgtcgaatgttgtgtgtattttttgaacccatgataaagtgctaacccaa
accaaatcggagaaatatccaaaaaggaaaaactcatctcagtgaaaaacaaaaaaaaac
aacgaaaaagtggaaaaaagtgcttacgcccacacgtgcaattaaaaagtcataataaaa
ggcacacaccgttccagagccaaataaaaattcagcaacagcaacaacaacaacaacaac
caggcaacacaacaacaaaataaaggtaagttttcacagttgcagatcttttgggaatga
acggagagagtgtgtgtgcgagagagagatggaaatcgaattcaattcacgtttttttgt
tttttgttgtttttttgctgtgttttgctgtgctttgtgctcgggtcgcgcccgtcggca
aagcagatttttatgatctcttcgctgcactactttgattttttacagtttcgcgcgaaa
aacctttccacatttccttcttcgtttttttttttttttggcacacacagaacagaattt
tcatattttcggtttatcttcgtttttttgttttcttcttctggcattctttttgttgac
ttgcgaaatgtgtttttatggccagacgtcaaggtctggacgtcgggggagtgctgcatt
tttttaagggaaatgtaatggaaattgcacagggcccggcactgacccggtaatgacttc
atctataaaaaaataaaaacagatactgtatctgagagggaggaaaagccgcctgctacc
tgggttttatggctgggcagcgcgaaaaaattaaaaaagaaaaactctgaaagatgaacg
catagggttgcataatccggcagcttaagttttttgcctgtcgtaaaaaaatgccattcg
gtgccttcgaggatcggatcggatccgaacggaacggatcgactcggctcggctcggctc
tgatcgttttctgtactataaatgtcctgcgccgtgaagagagggcatcagttgcttagc
agcatcccaaacgaacagatcgcagcagcagcatcctctctctctcagagaacacaaaat
aaacgaagatttaacgagaaccgagtacagagaacccctggcaagatggtgttcaacttg
gttagtgttctgttcggagagcgacagcgacagtcggcgaacgcaatgtggattaccagt
ggattaaacccttactaacgcagaacccttacgctctctcctaattacagatgaaccaga
catgcaaagtgtgcggcgaaccggcggctggcttccattttggcgccttcacctgcgagg
gctgcaaggtaagtgcctatcgagcgacaaaagtgaatgaattgctcttcctgccgcgcc
aactccttgtcgaggccaccactaaccgaacaccatccgcatctcctctctctctccctc
tccctctccacgcagtcgttcttcggcagatcgtacaacaacatcagcaccatcagcgag
tgcaagaacgacggcaagtgcgtcattgacaagaagaaccgcaccacctgcaaggcctgc
cgcctccgcaagtgctacaacgtgggcatgtccaagggcggctcgcggtacggccgccgc
tccaactggttcaagatccactgcctgctgcaggagcacgagcaggcggccgccgcggcc
ggcaaggtccagtccgctggcggagtcacctcctcgcccgtgggctctccacacaccccc
gggttcggggacatggccgcagccgccgcccatctgcaccaccagcaccagcagcaccag
cagcagcagcaggcccagcagcagcagcagcagcgccacccacacatgcccctgctcggg
taccccagctacctgggcgagcccttcggcgcccgccatcccgccgatgccgctgccgca
gcagccctgcccttcttcagcatgatggccaccccccagtcggccttccagctgcccccc
catctgctcttccccggctaccacgccagtgcggcggctgcagcggccgcggatgccgcc
taccgccaggagatgtacaagcaccgccagagcgtcgactcggccggatcggtggagtcg
cacagccgctatacaccgcccagtgtggcggcagtcccctcgcccccagcccccgttcgc
ccccagacgcccatcgatgtgtgcctgcaggaggaggatgtccagtccgtgcatggtcct
gatagtcctcatagccaatgtagccctgacagattgcatatttataggagctctcagagc
ctctcaaaaaggacgatgactttcctcctcggtgtctgagccacctcttgcatacaattg
tgggcgagacaccactcgtcgcaccactccagccccattcccatgggcaagtcgcagagc
agcagcccctcagctttgccgccaaaatgcagtccctgtcgcccgtctccgtctgctcca
tcggcggagagaccgcagtgcaccatcagcatcagcatcagcagcaggagcagcagcagg
agcagcccgctgtcccagcagctgctgcccaggacggacccatggacctcagcatgaaga
cgtcgcgcagctccgtgcacagcttcaacgacagcgacgcctgcagcctgcaggacgagc
aggagcaggcgccgcgccgcaagttctaccagctggaggccgagtgcagcaccgccagca
gcagcagcagctccatcgccaccaacacctcctcctcctcctcgtccgaccacgaggccg
tcaagcggcagaagctgggcggcggccaggaggcggtggtgtcgtctccctttggggcgg
ccacagcggcggcacgcagcggctttgcggtggcccacaatgcggccagtgcgatgcggg
gtatctttgtgtgcgtctaagcggatcgttggatcgttggatcggtagagcgcggtggga
ggagctccagtaaccccctccctgcctccctccccccaccccaaccacttgttgttgatt
ttttagtgtatttttttttttttgttaaatgttaatttcatttgcgggcctcactcgcac
acacgagagacagagagagacagggatggcgatagactggtttgctggaaagagacagcc
agatagttgcatcgcactctctctctcacacacacacacacgtacacgtacacctatcga
gagatcaaatccaaaaattatttttacagaaagagcaaaagtaccacccccctcccccgt
cccctgtcccccccgtttcccaccacacgaacagaaattgtatatattgtatctttgtat
cttaattttttttttttttaatagtatctaagagttatagatagataagatatgcataga
tatcatccaatccaatccaatccaatccattctccactccattgcattccaaaaacaaca
aaaaatcgtgcgcaaaagtagtgaaaaatcccaccctgaagaaaaacaaaccgctagaaa
tttgtacatagaaatttgtcaaccttaaggctcgatcttaatttgtgctaagtaattttt
ttttttattaattattattgtaatttgtagtcttagttactatatacatacacacatgtc
tatatagattggcttttaaatttatgcaaaagaaaggaataaaaattattatgaaaattt
acacagcaatttgtttcacatttattttggggaggaaaaatggaataagttccattaaaa
gtatctatagatacgcttctccttagcatcttagatacagatggaattctgaacaaaaac
atatctttctatggacaatgctcgtctcataattaagatgttgtcgtagcgcccaaaagg
agaactttcgatgccccttttcgatatatatgtatgtatggctgtcaggcccctggccat
ggctatctatcggatgtatctgcagccgagtctgtgctttggccaccgcacattcttagg
atcaaagctaataaattactttggtattcagccaccattcttgtttcaatatcagttcta
ctccaaacatacatatatctgatcgagcgaccgatcgagcggtgtctttactctaaacac
gggccaaaaacaggggcgtggcctgtctgtcagtggcaacaccaagccgcaagcgaatgc
tttggcataaattcaatcaacattttgctgcaagtcgatcgagggatcgaccgatgcccg
atggctgataataaaaccgatatagcaggccgttaagtgcctgcctttgtggctgtccat
ctgtccccctgtccccctgttcccctggccccctgtccgatgtccattgcaatcgatgga
ttgctgtaaattataaatgccacaaatgttacgcacagatatttgtcgtccgcctctacg
gccggggccttctactatttgatatgctgtggtcatgagcattaggcctatgggtcgggt
cggtgtcggtgtcggtgtcggtttggccatccctagagcagggcagagaactggcggacg
accgaccacccgaccacgtgctgcttcaaataataaactttatattaacacatacaaaag
tcatacgcctcgttgatggccagaattttaatcacttaattagggagtcaccgtcagtgg
cagagtggcagagtggcagagccagaagcagggcccaaaactttgtttatggcccgacgg
acccgactgccccgttaagtggatccaatccggcgttgaatgatgaatgaggcaacgcgc
agctaggcacaggactctttcggagttgggtgtatctctgggatgtcttggatgcaaaat
cgggcgcattaaaccgactctctgctcttcgggccatgtcagaaatgttgacgccttaac
ggatgacaataaaccatccaaaacagtccagggggagcaggcacatatcatcaatatgca
taatggggcaccaccaggtctgggggcggaggtggaggcgaaggcgaaggcgaaggcgga
ggcggaggcaggcagcgcacgccattgtgcgttcaaccgccgacgatccacattccgacg
tgtgttttgtcgtcattgtttctaaatttatttttatagtttattaaacagtcatagtaa
acaaaaactgaaggaaaataaataaataaaaatgttttaggccccaggcaaggcgggcat
taaacttttccaaatcaacgaaatggggctataaatgtgaaggatttatgcgacagattc
tacaagccagtctgtagaccactgttcattatcccgaatcgaggtacagagaggatatgt
ccagaatcttcgtctatttggatcacagaccatttaaaaatcttgcatcttgcattcaag
ttcgttgtccaagtctttggttttggtctttgagccatcaaatgtaataaaagtctctgg
acgaagcccccatccggggctaagtccgatttcagggctacactcgtatcgatatcattc
gtcaagtatcattcgtatctgtggcgccccgttccctggtctctggtctctgggctgtgg
gctcccccacctgtctgtctgtggctgaaaaagtggttcatttgtctcatcatcgcgatc
ggcccccaatctctctccaatcaaaaagccatttagacaaacgaaaaagagaaaaccgta
gggtgggggtggggtttcgatcgaaacaaaaagtataacatttcaaaattttattgactg
tcaaaaaggcaggcgggccgatggccaggccgatggccaggccgatggccaggcgccaca
tcgatggcccaatggctggcagacaagcgggctagaggatcatgttaccagcgatactcg
tggatggcgccaagagcccatgaagaacgctttccagagatgctttatggatgggtgaga
ggagaaccaagcggtgattcgatgtgtctgtgaggtgccctctgtgaggtgcattactaa
tagaggagttccgaggcgaagtctagagacaaagacattagacttggacggcgactgagc
acatctttaaaaatagttcaagagtcgaagcacctgcagcagcaacggcagcagcattcg
ctttttaattatttatcaccgttcgcaatgctaatgctaatgttctttcagctttcaaat
gaatgcatgcaaagcatatatcgtatatctcccacagaggagacgtaagaacatgtttat
taaattaaataattgcccccgccaccccccttggagtggcattcgaaatttgcattttaa
gaactgacaatggaatggaagaaacaatatacggctcgtaccacattgaaagactcgtag
aaatataatggcaaatattattattgacacattataatggaaacatgtttatgcaaaaat
ttgcatgaaatttgttcgctgaaaggcaagacgtcatccccatcgccgcatccccatcgc
cccatctcccatcgccagcttccagctcccatctctgtccggtagcggccttaattactt
cgagagacttctcgactccacaaatcactggcaaatagtcaaaacaaactatggcatgtg
tcaagcgaatgggcggcgaatgccagtcggagaccattagagctaggaaagggttctact
cccgctctcccagcagccatcttaggtgcatttgttatacccaaaagatatcccaagtat
ccatcggttgacggacaattccattgttcttccagcaagacattaacccacttaaagccg
ctcgaaagccgctcgaaagccgctcgaaagccactcgaaagccgctcgaaagcaacaaca
gagcaaatcacatagcacatggcattcccgccaatatctgggtctcatctttattgattt
tcgattcctgccgccacagccacagccatacagccacctttaacccctctctctctctct
ctctctctctctctctctctggaggcgcttggctcacacgagatccgaaagctggtggac
gccaaaagggattcctcgagtcgaggctctggtccgtagctggcgctggtaattagtgat
ctggtgcacttgatatgcaccttaatttaaacatttcctacgcaccccgccggggcacgc
aattgcggaggcctcgtccattgggggcccttcctggactcctccgagtctcccgagtcc
cctccctctctatctctctcgctctctctcaggggtctctccctggacaagttctgagtg
tagcgcaagccgatcgcttgttctgtcttggccttttgttgcggctcattccccattccc
attcccattcccattgccttgccccatgccccatgccccatcgccattcccccttgccat
tccccttgccattcccccttgccctttctctcgcgcgccgtgttctcgtttaaacgttta
tttaacttaaacgaactttgcgtgtcgattaaagtgctgcgattaaggtacgacctgatc
cggtctggtcgtctcttgtggttctctggtatctgtttcgttcattcgttcattcgttca
ttcggatattcctgtgtgtgcattcggaaggggtatatcagtgggagagtgtcgactgat
ggatggccattcccttggcattcccccccccccccccaaaacatggcaaagatatgcctt
gaaacgttacccaaaacccaagcagaaaacattcattcaacactgctggttctagggtaa
tctgtgggtcgatccatggccaggtcatgcaggtctttcttgtgcacttcagaggcgcat
gcgtgtccagtgaacttacaggtcaggcatacgcatgccaacgataaagcagcaccatcc
tccgcgccctcctctgcctccttcatcatcatcgccatcccgatcatcgtaatgatcgga
atgacctaaccccaagaaccagacactgttacagctgcataaatcctttcgtggactttc
tctctggtgccccgatctctgtggctgcttctttacgacaaatttgcccattgttctgtt
ttggttgcttgatgatgtccttttgtcttcgcttacggtgtgtgctgtgtgtgtttggcc
cccgacagcgaatacagaggagaggagaccgcacaccgcacaccgcacaccgcaatccac
aatattaatttgtgcatccagcacctcaaacatttacgaggacaaaacgcctaacgaact
ccatcgccacaccacacttctccagctctgaacaaaaatcaactctcgattgtggtctgt
tctgttctgttcgggcctggcccgagaggagaggagatccttatcgggctcatgggccct
gtatctggttgcctgattattggttgttgttgctgctgttgctgttgttgctggttttta
gtgccttgtcttatcttgttacccttatttattttttttgaaaaaacgaaattagattta
aaggcctcacgcaggcctccctccgctctggccgctctggccgctctggccgctctcaca
agtgattttgatagctcgtaaagaagtcaaaaagtcacaaaaatttcttctttttttttt
agtgggaaaacccacgatccagcgatcagtaccgatcgaccaccgcagcaggagctgctc
ctcctcctccgcagtctccgcagtctcctcatactactcatccttcggctccttctcctc
cctttcatcgatggatggatggagaatttatgttacagctcgttaaattagtctaatggg
gcaaagccagctgtccagctgaaaaatcccctcctgcgtccatgtggtggaaagggttga
catcattaaggacannnnnnnnnnnnnnnnnnnnnnnnnnnnnnnnnnnnnnnnnnnnnn
nnnnnnnnnnnnnnnnnnnnnnnnnnnnnnnnnnnnnnnnnnnnnnnnnnnnnnnnnnnn
nnnnnnnnnnnnnnnnnnnnnnnnnnnnnnnnnnnnnnnnnnnnnnnnnnnnnnnnnnnn
nnnnnnnnnnnnnnnnnnnnnnnnnnnnnnnnnnnnnnnnnnnnnnnnnnnnnnnnnnnn
nnnnnnnnnnnnnnnnnnnnnnnnnnnnnnnnnnnnnnnnnnnnnnnnnnnnnnnnnnnn
nnnnnnnnnnnnnnnnnnnnnnnnnnnnnnnnnnnnnnnnnnnnnnnnnnnnnnnnnnnn
nnnnnnnnnnnnnnnnnnnnnnnnnnnnnnnnnnnnnnnnnnnnnnnnnnnnnnnnnnnn
nnnnnnnnnnnnnnnnnnnnnnnnnnnnnnnnnnnnnnnnnnnnnnnnnnnnnnnnnnnn
nnnnnnnnnnnnnnnnnnnnnnnnnnnnngacccagacccagacccagacccccgagcga
agacccagagtcaggccaagagtcagagagactcctcggaggcagggccacaggcaggcc
atggccatgcacttggctcgagtcttctttttgcagaaaagatcgtgtgatccattacca
aacgtgcgcgatcgtttgcgcctgtgtttagtgatatttatactctcgaaaaaggcccaa
cgataccctcgtgcgagtcgttgggtctgtgacaaactcccagatggatgaaaagtgcca
tttaccaatggatttggattcctcctacttgcagggcattttctgttcgttttgctgtcg
atgatggggttttcccttgcccttttccctggtttacgttattttcctcgtatttcttca
caactcttgggcattgcaccttctacgtttttgcattgacatttggtaaatattgccaag
gctttggctctgccaaccattgaggaggtgggcccccatgagctggagtctgacgtgact
ccataactccgtggatccatggctcatgggcacatgggcacatggcggctggtgacttga
tttgattttccatacagagagtttttcgtgtgccttccttctgcatacgatatgcaagcc
actcaatcaagccgcctttcggttccagcttgtttgtctagcgcacttctctcacaccat
ccagccatccagccatccagccatccatccatcgatggtggaatggagtgtggactgtgg
actgtggagtgggggggtatacctgttgaaagggaaccctatgccatatagcgtcccaca
gcatcctccactatccacactatcctcacattctaattaactgctctagctgggcagcac
acggccaacacagcccagagaatgcagagcagggcatcccattccatcccattccatcgc
atcgcatcggttttgtttgctggcttttaagttctttagcgttcgcgttcgcgtctcttt
tcgaccagctttatgacactcaaagagtgaccgacgaacggccaacgacgagacgcacaa
tgaactcctttcatggccttgttaggcgggttgggatgggcctttgctctcctaagcagc
ctgtttgcacaacatgatcgctggcccagaggtcggcttattagaacggctctagaggtc
tctctgtctctctgtctctcttcctgggtgttgcattgtttgcccggacacacattttga
aaaaaaaaaaaggatgcggaggacagaggagctcgtgacaagagcacacacacagagaaa
agagttttccccgagtcgatcctcagtattcctgcagatttcacgttagtcacgatcgcc
ctcacgcccccatctccgatcgatctctggcggcggcaacggcggtcagttgtgaggaga
aacccttttcggggcgagtatttgacaaatgcaaacagttttccatctccttttggcttg
ttattagaacacttttcccaaaaggccacttaggcacgaacccccgaccaccgaccaccg
accatcgaccacaatcccaactgcatttccatctgcatcgcatctgagaggcatctctca
tctctcaactccatctccatctccatctcatctaccagagacctgccatttggctatgat
gtaatatggctttttgacttttgtagacatgataaaatacaaaacgttccgttgcgttgc
gttccatcgcgttgcgtggctgttatattggctaatggccgcggccttttagaccatttg
agagtggagtcagtggacgtcagagtcagagtcagagtcagagtcggagtcggtctccga
cgtcgggcagaggtgtcagagaatcgacttcaatgaatggccccgctttcggaggcggct
gcagatcaaaggggttcttgttctggttctcagtctcctcggacgggcctcgtctcttta
ttgaccatggtccaagagtgcatcatgtctgttgtgtctgtgcatttgttgttgctgtta
gtgctgcttgagatacattggggcaagtgctggctagcctagccttgtctctccctctcc
ttctacctcttttgcaattgcaattgctctctgcactctggtaatgccacaaggtaaaac
tcatttgcataattcaagccgcagagccgcagttgacaaactccgagatactctacacgc
ggaagggagcacggggatcgggcatcagtccgaaatcagttcaagcttcgacgaaagccg
ggcctcgaatgacatatttatggaccctctagccctccaaagccccaaccgactgactgg
cgagccgcgcccttagccatagcgttgtggtgtctgctctgggccttgtctagaagttgg
ccaatccatcatttggccatcatttgtatgcagggatgtgccccgtgacatgtgctttat
atataatttagagtttaagagctgctgcctgcaaagggactgccgctgcctgctactgtt
gcaagttgctggtcactgcctcgatgcgtgccttggtaatgtgccaataaannnnnnnnn
nnnnnnnnnnnnnnnnnnnnnnnnnnnnnnnnnnnnnnnnnnnnnnnnnnnnnnnnnnnn
nnnnnnnnnnnnnnnnnnnnnnnnnnnnnnnnnnnnnnnnnnnnnnnnnnnnnngggcag
gggccaacattcgggggcatgcggttcgttcggttaaatggcatcctagttttatgtcca
ggccattatcaatgggatcacaaatatcgaaagcatttaaacaggtgcaaaaatcagtag
ccaaagtagtcgtcgatactcgatatcttttatatcgaacagaacacagaacacacccga
cagatatgccatttgttgttgttgttgctgttgcagccactgttttgtgttgcagctttg
tgtgtctccgtctccgtctccgtctccgtctccctgtggcctgtgaaatgcgtgcaacgc
gagaatcgaagcgaaaacagcagaccgaagaccgaagaccgaacaccgaagagacatcga
aacaatgagaagctgctaccggtgctcctcacttacaaggcaattaaatgccaggcataa
caatctttttttcttttcttcttttttttttttaggggctaaccctaaagagcgctttcc
aatgatctctcgagccgagccagagatggggccgtgacacgagacccgtgaagagagcaa
aaaagatacaacacatcggtagatattcctggaagactttagatccaagagagcatcgat
ttaatccttgtttaaggcctgcccctgcatgagtcgtgcctccggtgtctccccaccagt
ctccaagtctccaagctgctcctctgtcctccttcgggggggatcttatcaaatgccgtc
tatcggtttcacattgccatttgacaaacacacaaattaaaaacgatttaagaaagtaaa
acgttttggcccgcgtggagtgtgaatgggaacagagccccaggctgtttggatcgttgg
caaccatccccccccccccccccccactgggccgtgcattcggtccggcccccccccccc
ccagcccccccacccggaccacaagttaattagcgcccggccccagggccccgctactaa
caaaaggactggctgcccgcacaataccaaaacctttttnnnnnnnnnnnnnnnnnnnnn
nnnnnnnnnnnnnnnnnnnnnnnnnnnnnnnnnnnnnnnnnnnnnnnnnnnnnnnnnnnn
nnnnnnnnnnnnnnnnnnntgtcgtcgctttgtgtacaattaaaacgtgatcagggaggc
cctctggtctgtggacgacaggcggcgcagctacaaatttgtcgaacacgcaaaatggtc
ttccaggccgtgtaaatgcgtggccccgccgccatccccatccccatcccgatcccccat
ccccatgcacctccttgggcccaaaattgtattgcatttggttttggtttccctcgattc
gtccactcgaatcgattcccagacatggccctaaaacgagaactagttttgcatacataa
gcgaggccctgtctgcactacttcccttctggggggatacagatggaatagaccccggtg
tgtgctccacaaaccggagagacgacgacgacgacgacgacggaccgagacgagtggcgt
cagtgttagagccatgtttatgaattgctaaacggcaatgcaccatccagagacgggggc
cagagagagcctccagggatggggacgatacgaaaccctcgaaacccgaaggataccttt
ttagtgccgggtttccctgacaaatcctcgatttttctgatgggccagccacggacagcc
acttgtcacacggccagccagcctgtccatattcgttattagctttttattgccaccaat
atttgtgttagggaaagacagagagccctagacgatcgaccaaatgtcaccacatccggc
ccgaagaacagtctgaacagggcctgaactggaattagtattctaagtcaacggcagcaa
cggcagcgacggcagcgaccggcagcaacgacagcaggcatttccatgatgatgacttga
ccatggtctaaggggtacgttgggtctatgatggggtaacaaacgacgacaagaagcaac
aaaaaaaacagaaaacacaacgtaaaaaaagagtgccaacagttgttcaacaaatgcgtt
gcacttgcctccggggtacgatcgatcgctgccactgccactgccactgccactgccctg
cccctgctttgatttcgtatgcgtatcattaatatttccatggcctttaccatcgttcca
ttcattcattctttcattcattccacaccattcatatgcactcgtgcgagtgcaccttca
ataaatttatggccattgacaatcagttaagacaatcggatatctagggtaataatttct
aattgtggggacactctgttctgcacacacacacacacagctgttgggacccctcctcag
acaatgagaagaggatgcggcacagagtttttcattcttcacgaaaggaagtcccgaccc
aggcagatggggggctggagctggggctggggctggcttccggctggcacatgttccaag
gagaattctgagaaaaaggattaccgaatgacagattggttccaaaagactggccggcca
agtgctttagcctcttgttgtgtcttggaggttatccaaccaatttgttcttttgcctgc
tgctgttgtgtctgttgtgtctgtgcgatgtggaaaattattccggccttgacagcaaat
ctgcttggaaaatttcgtattgaaaaacatggaaaattaacccagaaaagtttcgccaaa
caataagacaaaagaatacgtcgcagagggccgccactcggttcggttctgttctgttct
ttggtctgttctctgtgtcattctcgacagtcgacagtcgacagtccgtccaagagtcat
gctcatgtgcttaagttcaatgagtcgaacggtaggcagtagtgccttgcctccgctccg
acagaagtgtgccacaacatatatttcgagtgtgtgtgtgttgcaataacagatagcagc
aaggtttttcctatgcatttattaaacaacatttcggtagcggaaggtcactcgaagagg
cattaagtcaggcaaccaatttcacccactaaaaccaggcacacgaccaaagagccggtc
ccccccccgaccccccctcccttagcataccccctccactgaatatcttgagagagcccc
cgtagcagacgccaattacaaagctggctttggagtcggagacgaagttgtgtgattttc
agtgacacagaaattgaaactgaaattgttcattgttcgagtgtgctctggtcggagagc
tcgttaatgacctgctctatccaaaccccctctctccaccccccccgccaccgaccccac
tgtatttcagggttaagttgtcggtggggaagttattattattattattaagtattattg
tcgatgcttcagtaagttttgtgccaaaaagctctacattgaaaaattattatagaaatt
aattgccttaagccgtggtctgccccgtcccccccaaccccttggacccataatatttgt
caaagttattttcagaaattgtcagagcgaatcgatcgcatcggatcggatcggtttgga
tcgtccagcaggcatttgttgttaaaggtaaaggcccccctccccccttccccccaccac
tgccccctctgcccctcttacgagttttaaaccacaacaaattcccctgactaatcattc
gacaaagtgggaatgaatattctacttttgatttgcatttatttgccctttttgggtctt
gtttgtcccaaggtatttggccaagatctcaaatgggggccctcagggggccttcttgtg
cgtaaacgcggtggctttggggcagggcctaagccgccacttggcttaaatatttcaaag
aataatattgttctttcatcgtttcggaatttctgcataacttttgagctaatttttggc
tgcggatcgaggggatggaggggttggaggggttgtcgttcaattagagccagagactcc
cgagtctctctcgagtgggggtctcgtctctctctcgagtgtgggggctcctctgtgtcg
cgttgtggacaatgaaccgcaatcacaaagcccctgggtggggcgggggggggcgatgaa
tcatgtgggttctacagaaacgggaatgggctgggctgggctctgactctgactccgaat
cggaatctgaatcgatttgcattgtgctctacataataaataattgcattacttgagggg
ttttttttttcttcaggaatttccgtataaatatggaatggaatatggcagatgtggggt
actctggctatatatatatatgtctctactttttacgtgtaaaaaaccatttcccagcaa
caaatttcaaatgccttcgaaagactcaagcaacgaacttcatttccagggaaaaaggac
agagacagagacagagacccagacgggacagacgcagactccgtgctgtacaattgtaaa
accacaaaaaagtgtcaaactggcgccagggcagtcgctgaaaaggacctcgaaggacca
cacactcgacacttgcccaggacgagcccacgcacacggtaggtgcgagccggacaagtg
atctatttaggttattatgtctttatgttgtttgggacacagctgcagggagctgcagga
ccgaatcgatctcattgtctcgttttagggaacagtaggtggtggcccaggaccccgaga
gcgggagagcggcagtggagtgagagcacaggatggccagaggaatccttgaagcataaa
tcaaaacataagctgcattgcagggcattataaatcttttggggacagaccagtcgctgc
ttctttggcaattgattgtcttcaaatggtctttggctgttgcttttcgcctgcaaatca
tatttagccaagaaggcagccggaaatcgctcataattcaaaaaaggaaatgctcatatc
ctttcgttgcgtgacatctttctccttcgattaatctaacttaaagtttgctcacgcccc
gtacgtgatttgaatgcgagggtcccagaggccctccccgagggaggcaggggcaggcca
gctacttacaggaggagatccttcctgccgctggcctcctgcctttcgcctcctgcccct
tgccgtgacttgtatctttatctttattaagaatttctcgggtttgatatcttgatttta
ttccctgggcagggcattaatcatacgatattcgtatggcccgaaacggcacacattttg
atttgttttgtgtggggcttgagttctgtcgagttgttctcgagtcgtgttgcatgttgc
atgccaattatccaacctgggctaccccctgggctgcccattttgtggactcccacagcc
acccaccaaatttccagctattcagatctgaaaatgtcatatactttccattgattgcat
agaagaccacacatgccgcgatgccgccatgccgccatgccactcccacatgttgcctcc
tccacatcccgccacatcggtcgccttttggcgactcgctgctcgctgctcgtttgtctt
tagcacatgcctcacaggatgtatgatttagacgtttaattaactctaaacaatgggggg
atcccgagcacagagacacggggacagccatgggtggggcggggtggggtgggccctgcg
ggggagaatgtgggaattcaaatgaagacaacatttcgacaagtttatttagcgtacact
ctagcgccatggttagcacctttttcggatagtcggctgagagccgacagaagctcagtc
caaaaggaattcctagggaaattcggagatcataaaacagggtcacagagagacggagag
aaccataaacatttagttggcttgtattacagcatccctccccactcctccttgcaacgt
gcgacgtgcaacgtgcaacctacaacatctcctacatagtacggacagagagaggcccct
gccaaattgttttttaaaagcaccatttttattgccacccatccaccgataagtgatctc
gcgacattttcgaattttaatagggtctcctcggctgcccagatctctccttacaaagag
catttgtttgtggggagcaccgggagatcctcccccaggtctccggcgatcatttgtcgt
tgcgttaataaaattgcattgagtctgcatttgaattcgctttggcggtggtcaaagctc
tcaagagctctgcagactccactgtggccgggggcattattaataatgcggtggtggtgg
tggtgggcagagcagaggggtccaggctcaggctcaggctccggctcaggctcagcagag
aggtcacttggaaaaacgttgcaagagaaataaaacgccnnnnnnnnnnnnnnnnnnnnn
nnnnnnnnnnnnnnnnnnnnnnnnnnnnnnnnnnnnnnnnnnnnnnnnnnnnnnnnnnnn
nnnnnnnnnnnnnnnnnnncagctagagaatatgccccagccagagagagagagatgcga
gtagagagagcgagcctcctctttggccctgccccacccgcccagccttgctcctcgctg
gtccattcgtgtctcaaattatcaacgagtgtccggggatccggtcctctgtcgcgtctc
acagtccaataccccattgtgtgctctgctgctcggctgtggtgtggtctgcccccatgg
ctgccccatgggtgtcgaagacaatttttcatgagatgagcattcggggcagtatcgtat
caggtgtgccgtccaggccccgcgccagcctcctggtaatgggttcgcctaaatagttgg
acatgaagcaaacttgttggccaagtgaaaatgggtgataatccgttttgacaaatttgc
ctacacggcatgcctgcgggtggggggagggggagggggagggacggggtcacagttcaa
ctgccagagggagaaatttccataaagagagaaaaaacatggcccaacattagacctatc
taaacatcttaatccattgatggctttcccatcgatcgatcgatcgatcgagggcatcct
catgtggccacgatttcgaggcatcaggtttcctctccacacattgctggcatttcattt
gaataactcaataagtgattcgattcgagactgcaaatgcatttaattagttattagcaa
ttgtcagagggatccagagagatccggctccggctagcagatctccacagcctccacagt
cggcagatcatcagcaaagttcaattttaatatctactgctgttgctgtcgttgctgtcg
ttgccattgttgtttctcgcgtaatgtttggaattacccaatgggaattggctctgtggc
tgtgcctgtggctgtggcgactaaactagtttagcaaatcacttgggcatgactaagtgc
cataaatgcatacaaaattccatatactcgtggcgcaggccctggccgagtctgggtctg
atttgtgaacctttcctgccaggcagaacctggaacctcgaacctgagacagtagtaatc
gtaattcgtaatttgtaatttagcaaagatgatgccgaacccccaaccatataattacgg
caggtctaacatctgccagatctgccagatctgccagatctgcagctctgggctgcctct
ctctacaggtgtgaaatgatgccaaatcatgcaaatcatttgactttttatagttccaga
cacacacacacacacacacatattagctgagactttgccgtacttttgtaacttattaat
atttttcccgccagcaacggcagccgcacgtaatttctaaacttacaatcgtcgtcgttg
ggtcttgatttccggccccgtctccgtgtggccggctgctgcacctctcgtacacgtatc
tccagcctgcacacattgtttaacgtcattcagtggctgaaatatcaagcgtgagaaaat
ctattattatctatctcaaactgggcagcagcttcnnnnnnnnnnnnnnnnnnnnnnnnn
nnnnnnnnnnnnnnnnnnnnnnnnnnnnnnnnnnnnnnnnnnnnnnnnnnnnnnnnnnnn
nnnnnnnnnnnnnnnnnnnnnnnnnnnnnnnnnnnnnnnnnnnnnnnnnnnnnnnnnnnn
nnnnnnnnnnnnnnnnnnnnnnnnnnnnnnnnnnnnnnnnnnnnnnnnnnnnnnnnnggg
gggagaatcagtatcaagtttgtgtctcaagtcttttgatatgaaatcttggaatcaggc
aaaatctgaatgaatcccaagaatgagtcacatccaaggttcttcgtataggaaacaccc
ttttgctggggttcacggcatagcatatcttataaatagacatgtgagtaaatttattaa
atggcaatgatctcattacaatttaatgccaatgcacaaacgtttttgctgcaaagaaaa
aatttaaattaatttcatttaaaaaccacttaggcccacccccaacaccaccaagtgccc
ccacgagctcttgacgctatagccatgggtatatctatctatacctctggctctgggctc
tggtctctggctctgactctgggctctggctctgtctgaggctgaagtttcgagctcttg
gaagtgacaaagtgcggcatggccaacttgttagcatatgttaattaaggcgggcgagca
aacactgacacacacagatcgaaagccgagagacggcgatggagatggagatggagactg
cggcccgctgcctgctgcctgctgcctgctgccagtctggctgggcccgatggtgactta
tgggcttggggtcttgaaccgccggctctgcgacttcattttgaacgatcgatgcataaa
atgccaataactggaggattagagctggcaccagctcctggcaggcaccaggagctaccc
acggaaatgtcactgccaatcggccatggccaatttcattcactttacattcaatattca
ttggcctgtactatttttcctgtttcactaatttgttgagttttttgtggtattttttgg
tcttttttctgattaatcattcctacctaaagcgcaaactattgggctattttcagtatt
ttatacaattttgtttttattttgtaagttttaaaagcactcaaaatctaagtatttggt
attttttttttgtattttctggtgttatggaaattcaatttcaaattgtatttggaggcg
gaagacgaagtattctacattttaagaattttttttttagtattttccagtaatttttct
ggtattttaaaaattgaaaagcaaatattaacaaaggtgaaaaggagtaataaatccaaa
tattcggtattttcagtattttcctatagtattttctggtattttttactttaaattata
acccttaagatgttaatcttaatcttttatttattatttttttcccatggtattttctgg
tattttgaagtatttgaatcaatttgcactcctttcagtattttttctggtattataatt
acaattgtttatttttgtgactccgtgactgcaattgggactgatactctgtcactccaa
ctgccactgctactcttccaatcatcaatcgcagtgatggagccccctcatcactgccgc
tgccactgccgctgccactgccgctgccgctgctgctggggcgcagatactcgtaacatt
cgatttgcgcccaatttcaacgcctcaactacttgcgctcagataagggnnnnnnnnnnn
nnnnnnnnnnnnnnnnnnnnnnnnnnnnnnnnnnnnnnnnnnnnnnnnnnnnnnnnnnnn
nnnnnnnnnnnnnnnnnnnnnnnnnnnnnnnnnnnnnnnnnnnnnnnnnnnnnnnnnnnn
nnnnnnnnnnnnnnnnnnnnnnnnnnnnnnnnnnnnnnnnnnnnnnnnnnnnnnnnnnnn
nnnnnnnnnnnnnnnnnnnnnnnnnnnnnnnnnnnnnnnnnnnnnnnnnnnnnnnnnnnn
nnnnnnnnnnnnnnnnnnnnnnnnnnnnnnnnnnnnnnnnnnnnnnnnnnnnnnnnnnnn
nnnnnnnnnnnnnnnnnnnnnnnnnnnnnnnnnnnnnnnnnnnnnnnnnnnnnnnnnnnn
nnnnnnnnnnnnnnnnnnnnnnnnnnnnnnnnnnnnnnnnnnnnnnnnnnnnnnnnnnnn
nnnnnnnnnnnnnnnnnnnncagagcatttttcattgtttttccatgagaaaaactttgg
cccgaaccgaaaccgaaaccgaaaccgaaaccaagccaaagccactctctgtccgcgtaa
tttggccgcctggcctttggcaaaaggttctcaatggaggcaggagccggctaccgtggg
agctgctgctgccgttgctcttgagctctttttggccctgcttccgttgctacaatttcg
tttcggttttccgtagcgtgaccacaaaaccgtccaaaagcagaggccagagctaaggct
gaggctgaggctggggctggggctgaggctgaggcctgaggatggacagacagacggacg
gactgtgcccgggcgagtgtcgccgacaacactctctgccactaaatatccgaaaatgat
ggcgataacaattttgcgcccatggcgttgacgttttgcacttattttgtaccctgtgtg
tggggtaccctgtagtctttgggtcatagcgaggcagtcaaagcgtttgccacaaagtgt
gggccttcctttctgtcttctagagagctctcccatcaatcagacctctttcaatcgtct
cctcatcgtagagtattcaatattcattcatattctgccaccatttaaggccaagacagg
accttgaggcctggttaatgctcatctgtggtgtgggctttggctggttgctggttgctg
gggcttttcttctgggccagccactgattggaatctgtctgtctgttcggttcggttcgg
cttggtttgccttgggagtaagcagaattatggctgtcat
