# Supplementary material for: SMCis: An Effective Algorithm for Discovery of Cis-Regulatory Modules
Source: PLoS One. 2016 Sep 16;11(9):e0162968. doi: 10.1371/journal.pone.0162968 (PMC5026350; doi:10.1371/journal.pone.0162968)
Supplement: S1 Datasets — (ZIP) [file pone.0162968.s001.zip › dataset/Drosophila/kni/dpse_ga18381.fa]

>XR_group8:8078976,8118975 (reverse complemented)
tagcgcttagagaagatctccatcacccggtccaccttttgtgcctcctcttccccgggc
atccggaagtagtccttgaatttgcgctgcggcacatccaactggcggccggacagatcc
agatacatggcgaaagagtttaggacggccatttagagctgggtgcagattcgctcgaca
ttcgtctggcggtagacggatcagataacagatgtcctgcgtggactagtgtttctgtgg
ctatggctgctgcttccaggggcgccccttcatatgcgtcatctgcgaaacgtaagttgg
ttagagaaatgactccagctgatagccagccactcacctgtggtatttggatagcctgcg
acgctggaaaggcggaacctcctcgactggcagtcaccagttggccttgatgcacgatac
tctgtcccctggcatggtgtcaaggcgatctaaagtgggaaagatatgaggattactttc
aatagatcaatcggtagatcctcagacataaatacttatggtcagattgtagaagggagc
tcgcagtacagacaattgtgggtggcagcgacggtcctcaggtaggagtacgtattgttg
ttggcatttacacagaaggagaggggagccgcgcgccagtgccggctgtcgcgcgaaagg
cgataggaaatccttctccaaacgggccttcctgatgcgcttgcgattcttcttccgtcg
acggttttccttaagcttccgacgagcctcccgaagcattttctttgagtcggcatagct
gagtgaaatagtagaattggttaggagatctcttttcaaatctcttctattcactgatta
cttctcttccgtttctggatctgcttcgtagtaatattcggcgcaccgtctggggtcgcc
gctgctccagggagtcaaacatggcggccctggtagccacgaaaggactacttctgtctc
gctacgctttttgaagcaggtctcattttgttggtattccttccttgacaaggcctccaa
gtgaggctcaagttgcagctgaaaagaaaccgtgaatgagctacattttggggaatcttc
ttggcggtttacttacgtggaaccggcacttggccatccccgttgacacacttccacttc
tggaaggccgggcaggcaggtctttagaaccgctcagagcagtccaagctaagacgcttt
attttggttactggttatttggccactggtaggtgactgttgcttcttcatccgggtcct
cctcttcgttatccgtgccatcccagaaaccaacatcatgctgctggagctcactatttc
tgtaaatatggccagaaaataaaccaaagttatttggcagcataacaggcaggccagtgc
ggtgtaaaaacgtaacagccttgtaacagcactataacagcacagtaacagcactgtaat
agcgtaacaaagcagttcggcggcggcgcagagaacaccggcagtacgcaaaatgcccac
tggcggcgctagtgagcagaacagttcaagcgaaagtctgagcggcttgcgattcgattt
agatggaaattggttaaatatgtcccgaaaagcgatctgcagtctcccccagtccagata
aatcattattccctcacctgcccttcagagcgtgtggctcttcagatcatcagaactacc
agaacaaaattaaggcaacaaaaaaagtgaaggaaaaaagcaaaccttttggcccaaaaa
tcgaccatcaacggcagcagtcgagtggggtcagttcttcaaaagatcaaagatatactt
tggcgcttaagtgttttccctccacttctctggcatccccatagccatcgccatcgccat
cgccatctatcatttcaaggagtttgagatatttgtttcgttttcgtattgagttgttat
atttctgtgtgctctccgagcactcgaattcgttaggcaccttagtggagcaaacaaaag
caattagacggcgtcatctgacagcctcaatggaatagtttttggcccctggggcccctg
gggctctcgagaggaatgcgccgaagcgtttatcgatcgccctctgatgggatgtccaac
tgccaatgaggtaccacagactgggcactgggcactgggcattgggcattgggggaccca
aaagggggggctactgtgtcccgagcataacaaaagatctcaagtgcggaggagtgaggt
gttaaaaattctactttttatgctcttattatgatttgcctctttgctgcttgctggaga
ctttgatggacatttacgatatgggaaatgtgtaagtgtctgtgtacatacatacatata
taggggtatggggtatggggtatggggtatctgtgtgcgttgtcttctgtatcttttctt
cttttgtttcacttgtttgacaagcgatgcgtacaaatcaaagcagggatcgagcggaca
gagagactcgatctacgcgtcccagtccccagttccagtccccagtcccagtccgagact
cagactcgtctgttgtttgattaatagccgcacaattgatatgttaagtggtaaattact
ccattggcacgcaaatgtatcttgaacaatacaaatacaaatacaaatacaacaataacg
ggcaaattgttgtttggttaaggcgccgcaatgaatccgagagatgcctatcgcgaagcc
cgagccccggccccggcccgggcccgaatctcgaggcggagcctaaagtgcgtaaagtga
tttaattttgaatgggggacggtcggagaaagtttatcaaatccactcacactcgatcaa
ttattcaattattcgatttgaatttttcccgcagaaacaaaaaacaagaaacagaaaaaa
agaaaatctttgagcttcgttggcttaaaattaaaacccattagtctacttttaacacgc
tttcaggggctacgacactctccggttagctctggtttttattttttttatggtcccgtt
tatacgttttaaatcaaacaagaaacaaaaccatgccatgccatgccgatcccatccgat
cccatccgatccgaaccaaatcgaatcgaaaaatccattaaaagaggcgtagaatgcaaa
caatgggggggttgggtttggggcgtttggtgtcattaaatttttgccacgccattaaag
ccgtggcattcctcgtgtttgttgttgtttttatggaagaaatcacccgcagaagtgtta
taaaaatcatttaaaagtcaagattgccatagatttgattcgatttttagccgttttctt
tgtttttttttgtttgtctttattttggtttttatttcaagaaagccttcgtggcatgcc
gtgccgtgccgtgccgtggcttcatgctcaactaaaatgatttaatttcgaaacgtgcct
ggcacattttatgatcaattttcgctttaaatatagattgaatgcctcggcgaattattt
aaattttcgggtttcgtttacgtattccgttttgttgctgtttttgcggctccgtacgga
tcggttcggatcggatcggatatcatgtgaccgaagggtatagaatacttattggaatgt
gattgaaattgatcattagtcataaatattgcaggtacttagagatatgggacgctttaa
tgggtttccaaaggcacacacacacacactttgtaatgtgatagagctaatagagatccc
ttccttcagttcattttgatcaagtagggatctataggtttgcatgccccatcccatctc
ttagaaagtactcccaagactccctgcctgccttcctaggcaaccgccctgtatcgtaga
tccttggaggcatcgatccatcattgattacctttcaaaagccttccgtttagagcctat
tcgcagtcagattgattgcttagcccacttcttgacatggccaatctcatttccatcttt
gcattcgattgttgatctctcgattgacttcatttccatttctattgtgctgcatggctc
tacttcattgcctcgttgtggctgtggctgtggttgtggctgtttgcctcataaataaac
tgtggcaaattctctaagccaacctgctgaagtccccataaattataagccccaaaccag
cgatcgttgtggctgttgtggctgttgttgctgttgtgtcattttcccggcgcgcttaat
aaacaacacacactttatgcgttctgttgtggctgtggctcttgtgtgccttgtgtgcct
gcctgcctgcctgcctgcctgactgcctgccgattgctgttatatgatttcatatatcat
cagagaggcccagagctcccaaggaggatcctcaagcaatctccgtccatctgccccggc
ctcctgtcccctgcctcctgcctcatgcctcctgcttcttgttcagcatgcgcaggcgtg
cggcatttagttcagcctgtcgactctcgattgtctgtcgcatcgtacgcgtggtattcc
tccaacacacacatacatacatatatatatatatatatgtatatgtatattttttgtttg
ataacattttattgtccgctttataaattattggcgtttggcctgggcctcgggttcggg
ccatcgggccatcgggaatcggggaatcggggcataaaaagtatccttttacgttgtgtg
cattttttggtatgcaacatgtgtccaaatttgtgcagcatacaaataaatactgaggga
aaattactaagcttttgttatgataccctggacgaggacgagggctgggcgttgattgat
gtatctgcaaaggacaatgtgccttctgccggtccaaaaaagagacactctctacccgtt
cgcagtcctttcgattactgattactactgggtatccaagtgctccatcaggtcctgcgg
ttcatcattttttccacccgttttgctggcctgttgagtctgcgcgtgttttggcctttt
agggcgctcttggccctaaaacagacaattgagtgtagtgtgaaagttgctttaaatact
ctcgatatcggtatcgaggcgatggcgatgccgatggcgatgacgacttctgctgggagc
ctgctctgcgatacgtagagggggggtagagtggaggggaaggggagtggtggatggctt
ccaccaaatcaaaccatttatgtctgggctcatgcgacacatttatcatcgtcaactgac
ggacaatggatggccaatgtagttcctcgccttgcacctgtctgttgcccccggggggga
cgggtatcgcccgcgagatatatatagagagaaagagagagatctttaattatacattat
accagaggcacacccgctgtgccagtgccagtgccagtgccagtgccagtgccagtgctg
gtgccagtgcctgtgcccgtgcggtatggggatcgttgtgattgccccgattgccagtct
tctaactggggccctcggtaatgagctacggaggcatacactgcccggaactgcagtatt
tggcccgtctggtacgcctggcatccaattatacatacatgctgtccctgccagtcccat
ggagctctggtgggagcacgggcgcattgatcaatcgaaatgatataattatgggccacg
tctaaagggcggctctgtgtaaattgatatcaagaaattacgcgaaaatatttcaaaaat
attaacgaatgtgaatgatataatgatgagatgatggatgggcggctacaccgggagaaa
ctagaagtgtttccctccccccaagaagaagggcattcggcctggaagtaggtctacttt
ttctgccagtggccgacgcaccaccctaattatgcccaatttaaaaagggttaattaagg
cacaaaacgtatttcgtgtcctgcctggctggctggctggctggctggctggctgcctct
tggccgccattggaagggcgttattaatatgcgacatttctgatatctttttgccggggc
aggtccgtctgcaggcctcctccgatcaatgccacagaatactgcactcctcccgtacag
gcaataattacatacagcatttgtcataacaccagatatggacattcgatgctgttgctc
tgggcgcgaaacgttcgagccctgctccaggggccaaagccagaggacggcagctcccag
acccgaacagatccaaactatgcgacaaatgtaagcggacaaaaaactacatcacagcac
atcacagaacagaacagagaaagaggggaaaaaaatgatataaagaggcaacgcagggga
aaaattgtaaatatcatcattggttgggcattttataaataaaataaaatcataaatgct
gccctcgactcgagagattcggatgcggtctccgcgaatcaattgaatggagcgagcgga
tggacgatggacgacagacgggtgctataataattacagtccccagtccccagtcttcag
tcccggtccattggggtagacatttcgcattggaattcggagcattgtgtcatatttaat
acagaaattttaattaaacataatttgtaaggagtgcacgttggtgcccccttaaatgca
gcagcgaggggagattgctggcatcggatagccatacccatacctctctctctgcgatac
gatgcgatgccatgcgattcgatacgtttcgaatagagtaatttatggcattttatggtt
aggccatagcttgtctatcatctgttggaatttcactttgatcttatcgcagcgatcgcc
cgtgagtggcgaggcagtgtccaagcaaatgggtgacaaatgggtatgtctgattgctct
atttagatagagtggggggaaagtgatgcatatttatgtgggaaacatcagtccagatga
tcctttaccaaggcccagccatcgccatcgacatccccctgcagacggggtcaccttctg
tccgtcgtggtctgcgagaggggacagacaaacatttagacgttcccattcaacccaaat
tcaattccgattccgattgcccggtgattattcaaatgatttaactagttcaaccgcatt
tgaccctcctcgtgggctgccgctcgccaagttcgaagttgccgatccccgaacaaactc
tcggcttcctagggttccttcgccaattgttgccgaggaaatagtgccccggaggtacgt
atactatatcggactcttggacctcgaatgcattacattggcagcggcgaagacgaacaa
tggccagcgtcggcggcattgggcgtttttatttttacagatattgtttgaaaattttca
aaaaatgctcgtaggttgcactgcgctccatgtccagtcgcaacgcgtccatgtggcagt
gtggcagagtgccagagtggcagtgtggcagagtggctgtgccctctcattgttgtgtgg
atctgtggccagagctggagctgaagctgaagctggggctggagctgtgctccaatcatc
gttttgtagatattcgcttggtgatatattttgggtgaagcgcttccggcaaatcggagc
tagggagctgcggattccgattcggattcgagtgaaaggtcaagttgtggccaagaaaag
gcacagccgataccaaggtaccaggggatgcccgggggggggagccattggaatgggccg
atccgtggcagcttcgtgtggcatcgaaataaacaaatcaaagtgagcaaatgtttcggt
ggttttccttctccgattctccgctcctcctcgatttgcggtatgtgctcaattttctat
aacatatttgccatctcgctgccgatctctgcggagatctgcgagcccctgactttccat
ttttccatcgggctgtgctctccgtttcgctcattgtttcgtgtgtgagaaaaacttatc
gaatcgtggctatcattggggtttgggcttggggtttgggctcggatctgggcttgggtt
ggcagtcgaacgggggaatgggggggggcgcaatgggtttaaaaggggttcaaatgaagc
tcaggtgaccaagaggccaacgagaggctgacaaacctttggaattcctttttggaagat
gatcttttgtggcactggcactgccagtggcagtggcaatggcagtggcagtggcagtgg
cattggcagtgggatatatatgggatttgacagcctgcagataaactacttctgagatca
ttaattgctgatcgtttttgtgctcgggtgctccaaaaactgccccgaaagtaagtgcat
ggagggagagtctgtctcctgtctcccgtctctcggggcatggggcatggggcatgggaa
agctgctcgctctgtggcacaagatcattcaactcctacagacacccgagcccacagaga
aacagagccacatccacacccacacggccacaaatccatgggcacaatccagcagacatc
aaacaatgatcacgagtgcctcggttgctgcctcactgcctcgctggctgctgcctgccc
cactgcctgcctgttgctgctgccctggcggtgcgggtgcggtttttggccagatctcga
ggactgcctcagcctctctgccccagcctcagccctgactggcgttgaatttttagtact
tttccctgcccctgcccctgcctctgcctctgcccctgcccctgccactgcctctgtggc
tgttgctcccccccttagggcgtttcgattgaacttgttccacattttgattgtaatacc
gttcgaggtgggcaagacaaatatgattttcaatttgcggcgatcgctttcacaagattt
gcataccattattatgcatttctctccgctgacgaccagcgatgcccattaaacaccaga
gccaatcctctcgagtcaaagttcaactgggttcggacttccttgggtgcctgcctgcct
gcctgccggcctgccggcctgccggccccattcccattcccattccaggggctcattaaa
ctggagtctactccagttgttgcttagcggttggctggtgcatctgccacaaatcaatat
atttatgacccgacgcggaccagtgtagaggctaatgagtgcgagagtggagtggagtgg
agtccagtggaggaatgctcgatatcccacccaagacggttatagatgcaccgcataaat
agcacccaagtgtgtcgtaaaagtctgacgcgatcatcaaaatgttactccttaggaggg
gatacgaggtcgagggggaggtggacgaggaggtgtacccacctgcctgctggagcagcc
ccagtttgtcaggtccctgttcggctgttcggctgctctggtgtacaaaatgctatgcaa
atttggtttttatttacccgcacggctgccagaacaagtgcaaaagtctttcgttcccgt
tcccattcccatccccagagagtggactgggcaccatcggatggaccatggacaatttct
agagagtcaactctggattttatgtgtgtttggcatttgcgaaatgcgttcgcctgcaca
tttgaatcaatcgctgactcagatgtggctctggattggattttccttttcgcatttttt
ttttatggcagcgaccggttggtggatcggggatcggtctcctctccgtggaccaccgtc
cacgtcgaggcgatgcttttgaactgcactgatatcatttcgatttgacatttagcatcg
ctaattcatgcgaaatcacccgcggattatgttcataagcacacattacgattacacgtt
tattataatttaggagtttagtccgcgagatcgaatcgaatcggtgtacggtatcggaac
gcggagggggagggggagggggggagggtggagagggaggacaaaaggcttttgccgaac
cgaaccacgagatccacttagctgtggagccgtagtgccgcttagatacggggagtgcat
aagtgacctgaaaaggcaggagagtcgagtcctaatggaactgggaccccctcgcctccc
cccctcgattgtgggagaaagtgagctgagagacttccaaggaactccttcatcatcctc
ctagttagccatgatgctatgcagccacacttcacagtgggtggaggtgctggagctgga
actggaacgacatcgtttgcggttcgtttcgcgtcgtttgtgacatgcgcgcggttccac
caatcaacctcacggtcggagaggaggatggatcttctcaaaagggagccccgactgtgg
gcctttgtcgtttgtcgtttgtcgttgtctgcgcactaattgagcatttaaatgcaacgt
aattacgtttctaacaccttcatcaagcgtcaaccgtccggcggtccggcggtccaacgg
ctcggatcgcgcctttcctttgatggcccctactgcaaattagcatataaattgtcccgt
gtgaacataaaatcaaatgacatgtgagtttgtcaaaaaaaaccaaagacttcagcgact
caggcgactcaaagagcgccgctgcaaaagccgcctcaacgatcggccaaaagctggcgg
aaggacatgataaggtggaaaaatccacgccgaagaagaacattcgatgcatttgccaca
cagtcattagcatagccaagaacgtgcaactaattggaaatggaacagtgatcggcatga
atggagtgtcctccctggtctggggttctagggtctagggtctagggtctagggtctggg
ggtctagggtctagggtctgggggtctggcatcggatcgaaaagggtaaacccctaaatt
ctggccaccggcgccagccagacgtctttatggccgatccatgcactgctgtgctgcatt
ttaaatcggccaaagggcacatcaattaattaagcattataacagttagacagacagacg
aactctggcactaccaatggagcaccgagcaccgagcactgagcaccgagcactgggcac
tggccacgttcagtggtctcccttactggaggttgcttctactctatgaagtgtgggcga
gttttttgacctggcgactctggcgacgggcagtggcaggaaatgcagcgcgttctgaat
gccaaggcgtattccattccaaacgatcgttcgttcgatggtcaatggtccgacgatcgt
tgcacaaatgcgctttgcataactgagtgtttttctttctttcagtgccccaaccagcgc
tatagcgatgacgatggcgctgctgctgctgcttttgggggcgtttgcttttgcctgctg
cactgcacttgttgcccaacgcgtgaggggaggattgggtgggcgaatggggctttgggc
ttgggcttgggactgggactgggactggggacgcatccggtcaagtatttttatagcgac
cataggcgatcattaaaattgataagtgaaatcatatttatacgagtaatatgctttcca
ggaaataaatgtgaggtcttgcacttgatgaaatttctgtgggaatcatagaccagaaga
tcgtgccagaaatgctaaaactgctaggaacagcaatcgaatatatcgaatatggaagag
ggatggatcacttcctctaatggagaagcgaagacccacccgtaatgggtaatgggatct
tctttcccctatgcgatgatatccccggtctttgggtattgccaaagtcatattggttaa
gctgagcgatccctgatccctgatcccacttctgagcagttcgcagtaagcgttctttgg
gcacggcacaagatgttggccgcgtcactgaaggacggggactttcccagcaggctgtcc
attgactgcgttttttcccagttagcttaacttgtggctagccggtggccttaccttgcg
atagattaacgagcattagacgtggattaggtgaccatgttttgccccaggcagtcagtc
atccgatcagcgatcagcgatcctttccctctgctgttacttgtgcaatctttgtgaaaa
ttccaaagccaggattctctgatcaaacaagtccagagagtccacagctcgagcgtccag
cggcggatttaattgagatcagcagagtgcagcgcagagcagagtgtgtgaaaaaccgcg
aaacgctttggaaaatttgttgcatttccccgcagcaggcggcggcggcggcggcgcagc
agcaacgaaaccgcaacgcagcttcgacttccgctagggggttttgccaatcccagtacc
atcgccagtaccagtaccagcaccaataccaatcccaatcgcagtgctcgacggagagca
gtgtagtctaatcttaaacatgtgggtactcgtacgcgtcctcgtactctcgtgtacttt
gggccaacattaacatatcgttagcgatcttcgagctggtatctggtatctggtatctgt
gtgtgatccgtgtgatccgtgggaatgccgcttggaacggcattaaatcgttggaaactc
catcacaactcagaactgagaactgagaacttcgaaggcccaaaggcttaatggctgtct
ctgtctcggggaatatgatatgaaaatatgaataattccccgaacaaagtcgcgaacaaa
tgtcataattgtagggtaattattatttatgctgtcacactcgattataaatcttttggg
cgagtatttgccaaaagtcttaacgtttccaccccggtgttttttttttgtttttgtttg
ttttttatctccagccctcgatcataattcgtattcggtttatttgcataatttcataat
tccaatacaataaccaattgtccgatcgatccactgataaaccaactacgtacgctccat
accataccataccataccataccatcccgcagcgagaatcaataaaacgctgcccatata
tcaaagaaaaaacattcatatctccaaattctaagcccattaaagcatggaacgagtttc
aaccgagagaccgacagagaaccaccaaaaggggtaatgaagacattaccgaaacacaat
taaaacacaagacatttgtcagatggaaccgaacagacaacatatcaaagaccgaaatac
tatacagcagaggactctctatctctatctgctatctccttctctcctctctcctatctc
cttctctctcccatgtgccatgagaaattagcgaaacaagttttattgacttttctctcg
ctctcgcaacccccttccccctcctcccgtttgcgccttccttttagcaaatgaatttct
aatttttcgcaaataacagacgatttttttgcgtttggttttggaagcctgaccttaaaa
ttccaccaaaataccaatgagaaaatgaaactctctctagagacaagaatggagagtaca
gaattccattcctttcaatttcaagaagacattccacagacatcctaaacaagaccagat
aataatagatccaagcatttagtatctgatggaaaatctttggtaaacaataaatatttt
ccgcctttatttttgttatatggtggctcctcctccttctgcttcaaaagctatttttac
aacgagtactcgtactcgtattcgtattcgtttcaaaagaaacttgaatagtcatcgaat
ataatgaatacatttcaaacaggctggaactcaaaggcgatctccgatccgatgcgatgc
gatgtgtgatgtgatgtgattcattggtttatctgaagtattatgcccaaatctgtggct
tgtaagccatcaatttactaattgtaatggccattggccattggccattcaagcatacag
ctttgaacagaataagatgaattcgtggcttaatctgacggaccaaagaccagcttgttg
tagggatactatctatcgacaaaatgttaatttttcacacataattacaataacaataac
aataccgaaggggtgggggtaggggtaggggttggggtaagggttggggttggggttgtt
gctggcaaaaacaaaatgtttaggctggtttttgtttttgcttctcggtttcggctgttg
tttccgactaagctaagtccgagcttggttaaatcaaaaaatatgcaaattagttttgag
agcgaacacgagtgtcgactctcgactctgggcctgtctccgtctctgatcaccgatcac
cgatccccgatctccgagggtgattgatatgtgctggttatacagtcatttggccaaaat
gatgcaatcaaatctatgtaaattcgaaacggaacgtcttgacttctctgacattttcag
gcctgatagccagcgggagcggggggtgtggggggggggggctttggctctattcctagt
ggggctacctgccataatttagtagctgtctggctgccaacgtttccgtcagttattttt
cgtttcttttttttacgacttttgggcaattaaacaaagttgaaaagtcaaaaagtcaac
gcaaatttgtgtgcgtgtgcgtgtgtgtgtgtgttacgctttattttattgcgtttttta
gccagtgagcgttttttagcagcctccttgcagccgggatgccgtgtgcgttcgcgtgtg
ccgcgaccttgacgctcttttccccggaaagtcattttttacgcaactccgcggagcaat
tgacttttttatatgagaggtcctggccgagggccctaggaccagtctcaaggtctcaac
atatgtacatacaagcggttttatcccttttccacttaaaaaagtgtgctctgttttggc
gcgggttacgggcaactgctgctcgactttttatggttacgaccaggccaggccagggca
gggcagggcgggccaggccaggccaggccggtcgcctgactttatgactccgccccgggc
ccggaccgagcgtctgtcatgccgagccgagcggagacatcgggccgtctccggatttcg
gttttggtcacttttttagggcaattcttgtggctacctaagctcgcgatttcgttacct
aatcgcgggatcagcttacctaagctgcagattatcctaggatcataattatgatgatgc
ccctggccgtgtccgccgacgcgacactcaactcgtcgtctccagagtacgtactcccgc
ggctggttttttgttgcgcactctccatctctctctcgctctctctctgtctcgaccaac
gaccaacggctgaaagcggcaaaaaacttaagccaggggattaaaccggattaaagtcac
attgtccttatttttttttcgcttctttctgtcgttttatgcccctcctttgcctctccc
tcctttcgggctaactaattactcggggaaaattacccatttgcggaaattcgcgaaaac
gtttgtgttttttatatttttaacagaattttcgcaaacgcggcttcgtttttttatggt
gtgtgagaaaaacagacagagccagaaccgggcagagagtcaataaaattgaatcgatta
gaaaaaaaaacacgctggaaaggtccttaggaatgtgcgaaagagagagagagagagaga
gggagaacagggttctagatgtgacttttttgcaagcctttgttggcacttttttttact
tggaagagcctccgccttcggctgatgcaaccgaaactaaactaaggagtcttcccggaa
tccatatccatatccataaccatatcctaacgatgcttttttacatcacaaaatatgtac
ttcggatgtggccagatcgagagatacagagccgcatggcagcatggcatcggaaaacat
cggatactcgcaagctataaattggtaaattataaagtcaaggctctctcccactcggag
aacagaaccctttccggggacaatgcagttccataaaagggttaacacacacacaaagga
aagggagaagaaggcttcataaaagggttagccggtgcggtggaacaggtagccctttaa
cttcctttttggctctcataaaaagagttaagtgctaccataaggttcttttgtatgcag
aaaataggaaatgaagctgaaaattgactttagttgtggccaaatattgaattagtatgt
tattaagggtttattgggtattttaaatggccaaaaaaggggatcatctgggaaatatac
taaaaaggtgatattcattattccattgggtatttgatgggggaaaagcggttccgatgg
atgattcatagggcggatatacgacaaaatctagatggaacgtagtttcctccaagtaaa
cccccgacggagtttccttgatatttatgaccaatgatccatgagtccgaagcctcctcc
aaccatttcgattttcagagcgatcggaaaggccccgccccatgttaaaaatgaagtcaa
tagcttttgcccgtgtgtgagtgtgcggtgagtgcgagagatacaattccagacgccctt
agccatggagcatgtggcgtgtgagtggaagtggagtgtctctttaataaataaccgaat
aacgaataatatcagagcaatgcaaatggagctcccaccaaaaccagagagagagagaga
gagagagcgagcgagcgagcggagagagaaacggttcattcacagggcccgcagctaaca
gcagagccttagcagtggccaagcagtggcttaacagcgactgaacagcggcttaacatt
tcactcaatcgaccagccagcgcgactgtgagtgtgtgtgtgtgtgtgtgtgcgtgtttc
gattgctctccggatgttccgctctcgatctccgctttgcgctgtgctgctggtgtggct
gtggcgtggctgtggtggttgtgcgatcgtgatttatcagagagcgagtgagagagaaac
gggtaaactccactgctcatcaaagtgtgctccgtgtgctccgttttgtggctgtgtgcg
tgtacataaggctgaagagtttgggccagtaggggcgacacgacacacagaaatgcttct
tgccagagacgggtttaagccagaaatcagtcgcagctagtggcccgaagagtcagttac
agagatactacacaccgaaagagtagaccagagaccagagcgcgttacgtagtggagttg
agttgagtgcctctcgaaaatcgttgtcgaattctcgtatgttgtgtgtattttttgaac
ccatgataaagtgctaacccaaaccaaatcggagaaatatccaaaaaggaaaaactcatc
tcagtgaaaaacaaaaaaaaaaaacgaaaaacgaaaaagtggaaaaaagtgcttacgccc
acacgtgcaattaaaaagtcataataaaaggcacacaccgttccagagccaaataaaaat
ccagcaacagcaacaacaacagcaaccaggcaacacaacaacaacaaaataaaggtaagt
tttcacagttgcagatcttttgggaatgaacggagagagtgtgtgtgcgagagagagatg
gaaatcaaattcaattcacgttttttttgttgttttttttttgctgtgctttgtgctcgg
gtcgcggccgtcggcaaagcagatttttatgatctcttcgctgcactactttgatttttt
acagtttcgcgcgaaaaacctttccacatttccttcttcgttttttttttttttggcaca
cacagaacagaattttcatattttcggtttatcttcgttttttcttcttcttttggcatt
ctttttgttgacttgcgaaatgtgtttttatggccagacgtcaaggtctggacgtcgggg
gagtgctgcatttttttaagggaaacgtaatggaaattgcacagggcccggtactgaccc
ggtaatgacttcatctataaaaaaataaaaacagatactgtatctgagagggaggaaaag
ccgcctgctacctgggttttatggccgaacagcgcgaaaaaatgaaaaaaaaagaaaaac
tctgaaagatgaacgcatagggttgcataatccggcagcttaagttttttgcctgtcgta
aaaaatgccattcggtgccttcgaggatcgcatccgaacggatcgactcgactcggctcg
gctcggctctgatcgttttctgtactataaatgtcctgcgccgtgcagagagggcatcag
ttgcttagcagcatcccaaacgaacagatcgcagcagcagcatcctctctctctcagaga
acacaaaataaacgaagatttaacgagaaccgagtacagagaacccctggcaagatggtg
ttcaacttggttagtgttctgttcggagagcgacctcaatgtggattaccagtggattaa
acccttactaacgcagaacccttacgctctctcctaattacagatgaaccagacatgcaa
agtgtgcggcgaaccggcggctggcttccattttggcgccttcacctgcgagggctgcaa
ggtaagtgcctatcgagcgacaaaagtgaatgaatggatgcgaatgcgcctcttgctttg
ccgcccaactccttgtcgaggccaccactaaccgaacaccatccgcatctcctctctctc
tccctctccccgcgcagtcgttcttcggcagatcgtacaacaacatcagcaccatcagcg
agtgcaagaacgacggcaagtgcgtcattgacaagaagaaccgcaccacctgcaaggcct
gccgcctccgcaagtgctacaacgtgggcatgtccaagggcggctcgcggtacggccgcc
gctccaactggttcaagatccactgcctgctgcaggagcacgagcaggcggccgccgcgg
ccggcaaggtccagtccgctggcggagtcacctcctcgcccgtgggctccccgcacaccc
ccggattcggggacatggccgcagccgccgcccatctgcaccaccagcaccagcagcacc
agcagcagcagcaggcccagcagcagcagcagcgccacccacacatgcccctgctggggt
accccagctacctgggcgagcccttcggcgcccgccatccggccgatgccgctgccgcag
cagccctgcccttcttcagcatgatggccaccccccagtcggccttccagctgccccccc
atctgctcttccccggctaccacgccagcgcggcggctgcagcggccgcggatgccgcct
accgccaggagatgtacaagcaccgccagagcgtcgactcggccggatcggtggagtcgc
acagccgctatacaccgcccagtgtggcggcagtgccctcgcccccagcccccgttcgcc
cccagacgcccatcgatgtgtgcctgcaggaggaggatgtccagtccgtgcacagccacc
agagccaccacagccagcacagccaccacagccagcagagccaccagagccagcagagcc
agcagagccatcagagccaccacagccagacgatgcaccacccaatcgccatccgggcca
cccccaccgcccagctgtcggtgagccaccactcgtcgcaccactccagccccattccca
tgggcaagtcgcagagcagcagccccctcagctttgccgccaaaatgcagtccctgtcgc
ccgtctccgtctgctccatcggcggagagaccgcagtgcaccatcagcagcatcagcagg
agcagcccgctgtcccagcagctgctgcccaggacggacccatggacctcagcatgaaga
cgtcgcgcagctccgtgcacagcttcaacgacagcgacgcctgcagcctgcaggacgagc
aggagcaggcgccgcgccgcaagttctaccagctggaggccgagtgcagcaccgccagca
gcagcagcagctccatcgccaccaacacctcctcctcctcctcgtccgaccacgaggccg
tcaagcggcagaagctgggcggcggccaggaggcggtggtgtcgtctccctttggggcag
ccacagcggcggcacgcagcggctttgcggtggcccacaatgcggccagtgcgatgcggg
gtatctttgtgtgcgtctaagcggatcgctggatcgctggatcgttggatcggtagagcg
cggtgggaggagctccagtaaccctctccctccctcccccccaaccccccaaccacttgt
tgttgattttttagtgtatttttttttttttgttaaatgttaatttcatttgcgggcctc
actcgcacacacgagagacagagagacagggatggcgatagactggtttgctggaaagag
acagccagatagttgcatcgcactctctctctctcacacacacacacgtacacgtacacc
tattgagagctcaaatccaaaaattatttttacagaaagagcaaaagtaccacccccccg
tcccccgtcccctatcccccccgtttcccaccacacgaacagaaattgtatatattgtat
ctttgtatcttcatattttttttttaatagtatctaagagttatagatagataagatatg
catagatatcatccaatccaatccattctccactccattgcattccaaaaacaacaaaaa
atcgtgcgcaaaagtagtgaaaaatcccaccctgaaaaaaaaacaaaccgctagaaattt
gtacatagaaatttgtcaaccttaaggctcgatcttaatttgtgctaagtaatctttttt
tttctattaattattattgtaatttgtagtcttagttactatatacatacacacatgtct
atatagattggcttttaaatttatgcaaaagaaaggaataaaaattattatgaaaattta
cacagcaatttgtttcatatttattttggggaggaaaaatggaataagttccattaaaag
tatctatagatacgcttctccttgtgatcttagatacaaacgaaatgcagatcgaattct
gaacaaaaacatatctttctatggacaatgctcgtctcataattaagatgttgtcgcagc
acccaaaaggagaactttcgatgccccttctcgatatatatgtatggctgtcaggcccct
gtccatggctatctatcggatgtatctgcagccgagtcagtgctttggccaccgcacatt
cttaggatcaaagctaataaattactttggtattcagccaccattcttgtttcaatatca
gttgtactccaaacatacatatatctgatcgagcggtgtctttactctaaacacgggcca
aaaacaggggcgtggcctgtctgtcagtggcaacaccaagccgcaagcgaatgctttggc
ataaattcaatcaacattttgctgcaagtcgatcgagggatcgaccgatgcccgatggcc
gataataaaaccgatatagcaggccgttaagtgcctgcctttgtggctgtccccctgtcc
atctgtccccctgtccccctgtccgatgtccattgcaatcgatggattgctgtaaattat
aaatgccacaaatgttacgcacagatatttgtcgtccgcctctacggccggggccttcta
ctatttgatatgctgtggtcatgagcattaggcctatgggtcgggtcggtgtcggtgtcg
atgtcggtgtcggcttggccatccctagagcagagcagagaactggcggacgaccgacca
cccgaccacgtgctgcttcaaataataaactttatattaacacatacaaaagtcatacgc
ctcgttgatggccagaattttaatcacttaattagggagtcaccgtcagtggcagagcgg
cagagccacagccagaagcagggcccaaaactttgtttatggcccgacggacccgactgc
cccgttaagtggatccaatccggcgttgaatgatgaatgaggcaacgcgcagctaggccc
aggactctctcggtgttgggtgtatctatgggatgtcttggatgcaaaatcgggcgcatt
aaaccgactctctgctcttcgggccatgtcagaaatgttgacgccttaacggatgacaat
aaaccatccaaaacagtccagggggggagcaggcacatatcatcaatatgcataatgggg
caccaccaggtctgggggcggaggtggaggcggaggcggaggcaggcagcgcacgccatt
gtgcgttcaaccgccgacgatccacattccgacgtgtgttttgtcgtcattgtttctaaa
tttatttttatagtttattaaacagtcatagtaaacaaaaactgaaggaaaataaataaa
taaaaatgttttaggccccaggcaaagcgggcattaaacttttccaaatcaacgaaatgg
gcctataaatgtgaaggatttatgcgacagattctacaagccagtctttagaccactgtt
cattatcccgaatcgagggacagagaggatatgcccagaatcttcgtctatttggatcac
agaccatttaaaaatcttgcatctggcattcaagttcgttgtccaagtctttggttttgg
tctttgagccatcaaatgtaataaaagtctctggaccaagcccccatccggggctaagtc
cgatttcagggctacactcgtatcgatatcattcgtcaagtatcattcgtatctgtggcg
ccccgttccctggtcttcggtctctgggctgtgggctcccccacctgtctgtcgtggctg
aaaaagtggttcatttgtctcatcatcgcgatcggcccccaatctctctccaatcaaaaa
gccatttagacaaacgaaaaagagaaaaccgtagtgtgggggggaggggtttcgatcgaa
acaaaaagtataacatttcaaaattttattgactgtcaaaaaggcaggcgggccgatggc
caggcgccacatcgatggcccaatggctggcagacaagcgggctagaggatcatattacc
agcgatactcgtggatggcgccaagagcccatgaagaacgctttccagagatgctttatg
gatgggtgagaggagatccgagcggtaattcgatgtgtctgtggctgtctgtggctgtct
gtgaggtgcattactaatagaggagtttcgaggcgaagtctagagacaaagacaacagac
ttggacggcgactgagcacatctttaaaaatagttcaagagtcgaagcacctgcagcagc
attcgctttttaattatttatcaccgttcgcaatgctaatgctaatgttctttcagcttt
caaatgaatgcatgcaaagcatatatcgtatatctcccacagaggagacgtaagaacatg
tttattaaattaaataattgcagccccccccttcccaccccatcgaaatttgcattttaa
gaactgacaatggaatggaagaaacaatatacggctcgtaccacattgaaagactcgtag
aaatataatggcaaatattattattgacacattataatggaaacatgtttatgcaaaaat
ttgcatgaaatttgttcgctgaaaggcaagacgtcatccccatcgccgcatctccccatc
cccatagccccatccccatctccccatcgccccatcgccagcttccagcttccatctctg
cccggtagcggccttaattacttcgagagacttctcgactccacaaatcactggcaaata
gtcaaaacaaactatggcatgtgtcaagcgaatgggagatcattagagctaggaaagggt
tctactcccgctctcccagcggccatcgtacgtgcatttgttatacccaaaagatatccc
aagtatccatcggttgacggacaattccattgttcttccagcaagacattaacccactta
aggccgctcgaaagccgctcgaaagccgctcgaaagccgctcgaaagccactcgaaagcc
gctcgaaagcaacaacagagcaaatcacatagcacatggcattcccgccaatatctgggt
ctcatctttattgattttcgattcctgccgccacagccacagccacagccacacagccac
ctttaacccctctctctctggaggcgcttggctcacacgagatccgaaagctggtggacg
ccaaaagggattcctcgagtcgaggctctggtccgtagctggcgctggtaattagtgatc
tggtgcacttgatatgcaccttaatttaaacatttcgtacacacccagctggggcacgca
tttgcggaggcctcgtccatttgggggcccttcttggactcctccgagtctcccgagtcc
cctccctctctctcactctctctctgaggtctctccctggacaagttctgcgtgtagcgc
atgccgttcgcttgttctgtgttggccttttgttgcggctcattcccattcccattgcct
tgccccatgccccatgccccatcgccattccccctgccattccccttgccattccccttg
cccttctctcgcgcgccgtgttctcgtttaaacgtttatttaacttaaacgaactttgcg
tgtcgattaaagtgctgcgattaaggtacgacctgatccggtctggtcgtctctcttgtg
gttctctggtatctgtttcgttcattcgttcattcggatattcctgtgtgtgccttcgga
atgggtatatcagtgggagagtgtcgactgatggatggcccttgccttggcattccctcc
cccccgaaagacatggcaaagatatgccttgaaatgtttcccctaaacccaagctgaaaa
cattcattcaacactgctggttctagggtaatctgtgggtcgatccatggccatttgcag
gtctttcttgtgcacttcagaggcgcatgcgtgtccagtgaacttacaggtcaggcatac
gcatgccaacgataaagcagcaccatcctccgcgtcctccgcatcctccgcgtcctccgc
gccctcctctgcctccttcatcatcgccatcccgatcatcgtaatgatcgggatgaccta
accccaagaaccagagaaccagagaacccgagaaaccgagaaccagacactgttacagct
gcataaatcctttcgtggactttctctctggggccccgatctctgtggctgcttctttac
gacaaatttgcccattgttctgttttggttgcttgatgatgtccttttgtcttcgcttac
ggtgtgtgctgtgtgtgtttggcccccgacagcgaatacggaggagaggagaccgcacac
cgtacaccgcacaccgcaatccacaatattaatttgtgcatccagcacctcaaacattta
cgaggacaaaacgcctaacgaactccatcgccacaccacactctccagctctgaacaaaa
atcaactctcgattgtggtctgttctgttcgggcctggcccgagaggagaggagaggaga
tccttatcgggctcatgggccctgtatctggttgcctgattattggttgttgttgctgct
gttgctgttgctgttgttgctggtttttagtgccttgtcttatcttgttacccttattta
tttttttgaaaaacgaaattagatttaaaggcctcacgcaggcctccctccgctctggcc
gctctggccgctctcacaagtgattttgatagctcgtaaagaagtcaaaaagtcacaaaa
atttcttctttttttagtgggaaaacccacgatccagcgatcagtagatcgaccaccgca
gcaggagctgctcctcctcctcagtctcctcagtctcctcatccttcggctccttctcct
cccttttcatcgatggatggatggagaatttatgttacagctcgttaaattagtctaatg
gggcaaagccagctgtccagctgaaaaatcccctcctgcgtccatgtggtggaaagggtt
gacatcattaggacagatctcttctatgtggctctggatgtggctgtggagctgtggctc
tcctctgtgctccgattgcaacgtgtgcgacccagcccggccctcgttcctgttctcgtt
ctatccacagcatccagcatccagcttcagcttcagcttccacttcagcagccagcaatc
acctgagctgacacttaaagcttcttcagcagctcgcaacacttatgcgaacggttcggt
ctgtggtctctggtctccgaaccacggtctcccctctccaggccccgatctcaccggtct
ccggtcttcggtctctcggttattgtatggttaactgatatgcttagtgcacgtattaac
ccaaaacccagagcttgctccgaatggaagctccacactctgcactccacactcaatcgc
ttgggctgctgcagttgctgctggagcagtgtcactgtcaatgtcattttagttgccaga
ccaaagacccagacccagacccagacccccgagcgaagacccagacccccgagcaaagac
ccagagtcaggccgagagtcagagagactcctcggaggcagagccacaggcaggccatgg
ccatagccatgcacttggctcgagtcttcttttttgcagaaaagatcgtgtgatccatta
ccaaacgtgcgcgatcgtttgcgcctgtgtttagtgatatttatactctcgaaaaaggcc
caacgataccctcgtgcgagtcgttggggctgtgacaaactcccagatggatggaaagtg
ccatttaccaatggatttggaatcctcctacttgcagggcattttctgttcgttttgctg
tcgatgatggggttttcccttgcccttttccctggtttacgttattttcctcgtatttct
tcacaactcttgggcattgcaccttgtacgttttttgcattgacatttggtaaatattgc
caaggctttggctctgccagccattgaggaggtgggcccccatgagcttggagtctgacg
tgacactccataactccgtggatccatggctcagggggcacatgggcacatggcggctgg
tgacttgatttgattttcccattacagagagtttttcgtgtgccatccttctgcatacga
tatgcaagcactcaatcaagcccgcctttcggttccagcttgtttgtctagcgcacttct
cctcacaccatccatccagccatccatcgatggtggaatggagtgtggactggtggtgga
gggggtggggcggggggtgggttgggatacctgttgaaaggggaaccctatatgccatat
agcgtcccacagcatcctccactatccacaccatccacactatcctccacattctaaatt
aactgctcttagctgggcagcacacacggccaacacagcccagagaatgccagaggcagg
gcatcccatccattctatcccatattccatcgcatcgcatcgttttgttttgctggcttt
taagtttctttagcgttcgcggttcgcgtctcttttgacccagttttatgacactcaaag
agtgaccgacgaacggccaacgacgagacgcacaatgaactcctttcatggccttgttag
gcgggttgggatgggcctttgctctcctaagcagcctgtttgcacaacatgatcgctggc
ccagaggtcggcttattagaacggctctagaggtctctctgtctctctgtctctcttcct
gggtgttgcattgtttgcccggacacacattttgaaaaaaaaaggatgcggaggacagag
gagctcgtgacaagagcacacacacacacacacacagagagaaaagagttttccccgagt
cgatcctcagtattcctgcagatttcacgttagtcacgatcgccctcacgcccccatctc
cgatcgatctctggcggcaacggcggcttcggcggtcagttgtgaggagaaacccttttc
ggggcgagtatttgacaaatgcaaacagttttccatctccttttggcttgttattagaac
acttttcccaaaaggccacttaggcacgaacccccgaccaccgacccccgaccaccgacc
cccgaccaccgaccacaatcccaactgcatttccatctgcatcgcatctgagaggcatct
ctcatctccatcgccatccccatctccatctcatctaccagagacctgccatttggctat
gatgtaatatggctttttgacttttgtagacatgataaaatacaaaacgttccgttgcgt
tgcgttccatcgcgttgcgtggctgttatattggctaatggccgcggccttttagaccat
ttgagagtggagtcagtggacgtcagagtcagagtcggagtcagagtcggactccgtctc
cgacgtcgggcagaggtgtcagagaatcgacttcaatgaatggccccgctttcggaggcg
gctgcagatcaaaggggttcttgttctggttctcagtctcctcggacgggcctcgtctct
ttattgaccatggtccaagagtgcatcatgtctgttgtgtctgtgcatttgttgttgctg
ttagtgctgcttgagatacattggggcaagtgctggccagcctagccttgtctctccctc
tccctctccttctccctctttggcaattgcaattgctctctgcactctggtaatgccaca
aggtaaaactcatttgcataattcaagccgcagagccgcagttgacaaactccgagatac
tctactcgcgggcatcgggcatcagtccgaaatcggttcaaacttcgacgaaagccgggc
ctcgaatgacatatttatggaccctctagccctccaaagccccaaccgactgactggcga
gccgcgcccttagccattgcgttgtggtgtctgctctgggccttgtctagaagttggcca
atccatcatttggccatcatttgtatgcagggatgtgccccgtgacatgtgctttatata
taatttagagtttaagagctgctgcctgcccctgaatgcccccgactgccgctgactgcc
gctgcctgctactgttgcaagttgctggtccgtgcctcgatgcgtgccttggtaatgtgc
caataaatgtggcagtggcagtgactccactctgctctttcgctggaatcgctttcgact
catttccgcaatcaagcctctgctgggagggcagggggctggggggcaggggccaacatt
cggggcatgcggttcgttcggttaaatggcatcctagttttatgtccaggccattatcaa
tgggatcacaaatatcgaaagcatttaaacaggtgcaaaaatcagtagccaaagtagtcg
tcgatactcgatatcttttatatcgaacagaacacagaacacacccgacagatatgccat
ttgttgttgctgcctgttgctgttgctgttgcagccactgttttgtgttgcagctttgtg
tgtcttcgtctccgtctccctgtggcctgtgaaatgcgtgcaacgcgagaatcgaagcga
aaacagcagaccgaagaccgaagagacatcgaaacaatgagaagctgctaccggtgctcc
tcacttacaaggcaattaaatgccaggcataacaatctttttttcttttcttcttttttt
ctttttaggggctaaccctaaagagcgctttccaatgatctctcgagccgagccagagat
ggggccgtgacacgagacccgtgaagagagcacaagcgatgcgatagatattcctggaag
actttagatcccagagagcatcgatattatccttgtttaaggcctgcccctgcgtgagtc
gtgtcccttgggtctccccaccagtctatgagtctccaagtcgctgctgctcctctgtcc
tccttcggggggatcttatcaaatgccgtctatcggtttcacattgccatttgacaaaca
cacaaattaaaaacgatttaagaaagtaaaacgttttggcccccgcgtggagtgtgaatg
ggaacagagctccaggctgtttggatcgttggcaaccaatcccccctccccccacactgc
actgtctatccgtccctcaacccacccccccacctgcacccacacccgcactcaatgtta
attagcccacggcccaggcgccagtctactaccagacggacagtcgaccgacggacggac
cgccagtcggacagtagcaaaacattttgttgtcgtcgctttgtgtacaattaaaacgtg
atcagggaggccctctggtctgtggacgacaggcggcgcagctacaaatttgtcgaacac
gcaaaatggtcttccaggccgtgtaaatgcgtggccccgccgccatccccatccccatcc
cccatccccatcccaacctccttgggcccaaaattgtattgcatttggttttggtttccc
tcgattcgtccactcgaatcgattcccagacatggccctaaaacgagaactagttttgca
tacataagcgaggccctgtctgcactacttcccttctggggggatacagatggactagac
ccgggtgtgtgctccacaaaccggagagacgacgacgacgacgacgacggaccgagacga
gtggcgtcagtgttagagccatgtttatgaattgctaaacggcaaagcagagatccagag
acgggggccagagagagcctccagggttggacgataggaaaccctcgcgaaggatacctt
ttttgtgccgggtttccctgacaaatcctcgatttttctgatgggccagccacttgtcac
acggccagccatagcctgtccatattctttattagctttttattgccaccaatatttgtg
ttagggaaagacagagagccctagacgatcgaccaaatgtcaccacatccggcccgaaga
acagtctgaacagggcctgaactggaattagtattctaagtcaacggcagcaaccggcaa
cgacagcaggcatttccatgatgatgacttgaccatggtctaaggggtacgctgggtcta
tgatggggtaacaaacgacgacaagaagcaacaaaaaaacagaaaacacaacgtaaaaaa
agagtgccaacagttgttcaacaaatgcgttgcacttgccccgttgcctccggggtacga
tcgatcgctgcccctgccactgccctgccactgccactgccactgccctgcccctgcttt
gatttcgtatgcgtatcattaatatttccatggcctttaccatcgttccattcattcatt
cattctttcattcattccactccattcatatgcactcgtgcgagtgcaccttcaataaat
ttatggccattgacaatcagttaagacaatcggatatctagggtaataatttctaattgt
ggggacactctgttctgcaaacacacacacacagctgttgggacccctcctcagacaatg
agaagaggatgcggcacagagtttttctttcttcacgaaaggaagtcccaacccaggcag
atggggggctggggctggcttccggctggcacatgtcgcaaggagaatactgagaaaaag
gattaccgaatgacagattggttccaaaagactggccggccaagtgctttagcctcttgt
tgtgtcttggaggttatccaaccaatttgttcttttgcctgctgttgttgtgtctgttgt
gtctgtgcgatgtggaaaattattccggccttgacagcaaatctgcttggaaaatttcgt
attgaaaaacatggaaaattaacccagaaaagtttcgccaaacaataagacaaaagaata
cgtcgcagagggccgccactcggttcggttcggttctgttctttggtctgttctctgtgt
cattctcgacagacgacagtcgacagtcggcagtccgtccaagagtcatgctcatgtgct
taagttcaatgagtcgaacggtaggcagtagtgccttgcctccgccttgcctccgctccg
acagaagtgtgccacaacatatatatttcgagtgtgtgtgttgcaataacagatagcagc
aaggtttttcctatgcatttattaaacaacatttcggtagcggaaggtcactcgaagagg
cattaagtcaggcaaccaatttcacccactaaaaccaggcacacgaccaaagagccggtc
cccccacccctcccatacccccctgaatatcttgagagagcccccttagcagacgccaat
tacaaagctggctttggagtcggagacggagacggagttgtgtgattttcagtgacacag
aaattgaaactgaaattgttcattgttcgagtgtgctctggtcggagagctcgttaatga
cctgctctatccaaaccccctcaatcccccccctctctgtatttcagggttaagttgtcg
gtggggaagttattattattattattaagtattattgtcgatgcttcagtaagttttgtg
ccaaaaagctctacattgaaaaattattatagaaattaattgccttaagccgtggcctgc
cccgtcccccccctggccaccatacccccaaccccttggacccataatatttgtcaaagt
tattttcagaaattgtcagagcgaatcgatcggatcggatcggtttggatcgtccagcag
gcatttgtgttaaggtaaccccccctctgccccccccactgccccctctacgagttttaa
ccacaacaaattccctgactaatcattcgacaaaatggaatgatattctacttttgattt
gcatttatttgccttttttgggtcttgtttgtccaagtatttggccaagatctcaagggg
gccctcgggggggggggccttcttgtgcgtaaacgcggtggctttggggcagggcctaag
ccgccacttggcttaaatatttcaaagaataatattgttctttcttcgtttcgggatttc
tgcataacttttgagctaatttttggctgcggatcgaggggatggaggggctggaggggt
tgtctttcaattagagccagagactcccgagtctctctcgagtgtgggggtctcgtctct
ctcgagtgtgggggctcctctgtgtcgcgttgtggacaatgaaccgcaatcacaaagccc
ctggggtggggcgggggcgggggggcgatgaatcacgtgggttctacagaaacgggaatg
ggctgggctgggctctgactccgaatcggaatcggtatctgaatcgatttgcattgtgct
ctacataataaatatttgcattacttgaggggttttttttcttcaggaatttccgtttaa
atatggtatggaatatggcagatgtggggtagtctggctatatatatatatatgtctcta
ctttttacgtgtaaaaaaccatttcccagcaacaaatttcaaatgccttcgaaagactca
agcaacgaacttcatttccagggaaaaaggacagcgacagagacccagacgggacagacg
cagacaccgtgctgtacaattgtaaaaccacaaaaaagtgtcaaactggcgccagggcag
tcgctgaaaaaggacctcgaaggaccacacactcgacacttgcccacgcacacggtaggt
gcgagccggacaagtgatctatttaggttattatgtctttatgtttgggacacagctgca
gggagctgcaggcccgaatcgttctcattgtctcgttttagggaacagtaggtggtggcc
caggaccccgagaacggcagtggagtgagagcacaggatggcaaagagtacagaggaatc
cttgaagcataaatcaaaacataagctgaatcgcagggcattataaatcttttggggaca
gaccagtcgctgcttctttggcaattgattgtctgttgcttttcgcctgcaaatcatatt
tagccaagaaggcagccggaaatcgctcataattcaaaaaaggaaatgctcatatccttt
cgttgcgtgacatctttctccttcgattaatctaacttaaagtttgctcacgccccgtac
gtgatttgaatgcgagggtcccagaggccctccccgagggaggcaggggcaggccagcta
cttacaggaggagatccttcctgccgctggccgcctgcctcctgccccttgccgtgactt
gtatctttatctttattaagaatttctcgggtttgatatcttgattttattccctgggca
gggcattaatcatacgatattcgtacggcccgaaacggcacacattttgatttgttttgt
gtggggcttgagttctgtcgagttgttctcgagtcgtgttgcatgttgcatgccaattat
cgaacctgggctaccccctgggctgccccttttttgtggactcccacagccacccaccaa
atttccagctattcagatctcaaaatgtcatatactttccattgattgcatagaagacca
cacatgccgcgatgccgccatgccgccatgccaccgagccactcccacatgttgcctcct
ccacagcccgccacatcggtcgccttttggcgactcgctgctcgctgctcgtttgtcttt
agcacatgcctcacaaatgtatgatttagacgtttattaaactctaaacaatggggggat
ccgagcacagagacacggggacagcgatgggtggggcggggcggggtggggcggggccct
gcgggggagaatgtgggaattcaaatgaagacaacatttcgacaagtttatttacgtaca
ctctaggccatggttagcacctttttcggagagtcggctgagagccgacagaagctcaga
atccaaaaggaattcctagggaaattcggagatcataaaacagggtcacagagagacaga
gagacgtagagacggagagacggagagaaccataaacatttagttggcttgtattacagc
atccctccccactgctccttgcaacgtgcgacgtgctacgtgcaacctacaacatctcct
acatagtacggacagagagaggcccctgccaaattgttttttaaaagcaccatttttatt
gccacccatccaccgataagtgatctcgcgacattttcgaattttaatagggtctcctcg
gctgcccagatctctccttacaaagagcatttgtttgtggggagcaccgggagatcctcc
ccccccaggtctccggcgatcatttgtcgttgcgttaataaaattgcattgagtctgcat
ttgaattcgctttggcggtggtcaaagctctcaagagctctgcagactccactgtggccg
ggggcattattaataatgcggtggtggtggtggtgggcagagcagaggggtccaggctca
ggcgcaggctcaggctcagcagagaggtcacctggaaaaacgttgcaagagaaataaaac
ggccgaccatttttaatatgattgtatgtcatcttaagcccacagctagagaagaagccc
cagccagagagagagagagatggagagagagagcgagagcctcctctttggccctgcccc
acccgcccagccttgctggacctcgctggtccattcgtgtctcaaattatcaacgagtgt
ccggggatccggtcctctgtcgcgtctcacagtccaatcccccattgtgtgctctgctgc
tctgctgctgtggtgctgtggtgtggtctgcccccatggctgccccatgggtgtcgaaga
caatttttcatgagatgagcattcggggcagtatcgtatcaggtgtgcccgtccaggccc
cgcgccagcctcctggtaatgggttcgcctaaatagttggacatgaagcaaacttgttgg
ccaagtgaaaatgggtgataatccgttttgacaaatttgcctacacggcatgcctgcggt
tgggtggagggggaggggtcacagttcaactgccagagggagaaatttccatgaagagag
aagaaaaacatggcccaacattagacctatcttaacatgttaatccattgatggctttcc
catcgatcgatcgatcctcatgtggccacgatttcgaggcatcaggtttcctctccacac
attgctggcatttcatttgaataactcaataagtgattcgattcgagactgcaaatgcat
ttaattagttattagcaattgtcagagggatccagtgagatccggctccggctagcagat
ctccacagcctccacagtcggcagatcatcagcaaagttcaattttaatatctactgctg
tcgttgctgttgccattgttgtttctcgcgtaatgtttggaattacccaatgggaattgg
ctctgtggctgtgcctgtggctgtggcgactaaactagtttagcaaatcacttgggcatg
actaagtgccataaatgcatacaaaattccatatactcgtggcgcaggccctggccgagt
ctgagtccgactctgagtctgatttgtgaaccttttctgcctggcagaacctgcaacctg
gaacctgagacagtagtaatcgtaattcgtaatttgtaatttagcaaagatgatgccgaa
cccccaagcatataattacggcaggtctaacatctgctagatctgccagatctgccagat
ctgcagctctgggctgcctctctctacaggtgtgaaatgatgccaaatcatgcaaatcat
ttgactttttatagttccagacacacacacacacacacacacacatatgtattagctgag
actttgccgtacttttgtaacttattaatatttttcccgccagcaacggcagccgcacgt
aatttctaaacttacaatcgtcgtcgttgggtcttgatttccggccccgtctccgtgtgg
ccggctgctgcacctctcgtacacgtatctccagcctgcacacattgtttaacgtcattc
agtggctgaaatatcaagcgtgagaaaatctattattatctatctcaaactggcagcagc
ttcaggcatccagcactcaggcattggctctgtgcggctggaaagcggaactagcgcccg
gtagcacccacggcggggggagggggcagatggatcgcagatcggagggagggccgggcc
agagactcgactctgggcaatgtgtgaggtaattggggggaatcttttgatattgattag
cgggggattgggggcaggggagagaatcagaatcaagtttgtgtctcaagtcttttgata
tgaaatcttggaatcaggcaaaatctgaatgaatcccaagaatgagtcacatccaaggtt
cttcgtataggaaacacccttttgctggggggctgcaggggctgcagggggggggggggg
ggttcacggcatagcatatcttataaatagacatgtgagtaaatttattaaatggcaatg
atctcattacaatttaatgccaatgcacaaacgtttttgctgcaaagaaaaaatttaaat
taatttcatttaaaaaccacttaggcccacccccaacaccaccaagtgcccccacgagct
cttgacgctatagccatgggtatatctatctatacctctggctctgggctctggctctgg
tctctggctctgactctggctctgactctgggctctctgactctgggctctggctctgtc
tgaggctgaagtttcgagctcttggaagtgacaaagtgcggcatggccaacttgttagca
tatgttaattaaagcgggcgagcaaacactgacacacactgatcgaaagccgagagacgg
cgatggagatggagactgcggcctgctgccagtctggctgggcccgatggtgacttatgg
gcttggggtcttgaaccgctggctctgcgacttcattttgaacgatcgatgcataaaatg
ccaataactggaggattagagctggcaccacagaggcaggcaccaggagctgccgacgga
aatgtcactgccaatcggccaatgccaatttcattcactttacattcaatattcattggc
tgtactgattttccatttcactaatttgttgagttttttctggtattttttctgactaat
cagttctacatattgggttattttcagtatttaataaaatatattgtttttattttgtaa
attttaaaagcactcaaaatctaagtatttggtattttttttagtatttgcaggtgttat
ggaaattcaagttctacctaaagcgcaaactattgggttattttcattattttatcaaat
atattgtttttattttttaagttttaaaggcactcaacatctaaatttttggtatttttt
ttgtaaatattttctggtgttatggaaattcaatttcaaattgcatttggaggcaaaaga
cgaaatattctatattttaagtattttttgtagtattttctaatcattttttctggtatt
tttagaattgcaatgcaatttctaggaaatattaacagaggtgaaaaagagtcaaaaaat
ccaaatattcggtattttcagtattttcctatggtattttctggtattttttacttttaa
ctataacccttaagatgttaatcttaatcttttgattattatttttttcccatggtattt
tctggtattttgaagtatttgaatcaatgtgcactcctttcagtatgttttctggtatta
taattacaattgtttatttttgtgactctgtgactgcaattgggactgatactctgtcac
tccaactgtcactgctactcttgcaatcatcaatcgcagtgatggagccccctcatcact
gccgctgctgctggggcacagatactcgtaccattcgatttgcgcccaatttcaacgcct
caactactttgcgctcagataaatcatcgcggcaacaataactgagtgagtcattgactg
ctacatgtgtattctgtattccgtagtctgtattctgtatcttgtatctcgtttgcatct
catacggcgagtatctgcatctgggggcagtgcagtcaaagccgaagtcgcaacgatttt
ccataacaatattttccaatattgcatatcgatttgcgcgttggtcggggcgggcgggcg
gtcattgatttattttcgagttagggccttgcacaatctgcatctaatgctctgcgacat
gtcagcaactgtttggggagctgccagctcccccaatcccccactccccgccgcgcagac
tcttgatgttttgtgggacttccatctttttcgtaattgggggcttgcgtgcgggtctct
ttctctctctcgaactggagcaggaagagcccccaaaaattagaagagatcagagcattt
ttcattgtttttccatgagaaaaactttggcccgaaccgaaaccgaaaccgaaaccaagc
caaagccaaagccactctctgtccgcgtaatttggccgcctggcctttggcaaaaggttc
tcaatggaggcaggagccggctaccgtgggagctgctgctgctgctgccgttgctcttga
gctctttttggccctgcttccgttgctacaatttcgtttcggttttccgtagcgtgacca
caaaaccgtccaaaagcagatgccagagctaaggctgaggctgaggctggggctgatgct
gaggctgaggcctgtggatggacagacagacggacggacggactgtgcccgggcgagtgt
cgccgacaacactctctgccactaaatatccgaaaatgatggcgataacaattttgcgcc
catggcgttgacgttttgcacttattttgtaccctgtgtgtgtagggtaccctgtagtct
ttggggcatagcggggcagtcgaggcgtttgccacaaagtgtgggctttcctttctgtct
tctgtagagagctctcccatcaatcagacctcttccaatcgtctcctcatcgtagagtat
tcaatattcattcatattctgccaccatttaaggccaagacaggaccttgaggcctggtt
aatgctcatctgtggtgtgggctttggctggggctggggctggttgctggggcttttctt
ctgggccagccactgattggaatctgtctgtctgttcggttcggttcggcttggtttgcc
ttgggagtaagcagaattatggctgtcatcaggcttgcagttgacataaacactcatagc
tacagggggtcgatcgtctcacgtcctcagttggctgtgg
