# Supplementary material for: SMCis: An Effective Algorithm for Discovery of Cis-Regulatory Modules
Source: PLoS One. 2016 Sep 16;11(9):e0162968. doi: 10.1371/journal.pone.0162968 (PMC5026350; doi:10.1371/journal.pone.0162968)
Supplement: S1 Datasets — (ZIP) [file pone.0162968.s001.zip › dataset/Drosophila/kni/dsec_kni.fa]

>scaffold_11:555326,595325 (reverse complemented)
ttatggttttcaaagccgaagtgatttctctaatttgtattttatagcgaaattccattt
tttttagcatcatcttgaaggattgaggcctgaatgtgccactgcgactttccgcgttct
cagctcttaactcaataaaacaaaatgaggaatctctgtacagatagtatgcttacttct
aactaattatatggctattattaataacgtacatatataacaacatatacatgaggaaaa
agtacatatgagacatagacaaaaatgtatgtatcctaagacatttgttactttattgtt
tttagaaagcgcgtacgtatgtataaatttgcaatttttattcctactgcccccgaaaag
aaaatatacaaaacaataaatggaaaacatttacaaaatgttattgctttaaacaaataa
caaatacgaaatgtgcaaagtgttggaattttccataggcctaagtccagccattcaata
aacaataaagccgaatgacaaattttgctaactgaaacagcatcgaaaatatataagtgg
tcagaaaaaaaagcgaaacttgattgtctttattatgggacttaatagtttataataaga
acttttctgtctttagaagtatgcttaatttcaaccctgaagatattaaaggtcatgaga
tctcgacggtaatacgggcagggccagatcgacccggctttttattccttatcaagaata
tatatagtttatttggtcggaaacgcttccttctacctattacatacgtttcaacgaatc
aagtaaacgagtaacgggtatacaaaataattaacccatttattgggtggtttgcgcacc
aacggatacgtccaaatcgatttaaatgcggattaagaatatacatatgtatatacttta
taaaaagaaaagcttacttctactttttatctattcgtcaacttttttgatattaaaata
aaaaaattatgctgtttgtatgttcatatgtatttattaattaatgcaaataaattgcca
gacatactcaattaaattcgaacaaatccaaacaaatttaattcgtcgcatatgaaacaa
acaaatcttataatttttacgatgaactcttatacatacatttattttactcggagggta
tagttacataatgggtaatggctaactattgctttattcgtaaggtatgctcctgttaag
agggtgtagaaaacgtgtaagttatgaatgtagaattcagtaggttcaactgccaggcgc
taggtgtcgcaccaattccttcgtggaaatcgtttagatttctcctattcttgtagatat
cgttaatgcaaaaaatgcttttataaattgacttgtttaggttactcgtctgcttataaa
aattaagtttttaatggttatgtcagttatcagaatacaaaatgatccatataatataaa
tggatcattttgtattctgataataccttttcacatgccagccgatgctttctaaacaat
ttcatggtagtattttgatttgctgcataaacaaatgcaaattcatatatttatttagta
tagtgacttacctttggaataggcaaattataattaagcaagtacacggaaaccaccgac
tcacctgtcctgcttccaagccttagtaactacctggcgaataaagcagcgttctaagac
cccaactccaattccaattccaagcccctttggcccaaaaatcgaccatcaacagcattc
gagtggggtcagttcttcatcttgaaaagatcaaagatacactttggcgcttaagtgttt
tcccggcactccgtagcctcatcgccagctatcaagtgaaggagttcgagatatttgttt
cgcttttcgaattgagttgttatattttctgtggctccgtgcactcgagttcgttaggca
ccttagtggagcaaacaaaagcaattagacggcgtcatctgacagcctcaatggaatagt
tttcggagcgaataccggcggaatgccgcagcgtttatcgatcgatcgccctctgatggg
atgtccaactgccaatgagaccgggccgaataaaaaataagtgaaatacaaatgggacga
ggggggggccactgtatccagggcgcagaacaaaagagctccactgcggaggagtgaggt
gttaaaaattctactctttatgctcctattatgatttgactcgctgcttgtggactttga
tgaacgtttacgatatgaaaagtatctgatgatgcacttaaaaaaatatattactcctgg
cttgttttgggttgaaacttgaagttcaataaattaattataataattaataagttattt
ctgaaacagcaaaaaaaaccttaccttcaatgttgcttaagtatttttgtagagagatcg
aatgaaatgcaaaaaatcctagattgaagtcgcatttcttcgagtatatatgtgcgtgga
gttttttaaatcttttcagcttttgtctcacttgtttgacaaccgatgcgtacaaatcaa
agcaggaatccagagtcagaggccccaagcccccggctcgtctgttgtttgattaatagc
cgcacaattgatatgttaagtggtaaattacgccattggcacgcaaatgtatctttacga
tacatacatgcgtttgtgtgtagacaaaataaaaaaacacaaaaacgggcaaattgttgt
ttgtttaaggcgccgctttgaatggagataaaaatctcggagctgcgctatcgaggctct
ggaaaggcggagcctaaagtgcgtaaagtgatttaattttgaatgaacggcggagaaagt
tcatcaaacactcattcgttggccggcatacaattattcaattatttggttgacttttcc
gttgttgtattcagcggatgaaaagtttggtattttacaaggttcgttggcttaaattaa
aacccattagtctacttttaacacgctttcagggagtcgatgtttgttgtttttatggta
acgtttatatgcttaaataaatggaaatacaaagcgaatcgaggcgaaacagaaaatcaa
ttaaagcctttttgtatattagaaaagcgaaacaatggggagggagttcgattgatgtca
ttaaatttttgccacgccataaaattcatcgattttttttgttttattgaaaagctgcca
tgtagaagtgttataaaaatcagttaaaagccgagatggccgtagatttgatgatttttt
gtggtctctgttttgtttttactgcacgaagcctttgcttatgctcaactaaaatgattt
aatttcgaaacgtgccttgcaaactttatgatcaattttcgctttaaatatagattgaat
gcctcgtcgaattatttaaatgtggctctggcttatttatttattctgttctttgttttt
cgaatatcatgtgacgaaggtgctttatcggaatgcaaaagtgaaggagggagcagcctt
ttgatgatccccaatggattgtaaattttgtaagttttatggatttgatttacgatgttt
taatagaacagtgatttacgacgctaaaatttttcgatgaaattcatttgatttaatgcg
aacattcgccttgccattaagtatttgtggctaatccttaaatattttgaaatttattgt
tcgactacattcgtggacatttgattgaattgtggaaatttgtagttccatttacctttc
tttttatgttgctaccagtccggcttttgtatcttttcccctaatgaaattatggaaacg
atcaatattattggccattaaaagtccatcttctgctcctgtgaatatcaatcctctttc
gattgttttgcacatcaaagctgatggagttgacttcatttccatttctattgaggcatt
gatctctcgcgcggttgtctgcctcataaataaactgtggcaaattctctaagccaactc
gctgaaggcccataaattataaggcccagagccacaacaactgagttggccagtgtggtt
gttgtgtcattttcccggcgcgcttaataaactacacacactttatgcgatctgcgcttc
atgttgttgtggcctgccgattgctgttatatgatttcatatatcatcggagccacgtag
gaccctcctcctcccactttactcattttgtactttttttttgcagagttcactgtgttc
agaatgcgcaggcgtgcggcatttagttcagcctgtcgactctcgattgtccctcctttt
ggccccgattgcgaagattcctctgtggcttgcttgtatatatactttttgtttgataac
attttattgtccgctttataaattattggcgtttgccgggactcgagttggcatcggaat
cggggcaaaaaatatccttttacgttgtgtgtttttagcatgcaacatgtgtccaaattt
gtgcagcatacaaataaaaactaagggaaaataactatgttgagttagaggagataccct
cacaaagcaaattaatataaagatatataatataaagataaatagaataatcaaaccttt
gattagtgaaatccgtagcatagcaattgagcacctaataaattaactttacagggtatc
caactgcttaaatagtaccctcctgagatgcgacttgatttcataagttgtcttactttt
tgcccagctttgctgagtttgcgcttgttttggccttttagggcgctttggccctaaaac
agacaattgagtgtagtgtgaaagttgctttaaatactctcggtatcggtatcgaggcgt
tccgatggccgaaggcgctggtggcgacgacttgtgatggaatgggaggatctcgagatg
gggctgctgccaccaaatcaaaccatttatgtctggctcatgcgacacatttatcatcgt
caagtaacgaaacccacctgcacctgtctgctgctaagagaaccagattggggtccattg
ggtggggaatcttttggtttgggtgggggggaggtggagagatctttaattacacattgt
agcaggcacacccgctgggctgaatggggttccacttctcaaagtcatctaactggagcc
cagccataataatgagctgcagggatcctacactgccagcaactaaataactctcatatc
gagaacaatgagaaatccgtccggaatccgtggcatcccattatggctccgatatgtagt
gtacatatagggctggctgaggagcgatgcgcatcgatcaatcgaaatgatataattatg
gccaggtctgaagggcggctctgtgtaaattgatatcaacaaattacgcgaaaatatttc
aaaaatattaacgaatgtgaatgatataatgatgaggcgatggatgtcaaaaggcactaa
aaaaaataaaattacaatatatttgcaacaattagccgttttaggaaaactgcaagtgta
actcaatgaatttttaagtaacaagaatagcctgttcttatcataatttctttgtatatt
tgtataattatcctatacttaagcagttctgcaattaataatgccagtttcatttactca
agatggcataaatgtgcaacaaactatttttttcagtgcacctgctccaccctaattatg
cccaatttaaaaagggttaattaaggcacaaaacgcatttcgtgtcctgtgtccgccaat
ggagagcgttattaatatgcgacatttttgatatctttttgcgtctgcccgggaagagga
agaccgatgctgtagaatatacagagcgaccaataattacatacagcatttgtcataaca
ccagatatggacatccgatgctgttgcgccgggcgcgaaaccttcgagccccgccaaaag
gcaaaggccagcagaccaaggatgctttcgagcctggccaagatccgaactatgcgacaa
atgtaagagggggaaagaatacaaatcaaaattggtaaaaaatgatataaagaggcagca
gaaggaaaattgtaaatatcatcattggtcgcagccagcgatcgctgggcattttataag
tataaataaaacaaaatcataaatgctgcactcaacgatcgtggaatggatggatccgat
cctgggtgctatataataattacagttcgcattcgcattcgcaaaccctcttcagacgct
tcgcgttggaattcggagcattgtgtcatatttaatacagaaattttaattaaacataat
ttgtaaggagtgcacgttgatgcattctgcccggacacactggccaactgagatggctcg
caacgatagcccgacttgggatcggaatagagtaattcatggcatcttatggttaggcca
caacttgtctatcatccgcaggaatttcactttgatcttatcggaacgtgcgagcagtgg
gttccgtgggtccagataggtgacaaatggacgggttgattgctctatttcgaattaaca
ttatctgtcatattattttaatataaatttattctaagaatttaatggctgagttagcaa
aagatagcataataataataggtgattttatttgaccaccttgactaaatacgtttagta
agggattccaatagagtatattttcaaatcatatttaaatatgaatcagcctgagattaa
ggagtttttaggcctagaatacttcattctacgactttacttccacaacatacctgaact
ttggtccattattgggctcaccttctgttgggctaccacagccatgaagatgctagacaa
tgccgttgcaacccaaattcaattccaaatcgatgctcggtgattattcaaatgatttaa
ctagttcaccgcatttgaccctcagagtgggcagctctcaagttcgctggggcccaaccc
cgaaaatccgaaatgcgaactctagcttcctaaggttgcagagcctccaaatgtgctccc
cgaaatcggaggagtcgagctgatggccccgggccatttgactgactgacttcgactgca
ttacatttgcaagacaacaatggtcatttttatacgttttttcggcggcgttgggcgttt
ttatttttacagatattgtttacaatttcacaagtccagtccacaaaggctgtgccctct
cattgttggagctgtggcaaaaatgctgatattgatgccgtagctgaagctggagctgct
ccaatcatcatttcgtagatattcgcttggtgatatattttgggtgagcgcttccggcaa
atcggagccagtgaaaggtcaagatgtggccaagaaaagcagccggagcaagcggaaaac
tgctgcccagggagctgtatcccattggagtgggattgcgagcgagaaggtacagtcttt
accatttaagacaaattcgagaacagaaatctaatagattcaacattctagttggattct
aatgggaaggtttgttttacattaactatatagtacatctgaattgggtttcaaaaatgt
tcatggaaggtgcaagtttttgaatgtatttaaaaacgtttgtttaaactactctattat
taacgcgtttgattttatgtgaattttatgtgatttttatatttactttcctagtaaatc
tatttgctctctaagtattcaaagtaagcccaacggcggaaacgttgtgaggagtctcca
ctgtacatcgaaataaaccaaatcaaagtgagcccaatgttggccaatggaagagccttc
ttcttcctcgcgttcgatttgcggtatgtgctcaattttccataacatatttgatcgcag
cgatctttgcaatcgcctctgactttccacttttccctttgttcgctgcttttgttcgtg
tgtgagaaaaacttatcgaatcgtggctatcgtttcgggattcggattcgggctttctgc
ttggcattcggctttggtttgggattgagcttgggcttgggttcaaattaaagccaggtg
accacgaggccaacgagctgacaaacctttcggttcggaatgccttcacacacgaagatg
atctcgctgctggctggcggatattatatgttagtatatagtatttgacagcctccagat
aaaccacattcgagatcattaattgccgatcttttcgctccaaaaactgcccgaaagtag
gattcgaactgggctcgcgtcgggaacttggggtttggggcatgggaaagcgctcgggag
cagatcattcaactcccacagacacccacacccacacggcgtggcacaaatggcaaaatc
cagcagacatcaaacaatgatcacgagtggtgctctgccgtttttgcttttgttttttat
tttatttttatctttgccctggtggtgcgggtgcggtttgctttgcctttgagttttcgg
aatgggtttgagtttgactttgcttttgggccagatcgatgctggccggctggctgatga
taaccagtgactatgactcgccttggcctggctttgaattgttacactaagaagaagtgt
aagaaaatcaatggataaataaataatttaaggattttacaatttaaacaaaaacaggga
ccgtttacagctaagttctaagcttttaattaaataaaatgttttggctctaaaaaggcc
taattaatacattgttcgatttgcttgattaaatgtgtggcatgtgttgataagaaaact
tgtaatccattcacttttagggaatctgaaagaaaggacttctatttaaagagaatacat
tttttttaagtgtgtctaccttattttacctaaggcccttgcgattgaacttgttccaca
tttcgattgtaatgctaacggagaaagagaggcagaaagtgctggccaagacaaatatga
ttttcaatttgcggcgatcgctttcacaagatttgcattccactttgcatctgaaactgg
gcaactccctcgagccgttcgaaagccatcaaacacttgaacaaacgccaagtcaaagtt
caactgggttcgacttcttagcttttccctggctcttagccgttgtggctcattaaaacg
tcactccagttgcggccattgcatgtgcacttcgtgctgcatttgatgcagcggaaaact
gcgtttgccacaaatcaaaatatttatggccagcgcggctaatgagtggcggtccgaaat
gctcgatataccacccaagtcggttatagatgcaccgcataaatagccacaaagtgtgcc
gtaaaagtccaacgcgatcatcaaaatgttcctctttagtggcagctcctcgggaggatc
ggggacaccggccacttgggacctgggccacctgcctggagcagccctgtttatcaggca
cagtcccgtgtacaaaatgctatgcaaatttggtttttatttgcccactgctgccagaac
aagtgcaaaagtccgacgcgttcccattcccaggtggccaaacactgaggaatattacgt
gaaatgggagaaatgttgctgtaaaatatatcaaatattatatctaacaaatttattcat
ttattgtgactatagttaacataaaagtgaaattattaaaattagtttactcagttattg
taaatacatgatttataaatgaatatataatgctagcaatataatgaaatatcttaccat
aaattatctttaaattttacaaatagttaaaactattttgtttttgttcttgctcttttt
ccacagatatatagtgaagatcttaaatgcttcattaaaactcaaagtctgttttgatct
gctttaaaagtagaaccgaactaatttgcatttccgtgcagcttaggccccagctcgatt
cgcggattccatcgacgatggccagtatgtatgtccatggtgcagtggaccatttacaga
aagtcaactctggattttatgtgtgtttggcatttgcgaaatgcgttcgcatgcacattt
gaatcaatcgctgagtcagattggtttcctcctttttctcagtttttacgactgcagaga
gattgggataccggttggtggactggcgaactgcgatgcttttgaactgcactgatatcg
tttcgatttgacatttagcatcgctaattcatgcgaaatcacccgaagattatgttcata
agcacacattacgattgcacgtttattataatttaggagtttactccttgatcgcatcga
atgcgaccagttgaggccttgggaaagtcggtgacaaaggcattttgcagtggacgagga
tggggatgcggccgaggtgaaaccacttagtgctgaataatttagataggactgtttagt
ttgtgtaattcctttttacgagcaggtgacctggaaaggtactgagcgaaaagagatcgc
caaatggtcaaaatggacaaatggagctgcagagataagggacttcgagtgggtatagag
aaagtgagatgtgggacatggtcaactttcccttgacaggcgggtcatttttcataagcc
taatatgaaaattatatatttaataaaacgtgtagtttaagcctcttaattttatagtca
aaagactggtcttaactcgtaaggatggatcttagttcgttctttacttatacgtatgtt
tagggcttcgtggaactaccgcaaccgtcttcattctatccctatttagcaaagatctat
gcggtcagcgaaaccacattggtgggtggataacgatgctgagccgccaaaggaaccaca
tctccaagcgtttgaagttcgatgcgctcgtttgtgacatgcacggttccagcaatcaag
gaggggaaaatctgcggtggggtggtgcagaatcgggaaaagaagcacctagcggggagc
ttcactgtggcccgaaagacaggcgatgcggtactgtcttcgcactaattgagcatttaa
atgcagcgtaattacttctctaacaccttcatcagaggcaaccgtcaacggctcgccttt
gatgcggatgcgcactgcaaattagcatataaattgtcccgtgtgaacataaaatcaaat
gacatgtgagtttgtcaaaaaagccggctcaaagtgccgctgcaaagccgagtcgtcttg
gccacaaaagctggcggaaggacatgataaggtggaaaaatgcagtcattagcatagcga
acgtgcagctaattggaaatggaacagatcagcatgaatgaagtggaaatgggcatggga
gtccagtactcactcggccaacttggaaaatcgaaggttaatcgcatgtagacccctaaa
ttctggccaccggcgccagccagacgtctttattgccgatcacgggtcgatgtggtgcat
tttaaatcggccaaagggcacacaattaattaatagtataacagttagacgaaacaactg
aatgcagttacacaggaaaaaaaaggattgagattaatggatggtatacaagtttaagga
agcacagatcaagttatctggaaatcacaattacaaagctaaattagcaaagagacttta
tatattgaaccataactgaactatacaacgttagcagttttctgtgaatacagagaataa
tgtgatatttttaatggttccttaaaagatagaagaagttatcttgacaacacatttact
aaaccaaatttgcaatagattttttacacttaaccataacttaattgaaggattttatca
gttttttgtggtttcaagaaacattttatttattcatttattattttttcccagtgcact
actcaatttcattcaacagtctttagccaggtctatgaagtgtgggcgagttttttgacc
cgttggcgggcaggaaatgcagcgcgttctgaatgccaaggcgtattccaaatgatcgtt
cgatggtcaatggtcgacgttcgttggcaaccctttccccaatcaacccctccccccacc
cactattggttgaatatcgttgcataaatgcgctttgcataactgagtacttttgtactc
aacctcaaagcaaacgatgacgttgacgactggcgctgccgccgcttttggggcgtttgc
tgcacttgttggcatgaaacggcagatgactcccaacactggaaaaaactacttatataa
caatgtcacggatacttgaaagagttaataaagcagtatctgtttattaagaattaaatt
aattttttgtttaactcaaaatattgtctgcaaatcaatgctcatcaggggaaatcctat
gttttcagtgattgaagttaattctaaaaaaaaagataggggggggtggatccgggggta
tccggtcagattttttatgggcgatcattaaaatcgataagagaaatcatatttataccc
aatgaaatatgtttccaggaaacttatgtgtgggccacggactgtttgcaattgcctggg
aatcaaagttgggcttgtgatcgaactgatcgtgccagaaatagaaaataggtgccggaa
aagagtttgtaaccttaagaaaattgtatatttttattgttaagctaattttgcattaga
acttagcggatatataaagacatcataagtatgagtatttatcggataataaaccaaatg
taattactgttttcggaagttatgtaatcgcgtttggtattacaattctcttcgcagaaa
gatcatgattctattttgctcccaagttgcttactttcgccgcgataattctgatcctat
agcccaacctgggtataaccaaagtcatgtcggctaatctggcttcgtagtaagggcgat
ttcgtaggacggatcgctcgagatctcgctgctcagtgaaacgaggaattcccggcaggc
tgtccattgacggcgttttttcccagttagcttaacttgcttgcggctaagatagattat
cgagcattagaccaggattacgggtcggtgttgtgccaggcagtcagccggcgaagtcct
tcggggtcgctatctcatcgacttgtgcaatctgtgtaaattccaaagccaggatccgat
caaacaagtcccgagtcgccggccaggcggatttaattgagatcagccacccagccagcc
agcgacggaaactgtgtgaaaaaccgcgaaacgctttggaaaatttgccgcatttcccgc
ctggctggaaatttgattgccaaaccgcagctccgacttccgctcgttggttttgcccag
tcccggagcagagtttaatctcaaacatgtgggtacttcggtttacattaacatatagtt
agcgatcttagatctccggactgtgatccgtgggaagtttggtccaagccagactcgcac
tgaaactgaaactaaacctgagggaaactcctccaacggaaaactcgcagatttggcgaa
aggcttagatcggaactatttccattccatccgctcaccggatcggataaaccctactgt
cataattgtagcgtaattattatttatgctgtcacactcgattataaatctcatatttgc
caaatgtcttaggagcgttttcaacccctttgcgccagcattgttcgccttttgtgctgc
catcaataatcatatttcggaatttgcataatttcataattccaatacaatatcaattgt
ccgatctagtgataagccgaagaattcccgccgagagaatcaataaacgctggccatata
tcaaatacaaagcccgctaaaccatcgaaacgagttttaggtgagaggaacatcgaaagc
gtaatgaagacattactgaaacacaattaaacacaagacatttgtcaggcgaaaccgaac
caaccacatatcaaagacattgagaacttccagatgccttgagaaattagccaaacaagt
tttattgacttttcctagtccccaagctgaatttctaatttttcgagaatgtgcgcaaaa
agtaaatctaatatatataaaactaatcacggagtagggttagttcggctgaaaaataat
tttgataccctgcaaaaaccaataataataaagaaataatagttactttagaatatcgat
gctctttagaaatgtttaacaatttttaaactttaaaagaaagcaagaaatgatatatac
tacccaaaataacttttaatacattataaaaaaaataatacatgccagatcaattactta
actacatgaagcttcagtacattctaaactacaccggataataatagtgcttaaaccgaa
aaattcttaatttacaccgatgtgagatagaaaagccgttgtgtgtgataaatattttcc
gcctccaattttatataacgaaatgccgaggttctcctgcagccgcccgtcgccggccat
cacagctatttttactatataatgaaacctgaacagtcatcggagataatgaacgcatct
cagtccatcagctcgatgcctttgttatccaacgtgatgtgattcattggattatctgag
gcattatgcccaaatctgtggcctgtaagccattaatttactaattgtaatgttgcccat
cgaatatttagcagaatccagctgaatcttatctttgtggaccaggccagccggacagat
gagcagcccgttgtgtaggatatcgaaaatgcaaattcctcgcacataattacaataaca
aagatggcaaaacaaaatgctaagtccgagctgttaaatcaaaaatatgcaaattacctt
tgtgagcgaatacgagtctgaaaatcgaatccgaacaagttcggacggacctgggttcga
tttgattgatatgtgctggttatacagtcatttggccaaaatgatgcaatcaaaactatg
taaatgcgaacgggggcctctcggcttctctgacatttcgagtatttaaggctgatatgg
caatatagccagaaatccggaaccgtgcggatcggaaggggttatattcatacctaggca
caatttagtagctgccatttccgacagcttctgcctttttacgacattgggcaattaagc
caaagttgaaaagtcaaaaagtcagcgcagatttgtgcgttacttttttattgtgttttt
taccaatcgaccgttttttagccttctagtaatatgcttgccttcaggctatttcccggg
aaaatttgtcattttttacgcaactccgcggcggcaattgacttttttatatgaggtcct
ggttctggttcagacccgctgtctttcaaggtgaagacatatgccgagatgcagccgttt
tatcccttttccgcttaaaaaattgcggatgggtggatggatgggtggaattcgggtgct
cttgtttggctcgggttataaccatcggctgctcgacaatttttatggttacgaccgacc
ggcctgactttatgactcgcacggcccacagcgagcaaacgtggcccgaacgcaggctga
gttttttagtccaattcttgtgggtacctaagccaacgatttcgttacctaatcgcggga
tcagcttacctaagctgcagattatcctaggatcataattatgacggcggacgcgacact
cggctcggttttttttttaatatttttgaaagatgcgaacgcattgctgggcggcaaaaa
acttaagccggggattaaaccggattaaagtcacattgttctcattttttcctctccttt
cgggctaactaattaccccggaaaaattacccatttggcttgcgcggaaattcgcgaaaa
cgcctcaactgcgttttttgcaacgaattttcgacaacgagtcttttttatggtgtgaga
aaatagaaaaaaaacggtgggcaataaaaatgaatcgattagaaaaaaatgtgggtggct
gagcgaaaaacgagatgccggaatcgaagcgaaggatggttctagttgctttttgacttt
tttacaagccttttgtgcgttttttcccgtttttacgcggaattcctctgcctgatgcaa
caattgaaagtcaaatgggaaaacttctgggaagtcagctaacgagtttttgttaagagt
ataccttagacatggtttagtacatcggttgtagttttatattttataatactagccaca
cttcggagtgaaaaagtcaaggttcctgtcttttggtttgaacaaccctttcggtacaat
gcacgtccataaaagggttaagcacatcggttagcggcataaaagggttaaacaggtagc
tcctttttcccttttggctccgagcaaacaactataaatattcgtaaaaagagttaagtg
ccgccataaggctctttgtttacacaaaggagaaattatgttggaagttgacttttaaaa
gggttacaattaaattcgattgatatttgtattttattgagtagaatgatgaagaaggtg
aggaaatttttataatatataaagaaaattttgtgatacctttgcgaaatattactttac
taaaatgtaataattataaaattattaaaataattatattctattcatattcaatttgta
tgatttaaacctatttttgtatgctattttatatgcggcttgcaaattaactacttttat
atgactcattctgaatccgggtaatagcccgtctaaatagtattttttataacttttcgg
acgcaattacatactcattactactcaactatcattttataggtatgaatcaatgctgat
atcttattgattaacttctaatttaagcgtttcaatttattgctaagtcgcggctatgca
aattttaacatatttactgaaatcttgagaatcattttgtgaatcacacagtatgaggga
aaatttccggcgaaaaaagggttttgaaaatcaaactaggcgctaggcatacaggcaact
ctaaatgtatccaaaaaccggcggactttgaaaagagaaccccaagcgaattggcctcca
accatttcgatttcgagcggccaaaacggctccgcccatgccaaaaaaaatgagcagctg
ttaaaaatgaagtcaatagcttagtggaggtggtgtgtgtgtgtgtggtgttcgagtgag
tgagaaatccagccgcccttagcacgcgagtatctttaataaataaacgaataatatcag
ggccatgcaaatagccagattacaggggactcaaaatctcgagagagagagagtgagcgt
gagatctgaatgagtgagtgttttctattcattcaataacagagcgctaacattctgcta
acatttcgctcgagtggggttcgaactcaatgcgcatgtgtgcgtgctcgatcgctctct
cactcgatccgagtcttaaaggtggtggtttcagccgtgatttatcagagagctggggct
gaaaactggtaagtctgcgttggtgtgagtgcgagtacataagccaaagagttcggccag
taggcgaaacacagaaacgcttcttgccagtcgaacctctcagccagaaatcagtcgtca
gctagtagccgaagtgtcagttacacacatcgagggttcccaaaccgcgttgctccggcg
atcaaaaaccacacatcccatcaaatcgtatccaaaactataatcaaagtgttgaaaacc
tgaatcactcagactgattgaaaagtgcttgcaaacccaaaaaaaaaaaaacaaaaacaa
cagacacaaactgccaaagtgagaaaacgtgcagcaacgatcgcgaatcgctgcaattaa
aaagtcgtcataaacctagtgcccatccagcaacaacaaaaaaagcaaaaaggtaagttc
tgagcgagggagacaacatgagatcaaagtcaattcacggttcttgtttttgggtcgcgg
ccgtcggcagattttacgatcccttgtgcactacttatattttttactgtttcacgcgaa
aaactaacggccaaatttccatcttttccctatttttttgcggcccgaggccgcgtgaaa
aaaatcacaattttcataagccgaattttcaattttttgtttgactcgggaaaaatcggc
gtgagtttttatggccgaacgtcaaggtctggactgctgctgcatttttttagggaacac
tattttcgcagcactcgtaatgacttcgaataaaaaagaaaatctacctgagttttatga
ctggacagcgcgaaaaaaatgaaaatgaacgcatagggttgcataatccggcagcttaag
ttttttggcctgttgtgatcataaaaaacgcccatcctgtctagtatttcccagtttcct
atatatatcctggcccgcctagagctcagcatcagttgctcagcagcattccaagcgaac
agatcatacagcagatcctcacagcgatcgtgagaaaagcattcaaaattccaacaaata
tcattccaaaatggtgttcaacttggttagtgtccagagccgttcgcctccttgtggatt
acacatatacctctcgaccagtggattaaacccttactaacgcgggatttctttactatc
ttccagatgaaccagacatgcaaagtgtgcggtgagccggcggcgggcttccattttggc
gccttcacctgcgagggctgcaaggtaagttgtgtctcaagaaatacattgacaaatgaa
tagccagagaatgaatagaactagagaccccaaggggttaggtttcagatacatgttcga
ggaacaggccatcggcgattcaaatcgttgtctaaaacattggccttaagttcttgaatg
aatttctgctctgcccctaatcagtttcataccacttaactaacccacattcttccttcc
ctttgccattgcagtccttctttggccgctcttacaacaacatcagcaccatcagcgagt
gcaagaacgagggcaagtgcatcatcgacaagaagaaccgcaccacctgcaaggcgtgcc
gcttgaggaagtgctacaacgtgggcatgtcgaaggggggatcccgctacggacgtcgct
ccaactggttcaagatccactgtctgctgcaggagcacgaacaggccgccgcagcggcgg
gcaaggcgcctccatcagcgggtggcgtatcggtgggtggtgccccgtcggcctcctccc
cggtgggctcgccacacacacccggattcggggacatggccgcccatctgcaccaccatc
atcagcagcagcaacagcaggtgccgcgtcatccacatatgcctctgctgggctatccca
gctatctgcccgacccatccgccgccctgcccttcttcagcatgatgggcagtgtaccgc
accagtcgcccttccagctgcccccgcacctcctcttcccaggctaccatgccagtgctg
ccgctgcagcggcttctgctgcggatgccgcttaccgccaggagatgtacaagcaccgcc
agagcgtggattccgttgagtcgcagaatcgctttagtcctgccagccagacaccagtgg
tgcagcccacctcatcggcccgccagtcgcccatcgatgtctgcctggaggaggatgttc
actccgtgcacagccatcagtcgtccggaagcctcctgcatcccattgccatccgagcca
ctcccaccactccgactagcagcagcccgctgacttttgcggccaagatgcagagcttgt
ctcccgtttcggtttgctccattggcggtgaaactaccagcgttgcgccagtgcatcccc
ccaccgtttccgcccaagatggacccatggatctgagcatgaagacctcgaggagctccg
tgcacagcttcaacgacagcggctccgaggatcaagaagttgaggtggctccgcgccgga
agttctaccaactggaggccgagtgcctgaccagcagcagcagttcctcccactccgccg
cccactcaccgaacaccaccaccacccatgcagaagtcaagcggcagaagctaggtggtg
cagaggccacccacttcggtggctttgcggtggcccacaatgcggctagtgccatgcggg
gaatattcgtgtgtgtctaagtacacggcgaaaaaaccaagtgggaggagtcgccccaaa
aaccctcgttgtttattttttgttacttaaagaaaatgtaaatttattcgtgtgctcgct
cgcacttagggaagtggaaagagatagggacagacaggttttgctggaaagagacatcct
gaccaggtagttgcattgcactcgcacacatacacctataaaccatcacacacacactca
cactaacctattgagctcggatccaaaaattatttttatgaaaacgttaaaattgtaaat
atatctttgagcttgtttgcaattgtattttaaagttagccggcggaagagccgtagaag
tagtaatcattcccaccctcaaatgctattgtacataaaaattgttaagtctaagaatga
tctttattgtctctaagtattttattataatttagtcctagttatggtatgtctaatgat
tggcatttagttttatacaaagaaaaataaaaactattaaaaattaaacttttgtcgttt
caaatgcttttgggtgtattttcgaactatctatttaaaattacagaatacacaaataca
tttctacagtttttgcttacggataattgaactaaattatttacaatgtcgtcttgaaac
tcattaattccagggcacgtttacttcggtgttgctttcattgatttaattttagttgtg
acttcattgaaaaatgtgtttaaattacaaaacatgcagtttaagccacttgggaagatt
actttaaaaaatactaaaaaaaaacattttcgtagtaccttaaagttaacgaacccttcg
gatttgtttaccccacttaagcacattattatggaccatatgccaggtgcaaactatctt
tcggatgtatctgctaccgcacattccataggatcaaagccaataaattatttacgtatt
cagctaccgctcttgtttcaaaatcagttctgttcgagcatgcgagcatatatctatata
catatatctgatcggcggtgtctttggctcgatgttcgttaaccacgggccaaatgggcg
tggcctgtcaatggcaacaccaaacagagacggaaaacaaatgctttggcataaattcaa
tcaacattcggttgcaagtcgatcggcgatggccgataataaaaccgatatagcagccgt
taagtgccttgctgtgcctgcctattgcactcgcgattgctgtaaggtagttgtgtagta
aattaaaaatgccacaaatgttacgcacagaaattcgatgctagcccccctaagctccat
gttttatatgctgcggtcatgagcattaggcctatgccagtgcctccgatatgggccgac
tcgatatctccggcagtgccgattctgcctggcagtgcgaccacgtgctgcttcaaataa
taaactttatattaacacatacaaaagtcatacgccccgttgatggccagaattttaatc
acttaattaggcggctgactggtcgatcgggccgaactttgtttatggcccgacggcctg
actggctgactgactgccttatccacccgatgatgaatgggacagtcggccgcggcacga
gaactatgcaggatccccggctttcttggatgcaaaatatcgtaatgctcgacattggct
gtgtcaaaagtaatacccgtgaggcgtcagtgacaataaaccatccaagtgggatttgga
agtatcggtccgtggtggagagatgggcaggcgaacagcatatcatcaatatgcatgatg
gggcctatatatgggttaaacggggaggaggggcggttggatgagcagcgcacgccattg
tatcgctgacgatcgcattccgacgtgtgttttgtcgtcattgtttctaaatttattttt
atagtttattaaagagtcatagtaaaataaaataaatacaatacactcgagccatagaag
tcaatatacgcttaagtaggtttcacataaaacaaaaacagcaaatgcaaatatattagc
ctagtatgaaaataatatgcccgcccatctctacgctttggcaagaaataaaaaaaaaaa
gtgttgaagcaaattaatatttcttattttggataccaaaattttccctaataaatagta
ctaaattaagatcaattgacagaatatttacttgagagtagctagttagagtagttaggt
atatcccatttaactcagttctagtccagatttaacgtctagatatggcgccaaatcaag
ttcgcttcctaagtcttttgtttagcattcgataaaattaatggaacgagttcagctttc
tttatgaccgataagaagcacacgcctcaataataacaaagcttgcgtctaatttcagta
ttctttaacccgatgtctgggtatatcgatatcattcgtcaagtttgttgcccaagactt
tcgttttttgggttcaccttgctgtcaaactgaaaaattggttcatttgcctcatcgccc
aaatctctccaatcaaaaacccatttagacaagaaagacgagaagaatgagacaggcgga
gggaaataaaatcgattcagcattaaaatgggctgaaagtataacatttcaaaattttat
tgactgtcaaaatgcaggcgccgaacgaaaatgtccgtagacaaccgggctagatcaagt
tacctggcgccaaaggggtctttcaagatgctttattgaccccgtgtagggtatccatgt
gtgtgagtgtgcttgtctggtgatctatgatagatgcaatactaagagagttccccgagt
tatggacaaagactcggacttgaactgcgactcgggctgagcacatctttaaaaatagtt
caagacaagcacctgcaaatgcctttttctacgggtattcgcatttaattatttatgacc
gttcgcaatgctaatgctccatcggttaaagctttcaaattaattcatgcaagacatata
taatacgcgcgcagtaagaacatgtttattaaattaaataattgcagccgtagtggagtg
gcatcgcgctgaaaaaataaattcccaatttgcattcgatcgctgacaatggaattgaag
aaacaatatagaaaaaatcgcaaatattattgacacattatatggtggaaacatgtcttt
aatgagaaattatgcaaagatttgcataaaattttgttaaaagcaagtcagcaatctgaa
cagagtcaatgcctcaaccgcttttgcgtccggtagcggccttaattaccgccgagattc
tctagagggtaaggggcgtgttcgtagactcacaactctctgacaaatagtcaaaacaaa
ctatgacataccgcatcatatttatatcttcaggtgccagttggactgaagagccgagat
cattaactttcaaggagtcgtggattgaggaagcaaaaatgaaacttatattaatagtgg
ttctggtactgaaagattgttttagtacagctaaaccgtgtattatagctttttccttcg
ctaatttcatttagctataatccgtatattaagagttgcatttaatgaactgcgatgtgt
ggcacttcccacttgaccccagagctgaactctttctctgcctcttttccttaaccatat
tccgactgcatttcagtgctatcccaagatccgatcggatgacggacagttccattgttc
ttccacccagcaagacattaacccacttaatgtggccgggagaacgcagagtccgagttg
ggcaaatcacatggcacatggccaatcggaggctcatctttattgatttcgaatccgccg
ccaccacctttaacccccttttcggttggacggatcgaatggaaaaacaaactcagagct
ttgggggcgcttggctcacacgagatcggatttggccaaaagggattcctggcccggagt
tggcttaaaactggcgctggtaattagtgatctggtgcacttgatatgcaccttaattta
aacatttcgtacacacccagtcggggcacgcattctgatttttctcctttttttcattgt
atatatttctttcatccgactggaggcccttctcctgattcctttgggtttcatcttggt
cctcggacaagttttgcgtgtagcgcatgccgttcgcttgtttctgacccattcccagtc
tcattctcattctcattctggtgcctttggtttggttgtgtttccccattgccattccct
tcgcgcgccgtgttctcgtttaaacgtttatttaacttaaacgaactttgcgtgtcgatt
aaagtgctgcgattaaggtacgagctgatccggtcttctggtatctgtttcattcctttt
tttctgatttttggtgaccacttgactttgggtatattgcctcatgggagttaaaagatc
aagttagggcataaaacttgcctttattagtgtcgtagtgagcttaacgattttactgcg
accttcaatatatcatttaaataaagatgattcgaaataggtatattaaagtcgaatata
tttatatgcaattataatacaaccttagctgaatcgtagatcctaaagaagtttatttaa
tatattctgagaggaaagtatatcaatgtagggtaactatctcgaccatcaattgcattt
cgagcattcccttgcaggtctttcaaatgattcctttgcttttcgaggcgcatgcgtgtc
cagtgaacttacaggtcaagcatacgcatgccaacgataaagttgaggttgcactgccag
tgaaatgatcatgatgggaacgggtaagagcatcagcagcagcatcatcatcaccagttt
gacctaacccagacacggttacagctgcataaatcctttcgtggactttctctctggggc
ctgcttctttacgacaaatttgcccattgttctgctttgaccgcctgatgatgtcctttt
gtcttcgcgttcggtgtgtttggcccccgacagcgtgcctctctccaccagcaaggtccc
atgtccaccgagcacggaggacagacctccgaactccgaggaccgcacaccacaatccac
aatattaatttgtgcagccagcacctcgaacatttacgaggacaaaacgcctaacgaact
cgagctcaaatcaactcaggggcctgatccttatcgcgggaagagcactcaaaaaaattc
tatcctcagtttgagataaaaagaaaaatattattagagcactaagtggtgctaaaatga
tagtaaccataaaacaggagatgctaattcttaagctttaaaaagaattaatatctaatg
atatgggaaacccttaagtttaagttacgaatgtagaatattcaggatttttataatatc
atatattttatccgtcctaggttgattttcgacagaatggccttagtaatttttcgagtg
tatatgacctatctggttgcctgattattggttgttgttttttagtgcctcgtcttatct
tgttacccttatttatttttgaaaaacgaaattagatttaaaggtctgcgtgaggctggg
ccacaagtgattttgatagctcgtaaagaagtcaaaaagtcaaaatttttagtgggaaaa
cccacgatgcacgctgtatcgttgagtatcgaccaccgcagcaggagctctagctgtaac
cgatcgagtggagacagggaatttatgttacagctcgttaaattagtctaatggggcaga
gccagctgtccagtagttggtggttctaagccaggccaggctgtggaaagggttgacatc
attaggacggatctcgatctagctttgggccaccaaaacaacgacgaaaccagtgctgcg
attgcaacgtgtgcgaccttcttgggtgccattcctcagcgaatttccaccgatgcctcc
tttttcgaacggcagaatcgctgcacttcaagccagcaatcacctgagctgacacttaag
gcttcttcagcagctagcaacacttatgcgaacggtcgccgggttattgtgtggttaact
gatacgcttagtgcacgtattaacccagaaccactctgcactccgcactcgatcgctccg
gcttctgcagttgctggagcagtgtcactgtcaatgtcattttaccccggcagagctcta
cccatagccagacccataccatagccatggccatagcctggctattgccataccctcgtg
gagacccagtcgcagtcccaggtcccagtcgaagagccagactcataggcaggccgtgca
cttggctcaaactcaagctcaagctcaagtcttttgcctgctaaaagatcgtgtgatcca
ttaccaaacgtgcgcgatcgtttgcgcctgtgtttagtgatatttatttatttttttcgg
tgggccacatactcttgcgaaatgaggcaggtcgattatcgcagaacggtgggaaaatga
ttggaagtgcatcaagggggtagccatttgcatagatatgcacataaggtggcacagtcc
cctcttctgctcgtaagaacgcagctttaaattaaagggaaatatgctaaaatctatata
caaaagccaaatgattgaaattgtaggcagggtaattcgttttccaaacaaccctttcct
gcagagcattcatagttcgtgtcagctatttcctgcgcccttttcctcggtttatttttc
cgatttcttcacaactcttctgcattgcaccttctactttttgcattgacatttggtaaa
tattgccaaggtctgcacaccattgagcagcagttgccgttgaagacgtgactccataac
tggtggcttggcttcaactgctcgggtgttgagcctggtgactatgacttgatttgattt
tcatacggactattttttgctttttcgtggctttcgcaaccttctcctccaggggcagag
ccactcaatcaagccgccttttggttccagcttgtttgtctagcgcacttcgccgctcac
accaccgccatcgcaggatgatggtatggagtgggttaagatgccatggtttgccatgag
acctttatggtacctgttcccggtccagcatgcagcatccatctcgcgctcctccacatt
ctaattaactgctctagctgggcagcacagaatgcagagcagcgttttgtttgctggctt
ttaagtttttagccctccgaccgaccgtttttatgacactcaaagtgaccgacggacgac
gcacaatgcactcctttcatggccttgttagccggtattcgttcatccctttgggccctc
tttcaagcgtgctgaccgccgcctgtttgcccgtgatcgctccgcgagttcggcttatta
gaacagccctttggggagggaggtgatttcagctgggtgttgcattgtttgccgaccatt
tgaaaaggaccctgtgctagtgacgagttcacaccactcacgacgaaggtaagctagtgc
taaagggatttagcaccgagaaaaaagagcacatagttttctgaacctaactcttaaaaa
tcgcttctaaatttatacaatagtgaaactcttacgggacaagaatggattgctttactt
ttatgactttataatcgaacaatatatatttcatgataacattttttttcctgtgtaatt
tcacgctggcctcacgcccccaacccctttatgacggtcagttgaaaaagccgaaggaaa
acccttttgggccgcgatctatttgacaaatgcaaacaatatcgttctgaccgctttcca
gttaaaacagtttttgttttcccctctattttttggcttgttattagaacacttttccca
aaaggccacttaggcacgaaacgaatcattccccaactcctactccaactcaaacccaac
tccgtgtccatttccatttcccactgcatcagcatcagcaacagcatctgcatcagcatc
tcatctctcacatctccttcggctgcgttatgatgtaatatggctttttgacttttgtag
acatgataaaatacaaaacgttgcgtggctgttatattggctaatggccgcggcctttta
gaccatttcagagtggacttgggcagaggcagaggcagaggcagaggcggaggatgaggt
gtcagggaatcgacttcaatgaatggcccgctttgaggcggtcgcagatcaaagagctct
tgttctggttctcggtcctcggcctttggtcttcgtctttattgaccgtggtccaagtgc
ccgatgtgtccgtgcatttgttgctgcagttagtgctgctcaagacacattgggattggg
caagtggctgtggacccatcatcatcacggcggccacgaagatgatgatgtttggctttg
gctttggtcgtctccgtctgcgctgctaaacctcttgcaattgcaattgccattgagcgt
aattcaactggccagggccgaactcatttgcataattcacgcaaaagtcgcgcagaaaca
aaaggcgaattctagggtactcttaaatggggattggctttgagaaggtgttaatttaaa
caatatgtggatgaaaaattctaatattcaagtgttagaattgttagtactcagagaaat
attacattttacatgttaaattttaaaatattagacctcaaatagatttacgaggtaaaa
gtaaatcggattagggaaaatcttatagtcatactatgacaatttaaaacctaagctagt
gaaattttagaactgccttatgtgtcactccatcgcagctcgaacccaaaacttggcttc
atggaatatttatactaccctttgtcagatcggacgcactatcgagccgcgcccttagcc
attctgtttatgtacttttcgccgtttgtgccctgggcatgtctagaagttggccacttc
atcatttggccgtcatttgtatgcggggatgtgctcggtgacatgtgctttatatataat
ttagagttgctgctactgttgcaggtccgatccgatccgacccgatgcgatgggtcgtgc
ctttatccgtgccttggtagcgtgccaataaacgcgtctctttcgctggaatcgccgttg
ttcagccgactcatttccgcaatcaagtcgcgctggctggccaatggcatcctagtttta
tgtccagccattatcaatgggatcacaaatatcgaaagcatttaaacaggtgcaaaatca
gtagccgccgtcgatacccgatatcgcttacgtcgacgtccgagatgccaaaaacgtagc
aagttgttgcagttcgcagttgatgttgctgctgttgtgaagatattgctgctgcgtctg
ctgcggctgatgttgctaccgatgttgcggctgttgtttggaactggcctgtgaaatgcg
tgcaacgcgaatcgagaagacatcgaaacaatgagaagctgctaccggtgctcctcactt
acaaggcaattaaatgccaggcataacaatcttttggggtaacccttgagaatcgagcgc
tttccaatgatccagggttagaggtgaccacgtgacacgacgccgtgaatccaaaaccaa
atcattatgctgcgataaataaactagaatagtttcttatgttaatgcgttatcttggct
actgagtcgtaaaacgattatataaaggtgcacattgcatctcctacttttaaacctata
ttatgtaagtcgagtcgtgagtcgtgcctgtagtcccatctcgaactcccagtttcacct
cgagaatcaacccctcggcggctccttcaccttggggccttatcaaatgcggtctatcgg
tttcacattgccatttgacaaacacaattaaaaacgatttaagaaagtaaaatgtttagc
gagtgtgaatgggaacacagccagcatttttcgtcggacctaaaagccaaatcgcccccc
gcataccccatatcccccgtagccaccgacaatgttaattagcccacggtaggcgccagt
ctacagccgacagtagcgaaacactttgttgtcgtcgcttttgtacaattaaaacgtgat
caggctctggacaggcagctacaaatttgtcgaacacgcaaaatggtcttccaggccgtg
taaatgcgtgccatcctcccgtagaccaaatagtattgcatttaattttggtttcagttt
cggtttgggattggggatttgtattgggtttggttttggttttgttttgggtctggctcg
ctttcgattccgattccgaatcgattcccagacatggccctaaaaaagaaactagttttg
catacataaacatggccctgtctgcactacttcccttcgggatagcctcttgtctgggga
tagatggacttggacttggacttgtacttggaccccctccccattccacttcagaccaac
tgagctctgaaaagtgaaccaaaaaccagacgggagacgacgacaaatccgagacgagtg
gcgtcagtgcaggccatgtttatgaattgttaaacgccgctgcattacccgagaagcaaa
caaaaggaaagcaagtgacatgcacaatagcgccagggatgtggaaatccattattggct
atgggaaccgaaatatttcagaagatatgggcttccacgaagtttgtgatatggaagtag
tctataaagccagcccaaaatacatgtatttttaatttaggcatagtttatccaactctt
gtatagttatttcctaccttttgtagagattcattggtttagttaattatattatttatt
agttgtttcttttttacaatattatctattttaataataaattcctatcattaggtgtac
aaaatatagtatggttatcacctaaattcggatcctcatttatgccatattcttatatgc
ttgataactaggcaaactcttcccctactctcggccaaatgttaaatggctctttacgag
gaaaaactattttccatccctggcctccatgcacttgtcagccaggcatttgtctttcca
tgttctttattagctttttattgcaaccaatatttgttagggccaagagagaaaaagggc
gggagcggctagggctagagctagagctgatggccaggctagcccgaccaaatgtcacca
catccggcccgagcagcaaactgaattagtattctaagtcaacagcaggctgccgagttg
ctgatgacttgaccatggctgtctatgatgggtaaaaacgaaatgagcggacaaaaagtg
ccaacagttggtcgacaaatgctgcacttgccccggggaaaaagtctcagtcctcctgca
tttgccttgatttcgtatgcatgtgtgcgttatcattaatatttcttctgcctctgcaag
ggccattcatttgtatacctcaataaatttatggccattgacaatcagttaagacaatcg
gatatctagggtaataatttctaatagtggggagagtctccagtctctacagctgttgaa
tgccgaccgaacaaagcgatatcgaagaacccttttgcttccccggtgaggatgcatctc
ggcgtttttattcggtttcccgatctggaaggaagtcgacctgtgtgcttccgctccgga
gacaaattgtagcacatgttatcgaagtctggcctcgggtgaagactaatgggaaccagc
aagggatttctcagaaatcttggagcataagcacggcgagctgtatggaatcgatcaatg
ccacagatcgttgtaaaacgattccgaacatttctgatattgattttagtgtgacgtttc
taaaatataaattttcttgcattctgtgcttttctttaacccattagttagtagctggac
tctagaatgcaacatatcttcagttattgtctgcattgtggacaattctcttcaaggcca
tccgactaatttgttctttgtttttattatgcgtgtgcttgattaatttgccgcccgcca
agacatggaaaattattccagccttgacagcaaatctgctgaaaattgtattgaaaaaca
tgaaaattaacccagaaaagtttcgccgctgctcaacaataagacaaaagaatacgtcgc
cggtctgtgggcagtattcttctagcaatctgccgaagctatagctgcagctacatatat
ctcaagctatagtgtgctgtgcggagcttgtcactgttgcagtcgtcgtccaccagagtc
atgctcatgtgcttaagttcaatgagtcgaacggtataagaagtaataagagacaatgcc
agaagtgtgccagcggggggagataggtacaggtacatgtaatgaatgtaagcagaagta
agggtataagtattttatgatgcaacgtgtatctgcaaggtttttcctatgcatttatta
aacgcgaggaaggtcgccggcattaagtcaggcaaccaatttcacccactaaactcaggc
acacgaccaagaggccaaaaacttgacaatctttgacaattgccagggacaccagcaccg
tatatatgtacatatcgccgatcttgagcctcccccgtctaggggccgccaattacaagc
tggctatagttggctgagttggactgagttgtgtgattttcagtgacacagaaaactgaa
attgttcattgttcgagagctgttcgagagctcgttaatgacttgctccccatatatacc
cgtgcacgtaaataggtatatatatagatttcagggttaagttggggaagttattattat
tgtcgacgcttcagtaacttttgccaaagctccacattgaacaattattatcgaaattaa
ttgccttaagccggtgtccccctttggcatattgtcaaagttatttttcaaaaactggcc
gagcgttttattttaatcatcgccgatctgccggccaggcaattgtgttaaggtaaaggc
cccgcattatttcatctacatatttatagcgcatcttaagccccaaaaatttcaccatta
atcatcggaaaaaaacccataagtgatttcaaaactctcattctaagagcaaaagaccct
agtctgattcggtttgttttcttttccgcttttttttgcggtcaccgatttgtttatcca
agtatttggcgagtttcgatgaagagacggccttttggggcattgtgtgtaaacgcggtg
tctttggggcaggcttaagcaacacttgggctaaatattgccgtcgcccaaaagaataat
attgttctttcatctcgcttggcttctgcataactttgagctaatttttgcccagttttg
tttgccccagagaggcttcaattagagtcttgagacgggcgcctgaaactgagacaggga
cagtggctcgagtgcccatcgagtgtgggcttgtggacaatgaaccgcaatcacaatgac
aatgccaatgatggagatcacggtgatgaatcatggttatacggaatcggtaacagaatg
gggttgggctcaacctgcatgtgatctgaattggtttccaacatttccagtcaaattgaa
tttctgtcttagctgtaatacaaaatgtagtaagttgatttaatttattaggattttttg
gattgtatttgatgtggtagacaaaagactcaggaaacgaactttagttggtacgcatct
gtcaaggaattggaatataagctgctgtcgcagctaataatcaacaataaatacattaaa
gatctctttgtaacaaaaatatttcatttaagtttgaccattaatcataaaaacttattt
tcgtaaatgttaatacatctcctattcgatcttttgaagactcaatctttccttaatatt
aatcgaattcacatctcaacttttgcataagaaacgtggatttttcccacagaggcaatc
tcatctggtcgaacgtgaaatgatttcccggaaaatggccatagatcggccttagagaac
ccaacctgcacaattggtaaaccacagaaagagtgacaaactggcgccagtctcgggaca
aggaccacacacttgctcgaaggtgcgagccggacaagtgatctatttaggttattatgt
ctttatgttgggacaaacaaccaactcgaccaggggcagctgcagggatcgatctcattg
ttattgggaaacagtaggtggtggcagggactgggaaaaaaggagagggaggaagggaaa
aaagtcctgtgcaagtaactgggacataaatcaaacataagctggatccaagagccttat
aaatcagagggcgcgatgcgagtctggcgatttctttacatttcgtaccttgctgcctgc
aaatcatatttagccaaccggaaaccgatcgtaactcaaaaaaggaaatgctcatatcct
ttcgttatgacatttctccttaacataatcaatgcctcgattaatctaacttaaagtttg
ctcacgctccgtacgtgattggcctgcgaattgcctaaaagagtccacgattgagttgct
gtcgcagctcacattcaattccaaaatgaggaagagctacatacagatccttttcctgcc
ctgccctgcagtgcccagcctttatgtttatctttatctttattaagaatttcagtagcc
ctccgttttgatatcttgattttatgccctgtgcagggcattaatcatataacaacatat
tatatgcatgcattttgatttgttttgtgtggctttgatttctgtcagttattcgagttg
catgccaattatccgacatttgccaggggtgccactgaaaaggagcttttagcaccgtat
aattgcagcttagttgattttgattctaagtatttccctgggaaatcttaaaagatatta
agtcgtctgcgtgctacttctatttcatctcccacaaacaccagccaaattaccagttta
gaacgcaccattatctttgtttaatttgacacactttgattgcacaggtccagacctcaa
aagaccacacacattaccattagatcccacataacgaacttcatactaaaactgagcgac
acccctcatactatcgttgtctttagcatatgctcacaaagttgattagacgttataact
ctaaacaatagcgaccgaactattggtactgtgtgagctttatttggcaggcattgtggg
atttcgaatggggagaactttgacatgtttgtttgcacttcgaattgtcggttgctcagc
ctgtggttagcacctttcttttgaggtggaaaaatttgttatagaacttctggctttaaa
gttatgaaatcctctgataggatagtttaaaatgtaaataaaacaaaagaaagtttgaga
gttcatagtaaattaaaatgcaaataaaatgccttagtaaagcaggactttgggcatatt
aaccccgattgctagtttactgagcagtaataagaaactgtctgcaacccgttagccaga
tcataaatatttagtggcttgtattacagagccccctgatgatcttctcgcccccgagcc
tccgtccacgcaccgaaaggtgatataaattacaatacaacctacatctacatagtgcgc
ggcttcaggtcgccctgctgttgttgtggcacccaaaagccaaattgttttttaaaagca
ccatttttattgccgtccgataagtgatctcgcgacattttcaattttaatagggtctct
gctcaggtctccttacaaagcctttgctgcgggtcccggtctcagcctcagtttctctca
gttgccagcagcgcttgacttcaacatggagcgatcatttgtcgttgcgttaataaaatt
gcattgggccagcatttgaaaccgctttggcggtggtcaaaacgctctgcctggcccagc
tcagctcaggcattattaataatgcggtgggtagagccacacaggcggatcgggcggccc
gaggagcttcaagaggtcgcctcaaaacgttgcaaaaatactacggcaaccatttttaat
atgattgtatgtcattttaagcccacactcaggaaaactaatagcgcacaaattggcaag
gcaataacttaaggttagaattctattagatggtatcttcttcaattcaaaaagaaatta
ataaggatcaataagtaaggattgtttgataaaactataactaatcacttgatttacata
cgacatatgaaaaatgaatttatttagctggcagcaaggattggtttttttttccagaat
tttcttcaagtgcattaaagccagcgccttgggcagtgcctcatcctcagttatagttgc
catatagccatgtgttggctcgtctattcgcatactcaaattatcagcatgccggcttgg
cgagagttgggatccggtctcccattgtgtgctgtggagctggcccaggtctctgggtgt
cgaagacaatttttcatgagatgagcattcgctcgtatcaggtgtgtctgtgtccaccat
cgccatcgcgatcgcctggtaatgggttcgcctaaatagttggacaagctaacttgttgg
tcgagtgaaaatgggtgataatccgttttgacaaatttgcctacacacttagtgcgcctg
gtcagagttcaagatggggagaaatttcctaagcgacgtcgatgtctttttatagaatgc
tttgctggccttaaggttggggtggggatagatgagtggagatttcgaagctgttgtgct
tatttacacaaccaaaatcgatatatccgacgacatgcgtaacgattacttcttttaaat
aagctgcttaaattattaagctcatacccaacctagctcaagtgaaaccagtctaggcta
gcccatttagacacaccgcccattgataaattccgtgggttcccatcgcgatgaccccct
ctcagatgcattgaggggatcatctttgcacgattcagattacaattaaagtatcaagtt
cctctccgcacatagctggcatttcatttgaataactcaataaatgattcgtcgccggca
atttgcaagtgcatttaattagctgcggacagttgccagggaagagatccggctcaaatg
caagtgcaactcggcggcaaagttcaattttaatatcatattaggtactcgagcgcactg
ctgcctgccattgtttttgtgtggcgcaatgttttggaattacccaatgggaattcgctc
tgtgtgcgcggctaaactagtttagcaaatcacttgggcatgactaagtgccataaatgc
atacaaaattccagcagccactacccagcaaaagccagctccatatggtacatatatgca
ctcgcggtcgtaatcgtaattcgtaatttagcgaagatgtcttccagcagccccaccata
taattacgccattcgtctaacgtccgaaggctggcatgttcaggtgtgaaatgtggctgc
aagctgttttgccaaatcatgcaaatcattttactttttatagttccaataaacatatta
gccgagcgttgagctgcagctcgccctaaccgtatttctaacttattaatatttttcccg
cagccgcacgtaatttctaaacttacaatcgtcgtcgtagctcgatttccggcccctctc
tcggccgcacctcctgaactccccccatgtcacagactgcacacattgtttaacgtcatt
cagtggctgaaatatcaagcgtgagaaaatctattattatctatcgcaagcataagccgt
agctgacgctcctaatgcccccacggcagctgaaagcggaactagccggtagcacctagg
aagatatatatgtatgcatgagtatatattatatatagtcggacagatggaccgatcgtg
tggaggggtgcggagccatgtaatctctgtccagttgtgggctcgacttcgtgtagttca
cgcgatatgaggtaagctgcctctaattaagggaatctttaatattgatcaaggtcaaga
atcggcttcgtgtcttaagtcttttgaattggctgcaattctgctaacaacaaaaacaaa
accaggggcaagcacatttggttagtattcaaaaatatttatttaaataaaaatcacgtt
agtgtattgaaccatcttagaaatacaagagactgcaatatggcaacagaatcgagttcg
tgtcctaagttttttgatttgtttacataagcggccattcaaaatcgcttcttgttttgc
tcataatttatttagcttgattattaatattcactatcatcctaaacaatactaattgta
tttgcaaatggccagtcagtatgctaaccacttctcacaagtcaacgctgcactcacaaa
acgataaaacttacaccctttatttattgggtaaggttatgggttcatggcataatattt
tataaatagacatgtgagtaaatttattaaatggcaatgatctcattacaatttaatgcc
tgtctgcctgcaaaggctccacacgttttcctcttttgcaaaggcaaaaatttaaattaa
tttcatttaaaaaccacttaggcccacccccaacacaaagtgcccacgagctcttgacgc
cgaagctcaaactctgagtgaacctaaactcgaagctgcggcccaggctgaagtttctgg
ctcttggaagtgacaaagtgcggcatggccaacttgttagcatatgttaattaaagcggg
cgagcgaacacactcgcaggtcgcaactgagtcggagatggagtcggatattgagcctcg
gaatcagaaaaccaagacccaatacccaagacccgctgcctgctgccagtctggctgggt
cgcttgtgacttataggcttgggggtctccaaccggggcttcgacttcattttagcagtc
gttgcggaactgccaataactgccagattagtgctgacaagctggagaggtgatgattga
aaagccattacatatcatagacttctttggtcgcagtcacagaaggtcactaaaacagaa
tgctttaactattcgcgctgaaatgataatagaaatagagtctacaattttatttagatt
taaatatatttttttatataatttagatatttttatgttgttgttaaatgtctgactatt
attgttcaaagaattacatcatttcaagtgacttcttgaagcgattattgtgactgcgac
tgggagtcacagatcaatcatcactgtcgagcagatacatttcgatttgcgcccaatttc
aacgcctcaactactttgcgctcagataaatcatcgtggcaacaataactgagtgagtca
ttgactgctacatgtgtattttgtatcttgtatctcgtttgcatcgacaatctgcatctg
ggcagtggcagcgttttccataacgatattttccaatatcgaatgcgttggtcgtcgtcg
gcggacccgcgcattgatttatttcgattatttgtttgacttgcataatctaatgtttcg
tgggtttttcaacttgtcagcggggagtttcttctgtagccgaagcctcgatttaattga
cttaattttagggggcttgcgtgtggctctaaacttcccaaactggagcaggaagagccc
cgaaaatagccgacgaaattagacgagaagaaataagtcgagcagctctcactgtttttc
catgagaaactggccgcgtaatttggctggcctttggcaaaaggttctcaatggcgcagg
agttaccaattcagctaccgtgggagctgctcttgagctcttttcttgcagctcattttt
cttcactttttttctgcttccgttgcttcaatttcgtttcggttttccgtagcgtgacca
caaatccaagccagtcagaagacatagccaagaggggagctgtccggaggaggggcagtg
tcgccgacaacactctctgccactaaatatcccaaaatgatggcgataacaattttgcgc
ccatggcgttgacgttttgcacttattatttgtgcttttc
