# Supplementary material for: SMCis: An Effective Algorithm for Discovery of Cis-Regulatory Modules
Source: PLoS One. 2016 Sep 16;11(9):e0162968. doi: 10.1371/journal.pone.0162968 (PMC5026350; doi:10.1371/journal.pone.0162968)
Supplement: S1 Datasets — (ZIP) [file pone.0162968.s001.zip › dataset/Drosophila/kni/dsim_kni.fa]

>3L:20019706,20059705 (reverse complemented)
caaaagcaattagacggcgtcatctgacagcctcaatggaatagttttcggagcgaatac
cggcggaatgccgcagcgtttatcgatcgatcgccctctgatgggatgtccaactgccaa
tgagaccgggccgaataaaaaataagtgaaatacaaatgggacgagggggggccactgta
tccagggcgcagaacaaaagagctccactgcggaggagtgaggtgttaaaaattctactc
tttatgctcctattatgatttgactcgctgcttgtggactttgatggacgtttacgatat
gagaagtatctgatagtgcacttaaaaaaaaatgtattccttcttaaaattaaataaata
aattataataattaataagttatttcagaaacagaaataaataccttaccttcaatgttg
cttaagtatttttgtagagagatcgaatgaaatgcaaaaaatcctagattgaagtcgcat
ttcttcgagtatacatgtgcgtggagttttttaaatctttccagcttttgtctcacttgt
ttgacaaccgatgcgtacaaatcaaagcaggaatccagagtcagaggccccaagcccccg
gctcgtctgttgtttgattaatagccgcacaattgatatgttaagtggtaaattacgcca
ttggcacgcaaatgtatcttcaagatacatacatgcgtttgtgtgtagacaaaatagaaa
aacacaaaaacgggcaaattgttgtttgtttaaggcgccgctttgaatggagataaaaat
ctcggagctgcgctatcgaggctctggaaaggcggagcctaaagtgcgtaaagtgattta
attttgaatgaacggcggagaaagttcatcaaacactcattcgctggccggcatacaatt
attcaattatttggttgacttttccgttgttgcgttcagcggatgaaaagcttggtattt
tacaaggttcgttggcttaaattaaaacccattagtctacttttaacacgctttcaggga
gtcgatgtttgttgtttttatggtaacgtttatatgcttaaataaatggaaatacaaaac
cgaatcgaggcgaaacagaaaatccattaaagcctttttgtatattagaaaagcgaaaca
atggggagggagttcgattgatgtcattaaatttttgccacgccataaaattcgtcgatt
ttttttgttttattgaaaagctgccatgtagaagtgttataaaaatcatttaaaagccga
gatggccgtagatttgatgattttttgtggtctctgttttgtttttactgcacgaggctt
ttgcttatgctcaactaaaatgatttaatttcgaaacgtgccttgcaaactttatgatca
attttcgctttaaatatagattgaatgcctcgtcgaattatttaaatgtggctctggctt
atttatttattctgttctttgtttttcgaatatcatgtgacgaaggtgctttatcggaat
gcaaaagtgaaggagggagcagccttttgatgatccccaatggattgaattattgtaagt
tttatggatttgatttacgatgttttaatagaacagtgatttacgacgctaaaatttttc
gatgaaattcatttgatttaatgcgaacattcgccttgccattaagtatttgtggctaat
ccttaaatattttgaaattcattgttcgactacattcgtggacatttgattgaattgtga
aaatttgtagttccatttacctttctttttatgttgctaccagttggatttttgaatctt
ttcccctaatgaaattatggaaacgatcaatattattggccattaaaagtccatcttctg
ctcctgtgaatatcaatcctctttcgattgttttgcacatcaaagctgatggagttgact
tcatttccatttctattgaggcattgatctctcgcgcggttgtctgcctcataaataaac
tgtggcaaattctctaagccaactcgctgaaggcccataaattataaggcccagagccac
aacaactcagttggccagtgtggttgttgtgtcattttcccggcgcgcttaataaactac
acacactttatgcgatctgcgcttcatgttgttgtggcctgccgattgctgttatatgat
ttcatatatcatcggagccatggaggaccctcctcctcccactttactcattttgtactt
ttttttacagagttcactgtgttcagaatgcgcaggcgtgcggcatttagttcagcctgt
cgactctcgattgtccctccttttggccccgattgcgaagattcctctttggcttgcttg
tatatatactttttgtttgataacattttattgtccgctttataaattattggcgtttgc
cgggactcgagttgccatcggaatcggggcaaaaagtatccttttacgttgtgcgttttt
agcatgcaacatgtgtccaaatttgtgcagcatacaaataaaaactaagggaaaataact
atgttgagttagaggagataccctcacaaagcaaattaatataaagatatataatataaa
gataaatagaataatcaaacctttgattattgaaatccgtagcatagtagatgagcacat
aataaattaactttacagggtatccaactgcttcaatagtaccctcctgagatgcgactt
gatttcataagttgtcttagtttttgcccagctttgttgagcttgtgcttgttttggcct
tttagggcgctttggccctaaaacagacaattgagtgtagtgtgaaagttgctttaaata
ctctcggtatcggtatcgaggcgttccgatgcccgaaggcgctggtggcgacgacttgtg
atggaatgggaggatctcgagatggggctgctgccaccaaatcaaaccatttatgtctgg
ctcatgcgacacatttatcatcgtcaagtaacgaaacccacctgcacctgtctgctgcta
agagaaccagattggggtccattgggtggggaatcttttggtttggtgggggaggggaga
gatctttaattacacattgtagcaggcacacccgctgggctgaatggggttccacttctc
aaagtcatctaactggagcccagccataataatgagctgcagggatcctacactgccagc
aactaaataactctcatattgagaacaatgagaaatccgtccggaatccgtggcatccca
ttatggccccgatatgtagtgtacatatagggctggctgaggagcgatgcgcatcgatca
atcgaaatgatataattatggccaggtctgaagggcggctctgtgtaaattgatatcaac
aaattacgcgaaaatatttcaaaaatattaacgaatgtgaatgatataatgatgaggcga
tggatgtcaaaaggcactacaaaaaatatttagaataaatattttaggaaaactgcacgt
gtatctcaatgaatttctaagtaacaagatgagccggctcttgttagaattttttttgaa
tctattactcagatttgtataattattataatttataatgacaacaaaaccttgaactat
ttctttcagtgcacctgctccaccctaattatgcccaatttaaaaagggttaattaaggc
acaaaacgcatttcgtgtcctgcgtccgccaatggagagcgttattaatatgcgacattt
ttgatatctttttgcggctgcccgggaagaggaagaccgatgctgtagaatatatatata
tatatacaaactcgacgatcagagcgaccaataattacatacagcatttgtcataacacc
agatatggacatccgatgctgttgcgccgggcgcgaaaccttcgagccccgccaaaaggc
aaaggccagcagaccaaggatgcttttgagcctggccaagatccgaactatgcgacaaat
gtaagagggggaaagaatacaaatcaaaattggtaaaaaatgatataaagaggcagctga
aggaaaattgtaaatatcatcattggtcgcagccagcgatcgctgggcattttataagta
taaataaaacaaaatcataaatgctgcactcaacgatcgtggaatggatggatccgatcc
tgggtgctatataataattacagtccgcattcgcattcgcattcgcaaaccctcttcatt
gggcattgggcagacgcttcgcgttggaattcggagcattgtgtcatatttaatacagaa
attttaattaaacataatttgtaaggagtgcacgttgatgcattctgcccggacacactg
gccaactgagatggctcgcaacgatagcccgacttgggatcggaatagagtaattcaagg
catcttatggttaggccacaacttgtctatcatccgctggaatttcactttgatcttatc
ggaacgtgcgagcagttccgtggttcagtggatccagataggtgacaaatggacgggttg
attgctctatttcgaattaacattatctgttatattattttaatatatatttattctaag
aattcaatggttgggttagcaaaagataatataagaagtagtaggttaccttgactacct
tgactaaatacatttagtaagggattcaaatagagaatatattttataactttcaaatca
tatttacatataaatcagcttgagattaagaagtttttaagcctagaatacttcattcta
cgactttacttccacaacatacttgaactttggtccattattgggctaaccttctgttgg
gctaccacagccatgaagatgctagacaatgccgttgcaacccaaattcaattccaaatc
gatgctcggtgattattcaaatgatttaactagttcaccgcatttgaccctcagagtggg
cagctctcaagttcgctggggcccaaccccgaaaatccgaaatgcgaactctagcttcct
aaggttgcagagcctccaaatgtgctccccgaaatcggaggagtcgagctgatggccccg
ggccatttgactgactgacttcgactgcattacatttgcaagacaacaatgggcattttt
atacgttttttcggcggcgttgggcgtttttatttttacagatattgtttacaatttcac
aagtccagtccacaaaggctgtgccctctcattgttggagctgtggcaaaaatgctgata
ctgatgccgtagctgaagctggagctgctccaatcatcatttcgtagatattcgcttggt
gatatattttgggtgagcgcttccggcaaatcggagccagtgaaaggtcaagatgtggcc
aagaaaagcagccggagcaagcggaaaactgctgcccagggagctgtatcccattggagt
gggattgcgagcgaaggtacagtctttaccatttaagacaaattcgagaacagaaatcta
atagattcaacattctagttggattctaatgggaatagaggaacattgggtataacaatt
aattttgtatattaactatccatcaggatttgattttgaaaatgttcatggaatatgcaa
gtttttgaatgtatttaaaaacgtttgtttaaactactccatatttatgcgtttgatttt
ttgtgaattttatgtgatttttttatttactttcctactttcaaacaaccctgattttag
atggcgggaacgttgtgaggagtctccactgtacatcgaaataaacaaatcaaagtgagc
caatgttggccaatggaagagccttcttcttcctcgcgttcgatttgcggtatgtgctca
attttccataacatatttgatcgcagcgatctttgcaatcgcctctgactttccactttt
ccctttgttcgctgcttttgttcgtgtgtgagaaaaacttatcgaatcgtggctatcgtt
tcgggattcggattcgggctttctgcttggcattcggctttggtttgggattgagcttgg
gcttgggttcaaattaaagccaggtgaccacgaggccaacgagctgacaaacctttcggt
tcggaatgccttcacacacgaagatgatctcgctgctggctggcggatattatatgttag
tatatagtatttgacagcctccagataaaccacattcgagatcattaattgccgatcttt
tcgctccaaaaactgcccgaaagtaggattcgaactgggctcgcgccgggaacttggggt
ttggggcatgggaaagcgctcgggcgcagatcattcaactcccacagacacccacaccca
cacggcgtggcacaaatggcaaaatccagcagacatcaaacaatgatcacgagtggtgct
ctgctgcttttgcttttgtttttttatttttatctttgccctggtggtgcgggtgcggtt
gctttgcctttgagttttcggaatgggtttgagtttgactttgcttttgggccagatcga
tgctggccggctggctgatgatagccagtgactatgactcgccttggcctggctttgaat
tgttacactaagaagaagtgtaagaaaattaatgcgtaaataaaaatttaaggattttac
aagctaaagtcaaagctattatttaaataaattgttttggctctaaagagggctaataca
ttgatcaatttgcttgattaaatgtgtggcatgtgttgctaagaaaacttgtaatcaatt
ctttttcagagaatataaaagataggtcttctatttaaacagaatacttttttctaagtg
tgtccaccttattttacctaaggcccttgcgattgaacttgttccacatttcgattgtaa
tgctagcggagaaagagtggcagaaagtgctggccaagacaaatatgattttcaatttgc
ggcgatcgctttcacaagatttgcattccactttgcatctggaactgggcaactccctcg
agcagttcgaaagccattaaacacttgaacaaacgccaagtcaaagttcaactgggttcg
acttcttagcttttcgctggctcttagccgttgtggctcattaaaacgtcactccagttg
cggccatcgtatgtgcacttcgtgctgcatttgttgcagcggaaactgcgtttgccacaa
atcaaaatatttatggccagcgcggctaatgagtggcggtccgaaatgctcgatatacca
cccaagtcggttatagatgcaccgcataaatagccacaaagtgtgtcgtaaaagtccaac
gcgatcatcaaaatgttcctctttagtggcagctcctcgggaggatcggggacaccggcc
acttgggacctgggccacctgcctgcagcagcccagtttatcaggcacagtcccgtgtac
aaaatgctatgcaaatttggtttttatttgcccactgctgccagaacaagtgcaaaagtc
cgacgcgttcccattcccaggtggccaaacactgaggaatattacatgaaattggagaaa
tgttgctataaaatatatcaaatattatatctaacaaatttatacatttattgtgactat
agttaacttaaaaatgaaattattaaaattatcttacttagttattgtaaatacatgatt
tataaatgaatatataatgctagcaatataatgaaatatcttatctttacattttacaaa
tagttaaaactattttgtttttgttcttgctctttttccacagatatacagctgcggtta
aaataatagcactactgcaggtggaaagttgatttcctaaaaaaaggtattgaatgttta
ttttttttaaagtctgattgcatgaataataagtaccatatgttgtctctctaagcaaga
aattttgactctctcaatgtaacggttctttttgtttttgggcactttctgcaaaagggc
gctaaatgaggcggtaacaaaaatagcactgaccacgtttttgctaaataaaattaatag
gagtgattgctttgggttttttttcgacatattttgaaaaaaggagttgcattaaaggtt
ttaattgaatttttttcaaaagaagaccaaaaattttctagttatgggtcggggaaagca
ttttaccgtcgaaataaggaatttgattaaaaacatgatctgtgaaggtaaaacctacgc
taaaatgagacggttttttttgtttttcaaacaatatgatccgcaacgcactgctgtttg
tcgaaaataacgaaaaacgtggaagaaagccctctatgtccaatgtggagatgaagcgct
tggttcggcaaagcaagaaggagccttttaagccggtgacggaactgaagaaggagcttc
agatagctgcaaacgtggaaaaagttcgcaaacacttaaggcaaaacaaccataatgtgt
gcagtcccagaaaagtcccgcttttgactgtgaagcatgtggcaaagcgaatcgaatatg
ccaagatacgcaaggactggcctgtggagaagtggcgccacattttgtggtcagatgaga
gcaaaattgggttttttggttggaaaggctctcggtcttatgttcggcgtccaccacgaa
ctgaaaataatcctcgcttcacctttaagacggtaatgcactggggatcaaacatcatgg
tatgggcgtgcttttcatactatggagtagatccgattcatatgattcaaggcatcatgg
atcagcacatttacacagatatcctggaaaatgtgatggcgctatatgccgaggataaaa
tgccgtttttttggacatttcaacaggataacgacccaaaacacacgaggaagaaggctc
gaaagtggtttgagcagaaatcgatccgagtaatgatcagtcacccgacttgaatccaat
cgaaaaactttgtgcggacgtgaaaaaaaggtttctgaagccaagcccaaccataacgag
aaactttggattcatgggggatcgaggatcaaggattcatggagcaaaattcctcaaaaa
cggtaccaggacttggtggactccatgccaagaggatacgcagctgtcattgcctacaat
ggtcacgcaaccaaatattaagattctttaaacatagttcttaagatataatccatttgt
tgaactcttattttatttttttagttagttttagcaaaatacgagaaacagtgctatttt
tgttaccgcctaaatttggaggtttttctttgttttaccaattatttttaaaatatccat
tagatctgttaccaattttattatttcaattgaaaatcattgtagtatttaagattagtg
gaaaaaattttgaaaaaaattcagaaaatagagaaacgatggggcaaacacgaaatgtgc
ttttggtgctattattgttaccgcaactgtatagtgaagatcttaaatgctccatttaaa
ctcaaagtcttttttgatctgctttaaaagtagaactaaactaatttgcatttccgtgca
gcttaggccccagctcgattcgcggattccatcgacgatggccagtatatgtatgtccat
ggtgcagtgcaccatttacagaaagtcaactctggattttatgtgtgtttggcatttgcg
aaatgcgttcgcatgcacatttgaatcaatcgctgagtcagattggtttcctcctttttc
tcagtttttacgacggccagagagattgggataccggttgggggaccggcgaactgcgat
gcttttgaactgcactgatatcgtttcgatttgacatttagcatcgctaattcatgcgaa
atcacccgaagattatgttcataagcacacattacgattgcacgtttattataatttagg
agtttactcctcgatcgcatcgaatgcgaccagttggggccttgggaaagtcggtgacaa
aggcattttgcagtggacgaggatggggatgtggccgaggtgagaccacttagtgctgaa
taacttagataggagtgtttagtttgtgtaattcctttttacgagcaggtgacctggaaa
ggtactgagcgaaaagagatcgccaaatggtcaaaatgggcaaatggagctgcagagata
agggacttggagtgggtctagagaaagtgagatgtgggcagagcatggtcaactttccct
tgacaggcgggtcatttttcataagcctaatatgcaaattatatatttaataagacttgt
agtttaagcctatttatttaatagtcgagagactggtcttagctcgtaaggatggatctt
agtttgttcttttcttaagtatatgtatgtttagggcttcgtggaactaccgcaaccgtc
ttcattctattcctatttagccaagatctatgcggtcagtgaaaccacattggtgggtgg
ataacgatgctgagccgcaaaaggaaccacatctccaagcgtttgaagttcgatgcgctc
gtttgtgacatgtgcgcggttccagcaatcaaggaggggaaaatctgtggcggggtgtgc
agaatcgggaaaaagaagcacccaagggggagcttcactgtgggccgaaagacagccgat
gcggtactgtcttcgcactaattgagcatttaaatgcagcgtaattacttctctaacacc
ttcatcagaggcaaccgtcaacggctcgcctttgatgcggatgcgcactgcaaattagca
tataaattgtcccgtgtgaacataaaatcaaatgacatgtgagtttgtcaaaaaagccgg
ctcaaagtgccgctgcaaagccgagtcgtcttggccacaaaagctggcggaaggacatga
taaggtggaaaaatgcagtcattagcatagcgaacgtgcagctaattggaaatggaacag
atcagcatgaatgaagtggcaatgggcatgggagtccagtactcactcggccaacttgga
aaatcgaagggtaatcgcatgtagacccctaaattctggccaccggcgccagccagacgt
ctttattgccgatcacgggtcgatgtggtgcattttaaatcggccaaagggcacacaatt
aattaatagtataacagttagacgaaacaactgaatgcagttacacagagaaaagagggt
cgagattaatggttggtataaaagtttaaggaagcacagatcaggttatctggcaatcac
caatactgagctagattagctatggaactttatatattgaaccataactgaacgaactat
aaaacgttagcagttttctgtggacacagggaataatgtgatattcttaatggctcctta
aactatagaagatgttatcttgacaacacatttaccaaacaaaatttgaaatggattttt
tacacttaaaattaacttaataaagggttttttgttttttatcttatgtatacaaataat
ttatttattattttttcccagtgcactactcaatttcattcaacagtttttagccaggtc
tatgaagtgtgggcgagttttttgacccgttggcgggcaggaaatgcagcgcgttctgaa
tgccaaggcgtattccaaatgatcgttcgatggtcaatggtcgacgttcgttggcaaccc
tttccccaatcaacccctccccccacccaccattggttgaatatcgttgcataaatgcgc
tttgcataactgagtacttttgtactcaacctcaaagcaaacgatgacgttgacgactgg
cgctgccgccgcttttggggcgtttgctgcacttgttggcatgaaacggcagatgactcc
ctacactggaaaaaatacgtatagagaaataccacggatacttgaaagagttaataatgc
agtatttgtttattaagaattaattaaattttttgttaaactcaaaatattgtctggaaa
tcatagttaataagggggaatcctttattttcagtgattgaagttaagtattaaaaaaag
ctagagggggtggatccaggggtatccggtcagattttttatgggcgatcattaaaatcg
ataagagaaatcatatttatacccaatgaaatatgtttcccggaaactaatgtgtgtggg
ccacggaactgtttgcaatttgcctgggaatcaaagttgggcttgtgatcgaactgatcg
tgccagaaatagaaaataagtgccggaaaagagtttgtaaccttaagaaaattctatatt
tttattggaaagctctgttgcaataaaacgttgttatttatttctataacatttatttca
tagactgcagttttataaaactaattttgcattagaacttatcagatatataatgacatc
atatgtatgagtatttatcggataataaaccaaaagtaattactgttttcggaagttatg
taatcacgtttggtattacaattctcttcgcagaaagatcatgattattttttgcttgtt
gcttactatccccgcgataattatgatcttatagaccaacctgggtataaccaaagtcat
gttggctaatctggcttcgtagtaagggcgatttcgtaggacggatcgctcgagatcacg
atgctcagtgaaacgaggaattcccggcaggctgtccattgacggcgttttttcccagtt
agcttaacttgcttgtggcttagatagattatcgagcattagaccaggattacgggtcgg
tgttgtgccaggcagtcagccggcgaagtccttcggggtcgctatctcatcgacttgtgc
aatctgtgtaaattccaaagccaggatccgatcaaacaagtcccgagtcgccggccaggc
ggatttaattgagatcagccacccagccagccagcgacggaaactgtgtgaaaaaccgcg
aaacgctttggaaaatttgccgcatttcccgcctggctggaaatttgattgccaaaccgc
agctccgacttccgctcgttggttttgcccagtcccggagcagagtttaatctcaaacat
gtgggtacttcggtttacattaacatatcgttagcgatcttagatctccggactgtgatc
cgtgggaagtttggcgttggtccaagccagactggcactgaaactgaaactaaacctgag
ggaaactccaacggaaaactcgcagatttggcgaaaggcttagatcggaactatttccat
tccatccgctcaccggatcggataaacccaactgtcataattgtagcgtaattattattt
atgctgtcacactcgattataaatctcatatttgccaaatgtcttaggagcgttttcaac
ccctttgcgccagcattgttcgccttttgtgctgccatcaataatcatatttcggaattt
gcataatttcataattccaatacaatatcaattgtccgatccagtgataagctgaagaat
tcccgccgagagaatcaataaacgctggccatatatcaaatacaaagcccgctaaaccat
cgaaacgagttttaggtgagaggaacatcgaaagcgtaatgaagacattactgaaacaca
attaaacacaagacatttgtcaggcgaaaccgaaccaaccacatatcaaagacatcgaga
acttccagatgccttgagaaattagccaaacaagttttattgacttttcctagcccccaa
gctgaatttctaattttgcgagaatgtgcgcaaaaagtaaatctaatatatataaaacta
atcacggagtagggttagttcggctgaaaaataattttgataccctgcaaaaaccaataa
taataaagaaataatagttactttagaatatcgatgctctttagaaatgtttaacaattt
ttaagctttaaaagaaagcaagaaatgatatatactacccaaaataacttttaatacatt
ataaaataaataatacacgccagatcaataacttaactacttgaagatccagcacatatt
aaactacaccggataataatagtgcttaaaccgaacaattcttaatttacacctatgtga
gatagaaaagccgttgtgtgtgataaatattttccgcctccaattttatataacgaaaag
ccgaggttctcctgccgccgcccgtcgccggccatcacagctatttttactatataatga
aacctgaacagtcatcggagataatgaacgcatctcagtccatcagctcgatgccgttgt
tatccaacgtgatgtgattcattggattatctgaggcattatgcccaaatctgtggcctg
taagccattaatttactaattgtaatgttgcccatcgaatatttagcagaatccagctga
atcttatctttgtggaccaggccagccagacagatgagcagcccgttgtgtaggatatcg
aaaatgcaaattcctcgcacataattacaataacaaagatggcaaaacaaaatgctaagt
ccgagctgttaaatcaaaaatatgcaaattacctttgtgagcgaatacgagtctgaaaat
cgaatccgaacaagttcggacggacctggggtcgatttgattgatatgtgctggttatac
agtcatttggccaaaatgatgcaatcaaaactatgtaaatgcgaacgggggcctcttggc
ttctctgacatttcgagtatttaaggctgatatggcaatatagccagaaatccggaaccg
tgcggatcggaaggggttatgttcatacctaggcacaatttagtagctgccatttccgac
agcttctgcctttttacgacattgggcaattaagccaaagttgaaaagtcaaaaagtcag
cgcagatttgtgcgttactttttttattgtgttttttaccaatcgaccgttttttagcct
tctagtaatatgcttgccttgaggctatttcccgggaaaatttgtcattttttacgcaac
tccgcggcggcaattgacttttttatatgaggtcctggttctggttcagacccgctgtct
ctcaaggtgaagacatatgccgagatgcagccgttttatcccttttccgcttaaaaaatt
gcggatgggtggacggatgggtggaattcgggtgctcttgtttggctcgggttataacca
tcggctgctcgacaatttttatggttacgaccgaccggcctgactttatgactcgcacgg
cccacagcgagcaaacgtggcccgaacgcaggctgagttttttaggccaattcttgtggg
tacctaagccagcgatttcgttacctaatcgcgggatcagcttacctaagctgcagatta
tcctaggatcataattatgacggcggacgcgacactcggctcggtttttttttattattt
ttgaaagatgcgaacgcattgctgagcggcaaaaaacttaagccggggattaaaccggat
taaagtcacattgttctcattttttcctctcctttcgggctaactaattaccccgggaaa
attacccatttggcttgcgcggaaattcgcgaaaacgcctcaactgcgttttttgcaacg
aattttcgacaacgagtcttttttatggtgtgagaaaatagaaaaaaaacggtgggcaat
aaaaatgaatcgattagaaaaaaaggtgggtggctgtgcgaaaaacgagatgccggaatc
gaagcgaaggatggttctagttgctttttgacttttttacaagccttttgtgcgtttttt
cccgtttttacgcggaattcctctgcctgatgcaacaaatgaaagtcaaatgggaaatct
tctgggaagtcagctaacgagtttttgttaagagtataccttagacatggtttagtacat
cggttggagttttatattttataatactagccacacttcggagtgaaaaagtcaaggttc
ctgtcttttggtctgaacaaccctttcggtacaatgcacgtccataaaagggttaagcac
atcggttagcggcataaaagggttaaacaggtagctcctttttcccttttggctccgagc
aaacaacaataaatattcgtaaaaagagttaagtgccgccataaggctctttgtttacac
aaaggagaaattatgttggaagttgacttttaaaagggttacaattaaattcgattgata
tttgtattttattgagcagaatgatgaaaaaggtgaggatacaacagttttataatatat
aaggaaaattttgtgatacctttgcgaaatattattttactaaaaatgaaattataataa
taagtctattcatattcaatttgtatgatttaaacctattttttgtatcatattttagaa
gcagcttgcaaatcaactacttttatatgactcattctgaatccggttaatagcccgtct
aaatagtattttttataacttttcggacgcaattacatactcaataatactcaactatca
ttttataggtatgaatcaatgctgatctcttaatgattaacttctaatttaagcgtttca
atttattgctaagtcgcggttatgcaaatattaacatatttattgaaatcttgagaatca
ttttgtgaatcacacaggaaaaatttcccgcggaaaaaaggttttgaaaataaaactagg
cgctaggcatacaggcaactctaaatgtatccaaaaaccggcggactttgaaaagagaac
cccaagcgaattggcctccaaccatttcgatttcgagcggccaaaacggctccgcccatg
ccaaaaaaatgagcagctgttaaaaatgaagtcaatagcttagtcgaggtggtgtgtgtg
tgtgtggtgttcgagtgagtgagaaatccagccgcccttagcacgcgagtatctttaata
aataaacgaataatatcagggccatgcaaatagccagattacagcggactcaaaatcgac
agacagagagagagagagagtgagcgtgagcgtgagatctgaatgagtgagtgttttcta
ttcattcaataacagagcgctaacattctgctaacatttcgctcgagtggggttcgaact
caatgcgcatgtgtgcgtgctcgatcgctctctcactcgatccgagtcttaaaggtggtg
gtttcagccgtgatttatcagagagctggggctgaaaactggtaagtctgcgttggtgtg
agtgcgagtacataagccaaagagttcggccagtaggcgaaacacagaaacgcttcttgc
cagtcgaacctctcagccagaaatcagtcgtcagctagtagccgaagtgtcagttacaca
catcgagggttcccaagccgcgttgcttcggcgatctaaaaaccacacatcacatcaaat
cgtatccaaaattataatcaaagtgttgaaaacctgaatcactcagactgattgaaaagt
gcttgcaaacccaaaaaaacaaaaacaacagacacaaactgccaaagtgagaaaacgtgc
agcaacgatcgcgaatcgctgcaattaaaaagtcgtcataaacctagtgcccatccaaca
acaaaaaaaagcaaaaaggtaagttctgagcgagggagacaacatgagatcaaagtcaat
tcacggttcttgtttttgggtcgcggccgtcggcagattttacgatcccttgtgcactac
ttttattttttactgtttcacgcgaaaaactaacggccatatttccatcttttccctatt
tttttgcggcccgaggccgcgggaaaaaaatcacaattttcataagccgaattttcaatt
ttttgtttgactcgggaaaaatcggcgtgagtttttatggccgaacgtcaaggtctggac
tgctgctgcatttttttagggaacactattttcgcagcactcgtaatgacttcgaataaa
aaagaaaatctacctgagttttatgactggacagcgcgaaaaaaatgaaaatgaacgcat
agggttgcataatccggcagcttaagttttttggcctgttgtgatcataaaaaacgccca
tcctgtctagtttttcccagtttcctatatatatcctggcccgcctagagctcagcatca
gttgctcagcagcattccaagcgaacagatcatacagcagatcctcacagcgatcgtgag
aaaagcattcagaattccaacaaatatcattccaaaatggtgttcaacttggttagtgtc
cagagccgttcgcctccttgtggattacacatatacctctcgaccagtggattaaaccct
tactaacgcgggatttctttactatcttccagatgaaccagacatgcaaagtgtgcggtg
agccggcggcgggcttccattttggcgccttcacctgcgagggctgcaaggtaagttgtg
tctcaaaaaatccattgacaaatgaatagcggaacgtattccggagaccccaaggggtta
ggtttcagatacatgttcgaggaacaggccatcggcgattcaaatcgttgtctaaaacat
tggccttaagttcctgaatgaatttctgctctgcccctaatcagtttcataccacttaac
taacccacattcttccttccctttgccattgcagtccttctttggccgctcttacaacaa
catcagcaccatcagcgagtgcaagaacgagggcaagtgcatcatcgacaagaagaaccg
caccacctgcaaggcgtgccgcttgaggaagtgctacaacgtgggcatgtcgaagggggg
atcccgctacggacgtcgctccaactggttcaagatccactgtctgctgcaggagcacaa
annnnnnnnnnnnnnnnnnnnnnnnnnnnnnnnnnnnnnnnnnnnnnnnnnnnnnnnnnn
nnnnnnnnnnnnnnnnnnnnnnnnnnnnnnnnnnnnnnnnnnnnnnnnnnnnnnnnnnnn
nnnnnnnnnnnnnnnnnnnnnnnnnnnnnnnnnnnnnnnnnnnnnnnnnnnnnnnnnnnn
nnnnnnnnnnnnnnnnnnnnnnnnnnnnnnnnnnnnnnnnnnnnnnnnnnnnnnnnnnnn
nnnnnnnnnnnnnnnnnnnnnnnnnnnnnnnnnnnnnnnnnnnnnnnnnnnnnnnnnnnn
nnnnnnnnnnnnnnnnnnnnnnnnnnnnnnnnnnnnnnnnnnnnnnnnnnnnnnnnnnnn
nnnnnnnnnnnnnnnnnnnnnnnnnnnnnnnnnnnnnnnnnnnnnnnnnnnnnnnnnnnn
nnnngcagcaacagcaggtgccgcgtcatccacatatgcctctgctgggctatcccagct
atctgcccgacccatccgccgccctgcccttcttcagcatgatgggcagtgtaccgcacc
agtcgcccttccagctgcccccgcacctcctcttcccaggctaccatgccagtgctgccg
ctgcagcggcttctgctgcggatgccgcttaccgccaggagatgtacaagcaccgccaga
gcgtggattccgttgagtcgcagaaccgctttagtcccgccagccagccaccagtggtgc
agcccacctcctcggcccgccagtcgccaatcgatgtctgcctggaggaggatgttcact
ccgtgcacagccatcagtcgtccggaagcctcctgcatcccattgctatccgagccactc
ccaccactccgactagcagcagcccgctgagttttgcggccaagatgcagagcttgtcgc
ccgtttcggtttgctccattggcggtgaaactaccagcgttgcgcctgtgcatcccccca
ccgtttccgcccaagatggacccatggatctgagcatgaagacctcgaggagctccgtgc
acagcttcaacgacagcggctccgaggatcaagaagtggaggtggctccgcgccggaagt
tctaccaactggaggccgagtgcctgaccaccagcagcagcagttcctcccactccgccg
cccactcaccgaacaccaccaccgcccatgcggaagtcaagcggcagaagctaggtggtg
cagaggccacccacttcggtggctttgcggtggcccacaatgcggctagtgccatgcggg
gaatattcgtgtgtgtctaagtacacggcgaaaaaaccaagtgggaggagtcgccccaaa
aaccctcgttgtttattttttgttacttaaagaaaatgtaaatttattcgtgtgctcgct
cacacttagggaagtggaaagagatagggacagacaggttttgctggaaagagacagcct
gaccaggtagttgcactgcactcgcacacatacacctacataccatcacacacacactca
cactaacctattgagctcggatccaaaaattatttttatgaaaacgttaaaattgtaaat
atatctttgagcttgtttgcaattgtattttaaagttagccggcggaagagccgtagaag
tagtaatcattcccaccctcaaatgctattgtacatacaaattgttaagtctaagaatga
tctttattgtctctaagtattttattttattttagtcctagttatggtatgtctaaagat
tggcatttagttttatacaaagaaaaataaaaactattaaaaattaaacttttgtcgttt
caaatgcttctgggtgtatttcagaactatctatttaaaattacagaatacacaaataca
tttgtacagtttttgcttacggataattgaactaaattatttacaatgtcgtcttgaaac
tcattaattccagggcacgtttacttcggtgttgctttcattgatttaattttagttgtg
acttcattgaaaaatgtatttaaattacaaaacatacagtttaagcaacttgggaagatt
actttaaaaaatactcaaaaaacattttcgtagtaccttaaagttaacgcacccttcgga
tttgtttaccacacttaagcacattattatggaccatatgccaggtgcaaactatctttc
ggatgtatctgctaccgcacattccataggatcaaagccaataaattatttacgtattca
gctaccgctcttgtttcaaaatcagttctgttcgagcatgcgagcatatatctatataca
tatatctgatcggcggtgtctttggctcgatgttcgttaaccacgggccaaatgggcgtg
gcctgtcaatggcaacaccaaacagagacggaaaacaaatgctttggcataaattcaatc
aacattcggttgcaagtcgatcggcgatggccgataataaaaccgatatagcagccgtta
agtgccttgctgtgcctgcccattgcactcgcgattgctgtaaggcagttgtgtagtaaa
ttaaaaatgccacaaatgttacgcacagaaattcgatgctagcccccctaagctccatgt
tttatatgctgcggtcatgagcattaggcctatgccagtgcctccgatatgggccgactc
gatatctccggcagtgccgattctgcctggcagtgcgaccacgtgctgcttcaaataata
aactttatattaacacatacaaaagtcatacgccccgttgatggccagaattttaatcac
ttaattaggcggctgactggccgatcgggccgaactttgtttatggcccgacggcctgac
tggctgactgactgccttatccacccgatgatgaatgggacagtcggccgcggcacgaga
actatgcaggatccccggctttcttggatgcaaaatatcgtaatgctcgacattggctgt
gtcaaaagtaatacccgtgaggcgtcagtgacaataaaccatccaagtgggatttggaag
tatcggtccgtggtggagagatgggcaggcgaacagcatatcatcaatatgcatgatggg
gcccatatatgggttaaacggggaggaggggcggttggatgagcagcgcacgccattgta
tcgctgacgatcgcattccgacgtgtgttttgtcgtcattgtttctaaatttatttttat
agtttattaaagagtcatagtaaaataaaataaatacaatacactcaagccatagaagtc
aatatacgcttaagtaggtttcacataaaacaaaaacagcaaatgcaaatttattagcct
agtatgaaaataatatgcccgcccatctctacgctttggtaacaaataaaaacaaatgtt
gaagaaaattaatagctcttattttggataccaaacttttctctaattaatagtactaaa
ttaagatcaattgacagaacatttacttgagagtagctagttagagtagttaggtatatc
ccatttaactcagttctagcccagatttaacgtctagatatgccgtcaaatcaagttcgc
ttcctaagtcttttgtttagctttcgataaaattaatggaacgagttcagctttctttat
gactgataagaagcacacgcctcaacaataacaaagcttgcgtctaatttcagtattctt
taacccgaggtcagggtatatcgatatcattcgtcaagtttgttgcccaagactttcgtt
ttttgggttcaccttgctgtcaaactgaaaaagtgtttcatttgcctcatcgcccaaatc
tctccaatcaaaaacccatttagacaagaaagacgagaagaatgagacaggcggagggaa
ataaaatcgattcagcattaaaatgagctgaaagtataacatttcaaaattttattgact
gtcaaaatgcaggcgccaatcgaaaatgtccgcagacaagcgggctagatcaagttacct
ggcgccaaaggggtctttcaagatgctttattgaccccgtgtagggtatccatatgtgtg
agtgtgcttgtcgggtgatctatgatagatgcaatactaagagagttcgccgagttatgg
acaaagactcggacttgaactgcgactcgggctgagcacatctttaaaaatagttcaaga
caagcacctgcaaatgcctttttgtacgggtattcgcatttaattatttatgaccgttcg
caatgctaatgctccatcggttaaagctttcaaattaattcatgcaagacatatataata
cgcgcgcagtaagaacatgtttattaaattaaataattgcagccggagtggagtggcatc
gcgctgaaaaaataaattcccaatttgcattcgatcgctgacaatggaattgaagaaaca
atatagaaaaaaatcgcaaatattattgacacattatatgggggaaacatgtctttaatg
agaaattatgcaaagatttgcataaaattttgttaaaggcaagtcagcaatctgaacaga
gtcaatgcctcaaccgcttttgcgtccggtagcggccttaattaccgccgagattctcta
gagggtaaggggcgtgttcgtagactcacaactcgctgacaaatagtcaaaacaaactat
gacataccgcatcatatttatatcttcagctgccagttggactgaagagccgagatcatt
aactttcaaggagtcgtggattgaggaagcaaaaatgaaacttatattaatagtggttct
ggtactgaaagattgttttagtacagctaagccatactaaaagctatagctttttccttc
gctaatttcatttagctataatccgtatattaagagagttgcatttaatgaactgcgatg
tgtggcacttcccacttgaccccagaggtgaactctttctctgcctcttttccttaacca
tattccgactgcatttcagtgctatcccaagatccgatcggatgacggacagttccattg
ttcttccacccagcaagacattaacccacttaatgtggccgggagaacgcagagcccgag
ttgggcaaatcacatggcacatggccaatcggaggctcatctttattgatttcgaatccg
ccgccaccacctttaacccccttttcggttggacttacagacggatcgaatggaaaaaca
aactctgagctttgggggcgcttggctcacacgagatcggacttggccgaaagggattcc
tggcccggagttggcttaaaactggcgctggtaattagtgatctggtgcacttgatatgc
accttaatttaaacatttcgtacacacccagtcggggcacgcattctgatttttctcctt
tttttcattgtatatatttctttcattcgactggaggcccttcttctgattccttggggt
ctcatcttggtcctcggacaagttttgcgtgtagcgcatgccgttcgcttgtttctgacc
cattcccagtctcattctcattctcattctggtgcctttggtttggttgtgcttctccat
tgccattcccttcgcgcgccgtgttctcgtttaaacgtttatttaacttaaacgaacttt
gcgtgtcgattaaagtgctgcgattaaggtacgagctgatccggtcttctggtatctgtt
tcattcctttttttctgatttttggtgaccacttgactttgggtatattgcctcatggga
gttaaacgatcaagttagggcataaaacttgcctttattagtgtcgtagtgggcttaacg
attttactgcgaccttcaatatatcatttaaataaagatgatccaaaataggtatattaa
agtcgaatatatttacatgcaattataatacaaccttagctgagtcgtagatcctaaaga
agagagaaagtatatcaatgtagggtaactacctcgaccatcaattgcatttcgagcatt
cccttgcaggtttttcaaatgattcctttgcttttcgaggcgcatgcgtgtccagtgaac
ttacaggtcaagcatacgcatgccaacgataaagttgaggttgcactgccagtgaaatga
tcatgatgagaacgggtaagagcatcagcagcagcagaatcatcatcatcatcaccagtt
tgacctaacccagacacggttacagctgcataaatcctttcgtggactttctctctgggg
cctgcttctttacgacaaatttgcccattgttctgctttgaccgcctgatgatgtccttt
tgtcttcgcgttcggtgtgtttggcccccgacagcgtgcctctctccaccagcaaggtcc
catgtccaccgagcaccgaggacagacctccgaactccgaggaccgcacaccacaatcca
caatattaatttgtgcagccagcacctcgaacatttacgaggacaaaacgcctaacgaac
tcgagctcaaatcaactcaggggcctgatccttatcgcgagaagagcactcaaaaaaatg
atatcctcagtttgaaattaaaagggaaaatattattagtgcactaagtgctgctaaact
gattttaaccctaaaacaggagatgattattcttaatggtatgggaaactcttaagtttt
atgacacaggtacattccgaatgtagaatattcaggatttttataatatcatatatttta
tccgacctaggttgattttcgacagaatggccttagtaatttttcgagtgtatatgacct
atctggttgcctgattattggttgttgttttttagtgcctcgtcttatcttgttaccctt
atttatttttgaaaaacgaaattagatttaaaggtctgcgtgaggctgggccacaagtga
ttttgatagctcgtaaagaagtcaaaaagtcaaaatttgtagtgggaaaacccacgatgc
acgctgtatcgttgagtatcgaccaccgcagcaggagctctagctgcaaccgatcgagtg
gagacagggaatttatgttacagctcgttaaattagtctaatggggcagagccagctgtc
cagtggttggtggttctaagccaggccaggctgtggaaagggttgacatcattaggacga
atctcgatctagctttaggccaccaaaacaacgacgaaaccagtgctgcgattgcaacgt
gtgcgaccttcttgggtgccattcctcagcgaatttccaccaatgcctcctttttcgaac
ggcagaatcgctgcacttcaagccagcaatcacctgagctgacacttaaggcttcttcag
cagctagcaacacttatgcgaacggtcgccgggttattgtgtggttaactgatacgctta
gtgcacgtattaacccagaaccactctgcactccgcactcgatcgctccggcttctgcag
ttgctggagcagtgtcactgtcaatgtcattttaccccggcagagctctacccatagcca
gacccataccatagccatggtcatagcctggctatggccataccctcgtggagacccagt
cgcagtcccagatcccagtcgaagagccagactcacaggcaggccgtgcacttggctcaa
actcaagctcaagctcaagtcttttgcctgctaaaagatcgtgtgatccattaccaaacg
tgcgcgatcgtttgcgcctgtgtttagtgatatttatttatttttttcggtgggccacat
actcttgcgaaatgaggcaggtcgattatcgcagaacggtgggaaactatttggaagtgc
atcaagggggtcgccatttgcatagatatacacataaagtggcacaatctttcttcagct
tgcttacttttaaaatcacacctatgctcgtaagaacgcagctttaaattaaaggaaagt
atgctcaaatctatatacaaaagcacgagtaattcattttccagacaaccctttcctgca
gagcattcatagttcgtgtcagtgatttcctgcgcccttttcctcggtttatttttccga
tttcttcacaactcttctgcattgcaccttctactttttgcattgacatttggtaaatat
tgccaaggtctgcacaccattgagcagcagttgccgttgaagacgtgactccataactgg
tggcttggcttcaactgctcgggtgttgagcctggtgactatgacttgatttgattttca
tacggactattttttgcttttcgtggctttcgcaaccttctcctccaggggcagagccac
tcaatcaagccgccttttggttccagcttgtttgtctagcgcacttcgctcacaccaccg
ccatcgcaggatgatgttatggagtgggttaagatgccatggtttgccatgagaccctta
tggtacctgttcccggtccagcatgcagcatccatctcgcgctcctccacattctaatta
actgctctagctgggcagcacagaatgcagagcagcgttttgtttgctggcttttaagtt
tttagccctccgaccgtccgtttttatgacactcaaagtgaccgacggacgacgcacaat
gcactcctttcatggccttgttagtcggtattcgttcatccctttgggccctctttcaag
cgtgctgaccgccgcctgtttgctcgtgatcgctccgcgagttcggcttattagaacggc
cctttggggagggaggtgatttcagctgggtgttgcattgtttgccgaccatttgaatag
gaccctgtgctagtgacgagttcacaccactcacgacgaaggtaagctagtgctaaaggg
atttagcaccgagaaaaaagagcacatagttttctgagcctaactcctaaaaatcccctc
taaatgtatacaatagtggaaatcttaggggacaagaagggattgctttaattttaacac
gttatattcaaaacattatatatttcatgataacattttttttccatgtgtaatttcacg
ctggcctcacgcccccaacccctttatggcggtcagttgaaaaagccgaaggaaaaccct
tttgggccgcgatctatttgacaaatgcaaacaacatcgttctgaccgctttccagttaa
aacagtttttgttttcccctctattttttggcttgttattagaacacttttcccaaaagg
ccacttaggcacgaaacgaatcattccccacctcctgctccaactcaaactccaactccg
tgtccatttccatttcccactgcatcagcatcagaaacagcaacagcatctgcatcagca
tctcatctctcacatctccctcggctgcgttatgatgtaatatggctttttgacttttgt
agacatgataaaatacaaaacgttgcgtggctgttatattggctaatggccgcggccttt
tagaccatttcagagtggacttgggcagaggcagaggcggaggcggaggatgaggtgtca
gggaatcgacttcaatgaatggcccgctttggggcggcctcagatcaaagagctcttgtt
ctggttctcggtcctcggcctttggtcttcgtctttattgaccgtggtccaagtgcccga
tgtgtccgtgcatttgttgctgcagttagtgctgctcaagacacattgggattgggcaag
tggctgtggacccatcatcatcacggcggccacgaagatgatgatgtttggctttggctt
tgctcgtctccgtctgcgctgctaaacctcttgcaattgcaattgccattgagcgtaatt
caactggccagggccgaactcatttgcataattcacgcaaaagtcgcgcagaaacaaaag
gcgaattctagggtactcttaaacggggatcggctttgagaaggtgttaatttaaacaat
atgtggatgaaaaattctaatattcaagtgttagaattgttagtactcagagaaatatta
cattttacatgttaaattttaaaatattagatctcaaatagatttaagaggtaaaagtaa
atcggattagggaaaatcttatactcatactatgataatttaaaacctaagctagagaaa
ttttagaactgccttatgtgtcactccaccgcagcccgaacccaaaacttggcttcatgg
aatatttatagtaccctttgccagatcggacgcactatcgagccgcgcccttagccattc
tgtttatgtacttttcgccgtttgtgccctgggcatgtctagaagttggccacttcatca
tttggccatcatttgtatgcggggatgtgcccggtgacatgtgctttatatataatttag
agttgctgctactgttgcaggtccgatccgatccgatccgatgcgatgcgatgggtcgtg
cctgtatccgtgccttggtagcgtgccaataaacgcgtctctttcgctggaatcgtcgtt
gttcagccgactcatttccgcaatcaagtcgcgctggctggccaatggcatcctagtttt
atgtccagccattatcaatgggatcacaaatatcgaaagcatttaaacaggtgcaaaatc
agtagccgccgtcgatacccgatatctcttacgtcgacgtccgagatgccaaaaacgtag
caagttgttgcagttcgcagttgatgttgctgctgttgtgaagatattgctgctgcgtct
gcggctgcggctgatgttgctaccgatgttgcggctgttgtttggaactggcctgtgaaa
tgcgtgcaacgcgaatcgagaagacatcgaaacaatgagaagctgctaccggtgctcctc
acttacaaggcaattaaatgccaggcataacaatcttttggggtaacccttgagaatcga
gcgctttccaatgatccagggttagaggtggccacgtgacacgacgccgtgaatccaaaa
ccaaatcattatgctgcgataaatgaactagaatagtcccttatgttaatgcgttattgt
ggctactgagtcgtaaaacgattatattaagatgcacattgcatctcctacttttaaacc
taaattatgtaagtcgagtgcttacttgactactcgtgagtcgtgcctgtagacccatct
cgaacacccagtttcacctcgagagtcaacccctcggcggctccttcaccttggggcctt
atcaaatgcggtctatcggtttcacattgccatttgacaaacacaattaaaaacgattta
agaaagtaaaatgtttagcgagtgtgaatgggaacacagccagcatttttcgtcggacct
aaaagccaaatcgccccccgcataccccatatcccccgtagccaccgacaatgttaatta
gcccacggtaggcgccagtctacagccgacagtagcgaaacattttgttgtcgtcgcttt
tgtacaattaaaacgtgatcaggctctggacaggcagctacaaatttgtcgaacacgcaa
aatggtcttccaggccgtgtaaatgcgtgccatcctcccgtagaccaaatagtattgcat
ttaattttggtttcagtttcggtttgggattggggatttggattgggttagggttttggt
tttgtattgggtctggctcgctttcgattccgattccgaatcgattcccagacatggccc
taaaaaagaaactagttttgcatacacaaacatggccctgtctgcactacttcccttcgg
gatagacacttgtctggggatagatggacttggacttggacttgtacttggacccctccc
ccattccactccagaccaactgagctctgaaaagtgaaccaaaaaccagacgggagacga
cgacaaatccgagacgagtggcgtcagtgcaggccatgtttatgaattgttaaacgccgc
tgcattacccgagaagcaaacaaaaggaaagcaagtgacatgcacaatagcgccagggat
gtggaaatccattattggctatgggaaccgaaatacttcagaagatatgggtttccacga
agtttgtgatatggaagtagtctataaagtctgcccaaaatacatgtatttttaatttag
gcatagtttatacgactcttgtaaaattattttttacaatttgtagagattcattgggta
gtttattatattctttattagttgtttctttgttacaataatatatattataataataaa
ttcctataattaggtgtgcaaaatatagtatggttatcatctaaatgcggatcctcattt
atgccatattcttatatgcttgataactaggcaaactcgtcccctactctaggccaaatg
ttaaatggctctttacgaggaaaaactattttccatccctgggcaccatgcacttgtcag
ccaggcatttgttctttccatattctttattagctttttattgcaaccaatatttgttag
ggccaagagagaaaaaagggcgggagcggctagggctagagctagagctgatggccaggc
tagcccgaccaaatgtcaccacatccggcccgagcagcgaactgaattagtattctaagt
caacagcaggctgccgagttgctgatgacttgaccatggctgtctatgatgggtaaaaac
gaaatgagcggacaaaaagtgccagcagttggtcgacaaatgctgcacttgccccgggga
aaaagtctcagtcctcctgcatttgccttgatttcgtatgcatgtgtgcgttatcattaa
tatttcttctgcctctgcaagggccattcatttgtatacctcaataaatttatggccatt
gacaatcagttaagacaatcggatatctagggtaataatttctaatagtggggagagtct
ccagtctctacagctgttgaatgccgaccgaacaaagcaatatcgaacccttttgcttcc
ccggtgaggatgcatctcggcgtttttattcggtttcccgatctggaaggaagtcgacct
gtgtgcttccgctccggagacaaattgtagcacatgttatcgaagtctggcctcgggtga
agactaatgggaaccagcaagggatttcccagaaatcttggagcataaacaaggcgagtg
gtataaaatcgatcaatgccaaagatcgttgtaaaacgattccgaacatttctgctattg
attttaaggtgacgtttctaaaatataaattttcttgcattctgtgcttttctttaaccc
attagttagtagctggactctagaatgcagcatgtcttgacttattgtctgcattgtgga
caattctcttcaaggccatccgactaatttgttctttgtttttattatgcgtgtgcttga
ttaatttgccgcccgccaagacatggaaaattattccagccttgacagcaaatctgctga
aaattgtattgaaaaacatgaaaattaacccagaaaagtttcgccgctgctcaacaataa
gacaaaagaatacgtcgccggtctctgggcagtattcttctagcaatctgccgaagctat
agctgcagctacatatatctcaagctatagtgtgttgtgcggagcttgtcactgttacag
tcgtcgtccaccagagtcatgctcatgtgcttaagttcaatgagtcgaacggtataagaa
gtaataagagacaatgccagaagtgtgccagcggggggagataggtacatgaatgtaagt
agaagtaagggtataagtattttatgatgcaacctgtatctgcaaggtttttcctatgca
tttattaaacgcgaggaaggtcgccggcattaagtcaggcaaccaatttcacccactaaa
ctcaggcacacgaccaagaggccaaaaacttgacaatctttgacaattgccagagacacc
agcactgtatatatcgccgatcttgagcctcccccgtctgggggccgccaattacaagct
ggctatagttggctgagttggactgagttgtgtgattttcagtgacacagaaaactgaaa
ttgttcattgttcgagagctgttcgagagctcgttaatgacttgctccccatatataccc
gtgcacgtatataggtatatatatagatttcagggttaagttggggaagttattattatt
gtcgacgcttcagtaacttttgccaaagctccacattgaacaattattatcgaaattaat
tgccttaagccggtgtccccctttggcatattgtcaaagttattttttaaaaactggccg
agcgttttattttaatcatcgccgatctgccggccaggcaattgtgttaaggtaaaggcc
ccgcattatttcatctacatatttatagcgcacatcttaagccccagaaattccacaatt
aatcatcggaaaaaaacccataagtgatttcaaaactctcattctaagagcaaaagaccc
tagtctgattcggtttgttttcttttccgctttttttttttgcggtcaccgatttgttta
tccaagtatttggcgagtttcgatgaagaggcggccttttggggcattgtgcgtaaacgc
ggtgtctttggggcaggcttaagcaacacttgggctaaatattgccgtcgcccaaaagaa
taatattgttctttcatctcgcttggcttctgcataactttgagctaatttttgcccagt
tttgtttgccccagagaggcttcaattagagtcttgagacgggcgcctgaaactgagaca
gggacagtctctcgagtgcccatcgagtgtgggcttgtggacaatgaaccgcaatcacaa
tgacaatgccaatgatggagatcacggtgatgaatcatggttatacggaatcggtaacag
aatggggttgggctcaacctgcatgtgatctgaattggtttccaacatttccagtcaaat
tgcttatacttgctacgggtatgaatttctgtcttagctgtaatacaaaatgtagtaagt
tggattcatttattaggattttttgggatatattttgatgtggtagacaaaagactcagg
aaacgaactttagttggtgcgcatctatcagggaattagaatttaagctgctgtcgcagc
taacaatcaacaataaattcattctagatctctttgttaaaaaaatatttcatttaagtt
tgaccattaatcatataaacttattttcgtaaatgttaatacatttcctattcgatcttt
tgaagactcaatcgttccttaacttttgcataagaaacgtggatttttcccacagagcac
caaatcaaaggtcctacgcaggcgatctcatctggtcgaaggtgaaatgatttcccggaa
aatggccatagatcggccttagagaacccaacctgcacaattggtaaaccacagaaagag
tgacaaactggcgccagtctcgggacaaggaccacacacttgctcgaaggtgcgagccgg
acaagtgatctatttaggttattatgtctttatgttgggacaaacaaccaactcgaccag
gggcagctgcagggatcgatctcattgttattgggaaacagtaggtggtggcagggactg
ggaaaaaaggagagggaggaaggaaaaaaagtcctgtgcaagtaactgggacataaatca
aacataagctggatccaagagccgtataaatcagagggcgcgatgcgagtctggcgattt
ctttacatttcgtaccttgctgcctgcaaatcatatttagccaaccggaaaccgatcgta
actcaaaaaaggaaatgctcatatcctttcgttttgacatttctccttaacataatcaat
gcctcgattaatctaacttaaagtttgctcacgctccgtacgtgattggcctgcgaattg
cctaaaagagtccacgattgagttgctgtcgcagctcacattcaattccaaaatgaggaa
gagctacatacagatccttttcctgccctgccctgcagtgcccagccattatgtttatct
ttatctttattaagaatttcagtagccctccgttttgatatcttgattttatgccctgtg
cagggcattaatcatataacaacatattatatgcatgcattttgatttgttttgtgtggc
tttgatttctgtcagttattcgagttgcatgccaattatccgacatttgccaggggtgcc
actgaaaaggggcttttagcaccgtataattgcagcttagctgatgttgattctaagtat
ttccgtgggaattcttaaaagatattaagtcgtctgcgtgctacttctatttcatctccc
acaaacaccagccaaattaccagtttagaacgcaccattcatctttgtttaatttgacac
actttgattgtacagggtcagacctcaaaagaccacaccctttaccattagatctgagcc
caacaccccctcatttcatattcgtttgtctttagcatatgcctcacaaaagtatgattt
agacgtttattaaactctaaacaatggcgaccgaactattggtactgtgtgagctttatt
tggcaggcattgtgggatttcgaatggggagaactttgacatgtttgttttcatttcgaa
ttgtcggttgctcagcctatggttagcacctttcttttgaggtgaaaaaatttgttatag
aacttctggctttaaagttatgaaatcctcggataggatagtttaaaatgtaaattaaac
aaaagaaagtttgagagttcatagcaaatttaatatttggccttagtaaagcaggacttt
gggcatattaaccccgattgctagtttactgagcagtaatacgaaactgtctgcaacccg
ttagccagatcataaatatttagtggcttgtattacagagccccctgatgatcttctcgc
ccccgagcctccgtccacgcaccataaggtgatataaattacaatacaacctacatctac
atagtgcggggcttcaggtcgccctgctgttgttgtggcacccaaaagccaaattgtttt
ttaaaagcaccatttttattgccgtccgataagtgatctcgcgacattttcaattttaat
agggtctctgctcaggtctccttacaaagcctttgctgcgggtcccggtctcagcctcag
tttctctcagttgccagcagcgcttgacttcaacatggagcgatcatttgtcgttgcgtt
aataaaattgcattgggccagcatttgaaaccgctttggcggtggtcaaaacgctctgcc
tggcccagctcagctcaggcattattaataatgcggtgggtagagccacacaggcggatc
gggcggcccgaggagctgcaagaggtcacctcaaaacgttgcaaaaatactacggcaacc
atttttaatatgattgtatgtcattttaagcccacactcaggaaaagtaatagcgcacaa
attggcaaggcaataacttaaggttagaattctattaggtcgtatcttcttgaattcaaa
aagaaattaataaggatcaataagtaaggattgtttgataaaactataactaatcacttg
atttacatacgacatatgaaaaatgaatttatttagttggcagcacggattggttttctt
tttctgaattttcttcaagtgcattaaagccagcgccttgggcagtgcctcatcctcagt
tatagttgccatatagccatgtgttggctcgtctattcgcatactcaaattatcagcatg
ccggcttggcgagagttgggatccggtctcccattgtgtgctgtggagctggcccaggtc
tctgggtgtcgaagacaatttttcatgagatgagcattcgctcgtatcaggtgtgtctgc
cccaccggacgcctccggatccaccatcgccatcgcgatcgcctggtaatgggttcgcct
aaatagttggacaagctaacttgttggtcgagtgaaaatgggtgataatccgttttgaca
aatttgcctacacacttagtgcgcctggtcagagttcaagatggggagaaatttcctaag
cgacgtcgatgtccttttgagaatgctttgctggccttaaggttgaggtggggatagatg
agtggagatttcgaagctgttgtgcttatttacacaaccaaaatcgatatatccgacgac
atgagtaacgcttacttattttaaataagctgcttaaatgattaagttaagttattaagc
tatgatcagactatgatctgccataacattgggcatacccaacctagctcaactgaaaca
aacctaggctagcccatttagacaccccgcccattgataaattccgtgggttcccatcgc
gatgacccccgctcagatgcattgaggggatcatctttgcacgattcagattacaattaa
agtatcaagttcctctccgcacatagctggcatttcatttgaataactcaataaatgatt
cgtcgccggcaatttgcaagtgcatttaattagctgcggacagttgtcagggaagagatc
cggctcaaatgcaagtgcaactcggcggcaaagttcaattttaatatcatattaggtact
cgagtgcactgctgcctgccattgtttttgtgtggcgcaatgttttggaattacccaatg
ggaattcgctctgtgtgcgcggctaaactagtttagcaaatcacttgggcatgactaagt
gccataaatgcatacaaaattccagcagcgactacccagcaaaagccagctccatatagt
acatatatgcactcgcggtcgtaatcgtaattcgtaatttagcgaagatgtcttccagca
gccccaccatgtaattacgccattcgtctaacgtccgaaggctggcatgttcaggtgtga
aatgtggctgcaagctgttttgccaaatcatgcaaatcattttactttttatagttccaa
taaacatattagccgagcgttgagctgcagctcgccctaaccgtatttgtaacttattaa
tatttttcccgcagccgcacgtaatttctaaacttacaatcgtcgtcgtagctcgatttc
cggcccctctctcggccgcacctcctgaactccccccatatcacagactgcacacattgt
ttaacgtcattcagtggctgaaatatcaagcgtgagaaaatctattattatctatcgcaa
gcattagccgtagctgacgctcctaatgcccccacggcagctgaaagcggaactagccgg
tagcacctaggaagatatatatgtatgcatgagtatatattatatatagtcggacagatg
gaccgatcgggcggaggggcgcggagccatgtaatctctgtccagttgtgggctcgactt
cgtgtggttcacgcgatatgaggtaagctgcctctaattaagggaatctttaatattgat
caaggtcaagaatcgggttcgtgtcttaagtcttttgaattggctgcaattcagttaaca
acaaaaacaaaaacaaggggcaagcacatttggttagtattcaaaaatatttatttaaat
aaaaatcacgttagtgtattgaacaattttagaaatacaagagactgcactttgataaaa
ttctataatgtatatggcaacagaatcgagttcgtgtcctaagttttttgatttgtttat
gttaagagtaacataagcggccattcaaaatcgcttcttgttttactcataatttattta
gcttgattattaatattcactatcatcctaaacaatactaattgtatttgcaaatggcca
gtcagtatgctaaccacttctcacaagtcaacgctgcactcacaaaacgataaaacttac
accctttatttattgggtaaggttatgggttcatggcataatattttataaatagacatg
tgagtaaatttattaaatggcaatgatctcattacaatttaatgcctgtctgcctgcaac
ggctccacacgttttcctcctttgcaaaggcaaaaatttaaattaatttcatttaaaaac
cacttaggcccacccccaacacaaagtgcccacgagctcttgacgccgaagctcaaactc
tgagtgaacctaaactcgaagctgcggcccaggctgaagtttctggctcttggaagtgac
aaagtgcggcatggccaacttgttagcatatgttaattaaagcgggcgagcgaacacact
tgcaggtcgcaactgagtcggagatggagtcggatattgagcctcggaatcagtaaacca
agacccaatacccaagacccgctgcctgctgccagtctggctgggtcgattgtgacttat
aggcttggggtctccaaccggggcttcgacttcattttagcagtcgttgcagaactgcca
ataactgccagattagtgctgacaagctggagaggtgatgattgaaaagccattacgtat
tacagagttctttggtcgcagccacagtaggtcactaaaactgaacgctttaactattcg
cgctaaaatgataatagaagtagagtctaccattttatttagatttagatatattttttt
atataatttagatatttttatgttgttttaaatgttctggctataatttttaaaagaatt
acatcatttcaagtgacttcttgaagcgattattgtgactgcgactgggagtcacagatc
aatcatcactgtcgagcagatacatttcgatttgcgcccaatttcaacgcctcaactact
ttgcgctcagataaatcatcgtggcaacaataactgagtgagtcattgactgctacatgt
gtattttgtatcttgtatctcgtttgcatcgacaatctgcatctgggcagtggcagcgtt
ttccataacgatattttccaatatcgaatgcgttggtcgtcgtcggcggacttgcgcatt
gatttatttcgtttatttgtttgacttgcataatctaatgtttcgtgggtttttcaactt
gtcagcggcgggtttcttctgtagccgaagcctcgacttaattgacttaattttaggggg
cttgcgtgtggctctaaacttcccaaactggagcaggaagagccccgaaaatagccgacg
aaattagacgagaagaaataagtccagcagctctcactgtttttccatgagaaactggcc
gcgtaatttggctggcctttggcaaaaggttctcaatggcgcaggagttaccaattcagc
taccgtgggagctgctcttgagctcttttcttgcagctcatttttcttcacttttttttc
tgcttccgttgcttcaatttcgtttcggttttccgtagcgtgaccacaaatccaagccag
tcagaagatatcgccaagaggggagccgtccggaggaggg
