# Supplementary material for: SMCis: An Effective Algorithm for Discovery of Cis-Regulatory Modules
Source: PLoS One. 2016 Sep 16;11(9):e0162968. doi: 10.1371/journal.pone.0162968 (PMC5026350; doi:10.1371/journal.pone.0162968)
Supplement: S1 Datasets — (ZIP) [file pone.0162968.s001.zip › dataset/Drosophila/kni/dvir_kni.fa]

>scaffold_13049:18628611,18668610
acataatgtatataatatacattgcgaatttctattcctaaactaaagataaaaacaaac
aaacatacctaaacaataaaattaaaagcattttacgaatgttgttgctttcaaaaaaaa
aaaatgcgattctggcaaagcatcgaaattgcaattgaaattgaaatatatatatatata
tatactatacatatacatgcataaatatggccaaaaatggatgtgttatattttttgggt
gcgcttttgtagtctcttatgtacaagcttttaaaattaattatttaaatataacttgaa
gtgttacaatagttgttgttcctggtgatctgtactaattttaaaaagtttaggctctag
aactgaatgtttatttgttctatagtacactcaaaaacaaaaaaaaacaatttctccaat
aaattttgctgcttgtaaaactttttttaatttcaaatttagcgccaccttaaactatgc
tgaaaagctgattgctatgggcaacgttacccgtttcacagttgcggttaagggcaaacg
aacgtatgcgctttacaacactgcaaaaattccttctacaattcgccgcgccacagcctc
aacgtacacagattcattcgccgcagcaataaaaagcgttgcacacttgtaggctgcgtg
acttatacctaatcttacttgcgcgtaatttgaacaccctgtacataaggaaaatgggtg
actgactttaactcgcgcattagcagacaatttgtactctataaagaaatacatatacta
ttattcggattcaacagttaagacgatccagccatatccatctgacagactttaactact
tcccccctagacttttaggaggggttacgacagggcatttgctagtcggacactcttgtc
cagcaattctgaacattctgacaaatgctaagccgttcaaatctagtcaagaaacctgcg
tcagttctttattatgcatagcgtttgtttttgtaagactatatgcatgtctgttattaa
aaaaatgttaagaagaagcacatttcaatggatgattttgccgacaacaaggacatcggc
aacaacatgatcagcttttattattttcagtcgtagctgatatgtcaatgcgggcaaatt
tggtggcagctcatcagcaagcattgtatagttgcgtattgcatagagctgcttctatta
ttaaaactagggtattacaatatattatctaattaaaaagcaatttgtacttacgccgcg
aattggacaatttttgggtaaattgctgacgctttgaatacgtttaaagaactttctgta
aatattgttgccgtaaatggagcccagaaacttgcagccatcgagtttattgtttgctat
gttcatcttggtattatcctttttgagcagatccatttgaaagccaatgctgaactcatt
ctgggtttcgtatagactgaaaagcacagatacggtgggagcatcgcgcttccgatgcag
gatacaggttagttcttttccaattgtgggatcaaaaatactacaggtaaagttgtgcag
ctcaactttaaagggtcgctgtggcagtaaagggaaactattaaatatagtccccaatga
tataatatatctcaaatccgatgcccaccttggcttgagcaaggctccacagtgtgagaa
atacgagcggccactgccaagcgcgataatccatagtgtttggcacaaagactccgttta
aacagcttaacgcagccggttttatggaatgggaaatctaaaaaaagacaacaactaaat
taaactcattctaatagagcaaaattataatgaatgtaatgtatatttaatatctatatt
gataagcaacgaaattaattgtttaatgcatcattaacatttgtcgtatcgttagttccg
ttttttttttttttttaacaaaacaagggttaagtccaatgtgggaacgaaattgtgaga
aagcttttaagtccaccccatccgctagctacagagaatttcaaaggagttaaatatggc
tacgatcccggtttcaatcagaaatatttattggattggttgggttaagactttaaggcg
caatttgtgcatttaattttcaatatattaaaggccagcatttcatacaaaaatcgtttt
gcaacactaagggaaatttctgcaacattgcgcgccacaacctcaatttaaacagggata
tcctttggccaagttccgaggcactgatcatttttgtaacacttcccatatctattgctc
tagaaggaactcagatacttgcagtcatccagccgtatttatattattaatattgtatta
tacgatatatcgcagtagcataaattgttggactattttgagttaatttcctgagcccaa
taacaaagagtaaaagtccaaaggctattaaatcgtaatgaaacttctttgtgatcaaat
atggtctcttttcgaaaagaattaggtgagctaattctcagggagcatatatagaatacg
aatatcttctagtgtagtactatgtgagactagagtcaactttgcagttgatgctgatct
ctaattttcatatactttatgggtttggcgatgaattctcctatacgttgcacatttcat
aatactctctgtgtagagagaaatgcactttaaaacaaattgcaatatttgtatttgaat
cgatactctagacaggaataaagagcgtataattgatcggactccttttaatttagaaca
gctgcctcaatgaagacatcgccaattagctgatcaaatttcaatatttttaatcgcacg
tggtatgttaaggcgggcattgcgacaggaattttgtccagtgtaattgtatagttgcgt
atctcaaagattttgttctataaggcaagtaatttaatttgttattttttgtgatgagga
aataacactacttacggcctgaaccgggcaatttttggataaattgctcagtttctgcag
cctggtgaatatcttgccataaaagttgtttttaaaagcggaccttaagtactggcagcc
atcgagtttgatgtgtgctacgcttattttggtgttatcccttttcagaatatcgaaatc
caccaggacactaaactgtttgactgcctcgttaagcttgaagcgcacactcatggaagg
atcgttgcgttttccattgaaaatgcagctgaactcgttcgtaatggcaggcacaagggc
cacacagctgaagttcttgagcgccacagtaaaaggacgctttgtgattaaagcgaaagt
gaaaaatggagaatgtttaacttaatcggaaagtatgttaattgcctaccttagcctgac
caagtgccagtagagtcagcattaagagctgccacagccgagcgcggttattcatggttt
ttcgaaagaagtcagcttgaaagcgactctcaacgctttttatacaaaaatataatctgg
atgacaaataagttggagcttaatgaacttttaatgtgtatattaaaatagtatactaga
tatatgtattgggttaatttgttgcacgtttcaaattgagtctcaattttttgtatttgt
atttctaacaaaaatcaattacgtttagctatatgcaataataaatatagttcaccgatc
gagctcgaatctggaaatccacaaatcgaagcttaaacgaaaccaagcaacaatttgtat
gcatctgctttgcctacttttaggcagtttgtgcttaacaattcgaaacaattgatttag
ttttgattctaacttgtaatcaagttcttaacataaattttagacctctgtagatcaaaa
catagatgaatataatgcagtatgactcgattttcgggcaaacagacaaggcttgtggca
gtcaagtggggtcagttattcaaaagatcaaagatttggcgcttaagtgttttttggagt
ggcacgccgtggagtagaattgaaacagagtttcgtttattgagttgttatactttggat
tttgttgctgtgcttggagtgcgttacaaatgatgttgcgcacctttgtggagcagacaa
aagcaattagacgccgtcttttgacaagctgaatgaaatagttgctgctcgagatcgagt
tgaaggattgaggattgaggaatgccaagaagcagacgtttatcaactggccacagctcg
ggcagctccatgtcgatgtcgatgtcgatgtcgatgtctaactgccaatgagtcgtcaag
agggcggggaggggctactgtggcaagcgccgcacaatgtagcaactcgagtggagatgg
ccatacaaaaaaggtgttaaaaaattctactttttatgctctcaatatgatttgatggac
atttacgatatgaggcaaaagtgtttttatgccagttggctttgttttgttatttttttt
ttctttatttgattttatattattttactctttccctgtgcccgccccacgcctattgtt
tcagttgtttgacaagcgatgcgtacaaatcaaagcaggcaacaaaactgctggacccgg
cgctgctcggccggctctggacttggtatcgccacgaatctcttaaagctcggcttgttt
gattaatagccgcacaattgatatgttaagtggtaaattacgccattggcacgcaaatgt
gtcggcccgatagactcgacaaacggccaaattgctgttcgtttaaggcgccgctaaggt
gccagcctaccgggccgatcttgatcttatctggcaaccaaaaggcggagctacgtatgc
acaaagtgatttaattttgaatggagaaagttaaacagccgctgccacaattattcaatt
acccaaagatctagtgggcagactcaaataactctatttcatttgactacaattccgaat
ggaaaactccacatgccatcgagtggagctgagctgctgcctaaattaatagccattagt
ccaattttaacacgctttttggccagcaacaataaccgtccatttggaactttatggtct
catttatataatttaataaaactcagaaaggcaaaagaaatacattaaagaagtgaaaaa
atgcacagaaatcgatttgaacctttttgcatattccaaatacaatagagaatgtcatta
aaattttgccacgccgtaaaaaaaatcgattaaaacacacaaaatgaaaaaaaaagaaca
cacacaaacgttgaagtgttataaaaatcatttaaatgtcgcaatcgccatagcgtttta
tggcctagtctcgtatggctgggagactcggatctaccgaggctcagccaccgtcgaatg
ctcaactaaaatgatttaatttcgaaacgtgtcgtgcacattttatgatcaatttctata
taaatacatatacgctatacatatacatatatatgggttgcctatcattgtcgctgtata
tttctaatcgatttatttatatattttcagacacgatatggaaggcgcatgctcttagct
tttagctttaaatattctagattcacttcaaaatctgatttattttgatttgttgaataa
accaaaaaattggccaaaaaccaaacaaaaaaaaaacacacacattacataaactcaaag
aacttctgcaagttttgtctatttatgcgtttttaataactttatctttgtgaaagatca
agagagttgcccttatttcgtatttatttaatgaaattctcagcagaacccataaataaa
gtgtggcaaattctctaagcaacttgttgaagtgtcataaataaagcgtgagccagccat
tgggctctgggccaaagcaccagagcaaaagcagcataaagcgcttcaagtggttgtcat
ttaataaactacacacatctgcagctgtgcatgtgtgtgtgtgtgtgctgtgtgtgttgt
gtgtcttgtgtgtgcctgccgattgctgttatatgatttcatatatcatcaacatacgct
ggagacgaccaactcagaggaagctctgggctctcgctgctcgcccaacatagggctgcc
aggccgttgtctgtctgactcttatcccaatgcgctccgcccctgccccttggcacaccc
tggccgaccaactgctttcccccctggctagccattaaacaacttgttgagcattgcgca
ggcgtgcggcatttagttcaggctgtccgcgtgcgcctcttgttgtattttttgataaca
ttttattgtccgctttataaattattggcgtttgcctcgttcccagttgtcggttgccca
gagggagggcacggcgggtctggactgggcttggactggaccaaaaagtatccttttacg
tgcacattttttggtatgcagcgtgtgtccaaatttgtgcagcgcaaataaatactaaag
catatacttagacccccgttcagttcagttcagttcagttccgttggattcggttcggtt
agggttcttgacggcttcgcacggctctgtattgttaggctgtgcgcgtgttttggcctt
ttagggcttgtcgcccaacataaaattgagtgttgttctcgttattgttgttattgttgt
tgttgttgttgctgttgctgttggtagtgtgaaagttgctttaaatatcgagtagctggt
agctgaaggagttggcggttgcgaggagctgccaacaaatcaaaccatttatgtccgatc
ctcgatcacagctcaaaagacgcacattcatcatcgtcaagtggcagcaacaattcagcc
ccgcacttagccccgcaaatgcagtgctccagtgctccctgcacctgtctaccgaacttc
ggagctgtccttcaattatatagcacacccgctgtgctctactggagctgggctgagctg
agcactgctgaattctaactggagcccagctcatacactgctagaactttacttctccag
agatagacagagagagagagggagagagagtgagcagagcagcgcttaaatgtggattct
gtctggtatttcaattatgccttaaaactcggtatcttatacgagactcacggcgcatga
tcaatcgaaatgatataattatatcccaatgccgctgggctctgtgtaaattgatatcaa
caaattacgcgaaaaaatttcaaaaatattaacgaatgtgaatgatataatgatgcgatg
acgattgtgaaagacactgagccaaaaatataatattaataataacagagatataagaaa
taaacattatagaaaataacgaaaaaatgcgtaaatttgttaaaaatttgtcgtaaaagt
tactattggtgaatatttaaaatgtttaaatatgaaaataattcttaacaacaaaattct
tttcccagactcccaattcccttcacaatatcgaaacaatcgaatttacaacagattgag
attcaaatttgtctctagttaaaagtgaattcttaatgttaactaaaagattattaacta
tctcgttaattcttttgtatattaaagttgtattcttaatatttcaaaaaaataaattta
ccttgttttatagcttgttagataagaattctttcagtgtattggctcccctaattatgc
ccaatttaaaaagggttaattaaggcacaaaacgcacgtgaagtgagcgagtgcttggtt
aggatgcctacgagctaaaatgatgggcattttataaataaaacaaaatcataaatgatg
cgcctgccagacgcaaggacagccctcagatctgacggttccaagtcacagttcgttggg
cttggcgggagattcgggtgctataataattacagctggaacgttggggccttagggcaa
tgggtagacatttcgcgccggaattcggagcattgtgtcatatttaatacagaaatttta
attaaacataatttgtaaggactgcacgtttttgccaaaccagagcccttcacctgcccc
gcccaataagccagtctggggagcatgtctgcgagtattccccagttgttttcctctgat
tgctcgttggcgatagctttggcttatgcttgaatagagtaatttatagcacattatggc
caaggcccacattgaatgacagcaacctgtgtctagcattctcaaggaatgcctttgatc
atatcgcaggtccatcgattgagcgataacaactgcaacccgacatgcaagtcccatgaa
acagacaaatggggaactaatatccttgactatctaactatttctgtggaagtcttggtt
gtgcgaagcaaaggagcagcttgagaatagaaaagctgaaaagtaaacctcctttcaaga
ggaaagtaaactagatatctagaatagtaatagcccgtcttaagtttttatcttgaagct
tacagcattacctttccatccaatcttttacaaatactttgagccaccatttgcagagta
gccaaacattcgaggacaagcaaaagaccttccttaagaaaaatagccagcgatttgagc
cataaggaagctggtgccaacgagcaactgctgtttaaagctacctaatagagctgccct
agacgggtggggccaagcccgtaagctgaatgcgtgtgattttttcaaatgatttgaact
agttcacaatgctgacccttcgcttgaacagcttgctgcatgggactggccagttagagg
ccagtcgcaggccactttttgtctggctgcctaccaaattgaactcggtttggttggctc
atcgccgggggccgcattacatttgcaagacaacaatgggcatttggcattggcaactgc
agcggcgttgggcgtttttatttttacagatattgtttactattttccaaagcctaggcc
agtttcagctacagcgtcagcttcatctccagctccagctacatctctagctgcagcttg
aggtccagctcgtttcagattgtgctcggctgtgccctctcattgttgtgcggctgctcc
aatcatcatttttgtagatattcgcttggtgatatattttgggtgagcgcttccggcaaa
tcggcgctgctgcggtgcagtgaaaggtcaacttgcggccaggagaagctcaagcaaact
tctgcctgttgctgctgctgccagggagcttgagattcgtgtggcagccaaataaacaaa
tcaaagtgagcaaatgttttgtctctgcccccgtctcactctttctctatcgctctctct
ctctatttctctctctcccctgtctctacctctgttgcattgtgtttgcggtatgtgctc
aattttctataacatatttgatcggcgcgatctttgcgatcgcctgactttccattttcc
acttttacagcttcgtgtgtgtgagaaaaacttatcgaatcgttgctatcaatgccgcaa
acgaacccaaccaaggggaagcaacagcctcaaattaagctcaggtgaccaaaggccaac
gagctgacaaaccttggaatttttaccgcacgatcgcagtgcaaaatggtcacggattag
agcattgcagcagtgccatatgacagcagctcacagataaacggctttgacatgccgttt
ccagatctttaattgctgatctacagtccacactgaagcgaattatattttccaaaaaca
aactgtccggcaaaggtttaaggttgagcgatcgaaacaagactttggacttggacatcc
gaaggatttgttagttgatctttgactgaaagactgaagcggaaattccacagcgaaggg
tcttaaataactagtcattgaactatagatcctttataggtacgctaagggtaatgcata
gactttgcataatttaatactgggagcatattaaagtctgatctgtagcaggagctccta
cgccaactctagtattaggttagtacacttggtgccttggctcttgatagttgctctcct
tgaatgagatggtcagcgatctgcatcaaagactcgcatgactaccagtgctttcccaaa
acaaatcccgaagtgccattgcgtcccagactcccacacaaccacacacccacactggca
acaggcatcaaacaatgatcacgagtgatgctgcattgtggtgcgggtgcggttgcgatc
gttgcccagttgccagttggtagatcgatgctgcctgccttttgatgatagtcagcctcg
gcttggctttgaacgccctaagggcgttgcgattgaacttgttccacattttgattgtaa
tgccgttagagagagagagagagagagagagagagaggaagacgaacaatttttttggct
gtatgggaaagctgggagggcaagacaaatatgattttcaatttgctgtgatcgctttca
caagatttgcattccattccggctgaccattaaacacttgagcagctttagtcaaagttc
aatacggagttcaactggatgaactaacagagctctctcaacgaacagctttttgatggc
ccattaaatcgtcaaatggaaacaaccgctgcgagtactccagttgaaaactgcagcacc
acaaatcaaaatatttatggcccaagcgtataagagccgaagagctgaagagctggaaag
ccgaacacaaccgtagaggctaatgagtcttgagagtctctacagccggagcttaaggtg
ctcgatataccacccaagttgaagactttgcctgtcgggatgcaccgcataaatagccac
aaagtgtgtcgtaaatgtcgtcgcgatcatataatcatttccctgctcagggagagggag
agagagagaggggctagagaaagatcatccagtttatcagacgcggtacaaaatgcaaat
tttaaaaagtataaacatatctgcggctgctagaacaagtgcagaacccgcaggctgagc
tgaaagtcaaccataactgtgcatccatttaaacccattcccattcccattccgattcac
atttccattcccattcccaatgcgattgccattcccattcccggagtcaactgttgtgta
cactttggagtttatgtatttggcattgcgaaatgcgttcgcatgcacatttgaatcaat
cgttcagttggattgaaattgcggattccgatttttatgatccgtggaccggttggggag
cgaccaccgagatgagagatcagccagcgctctgctgtcgctttgaactgaactgatatc
atttggtcttgtgacatttagcatcgctaattcatgccaaatcacctcaggcttatgttc
ataagcacacattacgattacacgtttattataatttaggagtttaaggcaacggatcac
gtctaggcagtaggggtaacaccgtccaggctgggaaagcgtgtgacaaactcaaagaca
gtcaccgcaagcggcaatttgcagatcacttagtatatttatagattagcgacctaaaaa
ggagccaagggaaagttgagcacacaaagtgctagctggtcacttgaggcttcagtgaat
taagataaggtgctaaaaaatgagacttgcatccaggcagactcttagtcagcttgagta
atagagtgcatatttgacaagggaaagctgttgctcgagtgctgacaccgtggaaaggtg
acaagatattagagcgaatcttggacgcgggggtggaggcggacagaaatggaaaacatg
gcactacaaaaaagagcatcgggtgtcaaggaagcaaaagtgaagtttaaaacagaaaga
ttttttccttaagataatgcaaatttgccacttgataaatctagtaaaaaggaaagaggc
aaacaggataaaaaagctaaggatgtggcggattagatggatggagcattacgctgcata
taccctggattgcagttcggattcattaggctaatatccctaaatggacaaatcgaataa
acaaggatttaaaccagaacattataaggaaataaataaagagtctggatcttatttcaa
ctgatatatttagcaacagtttggcagtcaggtaaaaatgggcttgcgtgtaagagtaag
ggctgatacctgcggttggcatcagttgggggaggtgtttaaaggtaagtgcaagtgggt
tcgtttgaagttcgttgcgcttgtttgtgacatgcgcgcggttccaccaatcaagacaag
aaacgatcgtcacattaagcgtccgacaagcaatggggccagttaagactcatagggcgt
ctttgttgtttagcttggctggttggttggttgtcttcgcactaattgagcatttaaatg
caaggtaattacttttctaacaccttcatcagtgggacgtctgtcaaccggcggcctttg
atgcccactgcaaattagcatataaattgtcccgtgtgaacattaagtcaaatgacatgt
gagtttgtcaaagagccgctgcgaatgccgccaccaaaagctgacggaagagagcaccag
gacatgagatggtgaaaatcaactctcctatctccgccccccgcaaaaaccaactgaagc
ctccaacaatgtggtgatcattagcatagcgaacgtgcagctaattggaaatggaacagt
acagtaaagtcatgaatggcgctgcagttagaacaaaagcgttgggcatgctaatgccca
acagcttcaagaataccgaatttgtgtacccctaaatcctaacaagcggcgccagccaga
cgtctttatggcttcaacttgtgttcgtttaagcggccctggggctgcattcgaaatgcg
tccaaagggcaatcaattaataaagcattaaaacagttacacgcttaccccaagtccaag
tccccgactaacccccaccctttcacgtgtatctgcaacaacagttgctgcggctgcggt
gtgggcgagttttttgacccgagctgggggcaggaaacgcagcgcgttctgaatgccaag
gcgtaccgtcaacgatcgtcaagagttgatggttagtcttcgtcgtcgatcgctggatcg
ttgcacaaatgcgctttgcataactgagtaatttcgtggcaactggcgttatgcacttgt
tgccacagaacagaccccaatggggcatgcactggccatcgatctaagaacggtttggtg
ggcggcgggcatgcatccggtcagatttaatagcgctgcatatacatttataacatacat
acatatgtatatgtgcgtatgtatgttggcaggcactgcaaatcaaaactgggcatagaa
gatcataaaaattgataagtgaattcatatattcatcataatttataatcgattgcgttg
cattcgccgtgtgcatgtgcatgtgcgtgtgggccacctacacacgataattgattttga
tcgttatgcagctgttttcacctgtttttaaggaaatgccaaaatatttatttgtatgat
tgattttaacccggatatcaacgccatgcccatttcgtgataaattataagcaattattt
agcaaatttatcggctattattttacatacttggtattataaacgatcgataggcactta
tctatatcgtagacatataattcacaacagtatctaagtcgtgatctttcatcctattta
aagttatttatataaaatgagattatatacgatcattgagcgtaactcgtgagtggagat
gttgcagtcatcacaatgacgaatagacttgatcttcgcgagtttcacttctaaggacta
caaatattattattggcaatgctctgttacgatctggcatacgatatttgcatgtttcgc
gcgttgagcgcaagatgtgtgtgtttgttcattgagggcctttcccggcgatctgttcat
tgactacgttatttcccgttagcttaacttgcgtgtggcttagatagattatcgagcatt
agacggggttcagcagctcatgttttgcccagacagtgacgagcacaacttgtgcaacgt
tttttttttcgaaattccaaagccaggatctgatcaaacaagtcccaaagaccgagtcgt
ttcgagcggatttaattgagatcagtgctcgcagttagggagcacaagagaaagtgtgtg
aaaaaccgcgagagcatttggaaaatttgaaatgcgacagatcagaaaccgcagcagctt
cgacttccgttaggtggttttgcccagtccaaaatgcagttagctcttgataatcttgaa
catgtgggtactgatcgtatgtggtgcgtatattaacatatcgttagtttcgacatgatc
tgatccgtgggaagtttgcgatctgctagcgatctgctcttggcggtctggttctaaatc
agcggaaactccaactagcattcggatttgcttgaacaagcaaagggctaaattctaaat
ttatgcaaattccttgaacgaaaacatattttctgacaaaccaaatgtcataattgtatc
gtaattattatttatgctgtcatgcccgattataaatgtctctcaatcgatgtttgccaa
aagtattacgtgctgctatcaaccccaagattgaaatcagcgccattgtagggtgttatc
tgcgatcaaataatcataattttcatttgcataatttcataattctaatacaataccaac
tgtatgaccgtacgatggtataatgttaagatgctacgtgcctgccgatagacaatgttc
tttcaaactacctatagattttctatagagcacactaataagcgaaagccatatatcaat
acgagggcaaagccaagaaaccagtttattttatataaacactaaacgtaatgaacacat
tacccaacacaattaaacataggacatttatcagcctgaaagcaaaccaacaacttatca
aattctgatattttgagaaattggccaaacaagttttattgacttttctttgattccggc
gattgattttgcgaatttctgaacaaattttggcgcacaagtttcggccataatgattca
aacgatgagctctataaagttttagatagattgaataagataaaataatgtaaaaggata
aagaagttcgatatatatagatgacatacaatatatattgtgatatacagagctggattt
aatatatgataacctatttatatatatatatttatatctgtcagatctagttctgatagt
tgctgatattaatgttatgcacaagtttatagtacaagttagttaattttatggttacgg
ggcagtaacacattattaaagcacctttagaaatatttcaatattctcgacttgattagt
tacaagacgtttggctctccttacataactacaacaaattcataaactattgtaagcatt
aacgacttcagctgtttaagtttataaaaacttgaaaagtcattgcaattaatgaataaa
ttaccattgttcggttggctaacaaaaactggcccgatgatacatgggctcaagccacgt
attacaggccaaatcaaagcatttcagacatttattcattaatggccaagttgaggctgc
tgccgctggctaacaaataatcagtcacaatatgttttgtataaaaatgaaatattgaaa
tattgtctataaagcgtcaggccttatctttgtggaccaaaatggtatatcagataattg
ttagcgcatcccaaatgcaaattattcacacataataacaataacaaagatgacaaaaca
caagacaaacaaaacgccaaacagtaaaccaaaaataaaacaacaaatcgcagatacttt
tttttgcgataccgaagtcgtaataccctaatatatgtataagtagtaacttggttggtt
cacaattttgggcaggtttttaaaggggaagtaataacaaaatggaaatcgaatataatt
ctttaggtaatcaaatggttataatacattttcggtggatttttaatcgtacttatttta
taaaaaaaaataaatattttttacttggtaaaaatgctgtgaaaaatgtagatagtccgt
cgactagggtattaccaaagtaaagtaactaagcaatcatctagctagcgagctgttaaa
tcaaaaatatgcaaattgtttcgagagccacacgagctcaacacgagctacagccacagc
tatacgaacagagacagatacagcaacagcaacagctacagatacagatacaactacagc
tgtagtagatacagatacaaagtgtctgttgattgatatgtgctgttgttatatggccat
ttggccaaatgatgcaatcaaactatgtaaatgcgaacgagttgactttttgacttttgt
attgctcgaaacggggcaggtaacaagcaatccggcctcaacttgaggcctaatgctaac
caatagtcgtatttagtagctgcctgtcatttccgactcgcagttttgttatttttgtac
attttttttatggccaattaaaaagttgactcttttttaaccgtaaagtcaaaaagtcaa
cgcattttttaacatgcaccgttttttagcacacatataatatctatacatggtttttta
aggcggaaagatctggtctatgtgtgtccttggcttcgttctgtggaattctgcacgcat
tttttacgcaactctctagggcaattgacttttttatggatgctaccagtaggcttaacg
gtaatttcgagttgctgcatccagcaaaaaaaaaaaaaaaaaaacaaaaaacaatattac
aagacatatgcctcggctcgcttgggcaaggagtcagtcatcccttttccacttaagcgg
aaagtgtgatctgcggctcgggttactcggcctgctcgactttttatggttccgctgact
ttatgactcatcgctggctggcttttttaggccaattcttgcggctacctaagcacgcga
ttctgttacctaatcgctggatcagcatacctaagctgcagattatcctaggatcataat
tatgatgagccagcccgtcgacgcgccgcgcgttcaactcgtcgtcatccttgttatttt
tcgcgagttcgagaactcaaaaaccgaaccgctatttatttttttgttgtgtcttgcgct
gcgcatgcaaaaaacttaagccgggggattaaaccggattaaaagtcacaatgtcgcacc
gtttgtccttatttttcagttttttgtcgtgctttcctttcgggctaactaattacgctg
gaaaattacccatttgctttgtgcccagcaaactgcggaaattcgcaaaattttttcgaa
acattttcgtccgccttctcttttttatttcttttattatggctgtatgtgagcagggag
aaaaaaaaacgaaaaacgcgaacgggcaaagtcagttaaattgaatcgattagaaaaaaa
gattcgggaaggtcgctcaggacacctaactaaagtcccggtcctgggttctatattctc
tgacttttttgcaagcctttgttgcgtttttaccgtggacttacgcggaatatgtaattc
tgttgggttgatgcaatattctgttttttttttttcctttatggctaaaggcagaagcgt
atgttgatgttaggttgctgccgtagtaatcgtagtcaaaggacatcgtagtcagaaaac
ttctgaaaatttgttctaagaacattgaaatatccatatattttgtgtattagttaatgt
acatgcattagtacgtctttgcttgaaagttctctgcgctctgtttatctaagctgcgcg
ttaagcttcacagcgtctgtgtccatgagcgacatacatgtgcgaaagcttgtgtctcta
ccaaagatctcctccccacaaaccgcactttactaggtttcacactttctccattgtgtt
ctttaatgttcgggacaaagggataacataaaagggttaatgtgtgcgtcctagccaggt
agttcagtagctcgacgcaaatataataggtgcataaaaagagttaacttatcctttgta
aagagaaaagggctgttgattttggaaaggattgtttctctagcggcaataaaactgaga
actaaagtcaattgataataaagaagagttcatttaagaagtttcggtggctatttttta
atgaaagagttgtaaactgtttagaaaattaagtccatttagaattgaataaatattagc
attcacttaaaccaagagaatattgaataaatatatatacatatttttttttattaaata
ccagcaaagctgctcaaacaattcaattaatccaaatcgaacattttaagcggtttctct
gcttatgtaaacctaacctcttatagtataagttagcaacttcaacagttgaaggctccg
cccaatggctgtgcatgtgtgtgtgtgtgtgtgtgcgtgtgtgagtgcgagaaagcttag
ttgcccttaacgtgcaagttttaataaataaccgaataacgaataatatcagagcaatgc
aaattgagcgggccccaaaactgatcgagcgcgcgccagtgagagagggagagagagaga
gtaggagcgagagcgagagcagctcattcattgaatactaacagtgcggctaacagcgca
ttaacagcgactccgacagtgactacgactcaggtaaactgaagtcgtgagagcgctgca
ccattgagtgcaatcgacttgcgctctgtttctgttgctgctgttgttgttgctgctggt
ggtggtagtaaatacatgagtacgcgatcgagtcagatgctgagactgtgatttatcaga
gagctacaaaaacacgttactgctgttagtggtggtgtttgtgtgtgtatgtgagattgg
agtactgctagctgctgttgttgcatgtatatagagactgggagttggccaaccgagcga
cacacagaaatgcttcttgccagcgacgagtttgagcaagaaatcagtcgtcagctagta
gcccaggtgtgagttacacacatcgtgagtacagagcgcgttgcgtgtatcttaagccga
aacagagaatcacttcaaacagttcccaacgttaaattctacgcagcgagcgcaaaacaa
acccaaaaatatattaatacaatttaaacagacagagactgatccacacagatcgcatag
tgctgaaaaagtgttgtgaatatacaaactaaaatcttaagaagctgccacgtgcaatta
aaaagtcatcagctataaaacacacaacttccatacataagcaaaaacccaaacagaaga
acccaaggtaagtttgcaagatcagtgaggaaaattataaaaaaaaaacacgcccacgcc
caaagtcaattcacgttttgtttttgtctacatttgttttttttttttttttacttttcg
gccgggtcgcgaacaacggcatattttatgagccctgtttgcactactttgattttttac
tgtttcgtgcgaaaaaattgacacagacacccatacacccacacacaaacacacaaacac
gcacacactccgcgctcagtgcaggcgaacatctttatacattttttttatttgggcgca
aaaaaattgccaacatatttttatgacacaacgtcaaggtctaggactctatataatttt
ttaggcgtaatgactttatgtaaaaaaacacgcacacacacacacgcgcacacacagaca
ccgttttctacctgcacaaattgaaacaacgcatagggttgcataattcccggcagctta
agttttttgcctgcccacgcagctgatcataaaaaaagaaaccgtgtctcaatgttttgc
caattttcgtcaactatttcctataaattcttgtgccaggagtagctcgagcatcagtca
cacagcagcgcagcaaacgaacagaacgcggaaaacgatacgaaaagtgacggaaattcg
ataaattatccgcaaagagcaaaatttaaaaaacaaacacaactatctatattaattgat
aaagttggctagctgccaaaatggtgttcaacttggttagtttctagacagctaaaaagc
acgcacaaaatggattatcaactgaactgaacccgctcagaaaagtgcaaaaaatgctag
tgcaaaaaggaatatataaaaaataaaaaagtgaaatcaatttatcttatatcaagagaa
atctactcaaaaaattagtttttggcaacttttcttgcacagttcttgcacttttctcag
tggacagctcttttgaattgggctgcgtttttttttttttttgatatcaatggattaagc
ttatgctaaagttatgtttatcttcttaactctacagatgaatcagacgtgcaaagtgtg
cggtgagccagcggcgggctttcatttcggcgccttcacatgcgagggttgcaaggtaag
ttgcgcatctatgcaagcacacagcaaaccacttggcgctgtttggctatttgtgatccg
tttagctaatccaatgctctgcttctctctctctccctttttctcaactacagtccttct
ttggacgttcgtacaacaacataagcaccattagcgagtgcaagaacgatggcaaatgca
tcattgataagaagaaccggaccacgtgcaaggcctgccgtttgcgcaagtgctacaatg
tgggcatgtccaagggcggctcgcgctatggacgtcgctccaactggttcaaaatacact
gtctgctgcaggagcacgaacaagcagccgctgcggcagctggcaaggggccgggtcatg
ccactggctcgcccatgagctcacccggatttggtgacttggccgcgcatctgcagcaac
agcagcagcagcatcaacagcagcaacagcaacagcatcagcatcaacagcaacaacagc
gtcatccacatctgccgccgctgcttggctataccggctatcatttgccggaacactttg
gtgcacgtcatccggctgatgcagccgctgccgccgccgcattgcccttcttcagcatga
tggccacaccacaatcggcattccagctgccgccgcacttgctattcccgggctatcatg
ccagcgctgctgcggcggccgctgcggatgctgcctatcgccaggagatgtacaagcatc
gccagagcgtggactctgctgcctcggccgagtcgcacagccgctacacgccgccaactg
tggcaacagtgcctcagcagtcacagccacagccagcggcatcgcccattgacgtctgcc
tgggcgctgacgatgatgtgcagtcacagcatagccacagtcacagtcacagtcagagtc
agagtccacacaccatacacacgccagttgccatacgcgccacgccgccgcaacagctgc
tgcctggtttgacgaccgcctcgcactccagctccgcctcgcccacacccagcaaatcgc
agagcagcagcccattgagctttacggctaaaatgcaatcactttcacctgtctccgtgt
gctccattggcggagaaacagcagcagcgaatgcagcggcatcggcagccgctgccgccc
aagatggtcccatggatctgagcatgaaaacgtcgcgcagttcggtgcacagtttcaatg
acagcgacgtgtgcagcctgcaggatgagcacgagttggcgccgcgtcgcaaatactatc
agctggaggccgaatgcaccaccatcaccaacaccaccaacagctgcagcagcagtacca
gcaccagcagcagcaacagctccacatcctccacagaggcagccgttgctgtcaagcggc
aaaagcttaaccccattggcggtgagtcgccgccgtttggcggtttcgctgtgacccaca
atgcgtccagcgccatgcgcagcatctttgtgtgtgtctagtgtggttgtgggtggagcc
aaaaggcaatcaactcatttgcctcgtcgtcgtcgtcgtcgtctgcgtcgttgttgttgt
tgttattttttctccgtttagtgttgttggtatatatatttttttgtatttttatctttt
cgtgtgcggtttgaattcgatttgcgccgtcgaaattgaaatttttatggacaggtttga
gagctgcgcctgagcttaaagagttgaaaagagacggctatagctgcagcaaacacacac
acacacacacacactattgagctcaaatccaaaaattatttttacaaaagaaaatgaaaa
aagttttaaagtttctgtttaatagtcgctaattgtatatatgttttcttaatattaaat
ttaactaaatgcgaattgtattttatagaaacaacatgtaagccctaaacccaatccaat
caaaaacaaaaaagaaaaaaaaaaaaacaaaacatgtaagcaaaacccaacccaccaaaa
agagccctcaatgtattgtacataaaatttgtttagtcctagtttgattttataattgat
aagtattctattctagtttttagtatatgtcctaaagattggcttttaaattgatgcaag
aaaataaattaatatgaaaatgatatatattaaaacttttatttatggctgggccttaat
cgattcggttttgtatttcatttgaagctgaaccttcaaagcaaagactataaattcaat
attatattaaacaaggtaaaaacaagtcgaacaccttgaatatattcttcttatttacaa
aagagaaatagaaactcgaatagaggtttggaaaaatcgtgagcttcaatgaaacgatct
tctacatttttctagacaggcgaagctgctcattttccatttatggactatatcatttta
ttttatctcgataaagaatgaatatttgaaaacatttataaatttggcaaaacgcggaaa
aagagctattaaatacctgaaaaattgatttgatataaatgcaatttatattttgacatt
ataataatatattatttatattgttttggtagcttaatcgtgagcattcaattaaggggt
gtctatttaaatgcagaaacaagttgagcatctcatttttgattcgaattggccaaaaag
catttgctgtcaaaattctattcaagctttagagctcacatattctacgatacgatacga
tcaattccattccagaattgattgccacgcggcgagtttactttgtactcaatcgtggcg
tttgtatctgagacacgggcgacaattggggcgtggccagaagggggggctggcgttgtc
aacgccaaatgggttggcataaattcatcaacgtagcgactgaaacatttgttgcaagtc
gatcgacgatcgtcgatgggcgatggacgatgggcgataataaaaccgatatagtaatgc
ttaagtgccggtctgccgtctaatgcaatgattgctgtaaattaaaaatgccacaaatgt
tacgcacagatatttgtcgtgaggcccccgctgcttgatatgctgtggccagcattatgg
gtctatggcagctacactcagaaaacaatttacttcgaaataacaacatggccaaaatgt
acgcacttgcgcgaagctatagaaagcagatattgaatatgagtacaaaatatcttattt
ttagataaattgtacttgttttatgtaataacccacccaaatggtcggtttatttctttc
agtgcatgtatccagtagtcgtacttatatgggctacttgatgtttgcattgagcccgaa
aaagaggcctatagactgactgactgcgagtcaaccacgtgctgcttcaaataataaact
ttatattaacacatacaaaagtcatacgcctcggcgtcggtcagaattttaatcacttaa
ttaggcagtcgtcgagcagtcgcccccgaactttgtttatgggctgccccagaccagacc
agacccgaccagaccacagagccgccaatgatgaatggtacgaaaactatgcaggatcgg
acaatgcgacaatcggacaatcgaacgatcgaactgcctgcaaatatcgtttacgagcac
attgtaaaatgtggctatgtcagaaaagttgacgccttaacggacgacaataaacaatga
actgaacccgagagagcaacgcatgtcatcaatatgcatgatgagctgcttgagaaggtg
gtgctgttgctggtggtggtggcggagtcgctggtggtggtgctgggtgcaggggccagc
cggggcgggttgggtctcttaaagcccgcgcacgccattgtgcgttttgttttatttgtt
gtcgtcttaactgccgcccgatcacattccaatgtgtgttttgtcgtcattgtttctaaa
tttatttttatagtttattaaacagtcaatagtagcacaaagccaaccaaaattacgaac
tagctacagtggtgcgaagctttcatacacgatgcaactaaaagacaaagtgtaataaaa
tgttacaatggattacagtcagattacttttaattctcgactggttaaagcacaatttta
gttgttacataaaaaatagcattagctatataaacattttttagagaaataaatcaatat
atcaactatcaagttcaaaagtacgaaatgtgtatagctagacaagttcgttgcctaagt
cttttgttttcttgactttttttaattttaattttcagctgtcaaactgaaaaagtggtt
catttgtatcgctgctccaatctctccaatcaaaaagccatttagagaacaaaagccaaa
cagacgggcccacaaaataaaatcgatgcgacatagaaaacaaaatgaaaagtataacat
ttcaaatttttattgactgtcaaaatgcaggcgccaaaatgcattgaccgatacgggaag
atagatagacaaggtaaaaaacaagcgggtccgatcaaattacgctagcccgttggcgcc
agactccaatgctgggcctcaacgccaaccttagctgagcgttgagaggcatttaagcgc
ttcaaaatggtttattatgtatgcgacatgaaagatgcattattaatagagttacgactc
agatatttatatatctatgtatatatatatgtgcttgtgtgcacttttcagacatgggca
cagagttagttatgagcacatctttaaaaatagtgcacaacagctggtgttttatctagt
cgcagcgactgccttgactttaaagtaccccttatagttgggaacatgcttattaaatta
tatatttaattgcttggcgcgcagttcttataatgcatcatccaatcagccgttaggaat
ttgcatttgaaactgacagcgaacgaaaaattattgacacatgataatggaaacatgttt
taatgagaaattatgcaaaacatggtcagcgcacattcacacacacacacacacacacac
acacacacacacacacactcacacactgagcaatttttcaactcggttggtttctgtgtc
cggtagcggccttaattactgtccaaagcttcctatagcagcccatagctaaccatagtt
tctacagtttctatatgccatgtttggggcgtgttacgctgtctgacaaatagtcaaaac
aaactaagtatatgatggtatgtcatatctttttgtagacagctgccagagaatcgcttt
tatgtgcacgagtgtgtgcgtgtgtgtgtgtgtgtgtctgctgaagagccagagatcgta
ttattaagataaactccaagttgatgccaagcaagtgtcagctagacaatgcaggaagta
attgctatataatggaaataatatacaaatagcctataaaatatatacacatagcatggc
ttttaaatggcaatttatacaaaaattatttcgaaataaatcatatttttggtagatcta
tgtatactgcagcttaaatattttattttaatattaatgacttgttttgaggaattcctt
tataattgtaaaacaggttgattgatttgcctaataaattgattttcatttccgatggaa
atttgttactttttgctaagaatccaagtgctatataaaagagctatcattaagtgtaaa
tcttgtcgactccacgtaattcctaatgctgccgagcaagtctaaacgagaggtcaagcg
atctacagcattaaagcatccaaaatacacacatcaaattgagttactgcatttgaatgc
catcaaaagctatcgagtaacggtcagctccattgtttcacggcagcggcaagagaacga
cattaacccatttaagggccgccgaaagttaagcaaacactgaagtacaatctgggaacg
atctttattgattttggatgcccacaaacaaacttgaggtgcacattttgaagtttcatg
gagcgagcggcgcttggctcacacgatgctcttggcatgtcggggagcagttgaaggagg
gggagcgggcgctggcggaggcattttttctttcagcttggtaactttggctggcgctgg
taattagtgatctggtgcacttgatatccagcttaatttaaacatttcgtacacacccag
agccatacacacgcactccaacaaatctgctgtggcacagagtgcaggtacctcaatttc
acctcaccgcgctcggccacagcagctgccagtcacagttcgcagttcgcagttcccaag
ttttttttttgcagttccagagcccttccttgagctgcgtgcagcgcatgccattcgctt
gctgttgttgttgttgttgttccatgcttgattttgttgtgttctcgtttaaacgtttat
ttaacttaaacgaactttgcgtgtcgattaaaatgcagcgattaaggtacgatgctcaac
atccaggcccacagatctcagaggactggccacagccgcaatcgcagtctcctctgtctt
gtgtcttgatcatttctggctcgactccagtgcgtgtccagtgaacttgcgggtcaagct
caagtcaagcttacgcatgccaagctgggcgcattagcagcaaccaaaaatgtatctgta
tctgtgactgtgaatgtatctgtatctgtaagcgagtgcttgcttgacctgtgagtaaat
cctttagcttgcctctggcacccagcactttctctgcgttcagcctgctcttaacgacaa
atttgcccattgttctggctgatgatgtccttttgtcttgttctcgtgtatatgtacgtg
tgtgtgtgtgtgtgtggaagcccccctggaacgcaacaggaccacagaccgcacacggct
gctgcgccacaaatattaatttgtgcttccagcacctttcgaacgatcttttcagtcttt
cctaacgagtccagagagctgcgagatgcttatcgcaatcgtattgtagatctggccatt
tgcctgtgttttttttttttttttttgtattcgttttagtgtttggcttatcttgttacc
cttagtttagatttgagggtctgtggtccacaagtgattttgatagctcgtaaagaactc
aaaaattgccttcagtttacgggaaataagccgcgtgcgtcttacgtttagtaacccgac
actgagaaactaacgaccaccgcagcaggagccgatccaaaaatttatgttgtagctcat
taaattagtgtaaatgtgggcttgtggtgtgggttagggaacaagctgggggttaagcat
tagagggagtccagcagctgctgctctgtctcttacaggtggcaaaggctaaggcattta
tgcatcattagaacagcgagctagcagcctactccccattcctccagttaaggctctcac
caaaaaaaaaaaagaaaacaccttggccagcaatcagcggctctgacacttaaagcttct
tcagcagctcgcaacacttatgcgaacgatccacggtttattgtatggttaactgatatg
cttagtgcacgtattaagaccaggcagaaagcaaccagcagccaggcagcgagcagcagc
cgccgcttggaagctgtgcagcagtgtcactgtcaatgtcatttacttggcaaccaggcc
acatgcacttcttggccaggctaaggcgagcagccaaccagcgagacagtcagacagccg
gccagacagcagttcagctgctcgaatctctcagcctgcagatcgtgtgatccattacca
aacgtgcccgatcgtttgcgcctgtgttaagtgatatttttgtttcttcgccttcttttc
gccaaatacccttacgataaagggacaaactaattggtcatataatttgtggcaagcgcg
tggcaaacacacgaagtatattaaatcgtatctgattctcttctcaaaatgtattctatt
tgtaaattaaattgaatttaatatttaattcacagaggatttttcgaatttgtctagagt
atttggtattcgtgctgattgtgttgaatttagacttttatattgctgcaaagctcttca
gcattgcagctcaagcttcttttttggtttttttgcattgacatttggtaaatattgcca
aggctcagcacacacagcatgagccgggcccaaagccaacgtcccattgtttgagagtga
gcctccagagtgagctgaacctgtggacttagctgctagctgctggctgttgcctggtgg
ctgccaatgacttgatttgatttttatacttgactttgctcttttcatatgcagagctag
gagatcggccaacgaaaccgaaccagagccagagaacgaaccggagccaaagggccaagc
aggcaaagccagaggcactcaatcaagccgcctttggccgggaattgtttgtctagcgca
ctgcgctgggcaactcagcacctaccttagcacttgtggccatcaactgggacccgatga
tggtactgggcaacctcttcggcacattctaattaactgctctagctggtcaacacaaac
gcgagcagcgagcgttttgtttagctggcttttaactttttaactcctgctctgtgtatt
ttttcttattttagtttataccctgtacccataaaacggttataaaggagtatcataaat
atttgttaatgtatgtaacgcagatccatcgctgcatatacgtgtagatttataggaagc
agcagctgtaaggatgtacaagcttagagcttatagagatctaaggacttagattgaata
ataaaaagtctgttaagccattagctggtatctagactaaattgtacgtatgtttggggc
tcgtggcaaacagatatatttgatctatgctaattggttattttttgtttgggatgatag
tataataagcacagcactgtctagacacagggtattttgtaggcgagcattcttgcttag
cattttttacattttttttatgacactcaaagtgaccgacacgacgcgtcgcacaataaa
ctcctttcatgcccgtggcaccatcttgttaggcgggattccttttcagtttctggacaa
cgtacacccgtccaaccgtccatctgtctattcgtctgtccgtctgactgtctgtctatt
tgcacaacatgatctgggcgagagtgcggcttattagaccaacctggcccacgtattgtt
tgccaaccatttggtaaggatgcgcgctgcggcggtcagttaagaaacgaacagcgaaaa
caacaaaaatcaacccgttgccgacaaaactatttgacaaatgcaaacaattttcccagc
ctaccgctctgagttttccacgtaaaatacaatagtttttcttagcttgttattagaaca
ctttttgaactgcttttaacccgtttcttttcctctactcttttctttttttttaccaaa
aaggccacttaggcacgaaacgaatcagggtccaacttctatagcctccctccttgactc
cgtctttgactcggactccgtctccatctccgtttcggatctgtcttggtgcgttatgat
gtaatatggctttttgacttttgtagacatgataaaatacaaaacgttgcgtggcagtta
tattggctaatggcccgagcggccttttagaccatttgtgagtgaaggtgtcagtgaggc
gcgcgttgtcttcaatgaatgcgccccagtcgcggcggcggtgccagatcaaagccaacc
aaaaagagctcttgttcttggtggtgctttgtggtgctgctattgaccatcggctagtgg
cacagccagtgccagtgtggtgcatgcgcttgtatatttgttgttgccgtgtttagtgtt
tagcgttctgctgagatgcaagtgcctcaataataatgatccatctgttcgtccgtgtcc
gtccgttcgccttcgagatgggtgcgagtggtggttattcatacatgtttgtgcttagct
tttgcatttactcagagaatagctcggctctatacgtacagatagatatatatataaata
tatatatatatatatctatatctatatctatatctatatctatatctatatctatatcta
tatctatatctatatctatatctatatctatatctatatctatatctatatctatatcta
tatctatatctatatctatatctatatctatatctatatctatatctatatctatatcta
tatctatatctatatctatatctatatctatatctatatctatatctatatctatatcta
tatctatatctatatctatatctatatctatatctatatctatatctatatctatatcta
tatctatatctatatctatatctatatctatatctatatctatatctatatctatatcta
tatctatatctatatctatatctatatctatatctatatctatatctatatctatatcta
tatctatatctatatctatatctatatctatatctatatctatatctatatctatatcta
tatctatatctatatctatatctatatctatatctatatctatatctatatctatatcta
tatctatatctatatctatatctatatctatatctatatctatatctatatctatatcta
tatctatatctatatctatatctatatctatatctatatctatatctatatctatatcta
tatctatatctatatctatatctatatctatatctatatctatatctatatctatatcta
tatctatatctatatctatatctatatctatatctatatctatatctatatctatatcta
tatctatatctatatctatatctatatctatatctatatctatatctatatctatatcta
tatctatatctatatctatatctatatctatatctatatctatatctatatctatatcta
tatctatatctatatctatatctatatctatatctatatctatatctatatctatatcta
tatctatatctatatctatatctatatctatatctatatctatatctatatctatatcta
tatctatatctatatctatatctatatctatatctatatctatatctatatctatatcta
tatctatatctatatctatatctatatctatatctatatctatatctatatctatatcta
tatctatatctatatctatatctatatctatatctatatctatatgatttcatttatttt
tttggttgggttcgcttttccagtaatgtccatctttagtctgtgccttttgcaattgca
tttgctcattttgaatagtcgtatgcataattcacgcaaacaacatcatgagccgcgccc
tgttttaagtttggtttgtgccctgcgcatgtctagaagttgtccattgattgccagccc
ctttacacgtcccgtatgggcattggcacaatttgtatgcacggatgtgcctggtgacat
gtgctttatatataatttagagttgtatgctaccgttgcaagttcgagtgcctggttcgt
gccgcgtcttggcgtgctttggacgtaagccaataaagcgagttcgagtcgaggtgcgac
caagttcgttgcctaagtcttttgttttattcgctggaattggcgactcatttccgcagt
taaacgacagtggcatgctagttttatgtatacgcattatcaacgggatcaaccaaggag
cgttgcatttcgtagtcagcaacaaaaattacaacaaagaaaaaaacaggtgcaaaatcg
gtagccagtcgatataactcgatatcagcgacaacaacagatgccaaaactgctggcccg
actggctaagaaatgcgtgcaacttgtggcatgttgaaactgcgtaagacgacagcaaca
acgacaacaatcgactgctgcccgctaccggtgggacaacggggacaccgagcagccaac
catttacaaggcaattaaatgccaagcataacaatcgcaatcatttgggctgagtttgac
ccttgagagatcgccacagaaagggatgagtgaggggaagcgcgaggtttgagggggggc
ggggtatgttgtgggatctctggctcttatcaaatgcggtctatcggtttcacattgccc
catttgacaaacaattaaaaacgatttaagaaagtaaaaacgccttttggggtagtgtga
atgggcacagaaaaaaaaaaaaaaacaaaaaacaaaactaaagaaattcgggaaaaaaat
aaataccgcatcccatgttaattagctgcctaggcgccagtctaccagctccagctccag
ctgcagctccaagtggttgtacaattaaaacgtgatcaggcagcagctacaaatttgtcc
aacacgcaaaatgtcgttgcgttgttacagaccgtcctccccgttccgccaatctcccct
gcagtgcatggcacaacaattgttgcattggtttttggatttggtggatttgttttcggg
ctgattcgattcccagacatggccctaaaaataaaactagttttgcatacgtaaacacgg
ctgggcgaaaccgccgccaccaccgccgccgcctgtctgcactacttccctcgggagcga
catagacggggcagcctgccggccttaaagtgtaccacacagtacactccatgggtcagt
ggagtgtggtagggatgggggcacacagacgtggatgtggacgagtggcgtcagtgttca
aaccatttatgaattgttaaacgccgcttaaaaagaaaaaaaaaacgagcagcgtgcagc
aagtgcaacaacttgtcagggtgcagacagagccgggacgagtcgcgacgttctttatta
gctttttattgccaccaatccaataattggtaagggtttctctcactgctgccgttggcc
aaatgtcatcacatccggtgccctgactcgcgctcgcaccgaattagtattctaagttga
tgactccaactgcaactgcaactgcaactgcgtctatcagcgtgtaaaaagtgccagttg
cataggcctatggggcaaggggtaaacgctaggcacaacagttggcctgggcctggcttg
cattgatttgagtacctgattcgtatgcatttattatcattaatatttctgtcgttcatt
cattgcactgggaaatttatgaccgttgacaatcagttaagactatcggatatctggggt
aataatttctaatgttgctgcagtccaaacagctgttacgctgtgtgtactcgtgcgctt
cttggcgaggatgcaacatagagttttttgtggaagaaaaccgagctggaaggaagttac
atgggcactgcgtatagggtatttggcgcgccctaggcacttccgctgtaacatgtgacg
atgcttggaagtaagtgtagagcaataagatcgatagccaactatggagaacagatgagt
tgagatgtggaaaagtgttgcatctgcataaaacacataaaaagatgggaagccatagga
aaaactgcacgctgatgcggaaggttgtatggtagaaaacatttgaaaaaaagaaggcaa
agaaaataatagaaagagagaaaacggaagctaagagaagatatacttataaaatacaaa
gtaaaacaaaaaatgtagtatgctctgtggaagataagcgataacgtctagacggcttac
atatatatggataagttaaaatgggaatcttaagatcttctcagatatctgtctatatga
atttcattaagatatgcaggttaatttctttataaataccacacattgtttctcgatgtg
tacaattcagtgaaaagcaattcagagcacgagcgcgacaagcaaacattgacatgattc
atcattcagtggcattgtcatgattttgtctgaggttcattgtctgctctgaagtcggtc
tcaagacggagctgagcctaattgaaagcgcctcaatggcggggcacacacaacatcaca
gccgtacacaaccaattccataaaaattagctcaaagatatgcaaaaatgcccgaaagcg
aggccaaagaaaaatattattcttaagcgatgaccgcaatatttatccaaagtgtctctc
gcataagccgccccagagccaccgcgcttacgcagagcggataacccaagtgcccggacc
caaacccaagtgcaaagccaaagctcaatgcgagcttcttaagcagtgttccccctacaa
aataaaaaacttgagtaaacaaacaacaacaagcaaaaatcaatttcgagttcgagctac
ttaaaaatttgcggccgcaaatcataaaaacaacagtaagaatgatttagctgagcgtga
tttacggtaaaataccctgtaaacatctactttagcttatgaatatatatttataaagca
tacatatatcttccttaataaatcaagctgcaatttgtttaattcataatctacctctta
tatttagatcgacatacttgacaattgttgttgacaaagtgcaatcatttcttaaggtcg
tagatgccttgttttatctattaaaaactaggtatacaaattcagcgaattgagcgctct
acaaattcacccgtatatataggcatgatataatttgtggtatcccaacttattacgacc
aatattattattagtagaggcacatgttgttgacacctatcgatgattagtcatggaatt
tcttgtggttagataaaacgatctgttaattttactagctttcgagctaagtgggggcct
ttaccttaacatagttccaaacagttgagggttggatggctattaaaatcaaacgctcca
acaatttgatgatattaataatgagatttgacaaaagtataaaaataataacgatacgat
atgagagcggcttaaggcaattaattgtataataataataaaagttcaatgtggagcttt
gggcaaaattactgaagcgtcgacaataacttccctaacttgaccttcaaatatggggag
caagtcattagcgagcaagcgagcgagcgaatcgaacgacaaacagacacaactgccagc
cggacggacagttgaacaatgcacaatttcagtttctgtgtcactgaaaaaaacaaaaat
cacacaagtcagccaactatagccaagttgggggcataattgccggcagttgaaggtgcc
agctgggcgcaggcagcgcgtggagggacagaagggaacagacttcgagtgcaacgtcaa
ttgctacagtctgtcaatcgttcagtctggcgtgtgcctcactttaagcgggtgaaattg
ggcgcttgacttgaattgtgtgaccttactgggggcagagcaattttcgagcaaaatata
aattacaaacaaatgcagaggaaacaaccttgatagaagtcggaatcggagtcggagtcg
aagtcgaagttgtagtcagagtctgaataaataaatatcattgcatcataatcatctttg
aagtttttggccacagttcttgacttggcacacttctaggttgcattgttttgcgtcttt
ttttttgttgtcgttgttaagacgttcgactcattgggcctaagcacatgcgcatgacaa
acttaacaagcacagacacactcacatagtatcaagcgtggcgccgttcttttgtcttat
tgtttatgcctcgacaaaatacgtaaaaattaaaaaccgaaaaaaaaaagattttaattt
ttttctgggttaattttcatgttgtttttttttcttctgttttcaatacaattttcagca
gctttgctgtcaaggttggaataattttgtgaaaatgcttggcggaaaattaataaatac
acacacgcattatgcgcgcactgtcgctaaacaaaagacttaggcaacgaacttaatttt
tttttttttatattttgggctgccaatttattccaacagatttcgtagaaatacttacat
tgaatttgcccagcacacagaaaccacaaaaataaaacagaaaactgtcaaactggcgcc
agactctgcctaaagggaccacacaaaacgtcacctgatcgaaatcggtaggtgcgagag
ctctgagctaactgcaagtgatctatttacgatgttatgtctttatgttggacaagccca
gagtcaacacacacagacagacagacagctgtgagcacatcttttgttagactgaaacgg
taggtgggcacccaggcaaacaattagttctcttcctcatcttcatcttattcggccttc
tactacttatatttgtatttcttttattcggttttttatacgtgcaaaaacataaatcaa
tactaagctgttcgataaggcttataaatctcaactgcgaatcatttttttttgacccag
cccaccaatcatatttagctaaccggatgtggcgcataactcacaaaaggaaatgcgcat
atcctttcgttttgacatttctttgacttcataattttctgtgatgggtttcttatacgt
tttcgttttttgtgtgttcccataatcaatgcagtttccatgcagctcgtcaacgccgat
taatctaacttaaagtttgctcacgcttcgtacgtgatgagactctgtatcccgcagaac
ccagaaccttagtgcccggagtttcgatatcatgcacgaccattgaggaagagagagtca
ggcatgaggtccttttccaccgtcaatctgcttttgggccagactttatctttattaaga
atttcagtagccctacgcataatgttgatatcttgattcgattcaattgtgattgtgtgc
aagtgtgtgcgtgtatgagtacgtaatcatattcatgcattttgatttgtctcttagtcg
ttatgtggcttgcttttcagttatttgtcctgcatgctaattctttcagttcagctccgt
atatatatgtatttacacacttcgaaacggaagcacattggggacaatgacattgaggtt
tttttgtttgtatgcaaaaaccaaaaaaatttctccagctgaactctgaccgctgtccaa
actggcactgtgggccgtgtaggcaaatttgtcaaaacggattatcgcccattttcacca
acggccaacaggcttcgctagtatttagacgaacccattaaccagccataagcgctgtgc
cagcacacctgatatttctgtggggtgggcaaggaagaggttggagggtgaagtgcgctc
atcgcatgaaaaattatcatcgacacccaaaagccggctggctaggctagcacaatggaa
ctgaacggtgccaagccgggtgcccaagcatgttgataatttgagtatccgactggcaac
acatgaacacaaatgtccagagcctagagcctagagccgagagcagacgagagccgagtg
ccaaagagcttgcggagccaccagcccaagatgttggcattgctcaaaagctggccaagc
agtgggcttaagatgacatacaatcatattaaaaatggttgccgttttatttgcaatgtt
ttcaggtgacctctcgcgttatacccagcaatcacagcagttagagggtatattagattt
aacagcgggcgaacaaaagcaaagtggataaagcttgaagctgatttaaagtatttgatc
ctagctcttttgggaagccaaaagaaaatatattaaaggtagcttagtttttatcgttat
aaaatttaataaatttgatatataattataatgtaaaattttaataacatagtcaagaat
gagaagaataatctctggtttgcccaatttacaggtcaatgtagagtctggcaattgtta
atggtttcattggctggcagagcccaccacagcgaacgtcgcatggcattattaataatg
gccaggtctgtgctgttgtctgtacgctgaggtgaccaccgccaaagcaaaacgagccca
agattccaccgaccgcccgaccagcccggcagatccgacccggccaaagcagtttcaaat
gcgactcaatgcaattttattaacgcaacgacaaatgatccccaagccggacactcaatg
gagcctgggacatggttgctgctgctgcggctgctgctgctctgaactgtgtgggggcgc
agtcgctttgtaagtcggttggggcacctgggagaccctattaaaattgaaaatgtcgcg
agatcacttatcagacgtaataaaaatggtgcttttaaaaaacaatttggcttttggggc
gactcgacaacgagcctctctcactgttggctgctattgtaatttatatcaggtctgtgc
gtagacttcaacttaggcccctcagcgtggcaggcggttgggcggggtggccaaagagtc
gaagtgcaagggcgtctaatgtttatggcaaacggttaatgttttacgatttctgcaaca
tttagcaggcactttctatcacatcaactcctccgcacaagaagagaggggtcaatagtt
ctttaagatttggtcaatacgacttggcaaggtgctaaccactggacaatcaaaaagtca
aaacgtaaataaacttgtgaaatgttcttccaatttgaattcccacaaatgaaagcttac
gcttcccgacacaccatttgccagttctccggttccagttattgtttaaggtttaataaa
cgtctaaatcatacttttgtgatgcatgtgctaaagacaaacgaatatcaagtcgccaaa
tgtgagtgaacagcagctgcaggaagggaggggatacagatacttgtgggagcggctcga
ccgttcgcgtgcgtgtggtccgctatccgtgggcctggtgatgacgccgaaactagacag
caaactgtgtcaatgaaaatatagaaattaaccaaacgcgtgatatgcatttggaattag
tgggcggcttgtccagctgctatgggaagtgtcttgggaaatgcaatcaaatgcaagcaa
taattaagtttctgttcgaatgcaattaaaattgagttgtttatagtagaaactacttcc
tttatgaagaccagcaagtggcacaatttaaatatgaagtcagagaaacttaagtccaat
ataaaagcccataagcggctaatattagatttttacaatttacatcatagttgagaacct
aactaaaagtttatatggataaaatttaaacaatgatttttgcagatagaatagtttttg
gatataacccatcgaattggtgagtgaattgataataattaatatgaatatcaaaaaaaa
tgcctggcctttttatagaaaaccctaatcacattttctgcggttcagtcatacgcttgg
cttttcttacatgtacttattttatagttccaattaaagtatctattgctcttcacacat
ggttggcatttcgtttgaataactcaataaatgattcctcgctagttgcttgcatttgca
atgcattcaattaagcagttgcatcgattgtcggagagatccggctcgacaacgacgacg
gcgacgttcggtgagcaaaagttcaattttcatattattagattattatttttgccattg
tttcaattttagtgccggaattccccaatgggaaatcgct
