# Supplementary material for: SMCis: An Effective Algorithm for Discovery of Cis-Regulatory Modules
Source: PLoS One. 2016 Sep 16;11(9):e0162968. doi: 10.1371/journal.pone.0162968 (PMC5026350; doi:10.1371/journal.pone.0162968)
Supplement: S1 Datasets — (ZIP) [file pone.0162968.s001.zip › dataset/Drosophila/kni/dwil_gk10545.fa]

>scf2_1100000004762:2378114,2418113 (reverse complemented)
agttgatctttttgtgctatctggaatgttactacataccccacttacttttcagagact
ggctgaaggctgaaggcatgccccataatacttacatacatatatcacacacttagctcg
tctgcctctgctcaggcattattaaatcgtatcgaaaatgatataattatagctatatac
accaaaaaggaggccgcgcggcttctgtaaattgatatcaacaaattacgcgaaaatatt
tcaaaaatattaacgaatgtgaaaatgatgtttaatgattgcaaaatgatgaatgtgatc
acaattgcactgagagaaatcaacgtatcgagcaagaagacgtttattaataggaattgc
aatcaattgcttagtttcttttctagtgcataccttcaggagtactggaattgaaacaca
ttatgttaataatgtgttaataatgttatagacatagaagagcctcacaatctattatca
agttctcttaatctgtgatcgcttattcagtgatgcacttatcaaagcaacggcagattt
atcgatatattttccatgatttgttttttacatacatcattagagacactttttttcgat
aactcacaaatgaaacgatatcgatcaaaacttgctaaagtctagctgggtttcagatat
tgtatctcgttttgaaatatttttttgatgatatctgtccataatcacggttgtccgata
ctagataaagtggagtggtctagatatttgaagataccatctaaaaaacaattacatcaa
aattaaacatgtgaagaaattggctatatacatacatagtatgtatgaaattgcactgtt
tagacgattaatttttcctaagtgtactctctgtccataattatgcccaatttaaaaagg
gttaattaaggcacgaaatgtgttttgtctgtcccattcgtccctgctccattggggcag
cgaaaaggcgttattaatatgcgacatttctgatatctttttgccagccccaatgacagt
ttttgtccttgcgtcgtgagtccagttcttcatcttccaatacaataattacatacagca
tttgtcataacacccgatatggacatattcgccaagcggacgaaaaacccaaactatgcc
atacaaaaaccaaaagaaaaattgtaaatatcatcatttgttgttgcatcaacaatgcta
ctgatgatgacgagatgatgtgatgctatgggatggaatgggatgcgatgggatggggat
gtactgtgattggggcaagcagcacattttataaataaaacaaaatcataaatgcagaca
agagcgaacgagaagtgccttataatataattacagggctaccgagatggtcacgatatc
gttgttgttgttgttgttattgttgctgttcaatgtccaatgttcacgactatgtcaacg
tcgtatgtctaaaatccgatttcgctttggaattcggagcattgtgtcatatttaataca
gaaattttaattaaacataatttgtaaggaggggcagaagccacagaagatgccacaatt
ccaaattgaaatagagtaatttattacatttttctgcatattccaatctgaattgcttaa
ccagtctagtaattgcaatgatcttggttcaaatgagccgagagagagagagtcatagac
atataattatagcaagtcttagtttttactaactcaaagatggaataattagagtcaaga
gcttacttaagttagttagaagaacaccaaagcaaaatttttattgcaataacagtttat
aggcttttacctatttagatatgctgacttttttcctaatttatatccctataagaaaaa
tcaactatattttgacaatattgaatacttcccagttcattaaggagtccatttttgggt
caaagcaaaaagcagaactatatggagaataaagttaaagcttgtggtgactttaccata
tagtccagtccactttttactgctttcaaatggtaaagttgatcttaaattttggttttt
tttttggttttttacacatacatatataagataatggtatttcgattttcacttacaatt
tggctttctctattggcatttagcaggcatatcttccactcaaaaccgcaacagtattgc
cttttagttctcttcattttggggtcacttatcatgaaaaatattaaataaaactcacac
gactcaagtcttgttggcaaagtggagtgcctgttggccgggctcctttgtcacacgctc
tctgagtggggcaaactggtctcgatctgtaaaatagactcctaaattataataaaaacg
tgtaatcgtaatgtgtgcgcttatgaacataatctttaaggtgatttcacatgaattagc
gatgctaaatgtcaaaaattgaaatcgaaatgatatcaaagagagaaaaaagaaaagaaa
aaaaaaaacaaaccaaccggtcccggccatcatcataataataacaacaacaacaagaat
acaaatccaatccaacgattgattcaaatgtgcaggcgaacgcaataaactgctggaatg
gtggggggttgggaggggaatggtgtaaggctctattctgcacttgttctagcagcatct
gaacgaagcaaatttgccccgaacatggcaagaggagctccatcggcatcagcttcacca
actccttctcacggcctggtctccagtcttttttgatgttcagacttggacttttacgac
acactttgtggctatttatgcggtttgttcacttgggtggtatgtatatcaagagcgact
tcttcgcttcgactcattaggcattttggtgtgggggggtcataaatgttttgatttgtg
ggttttctttcacatctttccctggcatcctgcgtctttccctttttgccaccacacttg
attgtgagatttaaatgctaaaagtggctgctgctgctgatactgatgtttctcatcgtt
tttctgcaaacaatcatttcaaatgtggaacaagttcaatatcgaaattggcctccagtc
atagtcacagtcagagtcagagttggagtcgaagactcaaaaccgaaccgcacccgcaca
caacactctctaaaaaggcccaaactgactgcattgtcgtgatcgtcttggttttttttt
tttgtttttgtttttgggagtgggtaaatgatcatctactattatttctttttttttttt
tgtatctgcacttttcccagcttactttttggggcagtttatagagcaacaattaatgga
acgcaactcagggtcctggctagatcatcttttgaaattccaaaaggtttgtcagtttca
cacacacacacacacacacacacacacacacacacacacatgagaaacgaaagtctcata
agacgattgccaaagatcgcagcgatcaaatatgttatagaaaattgtgcacattccaag
gaaaacaaagccacaaaaagagagaaaaaatagatagcaaaaacaaaaagaaacctcact
ttgatttgtttatttcgatgccacacgaagaaggcaaactctgactccaactctaacatt
gacttcgcccagcttcaaaactgcagctccttggccagcagtcaagatgccttttttttt
gttttttttggttttggtcttcagtgtttgtgtttggccacaatttgacctttcactctc
ttggtaagtctgctgttgtgcctctgcgatttgccggaagcgctcaacccaaaatatatc
accaagcgaatatctacagcaacaacaaacaattccctatataagcaataaaagaaatga
ctttcaaatactctaactaaaagtaaacttaactatggactacaagttaatggacattgg
acagaaaattaagagttgtttcacttgatgtttgattaaatctctctgcaaattaattat
gaaaattttttaaaatttaagtaatccagtttgcgtctattgtataccgaacacttttct
tttgtaaattattcaaaggattcattaaatttagaaataagttagctatcttaacttggt
tctcgacagatcttcataatatcagtaataaatataaggagatatatttatatgacaata
tgggctatttgttcgtactgagattggacgactaagtctatatatattttttatattaaa
tgaagttggaaatggtttcttcaatcaatgtatagagtaagaatgatgattaaagcaaca
catacacaactctaacacaacacaatgagatcttgagagatcgagagcggacatagacag
acagagagggagaagagagagagagagagagagaagaatcttagacactcgatagaaact
ggccaagttagctctatctatctgtctagtccaccaacctacaagcatttggcaaaaatt
gtaaacaatatctgtaaaaataaaaacgcccaacgccgccgaaaaaaaggcaaaccgaaa
aaattgatagtagttttttttttggccattgttgtcttggccgaaatgtaatgcagttcg
ttggttaaagtcagtcagtcagttggttggttggttggttggttgtttggattccttgcc
taggttattcctagcctagggccatatacgtagaggttttgtagatgtatgaaggcaaca
caaatgcccatgaatcggatctttagatggatctgctgcaacttgaaaaccattcgctga
gggtcaacattggcgttgaactagttaaatcatttgaataatcactgggcaaaatatggg
tttggtttttgcaatacgatgactaccaaaaatagtagcttcaaatcaataaatagacac
atacaaatcagaaataagtgtagattgaaaatctatatgttatcttatgtttttttttta
ttatagtttttgcttttgttgaaagagctattcttggttaaaggccttctttttttttat
taagaacacattaacaacaaatttgattttgagcggagaacattgcctcaccaaaaacgt
catatctccgaaagtatttagaatttcaaataacctttttaagacaataaacaataacca
agaatatcgtcttaaaagcttttagatatatatatacaaggtggcgcaaaagaagtcatc
cgggccaaagaaagtcatccgatgttgtttggctctcatttttttctaaataaaaaaaac
ttgtgtttatttaaccaataaatttctcaatgtttaaataagcaaaatttaaaaacagaa
tcaaagttttttataaaaaaaaaatgagagccaaacaacatcgggtgacttcttttggcc
aggatgactttttttggcccaccctgtatacatatttcgaatgttcattgtgttggtaaa
taaccacatctatttgcacaggagagagagagagagagagagagagagagagagagagat
atagcaattcttattcccccccccccccacagagagagagagagagagagagagagagag
agagagagagagagagagagagacagagagatatcgatatatataaacatatcgataaaa
gttccttgaaaatgtactccttgcaactggtttattaggctcctaacaactgatttaagg
aattttgatgcattcccacatatttacacgtaaattgctctatttcgattcaaaaattga
aatttattgtaatttcttcaacatttgactttaaattttaagtctcttttaattataata
ataaacattttttatacacacatcttagaggattaagatatgaatatatgtatgaactgt
ctcatttccgctcaattttaaacgtacttttttggatgaaaatgtttttttaattcataa
attataatctataattatatttatattaatatattactttagtgtttaaactctttcaac
tctttgaaaaagcgaggaaaatttacttcatgctgacttcatatcgagacctaaaaaagt
ttatttagctgatcatttttcattgtcgacctgaaattcattttaaagccttgaaacaag
gacatagatcattgcagtcgtaacatgtaaaattgctgtacagtccacactttttttcag
gccttcggttatgcatcatcgcgcaagattgaaaagaaattgtttatatacatactaaac
tcaaagttttggattatttcaattcggtttaagctcccgaattggttattttgaatctac
tctgaatccactctctagttatcatttatgtgcttcctttttgttgtctagaatcaaatc
tatttttctaaactattttcccctaaatagtttgtacttttagccgaattgataaacgct
ttaaggaaccacttttattgagctatccacactatgtggcccaattttgaaggaattgcg
ataccagagtaattcgtgattttagcaattttttcgtgggtttttaaaaaagtctttttt
cagaggcaatcgaatcgcttgagctacagttgtgtcacaatgttatatgtggtgttggat
gatggcaaagtcatgcaaaaactaaataaatgaatttcaaactggacttcattttccgag
gtcgttgagctcgtttgtgacatgcgtgcggttccacccatcattggcattggcggcttg
ttggcttgttgaattgtcggcttggcttgttgtcttcttcatcttcagaaccaactgtat
ctccaactccttttccattgccattgccatctcccatccatttgacgtgcttgttgttgt
tgtcgttgacgtgagttttgttgttgttgttgctgttgttggctgtcttcgcactaattg
agcatttaaatgcaacgtaattacttttctaacaccttcatcagaggcaaccaaccggct
ttcggccctttgatgcccactgcaaattagcatataaattgtcccgtgtgaacataaaat
caaatgacatgtgagtttgtcaaaaaatacagaaaaaaaaaacaaagaaaacaacaacaa
aaacaacgaaagaaagaaaatcgccgcccgctcaaaagttttgaaaccaagagagaagaa
attggcggcggaaggacatgatgaggtgaaaaatcaatggtcaatggaagacttcagtga
cttcataggaggcgattagcataacgaacgtgcatctaattgaaaatggaacagacaaac
caaatggaaaccccatgaatgactagttgaatggacgaatgaatgaatgaatgaatgaat
tccattgcaagacagttttgaatttagaattggaattggaaattggaaactgaatacaat
gttgaaccccttaaattgtaagaaactggcgccagtcagacgtctttatagtcgttcaat
tgcgatgccatgtgatgcatttgtaagtgcaatcaaaaaaagggtaaaatcaattaatta
ggcattataaacaaaaacagttagacacaaagtgtgggcaagttttttgaccctctctat
ctctgtctccgactccgactctaactctggctctctgctctgacaatgagtgtggcggca
ggaaatgcatcgcgttctgaatgccaaggcgtagcccaaccagccttaccaacgtcccaa
cgtaccaacgtaccaacgatccaacgttgttggtcgtggacgatcgttggggcttaaatg
cgttttgcataactgaatgaataatgctcgcactgatggcgtttgcacttgttgccacgg
cacacagtacccacagtacccttcactgagaatgagagagattgggtgggcaagcgtagg
cccttctctgccctcttgggcttgtggcagtggggcggggggcagtggaggagtggaatg
catccggtcaatttttattgtcttgtttatagcttgatccattcaaattgataagcgata
tcatatttataagtattttatatcattcatttttcacaggaaaatcaacaaattaaaaaa
ttaataaaatctttctgggtggggctctttcttgtctctctctatctctctctctctctc
tctctctctctctctctctctctctctctctctctctctctctctctctctatcaaaaac
ttacaccaatcgattctcttttaggaaaaaaaaggatttgtacttttttcgttaatactg
aaagaagttaacctaaggaataagcagacagaaaaactataatagttcataaaattttta
aaaatctgaaaaatgattgtcgaactcaaaaagttgatactgaatattgacgaaaacgaa
aaagaattatatattaaattgttttactggattaagatttctctagagctgcgtttaata
aacatttctcctcttgtatatatagataataactcaaacgttggaatattgcagcattac
cagtccaatggactccaaactataacaggtgtttgttggtacttggcaaagatctcaaat
acaagtatataaacaggttgctgaccatgcttatatccttgcaattgaactattgcataa
taccagcaaccagatcagatccttaactagagaatcacaaataagtatataaaagcatat
aaaaatataagggtgaaattcactggagctcaactcattttgtttattatcgagtttcag
ttgatcacttaacaaagtttttctgatcaacattattttccaagtcgattatttttagat
atcgcatagtcatgcaatcgtaatttaggaaatttggactaagactaaaatcttgtagcg
tgcaaaagtaagaacatgtttgcaagtttctaacttaattatgcacaggattcttaattt
tgatgccagtgaaacaaaatttttgttatatattcgatatattaaaatttttgagatggt
gaatctcatttttacctgtatacgggcttgttagttggtggtgtagtatattttggtggc
taactttttttcagactttcttttttttactctaaagactttgaatcaaaatccacctgt
ataaaaaagtatcatttggcgaccattttgtataattgtaggaatgatatttatatgggc
gaaatgtccacagtttaatatatttttaaccgtctaacactaaaacgataaaaagggcta
ttttggtggggccacgacatgttctgacatgacatgttaaaaaacttaaaagttttagtt
gtcgatcctaaaagttacgttttttcaaaaatatcagctgattcgtcagatataactcat
tttcacatagagcaaaagcatgagtacatgctagttaggataggtttttagtttttatgt
ccttatcctaaaagaatttttatgttctatatatacttttttgttcacaaatgtgtaagt
attatactggcatcaaaattaagaatcctatgcaatattaagttagaaacttgtacacgt
actttcgcacgatactgtatgtcaatctaaaatctttgagctaaaaatttcgtcacaatt
catggacataattaatatctagaggtttactttaagttttcgatccagcactccatttgc
ggcatcaactcatccatgagaatttgaaacgaagcaaaagtcaactaaaaataaatgtag
ttaaaaatagcaatagaataaacacaaaaacggaatcagcaagctgatacaatttaaata
atacaaactacaaaataaaaggtcatggaacaatcccagaaacagaaaatgcaaccatca
ccgagtgtcaaagaattagtcaacagattcgaaaccctactgaaactgaatgatcctgaa
aaggtaatgcgagcattggaaaataatgcatataagttgcagaatatgtctgaaatgacg
agcaattcaagacgtaagacaattactttcaagtatttaaaacgaaagactaactcctgc
gtgcacacaatctacagcaactccaaaaacaagccagattaagccagaatggcaacgtat
tatagacggaatgatacttgatcggcgtcgaattgagaaaataaaagaggagcgtcgtca
gcaaatacgtgaaaagtacacacaactcaagtgaacacaatttaaaccaaaattgtttca
attttttaaaattttattttgttatattcttttttctcgtttttttagtttgctcaaata
tatggaagtgaatgtgtcatgtttaaatagttgtatcaatgtgcagaagcggacaaaagt
ccttatattaaaagcatcttcaaactttggttatcagattctgtatcttagttatggccc
tcttctttttttaacattaattttttgaaattatacttctctatcaaaggtatatgatat
agttgcttgattttaatgcaatttaccacttgaattatgacaatcggtttagaatattac
aaagttgttgttttaaaacgtttgtttcgactaatcatcaaataaacggctaaacgaata
gggctttaagaagttagaagttaagaagttgcggtggattgaatccaaaacagacaatag
attcaatcaagatcttccgatcttctaagataaaaagcaattaaaatgacattaaaatga
atgatttgtgttgaagcgaagtaacttagatttgcttctgtgtatggtattcaaaatcgt
tgctttcttttcactaaagcaaattatgtagaattttgtggattatttagacaacattta
ccgaaaatatgcagaataaattaaacatatttatagagcttacttgatccatagcagaga
cttactcatttttaatgggttatattgatattcacaaatatttgaatagcggatttagat
ttcttataagaatatgtaagatgcaagttaacgatatgcgttaattctttgggtataacc
aaagtcaaatctttagataatcaagcacttcgcgcactcaagatgtcagtgaagaatttg
gattttcccggcagcctgtccattgactacgttttttccacagattggcttaacttggct
ggcaaactctctctcttactctctctctctttctctttgtggagagattaatgagcatta
ggccgaggattagtttgatgcttatgccgagtcagcagtaacaactagtccatgagtcca
tgccagttgagtctcttgtgcaatctttgtaatttccaaaaccaggatctgatcatcaaa
caagtcccattgggagtgggagagagagggagagagaaaggtgatcggatttaattgaga
tcaggcaacagtagtgactgagtctgtggagtgtgtgaaaaaccgcgatcaatttttgga
aaattttgccaacatgctggccggtgattggcaaaccgcagaaaatgagtttccacttcc
gttagggggtttttctcaatccaagcttgcagctctttccgattctaatctttaacatgt
ggagatattaacatatcgtaagtgattcatttgatccgtgggaagttttcttctcctatc
tcctatctgctctctctctctatctctatcgctgaattccatgagcggaaactccagcat
caggggaaggatttgcccagactgaaatactgatctcttaatttatttttatcacatctt
tcataaatgtcataattgtagcgtaattattatttatgtggtcatgctttatttaagaat
acattttccaaaaattcaaaaagaatttcaacaaaaatatgtttttcatatttgccaaaa
gtcttttcttcataaaattcaatttttcaaccccttcaacgaaatattaatctcatttac
ataatttcataattccaatacaaaagatcacaaacacatacacacacacacacatgcaaa
aaaaaaacagaattatcaattgttttggttaagtcgaaatcaatatatcatagaacgagt
ttcaaaaacgtaatgaagacattatcgaacatggaaacatttgtcactccacagcaagca
gataaaacaaaaacaaaaaattaaataaatacataaaccaaacaaaccacaaatcaaaaa
ttcagagggaaaaaaccaaagagacgagaagtttgacatgtcgtgatagatttactaaga
aaagaaataccaaaaaggcaaattaaacgtgttttattgacttttccttccgttgaattt
cagacaattttcaaatgttttgccaaatcaaatataaaacgcttaaagtccaacaattaa
caaaaatcttggagattaaaagcgaaacatcattcaatcatatctataattataatcaat
ttgtttctacatctcttaaactaaccttataatccttataataataagtgctattaaatt
acttgctgaaaggatttcttaagtcccccttgatatatatttgcttagtcttacccttgc
taaggattttataaaattattcaaatatttttgaaatgaaatcatttatgactaatttaa
ttgattgccaagtacattgttttagcagataaatgcaattatacaaattcgtttgtgatt
aatttaaatacatccatcaaaagaaaatattctcttaaaaagatgtgcaaatttaagcga
tacatattgatcagaaataaaagaaaagcatttcccaaatcctaacttaaactatgttaa
ttaaatacgtactaataatatgtcttcctatacactataaattacataattgtttagttc
tatatatgagaataaggtaattacataataaagatcactttctgcttaaaataattgata
atttttggacttttgaagcaacaatttttgtacgttttgaaaaaaattttttattttatt
ttgtaatattttaatcaaagataagttagagtcatttagtttgggttgttaacttttaag
ataaaatactgttttttcatcacttttaatttgttggggtctatgggtctttataaatat
ctttatttgagaccatcttccatataaaatatgttgtaaaatatcaatataatattaata
caaaaggaagtggtattgaaaatagttcaaaatattcgcataaaatttgaaatcttaaaa
taaaatatgaaaattgcaagttaacttcaaaattgaacaattctgaacagtctgaatttc
gaccataaatttggatttcttatttataaaagagatttttgcatcttaaaattaaaactg
attaaataaaaatggtaatactaggctcataagggggttcatttgtagtatttcagtccg
gggctttcatttttctatccaattcttaaataaataattactactcgcaatcagataaca
gaagtgactccattaagtcgattaactattgaacaagaagctttactcaaaagacagttg
aatttctcttcgaatgcaaacaattaatgaataatctataataaatttttggatttaatt
taaataactagaaatgttggttgagtaaaaaaaaagtctttaaataaacgtttagtcgaa
aactgaattttctgaacttttaagatttaatgatatggtgggatatatgtatttgatcca
agatttgtagctaggtttaaaattatggatggtaaccattttttatgtttcatgttttca
aaacattttaatttaaatgaagcaaactcagcttattattaaatatagttacttagttgg
ttaaggcgagccctttacgctaattctgatggcgcccaagggttaaatgagataaacttt
aaaaaactgggaaaatataacgcactaaagggggacagctgcccatgcctatgcctttga
tatgatatagattatatatggtttatatatattcagcaatcattgctaaaattaaagtat
tagaaacagaaatattcccctcatctaacaagtgtaagtaagtgctaactaattagattt
tcatttcaatacaactccatgcactgtgaataatagttaaggcaaatcacatattaaaaa
atattgaaaatataaagactatttataaaattgggtgcctcatgaactcatctcattgct
ttatcatcacggtccacatcatcagcattaacgttgcctaaaccattccaaaagaaaact
tgaaaagtcatcatatataatgaacaggtcagaataaaaataatgaaaaaaatcaaataa
aactgcgattctctcttgttatccaacacaaagctgattcattggtttaatctttggtta
ttttatttatgtttttctaaaaatctatttactaattgtaatgtgagcaataaaaacctg
tacacaattcatatacacacaaaatgtcaaaatctccaatagtattcccccgaaaatgaa
acataatgggaaaatgcaaatatttcagacacatacaacaaattgttattgttgttgttg
ttattgttgtttttaaatatatacaaattggtatgtatgcagatacagatatatctcttt
tttttcttaagtccgagctgttaaatcaaaaatatgcaaatgaattttttgtttaacacg
agtcaagattttgctttcagctggttgttccagtgtgtgtgtgcgtgtgtgtgtgtctgt
gtgtgtgtgtgtgttcagcttcgtttttggcatctcagttggcttgattgatatgtgctg
gttatacagtcattttgttgatcaaaatgatgcaatcgagcaaagtatgtaaatatcgac
gaaatgtcgacacgagtcccagctcctccgcgctcatcatcatcatcaggtagggtaaga
taagttctaggtgtcatttgtagtggctaagtaaaaaaaacgaaattattttatttccgt
ctctctaattttggttttttaatgtttttttatgaccgttgaaaagtcaaaaagtcattg
caaaacttttttttatgcatttcttgttttttactaggcaattctgcatataccattttt
tttgttgtccttctgctgttgaccttgtattttccttggaaaatttcgattgcatttttt
acgcaaccaaccctctggcgaaagcaattgacttttttattgagccaaaaactcaaggtg
actgcaatagtcgcatatgcgaaaatctattttaaaccttttcctcttaaaaaaaatgaa
gaagaaagaagaaaaaacgaaaagaagcgaagcgaaagcgaggtgaggtgaggtgatctg
tttcgctcgggtttgttctttggtttcttggctcgggttagaagaaggtaggatgcggct
gctgttgctcgactttttatgacacctcaacggactggcaaagggagatgactttatgac
ttggtcgccgaaatctcgcggcgatttttagctcgttttttagggcaattcttgtggcta
cctaagccatgtgattttgttacctaatcgccggatcagcttacctaagctgcagattat
cctaggatcataattatgatgagtccagcccgccgacgcgacgcgtccatctagggaaag
tgcctcaactctatgacactttttttcttttttggtggttctcttcctctacttcttttc
ttttcaccgtttttttttttatttttatgttggtgaggcaaaaaacttaagccgagggga
ttaaaccggattaaaagtcaaacaattgtccttatttttttgtgttgccttgccttcgag
gtaactaattaccccgccagggtgtgtgggtgagaggaaaattacccatttcgagcttgg
cggaaattcgcgaaatttgcctttttttagtgtgcgaaaaaaatgagaagaaaaacaaat
gggcaaagtcagtaaaactgaatcgattagaacaaaagggagcagcaactaataaaggag
aacctcaagagaagcgagaaggatatagaatattccaacagattttgactttttattttt
tatttgcaagccttttgttacggttttttcgttttgctcttcctttttttggattttact
aggaaagctatgaaaaaatgccttaaagatgttctaagaagttgataagtaatgccatat
accgcatttaatgcaattgcatttgcttatatgtagatatttgccgataatcataattcg
ttatttaaggcaaaccaaagtcaaggtccttgggacaatatcgaatcataaaagggttaa
acacacagagagacaaaagaaaatgcataaaagggttaaaacacacacacaatggcaacc
ttcataaaagggttaacttctagaacaagcaaacaggtagactctggatggacttccttt
gtttgggttgttttttctcccaagagatgaaagacttgaagaaatgcgtataataaatat
tcataaaaagagttaatttgaacatttatgaggcttctgtttttgtggaaggggtgaagg
gagtgacacttacatacatacacaaagagaacgagatggatgtaaaatgagaggatcatt
gatttttatttcagaatagaacttttgatgactcattgagttttaagtttaattcaccaa
taaactgttatatcaatatcctccgacggcattaaaatgtccctttcccccatctcaaga
cgatcttcacattgattccccctgcccccatacaacaacagagtgtacatagccacgccc
atgtcaaataaaatgagcaactgctttaaaatgaagtcaatgagaaattcaaccgccctt
agccaggcgctttgagactctttcttcgtttcgtatttaataaataaccgaataacgaat
aatatcagagcaatgcaaatcaatgggccagagcgagagagcgtgcgatcagagtgttag
agcgagagacagacagttaaagagagaaggagagtactgcctttgagctcgatttcattc
acagcttaacagagagcaccaacaacagcagcagcagtagctctagcggcggcttagctc
tcagcgataacagtaacagtagcgcaataacagtaccagctagcttaacagagtcactcc
atagtacatgcaagctagacttacagtgagagagagaaagagcgtaaattcaattgtgag
ctcgagtcagagtctaagtcgtagtccaagtctgagtaattttaatcgctctctctctct
cgcttaccaccaccatcataagcatcaacatcaacatcatcaaggtggtgatcggcaact
ggaaataattgagtgcgagtgtgtatgtgtgagttatatactggcaagagatttgctgca
tggggcgaccagtgacgacgacgacgaaacgcttcttgccagttacaagtttgagccaga
aatcagtcgtctgcttgtagccgaagtgttcagttacagacatcgtcactagccgtgcgt
actaaaatcaagaattaaaaacaacaagacaacatccaaaaacaagaaaatcacttatca
catctcaaaagatcgctcgtagatcaaaatctcttcacatatacagacattgtgactgct
ctaacgtagagtagaactgtgcaaagaaaaactatctcctaagtgaacgcgcaaattttc
acgtgcgaaacccacaataaattgcaaataataataataaaaataaaaaaacaaaatata
taggaaacgaaatagacacaaaaaaactgtgcagcagagaaaaagaaaaaccaaaaaaga
caaaaacaaaaaaaggtaagttacgcccgctgaaaagtcaattcaccttttcgatatgtg
accgtcggcaatataaacaatatatatgtatatttttttatgatcctctgtgcactactt
tgattttttactatttcgcaagaaaaaaatcaaccgaatttctgttcagttttttttttg
gcaaattttgttttttgttgttttttttttgggtgaatgtagaaatgcatttttatgacc
tgacgtcaaggtctggtctagtgcgtcgcgagtagtgcatttttttaagggaatgcagaa
acagaattcgtaatgactttatctatataaaaaaaacacacacacacactcagacacaca
gaaattctacctgagttttatgagatactcgcatagggttgcataatccgctagcttaag
ttttttcttacgcttttccttttcgttttttcgtttttttttttttttgcctgcctgcag
aatgatcataaaaaaacgcagatcgcacattagtttcgtttttttttttttgctttggtt
tcctgtataaatattgtggaataactctgagaggacatcagttgcttcacaggcttcaaa
acgagcacaacaaccgaaaaaaaagaaaagtctacaagaatttcaaattattaaaaaaaa
taacaaacaaatcactcactggacgcttaacaaaatggtgttcaacttggttagttctcc
aacaggcccaaatatatatatatatatacttaatattactatggattaccagtgtttaaa
tgtgtgtgtgtgtgtgcgttaattcaaaaaactaaatatggattttttaccttttcttgt
aattgcagatgaatcagacatgcaaagtgtgtggcgagccagcggcgggtttccactttg
gcgccttcacatgcgagggatgcaaggtaagttatccgaaaagagaaagttgacagtcat
caagaatcatgttcataatttcattcatcacactgtccatgactatgatgaggattctag
ttgaggctttaaatttcaaccgattgttaatgtcattctcccattgtgttgttctctttc
cattgtagtctttctttggtcgatcgtacaacaacataagcaccattagcgagtgcaaaa
acgagggcaagtgcatcattgataaaaagaatcgcaccacctgcaaagcctgccgactac
gcaaatgctacaatgtgggcatgtcaaagggtggatcgcgttatggtcgtcgttccaatt
ggttcaagatccattgtctgttgcaagaacacgaacaggcggcacaggcacaggcccagt
cggtgggcggcaaggccacatctccagtgggctcgccaccaggtttcggcgacatggctg
cagcagcggctgcccatctgcagcaacaacagcaacagcagcatcaccatcagcaacagc
agcaacactcgcatttggcacaacagcaacagcagcagcagcgtcatccacatatgccac
ccactctattgggctatcccagctacttgccggagcatttgcccttcttcagcatggtgg
ccacaccacagtcgcccttccagttgcccccccatctgctgttcccgggctatcatgcca
gtgcagcggcagctgccgtggcagccgatgctgcctatcgccaggagatgtacaagcatc
gtcagagcgtggattcagctgcctcgttagagtcgcagaatcggttcacaccacccacag
ctatggccacggaacatgccatggccatgccaaccacacccacaccgcccacacgcccca
cctccgcctgccggcagtcacccattgatgtgtgccttgaggatgaggctgagtctgtcc
acagtcagtcgccgctaatgcaccccattgccattcgtgccacaccaccagccgcagctc
cagcaccaccaacagtatcagcacctgcaccacagttagcagtaagcatgcagaagtcac
agaggtcgagtcctttgagttttgctgccaaaatgcaatccctgtccccagtatccgtgt
gctcaatcggcggtgagaccacaacatcgtccagccatctgcatcccgccaaggccgatc
aagacggtcccatggacctgagcatgaagacatcccgcaattcggtgcacagtttcaatg
acagcgatgcctgcagtcttcaggatgagcaagagtccacggccttgtccctggcgcctc
gccgcaaattctatcaactggaagcggaagccttctcctcctcctcatcttcggcatcgt
cgtccgcctcctcaggcgatcacgatatggttaagcgacagaaattgggtgaatctccaa
cgcctttcggtgcggcatctgcggttcgtggcggttttgctgcggctagtgccatgcgcg
gcatcttcgtgtgcgtttaaaacagaaacaaaacagaaaagttaaacagaaatcaaagtg
ggtggagtctcgacacctcctcctcctcctcccctgctttgccacactaccccaccccca
cccccacctcacacccatcgttcacaatttgttgttgcttgttttcgtttagtttaatgg
tatttttttttttctctccttacgttggccgaccaattggcggagacgttgggacagaca
ggttcgttagagaatgcgagaaagagtatgagatagagagatagagagcgctgtgtgtgt
gtgtgtgtatgtagtaagtttatttcaaaaatgaaatgtatttgatcaaattgtcaattc
tatttnnnnnncacacatacacatacacacgcacattgagctcacatccaaaaattattt
ttataaccagaaaaaaaagtgaagacaaaaaaaaacaaaacacacaatcaatcactgaaa
aaaaaaattgtatatatattttggaaatcttagttttcatttagttataaaaccaccaaa
tcaaccaaccaccaagccacccacccaccttatatccccgcccccctcatattgtatata
ttatttgagtatttcaagaaaatatttcttttcttttttttttttttttgttaatcataa
gttttgattgtaatcataaaatgtagaataagcaactttttttttatcccaaaaaattga
tttaaaaatgaaaataaaaagaaaactataaataaaatataaaaacaaataattgaattc
aatgtaaatggcatttaaatttctttacagacttgaaaatcaaatcatgaaaagtaaata
tacatatatgaaatgactaaagaactcaaatagtaaagaagatatataaatataatatcg
gtaacagatccatgatttcgaatcagtttgaagctatatatgctatggctctttgatatc
tgaagaagaatatggctaatgcagaatctggactctaaaatatagatgaaagtatgtaca
tacatattgttggttggctctttaagtattccattgtcattcgtcaattgaaaatcagag
ttattttaatctttcatccaaatcgccaagcggtgcttttatgtgccccctttggcttca
ttattcaatcaaaatgggcgtgttctatcactggccaataccaacacaacaacaacaata
accaaatgtgattaaaacaagagagaaataccaagagagagagagagagagagggagaga
gggatagtgaggtgtgggggggtaagaaatgtaaaatgcttttggcataaattcaatcaa
caaacattttttgttgcaagtgctaagcgatccaatatgatacgatcggattcgattcaa
tccgttgtgataataaaaccaatataggcagccgttaagacacactgtgtgtgtttgtgt
gtatgtgtgtgtctggcctgcaatcagattgttgtaaattaaaaatgccacaaatgttac
gctcagatatttattttttgtaagcaattgttatgctatggtcatgagcattaggcctaa
gtcgtctcctcgattcatacatacatacatacatacatatatgggccgctagtttgttgg
atgttggatacaccccaaatgaagcacagacaaacgatccaacaaccacgtgctgcttca
aataataaactttatattaacacatacaaaagtcatacgccatgccgttgaacagaattt
taatcacttaattaggcagttgtccgacgagttgacatttggattgtatgtagagaggat
cccaagacccacatcccccacccaagacacacacacacactcacacatacataccatcat
gatgaatgagccaaatgacaagtgtcagaactactgtaaataagtatgcaggaacattgg
atgcaaaatatatatatgtatctcttcattttccattgtccacgatcattgtaaataaaa
taaactttttgacgcctataaacaatggaaaattgcttgacaaggggcttcatttttttg
aaggtgtaacagaagtaaagtttatagtacttatatatattcgtttgccatcaatatgca
tgatgagattcatgcagcaaaaaaggatggcaaaaggggagtaagggggttcatggtggc
aggcagcgcacgccattgtgcgttttgtatttgaaaaaaaaaacaaattgttaactgcct
cagcgcgttggcattccaaagtgttttgtgtcgtcattgtttctaaatttatttttatag
tttattaaacagtcatacgaaacacaaaaccaaaccaaaaataaaaacacctactcctat
tcaacaaaagaactgctcttcaaatatctagagaatatatgtatgtgtataagatagagt
tgaaagtttgtctttaacatttgctgctagtcgtcttccaatcaattggcaataataatg
atcttgtctctttaaatcttggcaaactcgtaaatactttcaactaaagacacattctaa
ctgactgactgactgactgaatgaccgtctgtccgaccacttgacattctggctgcaacg
atggcaataaaacgagatatgacatacccccaacaacatatacatacatacatacataca
aatgtatctacatagtttgttttgactaaccaacttccatttcaacaacgactcctcctc
cccaactttatgtatacgttgagccttctttttggacgaccgtacatacatatatacgta
cgtaattaaggtcgctaccggacttcagatgcttgttaaaactgctgactttgcctttta
gcaaaaaaaaaaaaaacgaacaattaaataaataaagaaacgaagaatttgttgcttttt
tttttgtttgtttgtttctgatttatgcaaatttttgcataatttcttattaaaacatgt
ttccccttttttctctaatgtgtcaataatattgttttctacacacacacacacttaagc
acacactgaagaacacactttgccattgccattgtcaatttcaatatcaatttcaatttc
aaatgcaaaatgtaaattttttttctatattttttttttcattttgcatttcgcatattg
caattatttaatttaataaacatgttctcaagtattattatatatgctttgcctgcatta
atttgaaagctacaaaagcattagcattagcataatgaagatttttgctgtgcaggtgcc
atatgaactatttttaaagatgtgctcagtcggagtcggagtgcttgagttgacttgact
tgacttgacttggtctggcttgggctgctgcgattaatgggtatataaatctttattttg
tttttttttcttctttctgatgacgataataaagcaggtacactaacaccaacacacgca
cacacacacacacacacacagaaacggtctggaataggtgccccaaacaccccacacacc
tggccatggatggcgccagtctatggtaacctgatcgacccgcttgtctacaatttcaat
tggtttctctccccagtttccccctaaccagtgcccaattcctccaattcccctcccgcg
attggcgcctgcattttgacagtcaataaaattttgaaatgttatactttttttttcgtt
tgtcgattttccttttttcatctttgtgtgtgtgtgtgttagcctaaatggctttttgat
tggcagagagatatacaaatgaaccactttttcagtttgacagccccaaagtgaaacaaa
agactttggcaacgaacttgacttgagtaaggaatttattggtattggtgttttagtttg
atatacccttgaaaaaggttatattcattttgttgagaagtgtgcaacgcatagaaggta
gtatctccgatcatatgataaatatatatatatttttattcttgatcagcaaaacgagac
gaggcttatatactcatttcggtccgtctggattaacgctcacttcttctagacccccca
aacgacacttagtcagggattgtatagatcggattctgccggatcgaaacaccatctcat
atagcttcaagaacttgattattttctaagctattgtcataaaatgtgtctatatttgtc
agtttaataaatcttttaatgctgactatgccaaatttcatcaaaatcggcaactatatc
gtgtggctctcttaaacaggatcggcagaataataattagctccctatgcgactatccca
taactaagaaattaacttgcacacatagtaatgcataattctggtaaatttgctaaaaat
cggataactatataatagattcccaaaaaagtcagtaggaacttctccagacaatggcag
gaaagtcctttggaagtccgtaacaaaaaaaaaacatgtaagggtatacaaacttagtta
actccgacatttaggtttaaagcaatactaaagtatttaaaatagttttacacacaaaca
cacacacagaacaaagacagcgtgtgagtgtgtgtgtgcgtatgtgtgtgagctgctatt
gttcgcaaaagcaaaaggtaaacattaacccacttaaaggaatccagagtccaatctgga
gctcatctttattgatttcaattctcatgccacctttaacccagccctcgctggtttttc
gatctgctctggaggcgcttcgcatgctctctcattcgcttgtcgagattttgcccgttt
tctggggctccatagctggcgctggtaattagtgatctggtgcacttgatatgcacctta
atttaaacattttgtacacacccagccggggcacgcatttgttgttgtccgcgactcaga
gagaaagaaacagagggcgagagagagagagagggagatacctcaactcatcttcatggc
aatgccaatgcctacttcatccactcttccagttctttttcgttattgttggacgactgc
tgcgtgtagcgcatgccatttgcttgttcttcagtttcctccggcccatgcccatgccca
tgcccatgcccactcccttggctcgtttgtgttctcgtttaaacgtttatttaacttaaa
cgaactttgcgtgtcgattaaagtgctgcgattaaggtacaaactgatccggtccgactt
tttgtggtatctgtttcttttctttgggtttttttttgctttgctttgcttctcctacct
gattcttaccccgtacatatggggtatatatcggtttcatttggatgcaaaaaataatac
aagttaatccgaacagttggttcattttaatggggaatctggcgatcgatcagtcacttt
gcatttttgtagtgactttggttttgttttgtctctgtcttattgcattttcgacttatg
cgtgtccagtgaacttacaggtcaaagcatacgcatgccaatgcataaagttgactctct
gggcaacatcatcatcatgatgatcattatgatcatctgcatcatgatgacccaccaaaa
cctgagacagagtctgcagttacagctgcataaatccttttccatggactttctctccaa
atagcattcggcggtgtctgccttctgctttacgacaaatttgcccattgttctcactgg
cctcttgatgatgtccttttgtcttcctctgatgtccgaatgtgtgtgtttgtgtgtttg
tgtgtctgagagagtttttggtatccaacagcgttgaggttcgagatacgaggtaagcgt
cctaactgggaccgcacaccgaccgcaattccacaatattaatttgtgctagcatcacct
caaacatttacgaggacaaaacgcctaacgaaccgctgtttctggtggtgctgctgctgc
tccgcgttgatgcttatctttgcgtctcagatgattcctctggttattgcttgtttttta
gggcctgtgcttctattcttcttcttgatcttctgcaacatcatcttcgttttttcacta
tctctctttcactcactctctcatttactctctgttggttccttatctggttacccttat
ttattttggaaacgaaattagatttaaggttcaagtgattttgatagctcgtaaagcagt
caaaaatgtattttcaacgtaggttatttcagtttttttgttttttagtgggaaaacaca
cacgatcatcatgatcacagcgacgagcaacgaccaccacagcagggagctctcggtcga
aagagaatttatgttacagctcgttaaattagtctaatggggcttaggccagctgtccca
agtcaatgcagtgcactgcactagtatactacagtgcacccaaaagggttgacatcatta
ggacagatcgctcgctagccactctacgacctgatgcttcccagttcaactgaaacagag
gaccgaggacagagaacagagaacggagaacggagatcgggaaccagtgaatccgactcc
cagtctcagtactgggactctactgcgacttcgagtcgaagcaatcacctgagctgacac
ttaaagcttcttcagcagctcgcaacacttatgcgaacgatctttcgggttattgtctgg
ttaactgatatgcttagtgcacgtattaacccacgaaaagagactccgcactccacactc
tacactcgaaggttgcttctgctgaagctggagcagtgtcactgtcaatgtcattttact
tgtgcagagagacccccagactcagagtcgaagctgcagtcggacttggagttggagtca
ggccatgcacttggctgctttttggtctctcaagcctttgaggctcgagacgtttttttt
tgtattctttgcctgcagaagatcgtgtgatccattaccaaacgtgcgcgatcgtttgcg
cctgtgttttgtgatatttatttattttttctttccttggtgtttggtatacccttttaa
agtgctcgctggctgtttgccaatgacacaactaactgttaatacaaccaaaccgcaacc
aaggcggtagatcgtttgcggtacagtttttaacaccattcctcacagttctagttacat
acatagatgaaagttaaaatgtaaatcaacttgcttttagtaattatctaaagtcaaaat
ttacactcaactttgcagttaagtgtctttatatttcttataagttgggggaactctata
tgggtacgaaaaggtttaatcgatcaatttgccataaattgttttcgtatttttattctt
catcaaaacgtcggggtcaccatatatgaaaaagaactgtaaatcgttgattttagattt
aaattgttttcagttaccagttcaactatataaatgtatgtatatttataggggataaga
gtattacatggtcgttgtgataacatttaacttttttcctttattgaaggtttatttttt
cgttgattttgttgttgttttatttttcagtttgtcgtatttttgcattgcaccttctac
ttttttcgcattgacatttggtaaatattgccaaggcttcgagagcagagtcgttgttgt
tgttgttgttgcctagtactgctgctggtggtgctgatggttgacgtgactccataactg
cactcggtgtatggtgtatggtctatggtgcatggtgtggatgtggctatgacttgattt
gatttttcataaacaaagtttgcctcttttgcaagccactcaatcaagccgccttttggc
tatggaatgggttcagattgtttgtctagcgtgcactttgcggcctcatcgatggatggg
ccagatgactagatggatggatggctggatagatggatggatggatggtacgtcatcgac
tccaacttgaactacagctacaacttcaactccattccatcaccatctccacctccattc
acgatcctcatccacattctaattaactgctctagctgaacaacacaaaatgcgagcaac
gttttgtttgcaggcttttaaaagtttttcttctcttctgtttttttcttctttttcttt
ttatgacactcaaagtgaccgacgggcgatggcgatgcaaaccaaaccaaacgcacaatg
aactcctttcatggccttgttaggcggaatgcctttttggtctcagtcgttctctgtctc
tcattcactggatctcacctaggcgtgtgtctgtcggtgtgtcttgctgtcgatagtccg
ctgtttgcacaacatgatcaggttaagagtgcggcttattagaacaattctaaagggtga
ctccgactctgggattgagactttggctttgtttgctgaccatttgaaaaaacaaaaaat
aaaaggatgccatcggcttagagatgagatcgtgagccacttgagagggtgtccggtgtt
gtttaaacccttttgtctcatcaccaaggcggtcagttgaaaaagaggaaactctttttt
tcggattgcccatctatttgacaaatgcaaacaatttccatttcccctctctatcccctt
cattcacacaccgaccccatctcaatacattttccagttaaaactgttttcccgttttca
tttttttggcttgttattagaacactttttttttctccctaaaggccacttaggcacgaa
atcttcatctctgcagtttggtggaacctcagcctttagcctgcggcaaaggttatgatg
taatatggctttttgacttttgtagacatgataaaatacaatacaaaccgcgttgcgtgg
ctgttatattggctaatggccttttagagactgagaaggtgtcagtaactcttctccctg
gcccccccttcaccaccttcgacagcgacgacttcaatgaatgggcaatgggggctcagt
cggttcttggctcttggcggttacagatcaaagcccgttcaggctcttgttcttggtgtt
ctggtttgttttcgttgtggtcgtttattgaccagagagctccgaagtaaaaagagaagt
agaaggaatggacagtgcatgatgatgtgtctgtgcatttattgttgctgttagtgatgg
agtataacaaatgatcatcactgcaatgctcattatccctgatcataatgatatgcatgt
caaatctaatttccaattgaactgaatgaacgaaatccctatacaattgcattacatttg
gaaaaatgaaattcgattcatgcgaaatcttttattggcctttgtttttggcttactctc
caacttaaaagacacttcagggttcagttcatcttcataaacgattgatatctcaccatt
atggagtattttaagttaatccataaacccaaaggtatgacccatgcatctgcgaattgg
atcgcattaagatcactgatattaataacaagaataacttttattgtacatttgactgct
acaatttatatgaatctaacaattttatgaaataatcttcagaaattttcacataaacat
aatgagtctggaaaatatccttggtccagaagttttcacttttaattcaccgccaatgga
tttagctccttggtgacttaataaggtggagatacttcaatacaaaatgtatacgtttag
agaactcttcggaactgtcagaaccgtaaaaagactgtggtggcaatggaaaaaagataa
tgatactgaaatacataaggaaaacaaaaattcaacaaggattaagcacagcagtaaaaa
gaatagaattgacaatattcaagcaaaaaacggatttcatttttaaaataaacttactat
ctgttcttcattcagaatccaagttttgtcttaagaccggcaaatggtaattgaggtaga
taatggtattgaaataataaggaaaatacaagatcaacaaggacaccaactgcagtaaaa
taaaattgacaatttaatcaaatacatttaatttttaaaataaacttactacctgttctt
cgtcttgaatccaagtttagtttaagaccgacaaatggtatttgagatagcctcatccat
tatagtattcttatattcgccttgcgaggacatcgaagtggtgtaatttatacatttaac
gaacttcagtcttggaaccgacaaatggtaatagagttggataatggtattgaaataata
aggtaaataaaaatttaacaaggacaccaactgcagtaaaataaaattgacaatttaatc
aaattagatttaatttttaaaataaacttactgtttttcgtcttgaatccaagtttagtt
taagaccgacaaatggtatttgagatagcctcatccattatagtattcttatattcgcct
tgcgaggacatagaagtggtgtaatttatacatttaacgaacttcagtcttggaaccgac
aaatggtaataaagttagataatggtattgaaataataaggaaaatacaagttcaacaag
gaccccaactgctaaaataataaaattgacaatttaatcaaatacatttcatttttgaaa
taaacttactacctattcttcattctgaatcgaaacattagtcttaagaccggcaaatgg
taattgagatagattttggtattgaaataataaggaaaatacaagttcaacaaggacacc
aactgcaataaaatagaattgacaatttaatcaaatacatttcatttttgaaataaactt
actacctattcttcattctgaatcgaaacattagtcttaagaccggcaaatggtaattga
gatagtttttggtattgaaataataaggaaaatacaagttcaacaaagacaccaactgca
ataaaataaaattgacaatttaatcaaatacatttcattttcgaaataaacgtactatct
gttcttcgtcttgaatccaagtttagtcttggggtcctcaattggatgaaattttacgtt
gctaaattttgcatttattgttttttgcgttactgaaggttgtattaattttttttgacc
gacacatggtaattgagatagataatggtattgaaataataaggaaaatacaagttcaac
aaagacaccaactgcaataaaatagaattgacaatttaatcaaataaatacatttcattt
tcgaaataaacttactatctgttcttcgtcttgaatccaagtttagtcttggggtcctca
attggatgaaattttacgttgctaaattttgcatttattgttttttgcgttattgaaggt
tgtattaattttttttgaccgacacatggtaattgagatagataatggtattgaaataat
aaggaaaatacaagttcaacaaagacaccaactgcaataaaatagaattgataatttaat
caaatacatttcattttcgaaataaacttactatctgttcttcgtcttgaatccaagttt
agtcttggggtcctcaattggatgaaattttacgttgctaaattttgcatttattgtttt
tttgcgttattaattttttttgaccgacacatggtaattgagatagataatggtattgaa
ataataaggaaaatacaagttcaacaaagacaccaactgcaataaaatagaattgataat
ttaatcaaatacatttcatttcgaaataaacttactatctgttcttcgtcttgaatccaa
gtttagtcttggggtcctcaattggatgaaattttacgttgctaaattttgcatttattg
ttttttgcgttactgaaggttgtattaattttttttgaccgacacatggtaattgagata
gataatggtattgaaataataaggaaaatacaagttcaacaaagacaccaactgcaataa
aatagaattgataatttaatcaaatacatttcatttttgaaataaacttactatctgttc
ttcgtcttgaatccaagtttagtcttggggtcctcaattctgaaattttacgttgctaaa
ttttgcattagttttttgcgttattaattttttttgaccggcaaatggtaattgagatag
tttttggtattgaaataataaggaaaatacaagttcaacaaagacaccaactgcaataaa
atagaattgataatttaatcaaatacatttcatttcgaaataaacttactatctgttctt
cgtcttgaatccaagtttagtcttggggtcctcaattggatgaaattttacgttgctaaa
ttttgcatttattgttttttgcgttactgaaggttgtattaattttttttgaccgacaca
tggtaattgagatagataatggtattgaactaataaggaaaatacaagttcaacaaagac
accaactgcaataaaatagaattgacaatttaatcaaatacatttcatttttgaaataaa
cttactacctattcttcattctgaatcgaaacattagtcttaagaccggcaaatggtaat
tgaaatagtttttggtattgaaataataaggaaaatacaagttcaacaaggacaccaact
gcaataaaatagaattgacaatttaatcaaatacatttcattttcgaaataaacttacta
tctgttcttcgtcttgaatccaagtttagtcttggggtcctcaattggatgaaattttac
gttgctaaattttgcatttattgttttttgcgttattgaaggttgtattaattttttttg
accgacacatggtaattgagatagataatggtattgaaataataaggtaaataaaaattt
aacaagaacaccaactgcagtaaaataaaattgacaatttaatcaaattagatttaattt
ttaaaataaacttactatctgtttttcgtcttgaatccaagtttagtttaagaccgacaa
atggtatttgagatagcctcatccattatagtattcttatattcgccttgcgaggacata
gaagtggtgtaatttatacatttaacgaacttcagtcttggaaccgacaaatggtaataa
agttagataatggtattgaaataataaggaaaatacaagttcaacaaggacaccaactgc
taaaataataaaattgacaatttaatcaaatacatttcatttttgaaataaacttactac
ctattcttcattctgaatcgaaacattagtcttaagaccggcaaatggtaattgagatag
tttttggtattgaaataataaggaaaatacaagttcaacaaggacaccaactgcaataaa
ataaaattgacaatttaatcaaatacatttcattttcgaaataaacttactatctgttct
tcgtcttgaatccaagtttagtcttggggtcctcaattggatgaaattttacgttgctaa
attttgcatttattgttttttgcgttattgaaggttgtattaattttttttgaccgacac
atggtaattgagatagataatggtattgaaataataaggaaaatacaagttcaacaagga
caccaactgcaataaaataaaattgacaatttaatcaaataaatacatttcattttcgaa
ataaacttactatctgttcttcgtcttgaatccaagtttagtcttggggtcctcaattgg
atgaaattttacgttgctaaattttgcatttattgttttttgcgttattgaaggttgtat
taattttttttgaccgacacatggtaattgagatagataatggtattgaaataataagga
aaatacaagttcaacaaagacaccaactgcaataaaatagaattgacaatttaatcaaat
acatttcatttttgaaataaacttactacctattcttcattctgaatcgaaacattagtc
ttaagaccggcaaatggtaattgagatagtttttggtattgaaataataaggaaaataca
agttcaacaaggacaccaactgcaataaaatagaattgataatttaatcaaatacatttc
attttcgaaataaacttactatctgttcttcgtcttgaatccaagtttagtcttggggtc
ctcaattggatgaaattttacgttgctaaattttgcatttattgttttttgcgttattga
aggttgtattaattttttttgaccgacacatggtaattgagatagataatggtattgaac
taataaggaaaatacaagttcaacaaagacaccaactgcaataaaatagaattgacaatt
taatcaaatacatttcatttttgaaataaacttactacctattcttcattctgaatcgaa
acattagtcttaagaccggcaaatggtaattgaaatagtttttggtattgaaataataag
gaaaatacaagttcaacaaggacaccaactgcaataaaatagaattgacaatttaatcaa
atacatttcattttcgaaataaacttactatctgttcttcgtcttgaatccaagtttagt
cttggtgtcctcaattggatgaaattttacgttgctaaattttgcatttattgttttttg
cgttattgaaggttgtattaattttttttgaccgacacatggtaattgagatagataatg
gtattgaaataataaggaaaatacaagtttaacaaagacaccaactgcaataaaataaaa
ttgacaatttaatcaaatacatttcattttcgaaataaacttactatctgttcttcgtct
tgaatccaagtttagtcttggggtcctcaattggatgaaattttacgttgctaaattttg
catttattgttttttgcgttattaaaggttgtattaattttttttgaccgacacatggta
attgagatagataatggtattgaaataataaggaaaatacaagttcaacaaggacaccaa
ctgcaataaaatagaattgacaatttaatcaaatacatttcattttcgaaataaacttac
tatctgttcttcgtcttgaatccaagtttagtcttggggtcctcaattggatgaaatttt
acgttgctaaattttgcatttattgttttttgcgttattaattttttttgaccgacacat
ggtaattgagatagataatggtattgaaataataaggaaaatacaagttcaacaaggaca
ccaactgcaataaaataaaattgacaatttaatcaaataaatacatttcattttcgaaat
aaacttactatctgttcttcgttttgaatccaagtttagtcttggggtcctcaattggat
gaaattttacgttgctaaattttgcatttatagttttttgcgttactgaaggttgtatta
attttttttgaccgacacatggtaattgagatagattttggtattgaaataataaggaaa
atacaagttcaacaaggacaccaactgcaataaaatagaattgacaatttaatcaaatac
atttcatttttgaaataaacttactacctattcttcattctgaatcgaacattagtctta
agaccggcaaatggtaattgagatagattttggtattgaaataataaggaaaatacaagt
tcaacaaacacaccaactgcaataaaataaaattgacaatttaatcaaatacatttcatt
tttgaaataaacttcctacctattcttcattctgcatcgaaacttcagtcttaagaccgg
caaatggtaattgagatagattttggtattgaaataataaggaaaatacaagttcaacaa
ggacaccaactgcagtaaaataaatttgacaatttaatcaaatacatttaatttttaaaa
taaacttactacctgttcttcgtcttgaatccaagtttagtttaagaccgccaaatggta
attgagatagattttggtattgaaataataaggaaaatacaagttcaacaaggacaccaa
ctgcagtaaaataaaattgacaatttaatcaaatacatttaatttttaaaataaacttac
tacctgttcttcgtcttgaatccaagtttagtttaagaccgacaaatggtatttcagata
gcctcatccattatagtattcttatattcgccttgcgaggacatagaagtggtgtaattt
atacatttaacgaacttcagtctttgaaccgacaaatggtaatagagttagataatggta
ttgaaataataaggaaaatacaagttcaacaaggacaccaactgcaataaatagaattga
caatttaatcaaatacatttcatttttgaaataaacttactacctgttcttggtcttgag
tccaagtttagtcttggggtcttcaattggatgaaattttacgttgctaaattttgcatt
tattgttttttgcgttactgaaggttgtataaattttttttgaccgacaaatggtaattg
agatagataatggtattgaaataataaggaaaatacaagtttaacaaggacaccaactgc
aataaaataaaattgacaatttaatcaaatacatttcatttttgaaataaacttcctacc
tattcttcattctgcatcgaaacttcagtcttaagaccggcaaatggtaattgagataga
taatggtattgaaataataaggaaaatacaagttcaacaaggacaccaactgcaataaat
agaattgacaatttaatcaaatacatttcatttttgaaataaacttactacctgttcttg
gtcttgagtccaagtttagtcttggggtcctcaattggatgaaatttcacgttgctaaat
tttgcatttattgttttttgcgttattgaaggttgtattaattttttttgaccgacacat
ggtaattgagatagataatggtattgaaataataaggaaaatacaagttcaacaaagaca
ccaactgcaataaaataaaattgacaatttaatcaaatacatttcatttttgaaataaac
ttactacctattcttcattctgaatcgaaactttagtcttaagaccggcaaatggtaatt
gagatagataatggtattgaaataataaggaaaatacaagttcaacaaagacaccaactg
caataaaataaaattgacaatttaatcaaatacatttcatttttgaaataaacttactac
ctattcttcattctgaatcgaaacattggtcttaagaccggcaaatggtaattgagatag
ataatggtattgaaataataaggaaaatacaagttcaacaaggacaccaactgcaataaa
tagaattgacaatttaatcaaatacatttcatttttgaaataaacttactacctattctt
cattctgaatcgaaactttagtcttaagaccggcaaatggtgattgagatagattatggt
attgaaataataaggaaaatacaagttcaacaaggacaccaactgcaataaatagaattg
acaatttaatcaaatacatttcatttttgaaataaacttactacctattcttcattctga
atcgaaacattagtcttaagaccggcaaatggtgattgagatagattatggtattgaaat
aataaggaaaatacaagttcaacaaggacaccaactgcaataaatagaattgacaattta
atcaaatacatttcatttttgaaataaacttactacctattcttcattctgaatcgaaac
tttagtcttaagaccggcaaatggtgattgagatagattatggtattgaaataataagga
aaatacaagttcaacaaggacaccaactgcaataaatagaattgacaatttaatcaaata
catttcatttttgaaataaacttactacctattcttcattctgaatcgaaacattagtct
taagaccggcaaatggtgattgagatagattatggtattgaaataattaggaaaatacaa
gttcaacaaggacaccaactgcaataaatagaattgacaatttaatcaaatacatttcat
ttttgaaataaacttactacctattcttcattctgaatcgaaactttagtcttaagaccg
gcaaatggtgattgagatagattatggtattgaaataataaggaaaatacaagttcaaca
aggacaccaactgcaataaatagaattgacaatttaatcaaatacatttcatttttgaaa
taaacttactacctattcttcattctgaatcgaaacattagtcttaagaccgccaaatgg
tgattgagatagattatggtattgaaataattaggaaaatacaagttcaacaaggacacc
aactgcaataaatagaattgacaatttaatcaaatacatttcatttttgaaataaactta
ctacctattcttcattctgaatcgaaactttagtcttaagaccggcaaatggtgattgag
atagattatggtattgaaataataaggaaaaaacaagttcaacaaggacaccaactgcag
taaatagaattgacaatttaatcaaatacatttcatttttgaaataaacttactacctat
tcttcattctgaatcgaaacattagtcttaagaccggcaaatggtaattgagatagataa
tggtattgaaataataaggaaaatacaagttcaacaaggacaccaactgcaataaataga
attgacaatttaatcaaatacatttcatttttgaaataaacttactacctattcttcatt
ctgaatcgaaactttagtcttaagaccggcaaatggtgattgagatagattatggtattg
aaataataaggaaaatacaagtnnnnnnnnnnnnnnnnnnnnnnnnnnnnnnnnnnnnnn
nnnnnnnnnnnnnnnnnnnnnnnnnnnnnnnnnnnnnnnnnnnnnnnnnnnnnnnnnnnn
nnnnnnnnnnnnnnnnnnnnnnnnnnnnnnnnnnnnnnnnnnnnnnnnnnnnnnnnnnnn
nnnnnnnnnnnnnnnnnnnnnnnnnnnnnnnnnnnnnnnnnnnnnnnnnnnnnnnnnnnn
nnnnnnnnnnnnnnnnnnnnnnnnnnnnnnnnnnnnnnnnnnnnnnnnnnnnnnnnnnnn
nnnnnnnnnnnnnnnnnnnnnnnnnnnnnnnnnnnnnnnnnnnnnnnnnnnnnnnnnnnn
nnnnnnnnnnnnnnnnnnnnnnnnnnnnnnnnnnnnnnnnnnnnnnnnnnnnnnnnnnnn
nnnnnnnnnnnnnnnnnnnnnnnnnnnnnnnnnnnnnnnnnnnnnnnnnnnnnnnnnnnn
nnnnnnnnnnnnnnnnnnnnnnnnnnnnnnnnnnnnnnnnnnnnnnnnnnnnnnnnnnnn
nnnnnnnnnnnnnnnnnnnnnnnnnnnnnnnnnnnnnnnnnnnnnnnnnnnnnnnnnnnn
nnnnnnnnnnnnnnnnnnnnnnnnnnnnnnnnnnnnnnnnnnnnnnnnnnnnnnnnnnnn
nnnnnnnnnnnnnnnnnnnnnnnnnnnnnnnnnnnnnnnnnnnnnnnnnnnnnnnnnnnn
nnnnnnnnnnnnnnnnnnnnnnnnnnnnnnnnnnnnnnnnnnnnnnnnnnnnnnnnnnnn
nnnnnnnnnnnnnnnnnnnnnnnnnnnnnnnnnnnnnnnnnnnnnnnnnnnnnnnnnnnn
nnnnnnnnnnnnnnnnnnnnnnnnnnnnnnnnnnnnnnnnnnnnnnnnnnnnnnnnnnnn
nnnnnnnnnnnnnnnnnnnnacaaggacaccaactgcaataaatagaattgacaatttaa
tcaaatacatttcatttttgaaataaacttactacctattcttcattctgaatcgaaact
ttagtcttaagaccggcaaatggtgattgagatagattatggtattgaaataataaggaa
aatacaagttcaacaaggacaccaactgcaataaatagaattgacaatttaatcaaatac
atttcatttttgaaataaacttactacctattcttcattctgaatcgaaacattagtctt
aagaccggcaaatggtaattgagatagataatggtattgaaataataaggaaaatacaag
ttcaacaaggacaccaactgcaataaatagaattgacaatttaatcaaatacatttcatt
tttgaaataaacttactacctattcttcattctgaatcga
