# Supplementary material for: SMCis: An Effective Algorithm for Discovery of Cis-Regulatory Modules
Source: PLoS One. 2016 Sep 16;11(9):e0162968. doi: 10.1371/journal.pone.0162968 (PMC5026350; doi:10.1371/journal.pone.0162968)
Supplement: S1 Datasets — (ZIP) [file pone.0162968.s001.zip › dataset/Drosophila/kni/dyak_ge22389.fa]

>3L:19841401,19881400
tgacaagagctgaagttgtccaattgtaaatgggaagctaatgtttcatcgaaacattat
cctaaaccatttcaaaatttgaacgggtaaactataggaattgaacaaagagcgttaagt
gatgtatatttcactaacctttaaaacaggacagttggctggtaaattgctgacagattt
gagccttttaaacaatttgccaacgatgttgttttggtacatcgagcccaagtatttgca
tccgtccatcttaatatcggctatattcatgcggcttttatcctttttcatcaaatcaaa
tgttgcaagtacgtcgaagtgctcgatggtttggtttaaactaaatttggccgataccac
ggcagtcctttgtcgcacaagtagacattctaagctgttgacatatgacttggctataac
ttgacagctcagtgatttgattgcaatgtcatagttgttctggcgggaaaaattgtcttt
tttttaaattattatgctgggcaaatacaacaaacctttgccaatcccaattgcagacga
agaaatatcacgaaaaatgaaaaccgggcaagcattatgccaaactaaagcgaaaaatga
gatttgggtcggcttatataggccccgcataatttaaaataaaaaaacgccaccataatc
tcttttaatgcgctaagaatcaaagttcattgtggggcttaattaccatttaatgtgtga
ttaatacgccccagaaatgctcctcttttcatccatttggtgttaataaccgtgtttgtt
ttgcttgtttttccaaatagatttgcagcacctgaccgcactgacctacagtcagcatga
taattgttccgacagcgattcgattgttttggagccgggctgcgagatcaccaataaacg
ctgccagtgctggccaactatgcgcacctgtctcagcgaactgaccagcgatggaggatc
tcccgacgattctcgctggcactttaagaacctagaggttggtacacaaatcgtccctcc
tacacaaatttccctctaatacgctttgattacccgccaggactgccagttgaacttaca
aaacctaataaaactcgaacaggaattcgatgaagactacaaaatctcaccgagcaaatt
cacatacaaaaaactgcgcagaaagcgaaaatctttaaggaaacgaatgtaactatatcg
atgggcttgaaatcatatacaaaggtgtccaaaagtgtgcatctttttagtctgttcacc
taggaactcgattgtttattgcacactttttgatggctttataacgttttcaaagccata
gtgatttctcaaaattgtatttaatggcggtaattcccttgttttcagcatcatcttgaa
ggattgaggcatgaagacgccatcgcgattttccacgctctcagctcttaactcaataaa
acaaaatgagaaatctctgtacagatagtatgcttacttctaactaattatatggctatt
ataaataacgtacatatacaacaacatatacatatacaagaggaaaaagtacatatgaga
aatagacaaaatgtatgcatcctaagacatttgttactttattgtttttagaaagcgcgt
acgtatgtataaatttgcaatttttattcctactgcccccgaaaagaaaatatacaaaac
aagaaatgtaaaacatttacaaaatgttattgctttaaaaaaataacaattacaaaatgt
gcaaagtgttggaatttcccataggcctaagtcaagccattcaataaacaataaagccga
atgacaaattttgctaacagaaacagcatcgaaaatatataagtggtcagaaaataaatc
aaaactggtttttcttcattatgggatttactggtatataataataggatatctccttgg
aacagatcttaatatcagatacctgtaactcagaaggtgggaatgcatggaagaaatttg
atgaaatattagtagaagataataaaatagaaaaaaaatattccataagtgtgggcgtga
cagtattgagctaaccgcgtaagactggagttgcaaaacttttataacaagactgaattc
ctaatcctgtctttccatctcttaaagatcacggtgttcataggtatagagaggaggacg
gacggatggacttggccagattgactagtgatatccataaaatgattaatttatgaaaat
aaagtggcgaagaaattcaaataaattcaaacgaatcccgaaccaattcagttattggca
tatcatataagccaaaactttattaccattttcatatatcttacagtattaacctttata
ttttacatatatctaacagtattaacctttatattttacatatatcttacatgggaggaa
taattacataatatgtaataccgtaagaattgtcttacctgtaaagtatgcaacatgtta
agaggatgtaaaaagcgtgccagtagcacatgtagaatttaagggttcggctgccaggca
ctaggtgtcgcacaaattcgtgcgttaaaatcgtctgaaatttggataaagggaatttca
aaaaggagttaaaatcgtgtttaataattttgtttctttttttaaaattttgtttacgaa
ataaatatttttaagtgacattgtctcgtttgcttattagattacttttttatttgttta
tgaaagctacacaagtgcaaaatgctgattctgcctttccaaaactatacaaataaaaat
aaattatataaatttattgaattaaaaaaaaaaaaatgtttgtaacatttatgatatgct
accataaaatatacatattgatatgagatttttttggtatagtaacttgaaacttataag
tgtcgtattctaggaatgaacaaagaacttttaactataattatgtatttctccacgata
cataaaaattacttagtacatgggatccactaactcactggtcctgtttccaagccctaa
gaacaacctggcgagtaaagcagcgctctaaaggcccaattccaatttcaagcccttctg
ccccaaaaatcggccatcaacagcagtcgagtggggtcagttgttcatcttgaaaagatc
aaagatacactttggcgcttaagtgttttcccgccactccgtagcctcatcgccacctat
caagtgaaggagttcgagatatttgtttcgcttttcgaattgagttgttatattttctgt
ggctccgtgcactcgagttcgttaggcaccttagtggagcaaacaaaagcaattagacgg
cgtcatctgacagcctcaatggaatagttttcggggcgaataccggaggaatgccgcagc
atttatcgatcgatcgccctctgatgggatgtccaactgccaatgagaccgggttgaata
aaaaataagtaaaataaagtgggacgagggggggccactgtatccagggcgcagaacaaa
agagctccagtgcggaggagtgaggtgttaaaaattctaccctttatgctcctattatga
tttgactcgctgcttgtggactttgatggacatttacgatatgagaaatatctgttggtg
cacttagaaaaatgtattcatttggctagtcttaggttgaaaactttagttcaattataa
tatttaataatttctgaaactaacataaaatgaaataaacaagaataaatcaagaaagta
ggttctgtaccttcaattttgtaaaggaatttgaataataaaataaataaaaaataaaat
gtataaaatcccagacttagccacagatttttcgagtacatatgtgcgtggagttttata
aatcttttcagcttttgtctcacttgtttgacaaccgatgcgtacaaatcaaagcaggaa
tccagagtcagagtcagaggcccaaagccccggctcgtctgttgtttgattaatagccgc
acaattgatatgttaagtggtaaattacgccattggcacgcaaatgtatcttcaagatac
atgcgtttgaatgtagacaaaatagaaaaaatcaaaaaacgggcaaattgttgtttgttt
aaggcgccgctttgaatggagatacaaatctcggaactgcgctatcgagactctggaaag
gcggagtctaaagtgcgtaaagtgatttaattttgaatgaacggcggagaaagttcatca
aagacacacactcaattgttggccggcatacaattattcaattatttggttgacttttcc
cttgttttttgcagggggaagaaaagcttggcattttacaaggttcgttggcttaaatta
aaacccattagtctacttttaacacgatttcagggagcctatgtttgttgtttttatggt
aacgtttatatgcttaaataaatggaaatacaaaaccgaatcgaggcgaacaaaaaatcc
attaaagcctttttgtatattagaaaagcgaaacaatggggagggagttcgattgatgtc
attaaatttttgccacgccataaaattcattgattttttttgttttattgaaaatctgcc
atgtagaagtgttataaaaatcatttaaaagccgagatggccgctgatttgatgattttt
ttgtggtttctgttttgtttttactgcacgaagccattgcttatgctcaactaaaatgat
ttaatttcgaaacgtgccttgcaaactttatggtcaattttcgctttaaatatagattga
atgcctcgccaaattatttaaatatggctctggcttatttatttattctgttcttttgtt
tttcctttgtttcgaatatcatgtgacgaaggtgctttatgggaatgcaaaagtgaagga
gggagcagctttttgatgatcggcaacggtctgaattattgtaaattttatggatttgat
ttacgatgttttaatagaacagtgatttacgagggagggttttgatgttttgattaaatt
tatttgatttaatgcgatcgtcctccttaccgagaaatatttttgactaatcatttcata
ttttttttaataattttatgattactattgccttttacatatgtacgtgaagagaatgta
ttttgattgaagtgaattgttcaaatttttagtctcattacttttccgtatatactgcta
ccaatccgaatttttagtcttttcccctagtgaaatgatataaaggatcattattattgg
ctactgctcctgagaatatcaatcttcgtttgctaattcgagccattctttcgtctttcg
attgttttgcacatcaaagctgatggagttgacttcatttccatatctattgaggcattg
atctctcgcgcgggttgtgagtctcataaataaactgtggcaaattctctaagccaactc
gatgaaggcccataaattataaaggcgcagagccacaacaactaagttggccaatgtggt
ttttgtgtcattttcctggcgcgcttaataaactacacacactttatgcgatctgtggtt
cctcttgtagtggcctgccgattgctgttatatgatttcatatatcatcgcagccacgga
ggaccctcctgctcttcctccccctcacccttttactcattttgtacttttttgcagagt
ttactgtgttcagaatgcgcaggcgtgcggcatttagttcagcctgtcgactctcgattg
tccctcctttggccccgatggcgcagattcctctttggcctgttgtgtatatatgtatac
tttttgtttgataacattttattgtgcgcattataaattattggcgtttgcgggattcga
gttggcatcagaaccggggcaaaaagtatccttttacgttgttcgaatttagcatgcaac
atgtgtccaaatttgtgcagcgtacaaataaaaacggtggagaaatgtctatgtttagct
agtgatgataccctgactatgtatacctgttacgcaaattaatattttctaaaacgaaga
taaatagaataattaatcgttttggcgacaaggcatatactgaattaaataagataatta
atatacttataataaattaactttccagggtatccgactgtttaagtagtaccttcctga
gatgcgagttgattttataagttttcttagtttttgctgctgcctgttgagtttgcgctt
gttctggccttttagggtgctttggccctaaaacagacaattgagtgtagtgtgaaagtt
gctttaaatactctcggtatcggtatcgaggcgttccgatgcccgaaggcgatggtgccg
acgacttgtgatggaatgggaggacctcgagatggggctgctgccaccaaatcaaaccat
ttatgtctggctcatgcgacacatttatcatcgtcaagtaacgaaacccacctgcacctg
tctgctgctaagagaacgagatggggttccattgggtggggaatctttgggagggagaga
tctttaattacatattgtacgaggcacacccgctgtgctgaatggggttcctcttctcaa
agtcatctaactggagcccagtaataatgagctgcagcgatcctacactgccagcaacta
aataactctcatattgagaacaatgagaaatctgtccggaatctgtggcatcccattatg
gccccgatatgtagtgtacatatagggctggcagaggagcgatgcgcatcgatcaatcga
aatgatataattatgggcaagactgaagagcggctgtgtgtaaattgatatcaacaaatt
acgcgaaaatatttcaaaaatattaacgaatgtgaatgatataatgatgacacgatggat
gtcagaggcactacaaaaaatgatttatattagttcaaaatatataaattacctaaataa
gtttaggaaacctgcacctgtatctcaaagaacttttaattgcagaatattattcaaact
tatattttttatttttataattaaattctatacatctctgtacattattctgaaattaat
aacattaaattataaccataaaatatagtaatggtattttaaaaattgcttgaactattt
ctttcagtgcacctgctccaccctaattatgcccaatttaaaaagggttaattaaggcac
aaaacgcatttcgtgtcctgcgtccgccaatgaagagcgttattaatatgcgacattttt
gatatctttttgcggctgcccgggaagaggaagatcggtgctatgggatatatatacaca
cacttggcgatcagagcgaccaataattacatacagcatttgtcataacaccagatatgg
acatccgatgctgttgcgccgggcgcgaaaccttcgagccccgccaaaaggcaaaggcca
gcagacaaaggatgcttttgaacctggccaagatccgaactatgcgacaaatgtaagagg
ggaaaaaatacgaaatgaaattggaaaaaatgatattaagaggcagcagggaaaattgta
aatatcatcatcggttgcagccagcgatcgctgggcattttataaataaaacaaaatcat
aaatgctgcactcagcggtcgtggaatggatggatctgatcccgggtgctatataataat
tacagtccgcattcgcattcgaatcccctttcattggacattggccattggccagacgct
tcgcgttggaattcggagcattgtgtcatatttaatacagaaattttaattaaacataat
ttgtaaggagtgcacgttgatgcattctgcccggacccactggccaacgagattgctcgc
aacgatagcccctcttagcgatcggaatagagtaattcatggcattttatggttaggcca
cagcttgtctatcatccgttggaatttccctttgatcttatcggaacgtgtgagcagtgg
gttctgtgggtccagatgggtgacaaatgggagggttgattgctctatttcgaattacta
ttatttgtcatataatcttaacatatatttattttatgaatttattgcttcagttaccaa
atcccctagttgtgttatagtttcagctaccttcaaaaaatacctttaataagaaaatat
attatatttcctttaagtcatatttaaattggaatcagcttgagatagaggagttcctat
gactttaatttcacaacatacttgaactttggtccattattgggctcaccttccgttggg
ctaccacagccatgaagatgttaaacaatgccgttgcaacccaaattcaattcaaaacca
atgctcggtgattattcaaatgatttaactagttcaccgcatttgaccctcagtgggcag
ctctcaagttcgatggggcccaaccccgaaaatccgaactctagcttcctaaggttgcag
agcctccaaaaatgctccccaaaatcggaggagtcgagctgatggccccgggctatttga
ctgactgacttcgactgcattacatttgtaagacaacaatgggcatttttatacgttttt
tcggcggtgcattcggcggcgttgggcgtttttatttttacagatattgtttacaatttc
acaagtccagtccacaatagctgtgccctctcattgttggagctgtggcaaaaatgctga
agctgtagctgaagttgaagctggagctggagctgctccaatcatcattttgtagatatt
cgcttggtgatatattttgggtgagcgcttccggcaaatcggagccagtgaaaggtcaag
atgtggccaagaaaagcagccggagcaagcggaaaactgctgcccagggagcagtgtgct
attggagtgggattgcggacgaaggtacagtccttacacttcaagatgcatttttctggt
aggaatttttggaataaaatatgttgctgcatttcccaatagagaccttagggaaaaaac
caaacaaagtaaatattctacatcaattatctatctaaattggattttagttattgcttg
tattgctgaaattcaaatatacttcaataatggaatgtttttagtcacttttaatttgaa
cgttggctgcaaatcctctatattaatgggtatgtgcttgtgtgggggtttatgcttttc
taattaatatttttgccatctaggtaactaacttagatattaggagcgttgtaagtagtc
tccactgtacttcgagtggcttcgaaataaacaaatcaaagtgagccaatgctcgccaat
ggaagtgccttcttcttcctcccgttcgatttgcggtatgtgctcaattttccataacat
atttgatcgcagcgatctttgcaatcgcctctgactttccacttttccctttgttcgctg
ctttgttcgtgtgtgagaaaaacttatcgaatcgtggctatcgtttcgggattcggattc
gggctttctggttggcattcggtttaggtttgggtttgggtttggggttcaaattaaagc
caggtgaccacgaggccaacgagctgacaaacctttcggttcggaatgccttcacacacg
aagatgatctcgcggcaggcggatattttagtatatagtacttgacagcctccagataaa
ccacattcgggatcattaattgccgatcttttcgctccaaaaactgcccgaaagtaggat
tcgaactgggctcgcgatggggacttggggtttggggcatgggaaagcgcctgggcgaag
atcattcaactcccacagacacccacacccacacggcgtggcacaaatggcaaaatccag
cagacatcaaacaatgatcacgagtggtgctctgctgcttttgcttttgattttcctttt
cttaatgtttttgtttttgttttttattgttgccctggtggtgcgggtgcggtttgcttt
gcctttgagttttcgctttcgggtttgagtttggctttgcttttgggccagatcgatgct
ggccggctgcttgatgatagcctgtgactgcgactcgccttggcctggctttgaattatt
acactacaaagaagtgtactaaaatcaaagaaatattttaagactcttacaatttaaaca
aaaatgtggaccgcttagaaaatatgatttggctctaaagagtactagcaatacattgtt
agatttggttgattaaatgtggtgttaaatgtgaaaaaccaaattatttataaattattg
ttaattcgaaaactttaatctaatcctttatctaagactctgaaaggaaaaataggactt
ccgtttgacgggaatacatttcttttagtgtggctgcccaattttacctaaggcccttcc
attgaacttgttccacattttgattgtaatgctgacggagaaagagaggcagtgccagtc
aaacaaatatgattttcaatttgccgcgatcgctttcacaagatttgcattccactttgc
atctggaactgggcaactccctcgcatcgttcgaaggccattaaacacttgaacaaactc
aaagtcaaagttcaactgggttctacttcttagcttttcgctggctctttcccctttttg
gctcattaaaacgtcactccaccagtggggccatcgcatgcccacttcgtacctgcattt
gctcgagcggaaatctgcatttgccacaaatcaaaatatttatagccagcgcggctaatg
agtggcggtccgaaatgctcgatataccacccaagtcggttatagatgcaccgcataaat
agccacaaagtgtgtcgtaaaagttcaacgcggtcatcaaaatgttcctctttagtggca
gctcctcgggaggatcgggtggatcgggggcatcggccacttgggacctgggccacctgc
ctggagcagcccagtttatcaggcacagtcccgtgtacaaaatgctatgcaaatttggtt
tttatttgcccgctgctgccagaacaagtgcaaaagcccgccgcgttcccattcccaggt
ggcgaaacactgagaaatatttcgcgatattgtagtaaacagaagtaatgtgaagttggt
gatgtctgtaaatacattatgaacaaataaagctaatacatattgcagtcaatacatatg
aatatcttaaaattaaattaaattaacatttaaatctattactaaattttaaatacctcc
taataacaaagatcaatttgcagccgaaaatgcataacattgacaccagaagtctgtttt
gatttcctttaaaagtggaactgaactaatttgcatttccgtgcagactccatctacgat
ggccagtatatgtccatggtgcaccatttacagaaagtcaactctggattttatgtgtgt
ttggcatttgcgaaatgcgttcgcatgcacatttgaatcaatcgctgagtcagattggtt
tcctcctttttctcaggttttacgacgaccagagagattgggataccggttggcggaccg
ccgaactgcgatgcttttgaactgcactgatatcgtttcgttttgacatttagcatcgct
aattcatgcgaaatcaccagaagattatgttcataagcacacattacgattacacgttta
ttataatttaggagtttactcttcgatcgcagcgaatgcgaccagttggggtcttgggaa
agtcggtgacaaaagcattttgcagtggacgaggatgaggatggggattgggatgaggcc
gaggtgagaccacttagtgctgaataacttagatatgagtgtttagtttttgcaattcct
ttttacgactaagtgacctggaaaggtactgagaggaaagagatcgccaaatggtcgaga
tacgcaaacggagctgcagagataagggacttagagtgggtctagcgaaagtgagatgtg
gtcagagtaaggccaactttcccttgacatttttcagcttcatatttttaagcctaatat
gaaaatgataatttataatagttgtaatttaagcctcattactggtggaaaatatatggt
agaaattttatctctgatggtcgagagacttaactattgatattaacattcctgatattt
aaagtaagtttttgtgtttgtacataaaagtaaaactaaggtatcattactaatgaatgg
atcctggttcgttcttttctcatattttaagggcttcttggaactaccacaaccgttttc
attctatccctacttagccaagatctatgcggcctgcgaaaccacattggtgggtggata
acgatgctgaaccgcaaagaaaccacatttcaagcgtttgaagctcgatgcgctcgtttg
tgacatgtgcgcggttccagcaatcaaggaggggaaaatctctgctggggtggtgcagaa
tcagaaaaagaaccacctaatggggcttcactgtgggccgaaagacggccgatgcggtac
tgtcttcgcactaattgagcatttaaatgcagcgtaattacttctctaacaccttcatca
gaggcaaccgtcaacggctctcctttgatgcggatgcgcactgcaaattagcatataaat
tgtcccgtgtgaacataaaatcaaatgacatgtgagtttgtcaaaaaagccggctcaaag
tgccgctgcaaagccgagtcgtcttggccacaaaagctggcggaaggacatgataaggtg
gaaaaatgcagtcattagcatagcgaacgtgcagctaattggaaatggaacagatcagca
tgaatgaagtggcactgggcatgggagtctagtactcactcgacaaacttgggaaatcga
agggtaatcccatgtagacccctaaattctggccaccggcgccagccagacgtctttatg
gccgatcacgggtcgatgtggtgcattttaaatcggccaaagggcacacaactaattaat
agtataacagttaggcgaaacttgactgagtgcagacacatagagaaaaaagggccagta
ttaatggttggtatccaaacttagggagcaatagaataagttatcttgaaatcgcattta
ctaaactacatttgcaatgatattttttacattagcccagaacttttagtacacaccaca
tagtgatagctatgcattccattcattcattcttgaaatgtacatttttctcagtgcaca
acgcaatttcattcaacagtttttagccaggtctatgaagtgtgggcgagttttttgacc
cgctggcgggcaggaaatgcagcgcgttctgaatgccaaggcgtattccaagtgatcgtt
cgatggtcaatggtcgacgttggttggcaaccctttccccaatcaaccccaacccctccc
ccttcccgccgttgggtgaatatcgttgcataaatgcgctttgcataactgagtactttt
tttgtactcaaccttaaagcaaacgatgacgttgacgactggcgctgccgccgcttttgg
ggcgtttgctgcacttgtcggtatggaacggcagatgactccctacactggaaaaatatg
tgtatacaaataacacggactctcgaaaatgttaagttgggtatcctagacatttaagga
agtaggcaaaatctgtttattaataataaaacaattttaaaatgggaacgtcattatttt
gacgtattattgtttttcaaatatattgattggacaaaatgccacacttttattaagctc
aagatattttcagtaaatcatggctcactaggaaaaccctttattttccctcagtgattg
aagttaagcattaaaaagttagagggggtggaaccggggtatccggtcagattttttatg
tgcgatcattaaaatcgataggagaaatcatatttatactcaatgaaatatgtttccagg
aaactaatgtgtgtgggccacggactggttgcaattgtctgggaatcaaagttgggcttg
atgatcgcactgatcgtgccagaaatagaaatagaaatgccgtaaaaatgcttgtaatct
aaagaaacttctatatttctattggaaagctttattgctaccacattttgtttttcattt
ctatcacctttgttccatagattttaattttataatctatatctatgtattaagacataa
taagtatgagtattcatcggatagttaaacaaatgtaattactgtttttgaaagttatgt
aatcgcgtttggtactacaattctgttcgcagaaagatcatgattatatttgctcgcagc
ttgcgttctttcgccgcgataattatgatcttatagaccaacatgggtataaccaaagtc
atattgactaatctggcttcgtagtaagggcgatttcgtaggacggatcgctcgagatca
cgatgctcagtgaaacgaggaattcccggcaggctgtccattgactgcgttttttcccag
ttagcttaacttgcttgcggcttagatagattatcgagcattagaccaggattacgggtc
ggtgttgtgccagacagtcagccgcagaagtcctgcgaggtcgctttctcatcgacttgt
gcaatctgtgaaaattccaaagccaggatccgatcaaacaagtcccgagtcgccggtcag
gcggatttaattgagatcagccagccagccagccagcgacggaaactgtgtgaaaaaccg
cgaagcgctttggaaaatttgccgcatttcccgcctggctggaaatttgattgccaaacc
gcagcttcgacttccgctcgttggttttgcccagtcccggagcagagtttaatctcaaac
atgtgggtacttcggtttacattaacatatcgttagtgatcttagatctccggactgtga
tccgtgggaagtttggcgttggtccaagccagactcgcactgaaactaaaactgagggaa
actccaacggaaaactcgcagatttggcgaaaggcttagatcagaactattcccattcca
tccgtgcacagtcggataaaccctactgtcataattgtagcgtaattattatttatgctg
tcacactcgattataaatctcatatttgccaaaagtcttaggagcgatttcaaccccttt
gcgccagcattgttcgcgttttgtgctgccatcaataactatattttgggaatttgcata
atttcataattccaatacaatatcaattgtccgattccgtgataagctgaagaattcccg
ccgagagaatcaataaacgctggccatatatcatatacaaagcccgctaaaccatcgaaa
cgagttttaggtgagaggaacatcgaaagcgtaatgaagacattactgaaacacaattaa
acacaagacatttgtcaggcgaaaccgaaccaaccacatatcaaagacatcgagaacttc
cagatgccatgagaaattagccaaacaagttttattgacttttcctagcccccagctgaa
tttataatttttcgagaatgtgtgcaaaatgtaaatctaatatatattttattgttctaa
tcaacaagtggggttgcttcgactacaaaatatatgataccatgcaaaaacctacaaaaa
atttattttgtttaaataaataaacatgataaaatgcattaaaaatatcgaagtgtgtgt
ttactttgaaaggggtgttcctgatattgcaatttacttttgaaattgctacaactgaag
tgaaatatttataaactaaaaatttcagcttccaacttttttttaaataatatataatct
ccaaataacatttttaaagttatcaaatatgaaataagtcatatatgccagctgaaaaac
tccccacatcagcatcacactacaatcaaacgccagcacattccaaaccaggccgaataa
taatagtgcttaaactgaacaatccttaatttacaccgatgtaagatagaaaatccgttg
tgagagataaatatttttcgcctccaattttgtataacaaaaagtcgaggttctcctgcc
gtcgcccgtcgccggtcatcaaagctatttttactataaaatgaaacccgaacagtcatc
ggagataatgaacccatctcagtccagggctcgattccgttgttatccaacgtgatgtga
ttcattggattatctgaggcattatgcctaaatctgtggcctgtgagccattaatttact
aattgaaatgtagcccatcaaatatttagcagaatccagcttagtcttatctttgtggac
cgggccagtcggacgaccagcccgttgtgtaggatatcgaaaatgcaaattccttgcaca
taattacaataacaaagatggcaaaacaaaatgctaagtccgagctgttaaatcaaaaat
atgcaaattacttttgtgagcgaacacgagtccgaatattgagtccgaacaagttcggac
gaactctggggtcgatttgattgatatgtgctggttatacagtcatttggccaaaatgat
gcaatcaaaactatgtaaatgcgaacgggggcctcttggcttctctgacattttgagtat
ttaatgctaatatagcaatatagcccgaaatccggaacagtgccgatccgaaggggttat
ttccatacctagacactatttagtagcagccattccgacagtttctgcgtttttacgaca
ttgggcaattgaaccaaagttgaaaagtcaaaaagtcatcgcagatttgtgcgttacttt
ttattgtgttttttaccaatcgaccattttttagcctcctggtaataggtaatcttgagg
ctatttcgcgagaaattttgtcattttttacgcaactcagccgcgacaattgactttttt
atatgaggtcctggttctggttcagacccgctgtctttcaaggtgaagacatatgccgaa
aggcagccgttttatcccttttccgcttaaaaaattgcggatggatgggtggatggatgg
gtggaatttgggtgctcttgtttggctcgggttataaccatcggctgctcgacaattttt
atggttacgaccgaccggcctgactttatgactcgcacggcccgaaacgtgcaaacgtgg
cccgaacgcaggctgagttttttaggccaattcttgtggtacctaagccagcgatttcgt
tacctaatcgcgggatcagcttacctaagctgcagattatcctaggatcataattatgac
ggcggacgcgacactcggctcggtttttttttattatttttgaaagatgcgaacgcattg
ctggccggcaaaaaacttaagccggggattaaaccggattaaagtcacattgtcctcatt
ttttcctctcctttcggactaactaattaccccgggaaaattacccatttggcttgcgcg
gaaattcgcgaaaacgtctcaactgcattttttgaaaggaattttcgacaacgagccttt
tttatggtgtgagaaaatagaaaaaacggtgggcaataaaaatgaatcgattagaaaaaa
ggtgggtggctgagagaaaaaacgagatgccggattcgaaggatggttctagttactttt
tgacttttttacaagccttttgtgcgttttttccgtttttacgcggaattcctctccctg
atgcaacaaatgaaagtcaaatgcgaagtcttctgggaagtctgctaacgagtttttgtt
aagagtaccttaaacttagcttagtacatcggttgaagtattatattttataatactagc
cacacttcggagtggaaaagtcaaggctcatgccttttgctctgaacaacccttttcgta
caatgcgcatccataaaagggttaagcactcggttagcggcataaaagggttaaacaggt
agctccttttttattttggcttcgagcaaacaacaataaatattcataaaaagagttaag
tgccgtcataaggctctttgttaggacaaaggagaaattttgttggaagttgacttttaa
aagggttagaattaaattcgattggtatttgtattttattgagatgaatgaaggaaaggg
agagactgagaaagtatgggttgtgtaatattaaatgaattattttttaaataatttttt
ttgcgaaatattttgttactaaaaataatataattatattatattaatttatttatttaa
tttcaaccttaatccatacaaccttaataacataaaaaaactattttagaatacgcttgc
aagtccactacgatgctatatgactcattctgaatctagaaaaacctcgtctaaacagtt
ctctttttttattacttttcggacgcaattgcaattgcccaactatcatttattagttat
gaatcaatgctgatcttttattgattaacttgtaatttaaacgttgttatttattgctca
gctgtaggatgcaaatttaaatattataactgaaaaatcgggaatcattttgtgaatcac
catcacaccagtataagaatattattcccgcggaaatatcaatattgataggcgattata
tgcattcgcaaagacaataatggtattcaaaaaccggcggactttgacaagaaaatgcca
agcgaattggcctccaaccatttcgatttcgagcggccaatacggctccgcccatgccaa
aaaaatgagcagctgttaaaaatgaagtcaacggctaagttgaggtggtgtgtgtggtgt
tcgagtgagtgagaaatccagccgcccttagcacgcgagtatctttaataaataaacgaa
taacgaataatatcagggccatgcaaatagcccgattacaggggactcaaaatcgagaga
aagagtgcgagatctgaaatgagtgagtgtttttctattcattcactaacagagcgctaa
catactgctaacatttcgctcaattggggtttgagctcaatgcgcatgtgtgcgtgctcg
atcgctctctcactcgatccgagtcttaaaggtggtggttttagccgtgatttatcagag
agctggggctgaaaactggtaagtctgcttttgtgtgagtgcgagtacataagccaaaga
gttcggccagtaggcgaaacacagaaacgcttcttgccagtcgaacctctcagccagaaa
tcagtcgtcagctagtagccgaagtgtcagttacacacatcgagggttcccaaccgcgtt
gcttcgacgatcaaaccacacatcatatcgtattgaaaattataatcaaagtgctgaaaa
cctgaatcatacagactgattgaaaagtgcttgcaaacccccgaaaaaacaacacacaca
aactgccaaagtgagaaaacgtgcagcaacgatcgcgaatcgctgcaattaaaaagtcgt
cataaacctagtgcccatccaacaacaaataaaaaaaaaacaaaaaggtaagttctgagt
gagggagacaacatgagatcaaagtcaattcacggtttttgtttttgggtcgcggccgtc
ggcaaattttacgatcccttgtgcactacttttattttttactgtttctcgcgaaaaact
aacggccacatttccaccttctccctattttttgcggcccgaggccgcgggaaaaaaatc
acaattttcataagccgaattttctattttctattttttgtttgactcgggaaaaatcgg
cgtgagtttttatggccgaacgtcaaggtctggactgctggactgctgctgcattttttt
agggaacactgctttcgcagcactcgtaatgacttcgaataaaaaagaaaatctacctaa
gttttatgactggacagcgcgaaaaaaaatgaaaatgaacgcatagggttgcataatccg
gcagcttaagttttttggcctgttgtgatcataaaaaacgcccatcctgtctagttttcc
tcagtttcctatatatatcctgggccgcctacagctcagcatcagttgctcagcagcatt
ccaagcgaacagatcatacagcagatcctcacagcgatcgtgagaaaatcagacaaaatt
cctacaaatatcattccaaaatggtgttcaacttggttagtgtccaaaaccattcgcctc
attgtggattacacatttaactctcgaccagtggattaaacccttactaacgcgggattt
ccttactctcttccagatgaaccagacatgcaaagtgtgcggtgagccggcggcgggctt
ccattttggcgccttcacctgcgagggctgcaaggtaagttgtgtctcctaaaaatccat
tgacaaatgaatcagcagaaggtatttcgaaggccccaaggggttatggaattacttctt
gtaaatacatattcaacgaacaggcaatcggcgatcgaaatcgctgtgtataatttttgc
cctaagtttcttgaatgaatttgtgcacttcctttaatcagttgcctaccagttaactaa
cccacattcttgccttctccattgcagtccttcttcggccgatcgtataacaacatcagc
accatcagcgagtgcaagaacgagggcaagtgcatcatcgacaagaagaaccgcaccacc
tgcaaggcgtgccgcttgaggaagtgctacaacgtgggcatgtcgaagggaggatcccgc
tacggacgtcgctccaactggttcaagatccactgcctgctgcaggagcacgaacaggcc
gccgcagcggcgggcaaggcgcctccaacagcgggtggcgtatcggtgggtggtgccccg
tcggcctcctccccggtgggctcgccacacacacccgggttcggagacatggccgcccat
ctgcaccaccatcatcagcagcagcaacagcaggtgccgcgtcatccacatatgcctctg
ctgggctatcccagctatctgcccgatccatccgccgccctgcccttcttcagcatgatg
ggtggtgtgccgcaccagtcgcccttccagctgcccccgcacctcctcttccccggctac
cacgccagtgctgccgctgcagcggcttcagctgcggatgccgcttaccgccaggagatg
tacaagcaccgccagagcgtggattccgttgagtcgcagaaccgcttcagtcccgccagc
cagccaccagtggtgcagcccacctcctcggcccgccagtcgcccatcgatgtctgcttg
gaggaggacgttcagtccgtgcatagccatcagtcatccggaagcctcctgcatcccatt
gccatccgcgccacgcctaccactccgactagcagcagccccctgagtttcgcggccaag
atgcagagcttgtcgcccgtttcggtgtgctccattggaggcgaaaccaccagcgttgcg
ccagtgcatccccccactgcttccgcccaagaaggcccaatggatctgagcatgaagacc
tcaaggagttccgtgcacagcttcaacgacagcggctccgaggatcacgaagtggaggcg
gctccgcgccggaagttctaccaactggaggccgagtgcctgaccaccagcagcaacagt
tcctcccactccggcgcccactcaccgaacaccaccaccacccatgcggaagtcaagcgg
cagaagttgggtggtgcagaggccactcacttcggtggcttcgcggtggcccacaatgcg
gctagtgccatgaggggaatattcgtgtgtgtctaagtacacggcgaaaaaaaccagtgg
gaggagtcgccccaaaaagcctcgttgtttattttttgttacttgaggaatatgtaaatt
tattcgtgtgctcgctcacacttagggaagtggaaagagatagggacagacaggttttgc
tggaaagagacagcttgaccaggtagttgcattgcacacgcacacatgcgcctatacacc
atcaccatcacacacgcacacacactcacctattgagctcagatccaaaaattattttta
tgaaaacgttaaaattgtaaatatatctttgagcttgtttgcaattgtattttaaagtta
gccggcggtagagccgtagaagtagtaatcattcccaccctccaaatgctattgtacata
caaattgttaagtctaagaatgatctttattgtctctaagtattttattctattttgtcc
tagttatggtatgtctaaatattggcatttagttttatacaatgaaaaataaaaactatt
aaaaattaaacttttgtggttcctaattcttttggtacattttggtatttcaggacttcc
taattcaattcacagaattattctcagcaaatacattttcgaagtatttacttcgaattt
actgataattgaactaaattctttacaatttggacttgacactcattaattcaaagacac
ggtttacttacggtgttattttcattgccttaattttagctgtgacttcattgctaaatg
tatttaaattacaaaacatgcagttttaataacccatttaaaaaatactctaatactctt
cgtaccttaaagtcaactaacttctctgggttttataccccacttagccacattattatg
gaccatatgcccggtgaaaactatctttcggatgtatctgctagctgtcagcaatgtttg
tcggctaccgcacattcctataggatcaaagccaataaattatttacgtattcagctacc
gctcttgtttcaaaatcagttctgtgcggacatgcgagcatacgagtatatctatctgat
cggcggtgtctttggctcgatattcgattaaccacgggccaaatgggcgtggcctgtcaa
tggcaacaccaaacaaagacggaaaacaaatgctttcgcataaattcaatcaacattcgg
ttgcaagtcgatcggcgatggccgataataaaaccgatatagcagccgttaagtgctttg
ctcagcctggccattgcaatcgcgattgctgtaaggcagttgagtagttgagtagtaaat
taaaaatgccacaaatgttacgcacagaaattcgatgctaggccccctacgccccatgtt
ttatatgctgcggtcatgagcattaggcctatggtgtacctcctccgatatgggccgact
cgatatctccggcagtggcgattctgccttctgcctggcaatgcgaccacgtgctgcttc
aaataataaactttatattaacacatacaaaagtcatacgccccgttgatggccagaatt
ttaatcacttaattaggcggctgactggccgatcgaaccgcactttgtttatggcccgac
ggacggcctgactgactaactgactgactgccttatccacccgatgatgaatgggacagt
cgaccgcggcacgagaactatgcaggatccccgactttcttggatgcaaaatatcgtagt
gctcgacattggctgcgtcaaaagtaatgcccatgaggcgtcagtgacaataaaccatcc
gtgtgggattggaacgcattgggccgaatcggagagatgggcgaacagcatatcatcaat
atgcatgatggggcctatatatgggctaaaaggggaggaggggcggttagatgagcagcg
cacgccattgtatcgcggacgatcgcattccgacgtgtgttttgtcgtcattgtttctaa
atttatttttatagtttattaaagagtcatagtaaaatgagccacacgaaataaaataaa
tacaataagcccaagccatgggagtcaatatactcttaatcgggtttcacataacattaa
aacagcaagtccaaatttattagttgagtatgaaaataatatgcccgctcatgtttgcgc
actaatattaaacaaattctgtttaaggtaccgcactttatttgattccttttgttgaac
agagctaactaataaacagttctaaattaagatcatttaagatgatatttatatttaaga
tatatttatttaacgaacttctaggctagatttaacgtttagatatgacgtcacatcaag
ttcgcttcctaagtcttttgtttagcattcgataaaattcatgaaagaagttcagcattc
tttatgactgttgataagcacacgcccttaataataacaaagctaacggctaatttgagt
atttttgagcccgatcccagggtatatcgatatcattcgtcaagttcgttgcccaagact
ttcgttttttgggttcacctggctgtcaaactgaaaaagtggttcatttgcctcgtcgcc
caaatctctccaatcaaaaacccatttagacaagaaagacgagaagaatgagacaagcgg
agggaaataaaatcgattcagcattaaaatggcctgaaagtataacatttcaaaatttta
ttgactgtcaaaatgcaggcgccaatcgaaaatgtccgcagacaagcgggctagatcaag
ttacctggcgccaaaggggactttcaagatgctttattgaccccatgttgtgtgtccatg
tgtgtgagtgtgcttgtctggtgatctatgatagatgcaatactaatggagttcgtggcg
atatgggcaaagactcggacttgaagtgagactcgggctgagcacatctttaaaaatagt
tcaagacaagcacctgcaaatgcctttttctacgggtattcgcatttaattatttatcac
cgttcgcaatgctaatgctccgtcggttaaggctttcaaattaatgcatgcaagacatat
ataatacgcgcgcagtaagaacatgtttattaaattaaataattgcagcccgagtaaagt
ggcatcgcgctgaaaaaataaattcccaatttgcattcgatcgctgacaatggaattgaa
gaaacaatatagaaaaaaatcgcaaatattattgacacattatatagtggaaacatgtct
ttaatgagaaattatgcaaagatttgcataaaattttgttaaaggcaagtcagcaatctg
aacagagtcaatgcctcaaccgcttttgcgtccggtagcggccttaattaccgccgagat
tctctagagggtaaggggcgtgttcgtagactcgcaactcgcaactcgcaactcgctgac
aaatagtcaaaacaaactatgacataccgcatcatatttatatcttcagctgccagttgg
actgaagagccgagatcattaactttcaaggagtcgtggattgaggaagcaaaactaaaa
cttatattaatagtggttctggtacaaaaagattgttctagtactgctaaaccgtatatt
gcaacatttacttctctaattctgtatattaagacagttgcaattaatgaactgcgatgc
gttgcactttccacttgacctcagctgtgaactctttctccatcttcctttccttaaacg
tattccgactgcatttcagtgctatcccaagatccgatcggatgacggacagttccattg
ttcttccacccagcaagacattaacccacttaatgtagccggggagaacgcagagcccga
gttgggcaatcacatggcacactgccaatcggaggctcatctttattgatttggattccg
ccgccaccacctttaacccccttttcagctggacttacggacgcatcgaatggaaaaaca
aactgcgagctttgggggcgcttggctcacacgagatcggagttggccgaaagggattct
tggcccggagttggcttaaaactggcgctggtaattagtgatctggtgcacttgatatgc
accttaatttaaacatttcgtacacacccagccggggcacgcattctgatttttcctcct
cctttactttgtatatatttctcgcatccgactggaggcccttcctctgattccttgggg
tctcgtcttggtccacggacaagttttgcgtgtagcgcatgccgttcgcttgtttctgac
ccattcccattcccagtcttattctcattctcattctcattctggagcctttggttttgg
ctgtgcttttccattgccattcccttcgcgcgccgtgttctcgtttaaacgtttatttaa
cttaaacgaactttgcgtgtcgattaaagtgctgcgattaaggtacgggctgatccggtc
ttctggtatctgtttcaatcctttttttttgtttttggtgaccacttgtcttggggtata
ttgccttgccgttcaacgatcaagttaggtcatacaacttgactttattagtttcatagt
gagtgaaaagattttattgcggccttcaatatatcattaaaacaaagatgagccaaaatc
ggtataaatatgtcagttatgtacttgaattagcttaaacttagctgaatcgtaatttca
aaataagccaatgaaattgattaaaatgagttctgagaatatatgaagaagtgtagggta
actacgtcgaccatcagttgctttttgagcattcctttgcaggtctttcaaatgattcct
ttgcttttcgaggcgcatgcgtgtccagtgaacttacaggtcaagcatacgcatgccaac
gataaagttgaggttgcattgccagtgaaatgatcatgatgagagcgggcaagagaagca
gcatcatcatcaccaacatcatcaccagtttgacctaacccagacacggttacagctgca
taaatcctttcgtggactttctctctggggcctgcttctttacgacaaatttgcccattg
ttctgctttggccgcctgatgatgtccttttgtcttcgccttcggtttgtttggcccccg
acagcgtgcctctctccaccagcaaggtcccatgtccaccgagcaccgaggaccgaactc
ggaggaccgcacaccacaatccacaatattaatttgtgcagccagcacctcgaacattta
cgaggacaaaacgcctaacgaactcgagctcaaatcaactcagaggcctgatccttatcg
cgagaagaacacttaaaaaaattgcgtcaatggcttaaggttttacataaaaatattatt
agtacagttaggagtgggcctacaaatgttctatcagaaggcttacgacaaattgtttgc
aataacgtatgacagtcaccctaaaacctacagacgctaattcataaacgtataataatt
aaatttaatatgtagtggtttgcctacccttaactattgtgataaaagtacattataaat
gaagaatattcaggatttttcgacagaaaggcatgagtacttttttgagtgtatatgacc
tagccggttgcctgattattggttgttgttttttagtgcctcgtcttatcttgttaccct
tatttatttttgaaaaacgaaattagatttaaaggtctgcgtgaggctgggccacaagtg
attttgatagctcgtaaagaagtcaaaaagtcaaaatttttagtgggaaaacccacgatg
cgatgcacgttgtatcgttgagtatcgaccaccgcagcaggagctctagctgcaaccgat
cgagtggagacagggaatttatgttacagctcgttaaattagtctaatggggcaaagcca
gctgtccagtgcttggtggctctgttctaggccaggcctagctgtggaaagggttgacat
cattaggacggatctcgatctagctttgggccaccaaaacaaccacaacaccagtgcttc
gattgcaacgtgtgcgaccttcttgggtgccattcctcagcgcatttccaccgatgcctc
ctttttggaactgcgaactgcagaatcgctgcacttcaagccagcaatcacctgagctga
cacttaaggcttcttcagcagctagcaacacttatgcgaacggtcgccgggttattgtgt
ggttaactgatacgcttagtgcacgtattaacccagaaccactctgcaccccgcactccg
cactcgatcgctccggcttctgcagttgctggagcagtgtcactgtcaatgtcattttac
cccggcagagcatacccatggccagacccagagccagacccatagccatagccataccct
cgtggagacccagtcgcagtcccagatccaagtcgaagagccagactcacaggcaggccg
tgcacttggctcaaactcaagctcaagctcaagtcttttgcctgctaaaagatcgtgtga
tccattaccaaacgtgcgcgatcgtttgcgcctgtgtttagtgatatttatttatttttt
tcggtgggccacatactctgcgaaatgaggcaggtcgattatcgcaaaacggtgggaaac
tatttggaagtgcatcaacgggatcgccatttgcatacacatacacataaagtggcacag
tcttacttcattttaaaatcacacatttgatcttgggaatgcttctttaatttacaggaa
tatattcttagatcctcatacaaaagccaaaaataaaaaataaatgaaattattggcagg
gtgatgcaacttccgatacaaccctttcctgcagagcattcatagttcgtgtcaccgctt
tcctgcgcccttttccttggtttatttttccgatttcttcacaactcttctgcattgcac
cttctactttttgcattgacatttggtaaatattgccaaggtccgcacaccattgagcag
cagttgccgttgaagacgtgactccataactggtggctttaactgctcgggtgttgagcc
tggtggtgactatgacttgatttgattttcatacggactatttttgctttttcgtggctt
tcgcaaccttctcctccaggggcagagccactcaatcaagccgccttttggttccagctt
gtttgtctagcgcacttctccgctcacaccaccacaccaccaccatcatcgaaggatgat
gctatggagtgggttaagatggcacggtttgctgtgagacctttatggtacctgttcccg
ggccacagcatccatctcgcgctcctccacattctaattaactgctctagctgggcagca
cagaatgcagagcagcgttttgtttgctggcttttaagtttttagaccgaccgtttttat
gacactcaaagtgaccgacgagcgacgggcgacgcacaatgcactcctttcatggccttg
ttaggcgggattcgttcatccctttgggccctctttcccctttcccctttcccctgtcaa
gagtactgaccaccgcctgtttgcccgtgatcggtccgcgagttcggcttattagaacgg
ccctttggggaaggaggtggtttcagctgggtgttgcattgtttgccgaccatttgaata
ggaccctatgctagtgacgagttcacaccactcacggcgaaggttggcttatgctaaagg
gatttcgcactgagaaaaatgtattaagataccatttctagataaaataaacgagatcaa
aggatgattcttatctacttccctttaataattatgatctcttaatgtatttatattatt
tcatgcaatataggatttcataataagagcaatatatattttatggcgaagtttttttct
ttgtgtaacttcacgctggccaaacgcctccaaccccttaaggcggtcagttgaaaaagc
caaaggaaaacccttttgggccgcgatctatttgacaaatgcaaacaatatcgctctgac
cgctttccagttaaaacagtttttgttttccccctattttttggcttgttattagaacac
ttttcccaaaaggccacttaggcacgaaacgaatcagttccccaccttctactccaactc
taactccaactccaactccgtgtccatttccatttcccactgcatcagcaagaggaagag
caacagcaacatcatctgcatcagcatctcatctctcacatctccctcggctgcgttatg
atgtaatatggctttttgacttttgtagacatgataaaatacaaaacgttgcgtggctgt
tatattggctaatggccgcggccttttagaccatttcagagtggacttggacagaggcag
gggcagaggatgaggtgtcagggaatcgacttcaatgaatggcccgctttggggcggccg
gagatcaaagagctcttgttctggttctcggttctcggtcctcggcctttggtcttcgtc
tttattgaccgtggtccaagtgcccgatgtgtccgtgcatttgtagctgcagttagtgct
gctcaagacacattgggattgggcaagtggctgtggactcatcatcattgcggcgaccac
ggcgatgatgatgtttggctttggtcgtctctgtctctgatgctaagccttttgcaattg
caattgccattgagcgtaatgcaactggccagggctaaactcatttgcataattcacgca
aaagtcgcgcagaaacaaaagccgcactctagggtactcttgaatgggattcgcttagag
gaggtattaattgtagtattttgtggataaaacaactttttgttgttaatattgttatta
tcttactttagttattatagatagccaaaggttttgtcaatagattttcagtcaaaatga
taataagaatcgaagttaatccatttctttttgggtgttcttattctaatactatgctaa
agcctaagctagtgaaatttaagaactgtctcctgagtcactcctcagttcgaactcaga
tcttggcttcgtggaatatttatagtaccctttttgccagatcggacgcactatcgagcc
gcgcccttagccattcgctgtttatgtacttttcgccgtttgtgccctgggcatgtctag
aagttggccactccatcatttggccatcatttgtatgcggggatgtgcccggtgacatgt
gctttatatataatttagagttgctgccactgttgcaggtcccatccgatccgattcaat
ccgatgcgatgggtcgtgcctttatccgtgccttggtagcgtgccaataaacgcgtctct
ttcgctgaacaaccgccgttgttcagccgactcatttccgcaatcaagtcgggcttgctg
gtcgctggtcattggcatcctagttttatgtccagccattatcaatgggatcacaaatat
cgaaagcatttaaacaggtgcaaaatcagtagccgccgtcgatacccgatatctcccatg
tcgaggtccgagatgccaaaaacgtagcaagttgttgcagttgatgttgctgctgttgtg
aagatattgttgctgcggctgatgttgccaccgatgttggggctgttgttttggactggc
ctgtgaaatgcgtgcaacgcgaatcgagaagacatcgaaacaatgagaagctgctaccgg
tgctcctcacttacaaggcaattaaatgccaggcataacaatcttttggggtaacccttg
agaatcgagcgctttccaatgatccagggttagcggtggccccgtgacacgatcaaagcg
tagcccaaaatcaaaatcaaaaatattctgccaccttaaataaactagaattgtttctta
tccaaatgcatgatggtcgctacagagcagcttctactttcaaactcaaaataagttcta
ggtaagctgtaggtaaacatatgtatgtatatattaacaagttaattgcttagtttaacg
ttagttttctttttaattgactactcgtgagtcgtgcctgtagacccatctcgaacagcc
agtttttccagtgactctcacctcgagagtcaacccctcggcggctccttcaccttgggg
ccttatcaaatgcggtctatcggtttcacattgccatttgacaaacacaattaaaaacga
tttaagaaagtaaaatgtttagcgagtgtgaatgggaacacagccagcatttttcgtcgg
acctaaaagccaaatcgatcccctcataccccatatcccccctagcccccgtagcccccg
acaatgttaattagcctacggtaggcgccagtctatagtcgacagtagcgaaacattttg
ttgtcgtcgcttttgtacaattaaaacgtgatcaggctctggacaggcagctacaaattt
gtcgaacacgcaaaatggtcttccaggccgtgtaaatgcgtgccatcctcccgtagacca
aatagtattgcatttaattttggtttcagtttcggtttgggattggggatttggatttcg
ttttggtgttggttttgtattgggtctggctcagtttcgattccgattcgattcccagac
atagccctaaaaaagaaactagttttgcatacataaacatggtctgtctgcactacttcc
cttcgggattgcctcttgtctggggatagctggacttggacttgtacttggcctccctcc
cactccactccagaccaactgagctctgaaaagtgaaccaaaaaccagacgggagacgac
gacaaatccgagacgagtggcgtcagtgcaggccatgtttatgaattgttaaacgccgct
gcattacccgagaagcaaacaaaaggaaagcaagtcacatgcacaatagcgccagggatg
tggaaatccattattggctatgggaaccgaagtatttcagaaaaatatggctttcttcga
agtttatgatatagaagtagtctatgaagccttccccaaaatatatgtacattcaacatt
attgcatctcttgaaaaattatgatcttccatttttagagattttttgtggagtttatta
tattcctatatcaaatataataacattctgaaaataatattttattaagtttttaaagaa
gtcaagttcttatacgtttgataacaaggcaggcgttagtccaactaccggtttctagaa
aaaccattttccatccctgggctccatgcacttgtcagccaggcatttgtctttccatat
tctttattagctttttattgcaaccaatatttgttagggccaagagagcaaaaagggcgg
gagcagctagagctagagctgatggccaggctagcccgaccaaatgtcaccacatccggc
ccgagcagcgaactgaattagtattctaagtcaacagcaggctgccgagttgctgatgac
ttgaccatggttgtctatgacgggtaaaaacgaatcgagcgaacaaaaaagtgccagcag
ttggtcgacaaatgctgcacttgccccggggaaaaagtctctgtcctcctgcatttgcct
tgatttcgtatgcatgtgtgcgttatcattaatatttcttctgcctctgcaagggccatc
catttgtatacctcaataaatttatggccattgacaatcagttaagacaatcggatatct
agggtaataatttctaatagtggggagagtctccagtcactacagctggtgaatgacggc
cgaacaaagcattaatatcgaacccttttgctttcccggtgaggatgcatctcggtgttt
ttattcggtttcccgatctggaaggaagtcgacctgtgtgcttccgctccggagacaaat
tgtagcacatgttatcgaggtctggcctcaggtgaagactaatgagaaccagctagatat
ttcccagaaatcttggagcataagcactggggttgtattaaatcgatcagtgtcagatat
ctttgaataacgattccgaacatttctgccattgattaaggtatgcgtttctgaacaaaa
atgttcttgtaagcataagagtttaggttttttaaagaaatagtccttaatcaccgttag
ggaatagcttaggactctgagatagaatgcaacatatcttgtattctttgtctacattgt
ggacaattctcttcaaggccatccgtctaatttgttctttgtttttttatgcgtgtgctt
gattaatttgccgcccgtcaagacatggaaaattattccagccttgacagcaaatctgca
gaaaattgtattgaaaaacatgaaaattaacccagaaaagtttcgccgctactcaacaat
aagacaaaagaatacgtcgccggctcgctgggcagtgttcttctagcaatctgccgaagc
tatatctcagctatagtgtgttgtgtggagctgtgttgttgtcactgttacagtcgtcgt
ccaccagagtcatgctcatgtgcttaagttcaatgagtcgaacggtataagaaataataa
gaggcacagccagaagtgtgccagcggggggagataggtaggtatacttatgtagaagta
ggggtataagtattttatgatgcaacctgtatctgcaaggtttttcctatgcatttatta
aacgcgaggaaggtcgccggcattaagtcaggcaaccaatttcacccactaaactcaggc
acacgaccaagaggccaaaaacttgacaatctttgacaattgccagagacaccagctccg
tatatatctccgatcttgagcctcccctgtctgggggccgccaattacaagctggctata
gttggctgagttggctgagttggttgagttggactgagttgtgtgattttcagtgacaca
gaaaactgaaattgttcattgttcgagagctgttcgagagctcgttaatgacttgctccc
catatatacccgtgcacgtatataggtatatatatagatttcagggttaagttggggaag
ttattattattgtcgacgcttcagtaacttttgccaaagctccacattgaacaattatta
tcgaaattaattgccttaagccggtgtccccctttggcatattgtcaaagttatttttcg
aaaactggccgagcgttttattttaatcatcggcgatctgccagccaggcaattgtgtta
aggtaaaggccccgcattatttcatctacatatttatagcgcacattttaagccccacat
ttaagttccacaattattcatcgaaaaaaacccatgtgctttcaaaagtctcattctaag
agcaagagaccctagtctgattcggtttgttttcttttccgcttttttgcggtcaccgat
ttgtttatccaagtatttggcgagtttcaatgaagaggaggccttttggggaattgtgcg
taaacgcggtgtctttggggcaggcttaagcaacacttgggctaaatatttgcgtcgccc
aaaagaataatattgttctttcatctcgcttggcttctgcataactttgagctaattttt
gcccagctttgtttgccccagagaggcttcaattagagtcttgagacgggcgcctgaaac
tgaaactgagacagggacaggggcagcggctcgagtgcgcccatcgagtgtgggcttgtg
gacaatgaaccgcaatcacaatgacaatgccaatgatggagatcaacaagatgaatcatg
gttatacggaatcggtaacagaatgaggctgggctcagccagcatgtgatctgaattggt
ttacatttccagtcaaatagcttatatcggcttcgtatgtgaatatccatctttcttgta
aaacaaaaaggagttagttcatttgatttattacgaatttttgggtcacattgtgagata
ctttaaaattaaattcaaaagacttaggaaacgaactttagctggtgggacactatataa
caacattaaatgaacataaatacatctttaatttaacttctttaaaaaatgttaggtatt
tattataaagtttttatgaaatttttttaaagatttaatctgccttttttttaatattat
tcgaattcacatctttacgtttgctaattgaatgtggatttttcacacagaacaccaaac
caaaggtcttacgcaagcgatctcatctggtcgaacttgaaataatttcccggaaaatgg
tcttagaacgaccctaaagaaagacccaacctgcacaactggtaaaccacaataagagtg
acaaactggcgccagtctcgggacaaggaccacacacttgctcgtaggtgcgagccggac
aagtgatctatttaggttattatgtctttatgttgggacaagcaaccaactcgactaggg
gcagctgcagggatcgatcttattgttattgggaaacagtaggtggtggcaaggactgga
gaaaaggagagggggaaggaaaagagtcctgtgcaagtaactgggatataaatcaaacat
aagctggattccagagccttataaatcagaggtcgcgatgcgagtctggcgatttctttg
cattttcgtaccttgctgcctgcaaatcatatttagccaaccggaaaccgatcgtaactc
aaaaaaggaaatgctcatatcctttcgttttgacatttctccttaacataatcaatgcct
cgattaatctaacttaaagtttgctcacgctcagtacgtgattggcctgcgaattgccta
aaagagtccacgattgagttgctgtcgcagctcacattcaattccaaaatgaggaagagc
tacgtacagatccttttcctgccatgccctgccctgccttgcctttatctttatctttat
ctttattaagaatttcagtagccctccgttttgatatcttgattttatgccctgtgcagg
gcattaatcatataacaacatattatatgcctgcattttgatttgttttgtgtggctttg
atttctgtcagttattcgagttgcatgccaattatccgacatttgcccgggggtaccact
aaaaaggggcttttagcaccgtataattgcagggtagttgatgttgattcaaagtatttc
tctgagagatctctaaagttattaagatattaagtcgtctgcgtgctacttctatgtcat
ctcccacaaacaccaacaaaattacaagcttagaacgcactgttcatctttgtttaattt
gacacactttgattgtacaggtccagacctgaaagaccacacacattaccattagatccc
acataacgaacttcatactcaaacctgaacccaacgccccctcattacatattcgtttgt
ctttagcatatgcatcacaaaagtatgatttagacgtttattaaactctaaacaatagca
actgaactattggtactgtgtgagctttatttggcaggcattgtgggacttcaaatgggg
agaactttgacatgtttgtttacattttgaattgtcggttgctcagcctatggttaacac
ctttcttttgaagtggaaagatttgttatagaacttatggctttgaagtactgaaatgct
cagaggctgttagacaacttaaaaataggatagcttaaaacttaaataacaaatagcaaa
acacaaatggaattaagtagtaactcgaagtaaacttaatataggaaggcaggactttag
gcataatgacatcgattgctagttccctgagcagtaattcgaaactgtctgcagcccgtt
agccggatcataaatatttactagcttgtattacagagccccctgatgatcttgtcgccc
ccgagcatccatccacgcaccaaaaggtgatataaattacaatacaacctacatctacat
agtgcggggcttcaggtctctctgctgttgttgtgttgttgtggcacccaaaagccaaat
tgttttttaaaagcaccatttttattaccgtccgataagtgatctcgcgacattttcaat
tttaatagggtctcagctcaggtctccttacaaagcctttgctgcgggtcccggtcttag
cctcaatttttctcagtttttcagttgccagcagagcctgacttcaacatggagcgatca
tttgtcgttgcgttaataaaattgcattgggccagcatttgaaaccgctttggcggtggt
caaaacgctctgcctggcccagctcagctcaagcattattaataatgcggtgggtagagc
cacacaggcgaatcgggcggaggagcccgaggagctgcaagaggtcacctcaaaacgttg
caaaaataatacggcaaccatttttaatatgactgtatgtcatcttcagcccacactcag
gaaaggtaatttaggtgcattttaattcaaaatcagcaacacagaaatcggcaattaacc
aaacttattgtttgaattccattaggtcgtatctttcatgatgcaaaaggagtctagtaa
ggaaaactaggaacactttcgttaggggtttaaaaaaactataacttagcacctttttga
aaatataaaatactaaaaactattgggctattcttcagcattttcttcaagtgcattaaa
gccagcgccttgggcagtgccgcatcctcagttatacttgccataaagccatgtgttggc
tcgtctattcgcatactcaaattatcagcatgccggcatggcgagagttgggatccggtc
tcccattgtgtggtgtggagctgccccaggtccctgggtgtcgaagaccatttttcatga
gatgagcattcgctcgtatcaggtgtgtctgcaccaccggacgcctctggatccaccatc
ggcatcgcgatcgcttggtaatgggttcgcctaaatagttggacaagctaacttgttggt
ccagtgaaaatgggtgataatccgttttgacaaatttgcctacacacttagtgcacccgg
tcagagttcaagatgggagaaatttcctgagagacgtcgatgtcctttagagaattgttg
gctggacttaaaggttgaggtggggatagatgaatggagttttcgaagctcttgtgttta
tttactcaactagaaacgatatatccaatgacatgcgtagtgttgtgtgcttgggtattt
taaatagctcatggactatgatcttccataacattgggcatacccaacctagctcaactg
aaacaaacatagcctagcgcatttagacaccccgcccaggttaggtacataggttcccat
cgcaaagacccccgttcagggtgggggattcattgggggatcatctttgcacgattcaga
ttacaattaaagtatcaagttcctctccgcacatagctggcatttcatttgaataactca
ataaatgattcgtcgccggcaatttgcaagtgcatttaattagctgcggacagttgccag
ggaagagatccggctcaaatgcaagcgcagctcggcggcaaagtgcaattttaatatcat
attaggtactcgagtgcactgctgcctgccattgtttttgtgtggcgcaatgttttggaa
ttacccaatgggaaatcgctctgtgtgcgcggctaaactagtttagcaaatcacttgggc
atgactaagtgccataaatgcatacaaaattccaacagtagctgggtagtcgcagctaaa
gccagctccatatgggacacatatgcactcgtaatcgtaattcgtaatttagcgaagatg
tcttccagcagctccaccatataattacgccattcgtctaacgtccgaaggctggcatgt
tcaggtgtgaaatgtggctgcaagctgttttgccaaatcatgcaaatcattttacttttt
atagtttcaataaacatattagccgagcgttgagctgcagttcgccctaaccgtatttgt
aacttattaatatttttcccgcagccgcacgtaatttctaaacttacaatcgtcgtcgta
gctcgatttccggcccctctctcggccgcaccccatcaactccccccatatcacagactg
cacacattgtttaacgtcattcagtggctgaaatatcaagcgtgagaaaatctattatta
tctatcgcaagcatttgccgtagctgacgctcctaatgcccccacggcagctgaaagcgg
aactagccggtagcacctaggaagatgtatgtacatatgtatgtacctattatatatagt
atatagtcggacagatggaccgatcgagtggacgggcgcggatccacgtaatctctgacc
agttgtgggctcgacttcgtgtagttcacgcgatatgagttgcctctaattagggaaacc
tttaatattgatcaaggctaggaatcgggttcgtgtcttgagtcttttgaattggctgca
tttcagctaacaacaaaaacaaaacttgcgacaagcacat
