# Supplementary material for: SMCis: An Effective Algorithm for Discovery of Cis-Regulatory Modules
Source: PLoS One. 2016 Sep 16;11(9):e0162968. doi: 10.1371/journal.pone.0162968 (PMC5026350; doi:10.1371/journal.pone.0162968)
Supplement: S1 Datasets — (ZIP) [file pone.0162968.s001.zip › dataset/Drosophila/kr/dana_gf11502.fa]

>scaffold_13266:12375195,12415194 (reverse complemented)
tgaaactttctttttagacaaagaagaatagcggcagctgtgtgggcgaccggtttcact
ttttaaaactcagacgtatggaaatgcgtgtccttgtacgagtgtctattactgagtatt
ttccatcagtgtgtcatgctacgactccagagccttgtacttgcaagttaattgtgggaa
ggtatttttgtggttatcctcagccgcgatagacctgtgatgatcaaaagaaatacgcgt
ctgcgagtatcgaggacgctaattagagttggtcaatgtttgcgcagtgatatttgcatg
atctacaaaccgaggatgtttgatattggttaacacacaaatcgcacaagaaccagatga
aagaaaggcgacggaggacggccttacaaattacagatgtggtgcatggaaaggattccc
aatgagcacttgagcgcgcggagacgtaaatatttaccaaaggataatgttcctcgcgcg
ccgctaacaaaaaagagaatgtttgtccaaattgcacgaaaacgcaattctgcggttgat
aaaatggttagcccaagtgcgatttgtttaggacgttcttcggtgctcagtcttcgccct
tcgccttcgcgtatttgccttagcaatcatttgtgtaattttcgataagagtgctgcggt
tcaattatagataagtttcagtgacgtagccctacgatcttttgttctgctggccatcac
aggatgcaaatgtgtgtcttttacaggtgatgcgatttgataagccatcaggtggggctt
acacaaattgagtgttgggccttttccgggaaacggagttaagttcatgtttactcggta
ttgtttctgggaaacttcttccaaaggacctggcgacgagtaactaattccaaggctcgc
ctctcgaggtacggatgtacgaacagctgatccatcgagtactcgaagtctgcggagcct
tctcatgcattcaattatccaaccttaatcaattccttgtgtgcagtcgcctcccataca
ttgaagactttctctttcgatagaaatctaagacacttaatcaaccggctgtcgcgtagg
acctcctatacggggtatgctattccccaaaatgattaattggacatttgagcgacttga
ataatcgaggaagtcacttgaggatcaccccacaactcacggatgggcggtcccccgtaa
actctttccaatgcggcatggggtgacatattaggcacattaaaatgccacaaggcatgc
taagaagataattcaatttgagctcccaagaagccgcgggatcgcttcgggatagaggac
gggaaagagaaaatgtgaactcattatcaagtatttagagaccgcgaccctcgacttgtt
ccctatccatagcacccttttcttgactctgtcgccttccgttttttgttcgacgccctt
tatcgttcaggcctcgtcctcatctttttacccctaatttagtgatcatcgtcgggctcc
ctccttcagtatcgtttgcctatgtttcccctgcatcttgcactaatcgagaaagggtca
caggcacacgcgtctccggagtctggagtctagagcgaaaatctcggcatgtgcgctgta
tcggatctgagttttttgcttgccgcactcttgtgtttttgtcggatcgggactgaatcg
gatcgagcggccaggccatatggcgtttatcgtcttgacgctctgacgtgtgtcagtctc
gcggcgaacgaggaactttcgtgttgatttcttggggttaatttgttttgcgactctatt
aattgggttcgtctggttttctggtgggcgttgcccacacttaatgggcaaacatttcaa
tcgaaaactacaactaatttcgacctatgggccaccgcttagcataaattaagccttgat
cgaacttcccgtttctttgagaaccaatcaactattcatgtgctagtgaccgtagggccc
atgtttgatcgcacattaatatcaatgtagtttctcgtaaactactttctatgtacgttc
ctaactagctgcatgtgtcgatcgttagtttcaatggaccatgtcgtggcggggtaagat
gtgcaggcaaccccgatgagcctacgttttacggccatgggaacacttcccgcttactta
aactcaataaaagtgttcccccaaagagagagtgtgtttatacttcttgcccgaaatgtg
acttctacaaaccgattactgccacagccctggggcgctcggaggttccacgagccatcc
acttaagcttagtacaaaagtctcaatttcaatccgttgtagagatggactccgaaaata
ttataaattctctcacattttcttataaatgagtcttttgtgcacgaattaatcaagttc
tgttgaatatgccacgataaaacgtatgaataagaccgattaagaagagatgcgagcgca
acggattgctgggtttggataattcgttgtcgcttcctgtggccgaattggactggattg
caggcacttgtgcttttctggcgatgggaattgtgctactattaatcacttacgggctgg
gtatcatgcaaggccagctttaaaggggggtcgccgcctcggcacgcaacctcgatcatc
cgcgagctcagcggttcggttccaattgaaggcaccgattcgagagggttttcagacgag
tcaacttcaatctaatttcgttatttatgctcctatttttcctaattgcgcctggggaaa
tcgaacttgcgtgggaatgcagttgactggacactggcgggaacatcttcatctcctttc
ttgaaattagcggtggaaagcgctgaagagtgggcctggccgggaaaagggaaaggggag
gggctggactaaaatcatttgcttgttgactgccaaaaaccaagtccaaacagtttgacc
gattggacaaagaaaaacttccatacaccgagagaaacttctgcgtgcgaaatcttgggg
ctggccttatttccagagcgttgatgcgccgctttgcggtgtatttcctgacaaactttc
gtattcggttctcgggggtattttggtactcattaattacgcagacgagtcccggccatt
ttgggtgttaatttcaaactttcatcgaaggacgcagggctcagacgaacatacacatgt
gtcatttaagcccgggccccactccttatgtaattgaaaaccgagagaaaacaacatcgg
gccgctcttcgcagagccgcagctaatgttatttgtggcttcaggatattagttattaat
gaacacgttatgctaagacccaggatgcacaaggtggacgggcgggagggctctggctcg
catgtgtactccgcgacttgaaccccatatcctgtatcagcgtccttcattaagggttgc
gcttatgactattttagccttatcattgctagaaatctgtatgtacacccacccacccag
catcttcacaagtttagctggcccttcctttcccaaggcataactgactatgatgtatct
cctttcggctaatgcattttgtgtattctgattttcgtttgggttttggggcagtagtgt
cgacccgtttgaaggcaagcaaaggcaattcatcaaaatgcttaccaaaattgataagtg
aggtgaagccaaccacatgtacaaggtgggggcggccttaattaggcgattcattgaaag
tttttcgattgtaactcaaacagctttctcgctcgcgtgattttagaacttttcgtagct
aagaactcagaacttaaagagttgacgccatttcgtaagcattatcgatcaaactccgcc
tacttccccactcccccagcttaatgccacgacacacacacacacacgagaaccgctgtc
aaaacataaataattcccgcacacaaaataaagagttaaaaggatagcagcgaatggcaa
tgaaagtcgaacccatgtgtgtgtttgtccgtgttttcgccgcactaatacactgacgcg
ccactcacaaatcgataaaaataagcagctaccccaaatgctctctttcacccttttaat
gtacgaaatcctttcgctttcaatcgaatacacactcttacacccacagatacatacata
catgcacatacacaaccacggagttggaaaaactcactcaagcagctccacactcacaca
cgagctcagggaaggggtaggagaaaggcattgcaatggcggcttcccctttttcgcaga
gcgatgagagtacggcgaagagcgtgggaccgtgatgcgaaagagtaaagagagaatcgg
tgctccagcggtggggggctcggcggtggagcttcgtcgttctggggagcgcaagtcaat
ggccgacagacgctaagcagacggagacggcattaaaagggttaaactgggcgacacgtg
cgggcgaaagagagcgaaagtgttaaatttggagcacatgcgtgttgttttccctctctg
ttttggcggccatttttgtttatagtgggcaggcgagcagcaaagcagcacgtgcagctt
ttccgttatttatcatgtggagaatggagtgcggtgggttgcgccgctctccaccccgcg
acgagtggggggagtcgttaggacccaggcagcatagccttaattagagcttaagattcg
tggaacccgttctgggcatacgagtgcatgtcgcctcaatggataatccctttctcggca
ttactcgcataatgggttgctcaatcgattctgagctccaacattgcgggatctggcgta
aggattcaatcccggtcggttctcacgaagtcgcacgactttgcggcttaaaacgcacac
acaatccgttcgggaactgaaaggaagtaaaaggttaaagaaaacaatgcgaggtgcatc
ctttctttggagaatttccaataatcgaaggtgttaccttcaaggttgactggctctgac
aattggaaattgaaaaggatacacaaaagattggtgacacttgccgcaacaataaagggt
agcagagtccccaggggaagggatagggcccgaaattaagcccatgagatggtattgcaa
cgataaggtgttgctggctgttcccagggccaaagggttaagtgaatccagaaaacagga
ttttgaaaacatatatttttgaagaaaacattatttttgcagcaatttgatgttttcact
tgcgtttccgatactgctctttttattcgtccgatatctcagccgaaatctacttggcaa
ttcgatagcagtgtccggtgttttgtttgcggttagaaagtaggacactagagcaaggac
ataatgaaggcatatcctgtgcctatatgcacatgcccacaatcatttatatgcgatttg
gctgcggttttggttttcattgtgaaagtgaaaacgcaaacggatgcacttcgaggagtt
gatcagctcagtttcataaatgcggcagcatccttgaggttttgtttggccaaaagtggt
ctcgaattctccagcccggtatttgctcaaggtcttcctggattcatgcaatttttgtcc
atcttctgcgcattgttgaacgttctcacaggtgttcccggctcaggtgtttggcttttg
tttgctgtccgatggaaaagggattatctttcacaacgccttgcccatttgtggttgagt
gtccaggatgcgaattgtttttttttcatctgagtaaaatatattcttaaaacagagtct
attttcaaaattcaggggtgctcgttgttggaaaaagaacacattcgggccccggtggat
gctcattgccagctagtttttcttagttgcccctcccaggcacgcacttggggtcacaca
aaggtgactatgtgcggagctaagcaaatgcatatgtcttctccgagaagagttctttcc
tctcagttcgctcctccccatgcccacacaaaaaacaatcacttccccaagtggcgagca
catggagacaattgttgcaggaaatgagacatttgcttggggtttctccgggaaatattt
gaactttttaacatttgaaatgcagcaggcgttgagcacgcttgtcgggcaccactttgt
attaactcggaggggggaccactaaaaaatgaatggccgaccaaaatagagtttctgcgc
gatacaggcactcggataattttgtcttaaatggagaggaatttgacgcaaagaaagtca
taaattttcgtcacaaggaaactcacttaaattatattatccctttttgagcacagagcg
cagaggcgaaaaaccacggcttatacatcaatcctcgggaaaagacaaaagtcttgtagg
cgcacttaatgggccgtttaatgtcccagcaaaatgcgcaaaacattcaggctcaaaaaa
tactactcgtagttcggaaagctgggaaactgggcttgaccggcacttaaagtcgggtgg
cggctaatttgtgccacaacacaccaatgtgtcaatgtgccgccataaaagcaccagggg
caggcaatatgaggtgaggaatcagccccacgatacgcaacttattgctcgtgtaagcga
aaaaacgaaacggacctcacagggctctggacgtctgcaaatgattgcattcgcgtttat
ctgccctctgttagagagtatagctgtgaaggaatctttgataccagaatcttgaagcgc
agtttgcaaagaaacctgaagaccagaatcccctggaagatactatcttgatttatgcca
gcgatgagttaaaatctgaatacacatagcatgtttgagtgattgaattccttcctcaaa
gtctattgcagagcgtccaatattcgactctaacttggtctgcatttccagattcctttt
ttggcttaagcggcaatttttacgattcgaggacacttaggctctaatatcctttttagc
actcaactaggttttattcctcggattttatttccgcaactatttccagtcatgtgaata
acttgtggtttttctatctccatctgcgccgttcaaggacctctcctccattcacgacaa
tgacacttgtcaccggagtgtcaatcctttgcaggttgccacaggatgtgagatgcgtaa
tgtgagacgaacgccgggttgcacttggagagaaagtgtttgtttcccacacatggaaag
gatacaaggtttcaggctgcgccgttttcatgtcatgggaaagtgaatgcaacacattac
caaacatccttttctggcatccttgcatctcccctgcattacggtgcatattaaataata
agtgtgcaagtgaagttgcatttcgcattaattaatcattacttcatgcttggccgagtg
gactaatcccgaaacgaaatctgtgtcggtcaagagaggactcggacctgaccatgtggg
aactaagcgatatcctgtggcgaacccgtttcaaagaaatctcgtaagatgctcattatg
atttgatgctgcagtgccccagaaaataaagggatgccttaccgagccggctcatcatca
ataaggtataacatgttgcgaaatttcagagtactgagtactcactcactcatccttttt
agctggtcaatgtggccagcagacaaaagcaatagaaaagaaccaggcggtcctcaagta
gagccaaggcccagacaaaggatttactctttgtttccgttttgtaagggaacgtccaag
gaataaaatagattcgtattaccgcattgtgatactttctaaagaatttcggggcgaaaa
tgcaacattacatacttagtcgcaaggattgctaacctgcggacattacggtagtatagc
tcgcccagttcccgtttttagaaaaattcacgatattactcattaagaaagtcacacgga
gaactaaatggcaaatgtgactcacaaccactgaatgacatttttaatgcccttgcctgt
tatctgatacgatttactttcacttaacaagacaggtttgcagaatataactaaatcttg
ataaggaaaagggtccttaaatgttcttttttgctccattgattgaaaattcagaacccg
acgccccgagattgggaatttcccctgaaatcgataaaaagtagacttggcttctagtgt
tactctcccactcccgccatttaaggacttaattggaggatcggattggaaggtattgat
ctcatgcacctcgaagagcacttgtattcacaaatagttccaaggcccgcatgtctgagt
cagtcggaaaagatagtgggcaaacgtgattccacaaaactaagcaccaaagtatgctcc
attacgtttgcatctgtacgcctgcacatatttcccataaattactgcccagttacgttg
cgtaaattgattgaatattgcaagggcaatttgtattcaaaaacggattaccaacgagcg
gaaatatttagttactatcgatttaagtgcccattctaagtggggctgggcaggccgcgg
gtatggaagctaaagaatgccactccggatattcttgtttaatttaaatgagcactggaa
cgatgcgggctttcttttatttcacactcgattcactctccattttatttttctcgtctt
gacaaaataaacgaggaaaactgtggaaagtatttacgaatttaaccgcaaaagtctccc
caataaaatgtactttcaccttttttgcaatacgataagcgatcattattggaccacaca
atacctggccggaaactcctgctttgttgtgagtccacaaattcgatcgtttaatcgttg
ccaaggacctgcctacgcggaaatgaaatttgaatgtctcgagggcgtgtccgcacgcct
attgttcccgatttgacgtggaaattatagaaaatatccccggctctgatatacgcgcac
aatcgaaatcgaaagttgcctggactacacgctgataccggaaatggttttcacttttat
cgagcgcctctctgatttatttgtgttttatgtcctagttacccaagtgtcgggtttctg
ttcgagggataaggactcgtccaagaaccgtcagtccacaaacaaggagtggaaaaaatg
aaattcaacgaggcatatgtgttttgtagcgcatgaacttgttttccttgcggaggagcg
caggactcacattttgcatgcttgcctcaatgcacacattcttcggcttcctttccgccg
aggactccctggtcagcgggccagccaaagccgaagatgtcctgcctacccatgtgttta
aaattcgttatccttttgcgcaagattgaacatattttgcgtgggtttcggttgggtatc
catgattagggtcagaattctattctgttttcagattttcagtttggcttaggcttctgt
gactttgtggaagcggatggcaaggatttgccttggacacaagctaatgacactaagcag
gaaaggaattcagctccacgggttgcattgcatgggttccgtgtctatcgattggagtgg
cggtagacctcggttccatcactctgttgggtcaagttcattagtcccctcttgactggc
gccacaaaataaataaatatttgacctgaccaaatggcagtcactattggagtgctttca
gcttgggaggagataggaggggacctgcccaacctcacccacaaaggggccaagttcacc
aatattttaatttccaactcggtgtcgccccctccctggaaatttctcttcgcttatcgg
tcgcttagccggtgacagtcgattgaaattgcaattgagtaaacagagccggaaatgcat
ttgctttcaccgacaatcgctgaccaggcagactgggttatctcccggttcccccggaga
ctcgaggctcgtcgggtgtaccagcaatcgctgtaaaaacatttctcgattatcgccgct
catcgcctgtatttttcctcaattttattaacaacaattttttaatttccccaaagggtg
atgggatgcgaaggcggagtagatgaccagaaattgcgatactcggctgaaaagaagacg
tgcgaattcaaagcccacgccgattgcggcaaacatctgagggattaccgtgccactgcg
ttttgtcacctaactggggcatgactacccatataccgacacctccccacatccttcctc
agacacggcctggggcggtcgatcaaggggactacaagaaaggataatcctgttcgaatc
gatgtctgttaatttgttacaacatcacgtaagaatgagccggcgaatcgataatttata
aaaatgccgcaaggtgacatttcaatttgctgtctgggcaacgggagagatacgtgttcg
catagtagggttaagtgcttaccgaatggcctcgacgtgacctggccgggttttaatttg
accttttttcccggtttcacgagcaccagcatcccgtatcccgtttccttggcgccaatc
ctgaaagattaccatatagagttcttaaatcaacagatacttggattctattacgtttat
ttttaggactaaggatccgaaatggatttccttcattggggtttggccttcctggtttgg
cggactactggaaggtatttgaagcgtttccgatcctaaaaagtatgtacttatgggccg
catgacaggaataaaaaatgtcacaaagtaggaaaaagaacaacttttgagcattgaaaa
ttcttcaactggagtctcgagcagcgtcctttgtggaacgtcaaagagtctgcagtaaat
gcctattgaagtgggccacgctggaattatgattaatgactccgccgaaagaaaagttag
ccaactggctgagtgtcgcaggaatttttaatggtctgtcccggtgccgatctaaacaaa
gctaaaaggtcagtgacaagagaaaaaattaacggagcccgggacttgtacaatttttaa
ggagcgaaggagcaaaaaagtgctcttgtgaaaggagctgcgctcctgcaagccataaat
catacgtttgatttgaggacacctagggacttacttcatttgttgtaggtggcaatagag
ttgattaattgatagcgacagagcctgcaaaggattggccgatgaaaatcgccatttggc
tcgcttgttgacaactgctccttacaaatcccgctcctagtcctcgtcctggatggatgc
gtgtggccctgttcccacccctcgtcacaacaattgtcgcccagctgtcaacagcaaatc
aatgcaatttacagcttcatttttgcaaatttacgctaaaaaacagagctgacaagtaaa
agagccggtccgctgacaggccactgctaacaaaggacccgtcctgccatcccccatgcc
aagtttcggcccgaaaagctgctcaaccgtgtgcaacgcgatacttttctaatttttgta
gttttaatgccttctttggttcttctttctgctgcctgacttttctaggacttcgctttg
tctaattgccaaacaatcgccgcctgattatcctgtcaagccgaaactttgtgcggtttc
cactgcgtagttctgcctaattggattgacttgcagacatgtgagtgacatcacgtcgtc
atctccatcgcacctttccgtttttggcgccactctaaaatcgcacgcaaaacgcgcgtt
ccgtgaacggccatgactgggattggggcttatcattccgctttgaagaaaatagcgcac
ttgggattataaatcaatcttgttttgtcctgtagctaaattagtaccacctatatgtat
ggagcagtaccagcaagcaattgctttactcattttgtgggttaattggtcatatcattg
cctacgtgacacgctgccgcgttttgttgccaagtctacttttgttttcgtacaggtccc
ccactctttgaaactgagaccgaaaggaggctccggcgagttctttaaaaaataaatagc
tttggcgctgataacaaactggttgactaaaaatgcgctccgggtgcattgtacgaccta
ttgataagccaagcaaaatccttgatcttgacgttgcgtttcaactcgcaaatttatgtt
gcccgtggaagcggcttaaatttttataggtattgttctaacaaaatcgagcttagcagc
ggcgcagtgcaagtattgaacagttgataagagtgagagcacttggagcgaaaagtttct
gacacgcaacaattggcccggcggcaccgctaatcagaatgataagagccagcttcagaa
aaaggttcggcaattgtacgcctgggcgttgtttgcatcggtcccccgataaaccgtgga
gaaatttggcttggggtgcgctccgagtcctgcccatgaactaagaaacacttaaagtgc
agatatcctgacacaacagagaaatctacaggtcggaagcaactgtcggaaaagaactcc
aatgattgatattgaatggttctgttttctgttgaataaaggagtgtggcaccggatgta
ggaattgccaacaatgatgaaacggtcaatagccaaagagccgtgttgaagggcacggcc
tatccaggttcctctattaccttgcataagaacaattataaaaaattcatcaataacact
aagatatctattatacggatgtagcatttgtagcatagcatttggatggccagatactga
gatactcttcacgatcggaaaagcagcccgccgtttcgaaatcccttccacaagtttctt
taatgaaaccagcttaagccggagattaatcttgatctgcggaactgcggttggcacgtt
gcgccataggcttggaacatcctggcgcttgtagtagatcaagaataatcgggctcctta
agttaactataatccaagtatgatcactggatcagtggctaagcaacatgttccggggtt
cgagacacccactacctgtgcaggtcagctactcggaccaactggtttagcttaatccag
ggatttaactttttcgccatgcctgctaataaaaagcaataacgctacaatttcttttta
ctcggccaggcttttacctcattcctgcagctgtttccacggattagggtagaaaaaaca
tgttacgtctacctccacaaacggattaaattttttgaaacatataagtcagtcttaagc
atggcgattaagcttgatcccctgcgaaggggcgtaatatttacggattttcctctaaat
ccttcggctaatctccggcttagagcgcggcgcgatttttttcgcggcttggcctgcatt
gttttttttgttcgttttcttcgattcgcaagaaagcaggcctctgggccaatgaggatc
ataattatggaattcctaaataaacgaggaagggcagacggcgagcgcgtcgactgacct
acctgtaagcgtgggtaggaaggactctgctctactctgtcccaggcttgccggctacca
caggtagccagaaccagccttgagttgccggcaattaagaagtcaaatttcacttaaaaa
caaaacaaaaaatcgcctaacgaaaaacaatgcaaaaaatgtccctagactgaactaaat
ccggcttaggaaagtcgattgtcagcgggtccttgcatcatcagcaaggtcagacagccg
tccagttctgatcatttgcatgcagcaaggatcgtaaacgaattcgccgcgtcctcgccg
ccgaggcagcctggccggctctccttttttcccacactttttatgccgcccttgactttt
ttaatatgggtggtttgacttttttactggacatcgccgacgtctagcaggagtacttcc
gttttttacattttttatggcggatctggctacctgacagtttatggacgttgtccgttt
tttaactgggatagtacttcgaagcccttcgtaaatatttttgaatgaaagcctccgcat
attagtacgagtcacactaatagtttttattaaaattagtccgggtatagcccatagatc
cacaaaatatgtggaaagcatgcttctactctcagacactcgtggtctgggcaaacacat
taccgtggtcatttggaccaggcggattagccgtcctaatcctcggacgagggtgttatt
tacacgcagcaggccagcatcttttctctcataagttttgctagtaattagcagaatgtg
tttcaaaattatgcattagccagcaccgaaaatgaaattattaaaaccaaatgcatgagt
tgtagaacaaacattaaaagtaggaacatgaaccaacttatcaaaattttcataatccgc
ctgtgcctgtggtcgcctaatcctgatccttgaaggaattctccgcgaccagcttagcta
atccgaagttccgaggcttcctgattagatcactgggcggctcattcaggaaaacattgg
cgtacgtctttaatctaacccttcccttcgatatttgaagaatagacccacatgcgttcg
cagttcacgaccttagcagaaggcaaggaacccaggacacaccttttgatcctcctcatt
aatttgatatagacattgggggaatctctaagcgtgctgagcgtatgccgagtccttaaa
aaatagtaaaattgaatttagggaggcggatgctgctgctaacgaagatactttggggta
gttttttccctttaagacacctatccgaagacttttttattcttgccgaaatgggcatcg
cctgccgaggaagcagtcctccataatgtggttccgccaagctcatacagtttaccacta
agctcctctttaatccaagctgagctgagatcacccaggccgcaggattcagctcgtacg
ggtttccgaaaggggtttcccatcccattaaaaagtagatttaaacagttacgcatttcc
atccttggcttaggaaaagcgattatcgcgcggctaatgatgagtccgcgggaaagcttc
tggtcgcagctctaagcggaaggattacggaagagatcgcgtgggtgctgtggaatttct
caaaggcttacggttaaatgcaacagaatcgcctaatgcactttaagtacctttcatctc
tattccaatatttggtaatgttgtaccaaccactcatcattatcgaatcgtcacatcccg
ttcgtctataaatcacgaaaccgcaccctttagaacctaaataaaatcgattgagtgtta
caaatgactaaaaaattgtgggcacactcatggcttgccaaacaataaaaaagatcccct
atcctgtgctcctggggtggctgcaaggcgcatgcgcggcgtccgacgttttaagccttc
actttcgcttttcgcttttatttctctgctttccccctttttttatgaaacaattgcctc
tttgttgacagccctcgttttcattcgatatatttgttcaaaatttgtctttttttcgga
aaaagtttcaattttagtttgggctgggcatattgtgtttattttccaaagggtaagccg
aactagacgcagctgctggccgctgagttttaacgaaattttagcagagtggaacataaa
accgaagtagttcgagattagaaaatgtgttatgggaaatcgaaaataaaaaatgttggc
ccaggttagttcctccggcggatagcttatcaagagtacgtacgcactttcctacgcact
attgacccacttccacgcacacagcttagcacgtgttgttcggctatggggatagagttg
gtgggctttgtgacttgaaatcgcgaatactttcgtcccctgattgtgtcacgctcgata
aggcccggatcttattaaaatccgttgagctgaggttgctttgtcaacaccaggcctcgc
ccgcttatcaagcaaacatggcatcttctgactaattcccaaacctggaaagagcgattt
cctgaaactagaagagtaagttctgtccgaaacctcagaagtcgttatcaatagggtcat
ctcgggagcatgaatattgtttaatgcttctgcgaatttttctgtttttgctttattttt
gccagcatctttcgctgaaaccatccgtgctcttggacggcgaaaatattcgaaatttac
gtaacattatgcagagcaaggatatgcccctgctagggctattgttcggtttcactttcg
gaaattccacggtagttcgcattaaccgcccggcgagtcctgcgcgtcctacgcgtcctt
ggcctacctacaaaaaccagcagaacgatctggacccattttcagcataagtccagcgca
gcatgtccttgccataaaaatcaacataaaacaatttaaaagtcaatccgcaaagtcacc
agcaacgcccggagaggcagatatgcatgtttcgacgttcctactccgttgactgttttt
taggaaggggttcgccgggctctgggctgctacctgtgtccgttttttactagttccttt
tttacgatgtacgatttgttttttagtcgtgtgccaataattatttagccattaaactgg
actgccgagcggggcgggtcgggcggatgctcaacaggcaccgggaagggacagccactg
gagaaaaactcactcggtgattttttaaaaccactcctgccgcgttggggactcggactc
gacaagctgatgctttgtttacttccgcttactcgtacagcgcacgcttgaaattccacc
ccatccatggcatctcttttcatgacttttggctctttcgctctcgcttccctttcgccg
aggcctcctttggcgttcatccccttcgggtcgcctgagtcttttcgcagcgctcatggt
tcaaaggggaaatgtcgacgaatcatgcgagtgagtttttttgtggtctttacccggttc
gcagccgctcgctcggccatgatccttgctccacttagaacagccttagagtgcagtttt
ttatgaaggctctaaaaacaccggggctccggaagtggccataagatttttacactcctt
tatggctagtgcatagttttgactttcattttttatggctacaaaaaacggtaaggccat
aaaacaaccaagctcgtcctccttaaaaaaagaccaacaaaaaacaggctctgctagcag
gagtccactccggcaggcgacttgcgacttcgacattgaaacgtccctccggcccaccgg
ccgtctctgtcgcaccaatttgcatatgaaaaatcagcacttttaggtaaaaacaaaaag
taaaaaaggaaaaaaacgagctgatgaaaaacgaaaagatactcaactcggctgagtgct
ccggtcccagtttacctgcttctccgagtctacggatcggttttcgccgtcgcctgatgc
tttctcctccttcctgcacggcactcgcgtgtgtgtgagcgggagggcgcattgagtgcg
tgtcgtcgctgtgtgagtgcgtgagagggtgagtgggattgcttcgccgcggcgaagcgt
acttatagttagctcacgcagcgaatttgtatcagtcgtgatttggttctgttagagaga
ggaacaaccatttttgtgccacacactcagcaaccgcctcaactcttacacacacgcaaa
tttgttgcttcaaaggattcgtcagcaaaggatacatcaagctgtataaagacgtgctcc
accgctctcttaacatcactcctcagcgaccagtcgtcacgtcaacatctcaagaaactt
ggcgtgttaacgaacatccaagacgcgcaacaaacgaatacctcctggcaaatgcaactg
cgaagcaagtcactgagacttgaataattgcaactacctcattttgcataatcggtgaag
ttttttataaaggacacagtgcaaacgctctacctcaaagtacaaaagtgcgcgaatcgg
aatactccatatcccaaaagtgaaaattgctcaaatgagaatttgttcaaactgatccag
ttgaaagcagatttcaaagtgtttttgctcaagtgaaggcagaagcgacaaacgcatcac
acaaaacaccacatatttatggccatatcaatgctacaggacgcccagacgcgaagtaag
taccaccacccagattggtctttagactacctacatagtgtttaagccgcgcttaacttg
gccatcatattttcggcaaatctatctactcggaacacaacttaacttcaatggcctatc
tccaacaatcagttagtactagagccctagccattagggtttgtttacaagtttggccga
aaccggcacctaactcattggccccaaaacaaaagctgggagcacaaagagccaagagaa
aaggactctcgcacatgttacatgtgtgagattgctcttacatgtctgtgctcttagcga
gagacctctggagccccaggccccacaaccaagtccttccctgcaggactcacatgcaat
cctcccatgaacggtttactaactcttatatttcttctgtttcaggcttagctgctgcat
tggccggcatcaagagagaagaagtcgccgttgaccgctccatgtcgctgtcgcccccca
tgtccgccaacacatcagccaccagcgctgccgccatgtacccagccatcggtctccagc
aggcggcggccgcctcggctttcggcatgctctcgcccacccagctgctggccgccaacc
gccaggctgccgccttcatggcccagctgcccatgagcacactggccaacacactgttcc
cgcacaacccggcggccctcttcggagcctgggctgcccaacagtcgatgccgccccagg
gcacccacttgcactcgccgccagccagcccgcactcgccagtggccacgacgcccctgg
gcagcggcaagcatcccctgggctcccccaacagcactccccagcaccacgagcccgcca
agaaggcccgcaagttgtcggtgaagaaggagttccagacagagatcagcatgagcgtga
acgacctctaccacaccccaggcggacccatctcgccgccgtccagcggaagctcgccca
actccacacacgagggagtgagcggcggcgctggcgttagcggtgcttccaaggatcctt
ctcgcgacaagagcttcacctgcaagatctgctctcgcagcttcggctacaagcacgtcc
tgcagaaccacgaacgcacccacaccggcgagaagcccttcgagtgcccggagtgccaca
agcgtttcacccgtgaccaccatctgaaaacccacatgcgcctgcacacaggagagaagc
cgtaccactgctcccactgcgatcgccagttcgtccaggtggccaacctgagacgccacc
tccgcgtgcacactggagagcggccctacacttgcgagatctgcgacggaaagttcagcg
attcgaaccaactcaagtcccacatgctggtccacaacggcgaaaagccgttcgagtgcg
aacgctgccacatgaagttccgccggcgccaccatctgatgaaccacaagtgcggcatcc
agtcgccgcccactccggctctgtcgccagccatgagcggggactaccccatggccgtta
cctccatggctctggaggcgtccaccaacaagttcgcggccatgtgcgccagctatggcg
gctcggaggagtcggtggacctcgaaaagggcaccatggaggatgacgcccccctcgact
tgtccgaggacggagccagctcggtggacgggcactgcagcagctctggtcgtcgcaagg
ctgcggacattcgccgcgtgttccgcctgccgcccccccagatcctgcacgttcccagcg
acatgcccgagcagaccgagcccgaggacttgagcatgcactcgccgcgctccgccgagt
cgcacgaccaggccgaggacatcgacttagacgacctggacgacgccgcagccctctacc
tgcgccagcagcaccactagaccagtcccactgccaattgtacatagctgtggtcagttt
tcatcagatgaagttgacgggcaatgatccacacaaaattgaaaattttgcaattcgagt
ggagggtgaagattgttgcaacaggaatttaatgctaagtacaactaactatagatcgac
gatttagacacttatagaactaatagcacccaaatcaaaagctaaagattgtacaaacct
aggagatacaattgccataagcttgtgccgccaaaaccccaccaaatcgaaccgaaaatg
tcgtgccatcctcatgtatactttaagttatcgttttaagttcttcgaatctcttcagat
tgtatatatccacccagcaaatgaaagctgccaattgtaaattacacagcgctccaaaaa
tgttattgtgctaaaaacgaaagaaaaactattcgcacctaatttttattatttacataa
gcctattttaatcttacgaattcttaaagaaacaatgccaataatcacgaatcaaaatta
actttaagttaaactaataaaccatttttattctctaattgttttgtttgccactgatat
ttaaaacaattatttaattactagcgcctagttatgcatgaatctcgtttattgatccaa
aagatatgttttagctacacttatattaaacctattcttagtttagcagttgcgcatgca
ataggaaaaataaactcatgaaaacaacgttatttctttttatttgaaccctttcctcca
aaactgattatcctttattccgaaagcacgcttttgcccgagaacactgcagagacaggc
acccacactcatagctcacctgtatataagtaatcacactcagtacccctaagcattagc
tctaattgtaagaattgaaccaagtaaacaggaagaaatgctataaccaaatacctccaa
tacctctatgtatcgaaattgttgtgagctagacagtatatacaacaatttggcaatcgt
acaattcaactgaatttatatacaacatttaggatgaaatcgaaactcaaaccaaagtta
tatgtattgtacttttgatggatattttatcgcaacctaacatacgattgaatacgattt
ttgagcattcgatagcgtaagcgtagggactaagtgtaaatacaccctttagaggtaatc
caaccgtaatctgtaatctgtacatagtttagtgtgtatatagcgaaaaccaaggtatac
tacagaataattttagtgcaatctttggttcagctgtcgatgagcgttttcgtcgacgtc
ctttgagttagttcgttctaatatcataaaatgcaacaaaatattgtgtaattttctttg
ttcattcaaatgtatggtatacaagttcctcaagattaaatgattacaaaaataataaat
cggatagcgagcgcctctcgagccaagtccttcgaagctcagcgcattgcacaaagacct
caccacaagtttcacattaattgtgtatattaatactcactatgtaactttagcgattta
aagcgttagctgtaactaagtatatgtacgattacaaggtcaatttatgtaaatactaac
tacttacctatagctcaagttgtgcaatataacatatgcaaccatttactacaaactaaa
cgaatatcaagggctctccagtcccgtattagtcatactcgtatataccctgtgcgacaa
ctaggaaattaaaactagacaattatactgtaatatcggaaattattgaattggatgtgt
ctataaacgtacgataagctagggccgtcagtttgtcgtatcaattttccatttattgtt
gcaccttcaggcattgaaaagacaaatctacgcgtactttaaggactacttatacatcat
taaattattcattaattttaactaaatatattctgtttattatcgaattgtatgtctgcg
aaacaaagaaatatatattacaatattgtgttaaataacaagccagaacttttaaaccag
caacccctggaaaattagccggagcttgctcctttctcccgaaaggcggagaccaaggcg
acaacgggcaacattatataaatttttaatttatgcaaacgaagccctttcgcattattt
tacatttgccacaagacgccccactaatgctgtcgccaccaccctcgcatcatcccttcg
ccggaatttgaatttgcgtcgggggcagcagcaggagccggagacggagacggagccgga
gaaggagcagcagctgagcaagaaagaatataaaaaacgcgccccgcgcagccagaaaat
gtcacagtgtttttccccatttaatctccagtgagagagcaaacaactacaacgccatgg
aggaaaggcgacacccccatcacccatccacccatccacccagccttcctgccgctcctt
attcaaccttccagcgatactgacgcctccacttctttgtgcccctttcaactgccaaaa
aaggcttcatcctggcagccctccatgtacaaaatggcagtatgtaccagtattacataa
agggcgccttatgtgcttacatagagcccgtctataagagggagacggaggacaaatgtt
cgcgtactgcgctgcttattagcattttagcctttcttcgtttggcgctccgtgaatatt
gccagcacacactgggagaaatcagaggtgcttcgggcacagagggtccttttggcataa
gtaatcaaacatgatatatttgtttctaattattgaagttaaagattcactcgcgtctcc
atattcttatgttagttttttttgagggattgccatactaattttctggagtgtagtcca
tctcggcccacttccctcccacctctccacgctctttttagctttcgagtaaatgatttg
gacttggaggcagaacattttttctcaaatgagtttacgagtgtttggctgttaggattt
ttcctctggcacggctgaagaaagaaaaccaaagaaaataaaaggcattcaaaataaatt
taaaggcttcgctggcaacgaaccgccgacgcagccaacagccgttcattattcaaattg
aaaaattatgattttcacccgcgaactggactgggcacggaggctcggacaggactcgtc
ctgaccgagcctggcgcccaaccaagcaaggcattataataagctccttcaagtgaaccg
agggacgggactgaatgtggaagggctgttggccgcggcctcagagcctttcatgcttgt
tatcctggggccatttgcactaatttaatccaaaagtgtggggtgcaattagtccgggag
attggctagtatcatttctggtgggctattctgggggacctggactctggatggggatga
atccctgctcattgccgaggaagcctgaaaagtcacctcaacgatctgaagcttgtcagt
atgatgaatctgtcgagcaggaagtcttccagctaaggattaaaaaactaatgccatgag
ctggtctgtgatattatgtaaatggcaaacttgctgctttggcgtaacaaaacaagttaa
gacagtccagccgagaccgaaatagtttcaaacaatggctggatagtctccgagacaaag
gacatggcatagaaacacgtgaatatatcgaaacggaaccattctgctcccattctgcat
tcagaccttgctacccccggcagtgcctggcaggacatgcgaaaaaagggcatgcaaatt
ttggcaaacacaattagcagggatcaggatcaagatccgcactcgaagacaatgttcggg
ctggaacacccagctagctggccgggagaaagtgaaaagaaaagaggccgttacccagca
tgttctaagactgtaagagccgctgagagccccgacgagccgagggaacaacggctctca
ttataatttcacatttaaaatttctactccttttcggctcggaattacgagctccgttct
ttctcttatcgagtaattccggtggaaggggaaaggaggggagtagataaatgaaaaaca
accctctcaaccagcagcgactgcgatgccggcagcggcgtcagcagcaaggataacgaa
aaactcatttgcatacgaagtgctttcgctttcgctccgcaacccctcgtggcaccttcg
ttattttgaagcatggcggcaataggccacctgcgtccgtgtcggagcgagacgggctta
gtcctgcgactcgctcgcacctcgccttaatcaaagagtttaatgctggaacaacgcagt
cccagccgggagagcagtgccgtggaacgtgggacgtgggacgggcgaagctctttcgct
tcggctggctcgcctccttgctgctcattatcaagcagcgagcggtaaactcattgagac
gttttgcatcccagctccagacccttttgccccacagctcgcccgccctcgcccttgaca
gagctttccccagcagcagctcccggcgatgccccgactcattttacttttatatttttc
atttcggtctctccgaagttggaggaaagctacgtaagagcaaaaagacatttttgttta
aagaaattacaaacaacccctttggaattagaagcgcagaaggacgaagtggaagtcgca
gtcgaaggaaaacaaacgtcagcggaaaagctaaagaaatgagcgtatattattcatggt
attaatgtcacgggcgggagtggaagtgggagtgggagtggaagtggaaggagaggaagc
catgaagggtatctgcccccgaaaactcaaggctttatttttaaaaaccagatacatttt
ccattcaagagaaagtgtctgtctccccagaagcgatcgataagttaattaaagccacga
gataaacaaaaaaccacggaaatcatcaagacaaggccatatcaggactataaagcgtga
actacatcattttacggggaagagcttaaaacaaaaagaaaccccaatccaataaaagcc
gaatcgcaaaagttcccacgctcacatcctctcgaaaatcacatatggtcctcataaata
agcaagttattccaaccccgccgacattcaaattcgcacaatgcgagccaactctattcc
tccggtagtatcaccgcccaaacagccataacgtcaattctacgataaaggtcctgatga
ttacgcacacattagacaagttcgaccccttccgcccgccccatatgtgttttatttgcc
acaaattcccgacaattttggacaaatttacatgcataaaccgcgtcgacttcggcggcg
gaaacggcaattgcccaacaacaacaatgacgacaaagagccactacacatgcgatttcc
acgggcttcgccgaggatttcgctactcccccggggaggtcgtggaccctttcctttctt
ccccttttttttgccaaatttgtttagagaaaatcaagtgaaaaacgtttgaaaatcata
tgcatggtggtgctgctggcgggttcgacgagggtctggtccggggaaggagtgttgctt
gttgacattcagtgtccctggcaaagtgagctatcaacaagctatcattcactacacata
ctcgtatctgtttatgcatgtgtggtgtgggcttgtgtgtgcgagtgggtgtgggtgtgg
gtgtggtgtgggtgtgcgttggcaaactgttgatacgatttaagcgatttgttgtgggtt
tttccttgcacagttgtttatattttgcttggcgggtgccttgtgcgaagcgtaaaaact
gtagcatacttttcatacgcgaggcaggaggcgaagggatgctggtcagcatcagtttca
gagactctcaatttaattataacctatacatgggcctaaaaggatttcgacgcaaccacg
tattatttaataaagccgcacttactttcgtggagcgaccaactttcactttcggtgcct
tggagagccctaatggactcgtaattcgcttatggcataaagggaccgccgcagaggttg
tgaccactctaagagccttcgttcgagcagccttctgactaatttgaggctgcaccatga
ggacagggattacaaaagcgtaatcggttcaggctgacggtacactttaaaaagcaacat
cacatgaaccgacaggtccttaaagattaaatatggatccattttcatatccacattttg
agagctaggcgctaaaaaagttttttatctcgttaagacctcctcggacctccacgccgc
aaaatatgcaaagcaattaaatagtccaataaagaaattttaattacctttcatatccgg
caaagtggtctggcaagaggcaggactcaacatgatatccttttaataggacggctcctt
tgcataacaacaaggaaaacattaattaagatgcagacaaaaccagggccaggatgacgg
cagcgaaataagcgaattaacaacggccagaactttgcataaatgaaaggataatcagcc
tatcaaccgggccaaggaccaaaggcacaaaatggcgagcaattaacatggaaatgactt
tgtttgacactcgaatgaaagcaagcatcccattggaagacaaaagcgtcttcagagcgg
tgtcctggcgtcggagggttaaattagcaaaggacccaaaacggagccagcccggcacaa
tgcagtgcgacataatttaatatttcccattaagcgcgaccattaatgaatgaagccaag
gcggatctcgcgactgcgcaggctctctccagaagatggaagacctctccttgcccgtcg
tcctggtcgtcctgggcgccctggtcgcccgcagcacccctctcccccagccggccaagg
cgagtaattaagtttatgcgaagtacaaaatttaatttcgtttgccacccctttttagcc
acccccctttgcggcgttggggaacgtggctttcattttgtgttggttttttgttctaaa
tgccttttgaagtatttactcccctgctcgccgccccggttcgctataagcatcttaacg
gcatcatttggcgtcgactgcgcaggtggccaccaagtttttcttaatgtaaaaatgttt
atcaaggtggtattatgggtacagcgagggagagacctcgacttaagggccgcttataat
ttttaattggagtttgaagtgcttttatcggggagtgagaggaaaaggaaggagtttcag
ggtccaaggagaagtgagagccttctggtgatcttgtgcccgagttccaagcccgggtag
cctagcccaagcgagtacacccggcccagcctcagcccttctagccagtctctgccaaat
cataaatcgataatttacaaggcccacattagcgttacagtcgagaaatgcgtgccatcc
gaggcatattttccaaattaaaaagcgagcgaaaaggaaaacagttcgtgatgctgccgt
gctgcataatcagcctcgcaaggcatccactgccacaatcgacgttgctgccacgcttcc
aactcagcgatgcgcataaattaagttaacccctctcggaaaaaaaacgcgacgcgcgtc
tgcctcatttttttgttcgtctattttttatatccaccgtaatgtattttgtgattaact
ttcgctttgcatgctacacagcgggcttttaccctttagtgcttctcaaagaatttgtat
tctactagtctatgacattcgagaagcatgaggaacctccttaaggatgaaaattataaa
aagtatgatccttagttcatttttattcgatgcttaaaaacataatattaagcagtttaa
caagttttttggacactcgaataaattccccagaatcaccctttttgcttcctgtgttcc
tgtattttttaccctcaccacagcaacccaaattattctgcccgagcacatgctagagta
cccacgttttttataaacctatgtatacctataccccaggtcgcaggatttttaaccctt
gctcagttacttgaatattcacttgtcaaattcagagtagaaaaaactgtaccaaaaaaa
tgaggcatttgcgttttatgaagagatgcggtgccgacaactgctggggtaagtttgaaa
cttgattttggaaatcccaacagcaacacaaagcaacaaaatgcaaattaaaagttgtgg
aaaccccttttaaaaaaaattcagaaaagggttgtcccagccgcaggactttcaacgttg
tctaagtaacgaacaaaaaaaatcactctgaggggtgcgtttgtcgtgtgtcctgccagg
cacagtctcgtttttttaatatttaatttttttggtatgcaaatgccggctgctacaaaa
aattataccccatagacagatccggaataggcattttcggcatttgaaaagggtttcggt
ttctgttgacttgcctgcagactgcagattgcagttcgtaattcgtaattcgtagttttc
ctgtctcttcagtttttcgtttagcatacggggataagccctatttaggggccgcacacg
cagaggaggatcaaggatggaatttgcgcaaagaatgcgcctggcacacgtcctgccctc
cgccgggctcttccttgagagagctctttgaaagcggcggaaattagttttccttataga
tttttgtttcctttgctctggtcgggcgtctcatttacgcctattagcaatctgggcagc
tggccgccaaggtgaacaaaaaactcaaaggcttgcgggcttaggtcctggccctgacag
ctgcccacaccagcctcgttggcatgtcctgcggtgctgccttcgtctgctgacccttgc
cacttccaagcatgtcctgatccaaataccatttccaaacagaacggtcaatttgaaaag
aaaggacacatgttcaaacaagtagtacgctggctgcctccgcccgcccccaccgcctgc
cgccccattcatttgccccaatagttggtacaagaaatcagattgcttccttgacatcat
atgaggtaaatattgaaaactggcaaacacacgtgcgcagcaggaagacaaaaggtcgtg
gctcagatccaacaggacagacaaatttctggccggcagtagcagttgaagcacagagcc
agcggagattgctaaggtacaggccgggttaaaggacctgataattcaatttaagattat
gccaggactcgatcgaaacacaacagatgtgtaattgctggcctgccttatcacttcctc
tgagtggaatctcatccatgaaagagttactccttccaaccaggatgaataattcccaac
cgtttgaaccactactccgtgtcaccgaatacatatttgtttcaccttttattgaatcgt
gttcctttctatttggttaccccctcccaagcacctcattctcgttgaaaatttgcttac
acaagatttccatcaaggatcatttttgtttgctgacttttggtaattttttcgcatttt
tttcccgtaactttgtgttttcattaattttttgcagacgcgtgtcgtccttgtaattga
cggcgacttttcattaggcagccgagaaaagaaaggatgcgcagtggtaaggaaaaaaat
ttaagagccacccttacccttacccctacctcgccaaatgcttaaaaaactggctctgtc
agaggattctcttttttttaagttctgtgggtcctggcacgctgccggtagcttcgacgg
aagtcagcgtcagacccattttttattccgctctgtttgttgccagcggcatctccaaaa
caagttgggagatggaaaaataaaaaaatcgatggagtaatttctgattaagcctcagcc
agaagggctaaggacggcgacctgaaggatgatttttgccctcaaggcgcatggcttatg
tctctattgctaggactaattgccatggacgaagctgtagtcctgtagaagacgaagctt
tatgatatgatatatgtatgtaggtatatgatatatgttatatataatatatttagtgat
cggctggaacacctaaaagccattgcgcaaatggacactcaacccttgagatcggatgct
ccttttaaatataaaattacactatcaacattaagtttaatacccgcaagtgcggatggg
tggtggcgcggatttggtgggctgggaagttgacggcgtcagcgacggattcggcaagtt
tctggcaaccgttttaagtgtcaacccacgctgccgaaagtggctggcagggttggcgtt
gcggtgggggaattgaaaaaaatgtgccaccctcacggaggccgagggaaaattctatag
ctattaaaaaatgtaaaagcgaaaacaacgaaaatcgcgcgtgtaaagcaagagtagaga
atttgaatagcgcccacgccggcgctggcgctggcgttaacgttggcgttggctgcgctg
ccagcggcgacgtcagcgttgaaggataatgtggaaaattgtgtttttctccttgtgggc
gactctccccgctcgaagctacttcttctatgcaggcagctcatttgcaaagggtgaata
ctcttagcgcagatggagggcaggaaggacgaaagtatctggaaagcggctagcccagat
ccatcgaattaatcactgggggagcgggactcgactacccgatatccaggggctattttc
gccatagaaatccagagcgaatacggatttaaatgcgtcgaagggggctctgcgaccccc
cagacgtcgaaaattcatctccaagcagctctgagacagacacgctctcatatgccagtt
caatttcctcatcaaacatgcttttaattttaagagcgcacgtcgaggacatacccacgc
tcgtcccccgccctacccgccctgccccactgccaggcgctgcggaagccctttcggttg
gagtctcatttggaaagcttctccaagaaaggggttggagttcgttaccaccgatgctga
tcgatattttaattttattttttcgcaattttttttccatttcattttctccctggctca
atgcgtttcctcagctttgccttttggcttggctttctttttatctcatttggcgctttg
atttccctgccaaggatgcgatgatgtagctggattcgtagcagtgttggtctgtgagag
gatgggaagtacgtacgagtgtgcctttgttcatttgcattcgcctcggtttcattacga
tttctaatatgtatatatcccactccctctacatacgtactgtctccgtatacttttccc
ccggcgttttctttgtgaaggcactcttattacggtcggcagactatcctggttcgaggc
aactctttttattcgaatccttggaacgccaactcggatggcctctggctttggagacga
gatgcaattaatctccgggatttttcctcgcacatcatacgaatgggacatgtattggaa
ctgccgtaaacttgggggacagtgaaaagcttttagttttgatatacgagtataaaaact
accaaaacaattactccaattaccgcagttataaaaatttaaaagccgcgccatcaaaac
agcagccccaaaacctgaggaaataaaacaatgtttgttttgcgaaatcaacgtggactg
ggggaatggcggcggaaagcacataggtatgttgacatcctgcacggccccaggaaccag
ggttccatggcgaataaaaatgtcataaaatttgaaaagcagccgacagactgacaagct
caggggggtgcgggcgcaagtgaggacgaggcgacacatattcctttggagagcaaggaa
ttgcaattcccccggcctacggcctatgctgcctgctatggggtgccagtcggactgctc
ccggagcagtctcttcctgtaatgcaattagatgagtgcccgtggattcgacgacgcgcg
gatgaattttgttaatgtgtttccccagtacctgcaaacgcatatgaatattttatagtt
cataatgcgggacatgttttcgctatcccaactaggcctgtttgtgccgtgcaaacaaat
aaacaaattttccaaattgagtatgaaatgatttcgaattacatcagcattaggtggata
ctatgcagtttggggaaagggagtcttgcccccacatttgatggaagaagctcttaaagt
ctcaacacagagccactgcttattccggcgtgtggcaggacgtgaatgtatcccgagcct
gattcggcaccatatccttctcctcccagcacaagcataaataaatctaactgtgaagga
gaactgcgggcaggatggggaaggatgctcgaagtttgaccaatggaaatttgttgattt
tggtggcgttgaggtttcctagccggccgaagataaatggcattggaattaattaagttg
ttaatttcccattaagcactatggacggtgcacgtaaggagtccagacaatacaaacatg
tgggagtcttgggcgggcggcgaaggtccttctgacagcacttgacaaaattatgtgccc
agcggccacatttaacctttcagcgtgccgcagaaggaacaagagaacacaaacaacggc
tccggccccgaggcagtcctcctcccgacctcgccttcgccttcgccataagcccgacct
gactgccaactgactgcccctcccccgcacatatgcgtatgtgttgccacaaaagcagca
cgcgctgacgtttagtgctggtttcccggcttactccacatgtgcatgtgtgtcacattt
gcataagaaatctcgcaccaacgcattaccaaccgagtgcccttcgccctcaatcggcgg
gtacacgcttcacccccgagcgagaaaggattcgcatgacctcaccccaatcacatgtgc
ccttcagtccccttgccgctccccactttccctctgactcggatcccagcctaatagagc
gtaataaatgtcatgtttcgccaggatcaggctgagctactcctttctgcgtcctgaatc
gcgattgttgtggccgatgaaaagggtcataacactcgttcgaagaagcggaacccctcg
gcattatcaatttgtcctaagaagtgagctgtttattcgacaatggcggaggtcctgtgc
agtgatttgagatgaaatctggatgattgcagttaaccggcttcttagaggcagtgctgc
tgggagaagggagtggcatgagtttggactactaattaggcgaaatgtaatgaatgactg
gggacaacgcaagaaatatgaccaattcctgctcctgcagaacgccatgagtcatctact
ttcccggctccgagtgcccgagtggaactcccccacccctgcccacagccgccattaaaa
gcttacaaattgtaacttatatccacgcacaaaaatataaggtcctgggaggacgagaaa
cctttgtttttatcattttccaatgcccttactgcccttgcgctgctcgaggcccgcttt
ttccttccactgatacccatccagtcacctccttcattacggccgccgtggatgttggcg
gcaccgccacttctggcctacgtgctctttgcttaattttaaacaccccctcatttgcat
aaatgaattattttcaaccccaaagaagcatcaacaaaaaattaagattggaatacgggg
aaggcaggaaaatgaaaatgaaaacgaaaatgagaaacaagtgaaaggcgagccgaaaaa
ttgctgtgcatgcgcaaatttttcaagtgcagagcgaccagatagagaaaggcgcgggaa
aggactgaggcttcagcactggttggggctggggatgggggctggggctgggccggagaa
ggtcgaacggggctgaatggcacttaaaagtaagcttaatgggcaactggccacgtcaag
agtttcgcccataaaaagcccaaagaaaaacaaaaattccgattccgataaatgcgtccg
ctccgactccggctcggtggtggcaagctgataaccgttaaacgcaaacaattaaaaatg
acagttagaaggaagcagcctacacaaaggacataaaactgcttgaagaccaggtgtata
cgaggtcccctccagctccttctcgttctccttctcctggcatgaaatgacacaatttca
atttcagtttcaattctcggctggggcggggaatcatattcctattctctcctcggaaag
gcaacaccagagtgcaactgccgtgcaacaccgtcccgtacgagacctcttcatgattga
cctgcgccctatctccgcaccccggcacccccgcctggctacccgctctgcagtagccag
gccaacagtattccctgtttttttcctgcaactctcccgttttttcttactttttgtttt
ttgcagtatttatttgtttagcagccaaatgtcaagcgggcgttggttttagttttccca
tccgctccattgtgatcctttgaaccgctattgcaattcctccgggtccgctcaagagtt
aaggccattgtcggagggagggtgtgttgcacaaatccgccaggtctctttctataatgc
cctaaatgagcgtaaaatattaggcaagattgggctgagcagcgcattggatgaggtcct
caaaggtacctgagtgtccaccccggcctctaatcaatcattttgggtttgtcttccatc
agacaattgaaatccgtctattctttaatagcttgatcccttctgcaaaggtccaaagga
agatctaatggattcctaaactactttgctcccaaccacgtgaaggaatgaaggaagtgt
tcagttccgatgtcaggggcgagttaacttggcaatttgtaagattcttagtagctcaag
aaatcaactgacccaattgcgaggtcttctggcagctggattgcgcctatcgctcagccc
atcatctatagttttgcatgacaaatgtcataggtcgacggcgttgaatcgacactcgga
gcaagtaattgcgggggcgcaagcaggtgtcccgcctccctttggcttgcagccgctgca
atttgagtcccattacggattagagtttacagttgctcgaggaaaggtcacagcacgcac
ctacagatatgtaattgcgatcggcagcccctgagcagaagtgattattccagcaccacg
ctgcgcgctgggagtcctgttcaggttcctctcgccctacctctcccccatcccaacaag
atcgaggcacaactttttcgtttctggtttggaaaaaattccttttgaaaaacaaactcc
catcaaagaggctcacgaacaactcaaaagccaagacaagtgggcaaagcagaatgaaaa
cttgtaagtccttttccgacagctgctctggctaccaggcgatgtttatatgggaggcgg
ctagaactcgacgagaaagttcattaaaattatgcccttttctaatttttgaattggtgg
ccaggacaggacgggaaaaacggggaggagagcaggaggaccgagtgcccgataggcact
tgtcccggcttcctcttcctttgcttttgacaataatcactggactgttaatttgtttcg
agcgaggaattcggtggccctcgctttctgttttcttttccagttgaagaaactttggcg
catgcaaatcaaatgaaatcaaagttttccgaagccaagaagccaagaaaactctgcgcc
cgaactttgccgaaatcgacaatgaccgatgttggtaggcgggggtgggagggacttccc
gcaccctcacccacccctgttcagagagaaagggttaaccctgagctctaccctcattgg
ctgccggccggctgcccagtgggcagggttctccagtccggaaagggttaaactgaaaca
aagggcggtagtggaggtggagaatccttcggccattggaaagagctgcgaagcaccact
cattactccgtacttttcatggccctcacccccggactctcatcgccaggcatcctacag
atacatagtactttctgggcttcgcttatgcttcgaatgatgcctgcccgggaaacaacc
ccatcggcgagcagacgtcgcgacacggtaaaatatgcaaattttttcattacagaaggc
attctctccttatgagcatacgcgaacagagatcggcgtcgccagtgctgactctgattg
ctgaaatccgacttggcgtagcgtcctgtgagggtacccagagtgcgaccagctcggggc
gccctgttcggtacaattgctgttgtttcgccaagaatccgtcgcagcgcggcattgtgt
gttgttgtaatcagcaccccgccacccagccacccagcgggctcaacccacgtcctggcc
atattgagcacccccatcacttaatttttaacaaatgctgttgtgggtagcgtcgatgcg
cgcaccgtcttctgagagaaagtttcgcgctgcttttcaagggttgtctcgggggcaagt
aatttatggcacccgtgtgtactgctttctggctctaaccgagcgccaacaccgagctct
gccccttgccctgtccctgctaatctgacatgagcttaatgagaaaaatctgcaattttc
gtccttcccgtgcgtgtcgcattttgtcctcatcttcgcatgtgtgcgctttacaattat
ttcaacttgcaagggttggggctgttgggtttagattgacagtgaagctctgagtctttg
gggttccggttgcaaagttgggggactaaacattattagagatattatgtagatattata
ctgatttcagaaaccacacaattcgaaatacaggggcccaaaatcaatgaagatgggata
caacgcctgaatttctgagtactcacttcgggcagagcaattaaaattttccatttcatt
caaccgaaaacgaaaaaagttttcaccattctgagttgtgtgtttttcttttccgtcgtt
gatttgtttatttgaagtttatcaaaacaagaggatggatgagaagaggagaagtgaaaa
taaaacgagaaattctccctagatgtggttagcccaaggagtatcccccaactttgagcc
cccggccatggcgccgttcatttacactgaattaagtttatcataaacatggcaaccagt
ccccgcccagcccccgaaagtaggccgtcgaaaggaagaaaaattaaagctcctgtcact
tgcaattgcttcacccgcaggcagatatccgcttcaccagcaccccaactgcaaaaatta
gcaacctgattggctgacctccaatgctggccagcagagcaggaggctcgttcccggaat
attaatagtcggcagtttaatagcctcgattaattgccatcagtgcttcccaagcgaaat
tgcaacattgtgccatgaaattgaagcggcggaatcgaaattaacataaccaaagggatg
ccagtttgagacaagcaggaagtcgaaaaaatccaggggtacctcggcaaataacgacac
ccctcattttttgcagctgcactttatgcaaaacagcttacccggaattcctgggagggc
acggacagtgttcgctggggtggttgcaaggaccagactcagatcccaggctaggctcta
acaatcaaagtccacagttaagcggtcaagttgtacaaccgttgaaccaaaaggcttcat
aggaaggagctgtgggaagtggggattacccctgcgaggaagcactttacaaggcaaacg
aggtttcttattctgttcacaacagctacatccactttccggtgggatttcgcacttttt
gcataattcaaatgacaagcacatggcataaaggtgacccaatcagtgtccactcctcac
gggtagagcggttcacctttccacctccctcatgtgttatgatgacttatatttatcctt
gattcccacacaatggctaaccccaaaactttcaagtgtgtcaatgacattcttcccagt
cccggcccctgccactgcccagagccacgctttcacgcatgtatgagttgggctgagccc
attatttgcatttgtataggtgggtcgtgtttggaaaaggtcctcttatcaaaggatcag
attatcgaaaaacattccgcccgaagcagccccccttctctacgaagtaggccccaaata
atcaattttgcaattgtcacgccagaccacaacacacaatagagcagcccagaaacgttc
aagttaaatttttgttgagagcatggcaacctgtttggagcgttacttctgtcccaataa
gcccgtctgcagcacagggagacgggccaccttctactatcctggcggaggcacctactc
cgggtactggctgtgcaacaagcttcatgggtggggcgtgaagaagaccgcgaagcggac
cacggccgacttcgcgggcaagaaggtgccggacggccagctcgtctatgagggacactg
ggtgcagaacaagcggcagggagtcgggtcgatgctgcgcaagcggggcaccaacgtcca
gctgatatacgccggacagtggtacgacgatatgaagtgcggcgaggggaagcagttcta
cccagatgggtgcgtgtacttcgggaagtggctgaggaacaggcgccacggtctcggcat
ccagtggtacaaggacggcagcatttatgtgggcgagtgggagactgacttccgacacgg
ccttggcgtcatgttctatggttcgtagtagagggagctataagggcgctttacttccta
accgactattcccacatatagctaatggcaaccgctacgagggccacttcgcacgtggct
acaagaacggggagggcgtgttctaccacatgcacactgggcagatccagaaggggatgt
gggagaacgataatgtgaagacctcggtgatgcaggatgagcgaaccatccgagtcaatg
atgccgtcaccccctatccgattccgcgcaactacctcaagtaccccaatgagataatgc
gggagctcttccagaggtacaaggtcttcggcgagaagcagcatcgccggttcaatgaca
agctcagcctcaactttatccaccacaaccggcagtacgcgtccttcgaagatcgggacg
ccacgccgaccattgttgacctgtatcctgacgtcaagttctcctgcacctgcgactgcg
agaaaatcgccaggcacgagactactgttagtcagatatagcctttaagtaactaattac
gggagctgaagcttgctgcacccggactcgctagtggtcgccggcaagcgtcttacagat
gtcatatacaagttggctattaatataaattttttatcaattattaagattctatttgct
tgacgtgctctcagctctcggctccaccgccattttcaaagtgaaaaacagggctacttt
agaactttaagccgacagagcgaggctttctctaatggccgctaaaatacctgcgtatct
ccgtcgcccctgccacagcatgacacggacttgccacgcccaacacggaccaccctcgag
ccccgagccaaccccaaaaaggacacccacgttttctacttaatgataaaagaaaggaca
ttagcgagcctcgacgcatctccacgtttcgagcgcctttcaagtgaaaagcaaagaatt
aaaaaaaattaacaaaaaggtcggagaagaaaagcggtggaaaaaaggaagcagcaaaaa
tggggacgagcacaatgaaagaaaagaaaaagatttggagccacctcccagcatcccccc
agccgccattccgctccagcttcggctccttccagctttccatttatcaagctcctttta
ttttggtgcgcgggcgtagttaaaaattaataaatgaaattaatgccggcgacacttcgc
gaggcactggccagtgcggaagttgaagatgttgccaagg
