# Supplementary material for: SMCis: An Effective Algorithm for Discovery of Cis-Regulatory Modules
Source: PLoS One. 2016 Sep 16;11(9):e0162968. doi: 10.1371/journal.pone.0162968 (PMC5026350; doi:10.1371/journal.pone.0162968)
Supplement: S1 Datasets — (ZIP) [file pone.0162968.s001.zip › dataset/Drosophila/kr/dere_gg23037.fa]

>scaffold_4845:22496927,22536926
tctgtcaaaaaataaggggaaaagcaacgaaaaagcaaatgggttgacagcatggggttg
gtgtggttcgcaccaccacaagggttacttgtgggagaagagggtaacatgtataaattt
gctaaaaatgaagcggactatcgatttatcacaaaagcttgaattatagtcaataagttt
tattagttatttcgggggaaaaggatttaattgtatagatatacaaatacacaaataaaa
aggaaaactttattgtaaaaataaaaaaggcgaagcatttgtaggttaattgaaattttt
tctttttgcactgttttttattttttaatgttgtaacttgtaacttcgaaaattattgtc
agacccataggtgttcttaatagataaatttaggtcatttgtaattcagccacttttgta
cacattataagccgtgaaaatgtaaatcttgttataatcttgaactcacgtttaaatagg
aaattcagcatttatattcaatagttaattcaaacccagttgtaccatttaagttcaaca
cccacaatataaattaacgcgggactgtacaccaaggaaaaggtggagacaatgagaagc
gtcttgggggcattttatttaacggatatgagaaacagctaaccgcgtgaaacatcatga
ccaagctaaagtaaaatctcaaggagggctggtattcatgactcagaatttgcttttgaa
aattaaaaaattcttcaaaaagaaaaaaagctggacgtggtctggtgggtgctaacgatg
cctgggtgtgctgtcgttgtcgttttggctgttgttggggtaaacaaaggatcaaaagca
tactaattgttttctacttagggaaaggagcttgccttgtaaggacatcggggcgaaggc
aaaagcagagaaatacttaacctagcactggctaatcgttgacggcctttgaagcaaaat
ttcttaaaatgtaatttgcaattaaagactaaatagccccggtgtagaactcgaaattga
taacgctttttacttagccacgccgtaggcttggtcgccttacatttcataccgttaacg
acttttctctctccaccagtatgtttgtttatggaggatgtttgaacttatacaagtaga
attttaattaattgcgttctgtatataggaagataaaatggaattgataatcagtttaaa
ataaaaaataatccagtacaaactattacaaattttctattcaacatttttgaaataatg
cttaacagaggcaaaactaaccggagatttaaatagaatcattcagaaatagataattta
aagatactttattaagaacttaagctaacacttaactaacaaaactaaacatcttaataa
atttgtttgttaattatatttttgtaattaaatatttattcagcgatctggtaagaaaaa
aatcaattagttctgtatattaaaagtaatcagcgggcagctaattgttatgatgtaaga
tttcttagaacatcaacataaaagaggattgggagtgaggaatagcacattaagatgcca
cgctgtgacatgtacatatgcgccagcacgacctatagaattaaaattatagttagcttc
gctttttactgaccataattgaagaacattaattaacttaatggatattttatatagcgg
tctcttacttatgtctactgtgctataagtaatattgttacaaaaaaaaaaaaaaaaagc
tgaaaacctaggctatgtcgaaggctacttcgaaatactttgtaaccaataaacaaatat
ttttagaaatcttacaaacataaatctttactctacaggagagcttaatacatgtttata
taacatcgttttatttaaattatattcttatggcatatatcattggtcatttgaatttat
gtactaattccctcccttctatgagtcgaccctgtagctacgttacttatatgaactctg
tccaaccctttaatattataggggttgcgttactgataactaaaaaaaacaaaatggatg
tactttattattctttcatatatttaatttattaaaagcttccaaaacgagatcccaact
atttataaactgataaaataaggtctacacttgttactctaaggttgcaacatatgagat
cactagaaaaatttaagtcaagaaccttttaggcaactgcatatatttaatcattttctg
cagtcatatatatttttaaaattaaaaatttgatacaatgctaaaaatataattgagcag
ctagaacatacataaatagcatgtaatggaaggcatgcaattcttccttttgcgttttgg
atgaactagaatttatctcttttatggcaaactatgtacgttattgaaaaaggtccggta
cgcaatgaaatgtggctaaaaagccgaccagttaaggacacccacacaagcagccaactg
tactgtataacataaagttaaaagtaggacacaaaaaatgtctttcaacttatgtatgtt
tgaccaagtaaatcctttgggctttccttttcaaagggagatttggtatggactaagtcc
ttttttagctcacattcctgcataaaataacaatttgcattacagtttaatacctataat
attttcttcgagttcttgcatattttccgctttctttacttttatgcacgtttaggcatg
aatagaaatttaagttatacaagcaaaagcagggaaaaattaattatacaatactttctt
aacatgtaaaactataaagctattgcgaaacatgatacttataattgaaagccaacaatt
taatctaaattatttcagattttggtatagactgaagataaaaaagtatacatcccagtt
aatcaatatcctatcgccttagcctagccaataaacatcaacagtttgagtcaaaatgaa
aaagggcagataagcagtcttatttgattggagctttgcgtgcgatgtgtaaaggtcgtc
tattcttgctggcaatataggaagcgaacaatcatggaaaggatattgttatgaccgttc
gaaattgtcttgaggattattaacaaaattgcgggactgtgatttaagggttgtgcaatg
ctttccaacaatgattacgggaggaaacttatggcataccaaataatgtcatctgaattt
gccaacacaccgattttctgagtattcaactacattttactacttttacatagcagcgta
aatccttggtctctgatttgatgactcggccaatgaaattcagttgaggtttaaccggga
attcatgacgtgtacttgcgattttggacccggaaaaaattttctttaatgtattgaccg
tcatgatgcttattgttgctgttgcttaggcggtgttgatgatatttcttatttcataac
aactgtcgttttgtaccttactccaacaatttgatgcatttaacgtagcaaccccatagc
acataagaaacctaaaagagctcacatatcttgaattagaaacgccacactaatcattaa
agaaagtggttagtttgcaagaaggaaaatgaaagtaagcgaaaggactcagtctaaaga
ggtctgtaaaaccttggttaaatttctacatcatgctactgaccttcactttctgagtta
cctacgcactcaaacatatgttcattcattttccctttcttgtggtctactcttcaccga
gtgccgtcggttttaattcgacttacctaacaatctatgaccgtaacacttgctaacaat
gcctactccttcaccaattgcaactttctctgtccaaaaataacagatgtcgggactacc
ccgttaaagttaaatactaaataatgatggcatttataacctgcttcattataaaatgca
taacagaggaatggcgataatatattattatttacattagacataagaagacatgttaca
tttaatacaccaggaacgcattttgtcggtatttaataactttttaagtaatccctatat
ttaaaaaaaaatttcaaatatcaaaaatactctgcgtaacggacttgcaaaaaaaaaaaa
aaaaaaattaaataatcaaaacaacatttaaaaaagtggtcggcttgtgggcgttcatgt
gggcattgccgaaatgtttttgccataatgacttcataaccttttaaaattatatgtttt
aaaagggcacctaacaacgaagacaacgattttaaatcggttctcatcaaaagaccgagg
gaaaacaaaatatttttgattggtcaacattttcaatgtatcttgatctacaaatgaaaa
atgtttggcgttggttaacacagatatcgcacatgaaaggaaaagcgagtgccggcagac
ttacaaataactattgccgcgcaacgaaaggatttccaatgagcacttcagcacgcttag
acgtcaatatttacaaaaggataccgaccgtcgcgcgtcgctcactgaagaaaaaaggat
gtttatccttgttgcacgaaaacgcaatgctgcggttgataaaaataaagcccaagtgcg
atttgtttaggacgatcttcactggtctcctatttgtaaaggcgttaattttgtgtaatt
tttgataaaacccaccgttcaattaaagataagtttcggtaacggatccgtacaatctat
tgtcttgctattacaggatgctagtgtgtgtcttatacaggtgaattcatttgataagcg
atgatgaggtggaggcttacgtaaattgtattttaggcgttttccaggaaacagtgtcaa
gttaatgtttgcctgttactgtttctgggaaagaacgcaaccaaagtatttctaaggcgc
gatcctaaaagattgaaaaataaaaccttatcgatacatattttttttaagcaaatcttt
tttaatgttaaaatctgattttgataaacgttttctaattaaaaagaacgcatttgtcaa
gccactacaaggcctcccacaaatcgtaaagtatttattttaaaattggcttgcggatat
acttttgactgtcaaggcactcgacaacagctatcttcagcgttaaacgatgtaaccaca
ttatgtattcaagtcagtttgcttgcattgccattacaaatcaaactttgatgcgattat
tatctaaaacactcggtcatctgcctttcacaggaacatccatcacaaacaccaatcgta
aagcaaatgattaatacgatatgtgagcgacttgaggaaacggggaagccgcttcaggat
cacctaaaccggtcctactagtgaactcttttgacagcagtaaagggtgacatattagcc
acattaaaatgccacgaagcatcctaaaaacataattgaatttttaaccccccgtctcga
aaatgttttcgaataaaaaaaggagaggaaggaaatgtgaactcattatcaagcattttg
ggatcgcttccctggatcttcgtcttgttttctatacatggcaccccttttttgactctc
tcgccttctttttaattctacgtcttgatcttttaacccctaatttagcgatcaacgccg
gattttattccccacttcagtttagtttgcctatacttccaatgcaataataaaagggtc
acaagcgcacgcgtctttcaactagaaatctcggcatgtgcgctggatcggatccgattt
ttttagcttgctacacttttatatattcgagggaccggggctaataccatatggcgttta
tcgtcttgacgctctgacgtgtgtcagtctcgcgcacagaagaactttcgtgttgatttt
ttggggttaatttgttttgcgactctattaattggctgtgttttgtattcttgtaggcgt
tatccacttaaaatgggggagcatttcaatcgaataagtaaaactaattagctacccaca
ggctacctcttagcacgaattaagacattgatcgaacttcctgtttctgaattgatcatc
gttgtgttcgcagctcgcacattaatttcaatatatttttcaatgcgccgacatttattc
cttcctcttatcttgttgcatgcgatgctcgttagctcacctaccatatcatggcggata
gtgatgagttttttccctacggtcatgtgggaaaatactagacatttaaaatttagaaaa
aaatcttatacctattacatctacagccagtagtgaaaaataaaattcatgataaataat
tcctgcaaaaaggcacgcaaatgggcgaacttataaatgttagaataagagtttcagcat
atcaatccgttgtatggatggctgaaatacaaaaaattaatccgccttttgtatacgaat
taaacaaaatttactttgaatataccacgataagacgtataaatgaaaatgattaaagaa
gagctgcgaacgcaacggattgttgatttcggatgattcgttgtcgcttcctgtagtcga
attggattgtactttaggcatatgcggccatgtagcaatgggaattgagtttgttattaa
tcacttatcatgcaaggcggtgctaaagaacaaccgctggctggacacgcaaatgtgatc
atgagctcttcacatttaatcggaaacgttgaatagagggatgggtagatagacaatttt
aatcttaatacataataaactttattttgcatttaattcttataaactaattaaaacaaa
tcgattacgatatgcaaaatacatgggaaattgtgaagaaaaacatattatgcaactgaa
atttaagccgtgggatataaccggaaaatataatgaatgagaaatatgagaaaggtgaaa
aagaccaaagctaaaatcattttcttgtaagctgccactaggcaatttcgcacagtttga
ccgattgagcaacgaaaaactttattgcactgtgggaaatcattatttcaacctcaaaca
cttcggaaactacagattccaaaatcagtggctgtttattctttagcagtatatatcttg
ataaagtttctttttgcttctcgggggtatttgttactcattaattacgcagggcaagac
taagcaatttcggtgttaatttctaacttttatatactgagacaaatttgcagacatgtc
agttaagctcaacctcccacttctcatgtaattaaaacccaaaagcaaaacaacaatgtg
aagtgggttcacaaagctaatgttattcgtggctatcggatattatttattaacgtgctt
gttatatatattaatggaagaaaacataatgtgtatggaaaaagttgttgctagatcact
ggtacatatgtatgtacataagtacaaaatcacctcccatttttccattactgcattaga
gctaaaatgtaatacaattgcaatctgatcaaaccgttttttattaaaagcaaaagccga
atacactttattttttttagcaaatgcttttcaggaacggcgttttatataacggataac
aaaagttcttacaattttcagatcgaacattctttttatcatatcgtagaaaaaggattt
agtttgtcaaagagtctaacgaacatcattaacaaatctatggacttatatataatgcac
aactgtaagaaaattttcaaatatacttaaataaattaaaaaagtaataactataaaaac
aatatatatgcatacgacctctctttattgtgaacaaaatgtactgctctgcaatgtgtt
agatagtgtacttattatgtggtattgcattttgaagggcatcctccatatatcagcacc
gaaacacggcagatgttaggaaatctaaattaatagcagtacgccatttcataggtaata
tcgatcaaactccgcctttttatttgactcatacagtgcatacaaatacattcatacatg
tgtgtatttcagaaatataaataaatttcccagcgctaaataaagagttaaagagcaaac
agcgaatggcaatgacagagttgtttgtgtgtattcgcaaccctaatatactaatatatg
aactcttaaatcgataaaaataagcagcaaccccaagagtcccttttcacccttttggtg
tacaaaaatcctttcgatttcatctgaaaattaatacaagtatgagagaagagaacgaaa
aaaaaactcactcaagccgtacacacacgtacgagcatggagctgagaatgaaggggtaa
gagaacaagtgttgcttcccctttttacttttacggagcgaaaaggtgttgcggcgaaga
gcgtggatttgcgatgagtaagaaagagagaatattggcccaataccaaaaattaagccc
cacagctccaaagagcgcacatcaatggccgacagacgtgatgcagacggagacggcatt
aaaagggttaaagtgggcgacacgtgcgggcgaaagagagcgaaagtgttaaattggagc
acatgcgtgttgttttccgtctctgttttggcggccatttttgtctgttatgggttggcg
cacagcaataaagtacgtaaagctccataatttgccttataaacaattttgcttgttcct
gaacgtggagagcgttggccaaaaacaaaaaataggaaatgtaaaacgcgtataatttcg
gggggcgtttgtttccgatttttttttttattgttttgtaaagagttttaaattgttcca
tatctctaaaaaaaaaaaaatcaaatgcaatttgatagcagtgtccgggttattgttttt
tgatcaaatctaggacactcagccgaggacattataatcgcacatcctgtgcatacatat
actatttggtgttttgtttttgtggttttggttttcattgtaaaagtgaaaacacaaaaa
cggatgcactttatacatatgatcatgttggtttcaaaacattttgttgtatacttgtgg
tcttctgtttgagttaagtgttctcaaattctccaccttggtatttgctaaaggtgtttc
agactcatgcaatttttgcgcatcttttgcgctttgtttaatattctcacaggtgttctc
tggttcaggttttgggttttgtttgttgtccagcttccaaaagattatctttcataataa
aaagtccgtttgaggtttctagccaaggatcttttttaattatacgttaccaaaagagat
cgttgcatagttttcaatttctctcccctttactcacagagtaaatggatatactagact
cgttgaaaagtatgtaacaggtagaaggaagcgtttcggaccctacaaagtatatatatt
cttgatctggatcactagacgagtcgttctagcctcgtccgtccgtgtgagcgtcgaggc
cttggttattacaaaatctagactaatcatttagatacaagagaaatgttttaattgttt
tatatttgctatcgatatgccaacagatttataaatgttttccctcgcacttacactatc
tgagtatctgaactcgaactcgacaatggtgttctcttttgttatacctaagacgatggc
attgatttatgacaaataaagtgagaacattttcactttttactaccagttccttgtatt
ccccttatgcatgttttctttcagcctgcaccttattttagactcaatgtcgtattaagg
tgaaaatgtgctgagcaaagcatatgcatatggcatcataagagaagagttcctacagtc
tcttggggaggagccaaaaaaaaatataattcgttctccaagtggcgagcacatggaggc
aattgttgcaggaaatgagacatttgcttgagatttcttaaggaaatatttgaacttttt
aacatttgaaatgcagcaggcgctgagcacgcttgtcggataaaatttaccatggaaggg
gacctcggaggaaaaatgaattgtcaacaaaaatagaacagtcaattaaaaacaagaata
ttatcaacagtgcgagaagttaaccaaccttaaacggagacaaaattgacatcataaatt
ttaattacaaacacccacctaaattatattatttccttgttataatgtcataagccatag
gaacgaaaaccgcctacttacatatttaatccataaaaaaagtatcttttattttcacga
aagtaaatataaccacataaccaatataaccaacactagtagaaaaaaaacaaaagtaga
aaaaaagtagatggagctgaagaccgaatttgaccggcacttatagcagggtggtaacta
atttgtgcccaagtacagcagtgtgtcaatgggccgtcataaaaacactagtagccaaga
actatctgcgtaaaagtaaggttacttattgcgcgtgtaagcaaaaaaatgtgttatttc
ggaggtctgcaaatgattgcattcgagcgtattttttaaggggtataatatatttttatt
gactttaagcgtataaattgcgtcctagaagcacagcttgatttgcagttcgcttttttg
gcctaagcggccaggtttacgattggaggacacttgggtcctaatataccttttagcact
cagctacgttttattctttggattttatttccgcaactatttcgagtttggaaatcttgt
ggtttcctttctttattttcctctttcctgatgcgaaccagtcttttttttttgtacaat
gacacttaccatctgaaagtcgctgtcaatcctttgcaacgttacgacaggatgttgaat
gtgtaatgtgagacgaatgaggagctaccagcggctagagaaagtgtttgtttcccacac
atgtaaagtgaagacaatgttgccagaatgtggcccgctcttacacgtcatgggaaagtg
taggtgacacattgaaaacgattcaattcacgcacctatacatattctggcattacaatg
cattataaaaacattttagataaattaaataatacatagaagctcagtaagtcctacaag
gatccaagtaaaatcgacacaaaaaactgcataggtccaccattctttatgcaaggccat
gtggaagccgaacgaaatatcccatggtgaacagtcatgagatggtcattatgatggtgc
aatgcaacagcataaagacgatctcttaccggatcatcatcaataatgtgaaacatgttg
caaaatcgaagagtgtatactgaaacatttttgctggacaatgaagtaagcaaacaaaag
caatagtaaactgacagggcggaaagacaatcagaagccaagacaaagaagttacttagc
atggaataaatatgtatatgtatatatttttagacttagtactagtaacaacactaaaaa
gagctacagctgattttcaaataaatatatcggacgacattctaatatatgtattattaa
ttacaaattttggggtaagaaaacggatacttgtatccgaaaaaattggttatcaatgaa
cggaaatatttattaagattctaattaaatggccagtcgtttagggatgaatgacaataa
aaataatgtgaagaaaatgtcaccacggatatgctagattagtttaaacaagcatttggt
tttatgcgggtatttttacttcttatttaaacaaataaaattccggaacacatatccata
taaccgcataactttctaataaaaccttctttcaccttttctgcaatacgataagttata
attatatgaccacacaataaattagaggaagtttcgattttgtttttcaaaccacaaatt
tgatcgctaaatcgtaacccagagaactgactacgcggaaatgaaatttgaatgctttac
ggggcgtgcctcgctctgctattgtgctcgatttgatgtggaaattaaagaaaatctccc
tgcccttgatacacagtcgaaatcgaaagttgcctggactccacgctgataccggaaatg
gtttttacttttatcgagcgcctctctgatttatttgtgttttatgtcctagttacccaa
gtgtcgggtttctgcttgagggataaagacgagaaccttcacttaagaaacaagaaatgg
aaaaaaacaaaactcaacgaggcatatgtgttttctaccgcatgaacttgttttccttgt
taaaaacgacagtcctcacattttgcatgcctgcttcactgcacacattcttcatcttcg
tttttcaccaacggcaccccggtcagaaggccggcaagagatattctgtccttcaatgtg
cttaaaatttgttatcccttttgcgcaagattgcacatagtttgcgtgggtaccttgggc
atctgtcagttagggtcagttttgtattttattttcatttttacaatcatcaaattctct
attggcgaaattgcaaaagttttgcgtttgtcaaaatgaataatacaaaggagagatata
cgcctaatcagtaattccgtgtgcgtgctagctaaagttaattagtccccttttagactg
gcgccttagagtaaatacacatttagcctaaccaaatgtccagtcattttcggagtgctt
ttaaaatgataagacacccattgtcattaaccacacaatgaggcaaacaacagttcaata
acaataatttaaaaataaatttccactgcgaaccacttccaaaccatgaaaatttctctt
tgcttatcagtcgcttagtctgttacagtcgattaaaattgcaattgagtaaacatcacc
ggaaatgtacttgctttcattgacaattactgaccagactgactttaggttatcttattg
ctccctcaattcgtaccaattccctgtcagcttatttaccattttgtatacttcgctaat
tatcgtagttttttgaaaaggttaataaatggcacatttttaagtgctgacgaacctaag
gattgaagaccctacaaaatacctgcattattcaaaaactaatacgtgcccatgcaacaa
aaaaaaggattgcggtacagatcaaagaggaattgaattcgtagtcctattagggttaca
tgccactgtggataataagatcgaaacataaggataaattgtttcagatatacgtttaat
aattaaatataaaatcacgtaaatttcgggttttaatattatataggtgatgacatcaca
atttgctgtctagtccccaggaaaaacgtgtccacacaaagtgaaaaagtatacaaccaa
tttgaatggcgagtattgttgctcagtctctagcacatatttgctaaagacaagaatttt
tggtccagctttgccttaaaatgtcagtgaatttaattttgccagagcagaactctgttt
tttttctatttgttcaatacaataaattttgtttaaaagtttcataaaactatttttggc
tctcaattaaaatgaagtgcactataaaatatatactttatatacctaaatacctactga
taattggtttttgttaggcctaacaaatagaaacacatctgctctttcaattttgtgagg
gcgattcagaaccaagatctgcaacactttattttacggagaaaattgacgtctaaaaca
agaccgcatgacaagaatatttaacagactgtaggtctaagaaatacttaaaacttgtac
gcacattgaaaattcctaaactgtagtgccatttgcacgtttattgggtaacgtcaaata
gcctgaaatataaatcccactgaacaggctaggtccaaattatgattaatgaatctgctt
caataaaagtaagctaactggctggctggctggttcttgtttgtaatgttctagctggat
tcccaatccaaacaaagctaaaaaattattgtcaaggagaaaaaataaagatcaaaacct
tctaaaatatagatttcttcagaccgcaggaagggaaggagctactttctttggcatcca
taaatcacttaggtcgattgattgacacctaaggacttccttcatttcatgtaggtggca
atacatttgattaattgattccgaccaaggcctaaaaaggattggccgttagaaactgcc
atttggcgcgcttgttgacaacctagctaacaaataccggcttcaactcagttcctggtt
ctatgcgtgtggcccttataccaacccctcatcatatctacaatcgcccagctgtcagcg
gaatatcaatgcaatttattgcttcatttttgcaaatttactcgaaaaatctcccaatag
ttacaatgctgacagcataccgctgacaaacaaaggacacatccaaccaccaacttttta
cttgaaaagctacctatgtgcaatgcgatactttttgtattttttttaatactagtcatg
agttttttgtcatataacttttctacgacttcacttctgtctaattgccaaacaatcgtc
gcctgattatcctgtcacggctcaacttttttgcggtttccacactaaggttttgtataa
ttggattgacttgcggacgtttgagtgacatcatatcaacatcttcatcgcacctctaca
tttctggtactgatttgaaaatacgacttgtaacttccagaagttgatatatacgttata
taattaaacatgtagatctttggaagttaggcattgatgctgttttatgacttgcttatt
tattttttagcttatattaactggcacttctatttcgtgaattctgccatcgtatttgtt
ctgtcgatatctgttgccatgccggtattttgtccttccccgctcttttaaaagcttgga
gcttctggcagtattatttgaaaaataaatagctttggtgctgataacaaactggttgac
taaatgcgctcggggtgcattgtacgacctactgataagcatggcaaaatccttgatctt
gacgctgcgtttcaactcgcaagtttatgctgctaaaccaacttaaatgtttttgtacgt
atttttgtctaaagcgtttagcttagcatagtgcaagaataaaacaaagattgataagaa
ctcgagttcataacaaaaagttgcgcgtcgagcccagcgggcaacgcttctgatatgata
atgacagcatcgcaaaatatacaaaatcaattttcaattatacatctgggagttacattt
ttggagataaaacagcaaacttacaatggtggatgatgcgcattaaaatacattttacaa
attattttaaaattttgctaaagaaatttaaagtagaagacaaatatttaatcattattt
gaatgggaaatattaagtatataacatttatcgctcttcagggggtcatgacacaatttg
gaaaattcagagagtgagaacaatacagaaactaacgaattgttaaattgtttatataaa
ccattatggcaaaagaaattatatttaacttatgacaaaatatgatttttatgatataaa
ttaatatgattatgataatgataagtaaatataatataaatatgacaagacccaggtaat
cgtctatgtttttttactttcgaccaatagtactcgtaccgattagtagggtttgagggt
tttaatccacatgttaatcaagatatgcggaactgcggttttccttttgcaccacacacc
taaaagtatcctagcgcctaatgtggatcaagtcaaatcgggctcctaagttaactataa
tcccaacttaatcactggatcagtagctaagtagcattttccggaatggaaatatggagc
tacctgcttaagtctaccaatcatgacaactgctttaacttaatcgtcatacatgatcat
aaattgcaatttgctacaatttatattttcttatgcttttacctctttaaagcagatggg
acctggattaggaaggaaaaaatgttacgtctaccttcagaagcggattaaattttttca
gacaaataatccagccttaagcatggtgattaagcttgatcccctaccaaggggcgtaat
attgacggattttccttaaatccctcgcttaatctccggcttagagcgcgacgcgttttt
ttcgcgacaccgtctgcattgtttttttttttttttttcattttcttcaattctcaagaa
ggcaggcccatggacggaatgaggatcataattatggaattcctaaatacactaaggagg
gcagtcgataaggcattgatctacctgtaagcgtgggttccgtctttgccccttaaattc
gagactctctagtcacaggtagtcccgtattccagccttgagctcgtcggcaattaagaa
gtcaaatttcacttaaaaacaacaaaaaatgtcaaaggaaaaacaatgcaaaaaatatgc
gtaactgaactaaatccggcttaggatccttccataataaacatggccagccagtctttc
aaatttgatcgtttgcatgtcactcttgcaccgtaaacgaagtcgccacatcggttgaaa
ctcagcggctttagctatctcactccttcgcacaccttttttaaataattgacttgtctt
ttttacgaatgcaaagatgtacaagtacttgtgtacttccgttttttaacgtccgatttt
attattagacactagtcaggtaaaaactgtgatttattatggctaagaagttttttaact
ttccgcaccctggttctcatatcgttcaataattatcacgtagaatagtaaacgctttgt
aaaggctcttttaaatcatttattttaggactatttacttctcagaccatgtaaacgttt
aatttattttatagaaaaaaaggattagacaccagacaaatgttagacagggacaactag
gcgtggatattattatataagtacaaccatgacatatatgtacatataccctaatccaac
tttttatccaagttcttgactatcattatgattaccagatacgaaagctgcttattcatg
caaacatttttcttagactgtgaccccgattgatccatgttctcgtcataaaaaatatta
tttgatatttttcagatcgtgtgtaacgacataaaagtatatatttgttttaaacataag
taaggtaaacataaaatatctcagaaacactttaacggcagagctgagttcaagtatact
tcttaagctcgttcgaaaggggttttccatcgcattcaatattatatttaaataaatcta
agccgttccatagcagcttaaggttgcgtggattaggactgacgattaccgactggttaa
agacaagtacgtgaacaaaattcaatcctgttctcgatactttgtcaacggattaatatt
aaatcagaggctctttatacgtttttacgtacttcttaatcttagcgtacatgtggtaac
agatattaacaatactatcgatactatggactgaccataaataaagaaagcaaaccctca
aaaaatggaacagaaacccaatcgagtgttacaaattgctaaaaaattgtgggcacactt
atgggatgtcaaacaattaaaaaaaaccctatccgtacccctagggatgcttcaaattac
aaccgttgcatcccgtgttttaggtctttactttcaactttattccgcttttttcccttc
ttttattggctcatattccctttgtccacagctctcgttttcaccatatatttgctcaat
aattgatcgcttctttcgtaaaaataatataattttaaatgttttcgccaagcgcaaggt
ttcctttaaaattaagttaaacgcgtttagaatattagtttggtgcagctttataaacct
taaatttaatcacgtaatactacacatcaatattaaagaataataaaataattatgcaaa
gaaaattatgctttataaaaagaataaaactgaatttgttgaccaaggtaagttccccta
cttcggaccttatcaacatccacgaccatacgcacttcactacgcactactggcccattt
acacaaaaatctttagttcacattgccaatctaaacctagtctacttttcttttactcgc
tttgataatagtctagtttagtgattgtcgacgaagtcattgaagataaggcccggatct
tattaaaatcagttgagcttaaatggattttaatatgaagccgtacattgctgcttatca
cgcaaacaatccaaaaaattttctgactaatcaccgaaacctgggacttgtctgaagatg
tgctaaagccggtcagatcagtccgaaattcaagaatctcttatcaatagggtcatattt
aagcgctattcttgcatatttttcaatgccttctgcgaattttgttttggtggaaatctt
acgatgaagttgaccgtgctcattccatggcaaaaaccattctgattttacgtaacgtta
tgcagagcaaggatattttgcttttgtttggtttcactttctcaaaatccacggtagttc
gaatttaccacccggcgagctctgcgcgtccttggcctacctacaaaaccgaaaataccg
atctacactcattttcaacgaacatttagcacagcatgtccttgccataaaaatctacat
aaaaccatttaaaagtcaatccgcaaaagtcacagaaagcgtccatgcaagcagaaaaat
gccaacgcttcagctctctaaccgttttttatgatcttttatttctacctgaatgcgttt
tttactagttccttttttatgatttctttttagacgtgtgccaataattagttacccatt
aaactgaacttccacttttttgagactgctcaacaggctacaagcgaagacaaaaaactc
actcagtctagatgataaaaaaaacttcgaccttttttcttgctttgtgcactccttaag
ccgatgttttgtttacttcctgttcactcttacagcgcacgcttgaaattcaaccccgtc
cgagacatctcttttcatgacttttggctcttttgctctcgctgtttccctttcgcccag
ttctccattggcgttcatcccccttagccaacttagatattttctataactcgaatgtta
aaaggggaaatgaccaaggcacatctgagtgagttttttttgtgcgtcccttagttattc
tgataactcctacgtgatctttatttggcgaaatgttctcgcaagtgcagtttttatgaa
ggctctaaaaacacaagcggaagtggtcaaaagcattaaaaaaatgtcctttaatggtca
acacatagttttgatttttttatgttttatgactgactagaaacgcacaggtcataaaaa
ccatctactgagcgaagataattctcatcggcattctatgttaaaaaaccacatcgtccg
tattggacttcagctaactaaatgtcttcggcattgaaaggaatcactggctatctcgct
cgcactaatttgcatatgaaaaatcagcacttttaggtataaagaggaaccgatgaaatc
cgctcactcaactcagcgaagtacccagtttatactttacctgcttcgggcttggggatc
gtttttcgctttcgccgtgatgatttcccttcccgtttgtacgcgtatttgcgtgcgtgt
gagcgggagagcgcattgagttcccgtgtgcgtgcgtacgagggtgagtgagactctttc
gccgagacagagtgtacttatagttagctcacgcagcgaatttgtatcagtcgtgatttg
gctctgtcagcgaaaggaacaaccatttgttgtgccacacacaaccgcgaataatataat
cgaatcaaatttcaactacctcattttgcaaaatcggtgaacttttataaaagaaaattt
tagtgaaatctctctacctcaaagtacaaaagtgcgtaaaggaaattgttcatatccctg
aaagtgcacaaattgctcaaatgaaatctgttgtttaaaaaactgaagttacaaaactac
taaggcgcatattaagtgtttgctgagtggaggggaaaattgcgcgagcataaaattaca
agcacagaaaaaatttatagatgtccatatcaatgcttcaagacgcacaaacgcgaagta
agtattagcaaatattaaaatattcccccatttttttttaactatttagaagttcttgtg
cccgatgactttcttatttagtcctttaatttgtgatcaaaatcaatcactctatgattt
ggtagataatgtcttgatgtccttagaatagcgaaggcaaatgtaaaaaagacaaaacac
acatgtacacacaccgatcagttgggctgtgtttacacgtttggacaggaaccggcactt
tagtcgttatcgaccaaaacaaaagctagttagtcgcaaatagagagctgccaaaatact
aagagtacggagagcacgaaactttctctcacacatgtgagaaacaacatacaaaacaac
attcaaaccacatacatatgtgaaattgtttgctcttttaagccgttgctcttaagaaga
ggtctcatcagtattaagacatttccaaattatatccctttattaaacagtctagtaact
tatgatttttttttgccttagctgctgcattagcattgctcttaagaagaggtctcttca
gtagcaagacatttccaaattatatccctttattaaacagtctagtaacttatgattttt
tttagccttagctgctgcattagctggcataaaacaagaggacgtcgctctggaccgttc
catgtcgctttcacctcccatgtcggccaacacatcagctacaagcgccgctgcgatgta
cccagctatgggtctccaacaggcggcagctgcctcagctttcggaatgctctcacccac
ccaacttctggctgcaaaccgtcaggctgccgcattcatggcccaactgcccatgagcac
attggcgaacactctctttccacacaatccggcggccttgtttggggcttgggctgccca
acagtcgctcccgccccagggcacgcatttacattcgccgccagccagcccgcactcgcc
gctgtctacgcctttaggaagtggcaaacatcctttaaattcacctaacagcacgcccca
gcaccatgagccagcgaagaaggctcgaaagttgtcggttaagaaggagttccagaccga
gatcagcatgagtgtaaacgatctataccacacaccgggaggccccatatctccgccttc
cagtggcagctcgcccaattccacgcacgacggagcgggtggcaatgctggcggtgtttc
tgtctccaaggatccatctcgcgacaaaagcttcacctgcaaaatctgctcacgcagctt
tggctataagcacgtgcttcagaaccacgaacgcacccacaccggagagaagcctttcga
atgcccggagtgccacaaacggtttacccgtgaccatcacttaaaaacccacatgcgtct
gcatactggagagaagccatatcattgctcgcactgcgatcgtcaattcgttcaggtggc
caatcttagaagacatttgcgagtccacactggagagcgtccctatacgtgtgaaatctg
cgatggcaaattcagtgactccaatcagctgaagtcccacatgctggtccacaacggcga
aaagccgttcgagtgcgaacgctgccacatgaagttccgacggcgccaccatctaatgaa
tcataagtgtggcattcagtcgccgcctactccagctctgtcaccagccatgagtggaga
ttaccccatggcagtctcagcaatggctatcgactcatccacgaataaatttgcggcaat
gtgtgccaactatggaggttccgatgagtcggtcgacatggaaaaagcgacaacggaaga
cgatggtccattggatttgtctgaggatggagccagctctgtggatggccattgcagcag
catcgcacgacgcaaggcacaggacattcgacgagtgttccgcctacctccaccgcaaat
ccctcacgtacccagtgatatgcctgagcaaaccgagccagaggatttgagcatgcattc
gccccgctctatcggatctcacgagcaaaccgatgatatagacttgtatgatttggatga
tgccgctgctccttatatgggccatcaacaacattaggccagtaccataccgaattgtac
atagccataatcatttttcattagatgaaattgactggcatttattaaaacaaaatttaa
aattttgatatttcgaagtgggaagtaaaaattgttgcaacaggaatttaataataagta
caagttaaaaaaaatcacaatacatacgagactagaaaaagattagcgcatacacaaaaa
aaaaaactcaaaaattgtacaaagtaagccatgccatatgcttgttgccgccaaacccca
ccaaatcaaatcgaaaatgtcgtgccattctttaccttaaatttaagttatattcttagg
ttccgaagcatcttaaattgtacatattcagcttacgcaactgccaattataaagtaatc
ggcggtctaaaattgtattgtaacagaaaatgaaaagacaaagtttaattaggaaatcta
taaataatttaatttaatttattagcttaattttatataattttgataaaattctttaag
aaaacaatgccaataatcttcaaatcaaaactaactttaagttaaataataaaaaaacat
ttgttcgctaattgttttgtttgcatttactatttaaaactattattatatataataaat
gagttagtcctgtttttaagctcattctatatctatacacttttatatttatacttcaat
aaatatttggttcaattgttgctgcttgaaatataaacaataaataaaaaaggaaaaaca
attctaatgtttatatttaactgtttcgttttttatttgaaagttcaaaaccttaaaagc
cgtttacacagtttatcctcattttcacccattttttacaaatatattttggttgttgca
aacttcaagaaatgttaatatatattccaaaagcataaccttaataaaaatgtagatcaa
tgcgtatcaaaagtatattaaacccacttatcttagcactcgtaaatcttagttataatt
gtaagacttgaaccaaatacacaggaagaaaatgctataaccaaatacctccaatacctc
tgtatcgaaattgttgtgagctgaacagtatatacattcaacaatttggcaatcgtacaa
tttaactgaatttatatacaacacttagaaatataaattaagaagcaaaaacaatttata
tgtattgcaattttaatgcatattttaaaggacctaaaataagaaatcaattttgaatac
taggcaaatttgaactagatgtaaaaatatttaaggttgtatataacaatataaatgtac
actttaaaataattttagtgcaatgtttggttatgtttatcagtaagctaacaaatttac
tgcttttatttcaaaacgttgtaaagtcataaaaatgcaacaaattaatatgtaattttc
tttgttcattcaaatgtatggtatacaagttcctcaaaattaaaagaatacaaaacttat
aaactaaaatagaatgtgcatttcgaatcatttgaaagtaagcgcacgaaagacctcaaa
tacatatgtttcatattaattgtgtacagcaacacttgacgtttaaaccgatagatgtaa
ttaaatatataaaatcaccactgtcaatttatatgtaaatatattataaccctaactgag
gatagggatgtgcaatgtattaagaaataagcgttatttgtgttaattttggggttttta
taataaaacctttaaatacatacatacaccttgtaaaatacatcagtaaatataaaaata
gaaaatttatattatggatatgtcagtcgagtatacaataagtaaacaaaactgttactt
tttgtcataactattacttctctagtttaatgtccttcttgcaggcgtttgacctttatg
catatgtttaataaatatatacgtatacatactgaataactatttattaaattttaaatg
tctgggaaacaaaaaaaaaagaaatatatatatatacatatatatttaaatattgtgcta
aacaaaaaaatgttttatcaattcgtaaggaaataacaccgctatatgtaatgagccacc
ggttttttgatttttcgtaaaggcaaaaacgggcagcattacataaatttttaatttatg
caaacgaagccctttcgcattattttacatttgccacaagacgccccactaatgctgtcg
ccacgctcctccccatgcccaaccccctttcgtcatcccttcactggaatttaaatttac
gtctgcaggcaacggcagcagctgagcaaaaacgaatataaaaatcgcaccgcgcagtca
gaaaatgtcacagtgttttttttcatttaatctccagagagagagagagagcaaacatct
acaacgctatgaaagaaagtcgataccacccactcatgcccaccttcaaccttcccgcgg
atctgacgccttctcttctttgtgcccctttcaacagccaaaaaaggcttcatcctggca
accctctatatataaaatggtatgtacgagtattacataaagaacgtcttatgtacttac
atatacatatataaaacggtctagaagagtgagacgcaggacaaatgctcacgttttgct
ctgcttattagcattttagccttttttcttttagagttctgtaaacataatctgtgagca
tacacgtaaataaaaataatttaacaagtaaaaagcggaacgtaaggttgtccaaaaaaa
agtttacgcaccattttacttttaaaagctaattgccaaataaatctaaagaagaaaaaa
ttcttggtaattactgtttttgaagtataggtatatctttttcggaccccccattctcac
cttcctaagcttttttctagctgtctaataaatgatttgatattggatttggtattgggg
atttggttgggcgtttttttgtttatgaaatgagtagagaagtgtttggctgttgaaata
tttttttcgtgtgccgcaaaagaatgaaaataaaaggcatgcaaaatgaatttaaaggct
tcgctggcaaagaatcgctgacgcacccaactgtcgctcattattcaaattgaaaaatta
taattttcactcacagtttgcaacgtccgaaaatgagaataaggacgaattctaggcgcc
catccaagcaaggcattataataagctccctaaagggaaacggacaatagaatgaaatat
agagagggggtagatgggtcacctcagacttccttttatttgcagccttgggctatttct
cgaattttatttttaaaaaacaagagagagcgccgctatggtcgagttccacgactatca
gatacccgttacgcagctagtggaagtgggaacgagaaatgtcaaaattgttctgtcata
ttgatacaaattttgaaaagcaatagtaagagttggggtggcagttttgggcggtttgtg
ggcattcgagtgggcgtggcaacattatagatcctggactccgacgttcatagcgacaga
cagacagtcggacatggtcagtcaaatcgactcagatattgatcctgatcaagaatatat
gtacatatactttatgtggtgggaaacgattctttctacgtgtaacacagcgagtaaagt
caaaaccatgtgaatcgtataaaactgtataacaaactgtagtcatgtatatgaaaatgt
gttgctaatgttttacggtgagtttgtacgttacatttatataaatcttgctcatttttt
agcaaagaaaatacatttctgtagaccagaagaccatgggtctaccacctagggataaac
aaaattattttaaacaatagtaaaaaggaacaaaacggtcttaaggaaagcgaaaaacac
atgcgaacagcaagggtcactataagccagcaggacctaagcaggtcatgcaaatttagg
caaacacaattagcaagggatcgggatcaagactagcagtgcctcgcttacaaatgagtt
cccgcaaaatggtagaatatgggttggaaaacattgcctcatctcttacaaatggtacat
accaagaaagtgggtgagcaaaaaagaaaaaacactcattataattttacaattctactc
atactaatttcgcttggaatttttgagattggcccttctcttatcaagtacacgtagtat
aagcgaagaaagggcaacaagaataacggcaagaaaaaatgaaaaacaaccctctcaacc
aggacagcagcgactgcgaagccgaccgcggcgtcagcagcaacgataacgaaaaactca
tttgcatacgaagtgctttcgctttctctccttgccaatccctccaattctttattttga
agcatggcggcggcaataggccacctgcgactgtcgaaaagagacggtgaccaacgtgcg
tccttgttgcacctttgccgtcatataaaagagtttaatcctggaataacgcagtcacag
ccaagaaaagcgtcgacctggaatggggcaaagcttcccggactttcgtctagctcgctg
actcgcatccttcgctactcattatcaagcagcgagcgttaaactcattgagacgtttcc
atctttgcttcccatcgcccaacaccccctgcagcaaagcttttccacgcagcagctctc
agcggtttccctgactcatttatatttttcattttagtctctcagatgttcaccgaaagc
tatgtatgtagaagcaaaaagacatttttccttaacgaaaattacgaacaaccccttttg
gaattagatgcagagaaacgaagaaacaaatgaagcaaaggaagcgagtacaaaaaaccg
tcagcgtgaaagcttaagaaatgagcgtatattattcatggaattaacgtcgtacgcaga
aaaggcgaagcgcaaagacgggtaactttactcagcatgggatttttaaacattcgttta
aacgaattcgggagtgtacttgcgaagggctttaaaattttcgtaagaaaattatggcaa
tgacactcaaactaagggaacatattttgaaagcacgtttttgattcaccttcgaaaaaa
accttctaaccatgcatttcctttttaaacattttataacccctgctaaataaccatact
gccaattgtataacgatatgtatggtgactacataacattagacaagtgaattacttccc
cctaacacatatgtttttatttaccacaaattttcggcaattttagacaaatttacatgc
ataacccgccacgactttgacagcggaaatgccaattttccaacaatgacgacgaactgc
acacgcgattttcatgcggtttagcatttctattcccccttgggaaggttgaggaccctt
tctttccccttttttttttcccccaaaatatgtttagaaaaaatcaagtgaaaaacgttt
gaaaattatatgcgtggtgtgtctcgttgatgtgtcagggagaggagtgtggcttgttga
cattttgcgttccatggaaagtgagctatcaacgaggtatcattcactacacacactcga
atgtgttttttggcgtgtgtgggcgaggacgttttggcaaactgttgatacatcttaagc
gatttgttttgtgtgttctttcacagacttttacattcggaggcggctttgtttaaatta
taaaaaatatgtaacattgtacatatcagaacgcctatgagaaatgaaatgaaggcgagt
aaaaaggtcagtttgatatggatacacatatttggtaacaagaggttttagttgggtttt
acaatttaattataaccgatatatgagttttggatgggtttgggccaaaaaggatttgct
atgaaccacttatttaatgatgttccattaggcttcgtttcaaatgtctgtcgtcctcgt
attctgttgcgagttagtcctaatggatttgtaattcgcttatagcataaaggtcacagg
ttaggttgtgcaacttgcgagtttccggataagtctttcaactgtgtacggcagtaaaac
ctagtgacaaagagaaccaaacgaatttgcaaatatgtctactactataacttaattatg
aaatatttaaattattcggctttcatcagcaaaatgataggaaatgtataatcgttaaac
ctcacagaagtttgcatcaaaacttttgtgtgtaggaagtgcgatcgtccctggccaaat
agagtttctggatgtcaatttatttaagtgagtatctgaatttgtcatcgaatcaacatc
gaagcctgacacgtaagcgcgttcaaacgaacaaaaaaaaatgtagaaatatatgccctc
aatatgaaccactttgttttcgtctgaaagatttaccactgtaaaacgcaattaagcatt
gtaaagagaaacaattttaattacctttcacatccgcccaagtggcttggcataaagcag
gacttgacgttatatccttttaatcagatgattcccatgcacaaaaacaaggaaaacatt
aattaagagacagacaagccaataaccaggatgttggcaacgaataaatgaattaacaac
agcgacgactttgcataaatgaaaggataatcagcctatcaacaaagccaaagaccgaag
gcacaaaatggcgtgcaattaacgtggaaatgactttgtttgacactcaaatgaaagcct
gcattctagtggggatacaaaaggctttgctgtccaccatctgggcgtgctgagggttaa
attagcaaaggacccaaaatgaagacagcaaagcacagtgccgcgggcataatttaatat
ttcccattaagcgcaaccagtaatgaacgaagcaatggcaaatcctgcactgcgcagact
ctcccaaggaaattgaagagctggacgtttctctacaccgtacgtcccatccagccgccc
aagacgagtaattaagtttatgcgaagtacaaaattaaattttgtttgccaccccttcta
agccaccccctttgtggcattggggtatcttagctttcattttgttgcttttttaaatgc
cttttgaagtatttgcgtccctagttggcgcccttcacttgccataagcatcttaacggc
atcatttggctctgggttgcgcaggtggccacgcagtttttcttaatgtacaaattctta
tcaaggtggtattatagatactgcgcgtaaaatttgacttaagaacccctgcttataatt
tttaattggagtttgagtgcgcctaataacgaatttctacctttagaacttttcctggta
caagaaccacatgcagtttattacacatttttaattgaatcaaatgtagtagcaaagagt
tacactgcaaattatttccatttagtacagattagtaaaaagtgcctaccacactcaggc
aagcataaatcaatagatattaggaaaacttatgcatacaacataaccgtggcagccgca
tgttcatagaccaagtattctgcaaattaaataatccagcaaaaaggaagcgtatttcgt
gatgctcgcgtactttattatcagcttcagaatggcatctactgccacaatcatcagagc
tgacacgcttccagttcagaattgcgcataaattaaattaacccctatcaagagagaaaa
aaacgacccccacgtctgcttcactttttttctcatttattttttatatccaccgtaatg
tattttgtgattaacttttgctttgcatgcaaggctgcgattttgttacccctttgcttc
tttttgagttttgaactgctgtaattttactttctatttcaagatcttaataaatataat
gcttagtgcttttctttcgacttaataatatatagtattattattattattattattata
taaaatattatataaaatattatataaaatattaaataaaaaattatataaaatatataa
attatgtaattaccttgcttattgcaatattaaaaaattgcaatttaaataagtattaat
aaattaatcatttttgtttacaataacgaaaaaattaaagaaaaattaaaattttcatta
gttaaagggctttataccacattagaccaattttttcagcttgagcacatgctagagtac
tcacgtttttttggcattttaccctagctctgttacgagtttaacccttacagaacatac
ttgaatattcacttgtaaaattaaaaaaaactgtaccaaaaaaaatgaggcatttgtgtg
ttatgcagagatcctgatgccgacagctttaggggtaagttaaaacttgattttcaagtc
ctaacagtaacacaaagcaacaaaatgcaaattaaaagttgtggaaaccccttttaaaaa
gtgcaaaaagggttgtcgctatcccagccataggatatttaatgttgtctgggtaacgga
cagaaaaaatctctatgaggggtgcttttgtcgtgtgccatgccaggcacagcctcactt
ttttgaatatttaattttttgggtatgcaaattccggctgctggtaaaaaaaaaaaacgt
tatagacagatttcggcatgtacctcacaatagggatttatggaattttaaaagggtttc
ggttttcgattttcctttagttttcccttctcccccttttttgcgtttagcatgcgacga
ataatcccgatttaggggcagcagcacatgcagatgaagatcaacaccggagtttgcgta
aagaatgcgagcggcacacgtcgttttcttttctgtatttctaaggaacggaaattatac
tttccttttgcttccattgggcgtctcatttacgcctattagcaatttggacagctgctc
gaccaggttagcgaaaacagaaaggcttgcgggcttacgttctggcattgacagttgccc
ctgccatttacgttggcatgtcctgcggtgctattgctcctgctgacccttgccagcttc
aagcataccctgatccaaatacctttttcaaatagaacggtcaaccggtatagaaaggac
acatgttcaaacaagccgaaaattctacttgcttacacaccccctcggccccattttttt
ccccaatagttggtttaagaaatctacttgcttccgtgacatctcttcaggtaaatattg
aaaactggcaaacacacgtgcacagcaggaagacaaaaaacggtcttgattaatatccag
caaatgctacatgtgctggccagaaactgtcacttgaatatgagtataccaccaccatga
cctttaaacccaaaatatgttaacgtaattttttattagagtttttatcatgtgggctca
aaaccaaataaacaattcgatatatctttatataccataaacaattatagtctgtttatg
tttttaagagctgtgcgcttaataaggctttaaagtcaaagcatggccagtcgtcaaaac
atatataggaatatgtgtacaatatcttcacttttatctgaagaaatattgttttaattg
gataactaagtaaatagtatttacatgatttgtattattcctgtgaatggcattttttct
ttaggtttttcagcattaagtcatttaacttttttattcgcgtggctttcttataattga
aggtggctttttattagaaaagctccggaatgaaaggatgtgcaggggatggtaagaaag
aaaaaaggagctacccctaaaaatgcttaaaaaaaggttttttgtctagcggctgcggga
tctagcaaaaaaaaaagaagaagaaaaaaaaaacagcaatagtcacggtggaggaacttc
tctggaagtaagcgtcaaacccaattttttcctgagctccactccaccacctcttcacaa
caagtactggaatggcgaaagagaaaaaaatcgatgcggtaattatacccattactcgtt
gagtaaaagggtatgattttaatgttcttaattcaaaatgtattttgttttttcaaatcc
atcgtaaaattgcataattatacaaaaaattattaaaagagttggaagggtggacacttg
actacatgtcgcccttcttactaaaagaagtttatggttcattaccatgtagtctatcaa
accaaaaaaaaaaattacaacatcctcgaataaacatttgtcaattgatcagttctaagg
actgcatgaatcttgccttttatttagagtaatcaattttctagtttttaaacttaattg
tctaagttgaaaactaacaacagcaattttctataaacttaagtgtctcttatattaagt
tacttataaataataaaaacaaacttgaatcttactttaaagcaaaaaaaaaaaaaaaaa
aaacaatgacagctgcgtatcactaaaaaactgactttccattagaaagtcaaagacaac
cctatattttgttgtctttcaaatataatattacacaattaacattaggtttaatacggc
aagtccagatgggaatacgctggagtgggagacggagtaaggaaacgtggcatatacagc
aggtttgtggcaaccgttttaagtgccagagcgacgcaggcaaaagtggctggcacggac
gccattaagaaggggacattgaaaaaaagtgccaccctcgaccgaagcttgcgtaggaaa
aaactgtatacctattaaaaaatataaaagcgaaaacaacgaaaaccgcgcgtgtaaagc
aagagtagaaaatttgaatgagctcgcgccaattcctttaactgcgcagccttcgtcagc
gtcggggttaatgtggaaaattgtattttttctccttgtgggcgctcttccccttgctta
atacatatttcacccaagtatctagctcatctgcaaagggtgaataaactaaacagaaac
aacaggcgaatatagcagaatatattgaagagcaagaaacaagttattacaaataattaa
aaccgaaagaatataccagcgctaagggttatttttaagtttgccaatattggcaattta
tctgctctattctaaatacctatgtatattaatatatcggatacagacacattcgcctct
aatcacgaaaccgcataatgtctcacatcacttcttttcacatcctcagttcctcgatgt
taggtcgtcaataaggccgcttcgtcgctgccttacttgattatcctgctccaaagcaaa
ggggttggagttcgttaccaccgttgctgatcgatattttcattaaattttttcgcaatt
ttccattccttgtttctccggacttttgcattttatctgatttgttgctttaaatttttc
ggcaagcatattgatgaagattaattctcaggtgtatgtctgtttgtgggttaagtatgc
acgggttgtatttatatgaagccctttgtatttctccatgatctgcatttgtaactttct
tataagttatattttcatacactacatgtttatctaacacattaaaattattatttattt
atctttaatacgttttagctttaatacgttgaccaaaaaccttctgctttctttaataaa
ttaaattactataaatttggcgaaagagaattatatacactaattagccgtggtattgac
tgtagcgactaagtccaaaatacgtgcttttaaatattgaagcggtcttcgttgactacg
tacaataaaaagcttttagacacagcctttagtgaaactacctaaacaatttcgccggtt
attacagaaataaaaacttaaaaggtactgcataaaaacaccaacacgaagaattaagaa
aataataaggaatgtttttgtttcaaaaggaaagagcactaaaagtacaacgctatttca
acatctttcatgttctccgaaccacagcgagtaaaaatgtcataaaatttgaaaagcagg
cgacagacaaccttagaggggaagcgggatcaaaaaagacaaggcaacatatgcctagta
agcaaggaattgcaattttcttcgctagggcttggggtgccctttggacattccctgata
aagacatttcttttaatgcaattaggtgagtgcccggaaaactcagaataattcagcttt
gacaacgtttcactcgacgcaagcaaattttgttaatgtgttttcttagtacaaaaacac
atatgaatattttatatttcataacatgaaacatggttttgcaatacaaaattatggaaa
gaattttttgtgcttatcaccgacaacactaatataaacaaattaaattaaaattttatt
tgaaaaactgaatttaaaaaaaaaaaaatccggaatacataaacggacagaaaaagtgac
agacggacatggctagatcgaatcggctttttatcctgattaagaatatatatactttat
agggtcggaaacgagttcttctacatacttcttagcgaattttaaatacccatttactct
acgggtaatacataggtgtaatatgaaactctttttgtagctataaaaaaaaaggagcga
ctttttatataagcttgttgtatctaacttccattctattctttttttgttggtgcctcc
ttataaaaaaataaactttaattttcaaatgttagatggccttaaggtcgatttaatgta
agaacgaggaggaaccgtgttcaaataataatatgtaatgtgaatttgtgtaatttagca
aaaacttgtagacttcttaaccgttatgcgttaattgtttaatgactgtgtgtatataat
tagttcatcttcattcagttttaaaggtttcttgtagaaactgcgactaaagagtacctt
tttgttaaaacctcgtgttggcgcggaaaatcaaattacccaaattttttaacaggacag
tacgtaagtctaagcaataaaacgggtatgagcttggaccaaaactttcgcataaataaa
tctcctttgaaataaggccacatcgccctaaaagttctagcaaagacgattcgaatactc
caaagtttgaccaatagaaatttgttgatttccgtggcgaataggtggtatcttgccaga
ctgaagataaatggcagtggaattaattaagttgttaatttcctattagacactatacgc
tgtgcacgtaaggatcaaaacaacacatataagtgagagcttaggatggagtgtaagacc
ccctgacagcacttgacaaaattatgtgcctagtggcaacatttaacctttcagcgtggt
gaaacagaaacaaaaaacacaaacaaccgctcgaggcgagggcacgaccctttgtggcca
gcaccgcctcctactccaattctgacttgaacttcagctctctttttctgttcagtcgac
acatatgcgtatgtggccacagaagcagcacgcgtaaacattttgtgttggcttccccgt
cttacttccgttgccatatatgtacatgtgtgttttatttgcataaaaaatctcacacag
aaagcattacaaatcgttgcctttcacctactgcgaccgcacatacgcttcaccctcaaa
accctaaaggattcgcatgaccccccacacaaacacatataagttatccactccccctct
ccgactcaattctcatcgctaatagaccgtaataaatgtcatgtttttcatgataaggct
gatctactcttttcagtgctttgaatttcgattgctggtgctaaaaaggtgcatgaggca
tccgtgggcattgtcaccttttggctggagaaaaatgctatttacttgaaagtaaaccaa
attgtattttctagataattgtaatgttctagctaatcctacttttatatgttttacctt
ttcaagcttcgtgcggttttcaccctattttttgacgaaagcctctatgaacaacttaaa
cttgtaacttatatctaacaaaaaataaaaatatggaaccgctcggagatacaaaaaacc
ccagtgttttaaggggttctagagagagcgagaaagagagagagagcggaaaacccttgt
ttttatcatttttcaaaggccctactgcccttgcacggcccgaatttattcccttttttc
attccacttagcgaatcacctccttcattatttctgccgcttcttgctgttgttgttttt
tgtaccgcttctgctagcctacgtgctctttgcttaattttaaacaccccctcatttgca
taaatgaattattttcaaccccaaagaagcaccaacaaaaaattaagattggaataaggc
ggaaggcaaggaaatgaaaatgagaaacaaagtgaaaagcaaggcaagaaattgctgtgc
atgcgcaaatttttcaagtgcaaagcgctctgctggagaaatcgcggagaggtcgggaag
aatgtgagtctgaatgacacttagaagtaaacttaatgggcaaccgtccacgacaagagt
tcagcccataaaaagcccaaagaaaatttgaaatttcgataaagtctcctctgcattcgt
tgatattctcctgataacggttaaacgcaaacaattaaaaatgtcagttgaaaggaagca
ggctacacaaaagggcataaaacctattgaaggaccaggtgtatatgtgtcccttggcat
tgcccctacccattcgtttcaggtcatggcatgaaatgacacaatttcagtttcaatttt
tttaacaaggaagcggattcatattccccttcttaaaacgaaaggcaacaccgtagtgca
actgcacacgtcagatgctagcctttgattgacctgagtatcacccccgcaatgaatggg
tacttgccagattgtccgtttctctctggtctcttccttgcagctctccttttttgcagt
atttgtttgtttagcagccaaatgtcaagcgggcgttggttttatttttcccatccgcgt
cattgtgatcctttgatccacagttgcaattccttttgggcctgttcaagagttaagtct
attgtaaggaaaggagggtacatcgatgtctattccagtaattctctaaatgagcgtaaa
atattaggcaagattgagttaggagtacattgaggtctttaatggctacctaactgtcca
accaagcctctaatcaatcatttcgggtttgtttctcctcagagaatagagatctatcta
tttttctgtttgggcgcttcttctcaaagacattttaggcggtaataatgttttttgttt
tgggcttatagactaaagcatataaataaataaagaatacttgagtgtcaatatcgctga
ttacaaatcaagcttttgaagcaatttgtttttcttttattttataagctcaatcaaaaa
attattttattgtaaaacacaaagcaatattatctttagatttgttattatgtatattat
ggcattgtgtatacttctgcatttgcgttgttactgctggcctttgttcgagagcagtgt
attgtgagtctcctaaattgtttggagatcgggtctagtttttagattaaatgaggaggt
gctgtttaacttttttattgtttttggtttacagtcttggcaattgcagaccaatttcag
attacagttgttacaaaagagagggaaccgacaactaacatttaatttagcgattattgt
cagagttataaatattatatgatctgggcgtcgttcttattggtttcaatatttaagcta
atctatatcaacatatagctgtatattttctatgcttcacaaagaaacttccatcaaagc
tcagagaactcaaatgcgagacaagtgggcagagcggaattgaaatttgtaagtcctttt
tcgacagctgctttggataccaggcagaatttttttgattggaggtcgcagctacgaaag
aaagttcattaaaattatgcccttttctaatttctgaactgcccctctccggaaaggcga
agggagggatatgataagtaccatagactccaactttgcctttctcgttccttgcttttg
aaaataatcattggactgttaatttgtttcaagctcaaatttttgttggcgctcgttttc
tgtttttctttccagttgaagaaacttcagcgcatgcaaatcaaagaaactcaagtttta
actaccccaccaagaaaaaataaaataattcgtaaataaatgtttaaatttttcaaattt
aaaatactgcctacgtgggtggttttagtgggtgtggcaaaagtaaatcgaacccttaat
tacgataaaggggttaatcaggtggtgaccccttattggatgtttggccactgcccactg
ggcataggttggttagaaaagggttaaattaaaacaaaaagctttctaccccgatggcca
tcgcaacaacggaggaatcaaccccacataaatgatatgtattctatgccgtcggacctt
actctttcacacactttatctgatggttgcttagctataaatgaacatcccctattattt
agatgtctcgcggataagagatgtcctctaaagaacaggatcgaattgcggaaccgcttt
taaagtgttatctcgggcatattgctttacttgtatgcctcttaaaataatttaaactgc
ataaaagttaacgcttctgattttttgtatagtaaagttgtggccctaacagagtctgca
aatttctattggacctacactaagcgctatgatattcaaaatcataatttaattgtctaa
tgcacataaaatacactaagcgctatgatattcaaaatcataatttaattgtctaatgcc
catataaatgtttagctctttggttgctttgaataaacgtgcacatacctattaaataaa
accgctgtatctgttatgtatatatactggcaaagcaattaaaattttccatttcagtca
accgaaaacataaagttgtacttatttgagttttatatatttttttttgtctttgatttg
tttatttgaagtttatcaatacaaggggatggatacgaggaggacaaaaaaaaacaaaca
tttgccttgactgggattttcctaaaaatataagcagccacccacttaattaggcttatc
atatacagtccaagtccacaagttgtcgaacaggaagaaaaattaaagcgcctgtcactt
gcaattattcagcacataagttcatttcgattttgttgctccctaaggaggaaggaggaa
attcgttaaaggaacttatgtacatgtgccatcatgttgaatattgaagtgaaatagatt
ttttgtaatagatttgttttaattgtttaaaacaatctttatacgatcaatattagattt
tataatccattacttacaggcttaacatcacttaacatcttaacacaaacaagaaagtaa
ataccaaaaaaaataacatttttctatacccaataataacgcctaataataaataaataa
taaaacttaaataataacactttaaataacccttatatcacttattttttattattttta
attacttttccaattgtttatacgatagctatattatatttacatatatccgttactcgt
agagtacaaggaaatagtagatttgttgattcggacaaacttttgaaaaatgtgatattt
tcacattttttttatatattttgtaaatttctataagtttgcaaacaaaaagtattgccc
acaaaccggccaaaactgtcatgtccacacttttgaaaaatgtgtgtttcttttcatttc
tttttcattcaaaattaaaaaaattcttgttcattttgaattgttgagtaacgggtatct
gatagtcgggaaactcgacaatagcattctatcttgttttgaataaatttaaaccgaatt
atataatcaaaagcaccagtacactttaggacgaaaatca
