# Supplementary material for: SMCis: An Effective Algorithm for Discovery of Cis-Regulatory Modules
Source: PLoS One. 2016 Sep 16;11(9):e0162968. doi: 10.1371/journal.pone.0162968 (PMC5026350; doi:10.1371/journal.pone.0162968)
Supplement: S1 Datasets — (ZIP) [file pone.0162968.s001.zip › dataset/Drosophila/kr/dgri_gh23129.fa]

>scaffold_15112:4251126,4291125
atattatttactctggtcccccttcccaccttcagtgtggagggggtgagggagggagag
agatgtgccaggtgttggtttagctactactcgaaacatccaatcagctgagccaaccgg
caacagtcctgtgtggggcgtgaaatggaaagtgaaattgtttaatttactttgtttttg
tagtagaaatttatagttaagaaagtaagtcaatttaaggtttgtagatttaacaaactc
attttaagattgagaacagaaagtttcatagttttcgagtccactgtggagtttacaatt
gttttctaactatacttcaagctggaatccatccaaacgccgagaaacaaacgaataaat
cggtaatcaagaagaactttccaacactgggcatacaattgtaaggtatatcgagtcagc
aagcgccgaaatatctataaaaacagtgccaacaatgcgaacaacaagaaaagttactta
tgtatccttaagtatccttattttggaatgcaacgcgaataagtcgaatccgaagtggag
gcgttgccaatccataaacctaaaaccaaaaacaacaaaacccaaatggaactagctaaa
ttatatatatatatatgggtcacttaatgtggcgtttaatgccagcaaggatgcgtaaag
cgttcagcataaaaaagtagttcacgcgacagaaaaagaagaagacgttggagcaagcag
caggcagtcgactaatttgtggcaaagtgtcgaatgtgcgtgtgtgtgtgtgtggccata
aaagcgccacgccaggataacaaggacggcaaggacaacacttacgagtattgcgcgtgt
aagcgaaaaatatccttcagatgatgctgcttttgctgctgttgcttggaatgtctgcag
ttgattgcatttgtgtcctttttacgattcgatgacacttagcgcctaatatccttttta
ggacccagcctagtggctgattttatttgcccagctctgtctcactctgcctctcccact
ccccctgtctctctctctctctctctctctctctctctctattagtttgacaactagttg
tgcataattcaagttcgatctgctgcccctgcctctgctctatctcgccctgtggcaagt
gatttatcaatgatgaaaatgtgtgtcacagcttgacacttgtcagctgcatatcaatcc
tttgcaggttgcacgcacaggatgcagaagcaattgttgtcgttgatgttgttgttgttg
gtcttgtgtgttgtaatgtgagatattgttgtgagtacgcgtagtgaaagtgtttgcttt
cccacacatgtgaaaggatgcaacatgccacaacgcgaacacttgccacacagtcatggg
aaagtgattgtgcatcccgtgttggccgtgttgtgttgttgctattgttgttgttctgtg
agggttgccgaagtgtttcccacctaatcccagtcaatgcctaaccgattttccattacg
ctgcaaaaataaaataataataggagacttgcaatattatatatatatatatatatatat
atatatatatatatatattgtaattgttgcttgacaattgtaaatttactgaaaaaagaa
aaatataaatatatatagttaaatttgtgtagtgaatagtcctatataaattaaaatgaa
ctctagaaacgaggtgcattttgatttttattgtttttattttagaacaagtaagaagat
tctagtagggagaactttactaggagatatcctgaaccaataataaataaataataataa
attatcattagccctgaaatcgagccactctcatgcccatagttcactctacttcgtata
aggaaaatcatctcgcagattctcacctacactcgaaaaaagtgctgcttaattaatctt
gagtgcacgaattacgtccaaaaaaggggcgtaacagttttgtgaatatgctgaactggt
caagcgtagattatgcaagtagttgccgggagaactgtagatcaacatatgcgagcagaa
gtaagattccctgatcccaggcagactattcagaggatcgcctgctgcgagctgtgctcg
gttttcatagaaaactcatgagacgctcatcagaagtgcaggggtgcattaagcaagagg
cataaggacaatggtcagcgtggacaaaagggatcgctgctgaaagtgcggctcatcatt
aataatgtgaaacatgttgcgaaattttcgagcactcttaaacctttttcttattttatg
tagacaatatggccaacagacaaaagcaatcgaaggcgcagaaaacaaaggattcctttg
cccagttttcctattttcctgtttctctttttggcaaagacagttgcagttgagtctagt
cctgggcagtgtccggcactaaatggcttcgtattacttgtttgtggttgcgagttgaga
gatgcggcaacgttgcaacagcagctgccacagctgattgagttgctgctgccacacatt
gccaatgtcaactaccggctctgagggaacaaacaatggagcccagtgtcaaccacaaaa
acaggaggcaggttgacggcaggcttatctgcatctcaactctcatccatctctcactct
ccctgtctctatcctctctgtttcaccctatgtgggaatcctgtgagttgtgccatctga
tactttcgggtagattgaacaggtccttcacatcgatcgctgttcatttgtgggcgctaa
aatgtcattcacgatgcttgtcttgattgaattctcttatcgcaatcgccaaaaaaagaa
aatacaaaaaaagacagccgaatatcaggtgtgtctcacagtagctgcagaaagtattcg
catctagtgttacacttcgccaattatctgcatctgaattgtcttaattgctagtcaaat
tcctagtaatcccattttgttggagtttttcagcttctcacgtagcttaatcaatgtact
gtctaaatgggggtttaatgaaagaaaagatctttaagtgcaggaaatcgagaagttaaa
caagtcaaaaatgatgcagctggacagtggatgaaaattaagtggactagattgtaaatg
agagctataaaaatcatgtgagagtaagttggaaattggaaacgtttttacggaatagag
taggaaaagtagagattggattggactagtaaatattgctgaggtaaacacatattatta
tcaaaatttattaataataaacttggatattacattgtagtttaagagggcatctagtca
gtaccagtgaggaggagtccttaatagatgtcctagaatagcagtgaaaaaatctgaaat
cctaggaaggagtatcttaagatattcatataatcatcctaaaatcacaataataatacg
tatcaaaagtcagccgacttaattattaataaaaaccgagttaaaaagaatatatatatg
taatttggcgctgaatcagacgatgtgcacccttttgtaatgagtaaacaaaccataaag
ataatgcaaaccacactcgaaatcgaaacacgacacaacaactcattacaatgtgtgtgt
gtgtgtgtgtgtgtgtttgtgtgtattgagtgtattacaatcnnnnnnnnnnnnnnnnnn
nnnnnnngggagagagtgagggtgggggcggggttgtagtggaaaatgcattttgagaga
tagtcgttgacttgggcaaattaaaatgttgctgaacttggcctctttgtgttgtgtgtt
gtgtgtgggtgactgatgacgaagacactactgatgatgatgatcgttattgggttgtct
tatcatgcaaagtgactttggtcattatttggtcagttcaaatatatttttgtattaaat
gtctaaatttgctttgtggcgccaagcgaccaacatgtattcaaagtgggttctttgaac
tctccacctgggaacttgaacagcttggagttgagctttaagggaactttttaaaaaaaa
atcacattcacactcatcaaaaaaatcgtcctgaattttagaaattcgtcattcttttgg
acactccaaacattaggttttttataagcatttcttaataatatgaaatattaataacaa
cataaaaaacctttatttgatattgtcttcttagcgaaagcctttctaatattttttaaa
aaatatctaagaataaagaaacaatcacagcgattatctaaaatgaaggagtaatttttt
tctgagtgtaagtactctagtcaagtgttggctttgggctcattagagctagctcatcat
taatccgtttttttgttggccgtaacaaatctcagtctgtagagctgacccgaaatcaag
atgcgtataatgcgtattctcttcccctctctctctttttccctatacatatctctctct
gtttgtgagtatcccacgcaaaagatgtgcaatcttgcgcaaaaggataacgaattaaac
gatggactgttgacccgctgacctgctgaccagctagccatgagaagtgagaaaaaaaga
tgtttaaggaaatccaaacaagttgcctcaagcatgcaaaatgcgttatcctgcccctta
acaagttgcaagcgccacacaaaaaaaatatatatgcctcgctgaatttccgtatatttt
tgaagcaattaaagtgtgtgtgtgtgtgtgttgtgtattgggtgtgctggcattcctaat
gcgtaacctgacacttgggtaactaggcacacacagaaataaatcagcgaggacgaggac
gtcaataagagtgaaaccatttccggtatcagcatgttgtcctgcgactttcgcttttta
tttttatgccacagattttctataatttccacatcaaatcgcggcacaatggaaaaatcg
aaaacgccccaagaccaaaaaccacattcaaatttcatttccgtgttgcaggtcgtctca
attgggtttttgattcaggtaacgatcggttatcgtattgcaaatcgatatcagaaaagt
gaaagggggcgtggcaaggggcggctcgctgttcgtggttaagtgaaagtatttttcgtt
tttttttctcttttcgatatacataaaacttttgtctaagcatgcacatagaatgcccgc
ataagtcaaccacctcagctcggtttaatgctgccacaactaactgccacatccggcgtg
acattcttttctaaaatactagccacctaccccctcactcctggtcaatggccacttaaa
ctggcgccgctgatgatgatgcggcacttctcttctcagttcaactactgcaatcaaaca
taactaaatatttccgcatattgttaatcaatttttactgcgagctgactgcctgcccct
agctgcaagttctccagtaagtggcctctaatttatgccacatggaggcgtaacaattgc
gagagcccaaacaaatatccaataggatactctaccatattcaaattgtacatatatatg
tgtacatatatataaataaagtatatattcatttgccttgtttgcttcattgtttaggca
aatttttcgattggtgttgtttgctaattgtttggaattctacttctttttttgtagttg
ttgtcatggtcacgagacgcgggcagtttgcaagggaagagtgattgaggaagaggattg
gggaggaggagagttctatttgctgccaaaatgcgggcgacaactgaaaacacttgaaaa
acctttaatattctattaatgagctattcgctaactattatgcggaaagtgtgtgttaca
gctgtgatcagggtttggatttaaaaggtgtgaaagtgtgtttggggggaaattaatgta
cagttcaaccaaatctaacattacttttgagaactctttcagagtctattgaggattatt
aagagtaatagaagctctgctgcatatttgtaatagtttgtattttgatgaatatcttat
ctaaatgtgtataaatttcattggaatcacttaagaaacgcagattttattttttaatat
gtcttttgagaagtttagttttgattctttaactaaattatttatactttccctctttct
cgactacttagtttgaatgggcttaaatgacgctcaaaatacgctcaagtatccgtttag
tggcccaagtgttcaagctgaactaaaaaagtaactcaagcggcattttcacttgctgca
aggatgaagttgaaggcaaaggacaattgcacaatgggtgaacaaaaggatgccgtcgat
gtcgtccactgcggcagcagcaactgtataaacaaaagtgcaataaaaacaatgcgcaga
cacagcaaggacaacgacaagtggcaggaagtggaagtcatcgttgccaggatctagaat
tgggaaactaaaaacccaatttaaatacgtgtgcgtgtaacccaagaatatgtatttgtt
gttattgctggagcagccgagttgcgagtgatgttttgagagggataagaatacatttcg
aaaaaatttgcagcattttagacttttggcgccaagagggcagctcaccttattattcag
aaagtaaatttcttattttcagattcttatacaattattaaacattagcgttttccgatt
tatgattttgagagagcaaatttcattgttattttctgaattttacaaaggagtttctaa
aaataatggtttgcatttctgctttttagaaatgcatttcttaataatggaaaaatagtt
ttgggattgtggattcaagccaagccttgctcatcatgtgaaaaatgttttcttttattt
agcatttatttctaacaagaaaaactttgtagtttacagtgcgatttctaaaatgcaggg
ttatttattttctgagtgtagggatgggcttgcaagtaatcacatagtccaggacatgct
gtcagagctggcgtcaaggcaacaacgcagtagcaaccagcagccagcagccaagatttg
tgccaattttttttcatacaaggtttttagcaatacaattctccttttgggaacaggtca
cgtcctctttggcccgttgccctgtactggtctgctggccaatagttacccattcaactg
gttgctaagcatttgggcccactgtgcgaacacgttctcccttttggctgggcgacaaat
tgagttgtcaccttgcggcattaacataaaaaatcgattcggcggcaattcttacgtgat
attataacaaattaacagacacgcatccccggccagctgattatccctttgcatcggagt
cctttgatgatgttgatgccgccagcggcatctgtgcactttgcctctctgcatcatctg
gagtgacaagttgccagtttcgggcatcaatatctctgaataatacgacgggcagtcata
tgtaccgtaatccggctgcttgcgatgtgtgcacggagttgattgcaagtcttaaacgct
cggtaatttacttgcctggtagaggagattgagtaatactacatttaaatgtgaaaacac
tactccaagtcaaaattcgagcaaaaattgtttcccaaaaacatatcagttcaaaacttt
gtcatggcataaatcgtactaagctgtttcgatttttaatttattttaattatggtttgg
cctgtttattattactgcattcaaaggtgaagatacgattcagtgttgaaattttataat
ttacaattaacaattttataactttgtcaaattcgcaaccgattattaattcttatcatg
gcttatgttcaacatttaaacttagcgcgattcgtttgaaattcgctgtgcacatgttga
taatgtttgcaactcgtaattaatgctaaaatagcacaacgaaaaacatatcatgttaaa
ttaaattgttattcatctaattagtaagattatgctagatatgacttattctaagcctca
gaaaatctcaatgtatattttccctaacaatttgcagctcaccttgtctgcagagagagg
gacacgaggagacatctgctttgaaaggaggtcgatgagttgggggaaattggtataaaa
agcggcgactgttgctcctctgaatgcgcctttcattaggccaagttgaataactagaac
tacgccgcatgacgagaatatttgacaaagtgtcagaggacttaaaaaaacccaaaaata
aaaaaacaaaaataaataaaagaaataggaaaactcgacaaaagttgctcggttcggggc
attgaaaattcttcaactgcagtttttgtgtcttttgcacaagaacaagaaataatctgc
agctacaaaaaaaatgtatatatataatgtcgacgagcagaattatgattaatgaacatg
gagctggaacagccaagttggccaactgcctgagtgtgttggccaagtggccgggcagaa
tttttaatggtctctcgacgatccaaacaaagccaaaggccattgacaaaaaaaagaaga
aaaaaaagaaaagcaactaaaaaagagaacaaaaatcgaagtagccgacttttatacaat
tttcaaagtgtcgcaggagctgtgcctacatccaaaccataaatcatgcagtttgattaa
aggacagctcctccgactgctggctgctgactgctgttgttgtaggtgctgtttgggttt
gattaattgttggcccaaaggattgttgcccatttccaaattgcaattcgccgcgcctgt
tgacaagttatccttgcaaatattttcccgctctctctgtctctctttctctgtgtgtgt
ggtcctttactgacccccggcccgcctgccctttgcttgccctcgttatcgtcctgctgt
caattgtcgcacagctgacaacggccaatcaatgcaatttacagcttcatttttgcaaat
ttatgccggcctcgttgacagctcttaacagcaacagcaatagcaacaacaaaggacatc
cgccgcaatgtccttcaagtttgacttgaaaagctgctcaagcgtatgcaatgcgatact
tttttttgtttatttttttttagcatttaaaatacctagtttgtgttggtttgacttttc
taggacttcgcgacggcgtcgcctaattgcataacaattgcgcctgattatcctgtcagg
cgtcgtcagctgttgtgcggtttcccgcttttgtttaattggattggatatgggacatgt
ggacatgtgtgagtgacatccacgtcatcggggcaagcacatcttcagcattctcgcacc
ttttttgcaaagaaaaaaaaaaaaaacaacgtcgcaacttttgacgccgcaaaaatcgaa
aaaatccaaaaaacaaaaacacttttcgaaaaacgcacgtagtacgcgtctgcacatgaa
cggccatgactgcgaccttatcagccccaggttgagtgtctcatctaacataattctaaa
aacaagaaacatcgaccagctgcgaccaagccgacgactaaataccttttcagaccaaag
ccaagctgtggaaagattaatttcattacatcgactctttgctgatacaacaattatatg
ttatagtagacccatgttgttgattttctgtctaactgtaaggatcatatcaacattttt
tttaagcgagcttagtttggataccttgtaaaattaaatagtttctcatacaagaattca
tgtttcgactgattgttccaatgactgcatctgtaaaaaaacatcctggatattagaaat
atttttcggagattattaaaaattgaaccgtgaaattacgaaaacaaaaaaaactctggg
ctttagaaatatatttgctaactaataagctgagttaccctttgcaccaaaagtatgtct
aatttctacaattcaggtcgatttttttctgaataaagtttgcatagaaacatacaaact
tcaatacaagattataataccctactttagttgtatatacaaaatatgattctaaatttt
ttttctgctatcaacaataaacaaagttcggcattagattggattgcacattaacccctt
aataatgatgtctatgcgaacaatgaaaacaaaaaataaaaaatggaaaaacccttagag
aatgtaattatgttagtctgttcttagaaagttaatctgttattcttccaatttttaatg
acttgttgtgcagcgctcaacttgatgataatgaatctattttaatataattaattatgc
tgcggttgtcatcgtttgttcacatgttttgatgaagcataaattgcataagcatatata
tgcaaaatctgctataaatctttctgcggatttaggtatttatatattttgtgatacata
tctaaagaaactaatttgattcaataatgggaagcatggcaagcagaagatttttattta
atattttgaacttgcttgttgaccaactttgatggctgattatatccaaaggtataagca
aatatatctatatgcaatccaatctaatgccaaactttgtttatggttgatagcaaagct
tttttagaatcatattttgtatatacaattaaagagggctattataatcttgtattgaag
tttgtctgttatgaaaaatctcttatagatcttgttgaaaagtagatcgtatatatttag
taatagtgaagtgaatttgttatttagaattcgccagttgtcattaattttgatggctga
ttatgccgaattatgattttgattatgagctaccttgcactgtcgccaagtgcttgttga
tatgcccccacatatacacgcacccctccccctccattgtgcccccttcttgcccattga
ggcagcttgcactgaaaatcgggcgacatattctttatactctttgacatcgaaaggaga
tttcgttgatttgatgtttgccaaaaaaaaaacgcgttgataagaaactcgttgagtaaa
tgtggcccgggtgcattgctcgacccactgataagcgtttgaaaatccttgatcttgagc
tgctgctgctgctgcgtttcaagcgagctatttgatgtttactctataaccggcagccgc
ttaaaaaaagcgcgtttttttcttaaatttttttctgcctctattaaaaagagaaggagc
gaggccgcatctcaaatgcaagaaatagcaactgatatgagttctcaaaaaataaacaaa
atataaataaaagttgtgtcgcattgccggcgggccaaaaaatgcttgataagcgagatg
gagagagagaggagaaaaagggagagggggagagaagttgcttaattacacaatggggac
tcatttgcatctggtgcctgataaagagccagctgtgtctgtttgtatgtgtgtcctcta
aacagtagctgatttcaaggcacgcgttttggcattggcctaaaaagccgcttagcaaac
ggagcaaacagcagctgttttttgagctgactggctgccaccaaatggtacacaaatctc
tgccaaattgtgcttcagccgcttagagttgactgcgctgcttgcctctgtgttcaagcc
cctgcccttgccactgtctcctcccacacacctagatctgccaagaagtagaatcgatac
attatcacaatgcacaaaactcaaaaaaaaattgtatagcacttaatcctctggcagcta
gttatgtaagaagcgcacaggaaacggaatctaaacgcaatcttggacaaattgcatcaa
aatccaaaaatacaaagcagccaaagggccagtgagcaatagttgaagtcctttgttgtt
gccaaaaataaataaagatattgattgaatggccaaaagtaaaaacagttaaggaaacag
atgaaaggccagaacggaagtgagcgcactaagcagtaagcaggacgagggacgcaggtc
gcaggatgaacgtcgtaatgcacttggatgattgcattacgtagaaggtgttgttccttg
gggagacgcagtggaagccatatgggattccatagggaatagtctaatatataacaaata
cttaataattaatctaaggagtgcgttaaatgtgcataatcatagacattcataatctgt
tatggatcttgttgaacatttaataatgggtatctaaataaaataatttgcattcacatt
cttatcaaatacaaatggagaagttcttaggctactttatatttttctctgaaatgatta
ctttattactacttacaacatatatcattctatgtttaaatataataataaataaataat
gacataatatattcttaactgtactatctaccatagatatcattctatattaggtatata
aacttaatataataataaagataattaattgttttataaataaaatctgtctttctatca
aagctcaagttccctaatcccaattcgcacatgcctgatccttgctctctttctttttgt
tcacaattttcccagaagctgattactttattactacttacaacatatatcattctatgt
ttaaatataataataaataaataatgacataatatattcttaactgtattaggtattagg
tattaggtattaggtatataaacttaatataataataaatataattaattgtattataaa
taaaatctgtctttctatcaaagctcaagttccctaatcccaattcgcacatgcctgatc
cttgctctctttctttttgttcacaattttcccagaagcccactcattctgagtgtgttt
ttcacacacgcgctcacttcctgcttggactaactttaatcctggagatcgagtcgaaat
cctcggaacttgatcactccgtccatggctgcttattgcgccacaaatctgtagatcctg
gcttcctggcgctaatcacagcagatcagctcagatctcgctaatcgcacgccttaagtt
aactataatccaagctgatccactcgttaagcaatatgttccgggcactcgcgactctta
cctgcttgcgcaggttcaacggctgattcaacgccaactgtttttacttaatccgggggc
tttaatttttttattggcagatggattataataaacatatttgaatattgccacagtttt
tatattgttttttctagtcttttacctcttttacgccgtgcagctgactgactcccggat
tagtggaggagtgcaaaaaaaacacgttgcgcctacctcgggcggattaaattttttcag
caaaataagtcagtgttaagcacggcgattagagcttgatcctccgcgcagacatgggcg
taatattgatggattttcctctaaatccgtcggctaatctccggcttagcgtgcgacgcg
atttttttcgcgactctccgcgcacattgtgtgtgtgtgtgcgggtgtgtgtgtgtgtgg
gtgtgtgtgtgctatgtttttttttcgctagaaggcaaatcgagctgactgctctgctga
ctgaggatcataattatggaattcctaaagaagagaagccgccagaagtagtgctggcga
agctacctgtaagcgtgggttacctctttgcccaggtcgtagtcgtagacgaagtttcag
gtagtcggagccggcctggaggtcgctgggcaattaagaagtcaattttagccaagaaaa
aaatacaaaaagacaaaaaaatgtgcaaagctgaactaaatccggcttaagaatgacaac
ggccaaaggacttgcgtcataaacagcaacgtcctttttcaaaactctctgcagagagag
agagaaatgctctttgcatttgcatgcgatcataaaaataaattcgccgcagagagcgac
agagagcgagtgagagttctaaggtctctctccttctctctctgcaggctcgctctctga
tttatttgtattcgtccttgacttgctgcctaatgaacgcggtttgacttttttggtccc
gttttttacgagtgtcgtttttgttttaagcgcacttccgttttttagacatgacttttt
tttttgaccaggttgttacctgattttatgattggctgttttttgttgctttgctgtttt
ttaatgagtctcgcgaggttgctgaactgcaagtgcacagtgaatcactttcgccaaccg
atctacataatcatttagctgcaatattttctcatatgagcagctgctaagcagcagcaa
ctaactgacaaatattttccttagaattttccatacagcaaaaggacaacacttggctct
ggctcaggatctggttgtggcgtatgtttgtaattagaattaggctgggaccagcccacc
aataatgctgaaggacaacgcggagaccgaaagactgagagagagtggcggattagctgc
ttaatccttagaggcctttgagactttctgggtgttctatttacacgcattacggccatt
tgcacagcggccaaaaccattagcgcaaaatgtttgttggccaatttttcgatgtttgca
actttcaactgtttacgcagaagaagatgcaacaacagctaacaaaaatatttatatgta
tacatgtcgatcataaaaagatagtgaatattttcctggaactaaacttctaacatgtta
caatttctttttatttgctgcaattgtaaacaaaaatttgaatttataaaattaatttca
ttaaatttctttttaatttccttaaatttgaatatggcgaaatttgaatgcttaaactat
tccctggagatctgaaagagtcgctaatccggcctgcttagcggttgcctaatcttaagc
ccaataggaactgagtgtgtgtgtgtgtttgtgtgtgtgtgtgtgtgagtgtccaggctc
aagctaatctgcttcctgacgtcactcgctggctttattaaatcacacggattagcttga
gccggagaaggagattgagcctggtaagattcattcaagctcaattttgagtttgagttt
cattcgctttgcactctgccccttgtggcatgcgtcgtgtgtctggcatgcgctgcagct
gcacccaagactagctgtcttcgtcgccttctttttccgtctcttgcttgccctcaatca
attttatatcaaagcgactcaagacccttagcctgttgagatgtttgcgccctaaaaaaa
aaaaaaaatagaaaaaattcaaaaagaggatcgttttttagtttttagtccttgagggat
gctgcggctgtcagcacaaacggcgccgagcttgtttacacatatgcaaaaggcaaggac
gacgtctgacacgccccagtatcagtatattaaatttcaagtatatattttttgaaagaa
acagggaaagttttgcgtgaggcgcatttcctggaagccgacttagataatctctcagtc
gaagaaagactgcctcgtaatttcctgtaactctgtgcgagcacaaacacatgtctgcaa
gtaatttgccagatttcccttaaagcccgtgctcattaggcgaaggggtaatcatcagcc
atcagccacgcaagggggttttcctgcggagcattaaaaagcggattttgtctaatgcaa
aagaataataatgccgtactctcaagattgcgtggcttaatccttatccttttcctacta
gcgattccattcagagctcggagcctggacgcgtgcgcatttcgtcctgcggattaagct
gtaggattaggcatcttccttaagcatctcctcaacagtttcaagttcattaagcgccgt
acataatattgatatatacatatatatatatgcaaatacacacaaaagatattgaaaaca
tttctggttagatatacatatatacatcaataacaatttgatttgtcatgtttattattg
tcggcacattatcagctcatcgctcgattgactataaatcaaaaaatcaaaaatcccctt
ctcagctcgttcgatcctcggttacaaatggttaaaaaatttgtgggcacactcacactt
atatatatatagatctgcacacacagatcgcatgacaaacgcaccctgggctacccctaa
tctaagccacagggtgcccctaaccctatgactaaccctaaccctaatcgtaaccctaac
cctaaatctgccccgcagcgtagcgcatgcgcaacgtgcgctttccactttccactttca
cttttttcaacttcgcctctatttgccaagcacttggcttgagtcctgcaccgttattat
ctgtctattggcagccctcgtttctttcctccgctttctgctcgcgaaatttgtaaaaaa
tttgtcgcttttatttttatttttattttttgggttgaaaattggtgttttttgtttggc
ttgcgctttgtttggtacaagttgctcttggtggggttagattggttgcaagtagatgct
ggcaacagctgtaacttgaaacgggactgtataaaaccaggttctgattttatttatatg
aaactagtgcagctgctgccttaatatctaaaattcttcgttgtttttaatgtttagctc
attttattattattattattattattaatatatgcagcgaaattagatggaaaagtttag
tttgacaattctgtttatatattatgttaataatatatttgcttatatttcgagctattt
aaattatatgaaaaagttcaatagtgtttatattttattctgatggatagtgatatagga
atttttgttagtatttaacttaatattatgtgtgtgcatagtttagataaatggaacaac
tacttaatgtagttttgttcagatttgtatgtcataaatgtaattgaattatttttgcta
tcttaaactgtttttgtctacaaaactgccaagtttcttagaattctgtttagagatgat
ttcattcagcgatgtaattattgatttgattatttcaacttctaatgaattcatctctaa
tctaaatgctaaatcactgccatgccaaatttgcccagcctatacaaaaatatatactta
atttcgagcagctatgtgactcaaagtacaattttttataattttgtgattttttggcac
gagcccaattgaataagttcaaggtcaatttggctacgcactaattacagcaatttgtat
tgggctaggttagttgtttcccaattgataagaacttacgcatcttacgcactgctggcc
cacatttgaaaataatatagtatattttattattattattcatgtagcatgtttttaagg
ctgcttggaactggaactgtatgcaaatccgtctgatctcatctgagctgtgtttttgct
cttaactttctcttggcaacgtagacgtagctgataatgggttggctatagtcagacatt
atattatctctaaagaccggatttaaatgaagaagaaacactaattcgctaaaccaatac
ttgaaactgagcatgctcaatcttatcaacactcaacaggcgactaagccaaaaatcaga
caaaaatgaaaaataaaagtgaatgtggtaaaggggtcaaacatatataggcatatgtat
tcattttaatctaaaatctttatcagtctgtcagtttgtgtcttgtttgccttgtccaga
aatattgttttcatttttaatgggtttctgcgtatttcagtttcggcaaaaacatttctt
ttcagttaatccgtcgggaattgtttcagttttgccgttttgcatttttgcccactttta
cgtaacattatgcagagcaaggatgaggaccagacctatgagtagacagacagacaaagg
tcctttctggccattgtagtttttcactttcgaaaatatgccaaaaatttccacggtaat
tgaaattaacatcccgtcgcgactttgactcgatcggatccttggcctacctactcaata
taatataatatctgactgtatatatgtatgtaaatatacatacatttatatatatatata
agttatgcttgccataaaaatctacataaaaccatttaaaagtcaatcctcaaaagtcac
agctatgaaatgagactgcaaaaagaaaaacgaactacggttttttaggaatggtttgct
tttttttttacctgttttgcagtttagcttaattttttttgttacttctttttttagctc
gtgttttttatgatttttgtgtatgatatcttttggaacgtgtgccggcaattagttgct
ggccatcaatgagcaactgcttcctcaacaggctgcagcgaaagatgaaaaactcactca
caattgtttgccccccttcttggttttactttcactttgagtgcccctttttggagtcga
attcgtttcgttttgtttacttcctgtttacgattacagcgcacgctcccaaaaaacgta
aaccgacaacgaaacgagggaagcaacgaaagaagtgagaacaaccccccctcccccatg
cacaagccactgctcctacccctctcttgacttttggcgttcgctctctctctcactctc
tttctctcgctcttgcgtttcaacccccttttgagttctttttcatgtttgcaaagggga
aattactcaaatgagttaattcctggctgctttcgagtatttttttttttaactattgca
aaacctttttttaacccgcatcaagtgttttttttatgaaggctctaaaaaatcggaagt
ccacgcaagttttttaaggtcgttttttcttttttgttttaggtaataattattttttat
ctttatgactctcggcagcaaataaaaaacgcctctgcaataaaatcataaaagtattta
cagcattttttttaaatgctagttggctaaaaaaaaatagttttgtgctagaaattagat
attgacagaaaatgttgtcccgtctcccttgcacacacaatttgcatatgagcttaggta
aaatagccaatcaaaacaacaacaacaacagctagaaaccagctcaaaaaaaagagctga
gacatttttgagcacttcgtttttttttcttatattttacagcctcaaagagagagagag
agagaggcatgaaacgcacacatcaagcattgaaaggagagcagagcaatttacctgctg
ctactgctattgccgctgtggctgctgttgctgcttcggtttcgggttcgggttcgtttg
tcggttgtcgtttgtcggctcgtttcttgctccctttgactgactgcttgacgatgtgtg
cgtgagcgagtaagtgagcgattgagtgcgtaagtgtgcatgtgcatgtgtgtgtgagag
agggtgagttcagtgagcgtatttatagttagcacacgcggcgaattcgtatcattcgtg
ttttggctctgacagtgagaggagcacacgcacacgcactcacacacacactcgcagtcg
cacttacactcagtcgctctttagaatttgttgcttctaaaggataagcatagaaaaaag
gatattctcgcactcaacttgcctcgtatataaaaacgtgttgcaatcgctcgtttcaca
tcatttctcagcgacaactcgtcacagtcacaactcgagaaacaatttagttcaatttca
atacaaataaactacaaaacttctgttgtgaaacgtgtgacaactgaagaacatcaacat
caacaaaaccaaatacctcaacaacaacaaaaataaaataaaaatttcaactacctcatt
ttgtaaatcgtgaacttttgtaaactgtgcaaaaaaaactacctcaaagtacaaactaag
aaaacaacgacacacacaaaaagtgcgcgaaacaaattgttaaaaatatttaaagttaaa
caagaataagaaaaacacagctcaaatgaaaatttgtgttcaaaactgaaggaaaaaaat
caaaaacgttaagtgaaattgcaagttaaacgcttgcaatttgtttttggctcgaaggac
aacaaacagaaacaacagttatggccatatccatgctgcaggacgcccaaacacgaagta
agtaaatacctaaattaagcaacaaagaataaataaataaaaatggaatatatattagct
ggcacaggaaaataatctaattcaagctcataatttggctgcaattttggctactttttt
caacttagcaaattttcgaaatccaaaattagggaaaaaataaatattttcatattaagc
tatacatttttgaagcttgaaaaatgttggaaattataaaaatatcttatccgtttcccg
ctaaagtaaattagaataaatttgcagagtttacgcgagtaggggcgaaaaaatcgaagt
aaaactttgcatagaaaatgcaagataaattcaagctgcaacttttgactaattttgaag
attaccaaaaatttcttactcacttaatgctagacacatttagaaaaaattcaaattctt
caaaaattcattaagattatttcgcgcaattttcttatctaacttcaagctaaatcagca
ttttaatatttatattatatattttaagcatatatataaaataaattactcataaagttc
acttattatatattttaaatatatatataataaaaattagtcattaaatgcagcaatttc
cccataacacattaaagcgcacattaaagcaccgttgtttaagcacacacacacacacac
acacacttaaacactcacacagcgacgtatacagcaataacgacgtctcaatgtgcccga
gttagcattaggcgccattttggcaaatgctcaacacatacacacacacacatacacaca
cacatacacacacacacacacatgcacagcaattaagttttgtttacaagttttttttgt
gctgcccacaaaaccggcatttaactcgtttcacgcaacgcccaccaaaacaaacgaaag
tgggagcgagagagagacagacagagagagagagagagagagaatggaaagagagcgcaa
aatggtcatgtatgttttttacacacacacgcacatgtgtgtgcttttgctgctcttaag
cgctctctttgctcgcgttttgctcttgaaaagttttgacacacgtgcgttgtttaaaaa
aagataaaacaaaagaagaaagaaagtaaagtaaaaaataggagaaaagtgttaaaaatt
aaatatgttacagctagattttcgacaaaaaaaaaaacgttgctgatatgcaaaagcttc
ttgtagaaaagtgccaaaattaatttcgattttcataagcttaccaaaataagaaaaaat
gcttccgctaggacaaaactgaaactagaaaggtaaaaatatttcgattttcgtaaactg
ataaaaaaattctgcctataggggaaaaatgcttgcaaaacaatttaaaaaaaatttaaa
aacgaatgctttttgaaaaacttttgctaacttgcaacacttttttctctcctctttttt
aggccttgctgctgcgttggctggcataaagcgtgaagaaattgtggtggatcgctcgat
gtcgctgtcaccgccaatgtcggcaaacacctccgccagtagtccggtggcagctacaaa
tagtctctacccggcgatggggctgcaacaggcagctgccgcatctgcattcggcatgtt
gtcgccaacacaactcatggctgccaatcgtcaggcggctgcttttatggcacagctgcc
aatgagcacattggcaaacacgctctttccacataatccagcggcactttttggtgcctg
ggcggcacagcagcaacaacatcaacagcagcagcagcaacagttgcaacagcagcagtt
gcagcagcaacacttgccacttggcggcacgcatttgcactcgccgccagcgagtcccca
ctcgccgttagccagcactggcaaacacagcttgagctcaccaaacagcactccacaaca
ccaacaacaacagcaaaatatggttttgggtgagcctctgaagaaatcgcgaaagctctc
cgtcaagaaggagttccaaacggagattagcatgagtgtcagcgatctctataatcatca
tcataattcgcatcatcatcaccatcatcatcatacgcccagtggacccatttcaccgcc
ctccagcggcagctcaccaaactcctccgcacacgaggcaagctcagcaggaacaacaac
aacaacagttgcaacaacaacagcaacagtagcaacagctgctgctccctcctcaaagga
tccgtcgcgtgacaagagtttcacttgcaagatttgctcgcgcagctttggttacaagca
tgtcctgcagaaccacgaacgcacccacaccggtgagaaacccttcgagtgccccgagtg
ccacaagcgcttcactcgcgatcatcatctgaagacccatatgcgtctccataccgggga
gaaaccgtatcattgctcccactgcgacaggcagtttgtccaagtggccaatctcaggcg
tcatctgcgggttcatacgggggaacgtccttacacctgcgagatttgtgatggcaaatt
tagtgattcgaatcaattgaagtcgcacatgttggtgcacaatggcgagaagccatttga
atgcgatcgttgccacatgaaattccgtcggcgacatcatctgatgaatcacaagtgtgg
cattcaatccccgccacccacacccgccctctcaccggccatgagtggtgattttccgct
tgcggcagtcgcagctgcagctgctgcagcttccgcgctggagagttcaacgcataagtt
tgctcagatgtgcgccagttatggcggctctgaggagtccatggaaatgagcaaggatgc
cgaagatgcaccactcgatctctccgaggatggtggcagctctgtcgatggccagtgtat
tggcagcggcagtggtggcagcaatgcacgccgcaaggctcaagatatacgtcgtgtgtt
tcggctaccaccgccacagattgcgcatgtgacaagtgcgatgccggagcaaacggagcc
ggaggatttgagcatgcactcgccacgttcggtggaatcgcatgagccaaacgaggacat
cgacctcgatgacctcgacgatgcagcggcgctttatctacgccagcaacagcagcagct
ccactagagcactcgctcctaatcctcttcctcctccaaagaatgaagaaagaaagtata
ttgaattgtatatagttttgtggactggcgctcatcagatgcagcctcagcctcaattga
atcgaacaggaatttacgtcaagtacaattagcttgcaaattacaaaaaaaaagaaatag
tactaatattcatttttagtaaaaaacatttgcacataaatcaagtaaaaattgtacaaa
aaaacactttaaatttaagctaaacaaaaaactcttaacccagctaatgttgtgccattc
tcaaaagttatagtttaatttaattcttggttgttcattaattgtatatatatatatcta
tatctatctgtagccagcgtttgcagctgccaattgtaaattatacagcgctccaaaatc
caaaaaaaaaaaaacaaaaacacaaaacaaaatcaaaaatattattgtttagtctaattt
tacttatatctatataattttattctcaaagaaaaaaaccagccaattaacacaaaaatc
aaaattaactttaagttgaggttaaaacgcaaaaaaaggaaacaaatattaataaactct
ttatgcttaatgccaattgttttgtttgccataaattataaattttttacgtataaatat
tatttaatttagtcggtaatgttttcttgcatgaatctcgttgtttgattaaaagatcaa
cttttattctcattattattcgtatcccgattttttagtttgtattttgaattgttgcaa
cagcgaaaaaaaaaacaaaaaatgttgcggcataataattatgaaaaaataaaattgata
gaaaatcagaacaaaaaacggtttattttttcttttattttacgatcgatttcagttcgt
ttctatattattattttttaaatattttctttctcccaagttctcccttatccacccact
tccaatttaactgatatatagtatatataacacacatggaaatcaaaaatggataataca
taaatattaccaaaatacaaaataaacctagtctaaagctaaagctagatcgtaagtcgt
gaaccaagtaaacaggaagaactactataaccgaatacctccaatacctctaaataaaaa
aacaatttgttgtgattgtcattaagcaactcacacacagtcacacacacgcgtacacac
acatgcaatatatatatatatgatacaataattataaattgggcaatcgtacaattcaac
tgaatttatatacaacaaataacataaacaaaatgggagctaaacaaaagatatacacaa
aaatcaaatatatatagcaatttttatgcatattttttatgaactaaggcataacgaacg
attttccaaaaacaagcatttagaaaacatattccaaaataacttagctgataagtgtaa
atatacatatacatatatatagtctttatatgtattctataagttgtacataatcaacaa
aacttacactacagaataattttagtgcaatctttggtttggttttttatttatttgtgt
ttggaaacaaaaatgcaacaaaatatggtgtaattttctttgttcattcaagtgtatggt
atacaagttcctcaagattaaataattacaaaacaaaacaaaaaagcccaaatagtaaac
aaaaacaacgcaactcaagtctggcctgagaagtgcgctttgtacacacacctcacatgt
ttcatatgaattatgtattgtatatttaatggtaatacttaacacataacctaaacctaa
acttaagtgtataaataattaactttatatctataactataactatatctatatatatac
atatatattctcatgtttaatcggtaaagtcaatttaactgtaaatacttaacgcattat
tcattatgtgcaatatttagtcaaaaaaaaaaaaaaacaaacaaaataccaaaactcagc
acttaaactaaccaaaagtgaaactagaacaattaataattattatctgacttataaaca
aattatacatatatatatatgtatatatatattataattatacctacttaaggcatactc
tgctttgcatattgatttttctcgtttattgttgttgtcttttcaaacattttaactata
tatatatattatattaatattaattatatatatatacacaactatatatatatatatata
tgtatatcaatctcaagcagcagattcattaattttaaatgtgcgagtatttattacgat
tattattattatgtttatggcgaatttgtgaattgtgtgaatataccaaagcgacaaata
tatatattacaatattgtgttaaaacccagagcaatgttttaaatcaatatgccccctct
cctttagagcccacccctccctccaaagacgaagcgagaacgggcaacattatataaatt
tttaatttatgcaaacgaagccctttcgcattattttacatttgccacaagacgccctac
taatgctgtcgacccccccaaccctcaacccccaaccccaacaaccccaaactcgggcaa
ttttgaatttttttcctccgtgcggcagctgagcaagaaaagaaaaatatatatatcctt
atatatatatctttgtacataaaaaacgcgccgcgcgcgcagccagaaaatgtcacagtg
ttttcccatttaatctccagtgagcaaacaacaataacaacaacaccaacagcagccgct
accccctaacccccaccacccctaccataaccccctcgtgaaaacctttcagccccccaa
cgcgacaacgcctccttttttatttttttttctttgtgcccctttcaacagcagcaaaag
cagagcagccaaatataaaaaaaaggcttcgttctatgtacaaaatggcagcatgtatta
cataaaagccgtcttatgtgcttacacaggacgaagcgatgtcctcctcccccgcccaca
cacacttttcattatggggagcagggagtggagagaggttcgtcctgcgctgcttattag
catttcagcctttcttcgctgagcgcgccagttttgcctttcgagtaaatgatttagact
cgggtagccagaaatttctaccaaatgagtttacgagtgtttggctgtaaggatttcaat
accctatacgagcagtactcgtgcagtatgctccttttacgagtggtgaaactaaaagtt
gagcaaaacttaaatatgatttatatttaacatttttattaggtgtgaatatgtcctcgg
caaactgcatattatttagtagctcagttaacgccttattataacgaatatattccaaac
ttacctttggcaactcaaatcaagagattaattaaagttttcttaattatatacaacatt
atgcagctcatttttggttctcatttgaatatctgcaggaataaaataaaataataaaaa
ataataatcttccgcttcagccagctggtttttgcctctctaaaacgaaagcataaaaac
aaagttgaaatacattccaaaagatttatgttctaataacctttcttccgagtaattagg
gtatcccatagtcgatcatgcacaactaactagcttgttgttgcctctctctaaggaaag
aatgcaaaggcagttgaaataaattttaaaggcttctcgtgcgtttcgctcgccaagcgt
tgctcattattcaaattgaaaaattatgatttgcgcccaggactcgagatacaggactct
aagacgcacgaagcaggacttgaagtccgaagttggcgtccagcgaaccaaacgattcta
ataagctgcctcaagtgcaatagactatagaaggggcagtgtgagggcagggcgggtacg
ggtacgagtgcgggggtgtgagagagtggggcagctgatgccgccgcattggctgcggct
gctttcattatcctgcggccattcgcctcaattaaatgggtaaaattatgagccttatta
atatggttgggcttttgcctgggtttgtttcgcgctcctcaatttgttgttgtgaaggat
gggcttttttgttggtttttgagtaatcgcagctgggagcgttttaaaaaagcgcgaaaa
cttaaatttagcagtccgaaagataagaaattaaatatatatgcaaagaaaaacaaaatt
aatttatattatacatctaaacaagaatgaactcagacacgctgaccattaaataccctt
gcagttgagcgtaaaactggcgatatttaaatatcactagaaattgagaaaactgacaga
ttgcttccatgcaagctatatgatatattagttcgatatttatattattttaccaaaacg
ttaaatctattcagtcggtttagtttggataaaaaaaacttaacgacaaaattataatgc
cgtccgctagggtataaaaactcaaaacttatttattttcttttacacaaagagcgactg
cagtaaattcaaattccaatgaaagcaaagcttaagaattctgaaaatatatttaatatt
tatcttcagtgactaataacagcttaagggatctaatttgagtttaatagagatataata
ttttaagcgtgtttttgcttaatttaaatagaattaaaagaaaatacttaaattctcaaa
tgaattgtaatactttaaacaaatttccaaaaatcttaaaataacattttgtgtacctaa
attagcttgcattcacagtaaaaacacgagtatttaaaatatcctttcacatgcttttag
aacattttaatagggctcaggcattgtgatatatgtaacaaaagtatggataatatgaga
gagacgagagaaaggggcttagacgacatcaatcaaatgcacacacgcacacacacacac
acacaacaataaattgtaacaggatcaataatgcaatgggtaaacaaaagggttaacgct
gaagcagagcagaaccaaagaaatgccaaaatgccgcatgaataaacacaaactgaagcc
aatttgttgccaggtccttttcctctgctctagacctaaaacccccctgtgcggcatgca
aattttttttggcaaacctttgagcatatatatgtatgtgtgtgtgtgtgtgtgtgtgta
gctacaattaacagccagcgggtagaaagaaaggcagagcgaatacttcgacttggtttt
gttcctggttttgtttttttgtttctagccatgttgttgctgtaagcgatgccagtttct
caatttcgcaggcatttgcgaattttcttggccacacacagcaggcaaccgtgttgcaca
gagagaaagtggcactgctctcaaggacatttgcgcgcagcatgctgcaaatttctgttg
ttgccggtggcaaaataaattgcaatggtccgaagcaaattcgaaataaaaaataaaata
gtaccagaaatgctgaatactgttttcacatataacaatttgcactcctttcacttccct
tagtttaactagagatgtctggtatcttaaataacatttttgaaaaaatcataagcattc
tctctctctctctctctctctctctcacacactctgtagctgttcctaatttggcaacaa
cttcgcgcttatcatcaacaaccgtctcaaccccattgaagaaaaaacagtcacaaaaaa
gcaaccctgtctgcgagcagcgatgcgagcgtcggcagcgcagcggcgcagcagcgataa
cgacaaactcatttgcatacgaagtgctttcgctttccactgtgttttcttcttcttcct
ctgacatcaaccccacccccccccctcaccccatctacccttcccccacacacaaacacc
ccacgcagcaacccctttcttggctgttgttttgtgcgaatggcgtcgccgcagcagcag
cagcaacagcagcaccagcacctgcgtcggtgtgcgagcgagcaagatgcccgtctaact
tgtctcgccccgtctcgctctagcttcttggcattagtcaaagagtttaatgctggctga
atgcgcagtcgacgttgacgctgactgagagcagcttccttcttcttttgctttgctgct
gctgctgctactgctcattatcaagcaagcagcgtaaaactcattgagacgtttgcaggc
aggttccacagctacccctacccccttcccactccatcacctttttcggtttttttttat
ttgtttttctcaagttgcacgaaaatcaacgtaaaagcgaaatgaagaaaattttgttta
aaaaaattacaaacaacccctttggctttttctaaggcgacagcggaataaaaaaaaaag
aagcacagaaagtagcagcaaaagttgagcagagagcggggagggagcagagggggtgca
gtgggggtagggggttgacgccaaagccaaaagcaaaagaaatgagcgtatattattcat
ggtattaatgtcgcaagcaagcaaaggcaagcagtgggagggaggtgctgccgctgctag
gggttggagccgcgctttttggctgtgtgaaggtagaagcggttggggtgcggggtagca
cacattttattttttgggtgtaactctccaatgcgagactttaagttttccaaagaattt
tgagtgcaagtgttcaggttgatgaaccatttgtgctgcagaaaggggagggggttggag
ttcagcgggggtggggtgttgggaaatggaaagttactttggtagagagtatcagatgtc
tctgtcgctgcttaagtacgcgtctctctgcttaactgcttaagcttcaacatattcgta
aaaggcttcttcgactcaatttttatgctgcgtctctttttagacaaagtcgtctttttg
tgcttgtttgtagaactgtgattaatgcaaaagatttccatatatatatatatatatcag
tttcctatcgtgaaaccagttttgcgtctgttcaagttgagcattaatagtaatcattat
ttgtaagtaattttttgtgaacatattaatagccatagatttgttgtgttcttgtattct
tcatttaatttaaaactttaattgtagcctgctaaactttaatttaaactttaaactaaa
cacaaaaatcttatttttaatttgtatctaaaagtttagtttaaaatttgtacaaattta
gttttgtgtgttttaaataaaaattaattttaataaaatgtaagcttaagaaatacttgc
aatacatttttttaaaattatttgaagcctataattgtctgctatatcatatcacataat
atacattatattccaagcttagcattttataatatttattcatttaatccgtattctatt
ccaagctgaactttttatatttctattcattaaatatgtgcttaaattaattttagcact
aataataattaacatgccataaaataattgtttttacaagtttcacacatacttttcgct
aattttatggcagccaacatgcaaatttgcacaacgctgtgacctatgccaatattaaca
cccaaatattcccacgctctgcccccgattcctacacatatcacatatcaatttccataa
cacaactttatccaaccaccgacaaacacccacatcctccttctcttccacctccatctc
ccctccctcttaacaacaacagccagaataatggcaactctatataaaaacgttgatgat
tacgcgtacattagacaagtgcctcacacacacctcacccactttttcctgccccttttg
atgcccctgatgcgttgccctttatttgccacaaaatttcgacaattttgtacaaattta
catgcataaaccgcgacttgggcggcggaaacggcaattgcccgacaataaatgccaaat
acaaaaagcacatgtagcagtcgtagaagcgaacagcagtcgattattgactaccctgta
acctaaattgtattgtaatggtcttggctgagattattaatgtcagcaaagaaaactgta
tttattctgtgttaaacttatattcttttatcatttatatgataccttttctttcttatg
ctacaagtatacacttataatttacgccccttgaagcttaagtcttaagcataaaacttt
taggataagataactttcaattataaaactgacttaataatttgtttcatgtaggaactt
ttaaaaaagttttatttaagtaaagcaaaaagtcctataaagaaaacaattccatgctaa
aatcaaatagatatgataccaaatcttatctcaacaataaaaccctccattttctgtcat
tccattgcagggtatacaaaaaaaaacaaaaaactacacgcacgcgatttgcgtggatat
attacgggtggtcctgtgggtcttcttactcatacacatacacacacctacgaataatat
aacggtcgacatatgaggccaacaaacggcgaccctttttcccccttttgccaaagaaaa
tttgtttagcgaaaatcaagtaaaaagctatcgtatcaaaaagaaaaaaaatgcgaaaaa
catttgaaaatcatatgcataagggaggctaagagccagcttgagggttaacggggggtt
tagagagtgggtaaggggtggtggtggaggagaagaggatggggagggaggtgaatgctt
gttgacattttgtgcgagaaagaaaagcaggaaaagtgagctatcaacaagctatcattc
actacacatatgcaaatcgtttctctatgtgtgtgtgtgtgtgttataagggcttgcaca
tgtgtgtgtgtgtgtgtgcgtgtttggcaaactgttgatgcgacttaagcgatttgttgt
gggtttttactggccgcagctttccttttattttttttgcttgtttatgtttggtttggc
gggtttttatgcaaaaaagcgtagcatactttcaggcatatgttgacatgtgtgtgtgct
agagtgtgtgtgtgtgggagtttgcgagagtgtcatatttgtgtgtgtatattggtagag
gtcagtgtgtgtgtgtgtgtgagctccttttgctgggcgtgtcgggcagctgggctgtct
ttttttttttgactgttgattcaattataacccatatatgagcggctaaaaggatttgca
aggatatagaatgtaagggcagagcaggcgggtagggaaggaggcgtatacacacattat
taaataatgcacaactttcaggctttcattggagagccacacgccgcttctgagctgagc
tgctctaatggttgccataattcgcttaggccggcaggacatgcgagtcctttacttgaa
ccagcctttgaactaatttgcgccacagtgtgtgtgattgtgtgtaagtgtagttgtaca
ctcagaaaaacaaacgctctgaatagaaagtttttcctgcttttagtaatagttttcata
aaaaaaaaatttgtaaaaaggcgctcgataaattaaaaatcccaaaatatggtgttttct
ttttagcaatatgttctattatttagaaatccatttctaaaaagaagaaattcaaacatg
aatttttacaaaacatcctctttaaaattcagaaagaaattattaatttactggtttgcc
ttctatattggaacttaactgtcgtcatttcgattattttttctctgagtgcatttcaaa
agcttaatgccattgccacacagcagcacatcaaagtcaggcagtgccaaaggactaagg
attcacggcttcttgttggcggcagggggagcttgggggagatagcgccgcaaaatatgc
aaagcgcaatttaacaaggcaatgaaaatgttttaattacctctcatatccggctaaagt
ggaccggtgacgatgtcagctctcaagtcatatccttagccttatccttttaataagcag
ctcctttgcataacaacaacagcaacagcagcaaggaaaacattaattaaaatgcagaca
aaaacgcagcagggcccaaagcggcaaataagcgaattaacagcaaccaggactctttgc
ataaatgaaaggataatcagcacacgacaacaacaacaaaatggcgtgcaattaacatgg
aaatgattctgtttgacaccgcgttgcggacaaaagaccaaatggcgtccagttaagaat
accgccaacccctccaccccctgcttaaaaaggggtggcttgaaattagcctggtcttcg
tcctgtgcagcaagtttgttttaaggacgcgacagctaaggacaatgcagcgcataattt
aatattgcccattaagcgcggccattaatgaaaggaccaagcagcaaaggactcgcgact
cgcctgcgcctgcgctggagtctgtgccccaccacccctctgagggcgcttccatggcga
gtaattaagtttatgcgaagtacaaaatttaatttcgtttgccaccctttcctgcaacag
cagcaacagccccttgtggcagcaatagcagcagctgggcttgggggttggttggggggt
cagttggctttcattttgtgaacgtttttctttttttgtttttaatgccttttgaagtat
tcgccattcgacgggatatgctgcctgtaagtatcttaacggcatcatttggcgtcgctt
cgcccaggtggcaacacacacttttgcctcttcttgacctgcttcttcttcttcctctac
cttgtttaatgtacaattttctcagttttttttgttgtatttttcataaagatggtatta
gatgtgcgtacttagagggggtcgagcggggcttgggtttactttgcctgtttataattt
ttaattggtgtttgaagtgtgctcttcttgagaggcggagaaactgttgctaaagtgccc
catgaaagaggggttcggttggagagggctacttcttggaaaggtaaataggtgccaaag
ctctaataagtaggcgtactgtatttcaggctgttagtattgcatcaagttaagcaacat
ttttcttaattcactataattgttgattaaaatatcgtataatgtttattgcttataagt
ccgttctaagtaataggttatatcatgctttaactgcagtgaaaatccaacaacaaatat
attttcggagtttaggttacggagacatttatacaatataaacatcaagcttataccatt
ttatctataactgtttcaatttcgcaaatatcgatacaattggattataaattgttatat
tctgcagttattgctttcaaaatgatatataatatacacatataatagatcaagtgcaat
gatttcattgggatcgaataagaaacgcagatttcgttaagcaaatatcatatttaacaa
attacaagtggccctctatcttctatctactatatagagagttcttttatattctatgat
gcaaaataatttgaacttcttcatcatacaacttgtttaactattaatagaaaaattaaa
tttccacttgtacagtttccttagagttttcccacagataaaagaaaaaaaaacaaacag
cacagtgcgaaattgcttcttgtctgttttgttcgcatcgctggcatgtggcgaatcata
aatcaataatttccaataaagccaaaggattttccagccacatcatcaacaaccaacaac
caacaacaacaaaaggcgtcgcatatttttcaaattaaaaacccaacagcagtgaaaaaa
aagtgcgagaaagagaaagagaaagagaaaagaaaaaaatcatttcgcagcgctgcctcg
ctgcataatcagctccaattgctgtcgcagtcccagttgccgttgctgccacgctttcag
tctcgcgatgcgcataaattaagttaacccctcagcagagcagccgccgcagcagcgcgt
ctgcctcatttttttctcctgttcatctattttttattttttgttaccgttatgtatttt
gtgattaactttcgttttgcatgcaacgctgcgtgcttcttcttcatttttagcttattt
tttgtttccagcccatatatctcaaccctttggctgctgtgggcctgtggcctgcttgtc
tgcgcataagtactattttttttggtttatttttttttttggttcagccaagctttatga
attttgagttttttaagcggatattacgggtggttttttgcaaagacttatgaacagggt
gtcggtggaacgaattgcaataagctttgagagaaactggctgacagtttaatatatatt
taagcataatacatatagttcatttgtcggattatactgataagctttgaaatcaatata
ttttcaataatttctactgcttactatttactataatattattttgacacaccttgcaat
caatttaacgttgttctctagctaaattcttaaattacaatgctttttaaatatgatttt
tatttacagctccctctaggcggaaacttcagtaagtttgctagaactgtattcctttat
ttttaaacaattttaaaaacccctcacttcgatcctcaccgacagctacaccctgtaaaa
agcgcctgcatcactttttcaactcttttttttttggcccgaccaaatcaacccaaatta
ttctgcacgagcacatgccaaagtacccacgttttttgccttcaattttttttgttgatt
cctctgcccgctgcgcggccctgaaaagtttttaacccttgcataaaaaaaattacatga
atattcacttgtcaaatacaaaaaatacaaaaaacgagtataacatttatgcgcccgtct
ggggtaagtttcaaacttgattttcgaaatcccaaaaaaaatgcaaattaaagtgaaata
aaaagcagaacttctggagaaccctttaaaaaagggttgtgcacagccgcaggactcgag
ccgttgtctgggtaacaaaaaataaaaaaatcaggggggtgcgcgtgtgtcgtgtgtcct
gccaggcacagtctcactatttttttttaatatttaatttttttgttcgttttcgtgccg
tatgcaaatccagccggcagttgaaaaaaaaagaatagaaaaaaataaactacaccccat
agacagacagacagatcaatgttgttgagctggagattttgaaaagggttttcggttgcg
cttattgacttgcctgcagtttttccacattttccattatccatttgcatttttgcatat
ggacccgtaatccatgtttacgaggccgcacatggcgcaagatcagcgcaagtaatttgc
gcaaaggatgcgcgtctggcacacgtcctggctgtggctaaatattttggcctttgttcg
cctgccggcaacggaaattagttttcctttttttctttctttctttcttgctttctttct
ttcacccgtctcatctcggtcattgggcgtctcatttacgcctattaacatttttgacag
ctgcgccaaaggtaaaacgcttgcgcctcaaaggcttgccagttgccagttgccagttgc
cagttgctcagcagagcttctgctgctgacagctgcccaatggcgcccatatcctgcggc
gcagctcgatccaaagcaccctccctcctccaaccaaatagagtcctcggttaaatgcct
tgggcaaacattggactctggtcaaactgtcggtgcagacacatgtctaaacacagcagc
acaggacattgcagtttacacacgaactccacaggctgccccgctgacctttcgatttgt
ttttgcacaacaaatcaggttacttccgtgccacatacacacacacatgtggcaaatatt
gacagaggcacacacacgtgcacagcaggtagacaaagccaaaaaaaaaaaaaaatcaca
acaaaatcgaacaaagactggttgacagtagttgttgaactactagaagatgtcctgtat
atagaaaaaattaaatatacataattattaattataggttctatattacacgtatttcaa
actcgttatacttattttagacccatgacaataagtgatcatgataagagaattttgaaa
actgtggcgtagtttgttatcaataaattgttattcaataaaaaatgtataactatttta
attatgttgaatatgttacttgaatatttcaggtagttttccacaccctatcttctttcg
ttcacccttaaggggtatataaagaaccatagcatacttataagggtaccttagagctgg
caatcccagatgcagacgtggcttatcggcaattacgagctgagatctggacacaagagc
aaagaaagagttgtctgtttgcaacagatttgaatggggtttatcagccatcgatgatca
cacaagacaatggaatgtggcaggcactgttgtgtataagggacatgtgctctgtcagca
actattcagcaaaactattcaaaaatgcgcagacacgtctttcactcaatctttcgcatg
attcggtcttctttcatcaagtgtctggctttcaacataatttatatttcgtcgttttcg
tggctcatttgcgtagcaaatttgctttcataggattcctgatgaagggtccttcgtgtt
tgctgacttttggtcacatttttttaatttttaaatttctttttttgcattttctccttt
tttttgtctaatttcatttaggtttttttggacgcgtggcgaccctgtaattgacggtga
cttttcattaggcaaccgggcaaggattctaaaggatgcgcagcagcaaatgtaaaaaaa
ttgttgagagctacccttaaattaaaaagtcgttgaaaaaaagtggaaaaagaaagctgc
gtgtgcctcaagtttttttcctcagttgctatcttttgtgtgtgggtctctcgaccaggg
acggaagcgcgcgtcagactcatttttttgatttttttttttgtctcttatcctggtctt
cattgccagcggcctatttgagacatgcaacagtatgggagcagagtaaaaaaaaaatcg
atgaaataatttctatttaagcagctggtgaaaaggttgagaagcatgaaacagcttcaa
attagccaagagcaagagttgggctagcacaaaaaataaaagtgaataaagttagcagat
agatggataagtggcaaaagtaagcaggaaaagtatttcaactatttttcatgtatgcaa
ttttaattagaggcaaagacttcacaacttgaaactacaaagttgttgagctaatcgtta
cgtaatcttttttcttttttgttgaactgtttttttggtagcacaccctttaaaggcaac
ttgacttcaattagaacccgttgagcagcgttgaaaaaaattgtgttggcatagaaaaaa
actgacaccctcaaagagaaaaaaacttaggctcagatgtctcgacatagacaccgggca
accctaacgcgcttttttccgcacttaaatataaaattacactatcaacattaagtttaa
tacccgcaagtgtggggcggggggtggtaggggttgacaaaagcaaagcaactttcttta
aaagaaaaacgttttaagtgctgaacccacacatacaatgaaagtggccagggttgtcgt
gctgccagcgacggagggaaaacagaaaaaaaatccaaaatgtgccacccttcgaaacaa
aaaaaaggggcaggggcggaaggaggcagcggcgcaaaaaatttctctagctattaaaaa
atgtaaaagcgaaaacaaggaaaatcgcgcgtgcaaagcaaaagtagaaaatttgaatag
cgacgacagcgacgccagcagcgatgtcggcgtcaacgtcagaaataatgtggaaaattt
gttgctgtgttgcccttctgcgggcatagcccccttagcccccaccaccccctcagcaga
gctcaactcagctcatttgcaaagggtgaatggaaattaagagaaatgagaaaatgagca
gaggcagcaccagagcagtggcagaggctgagcagagacagcagcagaggcagagatatc
accgcggcaaaggataacgcgtcctctgatgaattaaagcgttggggatgaaaaataaca
gcgccaccctgggtaatttttttttaaattgcactgagaaaaattgtcgataacttaatt
tgattttgatgtatgcgataacttatattccacattttaggtctgttgctgttgtagtct
ctgagatctgcttgatattacagatatgtctagatcgactcgtctgttgctgcttactga
aaggttaatatcttgcataactgttgaaaggccgaagtcattgtgcagtgtactattgct
gacatctattctaattattaattaatcaaggaatttatatttattttaacagaccttctt
cttggaaatctatttatttattaattttaactaaaaaatacaaaaagtaatagataaatg
aaattaaaaatcaaattttaagtgtacatttaaaaagtttgaaatatttataggattgca
ggttgatttatgtgctcagtgtagttgctttcttacaaactctcacatatagaaagaagc
gcacacttttttacatgccagttcaatttcctcatcaaacatgcttttaattttaagagc
gcacgtcgaggacatgcacagcgctacctccactcccttctacccctaccacacacccca
ccccaccccctgccagtatagactctccacttggcaacgatgaggaagaagaagaaagac
agcgtcgccaaaagcaaaagctcatatcagaagccctttc
