# Supplementary material for: SMCis: An Effective Algorithm for Discovery of Cis-Regulatory Modules
Source: PLoS One. 2016 Sep 16;11(9):e0162968. doi: 10.1371/journal.pone.0162968 (PMC5026350; doi:10.1371/journal.pone.0162968)
Supplement: S1 Datasets — (ZIP) [file pone.0162968.s001.zip › dataset/Drosophila/kr/dmel_kr.fa]

>2R:21094134,21134133
tctggccaggtccagtccagtttcggctctaggccacatgtcgtcttcggttgctgctgc
tttttctgtcaaaaaataaggggaaaagcaacgaaaaagcaaatgggttggcagcatagg
gttggtgtggttcgcaccaccacaaggattacttgtgggagaagagggtaacatgtctaa
atttgctaaaaatgaagcggactatcgatttatcgcaaaagcttgaattatagttttaac
tcactaagtaatgttagttatttctccgaacatggatttaattgtatatacatatgtaca
tacaaaaatgtaatgtaatgttttattggaataagaaaaaatacgcatttataggtaggt
gaatgtaaacaaagaaaaattttttatttttgcacggtttttatcttctatctttgtgat
ttataaaattattttcagacccatatagctgtaaaaaatatgttttaataaacctcttta
gaccattttaaattcaggcactatttttcacattttaaattgtgaagatgtaaatgatgt
tatagttttgaactcacattttaattttttaaatttaatatttactagcaacaccaaaca
gaggtgcaccaattaagttcaacacccacaacataaattaacgcggtactgcagactgag
gaaaaggtacaggcaccaacaagcgtcttggaggcattttatgaaacggatatgagaaac
aagcaaccgcatgaaacatcatcaccaagctaaagctaaaatcacaaggagagctggtat
ttatgactcagaatttgctattgaaaattaaaaaattcttcaaaaagaaaaaaagcagga
cgtgggtgggtgctaacgatgcctgggtgtgctgttgtcgttttcagtgttgttggagta
aacaaaggatcaaaagcatattaattgttttgtacttagggaatggtgcttgccttttga
ggacattgaggtgaaggcaaaagtgaagaaatgcttagactagcactggctaatcgttga
acggcctttgaagcaaaaatgtcttaaaatgtaatttgcaattaaagactaaacatcccc
ggtgtagaacgcgcaattgagaacgcttttttacttacccacgccgtaggcttggtcgcc
taacgtttcataccgtcaacgactttgctctctccacaagaaatgttgtttatagaggat
gtttgaacttagacaagtagaattttaattaattgtgttctgtagataggaagattaaat
agaattaggaatcagtttaaaaatcatgcttattagaagaaaactaccttaatatttaaa
ccctaacaaaatgaaccgtactctttaagagaagttagatcatttaaatctactttttga
cggcttaagataacctataactaaaaaataactgaacagcttcaaaaatttagttggtaa
ttatatttttgaattacaatttttttttttgctcagaaaaaaatttaattagttctgtat
ttgaccatacagttgatatttttattgaaaaagtcatcagcgggcagctaattgttatga
cgtaagatttcttgcaacatcaacataaaggagaattggtagtgagggaaagcacattaa
gaaggcacgctgtgacatgtatgacagcacttctaaaagaattaaaattatagtttaacc
tccatgagtttcttactgaccataactgaagaagattaattaacttaatggttattttat
atcgcggtcgcttaattatgtcttctgtacgatacatataaaagtaatattattgcaaaa
aaaaaaaactagtagaggctgaatgcctagcctgtcaatgggtacttcgatgtaaccaat
atataattttctcttgttttttaaagaaaaatttatttaacttatacacgcttaaataac
atggtttttatttaaattatatgcttacggcatatatcattggctatatgaatttattta
cttatttcctccctgctgtgagtagaccctttagctaccttacttatatgaactctgtcc
aaccctttaatattataggggttgcgtaactgataacaaaaaaccaaaatggattacaaa
attatatacatatgaaaaaaaatcccccgcatgcgtttaacctgtatttacctaaagtta
gatttttgataaactccctggcactagctgacatgtataacacagtttatgtacatacat
aaaattcgttgagttgaaagttattgtattttcccattatgttttcaccaaggggttaaa
ataaggagtttcattttgacaaactcaatgattttagatgtcaaatacgtaatcggtttt
tattatatgacattatttaaagcatcccaaaggagatcatatatagtgcacggtaaaaaa
aaagtaaaaaaaagctattgaccaggtacaacatttttaaaaagcatgtaatggaagcca
tttaattttcattttgggctaatagtgaactaaaatttttatctcttttattgccagcta
tgtactttattgaagctattgaccaggtacaacatttttaaaaagcatgtaatggaagcc
atttaattttaattttgggataatagtgaactaaaatttttatctcttttattgccagct
atgtactttattgaaaaaagtccgggacgaaaagaaaagtggttgcgaagcctgtttaga
gcacccacacaagcagaagtcgactgtacagtatatcataaagttaaaagtagcacacac
aaaaccttttttcaacttatgtatgtttgtccaagaaaatcctttaggctgtccatttca
aaggaaaatttagcatgggagtcctttttaactcaaattcttgcatgatataacaatttg
catcagagtattaaaacctttaatatttccattgagtttttttatttttccgctttcttt
tcttttatttacagtttagacacaaatagaatttaaggtttcccagcaaaagcacgacaa
aatgaattatagaatactttctgaaaaggtataggcatttagttttgttttctttcataa
atttcgaaaaaaaacagctattttaaaaaaggttacaatttatagccaacaatcaatctt
aattattttgatttttaactgaactgaaaccaaaaaaaaaatatatacataaagtttcct
agttaatcaatgtcctatcgtcttaacctaaccaataaacatcaaccgtgtgtgtcaaaa
taaaataggcagataagcagtcttgtttgattgaagctttgcgtgagatgtgtaaaggtc
gtatatccttgctggcaagatagcaagcgaacaatcatggaatggatattgttatgaccg
tctgaaattgtcttgaggattattaacaaaattgcgggactgtgatttaagggttgccaa
tgatttcctacaacgattacgggagggaacttatggcatacaaaataatgtcatcggaat
ttgccaacacaccaattttcttagtattgaactacattttactactttcacttgggctct
agcttgatgactcggcctttggatttcagttgaggtttaaccggggattggaatcaacga
cgctttgttgatgacgtgtgctagcggacttggaccccgaaaaaaattttctttaatgac
cgtcttgatggttattgttcctgttgcttaggcagagttaaagatttttcttgtttcata
acaactggcgttttgtgccttattctaaaaatttgatgcatttaacgaagcaacccctta
aaatataagaaaccttaaagggctcacatcccttcaattagacgcgccacactaatcatt
aaagaaagtggttagtctgctagcaggaaaatgaaagtaagcaaaaggactcagtctaaa
gaggtctgtaaaaccttgcttagaaattttcgtttaatgcttcaatttcgacatcatgct
actggaccttcactttctgagttacctacgcactcaaacatatgttcattcagtttccct
ttcttgtggtctattcttcaccgagtgccgccggttttacattgacttgcctaacaatct
tcgaccgacacttgctaacaatgcatactagttactagttcaccaattgcaactttctct
gaccaaaaataacagatgtcgggcctatcaggaattaaacactaaaaaattatagcattt
ttaacctgtttcattataaaatgtataagaaccaaaacatgcctatgttatgtgttatta
ttatattaaaagcgctcttctgcaggttacatacaggatctagtattcgcattttaatga
aaagtaatatattaaaatttccactaaacacaggagaatgttatagtcgagtttcccgac
tatcagataaccgttactcagctagtgtgaatgcgaacgcgaaatttcaccatttttccg
ggatatctatagatattggagaataaaatgagaaaaaaaaattaaaactgttcaaaagtg
tgggcgtgtctggcttggcggcttgtgggcgttagaaagagggtggcaaaaggttttttg
gcaaatcaatagatatttacacgactaataacattataaaaaaatatacagcatattttt
gaaaatgttggtgtggcagttttgggctgctttagggtgttagagtgggcgtagggacat
gggtcaacaaacctgcacatactattcggatgttacatactattcaacgaatctagtata
cccctttactctacgagtaacgggtataataataaagcatattaaaaattgggttcaccc
ttttaaacatataatgcataaaaacgtggaggattttaagtacatgaggccttgcaactt
cgactgaaaggcgccgcaaaattttcaacataccaatgcatttttttgtcctagtcgtgc
cactttattacctttctatcttctaaaaattaaggatccaattttaaatcggttatcaac
aaaagacagacggaaaacaacacataaatatgattggtcattattttccatgtatcctga
tctacaaatgaacaatgtttgtcgttggttaacacagataacgcacatgaaagaaaaagc
gaatgccggcagacttacaaatgactattaccgcgcaacgaaaggattcccaatgagcac
ttcagcacgcttagacattaatatttacaaaaggataacaaatgtcgcgcgttgttcacc
aaagaaaaaaggatgtttgtcctggttgcacgaaaacgcaatgctgcggttgataacaat
aatgcccaagtgcgatttgcttaggaccatcttcactggtctgctatttgcattagcatt
aattttgtgaaatttttgataagacccacggttcaatcaaagataagtttcggtcacgga
accgtacatcgtttgtgtttctcgctattacaggatgcaagtgtgtgtcttatacaggtg
aaatcattttaaaagcgagaggtggaggcttacgtaaattgttttttaggcgttttccag
gaaacggtgtcaaagtaatgtttgcctgttactccgtctgggaaaaacgcagcgaaagta
tctctaaagggcgatcttactaaaaaaaaattacaaaataaaactttatcgataattatt
gtttcgaaaaaatttatttttttattacgaccggtttattggtggacgttcaaaatctca
tcttaaaaagtttttcaataaaaaaaaaagaaatttgtcaagacactgtaaggctcaccc
cagatcttaaagtatttatttcaaaattggcttgtggagtaaatgcttttgattgtcaag
gcactcagtgtatctcagcgtgaaacgctacattatgtattcaaatttttatgcgattat
aatcttaaacacacggtcatctgcttttcacagcaaacatcaatcacgaaaaccaatcgt
aaagcaaatgattaatacgatatttgagcgacttaggcaaacgggtaaaccgcttcagga
tcacctaaactggttctacctgtgaactcttttgacagcagtaagggtgacatattagcc
acattaaaatgccacagggcatcctaaacgcatacttgaatttttaaccccgtcttagaa
atgttaaaaaaaaaaaggacaaggaaatgagaacacattatcaagcaattcgggatcgct
tcccttggccttgttttctatccatggcaccccttttttgactctctcgcctttttttat
ttcttcgtcttcgtcttgatcttttaacccctaatttagtgatcaacgccggattttatt
ccccacttcagtttagtttgcctaaacttcctatgcaataatgaaggggtcacaagcgca
cgggtatttcaactagaaatctcggcatgtgcgctgtatcggatccgaattttcggcttg
ctatacttttatatattcgagggaccggggctaataccatatggcgtttatcgtcttgac
gctctgacgtgtgtcagtctcgcgcccagaagaactttcgtgttgattttttggggttaa
tttgttttgcgactctattaattggctgcgttttgtattcttgtaggcgttctccactta
aaatgggcgagcatttcaatcaaataactagaactaattagctacccacagggtacctct
tagaacgaattaatacattgatcgaacttcctgtttctgtattgatcatcgatgtgttcg
ttcgaacattaatatcaatatatttttcaatacgtaaacatttattctttcctcttaact
agttgcatggttcgttagcttcacccaccagaccgaccgaactgaaaatgctaaacattt
taaatttaaaactaaatcttatacattatgcagccactacactaccctaaagccactagt
gatactcgtaatatctaaaaataagaaaatagtaattaaaaaataaaataaatgacataa
tttttacaaaaaaaacacacaaatgggggacattatccagaaaaatgtttgtataagagt
ttcagcatatcaatccgttgtatagatagatggatgccaaagatacaaaaaattaatccg
tcttttgtatacgaattaaacaaaatttactttgaatataccacgataaaacgtataaat
aaaaattattaaagcagagctgcgaaagcaacggattgttgattgcatctgattcgttgt
cgcttcctgtagtcgaatatgattatacttgaggcatatgcggtcatgtagcaatgaaaa
tttgttcttaatcacttatcatgcaagacggtgccaaagaacaaccgctgcctggacacg
ctaatgtgaacatgagactcttcacatttaagcgaaaacgttgatagatcattaaataat
taactttattttatttttaataaattataaatgtataattcttataaacgcaatggacac
tcaaatatgctcatgaactcttcacatttaaggaaaaacgttgaatagagagggtagaaa
aaaatattattatataattaactttattttattaaaaaaaatttaatgcaactgaagtga
gccgtagcatactaccgaaaaatagagtaaatgagaaatatgagaaaagtgaaaaggacc
aaagctaaaatcattttcttgttagctgccacaagacaatttcgcacagtttgaccgatt
gagcaacgaaaaactttattgcactgtaggaaatcattatttcaatataacacacttcgg
agactacagattccaaaatccgtggctgtttattctctagcagtgtatatcttcttggta
aagttactttttgcttcttgagtgtatatgttactcattaattacgcagggcaaaactaa
cctatttcggtgttcatttcaaacttttatagactgagacaaatatccacacatgtcatt
taagctcaacctcccacttctcatgtaattaaaacccaaaagcaaaacaacataatgtgg
ggggggtacataaagcttatgttatcattcgctttggggtattagttattaaggagcttg
ttacatatattaagtgtaaaaaatataatgtggatgggagagctgatgctagatcacaag
atcaaatgaaaataatgtactgctcagcaatatgttatattaagcaatacgccatttcat
aggtaatattgatcaaactccgcctattttttactcataacagtatacacccaaatacat
acatacacacatgtgtgtatttcagaaatataaatagatttcccaacgctaaataatgag
ttaaagggtaaacagcgaatggcaatgacagaattgttcgtgtgtgtgcgggttttcgca
accctaatatattaatatataaactctgaaatcaataaaaacaagcagcaaccccaaaag
tcccttttcacccttttggtgaacaaaaatcctttcgatttcatctaaaaattcatacga
gaagagagaacgaaaaaaaactcactcaagcggttcatccacgcacgagcgtacatacac
gtatgtaggagcatggagctgtgtatgaaggggtaagagaacaagtgtttcttccccttt
ttactttcactgagcgaagaggtgttacggcgaagagcgtaaaaagagaatattggttca
aaaccgaaaattgagccccacagttccaaagagagcacatcaatggccaacagacgtgat
gcagacggagacggcattaaaagggttaaagtgggcaacacgtgcgggcgaaagagagcg
aaagtgttaaattggagcacatgcgtgctgttttccgtctctgttttggcagccattttg
gtctgctataagttggagctcagcaatgaagtacgttagaagcttgattacttgttgtta
aacgttgaatgagttggatgtataaaacgcgtataatttctaggggcgagtaaactttat
cgaaggacaaaccaggaattattctttttacatttaaatacatacacatatttatattat
gcacccggtttttttatggttttgtagagttttaaatgatttttatccattaaaaaatat
gtttttgcaatatgatagcggagtccgggtaattgtttttcagtaatatctaggacactc
agccgaggacataataatcgcacatcctgtgcgcatacatactattcggtgtttttgtgg
ttttggttttcattgtgaaagtgaaaacacagaagcggatgcactttatagagttgtttt
tgttggtagaaaacatgtggttttttgtttgagttaagtgttctcaaattctccaccttg
gtatttgctaaaggtgtttcggactcatgcaatttttgcgcatcttttgcgctttgttta
atattctcacaggtgttctctggttcaggtgtttgttttgtttgttgtccagcttccaaa
agattctttttcataatataaagtccatttgaggtttttacccaaggatccctcttgaac
atatattaccataacgatcgtttccagatccgctgagaagtttgtaggaggtagaaggag
cgtttccacgaagttttcgatctggatcgctagccaagtcgttttttttccgttcgtatg
aacgtcaagttctcgttgactataaaagctatattaattgtgtagatactagtgacgtaa
gcgcaaagcaaatttgttgattcatgttgccacgcccacaaaccgacgaacgctgtcaca
cttttgaaaaaagttttaatttattttttatttaatcatttgtcatatcgataggcaacg
atattttctaacaatatgccatcagaaattaagaatgatccctagcactcttactatctg
ggtagcgggtatctcatattcgataaactcgattatgatgttttttggttatccctaaga
ctatggaattgatatatgacagataaagtgagaagattttcactttttactaccagtcct
ttttattccccttatttatgttttttccagtatgccccttattttaggcacgccctcaat
gtcgcacaaaggtaaaaatatgttgagctaagcatatgcatatggcgtatcataggagat
tgtagcgagcacatggagtcaattgttgcaggaaatgagacatttgcttgaggtttctta
aggaaatatttgaactttttaacatttgaaaggcaacaggcgctgagcacgcttgccgga
tacaaattttaatttattagacaggggccttcagagaaaaaatgaattgtcaacaaaaat
agagcagtcatttagacacaaaaatattttcaacagagagatccttaaaaggagacgaaa
ttgagaccaaggatgtcttaaactttgataacaaaaacacacctaaattatattatttct
ttgtaactgtgccaaaagaccccgactgacatttatatttaatctatcggaaaactaatc
tttaattttttcgaaaacatttataaccacattaaggtaatacatatatgttagccgtga
tacgagcaaacattgaacacttgaaaaataatagatggagctaaagaaccaaatttgacc
ggcatttatagcagggtggtaactaattcgtgcccaagtacagcagtgtgtcaatgggcc
gtcataaaaagactagtgccaagactcatctgcgtaaaagtaacgttactcattgcgcgt
gtaagcaaaaaattgttatttcggatgtctgcaaatgattgcaatcgagagtattgttta
aggggtataacatgttttttattaactttaggcgaatataaattgcaagttagaaacaca
gctggatctgcagtttgctttttttttttgcctaaacggccgggattatgattggaggac
acttgaactctaatatcattttgagcactcaaatacgtcaaattccttggattttatttc
ttcaactatttcaagtttagaaatattattgttctttcccttgtttattatatatgttac
tcgtagagtaaaagggtatactagggtatagattcgttgaaaggtatgtaacaggcagaa
ggaagggtttctgaccataaaatgtatatatattcttccgtctgtctgtatgaacgtcga
gacagcaggaactataaaagctataaagttgagattaagcatacagattctagagacaaa
gacgcagcgcgtctgttgccacgcctactgtaacgcctacaagccgcacaaaactcccac
gcccacacttttgaacatttttttctcattttatttcccaatatctagcgatatcccaga
aaaattatgaaatttcgcgttcgcattcaaaccagctgagtaacgggtatctgatagtcg
gggaactcgactatagcattatctcttgattttttttccttatgcgaagcagtctttttt
ttgtacacttgacacttgccatctgaaagtcgctgttaatcctttgcaacgtagcggcag
gatgtagagtgtgtaatgtgagacaaataaggagctaccagcggctagagaaagtgtttg
tttcccacacatgaaaaatgaagagaatgttgccggaatataggccgctcttacaagtca
tgggaaagtgtatgcaatcaattgcaaaggatgcaattcacgcacctatacatatactag
gaatcacaatgaacattgaagcacagtgagcctttctactctttgataagtaaactcatt
taaaaaatcgacacaaaaactgcgtaggttaatcatttattatagaaggacatgtggaag
ctaaacgatatcctatggttaacagtcatgagatatcccttccaggatcttcatcaataa
tgtgaaacatgttgcaaatgcgcagtgctcacttcaacatttttgctggacaatgaagta
gcaagcaaactgacagggtagacttagaaacaactagaaaccaagactacagcagatggg
aaaaaatatttatatttatatttatattatgtgatcttttatctttcccaataaatgttt
ctgttattgggttatatacagttagaaggccaaacaaatttcttttttttttctgactgt
ttttgtctctaagcttgattattaaaaatttaaaactacatattacattatttaacactt
ttacagtaataagaaaattttaattcaaaaataagaggtcaccaatgaacggaaatattt
attaagattaaatcgttagtcgtttagggatgaatgaccatacaaatactctgaagaaat
tgtcaccgcagccacaaatatgctagattagattaaaacagcatttgcttttatgcgggt
atttttacttcttatttaaactaacaaaatttgagaacacatgtccataaaccccaaaat
acctttctaataatacatattttcaccttttttgcaatatgataagttataattataagg
ccgcacaataaattggaggaagtttcgattttgtttttcaaaccacaaatttgatcgttt
aatcgtgacccaaagagctgactacacggaaatgaaatttgaatgctttactgggcgtgc
cgcgctctgctattgtgctcgatttgacgtggaaattaaagaaaatctccctgcccttga
tacacaatcgaaatcgaaagttgcctggactccacgctgataccggaaatggtttttact
tttatcgagcgcctctctgatttatttgtgttttatgtcctagttacccaagtgtcgggt
ttctgcttgagggataaagacgagaaccttcacttaaagaacaagaagtggaaaaaacaa
aactcaacgaggcatatgtgttttctaccgcatgaacttgttttccttgttaaaaacgac
agtcctcacattttgcatgcctgcttcagtgcacacattcttcatcttcgtttttcacca
acggcaccctggtcagaaggccggcaagagatattctgtccttccatgggcttaaaattt
actatccctttgcgcaagattgaacatagtttgcgtgggtaccttgggtatttcagatta
gggtcagttttgtattttattttcattcttacgaagatggaattctgtatcggagaaatt
gcaaatgttttgcgctggtcaaaataaataatcaaaaaaagagatatacacccaatcagt
aattttgtgcgcgggttatccatttgtgaattattgccctttagacctgcgcttgtaata
aataacatttaatctaaccaaatgtccattcactttcggtgtcctttcaaacgataccca
accgttgtcattagcccccaattgagggcaacagcagtttaatttgcctattcaataact
ataaacattaaccataaccattaacatttctcttcgcttatctgtctcgtagtctgtggc
agtatattaaaattgcaatggagtacacaaatccggaaatgcgcttgttttcattgacaa
tcactgaccagactgaccttaggttatcttattgctccctcaaatcgttctgattcactg
tcagtttatttaccgcggtgtatactacgcttattataaaggataaataaatgacatatt
ttttaagtgctgacgaacttgaattgaattgaagacagtatatgccatttttttatgcct
gcacgatgcaataaaatacggagacgtgcacattcaacaaaaaaaaggattgcggtagag
atcaaagaagatatgaattcgcagacctatcaggattacatgtcaccaaaaaaatcacat
actttacacactggatgataagatcagaacaaaaggatatattggttaatacgtttgata
attttacatacaatcacgtaaatttaaagcggtaaactgataatttatgttggagctgac
acctcaattagttgtctgttcgtgtccacaagaagtggaaaggaattaaccaaattgaat
ttcggatattgcaaatcagtctgcagcaaatgtgtgcacaagaatcttgatggagctttg
cgataaaatgtcagatacattaaactattttggaaactcaaataaaatgtagtgcagtaa
aaacaattatacttaattatacctaaataactattgaaaattgggttttgttagatctaa
caaattgaaacacatctgctttttaaattttaaaagaaatgcagaaccatgcaggtccac
tttatttcaccgagaaaagttgacttcaatacaacggcgcatgacaaaaatatttaacag
actataggtctaggaaatgctttaaacttttccacacattaaaaattctgaaactgaatt
ggcatttggcatttattgggcaacgtcaaatatcctagaaaaaacatactaaaccggcaa
tgtcaaaattatgattaatgaatctgcttccataataataagctaactggcttacagttt
ttgtatgtaacgttctcacatgattcccaatccaaagaaaagatcaaaaccgtgtaaaat
atgtaactcttcagacctcagaaacgaaggatctacgttctttggcatccataaatcacg
taggttgatttattgacacctaaggacttccttcatttcatgtaggtggcaatttgatta
attgattccgaccagagcctaaaaaggattgaccgttagaaatagccatttgccgcactt
gttgacaacctattcttccaaatactggcttcaacttagggactgattttatgcgtgtgg
ccgaacccctcatcatatctaaaatcgcccagctgtcagcggaatatcaatgcaatttat
agcttcatttttgcaaatttactcgaaaaatttcccaagagttagaacgctgacaggcaa
ccgcagtcaaacaaaggactcattcaaccaccaacttttcacttgaaaagctgccaatgt
gcaatgcgatacttttatatttttttaatactggtcatgagttttttgtcatttgacatt
tctacgacttcacttctgtctaattgccaaacaatcgtcgcctgattatcctgtcaaggc
tcaactttttgcggtttctactataaggttttgtataattggattgacttgcggacattt
gagtgacatcatatcaacatcttcaacgcacctctgcatttctggcactgatttcaaaac
aagtattgccacaaacgagcgtaacacaaattagccaatatcgaccgacgttcaattcac
attattaggttgaaaacggataatataatatattttaccaattatgtaaacgaaaacaac
tgatatatatgtctgagttgagcattagtgagattggcgcattaaatttgctatatgaac
agatttatttttctgcttatatggtctgaagctaatatttcgtggttaaatctgccatcc
tatttgttttagcgatatttgttgccatgccgatttttgtcctctcttttaaaacgtttg
gagcttctggctgtgttatttaaaaaataaatagctttgttgctgataacaaactggttg
actaaatgcgctccgggtgcattgtacgacctactgataagcatggaaaaatccttgatc
ttgactctacgtttcaactcgcaaatgtatgccggtaaacccaacttaaatgttattata
cgtatttttgtctaggacgtttaacttagcatagtgcaaaaataaaacgacgaaagataa
gaccccgctcatagcaaaaagttgcgcgtcaagcccagcgggaaacgtttctgatatgat
aagataatcagagtcgcaaaatatacataataatttgccaattatacatctgggatttac
atatttaaagataaaacagcaaactgacaatggtgggtggtgcgcatgaaaatttgtttt
acaacttgacacattttcatggtaaaaagcaggaagcagcattagtggaatggtaattat
ttaattcaggttaatcaagatacgcgtaaatgttttaaaggtaaaggttttcctattgca
ccacactcgcaaagtatcctagcgccttatgtggatcaatttaaatcgggatcctaagtt
aactataatccaggcttaatcactggatcaataactaagtagcattttccgggatggaaa
tatgaagttacctgcatatgcctaccgatcctgaaaactgctttaacttaatcgacatgc
atgatcataaaaagcaatttgctacaatttatatttttttgcttttccttcttttaagca
tctgggatctggatcagaaaagaaaaagtgtaacgcctaccttcagaaacggattaaatt
ttttcagacaaataatccagccttaagcatggtgattaagcttgatcccctaccaagggg
cgtaatattgacggattttccttaaatccctctgttaatctccggcttagagcgcgacgc
gttttttcgcgactccgcctgcattgttttttttttcagtttcttcaattcgcaagaagg
caggcctatggaccgaatgaggatcataattatggaattcctaaataaactaagaagggc
agtcggcatagtattgatctacctgtaagcgtgggttctatctttgcccctcgcattcga
gactctctagtcacaggtagaccagccttgagttcgtcggcaattaagaagtcaaatttc
tcttaaaaacaacaaaaaatgtcaaagtaaaaacaatgcaaaaaatatgtgtaactgaac
taaatccggcttaggattcttgcgtcataaacatgactagggagccattaaaatttgata
atttgcatgtcacttgtgcaccgtaaacgaagccaacacatcggctgaaacccagcgtca
tttatgctatgctatctcactcttttgcataatttttttaaattattgacttgtcttttt
tacgaatgcaaaggaagtacttgtgtacttccgtttttcaaagtccgattttattatcta
cctgcaatttataatgacaaccaagtttttaacattccaaaacgtggttttttgagttca
ataagcttcattttttaaaggctcttttcgaaccacattaacatttgcggttacgttttt
gtagaaattttccatagctgcataaaggtacaagtttcatttatttgatgggaaaatgaa
ttagagaccagcacgatctttaacagaaacaaaaaggcgtggatattgttatatgtacaa
aaacaaccatggcatatacgtatgtattgtatatcctaattcggccttcctcttatttaa
tcacttgcaataattttcaactatacagatcagcaatcaaagttcttgatccaatcgcta
tagtaaccagatgcgcaagctgataatttattgaaaacttttttcttaggattcttccat
attaagcatttcccttgctgtgacctcgattcaaaagaaagcactgatttaatgcaggta
atcgtcaaaaaaataatgtttgatatttttttgatcgcgtgccatgggtaactcaataaa
atgtttgtgatttatatatgtaaacatcaagtatatagaaaactgaggtcgggtatactt
tttgagttcgttcgaaaggggttttccattgcactcaatattatattcaaatagatctta
gacgttccataacagcttaaggtgcgcggattaggactgacgattaccgactgggtaaag
acaagacagaattcaatcctgttcttgatactttgtcaatggatttatactaaatcatag
gctcataataccttcttacgttttgcttaatcttcgcgtacatgtggtaaccgctattaa
cgttactatagttactatacactgaccataaataaaaaaaaccaaaccctcaaaaattag
aacagaaacccaatcgagtgttacaaatttgttaaaaattgtgggcacacttatgggttg
gcaaacaattaaaaaaccctatctgcacccctacggatgcttcatattacaaccgttgca
ccccgttttttggtctttacttttaacttttttccgcttttccccctttttttattgaac
catttcccctttgatgacaaccctcgttttcacttcatatatttgctcaataattgatat
attcttgcgaaaaataatatagtttaaaatgttttagcttagcgcgtggtttctttgaaa
ataaagcttagcgcgattagaatatgagtttgacccagctttacaaactactcattaata
ttaaagaataataactaactaaactaattttgttgacccaggtaagttcccatatttcgg
accttatcagcggcctcgaccatacgcactttacacgcacttctgccccattcactcgga
aatctttagttcgctttgccaatcaaaatctagtctatttttcttttactcgctttgata
ctattctagtttagtgattgccgacaaagtcattaacgataaggcccggatcttattaaa
atctgttgagcttaagtggatctttcaatatcaagcctctgcttatcacgcaaacaacca
aaaaaaatttctgactaatcgccgaaacataggaatcgtatgaagattttctaaaaccgg
tcagctcagcccgaaatttaagaatttcttatcaatagggtcagttttaagcgctttgct
tgcatattatttaatgccttctgcgaattttgttttggtgaaaaactttctatgaagtcg
aacattcgatgacaaaaccattataattttacgtaacattatgcagagcaaggatatttg
tgtgcctttctgcttttgtttggtttcactttcttaaaatccacggtagttcaaatttac
cacccggtgagctctgagcgtccttggcctacctacaaaaccaaaaataccgattttcaa
cataaatttaacatagcatgtccttgccataaaaatctacataaaaccatttaaaagtca
atccgcaaaagtcacagaaaacgtctatacaagcaagaaaatttcaacgatgcagctctc
ttacaattttttattatatttcctttctacctgaatccgttttttactagttccttttta
cgatttcttttttagacgtgtgccaataattagttgtccattaaactgaacttccacgtc
tttgagactttgctcaacaggctacaaggaagacaaaaaactcactcagtatagctggta
aaaaaccgtcgaccttctttcttactttctgcactccttaagccgatgttttgtttactt
cctgtttactcgtacagcgcacgcttgaaattcaaccccgtccgtgacatctcttttcat
gaattttggctcttttgctctcgctgtttcattttcgccctgttctccattggcgttcat
cccccttagacacattagttattttctatagctcaaatgtaaaaaggggaaatgacaaag
gcacatctgagtgagtttttgttgtgcgtcccttactaactctaaaaacttctacgtgat
ctttatgtggtgtaatattcctgcaagtgcagtttttatgaaggctctaaaaaacacaag
cggaagtggtcataagcattaaaaaatgtcctttaacggtcaacacatagttctgatttt
ttatgttttattactgactagaaacgtaaaggtcataaaaccctctactcagcgaagata
attcgcatcgacaacctatgttaaaaaaccacatcgtccatatttgactctaactgacta
tatatcttttgcattgaaaggaacctctagctgtctcattcgcaccaatttgcatatgaa
aaattagcacttttaggtataaaaaggaatcgatgaaatcaactcactcaactcagcgaa
gtacccagtttttactttacctgctcaggcttggggatcgtttttcgctttcgccgtgat
gatttcccttcctgtctgcacccttatttgcgtgcgtgtgagcgggagagccaattgagt
cccggcgtgtgtgcgtacgagggtgagtgagaatctttcgccgagacagagcgtacttat
agttagctcacgcagcgaatttgtatcagtcgtgatttggctctgtcagcgaaaggaaca
accatttgttgtgccacacacaaccgcgagtaatataatcgaatcaaatttcaactacct
cattttgctaaatcggtaaacttttataaaagacaatttttgtgaaatctctctacctca
aagtacaaaagtgtgtacaaaaattattcatatccctgaaagtgcacaaattgctcaaat
gaaattttgttgtctaaaaaactgaagctccaaaaccacgaaggcgaatattataggtgt
tttctgtgtgcgggaaaacattgcgcgagcacaaaattaggagcacaagaagaatttgtt
gatgtccatatcaatgcttcaagacgcacaaacgcgaagtaagtattagaccaaattaaa
atattccccaagtttgtaaactatctagaagttctagagtccccgatcactttctcatta
ttaaacagtccgatgtctttaggatagaaaatacaaatgtaatgtaattgcacacatacc
gattagttagaatttgtttacatgtttggacaggaaccggcacttaactcgttatcgacc
aaaacaaaaactagttagacgaaaatagagagctgcgaaaacactaagagttctctccgt
acgaaactttctctcacacatgtatcatatgtaaaatttttttctcttttaagccgttgc
tcttaagacatttccaaatgaaaacatactaacttatgattttttttttagccttagctg
ctgcattagctggcataaaacaagaggacgttcatctagaccgttccatgtcgctatcgc
cccccatgtcggccaacacatcagctacaagcgccgctgcgatttatccagctatgggtc
tccaacaggcggccgctgcctcagcttttggaatgctctcacctacccaacttctggctg
caaaccgtcaagctgccgcattcatggcccaactgcccatgagcacattggccaacactc
tctttccacacaatccggcggctttgtttggggcttgggctgcccaacagtcgctcccgc
cccagggtacgcatttacattcgccgccagccagcccgcactcgccgctgtccactcctt
taggtagtggcaagcacccattaaattcccccaacagcactccccagcaccatgagccag
cgaagaaggctcgaaagttatcggttaagaaggagtttcagaccgagatcagcatgagtg
taaacgatatgtaccatacatcgggaggcccaatatctccgccttccagtggcagctctc
ctaattcaacgcacgacggagcgggtggaaatgctggatgtgtcggtgtctccaaggatc
catctcgcgacaaaagcttcacctgtaaaatctgctcacgcagctttggctataagcacg
tgcttcagaaccacgaacgcacccacaccggtgagaagcctttcgaatgtccggagtgcc
acaagcggtttactcgtgaccatcacttaaaaacccacatgcgtttgcatactggagaaa
aaccatatcattgctcgcactgcgatcgtcaattcgttcaggtggccaatcttagacgac
atttgcgagtccacactggagagcgtccctatacttgtgaaatctgcgatggcaaattca
gtgactccaatcagcttaagtcccacatgctggtacacaacggtgaaaagccgttcgagt
gcgaacggtgtcacatgaagttccgacggcgccaccatctgatgaatcacaagtgtggca
tccagtcgccgcctactcccgcgctttcaccggccatgagtggagattaccccgtggcaa
tctccgcaattgctatcgaggcatccacgaatagatttgcggcaatgtgtgccacctacg
gaggttcgaatgagtcggtcgacatggaaaaagcgacaccggaggacgatggtccattgg
atttgtctgaagatggagccagctctgtggatggccattgcagcaacatcgcacggcgca
aggcacaggacattcgtcgggttttccggctgcctccaccgcaaatccctcacgtaccca
gtgatatgcctgagcaaaccgagccagaggatttgagcatgcactctcctcgctctatcg
gatctcacgagcaaaccgatgatattgacttgtatgatttagatgatgccccggcttctt
atatgggccatcaacaacattaggccagtaccacaccgaattgtacatagccctaatcag
ttttcatttgatgaaattgactggcatttattaacacaaaattgaaaattttgctatttc
aaagtggaaagtaaaaattgttgcaacaggaatataatgataagtacaagtttaaaaaaa
aataacatacaaaaaagtcgaaattgtacaaagtaagccataccgtatgcttgttaccgc
caaaccccaccaaatcaaatcgaaaatgtcgtgccattctttaccttaaatttaagttat
attcttaggttcggaatcttaaattgtacatattcagcttacacagctgccaattgtaaa
gtaatcggcgctctaaacatgcattgttgcagaaaaataaaagacacgaagtttaattag
gaaatctataactaattttatttaatttattagcttaattttttataatttaatcaaatt
ctttaagaaaacaatgccaataatcttcaaatcaaaactaactttaagttaaataataaa
aaacatttgtttgataattgttctgtttgcattctctatttaaaactattattaaatata
aaaatttagttaatcctgtttttttaaagatcattcttaaatgtacacttttatatttat
acttcaataaatatttggtttaattgttgctgcttcaaatataaacaataaagaaaaaag
aaaatcaatggtaacgttaatatttaactgattccgcttttatttcatattgccataact
taaacacagtttacgcatccatttttgaaaatctttttttttttgttgcaaactataaga
aacgttaatatatattccaaaataataacctaatgtagatcaatgcgtatcgaaagtata
gtaatcccacttatcttaacactcgtaactattagttttaattgtaagacttgaaccaaa
tacacaggaagaaattgctataaccaaatacctccaatacctctgtatcgaaattgttgt
gagctaaacagtatatacattcaacaatttggcaatcgtacaattcaactgaatttatat
acaagacttaggaatataaactacgaagcataaacaatttatatgtattaaaattttgat
gcatatttaaatggacctaaaataagaaattaattttaaatactaggccaattcaaatta
catataaaagtatataaggttgtatataacaataacaatttgaaataaatttagtgcaat
ttttcgttctattcattggtaagcttactgcttttattttaaaacgttgtagtcataata
atgtaacaaattaatatgtaattttctttgttcattcaaatgtatggtatacaagttcct
caagattaaaagaatacaagagctataaactaaaatagagagtgcatttctaatcatttg
aaagtcagcgcacgaaagacatcatattaattgtgtacagcaacattcgacgtttaaccc
aatagatataattaaatttataaaatcacaagtcaatttttatgtaaataaattataatc
ctaattgtggctagggatgtgcaatgtatcaaaaaataagagttatatgtgttaattagg
gggttgctaattttaaccctttaaagacatacacacatacaccttgtaaaatacgtcagt
aaatataaactagaaaatgtattttatggtacatgattgcattagatatgtcagtctagc
atatagtaaacgaaactgttactttttgtcataactatttcttctctaatttaatgttct
acctatatcaataataaatacatatgtatacatcggcaaatatgtatttattacataaaa
atcgaaatatattatgttaaatttaaaaattgctgtctgggaaaccaaaaataaatgaat
ataaatatatatatgtatatatatgtatatacatatgagataattgtgtaaagcaaaaaa
tattcgtagcaaccccgctttagaaaattacccacagctttcttcgatttttcgtaaaag
agaaaacgggcagcattacataaatttttaatttatgcaaacgaagccctttcgcattat
tttacatttgccacaagacgccccactaatgccgtcgccacgttcctccccacgtcaccc
cctttattcatccatcccttcactggaatttaaatttacgtctgcaggcaacggcagcag
ctgagcaaaaacgaatataaaaatcgcgccgcgcagtcagaaaatgtcacagtgtttttt
ccatttaatctccagagagagagagcaaacatctacaatgctatgaaagaaagtcgacgc
cacccactcataccaatcgcctcccgttcagccatgccgcggaactgacgccttctcttc
tttgtgcccctttcaacagccaaaaaaggcttcatcctggcagccccctctatataaaat
tgtatgtacaagtattacataaagaacgtcttatgtacttacacacgtacatatataaaa
cggagtaaaagagtgagacgcaggacaaatgctcacgttttgtgatgcttattagcattt
taggcttttttcgcttagacttctgtaaacatactctatgagcgtatacgtaaataaaaa
caattcaataattaaaaagttaaacgtaatgttagccaaataaaccttatgctaaaactg
tttaccctaattttaccaataaaagcttattataaataagttaaaagaagaaacgggaat
aaactggtaattgccagttttatagtgtagataggtacgtatatcttattcgaaccccca
atcctcaccctcaaaagctttttttttagctgccgagtaaatagtttggtgttggacata
gaaaactttcaaatgagtttacgatttttttaaatatttcgtgttccgcaaaggaatgaa
aaataaaaggccttgaaaatgaatttaaggccttcgctggcaaagaaccgccgacgcacc
caacttactgtcgttattatttaaactgaaaaattataatttttaccagcagacttctgc
tcacaaattctaagactggcgcttatccaagaaagacattattataagctccctaaaagt
aaacggatggattgggcgtgggaagggtcacctcatttttcccattatttgtcagccttg
ggctatatcccacattctatattgaaaaaacaggggttttttttaattaaacgcagcttc
catagatcaaacttttccaattcgagggttctatgaataccaaagttaaattcatttaaa
ttaaatttacaacttaggtgttaacagttgttttttatacccgttactcgagaaaaatgg
tgtaatattttcgttaaaaaatgggtaacacatgtaacaaatatgtaagaagcgtttccg
accatataaagtgtgtacatgtcagtctgtccatccgtctgtccgtatgaacgcattctc
ttttgatttattttgtggtgatacactttagatttagatgtttcgattttttcactttat
tatttgtgttactaatttttaacgacatgtgaaaacgttttggccatgcttctataacgc
ataactgaaatctcacgtatttagggggttctttctgtaaaaattgaatttgcatagagt
ttgtttcttgctgttttaaggttaggtttatccacaaatttttatatatcttgctcatcc
tgtagaaaataaatttctgcagaccagaagcataagtctgccacctagggacaaacagta
ttattttaaacaatagaaaaaagaaacaaaacggttttgaaaattacatgcgaacgacaa
gggtcactgtaagccagcgggaccttcgcaggtcatgcaaatttggacaaacacaattag
ccagggatcgggatcaagactaactatctaagacgttgcttacaaacaaattcttgcaaa
attgtagaatatgagttggtagaaataaactcatctcttgaaaatggtacacaccaagaa
agtgtgtgatcgaaaaaacactcattataattctaaaattctactcatactaattacgcg
ggaaattttcgagattggcccttctgcaattacacgtagtagaagaaaggaaaatacaaa
aaattacggcaagttgaaatgaaaaacaaccctctcaaacaggacagcagcgactgcgaa
gccggccgcggcgtcagcagctacgataacgaaaaactaatttgcatacgaagtgctttc
gctttttctccttgccaatccctgaaattcttcattctgaagcatggcggcaataggcca
cctgcgtcggaaagagaggttagcctacatgcgtccctgttgcacctttgccttcatatc
aaagagtttaatcctggtataacgaaaagcgtcgacctggaatggggcaaagcttcccgg
cttttggctagcttgcttactcgcttccttcgctactcattatcaagcagcgagcgttaa
actcattgagacgtttccatctttgcctcccatcgcccagcaccccgtgcagcaaagctt
tttcaagcggctcctctcagcgatttctcagactcatttatatttttcattttagtctct
cagatgttcaccgaaagctatgtataagcaaaacgacatttttccttaacgaaaattacg
aacaacccctttggaataagatgcaaaggaacgaagaaacaaatgaagccaagaaagtga
gtattaaagtccgtcagcgtgaaagcttaagaaatgagcgtatattattcatgaaattaa
cgtcgtacacaggagaggaggagaagcgcaaaaacggataactctaaatgggattttaaa
atatttgttctaacgaattctggagttaaaaaaattatggcaattttgactataaacgca
aacccaaaatattgaatgtatttcgaaaatgtttccctcatacatatgaaactaatcgtt
ttcatcattcaccgttcaaaacttctctttaatcatgcgtttccttttttttaaatttta
ttaaccctgcaaaataatcttactgacaattgtataacaaatgttgtggtaaatacataa
acattaggcaactgaattacttacgcccatatgtttttatttaccgcaaattttcggcaa
ttttggacaaatttacattcaaaacccgcaacgactttgacagcggaaatgccaattttc
caacaatgacgacgaactgcacacgcaattttcatgcggtttagcatttttattccctct
tgggaaggttgtggaccctttcttccccttttactgtttgcaaaatttgtttagaaaaaa
tcaagtgaaaaaggtttgaaaattatatgcgtggtgtggttcgctgacgtgtcagggagg
agtgtggcttgttgacattttgtgttccatggaaagtgagctatcaacgagctatcattc
actacacacactcgaatgtgtttttgagtgtgtgggcgagggcgttttggcaaactgttg
atacgtatttagcgatttgttgtgtgtggttgttcgcggagttctatattcagcgggggc
tttaatcaaattataaaaactgaatcatacatatcagatgggtcataggaagtggaacga
aggtaagtaaaaacggtcaattttgagagagatacatatttggacacaaaaggttttagt
ttggtttaacaatttaattataaagctatacctatatgtggggtttggataagtttgggt
caaaaaggattttcttagaacacttattaaatgttgttccattaagcttcgtttcgaatg
atgttgctagatagtcctaatggatttgtaattcgcttatataataaaggttccagcttc
ggttgtgcaattttcgtcaaagtctttcaactgtgtatatcagaaagcttagtgtcaaaa
agaaacaaaagattttgcgatggcgtctgctatacaacaggacaaaactaaatcatggaa
tatttaactccattctctgttctttgttaaaatgctaggaaatgtataaaagttaaatcc
cgcaatcagaacgttgatataatcagtggtttaaatttggaagtgggatcgtcaattccc
atatagtgtttttgtttggcacataatttacattgaatcgacatcgatgaaacccacata
atcgaatcaatcgagcaacataaaatgtagaaatatatctcctctatacaacccacttaa
ttttcgtctgaggtgttcaccactaaatatttaaaacgcaattaaatttttaattacctt
ttacatccgctcaagtggcctggcacaaagcagggcttgacggtatatccttttaatcag
atgactcccacgcacaacaacgaggaaaacattaattaaagatagacaagcccataacca
ggatgtaggcaaggaataaatgaattaacaacagcaacgactttgcataaatgaaaggat
aatcagcctatcaacaaaatggcgtgcaattaacgtggaaatgactttgtttgacactca
aataaaagccggcatcctagtggggagacaaaaggctttgcttttcaccattctggctag
ctgggggttaaattagcaaaggatccaaagcaaagccagatgccgcggacataatttaat
attttctattaagcgcgaccagtaatgaacgaagcaaaggcaggtctcgaactgcgcaga
ctctcctaaggaaattgaagagctggacgaccctctacacccgtcccatccagccgccca
agacgagtaattaagtttatgcgaagtacaaaattaaatttgccaccccttctaagtcac
cctctttgcgccatggtgtatcatagctttcattttgttccattttttaaacgccttttg
aagtatttgtgtccctagttggcgcccttcgtttgccataagcatcttaacggcatcatt
tggctctcggttgcgcaggtggccacgcagtttttcttaatgtacaaattcttatcaagg
tggcattacagatactgcgcgtaaaattttacttaagaacccctgcttataatttttaat
tggagttttagtgcgcctaacaacgaatttccgccttttgatttttttctttaacgaagg
accgcatgcagtttataacaacatttaattgaatcaagtgtagtagcaaagaggtacaca
aaaaaattatttctgtttagtatagattattataaaattcgtttcacaccaactactagc
ataaatcaatacttttaaaaaaaagcgatgcatacaacatattttgcaaattaaacaatg
aagcaaaaaaaaagcatttcttgatgctcgcatactttattatcagcttcagaatggcat
atactgtcgcaatcatcatagctgacacgcttccagttcggagttgcgcatgatttaaat
taacccctatcaagggagaaaaaaaacgaccccacgtctgcttcatttttttttctcatt
tattttttatatccaccgtaatgtattttgtgattaacttctgctttgcgtgcaaggcag
cgattttgttaccccttttatgcttttgaatttcaaagtgcactgccgttatattatttt
ataattcatggtttaattaaaaaaaatacttgaatgcttttccttccacttaatacagta
cacattatataaaacatgattaaaatcatctaacctactggcctgttttaatattacgaa
tatgtattgcaaagattttttaatttatatcaataaattaataattttcatttaccatta
caaaaaataatataatatttaattttatatttttcaatggtacacggtctttttaccaca
tcagcccaattttatcatcttgaacacatgctaaaggacccacgtttttttattcaaatg
ctcaagctctttttcggatttaacccttacagaacatacttgaatattcacttgtgaaat
taaaaaaaaaactgtaccaaaaaaaatgaggcatttgtgtttaatggggagatcctgatg
ccgtcagctttaggggtaagttaaaacttgattttcgagtccaaacagaaacacaaagca
acaaaatgcaaattaaaagttgtggaaaccccttttaaaaagtgcataaagggttgtcgc
tatcccagccatagaagtttctatgttgcctgggtaacaaacagaaaaaatctctatgag
gggtgctttgtcgtgtgccatgccaggcacagcctcacttttttgaatatttaatttttt
gggtatgcaaatttcggctgctggtaaaaaaaaacggtatagacagatttcggcatgtac
ctcacaatagggatttatagaattttaaaagggtttcggttttcgattttcatatagttt
tcccttctccctttttttgcatttagcattaatcccgatttaggggcagcacatgcagat
gaggatcaacaacagattttgcgtaaagaatgtgaccggcacacgtcattttcttttctg
tattcctaaggaaaggaaattatactttcctttggcatccattgggcgtctcatttacgc
ctattagcaatttagacagctgctcgcccaggttaaaccgaaaggcttgcgggcttaaat
tctggtattgacagtttcccctgccatttacgttagcatgtcccgcagagctattgctcc
ttctgacccttgccagcttcaaggatatcctgatccaaatacctttttcatatagaacgg
tcaaacgttaaagaaaggacacatgttcaaacaagccgaaaattgtacttgcttaaacac
accctcggccccattttttctccaatagtttgtataagaaatctgcttgcttccgtgaca
tcttttcaggtaaatatgaaaaactggcaaacacacgtgcacagcaggaagacaaaaaat
ggtcttaatcaatatccagcaaaagctacatgtgctgtccaggtactaccactagaacat
gaatatatgagtcgaaagcccccgtagctagtactcattaaatttataaggttaagtatt
atatacttaaataaaataaaatatacttaaataaataaatatgaatatatatgaaacata
ttttaatgtaattatacccgttacttgtagagtagatgggtatactagaaagcggaaatg
gaaaaaagaaagcgcattcttgatcaggctcaatagccgagtcgatctggccctttccat
ctatctgtccgcccgtccgtcgagaacggcgagatcttaggagatataaatgctagacgg
ttcagattaacatagagattctagagacataaacgcaaatcaaatttgttgacccatgtc
ccacgcccacaaccttcccaaaacttccacgctctaacttttgaaaaatattttgatatt
ttttcatattttgaatagtcttgtatatttctatcgatttgccaaaaaacgatttgccac
gcccacaaaccgcccaaaactgcacgcctactcttttatacaccttacattttttactat
gttcgacacttttcttgttttttattcgagtgccttatcataatttaaaccaaaaataaa
aatcaacaatgtaagctccacaaattagttcatagttacacattatttaaattgttaata
cattgtatcgaatgtagatcttaagtatctaagatttaatgcatttgtttggctataaga
taaaaaacagcactcccatttatgtttatcaacagaaaacataaaatagaactgcaagtt
aaataaggctttaaagtccaagcattgcaattttccattatatattcccatatcttaagc
tgaagaactatttattaaaattaaatatatgataactacaggatttgtatcactcatcga
gtttacctacttatgataggtgatggaattttttccttctgcttttaagcttcaagtgat
ttaacttaattttttagtcgcgtggcttttttgtaattgacggtggctttttattaggaa
agctccggaatgaaaggatgtgaaagggatggtaagaaagaaaataagaactacccctga
aatttctgaaaaaaggtctgtcaaaggttttttgtctagtggccgcgggatctagacaaa
aaaaaatacagtaaaagtcacgagagaggaacttggcgaaaaagaaaaaatcgatgcggt
aattatacccattactcctggagtaaagggtagggttttaatgttcgaaattaaaactgt
actttgtttttggtatatttttgaaatcgcagatttttttaaaaaattattaaaaggtca
aagggtttaagctttactagagtgtcacactctttaattaacaaaattatagttcattac
catgaagtctgtctaaacaaagaggtagcgcagcacttcgaatacaaaatttttttaatt
aatcattttaaaaagtgcatgcattttgctttttggtagtcttaatagtctaacaacata
aattcccattaacctaacggtgtttcatattaatttaattataaataacaaactttgatc
ttactttaaagtaaaaaaaatcagcgacagctgcccatcacgaaaaaccgaccttccatt
agaaagtcaaatacaaccctacattttatttgtctttcaaatataatattacacaattaa
cattaggtttaataccggcaagtgcgtagaaatacgtagaagtggaagacagcgtaagga
atcatgaatgggtgtggaacaagcaacgttcgcgacaaatacagaaagttactggcaacc
gttttaagtgcctgaccgacacagccaaaagtggctggcacagccgccatttaaaagggg
acattgaaaaaaaggtgccaccctcgtatacagaaaaaaactgtatacctattaaaaata
taaaagcgaaaacaacaaaaaccgcgcgtgtaaagcaagagtagaaaatttgaatgagct
cgccaacgacgtcttccactgcgcagccttcgtcagcgtcgggggataatgtggaaaatt
gtatttttcttcttgtgctttccccatgcttcctacctttttcagccaagtatcaagctc
atttgcaaagggtgaataaacttaacagaaacagcaaaaacataacaaaagattatttta
tcatttatccgggcacaaagggtttatattatttgggcaacttacctactctattttaaa
cacacctaatatgtgggataatgacgaatacgttcctttaactatgaaacctcataatgt
ctcacatatttttttttgcaattccttaatgttaggtcgtcaataatgccgtttcgtctg
ctgccttacttgattatcctccaaactaagggttggagttcgttaccaccgctgttgatc
gatattttaattttatttttcgcaagtttccatttcttggactttcatcataatttttgg
gcgttagagtgggccagtgacactgggtctatgactctagaatctgtacgcctaatgagg
ttaagtgcaatcgcatttaacttggtttaatttactgtagcgactcatggcaaaatacgt
gcttttaaatattgaagtggtctttgttcactacgtacaataaaaagcttttagacactg
cctatagtgaaactacctaaacaattacgcctattattacggagataaaaacttaaaagg
taatgcataaaaacacgaacacgaaaaattaagaaaataataaagaatgtttttgtttta
aaaggaaagaacactaaaagtacattgctatttcgacttccttcgtgttctccaaaccac
atcgagtaaaaatgtcataaaatttgaaagcaggcgacagacaaccttagaggggatgcg
gggtcaaaaaagaagacatatgcctagtaagcaaggacctgcaaatttcttcgctagggc
ttggtgtgccctgtggacattccctgatacagacatttcttttaatgcaattaggtgagt
gccccaaaattcaaggaataattcagatttgacaacgtttcacttgactcaggcaaattt
tgttaatgtgttttcttagtacaaatacacgtatgaatattttatagttcataacattaa
acatggttttgcgatagaaattaatgaaaagaaatttgggtgcttatcaatgtcaaatca
aatataaacaaactattttgaaattttatttgaacggtatagtcgagtttctcgtcaatc
agatacccgctattcgccaaatttttgtcttatcaatggaaatttgaacaataaaacaaa
agataaagaatgtatagaaaacccttccttcatcatattaaattttttacgtttacattt
tttcaaacgaatctaatctctaatctgcgagtatcgggtataatcggccgaagttaattt
attttaatttgttagttgtcgcttctcataaaaaacattactcaaattaaatgttaggtg
tttttaaagtcgacgcggtaattaggcaccacaggtggacacaaaaaatatttgtttcta
aagtaatgttttctatattaaaggttgcccgtatgtttatatatttattatttttttatt
ataattacacaattagattatctatttatataactttaaaaagctacttgtagtgacttc
gagtaaagacttcccttttgttaaattccgttttgccttagaaagtgagtcggataagcc
aaacgtatgtatgtatatgagcttggccaaaaatttctcataaatatatcttatttgaaa
taaaggcacatcgcgataaagttggaaaaaatacgatacaaatacgccaaagtttgacca
atagaaatttgttgatttccatggcgaatatgtatgtttccagaccgaagataaatggca
atggaattaattaagttgttaatttcctattagacactatttactttgcacgtaacaatc
agaaacaacacaaataagtaagagcttaggatgcagtgtaaggcaccctgacagcacttg
acaaaattatgtgcctagtggccacatttaacctttcagcgtggtgaaacagaaacaaaa
aaacacccaaacacaaacgcttaaggcgagggcacagcccttcggtatagcactccctcc
tacttcaattctggcttgaactttagctctctttttccgttcagtcgtcacatatgcgta
tgtggccacagaagcggcacgcgtaagcatttagtgcggacttccccgtcttacttccga
gccaatatacatgtgtatgtgtgttatatttgcataaaaatcttacacagaaatcgttgc
ttttcaccttctgcgaccgcacatacgcttcacccccaaaacactaaaggattcgcatga
cctccctccaaagcatacaagttatccagcccctcctcgactcgtttctcatcgataata
gaccgtaataaatgtcatgttttttatgatacgtctgggctactcctttcagtgctttga
attacgattgtagtttgtgctaagaaggggtagggggcatccatggcaattctcgacttt
tggctggaaaaagaacttaaaagtataccaaattgtatttaaatgtaaaaaacaacgaac
ttcttcttcaggtaccatatataatcaagctaatcctgctttgatatgtttcactatttc
aagctatgtgcagtttcttcctattttttgaccaaagccgctatgaaccttaaacttgtg
acttatacttaacaaaaaatatatgaaaaatagctgggagatacagcggaccgcaggggt
ctgagtggttctaaggagagggagtgaaaaacctttgttttaaacatttttaaaggcctt
actttcttgcacgggccgttttcgttccctttttcattccacttagcgagtcacctcctt
cattatttctgccgcttcttgttgttgttttttgtgccgcttttgctagcctacgtgctc
tttgcttaattttaaacaccccctcatttgcataaatgaattattttcaaccccaaagaa
gcaccaacaaaaaattaagattgaaataaggagaaggcaaggaaatgaaaatgagaatca
aaatgaaaagcaaggcaagaaattgctgtgcatgcgcaaatttttgaagtgcaaagcgct
tttatggagtaatcgtggagaggtcggggagaattaggctgaatgacacttagaagtaaa
cttaatgaacaactggccaagacaagagttcaggtcataaaaagcccaaaggaaaataaa
aaagttgataaatttgagtattccctgcattcgttgctattcttctgataaccgttaaac
gaaaacaattaaaaatgtcagttaaaaggaaaaaggatacacaaagggcataaacctagt
aaagaccaggtgtatatgtgtcctttggaattgcctctccccattagtttcatggcatga
aatgacacaatttcaatttcagtttccattttttaacaaggaagtggactcatattccct
ttctcaaaacgaaaggcaacaccgtagtgcaactgcacacgtcagatcccagcctttgat
tgacctgagtatcacccccgcaatgaatgggtacttgccagattgtccgtttttctcctt
ttcttttccttgcatctctcattttttgcagtatttgtttgtttagcagccaaatgtcaa
gcgggcgttggttttattttttccatccgcttcattgtgatcctttgatccacagttgca
attcatttggtcccgttcaagagttaagtctattgtaaagaagagggtacatcgctgtct
gttccagtaatgctctaaatgagcgtaaaatattaggcaagattgagttagggccacatt
gaggtcttaaatggctacctaactgtcgaaccaagcctttaatcaatcatttcggtgctg
tctctcctccgagaatagagatttatctttttgtgggcttctcaaagacatttaaaatgg
taattgtaattttgtgttttgggcctgtagattaaaacttattaataaataaagaagaat
aactgagtgttaatatcgagcttttataagcccaataaaaaaatattttattgtgaaaca
catagcaatttcgatttattattatgtacaaatattacggcactatacttgatttgagtt
gttactgctagcctttgttcaagagcagtctattgtgagtctccgaaatttttcgcagct
cgggtcaagatttcagattaaataagcaggaccgggcaatcaattttattcgttttacta
tttaagctagtctatatcaacacattatagatgtatattatctctgcttcacaaaaattc
ttttgacaaataaactttcatcaaggcatggataaaacttggatcaaaacccaagacaag
tgggcagagcggaataaaaaaataagtcctttttcgacagctgctttgaataccaggcag
tatttatttgatttgaggtcgcgactccaaaaaaagttcattaaaattatggcctctaat
ttttgaactggcccccagaaaagaggagagagggatatgataagtaccatagaccccaac
tttgcctttctggtcgtttgcttttgaaaataatcattggactgttaatttgtttcaagc
taaaatttttgttggcgctcgttttctgtttttctttccagttgaagaatctttagcgca
tacaaatcaaagaaactcaacttttgactacccccaccaacgacaaaataattcgtaaat
aaaatgtttacatttttcaaatttaaaatactccctacgttggtggttatagtgggtgtg
gcagtagtggttcgcacccttaattacgaaaaaggggttaattaggtggtgacctcttat
tgggtgtttggccactgcccactaggcataggttggataaaagggttaaattaaaacaaa
aagctttctaccccgatgtctagcgcaataatcgagaaaacaaccctacacaaattatat
gcattttatgccgtcggacctacataactctttcatacactttgtttgatggctataaat
gaacatccctcatgatttagacaatgtcacgcagataagagatgtgttccaaagaaccag
atcgaattggggaaagatatacagtccgtttcatctttcggagccctaaagcaggtttta
aatggttatttcggttattcttctgattttttattaactaatgttgtgggtccttgcaga
gtttacaattttctatttaaactacattaagaacgaccccgcgatgctttttaattatag
atgatattttaacaattaaattgtctattgcttaataaatatagaatgtttcgcttttta
gttgctttaaaaggagcacccgtttattcaataaaaccgatgtaacttgtatggatatgt
atgggcaaagcaattaaaattttccatttcactcaaccgaaaaccaaaaagttttatttg
tttgagttatatatttttcttttgtgttgatgatttctttatttgaagtttatcaataca
agggaatgaaagacgacatagaaaaccaaatgattgccttgactggaattttcgctacaa
aaaaataagcaccaaacaacttaattaagcttatcatatacatacattccaagcacaagc
tgtcgaacaggaagaaaaattaaagcgcctgtcacttgcaattatttagcccgtaggtcg
atttcgattctgttgctcccaaaagaggagaactcaaccgcttcaataaactgcacggaa
agcaatagcatttttcttttgattaataatagtctaagaaataattttaacaacttggca
tatatgaatgtcagtcctcaagaaagccctatacatttgtgaaccatcatgttgaagtga
aatatgtttggtttaatagtttaaaacaatattattttttatattatttttgtataccga
aaaacaacattttatgactgttcatacggcagatatatgatatttttatcaaactaaaac
tgaaattatatttagtttaaaagctgattatgccgcagcataacacttttttatgaaaaa
cagcgaatatgtgtgtttttctattattccaatggcagcttaaagttttgttttgttata
gcatatacaaaagtttataaatcgtacaaactaagaataaattttaggtattctaaaatt
ctacatctacagaaaacttaaaagttgacaaagtcccaaaaggttgattttaatataatt
ttattttctaagtcatagtattttatagtatttaaaccctcagtaaatcagtttacattc
atcaaaaactttaagtgtcacaaaaaggaaacccattcgatatccacaatttgtacacaa
tcattttccttttcgttttccagtcataataatatgataacggtttattcacacgcaaat
cctaaacataaatcttaccctgaaatgtattgtaaagtgcttcagaaaaacctgtaagtt
gtattccagccgtttggtgttttctgcccatttgttaagttgctcaagggtcgagttact
gagaaagataagtcaagtcttcgccaacatcacatttctttcagtatcaatttaatcaat
tttcaattgtcatgcatatacaaactctcacattagcatatctttaagcgtccaggtcaa
agtttttattttgaaagtatgagtacctgcctggaacgatttttctgtcccaacaaacct
gtctgcagctcgggcagaagagccactttctattatcctg
