# Supplementary material for: SMCis: An Effective Algorithm for Discovery of Cis-Regulatory Modules
Source: PLoS One. 2016 Sep 16;11(9):e0162968. doi: 10.1371/journal.pone.0162968 (PMC5026350; doi:10.1371/journal.pone.0162968)
Supplement: S1 Datasets — (ZIP) [file pone.0162968.s001.zip › dataset/Drosophila/kr/dmoj_gi18470.fa]

>scaffold_6496:23080009,23120008 (reverse complemented)
atacgtctgcctaatgatacgtgcaactgcacgcttcatctactcgaagtgggcgtggca
ttcggaaatatgttgagctggtcaagcgctgagattatgcaagttgagtgtacaacatgt
gggagcctagagctgcttaaggcatcgcccgctgcgccctgcgccgctgccttccataga
agactcatgagacgctcgttaagagcgaggccaaaacaatggtcagccggagcgaacaaa
agggatctcgcagctgagctgagtgagggctcatcatcattaataatgtgaaacatgttg
cgaaattttagagcacttcttaaaccttttttcgctccgactccaggctacagactgcag
actgcagacaatatggtcaacagacaaaagcaatcgaacatagccaacagacaaaggatt
ctcatcttcttgatgcttagaattttttggccagtttcttcttttattgttgttgtttcc
ttttttgtgcagtgtccggcgcaaaatggcttcgtattacttgcttttgcggttgcagct
agccaagccagagggatgctgcaagattgcagctgcagccgattgagttgccacacatag
ccaatgtcaactggactgcgcttccttctgaacagcagcagcagcagcagctaacaatgg
agccactgtcaaccacaaaactggcaggttgacggcagcttatctgcatctcatgagcat
ttttccggctgtgtgtgtgtgtgtgggaatccttgaagttgtctgccatctgatactttc
ctgccatacgctagattgaacaggtcttcgctgtgcatttgttttcttttgtggggcgct
aaaatgtcaaatgattcttgtcttgattgagctgcttgccgctgcttatcgctgtgatca
agatcagggatccaggctcaggtgtgtcgatccacagtagcccaggtctttgttcgcttc
tagtgttacagttcgccaattatctgcatctgaattgtcttaattgctagctaaattccc
aaattcctagtaatccagttgttcacttccatttcgagttgattctcacgtagctcaagt
catttgctcttaatcaatctgcactaaaaaaggtcaaatgaaagaatgaaaaattggaaa
ttgagccggacagtgtgaagaaaataaaatgtgcatataaatgtaatggagagtaaattt
agtgaatatgatatggaaagcatgaatggggcaaagtctaagaaatctctctatctttaa
taattgaaacgatttcattttatatcaattgcatttactgtataatgaagcacacaccct
tttgcaataggtcaacaatccatagagataatgcgaaaagtattgagagaattgataaat
cgaattcgaacccgaaccacgtcaacaacaatgcacacaagtcgcattacacatactcct
aagtgtattacaatcgtgcaaataaatttcgcccgagtctcactgacgggtcaatcggca
atcagagagcgggagacgaacctgtgataacaccatggggcatgtctgttgagacggacg
gcggtgaaagcaaatgcatttccggctctgtttactcaattgcaattcgtcgtgagtact
ctgactgatactgataagttttcagaggcaaaaaagaaagaaattaagaataagaaaaag
gaatgcatttgtagataaagcaacataatattagaatagaaattaaaatgttgctgaact
tggcccctttgttgtgtgggtgctgacgatgatgacgttgagagctctgcgagctctgag
aggtattacgttgggtcttatcatgcaaagtgactttggtgatttggttaggtcaaatat
tttcgtattagctgtctaaatttactctgtggcgccaagtggaagtctttgaacccgcct
gggaaggtgaacagcttgcccccctccctctctgtgtgagagactcagtgcgtacttcaa
gtgttcggtttgagctcattaaagccagctcattgtcgactgtccggcggtaatcccttt
tcttcctacgattttttctccttcattttttttttttttttttgctgcccggaacaaatc
tctacagacatagccgacccaaatcatgaggcgtataatgcgctctcacaggatccaaaa
acccacgcatcggatgtgcaatcttgcgcaaaaggataacagaaataataaccatatgga
ccaagtgaagaattcaagcactccatccagcactgacctgctgaccagcctgggcatgag
aagtgagaaattaggaaaccctcagtggaatcaagcatgcaaaatgtgtctgcctgcccc
ttaacaacaagttcaagcgtcagaataaagcagctaaggcgttgtaattgatcactatga
ctgactagaagttgccctctagatgactgagttacatgataaattattatttgaattata
atttaacgctacatttagttatgagaaagaggagttgatttaaaaccccaatttttgtag
actatatagaaatatagctgcagatagattaacttagatcagcaagagtataacttctat
atccaattaaagtgaataaacttctctatttgatcatttatatatcttaattttcatctt
cttgcatttgttacatacttgtgctcagcactgtttgttatttatctatatctgttacat
acactcttcggaatcttataaaactcctatgtataattattgcatatgcctttcagaagg
tttcgcaatgtttacagggtatacaaaactcatatgcctcgctgaattttagttgtacac
atatttttaaagcaattaactattgttgagtgtgtctcttcttgtgtgtgtgtgtgtgta
tgtgagtgtgtgtggttgggtgctctggcatccttaatgcgtaacctgacacttgggtaa
ctaggcacacataaatcagcgtgcagcgcggagcacctcaactgctcgataaaagtgaaa
ccatttccggtgtgtatcagcgtggagtcctgcgactttcgctttttaaatcgcggcgtt
tttctacaatttccacatcagaatgcggaacaaaggcgaattggacgacgcccctcgtcg
atcacattcaaatttcacttccgtgttgcaggtcgccgcgatattgaatgcgccaggtaa
cgataacgatcagttatcgtattgcacatcgatatggctgccgacagggggaggcgtggc
cgaggggcgtgcattgcggcttgattttctgtggttactgtgtccgcgagttaagtgaaa
gtatttgagtggggcagcagaagaggcccgcataagtcagccacctcagtagcagcgaca
tctacggcaataactaactgccacatccggcgtgacattttgctctagctacccctccag
ctgccgctggctctgcctctggctctgctttgaccacttaaactccgcatcgagcgctct
gagagatgatgccgcactttcagttgagccgctctaatcaaacataactaaatatttccg
catattgttaatcaatttttatgcaacaagcatcgagtcacggctctggtgtggctgccc
ctagctgcccatctaagtggcctctaatttatgccacatggaggcgtaacaattgcgagc
ccaaacaaatgtcccaatggcagcagagtttggtattcaaatgaatatttgtccattgtt
tagccaaatttccattggtgttgtttgctaattgtttttttccccgattcgttggaattt
tatattctttttattaggttttcgactattattgtggggttgtcatggtcaaggaacgcg
ggcgtgtgcagcaaagggagctagggcggaggctgttgctgtggatgcgggcgacaaaca
ttggaaaaaccttttcaaatacatataatgagctattagataagaactatgcagacctgt
gagttcttcctcttctatgttccaaacgagaatttaataaggcctttaaggtattgagat
gttccaatcgggactctttatatattatgagagattaaagactatgtagtaaaccctaaa
atagtctagaaagcagttatatgattgatgagctgttatacttacagtcaaccaagctat
tgcaagtttaaatcaaattccagttttaagtgctcatagtcaaagtatttaaaacaaaat
ttggtaataatattatcagatgaacaagatatattgtgctaaaataattttaataggagt
atatatgatttactatctactatatatatttatatttattttaaatatatatcttcttag
aatttttccgggataattacaccttataaatctatttattttgtttcttgtgtatattat
ttaattaatttctgtttatataaatatcaaacattgattttatataccgctagtttcatg
ctggtcttatcagcaaattccatatgttctagaaaaataagtttatttttgtacatcaaa
tgattataaatatcattaatcattattattaaaagaaatattttcctatattatatatgg
tgattgactatcgttcttttcatctgttctcacgtacaatcgtgaaaaaagaaacaaaat
tgaagtttttttttctgatttttgattagttttgcttaactaagtgaattgctacagctc
aaatttaacatttcattttactcttcgtatatatcttcaccacttacccactccattatt
taaatactccttttatttagttagaattacccctaaaatatgtcaagtactgcaagggct
cacatagtaaagcaagtcgagcggcgcatttaacatgttgtgcagttaaaggaaggatct
gcttagcgagcaggacattgcacaatgggtaaaacaaagggatgccgatgtcgccgactt
attttagagcaactggctggccaactgtgtaaacaacaagtgcagcaaaaacaaagcgcg
gcagacgaggacatcagcaacaggacgacaagtggcgtcgcaggaagaggaagaggaaac
tgaagacccaattcgagagcgtgtttgtgtgtaacctaagtaaatgtgtctgctgtttat
ggagcagcagcagtagcagcagcagcagcagcaactgcaacagcagcaacagagtcgctg
attgcagccggataaccacatgcggaaaggtcctggcttcctgtccaaagctggcgtcag
ggcaacgcgtacgatttgtgccaaatttaaaatctgcagaagagaatttagcaacggatt
ttctgctgtttagcagcaggtcacgtcgccagcgcttggccaatagctcgaacttcgagc
ccggttgctaagccactcagcccactgtgcacacacgtacggcaagccagcgaagctgtt
gttgttgatgctgctgctgctgttgcccagcgacaaattgagttgtcaccttgcggcatt
aacataaaaaatcgattcgatgacaattcttacgtgatattataacaaattaacagacac
gcatgcgaacatgattatcccttctatccagaagccgtggctgtcctttgatgcctggcc
gccagcggcatccttttagacctctgggtttgcataatttgagtgacaagttgcccgatt
cggtcatcaatatcttgaatagagagcagttgccttagatgtgccgtaatcctgccgcca
gctacaaatgcacgcagctccaaacaatgttgggcacaatttgcaaaggactagtcagag
atattttcaaagacattcaagaaaaggcatacaaatgattagttttattttcgatcaaat
tatgtaatatcactgtactatatatatatccactattagttgccagactaaaagatcagc
aaactacgttctagacgaggttagattcgacatctgccgatgggttaaggcagatgaaga
aagaagagtcaatgactgttgatcctctgaatgcgcctttcattaggccaagttgaataa
ctagaacgccatcgcatgacgagaatatttgacaaaaaaagagaggaataataaagtata
aaaaaaaagaagaaaatgagaaatttgtgtggaaaactgtgtacaaaagttttcaaggca
ttgaaaattcttcaactgcagttttgtgtcttttgcacaagaacaagaaataatctgcag
ccacagcaactgaagtggaggctctgaattatgattaatgaatgctggcagtcacagcag
aaacagcagcagcggcagcagcagcagcatcggtatcggcatcagcaaacttggccaact
ggctgagtgtcctggccaagtggcaggccgaatttttaatgttctcgacgctccaaacaa
agccaaaggccattgacaaaaataaaaaagaaaaataactacaactgactttttatatac
aatttttggttgttttttctgttttgttgaagatcataaatcatgcgctttgattaaagg
acacacacgcaggacattcgagctgactgcgtaggtgctgctgcttggctttgattaatt
gttggcccaaaggattggccgttaaaaattgcaattcggcctgttgacaagttatccttg
ccaattgctagctgtgtggccagcgtggcctgcgtgccctgcatggctagcccctcccca
ttgaactcggtcgccctcgttatcctgctgtcaattgtcgctcagctgtcaacggccaat
caatgcaatttacagcttcatttttgcaaatttacaacgacgaggtggccttgttgacag
cccgggacaacaacaggaacgactgctaaactggatgtccttcaagtttgacttgaaaag
ctgctcatgcgtgtgcaatgcgatactttttgagaatttcaaatgcgactttgggtctgt
tttttgttggcttacttttctaggacttcggcgcgaccgaactaattgccaaacaattgc
gcctgattatcctgtcaggcgtcaagtatttgtgcggtttccacgctttgtttaattgga
tttgcctgcgcgctgcggacatgtgagtgacatcacgtcgtcgccaaagtcatcaaaacg
caccttttcacaatcgtcgagtcaattttttggcgccgcaaaacaagccacccatttggg
tgggctagactaacagataccctcagctgtgggctgaacagaattaaaatacgctcaatc
tatgtttatttaacgagaaactctacttggtcattctgcagacgaacggattgatgaaca
gattgaaatatgagcagatatatggatatttatagttgttcatgctgtgttgatgtaggg
tttgtcagactaggcgatacccagtttagctacaggctgaagtttcagagaatcacagaa
cagttgaacagattgaaatatatttatatatgggtatattcctatccagatcgcctcagc
tgttcattctgttccagaatatagaaacttggtgagctcctgcactacagccaatatacc
ctgtgtactcattttcaatgggttcagggtataaaaacgcacgcaaaacgcgcctggcca
tgaacggccatgactgcgatcttatcagcggtctcctcgactacagatctaatatataat
tatgtgaagcgctatgatcaaggtacaaacatataaataacaaaatttagctttcgcttg
ccttcactcgatctgattaacccatttcatgttctatttatgttaatatagaagagatcc
caacccaatcacataatttcattttaatctactttatacttttttgttgatgccagaagc
taatgaaaatgaatatttagaaatttttatggacttgttgtgcagctcagtagataatga
atctcttctataataggatttattgtagacttcataatataacatcataatataatatgc
tgatcttgtgttgctgtcgcgtgttgttttttgtttatagttcaaagtttgagatgcgaa
ttagacacttaaaaaacgatgatgctacctgcacagataacagacagattgttgatatga
tttgatctttagagatattctagaataacagaaaacaagaatacataagaaagttaagag
aactgcgttcttaagttacatataaagtactcataatttgcattatgaaatacaatttag
caaattcttgaactgatgaaataagcaatattttgacaaatatttactttatattgatct
atggttgttagaaaaacaaacctctgataagacccaaactaaacttgacagatttgaatt
tactgcaagtctcgttttgcatctcacatttaacttggcgtaaaataatagaaacattga
atctgattgtggtacataataccaaaatattaattttattacacaaatttatgttaaaca
atcttaagaaaggataagacgccacaagcattgacggtattattatacaaattaataata
ttaaataattaaacagatatgattgttcatatcaattttaaataattctgaactaatcta
tatctatattattagtatatgcaatactcaaagggagataattgaaatatctcagatcaa
tctacatatagaatcaaaattcggtttgttaggctcttatctaggtttccttgaacgcca
caaagtatagctgtgcttatgttgcaaaatatttagcttcaatttaaattagtcttgaac
tcttactcaatattgctcatatgattataaaggcaacaagaattgggttaattatgctcc
catgctttcgttttgctcagtgtttccaagtcgtggtctattgataagccctgcccctac
acgcaagagctgctgctgccttgcctccctctcgctctcccttcgcccatttccgcagca
tgcaacagtcagatatttcgcgccatacgccgtactcatacaccgaaaatgaggattttt
tgcgtttcgcattatatttgcaaattttgccgaataagcataggagaatcgttgataagc
aactggttgactaaatgcggcccgggtgcattgctcgacccgacgataagcagcatcaag
tccttgatcttgagttgcgtttctagccgcttaaaaatgagaaatagcaaaatctgcgtc
tacggtgggggggagaggcagaggcatggggtgagcatcgcattccagtgtttatgtcag
atgcaagaaatagcaacaaggcagctgataagagacccacctctacaaaaaatggaaacc
gttaaacacaaacgttgccgccggctaccaaattgataagaacggtagccagcctgccta
attacacaagggggacacatttgcatctgtttggccgataaacgcacgcaaggggcagct
ggatgtggatgtgggtgtggcacgcgttggagttggcccgaaagccgcttaagcagagca
aatgtggcagccactgtagcagcaacagctgctcgagttgacagacaggcagccaccaag
tggcaaagaaatcctacaaattacgtaggccgcttagacttgactgcaatggccattcac
ctacacaaatatagagaaatctgggcacgggatcaattctgatttccaaaagaagaatcg
ttagatcttcacaataaaccagctcgggcctaagccgctcgttatgtcagcgtacaggaa
gttgaacaaattgcataaaaaaatctacaaaaattacaaaaggaggccaagggccgagga
ccgagaaaccaatagccaacttctttgttattgccaaaaaaagaaggaaaacatatagag
atattgattgaaaaaataataaacagttaaggaaacagatgaattggccggaacggaagc
agcaacagaagcaggacttgatgcactcagatggttgcctcatctataaggtgtagtcag
ggaagtctcttttgtaagtctactaaacgtagaacaatcagagagtctaatgcgtagagg
agcgtagctgatacatataatatgttgagagctgaaatgtatattaatacaaatttgtaa
aagtacaaaattattcgaagtaaaggagatggaatatacttactagcaaaacattttcag
cttaatgtgtaatatatttattctttttatatagaagtcataaattggaaaataaaatat
tgaatatatataagtgtacatatattatatctgaaagtcccttatatcatttactaatgt
atcgattttttaagatagctctctcaaaatagttctgcaaaatccttttgaaatcaagga
ataaatgaccaaacagttatctgattctctgtgcagttgtacgaaaatatttgccgtttt
tattatcagctgaattttttagagactataaaatacttgatgggaataaattgtcattta
taatgaaatttctattagtttcgttatgtgttattctattaaatatatgtattataaaac
taaaataatatacaattgtatatttattttatattctataaatttcacatcaaaatgtaa
taaaagagttttcaaaaatcctttatctaatacaagtgtaaaggaatattttcatctagc
ttcagtccgaagcttccacattgtaaagataaatctatatataaataaggtattttattc
attatttctctagcgagtcttacattcactcctttgctgagcacattttcccaaacccaa
aatccattctgatcgctgagcgcaattgagcgacacgcgcggcacttcctagtgggacta
agctttaatccagagatcaaattcggaatccgcggaactagcgcttgatctgtggctgct
tattgcgccacaaatctgcagatcctgccagatcctggcgctaatcgcagcgctcgctaa
tcgcacgccttaagttaactataatccaacatgatccacttcacgatcggccgctcgacg
cggatgcctcggatacctggacgtgtgttcctggccaactgtttttgcttaatccccggg
ctttaactttttgcactcgcccggattataataaaaatttgaatattgcgacaattattt
tttgctggctcggcagacgcttttacctctttactatgcagctgactcgccggattagtc
gagcagacagcgaacgaaaaaaagaaacgaaaacacgttgcgcctacctcgaggcggatt
aaatttttttgttcgcaacaaaaataagtccagtgttaagcacggcgattagagcttgat
cctcaagggccgtgggcgtaatattgatggattttcctctaaatccgtcggctaatctcc
ggcttaacgtgcatcgcgatttttttcgcgactgcaactattttgtgttttgtctagttt
ttttttttcgctagaaggcaactcggtctgttgactgactgcgcgaggatcataattatg
gaattcctaaacaagagagccgagcagcgagtgcgcttagcgtgtgctacctgtaagcgt
ggatgtgggcgtgggttacctctttgccaggtcatcgcggccaggtagcctggcctggct
gcttgctgctcggcctggaggtcagcgtttggcaattaagaagtcaattttcgaccaaaa
aataaaataaaataaaagacaaaaagattgtgagacaatgcaaaaaatgtgctaaagctg
aactaaatccggcttaagaatgggccaagttttgcgtcataaaaccaaagactgcctcag
gccacgttcactaccaacgagaagcgtccctctctctctcgctctgcccctctataataa
atagagtggcctttgctcgatcacagaagccttgcctcggaattcgccgcaatcgtgaaa
acgcaaatcgctctcttctgtctcggctgtgctctttcgctctctttttagctactgccc
gaatgtccttgactgcagttaatgtgctcgcggtttgacttttttgccccgttttttacg
gcgctcatttgtagttgttccttccgttttttagttgctcgttttttatgagcctacctg
ggtttatgagtgtgctttttcgttgttttttgttttgtttcgtatttttttattttttag
ctgagacacttttctaatgagttaagagaggttagtgaaccatatgagaaactgaatgac
gaggcgaagagtttgcccgagacacttcgcggcgattgtgtgtacagctgcttagccgag
atgggctaacagttagcacaaaagtatttctgttgaattccctgagatgcgagcacttgg
cgcgtatgtttgtaattagaattagcccaggaccaacccaccaaaaatctctatgaagga
tgtattgtagctgcgaaggacgctggccatttgccggattagccgcctaatccttggtcc
gagcgtgcgagtctgtctatgtgtgtgtccgctgttctatttacgttgcttggccaaaca
attagcgcaaaatgctgttcgccaattttaatgagttatgaaatctgtttaccgggaaac
acgactgacaacaaaatactgccgtctgatgaggcgatcgctcgatcgtaaaaagcaaga
agtgcagtgcttcactttactccagttgctgcagcgctagtttggatgcagttacgtact
cctatctaggtgtaggctctacatgcatgtatcctatcgctaatcccgcctgcttagcgg
ttgcctaatcttaatcccaataggaacaggctcagcgtaatcctgatgcactgcttccga
gcaagcgacgcgcgctctgacgtcactcgctggcttaattaaatcactgggattagcttg
agctggcgaccgagctcgaatcgcgtgccaacgattcattcaagcctctaaccccttgcc
aaggcgctggctgtcgtgtgactggcttgtgccttagctgcacccaagactcgatctttc
tcctgctctctgtcgacaatcaatttgatatcaaacaggcagcctgttgagcgccctgag
cgttttttaaatagtcttttttaggggatgctgcgcgctattcaagaggatcgccgggct
tgtttacacatatggcaagaggcaagggcggctgccacgccttcagcagaggcttgtatt
gcagaggcagggagagcagcaggagtttcatttccaggaaatactcagtacaagctcagc
tttacactcagcttagttcaagtcctggcaagtcctttgctgcaactctttaccacacgc
tcgcacatgctgagtcctttttgagccgcgcctcattaggcgaaagggtagcctggtttt
tcgccgcattaaaaagcggatttgaattaatgccaagttccgcactaaaataatattcaa
ctcaagattgcgtggcttagccttagccgctggcctattcattcagccgcagcctgagct
gagctcaaggattagcgaattcttaatcagcctgctttgcatgccagttcattaagcgcc
gtctctgagagacaaatagagagagataggaatagcaattcgatttgtcatttttattat
catgaagaacattatcagcccattatcgattgctcgattgactataaatcagaggaaccc
ctcgctcgatcgagtgttacaaatagctaaaaaatttgtgggcaacacgcagagcgagag
agatcacataacatcgtgtactacccctaaccctatggctaaccctaccccagggctggg
ctcaactttcgctttcactctttcactttttatgcactcttccatttatgttgacagctc
accctctatttgctaaaaatttgtcgttttttgggcaatttttgtttgaattttggcttt
ggcagcggttagggttatgcttggctaaacaagtagatgctggcaaacagctgtaatacg
aacctggacagacgggccagtagtaaagccagtgcagctgcactcaaagagttgccaata
tgctggttgaaagggtagcccaacggtactaacaatgaataggcctattaagctatatgt
acatcaggtttcactgatttttaataacatctgaaattgttgtttattttttaaagaatt
tctaaagtctgtatgaccatatgaatacatttatttttaatgaaaacatttcaaacaaaa
taaattacaatattcaaatccaaaattattgttcttcttttgccattattatttaatata
tttgtatccaaaattcagcatcaaagttaaaattacaagggctcaaatgcatattgatct
aaaatgagatacactagagaaatagatttagtttttcattatatctctcaattgagataa
ctttggaatcctggaaactattgctctcttttctcagtcaggaccaactgtaattgaaaa
ttgtagtaaaaagagctcaaagtacacttttcgcgcctgccctgccttaatagtaaatag
tattaatttgaatttcaatgtcatgagctacgcactaattacagctaattgatgttggga
taggttagtagtcgaataataatattagttgatagtggcacgcactatctaacgcactag
tggcacacatataaaacgcacattccaaggcacgcatatggcacgtacatgtagagctct
cccagtactttctcttgacaacgaaaaatgagctgataatgggttggcttgctctgacat
tttattatcagcgaagaccggatctcaatgaagaagaagaagaagaagcagcagcagcag
cgctaagtagctgtgacaataaatgtttgttaaatcggccgcttatcaaaggaagagatt
gttattctgactaatccagctttgggagaaaacatgcctataaaggggtcgccaatattc
caagatttctttatcgctttctttatctcgttttctcctctctttctctctctctctcgc
tctctctctttctgtctcctttctggacgattcggcgttgtttttaatgttttctacgta
ttttaatttcctggcaaatatcatatattgcttgtttgactaatccatcggggaattgtt
ttagtttttgccagttttacgtaacattatgcagagcaaaatatcctagtcggcagactc
tctctgtgagacaaaggtcctttttgggccattgtagttttcactttcgaaaatttgcaa
aatttccacggtagttcgagtgctgaccgaaattaacatcccgtcgcgctctacggtcgc
gtccttggcctacctaacggcatacatttacatgcatacatttacatacacacatatatg
actgtcgcatatttatgcacgttttcagctgaagttgtgcatgtccttgccataaaaatc
tacataaaaccatttaaaagtcaatccgcaaaagtcagcagtcaaaaaaatgatttggaa
actgttttttagcaacgggtttctgttcaagttttttgtggctggcccttacctgatttt
aatactatttgttttttttttttttttagatgtttcgctatttttatgatattggctttt
tagacgtgtgccagcaattagttgaccattaaaaacgctgctcattgagcaactcaactc
agctcaactcaacaggctgctcggcatataaaaaagaaaagaaaaaaaactcactcacat
ttgccccttcgctctactttcacttgggcttcgcccctttttgagtagcaattcgctttg
tttacttcctgtttactcgtacagcgcacgctcccagccaaccccagctaccggctctaa
ccccacactcctcgctccttgctgacttttggcgttcgttgtcgctggctcgctcgcaca
ctcagccgctcttttcgcctttatcatccccctttgcgcagttgagtgcatttctcgttg
ctttatgtacaaaggggaagtctttatatgagttaattgctgccgtttgagtggaaccga
actattttaaattttaactgtctgtcaagtgtttcctattttctatgaaggttctaaaaa
acggaagtacaggatagttttttaaggatactataggtagtttttatttttttatttttg
tgagttataaaaaactcgtgggtcataaaaccataaaactttttacgccccttgtagaaa
catatttgttattttttttatacgtttggctaaaaagtcaactcattgtatattgcttta
aactggcattgatagaaattagtttagtttagttctagcattatgatttattccgttgaa
cagctgaaacattcgccttctcactcttactaatttgcatatgagcggcatcaaacattg
cctaggtaaaacaacaacagcaaagaaagagcgcaaagcaaaagcaacaaaaaattgcgg
aggtatttttgagctgcgctcagtttttttttacaatctcatatacataaacacacacgc
acacacattgagcctcataaaggagagcacgttacctgctttgatcggcagcgcatttcg
ggtttcgtttttcgtttcgtttcgttcttgcgtcgtgcttcctccctttggctggctggc
aatgtgcgtgtgcgagcgagcgagtgagttgctgagtgagtgaacgattgagtgcgtgcc
tgcgtttgtgtgtgtgtgttcgttgtgcagagagggtgagcgtgtgagcgtacttatagt
tagcgcacgcggcgaattcgtatcattcgtgatttggctctggcagtgagaggagcacag
tttctgatgccaaacaaatacacatacacacactgacacaatcgtaaaacacactcacga
agcaaatttgttgcttctaaaggatttccacagcgcaaaggatacactctctgaatataa
aaacgtgttgcagtcgttcgcttcatatcatttctcagcgacaactcgtcacagtcacaa
ctcaagaaacttagttaaaaaataacaaaatataaaaattcaatttgttgtgtcttaacg
ataaactaaaggaaaaggaatcgcgagaaccaataacatcaaaccaaatacctcaacaaa
aaaagaaaaaataaaaagttaaagtttataattaaaatacgaataacaaatttataattg
caactacctcatttttgtaaaacgtgaacttttgtaaattgtgcaacaactacctcaaag
tacaaacacacacatcacatccataccctcacccacacacaccaagtgcgcgaaattata
aaaaacaagtttttgaaaagtttaaaactaaaaacagctcaaatgaaattaagtgttcag
aactgaataaaaaacacaaattgtagtgaaattgtaagcaaaacgcttgcaatttgattt
gctcaatcgaagcaaggacacccacaaactaaaacacagcatacagttatggccatatca
atgctgcaggacgcgcaaacacgaagtaagtaaactaaaaaaattaaaggaaaatattta
tacgtaaaagtagatgttaaaatcatcagcaggacaatccacatttcaaaattcattacc
tattaaaatatatcaaataaagaatattcaatagaatatttttcaatattttaatagtct
aatataataacaacattagaaaattttagaaaatggaatagaaaaattcaacatcaacat
cagcaacaactatctaactatcaacaactatccgaatagtattttatgcttcgatttcct
taaacgtattaaagttcgcattaaagcgcagcgattcacatgcacacaaacacatgctta
agcacgcacagcaataacgacgtctcaatgtgcttgagttaacattaggcgccattttgg
caaatgctcaatgcacgcacacacactcactcacaagctggttcatacacgcacacatgc
acagcaattaagttttgtttacaagtctttttttttcatcgccggcatttaactcgtttc
ttcacgcccaccaaaacatatgtcaaagagaaagatagagagggagagaggaagaaagat
aaagagagaaagagcgagcatgtatggtagtcgaagagcgtgcacacagacaaaagctca
cacatatgttacacgtgtgaggctccttaagagagcgcgctctttggccacccacactac
gtcccacattcacacgtgctgctgctgctgtgaaccccaaaataaagaatagaaaaaaaa
aaacaagttaaaaagttgtgtttgccgccgcgggcagcgctgaccaaactgtttctgaca
gctcagcgggcgaagaaaagaaaaaaaagaatagaaaatagaaaaatagaaaaaagaacg
aaacataaatagaaatctttgctccagtttttgctaatatttttttaaagaagaaaatta
aagttttgtattatattaaactatttatttgatttttactatgcgcttaattaacgtttg
cattacttttcttactatttttaggcttagccgctgccttggctggcatcaagcgcgagg
acatggttgtagatcgctccatgtcgctgtccccgcccatgtctgcaaatacctcggcca
gcagcccagtggcatccaccaattcgcactccctgtaccccgcgatgggcctacaacagg
ctgcagcagcgtccgcctttggcatgctctcgcccacacagctgctggctgccaacaggc
aggcggccgcctttatggcccagctgcccatgagcacattggccaacaccctcttcccac
acaatcccgcggcgctctttggcgcttgggcggcccagcatcagcaacagcagcagcatc
agcagcagcagcaccaacagcagcagcaacagttgcagctgccgctatctggcacccatc
tgcattcgccccctgccagcccccactccccgatagccggcagtggcaagcatccgctga
gctcgcccaacagcacgccacagcatcatttgggcctgggcttgggtgagccggcgaaga
aggcacgcaagctgtcggtcaagaaggagttccaaacggagatcagcatgagcgtaagtg
acttgtatcacacacctggtggacccatctcaccgccttccagcggcagttcgcccaact
cttcggcacatgaggccactgcagcagcagcagcagcggcaggaggagcaacaggagcag
cggctcctgctaaggatccgtcgcgcgacaagagcttcacgtgcaagatctgctcacgca
gcttcggctacaagcatgtcctgcagaaccacgagcgcacgcacactggcgagaagccgt
tcgagtgccccgagtgccacaagcgcttcacccgtgaccaccatctgaagacgcacatgc
gcctgcacacaggggagaagccctatcactgctcccactgcgatcgccagttcgtgcagg
tggccaatctgcggcggcatctgcgcgttcacacaggtgagcggccctacacctgcgaga
tctgcgagggcaagttcagcgattccaatcagctgaagtcgcacatgctggtccacaatg
gcgagaagccgttcgagtgcgagcgctgccacatgaagttccgccggcgccaccacctga
tgaaccacaagtgcggcatccaatcgccacccacgcccgccctctcgccggccatgagcg
gcgactacccgatggccacggcagcagcagctgttgccgcagcagccgccctagagtgct
ccaccaacaagttcgccgccatgtgcgccagctacggcggctcggaggagtccgtcgatt
tggccaagagcagcctggacgaggaggcgccgctcgacctgagcgaggatggcgccagct
ccgtcgatggccactgcagcggcagcaatgcccgccgcaaggcgcaagacatccgccgcg
tctttcggctgccgccgccacagatcgtgcacgttgccagcgacatgcccgagcagacgg
agcccgaggatctgagcatgcactcgccacggtccgcggagtcgcacgaacagcacagcg
aggacatcgacctcgacgagctggacgatgcggctgcgctctatctgcggcagcagcagc
agcagctgcagcagcactaagcgaactgtgctgaatgggcacaccttgtatataaagggt
tcaagaggtcagcgtgttcatcagatgaggctggctgatgggttaatggaacaggaattt
atgtcaagtacaactagcttgcaaaactaaaaaacaaaaaacaaaaacataaccaaaacc
taaaatacaaacaaagatttgattaatttttagtcatttagcaaaaagaaaactaaaaat
cgattgcacataaatcaaaaagctccaaaaaattgtacaaaacaaacttaaattaagtct
agtttaggcgctaaggaaaacgctaccccaaaaactatgaagaaacgtaacccagctaat
gttgtgccattctcaaagtctagtttctagttcccctttagttgatattagcctatagac
ctttgttgtccagtaattgtatatagtctgccaattgtaaattatacagcgctctatccc
aaaaacaatgaaaatgaaaatgcaaaaaacaaaaccttaaaaaaccacacaaaatcaaaa
aataattttaatatattttagttattgtttagtctaatttgtacgcatcttttgcttatt
ctcaaagaaaacgccaatcaaaattaactttaagttattaaaaatgaaaattacatcata
aaaataattattaataaattcttttatgcttaatgccgattgttttgtttgccataaatt
gtaaatttaattattttattttgtaatgcatgaatctcgtttattatcacatattatcga
ttctgattaactttagtcacctctttttagtttgctatttaaattgtatttaatgaagcc
ccgcctattgtttgccgcatgctgtgaggggcaaaaagctatgaaaataaaattgattta
aacaaaatcaaaaaatgcaaactttatgttttttcttattttattttaaaattgaattat
ttttttttttaaggagatgttttttcagatcacatttgacattatttaattattttcatt
ttgatactttttttaatgtatcaaaacattaataaatatattctactttcatttaaaatt
ttcagaatatgtgaaaaatgatttttatattttaaatttttatttatttatttattttta
ttttatttatttattttttatattagcttaacagataaaatgttttatttttccaaaatt
cggttttgaaatatactttacttaaatattttttgaaaagaaatgttttaataagcaatt
acttttacgaattactattcagagatattcgtaaaagtaacttttaactttaactgtaaa
tctgtttatatatattttaaaagaataattttgcttcatccactcacttccactgatatt
atatatacatacataaaatagctcaacaaatataagtgaagtataaaataatagtttaaa
tctagttcgttaagtcgtgaaccaagtaaacaggaagaactactataaccgaatacctcc
aatacctctatgtaaaaacgatttgttgtgattgtcattaagcaacacacacaaacaaat
acacacacacacataaatatatacataacgatatatatatattaattacaataacaacaa
tttgggcaatcgtacaattcaactgaatttatatacaacaacaagaacaaaaacaaaaac
aaaataacgaagctagatcagccgataccaaagttatatacattatatatatatcaattt
cgatgaatatttttatgagctaagcataacgaacgattttccaagcatttagaacacata
ttaacctagatctaagtgtatatataacaatatatatagctgtaaatatatatatctata
tatatgtatatctttatatatgtactcgagacaacttacactacagaataattttagtgc
aatctttcgtttcaatttaatttaaatattttatcgaaaacaaaaatcaaatgcaacaaa
atattgtgtaattttctttgttcattcaagtgtatggtatacaagttcctcaagattaac
aaaaaaacaaaaatgaaataaaataataaacgcatctcaaggtctacagaactttgtact
tgagaaactgcgcattgtacacacacacctcacatgtttcatatgaattatgtatattta
aatacgacaaattatatatacgtatgtatcctagctgtataaatatatctatcaatatat
atatatatataaatatatacatatattctatgtaatacacgtaacgtcaatttaaattgt
atataatatttgtattcaatattatgctcaatatatgtgcaatatatttagtccaatatt
cagcacttaaaaataatccttaaaagtatacatataaaaagaaaaaaattacaaaaatcc
aagaaaaactagaaaaattcattattaaattattacataatataacttatataacgttct
atatataattacaaactatctaaggcatgggctgcttggcacatttaattttctagttta
ttgttgttgtcttttcaagcattttaaatattataataccaaaaaaaaagttaaaaaaaa
aacaaaaacaattacttaaaaaaaacaaatattcattaattttttaagaaaacctcaatg
tacgagtatttattatgtttatggcgaattgtgtgaatacaaaagcgaaatatatattac
aatattgtgttaaagccgcaacgatttttaatcaataaatgtaggcaccaaccaaacacc
cccaacaaaattagccccggcccccagttgctacccattccctttgctggcgacattata
taaatttttaatttatgcaaacgaagccctttcgcattattttacatttgccacgagacg
ccccactaatgctgtcgccgcaatgctgccacatgccacccaaacagtccccaaccccct
ttcggtccaaccccaacttcacattttgaatttttgcgcctgaagaaaaaaaagaatctc
tctccttctatatataaatatatatatatatataaaatgaaaaccgcgccgcgcgcgcag
ccagaaaatgtcacagtgttttcccatttaatcttcacaacaacagcaacaacaacaacc
agagcagaggcatcggcatcggctgtggcagctacccccagccgcccccaaccacgccta
cccacccacgcgccgccccctttcattgtgcccctttttaacggcagcagccgaaaaagg
cttcgttctatgtacaaaatggcagcatgtattacataaaactcgtcttatgtgcttaca
catagcacaaggcgtcgacgtcgtcgtcgtcgtcgtcgtcaacgtcgtcattctgcgcca
gttccttccactccttttgattcgtggggctggttgaagcgcaggggtgaggggcagctc
ctatgctgcttattagcatttcagcctttctttgctgcctttcgagtaaatgatttagac
ttgggtacgcaagaatttttgccaaatgagtttacgagtgtttggctgtaaggatttcca
taccctataaaagcaatatcagtggggtatattaatagctactcttaggcaaaatacaaa
attaatagatctatgaatggcatttgttatgctctgtatggaggatatttcaaattcata
cttagacagtcacaaaataatgtttctgttaagctatttatttaaatattcgtaggtaaa
atgtatttagcacacatttattatgatcaatgatttacacacgttctataaaaccaagtt
aaatatgaatttaagttttatagttacacaaagaataaataatataacagggtaactttt
cttctaatacaccccagcacttagagcgcattgttctcagaaataaaaccatattaatga
cattttttaaatttggcaaatttaatggaatgttgaaaagcatttgaagctggttggcct
cgtatactcatacagggtatttaagtaaaaaatttgcgtaacatttcttaaagtagtatg
aatatattgtactatactattgagttataattcgatgtagtatatatctaataaaatata
gtacatgtctaattggcagtctagggtatttgctagtcgagctgaatgagctcttccagc
tatagccccacaagtacgaaaaggcagttgaaataaattttaaaggcttcttctttttta
cggccaaccgccgagcagcggctcattattcaaattgaaaaattatgatttgcgcccagg
caggactcgaagtccgaagttcgcgtccagcgaagcaagcgattctaataagctgcctca
agtgcagtagactaaggacgaggaatggggtgcgagatggcagtgggacagctgatgccg
cattggctgccggtttcattatcctgcggccattcgcctcaattaaatgggtgaaattat
gagccttattaatatggcagtcctgcgtgctgcggctcggctgagtttggttgagcttgc
ttggtagatagatatttctgggcagctttacagggcttagttgattttgaataattgcag
gcgtttgtagaaactttctaagtgggaaaattttaatacatatatttaaaaagttgcctt
gagatttaatctggtttttaaaatatagtatattacattattgtagtacattattgtagt
actaccttatgctaaggataaatacaaacagaaatatatataaaatctttaaccattcac
taccccttcttaaccctctaatagagctcaactattatgaactaggttgcttaaaattgt
acaagcacaatagattcacatagacacgcacaatataacaaagaaaagttgcaacaggat
caatgcagagcaaaacaaagagttaacaaagaaagggaaaatgagacggagatgaagatg
aagaagaagaagagttgtcaattgtcgcatgaatgaacacaaactgaagccaattgctgt
ggctctgcctgtttgatccttagccaggtcctgcggcgtgctaagctcccctcgtgcgca
aaggcatgcaaatttttggcaaatacacaaacgcaaacgtaaactcacacacacacacaa
ttagcagtgggtagttgttgagctgtaagcgatgcctggctctcaattaccaaagaaagg
cattgcgaatttcttggccacacagcagggcagacgggtagagaaagtgcgaggactgtc
aaggacattcgcacacagcatgcggaaaatatttggaaatatatacatatatctaaaaat
atgtatgtatgtgttttaaacatgcagttaaatttaatgaaaaactacaattgcgaattg
tgaagggatttattattgtaatatatcatttagtgggtcaaaccatattaaatatattta
aattcagtaaaacaagatagatagtaatgttgacccattgaactcgcgctagcatgatca
cgcagcaaaatccagtagttcgtttatattaacctttcaaatgaaattcagtacaatgtc
aatagaacgctatcgtgtatatatttcagtttgccttgaggcaaagaggaacaacaaaat
agaaggaaattgcaatccgtcttagcaaatgctcattacaatttcacatttagcatccag
taagcattttcactcctttccaagcgacgcgcttatcaacgttcaaccccacgtcgagca
gagctgagcagagcgtagctgaggcagcaaaaacaaccctctcacagccgtcgacagcga
cagcgacgccggcagcaacgcgagcagcgataacgacaaactcatttgcatacgaagtgc
tttcgctttcctccgctgccaacctgcaaccactcttttttctttctttctttattctgt
tcttttctttttgtcgaatggcggccgcacctgcgtctgtgtgcgagcgaggcggcaatc
aaaactgcgcttgctgtcccgctctggcctcagcctgagtcaaagagtttaatgctggct
gagcacagcgccctggctcagcttttttctgctgcctcattatcaagcagggagcgtaaa
aaactcattgagacgtttgcagcatccagtagagctcttgcccatgccccacgcccccgc
cgcactccttatgccctcctcagtgcttttggctttggctttgactcattttgtcgtctt
ctctcttttttatttgtttttctcaagttgcacgaaaatcaacgtaaaagcgaaatgaag
aaaattttgtttttaaaaaaattacaaacaacccctttggcttttcaaaaggcgaaaaag
aagaagaggaagaagtaacagcagcagcagcagcagtgaaaaagacgagaggggtagggg
gcaacgccaaggcaaaagcaaaagaaatgagcgtatattattcatggcatgtcgcaagcg
caggggcgcctgctagctggcaagagggaagagggtctaaacgagggagctgggaggggt
tgaagaagttggagcaacacagcatttggggaggggcaaggcgggcgactaagcacgttt
cactgttgcgagcactcaatggcacaggactttaagttttcaacaatgtttttaagtgca
agtgttgcaggttgatgaaccagttgagggatggatggatgggggtagggcggaggtgag
tgtgttgcgctccatatcaaatgtcgttgcgtatctacgtctgcctaactgtgtatatgt
atttaaaaatggcttcttcagcttattttttaatgcgacttttgcgttttccttttggta
aaatgtgattaatatgagatttgccgggagatacgaatatttctctctcttagactatcc
attgttatttcaatttgtatgagagcaagctcttcagcaataattatatgtgaaatccaa
agtatatttggatatattttgaaatgattcaaaggaaatctgggcaccatagatctattt
aaggagtactgccatagtacatgtgcctaattatgtgtaaatgcctcaacataattttat
ttaaagtaaaatattattttacaaaataaataaaagaaattgtttacaattttttgtttt
aatttctttattgtctatttttgctggattgaataactcttagaataagtgatatacaat
tgcctatatatacacgtaatctacatttaattgcttttatatttatcatatatctatata
tatctatatctcagatatgtgctcacatgtcaagaaatagtttatggaatgcaaaagcca
tttttcttattcaaagtttaactaaactatcagaaatcgcgctaaaatttccgctgctga
cctatggcaacacagcacaccttcagccattttcccacgctcgatttgcaacaccccccc
aattgcaacccacacaaactacacatatcacatatcaatttccataatagccaaaggggc
agagctcttacccagccactgcaccacctaccacaagaaacacaacaataaaggcaattc
tatgttgaaaacgttgatgattacgcttacattagacaagtgccacacacacacacacaa
acacgcgcacactttctcacacgcacaaacaccctcttaaactcttgcccccttttttat
ttgccacaaaatttcgacaattttgtacaaatttacatgcataaaccgcgacatgggcgg
cggaaacggcaattgcccgacaataaatggcaaatacaatggcatgtagtaggagctatg
cagctgcaagtagttggctagaagataccctgtactagagttatataaaaaatgaagaaa
caattttattttaaactaaataaaacggtactctttctgatgaaaagtaaaacgattcac
acttttatgattgaataaaaaataaagtaaaataactaaaaaaataaataaataaataaa
taaataataaattatatatctcatagaaatatgaaataataaataagaattgaatataac
gttgaaatatatgaatataaaatatattgtacatatgtaaagacaaaatataaacaagcg
tatatatgctggttatatttatctatatttctctgattctatgagggatgtacacaaaag
aatatataaaacttttaccgattaaaaaattttaatatgaattgaagtaaggcaaaaaac
aaattaaccttccacctttgtacgtcatttccagggtatacaaaagctaaaaactacgca
cgcgatttgcgtggatattgcgtgcggtcccgtgggtcgttcttgtcgtaacacaggaca
tatgaggctctgaaatagcgacccttttcttttcccttttgccaacaaaaaattgtttag
cgaaaatcaagtgaaaagctggagaataaaaaaaaacgaaaaacatttgaaaatcatatg
cataaggggtgtatgtggctcagtgtgtgtgtgtgtgtgtgtgtctgtgtgcttgttgac
atttcgagcgaaaaggaaaagtgagctatcaacaagctatcattcactacacatatgcaa
agcatgtgtgtgtgtatgggtgtgggtgtgtgtgtgcatgtgtgtttggcaaactgttga
tgcgatttaagcgatttgttgtgggttttccttgacgcagcttttcctttttctccttca
ttttttgcttgtttatatttggtttagcgggtttttatgcacgataggaagtgttgcata
ctttcgggcatttgttgccaagcatgtgtgtgcgtgtgtgtataagagaggaagagggga
tgttggcagttggcggaggtcagtattatgagggggcgtgtccagcagctgctttgctct
tgctactttgggctgttgattcaattataacccatatatatatatatatatatatataac
tatatatggcatatgaagtctaaaaggatttgtcagaaatcaaagcagagtccaggcaca
ttattaaatcatgcaggagctgctttcctttggagctgtaacaactctaatgtgttccat
aattcgcttaagcaggagctgagagtgtgtgtgcgactgagccttttgcttgataacctt
tgaactaatttgcggctgtgtgtatgtatgtatgtatgtgagtgagagtgtgtgtgtgag
agtggtctgcgtgaaaagcctaatgcaatttaagaggtacatcaaagtgcctggacaaga
catcggaaaggcaatatcgagcgtcgtgggcagcgcccacaaaatatgcaaagcgcaatt
taacagggcaatgaaaatttcttaattacctctcatatccggctggccggagacgacggc
aggcgaaggacccagtcatatccttttaatcagcagctccttcgtttgcatggcaataaa
acaacaaggaaaacattaattaaaatgcagacaaaacgcaaggacctgcagcagtggaag
cgacagcaggaggccaggcgacgaataagcgaattaacagcggccaggactttgcataaa
tgaaaggataatcagcacagctcaacaataacaacaaaatggcgcgcaattaacatggaa
atgatgctgtttgacaccaaacgcagccaacgcgcgcaacaaaagctcaaaggagggtta
aattagctggcataaaggagtcgagcagcgggtgcggcgagggggcagcaagaaaagttt
gttttaaggacagcaaagaggacaatgcagcgcataatgtaatattgcccattaagcgcg
gccattaatgaacgaaacgcgcagagtcctgcgcctgcgcttgagtgtcctgggcgcaga
ggcagaggcagaggcagaggcaggcggcagagacaggggagcctggcgagtaattaagtt
tatgcgaagtacaaaatttaatttcgttttgccaccctttctgctggaacagctcggcag
gtcagttggctttcattttctcattctcggtctctctctctcacacgctctccctctcgc
tctcccatcttcttacttttgtttttaatgccttttgaagtattcatccttataaaggga
gagcatcgcgctgtaagcatcttaacagcatcatttggcgccggttcgcccaggtggcca
cgcacttcttctcttcttaatgtacaatatactttttttctttgttttttgaggattttt
cataaagatggtattacatagaatgaaacaagaatgagagagagagagaaagagagagaa
attgggagcctgtttataatttttaattggtgtttgaagtgcgccttgcggggcggtgca
aatgttgcttaagtgccgcacgaagtgggtcgagagtgttttgaagagccaaggccagca
tttgtaaataggcgtggtgctctccaaaatacatgatagtattcgaaacttgttttgctt
gttttcttggccattgtaaacacgcttttaatatgaaagtctgtaaaagctgacacgaaa
gtctataagagagattcgaaaatgtccttcattaactgtgttggaattagtcgacaatta
tttgtttcaaatctcgaaatttgaagtctcatagatataaaagctaaacggttgaatctg
catgaagatcatgttgagttacagttgacaaagattttattctagttttcaagtttctat
aaaggggacaagacatatgataattatttaaaagatagttggagtctctactgcaataat
agttgacaaaaaaaaagatacatagttgttaaaaatgaattatacctataacccatccta
ttttaattttttattttttgtatatactatcacaatacttttgtgtctatatggcatctt
catcactatttcatccgctgtaacttaactaaaatccatcagatcttaaaataaaatacg
atagattttaaacttattctttcttgtgtattacatcacagttattcagatagttcataa
atccaatttttagctttagaaataatagagattctggaatatccctataaaaatacttat
gtatatacttatataacattctttcctaacttatcatcacctattgagtagcaggtatag
aatttgttttgcattatctctttacttttgaaacctcactaatatcacaatatctctcac
ctgtgtatagctgcttagtgcatcatggctattctccatcaaatacacaagtctatttat
ctcttctcttcacagttgcgagcaatgtgtagcatattgcaaatcataaatcaataattt
ccaataatgccaaaggatttccatccacatcatcaacaaccgacaacaacaacaacaaca
acggagcaagcgtcgcatatttttcaaattaaaaaccgaacggtaaaaaaaatatgagag
aaagagaaaagaaaaacatttccactgagcccgcgctgcataatcagcttcagcttcagt
tcatgtctctactgctatcgctgcctcagtcgacgtcgcagtcgtagtcgctgccacgct
ttcagcctctcgatgcgcataaattaagttaacccctcgcaggaagaaaaaaacagaaaa
gcaaaaaacgcgcgtctgcctcatttttttgtgttcatctattttattctttttttaccg
ttatgtattttgtgattaactttcgttttgcatgcaatgctgcgcgcttcttcttcacca
taatacctacaattttttccattccaacccatctcaaccctttggctggctgcctgcatg
cttctgtctgagcagaaagactctcttgttttttttttcgtgctcaacttttgcgttttg
cagcgattttttctattttttttttttttttttttttttttttggttgccaagttttatg
aattttgagttttttaagcggatattatgcgaagccaggcacatacagggtgttacagaa
aaagagttggccacgcaatatggctttaaagcttttaaaaatcttgctttcaattttgaa
aaaagttgctttattttaattattatttcaaaacatttattttaaacttgtagcatttaa
ttatttgtaatgtttattatttgcactagccacatgagctaataaaagtttaatcgtcag
aaagccgatctagagaatattttgaaaggttgaacttataatattttactactagataaa
attatgtcatatttttttcttattttttaacagagtactattcttttaattctactgttt
attgtgttacacgataaatgtttatttaaattatttatgtgctgctcgaagtttaagtta
attcctagcagctctcagctgatccgcacagcagcaccctatatggcgcctgcatcagtt
tttcaactctttttttcctggcgggctctaccaaatcaacccaaattattctgcacgagc
acatgctaaagtacccacgtttttttcactctctgcatgctttttttatacctcgcctct
aaaaagtttttaacccttgcatagatgaaaaaaaattacatgaatattcacttgtcaaat
acaaaagtaaaaagtaaaaaaaaaactgtacccacaaaacgggctctggacggaagctgg
gtactgggaagcagcacgtctggggttagtttcgaacttgattttcgaaatcccaacaaa
atgcaaattaaaaaaatagaacttgtgaaaaaccctttcagctaaaagggttgcccacag
ccgcaggactcgaaccgttgtctgggtaacacacgaagcaaaaaaaagtgctgaggggtg
tgcatttgtcgtcgtgtgtcctggccaggcacagagtttcacttttttgaatatataatt
ttttctgtcatatgcaaatgcaaaatacaaaaaaaaaaaaaaaaaaaaaaaaaaatagaa
agaaggaaactacaccccatagactgatctttgtttagctaggaatgttttgaaaagggt
tttcggtttcgctattgactcgcaatgcagtttttccagtttttcaattttccatttgca
tacggagcataatccttggcgtgcgatcggcaggcttgcaatttgcgctgaggatacgtc
tggcacacgtcctggatgcggcgaaagacaagcgagaggcgaaagacaagcgagaggcgt
ctttgttgttcgcctagcggaaattagttttccatacctttccctcacttactcgctctc
gctcttgcactcgcactcgctcacttattgggcgtctcatttacgcccattaacattttt
gacagctgctgggccaaaggtgagtcgctcggctcggctcggctcaaaggcttgtcctag
cttgagctcccgtttctgcggctgacagctgcccaatggcctctctgccgtgtcctgcgg
cgccttcactgcttttccgttttattttgcgaaaagctaaatgccttgggcaaatattgg
attctggtcaagccagccggcgcagacacatgtccaaacacagcagccagtagccagcag
gacgcacacacaggacattgcagtttacacagctccacgggctggcccctgccccccacc
aatgacaacaggccacgtccctttgcatttgtttttgcagaaaaaatcaggttacttccg
caacaagcacatatgtgtgtgccacaaatattgacagagccacacacgtgcacagcaggt
agacaaagccagaaacacaaccgaatggaagaaggtcatttgaaactgtagagactagaa
aataccctatcatgattacaaaattaaacttaaaaattaaattaaatgtattacttattc
taaaattaaattatttttaagcgaatgtatgatattttgtctggtaactttatactttat
acaatttatctcaaattgcaatgtaatgaacattgcttaatatttaatttaatttaaaac
aagtgctttgaattttataaacaggactgagaatctaccaacgaatagaatgtcatctat
aataagtcaaactttaatagttggtacaatttatttaactcaaaatgtaatcaatatatt
tcagaatatttagatttagaagagaattggaggataagaactacaaagggtattcctatt
atatttgcgggaatttgataaaatgcaatcatctacgcagtattttctaaaatgattatg
atgccaaactaattttctctctcaatcagttaagttaaataatcagataaatgatcaggt
aagtttaacaaaaagccatttaaacgattctcattctcttaaatagataacatacaattc
ttattcacattgttattctgccaactactcgctaccctttgatacctagcacacccaatt
tgcgtatctttcgaaagggtatttaaagaaaagcattgcctacttgcatgcgcagcttag
agctggcaatcagtgaagccagacgtggattatctgcaattacacgcgcagatctcatca
caaagaaagagttgtctgctacaaatggggtttatcaatactgcaggatcaaagaaaaca
ataggcattcgagcaaataaaatgtcctgcaaaaatatcagaaaatgcgcagacacgtcc
ttcgcttatttccatgctcatctttctgcattctgaagtgtctgtctgccaatgtaaatt
gtgtttttctcctcctggcgatgtcctggctcatttggttgcacaggatttcgggcgagg
ggttcttcgtgttcgctgacttttggtcgcattttttgcagtttttcctcttttttttta
tttattttttaatttttttttccaactttttgcttttttcttctaatttgatttgcgttt
ttttagacgcgtggcgaccctctaattgacggtgacttttcattaggctacccaccgggc
aaggattcaaaaggatgcgcagcaagaaaataaaaaagatgctgagtgctacccttaaat
taaaaactcgttgaaaaaaaaaaactgcgtgtctcaagtttttttcgtctatctttcttg
tgggggtcgacggaagcgcgcgtcagacccatttttttccttctggttcttccttatcct
gcggcctatttgaaagttggatggagagttaaatacaaaaaaaaatcgatgaagtaattt
ctatttaagcagcagaaaaggttgagagaagagcatgaaacagcttcaaattagccgaca
gcaagagttggctgaagaaaggaaacagaaagagacgcagaaaaatatttcaactatttt
atgaattataattaaaagacaaagtagtttgatatgcccaaaacttgttgacccaatatc
cattcgaaaatgaagccccctctccttaaataaatcaacttgacttcaattagaacccgt
tgagctagtaaaaaaaatcggaatgttttgggcataggaaaaaactgtcaccccctcgtc
tggcgaaaaaaaaaaaaaaaaaaaaaaaaaaattagagactcagactcagctgttgacat
agacaccgcgcaaccctaacgcggtattcctttctgcttttattttgttgttgcttagct
ttgctcttaaatataaaattacactatcaacattaagtttaatacccgcaagtgcgcggc
aaaaaaactttctaaaaaaacgttttaagtgccacacgcacacacacacacaaacagaaa
gtggctagggttgtcatgctgtaaaaaaaaaaaacagaaaaaatgtgccacccttcgttt
aaggcagccgcgaaaaatttctctagctattaaaaaatgtaaaagcgaaaacaaggaaaa
gtcgcgagcgagcgcgtgcaaagcaaaagtacaaaaatttgaatagcgtcgacggcgacg
cagcgtctgaaataatgtggaaaattttttgttgtgctcccatctgtcccctcctctggg
ctcatttgcaaagggtgaatgaaattaagagaaatgagcggagcagagcagagaagagcc
gagacgaagcggagcgggcgtctagatatcagcgcagcaaaggataacggcaaacgtcct
ctgatgaattaagcttgtgggggggttaatgccaccctgggcaacatttttttgctttgc
ttttctttgagacacacacacgcatacacacacatttacatgccagttcaatttcctcat
caaacatgcttttaattttaagagcgcacgtcgaggacatgcacagcgacctgcccaccc
cgcactcctactcctcctcctcccgctcctcaaccgcagcgcccccactttcaactcttg
ggtatatagtcacttctcgcctttcgcctctcgtttctcgtttctcggctttagacagca
gccaggagtacgccaaaagctcatatcagaagccctttcgtctgctttctcatttgtgcc
tccgctcgccctttcctccggcgccccctcgcttctgcggaaggggttcgagttcgttag
ctgttgctgccgactgttgatcgatattttaattttattttttcgcaatttttccattta
ttttgctcatcttctcgagctgcgtttccttagctttggcttttggcatttttttctcat
ctcactctccgtccgcttctctcatttggtgctttgattttcctgccaaggatgttgacg
ctgatgtggctgagcaactcttggctctgacacttggctctatatatggcatgttgcctt
ttgttcatttgcatttgcctcgttttcattacgagcctcccatccccaatctctctctat
ctctctcattttctccaaagagatatatgtatgtatatgcatgcctgtgtacccctgctt
ttgagccctttgttattaagtttgcaatttggcgcttcgagcgctgttggttctgtgtgt
ctgcgcttcctctctgtctgtctgcctggctggctggctggctggctgcctggctggctg
gctggctgtgctcatatccttggcaactcttttgatgtgcgcccgcaaaggctgtgctaa
tgactgaaactggctgagtaggtacagttgcgtcaaaagtgttatatgaaagttgtaatc
tatttttaaaagtgataaattgagcgtcctttgatcaaagcaaaggaaggacgaagcagt
gttataattaattatgattataggtattgaaattcatataagtatttcattcactaatca
aatgagcttaaagaaaaattgcaacatattaaggttttttttttttaatttacttttttc
ctcaaattgcacatttactggattttaaatttaaatttacaattttacaaaaaattactt
taaataatcacagtatttctaataaaatgtcgggcctttgttctctgttgcaaatgctgc
tacaatgtttatagctgcatcccatagaaacttttccttttattaatatttatttagttt
ttattcacacctaaataatatatgcctttcattttatatttcgctgaactaaagctgctt
catttatgttaggcctaagtgcttaaaggacagcaaaaagctttcaaaaactaccaaaac
aattacgtcaattatgacgtagatgtaataaaaacttaaaagccgctacataaaagccaa
cagcgatgatacacaaacaaaaatgtaacaaaatgaaataaaacaaacatgttgttgttt
ttgttctacaacgcgtggacatttcgcgcgaaatcaacgtaaaacacaaatccatgagca
gcacgggtggggtaaaaggggggatagtagccccacagctctcggccataggtgcgttga
catatgccccagcacatacccacccgcccacacgcccacactgcatcgcataaaaatgtc
ataaaatttgaaaagcgcgagacagacaagcgcagagcaaaggaaaagtaaaacgaagac
agtcgaagcgacagccaaaggacatgacaacatgtgcctaggcagtgcaattgctgccaa
catatcgcgagggtggcagcccaggaagcacccagaactcaatcttaatgctaccttcta
atgcaattagatgagtggcaggctcttcagccgcagccgcggatggagccacgtaatacc
taaggacatttgttaatgtgtttttctgatatgtcgcgccaacaggcaaaggcaaatgtg
aagccaaatgccaaagcaactgcatatgaatattttatagttcataatattggcgtctgt
tttttttctctctctctctctcgttttctctttgtgagtctgtcagtttgaattaacatg
gctatattaacaaatgaaattattgcttatttataaagtcaaacacaaattggtagctgg
gctttttacttgatggtatttatggaatctaatacagaaagtaatgaaataaagcaatcc
catattaaatacgatattttattaataaattgtaattgtaaaaaaaatacaaatgtatgt
aatattagacttttgttacttacgtgtaactagagttgcatttctaatcttttcaataga
cttaattatattaaatattcgaaattgttttttattattattcagataaatataatatat
atataaatagtatttaatataaatctatgcctgtaaaaagtaagcatcataaatcaatta
aattacttcattcaaaatttaaaaaataagttaatataaaaccagctcagctcgtcaatg
actcggttcacaattttcataaggtctatactttttatttttttttacttttttttcgtg
ctgaaatagctattcattttctaaatctgctgtcagtcctacaatttatattcaattaca
aaattacagtacagagttgtcaaaaggaactgccccgcaatccttcgagagtactctatc
ccactctaaacaggtgattggttctatggccataaattgcatttgagatgagagtttaga
taatgaatatctggctctggtgaaactggcctcacaagatattccacagttttgggccat
atgcttcggggttgtcgacaattatcaatcatcgacctgaaatctgcaatctgaaagtgc
cctggcgattggcaaataaacagctcactcacagcagcagcgagcaaattgataagcgaa
ggtcctttttttttgtttgacgaagggttgtccatatagacacgcacacatatgggagga
catgagggcgaaaggagtagctcagtctggcataaacatgacatttattacgctctatta
gcggcagtgaaagcagtgaaaagaaggcaaggatatgctctggcaggataatgggtagtc
aatgctgcgcgtggtttgttttttatgcgtattttttacacacatgaatagagtgtgtgt
gcgagtgtgtgtgctctgtgcaggcgtgcgaatcctttcgcttagggtgctgcaagcata
cgatttgtaatgcgacgggtgcgaggctttcatatgctaatacacaacacacacgccgag
tgtgtgtgagtcaaagtggttgtgtgtgtgtggtaaaccagcactaaatgttgacgcgtg
ctgctgcggtcgactttgccacacactcgccgacccgcacacacatgtgtgtaaattgac
tgggaaagagaggagggagaccgagagagagagagatttagaaagttggagcctttggcc
ctgatgtttgtttgtgttgcgagtcgctgaaaggttaaacgcagccgccaggcacataat
tttgtcaagtgctgtcaggacatgtctcgaggcgttcccttgccctctccctcccaccac
acacacacacacacatatgtgtttgctacgtgctgttcgcactgcttaatgggaaattaa
caacttaattaattccattgccatttatcttccactgcaacaacaacaacaacaacaacg
gaaacttcaaccacgaaaaatcaacaaaattctattggtcaaactttttggccccacaca
cacccaagagttggggaagaagtctgcagcaatgagttttatttatgcgcgtgtagcgaa
gacaaacaagcgacccatgtgcccgactaggggcaggagagagctgggcttaaagcatac
ggaagctctacatgggtcatagattagatctatttaaaaa
