# Supplementary material for: SMCis: An Effective Algorithm for Discovery of Cis-Regulatory Modules
Source: PLoS One. 2016 Sep 16;11(9):e0162968. doi: 10.1371/journal.pone.0162968 (PMC5026350; doi:10.1371/journal.pone.0162968)
Supplement: S1 Datasets — (ZIP) [file pone.0162968.s001.zip › dataset/Drosophila/kr/dper_gl16823.fa]

>scaffold_4:5520683,5560682 (reverse complemented)
caaaatttattgccctcaaagaaatttaaatagatcgaatctatattgagctgtgcgtgg
gaaagcagaaaacagaaaatggagttgaatgtattacaacttaatatcttgtaattgaaa
tttatgctgggaacaggcaaattaaggtgggatgagaaatatgagataggccgaaatgcc
gaaagagtgggaggataaaatcattttcttgtaagactgccaaacgccaagtcttaacag
tttgagcgattgaccaaagaaaaacttcaatacactaggaaaaatgattatggtcttttc
ttaagaccattctactaaaatggacgagctctccgttctctctttcgcatagtgtactcc
ccgacaaagtttgttattcgcttttcgggggtatttgggactcattaattacgcaggcca
gtccttgcccattttgggttgtttgggtgttaatttcaaactttcatcgattgctatact
cgaactgacacaggcgcacatacacacatgtcttttaagcaaccacctccctctccttat
gtaattgaaaaccaaaagcaaaacaacaatggctcgtctcctcacatagctaatgttatt
tgtggcttcgggatattagttattaatgaacatgttacgacgagtgtgtaggccaaggat
aaagatgcatgagatgaggtggatgggagggcggctggcagatcgcatgtgtgcttctca
agttgccccctatatcttatatcaccgttgctatttaagggttgcgctgggtaaaaccgt
ctatcatcatgatgatggtgcttagaaatcatctcttgattttcatttagcattgtctcg
catctcaatatgacacaactaaagatgatgtatctgttttatgagaaatgcatttcctct
atatacatactgtatatctttgcttagaaaactaagatccaattgaaatggaaccaattc
atcaaaatgttcctggaacataagatattgtgcatacattttataataagaattaagtga
aacagatgtgagaaaacacacatttccctgttgtattctgccgatattcgaacttcttct
aatttcaaaaaacgctctcgcagggcttaaagagttgacgccatttcataagcaatatcg
atcaaactccgcctaccgcactcactccactcactccactcccgaaccgacgccacacac
aagcgcaggcttccacgtacgtgtgagagacgctgtcaaaataaaattaatgcccgacca
ctgaataaagagttaaagggaaacagcgaatagcaacggcagaggagggagtgtgcgtgc
gtgtgtgtgttgtattcgccgcactcacacagtcaaagagttcacgccgcaaatcgataa
atataagcagcttcagagaattctctctttcacccctttcaatgtaacaaaaatactttc
gctttcaatagaaaatataaaagaacaaaattaaacggcgaatggcaatgaaagaggagc
attcgtgtgtgcattcgccgccttaatacactcacgcacgtcagtgtagtgtgtgcgtca
aagagtatagtataggggaacagattcgttgcttcccctttttttaagcaaagagagtgc
ggcaaagagcgcggcaacgttgcgtcggaagcaaagagagtttttctgtatttaagggac
ttggagtgggatggaagagacagacgctgagctccaatgtaagaaagagcgcaagtcaat
ggccgccagacactgaagcagacggagacggcattaaaagggttaaattgcgcgacatgt
gcgggcgaaagagagcgaaagtgttaaagtggagcacatgcgtgttgttgtgtgtctgtg
ttttggcggccatatttgtttgttgtgggcgctcagcaatgaagcacgtgcagtcgtttt
cctcatcgcccattcgtcagttactagaaggaggtttgggagcatctcttgtctgataat
tctacagtctttaaacactttaaggatctctgattttctagtaggtacagaaagatacaa
ttatgtttttgggaagatgaaaaagtttttcaaagagtacgttggcgatggaagaattaa
cagtcctatagtcctaacccataggatcaaccttttaaccgtcttataccaactgcaggt
tgttttcattctacaacccaaaaaatgaattgttttcggtctttcagtgttcttcacatt
tcgtagacttgcgcaaggaattaaatcgcaaccggttctcacgaagtcaccaaactctgt
ggtgccgtcctacagccacacataaattgaacaccatcaaatgaaaatatataaagactc
ttagaaaggattaggaatgctcaaacagtcactgaggaagtaaaaggttagaagcaacaa
aacaaagataatcttttcatttttgatgaatctgcaggcaacagaggtgttgcctttagg
gttgactgctccagacacaattacaactttgaaaagggaaaaagggaaaaaagagtctag
acacttggcgcagcaaaaaaaaaaagggtaaaaaggatggatagaagaatccaaaagaaa
accaatgagccttgggatcgatgctgcgataagacatagataaacagagacccgagtact
caaggctaagagtgtattggaaaattgcagtgtcatgtgtaaaattatatgaaaaaaaaa
tagcaaatgagtcatacgaatcaacgaaaaaatccacgaattttcgctcatttccctttc
tgttttttaaaggcgagtgttaattgatatgaaggttctttacttttcgttcttttattt
cgatgtataagtttagagatttttcgatatctttgaacccagtctacttttggcaatttg
atcgcagtgtccggtttattgtttgctttgcggttgagaagtaggacactggaaaaagga
cataacgatagcgtatcctgtgcatatatgttcattttctgtggttttagtttccattgt
gaaagtgaaaacgcaaacggatgcacttcactgggtccttcagctggtctttataaattg
ggcagcatccttgtggttttgtttgagttaagtgttctcatattctccattttggtgttt
gctctggagtccctggtttcatgcaatttttgcgcatcttttgcgctttgttgaacattc
tcacaggtgttcgtcgggctcaggtgtttcggttctgtgtgttttgtccggtttccagga
gataatctttcaaaatgtagtgggcaatggtggtctataatcgaggtatggtcaaggata
ggataataaatggtggatacaatatttagtcataggttaagacgaagtgctgcctatgta
aatgatttcatattaaaaaccgactccgttgttctaaaatactgatcttttgttttaaat
gagctaagtgaaaagatggcagatggaaatactgtatgtgtgttctcttttttcccctct
tatagtatttgcttagacaagcatcccgtcgtttaggcacgcactcaaggtcaagcaaag
gtgacaatgtgcagagcagggcccatgcacatgcctcagccacgaagacttctttttatc
tccgctcctgtactcacacagtgagatatttcaaccaagaaataggaaaaaatatcatta
ttcgtcttttccaagtggtgagcacatggagacaattgttgcaggaaatgagacatttgc
tttaggtttacttaggagatatttgaactttttaacatttgaaatgcagcaggcaatggg
cacgcttgtcggctgcgagctccactccgatggaaataggaggggacgaggcattgctga
caaaaatagcactatttcagttggataaaacacactcaaggggggaaagacaacgcaatc
tgctgttctgttcatcctacgagtagaacagaaccataaatttggtcacaagaaaactca
cttaacttatattatccctttttaaatacgcctcagagccaagaaccaaatatcataaat
accgggattccatacatggctactccataaaaaaccaaatgagaaatccatttcagagtc
gtcttactggccaacctaatggaacgtttaatgtaagtcaggacgcgtagaatggcataa
aaaatagtacaggaaacttggaatcacggcttgacttgaccgacactcgatgcagaacca
accggcagcagaacggcagctaatttgccccaaaaccacgccaatgtgtcaatgtgctgc
cataaaaacaccaggagcataaaacatggagtggggaaggggctccgtaagccgagcgca
acttattgcgcgtgtaagcgaaaaaatatttggggccaggagaccatcgctctgtctgtg
atgtctgcagttgattgcatttgcgtttatctactcttggagagggtattaccattttca
agacaataccagccaacgctcttatccgcaaccttgtctgataccaaattttttctagta
tcactgcaacaagagtatagaaggcgctcatttgacccataggctcgctgtttgtgtcgc
ctttttggcttaagcggctatttttacgattgaggacacttaggccttaatatccttttt
agcactgaactagcttttatttccgcattcccagctatttccagccatttccagctggtg
cataatttgtggtagcttcacttttctcttaccccgaaccaggtctagagactcccctat
tcacaacaaacgacacttgtcagctgaatgtcaatcctttgcaggtttccacatccacag
gatgtgcgatgtgtaatgtgagaactactaccagtgaaagtgtttgtttcccacacatgt
ggaaaggatacaatgatgcaaggattcaggctgcgtcacttgctgcatgtcatgggaaag
tgattgtaacacatggaaaaggatccgatgtatgcaacttcagacattacattcattacg
ctgcatttttgaatatatttgaaggagagtatctcacacatctcgtatgtgtgtatgtag
tatgcaccttaattaatcttcggttcatgcttgaccaactgaactaattcgaaggaggta
gaacgcgccgaaaaactcggctggtcaagcaatgattatacaatggcgagtagacctaca
tatatgatatcctgcggtgaagtagtcagacatggttttcagaaccctcttgggattcat
gggactcatgggctcactatggatcagatgctgcaatggtcgaggatataaaaggatcgc
ttacggagccggctcatcatcaataatgtgaaacatgttgcgaaaattttagagcacact
cttaaacctttttactggacaatgtggccagcagacaaaagcaatagaacaaaaatggga
cggtctcacagacgagccgacccgaggcatacaaaaggattcactcattgtttatctctt
ctacgacagaaagggccgtgctctgggcacaaaatggcttcgtattacctcattcctgtt
acgttaaaggaaagccattcaaaaaatacgaaaagaagtcctagtttcgggtgcgaagct
tttcatgccctatatgataaacatagttatccgacttcgattattttgagatgacttttg
gtaggcgaagccgacgtggctctttctggaatgtcggatgtcattctgataataaatata
taaggtctgagctcctttggtgcgtatgaaagggtataataatggaaaatggatagtgaa
atgatttcgcaattaaatagggcttaggctagcaggttcaccgtctttttcttaaatgcg
cattcgtatgagaatttaaaaaaggaacagggtcattcgatactttttcttttaatttac
ttaatagaaaatgcctacgaaatccgagtgtctctattcacgaatcggcgttaaaatgtc
aaatgattcttgtctattttgagatttctgattcctgtctgactgctctagggttagggt
gttgattatcgcgatcataccgatagttttcaacagcagaatgaaaggtttctcgtagaa
atttgatagttatgttctttgattctctaattggtgaatattttctaaataacccatttg
ctgaagctgaaagtaattctctttttaccataaatcggtagtctgttcagtcaccttttg
ttagtatccgaagatgcgggccttcggtctgtagcacacaaatgatgggaaatcattaca
ccacaagagcaaaaaattggtgaaaaactacatatataatatatgtatatatgagcaatt
tattaatactttgtttattctcgattattacgcctccatgtaacataaattagaagccac
ttacattgacaacgggcaaaaagtaagggtgtctatttataacatataccacaaagggca
atttgtgtagaaaaaaaattgattaacaataagcggaaatatttagttacgttcgattta
agcgtccagtgaatgttttagaagccactatgtagggggaatgcagggggacagaaacta
aagaaatgtcactccggatatgccagtttattttataagcaagaatttgaagtcatgcgg
gccattctccatgcatctttctcaatcactatcacttttttctttgttgcaagaatgttt
ggtacttatacaaaaatcatgtagtgtgccacggaatcaaaccgctaaccacttccgaaa
tctattattatggaacccactttcaccttttttgcaatctgataagcgatcattaatcga
ccgcacaatacagggccggatattccgattctatttctcggtccccaaatacgatcgttt
aatcgtaacccaaagacctgcccacgtggaaataccattttgaaggaaatttgaatgtct
ctggaggcgtgtcccctacagtcattgttctcgttttgatgtggaaattatagaaaatct
ccctgtctctgaaatacaatcgaaatcgaaagttgcctggactccacgctgataccggaa
atggttttcacttttatcgagcgcctctgtgatttatttgtgtttttatgtcctagttac
ccaagtgtcaggttacgttttgagggataacgacgaggaccttcagttaacaaaaaaaaa
aagaaaaaaaaaaacggaaaacctaaaatcatcgaggcatatgtgttttgtagcgcttga
acttatatttattgtagaagaaggcaggacttgaattttgcatgcttgcctcaatgcaca
cattcttcatttctcatcagcagcaccttggtcagcaggtcagcagttcagccaaggatg
tggcatgcagagccttgcttcccatgtgcttgaaattatttgttatccttttgcgcaaga
ttgcacatcctctgcgtgggattccaggatgtattatacgctccatgattagggtcaggg
ttttattccactttattttcatttactcttgggttacgaagtacctcggttgcaaaagga
tttgctttgcacacaatctaatgaactaatacgaacgataaatccctcttcggtcactta
ggttacccccaacaaacattctgtaaattctataaatttaaagtcggaattgcctaagct
tcaactccagctgttccccttcttgggtcaagttcattagtccccttcgcactggcgcca
caaagttaataaatatttaacccagccaaatgacccaagcgacttttggagcgacttgga
catagataagccctgcaccgccatcacccacgcagcacgcaccccgcacaaaggggccaa
gttcagcaacattttaatttgcctagtcaatagcgatcttttaaaaatgcttttcagccg
actcccctctccatctccatagaaatttcctattgcttatctgtcgcttagtcggtgaca
gtcgattgtaattgcaattgagtaaacacagccggaaatgcatttgctttcaccgacaac
cgctcggcagacagactttgggttatctatacgtttcccctgagtctcattgggacccag
tcaacttacttaattgcattggaagtctattgactttgcttaaggttgtgatttgtggat
acagtcgtattgtagatatatgtacatacttttgaccaatttcttggacagcagagagaa
ggaaaccccatcttttcagctgaactaacttcagaagccttcctttgcaaagctacaagt
ttttagcccatttaaaacaaaagaaaacacatgatatcggctcgtcacatcctgctacaa
tgtgccaccgattccttacacgctacgtgtatgttcgaatacctaaaggattacggcaca
catctaaggattccaacgattttgatacccagaaccagcagcttgtcactcaaatttgaa
aagttctccacctacaccaagacataccatacccaaaacagatctcaggggcggatgatc
aaagaagcagtagaaaggctaatcttgttgggatggatgtccgttaatttgctataatat
cacgtaagaatcatagacgaatcgataatttatgttaatgcagcaaggtgacatctcaat
ttgttgtctgggcaacatggagcaaaattgaacgtgtccacacagtgggccaaagtgctt
agcaaccaaacaacgccccgagatgttgctgcctcgacgtgacctgcccctttccatttg
ccaaaaagcagtgccaaaatccttgctcctggttgtgctcagactaataatacatttcat
ttcaacacttgggttgcctaggcgccggattggcagcacttactcgtggaccggtaccag
atcacttccgcatgtctcggctctttaaaaaaacaagtggagatatttgggttctttcac
tttcagttttggttttcagttacataaatggtgcatcttgcaccatctaccgcgtatgtt
cttatgtttatacagttgtttagcattttcaaatatatattttggttgctccctttacat
tcccttgtatatatagttcctgcgatagtctttacgatagttcttacgaacttaaggata
aagaatattataatataactgtatataattctaacaatagttttacaaccactattagac
gagaagcacgattatatatcttttccggaatgaattgcacttgagtaacaataaaaagaa
tttctatccatttggtacttttttggacgtaaagttgactaactaacgataacgcatgac
gtgaattttcaggaattgagtttcaggagttgaagaatgaacaactttttcatccattga
aatttcttcaactgtaatagcgtatttggccttttcacgaagaatgccaaataccctgca
gtaaaaagtctattgaagtgggccttgtaggaattatgattaatgaatcggccagacagc
aagttggccaactggctgagtgtcgctgtagaatttttaatggtgtatcccgatccccga
tccaaacaaagctaaaaggccattgacaaaaaacaaaaaatgaacatcgcagcctgcggc
tttcatacaattttaaaggagcaacgaaaggaagagcccgcttcctttaggaaccataaa
tcatgcagtttgatttagggacacccaggagggactgacttcatttgttgtaggtggcaa
tccagttgattaattgatgtagatttcctcccagaaaggattggccgttcaaaattgtca
tttgccgcgcttgtcgacatggtatcttttcgaatcatggcatcacctcgtcagcatagc
tacataagtagtgcgtgtgtgaggccccagttgccacccctcgtcatatcaattgtcgtc
ctgctgtcaacgggcaatcaatgcaatttacagcttcatttttgcaaatttaaacgaaca
aattgacgagcccaaggacggcagccttgttgacaggccaccactaacaaacaaaggaca
tgtccggctgtccctcaagtttcaacttgaaaagctgctcaaccgtgtgcaatgcgatac
ttttttattctttattcttttttctatttttggttttttttttgtagttttaatgctttt
cttgcgctctctttttcgttggctgacttttctacgacttcgcttctgtctaattgccaa
acaatcgccgtctgattatcctgtcaagcgtcaactttttgtgcggtttccaatgcgtag
tttcgcttaattggattgacttagggacatgtgactgacatcacgtcatcatctgcttcg
cacctttctatttccatttttggttttggcgccgcttcaaaatcgcacgcaaaacgcgtc
catgaacggccatgactgagactgagactggaccttatcgcaacagttccaaaataggct
gggcctagatcgccgggccgaacatggaatacacttttactcttcatcgaattgatttta
atttcacttaaattgtaaagcacatttggttttagagtcaccaacaaccaacagcgtgtg
gtaaaaagtttttcctaaaaactgtggtcggaaaccgctttatattatttggatagactc
tctgcaagtgtacgtacttctatgaaaaaaaccaatataatttgtgcaaaaataaaaata
gaatcgccattagattatgattgcaattttattaacccgtctcgaaatttattgtcatgt
tgggacagggcgtgggttgttaaaaaaatatttttcaatcccttttaagttgacaaaaga
ttggaatgtatttttttttactatagaaaaaataagtacatacatatatgtatatcgaaa
gataaagatgtgctcaattctgagagtggaacacacactaaccgtgatgtgaaaattgcg
gaccaaattcgtctttcccccatgggttaatggatcacctcactacctacttaatgtgtt
ccagctctttctgttgccatgtgtatgttttcgaccattcccccactctttgacaccgaa
aggagactcttggcaagttcgcctgaaaaataaattgctttgaatgctgataagaaactg
gttgactaaaaatgcgccccgggtgcattgtacgacctattgataagcgcagcaaaatcc
ttgatcttgacgttgcgtttcaactggcaaatttatgttgcccacagcaatcgagtaaat
tatttgataggtatttgttcttctagtgggaatatggctcagcatcgaagtgcaggaaag
aaacgggagcagaaattgataagcaagccagtgcctttaaactaaacctgagcttcagag
ccgacgggcgacgctatttaatgataagagaaaagaacgcctgaaacaaaacccacaaaa
aacgcgtgcctaattatacaacagggagccatttgcatctgcatgctgataaaacagtga
aaagacagtctctgttgggagtgcgttgaaaaaaaggaaggccctcactgaggcacgtga
attcacgaaatcggattaggaaacagctggagtcctgaataacgctaccgaatttccaca
attgacaacttgactactcccaaaataggacactaggtcgggatcaagtcggaaataact
gtcgaaacgaaagaaaaaaaaatagttacatctttacaaaaagtgaatcttacgcaacaa
ttgatcctaaataattgagtgacagcctcagtcttgtatgtaggaggcacaggaagtgga
tatttcggacaacaaaaccagggccagcaaggtagcctaaaccttttgttattgcaaaaa
aaaagagaaggaattctagtaatggaagcagatgaatagaccgaagcggaaacgatatca
acatttgtggataaactgcaattggatggcggcctaatggctgaagatgggtgtctatat
agtctgtatatttatttattacaaaaatacttccttctaataccacgtaacatgtacaaa
tatgtacaaaataggtatgtgttttccattaagccaatcaatgatttgcataccttctgg
cgtactgtctcccgagcctgtgttaggcaacgcacagaagcccttccacaacggactaag
ctttaatccgtggattaatctgatctgcggaactgcggcttacttattgcgccacaagat
ttaaaaatcctggcgctaatcttagtagtagtgaagtagatgtaatcgggctcctttagt
taactataatccttgactgatcactggatcagtggctaagcaacattttccgggaccgaa
atgatcaatttacctgccctggcccactggccactgcagtcggcagtccactgatcattt
gaacattttaactggtataacttaatcccaggattaaactttttcttcatgcctgataat
aaaaaaaaaattggtacaattcgtttgttttgctcaggcttttacctcttttgagcagct
gtccctcggattacgagagagaaaaaacacattgagtctacctccagagacggattaaat
tttttcaaacaaataagtcagtcttaagcatggcgattaagcttgatcccctgcaatggg
cgtaatattgatggattttcctttaaatccttatcctaatctccggcttagagagcggcg
cgatttttttcgcggctcggtctgttttgttttttcttttctttccttttccttttcttc
aattcgcaagaacgcaggcctttgggccaatgaggatcataattatggaattccaaaata
cactgagaaaggcagacagagagagcactgaagctcagctacctgtaagcgtgggtatcg
tatcctcttcgcctatcacaggtaaccagaccagaccggaccagacttgaccagaccaga
ccagccttgagttgttggcaattaagaagtcaaatttcgcttaaaaaccaaagaaaaaaa
gatcgcagcaaaaacaaagcaaaaaatgttgcagagctgaactaaatccggattaagaat
ggctgtcctaaggtccttgcatcataaacaaggtcaggattcctagcggcattgtgcatt
tgcatattaccaacggatcgtaaacgaattcgccgcgaaaacagcctcacatatgtaccg
accataccaacaataccaaccaccctagtcagctgcctcgtcctttccaacagtttatag
tctggccttgactttttacgaaagtgctcggtttgacttttttaccgtctgttgatgact
tgcttccgcactttaaagttttttatgattagtcctacctggggtttatgactatttaga
gttttttaaccggccaaactggaagagttttttattaggttccgtgaaaaatgtaacgca
gtcttcttgaatggaacgaaccgaaccgaatcgatctgatttgaatcctgaatcttcaaa
gcaaccatgcatttcgcatgggtttcctgcaatcctggccactttgtgtgcgtatatttg
tcatttaaattagctcaggaacagcccaccgaaaagcgaaaatatgttggaagtatctgc
ccggtacacacccggaatgtctgttttcctggccaagcacctttcccgctggtcatttgg
aacaagacggattagccgcctaatcccccttgcgtaggtattactttcataccttctttt
ctttttgctcaccattagcgaaacatgttgagcaattttaatgtgattgattacttgcaa
agggaaaacattttcctaggaatttgatttaaaaaataaacagcataactaaccaaatta
aacttacttgcatacatcatgtattgatattggcctgcggtgtccaatttgggctagtcc
gtcctggcctcacggttgcctaatcccgatccatactgcaacgctcacgactagctcagc
taatccttaatctctgtttccgaggctgattagttcgcttccattagcctaggatttgta
gaccgtggattcattcaagaatgctaggaagtcttgtggacccttgtaacccttgcaatt
gagatgccacgtgatcatcttcgccctcctttgggtctggcgcacgcttggcatgcgatg
aacaagccagatcaagccataggttcgtactcattaaattgatataaaacacgatcctgc
ccctctgcgggagtgatcctgcccctctcatggtacacgcgtgatcagagggctctaaaa
aacaagacgtgaaataaatttttagggatgctgctgacgttgacgttgacggtggaagtg
cgacaagggagggtctatctgtttctttcttttgatatacaaataaaaatgtagtaaaaa
gcaataataacgcctgttcttatcactgccaccattataggtgctttaaccaaatataat
ctctcgaaaaggtattctgcgatattttcaatccttttagccagatgccagacaatcttg
tgcagacttctgccaaatctccgactaatctgcgattattaggtccttgaacgaacgggt
atggctaaacccaatccccttcaaggagtttccatcacattaaaaatggggatttgagta
attttaaattcaaacaatataatgattagtggctagtcgaggattgcgcagtttacatcc
gcggcttattacggtgtggccaaagagtgcagggaaggattcagtccaagtctggactgt
aagtattgggattagcaaccaaatcgcatgattaagaatggaagctcacagcggttccat
tctgaagtattcaagaaacacacaagatcaagagtgcgatggtctacctctgtcccgttc
acgtctgtacttccaacaacattatcacgtcgttactactcgattgcctataaatcaagg
aaccgcaccctttaaaaaaccatacaaaagctgatcgagtgtaacaaatgattaaaaaat
tgtgggcacactcataggccgtacaacaataaaaaaaatacccctatgatgtgtccctag
ggttgcttttaggcgcatgcgtgtgcgcgacgtgcgatttttaagccttcactttcactt
ttatttccgctttttcccccttttttggcctaccaatcgtctctttgttgacaacccctc
gttttcactcgaaatatttgtacaaatttgtcgtttttttataaaaaaaaaagtagagtt
ttcctctttgtttagctttgtgcgttttgtgtttatttgtattctttcaggaggtccggt
ctggtaagggttatgtacagcggttctatcagacgatgaaactagacacgtgtaggatga
tgaagttacaatacaacgcatctgctgggatagtactcgtactcgtatatgagatagaac
agcttaatatactggtctattatatgtatatatatttttttttgagaggtcgacacaaca
ataggaaaatatatatatgagaaccttactctatagtcacccaagtagtgttagcctagg
ttagtttttcaagtttgagccttatcaacaaactatacgcactttcatacgcactactgc
cccacttatgtgcaaacatatggtcgcacaagtgtgtgaaagtctcagtcgtcgaatttt
tcttcactcttcatttcatatttaacatctcgttttctttcactctcgcccgacactagt
atacttgactttgcgtccatagataaccagcaacgtcttatcgcatactgccggatctta
ataaaatcatttgagctaagtttctttgtcaatatcaagcgaaaggcagcaaacatgtag
aaaagtatttctgactaatccgcaaacctgggcattagctgacgatgttctcgaacgagt
cagatcgctcaaaaatcagaaatccttatcaatagggtcatttttgggtgcttgaatttt
gtttaatgctttctgcgaatttttgagggttttgcgaaaattttcgctgaaactgatctt
gttcgttggttgacagaaaccattcgaattttacgtaacattatgcagagcaaggatatc
catgtcctttttggctattgttcgatttcactttcgaaaatttccacggtagttcgcatt
acccgcctgccgagtactctgttgtgttcgtccttggcctacctacgcaaaccagcacga
agatctgggcccgttttcagcataagttctgcacagcatgtccttgccataaaaatctac
ataaaacgatttagaagtcaatccgcaaaagtcactgccaacgtttaaataaccaaaaat
aaattccaaaaaatatccatgcttaaatatgtatgtacgagtatgttgactgttttttat
taagggcctttgacttggttttggtttctacctggccggttttttatcagttcctttttt
atgactcattttttagacgtgtgccaacaattagtaacccattacgcagaatatatgtat
atattcccaagcattcctgaccacaggctatatagaacaacagtccctctcttcctgttc
ggggatcctttaaaagtatcaaggggcaatactacaactggattcgctccatagagagct
gaagcgcgccacaaagagagcgagaaagcagcactagaagaggggaaatgtctcaccatg
cagaaatacacctcgaaggtgatatttcgctagcttccggtttactcttacagcgcacgc
ttggatttccaccccatctatgacatctctttccatgaggcttgcgtctttcgctccctc
tcttgccctatcgcctgactctcctttggcattagtttcatccccttcgtttccccttct
ggcttatgtacaaaggggaaatttcgtttgaggggaaattcagtttttacccgtttcgaa
atagtggcctcagatccttgctccactttaaattgccttcaagtgcactttttttatgaa
ggctctaaaaaaacaagagtagcggaagtggccttaagtttttaaggcctcccataggta
gcgcatagttttgatttttttattttttatgactgcagaatataaaaatgcagtgtcata
aaatcgtgaaggttttttacacgtacggcgtaaagttatttgactaaaagtcaacatttt
tttggtgaactgtagagcacataagagtgtgtgtcagtacataaggacaccacgagtttg
agatttttaaatgtgctagctatccctgtcgctccaatttgcataggaaaaatcaacagt
cgtctgtctcttaggtaaaaagtatttcactttacctcttcggtcgtcggatcgtttttc
gccgtcgtttcactgctttctccctccctactcttgctgtcttgcgcttgtgtgagtgag
cgggagagcgagcgagcgtatgtgtgctctgagcgtgcgagtgtatgcgtgagggagggc
gaagccgaaacagagcagagcgtacttatagttagcgcacgcaccgaatttgtatcattc
gtgattttggtttggtcgtgagaggaacaacagaactcctcgataaagaagaacacccca
tcaactcatacacatacgcaaatttgttgcttcaaaaaggatttctcggcaaaggatact
tcgagctatataaaacgtgttcagtcactctcaaatatcattcctcagcgaagactcctc
acggcaacatcttaagaattttttgtgtcttaaaaatacaaactaaaaacgggcaacaaa
tcgaatacctcaaggcaaacactactgcagagaaagttaataaaataactggaataaatt
acaatctacctcattttgtataatcggcgaacttatataaacacaaaaagaaacttaaca
ctctacctcaaagtacaaaaagtgcgtgaaacaaacaagttatcctagaatcatatccta
gaaaaagtgcagaaaactttgctcaaatgaaaattgtgtgtttacactgttttaactaaa
agttatcaagcgaatttacaactggtttttgctcaaatcaaggcaaaaacgagaagcccc
aacaccgcaacgaacacagattaatggctatatcaatgctccaggacgcacagacacgaa
gtaagtaaacaaaacatgcatttcactcaacgttcaaaacttgcacacaagtccgccata
agttagacctgtatcagaatgaaagcttgctctttaacatagcacagtgataacgacgtc
tcgatgtgttcatcttaatgttgaacgccatttttacatacacacacgcacgtaaacaca
ggcagacacacacatctagactctagagcaattaagttttgtttacaagtttggccagaa
ctcagaaccggcactcaactcgttactgcaacgcccccaccaaaacaaagggctgagagc
acaagacaaagagaagtacagagagaaagagcgtgagcaacactctcacacatgaacata
tgtgacgttggtttgctcttaagcaatttctctcttagcacgacagctctggctcttctt
ctgactctccttctcctcggacttattttagtgtacaatattaagtataagaagggtaaa
gacatttagctaacttttttgtttcctttttttttgttttaggcctagctgctgctttag
cgggaattaaaagggaggaggtcgctgcagaccgctccatgtcactgtcgcctcccatgt
cggccaacacgtcagccagcagcgccgcggccatgtacccgggaatgggtctacaacagg
cggccgctgcatcagccttcggcatgctctcacccacccaactgatggctgctaaccgcc
aggcggctgcttttatggcccagcttccaatgagcacattggccaacacactgtttcccc
acaacccggcggctttgtttggagcttgggccgcccagcagtcgcagatgccaccccagg
gcacgcatatgcattccccgcccgccagtccgcactcgcccgtgcccactacacctttgg
gcagtggcaagcatccgttgacctctcccagcagtacaccacagcaccgtgagccagtga
agaaatctcgcaagttatcggtaaagaaggagttccagacggaaatcaccatgagcgtga
atgatctctatcacacaccgggtggacccatttctccgccatccagcggcagctcgccca
attccacacacgaggtgggaagcgtcggtgcgggagttaccggcgtcgcatccaaagatc
cctctcgcgacaagagcttcacctgcaagatctgctctcgcagctttggatacaagcacg
tcctgcagaaccacgaacgtacgcacaccggcgagaagcctttcgaatgcccagagtgcc
acaagcgcttcacccgagaccatcatctgaagacccacatgcgtctgcacaccggagaga
agccatatcattgctcccactgcgatcgccaattcgtgcaggtggccaatcttaggcgtc
acctgcgcgttcacactggggagcgtccgtacacttgcgagatctgcgacggtaaattca
gtgactccaatcagctgaagtcccatatgctggtccacaatggcgagaagccatttgagt
gcgaccggtgccatatgaaattccgtcggcgtcaccacctgatgaatcacaagtgtggca
ttcagtcgccacccactccggccctctcacctgcaatgagtggagactttcccatggcag
tcacctctatggctctggagccatcagccaataaatttgcggctatgtgtgcaagctatg
ggggctctgacgagtcggttgatctcgaaaagggttctttggacgacgaggctccattgg
atttgtctgaggacggcgccagctcagtagatggccactgcagcagtagcatggcccgtc
gaaaggcccaggatatacgccgtgtgtttcgtctacctcctccccagataatccatgtcc
gcagcgaaatgcccgagcaaaccgagcctgaggatctcagcatgcactcgccccgctcca
ccgaatcacaagaacaaaacgaggatattgatttggacgatttggatgatgccgctgctc
tatatatgcgccagcactaaatcagtgaaagcccaaattgtacatagcctttatcagcct
tcatttgatgaagttgactggcaacaatccacacaaaagttaaacaaaatgaagtttaaa
agtggagtttaaaaacatcttttgcaacaggaatttaatgctaagtacaagtaactaaag
aaaatatagatattttagtgaaataattgcacaaaattaaaacaaaacaaaaaaaacaaa
caaacacacataatttgtacaaaattagctaaacatgccatatgccatgcttatccctgc
caaaacccaccaaaatgaaccgaacatgttgtgccattttcaacacctaacctactttaa
gttacaagttttagattattttcaactcagtcaaaattgtaaatacccagcaaatgcagc
tgccaattgtaaattatacagcgctccaaaaatactattttactctcgctaagaatataa
aatctatcgaatggttaatagactatattattttaattttaatatattttaaaggattct
taaagaaagcaatgccaatcaacattaaatcaaaattaactttaagttaacaataaaaac
aaaattatttgtacgctatttgttttgtttgccataaatatttaaaaacattatttaact
gattagctcctaatattttattgcatgaatcttgttttattaaagaccaaaatataatat
tactttatatgttcctattcagagtcatgtttagttgaaatgttgctgaatgcaatggaa
aaataaattaattccaaaaattatacaacattttatgttaccttctttttgtttttcttt
cttctttctttattttccgttaaaaggcaaacggtctacggcaataagtaacaggcgaga
aagctgttacacaatcttcttccatattagaaatacccttgattttgattttgttttaga
tcttgagaggcacttaagacaaaacaaaatacaatgttcgcaaggcatctttgatataca
catagctcaatgaataaactttagctgtaaactgttaaaatgtaatcgaacatatttcaa
atgtgaaaatatacagctactaatcgtaagtcttgaaccaagtaaacaggaaaaaatgct
ataaccaaatacctccaatacctctttgtatcaaaattgttgtgagctaatacggtatat
agatatatacaacaatttggcaatcgtacaattcaactgaatttatatacaaacattaga
caaaaatatcgaaaaggaaacccaaagttatacattaagtaattttgatgcatattttat
atggatacgggcctagtaataaaacgattttcgagcatttgatgaaatacaatttaagtg
taaatattaaattattatatattcaatgaataatcagaccccctctctgtacatacgtta
gcctctgtaaatagtcagaaatacgaacttacactacatactaattttagtgcaatcttt
ggttcaattcatcgaaaggtaatcaatcttttcgatgcatccttagttcggacgttttaa
agttaaaaaaatgcaacaaaatattgtgtaattttctttgttcattcaagtgtatggtat
acaagttcctcaagattaaatgattacaaaaaataaaatcaaatagtgagcgcccttcga
atccttcgaagctcagcgcatggcacaaaagacctcacacatgtttcatattgattatgt
acatttaaaacctatacgaattaaatcgtcactatataaacttagcttgtttaaatgtta
ggtgtaacctgtaataaaatacttaaactatacatatgtctgtaaatgcaaagtcaattt
ccatgtaaatagtatacttaatatgaatcagctctactaattgcagctcaaattgtgcaa
tacataaatatgtgtatgtacaaccatatacaaagatacgaacctaatcttacgagtata
acaaacgtcatttaccagttttgatatgtagtcattgaaaaactaataaatacatttaga
gatcagaattagaagaattttaattaacacaaaatattcataatattcatatatatgatt
caatagtatgaattcatatgatgtaacgagttgtcggctttgttatcttgagtttctatt
ttattgttgttgtcctttccggcattgaaaccataaatatatgcattcgttcaaatatgt
atttaagatttatcaattcgttctaaactacaatgtattatgttttcaaatgaactttgt
gtatacaaaacatagaaatatatatatatatacatatataaatatattacattattgtgt
taaacaaaggaccaagacttttttaatcaataagctaagaaacaacccctctacaaaaca
gaaaattagccggggacccgaggctttttccgttcctccaaaaggcgacaacgggcagca
ttatataaatttttaatttatgcaaacgaagccctttcgcattattttacatttgccaca
agacgccccactaatgctgtcgccaccaccctctccaatcctccccattacctaacgtct
tcgtcttcccttcccttccccccatcaacccctcgccggattttgaactcgcgtctaaag
gaagcagcagctgagcgagaaaaagaaataaaaaacgcgccgcgcagccagaaaatgtca
cagtgtttttccccatttaatctccagtgagagagcaaacaactacaccgaaatgaagga
aaggcgactcccaccgccaacccgccaacccacgaactgccaccaaccgccccccattca
accttccagcaaaactgacgcctccacttctttgtgcccctttcaacagccaaaaaaggc
ttcatcctgtcccggcagcctctatataaaaaaacccaccatgtaatacatagagggcgt
cttatgtgcttacatagagacgagtaggagagtgccagtgccagtgggtgtgggtgtggg
agtgagatggagcgaaatgttcgcgtactgcgctgcttattagcattttagcctttcttc
gcttggcgttcaccgaaagttgccatcgtacacataaagaaatcgggttgggacgatcct
aactgtttcaaccttctatatattatatatatattatttgtaatataatctttattttag
acaaaaataattatgaaacagtaattacttgtggctaaaattttgttaagtgtagttctc
actcctacgtgtctgcccctctgtctctctttattttttttctcttttcctctatccttc
tctccctttccatcttctttttcagctttcgagaaaattatttggactgggaggcagaag
aattttttctcaaatgagtttacgagtgtttggctgttaggatttttctttttcgtgtgg
caaaagaaagaaacccctaagaaaataaaaggcattcaaaataaatttaaaggcttcgcc
ggcagcgagccaccgacgccgccaactgccgttcattattcaaattgaaaaattatgatt
ctcacccgcgattcgccagagtccgagcaagggggcagggacgaccagtccgagcttggc
gccaaacggaggcagcctcttctaataagctgcctcaagtgcaatggacgatggaaccat
ggaatggcatgtaggaaaggggaggctgtggaaacgacatctgaggcccggttgctttca
ttatcctgcggccattcgcctcaattaaatgtatcaaattatgagtgttattaatatgac
ggctttgccgtttcgtcttaaggtcgaataccattgtgctcttatgagaacacttagttg
gcttcctttattatgaatatcttaggcctacaatggtaggctatgcccatagatgtataa
tattcaggtttgactatatctctatcggtattaaaacgtaactctacttggatagttgac
agaatgccacccaggatcgccagaatggctcagaaaaaatgaacaatagttgcatcagga
tcagaacaaagagtttgaagaagcagagaaaatatgctgcccgaataggcacagactatg
caaaattgagtccatggtcttgttacgggtttcttctttctacccccggccgtgcctggc
agggtatgcgaaaaaagggcatgcaaattttggcaaacacaattagcaaggatcgggatc
aagatcggccagccaagacaatgcacgaaggaaaagttacacagcacgccggccacggag
aaagtggaagaaggaggatgaaggacagcacagcatgttgcgaaaattgtaagtaccaaa
agagagagagagagggagagagggagagacagagacagagagagctaaaaagaatggaaa
aaaaaactctcattataaatttacgtgcattcagcatttctactccttttcggttggaat
ttacgagctctgctctgctctgctctctcttatcaagtaaaccccatagcagaaggggaa
gaagatgaggtatagaaaaaaagcaaaactgaaaacaaccctctcgaagagcagcaactg
cgacgccgacagcggcgtcggcagcaacgataacgacaaactcatttgcatacgaagtgc
tttcgctttttctccgccaacccctccagtccgccagccaccttcgttgttttcaggcat
ggcggcataggccacctgcgtctgtgttaaaaagagatgggtgcttgtactggcgtctct
ctccaaccttggctttaatcaaagagtttaatgctggatgagcgcagccacaaccagaga
agagctcgggcgggtatgtggctggggtcgggaacggcgcgatgctccttcatctccttc
gcctttgactgactcgcttcctttctgctttctgctcattatcaagcaccgagcgtaaaa
ctcattgagacgttttgcatccccactctctatcgccgtgggaccccctttgtggcaaag
cttttccaagcagcagctttcagcgtttgctctgactcattttacttgtatattttccgt
ttttgtttctcccgagttgcacgagaagcaacgtaaaagcagaaggaaatttttgtttaa
agaaaattacaaacaacccctttggaattagaggaaacagagcaaggacaaaaatggaag
aaaacgaggaagaggaagcggctaagagaactccaacgccaacgccaacgcaaaagcaaa
agaaatgagcgtatattattcatggtattaatgtcgcgagcaagagtagaaagtacggga
tggagagaagtgaagacccctccccaagcaagtaaaaatctttaagctttaagcagtttc
actcgcgacgcatttgctgcgtaaccgtttagggaattatacagaaaatacttctacttc
taggaatttgttgctttgacagcaattcaaaaaaaccttcggcaaaataacctacatgaa
acataaatagaattaggccctattcataaccgacctttgacaatgaaaatcatataagct
acaaaattcccacgcttccccactcccccactctcccacttgccacacatggtctgcata
agcgaaaatcccgccacttttccacttttccatagggggagtggagcattcaacacatga
atttccataaaagccaaattgcacaactctatccctatgccgccggtagcagtaccgccc
atgcaacagtaatggcaattctatgataagaatgctgatgattacgtaaacattagacaa
ggcgactccttccgtcctctcccatatgttttttttttatttgccacaaattttcgacaa
ttttggacaaatttacatgcataaaccgcgacgactttgacgacggaaacggcaattgcc
caacaacaaaaacaacaacaacaataaccacagacaaaaaggcactacacacgcgatttt
catgagttttactgctactctcttggggaggccgtggaccctttcttccccttttttttt
gcacaaaaaatttgagagtgaaaaggcaaaggaaaacgtttgaaaatcatatgtgagggg
tgctgtgctgttttgctggctggggaggacctgtggagaggagtgctggttgttgttgac
atgtggtgtgcgaggaaagtgagctatcaacaagctatcattcactacacattctcgtat
ctgctatgcatatgtgcccctgtgagtgttggcaaactgttgatgcgatttaagcgattt
gttgtgggttttctctgccccacttgtttttatttgcttgctatgcaaagccagaaatcg
gtaacatactcgtcaggtcttctgtgccactcttatgtgaagatgcgggagcgggaaggg
atgaaggcaaggcaaggcgattgatagaggtcagtaatactcgtagttctttgggtaccg
cacccgatgtgatgtcccagtaagaggacagtttttcgtgctgctaaatcaaattatagc
tcatgtatgggcctaaaaggatttgctccgaactgcttattatttaataatgttgcgcac
ttagtttcgtttcgagtaactaatatttactcatacagtcctgggtctgggtatgtccta
atggatttgtaattcgcttatagaataaaaggcacatcagaaaggaagcaagcatgttgg
gagctctccttcagatatccttttaactaatttgcggccatgtcccaatgtaagagacag
cctccaaccaactgacagcccccagatcccccagatatcggatgcggatccggtatgagg
atatctgcaagcaagtccaagccttgcgaatatattttctgaaccaggcgccacaaaata
tgcaaagcgcaatttaacagagcaatgaaaaatttttaattacctttcatatccggccca
agtggccccgggatgaagcgggactcgacggcgtatccttttaataactagactgctttg
cataacaacaaggaaaacattaattaagatgcggacaaaagcagggacttggaagacggc
aacgaaataagcaaattaacaagagctgggactttgcataaatgaaaggataatcagcct
atcaaccgggccaaggaccaaaggcacaaaatggcgtgcaattaacatggaaatgacttt
gtttgacactgaactgaaagcaaggatcccaatggaaagacaaaagatgtctccgagtgg
catcctggcatcctggagtcccagagtcgtggagtcctggggtcctggagtccggagggt
taaattagcaaaggacccaaaatgaagccagcaacagcacaatgcagcgcgggcataatt
taatatttcccattaagcgcgaccattaatgaacgaagcgaaagcgaatctcgcgactgc
gcagggctctctccaggagcaggaagaactctccgtagcccttcgtagtcctctcctctc
ctttccacccatcttatccagccggccatggcgagtaattaagtttatgcgaagtacaaa
atttaatttcgtttgccaccccttttcaacgccacccccatttgcaggattgtgggaccg
gagggggggtggggggggggagacttgactttcattttgtttcgtttttgttttaaatgc
cttttgaagtatttgctccccacaccccacaccccactcgccgctcttcttttgctataa
gcatcttaacggcatcatttggcgtcgagttgcgcaggtggccacgcagttttcccttct
taatgttgaatgtttttcatcaaggtggtcttatatgtatgggaagtactttaagggagt
gcctttgactggaggggactgcttataatttttaattggtcttgtaagtgtgcctaaaga
aagggattctgaggagtggaatagaatattaaatgctttcgtataagattggttaagcaa
agagaaagatacttgaagatacattcaaacggctatactcaaaacaaaaagagaaagaat
aaacgataagccaaatttgttgtccaatttttgtagttacactaataactatcgccacca
catcgcacctagtcaatgtccatagaattgcaaaatcataaatcaataatttccagtaaa
accaaacccctgccatttgacattaacatcgcagccgttccatgaactgaggcatatttt
ccaaattacaaaattgaggaaacgaaagaaagcatttcgtgctgctgtcgtgctgctgct
ctgctgcttctctgctgctgccgtgctgcataatcagccccagcatctatgtagtgcctc
agccaacgtcgctgccacgcttccaactcaacgatgcgcataaattaagttaacccctct
caggaaaaaaaaaaaaaaaacgagtcgcgcgtctgcctcattttttttgttcatctattt
tttatatccaccgtaatgtattttgtgattaactttcgttttgcatgcaacgctgcgtgc
ttttcttacccctttgataatgtctggtatgtctggctcgttttttctatggtacccttg
attttttaataggggtacttttttcagcttcgagtatgttaagcggatcaaataagtagt
ttattcgtcaaacttgagccgaagcttcaaatacctttgcatatatggccctgaaatatt
tttaataacttttcaaaaatataaccttaacgaacccactcacgatccactaacgatcta
tgttccactcatcaccctgttggcagcctgcatttttcccaactctttttttcgttaccc
acatcatcccaaattattctgcccgagcacatgctaaagtacccacgtttttttttcgtt
ctacctattctgcagctctcaaaagttttaacccttgcacagtttacatgaatattcact
tgtcaaattccgagcgaaaaaaactgtaccccaaaaaatcgagcatttgttttttatgat
agagcctggacctgaacccgacaacgtctggggtgagtttttttaaacttgattttgaaa
tcccaacagcaacacaaagcaacaaaatgcaaattaaaagttgtggaaacccgttctaaa
aagtgctaaagggttgtcgatgtcccagccgcagccgcaggactttcgacgttgtctggg
tagcaggaaaaaggaaaaaaaaatcacgaggggtgcgtttgtcgtgtgtcctgccaggaa
cagccacagcctcactttttttgaatatttaattttttttggtatgcaaatgccggctgc
taaaaaaattacaccctatacacagagagatctatgcataacctgggattggaatttcaa
aatttggaaatttgaaaagggtttcggtttccattgactcgcctgcagtttgtagttttc
attattctctttttctcttttttcactttgcatacgacgataatccttatttaggggccg
cacacgcagagggatcagacatggaatttgcgcaaagaatgcttctggcacacgtcctgt
tcttgtcctgtctgaagactgaagctgaagacgttcgtctttgtatgcagcggaaattag
ttttcctcaacagtttctttctgcctcattgggcggctcatttacgcctattagcagttt
tgacagctgcttgccaaggtaaacgcaaacgcaaacgcaaaaaaaaaactcaaaggcttg
cgggcttaagtcctgcccctgacagctgcccattggcgttggcatgtcctgcggtgctga
tttcccccgccggccctctggccagtttccagcagatcctgatccaaatacctttaacaa
atagaacggtcaatctgaaaagaaggacacatgttcaaacaaacagaaagcgagtggtgc
cgcacactccactcccactcccactcccatcgccccactcccatccatgtgtccccaata
gttggtataagaaatcagcttgtttccgtgacatcatatgaggtaaatattgaaaaactg
gcaaacacacgtgcacagcaggaagacaaaaggtcgtggccgaagacccaaaattgtgct
caaagaagaatgtctgaccgggagaaggctttaatgccgcaaattgtgaaattttgagag
cagtttatcccgtgtcagactttaccccatgatatttccgaccataccttgaagtaccac
cttgtactcattgtacattgaccaaaaaaccgaaaccgccttctctaccctaaaactgga
aattgcagacatgccttatcttctttcctagccaaaaatctaacgaaagagttaccaaat
tctcgaggcactatcaactttaaagaatcagcggaacactcgtgatttaagtggcaggta
gtattgtcctgccgaatatctaatagaaaactataattcccggtcacgtctttcattttt
tgttatgctcaaaattttaatgtcccctccccccgccgaaagatccatttgatcccttga
cgcaaatttgcttacacaggattttgagcaggcatccatccatgttcttttctgactttt
ggtcatgtttttttgcatcttttcggcaactttttacctttttctataatttcatttaat
ttttttggccgccgcgtggcgttcttgtaattgacggggacttttcattaggcaaccaag
caaggatacgaaaggatgcgcagtggagaacagaaaaaaatcttgagagctacccttaaa
ataaaaaatttcttaaaaaagctgagtgtgccagaggtttttttcttctataatttgtgg
gtccttggctgctacaaaaaaaggagggagggaggacggacccggtgactacggcggatg
ttggcggcaggctcaattttttattccactctgcttgttgccagcggcttcttcgaaaga
agcagggaatgggagggaaataaaatcgatgaagtaatttctacttaagcaagcaaggga
agggataagggaagctcccagctcccagctcgcagaagggagaagatttctgctcttaaa
ggcagctccgaattagcccaaagcaagagttgagagtaatagtaatttcagtaatggtga
agacatggctagcagttgacagtcctcatccgatccgatccattcgatctgtgtcccact
catatgcactagagtgctccgctacccccaaagcaatgccacacaacacctaatacactc
agcactcaaccctaaagtttttttttagctggttctcttaaatataaaattacactatca
acattaagtttaatacccgcaagtggggatgggtgaacgagtggaaaatataaaaaaaag
gagagggtttgggtgtgggagttgacggcgcggcgacggcgacaaattcagaagagcaag
tttctggcaaccgttttaagtgccaggcccacacagagaaagtggctggcagggttgtct
ttcagtggttgggggtattcgggtaaaaaaaatgtgccaccctgcaacggaggcaggcgc
aaggaaaaattctattgctattaaaaaatgtaaaagcgaaaacaacgaaaatcgcgcgtg
taaagcaagagtggagaatttgaatagcacccacgccgacgatgccgctaaccgcgcagc
cagcgttgacgttgacgttgacgttggcgttggcgttggcgttcaagtcgacgtcagggg
ataatgtggaaaattgtgttggggtgcttgtgggtgcacctccccttacgcggtacgccg
tacgccgtacgccgtacattcagctcatttgcaaagggtgaatgaaattaacagaaatga
gaagcaggaaaaaaaaacgaaagatatcgatggaagttaccaagccgaacgcagctttga
ggaattaatctcggggggagcaaaggcctgggtacacagagtatgttgggtgcccagagg
gtatgttggaagcttttgattccccgagtcgtgattcttcatcatcattaacagccgacc
gtgcatatatcttctatatactcatgtgtgtatcttcccgttccgatggatatgttctct
gttcggtaaaaagggaatctaagtcgtcgacaacataccccgacaccagggtctcgctct
cacatgccagttcaatttacctcatcaaacatgcttttaattttaagagcgcacgtcgag
gacattgccaaagcccttttcccacatccccacatcccacacccccatccccatccccat
cgctccagccatgttcttttccttttgggatacacgtagaaaggaagcccttcgccgtct
ttctcatttgcagacttgctccaagcaaaggggttggagttcgttaccaccgctgctgat
cgatattttaattttccatttctctttctatttttcaatgcgtttccttagctttggctt
ttcgcatggctttttctttttatctcatttgctgctttgattttcccgcagaggatgttg
acgataatgatgatgtagcttgccttgccctgcctgtgttcggctatatgtgtggcatag
acatgttgccttttgttcatttgcatgggtttcattaggagtcttctatatatgtatttc
catccatatctgcatatctttcattctctcagcccgtctcagcaccagcactctttccct
gggtgctttctgtgtgggggagttgttattaagtttgcaatttgcgcttcctatctatga
ttttctttaatttttccagaaatatttgcatctctattgatgcgagaggttacggaatag
agctatagggatatattgaaggattctctagttgtaggcatagaatctgtgcccacactc
aaaggacagcgaaaagcttttagagctgatctacggtaaactaccaaaacaattacgcca
attatgacagttataaaaatttgaaagctgctacataaaaacaccaacacagaaaataca
cggccaaataaaatgaaaatgtttttgtttctgcgaaaatcagcgttaaaacaccagtca
gaggcatgtatgagagggcatgggagattctgaggtatgctggcgtccttcacccaccca
ctgctaaccatagcgaataaaaatgtcataaaatttgaaaagcaggcgacagacagacag
acagacaagcagcgaggggtggtgggtggtggggagcagtgagcagggagcgcggactga
caagcgatatgggaacatacatatgcctagcgagcatcaagcaagaaagtgcaattcccc
cggcccatgcccgggcttggggtacagtattaccctcggacagactctggtgcttgttcc
agtcgcttctactaatgcaattagatgagtgccttcgacgacgtttcagggcacgcacac
aaattttgttaatgtgtttcctcggtacaggtaagatgcatatgaatattttatagttca
taataccagaccaggcccggcattgcgataagccaagttggagttgaggggtgctgcgac
cccaccgtccacgaatattatcttttaacgaattagatttcagtttaaaataatatctgc
gatatggcccaactaatttgttggagggcaagacgcagcatctattttgggtaaagaccc
aagccatcagcctcttatttgctttggctacacgcgcaaaggcataaataaatctcattt
gcggagacaggagtcgggcgggcaggcctgggctgggctggcctggcttggcctggccag
ggatgccaaagtttgaccaatggaaatttgttgatctttggtacgttgaagtttttctta
cgcagtctgaagataaatggcactgaaattaattaagttgttaatttcccattaagcact
atgggctgaccacgtaaggcgcacaaacaacacaatgcagcacatgtggaggtcacagga
tggggctggggagtgagggctcctgacagcacttgacaaaattatgtgccagtggcaaca
tttaacctttcagcgttgtggaagaggaacgagaaaacacaaacaagagcccgaggcatc
accagcgccccccagcccaccgcgctctggatagggttgtttcttgtgcctgaactttag
gcggagataaatcaggagaaagtgagtgcagtaggggatggtttgagagctcatttcgat
gaccgacattgccagaacgtccctttgttttaggcgtttaactcctttgaagctccacat
tgttctcaaccctcggacaagggctgggacagagagcagttaaccaatgagaactcaggt
tctagctaactcctttttcaactgataagggtgtacttggggcggtgccacaccctcacc
cccacctcctccgctctggcagatagagccaattctctaatttttaaaaaggttcggttt
ttcttacgttggttgttnnnnnnnnnnnnnnnnnnnnnnnnnnnnnnnnnnnnnnnnnnn
nnnnnnnnnnnnnnnnnnnnnnnnnnnnnnnnnnnnnnnnnnnnnnnnnnnnnnnnnttt
gcccttccccccgcctccccccccccccccccctttcctcctgagcattcacatatgtga
atatgtgggccgcaggagcagcacgcgtcaacatttagtgctggttcacgtttacccgcc
gccatactcctgtggccacatcacatgtgtgttgtatttgcataagaaatctcgcaccaa
aagcattacaaatcgttgccctcaccgtcaccctcgcccacacctacccaccgcacatac
ggttcacccccaatggtaaaggattcgcatgacctcgcaccagaacacacacatccattc
attcttcaatccccctcgatttgctttctttctgactcggctctcgtcgctaatagagcg
taataaatgtcatgtttcgccaggatccgatctggccgagatactcttttttatgctttg
tatttcgattgctgctggcactgaaaagggtcatacacacacgcacgagtatgtgggaaa
agaacccttcgcccgcccctttttcctgtaggaatgagctgtttatttgatgatacagcg
aggcacttcgcaatgattttagattgatgattgataaatggagttaacctgcctatcagg
gaatctaggacaaagattgccatcgccagatacatgaaaaatactcataatgaaatatgg
ctaattttgtagtattgtgttcgagaatctcaaagccaaacgctacttttagacattttt
ggggaaagcatgcccttcctccttcaactccaacgccaagaactgccccctcccccgacg
tattctacaaattgtaatttatatccagccagagtaaaatcggagattcttttgagctgg
gagagtgctggcaagtggtgttggggagagcgaaaaccttttgttcctatcatttctcaa
tgccctcactgcccttgtcgctgtcgactctccccttgtcccctttgcaccacccatcca
gtcacctccttcattatggccacgatatcatgctctgctgttggtgctaccgctactttt
ggcctacgtgctctttgcttaattttaaacaccccctcatttgcataaatgaattatttt
caaccccaaagcggcaacaacaaaaaaattaagattggaatacggagaaggagaaggaga
cggaagaaaatgaaaatgagaaacaaagtgaaaggcgagacgagaaattgctgtgcatgc
gcaaatttttcaagtagaagagacgcagatgaatgggacagaatggcacttaaaagtaag
cttaatgggcaactggccacgtcaagagttcaggccataaaaagcccaaagaaaaacaac
aaatttcgataaattcttgtgttctcggccctcgcctgataaccgttaaacacaaacaat
taaaaatgacagttaggaagaagcaaagtacacaaaggacgtaaaactgcttgaaggcca
ggtgtgtgcgtccccccaccccgcctttgctactccccttacgctctcttcagctcttgg
catgaaatgacacaatttcaatttcagtttttataccaaaaataccaaaaaatgtctctc
tagaaaggcaacaccgtagtgcaactgcgcttcaacatcgtgctatccctatccctatcc
ctatcccttgattgacctgctctactcccccccaatctgcacccatacggttgtacgtaa
ggttgacagttttttcttccttgtgtccctttgcagtcctctttttttgcagcatttgtt
tgtttagcagccaaatgtcaagcgggcgttggttttagttttcccatccgcttcattgtg
atcccctgatccacagttgcaattcctttcgggcccgctcaagagttacagccattgttc
ggagcagggtgcgttgcacaaaatccgttagctatgtttctgtaatgccctaaatgagcg
taaaatattaggcgagattgtgtttaggagaatattggatgagtccttaatgggtacctg
actgtccagcctggactccaatcaatcattttgtgtttgtctccagacaattggaaggta
cttttcttctgtatttcgttgtgaaagactagcaggcagatccaatgaatttcgaaaggc
tttacatgcaagaacatagtatctttccgaacttgagaaaactatctccaatgctacacg
tatgtaaaacgaattctgtacaggaatccggttactcaatacctgccaggccagctgttt
ctccctttgattatctgcaagtcgatcgattatatactcgtatctttcgatatagatcca
tcttgttttgcataataactgcgtatcagcttgaatagtttcggctgtccttcatttggc
agcagtcgggcgtgagcattagaaatgtcggcagtcgatgggaaaggcaggtgttctcct
ccttctttttttggcatgcagccgctgcaatttgagacccatttcaatttacagttgcat
tgaaaagggactgagcacgcggcaagcggaggtgcaattaggaccaggcatcatttgagt
ggaagtgattaatgccagagaagtttgaacgatgccatcatcttgtccatcatcgtattt
ctccggggttccgtctctcttaaccaaccgagctcagcgtgtaactttgcttcattttct
tggcttcactaaaaaagtccgtttgaaaaacaaactcccatcaaagaggctcacgaaaca
actcaaaagccaagacaagtgggcaaagcagaatgcaaacttgtaagtcctttttcgaca
gctgctctggctaccagagagtatttatatgggtggcgaccacgaccacgaccacggctc
aacaagaaagttcattaaaattatgcccttttctaatttttgaattgctcgatgggtggg
ggggaatagcggcgtgggggagaccgctcgataggcacttgttttgccttcctcgttctt
tgcttttgacaataatcactggactgttaatttgtttcgagcacaatttttggttgcctc
tctttttccgttcttccgcttctccgtttttctttccagatgaagaaactttggcgcatg
caaataagtgaatcaaagttttcgaaaacacaaacaacaacgtaagaaaaaccgaacttt
ttaaaaattcgagaattggctctatctgcagagcggaggggtgggggtgagggtgtggca
cgccccaagtacacccttatcagttgaaaaagggttagctagaacctgagttctcattgg
ttaactgctctctgtccagcccttgtccgagggttgagaacaatgtggagcttcaaaggg
ttaaacgcctaaaacaaaggacgttctggcaatgtcggtcatcgaatgagctctcaaacc
atcccctactgcactcactttctcctgatttatctccgcctaaagttcaggcacaagaaa
caaccctatccagaacgcagtatactttttcataaaaatatgttttaaatctatgaattt
ccaagaggaaaagccgttcttatgatttttaatagattttaactaaatgcccgatagagt
acacctaccacacccattgacaccaatggggtgtttcctcgcaattcgattgcaagaccc
tgtgtcctcacaggattgccgccacccaaacaccgtatttcacattttttaatattgagc
acccccatcacttaatttataacaaatgtcgttgctgtattgtacagtttttgtattgtt
actctgtctggcaatgtaaaaaaagttttgcgcttttccaagggttggctcggggcaaat
aatttatggctcccgtgtgtgcctgtgcccgtgcccgtgcccccttctgtcttttggttc
aaccaagctccaactccctttcattttgtctctgtctctgcctctgcctcagcctcactc
ctgttctttccttcttgctaatctgacatgagcttaatgaaaaaatcagtggaatttgcg
tccttcttctcgcgttcagtcctcatttgcgcttgtgtgcgctttgcaataatttaaatt
acttagagctggggttcttcatcagtttgttggtttgttggggaacggaacaagagaacc
tgatgaaagttttcatgtacataaatttccttatatgtatgtatatatatccttagcgct
acagctacaagagcacaagagctcctccaatacgcggcacagcaattaaaattttccatt
tcattcaaccgcaaacgcaaaaagttttcaccattctgagttctatactttgcttttctt
tcactgatttgtttatttgaagtttatcaaaacaagaagatgaatgggatgaaaagcaag
aagaaaatgtgttccctaactgtggttagcggaaacttccacccgccccatccacgctcc
accctccagcctccacccatccacctatccgccatccagccaatggggccgttcatttac
actgaattaagtttatcataaacatggcaacgggtcttcgtcccagacttccccgactaa
aaataggctgtcgaagaggaagaaaaattaaagcgcctgtcacttgcaattattttgccc
acaggctaaaatccgcttcacttgttcaccccaaatggcaaaattaactgaactgatccg
ttccgtttgccgagttagttgctttattaatagtgttatattttgactgtcacgattaat
taatagagcagtcctcatcccaagatttctgcctttgagagtgtacattaagtattacga
gctgcaaatacagtggtattatcatattactatttgaaagaataggaggcaagcggcacg
ctttttatacaaaattcgaatacaaaaaattaccccacacactgactgcagctgcagttt
atgcaaatgagctaaatcgggaacgaaaaagggataacaaaggtgtcctacggtggcacg
tgatttaatgtcccgtcagggttgcaatcagaggttccgccggctgaataaacgaatctt
aaatatgaatcgattccgggttcattccgtaggtatgaaaggcaaaatcagcaagcattt
gtaattcaagagatgttacaaagtgcatttccatgaaaggaaacttcttcggctttccct
tgtatccgtgtgtagccctcactctccattttaaatgtgggtcaagttgttcaacgttat
tattcaatcaaagacagcttgggcttttggtctttctataaagactataagttttgtgtt
attctgtcgatggacaggtatataggtccataggtagatatgcagtccattcgaaaacct
tagaattcgtacgatttccgaaaacagcgggtatctttccgtcgaaacacctgacttggt
ttggataactgtgttttgatttcctaactccaagctctccagagacgttagacacactaa
gctcataatttgaatgacacaaacaggacgtaaaagtagacccatccgatgacccatcca
tccacacttcacgcataacctttccacctttttgctcccctcaggttctttgtgatttac
atttatgttcgatgctcattcaaatcctaaccccaataac
