# Supplementary material for: SMCis: An Effective Algorithm for Discovery of Cis-Regulatory Modules
Source: PLoS One. 2016 Sep 16;11(9):e0162968. doi: 10.1371/journal.pone.0162968 (PMC5026350; doi:10.1371/journal.pone.0162968)
Supplement: S1 Datasets — (ZIP) [file pone.0162968.s001.zip › dataset/Drosophila/kr/dpse_ga17390.fa]

>3:10193956,10233955 (reverse complemented)
gccgaaatgccgaaagagtgggaggataaaatcattttcttgtaagactgccaaacgcca
agtcttaacagtttgagcgattgaccaaagaaaaacttcaatacactaggaaaaatgatt
atggtcttttctttagactactctactaaaatggacgagctctccgttctctctttcgca
tagtgtacgccccgacaaagtttgttattcgcttttcgggggtatttgggactcattaat
tacgcaggccagtccttgcccattttgggttgtttgggtgttaatttcaaactttcatcg
attgctatactcgaactgacacaggcgcacatacacacatgtcatttaagcaaccacctc
ccgctccttatgtaattgaaaaccaaaagcaaaacaacaatggctcgtctcctcacatag
ctaatgttatttgtggcttcgggatattagttattaatgaacatgttacgagtgtgtgta
ggccaaggataaagatgcatgagatgaggtggatgggagggcggctggcagatcgcatgt
gtgcttctcaagttgccccctatatcttatatcaccgttgctatttaagggttgcgctgg
ggaaaaccgtctatcatcatgatgatggtgcttagaaatcatctcttgattttcatttag
cattgtctcgcatctcaatatgacacaactaaagatgatgtatctgttttatgagaaatg
catttcctctgtgtacattctgtatatctttgcttagaaaactaagatccaattgaaatg
gaaccaattcatcaaaatgttcctggaacataagatattgtacatacattttatgataag
aattaagtgaaacagatgtgagaaaacactaatttcccttttgtattctgccgatgttcg
aacttcttgtaaatccaaaaacgctctcgcagggcttaaagagttgacgccatttcataa
gcaatatcgatcaaactccgcctaccgcactcactccactcccgaaccgacgccacacac
aagcgcaggcttccacgtacgtgtgagagacgctgtcaaaataaaattaatgcccgacca
ctgaataaagagttaaagggaagcagcgaatagcaacggcagaggagggagtgtgcgtgt
gtgtgttgtattcgccgcactcacacagtcaaagagttcacgccgcaaatcgataaatat
aagcagcttcagagaattctctctttcacccctttcaatgtaacaaaaatactttcgctt
tcaatagaaaatataaaagaacaaaattaaacggcgaatggcaatgaaagagaagcattc
gtgtgtgcattcgccgctttaatacactcacgcacgtcagtgtagtgtgtgcgtcaaaga
gtatggtataggggaacagattcgttgcttcccctttttttaagcaaagagagtgcggca
aagagcgcacaacgttgtgtcggaagcaaagagagttttgctgtatttaaggggcttgga
gtgggatagaagagacagccaccgagctccaatgtgagaaagagcgcaagtcaatggccg
ccagacactgaagcagacggagacggcattaaaagggttaaattgcgcgacatgtggggg
cgaaagagagcgaaagtgttaaagtggagcacatgcgtgttgttgtgtgtctgtgttttg
gcggccatatttgtttgttgtgggcgctcagcaatgaagcacgtgcagtcgttttcctca
tcgcccattcgtcagttactagaaggaggtttgggagcatctcttgtctgataattctac
agtctttaaacactttaaggatctctgattttctagtaggtacacaaagatacaattatg
tttttgggaagatgaaaaagtttttcaaagagtacgttggcgatggaagaattaacagtc
ctataacccataggatcaaccttttaaccgtcttataccaactgcaggttgttttcattc
tacaacccaaaaaatgaattgttttcggtctttcagtgtttttcacatttcgtagacttg
cgcaaggaattaaatcgcaaccggttctcacgaagtcaccaaactctgtggtcccgtcct
acagccacacataaattgaacaccatcaaatgaaaatatataaagactcttagaaaggat
taggaatgctcaaacagtcaccgaggaagtaaaaggttagaagcaacaaaacaaagataa
tcttttcatttttgatgaatctgcaggcaacggaggtgttgcctttagggttgactgctc
cagacacaattacaactttgaaaagggaaaaagggaaaaaagagtctagacacttggcgc
agcaaaaaaaagggtaaaaaggatggatggaagaatccaaaagaaaaccaatgagccttg
ggatcgaggctgcgataagacatagataaacagagacccgagtattggaaaattgcagtg
tcatgtgtaaaattatatgaaaaaaaaatagcaaatgagtcatacgaatcaacgaaaaaa
tccacgaattttcgctcatttccctttctgttttttaaaggcgagtgttaattgatatga
aggttctttacttttcgttcttttatttcgaagtataagtttagagatttttcgatatct
ctgaacccagtctacttttggcaatttgatcgcagtgtccggtttattgtttgctttgcg
gttgagaagtaggacactggaaaaaggacataacgatagcgtatcctgtgcatatatgtt
cattttctgtggttttagtttccattgtgaaagtgaaaacgcaaacggatgcacttcact
gggtccttcagctcatctttataaattgggcagcatccttgtggttttgtttgagttaag
tgttctcatattctccattctggtgtttgctctggagtccctggtttcatgcaatttttg
cgcatcttttgcgctttgttgaacattctcacaggtgttcgtcgggctcaggtgtttcgg
ttctgtgtgttttgtccggtttccaggagataatctttcaaaatgtagtgggcaatggtg
gtctataatcgaggtatggtcaaggataggataataaatggtggatacaatatttagtca
taggttaagacgaagtgctgcctatgtaaatgatttcatattaaacagccgactccgttg
ttctaaaatactgatcttttgttttaaatgagctaagtgaaaagatggcagatggaaata
ctgtatgtgtgttctctattttcccctcttatagtatttgcttagacaagcatcccgtcg
tttaggcacgcactcaaggtcaagcaaaggtgacaatgtgcagagcagggcccatgcaca
tgcctcaaccacgaagacttctttttatctccgctcctgtactcacacactgagatattt
caaccaagaaataggaaaaaaaatatcattattcgtcttttccaagtggtgagcacatgg
agacaattgttgcaggaaatgagacatttgctttgggtttacttaggagatatttgaact
ttttaacatttgaaatgcagcaggcaatgggcacgcttgtcggctgcgaactccactccg
atggaaataggaggggacgaggcattgctgacaaaaatagcactatttcagttggataaa
acacactcaaggggggaaagacaacgcaatctgctgttctgttcatcctacgagtagaac
agaaccataaatttggtcacaagaaaactcacttaacttatattatccctttttaaatac
gcctcagagcgaagaaccaaatatcataaataccgggattccatacatggctactccata
aaaaaccaaatgagaaatccatttcagagtcgtcttactggccaacctaatggaacgttt
aatgtaagtcaggacgcgtagaatggcataaaaaatagtacaggaaacttggaatcacgg
cttgacttgaccgacactcgatgcagaaccaaccggcagcagaacggcagctaatttgcc
ccaaaaccacgccaatgtgtcaatgtgctgccataaaaacaccaggagcataaaacatgg
agtggggaaggggctccgtaagccgagcgcaacttattgcgcgtgtaagcgaaaaaatat
ttggggccaggagaccatcgctctgtctgtgatgtctgcagttgattgcatttgcgttta
tctactcttggagagggtattaccattttcaagacaataccagccaacgctcttatccgc
aaccttgtctgataccaaatttcgtctagtatcactgcaacaagagtatagaaggcgctc
atttgacccataggctcgctgttcgtgtcgcctttttggcttaagcggcaatttttacga
ttgaggacacttaggccttaatatcctttttagcactgaactagcttttatttccgcgtt
cccagctattttcagccatttccagctggtgcataatttgtggtatcttcactattctct
taccccgacccaggcctagagactcccctattcacaacaaacgacacttgtcagctgaat
gtcaatcctttgcaggtttccacaggatgtgcgatgtgtaatgtgagaactactaccagt
gaaagtgtttgtttcccacacatgtggaaaggatacaatgatgcaaggattcaggctgcg
tcacttgctgcatgtcatgggaaagtgattgtaacacatggaaaaggatccgatgtatgc
aacttcagacattacattcattacgctgcatttttgaatatatttgaaggagagtatctc
acacatctcgtatgtgtgtatgtagtatgcaccttaattaatcttcggttcatgcttgac
caactgaactaattcgaaggaggtagaacgcgccgaaaaactcggctggtcaagcaatga
ttatacaatggcgagtagacctacatatatgatatcctgcggtgaagtagtcagacatgg
ttttcagaaccctcttgggattcatgggactcatgggctcactatggatcagatgctgca
atggtcgaggatataaaaggatcgcttacggagccggctcatcatcaataatgtgaaaca
tgttgcgaaaattttagagcacactcttaaacctttttactggacaatgtggccagcaga
caaaagcaatagaacaaaaatgggacggtcttacagacgagccgacccgaggcatacaaa
aggattcactcattgtttatctcttctacgacagaaagggccgtgctctgggcacaaaat
ggcttcgtattacctcattcctgttacgttaaaggaaagccattcaaaaaatacgaaaag
aaggccaagtttcgggtgcgaagcttttcatgccctatatgataaacatagttatccgac
ttcgattattttgagatgacttttggtgggcggtgccgacgttgctctttctggaatgtc
ggatgtcattctgataataaatatataaggtctgagctcctttggtgcgtatgaaagggt
attataatggaaaatggatagtggaatgttttcgcaattaaatagggcttaggctagcag
gttcaccgtcattttcttaaatgcgcattcgtatgagaatttaaaaaaggaacagggtca
ttcgatactttttcttttaatttacttaatagaaaatgcctacgaaatccgagtatctct
attcacgaatcggcgttaaaatgtcaaatgattcttgtctattttgagattactgattcc
tgtctgactgctctagggttagggtgttgattatcgcgatcataccgatagttttcaaca
gcagaatgaaaggtttctcgtagaaatttgatagttatgttctttgattctctaattggt
gaatattttctaaataacccatttgcaaatcgttctagcgaaactgaaagtaattctctc
tttaccataaatcggtagtctgttcagtcaccttttgttagtatccgaagatgcgggcct
tcggtctgtagcacacaaatgatgggaaatcgttataccacaagagcaaaaaattggtga
aaaactataatatataaactatataatatatgtatgtatatatgagcaatttattaatac
tttgtctattctcgattattacgcctacatgtaacataaattagaagccacttacattga
caacaggcgaaaagtaagggtgtctatttataacatatatcacaaagggcaatttgtgta
gaaaaaaattgattaacaataagcggaaatatttagttacgttcgatttaagcgtccagt
gaatgttttagaagccactatgtagggggaatgcagggggacagaaactaaagaaatgtc
actccggatatgccagtttattttataagcaagaatttgaagtcatgcgggccattctcc
atgcatctttctcaatcactatcacttttttctttgttgcaagaatgtgtggtactcata
caaaaatcatgtagtgtgccgtggaatcaaaccgctaaccacttccgaaatctattatta
tggaacccactttcaccttttttgcaatctgataagcgatcattaatcgaccgcacaata
cagggccggatattccgattctatttctcggtccccaaatacgatcgtttaatcgtaacc
caaagacctgcccacgtggaaatacaattttgaaggaaatttgaatgtctctggaggcgt
gtcccctacagtcattgttctcgttttgatgtggaaattatagaaaatctccctgtctct
gaaatacaatcgaaatcgaaagttgcctggactccacgctgataccggaaatggttttca
cttttatcgagcgcctctgtgatttatttgtgtttttatgtcctagttacccaagtgtca
ggttacgttttgagggataacgacgaggaccttcagttaacaaaaaaaaaaaaaaagaaa
aaaaaacggaaaacctaaaatcatcgaggcatatgtgttttgtagcgcttgaacttatat
ttattgtagaagaaggcaggacttgaattttgcatgcttgcctcaatgcacacattcttc
atttctcatcagcagcaccctggtcagcaggtcagcagttcagccaaggatgtggcatgc
agagccttccttcccatgtgcttgaaattatttgttatccttttgcgcaagattgcacat
cctctgcgtgggattccaggatgtattatacgctccatgattagggtcagggttttattc
cactttattttcatttactcttgggttacgaagtacctcggttgcaaaaggatttgcctt
gcacacaatctaatgaactaatacgaacgataagtccctcttcggttacttaggttaccc
ccaacaaacattctgtaaattctgtaaatttaaagtcggaattgcctaagcttcaactcc
agctgttccccttcttgggtcaagttcattagtccccttcgcactggcgccacaaagtta
ataaatatttaacccagccaaatgacccaagcgacttttggagcgacttggacatagata
agccctgcaccgccatcacccacgcaccacgcaccccgcacaaaggggccaagttcagca
acattttaatttgcctagtcaatagcgatcttttaaaaatgcttttcagccgactcccct
ctccatctccatagaaatttcctattgcttatctgtcgcttagtcggtgacagtcgattg
taattgcaattgagtaaacacagccggaaatgcatttgctttcaccgacaaccgctcggc
agacagactttgggttatctttacgttttccctgagtctcattgggacccagtcaactta
attgcagtggaagccccagtctattgactttgcttaaggttgtgatttgtggttattgta
gattgtagatatatgtacatacttttgaccaatttcttggacagcagagagaaggaaacc
ccatcttttcagctgaactaacttcagaagccttcctttgcaaagctacaagtttttagc
ccatttaaaacaaaagaaaacacatgatatcggcttgtcacatcctgatacaatgtgcca
ccgattccttacacactacgtgtatgttcgaatacctaaaggattacggcacacatctaa
ggattccaacgattttgatacccagaaccagcagcttgtcactcaaatttgaaaagttct
ccacccacaccaagacataccatacccaaaacagatctcaggggcggatgatcaaagaag
cagtagaaaggctaatcttgttgggatggatgtccgttaatttgctataatatcacgtaa
gaatcatagacgaatcgataatttatgttaatgcagcaaggtgacatctcaatttgttgt
ctgggcaacatggagcaaaattgaacgtgtccacacagtgggccaaagtgcttagcaacc
aaacaacgccccgagatgttgctgcctcgacgtgacctgcctctttccatttgccaaaaa
gcagtgccaaaatccttgctcctggttgtgctcagactaataatacatttcatttcaaca
cttgcgttgcctaggcgccggattggcagcacttactcgtggaccgggaccagatcactt
ccggatgtctcggctctttaaaaaaacaagtggagatatttgggttctttcactttcagt
tttggttttcagttacataaatggtgcatcttgcaccgtctaccgcgtatgttcttatgt
ttatacagttgtttagcattttcaaatatatattttggttgctccctttgcattcccttg
tatgtatatagttcctgcgatagtctttacgatagttcttacgaacttaaggagaaagaa
tattataatataactgtatataattctaacgatagtgttacagccactattagacgagaa
gcacgattatatatcttttccggaatgaattgcacttgagtaacaataaaaagaatttct
atccatttggtacttttttggacgtaaagttgactaactaacgataacgcatgacgggaa
ttttcaggaattgagtttcaggagttcaagaatgaacaactttttcatccattgaaattt
cttcaactgtaatagcgtatttggccttttcaccaagaatgccaaataccctgcagtaaa
aagtctattgaagtgggccttgtaggaattatgattaatgaatcggccagacagcaagtt
ggccaactggctgagtgtcgctgtagaatttttaatggtgtatcccgatccccgatccaa
acaaagctaaaaggccattgacaaaaaacaaaaaatgaacatcgcagcctgcggctttca
tacaattttaaaggagcaacgaaaggaagagtccgcttcctttaggaaccataaatcatg
cagtttgatttagggacacccaggagggactgacttcatttgttgtaggtggcaatccag
ttgattaattgatgtagatttcctcccagaaaggattggccgttcaaaattgtcatttgc
cgcgcttgtcgacatggtatctttgcgaatcatggcatcacctcgtcagcatagctacat
aagtagtgcgtgtgtgaggccccagttgccacccctcgtcatatcaattgtcgtcctgct
gtcaacgggcaatcaatgcaatttacagcttcatttttgcaaatttaaacgaacaaattg
acgagccgaaggacggcagccttgttgacaggccaccactaacaaacaaaggacatgtcc
ggctgtccctcaagtttcaacttgaaaagctgctcaaccgtgtgcaatgcgatacttttt
tattctttattcttttttctatttttttgtgttttttgtagttttaatgcttttcttgcg
ctctctttttcgttggctgacttttctacgacttcgcttctgtctaattgccaaacaatc
gccgtctgattatcctgtcaagcgtcaactttttgtgcggtttccaatgcgtagttttgc
ttaattggattgacttagggacatgtgactgacatcacgtcatcatctgcttctcacctt
ttcatttccatttttggttttggcgccgcttcaaaatcgcacgcaaaacgcgtccatgaa
cggccatgactgagactgagactggaccttatcgcaacagttccaaaatgggctgggcct
agatcgccgggccgaacatggaatacacttttacccttcatcgaattgattttaatttca
cttaaattgtaaagcacatttggttttagagtcaccaacaaccaacagcgtgtggtaaaa
cgtttttcctaaaaactgtagccggagcccgcgttatattatttggatagactctctgca
agtgtacgtacttatatgaaaaaaaccaatataatttgtgcaaaaataaaaatagaatcg
ccattagattatgattgcaattttattaacccatctcgaaatttattgtcatgttgggac
agggcgtgggttgttaaaaaaatatttttcaatcccttttaagttgacaaaagattggaa
tgtattttttttactatagaaaaaataagtatatgtatatcgaaagataaagatgtgctc
aattctgagagtggaacacacactaaccgtgatgtgaaaattgcggaccaaattcgtctt
tctcccatgggttaatggatcacctcactacctacttaatgtgttccagctctttctgtt
gccatgtgtatgttttcgaccattcccccactctttgacaccgaaaggagactcttggca
agttcgcctgaaaaataaattgctttgaatgctgataagaaactggttgactaaaaatgc
gccccgggtgcattgtacgacctattgataagcgcagcaaaatccttgatcttgacgttg
cgtttcaactggcaaatttatgttgcccacagcaatcgagtaaattatttgataggtatt
tgttcttctagtgggaatatggcccagcatcgaagtgcaggaaagaaacgggagcagaaa
ttgataagcaagcaagtgcctttaaactaaacctgagcttcagagccgacgggcgacgct
atttaatgataagaaaaaggaacgcctgaaccaaaaacccacaaaaaacgcgtgcctaat
tatacaacagggagccatttgcatctgcatgctgataaaacagtgaaaagacagtctctg
ttgggagtgcgttgaaaaaaaggaaggccctcactgaggcacgtgaattcacgaaatcgg
attaggaaacagctggagtcctgaataacgctaccgaatttccacaattgacaacttgac
tactcccaaaataggacactaggtcgggatcaagtcggaaataactgtcgaaacgaaaga
aaaaaaaaatagttacatctttacaaaaagtgaatcttacgcaacaattgatcctaaata
attgagtgacagcctcagtcttgtatgtaggaggcacaggaagtggatatttcggacaac
aaaaccagggccagcaaggtagcctaaaccttttgttattgcaaaaaaaaagagaagaaa
ttctagtaatggaagcagatgaatagaccgaatagaccgaagcggaaatgatatcaacat
ttgtggataaactgcaattggatggcggccaatggctgaagatgggtgtctatatagtct
gtatatttattattacaaaaatacttccttctaatacttcgtaacatgtacaaatatgta
caaaataggtatgtgttttccattaagtcaatcaatgatttgcataccttctggcgtact
gtctcccgagcctatgttaggcaacgcacagaagcccttccacaacggactaagctttaa
tccgtggattaatctgatctgcggaactgcggtttacttattgcgccacaagatttaaaa
atcctggcgctaatcttagtagtagtgaagtagatgtaatcgggctcctttagttaacta
taatccttgactgatcactggatcagtggctaagcaacattttccgggaccgaaatgatc
aatttacctgccttggcccactgcccactggtccactgatcatttgaacagtttaactgg
tataacttaatcccaggattaaactttttcttcatgcctgataataaaaaaaaaattggt
acaattcgtttgttttgctcaggcttttacctcttttgagcagctgtccctcggattacg
agagagaaaaaacactttgagtctacctccaaagacggattaaattttttcaaacaaata
agtcagtcttaagcatggcgattaagcttgatcccctgcaatgggcgtaatattgatgga
ttttcctttaaatccttatcctaatctccggcttagagagcggcgcgatttttttcgcgg
ctcggtctgttttgttttttcttttctttccttttccttttcttcaattcgcaagaacgc
aggcctttgggccaatgaggatcataattatggaattccaaaatacactgagaaaggcag
acagagagagcactgaagctcagctacctgtaagcgtgggtatcgtatcctcttcgccta
tcacaggtaaccagaccagaccggaccagactagaccagccttgagttgttggcaattaa
gaagtcaaatttcgcttaaaaaccaaagaaaaaaagatcgcagcaaaaacaaagcaaaaa
atgttgcagagctgaactaaatccggattaagaatggctgtcctaaggtctttgcatcat
aaacaaggtcaggattcctagcggcattgtgcatttgcatattaccaacggatcgtaaac
gaattcgccgcgaaaacagcctcacatatgtatgtaccgaccataccaacaataccaacc
accctagtcagctgcctcgtcctttccaacagtttatagtctggccttgactttttacga
aagtgagcggtttgacttttttaccgtctgttgatgacttgcttccgcactttaaagttt
tttatgattagtcctacctggggtttatgactatttagagttttttaaccggccaaactg
gaagagttttttattaggttacgtgaaaaatgtaacgcagtcttcttgaatggaacgaac
cgaaccgaatcgatctgatttgaatcctgaatcttcaaagcaaccatgcatttcgcatgg
gtttcctgcaatcctggccactttgtgtgcgtatatttgtcatttaaattagctcaggaa
cagcccaccgaaaagcgaaaatatgttggaagtatctgcccggtacacacccggaatgtc
tgttttcctggccaagcacctttcccgctggtcatttggaacaagacggattagccgcct
aatcccccttgcgtaggttttactttcataccttcttttctttttgctcaccattagcga
aacgtgttgagcaattttaatgtgattgattgcttgcaaagagaaaacattttcctagga
atttgatttaaaaaaaaaataaacagcataactaacaaaattaaacttacttgcatacat
catgtattgatattggcctgcggtgtccaatttgggctagtccgtcctggcctcacggtt
gcctaatcccaatccatactgcaacgctcacgactagctcagctaatccttaatctctgt
ttccgaggctgattagttcgcttccattagcctaggatttgtagaccgtggattcattca
agaatactatgaagtcttgtggtcccttgtaacccttgcaattgagatgccacgtgatca
tcttcgccctcctttgggtctggcgcacgcttggcatgcgatgaacaagccagatcaagc
cataggttcgtactcattaaattgatataaaacacgatcctgcccctctgcgggagtgat
cctgcccctctcatggtacacgcgtgatcagagggctctaaaaaacaagacgtgaaatac
atttttagggatgctgctgacgttgacgttgacggtggaagtgcgacaagggagggtcta
tctgtttctttcttttgatatacaaataaaaatgtagtaaaaagcaataataacgcctgt
ttttatcactgccaaccattataggtgctttaaccaaatataatctctcgaagaggtatt
ctgcgatattttcaatccttttagccagatgccagacaatcttgtgcagactgctgccaa
atctccgactaatctgcgattattaggtccttgaacgaacgggtatggctaaacccaatc
ccctgcaaggagtttccatcacattaaaaatggggatttgagtaattttaaattcaaaca
ataaatgattagtggctagtcgaggattgcgcagtttacatccgcggcttattacggtgt
ggccaaagagtgcagggaaggattgagtccaagtctggactgtaagtattaggattagca
accaaatcgcatgattaagaatggaagctcacagcggttccattctgaagtattcaagaa
acacacaagatcaagagtgcgatggtctacctctgtcccgttcacgtctgtacttccaac
aacattatcacgtcgttactactcgattgcctataaatcaaggaaccgcaccctttaaaa
aaccatacacaagctgatcgagtgtaacaaatgattaaaaaattgtgggcacactcatag
gccgtacaacaataaaaaaatacccctatgatgtgtccctagggttgcttttaggcgcat
gcgtgtgcgcgacgtgcgatttttaagccttcactttcacttttatttccgctttttccc
ccttttttggcctaccaatcgtctctttgttgacagcccctcgttttcactcgaaatatt
tgtacaaatttgtcgtttttttataaaaaaaaaatagagttttcctctttgtttagcttt
gtgcgttttgtgtttatttgtattctttcaggaggtccggtctggtaagggttatgcaca
gcggtagaatttctatcagacgatgaaactagacacgtgtagaatgatgaagttacaaca
caacgcatctgctgggatagtactcgtactcgtatatgaacagctattagaacagcttaa
tatgctggtctattatatatatatttttttttttgagaggtcgacacaacaatagaaaaa
tatatatatgagaaccttactctatagtcacccaagtagtgttagcctaggttagttttt
caagtttgaaccttatcaacaaactatacgcactttcatacgcactactgccccacttat
gtgcaaacatatggtcgcacaagtgtgtgaaagtctcagtcgtcgaatttttcttcactc
ttaatttcatatttaaaatctcgttttcttttactctcgcccgacactagtatacttgac
tttgcgtccatagataaccagcaacgtcttatcgcatactgccggatcttaataaaatca
tttgagctaagtttctttgtcaatatcaagcgaaaggcagcaaacatgtagaaaagtatt
tctgactaatccgcaaacctgggcattagctgacgatgctctcgaacgagtcagatcggc
tcaaaaatcagaaatccttatcaatagggtcatttttgggtgcttgaattttgtttaatg
ctttctgcgaatttttgagagttttgcgaaaattttcgctgaaactgatcttgttcgttg
gttgacagaaaccattcgaattttacgtaatattatgcagagcaaggatatccatgtcct
ttttggctattgttcaatttcactttcgaaaatttccacggtagttcgcattacccgcct
gccgagttctctgttgtgttcgtccttggcctacctacgcaaaccagcacgacgatctgg
gcccattttcagcataagttctgcacagcatgtccttgccataaaaatctacataaaacg
atttagaagtcaatccgcaaaagtcactgccaacgtttaaataaccaaaaataaattcca
aaaaatatccatgcttaaatatgtatgtacgagtatgttgactgttttttattaagggcc
tttgacttggttttggtttctacctggcctgttttttatcagttccttttttatgactca
ttttttagacgtgtgccaacaattagtaacccattacgcagaatatatatattcccaagc
attcctgaccacaggctatatagaacaacagtccctctcttcctgttcggggatccctta
aaagtatcaaggggcaatactacaactggattcgctccatagagctgccgcgcgacacaa
agagagcgagaaagcagaactagaagaggggaaatggctcaccatgtagaaatacacctc
gaaggtgatatttcgctagcttccggttcactcttacagcgcacgcttggatttccaccc
catctatgacatctctttccatgaggcttgcgtctttcgctccctctcttgccctatcgc
ctgactctcctttggcattagtttcatccccttcgtttccccttctggcttatgtacaaa
ggggaaatttcgtttgaggggaaattcagttttctacccgtttcgaaatagtggcctcag
atccttgctccactttaaattgccttcaagtgcacttttttttatgaaggctctaaaaaa
acaagagtagcggaagtggccttaagtttttaaggcctcccataggtagcgcatagtttt
gattttttattttttatgactgcagaatataaaaatgcagtgtcataaaatcgtgaaggt
tttttacacgtacggcgcaaagttatttgactaaaagtcaacatttttttggtgaactgt
agaggacataagtatgtgtgtcagtacataaggacaccacgcttttgagatttttaaatg
tgctagctatccctgtcgctccaatttgcataggaaaaatcaacagtcgtctgtctctta
ggtaaaaagtatttcactttacctcttcggtcgtcggatcgtttttcgccgtcgtttcac
tgctttctccctccctactcttgctgtcttgcgcttgtgtgagtgagcgggagagcgaag
cgagcgtgtgtgtgctctgagcgtgcgagtgtatgcgtgagggagggcgaagccgaaacg
gagcagagcgtacttatagttagcgcacgcaccgaatttgtatcattcgtgattttggtt
tggtcgtgagaggaacaacagaactcctcgataaagaagaacaccccatcaactcataca
catacgcaaatttgttgcttcaaaaaggatttctcggcaaaggatacttcgagctatata
aaacgtgttcagtcactctcaaatatcattcctcagcgaagactcctcacggcaacatct
taagaattttttgtgtcttaaaaatacaaactaaaaacgggcaacaaatcgaatacctca
aggcaaacacaactgcagagaaagttaataaaataactggaataaattacaatctacctc
attttgtataatcggcgaacttatataaacacaaaaagaaacttaacactctacctcaaa
gtacaaaaagtgcgtgaaacaaacaagttatcctagaatcatatcctagaaaaagtgcag
aaaactttgctcaaatgaaaattgtgtgtttacactgttttaactaaaagttatcaagcg
aatttacaactggtttttgctcaaaacaaggcaaaaacgagaagcccccaacaccgcaac
gaacacagattaatggctatatcaatgctccaggacgcacagacacgaagtaagtaaaca
aaacatgcatttcactcaacgttcaaaacttgcacacaagtccgctataagttagacctg
tatcagaatgaaagcttgctctttaacacagcacagtgataacgacgtctcgatgtgttc
atcttaatgttaaacgccatttttacatacacacacgcacgtaaacacaggcagacacac
acatctagactctagagcaattaagttttgtttacaagtttggccagaactcagaaccgg
cactcaactcgttactgcaacgcccccaccaaaacaaagggctgagagcacaagacaaag
agaaatacagagagaaagagcatgagcaacactctcacacatgaacatatgtgacgttgg
tttgctcttaagcaatttctctcttagcacgacagctctggctcttcttctgactctcct
tctcctcggacttattttagtgtacaatattaagtataagaagggtaaagacatttagct
aacttttttgtttccttttttttttgttttaggcctagctgctgctctagcgggaattaa
aagggaggaggtcgctgcagaccgctccatgtcactgtcgcctcccatgtcggccaacac
gtcagccagcagcgccgcggccatgtacccgggaatgggtctacaacaggcggccgctgc
atcagccttcggcatgctctcacccacccaactgatggctgctaaccgccaggcggctgc
ttttatggcccagcttccaatgagcacattggccaacacactgtttccccacaatccggc
ggctttgtttggagcttgggccgcccagcagtcgcagatgccaccccagggcacgcatat
gcattccccgcccgccagtccgcactcgcccgtgcccactacacctttgggcagtggcaa
gcatccgttgacctctcccagcagtacaccacagcaccgtgagccagtgaagaagtctcg
caagttatcggtaaagaaggagttccagacggaaatcaccatgagcgtgaatgatctcta
tcacacaccgggtggacccatttctccgccatccagcggcagctcgcccaattccacaca
cgaggtgggaagcgtcggtgcgggagttaccggcgtcgcatccaaagatccctctcgcga
caagagcttcacctgcaagatctgctctcgcagctttggatacaagcacgtcctgcagaa
ccacgaacgtacacacaccggcgagaagcctttcgaatgcccagagtgccacaagcgctt
cacccgagaccatcacctgaagacccacatgcgtctgcacaccggagagaagccatatca
ttgctcccactgcgatcgccaattcgtgcaggtggccaatcttaggcgtcacctgcgcgt
tcacactggggagcgtccgtatacttgcgagatctgcgacggtaaattcagtgactccaa
tcagctgaagtcccatatgctggtccacaatggcgagaagccctttgagtgcgaccggtg
ccatatgaaattccgtcggcgtcaccacctgatgaatcacaagtgtggcattcagtcgcc
acccactccggccctctcacctgcaatgagtggagactttcccatggcagtcacctctat
ggctctggagccatcagccaataaatttgcggctatgtgtgcaagctatgggggctctga
cgagtcggttgatctcgaaaagggttctttggacgacgaggctccattggatttgtctga
ggacggcgccagctcagtagatggccactgcagcagtagcatggcccgtcgaaaggccca
ggatatacgccgtgtgtttcgtctacctcctccccagataatccatgtccgcagcgaaat
gcccgagcaaaccgagcctgaggatctcagcatgcactcgccccgctccaccgaatcaca
agaacaaaacgaggatattgatttggacgatttggatgatgccgctgctctatatatgcg
ccagcactaaatcagtcaaagcccaaattgtacatagcctttatcagccttcatttgatg
aagttgactggcaacaatccacacaaaagttaaacaaaatgaagtttaaaagtggagagt
aaacatcttttgcaacaggaatttaatgctaagtacaagtaactaaagaaaatatagata
ttttagtgaaataattgcacaaaattaaaacaaaacaaaaaaacaaacaaacacacataa
tttgtacaaaattagctaaacatgccatatgccatgcttatccctgccaaaacccaccaa
aatgaaccgaacatgttgtgccatttttaacacctaacctactttaagttacaagtttta
gattattttcaactcagtcaaaattgtaaatacccagcaaacgcagctgccaattgtaaa
ttatacagcgctccaaaaatactattttactctcgctaagaatataaaatctatcgaatg
gttaatagactatattattttaattttaatatattttaaaggattcttaaagaaagcaat
gccaatcaacattaaatcaaaattaactttaagttaacaataaaaacaaaattatttgta
cgctatttgttttgtttgccataaatatttaaaaaaattatttaactgattagctcctaa
tattttattgcatgaatcttgttttattaaagaccaaaatataatattactttatatgtt
cctattcagagtcatgtttagttgaaatgttgctgaatgcaatggaaaaataaattaatt
ccaaaaattatacaacattttatgttaccttctttttgtttttctttctttttctttcgt
tttcgttaaaaggcaaacggtctacggcaataagtaacgggcgagaaagctgttacacaa
tcttcttccatattagaaatacccttgattttgattttgttttagatcttgagaggcact
taagacaaaacaaaatacaatgttcgcaaggcatctttgatatacacatagctcaatgaa
taaactttagctgtaaactgttaaaatgtaatcgaacatatttcaaatgtgaaaatatac
agtttctaatcgtaagtcttgaaccaagtaaacaggaaaaaatgctataaccaaatacct
ccaatacctctttgtatcaaaattgttgtgagctaatacggtgtatacatatatacaaca
atttggcaatcgtacaattcaactgaatttatatacaaacattagacaaaaatatcgaaa
aggaaacccaaagttatacattaagtaattttgatgcatattttatatggatacgggcct
agtaataaaacgattttcgagcatttgatgaaatacaatttaagtgtaaatattaaatta
ttatatattcaatgaataatcagaccccctctctgtacatacgttagcctctgtatatag
tcagaaatacgaacttacactacatactaattttagtgcaatctttggttcaattcatcg
aaaggtaatcaatcctttcgatgcatccttagttcggacgttttaaagttaaaaaaatgc
aacaaaatattgtgtaattttctttgttcattcaagtgtatggtatacaagttcctcaag
attaaatgattacaaaaaataaaatcaaatagtgagcgcccttcgaatccttcgaagctc
agcgcatggcacaaaagacctcacacatgtttcatattgattatgtacatttaaaaccta
tacgaattaaatcgtcactatataaacttagcttgtttaaatgttaggtgtaacctgtaa
taaaatacttaaactatacatatgtctgtaaatgcaaagtcaatttccatgtaaatatta
tacttaatattaatcagctctactaattgcagctcaaattgtgcaatacataaatatgta
tatgtacatccatatacaaagatacgaacctaatcttacgagtataacaaacgtcattta
ccagttttgatatgtagtcatggaaaaactaataaatacatttagagatcagaattagaa
gaattttaattaacacaaaatattcataatattcatatatatgattcaatagtatgaatt
catatgatgtaacgagttgtcggctttgttatcttgagtttctattttattgttgttgtc
ctttccggcattgaaaccataaatatatgcattcgttcaaatatgtatttaagatttatc
aattcgttctaaactacaatgtattatgttttcaaatgaactttgtgtatacaaaacata
gaaatatatatatatatatacatatataaatatattacattattgtgttaaacaaaggac
caagacttttttaatcaataagctaagaaacaacccctccaaaaaacagaaaattagccg
gggacacgaggctttttccgttcctccaaaaggcgacaacgggcagcattatataaattt
ttaatttatgcaaacgaagccctttcgcattattttacatttgccacaagacgccccact
aatgctgtcgccaccaccctctccaatcctccccattacctaacgtcttcgtcttccctt
cccccccatcaacccctcgccggattttgaactcgcgtctaaaggaagcagcagctgagc
gagaaaaagaaataaaaaacgcgccgcgcagccagaaaatgtcacagtgtttttccccat
ttaatctccagtgagagagcaaacaactacaccgaaatgaaggaaaggcgactcccaccg
ccaacccgccaacccacgaacccacgaactgccaccaaccgccccccattcaaccttcca
gcaaaactgacgcctccacttctttgtgcccctttcaacagccaaaaaaggcttcatcct
gtcccggcagcctctatataaaaaaacccaccatgtaatacatagagggcgtcttatgtg
cttacatagagacgagtaggagagtgccagtgccagtgggtgtgggtgtgggagtgggag
tgggatggagcgaaatgttcgcgtactgcgctgcttattagcattttagcctttcttcgc
ttggcgttcaccgaaagttgccagcgtacacataaagaaatcgtgtttggacgatccgaa
ctgattcaaccttctatatatgatatatatattatttgtaatataatctttatttcagac
aaaaataattatgaaacagtaattacttgtggctaaaattttgttaagtgtagttcccac
tcccacgtgtctgcccctctgtctctctttattttttttctctttctctctatccttctc
tccctttccatcttctttttcagctttcgagaaaattatttggactgggaggcagaagaa
ttttttctcaaatgagtttacgagtgtttggctgttaggatttttctttttcgtgtggca
aaagaaagaaacccctaagaaaataaaaggcattcaaaataaatttaaaggcttcgccgg
cagcgagccaccgacgccgccaactgccgttcattattcaaattgaaaaattatgattct
cacccgcgattcgccagagtccgagcaaggggacagggacgaccagtccgagcttggcgc
caaacagaggcagcctcttctaataagctgcctcaagtgcaatggacgatggaaccatgg
aatggcatgtaggaaaggggaggctgtggaaacgacatctgaggcccggttgctttcatt
atcctgcggccattcgcctcaattaaatgtataaaattatgagtgttattaatatgacgg
ctttgccgtttcgtcttaaggtcgaataccattgtgctcttatgagaacacttagttggc
ttcctttattatgaatatcttaggcctacaacggtaggctatgcccataaatgtataaaa
ttcaggtttgactatatctccatcggtattaaaacgtaactctacttggatagttgacag
aatgccacccaggattgccagaatggctcagaaaaaatgaacaatagttgcatcaggatc
agaacaaagagtttgaagaagcagagaaaatatgctgcccgaataggcacagactatgca
aaattgagtccatggtcttgttacgggtttcttctttctacccccggccgtgcctggcag
ggtatgcgaaaaaagggcatgcaaattttggcaaacacaattagcaaggatcgggatcaa
gatcggccagccaagacaatgcacgaaggaaaagttacacagcacgccggccacggagaa
agtggaagaaggaggatgaaggacagcacagcatgttgcgaaaattgtaagtaccaaaag
agagaaagagagagagaggaagagacagagacagagagagctaaaaagaatggaaaaaaa
actctcattataaatttacgtgcattcagcatttctactccttttcggttggaatttacg
agctctgctctgctctgctctgctctctcttatcaagtaaaccccatagcagaaggggca
gaagatgaggtatagaaaaaaagcaaaactgaaaacaaccctctcgaagagcagcaactg
cgacgccgacagcggcgtcggcagcaacgataacgacaaactcatttgcatacgaagtgc
tttcgctttttctccgccaacccctccagcccgccagccaccttcgttgttttcaggcat
ggcggcataggccacctgcgtctgtgttaaaaagagatgggtgcttgtactggcgtctct
ctccaaccttggctttaatcaaagagtttaatgctggatgagcgcagccacaaccagaga
agagctcgggcggggatgtggctggggtcgggaacggcgcgatgctccttcatctccttc
gccttttactgactcgcttcctttctgctttctgctcattatcaagcaccgagcgtaaaa
ctcattgagacgttttgcatccccactctctatcgccgtgggaccccctttgtggcaaag
cttttccaagcagcagctttcagcgtttgctctgactcattttacttgtatattttccgt
ttttgtttctcccgagttgcacgagaagcaacgtaaaagcagaaggaaatttttgtttaa
agaaaattacaaacaacccctttggaattagaggaaacagagcaaggacaaaaatggaag
aaaacgaggaagaggaagcggctaagagaactccaacgccaacgccaacgcaaaagcaaa
agaaatgagcgtatattattcatggtattaatgtcgcgagcaagagtagaaagcacggga
tggagagacgggaagacccctccccaagcaagtacaaatctttaagctttaagcagtttc
actcgcgacgcatttgctgcgtaaccgattagggaattatacagaaaatacttacatata
cttctaggaatttgttgctttgacagcaattcaaaaaacattcggcaaaacaacctacat
gaaacataaatagaattaggccctattcataaccgacctttgacaatgaaaatcatatga
gcaacaaaattcccacgcttccccactcccccacttgccacacatggtctgcataagcga
aaatcccgccacttttccacttttccatagggggagtggagcattcaacacatgaatttc
cataaaagccaaattgcacaactctatccctatgccgccggtagcagtaccgcccatcca
acagtaatggcaattctatgataagaatgctgatgattacgtaaacattagacaagtgcg
actccttccgtcctctcccatatgttttttttttatttgccacaaattttcgacaatttt
ggacaaatttacatgcataaaccgcgacgactttgacgacggaaacggcaattgcccaac
aacaaaaaacaacaacaacaacaacaataaccacagacaaaaaggcactacacacgcgat
tttcatgagttttactgctactctcttggggaggccgtggaccctttcttcccctttttt
ttttgcacaaaaaatttgagagtaaaaaggcaaaggaaaacgtttgaaaatcatatgtaa
ggggtgctgtgctgttttgctggctggggaggacctgtggggaggagtgctggttgttgt
tgacatgtggtgtgcgaggaaagtgagctatcaacaagctatcattcactacacattctc
gtatctgctatgcatatgtgcccctgtgagtgttggcaaactgttgatgcgatttaagcg
atttgttgtgggttttctctgccccacttgtttttatttgcttgctatgcaaagccagaa
atcggtaacatactcgtcaggtcttctgtgccactcgtatgtgaagatgcgggagcggga
agggatgaaggcaaggcaaggcgattgatagaggtcagtattactcgtagttctttgggt
acatcacacacatcacaccgatgtaatgtccctgtaaggggacagtttttcgtgctgcta
aatcaaattatagctcatgtatgggcctaaaaggatttgctccgagctgcttattattta
ataatgttgcgcacttactttcgtttcgagtaactaatatttactcatacagtcctgggt
ctgggtatgtcctaatggatttgtaattcgcttatagaataaaaggcacatcagaaagga
agcaagcatgttgggagctctccttcagatatccttttaactaatttgtggccatgtccc
aatgtaagagacagcctccaaccaactgacagcccccagatcccccagatatcggatgcg
gattcggtatgaggatatctgcaagcaagtccaagccttgcgaatatattttctgaacca
ggcgccacaaaatatgcaaagcgcaatttaacagagcaatgaaaaatttttaattacctt
tcatatccggcccaagtggccccgggctgaagcgggactcgacggcgtatccttttaata
actagactgctttgcataacaacaaggaaaacattaattaagatgcggacaaaagcaggg
acttggaagacggcaacgaaataagcaaattaacaagagctgggactttgcataaatgaa
aggataatcagcctatcaaccgggccaaggaccaaaggcacaaaatggcgtgcaattaac
atggaaatgactttgtttgacactgaactgaaagcaaggatcccaatggaaagacaaaag
atgtctccgagtggcatcctggcatcctggagtcccagagtcgtggagtcctggagtccg
gagggttaaattagcaaaggacccaaaatgaagccagcaacagcacaatgcagcgcgggc
ataatttaatatttcccattaagcgcgaccattaatgaacgaagcgaaagcgaatctcgc
gactgcgcagggctctctccaggagcaggaagaactctccttagcccttcgtagtcctct
cctctcctctcctttccacccatcttatccagccggccatggcgagtaattaagtttatg
cgaagtacaaaatttaatttcgtttgccaccccttttcaacgccacccccatttgcagga
ttgtgggaccgtagggggggggggggggggaacttggctttcattttgtttcgtttttgt
tttaaatgccttttgaagtatttgctccccacaccccacaccccactcgccgctcttctt
ttgctataagcatcttaacggcatcatttggcgtcgagttgcgcaggtggccacgcagtt
tttccttcttaatgttgaatgtttttcatcaaggtggtcttatatgtatgggaagtactt
taagggagagcctttgacttgaggggactgcttataatttttaattggtcttggaagtgt
gcctaaagaaagggattcagaggagtggagtagaatattaaatgctttcgtataagattg
gttaagcaaagagaaagatacttgaagatacattcaaacggctttactcaaaataaaaac
agaaagttacattaataactatcgccaccacatcgcacctagtcaatgtccacagaattg
caaaatcataaatcaataatttccagtaaaaccaaacccctgccatttgacattaacatc
gcagccgttccaggcaatgcgttccatgaactgaggcatattttccaaattacaaaattg
aggaaacgaaagaaagcatttcgtgctgcttctctgctgctgtcgtgctgcataatcagc
cccagcatctatgtagtgcctcagccaacgtcgctgccacgcttccaactcaacgatgcg
cataaattaagttaacccctctcaggacgacaaaaaaaaaaaaacgagtcgcgcgtctgc
ctcattttttttgttcatctattttttatatccaccgtaatgtattttgtgattaacttt
cgttttgcatgcaacgctgcgtgcttttcttacccctttgataatttctggtatgtctgg
ctcgttttttctatggtacccttgattttttaataggggtacttttttgtttagcttcga
gtatgttaagcggatcaaataagtagtttattcgtcaaacttgagccgaagcttcagata
cctttgcatatatggccctgaaatatttttaataactttccaaaaatataaccttaacga
acccactcacgatccactaacgatctatgttccactcatcaccctgttggcagcctgcat
ttttccctctttttttcgttacccacatcatcccaaattattctgcccgagcacatgcta
aagtacccacgtttttttttcgttctacctattctgcagctctcaaaagttttaaccctt
gcacagtttacatgaatattcacttgtcaaattccgaacgaaaaaaaactgtaccccaaa
aaatcgagcatttgttttttatgatagagcctggacctgaacccgacaacgtctggggtg
agtttttttaaacttgattttgaaatcccaacagcaacacaaagcaacaaaatgcaaatt
aaaagttgtggaaacccgttctaaaaagtgctaaagggttgtcgatgtcccagccgcagc
cgcaggactttcgacgttgtctgggtagcaggaaaaaggaaaaaaaatcacgaggggtgc
gtttgtcgtgtgtcctgccaggaacaggaacagccacagcctcactttttttgaatattt
aattttttttggtatgcaaatgccggctgctaaaaaaattacaccctatacacagagaga
tctatgcataacctgggattggaatttcgaaatttggaaatttgaaaagggtttcggttt
ccattgactcgcctgcagtttgtagttttcattattctctttttctcttttttcactttg
catacgacgataatccttatttaggggccgcacacgcagagggatcagacatggaatttg
cgcaaagaatgcttctggcacacgtcctgttcttgtcctgtctgaagactgaagctgaag
acgttcgtctttgtatgcagcggaaattagtttttcctcaacagtttctttctgcctcat
tgggcggctcatttacgcctattagcagttttgacagctgcttgccaaggtaaacgcaaa
cgcaaacgcaaaaaaaaactcaaaggcttgcgggcttaagtcctgcccatgacagctgcc
cattggcgttggcatgtcctgcggtgctgatttcccccgccggccctctggccagtttcc
agcagatcctgatccaaatacctttaacaaatagaacggtcaatctgaaaagaaggacac
atgttcaaacaaacagaaagcgagtggtgccgcacactccactcccactcccactcccac
tcccatcgccccactcccatacatgtgtccccaatagttggtataagaaatcagcttgtt
tccgtgacatcatatgaggtaaatattgaaaaactggcaaacacacgtgcacagcaggaa
gacaaaaggtcgtggcccaagacccaaaattgtgctcaaagaagaatgtctgaccgggag
aaggctttaatgccgcaaattgtgaaattttgagagcagtttatcccgtgtcagatttta
ccctatgatatttccgaccataccttgaagtaccaccttgtactcattgtacattgacca
aaaaaccgaaaccgccttctctaccctaaaactggaaattgcagacatgccttatcttct
ttcccagccaaaaatctaacgaaagagttaccaaattctcgaggcactatcaacttgaaa
gaatcagcggaacactcgtgattcaagaggcaggtagtattgtcctgccgaatatctaat
agaaaactataattcccggtcacgtctttcattttttgttatgctcaaaatttgtatgtc
ccctcccaccgccgaaagatccatttgatcccttgacgcaaatttgcttacacaggattt
tgagcaggcatccatccatgttcttttctgacttttggttatgtttttttgcatcttttc
ggcaactttttacctttttctataatttcatttaatttttttggccgccgcgtggcgttc
ttgtaattgacggggatttttcattaggcaaccaagcaaggatacgaaaggatgcgcagt
ggagaacagaaaaaaatcttgagagctacccttaaaataaaaaaatttcttaaaaaagct
gagtgtgccagaggtttttttcttctataatttgtgggtccttggctgctacaaaaaaag
gagggagggaggacggacccggtgactacggcggatgttggcggcaggctcaatttttta
ttccactctgcttgttgccagcggcttcttcgaaagaagcagggaatgggagggaaataa
aatcgatgaagtaatttctacttaagcaagcaagggaagggataagggaagctcccagct
cccagctcccagctcgcagaagggagaagatttctgctcttaaaggcagctccgaattag
cccaaagcaagagttgagagtaatagtaatttcagtaatggtgaagacatggctagcagt
tgacagtcctcatccgatccgatcccttcgatctgtgtcccactcattcccagaaaatat
gcactagagtgctccgctacccccaaagcaataccacacaacacctaatacactcagcac
tcaaccctaaagtttttttagctggttctcttaaatataaaattacactatcaacattaa
gtttaatacccgcaagtggggatgggtgaacgagtggaaaatataaaaaaaaggagacgg
tttgggtgtgggagttgacggcgcggcgtcagcgacaaattcagaagagcaagtttctgg
caaccgttttaagtgccaggcccacacagagaaagtggctggcagggttgtcttttagtg
gttgggggtattcgggtaaaaaaatgtgccaccctgcaacggaggcaggcgcaaggaaaa
attctattgctattaaaaaatgtaaaagcgaaaacaacgaaaatcgcgcgtgtaaagcaa
gagtggagaatttgaatagcacccacgccgacgatgccgctaaccgcgcagccagcgttg
acgttgacgttggcgttggcgttcaagtcgacgtcaggggataatgtggaaaattgtgtt
ggggtgcttgtgggtgcacctccccttacgcggtacgccgtacgccgtacgccttacatt
cagctcatttgcaaagggtgaatgaaattaacagaaatgagaagcaggaaaaaaacgaaa
gatatcgatggaagttaccaagccgaacgcagctttgaggaattaatctcggggggagca
aaggcctgggtacacagagtatgttgggtgcccagagggtatgttggaagcttttgattc
cccgagtcgtgattcttcatcatcattaacagccgaccgtgcatatatcttctatatact
catgtgtgtatcttcccgttccgttggatatgttctctgttcggtaaaaagggaatctaa
gtcgtcgacaacataccccgacaccagggtctcgctctcacatgccagttcaatttcctc
atcaaacatgcttttaattttaagagcgcacgtcgaggacattgccaaagcccttttcca
catcccacctcccacacccccatccccatccccatccccatccccatccccatccccatc
accccagccatgttcttttccttttgggatacacgtagaaaggaagcccttcgccgtctt
tctcatttgcagacttgctccaagcaaaggggttggagttcgttaccaccgctgctgatc
gatattttaattttccatttctctttctatttttcaatgcgtttccttagctttggcttt
tcgcatggttttttctttttatctcatttgctgctttgattttcccgcagaggatgttga
cgataatgatgatgtagcttgccttgccctgcctgtgttcggctctatgtgtggcataga
catgttgccttttgttcatttgcatgagtttcattaggagtcttctatatatgtatttcc
atccatatctgcatatctttcattctctcagcccgtctcagcaccagcactctttcccta
ggtgctttctgtgtgggggggcgttgttattaagtttgcaatttgcgcttccaatctatg
attttctttaatttttccagaaatatttgcatctgtattgatgcgagaggttacggaata
gagctatagggatatattgaaggattctctagttgtaggcatagaacctgtgcccacact
caaaggacagcgaaaagcttttagagctgatctacggtaaactaccaaaacaattacgcc
aattatgacagttataaaaatttgaaagctgctacataaaaacaccaacacagaaaatac
acggccgaataaaatgaaaatgtttttgtttctgcgaaaatcagcgttaaaacaccagtc
agaggcatgtatgagaaggcatgggagatgctgaggtatgctggcatccttcacccaccc
actgctaaccatagcgaataaaaatgtcataaaatttgaaaagcaggcgacagacagaca
gacagacaagcagcgaggggtggtgggtggtggggagcagggagcagggagcgcggactg
acaagcgatatgggaacatacatatgcctagcgagcatcaagcaagaaagtgcaattccc
ccggcccatgcccgggcttggggtggcggtacccctcggacagactctggtgcttgttcc
agtcgcttctactaatgcaattagatgagtgccttcgacgacgtttcagggcacgcacac
aaattttgttaatgtgtttcctcggtacaggtaagatgcatatgaatattttatagttca
taataccagaccaggcccggcattgcgataagccaagttggagttgaggggtgctgcgac
cccacagtccacgaatattatgttttaacgaattagatttcagtttaaaataatatctgc
gatatggcccaactaatttgttggagggcaagacgcagcatctattttgggtaaagaccc
aagccatcagcctcttatttgctttggctacacgcgcaaaggcataaataaatctcattt
gcggagacaggagtcgggcgggcaggcctgggctgggctggcctggcctggccagggatg
ccaaagtttgaccaatggaaatttgttgatctttggtacgttgaagtttttcttacgcag
tctgaagataaatggcactgaaattaattaagttgttaatttcccattaagcactatggg
ctgaccacgtaaggcgcacaaacaacacaatgcagcacatgtggaggtcacaggatgggg
ctggggagtgagggctcctgacagcacttgacaaaattatgtgccagtggcaacatttaa
cctttcagcgttgtggaagaggaacgagaaaacacaaacaagagcccgaggcatcaccag
cgccccacctcccccccattcatcctgagcattcacatatgtgaatatgtgggccgcagg
agcagcacgcgtcaacatttagtgctggttcacgtttacccgccgccatactcctgtggc
cacatcacatgtgtgttgtatttgcataagaaatctcgcaccaaaagcattacaaatcgt
tgccctcaccctcaccctcgccctcgcccacacctacccaccgcacatacggttcacccc
caatggtaaaggattcgcatgacctcgcaccagaacccacacacatccattcattcttca
atccccttcgatttgctttctttctgactcggctcttgtcgctaatagagcgtaataaat
gtcatgtttcgccaggatccgatctggccgagatactcttttttatgctttgtatttcga
ttgttgctggcactgaaaagggtcatacatacacgcacgagtatgtgggaaaagaaccct
tcgcccgcccctttttgctgtaggaatgagctgtttatttgatgatacagcgaggcactt
cgcaatgattttagattgatgattgataaatggagttaacctgcctatcaggaaatctag
gacaaagattaccatcgccagatacatgaaaaatactcataaatgaaatatggctaattt
tgtagtattgtgttcgagaatcccaaagccaaaggctacttttggacatttttggggaaa
gcacgcccttcttccacttcttctctaagaactgcccccttccccgacgtattctacaaa
ttgtaacttatatccagccagagaaaaagccagagattcttttgagctgggagagtgctg
gcaagtggtgttggggagagcgaaaaccttttgtttctatcatttctcaatgccctcact
gcccttgtcgctgtcaactctccccttgtcccctttgcaccacccatccagtcacctcct
tcattatggccacgatatcatgctctgctgttggtgctaccgctacttttggcctacgtg
ctctttgcttaattttaaacaccccctcatttgcataaatgaattattttcaaccccaaa
gcggcaacaacaaaaaaattaagattggaatacggagaaggagacggaagaaaatgaaaa
tgaaaatgagaaacaaagtgaaaggcgagacgagaaattgctgtgcatgcgcaaattttt
caagtagaagagacgcaaatgaatgggacagaatggcacttaaaagtaagcttaatggtc
aactggccacgtcaagagttcaggccataaaaagcccaaagaaaaacaacaaatttcgat
aaattcttgtgttctcggccctcgcctgataaccgttaaacacaaacaattaaaaatgac
agttaggaggaagcaaagtacacaaaggacgtaaaactgcttgaaggccaggtgtgtgtg
tccccccacccgcctttgttactccccttacgctctcttcagctcttggcatgaaatgac
acaatttcaatttcagtttttataccaaaaataccaaaaaatgtctctctagaaaggcaa
caccgtagtgcaactgcgcttcaacatcgtgctattcctatccctatccctatcccttga
ttgacctgctctactcccccccattctgcacccatacggttgtacgtaaggttgacagtt
tttcttccttgtgtccctttgcagtcctctttttttgcagcatttgtttgtttagcagcc
aaatgtcaagcgggcgttggttttagttttcccatccgcttcattgtgatcccctgatcc
acagttgcaattcctttcgggcccgctcaagagttacagccattgttcggagcagggtgc
attgcacaaaatccgttagctatgtttctgtaatgccctaaatgagcgtaaaatattagg
cgagattgtgtttaggagcatattggatgaggtccttaatgggtacctgactgtccggcc
tggcctccaatcaatcattttgtgtttgtctccagacaattggaaggtacttttcttctg
tatttcgttgtgacgactcgcaggcagatccaatgaatttcgaaaggctttacatgcaag
aacatagtatctttccgaacttgagaaaactatctccaatgctacacgtatgtgaaacga
attctgtacaggaatccggttactcaatacctgccaggccagctgtttctccctttgatt
atctgcaagtcgatcgattatatactcgtatctttcgatatagatccatcttgttttgca
taataactgcgtatcagcttgaatagtttcggctgtccttcatttggcagcagtcgggcg
tgagcattagaaatgtcggcagtcgatgggaaaggcaggtgttctcctccttattttttt
ggcatgcagccgctgcaatttgagacccatttcaatttacagttgcattgaaaagggact
gagcacgcggcaagcggaggtgcaattaggaccaggcatcatttgagtggaagtgattaa
tgccagagaagtttgaacgatgccatcatcttgtccatcttcgtatttctccggggttcc
gtctctcttaaccaaccgagctcagcgtgtaactttgcttcattttcttggcttcactaa
gaaagtccgtttgaaaaacaaactcccatcaaagaggctcacgaaacaactcaaaagcca
agacaagtgggcaaagcagaatgcaaacttgtaagtcctttttcgacagctgctctggct
accagagagtatttatatgggtggcgaccacgaccacgaccacggctcaacaagaaagtt
cattaaaattatgcccttttctaatttttgaattgctcgatgggtgggggggaatagctg
cgtgggggagaccgctcgataggcacttgttttgccttcctccttctttgcttttgacaa
taatcactggactgttaatttgtttcgagcacaatttttggttgcctctctttttccgtt
cttccgcttctccgtttttctttccagatgaagaaactttggcgcatgcaaataagtgaa
tcaaagttttcgaaaacacaaacaacaacgtaagaaaaaccgaactttttaaaaattcga
gaattggctctatctgcagagcggaggggtgggggtgagggtgtggcacgccccaagtac
acccttatcagctgaaaaagggttagctagaacctgagtcctcattggttaactgctctc
tgtccagcccttgtccgagggttgagaacaatgtggagcttcaaagggttaaacgcctaa
aacaaaggacgttctggcaatgtccgtcatcgaatgagctctcaaaccatcccctactgc
actcactttctcctgatttatctccgccttaggttcaggcacaagaaacaaccgtatcca
gaacgcagtatactttttcataaaaatatgttttaaatctatgaatttccaagaggaaaa
gccgttcttatgatttgtaatagattttttaactaaatgcccgatagagtacacctacca
catccattgccaacaatggggtgtttcctcgcaattcgattgcaagaccctgtgtcctca
caggattgccgccacccaaacaccgtatttcacattttttaatattgagcacccccatca
cttaatttataacaaatgtcgttgctgtattgtacagtttttgtattgttactctgtctg
gcaatgtaaaaaaagttttgcgcttttccaagggttggctcggggcaaataatttatggc
tcccgtgtgtgcccgggcccgtgcccgtgcccccttctgtcttttggttcaaccaagctc
caactccctttcattttgtctctgtctctgcctctgcctcagcctcactcttgttctttc
cttcttgctaatctgacatgagcttaatgaaaaaatcagtggaatttgcgtccttcttct
cgcgttcagtcctcatttgcgcttgtgtgcgctttgcaataatttaaattacttagagct
ggggttcttcatcagtttgttggtttgttggggaacggaacaagagaacctgatgaaagt
tttcatgtacataaatttccttatatgtatgtatatatatccttagcgctacagctacaa
gagcacaagagctcctccaatacgcggcacagcaattaaaattttccatttcattcaacc
gcaaacgcaaaaagttttcaccattctgagttctatactttgcttttctttcactgattt
gtttatttgaagtttatcaaaacaagaagatgaatgggatgaaaagcaagaagaaaatgt
gttctctaactgtggttagcggaaacttccacccgccccatccacgctccaccctccagc
cgccacccatccacctatccgccatccagccaatggggccgttcatttacactgaattaa
gtttatcataaacatggcaacgggtcttcgtcccagacttccccgactaaaaataggctg
tcgaagaggaagaaaaattaaagcgcctgtcacttgcaattattttgcccacaggctaaa
atccgcttcacttgttcaccccaaatagcaaaattaactgaactgatccgttccgtttgc
cgagttagttgctttattaatagtgttatattttgactgtcacgattaattaatagagca
gtcctcatcccaagatttctgcctttgagagtgtacattaagtattacgagctgcaaata
cagtggtattatcatattactatttgaacgaataggaggcaagcggcacgctttttatac
caaaattcgaatacaaaaaattaccccacacactgactgcagctgcagtttatgcaaatg
agctaaatcgggaacgaaaaagggataacaaaggtgtcctatggtggcacgtgatttaat
gtcccgtcagggttgcaatcagaggttccgccggctgaataaacgaatcttaaatatgaa
tcgattccgggttcattccgtaggtatgaaaggcaaaatcagcaagcatttgtaattcaa
gagatgttacaaagtgcatttccatgaaaggaaacttcttcgactttcccttgtatccgt
gtgtagccctcactctccattttaaatgtgggtcaagttgttcatcgttattattcaatc
aaagacagcttgggcttttggtctttctataaagactatatgcttcgtgttattctctcg
atggacaggtacataggtccataggtagataggtacgatttccgaaaacaacttttatat
attttgagtagcgggtatctttccgtcgaaacacctgacttggtttggataactgtgttt
tgatttcctaactccaagctctccagagacgttagacacactaagctcataatttgaatg
acacaaacaggacctaaaagtagacccatccgatgacccatccatccacacttcacgcat
aacctttccacctttttgctcccctcaggttctttgtgatttacatttatgttcgattct
cattcaaatcctaaccccaataacttttcaagtgtgttgctgacacgtttcgcacttctc
tatattcgcattcgcattattcataaaacgagaagtggaagttggactgatgttctggac
acttttgagtccacgaaatgtctacattcggttctctatatgtttcaggacttttaatca
tatgtatgtaagagtaagttgtgtattttcagcacaattttgcaatgaaataaaacgaat
gctctgaagaccaaatgagggacatttccctttcaagcatgttttgaataaaggggaatt
gaattattttaaatatgaagtaggctaaaatcaactggatatgcattactctatactcac
accggaaaaatcaagcataaaagtatacacaaattgttgttaacagaatgggtacctgct
tggagcgctatttctgccccaacaagccggtttgcagtactgggagaaggtccactttct
actttcctggcggcggctcctatactggctactggaaatgcaaccagcaccagggctggg
gcgtgaagaagacggcaaagcgaactgccaagtacttttctgacaaaaagaagcccgatg
gtcagctcgtctatgagggtcattgggtgatgaacaagcggcaaggcattggatcgatgc
tacgcaagcgtggcgcagagctgcagctgatatatgcggg
