# Supplementary material for: SMCis: An Effective Algorithm for Discovery of Cis-Regulatory Modules
Source: PLoS One. 2016 Sep 16;11(9):e0162968. doi: 10.1371/journal.pone.0162968 (PMC5026350; doi:10.1371/journal.pone.0162968)
Supplement: S1 Datasets — (ZIP) [file pone.0162968.s001.zip › dataset/Drosophila/kr/dsec_gm11927.fa]

>scaffold_23:934313,974312
aatgatttattttaataagaaattgtaggtaggtgattagaaacaaagaaaatatttgtt
atttatggacggttttttatgttgtaactgtaacttagtgatctagaatattattgtcag
acccatatatgtagctgtataataatatgtttttaataaaccgctttagaccatttgaaa
tttaggcactattgttaacattgtaaattgtgaagatgtcttgaactcacttattaatag
gaaatttaatattcactagctacaccaaacccagttgcaccattttagttcaacacccac
aatataaattaacgcgggtctgcacactgaggaaaaggtagagacacggacaagcgtctt
aggggcattttctgaaacggatatgagaaataagcaaccgcatgaaaaatcatcaccaac
ctaaagtaaaatcacaaggagagctggtatttatgactcagaatttgctattgaaaatta
aaaaattcttcaaaagaaaaaagttggacgtgggtgggtgctaacgatgcctgggtgtgc
tgtcgttgtcgttttcagtgttgttggagtaaacaaaggatcaaaagcatattaattgtt
ttgtgcttagggaatggtgcttgtcttgtcttttgaggacattgaggtgaaggcaaaagt
ggagaaatgctaagactagcactggctaatcgttgaaggcctttgaagcaaaaatttctt
aaaatgtaatttgcaattaaagactaaacatccccggtgtagaacgcgcaattgataacg
cttttttacttacccacgccgtaggcttggtctcctaacgtttcataccgtcaacgactt
tgctctttccaccagaaaggttgtttatagaggatgtttgaacttagacaagtagaattt
taattaattgcgttctgtagataggaagataaaatagaattaggaatcagtttaaaaata
atgctttgtagaagaaaactaccttcttaatacttaaaccctaacaaaaagaaccatact
attaaagagaagttagatcatttaaacctgctttaacctaacctttaaatacaaaataac
tgaacatcttcaaaaatttggttgttaattatatttttgaaatacaatttttattcagca
attttaacgttctgctcagaaaaaaattcaattagttttgtatttcaccatacagttgat
atttttattgcaaaagtaatcagcgggcagctaattgttatgatgtaagatttcttagaa
catcaacataaaggagaattggtagtgagggaaagcacattaagaaggcacgctgtgaca
tgtatggcggcactacttatagaattaaaattatagtttaacctccataagttttttact
gaccataattgaagaacattaattaacttaatggttattttatattgcggtcgcctattt
atgtcttctgtactatacatatacaagaaatattattgcaaaaaaaaaaaaactagcaga
ggctagtctatcctatgccgcctatacctatgccaatggctacttcgatgtaaccaatat
ataacttttacttgttttataaagaaaaggtaactttgcttatacacgcttaaatgacat
ggtatttatttaaattatgtgcttacggcatatatcattggctatttgaatttatatact
aatttcctccctgctgtgagtagaccctttagctaccttacttatatgaactctgtccaa
ccctttactattataggggttgcgtaactgatagccaaaacccaaaatggattacaatat
tatatacatatgacaaacaaatcccccgcgtgcgtttaacctgtatttaccaaaagctag
atttttgataaactccctggcactggctgacatatagatcggtttatgtgtgtacgtaca
tacataaaattcgttaagttaagggttattgtattttcacattatgttttgaacatgagg
ttataataagaagtttcattttgacaaacttaattattttagatgccaaatacgtaacag
gtttttattatttgatattattaaaagcttcccaaaggaggtaatatatagagcacggta
aagtttccttataatttaatcatggtgggcttaaattttcaattttatgttaccacattt
cggggataagtaaatcgtccgaaatgaggtgtgcacttttgattccgatgttttaaaata
taagaaaactacaaacaattgaagccaagaaccttttaatcaactgcaaatattcatacg
attatatattagtagaatataaatatatttaatataaatgataggcaaaacagcaattga
ccagctacaacatttttaaatagcatgtaatggaagccatttaagtttcattttgggctc
aaggtgagctaaaatgtttatatcttttattgtcaactatgtactttattgaaaaaggtc
cgggacgagaagaaaagtggttgagaagccagtttagagcacccacacaagcaaaagtcc
ccattacagtatatcataaagttaaaagtagcacacaaaaaacgtttttaaacttatgta
tgtttgtccaagaaaatcctttaggctgtccatttcaaaagaaaatttggcatgggagtg
ctttttagctcacattcttgcatgatataacaatttgcatcagagtattaaaacctttaa
tattttcattgagttccttcatttttccgctttctttacttttatgtacagtttaggcat
aaatagaatttaaagtttcccagcaaaagcacgacaaaattataaaatactttctaaaat
ggtataggcaatgagttttctttcctttcaaaaaagttcgaaaaaaatacagatatttta
aaaaggttacaatttatagccaacaatcaatcttaattattttgaattttgttatagact
gaagacaaaaaattatacataaagtttccaagtcaatccatgtcttatcgtcttaaccta
accaataaacatcaaccgtttgagtcaaaatgaaacaggcagataagcagtcttgtttga
ttgaagctttgcgtgagatgtgtaaaggtcgtatatccttgctggcaagatagcaagcga
acaatcatgaaatggatattgttatgaccgttcgaaattgtcttgaggattattaacaaa
attgcgggactgtgatttaagggttgccaatgatttcctacaatgattacgggagggaac
ttatggcatacaaaataatgtcatcggaatttgccaacacaccaattttcttagtattga
actacattttactactttcacttaggctctagcttgatgactcggccattggaattcagt
tgaggtttaaccgggaattagaatcaacgacgctttgttgatgacgtgtgctagcggttt
tggacccagaaaaaaatgttctttaatgaccgtcttgatgggtattgttcctgttgctaa
ggcggagttaaagatttttcttttttcataacaactggcgttttgtgccttattctaaaa
atttgatgcaaccccttaaaatataagaaacctaaaagggctcgcatgccttcaattaga
tgcgccacactaatcattaaagaaagtggttagtctgctagcaggaaaatgaaagtaagc
aaaggactcagtctaaagaggtctgtaaaaccttgcttagaaattttcgtttaatgcttc
aatttcgacatcatgctactgaccttcactttctgagttacctacgcactcaaacatatg
ttcattcagtttccctttcttgtggtctattcttcaccgagtgccgccggttttacatcg
acttgcatcgaccgtaacacttgctaccaatgcatactagttcaccaactgcaactttct
ttcgtcaaaaataacagatgtcgggactatcaggttagaattaaatacttaaatttgata
gaattttatgatagaattataaaatgcataaggactaaggaatgtctataatatcaaatt
ttttacaataaaagctttctgctgcatgttacacactttttaattgatcttgtatacgca
ttgtactgaaaaataataaattaaaataaacactaaacaagaaagaatgctatagacgaa
agaaacctgaaagaaatcccgactaccgactacttcaaaaatgtgggcatggcagttttc
ggcggtttttgggagttagagtaggcatggcaacatgggtcaacaaacttgctctacgag
taacgggtataataataaagcaaaaaaatccttttaaacaggtaatgcataaaaacgagg
aggaccttaagtacatgaggccttgcaacctcgactgaaatttttgtccaaaagtcaacg
caaattttcaacaaaccaatgcatatattagtcctagtcgtgccactttattacctttta
aaatctgctaaaaacaaaggctgcaattttaaataggttatcatcaaaatacagacggaa
agccacaaataaaattgattggtcattaattcccatgtatcttgatctacaaatgaacaa
tgtttgtcgttggttaacacagatatcgcacatgaaagaaaaagcgaatgccggcagact
tacaaatgactattaccgcgcaacgaaaggatttccaatgagcacttcagcacgcttaga
cattattatttacaaaaggataacgaccgtcgcgcgtcgttcaacaaagaaaaaaggatg
tttgtcctggttgcacgaaaacgcaatgctgcggttgataacaataatgcccaagtgcga
tttgcttaggaccacttcactggtctgctatttgcattagcattaattttgtgtaatttt
tgataaaacctacggttcaattaaagataagtttcggtcacggaaccgtacaatcttttg
tgtttctggctattgcaggatgcaagtgtgtgtcttatacaggtgaagtcatttaaaaag
cgagaggtgggggcttacgtaaattgtattttaggcgttttccaggaaacggtgtcaagg
taatgtttgcctgttactccgtctgggaaaaaacacagcgaaaatatctcttaagggcga
tcttactaaaaaaaaaaaactaaacaataaaaccttatcgataattattgtttcgaaaat
aaaaaacagtttattggtggacgttcaaaatctgatcttaaaaagttttccaattagaaa
tgtggcatttgtcaagacacagcaaggctcaccactgatcttaaagtatttatttccaaa
tgagcttgtggagtaaatgcttttgattgtcaaggcactcgtcatcagtgtatttcagcg
ttgaacgctacattatgtattcatattttgattaaaattatctaaaacacacggtcatct
gcttttgacagcaaacatccatcatgaaaaccaatcctaaagcaaatgattaatacgata
tttgagcgacttaggcacactggtaaaccacttcagcatcacccaaactggttctacctg
tgaactcttttgacagaagtatgggtgacatattagccacattaaaatgccacagggcat
cctaaacgcatacttgaatttttaaccccgtcttagaaatgttttcaaataaaaaaagga
caaggaaatgagaacacattatcaaccaattcgggatcgcatccctgggccttgtttcct
atccatggcaccccttttttgacactctcgccttttcttatttcttcgtcttcgtcttga
tcttttacccctaatttagtgatcaacgccggatttttttcccacttcagtttagtttgc
ctaaacttccaatgctataataaaagggtcacaagcgcacgggtatttcaactagaaatc
tcggcatgtgcgctgtatcggatccgaattttcggcttgctatactttttttattcgagg
gaccggggctaataccatatggcgtttatcgtcttgacgctctgacgtgtgtcagtctcg
cgcacagaaaaactttcgtgttgattttttggggttaatttgttttgcgactctattaat
tggctgcgttttgtattcttgtaggcgttccccacttaaaatgggctagcatttcaatca
aataactagaactaattagctacccacagggtacctcttaaaacgaattaatacattgat
cgaacttcctgtttctgtgttgatcatcgatgtgttctttcgaacattaatatcaatata
atttcaatccgtaaacttttattcaattctcttaaatagttgcatagttcgttagcttca
cccaccataccgacccaacttttatgttcaaaaatgctacacgtacttaatttaaagcta
tgtcttataccttttgcagactctacactacactaaagccactagtaatactcgtaatat
ttgataaaaaaaaaacatttaataaataaaatagatgacagatagatagaatatattctt
acaaaaaaaaagacacaaatgggggatattatccagaaaaatgcttgtataagagtttca
gtatatcaatccgttgtatagatagatggatgccaaaaatacaaaaaattaatccgcctt
ttgtacacgaattaaacaaaatttactttgaatataccacgataaaacgtataaataaga
attattaaagcagagctgcgaaagcaacggattgttgattgcatatgattcgttgtcgct
tcctgtagtcgaatatgattatacttgaggcatgtgcggtcatgtagcaatgaaaatttg
ttcttaatcacttatcatgcaagacagtgccaaagaataagcgctgcctggacacgcaaa
tgtgagcatgaactcttcacaattaggcgaacacgttgaatagagaggctagataatagg
attattatataaataactttattttatttttaataaatttcatataattcttataaatta
gttgaaacaaatcgggtatttttcttaaaacacattggaaattgtcaaaaaaaaaaaatg
tttacggaaagtgagccgtggcatactaccgaaaaatagagtaaatgagaaatatgagag
aagtgaaaaggacgaaagctaaaatcattttcttgttagctgccacaaggcaatttcgca
cagtttgaccgattgagcaacgaaaaactttattgcactgtaccaaatcattatttcaat
ataacacacttctgagactacagattccaaaatccgtggcgtttatactttagcagtgta
tatcttcttgataaagtttctttttgcttcttgagtgtatatgttactcattaattacgc
agggaaaaactaacctatttcggtgttcatttcaaacttgtatagactgagacaaatctg
cacacatgtcatttaagctcaacctcccacttctcatgtaattaaaacccaaaaacaaaa
caacatagtgagggggtttcacaaagcttatgttatcagtcgctttgggatattagttat
taacgagcttgttacatatattaagggtaaaaaatataatgtggatgggaatgctgttac
tagatcacatgaaaataatgtacagctcagcaatatgttatattaggcagtacgccattt
cataggtaatattgatcaaactccgcctttttcttactcatatcagtatacacacaaata
catacatacacacatgtgtgtatttcagaaatataaatagatttcccaacgctaaataaa
gagttaaagggtaaacagcgaatgacaatgaaagagttgttcgtgtgtgtgggtattcgc
aaccctaatataataatatataaactctgcaatcgataaaaacaagcagcaaccccaaaa
gtcccttttcacccttttgatgtagaaaaatcctttcgatttcatctaaaaattcatacg
agaagagagaacgaaaaaaaaaaactcactcaagccgttcatccatgcacgagcgtacat
acacgtatgcaggagcatggagctgtgaaggggtaagagaacaagtgttgcttccccttt
ttacttttactgagcgaagaggtattacggcgaagagcgcggatttgcgatgagtaataa
aaagagaatattggacgaaaccgaaaattgagccccacagttccaaagagcgcacatcaa
tggccgacagacgtgatgcagacggagacggcattaaaagggttaaagtgggcgacacgt
gcggacgaaagagagcgaaagtgttaaattggagcacatgcgtgctgttttccgtctctg
ttttggcagccattttgctctgctatgggttggagctcagcaatgaagtacgtgggaagc
ttcattacttgccatataaacaatgtttcttgtttttgagcgattaatgcgttggaagta
taaaacgcgtataatttctaggcgcgagtaaactttatcgaaggacaaactatgaaatat
tcatttttcatttaaatacaaacacatatttatattatgctcccagttttttttatggtt
ttttaaagagttttaagtgttttttactcataaaatttctgtttttggaatatgatagcg
aagtccgggtaattgtttttcgatcaaatctaggacattcggtcgaggacatgataatcg
cacatcctgtgagcatacatatactattcggtgttttatttttgtggttttggttttcat
tgtgaaagtgaaaacacagaagcggatgcactttatagagttcttcttgtaggtagaata
catgtggttttctgtttgagttaagtgttctcaaattctccaccttggtatttgctaaag
gtgtttcagactcatgcaatttttgcgcatcttttgcgctttgtttaatattctcacagg
tgttctctggttcaggggttttttgtttgttgtccagcttccaaaagattatttttcata
atatgaagtcatttggatgttttagccaaagatccctcttgaatatacattaccataacg
atcgtttcgctagtatactagtagatccgctgaaaggtttgtagcaggtagaaggagcgt
tttcgacactgtgaagttttctatctggaacactagccaagtgtgtgtgtgcgtcaagtg
tatgaacgtcaaggtctcgatgactataaaagctaggttaatcgtgtagataatagtaag
gtaaacgcagagcaattttgttgattcatgttgcaacgtccactctaacacccacaatcc
gccgaacactgtcacacttttgaaaaaggttttaatttctttttatttcatcacttgctt
tgcctatcgtaattataaattttccctatcattttcactatctaagtaacgggtaactga
tattcgataaactcgactatgatggttttttttttgttatccctaagactatggaattgt
tatatgacaaataaagtgagaagattttaattttttactaccagtccttcttattcccct
tatgtatgttttttccagtatgttttttcaaggttgttcaaaggtgaaattatgctgagc
gaagcatatgcatatggcgcatcataagagattgtagccagcacatggagacaattgttg
caggaaatgagacatttgcttgaggtttcttatggaaatatttgaactttttaacatttg
aaatgcagcaggcgctgagcacgcttgccggatacaaattttaatttattagagaggggc
cggccctcagaaaaaaaatgaattgtcaacaaaaatagagccattcatttagaagcaaga
atattttcaacagagcgagatccttaaaaggagacaaaattgacaccaagaatgtcataa
attttgataacaaaaacacacttaaattgtattatttctttttaactatgccaaaacact
ccgactacatacatacatatgtaatccatcggaaaaccaatctttaattttttcgaaaac
attttataaattaaggtaatatatgttagccgtgatacgaacaaacattgaacactagaa
aaatggtagatggagctaaagaaccaaatttgaccggcatttatagcagggtggtaacta
attcgtgcccaagtacagaagtgtgtcaatgagccgtcataaaaagactagtgccaagac
ccatctgcgtaaaagtaacgttactcattgcgcgtgtaagcaaaaaatttttatttcgga
tgtctgcaaatgattgcaaacgagactattgtttaaggcgtataacatgttttttattca
cttcaggcgaatataaatggcatactagaaacacagcttgatctgcagtttccttttttt
tgcctaaacggccaggtttacgattggaggccacttataactcgttatatttcttggatc
ttatttcctcgactttttcgagtttagaaatattactgttgtttcccttttttataatac
ccggtactcgtagagtaaaagggtatactagattcgtttaaagatatataacagagaagg
gagcgttttcgaccatataaagctgattaagcatacaaattctacaaagacgcagcgcaa
gtttgttgacccatgtcaacacgcccactcttaaaaaatgtgtggatattttttcatagc
tttattagtcttgtaaatttctatcgatttgagtgtcacgtccactcaaacgtcttaaaa
tcgcacaaatctgccactcccacattttagaataattgtgggatattatttcataatttt
attagccgtttaaatttccatcgatttgccaaaaaactttttgccacgcccactctaacg
cccttaaaccgccaaaccggtgactaccacacttttgaacaacaattacattttttctca
ttttattccctagtatttatcgatatcccataaaaattatgaagtttcgcgttctcattc
aaccagtaacgggtatctgttagtcgggaaactagactatagcattctctcttttgtttt
ttttttttcttatgcgaagcagtcttttttttgtacacttgacacttgccatctgaaagt
cgccgtcaatcctttgcaacgttacggcaggatgtagaatgtgtaatgtgagacaaataa
ggagctaccagcggatagagaaagtgtttgtttcccacacatgtaaaatgaagagaatgt
tgccagaatatgggctcttacaagtcatgggaaattgtatgcaatcaattgcaatgcatt
caattcacccacctatacatatattaggcatcacaatgaatttcaaataaaaacatttta
gataaagtatgaaacatattgaggcacagtaagcctttctatgtaacaaagtgaagcaca
gtaagcctttcttgaataagtaagctcatttaaagaattgacacaaaaacagcgtatgtc
aatcatttattatggaaggacatgtggaagctaaacgatctactatggttaacagtcatg
aggttgtcattgtggtggtgcaatgcaacagcctaaaggggatcccttcctggatcttca
tcaataatgtgaatcatgttgcaaatgttcagagtgctcacttaaacattttttgtggac
aatgaagaagcaaacataataaactgacagggcggacttaaaaacaaccagaaaccaaga
atatgaaattctttttatactcagatgggaaaaaatatgtatggtaatatgtgatctttg
aagaccatttcataaatatttctgttattgggttatatatagttaaaaggccaaaagaaa
ttgcagttttttcgctgacgctttttatctccaagattaattattgaaaattaaaaccca
aataatacattatttaacacttttacagttagaggaaaatgttaatacagaaataagtgg
tcatcaatgaacggaaatatttattaagattaaatcgttagtcgtttagagaagaatgac
gataaaaatactgtgaagaaattgtcaccacggccacggatatgctagattagtttaaaa
cagaatttgcttttatgcgggtatttttacttcttatttaaacaaacaaaatttgagtac
acatgtccataaatcctaaaatacctttctaataataccttttttcaccttttttgcaat
atgataagttataattataagaccgcacaataaattggaggaagtttcgattttgttttt
cagaccacaaatttgatcgtttaatcgtgacccagagaactgactacacggaaatgaaat
ttgaatgctttacggggcgtgccgcgctctgctattgttctcgatttgacgtggaaatta
aagaaaatctccctgcccttgatacacaatcgaaatcgaaagttgcctggactccacgct
gataccggaaatggtttttacttttatcgagcgcctctctgatttatttgtgttttatgt
cctagttacccaagtgtcgggtttctgcttcagggataaagacgagaaccttcacttagg
gaacaagaagtgaaaaaaacaaaactcaacgaggcatatgtgttttctaccgcatgaact
tgttttccttgttaaaaacgacagtcctcacattttgcatgcctgcttcagtgcacacat
tcttcatcttcgtttttcaccaacggcaccctggtcagaaggcctgcaagagatattctg
tccttcgatgggcttaaaatttactatccctttgcgcaagattgaacatagtttgcgtgg
gtaccttgagtatttgtgattagggtcagttttgtattttattttcatttttaggaagat
ggaattctgtattggagaaattgcaaatgttgtgcgctcttccaaagaagatatatatgg
tacgccaaatgagtaatttcgtgtgcgggatattcatttgttaattattgccctttagac
tggcgcttgtagtaaataacatttaatctaaccaaatgtccagtcattttcggtgttctt
tcaaaacgatacccaaccattgtcaattacccccaaatgagggaaataacagtttcattt
gcctattcaataactacattttcaaaataaactaccagtctagttccctccaaaccatta
gcattgctctttgcttatcagtcgcgtagtctgtggcagtatattaaatttcaatggagt
aaacaaatccggaaatgcacttgttttcattgacaatcactgaccatactgaccttaggt
tatcttattgctccctcaaatcgttccgattcactgtcagtttatttaccgtggtgtata
ctacgcttataaaggataaataagtgctgacgaacttgaattggattgaagacagtctag
aatgcctgcacgatgcaaaaaataaggatacgtgcacattcaacaaaaaaaaggattgcg
gtacagatcaaggatgatttgaattcgaagacctataagggttacatgtcaccaaaaaaa
atcacatactttacacagtggataataagatcagaacaaaaggataaattcgttgatata
cttttgatcatacaatcacgtaaatttaaagcgataaactgataatttatgtaggtgctg
acatctcaattcgtgtccacacgaagtggaaaggaattacccaaattgaatgtcggatat
tgcaaatcagtctgcagcaaatatgtgcacaagaatcttgatggaggtttgcaataaaat
gtcggatacattaaactattttcgatactcaattaaaatgtacagaagtaaaataatgta
tacttaatatacctaaatacctattgaaaattgggcttggttatataaaaatataaaata
taaacacatctgctttttaaattttaaaagaaatgctgaaccatgagttgctccactttc
ttttacggagaaaagttgacgtctaatacaacaacgcatgactagaatatttaacacatt
taggtctaagaaatgctttaaacttttccacatcaaatatcctggaaaaaaattatgatt
aatggagctgcttcaataataataagctaactggcttgtaatgttcttactcggttcccg
atccaaagtaaagatcaaaaccttgtaaaatatgtaactcttcagaccccagaaaagaag
gagctactttctttaacatccataaatcatttaggttgatttattgacacctaaggactt
ccttcatttcatgtaggtggcaatacatttgattaattgattccgaccagagcctaaaaa
gggttggccgttagaaattgtcatttgccgcgcttgttgacaacctatgcttacaaatac
tggcttcaactcagggactgattctatgcgtgtggcccaacccctcatcatatctaaaat
cgtccagctgtcagcggaatatcaatgcaatttatagcttcatttttgcaaatttactac
aaaaatttcccaagagttagaacgctgacaggcaaccgctgacaaacaaagaacacattc
aaccaccaacttttcacttgaaaagctgccaatgtgcaatgcgatatttttatatttttt
ttttttatactggtcatgagtttttttgtcatttgacatttctacgacttcacttctgtc
taattgccaaacaatcgtcgcctgattatcctgtcaaggctcaactttttgcggtttcta
ctgtaaggttttgtataattggattgacttgcggacatttgagtgacatcatatcaacat
ctttaacgcacctctgcatttctggctctgatttcaaaacacgtcttgccacaaacgagc
gaaacacaaattagccaatatcgaccgatattcatttcacattattaggtggaaaacgga
taatataatatattttaccaattatgtaaggtaacaaatacaactgatatatttgtctga
gttaagcattagtgagattggcgcattaaatttgctatacgaagagatttatttttcctc
ttatatggtctgaagctcatattttatggttaaatctgccatcgcatttttttagcgata
tttgttgccatgtcgatttttgtcctctcttttaaaacttttggagcttctggctttgtt
atttgaaaaataaatagctttgttgctgataacaaactggttgactaaatgcgctccggg
tgcattgtacgacctactgataagcatggcaaaatccttgatcttgactctacgtttcaa
ctcgcactcgtacgtatttttgtctaggacgtttaatttagcatagtgcaagaataaaac
aacgaaagataagaccccgctcataataaaaagttgcgcgtcaagtccagtgggaaacgt
ttctgatataataagataatcagcttcgaaaaatatacaacacaatttgccaattataca
tctgggatttacatatttagagataaaacagcaaactgacaatggtgggtggtgcgcatg
aaaaattggttttcaacttgacaaattttcatggtaaaaagcagaaagcagcactagtgg
gataagaagtatttaatacataacacagttagaaaaaaacaaatatcgctattcgggtta
atcgagatacgcggaaatgcggttttcctattgcaccacacacgccaagtatcctagcgc
ctaatgagaatgaagtcaaatcgggatcctaagttaactataatcccagcttaatcactg
gatcagtagctaagtagcattttccgggatgaaaatatggagttacctgaatatgtctag
cgatcctgataactgctttaacttaatcgacatgcatgatcataaaaagcaatttgctac
aatttatatttttttgcttttacttcttttaagcagctgggatctggatcagaaaagaaa
aagtgtaacgcctaccttcagaaacggattaaattttttcagacaaataatccagcctta
agcatggcgattaagcttgatcccctaccaaggggcgtaatattgacggattttccttaa
atccctctgttaatctccggcttagagcgcgacgcgttttttcgcgactccgcctgcatt
gttttttttttcagtttcttcaattcgcaagaaggcaggtctatggaccgaatgaggatc
ataattatggaattcctaaatacactaagaagggcagtcggcatagtatttatctacctg
taagcgtgggttctgtctttgccccttgaatccgagactctttagtcccaggtagtcagt
ataccagccttgagttcgtcggcaattaagaagtcaaatttctcttaaaaacaacaaaaa
atgtcaaagtaaaaacaatgcaaaaaatatgtgtaactgaactaaatccggcttagggat
cttgcgtcataaacatgactaggcagccaataaaatttgatcatttgcatgtcacttctg
caccgtaaacgcagccgacacatcgcctgaaactcagcgtcattagccatctcactcttt
cgcataactttttaaaattattgacttgtcttttttacgaatgcaaaggaagtccttgtg
tacttccgttttttaaagtccgattttattatctacctgtaatcgataatgacaaacaag
ttttttaacattgccaaacttcgttgttttgtagttcaataagcttcattttttaagcgc
tctttaaaatcatccattttatggatatttacttttcaaaccacattaacgtttgcggtt
tacgttgtttttcatatctgcaaaaaggtacaagtataatttatttgattgaaaaaggaa
tttgagaccagaccaatcttaaacagaaacaagaaagcgtggatattgttatatgtacaa
atacaaccatggcacatacatatgtatatcctaatccagccttccccttatttaagcaat
tgcaataattttcatcattgcaggtcagcaatcaaagttcttgatccaatcactatggta
accagatgcgcaagctgctaatttattcaaaacatttttcttaggagtcttccacattaa
cccttacccttgctgagacccggattcaaaaaaagcattggtttaatacatgtagtcgtc
attgtttgatatttttcgcatcgcgtgacatcggtaactgaataaattgttcgtgattta
tatatgtaaacataaaatatatagaaaactgaggtcgagtatactttttgagttcgttcg
aaaggggtatttaaatagatctcagtcgttccataacagcttaaggttgcgcggattaga
accaaagattaccgactggataaagacaagttcgagcacagaattcaatcctgttctcga
tactttgtgaatggatttatactaaatcagaggttcataataccttcttatgttttgctt
aatcttcgcgtacatgtggtaaccgccattaacgttactatcgttactatgcacttacca
taaataaaaaaccaaaccctcaaaaattagaaaagaaacccaatcgagtgttacaaattg
ctaaaaaattgtgggcacacttatgggttgtcaaacaattaaaaaccctatctgcacccc
tacggatgcttcatattacaaccgctgcagcccgttttttaggtccttacttttaacttt
tttccgcttttccccctttttttttattgaaccatttcccttttgttgacaaccctcgtt
ttcacttcatatatttgttcaatgattgatatcttcttgctaaaaaataatgaagcttaa
aatgttttagcatagcgcgtggtttcttttaaaataaagctaaacgcctttattagtttg
acgcagcttcacaaactttaattttaaaaggtaaaactacacaataatattaaagaataa
taaaaaaaagggaaaataaactaaatttgttgacccaggtaagttcccctatttcggacc
ttatcggcgtcctcgaccatacgcacttcactacgcactactgccccattcacacggaaa
tctttatttcgctttgccaatcaaaatctagtctacttttcttttattcgctttgataat
attctagtttagcgattgtcgacaaagtcattaacgataaggcccggatcttattaaaat
cagttgagcttaagtggattattcaatataaagccgctgcttatcacgcaaccaacccaa
aaaaatttctgactaatcaccgaaacctaggagtcgtatgaagatttgctaaaactggtc
agctcagcccgaaagtaaagaatttcttatcaatagggtcagttttaagcgctttgcttg
catattatttaatgccttctgcgaattttgttatggtgaaaatctttcgatgaagtcgaa
cattcgatgacaaaaccattctaattttacgtaacattatgcggagcaaggatatgtgtg
cctttctgcttttctttggtttcactttcttaaaatccacggtagttcaaatttaccacc
cggtgagctctgagcgtccttggcctacctaccaaaccaaaaataccgatctgcacccat
tttcaacataaatttaacatagcatgtccttgccataaaaatctacataaaaccatttaa
aagtcaatccgcaaaagtcacagaaaacgtccatgcaagcaaaaaaaatttcaacgatgc
agctctctaacagttttttatgatattttctttttacctgaatccgttttttactagttt
ctttttacgatttcttttttagacgtgtgccaataattagttgtccattaaactgaactt
ccactttgtgactttgctcaacaggctacaaggaagacgaaaaactcactcagtctagct
ggtaaaaaaaacagtcgaccttctttcttactttctgcactccttaagccgatgttttgt
ttacttcctgttcactcgtacagcgcacgcttgaaattcaaccccgtccgtgacatctct
tttcatgacttttggctcttttgctctcgctgtttcattttcgcccagaactccattggc
gttcatccctcttagacaccttagttatttcctattactcaaatgttaaaaggggaaatg
accaaggcacatctgagtgagtttttgttgtgcgtcccttagtaactctaaaaactccta
tgtgatctttatgtggtgtaatattcctgcaagtgcagattttatgaaggctctaaaaaa
cacaagcggaagtggtcataagcattaaaaaatgtcctttaatggtcaacacatagtttt
gattttttatgttttatgactgactagaaacgcaaaggtcataaaaccctctactcagcg
aagataattctcatcgacaacctatgttaaaaaaccacatcgtccatatttgactctagc
tcactatatatctttggcattgaaaggaacctctagctgtctcgttcgcaccaatttgca
tatgaaaaattagcacttttaggtataaaaaggaatcgatgaaaccaactcactcaactc
agcgaagtacccagtttttactttacctgctcaggcttggggatcgtttttcgctttcgc
cgtgatgatttcccttcctgtttgcacgcttatttgcgtgcgtgtgagcgggagagccaa
ttgagtcccggactgcgtgcgtacgagggtgagtgagaatctttcgccgagacagagcgt
acttatagttagctcacgcagcgaatttgtatcagtcgtgatttggctctgtcagcgaaa
ggaacaaccatttgttgtgccacacacaaccgcgtgtaatataatcgaatcaaacttcaa
ctacctcattttgctaaatcggtgaatttttataaaagaaaattttagtgaaatctctct
acctcaaagtacaaaagtgttaaagaaattattcatatccctgaaagtgcgcacaaattg
ctcaaatgaaattttgttgtctaaaaaactaaagctacaaaactacaaaggagaatatta
aaggtgtttgctgtgtggggaaaaacattgcgcgagcacaaaattaggagcacaacaaaa
atttgttgatttccatatcaatgcttcaagacgcacaaacgcgaagtaagtattagcccg
aattaaaagattcccaaattttgtaaactatctggaagttctagtgtccccgatcacttt
ctcataattaaacacagtttagtccgatatctttagtatagcgaatacaaatttaagaaa
tacaaaacacacttctacacacacagacaagttagaatttgtttacatgtttggacaaga
accggcacttaactcgtaatcgaccaaaacaaaaactagttagacgaaaatagagagctg
cgaatatattaagagtcctctccgtacgaaactttctctcacacatgtatcatatgtaaa
aattttttctcttttaaaccgttgctcttaggaaagggtcacatcagtaactagacattt
ccaaaagataaccctactaacttttgctttttttttagctatagctgctgcattagctgg
cataaaacaagaggacgttcatctggaccgttccatgtcgctatcgccccccatgtcggc
caacacatcagcaacaagcgccgctgcgatttacccagctatgggtctccaacaggcggc
cgcagcctcagcttttggaatgctctcacctacccaacttctggctgcaaaccgtcaggc
tgccgcattcatggcccaactgcccatgagcacattggccaacactctctttccacacaa
tccggcggctttgtttggggcttgggctgcccaacagtcgctcccgccccagggcacgca
tttacattcgccgccagccagcccgcactctccgctgtccactcctttaggtagtggcaa
gcacccattaacttcccccaacagcactccccagcaccatgagccagcgaagaaggctcg
aaaattgtcggtgaagaaggagtttcagaccgagatcagcatgagtgtaaacgatatgta
ccatacatcgggaggcccaatatctccgccttccagtggcagctctcccaattcgacgca
cgacggagcgggtggaaatgctggatgtgtcgctgtctccaaggatccatctcgcgacaa
aagcttcacctgtaaaatctgctcacggagctttggctataagcacgtgcttcagaacca
cgaacgcacccacaccggtgagaagcctttcgaatgcccggagtgccacaagcggtttac
tcgtgaccatcacttaaaaacccacatgcgtttgcatactggagaaaaaccatatcattg
ctcacactgcgatcgtcaattcgttcaggtggccaatcttagaagacatttgcgtgtcca
cactggagagcgtccctatacttgtgaaatctgcgatggcaaattcagtgactccaatca
gcttaagtcccacatgctggtacacaacggcgaaaagccgttcgagtgcgaacgctgcca
catgaagttccgacggcgccaccatctaatgaatcacaagtgtggcattcagtcgccgcc
tactcccgcgctttcaccagccatgagtggagattaccccttggcaatctccgcaatggc
aatcgaggcatccacgaatagatttgcggcaatgtgtgccacctacggaggttcgaatga
gtcggtcgacatggaaaaagcgacaccggaggaggatggtccattggatttgtctgaaga
tggagccagctctgtggatggccattgcagcagcatcgcacggcgcaaggcacaggacat
tcgtcgggttttccggctacctccaccgcaaatccctcacgtacccagtgatatgcctga
gcaaaccgagccggaggatttgagcatgcactctcctcgctctatcggatctcacgagca
aaccgatgatattgacttgtatgatttagatgatgccgcggcttcatatatgggccatca
acaacattaggccagtaccataccaaattgtacatagccctaatcagttttcatttgatg
aaattgactggcaattattaaaacaaaattgaaaattttgctatttcgaagtggaaagta
aaaattgttgcaacaggaatttaatcataagtacaagttaaaagaaatacataaaaaaaa
acttgaaattgtacaaagtaagccatgccatatgcttgttaccgccacaccccaccaaat
tagatcgaaaatgtcgtgccattctttaccttaaatttaagttatattattaggttcgga
atcttaaattgtacatattcagcttacacagctgccaattgtaaagtaatcggcgctcta
aacatgcattgtaacagaaaatgaaaagccaaaaagtttatttaggatatctataaataa
ttttatttaatttattagcttaattttttataatttaatcaaattctttaagaaaacaat
gccaataatcttcaaatcaaaactaactttaagttaaataataaaaaaaacatttgttcg
ctaattgttctgtttgcatttactatttgaaactattattagatataaaaactgagttaa
tcctgtttttttaagctcatttttaaatatacacttttatatttatacttcaataaatat
ttggtttaattgttgctgcttaatatatatatacaataaataaaaaagaaaaataatggt
aacgtttatatttaactgattccgtttttatttgatatttcaaaaacttaaacaccgttt
acgcatccatttttgaaaatggtttttttttttgcaaactataagaaacgttaatatata
ttccaaaatcataagcttatgtagatcaatgagtattgaaagtatagtaatcccacttgt
cttaacactcgtgactattagttgtaattgtaagacttgaaccaaatacacaggaagaaa
ttgctataaccaaatacctccaatacctctgtatcgaaattgttgtgagctaaacagtat
atacattcaacaatttggcaatcgtacaattcaactgaatttatatacaacacttgggaa
tataaactaagaagcataaacaatttatatgtattacaattttgatgcatatttaaaagc
acctaagtaagaaattaattttgaatactaggccaattcaaactagatgtaaaagtattt
aaggttgtatataacaataataatttgaaataattttagtgtaatttttggttctattca
ttggtaagccaataatcttactgcttttatttaaaaactttgtagtcataataatgtaac
aaattaatatgtaattttctttgttcattcaaatgtatggtatacaagttcctcaagatt
aaaagaatacaagagctataaacaaaaatagagagtgcacttctaatcatttgaaagtca
gcgcccgaaagacatcatattaattgtgtacagcaacattcgacgtttaaaccgatagat
ataattaaatatataaaatcacaagtcaatttttatgtaaataaattataaccctaactg
tggctacattgcacagtatccaaaaataagagttatgtgttaattatggggttttaatat
taaacccattaaagacatacactcatacaccttgtaaaatacgtcaggaaatataaacta
gaaaatgtatattatggtacatgattgcattagatatgacagtctaccataaaataagta
aacgaaactgttactttttgtcataactatttcttctctaatttaatgttttactttctt
caataataaatacatacgtatgcatactgattaactatgtattacttaaaaaccaaaata
tattatgttaaatttaaaaatgcggtctgaaaaacccaacaagaaatacatataatatat
atacatattggaatattgtgtaaagcaaaaaaatttatttattcgaaaagaagcaacccc
acagctttcttcgatttttcgtaaaagcgaaaacgggcagcattacataaatttttaatt
tatgcaaacgaagccctttcgcattattttacatttgccacaagacgccccactaatgcc
gtcgccacgttcctccccacgcccagcccctttattcatcccttcactggaatttaaatt
tacgtctgcaggcaacggcagcagctgagcaaaaacgaatataaaaatcgcgccgcgcag
tcagaaaatgtcacagtgttttttccatttaatctccagagagagagagagcaaacatct
acaatgctatgaaagaaagtcgacaccacccactcatacccatcgcctcccgttcagcca
tgccgcgaaactgacgccttctcttctttgtgcccctttcaacagccaaaaaaggcttca
tcctgtcagccccctatatataaaattgtatgtacaagtattacataaataacgtcttat
gtacttacacatgtatatacaacggtgtaaaagagtgagacgcaggacaaatgctcacgt
tttgtgctgcttattagcattttagactttcttcgcttagacttctgtaaacatactcta
tgagcgtatacgtatataaaaacatttcaataattaaaaagttaaacgtaatgttaaaca
aataaaacgtatgataaaactgtttacccaacattttactaataaaagcttattataaat
aagtttaaataagaaacgggaagaaactggtaaatacctgttttgaggtgtacatgtaca
tatatcttttttgaacccccaatccgcaaaggaatgaaaaaataaaaaccgccgacgcgg
ttcggttgcaaagtccgaaaataagaattaggacgaagacttctgctcgcaaattctccc
taaaagtaaacggacggatagaatgaaacatggattgggtgtgggaggggtcacctcata
cttccctttatttgtcagccttggctatttcccacattatatattaaaaatataaggatt
atttttcattaaactcagcttccatagtttaaacttttccaactctatggttctataagt
cccaaattcaaaatcatttgaatttaatttacaacttaagtgttaactatttttttatac
ccgttactcgagaaaaaggggtatactattttcgttaaaaaatgggtaacacatgtaaca
aataaaatttgtactaatttttaaagatatgtgaaaaacgttttggccatgttctaaaac
gcataactgaaccttcacgtatttatgtggttctttctgtaaaaaaaattaatttacatg
aatagagttcgttatacagttttctttcttatgttttaaggttaggcttatccacaaatt
tgtatatatcttgctcatgctttagcatagaaaataaatttctgtagaccagaagcataa
ggtagacctagggacaaacagtattattttaaacaatagtaaaaagaaacaaaaacacat
gcgaacgacaagggtcaatgtaagccagcgggaccttcgcaggtcatgcaaatttggaca
aacacaattagcaagggattgggatcaagactaactatctgagacgttgcctacaaccga
attcttgcaaaatggtagaatataggtaggaagaaattacctcatctcttgaaaatggta
cacaccaagaaagtgtgtaagcgaaaaaagactcattataattttacaattctactcata
ctaattacgctggaaattttcgagattggcccttcttcaagtatacgtagaagaagcgaa
gaaagaacaaaaaattacggcaagttaaaatgaaaaacaaccctctcaaacaggacagca
gcgactgcgaagcctgccgcggcgtcagcagcaacgataacgaaaaactcatttgcatac
gaagtgctttcgctttttctccttaccaatccctcaaattcttcattctgaagcatggcg
gcaagaggccacctgcgtcggaaagagagggtagcctacgtgcgtccctgttgcaccttt
gccttcatatcaaagagtttaatcctagtataacgcagtcagagccaagaaaagcgtcga
cctggaatgggcaaagcttcccggcttttggctagcttgcttactcgcttccttcgctac
tcattatcaagcagcgagcgttaaactcattgagacgttttcatttttgcttcccatcgc
ccagcaccccgtgcagcaaagctttttcaatcgacggctctcagcgatttctccgactca
tttatatttttcattttagtctctcagatgttcagcaaaagctatgtataagcaaaacga
catttttccttaacgaaaattaggaacaacccctttggaattagatgcaaaggaacgaag
atacaaatgaagccaagaaagtgagtattaaagaacgtcagcgtgaaagcttaagaaatg
agcgtatattattcatggaattaacgtcgtacgcaggagaggagaagcgcaaaaacgggt
aactctacatggtattttaaaacattggttcaaacgactttagaagtgtacttgccaagg
ctataaaatatccataagtaaaatgatggtaattttgactataaacgcaattccaaacaa
tagaatatatttcgaaatatatttccttcgcacatatgaactttagcgtctttattcacc
cttcataacttatctttaatcatgaatttcctttttacaaattttattaaccccgcaaaa
tagtcttactgccaattgtaaaccaaaagttctggtaaatacataaatattcggcaagtg
aattacttacgcactaacccatatgtttttatttaccgcaaattttcggcaattttggac
aaatttacatgcaaaatccgcaaggactttgacagcggaaatgccaattttccaacaatg
acgacgaactgcacacgcaattttcatgcggtttagcatttctattcccccttgggaagg
ttgtggaccctttcttccccttttactttttgcaaaatttgtttagaaaaaatcaagtga
aaaaggtttgaaaattatacgggtggtgtggttcgctgatgtgtcagggaggagtgtggc
ttgttgacattatgtgttccatggaaagtgagctatcaacgagctatcattcactacaca
cacttgaatgtgtttttgagtgtgtgggcgagggcgttttggcaaactgttgatacgtct
ttagcgatttgttgtgtgtggttttttgcggacttgtatattcaacgggggctttaatca
aattatgaaaacttaatcatacatatcagatggatcatagcaagttgaatgaaggtaagt
ggaaacggtcaattttgagagagatacaatttgagaacaaaaggtttcagttgggtttca
caatttaattataaggctttacctacatatgggctttggatactttgggtcaaaaaggat
tttctaagaacacttattaaatgttgttccattaagcttcgtttcgaatgcccatcgtac
tcgtatgatattgctagacagtcctaatggatttgtaattcgcttatataataaaggttc
cagcttcggttgtgccattttcgtcgaagtctttgaactatgtatagcagtaatcttagt
gtcaaaaagaaacaaaagattttgtgatgacgtctcctatacaacaggacaaaactaaat
cacggaatatttaaatccattcggctttctttataaaaatgataggaaatgtataaatgt
ataaacgttaaatcccgcaatcagaacgttaatatcaggatgtttgaatttaggaatagg
ctcgtcagttgttttttttttttttaaacaaataatttacattgaatcgacatcgatgca
agacacataatcgaatcaatcgagctacataatatgtagaaatatatgccctcaatataa
cccacttaatttaatcgtctgaggtattcaccactaaatatttaaaacgcaattaaacat
tccaaagaacaaattttaattaccttttacatccgtccaagtggtctggcacaaagcagg
gcttgacgttatatccttttaatcagatgactccctagcacaacaacaaggaaaacatta
attaagagatagacaaacccataaccaggatgtaggcaaggaataaatgaattaacaaca
gcaacgactttgcataaatgaaaggataatcagcctatcaacaaaatggcgtgcaattaa
cgtggaaatgactttgtttgacactcaaatgaaagccggcatcctagtggagagacaaaa
ggctttgcttttcaccatccaggccagctgagggttaaattagcaaaggatctaaagcga
agccagaaaaagcacagtgccgcggacataatttaatattttccattaagcgcgaccagt
aatgaacgaagcaaaggcaggtctcgaactgcgcagactctcccaaggaaattgaagagc
tggacgaccctctccacccgtctcatccagccgcccaagacgagtaattaagtttatgcg
aagtacaaaattaaatttgccaccccttctaagccaccctctttgcggcatggggtatca
tagctttcattttgttcctttttttaaacgcattttgaagtatttgtgtccctagttggc
gcccttcttaacggcatcatttggctctgggtttcgcaggtggctacgcagtttttctta
atgtacaaattcttatcaaggtggtattacaaaaactgcgcgtaaaatttttcttaagaa
cccctgcttataatttttaattggagttttagtgcgcctaacaacgaatttctaccttat
gaattttttctgcatgcagtttattacaaaatttaattaaatcatatgtagtatcaaaga
gttacacaaaaaattatttccgtttagtatactttattataaaatgcgtcccacacccac
tacgagcatgaatcaatacatttaacagaagtgatgcatgcaacatacgcgtgtaagctg
cgtgtttcatagacgaaggcatattttgcaaattaaacaatcgacaaaaaaaacgcattt
ctctatgcgtgcatactttattatcagcttcagaatggcatatactgccgcaatcatcag
agctgacacgctttcagtttggagttgcgcataatttaaattaacccctatcaagggagg
aaaaaaaaacgaccccacgtctgctttattttttttctcatttattttttatatccaccg
taatgtattttgtgattaacttttgttttgcgtgcaaggcagcgattttgtacccctttg
atgcttttgaatttcatagtgcactgccgttatattattttctaatttcaagatcttaat
ggttttactaaaaaaatattttaatgcttgtctttccacttaatactgtatacattatat
aaaacattattaaaatcatctaaccaaattgacagtttcaatattataaatatgtactgc
aaagggttttttaatttcgtttaccataacaaaaaataatgtaatatatatttttaaatt
tttcatcagtacaaggtctttttaccacatcagcccaattttatcatattgaacacatgc
taagggacccacgtttttttttattgaaatgcccaagcactttttcggatttaaccctta
cagaacatacttgaatattcacttgtaaaattaaaaaaaaaaaactgtaccaaaaaaatg
aggcatttgtgttttatggggagattctgatgccgtcagctttaggggtaagttaaaact
tgattttcaagtcctaacagaaacacaaagcaacaaaatgcaaattaaaagttgtggaaa
ccccttttaaaaagtgcaaaaagggttgtcgctatcccagacataggagtttcaatgttg
tctgggtaacaaacagaaaaaatctctatgaggggtgctttgtcgtgtgccatgccaggc
acagcctcacttttttgaatatttaattttttgggtatgcaaatttcggctgctggtaaa
aaaaaaacggtatagacagatttcggcatgtacctcacaatagggatttatggaatttta
aaagggtttcggttttcgattttcatatagttttcccttctcccttttttgcattcgcat
taatcccgatttaggggcagcacatgcagatgaagatcaacaacggattttgcgtaaaga
atgcgaccggcacacgtcattttcttttctgtatttctaaggaaggaaaattatactttc
ctttggcattcattgggcgtctcatttacgcctattagcaatttagacagctgctcgccc
aggttaaacagaaaggcttgcgggcttaaattctggtattgacagtttcccctgccattt
acgttggcatgtcccgcggtgctattgctccttctgacccttgccagcttcaagcatatc
ctgatccaaatacctttttcatatagaacggtcaaacggtaaagaaaggacacatgttca
aacaagccgaaaattgtacttgcttacacacaccctcggccccattttttctccaatagt
ttagtttgtataagaaatcttcttgcttccgtgacatcttttcaggtaaatatgaaaaac
tggcaaacacacgtgcacagcaggaacacaaaaaatggtcttgatcaatatcaagcaaaa
gctacatatgctggccaggtactaccactagaatatgaatatacataaaatatatatgaa
tatatatggaacatatttgtaattatacccgttactcgtagagtataagggtatactaga
ttcgtttaaaagtatgtaaaaggtagaagtaagcgtattcttgatcaggctcaataggcg
agtcgatccggccctgtccattcatctgtccgtccgtccgtcgagaggaaatataaatgc
taggcggtttagattaagcatacagattctagaaacataaacgcaaatcaaacttgttga
cccatgacccacgcccacaaaattctcaaaacttcctcgctcccactgttgaaaactatt
ttgatattttttcatattttcaaaaggcttgggtatttctatcgatttgccaaaaaatga
tttgccacgctcaaaaaccgcccaaaatgcacacttttatgcacttcaaatttgtcccta
ttttcgacactctttcttgttttttgtcaagttttcctttttgtaccaataaaccaatca
gccttatcgaaatgtaaaccaaaaacaaattaacaatgcgagctacacattaggagattg
taaaacttagatcacagttacacgtagtttgaattgttaatacgttgacattgtatcgca
tgtagatcttaagtatctaggatttaatacattagtttttctataagattaaaaacagca
ctcatacactcatgtacacatatatgtatgtttatcaaccgaaaacataaaataaaactg
caagttaaataaggctttaaagtccaggcgttgcaattttccattatatattcccatatc
tttggcagaataattatttattaaaattgaatatatgatgattacaggatttgtatcact
cctcgagtttgcctactcatgatttaacataacataggttatggaattttttctttctgt
ttttaaatctcaagtaatttaacttatttttttagtcgcgtggcttttttgtaattgacg
gtggctttttattaggaaagctccggaatgaaaggatgtgaaaggggtggtaagaaagaa
aataagaactacccctaaaaattctgaaaaaagttgtgtcaaaggttttttgtctagtgg
ctgcgggatctagccaaaaaaaacgacagcaaaagtcacgagaggggaacttctctggga
gtaagcgtcaaatccaattttcaagtaaggaatggcaaaagagaaaaaatcgatgcggta
attatacccattacttctggagtaaagaggtatggttttaatgttcgaaatatcatatat
catatcatatcatatcaatataatgttggaatatcagatttattaaaaaaattattaaaa
ggtaaaagggtttaaactttactagagtgtcacagtctttaattaattaatcaaagagat
accgcagaacttcgaaaacattattttttttgtgaatcatcttaaaaagtgcatgcatta
tgtctttttgatttttaaactaaatagtcttaatagtctaacaacataaattcccagaaa
cttaacggtgtttcatattaattaaattataaataaaaaacttcgatcttacttttaagt
aaaaaataatcagcgacagctgcccatcaagaaaaaactgtctttccattagaaagtcaa
atacaaccctacatttttgttgtctttcaaatataatattacacaattaacattaggttt
aataccggcaagtgcagatgggaatacgcagaagtggaagacagcgtaaggaaccaagaa
tgggtgtggaatgagcaactttcacgacatacacagaaaatactggcaaccgttttaaga
accggaccgacacagccaaaagtggctggcacagccgccatttaaaaggggacattgaaa
aaaaggtgccaccctcgaagctggggtaggaaaaaaactgtatacctattaaaaatataa
aagcgaaaacaacgaaaaccgcgcgtgtaaagcaagagtagaaaatttgaatgagctcgc
gccaacgacgtcttcgactgcgcagcctttgtaagcgtcgggagataatgtggaaaattg
tatttttctccttgtgctccatgcttcccacttatttcagccaagtatctagctcatttg
taaagggtgaataaacttaacagaaatagcaggaaacataacaaaagattttttttaaat
ttatctcggcaccaggagtttataacatttaggcaacttacctactttattttaaacacg
cctaatatatcggatattgacacatacgttcctttaactacaaaaccgcataatgtctca
catctttttttgccattcctcaatgttaggtcgtcaataatgccgtttcgtctgctgctt
tacttgattatcttcaaagctaagggttggagttcgttaccaccacagttgatcgatatt
ttaattttattttttcgcaagtttctattccttgtacttccgcactcaatgtcgttaccg
tagattggtataaagcaagactttacatttttcgacaaggatgttgagttaagtttgtga
gttaagtatgagcggcttgtatttatttgaagccctttggatctctccatgatccgcacc
tataacttcctttctgtctatgtgatttataagtcaaattttcttgcacttttcgtttaa
aaacaagtgagaatgctattgtagacttcctcgactatcagataaccgttactcagctag
tgtgaatgtgaacgcgaaatttcactctatgactctagaatctgtatgctcaatatcaac
cgtctagcttttatagttccttagatctcgaagtgcaacagcacttaacttggttgaata
tactgtagtgactaatgacaaaatacgtgcttttaaatattgaagtggtcttcgttgact
acgtacaataaaaagcttttagacactgcctatagtgaaactacctaaacaattacgcct
attattacggagataaaaacttaaaaggtaatgcataaaaacaccaacacgaagaattaa
gaaaataataaagaatgtttttgttttaaaaggaaagaacactaaaagtacattgctatt
tcgacttcctttgtgttctccgaaccacatcaagtaaaaatgtcataaaatttgaaagca
ggcgacagacaaccttagaggggatgcggggtcagaaaagatgaagcaacatatgcctag
taagcaaggatctgcaaatttcttcgctctggcttggggtgccctttggacattccctga
tacagacatttcttttaatgcaattaggtgagtgcccgaaaattcaaggaataattcaga
tttgacaacgtttcacttgacgcaggcaaattttgttaatgtgttttcttggtacaaaaa
cacatatgaatattttacagttcataacatgaaacatggttttgcgatagaaattaatga
aaagaaatttgtgtgctcatcaatgtcaaatcaaatataaacaaactatttttaaatttt
atttgaacggtaaagtcgagtttttaaacgaatctgatctatactctgcgagtatcgggt
ataataaagaagctcttgtggacatgttcgacatggtcgaagttaacttcctttaatttg
ttagttgtcgcctccttataaaaaacattactcaaattatatgtttggtgcttttaaagt
cgtttattatgtaaaaattatatttaatcatattcaaagggggaactgcgttaattagga
cacaaaaaatatgtgttactaaagtaatgttttctatataaatgtgacatttttataccc
gttactcgtagtttagactctttaaaggttacccgtatacttttaaatttattgtataga
caattagattatctatgtaaaaaacttttaaaagctatttgtagtgacttcgacaaaaga
gttcttttttgttatatttcttattgccttagaaagtgagtcggatcagacaaacgtata
tgagcttggcccaaaatttcgcataaatatatcttatttgaaataatgccacatcgcgtt
aaagttagaaaaaatacgatacaaatacgttaaagtttgaccaatagaatttttttgttt
ttcgtggcgaataggtatgtttccagactgaagataaatggcaatggaattaattaagtt
gttaatttcctattaggcactatacgctctgcacgtaacaatcagaaacaacacaaataa
gtgagagcttaggatggagtgtaaggcaccctgacagcacttgacaaaattatgtgccta
gtggcaacatttaacctttcagcgtggtgaaacagaaaaaaaaacaaccatacacaaacg
cttaaggcgagggcacagcccttcggtacagcactccctcctactccaattctggcttga
actttagctctctttttccgttcagtcgtcacatatgcgtatgtggccacagaagcggca
cgcgtaagcatttagtgctgacttccccgtcttacttccgtgcccatatacatgtgtgtt
atatttgcataaaaatcttacacagaaaacattacaaatcattgcctttcaccttctgcg
accgcacatacgcttcaccctcaaaacactaaaggattcgcatgacctccctccaactca
tacaagttatccagcccctcttcgactcgtttctcatcgctaatagaccgtaataaatgt
catgttttttatgatacgtctgagctactcctttcagtgctttgaatttcgattgtagtt
tgtgttgaaaaggagtgtgggggggagggcatccatggcaattctcgccttttggctgga
aaaagaagctgtttacttaaaagtataccaaattgtatttaaatgtaaaaaacaacgaac
ttcttcttcagctaacagatatattcaagctaatcctgctttgatatatttcactatttc
aagctacgtgcagtttttcgctattttttgaccaaagccgatattaaccttaaacttgta
acttatacctaacaaaaaatatatggaaaatagctgggagatacagtggaccccaggggt
ttgagtggttctaaagagagggagggaaaacctttgttttaaacatttttaaaggcctta
ctctccttgcacgggccgttttcgttccctttttcattccacttagctagtcacctcctt
cattatttctgccgcttcttgttgttgttttttgtgccgcttttgctagcctacgtgctc
tttgcttaattttaaacacccctcatttgcataaatgaattattttcaaccccaaagaag
caccaacaaaaaaattaagattgaaataaggagaaggcaagcaaggaaatgaaaatgaga
atcaaaatgaaaagcaaggcaaaaattgctgtgcatgcacaaatttttgaagtgcaaagc
gcttttatggagtaatcgtggagaggttgggaagaattaggctgaatgacacttagatac
ttctaagcttaatggcaactggccaagacaagagtttaggtcataagaagcccaaaggaa
attttagtattgcttgcattcgttgctattcttctgataaccgttaaacgcaaacaatta
aaaatgtcagttaaaaggaaaaaggctacacaaagggcataaacctagtaaagaccaggt
gtatatgtgtcctttggaattgcccctccccattagtttcatggcatgaaatgacacaat
ttcaatttcagtttccattttttaacaaggaagtagactcatattccctttctcaaaacg
aaaggcaacaccgtagtgcaactgcacacgtcagatcccagcctttgattgacctgagta
tcacccccgcaatgaatgggtacttgccagattgtccgtttttctccttttcttttcctt
gcatctctcattttttgcagtatttgtttgtttagcagccaaatgtcaagcgggcgttgg
ttttattttttccatccgcttcattgtgatcctttgatccacagttgcaattcattttgg
gcccgttcaagagttaagtctattgtaaagaagagggtacgtcgctgtctgttccagtaa
tgctctaaatgagcgtaaaatattaggcaagattgagttaggagcacattgaggtcttaa
atggctacctaactgtccaaccccaagcctttaatcaatcatttcggggttgtctctcct
ccgagaatagagatatttctttttttgtttgtgggcttctcagagatattaaaaatagta
atgataattttggctttgggtctgtagataaaacatattaattaataatgaagaataagt
gagtgttaatatcgctgaatacatatggagcttttaaagaaaaattgtctttgttttata
agcccaaaaaaaaatatttttttgtgaaacacaaagcaatttcgatttattattatgtac
agatattatggaactatacatatatgcttttagatatgagtcttgacttgagttgttact
gctagcctttgttcaagagcagtctattgcgagtctccgaaattgttcgcagctcgggtc
aagatttcagattaaataagcagggaaccgacaacttatttaaataggcgataaaactcg
aattaataaataacgtatgttctggccgtcgattttattcgtttcactatataagcttgt
ctatattaaaacattatagctgtatactatctttgcttcacaaaaattcttttggcaaag
aaactttcatcaaggcttggataaaacttggatcaaaacccaagacaagtgggcagagca
gaatgaaaaataataagtcctttttcgacagctgctttggataccagggagtatttattt
gattggaggtcgcgactccaaaagaaagttcattaaaattatggcctcttctaatttttg
aactggccccagaaaggaggagggagggatatgataagtaccatagaccccaactttgcc
tttctggtcgtttgcttttgaaaataatcattggactgttaatatgtttcaagcacaaat
ttttgttggcgctcgttttctgtttttctttccagttgaagaatctttagctcatgcaaa
tcaaagaaactcaagttttgactacccacaccaaaagacaaaatacttcgtaaataaaat
gtttacatttttcaaatttaaaatactgtctacgttggtggttatagtgggtgtggcagt
agtagttcgcacccttaattaagaaaaaggggttaattaggtggtgaccccttattgggt
gtttggccactgcccactaggcataggttggataaaagggttgaattaaaacaaaaagct
ttctactccgatgtctagctcaacaatcgagaaaacaaccctacagaaatgatatgtatt
ttatgccgtcggacctaactctttcatacactttgttttatggctataattgaacatccc
tcatgattttgacaatgtcacgaggataagagatgtgttccaaagaaccagatcgaattg
cggaaagatatacagacagtttcatctttcgtagccctaaagcgggttttaaatggttac
tttggcaatattaaaatttcctgttgtttgtcttaataatggataatagttcattttttg
gatttttttaaactaattttgtgggtccttgcagagtttaaaattttctatttgaactac
attaacccgcgatgcatttcaattatatataataatttaataatttaattatctgttgct
taataaacatagaaatgtttcactttttagttgctttaaaagtagcacacgtttattaaa
taaaaccgctgtaactgttatgggcaatatgtatacatattatgtattatgttatgtata
catgtatgggcaaagcaattaaaattttccatttcactcaacccaaaaccaaaaaggttt
acttgttggtttgagttatatatttttttctttttttctttatttgaagtttatcaatac
aaggggatggaagacgatatggaaaaccaaatgattgcgttgactgggagtttctctaaa
aaaaaaataagaaccaaccaacttaattaagcttatcatatacattccaagcacaagctg
tcgaacaggaagaaaaattaaagcgcctgtcacttgcaattatttagcccgtaggttgat
ttctattctgttgcttccaaaagagaagaaattacccgaactgatcaaccgcttcagtaa
actgcacggaaagcaatcgcatttttcttttgattaataatagtctaagaaataatttta
gcaacttgtcatttatgaatgtcagtgctcaataaagccctatagattagtgtaccatca
tgttgaagtgaaataggtttggtttaatagtttaaaacaatctcaatacgacggatattc
tattctatagccacctacttacaggctatcacaaacaataaattaaataacaaacaagag
agaatgctatattcgcgttcctgtcatatactcgttactcagctagtgtgaatgccaact
cgggatatcgatagatattggggattaaaataagaaaaaatgtaaacatggtttaaaagt
gtggtcgtattgggtggtttgtaagcgtcagagtggaagtggaaaatttgtattgataat
acgataataactaatcaaaatattttaaaaagtaccaaaacattttttaaaggtgtgacc
gttccagtttttggcggactgtggacgttaaagtggacgtggcaatatgcctatagaacc
atttttgtatactgaataacaatactttatgactgctcataggacagatatatgatattt
ttgatcaaactaaaactgcaattatatgtatttagtttaaaagcttattacaccgcagct
taacacttttttatgaaaaacaacgaatgtttgtgtttttctattaatccaatgtcagct
tatagtttttttgtaatagcatatacaaaagtttataaattatatacactaagaacacat
ataggtattcttaaagatattgacaaatgatccgttatatctacagaaaaagtaaggaaa
gtttacaaagtcccaaaaggttgattttaatataatcttcttttctaagtcaagtgtata
ttttctgaaccctcggtaaatcagtttacattcatcgaaaactttaagtgtcacaaaaaa
aaaccccattcgatatccacaatttgtacacaatcattttccttttcgctttccaatcat
attaaaaacggtttattcacacgcaaatcctaaacataaaatttaccctaaaacgtattg
taaagtagttcggaaaaacctgtaaattgtactcctgtcg
