# Supplementary material for: SMCis: An Effective Algorithm for Discovery of Cis-Regulatory Modules
Source: PLoS One. 2016 Sep 16;11(9):e0162968. doi: 10.1371/journal.pone.0162968 (PMC5026350; doi:10.1371/journal.pone.0162968)
Supplement: S1 Datasets — (ZIP) [file pone.0162968.s001.zip › dataset/Drosophila/kr/dsim_gd11921.fa]

>2R:19534501,19574500
atacggacaagcgtcttaggggcattttctgaaacggatatgagaaataagcaaccgcat
gaaaaatcatcaccaacctaaagtaaaatcacaaggagagctggtatttatgactcagaa
tttgctattgaaaattaaaaaattctttaaaaagaaaaaaagttggacgtgggtgggtgc
taacgatgcctgggtgtgctgtcgttgtcgttttcagtgttgttggagtaaacaaaggat
caaaagcatattaattgttttgtgcttagggaatggtgcttgtcttttgaggacattgag
gtgaaggcaaaagtggagaaatgctaagactagcactggctaatcgttgaaggcctttga
agcaaaaatttcttaaaatgtaatttgcaattaaagactaaacatccccggtgtagaacg
cgcaattgataacgcttttttacttacccacgccgtaggcttggtctcctaacgtttcat
accgtcaacgactttgctctttccaccagaaaggttgtttgtagaggatgtttgaactta
gacaagtagaattttaattaattgcgttctgtagataggaagataaaatagaattaggaa
tcagtttaaaaataatgcttagtagaagcaaactaccttcttaatacttaaaccctaaca
aaaaaaaccatactattaaagagaagttcgatcatttaaacctgccttataaaggcttta
atctaacctttaaatacaaaataactgaacatcttcacaaattatatttttgaaatacaa
tttttatttagcaattttaacgttctgctcagaaaaaattcaattagttttgtatttgac
catacagttgatatttttattgcaaaagtaatcagcgggcagctaattgttatgatgtaa
gatttcttagaacatcaacataaaggagaattggtagtgaggaaaagcacattaagaagg
cacgctgtgacatgtatggcagcactacttatagaattaaaattatagtttaacctccat
aagttttttactgaccataattgaagaacattaattaacttaatggttattttatattgt
ggtcgcctatttatgtcttctgtactatacatatacaagaaatattattgcaaaaaaaaa
aaaaaactagcagaggctgaacgcctagcctatgccattggctacttcaccgtaaccaat
atataatttttacttgttttataaagaaaaggtaactttggtatttaacatggtatttaa
catggtatttatttaaattatgtgcttacggcatatatcattggctatttgaatttatat
actaatttcctccctgctgtgagtagaccctttagctaccgtacttatatgaactctgtc
caaccctttaatattataggggttgcgtaactgataaccaaaacccaaaatggattacaa
aattatatacatatgacaaacaaatcccccgcgtgcgtttaacctgtatttaccaaaagc
tagatttttgataaactccctggcactggctgacatatagatcacggtttatgtgtgtac
gtacatacataaaattcgttaagttaagggttattgtattttcacattatgttttgacca
tgaggttaaaataagaagtttcattttgacaaacttaattattttagatgtcaaacacgt
aacaggtttttattatttgatattattaaaagcttcccaaaggaggtaatatatagagca
cggtaaagcttccttataatttaatcatggtgggcttaaattttcaattttatgttacca
catttcggggataagtaaatcgtccaaaatgaggtttgcacttttgattccgatgtctta
aaatataagaaaactacaaacaattgaagccaagaaccttctaagcaactgcaaatattc
atacgatttctacttatatataaataaatatatttaatataaatgataggcaaaacagca
tttgaccagctacaacatttttaaatagcatgtaatgaaagccatttaagtttcattttg
ggctcagggtgagctaaaatgtttatatcttttattgtcaactatgtactttattgaaaa
aggtccgggacgaaaagaaaagtggttgagaagccagtttagagcacccacaaaagcaaa
agtccactgtacagtatatcataaagttaaaagtagcacacaaaaaacgtttttcaactt
atgtatatttgtccaagaaaatcctttaggctgtccatttcaaaggaaaatttgacatgg
gagtcctttttagctcacattcttgcataatataacaatttgcatcagagtattaaaacc
tttaatattttcattgagttccttcatttttccgcattctttacttttatgtacagttta
gttataaatagaatttaaggtttcccagcaaaagcacgacaaacttatggaatactttct
aaaatggtataggcaattagttttctttcctttcaaaaaagttcgaaaaaaatacagcta
ttttaaaataggttacaatttatagccaacaatcaatcgtaattattttgaattttgtta
tagactgaagacaaaaaattatacataaagtttccaagtcaatcaatgtcctatcgtctt
aacctaaccaataaacatcaaccgtttgagtcaaaatgaaataggcagataagcagtctt
gtttgattgaagctttgcgtgagatgtgtaaaggtcgtatatccttgttggcaagaaagc
aagcgaacaatcatgaaatggatattgttatgaccgttcgaaattgtcttgaggattatt
aacaaaattgcgggactgtgatttaagggttgccaatgatttcctacaatgattacggga
gggaacttatggcatacaaaataatgtcatcggaatttgccaacacaccaattttcttag
tattgaactacattttactactttcacttaggctctagcttgatgactcggccattggaa
ttcagttgaggtttaaccgggaattagaatcaacgacgctttgttgatgacgtgtgctag
cggtcttggacccagaaaaaaaatgttctttaatgaccgttttgatgggtattgttcctg
ttgctaaggcggagttaaagatttttcttttttcataacaactggcgttttgtgccttat
tctaaaaatttgatgcaaccccttaaaatataagaaacctgaaagggctcgcatgccttc
aattagatgcgccacactaatcattaaagaaagtggttagtctgctagcaggaaaatgaa
agtaagcaaaaggactcagtctaaagaggtctgtaaaaccttgcttagaaattttcgttt
aatgcttcatgatgtcgaacatcatgctactgaccttcactttctgagttacctacgcac
ttaaacatatgttcattcagtttccctttcttgtggtctattcttcaccgagtgccgccg
gttttacatcgacttgcatcgaccgtaacacttgctaccaatgcatactatttcaccaac
tgcaactttctctggtcaaaaataacagatgtcgggactatcaggttaaaattaaatact
taaatttgatagaattttatgatagattttatgatagaattataaaatgcataaggacta
aggaatgtctataatatcaaattttttacaataaaagctctttgctgcatgttacacaca
ttttaattgatcttgtatacgcattgtactgaaaaataataaattaaaataaacactaaa
caagaaagaatgctatagacgaaagaaaccttaaagaaaccccgactaccgactacttca
aaaatgtgggcatggcagttttcggcggttttagggcgttagagtgggcatggcaacatg
ggtcaacaaacttgctttacgagtaacgggtataataataaagcaaaaaaaaatcctttt
aaacaggtaatgcataaaaacgaggaggaccttaagtacatgaggccttgcaacctcgac
tgaaatttttgtccaaaaggcaacgcaaattttcaacaaaccaatacatttatttgtcct
agtcgtgccactttattaccatttaaaatctgctaaaaacaaaggctgcaatttgaaata
gattatcatcaaaatacagacggaaaaccacaaataaatttgattggtcattaattccca
tgtatcttgatctacaaatgaacaatgtttgtcgttggttaacacagatatcgcacatga
aagaaaaagcgaatgccggcagacttacaaatgactattaccgcgcaacgaaaggatttc
caatgagcacttcagcacgcttagacattaatatttacaaaaggataacgaccgtcgcgc
gtcgttcaacaaagaaaaaaggatgtttgtcctggatgcacgaaaacgcaatgctgcggt
tgataacaataatgcccaagtgcgatttgcttaggaccatcttcactggtctgctatttg
cattagcattaattttgtgtaatttttgataaaacctacggttcaattaaagataagttt
cggtcacggaaccgtacaatcttttgtgtttctggctattgcaggatgcaagtgtgtgtc
ttatacaggtgaagtcatttaaaaagcgagaggtgggggcttacgtaaattgtattttag
gcgttttccaggaaacggtgtcaaggtaatgtttgcctgttactccgtctgggaaaaaac
acagcgaaaatatctcttaagggagatcttactaaaaaaaaaaaattaaacaattaaacc
ttatcgataattattgtttcgaaaataaaaaacagtttattggtggatgttcaaaatctg
atcttaaaaagttttccaattagaaatgtggcatttgtcaagacacagcaaggctcaccg
ctgatcttaaagtatttatttcaaaattggcttatggagtaaatgcttttgattgtcaag
gcattcgtcatcagtgtatttcagcgttgaacgctacattatgtattcatattttgatta
aaataatctaaaacacacggtcatctgcttttgacagcaaacatccatcatgaaaaccaa
tcctaaagcaaatgattaatacgatatttgagcgacttaggcacactgagaaaccacttc
aggatcacccaaactggttctacctgtgaactcttttgacagcagtatgggtgacatatt
agccacattaaaatgccacagagcatcctaaacgcatacttgaatttttaaccccgtctt
agaaatgttttcaaataaaaaaaggacaaggaaatgagaacacattatcaagcaattcgg
gatcgcatccctgggccttgttttctatccatggcacccctttttgactctctcgccttt
tcttatttcttcgtcttcgtcttgatcttttacccctaatttagtgatcaacgccggatt
tttttccccacttcagtttagtttgcctaaacttccaatgctataataaaagggtcacaa
gcgcacgggtatttcaactagaaatctcggcatgtgcgctgtatcggatccgaattttcg
gcttgctatactttttttattcgagggaccggggctaataccatatggcgtttatcgtct
tgacgctctgacgtgtgtcagtctcgcgcacagaaaaactttcgtgttgattttttgggg
ttaatttgttttgcgactctattaattggctgcgttttgtattcttgtaggcgttctcca
cttaaaatgggcgagcatttcaatcaaataactagaactaattagctacccacagggtac
ctcttaaaatgaattaatacattgatcgaacttcctgtttctgtgttgatcatcgatgtg
ttcgttcgaacattaatatcaatataatttcaatacgtaaacttttattcattcctctta
aatagttgcatagttcgttagcttcacccaccataccgacccaacttttatgttcgaaaa
tgctacacatatttaatttaaagctatgtcttataccttttgcagacactacactacact
aaagccactagtaatactcgtaatatttgataaaaaaaaaaaacttttaatatataaaat
agatgacagatagatagaatatattcttacaaaaaaaagacacaaatgggggacattatc
cagaaaaatgcttgtataagagtttcagcatatcaatccgttgtatagatagatggatgc
caaaaatacaaaaaattaatccgccttttgtacacgaattaaacaaaatttactttgaat
ataccacgataaaacgtataaataagaattattaaagcagagctgcgaaagcaacggatt
gttgattgcatatgattcgttgtcgcttcctgtagtcgaatatgattatacttgaggcat
gtgcggtcatgtagcaatgaaaatttgttcttaatcacttatcatgcaagacggtgccaa
agaataagcgctgcctggacacgcaaatgtgagcatgaactcttcacatttaggcgaaca
cgttgaatagagaggctagataataggattataatataaataactttattttatttttac
taaatttcatataattcttataaattagttgaaacaaatcgggtatttttcttaaaacac
attggaaattgtcaagaaaaagatttacggaaagtgagccgtggcatactaccgaaaaat
agagtaaatgagaaatatgagagaagtgaaaaggaccaaagctaaaatcattttcttgtt
agctgccacaaggcaatttcgcacagtttgaccgattgagcaacataaactttattgcac
tgtaccaaatcattatttcaatataacacacagagactacagattccaaaatccgtggct
gtttattctttagcagtgtatatcttcttgataaagtttctttttgcttcttgagtgtat
atgttactcattaattacgcagggaaaaactaacctatttcggtgttcatttcaaacttg
tatagactgagacaaatctgcacacatgtcatttaagctcaacctcccacttctcatgta
attaaaacccaaaaacaaaacaacatagtgagggggtttcacaaagcttatgttatcagt
cgctttgggatattagttattaacgagcttgttacatatattaagggtaaaaaatataat
gtggatgggaaagctgttactagatcacatgaaaataatgtacagctcagcaatatgtta
tattaggcaatacgccatttcataggtaatattgatcaaactccgcctttttcttactca
tatcagtatacacacaaatacatatgtacatacacacatgtgtgtatttcagaaatataa
atagatttcccaacgctaaataaagagttaaagggtaaacagcgaatggcaatgaaagag
ttgttcgtgtgtgtgggtattcgcaaccctaatataataatatataaactctgaaatcga
taaaaacaagcagcaaccccaaaagtcccttttcacccttttgatgtagaaaaatccttt
cgatttcatctaaaaattcatacgagaagagagaacgaaaaaaaaaaaactcactcaagc
ggttcatccatgcacaagcgtacatacacgtatgcaggagcatggagctgtgaaggggta
agagaacaagtgttgcttcccctttttacttttactgagcgaagaggtattacggcgaag
agcgcggatttgcgatgagtaataaaaagagaatattggtcgaaaacgaaaattgagccc
cacagttccaaagagcgcatatcaatggccgacagacgtgatgcagacggagacggcatt
aaaagggttaaagtgggcgacacgtgcggacgaaagagagcgaaagtgttaaattggagc
acatgcgtgctgttttccgtctctgttttggcagccattttgctctgctatgggttggag
ctcagcaatgaagtacgtaggaagcttcattacttgccatataaacaatgtttcttgttg
ttgagcgtttaacgcgttggaagtataaaacgcgtataatttctaggcgcgagtaaactt
tatcgaaggacaaactatgaaatattcatttttcatttaaattcaaacacacatttatat
tatgctcccagttttttttatggttttttaaagagttttaagtgtttttttactcataaa
atttctgtatttgcaatatgatagcggagtccgggtaattgtttttcgatgaaatctagg
acactcggtcgaggacataataatcgcacatcctgtgagcatacatatgtatactattcg
gtgttttatttttgtggttttggttttcattgtgaaagtgaaaacacagaagcggatgca
ctttatagagttcttcttgtaggtagaatacatgtggttttctgtttgagttaagtgttc
tcaaattctccaccttgatatttgctaaaggtgtttcagactcatgcaatttttgcgcat
cttttgcgctttgtttaatattctcacaggtgttgtctggttcaggggttttttttgttt
gttgtccagcttccaaaagattatttttcataatatgaagtccatttgatgtttttagcc
aaagatccctattgaatatacattaccataacgatcgtttcgctagtatactagtagatc
cgctgaaaagtttgtagcaggtagaaggagcgttttcgaccctatgaagttttctatctg
gaacactagccaagtatgtgtgtgcgtatgaacgtcaaggtctcgatgactataaaagct
aggttaatcgtgtagataaaagtaaggtaaacgcagagcaattttgttgattcatgttgc
cacgtccactctaacacccacaatccgccgaacactgtcacacttttgaaaaaggtttta
atttctttttatttcattacttgctttgcctatcgtaattataaattttccctatcattt
tcactatctaagtaacgggtatctgatattcgataaactcgactatgatggtttttttgt
tatccctaagactatggaattgttatatgacaaataaagtgagaaggttttaatttttta
ctaccagtccttcttatttcccttatgtatgttttttccagtatgttttttcaaggttgt
acaaaggtgaaattatgctgagtgaagcatatgcatatggcgcatcataggagattgtag
acagcacatggagacaattgttgcaggaaatgagacatttgcttgaggtttcttatggaa
atatttgaactttttaacatttgaaatgcagcaggcgctgagcacgcttgccggatacaa
attttaatttattagagagggggcggccctcagaaaaaaaatgaattgtcaacaaaaata
gagccattcacttagaagcaagaatattttcaacagagcgagatccttaaaaggagacaa
aattgacaccaagaatgtcataaattttgataacaaaaacacacttaaattgtattattt
ctttttaactatgccaaaagactccgactacatacatacatatgtaatccatcggaaaac
caatctttaattttttcgaaaacattttataaattaaggtaatatatgttagccgtgata
cgaacaaacattgaacactagaaaaatagtaaatggagctaaagaaccaaatttgaccgg
catttatagcagggtggtaactaattcgtgcccaagtacagaagtgtgtcaatgagccgt
cataaaaagactagtgccaagacccatctgcgtaaaagtaacgttactcattgcgcgtgt
aagcaaaaaatttttatttcggatgtctgcaaatgattgcaaacgagactattgtttaag
gcgtataacatgttttttattcactttaggcgaatataaattgcatactagaaacacagc
ttgatctgcagtttgttttttttgccctaacggccaggtttacgattggaggccacttat
gtataactcgttatatttcttggatcttatttcctcgactttttcgagtttagaaatatt
actgttgtttccctttttttaaaacccggtactcgtagagtaaaagggtatactagattc
gttgaaagatatataacagagaaggaagcgttttcgaccatataaagtatatatactctt
gatcaggatcaatagctgagctgattaagcatacaaattctagagacaacgacgcagcgc
atgtttgttgacccatgtcaacacgcccactgtaacgcccacactcttaaaaaatgtgtg
gatattttttcatagctttattagtcttgtaaatttctatcgatttgagtgtcacgtccg
tccactcaaacgtcttaaaatcgcacaaatctgccactcccacattttcgaaaaattgtg
ggatattatttcataattttattagccgtttaaatttccatcgatttgccaaaaaacttt
ttgccacgcccactctaacgcccttaaaccgccaaaccggtgactaccacacttttgaac
aacaattacattttttcttattttattccctagtatctatcgatatcccataaaaattat
gaagtttcgcgttctcattcaaccagtaacgggtatctgttagtcgggaaactagacaat
agcattctctcttttgttttttttttttcttatgcgaagcagtctttttttttgtacact
tgacacttgccatctgaaagtcgccgtcaatcctttgcaacgttacggcaggatgtagaa
tgtgtaatgtgagacaaataaggagctaccagcggatagagaaagtgtttgtttcccaca
catgtaaaatgaagagaatgttgccagaatatgggctcttacaagtcatgggaaagtgta
tgcaatcaattgcaatgcattcaattcacccacctatacatatattaggcatcacaatga
attttaaataaaaacattttagataaagtatgtaacatattgaggcacagtaagcctttc
tatgtaacaaagtgaagcacagtaagcctttctaaccttgaataagtaagctcatttaaa
gaattgacacaaaaacagcgtaggtcaatcatttattatggaaggacatgtggaagctaa
acgatctactatggttaacagttatgaggttgtcattgtggtggtgcaatgcaacagcct
aaaggggatcccttcctggatcttcatcaataatgtgaatcatgttgcaaatgttcagag
tgctcacttaaacattttttgtggacaatgaagaagcaaacataagaaactgacagggcg
gacttaaaaacaaccagaaaccaagaatatgaaattctttttatactcagatgggaaaaa
atatgtatggtaatatgtgatctttgaagaccatttcataaatatttctgttattgggtt
atatatagtaaaaaggacaacagaaattgcagttttttcgctgacggtttttatctccaa
gattaattattgaaaattaaaacccaaataatacattatttaacacttttacagttagag
gaaaatgttaatacagaaataagtggtcatcaatgaacggaaatatttattaagattaaa
tcgttagtcgtttagggaagaatgacgataaaaatactgtgaagaaattgtcaccacgtc
cacggatatgctagattagtttaaaacagaatttgcttttttatatatagtaaaaaggcc
aacagaaattgcagttttttcgctgacagtttttatctccaagattaattattgaaaatt
aaaacccaaataatacattatttaacacttttacagttagaggaaaatgttaatacagaa
ataagtggtcatcaatgaacggaaatatttattaagattaaatcgttagtcgtttaggga
agaatgacgataaaaatactgtgaagaaatggtcaccacggccacggatatgctagatta
gtttaaaacagaatttgcttttatgcgggtatttttacttcttatttaaacaaacaaaat
ttgagtacacatgtccataaatcctaaaatacctttctaataataccttttttcaccttt
tttgcaatatgataagttataattataagaccgcacaataaattggaggaagtttcgatt
ttgtttttcagaccacaaatttgatcgtttaatcgtgacccagagaactgactacacgga
aatgaaatttgaatgctttacggggcgtgccgcgctctgctattgtgctcgatttgacgt
ggaaattaaagaaaatctccctgcccttgatacacaatcgaaatcgaaagttgcctggac
tccacgctgataccggaaatggtttttacttttatcgagcgcctctctgatttatttgtg
ttttatgtcctagttacccaagtgtcgggtttctgcttcagggataaagacgagaacctt
cacttagggaacaagaagtggaaaaaacaaaactcaacgaggcatatgtgttttctaccg
catgaacttgttttccttgttaaaaacgacagtcctcacattttgcatgcctgcttcagt
gcacacattcttcatcttcgtttttcaccaacggcaccctggtcagaaggcctgcaagag
atattctgtccttcgatgggcttaaaatttactatccctttgcgcaagattgaacatagt
ttgcgtgggtaccttgagtatttgtgattagggtcagttttgtattttattttcattttt
aggaagatggaattctgtattggagaaattgcaaatgttgtgcgctcttccaaagaagag
atatacgccaaatcagtaatttcgtgtgcgtgatattcatttgttaattattgcccttta
gacttgcgcttgtagtaaataacatttaatctaaccaaatgtccagtcattttcggtgtt
ctttcaaaacgatacccaaccattgtcaattacccccaaatgagggaaataacagtttaa
tttgcctatttaataactacattttcaaaataaactaccagtctagttccctccaaacca
ttaacattgctctttgcttatcagtcgcgtagtctgtggcagtatattaaatttcaatgg
agtaaacaaatccggaaatgcacttgttttcattgacaatcactgaccatactgacctta
ggttatcttattgctccctcaaatcgttccgattcactgtcagtttatttaccgtggtgt
atactacgcttataaaggataaataagtgctgacgaacttgaattggattgaagacagtc
tagaatgcctgcacgatgcaaaaaatacggatacgtgcacattcaacaaaaaaaaggatt
gcggtacagatcaaagatgatttgaattcgaagacctataagggttacatgtcaccaaaa
aaaatcacatactttatacagatcagaacaaaaggataaattcgttgatatacttttgat
cattttacatacaatcacgtaaatttaaagcgataaactgataatttatgtaggtgctga
catctcaattagttgtctgttcgtgtccacacgaagtggaaaggaattacccaaattgaa
tgtcggatattgcaaatcagtctgcagcaaatatgtgcacaagaatcttgatggaggttt
gcaataaaatgtcggatacattaaactattttcgatactcaattaaaatgtaaagaagta
aaataatgtatacttaatatacctaaatatctattgaaaattgggcttggttaggtctaa
caaatataaacacatctgctttttaaattttaaaagaaatgcagaaccatgagttgctcc
actttattttacggagaaaagttgacgtctaatacaacaacgcatgactagaatatttaa
cacatttaggtctaagaaatgctttaaacttttccacatcaaatatcctggaaaaaaatt
atgattaatggagctgcttcaataataataagctaactggcttgtaatgttctcactcga
ttcccgatccaaagtaaagatcaaaacctggtaaaatatgtaactcttcagaccccagaa
aagaaggagctactttctttaacatccataaatcatttaggttgatttattgacacctaa
ggacttccttcatttcatgtaggtggcaatacatttgattaattgattccgaccagagcc
taaaaaggattggccgttagaaattgtcatttgccgcgcttgttgacaacctatgcttac
aaatactggcttcaacttagggactgattctatgcgtgtggcccaacccctcatcatatc
taaaatcgtccagctgtcagcggaatatcaatgcaatttatagcttcatttttgcaaatt
tactagaaaaatttcccaagagttagaacgctgacaggcaaccgctgacaaacaaagaac
acattcaaccaccaacttttcacttgaaaagctgccaatgtgcaatgcgatacttttata
tttttttttatactggtcatgagtttttttgtcatttgacatttctacgacttcacttct
gtctaattgccaaacaatcgtcgcctgattatcctgtcaaggctcaactttttgcggttt
ctactgtaaggttttgtataattggattgacttgcggacatttgagtgacatcatatcaa
catctttaacgcacctctgcatttctggcactgatttcaaaacacgtcttgccacaaacg
agcgaaacacaaattagccaatatcgaccgatattcaattcacattattaggttgaaaac
ggataatataatatattttaccaattatgtaaggtaacaaatacaactgatatatttgtc
tgagttaagcattagtgagattggcgcattaaatttgctatacgaagagatttatttttc
ctcttatatggtctgaagctcatatttcgtggttaaatctgccatcgtatttgttttagc
gatatttgttgccatgtcgatttttgtcctctcttttaaaacttttggagcttctggctt
tgttatttgaaaaacaaatagctttgttgctgataacaaactggttgacaaaatgcgctc
cgggtgcattgtacgacctacagataagcatggcaaaatccttgatcttgactctacgtt
tcaactcgcactcgtacgtatttttgtctaggacgtttaatttagcatagtgcaagaata
aaacaacgaaagataagaccccgctcataataaaaagttgcgcgtcaagtccagtgggaa
acgtttctgatataataagataatcagcttcgaaaaatattcaacacaatttgccaatta
tacatctgggatttacatatttagagataaaacagcaaactgacaatggtgggtggtgcg
catgaaaaattggttttcaacttgacaaattttcatggtaaaaagcagaaagcagcacta
gtgggataagaagtatttaatacataacacagttagaaaaaaacaaatatcgctattcgg
gttaatcgagatacgcggaaatgcggttttcctattgcaccacacacgccaagtatccta
gcgcctaatgagaatgaagtcaaatcgggatcctaagttaactataatcccagcttaatc
actggatcagtagctaagtagcattttccgggatgaaaatatggagttacctgaatatgt
ctagcgatcctgataactgctttaacttaatcgacatgcatgatcataaaaagcaatttg
ctacaatttatatttttttgcttttacttcttttaagcagctgggatctggatcagaaaa
gaaaaagtgtaacgcctaccttcagaaacggattaaattttttcagacaaataatccagc
cttaagcatggcgattaagcttgatcccctaccaaggggcgtaatattgacggattttcc
ttaaatccctctgttaatctccggcttagagcgcgacgcgttttttcgcgactccgcctg
cattgtttttttttcagtttcttcaattcgcaagaaggcaggtctatggaccgaatgagg
atcataattatggaattcctaaatacactaagaagggcagtcggcatagtatttatctac
ctgtaagcgtgggttccgtctttgccccttgaatccgagactctttagtcccaggtagtc
agtataccagccttgagttcgtcggcaattaagaagtcaaatttctcttaaaaacaacaa
aaaatgtcaaagtaaaaacaatgcaaaaaatatgtgtaactgaactaaatccggcttagg
gatcttgcgtcataaacatgactaggcagccaataaaatttgatcatttgcatgtcactt
ctgcaccgtaaacgcagccgacacatcgcctgaaactcagcgtcattagccatctcactc
tttcgcataactttttaaaattattgacttgtcttttttacgaatgcaaaggaagtcctt
gtgtacttccgttttttaaagtccgattttattatctacctgtaatcgagaatgacaaac
aagttttttaacattgccaaacttcgttgttttgtagttcaataagcttcattttttaag
cgctctttaaaatcatccattttatgaatatttacttttcaaaccacattaacgtttgct
gtttacgttttttttcatatctgcaaaaagctacaagtataatttatttgatagaaaaag
gaatttgagaccagaccaatcttaaacagaaacaagaaagcgtggatattgttatatgta
caaatacaaccatggcacatacatatgtatatcctaatccagccttcctcttatttaagc
aattgcaataattttcatcattgcagatcagcaatcaaagttcttgatccaatcactatg
gtaaccagatgcgcaagctgctaatttatttaaaacatttttcttaggagtcttccacat
taacccttacccttgctgagactcggattcaaaaaaagcattggtttaatacatgtagtc
gtcattgtttgatatttttcggatcgcgtgacatcggtaactgaataaattgttcgtgat
ttatatatgtaaacataaaatatatagaaaactgaggtcgagtattctttttgagttcgt
tcgaaaggggtatttaaatagatctcagtcgttccatgacagcttaaggttgcgcggatt
aggaccaacgattaccgactggataaagacaagttcgagaacagaattcaatcctgttct
cgatactttgtgaatggatttatactaaatcagaggttcatagtaccttcttatgttttg
cttaatcttcgcgtacatgtggtaaccgccattaacgttactatcgttactatgcactta
ccataaataaaaaaccaaaccctcaaaaattagaacagaaacccaatcgagtgttacaaa
ttgctaaaaaattgtgggcacacttatgggttgtcaaacaattaaaaaacctatctgcac
ccctacggatgcttcatattacaaccgctgcagcccgttttttaggtccttactttcaac
ttttttccgcttttccccctttttttattgaaccatttcccttttgttgacaaccctcgt
tttcacttcatatatttgttcaatgattgatatcttcttgctaaaaaataatgaagctta
aaatgttttagcttagcgcgtggtttcttttaaaataaagctaaacgcctttattagttt
gacgcagcttcacaaactttaattttaaaaggtaaaactacacaataatattaaagaata
ataaaaaaagggaaaataaactaaatttgttgacccaggtaagttcccctatttcggacc
ttatcggcgtcctcgaccatacgcacttcactacgcactactgccccattcacacggaaa
tctttatttcgctttgccaatcaaaatctagtctacttttcttttactcgttttgataat
attctagtttagcgattgtcgacaaagtcattaacgataaggcccggatcttattaaaat
cagttgagcttaagtggattattcaatatcaagccgctgcttatcacgcaaccaacccaa
aaaaatttctgactaatcaccgaaacctaggaatcgtatgaagatttgctaaaaccggtc
agctcatcccgaaagtaaagaatttcttatcaatagggtcagttttaagcgctttgcttg
catattatttaatgccttctgcgaattttgttatggtgaaaatctttcgatgaagtcgaa
cattcgatgacaaaaccattctaattttacgtaacattatgcggagcaaggatatgtgtg
cctttctgcttttctttggtttcactttcttaaaatccacggtagttcaaatttaccacc
cggtgagctctgagcgtccttggcctacctaccaaaccaaaaataccgatctgcacccat
tttcaacataaatttaacatagcatgtccttgccataaaaatctacataaaaccatttaa
aagtcaatccgcaaaagtcacagaaaacgtccatgcaagcaaaaaaaatttcaacgatgc
agctctctaacagttttttatgatattttctttctacctgaatccgttttttactagttt
ctttttacgatttcttttttagacgtgtgccaataattagttgtccattaaactgaactt
ccactttgtgactttgctcaacaggctacaaagaagacgaaaaactcactcagtctagct
ggtaaaaaaaacagtcgaccttctttcttactttctgcactccttaagccgatgttttgt
ttacttcctgttcactcgtacagcgcacgcttgaaattcaaccccgtccgtgacatctct
tttcatgacttttggctcttttgctctcgctgtttcattttcgcccagaactccattggc
gttcatccctcttagacaccttagttatttcctataactcaaatgttaaaaggggaaatg
accaaggcacatctgagtgagtttttgttgtgcgtcccttagtaactctaaaaactccta
tgtgatctttatgtggtgtaatattcctgcaagtgcagtttttatgaaggctctaaaaaa
cacaagcggaagtggtcataagaattaaaaaatgtcctttaatggtcaacacatagtttt
gattttttatgttttatgactgactagaaacgcaaaggtcataaaaccctctactcagcg
aagataattctcatcgacaacctatgttaaaaaaccacatcgtccatatctggctctagc
tgactatatatctttggcattgaaaggaacctctagctgtctcgttcgcaccaatttgca
tatgaaaaattagcacttttaggtataaaaaggaatcgatgaaaccaactcactcaactc
agcgaagtacccagtttttactttacctgcttaggcttggggatcgtttttcgctttcgc
cgtgatgatttcccttcctgtttgcacgcttatttgcgtgcgtgtgagcgggagagccaa
ttgagtcccggtctgcgtgcgtacgagggtgagtgagaatctttcgccgagacagagcgt
acttatagttagctcacgcagcgaatttgtatcagtcgtgatttggctctgtcagcgaaa
ggaacaaccatttgctgtgccacacacaaccgcgtgtaatataatcgaatcaaacttcaa
ctacctcattttgctaaatcggtgaatttttataaaagaaaattttagtgaaatctgtct
acctcaaagtacaaaagtgttaaagaaattattcatatccctgaaagtgcgcacaaattg
ctcaaatgaaattttgtcgtctaaaaaactaaagctacaaaactacaaaggagaatatta
aaggtgtttgctgtgtgaggaaaaacattgcgcgagcacaaaattaggagcacaacaaaa
atttgttgatatccatatcaatgcttcaagacgcacaaacgcgaagtaagtattagcccg
aattaaaagattcccaaattttgcaaactatctggaagttctagtgtccccgatcacttt
ctcataattaaacacagtttagtccgatatctttagtatagcgaatacaaatttaagaaa
tacaaaacacacttctacacacacagacaagttagaatttgtttacatgtttggacaaga
accggcacttaactcgtaatcgaccaaaacaaaaactagttagacgaaaatagagagctg
cgaatatattaagagtcctctccgtacgaaactttctctcacacatgtatcatatgtaaa
aattttttctcttttaaaccgttgctcttaggaaagggtcacatcagtaactagacattt
ccaaaagataaccctactaactttttcttttttttttagccttagctgctgcattagctg
gcataaaacaagaggacgttcatctggaccgttccatgtcgctatcgccccccatgtcgg
ccaacacatcagcaacaagcgccgctgcgatttacccagctatgggtctccaacaggcgg
ccgcagcctcagcttttggaatgctctcacctacccaacttctggctgcaaaccgtcagg
ctgccgcattcatggcccaactgcccatgagcacattggccaacacactctttccacaca
atccggcggctttgtttggggcttgggctgcccaacagtcgctcccgccccagggcacgc
atttacattcgccgccagccagcccgcactcgccgctgtccactcctttaggtagtggca
agcacccattaacttcccccaacagcactccccagaaccatgagccagcgaagaaggctc
gaaaattgtcggttaagaaggagtttcagaccgagatcagcatgagtgtaaacgatatgt
accatacatcgggaggcccaatatctccgccttccagtggcagctctcccaattcgactc
acgacggagcgggtggaaatgctggatgtgtcgctgtctccaaggatccatctcgcgaca
aaagcttcacctgtaaaatctgctcacgcagctttggctataagcacgtgcttcagaacc
acgaacgcacccacaccggtgagaagcctttcgaatgcccggagtgccacaagcggttta
ctcgtgaccatcacttaaaaacccacatgcgtttgcatactggagaaaaaccatatcatt
gctcacactgcgatcgtcaattcgttcaggtggccaatcttagaagacatttgcgtgtcc
acactggagagcgtccctatacttgtgaaatctgtgatggcaaattcagtgactccaatc
agcttaagtcccacatgctggtacacaacggcgaaaagccgttcgagtgcgaacgctgcc
acatgaagttccgacggcgccaccatctaatgaatcacaagtgtggcattcagtcgccgc
ctactcccgcgctttcaccagccatgagtggagactaccccttggcaatctccgcaatgg
caatcgaggcatccacgaatagatttgcggcaatgtgtgccacctacggaggttcgaatg
agtcggtcgacatggaaaaagcgacaccggaggacgatggtccattggatttgtctgaag
atggaaccagctctgtggatggccattgcagcagcatcgcacggcgcaaggcacaggaca
ttcgtcgggttttccggctacctccaccgcaaatccctcacgtacccagtgatatgcctg
agcaaaccgagccggaggatttgagcatgcactctcctcgctctatcggatctcacgagc
aaaccgatgatattgacttgtatgatttagatgatgccgcggcttcatatatgggccatc
aacaacattaggccattaccataccgaattgtacatagccctaatcagttttcatttgat
gaaattgactggcaattattaaaacaaaattgaaaattttgctatttcgaagtggaaagt
aaaaattgttgcaacaggaatttaatcataagtacaagttaagagaaatacatacaaaaa
aacttgaaattgtacaaagtaagccatgccatatgcttgttaccgccacaccccaccaaa
ttaaatcgaaaatgtcgtgccattctttaccttacatttaagttatattattaggttcgg
aatcttaaattgtacatattcagcttacacagctgccaattgtaaagtaatcggcgctct
aaacatgcattgtaacagaaaacgaaaagacacacagtttaattaggatatctataaata
atttttatttaatttattaggttaattttttaaaatttaatcaaattctttaagaaaaca
atgccaataatcttcaaatcaaaattaactttaagttaaataataaaaaaacatttgttc
gctaattgttctgtttgcatttactatttgaatctattattagatataaaaactgagtta
atcctgtttttttaaggtcatttttaaatatacacttttatatttatacttcaataaata
tttggtttaattgttgctgcttaatatataaacaataaataaaaaagaaaaacaatggta
acgtttatatttaactgattccgtttttatttgatatttcaaacacttaaacactgttta
cccatccatttttgaaaatcgtttttttttttttgcaaactataagaagcgttaatatat
attccaaaatcataagcttatgtagatcaatgagtattgaaagtatagtaatcccacttg
tctaaacactcgtgactattagttttaattgtaagacttgaaccaaacacacaggaagaa
attgctataaccaaatacctccaatacctctgtatcgaaattgttgtgagctaaacagta
tatacattcaacaatttggcaatcgtacaattcaactgaatttatatacaacacttggga
atataaactaagaaacataaacaatttatatgtattacaattttgatgcatatttaaaag
cacctaagtaagaaattaattttgaatactaggccaattcaaactagatgtaaaagtatt
taaggttgtatataacaataataatttgaaataattttagtgtaatttttggttctattc
attggtaagccaataatcttactgcttttatttaaaaactttgtagtcataataatgtaa
caaattaatatgtaattttctttgttcattcaaatgtatggtatacaagttcctcaagat
taaaagaatacaagagctataaacaaaaatagagagtgcacttctaatcatttgaaagtc
agcgcccgaaagacatcatattaattgtgtacagcaacattcgacgtttaaaccgataga
tataattaaatatataaaatcacaagtcaatttttatgtaaataaattataaccctaact
gtggctagggatgtgcaatgtatccaaaaataagagttatgtgttaattatggggtttta
atattaaacccattaaagacatacactcatacccttgtaaaatacgtcaggaaatataaa
ctagaaaatgtatattatggtacatgattgcattagatatgacagtctaccataaaataa
gtaaacgaaactgttactttttgtcataactatttcttctctaatttaatgttttacttt
cttcaataataaatacatacgtatgcatactgattaactatgtattactttaaaaccaaa
atatattatgttaaatttaaaaatgcggtctgaaaaacccaacaagaaatacatataata
tatatacatattggaatattgtgtaaagcaaaaaaatttatttattcgaaaagaagcaac
cccgctatagaaaattacccacagctttcttcgatttttcgtaaaagcgaaaacgggcag
cattacataaatttttaatttatgcaaacgaagccctttcgcattattttacatttgcca
caagacgccccactaatgccgtcgccacgttcctccccacgcccagcccctttattcatc
ccttcactggaatttaaatttacgtctgcaggcaacggcagcagctgagcaaaaacgaat
ataaaaatcgcgccgcgcagtcagaaaatgtcacagtgttttttccatttaatctccaga
gagagagagagcaaacaatctacaatgctatgaaagaaagtcgacaccacccactcatac
ccatcgcctcccgttcagccatgccgcggaactgacgccttctcttctttgtgccccttt
caacagccaaaaaaggcttcatcctgtcagccccctatatataaaattgtatgtacaagt
attacataaataacgtcttatgtacttacacatgtatatacaacggtgtaaaagagtgag
acgcaggacaaatgctcacgttttgtgctgcttattagcattttagactttcttcgctta
gacttctgtaaacatactctatgagcgtatacgtatataaaaacaattcaataattaaaa
agttaaacgtaatttaaacaagaatccacnnnnnnnnnnnnnnnnnnnnnnnnnnnnnnn
nnnnnnnnnnnnnnnnnnnnnnnnnnnnnnnnnnnnnnnnnnnnnnnnnnnnnnnnnnnn
nnnnnnnnnnnnnnnnnnnnnnnnnnnnnnnnnnnnnnnnnnnnnnnnnnnnnnnnnnnn
nnnnnnnnnnnnnnnnnnnnnnnnnnnnnnnnnnnnnnnnnnnnnnnnnnnnnnnnnnnn
nnnnnnnnnnnnnnnnnnnnnnnnnnnnnnnnnnnnnnnnnnnnnnnnnnnnnnnnnnnn
nnnnnnnnnnnnnnnnnnnnnnnnnnnnnnnnnnnnnnnnnnnnnnnnnnnnnnnnnnnn
nnnnnnnnnnnnnnnnnnnnnnnnnnnnnnnnnnnnnnnnnnnnnnnnnnnnnnnnnnnn
nnnnnnnnnnnnnnnnnnnnnnnnnnnnnnnnnnnnnnnnnnnnnnnnnnnnnnnnnnnn
nnnnnnnnnnnnnnnnnnnnnnnnnnnnnnnnnnnnnnnnnnnnnnnnnnnnnnnnnnnn
nnnnnnnnnnnnnnnnnnnnnnnnnnnnnnnnnnnnnnnnnnnnnnnnnnnnnnnnnnnn
nnnnnnnnnnnnnnnnnnnnnnnnnnnnnnnnnnnnntggttctataagtcccaaagtca
aaatcatttgaattgaatttacaacttatgtgttaactatttttttatacccgttattta
agaaaaaggggtatactattttcgttaaaaaatgggtaacacatgtaacaaataaaattt
gtactaatttttaaagatatgtgaaaaacgttttggccatgttctaaaacgcataactga
accttcaagtatttatgtggttctttctagtaaaaaaaattaatttacatgaatagagtt
cgttatacaattttctttcttatgttttaaggttaggcttatccacaattttataaatat
cttgctcatcctttagcatagaaaataaatttctgtagaccaaaagcataagtctaccac
ctaatgacaaacagtattattttaaacaatagtaaaaagaaacaaaaacacatgcgaacg
acaagggtcaatgtaagccagcgggaccttcgcaggtcatgcaaatttggacaaacacaa
ttagcaagggatcgggatcaagactaactatctgagacgttgcctacaaccgaattcttg
caaaatggtagaatataggtaggaagaaattacctcatctcttgaaaatggtacacataa
tgaaagtgtgtaagcgaaaaaagactcattataattttacaattctactcatactaatta
cgctggaaattttcgagattggcccttcttcaagtacacgtagaagaagcgaagaaagaa
caaaaaattacggcaagttaaaatgaaaaacaaccctctcaaacaggacagcagcgactg
cgaagcccgccgcggcgtcagcagcaacgataacgaaaaactcatttgcatacgaagtgc
tttcgctttttctccttaccaatccctcaaattcttcattctgaagcatggcggcaagag
gccacctgcgtcggaaagagagggtagactgcgtgcgtccctgttgcacctttgccttca
tatcaaagagtttaatcctggtataacgcagtcagagccaagaaaagcgtcgacctggaa
tggggcaaagcttcccggcttttggctagcttgcttactcgcttccttcgctactcatta
tcaagcagcgagcgttaaactcattgagacgttttcatttttgcttcccatcgcccagca
ccccgtgcagcaaagctttttcaagcggcggctctcagcgatttctccgactcatttata
tttttcattttagtctctcagatgttcagcaaaagctatgtataagcaaaacgacatttt
tccttaacgaaaattaggaacaacccctttggaattagatgcaaaggaacgaagaaacaa
atgaagccaagaaagtgagtattaaagaacgtcagcgtgaaagcttaagaaatgagcgta
tattattcatggaattaacgtacgcaggagaggagaagcgcaaaaacgggtaactctaca
tggtattttaaaacattggttcaaaccactttagaactgtacttgccaaggctataaaat
atccataagtaaaatgatggtaattttgactataaacacaattccaaacaatagaatata
tttcgaaatatatttccttcgcacatatgaactttagcgttctttatttacccttcataa
cttatctttaatcatgaatttcctttttacaaattttattaaccccgcaaaataatctta
ctgccaattgtaaaccaaaagttctggtaaatacataaacattcggcaagtgaattactt
acgcactaacccatatgtttttatttaccgcaaattttcggcaattttggacaaatttac
atgcaaaatccgcaaggactttgacagcggaaatgccaattttccaacaatgacgacgaa
ctgcacacgcaattttcatgcggtttagcgtttctattcccccttgggaaggttgtggac
cctttattccccttttactttttgcaaaatttgtttagaaaaaatcaagtgaaaaaggtt
tgaaaattatatgggtggtgtggttcgctgacgtgtctgggaggagtgtggcttgttgac
attatgtgttccatggaaagtgagctatcaacgagctatcattcactacacacacttgaa
tgtgtttttgagtgtgtgggcgagggcgttttggcaaactgttgatacgtctttagcgat
ttgttgtgtgtggtttttcgcggacttgtatattcaacgggggctttaatcaaattatga
aaactgaatcatacatatcagatggatcatagcaagttgaatgaaggtaagtggaaacgg
tcaattttgagagagatacaatttgagaacaaaaggtttcagttgggtttcacaatttaa
ttataaagctttacccatatatgggctttggatagtttgggtcaaaaaggattttctaag
aacacttattaaatgttgttccattaagcttcgtttcgaatgcccatcgtactcgtatga
tattgctagacagtcctaatggatttgtaattcgcttatataataaaggttccagcttcg
gttgtgccattttcgtcgaagtctttgaactatgtatagcagtaatcttagtgtcaaaaa
gaaacaaaagattttgtgatgacgtctcctatacaacaggacaaaactaaaacacggaat
atttaaatccattcggctttctttataaaaatgataggaaatgtataaacgttaaatccc
gcaatcagaacgttaatatcaggacgtttgaatttaggaataggctcgtcagttgttttt
tttttttttttttgacaaataatttacattgaatcgacatcgatgcaagacacacaatcg
aatcaatcgagctacataatatgtagaaatatatgccctcaatataacccacttaattta
atcgtctgaggtattcaccactaaatatttaaaacgcaattaaacattccaaagaacaaa
ttttaattaccttttacatccgcccaagtggcctggcacaaagcagggcttgacgttata
tccttttaatcagatggctccctagcacaacaacaaggaaaacattaattaagagataga
caaacccataaccaggatgtaggcaaggaataaatgaattaacaacagcaacgactttgc
ataaatgaaaggataatcagcctatcaacaaaatggcgtgcaattaacgtggaaatgact
ttgtttgacactcaaatgaaagccggcatcctagtggagagacaaaaggctttgcttttc
atcatcctggctagctgagggttaaattagcaaaggatccaaagcgaagccagaaaaagc
acagtgccgcggacataatttaatattttccattaagcgcgaccagtaatgaacgaagca
aaggcaggtctcgaactgcgcagactctcctaaggaaattgaagagctggacgaccctct
ccacccgtctcatccagcctcccaagacgagtaattaagtttatgcgaagtacaaaatta
aatttgccaccccttctaagccaccctctttgcggcatggggtatcatagctttcatttt
gttcctttttttaaacgccttttgaagtatttgtgtccctagttggcgcccttcgtttgc
cataagcatcttaacggcatcatttggctctgggttttcgcaggtggccacgcagttttt
cttaatgtacaaattcttatcaaggtggtattacagatactgcgcgtaaaatttttctta
agaacccctgcttataatttttaattggagttttagtgcgcctaacaacgaatttctacc
ttgtgaattttttctgcatgcagtagtatcaaagagttacacaaaaaatgatttccgttt
agtatactttattataaaatgcgtcccacacccactacgagcatgaatcaatacatttaa
cagaagtgatgcatgcaacatacgcgtgtaaactgcgtgtttcatagacgaaggcatatt
ttgcaaattaaacaatcgacaaaaaaaaacgcatttctctatgcgtgcatactttattat
cagcttcagaatggcatatactgccgcaatcgtcagagctgacacgctttcagttttgag
ttgcgcataatttaaattaacccctatcaagggaggaaaaaaaacgaccccacgtctgct
gtatcttttttctcatttattttttatatccaccgtaatgtattttgtgattaacttttg
ttttgcgtgcaaggcagcgattttgtacccctttgatgcttttgaatttcatagtgcact
gccgttatattattttctaatttcaagatcttaatggttttactaaaaaaatattttaat
gcttgtctttccacttaatactgtatacattatataaaacattattaaaatcatctaacc
aaattgacagtttcatattataaatatgtactgcaaagggttttttaatttcgtttacca
taacaaaaaataatgtaatatatacttttaaatttttcatcagtacaaggtctttttacc
acatcagcccaattttatcatcttgaacacatgctaagggacccacgtttttttttattg
aaatgcccaagcactttttcagatttaacccttacagaacatacttgaatattcacttgt
aaaattaaaaaaaaaaaaaactgtaccaaaaaaatgaggcatttgtgttttatggggaga
ttctgatgccgtcagctttaggggtaagttaaaacttgattttcaagtcctaacagaaac
acaaagcaacaaaatgcaaattaaaagttgtggaaaccccttttaaaaagtgcaaaaagg
gttgtcgctatcccagccataggagtttcaatgttgcctgggtaacaaacagaaaaaatc
tctatgaggggtgctttgtcgtgtgccatgccaggcacagcctcacttttttgaatattt
aattttttgggtatgcaaattccggctgctggtaaaaaaaaaacggtatagacagatttc
ggcatgtacctcacaatagggatttatggaattttaaaagggtttcggttttcgattttc
atatagttttcccttctcccttttttgcattcgcattaatcccgatttaggggcagcaca
tgcagatgaagatcaacaacggattttgcgtaaagaatgcgaccggcacacgtcattttc
ttttctgtatttctaaggaaggaaaattatactttcctttggcattcattgggcgtctca
tttacgcctattagcaatttagacagctgctcgcccaggttaaacagaaaggcttgcggg
cttaaattctggtattgacagtttcccctgccatttacgttggcatgtcccgcggtgcta
ttgctccttctgacccttgccagcttcaagcatatcctgatccaaatacctttttcatat
agaacggtcaaacggtaaagaaaggacacatgttcaaacaagccgaaaattgtacttgct
tacacacaccctcggccccattttttctccaatagtttagtttgtataagaaatctgctt
gcttccgtgacatcttttcaggtaaatatgaaaaactggcaaacacacgtgcacagcagg
aacacaaaaaatggtcttgatcaatatcaagcaaaagctacatatgctggccaggtacta
ccactagaatatgaatatacataaaatatatatgaatatatatggaacatattagtaatt
atacccgttactcgtaaagtatatgggtatactagattccgttactcgtagagtataagg
gtatactagattcgtttaaaagtatgtaaaaggtagaagaaagcgtattcttgatcaggc
tcaataggcgagtcgatccggccctgtccattcatctgtccgtccgtccggttcagatta
agcatacagattctagaaacataaacgcaaatcaaacttgttgacccatgacccacgccc
acaaaattctcaaaacttcctcgctcccacttttgaaaactatttttttattttttcata
tttttagaaggcttgtgtatttctatcgatttgccaaaaaatgatttgccacgctcacaa
accgcccaaaactgcgcgcccacacttttatgcacttcaaatttgtccctattttcgaca
ctctttcttgttttttgtcgagttttcctttctgtaccaataaaccaatctgccttatcg
taatttagaccaaaaacaaattaacaatgcgagctacacattaggagattgtaaaactta
gatcacaattacacgtagtttgaattgttaatacatgtacattgtatcgcatgtatatct
taagtatctaggatttaatacattagtttggctataagattaaaaacagcactcatacac
tcatgtacacatatatgtatgtttatcaaccgaaaaaataaaataaaactgcaagttaaa
taaggctttaaagtccaggcgttgcaattttccattatatattctcatatctttggctga
ataattatttattaaaattgagtgtattatgattacaggatttgtatcactcctcgagtt
tgcctactcatgatttaacataacatagggtatggaattttttctttctgtttttaaatc
tcaagtaatttaaattatttttttagtcgcgtggcttttttgtaattgacggtggctttt
tattaggaaagctccggaatgaaaggatgtgaaaggggtggtaagaaagaaaataagaac
tacccctaaaaattctgaaaaaagttgtgtcaaaggttttttgtctactggctgcgggat
ctagccaaaaaaaaacgacagcaaaagtcacgagaggggaacttctctgggagtaagcgt
caaatccaattttcaagtaaggaatggcaaaagagaaaaaatcgatgcggtaattatacc
cattactcctggagtaaagaggtatggttttaatgttcgaaatatcatatatcatatcat
atcatatcaatataatgttggaatatcagatttatataaaaaaaattattaaaaggtaaa
agggtttaaactttactagagtgtcacagtctttaattaattaatcaaagagataccgca
gaacttcgaaaacaaaattttgtttgtgaatcatcttaaaaagtgcatgcattgtgtttt
tgatttttaaactaaatagtcttaatagtctaacaacataaattcccagaaacttaacgt
tgtttcatattaatttaattataaataacaaacttcgatcttacttttaagtaaaaaaaa
atgagcgacagctgcccatcaagaaaaaactgtaatttccattagaaagtcaaatacaac
cctacatttttgtagtatgtcaaatataatattacacaattaacaattaggtttaatacc
ggcaagtgcagatgggaatacgcagaagtggaagacagcgtatggaaccaagaatgggtg
tggaatgagcaactttcacgacatacacagaaagttactggcaaccgttttaagaaccgg
accgacacagccaaaagtggctggcacagccgccatttaaaaggggacattgaaaaaagg
tgccaccctcgaagctggggtaggaaaaaaactgtatacctattaaaaatataaaagcga
aaacaacgaaaaccgcgcgtgtaaagcaagagtagaaaatttgaatgagctcgcgccaac
gacgtcttcgagtgcgcagccttcgtcagcgtcgggagataatgtggaaaattgtatttt
tctccttgtgctcttgcccatgcttcccacttatttcatccaagtatctagctcatttgt
aaagggtgaataaacttaacagaaatagcaggaaacataacaaaagatttttttaaaatt
tatctcggcaccaggggtttataacatttaggaaacttacctactttattttaaacacgc
ctaatataacggatattgacacataagttcctttaactacaaaaccgcatactgtctcac
atctttttttgtcattcctcaatgttaggtcgtcaataatgccgtttcatctgctgcctt
acttgattatcctcaaagctaagggttggagttcgttaccaccactattcgtttaataac
aagtgagaatgcaattatagacttccccgactatcagataaccgttactcagctagtgtg
aatgtgaacgcgaaatttcactctatgactctagaatctgtatgctcaatatcaaccgtc
gagcttttatagttccttagatctcgaagtgcaacagcatttaacttggttgaatatact
gtagtgactaatgacaaaatacgtgcttttaaatattgaagtggtcttcgttgactacgt
acaataaaaagcttttagacactgcctatagtgaaactacctaaacaattacgcctatta
ttacggagataaaaacttaaaaggtaatgcataaaaacaccaacacgaagaattaagaaa
ataataaagaatgtttttgttttaaaaggaaagaacactaaaagtacattgctatttcgc
cttccttcgtgttctccgaaccacatcgagtaaaaatgtcataaaatttgaaagcaggcg
acagacaaccttagaggggatgcggggtcagaaaagatgaagcaacatatgcctagtaag
caaggatctgcaaatttcttcgctcgggcttggggtgccctttggacattccctgataca
gacatttcttttaatgcaattaggtgagtgcccgaaaattcaaggaataattcagatttg
acaacgttttacttgacgcaggcaaattttgttaatgtgttttcttggtacaaaaacaca
tatgaatattttacagttcataacatgaaacatggttttgcgatagaaattaatgaaaag
aaatttgtgtgctcatcaatgtcaaatcaaatataaacaaactattttgaaattttattt
aaacggtaaagtcgagtttttaaacgaatctgatctatactctgcgagtatcgggtataa
taaagaaactcttgtggacatgttcgaaataaaatctcaacaagggacaatttttgactt
tttttataaggtggtcgaagttaacttcctttaatttgttagctgtcgcctccttataaa
aaacattactcaaattatatgtttggtgcttttaaagtcgattattatgtaaaaattata
tttaatcatattcaaagggggaactgcgttaattaggacacacaaaatatgtgttactaa
agtaatgttttctatataaatgtgacatttttatacctgttactcgtagtttagactctt
taaaggttaaccgtatacttttaaatttattgtgtatacaattagattataaatgtaaaa
aacttttaaaagctacttgtagtgacttcgacaaaagagttattttttgttatatttcat
attgcctcagaaggtgagtcggatcagccaaacgtatatgagcttggcccaaaatttcgc
ataaatatatcttatttgaaataatggcacatcgcgttaaagttagaaaaaatacgatac
aaatacgttaaagtttgaccaatagaattttgttgtttttcgtggggaataggtatgttt
ccagactgaagataaatggnnnnnnnnnnnnnnnnnnnnnnnnnnnnnnnnnnnnnnnnn
nnnnnnnnnnnnnnnnnnnnnnnnnnnnnnnnnnnnnnnnnnnnnnnnnnnnnnnnnnnn
nnnnnnnnnnnnnnnnnnnnnnnnnnnnnnnnnnnnnnnnnnnnnnnnnnnnnnnnnnnn
nnnnnnnnnnnnnnnnnnnnnnnnnnnnnnnnnnnnnnnnnnnnnnnnnnnnnnnnnnnn
nnnnnnnnnnnnnnnnnnnnnnnnnnnnnnnnnnnnnnnnnnnnnnnnnnnnnnnnnnnn
nnnnnnnnnnnnnnnnnnnnnnnnnnnnnnnnnnnnnnnnnnnnnnnnnnnnnnnnnnnn
nnnnnnnnnnnnnnnnnnnnnnnnnnnnnnnnnnnnnnnnnnnnnnnnnnnnnnnnnnnn
nnnnnnnnnnnnnnnnnnnnnnnnnnnnnnnnnnnnnnnnnnnnnnnnnnnnnnnnnnnn
nnnnnnnnnnnnnnnnnnnnnnnnnnnnnnnnnnnnnnnnnnnnnnnnnnnnnnnnnnnn
nnnnnnnnnnnnnnnnnnnnnnnnnnnnnnnnnnnnnnnnnnnnnnnnnnnnnnnnnnnn
nnnnnnnnnnnnnnnnnnnnnnnnnnnnnnnnnnnnnnnnnnnnnnnnnnnnnnnnnnnn
nnnnnnnnnnnnnnnnnnnnnnnnnnnnnnnnnnnnnnnnnnnnnnnnnnnnnnnnnnnn
nnnnnnnnnnnnnnnnnnnnnnnnnnnnnnnnnnnnnnnnnnnnnnnnnnnnnnnnnnnn
nnnnnnnnnnnnnnnnnnnnnnnnnnnnnnnnnnnnnnnnnnnnnnnnnnnnnnnnnnnn
nnnnnnnnnnnnnnnnnnnnnnnnnnnnnnnnnnnnnnnnnnnnnnnnnnnnnnnnnnnn
nnnnnnnnnnnnnnnnnnnnnnnnnnnnnnnnnnnnnnnnnnnnnnnnnnnnnnntttag
ctatgcacgccagccagagtagtctagagcccaagaaataaatttatatttagtatgctg
catcgtgctatctctgatacgttaaccacacgttaaattcattatgaaaagctacaccag
agccgaacctagaagaccagggtatatgtgtctcttgaatgccctcccctctagttcatg
gcaggaatgacacaattccatttcagtgtccttcttcttctctacagagtactatatcct
ttctcaaaacgaaaggcaacaccgtagtgcaactgcacacgtcagatcccagcctttgat
tgacctgagtatcacccccgcaatgaatgggtacttgccagattgtccgtttttctcctt
ttcttttccttgcatctctcattttttgcagtatttgtttgtttagcagccaaatgtcaa
gcgggcgttggttttatttttttccatccgcttcattgtgatcctttgatccacagttgc
aattcattttgggcccgttcaagagttaagtctattgtaaagaagagggtacgtcgctgt
ctgttccagtaatgctctaaatgagcgtaaaatattaggcaagattgagttaggagcaca
ttgaggtcttaaatggctacctaactgtccaaccccaggcctttaatcaatcatttcggg
gttgtctctcctccgagaatagagatctatctttttttgtttgtgagcttctcagagata
ttaaaaatagtaatgataattttggctttgggtctgtagataaaacatattaattaataa
tgaagaataagtgagtgttaatatcgctgaatacatatggagcttttaaagaacaattgt
ctttgttttataagcccaataaaaaatattttgttgtgaaacacaaagcaatttcgattt
attattatgtacagatattatggaactatacatatatgcttttacatatgagtcttgatt
taagttgttactgctagcctttgttcaagagcagtctattgcgagtctccgaaattgttc
gcagctcgggtcaagatttaagattaaatgagcagggaaccgacaacttatttaaatagg
cggtaaaactcgaattaataaataacgtatgctctggccgtcgattttattcgtttcact
atgtaagcttgtctatattaaaacattatagctgtatactatctttgcttcacaaaaatt
cttttggcaaagaaactttcatcaaggcttggataaaacttggatcaaaacccaagacaa
gtgggcagagcagaatgaaaaataataagtcctttttcgacagctgctttggataccagg
gagtatttatttgattggaggtcgcgactccaaaagaaagttcattaaaattatggcctc
ttctaatttttgaactggccccagaaaggaggagggagggatatgataagtaccatagac
cccaactttgcctttcttgtcgtttgcttttgaaaataatcattggactgttaatttgtt
tcaagctcaaatttttgttggcgctcgttttctgtttttctttccagttgaagaatcttt
agctcatgcaaatcaaagaaactcaagttttgactacccacaccaaaagacaaaatactt
cgtaaataaaatgtttacatttttcaaatttaaaatactctctacgttggtggttatagt
gggtgtggcagtagtagttcgcacccttaattaagaaaaaggggttaattaggtggtgac
cccttattgggtgtttggccactgcccactaggcataggttggataaaagggttaaatta
aaacaaaaagctttctaccccgatgtctagctcaacaatcgagaaaacaaccctacataa
atgatatgtattttatgccatcagacctaactctttcatacactttgttttatggctata
attgaacatccctcatgatttagacaatgtcacgaggataagagatgtgttccaaagaac
cagatcgaattgcggaaagatatacagacagtttcatctttcgtagccctaaagcgggtt
ttaaatggttattttgggaatattaaaatttcctgttgtttgtcttaataatggataata
gttcattttttggatttttttaaactaattttgtgggtccttgcagagtttaaaattttc
tatttgaactacattaacccgcgatgcatttcaattatatatgataatttaataatttag
ttgtctgttgcttaataaacatagaaatgtttcactttttagttgctttaaaagtagcac
acgtttattaaataaaaccgctgtaactgttatggatatacatgtatgggcaaagcaatt
aaaattttccatttcactcaacctaaaaccaaaaaggtttacttgtttgtttgagttata
tatttttttcttttttttctttatttgaagtttatcaatacaaggggatggaaaacgaca
tggaaaaccaaatgattgcgttgactgggagtttctctaaaaaaaaaataagaaccaacc
aacttaattaagcttatcatatacattccaagcacaagctgtcgaacaggaagaaaaatt
aaagcgcctgtcacttgcaattatttagcctgtaggttgattactattctgttgctccca
aaagagaagaaattacccgaactgatcaaccgcttcagtaaactgcacggaaagcaatcg
catttttcttttgattaataatagtctaagaaataattttagcaacttggcatttatgaa
tgtcagtgctcaagaaagccctatagattagtgtaccatcatgttgaagtgaaataggtt
tggtttaatagtttaaaacaatctcaatacgacggatattctattctatagccacctact
tacaggctatcacaaacaatatattaaataacaaacaagagagaatgctatattagcgtt
cctgtcatatactatcatatactcgttactcagctagtgtgaatgccaactcgggatatc
gatagatattggggattaaaataagaaaaaatgtaaacatggtttaaaagtgtggtcgta
ttgggtggtttgtaggcgtcagagtgggagtgaaaaacttgtattgataatacgataata
actaataaaaatattttaaaaagtaccaaaacattttttaaaggtgtgaccgttccagtt
tttggcggactgtggatgttaaagtggacgtggcaatatgcctatagaaccatttttgta
tactgaataacaatactttatggctgctcataggacagatatatgatatttttgatcaaa
ctaaaactgaaattatatgtatttagtttaaaagcttattacaccgcagcttaacacttt
tttatgaaaaacaacgaatgtttgtgtttttctattattccaatgtcagcttatagtttt
tttgtaatagcatatacaaaaggttataaattatataaactaagaacacatataggtatt
cttaaagatattgacaattaaaatgattcgttatatctacagaaaaattaaggaaagttt
acaaagtcccaaaaggttgattttaatataatcttcttttctaagtcaagtgtatttttt
ctgaaccctcggtaaatcagtttacattcatcgaaaactttaagtgtcacaaaaaaaacc
catccgatatccacaatttgtacacaatcattttccttttcgctttccagtcatattaaa
aacggtttattcacacgcaaatcctaaacataaaacttaccctaaaatgtattgtaaagt
agttcggaaaaacctgtaaattgtactcctgtcgtttggtgttttctgtccatttgttaa
tttgctcaagggtcgagttattgaaaaagataaatcaagtcttcgctaacatctcatttc
tttctgtatcaatttaatcaattttcaattgtcatgcatatacaaactctcacattagca
tatctttaagcgtccaggtcaaagttttttttgaaagtatgagtacctgcctggaacgat
ttttctgtcctaacaaaccagtctgcagctcgggcagaagagccactttctattatcctg
gaggtgggtcctactcgggctactggttatgcaacaaacaccagggctggggcgtcaaaa
agacggcaaagagaacttgccagtacttttttggtaaaaaacatcctgaaggtcagctca
tttatgagggagactgggtgatgaacaaacgacagggagt
