# Supplementary material for: SMCis: An Effective Algorithm for Discovery of Cis-Regulatory Modules
Source: PLoS One. 2016 Sep 16;11(9):e0162968. doi: 10.1371/journal.pone.0162968 (PMC5026350; doi:10.1371/journal.pone.0162968)
Supplement: S1 Datasets — (ZIP) [file pone.0162968.s001.zip › dataset/Drosophila/kr/dvir_kr.fa]

>scaffold_12875:2131281,2171280
gaaatcgtaagcgcaacaaattgatctatgcgagggcgagctgcccagggctgcagaaag
ggcagcgttgatgccagcacagcgataagatattgtgttagggttaagagttaaatgagt
gcgaagcagaagaggaaacagtaaagccaactacttgtttggagaaataataaatgactt
taaaaatttatgtgttttccagcgaattttcttctatttttatttatcctattatttttg
cgagatatttccgtagcatttattttgggtatgtgtgatattgatttctttaataaaaac
aaaaaaaatatatatatttatctttaaggatgcaatctgctctgtatggcaatacgatcg
cagtgtccggttttttgtttgccccagcgaaactaggacactaggacacgttgctgctgc
tgatgatgatgattgcacaggcgtatcctgcatgtgtgtacgcgctgcggtttcgatttt
cattgtgaaagtgaaaatgcaaacggatgcacttcactttgctttgaattcgggtttgag
ttgtgttttcatcatcaatgaaagcaacctcagccacgtcctctatttgcggtctgtgcg
catctttgttttggctcaagtggtttcatattctctctacgctctcgttatttgctcttc
gatttttggttcatgcaatttttgcgcatcttttgcgctttgttgaacattctcacaggt
gtttcctcggctgcccggcacaggttttgtttgctgtccactggcacagatttcctttca
tcaaatgaggtaattcctgtgggtcagttgatcggacagaggttccctgagtctgaccat
cggataaatgttcccaggcctgtaaccaagccaaaacttaaccgattttcatacaggcag
gattttaatttggcattttaattttttttttctctttaatataggaaaattatcgaatta
gcttcatacagaattgagtcaattttcatagcatattttctcaatggttgcttctcttgt
tagagaactttttataataagtccaactcaattatatttgcgacattgagtaaaacgcgt
tgattggaatagattgttggtctttaaaatagccaagcatattaagtgcattctcacttt
tcaagtattttttcttattataaatgaactaagtgaaaagttgtcggcctaatgcgagtt
ggcatgactgcatttggaatcccccagtcctgctcgtattccagccatttccagctgcca
ggcacgcactcaaggtcaagcaaaggtgaaaaatgtgcagcgcagatgaagacgttgcgc
tgggagctcactgtcaagactctccctcttccctctagctcaaccggggaaaaatatcat
catttatttaaaattctccaagtggcgcgcatatgcgacgggccccaaccctccgctagc
acacactctcactctgtctgccgctgcccctgccacttgctgttgcacagacaattgctg
cagttgttgcagcgttgcaaaggaaatgagacatttgctggggttttgttaaaaaatatt
tgaactttttaacatttgaaatgcagcaggcggcgaccgaccgagcgagcgagtgagtga
ggcacgcttcccggatcgcagatcgagggggaagtcaaccaattgcaacgcctaaacgaa
caaaatgaatgaattgctgacaaaaatagcgcccttcgcgcggcccaagacatttatatt
atttacttagttcacgttttacagagggcgaacgccaggtgccacttggagctactcgaa
acatccaatcagctgagctaacagctaactagttctggttgagatctctattctatgata
aatattgggatatctcttaaaaacttttggcgtgttcggaactcgacttgccttgaattt
ttatatcttttaatgtaaacattgtgaagcttgaagaggagcaggacatctccgttccca
ttaagtatttatatatttgatcaacattaacaattaagtcctgaaagaaactaggcaaga
attcgagccgaaagtatctgatcactatatcaaatatctgctgtagaaacttttagttat
ttcgatcaaacttgatcataattttgcctttaatatttgggatgaattgaatgaaaatcg
agctactatattaacatatatcagtttttaaatattaaaatcggcttattccatgcctga
cttttatttttcacgaatcaaaatgcatctctaagcatacatgaaccttatgagatttca
agaagacagaacagaaaatatctataaaactgcgagcgatacgaaacaaggaaacccact
tagattatagtatcttttttggaatgcgtcgcatagctgaaacagaaactgggcgttgct
aaaacaaaaacctaaaaccacagcgaaattccaaatgatgctagaacagaactaaggctc
ctatgtgatggtctgtgggtcacttaatgtcgcgtttaacgtccgcaaggatgcgtaaag
cgttcagcataaaaaagtagttcagcgaggtgctagaagaagaagaagagaatccggcga
ctaatttgcggcaaagtgtcgaatgtgtggccataaaagcgccacgccaggatatattat
gcccgggccgtatggacaaggacaacacttacgagtattgcgcgtgtaagcgaaaaaaag
cgttgcttggaatgtctgcagttgattacatttgtggcctttttacgattcgatgacact
tagcgcctaatatcctttttagggccaggcctagtggtcgattttatttgctttgtctaa
gcatttccgcaactatttcgacttgtgcataattcagggttcgatctgctgccccccact
cgttctcctccaattgtttgttgtgagccaagcgatttatcaaatagaataaagagagaa
accccgtcgcagttgacacttgtcagctgcatgtcaatcctttgcaggttgcgcacagga
tgcgtgttgtaatgtgagagactgtgagtgcgcgcaagtgaaagtgtttgctttcccaca
cacacacacatacatacacacccacatgagcacacaggcaaaaggatgcaacatgccaca
gcgcagcaacacttgccacagtttgggaatgcgtcatgggaaagtgagtgcgcatccttg
ctgtgtgagggttgcctgtgtggtggccgcataaaggattttcattacgctgcaaaaaaa
ctgagtctcgcaatatgtcatattaacaaatattatccggcattgcacgaccgaaacatt
gttatagatgtttaaaagtgaacaagtcgctgatcggaaattatcaaaagtcttatcaat
aaaagatttttcataaaatcagcgaagcttccagatgaagcttcgctttgctcacgttcg
atcttccttcaattagcccacaataaacaaaaagtatctgctaattaatcttagctgcac
gcttgacctactgcacgaattaggcgcagtgggcgtggcatttgtaaaagtgctgagctg
gtcaagcgtagattatgcaagttccttgagagcctgtacaacatgtgggagcagagatcc
ttgaagatcgcccgctgtgcgctgcatttcatagaaaactcatgagacgctcgttacgag
ggcagcaaaaaataaggaaacaaaacaatggtcagcaaaaggaacaaaagggatcacgca
gctgagctgagtgaggctctgatcattaataatgtgaaacatgttgcgaaattttagagc
actccttaaaccttttttgcgtccactgcggacaatatggccaacagacaaaagccattg
agggcggccttaaaaacagcccgatgcgctagacaaaggattccgaattttctttctagt
agatttttggccagtccagtgtccggcacaaaatggcttcgtattacttgctgttgcggt
tgcgagttcagggatgcggcaacagctgccagcgattgagttgccacattgccaatgtca
actgggctgcgtttccttgagagcatcaaacaatggagccactgtcaaccacaaaactgg
caggttgacggcagcttatctgcatctctcatgtgagaagttcgtccggctgtgtgggaa
tccttggagttgtgccatctgatactttgcctactctgaacgctagattgaacaggtccg
atcgctgttcatttgttgtcttttgtggggcgctaaaatgtcaaatgattcttgtcttga
ttgagccgctgactgagtcgctgatcagtatcgaggatcaggtgcgtctgtctctgtctg
atcgttccacagtagctgaaactcttggcatctagtgttacagttcgccaattatctgca
tctgaattgttttaattgctagctaaattcctagtaatccagtttttcattcactcgatt
tttttgggagctgcttctcacgtagctcaagtaatttgcacttaatcaatctgctccgaa
agggcatctaatggaagaaaggatctttcgacttggaaattgagaagttaagcaagttac
aaaggacagctggagcccataaagatggccattagttggattttaatgtaattgaggttt
ataaaatatatgtgcttaggtgggaggaatctgaaatgtagtatatgacaaattgatgaa
attgtttaaagaaacgcgatttgtttaagattaaagatcaataactaattgaattaaaat
aaaatggtttcgttttacagatttaaatgcgggtcaaatgtcaattggctggacaggttg
ctggttcgaatccctttgaagtatagtataatagtctccattaaagccaaatgttgttat
gctagagatagaaaaagaagtagaaacacctatctataaatatcagagtgctttaccttt
gtaaatgtatattatggtacaaaaattaatttaaataaaaattaaatttctctctacacc
cttttaaatgagtaaacaatccattaagataatgcaaaaagtattaacaacccgaaacag
aaccacgtcaacagaaatcggcacagaagccacattacaaatactaagtgaattacaatc
gtgcaaataaatttcgtcgagtccgacgggtcaatcggcaatcagagcccgagagccaca
acctgataaccccggggaatgtgtctgagagtcggtgaaagcaaatgcatttccggctct
gtttactcaattgcaattcatgactctcgccgataagttgaaaagaaatttgtttagggg
gggggcaaatgcattttgagataatttctgacttgagcaaaatatagaatagaaattaaa
atgttgctgaacttggcctctttgtgtgtgggtgctgaaaaagccaatgatgacgaggtc
tatgatgattattgggttgtcttatcatgcaaagtgcctttggtcatttagtcaggtcaa
atattttcgtattagttgtctaaatttactctgtggcgccaagtgggtgctttgaacccg
cctgggaaggtgaacagcttggggtactgtgtttatttgcctctagtatgccacagaggg
cgctttagagctcttcaagtgttcggcttgagctcattagagccagctcattgtcgagtg
tccagcgataatcccttctccttatttttttttttttgctacccggaacaaatctccgca
tagccgacccaaatcatgaggcgtataatgcgctctcacagccgagttccagtatccaaa
aacccacgcataagatgtgcaatcttgcgcaaaaggataacaaataaataaccatatgga
cgcactgaaggactgacctgctgaccaacttgggcatgagtagtgagaaataagaaaacc
ctcagttgaatcaagcatgcaaaatgcgtgtccagcccctgctcgttggcgtggcccaac
aacaggttcaagcgccagaaagaaacaagactgcactaattgagagtgaatgcttaagag
ataccctgtaacaagttaaataaaaaagactttaggcaagccacttctgcctttgagctc
tattaaatatgaattatatttgtgtttaaattcctatcattatcaaatattcagatctta
tatatgacaagctgtaaagcgtatacaacatatatgaagtaataatgtccctaatctgga
atagtgctcaaaaaggagacgtaattcacattcgtgttaagtaaaatatatattatgaac
tctgaaatgttttcttacgcattatataccctcttttaatcatttcaaatggtcacaggg
tatatgaaactcatatgcctcgctgaatttcatttttatacatttttaaagcaattaact
gttgttgggtgttgttgttgttatgcgtatgtgtgtgtgtgtgtgtttgggtgcgttggc
atccttgatgcgtaacctgacacttgggtaactaggcacacacataaatcagcgtctagc
tgggcacctcaaatgcttgataaaagtgaaaccatttccggtatcagcgtgtagtcctgc
gactttcgctttttattccctttaaatgagaatacgcttcgattttctataatttccaca
tcaaactgtggaacaatggcgaattggacgacgcccctcgatcacaaattcaaatttcac
ttccgtgttgcaggtcgcgcagcaattgcaaacgtttctatgtttcactctggatttgaa
ttcaatggaataaatcccaggtaatgatcagttatcgtattgcaaatcgatagcgagggg
gtcgcggggcgtggccaaaggggcgtatttgcggcttgatttttcgtggtttgtccgagt
taagtgaaagtgttttgtgtagtcgagacccgcataagtcaaccacctcagcggccactg
caactgcaactacgacagcaacaacagctaactgccacatccggcgtgacattttcttta
actatgccccccgagcaccgcgactgcccctgcccctgcccctcttaagagtggccactt
aaacaggctcgtcactcggctgtgatgatgccgcatttttggctcagtcgcagctctaat
caaacataactaaatatttccgcatattgttaatcaatttttatgcgactagccgcgact
gcgccgtcgtccctgcccctagctgcccatctaagtggcctctaatttatgccacatgga
ggcgtaacaattgcgagcccaaacaaatgtccaatggcaagcctcgtattcaaatgaaat
atttgaattatttgtccattgtttaggcaaattttccattggtgtttgtttgctaattgt
tttttttcccccccgattcattggaattatatattccttttttgttgtgggttgtcatgg
tcacgagacgcgggcgtcgtgcgaagggttcggggtggagcagcagcgatgctgttccgg
gtgatgcgggcgacaaacatcataaaaacctttcaaatgacattaaagagctattagata
attattaagtagacctgtgaaatattcacattatcggtatttcattgagctggggattcc
agctctctcgcaactcttagtaaaataatgtagaaaattttcccatgatcagaagagtat
ttagtagacattaaacaggtgttaagtgaactcattgtatatctgggtttttgttgaact
ctctttagttaaactagatcaggttatattatattagaaaatacagaggcagccagccca
taaggcttatgtattcttgttcagtatgaaatggcgatcgtaatattcctttcggatttt
tgtctctctctgtttggttccctatggttagactttagactcggttctgtcttctcctac
ttgaaatctactccgtctctttaatagtcagtttattcggttgaaattacccttaaaata
tgttaagtatttcaagtgttcacttttagctaaaaaactaagtcaagcggcatatttaac
atgctgtgaagcagtaggaggaagtagttgggcaccgttcagcaaggatattgcacaatg
ggtgaaacaaaaggatgccgaagtcgctactgctaaggcaacgcctggccaactgtgtaa
acaaaagtgcagcaaaaacaaagcgcagacgggctgcaaggacaacggggacacaggacg
acaagtggcgtcgcaggaaaaagaaactaaaaacccaatttgagagcgtatttgtgtgtc
tgtctgtaacccaagtaaatgtattccattttatggagcagcagattggagtggttcgcg
gtggtggtgcgggcaaaaccacatgcggaaatgtcctgacttcctgtcaaagctggcgtc
aaggcaacacgccgaagccagcagcgagcagtcgagatttttgccaattttaaactccca
aacaaagaatttagcatttggatttgtgctcggaacaggtcacgtcgcacttggccaata
gtttgagcctggttactaagcagcatggaccactgtgctcacacgttcgcagcagttgcc
gggcgacaaattgagttgtcaccttgcggcattaacataaaaaatcgattcggcgtcaat
tcttacgtgatattataacaaattaacagacacgcatccgagcatgattatccttttttt
tttatttgactgtaacagcagcataagcaggagctcgcctttgatgcccggccgctgcct
gcggcttcttttgacttggggcttgcataatttgagtgacaagttgccagttttgggtat
caatatttgaatggagagcagttgctcttagatgtgccgtaatcctgccggcagcttcaa
ctgcacgcagcccaattcatatcctttctggcggctaagctgtgcacaatttgcgagcct
attcatggcaaagcgaacgtgtgtgcatttgtagtttagatggagtgtgctaaaagagtt
aaaactattggaaggtaaactagagaaggtcacttaaataaaggactatccaaaggacta
tcacaaagtttttgacttaatcgataaaatgcaaatatatttcaatgcatttaaaaatat
tatatattcgttatcgcaacatctaaaattttgctcataatcatattattctagtattag
acttaacacatatgcgcttatatatgttatggtccacaaattatgttcaggataaggtca
aacatctgccacaacgcgttgagttgggcgaggggaaaaaaggaaaaaacaaaacaacca
atggctgttgctcctctgaatgcgcctttcattaggccaagttgaataactagaacgtcg
tcgcatgacgagaatatttgacaaagtgtcacaggaccttacagaaataaaaaataaagt
acgaaacacaaaatgtgaaatttttggtagaaaactctacaaaagttttcaaggcattga
aaattcttcaactgcagttttgtgtcttttgcacaagaacaagaaataatctgcagctag
ggctactgaagtggaggtcggaattatgattaatgaatcctggcagcagaatcagcggca
gcagcaaagttggccaactggctgagtgttctggccaagtggcaggccgaatttttaatg
gtctcgccgcgccaaacaaagccaaaggccattgacaaaaaaaaatgctgaaaaactgtc
gacttttatacaattttttgttgatgaagctgctgcctacgcaaaccataaatcatgcac
tttgattaaaggacacacacacacgcaggacatcaaatgtggctgctgtaggtgctggcc
agtagatttgattaattgttggcccaaaggattggccgttaaaaattgcaattcggcgcg
cctgttgacaagttatccttgcgaattgctagctgtgtggccgccagccctgcgcagccc
agccgcgcctctcgccctcgttatcctgctgtcaattgtagcacagctgtcaacggccaa
tcaatgcaatttacagcttcatttttgcaaatttacaccaggcaaattgacacacggacg
agtcggccttgttgacagccaggccaacaacaaaatcaccaactgctaaacaggatatgt
ggctcgccgtgtccttcaacgtttgacttgaaaagctgctcatgcgtgtgcaacgcgata
ctttttaagcatttttttaaacgcccggcttgggtttgggggttttttctaggacttcgc
cgtcgtccgtctaattgccaaacaattgcgcctgattatcctgtcaggcgtcaagtattt
gtgcggtttcccgctttgtttaattggattgcctacagccgtggacatgtgagtgacatc
acgtcatcgcaaagccatcaacgcacctttccacaatcggcaaatgttcttgcttttttt
tttatttttggcgcggcaaaaaacgaacaactaaaacgaaaatcgcacgcaaatcgcgcc
tggccatgaacgaccatgactgcgaccttatcagcccatttccagttctagcgccaggtt
gtgcctcggctacaaatctaacaaaaaaaaaaaaaaaaaaattaaatatatttgaacata
atgctcaatattataatcaaattgtgcgctaaacaataaacaaactttcggcctcagatt
gcctgcattctatggaatcttcatgctgattaacccatttagtgttatgcgaaaaaaaaa
aacagaatacaacccaatcacttaattatgttaatctgtttcttgttggtgttaaaagtt
aatgtacactttccatttttatggacttgttgtgcagcccagcatgaaagataatgattc
tattctaaatatatatatttattttgctgcggttgtattttagtcgcctgttgttttggt
aggtcaaagttttagaatgtgttaaaaaaaaacatttaacagcatgctgttaattgcata
gaatgctttaaagaaaataaaaaagatgtaatagatatgagagaagaattctacattaaa
atcaaaagggaagctcaaatttatataagaaagatcaagttgaagtccttaaatgtcaca
gttatctctaagattcacttccttaaataacaactttatttacaatcaaattatagtcac
aatttaaatgtaagccttttaaaaaaaatcatatattttacgttgaaatatatatttaca
atcaggctatcaattcgtgtaagccagaactgaatgccaatcaataattccttataatta
tatgcagatcggaatttgggttaatttgtgcttttctttagttgtttccaagtgtctgct
gataatgcccgcccgtatgctaccccaagcctccctcatgcccattgccatttccgcagc
atgcagtcacgtcgctcgcgccattcgtcgtactctttgacaccgaaaggagattttttt
gtgcaaatattgccgaataagctaaagaattgttgataagaaactcgttgactaaatgcg
gcccgggtgcattgctcgacccgctgataagcgccagaaaatccttgatcttgagctgcg
tttctagtgttttgcgttctcaactggcagccgcttaaaaatcaaggagggaccacagcc
caatgtctatgtcagatgcaagaaatagcaataaggcagttgataagagtcccacctcta
aaaaaaaagtttccctgcactgccggcgggccgcgaattgataagcgcagcgcaatgcgg
cgcgcgcggcagccagacgaaggccgcttctcgctgcctaattacacaatggggacgcat
ttgcatctgctggctgataaggtcacgcgaggggcagctgggtgtgtgggtgtgtcctgg
gcacgcgttggagttggcccaaaagccgcttaagtagcggcaacggctacggctacggca
acagctgcccgagctgtcagccaggctgccttagctgactagctgccaccaagtggcaca
caaatctcacaaattacgaaggccgcttagacttgactgcagcccccgcgtcacacacac
aggcaaactgaggcacgggatcaaatccgcatagtatctgaaaaagaaaagaaatcgtaa
catcttcacaataaacgagctcagatctcggctcaaacaaacgatctcggcccaaaattg
aatggctgctaagcctctcgttatgtaagcgcacaggaagttggacaaattgcataaaac
ccaacccaaaaactatacaaaagagtccaagggccaaggggccagtagccaactgcattg
ttattgccaaaaaaaaaatatatatatataaaaaataaataaagatattgattgaacggc
caaagaaaaaacagttaaggaaacagatgaatggccagaacggaagtgcatgcaatgagc
agcaacaggaattggttggctgcactgcgtataaagtgtagtatgccataggagtctttt
taacgacttgcagcaaaatcttcttaaaacttaaacatcaatggatgctcagctaacttc
agccgagtctcataccaagacctaatttatattcatttaaatataactacatctgggact
aaatgtagctgagaaaatcacaatataaaatgccctttaagaaaagatttgaaatatatc
tagttttgcctgactttagaatatatacagtaagaaccttactagttatacttccatgtc
tttaaggcattgatcagcccgcactcctcgggaatccttgagatcaaatgtttataggtt
gtcaggtaacctaattttactataatgcatatgattcttatgaaaggtctcttttcactt
atcctgagctttcagaatattaaatttatttattttaagggaaactcagttgattcgtaa
caatatgccgccatattatgtgcttgggtaatttcaggcagtatcccaactttaattcct
tcaataatattcctctctctatataaatttctcttaagcaaagccttttttataagcact
tgaatatatcacattatcgcttttccaaggtatgcctaacacaaatctcaaattccttcc
gtcttttctgtggccacaattttctcaagcccaaaacccattcagatcgtatcccagcca
cacgcgcacttcctagtgggactaagtttaagccagagatcaaatcaaaatccgcggaac
tatcgctgaatctgcggctgcttattgcgccacaaatctgtagatcctggcgctaatcgc
agcagtcgggtcgatcgcaacgctaatcgcacgccttaagttaactataatccaatgcat
gatccactcgccagtgcttcgagtcggatacctgggcaagtgttggtcaacgccaactgt
ttttgcttaatcccgggctttaactttttgcatgtcggattataataaaaatgtgaatat
tgcgacaattatttttttttattttacctctttactccgcgaagcagctgactcccggat
tagtagagacgactgcgcagagggaacagagaaaaaacacgttgcgcctacctcggaggg
cggattaaattttttcaacaaaataagtcagtcttaagcacggcgattagagcttgatcc
tccggggacatgggcgtaatattgatggattttcctctaaatccgtcagctaatctccgg
cttagcgcgcgacgcgatttttttcgcgactgccagttttgttgtgtttctttttttcgc
gagaaggcaactcgctctgactgactgaccggcgaggatcataattatggaattcctaaa
caagagagagagagagacgaggacgagcatgaagtacacgagcgtgtgctacctgtaagc
gtgggttacctctttgccaggtctagcgctgaccagttgccaggtagcgctcggcccttg
gccagccttgaggtcaccgtttggcaattaagaagtcaattttcggccaaaaaaaaagac
aaaaagacggcgatcactggcaaaaacaatgcaaaaaatgtgctaaagctgaactaaatc
cggcttaagaatgacaacgccgggcaataggccaggttttgcgtcataaagtggaagatg
ggacattgtattttttttcgttgccgtcacccactctcactccctcgctctctttctctc
gctctctcgcccttctctgcgcatttgcatgatcataaaatcgaattcgccgcagcgccg
agaattctctccttagttttttcttaccttttttatttgtgtccttgactgtttttaatg
tgcgcggtttgacttttttgcccagttttttacggttgtcgtttcttccttccgtttttt
agccgagttttagtttcgtttttttttatgatactacctggttttacaattgcgcttttt
actgggccagttttttttattttttttttcgtaaaagagtcaagtgaggttagtgaacta
tttgaaaactgaatgactagcgattggctcgatatatagagggaattgtatgtttgtgtg
tgtgtgcgcacagctgtttggacgcaatagctaatagttagcacaaatatttccctagaa
tttccatagtctaagaagcccaaacacttggcgtatgtttgtaattagaattagccgagg
accaacccaccaaaaatatagaaatgctgaacgaaggacgctgcccgtttgctgcctagc
cggattagtcgcttaatccttgggccgagcgttgcgttgggtgttctatttacatgcatt
aggtgctgccgctggcctcttacaatgcttttgtaacacggccaaacaattagcgcaaaa
tatttttaggccaattttaatgagttatagagacgtgaactgtttacccggaatataata
cggcacaaaaatatacatgacagacgatcataaaaagcagcaaaagtagcatttcgcatt
cccggaaactttctaaaattctggagctctctctactctagaagttcctgttttctctac
caactatgattttccttttataaaatacatatctaatgaaatggtttttcctttctgaaa
tagtttttttctgaagaacacaagaccaaaaaaaaaaaaaaaaccaaaaattaatttcta
aacagtagaaaaaaataaaaaacaattatgcaaattatttaaagcctgctttcaatttat
tttgtattaatgggttaatatattttccgagtgtagctacacatatatgtcttgagtcta
acgataatccggcctgcttagcggttgcctaatcttaatcccaataggaacttgtgcgtc
ctggctcaagctaatccccagacgctgcttccgcgcttgctgacgtcacacgctggctta
attaaatcacatggattagcttgagccgagctcgcgagcgcgtgctcgaagattcattca
agctcgcgctcgacttgccgcctaaccccttgccaagatgctgtttgtgtgtcgtgcgcc
tggcttgtgcctcagctagacacagtctgcacccaagcctctttctactcgcccctcgac
agcgcaatcaatttgatatcaaacaggcggcaccgcagcctgttgaactgtgcgccctaa
ggaaaaaactgagctcagatcgttttttaagggatgctgcggctgtcagcgccagttcag
cgggatcagagagcttgtttacgcacatgcaagaggcaagagctaatgccacgcccagat
agttttaaattacagatctatctttttcttggagaggcacatttcctggaaatgcttgtg
ccagagcttagctttgctcagcttagctgtagtccttgtaatttcctgcaactctttaga
acacatgcggaccacaaactcaagtcctggccttaagccgcgcatcattagtgctcaaag
tgaaagggtagctggtttttcggcgcattaaaaagcggatttgaataaatgcctagttcc
gcaactctaaaataatataaaactcaagattgcatggctaagcccttcctagtcttcatt
cagcaaggaagacgcgtgctcagcctggtccagcgctaagctccaggattagggtagtcc
ctaatcagcctgctttgcatggcagttcattaagcgccgttgctgctctctttctctctc
tctcgcactttgcttgcctggccacatagctcatcaatagcaattcgatttgtcatgttt
attgtcatcatgaacattatcagcacattatcgattgctcgattgactataaatcagcaa
accctctcggctcgatcgagtgttacaaatagctaaaaaatttgtgggcaacacacacac
acacacacaaacgcacacagatctcatagcactcagggcgcgcaccctggtctaccccta
accctatgtctaaccctagcccgtggctttcactttcgctcttcccctgacgctcgcctc
gagcgaaatatttgtaaaaaatttgtcgttttttatttttgggttgaaaaatagctgcat
tttttgtttggtttctggctttatgtgcattgcttgttagcggtagggttatggttactt
cagcaaatgctggcaacagctgtaatacgagactggacacatgccatggctatagaaaac
ttgtagttgggtgcataaaactagtgcagctgcaggcaaagagttgtcaaaatgctggtt
gaaagtttttatacatgtacgtgcaccaatatttgattgatcaaaatatatgttgactct
tgctataggcatttcgagaaatgaacgtacgttgagtaggagctgatcaaatgcaccatc
aaaatttgtaattcatcaagtctacatttatttatgcttgacatcaaccaaacttcaact
tcttccatttttgctattcagatttccatgttacattaagtttttacattataacatctt
aaaagctgatcaaaatgttggttaatatatatgtgaatgaatttacattcaatcaattta
ttgaaagtgcaatttaataaaatgtagtttacataattatatatatatatagatatagtt
ttttttttttcaaaatggtctagaaaaatcgaatgctcaatcaaagagcaaatagacatt
tcttggaactgaatattaatttgagctatcaacaatccaaagtacaatttgtgggtaggc
tgacttattaatagtatttaatgtcgtgtgctacgcactaattacagcaattaaagttgt
cttaggttagtatcaaaattttgatagcactacgcactatttaacgtgccagtgccccac
atttgatagactatagatgtcatgtagcacgtgcgtgtagaccatgtcttagtctctcgc
tgaactgttgctcttaactttctcttgacaaccgacgagcgctgataatgggttgccaag
cctgacattgtgttatcagcaaagaccggatcttaatgaagagacagcactaagtagctg
agccaacagctgttatcaacacacgattatactgactaatccaaaatagttttgactaat
ccaaaatatcagcagaaagggtatccaaatatatttatcaagagccaagtcagagttttc
gccagagcctcgctgcttgcgtttttaatgttttctgcgtattttggtttcccggcaaaa
atcatatctgttcgactaatccgtcgggaattgttttagttttgcagttttacgtaacat
tatgcagagcaaatgtctcgagcagacagtcctatatggacaatgtggatggacaatggt
ccgtttttgccattgtagttttcactttcgaaaattacaaaatttccacggtagttctat
gttgaccgaaattaacatcccgtcgcgttacggtcgcgtccttggcctacctaacggcat
gtcctcatctaactacatctatttatgcatgttttcagctgaacttgcgcatgtcctggc
cataaaaatctacataaaaccatttaaaagtcaatccgcaaaagtcagcagcgcgacgac
caaaaaagaaaatcgttgaaactgttttttagcaagggtttttgtgcaagttttttgctt
gtttgacattttttttcttgttctgttacctgtttttagttttttttttttttttttttt
agctgttgctcttttttatgatttggttttttagacgtgtgccggcaattagttggccat
taagcgtagctcattcagaaacttgagtcaactcaacaggctgcttaaaaaactcactca
ctcgcgtttgctccttcgcttaactttcacgtgggcttcgcccccttttgagtggcgttc
gtttcgttttgtttacttcctgtttactcttacggcgcacgctcccagccaaccccgatc
cgaccggtccctggccctaaccccacaccccgcctttactgctggtgacttttggcgttc
gctctcgctcgctcgctcactcggtcactcgcgcgctcaggcgctctttatcatccccct
ttgcgcactttgagcacttttttttggttttcctttatgttcaaaggggaagtctctgac
atgagttaattgctgcagtttgagtgcttttttcgcccaactgttttaaacattgactag
aaatggtcgaacaagtgtttatttttattttttgtaattgccctttttttatgaaggctc
taaaaaacggaagtgcgagctagttttttttagggatcacataggtagcaacgttttttg
tgctgcttgtaaaaaacgccttggtcataaagccataaaaatatttacgcccgcccgtcg
ccgcataaggttttgttattttttaaggcatttggttaaaagtcaacttgtgtcggtttt
aaaaagaaattagttttgttctagagttgagatttgcacggaatagcagctgtatcccac
tcattctcactcgccctgtctttctctctcgctctctcatgctctttccctttcacatta
atttgcatatatgcagcatcagaaattctttaggtaaaacaacaacaaagagcgcaaagc
aaaaataaaaaaataaagagctgaggtatttttgaactcagttttttttttacaatctca
cacacacaaacaaacacacacacacacaaacaaacactagcatgctcgtaaaggagagca
tgttacctgctttgatcggcagcgcgtttcggatttcgttgttcgtttcgttctgtgtcg
tgcttcctccctttggctggctatcaatgtgcgtgagcgagcgagtgagttgctgctgag
tgagtgaacgattgagtgcgtgcatgtatgccagagtgtgtgtgcgtgtgcgtgtgtgtg
ccgtgcagagagggtgagcgtgcgagcgtacttatagttagcgcacgcggcgaattcgta
tcattcgtgatttggctctgacagtgagaggagcacagtttttgatgccaaacaaacaca
cacgctcgcacacagacactcacatacacacgcacacccgctcgtacacactcacgaagc
aaatttgttgcttctaaaggatttccacagcgcaaaggatactctctactcagctcaata
taaaaacgtgttgcagtcagtcgcttcatatcatttctcagcgacaactcgtcacagtca
caactcaaaaacttagttaaaaaaatatatataaaaagaaaatttgttgtgtcttaacga
taaaaaagaaacgcgagaatcaacaacaaaccaaatacctcaacaaaatagaagaaaaaa
aatcaaagttaataatttacataagaataagaaattataattgcaactacctcattttgt
ataccgtgaacttttgtaaactgtgcaaaaactacctcaaagtacaaaacacacacacac
acaaacacacacaatcccaaccaaaaagtgcacgaaattatatacagtttaaaagtttat
aaataaaacgcagctcaaatgaaaatttgtgttcagaactgaagaataaacatttgaagt
gaaattgtaagcaaattgcttgcaatttaatttgcaaggacaacaaacatacaacacaca
cacacataacaaacacagctatggccatatcaatgctgcaggacgcgcagacacgaagta
agtaaaatatttcaacaaaatgtgcaaaataataagattatagaaacagtttgggcaagc
tctcaaaaggaatattaaactaaacaggaaaatatagtatagggaatattattagacaca
attccttaaatccaagagtcttggtaattgctaagattttttagaacgtcttgttgagca
aaactttatatttagaaatattatttgtaggagcagaagcatatttcatgcaatctcaaa
aattaagacaaattttaaaaagttttaatcaaacaaaacttactactaatttttaaacaa
gacaacaagtcctagaaaattgtttgcttgcttttaaatggtatgcaacattaaagaata
atcaatttgatcaagttttcctaaaccaagattggcaaagtttaaaagaaatttaaaaca
aaagttgcctaagataagctaagactaaattacattttgctaactgcaagcttgcatttg
gaaagcattcgctgtattttttcgtgctgaatgtttcctgaaatctcttcataacatatt
aaagctcgcattaaagcacaactgctcacatgcacacacacacataaacatgcttaagca
cgcacagcaataacgacgtctcaatgtgcttgagttaacattaggcgccattttgccaaa
tgctcaacacacacacacacgcacgcacacacatgcgattaagttttgtttacaagtttt
ttttttcgccggcatttaactcgtttcacgcccaccaaaacaaatgccagaaagagtgcg
agagagagagagagagagggagagcgcgggcttgaaagagagtatctgccacacacacag
acaaaagctcacacatatgtgacacatgtgacgctcttgagcgcgcgcgctcttccgctc
ttttgttaaggttcaaactccccgcttcccgctccatcagctatgccaatcacacgtgct
gctttgaaccttgaacaaaaagttaaaatgttgtgtgtgcttctcgtgcttgcccccgcc
gcgggcaactgaccaaactgctgctgacagctcagcgggtgaggttgagaggttggagaa
aataatagaaaatagaaaattaggaaattttgctctactttatattttgattatgcgcct
tgctaaccagccacactttttgttgcttgctttttccttaggcctggccgctgccttggc
tggcatcaagcgcgaggacatggttgtggatcgctccatgtcgctgtcgccgcccatgtc
cgccaatacctcggccagcagtccagtggcctcaagcaatggcctcaacacgcactcgct
gtacccatcgatgggtctgcaacaggctgcggccgcttccgcctttggcatgctgtcgcc
cacacagctgatggctgccaatcggcaggcggctgcctttatggcccagctgcccatgag
cacgctggccaacacgctatttccacacaatccagcggcgctgtttggcgcctgggcggc
acagcatcaacagcagcaacagcagcagcagcatcagcagcagcagctgcctttggccgg
cacccatttgcactcaccgcccgccagcccgcactcgccgctggccaacagcggcaagca
tccgctcagctcgccgaacagtacgccgcagcagcatcatctgggcctgggtctgggtga
gcccgttaagaaggcgcgaaaactgtcagtcaaaaaggaattccaaacggagattagcat
gagcgtcagcgatttgtatcacacgcctggcgggcccatttcaccgcccagcagcggcag
ctcgcccaactcctcggcccatgaggccacttcaggtgtgacagcagcagctactgctgc
cgccactgccgctcccgccaaggatccgtcgcgcgacaagagcttcacgtgcaagatctg
ctcgcgtagctttggctacaagcatgtcctccaaaaccatgagcgcacccacaccggcga
gaagccgttcgagtgccccgagtgccacaagcgcttcacccgtgaccatcatctgaagac
gcacatgcgtctgcatacgggcgagaagccctatcactgctcccactgcgatcgccagtt
tgtgcaggtggccaatctgcggcgtcatctgcgcgtccataccggcgagcggccctacac
ctgcgagatttgcgagggcaagttcagcgattcgaatcagctgaagtcccatatgttggt
gcacaatggcgagaagccgttcgagtgcgaacgctgtcacatgaagttccgtcggcgcca
tcatctgatgaatcacaaatgtggcattcagtcaccgccgacgcccgctctctcgccagc
catgagtggcgattatcccatggctgcagcggctgtggcagcggcagccgctttggaatg
ctccaccaacaaatttgcggccatgtgcgccagctatggcggctccgaggagtctgtgga
tctggccaagagcagcctggatgaagaggcaccgctcgatctgtccgaggatggcgccag
ctctgtggacggccattgcagcggcagcaatgcgcgccgcaaggcgcaggacatacgccg
cgttttccggctgccaccgccacagatcgtgcacgtggccagcgatatgcccgaacagac
cgagcccgaggatctgagcattcactcgccgcgctccgccgaatcgcacgaacagcacga
ggacatcgatctcgatgagctggacgatgcagctgctctctacctgcgacagcagcaact
ccagcaccattaaaggagcaaactcgctctctgtgggaaatggatgaatttgtatatatg
gttcagagtgccggcgatcatcagatgaggctggctaagagtttacggtacaggaattta
tgtcaagtacaagtagcttgcaaaacaaaacaaacaacaaaaaaaagaaaaaaacaaaaa
acaaccaaactatgaaaaattaaattaatttttagtcatttagcaaataacaaatgcaga
ttgcacataaatcaaaaagctccaaaaaattgtacaaaaaacacgttaagctaagacaaa
ttttaggcgataagaaaacactctcacccaaaaacaaaacgtaacccagctaatgttgtg
ccattctcaaagcctagttttagttatatttagtttaaatattatcctcggttgttgtcc
agtaattgtatatagccagcgtttgcagctgccaattgtaaattatacagcgctctctct
cccaaaaacaaaaaaaaaaaaaccttttaaaaaaccaaacaaaaacaaatcaaaaaacac
attttagttattgtttagtctaatttgtacgcatcttttgattattctcaaagaaaacgc
caatcaacacaaaaatcaaaactaactttaagttattaacaagaagaaagagtatataag
aataataataaattctttatatgtaatgccaattgttttgtttgccataaattataaatt
taattattttatttaaactagccagtacgttttattgcatgaatctcgttttattgaaag
catttattatcatatatgtcaacatgattcttacttttagtcattttttttagtctgcta
tttaaattgtatttaatgaagccccgccaactgctgccgcgtgctgtggggggcatgttg
cgaaaataaaattgataaaagtcagcgaaaaatattttatgttctttttattttactttt
aagtttcagttcagttcttctgaaaaaatatatattaaattattgacatttcattcactt
aaagttattcgtttcaaaatattactgaacaacacattttagctctaacgtatttttgat
atcattttattttgagttgcaaagttttcaaatttcaacaaaaaatattcttttacatgt
ttttttttctcttcataaattatttgcacatttatttgcctacattatccacccacttcc
atttccacttccactgatattatatatatatatagcatatagctcaaacataaatatata
ttgtctaaaactagattgttaagtcgtgaaccaagtaaacaggaagaactactataaccg
aatacctccaatacctctatgtaaaaaacgatttgttgtgattgtcattaagcaactcac
acacaaagctgcacacactgacacacacacacagacatatgcagagctcataaatagcat
acacacatatagcatatatatatatagcgaatatatagcgatatatatatacttacaata
actacaatttgggcaatcgtacaattcaactgaatttatatacaaaaacaaaaaggcaaa
gtggagctatgtaaaccgataaacaatatcgaaagttatatatatatatatagcaatttt
tatgcatattttttatgacctaagcataacgaacgattttccaagcatttagtatacata
ttagcctagatctaagtgtacatatacgaatagcctaagctgtacatatttactcaaaga
acaacttacactacagcataattttagtgcaatctttggtttcgatttaatttaaatatc
aaaaaaaaaaaaaaaaaccaaatgcaacaaaatattgtgtaattttctttgttcattcaa
gtgtatggtatacaagttcctcaagattaaataattacaaaataaaaataccgaaatagt
tgaacgcatctcgaggcccgcaaacttcggcctttgagaaactgcgcattgtacacacac
atactcacacatgtttcatatgaattatgtatatgtatatttaaatatattacaaaatat
atcttaatctaagtgtataaatatcgtctaaattataaatctatatgcacgtaaagtcaa
tttaactgtaaatactaatgtgtactctatattattacgctcaatatataatgtgcaata
tatagtccaaaagttctgcacttaaaaactaacctttaaaaagaaaagtatcaaaaaaac
gaaactagaaaaattcacaactaataattcataattattatatgacttatataaacatta
ttattatatatgtaattctaatctaactaaggcatgcgctgctttgcatatttgattttc
tagtttattgttgttgtcctttcaagcattttaaatattatataaatattatataacaaa
aaaaaaaaaaaacaaagcaacaaaaaaaaagattcattaatttttaatgcaaaaccaaaa
atgaaaacctcaatgtacgagtatttattatgtttatggcaaattgtgtgaatacaaaag
cgaaatatatattacaatattgtgttaaagccgcaacatttttaatcaatatatttaggc
acccagaacgcccacctaccccaccgaaattagcccctaccccgcttcccccactgccca
tcccgaacccagcgacaacgggcgacattatataaatttttaatttatgcaaacgaagcc
ctttcgcattattttacatttgccacgagacgccccactaatgctgtcgccgcaatggca
catgccatactcccccagcccactcaccccttgggccaagcgccaaccccaaacttcgcc
gttttgaatttctgcgccgcgcggcggctgagcgcaaaacgtgaaaatatatatatatat
atatatatgtatatatataaaaataaaaaaccgcgccgcgcgcgcagccagaaaatgtca
cagtgttttcccatttaatcttcagcgagcaaacaacaacaacattggcagtccaccccc
accaaggtcccatccagcccccatcctttcagccagcaatgcgacgcctcctttctttgt
gcccctttcaacggcaggcagcagcagcagcagccgaaaaaggcttcgttctatgtacaa
aatggcagcatgtattacataaaaagtcgacttacatagcacgaggcattctgttctgct
ccagctccagctcgagctccttttgcgcccactcctctgcattgggggtagtcctgcgct
gcttattagcatttcagcctttcttcgctgagcggcagcgttgcctttcgagtaaatgat
ttagacttgggtagccagcattttttgccaaatgagtttacgagtgtttggctgtcagga
ttttaataccctccaaaagtaactaaaaaagggtatattaactattcataataaatctga
ataacttaaattaattggctaagaattctccctaaatattgatttgggttgttttcgtcc
ttttgctgtactctatggatagggtaccctgtaaaagcaaccataaaggtaacaataaca
atattacatattcataataaatcgtaatatttttatttaattgggtaagaattttgaaca
ttttccttttacacaactctatttataggtatctcgcattcgtgtacacttaagcacaaa
gctcgtattacttaaaataaccccgtatatcgtaattttgcagttaagatatctaaagga
gatttaaagggcataagaagctagcaaggtgtccaagtcaaagatttatataccctgtaa
aaagtttcctaaagatatgtaagattaattattataaagaagtaggaaaggtactcaaag
ggtatctacagttgcacccacttagttgctgttgcagccccacaagaaagaatgtgaaaa
ggcagttgaaataaattttaaaggcttcttcttctccgtttttacaaccaaccgccgagc
gctgctcattattcaaattgaaaaattatgatttgcgcccaggacttgaagtccgaagtt
cgcgtccagcgaagcaagcgattctaataagctgcctcaagtgcaatagactctagagtg
gaaagggcgatgggcagtgcggtggtggtggtgatggttgggaaaggcaggaaagggaaa
tgggcatggccatagcagtagggcagctgatgccgcattggctgccactttcattatcct
gcggccattcgcctcaattaaatgggtaaaattatgagccttattaatatggctagagtc
gtccttttacagcggggttcgctccagtaaggttaagtctgtgtaggcgtagaattttgg
gtagatttacttagcttagttgatattgagtaattgcagttggtggcgtttacagcagct
ctgcaaaaatgaaaatattgggaaaattatgtttaaagtaagcataaataaagtttattt
attagttttttaaagctccaaacaaccagcaaaactcttgctttgcctttataaaaccat
gaaaatatccttaagatatatataattattgttcaacaagggcttcttatataatatatt
tattaagtttgcttttgagttaatttctgtgcttttgcgttaaattttaacacttgtaga
aaccgatctgcgaaatcgattgtatgagacctccgcaatctcctccgcattctatgtctc
tttaagagacgctatacaatatttctattcaatatcgaaaataaattccacaaaaattct
catacctattaataattcttacgctcgtcttcgcataaccttttaatagagctcaagcat
tgtgaaatatgtttcaaaaatagtgaagcgctgaggggcgtatagggcatcaatcaaatg
cacacacacaaaacaaattgcaacaggatcagtgcggagcaaacaaagggttatcgccaa
aggagagaagaaagagagaagaagcagagtagacggcaaatgccgcatgaatgaacacag
actgaagccaattgatgtggctgttgtttgatccttggcctgttcccttaacccccctcc
gatgcgcacaggcatgcaaatttttggcaaacacacatacgcacacacacacgcacacac
actgctgacacaattaacagtgggtaggtagtggcagctcttgtgctgtaagcgatgccc
gttctcaattaccaaaaggcattgcgaattttcttggccacacagcaggccgcatataga
gagaaagtggcaggactgtcaaggacatatttgcacacagcgtgtgttgcagatatatat
gtgtgtgtgtgtgagtgtgtgtgtattttaaggaaaagtttcgccttgagacaaacgcaa
attgcaatctagcataaacaaatgctcattacaatttcacatttaacattgcgagcattt
cttcactcctttacgcggctgctcgtaatttttatcaagtcaaccctacagagcagggta
aaataaaaaaaaaaaacaaccctctcgttgcgcagctagcgtcagcagcgacgccagccg
cgacgcaggcagcgataacgagaaactcatttgcatacgaagtgctttcgctttctctgc
ttcgaaccattttttttcctttgccttgctgctgctcttgtcgaatggcgtcgccgccgc
agcacctgcgcctgcgtgcaagcgagccggcaatatgtctgttgccagctcgctctggcc
ctttggctttagtcaaagagtttaatgctggctgagcacagtcgcactgtcgacgtcgcc
tgctcagctcagctcggctcagctcagcttccgcgctgctcattatcaagcaagcagcgt
aaaactcattgagacgtttgcagcccccactggcagagcagagccccagccgcacccgca
ctgccgctcgcccagcagcttttagctttggctttgactcattttccttttttatttgtt
tttctcaagttgcacgaaaatcaacgtaaaagcgaaatgaagaaaattttgtttttaaaa
aaattacaaacaacccctttggcttttctgaaggcgacgccagcacaagaagaagaagaa
gaagcaccagcaccagcagtagcagcagctaaaagctgaaggagccgcaaagggcagctg
agtgggggccaacgccaacgcaaaagcaaaagaaatgagcgtatattattcatggtatta
atgtcgcaagcacagggcggttgcaagggatggggcaggctgagggctggggggcgttgc
gcggttggagccaagcattcgtcgagaggagggggcccaccgcacgctacactgtagccg
agcactcaatgcacagactttaagttttcaacaaaattttaagtgcaagtgtttcaggtt
gatgaaccagttgagcgggctggtaaagggagttgtgcaaagggacatgggagcagggcc
aggcacctggccatatcagatgtcaccaaacgtgtatttctgcttaactgcttatgtatg
tatgcaaaaaggcttcttcaacaaaaattttaatgcgctttttgtgctttggcaacggtg
attaattcaagatcttttacatatagcagcttattccgggagttcttttcattgtattat
gacttacatgaaataccactgtaaagcaactcttaagcaatatatttgattattgtttta
ataggaaatcattatttattaaattaaatgtgatgagtatttaggcatactagaaaaact
ttgaatttggagtccattaattaaacaatttgataagtcatacccataaaatgccttagc
cacctgctgtgcttcttcttcaaacagccctaccttctatgaaaaaattactcttaatta
atagcatcgaaacattttaattaaatgtgtgcatatataataaaggctctaaaaatgttc
cttattcttgagaatcatgaaatgaaattttctagaaatgtaagtccaattagtaaaaaa
atgcttatggctacatattatttggtgtatgaagcttggcgatttgtaatgatatccatt
ctatgacgatttcaggaaatactagaaatacttagggtgcttaacacctcctataactaa
tttaaaaaaaaatccctttcattctcttattaatttcccttggttgagaatcgagaagaa
gtccaataattgaattatccccagggatacatggtttggtgcatgtagctctgctgtatc
aggaaatatcaagaaaaatatgatgtattcctacataacactccctttaactaagtgtgt
agcatatgtgaccacactatatcatttctctttgctgacctatgccaataaaacacacct
ttcgccattttcccacgctctgccccacttgcaccagccaaaccaaaaccacatacaacc
cacataaactacacatatcacatatcaatttacataatagccagaaagggcataactcta
tccacccattgagccgccagccacaagaagaagagcaacaacactggcaatggcaattct
atgataaaaacgttgatgattacgcgtacattagacaagtgccgcacacacgcaaactcc
cctcttgccgcttagcctttccccttcgtgctttgccttttatttgccacaaaaattcga
caattttgtacaaatttacatgcataaaccgcgacatgggcggcggaagcggcaattgcc
cgacaataaatggcaaataaaataccatgtaggagctgtttgggctctaaatagtcgact
accagctaccctgtaataactctgaacgagcatgggtgaacataattatcagagcagtaa
gattgttggcttttcgaattaactttcgatttggttcaattaatacaaatatatacatta
aacttaacttaataaaggattacaaatgctctaaattatgatttatggactaaacttgtt
atgtttattaactgcttcaacgcacctctaaattgttaaaggcagtaccccaaatatttg
aaatgttattcaagaaatttgaaggctttttggttttcatcagatttgtttcaaagatat
atgcaaagtttcattggagatctgttccagccaatctacttctgcggaaaagaaatttta
agatattatatagtatcaattttgccctgcaaagccgggttatatctattagtaacattt
aagcagttaagcatcaccagattctatgtaagaaggtttgtcgaacgtttttgtttatat
acatttaaactcaacaaccaaacctgcccattaaaagtatttatatttccagggtataca
tacgaaaactacgcacgcgatttgcgtggatattgcgggcggtcccgtgggtcgttgtta
tgtaggacatatgagtcccatacaccgaccctttttccccctttttttgcgtgcgtttac
caagaaatttgtttagcgaaaatcaagtgaaaagctggcaaataaaaaaaaaaacgaaaa
acatttgaaaatcatatgcataggggtggtgtgtgtgtgtgtgtaggggtgtgtgtgtgt
gcgtgttgacattttgagcgagaaggaaaagtgagctatcaacaagctatcattcactac
acatatgcaaaaagtgtgtgtgtgtgtgataagggcttgctctcgtatgtgtgtgtttgt
gtatgtgtggcaaactgttgatgcgatttaagcgatttgttgtgggttttccttgacaca
gcttttccttttgcttgtttatatttggtttggcgggtattatgcaaaaaaagtgtagca
tactttcgggcatatgttgccaagtgtgtgtgtgaggggtgtgtgtgctgtctaacagtt
ggcagaggtcagtgctatgccaggccatagtgggcgtgtccagcagatgtcttgttctag
ctgcccgaggctgttgattcaattataacccatatacagatatatatatgagtctaaaag
gatttgccagaatatatgtatgcttgaaccagggacattattaaataatgtagggtttgc
ttttatttgggcctgaagcggctctaatgggttctataattcgcttaggcaactggacag
ggcggcgccggctgacgggagtctgagcgcgtgtgtggctgagccttttacttgatagcc
tttgaactaatttgcggccttgtgtgactgtgtgtgtgagtgtgtgatgttgtgtcaata
gcctaatgcaatttacaaacacatcaaagtcgcctggccaggacaggccataaaggagcc
aaaggactaagcatcaagaagcgggcagcacccacaaaatatgcaaagcgcaatttaaca
gggcaatgaaaattttttaattacctctcatatccggcaagtggccagaaccggagacgg
cggcgacgacgacgctgacgtccagccagaaacagaacaggaaccccagtcatatccttt
taatcagcagctccttttgcatacaaaacaaggaaaacattaattaaaatgcagacaaaa
cgcagctgaagctgcggcaggagttggccaagcagcgaataagcgaattaacagcggcca
ggactttgcataaatgaaaggataatcagcggaggataacaataacaacaacaaaatggc
gcgcaattaacatgaaaatgattctgtttgacaccaaacgcagccaactcacgaacaaaa
aggccaaatgccagccagttggtgcccaaggagggttaaattagcaggccagccaaggtg
gggcgacggcggcgggggagagcaaaagtttgttttaaggacagcaaaaaggacaatgca
gcgcataatgtaatattgcccattaagcgcggccattaatgaaaggacggacgcacttcg
tctgcgcctgcgcctgcgctcgagtatcctgcgtcccccctcgggcgcttccatggcaag
taattaagtttatgcgaagtacaaaatttaatttcgtttgccaccctttctgctggacca
gccccttgtggcggcagcccttgacggcgtgtgtggggggcggtgggtcagttggctttc
attttgtgagcgcgcttcttttttttttttttgtttttaatgccttttgaagtattcgcc
gttctgtatggagcttcgcgctgtaagcatcttaacggcatcatttggcgccggctcgcc
caggtggccacgcactgcttcctcttcttctgcttttcttaatgtacaatttactttgtt
tttttccataaagatggtattataagtatatatatttttagagaggtgggcgtttacctt
gcaactgcgtagcctgtttataatttttaattggtgtttgaagtgttctttgcggggcga
agactctgttactaaagtgccgcatgaagtgggtcgagagcgctttgaagcgtcagggca
ggcttttaaaagacaaataggcgaaatgctttcacaaaatacataatagtatttgaaact
gtttttagctaccagaagtatgcctcgaataaaagtcaccacctagcaggaagttaacga
gaatagcttaatttataatccttgtaatgcctaagatatatagatatttcaagttttcac
cgctcgctcaagcagatgctgagtaatgttgcctgtacagccttctatatataatctttt
atgattttatatcttaattactatcaattttataattataccttgatgtgcaggcagaag
gaagcatatatattctaggtcagcatcaaaagccgagtcgcatgcccatttgtctgaacg
caaggatttcagagcctacaagagctactgaattgaaatttttaaattaggtagtcctag
tgctcgcgcagtgcgatttcgttgcccgacaatcgataacttggttagttaccgaacaac
cgataaaaatctaaatcgatatagtgttgttgagcaaatctctcgggctttaagagctac
cctcaacaaatttgaaatttcgcttccagaatgaacttaacagatcaccaacaggcttaa
gagtatccccgagtcgggcactcgtgacatgcgcaccttttacttgtttttattattatt
tgccaagtgagtctccgctaacatcttcaattttacgacactatccctggattcgataaa
taatccatattcttttggttttaaatttaattattttcactgtattcaatcttttatcac
aagattccgagctatgttccgtgtatagcttcccgtttgtatacctacttctcaagtacc
atcaattctttttaattcaacttcaattacttgagattttctcagaatatatacggctct
cccagctgagcgcaatatgtagcatattgcaaatcataaatcaataatttccaataaagc
caaaggatttccatccacatcatcaacaaccgacaacaactcagcaaccggagcccatca
agcgtcgcatatttttcaaattaaaatccgagcggcgcgcaaaaaaaaagtgtagaagag
gaagcaaagaaaaacattcgcgctgcgcccgcgctgcataatcagcttcagttgctgtcg
cagtcgctgcctcagtcggcgtcgacgtcgccgacgctgccacgctttcagcctcgcgat
gcgcataaattaagttaacccctcacaggaacaaaaaaacgcgcgtctgcctcatttttt
tctgttcatctattttttttttgttaccgttatgtattttgtgattaactttcgttttgc
atgcaacgctgcgtgcttcttcttcttgttttttttttttttcatttcaacccatctatc
tcaaccctttggctgctgtgggctgcctgcctgcatgtctgggcataaggactttttttt
gttggtcctcaacttttgcgtttttgtgcgatttttttcgttgccaagttttatgaattt
tgagttttttaagcggatattatgggtagttttctagcacagacttaaaaacagggtggc
cgggaaaagagttgcaacagcacctggatgaagtattggagaaacccacggtaaatcgaa
atcgaaggatatctttgagatgagatgagaacataatctattattattattaaattaaaa
ttatattaattaaatattatcttttatttaaaacttacaataatatttaatttatttgtt
tttaaggttatttcttctattaaattgaatatttattgagcatttttgtaggttaaaaga
attatttaactatttaaacatttaatttgtcactggcatttattatttaatatacaataa
caaatcttctttcttcttctttctaacggcgtttacttttttgttttcagcttatttcca
gttgcttcgcaggtgagctgatctgttgtagatgccatataccttaattattcctatttt
aagctcctctcatttgatctgcacttaatacaacaccctgtaaagcgcctgcatcagttt
ttcaactcttttttttctgtctcaaccaaatcaacccaaattattctgcacgagcacatg
ctaaagtacccacgttttttttctctccgatatttttgattcttcggcatgctgcgcggc
cctgaaaagtttttaacccttgcaaagctaaaaaaaaattacatgaatattcacttgtca
aatacaaaaaaaaaaaactgtacgcacaaaaaaggagcatttgtgttttatggctgtgga
cggcagccggaatcggtcgtctggggtatgtttcgaacttgattttcgaaatgccaacaa
aatgcaaattaaaagtgcgtcgagtgaaaaaagaagttgtgaaaaaccctttcaaaaaaa
gggttgcccacagccgcaggactctagccgttgtctgggtaacacggggccaggaaaaaa
acgataccgaggggtgcgcgtttgtcgtgtgtcctgccaggcacagtctcagtttttttt
ttttgaatatttaattttttttggccgtatgcaaagcagaattaaaaaaaagaaattaca
ccccatagacaggatctgtgtttagccagggatttctgttgaaaagggttttggtttctc
tattgacttgccagcagagttttcttgtttttcccattttccatttgcatgcgacagtaa
tccctgtttaggggccgcacacggcgcaagatcatgaggcttgcaatttgcgcaaaggat
gcgtctggcacacgtcctggctgcggcggcctgtgcaatggattttggccaaagacatga
gatatgcgtctttgttgttcgcccggaggcggcggaaattagttttccctaccattcagt
cagctctccctctctctcctcttctctcatctcgctctctctcattggacgtctcattta
cgcctattaacatttttgacagctgccgctgcgccaaaggtgagccgctggctcaaaggc
ttgccaggcttcggctcctgtttctgcgcctgacagctgcccaatggcttcgctgacatg
tcctgcggcgtttctcttctcttttcgcaaaaaaaagctcccccgctgacccgccctata
ccccccccaaatgccttgagcaaacattagactctggtcaagctgccggcgcagacacat
gtccaaacagagcagcagcagcagcgggaggcacaggacattgcagtttacacagctcca
tgggctggcctcgcaaccaaacagctttgaatttgtttttgcgcaaaaaatcaggttact
tccggaccaaacacacacgccacacacacacgattgtgaggcaaatattgatagagccac
gcacgtgcacagcaggtagacaatgccagaacacagcagaatcgaacagagactataatg
taatgtagattaaagactagaagataccctagcatgggcaagaattaaaaaaaaaaaatt
ataatatttgtatctaattatgagctgataccctgtaaaaattaaaaaaaaaatgcaata
gtttatttaagataataattgattatttacgcgttttttgtgtattgcccagattctaca
ctctgtgaactctaattattcaagagcattaagtttctttccgagacttaatttttcgtg
agttctaattatttaagatatttctgtggcattatgttcacgcaacatttataaatatat
cacaattcgagcagatgtattatacaactgtccaacatcttaattcatttgctttagtta
tgatctgcttcaagttggtataccctatacatcgagccttaaatgcatgaatactatttt
gtatttcacactctgtccttcttccagctgctaactctccatgcaatatacctcatatat
tctctgctatagagtatataaaaaaccgtagcctacttctatgggcagtgtagagctgac
aatcactgaagcagacgtggcttatctgcaattacacgcgaccagatctccgaaagaaag
agttgtctgttgcaagcagatacaattggggtttatcaagccggaacgatcggcgaaaac
aataagtcttgaagaatggcgggcactcgacaggcaaacaaaatgtcctgataaatattc
ggagacattcaaaaatgcgcagacacgtctttcgtttatatcccaggtccatctcttggc
attctaaagtgtccatccttgaatataatttctgtttctctattttttttttttgttgtt
acgctgttgtcctggctcatttgcctagcaaagttgcttgcacaggattcctgatgaagg
gtccttcgtgtttgctgacttttggtcacattttttgcattttttttattttgagaaact
ttttgccgcttttctctaatttgatttgcgtttttttggacgcgtggcgaccctctaatt
gacggtgacttttcattaggcaaccgggcaaggatgcaaaaggatgtgcagtataaaaaa
tatctaagagctacccttaaattaaaaagtcgttgaaaaaagctgcgtgtgtctcaagtt
ttttctccgtttttttgtctatcctttgtgggtcttggccaggggcaggcgacggaagcg
cgcgccagacccattttttttgttccttatcctggtgctcattgccagcggcctatttga
gacttgagaggaagaagaaaaaaaaatcgatgaagtaatttctatttaagcagctggcga
aacggttgagaagcatgaaacagcttcaaattagccaagcgcaagagttcggcttaagct
aaaaataaaaaatgagggaaaacatttcaactattttagctatttaaaatgtttaattaa
aactatatgtaaagcgcttacaactagaaaactttagccagaagtggttgacctaatacc
caaaagaaaataatgaagaagggaatgttttttgttagcccaaactctgtgccaacaact
tgacttcaattaaaacccgttgagcggcgtcgcgcggcaaaaaaaggtatcgtttgtggc
atagaaaaaactgtcaccccccaacaaaaaaagaaaaaagccgtactcagactcagctgt
tgacatagacaccgcgcaaccctaacgcggcactttttttttccttttttttttgttgct
ttgctttactcttaaatataaaattacactatcaacattaagtttaatacccgcaagtgt
gcgggggtgtggggaaactttctaaaaaacgttttaagtgccgtacccacagacacacac
acacacacacacacactgaaagtggccagggttgtcgtgctgtcggcagacaaaaagaaa
agaaaaaatgtgccacccttcgagaaaagcagccgcgaaaatttctctagctattaaaaa
atgtaaaagcgaaaacaaggaaaatcgcgcgtgcaaagcaaaagtagaaaatttgaatag
cgtcgactgcgtcgcggcagtcagaaataatgtggaaaatttgttgttgttgtgcccttc
tttgggcagcccccttggcgcaaccagcgacagccgccccccaccgcccccttcagccaa
gtcgttgcctcatttgcaaagggtgaatgaaattaagagaaatgagtgaagcgagtgaaa
aagagagagagagcgcgactgggatatcaccgcggcaaaggataacgtgaagcgattcgc
gtcctctgatgaattaggcgtgggtgggagttggagggggtggtggtaatgccaccctgg
gtaacatttttttctctcctttctttcagacagccacacacacactcgcacacacgcaca
cacacacgtttacatgccagttcaatttcctcatcaaacatgcttttaattttaagagcg
cacgtcgaggacatgcagcgctttcccccctcatcaccactaggccgcagcgccccgctt
cccctccacaccccctttaactgtgtgggtatataaactcctcgctgccttgcctcttgt
ctaagacagcagtcaggcgacgcatagaggacaacgccaaaagctcatatcagaagccct
ttcgtctgctttctctcatttgcctcccccagccccctgcctcatagcgctgtcctttgg
aacccgcggctgcggaaggggttggagttcgttagctgatgatgctgccgactgttgatc
gatatttttaattttattttttcgcaattttcccatttattttgctcatcttcttctact
ttctcatgagctgcgtttccttagctttggcttttggcattttctacccctctccctcta
catctccgtctctctctttccctcccatttggcgctttgattttcctggcaaggatgttg
acgctgatgtggctgagcaactcttggctctgacacttgcctctatatatggcatgttgc
cttttgttcatttgcatttgcctcgttttcattatgagcccatcgtcgtcgcgcccgctc
cctgccctgcaaacacactctctataggatatatgctgtgcccgtgtcccaacccacttt
gagccttttgttattaagtttgcaatttggcgctgcgagcgttgttggtatcgagtctgc
gcttcctgtctgtctgtgcctttgccttggcctcatatccttggcaactcttttgatgtg
cgccagcaaatgctgtgctaatgactgaaacgaggtgtatttaggtacagttaagccaaa
agctgtgagcgccgggctatagacaatgcattacacatattaaatcgatacggcttgagg
ctgtaaatcaatgtttctactgcaatcgatttacattaat
