# Supplementary material for: SMCis: An Effective Algorithm for Discovery of Cis-Regulatory Modules
Source: PLoS One. 2016 Sep 16;11(9):e0162968. doi: 10.1371/journal.pone.0162968 (PMC5026350; doi:10.1371/journal.pone.0162968)
Supplement: S1 Datasets — (ZIP) [file pone.0162968.s001.zip › dataset/Drosophila/kr/dwil_gk21719.fa]

>scf2_1100000004513:1196047,1236046
aatgagagtatccacttaatggtgcgtttaatgcccatacacacacacacacacacacac
acatggatatagcaaggatgcgtaaagcgttcaacatttcgtggtggcataaaaaattgt
acagctcactcctcgagtgagatggtctttgactaatttgcggccaaagacaagacaaag
tgtcaatgtgtggccataaaattgcccaacaccatgtggaggaaagggagcaggaagggg
aggaggagcaagatgctggaataacaacttattgcccgtgtaagcaaaaaccaaaaagag
gcaacgagaaatcctccaaccaacatgactttctcaggtcttttgtgatgtctgcagttg
attgcatttgccctttgtatacccttcaaaaaaagaagtcatagaggctaataatctcag
ttggtttatataaaatgaaaattattcgttatccacaatggtttccattatccccgacgg
aactactttttagtattgtttcatcaggggaaactccacctgcgtcggcgtttgagaact
cgagaacaacagaattgtagatttagtaggtctccactgagccaccgactagtcagttag
tttatatagaaaagttatatttgattctatataaaactaaactaaattctatataaacta
ttctatttctatcttattgaaatttaaccataatttcattattacttttctcgatatcaa
ttggaccgattgaaggtctattttataatcaaaaattgtttaaataaatgtattgtatct
taaaaaaagtcttgatacaacgacttgctcattttggatatgtccttaattaaattcaaa
attcctgttctttatacatataatggcccttaaaagcttcttaattatgaattcaaatcg
tttaattgaaacattttggaacaattcctaattgtagttttgcaaaattaaaagtttttc
ttaaaaattaagaacttttcaacttattttggttatttcacctatattccttcagactgt
tgaatttcaaaacgattttagaaaatattccaagtcagtttaataacaatttagcataat
tttaagcacttggaaattaaaaaattaaacatcaacaagaattattattgatattcacct
tatcgtccttttttaacacttaacttatatgattttaaatatgttaccttgtctgtgaca
tatccttttcacatgtccaatgccccaattgtacacaatctaaatatatggattttcaat
tcacaaatttttgagtaatttttcagaaaattttaacagacattcgacccagtgtgaatt
ccatggaatgatgtatttttgtacatttcagatcaagatcagacaatcgttgatgggcaa
aaatttgttgcatgatctctgttcggttccacgtcaatatattacaatcatatgttgaca
aaaaagctatcaattcaaaatcacatagttatatgtaggttctaaactttaacttgtata
taaacttatcaaccacacagaacttatagcctgaattgatcgctttcacgagcagcataa
aatcgtctaatgagtaatagaagtgaaatttagtcaataaaaagttttctttaacttctg
ttgtaatcttggaatgaaatgccctattattagattcttttgaagtcttcgaaagtaatg
ccatattttcgtgtaaagctcatgtctccttcacactgattcgcttaacaaggatttggc
taggtgagcattgttgtatgtttgtcatggattctaatactaatacataaacagttcagt
atattaaatatttaactgttgtcctaaaattatataactaatcccttatataattttaat
acttttactcatttaaaaaagattgataaacaataggaaattatgcccaacttgaagagc
catagcaactttggcctgagtatcatttttggctgagtatcatatagtttggactcacat
tttatcctgtttatagaaaactataatgatcaatattctattttgatatctttagatgac
caattgtatagagtatgcaatgttcggcatgagttgaatttatgtgcctttttgcctctt
tggcctaagcgacggtttttacgattcgatgacacttaccctctaatatcctttttagca
ctcgggataggtttttatttcttggcttttatttcctcgaaactatttgcagtttgtgtg
cataatttgctagagccgagtcatttctctatgtgagttacatggtaaccacatgaaatt
gttcaatctcagccacacacacacatgtgtgtacataaaggacacttgtcagctgcaatg
tcacaatcctttgcaggttgccacaggatgtgtaatgtgagaaagatgccagtgaaagtg
tttcttttcccacagacagatccgcgcacacatgtgtgaaaggatgtcatgggaaagtga
ttgcagcatatgctgcttctgccaaaggatgaagaatatatccttaacattacgctgcaa
aaaattgcgctattaatgaatgtaaatctatatagagtaaaaattctataagcgatcatc
tttaattaatcttttacttcatgcttgaccaaccgcactaatttcgagacacagagaggg
gggaaaaaatgctgagctggtcaagcgtagattatgcaaggagcctctctttccctctcc
ctctctgtctctctcggtagaagaacatgtgggagataagaagtcagacggctagatatc
ctgtggcgcacatagatattccatagaaaactcatgagatgctcattacagaccagacaa
tagcacacaaagggcgaaaaaaaggttgaggatcatcatcaataatgtgaaacatgttgc
gaaattttagagcatacacttaaaccttttttcttcccctctgtctctctctctctggac
aatatggctaacagacaaaagcaatagaaaagagatgaaccagaagtaggctgagagatc
caggcctcaaaggctagccgatgggtataaaaggacaaaggatttcagttcttttttttt
cttgcaatgtccggcaaacaaaatggcttcgtattactttttgtttttgttttgtggttg
tccaagatgcaatattgcacagtgctttaaagagggaaagaaagagaaagaaagtggaag
agattccactaagcagctgcccagtgattgagttgcccactgccgaaatgtcaactcgat
ccgctttggcaaaggcaaacacaatggaggggctccggagctcctgctgctgctgctccc
tgagctcagtcaaccacaagatgccatcgcaggttgacggctcttatcatcatttgtatc
tcgatctggctctccatctgcatctttgcttccgactctttcaagtgtctctgtgtttgt
gtgtgggaatataggtatatataggtcatctgatattttaacaggttctcctctcaaaat
ggactgaaattgggcgctaaaatgtcaaaaatgattcgtattgattgagctgctaaccgt
tttgactgtttatcatgagaaattatctacttttctactttatcaaggattactgatgtc
ctttttggagccaacatcttgtattacacctttcattatcagcatctaaatgtctttaat
tgaacgtaaaggattccaagaaatgccattagtcacatacatttctcacgtagctcaagt
taaagttgatataaatttaatgactattcgcattgagttgccttcctccctccctctccg
ctacccgcatgaccaagcccgcttctatggagattttttttacaaaaaaacgcaaacaat
tagcaaacaaatagaagacaaaaatttgcctaaacaatatgtatgaagccaaaaaaaaga
aaagaggaaaatatacgtatttcatttgaatatttgtttggactcgccaattgttacgcc
tccatataaccataaattaaaaggcacttagacgaagaggaggggccagagagttatgtg
tggaggggggaaatttgtacaattgattaacaatatatgaggaaatatttagttacgttt
gattaaaagtaaccgaaagaaaacaaaaatgtcatgccggatatgccagttagttgaaag
agccaaccaaccaaatgaggtgattgaaactacataacattcatatatgcgggttgagat
ctcccctacttttccccccatcaagaactctcactcatgtctcactctcactttcattct
ctcactttccgcagaaaaacctcatagagctaccacagaaaaacgcccattttttcttgc
ctcaactttcacctttattatattgcaatctgataagcgatcattagatttacctctcgc
ggtctcaaattcaatctgctatcgagcaaaacctgcggaaatcgaaaatcgaaaacggaa
tttgaatgcacccaaaaagaagaagaggcgttgacgtcctttttcactcattcacctagt
tattgttccacatacaatttgatgaggaaattatagaaaaaaaaattcaaccaaaaacga
aattgaaagtcgttttggactacacgctgataccggaaatggtttcacttttattcgtgg
agcgcctcgctgattctgatttatgtctaagtgtttgtgtgtctgtgtgtgttagtgtgt
gtcagtgtgcgtgtgtgtattagtcctagttacccaagtgtcaggttacactttaaggga
tggctctaggatcttaattgcttgaaaaaaataaaaacgaaaactaaaattcatccaggc
ataattttattttgggttattttattttttggggcaggactttaaaattttgcatgctca
gatagatttcttattccctatttagatcatccatcactgccctttggtcagcaggtcagt
cttatgctgtttcccacatccttttatgcgcaacaatgcacatcctttttgatttggatt
tgttatgccattgtgtgaaaggatttcttataggctctaatgattccaagtcctctataa
gagaagaaaaaacactttgtcacactattccccacccccctgccccgtgttttctggggt
ccaagttcaaagcccttataaccggcgactatggtgtctgttggcgccacatagccaaat
atttaaactgaccaaattggattaccttttccatagagtggtttttgtatcgataagact
tctgcttgtctctctgcccactcacacccactcaaagtacacaccacactcagcactcgc
aaggccaagttcagcagcaattttaatttttgtaaaatgcgttttcctcgttctttttct
ttttgctttcttatcatcttggagttcagtttttcggtgacttacttggtgacagttgcc
attcgattgcaattgcaattgagtaaacagagccggaaatgcatttgctttcaccgacaa
tgacaacggccttatctttcgttactctcctagaagaaattatatatgtatttatattga
catttttcgtttgtaaaattcattgcagtcgctgtctggaacttatctttatgagtttct
tactcatttgcaaagggtaagcttgtttgcattcaaagagagtcaattttattgacattg
tattgactagatttggcaaaaatgttgaaaaacaaagataactttaagcaaaattaaaag
gattcgcatttctaccacctaaattcaaaactttcaagaaaatttacatgaaacaatata
ttgaatgaaatgatagaaaatgttaggcaaattatctccccacttttaaaatgttgagct
tctctaaaataaaatataagttttagaggttttagagcatttatattcaggtattcataa
tattcatcatattcgtccaataattgcttgcacaatgaaacaagtcacacaagtttaact
tcaacatcgaaaagcgaaaaaaggagtactatttgtaaattttttgtatccacatttatt
accatagttataaactataggaatgtaaagaaatacatgcaagaactccaaaaaacacgt
caaagaaatacaaaaattagcacagaggtaatttttaatctgtttattaattgaatatta
atttgaatatcttgaaaatacctttataattattaattatcaacttcaaatcaacttaat
ttttcaatttaaaaaaccaaatacctccaagcaaaattcattttattttatttatttatt
tattattaagaccttttaaaaaaagaatgaattgtttgggcttgtgaatgtttttttttt
ataaatgatagaaaaatcgaagtaaaatgaatccattcgaattaaattcaaatgaatgaa
tgacaactatacaatgaaatgagtgtcaaatctccaaaatacttttacataaaaatgcaa
tgcaagttggaccagattttgtatttttttttttttttgcataaactatatgtaatttag
tttatttaaatttagtcttaagtagcagtctagggtaaccatttgcttaattaccttttg
gtcccaattttcacaaaacaagcaattgatcaaacatatgcctttggaaaatttacaaaa
tttttttttaatgaaaacgaatcaaaatctgatttattgtggaattctcttcccaacttg
tgtgagaatttctgagtgactttcttctctataactctattctattcttctattcccttc
ttctactctcttcagatagaagaaccattcttaatctcaatatctaatattaaacgctat
ctatataaaaataaagatccagttctagttagtaaccatatgaatattatagaatatctc
acaagactccatacatatattcttagtccttgtagctagtacttattgtttttgtttcgg
tctagtatttaatgctttatctaaaattgtaaataaataaataatatattctaacttcta
taagtatataaaatatattaaaacctcagtccagccgaagcatcaaattcttatcatttc
tattaaataatatcgaaaactcacgttcaccaaaaaaaaagagccactgtgcacagttct
gcgtgcaattttcagtatgaaaaggattacggcatagatcaaaacatgaattctagggca
acttgtcactcaaattatgcttgccagcggcatagaatcaaaggaccccacaaaaaaaaa
gggataatcatttcaacttcagtcgggcatcatgtctgttaatttgttataatatcacgt
aagaatgactggactggaatcaattcatctctgtgtatgtatgtaaatgccgcaaggtgg
tgacaactcaatttcctcatcatcctcctcgtatcgtgtcaagacactgagtcttagtgc
ttagcaactgaaagaactatctagaagttcgacgtgaccctgttccagttttgcgcatgc
aaaaaaaaaagaaggaaacccaatttaaaggtgcaaaaaaggttagcccttggctctgtt
gcttagttacacaaaatgctcgtctcctgaaacaggacataaaaaaaaagaataacaaat
acttatacttaagttacactcaatttaggaaattgggtttttagtttcctcctagaagaa
ggaaactgatgaaaatgtctctttttttgtttttggtggcgtcaagcatgtctcttcctg
tggatggatgcatccacttgtcgtcctgtctgggttttcgtttttatgtttactcagttg
gttgtgcaatgcatcctttttaggagtttttcccactgtggcattatccttttcaaaatt
agtaagtacttcacatgactaactaactataggccacacaaaggacagctgcatccgccg
cactcttctaatcagttgaataactcacagtgatttctttggcatgactggagattttta
tttgacaaaaaagtcaagacaaaactccttcaaaacaaaaagcaaaaaaagaagaaagag
agaactgaaacttttcagccattgaaaattttcattcaactactatttcggctactgaag
tgcctcgaaaaaagggaattatgattaatgaattctaaagtcaaaatgatgatggaaagt
tggccaactggctgaagaagtgtccttgtacgaattttttaatggtaaccgatcccaaag
accaagtcaaaaggccaattgacaaaagaccaaaatacgaaaaaaaaaaagagaaagaaa
aagacgacttgtgacttttatacaattttttccatgagagaaaaggagaatgaggagcct
atgcaatccataaatcatgccatttgattaaaaggacacccagataggagacctcttaca
cctactatatagatgtccaaacgagttgattaatcgtttagcgatttttactatatataa
agttggttgtttcagtttttggttacggcccaaaggattgcccgttaaaaattgcaattt
ggcgcgcttgttgacaagttggaagcaaaaaaaaaaggaaaaacatcaaagaaaatgaca
ggctgtgtgagtcaatgtgtgtgagtgtgtgtgtgtggccactctgtgtgtcaattgtcg
ctcagctgtcaacgaccaatcaatgcaatttacaacttcatttttcggttttttttttta
cttttttgcaaatttacactaacaaattgacaagagcaaggacagctttgttgacagttg
aaccactaacaaaggacacacacagatgtccttcaagttgaccaaaaagctgctcatgcg
tatgcaatgcgatactttttctccccattttccacctttttttttgaggattttaaatgt
ggttttctttttttttttgtgtttgggtgacttttctaggacttctttaattgccaaaca
attgccgcctgattatcctgtcagttttgtcaacttttgtgcggtttccttactacttct
tctacgactacttctggtggttgttaattggattgacatcacgtcatcatgtggcacctt
tccgaaggtctttttggcgccacgcaaaacgcgcctgtcccgttgccccatgaagctcac
tcttatcacattcacactcaaaaatctaacataattgaaatggaatataagtatatatat
acatagaggtactcgtaattagttctgattgcgttgcaatgttttgattaacccatttaa
tgccgaaaaaatacaaaaaatttgcgataatgttttttgcaaaaatgttaaatgttaatt
ggtaatttcaagtgttttaaatatatatatttttagaaattatattgagggtgagttaca
ttttcaaagatgacttcattgttttcattgggttaatcgtttagctttttattatattga
ctacgtgatgacattaatgccgctgcgatttcgatgtttccaagtgtcccaccgcactct
ttgacaccgaaaggagattctttccatggtcaagtttttttgattctctagaatcaaaat
agaatatgtgtgtgtggctgataacaaactggttgacttgaatttggaaatcaaataaaa
atatgcgagcccgggtgcattggacgacccgatgataagcatacaaaatccttgatcttg
aagctgcgtttcaactggcaaatttatgttgcttaaatataaaaaacgaatcaagtgact
tccaaatgccgtcgacaacaacacaacgtcgatgtgtgtgtgtgcgtgtgtctatttaat
atgaacgcatctaataaaataatgaaaaatcccaatcgcaatgggtcttactttaagtat
agtcgaacctcatataccctttataccctcactgaacattgagaactttagtttattaca
aaattcttattaagatttcatattatagaattaatcaggtctgctatcgttctcgattcc
gaatgatttggtacgaaccgaattcgaattccttttctaaatgcgagaatccaaaggaat
tttctgtttcaaatcgtttgccaattttctcattaatacgtttaaatatttatttattag
ttttgtttatatttggaaaacaaacttagacgtatccatgtactgtctaagaatcagacg
gatcagaatactatatcatgtagctgccttacaaacgatgaaattaccatcaacaatgaa
agtctaaagttttttttttataaaacaagttttttaatactgaactttattttttttttt
ttttttttcgaaaaatcgctttattttttacaaaaaaacttgtaaaatgccgatgcgcca
cattactcatcgcgatttttgacaacgccaattatgtatgttcgataaaacctctatagc
tttataacttagtgactaaattcgattcttttattaattttcaagaataattattagaat
gttattagaaaattgtgttgcgaaccgaaatgaacatgccctgtttttgttctaaaaacg
aattttcattgaaattttaatgccactttttacgattgtctatcaacgacaattatattc
gatgtaaaatatgtaaaatttatttcattttctaggactagaactggaaatttgttaaag
aatcatttaaaaatgaaacatatacacccagcgacaaaaaaaaggccgcactttaaggtt
attgcaacttttgccttctctagctcggggtttccccaaattgtatttaagtcgcttaac
ttttattttggggattgttttcttcactttttgcaaaattttcgacttgtcggttgtatt
acttttgtcgggatttacattcaaatacaaatttatacctaaattattaagtttagaaaa
tttttaagctaaaatgcttcaaactttgttttgaaaacaaaaacgattgacatttcattc
gaaattaagagcagcaagttcgaaaacgtttgggaatttgctgttgacttgagtttgaaa
agttttcaatgaaaacgattccgaatcgaaaacaaaggcagaatattttggctttatatt
ttaattttattattgtccaagtctggatagattttaaatatacttaacagcaaaaaaaaa
gaaggaatttgatgaaaagtaaatttttgatcctagtagctgagaatttttatacaattt
aaaatgtttctaagtttatacatatataattttggaaaattatttcagtggtatataaga
ttaacttttatttaataatataattctattctgtttcatccatctacatgaaaacgagga
aagtcgagtttcatctcacatctttctaaattcaaattgacttgttaaagttaccagaga
aatttgtataacattttccctcttcaagtcttaaatcaacacctttttcatctagtctta
tatcatttttagtagcgaaacttttaataaactattaaattatagaagtagttgattcct
ttcatcctggttgattaattgatgtggtaaataaaaacttaaattggctattgcataacc
caatttaattttgctaaaaatgttaattctcttacgtattcttttggctttttctgcaaa
aattgatagtctttctgttgaaaaatagatgattgtattaccaacacaaaaaaataaaga
aaaacagaaaaaaatgacttgcagccaaaggcaaaggccgataagacaagtctctggcga
ttgacgacgcttttagatgataagcaaaccaaaaagaaaagaaacaataccaaaaacaac
acataagacacagcagcaacattcaacattgttttaattacacaactgggaataatttgc
atctgcagactgataaacacagaagaaaaaaaaccaagaagcaaaaagaaaacaaaacat
gaatggatgtattgtggatgggggggtgtgtcttggtcctggagcggcacgtgatgacgt
tggcttctgaatctgcttggaaatccgcttaagcaacagctggtaatttctggtggaatg
atgccaccaagtgccccacgcaaataccaacaattgggtggacttgactcagtctctctc
tatctgtctctctctgaacaggatcatcatccaaaagaaaaggttgtctaaaaagaaacg
taacatctttagaaaaaataaacagaacaatcgatctaggataattgaatggcagactaa
gcctcgttatataagcacaggaagttgaaatcttggacaaattgcataaatcccaacaaa
aaatcaacaaaactggccaaaaggtataaagagggaaaaatatgttttgttatttttgta
ttatttttttttgggccaaacaaagagtagagaagaaacagttaaggaagcagatgaata
gagttcagaacggaagtgctacaaattgatgtataaattgcacttggttcaatgcaatcc
aatccaattcaatccctgtggtccgttttttttaatagacatattaaatgatgagttttt
ataaaaatagaaatagatatagatatagaaattttatggctctaaggaaatttctggtat
gaaaaatatacttatttctccttaaaatctctttcctgaaacagagttataataaaaagt
ttacaaaaaaaaacaaaacaactttagggtctccaaatcaaagaagtgtctactatacct
tgaagtcaaggaactggatagatgtctcgatgaagtccgttaagcaccgtttccgagaaa
atcacgtaaagctagtttttaggcacatttttaaaatattttcgcatcacattaatccaa
aaaagttgtgtttttataaatgatatgaaacctttattatcagaatataagaaattaggt
tttgcttattttaaaacttcaaatttcaatgtaatttttactaatgtaaaaatataccta
aaatctttcctaaacattgtgataaaatatattatgttgacgagaaattggaccttagat
tattaatattgggtaagtggtatagatgtcataagctaaaaataaacaaaatttaaaacg
cttgaacattttttgaaatttcaaagtacaccatgaataacactctgctgactattagac
tcaggctttagcacaaataatgttgtatgtatttggaaaatattgaaattgttttacaaa
gtgtaaaaattcaatcgacatgttttgtttcgcttgtggtatctttagttcaagaagtcc
tatattgacatttaataatgaagcaattttttctgccagcaatggcttcatattggaaac
acctagaaaaaaactgtataaaaatattccagaaaactccaaacgatggactggattctt
agagcttccaacaaattgtttttagataatcaagcaaaaattttcgtggtaccaacttgc
cattctgaccttcctctttggggcgccacaccaaggcatcacagaagcagaataatttgg
taaatttaaaacttggttctccaccataaaaatttatagaaatgctaacaaaagattgtt
ttaatattgttggaggagacgtcattgttaatttagatttatatatataaaaattgctta
tattatttgtttaagattaatcaatttctaccactgtatttacattaatatgttctgaaa
gcttctgttacatgactcatgaagggcttctttctggaatttgaagaggagaagacttat
tttttcttactccactccacatgcaattgagcattaaagttttgtaccattagcaactgg
tcagatcaaacaaatataactaaagtttttaaatataaatcaacttaaatcctagactga
atacgtgcatagattttgtttatctaaaaaaatgtaactcccaaaaaaaagaagtaaaaa
aaataaataatgtaatgtcatgacatgatgtcatacataggattgaagtccattcagatc
atttgcatttttcccacactcaatcgtcaactcactcaccgacaaagcggaagagcggac
tatggttttaatcctaggaggatcacgatcacaatcctcgcggaactgcggttactcgat
tgcgccacaagggaaatgcaaatcccggcgctaatcgcagatcaagtcccgctaatcagt
ctccttaagttaactataatcccagcttgatcactcggatcagtggactaagcaacattt
tccggccacccaagaaaattctgacccgtggacagtgggcagtgaaaaaggaggcaggta
tacaattttatttttgatcgaccatggtctggtctggtggaatgtcgtccaactgttttt
acttaatcccaggggattaaacttcttttttttcttggataaattgctacaattttttgt
gttcagtccatttttggtgacttttacctctttccaagcagctgggcaatacggattaag
agtggacactaaaaaagatattgcgtctacctcctcaggtcggaggcggattaaattttt
tcagcaaaataagtcactcttaagcaccgcgattaagcttgatcccctatgggcaatggg
cgtaatattgatggattttcctctaaatccgtctcttaatctccggcttagcgagcgacg
cgatttttttcgcgactctcgacccttgtgcgttgttttttttcacaagaaggcggccaa
ctcaggccaatccaacgaggatcataattatggaattcctaaacaagcgacaatacatca
ggagatgaaggtgatgaaggactacctgtaagcgtgagttacctctttgggtagccagac
gactcaggtagtccagccttgactccccctctctgtcactccctcacgtctctcgtgtct
gtctgtgtctcaggggcaattaagaagtcaattttcgcaaaaagacaaaagaaaacgatg
cgttgcagaaaaaaaaggttggccaaaaggaaaaacaatgcaaaaaatgtgcaaagctga
actaaatccggcttaagaatgagagaaagagaactcaaaatacagaaatttttggttgct
cctaaaggacctaaacaggacagtattgcatcataaaaatttcttcttacatttgcatga
ttgtaaacgaattcgccgcgaatgtcagtagaaactctctctctctctcgaatgtccttg
actgcagctactttgacttggtttgacttttttacgcaggacacttccgttttttagcgc
gtttttttatgatcgattctacctacttttatgatcactctgctttttagcttagttttt
taatgatcttagtgggtggaggttactgaaccacaggttcttgaatgacacttcacagca
gctagcagcgatatagttcagatccttttcttatcctttttggttcacatctgtctgaga
tcatcttgttgctgaaatctcgttgcttcttttcaagcgaattcccagcactttgcgtat
gtttgtaattaaaattagcccaagaccaacccaccgaaaaatttgttctttttggtcctc
tggtcatttagagtctggccggattagctgcttaatccgcataccgtcccatgatgataa
tatatgtaaatgtgtatatgtgtattcgaggtgtaggtgtgttctatttacatctattag
ggtcaactttatgtctattagcggcaaaaatattcaacaatttcaatgcgttttcataga
agaaaacataaaaagaagataggagaaaattttcttcgaaaatggagcagtctagagctg
gcacggaagatagcatggcttaatccgggcctgcttagcggttgcctaatcttaatccca
ataggaagctgaacttggctctcgaccagcttaactaatccccccacccaaccgtttcag
ccagcttccttaaagaaatcagctggattagcgttccattcagaattcatgggtaaccct
tgccaagatctctagatcctagaggcatgcgtctggcatgcgatgacgatgacgatgaac
tctgggttcctctctctcctcatcaatttgatatcaaacaggcggcgatgattagtaatg
catcgcacccctgtgtgatggaatcgcgtgcctgttgtgtgccataaaaaacccaagatg
ttaaaactcatttttttagggatgctgatccctcttagcataagggagagtcttgtttac
acatatgaggagatgcaaaaggtaagtagaaagtagaaaccgacacgcctatacatcctt
gagtataaaatttcaaattcacagctctctctctctctctctctcgttttcaaggagatc
taagtaatctctatatgtaatctcttatgtaaaatttcctctgacaactctttggcatat
gctgaacaaacttctctccttacttagtagtcgcttagtctcttctctggtttaagccat
attcattagaggggaaagaaagggtattggcatttttggtcctttcccggcattaaaaag
cggattttatatccaaaattgcgcatttacatccgcggcttaggctcattcttcaaagaa
cttgcatccttctaactgcctaactgttgcttaatcccacctctagaggattaggtgtct
aaatcgtgcgattttcattaagaaccatctcttctctcttctctccttagcttaccactt
tttcttacttcttttgggttttggttaagtgtgtgttttccctttgagccctttcctctt
tcgtttgttagcattattattatcaaatcaatattgttcgattgactattaaaatcattg
aagttcccgcaccctaaaaaaaacaaggactcgatcgagtgttacaaataatgatgggca
aagcaacccctttttgattataggggcacccttttttggtctttattctgggaggggcga
gcggcgcatgcctacgactttaagccttcactttcactctcttttgttgttgttgttgtt
gttatttgccaaccacttggctgaaattcactgttattgtctctatattgacagccccct
cttgtcttgtcctgctttttgatagatttgtaaaaaatttgtcgttattttttgggtgga
aattgatgaaaaattttggctttgttttcgcttttttcttttctttgtttatttcgacaa
aaaaagggtagaacagaggattttgtaatacgaaactgactatgaacttttagcagctgt
ttgtaaaataattcctagactatgctggtgtacgcactcgaaatctattgacccaggtta
gtttctttatacacagacttatagacttgcgttatcaataaaactatacgcacttttttt
tgcctactgccccactaagccgcttgacataagacacgtgcattgaaagcatgagttttt
tttgtttttttgttggagaaagacaacgagaggcaaaaacagagaccatctcgccacttt
ctactactgataatgggttgctgggcatatacagacgactgcttatctctccttttgccc
ggatttcaattaaatcatgtattactgatcaacttaagccgctgtgacaatactaagaaa
cctttcttatcaagcaaacaaaaccaaactactaaatgctatctgagtaatccccaaaac
aaaataggaaaaaaaaacacacaaaacctgggaattagctcaagatcgcagtccaaaaat
tatgattttattttgcttttcatttcattttttttcttcttcttccagcgtttaatttgt
tctacgaatttcatcgattcgcatgaatttcaagtcaaaagttggcaaaaattttgtgta
tgtagtttgcggagacgcattttacgtaacattatgcagagcaaggataacaaataaagg
caaaggccgtccttttggctattgtattgaacatttcactttcgaaaaattccacggtag
ttcacattaaccgcctgccgtgtgttcaagacacgaccttgggcttacctaactaagcaa
actcaaaactctgaacccgattttcatcataaggaacgaccgttttggccttgccataaa
aatctaaataaaaccatttaaaagtcaatccgcaaaagtcaccaagacgatctgtttgac
tgtgtaaaactatgtacgttggtttttttttagagggtttttctttacctgaaaacttgg
caaatgttgttgtcgttagttttttagtagagtggttgcagttttttatgatttttgttc
tgttgatgttttttaagacgtgtgccagcaattagttaaccattaagtcatgccaacttc
cacttttaacttcctgcaacaggacgattaggaacaaaaaaaaaactcactcactttcac
tttggttctcgcccctttttattatacttggcttggctgagtgactttgagtgtgacagg
atggggaagggatccaacgagaacgaacagcgtcgacgaagacgatgacgaggctttgtt
tacttcctgtttactcttacagcgcacgcttgagttttcaaccccgtcaacgcatctctt
ttttcttgacttttgctatactcgagctctctcactcgctcgctccccttgctttcgcta
gttgtgtgtgtgtgtgacttttcttattaatattctccaattcatccccttcgcgtggct
gagtttttctttgcaaaggggaaatttgtgagttgagtttgagttttgagtttattttct
attactttgatggggcacaaaaggaactcttcatctacttttggaatgatctttgctcca
tatttcattcctgtttttttatgaaggctcttaaaaaacggaagtgctctggtgttagtt
ttttgtgttttgcttaggtagttttttttcatagttttttattatttcccaccaaataaa
aaacgcagcccaagtcataaaaccataaaagttttttatactccctgaacattgcataaa
gttgtttttttttttcaaaagtcaacttttttttatggaactctaactagagcatagttt
tttttttttggttttttaaatttcttccttgagagtttctttagctggtagctgccatct
ctatcgcactaatttgcatatgccaaaacgacgaaaaagtgtatagaaatgcttgtaggt
aggtagaaagtgagaaaaagagctgcaaaaagtaactcaaactgagttttttacaaccaa
caagcaaggcgaagagagcgagagataggatggaatggaatgggctacctgcttgggtat
gggtaacatttttcgccgttgccctttgccttcttactctacgtttcgaatggctgagtg
agtgagtgagagcgagtgagcaaatgattgagtcgccccgtgtgtgtgtgagagtgtgag
tgtgccctcccgagagcagagggtgagtatggcgaagcgtacttatagttagcgcacgca
gcgaatttgtatcagtcgtgatttggctctgacaacgagaggaacacattactactacaa
ctacacatacacacacacaaacacacacgcagaacctcgatcattatcaagaagcaacaa
tcaaatcgtataactcgacacgaaaccaaaaatttgttgcttctctcaactcaccaaagg
atttttttgctcatacaaaggatactcctcactccacctcatcatcatcaacagcttcgg
cttgtcgtcgctctcttttttaaatatataaaaacgtgttcagtcattcgcttgccatca
ttcctcagcggcaactcgtcacgtcaacaactgaaataaaataaaatatatattaacaaa
aaaatatatatatattcaacaaaaaaaaacgcgtaatttaaccaaatacctcaaaccaaa
ataaaagaaactgaaaaaaagttatactacctcattttgtataatcggagaaactgtgca
aaaaaacaaaaaacaaaaaactttctacctcaaagtacaaaaagtgcaaatttgtttaaa
aattaaaaaaaaaaagttaaaaccaaagtacatacaaaaaaacgctgctcaaatgaaaat
ttttgtgttctaaaactaaaatttggcaaatatattttgacaagtgaagatattcaaaaa
cacaaggaacaacaaaacaaatggccatatctatgctacaggacgcacagacacgaagta
agtaccagaaaaacctataaaaaatataaaaaacaaaaaacaatttctaaaatcaagaaa
accaaaaaaatttctaaaactaaaaaaaacaaacaatttctaaaacaaagcaaagaaatt
tccattcaaaaagagcaacaaatttcctcgcgctttaactaaagtttttattaaagtttt
tcccccctaaaagggaaaaagactcgtaacaataacgacgtcttaatgccttcaacttac
gccattttgcgtcacacacacacaatgtccaacacacacacacacactcactgtattttt
ggtggcaattaagttttgtttacaagtttctttttttttgttgtttcgtcgtgtaaccgg
catgtctaactcatttatgcaacgcccaccaaaacagagcgcccttttttctctctcttt
tttttggcgagaaactctctcttttttacacacatgtagcatatgtgagaattttgcacg
ctcttatgttgaatttcgcttgctcttaagcaaacagttttttcccttagatcttttttt
tgctagtctctggcaggacacgtgccaaaatgtgaacttttcgtttatttttctttcctt
ttttttgttcctgacatcggggtcaccattttactttgaccattaaagcgaatgtttgtg
acagtttcagttcgacactcagcaggaggataacattcaattttttacacataaaaagaa
aaaaatttgtacgcttgggcaacctttttgctaactgtctttttgttatttttttggttc
tttttttaggccttgctgctgccttagctggcattaaacgggaagaggtcgttgtcgatc
gctccatgtcattgtcgccacccatgtcagcaaatacctcggccagcagtgccgccatgt
acccggccatgggtctgcaacaggccgccgctgcctcggcgttcggaattctatcaccca
cacaattgttggccgccaatcgtcaggcggctgcttttatggcccaactgcccatgagca
cactggccaccacattgtttccccacaatcccgctgcactcttcggggcctgggcggccc
agcagcaacagcaacagacaacacaaggaacacacctgcactcaccgccagcgagtccgc
attcgcctgtgtcgatgtctggatcttcggttactggtaaacatttactcacatcgccca
gcagcactccccagcatccggaaccggtgaagaaggcacgcaaattgtcggtaaaaaagg
aattccagacggaaatcagcatgagtgtcaatgatttgtatcatacgcctggaggaccca
tttccccaccatccagcggcagttcacccaattccacacatgagggcaccgccactggtg
gatctgctgcgtcaaaggatccctcccgggacaagagcttcacctgcaaaatctgctccc
gcagctttggctacaaacatgtcctgcaaaaccatgaacgcacccacaccggcgagaagc
ccttcgagtgccccgaatgccataagcgtttcacccgggatcatcatctgaagacacaca
tgcgtttgcatacgggcgagaagccgtatcattgctcccactgcgatcgccagttcgtcc
aggtggccaatctgcgccgtcacttgcgtgtccacaccggcgaacgtccctacacctgcg
agatttgcgatggcaagttcagcgactccaatcaactgaagtcccacatgttggtgcaca
atggtgagaagcccttcgagtgcgaacgttgccacatgaagttccgccggcgtcatcatc
tcatgaatcacaaatgcggcatccaatcgccaccgacaccagccctctcgccggccatga
gcggagactatcctctggtggctcccactgcctcaacattggattcgcatgctgctagca
aatttgccgccatgtgctccagctatggcggttctgaggaatccgttgatttggtcaaga
gtccaggcagcggcatggccatggaggaggatgctccattggatttgtccgaagatggtg
ccagctctgtggatggtcactgctctagcagctcggcacgccgcaaggctcaagatatac
gtcgagtattccgactgccgcctccccagatcttgcatgtgcccagcgatatgccagagc
agaccgaacccgaggatctgagcatgcattcaccacgctccgccgcctcccatgaacagg
agcaaaacgaggacattgatctggatgagctcgatgatgcagctgctctatatatgcgtc
attagaacaaaaaagtgttcagtaaataagattgtatatagtgtttcccctcacccacac
acttggtagctcccccctctctctccctctccctcttcctctctctcttgaagtgtggtc
agcattcatcagatgaagctgtggccgtatcttgatacaaaattgaaaattttgatgaat
ttttgtcggaacaggaatttaatgctaagtacaagtaataactctaaaaacaaaaaaaaa
aactacaagaaaaaacttaagaaaattgtacaaaaaaaaatacattgcttaaaaattttg
cttaatgccataagatgaatccaaaaaaacaaatcaaaaacaaaaacaaaaaccaaaatc
ccagctaaattgtgtgccattttgtttagtcaaagaaattgtatatagcaaacaattgta
attatatataggtaaaaaccacatatacatatatatatatagcaaaagcgaatccaaatc
aaagtcccccctcctccacttaattataatttcttagtataaattcatttaattaatttc
taattttaattctcaaagaaaaaaacacacgccaatgccaataacaaatacagaaaatca
aaattaactttaagttattacagcaacaacaaaaaaaaaaagaacaaaaaatatataaca
aatttttttagatataattgccattgaaaaatgttttgtttgccatataattattattta
aaattttattgcatgaatctcgtttatttttatattatgcttattattattattaattta
aataaaaaaaaaacatgaaaatatattgaaaatcaaaacagaaactcatttttaactttt
tttatttttttaacttagtttttcccttttatttaaacagaaagacatttttaacatttt
tttatttgatttaactcagtttttctcttttgtttttaacaaatatccaatgaatatatg
tataactacatacctatatatatatatacatatatatctaacaacatatatcatttaaat
agtttaaaaaagaaaacttttagataaaaatattaagcaaaagtgaaccaagtaaaaaca
ggaagaaatactataaccgattacctccagaaacctctttgtatcaaaaaacaaacaaat
tgttgtgagctccagcatacatatatatacaaatagatataaacaatagcaacaatttgt
gcaaatatgtatgtacaatacacatgaatttatatacaaaagaaaacaaaaaaacaaaaa
ctcacccaaaattccattagatatatcaatttttatgcatatttttaaaaggaaacccca
aaaacaaaaaaaaaaacagagttacttctgcatttagtagaaataattgtaagtgtatat
gtatatacatatatatatatatacatacatatatacacatctaattataagccttgtata
tatataatgaaaaaaaacataaaccaaatgcaaaaattactaaacacaaacatatttata
ataattttagtgcaatctttggttatctattttatgcttaaaaacaaaaaaaaagcgaaa
aattttttgttaaatcatatataaatacgtaaacaaaaaatgcaacaattatgtaatttt
ctttgttcattcaaaacaaaaaagtgtatggtatacaagttcctcaacaattaaataatt
acaaatgaaataaagccaaatagtaagcgcaataaccgattcaatatcggttcaattagc
gttcctaaacaaaaacctcactcacacacacacacacaccatgtatgttttaaaataata
actatctaattatatatatctatgtaaatgttagttgtaaagtcaattctctcttgtata
taaaaacatatatatatagaattataatcaatatagaaatcaaatatccggctcagtatg
tgcaatatatttaagtgtatatgattaatccacacacacattatgcaaatatttcgtaaa
attatataaacgaagcaaaaaaaaaaagacaaaactcttagtgaaattcataaaaatcac
ctaaattaataacttgaatctaaatctataagcattatctttcggcttggaacacattcg
atggattttctagtttgtattgttgttgtatttttcaagcattttaattctattgataaa
ccgattataaatacatatatgattattattacactaaatcttaattaatcattaattttt
aatgtgttttacgatgaaaaaaacaaagaacaaaccaaattgaacaaaaaaatatatatt
acaatattgtgttaaaccaaaaattacacgatgttttcattaaaatttttacaagatttt
tactattgatggtacgatttctaaaagattttgatagaaaaaacagtcagagttgaaatt
ataaacttttaaaactttcttggtgtaaatgcttctaataatgaaagtgaatttcgaatg
tttttagatctaaagatatattggcacaagttgtatacaagttttgggcgatgttagcca
agttttacttcaattttgtctatatcaattttgccatttctttgttcatttgagatgatt
agaattaaagctattctctttttttttaacaatcaattctattattgttttaaagcgttt
tcgaacttgttgttctcagtttcgaattgaaactttcgagtgaaatgccaatcgctttgc
taaatttatttaggtagtctctcaatttaattctcctagtagatacagatcttcatcatt
tatttattcatccattcattaattcacacaataataatgtacatattcgtttctgtgagc
attataagtaaagagttcgcacttgtataaagtattttctacctaaaaggtagtttacaa
agtttacgatatacatagttaatgaatataataattagtgcaaggtgtgaggtgcaaagt
gtagaaaaaacccaaggaaagatcttaaatagggaataaaaaaccaaaaaaggaaattaa
cagaaaaacatttttaagataatggtattaataatatccatctttttgctggctctatta
atcttttcattcaactgactaaaagtcaatcaatttgaaatcgagaaattcgaatcggaa
accaaaacgaaaacgagaaggagatcataatgatatttcttattatagagctctagtaag
tacgacaaagtgaatttatttaaatacaacttgtttttaccatcgatttttattaatact
tcattatatcatgttcaaatttcaatcctgaaattccaggaaatgtcaacttcgcatggt
catagagttggtaactccagatagtgtgagtaaaaataagaaagagaaggattagcatca
ttcttgatgaaggacctggttataaaattaatggctaagtaaaaaaaattgttgttttat
ttgtttaatattagttcataaaggaaaaacgtcttctgtaatgcaaaagaaatcttaatt
attagttaactcttgaaacaatgggggaaaaaaacgaaatatataataaattactataaa
aacaatatagaattatatagtattaagtattatagaaaaaaaagttggtactttcgacca
aaacaaatatgctcattcaagaagtgtatggaaagtataagaaaaaaggaagaaaaatta
gcttcaaactctaggaaagaccattttcttatattttctcgccagcccacaccaaatcac
tttcctccctcccctctcctacaccaggcaaaaaaatcattctacacaagtaaaggcgac
aacgggcaacattatataaatttttaatttatgcaaacgaagccctttcgcattatttta
catttgccacgagacgccccactaatgctgtcgccacacacaaccccaaacccaaaaccc
aaccagatgcccccgcatcaacctacaccctatcaacctgccacccctagctaaaatttt
ttgaatttttctttttttcttttcgttgttttgtgttgcggcagcagctgaaaaggaaaa
aaagaaaagtaactcgcgcggcgcagccagaaaaatgtcacagtgtttcttccatttaat
ctccagcgagagcaaacaacaacaacaacaacaaaggggaaggggaaggggaaaccaccc
aataaccaacagtgagctgaagcagctccatcatccacccactcaggccagagacgccaa
cgcctccatttctttgtgcccctttcaacagccgaaaaaaggcttcatgtacaatatata
taaaaaaaaagatatatatatacctatatatacaaaatggcagcatgtattacataaaaa
ggcgtcttatgtgcttacatagaaacgggaacgataaggagaacaaggacgaagcccgtc
tcgactctcctgcttattagcattttagcctttactctgacagagcgtatacaagatgat
gatgatgatgatgaagcaaaccagtttctctcagtgcattttccatttttcagctttcga
gtaaatgatttagacttttctttttgttgttgttgttgttgccaaatgagtttacgagtg
tttggtaagaaaaggaaaccagagcaaaatgagagaaagcaaaccgaaaaccaaaagcaa
aaaaaaaaggcaggcaaaataaatttaaaggcttcggcgcgtcagctaccactccttctc
cctctcaccattcccctctacccgcagcagaaacgctgctcattattcaaattgaaaaat
tatgatttgcgcccacaaactctcgaccagtccaagtcgagtagaagaacttggccagcc
aacgaagcgaacgcgttctctaataagctgcctcaagtgcaatgggctgcggctcaaacg
ggtggggcgaaaggggcagagtgtgagagagacagagtgctttttggggttgtatttggt
gggggggcggacgaagaacgacagctgagactgggtttcattatccctgcggccattcgc
ctcaattaaatgtgtaaaaattatgagcgttattaatattagggggagcttgtcgctttt
tttttaatgttcgtttcgctttttcttcttcttcttcttagtattattttggcttggctt
agttgattttgaataattgcaatttacaactgaatctttaaacaaatctttttagtagtt
catatatatttaaatggcatcttgacttaatcttacttaaatgacgtttaaaaattgggc
aaaagggcatacaaatcaggtgagagtaatgtttatgatttgacaagcaaaactaagatt
tgaaactgaacaatttggatattaagaaaccaattagagtctataaaaagtatatttcaa
aaatttctagatctaaaggtctctagcttcatttatggagcaataaaacaaaagataaac
tcaccctacttatatatatcatatcataatcataattataatatcgtatatataaactca
ccctatttatatcttatatcataattataatatcatatatgctcaaaattgaaatcgtat
atgaaaaatatattgcgaaaatttagacttcaggcaagttaagtccagagggcatatggg
aaatgtttttcagttttattttaatgaagatttgttacaattctaatacaggacgaaagc
cttgaaatgtagacaaagagttatacaagcattgaaaaggattcaatgcatgaatgaaca
gagactaaaagcaaatgaaagaaaggagaaaagaaaaaaaaaccaaaaaaacaggatttc
tagacaattgtttttgcacaaaactattaaccctcttggttaactacttttttttacccc
tctccctcactctctcaaacttattttggtctctttctacccctggtcgtgcacggctgg
atggcggaaaaagggcatgcaaatttcggccaacacaattagccagggctaggatcagaa
aatcagtaaatcagcattcaagcaaacaaggacaaaaatgctgtaagcgatgcgaatatt
tttttttttttttgcaacacagcaggctaaaacgcaaaaggagaaagtataacaaacaag
caggacgaaggacaacacacacacacacacacacagacacagcatgttgcgaatttattt
gcctgttcttttttaagtgcttaccaagtaaagaaaaagggaatgaaagagagaaaagca
acagagaaaaaactctcattataatttcacatttaacaatttttactccttttcgtttgg
aatttacgagccacaagcaaaaaggaagcataagagaacgagagtgccaggactcgaact
tgctttgacttcaatcttcttacccctcgcgtacttagcaagaggaagaagaaaggagat
ggcagcagcagcagcagcagcagaaaacaaccctccctcaaagtagagtcgagcagagga
actcggagcaaagcagagcagagcagagctcaggcagcgacgataacgacaaactcattt
gcatacgaagtgctttcgctttttctacccctactcccggaccccaaccccttcccgttg
tttacgaatggcggcagaagcgccacctgtacgcctttgggtgtgtgtgtgtgtgtaaga
gagagagagagagaaagatggccctgcgagggatttggcatctcgttttggccttggctt
taatcaaagagtttaatgctggctgactgaatgactgactgggtgagcgaacgacgtgag
ctccgttccttagctcgctgctcattatcaagcatcgtgcgtaaaactcattgagacgtt
ttgtagcatagcctccctacccccctccccaccctctcccatctaccaatgcttcccccc
tttgcagtggctttcgactttgactcattttccttctcattcttcgctgtcgttatttgt
ttttctcaagttgcacgaaaatcaacgtaaaagcgaaatgaagaaaattttgttaaaaaa
aagaggaagaagcaggaaaagaattaccaaacaacccctttggctttgccatggctaaaa
ggaggaagtaaaaaaggagtggggcgaagaagaagcagaatcagccaagaccaagtggag
gtggtaaatggggaaaatgctaaaggaaatgccaaggcgaaaagcaaaagcaaaagaaat
gagcgtatattattcatggtattaatgtcgcgaacaaaatgagtggaaggggtgcgctta
aagcggagcgcggggtgatgaggtggcatagagagagagggggctaaagcacgttttgac
tctcaacattcatttcaagtactccaactccaattccaactaaaggcaaagtaacaaggg
ggacttaaagtttaaactttttttttttttttttgttctaagtgcatgtgttgaggttga
tgaaccagttaatacggaacaaaagtagaagaaaagcataagaaataaagaaaaaaatgt
gtaaggaagtaaaagcattcaaaaggcgagcgttaattcctaaataatgattcaaatcta
tagaaggaagaaagaaacttaattatacagtttaccgattcatgtaggtattatgtgggg
gtgttttcacccttttaaccatctcacttacatatcaatttccatttctacacccacaaa
cttttagcatctaggcaaatttttgagtagaattacaacagttctatgatgaaaacgctg
atgattaagtgaacattagacaacccacaaaaacgcccacgccacacaccctcacgcaca
cacacacacacacactcacacacacagacgagcacccacactgttactgccatatgttga
accatttttattttatttgccacaaaatttcgacaattttggacaaatttacatgcataa
accgcggcggcgtcggcggcggcaacggaaatggcaattgcccaaacaacaacaccaact
acacacacgatttccagcggtttttgcatcacccaatcccctgggtaaggactctgagac
cctttcttccccctttattttttgcgtatgtgtatttgttggtttttcaagtgaaaaaaa
agagaaaaaaaaaaacgatttgaaaatcatatgcatggtgctggtagtaaaagggggatg
ggggaactcggaggggtttagatgtttgcttgttgacatttctgtctatgtgtgtatgcg
tgtgtgtgtgtgtgtgttgtggcaggacagggcaaacgaaagagaagcaaaaaaaatacc
aagtaaagtgagctatcaacaagctatcattcactacacatatgggcatatctatatgtc
tatgtgtgtgtgtgtggttgagagggaaagtgcgagtgtgtgtgtgtgttatggcaaact
gttgatgcgatttaagtgatttgttttgcgggtttcccaacgcgaacaaggacttgttta
catatattatattttaacatggcaaaataagtaggcaatggaaaaaagtatagcatacat
ttaagcgcaacgaccactgggggttgagagagacctgtaatagagaggtcagttccatta
ttattgataaaatgtatgggcgtgacaaaacttgattcaattataacccatagactgagc
ctaaaaggatttttaggtgagatagtggtgggtaggggggtgaagagaaagagagaggaa
gattttctctccatttggccagagaatgtatgtattattaaataatgcaacattttgctt
tcatttccagttctaatgggttttctaattcgcttaagggataaaggacacatacgaaga
ggacataagtaagtgtgtgtgtgtgtgtgtgtgtgtgtgagagagtgtggctagagcctt
ttaccagctctagccttttaactaatttgcggcacgagcctaatgcaatttctgcttcct
ggacatcaaaaggactatcagccatcctccgcaaagtgcttctccttcatatccttgagc
ccttttcttcattgctgcctatccacaaaatatgcaaagcgtaatttaacagaccaataa
aacaaaaaagaatatataatttttatatatgtattttttaattacctttcatatccgttt
gcaagtggctaggacagacggctatatccttttaataagccagtctctcctttgcataac
aacaaggaaaacattaattagaatgcagacaaaagaccagagacgagatggcgatgagag
agagagaaataagcaaattaacaggccaagccaggccaggccagaacagagcaggacttt
gcataaatgaaaggataatcagcatatcaaccgttttccttcttgcctagatcctttttg
ccacgacaaaatggcgtgcaattaacatggaaatgattttgtttgacacccacagcaaaa
gttttccaccgttaaggacaaaaggctgtaactccaactccaaagaactttgggcccttc
atcctggagggttaaattagcgtcaaagagaagcccaggcagtaaggacaatgcagcggg
cataatttaatattgcccattaagcgcggccattaatgaatgaaagacgaaaccttgcga
ctgcgcagagatccccccaaacgatgcccggccaggacggtcctggacgcctggcctggg
cctgggccatggcgagtaattaagtttatgccaagtacaaaatttaatttcgtttgccac
ccctttttgagagcggcagtttgtgtgtgtgtctgtgtgtgtgtgtgagtgagtggatgg
ggggatgtaagttggctttcattttgtgttgagtatttttttgttttttgtattttttat
tttttttgtttttaatgccttttgaagtattcacttcactctctctctctctctctctct
ctctctcctctttcttttcattttgctgtaagcatcttaacggcatcatttgccttgccc
aggtggctacgcactttttcttccattttatataccctaagaaaatttaagtgttgccga
ccacaaaataagtacatatatatgtatatagattcttgaacgaaaggatccacgataaat
gttaatcaaaagtctgtttcttgaatgatttttgacatttatagcttactactgtcaatg
tcaaatataagaaaacctgagcaaagttatttacttaaagaatacagacagaattataga
aagttcagatttaatcgacgttatctttcatatattagaagtatagaaagttcagattta
atctacattatctttcatatattagaagtatagaaagttcagatttaatctaccttattt
aatacatgaaagataacgtatattaaaactgaactttctataaggaaatgatgcctattt
aatatatgaaaaatagaaatttaagcataatttcctttaaaaaagttcagatttaatctt
cgtttcctgtttaatatatgaaaaatagaaattttagcatcatttcagatttaatctaac
tttatatatttagtatatttaatatatgaaagatataataggtgtagaatgttcagattt
aatctacattatctttcatatattaaatacaaatttaagcatcatctcttgattttatta
ttaaaacttcaacttatgtatagggtatacagaaagcgttacgaacaaaaagtgtatttc
cttgagatattttttttttgcgttaatgtagaattttctttgctttttgtccatgatgat
ggtattatatatgtatatgcgttgaagggggtggggaggttattgtggggcagatgggtg
gctacttataatttttaattggtgtttgaagtatggcttaagtaagatgggtaaaatgtg
tggggaagggggttgaaatggttaaaactaagctaaggaaatgaatttcatttgccttta
agtgctgcttgctccccatcacttgttttccttctctaactgtgcctgtctctgtctgtc
tgtctgtctgtctgtgcctcaaccctcagtgttttctgctgtgtgtggcatattgcaaaa
tcataaatcaataatttcccataaagccaaaaggattcccatcatcgaaccaaacaggcg
ggcatatttttcaaattaaaaaaaaaaatgtaaaaagaaaagcgcgaagaacgcgaaaaa
cattttacattgccccactgctgcataatcagcctccgtttcggttgctgccacagagac
gttggcttcgctgccacgcttccagctcgacgatgcgcataaattaagttaacccctcac
aagagcaaaaaggacacacagcaacaacaacaacaaaaacaatatatatctatatatatg
tatacacgtcgcgcgtctgcctcattttttttttttttttgttcatctactttttatatt
cagcgtaatgtattttgtgattaactttcgttttgcatgccacactgcgtggcacacctc
acttctttcctctccacaccgtttttttcttgttgttgttgtattttttatttccaagtt
gcaatctcaacccttttttgcctgcatcctgtgggtcgttgtctcggtccacgttttttt
cttttccgttttttcagcagagtaatttttcagagttttcagttcagttttttgctggtt
gctaagttttatgaatttggagttttttaagcggatattcggatgctgggtgggttggtt
ttttttattctcacttgcaggcaacaagagtatgaaaaacagggtgcctatatatcatta
cttacatatataagtaaatttatcctcttgtatgttcgaaaagtttacaactctaaaata
cgttttgtctagattttcgtttccattatagagaaatggaatgttttaccttttcacagg
ttacagacaggttcaagttattcaaagggatttttatattaatacttaaaaaataaattt
tcaagaagaaggcatagaaattatgaaatgatatgactatatagtaggcacatattttta
cataagaaaaattttgtttaccagttcaatttcaatcgaaagttcaaattttgtttttgt
gaattattaattttgaaattcctgtaaaaatgttgaaaaaaccgactccatggcaaagta
gttttatcgtgggctatgtggctgctatatttagtggcttttgcatgggatggaatgtag
taggtaacgcaatgtcaactctaatcacaatatgaccaaattcaaactctttatttacta
cagaaatagccgaaaaacgcgatacactattaattctcgaaattgtatcatgggcaatca
caatcgtaggcgctataatacttcacataggagtcatcaaggttgtataatttgaataaa
ttgtattttaagaaactaatttccttttttgcgctcttaggaaaccaagcttccaataat
agtatggatcgtagtagcttttatatgcggaatttttctgctagtagtacggattataca
tttatcgaataaatgggaagacgcttcgactctttatatcaccattaaaatacttataac
tgtgttactagtaggtaagttatcgtcaacagaatatgcgcttataaaacaaaataaata
ttttatatatttacagctctcactgtcctgtatattgtatgtccatatttctacattgtt
cagctcaatgaagagggaaaataaatatatataaaattgctttgtgaaataaatattcaa
ctctatctacatatttagttgtgatttatagccgctccatattacagcaatattcgatta
acgttacaagttttcgatagaaataatctatatgaagcagggctgctttgaaataattga
aagagatgagtaaggcggaaatttctggagataaaatgagaaattatatggtcatgtctt
tgaagcatctaaactaaaagccttctagggaaagttctaaaaccttttcaaagaaaaatg
ttccacacagggtgcaggaaaaagtgttctatgtatgctcttctttcgttatactctgta
tttggacatgagacaaaatatgttcttcttgcgaaacagaagtatacacattcgtctcat
tctgtttttttcactcactcatattctactcaattcgaatgtattcaatgtggctttgtt
atgaatgcattcatgcagacgtttagtatagatgatggacatggaaattcaaaataaaat
atttgaattaacccataaatatgtatttgtcctcaatttgttaccctacatctttttaaa
ggcatttgtttgaagattttctgcttttattgtttgaatcaaaagtagttaccaattttc
tcatttgccaaatattttttattatttttactcagttttaaccataaaactaactccgat
gcttaaattaagtaaacaaatacgatatattcaaaaaaatttcaaatattttttaaattt
aaaaccacagagaagtaggcattgcaagtaatgtagaataaatttcgtttttctagactt
ttagttcattcgatcagaaatttatctcaatactttctataaaaattttgtaaacgaaat
tattaattagtgtaaaaatgtgtaaatcttctccaaggcaaaacgcttttatagtgggct
atatggcgacgatctttagtggcattggcatcggatggaatgcagtaggtaaagtaatac
gaatgacaaattctagtatgaccaaattcaaactctttgtttatttaagaactggccaat
aaacatgaaacattattggttctcgaaatcgcggcatggataatcacaatcgtcggtgct
ttttttcttcacgttggagttataaaggtaattattaagcaaattattgtggtttataga
aaccaatttcctttttccatttaggaaatcaagttgccactaataatatggatcgtaata
gctattgtatgcggaatttttcttcttatagtacggggtttacatctatctagaaagtgg
cataaatctgagaccctttatataactttcaaaataatagaaaatctcatacttataagt
aagtcttttttgatagagaacatgtacttataagaaattaaaataatatatatttacagt
tctcactatcgtatatgttctctgtccatatttatacataattaatctcaacgaaagtgg
aaaataaattttttgaaatttcattgtgaaagaaataaatactcaactttatctattcag
ttgtgatttacaccctttccataatgcagcgcaatgttcgattaacatttgaagttttcg
atagaaactgtatgtagcagggttgatttggataaattcaataattgataaggtgatcaa
atgagctattattaagactgttggatgatttatcgtcatgccttcgaactatctgaatat
aatgagtatactaaaactaagtgtcttggggaacaggtctctaaacttttccacataatg
ttttgggattcgaaaacaaaatacgaggtaagcaataatcttcaatctataagattacat
atttttattttaaataaaaagtaattttggaaattttatcacacgccaagtatttttttc
tcattcttaaatatgttaggaacaatattaactagattcgatcttttaattattttgatt
attagtatatgacacaattgtaaactctgacatccttactatttttagacgataactatc
agcagccacagcaatcgagaaaaggaatgtttttaactcttgacagaaagtaatttttat
ttttacaaattcgatatattaaaaaaaaaattttgaactttaaaaacatattgaaaaagg
tttgcccttatgaaacgagatagtaggcaaacatttttatgtagaaaaaattttgactat
cattcagtcatagatttatcttaatactgtctataaacatatttttccgtttaaatattt
taatcgaaattataaattagtgtaaaaatgtgcaaaacgactccaaggcaggatgctttt
atagtgggctatttggcaacgatcttcagtggtattgccatcggatggaatgcagtaggt
aacgtaatgcaaatgctaattgaccatacgttcaaatttaagctctctattgcctacaga
actgtccgagaaacatgaattattattagttctcgaaattgtggcatgggtaatcacaat
cgcaggcgctcttttccttcacgttggtgtcattaaggtaattatttaagcatttttaag
cattgagttttgagattagaatttcatttttcatttaggaaaccaagattccaattataa
tatggatcgtagttgctttcatatgcggaatttttcttcttatagtacggggtatacatt
tatcttataaatggaataaagcatcggctgtttatatcactttccaaatattagaaaatc
tgatactaataagtaagtcttttttgatagaataagttattgattgaatataaataactt
ttatttacagtcctcactgtcgtgtatgttgcgtgtccatatttatatgttatggaactc
aacgaaatagagcaataatttgatgcgaaatgccgttgtaaaataaacatttcactctat
ccgatgtgtttcagttgtgatttattctgatagattctcaaaatcagcctatcgatttgt
ccttctcatttgatttttctgctaagtatatcgaagttagttatccaccttaaagcctta
agagggagttaaagaagagggagagagagttaataaagtgcattaatgaagaattttaaa
tttctaacgatattcatttgtttattgattcaaaagcatatagtttttaggtctgtcgac
tttatttttgcagatatttgagaacagcaagtttttaaactgtaaattagtgatggcgaa
taaaaatcattaatcgattattcaattatatgttttatcgattagtgtgcgcgactttta
tattaagattaatcaaaagacgagtaagtaatcgattactccaacgattttttaaaattt
tggcgaatttgtggtactcttaaaatttatgagtaaggtgactcaaatggaagcaacagc
aaatgatttttgaaacaaaatgtgttgttgcagtgaatatttgagccattaatcgatttc
cgattccattgatggaaagttatttatcgataaaaatagattttacctataaaattttac
agaaaacgattaattaggactcgtaaacgagaacagacctaattacgtgagagatggatg
atagaatgatctgatctgaatcaaatttgaaaattcttacttagtctgcaggaacaggat
attttactactcctagatgttactcattgctaagaaaatgaatataaatctcaacattga
ttagacttgattccaattagatcaatctattacccttttttggaaagcgtaatcactttg
ttgggtaaaaattgacaagtttcagagatacaaattttaacaaaggaatagttccttcat
attccccgctaccatatccatacttatgtatttggattactctacaacttcaaactcatg
caaaaacttcaagtgttgcgcaacaccctgtattttagctaggataatgtagattcaact
ctttttttatatttttttttcaaaccgttggccacatgaacccaaattattctacccgag
cacatgctaaagtacccacgtttttttttctagattttttttgtttaacccttgcagggg
tctgtctacatgaatattcacttgtcaaatacacaaaacaaagaaaaaaactgtacccag
aaaacaaaatccaggcattttttttgaaaggatcgtctctggggtaagtttttaaaactt
gattttcgaaatcccaacaacaacacgcaaacgaaatgcaaattaaaagttatggaaaac
cctttgaaaagggttgtccccagccgcaggactttcaatgtagagttgtctgggtaacag
ctcaaaaaaaaaaaacgaaaaaaaaattctgaggggtgcgtctgtcgtgtgtcctgccag
gcacagtctcactttttttttgaatatttaattttttttttggtatgcaaatgccggctg
ctttaaaaaaaacaacaccccaaagagaaagagagagtgagagcgagagagagagagaga
gtgagaaagatgagatctataactagaaattgggattgcaatttaggatttcgaattgtt
taaaaagggtttcggtttcggttacggttacgattttctattgactgacttgcctgcagt
ttgtagtttttcttatttttttgttgcattagagtttgcatatgacgataatcctggctt
aagggccgcacacgaggaacaggagagacaagaagacgaagaaggaggatgatgaggagg
atcctttggcatgcaatttgcgtaaaggatgcgtctggcacacgtctctctttcttttac
tctctgtatacactgaggcggaaattagttttcccttcattgggcgtctcatttacgcct
attaacatttctgacagcagctgctataaaggtaaaagacaaactatcaaaggattttgc
tcgtgtctttgacatctcctgtggcgtggctgacctttcggacgccaacttctcctctcc
ccaatagtctcatgtaaatgccttgggcaaatagaatggtcaacctggccgagaagggca
agcacatgttcaaacactgcagtttgcacagcttggcttt
