# Supplementary material for: SMCis: An Effective Algorithm for Discovery of Cis-Regulatory Modules
Source: PLoS One. 2016 Sep 16;11(9):e0162968. doi: 10.1371/journal.pone.0162968 (PMC5026350; doi:10.1371/journal.pone.0162968)
Supplement: S1 Datasets — (ZIP) [file pone.0162968.s001.zip › dataset/Drosophila/kr/dyak_ge14467.fa]

>2R:21050541,21090540
ttgccttttaaggacaccgaggcaaaggcaaaaacgaagaaatacttaacctagcactgg
ctaatcgcggacggcccttgaagcagaatttcttaaatgtaatttgcaattaaagactaa
aaagccccagtgtagaacgcgaaattgataacgctttttacttacccacgccgtaggctt
ggtcgccttacgtttcataccgttaacgactttgctccaccagtatgtttgtttatagag
gatgtttgaacttatacaagtagaattttaattaattgcgttctgtagatgggaagataa
aatggaatcaagaatcagcttaaaataaaaattagtaaattattaaaaatgttgtatttc
atattttcaaaataatgcttaacagaagcaaactatttttttttgttatctaaaccatat
caaccaaataaagcgtagatttaaaaaaaagttagattatttacagctcaaggttttaag
tttatcttcaaataaaaaaactaaacgtctttatttattcgtttgttaattgtatttttg
taactaaatatttatcaagcgatctgcgcagaaaaaattcaatttgttctgcattttatc
atacagttattattttaattgcaaaagtaatcagcgggcaactaattgttatgatgtaag
atttcttagaacataaacataaagcgggactgggagtgaggaatagcacattaagaaggc
acgctgtgacttgtatgtgccagcacgacttacagaattaaaattatagttttagctcca
taagctttttactgaccataattgaagaacattaattaacttaatggttattttatatcg
cggtcgcctatttatgtcttatgtactatataaaagtaatattgattaaaaaaaaaaaca
aaggttgaaagcctggatgtcgatggctacttcgatgtaaccaataaataaattacacat
actttttagagaaaacttacaaacataaatgtttactctgcaggaaagctttatacatat
ttatatagcatggttttatttcaaatataatcatatggcatttatcattggccatttgaa
tttatatactaattccctccctcctatgagtcaacccttttggttatttatatgaactct
gtccaaccctttaataagggttgggttactagaagctaaaaaacaaaatggattccaaaa
tgcatttttcgtaaaaggaaattaagatcatatatatacttttttcgtcgcatataccta
taaatacccagaaatgcgtttaacctgtatttacccaaagttaaattttcgattaacttc
ctggctctggttgacatacattgatattacggttaatgtacatacataaggttcggcctg
ttaagggttaattaatttatgcattatattttgaccatatggttaagtaagaagtttagt
tttaacaaactctatgatttaagaggtcattgggtaacttattacctatataagcatgta
cgtcattattcagtggtatatacatatattatattttttacttaaagcatccaaaaaggg
atcgcaacttatataaagaaaggcaagtcttgcaaaaatttgggggtgcaatttataaac
tgaaattgtggtgggtttaaatttgcattcttatgtgcacattttataaacctcaattaa
taaaaaaaaaacaattcaatgtactctaaataatttttttgtcaaccaaatttcgaggaa
atttaaaccgtccaaattaaggtatacacttataaatctcaacgttgtaaaatataagat
aaacaaaattttagttgagaacattttcagcaactgcaaatatttaaacgttttctactc
tcatatatatttttaatacgaaaaaggtaatacaataatacaaaaacaattgggcagctg
caacatacatatttaaatatcatgtaatggaagccattcaattctcctttttgggctatg
ggtgaactaaaatatgtatctcttttatggcaaactatgtgcgttattgaaaaaggtcca
gtaggcaatgaaatgtggctgagaagccgaccagttaagagcacccacactagcaaaagt
cgactgttctgtataacaaaaagttaaaagtagctcaaacaaaatttttttcaacttatg
tatgtttgaccaagtaaatcctttaggctgtccttttcaaagggagatttggcatgaact
gagtcctttttagctcacattcttgcatgaaataacaatttgcattacagtattaatacc
tataatattttctttgagttcttgaatattttccgctttctttacttttatgtacgttta
ggcatgaatagaattttaagttacacaagcaaaagcagggcaatatgtataatagaatac
ttttttaaaatgccaatataatttaaagccaacaatgtgatctaaactatttataatttt
gttatagagtgaaaataagaaattatacatcaagtttactagataatcaatatcatatcg
ccttaacctagccaaaaaacatcagtagtttgagtcaaaatgaaattgacagatagcagt
cttatttgattggagctttgcgtgagatgtgtaaaggtcgtatattcttgctggcaggat
aaaaagcgaacaatcatggaaaggatattgttatgaccgttcgaaattgtcttgaggatt
atcaacaaaattgcgagaccgtgatttaagggttgcgcaatgattcccaacaatgattgc
ggaaggaaacttatggcatgccaaataatgtcatctaaatttgccaacacaccgattttc
ttggtattgaactacattttactacttttacttgcagcgtaaatccttcgactctgattt
gatgactcggccaacgcaattcagttgaggtttaaccgggaattgaagacgtgtactcgc
ggtcttggacccggagaaaaatgttgtttaatgtattgaccgtctggatagttattggtg
tggtgggctgtgttgatgatatttcttgcttcataacaactgccgttttgtgccttattc
caacaatttgatgcatttaacgaagcaaccccatagcatataagaaacctgaaagggctc
acatgcttcgaattagatgcgccacactaatcataaaagaaagtggttagtttgcaagta
ggaaaatgaaagtaagcgaaaggactcagtctaaagaggtctgtaaaaccttggttagaa
attttcgtttaatacttgaaattcgacatcatgctactgaccttcacattctgagttacc
tacgcattcaaacatatgttcatttattttccctttcttgtggtctactctttaccgagt
gccgccggttttaaatcgacttgtctaacaatataagaccgtaacacttgccaacaatac
atactccttaacgaaattcaactttctctgcccaaaaataacagatgtcgggactaccag
gttgaagttaaatactaaataattatggtatttttaagctgcttcattaatgcatcatca
atgcataataacaacggagtgaagttacattacatacacgagcaactcattaaaaatagt
aaggattttggactgtaagaacttttaaaataatccccacatctaaaaggtttagggggg
cgtgaagaaaatatttttggcgtatcaattttaaaccatcaaaaggccgaaggaaaacaa
aaacaaaatttgattagtaaacattttccatgtatcttgatctacaaatgaaaaatgttt
agcgttggtttaaacagatatcgcacatgaaaggaaaagcgggtgccggcagacttacaa
ataactattgccgcgcaacgaaaggattcccaatgagcacttcagcacgcttagacgtca
atatttacaaaaggataacgaccgtcgcacgtcgttcaccaaagaaaaaaggatgtttgt
cctggttcctcgagaacgcaatgctgcggttgataaaaataaagccgaagtgcgatttgt
ttaggacgatcttcactggtctcttatttgcattggcgttaattttgtgtaatttgtgat
aaaacctacggttcaattaaagataagtttcggtcacgaactcgtacaatctattgtctt
gctggctattacaggatgcaagtgtgtgttttatacaggtgaagtcatttgataagcaat
gaggtagaggcttacgtaaattatattttaggcgttttccaggaaacggtgtcaagttaa
tgtttgcctgttactgtttctgggaaaggacacaaccaaagtatctcttaagcgcgatat
tactaaatgattgaaaaataaaaccttatcgataattaattttttaatttatttttttta
tggccatccgtttactggtatccgttaaaaatctgatttttataaaagttgtttaaataa
aaataaaggcatttgccaagacaatacgagggccccacaaatagtaaagtattgatttta
aattgggcttgcggagtaaatacttttgactgtcaaggcatttgacaacagctatcctcc
gcgttcaacgctataaccacattatgtattcaagtcagttcgcttaccttgccattacaa
ataaaactttgatgcgattataatctaaaacactcggtcatctggctttcacatcaaaat
ccatcatgatcaaatgaataatacgatatttaagcgacttgagcaaacgtggaagcctct
tcagaatccctaaactggtcctacctgtgaactcctttgacagcagtaaagggtgacata
ttagccacattaaaatgccacaaggcatcctaaaaacataattgaattttaaccccgtct
cgaaaatgttttcgaataaaaaaaagagaagaaggaaatgtgaactcattatcaagcatt
taaggatcgcgtccctggatcttgttttctatccatggcacccctttctgactctctcgc
cttcttttttattcttcgtcttgatcttttaacccctaatttagtgatcaatgccggatt
tcattccccacttcagtttagtttgcctatacttcgaatgcaataataaaagggtcacaa
gcgcacgcgtctttcaactagaaatctcggcatgtgcgctgtatcggatccgaattttta
gcttgctataatattatatattcgagggaccggggctaataccatatggcgtttatcgtc
ttgacgctctgacgtgtgtcagtctcgcgcacagaagaactttcgtgttgattttttggg
gttaatttgttttgcgactctattaattggctgcgttttgtattcttgtaggcgttatcc
acttaaaatgggggagcatttcaatcgaataactaaaactaattagctacccacagtctg
cctcttagcacgaattaagactttgatcgaacttcctgtttttgatcattgtggtgttcg
ttcacacattaatatcaatatatttctgaaagcaccaacatttattgttttccttttaac
tagttgcatgcgatgtttaatagcttcacctaccatatcatggcatactggtcagtttag
aatgctagacatttaaaatttagaacaaaatctcataccttttggatctacaggataata
tgtaaaaattacacttacaatttcataagtaaaattcataacatataactcttgcaataa
aaaatacccatatggaggaaagtatccacataaatgttagtataagaatttcagcatatc
aatccgttgtatagatgggtgccaaaaatacaaaaaaataaatccgtctattgtatacga
attaaacaaaatttactttgaatataccacgataaaacgtataaataagaatgattaaag
aagagctgcgaacgcaacggattgttggtttcggatgattcgttgtcgctttctgtagtc
gaattggattgtacttcaggcatatgcggcactgctacatagtaaaaattgagtttgata
ttaaccacttgtcatgcaaggcggcgctaaagaagaaccgctgcctggacacgcaaatgt
gatcatgagctcttcccatttaatcggacacgttgaataaagggaggtacacagttttat
gctcattacataattaactttattttatttgtatattttataaatatgtaaatatatatg
tatatgtaaaatacattggaaattgtgaagaaaaaatacattatgtaactggagtgagcc
ctgggcctaccgaaaaatatagtaaacaagaaatatgagaaaggtaaaaagaaccaaagc
taaaatcattttcttgtaagctgccacaagaaaatttcgcacagtttgaccgattgagca
cgaaaaactttactgcactgaagaaaatcattatttcaacctaaaacacttcagaaacta
cagatccaaaatcagcttctgtttattccttagcagtgtacatacatataacttgataaa
gtttctttttgcttctcgggggtatttgttactcattaattacgcagggtaagactaacc
aatttcggtgttaatttcaaacttttatatactgagaaaaaaaaaaagacatgtcattta
agctcaacctcccacttcttatgtaattaaaacccaaaagcaaaacaacaacgagaagtg
ggttcacaaagctaatgtttattgtgactttaggatattagttattaacgagctttttac
atatgtatattaatggaaagaaaacataatgtggatgaaaaaagatgttgctaaaacaca
tctacatgcacatgttcttccgttactgcattaggactaaaatgtaataaaaatgcaatc
tattcaaatagttattttttattaaaagcaaaaggtgaatacactacatattttaagcaa
ttgttttccaggaacaacgtttaatataccgaataagaaaagttcttacaatgtttagat
caaacatgctttttattagctcctaggaaaacgatttagtttatcaaagggtctaccaaa
cattaataacaaatctatatacatatatataattatccactgtaagaaaactatcaaaca
tacttaagtaaattagaacaactagaattaccaaacaaagtatatagtcattattgttgt
tgttgttttgtataatgtttttattgttgctctgtaatacatatgttaaatggtgtattt
attatttacttttgcacgacttcctccttatctcaccagagaaattcgcaagaaatttta
tctcaaagcagtacaccatttcataggtaatatcgatcaaactccgccttccttttttac
tcatatcacagtacgcacaaatacaaacatacatgtgtgtattttagaaatataaatcaa
ttccccaacgctaaataaagagttaaagagcaaacagcgaatggcaatgacagagtggtt
tgtgtgtgtgggtattcgcaaccctaatatactaatatatgaactcttaaatcgataata
taagcagcaaccccaagagtccctttttacccttttgatgtacaaaaatcctttcgattt
catctgaaaattcatacaagtatgagaggagagaacaaaaaaaaactcactcaagccgta
cacacacggacgagcatggagctgagaatgaaggggtaagagaacaagtgttgcttcccc
tttttacttttactgagcgaagagttcttacggcgaagagcgtgcatttgcgatgagtaa
gaaagagaggatgttggcccaaaatcaaaatttaagccccacagctccaaagagcgcaca
tcaatggcagacgtgatgcagacggagacggcattaaaagggttaaagtgggcgacacgt
gcgggcgaaagagagcgaaagtgttaaattggagcacatgcgtgctgttttccgtctctg
ttttggcggccatttttgtctgtgatgggttggcgcacagcaatcaagtacgttaagctc
ctttatttgttttataaacaatttttcttgttcctgaacctggacaacgttggccaatac
taaaaattaggaaatataaaacgtatatagtttcggggtcgactaactaggaaatatgga
atatatgtacatatacacacatatttaaattttgtttctactttttttttatattatttc
gaaatgtgttataaatggttgtatatctatacaaaatcagcttttgcaatttgatagcag
tgtccgggttattgttttcgatcaaatctaggacactcaacgcaggacataataatcgca
catcctgtgcatacatatactatttggtgttctgtttttgtggttttggttttcattgtg
aaagtgaaaacacaagaacggatgcactttatacagctgatcgtgttggtttcaaaaaat
tgtgttgtatacttgtggttttctgtttgagttaagtgttctcatattctccaccttggt
atttgctaaaggtgtttcagactcatgcaatttttgcgcatcttttgcgttttgtttaat
attctcacaggtgttctctggctcaggtgtttgggttttgtttgttgtccagcttccaaa
agattatctttcataataaaaagtccgcttgtggtttttattaatctttcttgagtattc
gttaccaaaagtgtttttctacccgttacccatggtgtaaactaaaaaataagcaagaaa
tttatccatcgcacatgtactagctgatattcgataaactcgactatggggtcctctttg
ttatacctaagactatggcattgatttatggcaaataaagtgagaacattttcatttttt
actaccagttttttatattccccttatgtatgttttcagcctgcaccttattttaggcac
gcactcaatgtcgtacaaaggtgaaaatatgctgagcaaagcatatgcatatggcgcatc
ctagaagagtacctaaattctcttggggaggagccaagaaaaattattattcgttctcca
agtggcgagcacatggaggcaattgttgcaggaaatgagacatttgcttgagatatctta
aagaaatatttgaactttttaacatttgaaatgcagcaggcgctgagcacgcttgtcgga
tacgaaataaaattaaacagggaggggggcccacaaagtaaaaatgaattgtcaacaaaa
atagagcagtcaattaaaaacaggaatattattaacagagagagaagttagccaacctta
aagacaaagttaacaataatgtcatacattttgatttgcttaaattatattatttctttg
taaaaatggcagtcacctacagacacgaaaacattcgacttacgtatttaatccataaaa
aatgaatcttttattttcaccaaagtagacatatccgcataattgtgttttattacggaa
aaagattccacactcgaaaaaaagtatattgtgcagggtagtaactaatgcgagccccaa
cacagcaatgtgtcaatgggccgtcataaaaacactagaggccaagaactatctgcgtaa
aagtaacgtttcttattgcgcgtgtaagcaaaaatatttgttattacgtctgcaaatgat
tgcattcgagcgtattttgaaggggtatactagttttttattgactttaggcgtatataa
attgcgtcctagaagcacaactaatatcccttttagcactcagctacgttttattccttg
gattttatttccgcaactatttcgagttcaaaaatattattatggtttcctttctttatt
tttttcttttctgatgcgaagcagtctttttttgtttacaatgacacttaccatctgaaa
gtcgctgtcaatcctttgcaacgttacgacaggatgtacaatgtgtaatgtgagacgaat
aaggagctaccagcggctagagaaagtgtttgtttcccacacatgtaaaatgaagacaat
gttgccagaatgaggcccgctctcatacgtcatgggaaaatgtatgcaacgcattgcaaa
ggattcgattcacgcacctatacatattataggcattacaatgcattttaaataaaaaag
gttaaatgtaaataacacatagaagctcagtgaaccttacagctcatcggttaaatttgg
acaattaaagtcgacacaaagactgcctaggtcaagcaatcattatacaaggctttgtgg
aagctaaacgatatcgtatggtgaacagtcataagatggtcattatgatggtgcaatgca
acagcatagagaggatcccttaccggatcttcatcaataatgtgaaacatgttgcaaaat
cccagagtgtacacttaaacatttttgctggacaatgacgtaagcaaacaaacgcattaa
gaaactgacagggcggaaagacaattagaaaccctgacaaagaatttactttttctactt
ggcatgtgaaaaatatgtatacatacatatgtacatacatatatattttaagaccaagta
ctaataaaaataataaaaatagctgaagctgatcttcgggagctcctcttgaaaaaaaaa
aattttttcgcttaccactatttctcttaactggatcatcttaaattaaaaaactaaatc
ttgtgagtctagacaaactgtccatttcgcagaaaaaagaacagagctcctcttgaaaaa
aaaaatgtttttcgcttaccactatttcttttaactggatcatcttaaattaaaaaacta
aatcttgtgagtctagacaaactgtccatttcgcagaaaaaagaacaccgaaaatttggc
tcgaaattgtttctataaacaaaaatagattcgttgaaaagtatgtaacaggcagaagga
agcgtttccgaccatataaagtatatatattcttgatcaggatcgatagccgagtcgatc
tggccatgtccgtccgtccgtatgaacgtcgagttctcaggaactacaaaagctagaaag
ttcagattaagcatacagaccccagagacatagacgcattgcaagtttgtcgattcgtgt
tgccacgcccactataatgcccactctaacgccgcatcccgcaccccgcacaccgcaccc
cgtaccacgcactcctttgcactttcaccagctgagtaacgggtatcagatagtcgagaa
actcgactacatctgcgcctttttacattgtaatatattattatttaacatttttggagt
aagaagagggaaattggttatcaatgaacggaaatatgtattaagattctaattcaatgg
ctagtcgtttagggatgaacgacgataaaaagattgtgaaaaaaattgtgaccacggata
tgctagattagtttaaacaagcatttggttttatgcgggtatttttacttcttatttaaa
caaacagaattccagaacatatgtatatccatacaaccgcaaataactttctaataatac
cttctttcaccttttttgcaatatgataagttataattataagaccacacaattaattgg
aggaagtttcgattttgtttttccgaccacaaatttgatcgtttaatcgtgacccagaga
actgactacgcggaaatgaaatttgaatgctttacggggcgtgcctcgctctgctattgt
gcgcgatttgacgtggaaattaaagaaaatctgcctgcccttgatacacaatcgaaatcg
aaagttgcctggactccacgctgataccggaaatggtttttacttttatcgagcgcctct
ctgatttatttgtgttttatgtcctagttacccaagtgtcgggtttctgctcgagggata
aagacgagaaccttcacttaaggaacaagaagtggaaaaaacaaaactcaacgaggcata
tgtgttttctaccgcatgaacttgttttccttgttaaaaacgacagtcctcacattttgc
atgcctgcttcagtgcacacattcttcatcttcgtttttcaccaacggcaccctggtcag
aaggccggcaagagatatcctgtccttccatgtgcttaaaatttgttatccctttgcgca
agattgaacatattttgcgtgggtaccttgggcatctgtgattagggtcagttttttatt
ttatttttattttcgggagcatagaataatgtataggcgaaaattgtaatgttttgcgtt
ggtcaaaactaaaaatcgaactaagaaatattcgaccaatcagtattccttttgcgtgct
aacacaaggtaattattcccctttagactggcgccttagagtaaataaacatttagctta
accaaatgtctagtcattttcggagtgcttttaaaatgataagacacccattgtcattaa
ccacacaatgaggcaaacagcaactcaataacaataatttcaaaataaatttccacagcg
agttcccaaaccatgaaaatttctctttgcttatcagtctgttagtctggacagtcgatt
aaaattgcaattgagtaaacattaccggaaatgtacttgcttcattgacaattactgact
gaccagactgactttaggttatctttttgcttcttcaaattataccgattccccgtcagc
ttagttaccgtgtgatactgcacttataatcgtatgttgttggttgacttatgtaacatt
gacggaaaggcttaacaaatggcacatttttaagtgctgaggaacttgaataagattaaa
gaccgtataaaatgcctgcacgatccaaaaactaaggatacgtgcccatccaacaaaaaa
aggactgcggtacagatcaaagaagattcgaattcgaagttctattagggttacacgtac
caatagaaacatatactttaaactgtggataataagatcagtacaaaaggatacattgga
tgaaagatacgtttgataattttatataaaatcacgtaaatttcaacttaaattgataat
ttatgtaggtgatgacatgtcaatgtatgttgccagaaaaatcgtgtccacacaaagtgg
aaaagtatacaacaaaattgaatgtcgagtattgttaatcagtcgttagcaatcatgtac
accagaatcattagtcgaggattgccgttaaatgtcagtcaatttaattttatcagagca
ggatttataaaactattttggactctctattaaaatgaagtgcagtataaaaagtatact
ttaaatacccaaatacctcctgaaaattgtgtttttgttaggtctaacaaatagaaacac
atctgctctttcaattttgtgaagggaaggcagaaccaagcgatgctcaactttatttca
cgaagaaaagtggacgtctaaaacaacaccgcatgacaagaatatttaacagactgtagg
tctaagaaatgcctaaaactttttcacacattgaaaattcttaaactacagtggcgttta
ttgggtaacgttaaatatcctgaattataaaacccactgaactcgctaggtaaaaattat
gattaatgaatctgcttcaataaaagtaagctaactggctgccagttcttgtttgtaatg
ttctcactggattcccgatccaaacaacgctaaaaaaattagtgtcaaggagaaaaagta
aagatcaaaaccttgtaacatatagaattcttcagaccacacgaagggaaggagctactt
tctttggaatccataaatcatgtaggtcgattgattgacacctaaggacttcctttatgt
tatgtaggtggcaatacatttgattaattgattccgaccagggcctaaaaaggattggcc
gtaagcaattgccatttggcgcgcttgttgacaacctatgcttacaaataccgacttcaa
ctcagggcctggttctatgcgtgtggcccttataccacccctcatcatatctataatcgc
ccagctgtcagcggaatatcaatgcaatttatagcttcatttttgcaaatttactcgaaa
aatctcccaagagttacaacgctgacaggcaaccgctgataaacaaaggacacatccaac
cacaaactgttacttgaaaagctgcctatgtgcaatgcgatacttttctattttttttaa
tactggtcatgagtttttgtcatataacttttctacgacttcacttctgtctaattgcca
aacaatcgtcgcctgattatcctgtcacggctcaacttttttgcggtttccacaatgagg
ttttgtataattggattgacttgcggacatttgagtgacatcacatcaacatcttcatcg
cacctctccatttctggcactgttttaaaaacacgacttgccacaaacgagccaaattag
tcaatatcgaccgagacctaatttacttgaataggttgaaaacgaataatttttcgggtt
ggtggcttaaatatggctgtcttaaaaactaaatagacagttaccagcaatacttatttc
tttaaaaaattatatattttactaatttgcatataagttaaattacacaagttgatatat
attgatatataattaaacatgaaacccttaagaagttgggcattgatttttttatttagc
gtatattaactgggacttatatttcgtgggtaaatctgccatcgtattctgtcgatatct
ggttgccatgccggtttttgtccttccccgcattttaaacacgcttggagcttctgacag
tattatttgaaaaataaatagctttggtgctgataacaaactggttgactaaatgcgctc
cgggtgcattgtacgacctactgataagcctggcaaaatccttgatcttgacgctgcgtt
tcaactcgcaaatttatgctgctgaaccaacttaaatgttttttttttacgtatttttgt
ctaaagcgtttagcttagcatagtgcaagaaacaaagattgataagagcccgagttcgta
gcgaaaagttgcgcgtcgagcccagcgggcaacgtttctgatatgataagaaaaacagca
tcgcaaaaaattcaaaatcattttccaattatacatctgggagttaaatttaaataaaca
gcaaagtaacaatggtggagtgtgcacatcaaaaaatgttttacaaatattcaaaaagga
actccacgtgaaaggtaaaaaagcagcattagttattggaaatagtaaaaacataataaa
gcaaaaacatttatcgcttttcagaggccaggacaccattttaaattttttgaaataatg
gaaacagtacagaagcattcaagtttttaaattctttttaattatggcatacgaatttat
attttacatatgacaaaatatgatttatatatgattataataatgataattacgattaaa
tatgtaaatattataagactcaggtaatcgtcgatgcttttttactttcgaccaaaagtg
ctcctaccgattattacggtttgagggatttaatccacatgttaatcaagatatgcggaa
ctgcggttttcctattgcaccacacacgcaaagtatcctagcgcctaatgtggatcaagt
caaatcgggctcctaagttaactataatcccagcttaatcactggatcagtagctaagta
gcattttccggaatggaaatatggagctacctgcttaagtctaccgatcttgacaactgt
tttaacttaatcgtcatgcatggtcataaaaagcaatttgctacaatttatattttccta
tgcttttacctctttagagcagatgggacctggattaggaaagaaaaaatgttacgtcta
ccttcagaaacggattaaattttttcagacaaataatccagccttaagcatggtgattaa
gcttgatcccctaccaaggggcgtaatattgacggattttccttaaatccctcggttaat
ctccggcttagagcgcgacgcgtttttttcgcgactccttctgcattgttttttcacttt
cttcaattcgcaagaaggcaggcctaagaaccgaatgaggatcataattatggaattcct
aaatacactaaggagggcagtcgacatggcgttgatctacctgtaagcgtgggttccgtc
tttgccccttgaattcgagactctctggtcacaggtagtcaatattccagccttgagatc
gtcggcaattaagaagtcaaatttcacttaaaaacaaaaaaaatgtcaaaggaaaaacaa
tgcaaaaaatatgcgtaactgaactaaatccggcttaggattcttgcatcataaacatgg
ccaggcagcctttaaaatttgatcatttgcatgtcactcttgcaccgtaaacgaaaccgc
cacataagttgaaactcagcgttattagctatctcactctttcgcaccacttttttaaaa
ttttgacttgtcttttttacgaatgcaaaggaaagaattttttacaaggaagtacttgtg
tacttccgttttttaatggccaattttattattagactttttacctgctatttattatgg
ctaacaagttttttaactttccgaatcatggttgttttaaaggtcaataatcaacatcta
gaatataaacatttttgtaaacgctctttcaaaaaatattaactactcagaccatatcga
cgtataaagttaacgtttaggcagaaattttttagcaaaaggtataagtcttatttattt
tatagaaaaaaatagacaccagaagaatatttgacaaggacaagtaggcgtggatataag
ttcaaccgagattatacatatatcccaattccaccttttctcttatttaagcaattgtaa
aattatactcattaccggcagggcaatccaagttcttgattctatcattatgattaccag
atgcgcaagctgctaattcattcaaattatatttctttggcatcttctacatatattaac
ccttacccttgctgtgaccccgatttaaaaaaagccctgtgttaatggatgttatcgtcc
taaaaattgttgagatttttcagatcgttaccgagggtaacgacattataacgacaaaat
atgtgttctttatatacatatgtaaacataaaatatctaagaaacacttcaacggcaaaa
ctgagtttgagtacttcctgagttcgttcaaaaggggttttccatcgcattctgtattat
atttaaatagatctaagccgttccatggcagcttaaggttgcgtggattaggacaaacga
ttatcgactggttaaagacaaacgggaacaaaattcaatcctgttcttgatactttgtca
acggattaaatttaaatcagaggctcataataccttattacgtactgcctaatcttaccg
tacatgtggtaaccgctattaacgtaactatcgttactatggactgaccataaataaaga
aaccaaaccctcaaaaaatggaacagaaacccaatcgagtgttacaaattgctaaaaaaa
aattgtgggcacacttatgggatgttaaacaattaaaaaaaaccctatcgtacccctagg
gatgcttcaaattacaaccgttgcatcccatgttttagggttttactttcaactttattt
ccgcattttcccctttttttattgaaccattatccctttgtcaacaatcctcgttgtcac
tccatatatttgctcaataactgatctcttctttcacaaatattatagttataacttttt
gccaagcgcatggtttttcttaaaataaagctaaactcgtttaaaatattagttggccgc
atctttattaatttaaaaattaaacatgtaaaactatacatcaatattaaacaaaaataa
attaaatatgggaaacaaattatgccttataaaaaaaaactgaatttgttgaccaaggta
agttcccctatttcggaccttatcaacggccacgaccatacgcactgcactacgcactac
tgccccatttacacagaaatcgttggtccactttgccaatctaaacctagtctacctttt
cttttactcgctttgataatagtctggtttagtgattgtcgacaaagtcatgaaagataa
ggcccggatcttaataaaatcagttgagcttcaatggatttttaatatcaagtcatacac
tgctgcttatcacgcaaacaacccaaaaaattttctgactaatcgcagaaacctaggaat
tgtctgacgatgtgctgaaacggctcagctcagcccgaaatttaagaatctcttatcaat
agggtcattttaaagcgctgttcttgcatattgttcaatgccttctgcgaattttgtttt
ggtgaaaatctttcgatgaagtcgaccgtgctcatgccatgacaaaagccattctaattt
tacgtaacgttatgcagagcaaggatatgctgcttttgtttggtttcactttctcaaaat
ccacggtagttcgaatttaccacccggcgagctctgagcgtccttggcctacctacaaaa
ccaaaaataccgatctacacacattttcagcataaatttagcacagcatgtccttgccat
aaaaatctacataaaaccatttaaaagtcaatccgcaaaagtcacagaagacgtccatgc
aagcagaaacattacaacgctctctaaccgttttttatgatgttttttcctacctgaatg
cgttttttactagttccttttttacgatttcttttttagacgtgtgccaataattagtta
gccattaaactgaacttccacttttttgagactttgctcaacaggctacaagcgaaggga
aaaaactcactcagtctagctggtaaaaaaaagtcgaccttttttcttgctttgtgcact
tcttatgccgatgttttgtttacttcctgttcactcttacagcgcacgcttgaaattcaa
ccccgtccatgacatctcttttcgtgacttttggctcttttgctctcgctgtttcccttt
cgcccagttctctattggcgttcatcccccttatccagcttagataatttttataactcg
aatgtaaaaaggggaaatgaccaagacacatctgagtgagtttttttatacgttccttag
ctactttgataactcctacgtgatctttatttggagtaatattcccgcaagtgcagcttt
tatgaaggctctataaaacacaagcggaagtggtcataggtattaaaaaatgtcctttaa
tggtcaacacatagttttgattttttatgttttatgactgactagaaacgcacaggtcat
aaaaccctcttctgagcgaagatacttttcaacggcatcctatgttaaaaaacctcatcg
tccatattggactccagcaaactaaatgtcttcggcattgaaaggaactggctgtctcgt
tcgcactaatttgcatatgaaaaatcagcacttttaggtataaaaaggaaccgatgaaat
ccactcactcaactcagagaagtacccatttatactttacctgcttcgggcttggggatc
gtttttcgctttcgccgtgatggtttcccttcctgtttgtacgcgtatttgcgtgcgtgt
gagcgggagagcgcattgagtcccggtgtgcgtgcgttcgagggtgagtgagactctttc
gccgagacagagcgtacttatagttagctcacgcagcgaatttgtatcagtcgtgatttg
gctctgtcagcgaaaggaacaaccatttgttgtgccacacacaaccgcgaaaaatataat
cgaatcaaatttcaactacctcattttgcaaaatcggtgaacttttagaaaaggaaattt
tagtgaaatctctctacctcaaagtacaaaagtgcgtaaaaaattgttcatatccctgaa
agtgcacaatttgctcaaatgaaatctgttgtctaaaaaactaaagctacaaaactacta
aggcgaataatttaagtgtttgctgagtggagtaggaaattgcgcgagcacacaattata
agcacaggaaaaatttattgatgtccatatcaatgcttcaagacgcacaaacgcgaagta
agtataagccaatattaaaatattcggccattttgtaaactgtctagaagttattgtgtc
tgatcacttcctcatttagtcctttaaatacgcatcaaaatcaatatcactataagactt
cgtagttgacgtcttaatggctttaagatagcaaagacaaatgtaaaaaatacaaaacac
ccatgtacacacaccgatcagttagactgtgtttacacgtttaaacagaaacccggcact
taagccgttatcgaccaaaacaaaagctagttaggcgcatataaagagctgccaaaatac
taagagtacggagagcacgaaactttctctcacacatctaacatatgttaaattgtctgc
tcttttaaaccgttgctcttacgaagaggtcacatcagtagctagacattttcaaattat
attcctttattatacagtcaactaacttatgatttcctttagccttagctgctgcattag
ctggcataaaacaagaggacgtcgctctggaccgttccatgtcgctatcgcctcccatgt
cggccaacacatcagccacaaccgccgcagcgatgtacccagctatgggtctccaacagg
cggcagctgcctcagcattcggaatgctctcacccacccaacttctggctgcaaaccgtc
aggctgctgcattcatggcccaactgcccatgagcacattggctaacacgctctttccac
acaatccggcggctttgtttggggcttgggctgcccaacagacgctcccgacccagggca
cgcatttacattcgccgcccgccagcccacactcgccgctgtctacgcctctaggcagtg
ggaagcacccgttaagttcccccaacagcacaccccagcaccatgagccagcgaagaagg
ctcgaaaattgtcggttaagaaggagttccagaccgagatcagcatgagtgtaaacgatc
tttaccatacaccgggaggccccatatctccgccctccagtggcagctcgcccaactcaa
cgcacgacggaacgggtggcaatgctggaggagtcgctgtctccaaggacccatctcgcg
acaaaagcttcacctgcaaaatctgctcacgcagctttggctataagcacgtgctacaga
accacgaacgcacccacaccggggagaagcctttcgaatgcccggagtgccacaaacggt
ttactcgtgaccatcatttaaaaacccacatgcgtctgcatactggagagaagccatatc
attgctcgcactgcgatcggcaattcgttcaggtggctaatcttagaagacatttgcgag
tacacactggcgagcgtccctacacgtgtgaaatctgcgatggcaaattcagtgactcca
atcagctaaagtcacacatgctggttcacaacggcgaaaagccgttcgagtgcgaccgtt
gccacatgaagttccgacggcgccaccatctgatgaatcataagtgtggcattcagtcgc
cgcctactccagctctttcaccagccatgagtggagattaccccatggcagtctccgcaa
tggctatcgaatcatccacgaataaatttgcggcaatgtgtgccaactatggaggttcgg
atgagtcggtcgacatggaaaaagcaacaacggaagacgatggtccattggatttgtctg
aggatggagccagctctgtagatggccattgcagcagcatcgcacggcgcaaggcccagg
acattcgccgagtgtttcgcctacctccaccgcaaatccctcacgtacccagtgatatgc
ctgagcaaaccgagccagaggatttgagcatgcattcgccccgctcgatcggatctcatg
agcaaaccgatgatatagacttgtatgatttggatgacgccgctgctccttatatgggcc
atacacaacattaggccagtaccatacctaattgtatatagccataatcagttttcatta
gatggaattgactggcatttattaaaacaaaatttaaaattttgctatttcgaagtggga
agtaaaaattgttgcaacaggaatttaatgataagtacaagtaaaaaaaaatcacaatac
atacgagactagaaaaagattaggacatacacaaaacaaactctaaaattgtacaaagta
agccctgccatatgcttgttgccgccaaaccccaccaaatcaaatcgaaaatgtcgtgcc
attctttaccttaagtttaaattatattcttaggtttcaaagcatcttaaattgtacata
ttcatcttacgctgctgccaattgtaaagtaatcggcgctctaaaaatgtattgtaacag
aaaatgaaaagacatggtttaattaggaaatctataaataattttatttaatttaataga
ttaattttatataatttgataaaaattctttgagaaaacaatgccaataatcttgaaatc
aaaactaactttaagttaaataataaaaaaaaaacatctgttcgctaattgttttgtttg
catttactatttaaaactattattatatataataactgagttaatcctgtttttttaagc
tcgttctaaatatattggcttttatatttatacttttataaatatttggttcaattgctg
ctgcttgaaatataaagaataaataaaaatggaaaaacaatagtaacgtttatatttaac
tgtttcgttttttatttgtaagattacattttaaacagcgttcccgcagtttatcttaat
tttcatccatttttaaataaatatttttattgttgcaaacaataatatatattccaaaag
cattaccttaatgtagatcaatgcgtatcaaaagtatgttagtcccatgtatcttagcac
tcgtaactattagttttaattgtaagacatgaaccaaatacacaggaaaaaaatgctata
accaaatacctccaatacctctgtatcgaaattgttgtgagctgaacagtatatacattc
aacaatttggcaatcgtacaattcaactgaatttatatacaacaattagaaatataaatt
atgatgcaaaaacaatttatatgtatgtattacaattttgatgcatattttaaaggacct
aaaataagaaatcaattttgaatactaggaaaatttgatgtaaaaatatttaaggttgta
tataacaatataaatgtaaactttaaaataattttagtgcaatttttggttccattcttc
agtaagctaacaagcttactgcttttatttcaaaacgttgtaaagtcataaaaatgcaac
aaattaatatgtaattttctttgttcattcaaatgtatggtatacaagttcctcaagatt
aaaagaatacaaaacttataaactaaaatagaaagtgcattatttgaaagtcagcgcacg
aaagacctcaaatacatatgtttcatattaattgtgtacagcaacactcgacgttaaaac
cgatagatataattaaatatataaaatcaccactgtcaatttttatgtaaataaactata
accctttctgaggctagggatgtgcaatgtatccagaaacaagccgtatttgtgttaatt
tttggggtttttatatttaaaacccttatagatatacatacatacaacttgtaaaaaaac
attagtaaacataagctagaaaatttatattatggtacatgattgcattagctatgtcgg
tcgcgcatacaaaaagtaaacaaagctgttactttttgttataactattcttctcttgtt
taatgttctacttccaggcgtttgacctttatgcataagtttaataaatacatacataca
tatacataccgaataactatttattactttaaaaccctaatatattatgtcaaatataaa
aatgctatatctgggaaaccaaaaaaatatttatatatatatatatatatataatatcta
tagattatttaatatctatagattatatatatattaaaatattgtgtttaacaaaaattt
gttgtacagattcgtgaaaaaaacaaccccgctataggaaaattagccacagctttcttc
gatttttcgtaaaagcgaaactggcagcattacataaatttttaatttatgcaaacgaag
ccctttcgcattattttacatttgccacaagacgccccactaatgctgtcgccacgtttc
tccccatgcccagcccctttcgtcatcccttcactggaatttaaatttacgtctgcaggc
aacggcagcagctgagaaaaaacgaatataaaaatcgcgccgcgcagtcagaaaatgtca
cagtgttttttccatttaatctccagagagagagagcaaacatctacaacgctatgaaag
aaagtcgatactacccactcatacccaccgcctcgcgttcaaccttcccgcggaactgac
gccttctcttctttgtgcccctttcaacagccaaaaaaggcttcatcctggcagctctct
atatataaaatggtatatacgagtattatataaagaacgtcttatgtacttacatataaa
aaatggtctagaagagtgagacgcaggacaaatgctcaagctttgcactgcttattagca
tttcagccttttttcgtttagagctctgtaaacatactctgtgagcatacacgaaaataa
aaataacttaacaagtaaaatgcggtacgtaacgatatccaatacaatttgtacgcccca
tttaacttataaaagctaattacgaaataaatctgaagaagaaaatatattcttggtaac
tatcgttttaaagtgtaggtatattattcggacccccgattcatacctacctaagctttt
tttcaagctgccgagtaaatgatttgttatggggggtacaaaaattttgggttgtcaaat
gagtttacgagtgttcggttgttgaaatatttcacgtgccgcaaaagaatgaaagtaaaa
ggcatgcaaaatgaatttaaaggctccgccggcaaagaatcgccgacgcacccaactgtc
gctcattattcaaattgaaaaattataattttcaccatcagtttgcaacgtccgaaaatg
aggataaggacgaagacttctgctcacaaaatctaggcgcccatccaagcaaggcattat
aacaagctccctaaaggtaaacggacaatagattgaaatatggattgttggtatagggtt
cacctcagtgttcccattatttgacagccttggtctatttcttgaattttagggcgttag
agtgggcaaggcaaaaagttttttaaaaaaatcgatagaaatttacaagacataaaaaac
ttataaatatcaaaaaaaatttaagcgatttgtgtgcgtcagagtgtttgtgacattagt
aaacaagcttgcgtcaatgtagcaggaatctgcataccttatctcatctttcttacggac
ggacagacagtcggacatggccacatcgacttagattttgattctgatcaatacgttata
tggtcggaaacgcttccttctaccagttagattattttcaacgaatctagtatacccttt
taccctgcgagtaaaaggtatattatggatgtttttttaatgaagctcagctttcatagc
ccaaactttttcaactgaatggttctataaatcctaaagttcaaatcatgtgaattgata
caactgtataacaaactctattcctgtaatttaaaattgtttgttgagatttaacggcga
gtttttacgtaacatttttataaatcttgctcaccttttacaccaacagaccatgggact
accacctagggacaaacaaaatgatttaacacaatagtaaaaaggaacaaaacagcctaa
aggaatgcgaaaaacacatgcgaacgccaagggtcagtataagccagcaggaccctagca
ggtcatgcaaatgtaggcaaacgcaattagcaagggatcgggatcaagcatagcaatcta
gcagtgccccgcttacaaatgaattcccgcaaaatggtagaatatgagttaggaaaaaat
tacctcatctcttacatacaaatggtacataccaagagagtgggtgagcgcaaaacactc
attataattttacaattctactcatactaatttcgcttgaaattttcgagattggccctg
ctcttatcaagtacaagtacacgtagtagaagcgaagaaagggcaaaaagaataacggca
agaaaaaatgaaaaacaaccctctcaaacaggacagcagcgactgcgaaaccggccgcgg
cgtcggcagcaacgataacgaaaaactcatttgcatacgaagtgctttcgctttctctcc
ttaccaatccctccaattctttattttgaagcatggcggcaataggccacctgcgtctgt
agaaaagagagggtggccactttgcgtccctgttgcacctttgccttcatatcaaagagt
ttaatcctggaacaacgcagtcacagtcaagaaaagcgtcgacctggaatggggcaaagc
ttcctggctttcggctagctcgctgaagcgcttccttcgctactcattatcaagcagcga
gcgttaaactcattgagacgttttcatctttgcttcccatcgcccaacaccccctgcagc
aaagcttttccatgctagcagctctcagcggtttctctgactcatttatatttttcattt
tagtctctcagatgttcaccgaaagctatgtagaagcaaaaagacatttttccttaacga
aaattacgaacaacccctttggaattagatgcagagaaacgaagaaacaaatgaagccaa
ggattgagtaaaaaaaaccgtcagcgtgaaagcttaagaaatgagcgtatattattcatg
gaattaacgtcgtacgcaggaaaggcaaagcgcaaagacgggtaactttacatgggattt
ttaaacattcgtttaacgaattcagtggtgtacttgcgaaaggctttaaaatttccgtta
gaaaactctcgtaatttcgactataagccccaatgccaagcaagctatgaaacatttttc
gaaaatcttccgcacatatgaacttaagcgttttttattcaccctccaaaaaaatgttaa
ccatttatctccttttacacattttattaaccgtgctaaataaccatactgctgattgta
taacaaaggtctggtgaatacataaacattagacaagtgaattacttccgccataacaca
tatgtttttatttaccacaaattttcggcaatttcggacaaatttacatgcataacccgc
cacgactttgacagcggaaatgccaattttccaacaatgacgacgaactgcacacgcgat
tttcatgtggtttagcatttctattcccccttgggaaggtcgtggaccctttcttcccct
ttttttttttgcaaaatttgtttagaaaaaatcaagtgaaaaacgtttgaaaattatatg
cgtggtgtggttcgttgacgtgtcagggaggagtgtggcttgttgacattttgtgttcca
tggaaagtgagctatcaaccagatatcattcactacacacactcgaaagtgttttgcgtg
tgtgggcgagggcgtttggcaactgttgatacgtcttaagcgatttgtgtgtgttttttt
gccgacatttacattcggcgggtgctttatttaaattatgaaaactgcatcttcatggga
aaagaaatgaaggcgagtgaaaaagttcataaaaagaggttttagttcggtttaacaatt
aattataacctatatatatatatgggttttagatgatgttgggcttttttggggttgata
cttcataagcaatttgttgtgtgtttacattcgcctggtccttacgacaactgtaaaata
catatcagaacgctcatgggaaaggaaatgaaggcgagtcaaaccggtcagtttgagata
catatgtatatatgtttggtaacaagaggtttcagtttggtttcacaatttaattataac
ctatatatgtgttttggatgggattgggccaaaaaggattttctaaaaatcacttattaa
attttgttccattaagcttcgtatcgaatgtctatcgtcctcgtatgttgttgcgaaata
gtcctaatggatttgtaattcgcttataaaataaaggtcgcagcttaggttgtgcaactt
gcgaatttccgtctgtctttcagctgtgtacgtcactaaacgtagtgcaaaagaatttcc
aaagatgtctactatacaacatgacaacatttatcagccaaatgatagaaataatataat
cggtaaaccttacagaagttgtcatcagaacttttgtctgcaggaagtgtgatcatcact
cgccaaagagtgtttttggtagacaaaaactttaaatgagtaactgaatatgactttgaa
tcaacatcgaagcctaacacgtaagcgcgttgttcaatggaacaagaaaaaatatgcgct
caataaaacccactttattttcgtctgaaggattcaccactaaatatttaaaacgcaatt
aaacattgtaaagaaaaaaattttaattacctttcacatccgtccaagtaccctggtata
aagcaggacttgacgttatatccttttaatcagatgactccctagcacaacaacaaggaa
aacattaattaagacacagacaagcccataaccaggatgttggcaacgaataaatgaatt
aacaacagcgacgactttgcataaatgaaaggataatcagcctatcaacaaagccaaaga
ccgaaggcacaaaatggcgtgcaattaacgtggaaattactttgtttgacactcaaatga
aagccagcattctagtggggagacaaaaggctttgctgttcacaatctgggttggctgag
ggttaaattagcaaaggacccaaaatgaacacagcaaagcacagtgccgcgggcataatt
taatatttcccattaagcgcgaccagtaatgaacgaagcaaaggcaactcttgcactgcg
cagactctcccaaggaaattgaagagctggacgtctctctacacccgtcccacccagccg
tccaagacgagtaattaagtttatgcgaagtacaaaattaaatttcgtttgccacccctt
ctaagccaccccctttgcggcattggggtatcttagctttcattttgttgctttttttaa
atgccttttgaagtatttgcgtccctagttggcgcccttcgtttgccataagcatcttaa
cggcatcatttggctctgggttgcgcaggtggccacgcagtttttcttaatgtacaaatt
cttatcaaggtggtattatagatactgcgcgtaaaatttgactgaagaaccccttcttat
aatttttaattggactttgagtacacattataacaaatttctaccttttgtatttttgat
ggaacaaagaaccgcatgcagtttattacaaattgtaatcaaatgcagtagcaaagagtt
aaacaacaaattatttctgtttagtatagattagtataaaatgcctaacacacccaggca
tgcataaattaatagctagaccaaggcatattttgcaaattaaacaagagagaacgttat
agtcgagttccccaactatctgatacccgttactcagctagtgaaagtgcgaaggagagt
cttcaacactgacagttttggcggtttgtgggcgtggcaaaaagtttttttaacaatccg
atagaaatttacaggactaatacaaaaatgaaaaaatattaaaacatttttcaaaagtgt
gggcgtggcagctttaggcggtttgtgggcgttagagtgggcgtggcaacatgaatcgac
aaacttgcgctgcgtctatgtctctggagtctgtatgcttagtctcaactttctagcttt
tgtagttcctgagatctcagcgttcatacggacggacagacagacagacggacagacgga
catggccagatcgactcgactattgatcctgatcaagaatatatatactttatatggtcg
gaaacgcttccttctgcctgttacatacttttcaacgaatctagtatacccttttactct
acgagtaacgggtataataagcgcatttcgtgatgctcgctttctttattatcaacttca
gtatggcatctactgccgcactcatcagagctagcacgcttccagttcagagttgtgcat
aaattaaattaacccctatcaagggggaaaaaacgacccccatgtctgcttcattttttt
tttcatttattttttttttatccaccttaatgtattttgtgattaacttttgctttgcat
gcaaggctgcgattttttttacccctttgcttgtttttgaatttcgtattgcactgctgt
aattttattttctatttcaagatcttaaaggtgaacataaatatttaaatgcttttcttt
tgacgtaataatatatagtactactattattatataaaacatgatataaatcatctgatt
tactaatttgttacaatattataatttgcattgtaaagggtttttaaaattctctatcaa
taaattaattattttcgtttactataacaaaaattaataaaaaaaaaaaagaaaaagtaa
aatttttattagtacaagtgctttttaccacatcagtccaaatttttcagcttgagcaca
tgctaaagaacccacgttttttttttgcgttttaccctagctcttttacccgtttaaccc
ttacagaacatacttgaatattcacttgtaaattaaaaaaactgtaccaaaaaaatgagg
catttgtgttttatgcagagatcctgatgccgacagctttaggggtaagttaaaacttga
ttttcaagtcctaacagaaacacaaagcaacaaaatgcaaattaaaagttgtggaaaccc
cttttaaaaagtgcaaaaagggttgtcgctatcccagccataggactttaaatgttgtct
gggtaacgaacagaaaaaatctttatgaggggtgcttttgtcgtgtgccatgccaggcac
agcctcacttttttgaatatttaattttttgggtatgcaaattccggctgctggtaaaaa
aaaaaacggtatagacagatttcggtatgtacctcacaatagggatttatggaattttaa
aagggtttcggttttcgattttcctttagttttcccttctcccttttttgcatttagcat
gcgacgaataatcccgatttaggggcagcacatgcagatgaagatcaacaacagattttg
cgtaaagaatgcgagcggcacacgtcgttttcttttcagtatttctaaggaacggaaatt
atactttcctttggcgtccattgggcgtctcattttcgcctattagcaatttagacagct
gctcgctcaggttagccaaaacagaaaggcttgcgggcctaagttctgggattgacagtt
gcccctgccatttacgttggcatgtcctgcggtgctattgctccggctgacccttgccag
cttcaagcatatcctgatccaaatacctttttcaaatagaacggtcaaccggtaaagaaa
ggacacatgttcaaacaagccgaaaattgtacttgcttacacacccccgcagccccattt
tttccccaatagttggtttaagaaatctactgcttccgtgacatcttttcaggtaaatat
tgaaaactggcaaacacacgtgcacagcaggaagacaaaaaatggtcttgattaatatcc
agtaaaagctacatatgctggcctggaactgccgctagaatatgaatataccgccattac
ctttaaaagaagcatatttaaacgtacttttgtattagaggttttattatgttggccaaa
aaaccaatctgtcctattatagtttcgataaaaagaaaatcaacaaattgagctacaaca
tttacgtcattgtaaaactttgtatatagatccatatatctatttgaaattgggttagta
cagtaagtgctgttctacatttgcggtacaatgtagattttgagtatctcacattttttt
aaaatttttagtaatttaactttatttattaatcgcgtggctttcttgtaattgtcggtg
gctttttattagaaaagctccggaataaaaggatgtgcaagggatggtaagaaaaaaata
agagctacccctaaaaatgcttaaaaaagttgtgtcaaaggttttttgtctagcggctgc
gggatctagcaaaaaaaaacgacagcaatagtcacggtgggggaacttcgctggaagtaa
gcgtcaaacccaatttatactgaactccactccaccaacctcttcacgaaaagcactgga
atggtgaaatagaaaaaaatcgatgtggtaattatacccattactcgtggagtaaaaggg
tatgattttaatgttccaaattcaaaatgtactttgtattttaatattcatcgaaagttt
tcgttatatttctaaaattgcataattatacaacaaattattaaaaggggtctcacaatt
gacacttgacttgtcgcgcattttaataagggaaatgatgatttcttaactgtattctgt
tctaaccaaaaatataccacacctcgaataaacattttgcaaatgattacttttaaaaat
ttcattaatcttgtcttttatttagaatgagaaactttctggttattaaacttaattgtt
taagttgatcactaacaacacaaaattccataaacttaagtgtttttcatattaaattac
ttataagtaaaaaaaaacataggttttactttaaactaaaaaaaaatcagtgacagctgc
ggatcaataaaaaactgacttttcattaaaaagacaaatgcaaccctaaattttgttgtc
tttcaaatataatattacacaattaacattaggtttaataccggcaagtgcagatgggaa
tacgcggaagtgggagacagagtaagaagccgagaatgggtgtggagtaagcaacgttcg
caacaaatacagcaagtttctggcaaccgttttaagtgccagaccaacacagccaaaagt
ggctggcacagccgccatttaaaaggggacattgaaaaaaaggtgccaccctcgaccgaa
gctggcgtaggaaaaaaactgtatacctattaaaaaatataaaagcgaaaacaacgaaaa
cgcgcgtgtaaagcaagagtagaaaatttgaatgagctcgcgccaacgattccttcaact
gcgcagccttcgtcagcgtcgggggataatgtggaaaattgtacttttcttgtgggcgct
cttccccttgctttatacatctttcacaaatatatctacctcatttgcaaagggtgaata
aaattaccaaaaacagcaggcgacaataacagaatatagtaaaagtaagaaaaatttttt
aaaattaagcaaaaccggagaaataaaccaagcggtaagggtttattataaaatttgcca
atatgggccatttatctaatcttttttaaaaacgtatattaatatatcacatacagtcac
attcgtgcctttaattacgatgcgtttcctcaatgttagatcatcaataacgccgtttcg
tctgctgccctacttgattatcctgctccaagcaaaggggttggagtttgttaccaccgt
tgttgatcgatattttcatttaatttttttcaatcatccattctttgttcatccgaactc
aatacatttctgtagtttgatatacttgtatctgattttttgctttaaattttttggcaa
ggatattgatgacaaagattaaatcgcttgtgtatgtttgtttatgattatttttatata
aagccctttggatttctctatgatatgcatctataactttcctataggtatattttcata
caccactcgtttatctaacaaatgtattgctcacggtaataaaattattataattgcctt
tcatcgaatacaataatcaaaaaccttcagcttcctctaataaattaaaattaaattact
atatatttggcaatatagaaatgcatttaacttggttgaattgactgtaaagactaagtc
taaaatacgtgctttttattcgttgactacgtacaataaaaagcttttagacacagcctt
tagtgaaactacctaaacaattacgcctattattacagatataaaaacttaaaaggtaat
gcataaaaacaccaacacaaagaattaagaaaataataagaaatgttttgtttcaaaagg
aaagaacactaaaagtactttgctatttcgacatctttcgtgttctccgaaccacagcga
gtaaaaatgtcataaaatttgaaaagcaggcgacagacaaccttagaggggaagcggcgt
caaaaaagacaaggcaacatatgcctagtaagcaaggaactgcaattttcctcgctaggg
cttggggtggcctttggacattccctgataaagacatttcttttaatgcaattaggtgag
tgcccggaaaactcaacgaataattcagtttttgacaacgtttcactcgtcgcaagcaaa
tttggttaatgtgttttcttagtacaaaaacacatatgaatatttaatagttcataacat
gagcatggttttgcaatacaaaattatgaaaagtttttttttgtgtatatcaacgacaaa
acttgaaagtgaaagtttacttaaaaattgggaatttaaaaaattccaaatacatacata
tgtacatgtatacctaatagagcggtcgagttcttgttttttgtgtagcgatagaaattg
gctaatcaaaaattaaaacaaaaaatatcaaaaaagttttaaaaagtgtgggcatgacag
ttttcggggttttgtgagcgttagagtcgaacaaaatcttgcgctgcgtctatgtctctg
gaagctgcatgcataatctgaatcttcttagcttttaaagttccaaaccctctcggctat
tgattatgattaaggataactactcgactaaagacttattttttgtaataacttcgtact
ggcgcagaaaaataagtaatgcaaattctttaacaggacagtaagtaagtcgaagcagtc
aatcgcgaatgagctttgggctaaactatcgcataaataaatcttatttgaaataaggcc
gtatagtaaaagttgaagaaaagactattcgaatacgccaaagtttgaccaatagaaatt
tgttgatttccgtggcgaatatttatctttccagactgaagataaatggcaatggaatta
attaagttgttagtttcctattagacactttactctgtgcacgtaaggatcggaaacaac
acaaataagtgaaagcttaggatggagtgtaagaccccctgacagcacttgacaaaatta
tgtgcctagtagcaacatttaacctttcagcgtggtgaaaaagaaacaaaaaaaaacaca
aacaaccgctcgaggcgagggcacggcccttcctactcctactctgccttgaacttcagc
tctctttttccgttcagtcgtcacatatgcgtatgtggccacagaagcagcacgcgtaaa
cattttgtgttggcttccccgtctaacttccgtggccatatgcatgtgtgttatatttgc
ataaaaaatctcacacagaaagcattacaaatcgttgcctttcacctacggcgaccgcac
acactcttcaccctcaaaacagtaaaggattcgcatgacctcacaccaacgtatgtaagt
tatccactccccctctccgactcgtttctcatcgctaatagaccgtaataaatgtcatgt
ttttcgtgataaggctgagctactcctttcagtgctttacatttcgattgttgtttgtgc
tgaaaaggggcatgatgcatccatggccattgtcggcatttggctggagcaagaagctgt
ttacttgaaagtatataaaattgtattcaagttttaattgtttctcgtccgatctagaaa
tgtaaatacaaacaaggactttcttttgaggtaccagatatgttctagctaatcctactt
tgaggtgttttaccttttcaaacttcgtgcggttctctccccttttttgaccaaagcttc
tatgaacagcttaaacttgtaacatatatctaacaaaagaaaatatggaaactgctcgga
aatacataggacacccaggggtttttggggattctagggagagagcgaaaaacctttgtt
tatggccttactgcccgcactgcccgaatttgttcccttttttcattccacttagcgagt
cacctccttcattatttctgccgcttcttgctgttgttgttttttgtgctgcttctgcct
acgtgctctttgcttaattttaaacaccccctcatttgcataaatgaattattttcaacc
ccaaagaagcaccaacaaaaaattaagattggtataagaagaaggcaaggaaatgaaaat
gaaaatgagaaacaaagtgaaaagcaaggcaagaaattgctgtgcatgcgcaaatttttc
aagtgcaaagcgctctgatggagaaatcgcggatagacagaccggggagaacggggctga
atgacacttagaagtaagcttaatgggcaactggccacgacaagagttcaggccataaaa
acccctcagaaaaatacaattttcgataaatttgcgtctcctctgcattcgtaattttct
tctgataacggttaaacgcaaacaattaaaaatgtcagttaaaaggaagcaggctacaca
aagaacgtagaacctattgaagaccaggtgtatatgtgtcccttggtattgcccctcccc
attcgtttcaggtcatggcatgaaatgacacaatttcaatttcagtttccattttttaac
aaggaagcggattcatattccctttcctaaaacgaaaggcaacaccgtagagcaactgca
cacgtcagatcctagcctttgattgacctaagtatcacccccgcaatgaatgggtacttg
ccagattgtccgtttttctccattcttttccaagcagctctcctttttgcagtatttgtt
tgcttagcagccaaatgtcaagcgggcgttggttttatttttcccatccgcttcattgtg
atcctttgatccacagttgcaattccttttgggcccgttcaagagttaagtctattgtaa
agaggagggtgcatcgctgtctgttccagtaatgccataaatgagcgtaaaatattaggc
aagattgagttcggagcacattgaggtctttaatgtctacctaactgtctaaccaagcct
ctaatcaatcatttcgggtttgtttctcctcagagaatagagatctatctatttgtgtgc
ttcgtgtctgattctcaaagacatttaaaacggcaattcttgtttagggcttatagatta
aaacatattaataaataaagaataatacatgagggtcaatatcgctgattacatatcgaa
cttttaaaacaatttgtttttttattttttaagcccaatattatcttttgatttgttatt
ttctttattatgacattaaatatacttctgcataggaatcttaacttgagttgttactgg
tggcctttgttcgagagcagtttctgtgccatcgaaaatgtttgaagctcgggtcaagtt
atcagattaaataagtaggtgctactacataaaactcatatttaattaggcgagtaatgt
tagagttacaaatatcatatgatctgggcgtcgttttgtttactatttaagctagtctat
atcaactaaagctgtatattacctatactttgcaaataaatgttgacaaaaaaacttcca
tcaaggctcaaagtactcaaaacccaagacaagtgggcagagcggaatggaaaattgtaa
gtccttattcgacagctgctttggataccaggcagtatttatttgattggaggtcgcgac
tcaaaaagaaagttcattaaaattatgcccttttctaatttttgaactggcccccagaaa
ggagaagggagggatatgataagtaccatagactcaaactttgcctttctcgtcctttgc
ttttgaaaataatcattggactgttaatttgtttcaagctcaaatttttgttggtgctcg
ttttctgtttttctttccagttgaagaaactttagcgcatgcaaatcaaagaaactcaag
ttttgactacccccaccaaaaaataaaagaagagagaacgctgtagtcgaatttctcgac
tatttgatacccgttactcagctggtggaagtgcaaaggagtgcggtgtgcggggtgcag
ggtgcagggtgcagggtgcagggtgcagggtgcagggtgcagggtgcagggtgcagggtg
cagggtgcagggtgcagggtgcagggtgcagggtgcagggtgcagggtgcagggtgcagg
gtgcagggtgtggggtgcggggtgcggggttcggggtgcgggtgcaagaagaatatatac
tttatatggttggaaacgcttccttctccctgttacatactcgtacttttcaacgaatct
aggataccattttactctacgagtaacgggtataattaatcgtaaataaaatgtttaaat
ttttcgattttgaaaatattgcctatgtgtgtggctttcgtgggtgtggcagtagtggct
cacacccttaattacggaaaaggggttaatcaggcggtgaccccttattggatgtttggc
cactgcccactaggcataggttggatataaaagggttaaattaaaacaaaaagctttcta
ccacgatggttattgcaacaacggagaaaacaaccccacataaatgatatgtattttatg
ctgtcggaccttactatttcactttatctaatggctgcgtggctattaataaacatcccc
tatgatttatataatatttaaagggttatcttgggcatatttaaatttacgatgatgcgt
cttaaaactatttataatcgatattggtaatattgtgagtcctaacagagtttaattgtt
taatgcttaatacacatggaaatgtttaactttttggttgcacatgaacattcctaaaaa
gaaaaatcgctgtattttttatagatatatattggcaaagcaattaaaattttccatttc
actcaaccgaaaacaaaaagttgtatttatttttttcttctttgtcgttgatttgtttat
ttgaagtttatgaatacaaggggatggatacaaagagagcaacgaaaaccgaacgtttgc
ctttactgggattttccgtaaaaaaaaataagcagcaacctacttaattaggcttatcat
atacagtccaaatacaagctgtcgaacaggaagaaaaattaaagcgcctgtcacttgcat
atattcagcacataggtggatttcgatactgttgctaccgaaggaagaaattcgatgaat
gaacttatgtacaactgccatcatcctaacataaaaatagatttgatttaataggtttgg
cttaataggtttcgtttaatagtttaaaacaatccttatacgaccaattttatttttatt
ttatagtcgtttacttacaggctatcacttagagtaaaccccaaaaaagtaagtaaatac
caaaaataacaattttgtataccgaataacaagactttatgatatgacttattttctaat
attatacccgttacttgtagagtaaagtatgtaacaggcagaaggaagcgtttgcgacca
tataaagtatatatattcttgatcaggatcaatagccgagttgatctggccatgtccgtc
acatcgtcaacatcgagatctcaggaactacaaaagctag
