# Supplementary material for: SMCis: An Effective Algorithm for Discovery of Cis-Regulatory Modules
Source: PLoS One. 2016 Sep 16;11(9):e0162968. doi: 10.1371/journal.pone.0162968 (PMC5026350; doi:10.1371/journal.pone.0162968)
Supplement: S1 Datasets — (ZIP) [file pone.0162968.s001.zip › dataset/Drosophila/Masked/dana_gf11297.fa.masked]

>scaffold_13266:15342294,15382293 (reverse complemented)
TCCTTTTTGGTGAATGTCCTTGTAGACCTTACTTTTGAAAGGACTTCTCC
TGGGACCTTTAACTCCCTACTCAACCGATCTGGAACTAAGGCCGGTTACA
GCTAGGCTATATTCTGTTCCCGGTTCGAAAACGGTAGAACTGGTCTCTTG
GGCCTTAAAATCACCTCCCAAACCCGACTTGCACGACAGGTTTCTGTGGC
TTTTGGAGAATCTCTTTCAGCTTCATACAAATCCACCAGTAAATTAAAAA
GACCCTGGAGAGGGAGCTTATTTTCTATAAAAATATATAATTAGCAGAAA
ATGCGCTGGGCTTAGTCAGTCGAGAAAAGGGGCTTGTTGCCTAGATTATA
TAATGTATCCGTTAAAAGTATTTGGTATTGTGTATCGGCATTTGAACCAC
AAACTCTGCGCAATCCACGGGCCATCCCAGGATCACTAGAATGAGCGCTT
CCTCATAAAACTATAGAATAAACTTAGGCTAATGTCCGGCAGATTCTGGA
GCAGATACTCCGCTTACAAATCGGCCACCGACTTGCGGCGCACGTACTTG
GCAAAGTAGTCCGGACGCCAGCACTTGCAGGAGCCGGGAATTAGGAACCA
GTCGTAGTACAGGCGCACCTGGAAGCAGCCCAGCTCGTCGTGCCCGTCGC
AGTGAGCATCCGTGGGTGGCGCAGATGCGCCGGAGGAGGTGCCGTCGGAG
GCAGTTGCCACACCGGCGCGCTTCTGAAGGTACTGCTGGTAGGCCTGGAA
GTCCTGTACCGAGGGGGCCTGCGTGGTGGTGGAGGTGGAGGGCACTGTGT
CCTCTGCATTGGGGTAGAAGATCTCCGCCACTAGCAGACTGACCCAGCGC
GGCGAGGACAGACAGCCACCATCCAGGTAATGGCATCGGGCTTGGATGCA
GCGGGTGACCTCCACGGTCTGCGTGAAGTATCCTTCGTAGGGAATCTGCA
CCACGTAGCGCCAGGCTCCTTGGTAGTTCTTGGCGAACACTGGAGTGGCG
TACTCCACCTTGGCGGGACAGGGCGTCGGCGGACCCTCGTACCGGATGGG
TCCCACCTCCTCTCGCCGTTCAGCTGTGGGAGCGGCCGCAGACGACGAGT
CTCCCTGGATGGCCCTGTACAGGGTGCAGAATCTGCGGAGGAATAAGCCA
TGTTATGGTCTTAGAAGGGGTTGTTTCCAATCCTAAACTTACACTCCTCC
GCCATCACAGAACTTCCGTGGCTTCCGTTCCTCTGCAGCTCTACGTTGTT
CCCTCTGCTTGTGGTGAGACTGGTCCTCCTCATCCAGGGCAGGATCGAAG
TAGCTGTACTCATTGGACTCCACTCCATCGGGGAGACTGCGTCGGACTCG
CGTGGACCCTCCCGAAGGATAAGGGCGATCGATGTTGTTGCTGTCCAACT
GCTCGACGGGATCATCTCGTATGATCTGGGTGACCTTCGGCAGAGTGTCA
TCGGCCTTCAGAACCGGGAGGGTCTTTGAGAGAAACTTCAGGGTTTGGTT
GCGAATGAGCTCGCTGTTGGGGAAACACAGACTTTAATCCAGGATACCTA
GAAATCAAAAAATACTTACAAGGGATAGGGCTCTCCGAGAACGTTCTGAC
CCAGCGGGTTCTTGGGTATCTGACCCTTGTTCAGGTCACCGCAGATGTTG
TGGACGGAAACGGCGGACTTCTTGCCGGCAGCCACCTCCTTGCAGTCCGC
ATTCACGTAGGTGTACGGCGGAGGTCTCACCTTGGGGGGTACGGCATTGG
GGGACTCGACGAAGGCGTAGTAGCCTTCGGGCGGCTGCTCCTCTCCGTAC
TCCGATGCGGAGTGAGACTGCTGCTGTGGCTGGGAGAAACCCAAGTGGGC
CAGCAGCAGAAAGCTAAGAATTTTCTAAGATGTAGACACAAAAAGCAAGA
TCTGTCAGGGCATATCCGTAAAATTAATTGCCCCGACCAGAGGCGGCATG
AATGGCCCGGCTTTGTCCCAAGAAATAAGATACTTTTCGTACAGACGTAT
TTTTTGTGTTTGGCGAAAGCGCGAAAGCCGTGACGACTGGCGGACTGGAA
GATAAACAAACGCAACAACTTTTGCATCTTTCTCCGTATTCACTTGACCA
TTAATTGTTTGAGGGAACTTTCCCTGAAATTCTGGGCAGCTGACCAACGA
AATCAAAAGTACGCAGTGGCGAGGAATTCAGGTCAAGCTGGTGGGCATTG
TTTTTGTGGGCGGATGCAGTGGCAGATGCTGTGGAATTTCTCTTGCCCCG
GAGACGGTGACGGAGATGGTGGCGACATGGTTCACAGCGCAATTTGAATA
CGGTGATGGCGATGGCGATGGCGACGGTTGACGGCAAGGGAAATTGGGTC
AGTGACGGTAGCGGCCTGAGGTCTTTTGTTCTTTTTTTCTCCCCTTCTAA
TGGGCTAAAAACCAGTTTGCCCTGCGAGAGAGTATTTGGAAGAAGAAACA
CCTCCAAGAAGGAGGTAACTGGGCCCAATTTGCATAGGTAAATATTGATA
GCCCAATTGCGGATTAGCAACAAAAGCGAAAGAACCTGCCCAGTGCCAAG
TATGGCTTAGAACCAGATTCCAGCTTAGACTTGGTGTGGTGCCTCATCGC
TCGGAAATAAATGTGCCACACGCAACTAACGGGAAAGTTGCTCGGCACCC
GGCCAGAATCCCAGATCCCAGAGTCCACAAGCGAAACGGTGCTCCACTGT
TAGTTTAATTCATTAGCATGCTCCAGAATCGGAGCGCAGTAACAGTAATC
GCCGCAAACGCAAACGCAAACTCTAAGGCATTATTGCAAAACAAAAGACT
TGGGCAACGAACTTGACTCGCAGTTAGCACACCTGTAATTATGACATACC
AGTAGAAGCCGATAATCCATTTCCATTTCCGCTCCTCTGCTCTTCCTTAT
CTTGGCTTGGCGTGGCTTGGGTTCTTGGTATCGGGTTTTGGGGTGTTCCT
CCTCGTTGGCGATCCGCAGTTGAACCAGACTCTTCAGGTGCACACACTGA
ACTGAGACTGGCGGTGGATCGTTGCAGACATTGAACCTCCGCTGGGGCCA
GTGCTGGATCTGCTTTATAGCCCCGCCAGCGGAGAAGAGCGACAAAGAAT
AGTGCCAAGAAAGTAGAAGAAAAGAAAGCCATGTAAACTTGTCCGAAAGA
GCGAGTCGAACATGAAGACAATTCCCAAAAGAAGGCATACTTTCAGGCAG
AGCCCGGTAAAAAGTACGCCTGTAAAAACAAAACCCGGTTTTGAATCCAA
CAACTTCACGTATATTTATGAATTTCATGAACATCACACACCTAAATAAA
GTTCTTCATTCTATTTAAACTCGTTAGTTCATCAACTTGAAGCTTCCAGA
ATCGTATAGCAGAGATGTATTGGAAAATAGTAAGTTAATGTTGAAATCAA
ATCGTTATAGTAATCCGTCGTTAAAGAGCATAATAGATTGCAGTTTGAAA
CTTGGTTTCGTGTACAAAAATTCTAAACATAGGCATGCCAAGCACTTCAT
TGTTTCGTCGAAATTGGCTTTGAGGACTATACAAGAAGTTAAACAAAAAT
AAATAATAATCTTTACCGGCTGGTAACTCCGCAGGTGAATGGTGTCAAAT
AATAAAATAAAGTTAACTTGCTTCATCGATCATCAAATAAATAAAGTTGG
GCTTATTCCTTCTACTCAAGTTTCCGCCTCAAGTGTCAAACTTAATGCCA
TATTGCAAATATCATACATATGAGTATACATCTTAAAGTAAACAGATTTG
TATAACATCTTAATCGCGGCTTACAAATATCATATAAAGTAAACTTTAGG
CTTATGGCTATAGTGCNNNNNNNNNNNNNNNNNNNNNNNNNNNNNNNNNN
NNNNNNNNNNNNNNNNGTCTGCATCTCAATTTTCCTTCATTTAATTCTTC
GGAGAAACGGTGATGAGTTTGTGGGGCGTTAAGGGCGATATCTGTAAAAG
AAATATGATTATTAATAAACATGAAATACAATATAAACACTCTCCAGCTT
ACCCAGAGCGATCTGCCCATGTACGAGTCATCGTCGTCCTCCATTAGGTC
CGACGCGTGGTGATTCTGTTGGTCAATGAACAGCAGAGTGTCCTTGCTGC
AAGTGTTGGCCGAGTTCCGGAGCAGGGAGGACAATGTCTCCGTGTAGTTT
GAGCTCGTGGAGAAGGAGTGGCGCAGACTCAAGCTTGCAGCCGCCGCCGC
ATGCTGCTGCTGTTGGTGGGTGGCACTCTCCTCGGCCGACACACTGCTCC
TGGACCCGTTCCAGTTGTGGTTGTGCAGCTGAACATGCCGCGAAATCTGT
GAGCCCGATAGCGGAGGAGTTCCGTTGAATAGCGAAGCGGTGGCGGTCAT
ATGACCGTTGAACTTCCTGTGCAGCGTGGACGCCGCAGTGACCGACGTAC
TCAGCGATCTTGGCGATGATCGCGAAGAACCTGAGCTCTCCAACGATGAG
GAGGATGAGGTGGTGTGCCCGTTGGTTTTAACCGTCTCAGCAGCGGGCAT
TCCCTCATCTGGGACTACGGTCATGTCTGTGGCTTCTGCCTGCGGGGGGC
AAGGAGACTTGCCCTCCTGTTCCTCTTCCGCTAGCTCCGTGCAGTTCTCG
TCCATGGCAAAAATGAGAGTCGCCTCCTCGCCAAGTGTCAGGCCTTCATC
ATCGGCAGTTGTAGTGGAGGCTGGTACCGGCAGAGACCCATTGCTTTCCT
CACTGAGACCACTGCCATCCACATCGGCGTCGGCATAAGCTAGTTCCTCC
GCGCCAAGCAGCTCGTGAGGGGGCGACTTCTCTATCGTAACCACCTCTTC
TGGTGCGTCAGTAACTACAAAAGAGAATAGAGTTAGTAACACTTCACAAC
CTAAAAGATAATCCACTTACCTTCCATCTTCTCGTTGCAAATGTTGGGTA
TGTCCACTGGTTTGGACTGTGCCACCGCCTTCTCTGCCACCTTGCTGGCT
TCCTCCAGCTTGACCGCCTCCTTCTCCCGTCCCGTCGTCGAGGACGCGGA
CGAGGATGAACTGGCGGGTGCTAAGCGGGACACCCAGTGATCTCCCGAGT
TGGAGCTAGAGCCGGAGCACTCGCCGGCGTCCACGCTGCGTCGCTGGTAG
AAGAGCATGTACGCCTCGTTGTTGATGATGTCCTCCTCGATGGCGTCCTC
CGGCACCTTGCTGACGCGCTGGTCATCAAACTTGTACCACTGCCGGTCGT
AGGGGTTCTTGCACGCGGCCGTGTAGTGTCCGGTCTCCAAAGTGTCCCCC
TGGTGGTAGCACACGGCATACAAGTCATAGCGCGTGTCCTTTGACTCGCT
GCGAGAGTTCAGGGTGGAGGAGCGCGATTCCCCGGTCTTGGCACGCTTCC
ACGGATTGGCCGAGCCCAGACTGAGTCCCAACCCATTGGAGCTGCTGGCA
CTTTCGTGCACGCCGCGCGCCAAGTGAGGGGACATGTCGAAGGCGGTGAG
AGGAAACTTGACCATCGTGGTCAGCTTCGCGGCCTGCGGTCCCTTTGACT
GGTGCTGACGGAAGCGCTTGAAGTGCACCACCAGAATGTCCGGCAGCGAC
CACAGACCCAGCGTCTTCACCACGGGCAAGTACTGCTGGCAGTGGGGGCA
CCGCCAGGCGTCCTCGGCGCTCAGGGTCTCCGCCTTGGTGTAGTGCTCCA
GGCACTGTTCCAGGGTCAGCGCTGCCGTAACCCCTGACTTGCTGGCACTC
AGCCGCGCCACGCTTTCGTGCTCCACCACATCGTCCGGCTCCTTGCTGGC
GAGGAAGTACTCCTCAGGCGAGCTCCACTCCAGAAGAAGCTTGATGTGCT
GCGGCCCCGCCTCGGCGGACAGCACGGACAGCGCCAAGTCGATCATCTCC
GTGAGCAGCGGATGCTCCACCTGCTCCAGGTAGGTGTCCGGGTCGGCGGA
GGGGTCCTGCAGCCGGATGCGGAACATCTCGGACGGCGGCGTGGCGTAGG
AGAACACCTCTGGCTTCAACAGGAGCGTCATTTCGCGCAGCATTCTTTTC
TGCAGCTCCTGGTAGGAGCAGTCGCGCGGCGCCTTCATACTGAAGGGGGC
TCCGAAACGAGCCACGTCCTTGCCGTCCTTCGCTCTGTACACATTGGCCA
CTAGGAGGAGCAGGTCTGCCTGCNNNNNNNNNNNNNNNNNNNNNNNNNNN
NNNNNAGCCGCCGCTGCACTATCGCCGCTTCCAGCCGCCTTTGGCACGGG
GGTCGCCTCGGGGACTTCGATGCAGTAGATGTTCTCGTTGCTGGCGACAG
TCTCCACGGGCTGGGAGTCGAAGAAGACGCGCGTGAATCCCTCGGCGTTC
AGGTCGACCAGCACCATGCACGACCCCTCGATGCCGGTGTCCGTCTGCAG
CTGCTCTCGCAGAGCCACGATAGGTGATCCGGCCGGGACGCGCAGGCCCA
TCTTCACCTGGCGCGGCACCTTCTTTATGTAGACGACCGTGACGAAGATG
GTCAGCTGGGTGAGCTGTGGGAGCTGCACGGAGATGCAGTGAAAGGGGTC
GAAGGTGTTCGATTGCTTGTCGCAGCGCGGGCAGGTCAACGAGGAGCGGA
ACTGGGCTTGGAACACGGCCTGGACGAAGCTGTTGTTGCACCGTATGTGG
TTGGCCAGGGTCTCCGCGGCGATGACCTCGTCGGAGCGGCCGTAGGAATT
CTTCAAGCTCTTGTAGCGCCTCTTGCTGGCCGTGTTCAGGTCCTCATGCA
CCTTGTCCAGCAGCCAGAACAGAAACTCCTGGGCGTCGTGCTGCGTGGAG
CTGCGGAACTGCGTTCCATATCTGTCCACCACGGCCTTGAAGCTGGTGCT
GTGGTCGCTCTCGTTCTTGCAGGTCCACAGTGCCTTCAGGACATTGGCCA
GTTGTTCGGTGAGTTCCCCCTTGGTGCCAAACTTTCGGGAATTGATTTTG
TTTCGTCGCTTCAGGTCGACCTGGTAATCAGAATATATTAGATGGGTTTT
CTGAGAATAGGGTAAAGTATCCTCACCTTGTATTGGTCCAGGACAAAGTA
CTCTGCAAGGATGTCCGTGTGGCTGAGGCATTGCAGGACCGCGTTCATAA
AGCAAGTGTTTCCATGGTTCTTCAGGCCCATCACTCCCGGCGTCTGGTCC
GCCGGCCATTGGTAGCCTCCGATGGGAGGCACGCGCTCCAGGCTGCCGCC
TCCTCCAGTGTTTGAGGATGAGGGCTTGTTGGCCTTTTGGGGGAAATAGA
AGAGAGGTATGAATTGCAAGCCAAAAATGAGAGGAGAGATGGGCAATCTT
GTTCTATAATATCAACCATCATGTTGGTTTTAAATCAAATATTGATAGGA
ATTGTGTTAATTGGGGTCCAATCGTCTGGAAAATTTGCGAGTTTAAGGTC
GATAATGAGTTGGTACAATAGTGGAGGGCATAATGGGCACTCTGGAGGTG
TGTCTGGCTGCTCTTCCGAGAGATCTCATGAAGAGACTTCCAAATTAAAT
TACATAAAAGCAGTAATGGTGCAGCTCCGGCAAGTGCCTTTAATGGCTTT
GGTTGCACTGAGTTGGTCCATAAAATGTGGGTTTGTGGATGATGAAATGG
GCAGCCACCAGTAGCCACTAGCTAGTGGGCCTATTTCCGAGGGGAAGGCT
GACCCCTTCGAGGGTTGAGGAAATGCAAAATTCAGTCACAGCTACAGCCA
CAGCGGATGAGTAATCCGAATGGGTAACGTCATCGTTCGGCAATCAGTGT
CGGACAAAAAATATGAAACAACGAGCCGGAGTATAATGAGTTCAATAGAG
ACAAATAAGTGGGGGAAATAAAAAAAAGAAGCGCGAACTAAAGCCGGTTT
TTTGAAAGCGAAAACCCACGCAACCCACGAACTGGTAGACCAATACCGAC
CGAATTGGCCAAAGGAAATAAATCTTTGTGTGGGATTAGCTGGGATTGGG
ACTAGGGCTTGGGTGGTGATCATGACATTGTGGAGTGAGTGTTGTATAGG
ACCCCTGATTAGGTGGAGTAGATACCTCTTTTCTGCGCCAGCATCCGGTA
TAGAAAGGCACGATTTCTATGAAGGCGATGCGATCCGAGTACGAGTTATC
CGCCGACTGGAAGATGCAGCATTTAGGGGCAAGAGAGAGAGAGATAGATG
TTGAAAGATTTTAGAGTTGGGAGCTATTCAGTGCTGACCTAATCCCTCAC
AGAGCTGGAGACACAACAGCCTCCATTTCCCCTGCCTGGAATTGCTTCTG
GGCTGGCTAATTGAGCCAGAAATGGCGCGGCATAGAACGAAACTGGTCAC
TGGCCACTGGCCACTAGCCACTTGTCTCAATTTGCGACGACANNNNNNNN
NNNNNNNNNNNNNNNNNNNNNNNNNNNNNNNNNNNNNNNTTATAAATTTA
AGAACATTTCTCTGGATTTAGTGGGCCTTTCGTCGCCAGGCCCAGTGGCT
TCAAATGCTATTTCTTTTCATATCAAGTGTCCAGTCTCCAGTGGCCAGCG
CCTCGCATTTCTTCCTCCCATAAGGTCCCCCTCTAATGCCTCCTGCCTAC
TGCCCGGCGCTTTGTTTACTTTCTCGCATTATTCTGTTTAACTCGATGGA
TCGAATTTATCGTGCCCTCGTCTCGAATTCTTGTCCCGTCCCGTCCCATC
CCGGCCAGCAAAAATTCCACTCCGTGTTTTTATGCGGCCAGAGCTCTTTG
GAGATAAGCCAGTGGGGGGAGGGACTAGAGAGCCAAGAGGTATTCTCCCG
CGCCAGATAACTTATTAATATTGCAGCGCACTCGAGTATTTGTTCAACTT
TTTACGTAAGATCGCAGTAGGTGCATGAGATAGCTGGTGGATGGTATCTG
GCTACTTCTGTTACGTTTACGTTTTATTAAATAATTGTAAATAATTGAAG
ATAATTGCGGCGCTGTCATGGCATTGCTAATGATCTCAGATCTTGGCTGG
GGCATGAATGGGCCTCAGAGATCTCTCTAAGATCTAGAGAGGTCTTGGGC
TCTAAGACCTGTCTAGTGGAGCGTATTTATTAATGGAATCTCGACCAGCC
AAAGACTATTTTTAGAACACTATCGCTATAGACTATTTCGCCAAATCACC
TTCAGTTCCAAGCACTCGCAACACGTGACACCTCTGGGATTGGAAAAGCA
TGACGCGGACGTAGCCATAAACAATGAGGTTCATGGCATGATGTCGGAGA
TTTATGAACCGGCTGCGAGACTGGCAAACATTGGACCATGTTTATGCCTT
TATACCCCCCTCCCAGACACGTAACGCTATCTGGCCGAATCCCCGTAATT
AGATATCATTCTGGTCCGGGATCTGGTTATATAACAGCGGGCAGTTGCCA
CTCCGAGGGGCTCGATCAAGTGGAAAGAACTGTGGAGAGAGCCTCTGTCA
AGGTTGCACCCACAACCTACGCTCTAATCAGACCACCTCGCTGCGCACAC
ATTGCTTATCAGGTAAGGGATGGAGGTGGAGGTGCTCGTGGAGGCCCCTC
GTACAGGTACAGTGCGCGACTCGCCTGTAGGGCGACACATGGCTTTGTCT
GCTAATTGAAAGTGTGATAGTTATCCCCATGACCCGCACTGTCAGCTCTA
TACCCTATGACTCCTGTCAACCTTATCTAATATCCACCATTTGGATCGAA
CGAACACGTAGCTCCCTCCCGACAGGGTCGAACCGCTTGACTTCCGAAGT
CCGTTGAAAAATTTGCACTTTCCAGCAGAGCGGCGAATAAATTTACATTC
GGCTCATATTTTCAGCCTCATTCAGCGACATTCTATTAACATCATGAGCA
TTACATCATTCTACACTACACTTATGTGTATCACTCCACACCGGATCTAC
AACAGAGCCAGCGAGTAACGCCCAATTAGGCAGACTAGGTGCTAAAAAAA
AAATGCTTTTTGGGAAAATTGTTTAAAAATTTGTTAAAAAATTATGTTCT
CTGGGTTTGACAGAGATCTGTAGGGGATCCACAAATACTTTAAGCTATTC
CTCTCAAGAATCGGTTGAAAACTGACAAAGATATAGACATTCTACTGGGC
CACATATGGACATTCTGGATTTTGCCAAAAAAAATTCAAAAAAATATGGT
GCGAAAATGTTGTTCCAGGATTTTAATGGAAAATGATGGGGAATTGATTC
ACAAATCGTTCAAGCTATTCCTTTCAAGAATCAGATGTAGAATGGCTAAG
ATATAGTCATCATAAGGGGCAATATCTAGAAATCATGCATTTAACAAGGG
GTACCTTTAAAAATATGTGAAAAAAATTGTTAAAAAATATTGTTCTCAGG
TTTTGATAGAGATCTGTGGAGAATTGATCCAAAAATTGTATAAGGTATTC
CTTTTAAGGATCGGATGGATATTGGCCAAGTTATAGACTTGGGAAGAGGC
CATATATGAAAGTCCTGGACTGTACAAGGTGTTCCCCCAAGAAAACTGAA
ACAAAAAGTATCCAAAGCTATAGTAATACCCTAAAATAGTAACACCCTTT
GCCGAGTGGAAAGAAAGATTGTATTTGAACGTGCCAGGCAGGCGGGCGGG
CCACGGCATGGAAGCACAGAAATAAACGCTGGCTAAAAATTCAGAAAACA
TTCTTTCAATTAGTTTGATCTCAATTGATTTTACCTTGAAAGCGTATTCA
GCCCGGGGCTGGGGGCGGAAGAAAGCGAGAAACGTGCGAGGCTGGTCGAG
CGGCGAAAACAATTGTGAAAAAAAGGCACATTAGACAATAATTCGCACAG
TTGTACAACAGCGAGGGGAAAAGTTACGTGTGAGCCGAATGGGCCGTGTG
GGCCGGAAACACGGGCGTACAAAAGCAAAGAGTAGGAACCTAGGCCTTAG
GCCCTCTTGAATATCATAGAAAATCAGCAAATAAAAGCGAAAAGGCGGAA
GGAGAGGGCCGCTTACGTACTAATCTGGCCATCAACAAGTGCAACAACCA
GCGAATAGGCATCTTTCTGGCTTCTAGAACTTATAGATCTCTATAGAAGA
GGGAGTACCTGGTATTTGGTCTTCAAATCAAACCAAAAAATCACTTGTTT
ACAATGAAGTAATAGCCTCCAATTACCACACAATCTCATACCAGAAATAC
TATTAGTACTACTGGCCATATCTCAATAGCTAGTTTTCATTGAGCTTTCC
CCGTTCTTCCCCCAATCCGGGTCCGAGTCCGAGTCTGAATGAAATTAAGT
TTCTGCTATCGTTCTGGAATGCGAAGCGCCAAAAGGTCAACTGCACTGGC
TGTAAGGTTGCGATCTCTACAATTAATCAAATACCATATCGCTAATAGAA
GAATGCAATGGATGGCACACTTTTCAGCCTCCTTGTTGGAGGCCCAACTC
TGCCCCTCTGGCTAGGTCCTCGGACGCTGTCTCGCTCCAGCAGCGCACGA
CCCGAAAAACACTCCACCGAAACCGCCGCTGCTTCTAGTTTTTGTTTGTA
TTTGTTTGTTTATTGTAGCGCGAACACACTGTTTGAACAATTGCTGTCTG
CGAAACAAAAGGCGCACACCTACACCCCCCAGTTACAGGTCGACGCCGAA
TCGAAACAACAAAAATTATGATGATAATGAGACGGCAATTGTTGAAAATA
AAATTAATTTCCATGAGCCCAGTGCTTCAGCTTCAGCTACTCTTCGGGAA
AGTGTAGGCCAGTGTATTTATAGTTCGGTAAACAAAGGCCTTTTTATCCA
AGGAATGCGACTGTGCGCAGATATTCCGAACAAAGAAGGCCTGCCCGCCA
GGCAGCACATCCGCACATATCATGCCCGTGGATTAGCATTCCCAACTCCC
TGGACTCCCACTGGAGTCCACTCCTCTTATCACTCGGACCCGCGAAAGTG
ACTCAGCACGGGCGGGAAAACAAAAGGGAAGCAAAACAACAACTCCCGAA
CCCAACGTGGCCCTATGGAGGGCGGGGAGGGTCTAAGGTCCCACAACTTT
CGAACAAAAGCAGCGAAACGGTGCCATATGTGCGGCATTGGAGGGACAAA
GAGCGGAGCCAGATGCACCGCTCACGATTCCTTCCACAAATAGTCATCGT
GGGGCGACACCCCACTCCTGATAAGAGGGCTTTTGTGGAGCACCGATAAC
GTAGTAGACCAGAGTTTAGAAATAGGGGACTCTGCTTCGGATGACTACTA
AACGAAAAATGAATAATTAATCACTTTTGAGACTCATTTATTGAAGGAAC
TTTCTTAAAAACTAATATTTTTATTATTTATTTATTTTCTTAAAAAAAAC
ACACTCTTAGAAGCCTTACCGTTGTCAGATGCTGAGTGATTCGATTGAGA
AACTTCCTAAACGAGGAGCGCCGCAGGACTCGTGCCCTCTTGTTGTTGTT
GCTGTCCTGGGCGGGGGGTCCTCGGCCGCCTCGGCAGGACGAAATGGCCG
TATGGCTGCCACGTCGCTCCTCGTTATCATGGCCAGATCCGGATCCGGAC
AGGGAGGCGGCAGCCCCGGACGAGGTCTTGAACTTGCGCGACCAGCGGAA
GGGATTGCGTGGCATGGAGAAGGCGCGCTTGATTTTTTTGGCGGCACTTG
ATTTTTAAAAAACAAAAATTTTCATCTCTCTTAAAAAATTCTCTTTTTTC
TAAGAGCCAAATAAAATTTCAAGCTGAATAAAAAAAAAAACAAAAATTTT
CATCTCTCAAATTTTTTTCTCTCAAAAAAAATTCTCTCTTTTCTGCAGAG
CCCTCGAAATGTGGCAACGCCAAAAAGCGCCCTCTCCAGAGGCTTCAAGA
TCTGGCAACCCGAATGAGGGGAAAAAAGGAGGAAATTTTTTTTAGTTATA
AAATTTTAGCAAGCTAAAAAAAATAATTGTTATTTTCTACTTTTTTCCGC
CTTAAATTTGTGCAATACGATTTGTTGTATCGCGCGTTAAATTATGCTAC
CGTGTCTGATTGGAGGTCTGTTTAATTTTGAGGTCTTTTCGGTAGGGCGC
AGTCTGTGTGCATGCTCTTTTTCGCCCGTTTGGGTGTGTTGGGGAGCCTC
AGACGGAATAAACAAACCAGAAGTTTCGGAAATACAACTGCACGAGCTTC
ACAGGCTGCACATGTCACGGGCACGGAGTAGCGCTTAGTTTTAATGGGAT
TTCGACCGTTTTCGGAATTTAATTTGTGTTTATTTTGCTTCTATTCCGCG
TTTTTACTGTTTTAGTGTTTATGTCGGGTCTAGGGATGTCGAAAATATAT
CAGCCTATCGATAAATCGATTTCGCTTGGAGAAAAATACTACTACTTCAG
TATTATATCGATTAGCTTATCTGGCGATTGGTATTTTCCTGTTATCGATA
GTTCCGCCATTACCGGTTGAAATCCCACTATTACCGGTTTGAATTTACGC
GCCCTCTGTGGGAACAAGTTTGAAACCATGTCCCGCGTATGAGTGAAAAT
TTTAAATTCTGTTTAAGTGGCGCCACGGTGGGTGGAATGATGGAAGATTT
TGAAACAAAAATAAATTATTTTCAAAAACTCAAGATTCTATATTTATTCC
GAATTTAGTAAAAATATACATATCCAACGCAGGAAAAGGAAAATCTGCTG
TAAAAAATACTTTTAGCAAAAAGCCGTCAAACAAATTTAGAAGCCTTACA
TTCCTTATTTTAATATCCTGTTTTAATTAAGTTTTTAGGATTTAATTTTA
TATATTACTGTATTCCTCATTTTACTATATTAGTAGTACTTATTTGTAAT
ATTAAAAAAATGAATTTCTATATGCTCATTCCGGAACAAAAATTAGCACG
TCCTCAATGCAGATAAACGCATCCTTAGAACCACCTCCTTTCCTGCCCCC
CCTGGCGGTCCCGTCGACCAATTAGTGCTGCAGTAGGCATTTCGAATCCG
TGCCCACAAATCGTCTAATCCGCTGCCACTGCCTGCCTGGCAGCCGGAGA
ATCCTGCCTAAATGTTGACAAATACAACACCTACGATACAAATAAAATTG
CTACAGAAGTACCACCTAAAAACGAGAACCAAGCGGAACGACTTAATTTT
CACAAATTTACAAANNNNNNNNNNNNNNNNNNNNNNNNNNNNNNNNNNNN
NNNCAAGAACCGAAAACGCCGCCGCCACTGAAGCTGTGGGTTCTGGTCCT
GCCGAGCGAGTCCAACGCGGAGCAGAGGATCCCGATATGTAGGTCCTGGG
TCGAAGTAGCCAGTGTCCTGCAGCTCACTCGAAACCGCCACTCACCGTAG
CTAATTGCCGGTCAATAAAGAGAGAAGAAGGAATTCTTTCGAAACAAGAC
GCTTCCTACGCATCCTGGATCGGTCTCTCCGTTTCAGATACATTCCGGGC
AACCAAAATATTATGGTGTGCCCCGCTGTTCGTGCACCGTCAGCGCGAAT
TTGCTGCGGTGAGTCGATGCTGTTTTCTTGTCCTTTTTTCCTACTCTTGG
CCCGGCTCTCAGTGTCCTGTCGTCGATGGTTTCTGTGATTTGACATGTCT
GTTAGCAGGATGCCCGCTGACCCTGAGTCCTGAGATCTTAGGCCTCTGTG
TTCCACTTTGATGTGATTCGTCAGTGCGGTGGAATCTGGCTACCGACGAC
CTCTCCTTGTTGCCCCTGCCGTATCTAGCGTATCCTGCTGTACACAGCTG
CCCCCTACCAAGTCCTTTGACGGTGCAGTTTGCGGCTTTCCAGCAGCGTT
TGTTGGCGAATCTGTCCCAGGGTCCTGCTGCTCCTTCACATGAACCCCGA
TTCGTCATAGATTGGATTGAATTGCCTCGGAGACCGCAATGCGCTGTATT
TATAGTAAATGTGTCCGATTGATTTTCTTTTACTCGAATGGCACTCTCAG
GACCTCTTGCCCCACCTCTCACAAGCATCTAAGAGATACATTGAATCTAT
GAGATGCATATATAAGATACAAAGGGAAACCTCTAGCTAGTGTTTGTGTA
TTATAATTTATATATGTTTTAATAATTAAATTATCATAATTAAGGCTAAT
AATAAAACTATTTGAAAAACAAATTTATTAATAGTCCTTGCTCTTCTTAG
TTCCCACTCCAATATCCTTCGCCGCCCGACAAACCATTTTTTTTTTTGTA
AAAAAGAAACCGCTAATCATTGAGCCTCACAATGGCAGGACAATCGCTCA
CCTAATTATTCGTCCTGATTGTCGCTGCCCAGGACTCACGGCTCGTGTAG
ACTTTTTGTGGCCTCTTTTTGTTTTTGAAAAAAAGCGAGCCAATTTTTTT
CTTTCTGGGCCACTTTGTTGCTCTTTTTATGAGTTTTTTCCATTGTCATT
TTTTGAACGACCCTCGATCCCGGGCAGTGCCTACGCTACAAACCTCCTAA
TTACAGCAATTGCCCCGGTCCTTGCCCCGGGTCACACAGGACATGCGTAC
GGACAGGGGCGAGGGTTTATTGCGCGCTCGCATTTCCACTAAAAATTGGA
CCGAGGCAAAAAAAAAAAAATTCCTAGGCCCGGAAGATCCGGACGCGCCT
TTTTATTGGTGCACCTTCGACGGAACCGCAGGACAACACACACACACAGG
GGACAAGGATCTATAAGGTCGTCGTGTCGTGGCTGGAAAATGTAGTGCGC
TGCTTTTAGAAAACTAGATCAGTTTTTTGTTCTATTTGCTCGATTTTTGT
GCTCTGCTTCGCTTTATGGTTTATGGTCCTCGCTTTTCCATTTCCCAGTT
CCATTGTTGTACAAAATTATGGTCTATATGCAGATTTTTATGTCCCGGGA
CGGTGATCTAGTTCGCGGAACGACCAATGTCCTGCCGCGAGTGGTCCTCT
ATTTTTGGGTATTAGGAAAGTAGATCAAGTTTTTTGTTTTCATTGTTTGA
TTTTTTCGCTGCGCTAGTTTTTTTCCCAGAACCCCGGGAACTGCTCTAAT
TTTTTAATTCTTCACGGCTTTTCGTAGAGTGCTCCTGAAAAAAATATATC
TTACAAGGTTAGCGTTCTACTTACCTGTTAATTATGGGAGTTCTACCTTT
AGGGATCTTAGGGATCTAGCATCACCTTCAATGGCATTCGTATTATATGG
AACTATTGAACGAAATATTTAAAATATTATAGTACTCTTCCTCGAGGAAA
AATATTATTTTACTCGAGTCATAAAAATCTGAAACTTTTGGATAACAACN
NNNNNNNNNNNNNNNNNNNNNNNNNNNNNNNNNNNNNNNNNNNNNNNNNN
NNNNNNNNNNNNNNNNNNNNNNNNNNNNNNNNNGTTTTTATTACCAGGAA
ATCATATAGAAGTTTATGCTTTTTTTACAAATTTTATCATAAAACTTTTA
TGTATTTTTAAGTGTTGGCCTATTTTAGGAATGATTTTACTACCAATTTG
TGTTTTTTGGCCAAAATACTTAAATTAATTAACTGATTTAAACAATTTGT
GAGGCTCATGGATGACAGAGACCCCTTCTAATGCCTCACAATCATCATAA
ATTGTTGCCATTTTTGGCGTAATCGTTTTATTACACAAATTACTCAATCA
TCAATCATAATTCCGTTTGCCGTTTTCCGTTTTTATTGCCAATTTTTGCA
CTGCCTCTGCCTCTTTGGCCCTTTTTGGCAAGCAAGTCCTTCGGAAGGAC
CTATGCTTCGTTTGGCACTTCTATTGCGCGGACAATTCCATTCCATTAGT
GTGCGATCGCCATTTACTTCCCATGATGACGATGACGGACGATAATCAGC
GAGATCGGCGCTTTGTAAAGGCAGTATGTGCAATAAACCGAGTATTCCGG
GTATTCGGCCAAGACGAAGGGAAAAATGCGAAAGTGTTCGCGGATCGCAT
CGGTCCAGAGACACCTAGGGTGGTCAGGTACCCGTACCCGTACCCATACC
CGTCACTTTCGCCCATAAAGGGTATTTACTGTCGCTTAACCCAGCAGCCC
ATCGCGGAGAGAGTCAAAGACAATGGCTCCGGAGGTGCTGCACAATAGGC
AAGGTTGTTGGTTGCGGCCAGGGTAGGGTTCAGGGTTCTGGGTTCGGGCC
TGGCTTGGTCAAGAAGGCTTGTAGCTGGGCCTTTTCCAGGTCACTGTATA
TGCCCCAGTGGTAGGTAGGTGAGGTAGTGAGTGGCAGGACTCTGCCTCAG
CGAGTTAATGCCAATGCAAATTGCGGCGCAATATAACCCAATAATTTTAA
CTATGTCAACTCGCAAGGATATGCAAGGATGCAAGTTAGCCGTAACCGGA
CAATGGTGAAAGGTTGCTTGCTGGGTTCCAGGCCATGTTAATCCCTTTTC
CATCATCCAGATTATTAGTCAATTTTCAATATGCGCGACCNNNNNNNNNN
NNNNNNNNNNNNNNNNNNNNNNNNNNNNNNNNNNNNNNNNNNNNNNNNNN
NNNNNNNNNNNNNNNNNNNNNNNNNNNNNNNNNNNNNNNNNNNNNNNNNN
NNNNAGATTTTATTGCAGCATCTTGAACAATCGACTCGAAGTTTGGTATT
TGGTAACACGCTGGGTGCCCTTCTCTCTGACTTTCAATTGAACCGAATTA
AATGGAATTCCTTGGCCAGACAAACCAGAAAACCAGAAACGGGGTTGCAG
AGTCAGAGTCAGGGCTTTCCGCTAGCTTGTTTGTTTGTTTGCTCGGATTA
GCCTTAAGGCTTGACTTGGTCCTGGCCCAGGTTCCAATCCAGAGTCCCAA
GCCTTCGCTGATTTCATTAGAAAGTTATAAAAACACATAATAATGACGTC
GAAGGATTACGGGCCAGGCAGGCCAATTAACGGACTACGGCGGACCGGGT
TATTTTTTTGCGCGGACTTAACCCTAATCTGCCAGCTCAGCCCTTTTTGA
GCCGCTCCGTCGGCAGGTAGCTACCATCAACCACCCACTCCTCCACTGGC
CGCCCCACTCGCCCCCAGAAATGGCATCTTTTTGGTACAGTTGCTCCTCC
GGTCCGCTCGTCGTGATTATATCATCATAATAAATGCTTCGCCGAAACCG
AAACCCAAAACTTTTCAAATTTAGTTCCAGAGCATTCATTTCTCCCCCGA
AACAGCGCTGCCATTATCCCACAAAACAAAATGGTTTTGGGGCGAGGTCC
ATCCCGAGGGTGGTCCCGGGATGAATAAACTTTGCAGCTCCCAGTGTGGG
ACTGTTAAACGTGCGGCATAATATTAAGACTTCATAAAAGCGCAAATAAT
TTGCTGGCCGACTCCGGATCGATAAATATATGTACTCCGCCTCGGATATG
TACTGAGGATGCTCCCGTAGAGNNNNNNNNNNNNNNNNNNNNNNNNNNNN
NNNNNNNNNNNNNNNNNNNTTATGCCATATCATTCTTGATGAAGCCGATA
AAATCCCATTATTAAGGGGGCCCGCCCGTCCCGCTCACTCGTGGAGGGTC
CACCGCCTGCGGACAGGCGAGACAAAAGATTCGCTCATCCGCTATGAATA
CCAAAATACTCTCTCTTTTCGCCAGCTCCTGGCTCCTTTCTCCAGGCTGG
CCTCTCCACCCCACCCCCACCCCGGCCACCGTTGTTCCAGCCTCGTAATT
GCTGCTGAGCAGAGGCTCTTCCTTTTCCTGTGTGGGTCAGGGAGAGCTCC
ATGCTGAGCGCCTTCGCCTCAGCTCCTCGCAGACGTCTTTGTTCCAGTCT
CGTAATTGCCTCTCAGCACCACAGCATCTCAGCATCCCAGCGTCTCTCTC
TGCCTGCCATCTCGCTCTTGCCGGCCGTCGATTGGCTGCCTGCCGACACG
GCAGCCATTGCTAAGGTCGGCCTGCAGACCTCTCGCAGGTATAAAAGCGG
GCGGGGGTGGCTGGGAGAGGCACACTCGAACTGTGACCGCCGCACAGTCA
ACACATCCGCCTTTTCCAAAAGCAACTCGAACTCTTCCGAACCGAACCGA
ACCGATCTCTGAATTTCCGCCGCCACCGCCTAAAGATGCACGGATACCGA
ACCTACAACATGGAGAGCCACCATGCACACCACGACAGCAGCCCCGTCGA
CCAGAAGCCCCTGGTTGTGGACCTTCTGGCCACCCAGTACGGAAAGCCCC
AGACTCCTCCGCCTTCCCCAAATGGTAGGTTTTAAAAATTAAAAATTTTT
AATTGAATGGCTTACTTACTGAACTCTTCTTCTCTTCATTCAGAATGCCT
CTCCAGTCCGGACAACTCCCTCAATGGCAGCCGCGGCTCGGAGATCCCAG
CCGATCCCTCCGTCCGCCGCTACCGCACCGCCTTCACCCGCGACCAGTTG
GCCCGTCTCGAGAAGGAGTTCTACAAGGAGAACTATGTCTCCCGGCCCCG
CCGCTGCGAACTGGCCGCCCAGCTGAATCTCCCCGAGAGCACCATCAAGG
TCTGGTTCCAGAACCGCCGCATGAAGGACAAGCGCCAGAGAATCGCCGTA
GCCTGGCCCTACGCCGCCGTCTACTCGGATCCCGCTTTCGCCGCTTCCAT
CCTGCAAGCGGCCGCCAATAGCGTGGGAATGCCCTACCCCCCCTANNNNN
NNNNNNNNNNNNNNNNNNNNNNNNNNNNNNNNNNNNNNNNNACCAACCCG
ATGCTGCCCATGTCGATGCCGGCCATGCCCGCCATGCCAGCGATGCCCCC
GATGCCCGGACACCATGCCGCCGGCCATGCGCCCTCGCCCTACGGNNNNN
NNNNNNNNNNNNNNNNNNNNNNNNNNNNNNNNNNNNNNNNNNNNNNNGCT
CATCCCGCCGCTGGCCCTCATATGCATCCGCACATGATGGGTACCAGTNN
NNNNNNNNNNNNNNNNNNNNNNAGTTCCTCGTCCTACTCCGGCGGCTTGT
TGGGAGCCGGTCTGCCGTCGGCCTCCATCTACTCCGGACTGAGTGTGCCT
AAGACCCAGACACCTCCCCTGGATCTGCAGTCGTCCTCCTCCCCACACTC
CTCGACGCTGTCCCTGTCGCCCGTCGGCTCGGATCACGCCAAGATGTTTG
AACGCAGCNNNNNNNNNNNNNNNNNNNNNNNNNNNNNNNNNNNNNNNNNN
NNNNNNNNNNNNNNNNNNNNNNNNNNNNNNNNNNTACTGATGCCGAGCTC
CAAGCGCCCCGCCTCCGACATGTCACCCCCGTCGCCGACCACCACGGTGA
TTGCGGAGCCCAAGCCGAAGCTCTTCAAGCCCTACAAGACTGAGGCGTAA
GGACCTGCTCCAAATCCTATTCTTGTTACCGATCCCGCGACTCCCCAAAG
ATTGTACAAACTAGGCTTAGTCGAAACCTCCTCTTATTTATTCCTACGAA
TTGTAAAATATTGTAAAGTAGCACCATTTAGTGTTAATTAAGCTAAACTA
CGAAAATAAAAACAAAATTTAAAAAATAATTACAATTCTTGCAACTACCT
GGTAGGGTCCTGGGCGGGGAGGGAGCTACCTGCCTTTTATAGACCTGGCT
GCTTGGATTAGCGCTGGAGAAACCTACAACGACAGCTGTGCTGCCATGAC
ATTTTATATAGTCTTTCAGTCCTGTAGAGGGACACTCGGAGAATGTCCTT
CGGAGTCGGGCCACCCACAACCAGGGTCACAGCATGCACCAGCGGGGGCA
GGAAAGCAGGATCCACGGGGTGTGGCACAAGCCAATGGCTTATTAATGCG
ATTCGGGGCAAATCGAAATGCACTGCCGTGATAGAAGGATGAGTGTCCTG
CTGGTAGGCAGGACCTTGGCCCACTCCCTGCCACGCGTCCTGGGCGAATT
CAATTGCAGTGTCCTCGGATTGGTCTCGACCAATTAATTGTCACCTCACC
CGTTGCGTTGGAACGGGTCCTGCGAGCATGTCCCTGGCCGTATGTTCGCT
CAAAACGATTGTCATAATTGAGAAATCAGCAAGGATAATATGTGCAGGAG
CGCAGGAGCGACAAGTCAAATTCCTATTTAATTACCAGAGAAAACATGTG
TTTCGATTGCCTGCCTTCCTGGCTTCCTGGCAGCTAAAAAGGCTGTCAAT
TGTTCATAATCCCGCACATAAAAAACGAGATTCAGCAAAAAGGATACGCC
TGTGAAGCTACACTGAGAGAAACAGGCTACATTAAACTTTATTTAAGGGA
TTAAAGNNNNNNNNNNNNNNNNNNNNNNNNNNNNNNNNNNNNNNNNNNNN
NNNTGTGTGTAAGTTGTATGTTTTAGTTTTAGAATCCTTTCTTTAAAGTC
CTTAAAGTCCTTGTGTTTTATCTCCCAGTGCTTGTGAGATAAATAGATAC
CGAACCACCCCTAATTCCGTCTGTATCTGTATCTATATCTAATTGAGCGA
GAGCTGGTATCAAAACATGTTTTGACACTTGCCAGGCGAGGCATAAAAAA
TGGTCCTTGAAGTACCAGGACACCCCTTTCTTCGCTCCCTTCGGGGGATG
TGCGATGCACACAAGTGGCAGCATTTTATGATTTGATAATAAAGATACGC
AGATACCCAGGGGAACGCCCCGGAACGGAGGATATAGTAAATTAAAAAGT
AGCAAACCAGGAAAATCTCTGCCAGGACGCGCCAATTGGTTTGTCGGGCG
GCCGACTCTGACTCTGACTCGGGGGCAGGTTGATAATTAATCATGTGGGG
ATTAGGGATTAGCCGTGTTTGAAATGCGGCCATCATCAAGTTGTTTATTG
GAAAATTATGCGACGAGCTGCCGAAATGGGCAACAAGAGGATTAAATCCT
TCCAGCCGGCAGCTGGGAGCACAACTCCCCCAAAAATATGATTCAGCGGC
AGCTGGGATTGGGATGATTTCGGAATAAGTTCGATATTATTATCAATTAG
GTGTGCGTTTCTAATTCGGTATTGTCTCTGACTCTCAGAGGCTCTGTTTA
TGGCGGTTATGGAGGCAATCACTGGTCCATCCAATAGATACGGAGAGCAA
TGAATGGCTACCACTTCATGGGAAGTTCTCCCACGTTCCCCGAAACAAAA
AACAAGATACAATGGATTATTGAACAACCACAGCCCAAGGCTCTACGCCT
CTACTCCGCCGATGTGCAAACAAAATTAAGTTTTATTGGGGCGTGATGAG
TGGAGAATGGGTGCGATTTCTGTTTGAGAGTCTCAGATCGGTTTAGGTCT
CAGATTTCTTTAATAGTGAATTAGCACCTCGGCTCTGTCTTCCACCAGAG
CCGTTTATGGCCACCAACCTCTTGCTCTTTGCTTTCCCAGCTCCTCCGAT
CCATCTGGCGAGCCGACAAAAGGCAGCTTTTGTGGCCAAGATTTGGCCTC
CTTCGTCTTCTCCGTCGATTTATGAGCTACGAATTTCACACTAACTGTCA
ATGAATATAAAGTGATCATCAGAGAGGAGGTTGGACTTGCCAGAGCCCAC
TCCCGGAGTGTTTACTGCTAAGAGCCAGAGTTACGGCAAGATCTGAGATT
GACTTTTTGCTGGAATGAGAGGCTTTGCAGCTTCGATGAATAAACATCTT
TGTAAAATGATGATGCCAGCACTGAAATAATTTCACACATTTCTCGCACA
CACAGCTCCCCGAAATATATATGCCATGCTAGCTATTTTCGCAATGTATC
TACATGTGTAGCCGATGTATCCATGGGATACATTGGCCAATTTGCACGCT
GTCCATTAACGGGCCATGCGCCATTTATCGGATCGGATCGGCCGGCGGAC
AGACCGATTCCTCATAATTTTCATGGATATTAACAAACTGATAATCGCGA
CAATCAAATGAGGGCGATGTTGTGCCAACATTTCCATACCAGCCATACCA
GCCAAGAACCATACCACAAGGGGGTGGGTGAATCAATGGCAATTGGTCAG
GCTTCAGGCTTCACTGTAAATGGACAATAAAATCGAATCAATTGCCCCTG
ATGGATGCTGCGGCTGTCCGAGGGAGATGGGCGGAGGAGCTACGAGGGGT
CAGGGCCATAAATCTGCTGGCCAGATAATGAAACTAGAATGATTGCGGCA
ATCACTGGTGTGGCTGGGACTGCGCATGTCCTGGATACATGTCCTAAAGC
GGAGCACCTAGCTATAGATACCTACAGGATACATAGCAGGGCCTGTACAT
TATGTGTTTTTGTGGAGACACTCGCATTTGCCTTCCTGAAACTGGTGTTT
CGGTTTCGCAGTCTTTCAGATCCTGCGCACGATGTGTCAACTTTATTGCG
GTTTGACTTTCCAGCTCTGTAGCCCGAAGCTGTGTCCTGAATCCCCTGGG
CAGTCCCCTGAGTCCTGCGACCATTCCGATTCCCATTTTTCGCCCATGAT
TTATAATTCTTGTTTTTTTTCGCGTTATTTTTTTACGGGGCCATTTAATG
GCCATCGTCAGGACAGTCCACAGTACCTTCTCGGCATCCTGCTCTGGTGT
CTTTAAGCCTCCGCTGGTGCGACGGAGAGGGTCGGAGAGTCCTGTTCACA
ATCCGCGCACTGATTCTAAAAAATGGAATAATTTTTTTCTCGAATTTCTG
GGCGCGCCTGCGAGCAGGACTCTTTGTTAGCCGAGCGTCCCTTGTCCTTT
TTTGCAATAGTCCTTTTTTGCCGTCGAGAGTGTTACCTAGGCCGGTGGTT
TATGGCCAAGATGATACTTGGTCGTTCCGTTTTTTAGGCCATAAAAATTA
GGCAGCATAAAAAAACTGCATTGGAATTCTAGTTCTAGTTTCAGATTTTT
AGGTTTCCAGCCCGGCGAAAATTTCGCATTTCGCGGAATTCGGAAGCGGA
ACAGATCCCGATCCTGTCCTGACCGAAATAAAAAAGGCATGACCTTGCCC
TCTGGCCGGAGGGCCGTAAAAAAATTGACTCGCTGCGGTGCGCGGAATGT
ATTTTTTAGAACTGACTCGGCGAACTGATCTGATCGTAAAAAAGCAAAAC
GACAAATGATATCTTTATGGTCCAAAGGACCAAAAAACTAAGTCACAAAG
TCACAAGGTTATCCTGGAAATTGATCCCTGACTGACGTTAAAGGATGCGG
CAGAGTTCTGATAGAGATACGGCGAAATCCGCAGGACTCCATCTCCGTGG
CAGTTCAAAGCTCCTGCCGCCCAAATTGGATTTTCTCCAAAACACGCACG
CCCGTGGGAGATCCTCCTTTGAAGCCGACCGCCGGGTGACATGCAAATTA
ACTGCCCTAATTTGCGGCAAGGTCTGACCTTGTGGCAGGATGCTCTGGCA
CCTTCCCCACCCCCATCCGCCAACGGCAGCACCACCACAATCGGCCTACT
GCCATTCCGAGGGCGAGTGACCTTCACTACTCAATTTTTTCCATCTTTTT
TCACAGGCTATTGCCGCACTGCTGCTGTCCGTCGTCCTGCCCGTTGTCCT
TTTTAGCATAGCAAAAAATCTTAGCGATCTTAGCCGGAATCGAAGTGGAT
TAGGCCAGTTTATGGCCCACGCCCTCAATCCTCCATAAAACACTAAGCGC
TTCGACTAATGCACTGCATTCCAAAATGTATCTGTATCTCTGCATCTGCG
CTGTTGCGTGAGTATTGGTAAGTTTTTTTAATAGAGTCGGAAAGATGGCG
AGGACTAGAGTGGGTGGGGGGGGGCGACTTCCATTTCCATTCATCCCCAT
TGGCAGCTGGGAAAGTGGCAGCAACAGCAGCCGGAACTGCTGCGCTCCAA
AAATATCCAATGGATGCCATCAATTAGCATACAATTAAAAACTGCTTAAA
TAGTTTCCTATATGGTCTGGCCGCAGAAGCCGCCAGAGACACAGATACAG
ATACAGGCCACACCAAGTGGCTTCCACAAGAGCGGGGGGGACAGATCAAA
GCGACGACAACATAATTGCTGCTTCACTTCACAGTTCTCAGGCACTTAGC
GGCCAGCAGATACACATGAGAATCTCTCAGATGCATCTCATCGATCTTGA
GTATCTTTTTTATGTCACTGCGGCAAACCGCCGGTGGCCCTTCGAGGGCT
ACTGGCGCCTGCTAATTGAGATTGCGACGAGTCCTTTCGGGCATCCACAC
TCGAGTTGCGGAAGTCCTGCCACTTCCTGGTCCTTGAGAGGGCCTTCTAA
TCTCAATCAGGATCTGAAGCAGATTTCACAATTAAGTAACGGACATGCAG
GATGCCCGGGAGCAGAAAGACCTGCCCACTACCTGCCTGATCCTGCGAAG
GAGTGATCCCCGCGAAAGTTCCAAGCTAATCCACAAATATTTTCAACTCT
TTGAGTCTAATCTTCGGCTAATCACTTCCCTGAATCGCATAATTGTGCCA
AGGATCTAGATGCGATCCTGGTTCCCAGAGGCGAGGTNNNNNNNNNNNNN
NNNNNNNNNNNNNNNNNNNNNNNNNNNNCGCAGCCAAGTGGCAGCCGAGA
TTTGGCAAATCCTTCGGGCCAAACAATACCAGAGAATGGGCAACAAGTAG
CGCGCGAATTAGCAATCCTATCATGCTTTTATGGCCAGGCCAACTCTTCT
GCCCGGAGGCCTCTAGTTCAGGTTCAGGAGGAACCTACAGGACCTCTGTC
GCAGTCAACCCCTTTAGGGCGGTAATTCTTTAAAATGTTTGCATTAATTT
CGAGGCGTAAACGGATTAGGGCGTGCTAGCTGGGTGTAACCCGCAGCAGA
AACCGCCGCCCGAGGGCACAGAGCCAGCGGCCACTTGCCTCTGTATTTGG
ATCTGACCTGCACACCCTACTCCGACCCTGCCCGTCTAATCCTTTCGTGC
TGGCAATCTGACTTCTGGACTGGACCCGCCTCTAATCCTTTTGCTGCCTG
CCCTTCGGAGGACGAAAGGGGTCAAGGGATACAGCTACAAATAGGCTTAA
CTCCAAATAGGCGATTACACCAGATGATCCGCCGAAAGTCAATCTGGTTT
TGGGCTTAATTGTCCTCCTAAAGCCAACTGACTCCTAACTCCCACCATCC
TTGCCCCACGCCCCTTCTGTTTACGTTTGTTTGTTTTCGTTTGTTTTGAG
AATTTCTGGCAATTAAGTTGCCCCGATATGACACACGGGGCGGGGGCGCA
ACAAATCCTTTAGCCATGTCCTTTCGCCATACCTGTCCACCTCATACAGA
ATACCCCGATATTCCTCCAGGACTCGAAAGGTCAACAGCAGCTTCGCCAG
CAGNNNNNNNNNNNNNNNNNNNNNNNNNNNNNNGCCAAACAACTTTATTC
ATTGTTTGTAGGTTTTCTTTGGGAAATCGCAAAGATTATGCGAGGATTAT
GGCTTGGTTGCGTGCAATTATGCGACATCCTGCAAGGATGCCAAAGCCTT
CCCGCTAAATCCTTTCAGCATCAGAACCAGACAGAAGAACCCCTTTGTGT
CCGAAGGCCTTGGATGGTTTTTTATGCCCATTGCGTTGCGTTGCCAGGAT
CTTGCGTAAAATTTCATAACCCTACTCGGCTGGGCAATGGCAGTTCGCTG
GAAAGCGCATCCTTACGCTTATCGTTTTTACCTCTTGCCTCTATCCGTTG
GCTAAAAAACGACTTCTGCAAGGACTTCCGCGTAACTGCCGCGCAAAAAA
AACAAGAGATCCAGGTAGGATTGCAAGTTTCTGGCTATCGGGGTATGGTT
ATATAACGGGTTTATATAACCCGGAGAGCCGGCAGCCGGAAAATGGAAAA
CGTGTAAGGATATTTCTTCTATTTTGATTTTTCCAACTCGAGTTAATTGC
CCAGGCAGAAGCAGAAGCCATTGCCGGCAATTATAAAAACAGCGCAGATG
GTTCCGGTCCCCTGGAATCTCTCTATCTCTCAGTATCTCAATTCGAGGGA
GTTTTGGGGTTGCGTGGGTGGGTGCTGATGCCTCGGATGGGGTTGGGAGG
AGGGGAGTCTTCAAGCCGAGTGATAAATGTGCGTGATTTGGAATGAATGC
GCATCGATTAAAACCGCAGGGCAATCAATTTAGCGCCTTTTACGCCAAAT
TGGCTCGTACACAAACCAATTAATGTCAGCGGGTGAAGGCTGACACCCTC
ACACTCACTCGCCTGTATCCTTGCTCCGTCCCTCCACCTCCAACTCCAAC
TCCACCTCCAGCAGTCACCCCGAAAAACAATTACAACCAGTAAGGGGCTG
GGACGAGGGATGCCCCGGATTCCGCTCAATAAACCTTCAATAAAGCCTCG
CCGTCTAATTGCTGTTAACTCGTCAAATAGGTTGTTCTTCCTTCGTCCTT
TCAGTGAGTGTTTAGCACTGTGGTGTTGAAGGATATCTAGATTTCATCTA
TATTTCATATAAACCTGGAATAAGAATGTATAACACTTTAAACTCTACTT
ATTTAAATGCTTTTTAGGAAAAAATCATTTTTTCAGATGAGAGACATGAG
AGGGCAGAGGACAGGGTCTCTGAGAATCTGAGAAGCTGAGGCGTGGCAGG
AGGTAGGTGGGCCGTAAGCGAACTGTTTGCATCAAACACCGCAATAAATG
AGTGCTCCATAATTGTGAGGCGGCTGCCTTTCCGGACGAACGAGCGGCGG
CCATCTTTATCATCGGCCCCCGTGCCCCGCTTCATGCCCACTCTCTCTTG
GCAGCAAACTGGTTCTCTCTCCCACACTTTCTCCGCGCAGACTCCATCCA
GCTGCGAGCTGATTGGTTGCTCTCCTCCGGCTCGAATGGAACACGGACAT
CCCATCGAGAATGGAAGCACTGCTCCTGTTTTTTATCAGAGATTTCTCTA
CACCTCCCCCTGCTTCTCTGCCCCAGGTGCAGGCCATTGACCAGGATGAG
GGGTCTTTATAGAGACGGCTATATTATCACCAACGGCAATAAAAGTGCGG
ACAAAATAATAAGAGCCTGGTACGGGTTAGGTTGAACTCTGACAATATAA
GGACCTAAGTGGTCACCTGCTGGATAAGAAGTATTGGATACTTTCATATC
CTGCGGGAATTCTGTATCTAAGTATGTTCTAAGCATCGAAACTTCTAGAG
GGAGAATAGCTGACAGAACACAGATGAAGCATGAAGAAAAAAATATAGAT
TACTCATAGCCACTAAGAAACCGTTATAGAAAATATATGGAAATATTCGG
TATAAATATTGAAACATCAATTTTTCAAAATCAATCTTTATTTCTATGTT
CTCAAGATTCCCATTATTCCTCCCATTCGTGGCGCCATCTACATTTTATA
GTGTTTTACATTTATTCCCACAGAGGGCGTCTCAATATGAACCGGTAATA
AGGGTTTCCAATCGGTTTGGTGGGGTTTTAACCGATAATAGTGGTTTTTC
GAAACTTATCGGACCTGCAGAGGATTAACGACTACGCCCAAAAACCTAAA
ATAAATAAATATGTTTCAGTAGTTCAATTTTTTTTATTTATTTTCTATAT
TTTAAAATACATAAAAACTTATTCAATACGGCGTCTTTTTACGATTCTTC
TTTCCTGACTTAATCTTTAATTTTTCACTTCCGCTGGCTTCTGACGAATC
CTGTTCCGCCCAAACGGTGACAATGCCACTCTCGCCGCCTGTCACCAGCA
GTCCTCTCTTGGCATCAAACACACTGTCCCTTACGATCTGCTTGTTTCCC
AGATAGTTGGCCAGAGGCTCCAATTTGGTTTTGGAGGCGACATTGAACGA
TCGCAGGACCTCTCCGCGATTGAAATTTGTACCCGCCAAGAGGAATAGAC
CTCCGTCCTCCTGGTTGTGGGCATTGATCGGAGTACAATTGGCGGGATTC
TTTCTTCTTATGGCTGCCGTGATGTCCGATCTCTCCAACGAGGACACTTC
ATCGCCCTCCTGGCACTCGTAAATCTTGAACTCATGCTGGTGCGTGATGC
AGGAGACCATGTCCTTCTCGTAGACGTTCCTGTGCCACTGGAGTCGCCCC
ACACTGCTCTCCGTGTTGATGGTGTTCAGGAGAGCCTCGTCTTCCTCGGA
CTCCTTTACGTCGAATAGGTTTACCAATCCGTCACTGCTTCCGGTGACCA
AAAGATCCGGGTTGCGGTCGTGAAACCGTACAGAGGTAATGTCGTCCTCG
TGGCTCTCATTGTAGACGCCCATAAAACTGCGTTCGCGAACATCGAAGAA
AAGTAGGTGGACGTTACTCATGTACTGCTCCGTACCGCTGCAAATAATCC
GTCCATTGGCATTCCGGTCGAAGCAGGTTATCGACTTTGAAACCGGCAAC
TGGCCTTTGTCTTTTTCCGTGTGGCGGAATCGGGCCTGCTCTCCTTTCAC
CCGCAGGTCGTAGAGAAGTACATAACCATTCGTACTGCCCACAAGCACGT
TGTCCGGTCCCTCGTCGAGGAATCTCACGCCGCATATGCTCGATGTCTTC
GTGTCCGAGGGCGGCAGGAAGCAAAACTTTTCGAGCCTACCGCCACCGTT
CGCATCCAAGTTGAATATGTGCACGGCGGAGCTGGACAAGCCTGCCGCTA
TCCTGCTGAACCCCCTGTCTGCATCCAGGCAAAGGACGTAGTCCCGTTGC
AGGGAGACTCCCGATTCATCTTTGGGCCTGAAATTCCGAAATTCTTTGGC
CAACTGTTGAGCGCTACAGGTGTCGTCGTCCCCGATGTCTTCCTCATCCT
CCGAGCTGGGTAGATTCGTGGACGCAGCCTCTGGAGTAATCGAGGATCAG
TTTATATTCTTCTCCAATATTTTCTACTCACCTTCGCAGTATTTGTTGAA
ACTATCAGTCATTGCGAATGAAGAGATGAATGAATACACAATTCCTAGGC
CCTCCGTGGATGCACGTGTGGTAGAGATGGCACTTTAGCATTTTTTACGA
TAGCTGTTTTGCGGCTATTTTTATAGCCAAAATATCTTAAAACTGTTTTT
TGGGAGAACCAATTACCCTTCCATATAAATATATATAAAAAATATTTTTA
AAAATAAATACACACAAAATATACTGTTTAATATCGCATTGTAGTTTTAT
TCCTTTATACAAAAAGTGAATTTCACAAGAAGCCAATCTGAATACAAATA
CCCAGATTGTTAGCCATAATTTAAATTTTTTCATAGTTATGTACCTAAAT
ATTCCATTGCCGGTTGGATTTGCGTGTTCGAAATTGTTCGTTGAGGTTTC
CTGATTGCCTGACTTGACTCTGGATGTGTTCAGTAAGGGGTATGNNNNNN
NNNNNNNNNNNNNNNNNNNNNNNNNNNNNGTTCTTCTACTATATTCAACA
AAGGACTCAAATTCCTGCTCAGCATCATCTCTAACAAGAACTCTTCAACA
AGCAACTATGTGTTCAATAATTAGATACATGCGGGGGCTAAAACGTGGAT
CTTATTCACATAAAGTCGTCGTAGTCGTCGGTGAAATCATTGCCGTACTT
TTTATAACCATCAATGTCCTGCAACAAAGATTATAAGTCATTATTTTATT
GCTTTCAGTACAGAGCTGCTCTCAATACTCACATCGTTTTCTGTACGCAG
TGTCGCCTTGCCCTTGCCCTTGCCAGCGGGCTTCTTGGCATTCGCCTTTT
CCATTTTGAGCTTTTCAGAGTGAAGAGTCTCCACGTTAATCTTGACCTTC
TTGATGTCAGTAGCACTCACTTGATAGGAAGATTCACGAATCAGATTAGC
TTGAAACGGTTATGCAGATGCGATTAAACACTCACAATTCACGCAGAGGC
CTCGCACCAGATCCTCGACAAACTGGGGGAAGTGTGGCGACTCTTTGTAC
TGAGCGATCTTCCAACTGAGGGAGGCTCCGAACTCCTTGAACTCCTCTTT
GCTCTCCGGGTTGAAGGCATCGAGGCCGCCACCTCCTGTACTCGTCACGC
CGAATGCGTCCAGGGCGTGTTTTAGGTCAGACTCCTCCTGTATTTTCTGG
AGGCGCAGCTTCTCGGCCAGCTTCTCCTCGGGCGTGAGGTTGGCCAATCG
ATTCGCCTCTTCCTCCTCTTCAAGTCTCTACATAAGGATGGAAATAATTA
TCTAATCTTGTGGGCAGGACTTGTCATCTTACCGCTTGTTCCTCTAACTT
GGCTTTCAGGGCCTTGTTTGGCTTTGTTTTGACTGGCACATCTGCTTTTG
TGGGCTTTNNNNNNNNNNNNNNNNNNNNNNNNNNNNNNCAGCTCTCCTGC
AGATTCCAAACAGAACACCATTAGAGTAAAAGTAAAAGTGAACACGTGTA
CATTGTATAAACAAAGGGGAAAGCAGCCAGCAGAAAACAAGTTTCTTGGG
TGGCTGGAATCCGTGTTATCGTTACGAGTTGGTGGCGCACCTTGACGTCC
TCGTCATCGTCCTCTCCCTCCCACTTGTTTATGTTATTGGTGGCATTCGG
CCTTATAACTACTTCGCTGTCCGCTGCGGATTCTGCCACATCACGAGATG
GTCATGAAATAAAGGTTTCGGATACGGTTAGAAATGGCTAAAAATACCAC
CAAGGTTGGTGGCATGGCGACCACGTTTATTGTCCGCCACTGATGACGCA
TCGGATCGTCCTCCACACTCACCCCAATCATCGGCCATAGCTGCAAGTTT
GTTGGTATCTGTATCTGTTAGTGTTGTGCTTTGTAGTTTGACCAGCAATT
TGTGCTATTCCTCGCAATTTGGTGATTTTCCAAATCAAAATCTACACGAG
CAGATTTCCATTAGACTAGGGATGGAGGTTTTACAATGACTTCCAGCCCT
GGAAGTCTCGCCGGTGTGACCAGGCTGACAAAAACTGGGCATAGGAGAAA
AAGGCGGCAGGCACACTCTGCTCCACTTGCCACATCAAATTCATTTCAAA
CAAAATATGTGTATACAATGTCATAGAAATTAAGAGTGAACTGTTGTAAG
CCACATCGACATCGTTGTGTGCCCCAGCACCATATCGGCCACCCCGCGTC
GTTCGCACAAGCCGTTGCTGCTTCTAAACAGTATTCGAAACCTAACAGAA
CGCTCATCCAAAGAGTTGGGGATACGTGTCGTTGATTGGAGACTAAAAGA
AGCGGAGCACAATGGCCCAACACGGCTTGAATATGGCCGGAAACATGCAG
GGACAACCTCCTTCTTCGGGTGGCCGGTTCTCTGTGGATCTGCAAAAGTA
AGTGGCACACTTATTCCACAGTTTCTCTGTATAATCCATTCGTATTTCCC
TGCAGCTTGCCCAGCCTGTCAAACTTGCCTTCTCCCCTAGAAGTGATCCA
AATGGTGCGCAACTCGCTGCGGCCCTGGAGCGTCTTCTTCAACATTAACA
ACTTTAAGACGGCCGTCAGCATGCAACGGCTGAATAACCGGGTCCTGCGA
AATTTGTCCTACTTCCAGTCAAACTACGTCTTCATATTCTTTGTGCTGAT
GATCTACTGCCTGTAAGCATCTTAAATCCTTCCCAGTCGCCATCTAATCC
TTCTTTTGAATCGATTTTAGCATCACAGCGCCGCTTATTCTACTGGTTAT
TATCGCCGCCGCGTTTGGTTGCCATAAACTGCGCGTTCGCAACAGCAACT
ACACCATTATGGGCCACCAGCTGACGCCCAGCCAGCAGATCATAGCCCTT
AACCTGGCTACGGCGCCAATTCTATTTCTGGTGGGTGCCGGTTCGGTGCT
GTTCTGGACGTTGGGAGCCTCCTGCTTTGTCATCTTTATGCACGCGATCT
TTTACAACATCGATGCCATCGTGACGGAAGAAAACGAAGGATTCCTCACC
GAGGTAGTGTGACACTCTCAAAGCCAATCAGAATCTCAAAGATCTTGAAA
CGATGTTGATAATCGAAAGCAAGAAGGGGTCAGATGTATTCGCCAAAACG
GGGCCTTATTAGTCAATAACACTTGCAATATCAGACTATACACCTAATTA
TAAAGAATTTTAGTTAGATTTAACCAGCTGACATTGAATAAAAAATCAAT
CGATGTGAAAAATGCATAAGATTATATTCCGTTTTCAATCTGAAGGCCCA
ATCCCCGCATTCGACAAGAAATATTTGGCATAATAGTAAGTTAAGTAGTA
TTAAATTAAAATAATACACAAGAATCATCACACAATTAAGAAGGGACAGG
TTGGAGTCAACTGTTCTGCCCAATCGTCGAGAGAGTACACATTACAAAAC
ATTGTAAAAGTATAAAAGTAATATCCTGACTAGACCAGGACTAAACTTAG
TCAGTAGTTCAGTGAGGTACGGGTAGTTTGAGCTAGGAATGCTTCATTAG
CTTGCGCAAGTCTTGGTCCAAATCCCATTCTAGGCAAACTGGGCGCTCGC
CAACGTTGTCGTCTCCTGTTCCTCGTCGCTTGCCTGGGTGTCAAGCTTTT
CGAATCCATTGCGATCCCGGTCGAGTAGCCCGCCAAGCTTAAAGCCATCA
CTTTTTTCCCATGCGTGGCGTCGACTCCTGCCGCCAAAGGGCATGCAACC
TAGGAGTACAACATGAAGCTATGATTAGAAAATGTTTTATGAGATTCTAG
TTTTAAAGACACATTCACAACGACATTTAAAAGTCCTTTAGAGTGTTCAT
GCATCTGGAACAAAACAGGAAACAAAATCAGAATATTTTAAAAGTATTTT
AAGACAAACGGAAAATGATCTAAAGATACCATATTTTAATTGAGTACAGA
TCACGTTTTAATTTGGATATAAATCATAAAGTATGTACACGGAATGCAAC
TTACAAAAAGATGGAATGTGGACGGAAGAGATTCCAAAGTCAACTTAAAA
GTAAACCATACAAAATATAATTATGCGTACAGAAGCTACTGCAAAAAATA
CATGAATATGTGAACGCAACACAACACAGGAAATGAGTGATCAGGAATGG
TTATCTCAGGATTAGCACAGGCTCTGGTTGGATGCAGTCAGCTGCCGGTA
GACCAGATCGGTGGGCGGCGCAGAGATGAGCGCCTGATTACCTCGTTTTC
GCCGCTGGGCAAAGAACAATGCCAGTGCGAAGGTGGAGCCGGCGAAAATC
AGCATAAGCGAAGACACCAGAATGGCCTTGCCGCTGGGATGGTGCACCGT
CTGCTGGGTTGATGCATCCAAGGCGCTAGATTCGCTGAGATCACTTGTTA
TGCTAGAGTCCTTGGTTGCCGACAAAGACATGGGCTTCGCCAGGGACTTG
TGCACGAACTTATGAATGCGAGCGGGATTAAGCTCGGCCACATAGATTTC
TTTTCCATCGGTAGTGACGGCGACGTCGTGCGGATTATGAAACTGCATGT
TGTTTGGTCCAAACTTGGACAGCACCTGTTTGCTGCCCATGCTAAGCACG
AATCCGTGAACCTCATTGTAATGCTCAGGATGGATTCCTAGTTCGGCGGT
GGGTCCATTTACGATGACGAGTTGGCCTCCTATAAGAAGAAGGGTATCCA
ATCAAATACTAAAGAATAGTCAGGCCAAATGGGGGTTCTTACCCTCTGCT
GGAGTGTATGCCATGCTAAAGAGGCGGTCCCCAATTAACTGGTTGTGATA
CTGCGAGTAGAAAGTTCCGTTGCTGGAGTGGAAACACTGTACTCGACCAT
TCTCTCGGTCAGCGGCGCACAGCAGCTGCTGATCCGGCACCAGGGTTAAG
GCATGTGGAATGGCGAAGTAGTTCTGCGGCGCAACATCGTAGGAAACCCC
AGCAAACGAGTTCTGGCCCCAGGTGAGGATCAGCTCACCTGCCTGTGAGT
ACTTGAGGATGCGCGCATTGCAGTATCCGTCTGCTACAAAGAAGTCTCCA
TTGTTCAGCACCGCCACGGAAGTGGGCTTGCAGAACTTTTTGCCAATGCC
GGGCTGGAAAGTTACGCCAAGAGTGAGCAGCGGTTTACCACCTGCACCGC
GGGGAGCAAACTTGAACACCTGATGCATAGCCACGTCCGTCACCCAAACG
TTATCCTCAGGATCCACCGTCAGGCCGTGTGGCATGTAGAAGCTGAAAGG
CATAAAGAAAATGAGAATACACGATAGCTCTTAAAGAAAAATTGTAAATG
CAAAGAAACTAGGAGTTTAAAGACCACAAAAATAAACATTGCAACCTTCT
TATGAATAAATATTAGCCAATAGAGTAGTCGTGTCAAATGTCGCTAAACA
AATAAACACAACTGCGCCTTATTTGCTTATTGTGGACTTTGAAATTCTCA
AGTAAACAAAGCTTACAAATTCTTGCCCCAATCGTATTGAACCTTTCCTG
TCTGTGGCTCCAGAGCAAGGATGGTGCTTTCCCTGATGGGACCGCGGAAC
TTCTCCGTGTACTGGTTTCTGTTGTCGAACGTGTTTTGTCCCCAGACACG
GTCCACTCGGTGGAAGATGACCACGTTTCCTGCCTTGTCGAAGCTCACGG
CCGTCACAGCTCCCAATTTCACGTTGTTAGCCGGCCAGGCGTTCTGGTAC
ACATAAGCTGGGAATGCATAGATTAATATTAGATCCCATTTGACCTATAG
TAGTTACTCACTTGTATTTAGTTTGGCTAGTTCAGTCTTAACGTCGGGAA
TGACCTGCTTGGGCGGCTGGGGCCAATTGACCGGGGTGGCGCCCGCTCCC
TTCAGCATCTGCTGCATGCTGTTGCTATTTACGTTATCGTTGCCATTCTG
CAGATAACGCACCGAACTTTGAGTCTGGAAGAGAGATTAACAAGAGTTTA
TTAGCCAGGCATACAGGAAAAAATGCCACGGAGCACCGAACACACACACA
AGAGGCACAAAGCACTTCACTGCAAAATCAATATAAAATGTTGCATTCCG
CCTCGAATATCAGGAAACATATGTTTATTAATGCAAATAGCTTCCACGTA
GTACATCTCTCAGGTATCCAGATGGATGCCAACGATGGTGTCTTACCTGC
GACGCCGCTGGCTGGGCCTCCAGGAGGAGGACGACGAAAAGGAGCAAGCA
CCAAGCGATTCCCAGGGAAGCGCGATCCATGCTCTTGGACCTGGTGGAAA
ACATTGTTGTACGAGCTCTATGGAATGCTTGTTCGGCTGCAATTGAATAA
ACAAACATATCGGCCTGGCCAAGAGCTCCGATTTATGACGCGACGACTGG
CTGTTGAATGATATGTGCGCAGGGTCATAGATGTTCGATTTTTCTGGGGG
GTTAGACAACTTTCAGTTTGATTTATTTTTAAAAGTGCTTTTTAGGGACG
GGTCTTTTAAATAATTTCTATGGTTTGTTTTAGAATCTAGACTAATTTCT
AGAGTTTTGATATATTTTGTGACCTTGTCTACGCCTCTGGCTGCACAGCT
GAGCGTCAGGCGTTAGTACATTTTTGAGTCTGGCCGAAACATTTTTGTTT
ACTTCCCATGTCCGCAAATTAAAAGCATGTCGCAGACAGATATTGATAAA
AGCATCGAAGTAATTATTAAAACAGAGGAGTTGGCTGACAAGATATTGGC
CAATAAGCATGAGTTGACGGTCATGGACAAAAGGCGCCAGGAGGCGAGGG
AGGCCCTGCGTCTAATGGAAAAGTCAGAGCAACAAAAGGTCTGGATCACA
ATTGGATCCTTGTTGGTCAAGATGCCAAAAGAAAAGGCAGTAGAGCTCCT
TAAAAAAGGTAGGCACGATTATTTTGTAGTGATGTTAGCTAACTTTCTTC
TATTCCAGATCAACAGCAGGTTGAGCAGCAAATCAGTATGATCTACTCGG
ACCAAAAAATCCTGGTCAACAAACACCGCGACCTGGAGTTCAAGGCACCC
TTCTCAGGCACGCACCTGAAGCCACTTGAGCAAAAGGAGTTCGACGCTCT
TAAAGCCAATCTTCCACTTCTGTAGAATGTTTAAATAATATGAAGCATTA
TAGTTTTTAAACAATTGTTTTTCTTGGCGGGCAGTGTGACCAGAAAAGTG
AGACGTGGTAAAATCCAGGCAATAAACAGGGAAGTTATCGATGTATCGAT
ATGATCAGTACGTTGACAACACTGGACCGTGTCCGTTCGTTTGTCTCGTT
GTCCCCCCATCAAACAGACTTCCAATCAGACATAACTTATTTCGAAACAC
AGACTCTGACTGAATCGGGAATTATTGGAAAATCTGCAGATCGCTGAAGA
TTTCCACATGTGGCGAAAACGTGCGCTTACGTCGTTGCGTGATTGTGTGT
GGTGAGTTCTCTTCTCCCACTGGCCCCCCAGCCCCCAACGAGCTCCCCGC
GCAAAAGTAAAGTTTAGTGCAAATAAATTGCCTTTGCTTATCTCGGGGCG
CGTTCGCGTTCGCGTCATGAAAGTGTGTGTGCCGCGTGTGCGAGAGTGTT
GTTAATTAATTAACAAAAGTCGCTCCTGTTTAGCGAACAATAACAACTCG
AATTCGAAAAAATTCGAGCAAATATTCGAGGGAAAATAACCGCCAAATTC
TGCACTGCATATGGGCCAGTTTGGGGCGCCCACTATCCGACCGACCGCCC
ACCGCTTGCACTCTGGAGCCAGAAAACGAAAGTTCTTTCCTAAAAGTAAC
AACAACAACAAGTGCGCAGAGCGCCACACAGCCAAGAGCGAGCAAGAGAG
GCTCTCGGAGACTTGGCCTTGAACTTGTGCGCGGTAAGTTGGATTCAGCC
TTTCTGTTTTCCTTTCCCCAGCTCTTCGCTGCAACATCGATTGATGCAAC
TCTTGGTTAGATTGTTGCAAGGGAAAACCGCTTATTGAACCGCTTATTGG
TTAAGTAAGCTATGCCACTTAGGGGTTAACCCCCCAGAAAAACCCCGTCG
AATAGTCTTCACTTTTATTTTAATTTATTGTAATTGTTTGTTTGCATGTA
ATCATACTAATTATTACTCAAGTAACTCTAACTAAATATGACAAATCAAG
TTCATGCATCATCTGGGGTTCCCCCTGTGTCCTTTGAAAAGTGATCCTCC
CAGCCACCCCACCATCCCCAGGAAAGTAGTCACGTTCTATGCCGTAATAG
AATTGTTTAACAAGCTTACAAGCCACGGCAGNNNNNNNNNNNNNNNNNNN
NNNNNNNNNNNNNNNNGTTTTTAGAAGAAAACGAAAGATTTAGAAATTGT
TGTGTGTGTGTATGTCCGTAAGCTTTAATATAATTTGTAAAAATATGTGA
ATTAATGTTGCGGTGGAAAAAGAAAACAAGTTTTTAAGCTATTTGATTGA
TTTTTTGTTTGGATTTGCGGACTTGTGAGGTAGGAACTGACTCAGTCAGT
TGGAACGCAGCTATTCGCAAAGAAGAAATGCACTTGAGTTTGGAAAACAA
TGCAGACTGTTTTCGAACTCCCTCCGATAACAGCAAATTGGTAAAATGGC
GACGCGCTGATTGCGGATGCCGGCATGAGTCCTGCAGATTGAAAACCCAC
TTCTACGGCTGAGGAATTTTCGTTTTAGTGAAATATTACCGGCCAAGCCT
GATTAATTATGGCTTGTCGCTCCGTTGTCGTTTAAAATGCTCAGCTAGAC
TCGGTCGGTTGTTGTCTACTANNNNNNNNNNNNNNNNNNNNNNNNNNNNN
NNNNNNNNNNNNNNNNNNCGTCCAGTCGAGTCCGGTTTGGGGCCGTTTGG
CAGTTGCAAGTGCAGCGCTGCGCTTTTTTTTCCTTCCCTATAATGGGGTA
TTACGCATACGACATGGTGGTTACTCTATATGTATCTCACAGATACTTAA
TTTCAGTGGCAGTGTACTGATAGGTCGATCTAGCTTCGACTATCCTTTCT
GGTTCCGCCTTGGATTGAATATTGCATTTTTAAAATTGCAAGCACGTTGC
AGGTAGCAACAATGGTGGCAGCTATGCGGTTGCATTGTACTTGTTTCTAC
TCCTTTTCTTTTTGCGCCAAAGTGGGGATCAAAATTTTCCATACATCTGT
TTTCGTGCCTCACCTGGGCGCTCTTTCTCGTCCCAATCGGTTGTTTGCTT
AATTGTTAAATAATATTAAGCGAATTTGCTTTAAATCAGACAGCTGATTC
GTCGGCTGACGGACCNNNNNNNNNNNNNNNNNNNNNNNNNNNNNNNNNNN
AGGCGCACGGAGTGAGCAAACAAACATATTTGACAGACTCACTGGCGGAT
TTTATTTATCCCCACCNNNNNNNNNNNNNNNNNNNNNNNNNNNNNNNNNN
NNNGCAAATACATACTTGTTCTATCAATTTCTGCGCCGCAGTTTACACAT
GCGTCACACCCACACACTCACAGAGAGAGTACACGATTTTTAAGAAATTC
AATAATAAAACGCAAAATATGATAATCATGCTAAAAAAGAGGAAAGCCCC
AACTCACCACGGGCTTTTATCAAAGAGAGGTCGTGCCTGGTCGGGGCGAG
AGAGAGAGAGCTGGCGCGTGTTTCTGACACACAGACACACCGAAGCGAAT
TGAGTTAGGAACTGGTCAACTCTTTGTTGCCACCCATTCGGTGCTCCACC
ACCCCCCGCGTCCAGCCCACTCGCTCAGCTGGGCCCCACTTGTTGATGAG
AGCTTCGGAGCGGCGCCAGAAACTCACCACGCTTTTGGGGAATCGATTGT
CGTGGGCAGGAAAGAGGAAAACAACAAACAACAAGTCTCTCTCAGCCCTT
AATGGGGGAAGAGCGAGCTCCCGTTCTGGGACCTCTCTCGCTCTCTGTTG
CTTATAGTGCCTGCTGGCCGCCCCCTTCCTTAGGTGCTTTGTAAAACTTA
TCAAGGTCGTTGGTTGGCTTGGCGTCGCCTCTTTTTTTTCGCTTTTTTCG
CTTTCCTGCTACAAGCGGGTTTTTCTACTTGTCCTCCACCACCTCCTCCC
GCCCCCCGGCTGGACACGTTCTCTGCAGGCTTNNNNNNNNNNNNNNNNNN
NNNNATCCTTTGGCAAAAAATTCTTTTGCTTTTATGTTATTGGGTTTCTG
CTGCCTTTTGCCGTTCGCTGTTCGCATGCTTCTGCCTTGTTATTAGTTAT
TGTGCTTGTCCATGAAGTGCACTTGAAGAAAAAAGGAATTAATTATAATA
TTTTTTAATATTATAGATCTAGGAACTCTATCTCAATAGCTCTTTAGATA
ATCCTACTTCCTTTGAAGTTAAAAATCAAACTATTTTTGACATTTTCCAC
ATCTATAATATCATATTTTTTAAATATATCTTCTAATATATCATTATATT
TTATAAGGACATACTTTCTCTCTAGTATATGACCTCCTAATGGGTCACTT
TACTTTTCCTTTCCCCCTCCAAATATCCCCGCTCTCTTCAAACGCCCACT
TTGGGCTTTTTATTTGTCGGCTCTGTTGTTTAATTTACTTCGTTTACCTT
GTCCTGACGTTTACTTTGCGCGTGTCCTTTATCCTGGGATTTCTCAGCAC
NNNNNNNNNNNNNNNNNNNNNNNNNNNNNNNNNNNNNNNNNNCTATTTGT
ATAAAAAAGCTTGAAATTCCCATGAAACTTAACTAAAATGTTTAAAATTA
TCCCGACAAACAAAAGTTTTAAACGGATTATTATCACCCATTGATTCTGG
CATCAAATTAGCAAACTATAAGCCTCCAAAGATCAATATTCCAGTAGGGT
