# Supplementary material for: SMCis: An Effective Algorithm for Discovery of Cis-Regulatory Modules
Source: PLoS One. 2016 Sep 16;11(9):e0162968. doi: 10.1371/journal.pone.0162968 (PMC5026350; doi:10.1371/journal.pone.0162968)
Supplement: S1 Datasets — (ZIP) [file pone.0162968.s001.zip › dataset/Drosophila/Masked/dana_gf11502.fa.masked]

>scaffold_13266:12375195,12415194 (reverse complemented)
TGAAACTTTCTTTTTAGACAAAGAAGAATAGCGGCAGCTGTGTGGGCGAC
CGGTTTCACTTTTTAAAACTCAGACGTATGGAAATGCGTGTCCTTGTACG
AGTGTCTATTACTGAGTATTTTCCATCAGTGTGTCATGCTACGACTCCAG
AGCCTTGTACTTGCAAGTTAATTGTGGGAAGGTATTTTTGTGGTTATCCT
CAGCCGCGATAGACCTGTGATGATCAAAAGAAATACGCGTCTGCGAGTAT
CGAGGACGCTAATTAGAGTTGGTCAATGTTTGCGCAGTGATATTTGCATG
ATCTACAAACCGAGGATGTTTGATATTGGTTAACACACAAATCGCACAAG
AACCAGATGAAAGAAAGGCGACGGAGGACGGCCTTACAAATTACAGATGT
GGTGCATGGAAAGGATTCCCAATGAGCACTTGAGCGCGCGGAGACGTAAA
TATTTACCAAAGGATAATGTTCCTCGCGCGCCGCTAACAAAAAAGAGAAT
GTTTGTCCAAATTGCACGAAAACGCAATTCTGCGGTTGATAAAATGGTTA
GCCCAAGTGCGATTTGTTTAGGACGTTCTTCGGTGCTCAGTCTTCGCCCT
TCGCCTTCGCGTATTTGCCTTAGCAATCATTTGTGTAATTTTCGATAAGA
GTGCTGCGGTTCAATTATAGATAAGTTTCAGTGACGTAGCCCTACGATCT
TTTGTTCTGCTGGCCATCACAGGATGCAAATGTGTGTCTTTTACAGGTGA
TGCGATTTGATAAGCCATCAGGTGGGGCTTACACAAATTGAGTGTTGGGC
CTTTTCCGGGAAACGGAGTTAAGTTCATGTTTACTCGGTATTGTTTCTGG
GAAACTTCTTCCAAAGGACCTGGCGACGAGTAACTAATTCCAAGGCTCGC
CTCTCGAGGTACGGATGTACGAACAGCTGATCCATCGAGTACTCGAAGTC
TGCGGAGCCTTCTCATGCATTCAATTATCCAACCTTAATCAATTCCTTGT
GTGCAGTCGCCTCCCATACATTGAAGACTTTCTCTTTCGATAGAAATCTA
AGACACTTAATCAACCGGCTGTCGCGTAGGACCTCCTATACGGGGTATGC
TATTCCCCAAAATGATTAATTGGACATTTGAGCGACTTGAATAATCGAGG
AAGTCACTTGAGGATCACCCCACAACTCACGGATGGGCGGTCCCCCGTAA
ACTCTTTCCAATGCGGCATGGGGTGACATATTAGGCACATTAAAATGCCA
CAAGGCATGCTAAGAAGATAATTCAATTTGAGCTCCCAAGAAGCCGCGGG
ATCGCTTCGGGATAGAGGACGGGAAAGAGAAAATGTGAACTCATTATCAA
GTATTTAGAGACCGCGACCCTCGACTTGTTCCCTATCCATAGCACCCTTT
TCTTGACTCTGTCGCCTTCCGTTTTTTGTTCGACGCCCTTTATCGTTCAG
GCCTCGTCCTCATCTTTTTACCCCTAATTTAGTGATCATCGTCGGGCTCC
CTCCTTCAGTATCGTTTGCCTATGTTTCCCCTGCATCTTGCACTAATCGA
GAAAGGGTCACAGGCACACGCGTCTCCGGAGTCTGGAGTCTAGAGCGAAA
ATCTCGGCATGTGCGCTGTATCGGATCTGAGTTTTTTGCTTGCCGCACTC
TTGTGTTTTTGTCGGATCGGGACTGAATCGGATCGAGCGGCCAGGCCATA
TGGCGTTTATCGTCTTGACGCTCTGACGTGTGTCAGTCTCGCGGCGAACG
AGGAACTTTCGTGTTGATTTCTTGGGGTTAATTTGTTTTGCGACTCTATT
AATTGGGTTCGTCTGGTTTTCTGGTGGGCGTTGCCCACACTTAATGGGCA
AACATTTCAATCGAAAACTACAACTAATTTCGACCTATGGGCCACCGCTT
AGCATAAATTAAGCCTTGATCGAACTTCCCGTTTCTTTGAGAACCAATCA
ACTATTCATGTGCTAGTGACCGTAGGGCCCATGTTTGATCGCACATTAAT
ATCAATGTAGTTTCTCGTAAACTACTTTCTATGTACGTTCCTAACTAGCT
GCATGTGTCGATCGTTAGTTTCAATGGACCATGTCGTGGCGGGGTAAGAT
GTGCAGGCAACCCCGATGAGCCTACGTTTTACGGCCATGGGAACACTTCC
CGCTTACTTAAACTCAATAAAAGTGTTCCCCCAAAGAGAGAGTGTGTTTA
TACTTCTTGCCCGAAATGTGACTTCTACAAACCGATTACTGCCACAGCCC
TGGGGCGCTCGGAGGTTCCACGAGCCATCCACTTAAGCTTAGTACAAAAG
TCTCAATTTCAATCCGTTGTAGAGATGGACTCCGAAAATATTATAAATTC
TCTCACATTTTCTTATAAATGAGTCTTTTGTGCACGAATTAATCAAGTTC
TGTTGAATATGCCACGATAAAACGTATGAATAAGACCGATTAAGAAGAGA
TGCGAGCGCAACGGATTGCTGGGTTTGGATAATTCGTTGTCGCTTCCTGT
GGCCGAATTGGACTGGATTGCAGGCACTTGTGCTTTTCTGGCGATGGGAA
TTGTGCTACTATTAATCACTTACGGGCTGGGTATCATGCAAGGCCAGCTT
TAAAGGGGGGTCGCCGCCTCGGCACGCAACCTCGATCATCCGCGAGCTCA
GCGGTTCGGTTCCAATTGAAGGCACCGATTCGAGAGGGTTTTCAGACGAG
TCAACTTCAATCTAATTTCGTTATTTATGCTCCTATTTTTCCTAATTGCG
CCTGGGGAAATCGAACTTGCGTGGGAATGCAGTTGACTGGACACTGGCGG
GAACATCTTCATCTCCTTTCTTGAAATTAGCGGTGGAAAGCGCTGAAGAG
TGGGCCTGGCCGGGAAAAGGGAAAGGGGAGGGGCTGGACTAAAATCATTT
GCTTGTTGACTGCCAAAAACCAAGTCCAAACAGTTTGACCGATTGGACAA
AGAAAAACTTCCATACACCGAGAGAAACTTCTGCGTGCGAAATCTTGGGG
CTGGCCTTATTTCCAGAGCGTTGATGCGCCGCTTTGCGGTGTATTTCCTG
ACAAACTTTCGTATTCGGTTCTCGGGGGTATTTTGGTACTCATTAATTAC
GCAGACGAGTCCCGGCCATTTTGGGTGTTAATTTCAAACTTTCATCGAAG
GACGCAGGGCTCAGACGAACATACACATGTGTCATTTAAGCCCGGGCCCC
ACTCCTTATGTAATTGAAAACCGAGAGAAAACAACATCGGGCCGCTCTTC
GCAGAGCCGCAGCTAATGTTATTTGTGGCTTCAGGATATTAGTTATTAAT
GAACACGTTATGCTAAGACCCAGGATGCACAAGGTGGACGGGCGGGAGGG
CTCTGGCTCGCATGTGTACTCCGCGACTTGAACCCCATATCCTGTATCAG
CGTCCTTCATTAAGGGTTGCGCTTATGACTATTTTAGCCTTATCATTGCT
AGAAATCTGTATGTACACCCACCCACCCAGCATCTTCACAAGTTTAGCTG
GCCCTTCCTTTCCCAAGGCATAACTGACTATGATGTATCTCCTTTCGGCT
AATGCATTTTGTGTATTCTGATTTTCGTTTGGGTTTTGGGGCAGTAGTGT
CGACCCGTTTGAAGGCAAGCAAAGGCAATTCATCAAAATGCTTACCAAAA
TTGATAAGTGAGGTGAAGCCAACCACATGTACAAGGTGGGGGCGGCCTTA
ATTAGGCGATTCATTGAAAGTTTTTCGATTGTAACTCAAACAGCTTTCTC
GCTCGCGTGATTTTAGAACTTTTCGTAGCTAAGAACTCAGAACTTAAAGA
GTTGACGCCATTTCGTAAGCATTATCGATCAAACTCCGCCTACTTCCCCA
CTCCCCCAGCTTAATGCNNNNNNNNNNNNNNNNNNNNGAGAACCGCTGTC
AAAACATAAATAATTCCCGCACACAAAATAAAGAGTTAAAAGGATAGCAG
CGAATGGCAATGAAAGTCGAACCCATGTGTGTGTTTGTCCGTGTTTTCGC
CGCACTAATACACTGACGCGCCACTCACAAATCGATAAAAATAAGCAGCT
ACCCCAAATGCTCTCTTTCACCCTTTTAATGTACGAAATCCTTTCGCTTT
CAATCGANNNNNNNNNNNNNNNNNNNNNNNNNNNNNNNNNNNNNNNNNNN
NNCAACCACGGAGTTGGAAAAACTCACTCAAGCAGCTCCACACTCACACA
CGAGCTCAGGGAAGGGGTAGGAGAAAGGCATTGCAATGGCGGCTTCCCCT
TTTTNNNNNNNNNNNNNNNNNNNNNNNNNNNNNNNNNNNNNNNNNNNNNN
NNNNNNNNNNNNNNNNTCGGTGCTCCAGCGGTGGGGGGCTCGGCGGTGGA
GCTTCGTCGTTCTGGGGAGCGCAAGTCAATGGCCGACAGACGCTAAGCAG
ACGGAGACGGCATTAAAAGGGTTAAACTGGGCGACACGTGCGGGCGAAAG
AGAGCGAAAGTGTTAAATTTGGAGCACATGCGTGTTGTTTTCCCTCTCTG
TTTTGGCGGCCATTTTTGTTTATAGTGGGCAGGCGAGCAGCAAAGCAGCA
CGTGCAGCTTTTCCGTTATTTATCATGTGGAGAATGGAGTGCGGTGGGTT
GCGCCGCTCTCCACCCCGCGACGAGTGGGGGGAGTCGTTAGGACCCAGGC
AGCATAGCCTTAATTAGAGCTTAAGATTCGTGGAACCCGTTCTGGGCATA
CGAGTGCATGTCGCCTCAATGGATAATCCCTTTCTCGGCATTACTCGCAT
AATGGGTTGCTCAATCGATTCTGAGCTCCAACATTGCGGGATCTGGCGTA
AGGATTCAATCCCGGTCGGTTCTCACGAAGTCGCACGACTTTGCGGCTTA
AAACGCACACACAATCCGTTCGGGAACTGAAAGGAAGTAAAAGGTTAAAG
AAAACAATGCGAGGTGCATCCTTTCTTTGGAGAATTTCCAATAATCGAAG
GTGTTACCTTCAAGGTTGACTGGCTCTGACAATTGGAAATTGAAAAGGAT
ACACAAAAGATTGGTGACACTTGCCGCAACAATAAAGGGTAGCAGAGTCC
CCAGGGGAAGGGATAGGGCCCGAAATTAAGCCCATGAGATGGTATTGCAA
CGATAAGGTGTTGCTGGCTGTTCCCAGGGCCAAAGGGTTAAGTGAATCCA
GAAAACAGGATTTTGAAAACATATATTTTTGAAGAAAACATTATTTTTGC
AGCAATTTGATGTTTTCACTTGCGTTTCCGATACTGCTCTTTTTATTCGT
CCGATATCTCAGCCGAAATCTACTTGGCAATTCGATAGCAGTGTCCGGTG
TTTTGTTTGCGGTTAGAAAGTAGGACACTAGAGCAAGGACATAATGAAGG
CATATCCTGTGCCTATATGCACATGCCCACAATCATTTATATGCGATTTG
GCTGCGGTTTTGGTTTTCATTGTGAAAGTGAAAACGCAAACGGATGCACT
TCGAGGAGTTGATCAGCTCAGTTTCATAAATGCGGCAGCATCCTTGAGGT
TTTGTTTGGCCAAAAGTGGTCTCGAATTCTCCAGCCCGGTATTTGCTCAA
GGTCTTCCTGGATTCATGCAATTTTTGTCCATCTTCTGCGCATTGTTGAA
CGTTCTCACAGGTGTTCCCGGCTCAGGTGTTTGGCTTTTGTTTGCTGTCC
GATGGAAAAGGGATTATCTTTCACAACGCCTTGCCCATTTGTGGTTGAGT
GTCCAGGATGCGAATTGTTTTTTTTTCATCTGAGTAAAATATATTCTTAA
AACAGAGTCTATTTTCAAAATTCAGGGGTGCTCGTTGTTGGAAAAAGAAC
ACATTCGGGCCCCGGTGGATGCTCATTGCCAGCTAGTTTTTCTTAGTTGC
CCCTCCCAGGCACGCACTTGGGGTCACACAAAGGTGACTATGTGCGGAGC
TAAGCAAATGCATATGTCTTCTCCGAGAAGAGTTCTTTCCTCTCAGTTCG
CTCCTCCCCATGCCCACACAAAAAACAATCACTTCCCCAAGTGGCGAGCA
CATGGAGACAATTGTTGCAGGAAATGAGACATTTGCTTGGGGTTTCTCCG
GGAAATATTTGAACTTTTTAACATTTGAAATGCAGCAGGCGTTGAGCACG
CTTGTCGGGCACCACTTTGTATTAACTCGGAGGGGGGACCACTAAAAAAT
GAATGGCCGACCAAAATAGAGTTTCTGCGCGATACAGGCACTCGGATAAT
TTTGTCTTAAATGGAGAGGAATTTGACGCAAAGAAAGTCATAAATTTTCG
TCACAAGGAAACTCACTTAAATTATATTATCCCTTTTTGAGCACAGAGCG
CAGAGGCGAAAAACCACGGCTTATACATCAATCCTCGGGAAAAGACAAAA
GTCTTGTAGGCGCACTTAATGGGCCGTTTAATGTCCCAGCAAAATGCGCA
AAACATTCAGGCTCAAAAAATACTACTCGTAGTTCGGAAAGCTGGGAAAC
TGGGCTTGACCGGCACTTAAAGTCGGGTGGCGGCTAATTTGTGCCACAAC
ACACCAATGTGTCAATGTGCCGCCATAAAAGCACCAGGGGCAGGCAATAT
GAGGTGAGGAATCAGCCCCACGATACGCAACTTATTGCTCGTGTAAGCGA
AAAAACGAAACGGACCTCACAGGGCTCTGGACGTCTGCAAATGATTGCAT
TCGCGTTTATCTGCCCTCTGTTAGAGAGTATAGCTGTGAAGGAATCTTTG
ATACCAGAATCTTGAAGCGCAGTTTGCAAAGAAACCTGAAGACCAGAATC
CCCTGGAAGATACTATCTTGATTTATGCCAGCGATGAGTTAAAATCTGAA
TACACATAGCATGTTTGAGTGATTGAATTCCTTCCTCAAAGTCTATTGCA
GAGCGTCCAATATTCGACTCTAACTTGGTCTGCATTTCCAGATTCCTTTT
TTGGCTTAAGCGGCAATTTTTACGATTCGAGGACACTTAGGCTCTAATAT
CCTTTTTAGCACTCAACTAGGTTTTATTCCTCGGATTTTATTTCCGCAAC
TATTTCCAGTCATGTGAATAACTTGTGGTTTTTCTATCTCCATCTGCGCC
GTTCAAGGACCTCTCCTCCATTCACGACAATGACACTTGTCACCGGAGTG
TCAATCCTTTGCAGGTTGCCACAGGATGTGAGATGCGTAATGTGAGACGA
ACGCCGGGTTGCACTTGGAGAGAAAGTGTTTGTTTCCCACACATGGAAAG
GATACAAGGTTTCAGGCTGCGCCGTTTTCATGTCATGGGAAAGTGAATGC
AACACATTACCAAACATCCTTTTCTGGCATCCTTGCATCTCCCCTGCATT
ACGGTGCATATTAAATAATAAGTGTGCAAGTGAAGTTGCATTTCGCATTA
ATTAATCATTACTTCATGCTTGGCCGAGTGGACTAATCCCGAAACGAAAT
CTGTGTCGGTCAAGAGAGGACTCGGACCTGACCATGTGGGAACTAAGCGA
TATCCTGTGGCGAACCCGTTTCAAAGAAATCTCGTAAGATGCTCATTATG
ATTTGATGCTGCAGTGCCCCAGAAAATAAAGGGATGCCTTACCGAGCCGG
CTCATCATCAATAAGGTATAACATGTTGCGAAATTTCAGAGTACTGAGTA
CTCACTCACTCATCCTTTTTAGCTGGTCAATGTGGCCAGCAGACAAAAGC
AATAGAAAAGAACCAGGCGGTCCTCAAGTAGAGCCAAGGCCCAGACAAAG
GATTTACTCTTTGTTTCCGTTTTGTAAGGGAACGTCCAAGGAATAAAATA
GATTCGTATTACCGCATTGTGATACTTTCTAAAGAATTTCGGGGCGAAAA
TGCAACATTACATACTTAGTCGCAAGGATTGCTAACCTGCGGACATTACG
GTAGTATAGCTCGCCCAGTTCCCGTTTTTAGAAAAATTCACGATATTACT
CATTAAGAAAGTCACACGGAGAACTAAATGGCAAATGTGACTCACAACCA
CTGAATGACATTTTTAATGCCCTTGCCTGTTATCTGATACGATTTACTTT
CACTTAACAAGACAGGTTTGCAGAATATAACTAAATCTTGATAAGGAAAA
GGGTCCTTAAATGTTCTTTTTTGCTCCATTGATTGAAAATTCAGAACCCG
ACGCCCCGAGATTGGGAATTTCCCCTGAAATCGATAAAAAGTAGACTTGG
CTTCTAGTGTTACTCTCCCACTCCCGCCATTTAAGGACTTAATTGGAGGA
TCGGATTGGAAGGTATTGATCTCATGCACCTCGAAGAGCACTTGTATTCA
CAAATAGTTCCAAGGCCCGCATGTCTGAGTCAGTCGGAAAAGATAGTGGG
CAAACGTGATTCCACAAAACTAAGCACCAAAGTATGCTCCATTACGTTTG
CATCTGTACGCCTGCACATATTTCCCATAAATTACTGCCCAGTTACGTTG
CGTAAATTGATTGAATATTGCAAGGGCAATTTGTATTCAAAAACGGATTA
CCAACGAGCGGAAATATTTAGTTACTATCGATTTAAGTGCCCATTCTAAG
TGGGGCTGGGCAGGCCGCGGGTATGGAAGCTAAAGAATGCCACTCCGGAT
ATTCTTGTTTAATTTAAATGAGCACTGGAACGATGCGGGCTTTCTTTTAT
TTCACACTCGATTCACTCTCCATTTTATTTTTCTCGTCTTGACAAAATAA
ACGAGGAAAACTGTGGAAAGTATTTACGAATTTAACCGCAAAAGTCTCCC
CAATAAAATGTACTTTCACCTTTTTTGCAATACGATAAGCGATCATTATT
GGACCACACAATACCTGGCCGGAAACTCCTGCTTTGTTGTGAGTCCACAA
ATTCGATCGTTTAATCGTTGCCAAGGACCTGCCTACGCGGAAATGAAATT
TGAATGTCTCGAGGGCGTGTCCGCACGCCTATTGTTCCCGATTTGACGTG
GAAATTATAGAAAATATCCCCGGCTCTGATATACGCGCACAATCGAAATC
GAAAGTTGCCTGGACTACACGCTGATACCGGAAATGGTTTTCACTTTTAT
CGAGCGCCTCTCTGATTTATTTGTGTTTTATGTCCTAGTTACCCAAGTGT
CGGGTTTCTGTTCGAGGGATAAGGACTCGTCCAAGAACCGTCAGTCCACA
AACAAGGAGTGGAAAAAATGAAATTCAACGAGGCATATGTGTTTTGTAGC
GCATGAACTTGTTTTCCTTGCGGAGGAGCGCAGGACTCACATTTTGCATG
CTTGCCTCAATGCACACATTCTTCGGCTTCCTTTCCGCCGAGGACTCCCT
GGTCAGCGGGCCAGCCAAAGCCGAAGATGTCCTGCCTACCCATGTGTTTA
AAATTCGTTATCCTTTTGCGCAAGATTGAACATATTTTGCGTGGGTTTCG
GTTGGGTATCCATGATTAGGGTCAGAATTCTATTCTGTTTTCAGATTTTC
AGTTTGGCTTAGGCTTCTGTGACTTTGTGGAAGCGGATGGCAAGGATTTG
CCTTGGACACAAGCTAATGACACTAAGCAGGAAAGGAATTCAGCTCCACG
GGTTGCATTGCATGGGTTCCGTGTCTATCGATTGGAGTGGCGGTAGACCT
CGGTTCCATCACTCTGTTGGGTCAAGTTCATTAGTCCCCTCTTGACTGGC
GCCACAAAATAAATAAATATTTGACCTGACCAAATGGCAGTCACTATTGG
AGTGCTTTCAGCTTGGGAGGAGATAGGAGGGGACCTGCCCAACCTCACCC
ACAAAGGGGCCAAGTTCACCAATATTTTAATTTCCAACTCGGTGTCGCCC
CCTCCCTGGAAATTTCTCTTCGCTTATCGGTCGCTTAGCCGGTGACAGTC
GATTGAAATTGCAATTGAGTAAACAGAGCCGGAAATGCATTTGCTTTCAC
CGACAATCGCTGACCAGGCAGACTGGGTTATCTCCCGGTTCCCCCGGAGA
CTCGAGGCTCGTCGGGTGTACCAGCAATCGCTGTAAAAACATTTCTCGAT
TATCGCCGCTCATCGCCTGTATTTTTCCTCAATTTTATTAACAACAATTT
TTTAATTTCCCCAAAGGGTGATGGGATGCGAAGGCGGAGTAGATGACCAG
AAATTGCGATACTCGGCTGAAAAGAAGACGTGCGAATTCAAAGCCCACGC
CGATTGCGGCAAACATCTGAGGGATTACCGTGCCACTGCGTTTTGTCACC
TAACTGGGGCATGACTACCCATATACCGACACCTCCCCACATCCTTCCTC
AGACACGGCCTGGGGCGGTCGATCAAGGGGACTACAAGAAAGGATAATCC
TGTTCGAATCGATGTCTGTTAATTTGTTACAACATCACGTAAGAATGAGC
CGGCGAATCGATAATTTATAAAAATGCCGCAAGGTGACATTTCAATTTGC
TGTCTGGGCAACGGGAGAGATACGTGTTCGCATAGTAGGGTTAAGTGCTT
ACCGAATGGCCTCGACGTGACCTGGCCGGGTTTTAATTTGACCTTTTTTC
CCGGTTTCACGAGCACCAGCATCCCGTATCCCGTTTCCTTGGCGCCAATC
CTGAAAGATTACCATATAGAGTTCTTAAATCAACAGATACTTGGATTCTA
TTACGTTTATTTTTAGGACTAAGGATCCGAAATGGATTTCCTTCATTGGG
GTTTGGCCTTCCTGGTTTGGCGGACTACTGGAAGGTATTTGAAGCGTTTC
CGATCCTAAAAAGTATGTACTTATGGGCCGCATGACAGGAATAAAAAATG
TCACAAAGTAGGAAAAAGAACAACTTTTGAGCATTGAAAATTCTTCAACT
GGAGTCTCGAGCAGCGTCCTTTGTGGAACGTCAAAGAGTCTGCAGTAAAT
GCCTATTGAAGTGGGCCACGCTGGAATTATGATTAATGACTCCGCCGAAA
GAAAAGTTAGCCAACTGGCTGAGTGTCGCAGGAATTTTTAATGGTCTGTC
CCGGTGCCGATCTAAACAAAGCTAAAAGGTCAGTGACAAGAGAAAAAATT
AACGGAGCCCGGGACTTGTACAATTTTTAAGGAGCGAAGGAGCAAAAAAG
TGCTCTTGTGAAAGGAGCTGCGCTCCTGCAAGCCATAAATCATACGTTTG
ATTTGAGGACACCTAGGGACTTACTTCATTTGTTGTAGGTGGCAATAGAG
TTGATTAATTGATAGCGACAGAGCCTGCAAAGGATTGGCCGATGAAAATC
GCCATTTGGCTCGCTTGTTGACAACTGCTCCTTACAAATCCCGCTCCTAG
TCCTCGTCCTGGATGGATGCGTGTGGCCCTGTTCCCACCCCTCGTCACAA
CAATTGTCGCCCAGCTGTCAACAGCAAATCAATGCAATTTACAGCTTCAT
TTTTGCAAATTTACGCTAAAAAACAGAGCTGACAAGTAAAAGAGCCGGTC
CGCTGACAGGCCACTGCTAACAAAGGACCCGTCCTGCCATCCCCCATGCC
AAGTTTCGGCCCGAAAAGCTGCTCAACCGTGTGCAACGCGATACTTTTCT
AATTTTTGTAGTTTTAATGCCTTCTTTGGTTCTTCTTTCTGCTGCCTGAC
TTTTCTAGGACTTCGCTTTGTCTAATTGCCAAACAATCGCCGCCTGATTA
TCCTGTCAAGCCGAAACTTTGTGCGGTTTCCACTGCGTAGTTCTGCCTAA
TTGGATTGACTTGCAGACATGTGAGTGACATCACGTCGTCATCTCCATCG
CACCTTTCCGTTTTTGGCGCCACTCTAAAATCGCACGCAAAACGCGCGTT
CCGTGAACGGCCATGACTGGGATTGGGGCTTATCATTCCGCTTTGAAGAA
AATAGCGCACTTGGGATTATAAATCAATCTTGTTTTGTCCTGTAGCTAAA
TTAGTACCACCTATATGTATGGAGCAGTACCAGCAAGCAATTGCTTTACT
CATTTTGTGGGTTAATTGGTCATATCATTGCCTACGTGACACGCTGCCGC
GTTTTGTTGCCAAGTCTACTTTTGTTTTCGTACAGGTCCCCCACTCTTTG
AAACTGAGACCGAAAGGAGGCTCCGGCGAGTTCTTTAAAAAATAAATAGC
TTTGGCGCTGATAACAAACTGGTTGACTAAAAATGCGCTCCGGGTGCATT
GTACGACCTATTGATAAGCCAAGCAAAATCCTTGATCTTGACGTTGCGTT
TCAACTCGCAAATTTATGTTGCCCGTGGAAGCGGCTTAAATTTTTATAGG
TATTGTTCTAACAAAATCGAGCTTAGCAGCGGCGCAGTGCAAGTATTGAA
CAGTTGATAAGAGTGAGAGCACTTGGAGCGAAAAGTTTCTGACACGCAAC
AATTGGCCCGGCGGCACCGCTAATCAGAATGATAAGAGCCAGCTTCAGAA
AAAGGTTCGGCAATTGTACGCCTGGGCGTTGTTTGCATCGGTCCCCCGAT
AAACCGTGGAGAAATTTGGCTTGGGGTGCGCTCCGAGTCCTGCCCATGAA
CTAAGAAACACTTAAAGTGCAGATATCCTGACACAACAGAGAAATCTACA
GGTCGGAAGCAACTGTCGGAAAAGAACTCCAATGATTGATATTGAATGGT
TCTGTTTTCTGTTGAATAAAGGAGTGTGGCACCGGATGTAGGAATTGCCA
ACAATGATGAAACGGTCAATAGCCAAAGAGCCGTGTTGAAGGGCACGGCC
TATCCAGGTTCCTCTATTACCTTGCATAAGAACAATTATAAAAAATTCAT
CAATAACACTAAGATATCTATTATACGGATGTAGCATTTGTAGCATAGCA
TTTGGATGGCCAGATACTGAGATACTCTTCACGATCGGAAAAGCAGCCCG
CCGTTTCGAAATCCCTTCCACAAGTTTCTTTAATGAAACCAGCTTAAGCC
GGAGATTAATCTTGATCTGCGGAACTGCGGTTGGCACGTTGCGCCATAGG
CTTGGAACATCCTGGCGCTTGTAGTAGATCAAGAATAATCGGGCTCCTTA
AGTTAACTATAATCCAAGTATGATCACTGGATCAGTGGCTAAGCAACATG
TTCCGGGGTTCGAGACACCCACTACCTGTGCAGGTCAGCTACTCGGACCA
ACTGGTTTAGCTTAATCCAGGGATTTAACTTTTTCGCCATGCCTGCTAAT
AAAAAGCAATAACGCTACAATTTCTTTTTACTCGGCCAGGCTTTTACCTC
ATTCCTGCAGCTGTTTCCACGGATTAGGGTAGAAAAAACATGTTACGTCT
ACCTCCACAAACGGATTAAATTTTTTGAAACATATAAGTCAGTCTTAAGC
ATGGCGATTAAGCTTGATCCCCTGCGAAGGGGCGTAATATTTACGGATTT
TCCTCTAAATCCTTCGGCTAATCTCCGGCTTAGAGCGCGGCGCGATTTTT
TTCGCGGCTTGGCCTGCATTGTTTTTTTTGTTCGTTTTCTTCGATTCGCA
AGAAAGCAGGCCTCTGGGCCAATGAGGATCATAATTATGGAATTCCTAAA
TAAACGAGGAAGGGCAGACGGCGAGCGCGTCGACTGACCTACCTGTAAGC
GTGGGTAGGAAGGACTCTGCTCTACTCTGTCCCAGGCTTGCCGGCTACCA
CAGGTAGCCAGAACCAGCCTTGAGTTGCCGGCAATTAAGAAGTCAAATTT
CACTTAAAAACAAAACAAAAAATCGCCTAACGAAAAACAATGCAAAAAAT
GTCCCTAGACTGAACTAAATCCGGCTTAGGAAAGTCGATTGTCAGCGGGT
CCTTGCATCATCAGCAAGGTCAGACAGCCGTCCAGTTCTGATCATTTGCA
TGCAGCAAGGATCGTAAACGAATTCGCCGCGTCCTCGCCGCCGAGGCAGC
CTGGCCGGCTCTCCTTTTTTCCCACACTTTTTATGCCGCCCTTGACTTTT
TTAATATGGGTGGTTTGACTTTTTTACTGGACATCGCCGACGTCTAGCAG
GAGTACTTCCGTTTTTTACATTTTTTATGGCGGATCTGGCTACCTGACAG
TTTATGGACGTTGTCCGTTTTTTAACTGGGATAGTACTTCGAAGCCCTTC
GTAAATATTTTTGAATGAAAGCCTCCGCATATTAGTACGAGTCACACTAA
TAGTTTTTATTAAAATTAGTCCGGGTATAGCCCATAGATCCACAAAATAT
GTGGAAAGCATGCTTCTACTCTCAGACACTCGTGGTCTGGGCAAACACAT
TACCGTGGTCATTTGGACCAGGCGGATTAGCCGTCCTAATCCTCGGACGA
GGGTGTTATTTACACGCAGCAGGCCAGCATCTTTTCTCTCATAAGTTTTG
CTAGTAATTAGCAGAATGTGTTTCAAAATTATGCATTAGCCAGCACCGAA
AATGAAATTATTAAAACCAAATGCATGAGTTGTAGAACAAACATTAAAAG
TAGGAACATGAACCAACTTATCAAAATTTTCATAATCCGCCTGTGCCTGT
GGTCGCCTAATCCTGATCCTTGAAGGAATTCTCCGCGACCAGCTTAGCTA
ATCCGAAGTTCCGAGGCTTCCTGATTAGATCACTGGGCGGCTCATTCAGG
AAAACATTGGCGTACGTCTTTAATCTAACCCTTCCCTTCGATATTTGAAG
AATAGACCCACATGCGTTCGCAGTTCACGACCTTAGCAGAAGGCAAGGAA
CCCAGGACACACCTTTTGATCCTCCTCATTAATTTGATATAGACATTGGG
GGAATCTCTAAGCGTGCTGAGCGTATGCCGAGTCCTTAAAAAATAGTAAA
ATTGAATTTAGGGAGGCGGATGCTGCTGCTAACGAAGATACTTTGGGGTA
GTTTTTTCCCTTTAAGACACCTATCCGAAGACTTTTTTATTCTTGCCGAA
ATGGGCATCGCCTGCCGAGGAAGCAGTCCTCCATAATGTGGTTCCGCCAA
GCTCATACAGTTTACCACTAAGCTCCTCTTTAATCCAAGCTGAGCTGAGA
TCACCCAGGCCGCAGGATTCAGCTCGTACGGGTTTCCGAAAGGGGTTTCC
CATCCCATTAAAAAGTAGATTTAAACAGTTACGCATTTCCATCCTTGGCT
TAGGAAAAGCGATTATCGCGCGGCTAATGATGAGTCCGCGGGAAAGCTTC
TGGTCGCAGCTCTAAGCGGAAGGATTACGGAAGAGATCGCGTGGGTGCTG
TGGAATTTCTCAAAGGCTTACGGTTAAATGCAACAGAATCGCCTAATGCA
CTTTAAGTACCTTTCATCTCTATTCCAATATTTGGTAATGTTGTACCAAC
CACTCATCATTATCGAATCGTCACATCCCGTTCGTCTATAAATCACGAAA
CCGCACCCTTTAGAACCTAAATAAAATCGATTGAGTGTTACAAATGACTA
AAAAATTGTGGGCACACTCATGGCTTGCCAAACAATAAAAAAGATCCCCT
ATCCTGTGCTCCTGGGGTGGCTGCAAGGCGCATGCGCGGCGTCCGACGTT
TTAAGCCTTCACTTTCGCTTTTCGCTTTTATTTCTCTGCTTTCCCCCTTT
TTTTATGAAACAATTGCCTCTTTGTTGACAGCCCTCGTTTTCATTCGATA
TATTTGTTCAAAATTTGTCTTTTTTTCGGAAAAAGTTTCAATTTTAGTTT
GGGCTGGGCATATTGTGTTTATTTTCCAAAGGGTAAGCCGAACTAGACGC
AGCTGCTGGCCGCTGAGTTTTAACGAAATTTTAGCAGAGTGGAACATAAA
ACCGAAGTAGTTCGAGATTAGAAAATGTGTTATGGGAAATCGAAAATAAA
AAATGTTGGCCCAGGTTAGTTCCTCCGGCGGATAGCTTATCAAGAGTACG
TACGCACTTTCCTACGCACTATTGACCCACTTCCACGCACACAGCTTAGC
ACGTGTTGTTCGGCTATGGGGATAGAGTTGGTGGGCTTTGTGACTTGAAA
TCGCGAATACTTTCGTCCCCTGATTGTGTCACGCTCGATAAGGCCCGGAT
CTTATTAAAATCCGTTGAGCTGAGGTTGCTTTGTCAACACCAGGCCTCGC
CCGCTTATCAAGCAAACATGGCATCTTCTGACTAATTCCCAAACCTGGAA
AGAGCGATTTCCTGAAACTAGAAGAGTAAGTTCTGTCCGAAACCTCAGAA
GTCGTTATCAATAGGGTCATCTCGGGAGCATGAATATTGTTTAATGCTTC
TGCGAATTTTTCTGTTTTTGCTTTATTTTTGCCAGCATCTTTCGCTGAAA
CCATCCGTGCTCTTGGACGGCGAAAATATTCGAAATTTACGTAACATTAT
GCAGAGCAAGGATATGCCCCTGCTAGGGCTATTGTTCGGTTTCACTTTCG
GAAATTCCACGGTAGTTCGCATTAACCGCCCGGCGAGTCCTGCGCGTCCT
ACGCGTCCTTGGCCTACCTACAAAAACCAGCAGAACGATCTGGACCCATT
TTCAGCATAAGTCCAGCGCAGCATGTCCTTGCCATAAAAATCAACATAAA
ACAATTTAAAAGTCAATCCGCAAAGTCACCAGCAACGCCCGGAGAGGCAG
ATATGCATGTTTCGACGTTCCTACTCCGTTGACTGTTTTTTAGGAAGGGG
TTCGCCGGGCTCTGGGCTGCTACCTGTGTCCGTTTTTTACTAGTTCCTTT
TTTACGATGTACGATTTGTTTTTTAGTCGTGTGCCAATAATTATTTAGCC
ATTAAACTGGACTGCCGAGCGGGGCGGGTCGGGCGGATGCTCAACAGGCA
CCGGGAAGGGACAGCCACTGGAGAAAAACTCACTCGGTGATTTTTTAAAA
CCACTCCTGCCGCGTTGGGGACTCGGACTCGACAAGCTGATGCTTTGTTT
ACTTCCGCTTACTCGTACAGCGCACGCTTGAAATTCCACCCCATCCATGG
CATCTCTTTTCATGACTTTTGGCTCTTTCGCTCTCGCTTCCCTTTCGCCG
AGGCCTCCTTTGGCGTTCATCCCCTTCGGGTCGCCTGAGTCTTTTCGCAG
CGCTCATGGTTCAAAGGGGAAATGTCGACGAATCATGCGAGTGAGTTTTT
TTGTGGTCTTTACCCGGTTCGCAGCCGCTCGCTCGGCCATGATCCTTGCT
CCACTTAGAACAGCCTTAGAGTGCAGTTTTTTATGAAGGCTCTAAAAACA
CCGGGGCTCCGGAAGTGGCCATAAGATTTTTACACTCCTTTATGGCTAGT
GCATAGTTTTGACTTTCATTTTTTATGGCTACAAAAAACGGTAAGGCCAT
AAAACAACCAAGCTCGTCCTCCTTAAAAAAAGACCAACAAAAAACAGGCT
CTGCTAGCAGGAGTCCACTCCGGCAGGCGACTTGCGACTTCGACATTGAA
ACGTCCCTCCGGCCCACCGGCCGTCTCTGTCGCACCAATTTGCATATGAA
AAATCAGCACTTTTAGGTAAAAACAAAAAGTAAAAAAGGAAAAAAACGAG
CTGATGAAAAACGAAAAGATACTCAACTCGGCTGAGTGCTCCGGTCCCAG
TTTACCTGCTTCTCCGAGTCTACGGATCGGTTTTCGCCGTCGCCTGATGC
TTTCTCCTCCTTCCTGCACGGCACTCGCGTGTGTGTGAGCGGGAGGGCGC
ATTGAGTGCGTGTCGTCGCTGTGTGAGTGCGTGAGAGGGTGAGTGGGATT
GCTTCGCCGCGGCGAAGCGTACTTATAGTTAGCTCACGCAGCGAATTTGT
ATCAGTCGTGATTTGGTTCTGTTAGAGAGAGGAACAACCATTTTTGTGCC
ACACACTCAGCAACCGCCTCAACTCTTACACACACGCAAATTTGTTGCTT
CAAAGGATTCGTCAGCAAAGGATACATCAAGCTGTATAAAGACGTGCTCC
ACCGCTCTCTTAACATCACTCCTCAGCGACCAGTCGTCACGTCAACATCT
CAAGAAACTTGGCGTGTTAACGAACATCCAAGACGCGCAACAAACGAATA
CCTCCTGGCAAATGCAACTGCGAAGCAAGTCACTGAGACTTGAATAATTG
CAACTACCTCATTTTGCATAATCGGTGAAGTTTTTTATAAAGGACACAGT
GCAAACGCTCTACCTCAAAGTACAAAAGTGCGCGAATCGGAATACTCCAT
ATCCCAAAAGTGAAAATTGCTCAAATGAGAATTTGTTCAAACTGATCCAG
TTGAAAGCAGATTTCAAAGTGTTTTTGCTCAAGTGAAGGCAGAAGCGACA
AACGCATCACACAAAACACCACATATTTATGGCCATATCAATGCTACAGG
ACGCCCAGACGCGAAGTAAGTACCACCACCCAGATTGGTCTTTAGACTAC
CTACATAGTGTTTAAGCCGCGCTTAACTTGGCCATCATATTTTCGGCAAA
TCTATCTACTCGGAACACAACTTAACTTCAATGGCCTATCTCCAACAATC
AGTTAGTACTAGAGCCCTAGCCATTAGGGTTTGTTTACAAGTTTGGCCGA
AACCGGCACCTAACTCATTGGCCCCAAAACAAAAGCTGGGAGCACAAAGA
GCCAAGAGAAAAGGACTCTCGCACATGTTACATGTGTGAGATTGCTCTTA
CATGTCTGTGCTCTTAGCGAGAGACCTCTGGAGCCCCAGGCCCCACAACC
AAGTCCTTCCCTGCAGGACTCACATGCAATCCTCCCATGAACGGTTTACT
AACTCTTATATTTCTTCTGTTTCAGGCTTAGCTGCTGCATTGGCCGGCAT
CAAGAGAGAAGAAGTCGCCGTTGACCGCTCCATGTCGCTGTCGCCCCCCA
TGTCCGCCAACACATCAGCCACCAGCGCTGCCGCCATGTACCCAGCCATC
GGTCTCCAGCAGGCGGCGGCCGCCTCGGCTTTCGGCATGCTCTCGCCCAC
CCAGCTGCTGGCCGCCAACCGCCAGGCTGCCGCCTTCATGGCCCAGCTGC
CCATGAGCACACTGGCCAACACACTGTTCCCGCACAACCCGGCGGCCCTC
TTCGGAGCCTGGGCTGCCCAACAGTCGATGCCGCCCCAGGGCACCCACTT
GCACTCGCCGCCAGCCAGCCCGCACTCGCCAGTGGCCACGACGCCCCTGG
GCAGCGGCAAGCATCCCCTGGGCTCCCCCAACAGCACTCCCCAGCACCAC
GAGCCCGCCAAGAAGGCCCGCAAGTTGTCGGTGAAGAAGGAGTTCCAGAC
AGAGATCAGCATGAGCGTGAACGACCTCTACCACACCCCAGGCGGACCCA
TCTCGCCGCCGTCCAGCGGAAGCTCGCCCAACTCCACACACGAGGGAGTG
AGCGGCGGCGCTGGCGTTAGCGGTGCTTCCAAGGATCCTTCTCGCGACAA
GAGCTTCACCTGCAAGATCTGCTCTCGCAGCTTCGGCTACAAGCACGTCC
TGCAGAACCACGAACGCACCCACACCGGCGAGAAGCCCTTCGAGTGCCCG
GAGTGCCACAAGCGTTTCACCCGTGACCACCATCTGAAAACCCACATGCG
CCTGCACACAGGAGAGAAGCCGTACCACTGCTCCCACTGCGATCGCCAGT
TCGTCCAGGTGGCCAACCTGAGACGCCACCTCCGCGTGCACACTGGAGAG
CGGCCCTACACTTGCGAGATCTGCGACGGAAAGTTCAGCGATTCGAACCA
ACTCAAGTCCCACATGCTGGTCCACAACGGCGAAAAGCCGTTCGAGTGCG
AACGCTGCCACATGAAGTTCCGCCGGCGCCACCATCTGATGAACCACAAG
TGCGGCATCCAGTCGCCGCCCACTCCGGCTCTGTCGCCAGCCATGAGCGG
GGACTACCCCATGGCCGTTACCTCCATGGCTCTGGAGGCGTCCACCAACA
AGTTCGCGGCCATGTGCGCCAGCTATGGCGGCTCGGAGGAGTCGGTGGAC
CTCGAAAAGGGCACCATGGAGGATGACGCCCCCCTCGACTTGTCCGAGGA
CGGAGCCAGCTCGGTGGACGGGCACTGCAGCAGCTCTGGTCGTCGCAAGG
CTGCGGACATTCGCCGCGTGTTCCGCCTGCCGCCCCCCCAGATCCTGCAC
GTTCCCAGCGACATGCCCGAGCAGACCGAGCCCGAGGACTTGAGCATGCA
CTCGCCGCGCTCCGCCGAGTCGCACGACCAGGCCGAGGACATCGACTTAG
ACGACCTGGACGACGCCGCAGCCCTCTACCTGCGCCAGCAGCACCACTAG
ACCAGTCCCACTGCCAATTGTACATAGCTGTGGTCAGTTTTCATCAGATG
AAGTTGACGGGCAATGATCCACACAAAATTGAAAATTTTGCAATTCGAGT
GGAGGGTGAAGATTGTTGCAACAGGAATTTAATGCTAAGTACAACTAACT
ATAGATCGACGATTTAGACACTTATAGAACTAATAGCACCCAAATCAAAA
GCTAAAGATTGTACAAACCTAGGAGATACAATTGCCATAAGCTTGTGCCG
CCAAAACCCCACCAAATCGAACCGAAAATGTCGTGCCATCCTCATGTATA
CTTTAAGTTATCGTTTTAAGTTCTTCGAATCTCTTCAGATTGTATATATC
CACCCAGCAAATGAAAGCTGCCAATTGTAAATTACACAGCGCTCCAAAAA
TGTTATTGTGCTAAAAACGAAAGAAAAACTATTCGCACCTAATTTTTATT
ATTTACATAAGCCTATTTTAATCTTACGAATTCTTAAAGAAACAATGCCA
ATAATCACGAATCAAAATTAACTTTAAGTTAAACTAATAAACCATTTTTA
TTCTCTAATTGTTTTGTTTGCCACTGATATTTAAAACAATTATTTAATTA
CTAGCGCCTAGTTATGCATGAATCTCGTTTATTGATCCAAAAGATATGTT
TTAGCTACACTTATATTAAACCTATTCTTAGTTTAGCAGTTGCGCATGCA
ATAGGAAAAATAAACTCATGAAAACAACGTTATTTCTTTTTATTTGAACC
CTTTCCTCCAAAACTGATTATCCTTTATTCCGAAAGCACGCTTTTGCCCG
AGAACACTGCAGAGACAGGCACCCACACTCATAGCTCACCTGTATATAAG
TAATCACACTCAGTACCCCTAAGCATTAGCTCTAATTGTAAGAATTGAAC
CAAGTAAACAGGAAGAAATGCTATAACCAAATACCTCCAATACCTCTATG
TATCGAAATTGTTGTGAGCTAGACAGTATATACAACAATTTGGCAATCGT
ACAATTCAACTGAATTTATATACAACATTTAGGATGAAATCGAAACTCAA
ACCAAAGTTATATGTATTGTACTTTTGATGGATATTTTATCGCAACCTAA
CATACGATTGAATACGATTTTTGAGCATTCGATAGCGTAAGCGTAGGGAC
TAAGTGTAAATACACCCTTTAGAGGTAATCCAACCGTAATCTGTAATCTG
TACATAGTTTAGTGTGTATATAGCGAAAACCAAGGTATACTACAGAATAA
TTTTAGTGCAATCTTTGGTTCAGCTGTCGATGAGCGTTTTCGTCGACGTC
CTTTGAGTTAGTTCGTTCTAATATCATAAAATGCAACAAAATATTGTGTA
ATTTTCTTTGTTCATTCAAATGTATGGTATACAAGTTCCTCAAGATTAAA
TGATTACAAAAATAATAAATCGGATAGCGAGCGCCTCTCGAGCCAAGTCC
TTCGAAGCTCAGCGCATTGCACAAAGACCTCACCACAAGTTTCACATTAA
TTGTGTATATTAATACTCACTATGTAACTTTAGCGATTTAAAGCGTTAGC
TGTAACTAAGTATATGTACGATTACAAGGTCAATTTATGTAAATACTAAC
TACTTACCTATAGCTCAAGTTGTGCAATATAACATATGCAACCATTTACT
ACAAACTAAACGAATATCAAGGGCTCTCCAGTCCCGTATTAGTCATACTC
GTATATACCCTGTGCGACAACTAGGAAATTAAAACTAGACAATTATACTG
TAATATCGGAAATTATTGAATTGGATGTGTCTATAAACGTACGATAAGCT
AGGGCCGTCAGTTTGTCGTATCAATTTTCCATTTATTGTTGCACCTTCAG
GCATTGAAAAGACAAATCTACGCGTACTTTAAGGACTACTTATACATCAT
TAAATTATTCATTAATTTTAACTAAATATATTCTGTTTATTATCGAATTG
TATGTCTGCGAAACAAAGAAATATATATTACAATATTGTGTTAAATAACA
AGCCAGAACTTTTAAACCAGCAACCCCTGGAAAATTAGCCGGAGCTTGCT
CCTTTCTCCCGAAAGGCGGAGACCAAGGCGACAACGGGCAACATTATATA
AATTTTTAATTTATGCAAACGAAGCCCTTTCGCATTATTTTACATTTGCC
ACAAGACGCCCCACTAATGCTGTCGCCACCACCCTCGCATCATCCCTTCG
CCGGAATTTGAATTTGCGTCGNNNNNNNNNNNNNNNNNNNNNNNNNNNNN
NNNNNNNNNNNNNNNNNNNNNNNNNNNNNNNNNAAGAATATAAAAAACGC
GCCCCGCGCAGCCAGAAAATGTCACAGTGTTTTTCCCCATTTAATCTCCA
GTGAGAGAGCAAACAACTACAACGCCATGGAGGAAAGGCGACACCCNNNN
NNNNNNNNNNNNNNNNNNNNNNNNNNNNNTGCCGCTCCTTATTCAACCTT
CCAGCGATACTGACGCCTCCACTTCTTTGTGCCCCTTTCAACTGCCAAAA
AAGGCTTCATCCTGGCAGCCCTCCATGTACAAAATGGCAGTATGTACCAG
TATTACATAAAGGGCGCCTTATGTGCTTACATAGAGCCCGTCTATAAGAG
GGAGACGGAGGACAAATGTTCGCGTACTGCGCTGCTTATTAGCATTTTAG
CCTTTCTTCGTTTGGCGCTCCGTGAATATTGCCAGCACACACTGGGAGAA
ATCAGAGGTGCTTCGGGCACAGAGGGTCCTTTTGGCATAAGTAATCAAAC
ATGATATATTTGTTTCTAATTATTGAAGTTAAAGATTCACTCGCGTCTCC
ATATTCTTATGTTAGTTTTTTTTGAGGGATTGCCATACTAATTTTCTGGA
GTGTAGTCCATCTCGGCCCACTTCCCTCCCACCTCTCCACGCTCTTTTTA
GCTTTCGAGTAAATGATTTGGACTTGGAGGCAGAACATTTTTTCTCAAAT
GAGTTTACGAGTGTTTGGCTGTTAGGATTTTTCCTCTGGCACGGCTGAAG
AAAGAAAACCAAAGAAAATAAAAGGCATTCAAAATAAATTTAAAGGCTTC
GCTGGCAACGAACCGCCGACGCAGCCAACAGCCGTTCATTATTCAAATTG
AAAAATTATGATTTTCACCCGCGAACTGGACTGGGCACGGAGGCTCGGAC
AGGACTCGTCCTGACCGAGCCTGGCGCCCAACCAAGCAAGGCATTATAAT
AAGCTCCTTCAAGTGAACCGAGGGACGGGACTGAATGTGGAAGGGCTGTT
GGCCGCGGCCTCAGAGCCTTTCATGCTTGTTATCCTGGGGCCATTTGCAC
TAATTTAATCCAAAAGTGTGGGGTGCAATTAGTCCGGGAGATTGGCTAGT
ATCATTTCTGGTGGGCTATTCTGGGGGACCTGGACTCTGGATGGGGATGA
ATCCCTGCTCATTGCCGAGGAAGCCTGAAAAGTCACCTCAACGATCTGAA
GCTTGTCAGTATGATGAATCTGTCGAGCAGGAAGTCTTCCAGCTAAGGAT
TAAAAAACTAATGCCATGAGCTGGTCTGTGATATTATGTAAATGGCAAAC
TTGCTGCTTTGGCGTAACAAAACAAGTTAAGACAGTCCAGCCGAGACCGA
AATAGTTTCAAACAATGGCTGGATAGTCTCCGAGACAAAGGACATGGCAT
AGAAACACGTGAATATATCGAAACGGAACCATTCTGCTCCCATTCTGCAT
TCAGACCTTGCTACCCCCGGCAGTGCCTGGCAGGACATGCGAAAAAAGGG
CATGCAAATTTTGGCAAACACAATTAGCAGGGATCAGGATCAAGATCCGC
ACTCGAAGACAATGTTCGGGCTGGAACACCCAGCTAGCTGGCCGGGAGAA
AGTGAAAAGAAAAGAGGCCGTTACCCAGCATGTTCTAAGACTGTAAGAGC
CGCTGAGAGCCCCGACGAGCCGAGGGAACAACGGCTCTCATTATAATTTC
ACATTTAAAATTTCTACTCCTTTTCGGCTCGGAATTACGAGCTCCGTTCT
TTCTCTTATCGAGTAATTCCGGTGGAAGGGGAAAGGAGGGGAGTAGATAA
ATGAAAAACAACCCTCTCAACCAGCAGCGACTGCGATGCCGGCAGCGGCG
TCAGCAGCAAGGATAACGAAAAACTCATTTGCATACGAAGTGCTTTCGCT
TTCGCTCCGCAACCCCTCGTGGCACCTTCGTTATTTTGAAGCATGGCGGC
AATAGGCCACCTGCGTCCGTGTCGGAGCGAGACGGGCTTAGTCCTGCGAC
TCGCTCGCACCTCGCCTTAATCAAAGAGTTTAATGCTGGAACAACGCAGT
CCCAGCCGGGAGAGCAGTGCCGTGGAACGTGGGACGTGGGACGGGCGAAG
CTCTTTCGCTTCGGCTGGCTCGCCTCCTTGCTGCTCATTATCAAGCAGCG
AGCGGTAAACTCATTGAGACGTTTTGCATCCCAGCTCCAGACCCTTTTGC
CCCACAGCTCGCCCGCCCTCGCCCTTGACAGAGCTTTCCCCAGCAGCAGC
TCCCGGCGATGCCCCGACTCATTTTACTTTTATATTTTTCATTTCGGTCT
CTCCGAAGTTGGAGGAAAGCTACGTAAGAGCAAAAAGACATTTTTGTTTA
AAGAAATTACAAACAACCCCTTTGGAATTAGAAGCGCAGAAGGACGAAGT
GGAAGTCGCAGTCGAAGGAAAACAAACGTCAGCGGAAAAGCTAAAGAAAT
GAGCGTATATTATTCATGGTATTAATGTCACGGGCNNNNNNNNNNNNNNN
NNNNNNNNNNNNNNNNNNNNGAGAGGAAGCCATGAAGGGTATCTGCCCCC
GAAAACTCAAGGCTTTATTTTTAAAAACCAGATACATTTTCCATTCAAGA
GAAAGTGTCTGTCTCCCCAGAAGCGATCGATAAGTTAATTAAAGCCACGA
GATAAACAAAAAACCACGGAAATCATCAAGACAAGGCCATATCAGGACTA
TAAAGCGTGAACTACATCATTTTACGGGGAAGAGCTTAAAACAAAAAGAA
ACCCCAATCCAATAAAAGCCGAATCGCAAAAGTTCCCACGCTCACATCCT
CTCGAAAATCACATATGGTCCTCATAAATAAGCAAGTTATTCCAACCCCG
CCGACATTCAAATTCGCACAATGCGAGCCAACTCTATTCCTCCGGTAGTA
TCACCGCCCAAACAGCCATAACGTCAATTCTACGATAAAGGTCCTGATGA
TTACGCACACATTAGACAAGTTCGACCCCTTCCGCCCGCCCCATATGTGT
TTTATTTGCCACAAATTCCCGACAATTTTGGACAAATTTACATGCATAAA
CCGCGTCGACTTCGGCGGCGGAAACGGCAATTGCCCAACAACAACAATGA
CGACAAAGAGCCACTACACATGCGATTTCCACGGGCTTCGCCGAGGATTT
CGCTACTCCCCCGGGGAGGTCGTGGACCCTTTCCTTTCTTCCCCTTTTTT
TTGCCAAATTTGTTTAGAGAAAATCAAGTGAAAAACGTTTGAAAATCATA
TGCATGGTGGTGCTGCTGGCGGGTTCGACGAGGGTCTGGTCCGGGGAAGG
AGTGTTGCTTGTTGACATTCAGTGTCCCTGGCAAAGTGAGCTATCAACAA
GCTATCATTCACTACACATACTCGTATCTGTTTATGCATGTGTGGTGTGG
GCTTGTGTGTGCGANNNNNNNNNNNNNNNNNNNNNNNNNNNNNNNNCGTT
GGCAAACTGTTGATACGATTTAAGCGATTTGTTGTGGGTTTTTCCTTGCA
CAGTTGTTTATATTTTGCTTGGCGGGTGCCTTGTGCGAAGCGTAAAAACT
GTAGCATACTTTTCATACGCGAGGCAGGAGGCGAAGGGATGCTGGTCAGC
ATCAGTTTCAGAGACTCTCAATTTAATTATAACCTATACATGGGCCTAAA
AGGATTTCGACGCAACCACGTATTATTTAATAAAGCCGCACTTACTTTCG
TGGAGCGACCAACTTTCACTTTCGGTGCCTTGGAGAGCCCTAATGGACTC
GTAATTCGCTTATGGCATAAAGGGACCGCCGCAGAGGTTGTGACCACTCT
AAGAGCCTTCGTTCGAGCAGCCTTCTGACTAATTTGAGGCTGCACCATGA
GGACAGGGATTACAAAAGCGTAATCGGTTCAGGCTGACGGTACACTTTAA
AAAGCAACATCACATGAACCGACAGGTCCTTAAAGATTAAATATGGATCC
ATTTTCATATCCACATTTTGAGAGCTAGGCGCTAAAAAAGTTTTTTATCT
CGTTAAGACCTCCTCGGACCTCCACGCCGCAAAATATGCAAAGCAATTAA
ATAGTCCAATAAAGAAATTTTAATTACCTTTCATATCCGGCAAAGTGGTC
TGGCAAGAGGCAGGACTCAACATGATATCCTTTTAATAGGACGGCTCCTT
TGCATAACAACAAGGAAAACATTAATTAAGATGCAGACAAAACCAGGGCC
AGGATGACGGCAGCGAAATAAGCGAATTAACAACGGCCAGAACTTTGCAT
AAATGAAAGGATAATCAGCCTATCAACCGGGCCAAGGACCAAAGGCACAA
AATGGCGAGCAATTAACATGGAAATGACTTTGTTTGACACTCGAATGAAA
GCAAGCATCCCATTGGAAGACAAAAGCGTCTTCAGAGCGGTGTCCTGGCG
TCGGAGGGTTAAATTAGCAAAGGACCCAAAACGGAGCCAGCCCGGCACAA
TGCAGTGCGACATAATTTAATATTTCCCATTAAGCGCGACCATTAATGAA
TGAAGCCAAGGCGGATCTCGCGACTGCGCAGGCTCTCTCCAGAAGATGGA
AGACCTCTCCTTGCCCGTCGTCCTGGTCGTCCTGGGCGCCCTGGTCGCCC
GCAGCACCCCTCTCCCCCAGCCGGCCAAGGCGAGTAATTAAGTTTATGCG
AAGTACAAAATTTAATTTCGTTTGCCACCCCTTTTTAGCCACCCCCCTTT
GCGGCGTTGGGGAACGTGGCTTTCATTTTGTGTTGGTTTTTTGTTCTAAA
TGCCTTTTGAAGTATTTACTCCCCTGCTCGCCGCCCCGGTTCGCTATAAG
CATCTTAACGGCATCATTTGGCGTCGACTGCGCAGGTGGCCACCAAGTTT
TTCTTAATGTAAAAATGTTTATCAAGGTGGTATTATGGGTACAGCGAGGG
AGAGACCTCGACTTAAGGGCCGCTTATAATTTTTAATTGGAGTTTGAAGT
GCTTTTATCGGGGAGTGAGAGGAAAAGGAAGGAGTTTCAGGGTCCAAGGA
GAAGTGAGAGCCTTCTGGTGATCTTGTGCCCGAGTTCCAAGCCCGGGTAG
CCTAGCCCAAGCGAGTACACCCGGCCCAGCCTCAGCCCTTCTAGCCAGTC
TCTGCCAAATCATAAATCGATAATTTACAAGGCCCACATTAGCGTTACAG
TCGAGAAATGCGTGCCATCCGAGGCATATTTTCCAAATTAAAAAGCGAGC
GAAAAGGAAAACAGTTCGTGATGCTGCCGTGCTGCATAATCAGCCTCGCA
AGGCATCCACTGCCACAATCGACGTTGCTGCCACGCTTCCAACTCAGCGA
TGCGCATAAATTAAGTTAACCCCTCTCGGAAAAAAAACGCGACGCGCGTC
TGCCTCATTTTTTTGTTCGTCTATTTTTTATATCCACCGTAATGTATTTT
GTGATTAACTTTCGCTTTGCATGCTACACAGCGGGCTTTTACCCTTTAGT
GCTTCTCAAAGAATTTGTATTCTACTAGTCTATGACATTCGAGAAGCATG
AGGAACCTCCTTAAGGATGAAAATTATAAAAAGTATGATCCTTAGTTCAT
TTTTATTCGATGCTTAAAAACATAATATTAAGCAGTTTAACAAGTTTTTT
GGACACTCGAATAAATTCCCCAGAATCACCCTTTTTGCTTCCTGTGTTCC
TGTATTTTTTACCCTCACCACAGCAACCCAAATTATTCTGCCCGAGCACA
TGCTAGAGTACCCACGTTTTTTATAAACCTATGTATACCTATACCCCAGG
TCGCAGGATTTTTAACCCTTGCTCAGTTACTTGAATATTCACTTGTCAAA
TTCAGAGTAGAAAAAACTGTACCAAAAAAATGAGGCATTTGCGTTTTATG
AAGAGATGCGGTGCCGACAACTGCTGGGGTAAGTTTGAAACTTGATTTTG
GAAATCCCAACAGCAACACAAAGCAACAAAATGCAAATTAAAAGTTGTGG
AAACCCCTTTTAAAAAAAATTCAGAAAAGGGTTGTCCCAGCCGCAGGACT
TTCAACGTTGTCTAAGTAACGAACAAAAAAAATCACTCTGAGGGGTGCGT
TTGTCGTGTGTCCTGCCAGGCACAGTCTCGTTTTTTTAATATTTAATTTT
TTTGGTATGCAAATGCCGGCTGCTACAAAAAATTATACCCCATAGACAGA
TCCGGAATAGGCATTTTCGGCATTTGAAAAGGGTTTCGGTTTCTGTTGAC
TTGCCTGCAGACTGCAGATTGCAGTTCGTAATTCGTAATTCGTAGTTTTC
CTGTCTCTTCAGTTTTTCGTTTAGCATACGGGGATAAGCCCTATTTAGGG
GCCGCACACGCAGAGGAGGATCAAGGATGGAATTTGCGCAAAGAATGCGC
CTGGCACACGTCCTGCCCTCCGCCGGGCTCTTCCTTGAGAGAGCTCTTTG
AAAGCGGCGGAAATTAGTTTTCCTTATAGATTTTTGTTTCCTTTGCTCTG
GTCGGGCGTCTCATTTACGCCTATTAGCAATCTGGGCAGCTGGCCGCCAA
GGTGAACAAAAAACTCAAAGGCTTGCGGGCTTAGGTCCTGGCCCTGACAG
CTGCCCACACCAGCCTCGTTGGCATGTCCTGCGGTGCTGCCTTCGTCTGC
TGACCCTTGCCACTTCCAAGCATGTCCTGATCCAAATACCATTTCCAAAC
AGAACGGTCAATTTGAAAAGAAAGGACACATGTTCAAACAAGTAGTACGC
TGGCTGCCTCCGCCCGCCCCCACCGCCTGCCGCCCCATTCATTTGCCCCA
ATAGTTGGTACAAGAAATCAGATTGCTTCCTTGACATCATATGAGGTAAA
TATTGAAAACTGGCAAACACACGTGCGCAGCAGGAAGACAAAAGGTCGTG
GCTCAGATCCAACAGGACAGACAAATTTCTGGCCGGCAGTAGCAGTTGAA
GCACAGAGCCAGCGGAGATTGCTAAGGTACAGGCCGGGTTAAAGGACCTG
ATAATTCAATTTAAGATTATGCCAGGACTCGATCGAAACACAACAGATGT
GTAATTGCTGGCCTGCCTTATCACTTCCTCTGAGTGGAATCTCATCCATG
AAAGAGTTACTCCTTCCAACCAGGATGAATAATTCCCAACCGTTTGAACC
ACTACTCCGTGTCACCGAATACATATTTGTTTCACCTTTTATTGAATCGT
GTTCCTTTCTATTTGGTTACCCCCTCCCAAGCACCTCATTCTCGTTGAAA
ATTTGCTTACACAAGATTTCCATCAAGGATCATTTTTGTTTGCTGACTTT
TGGTAATTTTTTCGCATTTTTTTCCCGTAACTTTGTGTTTTCATTAATTT
TTTGCAGACGCGTGTCGTCCTTGTAATTGACGGCGACTTTTCATTAGGCA
GCCGAGAAAAGAAAGGATGCGCAGTGGTAAGGAAAAAAATTTAAGAGCCA
CCCTTACCCTTACCCCTACCTCGCCAAATGCTTAAAAAACTGGCTCTGTC
AGAGGATTCTCTTTTTTTTAAGTTCTGTGGGTCCTGGCACGCTGCCGGTA
GCTTCGACGGAAGTCAGCGTCAGACCCATTTTTTATTCCGCTCTGTTTGT
TGCCAGCGGCATCTCCAAAACAAGTTGGGAGATGGAAAAATAAAAAAATC
GATGGAGTAATTTCTGATTAAGCCTCAGCCAGAAGGGCTAAGGACGGCGA
CCTGAAGGATGATTTTTGCCCTCAAGGCGCATGGCTTATGTCTCTATTGC
TAGGACTAATTGCCATGGACGAAGCTGTAGTCCTGTAGAAGACGAAGCTT
NNNNNNNNNNNNNNNNNNNNNNNNNNNNNNNNNNNNNNNNNNNNNNNNNN
NNNNNNNNNNCGGCTGGAACACCTAAAAGCCATTGCGCAAATGGACACTC
AACCCTTGAGATCGGATGCTCCTTTTAAATATAAAATTACACTATCAACA
TTAAGTTTAATACCCGCAAGTGCGGATGGGTGGTGGCGCGGATTTGGTGG
GCTGGGAAGTTGACGGCGTCAGCGACGGATTCGGCAAGTTTCTGGCAACC
GTTTTAAGTGTCAACCCACGCTGCCGAAAGTGGCTGGCAGGGTTGGCGTT
GCGGTGGGGGAATTGAAAAAAATGTGCCACCCTCACGGAGGCCGAGGGAA
AATTCTATAGCTATTAAAAAATGTAAAAGCGAAAACAACGAAAATCGCGC
GTGTAAAGCAAGAGTAGAGAATTTGAATAGCGCCCACGCCNNNNNNNNNN
NNNNNNNNNNNNNNNNNNNNNNNTGCGCTGCCAGCGGCGACGTCAGCGTT
GAAGGATAATGTGGAAAATTGTGTTTTTCTCCTTGTGGGCGACTCTCCCC
GCTCGAAGCTACTTCTTCTATGCAGGCAGCTCATTTGCAAAGGGTGAATA
CTCTTAGCGCAGATGGAGGGCAGGAAGGACGAAAGTATCTGGAAAGCGGC
TAGCCCAGATCCATCGAATTAATCACTGGGGGAGCGGGACTCGACTACCC
GATATCCAGGGGCTATTTTCGCCATAGAAATCCAGAGCGAATACGGATTT
AAATGCGTCGAAGGGGGCTCTGCGACCCCCCAGACGTCGAAAATTCATCT
CCAAGCAGCTCTGAGACAGACACGCTCTCATATGCCAGTTCAATTTCCTC
ATCAAACATGCTTTTAATTTTAAGAGCGCACGTCGAGGACATACCCACGC
TCGTCCCCCGCCCTACCCGCCCTGCCCCACTGCCAGGCGCTGCGGAAGCC
CTTTCGGTTGGAGTCTCATTTGGAAAGCTTCTCCAAGAAAGGGGTTGGAG
TTCGTTACCACCGATGCTGATCGATATTTTAATTTTATTTTTTCGCAATT
TTTTTTCCATTTCATTTTCTCCCTGGCTCAATGCGTTTCCTCAGCTTTGC
CTTTTGGCTTGGCTTTCTTTTTATCTCATTTGGCGCTTTGATTTCCCTGC
CAAGGATGCGATGATGTAGCTGGATTCGTAGCAGTGTTGGTCTGTGAGAG
GATGGGAAGTACGTACGAGTGTGCCTTTGTTCATTTGCATTCGCCTCGGT
TTCATTACGATTTCTAATATGTATATATCCCACTCCCTCTACATACGTAC
TGTCTCCGTATACTTTTCCCCCGGCGTTTTCTTTGTGAAGGCACTCTTAT
TACGGTCGGCAGACTATCCTGGTTCGAGGCAACTCTTTTTATTCGAATCC
TTGGAACGCCAACTCGGATGGCCTCTGGCTTTGGAGACGAGATGCAATTA
ATCTCCGGGATTTTTCCTCGCACATCATACGAATGGGACATGTATTGGAA
CTGCCGTAAACTTGGGGGACAGTGAAAAGCTTTTAGTTTTGATATACGAG
TATAAAAACTACCAAAACAATTACTCCAATTACCGCAGTTATAAAAATTT
AAAAGCCGCGCCATCAAAACAGCAGCCCCAAAACCTGAGGAAATAAAACA
ATGTTTGTTTTGCGAAATCAACGTGGACTGGGGGAATGGCGGCGGAAAGC
ACATAGGTATGTTGACATCCTGCACGGCCCCAGGAACCAGGGTTCCATGG
CGAATAAAAATGTCATAAAATTTGAAAAGCAGCCGACAGACTGACAAGCT
CAGGGGGGTGCGGGCGCAAGTGAGGACGAGGCGACACATATTCCTTTGGA
GAGCAAGGAATTGCAATTCCCCCGGCCTACGGCCTATGCTGCCTGCTATG
GGGTGCCAGTCGGACTGCTCCCGGAGCAGTCTCTTCCTGTAATGCAATTA
GATGAGTGCCCGTGGATTCGACGACGCGCGGATGAATTTTGTTAATGTGT
TTCCCCAGTACCTGCAAACGCATATGAATATTTTATAGTTCATAATGCGG
GACATGTTTTCGCTATCCCAACTAGGCCTGTTTGTGCCGTGCAAACAAAT
AAACAAATTTTCCAAATTGAGTATGAAATGATTTCGAATTACATCAGCAT
TAGGTGGATACTATGCAGTTTGGGGAAAGGGAGTCTTGCCCCCACATTTG
ATGGAAGAAGCTCTTAAAGTCTCAACACAGAGCCACTGCTTATTCCGGCG
TGTGGCAGGACGTGAATGTATCCCGAGCCTGATTCGGCACCATATCCTTC
TCCTCCCAGCACAAGCATAAATAAATCTAACTGTGAAGGAGAACTGCGGG
CAGGATGGGGAAGGATGCTCGAAGTTTGACCAATGGAAATTTGTTGATTT
TGGTGGCGTTGAGGTTTCCTAGCCGGCCGAAGATAAATGGCATTGGAATT
AATTAAGTTGTTAATTTCCCATTAAGCACTATGGACGGTGCACGTAAGGA
GTCCAGACAATACAAACATGTGGGAGTCTTGGGCGGGCGGCGAAGGTCCT
TCTGACAGCACTTGACAAAATTATGTGCCCAGCGGCCACATTTAACCTTT
CAGCGTGCCGCAGAAGGAACAAGAGAACACAAACAACGGCTCCGGCCCCG
AGGCAGTCCTCCTCCCGACCTCGCCTTCGCCTTCGCCATAAGCCCGACCT
GACTGCCAACTGACTGCCCCTCCCCCGCACATATGCGTATGTGTTGCCAC
AAAAGCAGCACGCGCTGACGTTTAGTGCTGGTTTCCCGGCTTACTCCACA
TGTGCATGTGTGTCACATTTGCATAAGAAATCTCGCACCAACGCATTACC
AACCGAGTGCCCTTCGCCCTCAATCGGCGGGTACACGCTTCACCCCCGAG
CGAGAAAGGATTCGCATGACCTCACCCCAATCACATGTGCCCTTCAGTCC
CCTTGCCGCTCCCCACTTTCCCTCTGACTCGGATCCCAGCCTAATAGAGC
GTAATAAATGTCATGTTTCGCCAGGATCAGGCTGAGCTACTCCTTTCTGC
GTCCTGAATCGCGATTGTTGTGGCCGATGAAAAGGGTCATAACACTCGTT
CGAAGAAGCGGAACCCCTCGGCATTATCAATTTGTCCTAAGAAGTGAGCT
GTTTATTCGACAATGGCGGAGGTCCTGTGCAGTGATTTGAGATGAAATCT
GGATGATTGCAGTTAACCGGCTTCTTAGAGGCAGTGCTGCTGGGAGAAGG
GAGTGGCATGAGTTTGGACTACTAATTAGGCGAAATGTAATGAATGACTG
GGGACAACGCAAGAAATATGACCAATTCCTGCTCCTGCAGAACGCCATGA
GTCATCTACTTTCCCGGCTCCGAGTGCCCGAGTGGAACTCCCCCACCCCT
GCCCACAGCCGCCATTAAAAGCTTACAAATTGTAACTTATATCCACGCAC
AAAAATATAAGGTCCTGGGAGGACGAGAAACCTTTGTTTTTATCATTTTC
CAATGCCCTTACTGCCCTTGCGCTGCTCGAGGCCCGCTTTTTCCTTCCAC
TGATACCCATCCAGTCACCTCCTTCATTACGGCCGCCGTGGATGTTGGCG
GCACCGCCACTTCTGGCCTACGTGCTCTTTGCTTAATTTTAAACACCCCC
TCATTTGCATAAATGAATTATTTTCAACCCCAAAGAAGCATCAACAAAAA
ATTAAGATTGGAATACGGGGAAGGCAGGAAAATGAAAATGAAAACGAAAA
TGAGAAACAAGTGAAAGGCGAGCCGAAAAATTGCTGTGCATGCGCAAATT
TTTCAAGTGCAGAGCGACCAGATAGAGAAAGGCGCGGGAAAGGACTGAGG
CTTCAGCACTNNNNNNNNNNNNNNNNNNNNNNNNNNNNNNNNCCGGAGAA
GGTCGAACGGGGCTGAATGGCACTTAAAAGTAAGCTTAATGGGCAACTGG
CCACGTCAAGAGTTTCGCCCATAAAAAGCCCAAAGAAAAACAAAAATTCC
GATTCCGATAAATGCGTCCGCTCCGACTCCGGCTCGGTGGTGGCAAGCTG
ATAACCGTTAAACGCAAACAATTAAAAATGACAGTTAGAAGGAAGCAGCC
TACACAAAGGACATAAAACTGCTTGAAGACCAGGTGTATACGAGGTCCCC
TCCAGCTCCTTCTCGTTCTCCTTCTCCTGGCATGAAATGACACAATTTCA
ATTTCAGTTTCAATTCTCGGCTGGGGCGGGGAATCATATTCCTATTCTCT
CCTCGGAAAGGCAACACCAGAGTGCAACTGCCGTGCAACACCGTCCCGTA
CGAGACCTCTTCATGATTGACCTGCGCCCTATCTCCGCACCCCGGCACCC
CCGCCTGGCTACCCGCTCTGCAGTAGCCAGGCCAACAGTATTCCCTGTTT
TTTTCCTGCAACTCTCCCGTTTTTTCTTACTTTTTGTTTTTTGCAGTATT
TATTTGTTTAGCAGCCAAATGTCAAGCGGGCGTTGGTTTTAGTTTTCCCA
TCCGCTCCATTGTGATCCTTTGAACCGCTATTGCAATTCCTCCGGGTCCG
CTCAAGAGTTAAGGCCATTGTCGGAGGGAGGGTGTGTTGCACAAATCCGC
CAGGTCTCTTTCTATAATGCCCTAAATGAGCGTAAAATATTAGGCAAGAT
TGGGCTGAGCAGCGCATTGGATGAGGTCCTCAAAGGTACCTGAGTGTCCA
CCCCGGCCTCTAATCAATCATTTTGGGTTTGTCTTCCATCAGACAATTGA
AATCCGTCTATTCTTTAATAGCTTGATCCCTTCTGCAAAGGTCCAAAGGA
AGATCTAATGGATTCCTAAACTACTTTGCTCCCAACCACGTGAAGGAATG
AAGGAAGTGTTCAGTTCCGATGTCAGGGGCGAGTTAACTTGGCAATTTGT
AAGATTCTTAGTAGCTCAAGAAATCAACTGACCCAATTGCGAGGTCTTCT
GGCAGCTGGATTGCGCCTATCGCTCAGCCCATCATCTATAGTTTTGCATG
ACAAATGTCATAGGTCGACGGCGTTGAATCGACACTCGGAGCAAGTAATT
GCGGGGGCGCAAGCAGGTGTCCCGCCTCCCTTTGGCTTGCAGCCGCTGCA
ATTTGAGTCCCATTACGGATTAGAGTTTACAGTTGCTCGAGGAAAGGTCA
CAGCACGCACCTACAGATATGTAATTGCGATCGGCAGCCCCTGAGCAGAA
GTGATTATTCCAGCACCACGCTGCGCGCTGGGAGTCCTGTTCAGGTTCCT
CTCGCCCTACCTCTCCCCCATCCCAACAAGATCGAGGCACAACTTTTTCG
TTTCTGGTTTGGAAAAAATTCCTTTTGAAAAACAAACTCCCATCAAAGAG
GCTCACGAACAACTCAAAAGCCAAGACAAGTGGGCAAAGCAGAATGAAAA
CTTGTAAGTCCTTTTCCGACAGCTGCTCTGGCTACCAGGCGATGTTTATA
TGGGAGGCGGCTAGAACTCGACGAGAAAGTTCATTAAAATTATGCCCTTT
TCTAATTTTTGAATTGGTGGCCAGGACAGGACGGGAAAAACGGGGAGGAG
AGCAGGAGGACCGAGTGCCCGATAGGCACTTGTCCCGGCTTCCTCTTCCT
TTGCTTTTGACAATAATCACTGGACTGTTAATTTGTTTCGAGCGAGGAAT
TCGGTGGCCCTCGCTTTCTGTTTTCTTTTCCAGTTGAAGAAACTTTGGCG
CATGCAAATCAAATGAAATCAAAGTTTTCCGAAGCCAAGAAGCCAAGAAA
ACTCTGCGCCCGAACTTTGCCGAAATCGACAATGACCGATGTTGGTAGGC
GGGGGTGGGAGGGACTTCCCGCACCCTCACCCACCCCTGTTCAGAGAGAA
AGGGTTAACCCTGAGCTCTACCCTCATTGGCTGCCGGCCGGCTGCCCAGT
GGGCAGGGTTCTCCAGTCCGGAAAGGGTTAAACTGAAACAAAGGGCGGTA
GTGGAGGTGGAGAATCCTTCGGCCATTGGAAAGAGCTGCGAAGCACCACT
CATTACTCCGTACTTTTCATGGCCCTCACCCCCGGACTCTCATCGCCAGG
CATCCTACAGATACATAGTACTTTCTGGGCTTCGCTTATGCTTCGAATGA
TGCCTGCCCGGGAAACAACCCCATCGGCGAGCAGACGTCGCGACACGGTA
AAATATGCAAATTTTTTCATTACAGAAGGCATTCTCTCCTTATGAGCATA
CGCGAACAGAGATCGGCGTCGCCAGTGCTGACTCTGATTGCTGAAATCCG
ACTTGGCGTAGCGTCCTGTGAGGGTACCCAGAGTGCGACCAGCTCGGGGC
GCCCTGTTCGGTACAATTGCTGTTGTTTCGCCAAGAATCCGTCGCAGCGC
GGCATTGTGTGTTGTTGTAATCAGCACCCCGCCACCCAGCCACCCAGCGG
GCTCAACCCACGTCCTGGCCATATTGAGCACCCCCATCACTTAATTTTTA
ACAAATGCTGTTGTGGGTAGCGTCGATGCGCGCACCGTCTTCTGAGAGAA
AGTTTCGCGCTGCTTTTCAAGGGTTGTCTCGGGGGCAAGTAATTTATGGC
ACCCGTGTGTACTGCTTTCTGGCTCTAACCGAGCGCCAACACCGAGCTCT
GCCCCTTGCCCTGTCCCTGCTAATCTGACATGAGCTTAATGAGAAAAATC
TGCAATTTTCGTCCTTCCCGTGCGTGTCGCATTTTGTCCTCATCTTCGCA
TGTGTGCGCTTTACAATTATTTCAACTTGCAAGGGTTGGGGCTGTTGGGT
TTAGATTGACAGTGAAGCTCTGAGTCTTTGGGGTTCCGGTTGCAAAGTTG
GGGGACTAAACATTATTAGAGATATTATGTAGATATTATACTGATTTCAG
AAACCACACAATTCGAAATACAGGGGCCCAAAATCAATGAAGATGGGATA
CAACGCCTGAATTTCTGAGTACTCACTTCGGGCAGAGCAATTAAAATTTT
CCATTTCATTCAACCGAAAACGAAAAAAGTTTTCACCATTCTGAGTTGTG
TGTTTTTCTTTTCCGTCGTTGATTTGTTTATTTGAAGTTTATCAAAACAA
GAGGATGGATGAGAAGAGGAGAAGTGAAAATAAAACGAGAAATTCTCCCT
AGATGTGGTTAGCCCAAGGAGTATCCCCCAACTTTGAGCCCCCGGCCATG
GCGCCGTTCATTTACACTGAATTAAGTTTATCATAAACATGGCAACCAGT
CCCCGCCCAGCCCCCGAAAGTAGGCCGTCGAAAGGAAGAAAAATTAAAGC
TCCTGTCACTTGCAATTGCTTCACCCGCAGGCAGATATCCGCTTCACCAG
CACCCCAACTGCAAAAATTAGCAACCTGATTGGCTGACCTCCAATGCTGG
CCAGCAGAGCAGGAGGCTCGTTCCCGGAATATTAATAGTCGGCAGTTTAA
TAGCCTCGATTAATTGCCATCAGTGCTTCCCAAGCGAAATTGCAACATTG
TGCCATGAAATTGAAGCGGCGGAATCGAAATTAACATAACCAAAGGGATG
CCAGTTTGAGACAAGCAGGAAGTCGAAAAAATCCAGGGGTACCTCGGCAA
ATAACGACACCCCTCATTTTTTGCAGCTGCACTTTATGCAAAACAGCTTA
CCCGGAATTCCTGGGAGGGCACGGACAGTGTTCGCTGGGGTGGTTGCAAG
GACCAGACTCAGATCCCAGGCTAGGCTCTAACAATCAAAGTCCACAGTTA
AGCGGTCAAGTTGTACAACCGTTGAACCAAAAGGCTTCATAGGAAGGAGC
TGTGGGAAGTGGGGATTACCCCTGCGAGGAAGCACTTTACAAGGCAAACG
AGGTTTCTTATTCTGTTCACAACAGCTACATCCACTTTCCGGTGGGATTT
CGCACTTTTTGCATAATTCAAATGACAAGCACATGGCATAAAGGTGACCC
AATCAGTGTCCACTCCTCACGGGTAGAGCGGTTCACCTTTCCACCTCCCT
CATGTGTTATGATGACTTATATTTATCCTTGATTCCCACACAATGGCTAA
CCCCAAAACTTTCAAGTGTGTCAATGACATTCTTCCCAGTCCCGGCCCCT
GCCACTGCCCAGAGCCACGCTTTCACGCATGTATGAGTTGGGCTGAGCCC
ATTATTTGCATTTGTATAGGTGGGTCGTGTTTGGAAAAGGTCCTCTTATC
AAAGGATCAGATTATCGAAAAACATTCCGCCCGAAGCAGCCCCCCTTCTC
TACGAAGTAGGCCCCAAATAATCAATTTTGCAATTGTCACGCCAGACCAC
AACACACAATAGAGCAGCCCAGAAACGTTCAAGTTAAATTTTTGTTGAGA
GCATGGCAACCTGTTTGGAGCGTTACTTCTGTCCCAATAAGCCCGTCTGC
AGCACAGGGAGACGGGCCACCTTCTACTATCCTGGCGGAGGCACCTACTC
CGGGTACTGGCTGTGCAACAAGCTTCATGGGTGGGGCGTGAAGAAGACCG
CGAAGCGGACCACGGCCGACTTCGCGGGCAAGAAGGTGCCGGACGGCCAG
CTCGTCTATGAGGGACACTGGGTGCAGAACAAGCGGCAGGGAGTCGGGTC
GATGCTGCGCAAGCGGGGCACCAACGTCCAGCTGATATACGCCGGACAGT
GGTACGACGATATGAAGTGCGGCGAGGGGAAGCAGTTCTACCCAGATGGG
TGCGTGTACTTCGGGAAGTGGCTGAGGAACAGGCGCCACGGTCTCGGCAT
CCAGTGGTACAAGGACGGCAGCATTTATGTGGGCGAGTGGGAGACTGACT
TCCGACACGGCCTTGGCGTCATGTTCTATGGTTCGTAGTAGAGGGAGCTA
TAAGGGCGCTTTACTTCCTAACCGACTATTCCCACATATAGCTAATGGCA
ACCGCTACGAGGGCCACTTCGCACGTGGCTACAAGAACGGGGAGGGCGTG
TTCTACCACATGCACACTGGGCAGATCCAGAAGGGGATGTGGGAGAACGA
TAATGTGAAGACCTCGGTGATGCAGGATGAGCGAACCATCCGAGTCAATG
ATGCCGTCACCCCCTATCCGATTCCGCGCAACTACCTCAAGTACCCCAAT
GAGATAATGCGGGAGCTCTTCCAGAGGTACAAGGTCTTCGGCGAGAAGCA
GCATCGCCGGTTCAATGACAAGCTCAGCCTCAACTTTATCCACCACAACC
GGCAGTACGCGTCCTTCGAAGATCGGGACGCCACGCCGACCATTGTTGAC
CTGTATCCTGACGTCAAGTTCTCCTGCACCTGCGACTGCGAGAAAATCGC
CAGGCACGAGACTACTGTTAGTCAGATATAGCCTTTAAGTAACTAATTAC
GGGAGCTGAAGCTTGCTGCACCCGGACTCGCTAGTGGTCGCCGGCAAGCG
TCTTACAGATGTCATATACAAGTTGGCTATTAATATAAATTTTTTATCAA
TTATTAAGATTCTATTTGCTTGACGTGCTCTCAGCTCTCGGCTCCACCGC
CATTTTCAAAGTGAAAAACAGGGCTACTTTAGAACTTTAAGCCGACAGAG
CGAGGCTTTCTCTAATGGCCGCTAAAATACCTGCGTATCTCCGTCGCCCC
TGCCACAGCATGACACGGACTTGCCACGCCCAACACGGACCACCCTCGAG
CCCCGAGCCAACCCCAAAAAGGACACCCACGTTTTCTACTTAATGATAAA
AGAAAGGACATTAGCGAGCCTCGACGCATCTCCACGTTTCGAGCGCCTTT
CAAGTGAAAAGCAAAGAATTAAAAAAAATTAACAAAAAGGTCGGAGAAGA
AAAGCGGTGGAAAAAAGGAAGCAGCAAAAATGGGGACGAGCACAATGAAA
GAAAAGAAAAAGATTTGGAGCCACCTCCCAGCATCCCCCCAGCCGCCATT
CCGCTCCAGCTTCGGCTCCTTCCAGCTTTCCATTTATCAAGCTCCTTTTA
TTTTGGTGCGCGGGCGTAGTTAAAAATTAATAAATGAAATTAATGCCGGC
GACACTTCGCGAGGCACTGGCCAGTGCGGAAGTTGAAGATGTTGCCAAGG
