# Supplementary material for: SMCis: An Effective Algorithm for Discovery of Cis-Regulatory Modules
Source: PLoS One. 2016 Sep 16;11(9):e0162968. doi: 10.1371/journal.pone.0162968 (PMC5026350; doi:10.1371/journal.pone.0162968)
Supplement: S1 Datasets — (ZIP) [file pone.0162968.s001.zip › dataset/Drosophila/Masked/dana_gf21952.fa.masked]

>scaffold_12929:2204842,2244841 (reverse complemented)
CCNNNNNNNNNNNNNNNNNNNNNNNNNNNNNNNNNNNNNNNNNNNNNNNN
NNNNNNNNNNNNNNCTCGCCACGGCCGGCGGCTGCCTCCTCTTCCTGCGA
AACGCTCGAGGCCTGCGACGAGGGTCTCAAGCTGGGTCTCAGCCCCAAGC
CGGAGCTGGGTCGTCCGGAGGCGTCTCTCCTGGAGGCGCCCAGCAAGCCG
CTGCCANNNNNNNNNNNNNNNNNNNNNNNNNNNNNNNNCAAGAAACCAGC
CGCCGCCAATGCTGGCCAAGTAAGCCGAGCCGGGAAGCCGGGTAGTAGAA
CTTGCTGGCCGGAAAAGAGCCTGTAGGCAAGTTCTAGTACTTGGCGGTGG
CGCCCAGTAGCTCCAAGCCAACCCCCAGCCTAGATTGTTTTGTCCACATG
CCGTCACTCATGCCGAACTCATCCACAGATCATCCCCGATCTCCATTCCA
CGCTAATGATTTTGTAATTTGTGCTCCTCCTAGGCAACCTCTGGCCTGCA
CCAGAACGGCCTGCACCACGCCCAGCCCTACCATCCGCCCGGCACGCCCA
CGCTGCTCCACAAGCGCCTGGACTACCACCAGCAGCCGCCCCCGGTGCCG
CCACACTCCGCGTACTACCAGCAGGCGCCCGCCCATCACCACCAGCCCTC
GCCCATGATGGAGCGCAGTGTCCGAGGACTCNNNNNNNNNNNNNNNNNNN
NNNNNNNNNNNNNNNNNNNNNNNNNNNNNNNGGGTGGGGGCTACCACATG
GAGGAGGGCACTCCCACGCCCTCGAGGATTCCATCGCTGAGGCGACAGCG
TCGCACCTCCGGCAGCCAGCACAACAGCCACACCAATCTCAACCTGAACC
ACAACAACAACAACAACCTGCCGCCGCACCACCAGCACCTGCACCACCAC
CCCGGCCACCCTGGCGGACTGGTGGGTATCCCCATTGTGCCGGGCAGTCC
GCGGGTGCAGCGCTCCCCCATGCCGAGCCGGGCGATGATCAAGAGGACGC
GACTGGGCAGCCACACGGACAACATCTCCTCCGGCAGCCTCAACAGCATT
GAGGTGTGAAGGACGCCAGGAGTGGGATCAGCCTGCTAGATTAGGATTAG
GAGAGCAGGAGGCGATGTGTATTATTATGGATATCCGTAGAGCAGGCCGG
CAGAGCTGTCGAATACTATTCAGTTAAGAATCAGTTCCAGTTTCTTAGAA
TCCTTTAGTTTAAGGTCTAGTTGTTAGGAGTAGTTTTAAGGAATGATTTC
ACGAGGAACTGTTTAACTCTTGCAAGTTCCGGCCTGATAGTCAATAGAGT
TATTAATTATCCTTTTTTTTTACNNNNNNNNNNNNNNNNNNNNNNNNNNN
NNNNNNNNNNNNCTATTATGTTCTGTAATTGCAACTCCTTGGAGGAGGGG
CAGCTCGAATAAGTCCTGTACGTAGCTCTAAACTAGACTTGTAGTGTTAT
TTATTTATTGTCGACGACTCGAATGGATTAGTTCAACTAGTGGCTAAGAT
ATTAGCTAATAAGCATACTTAACTCTCGCGAATTGTGACTAATATTCACC
CACATCTCGTATTTCTCACACCACCCACAAAGCAAGCATCCTAAAGTAGC
CTAAGCATCAGTTTTAAACGCAAGTAAGCCAGTTTTTTGGATTAAAAATG
ATTAAAAAACCTAGAAGTAAAATGTGTCATTAATACGAGTGGGTTAGTAT
TAAGTGTTTTTTTCAGTAAGTTTTAAGCGAAAATCATGTTTAAAGATGGA
ACCAAATTCAAAAAGCGCGCCAGGGCTGCACAACATACTGTTAACAGAGC
GCGCAACAGCTCCCTCGGTGCTGTTAAGTGAACTGTTAACAGAGAACCAG
GTGGCAACAGCTGCCCAACAGCTGTTTCTCACATTGGCCGATTGGAATTG
AAGTTTTATTATTTAAACAGTGATTTAAAACAAAAAAACACACTAAAAGG
AGGCAATTTAGTGATTTGCACTAACTAGAGGACTCAGTAAGCAGCTGGAG
CTAGGAGAAACACAGAAGGAAGAGAGGAAACACCATGAACTTTCTGCGAC
AAACTTTGGGAATTACGAAACAGTTGACGGCGCAGGGTGAGTGAGTTTTC
CATATTTTCCCTTTGAATTTACAAAACAAATGGTAGGTTAGTTGTTATTC
TAAGTGAGATTGGAGATGGATGAGTTTAGGGATATAAGGGCCTGAACCCT
TTCCCCTCGATCCTCGACGCACTCGCCAGTCGGCGTCGCGTGTCCGTCGC
ACTCTCCGGTGCCGCCGCCGCTTGAGAATATTTTCATAGTCGCGTTCTCA
GGGCCGCCAAAACACACACAGATTCCAATGGTTCGGCTTTTAATTGAAAA
AACATAATTGAAAACCTGTCAAAAATGCAGCCAGGAATATTTTTGGCAAC
CGCAAAAAAGGTCGCCCAGCGAGCGGGTCGCAGGTGTGGGACGATCGCCT
CGGCTATTGTTCTTTTTTTGTTTTTCTGGGCCGGGCTTTGTTCGTCCGGA
TATGGAAATTATTACCTGGGGTCTGTTGGTGGCATCTCTATAATTAAAAC
GACTGGGCATCCATTGTCCGCCAGAAAGGCTTGGTTGGGTGGACATTTGC
GCATGCGCGTCATTTGGTTGCAATTATTGTTGGTCGCCACGCCACGGCAT
GCCACGGCATGCCACACTATGGACATCCACCCGATTTTCACAGGGATTAG
CCACAACAATGGAGAGAGCAGCGGGCATTGTCGATCACCAACTGATCACC
CTGACATTTGACCCTTTGTCTCCTGGCCATCCTGGCCTGGGGGTACAGTT
GTGCCGTTTGCAGTTGGCAGGACAATGTGCGCCAAGGATTCGTCAAATCC
TAGCGTGCATTATTGAGTTTATGTGAAGTTTGAGGTGCAATCAGTAAGCA
GCTACGACTAGCAGAATAATCCCACAAAAAACATCATCATCCTCGAAGAG
ACACAACTTCTAATCCCGTAGAGCACTTGCTCCTGTATTCTTCGATCTTC
CAGCCATCCACAACAGCTATGAGACCGCCATGAGGGGAATGGCATCGCTC
CAGCAGATGCATCGCACTGGACCGCACATCAAGACTCGTCCGCCACGCCA
GCCCCTGGACGGGAAGCCCTTCGCCAAGGGCGTTGTCCTGAAGACCTTCA
TCAAGAAGCCAAAGAAACCGAACTCGGCCAACCGCAAGTGCGTCCTGGTG
CGCCTCTCCACCGGCAAGGAGATGGTGGCCTATGTCCCCGGCATCGGGCA
TAACCTGCAGGAGCACAACATCGTCCTGTGCCGAGTGGGTCGCCTCCAGG
ACGTGCCCGGCGTGAAGCTGAAGGCGGTGCGCGGTGTCTACGACCTGGCG
CACGTCATCAAGAAGAGTCAATAGCTTTACTAACTTTTAAGAATCCTTTT
TTTTTTGTCTGTTTGTGAATCCTTTTGAATCCTTTCGAAATAAACTGCCT
TTTGTGAAAGCCACAATGCCTCGTTTTTGTTTTTGTTTGTTTTTTAAGGA
AAATTATGCAGCTCAGCCGGCTTAAGGACAAGTGAACTGGAAGGATTCGA
TCCTCGAAGGATACTCTCATCCCCCGGATTGCCGTAATCTTAAGTCAACA
GGGCGTCACGTCACTTCCTACCTAAGAAGGTCCTGCACACAAAAAGGATT
TAACGGCATTTTTACGCTTTAGCAGCTAAATCCTTTTTGCCAGAATCCTC
TCCTGTCCTGGAGGACACTGCTTTTTAACTTGAAATCGGAATTGAACAAT
TTTCTGCCAAATAATCGTTAGCCGAAGGAGGCGGCCCCCCGGCCCAGCCC
ATTCTTCACAGTTCTGGCCAAGGATTGGCAGGATAATTGAGGATATTTTT
CAAAGAAAATACAAGCTACTAGAGTTGGTTACTGTATGTCCTTGTAAAGG
ATCTAAAAGTTAGTAGTTTTTGAAGAAATATCATAATTAAAAGTGAATCC
TTTGTCGGTGGGAATCAAAAGGACATCCACTATACAACTGACCCATGCAG
GAAGCACCGTTAAATCCGAACCGTTATCCTTTGACCTCTAACTGTAAGGA
CAGTTAGACAAACAAGTCGCAGGATCCAGGATCTGTTTAATGTTAGCCGC
CGAGGCTGGAAAAGTTGTCGCCAGGATGCATGACATCCTCGGTTGACCGC
AGAAGGACTCTGGCCAGGCCAGACATTGTGTCAACAAAAAAAGACGACAA
GAATCCTTTGGCCAAGAAAAGTCCTGCCGTCCTGATTGAGCCATTATGAC
AGAAAAGCAGGCAGGACCTTTGTCCTGCAACCATCTTACTCCTTTTTTTT
TCTGCTGAGTCAAGTTGTCCAACAACAGGACTCGCCTCTGGCTCGCAGCG
TGCATAATTTTTATCAATAATAATGTCCTTTGTCCGGGAGCACACATCAG
TCCTGCTCATAATCGTCCTGCTTCCGTTGAATTCCGTCCAGTCGTGTCCT
TCTTGTGGAATATTAGCCAGTCTTTGTTTTCCGCATTAACTGTAAAATTT
TTGGCAAATGAAAAATGGAATGTCCTTTCTGGCCAGATAACTGGACAATC
ACTCAGGTTTTCACACGTTTTCGTCCNNNNNNNNNNNNNNNNNNNNNNNN
NGGCCAGAAAATGAATCGGCAAAATATTGAAGAAGAGTGCGGGATGAAAA
GTTTTGAATTTCAAACGAATTGGGGGAAGGATAATCAAGGGTATCCATTG
GAAGTTCAAACCCTCGTAGGAAGGACTCCCTTTCGACTCATAATTGCTGG
TCAGTTTGGCCGCCAAAGGCTTAAGCATGTCCTGTGGTCAATAGCCAGGA
CCCTCACTCCTTCTCCAATCGATGCTGTCACTTTCCTATTTAGTTTCTAG
TCCTGGCAGGACTATGGGAGCAGCAGCTCGAAGGGTTGCACTTTCCATCA
AACGAATTGCCAAACATTTTATTTAATCATGGACACGTGTTCCGCCCAGT
CCAGAATATCCTTGCTGGCAAAGGGGTGAGTGCTGGGCCACCCCCTAAGA
CGGCAGGACAATCGTCCTTCCAACCCTTGTGCAACCCTTGCGTGATGGAT
ATCTCGTAACTCTCGACTCTCTCGGCAAAATGGCGGAGAGTCCTTAATCG
ATTCGCCATAAAAATGGGCTCCGCTGGGAGATGAGATTCTTCTCCCACTA
ATCTCGCAAGGATCAGTGCGAAAAGTATAAAGAACGAATGCCTAATTGGC
ATCTTGTTGTCCTTGTATGTCCTTTCTCTCGCAAACATTCCAAATGTCAA
GTGTGAGCCAAATAATGATGCATAACCCCGTGTCCCAGGACTCACAACAA
TCTCCAACCATCTCCGAAGATCTTCCAGCCGAGATTATCCTTTGAAAACA
TCATAATTTTCTTGTAATCGATTGCCCAAAAAAACAAAAAGGAAGAAAAA
AAGGCACAAAGCCGAGATATCCTCGAAAAAAAAAGAGATCAGAGTGGAGA
GGAGAGGAGAGGAGAAAAGAAACGACGGGCGGGCCTAACCACACAAAGGA
CGAGTGCCAGTCGCGCCATCTCTTTCCCGCCGATCAGGATCCTTGGCCAC
GTGCAGAGCACACTCCAATCACGGGCCCACGATCCCCGATCCCCGATCGT
CCTGGCCAGGTGAGAAGGCACAAAATGTCAATCAGGATCCCCCCCTTGCG
ATCATGATTCTCCGTTTTTATTCATATTTATCCTGATTTCAACCCCAAAA
GGATCACTGATCGGCGACTGATCGCCAGGATCTGATTCGCCAGTCCTTCT
TTCTGTTGACATTTCCCGATAGAGTTTCGGGGAAATGTGTTTGCTCATGT
CCTTAATCCCGCTGGTGCCTGGTGCCTTTTGGGGCGTCACGATCGATTGG
CAATCCTTTACGCTCTTCGCGCCTGCCAAGCGCGAGAATAGCACGTGTCC
TGTATGGCCAGGATCAAAAGGGGGATGTCCTTAGAAGACTGTTTAATTTA
AAAATCAAGGACTAACTTAAATCTCACTGTTAGTCCTCGAATTGGGGTCG
AAAGTCAAGAGAGCAGGGCTTGAGAGACTAGGATTTTAGTTGAAGGACCT
TCGCAGGATCACCGGAGGCACGGCTAGCTTTAAGTGGGCATGACCAGTGG
CTTTCCAGCGGCTACCTAGTGGCCCACTTGCCCAATGACGCTACTGATCC
CCGATTCCTCCGATCAAAATCCCCGGGCCTACTCAAGTGATCTCTCAATT
GACCTAACAATTGGGCTAATCTAAGNNNNNNNNNNNNNNNNNNNNNNNNN
NNNNNNNNNNNNTGTGCGCCGGGAAATTGGAAAATCTCAGGATCTAGCCA
TCTAATCTCGAGGATTTACGTGAAACTTTTGCAATCTCTACCGAACTCTT
GAAGAGACTGAGTAGAAGTCTCAGGAATATTTGGCAATATACGAGCAGAA
TATATAATCTGATCGCTGATCCGGGGCTCGCTCCCCGATCATATAGGTGT
ATGTGTGTGTCAGTGTGTCCTGCGTTGTCCTTTCTAGATTAGAATTAAAG
TGTCGCAGGGGCAGGAGCGGTGGGCATGTCAGGCTCACCTATATTTTGAG
CTAAATCCCCTTCGGATGGCCAAGAGGCCGGGCCTAATCCTTTCGCTTTC
TTCGCTTCGCTTCGAGCCTCTCTCTATCTGTTTTTACCTGCCATTGATCC
TTGAAGGATACGCGGCATGGCACGGCATGTTGCATGCAACGCTCTACACA
CGAATTAACCTGATTAAAATTGTATTTTTCCCAAATTTATGGGATTAAGT
TCCGTTCAAGTTCCTTTAACTCGTTTAAGCTACCGGATTTAGTTCAAGTG
CCTCGCTCTCCTCTCCCCTCTCCTTTTGGGCAGGACCTCCGTGAGCCGAT
TTTTATTGGGCTGGCTTAATTAGCACAATTGTTTACAAAATTTACCTTTC
GTCATGCTGCGTAGCGAAACAGGACCAGTACCAGGACCGCCAGAAACTGC
AACTGCAATGAGAATCCTTGCGATCAGCCAGGATTTCTTCACTAAGATCC
TCACCTCCGCCACACTCCCAACAAATCTCAAATCTCCAGAGCCTCTATCC
CTCCAGAGCCTCTATGTGTGAACTGCTCCGATTGCAATTCCATTTAAAAA
TTAGTCTAATCCCCGCCAGGCACACCGCTCCCTGCACCTCACTCAATTAG
CCCGGCAATTGCCCACAGAATTGGATCATTCCTTCCGCTTTCCGCTCTCA
GCTCTCGGTAGCTCTATTATGTGAGAAGTCTTTATTGAGTTTCTTCCAGG
ATGTTACAGGATATCTGCCAAAGACGGGCTTCCAAATTGGCCTGAATAGG
ATGTCGGGAAGGATTTCTTTTGAGGTTCCATGTCCATAACTTTGAAAATA
TTCATCTGATCCTTAAACGGAATACTTCGCAGGACTCTTAGAACTTTTTT
CCTCCAATCTGCTCTAAAATCTCAGAAACTATTTTTCCATCCCATTTTTG
ACATTTTTCTGATGGAACCCCTTCAAAAAATGGTCTCTTCCTGAAAATGC
ATTTTTGACGCATTCCGAAGGCTCTATCTTCTTCAATTCCCATCCGATCC
GGAAGCGGGATACCTCTAAAGACTTGTAGAACTATTTTCCTCCAATCTGC
ATCAAAATCCTGCAACAACATTTTTGATCCCATTTTTTCAAATTTTTCCG
ATGGACCCCCTTGAAAAGTTGCAGATCCCGTGGGGAGTGACTTTTCACCC
CTTGGGAAGGCCGTATCTTAGTCAATTTTTATTTGATTGCTGAGCGGAAT
ACCTTAAACGATTTCTAGAATTATTCTCCATAAATCTGCATTAAAGTCTG
AACATATTTTTTTGGATACCATTTTTTCAAATTTTTCTGATGGACCCCCT
TGAAAAAATGGGAATCGCATGGGGAGTGACTTTTCACCCCTTGGGAAAGC
CATAACTCCTCCAATTCTGATTCGATCCTTAAGAGGAATGTCCTAAAAGA
TTTCTACGCTGATTCCCAACTATTCTACATCAAAATCCTGACACGAAATA
TATTTTCAATTTTTTCCCATTTTTTCCCATGGGATCTCTTGGAAGTGCGA
TTTTTCCCCATAGGGCCCACTGCGATGGCCATAACTTCCCCGATTTTTAT
CCGATTTTCAAGAGGAATACCTTAAACGATTTCTGGGATCAATTCTTCCC
AATTCTGCATCAAAAACTAGAAATACAATTTTTGAGCCCATTTTTCTAAA
TTTTTCTGATGGACCCCCTTAAAAAATGGGGTTGACCTGAAAAAGCATTT
TTGGCTCACTCCGAAGGCTCTATCTTCTGCAATATCCATCGGATCTTAAA
GCGGGATACCCCAAAGGACTCGTAGAACTCTTCTCCACCAATCTGCATCA
GAATCTCAGAATAAAATTTTCGATCCCATTTTTTGAAATTTTCCTCTAGG
CCCCCCTCGAAAGTGATGGTTTCTCCTACATGCCCCCTACCCACAGCCAC
ATCTCCACCAATTTGCATACGATTCTCGGGTGGAATACCTCAAACAAAGC
CTAAATGGATCCTGTATGAGTCTACATTTTTTATTTCTGCCCAAAGTGTA
TTGGTTTTAAGTAATTTGGACTTCCGCCGGGCAGCTGTAAAGGCTTAAGA
GGCCAGGCCAGGCCAGGCCAGGTCCTTGGCGCCTGGCGAGGATCCTCTGG
TGGAGTGAGCACACTGCGGTGCAGATTCCCGGGAAGAGGACGACGGCAGG
ACAAATTTGGCGCTTGGGCAAACATAAACAAATATTTATTTGAGAAAACA
AACCGCAGACGAGCCCGTCGGGGCCCAGAGGCCAGTCGGTCGTAGAATAA
CAATCTCCCATCGGGCAGGAACACGTGCCCACTTATTATATTTTCTTTAG
GGACTGGACAGGACCTCTTGCAATCCGTTCCATTGAGGTCCTCTGCGGTG
GAAAAACAAAAACGCAAGTCAAGGCAAGGATTTGGGCTCTGGGATCGCCA
TTCCCCGGCATAAAGTTGCAATATGTTGGGCATTAGGCGTTGTCCATTTC
CGAGTCAGAGCAGAGGAACTCTGTAATCCCACAGCCATTCGCCACTCGCC
ACTCGCCATTCCCATTCTAGATCCACATCCGAGTGCCATGTATCGACTTC
GAACTTTGATCCATTCAGTGAGGCGTTCGGCGACGCCCCCTTGAGATTAA
TAAGGATGTTCGGCGTTTTTGTTTGTGTTTCCTGGCACTGGGAATAGGGA
AGCGTTTGAATCTAGAATCCTTTTAGTAGGGACCTGGGAGATGGGCATGA
GCTAGCCACATGTGGCTTCGATTTCCAGCTGCTGACCACACTACTGCTGG
ACACTNNNNNNNNNNNNNNNNNNNNNNNNNNNNNNNNCCTCATTAGACAG
CCCTTCCACTTAACCATGAGTTGGCACTATTCTTTGGATTCTTTGGATGG
TTTTTGGTAATCGCTGATCAATTAACTGGGAAGTGTCCTTTTTGGCTCGT
GTGGTAATGGAGTGTCTATGTTTTTGGTTAAAGTTTAGTCTTCTTTGGTT
ATAGGATATGAGTCAGAGGATGTCCTAGAGCACACTCCTTCTGCGAGCAA
AAAGGATCAGAGAGATGAGAAAGCCTGGCAGGACACTGCGTACTTTCCTC
CTCCTCCTCCGGCATTTCCTCAGAATCGCTTCGGCCGACAATTAGTGAAG
GAAAGTCGTGTGGCTCGTGCACCAAGAAACAATTCCACAGTCAGAGGTCC
TGGCGAGAGCTAGTCCTGTTTAGTTTCAGAGTCCTGGTCAGGCGATCGCC
TACTAATTATGCATTGAAGAATCGAGAGCCTCAAATTACACGCCGGACAA
AAACGCAACATGAGCCATGGACCTAATGGANNNNNNNNNNNNNNNNNNNN
NNNNNNNNNNCCATTCCGAGGCAATTAATCATGGAAATTTGTGGCAAATT
GTGGATGCCTGGACCAGGACTACGATCTAGGACTCTAACCGGAACCGAAG
ATCATTAAGTTGGCGTGGCATATGTGAGAGTGTTGTCCTCATTGTCTCAA
TGGCCCCCAGGACTAATGGTCCTCTTACTCTCTCCGCTGACAGGCGAAAC
AATATGCGATGCCCAAGGATCTGATTCTAAAGGGTCAGCATTAGGAGTTG
CTATTCCCAGGATATCTAAAATGTAAAGGATGGAGGAGTAGAACTCTTTT
CTGATCACGCTCCAGTGATCTCTATTTGGCAAACAGCCTTCCGATCATGA
CAAAAGGATAATCAAAGGCGAAGGGTAAGACAGGAAGTGACCTGATCCCG
ACCTCTGTCTGATTTCCACTTGTCTGGCCACAGATCTGAGGTCCGATCCG
AGGGCCACAATGGACAGATAATCTTATAATATTACTGCCAGCTACTCGAG
TTTCCCTTGACAAAATATTTTCAGTATCAATGACAGAAAGGACTGCTCCT
TAAATCGATTTATTTCTTTTCTTGGTGTTCGTATTTGGTATGACTTGAAA
CTCCACCAACTGTCCAACCACCCTGCTGTTTGGGAGGAGAATGGGGTTGG
AGGCAGTTGAAGGAAATTGCCAAAAGTGACCACAGCAGTTGACCCACAAA
TCCCACAACCATTTGTAATCAACGTCAACCCACCGCCATCCATCCGGCTC
TGTTATCATTAAGCAACCGCCAGGAAAACTCCACATTCACATCCACATCC
ACATCCGCCTGGGCATCTGTATATCCGTCACCGCATGTGAAACCCTTTTA
TTTTCGCTATAATGAGAGTCCCCCCTCTGCTGGCCGGCCGTCCTTTTATT
TATTTATTAAATGCAAGAAGAGACAGCCCGAGACTGGACAATGGACTGGG
TCATCTGGCCGGGCAAACAGCTGTCACATTTTCCCTTCCTAAGCCCATCT
CTCGCCCATGTCAACCCTTCATCTGCAATCTCCTCTCAACTCCATACTCC
ATACTCCATGCTANNNNNNNNNNNNNNNNNNNNNNNNNTTCATCTTCTAT
CTGCCGGAATTAATCAAGTCTCTGGCCCCGAAACCGAAAACCCGTTTCCC
TCAACAAAATGAAGTCACCAGACGGTGGTGGTTTCCCAAAACTCTGATTG
GTTCTCTCCATGGGGGAAGGGGCATCCTCTGCCCTCTGTCTCCTCTGCCC
TCTGGCAGCTTCTCGCTTCAATTTATTGCCGGTCTTGGGAGTTTCGGATA
GTTGGCCCAGAAATCGTCATAGGACTAGGGTTATACGAGTGGTAGTCGCA
CCAAAATGGCGCAATCCAAGGCAATGGAGGCTGAGGCGTAATATGGCGAA
GGGTTTTCACATTTTTTCGAGGTTTTCAATTGGGTTTTAAAGGCTTCTTT
AGGGCTATCATGGATGGAGGTTTATTACTATAATTATATAATAGTTAATT
ATAAGATAAAATTATGGTCTTGGTGAGAAAACCTTAGAGTTATCGTAGTT
TGAGGCTTTTAATGTTGGTTATGGAGATATAATATCAATAATAGGGATAG
ATCTAGGATAACTATACTCTCCTATAGTTATTATAGTTAGAGATACAACA
TCAGAGTAATCATAGTTTGAGGCTTATAGTTATAGTTACAGAGGCATATA
TGAGCAAGAAATTAGTTCCTATGATAGTTAGGGCTATGATAGTTGTAGCT
ATAGAGANNNNNNNNNNNNNNNNNNNNNNNNNNNNNNNNNNNNNNNNNNN
NNNNNNNNNNNNNNNNNNNNNNNAGATCCAAACTTGGAGTTATATAGAGT
TATAATAGTGATATAGAGTCATAGTAATAGTAGCTATTTTAGCATGTAAT
GGATAGATATGTAAGAGATATGGGGATGTGATAATTAGAATGAGTTATAG
AGAGAGTTATAGAGTTATGGAGCTAGAGAGGGTTTAAGATAACTACTATA
TGATGATATAGATACAATAACAATCACAAGAGCAGAACCTTCTAGGTAGG
AGTTTCTAATTAAAGAGATAGAGTTATAATACTGCTATAGAGTCCTTAAG
ATAGAACCTTGAAGCTATCGCAGTTAGAACATCATATTCCTATTAATAGT
AAGTTAAAAGATTGCAAACGTTATCCCACAGTTTCCACTTCAAACCCTGT
TTAATGGCAAACACTTTTAAAACCTGGCTTAAAACACACCATCTCTCGAA
TATTGGCTCTTAAAACCTTAAATATTTATGGCCAACTGACGCAACGACCT
TGGCTCAGTGGCAATCCGTCTAGGGGGGGGGAGCTTAACTCCGGCAGTCA
TCGGAATCCAATTCCGATCCCGGCTTACCAGTGGAGATCTCTCGCTGCTG
TTGCATCCTTCGGGGATTGGGACACTTGTGCTGGTAATCCCCTCGGCCGG
AGTACGCAATATTATGCGAGATTAACTTGAGGCAGCCAGATAGTCAGGCT
TAAGGCTAGTCCTGCCATCGAGTACCTGTCACCTGTTACCAGGACGATGG
CAGAGAGAGAGAGCTTCGCTTTCAAATGTTTGTGTTTTCTTTTCGAGGAA
GAGTGGACAGGACTGACAGGACTTCCAGGACTGCTGAGATTGGCAAGTAA
AAATACAAGCAAAAAAGCAAAGAGATGGAGGATGAAAGATGAAAGATGAA
AATTATGAAATGATATGCTAAACCATAATTTTTGTAACCAGAATTCCAGG
ACAATGGTGTTCGGGATGGCATTCGGCAAATGCCACCTCCGAAACTCGGC
TCACAAAAGGCTTAAACCGCTTAAGGACCGTTTAATCTCATGGCTTCAAG
GACCCATGGATTGAGTTTTTAGTTTCATGTGAAAAAAAAAAAAATATGGC
AAGGAGAGTAGCTGGAAAGGACGAAGAAAAAAAACGGGACATGCAAGCCA
AAAGGCAAATTGTGGCTCTGGATCAGGATGAGAGAATCCTGTTCCGGTAT
CCGGATACAATGGGCGTAACCAGGACGAAGACTTTTCGTTGTTGGACTGC
TCATATTACGAGTGGCCAGGAGTCAGGAGTGCCATTGCCAAGTGTCCTGG
CTCCCAGGAAAGAGTTGGCTTAGCACCTTTTATTTTTTTTTGTGAGTTCC
GGATTTGAATCTATCGATTGTATCTTCGTCCTGACTGGATCCTCCCAGAT
AGCATTGATGGTGCGAACTGACAATTGTCACAATTATCAGANNNNNNNNN
NNNNNNNNNNNNNNNNNNNNNNNNNNNNCGAGCGTCAGGACTGGCTGAAA
TCCTGCCAGAAATGCCATTTTGACAGCAATTGTTTGTCGGCCGCAGGACA
ATGCGGGAATNNNNNNNNNNNNNNNNNNNNNNNNNNNNNNNNNNNNNNNN
NNNNNAGTGTTTAGGGGCCATTCTAACGGGGTTTCGTAGGCGGCTTTGCC
CCGAAATCGAACAATCGATTGGGACAATGGGACAAAAAGAACGGTCTTCC
AAAAAGGACATTCCCGAATCGGAAAAGGTGTGAAAATTTGAAGAGCCTGG
TTGCTTGATCGATCGAGTGGGCTTGAGAGAGAGAATCCTTTTTGGGATTC
CATAAAAACGGTAGCTCATAACTCTTTTTATGTGGGTTCTGTTGATTAAC
TCCAGATCCCCCTCTCCTCAACAGCTCAGTCTCCTCTGACAATGCCACAG
AATAGATATGTGGCAGCTAATCAACGTTAAAATGCATAAAATTAAGTGAG
CTATGAAGGGGCAAGTAAGCAATGGCAATGGCAATGAGGGTTATCCAGTG
AGGAGTTATTAGAATTGTCTCGCACATAACTGTACTCTCGGTGGTGCAGA
AAGAATCCATAATATATGACAGCTATGCCACACAGAGCTATGAGATCTGA
GGCATGANNNNNNNNNNNNNNNNNNNNNNNNNNNNNGGAACAATGGCCTA
AACGTTGACAGTTCATCAAAGCGAATGATGCATGCAAAATGGGAGTTCAA
TAAGTAAGAGATTTCAATAATACAGTAGAGTTATGAGATGCAGGACACTG
AGAGAAAAAGGGGATTTTAAAAGGGGAGTTAGAAAAGAAAGTTAAGAAGA
TCATAGAAGTTGTATATCTTTCCTCTTTAAACCCAGAGGCACTACTCTTT
CAACTCTTTCTCCTTTACTTTCTCTCAGTGTACTTCCCACACACACTCAC
ACACTCTCTCACAACCCAAAAATCATCCATGAAATACCGTTTTTCTTGCA
TTTTCCCAAGATGGGCGTGGACCGGACACACCCCACACCACATACACATC
CACATCCCTTTTTCCGCAGCGAGGATCCTCCTGATGGAGGAGGAAGGACT
GGCAGGACAACAGCCATAATGGCCATGGCGTAAGGAAGTAGCAAGTTAGA
ACTGCCCATTTAAATAGCACTCAGGCCATTGAGGCTTTTGTTTGGCGATT
TGACGAGAATTATACGATTGTTGGATCTACCGGGGGGTCTTCCACTTCCA
GTACTTACTTACTCCATCCATCACAGTCCACAATCTTGTGTCAGAGCCTT
GAACTTTTCCCAGCTTATCGCACAACTCTTCAAGAATATCAATATTTATT
ACTTTTGTTTGTTGGAAACAAACTTGAGATTAGAAAGTTTTCGATTCTAG
TTGAGACATCGAGACGCCAAAGAAGAGTAGTTTTCTTTCTTTGTTTCGAT
TCGATTTGTGGGAGAAGAGTCTCGGGGAATGGAATATAATCCCCACNNNN
NNNNNNNNNNNNNNNNNNNNNNNNNNNNNNNNNNNNNNNNNNNNNNNNNN
NNNNNNNNNNNNNNCTGTCTGGTAATAAAAACCGCACTAATTTGGCCAAG
AAATGCAATACGGAAATCTCGGCAAGATCTTTCGGCAAGATGCCCTCAGC
TATCCATGAATGAAGGACCAATGAGATCCCCTTCTTCGGCCGTCTCTCAA
TTAATGAGATGCCATAATTGAGCAGCCGGATCTGGAATCTGAAATCTGGA
ATCTGGGATTAGGAGCCATGCCATAGGATAACAATTAGCCAAAGGATTTG
ACGACGGAAGCACCATTTCCATTTCCATTTCAATTTCCATCCTCATTGCT
GGTACTTAACTTGTGTCTTTTTTAGTCTCGGCCGTTGTCTGGAGAATGCC
ATTTGGTCCTTTTGCCATTTGGTCCTTTGCCACTTCCGTTTTGCAGGAAG
TGGCTAAGAACTAATCCGAATCCGAATGCGAATACCTGTTCTCTGTATGG
TTTTTGCATATTTTGCCAACGAAAACAAACAAGTGATCTATGAGCTAAAC
TATGAGGATAGTCTTTTTAGCATCGTCCTGCTTGGCAAAAGCAAAAGCAG
TGTCCTGAAGAGCGTCCCTTTTGTGCGTTCGAGGAGCACGTGTAATCCCC
CTTTCGGTTGTACGTTTCACTTCCTTGTACTTCGTCCACTTACTTCCTCA
TTAGCATCGCAGGATATCCAAGGATCTGATGGGTTTAGGCGGCCATCGAC
TAATATCATTGTTATGAGAGAGGCTTCCGGCATATTTTCTATAATTCTAT
AAAGATTATAGAATCTATTTTGAGTTAAAAATGAAGAAACAAAANNNNNN
NNNNNNNNNNNNNNNNNNNNNNNNNNNNNNNNNNNNNTAAAAAGTAATCC
TTAGATGTAACCCATTAGGACAAAGGACCGCGAAAGGAGTTAACGGTGCT
TCCAAGAAGCCAGGACATGGCCAGGACACAGCCTCACCCTTTTTTTTTTT
TTATTCATTTGGGCCATAAACGCGAAAACCCCTTTCAGTCAATTAGTCGC
TGATTTTCTTTGGGCCACAATGGGCGGCGCGGGAGAACCNNNNNNNNNNN
NNNNNNNNNNNNNNNNNNNNNNNNNNGGAATATTTTATGATCGCTCCTAA
AAACCTCTTAAAAAACGGCAGCATTATTATGACCTGCTTGCTGCGCTTGC
TCACCTACCATTTCACACGAAGTGTCCTGCGTCCAGTGTCCTCTTTTTCA
ACGTCCATTATGCAATAAAAATAGTATCCCCGTTTTTTAGGCAATACCAC
GGTTATGGCCATCATATATGTATGTTTGGCGGGAGAGAGTGGCGGCCAGT
GGTTTATGGCCAACCCGTTCGTCCTGCCACTACCTGGCTGCCTGCCCTGT
CCGTAAAAAACGCGCCCAAGGACATACGGCTGAAAGGATTGCACAAATAT
TGCATCTTTGGACCGGCGAGAGAGCGAGCGAGCTCATTAAAAAGCAACAG
CCGTTGAAGTCCTTCTTTATGACGTTGTTTTTTTACAAAGCAGGACTCTC
NNNNNNNNNNNNNNNNNNNNNNNNNNNGGCAACTAGTTTTTTCGGTGAAT
CTGGTTTTTACAACGAATTCGGCAACTCTTTGGCTTCGCGACTCACTTTT
TATGGCATCTGGNNNNNNNNNNNNNNNNNNNNNNNNNNNNNTGGGCTTGT
CTAGGAGAAAGGATCTGCGGCTCAGGTACGAGAGCCGCTCAATGACAGGA
CAGACGCTGCTTGGTTTCTGTGGGTGCGGGAGGATCAGGCGGAATTTTAG
TTTAATCCACCATTTTTACGGTTGGATTAGCGCACGGATTAGCGGATAAG
TTCGCGGTTTTTTTTACTCATTACTCGGATCGGTAGCTCTTTTTATTTGC
CAGCGAAGCATTTGCCCTCTCAATGGGGAGTGGGCTGTAAAAAGTGAGTG
AATGAATTGTTTATGGCAAGGACATGTCAGTCACTATCAAAAGGATACTC
CAAGTGTACTCTTCCCAGAGTCACTAGGCCACTTCCGTTGGCCGTCTTTC
AAGAAACAGTTAGGCAAACAGTTAGGGCCAAAGATTAAACAAGTCCTCAA
GGATCCCACGCCACAGCGGCGGAAGGACTCAAGAAGGCTTGGCGAAAGGA
TGTGCAGGACATGAGAACAAACATCACGGACACTTGTCGCAACGATCCTC
TCTCCCATGATGCTTGGCGGCGTCATGAATCAAATGGCCGACGACCAGTG
TCCTTGCCAGGGCATTTAGGGCATCTTAGCTATCCAGGACATGCAGGACT
TCTGGGAAGAAACATTCTACATTAGCGGAATGCGAATTACGGCAGCGAAA
AAGGGCTGAGAAGCTGAGAAGCTGGCCCAAAACCGGCCTAACCGACTCGG
CCTAATTTCCATAATTTGTCACGCACACTAATTTTGTGCAAGTCGATGTC
CGCCAAAGATTCGCCTCTAAGTTCTCTAACAGATACATCCTTGCATGTCC
TGCCCAGCCATGGGATTTGGTTTTCGGGCCGCAAGATGGGCTGGTCAGCC
GAAAGGATTTTAGGGACAAAAGCGCAAACAAACGGATTTAGGATTCGCAA
CCCTTGAGCATTGTGCATCCATCATCAACAAACCTAGTCCCGTCTCTATC
TAAACGGNNNNNNNNNNNNNNNNNNNNNNNNNNGATTGCATACTAAACTA
GGAAGGATCTCATCCTCCCCCGCTGATATAGCCAGAAGTATGATTTGGCC
TAATTGATGCTCTGGGAAGCTTGCTTGCAAAATGTTCTAGAACTCTTGGT
ATTCCCCAGGAGGAGGAGAAGTGGGGGGAGTTTATGGAAATATTATAGAC
AGGACATGTATTATTAAAGGGGGTTTAAAGAGTACATACTCTAAACTATA
AATTCAATAGAACTATTTAGTAACTAAAAGAACTATTGCTTCTTAAAGAA
CTGTTTCTGTTTTCCAAGACTAGTCTTATGATCTTATAATCTATAGCTTT
AGTATCCTTGCTAGTTAAATCACCTTATAGATATGATAGTCCTTCCAGTT
TTAACTAAAAAAATTAAATCCTTTAATCAGTTTTTAACTTGAAATTCTAG
AAGCAATATGATTTAAACAATATGGTTAGAAGACTATAACTATTTATGTA
GCTTACTAGCTTAGTCTTCTAATAATACTATAGAACCCCTTTATCATTTG
ATTTAAATTTTAAAAACTATATCTTTTTAAACCTATGTCCTCCAGTATTA
CTCTGCCTTTGGTAACCCCTATATCATACTCTAGAAACCCTCTTTTATTT
TAACAAAATAATAACTCATGTTATATTTTTTATGAATTTTCCCAACCTTC
TTTAATGATTCTCTGCCATCATCCATTTCATTAGGGTCGTCGCGGAAATC
AGGAATCCTTTCCAGGCCAGACCAATCCTTTCGGAAGAATCGCTCTCACA
AACAGGACGAAGATGGGAAAAAAAAAAGTTCGAAAACTCTTTTTTATGTT
TCGTTTTTGAAATTACGCTAAATGGCGATGGAACAATGCATAAAGATTTT
CGCGAAAAATGCGAAAACTAAAGAGCAACNNNNNNNNNNNNNNNNNNNNN
NNNNNNNNNNNNNNNNNNNNNCTCGTAAAACCCTTTGAGGGCAGGGCAGA
AAGATGGCGGAAGCGAGAGGTCGGACGGATAGAGGGAGACAGGGCTAGTG
TCAACCCCTTTGCCCTCGGGCTACCTGCTGGTAGGCTCGGCTGGCCGCTC
GTGTCCGCCATTCTTTTGAATGGAGCGTCGGCGCGACAGAGTATAAAAGC
GGCTGGTCCGCCGGAGAGGAAATCAGTTTGCGTTCGACATCGTCAGCGTA
CAGATACAGATACAGATACACCGCACTCAGATACAAGATTCTTTGGCTCT
GAAACATCTCAGAAACGTTTGGATTTACGAAAAACACAAAATAAAAACAA
ATAATATCTCAACATGCTAATGCACGAGAAACTGATGGCCGGGCAGTTCT
TCGATCTCAAGACTGGTGAGTTCTATCTTCGCTCCGACTTTCGATTCGGT
TTGCTAACTGATCCTTTTTCTCTCTGTGCAGATCGCAAGCCAATGATGNN
NNNNNNNNNNNNNNNNNNNNNNNNNNNNNNNNNNNNNNNNNNNNNNNNNN
NNNNNNNNNNNNNNNNNNNNNNNNNNNNATTGCCGGCTCCCGGCCAATTG
CAGCCGCAGCCCGCCAGTCTGGCCCTGCCCAAAATGGACCTCTACGCCGC
CTACGCNNNNNNNNNNNNNNNNNNNNNNNNNNNNNNNNNNNNNNNNNNNN
NNNNNNNNGCTGCTCCCTCGGCCGAGGTTTTGGATCTCTCCCGGCGCTGT
GACAGCGTGGAGACGCCCAGGAAGACCCCATCTCCGTACCAGACCAGCTT
CAGCTACGGCAGTGGCTCTCCCTCGGCCTCGCCCACCAGCAACCTCTTGT
ACGTCNNNNNNNNNNNNNNNNNNNNNNNNNNNNNNNNNNNNNTGGCCTCC
CTGTACCCGGCATTCTACTACAACAACATCAAGCAGGANNNNNNNNNNNN
NNNNNNNNNNNNNNNNNNNNNNNNNNNNNNNNNNNNNNNNNGCTTGCTCC
AGACTTTCNNNNNNNNNNNNNNNNNNNNNNNNNNNNNNNNNNNNNNCTCC
TCGAACGCCTCGCCTCGTCCTGCCAGCAATGCCAGCACCATGCAGATCGA
TGTCCTCGAGAATCCTCAATCGCNNNNNNNNNNNNNNNNNNNNNNNNNNN
NNNNNNNNNNNNNNNNNNNNNNNNNNGGGGAATCGAGCAAGAACACCCGC
CCCTTCAAGGCCTTCCCCCGGGATCCGTTGGTGATTGCCGCCAACTTTGC
TGCCACCGATGTGCTGCTCGACAATCCGCGAGTTGAACGATACACCGAGT
ACAGGAAGCGAGTCCTGGAACAAATCCGCAGCTCCAACGGAGGACAGCGC
ACCGTGACCAACCCAAAGATGCGACGCACCAATTCCAGGAGCGGATCTGT
CAACGAGGGCAGCTCCTCCAACAACAACAGCGAGAGCGAGGATCGGGCAG
CTGCCGAGGAGTCCAGCGATTGCGATTCCCAGGCTGGAAACTTTGAGGGC
AAATCGAATGGCTCCACATCCAATGGCAACTTGGCCAACACCTCAGCCAC
AGCCGGCAACGCAGCCAATGCCGCCAACACTGCCGGCTCAGGAGGCCAGG
TTAAGGACGCCGCCTACTACGAGCGGAGGCGCAAGAACAATGCTGCTGCC
AAGAAATCGCGCGATCGCCGCAGGATCAAGGAGGACGAGATCGCCATCCG
GGCTGCCTACCTCGAGCGCCAGAACATTGAGCTGCTGTGCCAAATCGATG
CTCTCAAGGCTCAGCTGGCCGCCTTTACCGCCAAGGTGGCCACCGCTTGA
AGGGACTCTCATCCTGATCCTGTTCCGAAGTCCTGCTTCTCTTGTTGCGT
TGAACGCGAAGATTGGTCTCAAGATTCGGCTGCCATTTGCCAAAACATCC
TACCTCTTAGCTATTAAGGAATACCATGATACCATATCCTTTTTTTTTCG
GTCAGCTTATCTGTGAATATTTTCGGGGGTCTCCTAATTTTTTTCTCTTT
CGCATGTAAGTACTTTAAGTCCTCGTGTTTACGTTATATTTTTAAAATGT
GCTAGTTTAAGTGCATCTCGCAACCACACCAGTTACACATCCATCTATCT
GCATTTACTTCTATTAACGTATTTATAGAAAGGCCAGGATACCATTTAAT
CCTTATGTATAAGCCAATTTTTTTCATAGACCNNNNNNNNNNNNNNNNNN
NNNNNNNNNNNNNNNNNNNNNNNNCCTTTTTGTTTGACAAAATTAAAAGT
ACGAAACGGCGTTGCCAGATCGGGCCAAAAATGCGCCTTCGAGAGCTCAT
ATCTCGGCCGTTTGTGGCCCGATCTGGCAACGCTGTACAGTTCCTGAAAT
ATCAGCACAAAAATAGGCAAATTGCCTCCACTGATTCATTTAATCGAATT
GTTAACTTAGGACAAGAAAAAAATAGGTCTTTAAACAGGATATAATGATT
TCTGGGCTTTTGAAAAATAGGTAATTGAACGAAATGAAGAAAAATTGTTG
GTTAACTGGTGAGAATGGGGAATATGCACAAATCCAAACACTTTATTTAA
TATCTCGTTAAATCGCAGGTTTTTAAGTNNNNNNNNNNNNNNNNNNNNNN
NNNGTCGCGCCGACGCTCCATTCAAAAGAATGGCGGACACGAGCGGCCAG
CCGAGCCTACCAGCAGGTAGCCCGAGGGCAAAGGGGTTGACACTAGCCCT
GTCTCCCTCTATCCGTCCGACCTCTCGCTTCCGCCATCTTTCTGCCCTGC
CCTCAAAGGGTTTTACGAGNNNNNNNNNNNNNNNNNNNNNNNNNNNNNNN
NNNNNNNNNNNGTTGCTCTTTAGTTTTCGCATATATCGCGAAAATCTTTA
TGCATTGATCCTTCGCCACGGCGTTGTCACATGATAGGGCCGGAACTGCG
CAATGGAGAGTTGATAATTCGGCCGTTTTTGCCCCGATCTGGCAACGCTG
TACATTTTTGGAATCAGCGCCCCAAAATTAGTCGAAATGCATCCAAAGAT
CGCCGAAATCGGACAATCAATTTTTCAGCCAAAANNNNNNNNNNNNNNNN
NNNNNNNNNNNNNNNNNNNNNNNNAAATCGGGTCGAAAATGAGTTGTTCG
ATTTCGAAAAACTAATTATGCAGTTCGAGGGAGATCGGAACGCTGATTCC
AAAAATGCCCAGCGTTGCCAGATCGGAGCAGAAATGCGCCTTCGTGAGCT
CATATCTCGGCCGTTTGTGGCCCGATCTGGCAACGCTGTACATTTTCGGA
ATCAGCGCCCCAAAATTAGTCGAAATGCATCCAAAGATCGCCGAAATCGG
ACAATCAATTTTTCAGCCAAAANNNNNNNNNNNNNNNNNNNNNNNNNNNN
NNNNNNNNNNNNAAATCGGGTCGAAAATGAGTTGTTCGATTTCGAAAAAC
TAATGATGCAGTTCGAGGGAGATCGGAACGCTGATTCCAAAAATGCCCAG
CGTTGCCAGATCGGAGCAGAAATGCGCCTTCGTGAGCTCATATCTCGGCC
GTTTGTGGCCCGATCTGGCAACGCTGTACATTTTCGGAATCAGCGCCCCA
AAATTAGTCGAAATGCATCCAAAGATCGCCGAAATCGGACAATCAATTTT
TCAGCCAAAANNNNNNNNNNNNNNNNNNNNNNNNNNNNNNNNNNNNNNNN
AAATCGGGTCGAAAATGAGTTGTTCGATTTCGAAAAACTAATGATGCAGT
TCGATGGACATTGGAACGTTGATTCCAAAAATGCCCAGCGTTGCCAGATC
GGACCAGAAATGCGCCTTCAAGAGCATGTGACCCATAAGGCTATACCTCC
TTGTATAAGAAAAAAAAACAAAAAACATTGTTCCTTTATTTAAAAAATTT
GGTTTCTTAAGACTAAGAATAGTATTAGCTTATATACACATATGGATTAA
ATTGTTTCCTGATATTTCTAGAAATATTTTATCGAAATTGCGGGATGGAC
TGAAACAAACCCATTTAAAAACTAAAAGATAAACACGAGGCGCTCGTTCT
GGACCTCGTCCTGGCGTCCTGGCCTCCTGAACCGACTGTGTTAATGACAT
TGGCTGGGTTGCTGGCTTCGGATGTGAAGTCCTCGAAGGCCAGGGTATTC
CAATCTGCCGCTGCCGCTGTCCGATCCTGCCTATTGCTGTTGTTCAGCAT
GTTCAACATGGACAGCAGACTAAACAGCCCTGGTAATGTAAGATTACAGG
ATTAGTGTGATGAAATTAAAATTACAAAAATTCTTTGGATAACAAATCTC
GTAGTGATTAAGAAACTCCCCAAACCCCAGTTTTAAGCCTCTATTTTGGC
CAAGCGACAACTTGAAAAGATCATAACTTGGTTATGATAACATAATAACA
TAAATATTTCGCCGATCGATAAATGTTATATCTTTTTGATCAGGATTTTT
TGAGTACTATCATTCCCAATTAAAATCTGGTCATCTGNNNNNNNNNNNNN
NNNNNNNNNNNNNNNNNNNNNNNNNNNNNNNNNNNNNNNNNNNNNNTCGG
GTCAGATTTTAGTTGGTCAGGTTTTAATAGGGAATAGTAGTACTCAAAGA
GCTATGAATGGGAATGTAATTTGTTTTCTGATTGGCCAAGAATTGGCAAA
GTTATGCAGTTTAAATTCTGACAAAATCGACAAATGTAGGGCTTACCTTG
CATACTGTTAGGGATTTTCAATTATTCAAAGCTCTTCGTCCTTGATCCTG
CAGCTCATATCCTTGTTTCTCTTTTGGTTTGTCCTTGGAGTCAGTTTAAA
TGTTAGTTGAGCTCCTCTGTTGGCTTTATGGACTGTATTTGATGTGGTAT
TGGCCAATTTTTCATTGGATGTAGCGGAATTTGGTCCCAATCTTCGTAAG
AAATCCTCAAAGTCCTCAAAAAAATAACTAAATTTGTATAAAACACCACT
TTGGTTGCGTTTTTTTGAAATTTACATACCAATCTGTTCCCACCCTTATT
TTACATACATTTTACATGTATTTTACTTGGTACCGCTTTCTACCAACAGA
GAGCGCTGTATGGCGCCCTCTAACGGAAGGGCCTTTAAGTTTGAATTTGA
ATTTATCTGTAAAGNNNNNNNNNNNNNNNNNNNNNNNNNNNNNNNNNNNN
NNNNNNNNNNNNNGCTGAATAATACTTAAGAAAATGTCAGACTTTTAAAA
TAGTTACAAAGTTTAAATTAGTTTTTGCATCTAAATATTTATTACGAGTT
AAAAAAAGAAAACATTTTATGCCTTTCAAATTAATTAATATAAAAAACTC
ACGAGTCTAAAAATTAGTTCCAACATGTCTTAAAAACCCGCAACCCTTTC
GAAGGATTCATAAAATAATAACTTAAGAAATAAATCGATTTGGGGATGGC
TTCTCTTGCAATTTCCTGCAAAGGCTGTTGCGGGCAAAAAGTATCCCTTG
GCATGGCCAATCGATTGATGGAAGACATATCCTTTATCCCCCCTCCCCCC
CTACATGAGCGGGATACCCGCTCGATCGATTATGGCAGGCCGAGTCCATT
AATAATAAAAATTATGGGGCGTTTACAAGAGGTTGTCATGACAGTCGTCT
GACATTTATGCAACTTTATGAGGAGGACGCATCAGGACACATCAGGATTC
CACCCCGCTGGCGAAAAAAACAAAAAAAAAATTGGAAATATTGAAAAGAA
ACCGAATGACAAGTCTATCAATTTTTCACACACTCCTCAAGACATTGGAC
GAGCGAAAGGGTAAGGGGGAGGCCGAGTACTGGCATTTTCCGACCGATTA
GAGGAAAGGACAGAGCACCAGGACCCCTCCAAAAGGACTCTCAAGGGTTA
GGATGGTCGGTCGGTCGAGCCCATCAAAATCAAAAATCGAAAAATCCGAG
GGCATGCAAAATGTTGTCAGCTCATTGCACAATTATATTTCGCAGCGTTT
TGTTCGCTGCATATCGAATGCAGTAATTTTTGGCAATTTGCGAAATTTAA
ACGTCATGAATGGCAAATGTCTTAAATTACAACCCTTTTGTCCTTTGGAC
TGCTCTTTTTTTTATAGTCTCATTCCAACTCCGTTGATTGTTTCGAACTT
TTGCATCTGTCATTTCTGATTTCTAGAAGAAAGTTTTGACATNNNNNNNN
NNNNNNNNNNNNNNNNNNNNNNNNNNNNNNNNNNNNNNNNNNNNNNNNNN
NNNNNNNNNNNNNTCTGGGTCCCGTCACTCCCGTTGACAGCTCAATCGGG
ACATTGTCCTGTGCCAGGACATGTCCTAGATCCTCCCAAAAACAAACCCC
CTGAAGGAGAGACGAGAAACTGTCGCGTCATGCTTGGCCAGCCGCAACAA
CATCCTTGAGTTTTGAGATTTACATGACAAGTCAAGAGACTGGTAGAAAT
GGGATAATACTAGTTTCCTTCTTCCTTTCTTGCCATATTTTTTAAGGAAG
AATCTGCCTGTTTGGCTGGAGGATCCTCCGCTCCTCGGACAGATGTCAAT
CAAATGAAATTAACACATCATCGTCATTGAAGTAGGTTGTTGTCNNNNNN
NNNNNNNNNNNNNNNNNNNNNNNNNNNNNNNNNNNNNNCCGGTGTTCTTG
GGAATTCCATTAGCCGGAGGGGGGCTCCCAGCTCAGTTCCGACGATCTGC
CAGATTCCGTCACCCCAGTTCCCGGGCCCGGACTCGGGCCCGGCTAAGTC
GCATTAGGCGCTAATGTTTTGCTTTTCGATTTTTGCGATTTTCGCATTTC
GCGATTATTGCGGTTGATTGCATTTTACATTTTTTTTTTTTTTTGTTCTT
CTATTAGAGAACTGGCAACTGCCCGAGGCCGAGGCTGAGGCTGAGGCTGA
GAGACCTAGGCCGCTAATGGGATTACATAATATCATTAATCAGCCGAGTG
AAATCGAAATCGGAATCGGAACACCGTGGCATATGACATGTGCCACCTTC
GGAGAGGGTGGCCGGCCGCGGCCGTCCTGCCATCCCTCCGCTCCCAGGAC
ACACGCTTACTACACCCTCTCTTTCCTCGGCAGTATAGTATCTGTAATTA
TGTAATTACCGATATGGANNNNNNNNNNNNNNNNNNNNNNNNNNNNNNNN
NNNNNNNNNNNNNNNNNNNNNNNNNNNCGCCTATCACACTAATTGCATTA
AATTGTCCAACACGGATCCCGATCGGACCAAAATGCCAGATGACGCTCCA
GTCCTGCAGTGTCCTTTCGGCTTGATAGCGTATCATCCTAGCAGTCCTCT
TTGTTTTTATTGATATTTGTTTAATGTCGAGCGTGCAAGTACTCTGATAG
GCCTAAAACGAATGCATTTTAATTGGCCATGCGAGAGTTTTGTTCTGCCG
CTCTATGGACAGTAATTTCTTAATTTCGAGGGGGTGCTTGTAGCTCCCAC
TACATGTTTTGGACTTAATTTGAAGCGTTGCGATGCCTGCTTTTATTTGT
CCATTTATTTGATGTCCTTTTAAGTGGCTGCCATCCGTTTTAGATATAAC
ATGATATAGATACTCCTCAGATAGTCGGATCTCTCATGTTCTAGGCCCAT
TCAAACTTTATTAAATTCAAATTATGCAATCAGCCGAATCGGGAGAAAGT
CAGAGGGCATCCTGGCAGCATAATTAGCCTGCTGTCGTTCATCGATATGG
AAATATCCTGGCACCTTGATTGACAACTGATCTTCTTCCGATCGACATGC
CACCCTCCCTGATCTCACTCTCTACAAATCCATTGTCCTTCAGTCATATT
CTGATGTTCCGACATCCCAGCAAAAAAATCCAAATTCATAAAAAATGGAA
ACATTTCCCACGTAACCCAAGACGAAAGTAGAAAAAAAAAAACCTCGCAC
CCTCAGGCTCTGGGCAAGGAGCTAAAAAAAAAAAAAAGAAAGTAATGTTG
TTGCAACCATAGCTAACAAGCCCGTAATTACTCGACACACGGATTGTTGC
CCATGTAACACCTTAATGGACTTAACGTCAGGATCCTACTGGCAGCTACC
CCCTCGGATGCCACGGAGAGAAATTTGCATAAAAAATTCCCGAAATCCTG
AAGCNNNNNNNNNNNNNNNNNNNNNNNNNNNNNNNNNNNNNNNNTCCATG
ACCGTAGCTAAAAAAACACATAAACAGAATCCTTCGAATGATGATATTTT
GACATGACATCGTGGAAATATTTATTTGTCATCGCCTTGACAAAAGGATT
AGGCGCAATCATATTTTACGGACATGAGAATCCGTGTTGCCCCGTCCCGG
AATTAGCATAGGTAGACCGTCCAATAATACCTTCTATAGGGCGACTTGGA
AGGAAATATTTTGACACCCAGTCGTCCCAGTCGATGCGTCCCGGAACAGG
ACAAATCACAAAACAGACAGTTCAATTATGATTGCACAAAAGGGTTAGGG
GTTGGGACCCGGGGAGAAAGGAGTTTAAAGGATTTGTCGCAAGATGCGCT
TGACCAGCTTACATAACCCGAGCCAACACCTCGGGAACATAAAAAAAAAC
ACAAAACAAATCCCAACTAAGTCGCTTATGGAGGATCATAAATAGTTATT
ACTGGATCTATTTTTCTGGATCAGACATCTGGCTCGAAGGCTGGAAATAT
AGTCAGTACGATGTCCTTATCTGGTGTCCCAGATCGCCAGAAGTGTCCCT
TCTAAATGCCAGCAATTAACTTAAAGACTACCTCAAGACTATGAAGACCT
TCCAGACCATCAAGACAGAGTCACTGAAGCGCAGAGTTAAAGTCAGCCTC
TAAGTAGTTGCACTTCCGACAATTACCGGGTAAGGACATGCCTGGACATC
CTTCCTGGGGTTGCTTCTTCGTGTGGGTGAGTTCTTACTCGTGTTATCGA
AATGATTGCGGTTTGGGCTTCCATTCGTTCTCAGGGTCATAGCTGGCTAA
TTCGTAATTGTTATTTTCCCCTCATTACCTTAATTTCTTTAAGAAACTTT
TTCACTCCAGAGTACCAGACTCTAAATTCTAAAAGGGAAAAGTTTGAGAA
ACTCTTACTGTTGCGCAATACTTCACAGAATATTTGAAATATTTCTTAAA
TAAAGTGAAGATAGAGGAGCATCCTGCGGCTGAAGGTAAAAGGATAATAG
GCGCAACGTCCGAGCGGCTTAGGACCCAAAAACCCAAAACAAATTGGCAG
CCAATCGGTTGACTTGCTGCAGCTGCAGGACTAAGATCTAAGGNNNNNNN
NNNNNNNNNNNNNNNNNNNNNNNCCACCAAAGCCAAAGACAGTTGCTCTA
ATTTAGTGACCAGGATAGGTTTTTTTTTTTTGGGTAAATTTTGCACAAGG
ATCGGGCAAGGATCGGGCAGGAAAATTGGCTCATCTTGCGACAGGACATG
AGGAGCGGCTAGGAGCGGTGAGTGGTCAGAGAAGAGGATCCTTTTGTTGT
ATTTGAATTCCGGCTGCCGGACTACGGACTTCGGGGTTCGGCACTTTCAC
GCTCTTTAGCTCCTTAGTCCTGTGAGTCCTTCTCACAGCGTGTGGAACGT
GACATTGGTATATGCGAAGGATAAGGTGGAGGAGTGGGGGTTCTCCTTCA
TTTTTTTCCCCCCCCCCCGAGCCGAGCCGACAGGATCTAAACAAAGCCAA
AAGGCCAATAAATCTGCTCAACGATCGGCCACGCATCGGCAGGGCATCAA
GCGACTGACAGGACCTCCATTGTTCGGCTCGAGAGCTCGTGAGCCAAGGA
CAAAGGACACCGCTTCGTAAAGTAGAACTAGAGCAGGACACTAATGCAAA
TATTGTTCAAGCATAGGAAGGACATTCGGGCACCCGCAGGATCGTAAAAC
CAGAGGCGCCAAGTTGCGGTGAACAGTCAAAGGGCTAAGCGCCGCCAAAG
GACCTGTCTCTGCAGGAGAGAAGAGCCGCCTTAGCTTACATTTTAATTGT
TTTTTTTTAAAGGATATAATATGTAAATGTTTTAAAAAGATCAATATCCT
TTAAGGAAGGACTTCCTATTCATAAACAAACCAAATCCCAAGGACCTAAA
CATCCAAGCTGACCATTAACGATGACCAACAATCACCACATCCTCCCATT
TTTAACAACTTCATCTTCAGATTCGGACAGGACACTCGTCCTTTTTCCGA
CTGCCAATTTTTTAAGTGGGCCATTGAGAGCCGAGACAGCCTCCCCATTT
CGCAGGACACACCCAGCAATTAGAGTTACGGGATGGGCCCGATCCTACNN
NNNNNNNNNNNNNNNNNNNNNNNNNNNCGGGATCTCCGGATCCTGACTGT
CCTGGCTGTTTTTTTTGTGTCGTCCTTGGTCGAGTGTGCAGAACTGTCGC
ACATAAATTTTAATTAACTTTGTTTTTAATTGTCGCAAATTTATGTTCGA
AGGGCGGGCAATGGCGAAAGGAGTTCGCTGAGATGCCAGGAAGGATGCAA
CACTCTGGTGTCTGGTCTTCGGTGGGTCAGAAAACGACAAACGAACAAAC
CGAAAAGGGATCGAAGGATCTGTAGGATCTTTTTTTTTTTTTTTTGGTCC
CTGCAATTTCTGCTCTAAATTATTTGCAATAATTTCAGCCCCTGCCCCTG
TCCTTATTGCGAAATCTTCAATAAATTGTTGTGTTCCCTTCTCCCTCTCT
CCCAGCCCACTTCCCCCTTTTTGCATCCTTTCGCCTTCGGAGTCTTCGTC
CTTTCGGCTTTGTTGTAATTTACTCCTGCTTGTTGGATGCTTCAGACATC
TCCCGTCGCNNNNNNNNNNNNNNNNNNNNNNNNNNNNNNNNNNNNNNNNN
NNNNNNNNNNNNNNNNNNNNNGTATCCGTGCGCTCTTCATTATGGCATCC
ATTGTCTTCGCTGTCTGGCTGAGACAACGTCGGGGCATCTCCTGGCACGG
CATCCTTTTTGGCCGTGCCTCGTGTGTTCCAGTTTGCTCTCCTTCCTTCA
GTTTTCAGTTTTTTTTTTTTTTTCAGGGTCACCTTTGGTTACCTCCCTAC
CTCCCTGACAGTTCGTCCTTCCTTCCGTCCTCAAAACACACTCCCCATCC
TAGCTAGCAATTTTTGCCAGGAATTCGTTTTTCGAAATTGTCTCGTATTT
GACAGTTGACAGTTGGTCGACTTTTGAGTTGGAAAGTTATGAGCATAAAC
ATCATGATATTTGGGCCNNNNNNNNNNNNNNNNNNNNNNNNNNNNNNNNN
NNNNNNNNNNNNNNNNNNNNNNNNNNNNNNNNCGTTATTGCCATTTATCC
TTTTATTTCATAAAGTGCATTGTGCAATTCTGCCAACTCATGGTTCGTTT
TTTTCCAGTTTCTAGTTTCAAAAAAAAGCACACCATAGAACCTTAAAAAA
TGTATGAAATCAATTAATCATTTTGCGGAGATGCAGCATCATTTATGATT
TAATGGTTTCATTTGTGGGTTTCGCCAAATAATCATAAAGAGAACCTCCC
CGCCAACTCATACATATTAAAAAAATCAAATCCCTCCACTGAAGAGTTAA
TGAAGTCGCTTTACCGATTTCCTTTGCCAAAAAAATCCACTTTCCCAATC
ACTGGCCGCTTTCCCCTTTTCGCAAACACTTTCCCCGCTACTCTCTATCC
GCTTTTTTTTTTTACGATTTTATGCAAAACGCAAACAAAGCCGCGCGACA
AGCATTTGATACAGTTTTTGGATTTTTGCATCCCGGCAGAGCAAATCAAA
TATCGATAAATTCCGCAAACAATGCCAACACGGGCGCATTAATCACAGGC
AACAACAATAAACCAGCAGCAGAGGCAGCATCAGCCCTATCTACATATCC
TGCAAGGACATTAAGCCACAAGGTCCTCGAAAAATACCCATAAGCGTTTC
GGCAAAGGATCACTCGAAAGGGTTCAATCGGAGAGAATCAAGTGGCTATA
CAAATTCTTTATAGTGTCACAGGCACTCGGCAAACAATTTTCAAGTGATT
TCTTTTTCTTTTTTTTTTTGAATAAAAAATGTATAAAAAAAATAAAATAA
AAGAGAGAAGAGTCTTTAATTATTACTACTTTACTTTAATAAATAATATA
AAGAATATGCGACAACTTGCAAGCTATGAGAATATAAGTCTCAAGTCTCT
CATAAGAAATGATGGATATTTTAAGGAAAAACCTTAAAAACAATTCTTAA
TTTTGTAATAAAACAATCTATAATATTTTAGTGAAATTTTTAAAGTTACA
AATTAAAGGTTTCAAGAGGTATTTTATTCTAAAAACCTTATATTTCTACC
TGGAGGCTATAGAACCTCTCTGAAAAGTCTTCCACAAAGAACATTAAGAA
AGTTTGTAGAAAAAATGTGAAATATCAAAATAATAATAATATCTTAGGGT
TAAGAAACCTTGTCTTATTTTTAAAATAAAGAAGCCAACACCCCTTTAAA
AAAAGCAGCCAACTTCTGGCCATAATGCCGCCAAAAAGCCATTCCCTCTG
AGAGCTTTTTGCAAGTTTATACGCCAAAGTGGCGAGAATCGAGGCACAGG
CCATTGAGCAATGCAATTCCCCCTTTCTCCAGTCCGGTCCGGTCCGGCCA
GGTCCTGATCCTGCTCCTGCTCCTGATTCTCCGGCTGAGAAAAGAGAGTG
AAAGTCAAGTGGTCCTTGGCGACGCCAGTGAGCGAGTGAGTTGGCAATAA
AAAAAGAGGAAAAAAACACACACAGGACCTTATAGCCAGGGGATTGTGGT
AAAAAAAAAAATGCATGCGAAGGGCAATTTGCATAGCCNNNNNNNNNNNN
NNNNNNNNNNNNNNNNNCAGTCCTTGATCCTTGAGGCCGTGTCGTCGAGT
CCTTGGTCTCGTTTCGGGCTCGTTAATTAAGCGTAAAATCGTCGCACACG
AAATGTTGAAAACTACAAATTGCATTTGAGTGGTTTTCGTGTGTATTTTT
TATTATACTTTCCAATTGTTGTCCTTTATCAGGACAAAACCGCACTAAAT
GGTGGGATTATGGTAATTTCTGTAATGGTAAGGATATGATGCGCTGTCGA
AGACAAATCGAGGCACGCCCTGTTTAGATGGCTGCTCGTTAAATCAAATT
AATCAACAAACTACCAAATATCCCCTCTTTCCCGGCAATCCNNNNNNNNN
NNNNNNNNNNNNNNNNNNNNNGCTCTGGAAACTCTCTCAAAAACGCATTT
AATCCTTTTGTGCGGCTATGTAAACAGCGATAACTCAACGACACAAAAAG
GATCTCCCGAATAGGGTCCCGAAATCGAAAGTAAAATATGGCAAAAAAAA
CGAATCACATTTCGCAAAAAAAAAAAAAGGGGAAAAAAAGAGTTGAAAAG
TTGAGAAATTTTCGCCATTCTCGATCGCATTTCGGTGGATGGAACGAGGC
AATAAATTAACTAACCCTTTGCACCCATTGTCCTGCCAGCCAGGACAAAG
GCGATCGGGAGATAGTCAAAGGAAAAACCCAGAAAACCAAACAACTTTCA
CCGCAATCTAAGAAAGGATAACGTGCGAAATATAGGATCCACGTTAGCGA
TCCTTCGCCAAGATCGCAAATGAAGAGATTAAAAAGGGAAAGGATGTATG
GCGGCACAAAGGATATATCTCCGAAATAAGATCATCCACTAGATAACTAG
ATCAGCCACATTGGTCACGGACACTTTGAGTGATCGGTAGCCCGGTTGTG
GCATCAGAGTGATGGGATCGATCACTTGAACATCACTTAGTATCCTCAGA
TCCTTCGGATCCACTCACTTGAGGATCACTCAAGTGAACCAAAAAACCGA
AAAAGAAAATAAATATCCTTCGGCAGCTGGTCAAGAGTCATCAGGACACA
TGTGGGCAGTTATCAAGGATCGAAGATCAATAAATAGATCAAGTTATTGG
TTCCATATTTCACATTTCATAATTTTTGAAGGAGACAGTACTTCAGGAAC
TAGAGCTAGGAAGGATAGAAGTACTGGGTATCATATAGTAGACCAGGAAC
CATTACTCTTTCAGCTCTACTTTGGTAATAGAATTTTTTTAAATGACACT
TCCTATCAACTGCTCAACTGCCAAGTGATAATGTGATATAATGATCCTAT
CTCTTTGGGGGACAAACTTTTTGGCCAACTGACGCTTAGAGGCTTGCAGG
ACAAAAGTCCGCTTTCCCAGCGTTTGTAACGTTCTTCTAATGACTCCTTC
CGGATGTGGCAAACATTTTCAATTAACAGAAATGAATATAACCCTCACTC
CTTCTTAGTATAAAGTGCATTTGTGGCCGCTAAAGAGCCGGCAATTAATA
CTGATACGACAAGTGGCTAAAATNNNNNNNNNNNNNNNNNNNNNNNNNNN
NNNNNNNNAAGTTGCTCAATCTACGCCACAACCAGGCTAATTAACTTCCT
TTTTTTTTGGCCTTTTTTGGCCAGCAAGTGGCCAGTAGAGCCTGTTGCTT
TTGCTGTTTTCTCTTCGGCTGTTGGCCATTCAAATGAGGGGGGAGAGTCA
AAAAGGAAGCGGTCTGCGATCATTTCCTTGANNNNNNNNNNNNNNNNNNN
NNNNNNNNNNNNNNNNNNNNNNNNNNNNNNNNNNNNCAGAGTCGTGAGGG
GAATGAAAGCAAATTTAATAACCCGCCGATGTCTATCTAGATGTCATTTT
TTTGTGGTGTGTTGGTGTTTCTTTTTAGGAAAAATATAATATGACCAGGA
GGGGTTCAACCTGTGGGAAAGGATGAGGAGGTGTAGCTTACCAAGTCACA
GGAAACTGGGAAGTAATCTTTATAGATTCTAATGTAGGTTTTCTATAAAA
AATTAAAAAATATATAGGGCAAATTTTACCCTATCTTGTGGAAGAAAAAA
GACTTTCTTTCTAGAATATCATAATCTTAATAGCTTAAAGTAATCCTTAA
TATTTTTTATAAATTTTTAAAGCCAAATCTTAAGCTTAGAAAGCACCTTC
CTTGGGAAGCCACAACACTCTAGCTTTGAAGGATTTTCGCTAAGAATCAG
AAGANNNNNNNNNNNNNNNNNNNNNNNNNNAGAAAGAGAACTATTCCTGC
ATGTCCTTCTACCCGGGGTGCGCTTGCGCAACAACCCCTAACACTCTCCG
TACCGGCGTAGTGGCGTACCGCTCTCGGCGAGCGGTATAAAACGCTGCCC
GCTCCCCGTACCGCTTCAGTTTGTCAGCGAGAGCCGTTCCGAACGGACAC
CGAGCAGAGTCCTGCAGAATCCTTTTTTTTTGTTCAACCCAACCAACGAC
ACAGACACCAGAAACCAACATGCTGAAGTGGACAGCCTCGGCCCAGAGAC
TGAACGAGATGCCGGCGGAGAGCGGGGATGCGGCATGCCCCAGCCAGCGG
CGGCAACAGCGCCGGCAGCGGCGACAGCGCCGTGCCACCATCGCCAACAA
GGAGAACGTGCCGGACTACATCGCCTCCACGCCCATGCCGGTGTCGCGGC
TGCGCAACAGTCCCCTGGTCCTGGCGCCCCTTAGCGACATCCGCAACATC
ACGCCCGAGTCCTTGGCCGTCAGGAGCCGGTCGCCGGCCGTCCAGCGGGT
GCAGAGTGTGCGGTATGCCACCACCTTGCCCCGGTTCGCGGAGGACTACT
CCCCCAACGGAGTCCTTCTGCCCACCGGCCAGCACCTGGCCCTGCGGGGT
CTGGCGCCCTTGGATCCTTTCCTGGGCCAGCCCCGGTACATTAACGCAGC
AGGATCGGGAGCGGCAGCGGGAGTCAATGCCACTCTGAAGAAGCGCAAGC
TGGACGCCGACTTTGTGGCCACCATGGATGAGCCGCCAGCTCCGGCGCCG
AAGACCATCACCCCGCCTCGTCCTGTCACACCACAGCCTGCCACCACGTC
CTCGCAAATGGGCGACCAGACCCTGGATCGGCTCATCGACGCCATCCTGG
ACTCGGCCTGCAAGTCCAAGGACTCCAGCGCCAAGAAGAAGCCCCGCCGC
AGCACCTTCAATCTGCGGCGCAGGACTCTGGTGAAGCAGCAGCTAGACGC
CGAGTGCGCCCGCGTGGAGGTCCTGTCGCCCTCGTACGCCCCTGGCGACG
ATCCTGCCAGCGATCTGAGCTTCGGCCTGGTGCCCATCCCAACCGGCTTC
GCCACTCCCGAGCCCGGCACTCCAGTGGCCAAGATCACCCACAACATCCT
GGTCCAACTGCCCACTCCCTTGATGGCCAAGCCGGCACCGGCCTGTCCTT
CGGACAACACCTTCTGCCTGGAGACGCCCGTCAGGAAGCTGAAGAGGGGG
CGGGCCGAGGAGCACTTCGCCGCCAAGGACACCCTGGCCAAGGAGTCGCC
CCTGAAACGCTACAAGGTCGACGAGCGCAACTACTTCGAAGTGGGCCTGG
CCTTGCCCTCTTCAATCTACGTTTAAAGACTACCAGATAAAGAATCCTGG
AGAAAAAGGACATCCTTTGAGAGGAGGAAGAGAAGAGCCGCTGACAAACG
GGGGGAAAACGCTTAACTATGACGCTTAACTAGTTCCTAAGTCCCAGCCA
CTAGATGTACATAGAGACCCTAGCCCTAAGACTATTTTTATTTGTATTTT
TTTTTGGACGCTGCTGTTATGTAGTTTTTGTATCCACAACTTTTTTTTCC
ATTATTTAATTTTAAACAAATATTTATTATCAGTTTAAGAGTATAACATA
TTTTTTTTAACAAAAAATAAATTGAAAAACAAAACAAATATTAAGTATTT
TTGAAAAGGTTCTTTTTGGGATGTAATATATAATATGTTTCAGAATGTTT
TAAAAACTTAAAGGTTCAAAAAAGGGTTTAGTTATAGAAGCTTATGGCTT
ACTTTGAATTCATTCTCTTTCTATTTAGAGCTAGTAGAGTGTTTCTTATA
AAGATATATAGTTTCTATAGAGTTTAATGAACAATACTTAGAAAACGATG
GTTATTTTACAGACTGAGAGTCTTAGAAGAAGAGTCTTTTATACTTATTG
AGAGTAAAACTAGAGCTATTGATATTTCCTTTCCATAAGCTTACTTTGAA
ATGTTATTTAGTCAAAAATTCCAGTACCGGGTATCATATACTACAGTTTA
TGTAACTTTATTATAACCCTAGCTTCTTTTTCAGTTTTGTAGAAATCAAA
AACCATATTTTATACTATATCTTGACTAACGCCTTCAAAAATAGCTCTAC
AAATCAAAATAAAACTCCAACCCGAAAGCCCAAAGGACATATTTGAAAAA
AATAACTTTCAAACCAACAAAAAAAAAGAAAACCCAATACTAAACCGAAC
TAATTCTTAGTAGAACCTCCCACGAAAAAGAAATATTATGAAATATGTAC
CACCTGCAGTGTCCCGTGTCATGCAATTTACAGAGTGTCCAGCTCGTGCC
ATTATCCTGTCGACCTGTTGTAGTCAAGGATATTTATACAGTTGCTTGAC
CAACCGATTTGCTTTGCTTTTCCAGGCGACCAAAACAAACACAGACACAC
AGGTTGAATGGCTGACAGGTAGACACACGCCCACAGGACCTCGGCCAGGA
TCAGAAAGAAAGAATGAGCCGGAAAAGGAGTCAGAGTCACGGCAACAGCT
GGCCATCCTAGCTGGCAGCCTCTCAGGCCAGACAGGACCTTTCAGCCAGG
CTATTAGTGCTGCTGTTCGGTTTCTGCTAGAAAAACGGCTAGTTTGCAGG
ATAATAACATTTTATGTTTAGATGCAGAAGCTCTTAGCAGCTCTCCATTC
ATATTCCTTAGCAAAGCGAAGCAAAGCCCTAAAACCATCCCTCATTTGCA
TTTTAAACTCGTATCATAACTGCAAAGCCTCATCCTCGGCGTAATCCAAC
CAATGCGTTTTGCACCCTTTTGAAAATTGTTTAATAATGCGAAATAAATG
AGCTTTTAGGTGGCAATAACTGCAAGCAGACACTGCGAGAAAAATTAGGA
GTATGAATATAAAATTAGTTGGGAAACCAGTACTTGTACTCATAGATCTT
TAGTAATGGCTATTGTATAGTTGTATGGGTTTATCTACCCTTCTTCTAGT
TTAAATAAAACTTATTACTTTTATATTTAAGATCCTAAAAGTACCGGGTA
TCATACATTACTCGGACAATCCTATCGCTTCCTTCTAGCTTGTCTTTTTA
GACCAGGGGTGCCCAAGCACTGCTTATGACAGAGCAAATTCCAATACCTA
TGCACAAAAGCACAAATACATATGAGCGATAGTTTTTTTTTTTTTTCTAT
CGTATCACTGAAAAAAATTTTTGTAACATTTTCAACAGAAAAAAAAAAAA
AAATTATTTCGGATAATTGAGAATTAATTTTAGGATTATAATTATTTTCA
ATATGCTCAATTATTTTTCGAATTTTTTTTACTGCGCTTCCATATCGGCT
TGTGACGCAGATACTTTAGCATAGCATTTAATAAAATGCCTTTCCAAATT
AATTTTTTTGTTTCCGCTTATTATTATATTACATATAATACATTGCTGCT
CGCAAAGAAAATTTTCGGCAAAGAAAAAATGCATCGTTCCACAGTCAACC
ATTCTGTCCAAAACCACAACAAGAAGTGATTTTTTGCAGTGAAAAGTTTT
CGGCAATCCAACAACAAAATGCCAGAAAAGTGTTGAAACTGTTTAAGTGT
TATTAAACTACGAAAAATTGATATTGTAATTTGCCTTGCCTATACTGGGA
GCAGCACACGTATATGATTTTGCTCTACCCATATGACAGAGCAATCCAAC
AACAAAGGAGGAACGAGAGCAATGGGACTGGGCATCCCTGTTTTAGACCC
ATTTCTGTCAAAAAATATCTCTTTATATTCCAATAAAAACGTCCTTAGTA
CCGGCTATCATATATCTCTCCAACTTCTAGCTAGTTTTATTCTCATCACT
NNNNNNNNNNNNNNNNNNNNNNNNNNNNNNNNNNNNACTTGTTAACACTT
TGACGCCCTCGCACACGGCTTTTGGCACTGTAACTCGATTTGAGTGCGGT
AAAAGGCACAAAAGGACCTTCGATGCGGTGCGTTGCGGAAGGAACCCGCT
TAATCCGGTTATCCTTCGTTCGTAGATCCTTCGGATCCAGCCAACCTGTC
ATCGGGTCGCACATTCCTGTGGGCTTGTCCCTAATTTGTAGCCCATTTAG
ACTGCGATGTTATAGATAATTGAATTATTTTTATTATTGTTCATATTCAA
AAGGGTCTGTTGTGGGTTTCCCGATAACTTGTGTCCCCTGCTGGTTGCAC
TTGCTGGGATCGGGATCGGGATCGGGATCTAGACCCCCACTATTCTGTAT
TCTCTATTCTCTATCCGGGATCCCCATCCGCTCCGCTTCACTGCCAGCTG
TGCTCACCCGCATCGTTAGACCAATTTCCTAATGTCGCCAGTTTTCGGGT
CGCACCCCTTTTTCTTCTAACCCTTTTGTGGGCTCTTGGCCCGTTTCCGT
CTTGGCTTTGAGGCTCTTCCCTTTCTTTTCTTCATAAGTAACTTCCTTGA
GTTGCGTGTCACTTGGTTAATCGATAAAAATTTAATTAATTGCTTGTAAA
AGTGATAAAATATAACAACAAATGCTTGATGAATGGAGGAAGAATGGTAG
GCGGGCGGGCACTTCTGTTTCTTGAAGAGGGTGTGGAGAATGGTCACAGA
TGGTTGGTTAAAAAAAAATGAATAAAAAATGGGTTAGGTTTTAGGGAAAA
TATTTAAAACTGTGAGCTTTTTAATAAAAAGTTTATATAGATCATGAAAT
ACATGTCTTTATTCTTAAGAAGCCAAACTCTTGTGAGTTTCAGTTCAAAG
ACTCTTAGTCCTCAGAGCTTTCTTTCTAGACTTAAGCCTTAAAATAAAAA
ACTATCAGAAATATTCAATTAATGTTAAATCCTTTTTAAAAACAAGTCCT
TCCTCCATACTCATTAACCTTCATTTATAAATTTCGAATTGCAATTTCCA
AGTACGAGTTTGTTTGTTAAAATAAAACCCGATTCGTAGTCCTCTGGCAT
GTCCTTCTGCCAAATGCCGATCCTTATTTTGCACTCCTTCATTATGCAGT
TAGTTAATCAACAGCTGGCCGCAAAAAAAAGGAAGTGCTGCGGCTGAAAA
GGATTCGAAATTCAGGATCCAGAAGTCTCTGGCTCGGGGGCAGGACCAGA
TTTTTCTGCCAGATGCATTCGCGATTTTTTTTTTTTGCTTGTGTCCTTGT
TCNNNNNNNNNNNNNNNNNNNNNNNNNNNNNNNNNNNNNNNNNNNNNNNN
NTCAGTGTGGTTCCTTGTGATGGAATTCGCATTCGTTTTCCCTTTTTTCA
TTTATTTTGGATTTGCGGATTGTTGATTGACAAACAAGAAGCTGCCACCG
CCGCCGCCGCAGGCTAAATGGTTTGAGTTTGAGTTTGAGGCCCAAGGACC
TTAACCCGCCCCTGCCCAAAAATATGGAAAATGAAAGGAGTCAGAATCGA
GAGCAGTTTCCCTATTTAAGGGAATTTGAAATTCGCACTGCCCTCGGGGC
AAGAAACTTTCTTCCCTGGCAAAGGCAAGCTGCAAAATCTCCCCACATCC
CAAAAAATCATAAAAAATAGTAGTTGGGAATCAAAAAAAAAAAAGCTGGT
AAGCCGGCTTAGGAGCTCCTGGCAGGACACACTGGCGTCTCCCAGTCGCG
GGGAGATGGCCCGATGCTGTCAGTGAGTGTGTTCCAATAATTGCCAAATA
TTATGCAAACAAAGGACATCCAATTTTTTAGGAAATCCCCGCTCACCGCT
CGCCGCGTGTGGCATCGTAATCGTAGGCTGGCATTAATATTTAAATCCCC
CCTTCCTCGCTATCCTAGGCAAGGGTGGCTGCAAGTCNNNNNNNNNNNNN
NNNNNNNNNNNNNNNNNNNNNNNNNTGCTGTTGCATAATTATAATTCATT
TTCCAAAAGGAAGCCCCGAAGTGCTGCTGCAATCTGTTAATGATAAACAA
ATTTTCCACTGCAATCTGTACAGCGGCGTCGAAAATGACAAAAAAGAAAA
AAATAAAAAATTAAAATAACACAAGCGCGAAAGGGTTGCAACATTTTGTT
GCAACGCCGCATGCGTGTTGCCATTGCCCCTGGCACTATGCNNNNNNNNN
NNNNNNNNCAGAGACCTAAATATATAGAGACGGGAGTGAAATGAATTTTT
GCAAGTCTGTTAATTAGCTTAGCGATCGGAATCGCATCTGATCGGGTGAA
GTGATCGGGTGAAGTGGCCGTTCCTCAGTCTCGCCTCCCGGTTCGCCAAA
GTGTGAAAGTCAAGAGTGTCGGCACTTGGAGAAAATAGGGGGTTTTACTT
GTAGGTTTTTATATTTTTTTCTAGGGTTTAAAAGTCTTTAAATATGATGA
GAAATGTTTAAAAATTAATATACATTATTATTTTAAGAGTTTTTGAAGAT
TCATGGAATACATTTTATGTTTAAGATTGATTTTTAGGTTTTCTTATAAA
GGAACTTAGGAAAACGACCTATAACTAAGATTCTACAAAGCTTAAAAAGC
TTAAAAAAGGATATAGTATTATAGGTATTATGTGTAGCTATTATAGAGGT
TTAATTACTGAATCTGGAGTAAGAAACTAGAGATACTCTATGACTTCCTT
GAGAACAAGAGTTGGAAGACTCTTTTGAAAAAGATCTTAAAAAGTATTTT
AGAAAAGCCCTTCAAAAATCTATATATTTTTTATAGAAATTATTATTTAA
AATCTCTAAAAACATGCCAAAATAGAAGACTAAGATTTGTAATTTAAAAG
CAAAAACTTAAATGCCATTTTTTCTCAGTGTCCTGGATGAGTGGGCAGAA
TGCGTTGAATGAGCCATCGGCGGATGACGCGGCAGTTCCGCCGGAGTGAC
AGTTGGCCTGGACGGGCATTCGCCATATGCCATACATGCCACGNNNNNNN
NNNNNNNNNNNNNNNNNNNNNNNNNNNNNNNNNNNNTGTGCATACATGGC
CGTATTGCCGCAGGTCAGAGGCACAAAAGTCATGCAAATTTTCGCAGTCT
