# Supplementary material for: SMCis: An Effective Algorithm for Discovery of Cis-Regulatory Modules
Source: PLoS One. 2016 Sep 16;11(9):e0162968. doi: 10.1371/journal.pone.0162968 (PMC5026350; doi:10.1371/journal.pone.0162968)
Supplement: S1 Datasets — (ZIP) [file pone.0162968.s001.zip › dataset/Drosophila/Masked/dana_gf22531.fa.masked]

>scaffold_13248:1385083,1425082
NNNNNNNNNNNNNNNNNNNNNNNNNNNNNNNNNNNNNNNNNNNNNNNNAT
TTGGCGTATCTGTGGTCCGGCATTACCGCCACCGGTTCCATTACCGTTAC
CATCATCACCGCCAGTGCCGGGATTGCTNNNNNNNNNNNNNNNNNNNNNN
NNNNNNNNNNNNGCTCCGTTCATCTGGGAAGGCNNNNNNNNNNNNNNNNN
NNNNNNNNNNNNNNNNNNNNNNNNNNNNNNNNNNNNNNNNNNNNNNNNNG
GTCCAGAACCGGGTCCAGGTCCCTGGGCAGGTGGCTTATTTGGTCCGCCG
CCGGCATTTGGTCCGGAGGTGGAATTTGTATTAACTCCGGGGGCANNNNN
NNNNNNNNNNNNNNNNNNNNNNNNNGTCAACTGATCCGACCAGCCGCTAT
TCGAGGACACCAACTCGTCCGGCAGGTTCTCCTCCAGGAACAAGGAGATG
TCCGTGGTCACTAGGAGATATGAGAGATGAGATAAGGTGAGTTGGTAAAA
AAAAAAAAAGAAGGGTAGGGTTTTGGGTGGAGAAGAGGTGGGGAGGGGTT
CTAATAGGGTTATAAGAGAGTTATAAGAGTTAAAGGAGAGTTACTAGAGT
TGTAATGGAGTTATAGGAGAGTTGGGATAGTATTTTTTGGAATAATCTTC
AAGAACTATATAGTTCTATATAGAAATTGGTTTTATTTCCTATAATTTCT
TATAATTTCTTAAAATTTCTCATAATTATTTAAGATATTTAAAAAAAAAC
TTTGTTTTTAAGACTTTTCTTTATAAGGGAAGTGATTTAAGACCTTGGAA
CTGACAGATCACATCAGAATATGTATCAGATATATATATCAGGAATTATA
TCATTTAAAAATGTAATAATTTTAATAAAATCGAATCTTTAAGCTTGAAA
ACTATTATATCTTTAAAAGGAATAAAATTATAGAGATTTTTGAAGTATAC
TATCTATAAGAATACCATCTATNNNNNNNNNNNNNNNNNNNNNNNNNNNN
NNNNNNNNNNNNNNNNNNNNNNNNNNNNNNNNNNNNNNNNNNNNCCAAAG
TAGGCTACAATTTTGACAGATGTCAAAAAGAAANNNNNNNNNNNNNNNNN
NNNNAGGATGTGAAAAATTGTAAGCCCAAAAGGATTAGAGGGATATAGGA
GATCTGGGGACTAAGTTTTGGACAGGAAGGACTGGAGAGAAAGGACTATA
GAGGATTATAACTCACTTGGATCCATTTTGGGCCGCTTCTGAGGCGGTTC
GTCTAAGTGATCGGCCATCATATAGAATTAGTGGTATGTGTTCGATGTCG
CTGCACTGGAGGGCAGCAACCGAAACCAAAGACGGGGGGTAATAGATATT
TCNNNNNNNNNNNNNNNNNNNNNNNNNNNNNNNNNNNNTTATAACCGAGA
GAACGAGACAACACGAGGCGTACGTAGTAGGACCCGGTGCCGTTATGTTT
GCCGAAAGGGATTCTCGATGTTTCCCNNNNNNNNNNNNNNNNNNNNNNNN
NNNNNNNNNNNNNNNNNNNNNNNNNNNNNNNNNNNNNNNNNNNNNNNNNN
NNNNNNNNNNNNNNNNNNNNNNNNNNNNNNNNNNNNNNNNNNNNNNNNNN
NNAGCTTCAAGATGAGGTTCGTTCCTTGATTCTTTTTCGCTTAATTTTTT
TTTTGCTACTTTTTGACATTTGTCGCACAGGTTGCCNNNNNNNNNNNNNN
NNNNNNNNNNNNNNNNNNNNNNNNNNNNNNNNNNNNNNNNNNNNNNNNNN
NNNNNNNNNNNCGAACCGAGTTACGCCTTCAGCGTTTCAGTGTTTGAAGA
TGTTCTTTTTTTTTTCTTTTCTCTTTTCTTTTCTTTCTATCTCTTTTTCT
TTAATTTGTTTTTATTTTTTGTTTTGTTTGTTGTTTAGTGTGTTGTTTAC
TGCCTGGATGACCCGTTAGTTTGNNNNNNNNNNNNNNNNNNNNNNNNNNN
NNNNNNNNNNNNNNNNNNNNNNNNNNNNNNNNNNNNTGCGTTTTTGGACA
CTTTGCAACACACAGAGGTGGAGTAGGAGACGACAACAACAACACCGCGC
AGAGAGACGGCGGGGGGNNNNNNNNNNNNNNNNNNNNNNNNAAGAGGGGG
GGGAGATGATGATATATATAGAGAGAGTGAAGAGAGGAGGGGACACACAC
ACACTCAAATGGCGTGAACTAACACTGCTCCTGTTTCTTCCTCTTCCTTT
ACTTCCTTTTCTTCTTCTCCCTTTTCTTCTTCTTTTTCTTGTTTCAATAA
TAATAATAANNNNNNNNNNNNNNNNNNNNNNNNNNNNNNNNNNNNNNNNN
NNNNNNNNNNNNNNNNNNNNNNNNNNNNNNNNNNNNNNNNNNNNNNNNNN
NNNNNNNNNNNNNNNNNNNTTAAAGAAGAAGAAAGTAATGTTGTTGCTGC
GACAGTTATGTNNNNNNNNNNNNNNNNNNNNNNNNNNNNNNNNNNNNNNN
NNNNNNNNNNNNNNNNNNNNNNNNNAATGCTTANNNNNNNNNNNNNNNNN
NNNNNNNNNNNNGCCAATAATGACAATTGCCGATACAACGACAGCAACAA
CAACAGTGCTATCGCTATCGTCACCTCAATAACAATAATCGGCGGACAGG
AATTGGTCGTCGACGTAATCGCTCCCGGAGGATCCCGCCGCCACCACCGC
CTTGAGATCGTTGCGGCGCCGTTGAGATCGTTGCCGTTGCGNNNNNNNNN
NNNNNNNNNNNNNNNNNNNNNNNNNNNNNNNNNNNNNNNNNNNNNNNNNN
NNNNNNNNNNNNNNCTGGCACTGGCTCGGGGGCCAGCAGACAACAACTCC
TCGGTGGGATGTTGTTCCTGCCACTGACNNNNNNNNNNNNNNNNNNNNNN
NNNNNNNNNNNNNNNNNNNNNNNNNNNNNNNNNNNNNNNNNNNNNNACAA
CACTAACAATGTTGCAACACTGTNNNNNNNNNNNNNNNNNNNNNNNNNNN
NNNNNNNNNNNNNNNNNNNNNNNNNNNNNNNNNNNNNNNNNNNNNNNNNN
NNNNNNNNNNNNNNNNNNNNNNNNNNNNNNNNNNNNNNNNNNNNNNNNNN
NNNNNNNTGTCGAACAGCAGCAGACACACGCGTGCATTTTGTGTTGTTTC
TGCCCCAAAACCAAAAGTTGACCTTGGCTGGGCGGGCTCTATATATTATA
ATTAATAATTNNNNNNNNNNNNNNNNNNNNNNNNNNNNNNNNNNNNNNNN
NNNNNNNNNNNNNNNNNNNNNNNNNNNNNNNNNNNNNNNNNNNNNNNNCN
NNNNNNNNNNNNNNNNNNNNNNNNNNNNNNNNNNNNNNNNNNNNAAGAAA
GAATATAATGCTGCCGCNNNNNNNNNNNNNNNNNNNNNNNNNNNNNNNNN
NNNNNNNNNNNNNNNNNNNNNNNNNNNNNATGTTTTGTGTTACGCTCTCA
GTTGCAACATTTTTTCTTGTTTTTGTTTTTGTTTGTTTTTTTTTTGGCGG
TTCTTTTTTTTTTTTTTCTCACTTTATTATTAATTTAATTTTTATTTTTG
TTGTTTCGTAGTTTTGTTTTAAATACAAAAAGCAATTCACATTTAGNNNN
NNNNNNNNNNNNNNNNNNNNNNNNNNNNNNNNNNNNNNNNNNNNNNNNNN
NNNNNNNNNNNNNNNNNNNNNNNNNNNNNNNNNNNNNNNNNNNNNNNNNN
NNNNNNNNNNNNNNNNNNNNNNNNNNNNNNNNNNNTGCCGCTCTAACATT
GCACATAAACTGTAACAAAAAAACAAAAAAAGGATATTTGCATTTTTTTT
CTTGTTTTTTTCTTCTCTTCTTTCGTTCTTTCTGCCTATTAGACAAAAAA
AAAAAAACATCACACTAAACTCGCCAACTCGCACATTTTTTGTTGCAAAA
AAAAAAAANNNNNNNNNNNNNNNNNNNNNNNNNNNNNNNNNNNTTGTAAG
CCGCGGCGCGTAGCAAGGAACGAAATGGAAATAGCCATAGGTTGGCGGAA
CGGAGAAAACGGGGGAAGAAGTAACTGGAACGGTACGAGAATTCTCCGTT
TCTCTGCCGCTTGACGACGACAGCGACGAGTACTCTACTCGTTAGTTTGG
GGCTGTGCCGCCTCCTCCCGTTGCCGCTGCCATCAAAATGAAAATAATAA
AGTCTATTTTGCCGCCAGGCCCCAAAACAAGTGCCGCCAATAAAGTCTAC
AATTTTTTTTTTTAATTCAAAAATTTCAACAATTATTAAAAAATATATAT
AAAAAAAAATAATTTCTATAAATTTTTAAAGAAAAATAAATGAATATTCC
CAATATAAACACAAGAACTTCACGGAAAAAAAATGCCAGAACATTTTTTA
TAAAAAAAAATAAGTTCTAAAAAAAAAACCTTGCCCTAATTTCTATCCTC
AATTATAAAAAAAAAAATAATCAAAATTATCCATCGAAAAAATCAGTGGA
AAAAAGTCGCCGTATTTTGGTTTTGCTTCCGCATTCGAGCTGAGCGGCCA
TCATATGAAATTAAATTTGTTGGGGCGGCGAGTGGCGAGTAGTAGCGTGC
GATAGAGACGGCAACAGTGGGGCACACTGCTGGCGCACAAAAGCTTTCGC
GTTNNNNNNNNNNNNNNNNNNNNNNNNNNNNNNNNNNNNNNNNNNTAAAG
GAGACAACCCAGAGAGATGGCAAAAGTTGGGGCGCGCGTACAGAAATTCT
CATTTTCACTACACAGCCATACTCGTTGGTTTTTAACTCGACCGACACAC
ACACACACACTGATACGCGCGCACGATTCCGAGAGAGAGAGAGAGCGTTG
CGCTCTCTAAATTTATAGTAGTATTAGTGACCGCACATTGGTGTGCATAC
ACACACGTCGGTAAGCGGGCAATGAGTGCGAAGAGCATTGGAAAAAGAAA
GAAAAACAGACGACAGAAATATATTCCATTTTTTTCTGTNNNNNNNNNNN
NNNNNNNNNNNNNNNNNNNTCTTCACGTCGTATCAAAGTTTCTATTGCAG
AAATTTTTTGTGTTGTCCGAGCAGCGTTTTTAATTTTTTTACGCGCACAT
AAAAATCACAAAATTATTCCGAGCAAATGCGAAATTCGATGAAATTGTTA
AGAAAATTAGAAAAAAATTTCAAAGAAATTGCGGCATTGAATTATATTTG
CAAAAGTCAACATTTTGCCACGCACTCAATTTTAGAATATTCTTGGGAAT
TTTCTAGAATTTTGATTTAATACCATATATTTTTCACATTTTCCGCGAAT
TTTTTAAAATTCCCACAAACTTTTTCGCAACACTAAAACAAAAAAACTTC
AGTCCGCTGTGTGTTAAAAATTATCGTGCAATAACAAAGAGTGAGCGTTG
CGTTTGCTTAAATCCGTCTGCTTTGCCTCGCCGCCACTCGTCGTCTCATC
GGCTCTCTCATCGTGCGTCCGCCTCTCTGGCTCTCAATTGCCCTGTTGGC
GGCAGCGCTGTCGTCAGTGAAATCACACATTTGATTACTGGCGCTGCTAA
CCTTCTGTCAGGGTTCTTAACCCTGGGTTCGGGTCTCTACTAAAAATAAA
CCATAATTATTTTCACATTTCTTTCACATTTTACCGGCAATAAATGCCAT
AAATCGCAACAATATTATTCTCAATTTTTTATCTTTTATTTTATTAAATT
TTAAATACTTCAATCATCAGAGAAAAAGTCGAGAAGACAGAAAATATTGC
AAAAAGAATTTCGCATTTTTAAGAAACTCTGATTCCGATTTAGCAGCGCC
ACAAACCCATGTGACCTAACAGAAATTCGTGTAATGTCACTGTTAGTGCC
ACCACTTTCGCAGCGACAGCGACGCCGCCGGAGAATATGAGAGCGATCCG
ACGACACGACAAGTTGTGGCTAGTTGCTCACGCTATTCCGCTCTCAGAGA
GAGTCAGAGAGAGCCAGAGAATGCGCCGTGGGCAGGCAAGTGTAGAAGTG
GAGAGAGCGCGCATACATATGGCGCGCCAGATAACAAAGTAGCGAGTAAA
GAGATGCGCCTTCATCACCGTGACTGTTCCCCAAATATTTTTAAGCATTC
ACAGTCACCGTTTTTAGGGAAGCCAATTTTCTAAATACCAATTTTCAATA
AACAAGCAAAAAATGCAACTACAAATATTTTTTTATGGTTTGGGAGTATA
AAATTAACAAATAATCCAAAAGAAAACCTTAAAAATCCCCTAAATTTGAT
TTCGCGCCCTAATATAAAGGGGAGTCAATAAACGATGAGTCACTGGATTT
GGTCATCTCTTGCAGGCACGCTTTCTGTNNNNNNNNNNNNNNNNNNNNNN
NNNNNNNAACGGGTGGAAAAAGACGAGCCGAAAATCAGCCGCCGCGAATG
GAACAGAGAAGAAAAAGCGAAAAAACAGCCGCCACAGGAGGCACACTATC
GTCGTCCCTGTCTGACAAACCGGTGGGCATGCAAACAACGCACAGAACAA
ATTAATTTCAAATTGCTCAAAGCCTAAAATGCTCCAATATGATTTACAAA
TTTTCCATTCAACAGCCGATATTTTTTTTCTATTTCTAAGCAATGAATTT
TTATATATTTAAGATAATTTAATTTACGCGCGCGCCGACTAGTATTTGTA
TTTATTTACAATTTTTTTTCTCTTATAGCGGCCGCCGTTGTTTGTTGNNN
NNNNNNNNNNNNNNNNNNNNNNNNNNNNNNNNNNNNNNNNNGTTAGCACG
GATTCGAGCGAGATGGCAATAGGGTTGTCAGTGGCGTTTTGCGTGCGTGC
AGGCGGGCCGGCAGACCCATCCAGCGAGACGCGACAGCGAGTGCGAGTGC
GAGGTCTGGTTCTCTTCTCTCAGAAAAAAAAAAAATCATTTTCCATCGAA
ATATCAGAATAATGCCCGACTTTTATGTCCGGTGGCGCCTACTAGTTATT
TTATTATTTTTCTTTATCCCAATTTTTAGGAATAAAAATTTGCCGGTCGG
CTAAAAAAGCACTCACGCACTGAAAAAAAGCCCCGACGACGACGTCACTG
GTTGCGCCTCGCGAGTAAATTTGCGCCAATTTTTGTCCGTTTTGCTTTGG
CGAGCATTCGTGTTCCTCGGATTCCCAATTCCGCTTTTTCAGTTTCAGTC
GTAGCTGGAAAAATGCGCCACCGGTGGGGTCGGGAGAGCACAAGAGCGCG
AGAGCGACAATTCGATGGTTCTCTTCACTCTCCCAACAGAGATGAGCGAT
ATTCCGGTCACAGATCACGATATTTATACCCGAGAGCCCGGAGGTTATTA
TAATTGTTTCAAATTCAAAAATTGCAATGCCGATCAGAAAATTATTGAAG
GATCACTTCTTAAGGCCATTGGGAGGCATTGTGGAGGTTATAAGCTATTA
CGTATTCGCGATCAACGTAAAAGGCTAAAAAAGAAAACGGTTTATATTAA
GGATCGCCAAAGGTCAGTGTGGTAGTTATTGCAAAAAAAAGCTATATATG
CAAATTATATTTATTTTTTTTAGCTTGTAATTTGTTAGTTGAAAACATTT
GAGGAACAAAATCCAGTCCAACATTACGGAACATCACATAAACCTAAATC
TGCACTAAATAGATTGNNNNNNNNNNNNNNNNNNNNNNNNNNNNNNNNNN
NNNNNNNNNNNNNNNNNNNNNNGCGGGTTTTTGTAGATTGGTCACATCAA
TAAATATGTTTTTTGACATTTTACAGAACAGAAGTTTGTTAAAAATAATG
TTGACAGCGTTTTACAACACAAAACATTTTTCAACACTTCACAAACGGTC
ACATTGGGTAAGGTTCATGTAGAAATGTCTAGGTGTCGCTCTTAAGTTGA
AATTAGTTAAAATTAAATTAAATAAAAAATAAATAAATTAAATAAAAACA
AAATAACACATTTAAAATATTCTTACGCGGCACGTATNNNNNNNNNNNNN
NNNNNNNNNNNNNNNNNNNNNNCCATGTGCCGAATATGAATATTTTGAAT
GAGTGGTTTNNNNNNNNNNNNNNNNNNNNNNNNNNNNNNNNNNNNNNNNN
NNNNNNNNNNGATTCACGACCATATACAAATGTAAACTAAGTACGTGCTT
AGCTTTTCAACAAAAAATATACATTGTTTATATCGAAATATAAATATTTC
GATTTCGAAATAACTTCAAAACGATTGCGAAAACTTAACAAAGAACTTTT
TATTTAAATAAAATAAATTAAATGCNNNNNNNNNNNNNNNNNNNNNNNNN
NNNNAAGCAAAAGCAATCCTACAAGCTTGGCTATATTTTATAAGGCACAA
GGGGTGTTCTTTTGATTTTTGGGTATGATATTCTATTCAGACAATTTGGT
TGTTGGTCCTTATGCTGCTGCTGCTGGATGCCGCCTATTTGGGAGCCTTC
TTAACCGCCGGGCATTCTGGAGCACTGGATTTTGTCGAAAGGGGAGGCAT
AAAAAGCAGTCGCCCTTTATGCAGGTCTTGTAGTGGAGCAGGATCTTGCG
CGAGGAGGCGCAGGGTTTCATGGTGCAATCCATTTTTTGCTTACATGTAC
CCATGTGGACGAGGACGGCCTTCATGGCCTTGCAGTAGTTCACATTGCAC
ACCCTAAGTTTGCACTTGTGGGCATGGAAGAGCAGATACAGGTGCAGTTG
GAGCTGCCGCTTCCGGTACTCGGACACGTCACGACTGCCGTCACGTTCAC
CGCCTGTTGCTATTGAACAAAAAAATAGATTATAAAAATAAATGTTTTTT
CTTGAGTTTCTCATATTTCCAGAAACAGGTCTTTACAGATTATAACTCAC
TTGAATCCATTATAGGCTGCTCCTGAGGCGGTTCTTGATCGGCCATCTTT
TCAGCTTCAGCCTCAATCAGTTTCAGTTGAAATTTTGATATTTTTTAATA
CCATATATTCTCCGCGAATTTTTAAAAAATTCCCAAAAACTTCTCCGAAA
CAACGAAACGAAATAACAAAAGTGACTGTCCGAGAGTCCCACCACTGTCC
GAGAGTCAGAGCTAGAGCTGGGTCGGCCACTCACGATAGTATCGATATAT
CGAATATTTGGGTTTGCGAACCACTATCGATGTTTGAGTGCCGATAGTAA
ACGATAGTGGCAAGCTTGCACATCTTTACTTTTGGCGAACAACTGCGGAG
ATCTACACGTGAAAGTTAATATTGGTGTTGGCGGAGAAAATGGACAAATT
TTTGCAAGGCGAATACGATAAAGGTAGGTATCTAAACTAGTGCATATCTG
AGCATGTTTTGGACTCTTTCTCAATAACTAATTTCTGATATATAACTTTT
TACAGGCATAAGTGCAAAGAGCAAGTCGGAGGAGGACGAAAACCAGGTGA
AACGAATAGGGAAGTCCAAAGTGTGGAACCACTTTAAAAAGTCCCAAGAT
GGCAAGACGGCAAGTTGCATGCACTGTAATAAAGTTTACAAAACGAGCGG
AAACACGTCAAACTTGTTTGACCATATGAAACGACTCCACCCGGGAATTT
CAATGGAAGAGCAACAAAAGCGCGCGAATACGATTGTAGTATTTTCTGTT
CTAAGTTATACCTGCTAAAACCTTAGACTAGGTTATAGCATGTGTAACTC
AAAACAGAAGATACAAACCGTTGAGGCTATAGCATTGAACTCATATTACA
ATATTAGTCGTCAGTGTACAAATTTAGAATATATTAACCTATTCATAAGA
ATCTTTTGTGAATTATTTCATTTCTTCCTTTGTTATAAGCGACTTCATAT
GATTATGAGATTTTGTTATGTTTTGTTATTCGAATAAAGAATGGCCTTTA
AGAAGTTTTTTTATTATTTACTCTAAATGCAACTTAAACTTGATTTATAA
TTTTTTTAGTTCGATACTATCGATACTATCGAATATTTGTATGAAAAACC
TCGAAAACCTCGAATATGCCAACTATCGAAGTTTTCCCAGCTCTAGTCAG
AGCTGACGGATTTAAACTAGAAATTTTTAGATCGATTTTATTTTCTAGTT
CGATTTTAATGCTTTTCAATTTCCGCCGGTTTTTGTGGATTGGTCACATC
AATAAGCATTTTTTTCGACAATTTACAGCCAGTGTTGCCAGTTTAGCAAT
TTTATGGCTAGTTCTAGCCATTTTGAAAGGCCGAATGCTAGAAAAATTAA
GAAATTGCTACTAGCTATAAATCTAGCTACTTTAAAATAAACTTCAGCTA
TTTTCGGCAATTTTCTCGAACCCGTGATTTAGGTCTGTGAAAATTACCAG
TTACAGCGAAAATACTCTAAGTGACTTGAGTGAAAATACTTATCGAACAG
TGATTTCTACTTTTGACCATCACTGCTTTGTGTGTTTCATCTCTAGTTTG
TGGTGTACATTAAGTGACGCAAAAAAAGTGATGCAAAAATGCCTAAAGTG
CTTTATACGCAAAAGTTTCGCGATGCTTGGATGCAGGCTAGTGAGTTCAA
GGCCTGGATCCGGAAGGATGAGACGGATTTGTCAAAAGCGTGTGTTCTGT
CAAATGAACATAGTAAAAAGTAACCTCAGAAACAGGATACATATAAAAAC
ACTAAATTCAATTTTAAAAATAAGGTATTTCCATTTACTTAAGTTTTTAA
AGCAGCATTATTAATATTCCTCTTTATAGATACAGCCTGCGCAGAAATGG
AAAATGCTGCCACGATTATGAAGTGCCAACGAAATTTTTAAAAATGATGG
CCGAAAATGAAAAATATAACAATGAAAACAGTGAAGATGTAGATTTAATA
AAATCATTATTGGACNNNNNNNNNNNNNNNNNNNNNNNNNNNNTTTTGGT
TATTTTTGGGTAATTTGGTTATTTTTTGGGGTAACAAAATGTTAGCCATT
TTTTCAGCCATTTTTACAAACAAATTTGCTATTTTCAGCTAGTTTTTTTC
GTAAATCTGGCATTATTTTTTGTTCAAGACCTGGCAACACTGTTTACAGC
ACAGAAGTTTGTTCAAAATAATGTTGACAGCGTTTTACAACACTGTCACA
TTGGGTAAAATTCATGTAGAAGTGTCTAGATGTCGCTTTTAAGTTGCGAG
TAGAATGTAAGGTAAAAATTTTGTTAATAAAATGTCGAGTTTCAGTCCTA
CGTAGTTTTTACTTTTTTGTTTTTACATATTATGTAAAATATGTATATTT
TTTATTATTGGAAAATGTTATTCTAAGCATCTCATATTTAATAATATTTT
TATTTGAAGTGTGTGTAATGAATATTATATATAATTTTACACAATTTTTA
TTATTTTTAAGGGGGGATAAACTTTGNNNNNNNNNNNNNNNNNNNNNNNN
NNNNNNNNNNNNNNTTTTTTCTTTTAAGTTTTATGGTTTTTTATTTATTT
TTTTTTATACTTTTCAGACCAAATCTAAAGACCTTGGCCTGCAGTACTTT
TGTATTAAATAATTTATGGTTTAAAAATTAATTGAAAATCTTAAAATAAT
ATTGTGGAAATTTGTAAGGTGAATAAATTATGAAATAAGTTCTATTTACC
TTGGCACTGAGCTGGATGGTTCTTCCTTTGAACCTGTTATCCGGCACCGA
CACACAAACAAAAAGCCTCCACCCGAGGACAAAGGAGCAGCGGCAGGTTC
TAAGGACCTCAAAGGACACAGCACATCGCACAGCGACTCGCAATTTGGAA
TCAGACCAATTAGTTGTCCTTTTGTCCTGGCACCTTTGTCGCCCGTTTTT
CGCACACCCTGGCGGAATCACATCAATATTATTTCCCATGGCCCCTACCT
CGGCTCTCTCNNNNNNNNNNNNNNNNNNNNNNGAACCAAAATGGTACACT
ATTGCCACTGTTTCCACCATCCGATGTCCTCTTGGCCAGGAGTTGGCCTG
GTTGCGGGGGCGCAGCGGGGCGTGCGGTGTACGGAGATCAGAGGAGATGC
CGCCACGGGGCGCCCTCAACTGATGATCATTTCGACACCCCATTTATGCC
AGTGGCCCGTCGGCTTCTTCTCTGTTTTTTTTTTTTCAACTTCACTCGAG
AGGAGTCCTTTTCGGATAGCTCCTGTTCGTCCTTGTCCTCGTCGTTTTGT
GCCTTCGTACTAATTTTCTACGAATTTTTCACTGTCTCTTTAACTCACAA
AACTGTCATTTGAATGGTCTTTTAGGGAAAAGGATTGCAAATAGGGTATT
TTGCTTTAAAGGTCAAAGGTTTGAGGTTAATGGGAGCAAATGGTTAGAAA
ACTTGGGGTACTGCATACCTTTTTATACCTTTTTAAATATTATGCATATT
TTAAAACACATTTTTGAATATTATTCTCATGATTACAAAAAAAAAATACA
CGGTATAAATTGTAATGCCAATATTTGGGAGAAGTTTGTCTTAAAAAAAT
TTAAATAAAACAAACTATATATCTTAAAATTTTTAATAAAAAACCGTTTT
TAATCACTTACACAATTTACTTTAAAAATTTAACTTGTCTTTGGCTTTTG
TAAATAAAAATTTACCAAAAAGTATAATTAAATTGAAAAATAGGAGAGTC
CCCATCAAAAAATCTCTTTTTTAAATGTAATTTTTTTTTGAAAGAAACTA
AAAACAGTCTCTTAAAAAAGTTTCATAGTTTTACATTTTTTTATAGGTTT
AAAAAAAGTTAATCTTTAATATGANNNNNNNNNNNNNNNNNNNNNNNNNN
NNNNNNNNNTGGAATAAAACAATTGGAATAGTTTTTCTTCGAGATCTGAT
GATCTTGATCTAATATGGCTTATAGTGTTGAAAAAGCGTTTTAATATTAA
AATATCACAGCGTGGTTAGTAGATGAAGGACTTTTAAGGACGCCCTGTGC
TTTAAAGCCACGATCAGAGATTTGAAAGCGTTTTGTGATGATTTTGTGTG
AAATTGAGCTTTTCTTNNNNNNNNNNNNNNNNNNNNNNNNNNNNNNNNNN
NNNNNNNNNNNNNNNNNNNNNNAGTTTATAGGTTTTATTTTAATTTATAT
ATTTTTTCATAGGATATAAGGTAAGATTATAGTTTGTAAATTTAATATAA
AAAGCTTTTAATATGATTCTCATATTTTTTTTGCTAAAACTACCGAGATA
TAAGGTTTAATATTATTTTTTGAGCAACCCCTAATAGTCCTTTTCTGTTA
TGTTGTGCCGACAAGTGTCTCTCAGTTCGGACATCTATAGGTTCTGGTTC
TGTTCGGACGGGGCAAGTGATTTCCCTGGAAGTGTTAGAATACCCTTGTT
TCGGCACTCTTTTAGAACTACCACTCGGCTTTTTGTCTTGTAGGGCTCTT
TAGGGGCTGTAAATTGATGCTGTTGACATTTTTAGTGCAAAACGACGGTG
TCGGTGTACCCNNNNNNNNNNNNNNNNNNNNNNNNNNNNNNNNNNNNNTC
TAATATCTTGTTCGCGGTTCCCCCCCTGCACTTCCAACAATCTCCGACAC
ACGCTCCGNNNNNNNNNNNNNNNNNNNNNNNNNNNNNNNNNNNNNNNCAC
ACACATGGAGGGGTAATATTTATTATTGAAATTGAAATTTATTGTTTAAT
GCCATTGTTTCTGTTTCAGTTTCAGTTGTGTGNNNNNNNNNNNNNNNNNN
NNNNNNNNNNNNNNNNNNNGCATCGTTGCCGCTTGATTAGAAATTTCCAT
GGAAGTCCAATGGTTCTGAAATATGACGTTATGGGCCGCAAGTGCCCACC
GAAAAGGTCAAAGGGGCGGGTCGCGACCTTGCCAGCAACAAGATTGCGCA
ATCTGTCCTGGGCATTGGAAGGGTAAAGGACCAAAGGGGGCGTTGCAAGG
ATCTGGTGGTCAGCTGTTGCAACATGTTGTTGAAAAAAAATACTTAAAAA
ATCAAATTTAATAAGTCTAAGAATTTGAGGAAATCTTTTTGAGGCTGAAA
CTAAATTTTGAAAATTCATTAAAAATTATAATACAATTTTTATGGTTAAA
AATAAACTATAAACTAATAAATTGCATAATTTAAAACCTGAAAATTAAGA
TTATTTAAAAAAAAATAGGGGGGAATAAAGTCTTAGTTAAAATAAAATAA
AGTTAAAATAAATAAAATAAGTCTAAGAGTTTGAGGCTGAAATTGAAGTT
TAAAAATTATAATACAATTTTTATGGTTAAAAATAAACTATAAACTATTA
AATTACATAATTTAAAACCTAAAAATAAAGATTATTTAAAAAAAATAGGT
GAAAAATGCAATATTTTTAGTGTTTTTGCTTAAAAATATACATTTGAAAA
TGGCCTAAAAAATACAAAAAACAATTGTACTTATTTAGTAAAATTTATAA
AATAATTACACTCGAAAAAAAAACACTTAACTAGCTTAAAATAAGAAAAG
CAAAGCAAACAAGCAAGTAAGTGATTATTTTGTGCAAAAGTCAAAAGATA
TAACCAGAATATAAGGTATATAGAGCCCAGAGAGAGAGAGATCTAGGAAA
GTCAATTGAGAAAAAACCCGAGAGATTTATTTAATCTGAGTTGTAGAACA
GACCGGGCCCAAAATATTTGCAGACAGTGAAAGGATTTAGATGCGAAAAT
CCCCATAAATCCAATTAACACAAATCTGCATAACGGGTTAAGGGTTAAGG
GTTAACCAACCAAGCCCTAACAACTACAATTTTAAAGCAAAGGGAAAGGA
TTACGTTTCTATCTTTTTCGCACAAAAATTTCAATTGAATGTTTCTGAGG
AATAATTTCTACCTGAACTTGAATATACTTTACTCTTTCTAACCCTATCT
TTCTGTTCTTTTCTTACTAAAGGAATATATGATTGCGAATATATTTTCTG
GTTTGACATTTTCTGGTTGTGGATTACCGCAGACGATCCCTTGACTTTTC
CTGCTAAGCGATCGTAAAACGTGGATTATGCATTTATGGCCCCCCCTGGC
AGGAGCACAACCATAGACAGTCGTCCTGCATGTCCTGTTTCACCCACAAG
CCCACTCACCACCCACATCCTTGACCAAAAGGGTGCGGTTTAATCCCAGA
CCACCAAAAACGAGGTAGCTACACTCAAAGAAACACTATGATTCTTTCTT
TAAATTTGTTTTTTTTAGATTTTTGAAATTATTTTTAGTTCCGGGTTCTA
CAGTTTTTGTCAGAAATTGGGTATTTGGATTTTATTTTTAAGAAATAATT
AAACAAAATGTTTATATTTTAAAGGGGGAGGTATTTTTTNNNNNNNNNNN
NNNNNNNNNNNNNNNNNNNNNNNNNNNNNNNNNNCTTTGGACTTACCCCA
AATATTGTCTTGACTTTTAAACTGAAAATATAAAGAAAATGTATTTTATT
AAAAAAAATATATAAATATTATTCCAACAACTAAATATTTTATAAAAAAG
ATAAACTATTAAATAAATAAATGTTTAAAGTAAAAAATATTTCCATTTTT
ATACAAAACAGACGGACAAACGGACACGCGGACAGTTTCAAGTAGCTCTG
ATCCAAAAAATACCTATCCTTTAAGACTAAAAATATCTCTACCTCATAGC
CTAACATATTTTTCACCAAAATCACTATCATTTCTCTCAGTGCCCGAGAA
AAGAAAAGGAAAATTGCAAATTAATCTCACAGAAGGCAGTCATCAGGAAT
CAATAATTACAATTCAGGCGTAACCGAGTCAGAGGGCTAGGTAGCAAAAC
ATACTTGGTAATCCTCGACGGATCGTATCCTGGCGATTCCAGGATTACCG
TCGATCCACCCGAGAAATCCCATGGATAAGGAGCTTTGATGCGTCGAAGT
CAAAACTTTTCCAGCTTAACCCAGCTTAGGCATCTAGCCGAGAGTCCCCC
TCTGAATCCTTCAGAATCCTTCCATGCCCATCCTTACCTTATCCTTACCT
GGCCTGGACTGATCACCTTTTTGTTTGGTGGGCTCGTCTCGGCTAATCAA
TTGATTATCGCCANNNNNNNNNNNNNNNNNNNNNNNNNNNNNNNNNNNNN
NNNNNNNNNNNNGGTTGGGGATGACTAGGATAGTTGGCTAGATCAGCGGA
AAAGGGTTAAGAATCCTAAGAATCCTATGGGTTAAGACCGAGTAGATTGA
CTTTTGGATCCATTAGATTAAGACTCATTTTGCACAACACTCTTAGGCAC
TGGATTTAATCCATTTTGTAAACTTTTTGTGCATTTTGTTGGAAGATTAT
AGATTTTTTTAGGATTTTATTAATTATTTGATTAATTTTCCCTATGATTT
CCTCATAATTTCCCTCACGAATTCCCTTAATTTCCCTCATTTTAATGCCA
CAAGTTTCCCTCTAATCAAAATTACCTGCAATTTTTAACTTTTTGTCCAA
TTTGTTGGGAGATTATAGTTTATTTTATATATTATTGATTATTTTATTAA
TTTCCCCTATGATTTCCCCATGATTTCCCTCATGAATTCCCTTAATTTCC
CTCATTTTAATGCCACAAGTTTCCCTCTAATCAAAATTACATGAAATTTT
TAACTTTTTGTCCAATTTGTTGGGANNNNNNNNNNNNNNNNNNNNNNNNN
NNNNNNNNNNNNNNNNNTTCCCTATGATTTCCCCATGATTTCCCTCATGA
ATTCCCTTAATTTCCCTCATTTTAATGAGGGAATTCCCACAACTTTCCCT
CTAATCAAAATTACTTGAAATTTTCAACTTTTCGACCAAAATACTGAGCC
ATACTCCTCTTTTTTTTTGCTAATTGATTACCCGGCGTCTTGGTGGCCCA
AGGACAACGGGAAGGACTAGGCGGGGGCAGTAGGGAGCCGGGAATCCCAC
AGGAAGGAAGGAAGGTGGAGCCGGGGGCAGACAGTCTTCAAGTCTAGTTG
ACTTCAGCGATGTCATAAATCTTGGCCAGACCAAGAGCCTCAAGGAGCAG
AGAGGAGGACGGCAAGGCGGAGAAACGGAAAGGGAGGTGGCCATAAGGGC
GGCAAGGAAGGCGGGGCGGGGCAGCACGAGGCCGGCTCCTTGTTGGGCTT
CCACTTAGCCAGTGTTGTTGCTTCTGTTGCTGGTCTGGTTGCCTCAATAT
AATTGTATCTTCCGTTTCATTACATGTTGCCCCAAAGTTACCATTTGCCA
TACCCTCTAATTTTGCTTCAAAAGGGGGTATATTGTTTAGGGGGTATATT
TAAAAAAAAAAAACTACAGAACCNNNNNNNNNNNNNNNNNNNNNNNNNNN
NNNNNNNNNNNNNNNNNNNNNNNNNNNNNNNNNNNNNNNNNNNNNNNNCT
ACTCCTTTTTTTATTAAAAATTATTTANNNNNNNNNNNNNNNNNNNNNNN
NNNNNNNNNNNNNNNNNNNNNNTGTAAAAATGCGTATAAAATATTAGGTT
TAATTTTCTAAATAAGGATGGTATTTAAAAAAAAAAACATATTCCTTTGA
AAGTCGGTTTTTTTTTTTAATATATTCTTCGTAAAAAAAAACTATATAAA
TTTGTTTGAAAATCTTTTATATTTTAGATTTTTAGAATATTTTTCAAAAA
TATTNNNNNNNNNNNNNNNNNNNNNNNNNNNNNNNNNNNNNNNNNNNNNN
NNNNCTTGCAATGATAAAGAGAGAAAATAATGNNNNNNNNNNNNNNNNNN
NNNNNNNNNNNNNNNNNNNNNNNNNNNNNNNNNNNNNNNNNNNNNNNNNN
NNNNNNNNNNNNNNNNNNNNNNNNNNNNNNNNNNNAAAACCCCTTATAAA
ATACAGGGTATTTAATAAGTTCATCTCAGAACAAGGTGAGCTCCTCGGAG
GGGCGCTCGTTTCGTTTTGGGAGTCATCATTATCATTTCACAGCAACAGC
AGCAAATCGTAAAATTTGTGGCCCGGGCCCACGTTGCGTATGCGTAATAA
AAAAGACGCCGCATAATAAAAAGGGAGCAATTGTGATTAATATGCCCACC
AGCACCAACACACAGCCACAGGCGAGAGCGAGAAGAGCTCTATGCTGTCG
CTGTTGCTATTGCGCCACTCTTCTCGCCCTCGGGTTTGCTTTCCTTTTCC
CTCTAACGCGTCCTTGATGCGCGACTTCTGGAATTTTTAATAGTTTTTTT
CTATTTGAGTATGGGAATTTTTTGTTTTAAATATTAACATTTAAACTAGA
AAATTAAAAACTTTTTTAAAATATACAAAATAAAAAATTTCCCTTTTCTG
ACTCTCAAACAATCAGGGATAATACTGGATTTCAGGACAATAGGTTTTTT
AAAGGATATTTTATTAAATAATTAAGATTTGATGTATTTTTTAACGTAAA
AAAAATTATTATTTATGGATAAGACTTTTTTTAAGTTTTTTTTTACAATT
TTTTAGTGTCAAAATTAAAATAAACTAAGATCCTATTCAATTCTAATAAA
AAATTACTCTGAATTAGTCTTAAAATTTTATTAAAAAAATTAATATAAAT
ATAATTAAGAGTTTATATTTTAAAGTTTATAAAAAAAAGGACTTTTTTTT
AAGGACTAATATGTTTTTTTTAAGGAATTTGAGGGAAAAAAACTTACAAA
GAATGAAAAATAGGGAGATTATAGGGAAAATATTTTAAAATCCTTAAAAA
AAATTGTCAATCAAATATATTTTTTAAAATTTTGCTTAAAAATATCCTAG
AAAATGTCCTATATCGGAAAACATGACAAAATCCTTGACAATGAAAGCAT
TTTTGACCCAAAACTGAAGAAGGATTTTTTTTTTTTGATAAACTTGATCC
CCAAAGACCCCGGCCCATATGTGATGGGGGAGCAAGAGAGAAGTAGTGCT
TGCTGCCACTGTTGCTGATGCGCATCTCTTNNNNNNNNNNNNNNNNNNNN
NNNNNNNNNNNNNNNNNNNNNNNNNNNNNNNTACGTATCTTTCTGTGGTG
GTGTTTGGGTTAACGCCCCTTAAAATACAGTTATTTCATTGGGCCCCCCC
CCAAAAATTTATTTTTTATTAGTTTTATTTGTTTTTGGCTTGAAAATTTG
AAATATTGTCCCCNNNNNNNNNNNNNNNNNNNNNNNNNNNNNNNNNNNAA
GGGGGGTTTGTTTTTGGGNNNNNNNNNNNNNNNNNNNNNNNNNNNNNNNN
TTTTTTATCCCTTTTTAACAAAAATTTTTTTTTTTTTTTATAAAGAGGGG
CCCCCCGTTTTTTTTTCTCCCCCGTTTTTTCTTTTTAAAAAAAAATTAAT
TTCCAATAAAAACATTTAAATTTAAGGCTCTGAAATAAAAACAAAAACAA
ACGCATTTGCTCACCCAATTGCTGTGNNNNNNNNNNNNNNNNNNNNNNNN
NGTAACAAAAACAAAACGCGTGCAGCAGCCACGCCAGAAAGAGAGAGCAC
GCAGAGAGCGTGGCCGGCTAAATGGGAGAGTACCGTGGCCAAAATGAGAC
AAAACCATTTGCCCTCCAGGCATTAAGCCAAAAACAACCACCTTGCCGGC
AGAGCGAGAGCGCAACACCCACTGCTGCGTCACAGCAACGGGCAGAAGCA
GCGCAGCACTATGGATTGTTGCGGGGAGGGTGTGAGAATTTCTGCGTCGG
AGCGTAAACAGCGCTGCCGGCGTCGGCAGAAGGCTCTCCCGGTCACAGCA
GCGTCATGTTAAGCCGCTGTTAATACACTGTTATCTGGTATAAATCCCTG
TTAAATGACTGTTACCCCACTGGCCGGTGCTGTTAGCGGTGATGAGAGCG
AGAGCGGGTGCGTGGTGCTGCCGCTGTCGCTGCCGGCGTTGGCAGAGGCC
ACACAGCTCTCTCGTGGTTTAAAAGTACTACACTTAATTACCGTTCTATC
ACATCACGCGCAGCAGCAGAGAAAATCTGTTTGGACCTATACATGTGCAC
GTATATACTGTCGGCGAAATTCGGTCTTTAATNNNNNNNNNNNNNNNNNN
NNNNNNNNNNNNNNNNNNNNNNNATATTTGGCGTGCAATTACCAACGGTA
AACGGTACAAAGCCAAAACAAAACGAATATAACTCCAAAAGCCATGGCCA
AAGTGTGTGTTTAAAAAAAAACAAAATTTTTTTTTTTCAAAAAATTTGAA
AACTTCAAAAACTTTAAAATAATATCTGAAAAAAAAAAAGAAAGAAAAAC
TCTCTTGTGGAGATGTGCTTAAAATTGTGAAGAAGAGAAAAGAAACAAAC
ACTTGNNNNNNNNNNNNNNNNNNNNNNNNNNNNGATTGTAGAACAACAAA
CAGTAGCGAACTGTGCNNNNNNNNNNNNNNNNNNNNNNNNNGCTTTCAAA
ATGATCGATGCGGCATGCAATTATCTGAATCCCTATGCAACANNNNNNNN
NNNNNNNNNNNNNNNNNNNNNNNNNNNNNNNNNNNNNNNNNNNNNNNNNN
NNNNNNNNNNNNNNNNNNNNNNNNNNNNNNNNNNNNNNNNNNNNNNNNNN
NNNNNNNNNNNNNNNNNNNNNNNNNNNNNNNNNNNNNNNNNNNNNNNNNN
NNNNNNNNNNNNNNTTTTGCCNNNNNNNNNNNNNNNNNNNNNNNNNNNNN
NNNNNNNNNNNNNNNNTCATGACTTCCTCAGCGCCGCTCTACTATCCGCC
CCCTCATCCCTCTCCGGCGGGTCATCAAGCTCCTCCGGCGGTTCTAGTTC
CGGCAGCTCCCCACTATACGGCCCTGTCTCCGTATCCGGCAAGTCGGCGC
CCATGAAGCTCGAGATGCCATATCCGCAGGCCTCCTCCACCGGCACCGCC
TCCCCCAACTCCAGCATCCAGTCCGCCCCCTCCTCGGCCTCGGTCTCGCC
CAGCATCTTCCCCTCGCCCGCCCAGTCCTTTGCCTCCATTACCGCCAGTC
CGACGACTCCCGTATCCGGATCTGGGTCCGGCTCCGGCTCCGTCATTGGG
ATGTNNNNNNNNNNNNNNNNNNNNNNNNNNNNNNNNNNNNNNNNNNNNNN
NNNNNGATCAGCAGGATCCGGTTCTGGATCGGGATCCGTGTCCGCCGCCT
CGTCCCCCTCCTNNNNNNNNNNNNNNNNNNNNNNNNNNNNNNNNNNNNNN
NNNNNNNNNNNNNNNNNNNNNNNNNNNNNNNNNNNCAGTGCCGCCTACGG
ATGGAATACTGCCTACTCCGGACTTCCAGCAAGGTAATTATTATTTTTTT
TAATTTTCAAAACTAGGCATCGGTTTTTGAAACTTTTTTTTGGAATTTTG
AATATTTTTTTGAGTTTTGGAAAGAGGGTTTTCTAAAAAGGAAGTTTAGT
TTTTTGAAAAATTTAAATTCTTGTTGAGAGATTTGTTTTTTTTTTGGGGA
ATAGTTTTCGAAAAATACTTAAAACTCTTGAAATAGTTTTTTGAAAACAG
TTTTTTCTAATATTTCTTATGAGTTTTGGGTATTATTGTTTCAAAATTAT
CTAAAATATAGACTTAAAAGGGGGATATAACTTAAAAAATACTTCTTATG
CTTTAAACTTTATAGTTTTGATANNNNNNNNNNNNNNNNNNNNNNNNNNN
NNNNNNNNNNNNNNNNNNNNNNNNNNNNNNNNNNNNNNNNNNNNNNNNNN
NNNNNNNNNNNNNNNNNNNNNNNNNNNNNNNNNNNNNNNNNNNNNNNNNN
NNNNNNNNNNNNNNNNNNNNNNNNNNNNNNNNNNNNNNNNNNNNNNNNNA
TACTTCAGATAGATACATCAAATACTTCAGATACTATAGATACTAAAGTA
TAGAATAGAAAAAAAGAGATAATACAGGATAGAATAGATACTTTAGGATA
GAATAGAGAAGTATCTCTAGTAATATGATATAATAGACTCTTTAGATACT
ATAGGATAGATTATAATCTAAAGAATAATCTTAGAATAGATACTAAGATT
ATACTTTAGGATAGTATAGATACTTTAGATACTATAGTATAGAATAGAAA
CTAAGTAGTACTATAGGATAGAATAGATATTTTAGGACAGATTTTTNNNN
NNNNNNNNNNNNNNNNNNNNNNNNNNNNNNNNNNNNNNNNNNNNTTAGAT
ACGATTTCAATATAATTATATAACTTTTCCTCCCAAGATCCCCGTTACCA
GATCTCATGGCAATATCTCTAGATCCAAATTGAATAATGCCAGGTATCGG
TAGAGCCATAGACATAGTAGAGATATATAGTAATTCCCCCCTAATCCCTT
GCAATTATCACTTGAATAATCATTGTATCTGAAGATCAGAGAAGTAAGGC
AACTAATTAAAGACTATAAGATAAAATGAGATAATAATAGAGATTAAAAC
CCGCTATCAACACTCTTTTTAAAGACTATACTTAGGGAGAAGTTAATAAC
CAAAGAGAGTACTATTTTAAGAAACTTTTTAACTTAAAAAACACTTTATT
AAACAATATTATTTCCCTTTCTTCCAGAAGCCAGTTCCCGTATGCCCAAT
ACGCGTCCGACTACTATGGCAATGCTGTGGGAATGTCCTCCTCGGCGGCC
TGGTTCTCCCACCAGGAGCGCCTCTACCAGCCCTGGAGTTCGCAGAGCTA
TCCGGGCTTCAACTTCGACGACATCGCCTTCCAGACCCAGTTGCAGCGGC
GGTCGGTGCGGTGCACGTGCCCCAACTGCACCAACGAGATGAGCGGCCTG
CCCCCGATCGTCGGTCCGGATGAGCGCGGTCGCAAGCAGCACATCTGCCA
CATACCCGGCTGCGAACGGCTCTACGGCAAGGCCTCCCATCTGAAGACCC
ATCTCCGATGGCACACCGGCGAACGTCCCTTCCTCTGTCTCACTTGCGGG
AAGAGATTCTCTCGATCGGATGAACTGCAGCGACATGGAAGGACACACAC
CAACTATCGTCCCTATGCCTGCCCCATCTGCTCCAAGAAGTTCTCCCGCA
GCGACCATCTCAGCAAGCACAAGAAGACCCACTTCAAGGACAAGAAGAGC
AAGAAGGCCCTGGCCGCGGAGGCCAAGGAGCAGCAGGCGGCCATCAAGCA
GGAGAAGAAGGATAAGAAGTCCTCCGGCAAGTCCCACACCCCGCCCGCCA
TCGAGTTCAAGCAGGAGCAGTCCGATAATCCTCTAGTGAACTATACCCCC
TATGGCAACTATGTGGGAGGGGCGGGAGGAGCTGGTAATCAGTCAGCACC
CCCACCCCCGCCGCCGCTCTTCCAGCACAACCAGATGGTGGGCGGCAGCG
GTGGTGGCGCCACCTATGAGCCCTGGAACCGTGCCACTACCTCGAATTCC
GCCTCCCGATCCACTTCCTCCTCGGCGGCCAGTTCCCCCGCAGTGGGTGG
TGNNNNNNNNNNNNNNNNNNNNNNNNNNNNNNNNNNNNNNNNNNNNNNNN
NNNNNNNNNNNNNNNNNNNNNNNNNNNNNNNNNNNNNNNNNCTGGCCCAG
CACCACTACGCCGCCCTGGCCATGCAGAGCGAGTCCCAGCTGGCGGCCGA
GTACGGCCTGACGATGAGTGGATTGGCCAGCGGCGCTAGCCAGGATTCCA
GTTCCAGCTGCCACATGAAGTCCGAGTATGCGGCGGGCTATCCCCCAGAG
TTTGGGGCAGGAACTAGTGCCACCTATGGCTATCCCCCGCACCCCCATCC
CCATCCCCATCATCACAATGCGTGGGCAGCAGCGGCAGCCTATCATCCCC
ATGCGGCCACCTAAGCAGGATTACAGGGTATCCTTTAAACAGAAATACCC
CAAAAATTGTTAAATCATAAAAAAAATGCCATAAAAAAAGAAGAAAAAAG
AAACCTAAGGCAACAAGTGTAGTGTGTTTTTTTTTCAGTGTTTATTGTTG
ATAAANNNNNNNNNNNNNNNNNNNNNNNNNNNNNNNNAAAGAACTAAGTG
TTTATTAGAATTTAAGATTATATATGAATTTAAAAAATATCTACAAAATT
GAAAACAAAAAACTAAAATATTCTTTAAATGTATATCCTAGCTAGTTCTA
AGGACATCCGAATTTTTTTCTTTCCCAAAAACAAAAACAAAAATACGAAT
TTTTTTTTCTACCCAACTAAGACTAATTTTTTTTTTGCATGTCTGTAAAT
ATTTTTTAGCAATATTTAAGCCATATATATTTAGAAAACTTNNNNNNNNN
NNNNNNNNNNNNNNNNNNNNNNNNNNNNNNNNNNNNNNTTATGAAACCAT
CTAGTTGTGTACCATAATAATTGTTAATTGTCTTTAAGATAAATTATATT
TAAAAACAAAATGCTAAAAAAATACCTACAACATCCAACCGAGGCGACAA
AAATTCCCAAAAAAAAACAACAACAACAAAATCCTAACAATAAAAAAAAA
TCAAACAAAATTATATTGGAAAACAAAAGCAATTCAAGACTTCTTTTTTT
ATTATTCTCTTTTTTTCACAAAAGCACCCTATATTTTAGGGTTGTTGGGG
TGATCTTTCAGAATCCAAGAGATCTCTAAGGGTTGGTTTTTATTTTTTTT
GGTTTCTAACCCGGAAGCTTCCCTACTTCCGGGGAACTGGATCTGCTTGG
GGTGCTGCTGATCTTCCGAATAGGGGAGACTTTTTTACAAAATGGTTAAT
TCCTCATCATAAATCTGCTTGGTTTTTTTTTATTTTTATGTTTCTATAAT
TGTTTAAGGAGATTTTATTAAGTTTTTATTTTTTCAACAAGTTTTTATTA
AATTAAATGGGTTTTTATGAAATTTTTAGCATATATCTAAGAGTTTTGGA
GTTTATTGGCTTTTAAGAAGTATTTTTGGTACTTTATAAATAGAAGTTCT
TTAAAAAATTGAGAAAAAATATATCACAATGATATAATGATTATTTCTTT
AAACTTCTTCAATTTTCAACTATTTTAGACTATTAGTAACTATTTGCAAT
ATTTAATATAAAGAAATAGATGAAGTTACTTAAAAATTAAAGAAAAAAAT
ATCACAAGAATCACAAGCTTTTGAGTTTCGAACCCTTGACCGTGGTTTCT
TGTCCAATATATCTATTCTGAACTATTTCTGGTACTTAAATATAAAGAAA
TTGAAGAAGTTTCTTAAAAAAAAGGTAAAAAAAGTATATCACAAGGAACC
CTAGACCAAAAGTGCAAATTTAAGAGCAATTTAAGAGAGTTTTTGATCCA
AAACTGGCATTACTTATAGAAGATTTGAAATAATATTCTTCTATAAATTA
CATTTAATATTTCCCCTAAGAAAACTTTAGTTTTTTTTTAAGAGAAAAGA
TTAAAAGAAACAATTTGNNNNNNNNNNNNNNNNNNNNNNNNNNNNNNCTA
TCTAGACTTCTAGGTACTAGATACTTCTAGATACCATTTCCTAGCACATT
TATCTCTTCGACTAGTGGCTCTTGTAACTCCAATTTAATTTAATCTGTCT
GATGGTGGCAGTCGCCAGATATCACATAATNNNNNNNNNNNNNNNNNNNN
NNNNNNNNNNNNNNNNNNNNNNNNNNNNNNAATATTTATTCAATATGTGA
GGCGGCCAATGGGAGTCAATTTACGGAGACGACTATCCCACTTTGTGGTT
GGATGCCGAGAGTATCAATACCACCACCATCAGAAGTAGTTGCCAATCCA
ATAACCCACTCGGAGTATCAATACGAAATGAATGGCCCAACAAAGTTATT
TTGTAATTAAACGCAGTTTCCAGAGGGGGGGCAAAAAAAGAAAAAATAAA
GAAAACTTTGTGTCCCAAACGATGGCGTGAAGATTGCCAATCGCTGGAAG
ATTCNNNNNNNNNNNNNNNNNNNNNNNNNTATCTGAAGAGAGATTCAGAT
ACCCAGTAGATCGATGGCGGCCAATATAAAATATTGATTTATGCTGCCCT
GCCCGGGCATCAATCAATTTTCAAGTTGAGTGAGCGCCAAGCCCCCCTTG
AAGAGCCCACGCCCATTCCGCGGTTCGACTCCTGTTTTCTTACAAACTAC
TATTATTATTTTTGTTGTGCAAGCGGTTGACAACCCTAACTTATAGTTGT
ACATTAAATATTTTAATATATATATGTTTTTTTTTTTTTTTATCAGTTTC
ACACGCACGTTAATCATAAGCCTCTCTAACCCTTTTTTTTTTTTTGAGGG
GGTATCCCTCTCTAAATGGCAAACAAAAATCTGATTGATTTATAACTCAA
GAAGAGACTGCGGTCGGGCCCCTGGTCGGTGGAAAGTCGAAGAGAAAAAT
CCAACAAGAAATCCAACAAAATAAAATCTCTCAGCTTAATGATGATAAAT
GATGATGTTATGATTTGTTAATTTTTCTTCGCGTCTCTCTGCGTTTGAGG
AGTTAACCCGAACATGAGGTATTCGTTTTATATTTTACANNNNNNNNNNN
NNNNNNNNNNNNNGGCCAGTGTTTAATGGCCTCCCNNNNNNNNNNNNNNN
NNNNNNNTGCCCAGGCGAAAGTGTAATTTTAAGTATGGGTTACAGAATCG
CTTCAAAAAATTATATTTTTATCTTCAGACATTTGTTTCTCTCCTCAAAT
AGTTGAGGTTTATAGATTTTTAGAGGGTTACCCCCTCGAAATGACTAACG
ATTATGTTTTTTCGGGTTTTTCGGAAAATTTCCCAAATTGTTAAAGTGAA
ACTCTATAATAAGTATGTTTTTAAAATTAAATTTTATATTTTTTTAAAGA
CATATTTGTTGAAAAATTTATATTTGTTTGAAAAGAAAGTTTTTAAAAAA
TGGTTTTTGAAGATATGGGTTTTGGAAAAATTTTAGGATTATATGAAAGA
TATATTTTCTTTTTGAAAAAGAAAATAATAATTTTATAATAAAGATATCT
ATTTTTTTTAATTAAATATAAAAGTAAGGAGATTTTTAGGCCTTTTTTGT
GACAATTATAGGGTTTTATATTTTTTTTTAAAGTTAAAAAAGTATTGAGG
TATTTAAAAAACATTTAAAAAAACTATCTAAAAAAAGATCTACAAAGTTA
GAAACAAAAAGAGTTAAAGGATTTACCTTTTTGGAAACATTTCTGTAAGA
TAAAAATGCTTTTATTCAAAAATACTCTTTATATAGCACCTTTCCAAAGT
CCTTCAAAACTATTTAATAAAAAGAATTATACAAATTCCAGTACTCTCCA
CACTTNNNNNNNNNNNNNNNNNNNNNNNNNNNNNNNNNNNNNCCCGGTAC
TCTTCTCATTCTTCTATATATTCCCACTTTTAACACTCATTCGAAAGTCA
ATCACTTCTCTAATTAGCACTACTTACAGTACCCGATAGCATCACCATTT
TAATTAGTCTTTCCGGCAACACTTTCCCGTAATTATTTTCTCCGGAGCCC
CAGAGTATCCCCCCCTCCCCTTTTTCCGGCTTAGTTGCTGAAATGCGCAA
TCTGTGCCGCAAATTAAGAAATACTGGACAATATCTTGTATCTTGTATCT
TTTAATCCCCTCCCTGAGAAGTCCTTTGGCCAAAAAAACAAGAAGATTGC
GATCCTGTTGCGCGATTATCCTTTAACCACATGTCATCCTTCCATCATTT
TTTCTTTTGTGTGTGTTTCTGCACCCGCATCGCCAGGCAAAATATATATC
CCGGCCATATGCCAGGACACACCGAAGACAGACCGCAGGACATAACCGAA
ATTTATAATCACCGATGACCATGTCCAGCACGCCCACNNNNNNNNNNNNN
NNNNNNNNNNNNNNNNNNNNNNNNNNNNNNNNNTACCAAGTGCCGATGAA
ACATAAAACATTTTCTAGTTAAGTCATGTTCGATCATAGCTCCTTTCCAC
CGACAGGACCTTCAGGACCTTTTTTTTTTAGACACGCTTGCTTAGCGCAG
GCAGCGAGATAATCTCAACTCAATTTTCTACTCAAGGACCTCGCACAGGA
TCGAGAACAAGGACCTCTCAGGCGCCTAAGATCAAAACATCGATTCTATG
GAAATGTCAGAGAGTCAAGTGCTCGATTATTTATAGCTCCGATCAAAATG
AGAGTGATCTCTGGTTACTGGATCACTGGAGTCCTTGGGATGTCCTGCGA
GGATCTGAAGCGTGCCCAGAAGTATGTGTGACAACACTTTCGGATTACGT
TCCATATTACAANNNNNNNNNNNNNNNNNNNNNNNNNNNNNNNCAAAAAA
AATCTCAAGTGGGCACTTGGTTAGGTGTGTGGTGTCAGTTGGCCACCAAA
TTCTGGGAAACTCTTTCTCTCCACCACTTCAGTACTCTATATACTTGTAA
TCTATTGCTTCTGGATCCATGTTAATTCCCTGCCGCCTTCCCACAAGTGG
GATACTTGTGTCTTTTCGAGTGGCTGCAGTTATGACTTCTTTTGAGGCTT
TTGTTATTTTCTCGAAAGTGATTTCATAATTTGTTAAATTTGTTCATTCT
AACAGGTTGATACATTTTTGGAGTAATTTTTTATGTAAACAAGGGAAAGG
GTTTTGCTTTTTTAAGTAATGGGAGTAAAGGGTTTGAAATAAAATATTTA
ATATTTTTTAAGAGATTTTTTAAACACTTTGGAGTAAGAAGCGTAAGAAG
TACCGGGTATCGTAAAATTTGGAGTTAGTTTAGAGTTTTGGATCTGATAC
AGAAATTGTTTTTTAAATAGTGTTTTTTTGTTTTAAATAGTTTTGGAAGG
AGTTCCTTTCTTTTTTAAACCTTTAAAACCTTTTTCTTAAAAAAGTCTAT
AATTTGTATTATTTTAACTAAATTGTTTTAGTATTTCTAGTAAAAATACA
AGAATCAGAAATTATTTATTATAAAATATATACTTTTTTGAAAGTTAAGN
NNNNNNNNNNNNNNNNNNNNNNNNNNNNNNNNNNNNNNGCAAGGATATTA
GAGGATAATAGAACCACAGACCCTACAGATCTATAGATCTACTACATAAT
CCCTTATAACCTAATCTATACCCCTATTTTCTTTATAATTTCTATAATAT
TTCCATAGTTCTTCTATAATCTACTCCCTAAACCTCCAAGAACAAGCACC
CTATGGCCTTTCTTTTGAATTTCAATTAATTACCCCAAAGTACTGCGATG
AATATCGAATAAGTAAGCACTTCAGACCACATAGTCCTGTTGGGAACTAT
GAGTCCTTGGTCCTGATTTTGGCACGTGACCCAATCAATGTCGAGCACAT
CAGACCGTGACAATTGCCAAGGATATGAAGGATTGAAGGCGTTCTAAAGG
ATATGGGGGGTATGTATGTATATGTGGGGAATAAATACAATTCGATTCAA
ACACTAAAAGTGGCNNNNNNNNNNNNNNNNNNNNNNNNNNNNNNNNNNCT
CAATCGGTGGCATCTGCGGCATACAAATTAAAATATTTATGTGTGCATTA
AGGACATACAAGGACGACGAGGACGACCAGGACGATGGCAGGAGCCATTC
GAATGTGAAGGAAAAAGTGCGACATATGTGCAGTCAATAAATTTTCCACT
TTTCATGCTGACAGTTCAGAAAAACGAAAAGAAAAAAAAAAATGGGAAAA
CTCGAGGTGGCCGAGGAGGAGGAGCGCGGACGAAACGCTAATGGCTCCAC
AATGACCGGAGCATTTNNNNNNNNNNNNNNNNNNNNNNNNNNNNNNNNNN
NTAGAGAGAGTACTGTGTCCTTAACTAAAGAAAAGGACTCGAGTAAATTG
CTCCTTTTCTGGTGCATTTAATTTGATTTTATTGTTCGCGCTTCGCTTAT
TTGTTTGTGTCAAGGAATAATTTCCCTTTCTGCCTCGATTTGTTGCGGTT
TATCGATATATGAGNNNNNNNNNNNNNNNNNNNNNNNNNNNNNNNNNNNN
NNNCACCGCCCACCCACGCCCCACCATTGTTTTGTGTATTTCCGCTTCCG
CCCCTAACACCCTCCTAACACATCAAAAATATAATTCATAAAAAAAAGAT
ACTGGAAAATAAAGGCTATTTAAATGCATTTAAATGTAGTACCTCCTTGA
ATCTTGCCACGCCCCCTCGCATGGCCCATGGGTCATCCAAAAAATAATAC
CCAAAAAACCGTTGCAAATTGATTCAGTTTTTCCCCATTTTCCTATTTTT
CCTAGAGAGAGTGAGGATAGAAATCGATTTGTTGCGCCTGCTTTTCGGTC
TGATTTCTGCTTTTTACAGGGTATTACGTTAGATTTTGGGGATGACGGGG
AGATTAAGTGCCGGAATAATGTGTTTGGAATGGGGGTTTGCTCTATTGTA
CGTAAATACTTGTAAAATATTCATTTAACTTCCGGTAGATGTTTGGAAAT
TGTTGAAAAAATATTATAAGAATTAAGAGTTGGTTTTGGGTTTTATTTTT
AGAGTGGAATAGGAAGTTAACTTAGACAGAGTTATCTATTCTAATATTGT
CTATTTTAGTCATCTTTTTAAAGGACACTTTCAACAGATCATTTTAATAG
TCACTATTCGGGGTCACCATTCACCTAATCTACTTTTTAGAGATCACCTT
TACATATCTTATCGCTTTCGAATGGAATACAAAGATATCTTCTTGAATTC
CTAAATCTCAATGACTCACTTTTCTAGTTACCTTTTTAAAGGACATTTTT
AAGAGATCATTTTTATAGTCTTGTCGGGGTCACCTTTAACTTATTCACCT
TTTTAGAGATCACCTTTACATATCTTGTCTTTTTCGCAAGGAATAGGAAG
TTATCTTTCTGAATTCTATCTAAATGTAACCTTTCTTGTACTTCTTTTTC
TAGGAAATGCTTACAGATCACTCATATAGAGTTTCGGGGTCACCTTTTTA
TAGATAATCCTTTAAACCTGTCAGAGTTGTCGCTTTGGGGTCACCTTTTC
GGGGTTACTATTGAGCCAATCCCTTTTTTAGAGATCTTTTTCCCAAAGAC
CACCTTCTAAACGCCACCTATTCTATAGCTCACCAAAAATATCCTTCCTT
TCATGCCCCATTTCAAGTGCCTCCCGCCAGTCAGTTTTGTATTTTCCGGA
ACTTCATGCTCTCCTACTTTGAGAATTCCCAGTCCGATTTCTGGCCAGGT
TTCTGGCGTTGACGTGTGTGCCAACAATTACGCCTGTCCTGTGCCCCAAG
ACCCTCTCCCACTGATTCATGGAGTCCCCTCTTGAAATGTCCAAAGCAAC
TCGGTTGACATGTGTCCGTATGGGGTTTTTGGTTGAACCTTATACCGTTT
GGTATACATAGTTCCCNNNNNNNNNNNNNNNNNNNNNNNNNNNNNNNNTT
GAGTGAGTGTTTTTGCAATTATTATAAATCAAGAATTTGATTTATGTCAT
GTAACAAACTTCAGCAACGACTGCGAACTATTCGAGGTTATTTACGACCG
CAAAACACTTACAAAGTGTGTGTGTGGCCAGCAAAGTCCGGTTCTCTGGG
TATTGGGTTCTAGAGAGGCCCATCCTCTCAGCCTCCCAGCNNNNNNNNNN
NNNNNNNNNNNNNNNNNNNNNNNNNNNNNNNNNNNNNNNNNNNNNNNNNN
NNNNNNNNNNNNNNNNNNNNNNNNNNNNNNNNNCAGTCAACCTAACAACA
ATGTGTGAAAAAAAAACCTCAAAACAATGGACTTCTAGTGGGCAATTTCT
ATTATTTATAGCACACAATAAATAAAAGCCTCTAAATAAATATAGAAATT
TGCTCAGCGCCAAAAAAAAATAAAAAAAATGTATGAACTGAAACTGTTTT
CTAATANNNNNNNNNNNNNNNNNNNNNNNNNNNNNNNNNNNNNNNNNNNN
NNGTGATGAGGAGGTAAAAAAAAACAATGGCAAGATGAGTCATTTAACTG
AAATCAAACTTACTTAGTAGACATTGTCTTGATTACTATTTTCACTTTGC
TAACGAACAGGGATTTGGAAAAAGTAATATTTTCCCTGATTGCAAATAAC
CTCTTCTCTTGGAATCCACTCGAAATCGACACTTGAACAAATACCAACAA
CAAAAAAATACCATTTACATAAACTTTTTTATATTCAACATAAAAAAAAA
AATGGATGAAAAAACATGGCTAGCGGAAACGGAAATGGAAATGGAAATGG
ATGCCGCACGGTCAGTGTTCGATAATTCCTGGGTCTGAGTATCAGGAATC
AGCAAATCAGGACTCCAAACTTGGCGCCAAACAATAGCACCAAACCATAA
TGGGCTAGAAGAGCTCTCAACGCGAATGCATAAATNNNNNNNNNNNNNNN
NNNNNNNNNNNNNNNNNNNNNNNNNNNNNNNNNNNNNNNNNNNNNNNNNN
NNNNNNNNNNNNATTTCCAGCTGAAGCAGCGTGTTTGCATTTTTTATGAA
CTTGTCGAACAGCGAACAACAACACAATCATGTACTCGATATACATAAAA
AATGCATAAAACGCCAAACAATCGACAAACAATGGAGGAAAAAATCGCAT
AAAAAAGCCAGTTCTGAACTCAGAGCTTTTTTTAAATGAAACTTAATTGG
AGATGGTGGAAGATGGTAAGTTAGTATTACTAATAGATTTTATGGGAAAG
AAGGAACTTATTAGAAACTAAGAAACTAAAAACTATTAAGAAGAGCATCT
GCCATTCGTAGCTATAGTATCTAGAAGAATTGTTTCTTTTTTTTATATAT
ATATCCTTGTATATCCTTGTATCTCCCCTCTCATACAAAACAGGACGTTT
CATGTGTCAAGCCAAAGGGGCTTCCTGTACGACGACACCTCCTNNNNNNN
NNNNNNNNNNNNNNNNNNNNNNNNNNNNNNNNTTCGTTTGGAATAATTTC
GCCTTGATATTGAAGTATTTTTTTGCAATTTCTTTGGATCGGAAAAATTA
AACACAACATGCCAGAGATATGAGAGACTTGTGCAGTGGCGGATATCCTT
GACACATCCTGTCCCTGTCGCTGTGTCGCCAAAAAAGAAAAAAAGGTCCT
CTCGCTTTGTACGCAATCGCAATTACAGAATGCGATACATTTGTCTCCGA
TGCAGATGGAAATCTGTGTGTTTGAAATGCAATCCCTCAGCTTGGGATCC
TTGATCCTTTGTCCTTATTTTGTCACTGATTAGCTGTAGCCTGTGTGGAT
CGAATTTCGCGACACCTGACGGGAAACCCCACCACCAGCACTTCTATCGG
CAATCCACTTGGTTTCTTGGTCTTCTTATTTCTAAAGATATTATTTCAAT
TTGGATTTTCAGCTGTTTTTTTTTTTAATAATTGCCTTGATTGGGTTTTC
GAAACATAGCTGGGAAAATAGGTATTTCTTTTAGATTTTTTTATTTTAGA
AGCTTGGCGGTCACCTTTTCGGGGTCACCATTTCAAAATAGCTTTAAAGT
TTTATTTTGAGAATTTTTGGGTCTAAAATGTTTTATTTTTGATATAAGTT
TAAAGTTTTTTCTACAGGTTCTTGGAATAAAACTATGAAAAATATATGAT
TCCCTTGTACTTTTTATTCATTTAATATATTTTAAATATATATTTCTTTT
AAACCACCTAACATAAATTTTGATGAGTTCTATATATAACTAGTAGATAA
AATATAAAAATTAACCTTAAAAGAGTTCTCAAAAAGAGGTCATATGTCTC
AAAAAGAAAAGAAATAACTACCAGACCTACAGATCTTAAGGGTTTCAGTA
ACATAACTAATATCTCTTATACTAATAGCTAATATCTCCTCTAAAATATG
TTCATAGCTTGCTTTTAACTTCAAAAAATACAAGTAGAAACCCTATTTAA
TGTCTCAGAGGTCCTCCCACCTTCCGGTTACCCCGCAAAACTCTGACTCA
GCAAACTCCCAGGCACGACTTTCGGTTTTTCTCTTTTCTTTTTTTTTTGG
CTTTGTTTGAGTTTGAGACTGACGGCAGTCAGGGCCAATATGCCTTTAAT
CAAGCCGCAGAAGACAAAAGTAATTTTCAATTTTCGAATTATTTCCAGCA
AAAAGCGAGAAGCTGCAGAAGGATGGAGGGGAAAAAGTCGTAAAGGATGA
GCAGCGCGTGTATTTAAATTAGGCGCAGGATAATAAAGCCAATGAGTGAT
TTAGTTGAATTGTCAGCAATTGAATAAATTTTCCAATTGCCTGCGTTTTT
CGCATTAGCATTAGTCCCCAAGTCGCTGCCGCCTCACGCACATCCTCCTG
ACACATCCTGACACATCCTGGCATATCCTGGCATATCCCAACAACCCAAA
GCAACAAAAGCGCAAAATCAGTCTCTGATCGCTCTCCGCTCCCGCTTCTC
GTCTCTTGTGAATTTTATTCAAATGAATGGACGACGACGACGTCGCCTGG
TAATTTTGTGAACCCTTTTTTCGTCCTTTTCTCGTCCTCGATGGGCTTTA
ACGCTTCGTTTTCGGGTTATTTGCGTTTGCCCAGGGCTCTTTGAAGTTTC
NNNNNNNNNNNNNNNNNNNNNNNTTTTAATCCTGCCTCCACAAAATGACT
GTTTGGCTGCCTTTCATGGCTCGACACCCATTTTTCAACCTCACTTGNNN
NNNNNNNNNNNNNNNNNNNNNNNNTCTCGGGGCAAATACTGGATAGTATA
TAGTGTGTATATACCCCCAAAAGGGTGACTCAAGTCTCGGTTAATAGGTG
ATTATTATGGTATTCAAGTTTGAACTTTGAACCTTGGAAAGTTTTTATTT
TTAGAAGACATCTAGGCTTAAAGTTATATGATTTTTCTAGCGGATAGGCT
TCTTAGCAATTATATATTTTAAGGATATAGGAAACTGAACCTAAAAAAGC
AAAGTTAGAGATTTATTTAGTCAAGTACCGGGTATCATAATTTCCCCAAA
ATAACTCTCTAATCCTTAAACTATCCACTAAACCCTTGTTCCTTAAAAAA
CAATATCCTCCAATAATAATCACAACTCTTCTATCGAATGAAAGTGAAAT
CCTAAGACTGCCTTACTCCGCCTTCTTGTGTCCTTTTTTTTTTTTGGGCC
AAGTGCGTAAGCAAGTTAATCGAAAAAAAAGCATAAAAAAGGGTTGTTCA
ATGGGCCATTTTTTCGCTTCCCACTGATTTTGCGGTGAACCGTGAGGGGA
AAAAAAGAGATTTTTCGGGAATGCTGTTTTGTTGCCAAAAAGCCAGCAGA
AAAATCCAGAAAAAGAAATAGGAGGGGACTTGATTTGAAAAGTGGGTGTT
TTGTTGAAAGTGGCGCGCATGAGTACCNNNNNNNNNNNNNNNNNNNNNNN
NNNNNNNNNNNNNNNNGGGGGAAAAAGGGGCACAAGAGGCCTATCAAAGC
GAATTCAAAGTCCTGGGGAATATTCCATCGTTGGACTCTTTTTTTTTTTG
TTTTTGGTTTGGGGCGGTCCAGGCGGAGGCGACACGCCCAGTCGGTTTTT
ATTTCTTAGAAATAAGTAGCTCTGGTATTCTACGCACGCAGATCCTAAGC
CGCAAAGGGCAGGGATCTCGAAAGTGAACACAACACTGGGTTGTCGCAGC
GAACATTGAGTTTTTTTAAATTATTTTACTTTTTAGAGGCTCTATCAGTG
CATTTTTAAATATATTTTGTCCTAGGGGGGTTTATCCTTAGGGTTTTTAT
ATTTTAGAAAATAAAATAAACACTTTTTATGAATAATGATGATATTAGTG
TGACCAAATGAGTTTGTAAAACAAAAATGCAAAGGCCAATAACAGTTTAA
GGTTGAAATTAGTTAAAAAACTACATCGTAATTGAAAAAAAAAGTCTATT
AGAGTGACTAAATGACAGATTTCTTTAGCTAGTAGCATATTAGTGTGACC
AAATGAGTTTGTAAAGCAAAAGTTTAAAAACTAATAAGATTTAAGCCAGT
AATTAGTGAAAAAACTGCATCACAATTGCCAAAAAAAAAGTCTATTAGAG
CGACCAAATGTTAGTTTTCTTTAGTTTATCACACATTAGTGTGACCAAAT
GACACTTTGATGCATGGAAACCCTCTTTGATGAATCACATATTGATTTAA
AGTACTCCGCCACTTTAATCTTTAACATTCCAAGCAATTACTAATCCTCT
TTCAAAGTAATGTCTTTAAAGAACTATCCCTCCCCATTCTTCTACCATTT
TTTTTGTCGTTCCAGGTGTGTGTGTGTGCTTTCCCGACGACCTTGACAGC
CAACACACTTGGGTTAGCTTGGGAAACTAACCACNNNNNNNNNNNNNNNN
NNNNNNNNNNNNNGCATCTCTCGGATCCCAGGGCGATAAGAAGATGCCTG
GACACACTGGCACTGGTATGAATAAGAATGCCGGGATGGTATGGAAGGAG
ATATGGTGGCTCTTGCTACTTTTAACTTGACATCAATCAACAATGGGGCG
CAGGCAGCTTCTGTTAAAGACGCGCACTCAAAATGCTTTTAAGTTTCGCG
CACAAAACTGCTGATGTAAAGATGACCCGACACAAAATCGGTGGGATTTC
TTCCAACCANNNNNNNNNNNNNNNNNNNNNNNNNNNNNNNNNNNNNNNNN
NNNNNNTGGATTGAAAATCCGTTGTTATTGCGGCTGTTAATTTGATTTCA
AAAGCCGCCGCCGACGCCGTCGATACATGAATAGGCAAATTATGTAGGTA
CAGGTGCAGTTTAGTGCACCACTCTGAACCACTACTGATCCCATCCAAAC
CGATCTTTTTGGGTGCCGAACCGAGCTGAGCCGACACCCGGCTCCAATCC
CAGCTTCCCATTGAGCCACCGATCGTCCAAAAAAAAACCACGGGAGTGCA
ACACCCACTGAAAAGATCCCTCAGATTGCAGGTAGCCGTCCGCTTTCCTC
GAGCGGCTTAATTGAATGTCAGGCGACACGGTGGTGCCACACTATGGGAG
GAAAGCATAAGGAAACCACCAGAAATCCACTGGAAACCACTGTTTTTGGT
GGTGCGCACGTGCTGTGGGGATCTTATTCTTTAATAGATCTAATTCTTCA
TCTTTAATGGCTTATAAATAATAATAAATTGAATAAACTGTTTGCAGAGT
AGCCTTTTCTTCTACGTTTTTTAATGTGGCCTAAAGTTAAATTGATTCAA
AAGCTTTTTATATTAAAAATGTAGTTTTTTTAAGCATCTTTTCTTGTTTA
AAGACTTTAAGTAAGATATTTTTTAGCTTATAATGTGTTCCTCCCAATAA
TTCCAATTATTCTCTTCTATTTAAGATATTTTTTTGTATTATATCATAAC
TAAAGTGACCAAAGTTGCTTAAACCCCAAAAAATACTAAAAGAGTGAAGA
AAGCTTAAATTTCATAACTATTTCTTACAATTTCTAAAATATATTGTATA
TTTTATTTATTCTCTTCCAATTAAGATATATATTTTTTATATTTTATCAT
AATTAGAGTGACCAAAGTGGCTTAAAACTCAAAAAAATACTAAAACAATG
ACCAAAAGCTTAATTTTCATTATTATTTCTAACAATATGTCATATATTTT
GTAATAATTGCTCTTCTTGATTAATTATTAANNNNNNNNNNNNNNNNNNN
NNNNNNNNNNNNNNNNNNNNNNNNNNNNNNNNNNNNNNNNNNNNNNNNNN
NNNNNNNNNNNNNNNNNNNNNNNNNNNNNNNNNNNNNNNNNNNNNNNNNN
NNNNNNNNNNNNNNNNNNNNNNNNNNNNNNNNNNNNNNNNTGCTCAATTG
AGCGCATGAACCGGCGATCATTTTGTTCAACGCCCTCCCCCTCACACTGG
GGGCCCAGCCATTCAATCGAGCACTCAACGATTGATGCTTTGATTGATGG
GTGTCAGCAAATTGGATGAGTCGTAGATTACCGCCAGCCGATGAGCCCGC
TGGGCTTCTTCGCATTTTAAATGCAATTTGTCGAGCGTTTGCGCCGCTTT
ATAGTTTCAAAATCTTCACTTTTCCACGATAATCACCCTAAAGGGGGGGC
AGGGCAGGGNNNNNNNNNNNNNNNNNNNNNNNNNNNNNNNNNNNNNNGGG
GTTATTGATTTTACCCCAGGTGGTAGGTAGCTTTGAATTTGAATAGAAAT
GTTCACAAACGACAAAGTGCGGAAGCTTTGCTTTTGTTTGCTTGGCTTTT
CAGACTTTTGACTTTCAGACTTTGTGTTTGATTCTTTGAGAAGTAGTTTG
TATTAGTTTTTTAGGCCTATATGAAGTGAACGGGTAGTTTATAATGATTT
TTAGTATAATGATTTTGAATCTACTTATTAGAGGTGAGATTTTAGATCGT
AGTAGTTTTGATTTGATAGCTGGATGGAAGGAATAAATCTTTTATAGATC
TTTTTGGATAGAATTTTTGGGAAAAAGTGAGTTCTTTTAATAGAACTCTA
TAATCTAATGAAAATATTAGTCTTTNNNNNNNNNNNNNNNNNNNNNNNNN
NNNNNNNNNNNNNNNNNNNNNNNNNNNNNNNNNNNACTAAAGCAGATACA
ATGATATCTAGATAGATCTATATAGTCTATGTAGACTTTTTAGGCCTAAT
TCTGGGTAAAATGTGAGTTCTACTTTGAAAACTCTATAATATTATTTTAT
TTTAATGGATATGATAGTACAGTTTCTATAAAACTCTATAATATAAAGAA
TAGTAATCCCTAGTAGTCGAAATAATTGAGTTTAGATCTTTAAATCTTAA
AAGAAACTATGATAACTTGGTGGATAGATGGATCTTTAGAGCTATATAGA
GTCTAATGAGTCTAATTCTTAAGAAATTTCTGGTAAGTTCTACTATTTTA
ACTCTATTATTTAAATAAAATACTCCATAATCTATTATAAATCTATAATC
CAATACAAATATTTAGTCCTAATAAAGTAAAAAAAATATATCAAATATTT
CTAAATATCCCCCCAATTTATGACCTTTACTTTGTTAAGTTTTAGTAACT
TTTTGTTCAAATTTTATTTAAATTTTTTTATTTTTCATTTTTTTTAATAT
TTTCTCTGATTTTTTTTCAGGCTCCTTGCAGGCGCTGGGCACAAACCAAA
GACCCCAAAGTCATTTTAAACATGGTCTCCGATAAAAATCTAATAAAGTG
CGCCGCCACCAGNNNNNNNNNNNNNNNNNNNNNNNNNNNNNNNNNNNNNN
NNNNNNNNNNNNNNNNNNNNNNNNNNNNNNNNNNCACTGTAGTTGAAGCA
ATTTCTGGAAATTATTTTTTAATAATTTTTTTTTTTTTTCGCTGGCTGCG
TTGTAAAAAATTTTTGCTTGATTTCTTGATTTTACGGCTGCCTGGGNNNN
NNNNNNNNNNNNNNNNNNNNNNNNNNNNNNNNNNNNNNNNNNNNGCGGCA
CACTTTGCACTATCGAATTGTGTGGATCTCGACGATGTTGCGACGTCTCC
TTGCNNNNNNNNNNNNNNNNNNNNNNNNNNNNNNNNNNNNNNNNNNTACC
TTTAGCTTAAAGTCCCCACGATTCCGGCTCTTGACTTCGCAGCCCTGACA
CTTTGCAGGTGTGCCATCCAACTAGAAAGATCAATTGCCCGGCTAAGGGG
GGGGCTCCTCATAGGTTGGGAGGGGGTAACTGCAGTTACTGCAGGGGCTA
CGCGCCGGCAAAAATTAATTTCATGTTCGAAAGAATTTTTAATTAACTTA
CATGGCGTATGAGTAATATTAAATCATTGCCCGCCAAGCCCGAAGAAGGG
GTTAGAGCGTAGGGCAGGGAAGGGGGTAGCCTAAGGAGGTGGGGAAATGG
TAAAAGCTGTTGGCCAAAATAATTAGCAAAAATAAAATTAATTACTATTT
TTATAGATCTTATTAGGGAAAGGAGATTACAAAGAGGGTTGTCAGAAGGG
GACTATCTCGGGAGAGGTTTTGAAAAAGTTTTGAAACAAAATCTGGCATT
TATTTTTTGAATATATGATTTTGGAATCATATATTAAGTTTCTGAATTTA
TTTTAGATTTTTAAAACTTGATTTTCTGAGTAGCTTTGGTTTTGAAAAAG
AAATGTGTGAAATAGGTTTTTAAAAAATTAATTATTTTACTCTTAATTAT
TAACTACATTATCCAGTATTTAATCCACTTTTTTTAGACACATTTTTATT
AAAATTTTAATGAAAGCACCCCTTAGATTAGTTCTAACAATCTTTAAAGC
AGACATGTCAAGAAGATGAAAACCCATCTTCATATGTGTGTCTTGAAAAT
AGAAAACAATAATCAAGAAAATGTTACCCACTCTACCCCCTCCCCTCCCC
TCATCATCAGATATGCCCTGGTCACGTGGCAATTTTTGTGATTCCTGGTA
CGGGATGTCCTGTCAAGATCGCTTTACAGCCTCCCCCAGGAAGAAGGAAA
CAATTTGGGCTCGGTTCCCGGTTGAAATTGCTTTCAGGAAAAATATAATA
AAGAGAATGTGTGTGTGTATGTGAGTGGGATTTTAAAATCCACACAGAAN
NNNNNNNNNNNNNNNNNNNNNNNNNNNNNNNNNNNNNNNNNNNNNNNNNN
NGCCTCCTTTCTTTATGTGTTTTGTCATTAGTTTCATTTTATAATTTATT
AACATCAACATTGTATCCTAAGGGACTTTATTTCGACTATATGATACCTG
GTACCTCTAGGTTTTAGGTANNNNNNNNNNNNNNNNNNNNNNNNNNNNNN
NNNNNNNNNNNNNNNNNNNNNNNNNNNNNNNNNNNNNNNNNNNCTAACAC
