# Supplementary material for: SMCis: An Effective Algorithm for Discovery of Cis-Regulatory Modules
Source: PLoS One. 2016 Sep 16;11(9):e0162968. doi: 10.1371/journal.pone.0162968 (PMC5026350; doi:10.1371/journal.pone.0162968)
Supplement: S1 Datasets — (ZIP) [file pone.0162968.s001.zip › dataset/Drosophila/Masked/dana_gf22927.fa.masked]

>scaffold_12911:4264027,4304026 (reverse complemented)
TAATTTTCATCCTTATTTATCTGTTTTTTTTTTTTTTAAGCAAAGCTTAT
AGTTCTCCTCATAATCTTATTCTTCTGTGACATTTTGCCAATATTCTTTT
ATAACAATATATATGTATGGAATTATTCATGCCGTTTTCCTTATTTCTGT
TTTGACAAAAATTTAATAATTTTTGTTTTGCTTATATTATTCGTTAGGGC
ATANNNNNNNNNNNNNNNNNNNNNNNNNNNNNNNNNNNNAAGTCTAAGCA
AAGTTCCAATTCTGCTTTAGGATCTTATTCTTTTAAATTTGTTTTATTTG
TTTTTTTTTTGGCAGTTTACATTTTATCAGTATGAAAGCGGCTTTTGAAA
GTAAAANNNNNNNNNNNNNNNNNNNNNNNNNNNNNNNNNNNNNNNNNNNN
NNNNNNNAAAGTACAAAATCGTTGAAAACTTGCTTATTTATTTCATTTTT
TATTGCGAGTCTTTTGTATTGTTTTCAAGCAAAGTTCATTTTTATTTTTT
TTTATAATTTTATAATTGTGTTTTATACGTAAAAAAATTTAACTTATTAT
TAAAATTATTCAAAGACTTATAAAAATGAACTAATGAATAATAATTTTTT
TGATTTATGATTTTTTTAGAGCATGATATTGCACAATATCTTCTCACAAG
CACATGACTCTTCGGAATTTATTGCAGCTTCAGGGGTATTTATACATAAC
CCAGATAACTAAAGAATTTTAAACTCAATTCAATCTCCACAGACAAAGTC
CTAGCAGATAAAGCAAGCACCTCAGACAGCGTCACTGCAGTCATAACTTC
CACAGTCATAATCACCGCAGTCCCAATATCTACAGTCACAACCCCTACCA
AGAAATTATTCTCGACGTGTTGGTCGGATGCCAAAGAAGTAGCTTTAACT
TTGAAGATATTTGGTCTTATATATGATTTTTTGAAATAGAATTTTGTTAA
ATAGTCTGCTTACTTGCCAAGGTAAAAAAAAATCAAAGAGCCTAGTTGAA
TTGGCCCCATTTTTATTTTCTTTTTCGTACCTATTCAAGAAATTTTGATT
TAAGCAATGCATAATGGAGCACTCAAATAATTCCTTATATTGGCGTGTCT
ATTTTCTCATCTTCTCATCTATTTTCTACTCGGGAATCGGGTGTTTCGTA
AGGTTATTATTTTCATGAAAAATATGAATATTTCCGGGTAAGGTATTGAA
AACAACTACATAAATATGTAGAGACTGGAAAATATAATTGATCTCCTGAT
AACAGAAATGCATTTCATATACAAGGCACATATTTTCAATATTCTTGATT
CATCTCAGTCTCAGTTTAATCGCCAAGAGCTGTAGAACGTCTGGCGTTCG
TGATTACATTTTTTAAAATTTATTAGTTCTGTGCCAATGAAATGCTGAAT
TTTACAAATGGAATAGTACTACTTCTAAGTGTAGTGAAACATCAAAGCGA
ATTTGATACAAAAGTTAAGTTCCCTGAGCTCACAGATGCAATAGGTCAAA
TTAAAACCGCCATGGGCGATTATTATGGAAACGCCAAACACAATGTAGAT
ACGGCCATGCGTATAAATGAAAATGCTCGATCAATTTACCAGCAATCCGT
TGCCCCTGTATTCGACTGGTGTGGGGAGGCCATTGAAAAGTTCAACACTA
TCCAGCCCCATATAAGGGAAAATCTTTCAAAAAAAGACAAGGACTTAATA
TGGCAGGTCACTGTAACAACGGTACATGACGGCCTAGAGAGAACTTCTCA
TTCACTGGAATTATTAAACGATGTTCAAAGTAAATCGTCTAAAGTCATGA
ACCTACTTTCAACAATTTTGCATGATACGTACGATGACTTTGGTCCAAGT
GGCTATTATGGAAAAATGAAAAACGATGCGCAGAACAAAATCAATGACTT
AGAGCACTCCTTACATGTACATGATGTATTATCATTTGTTCCCTTTGCGA
ATATTGTGAGTGGTATTATTGCGATGACTCAAAAATACGGCGAACAGATT
AATGAGTTGAGAAATCAAAAATTTGATATTGAATCAAAATTGGATCGAAT
CATACCGAAAATTCAACATGCTAGCCAAGTAGCAAAAATGTGTGTTAATC
CATATTTGGAGGAGGACAAAACAAACTTGGTTACACTTAGGGGCAAGGCT
GGTGCTGTAGACAATGTAAGATATTTCAGAAAAAACAGAACAAATATTAA
AAAAAATGAATTTTATATATATTATTGTTTTCAGAATAATCCACTCTTAA
CACTCGACAGCCCGACTATCCGAGCTATGTTTATGCCAGTCCTTCAGGAA
TTGATTACCCAATGCCACAAATATACCATATGGCATGGACTTCAACATTA
GGTTTACGAGGAATCAGAGTTCCATATGAATTTTTAAATTTTTTTGATAA
AATTACACATATTTCAATAAAAACATTTTTAAATATTACCTATTACTATA
TTTTTAACGGCTCACATGCATATATTTAAAATATTATAACCCTTGCAAGC
CCCACCTAATGATTTTTATATAAACGTATATTCTGTCTGAGTTATATACA
TCTTTCCAGTCGCGAAATAATTATCAGTTCCCAAGTATGACCTCTCTGAC
CCTATTATGCCGTGGAAAATAATATAAAAACTGGCATGAACCCACAGATG
AGATTAATATGGAATTATTTATGCTTTTCAAGTATATATGACTGATATTG
CTACTTAATTCGTATCAGTCACAGTTTGATCCCCAAAACCGTCAGACCAT
TCGAAGCGTCTGACTGAAGCCCAACAATGGTTAATATTACCAATGGACTA
CTAATGCTACTAAGTTTTGTACAACACCAAAGTGAGTTCGACAGAAAAGT
GAAATTTACTGAGCTCGACAATGCAATCGGCCAAATTGACATCTCTATGA
AGGACTTCCCCGCGACACCCAACGACAAACTGAATGAGGCGCGCAGTTTA
AATGAAGCTGCTCAATTAAGTTATCATCAATCCGTTAGTCCGCTAGTTGG
GTGGTGTAACGTGGCCATCAACAATTTTGGTATTCTCATTCCCCACATCA
AAGATGGAAGTCTTTCAAATCAGAACAAGGACTTCATATTCCTTTTAATT
GACAATACGCTACACGAGGGTCTAGAAAAAACTGCTCAATCCATAGTCTT
ACTAAATGATGTTCAACGTAAATCGTCCAGAGTGGTCAACTTATTTTATA
GCATTAAGCACGACGTGTACAACGATTATGGAAAACAAAAAGTAAATCTC
GATGCACAAATGCAAGATTTGAAAGAGACCCAGAGTACATATAATACATT
ATCATACATTCCAATTGTTAATGTTTTCAGTTATATTGCTGATAAAGCTG
GGCGCAATGAAGAGAAGAGACATCTATTGAGAGAAAACATATTAAATATT
GAAAACAAACTTAAGCGTATCATAGAAAATATTATGGTCGCTACAGAAAT
ATCAAAAACAGGCGTGAACCCAAATTTGGAAAGGGATGATACAAATTTAA
GTAGCCTCAGGGGAAAAACTTATGGTGCGGACAATGTAAGTTATTTTAAA
GGTTTTTCGTTCAAAAATAAAAATAATTCTAATTTTCAGACTAAAAATTT
CTTGAAGCTCGACTTTCTACCACTTCGGACTCGTTATGCTGATATCCTAC
AGGAATTGACAAATCAGTGTCGTGATTATAATCTTTGGCATGAATCTCGA
AATTAAGATGATAGGGTGTCGTCTGGAAGTAAACACTATTATGTTCAAAC
TGTACGATTATTGGCTTCGAGTTTCGCGAATAAAAATGTTTTTTTCATTG
TTCTAAACGTTCACTTGGAACATGGAAAAACAAAACCATTTTTCACATCT
ATTCCTAAAATTCTTTTTCAGAAAGGTTGAATGAAATGGTATAAGCTTAA
AAAGTAGGTAAATTGAAGAAAATCTTTACATTTAAGGGAATTCCTAAAAA
CACATATGCATATTTATATATGCATATATGAATTTCTTGGAAGCGAGTAT
ATGATTAGAACTCAGACATTGATAAGCATTAAAAAGTCAGTTTAAAAAAA
TATTTTAGCTCCGTCCTGAGAAATCCCCTTATCTCAATCCAATCAATTTT
TAGTTCAATGTATTAGATTTCAATTAGTGTGCAGCTTATCAAACTTTGAA
TATTAAAACTAAATGACATCAGGTCATTAAGAGAATGAATAGGCTGTAAA
ATATTTTAAAAGGATGGCTATTTATTAGGTCTACCACATTTAGTAATTTT
TTATTCCCGTGTATTACTACTATTCGTAATACACGGGACGAGTAATCAAT
TATCGAGAATAAGAACTATTGTAAATTCGAACTGTGGAGATCGGAAGTCT
TATCAGAAGCACACTTGCCGATTTAAAAAAAATATTCTGTTATATATACA
TTTATATTATGTCTATAAGCGCCCATAAAAATCGTCCATTAAAATCGGAT
TCTGAAGATTTCCCACTTAGAATTAATTTTTGAATCCGAGCCACGCATTA
TATTTTATTGTGGCATTGGGTAATCAATTCCTGGATGGGACGCATCATCA
AAGCCTGGAGAGTCGCACTGTCCATTCTTAAAAGTGCGTTTTCCTAAAAA
TATTAATTAGCATAAATGTATAAAAATATAATTAATATATAAAAATATAA
AGTAACTTACGTTGTCTACAGCACCAGCTTTGCCCCTTAGTGTAACCAAA
TTCGTTTTGTCTTCTTCCAAATAGGGATTCACCAAGGTTTTTGCTATTTG
ACTAGCACGTTCAATTTTTCGTATTATATTTTCAAACGTATGTTGAATAT
CCCATTTTTCAAATTTTAATACATTTAGCTTTACATCCTACTCTTTAAAC
ATCTCAATAGTGATATATTGGCAATCGGAATATATTGCATTGTACATCGT
TTAACATATCCAATGAATTTGAAGTTATTATTAGGCCATCGTTTATTGTA
GTCACAGTGATATTCCATATATAATACTTTCCTTCTTTCGACATACTTTC
ATTTCTTAAATGGTGAAGTATGGTGTTAAATTTATCAATGGCCTCCCCGC
ACCAATTGAATACAGGTGCAACAGATTGGTGATAAGTTATACGTGCATAT
TCATTAAAAAACCTGGCCGAACCTACATAGTGTTTGGAGTTACCGAGATA
ATGCCCCATTTCGTTATCGATTTGATCTATTGCATCTTTAAGCTCAGGGA
ATTTAACTTTTATGTCAAATTCGCTTTGATGTTTCACGACTCTTAGAGGT
AGAACTATTCCATTGGTGAATTTTAGCATTGTANNNNNNNNNNNNNNNNN
NNNNNNNNNNNNNNNNNNNNNNNNNNNNNGGATGAACAGCGTTTCAACGC
CGTTGTCGTTTACTTCGTGACTGAATTGAATCACAGTATACACAGCATTC
AGTATATTTAAAATAATGACAAACAACTTGATCAGCAAAAGAAATTCTTT
TATTGTCTCAACTCAATTCAAGCTCCGCGGGTCACCGCAGTCACAACCAC
CGCAGTCCTAATATCTATAGTCACAACACCTACCAAGGAATTATTCACGA
CGTGTTGGTCGGATGCCAAAGAAGCATACTTATGTATGATTTTTATACCC
TTGCAGNNNNNNNNNNNNNNNNNNNNNNNNNNNNNNNNNNNNNNNNNNNN
NNNNNNNNNNNNNNNNNNNNNNNNNNNNNNNNNNNNNNNNNNNNNNNNNN
NNNNNNNNNNNNNNNNNNNNNNNNNNNNNNNNNNNNNNNNNNNNNNNNNN
NNNNNNNNNNNNNNNNNNAACTAGTCTCTCAGTTTTAGAGCTATCGAGTT
GAAACTTTGCACACATCCTTCTTTTTCTTGCAGGTAGTACATAAGTCGGA
ACGGCCGGGATCGGTCGACTATATCCTATAGCTGCCATATAACTGATTGA
TCGGAAATGCCATAACTTCGTTGTTTTTTAAGATAGAGACTTGGGACTTT
CCACACATGTTATATTTGACCAACATATCTTATGTACAAAATTTCATAAG
GATCGGCCAACTATATCCTATAGCTGTCATAAAACGATCGGAATTGGCAT
AACTTTGGTGTTTTTTAAGTTAGAAAGATGGGACTTGGTACAGATTCTAT
TTTGGACAAAATCATCTGATTTGCCAAATTTCATAAGGATCGGCCGACTA
TATACGATCTTCTATAAATGTAATAATATAAGATGCGTGGCGCCACCTAG
CGGACTGCGACTGAACTGCAAGGGTATATCAACTTCGGCTCCGCCCGAAG
TTAGCTTTCCTTTCTTGTTGAAATATAATTTTGTTGAATAGTCTGCTTAC
TTGCAGACTGCAATAGATTTCCGCCAAGTTAAAAAAATCAAAGATCCACG
TTAAATTGGCCCATTGTTATTTTCTTTTTCGTACCTATTCAAGAAATTTT
ATTTTAGCAATGCATAATGGAGCACTCAAATAATTCCTTATATTGGCGTG
TCATATCACCAATTTTTCCTTCGGAATCGGGTGTTTCGTAAGGTTATTAT
TTTCATGAAAAATATGAATTTTTCCCGGTAAGGTATTGAAAACAACTACA
AACTGTAGAGACAGGAAAATATAATTGATCTCCTGATAACAGCAATGCAT
TTCGTAAACAATGCAAATATTTTCAATGTTCTTGATTGAACTGACAGTCT
CAGTTTAATCGCCAAGAGCTGTAGAACGTCTGTCGTTCGTGAGAATCAAT
TTATTAATTAAATTTATCAATTCAGTGCCAATGAAATGCTGAATTTTACA
AATGGAATAGTACTACTTCTAAGTGTAGTGAAACATCAAAGCGAATTTGA
TACAAAAGTTAAGTTCCCTGAGCTCAGAGATGCAATAGGTCAAATTAATA
CCGCCATGGGCGATTATAATGGAAACGCCAAACACAATGTAGATACGGCC
ATGCGTATAAATGAAAATGCTCGATCAATTTACCAGCAATCCGTTGCCCC
TGTATTCGACTGGTGTGGGGAGGCCATTGAAAAGTTCAACACCGCACTTC
CCCAAATAAGAAGTGAAAACCTTTCAACAGAAGACAAGGACCTCATATGG
CAGGTCACTGTAACAACCGTAAATGACGGCCTAGAGAAAAGTTTTCATTC
ACTGGAATTATTAAACGATGTTCAAAATAATTCGTCCAATGTCATGAACC
TACTTTCAACAATTTTGCATGATACGTACGATGACTTTGGTCCAAGTGGC
TACTATGGCAAAATGAAAAACGATGCACAGAACAAAATCAATGACTTAGA
GCAAACCTTAAAAAAACATCTTCAAATAGGATTTATTCCCTTTGGGAATA
TTGGGAGTGCCGTTATTGTTAAAGAATACGTCAAACAGATCAATGAGTGG
AAAAATAAAAAATTGGATATTGAATCTAAATTCGATCGAATCATACCGAA
AATTCAACATGCTAGCCAAGTAGCAAAAATGTGTGTTAATCCATATTTGG
AAGAGGACAAAACAAACTTGGTTACACTTAGGGGCAAGGCTGGTGCTGTA
GACAATGTAAGATATTTCCGNNNNNNNNNNNNNNNNNNNNNNNNNNNNNN
GGAAAGCTAACTTCGGGCGGAGCCGAAGTTGATATACCCTTGCAGTTCAG
TCGCAGTCCGCTAGATGGCGCCACGCGTCTTATATTATTAGATATATAGT
GGATCGTATATAGTCGGCCGATCCTTATGAAATTTGGCAGATCAGATTGT
TTTTCCCAAAATAGAATCTGTACCAAATCCCATCTTTCTAACATAAAAAA
CACCAAACTTATGCCAATTTCGATCGTTCTATGACAGCTATAGAATATAG
TCGGCCGATCCTTATGAAATTTTGTACATACGATATTTTGGTCAAACATA
ACATGTGTGGAAAGTCCCAACCCTCTAACTTAAAAAACAACGAAGTTATG
GCATTTCCGATCAATCAGTTATATGGCAGCTATAGGATATAGTCGACCGA
TCCCGGCCGTTCCGACTTATATACTACCTGCAAAGGAAAGAAGGATGTGT
GCAAAGTTTCAACTCGATAGCTCCAAAACTGAGAGACTAGTTTGCGTAGA
AACCNNNNNNNNNNNNNNNNNNNNNNNNNNNNNNNNNNNNNNNNNNNNNN
NNNNNNNNNNNNNNNNNNNNNNNNNNNNNNNNNNNNNNNNNNNNNNNNNN
NNNNNNNNNNNNNNNNNNNNNNNNNNNNNNNNNNNNNNNNNNNNNNNNNN
NNNNNNNNNNNNNNNNNNNNNNNNNNGCAAGGGTATAAAAAAATGAATTT
TATATATATTATTGTTTTCAGAATAATCCACTCTTAACACTCGACAGCCC
GACTATCCGAGCTACGTTTATACCAGTCCTTCAGGACTTGATTACCCAAT
GCCATAAATATACCATATGGCATGGACTTCAACATTAGGTTTACGAAGCA
TTTACAATATCTCACTAATGTAAAAGATGCCAGAGTTCCATATGAATTTT
TAAATTTTTTTTATAAAATTACACATATTTCAATAAAAATATTTAAGGCT
CACTTGCATATATCTAGAATATTATAACCCTTGTAAGCCCCACCTAATGA
TTTTTATATAAAAGTATATTCTGTCTGAGTTATATATCTTTTCAGTCGCG
AAACAATTATCAGTTCCCAAGTATGACCTTTCTGACCCTATTTAATGAGG
CGCGCAGTTTAAATGAAGCTGCTCAATTAAGTTATCATCAATCCGTTAGT
CCGCTAGTTGGGTGGTGTAACGTAGCCATAAAAAATTTTGATATTCCCCA
CATCAAAGATGAAAGTCTTTCAAATAAGAACAAGGACTTCATATTCCTTT
TAATTGGCAATACGCTACACGAGGGTCTAGAAAAAACTGCCCAATCCATA
GACTTACTAAATGATGTTCAACGTAAATCGTCCAGAGTGGTCAACTTATT
TTATAGCATTAAGCACGACGTGTACAACGATTATGGAAAACAAAAAGCAA
ATCTCGATGCACAAATGCAAGATTTGAAAGAGACCCAGAGTACATATAAT
ACATTATCATACATTCCAATTGTTAATGTTTTCAGTTATATTGCTGATAA
AGCTGGGCGCAATGAAGAGAAGAGACATCTATTGAGAGAAAACATATTAA
ATATTGAAAACAAAATGAAGCGTATCATAGAAAATATTATGGTTGCTACA
GAATTATCAGAAACAGGCGTGAACCCAAATTTTGAAAGTTATGATACAAA
TTTGAGAAGCCTTAGTGGAAAACTTGTGGTGCCGACAAAATAAGTAATTT
ATAAGAACTTTCGGTATAAAATAAAAATAATTCTAATTTTCAGACTAAAA
ATTTCTTGAAGCTCAACTTTCTAACTGATATCTTACAGGAATTAACAAAT
CAGTGTCGTGATTATAATCTTTGGCATGAAGCTCGAAATTAAGATGGTAG
GGTGTCGTCTGGAAGTAAACACTAGTATGTTCGAACTGTACGATTATTGG
CTTCGAGTTTCGCGAATAAAAATGTTTTTTATTTATTGGTCTACACATAT
ACTTATCTATAGAACGTGGAAAAACAAAACTATTTTTCGCATCTATCCCT
ATAATTCTTTTTCAGAAAGGTTGAATGAAATGGTATAAGCTTAAAAAGTA
GGTAAATTGAAGAAAATCTTTACATTTAAAGGAATTCCTAAAAACGCATA
TTTATATATGAATTTCTCTAGAACTTAGACATTGAAAGGCATTATACAGT
CACCTCTGGCCTGAGAAATCCCCTTTTCTCAATCCGGTCAATTTTTCGTT
CAATGTATTAGATTTTAAAGTAGTGTGCAGCTAATCAAACTTTGAATATT
AAAATTAAATGACATCATGTCATTAAGAGAATGAATAGGCTGTAAAATAT
TTTACAAGGATGGTTATGTATTTAGTATTTTTTTATTCACTTTTTATTTT
TTTTAAGGAAAATATCTTTCCTATCAGTATACCAGTAAAATCTACAGTAT
AAAATGGATTACACGGTGCGAGTAATCCATAATCAATATGGATTGATCCA
TTCCATTAAAATCGGATTCTGAAGATTTCCACTTACAGTACTTTCTTTCT
TTTCATGTTTTGAAAAATTTTGAATTGATACGCATACTGCTCTTATCAAA
ATTAAGTCCATTTCTTAGAATTAATTTTTGAATCCGAGCCACGCATTATA
TTTGTGGCATTGGGTAATCAATTCCTGGATGGGACTCACCATTAAAGCCC
GGAGAGTCGCACTGTCCATTCTTAAAAGTGGGTTTTCCTAAAAATATTAA
TTAGCATAAATGTATAAAAATATTTTTAATATATAAAAATATGAAGTAAC
TTACGTTGTCTACAGCACCAGCTTTGCCCCTTAGTGTAACCAAATTCGTT
TTGTCTTCTTCCAAATAGGGATTCACCAAGGTTTTTGCTATTTGACTAGC
ACGTTCAATTTTTCGTATTATATTTTCAAACGTATGTTGAATATCCCATT
TTTCAAATTTTAATACATTTAGCTTTACATCCTACTCTTTAAACATCTCA
ATAGTGATATATTGGCAATCGGAATATATTGCATTGTACATCGTTTAACA
TATCCAATGAATTTGAAGTTATTATTAGGCCATCGTTTATTGTAGTCACA
GTGATATTCCATATATAATACTTTCCTTATTTCGACATACTTTCATTTCT
TAAATGGTGAAGTATGGTGTTAAATTTATCAATGGCCTCCCCGCACCAAT
TGAATACAGGTGCAACAGATTGGTGATAAGTTATACGTGCATATTCATTA
AAAAACCTGGCCGAACCTACATAGTGTTTGGAGTTACCGAGATAATGCCC
CATTTCGTTATCGATTTGATCTATTGCATCTTTAAGCTCAGGGAATTTAA
CTTTTATGTCAAATTCGCTTTGATGTTTCACGACACTTAAAAGTAGAACT
ATTCCATTGGTGAAATTTAGCATTGTATAGTTTTGCTGTGGAACGTTTGA
AATTAATTTTAACTTTAATATTAGGATGAGCAGCGTTTCAACGCCGTTGT
CGTTTACTTTGTGACTGAATTGAATCACAGTATACAATTTAGTATACTTA
AAATAATGACAAATAACTTGATCAGCAAAAGAAATTCTCTTATCAAGAGC
TCAATGAGAAGTTGGCCTGATAAGGCAAGGCGTGTGTTTTTAGTATTTTC
TTCTTTCAATTTAAACAAGCCAACAGTAGGTTTCGAAATAAATGATTTTT
AAAAGTAGGCTTTGAAGAGTGAGTTTTTTTCCTATCCATATAAATAGCAC
AAGGCTGTCGATTTTTCTTAGTTCTAGTTTTTTGCTACAACGTTCAACAT
CTAATCATTACCTCATTACCAATTTTAATATTTTATTTATTACAAAAAAN
NNNNNNNNNNNNNNNNNNNNNNNNNNNNNNNNNNNNNNNNTGTTAAGCTA
AGGCAATTCTGAAGAGCTCTCGATCTAGAGTCTTCTGCATTGTCAAATAG
GATTCATTTTTGTTTGTAGTTTTTCTTATTTAATTTTCTTATGATCTTAT
TCACATAAACATCTTTGTCTAATTCTTATTTTCTTATATAATTTATTTTG
ACTTATTTAAATTTTTTTTATCTGCAAAACCGTTGGATCTGATACTTATG
TATATAATTCTTTCATTGGTGTGAACCTAGTACCACGAATTTGGATGCGA
CCTAGAGTCATCTGTATTGTCAAATAGGNNNNNNNNNNNNNNNNNNNNNN
NNNNNNNNNNNNNNNNNNNNNNNNNNCGAAGCAAACCTTTTGTAACTTTT
TGCCATTAGTCTTTTATAACAATATATATATATTGAAATACATGTACCGT
TCCTCATATTTTATTTTTTCAAAATCATTAATTTAAATAAAGAACCTCTG
CTTATCTCTTTTTTTTCATTTGACTTTTATTTTTGCTTAGCTAGTTCTAA
TCTTAAACACTCGATTCTTCTGTCTTCTCGAATAGAATTGTTTGTTTTAT
TTTTTCTTTATTAGATTTTATTATCATACATTTTGTCTAATCCTTATTCT
CCAATACAAAAAACTATTTTGAGTTATTTAAATTTTCTGGTTTATTATAT
GCAAGCGGTTACTTAAAATAAAAAACCATAGAAATATTATTTAATTGGGA
TGCACATCTTTGTCTCAAAAAGATGGACTTTGCTTCAATCTATTATTCGT
TCATAAAAATATTTTAATTTTTAAATTTTTTAATATTTTTTAGTTTTACT
ATAACCACACTTTTAATTTGTAATTAATAGTAATATCGAAATTAATTATT
ACAGGGGTATAGTCAATTACTAAACTAATATCGAATAGAATAAAATTGGT
GTTTATTATCTTCTTAATATTCGGCCCCCTTCATCAAATTTACGTATTCA
NNNNNNNNNNNNNNNNNNNNNNNNNNNNNNNNNNNNNNNNNNNNNNNNNN
NNNNNTTGCTTTTTCTGTAAAACTCTTTTCAGCGATTTTATTCACTAATA
TATAAACAGATTTGATTTATTTTGGAATATTTCTTTAATAAAAAGTACCA
CATTTTTTCTTTTAGTGCCTCTATTGGACGGATAGTCCTGTGCATTTCTG
GTATACTTGTTTAAATTTCAAAAAGGCCGACTCTATAATCTAATCAAAGA
ATGTAGCCGCTTCCAATGCAACTATCTCCCAGAATCTTAGCACTTTTAGC
CGGAAAAGTGCTACCGATTCGGTAAGCCTTGGAGAGTTTTGGTATCTGAT
GTGGAAAAAGTGAAAACATAAACACATTTAACACATAGAAATTTACAGGA
AATGTGCAAAATTTCTGTGCGTATCTGGGAATGAAATCAGAAACTTTTGC
CAACACATTGGCAGGCGTGAGAAATGTAACGCAATGTACAAAGTCCAGAT
ATTGAACTACTTGAAATCGAATAATCTGCGCATGACATAATCTTTGGGCT
TAAGATGCAAACGAGACGTGGCCTGGTTCTTAGTTGAATATATCTGGTTG
ATAACAAAAGGCCAGCAGTGAACAGGACATCCTACTTAACAGCAGAGAGC
CGAGATTCAACTCTAGAAAAGGCAAACAAAAAGTCCTTAAGTTATGTTGG
CTGGCAAATGTTGAGCGGAAAACAATGAGGCTCCTCTGGGAGGACGACTA
CAAAAGGTCCTCAAATTGAGATTCAGATTCGAAGCATTTATGCAAGACCC
ATCAAGTACACAGCGAAAAATGATGTTCATATTTGTGATAATGAAATAAT
GAAAAATTTATAATATTCGTTGAGTAAAATTATTGTCTATTTAACAAAAA
AAACAACGCACAACCAATTTCTTTAAAAATATTTTATTGCCCTTATTTTT
TTCCTCTGCAGGACATAACAATCAAAAATAAAATGGAAATGGAAGCAGCG
ACTTCATCACTTGTTTCCTCTTGCTCTCCTGTTGCATAAGGACTACAGTA
CTCGGGGGCATTCAACAGTTTTGAAATTGGAGATGTTGGCGGAGAATTTC
GAATCGGATATCGGGTTAGCAGTCGTCGATCTCCGGCTAAATTTTTTGGA
GGTGTGTCCCATTGTCTTGGCTGCGTTTCCGTGGTAGCCACGAAAATGAA
ACTTATCTGGATTTTAGTTCAAGGATTTGATTTTGCACGTGCAGTGCTGG
GAACCTCAATTTCAAAATGGAAAGAAAAGCAAAAAAAACTGTTTGTCAAA
CCCGACAAAAGTTGTTCAACTTTCTGCCTGCAGAAGTCCTACCGACTTGA
GCAATTTTTTTGTAAGGATATTTGAGCACTTTAATATTATGTTTGGGATT
GTTCACATGATTTCTATAGATCAGATTGCTTATCGTCCCCTTGGATCCTG
AGTCCTGTCTTCAGGCCCTGTTTCTGATTCAATTTGCTGGCCGTGTAATT
ATTGCGCTTTTACTAGCTGCTTGTCCTCTTTTTGGGTCTAATAGTTCACT
TCCGGCCTCCGGGGTTTTGGGGTTCCATTTGCACTTCAATTTGACGTGAT
TTCGCTGAGTCGCTTCCTGTAGATCTTGTTCTCAGAACTCGACAAGGATA
TTCACGGACTTGTGTCTCTGCCTTCCCCTCTATCTGTTGTGCACTTTTGG
TTTTGACATGCTTTTTGCTTTTATGAACTTTGCTATCTCGCTCCAGCGGA
TGTTGTCTTCAAAGGATATCATTTCCGCCTTTTCCTGGGTGCATTTGCAT
ATTTAGAGCGCGAAAAAAAAACTTTAGAAAATTTGTCTTCTTGCCGCCAA
AAACAGATAATTGATGGTTGTCATTTAAAGGTATTGAAATGTATTCGGTT
ACATTTTGGCAAAGAGTTAAGCGCGGTGCATATTTGATTTTATTATTTTT
TTAAAGGAGTTGGGCACTAGGCTTAAAGGTGAAGCATGACTATATGATAC
CTGGAACCACTCACCAACGATATTTTTTATTATAATCATATGTTTTAAAA
TGGTAATTTAGTAAAATAATTAAAAAAAAATTTAATTTATCATTCGAAGC
ATACTAATTTTTCCAACACTTGTCTGAATAGAAACCAGAAAATAGTGGTC
ACACTCCACAATTACACATCTCAATAGATATGGGTAAAATTCAACCAAAA
TTTTCGGTGCACCAGATAGCGACAAGCCATAAAACTGGAACAAAACATTC
ACCTAATGATATTTCGGGTCTTTCCCACCAAAAGTCTGGCGCGATTCATA
ATGACCAAGAATTGAGGGATCGCGGAGAGTATAGGACGGGTAGGATCTCT
CATCCTCATCCCTAGATTGCTGCTGAATGAAACGCATGCGTCGGCGGCAA
CTTTTGGGCCATAAAATCGAGCAAGGGAATTTTCCACCTCCCGGCATGCA
AATGAAGTGAATTTCCCAAACATTTAACCCTTTTCCTTTCTTTCGTCCGA
AATACCATTACGTGGATGGCGTCGACTGTATTTTATGACCCCCGACCCGA
TCGCAGCCATGTCTCGGGCCAATTCATAAAAATGCAACGAAAGTGGCAAA
AAAATCGAAGCCACCAAACGGTGGCTACCTACATTCTTCCAGGACAAAAA
GGTGCTAACTAGGCTGTCTAACAATAATCATTATCTCCTTTACCTGTATA
TGTACAACCCTTTCGCTTTCAGACCTGCTCAAACTTTGCTAAAAAGTCAT
ATGCTTTCCTCCATTTTTCCAAGAACTTTTTTATTCATCATTTTTATTTT
TTTATTAGCTAGCGACCTTGAATGGCCAGTGGGATGAAAGCGGGTTGCCT
ACCTATGTAGCTCAGGTATAAGCTGTATAGGCCTGCTGCTGACTGCTGTT
TCAATTCTTGTGGTGGATTTAGCGCTAATCCGGGGGATTAGCAGATGGCC
GGCGTTCCGATTTCATTAAGTACGGGAGCTATACGTAGACTGAATGAAAG
GAAAAGGGGAAAATTTTACTACTATTTTTAACTGAACTGCTCCGACGGCA
ACTTCCTAAAGTCATATATTCTGTAGATCGTTTTATTACAATAAAAATAT
GAAAATGTGTTTTTTATTAATAGATATATTTTAAACAAATTTTTAAGAAG
CATTAGACAGACCTCTATAAAGAAAATCTAAGCAACTTAATAAAAGGACT
GTATTTTGTACAGCATACTAAAAATATTATTTAAATGTCTTGAGTAAGTT
AGTCAAATGTACATTTTTATGGTTACTTATACTATATGAAGATGCCTATA
TGAAGATATAGACCATTTCGAATTTTTTTAAATTTCAGATTCAGAAGAAT
TTGCGGGCCAAGAACTTATAGTAGTGCAAAGTTTGGAGTCGACAGCTTTC
AGACTCAGAAGATGATCCCTCTCATGAATGGTCGGACTTTATGGAGTACG
GCCCTAAATACATCAGCCAACTTTATAGGGTCACATATGTTTTCTTCATT
GCGTTATAACATTTAGCTAAAAACAATATAAAAATGTATAAAAAAGTGAA
GAACTGTATAAAAGAATAAAGAACTACATTTCCTAAATATAAAAGATTTA
AAAAATTAGAAATTGGTGGAATTTATACAAAAAATTCGTAAAACATTAAA
TTATTTTGAAATATGAAAAACCCTTTTATTTAAATAGATATTTTTAAACT
TACTAACTTAGTCTGTGAAACGATCGTGGGAAGCTTTACCGAATACCGAT
TCTGCTTATAAATATTCATGAGTTCCCACAATTAAGCCGACTCCCGGAAC
TGGTCAAGCGAATATTGACCAAAAAGTGAAACGTCATCGTCATCTGGTTT
AGTAGAGCATCCTCCTCCCGGGAACTTTGGCTAATGATCTTCACATAGCA
TCGCACGCAAACGCATTCCCATGCAGTCCACCTGAGTTCCAATTAAGAGT
GGGTGAAGCCACCCTCAAAAACCTTACAATTTTATAAACAAAGTGACAGC
ATCATCATCGAAAAGCCGTCGGGGGTTGATTAGTCCAATTAGAATGAGGA
CTACAACCCCCGAGATGTGTTGATATCATGTCAAGCATTTTATTGATCAA
GTTACGCATCCGAAATACGAATCGAAATATAATTGCGCCCTTCAAGTGTC
TATCATATATCAAATGAATTGCATTTGCATCTCCCTGCTGTGATGAATAC
GTTTCCATAGTCGGACTGTTCCCACGTTTGAGTGTGAGTTTTAGGAGGTC
GTCGAGGATCAGGATCGTATGTCCTTAGGCGTTTGGTGCGTAATCGCACC
AGACTTGCGGGATCTTGCTTAACATTTATTAAGTACTCTTGGGATATTAA
GTACTCTCAATGTGCAATGTCTGTTTCGTTGGAATCTCTGATCCTCGATC
CTCCAAAGAGAGGAAAGCTTGATCAGCTTGCCTTTTCCAGGCAGGGAGTG
TTCGGCGATTTGTAATCTGCTTAAGCGGCACGCGATTAGTCTCAGGCCAT
CGAGGATTCGGTGGGTCCTTCGAGAGGGAGAGAGTGATTAGGGGCGCTGG
CCACTTGAGTCCGATGCCAAGCCGAGCTCAGCAGAATCAGCCAAAGGCTT
TCAAAAGGCAACCCCTAAGCTGGATTAGGCGGGGAGTAGTTGCAGCGACT
AGATCTATCCAAAGCGCTCCAAATATTCTTTAGATATCTGGTTATAATAA
AAAATATTTTTTAAAGCCAATCATCCGATCAGATGATCATCAAATTTACC
TATAAAATGTATTTGAAACTCCTTTCTGTAGTTTATTTTTAGAGATATAA
AATATCTAAATAATCATATAAATAAAAACGTACAATACAGTGTATTAAAT
TTGTTAAAGACCTAATTTATGAATAAAACCATATTATTCGAAGCTCGAAA
TCGGTGTAAAAAGAGTTTTAATTATTGTCAGAAGATTAATTGTTAAGATT
TAACGCTAAAATCTAAATGGACCAATGATCCTCAAACAACAAAAAAACCA
ACAAATAATTTTTTTTGTACGAAGAATAGTTNNNNNNNNNNNNNNNNNNN
NNNNNNNNNNNNNNNNNNNNNNNNNNNNNNNNNNNNNNCTTTATAATATT
CCTCAGAGAATATTACTGGACGGAAATATACATACAGATTCTGGTTTAAG
GGTTATCGATGATTAGGAAATTAAATTCTTACTATAAAAATAGGACTTAA
AACAAGGTAGTAGGCATTTAGATGCTTTTTTAGCCAAATAATTGAATTTA
AATGATACAACAATTAAGGAATTTTAAAAATATTGCATAAACAAAAGTAT
ATATTTTGATATCTATCAAACACGCATTTGATTGCATCATAAAAACCTAA
TTATTGAATGGAAAACAATCAATAGTGCGTATTCAACCCCTCCAGTTAGT
CCTTGCCACTCCAACAAGGACTCGCGTGTGTGGAAAAACTAGAAGCGAAC
CCACAGGTACTTCACACAAATCACAAAGCGGCAATAATGGCAGCGCCATA
AACCCCGGCCGGCCATGGAAGAATACGTTAAGGATAACAATGAATGTCCT
CTTGGCTGTCTCTTCATTAACAACTGTCGCAAAGGGAGAGAGCAGTTCTC
TTCTCGAGAGTAGCTGAGAGGGTGGAAGGGTGGTGTAAAGAAGGGAGACA
CTGAGCTCGCAGGTAGAGAGTCCTGCGGAAAAGGACCATAAAATCCCAAA
TAAAATTGGGAATTGAGAATGAGCGACGGCTGCTGTGCTCAATGAATTTT
CGCAATGGCAGCCTGCCAGGATCGAAGGATTCTCCCGGGGCGAGAGCGCA
AGGGAGACAGGACGAGCGTTAGAAGCAACCCTTACCTGATTTCCAACCAA
TGAGCGTCGAGTTTCGCTACCTAAGGGTGATCGCTGGATGGATGAATGGA
TTTGGGCCTCGAGGACTATTAAAACAGCCGGAGTCTTGAGAGCAGACAAC
ACAAACCATTCTGATCTCAGCGTGTTCACATCCTCAATCGTGGCAAGCCG
GGATATAACAGCTAAAGCTGAAATCTAAAAGCAAGACTCAAAACGAATAC
AACGCCTAATCGCAAAACAAGTTAACCGAGTGCCAAGTGCCGAAACGTGA
AAATAATTTCTGTGAAAAATTTTTAAAAAATCGTCAAAATTACGCCCCAC
ATCAGTATGCAGTCGTCGGAAGGATCGCCAGATATGATGGATCAGAAATA
CAACAGCGTGCGCTTGTCGCCAGCGGCTTCAAGTAAGTATAGTTTTNNNN
NNNNNNNNNNNNNNNNNNNNNNNNNNNNNNNNNNNNTTTTGTAAAATTTG
TCTTTAAAATGTAACAACTTTACTAATCAAACCTTCTTTATTTTTACCAT
TTTAGGTCGCATTCTATACCATGTGCCTTGCAAAGTTTGCCGGGATCACA
GCTCTGGCAAACACTATGGCATTTATGCCTGTGATGGATGTGCTGGATTC
TTTAAGCGCAGCATTCGCCGTTCTCGGCAATATGTCTGCAAGTCCCAAAA
GCAAGGGCTCTGTGTGGTGGACAAGACCCACAGGAATCAGTGCCGTGCGT
GCCGCCTAAGGAAGTGCTTTGAGGTCGGCATGAACAAGGATGCAGTCCAG
CATGAGCGCGGACCCAGGAACTCTACACTTCGTCGCCACATGGCCATGTA
CAAGGATGCCATGATGGGTGCTGGTGAAATGCCGCAGATCCCAGCAGAAA
TCTTGATGAACACCGCTGCCTTGACCGGATTTCCTGGAGTGCCAATGCCC
ATTCCTGGCTTGCCACAGCGTCCGCCACCACCGCCGCCGCATCACCATCA
TGCCGCCTTCCAACCCCCACCGCCCACTGCCGCTGCCGTCTTGGATTTGT
CCGTGCCACGAGTGCCCCACCATCCGGTGCACCAGGGTCATCACCATGCC
TTCTTCTCGCCCACTGCTGCCTACATGAACGCCTTGGCCACCCGGGCACT
GCCGCCTACTCCGCCCCTGATGGCCGCCGAACACATCAAGGAAACCGCCG
CCGAGCATCTCTTCAAGAACGTCAACTGGATCAAAAGTGTCCGCGCCTTC
ACGGAACTGCCCATGCCCGATCAGCTTATGCTGCTGGAAGAGTCCTGGAA
GGAGTTCTTTATCCTGGCCATGGCCCAGTACCTCATGCCCATGAACTTTG
CGCAACTGCTGTTCGTCTATGAGTCGGAGAATGCCAACCGAGAGATCATG
GGCATGGTGACCCGTGAGGTCCATGCCTTCCAGGATGTCCTGAATCAGCT
CTGCCACCTGAACATCGATAGCACCGAGTACGAATGCCTGAGGGCTATCT
CGCTCTTCCGCAAATCGCCGCCGGCAGCCAGCTCCACCGAGGATTTGGCC
AACAGCTCTATTTTAACAGGAAGTGGTAGCCCCAATTCTTCGGCTTCCGC
AGAGTCAAAGGGTTTGCTGGAGTCTGGAAAGGTAGCCGCCATGCACAACG
ATGCCAGGAGTGCCTTGCACAATTACATCCAACGTACTCATCCAGCGCAG
CCACTGCGATTCCAAACCCTTTTGGGAGTGGTTCAGCTGATGCACAAGGT
CTCCAGTTTCACCATCGAGGAGCTGTTCTTCCGCAAAACCATTGGGGATA
TAACCATTGTGCGCCTCATCTCCGATATGTACAGCCAGCGCAAGATCTAA
AATGTAACCTTCAATATCCTTGAACTCCGTGCACTCGAAGTGCCTTCCTA
GTGCTGGGAACTGTGATAATCTCGGGAGCGCTTTGGACNNNNNNNNNNNN
NNNNNNNNNNNNNCAATCAATTATTCAGTGAAGGAGTCAAGCCTTGCAAA
AAACAAAAGAACACAAAAATGCCAACACCTCAATTACCTTAAACCTCGTA
ATTAAACTAATCATAGTTCTTTAGTCTTAAACCTTCCACGAAGTGTTTCA
AATTGCATTCGTCTAAAGTTTCAACTTTGCCTGTTAAATACGTCAATCGT
AGCCTAGTTTATGTACAGTTAAAAACAATTAATTCTTAGTACATATCACC
ATATATTAAGCAATGAAAAACTATTAACAAAATAAACCTAAAGGTTTTCG
AAATGAAAATTTTAAACATTTTTATTCTGGGGTGAAGGGGGTAACTTCTT
TTTCAGCTTGGCCTTCTTTGGTTTCAGGATTTTGCTAAAGCTTTCAGCTA
TTCGCTCATGTTTATAAACTAAAATAGCTGATTGAAAGCTTTTCAAATAT
TTAATTTTATAACAAAGAATCATCGAATTACTCCAGCTTTTAACAGTTTA
TATTCTATATAATAGATTCCCCTTCTTCTTTTGATCCTTATTTGCTTTAT
TTGCTCTTACACTAACCATTTTTTTTTGGAAAAACATTTAATGAAAAAAT
TGTTTTCTTTTAATTTATTGTCTCAATGCTTTTGATTATTTATTCAACGT
CTAATGCGTTTGTAATAACCTCTTCCCATCGAAAAGTGTTACGACAAACA
CAGATTCAAGAGATTATACGCAGCATTATAATATTGTCATTTTATTTGCC
ATTTTGTGATGGTTTTCTGCATCTTGTGAGATGTCAAAAAAGAAGAACCG
CACAACCAACCCAGTTAATCGAAAATAAATTATGCAAATGAAGGAACAAT
GAAATGCCAGATCGCAGAAGGAATCAAAGGACATTAGCATAGTTTTTCCG
CATGAGCAGACCAAAGTCGGGATTAATTTAGAAACCTTGACGGTTTTGCA
ATGGCCGCTCCAGTTGCCAGATATCCTTTCGCTCCATCCTTTTCCTTCCC
CCGAAGTCGTCATTGAATTCGAAAAGTTAAAAAGCAAAATTCACTTTTGT
GACTTTGTCGAGCGGCGTTGGATCATTGGACTGGGTCATGGGATTGAGAC
TGGGTTGGTAGTGGTGCTACTGCTGCTGCAGGAGATCGGGGATCGGTATG
CCCGAAAGGACAATGGCTGTATACGAATCCTTTCACAATAGAGCACCCAG
AGCAGACGGATGAAAATGAATTTTCGCTGGCAAAGGCTGAACAAACAACT
CGAGGAACACAACACAGTTGCCAAATTGTACAAATTGCGTTGGCCAAAGT
AAACATAGATACGAGTGCGTGTGGAATATTCTACTGACACACATCCCGGG
CCAAAGGATGTGCAAAAACCTACCCTAACCNNNNNNNNNNNNNNNNNNNN
NNNNNNNNNNNNNNNNNNNNNNACCACGGCCCAGCACATCCTGCGGGGAT
TGGGATTTGGAATTAAGTATGCTTCGTTGGTGCTGCCATTTCGACTTTGG
CAAGGACCTCGGGTTCATCAGGATGCTGTTGAACCCGGGGTAACAAATTC
AGCTCGTCCTCTGCTGCGTCGCTGAGCCCTTTTAAGTCCTAATGGCCCTT
TATTATCTGCCTTTAGACTTTTAATAGACTCAGNNNNNNNNNNNNNNNNN
NNNNNNNNNNNNNNNCCCTGCATTCAGAGAGTCCTTTCTCTCAACGCTAG
GCTGTGCTGGCTTAATCCTCATCATTCTGTCATCAGTGACGTTTTTCTGC
ACATTGTTGTTTCGGTATTGTTTAGGTCTTAATTTGCCGTTTTCTCTTGT
ATTTTTTGCACTATCGCCAGGCAAGGGATTTTCACCTTTTCTTCACTTCT
TGATTTTTATAATATCTCTTGAAAGGTGAAGGACAAGGTCCAAAAAATCG
TAAACTTTCATAGAATGTGACGATTTTGAATTGAAGCTATCAAATAGGGT
TTAAAATATACGTTTGAACTGCTAAGTTTTTCTTAAATAGGTTTTCAAAA
ATAGAATACTTAAGTTTTATACAAATTTTAATAAATAATGGTTTATTGTT
AATATTCTAATGTTCTAAAACAGAGTTTCCTTGTCGTCCATTATATACAC
TTTTTATCAATAAAATTTATTCGTAGCTCTATTTTTGGATCTTAAAATGT
TGGTATATTATAACTATACAAAAGATTATGGAAACAAATTTGGATTTCAA
TAAACTCGGTTCAACGACTCTATTTGGACTTAATTTAATCTAGAAAGATA
TTCGATTTTGATCCGATTTGAAGCACTACAGGGACTAACTTGTATCTCAC
TTGAACTGTTTTAAATCTGAGAGCTTTAACCAGCCTGAGGGTCTGATTGT
GGGTGGAAAGGGGCACTAAGCCAAGCTCAGACGGAAGGGAATCTCAAGTG
GCCAGGGGTCTGGTTTTCTGGGGAAATTCGCGATTCGCGGTGCGGAACAA
GTGAGAGAAGCTGGTGGATTTTGGGTAACACGTTTAATTCATAGATTTTC
GTTGATTAAGTAATCCCCAGAAGGGCTCAATGAAGGCGACCGCCGCCCGA
TTAGCGCAGTTCGCGTAAGCGGGTTCCTGGTTTTAGCCCAGGCAGGTGCC
AAACAGGTTAAGGTTTCGCAAGCTTAACCCACTGAGTGTGTCTCACTTAC
ACGACACCAGCCCTGTTCCTTTCCCTCTCCCGTTCCATTGGTGATCCTTA
TCCATGCGCAATTACCTAGCGAAACAAAAATATGAGTATGCAAATAGATT
TTAATGGACAGGATTACCCTTTTGCTAAATGCTCAAATCCTGGCCGGGCG
GTCTGCTCCTTGTTCGTAGCTCCTCTTCTAAAATATTTTTCCTTTGTTTT
CAAATGTAATGAGAAGGTCTTTAAGCCAAAATATTAAACATCCGTTTGAG
CCTGGTCGGCCGGAGAGCGAGAGCGAGGTAGCGTTTGCAAATCCGGCTTC
CGATTGTCCGTGCACTCTGTTGTTGTACCTGAAGTCAGGACAAAGTCCTT
GGTCCTGCGGCCAGCAAAAGTCAAAGCGGCAGCCCCGTCCCAGCGTTGTT
TTTGTAAATTGAGTAGCTCGATTTATCGCCAGATCAATTTTCTATATCTG
CCGCTCAGATAAGCGGGAACAGCACTATGGTGTCCTGTGCCTTATAATTG
TTTTCTTTGGCTTATACACCGGCAACTAAGCCTGATTTTCGTCCTGGTCC
GCGGTCTGAGCCTTGCTTAGTTACCTTAAGTTCAGCTTAACTTACTTTAG
TGGGCAAATGGCAAATTTTCGTTGGAAAATGCTACCGAGTTCTTATTGTA
TTTTGCATACACATTGGCGGCGGTATTGTCTTTGACGCTTAGCCGCTTAA
TTTATCAGACAAGCGGGCAAAAATGGAAGGACAAGTACACTGATAGAAAA
TATAGGTAAGTAGTTAGTAAAAATATATAAAAAAAATTGTAAGGGTGTTT
TTTAGTTAAGTATACATTGTATTTATAATTATTTATTAAGTTGGTTTGTA
CCTAATACAACAGCATTGAACTAAAAATGTCCACTATATATTTTATTGAA
TCCTAATACCTATAAAATATGTATCAATCTATTAATATTACCATTCTAAT
CTATTAATTTAACAACTTTTGTCAATATTTTAGATTTTAGATTTTCATAA
AGAAACGATTTAAAACTGAATAGATCGACTTATAAACCTCATTAGCCAAA
CACTTTGAATCAAACAGCTGCTACTTTTTTGGAGAGGGAGTAAAATTGTA
AACAATAAATTTCTTTTTACGTAGCTGTTTGAAATCACTATTATCAATGT
CTACTATCCAAAGCGATTAGGGCGAGGACATCATATTACAGGATCAGCGA
TGCGTGGTCTACTTTCTGATACATTTTGCACTAGCCACCCCTCATCTCCT
TTTTTGTGGGTCTTCCCTTTTTTATTATTTCGTGTCCTTAAGTACTTGAT
GCTGAAGTCTAAGTCCCTGGAAAATCTTTGCACATCCTTTTGATTGCTAC
CATCTAAGGACGGGACAATGGCTTAAGGTCCTGGCGACGAGTGGACCTCC
TGGAGGTGAGAAAAATATTAAGGGCAAATCCGCTGAGCCCTCGAAAATCT
GAAGAGCAACTTGCGTTTAACCTCAAGAAAGTTGCAATTGCCCGCATTAT
TTTGTCGATCGATGGTTTCCTTTTGTTTAGGCTGAGTTCGTTGGAAATTT
CGTTTACAAGGAATATCGACAGGCTAACAAGTGTTATACGATCTGCGACA
GNNNNNNNNNNNNNNNNNNNCTGAGGGCTTCAGTTCAAGGACTTGCAATC
AAAAGCTGGACCACCGCGAATGCATCATCTTGTGTGTCCTTAATTCACTT
TGAATAGGGGTCGCCGCCTGAGAAACTTTCTGCAGCTGGAGGATCTACGT
CTCTTCTGGGTTTTAATTTTTTCTTAATTCTATCAGCAGAGGTCGGAAGT
GGTGGAAGCTGCATTTGTGGATATTGCCCTCGGGGCAGACTCATTGCGTA
GCCTGGTAATTGAATTTGTTGCCTTTGCATTTGATGTTGTTTTTTGTCTT
TAGCATAACAAAGCCGACCGCTCGGTTGCCTCAGGGTCCTTAAAAATGAT
TGCGTAGATATATGTCTAATTCATGACGGGGTTGTGTCTTCCTAGAAATG
AACAGACTTAAAATGGCGGACAACTGGCAACACTGCCTATCATTTAATTA
AGCTGTCACACGAAGCCAGCCGGAAAAGTTCGAAACTTTTCAACTTCCGG
TCAAGAAAGCAGGTGGCCGGCCGGTCATCAGGTGCATCCCCGGAATAGAG
CCATTATTACGGGGTCACGCAATGCCAACGGCTAACGGTCCTGGGAACTT
TTCGGCCATGGAGTTGACCATCAACGATGAAAAGTGAAAAGCCGTCGCGT
CATCAATGTCGATGGGAGGCCATATGTCATCAAAATACGACCCGATCAAC
CCTGAACAGCTCACTGAATTAACGGTAACATGCACTGGAAGATATTTAAT
TAAACGTAGAAAATACTTGCCAAAATAATCAGGTAAAATTTGTTTTCTAT
AAATGTATTCTTTCAGTGAAAACGGTGGGCTTTCCAACCCCGAACTTGAA
TTCCGCAACAGTTCGGTTGGGTGAGTGTACGGCAAATATTGAAACAGCTC
ACAGGAAGAATGGCAAGAGAATAAGGACTAGGAGGGCGAAGGACGCAGGA
CTTGCTGGCCACTTGAAAATTGTAACAAATCGACTTTGACAAAGCTCGAC
CTCAACCTCGCGACCTGGGAAATTGCAATCGTAAAATCACCAAACACAAA
CTGTCGCTTTCGGTTCTCGTTCGGGTTTGAGATTCGTCTGTTCTGGGCAC
TTTAAAAGTTTTCAAGTGGCCACTTAACACTCGAAATCGGGAACGAGCTT
GCTACACGTCACTCACACCATCACCTCATTACAGTTTCATTACGCTCCCA
GGATATCAGGAATATGCAGGATATGAGGAGCGCCTAAAACAATGGGGTAG
TTAGCGATTTGAATTCGCTAGGGAAACTGTTGCAAAAAATGTACATATGT
GCATAAAAAATTGTTGAAAAAATGGAGTGTTCGAAGCTGAATCGGGATAT
TGGCAAACCCATTTTCGAGAGCTTTTGTTTTGCTGAACGACGCGAGTAAG
CCACAAAGGATCAACAATGCTCGAAAATTATTTTGTAGAGCCAGCAAGCG
AACCACTCGAGTCGGGCCCTAACTTGGGCCTCGAACCGGGATTGTAAATT
AATTTTGCACCAAGGCAACTACTTTGTGGCACACAAAAAGTAGCAGTAAG
TAACAGAAGGTTCATAGTAGTGGGGTGCAATATATTTTTAATACCCTTTG
CATAACCTAATTCAAAAGCGAAAGGAAATCAAGCAAGAGAATTTAATTTT
ATGTTCTAGGAGTACACATGCTTCTCAAATAGACAATAAGTTGTAAAAAA
ATATTTTTCGAATCAAAAAAATTTACAGATTTTAAGATTTCATAATAGAC
TTACTTTGAAGATTGACAAAAAAAAATTCTATTAAAAAAATTCCATTTAA
AAATCATTTGAATGTGTGAAATAAAAAAACACAATAATTTTAAAGAATTA
ATATCACTTGGTTTACAATTTTGGGAGGGGAAACTACGTATATAAAATTT
GTTTACTTAAAAAGTAATTTAAAAAAAGGCCAAATAATTAATGAAAAAAG
GAATGTACCCTCATAAAGGGTATGTCAAATTTTGGCGACAAATAATCAAG
TGGTAGCCCAAATCATGGTTTAATGGAACCCATTTTTTATTGCCAGCTGT
CGGTGGCAACCGAAACAAAANNNNNNNNNNNNNNNNNNNNNNNNNNNNNN
NNNNNNNNNTTTATCGAAGCCATTTTGTCAAATAAAAGGGATTTATCCAC
TAATCCGCAAATGGGACCAGTCCGAAAAAAAAACCAATAAAGGAGATGTG
GAGGGAGATTCTGTAGATGCCAAGAGTATCTGCGGCTGCCTAACGAGCCC
GCTGCCCAATTGGTTTCGATAAAAAAAAGATATATAAAACCAAAGTGAGA
CACAAAACAGGGCGCCTGATTTCTGACATCGCAATTGACAACGGGAGTGT
TTTGGATGAACAGCTGCTTGGCGATAGAGCGACAGAGACGGGGAAACGCT
TTCAAACTCCTGCCGCAGGAGATTAGAGATCCGGCAATGGCAGGGCGTCT
CGTCACACTTTAAGCGCTTACATGGGAACTAATTTCTGAAGTGCCCTCGA
ACACTTTATAAAATATTTGCATCAGTTTGTGGCAAGCGGCAAGCGACAAC
GACAACCCGCTGCGGGGATTAGCACTAAAATAAACATGGCGACAGTCACG
ACCAAATAAAAAAGTATCTGACGGATCGCATTTTGCGAGTCGAGCTGTGA
CTGACTTGCCGTGGCTTGTCAGCTTCCTTGCGACTGATGTACACTGGTTC
TTTGTTCATTTTTTGCTTTATAAAAATAAATTTACAAAGTTCTCAAACTT
AATGAAGAAAAAAATATAGTATACATTGGAGCGCATTATACGCACTTAAA
TATTCAAAGACTTCCATGAAGTACAAGAAATACTGAATAAGATAAAAAAA
AATTGTTTAAGAAATTTGTTGAGCTAACATATTTTTTCTAAATTTTTTAT
TTTATTTTATATTTTTAACCACAGTCACCGAATGTCACCGAGTTCAAATC
GCTTGCGCGTGCTCCTTTTCCTGAGCAGCTTACAAAAAACCGTTGGCTGG
ACGGCTATGTTTACCCTACGGATCACACTCGAGGCCGTTGACAAAACAGT
TAAGCCCCCGAATCGAAAGCGCCGGTCCATGACATAGGAAGTCCTGGAAA
TAATGTCCCTTGCAGAAGAGGAATACCATCCGGGCGGGGGCTGGCAATTA
TAATGTGACAATGTCACGTGAACAGCACAGAGTGGCCTACCCCTAGCAGA
TAGGTCATATTCCCAGACCAAACACAACGAAAAAAATATAAAAATGTTAA
AGAGGGTGTCCTAGAAGTCTATGCTGCCAGATCAACTTTTTGTTCGTTGG
CTTGTTCAATTTTAATGAGCAAGGATGAGCCAGGATGGGCAATGAACTGG
CCCAAGGTGCAACTGTTTCAACTGGTTATCCTGCAAGGGGTGGTTGCTTA
CCCTACCCCTCCATGGCCTCAGTACCCCTCGACAGAACTCATTTGCACCC
CGCGATTTGTTTTGCTCCTATGTAAATTGTCACATTATTGTCATAATTCT
CAGCCCTGGGAAATGGGAAAGCCATCAACGGGGAAATGCCTATGACATAA
TTTGCGCTTTGTTGTGGTTAATTGTTGGGCTCAGATTTTGAAGGGCGTAT
GCCCGAAAGTAAGATTAAGTAGACCAGAATGGACAATAATGCTTTAAAGT
GGTGCAAGCTACTGGTCGATTTGGCCAAACAAAAATTTATGGGGATTTTG
TTGGGCTAGGTTGCGATTAGGCACAAAATACTTACAGGTTCACGAACTAC
AGTTGATTTCTGTTTGAAAGTTTTTAAGCTAAATTTTAAAGCTTAAATAC
TTTAATCGGTTTTTATATCAGTTTTTGTATCAAGCTTCCATCAACCTTGT
ACAATTTTATAGATCGACTTAAGATATGCAAACAAAATTGAAATTAAAGG
AAGTTGACCTTCCATCGCTTTTTGAAACNNNNNNNNNNNNNNNNNNNNNN
NNNNNNNNNNNNNNNNNNNNNNNNNNNACTTTAAAATTTCAAATACTTTA
AATGAATCAGTAAACAAAAAACTATTTAAAAACAATCTTTGGCATCAGTT
AATACATTTAAGGCAGCATGTTGCAATTATTTTTAAGATAAATAAATAAA
GATTTTCCCAAGAAATAATCAAAGTCCAAATATCTTTCATAACATAGAAC
CCGTATCCATTTCGAAGATCTTAAAGAACCGTTCGAGCCAATTAACTCGA
CGCCAATGATCTGTGAAATCGCGCAACGCAGAAGCCGCCGCCAGATATTC
AGGACTCTGATCCAGACTCAGGTCTGGATCCAGATCCAAAGGACTCCGAT
CATCTGGTAGGATTCTGGACTTGGCTTTGGTCTCTGCTCGAGACCCGGAA
TAATTGAAACCAATTAGCTTGGAAAAACCTTTTAATTGTGTGTTCAATAC
CTGGGCATAAGTAAATATTTTCATAGGCGAAGGACAAAGGGGCCGGGGAA
AATGTGAGAACATGGCAATGACCAAAATAATCCTGCTCGGTCGAAAGATA
TTGTAAAGCATTTTACCAGCGAAAATGGTGAAAGAAAATTGCCAAATAAT
TGCCAGGAAAAAAAGCAAGACAAAGGTAACGGGCCAAGAACAAGAATCAA
GACAAAAAAATCAACCGCAGGCATTGTCCATCGAAAAAAGAAAACTAAAT
CCTGGCCTTCTGGTCTTTGGTCTTCTTTTTACATGCATTTTTTCTTGGCA
ACTGTTCATCTGTCAAAACTAGTGTGGGTGAAGTCTATATTGTTACCAAA
TATTACATTACACAGTGGCAGGAAATATTTACAGGCTCTCTATTCTTGTT
GATTTATTTACTTTTTGATTTTAGACATCTTGGCAGCAGTTAATTGGCCT
GTTGTTGTGTCAGTCAGACTCAAGATCATCGCTAAAATAAACAAATTTCC
AGTGCATTATCCTAGAGCTGGGGATTTTCCGACTCCAAATTGCGACAGTT
TCTCGTAATCAGGAAATGATTAGTTATGGGAATTCTCTGCAGTCTTTATT
CTTTTTCCTTTCATGGGGATCGGAATTTTTTCTCTATAGTGTAGAGTCTA
GCGCTAATAAAAATGTTGAATTCCGACGCCATAATTAGCCAACTATTCGA
AATGTTTCGGTTACCAAATGCGCTGCTAATTCTAGTTTAAATGAAACCAA
TGAGCTGATCCGCTCTACATGCTGCTTAAGTTTTTTTGATTGGCATATCA
TTACCGCTTGGCGATTTCGGTTTCAGGTTGGGCTATTTACACTTGGAAAA
ATTATTGAAGATGGCAATAAGATATTAATATAAAATATATTTATAATACT
AATATTATGAATGAAAGTATTATAATTTTAAAATTTATTATTTTGTATAT
CATTATTCCACTTTAATCAACCATTTATTTTTCTCAGTTTTCAAGTGTCG
GATTGTTTTTGAGAGTAGCGCCAAAAACTATAGCTACAACAATAAGTACG
GTAACAAACGGTAGGCTAATTAACCACTTTAAGCCAACGCCGCCGCAGAC
GTGGCCAACATCTAATCACCTGTGAAAAAGGAGGCGAGCAACTGGCCCAA
GCACTCGACTTGAGTGGAGTGGGTTTCAGGTGAGTCGATCTGAGGTGAGG
TCTAAATATCAAATCGATTACAAGTGCGCTCGTCAAGTGGACATGTTTGT
ATTTATTTTTTTCCCCCAGATATTTTTTCGATAATAATTTTAATGCCCTG
TCATGAGAGCGGAACCTCAGACGGTCGCTTGAATTTGTTGTTTCTGTTTA
TTTGTTGAGTCTACCTTATAACCCTCATAGCCATGGCTGCTGTTTGTTTA
TTAGCTGTCAAATTCTTGCACTTTGACGTTTGACATTGTCCACAAAAGAG
TGGGTACAATTAACCGGAATTCAATGGCTATTTTGAGGGGATTGTCGGGG
CTGTTCCGATTTGTCGATTTGTCGCCGCTGCCATTGCAATTAATCGTTCA
CTTGTTTGCATGTCACACCAAAATGAAATCTACCTCATTCCGGTCAATCT
GAAACTCCAGCCGAAGTGACATTGAAAATGCGATTATGCATGGAAATCAT
AAATTGGTTAATAGCGTTTTGTCAGCGCGAGTAATTAATGTGTAATGTGC
GTTGAATCATGCATCATTTTCGCAAATGAATAGATGTCAACATCTACAGC
TTTAATTGTCTCATTTATGATTTGACCTTCTTTCGATGGAATCACGTACC
GTCCGTCATGTCATAAAATACCATATGATACTCATATTTAAATTACTGCA
GATTTTTCTTGGTCTTCGGATAAGTAGGCATTTTTCTGGGTAGTGGAATT
AAAATTATCGTGAATTCTTGTGGCAGGTCTTGGGGTGCCAAGTATCACAA
AACCGGAGGGTTCAATGGACCGTTTTTGCCAGTGAAGGTCAACAATTTGG
GTGGCTATGAAACAACTTTCGAAAATTGCAATATCTACAACTGCTGCCCA
GTTGCATGCCACATTTCAAGGACAAGGGCGATAAGGTAATTTACTGTAAA
TACAGGAAGCTGATGGCAAGACAATTTTTATGTGTCTGGAAGCTTATTTT
CTTTAATTCCAATTTAATCCATTAAGCTTGAAATTAAAGAATGATATCTA
GATTCTGGACCAAAGTTAGTCTTAAAATCACCGTATTTGTCTACAATATT
CTATTCTATAATTTTCCAATAATTTTTCCTTCTTAATAACACTAACTTCT
GTTACCCAACTTTTGACGTCACTATTTGCAAAATTTGCATATTCGCACTC
AAGTGCAAGCCCCCGAACGCGGAAGTCTGCGAAGTGCAACGCAAAAAACC
GCTACGCATGCGTCTGTGCAAAAACGTGTTTTCAGGCTGCATCGTCCCCC
TTATCCCCGCCATGCCACGCCCCCTCCTTCGACTGCCCCACGTTACACGC
AACGTACATGGCACTCCCCCCTTGCCGTGAGTCGGGTTACAGGCCCCAAT
GACCTTGATATTGTAAGTGCGTGTGTGTGTGCGTGAGTGGAAACTGGTCC
AGTGGCAATATAAACCACGTTAGTTATGCGGCATTTAAACGGCTTAAATG
ACCGTTTGACAAGTGATTTCAAATCTCAGTTTACAGGGTAAGGTTGGGCC
AAGGAAAAGTCAAATGGTAAATGAAACCTTGGCCAGGAAAATTCAGCTTG
AACTGCGAAATTTCAGCAGATGCGCAATTAGGGGGCACTTACACCGGGGA
TTTAGAAATACGTTTCGAATTACAAACTCATTCAAAGAGAGATCGGAAAT
GGGATAAGATACACACATTTTTAGAAGAGAATCACAGAAAATATTTATGG
ATATTTTGTAGTAATATTTAAGGACGTTTTATGAAGAAATCATTAGTTCT
TGTACAATTAAAAAGGTATGTCATTATATGTTCATTTGAAAAAATTAAAG
ATATAATATTAGTTATAATAGGTTCGGTTCAAATACAAATTTCAAAAACT
ATATGGGACATTAGAATAATATTAACAAGTTTTAAGGATATTTTAAAAAA
TAAATGTAGTATTATAATAGCACCTTAAATATATTAATGCTCTAGTTTTT
TTGCAAGTGCATATTATAGCCTGACTGACTTTTGACGAGTCTAGAGAAGG
GTCATCTATGAATCAGCCATCAAATCGTCCTTTACCCATCTCTTTTTCTG
GAATAATGGATCGTATTTCCCGACAAGTTTAGCGAGTTTCGGTTTTGACT
TCTGAAATGGAAATGGAGATGGCGATGACGGCGGAGTTGATGATAGAACC
GATAAGCATTTAACATTAAATTTTTGTTAACCTTCCGCGCCGAGAAGTTG
ACTCGCTCGATTTCAGAAAAACGCTCGACTGCATCTTGAATTACAAATAA
TCGCAATTGTCTGTCCATATCTCNNNNNNNNNNNNNNNNNNNNNNNNNNN
NNNNNNNNTTGCCAGGCCATTGTTCGGTGGTTGATTTTAGAATCTGACTC
AGACGCCGTTCTGTGTCCGACAGAGCAGCTGAAATAATTGAGAGACAACG
CGGAATTATGGCAGCAGGGATCTGGTAAAAGGCTCTTTTTTTTGCATATA
TACCCCCACCCTCCCGCTGGGCATGATCAACCCTCATTATCTGTTGGGCG
ATTGTGATTAACTTGGTGAAAGTGAAGGCCTACTGACAAATGGAACGCTT
TATAGAGCCATCCCCCTATGATAGAGTGAGTGAGACGGTGCAATCAAAAT
AACAACAAAGAAATAACAACAAAATCAACCTCCTGATATGCCGCCGACTC
CCTCCCCTATGGATTTTCTGGGTGGCAGTATCGTCGGATCAGGCAAACGC
CTCGAAATCGAAATGGAAATCAAAAAGGCATCAGCTCGGCGTCCAAGGAA
GTACGAACTTGCTGAGTACAGTGGTCTACATTTACAGAAGATGAAATTAC
GAATAAAGTATTTTTAAAAAATTTATATAATTGTTTAAACTTTTTCCATG
GTCTTGATTTACAAAAAAATTATTTAAGTTTTTAAAAAAAAACTGGACCC
AAGATAATCAAAACCTCTAGCAGAAAGTGGCAACAATATGATTTCTGTAG
AGTTTATGAATTAATTTTTGTATTGTATTTAGTAAAAAAGTTTCCTAAAA
ATATAACTATTTAAGTAAGCTTTAGGCTATATTCCTGTTTCTAGCCATAC
AATCTCCAATGACTAGCATTTCTTTTTACACAGTTACCACTGTACTTGGC
CCATTTCAACCCTCCGTGGACACACCCTTCCCAAGCTAATCCGGCCATGC
CCAACTTCACCTTGGATCCGCTGCTCTTGCTCAGCTTCCTTGCCAGCTTG
CCAGTTTAGCTCGGCTCGGTTGTTCGACTGCTTGTTGTTCTTTGTCAACT
GATTTAATTTCCTCCTCCTACTTTTCCCAGCTCACACTTCCTGCTGCGAG
AGGGCGTTCCCTGTTTTTGGCCACACAAACAAAACCGGCAATNNNNNNNN
NNNNNNNNNNNNNNNNNNNNNNNNCTACCAAAAGGGCAAAACAAATAGCG
TTGTAAGCGAGAGTGTTGCTACTCGAAATCCACGACCACATGCGGCTACT
ACGAGTGCATTATTTTGTAAACGAGAGTGTGCCACAGTGAGTGTGTGGAA
ATGGCTCATTAAAATTATGGAAAACCGATTTGCATACCTAAATGCTCTTA
TTCTGCTTGCTTGGGTGCTGGTATACTCCGGAAAACGATGTTTAAGACCC
GTGAAATATCGAAAATGTTTTGGGTAAACAGGTTTAACAAATTCTCAGAA
TAAATCCTTATTAAAAATAATATTTAAAAGCTTATTTCTTAGAATTAATT
TCAGACATATGTCCCAGTCTAAGAGATGAAAATCCATTTGTTTTTTTTTT
ACCATAAGTAATGGGGGAGGTGGNNNNNNNNNNNNNNNNNNNNNNNNNNN
NNNNNNCAGCCAACTGTTGGCCATAAACAAGCCCAAAACAATGCCAGACA
TTTCAAACACAATAAATAATTGAAGCCAGCTCCAAGAGTCAACAAGTCAA
ACACATTGCAGCAACTCTTGCGATTGTATTTGCTTTGTTTTTTAACCCCA
ACTGTTGCCAACTGCTATTGGCCACACCACAAAGTCCAGCCCAGGGTGAG
ATCTAGATATAAATCAACTTGGCCATGCACATGCAGAATGTAAGCCCAGC
TAAAAGCCAGCAAACATTTAACAACTGCAATTTTAAAATGAAGAGAGCAG
AAAAATAATGACTTTTTGGCACAAGTTTCCCAAGTATTTTCCGAGGGCGG
TCGAGTTATCCATCAAAATCGACAGTTTCATTTTTTTATGAGGATATAGG
TTTCTCGCTTCTTTTGTTTTATTTTTATCTATGACCAAATTAAACAATTG
CCGTTAAAAATTACATCATTCAGTGCCAGCGTCTCAAAGCAGAACCAATT
GATAATTCCAGGTTGGATCGTTGGAACACTAATCTGAAATTCCCCCCCAC
AGATGAGGACACTCGTACGAACTCTGGAGCTCTGGAAAACTTTTGAAATA
ATTAAAAAATAGTTTCGTCTTGGGCTTGGGCATGCTGGTTTTCTGTCTGA
AATTGTGCATATAGAAAGCAAAAGTTGGCTCTTGGCTCCCAGCTCCCCCA
GAGCCAAGCGAAAGAGTTGGAAACTGGTATAACGACTTGGCAACACGACC
GCGATACCCATACTGGCACAGAGTTGACTTATTGGAGCACTTAGCTTGAT
TCTTGTTATTGTTACGGTTGCTCCGCTGTAGCCGCTTTAGCTGTTAATAG
TACCAACACAATTACACGGCTTCGAGTGCCTAGGCGGAGTCGATCCGATC
GGCGATCCAAGGTTCCCGCTCGGACTATAAAAAGCTTGGGCGGCGCCGTT
GCGGAAGGCAGTTAATTCCACAAATCCGTTGCCGTCGGTCCCCTTTTAAA
GCCACCGACTTGTAAGCGTAAAGGCGCGTGTGAATCCCCCTTAATAAATT
TAAAACTAAAGAGAGAAACCCAGAGTGCAGTTTACGCTTGACAAGGATAT
TCAAAATCATTCCCGTTTCCAAAATGTTCAGATTTGTGAGTTGTGTTTCA
AAAAAATTTTAAACAACCCAACTGAAACAAAATATAATTATCAAAAACTA
TTCAGTGCATAATTTTTTAATTCTTGATGACTATCCAAAAAATAATGTTA
AAATATATCTAAAAACATTTAAAAAAATTACAAAATAAGTAAAAATAATT
CTAGGCAAAAAAAGTAATTATTGGTTTTATATTTTTAGCTCGCATTGACC
ACTTTGGTGGCTCTGGCTTCGTGCCAAAATTATCACCAGGACCCCAAAAC
GGCGGCCATTATCAGTGAACAGCGTTACTTGTCCGGCGATGGCAAGTTTG
GAGCTGCCTATGAGCAGGAAGATGGTATTAACTTCAAGGAGGAGACTGAT
GCTGATGGCACACGTCATGGCAGCTACAGCTACGTAGATCCCTCTGGCCA
GAGACGTACTATTTCCTACACAGCTGGCAAGAATGGGTAAGAAATTAGGA
TTCAATTTAGAAATAAAGTTTTAAAAATAAATTTGTATAATTTATACAAT
TTTAATATGCATTGTTTTTATTACAGTTTCCAGGCATCCGGCGATCACTT
GCCTCAGGCCCCGNNNNNNNNNNNNNNNNNNNNNNNNNNNNNNNNNNNNN
NNNNNNNNNNNNNNNNNNNNNCACAGTCGTACCAGGCTCCTGCCCCCCAG
CAGCCCGCCTTCCGTAGCAACGATTATGGTGATGATGGTTCTTACGATCC
TCGGTACAATGATCCCTCTTTCGGGCAGAACCAGCAGACCTACCACNNNN
NNNNNNNNNNNNNNNNNNNNNNNNNNNNNNNNNNNNNNNNNNNNNNNNNN
NNNNNNNNNNNNNAGCCACAGCCGCAGTACCAGCCCCAGTACCAGCCTCA
GCCCCAGCAGGCGTACTACCCCACCACCACTCCCAACCCACACCGCTTTT
CGCCACCCGGAAAATTGTCACTGAACCGCACGCCCGACGGTTTCACATAC
TCCTTTAACAAGGTCTAAACCACCACTCAGACATGTTGCATCTTCTTCAT
CCTGTCTCCCTTTCCCTTTCTATCTGTATATTCTATCTCTCTCTGATCTA
CCCTTCCAAACTTCTCTGCTATCTCACAACTATAGATTTCCTTGACTCCA
TCAAAACTCTTGTGTGATATGTTTAAGAGCAAATTGTAACTTTGTATCGT
ACTTCCTATATGCGTACTGTTTGTTTGTAATTTATAATTCTACACAGAGA
AAATTAAATAACAAATTGTGAATTAAAATCTAGATTTTTTTTAAATACCG
AAATCAATTTCTCTGTGTTTTTTTGAAAAGTTTGATAAACATCCCATTCC
CTATCTGATAAAAATCTTAAGAGAAGCGAAGCCAATAAACTTCGAAGATG
TTAAATGGTAAATTTTTAGTACTTGGGCCTTGGGACGTCTGAGCAATTTT
TATAGAATACGATTAAGATGTGTAATATACATTACCTAATTGATGAAAAA
CCAAGTTTGTGTCTTTTGTCTTTTGTTTTTTTCAGCGAGTTTGAGTCTTG
AAGTCTTCAGTTCGCAAACAAGTTTGTGTCCTAAGTCTTTTGTTTGCCAT
CGATTTTTAATTTAATTTCTAACAGATTTATCTAAACACATCGGGCAGTG
AACGCCCACCAAATGCAACTCCCCCTTATGCACCCGCAAATTTATTGCAT
TACACAACCAACTTTCATAGATGCAAAACTAGTTTGTAGATCGACTCAGT
TTCGGTTTCTGGTTAGCCGTTTCTGTTACGATTCTATGTGGCCAACAAGG
AAAGGCCTCAAACTGGTTTCGCCCATTTGACAGTAATCTTGGCCAATTGT
GCAAAAATTCCAATGAAAATGAAATCAACTTGGTGTCTTTTCCCCCTCGA
GGGGCCGTTAGTATTATTTTTAGGTATAACTGTGTGTGGGTTGAGCCGGA
AAATCATGTGCTACCTTTGCGGGGGTGTTACGATCCGAGGGGAGTGGAGC
TGTTAATTGAAACGCCTAATGATAGTTCGATTTGTCAAGCTCTAGTTGTC
TTACTTCTACTTAATTACATCCAAATATTTTGCTCAATTTCATGCCTCAT
CGAATACTTAGAATGCCGGCATATTGTTAACTTAAAGCTGGTTGCAAGAA
AATAACATTCTTGTTTTTTACATGATGCAAGATTTAATAATGCTTAAAAA
TATACCTACAGGGGAATTTCTTTTTCAGTAAAAATTTAAAATTTTTTTTT
ATTTTTTAACGAGTTGTTAAATGTGGACATTGAACAAATGGCTTAAATGA
AGCTTAATAACTATAAATTAAATATATATAGAGACGTAGATTAAAACTTT
GACTATCAAATATTAAAAAAAATAATTTTAGAAATTAAAAAAAAGGGGAT
TGAAAGTNNNNNNNNNNNNNNNNNNNNNNNNNNNNNNNNNNNNNNNNNNN
NNNATGTAATATTTAAAATACGTATCCATTAATTTTCTCTCTCTATATTT
TCCACATCCACCGCATTCTTTTTCACCACNNNNNNNNNNNNNNNNNNNNN
NNNNNNNNNNNNNNNNNNNNNNNNCACTTTTCAGAGCTTAGCTTTCAAGG
TCAGTTTTGTTGTGGACTGGAGTCCGGCTTGGATTTTTGCTTTGGGCTCT
GGCTTCTGTTGAAATTGCTCAGTCAATTAAGAAAATCAATTTTTTTTGTT
TCTTACTTTTTACTGCTTATTGTTTTTTACTGATTTTTTTTTTTGCTTCA
CGTGCCTTTTTGCACCCACTTTGCGGCAATCGAATTGGATTGGTTTGAGC
AAGCCAATTGCGGATTTTAGTTCGGGTTTTGCGAAAGAGGTAAAAGTCAA
GAATTTGCCTGACACGGGGTATCGGAACAGGTGTCATGGGTGTGTTGCAG
TGAATCAAAGTGTTCTTATATGGGCCATTAATATGAATAATACCCGTTTA
TGATGGAATTGATTTATTTTTAAAATGGCAAACGTCGCCAGATTTTATCG
TTTGGACACAGTGGGTGTGAGGTATATAAAAATAAATTTAAGAGCAATTA
GAGATTTATTTTCTATTGCAACGATATATATATAATGGGATCAATGGGAT
CTGATGCCTTTTTTTAGGAATTGTTTATTATGAATATAGATGGATATGGC
TATGTCTATAAGAGCAGCTACCTCTCGGATCACCGCAAACATGGACAGTT
GGCTGCGAAAATGCCCGGCATCTTTGAGCGGAACTTTTGACCCAGTTGGG
ATGACGCACATCGGGCTCGCAGTGGCAGGTGCATGATCATTTCAATGATT
CGAAAACTGTTGAAATGTGGCCTGGCAGTCTGATCCATTTTGTAGCCAAG
TTCTGCATACGAAAACTTTTGGTAGTGCCCAATTATAAGATACAATAGAG
CTGCCCACAATTCAATAATTCTGCCAGCAGTGGCTGGCAAAGTTGGGCTA
CCTTTCCATAGATGGCGCTACGACACATTTTTATGCATCCCTGAAACAAG
TGTCGCTTTTCTTTCCTACATTTGACACGAATTTTACATTGTTTATACAC
TATTTATAAGACTTTAAAAATATTATCTAAATAATAATTATTATTTAATT
AGTTTCGTTAATCACATTAGTACTATTTTTACATTTAAATTGACATAATT
TACCGTTTTCTGGTATTTTTGGTTGCCTGTTTTTAGTATTGGCTGTTTTT
GCANNNNNNNNNNNNNNNNNNNNNNNNNNNNNNNNNNNNNNNNNNNNNNN
NNNNNNNNNNNNNNNNNNNNNNNNNNNNNNNNNNNNNNNNNNNNNNNNNN
NNNNNNNNNNNNNNNNNNNNNNNNNNNNNNNNNNNNNNNNTCTGTTTCTA
CGCAAACTAGTCTCTCAGTTTTAAAGCTATCGAGTTAAAACTTTGCACTC
ATCCTTCTTTTCTTTGCAGGCAGTATATAAGTCGGAACGGCCATGATCGG
TCGACTATATCCTATAGCTGTCATTTAACTGATTATCCGGAAATGCTATA
ACTTCGCTTGTTTTCAAGTTAGAAGGATGGGAGTTTAATGGATTTCTCTT
TTGGCTAAATAATTCGATTTGCCAAATTTCATAAGGATCGGCCAACTATA
TACGATCCGCTATATACCTAATAATATAAGATGCGTGGCGCCATCTAGCG
GACTGCGACTCAACTGCAAGGGTATATAAACTTCGGCTCCGCCCGAAGTT
AGCTTTCCTTTCTTGTTTATTTGTGCATATTTATTTATGCATATAAGAAT
TTCTCGGAAGCGAGTATATGATTAAAATTCAGACATTGATAAGCATTAAA
CAATCACCTCTGTCCTGAGAAATCCAATTATCTCAATCCGGTCAATTTTT
CGTAATCAAACTTTGAATATTAAAATTAAATGACATCATGTCATTAAGGG
AATGAATAGGCTGTAAAATATTTTACAAGGATGGTTATGTATTAGGTCTA
CCACATTTAGTATTCTTTTATTCACTTTTTATTTTTTTTAAGGAAAATAT
CTTTCCTATCAGTATACCAGTATAATCTACAATGGTGGACAAAAATATTT
TGACATTAAAAAAGTTACACATTTTTCTGTGATTAAATGTTTTTTATTTA
TCAAAAGTCAATGAAAAAAATATATTTATATACAACAGTAGAGTAGATCA
TAATATAGGGGAAAAAAATTCATTTCATATTAAGGTTTACAAAATAAAAA
TAAAAATTCAAAATTGTGAGAGNNNNNNNNNNNNNNNNNNNNNNNNNNNN
NNNNNNNNNNNNNNNNNNNNNNNNNNNNNNNNNNNNNNNNNNNNNNNNNN
NNNNNNNNNNNNNNNNNNNNNNNNNNNNNNNNNNNNNNNNNNNNNNNNNN
NNNNNNNNNNNNNNNNNNNNNNNNNNNNNNNNNNNNNNNNNNNNNNNNNN
NNNNNNNNNNNNNNNNNNNNNNNNNNNNNNNNNNNNNNNNNNNNNNNNNN
NNNNNNNNNNNNNNNNNNNNNNNNNNNNNNNNNNNNNNNNNNNNNNNNNN
NNNNNNNNNNNNNNNNNNNNNNNNNNNNNNNNNNNNNNNNNNNNNNNNNN
NNNNNNNNNNNNNNNNNNNNNNNNNNNNNNNNNNNNNNNNNNNNNNNNNN
NNNNNNNNNNTGATCATTTAGGACATGTAAATACTGTCCTTTATTCATTG
