# Supplementary material for: SMCis: An Effective Algorithm for Discovery of Cis-Regulatory Modules
Source: PLoS One. 2016 Sep 16;11(9):e0162968. doi: 10.1371/journal.pone.0162968 (PMC5026350; doi:10.1371/journal.pone.0162968)
Supplement: S1 Datasets — (ZIP) [file pone.0162968.s001.zip › dataset/Drosophila/Masked/dana_gf24121.fa.masked]

>scaffold_13337:11018263,11058262 (reverse complemented)
AGTATACCTTAATGTGTTGTTTCATTTATTATTTAATTATTCACTTATTA
TTCAGAACATATTTTTTTTCGGAAATATTGGCCAAGATATGGCTGTCGCA
AAGGGTCATAATGTTCCCTGTGCCCTTTTCACATTATGGTTTTTTATTAT
GGCAGATTTTTCTAGACAATCGATCTACGAATCGTTTAAGGTACTCCGCT
CAAGAATCGGTCAAAGAATGGCCAAGATATGGTTATCGAAGGAGGTCCTA
ATGAGCTCCCTATGCCCTTTTCACATTCTGAAGGGGATGGCCCAGAAAAT
TTTGATAAAAATCGAAAAAATATTTTGTTGCCAGGTTTTGATGCAGGTTG
CTGGAGAATCGATCTACGAATCGTTTAAGGTATTCCGCTCAAGAATCGGT
CAAATAGTGGCCAAGATATGGTTATCGAAGGAGGTCCTAATGAGCTCCCT
ATGCCCTTTTCACATTCTGAAGGGGATGGCCCAGAAAATTTTGATAAAAA
TCGAAAAAATATTTTGTTGCCAGGTTTTGATGCAGGTTGCTGGAGAATCG
ATCTACGAATCGTTTAAGGTATTCCGCTCAAGAATCGGTCAAATAGTGGC
CAAGATATGGCTATCGCAGGGGGTCATAATGAGCTCCCCATGCCCTTTTC
ACATTCTGAAGGGGATGGCCCAGAAAATTTTGATAAAAATCTCGAAAATA
TTTTGTTGCCAGATTTTAATGCAGATTGCTGGAGAATCGATCTACGAATC
GTTTAAGGTACTCCGCTCAAGAATCGGTCAAAGAATGGCCAAGATATGGT
TATCGAAGGAGGTCCTAATGAGCTCCCTATGCCCTTTTCACATTCTGAAG
GGGATGGCCCAGAAAATTTTGATAAAAATCGAAAAAATATTTTGTTGCCA
GATTTTAATGCAGATTGCTGGAGAATCGATCTACGAATCGTTTAAAGTAT
TCCGCTCAAGAATCGGTCAAATAGTGGCCAAGATATGGCTATCGCAGGGG
GTCATAATGAGCTCCCCATGCCCTTTTCACATTCTGAAGGGGATGGCCCA
GAAAATTTTGATAAAAATCGAAAAAATATTTTGTTGCCAGATTTTAATGC
AGATTGCTGGAGAATCGATCTACGAATCGTTTAAGGTATTCCGCTCAAGA
ATCGGGTGGAAATTGACAAATATATGGCATATATTTTGAACATATTGCCC
TTTCGTCTATATTTGTGGATTTTTTAAGTGGATCATCCATAAGATTTGAC
AACAATTTAAAGAAAATTACTCTCTTTCTTTTCAGAATCATCTAGGACGA
TTGAGTCATCGACCTGCCATTGAAGTCGCAGCCCCCTTCTCATCTCTTAA
CTTAACAAAAACAAAAAAGAAAAATTAATTAAAAGATATGAAAGATCTTG
TACAGATAGTATGCTTACTTCTAAATAATAATATGGCTAATATAAAATAT
GATAAATACACATATACAAGAGGAAAAGAACATATGATAATTAAAATTAA
TATTGTATGTATCCTAAGACATTTGTTACTTTATTGTTTTTAGAGTGCGC
ATACGTATGTATAAATTTGCAATTTCTATTCCTAACGCCAAAAAATAAGA
GTCAAGCCCAAATATACAAACAATAAAATAAAAGCATTTAAAAACTGTTG
ATGCTTTGAAAACAAAAATATTTAAAATGTGCAAATGTTAAGCCAAGCCA
TTCAATAAACAATAAACAATAATGCCCAATGACAAATTTTGCTGTAATGA
AAAGCATCCGAAATATATAAATGGCCAGAAATTTAAATATTTGTTTTTTT
TATATTTTCGGGGGACTTAAAAGAAAACTAGAAATAAATATTTTAAATAT
TTCACATGTAACTGTTAGCTCATACTGGCGTTAACATTATTTATATTATT
GCGCCTTACAGCACAAGCTACTGTTAAGCTATAACATTACAGATTACTGT
AGTATACTTTCAGTAATAAGATTACAGAGTCCTTACATTTAACAGACCCC
AAAATGTATGCTACATAATTTAGCATATGCTATGTCGAAAGGATTTCTGT
TAAACGCGTGTAGAAGTAGTGTCTATTTTATTCTATTTTGTAAAAAAAAA
TATGATTTTGTTTAAAGATTATTTAATATAAAAGAAAAGCAAAAATTATT
AGAACAATACAAGAAAATGTAATATTTAATTTGTCTCTAAAGAGTGTATT
TAAAACAGCTTGTTATTAAGTTAGAACTTCTTTTCTTTACCTTCTACTAT
TCCATGATTCCATGATTATATTTTTATTAATTGGCCAATATGAGTATGAA
AACTTTACCTAAATCCAATTTATAACTTAAAGACAAAAATGTATGTCAAA
AAATTTCAGTCATTTAATTCCTTATTAAATCAATGCCCACTTGACTGTCA
GTTCATGTCCTCAGAACTACTATTCGAACTGACCGAGACGCCGTAACAAT
AGTGAGGGTGCCACAAAAAAAAATAAATAAACCCTTTTGCCCCAAAAATC
GACCATCAACGGCAGTCGAGTGGGGTCAGTTCTTCAAAAGATCAAAGATA
CACTTTGGCGCTTAAGTGTTTTCCCGCCGCTCTCCAGCATCTTCGGCACC
TATCACTTCAAGGAGTTTCAGTTTTGAGCCCGAGTTCGAGTTGTGTTTCG
CTTTTTCAATTGAGTTGTTATATTTTATTTTATTTCTGTGGCTCGATGTG
CACCTTAGTGGAGCAAACAAAAGCAATTAGACGGCGTCATCTGACAGCCT
CAATGGAATAGTTTTCGAGCCGAATATGCCTCTCCGTTGGAATGCCNNNN
NNNNNNNNNNNNNNNNNNNNNNGTCCAAATGCCAATGAGGGGGGTGGGTC
AAGAGGGGGGGCCACTGTGTCCAGGGGGCAGAACAATAGGGTTCGAGTGC
GGAGGAGTGAGGTGTTAAAAATTCTACTCTTTATGCTCTTATTATGATTT
GGCTCGCTTGATGGACATTTACGATATGAAAAATTTCAGAGTCTCTATGG
GGCACTATGGGGCCGGGCCGGACCATACGAATATATCTTTTGTCTCACTT
GTTTGACAAGCGATGCGTACAAATCAAAGCAGGAATCCAGAGTTAGGCCC
CGGAGCTCTCCCAGTCGTCTGTTGTTTGATTAATAGCCGCACAATTGATA
TGTTAAGTGGTAAATTACGCCATTGGCACGCAAATGTATCTTCAAGATAC
ATGCGTTAGTGTGTGGACAAAATAAAATATAAAAAAACGGGCAAATTGTT
GTTTGTTTAAGGCGCCGCTATGAATCGAGATAAATATCTTGAANNNNNNN
NNNNNNNNNNNNNNNNNNNNNNNNNGGGGAGCTCTGGTAAGGCGGAGCCT
AAAGTGCGTAAAGTGATTTAATTTTGAATGGACGTCAGAGAAAGTTTATC
AAACACACTCACTCCAATACAATTATTCAATTATTTGGTTGACTTTTCCC
CCTTTTATATTATATATTTTTTTGTCTTGTTTTTGGCCTCCCCTTCTGGA
AGAAAAGCTCAGCTAACCAGCCAAGGTTCGTTGGCTTAAATTAAAACCCA
TTAGTCTACTTTTAACACGCTTTCAGGGAGTCTCTTGGTCTGTAGTATTT
TTTTATGGTCCCGTTTATATGTTTAAATAAAACGAACAACACAAACCGAT
CCGAAGCGAACAAAAAATCCATTAAAGCCTTTTTGTATATTAGAAAAGCG
AAACAATGGGGAGGGAGTTCGATTCGATGTCATTAAATTTTTGCCACGCC
ATAAAATTCATCGAATTTTTTTTTGTTTTATTGAAAAACCGCCGTAGAAG
TGTTATAAAAATCATTTAAAAGTCGAGATTGCCGTAGATTTGATTGAGGN
NNNNNNNNNNNNNNNNNNNNNNNNNNNNNNNNNNNNNNNNNNNNNNNNAG
TGCACGAAACCCTCGCGTTCATGCTCAACTAAAATGATTTAATTCCGAAA
CGTGCCTTGCAAATTTTATGATCAATTTTCACTTTAAATATAGATTGAAT
GCCTTTGGTGAATTATTTAAATGTGGCTTTGCTTTGGCTCTGGCTTANNN
NNNNNNNNNNNNNNNNNNNNNNNNNNNNNNNNNACTTGCTTCGGATATCA
TGTGACGAAGGTGGATTTTTTATTTATTTTTTTGTTGTATGTGGAATGCT
AAAGGGAAGGGGTAGAAGCTTTTCGATGATTGGCAATGGTTTCTGAATTT
TATAAGTTTTATGGATTTGATTTACGATATTTTAATAGATAAGTGATTTA
TTGAGGGTAAAAAACAAAATGGTTATGGCTAGGAATTTAAAATTTTCACA
ATAAGTTTTGGGAGATCTATCAGCGATATGCTTGTAGAATTTGACTTTCT
TTGAAAAGAGTTTAATTACTGGATGTACAAAAAACTTATAATATATATTT
GTTCCCTTTATTGTGCTCTATTTTTACCATTTAGTAGTAATTTAGTTCAT
CTACTACTCCAATCAATATAAATCTTCGTTGGCTCGTTTGGCTCTATTAT
TCGACTGCCGATTGTTTCCCCATCAAAGCTGATAGAGTTAACTTCATTTC
CATTTCTATTGAGGCGTTGATCTCTGGTCGGTTTGTTTGCCTCATAAATA
AACTGTGGCAAATGCTCTAAGCCAACTGGACTGAAGCCCCCATAAATTAT
GTGGCGAAAAGCAACAACTGGCGAGGCCACTGTGGTTGTTGTGTCATTTT
CTTGGCGCGCTTAATAAACTACACACACTTTATGCGAAGCTCCTTGCCGG
GGTTGCTGTTGTTGGGCCTGCCGATTGCTGTTATATGATTTCATATATCA
TCAGAGCCATGGAGGATCCCACCACCTCCCCATCTCCCATCTTCTTTATT
TTTATTTATTTTTTTTTCGAATATTTTTCTGAACTTGGTTTGTTCAACAT
GCGCAGGCGTGCGGCATTTAGTTCAGCCTGTCGACTCTGTCCTTTTTCTT
TTCCTCCCCAGACCCTTCAGATTCAGATTCTTGGTCCTGTTTTCAGTCAG
CTTGTTTGNNNNNNNNNNNNNNNNNNNNNNNNNNNTTTTTTTGTTTGATA
ACATTTTATTGTCCGCTTTATAAATTATTGGCGTTTGCTGGGCCGGGCTG
GGAGCGTCATCGGGATCGGAGAATCGGGGCAAAAAATATCCTTTTACGTT
CAACAGTTTTTGGTATGCAACATGTGTCCAAATTTGTGCAGCATACAAAT
AAATACTATGGTATAAGGAAAAATTACTAAGCTTTTGTTATTATACCCTG
TAAGGGGTAGGGTTTTGCATACTGTTTGGTATTAGGTTTCTTATAATCAT
TTAATTATATATTTTATTAAAGGAGTAGTTGCAAAATTGGATGAAATGGT
TCAACTATTCTATAAAGATTTACTTTTTTTTACTTCTAATAAATTTTAAT
ATGTTTCTAGTCATTGAAAAATATATAAAATATATTTCTGTAGTCTTAAA
TTTTTATAACCCGTACTGGGTATAATTCTACTCCATCACTATATTCTTAG
GCAGCCTGACAAGACCACTTGATTTTATAATTTTTCCTCATTTTTTTAGC
TCTCTGGCCGCTGAGTCTGCGCGTGTTTTGGCCTTTTAGGGCGCCTTGGC
CCTAAAACAGACAATTGAGTGTAGTGTGAAAGTTGCTTTAAATACTCTCG
GTATCGGTATCCCGAGGCTCCAGAGGCGATGATGCTGACGACTTCCGATG
GGTAGGGGAGTAGTGCCGGGGATGCTGCCACCAAATCAAACCATTTATGT
CTGGCTCATGCGACACATTTATCATCGTCAAGTGACGGACAATGGCCGAG
TAACAAAACGCGCCTGCACCTGTCTGCTGGTGGCTAAAAAAGGTTGGAAA
GGGGGGCAGCCGATCTTTAATTATACATTATACAAGAGGCACACCCGCTG
GGCAGTACGGGGTGCCTTCAGTGGCCAAAGCCTTCTAACTGGAGCCCAGC
TAATGAGCTAAGCGATCTTACACTGCAAATTTAACGAGGGCAATGGGATC
TCTGTCTGGTATCTGTGGCATCCCATTATATCCCTCATATATATACATAT
CTCTACCTATATCGGGTTGCCCGACGAAGAGGAGCGAGGCGCATTGATCA
ATCGAAATGATATAATTATGGCCAGGACCAAAAGGGCAGCTCTGTGTAAA
TTGATATCAACAAATTACGCGAAAATATTTCAAAAATATTAACGAATGTG
AATGATATAATGATGAGATGATGGATGTCGCAGGCACTTTGGGAAAAATA
ATAAGGTTTTTAGGAAAAAAATAGAATATTTAATCTTTAGATGTCAGAAG
ACAACTGATACTTCGCTTAGACGTTATTGATTTATGTTTTAAAATTTTAA
GTTATTTGTTCTCAAATTTCTTTAGCCTTTAATAGTAAATAAAAACAAGG
TATACAACTTCTCTCAGTGTTTCATACATCACCCTAATTATGCCCAATTT
AAAAAGGGTTAATTAAGGCACAAAACGTATTTCGTGTCCTGTGTCCCGCC
ATGGAGAGCATTATTAATATGCGACATTTTTGATATCTTTTTGCAGCCAA
AGTCCGAAAAGAGGAGGGCAGATCAGTGCCATGAAGGCACCATAATTACA
TACAGCATTTGTCATAACACCAGATATGGACATCCGATGCTGTTGCCCAG
GGCGCGAAACCTTCCAGTCTGCCAGCTCCGAAGCCAGACAAAGGCAGACG
CTTGGGTTTTGGCCAAGATCCGAACTATGCGACAAATGTAAGCGGGCAAA
AAATAATCATGGCGATGAAAAAATGATATAAAGAGGCAGGGAAAATTGTA
AATATCATCATTGGACGCGGCCACTGATCGCTGGGCATTTTATAAATAAA
ACAAAATCATAAATGCAGCCCCCAGACGCATCGGNNNNNNNNNNNNNNNN
NNNNNNNNNNNNNNNNNNNNNNNNNTGTTGAATGGATCGGGATCTTGGGT
GCTATATAATAATTACAGTCAGCATTCGCATTCGTCTCTCATCCCTGGGA
CATTGGAATTCGGAGCATTGTGTCATATTTAATACAGAAATTTTAATTAA
ACATAATTTGTAAGGACTGCACGTTGATGCATTCAGATCGGACTGGCGGA
GATTGCTCGTCGACGATAGCCCCCGATTTGGGATCGGAATAGAGTAATTT
ATGGCATTTTATGGTTAGGCCATAACTGGTCTATCATCCGTTGGAATTTA
ACTTTGATCGTAACGCAAAGTGTGAGAAGTGGGTTCTCCGAAGTCAGGAT
AGTTGACAAATAGCCAGGTTGATTGCTCTATTTGGAGTTTAGAGTTAGTT
TGGATTGCGAATACCCCAACAATATATAGTTTTTTATTTAAAGCCATTAT
AGAGGTCACCTTCTGTTGGGCTACCAAAGCCAAAAAGATGTTAAACAATG
CAAATTCAACCCAAATTCAATTCTATTGCGATGCGGCAGTGATTATTCAA
ATGATTTAACTAGTTCAACGCGATTGACCCTCCGTGGGCAGCTCTCAAGT
TCGATAGGGGCCCAACCCCGAAAAGAGTAACTCTGGCTTCCTAAGGTTTC
AGCCCCGAAATGCTTCCCGAAATCGGAGGAGTTGAAGTAATGCCCTCGGG
GNNNNNNNNNNNNNNNNNNNNNNNNNNNNCTCATTGCATTACATTTGCAA
GACAACAATGGGCATTTTTATAAAAGATACTATTTTTTTTTGGGCATTCA
GTGCATTCGGCGGCGTTGGGCGTTTTTATTTTTACAGATATTGTTTACAA
TTTTCCAAGTTGGCCAAGTCCAGTCCACAAGCTCCGAGCTGTGCCCTCTC
ATTGTTGGAGGTTGGATCTGTAGCTGCTCCAATCATCATTTTGTAGATAT
TCGCTTGGTGATATATTTTGGGTGAGCGCTTCCGGCAAATCGGAGCCACC
AGTGAAAGGTCAAGCTGTGGCCAAGAAAAGCAGCCGGAGCAAGCGGAAAA
CTGCTGCCCAGGGAGCTGTGTGCCATTGGAATGGGATTGCAAACGATACA
GTCGGAATATAGTTGAGAGGATAATGGTTCTTCTAATTAATACTAAAAAT
AGTTTGGTAGTTATCTATGTTAGTATAATTTTTAATAAAAATGTGAAAAT
TAAAGTTTAATATATTAATCCTACAACCCTAGATTTAATTAACATTAAAG
GCTCTTTTCATTAGAATATTGAATAGTAAACTTAAAATAAATAGGTAGAC
TTAAAGGGTAATTTGTATAATATGAAAAAATAAGAACTATAATTTTCTAC
TCACCTACTGTTAGTCCCATTTAAGGACACTCCACTGTAGTTCGTGTGGC
ATCGAAATAAACAAATCAAAGTGAGCCAATAGCCGCTGCCCGGTCGCATC
TCGTCGATCTGCGGTATGTGCCCAATTTTCCATAACATATTTGATCGCAG
CGATCTTTGCAATCGCCTCCGACTTTCCACTTTTCCCTTTGTTTGCTGCC
TTGGTTCGTGTGTGAGAAAAACTTATCGAATCGTGGCTATCGTTATGGGA
TTTCGAGTCTAGAGTTGGAATAGGAAGGAGGAGGATAGGCTGGCGAGGAT
ATATCGCGGGGCTGTTGCGGTTATTAAGCCCTGGTGACCAAAACCGAGGC
CAACGAGCTGACAAACCTTTGCAGAATGCCTCCACACACGAAGATGATCT
CGTGGCAGGAGAGGATAGACCACGTGTATATTGCTTTTGACAGCCTCCAG
ATAAACCACTTTCCAGATCATTAATTGCCTATCTTTTCGCTCCAAAAACT
GCCCCGAAAGTTGGATTGCGATTCGGATTCGGATTTGGGGTTCGCGGATT
TCATATTGGGTCCAGCCTTCAGTCCGCGTCCGGGGCCTGGGAAAGCGTTT
GGGCGAAGATCATTCAACTCCCACAGACACCCACACCCACACGGCCCAAA
TGGCACCACAATCCACCAGACATCAAACAATGATCACGANNNNNNNNNNN
NNNNNNNNNNNNNNNNNNNNNNNNNNNNNNNNNNNNNNNNNNNNNNNNCG
GNNNNNNNNNNNNNNNNNNNNNNNNNNNNNNNNNNNNNNNNNNNNNNNNN
NNNNNNNNNNNNNNNNNNNNNTGGGCCACATCGATGCTGGCCGGCTGCTT
GATGATAGCCTGTGAGTAGACTCGCCTTGGCCTGGCTTTGAATTATTACA
CTGGAGGGAAGATTTTTAATTTATCTAAAAGGTAGTTATAGAGAGTATTA
GAAGGTAACTATCCTATTTAATCAGAAAGAATAAATATAGAAAAAAGAGC
AACTGAATAATGTTTTAAAGCTTCCCAGAAAAATTTATAGTTTAATTAGA
ATATTATATTAGAATTCTTCTCTCTTTATACCCTTTTTACTTACATATAT
GTTTTTTTCTAAAGTGTAGCTTGCTTCTTTCGCTGATCGTTTTGGGCATG
GGCCCCTAAGGGCCTTTCGATTGAACTTGTTCCACATTTTGATTGTAATG
CTGCTGGAGAGAGGCGAGAGCTGGGCAAGACAAATATGATTTTCAATTTG
CCGCGATCGCTTTCACAAGATTTGCATTCCACTTTGCATTCGCAGCTCCC
CCTCACTGTCTTCTGTCCAAAAGCACATTAAACACTTGAGAGTCGCCGAG
TCAAAGTTCAACTGGGTTCGACTCCCTTANNNNNNNNNNNNNNNNNNNNN
NNNNNNNNNNNNNNNNGGCTCATTAAACCGTCACTCTAGTTGTTGGTGCT
GTTTTGTACCCGTTGCAAACTGAATTTGGAATTAGCCACAAATCAAAACA
TTTATGGCCGGCAGAGCTAATGAGTGGCTGGCCGAAATGCTCGATTTACC
ACCCAAGTCGGTTATAGATAGATGCACCGCATAAATACCCACAAAGTGTG
TCGTAAAAGTCCAACGCGATCATCAAAATGTTCCTCCTTAGTGGACAGCT
TCAGGTGAGGCCACCTGCCTGGAGCAGCCCCAGTTTATCAGGCCCAGAGT
CCACCTCCTCTTAGTCCCAAGCCTCAGTCCCAGTCCCGTGTACAAAATGC
TATGCAAATTTGGTTTTTATTTACCCGCTCGGCTGCCAGAACAAGTGCAA
AAGTCTTTCTCGTGTTCCCATTCCCAGGTGGTCCAGCACTGAGGAAAACT
AAATGTTAATAAAGAGGGTTATTATTAGTTAAAATATAGTATTAATTATT
TGTCAAACCCTGACCTTACATGTGGAAAAACATTGTAAGAAGCATACCTT
TTATATTTTGGCTAAGATTAATAAGTTAAGCTTTTTCTCTTGACAATATA
TAAGTTCTGAAAAAAAGACTTAATTTAAAATTCATAATTTTTCAGTGCAT
TTCCAATTCAAAACCATTGGTGTCCAGTTGCTCCCATGATCTGTGCACCA
TTTCCCGTGAGTCAACTCTGGATTTTATGTGTGTTTGGCATTTGCGAAAT
GCGTTCGCATGCACATTTGAATCAATCGCCGGCTCAGATTGGTTTCTTTC
CATTTTTTCCGATTTTTTTTTGCGTTTTTATGACTTTGGTATACCGGTTA
GGGGATCGGCGAGTCGCGATGCTTTTGAACTGCACTGATATCGTTTCGAT
TTGACATTTAGCATCGCTAATTCATGCGAAATCACCCAAAGATTATGTTC
ATAAGCACACATTACGATTACACGTTTATTATAATTTAGGAGTTTACTTT
GCGATCGAATCGAAGGAGGCGACCAGTTGGTGGGCTTGGGCTTGGGAAAG
TGGACGGTGACAAAAGCATTTTGCAACGAAAGACATGAGATCACTTAGAG
TTGGCCCTGNNNNNNNNNNNNNNNNNNNNNNNNNNNNNNNNNNNNNNNCA
GATATATCTTGCGTGCGAGTGTCTGGCCAGAAAAGGCACTGAAAGCCAAA
TGGACCACATAGCTAAATGGATTTGGTTAGATAAGGGAGCTCAAGTGAAA
CCTGAGAAAGTGGGTTAGGCTTCAGAAGAAAACTTTCCCTTGACAGGTCC
TGGTGAAAAAGTTGGTGGAAAAATTAGTATTTTCATATGTAACATGGTTG
TGAAAAGGCTTTATAGTAATTTAAATATGAATATTTTATTGTTTCGAGGA
ATATAAGGCCTCAGAACTACCTAATGTTATAACACTTTTAACCTGTAACT
CCTTGATGGTTTAAGACTCAGTCTCCCATCTAGATTTGTTCCACAGCTTC
TCTAGAATTTCGAGAACCCATTTCACTCCTCGTTAGCCACATGATGCATG
GAAACCACTGAACCACAATTGTGGGTGGATAACGAGACTGGAGATGCCGA
ACCACATGAATGGAAAGATCGTTTGTGACATGCGCGCGGTTCCACCAATC
ACCTGGGGAGTTGGGGAGCCGAGAACAGGGAGCTCCAAGGGGAGGCCATA
CTGTAGACATTGGAGGCACTGTGTTGCAGCTCTGTTGCCGCACTAATTGA
GCATTTAAATGCAGCGTAATTACTTCTCTAACACCTTCATCAGAGGCAAC
CGTCAACGGCTCGCCTTTGATGCGCACTGCAAATTAGCATATAAATTGTC
CCGTGTGAACATAAAATCAAATGACATGTGAGTTTGTCAAAAAAGCCACC
TCAAAGTGCCGCTGAAAAAGCCAAGTCGAAAGCAGAAAAGCTGGCGGAAG
GACATGATAAGGTGGAAAAATCGTTGCCTCAATCGAAGACGCGGCCAAGA
ATCACAAGAGTCATTAGCATAGCGAACGTGCAGCTAATTGGAAATGGAAC
AGATCGGAGTATGAATGGAGTAGTAGTTGTGGTTGGGCACTATATACTAT
TACTATTCTGGGAGGAGAGTCCTACCGCCTCGGTGCCTTGGGAAATCGAA
GGGTAAACCCCTAAATTCTGGCAACCGGCGCCAGCCAGACGTCTTTATGG
CCGATCATGGGTCGTTGTGGTGCATTTTAAATCGGCCAAAGGGCATTCAA
TTAATTAAGCCCCAGTAACAGTTAGCCATTTGCGGCTCGCTCGGCTCCAT
TCACCCGTCTATGAAGTGTGGGCGAGTTTTTTGACCCGTCGACGGGCAGG
AAATGCACCGCGTTCTGAATGCCAAGGCGTATTCCGAACGATCGTTCGAT
GTTCAATGGTCGACGACGATCCCCTCCCATCCTCCCCTGTGCTCCTCCTG
CAAGTCCCACTGATCGTTGCACAAATGCGTTTTGCATAACTGAGTACTTT
CTGGCCTGAACCTTATGGCCAAAGCTAAAGTCAAACGATGACGTTGACGG
CGGACGGCGCTGGTGCCGCTTTTGGGGGTGTTTGCTGCACTTGTTGCCAC
AGAACGGTCCGTACACTGTAAAAAAAAAATAGATAAAAATATTAGGGAAA
ATCTAAAAACATAGTATAAAATGTCTATTAGTGGTTTTCCTATTTTATTT
GAATTTTTAAAAGTATTGCAAGCAAATAACCCTTTGTTCTGGTTAGATTT
CTTATACGTAGACGTCTTATACTTATGTTTTTCAAGTACTTTATTGACTT
TTAGGAACATGATTTTTTAATAAATATGTTAAAAAAGTGTACTATTTTAT
TTATGAATATTTTTTCCAGTGCCTATCTTCATATGACACTTTCAAAGCCA
AGAGAAGCAAAGAGTTTTCAGTGGGTGGGAAGGGGTTTTGGGGTGTATCC
GGTCAGAATTTTTATGGACGATCATTTAAATCGATAAGTGAAATCATATT
TACAATCAATGAAATATGCTTCCAGGAAACATACTTGTGTGGGCCATGGA
CTTGTTGCAATTGCCTGGGAATCATAGATGAGTTTTATGATTGAATCGAT
CGTGCCAGAAATAGGAAATTAGATTTAGGAAACGTGGAAGGCTATCATTC
ATTCATGAGTACAAAAAAATGGAACAGAAAAATATCACTAAATTAATATT
TATACTTCGAAGAAATGCGTGATTATTTTCCATTTCAAAGCACATTATTT
CCTGCTTTCGACGCGATAATTATAATCTTATAGACCAACTCTCCGGCCTG
GGTATAACCAAAGTCATGTTGGCTAATCTCAGTTCGGAGTAAGATCGATC
CGGCAGGACCTCCGCAGATCAGATGCCCAGTGAGGAGCGGGAATAACCCG
GCAGACTGTCCATTGACTGCGTTTTTTCCCAGTTAGCTTAACTTGCTTTG
CGGCTTCGATAGATTATCGAGCATTAGACCAGGATTAGTAGTCCGTGTTT
TGCNNNNNNNNNNNNNNNNNNNNNNNNNNTCCTAGGTTGGCCTGGACTCG
TCCGGCTAACTTGTGCAATTTGTGTAATTTCCAAAGCCAGGATCTGATCA
AACAAGTCCCGGATTTAATTGAGATCAGCCAAACGAGTGGTGGACCGAAG
AGTGTGTGAAAAACCGTGAAACGCTTTGGAAAATTTGCAGCGTTTCCCGG
CTGGCTGGAAATTTGATTGGCAAACCGCAGATTCAACTTCCGCTAGGGGG
TTTTGCCCAATCCCAGGGCCAAGTCCGAGAGTCTAATCTCAAACATGTGG
GTACTTGGCCAACATTAACATATCGTTAGCGATCTGGCGATCTCAGATCG
AAGATCTTCGAACTGTGATCCGTGGGAAGTTTGGCGTTGGTCCAAACCAG
ACTCTCTACAATTGAGGGAAACTCCATTTGGAAAACTCGGAGATTTGGCC
AAAGGCTTAAAACGGAAACTGATCATTTCGAACACAGCTACGCCCTGCTG
TCATAATTGTAACGTAATTATTATTTATGCTGTCACACTCGATTATAAAT
CTCATATTTGCCAAAAGTCTTATGATCAGAAAAATGCTGTCTCTACTGAT
TTCAACCCCTTTTGATACTGATGCTGCTGCCTTTTATTTGAGTTTGAGCG
AGAGAATAGCTGCCATCAATAATCATATTTTTGGGAATTTGCATAATTTC
ATAATTCCAATACAATATCAATTGTCCGATCCAGTGATAAGCCACACTCT
ACTACTACTACTAGCTGAGAAGAATCTAAATCCCCGTCGAGAGAATCAAT
AAACGATGGCCATATATCAAATAAATGCACAGCCCGAACGGGTTTTCGAG
GTGCAGACTGAAGAACAACGAAAGCGTAATGAAGACATTACCGAAACACA
ATTAAACATTAGACATTTGTCAGGCCAAACCGAACCAACAACATATCAAA
AGCCAAACACATCCAGCACACAAAGTGGCTGGAGTGCCCGGAGTGGAGAA
CTTCCAGATGCCATGAGAAATTAGCCAAACAAGTTTTATTGACTTTTCCC
CCCCTGGCTGAATTTCTAATTTTTCGCAAAACTGTGCAAAAATAAATATA
ATGCGTATTATATTTCGAATTGGGTAGTTAAATTATTATATGAGCTATAA
AATTAGTACTTATAAAGTAATATTTCTGACAGCATTACAGATATAACTCA
GCCTTAACAGAGAGCAATAAATTCTTCTAAAAAAATACATCTTGCCCTTG
AAACCCACTTTAAAAACATTTCGATAAAAATCGTAAAGCCAACACATTCC
CAACGAGACTGGATAATAATAGTGCTCAGCTTCAATAGTTCTCAATTTAC
ACCCGGGTGCAATAGAAAAACTGTTTGTAGACGATAAATATTTTCCGCCT
TCTCTTTATATAACAAAAAAAAAGATAAAACTGAGATTCTCCTGCCGTTG
CACGTCGCCGGTCATCAAAGCTATTTTTACTATATGTACGATATATAATG
AAACTTCGAGTCATCGGATATAATGAATACATCTCAATCCCCGGCTCGAT
TCCGTTGTTATCCAATGTGATGTGATTCATTGGTTTATCTGAGGGATTAT
GCCTAAATCTGTGGCCGGCGAGCTATTAATTTACTAATTGTAATCTTGGC
CATAAAAAACATTTAGCAGCCACGAGCTCAAGCCTTATCTTTGTGGACCA
GGTCGGGCCAGAAAGACCAGATCGCCGGCTGTGTAGGACATTGAAAATGC
AAATTCTTCGCACATAATCACAATAACAATGATGCCACAACAAAATGCCA
AGTCCGAGCTGTTAAATCAAAAATATGCAAATTACTTTTGAGAGCGAACA
CGAGTCCCNNNNNNNNNNNNNNNNNNNNNNNNNNNNNNNNNNNNNNNNNN
NNNNNNNNNNNNNNNNCAAGTTCGAACCCAGATCGAGTCGTCGTCTGGGG
TCGTTTGATTGATATGTGCTGGTTATACAGTCATTTGGCCAAAATGATGC
AATCAAATCTATGTAAATGCGAACGGCTCTTGACTCCTCTGACTCTGACT
CTGACATTTTGAGGCTGATGGGCTATAGCCGGAATCGAATAGCCGTGAAT
CTGGCAGGGGGCGGAAAGGGAGGGGGCTACCTGGTCCGGTCATATAGGCA
TAATTTAGTAGCTAGCATTTCCGTCAGTTTTTTACTCATTTACGACATCG
GGCAATTAAAAAAGTTGAAAAGTCAAAAAGTCAGCTCAGAAATGTGCGTT
ACTTTTTTATTATTATGTTTTTTACCGATCCACGATTTTTTAACCTCCTG
TCAAGAGTGACCTTGTGGAAGATTTCCTTGGAAATTCTCAGCCGAGCAGA
CAAAGTCATTTTTTTACGCAACTCGAACGGGCAATTGACTTTTTTATATG
AGGTCCTGGCTCGAGAGAAGACATATGCCAAAAAACACAAATATTTAAAA
AAAAAAAAAGGAACCATTTCATCCTTTTTCCACTTAAAAAAAGTGGGCAT
GAGCGGATGGGTGAGGTGCTCTGCATTGGCTCGGGTTATGGCCATCGGCT
GCTCGACTTTTTATGGTTACGGGCCCGACTTTATGACCATCATATCGGCC
ACTTTCGGGCCGAAAAAATCCTCAGCGGGCAAGCTGATTTTTTTAGGGCA
ATTCTTGTGGCTACCTAAGCTCGCGATTTCGTTACCTAATCGCAGGATCA
GCTTACCTAAGCCTAAGATTATCCTAGGATCATAATTATGACGGCGGACG
CGACACTCGGCTCGGTTTTTTTTTTGCGCGCCGAGCGCGTTGCCGGGCGG
CAAAAAACTTAATCCGGGGATTAAACCGGATTAAAGTCACATTGTCCTCA
TTTTTTTTTTGTATTTCGGCCTCTTCTCCTTTCGGGCTAACTAATTACTC
GGGGAAAATTACCCATTTGCTTGTGCGGAAATTCGCGAAAATGTTTCAAC
AGCAATTTTTTACAGAATTTTTGCCAAACGCTCGTTTTTTTATGGTGTGT
GAGAAAATAGAGGAAAAAAATGGTAAAGGACCAGACTGAACCGGGCAAGG
ACCATAAAAATGAATCGATTAGAAAAAAAAGGTGGTGGGCGTNNNNNNNN
NNNNNNNNNNNNNNNNNNNNNNNNACGATAGAGAAGGATATACCGAAGGA
TGGTTCTAGTTACTTTTTGACTTTTTTACAAGCCTTTTGTGAGATTTTCC
TCGTTTACTTGGAAGAGCTCTGGTTGATGCAACAATTGAAAGTAAACCCG
AGAATATTCCTAGAAGTTTCCTAACGATTTTTTAAAAATCTGCTGGAAAC
TGCACTCTTAACTTAGCCGATGGAATAATCTATTTCCTAATAAGGGTTAT
AACTAACCCTAGATGGGTTTTTGGTCAAAAAGTCAAGGTTCTTGTTCATT
TTAGTCGATGGTCAACCCTTTCGGGACAATGAGGATCCATAAAAGGGTTA
AACACAAAAGGGTTAACTGAGAACAGGTAGCTCTCTCATAGCAAACATCA
ATAAATATTCATAAAAAGAGTTAAGTGCTACCATAAGATTCTTTGTTTAG
GAAAAAAGGGGTAATAATATTTGTAGTTGACTTTAAAGAAAGGGTTAGAT
ATAGGAATTAAATTGATATAAAATATTATTAGAAAAGATGAAGTCTGTCG
GGAAATGAATATTTGTTGTTAATTTTAAAAATTATCTGCCTGTCAAGCCA
AGTCTGTCAAAAATCCGTCGGTCTTTCGGTCAACTCCACTTGAGTTTTGG
GGCCTTCGACCATTTCGATTTCCAGCGGGCTAAAAAAAGGCTCCGCCCAT
GCCAAATAAAATGAGAAAATGTTAAAAATGAAGTCAATAGCTGGCGGACA
AGGGGTGCTGTGGAGTGCGAGTGTATCTGTGTGAGTGAGAAATTTAGCCG
CCCTTTTGCGGGCGAGTTTCTTTAATAAATAACCGAATAACGAATAATAT
CAGAGCAATGCAAATCGAGCGATTCCCCCAGAAATATACAACCAGAGAGA
GATGGAGCGATCAATGTATCTTTCGAGTGAGTATTTTTCATTCACATCCG
AGATACTGTTAACAGGCCGATAACAGAGGCTCAAGACTTGGCCGGAGTCG
AGTGCGGTGCGCATGTGTGCGTATTCGAGTGAGTTTTTGATCGCTCTCCG
ATCTCGGGGCATGGTGGTGGTTTTAGCCGTGATTTATCAGAGAGCTGCTC
GAACTGGAAACTGGGAAACTGGTAACCCCNNNNNNNNNNNNNNNNNNNGT
GAGTGTGTGAGTAGGGCCCGTACATAAGCCAAAGAGTTCGACCAGTGATA
CACAGAAACGCTTCTTGCCAGTCGATGCTCTCAGCCAGAAATCAGTCGTC
AGTTAGTAGCCGAAGTGTCAGTTACACACATCGAGAGTTCCACCAGCGCG
TTTCGTCGCATTTCGAAAACCATCGTATCCAATCAATACAAAAAAAACTG
TCAAGTTTCCCAAGTGTGAAAATAAACAGAGACTGATCTAAAAGTGTTGA
AAAAAAATACTAAAAAGAAAACCCGGAAAAGCAAAAAATCTGCAACAGTG
AGCCAACGTTTAGCAACGATCGGGAATCGCTGCAATTAAAAAACCATCGT
TAAACCCAGTTCCCGGTCAAAACCAGACCTACAAAAAAATTAAGGTAAGT
TCAGAAAAAAACAGCTATTGGGAAAGTGAAAGAGATGGGGGAGAGATCTT
GTCCGAAAGTCAATTCACGGTTTTTATTTTTGGGTCGCGGCCGACGGCGA
ATTTTATGATCCCTTGTGCACTACTTTTATTTTTTACAGTTTCTCGCGAA
AATCTTGCTGCACATTTCCATCTTTCCTTAAAAAAAAACACACGCAAAGG
ACAAAAAAAAATTGTTCATAAACCAAAATATCTATTTTTTTGACTTGGGA
AATGTGTGTGTTTTATGGTCGAACGTCAAGGACTGCTGCATTTTTTTAGG
GAACAGCGCGACAAACTCCTCGTAATGACTTCATCTAAAAAAGGAAATCT
ACCTGAGTTTTATGACTGGGCAGTGCGAAAAAATGAAAATGAACGCATAG
GGTTGCATAATCCGGCAGCTTAAGTTTTTTGGCCTGTTGTCTGCTGTCTC
TGATCATAAAAAACGAAACTGTCTGCACGTCCATCCTGCAGATACTTCGT
GAGTTCCTTCGGTATAAATATCCTGTCGGCCCTTAGTCCGACATCAGTTG
CTCAGCAGCATTCTAGACGAACAGATCACAGAGATCGAAGAGAAAAACAC
ACAATATTCCACACAAGATCAGCAGTACAAGATGGTGTTCAACTTGGTTA
GTGTCCAGAAAACGTCTCACCTCACTATGGATTAAGACTTATCAGTCAAT
GGATTAAACCCTTACTAACGTGGGATTTATTTATTCACTTACAGATGAAC
CAGACATGCAAAGTGTGCGGAGAGCCGGCGGCGGGCTTCCATTTTGGCGC
CTTCACCTGCGAGGGCTGCAAGGTAAGTTGTGTCTCTAAAACGTGAATGA
AGGAACATTTTCGCAAAAAAAAAGAGTTAAGGGAGCGGAAATTTCATTCT
TGAAATCTTTATCATCATGATTTTAATCAATTATTTTTTCTTTCATTTAC
AGTCATTCTTTGGAAGATCCTACAACAACATCAGCACCATTAGCGAGTGC
AAGAACGAGGGCAAGTGCATCATCGACAAGAAGAACAGGACCACCTGCAA
GGCCTGCCGCTTGCGCAAGTGCTACAATGTGGGCATGTCCAAGGGCGGAT
CCCGCTACGGACGCCGCTCCAACTGGTTCAAGATCCACTGCCTCCTGCAG
GAGCACGAGCAGGCAGCAGCCGCCGCAGGAAAGGCACCACCCAGCCAGGT
TGGTGGCGCCACAGCTCCCTCGGCCGCCTCGCCGGTGGGCTCCCCACACA
CCCCCGGTTTCGGAGACATGNNNNNNNNNNNNNNNNNNNNNNNNNNNNNN
NNNNNNNNNNNNNNNNNNNNNNNNNNNNNTCAGCGCGGCCACCCACACAT
GCCGCTCCTGGGCTACCCCGGCTATCTTCCCGAGCACGCTGCCGCCCTGC
CCTTCTTCAGCATGATGGGTGGTGTTGCCCCGCACCAGTCTCCATTCCCG
CTGCCCCCGCACCTGCTCTTCCCCGGCTACCATNNNNNNNNNNNNNNNNN
NNNNNNNNNNNNNNNNNNNNNNNNCTACCGTCAGGAGATGTACAAGCACC
GCCAGAGCGTAGACTCGGCCGGCTCGGTGGAGTCCCAGAGCCGCTACAGC
CCGGTCAGCGGTGTCGCCGCCCCAGTGCAAGTGCCCCAGCCCACCAACTC
CGCTCGCCAGACCCCCATCGACGTGTGCCTGCCCGAGGAGGATGTGCAGT
CCGTGCACAGCCACCAGTCCGGCAGCCTCCTGCATCCCATCGCTATCCGT
GCCACGCCCACCCAGCAGCTGCACTCCAGCTCCCCCAGCAGCCCGCTTAG
TTTCGCTGCCAAGATGCAGAGCCTCTCGCCGGTGTCCGTGTGCTCGATTG
GCGGAGAAACCACNNNNNNNNNNNNNNNNNNNNNNNNNNNNNNNNNNNNN
NNNNNNNNNGAGGGTCCCATGGACTTGAGCATGAAGACGTCGAGGAGCTC
GGTGCACAGCTTCAATGACAGCGGCAGCGAGGATCAGGATCTGGAGTCGG
CACCCCGCCGGAAGTACTTCCACGTGGAAGCGGAGTACACCAGCAGTTCC
TCNNNNNNNNNNNNNNNNNNNNNNNNNNNNNNNNNNNNNNNNNAGGTGAA
GCGACAGAAGCTGGGTGGTGCGGATTCCACCCACTTTGGTGGCTTCGCAG
TCTCCCACAATGCAGCCAGTGCCATGCGGGGCATTTTCGTGTGCGTCTAA
GAGAAAGGCGCGAGAAATCTCATTTCGATGGGAGGAGCCCCCACAGCCCC
ATAGACCGTTGTTGTTGTTTTAAAGTTTAGTGTACTTTTTTTTGTTAGTT
CGAGAAAATGTAAATTTTGTCGGTGTGCTCGCTCACACCTGGCAGACATG
AACGAGACGGGGAGAGACTGGTTTCGCTGGAAAGAGAGAATGAGAAGGAG
ACAGCCAGCCAGGTAGTTGCAATGNNNNNNNNNNNNNNNNNNNNNNNNNN
NNNNNNNNNNNNNNNNNNNNNNNNCTAAAAACTATTGAGCTCAAACCCAA
AAATTATTTTTATGAAACGTTAAAAAATTGTAAATATTTATTTGAGCCTG
TTTGCAATTGTATTTAAAGCTAGAAGGAAGCGGAAGAGTTAGGAGTTAGT
TGTCATTCCCACCCTCGAAACACTATTGTACATAGAATTGTTAAGTCTAA
GCATGATCTTAATTGTGTCTAAGTATTTTATTGTATTTTAGTCCTAGTTA
CTCTTTATCCCTAACGATTGGCTTTTAATTTTATGAAAGAGAAATAAAAA
TGATTAAAAATTAAATACTTCTGTGTTTTTTGAATATTTTTAGAAGGTTT
ATGGAAATAAATTTTAAGAGATCTCTTTTTGGGAATGAATAAAAATTAAG
CCTTCAACTTTTTACCCTCAAACTATGGTTCTTAAACTACTAAGAACTAC
TAGAACCTTTTAAGGGACTACCATTTTATCAAGCTTATCATACAAAATTT
AAATAAAATCTGAAATAGCCTGAACCAAAGAAATATTCCAACCAAAGCAT
GCCCCAATATCCAAAACTATCTCTCGGATGTATCTATTAGCTGTCAACAA
AGTTCTTTGGCTACCGCACATTCCTAGGATCAAAGCTAATAAATTATTTT
GTTATTCTGCCATCATTCTTGTTTCAAAATCAGTTCTGTTCGTTCATATA
TCTGATCGGCGGTATCTTTGGCTCCAAAGATACCTTCCACCAACCACCTC
CACCCACTCTGCTTGGTTTTCATAACCACGGGCCAAATGGGCGTGGCCTG
TCAATGGCAACACCAAAAAGAAACAAAATGGAAACAAATGCTTTGGCATA
AATTCAATCAACATTCGGTTGCAAGTCGATCGGGGATGGCCGATGGCCGA
TAATAAAACCGATATAGCAGCCGTTAAGTGCTTTTGTGTCTGCCCATTGC
AATCGCGATTGCCGTATAGTAAATTAAAAATGCCACAAATGTTACGCACA
GATATTTGTCCGACCGGCACAACCGCCCAACCACCCAGCCACCCGACCGA
TCGCCCAACCGCCCGGATTCACCACCGGGCACCCTGTTTTATATGCTGCG
GTCATGACCATNNNNNNNNNNNNNNNNNNNNNNNNNNNNNNNNNNNNNNT
CGATATGGGCCAGTTGTAGGCACTGATTCTGCCTGGCAGTGCGACCACGT
GCTGCTTCAAATAATAAACTTTATATTAACACATACAACAGTCATACGCC
CCGTTGTTGGCCAGAATTTTAATCGCTTAATTAGCCAGAGCGACCGCTCC
GAACTTGGTTTATGGCCCGACGGCTTAACTTCTGCTGGATCCACTATATC
CACCACTGGATCCACCCGATGATGAATGGGTCGGCTGGAAAGTTATGCAG
GATTCCGGGGTCTGGGATGCAAAATCGTAATGCCCGAGTATCGACAAAAA
AAATCTGGCAGTTGACGCCTCGACGGGTGACAATAAATAAACCATCAAGG
TGGGTTTGTGCCGTAGAGATGAGCCCGCAACATACCGCGTATCATCAATA
TGCATGATAGGGTCGCCTTCGGCGGAGAAGGGGCTTGCAGGCGGGGCATA
GGGGAGGTGGGTGAGCAGCGCACGCCATTGTGGCTTTGTCGATCGATCGC
ATTCCAATGTGTGTTTTCTCGTCATTGTTTCTAAATTTATTTTTATAGTT
TATTAAAGAGTCATATCATAGTAGAGAAAAAAAGAGTCACAAAAAATAAA
ATGCAATAAATTCAAGCCGGAGAAGTCAACACATTCTTAAGTAGGTTTTA
AATTAATTATGATTTTTAAAATGAGTTGGCATAAGGAAATAAATTAAAAT
GTAAGAAAATGTGCCTAAAATATAAACATGTTTTCCAATTTAAAGACCTC
TAAATCCAAGAACTTCTAAAGCCATTTTAAAGTTTTCCTTCAAGTTCGTT
GCTTAAGTCTTTTGTTTGGGAACTAGATTATCTAAACGTCACTAGTTTAG
GTCACTCCCAAAGCGATTAAAGCACACACCCTCGATAAACACAAGACGCT
TTGGTGTATCATATGATTCGTCAAGTTCGTTGCCTAAGTCTTTTGTTTTC
CCTGACTATTTTGTGTGTGTTTTTTTTTTGGGTTCAACTGGCGCTGTCAA
ACTGAAAAAGTGGTTCATTTGTCTCATCGCCCCAATCTCTCCAATCAAAA
AGCCATTTAGACAACAAAGACGAGAAGAATGAGACGAGCGGAGAGAAATA
AAATCGATTCAGCATAAAAATGGTCCAAAAGTATAACATTTCAAAATTTT
ATTGACTGTCAAAATGCAGGCGCCAATCGAAAATGAGCGCAGACAAGCGG
GCTAGATCGGGTTACCTGGCGCCAAAGGCGACTTTCGAGATGCTTTATTG
ACCCCACGTTGTGCCAGTGTGTGATCCATGATAGATGCATCACTAATAGA
GTTCCAGGCGATACAATGAACAAAGANNNNNNNNNNNNNNNNNNNNNNNN
NNNNNNNNNNGCACATCTTTAAAAATAGTTCAAGAATCGAGACAAGCACC
TGCACAGTCCCATTCAATTATTTATCACCGTTCGCAATGCTAATGTTCCT
TCGATTATGGCTTTCAAATTAATGCATGCAAAACATATATAATACGCGAG
CCGTAAGAACATGTTTATTAAATTAAATAATTGCACCTGGAGTGGAGTGG
CATCGCTGAAAAATAAATTCCCAATTTGCATTTGAAGCTGACAATGGATT
TGGACAAGCAATATATAAAAATAAAAAACCAACACAAATATTATTGACAC
ATTATAAAGGTGGAAACATGTTTCTAATGAGAAATTATGCAAAAATTTGC
ATAAAATTTTGTTAAAGGCAAGTCAGCAGCAATCTGAACAGAGTCAATGC
TTCTCGGCGACTGCTGGTTCGGCGCCTCCGGTAGCGGCCTTAATTACTGC
CAAGCTTCTCTAGAGGGTAATGGGGCGTGTTCTTAGACTCGCACAACCCG
GCTGACAAATAGTCAAAACAAACTATGACATACCGCTTATATTAATATCT
TCAACCGCTGAAGAGGAGCGATCATTAACTTTCAAGGAGACGGACTAGGA
TTGAGGAAGCAAAAGTTCAGTCTGGTACGGCTTGAAGTATTCAATCGTTT
CCATAGAGGCGTGTGTATATATCTTTTTTTTTTTTAAAAAATCATTAAGG
AATTTGATGGGCTGGATGTTTATTTATTTTACAATAAAATAATTAACCTT
ATTTTTTAACAAGGAGTATAAATAATTCAATGACCTGCCATATATTGCAC
TTTCCACTTGACCCCAACGCCCTACACTCTCTGCTCAGCCATATTCCGAC
TGCATTTCTTAGTGCTATCCCAAGATCCGATCGGATGACGGACAGTTCCA
TTGTTCTTCCAGCCAGGAAGACATTAACCCACTTAAAGCCGCCTGAGAGC
TGGCCAAATCACATAGCACACTCCCAATCGGAGGCTCATCTTTATTGATT
TCGATTCCGCTGCCGCCGCCGCCACCTTTAACCTCCGTTTTGTGGATCGG
ATTGAATGGAAAAACAAACTGCCAGAATCTGCCAGCCAGGTTTTGGAGGC
GCTTGGCTCACACGAGATGGGAGCTGGCCAAAAGGGATTCCTGATTGCCG
ATTCTTGATTCCCGACCCGAAGAAGAACCTGGACCTTAGCTGGCGCTGGT
AATTAGTGATCTGGTGCACTTGATATGCACCTTAATTTAAACATTTCGTA
CACACCCAGCCGGGGCACGCATTCTGTTTCTGATTCTTTTTTTTCTTCTT
TTATTTTGTATTTGACTTGGAGCTTAAAGCCCTTCCACCGATTCTTCGGG
GTCTCATTGGGATCTGCTCCTCGGACAAGTTCTGCGTGTAGCGCATGCCG
TTGGCTTGTTTCTGGCCNNNNNNNNNNNNNNNNNNNNNNNNNNNNNNNNN
NNNNNNNNNNNGTTTGGCTCTTTGCTTTTANNNNNNNNNNNNNNNNNNNN
NNNNNNNNNNNNNNTTCCCTTCGCGCGCCGTGTTCTCGTTTAAACGTTTA
TTTAACTTAAACGAACTTTGCGTGTCGATTAAAGTGCTGCGATTAAGGTA
CGACCTGATCCGGTCTTATGGTATCTGCNNNNNNNNNNNNNNNNNNNNNN
NNNNNNNNNNGCGGATTTTTGATGACCATCAGGTTGTTATTTAAAGGGTA
TATTCGATAAAAGGGCTTAAATAGGCATCAGAGTCTCAGAAATATATGCT
ATTTAATTATATTTCATAATAAACTACAAGAGCTATAAATATGAATCAGT
GTTTGTTTTTGTTTGTTAAAAATATTAGATGCAGTGCTCATTTAGGTATT
AAAATAGGGTTTCTTTTTCTCAATTTTAACTTTTATATTTTTATAGGATA
TCCCCAGGGTCTATTATCTTTCTCTGTTTAAAATCTGTTCAAAAAATGCC
TTTGCCTGGCAGAGGCGCATGCGTGTCCAGTGAACTTACAGGTCAAGCAT
ACGCATGCCAACGATAAAGTTGAGCCTGGTCCACGGCTGCNNNNNNNNNN
NNNNNNNNNNNNNNNNNNNNNGTACCAGATGATGACCATGATCGGGTTGA
CCTAACCCAGACACGGTTACAGCTGCATAAATCCTTCCGTGGACTTTCTC
TCTGGGGCCTGCTTCTTTACGACAAATTTGCCCATTGTTCTGTTCTGGTT
GCCTGATGATGTCCTTTTGTCTTCGTTTACGGTGTATGTTTGGCCCCCGA
CAGTGTGTGCCTNNNNNNNNNNNNNNNNNNNNNNNNNNNNNNNNNNNNNN
NNNNTATTGTCCAATGTCCGAGGACCCAGGACCTCACACCGCAATCCACA
ATATTAATTTGTGCAGCCAGCACCTCGAACATTTACGAGGACAAAACGCC
TAACGAACTCGAGCTCAAATCAACTCGGAGCTGAGATCCTTATCGGAGCA
AGTGCACTTGAAAAAATTTACAAGAGAACAAGGTACATTATTCTACAAAA
TGTCCTTAAATCAAAAGAATCATCTAAAACTGTTCTTTGTTTCTTCTCTT
AAAGATTATCTTCTAGTTTTCGAAACAGTTTGTAGAATTTTCTTCGAGTG
CCCTTGCCTATCTGACTCCCTGATTATTGGTTGTTTGGTTTTTTTTTAGT
GCCCTGTCTTATCTTGTTACCCTTATTTATTTTTGAACACAAAAAAAAGT
AAAGAAACGAAATTAGATTTAAAGGCCTGCGTGAGGCTGGGCCGCAAGTG
ATTTTGATAGCTCGTAAAGAAGTCAAAAAGTCAAAAATTTTAGTGGGAAA
ACCCACGATCTGGGCATCAGCAGCGTTGAGTATCGACCACCGCAGCAGGA
GCTCCTCATTCCGGCGATCGGCGATCGGGAGACAGGGAATTTATGTTACA
GCTCGTTAAATTAGTCTAATGGGCCAAAGCCAGCTGTCCGGCGGTTCTGG
TAGTTCGCTGGTGGCAATGGAAAGGGTTGACATCATTAGGACGGATCTCG
ATCGCGGCCAGAACGGCTCTCTAACTTGCGATTGCAACGTGTGCGACCGC
GACCTTCTTCCTTGAGATTTTTCCTTTTTGCCAAAGCAAAGAGCTTGGAA
GTCTTTTCATTTTCCTTTACTTTTTTTGTCCTTTTTTTGTGGTGCACTTC
AAGCCAGCAATCACCTGAGCTGACACTTAAGGCTTCTTCAGCAGCTCGCA
ACACTTATGCGAACGGTCGCCGGGTTATTGTGTGGTTAACTGATATGCTT
AGTGCACGTATTAACCCAGAACCGCTCTGCACTCCACACTCGATCGCTCG
CTCGGGCTTCTGCAGTTGCTGGAGCAGTGTCACTGTCAATGTCATTTTAC
CCCGAACCCATACCCATNNNNNNNNNNNNNNNNNNNNNNNNNNNNNNNNN
NNNNNNNNNNNNNNNNNNNNAGACCAAGAGCAAGACCAAGACCCAGACTT
GCAGGCACAGGCCGTGCACTTGGCCGGGCTAAGACTCAAGTCTCTTTTGC
CTGCTAGAGATCGTGTGATCCATTACCAAACGTGCGCGATCGTTTGCGCC
TGTGTTTAGTGATATTTATTTATTTTTTTCGGTGGGCCATATGCTCTTGC
CAAAATAAGGTTGCTTGGTTATCGCAATAATGTGGGAAAACCATGGTCTT
TTAACGAAATAGATTAAGGGAGTTTTAAAGGTTTCCTTAAAGAAACTGAT
GAAGGGTTTAAAGATAAAACTATATACAATAACTTGAAGGATATTTAGCC
AAACGTATGTAGACAAAAAACCTTACAAATCCTACCCTTTCTCCAAAAGA
GTATGCAAAAATCGAAATACATTCTGATAATGCCCTTTTCCCTAGCTGAT
TTTTCCGTATTTCTTCACAACTCTTCTGCATTGCACCTTCTTCTTTTTGC
ATTGACATTTGGTAAATATTGCCAAGGCTTGCACACCATTGAGGAGCAGT
TGCCGTTGAAGACGTGACTCCATAACCGCTGCTAAGCTGAACCTAGTGAC
TATGACTTGATTTGATTTTCATACAGAGTCGCTATTCTTTTTTGGTTTTT
TACTTATATATCTATATGTGGATATATGTATGTGGGTATGTGATTTTTTG
TGGCTTTCGCAAACTTCTCCTGCGCGGCCAGAGCCACTCAATCAAGCCGC
CTTTTGGTTCCAGCTTGTTTGTCTAGCGCACTTCTCCGCNNNNNNNNNNN
NNNNNNNNNNNGACGGCTGGAGTGGGTCGGGATTTGGCTGGGGAATACTG
GGCTGGGATATATGGCTCGAATACAGACGGTGTGAGGTGCTTTTGGCATG
GGCATCTCGCAGGTATAGGTACCTGTTGCATGGAGGGCACGTCACCATCA
TCATCCGCGACACAGCCTCCCTCTCTCACATTCTAATTAACTGCTCTAGC
TGGGCAGCACAGAATGCGAGCAGCGTTTTGTTTGCTGGCTTTTAAGTTCC
TTTTTATTTTATTTTTTATTTAGCCCTTCGCCGGTCAGTTTTATGACACT
CAAAGTGACCGACGGGCGACGCACAATGAACTCCTTTCATGGCCTTGTTA
GGCGGGATTCCTTTTTACCTCCTGGCCCTCTTTTTCACTCTGTTTGCCCA
ACATGATCGGTCCGCGGGTTCGGCTTATTAGAACGGCTTTAAGACGTAGA
GGTCCGGGGGGTAAATTCAGATGGGTGTTGTATTGTTTGCCGACCATTTG
AAAAGGATGCGACGACTGACAGAGGAGTTAGTGATGAGTTCGCACCACTC
ACGCTTCGGGTTAAATCAAGTCAGAGAATGCACTGAAAGAAAATCTATTA
ATTCATGGAAGTGGAATAAGGATAATCGCAAAACTAAGTCGTTTTCAACT
GACCATAAAAGCCTTTCTCGGGAATAACACTTTTAAGAATAAATCCCTAA
ATAGTTATATATTTTTTACTGTGCACTATCCCAGTTACCATATACCCCCA
ACCCCAAAGGCGGTCAGTTGAAAAACCAAAGAGTGAAAACCCTTTTTGGA
CTAAGATCTATTTGACAAATGCAAACAATTTTCACCTCCGAGTCCCTCTG
CGTTCTGATCGCTTTCCAGTTAAAACAGTTTTTGTTTTTTCCCTTTATTT
TTTTGGCTTGTTATTAGAACACTTTTCCCAAAAGGCCACTTAGGCACGAA
ACGAATTTAGACCCNNNNNNNNNNNNNNNNNNNNNNNNNNNNNNNNNNNN
NNNGCTCTAACCCCAAGTTTAANNNNNNNNNNNNNNNNNNNNNNNNNNNN
NNNNNNNNNNNNNNNNNNNNNNNNNNNNNNNNNNNNNNNNNNNNNNNNGG
CTGCGTTATGATGTAATATGGCTTTTTGACTTTTGTAGACATGATAAAAT
ACAAAACGTTGCGTGGCTGTTATATTGGCTAATGGCCGCGGCCTTTTAGA
CCATTTGAGAGTGGACGCGACTGGGTCTTGGAGCTGGCAGAGGTGTCAGG
GAATCGACTTCAATGAATGGCCCGCTCGCAGGCGGTCGGAGATCAAAGAG
CNNNNNNNNNNNNNNNNNNNNNNNNNNNNNNNNNNNNNNNNNNNNNNNNN
NNNNNNNNCTTTATTGACCATGGTCCAAGTGCCCGATGTGTCCGTGCATT
TGTTGGTGCAGTTAGTGCTGCTTGAGACACATTGGGCAAGTGCCTTCTTC
TGCCTTCAAGACAACGNNNNNNNNNNNNNNNNNNNCTGCCACGATGATGA
TGATGTTTGGCTGTCTCTGCGGTTGAACCTTTTGCAATTGCAATTGCCAT
TGAGCGTAATTCCACTGGCGAGGGTAAGACTCATTTGCATAATTCACGCA
AAGTCAAAGCCATGCCAGAATGACCATCTCAGGGATACTCTTAAAAAACG
TAATGAAAATATTAAAATTCGTGTAGACTAGGCTCAATAGAATAGGCTAA
ATAATAGAATAGCAACTTCTATTTTGATATTATAGAAGTACCCTCCTCCA
CCTGTCCAACTCTGTGGCAAAATTTATAGTTGCCTCCGGCACTGCGGACG
CGAGCCGCGCCCTTAGCCATTTCGCTCTTTTGTGTTCGTGCCCTGGGCAT
GTCTAGAAGTTGGCCACTTCATCATTTGGCCATCATTTGTATGCGAGGAT
GTGCCCGGTGACATGTGCTTTATATATAATTTAGGGTTGCTGCTACCTTT
GCAGCTCCANNNNNNNNNNNNNNNNNNNNNNNNNNNNNNNNNNNNNNNNN
NNNNNNNNNGGGTCCGTGCCTTGGAAATGTGCCAATAAATGTTGACTTTT
CGCTGGAATCGGCGATGCGTCGACCACATCCACCAGTTCGACTCATTTCC
GCAATCAAGCCGACAGTCTACTGGCCTCTGGCATCCTAGTTTTATGTCCA
GCCCCTATCAACGGGATCACAAATATCGAAAGCATTTAAACAGGTGCAAA
ATCAGTAGCCGCCGTCGATACCCGATATCTTTTATATCGAGAGACTCGGC
GAGATGCCAAAAGCGTTGCAANNNNNNNNNNNNNNNNNNNNNNNNNNNNN
NNNNNNNNNNNNNNNNNNNNNNNNNNNNNNNNNNNNNNNTGAGTCTGGCC
TGTGAAATGCGTGCAACGCGATTCGAGGAGACATCGAAACAATGAGAAGC
TGCTACCGGTGATCCTCACTTACAAGGCAATTAAATGCCAGGCATAACAA
TCTTTTAGGTTAACCCTTGAGAATCGAGCGCTTTCCAATGCATTTGAGAT
GAAACGAGATGGTAACGTGACACGCAGAGGAATACGGGATTGCTTAACAA
TATTAAGAAATATATTTAAAAATTTTTAAAGATGAAAAAAATCCTTGATC
TTAACATGNNNNNNNNNNNNNNNNNNNNNNNNNNNNNNNNNNNNNNNNNN
CCTTAACCTTAAGTTGGCTTACCGTATGGAGTATCTTAGCCCTTATATTG
TTTTTGGTAAGACTTTCCCATCGCTAAAAACCCCAGTTTCTTAAACTTTA
GCCCCTCTCCACGGACTCCTTATCAAATGCGGTCTATCGGTTTCACATTG
CCATTTGACAAACACAATTAAAAACGATTTAAGAAAGTAAAATGTTTAGC
GAGTGTGAATGGGAACACAGCCAGCAGTTGCATGGACTTAAAAGTTCAGC
TTGCCCCGTCCCCCAGCACCCCTTTGGCTTTCCAGCCCTCTCCCCTGGCC
CCTGGCAATGTTAATTAGCCTACGATAGGCGCCAGTCTACAGTCGACGGT
AGCAGAAACATTTTGTTGTCGTCGCTATTGTACAATTAAAACGTGATCAG
GCCCTGGACAGGCAGCTACAAATTTGTCGAACACGCAAAATGGTCTTCCA
GGCCGTGTAAATGCGTGCCCTCCTCCCGTAGACCAAATTGTATTGCATTT
AATACGATTCGCTNNNNNNNNNNNNNNNNNNNNNNNNNNNNNNNNNNNNN
NNNNNNNNNNNNNNNTTTGGGGGCTCTCTTGGTCTCCGATTCATTCGATC
CCATTCGATTCCCAGACATGGCCCTAAAAAGAAACTAGTTTTGCATACAT
AAACATGACCATGTCTGCACTACTTCCCTTCGGGATAGCCTCCTGGACTC
CCAGGCCTAAGCTAAACCAGGCTGGCTAAGAAAACTGAAAACTGAAAACT
GAAGAGTGAACCAAAAACCAGACGACAAATCCGAGACGAGTGGCGTCAGT
CCGAGCCATGTTTATGAATTGTTAAACGCCACTGCATTACCCAAGAAGCC
AACAAAAGGAAAGCAAGTGACATGTCCAAAGTCAGGGATATGGCAGTGTA
TTATTGTTATGGGAATCAACATTTTTATTGTTATATTTTTCATGTAGTAA
ATAATTTATTTAACAAGGCATAAGGACAATTATGAGGAACAGTACAGGAA
CGTACTATATGGTTATGGGAATGCGAGGAAAGAAAGGGACTAAACTATAG
GGCTATGATGTTAACACTATAGACTATAAATTGATTTTAGAGGCTTAAGC
TGATATAGATACTACCCAGATGGAAGGACCTAATGGAGAAATTTAAATAC
CCTAAAATGTGTACCAACTGTTAGTTAAATAAACCCACCTAATTGTATTC
CAGCCCTGGCAAACCAAGCACTTGTCAGTCAGACATTTGTCTAACCATTT
TCTTTATTAGCTTTTTATTACCAACAATACATACATAGTGTTAGGGACAT
AAGGGACTGCAACCAATAGAGAGAGTGGCCATCCGAATAGCTGGCTAGGC
CAGCCCGACCAAATGTCACCACATCCGGCCTGAGTCGCGCAGAACTGAAT
TAGTATTCTAAGTNNNNNNNNNNNNNNNNNNNNNNNNNNNNNNGCGAGTC
GCTCGCTGATGACTTGACCATGGTTTACGGGCTAGGGGCTATGACAATGA
TAGGGTAAAAACAAACGTCACGGCCCGGACAAATGTGGCGGACAAAAAGT
GCCAACAGTTGTTCAACAAATGCTGCACTTGCCCCGGGCTCCAGAGCCAA
GACTGCTTTGATTTCGTATGCATGTGTGCGTTACCATTAATATTTCTTTT
GCTTTACACTCTGCCTTTGCATTTTCCATTCATATACTCAATAAATTTAT
GGCCATTGACAATCAGTTAAGACAATCGGATATCTAGGGTAATAATTTCT
AATTGTGGGGATAGGCTCTACAGCTGTTGACTGCGACTGACAAAAAACAG
ACTTGAACAAAGCAAAGAAGAACCCTTTCTAGCTCGGGGAGGATGCAGCG
CAGAGTTTTTATTTGGATATGGAAGGAAGTCGAGCCAGGCGCTTCCGCTC
TACGAGAGACAAATTGTAGCACATGTTAACAAAGTCTAGTCAATGATGGA
GACAAATGGGGAACGGCGATGGGTTTCCTAGAAGGGCAAACACATTTCAA
AATTGAGGAATGGCTAAAAATTGATCAGCGCCAGGGATGGTTCTGGAAGA
AGTTGGAGGAACCAGATCTGATTACCCCAAAAATGGATGAAAACTTTTGA
AGGTCATCCCTCCAATTTGTACTTTTGTTTTTGTTATGCGTGTGCTTGAT
TAATTTGCAGCCCCGCCAAGACTCGGAAAATTATTCCAACCTTGACAGCA
AATCTGCTGAAAATTGTATTGAAAAACATGAAAATTAACCCAGAAAAGTT
TCATAGCCGCTCAACAATGAGACAAAAGAATACGCTGGGCCTCCGGCCAN
NNNNNNNNNNNNNNNNNNNNNNNNNNNNNNNNNNNNNNNNNGAACTTGTC
ATTCTGACAGTCGTCGTCCACCACAGAGTCATGCTCATGTGCTTAAGTTC
AATGAGTCGAACGGTGCAAGAAATAATAAGAGACAATGCCAGAAGTGTGC
CACCGGCGGGGGTACAAGTATATATTTTATGATGCAACCTGTATCTGCAA
GGTTTTTCCTATGCATTTATTAAAGACACTGTTTTCGGTCGCCCAGAAGG
TCGTCGACGGCATTAAGTCAGGCAACCAATTTCACCCACTAAACTCAGGC
ACACGACCAAGAGGCCGACCGAAAGAAGAAAAAATAAAACTTGACAATCT
TTGACAATTGCCCCCTAAGCAGTGCGCCCCCTTATCTGGATTTTAAGCTT
CCCCCGTCTGGGGGACGCCAATTACAAGCTGGCTATAGTTGGCTGAGTTG
CCTGAGTTGGACCGAGTTGTGTGATTTTCAGTGACACAGAAAACTGAAAT
TGTTCATTGTTCGAGAGCTGTTCGAGAGCTCGTTAATGACTTGCTCCCCA
TATACACGTATCTAGAGGCTATATATATAGATTTCAGGGTTAAGTTGGGG
AAGTTATTATTATTGTCGACGCTTCAGTAACTTTTGCCAAAGCTCTACAT
TGAACAATTATTATAGAAATTAATTGCCTTAAGCCGATGTCCCCCTTCGG
CTTACTGATATTGTCAAAGTTATTTTTAAAAACTGCCCGAGCGTTTTATT
TTAATCATCGTCGATCGATCTGTTGGCCAAATAATTGTGTTAAGGTAAAG
GTCCCCCCACATTATATCGTTTTCATATTTTTACCACAATTCATATTTAA
CCACAAGAAATTCCACGATAAACCATTTACAAAATACCCCACGAGAATAG
AGTGGCGAACAAATGGTATTCTAAGAGTCGACCCCACTCTGATTCGATTT
GTTTTCTTTTCCAATTTTTTTGCGGTCACCGATTTGTTTATCCAAGCATT
TGGCGAGTTTCGATGAAGAGGAGGCCTTTTGCGGCCCGTTCGGGGACTTG
TGCGTAAACGCGGTGGCTTTGGGGCAGGCTTAAGCAACACTTGGGCCAAA
TATTGCGGTCACCGGCAAGAATAATATTATTCTTTCTTCTCGCCTGGCTT
CTGCATAACTTTTGAGCTAATTTTTTAGCCAGTTTTGTTTGCCCGGGAGA
GGCCTCAATTAGAGTCTCGAGAGGCTGACGCCTGAAACGGAGACAGGGTC
TCGAGTGGCACTCGAGTGTGGGCTTGTGNNNNNNNNNNNNNNNNNNNNNN
NNNNNNNNNNNNNNTGGAGATCACGTCGATGAATCATGGCTATATGGAAT
CCGTAACAGAATAAGCCTGGGCTTGGTCAACCTGTCGTTGATCTGAATTG
GTTTACCCACATGATATATATCTAGGTGACTGGGGGAGTATCATGAATGT
TTTATGAACTTTATGCAAAAATCTTTGTAGAAATTAAAAAACATTAACAT
CCTTCATATTAATCGAATGACTCAGGCAACGAACTTTTTGGTAAGGAAAA
TTTTATTTTTGATTGAAAGACATAGGTAACAAACTGTTCATCTCGTTTTG
ACAAACCTAATCAAATGACTAAGGAAAAAACTGAATTGCATAAAAATTTG
ACACCCTAATCAAAAGGCTTAGGCAACGAACTTCAAAAAACTAAATTGTT
TTTTTTCTTTAAGGATTCTTATGTTCTATAAATAAACTACGCCTGTTGAT
ATCCATTAATTATTTTCTCTTCTCAAAAAATTTTACATTTTTTCCCACAA
CAATATCCCACAAAATAATCGAAAGACTTACGCAACGAACTGTATTTTAT
GGAACCTGAATAGATTTCTCTAGAAATGTGCTCTGATCGACCTTATACCT
AGTGTCCTCGACCCGAATTCAAGCCAACCTGCACAATTGGTAAACCACAA
AAAGAAGTGACAGTCTGGCGCCAGACCCGGGGCAAGGACCACACACTTGT
TCGTAGGTGCGAGCCGGACAAGTGATCTATTTAGGTTATTATGTCTTTAT
GTTGGGACAAACAACGATCATCTCGACAAGGGGCAGCTGCACGATCGATC
TCATTGTTATTGGGAAACAGTAGGTGGTGGCAAGGACTCCGTGCGAGGAT
TTCGGTTCGACGGAGGTGGGGGTAAGGTAAAGAAGTCCTGGCACATAAAT
CAAACATAAGCTGGACCCGGGAGCATAATAAATTTTAAGGCGCGATGTGA
CTTTGGCAATTTCTTTTCATTTTCGTACCTTGCTGGCTGCAAATCATATT
TAGCCAACCGGAAATCGCTCATAACTCAAAAAAGGAAATGCTCATATCCT
TTCGTTTTGACATTTCTCCTTCACATAATCAATGCCTCGATTAATCTAAC
TTTAAGTTTGCTCACGCCCCGAACGTGATCGGCCTCTAAATGGTTTCAAA
AGAGTCCACGATTGAGTCGCTGACTGAGTTGCAGCAGGCCCAGAAAGTAT
TCTGAAACGAGGAAGAGCTACTTACAGATCCTTTTCCTGCCCTGCCAGGC
CCTGCCCAGTCTTTATCTTTATCTGTATCTTTATTAAGAATTTCAGTAGC
CCTCCGTTTTGATATCTTGATTTTATTCCCTGTGCAGGGCATTAATCATA
TAACAACATATTATATGCATGCATTTTGATTTGTTTTGTGTGGCTTTGAT
TTCTGTCAGTTATTCGAGTTGCATGCCAATTATCACGAAACAGGGCTTCT
CAGTAGTACAGCATAAATGTGGTCTTTGAGGAGGAAATCAACGATCTGGA
AATCTCCGGATTGCAATAAAGACATGCTTATAGTTTGCTTGGAAAAATGA
ACTCGTCTAGACGCCATTTCCCATAGTTTGTTCTATTTCACAATCCCACA
ACCACCCACAAAATTTGTGGCTTAGCTTTCGGATACACAATAATCCAGCT
TTGTTTAATTTCTATACTTTTCATTGACACACTTTGATTGCTAAGCTTTG
GTTAGATAGACCACACACACGTCTATTAGACCGCTCCCACATAACGAACT
AAAAACACTACGACTCCCCCTCATCATCTTCCGTCCAGATTCGTTTGTCT
TTAGCACATGCATCATAAAAGTATGATTTAGACGTTTATTAAACTCTAAA
CAATAGCCGAGGAGCTAGGAACTGACTGAGCTTTGAATTTGAATTCAAAT
GAAGGGAACTTTGACAAGTTTATTTACATTTTGGATTGTCAGTTGCGTAG
CCTGTGGTTAGCACCTTTCATTTCGGCAGAAGGGGACCGGAGTAGAAGGG
CTCTGGGCTTGGGAACTGTTCTGAAAAATTCCTTTAAAAGAGATAATTCC
CAAATCGAAGTACATAAAATCTCTTCATGGCCAAAACGTACCGGGAGAAT
TAATTGCTTTGGTATGAAATTAGCAAACGTTTACAGACGAAAGATATCGG
TTCTTACTCCTTCGAGGAGTAAATCGAAACTGTCTGCAACCCGTTAGCCA
GATCATAAATATTTACTGGCTTGTATTACAGAGCTCCGTCCTCTCCTCAT
CCTCGATTCATCCAAAAATCTCCATCCACGCACCGAAAGCTGATATAAAT
TACAATACAACCTACATCTACATAGTACGAGGTTTTGGCTCATTGTTGTT
GTTGTTGGTGCACCCAAAAGCCAAATTGTTTTTTAAAAGCACCATTTTTA
TTACCGTCCGATAAGTGATCTCGCGACATTTTCAATTTTAATAGGGTCTC
TGCCCAGGTCTCCTTACAAAGCCTCTGCTGCGGGTCCTCTGTCCCCTTTC
CACTCAACATGGAGCGATCATTTGTCGTTGCGTTAATAAAATTGCATTGG
GCCTGCATTTGAAACGGCTTTGGCGGTGGTCAAAACGCCCGGCTTGGCGC
AGCTCAGGCATTATTAATAATGCGGTGGGTAGAGGCCGATCTGGAGGTAC
ATATCTGTTGGAGCCACACAAGGAGGCAGGAAAACAGGGGGCTGGAAGGC
GCAGCAGAGGTCACCTCAAAACGTTGCAAAAATAAAACGGCAACCATTTT
TAATATGATTGTATGTCATCTTAAGCCCACGCTGAGACAAAAATTAAAGT
AAACAAAATAATAATAATTAGAAGTATAAAATATATGTATATTATATAAG
TAGTTGCTTCATGTTTTCTTTACTTTTCTTTTATAAAAAATAAATAAAAC
TAAAGAGAAATTTTTCCCTCTGCATTAAAGCCTTTTGGCACTGCCTCATC
TTTAGTTATAGTCGCCATATAGCCATGTGTTGGTTTGTCTATTCGCATAC
TCAAATTATCAGTATGCTGGCTCGCTGGCTAACTGGCGAGAGAGCTTGGA
TCCGGTCTCCCATTGTGTGGGGTTCTTCTTTTTATACCTATTTGGTGTGA
GACTACCCCACCAGGTCTGCTGGTGTCGAAGACAATTTTTCATGAGATGA
GCATTGGCCGGTCGTATCAGGTGAGCCCACTCCTTAAGCCCGAGGCTGGG
GGCCCCCAGATCCCCCCCATTGCCATCTCGATCGGCTGGTAATGGGTTCG
CCTAAATAGTTGGACAAGCAAACTTGTTGGCCAAGTGAAAATGGGTGATA
ATCCGTTTTGACAAATTTGCTTACACGCTTAGTGAACCTGGTCAGAGTTC
AAGTTGGGAGAAATTTTCCAAAGTCGATGTCCTTAAAGGGGTTTGCTTTT
TTTTTTTAAAGGCTTCAGTTTTTATTGGATTCTTATACTGAAACCTTATA
CTGAAACCTTTGGCATAATTTTCTTGACTTAGATATTATCGGTTATAATT
TATTCATTTTGGAATCCCACCCCTTGAAATCGATTGGGATCTCTAGCATA
ACTTGGCCAAGACCCAACCTATCTCAACTTAATACAACATGGCCCCCAAT
GTTCATTGATAAATTCCATAGTTGTAGAGCCCCCCGCCGGGGATATTTTG
GGGGGGAACTCATCTTTGCACGATTCAGATTACAATTAAAGTATCGAGTT
CCTCTCCGCGCATTGCTGGCATTTCATTTGAATAACTCAATAAGTGATTC
GTTGCCGGCAATTTGCAAGTGCATTTAATTAGTTACAGGCAGTTGCCAGG
GAAGAGATCCGGCTCAAATGCAAGTGCAACTACCAGACGGCGGCAAAGTT
CAATTTTAATATCATATTAGGTACTCCGGTGAGCCATTGTTTTTGTTGAG
TGTACGGTTTTGGAATTACCCAATGGGAATTCGCTCTGTGTGCGGCTAAA
CTAGTTTAGCAAATCACTTGGGCATGACTAAGTGCCATAAATGCATACAA
AATTCCAACGGCTATTGCCAGCCAAGTAAAAGTCAGCCCGAGCTCGATAT
ATACTCGTAATCGTAATTCGTAATTTACAGAAGATGTTTTGCAGCTAGTA
GTCCCACCATATAATTACGCCATTCGTCTAATGTCCGAAGGCTGGCATGT
TCAGGTGTGAAATGTTGCTCTGCTCCGCCGCTCCAATGCTGGNNNNNNNN
NNNNNNNNNNNNNNNNNNNNNNNNNNNNNNNNNNNNNAGGCAAAATGTTT
TGCCAAATCATGCAAATCATTTTACTTTTTATAGTTCCAATAAACATATT
AGCCGAGCGTTGAGCTTCATCCAAAGCTAGAGCTTCGCCCCAAGCTGAAG
CTAACTCTGATTTGTAACTTATTAATATTTTTCCCGCAGCCACACGTAAT
TTCTAAACTTGCAGCAAACGTCGTCGCTCGATTTCCGGCCCTCCCCTCTC
TGGGCCGCACCTCTCGACAACTTCCCCCGTATATCTCTCCTACATTCTCA
TATATCTATCTCCGATTGCCAACACTTGCACACATTGTTTAACGTCATTC
AGTGGCTGAAATATCAAGCGTGAGAAAATCTATTATTATCTATCGCAGGC
ATTAGCTTCTAATGCCCCCACGGCAGCTGAAAGCGGAACTAGCCGGTAGC
ACCTAGGGACAAATACAGATTTATATGCCCAGATATATTTGTACAGATGT
TTAGACGTCGAGCTACGTAATCCCCTGGGTAATGGGCTGCATTTCGTGTA
GTTCACTCGTATTTGATGCAAGTGGCTTTTAATCGCGAGAATCTTTAAAG
TTTGTTTCTTAAGTCTTTTGATTTTTAGTTATTCGTGCAGCCCTTTTTTA
AATCAAAAGACTTAAGACACTAACTGGACTCCCATCTTGAATGAGTCAAA
CCGATTCACAGCTCCCAACTGCATTTTATAAAGCCATTAAGTATTACACC
CTTCCTTGATTTATTGGGTAAGGTCATGGGTTCATGGCATAATATTTTAT
AAATAGACATGTGAGTAAATTTATTAAATGGCAATGATCTCATTACAATT
TAANNNNNNNNNNNNNNNNNNNNNNNNNNNNNNNNNNNNNNNNNNACGTT
TCGTTCGTTTTCGCAAAGGCAAAAATTTAAATTAATTTCATTTAAAAACC
ACTTAGGCCCACCCCCAACACCAAGTGCCCACGAGCTCTTGACGCCGCAG
CCCAGAGCTCAATCCCAGGCTGGAGTTGCTGCTAGTTCTTGCCACAAAGT
GACAAAGTGCGGCCTGGCCAACTTGTTAGCATATGTTAATTAAAGCGGGC
GAGCGAGCGCACTCGCAGATTTTTCAGCAGNNNNNNNNNNNNNNNNNNNN
NNNNNNNNNNNNNNNNNNNNNNNNNNNNNNNNNNNNNNNNNNNNNNNNNN
NNNNNNNACGAGACCCGTTGCCCGCTGCCAGACTGGCTGGGCTCGATGGT
GACTTATGGGCTTGGGGTCTTGAACCGGGGCTCCGACTTCATTTTAGCAG
TCACTGCAGAACTGTCAATAACTGCCACATTGGTGCTGACAAGCCGGATA
GGTGCCGATTGAAAAACCATTAAACTTTACTGATTTCTTAGGTTTCATAA
TATAAGCTACATATTTTTTTAAATTGGATATTAAATAAGAAATATGGTAT
TGCTCAATAAGAAATACTTGAATTTGGGCCAAGACTATTATAGCTGTGTA
TTTAAAGACACTGTAAGACTGTGACGGTAACTGTGACTCCCTTGGAAAGC
CGTGATGGAACCTCCGCCTGTCATCACTGTGGAGAGCAGATACAATTCGA
TTTGCGCCCAATTTCAACGCCTCAACTACTTTGTGCTCAGATAAATCATC
GCGGCAACAATAACTGAGTGAGTCATTGACTGCTACATGNNNNNNNNNNN
NNNNNNNNNNNNNNNNNNNNNNNNNNNNNNNNNNGAGAAGTGGCAGCAGC
GCGCTAGCGAACCGATTTTCCATAACAATATTTTCCTATATCGAATGCGT
TGGTCGGTGGGACCCGCGCNNNNNNNNNNNNNNNNNNNNNNNNNNNNNNN
NNNNNNNNGCATAATCTAATGCTCTGTTCGTGGGCTTTTCGACAAGTAGG
AGCCAGTTTCCCAAACTGATTGCCTTCTTTCGGGGGACCTGACTTGATTT
AATTGACTTAATTTGGGGGGGCTTGCGTGTGGCTCTAAACTCTCTCTAAC
TGGAGCAGGAAGAGCTACCAAAATAACAGAAGCGGACCGCCGCCGACGAA
ATTAGAAGAAATCCAAACAGCACTCATTGTTTTCCATGAGAAACTCGCCG
CGTAATTTGGTTGTTTGGTTGGCCTTTGGCAAAAGGTTCTCAATGGCCCA
GGAGTTGGCTGTGGAAACCAATCCAGCTACCGTGGGAGCTGCTCTTGAGC
TCTTTTTTTTCTGGCTGCTCATTTTTTCTGCCTTTTTTTTTTGTTAGTAC
CCCTGCTTCCGTTGCTACAATTTCGTTTCGGTTTTCCGTAGCGTGACCAC
AAATCCAATCCGGCCAGAAGACATCCGAGAAGTTGGCTTCCAGGGGGGCT
AACAGGGGGCTGGGGCGGCGGGCAGTGTCGCCGACAACACTCTTGGCCAC
TAAATATCCGAAAATGATGGCGATAACAATTTTGCGCCCATGGCGTTGAC
GTTTTGCACTTATTATATGCTCTTTTTTTCTTCGATTATGGCTATGATGG
CTAAGGCATTCGATTTGGCATTAGGGTGTTTGAAAATAGTTTTAGGCTTT
TAAGCTTCTGGCTTTAGCTGAAACATGTATTGCTTTTAAAGAATATCCAT
