# Supplementary material for: SMCis: An Effective Algorithm for Discovery of Cis-Regulatory Modules
Source: PLoS One. 2016 Sep 16;11(9):e0162968. doi: 10.1371/journal.pone.0162968 (PMC5026350; doi:10.1371/journal.pone.0162968)
Supplement: S1 Datasets — (ZIP) [file pone.0162968.s001.zip › dataset/Drosophila/Masked/dana_gf24345.fa.masked]

>scaffold_13337:7947126,7987125 (reverse complemented)
AGCAAATTGGTGCCTGGGACGAAGAAGAGACTCAGTTGGCCATTTCCGCT
GATGGCCATGAGGTGTGATTACCAATTAGAGAGCATAGAGAACAGTCATG
CGGAGCCGCACGTGTCCTTCGGGAATCAAGTCAAGAGATCCTTAACCAGA
CACATGTTCATATCCTGATATCCTCCTCACGGTATACTCGCATATAGGCA
GACACCTCACTTTAGTGTCATTTCCGCTCAGCGGGCATTAAATTAGCAAT
CATTAGGCCAGCTCCAAATCCAAATCGTCGGCAATCAGCATCCAATTTGG
ACAAATGCCGCCAGATGATGATGAGATGGGTTGGCCAGGACTGAGACCCT
TTTATCTCACGCCGGGATTTAGTTATAAAACATTTGCCCCTGTCCCCCCT
TTTACAAAAAAAAAACAAGATATGAAGGGTAACTTTGGGAGAAACAGAAG
ATTGTATACTCTTTTGGAGTTATATTCAACAAATTCTAGAAATTTTCTAA
AAAAAAATTATTTCTCAGGTTTTGATGCAGATTGATGGAGAATCGATCCA
CTAATCAATTAAGGTACTCCGCTCAAGATTCCGATAATTTTTGGCAGAGA
TATAGCCGTCGCTGGAAGCCATATAGCGCCTTCCATGCGCTTTCAAAAAC
TTTAAAGGGGATCCTCCAGAAAATTTGATCAAAAATCTAAAAAAAAACTG
TTGCTCAGATTTTGATGTAGATCGATGGAGAATCGATCCACAAATCGATT
AAAGGTATTCCTTTCAAGAATCCGATCATTTTTTGGCAAAGATATGGCAA
TCGCTCGAAGCCATATAGCGCCTCTCATGCCTTTTCCAAAACTTTGAAGA
GGATCCTTACGAAAATTTGATCAAAAATCTAAAAAAAAATTGTTGCTCAG
ATTTTGATGCAGATCGATAGAGAATCGATCTACTAATCATTATCCGATCA
TTTTTGGCAGAGATATAGCCACCCCTGGGATGGGAACATATGTATGTATT
TTCTAATTTTTTGACGGAATTAAATACACAGGATTTTATCCAGAGTCGGA
ATATAAAAAAGTAATAATACCCTCTGAAAGGGTATAAACATAAAACTGAC
TCCAAAGCTAAGTGAGCGTTGATTTTGGTTTCGGATTGGGGGCCACCTGT
TGCTCCATTGTCCTCCAAGTCCAGGCCATATACTTACATACATTTATATA
TATCTTATTCCACCTTTTTTTGTGGCTGTTGGTGAGCCGTTTGCGAAATC
GCATAAACATAAAGGTAATTGCACAGACATGCCAAAAAATTATCCGATAT
TCGTCGTCGTTGTCGGCGAGGAGATATAAAAAAAGTGCAGCCAGCGAAAA
GGAAAAGAAACCATCGATGCTTGGCATTTATTGTGATCGCCGCTTATTGC
ACCGCGCCACTGAGATATATCCGAGAGTAGAGTGCCAAGGTTTTTCATTT
AGCTCCCGAGGTCCACAAAGGTTTTGGGTCTTGAGGGTCTTGAGAGCCCC
TACACTCCTTCCCCCTTAATCATTTTATACAAAGTCTTAAACAAAAGCAC
TGCTCTTTTGAAAGATTGTAGAATGCTTCCATATCATGTGCCCTCTGAGA
ATCAATCCTAATATGCCCCTTAATCCACATTACAGGGTGACAATCCCCAA
ATAAAAGTGATTGTTCCCTTTAGTCCCCNNNNNNNNNNNNNNNNNNNNNN
NNNNNNNNNNNNNNNNNNNNNNNNNNNNNNNNNNNNNTCGGCTAAGAGAT
TCGCATTGCTTTTCAGCTGCTGCCGCTGCTCCTTTGTTTACATGGGATGC
TGTTGGCGTTGTGCTTGGGGGCGGGGTGAAAAGGTAAGACTTGAGGGGGG
TAGGGGTGAGGCAGGGCGGAGAAAGNNNNNNNNNNNNNNNNNNNNNNNNN
NNNNNNNNNNNNNNNNNNNNNNNNNNNNNNNNNNNNNNNNNNNNNNNNNN
NNNNNNNNNNNNNNNNNNNNNNNNNNNNNNNNNNNNNNNNNNNNNNNNNN
NNNNNNNNNNNNNNNNNNNNNNNNNNNNNNNNNNNNNNNNNNNNNNNNNN
NNNNNNNNNNNNNNNNNNNNNNNNNNNNNNACACCCCCACGGTCACCCGG
CCTAAAAAGCCATTACAGGTGCTAGTGTCAGATATACACAGAAAATAATT
CTTAAACATTTTCAAGGTGAAACTGGGTCATAAAACTAGATAAATTGTTT
AGCCTTTGCTTGTAATTTTTGGTAGACATCTGTTATAGATTTTTATAAAA
TTCTTTCAGTGCATTTTGGGGATAGTGCCATATCGGGAGGACCATTATCG
TTGCCTGCCGCTGGCGCTGGGCATTGAAAAATTGCCAATTGTTGTGTGTC
AGCCCAAAAAAAAAAGGGAACTCATNNNNNNNNNNNNNNNNNNNNNNNNN
NNNNNNNNNNGCCGCTTAAACGATCGCTTAACTACTGTTAATCTGCGGAT
TGGGCTTTTAAACCGGCTGGCGATAATCCAGGCAGGCTGCTCCCTTCAAG
GCTGATCACTTGTAAAAAAAATCCACAAAAAAATGTTAATATCTGTGCGT
GCGTAAGCGCAATTAGTGTAATGTAATAATGAGCGATGCCATGCCAATTT
TCGCATAAACATTTTTTATGGCTGTATCCGGATGTCAGCAACGGTGCGGG
GGTGTAGAAGGGGTCTGGGTCTCCCCTGGATTAATGCAGATNNNNNNNNN
NNNNNNNNNNNNNNNNNNNNNNNNNGGGCCACGCGTCTCCTATCCCCCTG
ACGCACTAGACTCATGTGATCAAGTTCCAACCTACAACTGCGACCATCTG
AGTACACATTCATTCACCAGAATTTTCCCCCCAAATCCCACATACACTGA
ACACATAATACCCCCCACATATATGCGGCGTACGCAGTATTCTGGCTGCT
CAATGAGCCAAATTAAAAAATTAGCAACCGCCTCTCTACGCAAATCTTTG
ACGTCAGCATCCCGTGTGCGATTGGGCACAAAAAAAAGTTTCTGTATTTC
TTGTTTTTTTTTTTGCACGGGGGATGGTGAGGAGGCTTTTTGGCAAGGTA
AACGTGACCAAATATGGGGAACCAGAATTGGGTTATGGTTAACAGCGGCA
TTTCAGAGGAAATTAATGTTTCCAATTTGGGGAACCCAACAAAAATTTGT
GAAATCTCTTAGCCAAAATTTTTAGGACGGAAAATGTTTTCAATGGCTTT
ACGGAAAAATATAAAATATCTAAACTAACTAATATATTTTCTCAAAGTCC
CATTTATCTTCTTCAAAAACCTCGATTTTCAAACTCGAAATCAAAGCAGA
ACTTTTTTAAAATCTGATTCCCCCATTCAACAGGATGCAAAGTAGTTGCC
TTGCTTAGCAGGTGCTTTAGGCATTCCTAATGACGAAGCCATCAGATCGG
TGGCTCCTTCCTCCTCCGCCACCACCAATATGTACCTCCAATGGACTTCC
AATTCTTCAAGAGATTCATCATTTCGTCCCAAGGTCCCAGTGTTTGCACA
ACAACTTGAGGCTCGACTGATTTATGCACANNNNNNNNNNNNNNNNNNNN
NNNNNNNNNNNNNNTGCGGCTACGGTCAAAGACTCGGATGCCGATCCGAG
AGCCCCACAGCCGGAGGAGCATGTGGCGGAGGTGGCGGGCTCCGTCCTCG
TCCCCTTCCCATGATAGTCGACAGTTCATCACAATTGCGTTTGCAAATCA
ACGAGGCGACAGTCGGAGGCGCGCATGCGCAGAAGACAGCCAAAGAGATT
GGGACTGGACTAAGGCGGAGGAGGGCCTAACCCACACTGCCTGCCAACTG
TCTTGGAGCCCAGGCTCTTCGGGGCTCATTCATATGCAAATCCGTCCACG
CTGGTGACCACAAATGAAATGCCAACACGCAGAAATGCAAAGAGAGCATC
GAATTGCAAATTATGGGATGGATGCCAGTGAAGAAGCGTTGACAAAGTTG
CGCCTGAATAATTCCGTGCTGTTAGATACGACAAAAAAAAATAAATAAAA
ATACATGAAAATGTATACAAAAATAAACTACGAGGGCGAGTGCGAGTGCG
AATACGACCCAGACCCAAGTCCAAGTCTCGAAAGCCCAAGGTGAAAGAAT
CAAAAGCGCGTGCCCGCGGTCTCCACTTCCGCTGCTGTTGCTTTTGCTTT
TCTGCTGCCAAGTGCTTGCTTCCATGCGTGACTCTATTCAGGAGCTCAGG
AGCGGATCAAGGTAGCATAGCCAATAAACAAAAGGTTTAGAAAATATTTA
GTCCAAACTCTCGCCATAACAGCTTTTAAATATTCATTCAATCCAAAAAA
ACAACGGCCTATTCAAATGGATTATTAAAATTCAAAAATGTTAATACAAA
TGCGTCTCAAAAATTGAATTTTAATATCCTGATCCAGTTTTAAGTATAAT
TAGAACCAGTTTCAAATTCTGAGTACTTTGTTTTTAAAAATACCGTAAAT
TATTCCCATATGCTTTACAATTTTTACTTTTATTTTATAATGGAAGTACG
CTCCTGGGTGCCTTCCCCACTAGAAGCCTTACTTTGTCGAAAACTAATGC
CCAATGCAGGTCTGGTTGTATCTCTCAAGTTCCCAATCGTTTTGTAGTCG
TTTTCTGCTATTTGCTTTCCAGGAATCTGTGTTTGCTTGGTGACGAACTC
GTCGCTCCATTAGCATAACACACTGAATGGGAATGGACTTGGGATTGGGA
TTCAGAGTCAGAGTCAGCGTCAAAGCTGTAGAGAGACTCACACCGAGGTG
GAACGGATGTGCGCTTGATTATGTTGTTTGCCCAAGAAGAGGCTGCTCCT
TCATCTGGCTGGGATGCTGTTGGTGATTCTGCTGCTGCCGTGCATGACAT
TAATCACTTTGCTGCTTAAATTTTTCGAACAAACAGCGCACGACTGACGC
CAGGNNNNNNNNNNNNNNNNNNNNNNNNTAGGCCACCAAAAATGGAACTG
GTTAGTAGATGTGAAGGCTATAAGATACCCGGTACTTTTAAGAGATAGGT
TAGGAGATACTCTTACTATTTGAATATAATCTATTAAAATAATAATGTAT
TAGAAAGACTTTATATTCAATTGAAACCAATGTGGACTAAACTAGTGTTT
TAAAGAACGGTTAGCTATGGAAGAGAAATGGATGAACAAGGATATTATAT
TCCTGACATCCTAAGAAGTCGTTTACACCCTTATCCCTCTCAAAACTACT
GAGTAGAAACATCAGAGAACCCTCTTAGAAAATACGGTGGCTATCAAAAT
AGTTCTGTACACGTTCCAGCCCACCCAAATGGTCAAGCCAGACGGGGTCC
CCTCAAAATCCAGAGCCTAGAACCCAGAACCCCGAAGATCTTGATCTCCG
GGGGAAAAAAAAGAGTGTTTGTGTGATCACGATCACGCGCTGGACTGCCG
CTTTGTGCTATTCCAATTCCTAATGCCTCGCCCTGTGCAAATGTTTACCC
AAGACAATCCCCGGGCTAGGGGATTCAATCCGGCTTCCTAAGCAGCCGAA
AGGATTTGTCNNNNNNNNNNNNNNNNNNNNNNNNNNNNNNNNNNNNNNNN
NNNNNNNNNNNNNNNNNNNNNTAATGTGCGGGCAAATAAGCGTGATGTGG
CAATTGTCTGGGGAGCGATCAGTACTTCTGGATGGCATTGTTGGTCCATT
CTGTTTGCTAAGTAGCCCCTGGCTAAAAAGGCGGATGCCAGTAGTGCCGA
GGTGTAGATCCATTAGCTACCAGTCAAGTCGGCCACACACAGGAGTTGAA
AAAATACGAGGATTCCAGGGTGTGTCTCTTGTTGATTTAGGTGAAATTCT
AGAAGCAAAGAAAGAGAAATGTTTCGTGACTCCTGGACGTAAATGAACTA
AATAATGAGTCCTATACCCTTATATAACTATTGTATATTCCCTCCGGAAA
GGTCATCGGTAATGTGCCTGAATTGCCATAACGTGAGCACCTTAAAGATC
CAGTTGGGGAAACCNNNNNNNNNNNNNNNNNNNNNNNNNNNNNNNNNNTG
TGTTTACAGTTCCCCAGTCCGAGGTCCTGGAATGCCGATAAACTGCTCTT
GATTGCCAGGCCAGAGCTCCAGAAAATCAATTTTTCCCCCTTCAATTCAG
TCAAATGAGCTTCATTAGCAGTGCTCTGGCTTTTTTGCTTTGGCTTAATT
ATCACGGGTGTATAGATATATTTTTTTTTGTGGAAAAAAGTGGAGCAGGA
GTGACAGGAGACAAGCACCTGCCATTCGAAGTGAACTTTCCTCGGTCGCA
ACCCGACAATTGTCGCCAATTAAACCATCAGAAACGGAGAAATACAAGTG
AAATAAGGGGAGCCCGATATCAACAGATGCACTGTACGAAACATTTGCTC
TTTGAAAGGAGATATACTATTTTTTAAACATGAATCACTTGCCGTCAGTA
TGTTTTTTAATCTTTCCTAGAATAACTTAACCAGATTAAAACGTAAATAT
TAATTTTCCAATGAATAACCAAAGCTGCTGAGATAAATCTAAGATGACAC
AATTTGAATAAAAAATTTCCAAATTAGTCACTAGATTTTTTCTTAGCGTA
TTCACTCCAAAGAGGAGCATTAATCAGTGGCAAGTTGCGCGAAACGAGTA
GCTCATTGGGTACATATGCAAATTATTCCTGATTACCCGTCGTCGTACCT
TCCGCCCAGAGTTCTTCCCTGCCCTACCCTCTCTCTATATCAATTGAGTC
AGCGGCGGTATCGATTCCGACTCCAAGGTTTCCAATGAAAGTCCAAGTCG
CCGCCGAAGCCGATTCATTTTTTATCAAAACACTCGACCGGCTAATGACA
GGCGACAACTCAGCGAGTCCAGAGGGTCTTGTCTGGCTGTGACACGCTTC
TGGTCAATGCCAGTGGGGTCTGAAATCCGAGATCCCATTCGGTAACCCCT
CTTTTTTTTTGTCCCAATTACGATGGCTGTTGTGAAATTTCTGGGAAAAT
GTTTACAATTTGTGAGGGAACTTCTAAAATAGAGCATTTAATGGGTTGTT
GGGACCTGCGACCAGTTGGCCTTGAGGAAATCGGTGCAACCAAATTAGAT
ATGCTTCCCCAGATCTCCGCCGAAGTTCAAAGGCAGTTGCCCAAAGAGCT
AAGAAGTGCTAAAAAGGGTTTCCACAGCAGCTGTTTGCAGGCCATAATTG
AAGCATTTCGTAGGTAATTGGTGGCGATTTTTTATGGCCAACGCATAAAT
TAACACCACAGTCTGCAAGTCCGCAAGTCTGTGATCTGAAATCCGACTCT
CAATCCTCCGCAGATTTGTGTAATTGCGCTCCACTTGCAAGGTCCACCAG
CAAGGAACAGCCCATCCTGGGGAGATTTAATGCGAGTCCATCACCGGTTA
TATAGGGCTCCCATCTCCCCGGGTAGAAAACCTGCAATTTGGGTCAGGGG
AGGTGTCTCTTCCCTTTTCTTTTCTTCGTTATTTTTTATATGTTAATTTT
GGTCTGACCCGAAAATCTCCTTATTTTTTATTTTTGGGGTTTGGCTTTAT
TTTTTCCTGCCGTTTTTCTCGCTTGGCAAACGTTTTGTACCTCATTAGAG
CGGCGAAAGCGCGTTTACAAGTGTTAAATTGCCCAAATTATGGGTTGTTA
ACAGGATATAAAAGTAAAAGTGTCGGCCAGGTGCCATCACAAAAAAGGCG
AAAAAAAACTTTAAGGCGAAAAGAAGGCCGCAACTTGCACTTCAGTGTAT
TTCAATTTTAGGTTGCAAGCTGGTACTTAAATATTTCAAATTTATAGAGT
GCTGATTGAGAAATATCGATAACACTTTTGGGCCTAAGGGCTTTTGGGTG
GAGAATGAAATATTTAAAAAAGAGAACAAGGGTTTTGGAAACAAATTTAG
ACTTTAATAAATGATATTTGATCTCTTACCTTGTAAGCCTTCTACCAGTA
TCCTTAAGTTTAAAATATTACATATATAATGTACTAATTAATGAAGACTT
TAAAAGTAACTTTACTTAGTTGCTCTCACTTTCTACCTGCCTTGATCAGC
GATTTATAAACCGATTCCCACTCCCCTTTAAAAACCGCTGTCAATGATCT
TTCAGATACCCGGGATCGTTCCGAGTTATCGTTGCCATTATCGTCTGTTG
GACTCTATCTGAGTCCCATCAGCAGCTCCTGATCCGGCTCCTTGTGGCCA
TTTCCAGCGAGGATTCCGTGCGGTCAGATGCAAGAGTTGTGATTAATTGC
CAACAGAATGTCCCAGGGAACTGGTTGCCCAGTTCGACTCCGATTTCTAC
CTTTACATTTCGGACCACTACCTGCTGTCGCCGGTTAATGTTGCCAACTT
AATCGCGTTTTGCCAAGACTCTTGATAATGTTGTTTATGTGCAAAACGAT
TTGGCGGACACTGGGAGAGCTGATGCAGATCGTCTTCTTTGGATAATTAA
TGAGACAGACTTGTGTAATTAATAAAAAACTTTTAATTACCATGGGCAGG
TCCTGTCCTTGAGCCTGCTGGCATCCTAATGAGTCGCGAAAAAATAAATA
TTACAGAACGCATGGCGATGTGATGGAAAAAATCCATGGTCCTGCTAGAT
TTTTGCGTAATTTCTCAAGGCCGAATCATGAAGATACATAAAAAGGACGA
ATTTCTTACGTAAGTGTCCGAAAATATGTTTTTATGAGAGGATCATAAAT
TTTTTTCCCCTAAGAATGGGAACGCGCTCTCGATGTTCTGATCTCGTTCC
ATTTTTAGCGAAACTCCGTCCGTCCGACGTCCGTTGTCCTTTTTCACGGC
ATGACATAATTTCGCATAATTTGCAACAATCAACTATTTTGAAAGGACCC
TCGGCCCAGGACGACACTGCACGTGACAAAAAAGGAGGACAAACAAAAAA
GAGAGCGACCTGACAGCGAATTTTTAGTGCGAATTCTGCAGGTCACCGCC
AGGATGGTCGGTATTTTGGCTAAATTCGTGGCAGGATCTGCATATAATTT
TTGCCAGGATGCAAATCGCCTGCCAGGCGACGTGTTCCCATTTTTTGTTC
TAATTATTTTTTATGAGTTCAGTCCACGCGCAAAAATTGTCGCACTTCTT
TGTGGCCAGCCACAGGTTCTTTCTGCCGGTTTTTGTTCTATTCATGATTT
TTTATTTGACAGTAGGCCTGCTGTTCTTTTGGCCAGGTTTTCTTCTCTTT
TTTGTGGTCAGACTGTAGACCCAATTTTTTGCTAATAAGTGTTGCAGTTT
TTGTGGTTTTCTCTGCGGGTTTGCTCTGGTTTTTGGTTGGGTTTTTGGGA
TTTAGGTTAGTAAGGTAGCTGATGGTTTGTCGAGACTTGCGTTTAAAACA
TTTTTCAATTAGATAAAATTATTAAATTATTTACATTTTCAGTTGCTCCT
TTAAACTCTCACTCCTTTTACTTTCGCTGGATACTCTCCTTTTGCCTTTT
ACCCTTTCGCCCTAATGATCAACTTTAACCTTTGCTAATGACAACTGGCA
AGCATCTGACAACCTTGACAGATCGCCGTTTCTCGGTGACAGATGAGTAG
TTATGTTTTGACCTTAAACCGAAACCCGAAACCAGCTTGCCAACCATCAG
TGTCAACACTTTCCCTGTTACCCATAAATATCCTGCCGCCCTAAAGTGCC
CAGAACTCGAGCTCGAATCCTTTGCTACAATTAAAATGTTAAACTGGAGT
AAATATCATAAAACCCGGCAGCAGAAATTGCTCTATTTAAGGCGAAAAAG
ATAAGACGTCCTCAAAACATTTCCCAAAAAGTTGCCTCAAAGCAAAGCAA
GACGAATTTTTAACAAAGCCAAGAAAAAACATAGAAAAACTCTGGGTCAC
TTGATTCTTGGAAGAAAAAATACAAGGGTTAAGGGTTAAAGGATCGTTTC
TGGGCCAGAACACCCGAACTAGGTCACTAGATCGCGGGCACAAAAAACGC
ACAATGCCGGATCATAAAAAAGTAGAGCGTATCCCACGGTGATATTGTCC
TGTTTTTTGGAAACCCTTTTTCGAAGTTTTACGATGTCCTTCTTTTTTGG
GTGTCTTTTTGAAAATCTTCCCGATAATTGTAGCAAAAAATTAGTGCAAG
GAATTTGGAAATTTACATAGAACTCGAGTATGACCTTTAACTTTTGATTT
GGCATATTGACTGGCGGAGGGCGAGAGTTGGCGGAGTTGGAAAATGGCGG
GAAATGTCAGCGAAAGGATGGCGTAGCGACTGGTTAATGGCTTTACAACT
TGTTGTCTATAATTATGGTTAAAATGGGCCGTAATCCTTTGCTAAATGCA
GCACACAGACCGCCCCCTGCTCGCCCAAAAATTCCGTCCGAATTCAGTTC
CGAGTGAAATGAAACCAAAAGTCCTGCAGTCAGGATTGCAGGATATCGTA
TGGATTCCCGCGAAATCCGCGTCATGGTTAAACGCGACTAATCCTTCCAG
TAAGCCCTTCGCTCCGACCTGGACCTGGTTCGGTGGGCGTATTGTTTAGT
TTCGAAATCAAAATATTAGCAAACACTGACGAAAAGGGCGAAATACGGTG
AAAGGGCAAATGTGCAAGGATTAAGCCGAGCCATCCTTTCGCAACCTTGA
GCCAGGCACGCTCGCAATTTTATGACTTTCGCCCAACCCGCCGCCGATTC
TGAATCCGAATCCTCGAATTCCTTCTCTATATTGACTTTGTCTTTGGCGA
AAACATGGCTCGCGGATCCTTGGCCCGTTCACGCGACACACCATTGTCCT
GCGATTCGCAGGACCCTTTCAGTCGCAGGATTGACTTTCGTTTTTTAACT
CGTCCTTGCCGTGCAACAAGCCTTTGCCGATTTTTCCATTGTTGCGGTTG
TCACAACTCCTTTTTTTGTGCCAGAGGGTTGCATCCTTTTGTGGTGGCGA
TTGTTTATCCTTTGTGGCCATCCTCCCGGGGTTCGCTGTTTTTTTCTCAA
TACGTTTATGGTGCATCCGCGTCCGTTTTTTAAGCCTTTTTGCTCTGCTC
TCCTCTGACCCGTTCAGTTCAGTTCGGGGTCAACTCTTTAGGACTTTCTG
GGCTGTAAAATCCTTTCCCAAACAATCAATTTTTTATAAATTTCCTGGAA
ATTTTATTTAAGGCTATTTTTTAGTCGATTTTTTGGGCTGCGATTTTTTA
GAAGAGCAATTATTTTTCGCCAAATTGCAAGGGGTTAGGATGAATTTTTG
GAGTTTCCTGGAAAATGTCCTCTTTCTTTAATTAGCCAAAAAGGCTTAAA
AAACTAAATTCAGCCTTGGTGTTAGCTGAAAGAGATAGAAAAGGACAAAA
CAATGTCCTTAAGTCGAAAAGCCAAAAAGTCAAAAGTAGTTTTTTATCGG
AATGAGACAAAAAGAAGCCTTTTTTAGAGGTTTCATGGAGTGAGGCATTG
GGTTTTCAGAATTTATTTTAAACAGGCTTACAAAGACGATCCATAAAGGC
AATACTAACCCAAAGTTAATCTGGCTTACAAGGAAAAACTCCATGGGCCA
TATATTTTAAGGGGTAATGTTTAAAAGACATGCAGTTTTTGGTAAACGTG
ATTTTTCCCACAAAACTGCAACCACAAATCATCAAACATATGGATGGGGG
AGATCGTAAATTGAAAAGTTTAGCAACTCATACTGGTTAATCCGAAATTT
ACATCTCAGATGATTTTTGATTAGATTCATAAATTGAATTTTCAGTTCCA
GCCCGGTTTCGGCATTTTCCATCACACTAACGGGGTTAATTATCGCTGCC
GCATTGCTCAATAAGAAAAAATTAACATTTTCTCGATGGTGCGACTTCCT
TTTGGGGGCAAACAAAGAGAAGATCAGACCCTGGTCGGACCCCATCTCCT
CCACTGGCCCCCTTGGAGCAACTCCATCCCGCCTCCATCAGAGGGGCGGC
TCATTACGCGGGTCGTGACTTGCCGAAATGAAAAACAAGTAAAATCCCGG
GCAGGGGAGCAGAACACAAAAAAGAGTTTATTGCAACGGATGCTTGTCAG
AGATGCTGATATCTGCGGATCAGGGGGGGATGCCAGGGTCTTAAGAGCGG
GTCAGGGGGTGTACAAAGGCGGGCTGGTGCGGCTGGTGGGGAAGGGGCCA
AATCGACGGACGGGTGGCAGCAGACGCAGCAATGTTAATCTCCATAAAAT
GAAAACAATGCGCCGGCGCGACGATCGCTCGCCAGTCTCAACTGTTTTGA
GCTTCCAGCAAACGGCCCCCATGGTCTCCTTACACTGGCAAAAATATATT
TTATTTTTATAAGGTTATAGGTTTATGTTAAAAAGACCAAGTCCTCTGAT
AGAAGCACAAAAAGAGGTCAAAATATTTTTACAAAATATATCATACATAT
TACATTATATCACACATTATTTTATTTCCATGTTATGTTTAGTTTTTATT
AAATTTCTCAAATATGAATTAATTTTCTTAACATTTCTCCAAGTGCAGTT
TTGGAACCTCAAGCGAGGAGCTGGCCATGCTTCGTGGAGCGCGCATTTTG
CGCAATAAGTGTGCCAGACGATTCGGATTCAGATGCGGACGCTGGCTCAA
CGGACGGAGGGACAGACAGACCGGTTGGTCAGCATTCGCGGCGGTGTTGT
CCCCCCGGCTCTGTCCCTACCCGCCACTTCCCCCGCCGCATATATAATTT
ATGCAGCAGCAGCGGCTCAAGGATCTGGCCTTCCTCCCTCCATGCGGCTC
CCCTTCGCGGGTGCGTTTAGGTAATCGCTGGGCATGATCTTGGCAAACTC
CAACGCCACCGCCGTGACAAGCTGCCCGCTGTGTGGATGCTGCTGCGGAT
GCTGTGCCACCACAATCTTCACCACCCTCTCTGACCCCCTGTTTCCTGAG
GCAACACCACCCCAGTGGCGAGGCGAGTGTAAATTACAACTTGCCTCTTG
CCTCAACGCCCCAGCGACTGGCTGTTTCTGTTGCCTTTTGCCGAAGCCTG
TCGGTTTCATTCAGAAAGTTCAATAGTGCATGCAATGCCGGCCACGACTT
GCCCCGCCTCCTGGGCATCCTCAGCCTCCTGTGCCCCAGCCCAACCCCCC
CGGACCATAGCCTCCGTCCATTTATGATCGATGCCAGAGTCGATTTCCTT
TGAGGCTGCCTTTTGTGATTGTCGTCGTTCCGTTCGGTTCGGTTGGATGA
TCGGATGCTCCAATGGTGCGGTTGCCAGTTGAGTTCCTTGGAGTCTCCAG
TCTACTCCTCCAGCACGCGATTGCCTTGTAGAAGATTGCAACTTGCAACA
CGAAAGTTTGGGAATATAAAACAAGGGTGAAAGCCGAGGGTTAATCTTGA
AATTATATAAAAGAGATATAATAAACTTGATGTCTAGGGCTTCAAATAAA
CTTACAACTCATACTAAGGCAAGCTTTATTTTAAAGTTCAATGTCTTAAG
AGTATTCCACATTCGTATTGTATTTTTATAAATTTAATTTGCTTCTGATA
GAGGCTCGACACCTTCCATTCCGGTGGGAGACAGCCTTTCGGAGCCTGGG
ATCTGGAATCTGACGATGGTGATGGTGCTTGTCTGGGTCTGGTCACGATT
TGTTGAGACTCGTAAAACATTTTTAGCACCTCAACGACGATCCAGACGAC
TGACGACCAGGCGATCTATATACATGCAGCACATACCCCGTACAGCATAT
ACCTCATCGATCCGATCCACGTACATGGTGGGGCTTTTGTTCTCCTGTCT
CTGGCTCCCCGTTTTAATGGCATTTTTGCATTTTTTTTCTTCATCGCAGC
TCTGAGATGCAGCTTCCCAGCTACCAAGCAGAACGCCCACTCAGTTGCAT
CGCCATGGGAACTGTTTCTTATTTTTAAGTTTGAGTGCATATCGTACCGG
CACATCCTGTCATTAGGGAAATATTTATGTAGATATAGCACCGATTTGGG
GAATCTGCCGAAAAGGCAGCTGCCTCCTAACGGTGAGGCCAATTAGTCGC
CGCATAATTAACTCAACAACTTTGGATCAGACTGGTTTCGTTTTTGGCAT
TAGTTGGCGGCTGCTTTGAGCCATCTCGTTTCCTCCTGGTTTTTTTTTTG
GCTAAAAGGCCAGCGATTAGGCAAAATTTATGCAGAGCGCCCTCTGGCGT
TGGTGAAATGATATTCCCGGAAATTGGCAAGGATTCGTAATCGGCGGGAA
GGAGGAGGTAGGGAGGGAAGAGGTGAGTCGCCGGCGGCATCGCAGGGCCT
GGCCTGCCGTAAAAACTCTTTGCGAATCGGGCAGCATCGCTTCAAGCAGC
CTTCAAGGCTGTGAGGGACATTAGTGGACTTTGGATGACCATAAAACCCA
TATACCATCGGCCAGCTAATCCGTGGAAACTCTAAACTCTATCCCAAAGA
GGAACCTCTTTCGGCGCGAGTCGCAACCCTACTTTTACCCATCCCGCAAC
CCATCGCGTTTACCTGTCCGCCGTAAAAAGGATATGCGTTTGCGGGTCCT
GACGAGTTGACGTTTGCACGCCAATCGATTTGACATTGNNNNNNNNNNNN
NNNNNNNNNNNNNNNNNNNNNNNNNNNNNNNNNNNAAGATGCGGATGCGC
GACTGCAAATAACCCTAAATAAAACCATAAAATCCTTCTGCATGCTGAGA
ACCCATCCATCCATCGATCCTCACCTTGAGTCGCCTCACCCGCGATCTAA
GGACTTTTTTGGCTGGCGTGTTTTTTATTTATTTACTTTTTTTTTAGCCG
AACTCGTAAATGTGAGGAGTCATTTTTTATGCAATTTGTTGTCAACAGTT
TCGAGCATTTCACGGAAGTGCGTTCGTTTTTTACGCAATGCGATGTAACT
TCTGCTGCCTTGTTGTTTCTTTTTTATGGAGGCGAGTTGACTTTTTTAGA
GAAAAAATGATGAGCCGGCAAGAAGAGGAGTCAGGACTCGAATACCAGGA
AGTGTTGACAAAAAACGGCTAACTATTTCGTCAAACTAGACAGCTAGATG
TATCTCTAACTCTGTCCTACCGAAGTCTGGACGGTTCTCCTAGCCATTTC
AAAGGGGTTAACTTGGCCGAAAGGCGTGCGAGATGTCCTGGTAACCCTAC
CTGCGCCCGCACCACGCCCATAATCCTTTTATGGCAAACAAACAAACACT
GTCACGGATAGAAGGATAGAACGATGTCTATATGGCTAGGTAAAAAAAGT
GTTGAAAGGGTGCAATAAAGCGGGTTGAGACCGAACGGGTAGGCCAAAAG
GGTAGGAGGAAATCGAAGAGTTGGCCGTTGCACACGCGCAGTGGCATTGT
TGCACGGTCGGTTTTATGGGTGTGTGGTTTTAGCCCTTTGATGGGCATGA
TCATCCTGTTAATAGAAAGCGTGGAAGCCCGCATATCCCAGTACCTGTAC
CGGCCTAATCCTTTCCAGAACTCTAGCACCGAACCCTTTTCCGACTCTAC
CCATGATTGCCGGCCACCGAGCGTGTCCAAAGCGATTTAATTAACGCGGT
CGCAACTAAGCCACCGATTCGGGAATCTCTCTCGCTAACCAGGACATGGA
TTACGAATCTGTGGAAGAACCCTTTCCTTTAACCAGTGGACAGTTGTGGG
CGTGGACCCTGCTAAAAGCCATCCGGCTACTGTTCCGAGGACGGGTTAGC
AGTAGCTAGGGGGCGGTATCCGAAAGTGGGAGGAGGCGGAGGTGGGACTT
GACTTCCAGGGAAAGGATTGCTGGGTCTTAACTTTTGGAAAAACTCCAAT
ATTTACCAAATACCCATGCACTTGGTCCAGAGTCGAGAAGTCAAGTCGGG
TTTTCGGGGTTTCAGCTGCAATTTGAGCAGCTCAGCCGGTTTAGTGGAGG
AGCCTTTAGGCTCTAGGGGATTATGTGTATGGCATACACTGTATGCCTCT
GCTAATTATAAAATATTTATCTTAGGAATATTAGGGATATTTTTTAAAGT
TCTCCAACTCTTTCTTCTCCAGTTACCGTTAGATTCTACTGAAAAATAAA
TCCCTATTCAAGAAGATCCCTTTTTTCTAAAGTATTCCTTTTCCGCATCA
CGCAATCTCAGGCAATCTCAGAGCTTCAATGCCCCACAAAAATAAAAAAA
AAACAAAGTTGTTCAGTAACCCAACCTNNNNNNNNNNNNNNNNNNNNNNN
NNNNNNNNNNNNNNNNNNNNNNNAGCCAGAACGAAAACAACAGAAGTGTA
TTTTTGCAATGTTTTTTTACCTGTAGCTAAATTTAGAATGTCTATCGTCG
GGCATTTGCTGACGTTTGCTTTCAAAAATTAAGCCTTTTGCCCGGCATGC
CTCATGCCTCATCCACAACCCACCCTCCGTCGATCACCCACTAACAGGNN
NNNNNNNNNNNNNNNNNTTTTACTTACCCGCACCGCCCTCGGTCGGTCCA
CCGGCCACCTGAGAACTGAAATTCTGGGCAAAATGCGTCGTTACGCTTAA
TGAGTAATAAAATACTTTGCGCAATGTGGGGGAACAAATGTGCATGCCAC
CTCGCTCGCACCATCCGCCCTCTCGCTCGGTCGCAAACCACCCACCCACT
CGCAGTTGCCAAAATATACAGCGCCATTAAGTGCAACAACAAGCCCCAAA
AGGCACGTGAAAGAAATGAGAATCGCAATAAATTAAGCATAGTTTGTTCC
CACCGATAAACACCATGTATTAACTTAGTTTATATATTATTTAANNNNNN
NNNNNNNNNNNNNNNNNNNNNNNNNNNNNNNNNNNNNNNNNNNNNNNNNN
NNNNNNNNNNNNNNNNNNNNNNNNNNNNNNNNNNNNNNNNNNNNNNNNNN
NNNNNNNNNNNNNNNNNNNNNNNNNNNNNNNNNNNNNNNNNNNNNNNNNN
NNNNNNNNNNNNNNNNNNNNNNNNNNNNNNNNNNNNNNNNNNNNNNNNNN
NNNNNNNNNNNNNNNNNNNNNNNNNNNNNNNNNNNNNNNNNNNNNNNNNN
NNNNNNNNNNNNNNNNNNNNNNNNNNNNNNNNNNNNNNNNNNNNNNNNNN
NNNNNNNNNNNNNNNNNNNNNNNNNNNNNNNNNNNNNNNNNNNNNNNNNN
NNNNNNNNNNNNNNNNNNNNNNNNNNNNNNNNNNNNNNNNNNNNNNNNNN
NNNNNNNNNNNNNNNNNNNNNNNNNNNNNNNNNNNNNNNNNNNNNNNNNN
NNNNNNNNNNNNNNNNNNNNNNNNNNNNNNNNNNNNNNNNNNNNNNNNTA
TTTTCACCTTCTTTGGTCGCTTGAATCAGCACAACTAGCTGGCGCAGCCC
AGCCTCACCAGCTCCCGNNNNNNNNNNNNNNNNNNNNNNNNNNNTTCAGC
CGTAGTTCCAGCTTGTGAATCCCTCGGTTCGGCGATCGACCACCAATCGG
GGGTTTCGCAGTGTGATTTCCGAAAAGGAAGAGGCCGAGGGGGCGTATGA
GTAATGCGGCGCAGGCGGGTAGGTACCCCGCACACAGGTAGCTGCTGCCA
CCGCTACCTACCTAGCCACACAGATACAGATACGAAAGGTATCTGATAGT
GTGCTGGTATGGTCGTGTGGCTCGCGCTCGCGTCTCGCAGCGGCGAATAG
CTGCCGAACCTGTCGATCAAAATTCAGTCGTCCGCCGAGAGCCCAGCGAT
AAAGAAGTACCGCTCCGCTCCTCAAAAGATACATTAGCTCACAGATACAC
AAACACACTCCCAAATACACGATCGTTACGTCGTTCTGCCTTCGTGAACA
GCTCGTTCGGCACTTTTAATCGGCCTGCAAACAGAACCTGCCGCTCATTC
GACTGCCGTAACTCGTAGCGTTCGGTTCTACTCGCTCCGGAAGAATCCGA
CATATAGTATATATTGAATATATATCGCAGACAAGTCCAGCTAAAATTTA
CGTGCTTCTCTGCCTCGCTGCGCGAAAGTGAAAACCAACAGTTGTGAAAA
CTCCAAACGGAACAGAAATACAAATCTAAAGAACAGTGAACTGTTTCTAA
AGAGCAGCAGCAAAGTCTATTTTGCTGCCAAGTGATCCAACAAACTGTGC
CTCAAACTCAACAAAAAATATCTAACCGAAATGGTTACCGGCGTCACCGC
TTCCAACATGACCGCCAACGTACTCGGCACCGCTGTGGTGCCCGCCCAGC
TTAAGGAAACGCCACTCAAAAGTGACCGTCGGGTAAGTGTCTTCTCCACC
TCCTCCCAAAAAAAAAACCGAAAAACTAGATTCCCTAAAACAGAGACCCA
CTTGGATTAAAATAAAAGCTGAGAATTCCCTTAATTGAGAATCGCTTACA
CCCACTTGGAGTCGATTTAGCGACACCCACTGGCCAAATGCATTTCCTTT
TTGGCCACAACGCGCACACTTCTCCCACATGCGTCCGGAGCACTCGACTC
TTGGCNNNNNNNNNNNNNNNNNNNNNNNNNNNNNNNNNNNNNNNNNNNNN
NNCAGACCATAATGAGCAGCTGCCGTCGGCGCGCCAACACAAAGCGACTG
TGTCTTGCCGCGTTGGTGGCATTTACTATATGGTTACTACACATCCATTC
ATGAGAGCTTGCCACCCAAAATTGGCCGACGCTGCTGCCCACCAGCTCCA
ATATTTCTCGGCGCGTGTCTCGCGTGGTTGCTGCAATTTTTTGCTGCCTC
TTTTTTGGGTGACTTCATCCGCCAAAAACAAAATAAATAAGAGACTTGTA
TTAGCCAGCCTAATTTGGTCAGTTTTTGCGACATCGCATCTTTGAGTTTC
CCGCTTTGACCTTGCCGCCGCCGCATACCTGTCGGTGGGGCAGCGGCGAT
CGGATTTATTTATAGAGCGGTGCTCTGTAATTTATAACCGCCAAACTATT
TTTATCAGTGGCTCGCCAGAGTGGCGCTATTAATAGAGCACGCGCCGTGC
GACTAAATTTGGCCGCCAGCCAGTCAACCCGTTCCACCCTCGGCCCCCTC
GGCTAGCCCCTCTCCTATCCTATCTAGTACTTGTGTGAGACCCATGCAGC
TTCCTCTATTTTTGGGTCGCTGCATGAGGTCAAATTAGCCAAGCGAAACC
TGTGACTAATTGCGGCTCTTTTCTTTCCATTTCTTGCAGTCGAACAAGCC
CATTATGGAGAAACGCCGACGCGCCCGCATCAACAATTGCCTCAACGAGC
TCAAGACTCTCATCTTGGATGCCACCAAAAAAGACGTAAGTATCTTGAGA
ATATCAAGAAATATATAAAGAGTTCAAGCCTCAAGATGTCTAACTTTTAG
ACTCTAAACTCAACTTATTCCTTACTAACTTAAGTATTCTTTCCTCTCTA
CTTTTAGCCGGCTCGCCACTCGAAATTGGAAAAGGCCGACATCCTGGAGA
AGACAGTGAAGCATCTGCAGGAACTGCAGCGTCAGCAGGCTGCCATGCAA
CAGGCTGCCGATCCCAAGATTGTCAACAAATTCAAGGCCGGCTTCGCCGA
CTGCGTCAACGAGGTCTCCCGCTTCCCCGGCATCGAGCCAGCCCAGCGCC
GTCGGCTGTTGCAGCACCTGAGCAACTGCATCAACGGCGTCAAGGCTGAG
CTGCACCACCAGCAGCGCCAGCAGCAACAGCAGTCCATTCACGCCCAGAT
GCTGCCCTCGCCGCCCAGCTCCCCGGAGCAGGATTCCCAGCAACAACACC
AGCAGCAGCAACAGCAGGCTGGCTACCTCTTCGGACAGATCCAGCAGACA
GCCGGAGGCTACTTCTTACCCAACGGCATGCAGGTGATCCCCACCAAGCT
GCCCAACGGAAGCATCGCCCTGGTGCTGCCCCAGNNNNNNNNNNNNNNNN
NNNNNNNNNNNNNNNNNNNNNNNNNNNNNNNNNNNNNNNNNNNNNNNNNN
NNNNNNNNNNNNNNNNNNNNNNNNNNNNNNNNNNNNNNNNNNNNNNNCAT
GGTGTCCATCCCCCAGCGCACCGCCAGCACCGGATCCGCCAGCTCGCACT
CCTCCACCGGATACGAGTCGGCGCCGGNNNNNNNNNNNNNNNNNNNNTAC
GCCCCACCCAGCCCGGCCAACTCCAGCTACGAGCCGATGGACATCAAGCC
GTCGGTGATCCAGCGCGTGGTGCCGATGGACCAGCAGCCATTGTCCTTGG
TGATCAAGAAGCAGATCAAGGAGGAGGAGCAGCCCTGGCGGCCGTGGTAG
ATCGGGTAGTCGGTCGGCGTCCGCTCGAATCTCCCGCTTACAAGACTGAT
GGGACACACTCTCATAGACACGCATCCTTACACCCGTACACTTAAAGAAA
AACTAGGCAGAAACTAAACAAAGGCGCAGGCGTTGTGCGCATGCGCAGCC
ATTTCACCTCATTTCACATCATCCTGCAAATGTGGCTTCGAAGTGCTACC
ATGCTAAGAAATCGGTTGAGAACCTCCCAGGGTTCCACATCTATTCCCAG
GAATAATCCCTGCGAGGTCAGGACCTCATCTNNNNNNNNNNNNNNNNNNN
NNNNNNNNNNNNNNGNNNNNNNNNNNNNNNNNNNNNNNNNNNNNNNNNNN
NNNGAGAAACGGTATTCTATCGGAAGATGATCACCAAGCTACCTCAGTCC
AAGTTTTTGGTGTTGAATTGCCTCATGTATCCATGTATTACTTTATATTC
TGAAAAATAACAGCAAATCAGCAAAAGTCTTCCACAAAATCAAAAACCAC
AAAAGAGCTGAGCAACTTTTTATGAAAAAGATAAAATCGTCTTAACCTAC
AACTCTTAAAACTAGAATTAGTATGTCTCCATCTAAATATAGGTTTTTTG
TACACCCACTAGCTTGGTAAGCCGCTTAGGATTTTCGCCCCGCTCTTAGG
TCTTAAGTCTAAAGTCTAATCAAAGAAAAATTATATTTATATGAAAACAA
ACAACTACTCGTAAGGCCACGTGATATAGTGAACATAATGAGCTCTAAGA
AAACAAAACATGAATTTGATATNNNNNNNNNNNNNNNNNNNNNNNNNNNN
NNNNNNNNNNNNNNNNNNNNNNNNNNNNNNNNNNNNNNNNNNNNNNNTTT
TAAAAATTCTACTAAAAATCAAATACGCAAAAAGGTCTTGTTCTTTGGGT
TTGTGGGGGTTGGTGGGGTGTCGTGAAAGTCGATCCCCTTGGGTCTTATC
AGAATGTTACGCCAATTCTAAGTCCAAATGGAGGAAATTCCAGAGGTGGT
GACTGTTCTGCTACAAAAATATTGCGATTTAAGGGGCTCGATTGCGGTTG
CGACCGGAACGGATATAGACACTTCCGCTTCCATTGACCGATAAGTGGTG
AAATAATTTAGTAGCATTTCTTTGTTTCTAATATTGCAAAATATTTCGCA
ATATTATAAGCAAAATATGTATGTATAAATAGCAGATATTAAAAAGGAAA
TGATTTTGATAAAGAGATCAAAACTTACAAGCCTAGGACTTACTATTTTA
TAAATGGAATACTCATTTCTTGTATGGGAAGCGTAAAACTCTTACAATCG
ACAGAAACCCCATGTTCTTATAAGACTTTGGTATTTCCCTTTCCCATGTT
GTCAAGGCCCCAGCTATAAGATATATTATCCAGCACCTTCTCGAATCGTA
CGTACATCAAGTCACGCCCCCAAAACTTCTTTCAAGATTAGGAAAAAATC
TGAGCAAATCCCCGGAGTCATTATTCGCAAAAGTTTCCACGAAGTCTGGC
GGAAAAAATTCCGCATCATGCTGATAATAGGAGCTCCGTTAAATAAAACA
ACTTTGTTTTGTGATTTTCATCCAGAGACGGTGATGCAGTTCTAACCTTC
AGTTGTAGACGGACTTTCTCACTCAGCCATGTGCCTGAAATTACTCCCAT
TCACGGGATGACTGGATGCGGCTGGGTTGACGTTTCACTAAAAAAATAAC
GTGCAGCTTCAAAGTCCAGGGAATATAAAAATAAACAAGATTACACAGTA
GCCTGTCACCTGTCGCATGTTCTAGAAAATAGAATGCGCAATGTTACAGA
GAAAAACAAACAATAAATATTATGATTTGATCTCAAAGTTGAAATTCAAG
GATTAATGGGAAAGAGGTAGTCATAGGCGGAGTACAAATATTAGCCAGTA
GCTTACCACAAAGCTCAACTGTTTTTCTTTCAGTGACATAGGTTTACTTC
GAGGAAAGTCCAGCAGTTGGGTGGTTGAGTGGTGGCGTGGCCATTCAATT
TACCCGACCCACTGAATCGAAAGTGCACTTGATTACTCACTGGGGACGAC
TCTTGGCCCTCTAGTCTGATTCATGGTCCAATTTCTAGCCGAGTTTCAAA
AAATGTTGACTGCTTGTCTGCTACTTTTTTTAATGAACATAAAAATGAGT
CATCGTGGGCCCTGGGGCTTTCGATCGAAATTCTCCAGAAATTCAAAAGA
AATTTAGCAACTGAGTGAGTATTTGTGATTATGAGGGCAGTCTCAAAACC
CATTGAAAATTTCCCAGTTAGGGGGTGTTTGGGGGTTTTATTTTTATTGA
AATACATATGCTTAATCTATGAATAACACAATATATCTATCCTTAATAAT
ATTTTTATTTGTATTTGCTCCTGATTCAAAGAAGGTCAGTAAGATAATAT
GGGGGATTTATTTTATGATTTATACACATTTTTATTTTCTCAATTTATTT
ATTCAATATAAATATGTTAAAACATAAATACAGAAAATGAATGAAGCATA
ATGAATAATAATATACCAACTTCCCACGTTTCAAGCTTAAATTATTTCCC
ATTTTATTTCTAGATTTCCAGATCCCTGTGAAAATTGCAATTTTCATGAT
TGCATTCCTCGAGAACCAGCCAGCATGTCGTCTGGAGGCTCCGTATATAG
GTAGTACCTTTATGGAGGAGTGGTTCTGGTTCGATTTGATCTACTTGCCG
GTGGAATGAATTCGTCACAGTTGCGCACAAACGAAATCGAAACTAAAGAA
CCTCGAGGCTGCTACTTTTCTTAAATTTTAAAGGGTAATATCGCACCCCG
GCCGGAGTGCGACATTTGAGGCTGCGATTTGTTTTGCTTGTTTGGTCTTT
TTTTTGGTTTTTTGTGTTTTTTGCAACTGCGTGGCCGAGAAGTTGGCCAT
TGGAATGCCAGCAGTCGGCAGTTGTCACGTTTTCCTCTGGCAAATGACCC
CAAAAGTTGTGTTTGTTTACGACGACTCGTGTAGCATTCCGTGGAACTGA
CTGAAGTTTGTGGCATGCAGCAATAGTAGCAGCATCGGCATAGGCGGCGG
CAGTCCACTTCACTCCACTTCATTCATGGTAATTGAAGACCGCACATATT
TCAGGGAACTGCCGGCCAGATAAGCCACCGCCACCGCCGCCACCGGAATG
GCAGTTGGAGATTTTGGAGCGGAATACGCATAAACAAGTTGAATGAACCG
ATATGATATGGCTCGGTCTCCGGCTCGGGACTGGCCCAAGAATTTCACGT
CTCTAATGCTGACGGAAAGCAAATAAAATATATACATATGAATATTTGTG
TATCCAAAACAAAGTCAAACTCGAGCTCGAGCTTGAGCTCGAGACGGTCT
CGATTCACTTCCACTTCCAATTGGCAATGTCAAATGCTAGCCAAGTTTAA
TGACTCTCAGCCGACTTCTCTTGACACCCGCACTGCGCTTTGTTTTGGCT
TTTAGGTTTTCGGCATTTCGAAGCCATTGAACTTGTTTTGCGACTTTTGA
TTAGAGGTGTATTTCGCATATGAATCGACTGCGAGTCCCGGGCTAGAGAT
CTCGGAAATGTTAGGTGTTGATGAACCATGAGGCTTGGTTCAAGGAGATT
CCGAGTCGATTCTAGCTCGAGCACTGTGAAAAAAGGCTTGCAATGGGGGC
TATAGATGGTCCATATTTTAATGATCTCAAGACTTGGATTTTCTGCCAGT
GTCTTTGCTAACTGGGCCTAAACACAGTTAAGGTGCTGGCCATTTGGGCA
GCCTTCAAGGCCGTTTGTCTGGTTTCAGGTGTTGTGTTTTTGGCTTTTGG
CCCAAAGACGTGCTTGGCATTTAGACAAACATCGGATTCGGCGGCGGCGG
CGGCTTTGACATTCAACTCGCCGCGCGGCGGTTCAAGTGGCACACACCAC
AAAGCACCAGCACTGCCAGCACCACTCCCCAGACACTGAGCAAGGTCAGT
TCCCCATCAGCACCACCACTAACCTAAGACACTTCGTTCACCCAGTTACA
CTTTACGCTGCGCCATTAAAAACTGTGGCAGTAAATCGAGAAATGTGCCG
GGGAAGGGGAAGTGGCTACCGCTATAACATTCCAGATATTTACACAGTCT
AACGCTGATAGGGAACTCGCTTTAGTTCCAAATGGAAGCCTCTTGTTTTT
TTGCGCCGAGAGAGCCACCTTATCACCTTGAGCGGCACGTGACCGGCTGA
TTTGGAATTGGAATGAGAATCGGTGGAGCGGTGGTGCGAGATGGGCTGCA
GTGGTGTGCGGAGGTGTACGGTGGTTTTGGGGGTACGAAAGAATTTCCAT
CGAGCAACCTGATCGCACGTTATTGGATCTAGAAGGCCTGGGGACAGGGC
TTCGTCGGAATCCCAGCGGTTCCTCATGTAAATAGCATAACGGTACACTT
CTATATGTATTTTATATATATTCTTGTATCTCTTAGATCTGGTGTCTAGA
ATAAATAAGAATACTTTGTATCAGGGGGAAAAATGAGCTAGAATACAATG
TTGTTTTTAAAGTTTATGTTTCAAAGGATAAGGGATTCACAAAGAGATTT
ATTTTCTTAGAATTTTTTTTAAATTAAATAATATTTGATTTACCTTTTAG
TAGGTTCCATTTTTTCTTTCTGTGCCTCCGATTTGCAATTTGATTTTTTT
ATATATATTTTCTGTTTTTTACATTCGTGTTCTGTTCGATTGCATCCACT
TACAGCCCCGTGCATAGGAAACTGCAGTGCCACGCAAAATATTTCACTCA
AATAAATATAGACGTTTATTTTTGGAAATTGAAACAAGTCGTACACAATG
CGAGGAAACAGNNNNNNNNNNNNNNNNNNNNNNNNNNNNNNNNNNNNNNN
NNNNNNNNGGCGGAGGAATGCCAAATACCGCAACGGAACCCACTCGAATC
ACGTTTTCTGTCACGCAATTCGAGTTCCTTCAATGGATCCGATTTGGAAA
TGGAAATGGCGCAGTTGTGGTTCCACACCACATACAAGACCCATTCCCAT
TTCGATCCCCACTTGGTGGCTCACTTATCAAGTCAAGTGGCCCGGTGGTT
GGAGGGATCAGCAAGATTGTGGTGTGGGTTAAGTCCAAATTGGGCAATCG
AACGGAGCAGCTTCTGTTGTGATAGTGGTTATGGTGGGGTTATTGTGCGT
CCAATATATAAATTGATTTTGCCAGACAGTAGCCTCCCCAGTCTAGACAA
TATTAGCACAATAAATAGTGAGTTAAATACCCAACATTAATTAATATAAT
TCTGAAACTATGGGTCAAGGTTCACTTTGTTATCCAATCTCCAAACATAT
AGTTTGAAATTTTTGGCAAGTCACATGACTTAATAAAAACAGGTGTCTAA
GCTCCAGGGGATCAACCAAAGCGCCGTCAGCCTTATCGTTGCCGCACTAG
CGGCAGAAATCAAAAGGAGGGCTGGCTCCCCAAGATTTAATGCCATGTGA
ATGGAATTCGATTGCGCGTGCCGAAGGAAAATGCCATTGAATCGCTTTTC
CGGGGGGCTCGAGGGGGACTGCTCAGGGAGTGACCTGGCATTGCAAGTGG
AAAATTTTCATGGTTTACATGAACGATTCAACGATCCAATGATTCGAGAT
CCGTCAATGAATAGTGTCAACATGTGCTCGTCTTATTAGCACCCCCAAAG
TCATCGCGGTTTTGGGGACGTCAGTCGGCAGGTGCCAGTCGTAGTGCCAC
TCGGTTCAGATCGGATCGAAGGTTTGGCTCTGGCCCCCATACAGCTCACG
CCCACTCCCAGTCCCGGTCCCGCATTTCAAAAAATATTCCCCCCTCTTTG
CATTGCAGGAAATTAACACTCATCTGCGGGGGTACACTACAAGAAATGGG
CTTTATACTTTGGCAGTAATTTCGATGATTTCATATTTGTTTTTCTACTG
AACATGAAACGATAAGATATATTTCTTAATATCAGTAACATTAGATAAAA
GCATTTAAGTGGGAATGTCCTGTGATATCAAAAGGGAAATCACACACCTT
TTTTTGGAGAGAAAGGTTTTGAAAACACACTACTTTCCAAACTTACATTA
TTTTAATGAATGCATAAACTTGAGAAATATAAAAAAATATACAATTTTAA
TATAAAAATATTAATTTTTTATAATTTTGCTCTCACTACCTCCCAAGACT
GACTAAGAGCCTGGTCTTTTTTGGGGCCCATGGGCTGCGATCTTTTTAGG
CATTCGGTCGGTGCGGCTCTTACCAGTTTTCTGTTTTGTATTTCTGATAT
TCTGATAGCTGCTGCTGTGCTTTGTTGACTTGGCACATTTTTTGTTGTGA
TTTATTTGCGCGGCGTTTTTTGATTGAAATCACCCAAACAGCCAAACAAC
CGACAAAACAAACAACCGGCCATTGGCGGTTGACGCAACTGTGGGAATAT
TCCACTGCAGCGTGCGCGTTTGGCTTGTGTTTTCTTAACTGGCCGCTGCC
AGTGGCCACCCTTGGCACCTACCCCACTCCGCCCCCAATTCGATCGCCAA
CCACCCCCCCGGGCAAACAGCCCCCTTGGCCGCCCACTGGGAAAAGCACA
CGCCTCCTGCGGATCATCGAAAAACGTGTTAATGGATCAACAGTTTTGTG
TTAGTTTTTTAGGGGCGAAGTGTTGGACGGTGGAGAGACCCACCCCCTTT
CGATTTGCACCCGAGCCCCNNNNNNNNNNNNNNNNNNNNNNNNNNNNNNN
NNNNNCCTATCTCCGGTGAATTGATTGATTGCCGCGCTAATCAGCCGGGC
TAAGTGAATGTGTCCCGTGCCTGGCTGTGTGCGGCGCCAATTTTTGCATC
GGTTTCGTGTGTCTGCCGTCACTTTTTCTGCGAATTGTTTGTTGACGCTG
CCATTTGGAGCGTGCGAAAGCCCGAAACCCTGACTCGTAGGAATTGGAGT
GTTTGCCCAGAGATCACTGGACCATTGAGTTGCCCAGAACCCCAGGCACC
CCAGGCCGCACCCCTTCGGCTGATGCGCCCGCCTCCCCCCACACGTATTA
CGACATGTGACGCGCCTCGCGTTGCTCCAAACGTGACTCTGACTGGCCAA
CTTCAGGTTACTTTGTTTCACTTTCGATTGTGACGGGTACTCGAACTTCA
GAAAATCAGTTGACAATGACATTGGCATTATCTTTGATTTTCTAGTAGCC
TGATATGATCCATTACAATCATACCTTAATGACTCACTCGATATTCTATT
CAAAATGCAATGCCATAGTGACAAAGGATAGCACGCTAATGTTTTATTTC
TGAAATATCATTTTATGACATATTTTATTAAAATACCATGACATTATTAT
TTACTATATATGTGATATGAAGTTACAAAAATGACTCACAAAGGCAAAAG
TTATTTTTTGTAAAAAAATGGTGGGTTGTAGGTTACCTCGTTAATGGTAG
TTTAGTTTCTGTTATTCTATATATAGTTTATAATTATTTTCATTAAAATG
TATAACTTCAGTTTAATGATTAAGGGGATTTATAGTTTGAAGCTAAGATT
TCCTTTAAGAGTAATTTTTTCCAATACAAAAAACATGTATATCTTGTGTA
CTTTTTTTTCTTTTTCCTATAAGATCAATTATTGATGGTATTTACTAGGT
TTTTTAATAGGTGTTTGCATAAATATTTCATAGACTACTGATCATATAAT
CTGAGGGTATAGACAATAAAATTTTCAGGTCTTACTAAAGAGTATTTAAT
TTTCGTGCTCAGGAGGTTCTATCCTCCTGAATTTTTGGCATAAATTCGGC
CATTAGGCACCCGAAAATTCCACGAGTGCCTCGTGCCATCGCCCATTGCC
CCCGTTTTTTCCATTCTGTATCACTGAAGCACGTGGCTGTCTTTAGAGCC
ATCAATAACAATTTGGGAAATGCCGCGCCAGGAAAACCCAGCTGATATTT
TTGGCTCAAATCCGTGGCTGAAGTACCCATCAGTTGTTTTGAATAAATTA
AGACCACATTTAACTGGCACTCGAAACTACCGAGTTGCATTAACAGGTCA
TTGAAAAGTTTACTGGCATCAGTTAAATGGGGTTCACCGCTCCTCTGGTG
CTCAAATAAAAATTCTAGGTTCATGAGTACCCGGTGGCGTATGAGTAATG
GAATTCCCGAGTCCCGAGTGATGTCCGAAACTGAGGCTTGATTCTTTCCG
TTGATAAGGTGACTTTGACAAACGAAATAATTTAATATTTTTTGAAATGA
AAGCTTATTGGTTTGAAATAAATCAATCAGGCCACCTGCAGGCTGATTGG
CTAAATTACACCAACTAACAGGTTGATTTTGGGGAAAATATCCAATAAGA
TATGATAAGATAAACGTGTCTGAAAAACATGAAATCATCCTACGCCTAAT
ACCCTTCAAATAACATCCATAATAGCCTTGTTTCCAACCCGCCAGGCTTA
AGATTCTATAAAATGATTCATAGATTGCCCAAAAATGTGATGAAATTCGT
CCGTTTGACGTTTTGAAGTGTCAGCCAGATAGGGGAAATATTCCGGTGAT
ACGACATTGTTGTCTCACCGATCTCGAGACTAACTCAGAAACACATTTCG
CAGCGTTCTCTATTGGAATTCTTTATATATTGAACCCGATGACATTGCCG
CAGCCTCAGAGCTGTTTCGTAGCAAAGATTAATTGGCAAGACTTGTGAGA
CACTTGCCGAATAATTGGGGAAATACCCAATATTAACCCTGGGATCAGTT
TGGGTGCTGGGTGCATATCAAATGGGCGGAATAACTCGTAGCCCCCAGGT
GACGCATTACGCAAATAATAGTCGGTAGCTCCGAAGTCCGAGAGTTGCCG
GGCTCTCCGATTTCGATGTCGATTTTTTGGGCTGTGCTGGAGCGGCGGAG
GCAATCAATCAAAATCTATCGGCGATCGACGCCCGGCCGGAAATGACCCA
CTCGCCGACTGCCACGTACTAACTAACGATGTCTCTAAATGCTTATTAGC
ACTTGAAATTAGCGACTTGCCAAACAAAAACCTTTATGTGAGTTTGCGTG
TGGCTCTGACGTTGCAGCTTGTGACTGAAATCCGATTCGGACATAGACGC
GGACGCCGAATCTGAGTCTTTTCATCTGCCAGATAATGTTTATTTTATAC
ACGGAACAAATATTTTATGAGGTTAATCCTATATTATAATTGGGGGTAAT
CCAATATTCAATATGAGCCTCGATTATTTATAATCTTTTAATCAAAGGTT
ATACCCTGATTTTGTCACTTTTATTGGTATGGGTTTTGAGTTCTCATGGA
AGTAATATAAATTATTAATTTGTTTAAAAAAACATTTTGAAGCCCCATTT
TCCCCCTGTGTAATTCCTGCAAAATTCGCGAATATATCGAAACCGACTAG
CACGCGCCCATGAAGCAGTGTATCTTTGTATCTTTGTGGAAAGTTTCTGG
GATAAGGCTATGGCGCTTTTTGGGTGGAAATTGATTCCCGTTAATGAATG
CAATATAAATTGATTAACACATTTAATCGACGACGCGTCGCTGGGTAACA
CAATCGAAAATCAGTGCGGTTAGCGAATTTCACACGGAATGATTTGCACA
CGGCGTGAAGGATTAAGCGATTTGCTGGAAATTCGACAATATATGGCTGC
TTTCAGGTTTACCTGAAGAGTCTACCTGCTTTTCTCCGCCTGACAACAGT
CGGATTAAATGGCCGAATCACGCGACACATTCAGCTCGGTGATTATGCAA
GTTTTCGCAATTTTTCATCAACGTGATGNNNNNNNNNNNNNNNNNNNNNN
NNNNNNNNNNNNNNNNNNNNNNNNNNNNNNGTATCTTAAGAGTAATTAGN
NNNNNNNNNNNNNNNNNNNNNNNNNNNNNNNNNNNNNNNNNNNNNNNNNN
NGATTACCCTTGCCAGCCAGACTCGCACACTTGTCCACTTGCTGATCTGT
GATCAGTGGATCACCTTCGCCGGCCCGGCTCCTCGGTTTCAGCCAGTCTT
GTCTGGTCTATACTAGAGGTGTTAAGTGTGCTGGAAATTGCGTCAGGTCG
AGGGATTACTGTACAGGATTTACCACAGACCTGTGTATTGGGCGCCTTTC
TGTTATGGATTAGATAATCTTTACAACAGAGCCTTTCATCAAATTTCGTT
ACATGACGGGCTCTCTTAGCTGTCATAGACCAAGGACTTTGATAAGATTT
TTCTTTTGTAACCAAACGGAAATGTCAAGTTATTTTCCAAGAAACAAATA
TCAGAGGGAATGAGTTATTTATTTACTATTTGAGTTACATTTGTTGACAG
TTACTAATTAATTACTTTTTAAGGGAAGAAAGTGCCAGGAACTGCTTCCT
TGGCAGGTATACTTTACTTTCTCAAGTCCTGGTCCATCTGATTACCTCAA
ACTCTAGTCTTAGCCACCCACACTCAATTATTTCATAAATTACACCCTTT
AGTCGGCGAGTGTATTGACATATTTTGGCCTTGAATGGTTCAAGTTCGGC
GGCGTTATTCNNNNNNNNNNNNNNNNNNNNNNNNNNNNNNNNNNNNNNNN
NNNNNNNNNNNNNNNNNNNNNNNNNNNNNNNNNCAAAGCTGTTTCAGTTT
TGAAGCTGCAATCTGCCCCCTCAAACAGTCCCCCCTGGTTACCTGTCCCC
TCCTGCTCCTTAAACAGAANNNNNNNNNNNNNNNNNNNNNNNNNNNNNNN
NNNNNNNNNNNNNNNNNNNNNNNNNNNNNNNNNNNNATAGCGCGCTAGCG
AGCTTTGCGTTTTGGTTCAGTTTTTGCAGTCAAAGTTCCGGCTGAGTGCC
AGACATGGCACCGCACATGCCATGACTTCAATTGTCACTGAAATATATAG
CATTTAAAAGCAGAAAAAAAGCTGCATACGCTTATGTGTACAATGAACGC
GCCTCGCCGTGGGTTGGGTTTTGGTTTTTGGTCGCATTCAGTGACTTTAT
TGCGCATACGCCGCGTGAGCCATTGGAATTGCTATTTACTGTTTGTTGTT
CCCTTGTTGTTTTGATTTTTTGTGACGGCGCACACCCCAAAAACCCGATC
CGTTCCGATCCGATCCCAGGCTGGATCAACTGGGTCATTGGACGAGCCGA
AAAAATATTGAGCTTGCACGATTATAACGACCTTGCCCGACCTTGAACGT
CGTTAAAAACATTGTTAGCTTGTTCAATTGTCAATAACGAAAGCAGTACC
ATAAACAATAAAAGAAAAAGTTGTTACCAATCACTGAGAAATTTGTTTAC
ATTAATAAACTAACCAATCACTTGGCTTAAAAATAGTCAGACCTTCAAGC
TCCGAATTCTCGGAATTACTAATTAATATTTTGCCAATCTGTTTATCCCA
TCAGAATTAAATTTCAATTTAATCATCGACCGATAATCACGCCACCATAA
TTCGACTACCGAAATATAAGCTTGATATTTCCATACATAATAATAGTAAT
TAATATGATGCCAGTGTACGGTCGTCGGCAATTATAAATCAACCTGTCTT
TGGATGTTACCTCTCCGATATGTGTCGCTGTTGTTTTTATGGCTTGGCCT
CCGTGTGGCAGGGCTACTGTATAGTGCCCTGCCGCAAAAAAGCCACACAG
CCGANNNNNNNNNNNNNNNNNNNNNNNNNNNNNNNNNNNNNNNNGCTGCT
TCTAGTTATTTGCGACTGATTTATGGGGAATTCCAGGTGCGTCAGCTCGA
GTGGTTCTGTGGGTCGTAACTCTGCCACTGACACCTAATCGGGTGTCCAA
TTCGGTTTCGCCAGAAATCGCATAAAAAAACTCTACAAAACAGAATATAA
ATAAATACCAGACAAGTTAACAAATAAAACAAACAAGATACAAAGTCGAT
AGATTTTTTTTCAGAAGGGGATCAGCAAATGGAAAGATTTACTGCCAAAA
GTGAACTTTGTACTTTCTTTTGGCAGGTCTGGAGTGTGGAAAACTTGGAT
ATTTAAAGTAAAATATTTACGACCATTTTATTACTGTGTGAGAGTTATGG
TGCTAACCTTTTTCTTAAATTTATCCATCTGCGAAATTCCAGGCAAGGTG
ACTTTCTGGCCCCGAATTTAAATTGCAAATTCCATCGAACTCTGAGCCCC
CAATCATAATGCCGCATTTCGCATATCTTTGCCCCCATATCCACCAATGT
GGATTTCTAGTGTTTTCTGTGCATATTAAAATAAAAGGTATTAATTAACA
ATAAAAATAACTTGACTGGAGGCACGCTTTGACGTTATTTCATCGATTTG
AAGTGAAACAAAGCTGCCAAAAATACAAAACCGCAGGAAAGCAACCGACC
GTCCAGTCCAATGGCAACAACAATGCCATCGATCTTCGGCTCGAAACTCT
ATTGTTATTTGAGATATTTTTGGCACTGTTTATTTATTTATAAAGCAGTC
ACAGTCGCCTTTCAGTCACATTTTGTTTTTCTTGTGGGCACAATCAATCT
ATGGCGCGAAAGCCAAAAATAAATTGAATGCTAAGCCCCAAACCGCAAAC
TTAGCGCCTTGGGCTCAGCCGGCGATATCGTGGCCCCCGAAATTGTCAAA
TGACGCAAGTATCAAGTCTGGACCTCCAATCAATCCATCGTCCACCGATC
GAATCCAGTAGCCGGGCCTAATCCGCCCAAAAATCCAATCCGAAATCGTG
AGAAGGGCCACCACTGTTGACAATTCACACCCTTGGGCCGCCGCAGCCGC
CGAGAGTGGAAGTTTTATTTGTTGGTCCAGCGACGCCATGGAAATCTACA
GAGAGTTTCTTGGACCCAGACCCCAATTTGCTATCATTAGATACACTCAC
TCGCATCCACTCTATTTACAAGCTTTACGACTTTTAACACCTGATAACAT
TTGATTTAGATGTCACAATTAGCGGATGACAGAAAATTTCCATATCAGTG
TGAATCTGGGAATGTCTGGTCCGGTAGGTTGGGGCATTTTCTTTACTATC
GGCTCATGCTCCGGGCTTTTGGCCTATATTTAGATGGCTAGGCACGTGCA
GCCTCAATGTGTCATAATGACGTTCTAATCAGGCAGAATAAGATGTCTAA
GGAGTGATAGCTCAGCTTCCACTGGACTTATTAAAGTTAAAAATATTTTA
AATTGTAGTTCAGGCGAAAAGGAATGAAATTTCGCAATTTCTTTAAAAAA
ACCCCCATCGAAATTTCCACCAATCATACCATAAGTATTTGGTTTATAGC
ACACTTCCTTGGATTACGATGCAAAAAATTAGACCCCATCTAATTACAGC
TTTCCGTCATAACATGACGATAAGATTTTAATATTTTATGGTTTCCCAGC
CCTATACTGATTACCCCGACCCCGCCATGTAAATGTTTTCAAAATTTATC
AGCTGACATCGGTGACATACAGTGACCCACTGTATTGCCATCCGGAAATT
GGTCGAGCCCCAAAAAAGGAAATTTGGCAATAGTGTCGCGCGATTAGATC
CCTCGTCTTGATGGGTAGTAGTGGGTGGGTAAGGGTACGTAGTGCTGCGC
GTTCCCAGACATATTCCGAATTCGTGCTGATTGCATGCATCGTACGATCT
TCTGGCTGATTCTGTCAGTAAAAGTACCTCGAGTTCCGGCACGGCACCCG
GCTGCTGACGTCAAAGTCTTTAATCGAAAGTCGAGGTTCTGTGACCCACA
TAGAAACATTGAAAGCACAAGTGTGTTGGCCTAGCCCTTAGTTGCTGACT
AAAAACAGCAGGCAACTGGCGATCGCGAATGGAGGGGACTTCTGGGGGGG
AGGCCCAGATAAGGTTCCATAGCCTATGAGTCCCATGCAGCGTAACACGT
ACGTCTAGTAAAGACACTGTAAGAAAAGTCTAAGATAATGGTTTCTGTAA
GATTCAAGTTGTACCCCTTTAGTGAAGAACTTGAACTATTATGACAAATT
ATATAGAAAGAATAATTATAGGAGTATACAATATAAAACAGAAAATACAG
CCCCAAAATTTCTCTCAGTGAAAGGGATCTGTGGCGTCTACGTGCGCTGC
AGTGCGAAGCACGAGTCCACTGGGTATTTCACCATTCGGCTCCTCGCTCA
GTGAGCACTCCGATAAGCCGCCCGCATGCTCCGGGTGTGGGCATGACTGA
TTGTCTGGCGCTCCGGCTGCCGGCTGGCCAAGACGGAACAGCTTATCAGG
TGCGGCGGTTAGAGGTCTCAGTGGTGTTGGTGGTGGTTACCCGTCGAAAA
CGCTGGAAAGGCAGCGAAACTGAACCAGAACCTGTCGCCGATCACTTGGC
GTGTCGCCGCCAAAGTACAAAGTACATGGGGCGACGTCATCGTGGAACGA
GGCGCTGACGCAACGACCTTGCCGAGCGGGATCCCGCACCTCTACCTACC
ACCTGTTCCGCCCACATTAATGACGACAGTGAATCACCCCAGCCAGTGAC
TCCCATAAAGTGACTGGCATTTCTCAATCATGTTACAGGATGTGGGGTAG
TTTTACAATTCCAGGAATATGGATTAGGTGTTACCTATATTTTCTGATAT
CTTAGAACGTGGAACCCCCCACATTGATTGATCTGCGGAGCAAAATTGAT
ACATCTTACAAGTTGTTATGTCGAGACACTATCAAGATAAACTTAGAATC
CGCATGTTGATCATTAGTTCGCATTTTTTGTGTGAAGACCCTTCTTTATA
TAACATGATCATCCGATCCGATCCGATCCGTTGCCTCTTTCATCAGATTT
TCGGCCAGACATGCCCCGCGGCCTTAAAGACTTAGACAGCACAAAAATAA
CATTTTAAAATGCTGTTTCTTTTTTTGCCGTCTCAAGACAAGCTTGTGCC
TTCTATTTCTCCTTTTTTTGGTGATTTTATTCGAGTTTTGTATTTGGCGC
CGTCTAGCTCAAAAATGTCTAAAACTGTCATTAATTAGAATTTGCAGCGT
GTCGAGTCTGTGCCATCCGTCGTCGCTTGTCTGGCTGTTTGGCATTAAAA
TGTTAGCCACCAGTCCACCAGTTTTGTATTCAAGAGTCTGGAATTCCCCC
ACCGCAAACAAAAAAGAAAGCCAGAGCCCCAACATCCCATATCCAATAGA
AGAAAAATTAGCCAGAAAGCGCGTGTTTGCCAAAGAAAAAAAAAGAGTTA
AAAATAATCATACATAAAGGTTGGAAAATAAAGCAAATAGCTTTGAAACA
AAAACCAGTCGGTGGAGATGCCGTTTGAGAAGCCGGACGGGCCCCACTCT
AAGCCGTACAGAGCCGTACACAATGAGCCCCACTGAGCCACTGGAGTCAC
CAGTCTGAGCCCCACGCGCCGCAGAGCAATTTCCAGGTTGTTCGGTTTTT
ATTTTTTTTATTCAGAGTCTGTCATACACACGCGACTGCAGCAGCTGAAT
TCACACGCTTCATTGTGGTTTATNNNNNNNNNNNNNNNNNNNNNNNNNNN
NNNNNNNNNNNNNCGCTTCGTGGAATTCGCGGCGACATTCCCAGCACACT
CTAGCACCTATTATATAGACTGCTGGATTTATGGATATATGGATAATGGA
CAGTCTGACTTGTCTATTGGAAACCCGTATGTTTGCCGATTTGGCGTCTA
GTTTTCGCTTCCTAGATCACATTTGAATCCCAAATGAAGCTTTTTCGAAC
ACCTCTTCGCGTGATCCAGATTGTCTTTTGAGATTCTTTGGTGGGTCCCT
CAGAAATTTTGGTTTATTCCGTGGAATATTTTTTTTTCAGAGGTCATAAA
ATGGTCGAGCGTGACAGATTTGTTGGGATTTATGGGTTTCTTGTCTAGGT
ATTTGCTCGGTAATTGTTGCATGTATTTTTTATTTTTTCATGATTCAGAA
TCTCTACTGTAATTGCTATTTTCCGACATTTAATTTGCAGCTGACGTTCT
GTCAATTAGCCCAATGGAATGGACTGGGAGCCCGTGTGGGCGGTTGATTG
ATGTTCGAAATGCCGCAAACACACTCATAGATAAATAATGCAGGCAACCC
ACCGCTGTTCACAGGTGTCAGTTGGATCGGGAATGAAATCGGGAATTGGG
TTTGGCAGCCAGCAGGCACCTTTTGGGGTGCTGTACTGGATTTCCCCCGA
CAACCCCATAAATCAAGTGATAAATGTAAATGGATTCAGTTCGTGTGTGT
TCCATTTTATGTGCTTATTGAGTCGGGTGAGTGATTGGGCGAACTATAGT
TCGATTACCCAAACGCGGCTTGGTTCTAAACTGGCCAATTCTAGGAAGAG
GTTGGCCCGGATCGTGGCACGTTTTGGTAATTATGCCCCATTGCAAACTT
GTTGCCAAAAGACCATTTTGGGTTTTATTATTTGTTTATTGTCTGTTTTT
GCCCCTCTATCTTTAGCAAACACGTGCTGTGTATGATATGCGTGTCGCAG
CAAATCTAAAATATCAACAAATTCTTTTCTTTCGCCCCAAAAAGTTGCCA
AATAATGAACAATGCAGAGGCTTGCGTAAGAAACACTTTCATTCTCGTGG
CTCAAAAATTGCTGTGACACTTTATTTTGGGTTTACATAAGCCTGTTTAA
GAGTCACACTTAGGGTTTTTTATTTATTATTTTTACGTAAAAGAATTATT
GAACCCAAGGCGTAAAAAACTTGAAATGTGAAGAGGTATTTTCAGTTGGG
GATAGCCGACTCATGACGAATTTTCGAGCACTTACCTTTGTCGTATTTAT
TACAGAAAGTAAAGGTAAGGAAGGAAGGAAACTTTGTCAATAAAATATAA
TTGTTTTTCTGCCAATTATATAACCATTTCCTTATAGAACTTATGAAGTA
TCCACTTAACTTACGTGGCTTAGAAATCTCTATTGTGTATTAGATAATTT
ATTAAATAACCTAGAACCGATTGCATCAAAGTTAGATAATACTTCATAAA
ACCCCTTTCTTGGAATTGATTTGTACTAACTGATTAACTATTATACAGTT
AGCATTACTATAAAAGTGATTAACATTTAAATTAAAGTACTTGTCAAGAA
CTATTCGATTCGATTGGCTTGTGTAGGGTGCCGGAGCCCTTTTTAATTGC
AGATCAATAGCTTCTCAAGTCGCAAAAATGCACTATGTCAACTAAATTGG
CCGAATTAAGTTGGAATTCCGATTCAAAGTCAATGCAACGCTTACATAAC
TGGCCCAACCCGACTTACGCAAGCAGACTTCGCCCAACAAGCAGGCCGGA
GAAAGGGGTCCGATCGGGTAACAATATTTATGCTGGAAAAGGGAAATGTA
CTTACCCAAAATTGCTTAACTCTCTGACCTACTGAGGCGATCCACCAAAA
AATAAATTAAAATGCAAATCTTGACACGCGCCTGACCCATAAAATCCAGT
AGGAAGTCAGTGATGGGAAGGCCTATGGTCCCTGAGGACTATAAGATTAA
ATATTGGCTTCACTTATGGTTATTTTTAGGAAGCATTTAAAGAATAACTT
TCATTTAAAGCATCCCCTATAAAAAATATCTTAACTGTGATGCAGTGCCC
TCAGTTATGATCCAGGGGGAGAGACCCCGGAGACCGGACTCCGGGTGCGC
CAGTTGCCGAGCAATCCGGCCTGGCGACAGAGCAAAAGTCAACAACGGGT
GGAAAAACAACAAAAGCTCATGAGCAAACAACAAACAACGCGGCGACGGA
AACGGAGTCCGCTGGAAACAGCTAGAAGGGGGCAGGGGGCCGAGCCGGGC
GGGAAAGAGCAATGAAATCGCGCCAAGATTGAGCGGCACGTGCCGTGGTC
GGCGTCCGCGCCTAATGGGGGCCAACNNNNNNNNNNNNNNNNNNNNNNNN
NNNNNNNNNNNNNNNNNNNNNNNNNNNNNNNNNNNNNNNNNNNNNNNNNN
NNNNNNNNNNNCGAAANNNNNNNNNNNNNNNNNNNNNNNNNNNNNNNNNA
TTGACCCACCCGAACCACCCACTTGCCCGATCCACCTAACATATATATGT
ACTCTATATACTCATTAAATGGGGCATGATGGCGGTTATTATTTGAGAGA
TGGAGTGGTGACTGCATTATCATTAGCTGCAACAAGCAGTGATNNNNNNN
NNNNNNNNNNNNNNNNNNNNNNNNNNNNNNNNNNNNNNNNTAATTAATTA
TACAATCAAATACTTTAAAAATATTTGGAGGTACAGGAAATGAAACTGAA
TTGAACACAGTTGGTTGATCTTTTAAATGAAGTTCAAACTCGATTAACAT
TCGATGAGTGGCTCGGAATTAATTGAACAAAGTTCGAAAACAAAGCCTAG
GCATTCGAAAAACACAAAAATAACGAACCGTCCACAAGAGTACACACTCG
GGTAATTAGAAAGTTCAAATCTATAAAAATGCCTGTTTAATTTGCAGCTT
AGTGAATGGCCGCCCGATAGGCCCCCTTGGAGCTGGGGGACCAGGAGAAC
CCGGGGGTTATCCGGACGGTCGAAGGCGGGGCGGGAGCTAGCAGCACCCA
AGCCAAGGCAGCGCCGCATCACACTGACATATCATGGGCTCTGAGGCTGG
GGCTCCAAGTCTAAAGTGCTCGGGCTCCTCTGACGCACGAGATGATTATC
AGAACGAGGTGGGCTGTAGGATGAAGGGGGCGATGGGTGGGGTCCGGAGG
TGGGGCAGGGCGGTCAGCGGACAGCGGACACCGATCGCTCCACTGGCAAT
CAGCAACACGAGCCACAGCCCCAATTGAGCGTGCTGCTCGTGCCGGCAGC
TCGTGCCGATTAAACAAAAATACAACAATAAAGCTACCGATCGATCGGTC
TTANNNNNNNNNNNNNNNNNNNNNNNNNNNNNNNNNNNNNNNNNNNNNNN
NNNNNNNNNNNNNNCGACGAGCGGTCAAATGAGCTCCGCTCACCGAATTC
GTTATGGTAATCATCATTAGCGTGTCGCGTCGCCTAATACTCCATATATA
TACTTTTGTAAAAATATACACATGCCATACACTCTGGTAGTCGTACTCGT
GCCTTGCCCAGACGGGTCTTATAATCGCCAAAGGTCAAGCGCCCCTCCCA
CCAAATGGATCCACCACATAACACCCGGCTAGGGGTGTCTCTGGGGGTGG
GCAATAGGAGAAAAGCATTTCCGTTTCCCAGGAATCAATCGAGAATGCAA
TTGAATTAAAGTGATCTTTGGGTGGTGGCTGCTCAGCGACTGGTTTTCCT
CCCGACAGGTTCTCAGACTGATCTGACTAATCACTTGAAGTCCGAGTTCT
CGGAACTTGGGCCGGCTAACACTCGAGATTTGTAATCGGCTCTGACTTCC
TGAAGAGCCCAGATGGCAAGGGTCTCCCCACTTACCCTTGGCCGAGACCA
GTTTTGTCGATGGGGTTCTTACAGAAGGCGGAACTGCCGGCAAGGTTGAC
TTATGGGTGGCTATGTAGCGGCTGGTCCGTAGTCGGCTTATCAATCAACA
GACATTATTGCCACCCGCGGGGCATCGAGGTCAACCTCTCAATTGTCTTG
ATAAGAGCGAGTCCAGTGGGGCCTTAAAAACATGCACAGTAAAAAATTAT
CAACTTAAGTCGAATCTTAAAAGTAAGACAAACAACAAGTGGCCTTAAAA
TTTCTATAATATTTGGTTCTCTGGGAAATTCTTAAATATGAAATGGATGT
TTTAATAAATGGATTTTCATGATTTTTCCGATTCAAGGATTATCTTGAAT
CTTTGAAATATCTCCCGAGATATATCCTTGATCTTGTTGATTATTTTCCC
TGGGTGTATCTTTTGGGTGTATGACTTTTGGGGCATTGGGTCGTTGAAAT
CAACCCATAAAGCACTCGAACAACCAAAGTCTCTTGGCTTTATGACTTTC
GGCCGCCTAATTAGTGTCCGCACTCGGACAACTCAAGTTGTTTACTTAGA
CGCCGTATTAAATGCGATTAGATTGAGTAGCCCCGTGGTCGGTCCGTCAC
TTTGTCCGCATGTCCAATGCCCTCATGATTGATGGTTTATTTTTAGTCGA
TGTCGGATTATTAATATTCATTTTTATTGTGACTCCTGGACGCGAACGTG
TGTAATCAGCTGGCAAGCTGACGGTGGTGCCAACAAGTGGGCGCTTTCGG
CAGGGTTCTTCTTTATTTATGGCAGACGCCATACCTTTCAATATAACCGG
