# Supplementary material for: SMCis: An Effective Algorithm for Discovery of Cis-Regulatory Modules
Source: PLoS One. 2016 Sep 16;11(9):e0162968. doi: 10.1371/journal.pone.0162968 (PMC5026350; doi:10.1371/journal.pone.0162968)
Supplement: S1 Datasets — (ZIP) [file pone.0162968.s001.zip › dataset/Drosophila/Masked/dana_hb.fa.masked]

>scaffold_13340:10915502,10955501 (reverse complemented)
ACAGCGGATGGACGCACTTCCTCCTTTCAGGTTTTTACCATTAATAATTT
TTTAAATATTTGAGGCCTTTTATGGGACGTTCTGGTGTGTGTTGTTGCTG
TTGGGAATTTTTCTTTTCCTCCTCGCTGGTGATGGTGGGTGTTTGCGCAG
CGTTGCCAGACGTTTGCCTGGAAAATGGAGGCAGCTTACAATTTTTATTA
AAACTGATCATGAATAAAGCTTTTGGATGTCTTTTATGGCACGAGAGCAT
ACTCACAACTTACCCTTAACTTTGTGAAAGTTGTGGGAATTTATTCCAAA
AACGACTTGTTGCTTTTTATGTTTAAAAATAGGAAGGACATAGTTTTTCT
TTCGGTTCTTATTCGATAGTCCATTTTCCAGAAATAAAATATTGTCTCAT
CTCTAACCCATCTCTAGCATTCAAATACCATCTCTAACCNNNNNNNNNNN
NNNNNNNNNNNNNNNNNNNNNNNNNCCTCAGATTTTGAGCTGTTGCGATG
CCAGCGGATCAGATTCAATATTCAGAAAAGTACTTTGATGACAAATTCGA
ATACAGGTATGACGCAAATAAAATACCCATTCATTCTTTCTACATTATTA
TATAAAATCTGTTTTAGGCATGTTATTCTGCCTGCGGATTTGGCAAAGCA
TGTACCAAAAGCGCACTTGATGACTGAGACAGAATGGAGAAACCTTGGCG
TACAGCAAAGTCCCGGCTGGGTCCACTACATGGTTCATGCACCAGAGCCA
CACGTAATACTATTCCGCCGGAAGCGCGTCGAGGAGGAAAACGCGCCACA
GGTGGCATCTGCACCACGTTCCCAAAGCACCGGCCTCGCAGGTGTGCGCG
GTTAATCAAGGATGGCCATGAACTCACCATCGCTTATGCAGTATTTCATA
AGTCAGCATCAGGTATCCTGATGTAAAACTATCGTAAATAGCTTTAGGAT
AAGTTAAGCTGCTAAGTTCAAAGATTCAAAGACAACTCAGAGTAACTTGT
TGGAGATATATCAATTTCATTAAGTTTATTACCTATTATTAAATACAAAA
ATAAGCGTACGCCATGTGTACAGATAGTGTAAAATCATTAATTATTTGTT
TTTGACTAATTGTAACAACGCCATACCGCGGGCAACAAGTGGTCTGTCCA
GCTTTGGTAGTTCAAATTGCAGTTCTTTTTCGCATAGTATTCCATGGCGT
AGAGTGAGATTATTAAGCCATTACCCAAGATAAGGGAAAACCACAGGAAT
ATGTTACCAAAAACTTTGGGAGCCCTTCGCATCAGGAAAACCAATGAAAC
GCCCACCCCTCCAAAGAAGAAAAACATTACGGGAAAGAACATTTGCAGGG
CAAATCCGAGTATCTGCTCGTGCACCAGGGCGGAAATAAGGAAAACGGAC
AGCGAGGCAGCCAGCTTTGATCCGCGGAAGACGTGCATGTACATATCCTT
GTAAACGTACTCATACAGCCAGTCATGGACAACTACATTCCAGTTTCGAT
AATATCCGTCGTAAGTGTGCGCCGTCCACCAGTCCTTGTAAAACATTCGA
TCGCCAAAGCGTAACAGCTCTGATGTGAAGTTTAGCCACGAGTGCAGGAT
CAGGTAGAAGCCACATAGAAAGATGACGGCACTTGGCAGCATCATGCCAA
AAAACTTTAAGATCAGCTGTGGGGCTCCCATCGGCTCCAATCCGAACTGG
CCAAAGTGCGCGTGGATGTGTCTTTCGTGAATAAAAGCATAAAGGAATGC
CACAGCAACCACCTCCAAAAGGCGGTTGAGGGCAAACTTCCAGCGGATCT
CCGGGGTGCGCGGATAGGTGTCCCGGTATATCAGCGTTGGGGCAAACAGA
AAGTAGGTATAACACTGTAGGGGCGGGATAAACGGTTGCCCGGCAGGCTC
CTCTTCCTTGTCGTCAGTCTTGGCTTTTCCCGCCACAACTCTACCGGCGT
TGTATCTGACAAACGCATGCATCTTCATCAATAGGCGGGTGCTTTCCAGC
AAAAGAACGCAAGCACTGACAAACGGGAGGTCGAACTTTAGACAGAGGGA
GGTGGATACATAGCAGAACACCATCTGGGAGCTGATGTACAGGATGAGGC
AGGTGTGCGTCCAGAAGCGTTGCAAGGCGCCTGAAAAGGAAGATGGGGGT
TTATATCTTTAGTTGTAAGAAAAAGACTTGTATATTTATGTCAAAATTAT
AGATCCTATAGCGCCTATAGCCCCTATGTCACCCCAGTAATTTCATTAAG
TGCATAAAAGCAATAAAAACTGTCAAAACGAATTAAGTTATACACCAAGA
ATATAACCAGTTTACTTAAGGGGATAACAATAGAGGTATTTAAACTTCCT
GTGTTGTGGATCTAGCCTATGGACTTACTCTGCGGTTTCAGCTTGTGCCT
GACAAGCGCCCAGCCTCGGAAAGCATAGTACAGAGCGAAAACGAATACAT
GTTCCAGCGCCCAGGCACCCATTACCCAGTGCAGGCGCCGTAGTCCGCCC
TGGAAGGTGCCCAGGCCCAGGTCGATCCGCCCGTCAACAAAGTAGTCGTA
GAATATGACGTTCAGTAGAAACATGACCAGAATAATGTAGAAGATGTGGT
AAATGGTGCGCATGTGCTCCACCTGAAGCAGCGCGGTCAGATACGACTCC
CGCGCCACGAATACCTTCTCCGGCAGCGGCCGCTTTTTTGGTCTGGGGTT
TTCGGCTGTGTGCTGAGTGGGGTTTGTGGTCATCCCATTTGCATTGCCAT
TTGGGGAGTCGCTGACGTCCGGAACGGATTTCTTCGTGACGCGATTGTTC
CAAGTGCTCTTGGGATCTGATCTGTCAAAGTTTGGAAACTCGTGATCCCG
CAGTTCCCGCTGCCGAAGATCCTGCAACACATCCTCCACCGTGCAGGACA
ATCGCTGCTCGAAATCGTATAGCATTTTCGACTGAAACTTTTGGAGCTTA
TCCCGCACAAAGTTCAAATCAGGCAATCGGGCCTGAACCTCTTCTGGTTG
TCTTTTGTTCTCATTAGCCATGACTGGAGCTGGGAATTAGCCCTTTGTTC
GGGTTGTTAATCCTGGCCACTGACTATATATGTATTCTATATCCGCGTTA
ACACAGACAATAATTGCGACTGCCCCCGTCAACGCCACTTTGTACAATGT
ATGCGGCTCTGGCGTTGTTGGGTTGTTTTCAAATCTTCGGTGATAACGGC
GTTTAGCAGACTGAGAACATAGGAGCACTCCAAGGGTGAACTTTGTCACT
ATTATAAGTAAAATTTAATTCTAATGGCGATCATCTATTTTTTTATTAAT
CCGGAAATAAATTGAATTCCAAAAATGTTTGTATAATAAAATTGTAAAAA
TATATTTTTTTATTTAAATTTTAAAATCTTACTGAATCATACCCCACTGT
CCGTGCTCCAAGCTCTCCTAATAACTCTCGTTTTGGGGCCCGCTCTCGTT
TGATCGCCCACGACTCTGGGGACCTTATGTTAAGTGCGCTACAATTGTAA
TTGAAATACATTTGGTTTAATATCTCGCGCTTTGAGCAAGACGATTAGCT
GTCAACGGCATTTTAGTTAAGTCTATTCTACGCCTTTACGGCTGATAAGC
GTCTGTCCATTGGCCTCGTGGTGGACACAGCTGTCGGAGGCGTTGGCGAG
TGCACATGCACCCGATTTGTTTACATCACGCCGCTGACCCGATTGCATGT
GCTCCGGGTGCACACTGGAACGAAAGACGACAAACCCGGAAAGCTTTGTA
TCCCCACTTCCTATTTGAATTTTTCGAAAAAGAACAAATATTCTTCTAAG
TGGTGGTCATCGCTACTTCAAAGAGTGTTTAGACCGGTCCAATAAAAACC
TATTGAAGTTCCAAAAGTTTACCATCAGATACCTTCACCTGTAATCCAAC
CTGTATGGAATTCATGGTTCGGTTAAGATCACCATTATATGGATGTTACG
CTTTGATTCTCAAAAATAACAAAGTAATGACGGATATCAGCAGTTCCGAG
TTACTCATTGCTTTACTTACTCACAAAGAAAGGTGTGGGTAAATTTTGAG
TTCAAATTCTCAGCGAAGTGAATACCTCAGATCTCATAAATAATGTATGT
ACAATGTACATATGTGTTGTATATATACTGAGGGCTTAGCTACAAGATAC
TCAAACTATTATATTTTTGAAGAAATTGGCCTGAAAATAATTTTTATAAT
AAATAAAATAAGAGTTTCTACGTATGCGTAATATATTACGTATACGCAAA
CTTAGAAACCAATTTCAGCGCCTTGTATTTTGTGGGTTTTAGTTTTGAAG
CCATCGACCTCCGATTAGTAATCCCCTAAGTCCAGTTGATAAAACAACAA
TGCTTTTCTTAATGTTCTTAAGTGCAAGCTGATAACACTGAGTTGCGTGG
CTATATCCCTATCAAATTCCAGATAATCATTTGATATGAACTAATAAAAC
TATTCCGATTAGTCAAGGCATGTAATCCGCTGAGTACATTGTCTGAACTT
TTTGTTATGGCACGTTTTATTTCGTATATTACTACTATTTATAAGTAAGC
TCAAAAATATTTAACTTATTCCTTCTCTGGTTCAACTTTAACATAAATGT
AAATATTGAAGTTAGGACTAAAATATTGTTGAAAGTAATACAATTTTTAA
TACAACATTTTTCAAAGCTCACATCTCGCAGATATTAAACGTCAAAAATG
GGCTAAACAGGGAATTGCATGGGAGAGATTGTGCGTATGTATTCTGGTAA
ATATTTGGCATATTTAATTGCAAATATTTACGACAGTGGAAGTAGATGCA
GAGGCGTACACACACACAGAATGGAATAAAAACAAATACAGGCGCATAAA
CACAGTGTTTTGATAACGAGAAATGAACCGAAATTAAAGCTCACGGCCAT
GAGTCCTGCGGTTCGCAGGATGCACGCATGCCAAACTGTGTGCAAGTGTA
TGGGTATACCTATGTTGGAAATAATATTAATACTGTGCAGACGCAATAAC
CAAAAATATTTATTATTTATGCGAAATAAACAGCAGTGGCAAGAAAAACT
CAACACATACACTGACATACCCAAAATATGAAATTAATGCAAAAACGACA
GGAGCAGCTAGAGCAGAGACAAAAAAAACACATCAGAAAATGGAGAGTGT
ANNNNNNNNNNNNNNNNNNNNNNNNGGAAATGGCAATAATAAAAGCTGCG
GCACTGGCTTGGCACATAAAACACAGGGAGCGGCGAGATGTCGAAGCGTA
TTCATAAACATCCCGGCCGAAGGCGGCCATTATGGAGAAAACGAAACTGA
GATCCTTGTGCCAGGATTGGAGACAAACGTACACATAAAAAGACATTTTT
ATTGCCTCGAAATAAGGAGGCAAGGCTCGGAGTCTGGGCAAACACAAAAA
AGGGAGAAACAAAAAAGGCAACAAAAATAATATGCGACCGCATAAAAATC
TATATAATTCATAAACCCGCATTTGAAATAGTGATGCGAACGAAGCTATT
TTTCTTTTCTTTATATTTTAAGCCTAAAATTAAGTCTGAGCCACCGCTGA
AAAGGAGTTAATGTATTTTTGGTAGTAATTTATAAGCAGATCTTAAAAAA
TAGTCTTAATTTCATAAAAGATCATTAAAAGATTTGTATTAAGTAACTTT
TAAACCAACAGTGAACTATTCTCCCTTTTAAAATATTATATTGTGAGGAA
ACATTTTGCGTCTTGGATAGGTCTTTGCCATCACTGCCTCCAAAAGCCAG
GGTTTGGGGAAAGATTGGAGGTCCCGGACCAGAGACCGGAGACCGGACAC
GGGCAAGCAAACACGTACGCCGCTCTGTGGCGGCCATATTGGGTCATAAA
AAGNNNNNNNNNNNNNNNNNNNNNNNNNNNNNNNNNNNNNNTGAAGGCCA
ACATAAAAGCCTGGCCACAAACCAACAGCGGAGNNNNNNNNNNNNNNNNN
NNNNNNNNNNNNNNNNNNNNNNNNNNNNNNNNNNNNNNNNNNNGGCTTGC
AGGATATCCCGACTATAAGATACCCGATGATGACATGAAGCATAACAATA
ACTGGGCATTGAATAATTATCCAGGATGTTATGTTAAAACGTTGAAGCTT
TTTTTATTCCACTAATAAATTGTAAAGTAGTTTCCTGAAAAATTGCAACT
GAAAGGACTTTCTTCCTGATATTACACAAATTGGAAGTAAAACGATATAC
CCTTTAAAGCTATAAGTACCGGGTAGAAAAAATTTTATGATGGTGCCTGC
GCAAAAGTTTTGTGAAGCAGAAACATATAAAAAATGTTGCATATTTTTGG
GCATGTGGGAATAGGGGTCTGGGAGGCTGTCGGTGGGTTCAGAATTGTGG
GTGGGTGGGTTTTTCACCTACCCACTGATGGTTCGCAGAAAAACGCAGAA
AATCTTCCTCGCTGTCGTTTGAATTCGGCTGGTTAGAGGCCCTATGTGTT
CTCNNNNNNNNNNNNNNNNNNNNNNNNNNNNNNNNNNNNNNNNNNNNGAT
CCTGTTTTGTCATTTCCGTTATTTGTCAATGTGTTGTTGGTTTATAGGCG
TAGAGTTTTGTGGGCTCCTAAATTCAAACAAAAACCATATCACAATAGGA
AACTTTGACCATGGCCTCAGATTGAATACACTTTTATTTGTAAATGGTTG
GTTTTTATGAATCAAATTGTAAATTTCAATACCCACCCAAAATATACCCA
CGATGGAGTTGGTATTCGTAGCGCATGTAAGGAATTCAATAGAGAGAATC
TGTTGTTCCCTTCATTCATCAGATAATAATGAAAATTACTTGTTTGGATC
AACTAATCTCACACTTTTATTCTTCTAATCCTATCTGTTGGGGTCTGCTT
GACTTTTGTGTAGAAACTTTATTATATAGATACCCAAATTTGTGGTGAAA
ATCACTTGATTGGATCAACTAATCTCAAGCTATTATTCTTTAAATACTAT
CTGCTGGGGTCTGCTAGACTTTTGTCTAACAAACCCCAACAAACACCAAA
ATTTGTTAATCTACATAGGCCATTTTTGGATTCTCGAGAAATATAATATC
TGAGTTTCTGTTATCGTTTTAAAAAATATGGAATAATTTTCTTAAAGTTA
TGCTTAAAAATAATTGAAACTGATTTCTGACCAGTTTTATCTTAGGCCCA
TGATTCGCGTCGTAATTGTCCTCCCCTTTGGACTGAGGTAATCCTGCCAT
ATGGACCCTTGCGATTTCCTGCCTCAGTTTGGCCGTCCAGCCACATTATT
AGCGTCTTGCACATACCAGTTTTGGTGTTGGGGGCGTTGTTCGGGGAGGC
GTGGTCGATGGCACACGTTTGAAAAATAAACTAAAGCTGCCGTGCCTGCC
AAGCGAGCCAACTTTGTTTCCCGGTCTGTCTGCACAAAGGGCTCATAAAA
ATATGCTTGAAATGAGCCGAAAAAGGACGAGAAAGTGTGCTGTAGCGAAA
AAGAAGGAACGCTTAGCAATATTTAATGTCGCCAACGATGTCAACAGGAC
AATTTAGTGGGAGATGGTCAAGGAGATGGTAAGAAAGTAACACGGAAAAA
AATCAAATGATCATATTAGTTTTTAATATCAGACAAGTTATTAAGATAAA
CAAGGATAGTTCTTTTGGTACATATTAAATTTAAATACTTTTTCTGATCT
TAACTGATTTCTGTATGATGAAGTGTGGATTTCATACTTTTTTGTCGTGT
AAGAATGAACATGGCGACTCAGTTAGCTTTTGATTGTTTTGCAAACAAAG
CGAAACACAGTCTCTGTGCCGCAATCATCCACCCACTATCGCACACACAC
ATGTATATATTTTTTCACCCCACTCACACACACAGCCACCCACTCAATGC
TTTTTTCGATTTCCCTTTTTTGCCCACTTAAACAAAACAAAGGGGAAGAA
GCGAAAGAAAATAAAAACGAACGAAAAAATCGTTGGCAACTTTTTTTCGA
GGGTGGATTTTCATTTTGTATGGTTCATGATTTCGAACTCTATTTGCTGG
ACCAATTCCCGCCTCCTCATGGGATGGTTGCTCTCGTAGATTTTTTTTTT
TTTTTACCATTACATTATTTGGAAATTTATGCGGGGTGGCAACTTTTGTG
ACTCATTCCCTATCCCCTCATCGATTTTTTGCTGGGCAGGGATGGCGGAG
GACGAAGCGAACGGGAGATTTTTTATGTAGATTGGTCCATTATGTGGAAT
TAGTTTTTGCATGGACGCTGATAGGAATGGCACAGTCGTAGAACGTTATT
GGCTGTTCCATAGCCCTCATAAGTATGCAATGAAATGCAGGCTCTCAAAT
ATATAGTCGAAAAAGGTTTTTTTTAATCCGCCTTAAACTACTTATCTAAG
CTAAAAAATTTTCCATCTTATACATTGTTATTTGGGTCTAATATTCCATT
ATCTGAGGAAAAATTTTCCATAAAACGAAAAAAAGTTGATTGACCAAATC
CGCAAACAAAACCGAGCATTGTAATTTTTATCAGTGCGAACAAATAGAAA
AAGTAATTCTCCAAAATGTAAATATTTTTTTTATAGACAAACAATATTTA
TTTGCACGACTTTCCAAGAAAGAAACAATTCTTATGGAATTTCAATATTA
TTGGGGCTAACAAGAAGACAAAGAATAGTATGAAAAAGATGAAAAATATT
TTTGTAAATATATGATAATAAAATGTACAGAAGATATAGTTTAGATCTAA
TACCGAAACGATCTGAACTATAGTTCTAATAATTTGATTGTTTTTTTTTT
ACAAGTAACGAGGCATCGCATAATAGCAAGGACTTGCATCCATACCATCT
AACAGACATACATATACCTTTACGTACATATGCATGTATTTACGCGTGGG
TGGCTTCCGAAAGAACTGGCTTTTTTTGGGTGGTTGGTTTTTGCTGGCGA
ATGTTTCTGGCAGAAAAAGAAAGAAATTCACATAAAAATATACGAGTCCT
CATTATGATAATACGAAAATAAATGACAGTGGCGTTTAGACACTAGCCGT
TAGAATGGTATAACGGTGAGCCCAGGGGAGTACCAACGGCAAGAAGGATA
TCAGGATGGGAGAAACGTGGCAGGCCAAGTGTCAAGTATTAAGGCGGGCT
GTTTTTCACAAAAGCGTGGCTATGTTTGCCGTTTATTGGCTAAGTTTTTG
NNNNNNNNNNNNNNNNNNNNNNNNNNNNNNNNNNNNNCCTTATCCAGCAA
CTTAAACATAATATGAACTTTAAATATAGGGAACAATATCGCCCATCAAT
CTCTTTTCGAATCTTTCATTTCAACGCTTTCATTAGAAAATAAAATATTC
CACTTTATCCTTTTCCCAGAGTTGGCCCAAGGCCTTTGTTTTTGGCATCA
ACACCTTGGGCCAAAGAGAGCCGGAATCGTCCTGATGGCCGACAAATCCT
AGAAAAAGAATTACTAATTCCGAGGACTAAAAGCCTCCAGTTGAACGTTG
ACTGTGCGACTAATAGACTCGCATATTTATCGTAGCAAGTTCAATTTTTT
ATTCGCATTTGCGCCGTATGTTTCCGGCTTAGTTATCCTGGCCATTACCA
GAATTTGATGCGTGTGTGTAGGTGGCTGTGTGGGTGGGCCATTAGCTAAT
TCTTTGGGCCATACAATAATAAGCTTTGAGTCGGTTATAAATTAAAGAGA
GTTGCGCAGCTGCCGTCAGGACTCAAAAATCGAGGCAAAAATACGTTACA
TTTTTGGGTCAGTCGGGTGAGAAACTCAGGGGTCAACAATTAAATGACAT
TTGCAATAAAAGATTCTCGATTTCAATAGGCGCAATGAAAAATTATTTAA
ATGCTGAAATTTTATTTTCGCATATCAAGACGGAAAAAGGTCAAATAGGG
TCCGGGTGCCGAGTTCCGGGCTAGGGTCAACCAATGGTCAATTAAAATCA
CTCCAAAACCCAGCTGACCCCAACCCCTACCCACCCAAAAACCATTTCTC
AAACATGCAAAACAAAGAGGCGAAAATTTTTGATCTGCAAAAATCCTTTT
TTGTTTTTGGATCGACTGTTACAGTTTTCAGTTTCCAATGCCGGGCCATA
AATTTGACCCTAGCCACCCCTATGTGTGTGACTCTCCTTGAGGCGTCTTA
GCCGTGACCCCGAATTCATGCAATTTCCCCGACACATTCACATTATTCGC
ATTAATTTTAACCTCTGCCTGACGCTGACAAGGGGTCAGGGCATTGGCGC
GCGCGTTCTCANNNNNNNNNNNNNNNNNNNNNNNNNNNNNCGACCAGCTT
TCCATCTCCATCTCCTACTCCTCTTCTGGCCAATGGCTACTGACCACTGG
CCAACCCCCGATCGGCATCTGTGCCACCGCAGGGGTCACGAAAGTGTGAA
AATGTGTAACTGCTGCGTGGACTGATTAGATGACCGAGTCCTGTGCGTCC
AAGGATCACCGGGGTGGGTGCTGATGTTCTTCCATTTGGCGCTTCTTTTC
AATGCCAATTGCCTAAGCTCTGGATTTTGTTTTATTCGTTTCCACGTTTT
TCGAAGGACAATGGACAATGGTCTTACATTTGTATGGATTCACTTCGATG
GCGACTTAGTGGCCATAATATCCAGCGAATTACGAGCGTAATCGCGCCAA
ATAAAATATATGAACAGGATCCTTGCAGGATTTAGAATGGAATAAATCCT
ATAGATACTCTGAAAATTCTGTTTCATTTGAGAGATCCAGTTGCATTTTG
CAGCCGTAAATAATTTATTTTAAATAAAAACTCTAGACTCAACCCTTTGC
TTCTACAAACCTTTGTAGGTGACATAAAAACATAAACCCATCCAGAATCC
AGATACCAATACCATCCAGAACTTAACCCTTTCGGCTAATTACAAGTACA
CCCGTTCCGAGAAGACTTTCCCTCATAAAAAGTGCTTGGAGTTTCGTTCT
AACCCTTTCCTCACACAGCCAACCATTTTTTCCGTCCGCAAAAGGGTTGA
GGAAGTACACGGTAAGGACACACATAGACATTGGTCATGCAAATGTGAAC
AAAGGACACCATAAAAAAGACACAACCGAGGCGTCATAAAGAACACAAAG
GCGAAGACATTAGCTGGAAACAAAAAGAAGAGAAAACGCAGAGCGAACAA
ATTGCGGGACGATTCGAAGGAACTACCAAGGACACTCTCAGGATGCACTT
TTTTCTTAATGGTGAAAGGGTTAAGGTGCACCCACACAAAAAAAAATCAC
TAAAAACCGAAGAAATCTACCTGCCCAACTTCCAACTGGCGGATGCCATA
AAAAACAAAAAATATTTTATGGTCGAAATTATTGAAAAAAAAGGACGGTT
GTCCTTTACGCGGAAGTGCGTTTTTTGTGGGCCGTTTTTTAAGTTTGGGC
CAAAAGTTCGGGCACAATTGTAAGTAGAGCGGAATGAGACAGACCCGGCC
TAATGACCATTAGAGATCTGGTATAGTTCGGACGGAATATCGTGTCCTGG
GTGGGTGGACTGAAAAGAAGTTTCTGGCGATTTTCCAGCTACTTTCATTG
TTAAGACCTAATATTTTTGGTCTTACCTGACCAGAAACAAACCGAAACCA
AGACGAAACGCTGGCCGGGATGCAAAGTGAGTCGCCCTCATAAAATACCG
TGGCGTGTTGGCAGAAAATCCATCCATCGATTGTCTTCCATGTCCTGCCG
TTGTCCTTCACGCTTTTGTTTACCGCGCAGCTAATTTTACTGTGGAACTA
TTAGGCAAAACAATGAAAATTAGAGCAACTATTTGCCCAGTCTCTGTCCC
TGCTCTAGTTTCCTTTTTTAATCCTTCAGTTGAGTTCATTTCGGGCTAAA
AAAGGATTTTTCGGTTGCTTGTTCGTCCTTTTGCCATAACATTTCAGGCT
AAAAATATTTCCCGGTTTCTGTTGCTTTCTGTCTTCCGTGTCCTCGCAGG
ATTGTGGGCGGAACGAGACCCTTTGCACTTTTGATTTATGCAAAAAGGGA
CATTTGCGTGTCAGGCGAGTCGCGGGTCTTAAGCCAGTGTTTTTAGTTGT
TGTTTATATTTATGGAAATCTTTTAAAATCATATTTTTTAGTCTATATTT
TCTTAGTTTCTATAAAAATGTATTTTATATTATAGAACATTAAATATATG
ACCTTTTTTTAGCTAGATTTTTAAAGAAACTATTGTTTTAAAAACCTCTA
AATTGGCAACTAAAAACTGAAGTAAAATGGTTAACCATTATCACAGTGTA
ATCCGCTTAAAAACTCAAGATGATGAACAAATCAAAACACAAAAAAGATG
CCCTAATGAGGTTGCCCTAAGGACCTCTTAAGGAAGAACTCGGTCAACCT
CAAAATCCTGTCTGAATCAATGAGCATTGAAGGGAGATATTTGCATATGG
GAGATGAGATTCAAAAGACACCAAAATACAGATGTTGCCAGCCTCCCTCC
CCAGGAGAAAGAAACGATTTTAAGGATATTATGGCAAGGCGGCTGGGTCA
AAGATCATTCTGCATTTGCATATACAGAAGGGTCCTTAATGATCCTTAGC
GATCCTTGAGCATGTTTGTGTTTGCACCTATCTCGATCATAGGCATTCCC
AATTAAGAGGTCAAGCGTGGCGGCAGTAGGTCACAGTTGGCCAAGACCTT
GGCCTACGTAATACCTTCGGCATCAACTTTACATAACTTTCCGTAAATAT
TCGACCGTAAGGCGTGGATTGCAGCACGCGGATCAGTGCTCCACGCCCGC
TCGCCAGCTCAAGGAGCGCTAATCGGCTGATCAGTGCTCGGTAATCGCCC
GGGACTAACTGGATCCTCCGGATCAACGCCGTTGATCCCCGATGATCCTG
CGTACTGCGTAATGTTGGATTATGCCAAAATTTAAATCGCTTTTAAATCT
GCTCTAGTTTGAGTCGCCTCGCGAGTCGCTTACTTCTTCGGATTCGCGGA
TTAATGGACGAGGCGAGGCCGATCAGGTAGCGTCCGCCGTTTAATCCTTT
CTTCGGCGGCATCCTAATCCACAACTAAGTCCGGTTGCAGTTTCTAATCC
GGTTGACTCGTCATTGACAGGCCAGTCTCTCGGGTTACCTGCAGCTTCCT
CTTCATGTCCTGCGAAAGNNNNNNNNNNNNNNNNNNNNNNNNNNNNNNNN
NNNNNGTTCGCGGCAAAGTTGTGTCATTTGCATATCGACGTGGCTTTGTT
TGCATTTTGGGCAGTCGTTGGTTTTGTAAATATTGCCTTTAAATTTTCCC
TTTTCCGTCACCGCCTCTCGCAGGACACAATAGATGCAAACATTCTAATT
ATAACGAAATACGTAATATGGCTGTTTATCTTAAAGATTCCATATTAATT
GGGTTTTCGATGCAAATTATGTCGGAGAAAGAAATAACATATATGTATGT
TACATTTATAACAAAATTAGAATAAGAAAATCCTCTTTACGGATAACCCG
AACTTAAAATGCTAATAATATTCGGTCTAGCTTAAACAGACTTGCTTAGA
TCTTTATGATTAGAGTTTTTAACTAAAACCTATTTTAAAGAAAGTTAAAG
TATACATATATTCCCTATTAATAAAGAACTTATTAAAAAAAATGTTTTAT
AAAAATGACCCTCAAGGATAACCCGAACTTGAAATACTTATTCTTTCAGA
ACTTCCAACTTATTAAGTTTTGGCATCACTCTTTCGGAGTAAGCCAAATC
TGTTAAAGCAACAGGAAATCTCCCCGGTCAAATCAGTTGGCCCGAATTAC
AGACAACTAACTTGCTAATGTGTCTGGGCTTAAAGTTCCAGCACAGGAGC
CCGAAAAACAATTGGCGAAGGCGAGCGCCTCTCGTCTCCCCACCCAGGAA
GCCCCTCTCTCTGTTGGCCAAAAAATCAATAATCTATAATGAAGCGAAGC
TCCCAAAAACACTGCCAAAGAGCAGCTGCAATCCGCAAAATGCAGCGCCA
GAATCAGAAAATGCAGCGCGTGGACCAAAACCCAAAGGATGAAAACTAGA
CGACAACTTGCCGGAGAGCGAGTGAGAGCGCGTGAGGGTGAGTGAGCCGT
ATGGGGGATGCCGTTCTTTGGGGGTTGGGGCATCGCTCATCGCTCAACTC
ACTCGCAATGAGCTCATTTACACCATCATCCGTTTTGAGTGAGTTTCGTT
TCTTTTAGATGCGATGCTCTCCGCTTCTCCTGTAACAACTGAGCGCTCTC
TGAGGGTCTCAGCTCTCGGGTCTCGGGTCTGTGCTGTGTTTTGCTGCATT
TTTGACATTTGTTTCCTCGTTCCAAATGAGATTTGTGATTTGAGTAGGAA
TTTGAGTGCTTGAGTGCACTATCCGGAGTTGATTTTGTCTATGACTAGCG
CCAGTTGAGCAGAGGGTACCGTCAGTCGTGCTCTGAGATTCGAAAAAGGC
GAACGTCGCCCCAGACAAGGAGCATCCACAAGCCAAATCACACCAAAGGA
CGAGTGCGATAACGAAACTGCTACCAAAATAAGTCTTGCCAAAAGTTAAG
AAAGCAAAACAACTGTGAACGTGCTTAAGACCAAAAAACAAAAAAGAAAA
ACTAAAATCTGAGACTGAGTTTTGGGATTATTTTTTACTTTACCAAAGAC
TATTTTCCGCACATGCGCGAATTCCGCGCAAAAAAAGGCAAGCTAAAAAG
AAGAGGGCCAAAAAATAGACAAAAACGACAGGCAAGGAGCATTTGAGCTC
CCCATTTCACCTCGCCCCCCCTGGCACGCACTGTTATCGCAGCCTCTGTG
TGCGTGTTGATTTAACGGTGCCGCGGTCAAGTGTACAAAAAGAGAGTGAG
AGAATCCGCGACTGAGAGCGCAGTGCTCCCCAGTTCCCCAGTTCCCCAGT
TCCCGTTTCTGGATCCACTTCTGGAAAATTAGTTCGGAGGACACCAAGGT
ATGTAAATAATATAATCTCCATCACAAAAATTTCTATCAGGGCCTTAGCC
ATAAGCCATAAGCAGACAACGGCACAGGTTAGCCTTTAATAAATCTTAAA
AAACCCATACAGGTAGAAATGTTCGAAAGCTTCGCTAGCTTTCCTCCCAC
CGATAAACAAATAAACAAAATGTAGGATCTATTTGCGGGGCAAATTTTAA
AATGTTGGGGTATGCATGAATATAGACTTGATTTTGGAAAATATTACAAA
AACATTTTCATAACTTAACTAAAAATTATTAAGTTAATAACTGATATCAC
TGCCCAGGAAGAAAAAAAGTATATTTTCGAATACTTTCAGGGATAAATCA
CTTGCTAAAAATGCCTCGGCAAAAATTCTAAAACAATATTTTAAAATCTG
TCTGGCTTTCGGCCGATCATCTTTGGGTGAACTTGTTTTTTGCCCGCTCT
GTCTGTTTTTGCATTCTGCCCAGAATTGCATTGCTTGGCCCCCAACTCCC
ACAGGCCCCCATCCCAGCCTGACAGCTAATTTTATTTGTTTACATGTCGA
CTTTCATGTTATTTTTTCTTCATACCTCCTGGCCGACCATTTTTACCATT
TCTATTCGCCATTCGCCTTTCCGCCCCATCTTCCCCAAAATGCATTTCCC
CCCCCCCCATTCTGGCTATTTTGCTTTTTTTTAATAATTTAAATTTAGAC
ATCGAACTATAATTCAAAGTCAACGTTTGCAATTTTTTAATCGCAAGTCG
CAAATCGCTTATCCCTTGCCAAAAATATAATTTCAAATGCAAATAGTATG
ATTTTCGAGATGTTTTTTTAGGATCTCATCACAAGACAGTCATCTCATAG
ACGGGCCGAAATGATTGTCACTCGGATGGGGGGACGACAGCCTTAATGTT
TTCTGACAAAAAGAACTGATGAGGCTTTGTTAGGCGCATAAAAATAAAAA
TCTCTATATTATATGGCATTTATTTATAAACCCAAATGACATTGAATGAG
TTCGACTGCAGTTGCAGTTGCAGATGCATTTTTTTGCCAGCCAGGGAGAT
TTCCAAAAAGTAAAAGGACACGACCCAAAGGACACAACAAGTTGTTCCAC
CCAAATGAGCCACAAACTCAAGACCTCAACTGCCACTTTCCTTGGCATAT
CCTTCTCTTGGCTCACTCTTTTTTTGTTAGACATTTTTCAGAAAAACATT
TTTTTGTGGCGCATTTTCTGCGTTCGTGAATTTTTCCATTTTTGCAATTT
TCATTATATTTTTACNNNNNNNNNNNNNNNNNNNNNNNNNNNNNNNNNNN
CAAAACGACTAGCACATGTTTAGTTTACTTTTGCAGTTTCGGTTGCCTGG
CTTCTGCCTCAATGCACTAGCTGGGCCTCCTTTCGCCAGTCGCGCGTCCC
CCTTACAGTGCCCCATAGTTGCGTTGTAGCCGGCGTAATATTAATTTTAC
ACTTGGCCTTTAGTTTGGCTNNNNNNNNNNNNNNNNNNNNNNNNNNNNNN
NNNGGTGTAGCGCACAAAAAAGCGTACACGATATGCAAAAATTCTCTTTG
TTGCACTCTCACACTCGAGACCAATTAATTTTGGCTTTCCTTTAAAAATA
TCCACAAAAGAAAAACTAAATAAATATGCTAAGCTTAAGTATATTTTCTA
TTTCCTGTACCATCAATTAAGCCTTTCTACGGAGAACCAACCACCCTATA
CATTTTGCGTTTTTAATAATATTTACTTAGAAGCACAAACAATTGGCCAA
AAATGCATCGAAAAATTGCAAAAAAAAAGAAATGTAAAGGGGCGAGTTAT
TTGTGGAACTGCGCAAATCAAGATGAAATGGCTTTGGAACGTAATATTCT
GCAAAATAAAGCATTTTTTATGGTTTGCTGAAAATATATATGAATTTTCT
AACCATAAATAGTGCAGTTTTTATAAAAAAAGATGCAATATTAAGGCCTA
AAACTTGGCATACTTGTATGCCATTTAAACCCGGCAGCTGTGTTTCTCTC
CTCTGATCCGTTAATTTAGTTAAATCCTTTTTGCTTTTTATTAGCAAATG
GGTGAGTAGGCCTGCTCCGCCTACTTTCGCAGATATTCCAGTGGGTTGGA
ATATCGCTGGTAAGCGATCAACTTAATCCACATAGAAAACCGAGGGAAAT
TCGGAGTCGCAGCCGCTAAGCTGGCTAGCGCTAAGCTCCCGGATCATCCA
AATCCAAGTGAGCGTACTTTTTTGTGTTTCGCACCAATTTCGTCTTTAAT
CCAGAATGGATCAAGCACGCAATCCTCTAGCCGTGATCCGCTATCCGCGA
CCTGTACCTGACTTTCCGTCACCTTTTTCCCGGTCGCGCGGCATTTGATC
CTTGGGCGCGTGCGCCCGTCTACCTGACCCGTATATAAGCCAATGCCGGC
AGAAACTCCTCAGTCAGTTACGAGTTTGCCATCCCAGCGACAACACATCC
TCACGCACTTTCAACATTTTGAAAAAACTCCGCGTATTTGGAATATATTT
TGAAATNNNNNNNNNNNNNNNNNNNNNNNNNNNNNNNNNNNNNNACGGCC
AGTGAACGGTACGTGGAATCCAAAGGATATTATTGCCTCCCCTGTCCCAG
TTCTCCATTTTGTTCTGAAAGTCACTCAAACAGCCAGGGGGGTGTCCCAC
CATGGCGAATTTTTAAGGGTGGCTGCCGTAAAAATAACAAAAAAAAAGAG
GAAAAAATAAAATGAAAAACAGAGGGGAAAAAAGAAGAAAAAAAGAGAAA
AGAAGCAAAAAAAACTCAGACGCAGGCGCAATAACTAACCACCCCTTTCT
CCCTCTCTCCACTCTCCCACAGCCGTCAAGAGCCGCCAAGATGCAGAACT
GGGAGACGACATCCACGGCCAACTACGAGCAGCACAACGCCTGGTACAGC
AGCATGTTTGCCGCCAACATCAAGCAGGAGCCGGGCCACCACTTGGAGGG
CAACAGTCTGGCCAGCAGCCCCCGCCAGTCGCCCATACCCTCGCCGATGA
ACCCCGGCAACCAGCTGGAACAGTTCCTCANNNNNNNNNNNNNNNNNNNN
NNNNNNNNNNCCATGGATACCTTGTGCGCCATGACACCGTCTCCTAGCCA
GAACGATCAGAACAGCCTGCAGCACTTCGATGCCACACTCNNNNNNNNNN
NNNNNNNNNNNNNNNNNNNNNNNNNNNNNNNNNNNNNNNNNNNNNNNNNN
NNNNNNNNNNNNNNNNNCCTGATGGGTGGCTTCAATCCGCTGACGCCGCC
CGGTCTGCCCAATCCCATGCAGCACTTTTACGGCGGCAGCCTGCGGCCCA
GTCCCCAGCCCACACCGACAGCACCGTCCGCTGCCTCGGTAACCTCCACC
ACCAGCGAGAAACTGCAGGCCCTCACCCCACCCATGGACGTGACACCGCC
AAAGTCGCCCGCCAAGTCCAGCCAGTCGAACATGGAGCCCGAGAAGGAGC
AGGACCAGATGTCCAACTCCAGCGAGGACATGAAGTACATGGCCGAGTCG
GAGGACGACGACACCAACATCCGCATGCCCATCTACAACTCGCACGGCAA
GATGAAGAACTACAAGTGCAAGACGTGCGGCGTTGTGGCCATCACCAAGG
TGGACTTCTGGGCACATACGCGCACCCACATGAAGCCCGACAAGATCCTG
CAGTGCTCCAAGTGCCCCTTCGTCACCGAGTTCAAGCACCACCTGGAGTA
CCACATCCGCAAGCACAAGAACCAAAAGCCCTTCCAGTGCGACAAATGCA
GCTACACCTGCGTGAACAAGTCCATGCTCAACTCGCACCGCAAGTCCCAC
AGCTCGGTGTACCAGTACCGGTGCGCCGACTGCGATTACGCCACCAAGTA
CTGCCACAGCTTCAAGCTGCATCTGCGGAAGTACGGCCACAAGCCCGGCA
TGGTGCTGGACGAGGACGGAACCCCGAATCCCTCACTGGTTATCGATGTC
TACGGCACTCGACGTGGCCCTAAGAGCAAGTCCGGAGGAGCAACAAGCAG
TGGGTCGGGAAGCAGTAGCCGCAAGCCCAATGTGGCAGCCGTCGCTCCTN
NNNNNNNNNNNNNNNNNNNNNNNNNNNNNNNNNNNNTGCCAGCTCCCCCC
ACCTCCCAGTTGAGCGCCGCCCTCCAGGGATTCCCTCTGTCCCAGGCCAG
TGCTGCTCCGGCTCTTTCCTCGCCAGTGCCGCCCATGGTGGCTTCACCCA
GCAAGAGTGTTGCCAGCGGGGATCAGAGCCTGCCCAGCCCGGCGAACCTG
CTACCTCCGCTCGCCACCTTGCTGCAGCAGAACCGCAACATGGCCTTCTT
CCCGTACTGGAACCTCAACTTGCAGATGCTGGCCGCCCAGCAACAGGCCG
CCGTTCTCGCCCAGCTGTCGCCCAGGATGCGGGAGCAGCTCCAACAACAG
CAGCAGCCCACCAGCGACAACGAGGAGGAGGAACAGGACGACGAGTACGA
GCGCAAGTCGGTGGACTCCGCCATGGATCTCTCTCAGGGCACACCTGTTA
AGGAGGAGGAGAGCCAGCAGACTCTGGCCATGAATCTGAAACTGCAGGAG
GAGGACACGCCTTTGATTAGCAACTCGACCGCCTCGCGGCGCAAGGGCCG
TGTCCTGAAGCTGGACACTCTGCTGCAAATGAAATCAGCGGCTCTGACAT
CCCCCGAGCAGCTGAAGGTGCCCTCAAGCAGCATGCCCACTGCCTCCTCA
CCCATTGCCGGACACAAGCAGCTGCCGGAGGAGCACTGCTCGGGCACCAG
CTCGGCCGACGAGTCCATGGAAACGTCCCATGTGCCGCAGGCCAACACCA
GTGCTAGCTCGACTGCCTCCAGCTCGGNNNNNNNNNNNNNNNNNNNNNNN
NNNNNNNNNNNNNNNNNNNNNNNNNNNNNNNNNNNNNNNNNNNNNNNNNN
NNNNNNNNNNNNNNNNNNNNNNNNNNNNNNNNNNNNNNNNNNNNNNNNNN
NNNNNNNNNNNNNNNNNNNNNNNNNNNNNNNCATCTACGAGTGCAAGTAC
TGTGATATCTTCTTCAAGGACGCCGTGCTGTACACCATCCATATGGGCTA
CCACAGTTGCGACGACGTCTTCAAGTGCAACATGTGCGGCGAAAAGTGCG
ACGGTCCGGTCGGACTCTTCGTTCACATGGCGCGCAATGCCCACTCCTAA
GCCGAACCAGCCGACCTTGTTATTATTTATCTACACACTATTATACCTTT
GATATCGTTGTCCAGAATTGTAAATACTCGTAGTTTAAGTTTTCGAAATT
ATTTTGTTGTCAAGAATTGTAAATAAGCAAAACACTAAGTCGCTAGCAAG
CCAATCTAATCCTAGTTCTAAGTTTTAATATCTATCCTAACTGTATCGAA
CTGTATGCACTTTCTATCTATCCAACTGGCTATCGTATTTTTGAATTCGA
CTAAAAACCGTGAAGTAGGTTTAAAAAATGATCATCAATTATCATCAGTC
TAATCTTAAGTTAATATTATTTGTAAGCCAAAACCAAACAAAACCAACAG
TCCAAAGTCAAATTAATAAAATATAGTTTATAATACATGAATGAGTATAT
TTTTAGTCATATTTTCCCCATATAAGCATAAACTGATATTCCTCCCCAGT
ATTCTGTTAGTCCAACCAGGCCAAAACGCAAATCGAATCGATCGAAATCA
AATAAAAACTATACACAAATTACACAAGATCACTTTTTTACTTTATTTTC
GGCACAAATCTTTGGCAAAAATGACAATATTTTCGATGCAAATGAAACAG
ACGAAAGAAGAAGTACAAATTTATATACTTTTCTTATATAAGACCACTGA
ATCTGAGCGAATGGATCAAAATTAACAAATATTTAGCTATTAGAATCGAA
AAACAATTCCGAGGTCTCGATACGTGTCCGGTTGAATCCTGGCCACCTTT
TTAAGTACAATTGTATAATTAGCATAAGAGTTGTATAATTACCATTATAA
ACGATCTGAACTAGTCGGTCTTTATTGGTTTTGAAACTGATTGCAATGGT
TGGATATTATCTGAGAACTTTTTCAAGTTTAACTATGAAACCTGGCTTTA
TTTAATTTCCGACATATTCCAATTATGACTACAAGAGAAACGATTTTTTA
GATAATTTTTTATATAATATATGAATGACATGTACTTTGCTATTAAAAAT
TAAAAATTTTAAAGCCAAAAATAAGTTTGATTTTTTATATAATTATGCCC
AGAAGTATACCCAGACCCTACCATATGTCGGTGACTTGCCAAGCAAAGCC
CATTGTTAGCACGCGATTTTTGGAAAATGATGTATCACCACCCGCACCAA
GTAGTTCCTGAAAAAAACTGCTCCATCATGTGCTAAATATCCTAGATATA
TCCATTATTTAAAGGTGAAAAGAACGAGAACAAGAAGGTTGTTGTGTGGT
TGGAAACCAAACAAATTAGACCTTTCCCTAGGATCTCCCTAGGATTTCCC
TTCCCGCTTTAAATTTTTTGATGGATTATTGACATTTTGCATTGAAACGC
ACATTTTCCACATTGCGTCAGGGGGGATTGNNNNNNNNNNNNNNNNNNNN
NCCCATGAGCACACGTTGAAGAAGTCGCAGAGGTGTGGGGCAACGCCTTC
CACTCAAGATGACGCAGCACGGGGCCTCCCCGATACGGAGGCGACTCGGC
AATGATCTTGGGGTTGTTGCGCATGCGCCGAGCACACTTCACCCGAAATG
AGTGGAAACGAAACTCCATTTTATGAAAATGCTACTGGCGCCGCATTTAA
TTGATGAAGCAATTTTTAATCTATGCATTTCCCCCCTCAAGTATTAATCG
TTTAAATGGCCTTTTTCCCATTTAAATTTCTCATTAATTAATATTTATGG
GCGAATAAATTCCGTTGCGAGCCGAGGGTGGCCAAAGATGATGGTTTAAA
ATCCTCTGCTTCCACAGATCTTATCACAAATAAGATTTTGCATATCCCTT
TAGATATTAAAGCCTGAGCATATTTGGAGATCCTGGTGATTTCAGCAAAG
TTAAGTTGCCGATTTGGCCATTGTTTCGGATATATCCTTGGCTTGTGGCT
GCCGCAGGCGAAAGATGTTTATCATTTGAAAGGAAGATGAATCCGGTATT
GCCAAAGGTCGTAACCCCATTGTCCTGACCCGAGGAAACGATCCCTAGTT
TTTGGTTTCTTATCTCAGCTTGTGGCTTTGTTGCATTTTTTGTTCGTCCT
GCAGCGGCTTATTGTTTGCGGAGTGGACAAAAAAAAACCTATGGACAAAA
AATCTTGGCCACTTTGTCTTCTGGGAGTTCTTCAAATAGTTCAATTGCCC
GTCTGCTGACCATTTGAGACGAGTATTTTGGGTCACTTAGGGTTGTTATT
TTCAGGTTTTTTTCTACTAAAAATGCAGCTGTTTTTGCCATCATCCTTGT
AGAGATTCTCCTAGCTGATGACTCCCCCAACTTTGAAACAATATTGAGAA
GCGTGCTCAGCACGTGTATCGATCAAATGAAAAATAAAATTTCAAAATAT
ATATTATGATATTGCTTATGATTTTTATACGTGTATTAACGAAAGGGAAA
CAATCTCCCATTGAGCTAAGCTATTCCATAAATACAGTATTTATGTAAAG
CCACCACCTTCCACACCGCCATTTTGGGATGGGGAGCTGGATTAGTTCAG
GTTACGGATTTAGTTTGGGAATAGAGGGAAGGTAGCCATTTTTAGCTGTC
CGACACTAAAAATATCAGCAAACAAAAATAGCAAACACAGTTTAGTGGAA
AGGGGTTACACGGTTTTTCACTCACTTTTACCAAAAATATTACTCCGGGG
GTTTCTGGCAGCCCGTTGTGGGTGTTTAGATGATTGAAGCACTCCTGGGG
GTGCAGTATTCGATGATTAGCAAACCATCCCCTAGACCAACTAATAAGAC
CCCTCATCAAACAGCCGCCTTCGATGAGCTGTTGATTGCATCAGGAAAAG
CCGGCGCCCACATCCCAGAGATCAACCAAAAAATACCCAAAACTCCTCGG
ATCCTTTTTTCCACAACTTTACGCATTTTAATTATGAAAATTGCCAGAGC
CAGATCAGACGGGATCGGCCACAGACCCGGATCAAAGGCTCACCCATCAT
CTGTGTGTGTGGGTTAATTATGAACGGCGATCCTTTCAAAGTCTTGACCA
TGACGTCATGTGCGAGCCGTCCGCCGGTTACCTTAAGGATTTGTTGAGCC
TCCGATTATTTATTTCTGTAAACAGTTTTTCACTGGAATTTATCGTGGCC
CGGAGAAGTTGTGGGAGACGAAAAGGGACGAAAACATAGAGGTCCTTTTC
GATTCGTCCAACAGCTGACCAGAGTCTGAGCTGCGATATTGAGGTGGGTG
TAGCGAATTCTTAAGTGGCCATTGCCAACGCTAACGAGGGGCTAAACCCG
TCAACCAGAGGCCAGGATAATGGATAACTACAAGGGTTTATCGAGCAATA
TGTCTTACCAGTCGCGTGTCGTTCTTTTTAGTTTTTATTAAAAATACAAA
CATTCTTTTGATATTAAATCGCAGGTTTTCCAAGCATTTTCTTGTTTTAA
CTCTCAAGGTTGCTAGGTTAATATATCTTGAACCTAGAACCTTAATTACG
ATTTTAAAAACCCCGATTTTTATTACAGCCGGAAGTCGGGATTTTATGTG
ATAAATTATTATGATATGAATATTGTTGTAGATCTTAAATATCATTAGAA
ATAGTGTCTATAGTAATATAAAGTATTCTTTTTCAAAATATTTCGAAAAT
CTTGAAAAATTTGAGATGATAAATTTTTGAAGATGTTAATGCTTAATATG
TTTTCAGCTTTTTTAAAAAATATTAAATGAAAATATTTAATAAATTTTTA
AAGAACTCAAAATGGAGCCGCCACTCTAACGGTTCTATTAAGAAAAAAGA
TCTATTTAAAAACTGAGATCTAAACTCTTAAAGTTGTTAATTTTTAATTC
CCCAAATGTCAACTTCATAAATTATTCAAACGAATATGATAATATGAATA
ATAGTCTATGCGATACACTCTATGCTCTTTAATCCCAAAATATCGAACAA
TAATATCAATTCAAAGGCACAACCAGGACTAATTTACTTAAATGCATTGA
TGAATATGCAGAATATAGAAAACGCATGCTACTTTGGGAAAATCTGTTAA
ATAATTTTGGAGATTTTAGTGGTGGGGTATCACTAACGGACCCAAAAAGA
CCAGTCTATGGGGAAACAACAAACAAAAAGCAAGGAAGCTAACGATAAAA
CTAACAGAAGTGGAAGGATGTTTACAGTTTGCCGAAAATAATGTCCACTC
TACATGTAAATGGATAGAAAAAAAGAAATCTACTTGGAGAAGACTACCAT
CCGAATGGGATGGAAAAAACATCTGCCCCTGATGGTACTTTAGTTAACGA
AAACAACAAAAGGTTAAAAATATATGCAAGTCCGGACCCAGGACTCGCCG
CCATTCCCATTCCAATTCCCATTCCACAGCTAATGTCCAGCATCCGTTAT
GGAGAGACAGAGAATAGGAAGTTGACAACAGCGTGTGCCCCGATCTCTGG
GTGGGAGAGCGAGCGGCTGTGAGCAGTGCGAGGGTTGCACAGATACGCGT
GTCCTGCGAGTCCTCCGACGAGTCGATATTTGCACTAGAGTTGGCCCAGC
CGCTGGATTCATCTGGTCAGTTGGCCGCAAACAATACAAATTTTGTAAGG
GCCAGTCGATTGGATTCGAACTTGGACAGTTCCAGAACGGTTCCAGCAGC
CTTTCCCTTTTGTTTGTCCACAACCACCTCCACCAGATGGCGGCAAGTCA
ATAAAGAAATCAAAGCAGCCTGGGAATAGAGTGTACTAGCGTTCCATGTT
AAAAAGGGTAAGGGCTTGATAAAATATATCCATTTAAGAGATAACCCCAT
AAAATAATTGGAAGTTTTTCCCATTTCCCACCCCATCGATCGCTCACAAC
CAATCAAAAAATGGCACACAAAAAACAAGCAATTAAGCGATTCGTTTTTA
GGAAATTTCACGCAAAAAATGCGATTACCACCAATAAAAATATCACACAA
AAAACGCTCAACGAAAAAAACCAAACACATCGATTCCCAAACTACCCACT
CGGGGTGATACGGGGTGGGAATGGGCAACCAAACTACCACCACCTCGTAT
AGGGGGTTGCAAAAAATAAACAGCAAAAAAGAAATAATATGGAAACAAAA
ATGAAAAAAGAATCCAGAGAACCATTTGGCAAATGGATTCAATGGATCGA
TATTCTTTTTAAGGGTGAGGCATGTGGGTGAGTTGGAAATGTGAATAAAA
AACAGGTAAGGTAGGGATTTCGGTTTTGGTTTTTTGTAACAGATACTTTT
TCTCAGCGACATGTGTTTGTTTTTTGAAAAGATTTTGAAGATTCGGAAAT
CGGCAAATCGACTTATTGGTCTTTTGTGAAAGGTTCGAAGTGCAATTGTC
AGCTGGGTGGATAGAGGGACGCAGTGAAATGTGAGCAATTAGGGAACTTG
GAAGATGATGTATGGGTATCAGGTAGTGGACGCAGGATCAAAACCGAGAA
GCATGAGCAGTCGATACAGGTGTTAATCGATACTCCAAAAAAATCGCTTA
GATACTTGATGGGCGGATATTGGTCTCGAATATCCGTTATTTGTCCACCA
AAGAATCAAGTTCAATCCAACCCAAATCCGCCCTCCACCGCCTCCGAGGT
GGCTTGTGTCATGGGCTGTGGGACACGACATCTGTCAATTGCATGATTCA
CTTTCATTTCCAGCTGCCAGATCCCAGATTTGCCCCTTTCCCCCCTCAGC
TCTTTGTTATCATGCAGGTGCTCATCAGACATTCATCAATAAATTCGGTC
TCAGTGACTGCTATTTGCCGAAAGTGAAGTGCATAAATTTCAGCTTCGAT
TTGCGAGCCTTACTTGCATTTTTCAGCTGGTCATTGTGGTTGACAAAAGG
GTTGGAAGAAGGGAAACTAAAAATTTCCATGGATTTCTGCAGAAAATGCG
AACAGTTTCTGCTTTTGCCCGAAACGAGGGAGTAACATCTGAATAAAGGT
GCTACATTTCGATTATGAACCCCCTTGTTCAATTTTACACCCTTTTTTGT
GGTGGGAAATGGTCCTAATTGATACAGTTTTCATCTCTTTTCACTACAGT
TTTAAGGTCTGGCAAAGATAAATGAGAATTTATCCATGCTCTTTCCTCAT
TTCGAAGGGGACCCACAATAAAATTTAATAAAAAATGCGACAAATAATTT
GTTTTCAGATTTTGATGCAGATTTGTGGAGAATCAATTAAGGTATTCCGC
TCGAGAATCGGATGACTATTGGCAAAGATATGGACTTCGTAGGGAGCCAT
ATTGTCCTTTCCATGCACTTTCCTCATTTCGAAGGGTCCCCCCACAAAAT
TAAACAAAAAATCTGAAAAATAATTTGATTTCAGATTTTGATGCAGATTT
GTGGAGAATCAATCTACAAATTATTTAAGGTAATCCGCTTAAGAATCGGA
TGACTATTGGCAAAGATATGGCCTTCGTTGGGAGCCATATTGTCCTTTCC
ATGCACTTTCCTCATTTCGAAGGGTCCCCCCACAAAATTAAACAAAAAAT
CTGAAAAATAATTTGATTTCAGATTTTGATGCAGATTTGTGGAGAATCAA
TCTACAAATTATTTAAGGTAATCCGCTTAAGAATCGGATGACTATTGGCA
AAGATATGGCCTTCGTTGGGAGCCGTAGTGTCCTTTCCATGCACTTCCCT
CATTTCGAAGAGGACCCTGCACAAAATTTAACAAAAAATCTGAAAAATAA
TTTGTTTTCAGATTTTGATGCAGATTTGTGGAGAATGAATCTACAAATCG
ATTAAGGTATTCCGCTCAAGAATCGGATGACTATTGGCAAAGATATGGAC
TTCGTTGGGAGCCATAGTGTCCTTCCCATGCACTTTCCTCATTTCGAAGA
GGACCCTCCTAAAAATTTAACAAAAAATCTGAAAAATAATTTGTTTTCAG
ATTTTGATGCAGATTTGTGGAGAATCAATCCACAAATCGATTAAGGTATT
CCGCTTAAGAATCAGATGACTATTGGCAAAGATATGGCCTTCGTTGGGAG
CCATATTGTCCTTCTCATGCACTTTCCTCATTTTAAAGGGTCCCCCCACA
AAATTTTAGAAAAATTATAAAAAATAATTTGTTTTCAGATTTTGATGCAG
ATTTGTGGAGAAGGAATCTACAAATCGAATAAGGTATTCCGCTCAAGAAT
CGGATGACTATTAGCAAAGATATGGACTTCGTTGGGAGCCATAGTGTCCT
TCCCATGCACTTTCCTCATTTCGAAGGGGACCCTCCACAAAATTTAACAA
AAAATCTGAAAAATAATTTGTTTTCAGATTTTGATGCAGATTTGTGGAGA
ATTAATCGAAAAATTGTTTAAGGTATTCCGCTTAAGAATCGGATGACTAT
TGGCAAAGATATGGACTGAAAAATAATTTGTTTTCAGATTTTGATGCAGA
TTTGTGGAAAATCAATCTACAAATTGTTTAAGGTATTCCGCTTAAGAATC
AGATGACTATTGGCGAAAATATGGCCTTCGCTGGGAGCCATATTGTCCTT
CCATAAATGATTCAAAACTTTTTTAAGGAATTGTTTTCCAAAAATTTGTG
ATTTTCTAGACCTTTCCAATAGTTTTATTTGGTCGAATAAGTCCCAGACT
ATCGTGAACTTGTCCTCCATTTTGGAAAAAAAGAAAACTCACCCTTCATT
ATTTGGGACTCCATTTTCCCCTTTTCTGGCTCTATATGTACTATAAGCGT
TTCTTAGTTTTATTTTTAAGAGTGCCACGCGCCCTTCCCCTTTCACCCTC
CCAAAAGGCAACCACTTCGGGCCTCATCTCCAATTTACAGCACGTAATAA
AAACAAAATGAAATTATGAAGGGGTCTGCTTGAAAGGCATTAGAAGTGTC
TTTAGTTATTTTGGGAAAGACGCGCTCCAGCCCCCCTTCGGCGGGGCCAA
TCATCGCCGAGGGATTAGAGGATCTAGGCGTGTGTGGCACCGCAAGATCT
TTGTCATTGAACTTGAAAAAGAGCCGTAGTTGGGAAACGTGCCCCAACAA
ATGTTGCCGCTACCCTTTCAACACATTTGGGCAATCTGACATGGAAACCC
CTTATGTGTGTTCATAAATAAAACACATTGAGTGCTGCACCCGAATCCGA
AAAGAAACCCTTTTCTTTTGTATCTTTATCTCACGCCTGTTGCATCATCA
TCATGGAGTGATACCCTCGTCATCCGTCGAGTACCAGCTCTCAAATTAAC
CACCAATAAAAAGGCAACACTTCATAAAAAAGAACAACTTCCGTTTGTCT
TTATTTAACATCCTGATCCTGCTCCCTTTCTCTGATCCATTGTTCCTCGC
CTGTTGCGCTCCCGAATATTTTTTAGGTAATGCTGTAATCGAGAGGTCTT
TTAGGTAAACACCCTTAATTTGATTTTTAGCGCCACTTAACAAGAGGCAC
TTTTTTTTATACACACGCTTCTCATGTGATATGCATATGGGGTGAGTTTT
TTTTACAGGGGAGGGTAAAAAATACCCTCACTACAAAAAGTTGTCAGCCT
AATTGGGGTATCGAATACTCGGAATAGAGCCATTATTATGTAATTGAGCG
ATGTAAAAAATTATCGGGTGAGATCGAAATAGGGGGACCAAATGGGCGTG
GCTTGGTTTTTTTTGTGGTTTATTTTTTGCAGAGCGATATAGTGGTTGGA
GTGTCTTTTATGATGGGATTATGTATCCATAACGAACGATAGTTTGAGTA
AAATTAGTTTAAAAAATTTGTAGCACACTTCCAGATGCTGGATTTAGTGT
AATTTAATTTAAATTTTCATCACATATTTATATTCATTCACTTATACTTC
CGATAAGACTCGAAATATTGAATAGTTGGATTATTTATTATAAATTGGCT
TCCATTCGATATGTTTTTTCTTGAATATATTCGTAGTTTCTAGTTCCAAT
ACCCTTAAAATATATGCACAATGGAAATTGCATTTATTTTCTCGCCATCA
TCTGCTGCCAGCGGATCCTTTGTCCGCATAATAAATTCATCACATAAAAT
GCTGATCCTGGCTCCGATTGATCCTACGCATTCCGAATACAAAATAGCCC
AACAATTGAAACGCAACAGGGCGGACGCAAATGCAGAAAATTCAAATGTC
ATTCAAATAACGGCTGTCAAGACAATGACCAAGCACGAGGTCAGGATTCG
AGTCCTGCGAACTGTATAAGCATATGCAGGAGAAAGTAGAAAGGGAAATC
AAGCTGAAAGGTGGATGAGCTGGAGTAGCAGAGTAACGCCTGCGTCTCAT
TTTGAGAATTCAGAAAATAAATAGAATCTTTCACTGCAAAAAACTTGTAA
TTAAGAGAATGATATATTTTTTGGAAATAACAATTTCTTCCGACTACCAG
TATCCCTAAATTTTTTTCACTGTACTATTTGAATGCGATAGGTCGGCAAT
ATCCTGACACAGGATACATGTGCGTATATTGTTATTATTTTCGAGTTCCA
TCCGGTTTGGCCTCAGCTGACTGACAGCCAGCGGACGACGGCTACAAAAA
CATTCAGCATTCAGCCTCCTTTCAAAGGCGTCGACGATAAGGACGAAGTC
GAACTACCGGCTGAGGACACGACTTCCTCTCCGCCAGCTAACCACAACAG
ATGACTATGGTCCTTTAGTCATGTTTCTGCGCCGATAAGCGTGACATTTT
CATATTGTCGGCGATCTCAATCGGATTTTTTGATCTAAATCATGATTTCC
CAGTCAGCCATGCCGTCCATTCATCTATTCTCTTCGTCCTGGCCGAGCCT
GAGGCCAATCACACGCTGACGGGATTAGTTCATGACAAGTTTTTTATCTG
GGCTAATTGGACCGATCCACTCTTTGTCCTGCCAGCAGACAGCCATGAAA
TCACAAGCCGATCTTCGGATGGGACAATCCGAAGAAAATAAGTCGCAAGT
CCTTCCAGATTCTTTATTTTCCTCTTGTTGGCGTGCAATTGCCTTGAAAT
TTAAACTGACATTTATCCTAACGACGCCAGTTCTTAAACTTAAATATTCA
CTATAGTTTTAATAAAAACTACGTTTTATATGAAAAATTTAAAAAAAAGT
ACTTATAAAGTACAAATTCAAATGGTAACACGAAAATCCTTGATAATTTG
AGTTATAGGATCTGTTAGAGGAGTCCATCTGCTAAAGGAGTATTCCTTCT
CCTCCACTCTTATGGGAGGCCAAAATATTTTCTCTACCGAAAGTGTAACT
AAAGACTATCAGAAATTAGGGCATAACTTCATAACTCCACAGTCGGGAGC
CAGGGCAGATGTCAAGCTGCTAAAGATCACACAGAGTTCAGACTATTCAA
ATGAAGGGTCTGGGTTCCAGGGAAAGCAAACAATTTCCCAAAGGAGCAGA
CATAAGAAAATGATTTGTAAGAAATGGAGTGAGAAGGACTCTCCACCCTC
GGTGCCAAGCCAAAGGGCAAGCAGGGTCTAGGGGCCCCTTAGAAATCGTA
ATGTCGCGTGTTGGCGCGTAAGATTTGTGTTTTCCGGGGTCGCATCCTCC
ACATCCGAAGACCCGACCCAAGGCACAAAGGGTCGGGCCCTCGGGGTCGT
GGCTCACAGGATTATAATAGGCTCATTTCCTCGCCTGCTCCTTGGGCTCC
TGGTTCTCTGCTCCTTGCGCGAGCGTAATAGCGTAAACATTTAACGGGAG
CGTGCGCTGCGCACGCGCAACATTGCCTCACCCTGTGACCCGAACCCTTG
GCCTCATGCAGATCCTGATCTTGGGTCCGCAGCATTGTTTGATTTCCTTA
AGGCTTTGCGCGTCCTGTGATTGATTCACTGTTTGTTTTCATTGTCGTTC
CAATGATTCTCCCCTCTACACGATCAAAATCTTGTGGCTTTCTGTATGGT
GCATAATAAGTCTTTGATGCGTCTTTGAGGGTGTAAGAGTCGGCTTCGGG
AACGGGGGAGGACCTCATTGTTTAATTTTTCAAAGACTGTTTGAAGAGAA
AAACGAAAAAATCATTCAAAAACATGAAACGTCAATGAAATATCAAAATA
GTACTGCAACAATAGATGCAAAGTTTTCTTTTTAAAAATAAAGTTTTTTT
TGGTATTTCCTTAAAACTACTTANNNNNNNNNNNNNNNNNNNNNNNNNNN
NNNNNNNNNNNNNNNNNNNNNNNNNNNNNNNNNNNAAATTCTCCACAGCT
CCTCAACAATATGAATATAGCAACTAGCACATAAACTAGCTTTTAAAGAA
TGTTAGCTACCATTTCCATACAAATCCTCCATCCCAAATCATTCTCTTTT
CCCTACAAATAAAGAAGTTACATATATTAGCTGATATAATTATACGAAGT
TCATATATGCCGTACATCTATTACTTAACTGATAGTTTTAGGATTGTAAA
CTAAACTTATTGGGTGGGAGAAGTNNNNNNNNNNNNNNNNNNNNNNNNNN
CTTCCACGGAAGTATAATCTAAGCCTTCGAATTCCTTTTCAGCTTCAGCT
GCCTTAACACTTTCGTGGTTAATATCCGCCTCTTCAGTAGTAAGAACATG
ATACATGTGGCACGTTTAACACCTCCAATTCATAATGAATGAGTTAAGAG
CATCAACAAACTAAGGGAGAACATATAGGCGGAGGACTACATACGTGGAG
CCATGTGAAGGGAGTCGTTCTAGGTGTCGGGTCGTCACGCCAGGGCTCCG
CCCGCATGGCAGGACATGTGTTAATCAAGCAGCAACCTCAGCAGAGCATA
ACTCTGTTGCAGATGGACTAATTTTTGAGGAGACGGAGCTAAGAGCAGCT
GCCCGGCGGACTAAAAATAGTGCGTGGCAAGTCGAGCCTGGGTTACGATT
TATGTGACAGAACTATCGTGTTTGCGCTTAATTTTCATTTAATTTTTATG
GGCGCCAAAAAATGTGTCAGACGGCTGCTGCTTGGATCCTGGGGAGAACC
CGGCTAATTCTGGCTATTTAGATGGACCAAAGAATACAATGTATTGAGAA
AAGGTAACATGAGCTAAAAAACCAACACAAGAAACAATGTGACAGGCAAT
AGGAAGAGACAGACAAATGGAAAATGTGAAGAAAAGCGCAATTGTTGCAG
AATCACAATTGAATGCAATCCGGAAATGTCCTGCGTGGACAAGGATCGAT
GGCCATCATCCAAGTGACATTAAGAGCTGCTCAAAAAGTGCTCCAGAGAG
AAGTTCTACAGGAGAGATCATCCCCTGTAGATCGACTCAACTCGAAGCCT
ATGAGTATAGGATCTTAGGGGATGTTCATTTTAAAACTCACTCAACAGAA
ATCGAGTGAAATTCAGTTATAGGTTCAGATTCCGAAATTGCCTTAAGTAA
GGCCAGTCTTGACCTCAAAGATGACCTCAAAGATGAAAGATGTTGAGAGA
GTTGAAGGAAGAAGCGCGCGCTGCTCCTTTTGTGCATTCGCATCCTTCGG
GTCAATTTCTGACCTTTTCTCTTGGCACCCGCTTCAATTGTCTTTCTACC
GGGATCGTTGACAAAAGATCCAGGACATTGCCATAAATGTGATAAAGATT
GTTTTTGCTCTTTGTCCTTTTTTGTGCAATTGCTTGGACACCGTGCCATA
AATTGCCCTTTGACCGTCCATCGTTGATCATCGGCTAGGGGTTTGGAGGA
AAAAAATAGGTTGAATGATGCCTTAATTGAGGAGACGGCAGCTGAAACTA
GTCACTTCTTCAGAAATGCCCAGCAATTGTGGGTGTTTAGATCTAAAGAT
CGTATTTTTACTAAAGCCGATATCTAACACATGTAATACCTTCAGATTAC
AGAGGCAAACTTTTATCTTTTTAGGTACTTAAGGGTTTGTAGTTTTTCAA
TCATAAATAAAATCTACAGACTTTACTGTTAATACAATATAACATAAAAT
TAAGTTAGTTAACTCGGTATAAATACTGATTTTAAAATCGATTTTCCATG
ACGAATTCCCGTGTATACCTTGAATTGTACCACAGCGAGCTTAAATGAAA
GTCATTTTATTTTAGCTTTTGACTCGAAAGTTATTGGTTATGACTACGTG
GAGAGTTATTTTGGTTAGTATTCTGCTTGCTATGTTCCTCAAGGTGGGTA
GGTAACTTAATCAAAACGCATAGAGCTCTTTTACCCCAAAATGTAGTTAT
TTTAGACAGCGATGTATTCACAACTTTCGAGGAATTGGTAAGATTGTTGT
AAGATATTTTGAGCCGACGAATGCAAAACTTTGTTTCCCAGAGAGCCCTG
GAATCGGTTAGCGTGAAGCACATAAATTTACTTAAAAAAATCAACTCAAC
TTACTACAAACGGCCAGGAAACTCAGCAAATAATACAGAGTTCGACAAGT
ACTTTAAAATGGTCTTGAATGCTTTAAACTTAACCTCCCATGACGTAGAT
CGTATAATAGACGCATATGTAGACTTCAAAATATACAATAAATTCAGGTT
AGACTTGGAGAAAATGGTTGAAGACAGACTTAAAGTCGTAAATAGGACTC
TCAAGATTCAGATTATGTTACCTGAATGTCGGGCCTTTTATACTAAGATG
CAATGGCAACTTATGAAGAGCTTTATCCAATCAAATGTCATGAAAATGGA
AGCCATTTATACCATTAATGAAAATTGTGAAGAACTGGAAAATATTACGC
TTCCAACGGAAGCACCAAAAATAACGAAACCAATTAAAAAATCTGAAGTA
TTTGCGACAGAACTTCGGAACGTACTGTTTAAATACAACCTTCGACCTTG
GGGCAAAAAACAATACCCTGAATTTGACGAACAAATTTGGAAAGTGTTTA
TGGCTACTCTTAAAGGAAATGAAGGCCAGAAGAGATTGGCTTTAAATAAA
TTTTTGAAATACGATGAAGATCGTGAAAAATTTGACAAAGCGCTTTCCGT
TAAAATAGGAAAAATAAAGCGAAAACTTAATACGGGAGTTAATACTGCAT
GTAGAGAGGAATACATAGAGTTCATTAAGAATCTAACTCAAGCTATGTTT
CAGACCCTGTCAGAAAAGAATAGGTTCCTTGCAAAAAATGTTTCACGAAA
ATGTTAATAAATTCATTAAAGAAACAATTAAAATAAAATCATGAAAAAAT
TAATGTTTTATTTTTCTATTTGTTCATATTTTTACCATAAAATCTATACG
TTACATTTAAGGTAACATAAGTTAAAATTATTAAAGTTATTAAAAATTTC
GTCACTCTCACTAAATTAGTAAGATTTATATAAACATTACCCTTAAAATA
AAATAAAACAGTTTTCCCCCGATTAGTAGTTTAAAATTTTCGCAGTGTGA
CCATTAAAGCTCACCTTCTGCTGCATATTTTAGTACATTTTGGATCTTGG
TGCGCTAAGTGCGCTGCCACACAGCTAAAATCATACAATTTAGTTTTAAA
CAAAACAAAATGAGTCAATATAGCCACGTTAAGTATACGCAGTCACCAAC
GCCATCGGTGGTCTCCGGCTACTCCAGCGCCTCGCGGCTACATTCGCCGT
TGCCGCCGCCGGTAAACCACAGGAAAGACTGCCTCTCGGCGACCACCAAA
AGCTATAAGTATCTTCGACGACTGCTCAAGTTTAACCAAATGGACTTCGA
GTTTGCTCTGTGGCAGATGATTTATCTCTTCGTAGCGCCCCAAAAGGTCT
ACAGGAACTTCAACTACCGAAAACAAACCAAATCTCAGTTCGCCCGCGAC
GACCCCGCATTCCTGGTGCTCTTAGTGATCTGTCTATGTGGTTAGTTTGC
TTATCACCTCCCACCGCTACTGTTGGGTCGCCACCTCTTTTGCATTACAC
CATTTACTTCCGAAAAGAATCATTTAATAATAAATTTTGACTCTTTGAAC
AGTTACATCTCTGGGATTCGCCTACGTGTTGGGACTCTCATTCTGGCAGA
GCATATCCTTCATCTTTTACGTGGTCTTTGTGGACTGCATCTTCGTGGGC
ATCATTATCGCCTCCTTCTTCTGGGCAGTAACGAACCGGTACCTTCGAAC
AAACAGCCTGGAGCCGGATATTGAATGGGGCTATGCCTTCGACGTGCACC
TGAACGCCTTCTTTCCTCCTCTGATGCTGCTGCACTTCATTCAGCTATTT
TTTTACAACTGGCTCATCAGCCAGACGTGGTTTATTTCGCGGTTCCTGGG
CAACACCTTTTGGCTTTTGGCAATGGGTTACTACGTGTACATCACCTTCC
TGGGATACAACTGTGAGAGTCTATCTACATACTATAAGTGCTCTATATTA
ATAATCTTCCGATTACAGGCATTCCACATCTAAAAAACACACGCATCATA
CTCATCGCGTTACCAGTCATCTTCCTCCTCTACCTAGTCGTCACAATTAT
TGGTTGGAACGCCACGATATCTTTTGTAAATTTCTACAAATACCGCGTTT
ATTAATCGTGTGACGAGAATTGTAAATTATTTTGGCGTTTAGCTACTAAG
CAACCACGAGTATGACTAATAAAATATTTAATTTAGACTTATCAAAAGTA
ACTGAAGTGAATTTTTTATGTAATATTTTTTAATGGACTACAAATCAACA
AACAAGGAAATTACGCCAGTTGCTTTGGTTTTACAAAGGTACGCTTTCGC
TTGTTCCGCTTGCGCTGGAGCTCCTGGGCGTGGAGTTCGGCGTACACTTC
AGCGAATATTTCATTCTGTTCCTCCTCGGGTATTGTGGCGCGGTATTGTT
TCATCAAGTCGTACTTCTCCCACGGCTTCTGCACTCTTCGGGCAGACTGA
CGGTGTTTGTCCTTCAGATACTGATCAATGTTGGCGACTCCACGCAAATT
TTGACGCTCCCAGCGTTCAAGCCAAGGACGCGGACGTAGCACTACCTTAA
TGTCGTTAACCGGCACAGGCGCGCCCTCCTCCAATTGCTCCGCCTCCATG
TTCTCGTCGAAGGTGCTGTATTCCGGTAGAGCGTCTCGCAAATAAAAGAG
ACTGTCATCCAGACGCTTTTCCAATCGCAGGACCTCAACCTTCTGAATAG
TGGGATCGTACAGTTCATAGATCACCTCTATACCTTGGTGGTCAATCACG
TTTCGGAGAATGAAGCGTGCGCGCAGTCCACAGCGATCCCGGTGAATGCA
GATACCCACGAAACGACTAACCTTTCCCTCTGCATGCGGATCGGAGCTTG
TCACCGCCATTATGGAGCCCACATAAAACTCTGGCAGGTCAATTTGGCGG
CGACGGTCCAACATGTCCATGCGTTCAAGCTTCTCCCGGATTGGGTTCCG
CCATTCTATCTTGGGATCAGGCAAAAACTCGGGGTAGATGAACCGATAAT
TGGCTGGTATAACAGGTTTTCGGATTGGAATTGATGCTTCCGATGCAGTA
GAAGCTGTCGTCTCCTTTATCTTTGGTTCCTTTTCTGTTTCTACAGCATT
AGCGGCAGCATGTTCGGTCGATTTCGTGGAATATGTAACTAAAAAACAAG
TTTGCTGAATGGAACATAAATGAAAATGTAAACTACTTACCAATGCGATT
GAAAGCGCACTGTTTTCCCAGCCTATTTATTAGGAATCGAGTGCTCACGT
TCATTTTTAATATTTCCTATTCTTAAATTCCCACAATGTTTAGATAATCA
TGCCGCAATCAGCTACAGCTGCAGACAGTGTGGCCAGGTTTGTTATTCAA
CCTCTTGGCAATACTTTGGATTATTGTAAATTCATTAAACCATCCCAATT
TTGTGACAATTTGTAATTAAAGAACACTCAAAGATTTTAGTTTAATTAAC
AATTCAATAATACTCAAATGTTGGGAATTTGTCATGAACCCTGACCCCTT
TTTTCTACTTCCTTGTGCAATAGAATTTAACCCAAGTTGGTAGCCCCCAA
AATCAGCTGTTTTATTTCGGAATGTAAAAAATTGTCTGTTTTTACCAACA
AATTACAGATCAATGGACGATCAAATAGTTATGTGAGTGGCTATGTAGCA
ATCACAACGAGCTCTTCTGTGATTCAAGTGTGATTATTGGCTAGCCTCGA
TACATTGACGGGCAACGTGATACTACTGCAGCCAAACGAGGTTTTTGTTC
CGGGAGACCGCAACTTGATTCGCAACCACAGAAAGTACGGGAAGATTACG
GATCATGTTCAGCCAACTACTTCCTGTCTACGTTGGGGGCAAGATTGTAC
GTGGATTCGGACGTGGGTCCAAAGAGCTAGGCATTCCAACAGGTTGGTGG
CAACATAGAAGATAGTCCTAAAGGCCATTGCTTATTGATAACCATCCGTT
TTATACTAGCTAACTTTCCGCTCGAGGTGGTGAAAGCCCTGCCCGAATCC
CTGCCAACTGGAGCGTACTACGGCTGGGCAAACGTAAACAATGGCGAAGT
TCACAAAATGGTACTTAGCATAGGCTGGAATCCGTTCTACAATAACAAGG
AGAAGAGCGTGGAGACACACATGTTGCATGACTTTAACTGCGACCTTTAC
GGCAACACTCTCAAGATATGCATTGTGGGCTATCTGCGACCGGAGCGTAG
CTTTGAATCGCTTCAGGAACTGATAGACGCCATCCAGGGGGATATCACGA
AGGCCAAAGTGCTGCTTGATGAGCCGGAGAATGCAAAACTAAAAGAGGCT
TGTTTTTTTACGGAGAAAACCTGCTGTCGGGAATAACTTTTAAGAANNNN
NNNNNNNNNNNNNNNNNNNNNNNNNNNNNNNNNNNNNNNNNNNNNNNNNN
NNNNNNNNNNNNNNNNNNNNNNNNNNNNNNNNNNNNNNNNNNNNNNNNNN
NNNNNNNNNNNNNNNNNNNNNNNNNNNNNNNACCTGACGTCACATTAAAA
TCTGTTATTTTCACCACGACACCAAAAGAAAGCTCAAATGCATTTCAATT
AATAAAAACTTATTTCACCACCTTCGCAGAAATTACTGAGTTTCAAAAAA
TTTGTTTCCCATTATTAGACTGACTATCATTATTTGAATGAAAAATAATG
TTTCAACTCTAGGGATTTCTTTAAAATAATCTAAATGGATATCTAGATTT
TACAATTTGTGAATAAATTTTTATGATAAAGACAATGCTACTCGATATTC
TTGATATGAGTAATTGATAAAGTTTCCTTACGCAATAGTGCCTTGACAAT
AGTTTTATTTATATTCTACAGAGAATAATTATTTGAAAATCATAAATCTA
ATGTACATATTCGAATCACACTTGTTTGAATATAAAATGTAAAGTCGATC
TCAGAAAATAAATTCATAAAAAACACTTTCAAGCATACATAAATAACTAA
ATTTAGTAAAATATACATGGCTTAGTGTAACTATTATTCAATATATTTCA
ATTCCAATTAGAAATTGTTGGATTGGTTTCAATTTGGTAAATTAAGGTAC
AGATTTTCTTTTTTAATGGCTTAATGATTGGCCAAAACAACAAATTAAAA
TTCAAAAAACCAGCTATGGAAGTTAGAAAAATAAGTTATAAATCAAATTA
GTAATAAAATTGATTTAAGTCGCAAATGGTATATTTATGCGATCAAGCCG
CGGTCACACTGGGCTTGATCACCACCGAATTTAAGCTGCGCGTTTGAAGC
GTGCGAGGATTTTCGTCTATAAAACCGTTGCGTAAACCACCAGGTAAATC
AGTTACCTCTTATTAGAGCACATACTACGATCATCTACGGTACTGAAGTC
TTGCAATTTTCCAATCAGCAACATGGAGCAGCGTGCAGAACAACAACATC
AGCATGTGCGCGTGGTCGAACAGCAACAACAAAAGCAACAGGTGGAACCA
GCTGGGGAGGTGGAACCAGTAACCTGCGACACCCTATCGATCTCGGCTAG
CAAGGAACTAACTGGTTTGACCCACGAGTGCGGGGTGTTTGGAGCGATTG
CTTGCGGGGATTGGCCGACGCAGATCGATATTGCTCACGTGATCTGCCTT
GGACTGGTGGCCTTGCAGCACCGTGGGCAGGAATCCGCGGGTATTGCCAC
CAGCGAAGGCAAGTGCTCAAAAAACTTTAACGTTCACAAAGGAATGGGCA
TGATCAGTACCCTGTTTAACGATGACTCGATGAAGAAGTTGCGCGGAAAC
TTGGGAATAGGCCACACTCGCTACTCCACAGCAGGAGCGTCGGAGGTGGT
CAACTGTCAGCCCTTTGTGGTGCATACTGCTCACGGCGCCATGGCCCTCG
CTCACAACGGCGAGCTGGTGAACAACGAATCTCTGCGGCGCGAGGTCTTG
GCCCGAGGTGTGGGCTTGTCAACCCACAGTGACAGTGAGCTCATTGCCCA
ATCGCTTTGCTGCGCCCCAGAGGATGTTTCCGAACTGGACGGACCTAACT
GGCCGGCCAGAATCCGCCACTTCATGACGCTGGCTCCTCTGTCTTACTCG
CTGGTTATCATGCTCAAGGACAAAATTTACGCTGTGAGGGACACCTACGG
AAATAGACCGTTGTGCATTGGAAAGATTGTTCCCATCAATGCTGGGCATG
GCGGAAACAGGGCGGATACCCCTGCCGATGGTTGGGTGGTGTCCAGCGAG
AGTTGTGGCTTCCTGTCCATTGGAGCACGGTATGTTCGCGAAGTGGAGCC
TGGAGAGATTGTGGAGCTGACACGAAGCGGCTATCGCACTGTCGATATTG
TGGAGCGCCCAGATTTCAAGCGCATGGCCTTCTGCATCTTCGAATACGTG
TACTTCGCTCGTGGAGACAGCATCTTTGAAGGCCAAATGGTGTACACGGT
CAGATTACAGTGCGGCCGGCAGCTGTGGCGGGAGGCTCCAGTCGAGGCGG
ATATCGTGAGCTCGGTGCCCGAATCTGGAACGGCGGCAGCACATGGTTAT
GCGCGCGAGTCTGGCCTGGAGTTCGCCGAAGTTCTCTGCAGGAATCGTTA
CGTGGGACGCACTTTCATCCAGCCATCAACCAGATTGCGGCAACTGGGAG
TGGCCAAGAAGTTCGGAGCTCTGTCTGAGAATGTAGCTGGCAAGAGGTTG
GTGTTGATAGACGACTCAATTGTGCGGGGTAACACCATTGGGCCGATCAT
CAAGCTACTGCGGGATGCTGGAGCGAAGGAGGTGCACATTCGCATCGCTA
GTCCGCCACTGCAGTATCCCTGCTATATGGGAATAAACATACCCACGCGC
