# Supplementary material for: SMCis: An Effective Algorithm for Discovery of Cis-Regulatory Modules
Source: PLoS One. 2016 Sep 16;11(9):e0162968. doi: 10.1371/journal.pone.0162968 (PMC5026350; doi:10.1371/journal.pone.0162968)
Supplement: S1 Datasets — (ZIP) [file pone.0162968.s001.zip › dataset/Drosophila/Masked/dere_eve.fa.masked]

>scaffold_4929:8481001,8521000 (reverse complemented)
CCGGCGTTTATCCATTACCGTCAGTTCCTGTTTGTTGGCCAGAATTTTGT
CGGCCAACTCCTCGGTCTTGGTTATTATCTCAATGCTTTTGGTCAGATCT
GTTTGCGACATTCTGCAAGTGATATCTTTAAACAGCTTTCAGCAAAACAC
GGAAGTAAACAAAAGCATTGTAGTGAGACCCGAAATCGTACTAACGCCTT
TTCAACAGCTGTTTCATCAGGGACGTTACACAGAGGAGGGTTCACCTTAC
ATGTAAACTATAATAACCAAAGTTCAACTGTTATCCATTTTCTAAGAAAC
AACAGCTTATCCGGTTCTAAGAAACATCAGCTTACACTTCAATCTAACCT
TCTGCTATTGTATATATGCATGTATATTGTATTGAGGGATTGTAAAAGCG
TATTCCCCACACATATATGGTCACATTACAGCACACTGTAACTGCATAAC
ATTGATCCCCTAGAAAAAAAATTCTACCTGCGCCGCTGAACACATAACAT
TTCAATAGCAAGCAAAGATGGCCGCGTCATTAGTAGATTTGTAGTTTCGA
GACGAAACGAAACGTTTGTTTACGAGCACAATTTCACCGGACTGGATCTC
CGCCAGCATTCGGGCAGCTATATATGCACATTCGAAGGGACTCCAAAGCA
ATGCATTCCACCGACAGCGAAAAGTGCCAGGGCAGCAAGTCCTTGGCAAT
CTGTTGCCTGCTCCTCCACCTCCTACTCTCTATCCGACCAGCAGTGGCGC
AGGTAAATCGCGAGCCATAAAGAAATCATTACCCAGTTGTTGAGTTTACG
AGACCCATGTTCCAAACATATGTTTGCAGTGCGTGCACAGATGTTTAGCA
TATCGATTTCGCAGTAGTGTGCGTGGGCGCCTTTGCTCCGTGGCAATTGT
TTTGCTTCACCTAGGCGCGCTAATCTTAATCTCATTTCCCGCTTTTCAGA
CTCAAAGTTCGCAGCGTTATCTGCATAATGTGGACAACAGCAGTAACAAC
AACGAACGCCTGCAGCAAATTCTCAAAGGATCTGGAGCAGGATCGGGTGC
CACGCAGCTCAACTGGCCTCAGCCGTCCAAGCAAACTGTTCTCAACGTCA
AGACTGGGCTGGCCAAGCTGAACAACAGTGAGTGTGCATCTTTTCATGTT
CGTATACCCTGTAATTCACTGAAATTCCATCCCCAGCTTATGTTTACCAG
AACGCCTGGCCGGCAAACAATGTGAGACTGGGTGCAGTGACAGCCGTAAG
TTTCGACCAGGCCGGCAACGTGGTAATCTTCCATCGCGTGGACCGCGTCT
GGGGACAGAACACTTTCGACACCAGGAACCAGTTCCAGGAGAAGTTCCGC
GGGCCCATAAGAGAGAGCACCGTCCTGGCACTTGAGCCCGCAACAGGCAA
AGTGCAATACGACTGGGGCAAGAACTTGTAAGAAATTATAACTCCCTTGC
ACGGTACTTTGGCTAACTTAGGATAGTGTTTTTTTGATTGCAAATATGAG
TTTGCACGGTTGTAAAGGAAAGCATTTCCGAGTCGATCTGTCCGTCTGTC
CGACCAATATGCCATAAACATTTTACCTAAGCAACGGATAACTGATAGTC
GAGGATATCGTTCTGTATTGTTCTTGGTACTAATTTATTGTCGCGTTGTT
TTGTGTTTGTATAATACGTACAGTGCTTTTCGTTATAATTATCTGGCGCA
GTTAAATTAAATTGGTAGTAAAAGTATTTTGCATTTGTAAGTTCAAAAGT
TCTAATACATAGTCAAAAGTATTTTGTAAGATTTTATTTCGGTTGTCAGA
ATTCGAAGGCATATTTCCTTTAAGTACTCACTAGAATAGTAATGGACTTT
TGATGACTTGCCTAATACGTTTGTTTTCCCTAATTGAATACCATCTCACC
CACAGTTTTTACATGCCACATGGGCTAACCGTGGATCCGGAAGACAATGT
TTGGTTAACAGACGTAGCCATGCACCAGGTTTTCAAATTTCAGCCTCGTG
GAGGCGATGGAAAACCAGTGCTTACTCTGGGCGATGCCTTCCAGCCCGGC
TCCGGACGAAAATTCTGCAAGCCCACCTCGGTGGCGGTGTTGGATAACGG
GGACTTCTTTGTGGCGGATGGATACTGCAATGCCCGAATCCTTAAGTACT
CACGAAAAGGCGAACTCATCCTCTCCTGGGGACGGAACAGCTTTTCTGGC
ATATCCTATGATGTGGCGCCCAAGAACTTCTTCGCAATCCCCCACGCACT
GACTCTTGTCCCGGAGCTGCAGCTACTCTGCGCAGCTGACAGGGAGAATG
GGCGGGTACAATGCTTCTCCTCGAACAATGGCACGTTTCACTCACAGTAC
CACAACCAGCTGATAGGGGACCGCATCTTTAGCATGGCCTACACCCCGGC
CGCGGGTGAGTGGATAAATCTTCTTCTGATATCGGTGTTCATGAGGAGTC
ATTTCACTATTCACACCATTATAACAGAGCATCTCTTGTACAAATCATAC
CCCTAAATGAATTCATTTTCCGCCACAGGTGGGCAGCTGGTCATTGTCAA
CGGACCCATCGCCGAGTTAGGTATAAATCCTGAGCACTATAACGAGGTGC
ACGGCTTCGTGCTAAGCATGCGCAGCAAGCAACTGGTGTCTAAGTTCGGT
CCCAATAACCTGGAGTTCCAGAACCCGCACGACGTGGCCGTTACAGTTGA
CGGCAATGAGATCTACGTGGCCGAGCTGAATCCTATGCGCATCCACAAGT
TCGTGCACCGATCGCTCGCCAAACCAATGTCCTTGTCGGCCACCAAGGAC
TCTAGCAACAGCGCTATTAGCCGAGCTGTGGAAATAGACCAGGCTACTCC
AGAGGCTGTGCACCACCCCAGTGGCAAAGCCATCCTGGTGGCTTCGCTCA
TGCTCCTTTTCGCCGGCTCTACCTTTGCCTTGGCTTTGATCTTCGCACAG
CGAAGGAAACGAGGTAACCAAGCGAACAGCTCCGCCACGCCCAGCGACCT
GGTGTACCGAAAGCTGACTGCTTCCAACCAGAGTCTGTGCTGATCGGCAG
TGCTAACTCCTCACTCAATGTCCTGTGTTGTGCTGTCACACTTAACTGAT
GTAGTATCCTGTACTTATAAGTTCGAATTTGATTACATTTAATCTCACGT
TTGAATCTCACTATTCTTGCTTTTTTGGTTTTGTATTCGTATTTCGTATT
CGTTAGCATGTACCTTTTGGTAACATTTTTGTAACTAAAATTTATACCGC
ATTTAGTGTTTCGAATTATATACACAGTTTTATACAAAATACATAAGCAA
CCTACAAAATTTACGTTTATCCTTAAGTGTATTCTGTTTCCGTTTTCGGT
TTGTTTCAGTGCACGTCAGATCGCAGATTTATGCATGAACTGTAAAGGGA
ATGGCATTTCCAGTGTTGTTGCTCATATACATTTGTTAATTGTTAATCAG
TTATACCAACATATCCCACAGGTTGCCTCCCTTTTGGAGCCCGCAGTCGT
CGTCACGCGTGGGAGAAAAGCGATGGCTTCAAGCTGGGCGGACTTCTCGA
CCGGGATCGCAACGGATTCGAGAAGCTGGACCAGCAGGCCAGCGACGAAG
AGCAGGAGACGAAGACACTGGCGAGTGCCCAGTACGCCTAGGCGAATGAC
CAAGACTTACGCAGCTAACAAAGCATTCCTAGTTCTAACTACCTGTACCT
CATTGAAATACCGACCTAGTTTTACTTGAGCTATATGTGTGTACTTTAGG
TGACTTTATTTACCTTCCTTGGGGTGCATATCGCAGAGAATTCCGATCGG
GGAGTATTTACTTTATTTATTTAAGGTTGTCAAGCCATTTGTAAAAGTAT
TTTAAACATGTTATTTATGGAACTTTTTTGAAGAACTATGCGAGTATTCC
AAAGCCCATTTTGTGACGAACGACCTTACTCGTTAAGTTCCATNNNNNNN
NNNNNNNNNNNNNNNNNNNNNNNNNNNNNNNNNNNNNNNNNNNNAAGGAA
CAAATTTTTAAAATGTATGCAGTTTGTAAATGTTACTGTTTTAATCAACG
ATCCATGAGCTCGAAAATATCTGAGATATAGTAGGTGCCACCAGAGTCTA
GTGACTTGACCTCATCCTTTAGGTCAACAAATTTGTTTACATTTAATTTT
CTACCAATTGAATCGAAGTTCTCCGCGAATGCGCCTTATATCTTGCGATT
AATTTGCCAAAACGAATATAGTCGTATGAATCTGTCATAGTGCGTATTTT
GATTATTTAAAGTCTGCGGCTTAACTAGATTTCTTTATAAATAGGTGTAC
AACATATTGTGTCGACTAATAAGGCCCCATTGTGGCGAATATAAACCCCC
TACCTCTTCCCAGGCTGTCCCTATCCCAGAAGACCTAGGCTTTAGCTTCT
GGCTGGCGGTCAGACAACCTGGGCAAGGAAGCCTTCATTCTCCTCCGTTA
CAATAGCATCGATGTTGTAGAATATAGCATGCATCGCGATTACGAAGCAT
GAAGCACCCAGTGTCCAAAACAAAACCGCTCCCGCGCCCACCAGGAAAAG
CACTGGTGCCGTCGCCAGATTGAGTGCGATTATCTGCTGGCTGGGCGTCA
GTTGTTGTCCCACGATGGTGATGTTGCTGTTGCGCACGCGCAACTTGTGG
CAGCCAAAAGCGGCAGCCAGGATGACCAGCAGAATGCAGGGAGCCGTGAT
GCTGGTGATTGTAACTATTAAATAGGCTGTGCAATAAGGCATTTATAATC
ACTCACAGGCAGTAGATCATCAGTACAAAAAAGATGAAAACGTAGTTGGC
CTGAAAGTAGGAGAGATTCCGAATAACCCGGCTATTCAGCCGCTGCATGC
TGACGGCCGTTTTGAAGTTGTTGATGTTGAAGAAGACTACCCAGGGTCGC
AGGGAGTTCCGGACCATTTGGAAGATCTGCAGCGGTGACGGAAGATTGGA
TAGCGACGGCAGACTGCGTTGTTTAAGAGTAATTAGTACCTATAGCCTCC
TTGTTACGGGTCACTCACCTTTGAAGGTCCACGGGGAACCTGCCTCCTGA
GGGTGGTGGCTGATGCATATTGCCGGATAAGTTCCCGCTAGCCTGAGCCA
TTTCTTGACCTCGTCTTAACTCTTATCTAAAAGACACGTCTTCGCTGCAA
TCTACTATTCTTCTTTCACAAGTGTGGGCGTTCTACAAGTGTTATATGTA
TCTTTGCAGTCGTCACACTTGGTTCGAGAACAGTTTTTCGGATGCTGCGG
CGTTTGTGAAGCGACGAGGTCTTTCCCGGGGCCACTTCTACATGCAGGCG
GCGACACTTTCGATGTTGATTTTACAATTTACTCTTAATTTGCTATGACA
TCGTTTTCTTTTGAGAAATAGTACACAAAGTTTGAAAAATCTGATGTGGC
AGATAGTTCTAGGATTGCCGTTGCCGTGACGTGCAGTGTGGCCGGAGTTG
CGAATGCGCTAATTCTCGAAATTAAAGCAACTGAAAAAAAACCCAATGCG
CTGAATGCAATCAAACTTCTATTCCAACACATTTTCTCACGGTGTTTGAA
TACAAATCATATTATTAAGCATATTTTTACACAACATATTTATGTTTTTA
AATAATGTAAGCATATTTCGTTACATAGCCCATAAACCATACCTTGTGGG
TCAAAGTATCCAGATAAGAGTTACAATTTATGCTGATTAATGGAATCTAT
GTATGAATATATCTTGTACCTAATTCAGGTGAAATTGAAATGACACTAAG
AATAAGTTTGAAAGTCAAAAGACTTTCCATTGGCGTTATCTATTGACTGT
ATCTGCACAAAGTACTCTACGTAAGCGTGTTCATGGATATGGATTCATGA
CGTAAAATCATTGATAAGAATTTTTATCCATTTACGGAATGAATCAGAAA
TTTGATTTTAATTTCCGGGAATTGTGACAGTTTAAAAAGTGTTAAATGTT
AAAAGTGGATTTATATTATTTTTTTTCGTAAATTGATTATAATTGTTGTA
ATTTACTGTATTTTTAGACTGTGTACAAACTACATGCAAATCATGTTCTT
CTAACTTGGTGTTAGAGTTAAAAGACCTGTCAANNNNNNNNNNNNNNNNN
NNNNNNNNNNNNNNNNNNNNNNNNNTATGGAACTGAAACAGATGGAGATG
GATGCACCCAGTAGGATTTGAATGCATTGCATGCAGTCAGGAGACATCTC
TTTTCAATGAACTTTTAATACACATTTGATAGATTTCAGATAGTCGGATT
TAATCCTTGCCTGGCCCCTGAAGGCATTTGCGTAATAGGTGTTCAGGGTG
ATAGGTGNNNNNNNNNNNNNNNNNNNNNNNNNNNNNNNNNNNNNNNNNNN
NNGTGTTCTTCTAACTTTTACATAAAGGGTATAAATGCTGTATCACTGTC
GAATTGTGATGTTTTAGATATGGCATTAAAATTCATTCATACTTGGTCCA
TGCTCGTGGAGACCCAATTTTCCCATAGAGTGAATCATTTTAGCAATCCG
GATAAGCTTACTTTTAAGACCAACTCGTTTTTGAATTCAGTCTTCGTTTA
AGCTTCGACATACCAAGATGGTCTTGATCCCGTTTTATTTCGCACTTCTA
CTCCAGGCGATTTTCTTGGTGCATTCTAGAAATATTGGTAAATAGTGGCA
AGGAAATTTCAAATTACCACAGACCAGTGCCAGTGCTTAAAAAATCGTCC
TTTGACGATTCAGGATTTCTCGACGTTTTAATAGCAATAATAATGAGATC
TGCATTGTGTTTTATTGATGGAGTCTAAAAAATTCGATTGATTTCGATAC
TCATAGTATGTAACATAAACTTGTTACTTGTTACAACAAGGGAAAGAAGC
AGAAAGTTTTAAAAAGTTATATTTTGCGCCATTCTGGTTATTCTCATTAA
CTGGTAAATTTTGTAACCCTTAGGAAATTTTAGGAATTGCCCATTGGACG
AAGTGTGCGTCCCACTGAACACATGCCAACCTCTTATGGCCCTTATAAAT
CTCATGAAAGAGATAAACTATACGAATTCAACACTTCTCAACGTAAAATG
CGGCATGCTTAATTCTGCTCGTGAGCTAGTGTACAATGTGCACGTCTGCT
GTCCGAAGGATCTACCAGATAGCAGTGTCTGCGGACAGAGTCCTCCTATA
TTTTACATTGTGGGTGGCAAGGATGCACAGCTCAACCAGTTTCCCTGGAC
TGCCCTGCTGCTCTACAAGCGCGACATCGCCCGCCCTTGGACTACGTCTC
CTCGGTGTGCGGGCTCCTTGATCACCAACAGATATGTCCTCACGGCAGCC
CATTGTTTGACCGTGACCAGGTTCACTGAGATAGGTGTGCGCCTTGGCGA
GCACAACCTCGAGACCAATCCCGACTGCATCTGGCTGCTAAAGAAGAAAT
GCGCTAAACCGCACGTGGACATCGATGTGAGTCTGGCCATCGTGCACAAA
CAGTACCACACGAGAGATGGAAGGCACTACAACGATATTGCTCTGTTGCG
CCTCGCAAGACCTGTGATGTAAGTAGTGTTGGCAGTGTGCTCTATGGGCT
GGCTGTTTGGGGTCCCCACATTTCCTAGCCACGGCTTCTCTTTCAGATAC
ACCGCGGGAATCAAACCCATTTGCATTAGACCCGACTTTGAAATAGCACG
CTCCTCCTTCGAAAACCACACCTTGGAAATTGCCGGCTGGGGCGATTCGA
GTAGACAGCAGTACAGCTCCGTATTGCTGCACGGCACCATCAGAGGTATG
AGTCCGGAAAATTGCCTAACACAGTTTCCCACCCTGCGAGTGGATAGGGA
CATCCAGATATGTGCCATGGGACGGGATGGTACCGACACCGGACGAGGCG
ATTCCGGTGGACCGCTGATGGCCTCAGTGGGAAGGGCCGATCATCAATTT
TATTACCTAGCCGGAATAACTTCCTACGGAGGGGATGCCTCTAGTTATGG
ATGTGGGCCAGCGGTTTACACAAAAACCTCTTCATATATTTGGTGGATAA
AATGGAATATGATGAATATATGGAAAAAAAGCTTTATGTAAACATATGTA
GATATGTTGTAAAATTATGTAGCCGTTGAGAACTCCAAACTTTTGACATG
ATCCCCTTATTGCTAAAACGCTAAAATCTTACTTAGACCAACTCTAATTA
TAATTCCATTAATTACACATATAAGTTTGCATTTGTGATAATTGCGATTT
GTCAGCGTCAGAAACTTTTTTTTTGTCNNNNNNNNNNNNNNNNNNNNNNN
NNNNNNNNNNNNNNNNNNNNNNNNNNNNNNNNNNNNTACTCAATGAGTAA
GAGATTTTTCTGAAAAATATCTTCTACCATGCGCTTTGGTTAAGTTGACT
TAACACATTTGTGTAATCATTTGAAGAGAAAAATAAAGAAAAAAAACTTA
ATTTTTTTTACGAAGGAGAAAAAATGGGTTCCGGAATGTAGGGAGTTAAA
TGTAAAAGTGCCGACAGCTCGATAACACATCGTCCCCACTACGTAAATTC
GAAGGCGACTTTGCATGCGCCTTCTTTCCGCCAGTCGCGCCTTGGTCACA
CTACAGATCTACAGAAATTTGGATTTGGAAAATTCCCGAAATCGCTGCCG
AGGCTGGAACCAAGTCTATCCCAGGGCAAACCCATCCAAAAGCACAAGCC
TCGCAAGCATATAGGACACTAGAAATATGGCTGACGATTGGGGTAAGTTT
CGATTGGCGTGGGCGGCAGCGTGTACGGTGCGTCATCTGCGACGGACAAT
AAACGTGGTCGCCGTCGCNNNNNNNNNNNNNNNNNNNNGAGTGCCATGCA
ACCAGCCTTGATGAGTATTTTTAGCCCCTGTGCCAACTAACCGTTTGAAA
CTCTTGTTACTCACTATGTTCCTGGGACTGATCCTGTCATCGGGCAGAAT
CCGCAGCAGACAGTGAGGTGGTCATACGGCCGACGGCTGCCGCCAGCGTA
AACAAGTGGGAGGGCGAGGACGAGGATGAGGACATCAAGGTGCGACCAAC
GAAATCCAAGTGAGACCGAAAGCAGTGCCAATCAGTATTCAAAACCAACT
ACTCAAGTGCCAGCCCAACAACAAATGCCAGGGCCCAAAAACTTGTTTTC
GTGCACTCTGGTTTCACTTTCGTTTCGCTGTACACGTGTGCATTTTTGCA
GCAGACTGATCGAATCCATTCTTTGTTAACTGCCCACAGGACAGCTGNNN
NNNNNNNNNNNNNNNNNNNNNNNNNNNAAAGCCCACGAAAACAGAAGCCC
CAGCCAAACCGAAGCCAAATAAGGCGCTAAAAGCCAAACTGGAACAGCAG
GCGGTAGGCTGATAAAGCTCAAAAGGGGTTCTCAATCCCCCACTATATTA
TCATCACTTACTTCTTCACAGCGCCTGGAGGAGGAAGCGGAGGCACAACG
TGTGGCCAGTCTATCGCCTGCAGAGAAGTTGGCTGAGAAGCTGCGTTTGC
AAAAAATCCAGGAGGCCTCTGATCTCAAGCATGCCCAGGAGGCGTTCGGC
GTGACGAGTACGTGCGGCGGCCTAGACGCCTTCAACCCAGAGAGCAAGGA
GGAGTTCAAGGAGTTTGGCGCAACGCTCAGCTGGAAGGTGGCCCAGTTCC
GCGAGTCGGAGCACTTCCCGCAGTTCGTTGAGGATCTGGTGCGCAGTCTA
TGCGTGAATCGTGAGTGATAAGCTAGCTGACACCGAAAGGCGTGTTATCT
GATTTGATTTTGCACCTTATCTAGTGAGCGCCGCTGACATCAAAAAGGTC
AAGATGAACGTGGAAATCTTGCACTCGGAAAAGCTGAAGCTGGAAAAGGC
CAATGCCAAGAAGCCCGCCGGAAAGGGCAAGGGCAAGGTCACTCTTCGCA
CCGAAAACGACGTGAGTGTTTCAGTCGCCGTTCGATCGCTGCTCGTGAAT
GAACCTATTAAATATACTCTTTCACAGGACATTGACGGTTACCAAAAGTA
CGGAAATGACTTCACCGAAGACTATGACGACTTCATGTGAATAGGATCTA
TAATGTAGCCCGCATATAATTAATCTAATTATTGAATACATAGTTGCTTG
TTGAAGAGTTCTTCTTGTTAGAGATGCTGCGCAGGAATAAGAGTCCTTTG
TTAAATATAAAATGGCAGAACCNNNNNNNNNNNNNNNNNNNNNNNNNNNN
NNNNNNNNNNACCATATAGAACACAGAAAGAGATACAGACAGTCAGGCAA
TCAAGAAACCTCAACGAACACGCGAATCCAACTCCAAACCGAAAGAATAT
TTAGGCAACTGACTTATGGCAGCAGCATATGTATGTAGGTCGTATTCGGA
ATGGCTTCTTGTGAAATTAATTTTTGTATAAAGAATAAAACTACAGATCG
ATATTAAACGAAAACAAGAAATGCCTATTTATTTATCTGAAGGGAACAGC
TGCTATTTACTAAAAATGGAATTGTTTTCACCAAATGTTCGTACCTAAAT
GGTAATGGACCATAAACTTTTTAAACGAGCTATTTGTGGGAATATACTAT
TAATTTATTTAAAACGAGCATAAATGCGCGCCTTGGTCTGAAGGCGTTTC
ACTGTGAATGGTAATGTGGGTATAGCCAAGAAGAAGCATCTCTGGGAATG
GTTTGTGACTTGGCTTAAAAACACAGTATTATTATTAAGTTCTTAAAGTA
GTCACAAATAAATAAAAGAAGTCGAATACATCGTAAAAGAAAGGGCGCTA
AAGCATTTTTAGCGCACCTTTGCCGTTTCAACTTCTCCATTAACTTATCG
CGCCTTCAGCCGAGGTCTGGCTAGCTTGAGTGTAGCTAAACTGCCATCGC
TGTCGTCATTTACTGCACGTGCGGCAAATAAACAAAAATGAGCGATTTTA
ACAAGTATTGCGAAGGTTTTATAAGCTTGTAAGCCTGCCAGGACAGCCTG
ATAAATGCTTGCATCTTGCAGAAGCCGCGAAAGAGGAGCTGCCCGACTCG
GAGGACGAGGAAGACATCGGCGACGAGGACACTTGCAGTGCACAGGATCT
TGCCGCCGAATTCCAGCTGAAGTACCAGCCGCAGGACGAAGTCAGCGTGT
CCCTGCAGCGTGAATATGTACTTAGCTTGGCAGCGGATCAGGAATTCTCG
CGCATTGCCGCCGGCCTGTCCAATTCAGCGGTGCACATCTACAATTTGGA
TGCAGGCGCTGGTAAACTGGAGAACTTTAGCTACCTGCCGCCCACAGAGT
CAGCGCATCGCGTTAGCATCTGTGGCGTCCGCTTCCTGGACGAGGGACCA
CACAACATCCTGGTGGGCACCACCGATGGCTACGTGCGCCTCTACGATCT
GCGGCTAAGGGGCGAACAGGCCAGGTTCAAGTACACGCAGCACCCGGATG
TGCCTCCGGTGCCCAAGTCGCTAGCGTGCTTCGACAGGAACGCCAACGGC
CGCATCATTTGCTGCGGCACTGAACAGTTTCACAGCAACGCCTTCCTGGT
GTTCTTCGATGTTCGGCAGCGCCAGCAGATGGGCGTCTACTTCGACAGCC
ACGAGGACGATATCACCTCGGTGCGGTTCCATGGCCAGAATCCGGACCTT
CTGGCCACAGGTGGTGTGGACGGGCTGGTGAATGTGTTCGATGTGAAGCA
GCCGGACGAGGATGAAGCACTGCTTAATACCTTCAACACGGAGAGCAGTG
TGGCCCGTTTGGCCTGGCACAAGAACGTCTACGACAAGGACATCGTATCC
TGCGTCACGACCACCGGCGATTTCAAGAGCTACGAGTGCGAGGAGGGCGA
CGAGGTGACATCCTTCGCGCGGCCGGACGTCACGGCGGCTATAAGGAGAA
AGAAAGCGGCGAACTTCAACTTGATAAACGCCCACAACCAGGAAGACGGA
GGAGTCTTTCTGCTGGCGGGCACGAACTTCAACAAGGGGTTAGTTCTTAA
CTTGTTTACCTGGTTTTTGCCTAGCACGCAACCAACTGAATAATCTCCTT
TCAGCGAGATCCTGCGCTCCGTTAGCATCACCTCCAAGAACAGCCTCCAG
CCATTGGCCAACTTTCAGGGAAACAAACAGATCGTCAGAGACAGCATTTT
CGATGCGAAGAGAGGTTTGCTTTTTACGGGCGGTGAGTCCGGCATTGTTA
CGGTTTGGACACAGGACGCAAGTGGGACGGCGGTTAGCAGTGAAAAACTG
AAGGTCAGGAAGGAGAAGAAGTCACGCAAGCAGGCGCCATATTAAATGTG
TGTTTATGTTTTTAATAAAGGTTTTCTAAATAATCGAAATTCATTTCAAA
TTTAATGTTGCCAGATCTGCGTAAGGCGCTCATGTTGGCTGGCTGACAGG
GGCCCGCTGATTTGAGCCTACGTCTAGGAAAGCGGCTTACGTATTGAATA
AGTGTAGCATACTTTTGATACACGTTTTGAGCTACGTTACTTACATATTT
TCTACTTGACACTGGCATACACAAATGTAGATACATGTGGGCTAACTTGT
ATCTGACATGCGTATAAAATTAATCACAAGGGACTTTAAAAAGAACTGCC
TCTTACACAATTTATAAATTATATTGCATAATCTTGTTTTGTCTACGTAG
AAAAGTTGAGAGCAATTTTGTAGCTATTTACCACCTCCAATTGTTTAGGT
AACTATCTTTTAAGATGAATAGTAAAAGCCCCTCACCGGTTGGTATCTGC
AGCCATTCAACGATGATTCAATTCACCCCCAACCTGCGCACTCAGTGCTC
ACTTTCTGTCTCAGCCAGGTCTGCTGAGTAAAAAATTAGCACATCCTCAG
CGCAGATAAACGCATCCTTAGAACACCCACTGCACCTCNNNNNNNNNNNN
NNNNNNNNNNNNNNNNNNNNNNNNNNNNGCATCCCTTCGCACAGAGAGCG
GCCCAATTAGTGCTGCAGTAGGCATTTCGAATCCGTGCCCACAAATCGGC
TAATCCGCTGCCACTGCCTGACGGGCNNNNNNNNNNNNNNNNNNNNNNNN
NNNNNNNNNNNNNNNNNNNNNNNNNNNNAATGTTGACAAATACAACACCT
ACGATACAAATAAAATTGCTACAGAAGTACCACCTAGAAACGGGCACAAC
CGGAACGACTTAATTTACTCAAATTTACAGAAACATGCGATGACATAGNN
NNNNNNNNNNNNNNNNNNNNNNNNNNNNNNAAACACAGGAAGATATCTCG
ACGCCGCCACTGAAACTGTGGGTTTGCTCCTGCCGAGCGAATCCAAAGCG
AGTAGGGTCCCATTCGGGGCCGGAGTAGCCAGAGTCCTGCAGCTCACTCG
AAACCGCCACTCACCGTGGCTAATTGCCCATCAATAAAGGTCCTGGCTGC
GAGGAATTCCACCGAAAGTCGCTGCCTCCTTCGTTCTCCAGCCGAAGAAT
TCCTCGAGCAACCAAAATATTATGGTGTGCCCCGCTGTTCTCGCACAGTC
AGCGCGAATTTGCTGCGGTGAGTCGATGCTGTTTAGCAGGACCTNNNNNN
NNNNNNNNNNNNNNNNNNNNNNNNNNNNNNNNNNNTCTGACTCTGTCGGT
CGTCTCCTGGTTCCCTTGCTCCTTTGGCGGCACTGTGTCCTGTCGTCGTT
GTTTTCCCGTGATTTGACATGTCTGTTAGCAGGATGCCTGACCCTGAGGC
CGGGTCCTGAACTCAGTGTGTCCAGTGTTCCACTTTGATGTGATTCGTCA
GTGCGGTGGACTACTGCTACTGCTCTCTCGCTGAACTGCGTCTTGAGTCC
TGTTCCGCTGCCCCCTCCTGCGACCTCTGGCCCTGCACTCTGCGGCTTTC
CAGCGGCGTTTGTTGGCGAATCTGACCCCGAGCTCCTGCTGCTCCTCGGC
TCCTTCGCCCGAATCCGAATCCATATCGGAATTGGTCACAGCTCCGAGTG
AATTGCCCCGGAGACCGCAATGCGCTGTATTTATAGTAAACGTGTCCGAT
TGATTTGGCCACCCGTGGCGACTCCGTCGCAGATGCCTCAATTTGCATCT
ATCAAATGGTTTACATGGCTCTAAAAAAGGCCCCTCCATGGGTCGCCTTA
ACATTGCAATGCTCTTACTTGTGAATTATTAAGTGTAACTACTGCGATAT
AACTCATGGCAGTTTCGGTTCGGTTTTAGGATGCAACATAGTATGAGTAC
CAACGAGCCCAAATTGCAAATACTCGTAGGATCAAAGTATTACACATGAT
GGTATATGATTATGCTCCTTTATCAAGACGGCTTGCTATCCTTTTGCAAT
TATTCCAGCTGATAATGTTGCAGGGTAATAACATCAAATGAATTAGAATT
ATCTACGTCAGGTTAAAAAATGGATGCCCTAATCTATGCCCTGATCTTCT
GTTTCTGCTTCGAGATTCCGCCACTGCCCTCATTGATGGTTTGCCGGGGT
ACTTGGCCCAAAAGTCCCTGCCGTCCAAAAAGACGATCCTAAAAAAGAAA
CCGCTAATCATCGGGCAGCACAAAGAGCGGACAACCGCTCACCTAATTAT
TTGGGCGATTGTGAGGAGCGGACAGTCGGCTCGTGGACGCTTTTTGTGGC
CTCTTTTTGTTTCGACAAAAAGCGAGCCAATTTTTTTCTTTCTGGGCCAC
TTTGTTGCTCTTTTTATGAGTTTTTTCCATTGTCACTTTTTCCGGGCCTA
CCTCGCGGCCCTCGAATCCCGCGATGCCTGCCCTACAAACCTCCTAATTA
CGGCAGTTAGTCGTTGTCCGGGCAGCAGGACATGCGGACATGCGGACATG
CGGAAGGACTTGCGTGCGTTTATTGCACGCTCGAATTTCCACTAAAAATT
GGGCCGAAAGAAAAAACTAGGTAGGACCAGGAACTGGAAACTAGCAAAGC
GGACGCGCCTTTTTATTGGTGCACCTTCGGCGGAACCGCAGGATAAGAGC
TGTAAAAGCGACGACGAGGACACAAGGATCCTCGAAATCGAGAGCGACCT
CGCTGCATTAGAAAACTAGATCAGTTTTTTGTTTCGCGTCCGCTGATTTT
TGTGCCCGTTTGCTCTCTTTACGGTTTATGGCCCCGTTTCCATTATTTCG
TCATTTTTCCACATTTCCCAGCTCCTTTGTGCCGCTCAAAGAAATCTGTA
CGGAATTATGGTATATGCAGATTTTTATGGGTCGCCGATCCGGTTCGCGG
AACGCGAGTGTCCTGCCGCGAGGACCTCAGCGGCGATCCTTGTCGGCCGT
ATTAAGAAAGTAGATCACGTTTTTTGTTCCCATTGTGCGCTTTTTTCGCT
GCGCCAGTTCTGTTCCCCGAACCCAGCGAACTGCTCTAATTTTTTAATTC
TTCACGGACTTTCATTGGGCTCCTGGAAAAACACGCACAAGGCTAGCTCT
AGGACTCTACTGGCATACCTGTAATGGTGTCCATAACGCGCACTGCTCTC
GTTTTTAAGACCCGTTTGTGTTCGTCTCTGGAAAGTAGATGGCATTCACA
TTTTTATGAGTTCGTTCCCAACTACGGCTAAGATATGCCAGTTTGTTTTG
TCTCCGGCAATTATTGGAAATTTCATTGGGTCGATTGGGTAGATGTCGAT
TGGGTCGATGTCGATGCCTTCCCTCGGGAAAAGTGAATAGGTTGTGCCAT
AAAAATCGCTGCTCTTGGAGATGAAATGCTGTAGTAGTATGCCAAAGCTT
CATTCTGCTTTTTTATTTTCTCACTGCTAAATGCAGCTAATTTGTCGATT
GTCTGAAAAGTGTTCTCTAAGCCGAAGCACTTTTTTATGATGTTGCTAGA
AAATGAAATCACTTATGTTGCCATACATCCCCAGGCATTTTATGGCCATT
TGAGTGCGGGGTGCGCAGTTCTGCTTAAGTGGCGGATGGAAACCACCACA
TTTATTCGAGGGATGATGTGCTCTAATACCTCCTCATCAAATGGGATGGT
CTCTTCGCATGGAGAGTGGCAAACTCTTGGAAAAGTGAGGCGGAGTTAAA
AAGCCGTGCTATATAACAAGATTTTTGATATTCAGTTATGTATATATGGA
CAAGAAATATCAAAGACCTTATCAAATATGTTGCCTTTTATCCTCGAAAT
GAAACAAATGCTCTACTAATTTGGCAAGTCAAAAGATCAGTTCAGCAATT
ATTCAAAAGAACATAAAATATGCGTATATTTTTGGGAATGTACCAGTGCT
TTCCAAAATAGATTGCCAAACAAATCAACTAATAACTTTAATTTAAAAAA
CTGGGCAATCCTGAGTTGGCAGTCTTCCCAAGAATGGCTCCTCGAGGATT
TCGGGCTGAATCACTTACTCAACCCGTCGATTCCGTCCGCGCAATCATCA
TAAATTCTCGGTCTTTTTGCTGTAATTGTTTTATGGCAGAAATTACTCAA
TCATCAAGCATAATTCCCTCGTTTTCGCCGTTTTATTGCCAATTTTTGCA
CTGCCTCCCGCCTTTGCCACTCCCGGCCCTTCCCTCATCGTTTTGCGAAT
CTCCGACGGATTCGCATTTCTATTGCGCGGACAATCCGGCCAGTGTGTTT
GCCATTTACTTGCCATGATGACGGGCATAATCAGCGAGATCGGCGCTTTG
TGAGTGCAGAATGTGCAATAAAGCGGCAACAATCGGCTTGGGATTCGCCT
TCCCCTATTCCCAGTATTGCCCGAGTGCCCGGACGACTGCGAAAGTGTTT
GNNNNNNNNNNNNNNNNNNNNNNNNNNNNNNNNNNNNNNNGACTGAGCAG
AGGCAGGTACTTCCCGCCGGCCGGACACTTTCGCCTAACCAAGCGGACTN
NNNNNNNNNNNNNNNNNNNNNNNNNNNNNNNNNNNNCCCGATCGCCATAA
AGGGTATTTACTGTCGCTGCCGCAGAGCCTCGCTTGACGACTTAACCCAA
GCGGTCGTTCCACGTCCATTCTCCGGACGGAGTCAAAGACAAAGGCCGGC
GGAGCTGGACAATAGGCAAGGTTGTTGCTTGTGGGTAGAGGGTTTCAATC
CCGAAATTGTACCTTTCCCGGGCGAGAAGGGCTTGCATGTGGGCCTTTTC
CAGGTCGCNNNNNNNNNNNNNNNNNNNNNNNNNNNNNNNNNGGCCGGTCG
AGTTAATGCCAATGCAAATTGCGGCGCAATATAACCCAATAATTTGAACC
AACTCGCGGAGCAGCGAGGGCATCCTACCCGGTTACCCGGTACTGCATAA
CAATGAAACGAAACTGGGACAGATCGGTGATGGTTTCTCGCTGTGTGTGC
CGTGTTAATCCGTTTGCCATCAGCCAGATTATTAGTCAATTGCAGTCGCA
GTCGCAGTTGCAGTTGCAGGGTTTCGCTTTCCTCGTCCTCGTTTCACTTT
CGAGTTAGACTTTATTGCAGCATCTTGCAGCAACAATCGGCGCAGTTTGG
TAACACGCTGTGCCCTTCCACTTTCCACATTCCACGGCCCAATTCGGCGG
ATTTAGACGGAATCGAGGGACCCTGACTATGTTCGCATAATGAAAGCGAA
ACCAAACCGGGTTGCAAAGTCAGGGCATTCCATCGCCGTCGCCATCGCCA
CCGCCATCTTCTGCGGGCGTTTGTTTGTTTGTTTGCTGGGATTAGCCAAG
GGCTTGACTTGGAANNNNNNNNNNNNNNNNNNNNNNNNNNNNNNNNNNNN
NNNNGTGCCCATCCCGATCGCAGTCCCATGCCCTTTTCATTAGAAAGTCA
TAAAAACACATAATAATGATGTCGAACGGATTAGCTGCGCGCAGTCCAGG
CAGCGCAATTAACGGACTAGCAAACTGGGTTATTTCTATTTTTTTATTTT
CGCCGACTTAGCCCTGATCCGCGAGCTTAACCCGTTTGAGCCGCAGCAGG
TAGCCATCCCCATCCTGGCTTGCGCAAGTGGCAGGTTCGCTGCCCCAGGA
GAGCCGTGGAGGCACTCTGGCCACTGGCCTGGTACAGTTGCCGCTGGGCA
TGATTATATCATCATAATAAATGTTTGGCCCAACGAAACCGAAAACTTTT
CAAATTAAGTCCCGGCAACTGGGTCCCCATATCCCGTATCCCATTTTCCC
TTTTCCACGTTCTGCCCGGCAAAAGGCGGCCATTATCTCGCTACAGCAGA
TCCCAAATGGTTATGGCTCCCGCTGCCACCGGGGTGGATGAAGCCCCCAA
ACCTTGCCGCCCATTCCAGCTCGACAGTGTGGGGCTGTTAAACGTGCGGC
ATAATATTAAGACTTCATAAAAGCGCAAATAATTCGCTGGCAGGCGATCG
ATAAATACATATGTACACACATATACATAGTGGGATACACACTGGCAATC
CCTGGGATGCAGTGGCGACAAGCAGCACCCGCCCGACTGAGCGGCATAAT
GCCATATCATTCTTGATGAAGCCGATAAAATCCCATTATTAAGGGGGCCC
GCCCGTCCCGCTCGCTCCTGCGGAGCAGCCGCCTGCGGGCGCGCGAGACA
AAAGATTCGCTCATCCGCTATGAATACCAAATCCAAGTCAGCGCGCGCTC
TCTCTCTCCAGCACTCTCGGCACCAGCATGGCCAGGACCTCCTCATGCTC
CTGGCGAGCAGAGAGCGCTGCTCCATCCCGCTGCTCCTCCGCTCCTCCGC
TTTGTCCCGCCTCGTTATCGCCGCTCAGCACCCAGCAGCCAGCAGCCCAG
CAGCGCACGATTAGCACCGCTCCGGCAGTCAGGCTGTCAGGCTGTCCCGC
TCGCACCTGCCTCGGCCGCTGCGATTGGCCGCTCCCAGCGACGGCGGCCA
TTTGCCTGCGGAGCGCAGCGGTATAAAAGGGCGCGGGGTGGCTGAGAGCA
GCACACTCGAGCTGTGACCGCCGCACAGTGAACAACTGCCTCGTTACTCA
GCCGACAAACCGACTTTGAATCAGAAGACGCATTCCAAACATGCACGGAT
ACCGAACCTACAACATGGAGAGCCACCATGCCCACCACGACGCCAGTCCC
GTGGACCAGAAGCCCCTGGTCGTGGACCTCTTGGCCAGCCAGTACGGCAA
GCCGCAGACGCCACCACCCTCGCCAAATGGTAAGTTTGATGCAGAAAAGC
GCAGCAAGAGGGACAAGTGACTTACACCCGCTCCTCTGCTCTCTCCAAAC
AGAATGCCTATCCAGTCCGGACAACTCGCTGAACGGCAGCCGCGGCTCGG
AGATACCCGCCGACCCGTCGGTCCGTCGCTACCGCACCGCCTTCACCCGC
GACCAGCTGGGTCGCTTGGAGAAGGAGTTCTACAAGGAGAACTACGTGTC
CCGTCCGCGTCGCTGCGAACTGGCCGCCCAGCTGAACCTGCCGGAGAGCA
CGATCAAGGTGTGGTTCCAGAACCGACGCATGAAGGACAAGCGCCAGAGG
ATCGCCGTCGCCTGGCCCTACGCCGCCGTCTACTCCGATCCCGCCTTCGC
CGCCTCCATTCTCCAGGCCGCCGCCAACAGCGTGGGCATGCCCTATCCGC
CGTACGCCCCCGCCGCTGCCGCCGCTGCTGCCGCCGCCGCTGCCGTGGCC
ACCAACCCGATGATGGCCAGCGGAATGCCCCCGATGGGCATGCCCCAGAT
GCCCACGATGCAAATGCCCGGACACTCGGGACATGCCGGCCATCCCTCGC
CCTACGGACAGTACCGCTACACGCCCTACCACATCCCCGCCCGCCCGGCT
CCGCCACATCCCGCTGGCCCTCATATGCACCATCCGCACATGATGGGCTC
CAGCGCCACGGGATCGTCGTACGCCGCCGGAGCCGCCGGCCTTCTGGGCG
CCCTGCCCTCCGCCTCCTGCTACACGGGACTGGGCGTGGGTGTGCCCAAG
ACGCAGACGCCGCCGCTGGACCTGCAGTCGTCCTCATCGCCGCACTCCTC
CACGCTGTCGCTCTCGCCAGTGGGATCCGATCATGCCAAGGTGTTCGACC
GCAGTCCAATGGCTCACTCAGCTCCCTCAGTTCCTGCTCCCGCCCATGCG
CCGCTGACCACCACCAGCCCGCTGCCCGCCCCCGGCCTCCTGATGCCCAG
TGCCAAGCGGCCCGCCTCCGACATGTCGCCGCCGCCCACGACGACCGTGA
TTGCGGAGCCCAAGCCGAAGCTCTTCAAGCCCTACAAGACTGAGGCGTAA
GCCCTCGCTCCACATCCCGANNNNNNNNNNNNNNNNNNNNNNNNNNNNNN
NNNCCCAACGATTGTACAAACTAGCCTTAGTCAGCCACTTCTATTTATTC
CCGAAGATTGTACAGATTGTAGAGTAGCTAATTGTAGTCATAGTTAAGGC
GCAAAATCAAACGTACTCGTAAATGCGAAAATACACGAAAACTTGAAAAT
TATACGACACTCTGTTCATTTGCACTACCTGGTAGGGGGTGAGGCATATC
CACAGATATATATACACACATACCTGGGCCGAGTCGCTTTTATGGACCTG
GCTCTCTGGATTAGCTGTGGAGAAACCTGGCGGGACAGCTGCTCAGCGCT
GCTGGCTGGTGACCTTCCTGCAACTGTGGCAACTGTGGCAAATCGAATCG
AGAGTCCTTCGGAGTGGCCACCCACAATCAGGAGTAAGGGTTCCCGATGC
GGATGCACTCGCCACTNNNNNNNNNNNNNNNNNNNNNNNNNNNNNNNACG
ACATCCACGGGGGATTGGCACAAGCCATCGAACTATTGGAAATGCAGAGC
CACCATGCTGGGCGGCGACCTTGGCGAGCAGTTGGGCCCACTTCCTGCCA
CGCGTCAGGTTGCATTGCCCATGGAATCAATTTCGGTGTCCTCGCATTGG
ATTGGGCTCGGCTAATTAATTGTCACCTCACCCGTTGAGCTGTTTGTTTG
TTGTCCCTGGCCTCATGCTTGCTTTCTCTTCTCCGCCGGCCAGGCAATTG
CCATAATTGAGAAATCATCGCAAGGACGAGCGGGGCAGACTGCTGGAGTC
CCTTTCGAATCAAATCCCTATTTAATTGCCGTGCAAAACATGTGTTTCAA
TTGCTCAGCCGGGCTGTAAAGGGGTGTCAATTGCTCATAATCCCGCAGCT
AAAAAACCAGAGTCGCCCAATCCCAGTTGAACCCAGGAGCTCGAACTCGA
TGTAGATACAGATACACGGATGCTGATACAGCCAGTCACCCCTGATCCCG
GCTGTGTCTAATATCTAATTGAGCGCCGGGCATCAAAACATGTTTTGACA
CTTGCCAGCCGAGCCAAATGGGCATAAAAAATGGTCCGTGAAGTGTTATC
CTTGGAGTCGGAGTGGCACACACCCCTTTCCTTCCGTGCTGCTGGTGTTT
TGCGGAGTTCACTCCGTGTTTTCGCTTGGGGGATGCGAGCACACAAGTGG
CAGCATTTTATGATTTGATAATAAAGATACGCGCCACGGTTGCTGCCCTG
GGGAATTCCGCAGCAGATACGGCAAGCTCGGATGCAGTAAATTAAAAAAT
AGCCAAACAGGAAATCTCGGCAGGATTGCCGGCGGGGGAATCCAATTGCT
GGGTGGTTGACGTTGGCTGGCAGGCGCAGGTTGATAATTAATCATGTGGG
GATTAGGGATTAGGCTTGTTGAAATCCAGAAATCATCAAGTTCTTTATTG
CTAAATTATGCGACTAGCTGCTGGAATAACAGGCGAGCGGATTAGTTTGT
CCAAAGGGGCAGATGGGCACTGATGAATCGCCAGATATCGGATCCACAGC
TGCTCGCTCGTCCGGCGGCATAAAAGAGTTACTGATTTCGAGGGAGTAAA
TGCGATATTATTATCAATTAGGCATTCGCCTCTAATTCGGCATTGTCTCC
GCCGCCGAACCGACATGTTTCCAACGTTTATGGGCGCAATCAATGCTGGA
TCCAGTGGATACANNNNNNNNNNNNNNNNNNNNNNNNNNNNNNNNNNNNA
CTTGGATACACAGCCATGAATGAGTGGCACTTCATGCGAAGTTCTCCCAC
GAAACAATGCATTATTTAAGAGCTCTATACCCTATACATCGAGTATACCA
TATGATGTGCAAACAAAATTAAGTTTTATTGGGGCGTGATGAGTGGTGAG
CGAGGAACTAGGGATTGCCTTCGACTCGCCTCTCGAGGATGGNNNNNNNN
NNNNNNNNNNNNNNNNNNNNNNNATTTTCTTTAATAGTGAATTAGCACCT
CGAATGGGACGTTTATGGCGCAAACTCTCCGCTTTCCAGCTGCGGAGCCG
ACAAAAGGCAGCTTTTGTGGCCAAGACGACCGCAATTCGGGCTCTCCATC
GATTTATGAGCTACGAATTTCACACTAACTGTCAATGAATATAAAGTGAT
CATCAGAGGGCGAGGCGAAGAGCCTCTCCAGCGGATACACGGCGCAGCTA
TGGACACGGCGAGATCTGAGGCTGGATGGATCTCAGATGGATCTGGGTGT
TATCCAATCCCATGCCGAGCTGCAGAGAGCCAGAGAGATTCCCAGAGCTG
GACTCTCCACTTCCATTCGCGTGGTAATGGCAGTCGAGAGCTGTGAGCGC
TAAACGAAGTCGAAATGCTTTATGACCCTGCCAATAGATGAGGTCTTTTG
CAATCAGCCAGCGGATGAATAAACATCTTTGTAAAATGATGATGCCAGCA
CTGAAATAATTTCACACGTTTCGCGCACACACAGCACACACATCCAATGT
GTGTGTATGCGTCATGGGCCCAGTGACTTGGATTCGGATTCGGATTCGGA
TCCAGATACTTTATTGGCATGGTATTTGCCAATTTGCACGCTGTCCATTA
ACGGACCATGCGCCGTTTATCGGACTCGCATTCGAGCCATTCTGCCATTT
TCATGGGTATTAACGCACTGATAATCGCGACAATCAAACTCGTGTTTAGC
CAACACTCGCAACATTCCCAACATTTCCATACTGGGGGTGGTCTGTGGCC
TCTGCTGTGTGTGGCGAATGCGTCGCCAATTGGTCAGGGTTCACTGTAAA
CGGCCCAGCCAAATGGGAAGCGGCAATCAATGGGAAGCCCGAATCAATTG
CCCTGATGGATGCTGCGGCTGGCCAAAGCTACTGCAGCTTTTCGGGCCAC
TCGGCGCTGGGGGCAGGAGGGCTATAAATCCGCTGGCCAGATAATGAAAC
TAGAATGATTGAGGCAATCACTGGTGTGGCCAGCAGCCGGCGGGTCCTGC
GCTCTGCGCATGTCCTGGGTACACAGCGCTCGGCCCACATAGCGATNNNN
NNNNNNNNNNNNNNNNNNNNNNNNNNNNNNNNNNNNNNNTAGAGCAGGGT
ACATTATGTGGCGAAGGACTGGCGATTACCGATGCCGCAGCTCAGGACCT
CTGGATTTGCGATCCTGCGCACGACGTGTCAACTTTATTGCGGTTTGACT
TTGCCGCGGCCCCTCGAAACTCACAAATGTATCNNNNNNNNNNNNNNNNN
NNNNNNNNNNNNNNNNNNNNNNNNNNNNNNNNNNNATCCGACCCACCATT
TTCATGATTTACAATTCTCGTTTTTTTCGCGTTATTTTTTTAGGGGCTTT
AATGACCGTCGTAAAGCCGCAGGAGGACCAGGACCAAAACTCTGCTCACA
TTTCGCGCACTGATTCTAAAAAATGAAATCATTTTTTCTTGAATTTCACG
GCGCGTCTCGAGCAGGACTCTTTGTTTTCGTTTGGGCAATTGTCCTTTTT
TGCGCTCGGCTCTCAGTTTTTTCATTTCGGCCAGCGGGCATTACCTATGG
GTATACACGGCGTTTTATGGCGGAGATGATATTCGCCTGGGATCGGTTCC
GTTTTTTAGGCCATAAAAATTAGGCGGCATAAAAAAACTGCATTGGAATT
CTAGTTCTAGNNNNNNNNNNNNNNNNNNNNNNNNNNNNNNNNNNCTGCCA
GCCCGGATAGATTCGCATTTCGCGGAATTCGGAAGCGGAACAGAATGGCC
AGAATGGCCAGAATGGACGGGCATCCTGGCTGACCTTGCCTTTTGGCCAA
GGGGCCGTAAAAAAATTGACTCGCTGCGGTGCGCGGAATATTTTTTAAAA
TCTGACTTTCCAACAATCCCTGATCTGGGTTCGAATCGTAAAAAAGCAGA
ACAAAACCAAGCGGCCATTCGGGCAATCGGCTGCAAATGAGCCGTTAATG
GGCCAAAAACGGGCTAAAAAACTAAGTCACAAAGTCACAAGGTTGTCCGG
GAAAACTGACCCGGTTAAGGATGTGCATGCCGGGACATACCGAGAAGAGC
GCAGGACACTCCGCACTTCAAAGCTCCCAGTGCCCGACGGATTCCACCGA
AGATTCACACGGCTGGCGGGGATGCCCGTTTGATCCAAACCCGCCGCCTG
TTAATGGCCACAAAAAGCAAGTGACATGCAAATTATACGGATTATGGATA
GCAAGGTCAGGCCGAACTTAATGGGCGTGACCGCTGGATCTCCCTCCCCT
CCTTAATCGGCAAAGGANNNNNNNNNNNNNNNNNNNNNNNNNNNNNNNNN
NNNNNNNNNNNNNNNNNGATCGAGTGACCTTCGACCTGCCGCATTGTTAT
CTGCGTGCAGCGATTTTTTCTTCTTTTTTCACAGGCCATTTGCGTGCGCT
CCTGCTGTCCTTGGTGTCCTTTTAGCATGCGTGTCCTTTTTAGCATGCTA
AAAATCATGCGATCGAATATCTGCGCGATCTTAGCCGGAATTGGGATTAG
TCGTTTATGGCCCACGCCTTCAATCCTCCATAAAACACTAAGCGCTTTCG
CCCAATGTATGTATGTATCTCTTGATATCTCGAATATGTGGNNNNNNNNN
NNNNNNNNNNNNNNNNNNNNNNNNNNNNNNNNNNNNNNNNNNNNNNNNNN
NTGCTGTGCTGTGATGGATAAACAACTTCTTAATGCGATGCGGCTCAAAA
TGGCTCCCACTCATCCCCATTGGCAGCTATGGGCATTGGAGACTCGATGG
GCATCCGGAAGCGGGGAAGCCAAAAATATACACACACATCCCATGGATGC
CATCAATTAGCATACAATTAAAAAATGCTTAAACAGGGAAATCGACTTGG
GATGCGAGTGGTTCGGCCACAGATGCAGCCGCAACAGCATTTGTATCTCC
AAGTGGCGGGCAGCAGATCAAAGCGACGACAACATAATTGCTGCTTCACT
TCACAGTTCTCAGGCACTTAAGATATGTATGTTGCATATGTACACGCATA
TATAGCTATTGCGAGTCCGGATCTGCAGCTTCCCCCGATCGATCTTCACT
TTTTGTCTGACTGACGGTGGGCCCTTGAGGATCGATGGCGCCTGCTAATT
GAGATCGCGGCGATCCTTTGGATGCCCACTTGAGGAGTTGTCCTTCCTTG
GGAGGGAGGGACGCGGAAGTGCGGGACTTCCTGGTGTCCTTGAGCGATCG
GAGCAGCTCTAAGNNNNNNNNNNNNNNNNNNNNNNNNNNNNNNNNNNNNN
NNNNNNNNNNNNNNNNNNATGCACAACACGGTAATGATAAGCAGGAGGAT
GCACTGTACCCGTACCTGAGCCCACTGATCCCCGGCAAGTCCGAGACAAA
TCCACAAATATTGTCAACTCTTTGGCTCTAATCTGAGGCCTAATCACTTC
CCTGAAACGCATAATTGCGCCGCGGCTTTTGATACGCTCCTGGCGGATAG
GGAAATGCGCATAGGGATGCCAGCGAACCGCAGCCAAGTGGCAGTCGAGA
TTGGCAAATCCGCCAGCGGACAATGCCCACAGAATGGGCAACAAGTAGCG
GCGAATTAGCAATCCTATCATGCTTTTATGGCCAGGCAACTCTTGCCCGC
GCAGCTCAGTTCATCCGAAGCTGGGACCAGGCCGAGTACCCCTGTCAACC
CCTTTAGGGCGATAATCCTTCTAAATGTTTGCATTAATTTCAAGGCGTGG
ACGGATTAGGGCGTGCTGGCTGGGCGGAACCCGCAGCAGAAACCGCCGCG
GACTGACTCACTGCACCGACTGACCTGCAGCCTGCAGCCAGCAGCCTGCA
GCTCTGTGAACTCTAATCCTTTCGCATTTGCAACTGACTTCTGCACTGGG
TGCGCCCCTAATCCTTCCGCCCGTAAGGCGCAGAGTCGCGAGGTCCTGGT
TCGGGTAATGGGATTATCTGCGATTACCCCAGATGATCCGCAGAAAGTCA
ATCTGGTTCAGGGGCTAATTGTCAGCGCAGTCAACTATGTTAAATCCAAT
CCTTTCGCGCCCCCTTCNNNNNNNNNNNNNNNNNNNNNNNNNNNTGAGAA
TTTCTGGCAATTAAGTTGCCCGTTTTGATGCGCGGGGGCGGTTGCATCAA
ATCCTTTCGGCATACCTGTCCTGCAGATATCCCGGATTCCGCATCCTCTG
GATACCCAGATAGCCAGATATCCCAAGGCTGCGAAGTCAACAAGTCGGCA
GCAAATTCCCCTTTGTCCGGCGACGTGTTTCTCTTTTTTCTTTAGCCATA
ACTCGCAGCATTGTTTGGGCCAAGTTTTTCTTCTGCCAAATTGCGGAGAT
GATGCGAGGATTATGCGCTGATTGCGTGCAATTATGGACATCCTGCGAGG
CCGAGAGGATCTTCCTGCTAAATCCTTTCATGCGCCTGCTAAAACCCCTT
TGTGTCCCGTTCGCCGGGAGTCCTTGACGGGTCCTTCGCCGGGTCCTTCC
ACTATCTGCTTGCTTACAGCAGCTTGCGCAAAATTTCATAACCCTACGAG
CTGCTAGTTCGCGGAATCCCTGGCATTATCCTTTTTACCTCTTGCCAATC
CGTTGGCTAAAAAACGGCTTCGACTTCCGCGTAACTGCTGGACAACAAAG
ACAAAAAACGGCGAAAGGACAGCGATTCCCAGGTAGCATTGCGAATTCCG
CCAAACTAAAGGATCGGTTATATAACGGGTTTATATGGCCAGGATCTCCG
GGATCCGCAGGATCACCAGGATCTCCTGGACCTCCAGTAGCTGCGGAAAA
CTGCCGTCTCTGTTTTGATTTCTGCAACTTCAGCTAATTGCCGGATGGCC
AGCAATTGCCGGCAATTATAAAACAGCGCAGATGTGACTCGGCTTCTATA
TCTATATCNNNNNNNNNNNNNNNNNNNNNNNNNNNNNNNNNNNNNNNCAT
GCTGAAAATCGGGGGAGGGGTGGGTTGCGTGGGTGGTTGTCAAGGGGTGT
CGGTGGTGGGGGTTCAGCGGGTGATAAATGTGCGTGATTTGGAATGAATG
CGCATCGATTAAAACCGCAGGGCAATCAATTTAGCGCCTTTTACGCCAAA
TTGGCTCGTACACAACCAATTAATGTCAGCGGGTGAGCTGACACCCCCGC
CCGCACCCGCACCCGCACCCCTCCGCCTGCTGGCCATCCACCCCCGAAAA
ACAATTACAACAACGAAGACGCGCAGAGGGACGCGCAGATTCCGCTCAAT
AAACCTCCAATAAAGCGAATCCAGCGTGAGGCGTCGACGTCTAATTGCTG
TTAACTCGTCAACTAGGAGAACGCGAACGCGAACGCGAACGCTCCATCCT
CCATGTTGTGCGCCTCCTTGGCAGCCTGATTAAACGGATGGCAGATGCGA
GATGCGCAGTGGAGCGTCCTTAAGGCCAACTGCTTTGTGGTTACCAGTCT
TTGGTGGAAGTGAAAAACATGGAATCTTTTACATATGTATAAGTTATCGG
GCTTAAGGTTGTAACTTAGTAGAAAAATGTTCCCTTGTATTGCTAGCTAA
GAGATGCTTTGGAGAAAGTACTTACAACTTTTGTTATCTGAATTTAAGCG
ATAAAGCCCGCTAAGATAGAACCTTTTAGTATTTGATTACCTGAATACAG
GCACTTGAAGTAAATCATAGGCTACGTTAATCTGCTACTCAGATATTTTC
ATTATATTTTCAATGCTACCAAATAGGCTTTGCTGGAAGACATACAGTTT
GTCGTCTGCGCAAATTGTATCCTCATACTTATGAAGAAAAAGCCCTGTGA
ATAAATCAGACTTAAAGACGTCACACTGTACAGCAGAGTGTGGAAAAGGG
GCGTGGGTCGGGGCGAAGAGCGAGGAGCGCTGTTTGCATCATACACCGCA
ATGAATGAGTGCCCCATAATTGTGACTTTGGGTCTGGGGCGGTGCCGCTG
NNNNNNNNNNNNNNNNNNNNNNNNNNNNNNNCCTGGCTCCGCTGCATCCT
GCGTCGCGGAAGGCGACGGCCATCTTTATCAGCCACCACAACTACATCCC
CCACCTTCGCCCGCCCCCCTGCAGCACCATCATTTTAAATAAACTGGTTT
CCGCTCGCCACATTCTTTTGCGCTCTCTGCGCAGGCGCTCTTCAAAGACA
AGAGACTTGCAGCCGATTGGTTGGAATGGGCTTTTCGCTTTTATGGAGCT
GGCTCCCATTCTTTTGGGGCAGCGGCCACGCCCAATGGCGCCGCTCTCTG
CGCAGCCGACGTCGCTGCCACTCTAGTGAGTGCTANNNNNNNNNNNNNNN
NNNNNNNNNNNNNNNNNNGCTGCCATAATTGGCATCGTTAATGCCAAAAC
CATGAATACTAAAAAGTTTTTACGAGCTTAAGCTGCAATTGGGCAGTAAC
TATAGCGACAGGTTGATGGCCGACGGTTCTAGGGCATGTTAGTGTTGTTC
GTAAATGTTTGTCAGAAATAGTTATAAGTAGCGTCAAGATTTGCTCACTT
TCAAAAACATCTAGAACTAAATGCAATAGATTGATTCAATTCTACATACT
CCATACATATATTTTAGATATTGACACAGCCAAAAAGTATGCTGCACTTC
GTCAATCAAAACGTAAGGCCCTACGTTATCCCCAAGTGGTTCATGGCAGA
GAGTCTCTGACAGCTAACATAGCCAAGTTAGGCACCTGCAAACGTTGCCA
CCCTTTCATTTAGCGCGATTAGCCAATCACACTGCGCTGCCACTCCAAAT
TGATGAAGAAACCATCGACAGCTGCAGCGAGCAATCGATGTTTTCTAAAT
CGTCGATTAATGTCTCGTAACTCACATCACCAATCTGTTTCTGCTGCCTC
ATCTTTGAATTTGACTAAAAGTGCCGATTTCCAGCTCAACGAATAGTACG
ACTATCGCCGAATTGTACCATTAAGTTAAAAAGTTCAACGTCAAATAGTT
TACCATGGCAGATTCCAAGGGGTAAGTGCACTGGACGTCCAAATAGACGC
CGACTGCGGTGCTCCACATCGAAAATCACCAATTTCGCGCAGTCATTGAG
CCGAAAAAATATGCAAGGGCCACATCGCAGACATACTATTATTATTTGTG
AATGGCTTTCGCCGATTTCCGCGATTTGTTATAGATTTAGCGCGAATTTT
CCGCTCCTCGGCTGCAAAATGTTGCGAAACTAGGGCAAACCTAAAAACCG
AAGAAAAAACGCCAGCGAGAATCGCCATTTGCAGTACNNNNNNNNNNNNN
NNNNNNNNNNNNNNNNNNNNNNNNNNNNNNNNNNNNNNNNNNNNNCCGCT
TGAAAACTTACGATTTCCCTTTGTTTTCCCAAAAATGCACGTTGTCCTTT
GCTGAAGGAGACGATTTTGCGGTTGTTGTATTTCAAACATACTGAATTTC
ATAAATTTGGATACGAAAAACAGAACTGGATGGATATATGGCAACTGTTT
CTATATTAAAAGGCACGAAATCCTAACACTATATCTTTCGAAACATCTTT
CAAACTTCTTTGTGTTAATTCTAGAAAAGTCTGTAATCTTTGTACTCGCC
CAACAAATAAAACGATTAAACACGAATAAATGCGAATCCCATAACTTACC
TTAAAATAATGTGTCTTAAAAAGAATTAAGTAATGTTATTTATAGAATCT
TTAAGATTTTATTATAACAAAAGACGCCAAAAAAAAGTTGACATTGAGTA
AAGAAAAAAATAAACTTACTTCTATGAATAAAACAACCAGAAATAAAACT
AATAGACATTAGGAATACCGATTAATAACGATTTATTTGAACTTCAAGTT
GGGTAGGATATAGTGTGACAACCTTTTGTGTTCGAAAATACTGGATTTAT
CAATGATTGAATCGACATCATCACATTAGCTACGAAAAATGATTCGGCAA
GCCTAATTATCCAGAAGCTTAGTTCCATTCTGTATTACCGGTGGAAGCAG
TTTCCACNNNNNNNNNNNNNNNNNNNNNNNNNNNNNNNNNNNNNAACCAT
GTCCGGTAGCGAGAAGGACAACATGGATCACGATGGGGATACCAGGGACT
TTATGCGGGGCTATCACAGCGAGCAGGATGAGAAGATGAAGCCGAAAGCC
TCGTTCGAAAAGCGGTTAGGCAAATTTTGAGGACATCAGATATTTGTTTT
AGAGACTCATGTCTTACGCGATACTTTCTCCTTTCCTTTTTCAACCCAAC
AGTGAAGATCTGGCTACGGCGATCCTGAAGCGCAAGGACCGTCCCAACCG
ACTGATTGTGGAGGAGGCGCAGAATGATGACAACTCTGTGGTGTCGCTGT
CGCAGGTAAGATTCACTCTCCGGAAGGCCACGTCATTGCATGGCTAATTC
ACATGACTTGGCATTTCTTTTTCTCGCTTCACCATTCAGGCGAAGATGGA
TGAGCTGCAGCTCTTCCGTGGCGACACCGTCATTCTGAAGGGCAAGCGCC
GAAAGGAGACGGTGTGCATCGTGCTCTCGGACGACACCTGCTCCGACGAG
AAGATCCGCATGAACCGCGTGGTGCGCAACAACTTGTGCGTGCATCTTTC
AGATGTGGTTTCCGTGCAGTCCTGCCCGGACGTGAAGTACGGCAAGCGGG
TGCGCATCCTGCCCATCGACGACACCACCGAAGGCATCACTGGCAACCTT
TTCGAGATCTATCTGAAGCCGTACTTCCTAGAGGCCTATCGGCCAATCCA
CATGGGCGACAACTTCATTGTGCGCGCCGCCATGCGTCCGGTTGAGTTCA
AGGTGGTGCTAACCGACCCGGAGCCCTACTGCATTGTGGCACCCGAGACG
GTAATCTTCTGCGACGGTGATCCGATCAAGCGCGAGGAGGAGGAGGAGTC
CCTAAACGCCGTTGGCTACGACGATATCGGTGGTTGTCGCAAGCAGCTGG
CCCAGATCAAGGAGATGGTGGAGTTGCCTTTGCGCCATCCATCGCTCTTC
AAGGCCATCGGTGTGAAGCCACCGCGCGGTATCCTTATGTACGGACCCCC
GGGTACCGGCAAGACCCTGATTGCCAGGGCTGTGGCCAACGAGACCGGAG
CCTTTTTCTTCCTGATTAACGGGCCGGAGATCATGTCCAAGCTGGCCGGA
GAGTCGGAATCGAATCTGCGCAAGGCCTTCGAGGAAGCCGAGAAAAACTC
GCCGGCCATCATCTTCATCGATGAGATCGACGCCATTGCCCCGAAGCGTG
ACAAGACCCATGGCGAGGTGGAGCGTCGTATTGTATCGCAGCTTTTGACC
CTGATGGACGGCATGAAGAAGAGCTCCCATCTGATCGTTATGGCTGCCAC
TAACAGGCCCAACTCCATTGACCCGGCCCTGCGTCGCTTTGGACGTTTCG
ATCGTGAGATTGACATCGGCATTCCAGATGCCACTGGTCGACTGGAGGTG
CTGCGCATTCACACCAAGAACATGAAGCTGCACGATGATGTTGACTTGGA
GCAGATTGCTGCCGAGTCCCACGGACATGTGGGCGCTGATCTGGCTTCAC
TGTGCTCTGAGGCTGCCCTGCAGCAAATCCGTGAGAAGATGGACCTCATC
GATTTGGATGATGACAAGATCGATGCCGAGGTGCTGGCGTCGCTGGCCGT
GACAATGGAAAACTTCCGCTATGCTATGACCAAGTCCAGTCCATCGGCAC
TGCGTGAAACCGTTGTGGAGGTGCCCAACACCACCTGGACAGACATCGGA
GGTCTGGAGAGCGTCAAGAAGGAATTGCAGGAGCTGGTGCAGTACCCAGT
GGAGCACCCGGACAAATTCTTGAAGTTTGGCATGCAGCCCAGTCGCGGTG
TCCTATTCTACGGACCCCCTGGTTGCGGTAAGACGCTGTTGGCCAAGGCC
ATTGCCAACGAGTGCCAGGCGAACTTCATCTCAGTCAAGGGTCCCGAGCT
GCTGACCATGTGGTTCGGCGAGTCCGAGGCCAATGTGCGCGACATCTTCG
ATAAGGCCCGCTCTGCGGCTCCTTGTGTGCTCTTCTTCGACGAGCTGGAC
TCGATCGCCAAAGCCCGTGGCGGTAATGTCGGCGATGCTGGCGGCGCCGC
TGATCGTGTGATCAATCAGATCCTTACCGAAATGGATGGCATGGGAGCCA
AGAAGAACGTGTTCATCATCGGAGCCACCAATCGCCCCGACATTATCGAT
CCGGCAATCCTCCGTCCGGGCCGTCTGGATCAGTTGATCTATATTCCGCT
GCCCGACGACAAGTCGCGTGAGGCTATCCTGAAGGCTAACTTGCGCAAGT
CGCCGCTGGCGAAGGAAGTGGACCTTTCCTACATCGCCAAGGTGACGCAG
GGCTTCTCCGGCGCCGATCTGACCGAGATCTGCCAGCGGGCCTGCAAGCT
GGCCATCCGACAGGCCATCGAGGCTGAAATTCGTCGTGAGAAGGAGCGCG
CCGAAAACCAGAACTCGGCGATGGACGTAAGTCATCTTGTTTAGCGCAAA
AAAAAAGAATATTTATTTTTGACTATTTACCCATATAATCAGATGGACGA
GGACGATCCAGTGCCGGAGATCACCAGCGCCCACTTTGAGGAGGCCATGA
AGTTCGCTCGTCGTTCGGTGTCCGATAATGACATCAGGAAATACGAGATG
TTTGCCCAGACTTTGCAGCAGTCCCGTGGATTCGGACAGAACTTCAGGTG
GGAATTCAATGTCCCTTCTGACTGAAATCAGTTTTCTAATGGAAATGCAT
ATTTTATTTTAGATTCCCCGGTCAAACCGGCAACACCTCAGGATCTGGTA
ACAACTTGCCAGTTAACTCGCCAGGCGATAACGGCGACGATGATCTTTAC
AGTTAGATTTATAGTTTTACAACGCAAAACAAAACCACAAAAAAGGAACT
TTTTAAATGAATTTTTTTCCGTAAAACCGAGCAAGCAAAACAAATCACAT
TCGCATCCTGGAGGCGGTAATTTACTACAGCACCCATTGGCCAAGACATT
CGGCCGACGGCGAAATCAGATGACATACCCTATTCAATATTCACTTTTTT
GATACCATCCGTATTCTTGGTCACGGATCCGTGCAGCAGGATAATGTTCT
AACTTGGATTTGGGCTTGCCTAATCCGAAACCACTTTAATTGGCGACCAA
TTCCACGCCTCACACTAATCATTCGTGCATTGTCGGTAGTGTGGCTCCGA
TATATGAGTTTCTATAANNNNNNNNNNNNNNNNNNNNNNNNNNNNNNNNN
NNNNNNNNNNNNNNNNNNNNNNTAAACACCGTAAAATTATAAGTGTATTT
GGAGCTACGTTTTTAAGTGAATAAAAATTATAAATTCAATAAAATCATGT
TCTTTAAATGGCCAAAACAGGAGCACACGTCCGTCCGTTTATTTCAGCGT
GTTGCTATTTTTTAAAGGCACTGGCCGAAAATATCCTTCCTGTTCCCATT
AAAAATATAATTTTCTTTGTTTTATCGCATTTATTAAACTTGTATTAATT
CGTCATGTTTGCTTTTTCTGGTTTTTACTTATTTTTTCACTTTTATTTTT
ATTAATTCTTTGCGACGTAACAAGGACATCTTAATATGAAGTTAGTTGAA
TCATTTCATATTTTAATAATCATTATCGCTTCGGACTTATAAATAAACTT
TCTTTGCCATTCTATTTAACCGCTGGTTATTTAAATCAATGTTTTGGCAT
CGGTAAATGAAGATAAGGGANNNNNNNNNNNNNNNNNNNNNNNNNNNGGC
AGAAGCAGGAAACTTTGAATTGGATTGGCTTTTTAATGTGTTATTGCAGC
TTCTTCGGCGCTTAATTTAAATTAAATGGGTTTCCGTTTTTCTCAGTGTC
TGCAAATATGCNNNNNNNNNNNNNNNNNNNNNNNNNNNNNNNNNNNNNNN
NNNNNNNNNNNNNNNNNNNNNNNNNNNNNNNNNNNNNNNNACACATACAT
AATTAATACGCTTTATGCATAATTACAACACAACAGTTAAAATACGAATA
GGCTTTACTATTTTTTTAATTAATGTACTCTTTCCTCTGTGACTTTTATT
TGAAGTTTGCGCGTTTAGAGCATGTCATCGGTGATTTCAACGATTTTTTA
AATATTCTTTTTTTGAGCTTTGCTTGATGACAGTATTCAATATGGCTNNN
NNNNNNNNNNNNNNNNNNNNNNNNNNNNNNNNNNNNNNNNNNNNNNNNNN
NNNNNNNNNGAAGAAAATGGCCAGCACTTTCTGCACCTTAATTTATTTCT
ATAACTTTACTCGCTTGATATAATAGTTATTATTTATGTTTTTCTCGAAC
TCATTTACTCGCGTATCTTTTTGTTTCGAAAATTTCCAAGAATTTGTTGC
TTTAAAGTCTTGAACATAGACTAGACACCAATTAAGATTAAAAACATACT
TTTTATATACTTTAGTTGTATTATTTCTTGCTGGCAATTTGAACGCCATG
CAGCAGTTTTACACATATGATATTTTCGGTTTCTTTATATGTAGTTTCTT
TTAGCTTTGAACACCTGTCGACTGTTGGTATGCCAGTTGAATTGATTTAA
TTTAATATTATACCTACGTTGCAAGTTCATTGATTATCCCTCTACGATTT
GTTTAGTTACGCTGTTTGTTCAAAACAATACGGTTACACTCATATAAAGT
AGTTGGAGTCGTTTAGATTTGGGTTTAGGCGTTACCATAGTTTAAGCTCA
TTCAGTTNNNNNNNNNNNNNNNNNNNNNNNNNNNNNNNNNNNNNNNNNNN
NNNNNNNNNNNNNNNNNNNTGAACAGCAACAAAAACAGGGACATACTAAG
TACACATTATCCAGGCCATCGATATTGCTTTGATTCGATCGATTCGTTTT
CGCCATGGCCCGAAAATAAGGGATTTAAATATTTGGATATTTTGAAAGCG
ATCTAAGCCAGTATCCCCTGGTGCACTCCACATTTCCCCTTCTCACCACG
CGCCCTCTGCTAAATTTCGTATTTTTCGCTAGTTTTTCTCAAAGTTTTCT
CTAAGTTGATCCCATGCAACATATTGATTGTGCCTTTAGCATTACTTATT
TGTTTTCATTTCATTTCGTTCCGTTCCGTTCCGTTCCGAGAACTGAACTG
AATAACGATGACATCCTCGTGTGCCTACAGTGAGATCGCTTTAGGAAGTG
GAAAGCCTTCATCTCGGGGACCTGCAAATCTGATATCTTCCCTACTCTCT
GAATCTTCTTGTATCGACTAGTACATACAATGTCAAACATCAATTGGGTG
TTTGGTAGTGGGGTTCCCCGGTCGAATACTTCTCGGTTCTTGGGTAAGTA
CGAGTATCTCCCGATAGATGTGGGGAAACTCTTAGCTGANNNNNNNNNNN
NNNNNNNNNNNNNNNNTCTATTTACTCTTATTTGATATATTTTGCTTACA
GTTCGCTTATCAGTAACTAGCAGCCAATGAAACAAGTGATTGCGTTATTT
TCTAAATTATGAATAAATCAATGGATAACAAAAAGTTATGAATAAACAAA
ACTTAAATTAGTATTTTTAACATTTCGGTTGAGCCAATCGTTTGTTGTTT
CTCATTGCTGATTGCATTTGAATTCAGTTTTGCCCAATTAAATACATTAC
AAATTACAATTGCTAAATACATACAATACAATTCTTAACTCGCTTGCTTG
CTTGATTTTCTGTTTTGGATTAGAAACATGGCGAAGCTTCTCCCNNNNNN
NNNNNNNNNNNNNNNNNNNNNNNNNNNTACTATCGTATTATTATAGATTA
CTTTCAATTATCAATTATTCACGATTAAGTTTAAATGATTTTGTGTCCTT
GTGTTTTGTTTGGTATTTGTGCATTGCAGTGGGTTGTGATCTGCTCTTAT
GTGCTGCTGTCCGTAGAGTTGCTCAATTTGAAAGAAACATGGTTACAAAA
TAAAATCCTAAGAAGCCTGCAAGTGACCTTTCAGTTTAGTTGCTGTGTGT
TGTAGCTGTTGANNNNNNNNNNNNNNNNNNNNNNNNNNNNNNNNNNNNNN
NNNNNNNNNNNNNNNNNNNNNNNTTCAGACTTTTTATCGTGTATCGGTGA
TATTGTTTTTGCTGCCGAATATCTTCACCAACTGCGACTCGTAGTCGTCA
ATGTTGCGCTTCATAATATCCATGCAGGGACCCAGCAAACGCTCAAAGGC
CTTGACATCGAGGACTAGATGGGAGAGTGGTATAGTGATTAGTTAGGCTC
AAAATTCATAACTTTACTTAACAACTTCTGGAACACTTAATGCATGCTGA
GGAGTTGGGATTTCTTGGGAACTGGTTATTTAGTAGTACTTATTAAACAA
CGTATTAGCACACACCACACCAAATCCAATTGGGTAACCATTTAAACTCA
ATTCTTGATCACCGCAGGCCCCACTATATCATCTGCATTGCCATCTCTTA
CCGATCCATCAACCTTTAGTGCCTGTGTCAGCTTCAGACATTCAAATTTC
ATGGTGCTGTGGGTTTAATTTCGGGGTTGGTGGGGATGGTCCCATAACAT
GTACATGTACTCTTGTGCGTGTGTTTCGGAACGGAATTGTATTTTATTGA
ATTTCTTGCATTTTGATTAGCTCTTGTAGCTTACAAAGACTTGATACACT
TGCGAATTTTGGATAAAAGACAAACTACAACAATAATAACACTTCACAAA
TTCGTATTCCGACGGGCCATGTCGGTGAACATTTGCTCATAGATCACTAT
ATTGCGCTTGAGTACATCGGTCAGGAAGCCCATGATGCGCTCAAAGGCCT
CTGTGTCTAGGACTGGACGGAGTTTCGAATTAAAGTCAAGTATGTACTGG
AGTTTAGAGACCCATTTTCATGACCTCAGTTGCTTAGCAACTTGGGGGGA
AAGTTTTCTTGCCCATTAAAGTGCAGTCAGCAATATTGTCTAGTAAACTA
AGGTCATGAAAATGGGATNNNNNNNNNNNNNNNNNNNNNNNNNNNNNNNN
TAGAGCTAATTAAGCGGCAAGTTGCCGAAATATTCGCGCAGATCCTGCTC
CAGATAGCGATACCCACTAATGCTACGCTGAATGCCCCCACTACACTTTC
CCATGAGGCGTTCGAAGCAAATAACATCCAGGACTACACACAGTGCACAA
AACATACAAGGGGATGGGGCATGTGGCATGGGGCGTGGACAGGACAAAGA
ACAAATAAACAAAAGCATTAGGGATTAGGTCAAGCGGGGGGATCGACTGA
AACGCTTTCCGTGTAGCAGCCATTCCGCCGGCCAGGACACTCACATGCTA
GCTTGACGACGCCGCCCGTGGCGTAGACGGATGCTGCCCGGGGTCGATGT
GTCACCAGCGCCAGCTCGCCAAAGTACTGACCCTTGCCCAGCTGCGAGAT
CTCCACCTCGGCGTCGTCCTGGTCCATGCGCACGGACACCGTTCCCTCCT
CGATGAAGTACATGCCGTCGGCGGCGTCACCTGGGAATCGGGCGAGAAAT
CGCTGCCATTAGAAGTTCTCCAAAAGGAACTTGTATACTTATATTTAAGT
AATTACATTTTTGTGCGTTAATATTTTATATAAATTGAAATGTTCTTCTT
GCGGTCATTGAGGTTTTCTTTAAAATTTCTTTGCTTAATTGGGGAAATTT
TATAGAAAGATAACAAAGCCACACACTAAATCTTTTAATTCCTTGGCAAA
GTGAAGTATGTACAAAATTCACAGAAAAATAGCACAGATAGCACGTTGAT
TCACCTGAGGGAGTTCGTCCCGAACTTTCTAAACATTCACTTACCCTGTT
TGATGATGCGTTCGCCATTGTCGTAGCTCTTCGAAACCAAGGCATCCGCC
AGATTCATGCGTTCGTAGTTCTGGAGGAGAGGAGAGNNNNNNNNNNNNNN
NNNNNNNNNNNNNGATACATGATATCGATTGGGGAGCAATGGGAGTGAAG
GGACTCACCTGCAAGGCCTTCAGCATGGGCACGCTGTTCAACAGCTCCTC
GTACATTTTCCGCTTCCTGAAGGCCGACTTCAAGAGGATGCGGCGGAAGG
TCTGGCGGTCCATGGCCCAGAGTAGACCATTTGTTTCCGCCTGCACGGTG
GCCGCTCTAGATATTTAAGTTCAACATTAGAGACACGTCTTTATCGTATA
CATAACATATACAGTCAGTCATTAGCACATTGTAATTGTGGCTCAGACAG
CGCGCAAAATTCGACCAAATGAATCGATCAAATACGAGTGTCGCACATAC
CTGGGCATATTGTAGAGCAGCGCTAATTCACCGAAGAGTCCAGTGTGATT
ATAGGTGTTAATGTGCTTGTCATTAATATAGACTTTGTAGACGCCACTGC
GGAAAAGGGAAAATGCGGGTGTTACGTTACCAGAAGAGCACAAAAATCCA
CTTTAATTGAATGCAATTTATAATTGATGCGNNNNNNNNNNNNNNNNNNN
NNNNNNNNCTCATCAATATGCAAGTACTCATTAATTGCCATATCAAATAC
TAATTCCCATTCAAACACGAATTAATTAAGTCTCACGCAAATGAATGAGC
TTCTCTTGCCTGTATGAGTAATATTGTGGTTATAGTTCTTTGAGTTATTC
GAAAGTGGTTAATTCGCTTCCATATATATGGAAAATTCGCTCGATTGTGG
TTTATGATATTCTCTCCCGTAGTAGCAGCAATAATGACTAGTTGAATTAA
ACAAATATTTGTCTTATTCGATATGAAATGCCATTAAATTGCCTATTTCA
TATAACATCCCACCTACAAATATTTTCTTCTTATACTAAGCTCACTATAT
TAGGTATTTTTCAGAGCTTTTCTTTTTTCTTTACTTCTATATCGATGCCA
AGCTGGAGGCAGCCCAAACAAAATCATGAAAAGTTTGAGCAACTTCAGTT
GACTTTTGGCAAACAGAAAATGTGCATTATTCATGGAGTTTGATTGAAAT
TTGTTTTGTTTTACTTACGATTCAATAACATAAAAGTTATCGCCGTCGTC
ACCCTGGCGGATGATAAAGTCGCCCGGCTGAACCTTCCGCTCGAACATGG
CATCCAGGACTTGGTTCATCTGCGAAAACAAATCAGTTACAAGGGGCCTG
GTGCGAGTCCATTTTGGGGGAGCACCGGGAAGCCGGCCTGATGGGGGATA
ATCCCCCGTAAAAGGAAAACCGCAGGCAGACACTTATTCGGGTTAAACAC
TGATGCGTGTATGCCTGCCTTTTTCCCCGCCTGCTTTCAGCTCCCCGAGA
GATTTATGATTTATGTAGTGGATGCGAACCTGCTCCTTCTCGAGGGATCG
GAAGAGGAGGACGTTCTTCACCGACTCGACCAGCCGGGCACGCTGCTCAT
CTGTCTTGGGGAACACGGCGGTGGCGCCATCATCGTCGTCATCCGCCTCC
GGATCGTAGGCCTCGGCGAAAACTGATTTGCGGCGCGAGCTGGCCATCAC
TGGTGGTTCCGCTGAATCANNNNNNNNNNNNNNNNNNNNNNNNNNNNNNN
NNTCATAAATCAGACATATGGTATAGGTCTATTGAGAGCCTGCTGAACTG
CAGAAGTGCCTGAAGTGCCATGAACAGCAACGTCTTCATTTAATGACCGA
CAGAATAATGCCCAGCTACCTGGGAATCTGGGAATAGCAATCTGCTGGAA
TCTGCTGGTCTGGCACATCTCCTGCTGCGCCACAATTGCAATTCAAATGA
AACTGCAGAAATGAAACTGCTCGCATATCAACGACAGGCAGCATAATCCC
ATGGAATTTGGAGACATGTACGGAAAACTCTGGAGCATCTGCACAAATTT
GTCACTAAGCTTCAGGCTTTTGCAACGGAAAAGATGCATCTACTCATATC
AAAAAATATTAAAAATATTTTTTAAAGCTATTACCCGACCAATAAATGCA
ATTGAATTGCAAACAGCTTTATAGAATTATAGCATGTTTATTAGTTTGTT
TTTCAAACAAAGAGCCATTTAAATTTGCTTTTCCTTGTGTTTCACTTTAA
AACATCAAAGTTACTGCTAAAAATAAAATGGGTTGGTGAACCCTTTGAAC
TTTCTTTTCTTTTTCATAGTTCGTGGAATGCCTTTCACATACAGCACAAA
TATGAGGCATTGTCCAGCTGACAGAATATTTGTGAAGCATGCGAGGCAAT
