# Supplementary material for: SMCis: An Effective Algorithm for Discovery of Cis-Regulatory Modules
Source: PLoS One. 2016 Sep 16;11(9):e0162968. doi: 10.1371/journal.pone.0162968 (PMC5026350; doi:10.1371/journal.pone.0162968)
Supplement: S1 Datasets — (ZIP) [file pone.0162968.s001.zip › dataset/Drosophila/Masked/dere_gg11781.fa.masked]

>scaffold_4820:1290887,1330886 (reverse complemented)
GCGAAGGTGTACTCGCAACCGTCGAAGGTGTATGGAGAACCAGCCAAAAC
CTACTGGCCACAAACACTGACCACAACAGCAGCAACGCCACTGGGTAGCA
CCACCTCGTCCTCGCCTTCCTCCAGCAGCACCACCGAGAAACCACCACTG
GCAGCCACCACCTTTGTGCCACTGCGATCCAGACCACGACCTGCGATTGT
CTCGCGCATCGCTTTCGGCGAGGCCCAGAGCACAAGCACCACGACAGTAG
CTCCATCGATCAGCACGGCAGCCACATCCAGCGGCACGGCAGCACCACTG
GCCAGCAGGGTCACCACAGTGAAGCCCCCTAGAAGCAGCACTTCCTCGAG
CATCAGGCCAACCACTTGGCAGCACCATTATCACAGCTACAGCCACCAGC
CACAGCCGGCCCAACCAACTCGCCGAGTACTCTTCAATTTGGATAAATTG
CCTTATGATTTATTGAATGCACCGCAGCCGCATCCATTGGAGCCGATTTT
ATCGAAGCACTCAAGTCCGAGCCACTACNNNNNNNNNNNNNNNNNNNNNN
NNNNNNNNNNNNNNNNNNNNNNNNNNNNNNNNNNNNNNNNNNNNNNNNNN
NNNNNNNNNNNNNNNNNNNNNNNNNNNNNNNNNNNNNNNNNNNNNNNNNN
TTCATCACCGCCGCATCAACATTCTAATCAAAATGCCAAAGGATTGCCCA
ATAGAGGTGAGTCCAAGTCGGAGTCGCGGATCTGAATCTGGTTAAACAAA
TTACACTGTGCAGCAGGGCGAGTGTTGCAATGCATAAATTAAACAGATCA
ATTTTCTGGGCCCATCAGGTTTAATCGTATATCATTTATAACGACCTGCT
TGGATGGATGATTATGTTTCACTTAAGGAGTAGCCACTCGTTTGCAGAGT
AAAGACAGCCGGTATAAATTGGGGTTCTATTACTATTAGATCATTACTCA
TTATTCATTCGTGTAGCATTACTAGAGTAATTCTTGGGAAGTACTGCAAC
CAGTTGCCCAGTGTACTCGTACTTATGATAGACAGCGACAACGCAGGGGT
TTAACCGTTTGAACCGCGGCCAACTAATCTTGAACTTATCAAACATCATC
TTTTGTTGCATCTCGCCCCGCAGATCTAGTCAAGTGTGTTTCCAAATTTG
CACACCAACATGGAGCAGCCGCGTCCACGTTGGACCCATCACCGCCATCT
TCTTCGGGGTCAGGCGGTGGCTATTCGTACAGCTCCAGCTCCTCGTCCTC
CTCGTCCTCCTCCTCATCCAGCTCGGCCACCTCGTCCGCCAAGCAGCAGC
CGCATCTGCAGCTCCAGCAGATGCAGCACTTCACCACCGAGCGCCCCGAG
CTCTACACTCCGACCTCAGAGCAGAATTACGAAATTGAGGAGTCCGTTAG
TGTTATGACAAACGGACGAGCCCATGGACCGCAGGGCGGTGCAGGTGGTG
GTGTTGCAGGGAGTGCTGCTGCCGGCGGTGGGGCAGTGGGGCAAATCACA
ACGCCAGCCAGTCCAGTGCCCCAATCGAGCACCACCGCCAGCCCAAGTCG
TGGCATCAACAGAGGACGTGGCTCGGTGGTTTACAATGCAAATGCCAACG
ATTACTCGGATGGCGATGATGATGATGGCGATGCGGCCGGGGACTCGGGA
TCAGAGGGCCAGGGAGGCCAGGGAGGCCCCGATGCGGCCTCCGATGACGA
AGACAAAGTCGCCTACGTGGTCGAGGGACGCAACTACCGAAAGTACCGGG
TCGAGGAGAAGACCGACGACGGCTTCATCGTCGGCGAGTACGGAGTGGTG
GACCACAACGATGGGAACCTGTGGGGAGTGCGTTACACCGCCGACTCCAC
CATCAATCGCAGTCTGATACAGAAGGCGTTGCTCACGTTTCTGAAGCTCA
AGTAGGGGCCAAATGGTCAGGCTCCACTCGGGAAAGCACTCGAAATGCAG
GGGAAAAGTCGCCAGTATACAGGGAAATCTTTGGAAAGTACGATTACAGG
GATGCTTAGGAAAACATTAATAAAGACAAACCCGCCTGGGGACTTACTTT
TTATTAAACATATTGGAATTACTAGAAATATTCAAACTTCTTTAAGTTAA
GCGAACCCTATCGAACAATTATTTGCTAAGAAACCTATCGGGCTGANNNN
NNNNNNNNNNNNNNNNNNNNNNNNNNNNNNNNNNNNNNNNNNAAGAAAAA
CGCAGATATATGGCGACTTTCCAAACGCATGTCGCTGATTTCCCGAGTGT
CAAAATACAAAAACCCCGCACTTTCCCACTGAAGAGACAGCTGCAAAGGC
ATTCACATGTGATCCAAGTCGTATTGTAGTTAGCTTAGACAACCTAAACC
TAAATAGATAAAACTAGATAGATGTACCCTAGAACTTAGCCACTAGTTCA
GTTCCCACGAGATCAGTGTGTGTGTTTAGTCAGTAAACGAATTTTGTTTA
ATGTTTAGTTAATGTTTTAATTAATTTATTGTAGTTGTTGGTATTGTAAT
TGTAATCGCAAATCCGAGCCTAATTTATTCAGCCGACCAGCACACCCGAA
ATTCCGCAGAACTAGCAACTTGCCATAAAATCCGAGCACCTACCAGCATT
AAGAAAGAGCGAAAACTATCCTAATTAGAGCATTAAGTGACTTGTGTAGT
GAAATAAACTAAATTCCATTGAGACTAAATCGCACTTGTGCATTACTCGT
TCATCTCGCAGCGGGCGAGGATCGGAACGGATGTGATTGGGAAACAGGTT
GTCCTGGGGGCAACTGCAATGTAAATAGCCACTTAAAATTGATTAAAAAC
ATGCAGCGTGCAGCTCGACGGAGGGAGTCGTTTTTCTGCATAATATCATT
TAAATTTAATTGATATGAACAAGTGACAAAGCAGCAGCAGGACAGCTGAC
GCCAAGCATTCGATGCTCACAGGGTAGTTTGCTCTTATGACTACACTGAG
AGAAATGCTGAGTGTGTTCTTTATTTCGCTCTATTCTTGAGGCATAAGAA
TGCCTTTTAAAAATTCTCTAAATTGTATATATCTCTAGCTCCTTTCACTG
AACCTTAACCTTATCGACAGGACATTAAAATTTGTAAAGTACAGATTTAG
CCAAAGACAAATACAATAGTTTGATTTCGAATCATTTTTGCTTCAGTTTT
ATATTATAGGTACACATTTTTCCCAGTTCACGGATTAAGAAGATAAACAG
TCACAAGAGCTCTTCTGTGCTGGGATAATGATAATGTCCTGACAGCCCAA
ACCTGCTGGGCTATCACTCTTCCGAGTGAAACGCGGAAGCTGAAAGACAG
AATGGCACTGGAATCTCTGAAGCTCCGAGATCGGGGACAAAGAGCCTGTG
ACAAAGTGAAGGCGGCAGTTTAGGGCCTTTATAGAGCCACATTTGGCCAA
TTAAGAGCAGCATTTCCATAAATGTCCAGCAGTTGTTTACTGATCTGGCC
CAAGAAACAGATCCCATGCGGCACTCCACAACGGGAAACCAAGTGGATGT
GAAGGTCGCTGAACGACCTTGCTTGCGGTCGCCTTCTTTCCACCTTGGAT
GCCTCCGTCCTCGAAAGAAGCTGCTTCTTTGGCGTCTGCGTGTCGTCATT
TGGCTGGTTTTATTGCCCCTGGGGGACTGGATATTGGACTCGAGAGTGGC
CGGTAAAATTTCCACTAATGATTGCATGCGCCACTACCAGNNNNNNNNNN
NNNNNNNNNNNNNNNNNNNNNNNNNNNNNNNNNNNNNNNNNNNNNNCCCT
GCTATTTTTAGATATGTAAGACAATCGCAGTTCGGACTTTGGTATGCTGT
CTTATCGCAAACCGGCAATCACCTCCAGTTCGAGTTGGAGTTCGAGTCCC
CCTGAGTGCGATTCTGACCCGGCTGCATCAACGACGCGATCTGCGTGAAG
AAATACAGCACATGACCATAAAATCACGAAGGGAACGTGAGCATCCGGCA
CCGCGACTTAGAATACACTTAAAAACCTGGTACACCAAATGAAATTGTTC
AAATTATAAGGTCTCCGTCAATGTAGCTAATTGATCAGACTTTTTATTGA
TATGAGATATTATAGCCTTTTGTCATAAGGTAAATTAACTTAAGCTATTA
TTTATATTACAAATATACTCGTATTATATATGTAATATCCTGCCATTGGT
TGTACATCTGATGATCAGCATTTGTAATGTTGTAGTTTATGTTTTGCATA
AGAATTCGTCACCGTTTTTAAAACAATTGCAATACCCCTATCAAGGGTAT
GGAAAAAGAGAATGTGCTGGGCAGTTGCAGATTTAATGCGAAATGCCAGA
GAGGCAGAGACAAAAGTTNNNNNNNNNNNNNNNNNNNNNNNNNNNNNNNN
NNNNNNNNNNNNNNNNNGCTATAGATGGGCACCTGGCCGTGCCCTTTCTG
CGGTCAGCTGCCTGATGGACATCTCCCGGGAGGAGGAGCTGCCTTTCGAG
ATTCGAGATGGGTCAGGAACTGGTTATACCGTTGCACTTAAGTGCGGCAA
TTACGGGCCGAAGCAGTTCTCCTCGCCTTTTGCAGGAGTGAAAGAACTTA
ACTGAAATGCAGTATGATGAATGCGGGGAAAACACGTTTTGGTTCCAACG
GTGCACAGAAAATAGTGATCATTATTTTAGCTCTTAAAATGCGTCGGATA
TGTTTAGCATATGAAATAAATGTGAAGATTGAATAGAAACCCGTCTTTAG
AGATAGCATAACCCATATTTAGCTTATTACTTCATTATTATTGCAAACGG
TTTAAAGCTTTAAATTAAAATTTTAGGAATTCAATACTTTGGGAATGCTT
TTATGGTTGTATTGTTTTTGGTGTAGTCTCGCCTTTAGGGGGCGTCAATA
AATTTGAAAACTACACGTCCGCCGATCGTTATGACTTCAACCTGTCTGGG
TGCCACGCCCCCGCCCTCATGTCCTGGTTAGTGGCTTTTTAACGGGGAGG
GCGTGGCGCCGCAATGGGCATTCTGACAGCTTTCGAGAAGGCTGTCCACT
GGCTTCATTAAGCCCCCGATTTCGATGACCAGCTTCCTTTTACTTTTGCT
CTGAGCTGCTGGCAAATTGCTGGCCCATTGATCTGGCTTACAGGAATCGG
CACTTTTCGCGTAGCCAGCGAGTCCTGTTAATTATTTCGGTCCCAAGAAA
CCACGGAACCACTTAATGAAGTCGCCCCCATGCAGGTGAGCACGGTGAAC
CATCAGAAAAATTACAAAAAATTTCAAAAAAAATAAAATTTTAAATTTGA
ATGCAGTTTCTTAGAGAATTGCTCCAGAAACATTTAGAGGTATGCCACTG
CAAATTCCGATTAAGATTGGTTGAGTTATGGACTTTAGAACTTCAGTCTT
GGGTCATTCTTGAATTTCTACAACATCATAACATCAGAAAAATTACAAAA
AATTTCAAAAAAAATAAAATTTTAAATTTGAATGCAGTTTTTTAGAGAAT
TGCTCCAGAAACATTTAGAGGTATGCCACTTCAAATTCCGATTAAGATTA
GTTGAGTTATGGACTTTAGAACTTCAGTCTTGGGTCATTCTTGAATTTCT
ACATCAGNNNNNNNNNNNNNNNNNNNNNNNNNNNNNNNNNNNNNNNNNNN
NTGCAGTTTTTTAGAGAATTGCTCCAGAAACATTTAGAGGTATGCCACTT
CAAATTCCGATTAAGATTAGTTGAGTTATGGACTTTAGAACTTCAGTCTT
GGGTCATTCTTGAATTTCTACAACATCATAACATCAGAAAAATTACAAAA
AATTTCAAAAAAAATAAAATTTTAAATTTGAATGCAGTTTCTTAGAGAAT
TGCTCCAGAAACATTTAGAGGTATGCCACTGCAAATTCCGATTAAGATTG
GTTGAGTTATGGACTTTAGAACTTCAGTCTTGGGTCATTCTTGAATTTCT
ACAACATCATAACATCAGAAAAATTACAAAAAATTTCAAAAAAAATAAAA
TTTTAAATTTGAATGCAGTTTCTTAGAGAATTGCTCCAGAAACATTTAGA
GGTATGCCACTGCAAATTCCGATTAAGATTGGTTGAGTTATGGACTTTAG
AACTTCAGTCTTGGGTCATTCTTGAATTTCTACAACATCATAACATCAGA
AAAATTACAAAAAATTTCAAAAAAAATAAAATTTTAAATTTGAATGCAGT
TTTTAGAGAATTGCTCCAGAAACATTTAGAGGTATGCCACTTCAAATTCC
GATTAAGATTAGTTGAGTTATGGACTTTAGAACTTCAGTCTTGGGTCATT
CTTGAATTTCTACATCAGAAAAATTACAAAAAATTTCAAAAAAAATAAAA
TTTTAAATTTGAATGCAGTTTTTTAGAGAATTGCTCCAGAAACATTTAGA
GGTATGCCACTTCAAATTCCGATTAAGATTAGTTGAGTTATGGACTTTAG
AACTTCAGTCTTGGGTCATTCTTGAATTTCTACAACATCATAACATCAGA
AAAATTACAAAAAATTTCAAAAAAAATAAAATTTTAAATTTGAATGCAGT
TTTTTAGAGAATTGCTCCAGAAACATTTAGAGGTATGCCACTTCAAATTC
CGATTAAGATTGGTTGAGTTATGGACTTTAGAACTTCAGTCTTGGGTCAT
TCTTGAATTTCTACAACATCATAACATCAGAAAAATTACAAAAAATTTCA
AAAAAAATAAAATTTTAAATTTGAATGCAGTTTTTTAGAGAATTGCTCCA
GAAACATTTAGAGGTATGCCACTTCAAATTCCGATTAAGATTGGTTGAGT
TATGGACTTTAGAACTTCAGTCTTGGGTCATTCTTGAATTTCTACAACAT
CATAACATCAGAAAAATTACAAAAAATTTCAAAAAAAATTAAATTCTAAA
TTTGAATGCAGTTTCTTAGAGAATTGCTCCAGAAACATTTAGAGGTATGC
CACTTCAAATTCCGATTAAGATTAGTTGAGTTATGGACTTTAGAACTTCA
GTCTTGGGTCATTCTTGAATTTCTACAACATCATAATATCAGAAAAATTA
CAAAAAATTTCAAAAAAAATAAAATTTTAAATTTGAATGCAGTTTTTTAG
AGAATTGCTCCAGAAACATTTAGAGGTATGCCACTTCAAATTCCGATTAA
GATTGGTTGAGTTATGGACTTTAGAACTTCAGTCTTGGGTCATTCTTGAA
TTTCTACAACATCATAACATCAGAAAAATTACAAAAAATTTCAAAAAAAA
TTAAATTCTAAATTTGAATGCAGTTTTTTAGAGAATTGCTCCAGAAACAT
TTAGAGGTATGCCACTTCAAATTCCGATTAAGATTGGTTGAGTTATGGAC
TTTAGAACTTCAGTCTTGGGTCATTCTTGAATTTCTACAACAACTACAAT
ACTGAAAAATTACAAAAAATTTCAAAAAAAATAAAATTTTAAATTTGAAT
GCAGTTTTTTAGAGAATTGCTCCAGAAACATTTAGAGGTATGCCACTTCA
AATTCCGATTAAGATTGGTTGAGTTATGGACTTTAGAACTTCAGTCTTGG
GTCATTCTTGAATTTCTACAACATCATAACATCAGAAAAATTACAAAAAA
TTTCAAAAAAAATAAAATTTTAAATTTGAATGCAGTTTTTTAGAGAATTG
CTCCAGAAACATTTAGAGGTATGCCACTTCAAATTCCGATTAAGATTAGT
TGAGTTATGGACTTTAGAACTTCAGTCTTGGGTCATTCTTGAATTTCTAC
ATCAGAAAAATTACAAAAAATTTCAAAAAAAATAAAATTTTAAATTTGAA
TGCAGTTTCTTAGAGAATTGCTCCAGAAACATTTAGAGGTATGCCACTGC
AAATTCCGATTAAGATTAGTTGAGTTATGGACTTTAGAACTTCAGTCTTG
GGTCATTCTTGAATTTTTACAACATCAGAAAAATTACAAAAAAATTTAGA
AAAAATAAATTTTCAAATTTGAATGCAGATTTTTAGAGAATCGCTCCAGA
AATATTTAGAGGTATGCCACTTCAAAATCCGATTAAGATAAGTTGAGTTA
TCGACTTTAGAACCTCAGTCTTGGGACATTTTTGAAGTTTTACATCATCA
TCACATCAGAAAAATTACAAAAAAATTTATAAAAAATTAATTTCTAAATT
TTAATGCAGATTTAAGAGAATTGCTCCAGAAACATTTAGAGGTATGCCAC
TTCAAAATCCAATTAAGATAAGTTGAGTTATGGAGTATAGAACTTCAGCC
TTGGGACATTTCTTAATTTTTTTGAATTTCTACAACATTATAGCATGCAA
AAAATTAAAAAAAAATTTGAAAAAATGCATTTCTAAATTTAAATGCAGTT
TTTTGGAGAATTGCTTCAGAAACATAAATACTACATACTTATCTTTCTTG
TATGACTTTTACATCTCAAATGTTTTTATACATTGATCTACGCAGCCGTT
TTGTGTAAAAAGGAGTGATATCAAGCATGCCTAAAAGCATGCTAGAAATT
GTTTTTTGTGAATATTCATAATATTGGGGAAGATTTTGTTAAATTTCAAT
TTACATTTGTGTTATACTTCGCTGGATTGTTTTAAACCAATTAATGTACT
CGTACTTACTTTACCAGATATGCCGACAGTTACTTAAATGTTTTGGCTTA
GGTATATTAATCTCTTACGAGTATTTATTCGTTGTAAAGGTAATTTGCCT
TTGCCTTGCGCATAAATTCCCAACCACTTAAAGATATTTTAAATAAAAAA
AAGTATTTAAACAGAACCAGGCCAAGCAAAACGCCCACAAAAAAGTGCAA
CACCGGAAAGGAAGATTAAAATTACCAAAAGTCATGAATCAAGCTGAAAA
GTTAATTCAACAAAAAAAAATCGAGAGGGACGGTCAGATGTTCAGACAAT
GAAGAATGCAAATCATTGCACTGTCTTGTCCTGTGAATCCTGTGAGTCCT
GCAGACTGCAATCGATTTGGAGCACAACTAATTGTCCACCGGCAATTAGC
AGGAAAATTATTCCTCCGCACTCAACACTTTACTAATCTGCAAGTGTCAA
GCGGCCGCAAATGATGGCGATGACAAAAGGAGTTGACAGGCAGGACATTC
GGGGCAGGAGTACAGGACTAACGGCACGGGTGCGGGTTCCGGAGGGTTGA
AGTGTGCGTTCCGGGTAAAAAAGGATCGAGGCAGCCGCACCGGCAGCATC
GACCTCGAAATTCCCCCGAACTGCTAGGGTTGCTTTTTGGCCACACTCAG
GAAAGGCGGCCTCAAATTTGCACTTCATTTTGGCATCAATCTGGCTGCAA
ATTAACACTAATATTTCAAAAGGGAAATTAAATGTGGAAGAAAAAACACA
GAACGTAGATTTTCAACCACTGAAATAGCCAAGCTTAAATGGCCAACTTT
TGGAAAAGGGTGGAAAGATGTAGTAGTTTGTTTATAACAACTTTGTTTTT
TGAGTGCACTGACTCAGACTAAAAATGAAAAATGTAGACCCAGACGACAA
CAGGTCTCGTCAACGAGGCACAAAGGATGGAACGGCCTCTACCTTTTCGC
ATAATGAAATTCAAGTACCGCTCGGTGCTCCTTTAACGTTTGATATCAAA
GGACATTCGATCGGGCATGCAACATGCGCTCTTTGTCTCGCCGTTGTTGT
CAGTTTTCCTTAAGCATTTCTCGTATTTATGCCAAAGATTACATGTTGAT
CTCGCATATCTTTCATCTTGACGGACTGGGCTCCTTTATTCGAGCTCCGA
TCCTGGAACCCTGTGCGTGCTTCCCACGTCGCTGACATTCGATACTCGCT
GGCAGGCGAAATCAAAATGCCGTCAGTCAGTAGCCCAGTCATGATCGTGC
ATTAATTGGTAGACAAATCACAAAAAAATTATCCTACATCGCTCAAGAAA
TGTATTGAAAAGTGTAGTTTGTCGACTAGATGGTACCTAATTCCGTAGCT
TGATTTTATTCCACTTTATTTCTACACTCTATTTCAAAGCACCGCATTAG
TTTTTTTTTACAGGGTATTATTATGAAACTTTCACATTTATTCATGGAGA
AAGAATCTCTGGCCATCTATCTTCCATGGAAATCTCCCTTCGCTGACAAC
TCACCCGCTTCTCTGGTAGTCCATTGTGGACCAAATTTCTCCAGCTCCAA
CTCCACCTTCCGAAGATTCTATCCAATCGATAAGCCGTGCCCAGAATTGC
CCCTTTTCAGCTACCTCCAGTTAGCGATTTGATGAGGGTTTCCTTGGATT
CCCCTGCTCCTGGATAGATAATAATTTCATGACTGAAACAAAGAGCATAT
TGCGCATGCTAGATTGATCGCCCACTTGTTCGAACTCCTAAAAAGGCCAA
GGAAATTGAAATCCTTTCTTTAGCATTTTTCCACTCGTTTTGGCTAACCC
TTTTTCTGTTCAGTTCGTGGAAGTTAGTTGCTCAAGATTCGCTATTTATT
CAATACCCATATTTTTTGTGAAAAATATAGAATTTAAAAATTCCCGCATC
AATGGTGGATTGATTGTTATGTTTCGTTCTAAAATCTTAGGGCATCAGGT
GCCATCAGGTGCATTGTGCGTATTAATAGACCCCGAATTGCCAGCGTTCT
GTATTCAATTTCAATCAGCCGTGGATCCTTGAGTGGGAGCTTACATCTCT
CTTCCCACGAAACAAAAAAAGACGATGATGTTTGTAATTCTATTATGACT
ATGGGGCCTAGTGCAAGTTGAAAGGTTGAAGGTTAATGATCCCTCCAGAG
CAACGAACTCGCTTAATTGCATAGGAAGGGAAGGATGGTGGAAGGAAGGG
ATAGGAATTGATAGGAATTGAGACTATTTCTTAATTCTCATCATATCTGC
AGCTTTGCAACTACTTGTACTCAAATTTGATAGTCTTGAAAAACATTTGA
ATTCCCTCCATATAGTATTACTTTAAATGATACATTAACACGAAGAGCCA
ATGAGTGCAGATATTTTACCTACTAAGGAATGAAGTTCTTTAAAAGTGCA
AGGGAGTTTGTTTCATAGTTTGCATTTCCTGTTTACTCAGATAATTTTGA
AAGCGAGCCACCTTAGGGCTGTCTAATAAAATCAAAGAGATCTACCGCTC
CTAATGCAACTATCTGCAAGGATCTGTGAACACTTTTAGCCGGAAAAGCG
GGACAAATTCGGTAAGAGTCCATAGATTATGTATCTCCTGACGAGAAAGT
GAAAACATAAACACATTTTACTCGCAGATTTTTGCAGGAAATGTGTAAAA
TTTCTCGGCATATCAGAGAATGAAATCGGAAACTTTTGGCAACAGTCTCC
TTGGGCGTGAGAAATGTAACGCAGATATTAGACTACTCGTATCTGCAATA
ATCTGCGCATGACATAATCTTCGGGCTTAAAGATGCAAACGAGACGTGGC
CTGGTTTCTGGCCCTTTATATCCTTTGAAAAACAAAGGACCAGCGGCAAA
CAGGACATCCTACTTAAGAGCAGCGAGCTGGTATTCAATTGTAAAAAAGG
CAAACAAAAAGTCCTTAAGTTATGTTGGCTGGCAAATGTTGAGCGAGAGA
AACAAAGAGGCTCCTCTTTGCGAGTACCACAAAAGGTCCTCAAAATCAGA
CTCAATACTAAGGTACTGCCACTTATGCAAGGTCCAACTAATGCACAAAG
AAAAATGTACAGAAAACTCGTTTAAAATGCAATAAAATAATGAAAGGCAC
AATCGAAATATAGTTAAAAAATGTGATCAAAAATCGTTTTACTTTTTTGT
ATCAGCAATTAAATATTGTAGCTAAATAAATTGCTAATCCCTAACAAACA
TGTGTATAAATTTCTCTTTGTGCAGGACATAACAATCAAAACTGAATTGG
AAATGGAAGCAGCGACTTCATCACTTGTTTCCTCTGGCTCTCCTGTTGCA
TAAATAATCTCGGGGGCATTCAACAGCCTGAAATCGGATAACTTGGCGGA
GAAGACTCGGAATATCGCATCGGATATCGAGTTGTAGTTGTGGCCCAAAT
CGTGGAGGTGTGTCCCATTGTTCTGGCCGCGTTTCCGTGGCAGCCACGAA
TATGAAACCTATCTTGAAGATTTGATTTTGCACGTGCAGGTCTGGGAACC
TCCCCAAGGCACTCCAAGGACCCGAATCTGGCTGTCAAATCCCGACAAAA
GTTGCTCAACTTTCTGCCGGCATGTCCTCCCGACTTGCGCAATTTTTCCA
AAGATATTCGAGCACTTTAATTTCATGTTTGGGATTGTTCGCCTGATTTC
TCAAGATCAGATTGCTTATCTGTGTCCCCGTTCCCCTGATTCAATTTGTC
CGCCTGATCCCGCCGTGTAATTATTGCGCTTTTCCTAGGCTGTTTGTCCT
CTTTAGGGTCTAATAGTCCACTTCCTGCCCTTTAGGCCTCTTGGCGTTCC
ATTTGCACTTCAGTTTGACGTGATTTTCGAGTCGCTTCCTGTGGATCTCG
TCCCCGAGAAAGGATATTCGAAGTTATCTCCTTCACTCCCCTGTCTGTTT
GCACTTTTCAGTTTGGGTTTGACAGGCTTTTTGCTTTTATGAACTTTGCT
GTCTCGCTCCGGCGGAAGTTGTCCACAAAGGTTTTCGTTTCCGCAGTTTC
TGGGTGCATTTGCATATTATGAGCGCCAAAAGACTACTGATTCTTTGTCT
TCTTGGCGCCAAATCGGATAATTGATGGTTGTCTCAAATGGATTTGGTTA
CAGTTTGGGAAAGACTTAAGCCCGCCAAATATGTAGATTTGCTTTTTCTT
TCCAATTTCTGAAATGTTATAGAATGTCTGATTTTACATAAGTGCGATTC
GTGGATTTGTAACTCTTTAGAGATTAGTATTGTGGTCTAGACTTCAGAGG
TTTGAATGCGGGTGTGTTGGGGACTTCATGAAAATGAAGCCCAATTCCGA
GGTAAAGCAAACTAAACCTTCAGTATGATCACATTCAAGTATATTTTACA
AGAATGTTCCTACGTATTTGTGAAAACATGTGTTCTGAACTGCAATATTT
CTGCTGCACCAGATAGCGACAAGCAATAAAACTGAAACAAAACACTCATC
TAATGACATTTCGGGTCTTTCCCATCAAAAGTCTGGCGCGATTCATAATG
ACCAATGCGCAGGGTCAGAGGTAAAATACCTGGGGAAATAACAAGGGAAA
TAGGGTCGGTCTCGGTCTTCCCTCAAAGAGTTTGCTCAATGCTCAATGAA
TTCGGACCGGCGGCGGCAACTTTTGGGCCATAAAAGCGAAGAGCGGGAAA
TTTCCACCTCCAGCATGCAAATGAAGTGAATTTCCCAGCTATTTAACCCT
TTCAATTCGCTCGAACCTCGCATTGCCATTAGCTGTGTGGCGTCTTAACC
CTTTCTTCCAAGCCGTCGAGCAATTCATAAAAACGCAGCGAAAGTGGCAT
AAAAATCGAAGCCAACCCGAACAGTAGCTACCTGCATTCTTCGAAGACAA
AAAGGTGCTAACTCGTCATTAAGACGAATAATCGCTACCTAAACCAAAGC
CCCATAAAAATCCTTTCGCTTTTCGTCCTCAAAGAACTTTGTTAAAAAAA
AGTCGCAAAAATTCTGGGAATTTTTTTATTCACTTTTATTCATCGGCGAC
CTTGAATGGCCGTTGGGTAGGCAGTGGGTGGTTACCTGGCATAGGGACGC
GATATATAGACTGCTATATTCGGACCTGCCGCTGACTGCTGTTTCAATTC
TTGTGGTGGATTTAGCGTTAATCCCCCGGATTAGCGACTCGCCGGCGTCC
CGAGTTCATTAAGCAAGGGAGCTGATAGTTGGTCTCAATGAAAGGAAAGG
GGAAATTACTGCACACTCAAACTTCCTAAAGTCGTATATTCCGTAACTAC
GACTTGATGAATGACAAATTGCTTTATTGCCACAATCAAGACAGGTTGTA
TCTAAGAACCCGATAAATTCATAAGCTGTATTGAATATTTTAGCAATACA
AAGTTTAAACACTTGGCTTGCAGTAGCCTACAGTTTCCAAAACTATATAC
ATTAACTATTACGAATTATTGTTCGTTGTAGTAAGTGCAATGACTAAATT
CGTTTGGCTTGGAACTTAATAAATATAAAAATTATTTAGAACGTGGGAAG
ATCCGACAGATGCAGCCTCCTCATCTGCATACTCATGAGTTCCCACAATT
ATAATTACTCCAAACTCGTTGAACGGTCAAGGGAATGCCAAAAATTGATA
TGTCATCGTCATCTGGTTTAGTAGAGCATCCTCCCCCTTGGAAGTCCAGC
TAATGATCGGAATAGCAGCACACGCAAGCGAATTCCCATGCAGCACACCT
GAGTTCCAATTAAACACCCCCTACAGGGCAGCATCATCCAGGGGTTGACT
AGTCCAATTAGAACCCCTGCCGAAGCCAGCAACCCCTGGCGACTGTTGAT
ATCATGTCAAGCATTTTATTGATCAAGTTACGCATCCGTAATACGAATCG
AAATATAATTGCTCTTTTCAAGTGTATATCGTATATCAAAATGAATTGCA
TTTGCATCTCCGCCCTTCTACAATCGAGTCCGTTCGAGCAGAGAGCTGTT
CCCACGTTCGAGGTCCTGGATCAGGATCACATGGCCTTAGGCGTTGGTGC
GTAATCGCACCAGACTTACAGGATCTTGCTTAACATTATTAAGTACTCGT
CCGTTGCTGGGACCTCGTACAATGTCTTTCTTATGAATTGCTGATCCCGA
AGACAGAAAAGCTTGATCTAGCACCATCCCGACCAGCGTGCCTTTTCCAG
GCAGTCGCACTCCCGCGATCTAAAGTCCGTAATCTGCTTAAGCGGCGAGC
TTAAGTCGAGGAATCGGTGGGTCCTTTGGGACTTGGCAGGACCAAGAGAG
ATTAGAGGCACTGGCCACTTGAACCCTGTAGGCTCTCAAAAGGCAACGCC
TAATCTGGCTTAGCCGAGGGAGCTACTATCCCAAATGGCTAGCCCCAATT
TCAATACGTGACNNNNNNNNNNNNNNNNNNNNNNNNNNNNNNNNNNNNNN
NNNNNNNNNNNNGAACTCGAATGACGGCCGCATCAAGCTGGACAACTTTT
CGGCCCCCCTGCGTATCAATATAGCCGACCATCGCCGGCAGACCCCGAGT
TCCAGCGGAGCTATCGGAGCTCCCCTAGTCGGTGGCTCCCAATGTCTGGG
CGGTTACGAAAAAGGTGGTGGCGGAGGGAAGCCCGCAGCAGCAGCAACCA
TCAAATGTCCAACAGCAGCCCCACCCAAAGCACCACGTCCATCAACTACA
ACCGCACCACTCGAGGTGGCTTCAATAGCCGTGGTGGTAGGGGTGATCGC
GGTGGCGATCCCGGCCATGGGAACGGAAATGGCAATCGCTACCAAGGAGG
AGCTCCACGTCATTTCGATGACCGCGAGGATCATCAATCGTCCAGCAGTG
GAGGATTCCAACGCAATCGCAACTTCAACTTCAATCGGTAAGAAATGGAA
TGCCAATCAAGTATTCATTCAAATTCATTTTCCAGCTCCATGAACAGCGT
GGCGGAGGAGGTGCTATAGGGGGCTCAAAATATTTTTGAACATTTATTGA
TAAGAGCAGTGTCTGAGCTGTGGACTGATAATTTCATATTTTTTTTAATT
GTTTTTCTTATTAAAAGGTATAGGAATATATGTAGAGCACATATTTATGG
TCGTATAGTCTGCTTGATCCAGCTTTCCAAGTAAATAACATTTGTGTAGA
AATCAGTTATGTTGGGTATGCAAATCAAACCAAAGGTAGCTATGCCCCCA
ACGACCCAAACGCCCTCTTGGAATGCCATCAGTGGTCCTCCGGAGCTCCA
AATGCAGCCATCGACCTCCTTCGGACCAATGGCGCACAAATGGGATTCTT
GCAGTGTATTCCAAGGGGGGATTTCGGAACGACAGCTGTCCAAATCCACG
CCGGTGGCTTCAAATTTCAGCTGGACGAGGCTACCAATCTGAGTCTGGTT
CGCTACCCATGCTGCCCCGGTAAACTCCTGGTGGGATTTCCAATGTTGCA
CACCCACAGTCGAGGGCAAGCAAACAGGTCGAATGTTTGGCGTATAGGCG
ACCTCCCTCTGTAAGCGGATCAGACCAATGTCATACTCTGAAAAGCCGCG
TGTGTAGTTTTCATGTATGTGGATATCCTCGACCTCAACTCGCTGCATTC
CATTGCATTCCAAGCTTCCATTGCGGCAATCCTCTGCGGCAATAGTGCCG
TGCTCTCCCAATATCACAGAGACTCTGAGAAGATAATAGTTAATAATAAA
ACCATAGTAACAGATATAAGGCTGCTTACAGGTTTCCGAAAGATTTCGAC
AGGCATCGAGCTGCTGTTAGAACATATCGGTGATTGATCAGTGATCCCGT
GCAGAAATTGATCACAATCTTTCTCTTTGGAATATGGTACTCTAATACCA
CCAACCAGGGGAATTGCGTGTGCACAGATGCACCACCACAGATGGACCGA
TCGGGAAGCAAACTAGAATCTTCGCGAGGGATTTGGTCAGGCGTCCTGTT
GTAGTCCTTATCCGAAGTGCAGCAGGCGAAGATGGTCTCGTTGCTCTGGT
CTGATTCGCAACGTGAGTTTCGAATAAACTCTATCTCGGACTGTGTAAGA
TTACTCTTCACCAACACCGAATGCAGGGGCAAGCACAATTTAATGGGCAC
ACACCGTCCTTCTGTCTGGTTGGGATTCCAACAAGTCTTGTCTGCGAGCA
ACCACAAATATAAAAAGCAATTTCAATATTATTTGCGTGTTTATTCCTCT
TTATAAAAAACCCAATGTTCGGAGGAATTTTCACTTTGTGCACTTACACC
GTGAAATGGCCTGGTTATAGTTAATCAAAATACACAACAAAACCGCTGCG
ATCACCTTCATTGCGATTTCGACTGAACTCCGCAAAGCTCGACTACGATC
TGATCGATGAACACGAAAAATTTGGATGAGTCGGATTTTAATAAAGATAA
GAGGTTCAGCGAGAGGTTCAGATTGCTGGGCCCATAGATTTGTTATTGAC
AGAATAGACCGTTGGAAACCAAAGTAAAACAAGAACAAAAGTTTTAATGG
CAATAGAAATTTTAAAAAGTGCCACGCCCANNNNNNNNNNNNNNNNNNNN
NNNNNNNNNNNNNNNNNNNNNNNNNNNNNNNNNNNNNNNNNNNNACTGAC
TTGAGAGACCGTNNNNNNNNNNNNNNNNNNNNNNNNNNNNNNNNNNNNNN
NNNNNNNNNNNNNNNNNNNNNNNNNNNNNNNNNNNNNNNNNNNNNNNNNN
NNNNNNNNNNNNNNNNNNNNNNNNNNNNNNNNNNNNNNNNNNNNNNNNNN
NNNNNNTAAAAGTAACGATTATATAAAAGAAGCATTGTTTCGTGTTCTTA
AAATAATTTTGTTTACTAAACATTTGGACCAAATGCATACACTCTTTGAA
AAAAGTATTGTAAGTAACGTTCTTTACAATTAAAACTGAACTCCACAATA
CTTTTTCAAACGTCTTTTTTGATAGAATCTGGAAGTGATAGGTATTTTTT
AAATGCATATAATTTATATAGAAAATACTTTGGTTAAACATTAGATATTC
CGATAATTGCCTTCTATGGTAGAACTGAAATATATAATGTAGTTCCTAAA
ATGGATTATAATTTATTATAAATTTTTTGTTTAGTAGATAGTGAATACAT
CGTATAAAAAATGTATGCTGAAATCATATATGGGAGTTTCGAAAATTGGA
AAAACTCAATATTGATCTTAATGTTCAATTTGATATCTATCAAAGTCTTT
GAATTTATCATTCCCCTAAACATTCATATGGTTGCATCATAAAAACCTAA
TTACTGAATGGAATGCGCGGTATTCAACCCCTGCTGCAATCGCCACTCGA
AAAGGACTCGCCTCGGAGGACTAGAAGCGAACCCACAGGTACTTCACACA
AATCACAAAGCGGCAATAATGGCAGCGCCATAAAATACTCGGCCATGGAT
ATGGAAGGATATCTCTTCATTAACAACTGTCGCAGGACTGCTGATGATTC
TCTGCTGCGAGAGAGGGTAGCAGAAGGACGAGGACTTCGCGAGAGAGCAG
GTAGCGAGTCCTGCGGAAAAGGGCCATAAAAACCTAAGGAGTTGAGAATG
AGAATGAACGACGGCTGCTGCGTTCCCTGCTCAATGAATTTTTCGCAATG
GCAGCCTGCCGCAGGATCGAAGGATTCTCGTGTGGAGAGCGAGAGAGGAT
TTGCGAGAGAGGGCATTAGAAGCAACCCTCGGCCGAGTTTCGACCAATGA
ACGCGGAGTTTGGCTACCTAAGGGTGATCGACTGCTCGATGAATGGATTT
GGCCGGCAGGACTATTAAAACGCCGTCGGTCCTCACAGCAGACAACACAA
CCCATCGTGATCTCAGCGAGTCCACATCGTAGCAACCAAGGATATATCGA
ATATATCACTACCCGCTATACCACAAATCCATCCAAATCCATTTTGTCCA
TCAAAACAAAAATCCAAAACGTCTCAAGGACACTCCTGCTTAGTGCCAAG
TGCCAAGTGAAGTTCAATTTGTGCAAACGTTTCTACAAAAATCGCCAAAA
TTACGCCCCACATCGGTATGCAGTCGTCGGAGGGTTCACCAGACATGATG
GATCAGAAATACAACAGCGTGCGCCTTTCGCCAGCGGCATCGAGTAAGTA
AACATAGCTAGCAAATTAGATACGAATACAAATAGAGAAGAAAGCAAACT
TTCTAATTTATTAAACTATGACAATCCTTTACTTATGAAAACTTTTCCCT
TTTCTTGATGTTCCAGGTCGCATTCTATACCATGTGCCCTGCAAAGTCTG
CAGAGATCACAGCTCTGGCAAACACTACGGCATCTACGCCTGTGATGGCT
GCGCCGGATTCTTCAAGAGAAGCATCCGGAGATCCCGGCAATATGTGTGC
AAGTCCCAGAAGCAGGGACTCTGTGTGGTGGACAAGACGCACAGGAACCA
GTGCAGGGCTTGCCGGCTGAGGAAGTGCTTCGAGGTTGGAATGAACAAGG
ATGCAGTGCAGCACGAACGGGGGCCCAGGAACTCCACTCTGCGCCGACAC
ATGGCCATGTACAAGGATGCCATGATGGGTGCCGGCGAGATGCCCCAAAT
ACCCGCCGAAATCCTAATGAACACGGCCGCCCTCACCGGCTTTCCTGGAG
TACCCATGCCCATGCCTGGCCTGCCCCAGAGGGCTGGTCATCATCCTGGT
CACATGGCTGGCTTCCAGCCGCCACCATCGGCTGCCGCTGTCTTGGATTT
GTCCGTGCCACGAGTGCCCCACCATCCGGTGCATCAGGGTCACCACGGCT
TCTTCTCGCCCACCGCCGCCTACATGAATGCCCTGGCCACTCGGGCACTG
CCCCCCACTCCTCCTCTGATGGCAGCCGAGCACATCAAGGAAACCGCGGC
GGAACACCTCTTCAAGAACGTCAATTGGATCAAGAGCGTGAGGGCCTTCA
CCGAACTACCCATGCCGGACCAGCTGCTCCTGCTGGAGGAGTCCTGGAAG
GAGTTCTTCATCCTGGCTATGGCCCAGTACCTCATGCCCATGAATTTCGC
CCAGCTGCTGTTCGTTTACGAGTCCGAGAATGCCAACCGGGAGATCATGG
GCATGGTGACCCGCGAAGTGCACGCCTTCCAGGAAGTGCTGAACCAACTG
TGTCATCTGAACATTGACAGCACCGAGTACGAGTGCCTGAGGGCCATTTC
CCTCTTCCGGAAGTCACCGCCGTCGGCCAGTTCTACAGAGGATTTGGCGG
AACAGCTCGATCCTGACCGGAAGCGGCAGCCCGAACTCTTCGGCCTCTGC
GGAATCCAAGGGTCTCCTGGAGTCGGGAAAAGTGGCGGCCATGCACAACG
ATGCCCGGAGTGCGCTGCACAACTACATCCAGAGGACCCATCCCGCGCAG
CCCATGCGATTCCAGACCCTCTTGGGCGTGGTGCAGATGATGCACAAGGT
CTCCAGCTTCACCATCGAGGAGCTGTTCTTCCGGAAGACCATTGGTGACA
TCACCATTGTCCGACTCATCTCCGACATGTACAGTCAGCGCAAGATCTAA
ACAGTACAAGTATATAGAGGAGAACCTAGACTAATCGCCGCACTCGAAGT
GCCTTCCAAGTGCTGGGAACTGTGATAATCTCGGAAGAAGCGCTTTGGAC
AATACTCGATCAGTGAAATCAACGATTTCACATATCCAGGAGTCGAGCCT
TAAAATACAACACATACAACACTCACCTTAATACCTTAGCTTACCAGAAC
TTGAAGTAATCTTAGCTAAAGTCTCTCAGACCATCCACACGTGTTTCAAA
TTGCATTCGCAAAAGTTTAAACTTTGCCTGTTAAATACGCCAATCGTAGC
TTAGTTATAAACACTTTAGTTTTAAGCGCATACAATTAGCTTTAGCTTTG
GAAAAAACTTATTCAAAATAAACCTAAAGGTTTTCGAAATGAACATTAAA
TGGTATTATTTGGTGGATATATAATTTGGGGATATTTTAACTTCGATTTG
GATTATCACAAGTAAAAATTTGTTTCTTTAATGCTTACCCTAAAAGATAT
GATTTATTGATCAAAGGGAAAAGAAAACAGCGTATTTTTTATTCATAGAT
AAAGCATACATTCTTTAAAATAAGTTAATTGGTTGCAAAGAAATTAAATG
TTTAATAGTTTAACCTCCCAAATTATAATTTTAAAGAAAATGTAAATAAG
CTGAAATCTTAATCAACTTTCTGATGTGTTAGCAGTGTTATGCCAAACAT
GGAGTCATGAGATTACACACGGAATTATCATACTTTTTATGGCCATTTCG
TGAGGATTTTCGCATCTTCAGAAACGACAAAAGCCACCGCACAGCGCAAC
TCAGTTAATCACAAATGAATAATGCAAATACTGGAACAATGAAACATTAG
ATCGCAGAAGGAAACGCGTAAAAATTAGCATAGTTTTTCTGCATGAGCAG
ACCAAAGTCGGCATTAATTTGGGAACCTGAGGGACGCAGTGCAATGGCCG
CCCCAGTTTTGATATCCTTTCGCTCCCGCCCTGAAATTCGAAAAGTTAAA
AAGCAAAATTCACTTTTGTGACTTTGTCGAGCGGCGTTGGATTGTTGGAT
TGCTGGCAGGACCGGGCACGGGGTCNNNNNNNNNNNNNNNNNNNNNNNNN
NNNNNCTCTGCCGGAAGGACAATTGAATCCTTTCACAATGGCCAACCAAC
GTGCAGCCGGAGGTAAATGAGTTTTCGCCGGCGAAGGCTGAACAAACAGT
TGCCAAATTGTTCGAATTGCGTTGGCCAAAGTAAACAGAGATGAGTGTAT
TCCACTGACACACATCCATGGCAATAGCGATGAGGATGTGCAGAAACCTA
CCCTAACGGAGAGTCCAGAGCCCAAGCCCGATTCCAATCCAAGCACGGCA
CCCAGAACATCCTGCGGGGATTGGGATTGGGAATTAAGCATGCTTCGTTG
GTGCTGCCATTTCGACTTTCGCCAAAGGACCCTGTGTCCTGGGTGCCCGC
TCGGTTCACTCGGATGCTGTTGAGCGCGGGGTAACAAATTGTGATATTTC
TATTTCCCTGCGCTGTTGAGCCCTTTTAAGTCCTAATGGCCCTTTATTAT
CTGCCTTTAGACTTTTAATAGACTCAGGCACCAGTACACAGCAACGCAGA
AACGCAGAGAGCAGCACCCGAGAGTCCTTTCGNNNNNNNNNNNNNNNNNN
NNNNNNNNNNNNNNNNNNNNNNTGGCCTAATCCTCATCATTCTGTCATCA
GTGACGTTTTTCTGCACATTGTTGTTTGGCCATTGTTTGGGTCTTAATTT
GCAGTTTTCTCTTGTCGTTTTTGCACTCTCGCCGGCTAGCAAAGGATTTT
CACATTTTTTTCACTTTTTGATTTTTATAATGTCTCTTAAGGACGGAGAC
CATCTTTAAGACGACTTGAACGTCGGGTGTGATACTAACATCGGGCTTAC
TTTATAGGATTAAAATCTGCGAGAAACTATATCAACTGCGAAAAATGTTA
CTAAAATTATATTTTTATATATTTAACAAATAAAATATTGTTTTTGAATA
GAGTACTGTTAACAATTACTTATTAACCTAGCCAAGACGGAAATACCCAG
ACTTATATGAAGTCAGCACTTTTCTTTCAATAGTCCTTAGTCTTGAAATT
AATCTCAGTTTGCGAACGCTCTCCCCTTAGATTAGACTCCATTTAATCTA
TTTGGAACTGGAAGGCGGCTTGGACTAGGACTTGGACTATCTACGCGGAC
TAACTTGTGCCTCACTTGAACTGCATTAAATCCGCGAGCTTTACCTGCCG
AAAGGGGGTGGGAACTGGCTCATCTGGAAGGAAACTCAAGTGGCTGGCGA
TCCGAAAATTCTGGGGAAATTCGGAACAAGTAAGCAGGAATCTGTGGGAT
TTTGTATAACGCGTTTAATTCATAGATTTTCGTTGATTAAGTAATCCCCG
CAAAGGGCTCAATGAAGGCGACCGTCGGCCGATTAGCGCAGTTCGCGTAA
GTGGCTTGTACCGAGTTTGTACCCGAAGGCAGGTGTGGGTTAACAGGTTA
CGGGTTTCGCAAGCTTAACCCATACAGGACCTCTCTCGCTCCCACCTTGA
ACTCGAGGCTCTCCTCCTGTCTGTGATCCTTATCCAGGCGCAATTACCTA
GCGAAACAAAAATATGAGTATGCAAATAGATTTTAATGGCCAGGATTACC
CTTTTGCTAAATACCAAAATCCTGGCCGGGCGGTCTGCTCACCGCAGCTC
CTTTGTTTTCAAATGTAATGAGAATGTCTCTAAGCCAAAATATTAAACAT
CCGTTTGAGCCTGGCCAGCACATACCCATACATCGCCAATGTATATACAT
ACTCGTACACTGCAAATCCGGCTTCCGATTGTCCGAGTTGTTTGTACCTG
AAGTCAGGACTTCTCTCTCTCTATCTCGTCCTGCGGCAAGCAAAAGTCAA
AGCGGCGTTGTTCTTGTAAATTGAGTAGCTCGATTTATCGCCAGATCAAT
TTTCTATATCTGCCGCCCAGATAAGCGGGTATATAATTGTTACTGTGGCT
TATGCGCTGCCGACTAAGCCTGGTTTTGGTCCTGGTTTTCGCTTCGCTTC
TTGCTCTGAGCCTTACTTAGTTCCTTAAGTTCTGCTTAACTTACTTTAGT
GGGCAAATGGCAAATTTGAGGCGGAAAATTCTACGAAGTTCTTTGTATTT
GCATACACATCCGTGGCGGCATTGTCTTTGACGCTTAGTCGCATAATTTG
CCAGACAAAACGGTCAGCGGAGTAGAGGGCCAATGCACTGAGGAAAACAG
TTGATTTTTAGTTACAAATTGTGCTTTGATATGTATTTGCAAATGGTGTG
TTATTTTTCTACTCTTCATGGCATTAAGGTAAAGGTAATTAATACCATTA
CATGTACATTTTGTACACCCTTTTGTTACATAAACGACTAGCACATAAAC
GACTATAACGACAGCGATTTATACTCAGAATTGCGCGACTTTTAGACCTC
ATTAGACACAGCACTTCCAGCACACCAGCTGGTTTTTTATAAGGCTGTCC
TAGATCATCACCACTGATCAATGGCATCCAAGGCGATTAGGATGAGCACA
TCGCGTTGCAGGATCATTGAAGCGTGGCATCATCGAAAGTACTTTTTGCA
CTGGTCCCGCCATTGTACGAGTATCTGCCCCTTTTTTATGCCCCTAAGTA
CTTGATGCCCAAGTCTAAGACCCTGAAAATCTGTGCACATCCTTTTGATT
GTTGCCATCTGAGTGCGGGACAATAGTCGTGGTTTTGCGACGAGTGGACC
TCCTGGAGGTGAGAAAAATATTAAGGGCAAATCCGCTGAGCCGCCGATCT
GGCGATCCGGCGAACAATGTCCTCGAAGAATCTTGAGAGCAACTTGCGTT
TAACCTCAAGAAAGTAGCAATTGCCCGCATTATTTCGATGATCGACGAGT
CCTTTGAACGAGGGATGCAGTTCGCTGGAAACTCCGTTGGCAGCAAAAAT
ATATATTGACAGACTAACAAGTGTTATACGATCTGCGACAGTTTTTTCCG
AAGCAAGGGGCCTCGGTTCAAGGACGTGCAATCAAAAGCTGGACCACCGC
GACTGCAACATCTTGTGTGTTCCCCCGACGATTTCAAATTGAATAGGGGC
TCGTCCGCTGAGAAACTTTTGCTGCGGATGGAATAAATGGAGGATCTGTC
TCACGTATATTTTTTGATCGGGATCGGAAGTGGTGGAAGCTGCATCTGCA
GCCATCTGATGGAGATGTGCCTCCGGGCGTAATCTTTGCGCAGCCTGGTA
ATTGAATTTGTTGCCTTTTCATTTGATGTTTTCTTTGCATAACAAAGCGG
ACCGCCGTTGGCCTCCGGGCCTGGACAAAACGATTGCGTAGATAGTTTTC
GATGGGGTTGTACGTGTATCTTTCCGGGAAAAATGGCGACCAACTGGCAT
TTAAGGGCGTTGCACATCATTTAATTAAGCCGTCGCACGAAGCGAAGCTC
TCCCACTTCCATTTTCCTGGTTTTGGAAAAGTTCGGAACTTTTCAACTTC
CGGTCAAGAAAGCAGGTGGCCGGTCATCAGGTGCATCCCCGAATGAAGCC
ATTACTACGACGGGGTCACGCGATGTCCAACGGCCATCCATCCAACAATC
CTGGGAACTGGGCAACTCTTCGGGTTCGGAGTTGACCAGCAGCGGTGAAA
AGTGAAAAGCCGTCGCGTCATCCTCGTCGATGGGAGGCCATATGTCATCG
TAACGAGAACCGATCAACCCTGAGCTACTGAACTAACAATAGCTGTAGGG
ATGCACCGCGAATAAAATAGTAAAATATTAATCTTTAAATTAGGTAAAAG
TAGCTTAAAAAATCGTTACATTTCTCTCCACTCCTTGCTCGTTGTGTTCT
TCAAAAGCACCCCTCCAAAATGCCAGGTTCGTCTCTCAGTGTAACAACCC
TGCCCTCGCATTCCGCAACAGTTCGATGAGAGCTCGGCAAATATTGAAAC
AGCTCCCATAAAGGATCTGGCTCGAAGGGGAAGAAGGGAGTGAAGGGAAA
GGACTCGCCACTTGAGAAATGTAACAAATCGACTTTGACAAAGCTNNNNN
NNNNNNNNNNNNNNNNNNNNNNNNNNNNGGGAAATCGCGAAGTCGCCAAA
CACAAACTGTCGCTTTCGGTTTCTCGATTCGGGTTGAGTTGTCGGTGGTT
CTGGGCACTTTGAAAGTTGTGAAGTGGCCACTTAACACTCGAAATCGGGA
ACGAGCTTGCTACACGTCACTCACACCATCACCTCATTAGAGTTTTCTGC
GCTCCCAGGATACAAGGATATGTGCGCAGGATGTGCGGAGCGCCTAAAAC
AAAAGGGGTAGTTAGCGATTTGAATTTGCCAGCGAAACGCTACAAAAATG
CAAGTTCAGTAGTTCGAAACTGAAATCGGGATATTGGCAAACCAATTTTT
GAGGGCTTTTGTTTTGCTGAACGACGCGAGTAAGCCACAAAGGATCAACA
AGGCTCGAGAATTATTTTGTAGGACCAGCAATTGAACCACTCCAAATGAG
TCTGAAGTGTTGAACCCGGCGATTGTAAATTAATTTTCCAGCGAGCACAC
TACTTTGTCATACAAATGTATTTTAAAAAACAATGAAAAGTGGCTGGATA
GGAAATTCAAGGAATTCAAAAAATGTTATTAGTAACTATTAGTTGAAATA
GTTAGCCTGCATTTTATTTAAAATTGTTTTAATTATCTAAGATACATTTT
TAAGCATATATACAAAGTAACGTTTTCATGAACAATCAAGATTTCACTGA
AAACAAAAGACTGCCATAATTTTTGCCACATTTTGAAAACCCGCAGAAAG
GACATAAAGATTTGGGCGACAATGATCGAGTGGTAGCCCAAACATTGGAT
GGTTGTCCACATTTTGTTTTATCGCCAGCTGTCGACAGCAACAGCAACAA
AATCAACTTCAATTTCGTTTTTACTCTGGTGATTTTTCGCTTTTTATCGA
AGCCATTTTGTCAAAAAAAAAGGGATTTAGCCACTAATCCGTAAATGGGA
CAAGTTCGGGGCAGAAAACACGATGCAGAGGGCGATTGAATGTATCTGCG
GCTGCCTAACGAGCCTGCCGCCCAATTGGTGTCGATAAAAATATAAAAAA
CCGAAATGAGAATCAGGGCGCGTGATTTCTGACATCGCAATTGACAACCG
AGAGGAACAACAGCTGCTGAGTGAGGGAGACAGCGCAACGCTTTCAATTT
GCTTCAGGAGATTAGGGAGGCGGACCAGCTAGAGCCACGACGGCACATCC
ACATTTAAGCGCTTACATGGGAACTAATTTCTGAAGTGCCCTCGAACACT
TCATATAATATTTGCATCATCTGCGGCAAGCGGCTGGGCGACAGCGACAA
CCCGCTGCGGGGATTAGCACTAACGCAAACATGGCGACAGTCAAAACCAA
ATCCGAAGCCCTATGGCACCCAAAAAAGTATCTGACGGATACGCGAGCTG
TGACTGACTCGCCGTGGCTTGTCAGCTTCACTGTGGCTTGGCTACAGTGG
TCGAAAGTGGTAACTCAAGTAGTTAGTAAAGAGTTCATAGTTCAGAGCAT
TTTGTGGCCGGTCCTTGCATTAATATCAGGAAATATGCTCGTTAATGTGA
GATTAATGCAATTAGTAACTCGCTGTTTTTTTTGGCCATATGTATTTATG
CATTTATGTCTTCATAAATCGTTTATTTTGGGTAAAGCTACTGGTTGGTA
TTTCGTATATAGTTTCAGCCCACTGTGCGTGGGGTGTCTTTGGGCTGCGC
GTGCTGTGTTCCTCCTGAGCAGCTTAAAAAACAAAAAAACGCTGGTCGGA
CGGACACTGTTTACCGTGCGGATCACACTTGAGGGCCGGGTCCGTTGACA
AAACGGTTAAGTCGGCGTTTCGAAAGCGCCGGTCCATGACATATTCTATT
TTTAGGGGGAAACAGGCGCGCGGGGGCTGGCAATTATAATGTGACAATGT
CACGTGAACAGCAGCAACATCCTGATGTCCTACATTCGAAGGGTACGAGT
ATATTCCTTGTGCGTATAAATACGTTATATATGAAGAAAGGTGCTTTGTA
TTCCGCAGAGCTGGAACCACTTTTTGTGCGCTGGTCTGTTCAATTTTAAT
GAGAGAATGAGCGAGGATGAGCAATGAACTGTTGGCCCAAAGTGCAACTG
TTTCAACTGGTTATGCTATAGGACTAGTTCTCCAAAGGGGTGGTTCGGCC
AACCCCTCTCCATCCGAGCCCAAAACTCATTTGCGCCCCGCGATTTGTTT
GCCGGCTATGTAAATTGTCACATTATTGTCATAATTCTCAGTCCTGGGAA
ATGGAAAAGCCATCAGCGGAAAACGCCTATGACATAATTTGTGCTTTGTT
GTGGTTAATTGTCGTACTCACATCCGAAGGGCGTGAGCGTATGTAGGAGA
TTAGTCCGAATGGACAATAATGCTCTAAAGTGCTGCTAAACACTCCAGCT
ACTGGTCGACTGGGTCTTAAAATATGGCTCAAAAGTGGTGAATATTGAGA
TAGGCTGGTTTCGATTAGAGGTCTTTGAATATGATTATAAAAATGCAAAA
TAAACGGTTGGTTCTTTATGGAAAATGTAATTTGAGCTATTCTTTCAATT
CAGGTCATCATCTAACTTAATCCAATTAAACGAAGCCAAATTTGAGTTGT
TGTTCAACGAAAACATCATGTTTCCCAAGATGTTTCATGAGCCGACATCG
AGCATCTTTCATAACAGTTCGCCCCTATCGATGACGAGCATCTTGAGTAA
CCGTCCGAGCCAATTAACTCGACGCCAATGATCTGTGAAATCGCGCAACG
CAGAAGCCGCTGCCCGAGGAGATCTAGATGCAGAATCCCTGAATCCAGAT
CCACAGGATCCATAGGATCTGGAAGAGCTCCGATCATCTGGGCGGATTCT
GCGCTTTGGTCTCTGGCCGAGACCCGTAATAATTGAAACCAATTAGCTTG
GAAAAACCTTTTAATTGTGTGCTCAATGCCCGGTCTTAAGTAAATATTTT
CATGGGCGCAGGACAATGCGAGGATGTGAGAACATGGCAATGACCAAAAT
AATCCTGCTCCGTCCGCTGGATATGTTGTAGTGAATGTTGCCAGCGAAAG
CGGTAAGAAGAAATTGCCATATAATTGCCAGGAAAAAAGCAAGACAAAGG
CGGTGGAGAATGGAAAGCATCAAGACAAAAAATCAACCGCAGGCATTGTC
CGCCGAAGAAAGAAACTCAAATCCTGGTCTTCACGTATTCTCTTCTCTTT
TTTTTTTTTGCCAACTGTCGATGGCTGTCAAAACTCGTGTGGGTAGCTGG
AAACATTGTTGCAAAATCTTGCACAGGCCCAGGAAATATTAAGGGGGTCC
ATTCTTGTTGATTTATTTACTTTTTGATTCTCAACATTTCTTGGCAGCAG
TTAATTGGCCCGTTGTTGTGTCAGTCAGGCTAAGGATCAGGATCAGCGCT
AAAATAAACAAATTTACATCGGAGACTTACGAGCTCTGAATTGCGACAGT
TTCACGTAATCAGGAAGCGATGAGCTCTAGCCCATCATTTCTTATTCCTT
TTCGTTTAGTAGCAGTTTTCAATGGTTTTTATCGGTGAGCATTTGGCAAT
TTCATTGGCCAAATTCTTCGGCTGTAACTAGCCAACTATTCGAAATGTTT
CGGTTAACAAATTCGCAGCTAATTCTACTTTAAATGAACCCATGCTGCTT
AAGTTTTGCGATTGGCATATCATTACCGCATGCCGACTTCAGTTTTTAAT
TCGGCTCTATACACTGAGCAAAGTAACAAAGTATTAAAAATGGAATATAA
GCTATGAGTATATCTGTGGACTGTACAAACTTTCTAAATCAAACAGATCC
ATTAAGTCATCTAACTCAAATAATAACCAAATTAATAAAATATATAATTG
CCTATACTTATGTCTGGGTTACATAACTTATTGCTCGATTTAATACAATA
AAGTCCAGTTCCTCAGTGTCCAAATTTTGGATTGTCTTGAAGTCGCCACA
ACAAAGTGGTAAGCATAACAGAGTACCAACAAAAAAAGGTAGCCAGAAAC
GGTAGGCTAATTAAGCACTTTGAGCCGCCGCCGCAGACGTGGCCAACATC
TAATCACCAGTGAAAAAGGAGCCGAAACGCTCGAGTTGAGTGGCTCAGAA
GGCAGTTGAGTTGAGTGGAGGTGAGGTCTAAATATCAAATCGATTACAAG
TGAGCCCGTCAAGTGGACGGGTATATTTTTCGATAATAATTTAGTGCCGT
GTCATGAGAGCGGAACTCGCCGGTACTTGGCTTATTTGCTTTTTATTTCA
GGCTGTGTGCTGTTTGTTTATTGGCTGTCAAATTCTTGCACTTTGACGTT
TGACATTGTCCCACAAATGGTGCACAATCAACCGGAATTTAATGCCCATT
TTCAGGGGATTGTTTGAGCGATTCCGATTTCGATTTGTCGAAATGTCGCC
GCTGCCAACGCAATTAATCGTTCACTTGTTTGCATGTCACACCGAAAATA
AACCACTGAAAATAAACCCCATCTGATGTGACATTGAAAATGCGATTATG
CATGGATACCATAAGTTGGTTAATAGCGTTTTGTCAGCGCTGGTAATTAA
TGTGTAATGTGCGTTGAATCATGAATCATTTTCGCCAATGAATAGATGTC
AACATCGTTTTAATTGTCTCATTTGTGAACTGACCTTCTTGCGATCAAGC
CACGTAGCTGCTGTTCGTTTGCAGATATGATATTCAAAGTATCTCAGATT
TTTCTTGGACTTCGCTTAAGTGTTGCTTGGAAGTGAAAAAGTACTCCTTC
CCCCCAAAAAGTGAGCCGTAAGTTCTTGGCCCCGCAAGATAAATGATCAG
GGTTCAGTGCACCAGCTTTTCGACAAGGTCAACAATTTGGGTGGCTGCAA
AACAACTTTCGAAAAGTGCAGTAACTACAACTGGATAGTGGCATGCCACA
TTTCAAGGACAAGGGCAGAAGATAATTCACGAACGCCACAGGATGCCGAT
AACCACTTCTGGTGAAGACCGTAATGATGGGCTTGAAATTTTCATACAAT
TTTTAAGAGATGCAACTCGATGGTTCACTCGGACTACTTAAATTAAATAT
AAACTAAAAGGGCATTTTTAAGTAGAACCTGTTATTTTTAGGTCTTATTT
AATAAGATTTATTTAATTTGTTGGTAGTAATGACTATCTGCTCAATTTAG
ATGACTATTGCACAACGGAACTTGATTTGGTTGATTTGCACTTTTGTTCT
AATTCTATTTGTTTTTCTCAGTTATTCATTTTCCGCTTCCTTTTCCACCT
CACTGGCATTTTGACGTCACTCCTTGTTCGATTTGCATATTCGCACACTG
CGCAGACCGCCGAACCCAATAATCTGGCCCCCGAAATGCGGAAGTCTGCG
AATGCATTGCGAAAACCGCTACGCATGCGAAAAACTCGTTTTCCACCGCC
CTCTTCGCTCCCCGCCCCTCTATAAAAATACGCAATAACCCATGTAAAAT
GACCTTGATATTGCCAACGGACCCATGCGTGTGTGTGCGTGTGGGGAAAC
TGGTCCAGTGGAGCTATATGCTTTAAGCCATATAAACCACGTTAGTTATG
CGACACTTAATGGCTTAAGCGGCTGGCGAGCACTGTTTTCTGGGTAAAGT
TGCTAAGCCGGACGAAAAGTCAAACGGTAAGCGAAACCATAAACCATGGC
CAGGAAAATGGAAATGCGATGTGAAAATTCAGCAGATGCGCAATTAGCGG
GCACTTACACGCCAGTTAGGAGTGTACAAAGATCGAGTTACACGTTCATA
AAGGATGAGCGATTGAAGTCGGATTTGGATAAGCAGTATTTGGGTAAATA
CACAGGCAAAAATATCATCATATCAAGTAAAGGAATATTATACGAATTAT
TTATACAAAGAGGATTAATATGAATTATTTTCAAGGAAAATAGGAAATGA
TTGAATGATACATTGGATAGCAGCTCGTGTACTCAAGCGTTGTTTAATAT
TTATCCTACGGCAAACACGAAATTTTCAACAGTGTACCCAGTTGTCTGAC
TGACTTTTGACGAGTGTGCAGGGTCATCCGTGAATAAGCTATCAAATCAC
CATCTCCCCATCTCTCAAAGTCCTTATTTCGCTCGCTCTCTTTTCCACCA
GGAATAAATGGATCGTATTTCCCGACGAGTTTAGCGAGTTTTGGTTTTGA
CTTCTNNNNNNNNNNNNNNNNNNNNNNNNNNNNNNNNNNNNNNNNATGGA
ACCGATAAGCATTTAGCATTAAATTTTTGTTAACCTTCCGCGCGCAGTTG
ACTCGCTCGATTTCAGAGAACGCTCGACTGCATCTTGAATTACAAATAAT
CGCAATTGTCTGCCCATATATCTCCCTGCTCCTTTTCGCTTTGTTCGGGT
GGTAGTTCCTAGTTTGGTCTGGTCTGTAGTTCTGAATAGCAGCTGAAATA
ATTGAGAGACAACGCGGAATTACGACAGCATGGATGTGGATGAGGAAAAC
GCTCAGCTTTGCATGATGCATCCCCTTCCTGAGGGCTCAACCCTCATTAT
CTGTTCGCCGATTGTGATTAACTCGACCAAAGTGAAAGCCTGACAAATAA
TGCGCTGAATGGGAACGTCGGCCATCTCTTTCTGGCCGCCGGAGATGACG
GCGCAATCACAACAGAAATAACAACAAAATCAACCTCCTGATACAACTCC
CTCCCTCGAAATTCTGGGTGGCGGTATCGTCGCATCAGGCAAACGCCTCA
AAATCGAAATGGAAATCAAAAAGGCAGCAGCCGAGAGGCCAGCGAAGAAG
GACGCTTCGGGAGTACAGTGGCCGCTCGAACATGACGGATTTTGTAAAGT
AAAATACCTATTTTACCTATTTTTAGATAAAAATATAAATTATTTTAAGA
GAATTTAAAGAATTTGAAAGATTGGATTGTTCGATAGTTTAGTAACTTAA
CTGACGTTAAACGCTCCATATCTAGGGATATTTAAAGTAGCGGAAATTCT
AGAATTTCCAGTTTCCGAGTGATCACTGTAGCTGCACCGTTTCAACCCTC
CGACGGGCACACCCTCAAGCTAATCCGGCCATGCCCAACTGCTCAGCTTC
ACCTTGGCTCCGCTGCTCTTGCCACCGCCTCCTTTGCATGGAGTTCGCAC
ACAAGTATATATTCCGGAGCTGTATGCTGTATGCTATATGCTATAGCTGC
TACTCCCGTTGTTGTTTGTCAACTGATTTAATTTCCTCCTCCCTTTTACC
GCCTTCTGTGCCGATCACCGCCTCCTGCGGCGAGAGGGCGTTCTCCGTTT
TTGGCCACACAAACAAACCCGTCGGATAATAATGGTGGTAATGATGATGG
CGATGTTCAGACGATGGCGACTTGCAAAAGGGCAAGTAACTGTGTAAATG
AGAGTGTTGCTACTCGAAATCTACGACCCCATGCGGCTACTTTGTGTGCG
AGAGTGTGCCGGTGTGTGGAAATCGCTCATTAAAATATGAAAAACCGATT
TGCATACCTAAATGCTCTAAGTCTCTTAGGTCCATGTTCACATGATGAGA
AATTACCGAGTTTCCCTTTAAGAAAAGTTCTTGAAACTTAAAATGAATAC
CTGTTCCGATGGTTAGTTATTCTGAAGAATAATTTAACGTTTGCATTGTT
AGATCATAAATAATGCCAAAAGTTCTCTGCAAACATTACGCAAAGTNNNN
NNNNNNNNNNNNNNNNNNNNNNNNNNNNNNNNNNNNNNNNNNNNNNNNNN
NNNNNNNGCCAAGTGCTTTGGCCATAAACAAGCCCAAACAATGCCAGACA
TTTCAAACACAATAAATAATTGAAGCCAGCGCAGAGTCAACAAGTCAAAC
ACATTGCCGTAACTCTGGCGATTGTTGCCAAGCGCTTTTGGCCACACCAC
AAAGTCCAGCTTTTCAGTCCAATCTAGATATAAATCAACTTGGCCATGCA
CATGCAGAATGCAAATCCAGCTAAAAGCCAAACAAACGGCTTTACAACTT
TACAACTTGAAGAGGGGAGTGAAAAGTTAACAACGCTCATTTGGCGAATT
TCCCAAGATCTGTTCGGATTTTCGGCAGAGGGCGACCGCCCAGTTATCCA
TCACAATCGACAGTTTCCACGGTCTTTTCACACTGCAAAAAAATGTGGAC
ATGACATTTAGCTACCAGACAGCAAAACAAACTTGTAATCATTATAAAAG
CACATTCTGAATTTAACCATATTCTTCCTCAGGGTGTTGTAGTTACTTTT
TATACCACTTTTCTGTTTTGTAGTTTTGTGTAGCCGCTTTAATGGCAGAA
ACTGAAAGTTTGAACACTTCGTAATTACAAAGTCATACAAAATTGTTATT
TAATCTATTTTAAAACCTAATTTGTTTGTATATTCCTTATTTTTTTTTTG
CCTGCGCATAAATTAAACTATTGCCATGAAAATTGCATAATCCGCTGCAG
AACCAATTGATAATTCCTGGTTTCACTAGATTCCCTCGCAGATGAGGCTG
GATTAAGGCTGAAAAACTTTTGAAATAATTAAAAAATAGTTTCGTCTTGG
GCTTGGGCCCGCTGCAGCCAGAAACTGTGGAACTAAGTGCATATAGCATA
TAGTCGTATATATAGAAAGCAAAAGTTGGCGCTCCAAGCGAAAGAGATCG
AAACTGGTAAAACGACTTGGTAACACGACCGCGATACCAATACTCGCCCA
AAGTTGACTTATTGGAGCACTTAGCTCGATTCTTGTTATTGTTACGCCGA
CTTGGCCGACTTGTTGTTGCCGTTAACGTTAATAGTACCAACACAATTAC
ATACCTTGGAGTGCCTAGGCGGAGTCGATCGGCGATCCAGCGATCCAAGG
TTCCCGCTCGGACTATAAAAAGCTTGGGCGGCGCTGTTGCGGAAGGCAGT
TAACTCCACAAATCCGTTGCCGTCGGTCCCATTTCCCAATTAACCGACTT
GTAAGCGTAAAGGCGCGTGTGAATCCCCCTCAAGAAGCCGAGAGAATTGT
GTGCAGTTTACGCTTGACAAGGATATTCAAAACTTCCCCACGCCAAAATG
TTCAGATTTGTGAGTTGTGCTTTATTCAAGGGTGTTCGAACAATTTAAAA
GCTATTAAGAGTAAATTAATCAACCTATCGGACAAAAGTGTCAAATAAAA
ACGGGATTTTCTTGAGTATAAATAAAATAGTGAAAGCATCTGACTAGCAA
ACTCTTACGTTATATTACGTTAAGTGATAATGGTTCAGATTAATGATTAG
TAGCACATAAATGCCTGAATTAAAATAGGATTGCAATAATAATTTTGAAT
TCTTAACAGCTTGCACTGACCACCTTGGTGGCCCTGGCTTCCAGCCAGCA
CTATCACCAGGATCCCAAAACGGCGGCGATCATCAGCGAGCAGCGTTACC
TCTCCGGAGATGGAAAATTCGGAGCCGCCTACGAGCAGGAGGATGGCATC
AACTTCAAGGAGGAGACGGATGCCGATGGAACACGTCATGGCAGATACAG
CTATCTGGATCCCACGGGCGAGAGGCGTACCATTTCGTACACAGCTGGCA
AAAATGGGTAAGCAAATGATATAGGACCAATGCCCGAGCTCGTATTAATG
TATTGGTATTCATCCCGAAACAGCTTCCAAGCTTCTGGAGATCACTTGCC
CCAGGCACCACCTGCTCCACCACAGCCCGTGCCCACAGCGGGATATNNNN
NNNNNNNNNNNNNNNNNNNNNNNNNNNNNNNNNNNNNNNNNNNNNNNGCT
CCTGCTCCCCAGCCTCAGTCCACTTTCCGCAGCAACGACTACGGAGATGA
TGGCTCCTACGATCCCCGCTACAACGATCCCTCCTTCGGCCAGAACCAGC
AGACCTACCAGCAGCCCGCTCCTCAGCCGCAGTACCGTCCTGCCCCCCAG
CCCGCCTACATCCCACAGCCCGTNNNNNNNNNNNNNNNNNNNNNNNNNNN
NNNNNNNNNNNNNNNNNNNNNNNNNNNNTACTACACCACCACCACCCCCA
ACCCACACCGCTTTTCGCCCCCCGGAAAACTGTCCCTGAACCGCACGCCC
GATGGCTTCACGTACTCCTTCAACAAGGTCTAAGCCCCACTATTCCCCCC
ACTCAGACATTATGCATCTTCTTCATTAGGAACCCTCTTTTCGTTTCCAA
CTTTCCCTATCACAACTAGAAGCCCTACTCTTTTCTTGACTCCATCAAAC
TCTCGTGTGATATGTTTAAGAGCAATTGTATCGTACTTCCTATTTGCGTA
CTGTTTGTTAGTAATTTATAATCCTACACAGAGAAAATTAATCGCTGCTA
CCCAAGGGGTATTGCTGACTTAAATTACAAAATATATTCAAAATGTCATA
TGTATACTTTTGAAATATAAAAAAACTTAAGAAATTTCGGCATTTTTCTC
TGTGACTTTTCCATTGAACTTTAATCTTTCCATTTTAGTCTTCCCAAGAA
AGGCGAAGTCAATAAACTTCGATGATGTTGAAAAATATAAAGTATAAAGT
TAATTTAGAAACTATGGTAATTTGGGCCTTGGGACGTCTGAGCAATTTGT
ACTATAAATGTGTAAAAGCAATATATGAAGGAAACCAAGTTCGTGTCCTG
CAGTCTTTTGTTTTTTCGGCCAGCGGCTGCTTATTTAATTTCCAGCAGAT
TTATCTAAACACCTCGGGTGGTGAACGCCCACTAAATGCGGCATTACACA
ACCGACTTTCGTACATGCAAAACTAGTTTCGAGTTTCTGTTACGATTCTA
TGCGGCCAACAAGGAAAGACCTCAAACGGGTTTTGCTCATTTGACAGTAA
TCTTGGCCAATTGTGCAAAATTCCAATGAAAATGAAATCAGCCTGGTGTG
CTGTTGCAGGCTAAGCCGGAAAACCATGTGCAAGTGGGGGTGGCACCAGT
TCATTAGGGGATTGGGGCTCTAAGTCAATTCCCAGTGGTATTGCGAACCG
TCAGGCTTCAGTTGCGTTAGTGCAACTTAATTACATCCAAATATTTTGAA
TATTTTATGCACAATCGAACGCAAGAATGCCAGCTAATTTGCCATTTCCT
CTCACCTGTTGAGTTCTCAACATATGTGTCTTATAATTTACAACTTAATT
CGAATTGCTACTTTATTATTTGTTTCCACCTATACTTCAGAACTGATAAG
TTCGTTTTAGACTTGACTAATTTATTTATTCATTCAAGATCTCTCAAAAT
CCTTTCCATTTCGACTTAATTATTATAGTACCTGTTTTTTTAAGTCTGAT
TATGAGTTTATTATTTTATAAGTACATAACAACAAAATTTTAAAATATAT
TAGATGATAGCATTTTATTGGGATTTTATTTTTGGCACGCTTAGGTACTA
TTAACATTTTTCCCTCTGTACTTTCACATCGATTGGTTGGCATTCTTTTT
CACCACCGACAACGATTACATTAACAATATTAGCAACACTTTTCAGAGCT
TAGCTTTCAAGGTCAGATTTGTTGTGGACTCGAGAGTCCGGCTCGGAGTT
TGGATTTTTGCTTTGGTTGGCTTGGGGTCTGGCTTCTGTTGAAACTGCTC
AGTCAATTAAGAAAATCAATTCGGTTTTGTTTTTTCAGCTTATTGTTTTT
TTATGATTTCTTCTCCGCGTGCCTTTGTGCACCCACTTTTGCGGCAATCG
CAATCGATTGAATTGGCTTGCTCAATTGCGGATTTTCGTTCGGATTTGCG
AAAGAGGTAAGAGTCGAGAATTTGCCTGGGATCGGAACAGGTGTCTCATG
GGTGTGTTGCTTCCAGTGGGTTCTTTATAGTCTATTTTTATGAATAACAC
AAGTTTATGATTGACTGCGTTTTTTTTTTTAAATAGCAAACGCCGCCAGA
TTGTGTCGAGAAATGCGAAGCTCCACTTATGGGGATAAGGGTGTGACGAA
CGCAGCATCCAATTAAATTGATGAGTAATGAATATATTTAACTAATGTGA
GTGAATGAAAACTTGAAGACAATCATTAAATAGAAAGCTTATTTACAATT
GTTTCCAATTGTTGCCNNNNNNNNNNNNNNNNNNNNNNNNNNNNNNNNNN
NNNNNNNNNNNNNNNNNNNNNNNNNNTAACCTTTCTGAATGCACTTAAAT
GAGGAATTCTCCTCATCAAATGGTAGATAGCCGGGAGTGGTAGATTTAAT
GGTAGATTTAGCTGAGACTTCAACCGACAACTTCATTAAAAAACCGCTAG
AGACCGCCACCATTCCAACTTAAAAAATGTTGATTAAGCCAGTTTGGAAA
AATATTTATGTTTAACACCTTCTATAAATAGAATTTGACACTACATTGTT
AAAGGTGCAAACGAACTCTAAATTTAATTATATTATAATATTACTTATAC
CCACATCCATCCAGCACGATAAAGAAACTCATTAGAAAATCATTTAAAGT
AAATGGTCTTTTATTACTTATAAATACACTGTACAACAAGACTACTATAG
GTATTTATAAACGATATTTAAATTAACGATTAAGTCAGGACTTAGTAATC
CCTCTCACACATTGATGACCAGTGCTGTGGATCGGTATTTCCTCTTGGGT
TTGATGATGGTCTTGGGTGGTCGGTTATGATCTCCACTTGGAGGACGCCG
GCGGGATCGAGATCCCTTTGGCGGAGAAGATGGTAGGTGATCAATGTACT
TGTTGCGCAGGTGTCCAGGCCCCGAAAAGTTGGGGGGATAGGCTTCAAAA
TCCTCGATCTCGAGGTCTGGCCGGGATTCGCGCTCCTGTTCCTGCGCCTG
GGCCTTGAAGAACTTTTGCAGCTTCGGATTGCTTAAAAGCTGAACTTTGA
TGGCCTCGTCGAGCAGCTTCTGCTGATCCTCCAGGTAGGCCTCTATTTGT
TTCTTGGACGCCACGCTCTTGTACCGATCGTGGTTTTTTGGTCGGTGCAC
TGGGACCACCTCGTAGTCATCGTGCTCGGGCTCATAAACACTATATGAAT
TGCTGCTGGAGGCGACGGTTGCCTTTGGAGGTGGCACTAGATGGAAGGGA
TCGGCTTCCGAATCGTATTGCACTGGAGTCCACTTCGATCTCTTCGGAGG
AGGTCCGACATCCTCTCCAGATCCAATATGCACATCGGATCCATAACCGG
AGGGCTTGTGAATATCGGATCCATAACCGGATGCCTTGTATGGAATGGCT
GTCACGTATTTTGGTTGCTTCTGATAACCGGAGCTGGACTTCTTGGGCAC
TGTTATGGGATGCTGGACGCGGATTTGGGTGCCAATCGTGTACTCCCGAC
TGTCCTGAACGGAGGACTCTCCTGAATATTCGGCGGAGTTGTAGCGTTGT
TCGCCGGAGTAGTCCTCATCCTCCTGCTACATTTTAGAGGAACATTTTAT
TATTTTGAGTCGTCACTACGAGTATTATTTGATATCTCATATGCTATCCC
AACTCACCGATCCGTAGGGTCTGTAGTGGCCCTTCTTGGGATACTTTTTG
CTCAGTGGCCGGTGCTTGCTCTCATTTGTTTGCAGATCGGCTCGGAGGTA
ACCAGCAGGTCCTATTCTCACGGGTCCTGGCAGAGAGCCCGGTCCGTGCC
CAGATCCTGAACCCACTGCACTGAAGTAGTTCCTCCGATAGTAGGATCTC
GGCGGTCTCAGCCCCGAAGTGACCGTCACTAACAGCACTGCCGCAGCCAA
GAACTAAGGATACATTATCCATTTAAGTCTAATTGTGGATCTAGGATTGC
GGGTGTAACAGCTTACATTACAGCACACTTTCATTTTGGGTGGCGGCTTT
TTCGGGGTATTACTTCTTGTGAAACCTCTCTTCAACGGTATTAGCCACCA
GCGGGGCCCCAACGAAACTGAAAGTTCGGCCAACGGACGCAACAGTTTTA
TGCCAGCTTCCTCGAACCTGCTGCAACATGTTTTGCAATGGCAATCGCAA
TTGAAACCTGCCAGGTGAGCTAGTCAGTAGCAGATCGAAATTTGCGCTTC
ACGCATGGACTTACTACTCACAACATGGAGTAAAAAAGAGCGCAAAGTGA
GGCATCATTTGCATTTCCACTAGGAAATAGAGCGCCAACTTATCGGATGG
GGCAGGGGGCATAAATAAAATGTTTCTTTATGGCCGTAATTACACATAAC
GATGGCCATTTACTTCTCCGAAGTTGTAACTGTGGAGGGGCTTAGCTTGT
GGTCTGTGACTTAATAGGAAAGTAGCAAATTGGATATGCGAAAAGTGCGG
CAATAAAGTTAATGGGCAAAGATTGATGGCTTTTTGAGTAAATATAAAGG
TAACCAAAAGAAGTGCGGTTTTTATCGAGAGTACTAAACTTACAATTGGG
GATTGACCATATAAGTCTTTAAAAGTGTTTCAGCTTCTGCTCAAGAAATG
TAAAAATATTATCCCACTTGGTTCAGCACTTAAGAGGTTCAGCAATGGAA
CATGATAATATATCCACAATATACAATATAATTGCACTTTAAGCCAGCAG
TTTTTCAATGTGCATAAGGTCGAGCGGCACGAGCCAGCCACCCACTGAAA
AGCAGAAGAACCACCTAACTTATCGACTTTTTGAAATCAGTTTTGCGCAA
ACGGGTTTCCACGAGTATTACCCAATAAACGCTGCACTTTTCTTCTCTTC
GCTTTTGGCCCGAAGTTCAGGTTCAGCCGGGGCCAAGTCGAGCCAGGAAA
TGTTAGCCAGCTGGCGCTGCTTTTTGGCCCGTTTCGCCTTCTTTGCCGGC
ACGCTTGGACTACTTTCTATCGGCCAGGATGCGCGATCGAAATGCGGAAG
ATGTATGCCGCATGGACGTACATGAGCGGAGGCAGTTTGTCTTGTCCCGG
AGTTGNNNNNNNNNNNNNNNNNNNNNNNNNNNNNNNNNNGCAAAGAAATG
GTTAGAGACATGACAGTGGATATGGACAGGGACTTGCGTAACATTTCACC
ACGCTTCATTTGCACAATTATTTTGCACGCCTATCTTGTCTCCCTCCGGA
TTTTGAATTGAGTTCCCCTGGCAGCTGCAGATTGGCGGCAATTAAGGCGA
