# Supplementary material for: SMCis: An Effective Algorithm for Discovery of Cis-Regulatory Modules
Source: PLoS One. 2016 Sep 16;11(9):e0162968. doi: 10.1371/journal.pone.0162968 (PMC5026350; doi:10.1371/journal.pone.0162968)
Supplement: S1 Datasets — (ZIP) [file pone.0162968.s001.zip › dataset/Drosophila/Masked/dere_gg12614.fa.masked]

>scaffold_4644:2249469,2289468 (reverse complemented)
GACTCAAAATGAGGAAATAGACGGGTACTATGTCTACTATAGGCCAGCGG
ACTCAGCAGCGGAATATTTGAAGGCCACGGTGGATGGCGGAAACAGCAGG
AGCTTCAAAATAGACCTCCTTCGTCCAGGAACGCGCTATGAGTTCAAATT
GCAATCGTTTAACTCCAACGCAGCCTCTGAATTTAGTGCTATTCGTCAAG
CAAGTACCGGAAGTGAGTTCATCCTAGGTATGCTATGATGGCCATAAAAA
ATCTGTTTTAACTTGTGTGTCTATTTTTAGAAGCCCATGAGCAACCTGCT
TCATCTTCGTCCACACCAGGGCCAGCCAATAAGACAGTGGATCAGCATCA
GAACTCCGTATATCCAGTGATTGCAGGAGCTGCCGGCGGAGGCATACTAC
TCCTCATTGCGTCGTTGGTAGTCTGTCTTTGCCTAAAAAGGCGGGAAAAC
TCTCAACCGGAGGGTAAGTTGAGCTAAAAAGAGCGGGATCTGCAACTTCT
GATATCAACGTACTTATCTAATTAATTCTCTGCACCCACAGATGAGAACA
AACCGCAATTGGAGCACATCCAAGCGGACTTTGTTACCTCCGCCGTCCTG
GGAGTTGGTGGTCACCACAAGAGTGGCGATGTGAGGCGCCTCAACGGAGT
GATTCCGAGGATGAACATTACGCCCAATCCGTTGGCCCAGGAAACGGCGT
CCGATAAGGTAAACCACGTACTTCTGGGTCTAAACTCGAGCCCAATTTTC
ACACAGCTTCATCCAAAACTTTTCGCTGGTTGGTTGGTCAAAATTCAAAT
TCAAATTCAAATTGTAAACACCCCTTCAAACGTGGTANNNNNNNNNNNNN
NNNNNNNNNNNNNNNNNNNNNNNNNNNNNNNNNNTGGTTACTCTGCCAAA
ATCTCGTCGAGATTCGCCCGCCAATTGAGCGTCCAATGTTCCAGAACCGC
AACGTGATGGAGCTGCGTTTCCTGCCGCCGCTGGCGAACGGAAATGGAAA
TGGCAACTGCATTGCCAGGGATCTAGCCCTGGAGCGTCCGAATGCGGAAG
AGCAGCAGGATGAGGATGGAAACGAAGGCGATAGGGGGCTTCCGGTGGTT
GCCTCGTCCTCGTGCGAAACGTTGGAGGCCTGCGACGCTGCAATTAAACT
GAATCTCCACCAGAAACCTGACCAGGAGCAGCAGGATGCTCAAAATGCTG
TGCTGGAGGCGCCCAGCAAGCCGCTACCGCCGCTGCCAAAGAAACCAGCA
AACGGCGCTGGCCAAGTAAGCCTGCAATTGAGATCGAAAACAATAGCACA
CGGGTNNNNNNNNNNNNNNNNNNNNNNNNNNNNNNNNNNTGTATGCCAGT
TAAAGTCATCACCTTGCTGTTAGTTTGTGCATATACCGCCCATGTGCTAT
TGCTTTTCCTCCTCCGCAACCAGGAGTAGCCAACCCCCAGCCGATATTGT
TTTGTCAACATTGTCATTCATTCACTCATGAAGAAACGATTGCCTCAGTT
CCCTATCCTGCTAATTGTTGTTTCATAATGCTCCACAGAACAACACTGGC
CTGCATCAGAATGGCCTTCACCATGCACAGCCGTACCATCCGCCTGGCAC
TCCCACCTTAATGCACAAGCGACTGGACTACCACCAGCAACCGCCGCCGG
TGCCGCCACACTCGGCCTACTACCAGCAGGCACCCACTCACCAACCCTCG
CCGATGATGGAGCGCAGCGTCAGGGGTCACCAGCAGCCAGGAGGCTACCA
TCTCGAAGAGGGCACACCCACGCCAACCAGGATCCCATCACTGCGGCGAC
AGCGCCGCACCTCGGGCAACCAGCAGGTGCACAATAGCCACAGCAATCTC
AATATTAGCCTGAGTCACCACCACAACAACAATAACAACCTGCCGCCGCA
CCACCAGCATCTGCATCACCATCCCGGCCATCCGGGTGGCCTGGTGGGCA
TACCCATTGTGCCCGGCAGTCCCAGAGTCCAGAGATCGCCGATGCCGAGC
AGGGCGATGATCAAAAGGACGCGACTGGGCAGCCACACGGACAACATCTC
ATCGGGCAGTCTGAACAGTATTGAGGTGTGATGGCTCGCAGAGGAGCAGC
AGAACGACCGGGCGGAGCAGCACAACGAGGAGAAATATACCTAAGCCGCA
AGCGAAAGTAGTTCCCCAAAAAAGCAGACAGTTTCATGTAGACTTAAGGA
TCCGAAACTAGATGTGTATTATTGAGGTAAACGTAGAACAGGCCGGCAGA
GCAGTTTGAAACCCTCGAATATTAGCTTTAAGGCACCAGGCACCCGGTAC
TGTTTAGTTTTCCAAAAACCAATCAATTTGGCCAATCATTAAGCTTAAAA
CTAGGATATTTGCCATTAAATGAGGTTTCTACAGTTCAATATACTCAATA
TAACTTTGCAAACGAGAAAAAATCTAGTGAAGTTGTTCTTTTGAGCTCAT
TTAAATGTATTTCGTTTAAGAAGAACGTTTAAATTGGTCTGAATTCATAA
TTAAACAAAAAATAAACACCTAAGCAGCTAAGTCGTTAAACGCTAATGCT
GCTTGATTTTGTTTTAGGTAGAGATTGATTCTTAAAAATTTACAAACTGT
AGTATAAGTAATTGGTAATGTAACACTTTTCTCGTTGCTGCCGGCCAGAT
AGTCAGTAGAATTACTAATGTTAAGTTTTTTTTTTACTATTTCGGTTTGC
GCATCCCACTGGGGGCCAAATTTCAACTCGACTAAGCCCTGTAGCATAGC
GTTATTTATTTATTGCATTGTAAGCGCCAGCAACTCGAATTGATTAGTTC
AATTAGGAACTAATTTACGTTTAAGGCAAACCAACTATCTAGCATAAGGG
CAATACATTTCAAGATGTGACTAATACACAAAACCCAAATGAAAAGCATC
CTAAACTAGATTTAAGTTCGTAGGCGGCAGTTTTAAACGGATATGCGAGT
CTTGAAATAAAAAAGTGAATCTTCAATTTAAACATGTCAACGTTTTTGTC
TTTTCATAATTGGAATCTTAAATGCTGCTATTAAAAATAATGTGATTTTG
CTAANNNNNNNNNNNNNNNNNNNNNNNNNNNNNNNNNNNNNNNNNNNNNN
NNNNNNNNNNNNNNNNNNNNNNNNNNNNNNNNNNNNNNNNNNNNNNNNNN
NNNNNNNNNNNNNNNNNNNNNNNNNNNNNNNNNNNNNNNNNNNNNNNNNN
NNNNNNNNNNNNNNNNNNNNNNNNNNNNNNNNNNNNNNNNNNNNNNNNNN
NNNNATAACTCAACTTATTTTAAGCGGATTTTAAGTGGCATACCTCTAAA
TGTTTCTGGCACAATTCTCTAAAAATCTGCATTTAAATTTATAAATTCTA
TAGCATTCTATCTTGCTTTGATTGCTGTTTTAAAATTGATAGTCTGGCAG
CCTTGTCATTAGCGAGTGCACCCACCATATCTAGCGAGGGCTACCTTACT
TGACTATCGAACCCGGTGCCACCTCTAAGACAGCCAACAGCTGATTGTCA
CNNNNNNNNNNNNNNNNNNNNNNNNNNNNNNNNNTTTTATCGCTTTTATA
ACACAAAAGATCGACTAACTAGCTTCCGAACAAGCACCCCCAACTCGAGG
CACATCTGGCAACACAAAGAGGCTGAGTGGAACTCCGAAACATGAATTTT
CTGCGGCAATCCTTTGGCATTACGAAACAGTTGGCTTCCCAAGGTAAGTT
CAACCAAACTTTTAAAGTTAAAAACGAGAGTTTTAGGTTTCAACTGATTT
TGTGGGCATGAGCTGCTCCTACGCAGGCACTGCCGCTCAGGAGTGCGTGA
CTTGGCGCATTTTGCAACCCTTCCGCTGGAAAGCGAACATCAAATAAACC
GGGAGCGCATTAGTGTTTGTTTTCCCCTAGACTTTCATGCATTTCCCTAG
TTTTCCCAACTCTTTTTGATGAGCGCGTGGCGGGCTCACTTTTCGCCTGC
GAATATTTTCATTGCCAGTTTCTCATGCACATGCTTATGCACATTCCGCA
GCTCCCCCGCTTTAGATAGCAAAAATAATTGAAAACCTGTCAGCCCGAAA
AAAGAAGGAAAAGCGCGGAAACAATGGCAATGTTCAACCGCAAAAAAAGG
TCGCAGTTTGGAGGACAAAAGGTGCCGGATTTGTTTGTCCGGCAATCCTG
CATATGGAAATTATTACCTGCCGCTTGTGCGCGTGTGTGTGTGTGGCATT
TTGGCATATTTATAATTGAAAACGCTGGCTCAACTGCTGCGTCGCTTTGT
TTCTGGCCAAAAGGCTTGACAGGATTCGGAGCGAATGCTCCCATGCTTGC
GCGTCATTTGGCTGCAATTATTGTCGCCCAGCCGCCAACTCCATTCCACA
ATGTTCGATTTCCACAGAGATTAGCCAGCCGCATGACAAAGGAGCCAGCC
AGCACAGAACCAGCGGGCATTGTCAATCACTGACCAACTGTCCGTGGAAG
TGACCCTTTGTCCGCATTCTGAAGCCGGGTACAGTCGTGCTTTATTGATT
GCAATCGGTTTCTTTCGCTCCCATCATTGCATCCTCACCCCTGTGTTCAT
ATCTTAGAATGGCCATTCTCACTTTCCCATTATCAAGGGGCTTCAACTAG
GAACCCACTAGTTTGACTGTGGCGTAGTGAAAAGTAGTTTAAAGTGAAAC
CCCTTCGGAGATGCCCCCAAAAGTTCATTTTGTTGCACATATCTAACTCT
GCCCTTTCTTTTGCCAGCCATCCAGAGCAGCTATGAGACCGCCATCCGCG
GAATGGCATCGCTGCAGCAGATGCACCGCAGCGGACCGCACGTAAAGACG
CGCCCGCCGCGCCAGCCGCTGGATGGAAAGCCCTTCGCCAAGGGCGTCGT
CCTGAAGACGCTGATCAAGAAGCCCAAGAAGCCGAACTCGGCCAACCGAA
AGTGCGTGCTGGTGCGCCTCTCCACCGGCAAGGAGATGGTGGCCTACATA
CCCGGCATCGGGCACAACCTGCAGGAGCACAACATCGTACTGTGCCGCGT
GGGGCGTCTGCAGGATGTGCCCGGCGTGAAGCTGAAGGCTGTGCGTGGCG
TCTACGACTTGGCGCACGTCATCAAGAAGAGCCAATAGTTATTAACCAAC
CGCTTGCTTTACCACGTTGTTCAAATGCATAACTCTACAATCAACAGACG
GATAAAGATGCCTCGTTCTTATTATTGTTTGTTTTTTACGGAAAATTATG
CAGCTCAGTCGGATTAAGAGGTAAGTGAGTAAGTAGTGACAAGTGAACGG
GCTCAGGATCTCCTTACGTCCAGCGACCCTCCGGTTGTCTGGCTGCATTC
TCGTAATCTTAAGTCAATAGGCTGTCGCATCATCCTTACCTATGAATACC
CAGGCAGAACTCTCAGGCTCTCAGGGGAAAATGGTCTTAAACGGCATTTT
ACGCTTTAGCTGGCAAATCCTTTTGCATGAATCCTGTTTGCTTTTTAACA
GAATTGCAAATTTTCTGCCACATAATCGTTAGCTGAAATGGGCGTCACTC
CCATACGCCCACTCTTCACAGTTAGGAAGTTCAATAGAAAATCGATGCAG
TAGTTGGTTGCTTTTTGGGAATCCTGCTGGGTGACTGCCGAAAATTAGCC
AAGGAAATTGAGTCTTTCGACAAGGGGAAGCATCTGTGATTCCTGGATTA
TTACAATCACTTCAGCCGGAATTTTAACACAGATTGATCAACTACGAGCT
TGGTAGTTAGGGATTGGCTGCCAAAATTGCCCATTCGTTTAAGAGGATGG
GTTTAAATAGGACGCAAATGAACTGTCTTTGACTGCAAACTATCTAATTT
CGCTGTAATAAAACTGGGTCCTTTGTGACATACCTCAATCCGATTGTCGG
TCCGAATCAAAGTCGTTTCGGGAGTGTCCTGGGCAGGATTCACCGTTAAC
CCATCCGCAAGTAGAGACAGTTAAGCAAATACATGCGAAGATCCTTTCAA
GTAAGCCGACGTCGAAGCTGTCGCCGTGGGGACGTCTTTGTGTCCACATC
CTCGGATGGATGACATTTCGGTGACCGCAGCAATGCCGTTTCCTCTGTCC
TCCAGACATTGTGTCANNNNNNNNNNNNNNNNNNNNNNNNNNNNNNNNNN
NNNNNNNNNNNGCCATGGGTGTACCGTTAGTCCCGGCCGAAAGTCCTTAG
TCCTGCTGCCTGATTGAGCCATTATGACAGCAGGTCCTTTGTCGCAGGAT
CGTTCGTCTTCGCCGCTTCTTCTGCCTTTCTGCTGAGTCAAGTTGTCCAA
CATTTTTGGGACCCGCCTTTGTTTGCCGGCGTGCATAATTTTTATCAATA
AAAACGCCATTGTCCAGCGTTAGGGAAGAAAAAACACATACGAGTCCTGC
TTCCGTGTAATCGCCGAAGGATATTAGCTGCTTTTTCCTCAGCTCTTTCT
CTTTGTCCATCGTGTTAACTGTAAAATTTGCCAAATGAAAAATGACTCCC
GGACTCGGATTCGAACTCGGACTCGGGCATTACTGGCCAATCATCGAGGC
GTTCACACGTCTGTGGCTTGGCCAGAATGAATTGGCAAAACATCTGGGAA
AAAGGACATTCAAAAGTTTTTATCTCAAACGAATTGTGCGACTCGAATCG
CAATTTTTCGGGGAATGATTGAGTGTGCGAAACTTAAGGAACACGGCCTA
CATCTTGATCTGGTCGTATATCTAGAATGATCACATAGACAACACATTTT
AATTCGAACTGACCCTGAGTTATTGCCTTTGTTTCATTGTTCTATGCTTA
CCACAATATCAGGCGTAAATTATTGATTTTCATGTATTCGCAGCATGTAT
TTTTGCTCATCTGTGAGCTTCTGGTCTGCTCTGTGGCCTTAGTTGTGGCT
TTAATTGCGCCTGCACCCCTTCTAATCATCTTTTGCGGCATCAGATGGGC
TTGCACACCCACAACCAATCGATGCTGTCACTTGCCCGTTTAGCTTCACT
CTTTGCCGCAGACACGAAATGGGAAAGCAGTGGAGAAAGGGTGGCAGAGT
CACTGGAGTTTGACTGTGCGAATTGCCAAACATTTTATTTAATCATGGAC
ACGTGTTGTGCGACCTATAGGGGGTTGGGTGGCCAGGGGTTGACGGTGGA
TGGTGGTGGGATCACCCCGAGAAGATGACTCCCAAATGTTCAACCCTTGT
GCAACCCTTGCGTGATGCGAGTCTCGCAACTCCGCATCCAAAATGGCGCT
GCCAAATGGCTGAATCCCGGCCAGAATCCGTGCTCGATTCGCAATAACTA
TGGTTTCGGCTAAGCCGCATTCCGCGGGGACCTGTGATGCTTAACTTCTG
CTCTGATCTTCTTTCGATCGCACAAGAATGAGGTCCCTAATTGGCATCTT
GTTGTCCTGTTGTCTTGGCCCTTGTTCCCTTTCTTTGGCCACAATCGAAA
TGTCAAGTGCGAGTCAAATAATGATGCATAACGCCCGTCCAGACCCGTTT
CTAGATGTTGCAACGAGATTATCCTTCGGAAACATCATCATTTTCCTGTA
ATCGATTGCAGAAGGAGGCGAGCACCGAACACATCTTCCTCAAAAGGATC
AGAACTGGNNNNNNNNNNNNNNNNNNNNNNNNNNNNNNNNNNNNNNNNNN
NNNNNNNNNNNNNCAAACGACGGGCGGGCCAAACCACACAAAGGACGATC
GTCGATCTCGCTCCGCTGCGATCCAGGAATGTGTGTCCTTTGGCCACGTG
CAGAGCACACTCCAATCACTCCAATCACAGGCGAGAAAAGGGACACACTT
TGGCCGCCAGGTGAGCGGCCAAGTGTCAATCAGGACTCGCGATCCCCTCG
TGATTGCTGCATTTCAACCCCAAGCGATCCCAAATCGCAAATCGCATCTG
ATTCGCCACGATCGCAGCCCACGACTCCTATTCGATCTGCGTTGACATTC
GAAGAGATCCTGGCGATCAAAATGTGTTTACTCATGGCCCAAATCCCTTC
CCTTCCCTTTGGGGCGTCACGATCGAATGGCAATCCTTTGCGGCCGACGC
ACGATCGGCACGTGGCGACTAGGATCGTTAGCTGATTTATTTATTATTCA
GGCAAATAGTTTTCGCACTTTTTCTGTTGAATTTGGTCGGGAAGAAACAG
AAACGACAGTTGATTTTGATCTCTGATTTATTCCTTCACACTCTTGCTGT
ACAATGCGCATCCGCAGAATCTGGACGTTTGTTTCTCCAAACTACGAAGG
TTTCTGAAAATGTAATTAACTGCAGCTTTCAGCCACAAGTTTTGCGGTAT
TATTGCTTGTAGCTGGAGTACCAGTATTCCCAGGGGTTCGAAAGTCAACG
CATCTAGTCCAGCAGACCACAGACCACAGACCAGTTTGGACTTCTGTGGG
GATCAGGGGAATGAGATCACGGAGGCACTGCTAGCTTTAGTGGGCATGAC
CAGTGGCTTTCAAGGATCTACCTAGATCTAGTGCGACTAGGATTAGCTCG
CGATGACCCAGTTTTCCACTCCCCGCTCAAGTGATTTGGCAATTGACCTA
ACAATTGGGCTAGGCGCGCTACGAAATCTGAAAATCTGGGGATCTAGGCA
TCTAATCTTATGGATTTACGTGAAACTTTTGCAATCGAACTGGCCCCTGG
AACTCGACCATTATTTGGCAATATACGAGCGGAGTGGCCTAATCTGGTGC
ACTGTGGACTNNNNNNNNNNNNNNNNNNNNNNNNNNNNNNNNNNNNNNNN
NNNNTCCTCGCTCGCTCGTAATCTCAGATTAAATTAAAATGTCGCAGGAA
GGCAGGAGCGACGGCGGGCGACGGGCGGCGGAGGTGGGCCTGTGCAGGAC
TCACCTCTGTTTGCGCTAAATCCCCGAGATCCAGAGGCCTAATCCTTTCG
CTCGAGCGACTACCTGGCCGACTGATCCCGTGNNNNNNNNNNNNNNNNNN
NNNNNNNNNNNNNNNNNNNNATGCAACAGTCGCGCTACACACGAATTAAC
CTGATTAAAATTGTATTTTTCCCAAATTTATGGGATTAAGTTCCGTTCAA
GTTCCTTTAACTCGTTTAAGCTACCGGATTTAGTTCAAGTGCTCGCCTGG
ATCTCCCCGGGAGACCTCAGGCCACTCAGGACACTCGGGACACTCAGGCT
ACACAGGCCTCTCAAGCCTCTCAAGCCTCCGTGAGCCGATTTTTATTGGG
CTGGCTTAATTAGCACAATTGTTTACAAATTTACCTTTCGTCATGCTGCA
AGGGACTGTTCCAGGATCCTCCTGCGATCGGTGTGTGAAATCCATGGCCC
GCACACGCCCACGGCTCAGAGTTCCCAGCCAGAGTCTAACGTCGTGCAAT
TCGGAGCCGATCAGGGCAGATCCGCTATGTGTGAACCGAGCGCACTGCAA
TTCCCTTTAAAAATCGCTCTAATCCAGAGCGAGGAGCCTGCTCTATGGGC
AACCAGTTCCACCAGCTCGTCGGCCGTTTACCAACCAATTATGGGCCTTA
TGCAACTCGTAACGAGTGAGCCAAACTTAGCCACACACTTTTATGCGACT
GCAGCTAAGGGGTTCCGAGTTGCAGGAAGGGGCGAAATCAGTCCATAATT
CACCAGGCTTACTTATGTATCTAGTGCCAGTGCCCAGGAGAACTAAGAAT
AGACTTCCCGAATGTTTTTTTTCAACCAAAAGAGTGATATGCCCAAGTGA
CCTCGGCGAACGTGAGGCTACTTTGAGTAACTGCGGCCTCACTTCCGTTG
GGCAGCTGGAAAGGCTTAAGAGTCCTCGATTGGCGCCTGGGCAGGGATCC
TGCGCCTCCTGTGCTGTGCGAGCGTTCCCTCGAAGAGGACGCAAACCCGG
TGCTTGGGCAAATGAAAACAAATATTTATGCGTAAAAACAAACCCCAGAC
GAGGGCCCAGGGGCCTGTTGGCCGTGGAAAAACAAATCGTTTGTATGCCC
TGTGGACCAGCCAGGCGAGAAACACGTGCCCACTTATTATATTTTCGTTG
GATTCCAGTCCGGGGCTGTAAGGTCAACTGACTGGCCATTGACGCTGGAA
AAACAAGGCGCGCAAGTCAAGCCATCGGAATGGATTTCGAGTCGCGTTTC
CCCGACATAAAGTTGCAATATGTTGTGTGCGGGATTAGAGCCGGAGCAAT
TGCGATCCTCTGGCCGCAGTCCGAACTCCGATTCCATTCGGGCTACGCCC
CCTCGAGATTAATGAGGATGTGCGTCGTGTGTTTACTCCGCTACGTTTTN
NNNNNNNNNNNNNNNNNNNNNNNNNNNNNNNNNNNNNNNNNNNNNNNNNN
NNNNNNNNCGCCCGAAGTCGAATCCTTTCACTGGCCAGGGGCATGAGCCA
CATGTGTTCGTTTTCCAGCTGCTGACCNNNNNNNNNNNNNNNNNNNNNNN
NNNNNNNNNNNNNNNNNNNNNNNNNNNNNNNNNNNNCCAAACACCGCTCA
TTAGGCAGCCTTCCACTTAAGCGTGAGTTGGCTCTTTTTGCGTCTTTCAT
AAATTAACCAACAATGGGAGGCAAACTGAGGTCCAGTCGCTTGGCTCGTG
TGGCCCTTCAGTGCTCGGATTCTGGCAGCATTTCCTTCGGGATGTGGCCA
GCAGCCAGCTGAACAGCGTTCCTTTCGCAGCCAGAAGCAGTGAGGCTCGA
GTTCTATTCGAGCTCCCATTCAAGCCGCTCGAAGCTCCACCCACGAGTGG
GCAGCTGGAGCTGCAGCTGCATCACTCCGAATGGAGCCCATGATCCCTAG
CTAGCTCCCTAGCTATTGCTAGAGCACATCCTGAATCGATTCGATTGCCA
CACTCCGAGGGAAAGGATCAAGTCAGGCAGGCGGCAGGCGGCAGGAGGCA
GGAGGCTGTCGAGGAACTTTCTTTCCCGCAGTTCCTTTGAAGCGTTCCAG
CGAACAATTAGTGAAGAAAGTCGTGTGGCTCGTGCACCGAAACAATTCCG
CAGCCAGCGGTCCTCAGTGCCCAGTCCGCTCCTAATTATGCGTCGAAAAA
TTGAGCGCCTCAAATTACTCCTGCAATCCGAGCAAGAACGCAACATGAGA
CTNNNNNNNNNNNNNNNNNNNNNNNNNNNNNNNNNNNNNNNNNNNNNNNN
NNNNNNNNNNGTTAATTAATCACGGCAACTTGTGGCAAATTGTATGCAGG
GGCATCCAAGGGCCGACCGGAACCGTAGATCATTAGGAGTCCAGAGTGCC
AAGATGGCGTGGCATATGTGAGAGAGCCTCCTTTGTGTCCGGCGAACGGT
TGGGAAACCCTGGCTAATGGTCTCCGCTGACAGTCGAGACAATAAGCGCG
ATATATATTTATATATGGTCTGGTCGAGGAAAGGATTCCGGGGTCAGTTC
CCAGGGAGAGGAACTCTTCTGCACGCTCCGCTGATCCCACTATTTGTCTG
TTTGGCAAACAGACCAGGACCTCGATCACGACAAAAAGATAATCGGCGAA
GGGTAAGACAGGAAGTGATCTGCTTTCTTCGCATCGTTTCCACTTGTCTG
GCCACAAATTTGAGGTTGCCCGGCCAGATAATCTTATAATGTTGCTGCTC
CTCGCCAAACTCTTCTCGAGTTTCCCCCGATTGTATTGACAAAACAGTTT
TGGTATCAATGACAGGGTTTCCAGCCACGGCGAGGGGCAGGTGGTCACCA
CATCGATTCAGCCAGGAGTGGGGGCGTAAAACCTAATTTCGAGCCAGAAG
CCAACTCCGCAGACTCCCCACAAATGTGTCAAATTGATGGGGTGACATCC
AAGTCCACCCTGCTGCGCCCCAGAAAAAACTGGAACAGAACAGGGTTGAG
CCAACAGTTGTGGGAAATTGCCAAAAGTGACCACAGCGGCGGTCAGCAGT
CCGGGCAAGAATTGCCCGCAAAATTGCCAGCGAGCAACCACTTGTAATCA
ACCCAGCGCCATCCGCTTTGTTATCATTAAGCAACCGCCCGGGAAAGTCG
GAAAAGGCTTTTCCAAGCCGAACCGAACCGCACCGAACCAAAACCCTTTC
ATTTGCGTTAATGAAAATGCCCCCGATGCTGTCTGTCTGTCGTCTGCTAT
TTATTTATTAAATGCAGGAGACTCCCTCGCCTCCGGATGGACACAATGGA
CATCGGACAATGGACTGGGTCAGCTGGCACAGCTGTCGCATTTTCCCTAA
GCCCTGGATCTCTGGCCTCGTCACCCACTCCCGCACGNNNNNNNNNNNNN
NNNNNNNNNNNNNNNNNNNNNNNNNNNNNCCCAGCATCTCCATTCCATCG
GATATCTCCTGGCTCTAATGAAGTTGCGGGGATTCATTGCCCAGAGAACC
CGTTTCCCACCAGACGGACAAAATGAAGTCGCTGCGGTGGTGGTTTTTCT
TCGAAATCCCCTCCAGCTGTGGTTTGTGCCTCTGATTGGCTGAGCCCTGC
CAGCTCTGCTTTATTGCAGTCTTCGATTTCGTAGCAGGACCTCGATTAAC
AGCGCCAAAATGGCGCAATCCCGGCAATGGAGGATGTAACGTGACATGGC
GATGCAACTGGGCCCAGGTTCGAACTTGGGATTATGTAATTGGGCCGCGA
GCAACTGGAGGCACGTTCTTGCTCGGAAACCAGTGGGGAAAGTTCGAGAT
GCAGCAGCTTCTTTTCATGCATTTGATTTGGTTTTATGAGGATGGGAACC
TTGTTTTGCGAAAGTGCTGCAGCCAGAGTACTTACCCACCTACTTAACTC
CCTATCTGCAAGTTTAGGCAACAATGTATCTGCTTTTTGATTCCGCTGCG
TTGCGTCAAATGCTTTACTGTGTGGACTCGGGCTTAGACAAATCTGTGCG
TTGAGCTTGGCTCGACAGTTAGTCAAGTCATCGGGAATCCATTGCCGGCT
TAAAAGTGAGGATCTGGCGGATCTGGACACTTGTCTTCGGGGGATTACGC
GGTTCGGAACACGCAATATTATGCGAGATTAACTTGAGGCAGCCAGATAG
TCAGGATTAGCATGGAGGATCGAGAGAAGCTGTACCTGGTCACCTGTCGG
ATCACCCGGACGTCGGATCACGTCGGCCCACTGAGCTTCCCAAAAATATT
TGTCCTCTCCTTCCGAGAAGCAAAAAATGCACGAATAACGAGGAATCTGG
AAATTATGAAATGATATGCTAGTTCATATTTTTGGCAGAACTCGGGACAA
TGGCACATTTTGCCACCTACAAAACTGCGTGCACAAAGGGCTTAAACCGC
TTAAAGACCGTTTAATCTCTTGGATTTCAGTCGTTTTTAGTTTCATGTGA
AAAAAGTCGAGGCAAAAGGCAATTGTGGCTCTCGAAGGAGATGGNNNNNN
NNNNNNNNNNNNNNNNNNNNNNNNNNNNNNNNNTCGGATACAATGGGTGT
GGCCGGGTCGAGACTTCACAGGGTCAAATGCTCATATTACGAGCTGGCCA
GGAGTCACTCTATGAAAGAGTTATGCGGAATGAGGCTTAGGACCATTTAN
NNNNNNNNNNNNNNNNNNNNNNNNNNNNNNNNNNNNNNNNNAGGATTTCC
CCGATCTGCCGACCCGATTGTATCTGGGCAGCATCCGTTCCGCTGGAGAT
CGTGTTGGCTGGATAGGCTTTATATGCTGATGGCAGTCAGGATGGCAGTT
AGATGGTGCGAACTGACAATTGACACAATTACCAGGACGGCCAAATCCGC
AAACCGCTGCAATGCCATTTTGACAGCAATTGTCCTGGCCAACAATGCGC
ACAGAGATCTCGGATCTGCAATTTGGAATCCAAATTCTGAATCTGGAGAG
GATGGGGGCTAACAGTAGCCTTTCTAACGGGGTTTCGTAGGCGGCTTTGC
CCAGCAGCCGAACAAAGGGACCAAAAGGAGTGCAGCAGAAGGACAGACAC
TCCCGCAAAAAGGTGTGAAAATTTCAAGGGCCTTGATAGATGGAGTGGGC
CCGAACCGCCGATGGTCGGGGCGCAACTCTTTTTATGTGGGCTCTTCGCC
TGGCGGCTTGATTAACTCCGGAAAACTCCGGAAAACCCCTAACGGTGCTC
GGCCACTGACAATGGGCGTCGTGGCTGATGGCTGATGGCTGCTGTCTGAT
GGCAGCTAATCAACAGTAAAATGCATAAAATTAAGCGAGATGTGAAAGGG
CATTATGGGAATAAGGGTCTGTGCGCCGGCTATTAGGCTATTAGAATCGT
TTCACACTTAACTGTGCCGCACATAACTGTACCGCGAGCGGTTCCCACCC
AAACAGATACCGATCCCAGAGCTGGGATTCCGGGACTGGAACAATGGCCG
AGCGTTGACAGTTCATCAAGGCGGATGATGCGTGCAAAATGAATGTGCCA
TCGGTGGCGAATACCCTGCAATCGCTGCGCACAGTGCACTGGAAACTGCG
GTCTTGCCAGACTTGCTCCTCGGTCGTTCCATCGGCCCTACCGACTTCTG
GACAATACTATGTGCCTCCTAAATCTTCGCAGTGTAGCTGCAGTGCCTCG
ATCATGCGTGAAATGTTGCTTTCCTTGGGCTTCTTTCTTCGCTCGTCTGG
TGTGTGCGAGTGTTTTCCCAACCCGAGCATTCTCATTTTCCTATGACGAT
GGCGATGGCGATGGGCGTGGACCCGGACACACCCCTCGATCCCCCGTTTC
TGTGTCCTGGCCATCTTCCTGGGCTCCTGACAGCAGGACAACAGCCACAA
TGGTGGCGTAAGGAAGTAGCAAGTTAGTTTTGCCCATTCAAATGGCACTC
GCAACACCGAGCTCTTTGTGCGGCAATTTGACGAGCATCAAATGGCTCTT
CCCGTGTGGGGTCTCCCCCTGGATGGATCTGTGATCGATCGACCGATCGC
CCAATCTGGGGTCAGGACCTTGAACCCACACACAGTTTCAATATTGGGCA
TGCGAGCGTGGAAAGTTCACTGAGTTGCTGGCTTGTTTGGCCGGCGCAAA
CTTCAGATAGTAAGACAGATAGTAGACGCGCTGTCGCCTCCACTCGGAAG
ATGCGGCTGGAGCAGATAAGGGGATATGGGACTCAAAAGCAATCGGGGTC
TGCGGGGCAAATGTCATTTGGGTAATCAAAACCGCACTAATTGGCATAGT
AATGCAATACTGCCGTGGCATCCAGGATTCGGGATGCGGATTCCGCATGC
CGGACTGGAGATCTGCTCGAGATCTTTTCGCTCGGCTGGTCAATGAATGG
AAATGAATGAGGGCTCTATTTGGAGCGGCTCGACGTCTCTCAATTACAGA
GATGCCATAATTGAGCAGCCTGCGCTGGACGTGGGATTAGGAGCCATAGG
ATAACAATTAGCCAAAGGATTTGACGACGGAAGCTACGGCCATTGTGGTT
CCTTTCCAGTACTTAACTTGTGTCTTTTTTAGTCGGGCTTCTTTTTGCCG
AGCTGTGCACTTCCGTTTGCGGAAGTGGCTGAGGCAAATCCCCGGACACG
TCGAGCCGAGCAATACCTGTTCCCATTATCCCTTGCAAGTGTGCACTTTG
CATATGCCAAGGAAAACAAATAAGGATCCTTGTTCCTCGATCCCCGATCC
CCGATCCTGGTTGGTCTTTTTCGCTTAGCCCAAACACCAAACACTCGGCA
GCGGGAGAAGAGGGCCTTTGTGCGCCCGAGGAGCACGTGTAATCCCGCTC
ACTTCCTCGCCGCCCGACTACTTACTTCCTCATTAGCATCGCAGGATATT
GGGATATAGACGGGCCCAAGTGCCTTTGCTGATGGGCTTAGGCGGCCAGC
GTGGCCAGCGTGGCCAGCCGAGAATCAACTGAATGACGGCCAAACTAATC
ATGCATCTGAAGTAATCTCATTTCATCAATTGTGCTGAGGAAGGGCCCTT
CAAGGGGTTTCTGCGGAGGAAGTTGGCAGAATAGCGCGGCACCACTCGAG
TATGGCAACAACTGATGATATCAAAAAGATGATATACCACCCAATCCCAA
ACTAGGGTTTTTTAGGGGCAACAAGCGGCATGCAGTTTCCCAGAAACAAA
ATGGCCGTACTGACATGCGATAAGTTGCTGCCAACTTGCGTTTACGACAG
GGCATTCGAAGTTATGGATGCCAATATGCGACTGTTGGCCCATTAGGACA
AAGGGCCGCGAAAGGAGTTAACGGCAATTCCGCGAATCCAAGTCCAAGCC
ACTGCTCACCCTTTTTTGGACGTAGAAGGGTCATAGAGGCAAACCCCTTT
CAGTCAATTAGTCGCTGATTTTCTTTGTCACCTAGCAGCGGACCAACGTA
AAAATCGCAGCCACAATGGGCGAGGCAGAACCCTTTTCTTCTCAGGACCG
CCGACGTCCGAAATGTCAGTTTATAGCTGCTAAAAAACAGCAGCGGTTTA
GGGTCCCCGGAATGAGGCCTTTCGCACGAAGCGTCCATTATGCAATAAAA
CTCTGCATGTTTTTTAGGCAACAGCATAACAACTTAGGTGCATAAGTGCA
CATCCAGTGGGCGGCAGCAACCCGTTCGGGCATCAGGTAGGTGATTCCGT
AAAAAACGCGCCCAAGGTCGCCACTCAAAGGATTGCACAAATATTGCATC
TTTGGTGCGGAGCTCATTATGGCGAAGCAACAGCAGTCCGCGCAAGGGAA
TATATGGTTTTATGGCCTTCTGTTTTTTAAGTTTTTCTTCTTTTTTCGCT
GAATCTGGTTTTTACGGCGAACTTGGCAACTCTTTGGCTTCGACTTCGGC
CGCGACTTTTTATGGCATCTGCTCGGGATCGATTGGGTTGGGTTATATGG
CCAGGATCTGCTCGGGCTCGAGCTCGCGGATCGCGGATCGCAGGTAAAGG
ATCGACTCAATGACGGCGACGTGGCGGTCCGAGTTTTAGTTAATCCACCA
TTTTTACGGTTGGATTAGCGCACGGATTAGTGGATAAGTTCGCGGTTTTT
TACTGATTACCATATCGATCCCTCTTTTTATTTGCAATCTTCCACTGACC
CACTGAATGGGCAGTTGTAAAAAGAGAATGAATGAAACTTACTGATAGGT
ACTGATAGGATTTGGTATCAAACTGCGAGTATGGACTAAGTATGTGCCGA
AAGTAGCTGCAGTAGTATCGAGCGGGTTTCTTCCCATGGATGACGGCCAA
CTTTGTACCGCTACCCACTTCCGTTGGCCGCCGAGGCGACCGTTAGGACA
AACAGTTAGCAAAGTGAAACAACTTGTCGAGGATCCCACAACCCCTGCCG
CAGCGGAAGCCCAAGGGATAAAGGACGTAGCATCAAGGATGTTTAAGGAG
GAGGGCAAACACGAGCAGTCAACATGACGGACACTTGTCGCAATNNNNNN
NNNNNNNNNNNNNNNNNNNNNNNNNNNNNNNNNNNNNNGGTGGCGGCGTC
ATGAATCAAATGGGCAGACTGGCGAGTGTCCTTGCCGGGATTCCGGGAAG
CAGCCGAGTTTGCATTGCCGAAATAGGAAAAGGATGCGAATTACGCCAGC
CGAAAAGGGCTGAAAACAGCAAGAAAGCCAGAACTCGCCCTAATTTCCAT
AATTTGTCACGCACAATCCAACGAATTCGCCATCGCATAGATACAAAGAT
TCTGGATGGGCTGGTCAGCAAAAGGATTTCGGGACAAAAGCGCAAAACAA
ACGGATTTAGCCATCACAACCCTTGGACGTTATGCATCCATAATCAACAA
ACCAGGTTCTATCTCTTTCGTTGGCCAGATGCCTCTCTTTCTGGCCAGAA
AGTATGATTTGGCCCTAATCATAATGGACTACAGGCATGGGGCTTTGATT
TGCGAACTGTTCTGGAAGATTCAGAAGTGGGTTTATACTTGAATGCTGAA
AAGAAGAGCATACAATGGTAACATGGGATTTATTCTGTATACTTGAAGTT
ATCCTGTAGTTACTTAAATCAGAACCCACTAAATGTTTGAAATTGGTTTT
TTGTAACTACGCCGCAGTTTAATGATTTTTTGTCGCTTGGTTTTCAAAGC
AAGTAAGTTAGATACAATTGCACAATGCTGGTTTATGTAGAAATGGGATT
TAAGTAAGCTTAGACTTATAAAACGCCGCCCATGAAAACAAAGCCGAGTT
CTAGAACTCCAATAAATTATACATATTTTTAAGCAATTCTTTGAAAACGA
AATGTAAGGCACTGCAGAAGTGCTACGAATTTCCCTGTTTTTTCTCATTG
AACATTAAAACCCAGAAAAAACCATATCCTTTCGCGGAAACTGATGAAAC
GTAAAGTTCGAAAACTCTTTATACTTCTTTTTTAAATTACGCTAAATGGC
GAAGTAACAATAGCACAAAGAACTATGATTTTTGCGAAAACTGCGAAAAC
CAAATGAGGGAAAGGGCAGCCGCACCCTTGTAAAACCCTTTCGAAGGCGG
CGAGACAGAGAGGGCAACAGCGAGAACGGGACAGAGCCAGAATCACCCCT
TTGCCCTTTGGACTTTGGCCTCTGTACCGCCTACCTGCTTCGTACCGCCT
CGGCTGGCCGCTCGTGTCCGCCATTTCGACGTGAATGAGGCGTCGGCGCA
GCCTCCGCATTTTGGGTATAAATGCAGGGGGTTCCGACGAGAGGAAATCA
GTTTGCGTTCGACATCGTCAGCGTGAAGACATAGCAACAGCTCAGCCAGA
TCACCAGTCTATATAGTCTACATAGCGCCCATCAGTTGGATTAAACCCAT
CGACCGACCACACTCCGCACACCATGCTAATGCACGAGAAACTCATGGCC
GGGCAGTTCTTCGATCTCAAGACTGGTAAGTGGCCACGCCCCTCGCTCCT
ACACGCTCCTCGATCCGCAAACTAACGAATACCCCNNNNNNNNNNNNNNN
NNNNNNCATCTGCGCAGATCGCAAGCCCCTGATNNNNNNNNNNNNNNNNN
NNNNNNNNNNNNNNNNNNNNNTGCATCACTTGCCGCACAGCCAATTGCCG
GTTCAGGGATCCTTGGGCCTGCCCAAGATGGATCTGTACACGGCCTACGC
CTACCAGCAGCAGTTGCTGGGAGCTGCCCTCAGTNNNNNNNNNNNNNNNN
NNNNNNNNNNNNNNNNNNNNNNNNNNNNNNNNNNNNNNAGCTCCTCTGCT
GAGGTGCTGGACCTTTCCCGTCGATGCGACAGCGTGGAGACGCCCAGGAA
GACTCCCTCGCCCTATCAAACGAGCTACAGCTATGGCAGTGGTTCCCCCT
CAGCCTCGCCCACCAGCAATCTGCTGTATGCCGCCCAGATNNNNNNNNNN
NNNNNNNNNNNNNNNNNNNNNNNNNNCCAACAATTGGCCTCCCTGTATCC
CGCTTTTTACTACAGTAACATCAAGCAGGAGCAAGCCACGCCCACTGCTG
CTCCGCCCAAGGTCACACCAACCGCCAACCTTCTGCAAACCTTNNNNNNN
NNNNNNNNNNNNNNNNNNNNNNNNNNNNNNNNNNNNTCGACCAACTCACC
AAGGCCCGCCAGCAACGCCAGCACCATGCAGATAGATGTCCTGGACAATC
CGCAGTCCCCGGCTGTTGAGGCCACCACGCCCACCACCTCCAGCAGCGGC
GAGGCGGGAAAGAACACACGCCCCTTCAAGGCCTTTCCCCGGGATCCCTT
GGTAATCGCTGCCAATTTCGCAGCCACAGACGTCCTTCTGGACAATCCGC
GAGTGGAGCGCTACACGGAATACCGGAAGCGGGTGCTTGAGCAAATCCGC
AGCTCCAATGGAGGATCGCGCACCGTAACCAACCCCAAGATGCGGAGGAC
GAACTCGAGAAGTGGATCCGTCAACGAAGGCAGCTCCTCAAACAACAACA
GCGAAAGCGAGGATCGCGCTGCCGCCGAGGAGTCCAGCGACTGCGATTCG
CAGGCGGGCAACTTCGAGGGCAAGTCCGCCACCAGCAGCTCCAGCAACTT
GGCCAACGCTACTGCAGCAAATGCGGGAATCAGCTCGGGCAGCCAGGTCA
AGGATGCCGCCTACTACGAGAGGCGTCGCAAGAACAACGCCGCCGCCAAG
AAGTCCCGCGACCGCCGCCGCATCAAGGAGGATGAGATCGCCATCCGGGC
CGCTTATCTGGAGCGCCAGAACATCGAGCTCTTGTGCCAGATTGACGCCC
TCAAGGCCCAGCTGGCCGCCTTCACCTCCGCCAAAGTAACCACCGCCTAA
AGGTCCACTCCTCTCTTGATGCGTTGAACGCGAGGATCCGAATCGTATGT
CCTGTTTTTTGGGTCAGCTTATCTGTGAATAGTTTAGGGGGCTCAACTTT
CTTTTTTTTACACACTCGCATTTAAGTACTTTAAGTCCTTGGAGTATACG
TTATATTTGGAAAATGTATTAGCTGTAAGTGCATCTCGCAATCTCACCAG
TTAACTATCAATGGAATCATCTCTAGTTGTAGAAGTCCTAGCTAGCCATT
AGTGTCTAACTCGTAAGTGAATTTTTTTCATAGCCCTAAGAAATCAATCG
TAATAAATTATCGAACATAATTACTCCATTGCTCCTTCAAATTTGCCTGG
CAAATCTTCGTAGTTTCTTGGTTAGCTGACAACTAAGCCTAAAAGTATAC
CCTGAATTATATCTCAGCCGCGAGGCATCACGAACCTGCTCATGTTTCGC
ATTGCATACCCTTGTGCGCAGCTCCAAGTGCAGCCACAAAATCCGAGCCA
AATCCAACNNNNNNNNNNNNNNNNNNNNNNNNNNNNNNNNNNNNNTAGTA
GGCGTCAGCTGGTAACTGAAAGTATATCAAACAGCTGATATTTCCCCATT
CCCCGATTGACCAATCAGAAGTAAGCAAAGCAAAGTAAGCGCAAAACAAC
CGTTAGACTGTGCCAAGATCAATCTAAGGATGGGGAAACCATTTGATTCT
TTGGCTGTGTCACGAATTTGTCACGCGAGGCACGAACTTACTATGAACGC
CCTATGTATTTGCTTGGCGCGTGACAAGAAACACCTGCACGCGCCCATCT
TTGGGTGAATCAAAAATTTATAAGCTTGCCACTTACTAGGAATTCTGGTC
GCCTAGTATTTCACATCGGAAAATAAACCCGTTTTCCCAACTTTTTCGGC
CGCCNNNNNNNNNNNNNNNNNNNNNNNNNNNNNNNNNNNNNNNNNNNNNN
NNNNNNNNNNNNNNNNNNNNTAGTAGGCGTCAGCTGGTAACTGAAAGAAG
ATCAAAACAGCTGACAGTTTTCAACATGGCCGCCCTCCTACGCGTTTCGT
CATCATTTGACCAATAGGAAGCCAGTTGATGGAGGGAAACCGTTAGTTTA
GCTCAGAAGTTAGCAAGAACAGCTGTTGATTTTCATGATGGCTGCCCTAT
GCATCTCTCCAGTCAGCTGGCAGAGAGCGACAGCTCGATCCCTACTGAAA
GTTCTGTTCGCCTGGTGTTCAGAATCTGCAAATCAGCCACTTTATTTACT
TTGATTAAAGCGGTCAACGTTAAGAACTAACATCTGATCATATTTTACAT
TATTTTACACGGCATGCTGGTGGTTTGGATCTTCGGTAGTGCGGTCGCAT
TTTAGGTAGGAAACTTGATGTAGGCAGCACAGCTGTCGCTCTCGGGTCAG
AAACTTTGCTAGGCTTAGCGTGGACTCGAGCCGATCATTACCTATAAATT
ATTTAAAAAAATATAAGTTTAAATTTGTGTGCATTTAAAAAAAAAAACAG
TTTGTAACAACTAACATTGCTTAAATTTGNNNNNNNNNNNNNNNNNNNNN
NNNNNNNNNNNNNNNNNNNGAATTAGGGCTTATAGCTTGAATAAAATATT
TCTTAAAGGCTGCTAAATAAGTTTAGGTAAGCAGCAAAGGTGAAGAAAAG
ATATTGTGGCTTTCACTTGAGTACAAAACTACAAAGGAAAGGGAATAGGT
CTGGGTATCCGCGGAACCCCTGCCAACTCTTTTCGGCATGCGAAATCGAT
GGCAGATATAGGATATAGCAGATATAGCAGCTCATCGATTATGGCGGGCC
GAGTCCATTAATAATAAAAATTATGGGGCGTTTACAAGAGGTTGTCATGA
CAGTCGCCTGACATTTATGCAACTTTATGAGAAGGAGGACACCAGGACAA
CAGGACGACGGGCGCAAGGGAAATCCACCCCGTCGGCGGCCGCCGGGCGA
ATGACAAGTCTATCAATTTTTCACACACTCCTCAAGAAGTTCGCAGGAGG
GGCGGGAATGGGAGGCATTTTCCGAGTGATTAGAGTACCTCNNNNNNNNN
NNNNNNNNNNNNNNNNNNNNNNAAGGGTTAAGGGCAGGGCATGCAAAATG
CTGTCGGCTTCATTGCACAATTTTCCCTTCGCTTTGTGCGCTGCATATCG
AATGCAATAATTTTGACAATTTGCGAAATTTAAACGTCATGAATGGCAGT
GTCTTAAATTACAATCCTTCCCTTGCGCCTCCTTGCCTCCTTGCCTCCTT
GGCTCTTTTGCTCTTTTTCCGCCGCTGGCCAAGTGTGCATCTGTCCTTCG
GGAGCCAAAGATAGGAAAGTCCTGACATTGACTCTCCCAAAGGATGTCCT
TGTATCGCGTATATGTATATTGCCTTCAGGTTCGGCCTGCAAAAAGTTGC
TTTCTGTCGTTTTTCGATTTTGATTATGAGTTTGTGTCCCGTCATCCGCT
GACAGCTCAATCGGGACAATGTCCTGTGACGTGAGGTCCTGCGCCTAGTC
ACAGTCCCCGAAAATATGAAGCGTCATGCTTGGCCAGCCGCAACAACATC
CTTGAGATTTACATGACAAGTCAAGAGATGGGACATTTCCTTTTTTTAAG
GAAGAATCCGCCGGAATGGGAACGAGGATCGCAGTCGTACCAGGCCCGAC
ATATGTCAATCAAATGAAATTAACACATCGTCATTGAAGTAGGTCGTTGG
TCTGGTTTTCTTGGCTTTCGCTGCCATCGCCCGTCGTCCATTTCCAGATC
CCTCCTATTTTTGGGCTAAGTCGCATTAGGCGCCTAATGTTTTGCTTTCG
ATTTTTGCGATTTTAGATTTTCGCTCTTTGCCGTTCGCGATTATTGCGGT
TGGCTGCATTTCACAGGCATTTTCTTNNNNNNNNNNNNNNNNNNNNNNNN
NNNNNNNNNNNNNNNATTTGTATTTTCACAAAGCTGCCCCGAGGCCGAAT
GGCCCCTAATGGGATTACATAATATCATTAATCAGCCGAGTNNNNNNNNN
NNNNNNNNNNNNNNNNNNNNNNNNNTGCCGCGGCATATGACATGTGCCAC
CTACTTGTGATCCGGAGAGAGGGTGGATACACGTAGCATACACGTTCGTA
CATCCCTTCGATTCCAGGACACGCGCTGTAATTATGTAATTACCGATATG
GAATACAGAGTGCCCAAAACACTGACCATCGCTATCGCTATCACTAATTG
CATTAAATTGTCCAACACGAACCGATCAGCCAGATGACGCTCCACTCCGT
ATCATCCCACACTTTTCCGCCGAGCCGATGTCCTTTTTATTGGTATTTGC
TTATCGCTTCATGCACGTTGTTCCTGCTGTTTTGATAGGCCTAAAACGAA
TGCACATTTTAATTGGCCATGCCACGTTTTGTCGCACCGCATTGTAATTT
CTTAATTTCGAGCTCACAATCAGGGGGTGGCGTTGTGTTTTGGGTGGGTT
TTGCATCGATGTTTACCTAGTTTTATAGAGCCGTGTTTGCCGTGTTCATG
TGTCTCTTAAGCTGCCTCGATGGCCACTCTGGGTATCAATCGATGGGTAT
CTGCATCCAGGGTGTCTACTGTAAGGATACGAACAAGAGGATCAATTATC
AATATTAAACAGTACTACTAGGGCTATACAAGTCTCGTTGTATTATTCTA
CATAGATTTAATTTTAAAAATAGTTCTCCAGCATTGACAGATGATCAGTT
ATTATAGCAGTTATAGGGGATTAAAAGGCCCACAGCATCCTATGCTATGA
ACTAGAACGTGTTTGATGAAATTGAATATGCGAAAATTTCTCCAACAAAT
TTCNNNNNNNNNNNNNNNNNNNNNNNNNNNNNNNNNNNNNNNNNNNNNNN
NNNNNNNNNNNNNNNNNNNNNNNNNNNNNNNNNNNNNNNNNNNNNNNNNN
NNNNNNNNNNNNNNNNNNNNNNNNNNNNNNNNNNNNNNNNNNNNNNNNNN
NNNNNNNNNNNNNNNNNNNNNNNNNNNNNNNNNNNNNNNNNNNNNNNNNN
NNNNNNNNNNNNNNNNNNNNNNNNNNNNNNNNNNNNNNNNNNNNNNNNNN
NNNNNNNNNNNNNNNNNNNNNNNNNNNNNNNNNNNNNNNNNNNNNNNNNN
NNNNNNNNNNNNNNNNNNNNNNNNNNNNNNNNNNNNNNNNNNNNNNNNNN
NNNNNNNNNNNNNNNNNNNNNNNNNNNNNNNNNNNNNNNNNNNNNNNNNN
NNNNNNNNNNNNNNNNNNNNNNNNNNNNNNNNNNNNNNNNNNNNNNNNNN
NNNNNNNNNNNNNNNNNNNNNNNNNNNNNNNNNNNNNNNNNNNNNNNNNN
NNNNNNNNNNNNNNNNNNNNNNNNNNNNNNNNNNNNNNNNNNNNNNNNNN
NNGAAAATAGAAANNNNNNNNNNNNNNNNNNNNNNNNNNNNNNNNNNNNN
NNNNNNNNNNNNNNNNNNNNNNNNNNNNNNNNNNNNNNNNNNNNNNNNNN
NNNNNNNNNNNNNNNNNNNNNNNNNNNNNNNNNNNNNNNNNNNNNNNNNN
NNNNNNNNNNNNNNNNNNNNNNNNNNNNNNNNNNNNNNNNNNNNNNNNNN
NNNNNNNNNNNNNNNNNNNNNNNNNNNNNNNNNNNNNNNNNNNNNNNNNN
NNNNNNNNNNNNNNNNNNNNNNNNNNNNNNNNNNNNNNNNNNNNNNNNNN
NNNNNNNNNNNNNNNNNNNNNNNNNNNNNNNNNNNNNNNNNNNNNNNNNN
NNNNNNNNNNNNNNNNNNNNNNNNNNNNNNNNNNNNNNNNNNNNNNNNNN
NNNNNNNNNNNNNNNNNNNNNNNNNNNNNNNNNNNNNNNNNNNNNNNNNN
NNNNNNNNNNNNNNNNNNNNNNNNNNNNNNNNNNNNNNNNNNNNNNNNNN
NNNNNNNNNNNNNNNNNNNNNNNNNNNNNNNNNNNNNNNNNNNNNNNNNN
NNNNNNNNNNNNNNNNNNNNNNNNNNNNNNNNNNNNNNNNNNNNNNNNNN
NNNNNNNNNNNNNNNNNNNNNNNNNNNNNNNNNNNNNNNNNNNNNNNNNN
NNNNNNNNNNNNNNNNNNNNNNNNNNNNNNNNNNNNNNNNNNNNNNNNNN
NNNNNNNNNNNNNNNNNNNNNNNNNNNNNNNNNNNNNNNNNNNNNNNNNN
NNNNNNNNNNNNNNNNNNNNNNNNNNNNNNNNNNNNNNNNNNNNNNNNNN
NNNNNNNNNNNNNNNNNNNNNNNNNNNNNNNNNNNNNNNNNNNNNNNNNN
NNNNNNNNNNNNNNNNNNNNNNNNNNNNNNNNNNNNNNNNNNNNNNNNNN
NNNNNNNNNNNNNNNNNNNNNNNNNNNNNNNNNNNNNNNNNNNNNNNNNN
NNNNNNNNNNNNNNNNNNNNNNNNNNNNNNNNNNNNNNGAAAATAGAAAA
ANNNNNNNNNNNNNNNNNNNNNNNNNNNNNNNNNNNNNNNNNNNNNNNNN
NNNNNNNNNNNNNNNNNNNNNNNNNNNNNNNNNNNNNNNNNNNNNNNNNN
NNNNNNNNNNNNNNNNNNNNNNNNNNNNNNNNNNNNNNNNNNNNNNNNNN
NNNNNNNNNNNNNNNNNNNNNNNNNNNNNNNNNNNNNNNNNNNNNNNNNN
NNNNNNNNNNNNNNNNNNNNNNNNNNNNNNNNNNNNNNNNNNNNNNNNNN
NNNNNNNNNNNNNNNNNNNNNNNNNNNNNNNNNNNNNNNNNNNNNNNNNN
NNNNNNNNNNNNNNNNNNNNNNNNNNNNNNNNNNNNNNNNNNNNNNNNNN
NNNNNNNNNNNNNNNNNNNNNNNNNNNNNNNNNNNNNNNNNNNNNNNNNN
NNNNNNNNNNNNNNNNNNNNNNNNNNNNNNNNNNNNNNNNNNNNNNNNNN
NNNNNNNNNNNNNNNNNNNNNNNNNNNNNNNNNNNNNNNNNNNNNNNNNN
NNNNNNNNNNNNNNNNNNNNNNNNNNNNNNNNNNNNNNNNNNNNNNNNNN
NNNNNNNNNNNNNNNNNNNNNNNNNNNNNNNNNNNNNNNNNNNNNNNNNN
NNNAGTCGCACTAGAGGGTTGGCAAAGAGAAGCGCGCATGCTTAGCGAGC
TATGACCCTGAGAAACGCGATCCCGAGCTGACCGCAATCATTTCAACTAC
GAGTACTCCCCCACAGGAGCCCAGGAGCGGCATATCCCCGGGAATGTCCA
GTCCTCGGGGTCCTGAGTGCGCAGTAATTGTCGGAAGTGCAACTACTTAG
AGGCTGACTTGGACTCCGCGCTTGAGTGAGCTCTCTTCCTTGAGGCTCGG
TGTATCTTGAGGTGGCCTTCAAGTTAATTGCTGCATTTAGAGACGCCTTG
CGATGTGGCAGTGGCGATAAGAAAGGGCTGTGGGGATCGGCATGCGGAGA
GGTCCGTTCCGACAGATGTCAGGGGATCTTAACACGTTGTGCAGTTGCCT
AAGCGACTTAGTCCCGATTTTTGTGTGCCCGGTTATGTAAGCCAGCTTAA
GCTGGCCAAAACTCCGACTACAACTCCTTGGCAACCCCTAACCCTTTGTG
CTCATAATTGAACTGTCCTTGTGTTCCTGCACGGGACTGGGTGTCAAAAT
ATTTCCTGCACTTTGGACCTATGCTAATGCCGGGACAGCGAGCAGAACAC
GGATTTTCATGTCCGTAAAATATGATTGCGCCTAATCCCTTTGTCAAGGC
GATGACAAATAAATATTTCCACGATGTCATGTCAAAATATCATCGAAAGG
ATTCACCCTGACACCATCTCGCANNNNNNNNNNNNNNNNNNNNNNNNNNN
NNNNNNNNNNNNNNNNNNTCAATTCTTGGGTATTTCTGAATTTTTTATGC
AAATTTCCACGGCTGCCCTGCGTTTTCTGGGGGGTAAGTGACGACTGTGA
GCCCTGAGGTTCCGACGCAAAGTCCATTAAGGTGTTACTCGGGCAACAAT
CTCCGCCGAGTAATTACAGGCTTGTTAGCTATGGTTGCAACAACATTGCT
TTCTCCTGGGGGTGCGACGTTTTTTCATCCTGACATCTTGGGTTACGTGG
GAAATGTTTCTTTTTTTATTCTAGGAATGCCTTTTTGTTCGCGTCCCTCG
CAGAACAGCACTTACGAGGATCGGGATCGGGATCGGATCAGGGGATTGTC
AATCAAGGTGGCAGCAGATTTCCATATCGACGAGCTGCAGGGCTAATTAC
ATGCGAAGGATGCGCCGATGAGTCCTGACTTCCCCTGCAGCCCGCCCTTG
CACACTTTGTATTTAACAAACTTCAACTGGTCAGATCGTAATGAAATTAT
AGTTGGATGAGTGGCAGCTTGAGAGGTGTGAAGACAGTTCCCGACAGCTC
ATCTCAAGATCGAACATCTAAGTAAATCTAAAAACGCATCTAATTTAGTT
TAGTTGTAGCTCAACCTATTCAGAGCAACTCCAAGTAAGGAGTACGCAAC
CAAACGGCAAAAACCTCGGGGTAAATTGACTCGCAGGACTAGAATAGTGA
AGCAGATCACATCGGCCTGTTTGAGTCTGCTCCGAATCGATTTGGATTTA
GGGAAAGCCTTTCAAGAGCTCCTCCTGGCCGTCGGCCCCAGGTAAAAGGA
TAATGGGCGATAAGTCCGGTAGTCGTGGCCACGAAGGACGCTGGGCAATG
GACGCAGCTGCTATCCGGAGTTCGAGGGCCTCACAACCACCGAACCAATC
TGCGCACCACTGCCGAGCCGCCCAAGACAGTTGCTCTAATTTAGAGACGT
TTTGGGTAATTTTTGCGCAAGGAATCGGAATGTGAATTGAAATTGAAATT
GGCTCATCTCGGTCCTTGATCCTTTGTTGAGGTCCGGCTGCCGGACATTC
GGCACTTTCACGCNNNNNNNNNNNNNNNNNNNNNNNNNNNNNNNNNNNNN
NNNNNNNTCGCTGCATGTGGAACGTGACAAGGACGAGTCCGAGTCCGAGT
CCAATTCCGATGCCCAGGATGCGATCAAACAAAGCAGAGGCCAATAAATC
TGCTACGCATCGGCAGCGCATCAAAACTGACAGGCCGCCTTTGTCTTCGT
CGAGAGCTCGTGAGGCGAACAAAGGACGCGCCAATTCGAATTGGGCCGAT
CGGAAGCGGAGCAGGACACCAAGGTCCGTCCGCATCGCTAGGACGATCGT
AGCCCCCCGCTGGATCGTAAAACCGGAGGCGCCGACTGCGGTTCCTATGC
AAAACAGGCGCCGCCCGTGCGGAATCCACCAAAGGATTGCGGAACAGCGG
GCGGGAGCAGCCAATAAAGTGCGCCTCCTTGTGTAATACTATTAATTGTG
GTCGAGAACAGTGTCTGGAGAAATCCTATGACCAAAGTTGGACTCATAAC
TCATAACTTGGTGAATATCTGCAGCGATTGGCGCACTTTCGGGATATTTT
TTGCACAAAGTGATAATCTGCAGTTTCTGGAAAAAAGGCAACAAAGAAAG
CATAGTGGCCGTCTATATTTGACCAATACGCCATTAAATCCATTGTGCGA
CCATTGTATAGGTCAACCACTGGCCATCGGTGGTCATCGATGGTCATCAG
CTCCCTTCCACCCCGATACGCCCATTTTTTATGTGCGAAACATCTTTATT
TGATGCGATGCTCGGCTGGCTTTCTTCGGCCCTATCTCTTTTTTAAGTGG
ACTGTTGAAGCGCAGAATGGCACTCCAGTTCGCAGGACACACCCAGCAAT
TAGCAAAAGGATGGGCCCGATACGCACTTTCTTTCGCTCGAGAGTGCAGC
AACTGTCGCACATAAATTTTAATTAACTTTGTTTTTAATTGTTGCAAATT
TATGTTCGAGGGCTGGCAGACCGACCTATTTCTTAGGTTCGCTCCTGCGA
GGAGCGATATCCTTGCTGATTTTCGCTGTGGGCAAATGACAATCGAACAA
ACCGAAAAGGGATCGGCAGTCGGATCCTTTTTTTTCAGATCCCTGCAATA
TGTGCTCTAAATTATTTGCAATAATTTCAGCCCCTGCCTCTGATTTTTTG
CCCACTTCGCATCCTTTCCCTGGCGTTCCTTTGTTGCAGTTTACTTTCTG
CTCCTTGGATGCAGCAGACATCTCCCGTTGCNNNNNNNNNNNNNNNNNNN
NNNNNNNGCATCAGGATCTCCGCCTGTGCTTGCTGTTTGCNNNNNNNNNN
NNNNNNNNNNNNNNNNNNNNNNNNNNNNNNNNNNNNNNNNNNNCTCTTCA
TTATGGCATCCATTGTCTTGCGTTGTCTGCCTCAGACGCATCCTTTGGGT
GTCCTTTCGTGTGTTCCAGTTTGCGCTGCCTCTCCTTTATTTTTCAGGGT
CACAACTCGAGTCTCAGTCGTCGTCCTCAAGAGAGCATTCCCCCCACCCC
AAATGGCCAGGATCCGTTTGCGAAACTGTCTCGTATTTGACAGTTGACAG
TTGGTCGACTTTTGAGTTGGAAAGTTATGAGCATAAACATGATATTTGCC
AGGGGCCCGTGTGTTGCTATTGCCATTTGGCCATTTATCCTTTATATACT
GCCAGTCATTTTAGGGCCTTGCCTACGCGAAAATGCCAGCGTCAAAGTTA
TGAAATCAATTAATCATTTCAGCCCATTTATGATTTAATGGCTTCACTTC
TTTGCGGTTTCCGCTTAGAGTCGCAAAATCCCCACAACCTTGTCGCGGCG
CGTTAATGAAGTCGCGAACTGGCCCACCCAATGCCCTGTGCGAACTTTCC
CCTTTCGCAAACACTTTCCCTCCATTATGCAAAACGCAAACAAAGCCGCG
CGACATGCATTTGATACACTTTGGGCATTTGAATGCCATTTCCAGGCGGC
GCGCAGCAAATCAAATATCGATAAATTTCGCAAACAATGCGCGCACGGGC
GCATTAATCACAGGCGCAACAATAAAGCAGCCCTATCTGTAAGATACGGC
CGAAGTGGCGATCTGCATGTAAGCACATATGCAAAGGTGGTCCAAGGGGA
GGGTAATGGCGCGGTTCGAGTAGCTAACCTCACACTTTCAGGGGTTAATC
CAGCCGCACTTGGCTGGAATGCAAGCACTTCTCCAAGTAAACACGGCTTA
AGCTTAGGCATATATACGACTTCTAAACTGCAGTGAGGATCGGAGGAGGT
GCATCCCATCCGGCTGGTGAAGGGCTGAGCAGCACGCCTCTCCGGCGGAT
TCGCGAGTTCGCCGCCGCGCATGCAAATCCCTTCGGCTCCGCGGCGCAGG
ACCTCAGGAGCCCAGGAACTCAGGAGCTCAGGACGCCGGCAGAGTGAGAG
TGAAAGTCAAGTGGCTCTTGGCGACGCGCTCTCGCTCTAGCACGTGTGCA
GGGGAAAGGGGAGGAGCGGTAAAAAAGTGCATAGGGCAATTTGCATACAG
CGATCCGGACTGGATCGTGACTTCGGGCAGTCCTGGCGGCAGGGTCCTTG
GGCTCGTTAATTAAGCGTAAAATCGTCGCACACGAAATGCCGAGAACTCA
ATTCGAATTTGAGTGGTTTTCGTGCAGTTCTTTATCCATTTGTGCTGCGT
TGTCCCTGCGAAGCGCAGAAAATGCGAGGATTATGGTAATTTTCGTGTGG
AAATTGTGTGGCGAAGACTGGCCGGGATACGCCTTGTTAGAAAGGACGCT
CGTTAAATCGTATTAATCAGCGGAAATGCCGAAATCCTTTCTTACCGCTG
GAAACTCTCTCAAAAACGCATTTAATCCTTTTGTGCGGCTATGTAAACAG
CGATAACTCAACGCCACAAAGGGAATCGAAGGACTCGGCGACATAACGAG
GGCAAATCGAAGGGAAAAGAGGTAAAAAGTAAGCGCAAAAGGAGCGGCGC
ATTTCGCAAAGTAAACGCTGAAAAAGAGTTGAGAAATTCGCCATTTCAGT
GGATGGAACGGGGCAATCAATTAACTACCCCTGCACCCCTTTTGTCTGCC
AATCCAGACTGAAAGCCGATCGGCAGATAGTCATGATAGACATGAAAACA
CACGAAACAAAACGACTTTCACCGCAAAAACGCCGAAAGGATATTTTCGC
CGTGCGAAATATACGATCCCCGTTAGCGGAAATCTTTCAGCGCTCGAAAG
ATTGCAAATAAAGATATCTCCCGGGGATCAGAGCCCAGAACCCATCCAAG
GATGCCTTCACATACGAAACTAGATCAGACCGCCAGATAGCCAGCCACAT
CGGTCACGGACACTTTGAGTGATCCAAGTCCAGGAGATGACGAGCTGCGA
TCACTTGAACGTCACTTAGGACCGCTGGTCGATGATCACTTGAGGATCAC
TCAGGCATCTCGACGATCACTTCATCTGCGGCTGGTCAAGAGCCACATAT
GGGGGCAGTTATCTTTGGTCTTGTCATCGGGAGTATAACCTACTTATTGG
TTCCATATTTCATATTCATATGAAAGGCTTTAAATATAGATCTCTACCCA
GGTTATGGGAACCAATTTTGCTACAGAACTCGCCAAAGTCAAATCCTTAC
ACGCTTCTATTTCGTTTGTGCCCATATCGTTGTTAGAAATCGGCTGAAAA
GCTGATAATTTGATAATACATACTGTGCACAAACTTTTCCCTGTTGGGTG
AACAACTGACGCTTTGCTCAGGACTTTTCCCAGAGTTTGTAACGTTTTTC
TAATGCTTCCTTCCGGAAGTGGCGAACATTTTCAATTAAAGTCGCCGAGT
ATATAAATTGCATTTGCGGCCGCTAAAGAGCCGCAATTAATACTGATACC
GAGCCACGACAAGTGGCTAAAATGACGAGGAGCTGTCTGCCAGGAAGTTG
GACTTGGCATGGGCTAATTAGCCTGGCCAACCTGGCTTCCCTTCTCCTCT
TTCCGTTCCCCGTTGCCAGCCTGTTGCTGCTGTAAATGGCCATTCAAATG
AGGGGGAGACAGGGGCGAAAGGAAGCAGACTTCCTTGAGGGGAATGAAAG
CAAATTTAATAACCAGGCGCTGGCCGATAGACATCTAGATGTCATTTTCG
TGTGGTGGTGCCGTGGATGAGTGGCTGGATTGGAGTGGGGGATTCCCGGC
CAGTGCAGTGCCAGTGGGAACTGTGGGAAAGGACGAAGCCAATATCTCCT
TCAGAGTACACGATCGTGTAAGCACTGGGATATAATGTGACACCATGCTT
TTAGGTAGACCAAATCTCATAGATATACATACAACACAGATAGATGACTG
GAAATGCGAAGTTTGTGGTGATGAAAAGTAATGAATACTAGTATTATGAG
TTTCCTACTCTGAGCTTAGCCTCGAAGATCCTCGAGCTTGTTGCTTAAGT
TCCTCGAGGTCCGAAGATAGTTTGCCACACAGATAGTTTGCCGCAGATTG
GCTCTCCAGAAGGAGAGCGCCTCGCCCGAAGAGAGAGCGCCGGCGAGAGA
GCGAGCGTCCTTCTGCCCGCCGGGGTGCCTCTTGCGCAACAANNNNNNNN
NNNNNNNNNNNNNNNNNNNNNNNNNNNNNNNNNNNNNGGGTATAAAACGC
AGCCCGCTCCCCGTACCGCTTCAGTTTGTCAGCGAGAGCGGTCGAGAGCA
GCAGACTAGCAGAGTCTAGAAGCATATCTTTTTTTTTGTGCACCAGCAAC
AGACGAAACCGACACCGAACAACACACAACATGCTGAAGTGGACGGCATC
GGCGCAGCGCCTGAACGAGATGCCCGCGCAGGATCAGGATGCCAACCAGC
CACAGAGGCTGCGACAGCAGAGGAGGCAGCGCCGCCAGCGGAGGGCCACC
ATTGCCAACAAGGAGAACGTGCCCGACACCGTGGGCTACACCTCCACGCC
AGTGCCCATTTCCCGGCTGCTCAACAGTCCGCTGGTGCTGGCGCCGCTTA
GCGATATCCGGAATGTCACCCCGGAGGCGGTGGTCCGCGGTCAGGCGCCA
CAAAGGGTGCAGAGTGTGCGGTACGCCACCACCTTGCCACGTTTTGCCGA
GGACTACTCGCCCAACGGACTGCCCAGTGGCCAGCACTTGGCGCTGAGGG
GTCTGGCTGCATTGGATCCCTTTCTGGGCCAGCCGCGCTACATAGTGGGC
GCGGGTGCAGGAGTTACCCGGCTCAGGCAGCGCAGGCTGGACGAGGACTT
TGTGGCCACCTTGGAGCCGGAGTTGCGGCANNNNNNNNNNNNNNNNNNNN
NNNNNNNNNNNNNNNNNNNNNNGCCGCCCACCAACAAGGCGGCAGTACGT
CCAAGTACACCGCAGCCCGCCTCCACCCAGATGGGGGATCAGACCCTGGA
TCGCCTCATCGATGCCATCTTGGACTCCGCCTGCAAGGCGAGTGCCAGCA
GCAAGAAGAAGCCAAGGAGATCGACCTTCAATCTGCGCAGGCGCACCTTG
GTCAAGCAGCAAATGGAGTCGAACTGCCCCCAGGAGGTGCTGTCGCCATC
CTATGCACCTGGCGACGATCCGGCTGCGGACCTCAGCTTTGGCCTGGTCC
CGCTGCCCATGCAGAACCTGATGGCCACTCCGGAGCCGGCCTCGCCTCTG
GCCAAGATTCCCCACAACTTGCTCGTCCAACTGGCCACGCCCGTGGCCAC
CAAGCCTGCGCCCTGCGACAACACCTTCTGCCTGGAGACTCCGGTCAAGG
CCCTGAAGCGGACCCGCAAGCAGATCGTGGCCAAGGAGTCGCCCATCAAG
CGCTACAAGGTGGACGAGCGCAACTACTTCGAGGTGGGCTTGGCGCTGCC
CTCATCTATATATGTCTGAGCGGAGGTCCTTGCAAGCAGATCCACAAAGG
ATCTGGGAAGCCACAAAAAAAGGAGACGAGCAACGAAATGCGAGTTGCAG
ACGAGAAGGCGAGCAACGCTGACAAACGGGGGGAAAACGCTTAACTATGA
CGCTTAATTAGTTCCTAAGTCGTAAACTAATCATCTTTCGATTGCTGTAC
ATAATTTCTTAGTCTACCTTAATCACTATTTATTCCATTACTAACAACAC
CTTTTTTTATGCTGCTGTTATGTAGTTTTCGTATATGCATTTTTTTTCAT
TATTTAATTTTAAACAAATTTACGTAGAAATATTTATTGCTATTTTAGGT
TGCCCAAATAATTTTTTTTCAAAATAAAAGCATTAAATCAAAAACAAAGG
TCTAAAGTTTTCTTTTAAAATGGTGAAATACCCGCTTTAGTCATAAATGT
TGCCTACTTCTATGTGTAATACTCAATTTGCATATGGGAAATGATAAATA
CGCTATAGCATTGTGACAAATTTCGAATATAATGAAAGCTATCCTCAAAG
TACAGAAACGTGTTGGAAATTGCTCTTTAAATTTGAAGTTCATGGATGGT
TCGATTTCCGAAAGACGAGCAAATGTAGTTTTTGTTGTCCCATAGCAGCG
TATCGCGTCGTCGGCATGAATGCGAAACATCTGCGGTCACCTTCGTCACC
TACGCAACATCCCAGCTCGTGCCGAATGCATTTTGACCTGCGTATATTTA
CACAGTTGCTTGACCAAGCGATTTGCTTTGCTTTTCAAGGCGACCAAAAC
AAACAACGGCGTTGCAGGTTGGGATCCGAGTATAATTGAATGCCTGACAG
GTACATTGGCACGCCCCGGGATCTAAAATCCGGAGGAGGAGAAGTCACAG
CCAGCCAACAGCTGGCCCATTCCTTGTTTCCGAGGACTCTGCGTCCTCTG
TGCTGCTCAATTGGCCATTTTCCCATCGCAATCGGCCAACTCGCTAACGT
GGCTATACTTGTATGGTATTTAAAAATCATTGCGGACAAAGTGCTCTTAA
AAGGCCCCTGTCATAAGCGATACTTTTGCGGACATTCGCGTATCATAATT
TAAATCCATTTCGAAATCATCCTTCGCGGTAAATGAGTTTTTGAAGTCAT
CGAAACGAAAGCAACCCCCGATTTTCGCCTTTGTCCGCGAGCTTTAGAGC
TTAAAGTAATCCAACCAGAAACCGTTTTGCACATATTAATATCCTATTAA
AAAAAGCGCGGAACCCTTGCGTGTGTCCATGTTCCGAAGACAGATCATCC
GTGCAAAATCTAGCTATTTTCCCGCTTCCAACTATTGGCACCCACAGCAT
CTCCGATCCTCGGGCACATGACACTTGTTGGCACGTTGACGCCCTCGCAC
ACACACTTTTTGGCACTGTAACTCGATTTGAGTGCGGTATGGCATCCGAT
ACCTATAGCTNNNNNNNNNNNNNNNNNNNNNNNNNNNNNNNNNNNNNNNN
NNNNNNNNNNNNNNNNNTGTAGTGGCACAGGAACCCTACTGTTGCGGAAG
GAACCCGCTTAATCCCCGCAACTCCTGCAACCTGTCATCGCATCGCACAT
TTCTGTGGGCTTGTCCCTAATTTGTAGGCCATTTAGACTGCGATGCGATA
GATAATTGAATTATTTTTATTGTTCGCATCGGACGAGCGACCGGTTACGT
GCCCCGCTGGGTGCACTTGCTCCGCTCGACCTGGCCAGCTGTGCTCACCC
GCATCGTTAGACCAATTTCCTAATGCCATCGTCTTGGGTCACACCCCTGT
GTTTCCCGATCTAACCCTTTTGCCCATCGAATTTACATTTCTTGGCTCGT
TTCCGTCTGCCCCAACGCCTTCCGAACTTCCTCAGGGCTGCGTGTCACTT
GGTTAATCGATAAAAATTTAATTAATTGCTTGTAAATGTGATAGAAACAA
GCGTCCACCGAACGGAGCAGGGCAGTGCCAGCTATCGGGTGTGCTGGGCA
TGGATGATCATCGGTTATGGGGCATCCGTTCCTGCAAGAAGGCGTGGAAA
CCCTGGTCACAGCTGACGGAGCATCGGAAAAGGGTAAGACTGGATAGGAC
AAGATGTTCGGCATGACCCGGGTCAACAAGCAGTTACGTATGATCTAAAC
GAAGACTTTCCCCTCGGAAAATCAAGTGATGTCGATAGCCATGTATGTTT
CAAAATCATAGTTTTTGTGCTCCACTACTTAGCCACATCATACTTTGTAT
GCTCCATTACATAGCCACATCATTTTTATAAGCGTTAAAGGCTACTGCAT
AAATACTGAAAATGTTTGTGTGCGAGGGAACATCTCCCTCCACTCAAGTA
CAATAGTAAAACCAGATTTCCTTGGGTTCTGCACTCCTTCATTATGTAGT
TAGTTAATCAACAGCTGGCCGCAGAAAGAGGAAGTTCTGCGGCTGAAAAG
GATTCCGAACTGAGGATTCAGGGGGCAGGAGCTGATTTCGCCAGATGCCG
ATGTATTCGCGGATTTTCGTGCGCGGTGTGCTGTTGATTGACAAACAAGA
CGTCGTCAGCGCCGCGGGCGAATGGGATTCGAAGGAATGGGATTCGAAGG
AACCATTGCGAAGGAACCTTTTCGGCGCCCTTAACCCCCTAACGCCCCTG
CCTCGGAGTCAGTATGGCAGCGAATTTTTTCGCACTGGCCCCGGGGGCAG
GAAACTTTCTTTTTGCGAGGGGCAAGCTGCAAGTAGAAAGTAGAAACCGC
AGTGGGAAACACCAGGACCCCCGCTAGAAAGCTGGTAAGCCGGCTTAGAA
ATCCCTCTGCCCTCCGCATCCTGGCAGGACACTCCACTGCCGCTCGACGT
GCCGAGGATGCGTGGAACTGTCAGTGAGTGTGTTCCAATAATTGCCAAAT
ATTATGCAAACAATGGGCATCCAAACTGAAATCCCCGCGCGCCGCGTGTG
GCACATATTTAATATTTAAATCCCAAGGCAAGGGTGGTTGCCGCGTAATT
ATAATTCATTTTCCAGCGCGAGCTGCTGCAATCTGCTAATGATAAACAAA
TTTTCCACTGCAATCCGAACAGCGGCGTTGACAAAAAAAACAAAATGAAG
AGAAAAAATCGGAACAGAAACAGTAACAGTAACAGTAACTGAAGCTGAAG
CGAAAGGGTTGCAACATTTCGTTGCCGCTGGCGAATTCGAAATCCAGCGG
ATTGCAACGCCAGTGAAATGGGTTTTTGCAAGTCTGCTAATTAGCTTAGC
GATCGCAATCGCATCGCATCGGGTGAAGTGGGCAATTCGCAAGGTGTGAA
AGTCAAAGGAGCGCTGCACTGGGAGAAATTCGACTGCACTGGTGGCCCAT
TTGCTGCGCAAAGTTACTGCGCAAAGTTTCCGCGATGCATGCCAGTCAGG
ACTAGAAGTTGAACGCACAAACGGAGTTGTATCAGAGTTCGAAATGCTGC
AGTGTTTCTCGCAGTGTATTGATGAGTGGGCAGCATGCGGAGTGCGGAAT
GCCGAATGAGTGATCGGCGAATGACGGCGCAGTTCCGCCGGATCGGAGCG
ACAGTTGGCCGNNNNNNNNNNNNNNNNNNNNNNNNNNNNNNNNNNNNNNN
NNNNNNNNNNNNNNNNNNNNNNNNNNNNNNNNNCACCTACTCGGAGTGGC
GAGTGCCACGTGCCCCGTCTGTTGCCGCAGGTCAAATGGCACACAAGTCA
TGCAAATTTAGCCGGCGACTAATGATGCAACAGAAGCTTTTTGGGCCGCA
GCCAGCCACCCCATGTCCATGTAAGGCTGCGTAATGGCTGCAGTGCATCT
GCGAGGTTGCGATGTTGCAATGTTGCACTGTTGCTGGTGGCACATTGCAA
GCCGCTCGACGCACGCTCCACGAAAAGGGGGTGACTTGCACGGGCGACAG
AAACAATAAAAATGGCATATAAAAAATGGGAATGCGAACGAAACGCTTCC
GGGCGATTACACGCGTGCCGTCGTCCCCCTCTTCTATTTGGGTGAAAATT
TACATTTTTTCCAGTGGCTCTGGCTCATGAAAAACAAATATGAGCGAGCG
TTTTCAAGTCGAGTGGTGGGAAATTCGGGAAACTGGCCCGACTGTTTGTT
GTTTTGTTGTTTCCTGGGCAGTGAAGTGGACAAAGAGCGCGCAGCTTAAA
CGTTTTGTAAATCGCTGACATTTGCCTGTCAGTTCGTCAAAAAAATGAAA
TAAAAGTGTACATCAGCAAAAAGGAAGCAAAGGGGAGGGGGCGTGGCCGG
GCGACACATTTTTAACGGTCCTTCGTCCTGGTTTCCATCCCGCAACTGGT
CCCGTCCTGATTGACATGATTCGCACTTGACTTGCTGCGCAGGCGCGCAT
TAAGTGNNNNNNNNNNNNNNNNNNNNNNNNNNNNNNNNNNNNNNNNNNNN
NNNNNNNNNNNNNNNNNNNNNNNNNNNNNNNNNNNNNNTGGGGGTGAAAG
AGCGACCGGGATCGGAATCGGAATCGTAATACCAAAACCGGGTCCTGGCA
ACAGGATCATCATTGCTGTGAGTCGCGCTAATCGCCTAATGAAGCCAAAG
CACTNNNNNNNNNNNNNNNNNNNNNNNCGCTTCTCGCTTGCCATCGCACA
GTGGGACAAGTAAGTGCAATTCCAGCTCGAATTATAAGCCAGCTAATACG
CATTTTCAGCTTATCTGTAGTGCAATTAAATAAATACCCTACTTTCAAGT
GAGTTTGCGTAGTAACGAAAGAGTAAAAAAAAAAGAAATGATACCATAGC
TCAGAGTCTACTACTCAGAATATTGTGTATTATAACTTAAGTCACGTAAC
GTGTAGCCCACTGTTTGAGCCACTCGAGTCCGCCGCGTTGCTGTCTCGTT
CTAGCCCCCGGCTTTTCATCTCCCCTCCCGCCCGTCGGCGTTCCGGGGTG
GGGTGAGGTATAGGTAACGAAAGCAACTTTCGACGTTAAGCTGCGCCAGT
GGAGGGGTGGTGGGTAATGCAGATTTCTATCTGATGGGCAAACAAAAACC
ACAGTGGGCGCAGAGTGGTGCCGAAGTACACCACCACCGCCGCCCTGGAA
AGCGGGATTGGTGGCATTCAAAAGCGAACGCGCCGTGCAACGTCATTGGC
AAAACAAAGGCTGCCGTCGTTTATGTTAATTTATGTGCTATTAAAAGCGG
CGCGGGCACTTAACTCGTCATTGCCCCGGGCCTAATTCCGTCGAATGCTA
TATGCGATAAGCCACATCCTTGTGATTGGACGCACGTGACCCAGGCGGAC
GCGAAAGGATCGTCCACCTAATAATCGCAACCTGAATGAGGCTAAGCCAC
AAAAGTTGCCTACGACTTGTTTTGCGTTTGGCTTGCTCAGTGACGTTTGT
CTTTGGCTTATCGAGTGGCTTTGATTGGTAGTCAGTCTAGAAATACATAC
TATCCGTCACTGAAACCGCTTTTGAGGCACCAAAAGTTGAGATACATTCT
ATGCTCACTGCCGACTCCACCGATGTCTAACCCAAGTCGTATTCCCACTT
TTGACCATAGCTGCAAATCTAAAAATCCATTTATCGCCGATGGCTTTGCG
AAATCCATTCGTTAGCCGTTAATGAGGTGCCGGAATTGATTTAGCCACCA
TGACAAATTAAACTGCGCTCGCCTAATGAGCTGCCAAGGGTTTTTCGCCG
GGAAAGCGGCGAAAGCGATGATGAAAACTGCTGAAAAGCCGCGCACAAAA
GGGCGCAACAAAAACGATTTTTCTTACATTGGAAATTNNNNNNNNNNNNN
NNNNNNNNNNNNNNNNNNGCCAAACTGCACAAAATGTGTCGAAAAATGCA
CAAAAAACAAGAGATATTTCTGGGTGTGTGAATCGACCGCACAAACCCCT
TGCTAAACTTGCTTTTGTGGAGGGTTTGTTTTTCCTTTCTTCGCTAGACA
AACAAAGCATTTTCCCATTTTTGGGTGCATTTTTTGCGGATTCGCACAAA
GAAAGCGAAAAGTGGCAAACGAAGCGTTGATAAAACGCTCAAGTCACGTT
TGTTTTTCGCAAGACGGCGCCCGATTTGAGGAGAAATTCGATCATAGATC
ATTCCATCCTATGACTATAACCCATCGCAGCCGAAGAATGCGTCGTGGAA
AGCAGCTGTGGACTGCGATCATTTGCTAATTGCTGTCAAAAGTTCTCAAG
CCATGTAAAAAATGGGCATGCGAATTTATTTATGGCTATTTAATGAGCAT
TTTGTGGGGCGATAAAAAGGAAGAAGTTCCCACTAAAATGTGTGGCATAT
CATCACGACTAGTCGATTCTTTGCACACAAAGAGATATTTATTTCCAATC
GTAAGATGCGTTTCCACGACATGAACTTGGAATCTGAATCCATTACCTCG
GCTTAAACTAGAGCGAACAATCGATTAATTGGCTATTATTTGCTTTTTGG
TCAGCAGCCTCCAGTTCTCGCCCGGATCCATAATTCATCTTCGCCGGACA
