# Supplementary material for: SMCis: An Effective Algorithm for Discovery of Cis-Regulatory Modules
Source: PLoS One. 2016 Sep 16;11(9):e0162968. doi: 10.1371/journal.pone.0162968 (PMC5026350; doi:10.1371/journal.pone.0162968)
Supplement: S1 Datasets — (ZIP) [file pone.0162968.s001.zip › dataset/Drosophila/Masked/dere_gg13292.fa.masked]

>scaffold_4784:20358639,20398638 (reverse complemented)
ATGAGGAATCTCTGTACAGATAGTATGCTTACTTCTAACTAATTATATGG
CTATNNNNNNNNNNNNNNNNNNNNNNNNNNNNNNNNNNNNNNNAGAGGAA
AAGTACATATGAGAAATAGACAAAATGTATGCATCCTAAGACATTTGTTA
CTTTATTGTTTTTAGAAAGCGCGTACGTACATATGTATAAATTTGCAATT
TTTATTCCTACCGCCCCCGAAAAGAAAATATACAAAACAATAAATGGAAA
ACATTTACAAAATGTTATTGCTTTAAATAATAACAATTACAAAATGTGCA
AAGTGTTGGAATATTCCATAGGCCTAAGTCAAGCCATTCAATAAACAATA
AAGCCGAATGACAAATTTTGCTAACTGGAACAGCATCGAAAATATATAAG
TGGTCAGAAAATAAAGCGAAAGTGGTTTTCTTCATTATGGGACTTACTGG
TTTGTGATGAGAGGATACCTCCATGAAACAGATTTTGTAATGGTTTTAAC
AATCTCCTTTTTTTGCCACAATCATTTATCGTAAGTAGCTAAAAATGTGG
TTTTTGTTTAACGATTCAACAACTTTAATCGTAAAAGATAACACTTAAAA
AAACTTTTATGAGACGTGTATANNNNNNNNNNNNNNNNNNNNNNNNNNNN
NNNNNNNNNNNNNNNNNNNNNNNNNNNNNNNNNNNNNNNNNNNNNNNNNN
NNNNNNNNNNNNNNNNNNNNNNNNNNNNNNNNNNNNNNNNNNNNNNNNNN
NNNNNNNNNNNNNNNNNNNNNNNNNNNNNNNNNNNNNNNNNNNNNNNNNN
NNNNNCCTGGAACAAATGAGGAAAAAATTAAAATAAATCATATATAAGCC
AAAACTTTATTCTTTTTTATGATCAGCCTTTATATCTTACATATATTTTA
CGTGGGATATAATTACAAAATGTGTAATGCTGTAATAATGGTTTTATCCC
TAAAGTATGCAACATGTTAAGAGGGTGTACAAAGTGTGTAGGTTGCACAT
GTAGAATGTAGGGTTTCAGCTGCCAGGCGCTAGGTGTCGCACGAATTTCT
GCGTAAAAATCGGCTGAAATGTAGATAATGGGAATTTCTGTTAAGGAATA
AAAATAGTTTTTAATAATTTGCTCCTTTTTTGTAGATTTCGTTTACGAAA
TAAATACATTTATAAAGTGCATTATCTTTAAGATTCGTTTGCATATTAAA
ATACTTTCTCTATGCTACACAAGGGGCTACAAAAATGCAAAATGCTGTTC
CGTTTATATTATATTTCACATGCCTTCCCAAAAAAAAATAAAACAAATAA
AGTATATAAATTTAAGAGAGTTTTTGAAATAATTGCTTGTAACATTTTGA
TAATATACCAGAATATACATATTGTTATGAGATTTATTAACCATAGTGAC
TTTTATGTTATAGGTGACAAATAATTTGTATTTATAATCAATTGTCCAAG
ATACCTAGAAACTACTTAGTACATGGAAACCACTAGCTCACCTGTCCTGT
TGCGAAGCCTTAAGAACTACCTGGCGAATAATGCAGCGCTCCAAAGCCCC
AATTCCAAGCCCCTTTGCCCCAAAAATCGGCCATCAACAGCAGTCGAGTG
GGTCAGTTCTTCATCTCGAAAAGATCAAAGATACACTTTGGCGCTTAAGT
GTTTTCCCGCCACTCCGCAGCCTCATCGCCAGCTATCAAGTGAAGGAGTT
CGAGATATTTGTTTCGCTTTTCGAATTGAGTTGTTATATTTTCTGTGGCT
CCGTGCACTCGAGTTCGTTAGGCACCTTAGTGGAGCAAACAAAAGCAATT
AGACGGCGTCATCTGACAGCCTCAATGGAATAGTTTTCGGGGCGAATGCC
GGAGGAATGCCGCAGCATTTATCGATCGATCGCCCTCTGATGGGATGTCC
AACTGCCAATGAGACCGGGTTGAACAAAACTAAGTGAAATAAAAAGCGGA
CGAGGGGGGGCCACTGTATCCAGGGCGCAGAACAAAAGAGCCCCAGTGCG
GAGGAGTGAGGTGTTAAAAATTCTACTCTTTATGCTCCTATTATGATTTG
ACTCGCTGCTTGTGGACTTTGATGGACGTTTGCGATATGAGAAGTATCTG
TTGGTGCACTTGGAAAAACGTATTTATTTGAAAACTTTAGTTCGNNNNNN
NNNNNNNNNNNNNNNNNNNNNNNNNNNNNNNNNNNNNNNNNNNNNNNNNN
NNNGCTACCTAAGCAAATTCTGTGCCTTCAATAATGTTGAGGAATCTGTG
TAAAGTGCCCAAATGAAACGTTTCAAATCCTAGATTGATCCGCAGATTTT
TCGAGTATATTGTGCGTGGAGTTTTATAAATCTTTTCAGCCTTTGTCTCA
CTTGTTTGACAACCGATGCGTACAAATCAAAGCAGGAATCCAGAGTCAGA
GGCCCCAAGCCCCGGCTCGTCTGTTGTTTGATTAATAGCCGCACAATTGA
TATGTTAAGTGGTAAATTACGCCATTGGCACGCAAATGTATCTTCGAGAT
ACATGCGTTTGTGTGTAGACAAAATAGAAAAATACAAAAAACGGGCAAAT
TGTTGTTTGTTTAAGGCGCCGCTTTGAATGGAGATAAAATCTCGGAACTG
CGCTATCGAGGCTCTGGAAAGGCGGAGCCTAAAGTGCGTAAAGTGATTTA
ATTTTGAATGAACGGCGGAGAAAGTTCATCAAACACTCACACTCACACGT
TGGCCGGCATACAATTATTCAATTACTTGGTTGACTTTTCCCTCGCTTTT
TGCAGGGGGAAGAAAACCCTGACATTTTACAAGGTTCGTTGGCTGAAATT
AAAACCCATTAGTCTACTTTTAACACGCTTTCAGGGAGTCTGTGTTTGTT
GTTTTTATGGTAACGTTTATATGCCTAAATAAATGGAAATACAAAACCGA
ATAGAGGCGAACAAAAATCCATTAAAGCCTTTTTGTATATTAGAAAAGCG
AAACAATGGGGAGGGAGTTCGATTGATGTCATTAAATTTTTGCCACGCCA
TAAAATTCATTGATTTTTTTTGTTTTATTGAAAAACTGCCGCGTAGAAGT
GTTATAAAAATCATTTAAAAGCCGAGATGGCCGCAGATTTGATGATTTTT
TTGTGGTCTCTGTTTTGTTTTTACTGCACGAAGCCTTTGCTTATGCTCAA
CTAAAATGATTTAATTTCGAAACGTGCCTTGCAAACTTTATGATCAATTT
TCGCTTTAAATATAGATTGAATGCCTCGCCGAATTATTTAAATATGGCTT
TGGCTTATTTATTTATTCTGTTCTTTGTTTTTCCTTTGTTTCGAATATCA
TGTGACCAAGGTGCTTTACTGGAATGCAAAAGTAAAGGAGGGAGCAGCTT
TTGATTATCGGCCACGGACTCAATTATTGTAAATTTTATGGATTTGATTT
ACGATGTTTTAATAGAACAGTGATTTACGGCGGAATGAAATGTTGCGATT
AAATTTATTTGATTTAATGCGAACGTCCTCGAATGTCTGCGAAGTATTTA
TGGCTAATCAATTAATATTTTTTAATTAATTTTTCGATTTTTATCGCCTC
CTCACCTACGTGAATTTATTTAATTGAAGTATAAATGGCGAAATTTTTAG
TCTCATTTCTCTACTTTTTATTTTGCTACCAATCGGAATATTCAACCATT
TCCCCTAATGAAATTATATAAAGGATCCATATCTTCTCTTGCTAATTCGT
GCGGTTCTTTCGTCTTTCGATTGTTTTGCACCTCCAATCTGCTGGAGTTG
ACTTCATTTCCATTTCTATTGAGGCATTGATCTCTCGCCGGGCTGTGTGC
CTCATAAATAAACTGTGGCAAATTCTCTAAGCCAACTCGCTGAAGGCCCA
TAAATTATAAAGGCGCAGAGCCACAACAACTAAGTTGGCCAATGTGGTTT
TTGTGTCATTTTCCTGGCGCGCTTAATAAACTACACACACTTTATGCGAT
GTTGTACTGGCCTGCCGATTGCTGTTATATGATTTCATATATCATCGGAG
CCTGCTCCCCCTCCCCCTCCCCCTCCACCATTTTACTCATTTTGTACTTT
TTTTGCCGAGTTTACTGTGCTCATAATGCGCAGGCGTGCGGCATTTAGTT
CAGCCTGTCGACTCTCGATTGTCCCTTCTTTTGGCCCCGATTGCGCAGAT
TCCCCTTTGGCTTGTTTGTATATATGCTTTTTGTGTGATAACATTTTATT
GTCCGCATTATAAATTATTGGCGTTTGCGGGATCGAGTTGGCATCGGAAA
CGGGGCAAAAAGCATCCTTTCACGTTGTTCGTTCTTAGCATGCAACATGT
GTCCAAATTTGTGCAGCATGCGAGCAAGAACTGGTGAAAGATACCTATGT
TTAGTTAGAGATAATACCCTGTTACGCAAATTAGCAATTTCTAAGACGAA
GATAGATGGAAAAATAAGCCCTTTGGGCGAGTAACACATATAGAAATCCG
TAAAATAGCAAATGCACACATGATAAATGACTTTACAGGGTATCCGACTG
CTCAAATAGCAGCTTGCGGAGCGGCGACTTGATTTTATAAGTTTCTTAGT
TTTTGCACTGGCCTGTTGGGTTTGCGCTTGTTTTGGCCTTTTAGGGAGCT
TGGCCCTAAAACAGACAATTGAGTGTAGTGTGAAAGTTGCTTTAAATACT
CTCGGTATCGCTATCGATGCCCGAAGGCGATGGAGCAGACGACTTGTGAT
GGAATGGGAGGATCTCGAGATGGGGCTGCTGCCACCAAATCAAACCATTT
ATGTCTGGCTCATGCGACAGAGAACAAGACTGGGATCCATTGGTGGGGAA
TCTTTAATTACATATGGTACGGGGCACACCCGCTGTGCTGAATGGGGTTC
CTCCTCTCAAAGTCATCTAACTGGAGCCCAGCAGTAATGAGCTGAGCGTC
CTACACTGCCAGCAACTAAATAACGCTCATATCGAGAACAATGGGAAATC
TGTCCGGAATCTGCGGCATCCCATTATGGCCCCGATATGTAGTGTACATA
TGGGGCTGGCGGAGGAGCGATGCGCATCGATCAACCGAAATGATATAATT
ATGGGCAGGACTGAAGGGCGGCTGTGTGTAAATTGATATCAACAAATTAC
GCGAAAATATTTCGAAAATATTAACGAATGTGAATGATATAATGATGAGG
CGAAGGATGTCAGAGGCACTCGACAAAATTGTTTAGCCGTTTAGGTTCCG
ATATTTATAAATTATCGGATAATGTTGCTCAAAGAATTCCTAATTGATAA
GATGTCATTAAGTTTTGTTTAATCATTCTGCATTTAATAATCATAGCATA
ACTCTGTAATAATGTACAGACATTTTCTTTCAGTGCAGCTGCACCACCCT
AATTATGCCCAATTTAAAAAGGGTTAATTAAGGCACAAAACGCATTTCGT
GTCCTGCGTCCGCCAATGGAGAGCGTTATTAATATGCGACATTTTTGATA
TCTTTTTGCGGCTGCCCGGCAAGAGGAAGACCGATGCTGTGGGATATATA
CAAGCATACACACTCGGCGATCGCAGCGACCATAATTACATACAGCATTT
GTCATAACACCAGATATGGACATCCGATGCTGTTGCGCCGGGCGCGAAGC
CTTCGAGCCCTGCTTCGAACCAGACAAAGGATGCTTTTGAGCCTGGCCAA
GACCCGAACTATGCGACAAATGTAAGAGGGGAGGAGTACAAAATGAAATT
GGTAAAAAATGATATCGAGAGGCGGCGGGGGAAATTGTAAATATCATCAT
TGCTCTCAGCCAGCGATCGCCGCATTTTATAAATAAAACAAAATCATAAA
TGCTGCGCTCAACGGCCGGCGAATGGATGCATCTGATCCTGGGTGCTATA
TAATAATTACAGTCCGCATCCCCTTTCATTGGGCATGGGGCATTGGGCAG
ACGCTTCGCGCTGGAATTCGGAGCATTGTGTCATATTTAATACAGCAATT
TTAATTAAACATATTTTGTAAGGAGTGCACGTCGCTGCATTCTGGCCAAC
GAGATTGCGCGCAGCGATAGCCCGACTTGGGATCGGAATAGAGTAATTCA
TGGCAGTTTATGGTAGGGCCACCACTTGTCTATCATCCGCTGGAATTTCG
CTTTGATCTGCGGAATCGATCGGAACGTGTGGGCAGTGGGTTCCGTGGCT
CCAGATAGCTGACAAATGGGAGCTGTGATTGCTCTATTTCAAATTACCAT
AATGTTAATATGAATTTACTTGAAGAACTTATTGGTTGCAAACAAATAGT
TACAACCAATGGAGAATATATTTCATTCTTTCAAGTCACATTTAAATTTG
AATCGGCTTGAGATTGAGGAGTCTTAGGCCCAGAAGACTTCTCGCTATGA
CTTTACCTCCACAACATACTTGACCTTTGGTCCATTACTGGGCCACCTTC
CGTTGGGCTACCACCGCCGTGAAGATGTTAGACAATGCCGTTGCAACCCA
AATTCAATTCCAAATCGATGCTCGGTGATTATTCAAATGATTTAACTAGT
TCACCGCAGCTGACCCTCAGTGGGCAGCTCTCAAGTTCGCTGGGGCCCAA
CCCGAAAATCCGAACTCTGGCTTCCTAAGGTTGCAGAGCCTCCAAGTGTG
CTGCCCGGAATCGGAGGAGTCGAGCTGATGGCCGCGGGCCATTTGACTGA
CTGACTTCGACTGCATTACATTTGCAAGACAACAATGGGCATTTTTATAC
GTTTTTTCGGCGCTGCACTCGGCGGCGTTGGGCGTTTTTATTTTTACAGA
TATTGTTTACAATTTCACAAGTCCAGTCCACGAGAGCTGTGCCCTCTCAT
TGTNNNNNNNNNNNNNNNNNNNNNNNNNNNNNNNNNNNNNNNNNNNNNNN
NNNNNNNNNNCTCCAATCATCATTTTGTAGATATTCGCTTGGTGATATAT
TTTGGGTGAGCGCTTCCGGCAAATCGGAGCCAGTGAAAGGTCAAGATGTG
GCCAAGAAAAGCAGCCGGAGCCAGCGGAAAACTGCTGCCCAGGGAGCTGT
GTGCCATTGGAGTGGAGTGGGACTGCGAACGAAGGCACAGTTTTACAACT
CCAGATGCACTTTCGGGGGCTTTTCCTTAGTAGCCGATTTCGGAACGGGA
ATAGAATTGTTTCACGTCTCATTAGAGACCTTAGGGAAAAATTGGATAAA
ATAAATTTAATGTACCACATTAATTATCCATCTGAATGGGATTTTTGGTA
CATTTTGTAACTAAAATATACTTTATGCAATACTTGTAATCACCTTTAAT
TAAACGTTGGTTTGAAATTCTCTATATTGATGGTTTTGATAGTAAGTAAG
TTTCAGACGGCAGGAGCGTTGTGCACAAGCTCCACTGTACGTCGTGTGGC
ATCGAAATAAACAAATCAAAGTGAGCCAATGTGCCCTCTTCTTCCTCCCG
TTCGACTTGCGGTATGTGCTCAATTTTCCATAACATATTTGATCGCAGCG
ATCTTTGCAATCGCCTCTGACTTTCCACTTTTCCCTTTGTTCGCTGCTTT
GTTCGTGTGTGAGAAAAACTTATCGAATCGTGGCTATCGTTTCGGGATTC
GGATTCGGGCTTTCTGGTTGCCATTCGGCNNNNNNNNNNNNNNNNNNNNN
NNNNNNNNNNNNNNNNNNNNNNNNNNNNNNNNGTTCAAATTAAAGCCAGG
TGACCACGAGGCCAACGAGCTGACAAACCTTTCGGCCCGGAATGCTTTCA
CACACGAAGATGATCTCGCGGCAGGCGGATATTTTAGTATACTTACTTAA
AGTACTTGACAGCCCCCAGATAAACCACATTCGAGATCATTAATTGCCGA
TCTTTTCGCTCCAAAAACTGCCCGAAAGTAGGATTCGCACTGGCCTGCGA
CGGGGACCTGGAGTTTGGGGCTTGGGGCATGGGAAAGCGCCTGGGCGAAG
ATCATTCAACTCCNNNNNNNNNNNNNNNNNNNNNNNNNNNGGCGTGGCAC
AAATGGCAAAATCCAGCAGACATCAAACAATGATCACGAGTGGTGCTCTG
CTGCTTTGCTTTTGTTTCCCAGTTTGCCTGGTGGTGCGGGTGCGGTTTGC
TGTGGCTTTGAGTTTGAGTTTGAGTTTGCTTTTGGGCCAGATCGATGCTG
GCCGGCTGCTCGATGATAGCCCGTGACTATGACTTGGCCTGGCTTTGAGT
TATCACACTAAAAACAATGGAAAAAATAAAGCGTTGATAAGAAACTCCAA
CTTATTTATAAACACTTCGTCAACTTGCAATGCTCTCTGCAGACTCTGAT
AAAAGGACTTCTGTTTTTTGTAGTGTGGCTGCCTTATTTTGCCTAAGGCC
CTTTGGCTTGAACTTGTTCCACATTTCGATTGCAATGCTGACGGAGAAAG
AGCGGCCAAGTCAAATATGATTTTCAATTTGCCGCGATCGCTTTCACGAG
ATTTGCATGCCACTTTGCATCTGGAACAGGGCAACTCCCTCGCGCCGTGG
AAAGCCATTAAACACTTGAGCAAACCCAAGTCAAAGTTCAACTGGGTTCG
ACTCCTTGCCGCTTTGGCTCATTAAAACGCCACTCCAGTTGCATGTGTGG
CACGCATGTGCACTTCGTACCCGCATTTGTTGGCGCGGAAAAGTGCATTT
GCCACAAATCAAAATATTTATTGCCAGCGCGGCTAATGAGTGGAGGTCCG
AAGTGCTCGATATACCACCCAAGTCGGTTATACTTGTAGATGCACCGCAT
AAATAGCCACAAAGTGTGTCGTAAAAGTTCAACGCGATCATCAAAATGTT
CCTCTTTAGTGGCAGCTCCTCGGGAGGATCGGGGGCATCGGCCACTTGGG
ACCTGGGACCTGGGACCTGGGCCACCGGCCTGGAGCAGCCCAGTTTATCA
GGCACAGTGCCGTGTACAAAATGCTATGCAAATTTGGTTTTTATTTGCCC
GCTGCTGCCAGAACAAGTGCAAAAGTCCGCGGCGTTCCCATTCCCAGGTG
GCCGCACACTGAGAAATATTGGGCGCTATTGTAGTGAACCGAGGTAAAAT
AGGAAATTTACTTCTTATCTTAACTACAGTTTACATAGCTATTAAACTAT
GCAATTGCTGTCAGTATTAATCAATATCTTACCATAAATTATTTCCACAT
TTTAAGTGGAGACCAAATTATCCATTTGCACTAGAAATCCGTTTCGATTT
CCTTTAAGAGTAGAACTGCACTAATTTGCATTCCCGTGCAGCTTAAGCCG
CAGCCTGATTTTCAGATTCCATCTGCGATGGCCATATGTCCATGGTGCAC
CATTTACAGAAAGTCAACTCTGGATTTTATGTGTGTTTGGCATTTGCGAA
ATGCGTTCGCATGCACATTTGAATCAATCGCCGAGTCAGATTGGTTTCCT
CCTTTTTCTCAGTTTTTACGGCGACCAGAGAGATTGGGATACCGGTTGCC
GGACCGCCGAACTGCGATGCTTTTGAACTGCACTGATATCGTTCCGATTT
GACATTTAGCATCGCTAATTCATGCGAAATCACCACAAGATTATGCTCAT
AAGCACACATTACGATTGCACGTTTATTATAATTTAGGAGTTTACTCTGC
GATCCCATCGCTGCAACCAGCTGGAGCCTCGGGAAAGTCGGTGACAAAAG
CATTTCGCAGTNNNNNNNNNNNNNNNNNNNNNNNNNNNNNNNNNNNNNNT
GAGACCACTTAGTGCTGGATAACTTAGATATGAGTGTTTAGTTTCTGTGA
TTCCTTTTTACGACTGAGTGACCTGGAAAGGTACTATATACTATACTAAA
TAGGCGAATGGAGACGCGGAGATAGGGACTTGGAGTGGCTCTAGCGAAAG
TGAGATGTGGGCAGACTACTGCCAACTTTCCCTGGCAGGCGGGGTATTTT
TATCTTAATTTCTTTAACCTTATATGAAAACTATAATTTAATAAGACTTG
CAATTTAAGCCGCTTTACCGATAAAAATAGAGGATAGTGGAGACACTCGA
CATAACGTCCTATTTGTAGTTGATATGTTTTTGTGTAGATATCATTACTA
ATATAGCAGGCTGATGTTAGAGTGCCGGTGTGCCATGGATCTCAGTTCGT
TCTTTCTTGTGTTTTAAGGGCTTCGTGGAACCAAGACATCCCTATTTAGC
CAAGATCTATGCGGCTGCGAAACCACATTGGTGGGTGGATAACGATGCTG
AACCGCAAAGGAACCACATTTCAGGCGTTTGAAGCTCGATGCGTTCGTTT
GTGACTTGTGCGCGGTTCCAGCAATCAAGGAGGGGGAAATCTCCGGCGGG
TGGCGCAGAATCAGAGAAAGAACCACCTAATGGGGCTTCACTGTGGGCCG
AAAGGCAGGCGATGCGGTACTGTCTTCGCACTAATTGAGCATTTAAATGC
AGCGTAATTACTTCTCTAACACCTTCATCAGAGGCAATCGTCAACGGCTC
GCCTTTGATGCGGATGCGCACTGCAAATTAGCATATAAATTGTCCCGTGT
GAACATAAAATCAAATGACATGTGAGTTTGTCAAAAAAGCCGGCTCAAAG
TGCCGCTGCGGAGCCGAGTCTTCTTGGCCACAAAAGCTGGCGGAAGGACA
TGATAAGGTGGAAAAATGCAGTCATTAGCATAGCGAACGTGCAGCTAATT
GGAAATGGAACAGATCAGCATGAATGAAGTGGCAATGGGCAGGGGCATGG
GCATGGGAGTCTAGTACCCACTCGGCAAACTGGGAAATCGAAGGGTAATC
GCATGTAGACCCCTAAATTCTGGCCACCGGCGCCAGCCAGACGTCTTTAT
GGCCGATCACGGGTCGATGTGGTGCATTTTAAATCGGCCAAAGGGCACAC
AATTAATTAATGGCATAACAGTTAGACGAAACTTCGCTCAAGCTTCCCAG
CCACACGGAGAAAAAAGGGATACACTAATGGTCGGCATGCAAATTTAAGC
AACCGCGGAATAAGTTGTCTGGAAATCACATGTAATAAACTAAATTTGCA
GGGGCATTTCTTGCATTAAACCATGATAGCTGTGCTTAGCTATGGTAGCT
TGAAATGCCAATTGTTCTCAGTGCACTACTCACTTCATTCAACAGTTTTC
AGCCGGGTCTATGAAGTGTGGGCGAGTTTTTTGACCCGTTGGCGGGCAGG
AAATGCAGCGCGTTCTGAATGCCAAGGCGTATTCCAAATGATCGTTCGAT
GGTCAATGGTCGACGTTCGCTGGCCACCCTTTCCCCAATCAGCCCTCCCC
CTTCCCCCATTGGGTGAATATCGTTGCATAAATGCGCTTTGCATAACTGA
GTACTTTTTTAACTCAGCCTTAAAGCAAACGATGACGTTGACGACTGGCG
CTGCCGCCGCTTTTGGGGCGTTTGCTGCACTTGTTGGCATGGAAGGGCAG
ATGACTCCCTACACTGGCAGAAAATATCCGTTTATTAATAATACATCAAT
TCCAGGGCAGAACAAAATAGTTTTGAAGTATTACTGACTTTTAAATATAT
TAACTATATTATAGTTCAAAATATTGTCTGTAAATCATAGCTCATTAGGG
AAATCATTTATTTTCGCCCAGTGCTTGAAGTTGGGCGTTAAAAAAGTTAG
AGGGGGTGGAACCGGGGTATCCGGTCACAATTTTTATGTGCGATCATTAA
AATCGATAAGAAAAATCATATTTATACTCAGTGAAATATGTTTCCAGGAA
ACTAATGTGTGTGGGCCACGGACTGGTTGCAATTGCCTGGGAATCAACTT
GATGATCGCACGGATCGTGCCAGAAATAGAAAATAAATGCCGGAAAATAG
TTTGTAGTTTAAAGAAAATTCTATATTTCCACTGGAAGGGTGTTTTGCTA
TAACAATTTTTCTTTCCAATTTCTTTTACGTTTGTTCCAAAGACTTTNNN
NNNNNNNNNNNNNNNNNNNNNNNNNNNNNNNNNNNNNNAAACTAATGTAG
GATAAGCACTTCGCGGATTTATAAAGAAATAATAATATGAGTACTTCTCC
GATAAGAAAACAAATGTAATTACTGTTTTCGGAAGATAGGTAATCTGGTT
TGGTATGACAATTTTCTGCGCAGAATGATCCTNNNNNNNNNNNNNNNNNN
NNNNNNNNNNNNNNNNNNNNNNNNNNNNNNNNNNNNNNNNNNNNNNNNNN
NNNNNNNNNNNNNNNNNNNNNNNNNNNNNNNNNNNNNNNNNNNNNNNNNN
NNNNNNNNNNNNNNNNNNNNNNNNNNNNNNNNNNNNNNNNNNNNNNNNNN
NNNNNNNNNNNNNNNNNNNNNNNNNNNNNNNNNNNNNNNNNNNNNNNNNN
NNNNNNNNNNNNNNGTTACTTGCACAAAGTAGTAAAAATTATCTTAATTA
AAGCCTGAAGAATGTTTAACTTACTGTCGGAACACATAGTTATTGCCGCT
TTTAATATTTGCTTACGAAAAATATTGTCTTGCAGCCCTATAATTCCCAA
CTGGTTCTAGTGAGGACTGTAAGGCATGTCTTCTAATTTAGAGTCGCAAA
ATAGTTCAAGTCATCTCTCTTACCGGTCGAGCAGTGAGTGTAGTGTATGT
GTTCTTAAGTGTGATTGCTTGCAAGATCAAATTGGCATCCCCCTTGAACA
AATAACTGGGCAAATGTTATTCATACAAGTGTTTGAAATGTTATAATATT
TATTTTAAAATATTTATTCATAAAAAATATTTAAAATACAATACAAAATT
ATTGTAAAGAAATTGATTACCCTACACTGAAAGGGATATATATTTTTATG
TTTATGTTCCATTTACGCATCTTATTATTCCAGTGTCTTTGGTATAACCA
AAGTCATATTGACTAATCTGGCTTCGTAGTAAGGGCGATTTCGTTGGACG
GATCGCTCGAGATCATGATGCCCAGTGAAACGAGGAATTCCCGACAGGCT
GCCCATTGACGGCGTTTTTTCCCAGTTAGCTTAACTTGCTTGCGGCTTAG
ATAGATTATCGAGCATTAGGCCAGGATTACGGGTCGGTGTTGTTGGCCGC
CGGAGACCTTCGAGGTCGCTCTCTCATCGACTTGTGCAATCTGTGTAAAT
TCCAAAGCCAGGATCCGATCAAACAAGTCCCGAGTCGCCGGTCAGGCGGA
TTTAATTGAGATCAGCCAGCCAGCGACGGAAACTGTGTGAAAAACCGCGA
AGCGCTTTGGAAAATTTGCCGCATTTCCCGCCTGGCTGGAAATTTGATTG
CCAAACCGCAGCTTCGACTTCCGCTCGTTGGTTTTGCCCAGTCCCGGAGC
AGAGTTTAATCTCAAACATGTGGGTACTTCGGTTTACATTAACATATCGT
TAGCGATCTTAGATCTCCGGACTGTGATCCGTGGGAAGTTTGGCGTTGGT
CCAAGCCAGACTCGCACTGAAACCAAAACTGAGGGAAACTCCAACGGAAA
ACTCGCAGATTTGGCGAAAGGCTTAGACGCTCACAGTCGGATAAACCCTG
CTGTCATAATTGTAGCGTAATTATTATTTATGCTGTCACACTCGATTATA
AATATCATATTTGCCAAAAGTCTTAGGAGCGTTTTCAACCCCTTTGCGCC
AGCTTTGTTCGCGTTTTGTGCTGCCATCAATAACCATATTTTGGGAATTT
GCATAATTTCATAATTCCAATACAATATCAATTGTCCGATTCAGTGATAA
GCTGAAGAATTCCCGCCGAGAGAATCAATAAACGCTGGCCATATATCAAA
TACAAAGCCCGCTAAACCATCGAAACGAGTTTTAGGTGAGAGGAACATCG
AAAGCGTAATGAAGACATTACTGAAACACAATTAAACACAAGACATTTGT
CAGGCAAAACCGAACCAACCACATATCAAAGACATCGAGAACTTCCAGAT
GCCATGAGAAATTGGCAAAACAAGTTTTATTGACTTTTCCTAGCCCCCAA
GCTGAATTCATAATTTTTCGAGAATGTGTGCAAAAAGTAAATCTAATATA
TATTATACTAATCAAGAGGTAGGGTTGCTTGGCTAAGAAATATTTAATAC
CCTGTATATTATTAATATTTTATTAAAAACCAATAAACAAGATAAAATTC
ATTAAAAATATTGCAGTATGTGTTTATTTTGAGAGGGGTGTACCAAAAAT
GGTGATATGATTTTTTTACTTTTTAAATAGGGGTTTAGAAATGTTCAAGA
ATTTCCATGCTTGAAAAGGAATTTATTTAGCACTGAAAACCTGAACTTTC
ACCCTTTTTTTAAATGATTTTATTTTTAATATTATTTAATTTTTAAAGTA
AAAAAATGTGAAATAAATCATCTATGCCAGCTAAAAACTCCCCACTCTAC
AATCAACCGCAGCACATTCCGAACCAGACCGGTTAATAATAGTGCTTAAG
CCGAACAATTCTTAATTTACTCCGATGTAAGATAGAAAATCCGTTGTGAG
TGATAAATATTTTCCGCCTCCAATTCCATATAACGAAAAGTCGAGAATCT
CCCGCCGCCGCCCGTCGCTGGTCATCAAAGCTATTTTTACTATATAATGA
AACCCGAATAGTCATCGGAGATAATGAACCCATCTCAGTCCAGGGCTCGA
TCCGTTGTTATCCAACGAGTTGTGATTCATTGGATTATCTGAGGCATTAT
GCCTAAATCTGTGGCCTGCCAGCCATTAATTTACTAATTGAACTGTTGTC
CATCAGATATTTAGCAGAGTCCAGCTTATCTTATCTCTGTGGACCAGGCC
AGACGGACGACCTGTCCGTTGTGTAGGATACCAAATATGCAAATTCCTTG
CACATCATTACAATAACAAAGATGGCAAAACAAAATGCTAAGTCCGAGCT
GTTAAATCAAAAATATGCAAATTACTCTTGCGAGCGAACACGAGTCCAAA
AATTGAGTTCGAACAAGTTCGGACGGACCCGGGGTCGATTTGATTGATAT
GTGCTGGTTATACAGTCATGTGCCAAAATGATGCAATCAAAACTATGTAA
ATGCGAACGGGGGCCTCTCGGCTTCTCTGACATCTTGAGTATTTAATGCT
GTATAGCCAGAAATCCGGAACAGTTAATTCCATACCTACGGCAGCACAAT
TTAGTAGCTGCCGTTGCCGACAGCTTCTGCGTTTTACGACATTGGGCAAT
TGAGCCAGAGTTGAAAAGTCAAAAAGTCATCGCAGATTCGAGCGTTACTT
TTTATTGTGTTTTTTAGCAATCGACCATTTTTTAGCCTCCTAGTAATAGG
TGATCTTGAGGCTGTTTCCCGAGAATTTTTGTCATTTTTTACGCAACTCA
GCCGCGACAATTGACTTTTTTATATGAGGTCCTGGTTCTGGTTCAGACCC
GCTGTTATTCAAGGCCGAGAGGCAGCCGTTTTATCCCTTTTCCGCTTAAA
AAATTGCNNNNNNNNNNNNNNNNNNNNNNNATTCGGGTGCTCTTGTTTGG
CTCGGGTTATAACCATCGGCTGCTCGACAATTTTTATGGTTACGGCCGAC
CGGCCTGACTTTATGACTCGCACGGCCCAAAACGTGCAACGTGGCCCGAA
CGCAGGCTGAGTTTTTTAGGCCAATTCTTGTGGTACCTAAGCCAGCGATT
TCGTTACCTAATCGCGGGATCAGCTTACCTAAGCTGCAGATTATCCTAGG
ATCATAATTATGACGGCGGACGCGACACTCGGCTCGGTTTTTTTTATTAT
TTTTGAAAGATGCGAACGCATTGCTGGCCGGCAAAAAACTTAAGCCGGGG
ATTAAACCGGATTAAAGTCACATTGTCCTCATTTTTTCCTCTCCTTTCGG
GCTAACTAATTACCCCGGGAAAATTACCCATTTGGCTTGCGCGGAAATTC
GCGAAAACGCCTCAAACGCATTTTTTGCAAAGAATTTTCGACAACGAGTC
TTTTTTATGGTGTGAGAAAATAGAAAAAACGGTGGGCAATAAAAGTGAAT
CGATTAGAAAAAAGGTGGGTGGCTGAACGAAAAACTGGCGAAAAACGAGA
TGCTGGATTCGAAGGATGGTTCTAGTTACTTTTTGACTTTTTTACAAGCC
TTTTGTGCGTTTTTTCCCGTTTTACTCGGAATTCTCCTGCCTGATGCAAC
AAATGAAAGTCAAATGCGAAGTCTTCTAGGAAGTCTGCTAACGAGTTTTT
GTCAAGAGTACACCTTAAACATAGCTTAGTACATCGGTTGAAGTATTATA
TATATTTTATAATACTAGCCACACGTCAGAGTGGAAAAGTCAAGGTTCTT
CTCTTCTGGTCTGAACAACCCTTTCGGTACAATGCACATCCATAAAAGGG
TTAAGCACTCGGTTAGCGGCATAAAAGGGTTAAACAGGTAGCTTCTTTTT
TATTTTGGCTCTGAGCAAACAACAATAAATATTCATAAAAAGAGTTAAGT
GCCGTCATAAGGTTCTTTGTTTGGACACAGGAGAAATTGTGTTGGAAGTT
GACTTTTAAAAGGGTAAGAACTAAATTCAATTGATATGTGTTTTTTATTA
AGAAGTATGGAGGAAAAGGAGAGGCTGTTGAAGTTTTCATTTTTACTAAG
AATGTATTATATCATACTATATAGCTTTATTTATTTAATTTAAAGCTAAA
ACCTAAAGTAGCATACAATGACTATTTAAGAATATGTTTACATGTCAACT
GACTATTTAAGAATATGTTTACAAGTCAACTTCGATTATATATGAGTCAT
TCTGAATCCAGGAAATAACCCGTCGAAATAGTCTTCTTTTTATTGCATTT
CGGATGGAAATGCAATTGCTCAACTATCATTTTATAGGTATGAATCAATG
CTGCTCTTTTATTGACTAACTTGTACTTTAAACGTTTTAATTTATTGCTA
AGCCGCGGCCATGCAAACTTTAATATATTTACTGAAACATTGAGACTCGT
TTTGTAAATCACACACTACGAGGGGATTGTTCCCGCGGAATGAGGTCATT
AAAATCAAACCAGGCTGTAATAAGCATTCGCGAAACGCTAATGGTATCCG
AAAACCGGCGGACTTTGACAAGAAACCCCCAAGCGAATTGGCCTCCAACC
ATTTCGATTTCGAGCGGCCAATACGGCTCCGCCCATGCCAAAAAAATGAG
CAGCTGTTAAAAATGAAGTCAACGGCTTAGTTGAATAGCTGAGGTGGTGT
GTGTGCTGTTCGAGTGAGTGAGAAATCCAGCCGCCCTTAGCACGCGAGTA
TGTATCTTTAATAAACAAACGAATAACGAATAATATCAGGGCCATGCAAA
TTGCCAGCTACAGGCACTCAAAATCGAGAGAAAGAGCCTGAGATCCGAAA
TGAGTGAGTGTTTTCCATTCATTCACTAACAGAGCGCTAACATTCTGCTA
ACAGTTCGCTCAAGTGGGGTTTGCACTCAATGCGCATGTGTGCGTGCTCG
ATCGCTCTCTCACTCGATCCGAGTCTTAAAGGTGGTGGTTTTGGCCGTGA
TTTATCAGAGAGCTGGGGCTGAAAACTGGTAAGTCTGCTTTTGTGTGAGT
GCGAGTACATAAGCCAAAGAGTTCGGCCAGTAGGCGAAACACAGAAACGC
TTCTTGCCAGTCGAACCTCTCAGCCAGAAATCAGTCGTCAGCTAGTAGCC
GAAGTGTCAGTTACACACATCGAGGTTTTCCAGACCGCGTTGCTTCGACG
ATCGAACCCACAGCATATCGTATCCAAAACTATAATCAAAGTGTTGAAAA
CCTGAATCACACAGACTGATCGAAAAGTGCTTGCAAACCCCCGAAAAACG
ACAGATACAAACTGCCAGAGTGAGAAAACGTGCAGCAACGATCGCGAATC
GCTGCAATTAAAAAGTCGTCATAAACCCAGTGCCCATCCAACAAAAAGAA
AAAAACAAAAGGTAAGTTCTGAGCGAGGGAGACAACATGAGATCAAAGTC
AATTCACGGTTTTCGTTTTTGTTTTTGGGTCGCGGCCGTCGGCAAATTTT
ACGATCCCTTGTGCACTACTTTTATTTTTTACTGTTTCACGCGAAAAACT
AACGGCCACATTTCCACCTTCTCCCTATTTTTTTGCATCCCGAGGCCGCG
GGAAAAAAATCACAATTTTCATAAGCCGAATTTTCAGTTTTTTGTTTGAC
TCGGGAAAAATCGGCGTGTGTTTTTATGGCCGAACGTCAAGGTCCGGACT
GCTGGCGCATTTTTTAGGGAACACTATTTTCGCAGCACTCGTAATGACTT
CGAATAAAAAAGAAAATCTACCTGAGTTTTATGACTGGACAGCGCGAAAA
AAATGAAAATGAACGCATAGGGTTGCATAATCCAGCAGCTTAAGTTTTTT
GGCCTGTTGTGATCATAAAAAACGCCCATCCTGCCTAGTTTTTCTCTTTT
CCCTATATATATCCTGGGCCGCCTAGAGCCCAGCATCAGTTGCTCAGCAG
CATTCCAAGCGAACAGATCACACAGCAGATCCTCACAGCGATCGTGAGAA
AATCTTACAAAATTCCTACAAACAGTACTCCAAAATGGTGTTCAACTTGG
TTAGTGTCCAGCATCTCCCAGTGCCCTTCAGTTCGCCTCATTGTGGATTA
AACATGCACCCCTCGACCAGCGGATTAAACCCTTACTAACGCGGGATTTC
CTTACTATCTTCCAGATGAACCAGACATGCAAAGTGTGCGGTGAGCCGGC
GGCGGGCTTCCACTTTGGCGCCTTCACCTGCGAGGGCTGCAAGGTAAGTT
GTGTCTTAAAAAATCCATTGACAAATGAATTAGCAGAAGGTATTCCTAAG
GGGTTAGGGGAATTACTTCCTTGAAGTGTTCCTGTTCAACGAAAAGGCAG
TTGTGCCCCAAGTTTCTTGAATGAATTCTGCTCTTCCATTAATCAGTTCC
ATGCCACTTAACTAACCCACATCCTCGCCAATCCATTGCAGTCCTTCTTC
GGCCGGTCCTATAACAACATCAGCACCATCAGCGAGTGCAAGAACGAGGG
CAAGTGCATCATCGACAAGAAGAACCGCACCACCTGCAAGGCGTGCCGCT
TGAGGAAATGCTACAACGTGGGCATGTCGAAGGGAGGATCCCGCTACGGA
CGTCGCTCCAACTGGTTCAAGATCCACTGTCTGCTGCAGGAGCACGAACA
AGCCGCCGCAGCGGCGGGCAAGGCGCCTCCAACAGCGGGTGGCGTGTCGG
TGGGTGGTGCCCCGTCGGCCTCCTCCCCAGTGGGCTCGCCACACACGCCC
GGATTCGGGGACATGGCCGCCCATCTNNNNNNNNNNNNNNNNNNNNNNNN
NNNNNNNGTGCCGCGTCATCCACATATGCCTCTGCTGGGCTATCCCAGCT
ATCTGCCCGATCCGTCCGCCGCCCTGCCCTTCTTCAGCATGATGGGTGGT
GTGCCGCACCAGTCGCCCTTCCAGCTGCCCCCGCACCTCCTCTTCCCCGG
CTACCACGCCAGNNNNNNNNNNNNNNNNNNNNNNNNNNNNNNNNNNNNNT
ACCGCCAGGAGATGTACAAGCACCGCCAGAGCGTGGATTCCGTTGAGTCG
CAGAACCGCTTTAGTCCCGCCAGCCAGCCACCAGTGGTGCAGCCCAGCTC
CTCGGCCCGCCAGTCGCCCATCGATGTCTGCCTGGAGGAGGATGTTCAGT
CCGTGCATAGCCATCAGTCGTCCGGAAGCCTGCTGCATCCCATTGCCATC
CGTGCCACGCCTACCACTCCGACCAGCAGCAGCCCGCTGAGTTTTGCGGC
CAAGATGCAGAGCTTGTCGCCCGTCTCGGTTTGCTCCATTGGAGGCGAAA
CCGCCAGCGTTGCGCCAGTGCATCCCCCCACTGCCTCCGCCCAAGACGGA
CCAATGGATCTAAGCATGAAGACCTCAAGGAGCTCGGTGCACAGCTTCAA
CGACAGCGGCTCGGAGGATCAGGAAGTGGAGGCGGCTCCGCGCCGCAAGT
TCTACCAACTGGAGGCCGAGTGCCTGACCACCAGCAGCAACAGTTCCTCC
CACTCCGCCGCCCACTCACCGAACACTACCACCACCCATGCGGAAGTCAA
GCGGCAGAAGCTGGGTGGTGCAGAGGCCACCCACTTCGGTGGCTTCGCGG
TGGCCCACAATGCGGCTAGTGCCATGAGGGGAATATTCGTGTGTGTCTAA
GTACACGGCGAAAAAACAAGTGGGAGGAGTCGCCCCAAAAACCCTCGTTG
TTTATTTTTTGTTACTTAAAGAAAATGTAAATTTATTCGTGTGCGCTCGC
TCACACTTAGGGAAGTGGAAAGAGATAGGGACAGACAGGTTTTGCTGGAA
AGAGACAGCTTGACCAGGTAGTTGCATTGNNNNNNNNNNNNNNNNNNNNN
NNNNNNNNNNNNNNNNNNNNNNNNNNNNNNNNNNNNNNNNCTATTGAGCT
CAGATCCAAAAATTATTTTTATGAAAACGTTAAAATTGTAAATATTTCTT
CGAGCTTGTTTGCAATTGTATTTTAAAGTTAGCCGGCGGTAGAGCCGTAG
AAGTAGTAATCATTCCCACCCTCGAAATGCTATTGTACATACAAATTGTT
AAGTCTAAGAATGATCTTTATTGTCTCTAAGTATTCTATTTTGACCTAGT
TATGGTATGTCTAAAGATTGGCATTTAGTTTTATACAAAGAAAAATAAAA
ACTATTGAAAACTAAACTTTTGCGGGCTTTAATTCTTCCTATAATAATTC
ACAGAATGAGCAAATACTTTGTCGAAGTATTCACACCAAATTATTTACAA
TGTAGTCTACATTCAAACTTATTAATTCCATGACACGATTAACTTCGGTG
TGGCTTCATTTTAGTTGTGACTTCATCGAAAAATGTGTTTAAATTAGAAA
ACGCAAAGTTTAAATAACTTGAGCAAACCATTTAAGAAATACTCCAAGAC
GAAATGCTCTTCGTACCTTAAAGTTAACGAACTTTTCTGATTTTTATACC
CCACTTAACCACATCATTATGGAAACTATCTTTCGGATGTATCTGCTAGC
TGCCCACAAAGTTTGTCGACTGCCGCACATTCCTATAGGATCAAAGCCAA
TAAATTATTTACGTATTCAGCTACCGCTCTTGTTTCAAAATCAGTTCTGT
TCGGACATGCGAGCATATATCTATCTGATCGGCGGTGCCTTTGGCCCGAT
ATTCGTTAACCACGGGCCAAATGGGCGTGGCCTGTCAATGGCAACACCAA
ACAGAGACGGAAAACAAATGCTTTGGCACAAATTCAATCAACATTCGGTT
GCAAGTCGATCGGCAATGGCCGATAATAAAACCGATATAGCAGCCGTTAA
GTGCTTTGGTGAGCCTGGTCATTGCAGGCGCGATTGCTGTAAGGCAGTTG
TGTAGTAAATTAAAAATGCCACAAATGTTACGCACAGAAATTCGATGCTA
GGCCCCCTTAGCACCATGTTTTATATGCCGCGCTCATGAGCATTAGGCCT
ATGCTTGTGCCTCCGATATGGGCCGACTCGATATCTCCGGCAGTGGCGAT
TCTGCCTGGCAGTGCGACCACGTGCTGCTTCAAATAATAAACTTTATATT
AACACATACAAAAGTCATACGCCCCGTTGATGGCCAGAATTTTAATCACT
TAATTAGGCGGCTGACTGGCCGATCGGGCCGCACTTGGTTTATGGCCCGA
CGGCATGACTTATCCACCATCCACCCGATGATGAATGGGACAGTCGCTCG
CGGCACGAGAACTATGCAGGATCCCCGACTTTCTTGGATGCAAAATATCG
TAGTGCTCGACATTGGCTGTGTCGAAAGTAATACCCATGAGGCGTCGGTG
ACAATAAGCCATCCATTTGGGATTGGAACGTATCGGGTGGGGAGATGGGC
GAACAGCATATCATCAATATGCATGATGGGGCCCATATATGGGCTAAAAG
GGGAGGAGGGGCGGTTGGATGAGCAGCGCACGCCATTGTATCGCGGACGA
TCGCATTCCGACGTGTGTTTTGCCGTCATTGTTTCTAAATTTATTTTTAT
AGTTTATTAAAGAGCCATAGTAAAATGAGCCACACGAAATAAAATAAATA
CAATAAACTCCAGCCATAGAGTCAATATACTCTTAAGTAGGTTTTACTTC
AAATTAAAACTGTAAATCCAAATTTGTTAGTTCAGTATGAAAATAATAAG
AAATTAAAAAAGGTGTTGAAGCAAATTAAAAATTCGTTTTCCAGCTACCA
AACTTCACTTGATCTAAGTAATTAATAGTACTAAGTTAAGATCAATTAAG
ATGACATTTCCTTGAAATGTATAGCCACGTATATCTAGTTTAACGATCTT
CTAGGCTAGACTTAACGTCACATTAAGTTCGCTTCCCGAGTCTTTTGTTT
AGCTTTCGATAAAATGCATGGAACAAGTTCAGCTTTCTTTATGACTGTTA
AGAAGCACACGCCCTCAATAATAACAAAGCTTACGGCTAATTTGAGTATT
TTTTAGCCCGATGTCGGGTATATCGATATCATTCGTCAAGTTCGTTGCCC
AAGTCTTTCGTTGTTTGGGCTCACCTTGCTGTCAAACTGGAAAAGTGGTT
CATTTGCCTCATCGGCCAAATCTCTCCAATCAAAAACCCATTTAGACAAG
AAAGACGAGAAGAATGAGACAAGCAGAGGGAAATAAAATCGATTCAGCAT
TAAAATGGGCTGAAAGTATAACATTTCAAATTTTTATTGACTGTCAAAAT
GCAGGCGCCAATCGAAAATGTCCGCAGACAAGCGGGCTAGATCAAGTTAC
CTGGCGCCAAAGGGGACTTTCAAGATGCTTTATTGACCTCATGCAGTGTG
TCCAGTGTGTGAGTGTGCTCGTTGGGTGATCTATGATAGATGCAATACTC
ATAGATTTCGTGGCGATATGGACAAAGACTCGGACTTGAACTGCGACTCG
GGCTGAGCACATCTTTAAAAATAGTTCAAGACAAGCACCTGCAAATGCCT
TTTGCTACGGGTATTCGCATTTAATTATTTATCGCCGTTCGCAATGCTAA
TGCTACGCGGGATAAAGCTTTCAAATTAATGCATGCAAGACATATATAAT
ACGCAAGCAGTAAGAACATGTTTATTAAATTAAATAATTGCAGCCGGAGT
GGAGTGGCATCGCGCTAAAAAAATAAATTCCCAATTTGCATTCGATCGCT
GACAATGGAATTGAACAAACAATGTAGAAAAAATCGCAAATATTATTGAC
ACATTATATGGTGGAAACATGTCTTTAATGAGAAATTATGCAAAGATTTG
CATAAAATTTTGTTAAAGGCAAGTCAGCAATCTGAACAGAGTCAATGCCT
CGACTGCTTCTGCGTCCGGTAGCGGCCTTAATTACCGCCGAGATTCTCTA
GAGGGTAAGAGGCGTGCTCGTAGACTCACAACTCGCTGACAAATAGTCAA
AACAAACTATGACATACCGCATCATATTTATATCTTCAGCTGCCAGTTGG
ACTGAAGAGCCGAGATCATTAACTTGCACGGAGTCGTGGATTGAGGAAGC
AAAGTGAAACCTATTTTAATAGTGGTTCTGGTACTGAAAGATTGTTTTAG
TACATTACAACTTTTTCCTTCACTAAATTTATTTAGCTATAATCCGTATA
TTAAGAGAGTTGCAGTTAATGAACTGCGATGTATTGCACTTCCCACTTGA
CCTCAGCGGTGAACTCTTTCCCTGACTTTTTCCTTAGCCATATTCCGACT
GCATTTCAGTGCTATCCAAGATCCGATCGAATGACGGACAGTTCCATTGT
TCTTCCACCCAGCAAGACATTAACCCACTTAATGTAGCCGGGAGAACGCA
GAGCCCAGTTGGGCAAATCACATGGCACATGGCCAATCGGAGGCTCATCT
TTATTGATTTCGATTCCGCCGCCACCACCTTTAACCCGCTTTCCAGTGCG
ACTTACGGACGGATCGAATGGAAAAACAAACTCCGAGCTTTGGGGGCGCT
TGGCTCACACGAGATCGGATTTGGCCGAAAGGGATTCTTGGCCGGAGTTG
GCATAAAACTGGCGCTGGTAATTAGTGATCTGGTGCACTTGATATGCACC
TTAATTTAAACATTTCGTACACACCCAGCCGGGGCACGCATTCTGATTTC
TTCTCCCTTTTTACTTTGTATACATTTCCTTCATCCAACTGGGGGCCCTT
CCTCTGATTCCTTGGGGTCTCATCTGGGTCCCCGGACAAGTTTTGCGTGT
AGCGCATGCCGTTCGCTTGTTTCTGANNNNNNNNNNNNNNNNNNNNNNNN
NNNNNNNNNNNNNNNNNNNTGGTGCCTTTGGTTTTGGTTGTGATTTTCCA
TAGCCATTCCCTTCGCGCGCCGTGTTCTCGTTTAAACGTTTATTTAACTT
AAACGAACTTTGCGTGTCGATTAAAGTGCTGCGATTAAGGTACGGCTGAT
CCGGTCTTCTGGTATCTGTTTCAATTCTTTTTTTTGATTTTGGTGACCAC
TTGTGTTGGGGTATATTGCCTTAAGGGGGTTCAGCGGTCCATTTAGGACA
TAAAACTTGACTTAATTAGTGTCATAGTGAGTGAAAAGATTCTACTGCGG
CCTTCAATATAACATGAATACAAAGGTGAGCCCAAATCGGTATCTTTATG
TCACATATGTATTAGAATATATCTGAATCCTATTTAGAACTTAAATAATT
TCGATGCAGCTCAATTGAAATAAAATCCAAACGCATTTATTCAATATATT
CTGAGAGGAAACTAAATGAATGCAGGGTAACTGCCGCGACCATCAATCGC
ATTTCGAGCATTCCTTTACAGGTCTTTCAAATGATGCCTTTGCTTTTCGA
GGCGCATGCGTGTCCAGTGAACTTACAGGTCAAGCATACGCATGCCAACG
ATAAAGTTGAGGTTGCACTGCCAGTGAAATGATCATGATGAGAACGGNNN
NNNNNNNNNNNNNNNNNNNNNNNNNNNNNNNNNNNNNNNNNNNNNNNNNN
NNNACCTAACCCAGACACGGTTACAGCTGCATAAATCCTTTCGTGGACTT
TCTCTCTGGGGCCTGCTTCTTTACGACAAATTTGCCCATTGTTCTGCTTG
GGCCGCCTGATGATGTCCTTTTGTCTTCGCCCTCGACGTGTTTGGCCCCC
GACAGCGTGCCTCTCTCCACCAGCCAGATCCCATGTCNNNNNNNNNNNNN
NNNNNNNNNNNNNNNNNNNNNNNNNNNNNNNNNNNNNNNNNNNNNNACAA
TCCACAATATTAATTTGTGCAGCCAGCACCTCGAACATTTACGAGGACAA
AACGCCTAACGAACTCGAGCTCAAATCAACTAAGGGGCCTGATCCTTATC
GCGAGAAGAGCACTTAAAGAAATTGTGTCGATAGTTTGGGATCAAAATAA
AATATCATTAGAACAGCTAGCAGTGGTTCTGCACATTTCAAAAACATATG
TTAGTTACCCTAAATGTGCAGAATATTCACGATTTCGAGAATATCACATA
TTCAATCCGGCATGAACTGGGTAACTTTTCGACAGAAAGGCATGAGAACT
TTTCCGAGTGTATATTATGACCTATCTGGTTGCCTGATTATTGGTTGTTG
TTTTTTAGTGTCTCGTCTTATCTTGTTACCCTTATTTATTTTTGAAAAAC
GAAATTAGATTTAAAGGTCTGCGTGAGGCTGGGCCACAAGTGATTTTGAT
AGCTCGTAAAGAAGTCAAAAAGTCAAAATTTTTAGTGGGAAAACCCACGA
TGCACGCTGTATCGCTGAGTATCGACCACCGCAGCAGGAGCTCTAGCTGC
AACCGATCGAGTGGAGACAGGGAATTTATGTTACAGCTCGTTAAATTAGT
CTAATGGGCCAAACCAGCTGTCCAGTGCTTGGTGGCTCTAAGCCGGGCCT
AGCTGTGGAAAGGGTTGACATCATTAGGACGGATCTCGATCTGGCTTGGG
CCACCAAAACAACCACAACTGCGGTGCTTCGATTGCAACGTGTGCGAGCT
TCTTGGGTGCCATTCCTCAGCGAATTTCCACCGATGCCTCCTTTTAGAAC
TGCAGAATCGCTGCACTTCAAGCCAGCAATCACCTGAGCTGACACTTAAG
GCTTCTTCAGCAGCTAGCAACACTTATGCGAACGGTCGCCGGATTATTGT
GTGGTTAACTGATACGCTTAGTGCACGTATTAACCCAGAACCACTCTGCA
CTCCGCACTCGATCGCTCCGGCTTCTGCAGTTGCTGGAGCAGTGTCACTG
TCAATGTCATTTTAACCCGGCAGAGCCTTACCCATGGCCAGACCCAGACC
CAGAGCCATAGCTATGGCCATACCCTCGTGGAGACCCAGTCGCAGTCCGA
GATCCAAGTCGAAGAGCCAGACTCACAGGCAGGCCGTGCACTTGGCTCAA
ACTCAAGCTCAAGCTCAAGTCTTTTGCCTGCTAAAAGATCGTGTGATCCA
TTACCAAACGTGCGCGATCGTTTGCGCCTGTGTTTAGTGATATTTATTTA
TTTTTTTCGGTGGGCCACATACTCTTGCCAAATGAGGCAGGTCGATTATC
GCAAAATGGTGGGAAACTATTTGGAAGTGCATCAACGGGATCGCCATTTG
CATGCTCATGCACACAGAGTGGCACAGTCATATGCTCTTTGGATATATGT
TTCTGAATCCATGTTCAAAAACCAAATAATTTTTGGCAGGCTGATGCAAC
TCCCTACTCCACCCTTTCCTGCAGAGCATTCCTAGTTCGTGGCACCGATT
TCTGCGCCCTTTTCCTTCGCTTATTTTCCGATTTCTTCACAACTCTTCTG
CATTGCACCTTCTACTTTTTGCATTGACATTTGGTAAATATTGCCAAGGT
CTGCACACCATTGAGCAGCGGTTGCCGTTGAAGACGTGACTCCATAACTG
GGGGCCCTAGCTGCTCGGGTGTTGAGCCTGGTGACTATGACTTGATTTGA
TTTTCATACGGACTGTTTCTGCTTTTTTCGTGGCTTTCGCAGCCTTCTCC
TCCAGGGGCAGAGCCACTCAATCAAGCCGCCTTTTGGTTCCAGCTTGTTT
GTCTAGCGCACTTCTCCGCTCANNNNNNNNNNNNNNNNNNNNNNNAGGAA
TGAGGGTATGGAGTGGGTTTGCTATAGGAGCTATATGGTACCTGTGCCCG
GTCCACAGCATCCATCTCGCGCTCCTCCACATTCTAATTAACTGCTCTAG
CTGGGCAGCACAAGATGCAGAGCAGCGTTTTGTTTGCTGGCTTTTAAGTT
TTTAGCCCTCCGACCGACCGTTTTTATGACACTCAAAGTGACCGACGGGC
GACGCACAATGCACTCCTTTCATGGCCTTGTTAGGCGGGATTCGTTCATC
CCTTTGGGCCCTCTTTCAGGCGTGCTGACCTGTTTGCCTGTTTGCCAGTG
ATCGCTCCGTTCGAGCGAGTTCGGCTTATTAGACGGCCCTTTGGGGAGGG
AGGTGATTTCAGCTGGGTGTTGCATTGTTTGCCGACCATTTGAATAGGAC
CTGTGCTAGTGACGAGTTCACACCACTCACGACGAAGGTTGGCTGATGCT
AAAGGAAAAATAGCACTGGGAAAAACAGCACGTGGTGTTCTGAGCCTGTA
ACTCGTTAGAACTTGTGAAGTTCCCAATAAATGTATTTATATTATTTCAT
GCAATAGTGGGGTTTTTAATTTTTGAGAACCCATTTTTTTTCCATGTGTA
TTTTCACGCTGGCCGCACGCCCCCAACCCCTAACGGCGGTCTGTTAAAAA
GCCAAAGGAAAACCCTTTTGGACCGCGATCTATTTGACAAATGCAAACAA
TATCGTTCTGACCGCTTTCCAGTTAAAACAGTTTTTGTTTCTCCCTATTT
TTGGCTTGTTATTAGAACATTTTCTCAAAAGGCCACTTAGGCACGAAACG
AATCAGTGCCCCACNNNNNNNNNNNNNNNNNNNNNNNNNNNNNNNNTCGT
GTCCATTTCCATTTCCCACTNNNNNNNNNNNNNNNNNNNNNNNNNNNNNN
NNNNNTCATCTCTCACATCTCCCTCGGCTGCGTTATGATGTAATATGGCT
TTTTGACTTTTGTAGACATGATAAAATACAAAACGTTGCGTGGCTGTTAT
ATTGGCTAATGGCCGCGGCCTTTTAGACCATTTCAGAGTGGACTTGGACG
GGGGCAGAGGATGAGGTGTCAGGGAATCGACTTCAATGAATGGCCCGCTT
TGGGGCGGCCGGAGATCAAAGAGCNNNNNNNNNNNNNNNNNNNNNNNNNN
NNNNNNNNNNNNGCCTTTGGTCTTCGTCTTTATTGACCGTGGTCCAAGTG
CCCGATGTGTCCGTGCATTCGTAGCTGCAGTTAGTGCTGCTCAAGACACA
TTGGGATTGGGCAAGTGGCAGTGGACCCATCATCATCACGGCGACCACGG
CGACCACGGCGACGATGATGTCTGGCTTTGCGCGTCTCTGTCTATGATGC
CAAACCTTTGGCAATTGCGATTGCCATTGAGCGTAATTCTACTGGCCAGG
GCTAAACTCATTTGCATAATTCACGCAAAAGTCGCGCAGAAACAAAAGGC
GAACTCTAGGGTACTCTTGAGGGGGATTGGCTTGGAGAAGCAGTTCATTT
AAATACAAAAAATGTATCTTACTTAGGTGTTTTTACTAAAAAATAATACT
ATTTTTCATGTAAAATTCTAAGCTATAAGCTATAATACCAATGTATGTAT
AATGTAAAAATGTGTAAACTCTAATACACTGTTTTTTTTTAAATATTATA
GAGTGGTCAGTAGTTTTTTCAATAGATTTTCAGATTTTCAGTTGGAATAG
TAATATAAAATCTGATTTAAGGAAATTCGCAATCCTTTTTGGGTCTTGTG
GTCTAATACTATGGTAATTTGGAAACCTAATCTAGTAAAACTTTCTTACG
ACTGTCCTATGAGTCACTCTACCTGTCGTCTGAAGCCGCAGCCCGAACCC
AAAGCTTGGCTTCATGGAATATTTATAGTACCCTTTGCCAGATCGGACGC
ACTATCGAGCCGCGCCCTTAGCCATTCCGTTTATGTACTTTTCGCCGTTG
GTGCCCTGGGTATGTCTAGAAGTTGGCCACTTCATCATTTGGCCATCATT
TGTATGCGGGATGTGCCCGGTGACATGTGCTTTATTTATAATTTAGAGTT
GCTGCTACNNNNNNNNNNNNNNNNNNNNNNNNNNNNNNNNNNNNNNNNNN
NNNNNNNNNNNNNNNNNNNNNNNNGGTCGTGCCTTTATCCGTGCCTTGGT
AGCGTGCCAATAAACGCGTCTCTTTCGTGGAATCGCCGTTGTTCAGCCGA
CTCATTTCCGCAATCAAGTCGGGCTGGCTGGTCATTGGCATCCTAGTTTT
ATGTCCAGCCATTATCAATGGGATCACAAGTATCGAAAGCATTTAAACAG
GTGCAAAATCAGTAGCCGCCGTCGATACCCGATATCTCTTGTGTTGGGCT
GAGAGATGCCAAAAACGTAGCAAGTNNNNNNNNNNNNNNNNNNNNNNNNN
NNNNNNNNNNNNNNNNNNNNNNNNNNNNNNNNNNNNNNNNNNNNNNNNTC
GTGGACTGGCCTGTGAAATGCGTGCAACGCGAATCGAGAAGACATCGAAA
CAATGAGAAGCTGCTACCGGTGCTCCTCACTTACAAGGCAATTAAATGCC
AGGCATAACAATCTTTTGGGTAACCCTTGAGAATCGAGCGCTTTCCAATG
ATCCAGGCTTAGAGGTGGCCACGTGACGCGATCAGAGGGTCTGGTAAGCC
CAAAATGAAATTATTTTGCGGCGGTAAGTGAACTGCATCCCCTACTGTTC
AACCACAATAAATTCCAGGTAAGCTGTAAGTAAATATGTGTGGCAGTAAC
AAGTTAATTGCTTAATTTAACGTTAGTTTCATCTTTAATTGACTGCTCGT
GAGTCGTGCCTGATATAGAAGCAGACCCATCTCGAACAGCCAGCTTTTCC
AGCGACTCTCACCTCGAGAGTCAACCCCTCGGCGGCTCCTTCACCTTGGG
GCCTTATCAAATGCGGTCTATCGGTTTCACATTGCCATTTGACAAACACA
ATTAAAAACGATTTAAGAAAGTAAAATGTTTAGCGAGTGTGAATGGGAAC
ACAGCCAGCATTTTTCGTCGGACCTACAAGCCAAGTCGACCCCCGCATAC
CCCGTACCACCGAGCCCCCGTCGCCCCCGACAATGTTAATTAGCCTACGG
TAGGCGCCAGTCTATAGCCGACAGTAGCGAAACATTTTGTTGTCGTCGCT
TTTGTACAATTAAAACGTGATCAGGCTCTGGACAGGCAGCTACAAATTTG
TCGAACACGCAAAATGGTCTTCCAGGCCGTGTAAATGCGTGCCATCCTCC
CGTAGACCAAATAGTATTGCATTTAANNNNNNNNNNNNNNNNNNNNNNNN
NNNNNNNNNNNNNNNNNNNNNNNNNNNNNNNNNNNNNNNNNNNNNNNNNN
NNNNNNNNNNNNNNNNNCGATTCCCAGACATAGCCCTAAAAAGAAACTAG
TTTTGCATACATAAACATGGCCTGTCTGCACTACTTCCCTTCGGGATTGC
CTCTTGTCTGGGGATAGCTGGACTTGGACTTGTACTTGGCCTCCCTCCCA
CTCCTTTCCAGACCAACTGGGCTCTGAAAAGTGAACCAAAAACCAGACGG
GAGACGACAACGAATCCGAGACGAGTGGCGTCAGTTCAGGCCATGTTTAT
GAATTGTTAAACGCCGCTGCATTACCCGAGAAGCAAACAAAAGGAAAGCA
AGTGACATGCACAATAGCGCCAGGGAGGTGGAAATCTATTATTGGCTATG
GGAACCGAAATATATGGGTTTCTACGAAGTTTATAGTTTACGATTTAGCC
TTATCCAAGCCGTACCCAAAATAAATGTACTCTCAATTTAAACATAGCTT
ACACATCTCTTGTAAAATTATGCTGCATTCGTAGAGATTCATAGGGGAGT
TTCACCTTAGGTATACATTTTAGAAAATAATATTTTTTTTAATATCAGAT
TTTATATGTTTGATAGCTAGGCAGGCGTTTCCCCTACTATGGGCCAAAAT
TAGAATGCCTCTGTACTAGGAAAACTATTACCCATCCCTGGGCTCCATGC
ACTTGTCAGCAGCATTTGCCTTTCCATATTCTTTATTAGCTTTTTATTGC
AACCAATATTTGTTAGGGCCCAGAGAGAAAAAGGGCGGGAGCAGCTAGAG
CTAGAGCTGATGGCCAGGCCAGCCCGACCAAATGTCACCACATCCGGCCC
GAGCAGCGAACTGAATTAGTATTCTAAGTCAACAGCAGGCTGCCGAGTGG
CTGATGACTTGACCATGGTTGTCTATGATGGGTAAAAACGAAATGAGCGA
ACAAAAAAGTGCCAGCAGTTGGTCGACAAATGCTGCACTTGCCCGGGGAA
AAAGTCTCTGTCCTCCTGCATTTGCCTTGATTTCGTATGCATGTGTGCGT
TATCATTAATATTTCTTCTGCCTCTGCAAGGGCCATCCATTTGTGTACCT
CAATAAATTTATGGCCATTGACAATCAGTTAAGACAATCGGATATCTAGG
GTAATAATTTCTAATAGTGGGGAGAGTCTCCAGTCACTACAGCTGCTGAA
TGACGGCCGAACAAAGCAACATCGAACCCTTTTGCTTTCCCGGTGAGGAT
GCAGCCCAGTGTTTTTATTCGAATCCCGATCTGGAAGGAAGTCGGCCTGT
GTGCTTCCGCTCCGGAGACAAATTGTAGCACATGTTTCGCAGTCTGGCCC
AGGTGAAGACTAATGAGAACCTGCAAGGGATTTCGAAGAAATCTTGGAGC
ATGAGCATTGGGGTTGTATTAAATCGATCAGTGTCACAAATCCTTGAAAA
ACGTTTTCGAACATTTCTGCAATTGATTTAGGCATGACAGTTCTTGGAAA
AGTTTTCTAGCACTTAAAAATAATAGTTCAGTTTTTTTACAAAACATTTT
TATTAGGTAAAAGCTAAGGACTCTAGAATGCAACGTATCTGGCTTTATTG
TCCACACGGTGGACAATTTTCTTCAAGGCCATCCGTCTAATTTGTTCTTT
GTTTTTTATGCGTGTGCCTGATTAATTTGCCGCCCGTCAAGACATGGAAA
ATTATTCCAGCCTTGACAGCAAATCTGTTGAAAATTGTATTGAAAAACAT
GAAAATTAACCCAGAAAAGTTTCGCCGCCGCTCAACAATAAGACAAAAGA
ATACGTCGCCGGGTCTCTGGGCAGTATTTCTCTAGCAATCTGCCGAAGCT
ATAGCGGCTTCTATATCTCAGGCTATGGTGTGCTGTGTGTTACAGTCGGC
GTCCACCAGAGTCATGCTCATGTGCTTAAGTTCAATGAGTCGAACGGTAT
AAGAAATAATAAGAGGCACAGCCAGAAGTGTGCCAGCGGGTATAAGTATT
TTATGATGCAACCTGTATCTGCAAGGTTTTTCCTATGCATTTATTAAACG
CGAGGAAGGTCGCCGGCATTAAGTCAGGCAACCAATTTCACCCACTAAAC
TCAGGCACTCAGCCACTGAGGCACACGACCGAGAGGCCAAAAACTTGACA
ATCTTTGACAATTGCCAGAGACACCAGCTCCGTATATATCTCCGATCTTG
AGCCTCCCCCGTCTGGGGGCCGCCAATTACAAGCTGGCTATNNNNNNNNN
NNNNNNNNNNNNNNNNNNNNNNNNNNNNNNNNNNNNNNNNNNNNTGTGAT
TTTCAGTGACACAGAAAACTGAAATTGTTCATTGTTCGAGAGCTGTTCGA
GAGCTCGTTAATGACTTGCTCCCCATATATACCCGTGCACGTATATAGGT
ATACGTGTATATATAGATTTCAGGGTTAAGTTGGGGAAGTTATTATTATT
GTCGACGCTTCAGTAACTTTTGCCAAAGCTCCACATTGAACAATTATTAT
CGAAATTAATTGCCTTAAGCCGGTGTCCCCCTTTGGCATATTGTCAAAGT
TATTTTTCGAAAACTGGCCGAGCGTTTTATTTTAATCATCGGCGATCTGC
CGGCCAGGCAATTGTGTTAAGGTAAAGGCCCCGCATTATTTCATCTACAT
ATTTATAGCGCACATTTTAAGCCCCAGAAATTCCACAATTAATCATCGGA
AAAAAACCATGTGTTTTCAAAACTCTCATTCTAAGAGCAAAAGACCCTAC
TCTGATTCGGTTTGTTGTCTTTTTCGCGTTTTTGCGGTCACGGATTTGTT
TATCCAAGTATTTGGCGAGTTTCGATGAGGAGGAGGCCTTTTGGGGATTG
TGCGTAAACGCGGTGTCTTTGGGGCAGGCTCAAGCAACACTTGGGCTAAA
TATTGGCGTCGCTCAAAAGAATAATATTGTTCTTTCATCTCGCTTGGCTT
CTGCATAACTTTGAGCTAATTTTTGCCCAGTTTTGTTTGCCCCAGAGAGG
CTTCAATTAGAGTCTTGAGACGGGCGCCTGAAACTGAGACAGGGACAGAC
CCTCGAGTGTCCATCGAGTGTGGGCTTGTGNNNNNNNNNNNNNNNNNNNN
NNNNNNNNNNNNNNNNTTGAGATCGCGGTGGTGAATCATGGTTATACGGA
ATCGGTAGCAGAATGGGGCTGGGCTCAACCTGCCTGTGATCTCAATTGGT
TTACATATCAAGTCGAATTGCTTATACTTGCTGCGTATGTGAATAGGTCT
TTCTAGTAAATCTAGTGAAATCAAAAGACTTAGGAGACGAACTTTATTTT
GTGCATATTTAAGAGGTACTCTCTACTTAAGATCATTAAATTATTAAACG
AGTCATAAATGCATTTTAAATTGATCCTTTCTTAAAAAATAGTTCATTTA
AGTATGACCTTTAATCAATTGAACTTTTTTTCGTGAAATGTTGCTACAAA
ATTCTCCTTGCCTCTGTACAATTTTTAATATTTAATAAGATGTTTCTAAT
ATTATTCGAACTCACATCTCTATGTTTGCATAATTTGGATTTTTCACAGA
ACCACAGAGCACCAAATCAAAGGTCTCGTCGGACTCGAAATAATTTCCCG
GAAAATGGCCTTAGACCAACCTTAGAGAAAGACCCAACCTGCACAATTGG
TAACCACAAAAAGAGTGACAAACTGGCGCCAGCCTGGGACAAGGACCACA
CACTTGCTCGTAGGTGCGAGCCGGACAAGTGATCTATTTAGGTTATTATG
TCTTTATGTTGGGACAAACAAGCAACTCGACCAGGGCCAGCTGCAGGGAT
CGATCTCATTGTTATTGGGAAACAGTAGGTGGTGGCAAGGACTGGAAAAG
AGGAGAGGGGGACGGGAAAAAGTCCTGTGCAACTAAATGGGACATAAATC
AAACATAAGCTGGATCCCAGAGCCTTATAAATCAGAGAGCGCGATGCGAG
TCTGGCGATTTCCTTACATGTTCGTACCTTGCTGCCTGCAAATCATATTT
AGCCAACCGGAAACCGATCGTAACTCAAAAAAGGAAATGCTCATATCCTT
TCGTTTTGACATTTTTCCTTAACATAATCAATGCCTCGATTAATCTAACT
TAAAGTTTGCTCACGCTCGGTACGTGATTGGCCTGCGAATTGCCTAAAAG
AGTCCACGATTGAGTTGCTGTCCCAGCTCACATTCAATTCCAAAATGAGG
AAGAGCCACATACAGATCCTTTTCCTGCTCTGCCCTGCCTTTATCTTTAT
CTTTATTAAGAATTTCAGTAGCCCTCCGTTTTGATATCTTGATTTTATGC
CCTGTGCAGGGCATTAATCATATAACAGCATATTATATGCATGCATTTTG
ATTTGTTTTGTGTGGCTTTGATTTCTGCCAGTTATTCGAGTTGAATGCCA
ATTATCCGACATTTGCCGGGGGTGCCACTAAAAAGGGGCTTTTAGCACCG
TATAATTGCAGCTTAGTCGATGTTGATTCTAAGTACTCGTATTTCCCTGG
GAACTCTTACAAGATATTAAGTCGTCTGCGTGCTACTTCTATGTCATCTC
CCACAAACACCAACAAATTACATGTTTAGAACGCACTATTCATCTTTGTT
TAATTTAACACACTTTGATTGCACAGGTCCACCCTGAAAGACCACACACA
TCAACATTAGATCCCACAAAACGAACTTCAAACTCAATCCTGAACCCAAC
ACCCCCTCATTACATATTCGTTTGTCTTTAGCATATGCATCACAAAAGTA
TGATTTAAACGTTTATTAAACTCTAAACAATGGCAACTGAACTATTGGTA
CTGTGTGAGCTTTATTTGGCAGGCATTGTGGGATTTCCAATGGGGAGAAC
TTTGACATGTTTGTTTGCACTTTGAATTGTCGGTTGCTCAGCCTATGGTT
AGCACCTTTCTTTTGAAGTGGGAATATTTGTAATGGAACTTATGCTTTTA
AGGTACTGAAATGCTCAAAGAAGCTCAGAGAAGAATAGGATAGCTAAAAA
CTTAAACTTAAAACAAATGGAAGTTAAAAAGTCGAAGCAAATCTAATATT
TGCACTTAAATAGACTGGACTTTGGGCATAATAACATCGATTGCTAGTTC
CCTGAGCAGTAATTCGAAGCTGTCTGCAGCCCGTTAGCCGGATCATAAAT
ACTTACTGGCTTGTATTACAGAGCCCCCTGATGATCATGTCGCCCCGAGC
AGCCATCCACGCACCAAAAGGTGATATAAATTACAATGCAACCTACATCT
ACATAGTCCGGGGCTTCAGGCCTCTCTGCTGTTGTTGTTGTGGCACCCAA
AAGCCAAATTGTTTTTTAAAAGCACCATTTTTATTACCGTCCGATAAGTG
ATCTCGCGACATTTTCAATTTTAATAGGGTCTCTGCTCAGGTCTCCTTAC
AAAGCCTCTGCTGCGGGTCCCGGTCTCAGCCTCAATTTTTCTCTGTTTCT
CTGAGTTGCTAGCAGAGCTTGGCTTCAACATGGAGCGATCATTTGTCGTT
GCGTTAATAAAATTGCATTGGGCCAGCATTTGAAACCGCTTTGGCGGTGG
TCAAAACGCTCTGCCTGGCCCAGCTCAGCTCCAGCATTATTAATAATGCG
GTGGGTAGAGCCACACAGGCGGATCGGGCGGATCGGGCGGCCCGAGGAGC
TGCAAGAGGTCACCTCAAAACGTTGCAAAAATAATACGGCAACCATTTTT
AATATGATTGTATGTCATCTTAAGCCCACACTCAGGAAAGTAATTTAAGT
GCATTTTAATTCAGGATGAACAACACACAAATTGGCAATCTTAGTGCTAA
AATTCCACTTGCTCGAGTCTTCCTTGATTCAAGAGGAGTCTGATAAGGAC
AAATAGGTATGCATTCGTAAGGGTTGTTGGGAAATACGAAAAATTAAATT
TTCTAATAAATATTTGGGTTTTATTTGGTAGCATTGATTGCACTTCTTTT
CGGACTTTTCTTGAAGTGCATTGAAGCCAGCGCCTTTGGCAATGCCGCAT
CCTCAGTTATAGTTGCCATATAGCCATGTGTTGGCTCGTCTATGCTCATA
CTCAAATTATCAGCATGCCGGCACGGCGAGAGTTGGGATCCGGTCTCCCA
TTGTGTGGTGTGGAGCTGCCCCAGGTCTCTGGGTGTCGAAGACCATTTTT
CACGAGATGAGCATTCGCTCGTATCAGGTGTGTCTGCCCCACCGGACGCC
TCTGGAGCCCCATCGCCATCGCGATCGCTTGGTAATGGGTTCGCCTAAAT
AGTTGGACAACCCAACTTGTTGGTCCAGTGAAAATGGGTGATAATCCGTT
TTGACAAATTTGCCTACACACTTAGTGCGCCTGGTCAGAGTTCAAGATGG
GGAGAAATTTCCTAAGAGACGTCGATGTCCTTTTAGAGAATTGTTTGCTG
GCCTTAAAGGTTGCGGTGGGGATGGAGGAGTGGAGTTTTCGAAGCTGTTG
TGTTTATTTACTCAGCTAATATCCGATATATCCGTATTTTAAATAGGCTG
CTTAAATAATTATGCTAATATGAGTTCATGGACTTTGACCTTCCATAACA
TTGGGCATACCCAACCTAGCTCAACCAAAACAAACATAGCCTAGCCCATT
AAGACACACCGCCCATCTGTAAGTTCCCATCGCGTTGACCGCCGTTCAGA
TGCATTGAGGGGATCATCTTTGCACGATTCAGATTACAATTAAAGTATCA
AGTTCCTCTCCGCACATAGCTGGCATTTCATTTGAATAACTCAATAAATG
ATTCGTCGCCGGCAATTTGCAAGTGCATTTAATTAGCTGCGGCCAGTTGC
CAGGGAAGAGATCCGGCTCAAATGCAAGTGCAACTCGGCGGCAAAGTTCA
ATTTTAATATCATATTAGGTACTCGAGTGCAGTGCAGTACAGCAGCCTGC
CATTGTTTTTGTGTGGCGCAATGTTTTGGAATTACCCAATGGGAATTCGC
TCTGTGTGCGCGGCTAAACTAGTTTAGCAAATCACTTGGGCATGACTAAG
TGCCATAAATGCATACAAAATTCCAGCAGCGCTTACCCAGCAAAAGCCAG
CTCCATATAGTACACATATGCACTCGTGGTCGTAATCGTAATTCGTAATT
TAGCGAAGATGTCTTCCAGCAGCCCCACCATATAATTACGCCATTCGTCT
AACGTCCGAAGGCTGGCATGTTCAGGTGTGAAATGTGGCTGCAAGCTGTT
TTGCCAAATCATGCAAATCATTTTACTTTTTATAGTTTCAATAAACATAT
TAGCCGAGCGTTGAGCTGCAGCTCACCCTAACCGTATTTGTAACTTATTA
ATATTTTTCCCGCAGCCGCACGTAATTTCTAAGCTTACAATCGTCGTCGT
AGCTCGATTTCCGGCCCCTCTCTCGGCCGCACCTCTCGAACTCCCCCCAT
ATCACAGACTGCACACATTGTTTAACGTCATTCAGTGGCTGAAATATCAA
GCGTGAGAAAATCTATTATTATCTATCGCAAGCATTTGCCGTAGCTGACG
CTCCTAATGCCCCCATGGCAGCTGAAAGCGGAACTAGCCGGTAGCACCTA
GGAAGATACATACATATGTATCTATTATATATAGCTGGACAGATGGACCG
ATCGACTGGACGGGCGCGGAACCACGTAATCTCTGACCAGTTGTGGGCTC
GACTTCGTGTAGTTCACGCGATATGAGGTAAGTTGCCCCTATTTAAGGGA
CTCTTTAATATTGATCAAGGTTAAGAATCGGGTTCGTGTCTTGAGTCTTT
TGAATTGGCTGCATTTCAGCTAACAACGAAAACAAAACTGGAAGCCAGCA
CATTTGCCTATTACCAAAAATATTAATTTAATCAAATACACATGTGTTTT
TTTATACATGTTTGGAAAAAATCGAGTTCGTGTCCTAAGTTTTTTGATTT
TTTTATATTAATAGTAAAATTAGCGGCGATTCAAAATCGCTTCTTATTTT
AGCCATACTTTATTTAGCTTGATTATTAATATTCAATTACCTCCTAAACA
ATACTAATTGTATTTGCAAATGGCCAGTCAATATGCTAACCACTTCTCAC
AAGTCAAAGCTGCTCTCAGAAAACGATAAAACTTACACCCTTTATTTATT
GGGTAAGGTTATGGGTTCATGGCATAACATTTTATAAATAGACATGTGAG
TAAATTTATTAAATGGCAATGATCTCATTACAATTTAATGCCTGCCTGCC
TGCCTGCAATGGCTCCACACGTTTCCTTTTTTGCAAAGCAAAAATTTAAA
TTAATTTCATTTAAAAACCACTTAGGCCCACCCCCAACACAAAGTGCCCA
CGAGCTCTTGACGCCGAAGCTCAAACTCTGAGTGAACCCAAACTCGAAGC
CGGGGCCCAGGTTGAAGTTTCTGGCTCTTGGAAGTGACAAAGTGCGGCAT
GGCCAACTTGTTAGCATATGTTAATTAAAGCGGGCGAGCGAACCACTCGC
AGGTCTCAGCTGAGTATGACATGGAGTCGGATATTGAGCCTCGGAATCAG
AAAACCAAGACCCAAGANNNNNNNNNNNNNNNNNNNNNNNNNNNNNNNNN
NNNNNNNGATCGATGGTGACTTATAGGCTTGGGGTCTCCAACCGGGGCTT
CGACTTCATTTTAGCAGTCGTTGCAGAACTGCCAATAACTGCCAGATTAG
TGCTGACAAGCTGGAGAGGTGATGATTGAAAAGCCATTACGTATCACAGA
GTTCTTTGGTCGCAAAACATTACTATTTAACTATTATTAACTATTTGCGC
TAAAATGCTAATAAGATATAGAGTCTATCGTTTCAGAAACATATTCTGTG
CTATGTATTTTATTTTTGTATATTCTAGCCGTTATTATTTTAAGAATTAC
ATCACGTCAAGAGACTTCTTGAAGTGATTACTGTGACTGCGACTGGGAGT
CACCGATCAATCATCACTGTCGAGCAGATACATTTTGATTTGCGCCCAAT
TTCAACGCCTCAACTACTTTGCACTCAGATAAATCATCGTGGCAACAATA
ACTGAGTGAGTCATTGACTGCTACATGTGTATTTTGTATCTTGTATCTCG
TTTGCATCGACAATCTGCATCTGGGCAGTGGCAGCGTTTTCCATAACGAT
ATTTTCCAATATCGAATGCGTTGGTCGTCGTTGGCGGACCCGCGCATTGA
TTTATTTCGTTTATTTGTTTGACTTGCATAATCTAATGTTTCGTGGGCTT
TTCAACTTGTCAGCGGCGGGTTTCGCCTGTAGCCGAAGCCCCGATTTAAT
TAACTTAATTTTAGGGGGCTTGCGTGTGGCTCTAAACTTCTCAAACTGGA
GCAGGAAGAGCCCCCAAAATTAGAGGAGTAGAAAAAAAATCCAGCAGCTC
TCACTGTTTTTCATGAGAAACTGGCCGCGTAATTTGGCTGGCCTTTGGCA
AAAGGTTCTCAATGGTGCAGGAGTTACCAATTCCGCTACCGTGGGAGCTG
CTCTTGAGCTCTTTTCTTGCAGCTCATTTTTCTTCACTTTTGTCTGCTTC
CGTTGCCTCAATTTCGTTTCGGTTTTCCGTAGCGTGACCACAAATCCCAG
CCAGCCAAAAGACATCGCGAGGAGGGAGAAGTCCGGAGGAGGGGCAGTGT
CGCCGACAACACTCTCTGCCACTAAATATCCCAAAATGATGGCGATAACA
ATTTTGCGCCCATGGCGTTGACGTTTTGCACTTATTATTTGTGATTTTCT
TTCGCATTAAAGGTATACTCGCTCGAGCCACTTGTTTTGGCTATCTGGAA
AATAACATACTTAAAGCAACCAAGGATAAAACTTCAGGGCATTAAAGCCA
