# Supplementary material for: SMCis: An Effective Algorithm for Discovery of Cis-Regulatory Modules
Source: PLoS One. 2016 Sep 16;11(9):e0162968. doi: 10.1371/journal.pone.0162968 (PMC5026350; doi:10.1371/journal.pone.0162968)
Supplement: S1 Datasets — (ZIP) [file pone.0162968.s001.zip › dataset/Drosophila/Masked/dere_gg14338.fa.masked]

>scaffold_4784:5354236,5394235 (reverse complemented)
TTCGCGGTACGTAGTCCCCCACTCCCCCCAGCTTTAGACCTCCCACCGGC
ACCATTTGAGTACACATTCATTCAGCAGAATTTTCCCGCAAGTGCCCCCA
CAGCAATCCACCCAAAAAAGAACAACATACACTCACATCCGCACGCAGCT
CTGCTGCTTCTCAATGAGCCAAATTAGCAACCGCCTCTACGCAAATCTTT
GACGTCAGCATCCGAGCATCCGAGCAGTGGGCCCAGTGGGGCAGTGGGGG
ATGGGCGCCTTTTGGCAAGGTATGCGTGACCAAATATGGGGAACCAGAAG
TGGGTTATGGGCAGCCTGCGCGCTCCGCAGAAATTTCAAGGAAATTAGCA
CTCAAAACTTCACAATGTGCAATTGTGCGGTGGATATCTAGGTGGGCTTG
GAACAGGAAGTCTTAATGCGCAAGACAGTGTTTCGAAAATGAATTATTCA
ATTTTGAAATTGATTTCCAGACCAGCCAATTGCAGCAAAGCTTTAAGACT
GTTTTTGAAGAATCGTTCTCCTTTAAGCAGGAAACGTGTTTTCATATCAT
AACTTAAATAAACTAATCAGTTGACTGTAAAATCGCAAGTAAATCAAAGC
TATTTAAAGCATTCCTAAAATATTGGTAACATTTAAATGAATTAGAAAAC
AGCACACCAAAACCAAACAGGATGCAAAGCAGTTAGCGTGTTTAGCAGGT
GCCCGAGGCATTCCTAATGCCTCGTCATCTCTCCTGCGAACAGCTCCTCT
TCGGACTCCGCCGATTCTTCTGTTGCTTCTGATTCTTCTGATTCTTCAGA
TCCAGCAAGCCAGCCCAAGGTCCCAGTGTTTGCACAACAACACGACGCCG
AAGTGGTCGCCACTTGAGACGCTGATTTATGCACGNNNNNNNNNNNNNNN
NNNNNNNNNNNNNNNNNNNTGCGGCGACGGTCAAAGACTCGTCTTCAGTG
CTCACTCCTCGGCCCGCCTCCTCGTCTTTGGCATCCCAGAAGGCACCCAG
AAGGCACCAAGATGGCACCGAGAAGAACCAGAAGAACGGGGGCCTGCGAA
GACGACAGTTCATCACAATTGCGTTTGCAAATCAACGAGGCGACAGGCGA
AGGCGCGCATGCGCAGCACAGAAGATTCAGATTGGAGGAGGATCGCTGGA
GGAGGGCCTAACCCAANNNNNNNNNNNNNNNNNNNNNNNNNNNNNNNNNN
NNCCTGTCTCCGGGCCTCATTCATATGCAAATCCGTCCACGCTGGTGACC
ACAAATGAAATGCCAACACGCAGAAATGCAAAGAGAGCATCGAATTGCAA
ATTGTGGGGATGCCAGCTCGTTGACAAAGTTGTGCCTGAATAATTCCAGC
CCTGTTAGAAGCGACAACTTAGCGACTCCGAGTGCGACTACGAATGCGAC
CCAGACACATTCATACGCATACGCATACGCAAGCGCCCAGATACCAGATC
TGCTATCCAATCTCCNNNNNNNNNNNNNNNNNNNNNNNNNNNTCCCCAAT
AGCCCAAGGTAAGAGAAGCAAAAGCGCGTGCCCGCGATCTCAACTTCCGC
CGCTGCCAAGTGCTCGCTTCCATGCGTGACTATAGCCACGAGATCAGGAG
CGGAGCGAGGTCGCCTCCAGTGGATCGGCAATGTCAGCACAATATATGGG
ACTCCAAGTAAGTGAAAAAATAGTATAACAAAATAAAACCCGAGAAATAA
GAGTCCCTTGTTTGTGCAGTTGAACAGTGAAATTGAAGTACCAAGTATGC
AAAGTGTTTCAGGTCTCACTTCGGTTTAAAATACGTACATATATGTATGA
CAATGAAAAAAGTTGACAAAAGTACAAAAATAATTGAACAACAAAGCGTT
TATCAAGTGCTATATCATTTTACTGGCTCTACAATTGCTAACAACAAGTC
AAAGCTTGCATAATTTTTTTTATGGCAATACTTAAAGCACTGATATATTT
GAATGTTTGGATTTTGTATTTTTGTTGAAATCCTAATCAGTTCGTTTTCC
CTCCGCCTTATCGAATACATTTGCATATTGGCTTTTGAGCCTGATTGATC
CAGTTTGTCTACAGAATGAACCAGCTTTCTGTACTTCATTTGTTGAATCT
TTGGTTATTTATATTTTTAAAAAGCTAATGAGGGTAGTGGGTAAGTCCGC
TCCTGGTGGATGGTCAGTGAGTGCGAGTTGACTCCCCCTAGCAGCTTTTC
GAAACTAATGCCGAATGCAGGTCGGTTTCCGTGCCTCCACATTCCCAGCC
GTTTTGTTGTCTTTTTCTGCTGCTTGGTTTCCAGGAATCTGTGTTTGCTT
GGTGACGAACCGCGCTGCTCCATTAGCATACAACCCGTGGAGTTCTTCAA
AGGGGGTGTGGTGTTNNNNNNNNNNNNNNNNNNNNNNNNNNNNNNNNNNN
NNTGTGCGCTTGATTATGTTGTTTGCCAGCGAGGNNNNNNNNNNNNNNNN
NNNNNNNNNNNNNNNNNNNTCATCTGGCTGCTCGAGGCCGACGAAGATTC
TATGTACGAGTATGTATGCCCTGCCGTGGCCGGACATTAATCATTCTCGT
TTTTGAATCCATCTCAAGCAAACAGCGCGCGACTGACGCCAGGCGGTCGC
TCGTTTGGCTACCAGAAAATGGGAGACACTACACTTATGCTTCTGGTCGG
TGGAAAATACGGTGGCTATCAAAATAGCAACGACACGTTTCGGCCCACCC
AAATGGTCAAGGGTTTCCTCGCATCTTGATCTCTGTTTGTGCGATCCCTG
TCACGATCACGCGTTGCCCGCCGCATTGTCCTAATGCCTCGCCTTGGGCA
AATGTTTATCCAAGACAATCCCAATCCCAGTTCCAATCCCCGGGCCCGAT
TTTCAGCCCGAAAGGATTTGTCTCGCCTCGTCATCATCAGCATTTCAGCA
TGGCCAGCATCGCCGGAACCATCAGCANNNNNNNNNNNNNNNNNNNNNNN
NNNNNNNNTAATGTGATGGCAAACAAGCGTGATGTGGCAATTGTCTGGGG
AGCGATCTGTACAGCGTGTAAGTAGCAGACTGCTTGCTCGTCCCCTGTTT
GCTAAGTAGCCCCTGGGCAGGAGAGGCTGAGCCCGATCCCGAGGTGTAGA
TCCATTAGCTACCAGGCGAGCGGCCACACAGGAGTCGGCGAAGTGGGCAA
ATGGGTGGGTGTAACCCGAATGGAAGGTGCCTGTTTTAGGCCGAAGTCGA
GGAAATGCGAGAAGGATTGTGGTTTCCGGGCGAGATACTTCTCGTGTACT
CTCTAACGTTTTCGAGGAATATTTCTTTGAGCTCTTAAATAGTTTTAGTT
CGCTTAGATTATATGCTTCTCAGCTTAAGCAAGGCACTTTAGCGGTACTA
AGGTTACTGGTTTTATAACGTAAAACTGAAGGTTTAATGTATAATGAACC
GCAATTACATAAGTAAGTTAACTCATTTCCGAAATGAGCTAAAATAGCAC
GGCTCGACTGTTTAAACACGACCTAATTGCGATGAACTAGTCACCCTGCT
TATTGACTCAAGCTCGGAGAAACCTGATTGATTTATTGACTAATTGTGTG
TTTTCAGTTCCCAGGCTGAATCGAAGTCCCGGAATGCGATTTAACCACTT
TTGATGACCGGTCCGCGGCTCCAGAATATTAATTCCTCCCCTCCAATTCA
GTTAAATGAGCTTCATTAGCAGTGCGCTTGCTTTTCACTTTGGCTTAATT
ATCACAGCTCCTCCGTGGAGCAAGCGGAAGGGCTAAAAGTGGAGCAGGAG
TGACAGGAGCGCTGTGGACGGAGCACCTGCCACTGAAGTGAACTTTCCTC
GGTCGCAGCCCGACAATTGTCGCCAATTAAACCAACAGAAATGGAGATAT
ATGAGCATAAGCTGCGAGCCCTTGGTTCCTGCACTGGCAAAAATATAAGC
GACCAAAGGTATTTGTATTCAGAAGTATTTCATATCATCTTTCCAGGAAT
GCCCCTTGCTGCACAACAAGTATTTCCTTGCATATTCTTTATGGCAAAGT
AGAAATATACGTTTTTAATGAAATACCAACCTTAACGTGGCCCAAATGAA
GCATAACGCTTGATTGATACCCCAATTTTGTCGCTGTTTATCGAGTTAAA
GGAGCACATTAATCAAGGTCCGTTGCGCGAAACAAGTAGCTCATTGGGCA
TATGCAAATTATTCCCGATTACACTTACGCTCCGCCCTGAGCTCACCTCT
CCATTATCAATTGAGTCAGCAATAATGACGAAATACTCGTATAGCGATAC
AACCCACCGCAGCAGATACAATTTCAAGGTTTCCAATGAAAGTGCTGCCC
GCGCCCCGAAGTCGAATCATTTTTTATCACAAACATTCGCCATTCGGCTG
GCTAATGACAGGCGACAAGTCAGCAAGTCGACGGCTTCACTGGCGACTGG
TCATCACTGAGCGGTGACTGTGACACGCTTCTGGTCAATGTCAGTCGGCT
GGATAATGGGTATGGGTATGGGCAATGGGTAACCAGATAGCCCGATCTGA
AGTCGCACACTAGTATCCAATCCCGGCGAGTGCTTGCACTTTTATGCCCC
AATTATTGCGCTTATCGCAGGCGCGTACGTTTTTCTCGGAAATTGTTTAC
CCTTTCGGCACGAAACAAATGCCGGAATTCACATAAAATAGAGCATTTCA
TGGAGCATTCATTCTNNNNNNNNNNNNNNNNNNNNNNNNNNNNNNNNNNN
NNGCCAGTTGGCCTTGAGCAAATGGGTGCAGCCAAATTAGATATGCTTCC
CGATCGGCGTTGAAGTTCAAAGGCACTTTCCAGATACCGATCCCAAGTGC
TAAAAAGGGTTTCAGCCGCAGTTGAAAAAGCGGCAGCAGCTGTTTGCAGC
CATAATTGAAGCATTTCGTAGGTAATTGTTGGGGATTTTTTATGGTCAAC
GCATAAATTAACACCAGGGACGAGAGAGTCTGAAATCCGACTCCGAATCC
TCTGCAGATTTGTGTAATTGCGCTCCACTTGCAGCGGGTACAGCCCATCC
TGGTCGGATTTAATATGAGTCCATCACCGCTGGCTGGTGGTTATAGGGCT
CTGGACTGAATCTGCAGGGTAGAAAACGTGCAATTTGGGTCAGGAGAGGT
GTCTCCTCCTTTTTCATCTGCTGTTTCCATCGTTATTTTATATGTTAATT
TTGGTGCCGGACTGCAAAACTCCAAAGCTCCGAAACTCCGCTTTTTATTC
CGAACATCATTCTGTTTTCTCGCCGGCCAAACGTTTTGTACCTCATTAGA
GCGGCGAAAGCGCGTTTACAAGTGCTAAATTGGCCAAATTACGGGTTGTT
AACAGGATATAAAAGTAAAAGTGTCTGCCAGCCGCAATCTCCGCTTGCAG
GCAGGTGCCATTAAAAGGGAAAAGGATGCCCATACCCAACTCGCACTTGG
GTTTCAATTTGGCCATCAAGCACATACTTAAGGATTTCAAATTTATAGAG
TGATGATTGAGAAATATCGATAACACTTTGGTTTTTTAAACCGCAGGCAA
GACCACTTCCTTTTTTGGGTGGTGTGCAAGTATTTACTCGACAAATATTT
ACTTGGGGGCCAATCTTTATGATAGCCATAACTATAGTTCATTAGCAAAC
ATTCTTTCAAGGTAAGTAGCTTGTATTTAACCATATGTGTTTTCACTATT
AAATTCGATTTTGGGTTAAAATTTCAGCCTTTCCCCCAACATCTGCTGTC
AATGATCATTCAGATACAAAGTCGTTCGGAGTTATCGTGGCCATTATCGT
CTTTTGGGCCTATCTCGGCTCCATCAGCAGCTCCTGATCCGGCTCCTTGG
CCAGCTCTTCTCCAGCATCTTCTGCTGCTCCAGGCTCCTGGCTCTGGTGA
CTCGAGTACATGCCGCCAGATGCAGGAGAGGTGATTAATTGCCACCCGAA
TGTCCCGGCCAACTGGTCGGATTTTACCTTTTCGCGTTTACCTGTCGCCG
GTTAATGTTGCCAACTTAATCGCATTTTGCCAGACTCTTGATAATGTTGT
TTATGTGCAAAACGATTTGGCTGACCGGGCGATGGGCGATGGAAGATGCG
GATCTGCGGATCTGGGGATCTGGGGATAATTAATGAGACAGACTTGTGTA
ATTAATAAAAAACTTTTAATTACTGAGGGCAGGTCTGTCCTTGAGCTGCT
GCTGAAATCCTAATGAGTGGCGAGGGCAGAAAAAATGTTACAAGTCCTGG
ATGATCCATAGATAGGCGGGGAAAAAATCCAATGTCTCGCGAGATTTTTG
CGTAATTTCTCAAGGCCAGACAGGCACAACATAAAAAGGACGAATTTCTT
ACGTAAGTGCCCGAAAATGTGTTTTTATGAGAGGATCATAAATTTTTTTC
CCTAAGAATGGGAACGCGTTCCCGTTTTCTGATCTCAATGTTCTGATCTC
GTTCCATTTTTAGCGGAACTGTCCTTTTCGACCGCCTCACGGCATGACAT
AATTTCGCATAATTTTCAACAATCCTCGAAGGACTTTTCGCCCATAGCAC
CAGGACACCCAGCACGTGACAAAAAAGATGAACAAACAAAAAAGAGGGCG
ACCTGCACGCAGATTTTTAGTGCGAATTGCGCAGGTCATTGCCGAATTTT
GGCCAACAACTTATGAATCTGCATATATTGGTAATATGCGGGCGTCGTCC
TGCTGCTCGACATGTTCCCATTTTTTGTTCTAATTATTTTTTATGGGTTC
AGTGCACGCGCAAAAATTGTCGCACTTCTTTGTGGCCAGCCGCAGTCGTG
TTTTTCTATAGATTTTCGCATTGTCTTGGGGCTTTTGTTTCTATTCATGA
TTTTTTATTTGCCCCGTGCCCTGCTGTTCGTTTGGGCCCTGTTTCTTTTT
TTGTGGTTAGCAGAGGGCCCAATTTTTAGCTAATAATTGTTGCAATTTTT
GTGGTTCTACACAGAGACCTGTTCTGAATTCAGGCCTGAAACCAGTCATT
CTGCCTAGGTAGAATTGGCAAACTGGTAAAATTATAAGCTGTAATGAGGG
CTTATTACATTTTTTTGGGTCCATCAAGTTTTAGAGATCTTCAGCAGTTC
CTAACATCTTCTACCGAAAGAGTATCACTCCTTCACTTTAACTTTCGCTC
TCAGTTGCCTTTTACCTTTTCGACTAATGATCAACTTTAACCTTTGCTAA
TGACAACTGGCCAGAATCGGTCTACCTTTAGCCTTGACAAATCGCCGTGG
CTTGGTGACAGATGAGGGGTTTTAACTCAGCTTGAAACCGNNNNNNNNNN
NNNNNNNNNNNNNNNNNNNNNNNNCACACCATAATGTCGACACTTTCCCT
GCTAACCATAAATACTCGAAAAACCCATAAAATCACCGAAATTCAGACGA
GCGCTGGGCGAAACCCTTTGCTACAATTAAAATGTTAAACTGGAGTAAAT
ATCATAAAAACAATAAAAACGCGCGGAGACGCTAAGGGAATTGCGCTACT
TAAGCCGAAAAACGCGCTGCTCAAAACAATTCCCAAAAAGTTGCCTCAAA
GCAAAGCAAGACTAATTTTTAACAAAGCGGAAAAAACAAAAAAACTCTGA
GTCAGTTCTTCCGGGAACCACGGAAACCATCCGCTGAAGGGTCACCAAAG
GGTTCGCGAGGATGAGGATCGAACACCCGAACTAGGTCACTGGATCGTCG
GGCACAAAAAACGCACAATGCCGGCCAATAAAAAAGTAGAGCGCAGCCCA
GGACATCATTGTCCTGGCGGAAACCCTTTCCGAAATTTACGATACAGAGC
GAACGGCTTTTTGTGTCCTTTTTTGGAAACTTCCTCATAATTGTAGCAAA
AAATTAGTGCACATCTTTAGAATTTACATAGAACTCGACCTTCGTTGACA
CTGCGTTTAACTTTTGATTTGGCATCTTGACTGAGTACGGCCACCAGGGG
AATAGATGCAAAATGGTGGCGGGAAAGGCTGGGTAATGGCTTTACAACTT
GTTGTCTCTAATTATGGTCGAAATGGGCCGTAATCCTTTGCTAAACGCAG
CAACACAGACCGCCCCGTTTCGCCAGTTCCCAGTTCTTCAGCGTGGCTGC
GGAATCATTGAGTTTCCGCGAAATCCATGTCATGGTTAAACGCGACTAAT
CCTTCCCGTAAGCCCTTCGCAGCGACCTGAACCCGGTTCAGTTCACGGCA
GTTCAGTTTGGTGGGCGTTTTTGTTTAGTTTCGAAATCAAAATATTGGCA
AACACGCTGAGGGAATACGGCTGAAAGGGAAAATGTGCAAGGATTAAGCC
GAAACACATCCTTTCGCAACCTTGGACCCTTCCACGTTCGCGCACACGCT
CGCAATTTTACGACTTTCTCCCGATTCCGATTCCGATTCCGACTTTGGCG
AAAACGCATGCCAAGCGCATGTCCTTGCCACGATCCTTCGATTGTTTCGT
CCTCCGAGTTGACTTTCGTTTTTTAACTCGTCCCTGCCGTAGGACAATCC
TTTGCCCAATGCGATTGGCCCATTGTTGCGGTTGTCTCAACTCCTTTTTT
TGCCAGAGGGTTACGGCCCTTTGTGGTGGCGATTGTCGAGTCCTTTGTGG
CGAATTTCGACCCGGGATCGCCGTTTTTTACGATCCTCAGCGGCTTTTAC
GACCTCCGTCCGTTTTTTAAGCCTTTCTGCTCTGCTCTCCTCTGACCCGT
TCAGTTCAGTTCGATGTCAACTCTTTCTGGTCCTCTTCGCGGGTTGTAAA
ATCCGTCAGGAACAATAACATTTTTTACCAGATTCTGGGAAGTTTGTAGC
GATTTTTTAAAACATTTTTTTAAGAAGTGCAATCTGTATTTTGGCAAATT
GTAGGGGCTTAAGCGGAATCTATCAGGTTTCTCGGAATTTCACCATATTT
TGATTAGGCAAAAGGCTTAAAAAACAGCCCGCAACCTTGGTGTTAATTGA
GACGAATAGATAAAGAAGATGTCCTTAGGAAACTATGTTTTTAAGTCGAA
AAGCCAGAAAGTCAAATACGTTTTTTATGGAAACAAGACAAAAAAGGGTT
TTGCGGAGATTTCACGTGGCGCGGTATCAGTTTTTTCAGACACTTTTTAG
GAACTTACAAAGACGACCATAAAGTAGATCTTAACCCAAAGTTAATCTGC
TTTCTGGGAAAAACACTGCGGCTTAAACGAAGGCAGTTGAAATCTAAGCA
ACAGAGACAAGCAAAACTTAAAATAAATGAAAATATTTATATTACTAATA
TTAAATTTGTTAGCTCAATCATACTCATCGTGCCCTACTTTGAATTACAA
TATCTGGTGCCTCAGATAATTATAATTGGTCCCCCATACTTGAAATTCGG
TGCAGCAAGCTTACAAATTTACCAACTCATTGAAGCACAACATTTCAAAG
CTACGTCTTAGCCATTTTTTGATTGCCTTCATAAATTGTACTTCCACTTT
GGAGCTGATTTCGGCATTTTCCAACTATGTAACCAACGAGGTTAATTATC
GCCGCATTGCTCAATAAGAAAAATTAACATTTTCTGGCTGGTGCGACTTC
CCTTTGGGGCCAGACAAAGAGAAGATCGGACCCTCACTGAGTCCCCTCCC
ATTCGCCGGTGCCCCCAAATCCGCTCCTCCGCCACTCGCCACATAGCTCA
TTACGCGGGTCGTGACTTGCCGAAATGAAAAACAAGTAAAATCGGCCAGG
GGAGCAGAACACAAGAAGAGTTTATTGCAACGGATGCTTGTCGGAGATGC
TGCTATCTAAGGAGGGAGCCTGGGAGGGGTCTTCGAGGGGGCGTCGCGGG
GAGGGGCAGCCGGGTGGCAGACGCAGCAATGTTAATCTCCATAAAATGAA
AACAATGCGCCGGCGCGACGGTCGCTCGCCAGCCTCAAATGTTTGAGCTC
TGCAGCTCCCGAAAGGCACTGGGAAAAAATGCATATAAACACCTATTTTA
GTTGCAATTCCTTTTATATGTTATTAAAATGAATGGTGGCATTAGCATTA
TATTACACTTATTAGTGAATATTTTTTCAAAATTATTATTCCAACTCTTT
TGCTTATGTGTATATTTACTTTATTAATACAAGTTTAAGATGCCCAATCG
CTTGGTAAAAATGTAGAAAACTCGTTATTAAAATAAGAGCAAAAAATCGA
AACTTGTTTCTTGAAGTGCTTTTATTTTGTGGCAAGCACTACACTTCTCT
CAGTGTATTTTTTAAACCCCAAGCGAGCTGGCCATGCTTCGTGGATCGCG
CATTTTGCGCAATAAGTGTGCCAGACGATTCGGATTCAGATGCAGACGCT
GGCACAGAAGGACGGACCTTTGGACCGGTTGGTCAGCATTCGCGATGCTG
ATCCCACCAAGCCGCCGCTGCCCCTCCGCCCTCCGCAATATAATTTATNN
NNNNNNNNNNNNNNNNNNNNNNNNNNNNNNTCAAGGATTTGAAGCCGGAC
TCCCTGGGTCTGTGTGTGCGTTTAGGTAATCGCTGGGCATGATCTTGGCG
AACCTCCAACGCCACCGCCGTGACAAGCTGCCCGCTGANNNNNNNNNNNN
NNNNNNNNNNNNNNNNNNNNNNNNNNCTGCAGTTCCTCCACTCAATCCCC
TTTTCCAACCCAACGGTTCGGCGAGTGTAAATTACAACTTGCCTCTTGGC
TCAACGCCCCGACTTTTTGCGGGTCGGCCGCTTTTGCCGCTTCTGCTGCC
GCTTATTTTGCTGCAGCCTGTCGGTTTCATTCAGAAAGTTCAATAGTGCA
TGCAACGCCAGCCACGACTTGGTGGTACCGCCCTCCCCTAACCCCATCCC
TCAGCCCCCCTTCCATGGCGCATTTATGATCGATACCAGAGCCGATTTCT
TTGAGGCTGCCTTTTGTGATTGTCGTCGTTCGGTTTGGTCGGATGATCGG
ATGCCTGAGTTGCCGGCGCGGTTGAGCTCCCCAAGTTTCTGCTCCTCCTG
CACGCGATTACCTTGTAGGGGGCAGGATGTACTCTTCCTTCAGCAGATAC
ATGCGGCAGAGAGGATTATTTTGAATTGACAAAAAAAGGAAATTATGGCT
TTGATACCAAGCTTATGGAGACACTGAACTTGCTAAGAATAGAGCATGCG
ATCGTCAAGACGCATTCCATCCCAAGCAAGGGTATTTTTAGTTCGCCGAT
CGGCCATTTCCTGGGCCATTCCAATTCCGATAGAGCATCGACACCTTCCA
CTTGGGCCGCTGGTGGGAGAGCTTTTCGGGAACCTGGGATCTGGGATCTT
GAGTCTGCTGCTGCATGGTGTTGGATGCGGCCATGTCTGGGTCTGGTCAC
GATTTGTTGGGACTCGTAAAACATTTTTAGCACCTCGACGACGACCAAGT
CGACTGACGATCATCCATACAGATCGATCCGCGTGCACTTCTGCAGCTCG
GCACTCGATTGCCTTTGTTCTCGCTGAGTTCGCCAGCCCGTTTTAATGGC
ATTTTTGCATTTTTGTGTTTCTGTTCCAGCTACCAAGCAGAACGCCCACT
CGGTGGGAACTCTTTTCTTTTTTTTGTATTCTTTTGCCACTGCTGCCAAA
CACATCCTGTCATTAGGGAAATATTTATGTAGATATCGGATCGGATGGGA
TAGAAGCGGAGAAGAGGGGAGCAGCTGCCTCCTAACGGTGCCCCCAATCA
GAGGCAGTCAAATTAGTCCCCGCATAATTAACTCAACAAGTTTTTGGGCC
CAGACGATTTTATTTGGGCATTAGGCGGCTGCTTTGAGCCCTCGTTTCTC
CTTTTTTGCTTGGCGGCGATTAGCCAAATTTATGCAGAGCGCCCTCTGGC
GTTGGCGAAATGATATTCCCGGAAATTGGCAAGGATTCGTAATCGGCCGA
AAGAGGAGAGGGAATGAGTTGCCTGGGTGCGTGGCATGGTGGCATAGCGT
GTCGTAAAAACTCTTTGCGAATCAGGCAGCGGCAGCGGCTTCGGCAGCGG
TATTAGCCATCAAGGCCACGAAGGACATTAGCTTGGTGGATCGTAAAACC
CCTGAACAACGGACAGAGAGGGCTAATCCGTGGAAACTCTAAACTCTATC
CCAGAGAGAACCTCTTTCGGCGCGAGACTACTCAGTTGGCTAGGTAAAAG
CGGCAGAACTCTTTCCACTCTTTCCCGGTTCCCCGATCTGCCGAGTCCTA
CCTGTCCGCCGAGTTTGACGTTTGCCCGCCAATTGATTTGACATTGAAGG
CTCTCTACCGTCAAATAACCCTAAATAAAACCATAAAATCCTTCTGCATG
CTGCGAACCCATCCATCGAAAGATCCTCACCTTGAGCCACCCGCCATCTA
AGGTTTGTTTTTTTTCCACTTTTTTGACGCGTTTTTTAGCCGAACTCGTA
AATGCGAGGAAAGCATTTTTTATGCAATTCGTTGTCAACGACTTCTGAAA
ATTCAGGGAACTGCGTTCGTTTTTTACGCAATGCCATGTAACGTCTGTGG
ATTGTTGTTTCTTCTTTATGGGCGGCGAGTTGACTTTTTTAGAGAAAATT
ATGAGGGAGGAGCGGGCATTAAAAAAGGGAGTCAAGGAAAAGGGAAAACG
TCCAGTACCAGGAAACGCTAAAGTGTAAAAAACAGAAATTCGTATGTACT
TGGCTAAAATAGCCGAACGCTTAGATCTCTTGCTGAAATCCTCTCCAGAA
CTCCAGCTTCAACGGGTTAACTTGGTCCAGCGGCGTGTGAGCTAAGCATG
AACCTATGNNNNNNNNNNNNNNNNNNNNNNNNNNNNNNNNNNGACAGGGA
TGGAGGTATACCTGCACCCACCACGCCCATAATCCTTTTATGGCAAATAA
ACAAACAACGTCACGGCGACTCAGTCGCGAAGGATTGCCGTGGCTAGGTA
AAAAGTGCCAAAAGGGTGCAATAAACCGGGTTGAGATGGCCAAAAGGGTA
GGGCACGGTATGGCATGGTTATAGATATGGAAGGATAGAGAAGAGTTGTT
GCACACGCGCAGTGGCATTGTTGCACACTCGGTTTTATGGGTGTGTGGTT
TTAGCCCTTTGATGGGCATGATCATCCTGTTAATAGAAAGCGTGGAAACC
CGTTACCACTTGTAACCCTACCTGGCCGCATACCAATCTCTAATCCTTTC
CGCGGCGATCCTGAACCCTTTTCGGCCCAGATCGGTGCGCTTGGAGGGGG
CGAGCGTGTCTAAGGCGATTTAATTAACGCGGTCGCAACTAAGCCACCGA
GTACCAGGACATGGCTTAAATCGGAACCCTTTCCTCGGACAGGAGGAGGT
GGCCCTGCTAAAAGCCATCCGGCTACTGTTCCGAGGACGGGTTAAGGATG
CATGGATGCAGTAGCATCGTGGGCGTTGTTGGAAAAGTCAGACGCTCGCT
GGCGGTGGGCGGATGGATTTGACTTCCAGCGAAAGGATTGCCGGACTTAA
CTTTCGGAAAAACTCCAATATTTACCAAACCAGAGGGCCACAAAGTGCAC
TTTGTGCAGCACTTGGCCGGCAGTCGAAAAGTCAAGTCTGGTTTTGGGAT
TTCAACAGCAAATTAACCGGCTGAGCCGGCAAAGCGAGGATCCACAAGGC
ATTGAGGTATACCCATATCTATGGGATTAGGAAACATTGTAGCTCCCTTT
GTAACTCCGAATTTAGGTCACCTTTGAAGTCAGCAAACTAGTGCTATGTG
GATTTTTATTCTTGCAGATCTTTACAATACTTTGCTGAGAAATCCCAAAA
CTTCCATATGCCAGCATTATTCAAATATTTCAATAACAGCTTTGGATGCT
TTTAAAACCTCATTAAAATAATAATATATCATAATAAAACAAACCCTTCT
GTGGCCCAGAATATACTGTTAGATTGTACAGGAAAATAAACCTGTTTTGG
ACAGCCCCCTTTTTCGGTTATCCGTCTTCCGCATCACGCGATCCCCAGAT
CCCTTCCATTTTTTGCCCTTATAAAGTCGCTGGGGCAAGCAACCTAAAAA
ATACGAGTCAAAAAAACAAGCGCAGAACGTAACGAGAACAACAGCCTCGA
AAGGAAGGGGAAAAGTGTATTTTTGCATTGTTTTTTTACCTGTTGCTAAA
TTTAGAATGTCTGTCGTCGGGTATTTGCTGACGTTTGTGTCGAAAAATTA
AGCCTTCTGCCGCAAATAAACCCCACCCACCGCCGACCGACCTCTCGCCA
CCCCCTTTCTCATTACCCTCCCTGGCCGAAAATAAAATTCTGGGCAAAAT
GCGTCGTTACGCTTAATGAGTAATAAAATACTTTGCACAATGTGGGGAAC
AAATGAGAGTGCTAACTCACTCGCACGCAGGCTATTTCGCTCACTCGCAC
TCTGATCCTCCCACTCGGGTTTGCCAAAATTTACAGCGCCATTAGTTGCA
AAAACAACAGCATCATACTGAGAGAAAAAAATGAGGGCCCTTTGTTAAGG
TCATTAGTATCTGAGATTTGTATATATCGGACTTTTTTTTAAATTCAAAT
AAAACTTATGTCTTTCAGCTATTTCATAATAAGTCATGGTAAAATATTTT
AACATAAAAATATTATATTGGATTTTCGCTATTTCATCCCATCAGCAATG
TCTTTTTCTCGAGGTGCGTAACATTTTTGCTAAGTGCACTCGCAACAGCG
AATAGCGCAAATGTGGCGCGCGTTTTTAACAGCGTTGGCGATTTTTATGG
CGTTTTAATCGCGAGAGTGGCGCGCGCGGCTAGAAATTTATTTTCGCCGC
GGCCATGTAGCGTCCGCATGTTCTCTCTTTCTCTCTCTGTTTGCCCCACT
CGCGGACTTAACAGTTGCTCCCCCTCCACCGCATAGTACTGTTATTTTTA
GTTACATGCCGCTGTTGCCGACCTACCGACTTAAAAGCGGCGCGTGGGCG
TTTCTCGCACTGTTAAACTCGCGACGTCGCTGTTAACGGAGCCCTACGAT
TAACAGATAAAGGAAATAATTCAATGGATATATATAGATAATATCAGGAA
GATATTAATCAAGTTATGTTCTTGTTTTCAAAATTCATGTTATTATCATC
GGTTTTAAGATTTCAAAATAGTTAGTAGCGTGGTCCAAAATGATTTAAAC
TATCTTAATGGGCCTTCTTAATCCAACCAACGTTTTTGATTTGTTTTCCG
CGATCAGGACTCCCGCGGTTTCTGGGGAATCTGGGGATCTGGCGCTGTCT
AATTTTAGACGCAATTAGCAATGCGCACATTTTTGTGTGCTTGCGCCTTT
TAGACTATAAATTGTTGCCACAGTTTATTTTAGAAGCTGCATGTGATCGA
ATCCGCCAACAGCAACAACAATGGGGCGTTAAATTGGGCGTTCAACGCAC
AAACAACTGCGGGNNNNNNNNNNNNNNNNNNNNNNNNNNNNNNNNNNNNN
NNNNNNNNNNNAGATACATCCACACCTTTGGCTGTTTTTGGCCAGCGAGC
ATGATGTAAAACGCCGCCAACGTTTTCCGACCTCTCGTTTTTTGTTTATT
TTCTTGCTGCCTTTCGTTGCAATTAAATTGGCATGCACAAGTNNNNNNNN
NNNNNNNNNNNNNNNNNNNNNNNNNNNNNNNNNNNNNNNNNNNNNNNNNN
NNNNNNNNNNNNNNTTTTGATCGGCTGCCAAATTGTAATTGGAACGCGAA
GGTGTTGTCGACGTCCGCCACTACCGCCTATATGTATATATATCCATATT
GTTGGGGCATGTGTTCTCGGCATAACAACCTTCCCTGGCGACCACAAAAC
GCACAACACACTAGACGGCCCTCGAAAATGTCAGAAATTCCCCAAATTTG
TTGTGTTTTCACGAATTAATTTGTTGAATACGTAGAATGTGTTTTAGTTA
CTTAACAGAAATCCCTCTTGAGGTATAGTAATCATAATCATATTTGCTCA
TTTTCATTACATTCAGATTTATTAGCATCCATCAAAAAACTCCCAGCTGC
TTTCATTATAAAAAAAATATGGTAAACTCCCGGTTTTAGGCAACTTGAAT
GTTTTTAGCCTAACTGACTCATTCCAATGTAACTTTGTTGACAATTCGTG
GTTTTGGTATAACATCACTAATAAGTGGTCACGGCCCAAGTCAGGTTTTA
AAAACATTTCCCACAAACAAACGTTAAAGATAACGTAATTTCCCTTTGTA
GATCGTGTAACCCAAATATATGTCATCTACCTTTACTGATCTCACCCTAC
TTAAACTAATTACATGGTTATTTCCAGTTCTTGAAACCATAACCATATTT
TGCAAATAATAAAGGGCTTAAGCAGTTACTCAAAATATCACTTTCGGTTG
TAACCAAATATGTGTGACGCACTTGGATTTTTAGTACCAAATAAAAAATA
GCTCAAATTAATTTTCACCCTAATATACAGAGTTTTCAGAAAAATACCCT
GTTTTTATTCTGTTAATGAATGGTTAGTTAGCTGATTACCGACTCTTCCA
TGTGTCGCGTAATTATAGCCAACCTTCGATAAATCATTACTCCAAACAAA
ACAAAAATCTGAAAAACGTGAAAATCCATCGCTGCACGTAGAAGCCATCA
AACTGAATCTAAGCGTTCGGCGGAGCACGTGTGATCCACGCAGCCTTGTC
CATAACGATTTTCATTTCATTCAGCCCGCTGGCGGCTATCGATCAAAAGC
CAAAAGGGCGACCTTCACTTAATTGAGGCGCACGGCATGCTGAATCAGTC
GGTTGTACAGACTGGTCTGGAAAATGCTGGGGGATAACGATAGNNNNNNN
NNNNNNNNNNNNNNNNNNNNNNNNNNNNNNNNNNNNNNNNNNTTCCGCCT
GGCGTGCGCACAACCTTGTGATCTTGTTTACTGTTTAGCGACCCCCGAGC
CGCAGATACACAGCACACACAAAAAAAATACCGAACCTGTCGCACTGGGT
TGGCGTCATATAGCCAGCTATTTTCACCTTCTATGGGACGTCGTCGCGTT
GGCCGCATGAATCAGCAAACCACGAACGGCGAGCCAGCAGAANNNNNNNN
NNNNNNNNNNNNNNNNNNNNNNNNNNNNNNNNNNNNNNNNNNGAAACACA
GCCTCTTGTGAATCCCTCAGTCAAGCCAAACCGATCGCTGATCGAGCGCC
GATCACCAATGGGGGTTTCGCAGTGTGATTTCCAGAAAGGAAGAAATGCC
CATTCCCGCGAGCCACGGGGGCGTATGAGTAACGCGGTGTGTACTTTAGG
TACCGCTCACTAGCGNNNNNNNNNNNNNNNNNNNNNNNNNNTCGTGCTAG
CAGGTAGCGCATGAAGTATACCTAGGTAGCCGCAATGCCACTGCAACTGT
GTTGGTGCGGTCGTGTGGCTCGCGCTCGCGTCTCGCAGCGGCGATTTAGC
CTACGAACCTGTCGATCAATCGTCAGTCGTTCGCCGAGAGCCCAGCGATA
AGGTACTCCCGCTACGCTCCGCAACATCCAGACGCAGTAAAGCNNNNNNN
NNNNNNNNNNNNNNNNNNNNNNNNNNNNNNNNNNNNGCGCAAACAACCGA
GAGCCGAACGATCGATCGTGTGCTTCGTGCCGAGTCGTTTCGGTCTTTTA
ATCGCACTGCAGCCAGAACCTGCTGCTCATTCGCCTGCCGTATTTCGTAG
CGTGCGGTTCTATCGCTCCGCTTTGATAAACCGAACCTAACTGAACCGAA
AGAAAGAGAACCCCCAGATACAATACCATTTTACGTGCTTCTCTGCGACG
CTGCGCGAAAGTGAAACCAAGTGAACTTGAATATAAAAACTGACAGCTGA
ATTCTAGAAAAGCCAAACAGCAGTGAACTCATATTGCAAAGAGCAGCAAA
TTCAGATTTGCTGCCAAGTGAAACCCACAAACTGTGCCTCAAACTCAACA
AACAATATCTGACCGAAATGGTTACCGGCGGAACAGCAGCCAACATGACC
AACGTTCTGGGCACCGCCGTCGTGCCGGCCCAGCTCAAGGAGACGCCGCT
CAAAAGTGACCGTCGGGTAAGTGTCTTTCGAGAAAAGCAGGCAATGAAAA
GCCAAATCAAAAGCCCCCCACAATGGATTAAATCAGAACCCCTAGTTCCC
CGAAATCTGTGGATTAAATNNNNNNNNNNNNNNNNNNNNNNNNNNNNNNN
NNNNGAGAATTCCCCTAATTGAGAGCCACCCACTTCGAGCTCAAGTTGAT
TTCCATTTGCGACTGTGGGCGACTGGCCCCATCAATCCCGCTGCCCAAAT
GCATTTCCTTTTTAGCCATCTCCCACATGGCTTGCTGGGAATAAAAATAC
GAAAAAAAAGAAACAGTCTGAGCCAGACCAAAAAAAGACCGCAACCGCCG
TCGGCGCGCCAACACAAAGCGAATTTATCTTGCGTCGCGTTGGTGGCATT
TACTATATGGCATATGGCATACTACTCCGACTACACACGCTCCATCCATT
CATGAGTGCCGCCCAAAATTGGCTGGCGGAGCTGCCCACCAGCTCCCCAG
ATTCGGACTCGGATTCGGATTCGGCGGCTTCCACTTGGCGCGTGCGTCGC
GTGGTGGCTGCAATTGTCGGTCATCAGCCGCCGTTTTTGGCCACTCGAAC
GAGACCGGTTCATTGAGTTGGCCAGAAAAAAGCAGACTTTGTACGTCTCC
AAATTTGGATGCCTGTGCTCCCTAGATAATAATATACCTAGTTTTGGCAT
CTTCGAATTTTCCGCTGTGACCTTGTCGCATTCTCTTTTTTTTTTGTTTT
TTGCTCATACCTGGTTGGTTTATTTATAGCCACTGGCTGTAATTTATAAC
CGCCAAACTATTTTTAAATAAATGCCTCGGCCGAGTGGCGCTATAAATAG
AGCACGCGCCGTGCGACTAAATTTGGCCGCCAGCCAGTCAATTCGCTCCC
CAGTCCCCCGTTCCGCAGATCCCCCAATCCCCCAGATCCTCCGCCGCCTC
CTCCTTGATCTCATCCAATCCAATCGAAGACCCATGCAGCTTCCTCTATT
TTTGGGTCGCTGCATGAGGTCAAATTAGCCGTGCAAAAGCCGTGACTAAT
CGATGTTTTTTCCATTTCTTGCCTCTTGCAGTCGAACAAGCCCATCATGG
AGAAACGCCGACGTGCCCGTATTAACAACTGTCTCAATGAACTCAAGACT
CTGATTCTGGATGCCACCAAAAAAGACGTAAGTATCTCACAATCATACAA
AATATAAAAAAATGCACAAAAATATAAGTTTCCTTCGATACAAAATCTAT
TTTTTGAAAACCTCTAAAATATATTTGTTTAAAATTTTTTTACTAATTTG
CGAATTATCTTCTCTCTACTTGTAGCCGGCTCGCCACTCCAAATTGGAAA
AGGCCGACATTCTGGAGAAGACAGTGAAGCATCTGCAGGAGCTGCAGCGC
CAGCAGGCAGCCATGCAGCAGGCCGCCGATCCCAAGATCGTGAACAAATT
CAAGGCCGGATTCGCCGACTGTGTGAACGAGGTTAGCCGCTTTCCCGGCA
TCGAGCCCGCCCAGCGCCGTCGCCTGCTGCAGCATCTGAGCAACTGCATC
AATGGCGTGAAGACGGNNNNNNNNNNNNNNNNNNNNNNNNNNNNNNNNNN
NTCCATCCACGCCCAAATGCTGCCCTCGCCGCCCAGTTCGCCGGAGCAGG
ACAGCCAGCAGGCGGCAGCGGCGCCCTACCTCTTTGGCCAAATCCAGCAG
ACGGCCAGCGGCTACTTCCTGCCCAATGGCATGCAGGTGATCCCCACCAA
GCTGCCCAACGGCAGCATTGCCCTCGTGCTGCCCCAGAGTCTGCCCNNNN
NNNNNNNNNNNNNNNNNNNNNNNNNNNNNNNNNNNNNNNNNNNNNNNNNN
NNNNNNNNNNNNNNNNNNNNNNNNNNNNNNNNNNNNNNNNNNNNNNCCAT
GTTGGTCAGCATGCCCCAGCGCACCGCCAGCACCGGTTCCGCCAGCTCGC
ACTCCTCCGCCGGATACGAGTCGGCGCCCGNNNNNNNNNNNNNNNNNNNN
TACGCCCCGCCCAGTCCGGCCAACTCCAGCTACGAGCCCATGGACATCAA
GCCATCGGTCATCCAGCGCGTGCCGATGGACCAGCAGCCCCTGTCGCTGG
TGATCAAGAAGCAGATCAAGGAGGAGGAGCAGCCCTGGCGGCCCTGGTAG
AGGGTGTCTGCACATGCAGATGGATAGCCCCCTATCGAATCTCCCGCTTT
TAAGACTGACCCCCCACAACTCATCCAACTCACACACATGCGCAGGCGTT
GTGCGCATGCGCGTTGACATTTCACATCATTCGCCGGGATTGCGCAAATG
TTGCCTTGAAGTGTTGCAAACATGCGAGTCCTAACTCGGTCCACGGCTTC
GTCGGCTTAGTTTCCTGGCTTACATCCGGGAAACCCGCCGGCGAGGCTAC
GGACCTCCATCAGACGCACCNNNNNNNNNNNNNNNNNNNNNNNNNNNNNN
NNNNNNNNNGTTGTTATAATTTATTTATTATTATATTATGTAATCGATTT
GAGAGAACGGTATTGTACCAGGACATCGCCAAACTACCTCAGTCCAAGTA
CTTGGTGTTGAATTGCCTCATGTATCATGTATTACTCTTTGAAAAACAGC
AAATCAGCGAAAGTCTTCCAAAAACACTCACAGAAAATCAAAATGTAAAA
AAAACACTTGAAAAGCTGAAATACTTTTTATGAAAAAGATAAACGCAAAA
GCATAACTCTTACACGTACATCCACGTACATCTCCATTTAAGTATAGGTT
TTCTACCATAGCCAGCTAAGCCGCTTAGGTTTCGCTCGCTCTTAAGTCTA
ATCAAAGAATAATTATATTTATAAAACACAACAATCTATTCGTAAGGCCA
CGTGATATAGTGAACATAATGAGCTTCTAAGAAAACAAAACAAGAATTTG
ATGCAAGCAANNNNNNNNNNNNNNNNNNNNNNNNNNNNNNNNNNNNNNNN
NNNNNNNNNNNNNNNNNNTTTAAAAGATTCTACTAAAAATCAAATACGCA
AAACAGATTTGTTATTGTGGTTGGGGATATCTTTTCCTGGGGTTTTTTGG
TTTTTTTTTTATTTTCGGGGTGAAAGTCCCATTATGTTTATTTTTAGAGG
TTAAACACTCGGGGAGACAAGAAACTTATCGAGCCCCCGACTTATCGTGG
CAAATTTCAACGCTAATTATAATGTCCATGGTGAAATTCATTCCGCTGGA
GAGGATCGGCGGGGATCTCGACGATAATGCAACTACGTTTTAAGGGGCTC
GATTATTGCCGTTTCTGCTAATGTAATCGGCACGACGGGTTGAAGGTTTT
TTGTGGCCAGACCGAAACGGATAAAGATATATGTGTGCCATAAATATTAT
ATGGGACTGCTTTGATTTTCACACATCCGTTCGATAAGCCAGAGATTCGA
AAAGTTCTGGCGATAATATATCAAAATATTTTGCAATTTAACCATTGCTA
TTCCAATCGCAGTGAACAGCAAAAGCCAAGGCGCACAAGAGTATATTTTG
AAATTCAACGCAGGTCAGCTCCAATTGCAATAAATTCAAAATTCCTTTAG
CTGATGATTCAGCAGAATACCGCACTTCTTAGGCATATGAAATTTCAAGT
TGGCCAATATAGCCGCAGGAAAGTCGATCCGGTGCGCGTTAGTTGGAACT
CAATCGGATATCGCCATGGATCATGAATGGCTGAATGGCTGATAACGACG
GATACACTGGGAAATTCCCTGGAATTAACCACTCCCTTCCAGTGGATATA
TACAAGTCTAACACTCATTAGGGAAATCTGTTACCCAGTGGCAACCGAGT
CACGCCCTTCAATTCACTTAGTACCCCACTCTAATCTAAGCAAATCCCTG
CGCCATTAATCGTCATGCTCGTGACAAAAGTTTCCGCGAAGTCTGCGGAA
AAAATACCGCATCATGCTGATAATATGAGTGCGATAAAGCGGATAAGTGA
ATAAATTTGCTTCCCATTTGCTGGCGAATCAAGTGCAGAGGTTCCCATGA
GGCAATGCGTCCGAATCTGGGCCTACTCTCATTCGCCGCATGACTGGATC
CGTATTCACTCGCCAACTATTCACAAAACCACCTCGTGAAGCCTCAAAGT
CCAGGGAAATTCTCGTAAAATCTAAGTACAGATTGCACACAGCCGTTCGC
CGTTCAGATGTCGCATGTTCTGGAATCTGAACAGTGCACTGGAAATACGC
CTCGAGGAAAGTCCGATTGGGTGGTTGGGCGGTTGGGTGGTTGCATGACC
AGGCTTTTGCCCCACTGAACCGAAAGTGGACTTGACTAGTCACCGTGGGG
TACCGACTTTCGGCCCACAAATGATGATTACTCATCGTAGTTTGTCTAGC
TCGAAAAAGCCCCGAAAATTTAGTCGCAGGTCTGCTAGTTTACGATGAAA
AATACTATGAAACGCACCCATTGAGTCATCAGCGTTTGCCTTAATGGGCG
GTAATCTGGTTTCTTTGGAGGACCCAACTTAAATTTAATTTCCTAATAGT
GCCTCTTGGGATCTTAGAGTACTTGTTTTTTAAATGACTAATCACGGGAG
CCTGATTCAGAATAAAATGTACATATAAGGGAAGATAATGTTTGTGTTTA
TATAAGAATAACATTTTTAGTTTACACACAAGTATCTTATGAACTTGTGG
AATGCGTAATGCATTCAACCCTCTGATATGAATTAGTAATGAGATGAAAT
GTATCTACAAATGGAACATCTTCGTCTTCTGGATGGGTTATAAGTTTAGA
ATTTTTGAGAAAGGCTTCTTGAAAACCTTAGGTACACCCTATAATTCATG
CATGCCACCTAATTTCCAGATCAGCATTCTGTGCAAATTGCGATTTGCAT
AGCTGCATTCCATGGAGGGCAGTCAGCATGTCGTCTGATTTTTGGTTCCG
CTTGAGAGTCGGTGGTCCTTCAATTTGATCTGCTTGCCACCGCCACCAGT
CACTCCACAAAACGAATTTGCCACAGTTGCGCACAAATGAAATCGAAATT
AAAGAACTTCGGCGTACTTGGTACTTGGTACTGGGTTCTTGTGGGTTTTA
GTTGGGTTGTGATATGGAGGGTACTCAGGGTCTGGGGTGCGACATTTGAG
GCTATTCGCGACTGCGTGGAATGCCGCCAGTCGCCAGTTGTCACGTTTTG
CTCTGACAAATGACCCCAAAAATGAATGAAAAAACAAGCCGTTTGTTTAC
GACGACTCGTGTAGCATTCCGTGGAATTGTGTGCGGCATGGAGCAGCTCA
CTTCGCATCGCATCGCATNNNNNNNNNNNNNNNNNNNNNNNNNNNNNNNN
NNNNNNNNNNNNNATGGTAATTGAAGATTGCGTCGTCGTCGTTGTCGCAG
ATTTTTCGGCGAATCGCCGTCCAGATAATCCGGCAGTTGGAGTCGCCATG
GGATTAGGAGGCTGCAGCTGGCGAATTCGGGGAGCACGCATAAACAAGTT
GAATGACCCAAGAATTTCGCGACNNNNNNNNNNNNNNNNNNNNNNNNNNN
NNNNNNNNNNNNNNNNNNNNNNNNNNNNNNCTACCTGCCAATTGGCAATG
TCAAATGCGAGCCAAGTTTAATGACTCGCCGCCGACTTCTCTTGACACCC
GCATCGACTTTGTTTGGATTATTGGTATATTTTCGGTGTTTCAAGCTTTG
TTTACCATGGGCTTTGAACCCGTTTAGCGAGTCTTGATTAGAGGCAACGC
ATATGAAATGAGTGCGAGTCCCGTGAGCGGGGATATCGGAAATGTTAGGT
GCCATTGAACCATGTGCGGCGGTTCAAGGAGATTGGCAGCGACGAGATTC
TAGCTGCTAACTGGGCCTAAACACAGTTACACAGACGGCAAGGTCGTTTG
TCTCGTTTCGGCTGTTTTTTGGTTGTATTGCTTCTGGGCCAGCAGACGTG
CTCAGCATAGACAAGCGGCGGAATCGAATTCGGTGACTTTGACATTCAAC
TCGCTGGTCGGCGGTTCAAGTGGCACTAGCCAAACCACTCCCGAACCGAA
CCACCATCCCAACTACCGAGCAAGGTCAGTTCTCTAACTAACCCCAACCA
TGCGACTCACCCACTTTACACTTTACACTGCGCCATTAAAATGCCGGAGG
CGTTGTTTACACACTCTATCGCTGATAGGGCTTGAGCCACCGAAGGGAAC
CACCTTATCACCTTGGGCGGCACGTGATCCACCGAATCGCTGGTTGTGGT
GGTGCGAGCCAATTGCCCCAAACAACCTGATCGCTTGCCATTGGATCCTG
GGGGTTGGGGGCTGACTTCGCTGGAAAATCCGCGCCACTTGATGTAAATA
TCAACGGTGCTTCGATATATGCACAATGTCATTCGAAACTGATTAACAGA
CATACAGAGCGAAAAGTAAACTTCCAGTTCAAAAACATGAANNNNNNNNN
NNNNNNNNNNNNNNNNNNNNNNNNNNNNNNNNNGTAATTTACTGGCTTCT
TGTTAGTGTCCTTGCCATATTATGATTGTTTTATGTTTTCTAACTTCAAA
AATGTTATTTTTATCAGTGCACTCGTTCTTGCTATCCGTTTTCGAGTTGC
GTTCTGCGCTGTTCGATTGCATAAATTTTCAGACCCCGTGCATTGCAAAC
TGCAGGCAGCGCAGAATATTTCACATAAATAAATATAGCCGTTTATTTTG
GGAAATTGAAACAAGCAATATCAAGTGGNNNNNNNNNNNNNNNNNNNNNN
NNNNNNNGGCAGCTAACACAGCAACGGAACCCACTCGAATCACGTTTTCT
GTCACGCAATTTGGGTTCTTTCATTGAAACTGATTTGAAAATGGAAATGG
CGCAGTACGGGCATATTGGTCATATGGTCTTGGTGGNNNNNNNNNNNNNN
NNNNNNNNNNNNNNNNNNNNNNNNNNNACTTGCGCCCCAAACGGTTGTTG
ACTTATCAAGTAAAGTGGTGGTGAGAGAGTGAGCGATATGGGGCTTCGCC
CCAGGAGTGGGTTAATGCCAAGATGGGAAATTAAATGGGCAGCTTCTGGT
TGATAGTGGTCAGCATTTGCTGCGGTCACTTGCTGCGTAATCTGATGAAG
CGGATTCGGCAATTCTCGATTGGGTGTTAGCCACAGCTCTAGCCATGTTT
ACAAGCTATATGGTCTGCAGTCTAGACTTTATCAGCGCTAATTGGCCATA
TCTATGGTGAAATGCTTAATTGGCTGGAATGTTAATTGCACGTTTACAGT
GCAGATGATTTGATTGCGTTGCCCAAACTAAACTGCAGCAACAAGTACCT
GGAAAATTGATTGCATTTAATGTTTTTAAGTTGTTTTTACATTTCAAAAG
AAAAGGAAATATATTGCAGGCGACATTACTCATCCGCCATTTGGGCAATC
TTAATGCTGCCTAAAATTACTAAGGCTCCTGCATTACTTGTCTAATCTCC
GATATGTGTCATGTAGAATATCGCATGCCTAACAGCTGGGAGCTGCTAAC
AGGTGTCTAAGCTCCGGGTTTAGGTGGAGTGCCGTCATTCTTATCGGTGT
CGCACTGTCGGCGAACTGAAAGCATAAGCAGCTGAATTAAAAAAACTCTG
GTGCGCGTGCCAGAGGAAAATGCCATTGCTGTGGAATTGGGGCTGACTGG
GAGGCTGGAAGGCTGGTGGGCTGGAAGGCTGGGGCAGACCCATTGCACCG
CAAGTGGAAAATTTTCATGGTTTACATCAACGGCTCGAGACCCGCCAATG
AGTAGTGTCAACATGTGCTCGTCTGATTAGCACCGCCAAAGTCATCGCGG
TTTTGGGGACGTCAATCGTCGACCAGGTGCCAGTCGCGGTCCCCGTCGAA
TTGTGGATCCACTCGGAGGTTTGGCCCCGGGGAATTCACGCCCACTCCCG
CTCCCAGTTCCAGTTGCAGACCCACTCCCACACCCGACCCCACATCCTCT
GCTCCGCCGGAAATTAACACTCGTCTCCGCAGGTCTGCTGATTCCACAGA
GAAAAATGAAAGTGGTAGTTGGGCAAATTTATCAAGAAAATCAAATCCTG
AAAATCAAAGAAAAAGTATTCAAAGTTCCAAAGTATCTCAAAGAACCGAA
GACCAAGACATCTTTGTAGTTCTACACAAAATATTCCAAAGCTCAAATTT
ACTTAATATATATTTTAAATGAATGAATAAAGAATTAAGAAACATTTATT
ATAATGTAGTATTAACTTAGAATTTGTGATATACCTAACAAATGTCTAGA
AGAGATATAGTGACTCCTAAAACAATCTCCACCAATCTTGAAACAAATTT
GCAAGTAAGTGGGATCATTAACAAGTATTAGGTTTATTAATTGCAGATTT
CCAGTTTCGCTATAAGGAAGAACCAAAGACGAAACAAGATTTATCTGATA
TCCAATTACATTGGATATTATTGTGAATTCCCCAGCGATTACTAAACCTG
ATAATATTTTTTTCCGTGTTCCTTGTAGAGTGCTGCTTTGTTTTGGGGAC
CTGGAGGGGTATCATTTGCCATTCGGCGCGGCGGTTACCAGTTTTCTGCT
TTCTGCTATTCTGATATCTGCTTTTGTTGTGTTGACTTGGCACATTTTTG
TTGTGATTTATTTGCGCGGTGTTTTTGATTGAAATCGCCAAACACCACGG
AGCATTGACGTTGACGCAACTGTGGGAATATTCCATTTGCCTAACTGGCT
GCCGTTGCTGCCACCCTTTTCCTGCCAACCTGCCCCTGCCACCAACCACT
GCACCGCCCCCGCGCCACCCCCTTCCGCCGACCAGCGAAGAGCACACGCC
TCCTGCCGCAAAACGTGTTAATGGATCAACAGCCTTGTGTTAGTTTCTTA
GGGGCGAAGCTGGGGAGGAGCTCATATTCCTAATATCTTTTCATATCATT
ATTTTTTTTGACAGCCCCACCCCCTTTTAATTCGATTGATTGCCCCGCTA
ATCAGCCGAACTATGTGAGCTTTAGTCCCGTGCCCGTCGGTGTGCGACTC
CAAATTTGCACTGTGATTCGCTTTTCCGCGAATTCAGTTTGTTGACACAG
TCATTTGGAGCGCGCGAATGCGGCGAGTGTTTGCTCGGATTACTGGACCA
CTCAGTCGCAGAGCCCTGGTCACCTCCTGGACATCTCCTACTCACCCACT
TTGGGCCACTTTGGTGACGATCGCGTTGCTTCCAACGTGACTTCTCTGGC
GTTTCGCTTTCATGAATGACGGGTACTTGAACTTCGGAAAGCGAGTTGAC
AATGACACTATCGTTAGCTGTTTATTGGATCGATATAAATATGATGTTAC
AACTATTAGTCATGGGTGGCATGCGAATGCATAGGGTGTCTATTGGCGTC
AGCTGTGGACTACAGTAATGTNNNNNNNNNNNNNNNNNNNNNNNNNNNNN
NNNNNNNNNNNNNNNNNGCCTTCAGGTTATATACTCCCCTACACCACATG
TTTCAATATTTTTCGGCTATAAATTCGTTGCCGATTATCTTTGAAGTGGC
TGGCGTTCCTCATTTTTCCGAAGCGTGTGCCGTGATATGGTTTCAGTCCA
TCAATTATATCACTAGAGCACGTGGCTTACATTTCTGCCATCAATAACAA
GTTTCGGGAAACGCCAACCCAAACCGGGCAAATCCGCCAGCTATTTTTGG
GGGAAACATCCGCTTTGAAGCGGGCCGACCCCAAAATAGTCGCTCATAGG
ATGGGGTTTAACTAACGGCTATGGGGAGCTTATATGTACATATCCACCAG
CGGGTCACGCGGCTGTTTGGGGCATTTAAGTGCTAACGATGGACAGTTCA
AATGGGGTTCACCGCCACAAGTGCGCGACAAAACCAAGTGCATGTGTACT
CGCTGGCGGATGAGTAAGGGAATTCCCATCATCCAAAAGTCCGCACCTCA
TGGATACTCTTGATAAGGTGACTTTGGCAGGTGAAATTATTTGGCGAATG
GCGCTTTATGGAAGTGCCATAAATCAGTCCAGTCTGGAGCTACTGGCCTT
GTTTTATTAGGTGTGCATAAAAAGGCAGCGGTAGCTGGGTAAATGGGTTT
TATGGATCAATTAATAGAACAAATATTCTTCGGTTTTTTTTTGTACAAAG
ATCTTGTGTATTACCCTTTCATTGATAAGATAAAAGCCTCTGCAAAAACA
TGAAATCATCTCATGGCATCAATCTAATCATGTTCAACGCACGAATGCTC
GGATGCCCATAAAATGACTCATAGATTGGCCAAAAGTGTGATGAAATTCC
TGCGTTTTATAGACAATTAAATACTATCTGCAAATAGCAAAAAAAAGATG
GCAGTTTGACATTGAAATTCTTAGAGCAAGCTATTGAAATTCTTCTAAGG
GCGCTGAAAGTTCCCGCACAATTTGTATACTGAACCCGGTGACATTGCCA
AAGTGCCGGAGTTGTTTTTCGTAGCAAAGATTAATTGGCAAGACCGAAAG
CGCCTTCAAATAATTGGGGAAATACCCGATATTAACCTGCGATGGCCCCT
TGGGGAATATAGTAAGTTTTAGGTGCATATCAAATGTGCGAATAACTTGT
GACGCATCCCACCGAGATAATAACCCGATTAGCCCAGTAATTTTTGGGAT
AATCAATCAAAATAATATACTGCTGGCTGGCCGGAAATGACCCACTCGCC
GACTGCCACGTACTAACTAACTATGTCTCTAAATGCTTATTAGCACGCGG
AATTAGCGAGTCGCCAAATAAAATGAATACGATTCGAATGCCCTCACTGT
TTTGAGTGTTCGTGTGACTGTGACGTCGCCGACTTGTGACTGAAATTTGG
AGTTTGGCATATGTGTATATAGGTATATCTGGTAAGTCGTAAGTCGCTCA
TGCAATCGCACAGATACGTTAGAACAGCACGCGCCAATGAGCCGAGCGTG
TGGCCAATGGAACAGTNNNNNNNNNNNNNNNNNNNNNNNNNNNNNNNNGT
CAGTCCGAAGCGCCGTGCTTTTTGGATCCCGTGCTTTTGCTGGCGGGTGG
AAAGTTTCTGGCTGGATTATTTGGGCTGAAAATGGACACACAATGATAAT
GAATGCAATACAAGTCGATTATCACATTTAAACGACGACGCGTCGCTGCC
TAACACCATACGGTTAGCGAATTCCTAATGATTCGCACACGGCGTGAAGG
ATTAGGCCTTTCGCGGGANNNNNNNNNNNNNNNNNNNNNNNNNNNNNNNN
NNNNNNNNNNNNNNNNNTATTCAGACTCGGATTTGGATATTAAGTCCCTG
CCTAACAACAGCGATGATCACGCGACACGCTCGTTGTGTCTGTCGATGAT
TATGCAAGGTTTCGCAATGCCAACAGCAAGATGCGTCAGTCCGACAATCT
GCGCTGTCTGATATATGGTGTCTGCCGCTGGCTTAGGGGTAATTAGCACC
GCCAAATNNNNNNNNNNNNNNNNNNNNNNNNNNNNNNNNNNNNNNNNNNN
NNNNNNNNNNNNNCTTCGCCGGCTCCTCGGTTTTAGCCAGTCCAGTCTAG
TCTGGTCTAGGTGCTAAGTGAGCGGGATTACAGTGGAAATCCCCTCGGGG
TCTTAAGCCTTTGGGCGCCTTTTCTGTCCAGGATTAGGCAATGCTGTGCT
GGCCAGTAAGCCGCAGGTAGAACCATCATGCACTCGTATGTTGCGTAAGT
TTGCCCAACTCCAGCGACTTCTTTCCCACACAACAACTAATTACACTTGT
CTTCCTGCTCGCGATAAGATGGTTCCTCTGAAGGCTTCTGTTGTAACGGA
ACGGAAATGTAATGGGAGATTACTTTCCAAGAATGCGAGAGCAAGTGTAC
TGGGCGATTTCTTGGAATTAAGGCTGCTTTTATCAGAAGCGAGTGCAAAG
TGCTGCCCATTAGTAATACTACTTTTTAAATGATGTTTTACGATTTTGCA
TCGACCCAGGAAAACTCACACGACATAGCAAGTATTTATATTTATAATTA
TTTGTACTAATAGTGGCTATTACTGATTTTGGAGCATATTTGAAAATCTG
TAAAATATTTCCTGGCAATTCGGGATCGGCAGACCTCTTAACAACCCCCA
TTGCCTTCGATTCGCTCGACAAACATCGGAAAGCACGCATATTCATAAAC
AGAAATCGCACCCTCCGCTTTCTGGGTGTATCGACATAATTTGGCCTTGA
GCGGTTCAAGTTCGGCGGCGTCATTCGCACAGGGAAAAAGCAAAAAAAAT
ATAAATAAAATTTATAAAGCGGCGAAATGGAAACAACAATAGCACGGCAG
TCAAACAAAGCTGTTTCGCTTTTGAGTTTTGAATGTTGAAGCTGCAATCT
GGCCCCCGCCCACAAAACAGCACCCGCACATCAGATGGGATGGCATCGGA
TGGGATCCAGTCACAGTCGCAGTTTTCGGTTCCAGTCCCCTAAGTTCCCA
GTGCCCAGATAGCGCAGCTCGAAACTGACATTACTTTGTTTTATTCGCAT
ATGGTACATACACATTTTGTTTTTACAGTCAAAGTTCCGGCTGAGCGCCA
GACNNNNNNNNNNNNNNNNNNNNNNNNNNNNNNNNNNCACATGCCGTAGC
TTCAAGTGATGTTTTTGCTGCATACGCTTATGTGTACAATGAACGCGTTT
AGTGGGCTGGGTTGGTTTTTTGGGTTTCGGCGATCTGGGCGCATTTAGTG
ACTTTATTGCGCATACGCCGCGTGGGCCATTGAAATTGCTATTTACTGTA
GCGCCGCCTCTTATTCCCGCGTTTTGAACAAACCCGATCGACAATCCGCG
ATCAAGTGGGTCATTGGACGAGCCAACATATTGGGTTTGCACGATTATAA
CGACCTTGGCCGACCTTGAACGCCGTCAACTGCTGGCTTATTCAATTGCC
AATAACAAAAGCAAGAATGCCGCCCAAAATGGATAGCTATTACCAATTGT
TGGCGTTGTTGTGGTTGGTTTGGCGATTGCTGTAAAGACATGATATATAT
TTGGAATGTGTTGCTTTTAACAAGAAATGGTTTACGGCTTTACCAAGAAA
AATGGTTTCATTCGATTCCTGGAATTAATAATACATCAATAACTCGCATA
TTTTTTCCAGCCATGCTAATTCAAATTCAATCTAATCACCATCAAATAGT
CACGCCACCAACATTTGACTACCGAATTATAAGTTCGATTTTATTGCATA
TTTCCATACATAATAATAGTAATTAGTATGAAGTCAGTGTACGACAGCGG
CCAATTATAAGTCAGCAATCTGTCTTTAGCTTTCCCCTTGTCTAACCATC
GAAATTGTCGCCTTTTCCCCATTGTTGTTATGTGGTTCGGCCTTACTGTA
CGGTGGGGCTACTGTATAATGCCCGGCTGNNNNNNNNNNNNNNNNNNNNN
NNNNNNNNNNNNNNNNNNNNNNNNNNNNNNNNNNNNNNNNNNNNNNNNNN
NNNNNNNNNNGCTGCTTCTAGTTATTTGCGACTGATTTATGGGGAATTCC
AGGTGCGTCAGCTCGAGTGGTTCTGTGGGTCGTAACTCTGCCTCTGACAC
CGAATTGGGTGTCCAAGTGTCCAAAAAAGACACTTTATAAAATATATAAA
TAGCAGCTAAGTTGGCATAAGATAAAACCATCTTGCGAAAGAGGGGATTA
GTATATTTTCTACTTTGCCTTTCCTATAAAGTTTAAAAATAATTCCATTG
TATCTTTAATCCCTCTGCAGTTATAGCCAACAACTTAGTTTTGCTGTTTT
AAATTGCTGATTTTTATAGATTTCCTGAGCTATGGTGGCAACTTTTTTTC
TTTAATTTCAAACATTTATTTTCCTCTAGCAAAATTCCAAGCAAGGTGAC
TTTTTCCGCCGTCTGCTTATTTCTGGGTGCGAATTTGAAATGCAAATTCT
TTGCCATCGGACTTTAAGCCCCAATCATAATGATCACATATCTGCGCTTA
TAGACGATGTATGTGGATTTCTGGTGTTTTCTGTGCACATAAAACAAAAG
GTATTAATTAACAATAAAAATAACTTGACTGGAGGCACGGTTTGGCGTTA
TTTCATCGACGCCTGTGCACAAATGAGTAACAAGTATGAAAAAAGCTGCC
AAAATATCAGAAAAAAATTAAGAAAGCAATCCATCCAAAATCAATAACAA
CAATGCCATCTATCGCTTAAACTCCTTTTGTTATTTTGTGATATTTTTGG
CTCTGTTTATTTATTTATAAAGCAGTCACATTTGTTTTTCTTGTGGGCAC
AATCAATCTATGGCGCGAAAGCCAAAAATAAATCGATCGCCGAGGCTTAA
CCGCAAACTTAGCGCCTTGGGCACAGCCGGCGATATCGTGGACATATCGA
CCTCATGACGCAAGTATCACGTCTGGGCATCNNNNNNNNNNNNNNNNNNN
NNNNNNNNNNNNNNNNNNNNNNNNNNNNNNCTGACAATGGAGTTAATCCG
ACCGATCTGTGGAGCCATCGCTGCAGAAAGAAGAAAAAAATCGTGAGAAA
GGCCACCGATGTTGACAATTCACACCCTGGATTGTTCAGAGCGGAAGATT
TGTTGCTTTCCTTCGCCATGGAAAACTACAGGGAGCTGCTCAGACCCAGA
CCCCAATTTGCTATCATTAGATAGACACACTCCAGCATGCTCGTATTTAC
AAGCTTTACGACTTTTAACACCTGATAACATTTGATTTAAATGTCACAAT
TAGCGGATGACAAAAATTTCCATATCAGTGTGAATGTCTCTGTCTGGAGT
CTGGAGATATTTTTGAAGTTCTTGCGGACTGGCCTATTTTTAGTTGGCCA
CGTGCAGTCTGACACCTCATTATGACATTCTAATCAGTCCGGCAGACAAG
CTCTCAATTAGTCGACTTTCAGCAGCAGGCAAGCACTAAAGAGGAAAATA
TTAAAAATCGCGAGGAAGTCATGAAAAAGCCCACCTTTTATCTATTAACT
TAACCCTGAGGCATTTCCTTTAGTGCTTTACAATTGCTCGGCAAATCAAT
TACACATACCCCTTGATAAGCCCAACAAGTGGTTCCGCAAGACTAAAAAT
GCTCCTTATAAGGTCACACGAATTGATAGGCCAGTTCGTGGTAATATTTT
AATTTTAGCACTCGCATTCAACACACCTGAAATGGACTATGTGGATAAAG
CGAGCTATCACCATCCGGAAATGAGTCGAGCCCCGCAAAGAGGAAATTCT
TTATAGTGTCACGCGATTAGATTCGCGACCGTGGGCTGTTAGTAAGGGAT
ATCGGATGGGTGGGTGTAGCACTCAGCAGACGAATCATGCTGATTGCATG
CATCGTACGATCTGTTGGCTGATTCCACCTCGAGTTCCGGCAGCCAGCTG
CTGACGTCAAAGTCTTTAATCGAAAGTCGAGGCGTTGTGACCCACATACA
GGCGCTGAAAGCACAAGTGTTGGCCTAGCCCTTAGTAGCTGGCTGAATCG
GCCGGGCGCGCAGATAAGGCTAGAACAACCGCCCGACCGCGGATCCCATG
CACCGCACCACGTACTCCTTGCCGGGGTGTAGGACATACACTTGGCGAAA
TTGTGGCGCCCGCTCCCTCCGCTTATCAAGGTGTATGTGTGAGACAGGTA
TTCTAATGAATTTTCTCCGGCAGTGAGCAATAGCAGGCGCAAAGAAGGGA
GTTCCCCCTTTTTGCGATTCAATCGTTTTGTTTGGTCTACGAAATTCTAT
TTCTAGGTATGTGCACCTGATATATAATAATATACATTTTGTATTACATC
TATGACAACACTGTAATGCTGCGGCTACTTAAAATGTACAACTTTTGTAC
TACAACATTGCGTATACTTAATATTTGAGTAACTTGGTTTTTATACCTTA
AGCTTGCTGATCTGTGTTATATTTAATATTTATCTTTGCCGCATGGCAAG
ATATTATTACAGAACATGTATTTTCGTATCTATTTTTCTTCTGTGCAGTA
ATAACATAACATTTCTCTTCAGTGCAGTAACAACATAACATTTTTCTTCT
GTGCAGTAAAAATATAACATTTTTCTTCTGTGCAGTAAAAACATAATATT
TTTCTTTAGTGCGGTAAAAACATGACATTTTAATTCAGTGCTGTAAAAAC
ATGACATTTTAATTCAGAGCACTAAAAACAACATTTTTCCTCAGTGCACA
GTTCGAAGGCGTCTACGTGCGCTGCAGTGCGAGCCCCGTCGTTAATTTCA
CCACTAGCCTCCTCGCACAGTGAGCACTCTGATAAGACGCCGCCATACAC
ATATGTGTACATATACATAAAGTAATATATGACTGATTGTCTGCCGAGGC
TCAAGACGCCGGTCGTCGTAAACAGCTTATCAGCCGGGTAACCGATGTGG
TTACGCGCTGGAAACCACTGGAACCAGATTGAGAACCTGTCACAGACAGA
GGGCGAGACTCCGGCGGCCACATGCAATCACCCGGCGGAGCAAAGTACGC
GGATCGACGTCATCGTGGAACGCTGACGCAACGACCTTGTCGAGCGGACC
GCCTCCTCCCGACGCTTCCACACGCCACCCACCTTAAAGTCCAGCGGGCA
GTGAGTCACCAGTCGCCAGTGACTCCCATTAGACCTAATTCGATGACTGG
CAGTCTTGCGGATCACAGATTACAGGATGTGGGACGACATAGTTGGTTTT
CTGGGAATCTCGGAATACCACTGAGCAATGCCATGAGGTTGACTTTCAGT
GTATGGCGTAACTGACTTGGATTACGATTGGATTACAACACGGAACTGGG
GTGAGTTTATGGTGATATTTTCCAATTGCCTAGATTATTGATGGAGTCAT
GTAAAATATGGCAGCTTACTTATCATAGAATATTTTCCCTATCCCCTATC
ATTTTAGCATGAAGATCTGCGACTTTAAGTGATTTGTTTTTGATGGATTT
GAAAGATACACAATTGAAACATCGCCACACACAAAATGAGACTCCGCCAA
TCGATCATTAGTTCATTAGTTCTGCTTGGCCATTAGAAAAACCCTTCTTT
ATATAACACGATCATCCGATACGATCCGTAGCTGCTTTCAGCAGATTTTT
GGCCAGACATGCCCTGAGGTCTCAAAACTACACAGACACCTTATACACTC
AAAATCGATATTTTTCGATGCTGCTCTGTCGAGTTGGGCTTTGTTTTTTT
GGTTGCTTTGACTTTGGCGCCGTCTAGCTCAAAAATGTCTAAAACTGTCA
TTAATTAGAATTTGCAGCGTGTCGAGTCTGTGCCATCCGTCGTCGCTTGT
CTGGCTGTTTGGCATTAAAATGTTAACCACCAAGAGGCCAAAAGGGGGAC
CAGATCGCATCGCGAACGTTTCTGGAATTCCCCCGCCGCAAAAAAGAAAG
CAAGCCACAAGAAAAATTAGCCAGCAAGCGTGTGTTTNNNNNNNNNNNNN
NNNNNNNNNNNNNNNNNNNNNNNAACAACAAATAAGAGTTAAAAATAATC
ATAAATAAAGGTTGGAAAATAAAGCAAATAGCGCCTGGGACAAAAACCAG
TCGGAGCTGCCGTTGGGGACTCCAAGTGGCGGCTATGTTCGCTTCGGTGG
TTTGGCGACAGCGGAGTGGGGAGTGGGGCAAGTGGGGCAGCAGACGGGCC
CCACTCTAAGCCACTCTANNNNNNNNNNNNNNNNNNNNNNNNNNNNNNNN
NNNNNNNNNNNNNNNNNACCGCCGAGCAACTCTGAGCCACTTTTTAGCCA
CACGCGCCGCGCTTTTGTCATAAGCCTGTCATAGTCCACGCGACTGCAGC
TGAATTCACACGCTCATTGTGGTTTATTGTACGTATTTCTTCCATCTATT
TTTTATTCCATTTGATTGTATTCCACTTCGTGGAATTCGCGGCGACATTC
CCAGCACACTCGTATATATACGAGTATGTATGTAGCTTAGTCTACTGACA
TGTGGATACATATATGGATAATGGGCCACAGTCTGGCTTGTGTGCTAAGA
ATCGGACTGCCTCTTTAGGCCCAGTTTCCTAGGCCAGATTTGCATCGAAT
TAACAAACTCGAGCAGGGCTCATCTTCTAGTTCTACAGCTAATTCACTGA
TTTTGTAATTTTTGAAATTTCCAGTTTTGAACTATGCAAATACTGAAATA
TTCCATAGGTCCTCGTAGTAGCGAGAATGACTATTTTTTAACTATTTTTG
GAGGGAGAATAACTACTGTAATTGCCTTTTCCGACACTTAATTTGCAGCC
GACGTTCTGTCAATTAGCTCCATGGAATGGCACAGTACCTGTGTGGGCGT
TTGATTGATGTTAGAAACGCCGCCGCCAACTGCCAAACAGGTGTCACTGC
CATCGGGACCGGAATGGGGCTGGAATGGGATCGGGAGTGGAGCCAGCCAG
CTTTGGAGTCGAGTCGTGCTGGTTTTTCCCCACCGAATTGGCTGCACGAG
CAGATAAAGTGCCACATAAATCAAGAGCATGTAAATAGTTAAACGCGTGT
GTGTTCCCCTTCATTAGCTCATTGAAGCTCATGACCATTGGCCATGTGCA
CACTAAAATATTAATATTAATAATAGGAAATGCTTAAAAAAAAACAATTT
CCCTAATAACAATTAAGCGAAGCATATCTGTTATTAGTTAGATGGCAAGA
GATATGATCTTTGTTGGCCTAAAGCCATCTTGGTACTTATCAAGCTACCG
ATACCTAATCGAGCATCATTTGAGATACATTGTTCTGTGCACTTATAGAG
TGATTGATTGGGCCAACTAAAGTTCGATTAGCTGCGAACGAAACGCGCTT
GGCTTCCAAACTGTCGAATTCTCGGAAGAAGAAGTCAGTTAGTAAGCAGC
GAATCGTGGCACGTTTTGGTAATTATGGCTCAGTTTACGATCACTGCCAA
AAGTCCACAACTTCGAGCGTCTTTATTTACCCCTTTTCAGAGTTTCGCAA
ACGCGTGCTATGTATGATTTGCGTGTCGCCACAAATCTTCAGTATCAACA
NNNNNNNNNNNNNNNNNNNNNNNNNNNNNNNNNNNNNGTCAAATGGTCAG
TGCAGAAAGTTGCGTAAGAAGCCACTCATTTTTATTGGCTTTAGAACTGC
TCCCTTTTGGCCCGTTTTTTTCGGCCCAAATGAGCACGTGTAAGCGTCAC
GCTTGAGTTTTTTTCCCTTTTTTTAACAGTGTTTTACGTAAAGGTATTAT
TGAACCGAAGGCGTTTAAAAGCTCGTGAAACCTGTAGAGGCATTTTCAGT
TGGGGATAACCGTATTATGACGAATTCTCAAGCACTTACCTGCGAATTTC
CTTTGCACAGAAGAGCATTTAATTGGGCGCGGAATCATTATATTATAAGG
TATATTTTTAATAGATGCGGATTTAGCAACAGATGTTTTCAACGTTACGT
GTTTCAATTACTTGGCAATTGATATTTATACTTAAGCCACAAATTCTATT
ATTTCAAAGGTGGTTTTATAATAGCAACTGTTACGGAATAACCACTGCGA
GTGTTACGATAAGTCTAGTTTCTATTACGTCAGGCTATTTTGTAATAGAA
CATTAATGCAAATTGACAGTGTACTTAGTAGTGAAGTGAAAGCTAGGTAT
ACAATTAAAATATTTGTATAACATTATAATTTAGTGCATATTTTTTAAAT
TGAATAATTTTGATTTTCAAATTTAGTCTGAGCAATGCAGAGATATCTAA
TCCAAAAATAATGTTGCTCTAAATATCGGTCAAGAAGCTTCAGATTTCTG
TTTTTAGTTTCTTTCTTTTAAGCCGAGCGTAGGGTGACAGCTCCCCTTTA
ATTGCAGATCAATGAAGTCTCATGTCACATAAAAAAAAGAGCATTAAAGA
AAAGCGAAAACTGCCAATGTCAACTGAGTCGGAATTTCGATCCAAAGTCA
ATGCAATGCTTACATAACGTAATGGGGTCACTTAACCCGCCAATTACGCA
AGCGAACCGAAAAGAAAGGGAAGCGAATAAAAAGAAAATACTTATGCTGG
AAAAGTGAAATGTTTTGGGGGAAAATCGCACAACGCTGCGACCCCGAAAG
GTGCGCCAAAATAGAGAGTATCATCCTCATCTCGACACGCGCCTGCTTCA
TGAAATCAGATTAGAGATGCCAAGCGATCCGNNNNNNNNNNNNNNNNNNN
NNNNNNNNNNNNNNNNNNNNNNNNNNNNNNNNNNNNNNNNNNNNNNNNNN
NNNNNNNNNNNNNNNNNNNNNNNNNNNNNNNNNNNTGTCCCATAAAATGT
TAGACAAACACACTACACTTTTGTTACTATACTACACTTAATAATAATGA
TTTAAAATATACATATGTACATACTACAAAATTCGTTTGAAATTAAAATT
AAGTTAAAAATGAACCAATCTAGACAAGTGATCATTTCAGACTAATTTTT
GGGTTTTTATATATTTTTCGTATGTCAAAACAAGTGAATATTTTCAAAAT
ACCCAGTTCAAAAACCACTTTCTTTTAAATAACACTGAGTGGCTCCATTC
TCATCGCTGATAATTCCGAGCGGCAGTTATCCAGTGCGGTATTAAAAGAT
GAGACTGTGCCGGGAATCGGGGAATATATGTTTGCGTATATATCAAGGGC
CGGAGAAGATCTGGCATGGCGACAACAACGGGTGGAAAAATAACAAAAGC
TTATGAGCAAACAACAAACAACGCGGCGACGGAAACGGCGACCGCTCCGC
TCGCAAGGGGTGGAGCAAAGGGGGGCTAGGGGGCCGGCGGGAGCAATGGA
ACCGCGCCAAGATTGTGCGGCACGTGCCGCTGCCGGCGTCAGCGGCAAAA
GGTAAATGGGGGCCAAGCGAGTGCGAGCGAGCCGGCGATAGACTGCCGCC
GAGCGCTTTCCAGCGAGCGACGTGCCATTGATCGCGAAAGCGCTTCGCAN
NNNNNNNNNNNNNNNNNNNNNNNNNNNNNNNNNNNNNNNGCCCCCTTCAA
GTCGCCACAATCAATCAATCGCCCCCTATCGCTTTTTTTGGGGGGAATGG
ACACCTGCGGGTTAATGGAGCATGATGGCGGTTCCAATTTGAATCCGGAG
CCACCGGGCGGTGCACAAATTATCACGAGTTGCCTCTGGCGAACGGCGGC
GATAGCTTCTGCAAACAGCGAATATTTCGCAAATGTACTTAGCGTTTTAT
TGAATTATCGCGGGCTAAAATTACCGCTTAAATGTACTTGACACATTTCC
CTAGTTTTACGGACAACGAAAATGTTCACCTGTAGGGAGTATAGAACTAC
ATAGAAGTTTTAGCGCTACTTCTTTTAAATAAATAAATTCGCATTATTTA
CTTTAATCTCTGTATTATTTTAGGAAAAACAATAGATAAGCGCGTATATT
GATTTAAATATAACGCCAGAGCAGAATTATACATTCCATTTCACTGATAT
ATTTATCATTTAATGGCCATTATATTTTATTAGCATATTGTGTATATACA
GCAGTTCTAAAATATGTAAATTGTATTAATTAAATGTAATCAAGTGCAAT
CCCCCTAATTAAAATTTAATTTATTTAGTAAGTCAGTTTTCTAGCTCAAC
AAAATAATGTTAATAATCGCGTAAAGTGAGTGAAATACGAGCATGTATCG
CCTTAAAGTTTTCAAGCCGAACTCCCAGCCACACTATCATTAGTTTTCCT
AGCTATTGTATCTCTCTGCTCCAGTTAATCCNNNNNNNNNNNNNNNNNNN
NNNNNNNNNNNNNNNNNNNNNNCGAACTTCCAGCTAATGAGGTGTTTCAG
TATTTCCTGAAATTAATTTGGGTCTCTCGCTGAGTACATTAAAACCCGAT
GAATAGCGCGGAATTAATTGGTCAAAGGTCGCTTACTCAACCAAAAAGCC
ATCGGCCCACCCAGGAAAATGCGCGTACCATGGTAATTAGAAAGTTCAGA
TCTATAAAAAGGCCAGTGTTAATTTGCAGCTTAGGGAATGGTCAATAGGG
CTCCACCGGATCNNNNNNNNNNNNNNNNNNNNNNNNNNNNNNNNNNNNNN
NNNNNNNNNTTTCTCAACTTGGGAGCACGCCAAAGCATCACACAGACGTT
TCATGGGCTCCGGCGGTACCGGCTCCAAGTCTAAAGTGCTCGGGCTTGCT
GACGCACGAGATGATTATCGGAGGGCGGTGTGCTTGGGGGCGGGGCGGAG
GGAGCAANNNNNNNNNNNNNNNNNNNNNNNNNNNNNNNNNNNNNNNNNNN
NNNNNNNNNNNNNCAATCAGCAACACGAGCAACAGCCCCAATTGAGCGTG
CTGCTCGTGCTGGCAGCTCGTGCCGTCGAAATACAGCAACGCCGATCGAT
