# Supplementary material for: SMCis: An Effective Algorithm for Discovery of Cis-Regulatory Modules
Source: PLoS One. 2016 Sep 16;11(9):e0162968. doi: 10.1371/journal.pone.0162968 (PMC5026350; doi:10.1371/journal.pone.0162968)
Supplement: S1 Datasets — (ZIP) [file pone.0162968.s001.zip › dataset/Drosophila/Masked/dere_gg17432.fa.masked]

>scaffold_4770:17045941,17085940
TCATTAAGTTTATTTACCTAAAATACAAATCGAAGCGTACGCCCTGTGTA
CAGACAGTTTAAAAGTAGTGAATAATTAATTGACTAATTGTAGCAGCGCC
ATGCCGCCGGCAGCAGGCGATCTGTCCAGCTCTGGTCGCTCAGGCTGCAG
TTCTTTAAAGCGTAATGCTCCATGGCGTATAGTGAGACCAGCGAGGCGTT
TCCCAGGATCAGAGAGAACCACAGGAAGATGTTGCCCATCACTTTTGGTG
CACTCCGCATCAGGAATACCAAGGCAACACCCACGACACCAAAAAAGAAG
AACATCACTGGGAAGAACATTTGCAGGGCAAAGCCGAGCACCTGCTCATG
GACCACAGCGGAGATCATAAACACTGCCAGCGAGGCGGCCACCTTGGAAC
CTCGGAACACATGAGTGTACATATCTTTGTACACGTACTCGTACAGCCAG
TCGTGTACGACGACATTCCAATTTCTATAGTAGGCATCGTACGTGTGCGA
CGTCCACCAATCCTTGTAGAACATTCGATCGCCGAAGCGCAGCAGCTCCG
ACGTGAAGTTGAGCCACGAGTGCAGGATTAGGTAGAAGCCGCAGAGGAAG
ATCACCGCGCTGGGTAGCATCATGCCGAACAGCTTGAGGATCAGCTGGGA
AGGTCCCATTGGTTCCAGGCCGTACTGTCCGAAGTGCTCGTGGATGTGCC
GCTCATGGATGAACGCGTACAGGAAGGCTATGGCCACCACCTCCAAGAGG
CGATTCAAGGCGAATTTCCAGCGGATGTGGGAGGTGCGCGGATAGCTGTC
TCGGTAGATAAGCGTGGGTGCAAAGAGGAAGTACGTGTAGCAGCTCAGCG
GCGGCACAAAAGGTCGCCCACTGGNNNNNNNNNNNNNNNNNNNNNNNNNN
NNNNTGGCCTTGCCATTCAGAACCCGCTCTGCATTATACCGCACAAAAGC
GTGCATCTTCATCAGCAGTCGCGTGCTCTCGAGCAGCAGGACACACGCAC
TCACGAAGGGCAGGTTGAACTTGAGACAGAGCGAAGTCGACACGAAACAG
AAGACCAGCTGGGAACTGATGTACAGGATGAGGCAGCTGTGCGACCAAAA
GCGCTGGAGGGAACCTGCCGGATGGGCAAACTGATTACAAATGATGTTTC
TAGAAATACGGTTCTTCAAATGATATTACTATTATATTGCTGCATTTATC
GTACTGTTCTTAGTTATTAAGCTCATTTTGTAACAATCAGAGCAAATGCG
CAAATAAACGTTGTACAATTCAACCGAGATGAGTAATTTGTAAGTGATTT
TCCTTTGTTAAAAGGGGTGTCGTCACATATTGTTGGTCAAGTGCCTCAAC
AAAAGGCTTAAGTTATGAGCTTTTAACTACCTGCACTTTTAATAAAGTGC
ATTAGTAACTTTAACTTAACTTAATTATTTTACGAGAATTGGATCAGCCC
ACTTACCGTGCGTTTTCAGCCTGTGCCTGACCAAGGCCCATCCGCGGAAG
GCGAAGTAGAGGGCCAGGACGAAGACGTGCTCCAGCAGCCAAACGCCCAT
CACCCAGTGCAGCCGGCGCAGACCGCCCCGGAAGGTGCCCAGCCCCAGAT
CGAAGCGGCCATCCACAAAGTAATCGTAGCAGATCACGTTCAGCAGGAAC
ATGACCAGAATAATGTAGAAAATGTGGTAGATGGTGCGCATGTGCTCCAC
CTGCAGCAGTGCGGTGAGGTACGATTCCCGGACAACAAACACTTTTTCGG
GCAGTTGTCGTCGCGGCTTGCGGGCGGATGTTTCGCTTTGGAGCTGTGGC
CTTGGTTGAGTGCCATTTGCATGGCTGTTTGGGGAGTCACTGACGTCTGC
TGGCGCTTGGCTGGTCACGCGATTGTGCCAGGTGCTCTTCCGATCCGACC
TCTCGAAGTTGGGGAACTCGTGGGCACGCAGCTCCCGCTGCCGCAGATCC
TGCAGCACATCCTCCACCATGCAGGACAGGCGCTGCTCGAAGTCGCTCAG
CATCTTGGACTGGAACTTCTGCAGCTTGTCGTGTACAAAGCTGAGATCGG
GCAACCTGGTCTGCGCCTCCTCTTCGCCTCCTTTTCCCTGCCTTTCCATG
ACTGTTACTCAAATGCTGTGCGTCTGCTTCTGAAACTTCCTTTGGTTTTT
CGTGTTAATCCAGCTGGTGGATCTTACAGCAGCAACTGCCCCCGAGGACG
TCAGTTAGCACAATGTACGCGTCGCTGGCGCGGCTGTGTTGTTTTCAAAT
CCGCGACGATAACGGCGCTTGCTGACTTAGCAGACAGGGGCGGCGCCAAG
GGGGTCCAATAAATATTATTATTATTTAAATTGTTGGGGGTCGAATTCAT
ATTCATATTATTTAAATTATTAAATGAATTATCAAGCAAAAACATGAAAG
TATATTTTTGATTATTCCCAATTGACAAAATTATGAAACGGAATTTATTT
CTATATTTCACATACCATTATTCTTAAGGTGTTTAGATGGTGCTATGTCA
CTTTATACAATTTTGTAAGCTAAAGTATTTTGAGTTGAGTTAAGTACTAA
GCATGAGACTACCTCCCTGCTTTCAGTTCTCTTAGTGCTCAGCTCTCTTA
GTCGCTCTCTTTCTGTGGGATCGGGCTCCAGTGAGAAACGCCCGCGACAC
TGGGCTCGGTCTCGAGTTCCCTAATGCTAGGTTTAAGTGCGCTACAATTG
TAATTGAAATACATTTGGATTAATACCTCGCACTTTGAGCAAGACGACCG
ACTGACTAGCTGTCAACGGCACTTTAATCAGTCTATTCTACGCCACAAGT
GCGATAAGCGCTGTCCATTGGCCTCGTGGCGGCTACTGATTCTCAGGAGG
CGAGTGCGAGTGCACTTGCACCCGATTTGTTTACATGATGCTGACCCGAT
TGTGGGGCAGCACAGTGGAGCCTCCCCTAAGGCCTCCCTCAAGAAATACA
CTTTTAACTGGTTCCTGATTTGGAGGGAAATTTACTTAACGTTCAATTTT
AACTTTATGTTTATATATTTATTACATTTCATTATTACTACTGTTATGTA
CGTAAAAAAGTTTAAAAAACGTTTAAATAAACACTCAATTGTACTGGACA
GCGTGGTGTTATAAGTTTAAATCCATAAAGTTTGTTTGCACGCAGCTATC
TCTATCAAAGTTCATGGATTTCATCGATAGCGGCTTATAAACTACCAAGA
TAAGCCACTTTTGTAATCACTTTGCGGCTAAGCGCACCTGTGATCGTGAT
GTACTTACGGAAATAGTCTGGGTAACGCTTGGTTTATAAGGCCAGAGTAC
TTAAGGCATTTCCCAAGAGCTACAAAAGCTGAGCAACTTTTGAAAATTAG
TCATGGAATGAATCACTTCAACCTAGCGTTGAAGGTTTATAATTAATTTT
TGGTTAAAAACCTTATCTTACGCTTACGCATAAGGAATGTTTTAAAAATA
GATTATTTCAGTAAAGAGTTAAAGCTAGAAATTTAGTTATGTACCATTAG
GTTAGTATAGAAAGCTTAAAGCGTTTTACATTACTTCTAAGTTAAATGCA
GTAATTAATAATAACAATGAAATGTATATTTTCGCTATCTGATTGCTGTA
GGTGCATTGAATCATTGAAAATGGTTTCCAAATATTTTCCAACAAATACT
TGTCTTGTGGGTGAATTATGAAATTTTTAATTAGCACATTTTTCAGAGCC
AAAGAAGTATACCAAAATTGGTATATAGCTTTGCTGCACCAAAAACATGG
CCCAAATTGCGATACATGTGCGTGTGTGTATTTGTATATTTTCTGTGAAT
TTTGGCATATTTAATTGCAAATATTTACGAGAGTGTAACTATATGCATAC
GTATGTATGTATGTGAGTATCCCGATGAGTGGAATAAAAACAAATACACG
AGCGCAAACATAGTGTTTTGATAGCGAAAAATGAGCCGAAATTAAAGCTC
ATGGCCATAAGTCCTGCGGTTCGCAGGATGCACGCANNNNNNNNNNNNNN
NNNNNNNNNNNNNNNNNNNNNNNNNNNNNCTGGAAATAATATTAATACTG
TGCAGACGCAATAACCAAAAATATTTATTATTTATGCGAAATAAACAGCA
GCGGCAAGAAAAACTCAACGCACACACACGCAACCATAAACCAAATATGA
AATTAATGCAAAAATGACAACAGCAGCCAGTGCGATAGCTAGAGCGAAAA
AATAACAGCCAAAAACGGAGAGTGTAATATATATGAAAATAGGAATAATA
AAAGCTGCTCCACTACCAGCACTCGTAAAGCACAGCGACCCAAAAGGACA
AAAAGGACCANNNNNNNNNNNNNNNNNNNNNNNNNNNNNNAAGATGCCGC
CCGAAGGCGGCCATTACGGAGCAACCGAACGAGCAGGAGATCCAGATCCT
TTGGTTGGGCTAGGAGACAGGCGTACACATAAAAAGACATTTTTATTGCC
CCCCATTCCGCTCAAGGGAGGCCAAGGAGGCCAAGGAGGCCAAAACCGTG
GAGTCGGGGCCAACACAAAAAAGAGGGAGAAGCAAAAAAGGCAACAAAAA
TATTATGCGACCGCATAAAAATCTATATAATTCATAAACCCGCACTCGGA
ATAGTGATGCCATTGTTGCGATTTGCTTTTTATTCGATTCTAAGTTGGAT
GACTGAAAAATATTTCTAAATATTTAGAACCTGAATATTTTTGTATAAGC
ATTGAATACACTTTCATAATAATTGGGATAATTAGCTCAGAAAATATAAT
TAATAAGAAGATAAAAGACTTTAAAATCTGATCTGACTTTTTTTTTTTCT
ACTTCAAGTTAAAAGAGTGTAATTTTTAAATGTGTATAGGTTACACATGA
AACCTTAATTGTTTAATTTAATCCTAATAGAATCCTTTTATTATATTATA
AAAATAGGAAGGCAACATATTTAAAAAAACATGATCAATGCTTTTATTTA
GCTGTGAGTAAAATTATATAACAAATTCTACAATTTCCCAAAATAAGGTA
TATGACTCTATAAGATATACAAATTCACCAAAAATGCGGTGAGAATGGTT
GGAGCATTTGAACAGTTAGTTGCGAGGTGGTAAACTTATCGCTATGGATG
ATATATGGGCAATTTGAAATAGATCGGCGGCATCACTGACCCAATGAAAT
TGTGGAAAGTTGGAGAGTGGAGAGCGGCGACCGGACACTGGAAGGCAAAC
ACGTACGCCGCTCTGTGGCGGCCATATTGGGTCATAAAAAGCACTCACAC
ACACTGCNNNNNNNNNNNNNNNNNNNNNNNNNNNNNNNNNNNNNNNNNNN
NNNNNTACGGAGCAGCATAAAAGCCTGGCCACAAACCAAAAGCGGGCCAA
CAACAGCAACAATAAAGGAGGAAAAAAGTGACAGCAGCAGCAGAAAAAAT
TTTATGATCCTGCCTGCGCAAAAGTTTTGTGAAGCAGAAACATATAAAAA
ATGTTGCATATTTTTGGGCATGTGGGAAAAGGGGCGGCCAAAGTGGGCGG
TGGGTGGTGTGCGCATATGCGAGTGTGTGTGTATGTTTTTTCATTTCCGT
TATTTGTCGCTGTATTGTTGGTTTATAGGCGCACCGTTTTGTGTGTCCCA
AAATGAANNNNNNNNNNNNNNNNNNNNNNNNNNNNNNNNNATTAGAAATG
GCGCATTTTTTTAATTTGGCAAAAAGGCCCATAAAACGCAGTGAAATAGC
TAACGATGATGCCATGAGCCATGATTAGAGTTTCAGCGGATGTAACATCC
ATAGAAGCAATGCTGATAAATATACATACGTACATAAATAGTTTTATACG
GTTTTGGTATTATATTAAAGACAGTTTAGCTTGCACCATGAATATACATA
TATGCAAAGTTAGTTATCTCTCCTTCGACAACGAATATAGTTTGAATTNN
NNNNNNNNNNNNNNNNNNNNNNNNNNNNNNNNNNNNNNNNNNNNNNNGGT
AAATAAAAACGTTACCGAAATGTTAAAAATAAATTTTGTATATACAAAAT
GTATATTTCAGTTTGTAATGTGTAATTCAACAAAGTTTATACATTATATA
GATATATGTATGCATACCATGTGATCAAGTATATAACTGCCACATAAATG
TATATGTTTTAAAATATTTTAAAATATTTTAAAAATATTACATAAATACG
ATTGCATCTTAAGAGGACTGTAGCTTACTCTTCAATCAAATGTAAATCTT
GTTATCGATCCAAAGATAGTTTACAGCACGTTGGTAATGCACTAGCCAAT
CCCCAATTTGCGCAGGAACACTTCCTCGCAGCTTCATTAGCCTCACGTCC
AGATTCCAAGGGAATCCGACCATATGGAAGTGAACAGAGAACCGGAATCC
AAAGCCAAAACCAGAACCATAACCAGACGAACCCTCTGCAGGATTCCATG
CTGGACTCTGGCCATTTCCTGCCGCCTTTTGGCCAGCAACGTTATTAGCG
TCTAACACATGGCTTCGCATCGTTTTCAGCTCCTGGGGGCGTTCGAACGA
ACGGGGGCGTGGCAGGTGGCACACGTTTGCAAAATAAACTAAAGCTGCAG
CGCCTGCCAGCCGGAATGGACTTTTGTTGACCCCACCGCCAGCACACAGG
ACTCATAAAAATATGCTTGAAATTGGTTTTGGCCGGAAAAAGGGGCAGAA
GGAAAGGCGGTGAGAATCGGTGGAGAAGAAAGAACTCTTAGCAATATTTA
ATGTCGCCAACGATGTCAACTGGCGGGGAAAATCGGGGGGAAAGCGGGTG
GAAAGCGGGAAAAACTCGGAATGAACATGGCGACTACGTTCGCTTTTGAT
TGTTTTGCAAACAAAGCGAAACAGTCTTTGGGAATCAACCAAATGCTGCA
CCTAAAAAAATGGGTATTTCATTTAGAAAATGAAACAAATTTATACACTA
TATATTTAGCTGCATAATACGAATGATTTAAAATATTACTTAAATGGTGA
GATATTGAAAACTACCTTTGATTTGGTAGACTTATATTAGACCCACATAC
TTTTTAAGATGTATTTAAAAAGCGTCCATGTCTATTTCAAAGTGTACCTC
CATCGCCGNNNNNNNNNNNNNNNNNNNNNNNNNNNNNNNNNNNNNNNNNN
NNNNNNNNNNNNNNNNNNNNNNNNNNNNNNNNNNNNNNNNNNNNNNNATG
CTTTTTGCGCTCTTCTTTTTTGCCCACTTAAACAAAACAAAGGGGAAGCA
GAGAAAACAAAATAAAAACGAACGGAAAAAACGTTGGCAACTTTTTTCGA
GGGTGGATTTTCATTTTGTACGGTTCATGATTTCGAACTCTATTCGCTCC
CCCAATTTCGCCCATTCAGCCCGTCTCGCTCGCACTCAAGTGCGGATTTT
TTTTTAGCATTACATTATTTGGAAATTTATGCGGGGGGCGGCCGATTCAG
TGACTCATTCCCATTCCGCCCATCGATTTTTTGACGGCCATCGAGGACTA
AGGTCGAAGGACGAGGGGTGGGGGAAATCAACCCAGCAAACGAGCGATTT
TTTATGTAGATTGGCCCATTATGTGGAATTAGTTTTTGTGTGCCTGCTGA
TAGAAATGGCGATGCTCGTAGGATTTTATTGGCTGACGCAGGCTTTGTTC
CCTAACCCGAAAAAGTATGCAATGTTTTTTTGCCAGACCCACTGGCCATA
AAAAATGAAGTTTTCAAAGGAAACCATGGTTATAGCAATGGGTTTACATG
TTTAACCGTTTTCTATATACAAAATATGTTGTAATACATGTGTATAATAT
CGTATTTTAAATACCAATGCTATAAGTTAGTAGTTAAAAATATATATTCA
AAAGCTACCTTTAGAGAAATAAATATTGTGCTTAATTATTTGCAATGCAC
AATCTTTTGATTAAACAGCTTGCCCAAATTATAGCATGAACGATTCGATA
ACCGGAATTTACTTGAGATTACAGTTCGTCTTTTGCTTACTATCTGCACC
GATTTTCAAAAATTTTCCGTTGAGAACAAAAACTTGACTGACCAATTGGG
CAAACACATCAAAACATTTTTATCAGTGCGAGCAAACAGAAACCGTCACA
ATTTAGCATACACATATTTGCATTTTTTATTGTTAGACAAATATTGATTG
ATCTTTAGCTTATTTGACCACTTTCCACACAACTTACTTTTCTTAAATGG
GGGACTTGAAATTTATTTGCTGATAAGCGATTAGCAATGGAACAAAGAAA
AAAGCGGGGAAAATGATGCGTAGAATATTCTGAATACAATAGCGAAAAAA
GTTGGTATTATTATTATAGCAAATTTCTTTCTACAGTTCAATTACATTTT
AAGCTACTGATTTTTATTCAACTAATAGAAGAATTTCCACACGTGATGAA
GTCAACATAAAGATAAATAAGTTTCTTACAATTCGAACATCTAAGATTGT
ACGGAAAACCCAACAGAGTCTCAGGCAAAGGGGGTTATATTTTCAACAAT
AGCTAAAGTAAACAATAAAATAAGTATATTTAAGTTACAGAAAATTAAGT
ATGTTTGAGAAATATATTTAAGCCAGGTATATAAGTGTATGTATGTAGAT
GCAGAAAGGTATTAAAAATTATTCTTAATTCTATTCATAAACAATACAAG
ATGTATATATATTGTGTAAACTCTAATTATTAAATCCTATTAATCAATTT
GAATAAAGNNNNNNNNNNNNNNNNNNNNNNNNNNNNNNNNNNNNNNNNTC
CTACGCCTCTGCCAAAGATTTTGGGATTGAGACGCTTGGTGGGTGGATGC
TTAAATAGTCTAGCCACGCCACTTGGGGTGGATATATAGATTCTATATGG
CTCTGAACTGGGTGATAATTTAACAACAACAAAACCAAATTGCCAATGCG
AAACTGTTTTTGTGTTTTACTTTTATTTTGCTCGGGTGCCTTTTTTNNNN
NNNNNNNNNNNNNNNNNNNNNNNNNNNNNNNNNTGCGGAAAGTGAGTGAC
ATATGAGGGGGTGGCAAACTCCCCCTTTGGGTGGTTGGTTTTTGCTGGTG
AATGTTTCTGGCACAAAAAGCAAGAAATTCACATAAAAATATACGACTTC
TCATTATGATAATACGAAAATAAATGACAGTGGTGTTTACACTCTAGCGG
TGAGCACGGAAAATGCTGGGGATACGAGGGATCCGAAGTTGTGGGGGATT
ATGTGGGGAGTGGGTCCAAGTGTTAATGCAGCCTCTTTTTTGTTGGGGGA
TGCAGAAATGCGAGCAATTCAGTGGTTTGGCTGGGCAATAATAATAATGC
GAGAAAAGGTCTTAGGAGAATATATCTAGAAAAGACAATATATCACAAGA
TAAGTTATACTTCAGTGTAAATTGAACTTCGTATATTAAAATACTTACAT
GTTGCGCTTTGGTGTCCTTCATTAGTACAGGGTATCCTTCAAGCAAGGAG
TGTTCCGGCTGCCAAAATAAATCCGGATTCTGGCATTTCAACGCATACAT
TAGAAAATAAAATATTCTGCTTTGTCCTCTTGCATCCTGTTTATCCGTGC
TAACGTTTTATGCCTTTTGTTCTTGGCGCCCACACCTTGGCGGAGACGAC
GAGTCCTGGCCGTCGTCCTGATGGCCGCAATCTTAGAAAAAGAATTACTT
ATTCAGCGCTTGACATGGGCTTTTGGCCTGGCCTAAAAGCATGCTGGCCA
TGGTTTAGGCCAGCTTGGAATGGCGTTGACTGTGCGACTAATAGGCTCGC
ATATTTATCGCAAGAAGTTCAATTTTTTATTCGCATTTGGGCCGTACGTT
TTCCGGCTTAGTTTGCCGGGGCCATTACCGACATTTTCCGCAAAAGAGCC
TCGGCCATTAGCTAATTCTTTTTGGCCCGGCCGNNNNNNNNNNNNNNNNN
NNNNNNNNNNNNNNNNNNCTTCGAGTTGGTCAGGAAAATGAGCAGAATTT
TCCAGCTGCCGCTGACGAGAAATACGTTACATTTTGCTGCTGCCACGAGT
GGGAAACTCGGGGGTCAACAATTAAATGCCATTTGCAATAAAAACAAACC
TGGCTGGCAATGAAAAATTATTTAAATGCGTAGCGACCCAGCATTCGCAA
ATGTCAAGACGGAAAAAGGTCAGGCAACCGCCGGTTACGGGTGAGGGTCA
CCCAATGGTCAATTAAAATCGCTCTAACCCGGAATGACCCCACCTCCGAA
CAATTTCGTACCAAATCGAACCATTTTTCACAACATGCTAAACAATGGAG
CGCAAATTTTCGCCGAGCTGCAAAAATCCATCGCTCGACTGTTACAGTTT
TCAATGTCGAGCCATAAATTTGACCCTAGCCACCCCTATATGCCCTGTGA
ACTGGCAGCTCTCCTTAAGGCGTCTTAGCCGTGACCCCGAATTGATGCAA
TTTCTCCCCCCGNNNNNNNNNNNNNNNNNNNNNNNNNNNNNNNNNNGTAT
TCGCATTAATTTTAACCTCTGGCTGACGCTGACAAGGGGTCAGGATCAGA
ACGCTGGCGCGCGTTCCCANNNNNNNNNNNNNNNNNNNNNNNNNNNNNNN
NNNNNNNNNNNNNNNCTGACCAATGGGCAATGGCCAGGGGCCAACCCCCG
ATCGCCGCATCTGTAGCGCCGCAGGGGTCACGAAAGTGTGAAAATGTGGA
CTGATTAGACGGCACATCGTCCTGCGTCCAAGGATCTCTGGGGTGGGTGA
GTGAATCCTCGAATACTTGGCGCTTATTTCCCAATGCCGATTGCCTAAGC
TTGGGATTTGGTTTGGGTTTGGTTTTCAGATCCTCTCGGATGCTGAACAA
TGGACAGTGGTCGGGGCTGAAAAGTCCTTTTTACATTTGTCCAATGCCCA
ATGTCCGAATCCATTTCGCTGGCGACTTAGTGGCCTTAATTTCCAGCGAA
TTACGAATGTAATCGCGCCAAATGCTCGGCCATAAGGATCGCATATAATT
TGTGGGATTTTCAAAAATTTTCCAGGACCGTTACTTACGGATGGAACATT
AAAATGATTATTCCTCCCATACTAAATCTTACTTTTATTAAACGGCTTAT
ATGTCTGAAAATAAAATTTAAAAAAATATGTTCATATTTTTAAGTATTTG
TTATTAATTAAAGGGCTNNNNNNNNNNNNNNNNNNNNNNNNNNNNNNNNN
NNNNNNNNNNNNNNNNNNNNNNNNNNNNNNNNNNNNNNNNNNNNNNNNNN
NNNNNNNNNNNNNNNNNNNNNNNNNNNNNNNNNNNNNNNNNNNNNNNNNN
NNNNNNNNNNNNNNNNNNNNNNNNNNNNNNNNNNNNNNNNNNNNNNNNNN
NNNNNNNNNNNNNNNNNNNNNNNNNNNNNNNNNNNNNNNNNNNNNNNNNN
NNNNNNNNNNNNNNNNNNNNNNNNNNNNNNNNNNNNNNNNNNNNNNNNNN
NNNNNNNNNNNNNNNNNNNNNNNNNNNNNNNNNNNNNNNNNNNNNNNNNN
NNNNNNNNNNNNNNNNNNNNNNNNNNNNNNNNNNNNNNNNNNNNNNNNNN
NNNNNNNNNNNNNNNNNNNNNNNNNNNNNNNNNNNNNNNNNNNNNNNNNN
NNNNNNNNNNNNNNNNNNNNNNNNNNNNNNNNNNNNNNNNNNNNNNNNNN
NNNNNNNNNNNNNNNNNNNNNNNNNNNNNNNNNNNNNNNNNNNNNNNNNN
NNNNNNNNNNNNNNNNNNNNNNNNNNNNNNNNNNNNNNNNNNNNNNNNNN
NNNNNNNNNNNNNNNNNNNNNNNNNNNNNNNNNNNNNNNNNNNNNNNNNN
NNNNNNNNNNNNNNNNNNNNNNNNNNNNNNNNNNNNNNNNNNNNNNNNNN
NNNNNNNNNNNNNNNNNNNNNNNNNNNNNNNNNNNNNNNNNNNNNNNNNN
NNNNNNNNNNNNNNNNNNNNNNNNNNNNNNNNNNNNNNNNNNNNNNNNNN
NNNNNNNNNNNNNNNNNNNNNNNNNNNNNNNNNNNNNNNNNNNNNNNNNN
NNNNNNNNNNNNNNNNNNNNNNNNNNNNNNNNNNNNNNNNNNNNNNNNNN
NNNNNNNNNNNNNNNNNNNNNNNNNNNNNNNNNNNNNNNNNNNNNNNNNN
NNNNNNNNNNNNNNNNNNNNNNNNNNNNNNNNNNNNNNNNNNNNNNNNNN
NNNNNNNNNNNNNNNNNNNNNNNNNNNNNNNNNNNNNNNNNNNNNNNNNN
NNNNNNNNNNNNNNNNNNNNNNNNNNNNNNNNNNNNNNNNNNNNNNNNNN
NNNNNNNNNNNNNNNNNNNNNNNNNNNNNNTTTATGATTTTCGCGATTTT
TCGTCATAACTCGGCCAAAAAAAGTTGCTCAGACTTAAGAGTAACTCTTT
TTTACATGGCAAAAATGGGTTTCACAATTATTAATATAAGAATTTTCTAA
TGCTTACGAATGAAACTCCTAATAATTACTTTAAAGAGAGCGTATAAAAA
TGGTTTAATAAAACTTGTTAGGCATTCACATTTTTAAGAACCTTAAAATA
CTTACGTGTTACTTTCGGGTTTTTACATTTTACTTTTATATTCATAAAGT
TATATATTGCTTCCAAACGAACTGGATATTTTTCCTACAAGTTTTTCAGT
ATTTTCCAAGTAGTAAAATGTTAAAACCGTACAACCCTTCTTCACTCGCC
TTAACCCATTGAATTCACCCAATAAACCCACCGAGAGCCAAAATCGAACT
TAACCCTTTCGCCTAATGACCAAAAAAAAAAAATTCCAAGAAGATCGCGG
CTTGTAAAAAGTGCAATGGAGTTTTCGCTTAACCCGTTCTTCGGCGAGCA
ACTTTCTCGTCCGCAAAAGGGTTGAGGAAGTTGGGATTTGGCCGTGCAAC
GAGGATCAAAGGACAAAGGACACCATAAAAAAGAAACAACCGAGGCGTCA
TAAAGAACACAATGACGCCGACATTAGCTGGAAACAAAAAGAGAAGAGAC
AACGCAAAGCACACAAATTGTGTGTGCCGTTTCGAGGGAAGCTGGCAAGG
ACACTCACAGGATGCGATTTTTTCTTAATGGGTGAAAGGGTTGAGGTCGC
GCACAAAAAACGGCAGCCAGCTACCTGCCCACACCACTGGTCATAAAAAA
CTAAATATTTTACAATCGCCTACACAAAATGGGATGCCTTACGCGGAAGT
GTGTTTTTTGTGACGTTTTTTAAGCTTCAAACAAGATTGCTGGTACAATT
GTATATAGAGCGAACCGCTCTAATGACCATTAGACTCATGGATATTGTAT
ATCTGTGCATCTTTAGAAGTTTCTCGCGATTTTCCAGCTACTTTCATTGT
TAATCGAAGGTCTTACCTGACCAAAACAAACCGGGACCGAAGCGAAATCT
ATGGAACAACATGCAAAGCGAGTCGCCTTCATAAAATCTCATGGCGTGTC
GACTGAAAATCCACCAGACGATTGTCCTGCGTGTCCTGCCGTCGTCCTTC
GCACTTTTGTTTGGCCGCATAGCCAATTTTACGGCGTAACCATTAAGGCG
GACAATGAAAATTAGAGCAACTATTCGCCCTGTCCCCGGGACCTCTGCTC
TAGTTTCCTTTTTTAATCCTTCGGTTTTTCGTGCTAAAAAAGGATTTACG
GATGTTGGCCGAACGCCCGTCCACAGCCCGTCCTGTTTACCATAACATTT
CGGCGGAATTTTCACGCAGCCCTCACGCTTTCGTCCCATTTTCGTGGGCG
TAACTCGCGAGCACTTTTCGCATCTGATTTATGCGAAATGCTAATTTTTG
CGGCTTCCTAAGGGTTTCGACATGCTTTGGAAGTGTGCAAAATTTGCCAG
CGAATGTAGCAGAGATTTGCAAGTGTTTTTTGCTACCTAAGGGATGCAGC
ACTATTCGGTGAATCGTTTGTTATTGCTAGGGAATAAGCCACGAAGTGTC
TGAGCACAACATTCTAGTCAGATATTTTCATTTACCAAAATTATATTCAC
GTATCGGACACTTAAAACATATTTCTCTTTTCGTTTCAAACTTTAAGGAG
CAGATAGGTATTGCATTTCTTTAATACCGGAATATATATGCATATTATAT
AATAAAAACTTTTTTTATTCAGCTTCCGAAACCCTTAAGTATGTAACTAC
TCTTCAAGTGCACTCTACTCAACAGTAGCGCATAAATCTAAGTAATTGTG
TGGCAAAACCAATTTGCACTTAAGATCAAAGAGCCAAATCGCCGTACAAT
AACCACACAAACCAAAACAGCCAAAAAATAGAACTCCCTTAAGAAGGGGA
AAAAAACTGAAGAAAAATGGCAAATCATCCTTGGCATGAAATCAGCTTAC
GAACTCAAGGTGATATCTCAACAGGCCGCCAGGATAAAGGTCAGAAGAAG
AGTGCGCCAAATCAAAACACAAAAAAGGCATCCTAATGAGATATGCTCTC
GAGGGGCGAATCGGTCAACCACAAAATCCCAAGCGCTTGGCTGCACATCC
TAGAGATACATTTGCATATCTGGGAGATGCGAAGATCAGGAGATAAAGAT
GTGCGGATCCGCCCTGTTGATCCGCCCAATCTTCCCCTCGAAGGATCTTC
TGTTGAGACAGCAGCAGGCCAAAGGTTAAGGATAAGGATCATTTGCATAT
GTGGCATGGACTTTCGGCAATTAGACGATCATGATCATCAGCATGTTTGT
GTTTGTCCCGATAACAGATAGGTATGTATATCACAGCTCATCAATTAAAA
GGTCAAGCGTGACGGTCCTTGGGATTATGTTTGTTATGTCCTTAACTTCA
ACTTTACATAACTTTCCGAAGGTATCTGGGTAGGATCCACACCCGCCCGC
CTAAGCAACGCTAATCGGGCTGATCAGCGAACGCTAATCGCTCGGGACTA
ACTGGATCCTCCGGATCAACGGCGCTGATCCTGCGTGATCCTGGGTACTG
CGTAATGTTGGATTATGTCCTGTGCAGCCGTGTACGGCTGGCCAACTTTT
AAATCGCTTTTAAATCCACATCAGTCTAGATTCGAGTCGCACTTCTTCGG
ATGCGCGGATTAATGAACTGGGCGGGCCGTTCAGGTAGCCCCTCGCGTCC
TTTAATCCTTTCTCCGCTAAGTCCGGTTGCAGTTCGTAATCCGGTTTGCC
ATGTCAACGTCAATGGCAGGTCTATGTCTTGCACTACCTGTTCCCGGAGT
CGTCCTTTTGGCACATATTCCTCTGGATATGTGAGAGCAACTTGTGTAAT
TTGCATACCGGCGGCGTTTTGTTTGCCCTGTTGTTGTGTAAATATTGCTT
TTACATTTTCCCCACCCCCTGCCAACGCCCTAATTTCCCCCCGTTCCACT
TTAGTTTTAGTCAAAATATTCGACATTAACACAAACAGGAGCTTGAATAA
AATAGCCAGAGGCNNNNNNNNNNNNNNNNNNNNNNNNNNNNNNNNNNNNN
NNNNNNNNNNNNNNNNNNNNNNNNNNNNNNNNNNNNNNNAGCGAACCTTT
TGCTTGGGAAAATAATCGCTCGAACCCGAGTGATACTATGAATGATAAAT
ATTAATTGGTAACCATAGACCTTGTCAAGCTAACAAAGATACCTTTTCGC
AAATAAGTTTAAAAAGGTGGTATACACCTATTATTCACAAACTACCTAGG
GAAGATTTTGAATTTCGGATGCTAATTGTGCCAAAGCTTTGGCCAAATTA
AGTTAACACGCACAGCAACAGGAAAATGTGTTAAAGCAACAAGGAATCTC
CTCGGCCCAAACTTCCATTCGGCCAAATTGCAGTTGGCTAAGTTGTTAAT
GTGTCTGGGCTTAAAGTTGCCCAAAAAACAATTGGCGAAGGCGCCAACCC
CCACCACCCAACCTCACCCATTTCCGCTCTCTCACTGTGGGCCAGAAATC
AATAATCAATAGTGAAGCGGAGATGCCAAAAAACGGCAAAGAGCCAAAAA
GGCAGCTGCAATCGGCCAAAATGCAGCGCCAGAAAATGCAAAAGGATAAA
ATNNNNNNNNNNNNNNNNNNNNNNNNNNNNNNNNNNNNNNNNNNNNNNNN
NNNNNNACGCCACCGACACGAAGGGGATGCTGTTTGGCTATTGCCGTTTG
GGGATGGGGAAAGTCACTCAGATTTACAGCTAGCATCCGCATCCGTTTTG
AGTGAGTTTCGTTACAATACTCTCCGCCTGCTCTCTCATTTCAGCTTCTA
CTGCTCCGTGTAACGGCTCTCGTGCGTCTTTGTGTTGTTGCACTTCTGGC
ATTTGTTTTTGCTTTGCAATTGAGATTTTAGATTTGAGTTCTTTTTTGGC
GAGTGCACTGCTGTGAGGAGCAGATTTTCAACTATTAGAAGAGCCCGCTG
AGCGCGAGTTTAGTCAGTTGTGCTCCGAGTCCCGAAAACGAAAGTCGCCA
GCATTGACAGGCAGCCACTAAAACACAAAGATAACCAAACATCCAAAGGA
CGAGACGTAACTGCTATCAAAACAAATATTGCCAATAAATACAATTAAAT
TCCGTGTGTGTGCTAAAAGAAAACCAATTGCGAAAAGACTCTTGTACCGA
AAACCTATATTTTTTGGCAAAGACCACTTCCCGCACATGCGCGAATTCCG
CGAAAAAGAAAGCACAAAAGCAAGCTAAAAAGCGAGGCCCAAAAAATAGA
CAAAAACGAAGAGCAAGGAGCCCCACATTGCCGCTCCCCCTCGCACGCAC
TGTGCGTGTTGGTCTAACGGTAACCGTGCCGCGGTCAAGCGAGAGAGTGG
GAAAGAGAGAATCCGCGAGTAAAAAGCGAAAACTTCCGTTCCCGGTTCCC
GTTTCCAAATTCTCCCCGAGAATTGCATTTGGACTGTCCCCAAGGTAAGT
AAATGGGCGTACCATCCAGTATCCTAGTTTTACACTGCATTCGACCTCCA
ATAAATCGTAAAAAACACATGGAGGTAGAAATTCGCAAAAGCTTTTCGCG
GATAAACAAATAAAGCAGAACAACTAATCGCTTTTGCGGGAGCAAATGCC
AAAATGTTGGGGTATCCAGTAATATACACAGTTTTTCAGGAGATTTATAA
GTTCTGAAAATTTTAATACAAATTGATACAAAATCAGTTTTTATTTGTAT
AAACCAGTTTGAAGCTCCTTTTTGGAATACACATACCAAATATATTTAAA
TATCATTGCAATTTAGTTGTTTAAAATTGATCTAATATGTGATAGATTTT
CGAAATAGCTGTCTTACAAAAGTCACGGATTTCGAATGATCGGGTATTTG
CCATTATGCTTCATGCACTTTATTTTATTTATGTAGTCTAATCTGATGAC
TGATAAGCATTTCGCTTATTCTTTGTTATAATCACCTTTAATCCCAACTA
CTCAACTNNNNNNNNNNNNNNNNNNNNNNNNNNNNNNNNNNNNNNNNNNN
NNNNNNNNNNNNNNNNNAACCTTAGAANNNNNNNNNNNNNNNNNNNNNNN
NNNNNNNNNNNNNNNNNNNNNNNNNNNNNNNNNNNNNNNNNNNNNNGAGT
GGTAAATCATTTGCTAAAAATGCAAACGGCAAAAATTCTAAAACAATATT
TTAAAATCTGTCTGGCTTTTGGCCGATCTTCGGGTGAACTTGTTTTTTGC
CCGCGCTGTCTGTTTTTGCCCAGAACTGCAGCGAATATCCAACCCCAACC
CCAACCCCCACTACCCCCCATTCGCCCGTGCTAAACACCGCCCCTGGCCA
CGCCCCCTCTACGCCTGACAGCTAATTTTATTTGTTTACATGTCGACTTT
CATGTTGTTTTTTTTTTCGCCTTCCTGCGCCCCCCGCATATAACCCCTTC
AATTTTTAGCATTTCTTTCGCTTCTTTCGGCAAATGCATTTTCGACTTTT
CTTTTTTAATAATTTAAATTTAGACATCGAACTATAATTCAAAGTCAACG
TGGCAATTTTTTAATGGCAAATAGTTTGGCACTTGCCAAAATGCATTTCG
AATATAATAAATACACCTAAGCCGACGGTCGTTGGCGGTGTTTTTTGTTA
GGATCCCCATCATCGTCGCAAGATACTTTTGCAGAATTGATTGTCAGTCA
GACAGTTTTAATGTGTGCTGACAAAAAGAACCGAGCGCAAATCAAACAAA
TGGGGCTTTGTTAGGCGCATAAAAATAAATATGCACATATTATACGGGAT
ATATTTATAAACCCCAAATGACATTGAATCACTTCAGCAGCAGTGCAGTT
TTCCCTAAACGAATGCAGCTCCAAAAAAAAGAAGAATGCATTTCACCAGG
CACAACAACAAGTTGTTCTAAGCAACAACAACACGGCNNNNNNNNNNNNN
NNNNNNNNNNNNNNNNNNNNNNNNNNNNNNNNNNNNNNNNNNNNNNNNNN
NNNNNNNNNNACGTTTGTTTGCGGGCATATCCTGCTCTTGGCTTGCTTTT
TGTACGGATTTTTCAACAAAAACATTTTTTGTGTGGCGCATTTTCTGCGT
TTGCGAATTTTTCCATTTTTGCCATTTTCATGATATTTTTAGAGGGGTAA
AAAGGGGGCGGTGTTGGTGTGGTGGGGGGCGGGGGGCACCAAAAACGACT
AGCACATGTTTAGTTTACTTTTGCAGTTTCGGTTGCCTGGCTGCACTCGT
TGTGGCCGACCCCCCACTGCCCCCAGTCCCAGCCCCCACTGCATTCCCCC
TCTTCACCCCTTGGCCCACGCCCCTGCCCGGCGTAATATTAATTTTACAC
TTGGCCTTTAGTTTGGCTTTGTTGCTGTTGTTGGGCATGGCACAAAAAAG
CCCAGACGAAAGGCGAAAAATTCTCTTTGTTTCATAGTGCACACACTCAC
ACTCACAAACTCGCACTGCAATTAATTTTGGCTTTCTTTAAAAATATCCA
CAAAAGCGAATTTAAATAAATATGCTAAGCTTCATTTTGTTGTGCACTTT
CTGTTTCCTGAACCATCAATTACGGCAAAGTATTGTAGATATTTCAGCTG
CCAGATAGCACAGCACCATCCCATTATAATATGCCGTATATGCCCCATAC
TCGTTTTGCGTTTTTAATAATATTTACTTAAAAGCACAAACAATTAGCCA
AAAATGCAGCAACTGCACAATTTTTCAGCGTGAAATTGGAAATGGAAAAA
AAAGTAGGCAACTGCGGTTGAACAAGAAATTTTAATGCGAGAATTATTCA
AAGAACTACGCAAATCAAAGTGAAATGTCGGAAAATTGTTGCCCGAAAAA
TGTTTTTCGTTCAGAATGTATTTAGATAGGTATTTGGAAAAAGCGGCGGA
ATTATATGAAAAGTTAAGTGGAAAAATACTGCCATTTAAACTGGCAATTT
GTTAGTCCATCGAGTTTTCCCGCAGGTGTAAGCAAGCAGTTCTGATCCGT
TAATTTAGTTAAATCCCGCAATCCNNNNNNNNNNNNNNNNNNNNNNNNNA
CTACGAAACTGCCTTCCTTTGCTGCCTACTCCTGCTGTCGACTCTCCAGC
CCAACCTAATCCCCATAGAAAACCGAGGGAAAATTCGCAGCTCGCTGCTA
AGCTGGCCATCCGCTAAGCTCCCGGATCATCCAAATCCAAGTGCGCGTAG
TTTTTTGTTTCTGCTCTAATCCAGAATGGATCAAGAGNNNNNNNNNNNNN
NNNNNNNNNNNNNNNNNNNNNNNNNGACCTGTACCTGACTTCCCGTCACC
TTTGCCCATCTAATCCCTTGACGCGTGCGCCCGTCTACCTGAGCGCGATA
TAAACTAATGCCTGTTGCAATTGTTTAGTCAGTCACGAGTTGGTTAACAN
NNNNNNNNNNNNNNNNNNNNNNNNNNNNNNNNNATATCCTTGCAAATCCT
TACGAAAATCCCGACAAATTTGGAATATACTTCGATACAATCGCAATCAC
ACGCACTGAGCGGCCACCAAACGGTAGGATATTGTAGCCCTTACCCAGTG
TCTCCATTTTGTGCACAAAATCACTCAAATCGAGTTCGGGGGTTGGGTGC
CCAGCCACCCCTGGCATATTTTTTGTTAGGGGTGGTGCCGCAAGCACNNN
NNNNNNNNNNNNNNNNNNNNNNNNNNNNNNNNNNNNNNNNNNNNNNNNNN
NNNNNNNNNNNCTCGACGCAGGCGCAGTGAATGAATATGCCCACTAACCC
CACTCTCTCTGTTTTTTTGTTTCGCATTACAGCCGTCTAGAGCCGCCAAG
ATGCAGAACTGGGAGACGACAGCCACGACCACCTACGAGCAGCACAACGC
CTGGTACAACAGCATGTTCGCGGCCAATATCAAACAGGAGCCGGGTCATC
ATCTCGATGGGAACAGCGTGGCCAGCAGTCCGCGCCAGTCGCCCATTCCC
TCGACCAATCACCTGGAACAGTTCCTCANNNNNNNNNNNNNNNNNNNNNN
NNNNNNNNNNNNNNNNNNNNCCATGGATACTCTATGCGCCATGACCCCAT
CACCCAGCCAAAACGATCAGAACAGCCTGCAGCACTACGATGCCAACTTN
NNNNNNNNNNNNNNNNNNNNNNNNNNNNNNNNNNNNNNNNNNNNNNNNNN
NNNNNNNNNNNNNNNNNNNNNNNNNNNTCTGATGGGCGGTTTCAATCCGC
TGACGCCACCCGGTCTGCCCAATCCCATGCAGCACTTCTATGGCGGAAAT
CTGCGTCCCAGTCCGCAGCCCACGCCCATATCCGCCTCCACAGTTGCCAC
CGTTGCAGTTGCCACTGGCAGCAGCGAGAAATTGCAGGCGCTCACACCGC
CCATGGATGTCACACCGCCCAAGTCGCCGGCCAAGTCTAGCCAGTCGAAT
GTTGAGCAGGAGAAGGAGCACGATCAGATGTCCAACTCCAGCGAGGACAT
GAAGTACATGGTCGAGTCCGAGGACGATGATACCAACATCCGAATGCCCA
TCTACAATTCGCACGGCAAGATGAAGAACTACAAGTGCAAGACCTGCGGC
GTGGTGGCCATCACCAAGGTGGACTTTTGGGCCCACACCCGCACCCACAT
GAAACCGGACAAGATCCTGCAGTGCCCGAAGTGCCCGTTCGTCACCGAGT
TCAAGCACCACTTGGAGTACCACATCCGGAAGCACAAGAACCAAAAGCCC
TTCCAGTGCGACAAGTGCAGCTACACGTGTGTGAACAAATCCATGTTGAA
CTCGCATCGCAAGTCGCACAGTTCCGTGTACCAGTACCGTTGTGCGGATT
GTGATTATGCCACCAAATACTGCCACAGCTTCAAGCTGCATCTGCGCAAG
TATGGTCACAAGCCCGGCATGGTTTTGGATGAGGATGGCACCCCCAATCC
CTCGCTGGTCATCGATGTCTACGGCACGCGTCGTGGTCCGAAGAGCAAGA
ATGGTGGACCAATTGCCACTGGCGGCAGTGGCAGCGGCAGTGGCAGCCGG
AAGTCGAATGTTGCAGCCGTCGCTCCGCAGCAACAGCAATCTCAGCCAGC
TCAGCCAGCCACATCTCAGCTGAGTGCTGCCCTGCAAGGATTCCCTCTGG
TTCAAAGCAACTCCGCTCCCCCGGCGGCATCTCCACTGCTGCCGCTGCCC
GTCTCTCCCGCCAAGAGTGCGGCCAGCGTGGAGCAGACGCCCAGCTTGCC
CAGTCCAGCCAATCTTCTGCCACCTTTGGCCAGCCTTCTGCAGCAGAACC
GCAACATGGCCTTCTTCCCCTACTGGAACCTCAATCTCCAGATGCTGGCT
GCCCAGCAACAGGCCGCCGTGTTGGCCCAATTGTCGCCAAGAATGCGAGA
GCAACTGCAGCAACAGAACCAGCAACAGAGCGACAATGAAGAGGAGGAGC
AGGACGATGAGTACGAGCGCAAGTCGGTGGACTCCGCCATGGATCTGTCC
CAAGGAACGCCGGTGANNNNNNNNNNNNNNNNNNNNNNNNNNNNNNNNNN
NNNNNNNNNNNTAATCATGAATCTCAAGGTAGAGGACGAGGCCACGCCGC
TGATGAGCACCTCGAATGCCTCGAGGCGCAAGGGACGGGTCCTCAAGCTG
GACACCCTGCTTCAACTGCGATCGGAGGCCATGACCTCTCCCGAGCAACT
TAAAGTACCCAGCACACCCATGCCCACCGCATCCTCGCCCATTGCCGGCC
GCAAACCCATGCCTGAGGATCACTGCTCGGGAACCAGTTCGGCGGATGAG
TCCATGGAGACGGCCCATGTGCCACAGGCCAATACCAGTGCCAGTTCCAC
GGCGTCCAGCTCAGGGAACAGCTCCAATGCNNNNNNNNNNNNNNNNNNNN
NNNNNNNNNNNNNNNNNNNNNNNNNNNNNNNNNNNNNNNNNNNNNNNNNT
CCTCCTTCCGGAACGCCGGCGGCGGCGGGGGCCATCTACGAGTGCAAGTA
CTGTGATATCTTCTTCAAGGACGCCGTGCTCTACACCATCCACATGGGCT
ACCACAGCTGCGACGATGTCTTCAAGTGCAACATGTGCGGCGAGAAGTGC
GACGGACCCGTCGGCCTCTTTGTCCACATGGCTAGGAATGCTCACTCCTA
AGTTCCCCATTCACCTTGTTATTATTATTTATCACTATTATCACATAATC
GTTGTCCAGAATTGTATATATTCGTAGCATAGGTTTTCCAAAACATTATT
TTGTTGTCGAAAATTGTACATAAGCCAATTAAGCAGCTAATTCTAGACCT
AAGTTTATCTAACTATCCTAACTGTATCGAACTGTAGCCACCTTTCAATC
TGTCTCTATACTCTCTTGTATTTTCGAAATCGACTAAAAACCCTGAAAAC
GGTTTAAAAACTATCATAAATGCATGGAGAAACATAAGCCTAAGTTAAAT
CTAATTTGTAAGTCGAGTCAAGCGAAACGAGCAAACAATACCAACAGTCC
AAAGTCAAATTAATAAAATATAGTTTATAACATATACATAATGAGTATGT
TTTATAAAATAATTATTTAGTCCTATTTAACCTATGTATACACATAACAC
TCAGTTCTTTCTCTGATATCCTCTCAGTATTTTGTTAGTTGANNNNNNNN
NNNNNNNNNNNNNNNNNNNNNNNNNNAAATACAAGTTATTCAATATAATT
TCACAAGTTTTTCTTTTTGTTTTGTTAACCATTTGGCAATAATGACAATA
TTTTCGATGCAACTGAAACTGACGAAAGAAGAAGTACAAATTTAGAGATT
TTTAATGAGTAGCTAAGATGCACGAAATCTGAGCAACGGATCAAAATTAG
TATTTACCCCATAAAATCTAAGCCGAGGTCATTAAACGAATTTCGAGACT
TAAGATGTGCGCCCAGTGTAATCCTTAATAAATCCATTTTTAAGTAAATT
AAACTAGTCTAGGATTTGCCCACGAAATGTTTTTATGCAATAACATAATA
AAGATGAAGATATTATTATATATGGTGTTTCCTATCTGCTTACTACGAAA
ACTCAGTAGTATCCTGTGGATTCTTTTAACTTTGACTACTTACAACTATA
AATACCGAACCCCAGCATATTATAATAAACCCTGACCCAACCATATGCCT
AAGAACTGACCAATGGAACTGTCGACACGCGATCTTTAAACATGATTTAT
CGCAACCGATCACCCTCGGCAGAAAATCAACTGAATATATTGGGAAAATG
GTAAGTATGTTCCTTCTTTTCAATTGAGGAACTGCTCCATCATGTGCTAA
ATACCCAAGTTGTTAGATGAAAAGGAATAATATACAACAGAATTTGTGTG
CGGGCGCAACCCAACAAATTGGACAATCTTCTGCTTTCTTTCTTCATATT
TCTGTGCGTAGAATTTTGATGGATTATTGACGTTTTGCGTGAAAACGCAC
AATTCGCATTGCATATGAGAGGGGCATTATATAATAATGAAAAACTCATG
AGCACGCGCTGGAGGAGTTGGAGGAGTCCAAAGAGTCGGAGAGTCGGAGG
AGTGGCAGGAAGATGACGCAGCAAGGCGTCTCCTTCTGGGATCCGGGATC
GTTTGGGATCACTTGGGATCGATCCTCGGAATTTTTGGGGTTGGCGCGCA
TGCGTCGAACGCACTTCAGCCAAATGGCGCGTGGACAAGAAGAAATTCCC
TCGATTTTCGGGTCTTGAGTGGAAACTCAGTTCTATAAAAATAGTTTTCT
CCGGGCTGCTTCTGATTGGTGGTTGGGAATACATGTCGAAAGAATGCACT
TCTCTTGATATTAATTCCATGTAAATTTCGTTTAAATGCCGTTTTTCCTC
ATTAAAAACATTCCAATAATTGATATTTATGGCTGAAATTAATTTCGATA
GGAGTCAAGGGTGAGGCTGGTTTAAGGCCCTGATCTTATCGCAAATTAGA
TTTTGCATATCCCCTTAGATTAAAGCCAGAGCCAGAAGGATCTGCAGATC
CTTGCTCATTTGAGCGAAGTTAAGTTGGCCATTTGCCCTTTGTACCGGAT
GAACTCTTGGCTTGTGGCCGCCGCAAGCAAAAGATGTTTATCAAGAAAGA
AGTCCCTGCCGCATTGTCCTCATCTCAGCTAACGATCCCTAGTTTCTGGT
TTTGTTACTGGGCTCTTATCTCAGCTTGTGGCTTTGTAGCATCTTTTTTC
TTCCTGCTGCCGGTCATTGTTTGCGAATAGACAAAAAACAAAATGCAGCC
GAGTAGGTGGAGGTGAAGCGGAGAGTCCTGGCCACTTTGTGTCCTGGGAG
TTCTTCAAATAGTTCAATTGCCCGTCTGCTGACCATTTGAAAGGTGTAAT
TTGGTTCTGTTAGGGTCCCTTCTCTTATGTTCTTGATGCAGCTGTTTTCG
CCATCCTCCTTTCCCAGCCATTGCCTCACCTTTGACCCCCAACTCCGATT
GATCAGCAGGACACGCGTATGGCACGCTTTCACAATACATAATTTGGGCT
TTTAGCACTGCCCCAGCTCAATCGACAATTATGAAACAAAGCTAAGTCTA
GAGAATTATGTGCACTTGGAAATTATAACAAATAGCTTAAATACTCCCTT
AAACTGTTAGTTTTTATTTAAAATATTTGATTAACCACTAGATTTGTTAT
GAATAACATTTTTTAGAAAACGATTGAATACATAAGTGTTGAAGCACACT
TATATATTATATAAGACAGAAATTAGATGATTACATTGCTACTCAAGCTA
AGAGGCTGATGCCTAGTAGTATTGAATTTAATACATTTTCCCTCAGTGCA
TGTATAAATAATAGTCGCTTGGGCACATGTACATACACATATCCCACAGG
GCTAAGCAACGCCATAAATAGGGTATTTATGTTTAACCACCACCCCGACT
TCGCCATTTTGGGATGGGGATGTGATTCGGATTTGGTGTGGGTTACGGAT
TCAGTTTTTGGTTCCAACGGTGCACGATTTGGTGGCCATTTTTAGCGGCA
CTGCCACTAAAAATAACAGAAAACCAAAATAGCAAATATTGAAAAGGGGA
AAGGGGTTAACAAGGGTTTCCACTCACCCAAAAATATGTGCATATTACTC
GTACTCGGGGGGTGGCAAACATGTTGTGGGTGCTTGGTTGATTGGAACGC
GTCCGGGGTGCCCAATGGCCACATGCAGGATCCGATGCGATCCGATGATT
AGCAATCCACCCCCGCCAAGTCAGCATCCTTTGATGAGCTGTTGATTGCA
TCTGTAAAAGCCGGCGCCCACATCCAGGCGTCGAAACTCGCCGGCTACTT
TTTTCCACAACTTTACGCATTTTAATTATGAAAATCGCCCGGGCTGGGAT
CGGATCAGTACCGGGTACCCGGATCAAGGGAACCGAGCCAGCATCTGTGT
GTGGGTTAATTATGAGCGGCGATCCTTTCGACGTCTCAAGCGTGACGTCA
TGTGCGAGCCACCTTAAGGATTTGTTGAACAGCCGATAATTTATTTCTGT
AAACAGCATTTCGCTGGAATTGTGCCTGGAATGACAGTGAGAGGGAGAGC
ATCCTTTCACCTCGTCCAACAGCTGACCAGCGTTCGTCCTGCGAGATTGA
GGTGGGTGTAGCGAATCCTTAAGTGGTCAACGCCGCTAACGAGCACCAAG
GATGTGCTGGCCATCTGAGTTTTGGCATTCGACCAATTTATGTGTTTTTG
CCTGGCGGTAAATTACGACAGACTTCTGAGACGCGTGGCCGGTATCTTGA
AGATACTAGCTGTATACATTATTATTATTTAATTTAAAAATTATATTTCT
CATACGTATATAACAATTTATAAATAAATGATACACNNNNNNNNNNNNNN
NNNNNNNNNNNNNNNNNNNNNNNNNNNNNNNNNNNNNNNNNNNNNNNNNN
NNNNNNNNNNNNNNNNNNNNNNNNNNNNNNNNNNNNNNNNNNNNNNNNNN
NNNNNNNNNNNNNNNNNNNAAAATGCACTTCTACATTTAAATGCAGATAT
TTAATCGCGCCAGAAATATTTACATGAATGCCACTTCAAAATCCGATTAA
GATAAGTTGGGTTTAGACTTTAGAACTTCAGCATTGGGACATTTTTTAAT
TTTTTTGAATTTCTTCACTATCATAACATCAAAAAAATTACAAGAAAAAT
AAAAAAAAAGTAAATTAAAAAGTGAATNNNNNNNNNNNNNNNNNNNNNNN
NNNNNNNNNNAAATTATAAAATGAGTTAATGGTATGTGCTGCACGAGAAC
GAATTATTCAGATGGAAATGTTACTGAGACCTAGTGAGTATGGAAATTTC
GATAAAGCATAATTTTCGTTCTATTCTAAAATACATTTCAAAGGAATTCA
CATTTAAAAGCAACCCCAGCCCAAACTAAAATATCCATTCAACTGCCATT
ATGTATGCCCACCATGATAGTTAATCATTCTAGTCGACAATAATTCCACT
CAGCCGCAAAATTCCAAACGCAATTCAAAGGCAAAAACCAAAACTAATTG
CACTGTATCAGTTGATGAATATGCAAAAGTGTAGAAAATTAAAGCCGTGT
TGAGTATATATCTATAAGATAATAATGATGTTGATGGTGGTGGGGCTTAT
CGTATAAACTGAATAGAGAATGTAGATCCATGAAGGACACACCGGTCCAT
GGGGGAATAAACAAAGCGGATAACTAAGGAAAACTCGCGACAGCAAACAG
CGAAAGTAACAAAACAATTTTTACAGTTCGGCAAACAAAATGCGTCCATC
GTGTCCACTCCGCATGTAAATGGATGGGTAACACACAAAAAAAAAAAAAA
ATACGAGGAGATATAGGAGAAAAACTCCGAGTGGGATGGAAAAAACATCT
GCCCCTGATGGCACTTTAGTTAACGAAAAACAACAAAAGGTTAAAAATAT
ATGCAAGCGGACTCCGGCTTCCCAATGTCCTATGCCCAATACCAAATACC
ATCCAGAGTTCCATACCCAGTCCCATTCCACTCCATCGATAATGTCCAGC
ATCCGTTATGAAGAGACCGAAAAAAGAAGGAAGTTGACAACAGCGTGTGC
CTCACTGCCNNNNNNNNNNNNNNNNNNNNNNNNNNNNNNNNNNNNNNNNN
NNNGGGGTTGCACAGATACGATACGCGTGTCCTGGGAGTCCTGCAGCCTG
CCACATACCATATTTGCACTATAGAAAGTCCAGCCGCTGGACTCGTTCGG
TCAGTTTGCTACAAACAATGCCGCCTTTCGTGTGGGCCAGTCGGTTGAAT
TCCCGATTTTGGCATCCTTTCCTTTCTGTTTGCCCTCGAAACACATCCAC
CAGATGCCATCGTCGCCAAGTCAACAGTGAAATCATAGATGCCTGGGAGA
GTCCCAAATCGAGGAAGGGTAAACTGAAAGATTCAATCAGGGGCACTCTT
TAATTGATAGGAACCATCGCTAATTCTATCTTATTAAATGGCTGACTCAT
TCAAAGCTGCGACATTGTTAAACTAAAGATCGGTATAGATATAAAAGTAT
CTCATACGATCTACAAATCACATTTCTTAGCATGGCTAGGTAGGCAAAAT
ATGTTAAGAAATTATTACATAACTCATATGTATTTGACGCTGATCCTATA
TGCAATATTTTATTCATCATTTTCCCCCGTGAAAATGAAGGGAACCCTCC
CTAATCGAGCCATCAAAACCAATCAAATCGTGGCCAAAAAGTCAAAGCAA
CGCCTATTGCACAATCCAAATAGAGGAAATTTCACGCAAAAAATGCGATT
ACCACCAATAAAAATAGCACACAAAAAACACTCCTTAAAAACTAGCAAAA
AATCGAACCCCAAACTACCCAAAATTGGAATTCGGGGTGGGTACGGATAG
CAAACCACCACCGCCTCATAGAGGGTTGCAAAATAAAAAGGAACCGAATG
GAAAACAAAAATGGAAAGAACCATTTGGCAAATAGTTTCAATGGATCGAT
ATTCTCTTTTTTTGCGGGGATTGAGGGATGAACTCGACATGTGAATAAAA
AACAGGTAAGGTAAGGTTCTTTTTGTAAGAGATACTTTTTTTAGCAACAT
GTGTTTGGTGCGTTTGAATAGATTCGGGATCTGGGAATCCTCTATATTTG
GTTTGGATAAATCGACTTATTGGTCTTTTGTGCCGGGTTCGAAGTGCAAA
TGTAAGCTGTAGCGAGATGGAGTGTAATGTGAGCAATTAGAGGACCCCGA
ATATGATGTATCAGTATCAGGACGAAGGACGAAGAATATGGGGGAGTATC
ATCGGTCTACAGGTGCTAAACGATACTCCCGATGCAAGTTGTCAGCACTT
GAATGCTAGATGCTAGATGGGCGGATATGTGTCTCCAGTTTCCGTTGCTG
GTCCATCGAGGAATCAAGTTCGTGGCAGCCCAGAGTCCTCCCTCCGCCCC
TTTGGCTTGTGTCCTCGATTGAGGACATCTGGCAATTGCATGATTCACTC
TCATTTTCAGCTGCCCTTCCCCCATTTTATTTCCCCCTTTTACCCTGCAG
GTGCTCATCCGACATCCATCAATAATTTTCGATGTGCGACTACTATTTGG
CAAAGTGAAGAGGCAAAATTACTGCCTCGATTTACCAAGGGCTTACTTGC
ATTTTTCAGCTGGTCATTGTGGTTGACAAAAAGGATGTCGTTTCGCTTTT
CAGAATGAGGGGAACTGATTTTCCTTTTGCTTTTCTCCGGAAAAATTGCA
ATAATTTTTGCTCTTGCCAAAAACGATGGGAGTAACATCTGAATAAAAGG
TGTTAAAAATTTTGCTTCAATGGTGAACCCTTTTCCATTATCTCGGTTTT
CTTTTGGTGGTTACTCTGAGGGTTCCAAATGTTGCTAATTGGAACAGCTG
CTTTTCATTTAATATTTTCAAAAAGAAATATTATTTGCCAAAATTTATAG
AAATAAGCAATCAATCATTGATATAGAAACACATACGATTGATTTCCATA
TTTGAAAACATCTCAGATTCACCAGCTCATACGAAACTTAAATTCTTAAT
AATTCGTATGGGTACCAGGCAATTAGAATATAAATTAAATATGTAGTTGC
CTACGAAATAACGTAGTTTTAACAGACTTCTATTCAAGTTTTCCACTCAC
TCACTCCTTTCGTTTCACTGAACTTTCCCCCTTGGGCCCTACGCCATTTT
GAAGTTTTTCCTGGTGAGGAAAACTCACCCTTTTCCTGGCTTCAAACTCC
ATTTTATGCCTTTGTGCTCAGCCACACTTCATAACCGTTTGTTGGTTTTA
TTTTTAAAAGTGTCGCACTCCAGTCCCCAAAATCTAGCCCCTCTCATCGA
CTTTCGGCGCAATTTAGGGGGCGTAATAAAAACAAAATGAAATTAAGGCG
AGTGCACCCTTGAAAAGTGCCCGAAATGTTTTCATTTATTTTTGGATGCC
CCCTAGGACGTTTCCCCCCATTTTCCATTTTCCATTCCGAGGGGCCAATC
ACCGCGAAGGGATTAGAGGCTCTTTGGGCGTGTGGCACCACAAGATCTTT
GTCATTGAACTTGAAAAAGTGCCGAGGAGTCGAGGAAACGTGCCGCAGAC
AACTGGCGAGTCGACCCTTTCATCGCATTTTGGGCAATCCGACATGAATA
ACCCGAGTGTGCATCCAAAAATAAATAAAACATACTCACGCCATCCATCG
GAACCCTTTTCCCTTTCCCCTTTGTATCTTTTTATCTCTCGCCTGTTGCA
TCATCGTCCTCATCATCGCCATTGGATTTTACCCTCGTCAAGCATCGAGT
ACGAGCTCTCAAATTAACCACCAATAAAAAGGCAAACACTTCATAAAATT
AAAAAAAGGGAAGGGAAAACAACTTCCGTTTTTTCATTGTTTTCCCCTCC
GGATCCTCGATCCCTCGCCTGTTGCTCCCTCGGATATTTTTTAGGCCATT
TCGTAATCGAGGAGTCGTTGGGTAAACACCCTTAATTTGATTTTTAGCGC
CACTTAACAGGAGGGCACTTTTTTTATCCATGCGATATGCATATGGGGTG
AGTTCTTTTTGGGGTGGGTAAAAAACAAAGGCAGTTCAAAAAAGTTGACA
TGGTAATTGGTGTATCGGATGCCCGAAATGAAGCCATTATTATGTAATTG
ACTTTATCGGATATTGGAGGGCAAGGGAGTTTTTGAGGGGCGTGGTTTGC
TGTGGGAAAGGTCGGATTTTTTTAAAGGGAGTGTTTTTTATCGGCCGGGG
ATTTATTGTAGTATTTTACTTGTAGTCCTTATTGAGTAATTATGATTATT
GTGAATGTCTTACGTATATTCAAATATTGCATGGTGACTCATATTTTAAA
GCTAGCTCTTATTGAATATGAATTGCTTGTTATTATGTATAATTTATTTG
CATTTTTATGCACACTGGAAATCGAATTGCAGTAATCTTAATGGAATTCA
ATTTCCCCTCTTAGGGTTCAGTAAGCAAAAGTAAGCAAATCCTAGATCTC
TTGGCATACTTCGGCCTCATCAGCTGCAGGCTGGGCCATTGTCCGCATAA
TGAATTCATCACATCGAATGCTGATCCTGGCTGCGATCGCAGGACTCGTC
GATTGCCGAACGAAGGGAGCCCGACAATTGAAGTGCAGCGAGCGGACGCA
AATGCACAAAATTCAAATGTCATTCAAATAGCGGCTGTCAGGACAATGGC
CACGCACGCGGTCNNNNNNNNNNNNNNNNNNNNNNNNNNNNNNNNNNNNN
NNNNNNNNNNNTATGGCATACAGGCGAAAGGTGGTTGAGGTCCTGAGAAG
GATATTCGAGGAGTGGGAGAGCTACCAGGCACGCCTGCATCTCATTTAGG
GACTTCGGCAAATCTCTTCTCTTCTGTTTCCCTCTTTTTAATGCACTTTA
CAAAAATAGGGGGAATAGGGGAAAATAATAGGTATAAGTATTATTTTAAA
TATACCAAATGTTTTTGTTTCACCTTTAAAATTATTCAACCTAAAGAAAA
ACTATTTTACTGATTTGTCGTAACCGTAAAACGTCTTGTTACAGTAGCCC
CATACTTGCTCACATTCAAACGTTCGTTTCTCTGAGTGCATGGCAATATC
CTGGCACAGGATACATGTGCGTATATTGTTATTATTTTCGAGTTCCATCC
GGTTTGGCCTCAGCTGACTGACAGCCAGCGGCCGACGGCTACAAAAACAA
TCCGCACTGAAGCCTCCAGTCAAAGGCGACGATGATGAGGACAAAATCGG
ACTGCCGGGTGAGGCATCAACTTCGCTTCCTTTCCGCCAAACCACAACAG
ATCCCCCATCGGTCCGTTCAGGTTTCCCTGCCGATAAGCGTGACATTTTC
ATACTGCCAGCGATCTCAATCTGAGTGCTCAATCAGAATTCAGATTTCCA
GTCAACCATGCGTCCCATTCATCCATTCTGTTGCAGCTTTGCCATTTCTG
AGGCCAATCACACGCCGACAGGATTAGGAGAAGTGCTGTTTTTCTTGCTT
TTTATCTGGGCTAATTGGACCGCTCCGCACATTGTCTTCTAAGCGGACAG
CCATGAAATCAGAGTCCGATCATCCGATGGGCCAGCTCTGATACTCGTAC
ATGTCTCTTAAGATCCATTCTTACCTGGCTTTCTTTTCCAGGGGCGTGCA
ATTGGCGTTAAATTAGAGCTGACATTTAGCTTGAGGAGCGAAAGAAGGGA
CTTTCTTCTTTGACCTTGGATTATCTCTATATCTAAGCAGGCTCTAAGTA
GCCTGCACATTATTTGGTTACTGAAAGCACGACTACTTTCAAACTCATTG
ATGGAGTTCATATGGGCAGAGGTTCGATATCAGCAGCTGCTTAAAGAGTA
TGTGGAACCCCCTTTCCTTGGGGGCACTACAAATTTCCTTCGGCTGAAAA
ATTAAGCAAGAACTACCAGAAATTAGGGCATGACTCCATAACTCGCCAGT
CGGGAGCCAGGGCAGATGTCAAACTGCTAAAGATCACACTAAACACCAAT
ATCGCCCAAGGAGCTCAGCTCATTTGAATGAGGGCTCTCGGTTCCCGGGA
AAGCAAACAAATTCCGATCCTCAAGTCCCAAAGGAGCAGACATAAGAAAA
TCATTTGTTGCGGAAGGGGAAGGACTCCAAGGGATCAGCGCTGAGTCAAA
TGCCAAGCGATCCGTTCGAAAAATCTGAATGTCGCGTGTTGGCGCGTAAG
ATTTGTGTTTTCCTGGGTCGACGTCTCGGAAAAATCGAGGTCACGCGAAG
GATCGGAGGTCGGGACTCAAGGCATCATAATAGGCTCATTTCCTTGCCTG
CTCCTTTGGCTCCTGATTTTCCCCGAGCGTAATGGCGTAAACATTCAAGG
GGAGCGTGCGCTGCGCACGCGCAACATTGCCTCACCCTGCGACCCGCCGA
GTCCTCGGTTCTTCAATTCCTTGCCCTTCGACCCAACGACCCTAACCTCA
TCCCGATTTCAATCTGCGCACCATTGTTCGATTTCCTTGAGGATTTGCGC
GTCTTATGATTGATTCGGTGCTTTGTTGTACGATTGTTGTTCCCATGATT
TCTCCACGTCCACGATCACAATCTTGTGGCATTTCGTTTGGTGCATGATG
AATCTTTGATGCATTTTCGTGGGTGTAGCGTTTGGTTTGAAGTCGGGGGT
GGGCATCCTCCATTTGACAAATACTCAATTCATCTTTCTTCCTAACGGTC
GGCTGAATGAAAAGCGGGGAAAAGCTGAAGCGAATGAAAAAGTATCTTTT
AATGATGCATGGAAAATGGTGAATAACATTCAAAATATAACAATACATTA
ATTCAAAAAGTAAAAAACTAAACTAATAATGGAATACATACAACTTAAAG
CACATATTAAAATATAACTTTGAAATCATACATTTCTTGGTTGCATCCAT
TGCGAACACATGATATTGCGGCAGCAGCAACACATGATGCATGTGGCACA
TTTAGCACCTCCAATTCATAATGAATGAGTTAAGAGCATCAACAAACGAA
GCACGAACATATAGGCGTGGGACTACCGAACATCGAACCCCGACACGGTA
TGGATTGGGATTGGAAATCTGGGTTGCCGCCGGAGGTGCTTGTTTGCCAC
GCCCGCATCTTGCAGGACATGTGTTAATCAAGCGGCAGCCTCAGCAGCGC
ATAACTCAGTTGCAGATGGACTAATTTTGGTGTAAGTCGGGTAATAAAGG
AGGGACAAACCCAAGACAGCTGCCCCGAAGGACTAAAAATAGTTGGTGGC
AAGGTGCAGGCTGCCTCACAATTTATGTGACAGAATTCTCATGTTTGCGC
TTAATTTTTGTTTAATTTTTATGGGCGCCAAAAGAGGAGACGTCTGCTGC
TGGAATGCCAACGGCAATACCCGGCCAATTTTGGCCATTTATACTGGCCG
TATTCAGATAGAAACAATGAGCTGGACAAAGAAGGTAACATGAGCTAAAA
AACCAATAGAAGTAACAAAATGTGACAGGCAATCGGAAGAAGACAAACAA
ATGGAGAATCCAAAGAAAAGCGCAATTGTTGCAGAATGACAATTGAATGC
AATCCGGAAATGTCCTGCGTGGACAAGGATCGATGGCCATCACCCAAGTG
GATTCTTTTTTGCCACTCAAAGAGTGAGTAAAAGAGAAATCTGCTCCCGA
GATCCTCCTAGAACATAAATCCACCCCTTATTTAAGACTCAACTCCACTC
ATATTGAGTTGAGATCGCTTCAGATTGAGTGAATACCTTTTGAGATACAT
TTCCTTTGATTTCTAAACCCCAGGAGTTTTCCGCATAGGGTCAAACTTGA
CCTCTAAGACGACCTCAAAGATGCGAGTTGAGAGAAGCGCGCGCGTTGCT
CCTTTTGTGTCCTTTGCTCGCATCCTTCGGGTCATCTTCTGACCTTTTCC
TTTTTATTTTTTTTGGCACCCGCTTGCCCTTTGTCCTTTGCCTCCGGGAT
CGTTGACAAAAGAGCTGGGGCATTGCAATAAATGTGATAAAGATTGTTTT
TTGTCTCTCTGTGCAATTGCTTGGACACCGTGCCATAAATTGCCCGTAGA
CCGGTGATCACTGACCTATGATCTGGGCTATCGTTGATCATCGACTAGGG
GTTTTGGTTTGCACGGAAATGCCTTGAATGATGCCTTAATTGTGACATGC
AGCTGGAACCGTCGGGTTCCATTGAACTGACCCTCAATTGTGGGTGTTTA
ACGAATGTTTTGCGCGACTTTGGGCGCAGTCTGATAATTTCTACACGTGT
AACACCCTAATTTATTGCATCTCTATAGAATAAATCTCGTGGATGATTTA
CGCACTTTAGTAACTCACTTTTACTTCTCTAGAACATCTTGCATTGCACC
ACTGTCATACTAAAGAGAACGACCACTAAATCTTGCGAAGCGAATTACTC
GTGTCAATTTAAATTATAATATTTTACACCATGAGTTTGTTTCTGACAGA
TTGAGCCAGTTATCAGTAGATCTCGAACGTTACTGGTGGTTAGTCCAATG
AAGATCAGCACAAAACTGTTTGGAATTATACTTTTAGCAAGGCTCCTTAA
GGAGGTTGGTACGTACCTAAGTATCTACCTACATATGTCTATGGTAACAA
TCACGTTCTCGATTAAGATGGAAAAGGAGAAATTTCAGAGCTGGTAAGGC
TTAAAACTAAAGCATCTTCCAATCACAACATAATAAATATATATTTTTTT
AAAGGAATCTCTGTCTAAAACGGATGCAAAGTACACTGCCTTACTGAAGG
AGATAAATTCCACTTTTCACAGTAGACCGCACACAAAGAAAAATGCAGAA
TTCGAAAAGAATTTCCAAACAATTTTAATTGCTTTGAACTTAAGCATGTA
CGACATAGCGACCAAAATTGATATCTACACTGATTTTACAGTTTATAATC
AAATCAGAGTAGAACTCGACAGGCAAATATTTAAAAAGCTACAAGTGACG
GAGAGACTTTTGAAGCTGGAAAACCTTATACCAAAGTGTCGTATTTTTTT
TTCGATTCAGCAGTCGCAACTTATCGCAAGTTTCAATCAATCGAACCTAA
TGAAATTGGAAATATTGCATGATCCGAGTCCAGAGTGTGAAAATGTTGAG
CTACAAAAACTTTTCCGCGTGCCAGCTTCAACAACTACCAAGCCCCAAAA
CTATGATACAGAGATTCAAAAAATTTTGGTAAAATACAACACGCGTCCAT
GGGGAAATAAAACGTATAAGGAGTTCGACGAAAAAATATGGACCCTTTTT
ATGGCCATAAACAGCGAAGAGCAAAAATTTAAAAAGGAGGCATTAGACAC
ATTCAAAAAATATGACGATGATCGCGCCATATTAGACAAAGCACTGGCAC
ACCGAATTGGTGAATTCACAACGCAAATAGCGAATGAAAAAAATCCGTGC
AAGGTCAACCTAATTCGCTTAAAAAAAGAACTCGGACGTGCAATGTTTGC
AACCATTCAGAAAAAGCACGATAGTTTACTCGAAACGAACTATGTAAAAT
CTTGCCTTAATAATGAAAGGAAAATTTACAAAAGCAAACTGACTTAACAT
TGCAAATTTCAGATTGGTTTTGTTTAACTTGTGCTGTCTTACTCTTAAAA
TAATTGCAAAGGAATCAAAAATTAAAAAGAAAAACAAAAGACCACACTTA
AGTATTTAAGTATTCAACTGCTTTATCAAATTTTAAAACGTATTCGAGTA
CTACAATACAATTTTTAAACTTCGTACAAGTTATACCTTTCTAATCAAAA
ACTCTTTCAGTACTTAGTTCATTTTTACAGACTACTATTTTATATTTATA
GACTAATTTATGTTTGGCTGCCTCGACTGACTGACAATTGCTTTCGCATT
CGAGCTTGCGCCTCAACTGGCCAGTTCTTTAGTTCCACCTTGCCACAAGG
CAAGCAAAATGAGGATGTATAGTAAAAACTGCAGCCAGTATCCTTGCATA
CGGATTTGGAGCAGATGGAGCACTTAGTCCCCAGTGTGATATAGTATTCC
GGCTTTGCCTGCCAACGAGGTGGAGGCGGCTGGAAGGGATCACGCATCAC
ATAGTTATCCTCCGGGTACTCAACTCCTAGAGCAAAAGGCGGCTTCCGGC
CAAAATAATGGACCATCTCGTGCATTTCACAGCCAGAGCAGTTGAACTCG
ATGCGTGCTGTTCGTTCATCCTCCTCCTCGGGATCAATAGGCTTCTTTTC
CTCTTCGGGAAGCCCAATTCGTTGTATTTCCGCTGCCTCATCTTCCAGAA
CGAGCTCCTCATCATCATCCAGGATTGACATTTTCTAAAAGACCAATAGA
AAAACATAGAACTGGGCATCTTTTACGAAGACTAGTTACATATTTACTAC
ACTTATAACAATGGTATATTAACAAATAGTTGGTCAAATCAGTTCGTAAG
TCATTCAGCGAACGCCATACGACGCTTTCCAGGCAGATCCTCCGGCCACC
ATTCCGGACGTTCAACATAGCACCGCTCGCCATCGATCATCAGCTCCGGA
CGGCCGTTGAGAACCTTCTCGATTCGCAACAGTGCAACACCATGCTTGTG
CGCAGAGCCAAAGACGCGTCCAAGTTTCGCTCCAGCCACAGAAGTTACAT
CCTGGCTGGAACCCAAATCAATAGGAGCCGTCAACCGGATGGGCATGTAT
CGCTTGCGGATCACGCCCGAATGATGAACGCGGGCAGTCAACTCCTGGCC
CACATAGCAGCCCTTTTGGAAGCTCACGCCATGCAGGTAATCCGCATTTG
CTTCGAGAGGAAAACATTTTCCCGGAGGCAGTTCCGAGCAGCCCTCGCCC
ACTCCTTGCTTATAGCGCAGCAGTTGATAATTATTATCGGGAGAGGCTGG
TGTGGCGGTACCGAAGTCAACAAAACATTTGGACAGCTTGGCCCAGTCCA
TGTCGGTCGGCGCCAGGATGCGTGTGCCAAGGACAGGCAGCCTCGGGTCG
AGGGACACAAATAAGTCTGGATGTGGATTGGGTACAGCCTCCGAGGCGTC
CTTTAGGTTGAACATCACCCAAGTGGTGTACTCGTCGTCCACACTGTCGA
CCTCAATACGCCTGCGAACGCGGTAAGTGCGCAGGTGGCGTCGAAAGTCC
GAGGAAGCCTCCCGATCGCACTCAACTAGGATGGTTTCTGGGTTGTTGGT
GCGGTACATGATTGTGTCATACAGAAGCCTGCCCGCCTTGTTGAGGAAGT
GGGCGTACATTGAGGCAGGACCTCCCGGCGACCGAATCCGGGCCACATCG
TTGGTGGCCAGCCCCTGCAAGAATGGCACCACCTCTTGTCCGTGGACGCG
GATGAGTTCCCGGTTGCCCAGTGGCTCCAATGTGAAATTGCGCTGACTTA
GACCCACCGGACGAGCGTACGGAATCCTCATCTCGTGGAGATTACGTATG
TGGTGGCGCACGGCGCGCAGAAACCACGGATTCGAACATCTATTCATGCT
GCAAAATGGAGGCATCTGTTGCCTGCAATTGGTACTGGAGGTGCCAAAGG
AAAGCGCTCTTACCTTGTGCTGGAAATTTGACTTAATTTATTCGATCGAT
CTAGCAGCAGAAACTTAAATTTGGTACTCAAAACAAAGTCGAGCAGGAGA
CTGATTTTTCGGCACCCGGTTCATAACATTTGGATTTGACAGTTCGTTGG
AGATGACAGATTGATCACATTTGATACGTGACACGAATTGAGGTGCAAAA
TATATATATCGAAATACACATTGTTGGTGCTCTTACAGTTGCATATGCAA
TACAAATATTAAGTATCTGCAATTTTTTTTTCCTTTTTTAGAGTTTAAAT
TTTAATGCACCTTATATTTAATACATCTAAATGTATCGGCACATACCGAT
TTTTTCTTGTGGCCAAGAAATACTGTCACGCTTCCATCTCCAATCAGCTG
TTCCTTATCGTGACACCACATCATCTGGTTTTGCTTGGCTTATTTTAGCA
CATTATACAGGGAAATTGGTATTTCGTGGCGCTGAGGGCGCAGCCACTCT
GCTGAAAACACAAGAAATTTGTTTTAAACAAAACAAAATGAGTCAATACA
GCCACGTTAAGTATACACAATCGCCGACGCCGTCGGTGGTTTCTGGCTAC
TCGAGTGCATCGCGGCTCCATTCACCTCTGCCGCCGCCCGCCAATCACCG
GAGGGACTGCCTCTCGGCGACCACCAAGAGCTACAAATACCTGCGACGTC
TGCTCAAATTCAATCAAATGGACTTCGAATTTGCTCTGTGGCAGATGCTC
TATCTCTTTGTGGCGCCCCAGAAGGTGTACCGGAACTTCAACTACCGGAA
ACAGACCAAGTCACAGTTTGCCCGCGACGATCCGGCCTTTCTGGTGCTCC
TGGTCGTCTGTCTATGTGGTGAGTTCTAACGCCCAAGCATCCAAACACCT
GAGTGAAGGAGATCCCATCTTCCTCTTGTTTCATACCAAACCGTTTTCTT
TTTGTGAAACGTAACTTATTTCATCAGTGTCCAATAAGATTACTATTGTA
TTGTAGCCTTATATAGAAACATACCCCATTAAAAAAATCAAGGACAGACC
AACTAATAGTTTATAAATCCTTCAACAGTCACTTCCCTGGGCTTTGCGTA
TGTGCTGGGATTGTCCTTCTGGCAGAGCATCTCGTTCATCTTCTACGTGG
TCTTTGTGGACTGTATTTTCGTGGGCATCATTATAGCATCGTTCTTCTGG
GCGGTGACGAATCGGTATCTGCGCACAAATAGTCTGGAGCCGGATATCGA
GTGGGGCTATGCCTTCGATGTCCATCTGAACGCCTTCTTTCCACCACTGA
TGCTGCTGCACTTCATTCAGCTGTTCTTCTACAACTGGCTGATCAGCCAA
ACGTGGTTCATATCGCGATTTCTGGGCAACACCTTCTGGTTGATGGGCAT
GGGCTACTATGTGTACATCACGTTTCTGGGATACAATTGTAAGTTATATC
AGACATCATAAAGTTCTAATAATAATACATTTTCCTCATGCAGGCATTCC
GCATCTGAAAAACACCCGCATCATTCTCATCGCCCTGCCCATCATCTTTC
TGCTGTTTCTGGTCGTCACAATTATAGGTTGGAACGCAACGATATCCTTT
GTCAATTTCTACAAGTATCGCGTATATTAGTAATGTAACGTGCGTTGTAA
ATTATTCTGCGTTTAGTCGCTAAGCCACTATTCTTCACTTATGACTAATA
AACTAATTAATTTAGCGTTATCCAAACCATATAATTGCAATTTCGGTAAT
TTAGTCCAAGTAGAAGGAATAGAATGGTGATAAACTCTAAAACATTAACC
TTTCAACATTTTTTTGAAATTTTTATTCTATAAAATGGACAACAAATGCA
ATTACGCCAGCTGCTTTGGCTTAATGAAAGTGCGCTTGCGCTTGTTGCGT
TTTCGCTGCAGCTCCATGGTGTGCAGTTCCGTGTGCACCTCGGCGAAGAT
CTCTGTCTGTTCCTCCTCGGCAATCGAGCTGCGGTAGTCCTTCATCATGT
CGTACTTCTCCCATGGCTTTTGCACCTTAGCCGCCGACAGGCGATGCTTG
TCTTTCAGGTACTCATCGATGTTGGCCACACCACGCAGATTCTGTCGCTC
CCAACGCTCTAGCCATGGTCGCGGACGGAGCACCACCTTAATGTCGTTCA
CCGGCACCGGAGCACCCTCCTCTAGCGGTTCCGCCTCCATGTTCTCGTCA
AAAGTACTGTACTCCGGAAGAGCGTCCCGTAGGTAGAAGAGACTGTCATC
CAGTCGCTTCTCTAGCCGCAACACCTCGATCTTCTGGATGGTGGGATCAT
ACAGCTCGTAGACCACCTCCATGCCCTGGTGATCGATCACGTTGCGAAGG
ATAAAGCGGGCGCGCAGTCCACAGCGATCCCTATTGATACAGATGCCAAC
