# Supplementary material for: SMCis: An Effective Algorithm for Discovery of Cis-Regulatory Modules
Source: PLoS One. 2016 Sep 16;11(9):e0162968. doi: 10.1371/journal.pone.0162968 (PMC5026350; doi:10.1371/journal.pone.0162968)
Supplement: S1 Datasets — (ZIP) [file pone.0162968.s001.zip › dataset/Drosophila/Masked/dere_gg18322.fa.masked]

>scaffold_4690:5506572,5546571 (reverse complemented)
CCCGCGCCGCAGCCTCCAGGGCAGCCATCTGGGAGGAGAGACTGCTGGAG
CTGCTCATCATGCGACTGCTCAATGAGGTCGATGTGGTGGTCGTCGCTCC
CGTTCCGCCTCCTGCCGTTCCTCCAGACATGAGGTGCAGTGGATTGCTAG
CGGGCGTAGTGGATGATCCGCCTCCTGCTCCGCTGGCACCACCACCGCTG
CTGCTGCTGGTGGCCATTGTGGCCGAAGTAGGAGTCGAGACCGAGCTGAG
TGGCGTACCCGAGCCCGCCGAGGATGATGATGACGTGGAACTTGCACCCG
CTGCAGTGGCTCCACTGCTGCTATTGCTGCCACTGCCACTACTCGCACAG
GTGGCTGCTGCTGATGCGGGCGTACTGCTCGCCGCCAATCCGGAGGCACT
TGTCGCCGGCACTGGGGAGGCGGGTATATAAGGAGGCGTACCCGGCCGAT
TGCTCAGCGGTTGTTGCATTAGACTGCTCACCGAGGGCGGGTTNNNNNNN
NNNNNNNNNNNNNNNNNNNNNNNNNNNNNNNNNNNNNNNNNNNNNNNNNN
NNNNNNNNNNNNNNNNNNNNNNNNNNNNNNNNNNNNNNNNNNNNNNNNNN
NNNNNNNNNNNNNNNNNNNNNNNNNNNNNNNNNNNNNNNNNNNNNNNNNN
NNNNNNNNNNNNNNNNNNNNNNNNNNNNNNNNNNNNNNNNNNNNNNNNNN
NNNNNNNNNNNNNNNNNNNNNNNNNNNNNNNNNNNNNNNNNNNNNNNNNN
NNNNNNNNNNNNNNNNNNNNNNNNNNNNNNNNNNNNNNNNNNNNNNNNNN
NNNNNNNNNNNNNNNNNNNNNNNNNNNNNNNNNNNNNNNNNNNNNNNNNN
NNNNNNNNNNNNNNNNNNNNNNNNNNNNNNNNNNNNNNNNNNNNNNNNNN
NNNNNNNNNNNNNNNNNNNNNNNNNNNNNNNNNNNNNNNNNNNNNNNNNN
NNNNNNNNNNNNNNNNNNNNNNNNNNNNNNNNNNNNNNNNNNNNNNNNNN
NNNNNNNNNNNNNNNNNNNNNNNNNNNNNNNGTTTGATAAGGCGAAAGCG
CGGGATTGACTACCATGCCACCGGGACTGGGTCCTGGTGGGCCGACCAGC
ATTTTGCCGGCTCCGGATCCGGGCGNNNNNNNNNNNNNNNNNNNNNNNNN
NNNNNNNNNNNNNNNNNNNNNNNNNNNNNNNNNNNNNNNNNNNNNNNNNN
NNNNNNNNNNNNNNNNNNNNNNNNNNNNNNNNNNNNNNNNNNNNNNNNNN
NNNNNNNNNNNNNNNNNNNNNNNNNNNNNNNNNNNNNNNNNNNNNNNNNN
NNNNNNNNNNNNNNNNNNNNNNNNNNNNNNNNNNNNNNNNNNNNNNNNNN
NNNNNNNNNNNNNNNNNNNNNNNNNNNNNNNNNNNNNNNNNNNNNNNNNN
NNNNNNNNNNNNNNNNNNNNNNNNNNNNNNNNNNNNNNNNNNNNNNNNNN
NNNNNNNNNNNNNNNNNNNNNNNNNNNNNNNNNNNNNNNNNNNNNNNNNN
NNNNNNNNNNNNNNNNNNNNNNNNNNNNNNNNNNNNNNNNNNNNNNNNNN
NNNNNNNNNNNNATTTTGTAGATCTTTTCGGCCAGCAGGTGATAGTACTC
CGATCTGGACTTGGCCATTTCGTACATGTCCTTCTCGACCTTTTCCGCGT
AGGACACGAGATTATGCATCCGTTTGTCCTGCATGGTCGTGGGATCCGAG
GTGGGGAAGATGGCCTGCACCAGTTTGTGGACGAGATGGTTGCGCAGATC
GGCGGTCACCGATTCCCGCCAGTCTTTCTCGTTGTCGCCCGAAGGACCGG
AGTTTCCGCTATTGCCACCACCGGCACCTCCTGCTCCACCGCCAGCATTC
TGGTTGGGATTGCCTGCATTACCACTGCCCGTGGTATCGGCTGGCATTAG
GACACTGGAACCAGCTGCCACTTGGCCACCACTCGCACCGGCGCCCGCTG
CTGCTCCGCCCGCTCCGACGCCATGGCTCTGCGGATGCACTTGGGCCACC
TTCAGCTGCTGCTTGTCGTTGGCTCCCACGGCTCCGCCGGCTGCTGTACC
ACCGAAATTGGTATTGCCAAAGCCACCGACGTTAACAGAGAGTGGTGCTG
GAATGTTGCCACCCAGCTGGGCGGGATTGGNNNNNNNNNNNNNNNNNNNN
NNNNNNNNNNNNNNNNNNNNNNNNNNNNNNNNNNNNNNNNNNNNNNNNNN
NNNNNNNNNNNNNNNNNNNNNNNNNNNNNNNNNNNNNNNNNNNNNNNNNN
NNNNAACATCGTTCGGCAGAACATTGGGTCCAGTTTGGCCGCCAGGTCTA
CCTGGTCTCAGAACCCTGACGGCCGGCTGAGCGCCTTGCATGCGAATCAC
AGGAGGCAATCCCTGCTGCTGCATACCGCCAGCTGGCACCGGCGAGAGTC
CAACTTGGCCCATGCCATCGAATCGACGGAGTTCNNNNNNNNNNNNNNNN
NNNNNNNNNNNNNNNNNNNNNNNNNNNNNNNNNNNGGTCAATTGTTGCAC
CATGTCCGCAGGCGTTTTCGGCGCACCCGGTGCACCGCCCGCTCCCTGCT
GCTGGGGCAGAACTATGGCAGTGTTTTGGCCACCTCCAGGTGCAACCTGC
TGTCCTTGATTGCCGTCCACCACCAGACCCGTCAGGTTGGNNNNNNNNNN
NNNNNNNNNNNNNNNNNNNNNNNNNNNNNNNNNNNNNNNNNNACCGCCAG
CTCCAGCCGCTCCACCAGCCGCTCCGCCGCCACCTGGAGGCGCACCTCCA
ATTCCAGCCGGCCCGCCTCCTGGCGGCACATTCGCATTTTGAAAAACCGA
ATGATTCTGCCGGAAGGGATAGCAAATTACGCAGCCACTGTTCGTGCACG
TCTTGTAATGCAAGAGGATTTGCCGCGAGGAGGCACAATGCTGCATGGTG
CAGTCCTTGCTCTGTTTGCACGTGCCCATGTGGGCCAGCACTGATTTCAT
CGCCTTGCAGTAGTTGACGTTGCACACCTCCCTGTTCGGATTCAGGTTCT
CCCTGCGATTACACTTGTGTGCATGGAGGAGGAGCATCAGTTGCTGCTGG
ATCTGTCGCTTACGGTCGTCGGGCACATCGCGATTGGCGCCACCAGGGCC
GCTGGCTTGTACGGCGCCACCGGCTCCGCCGCCTGCCACTGTCGGCACGC
CAGCAACGGTTCCTGCATTGGCCACAACGCCTGCTCCTCCGAGTCCAACG
CCNNNNNNNNNNNNNNNNNNNNNNNNNNNNNNNNNNNNNNNNNNNNNTCC
GGGGTGACCGAGCAGCTGGTTGGGTTGCGGAGGACGTGGGCCCATGGCTC
CGGTCTGCTGTTGCGCTAGCATCTGTTGCTGCTGAGGATTCCCGCTGACC
AGCTGCCCCGCGGGCACTGAACCATCGCCGCCGAGTGTGGACATGGGCAC
CACTGTGCCGACGGGTCGATTGCCCTGCGGCATGCCCGGTACGACGCCGC
CTCTTTGGGCCATCTGCTGGGCGAGGAGTTGTTGCTGCTGCTGCTGCTGT
TGCTGGGGGTTGTTGCCACCGCCTGGTCCACCATACTGACCCACTCCGTA
GGGCAGACTGTTGAGTTGAGCTGCAAACGGACGAAAACCTTACATTAGCC
ATCGATTCAATTCCATGCTGGGAATCCACTAGATCTGGACTAGATGGAAA
CTAGAAACTCACTCATTTGCATGTTGGGATTCTGCATGCGTGGTCCGCCG
CCACCAGGTCCATTTCCAGGCCCACCAGCTCCTCCAGCGGCGCCCATGAG
ATGGGGGCCACGAAGCATATGCTGTTGCCCCACCATGCGTCCCATCATCG
GGCCGTTCTGCATATGCATGCCCTGGTTCGGGGTAACGGCTCNNNNNNNN
NNNNNNNNNNNNNNNNNNNNNNNNNNNNNNNNNNNTCCTGGTACCGAAAC
GGCATTGATCATGCCACCGCCGCCGCCGCCAGGCTGCTGCTTGAGATGAT
TGACCATGCCGCCCATGCCGCCGCCAACGCTGTTGGTCAGCACCATGTTT
CCCAGATTGCCCTGCGCAATGGTGTTCATGCCTGCGGAAGATGCAACAAG
ATGGTGTTTTCAAATGACTGTCGCTATATACAACTCCTTGCAGCTTGGAT
AACCAAGTACATGGGGTACAAGTATGATTACTCACCTGGTATGGCGTTCA
TGCCATTGTTGCCATTATTCGATATCGACATGGGCATTGAGTTGACCATA
CCCATCTGAGTGCCCACCACCTGCTGCATGCCACCCTGGTTGGGGGACTG
TAGGTTGGGCGACTTGCTGCCCAGCTGCTGCATGCCAGGCACCACCATGG
CACCTTTCTGGCCNNNNNNNNNNNNNNNNNNNNNNNNNNNNNNNNNNNNN
NNNNNNNNNNNNNNNNNNNNNNNNNNNNCCGCTCCGGAGCCGTTGCCACT
GCCGTCGTCACCACCCGTACCGGATCCGTTGCCGCCGCCGGCTCCGTTCA
TCTGGGAAGGCACAACGCCGACAACACCGCCGACGGTCACATTGACTCCA
ACACCGACTCCGCCAGTGCCAGAGCCGGGACCGGGTCCTTGGGCTGCCGG
TTTATTGGGTCCACCACCGGGATTTGGGCCGGATGTGGAGTTTGTGGTTA
CACCGGAGGCGCCGCCACCTCCATTGCCACCGCCTGCTCCGCCGGTCAGC
TGATCCGACCAGCCGCTGCTCGAGGACACCAACTCATCGGGCAGGTTCTC
CTCCAGAAAGTAGGAGATGTCCGCTAAAGGAAGAAAATTCGAAATGGTTT
TAAGCAAGGGTTTTTCGTAAATGATCCTTACAGAAAAAATCTTAGGATAG
ACTCAATCTTTATCGAATTCATATTGAAAAATGACTGGCGAAATTCATTC
TTTACAAGTTATTGTCTGTGAGGCTTATCCTTAAAATCATTTAAGACTTA
AAAAAAATCCTCATAGAAAAAGATCAAAATGCCGGCTTCTGAAATGTCAA
TTAATACTGGAATTTTCATTCAGACAAAAAAAATTGAAGTGATAAAAATG
TAATCTTCTGGCTTCGGTACTCACTTGGATCCATTTTAACCCGCTTTTGG
GGCGGTTCGTCTAAGTGATCGGCCATCATATAGAGTTAGTTGGATTCTTC
CGTTGCTGACGCACGCGAATCCNNNNNNNNNNNNNNNNNNNNNNNNNNCA
CGATGACGAAAAAACGTTCGGGAAATCTGAGGAATTCCTCTGGGTTTCTA
ACGAGTTCAATAGTTTCTGTTAGTTTTTGAACTTTTGATTCGCCTTTCTG
TGTTTTTTTTCTGTTTTTTTTGTTAACTCTCTAATAAACCGACAATGTCG
AAGTTCGATTGTGTTCTGATTTTTCGCTTTTGGAACTTGTCACAAAGCCT
GTGCTGTTTCTTCTTCTTCAACTCTTTTTCCGTCTGTCACTTTTGACAGT
TGTTTGGTTTGGTTAAGTGTTTAGTGTTATACGTTGTAGATTCCTTGATT
AGTTTTGACACTTTGCANNNNNNNNNNNNNNNNNNNNNNNNNNNNNNNNN
AAGAGGCACTCAAAAGGCGTGGCTGGCGANNNNNNNNNNNNNNNNNNNNN
NNNNNNNNNNNNNNNNNNNNNNNNGAAAATCAATGATGGTGGCGATGCTG
GCTTTTAATAGTGATATTATCGCTTCTGCTTCGCNNNNNNNNNNNNNNNN
NNNNNNNNNNNNNNNNNNNNNNNNNNNNNNNNNNNNNNNNNNNNNNNNNN
NNNNNNNNNNNNNNNNNNNNNNNNNNNNNTTAGATAATTCCTTTGCTAAT
TGCCGCTGCAACGACAGCAACAACGTAGCCGGCGCTATCGTCACCGCAAC
GTCAACGGATAGAGCTGGCCACCACCACGTCGTCGGTCCTGTGCCCGCTG
CTCCGGCTGCTTCGGCTGCTTCGGCTGCTCCCACTTCCACTGCCACTCCC
ACTCCTTCGCCTTTTCCTTCTCCTTCTGCCGCTTCCGCTGATCCTGGAGG
ATCGCGCAGCCACCACCGCCTTCTCGTTGCGGCGCCGTTGAGATCGTTGT
CGTTGTCGCCGCCACTGGCGCGTTGGCCAGCAGACAANNNNNNNNNNNNN
NNNNNNNNNNNNNNNNNNNNTTGATGCTTGTTCTTATCCTGCGCCCACTT
GACCAGTACCTCTTCCTCTTCTTCGACGACGACTTCTGCCCTGCGCTTTC
TTAGCTGCAATNNNNNNNNNNNNNNNNNNNNNNNNNNNNNNNNNNNNNNN
NNNNNNNNNNNNNNNNNNNNNNNNNNNNNNNNNNNNNNNNNNNNNNNNNN
NNNNNNNNNNNNNNNNNNNNNNNNNNNNNNNNNNNNTGTCGAACAGCAGC
AGACACACGCGTGCATTTTGTGTTGTTGGGCCCCAAAAACACCAAAAGTT
GACCTTGGCTGGGCGGCTCTTGTTANNNNNNNNNNNNNNNNNNNNNNNNG
CCTGCCTGCCTCCACTGAGCGAAAAAGAACGGTTGTTGGTTTGGCNNNNN
NNNNNNNNNNNNNNNNNNNNNTCCGCCTTTTTTTCCGCTATCTTACATCT
TTTACGTGATTTGTTTTTGGCGGCTTTTTGCTACACATAGATATATAAAT
ATTTTGACCATATATTATATATGCGTGTGTTTAATTTTTACTGCACTTGA
TTCGGTTTTCGTTTACAATTAATAAGGAAAAAAAAAGCAATTCACATTGT
TGGCTGTTGTTGTTGGGTTTGTTGTGTTTCGGTTNNNNNNNNNNNNNNNN
NNNNNNNNNNNNNNNNNNNNNNNNNNNNNNNNNNNNNNNNNNNNNNNNNN
NNNNNNNNNNNNNNNNNNNNNNNNNNACATTTGCCGCTCTAACATTGCAC
ATTAACTGTAAACGCACAAGAGGAAAATACGCAGCCTATTAGATTATGTT
GAATGAACGAACACACACCGCACGCAAATCGAAAGCAATANNNNNNNNNN
NNNNNNNNNNNNNNNNNNNNNNNNNNNNNAGCCGCGCGCGAGGGGAAAAG
GGAAACGAAACGATACTAAAATGCGACGAGACGTGCCGAAAACGGGGACG
AAAAGGGGAAGAGAACAACGAGAACGGGAATCGAGAATTCTCTCGGTCTT
GTTGCACTCATCTGTGCGCCGCTTGACGACCANNNNNNNNNNNNNNNNNN
NNNNNNNNNNNNNNGCGATTTAATTCGCCAATACTACCAGCGCTGTACTC
GCTACTTTGCTCGCAGACGTGTGGACGTGTGTGTTGTCCTCTCGCTCTTT
TGGCGCACACCACGAAAATGGAAATAATAAGTTTCATTTTGCCGCCAGAC
CACCGAAAAAATATGGAAAACAAGTGCCGTCGTTGGCAAAAGTATACTTT
GAAAAATGCTTCAAATTTTTAGGACAAATAAATTTTTTGAAAAAAAGAAA
TCACACCTTGGAAGGTACAAAAGGCAGAAAACTACTACAAAAAATGTATT
AAAGTATCAGCCAGTTACGGCTGTGGTCTACAGTCCAATTTATAAATTAA
ATGGCCGAAAAAGTGGCCGTATTTTGGTTTTGCTTCCGCATTCGAGCGGC
CATCATACGAAATTTAATTTGTTGGGGCGGCGAGTGGCGAGTGGGGTGCG
AGCGGGATGACACTAGAGTGCAGTGGGGCTGGCTGACAAAAGCTTTNNNN
NNNNNNNNNNNNNNNNNNNNTTTGGGGTTTGGGGCGCGCGTACAGAATTC
TCACAGCGACGCCAACGTTTTCACTACACAGTTACACAAACACACACACA
TATATCGAAAACAGCGAGTTCGTGCAAGAGCGAGCACGAGTCCGAGAGAG
AAAGCGTGCGATGATATTAGTGCCGAGCGGCATTAGTGTGCAATATACAC
ACGACGGTAAGCGGCAACGAGTGCGAGGAGCATTGGAAAAAGAAAGAAAA
ACAGACGACAGAAATATATTCCATTTTNNNNNNNNNNNNNNNNNNNNNNN
NNNNNNNNNNNNNNNNNNNACGTCGTTTCAAAGTTTCTATTGCAGAAATT
TTTTGTGTTGTCTCCGCTAGAGCGTTTTTTATTTTTCCCGGCCCGCACAA
AAATCGTAAAAATAATTGGCAAAAATACGAAATTCAAGAAAATGCCGTAG
AAAATTTGAAAAAATTTCCGGCCAGATTTTGGCCGGTTTTTTTATTTTTT
CACTATCACCGATTGCCACGCACTAAATTTCTAAATATTCTTTGTAATTT
TGCCGAATTTCGGTTTTATACCATATATTTTTCACATTTTCCGGCGATTT
TAGAAAAATCCCACAAACTTTTTCGCAACACTAAAACAAAAAAATTTCAG
TCCGCTTGTGTTAATCGTTCTCCGAGCCAAAAATGTTTTTGCTTCAGTGT
GACCGCGGCTAGCCGTTCAAATACACCACCGAGCTCGGAAATACACTAAA
ATTGACTGTTTGACACAACATGCGAGTGGGCTCTCGTCGCTCTCACGTGC
TGTTGGGCCGCTGTTGTCACACTGTTACGGCCCGAAATTCATATAAATGC
CTCTGCTAGCAGTCTGTTGGCGTCGTAACAGCTGTTAGCCGCTGTACGAG
CCCTGTTTCGCTCTAGCCTCTCGCTCTCTGCGTCGGCGAGTCCGCTCACG
CCACGCGCTCTCTGAGAGCCGATACACACACACGCGCATACATATGGCGC
GCCAGATAACAAAGCAGCGAGTCCAGAGATGACCACATGATGATGGTGAC
ATATTCGCCGATACTTTTTCACTGAATTTCTCAGCGCGCACTTAAAAGGC
GCACAAAGAAGTTTTCTAAAAAATGCTTTGGTTGGACAGCAAAGTTATGA
AATTAATGTTCTTTTCAGCGTTTTGGAAATTAAAATGGTAAATAACATTC
GGTTCTGTTTGAATTTAATGACATCAAGGTGTATTCGAATAAGATTTATA
ATATAAATTAAGAAGCCGACTTCTTAATTTTTTTAAAAATAAGTATTTGT
GGGCATTAATTTTTAAAACTTTTGTCCATTGTAAAAATGTAGTCTAAAGT
TGTTCAAAGACGAGATCTACAGAGGATCACGCAAGTAATCAAGTCATTGG
CTATTGCGCATATCTAGTGGGAGCGTGTTTTCCGCTCGCTCTTGCCGCGA
GAGACAAAGAGGACGTGAGAGAGAGAGGGGCAAGCCGAAAAATCAGTCGC
CGAAGGATAACACTATCGTCGTCCTTGTCCGACGAACCGGTGGCCATGCA
AACAACGCACAGAACAAATTAATTTTCAAATTGTTCAATAAATATCCCAC
TTGCTTCTCATTTTCCCTCCCTTTTTGCTACCGGAATTTTAAATTTTCTT
TTGGAAGCGCTCTTCCGTTAACTTTTCGAGCACTTTTTCGATTTTCGCGC
GCTGCCGAGCGCCAGCGTATTTATTTACAATTTTTTTTGTTAGCGGCCGC
CGTTGTTTGTTGCACATACACAGCGCACACACATAAGCTTGCACTCTGGC
ACACTCATGCACACACACCGACACGTTGTCACCGAAATGAACGGGATGGC
AATATGGCTGGCTGGCGGTCGGTACGTGGGTGCGAGTGAGATGACGCGAT
CGAGACTCGAACGAGACGGGTCAACGAGTGATACCGATTCTCTCTTGCGA
TTGGGAATCATGCCCGACTTTTTACACTAGATGCGCTGGCTCTGGTTATT
TAATTATGCTATTTTCTTCGGTTTATCGGCAATTGGCCGCATTAAATATG
CCACAAAATAAGTCACACAAACCGATAGTTCCAATCCAACGTCACTGCTG
CGCCTCGCGTGTACAATTTGCGCCAATTTTCCCCCCTTTTCTCGTCTTTT
TTTCAGCCCAGCACCGCTCGTCTCTTCCTCTTCTTCACGCTAGCATTCGT
ATGCGGCGCAGTGATGTCAATGTTGGCACTGTGTAGCTAAAGAGCGTAAT
TAGTCATTATCTAGCTATCTTTTCTAGCTATTGTCATTTGTCTTTAGCTC
GTATATTTATATGAATATGAACGTCCAATAATTTCAGTGCAGAAAGAGGA
ATTGAAGAATTTTGAATACTGCATTATTCCATCTACTACCAATAGAGTTT
TATCTAATTGCACAACTAAAATATGTATTCCAATATAAGTAATTTTATAC
GCATTGTTTTTTACCAGGAAAAAAATGCTAAAGGAAAATAAGTGAACCAT
TGGTTAATTGGGTTGATTTTATGTGTTTAGAAATGTTTGTTGTCTTAAGC
ATTAAGTAAAATAGCTTGCTCACAAAATAATCATAGTTTTCGGTTTCTTT
ATTTAAGAAAAGATAAAATTATGCTTATAGGAGTGCTAATGTATTTAATA
AAAATCACCCTCCATTAAGGTAGCTTATTAGCTAAGAAAGTACAATACGT
ATAGTAACTGAGATATTCGACTCTTCCTAAGGAGACAATATTTTTCAGAA
ATCATATAATATTTATTTTATTTTTTATATTGTAGATCATCCTCAGCATT
TTTATCGGTGTAGCGGTAAGCTCTCAGTTCAATAGAAATAGCGTCACCTA
GGTAAAGAAAAGAGAAACTGTTGTAGCTTTAGTTCCGTAATTTTCCGCTA
TATGGTGCTCAATGCGCAAGAATGCAATGGTGGGTGTCTAGGCTACTATT
TGGGTGCGTGTATTTGCTATTTACTACTGCACAGAGAAATACAATTTAAA
ATTAAAAGTAAGCTATGTTATATCAATAAAAAACAATATAGTGGGCTTTG
GAATTTGGTTTCAATGTTTTCATAACAAATAGGCATTGCATATAATTTCA
ATCACAAAAGATTTCTCTCATCCAAGCAAAACCTTCAGTTCAATTCTCGC
CTGTGAAAGCGTAACACACAACATCTGATAAATTTACGAATAAGTCCAGA
ATCAAAATATTGAATACAAGTTCGCTTTGGAAATATTTTCGATCAGCAGT
CAGTTGTAACAAACGTAAAAAATCTAAACCAAGTAACACCCAAAAATAAA
TAAAAATATAACAGACATGAGAAAAAGTAAAAACAAAGTCAAACCAGTCA
TTTTCAAAAACCTACGCAATCGCATAGTTTATTTCGCCGAGCCCGTCAAA
AAGAGGAGCAACAGCGGGCCGAGTAAGCCAGTTTCTGTCAAAAAAAAACC
CATAGCGGCGAAAGTCCCGACAAACAGAAAGCATTAAACTCATTAGTGTA
GAGGACAACCTGTCTGATTCGAGCGAAGTTATTGTGAGTACTATGCCGAT
TTAAGCGAGGAATAATAGTGTAATGCGCCTTTCTTTCCAGTGAAACAAAC
CGAATAATTGTTTGATGAAAATCTGAAACGCGATCAACATGTTGTTTTAC
CGATTGTTATTTGAAGTTTTGTTGAATTGTTGATTGTTTTGTTGAAGTTT
CCATTCGGTAAGCAACTCTGCGCCGCGCTTACTACATATTAAATAAATAT
TTTGTAGTTATCACGGGCACAGGTCGATTGCCCTTTGAACCTGTTTGTGC
CACCGACTGAAACAAAATGCCACCATTCGGGACAAAGGAGCAGCGGCAGG
TTCTAAGGACTCAAAAGAACAGCGAACTCTCAATTTGAAATCGAACCAAT
TAGTTGTCCTTTGTGCTGGCACCTTTGTCGCCTGAATTTCGCAAACATCG
CTTCATTTTTNNNNNNNNNNNNNNNNNNNNNNNNNNNNNNNNNNNNTTCA
CCCAAGATTGCCACTGTTTTTCCGTGGCCAAGGCGAGTCCTGTTTCGGAG
TCGAGGTCCTTTTCGATGTTACTTTTGAACCGTGGAAGGAGCACAGCAGG
GCGTGCGGTGCGAAGATCAGAGGAGCGGCCCGCCGCGGGGCGCCCTCAAC
TGATGATCATTTCGACACCCCATTTTTGCGGCGTTCTCTTTTCTTTTTGC
TCCTCCGGTTCCCTTTGGCCCGCTCCCTTCGCCATGCACCGCGAGAAAAA
CGACGCATATACGGAACACAATTGAAATTGATATGCTTTCAGTTGCTCCA
AATTGATTACCAAGTTTTGAACATAGAAAATTTTGTCGTTTTTAGTTGAA
AAAATTGTTAATTGTTAAGCATTATTGTTTTTATCTGTTTTATAAATATT
TAAACTTTAGCATTAATGAATGAATGCTAATCTGTTTAATAAATATTTAA
ACTTCCTTTAAACTCTTTCGTTTTCAACTGTTAGTTGTTCACTGCATACG
CCGCGTATTTTTTCGAGTGTTGCAACAAGTGCCTCGAGTTCAAATATCTG
GAGATTTTTTTCGGTTCGGCCAAGTGATTTCCCGGGAAGTGTTAGGATCC
CCTTGTTTCGGCACTCTTTCTGCGCCCCCTCTCTTTCCTACCCCTATTTA
GGGGCTGTAAATTGAGGCTGTTGACATTTTTAGTGCAAAACGGTCTCCGA
GGAGATCTCTAATATCTTGTTCGCGGTTCTAACCCCTCTGCGACACACGC
TTCATAAAAGAACACACAAAGAACACGGTGAGTAGAAAGGANNNNNNNNN
NNNNNNNNTGGAGGGTAATATTTATTATTGAAATTAAAATTTATAGTTTG
ATGCCATTGTTTTTCCCTTGGTTCCACTGTGTGTGTTTTTTTGCATCGTT
GCCGCTTGATTAGAGAATTCAGTGGAAGTGCAGGGTGCCCGAGATGCCGA
GAGATGGCTACAAGTGCGCCCCATACAGGTCAAAGGGGGCGTGGCACGAC
CTTGCGATGTGGTCTGAGCATTGCGCAATCTGTCGTCAAACAGCCGATCG
ATCCAGTTGGTGAAATCGATATGAGATGTGCATGCACTATAAGTTATAGC
TGGATATGTGTGGATGAGAAGGGTAATGAAAATGGGGGCGTTTCGTGGAT
CTGCTCAGATGAAATCCTTCACCATCTGTTGCATCTAGTGGATAATGCCA
GCAAAAGGATATACATATGCCAAAAATGTTTTCAGTACATGTGAATTGCA
ATTCCGTAATTCAAAATCAATCTATTTGGTTAGATATCCTACTCATATAT
AGAAAACCCAGTTCAGCTTATGCCAAAGTCAGCGATTGTGCCGAAGTCAA
AGATAGTTAGCGATAGGTAGAGGTTCAGATACAAGAAGAGATATACAAAG
TCAATTGGCGAAAAAACCCCGGAGATTAATCTAATCTGCGACGAAGAACG
GGCCGAAGACGCTAGAGGCCAAAATATTTGCAGACAGTGAAAGGATTTAG
ATGCGAAAATCCCCATAAATCCAATTAACACAAATCTGCATAACGGGTTA
AGGTTTACGCTAAAGGATTATGAGGCCCATGCCGTGCGCACCCAACAATT
TCAATTGAATACTTTTCGCTCGCACTACCTGGCAATATGGATATATCTAG
CCTCTCTTTCGGATTACCGCAGACGATCCCTTTGACTTTTCCTGCTAAGC
GATCGTAAAACGTGGATTATGCATTTATGGCACCCCGCGGCAGCGTCGAA
ACCACCCAGCCANNNNNNNNNNNNNNNNNNNNNNNNNNNNNNNNNNNNAC
CAAACCGAAAACCCAACCCACAGGACCTTTGGTCAGAGGGTGCGGTTTAA
TCCGAGACCACCAAAAACCGATGGTATGGCAATATAGCTGCACTGCGAGA
AAGTAACAGGGGGTTTGGCCTGATTATTTTTCTTTTCAATTAAATGAACT
ATTTATTAAGTGATACATTTATTTCCTATGTAATGCAAGGTATGCAAAGT
TTGAGGAANNNNNNNNNNNNNNNNNNNNNNNNNNNAAATTCAGATTTGAA
ACATCTTGCTAAGGTATAATGCATGGAATGACTATCATCTCTAGTACGAA
AGAAGTACAAGTGCTGAAGAGCGAAGGCCAGTCTGGTTTCTCTCAGTGCA
GCCAGCCAAGAGCTGCCGCATTAATCCGCCAAAGAACTGCGATCAGGATC
AAGAATCAATAATTACAATTCAGGCGTAACCGAGTCGGGGGCTAGGTAGC
AAAACAAAACGGGGTAATCCTGACTTCGCCCTCGTCCGCCTATCCGGGAT
TAGTGGCGATCCAGCGAGAAATCCCGCGGATGAGGAGCTTTGATGCGGCG
AAGTCAAAACTTTTCCAGCTTAAGCCCAGCTTAGCTGCTCCTCCATGGCC
TACCTGACATCGCTGATCTGCAGATCAGCTGATCCCACGCCTTGTTTGGT
GGGCTCGTCGCGGCTAATCAATTGATTATCGCATTGAGATGGCTGAGTAC
TCCTAGCTAAAGTCACTTCCTCAAAATAGATTAGCAATTCAATTTGCACA
ATATTTGGAGAGATTTACAAACATCCAGGCGACATTCAGAACACTGCTTC
CGTTTTAGTGGCGACTAATTAATGGGTATGGGTTAAAATCATACTGCTTG
TTTATATTTGGGTGCACATATAATTTGGGTTCCCGAAGTTTGTGCTCCAT
TAGTGTGAATCAAAACCTTACATGTGCCCCATAAAAACCATTGCGATTTT
CCAACTTCACTTGACCTAGTGGTGCAAAAAAGTGGGCGTGTCGCTGTGTG
GGCGTCGAGTAGATTGGGATTGTGGGAACTTTCCTTGCTGTTGCTGCCGA
CTTTTTGCTAATTGATTATGCGGCGACGTTGTGGCCNNNNNNNNNNNNNN
NNNNNNNNNNNNNNNNNNNNNNNNNNNNNNNNNNNNNNNNNNNNNNNNNN
NTCGAGGAGCCAGGAGGCGCAAGGGTATTGTTCCTGCAAAGGAGCCTGGT
TCGGCGAGGGAAACGGCAAGCAAGGGGAGGGACTGGGCTGGGCAGACGGT
CTTCCAGTCTAGTTGACTTCAGCGTTGTCATAAATCTTCGGTAGCCACAA
GGGCCAGAGGAGCCGCAGAGGGGCAGAGCGAAGGTGCCAGGCGGGTGAGG
TGGGTGAGGAGGGAGGAGACTGCCAGCACGAGACAGGCTCCTTGTTGTTG
CCCTGCTCGCCTCAATATAATTGTATCTTCCGTTTCATTACATGTTGCCC
AGAAGTCCCAGCCGCATACCCTGTGTGGCCCGAGTGGGGCGTATACGATT
GCTGTGCATTTTAAAATATTTATCCAATCTTCCAAAATACTTGCATTCAA
ATTTATAACCCAAACGAACAAACAATACTGACAATTCAGGAATATTTGCT
GTAGAAGAATTTGTAACTTCAATTTAAAGGCATGCCGAATTTCATATTTA
TTTGAACAACATTACACATAGTAGCAATTTGTGCACTTCCGAAATACTTG
GGATGCAGTGGCATTTAATCATAACTAAGCTGATTGAGAAGTTTCACATC
AGTAGGTTCATATTCAGAACTCATGGTATCCTAGGAAAATTAAACTATAT
TATGATTTCCATCTTAACAAGGGGAAGCTGAAGGGTCGAGATGAATTTCC
GTGTGCTCGTTTCGTTTTGGGAGTCATCATTATCTTTTCACAGCAGCAGC
AAATCGTAAAATTTGTGGCTCAGACCCACGTTGCGTATGCGTAATAAAAA
AGACGCCGCATAATAAAAAGGGAGCGAAGGNNNNNNNNNNNNNNNNNNNN
NNNNTTGTGATTAATATGCGGNNNNNNNNNNNNNNNNNNNNNNNNNNNNN
NNNNNNNNNNNNNACCGGGCGCAGGCATGCGAGAGCGAGAGAGCAAAGGA
GAGAGCTGCTGTCTCTTTTGTGGTGGTGTTTGGTCAACGCCCCTTTAAAT
ACAGTTATTTCATTGGGCCGCGACCACAAATTTATTAGTTTTTATTGTTA
TTGTATTGATATTTGAAGCATGCTCCCCGCCCGCTCCCTCTTTTCAACAT
CAATCGTTTCTTTTTATCATTGGGTTTCGCTGGAGCAAAATGAAAAATTA
AATGCCATTAAGCCGAAATTTTAATTTAATTAAAGTGATGAGCCATACTT
TTCTCTGTCTGCTTACTTTCATCGAAACAAATTGAAGGTCTGAATGAGCA
AGGGGATAATGGGAATTTAAGCAGATATTCGTGCTTTTAATGACGGCACT
TGAAATGTGTAAAATGTCGAGTAATTTATGGGCATTCAAAATCGTTGGGA
AATATAAAAAATAATCGAGTTTAAAGTACGAACATACTTACGGTTTATAT
AAGCAATTTGCAAGCATCAAATTGAAAATACAAAATAAAATTTGTATTTC
GGAAATATTTTTAGGCTAGCAGGTTTTCAANNNNNNNNNNNNNNNNNNNN
NNNNNNNNNNNNNNNNNNNNNNNNNNACTTGCTAATCGAACTTTTTTGCA
TTCTAAAGGATATAAGATATTTAACCATTTGATACAGTATATTTTTAAGG
GGCTATAATTGGGTTAGGAATATTTTAAATATTCACTTTGAACACTTAAA
ATATGAAATATTTTGTAACCAACTAAATAATAACACATTTCATATACTTC
CTAAAAAAAGTAATCATGTAAAATATTATTACATAATCATACAAGTGCAA
GTGAAAATGACAAACTTTAATTTAAAATGATTTGCATTTAAGATAAGCTA
ACATTTTTGGCTTAAAGTTTTGATTTCACCAACAATAACAACCGCAAGGA
GCTATATGAGCACTAGCTGGNNNNNNNNNNNNNNNNNNNNNNNNNNNNNN
NNNNNNCATGCTCACCCAATTGCTTTGACACACAAACCCACACATAGAAA
TTAAAACAAAACGCCTGCGGCAGCAGCGCCAGAAACAACAACAATGCACA
GCAACGTGGAGAGAGAGCACCATGCAGCATGTCGCAANNNNNNNNNNNNN
NNNNNNNNNNNNNNNNNNNNNNNNNNNNNNNNNNNNNNNNNNNNNNNNNN
NNNNNNNNNNNNNTGGCTGCTGGTGCCGGGAGTGACACATCCGCGCCACA
CGTGCAAGCGAGACGAAGCGAGTTGCCCCGAAGGCACACCGTTGCGGGCA
AAAGCAAAACAACCACCATGATGGTGCCGAGAGCGAGAGAGAGCGAGAGC
TGGCTGTGGGCGCTCAGTGGCGACAGGCAAGTGCGAGAACGTGATAGCAC
GAGCAGCAGCAGNNNNNNNNNNNNNNNNNNNNNNNNNNNNNNNNNNNNNN
NAAGCGATTCGTTTTGTACGTTGTTAGACTCTCTCGCCGCGTTTTGGAAT
TCAGTCGACAATCGACGATAATTACCGGTGGTTGTATCACATCACATCAC
GCNNNNNNNNNNNNNNNNNNNNNNNNNNNNNNNNNNNNNNNNNNNNNNNN
NNNNNNNNNNNNNNNNNNNNNNNNNAGAAACTCGCTCGTTTTGGGNNNNN
NNNNNNNNNNNNNNNNNNNNNNNNNNNNNNNNNNNNNNNNNNNNNNNNNN
NNNGTGCACGCAGCATTGGCGAATTTTCGGCAGCCTTTAATTTGTTTGTG
TTTTTTCCGTGTTCTCGTCCGCGTGCTCGCAATTACGTGCGCGGCAGCAA
AAGACTATAATTATAAAACTAAAGTGAAAAGCGTGCCATAATTACACAAG
CGAATATCAATAAGTGCAAGAGCAATGTGCGAAAATTGCTAACGAACGCA
GTAGCAATCAGAAGCGAGAAAACGCAGCAGCAAGATCAGCAGTAGGATCC
AAATAAATCAGCGCAACATACAAATCACTAACGTTTTCAACATGATCGAT
GCGGCCTGCAATTACTTGAATCCCTATGCGCATCAACAGCATCAGGCNNN
NNNNNNNNNNNNNNNNNNNNNNNNNNNNNNNNNNNNNNNNNNNNNNNNNN
NNNNNNNNNNNNNNNNNGCGCAACATCATCTGCACATGCAGCAGGCGCAA
CATCATCTGCACTTGTCGCATCAGCAGGCGCCACAGCAGCACATGCAACA
CATGACCCAGCTACAACAGNNNNNNNNNNNNNNNNNNNNNNNNNNNNNNN
NNNNNNNNNNNNNNNNNNNNNNNNNNNNNNNNNNNNNNNNTGACTTCCTC
AGCGCCGCCGCCCTGCTGTCCGCCCCCCCATCCCTNNNNNNNNNNNNNNN
NNNNNNNNNNNNNNNNAGTTCTCCACTATACGGAAAGCCGCCAATGAAGC
TGGAACTGCCGTATCCGCAGGCCTCATCCACGGGCACCGCATCGCCCAAC
TCCAGCATCCAATCGGCGCCATCATCGGCCTCCGTATCGCCCAGCATCTT
CCCATCGCCCGCCCAGTCATTCGCCTCCATTTCGGCCAGTCCATCCACGC
CCACCACGACCTTGGCGCCACCGACAGCGGCGGGAGCGGGAGCGGGAGCC
CTGGCGGGATCACCCACATCCTCGTCGCCATCCTCGTCANNNNNNNNNNN
NNNNNNNNNNNNNNNNNNNNNNNNNNNNNNNNNNNNNNACCTTGGAGCAG
CGGCGGTCGCCAGTGCCGCCTACGGCTGGAATACCGCCTACTCCGGATTG
GGGCCACCAAGGTAAATATCCACATAATCCACATCATAAGTTTGTAGAGC
TAAGAAATGCTAGGTGATAGTTTTATACACTTGAAGATAGTACTATATAA
ACTTAAGTGTTTCGATCTGAAACGGATATTTGGGAATTCTCCTAATAGAA
TAACTACAGGTTACTAAGCTAAATAAGGACAACATCTTTCTCAAATTACA
CAGTTTGCTGCATGGGAATATTTGAATCCCATTAGCCCGCAGATTGAAAA
TGTATTATCATATAAATAAGCTCAAGTAGTGCATCATGAATCCATAAAAT
GATAGGTTCATTTCATTACTCAGATTGATTAGCTTTGTTGCCACCTTATA
ACGTACATCGATCTTGGAGCAAATACAGGGTTTTGATCGCGTAATGATAG
GAATAAAATGGTGATTAAGCCATATCCGACTGCTAATTGCAGTAAGATGA
AAATCTTTGCTAAATGGTTATAATTACATTCAAATGGGAGGTTTACTAAT
CGATTAAATGATACAAGCGCTGAATTAACCATTTCACTATCTCCATTTCT
TTGCTCCATCTAGAAGTCAATTCCCATACGCCCAGTACGCCTCCGATTAC
TATGGCAATGCGGTGGGCATGTCATCATCGGCCGCTTGGTTCTCGCATCA
GGAGCGCCTCTATCAGCCATGGAGTTCGCAGAGTTATCCGGGCTTCAATT
TCGATGACATCGCCTTCCAGACGCAGTTGCAACGCCGCTCCGTTCGCTGC
ACGTGCCCCAACTGCACGAACGAGATGAGCGGCCTGCCACCGATTGTGGG
GCCAGATGAGCGGGGACGCAAGCAGCACATCTGCCACATTCCGGGCTGCG
AACGGCTATACGGCAAGGCGTCGCATCTGAAGACCCATCTGCGCTGGCAC
ACCGGCGAACGGCCCTTCCTCTGCCTCACGTGCGGCAAGCGTTTCTCCCG
ATCGGATGAGCTGCAGCGGCACGGACGTACGCACACCAATTACCGCCCAT
ATGCCTGCCCCATTTGCTCGAAGAAGTTCTCGCGCAGCGATCACCTCAGC
AAGCACAAGAAGACCCATTTCAAGGACAAGAAGAGCAAGAAGGCACTGGC
CGCCGAGGCCAAGGAGCANNNNNNNNNNNNNNNNNNNNNNNNNNNNNNNN
NNNNNNNNNNNNNNNNNATAAAGCTGGAGAAGAAGGAGAAAAAGTTGGGT
AAACCGCTAACGCCGCCCGTGGAATTCAAGCAGGAGCAGCCGGATGCAAC
ACCGCTGCTCAACTATGCGCCCTATGCGAATCTCTATCAGCATTCCACAT
CCGCGGGCACGAGTGTGAATCCCCTGCCGCCACCGCCGCCACTCTTCCAG
CAGCANNNNNNNNNNNNNNNNNNNNNNGATCAGCCGTGGAANNNNNNNNN
NNNNNNNNNNCGTGCCATACAACCAGCCACTACCTCAGCCAGTTCATCCA
CATCCTCCAGTGCCAGTTCCCCAGCGGCAGCGGTCCTTTCCGCCACCGGA
TCAGCATCTTCCCCAGCGGCATCCGCCACGGCGCTGGCCCAGCATCACTA
TGCCGCACTGGCCATGCAAAGTGAGTCGCAGCTGGCGGCGGAGTATGGTC
TAACCATGAGCGGATTGGCCAGCGGAGCTAGCCAGGACTCCAGCTCCAGT
TGCCACATGAAGTCCGAGTATGCGGCCAGTTATCCGGCTGATTTTGGTGC
GGGCACAGCCAGTTACGGCTNNNNNNNNNNNNNNNNNNNNNNNNNNNNNN
NCCATCACAATGCGTGGGCAGCGGCCTATCATCCGCATGCCACCGCCTAG
GATGCCCCAAATCCTTCCCAGATTGTTACAGTTTAATGTTGATGAAACAA
ATGCCATAATGTCCCAAAACCCAGAAAGGCAACAAAGCAAGCGTAGAACG
AAAATCTAGTGTGTGTTTTTTTTTCAGTGTTTATTGTTGACATAAAAATA
TATTGTGAAAATCGAAAAAAAAAAAATATTATATGAATTCACAAAATACT
GCATAAGGCATTAAATAATATTATATAAATACATATATAGATATATTAAC
TATACATGTAGAGACTAGAACTTGAATTTTTTTTCCATTTTTTTTCCCCA
ATCTAGTTAAGGCATTTTTTTTTGCATGTCTGTACATACATATACATATA
TATCGTTCTTTTTAAGCCATACCATATAGAATGAGAGAAACCATCTAGTT
GTGTACCATAATAATTGTTAATTGTCTTTAAGATAAATTATATACAACAA
CAAAATGCAAAAAAATCCAACAAGGCGACAAAATCCCCACACTGAAATCC
TAACAATAAAAAAAAGCGAACAAAATTATATCGGAAAACAAAGCGAATCC
AGTTTTTATTATTCCCTCTGATCGCGACGCACCCTTGCTTATGGGTTCCT
GGTTCGGTTAGATTTCAGGGTTGTTTGATCTCCTCTAGGGGTTGCTTTCT
TGCATATAAATCGAGGGATCCCGGAAGCTTCGCGACTTCCGGCGAACTTG
ATCTGCATTTGGGTGCTGATCTCTGGCGGTATTTCGATAATAATAGAAAC
GTTTTGTATAGCAATCTTCATTGCTGTCTGCACTGCCAGATATGTTAGCC
TTGGAGATCTATCTCTTCTATAGATTGCTTTCCCTATAATATTGCATAAA
TTAAGCTACGAATGAGTTACGCATATATCCTTTATTACAATGATTTATTT
AGTCAAAGTATGCGTTATTATTGAATTTCATAACAATCGGGTGAGATTTA
AAGGCACTGCAGTTCTAAAAGCCTGGATAAGTGAGCCCAATTCGAGTCTT
TCTCAGCCAAAGCGTTGTACCATTTTTAGATCTCCTTAGATTCGAGATCC
CCGATCCTTTTCCCAGCTGCGAAATTAATTTAATCTCATTTCCCGCGGCT
TCCCCCCATCAAGTGGGGATCATAACTCAGAAGGGGGCACATATTCAATC
TATAGGCAACCAATGAGAGTCAATTTAGCTCGAGCGAATATCCCACAGCC
CAAAATGAATTGCCCAACACAGAGTTTATAATTAAACGGGAAACATTTTG
TCCCAGCAAACAAAAACAAAAAAAGGGGAAAAAAAATAATAAAAATACAA
TGATGGCGTGAAGATTGGCAATCGAATCGCCGTAGAGAGAAGAGATCGAT
CCAATCCGATCCGCCGCCAAGCGATGCAGATAGCGATGCAGATCGATTGT
GGCCAATATAAAATATTGATTTATGCTGCCCAGCCCGGGCATCAATCAAT
TTTCAAGTTGAGTGAGCGCCAAGCCCCCAAACGTGCCACGCCCCCTCCCC
TTCCAACTCTTCGACTCAACCCAACTCTTCACCATCTTTGGATGCCCGAT
GCAATAGTGCACGAAGCGGTTGACAACCTCGCTCGCTTTCGGATTGGTAG
AGTCGCAGAGGTATAAAACCAAAAATGGGGAAAGATACTTTTCTATGGNN
NNNNNNNNNNNNNNNNNNNNNNNNNNNNNNNNNNNNNNNNGTGTGATGGG
GCAGCCCGACAACTTCACACGCACGTTAATCATACGCCGCGTTGGCCGCG
TTAAGNNNNNNNNNNNNNNNNNNNNNNNNNNNNNNNNNNNNNNNNNNNNN
NNNNTTTTTGCCCCACCCTCAACCACCACCTTGATTTTTGTTTTTGTTTT
CGGGGCGCTCCACTAAATGGCAAACAAAATCTGATTGATTTATAACTGAA
GTCTGCGGTCAGCCGAGGNNNNNNNNNNNNNNNNNNNNNNNNNNNNNNNN
NNNNNNNNNNNNNNNNNNNNNNNNNNNNNNNNNNNNNNNNNNNCTCGCAG
CTTAATGATGATAAATGATGATGTTATGATTTGTTAATTTTTCTTCGCGT
CTCTTCGTTTTTTTCTTGTTTTTTCCTCCCTTTGGATTTTTTATTTTATT
GCGTAGAGGAGTTAACCCGAACATGAGGTATACGTCTTTTCTGTTTTGGT
CGGTTTAATGGCTCGAAAAGTGCTCTCGACCAACTCTTGCACGGGGCGAA
AGTGTAATTTTAAGTATGGGTTACAGAATTGCTGGAAATTTAAATGATTT
TGCTGTGTAGATTTTCTTTCCGGCTCTAATGTATGAAAATATTGTTCTAT
ACAAGTAAAACGAAATCAAACGAACATCAAAAAGTTCCTCTTTTCCCATG
GATAATCCAGTAGGCATATATACACAATGATATGATTAGCCATAATACAA
CAATTTATAAAGTTTCGTAACAATCGTTCGAGATTCAATAGATCTTCAAG
GGCCTAAAATGGGCTAAAACGAAAAGTGTTTGCCCAAAAAGCTGTTAGAA
AACACAAATTAAACAAATTATGCAATCACAACCCGAAATGAAGTCATATC
CCGATATTGCGACATGACTAACCACTTAGGCGAGCGACCGAAAATTAGAT
CAGCAGCCGAGAAGTTCCCAGAATTTGTGGCTAGCTGACACCACACCTAT
GGGCACTCNNNNNNNNNNNNNNNNNNNCGAATATACATATAAGAAAGTGT
TGTCACACATACTCGACTCGAGTAACTGGGACTTCTGGGCACGCTCCTCA
AGGATCTCAAGGATCTCAAGCATCTGAGATTCTCAAGTGGCGCTGTCCAA
GTTTTTGGGGTAACCAGATATCGTTCTAATTTTAATCGGGCCTATAAATA
ATATCGGGCTGCTTTGAGCACTTGACTCTCCATGGTTTGCTTGACATTTC
CACAGAATCGATGTTTTGATGTTCGGCGCTCGCTGGATCGCAGAAGCGAT
CCTTGCGCTCCTTGCGCCCCTCACTCGCTTTCGTCCTTCGAGAGGACAGC
AAATTGAGTTGAGATTATCTCGCTGCCTGCGCTAAGCAAGCGTGTCTAAA
AAAAAGAAGAAAAGGGTCCTGTGGTCCGAGATGATCGAACATGACTTAAC
TAGAAAATGTTTTATGTTTCATCGGCNNNNNNNNNNNNNNNNNNNNNNNN
NNNNNNNNNNNNNNNNNNTCCCTTAATATTCTCTCTGTTTTTTCGGGTTT
TTTTCCTTTTTGGGGAGGGGCGTTGGCGGTAGGCGTGTTTGACATGGTCA
TCGGTGATTATAAATTTCGGTTGTGTCCTGCGGTCGAAACCACCGAGTCC
TGTGTGCCTCTGTGTGTGTGTGGCTTCTATTGCCTTTTGTCTTCTGGCCC
AAGATCGTTTTGTTGCGGCATATGGCCTGGTATTTTTTGGCTCGATGCGG
GTGCAGATCTCGGCAGGAGTACAAATACAAGTTTGTAGGGGCTGGGGGCT
AAGATGACATGTGTTTAAAGGATAATCGCGCAACAAGATCGCAATCCCGA
TTGCCAAAAGGCTCTAGATAAACAGCTCAGCGATGGATTGCCTTCAGCTG
GGCATTGAAATATAGATACGAATGTCTTCATTTGTGGCACCTATTACTAG
TGCCCATCGAGCAGAAAATTGTTGGTATCTTAACATTACATTTAATTCAA
ATGCTTTAAGTCAATTAAAATTTCTTACAAATGCTGCTAACTTCAATTCG
AGTGAATTCGGGTACTCCGAATTGAGACAGGTAATATGGCCAGGTTCACC
ACATTTGAATATCAAATGCTTACCCATCAAGAACCTGATGAATAGCGTGG
AATCCAATCGATGAACTGCCATCAAAGGAGTCCTTTGTCGATTGCGGCAC
GTGACCCAATCACTGTCGCTCACATCAGACCGTGACAATCGTTAAGGACA
TGTGAAGGATTGGGNNNNNNNNNNNNNNNNNNNNNNNNNNNNNNNNNNNN
NNNNNNNNNNNNNNNNCCAGTAAAGTGGCCAAAAGGGATAAGGACCTCAT
CGCCGGCCATCGAAGGACAACTCAATCGGGCCAACGGCATCTGCGGCATA
CAAATNNNNNNNNNNNNNNNNNNNNNNNNNNNNNNNNNNNNNNNNNNNNN
NNNNNNNNNNNNNNNNNNNNNNNNNNNNNNNGGAACAACAACAACTGATG
TGTGGCAGGAGCCAATGGAAAAAGTGCGACATATGTGCAGTCAATAAATT
TTCCACTTTTCATGCTGACAGCACAGAAAAAAAAAATACGAAAAGGAAAA
GCGGTACGGGGGCGCTCGAGGACCGCTAATGGCTCCACAATGACCAGGCG
CATTTAATTCACAAAAGCAAACAAAAAAAAATTAAATAAAGGACTCCAAG
AGAAAAGGACTCGAGTAAATTGCTCCTTTTCTGCTGCATTTAATTTGATT
TTATTGTTCGCGCTTCGCCTATTTGTTTGTGTCACAGAATGTTTCTTTCG
ATTTGCTGCGGTTTATCGATATATGGGCCACGCCCACTGCCCCACACTGC
ACACCGCCCCCATTTCCGCCNNNNNNNNNNNNNNNNNNNNNNNNNNNNNN
NNNTAAAACGCGTGTGTGTTTTGTTTTCCGTTTCCTGGTGCGCATAGAAA
ACAAAATAAAGGAAAAGTGGAAAATCTATTAAAATGCATTTAAATGTCTG
CACCGTGTAGCGCCCCCCTTCCCCCTTCCCCCTTCACCACACCCCAACCA
CCAACCTGCCACGCCCACACTTGAGCCAAAGGGGAGTTCTATATACACAC
ATACACACTAAGATGTGTATGAATGCCGCATTATGACCACGAAAAAGCGT
TGCGAATTGATTAAGTTTTTCCCATTTCCCTCTTTACCGAATTTCCCCTT
TGGAGGGCATAAATCGATTTGCTGCGCCTGCTTTTCGGTGTGATTTCCGT
TTATACAGGGTATCAGAGAGCAGCGGCGATATGGGCGTTTGTAGCCGGAT
AGCTCCTTAATGGACATTTGATTTTGTTGCTAGGCAAGTAGCCTTTAAAT
AATCCTTAAAATATGACAAATGTATATGATAAAATAAGGTAAATGTATTC
AGATAAAATGCGGTAAAATTTGGTATATGCAACACAACTTGCACATCTTA
TATTTTCTACATCAGTTATTTGCAATAAAAAGATTCGGAAACTTATGCAA
TACCATATGCAGTTTTCCCAGTGACATTTCACTTGTTTCTTTGTATATTT
TTCCACGTTAAAGTATTTTTTTTTTGACTCGTGGGCTATGACGTGTGTGC
CAACAATTACGAATATATGGCATCCGTACTCCCCTCGGCACCTCCTGGAA
ACCAGATTCGGTTGACATGTGTGGGACAGTTCCGAGTTACCGTCGCTTCC
CCGGCTTGAGTGAGTGTTTTTTGCAATTATTATAAATCAAGAATTTGATT
TATGCCATGTAAAAAACTTCAGCAACGACTGCAAACTATTCGAGATTATT
TACGACCGCAAAACACTTACAAAGTGTGTGGCCCATGAAGTCCGGTTCGG
TTTTGTTCTGGGGTCTGGGATCTGGGATCTGGGATATGGAACCCAGTGGT
TCACCTCAGTTCCCCCTACCGACCTAACAACAATGTGTGAAAAACTAAAT
AAAAACACCAAACGCCGATGCCGAACAATGGATTTCTATTATTTATAGCA
CACAATAAACAAGGTCTGTACATAAATATAGAAATTCGCTCAACCCGGTC
TCAATAAGGGCTCAAAAGTGTTCAGTATTTCATTTAATTTAGCTTGTCTA
ATAAATTAACTAATTTACGAGATTGAGCAAAACTTAAAAAAAGATACCTC
CTCGTTATTAAAAACCTTTCTGCGTTTCACTTGACTTTCACAGTAAGAAT
ATTAAAATGTATTTACTGCAAGCTCCATAGTTGCATAAACTTGTATATTA
TGTACATTTTATGGGCTTTGTGTTACGCTCATATTGCAAAATGTAAACTT
TCACCATTTTGAAATTATTATCCACTTAATTGCTCTTTACATCCAACTAA
TGAACCCAATGATGAGCTCATGAAAAAATGTTCCCCCCATTTAAACTGAA
AGCAAATATCTGGCTTCGGTTTTTCCAACCCCAGCATACATATGTACAAG
TATATTGTATGTACATATGTAGCTGGCTCTGAAAGTACTTATGCTACCCA
TCGCAGATTTCTGTTTGCCACTCGAAATCGACACTTGAACAACCGGCTAC
AACGACCACAAAGAGCTGACTGAGTAAACAACAAAAAAAAATTTGCATAA
ACTTTTTTATATGCGCCTGCCGCAACAAAAAAAACCCTAAAAAAATATCA
AGAGGCAGTGGAAAACATGGCCAGCGGAAGCGGAAATGGAAATGGATGCC
GCGCGGTCAGTAGTAGTATAGTGTTCGATAAGCNNNNNNNNNNNNNNNNN
NNNNNNNNNNNNNNNNNNNNNNNNNNNNNNNNNNNNNNNNNNCGTACATG
GCGCCAATAGCCGGGTCCGGCTGTCCAACAGTCCAACAACAATGGGCCAA
AGAGAGACCGCTACGCGAAGGCATAAATCACGGACAAACGGACAAGCGGA
CAANNNNNNNNNNNNNNNNNNNNNNNNNNAGGCGGACAAACATTCCCGTT
GAAGCAGCGTGTTTGCATTTTTTATGAACTTGTCGAACAGCAACACAATC
ATGTACTCCGATATACATAAAAAATGCATAAAAATGGGAATCGCAACGCC
AAACAATTGGCAAACAATGGGGAAATCGGATAAGGACCAGTATACATCAT
CGAGCTTCGTCGCTTCGCTGCGCCCGCAGAGTTCTCCAACTTTCCGATTT
ATTTTGCCCGAGTCGAATGGCGCCAATTAACTGACTTAGCAACTGAAATT
GTTTGGTGATATAATAATTGTCAAAAATAGATTTTAATAGGGTTGTGTTC
AGAAAATTGACAATTCTTAGAACTTGTGTGCGTATATCTATCGCTATAAT
AATAATAACAAAATATGATTATGGCTCTGAAAACGCTTGGGAAACCAATT
TTGCCAGCCAAATGAAGCCTGAAAGAGCATAGGAACGTCGTATGATAATG
TCCTTAACAGAACCGTATCTCCTTAGTCCTTTTCCCCTCATCGAGCAGGA
CGTTTCATGTGTCAAGCTTGGGCTTCCTGTACGGCAACACCTCCCCCCAG
ATGCAATGAATAAATATTGTATGCGATTTCGGCGGTTCGGATCGAATGGG
ATCGCATTTATCATTTTGCCGGAGCGGAAAAATTAAATGCAAACTGAGAG
GAAAAATAGCGTTGAATATGAGAGACTTATGCGTCAGCGGATATCCTTGA
CACATCCTGTGCGCAATGCCGTATGCGGCATGGTATTATGTATCGCACTT
GCGGAATACAGATACATTTGATGAGATTGCGATTGTGATTGCATTGCAAT
CCGGCATCGTTTTTGGCATTGATTAGCCCCCGCCAAACCAAACGACCGAT
CGAATTTCGCAGCATCGAGATTTTGCGACACCTGACGGGAAGTGTTCTTG
GTTTCGGTTTTCCCAGGTACTCCAAAACCCTTAGTTTAAGGATACACTCC
CNNNNNNNNNNNNNNNNNNNNNNNNNNNNNNNNNNNNNNNNNNNNNNNNN
NNNNNNCAATTGACATGGCAGAAAACGAAGTCTGAGCCCAGCTGCCCGAG
CGTCTGCCACATATAACTCGCATATGAAATGCCATTTTATGCTTTATGTG
GCCTGTTAACTGTAGTCTATAATTATCGNNNNNNNNNNNNNNNNNNNNNN
NNNNNNNNNNNNNTCGAGGCACAAAAATGTAGGAAAAGAAAATATTAAGT
TGAAATACTTCATGCCCCTGGGCTGATTACTTGGACCGGGGCCGCGTGTG
TAATGGCAACTGATTTATCGCATTTGAAATATTTTTAGCATTGCTCTTGC
CCCCATTCGTAAGACAAGGCAGCTTAACTTCTTAACTTCTGTGTCCGGCA
TTAGTCAGAGCCCAAGAATTATAACCGACATGTGGAAAAGGGTACCCACT
CCGGTTTTCGATGCGGACTCTTTGGTTCTCATGTGTCTTCGCTGGGCTGC
TGTTTGGACATTGAAATGTGAGCGGGGCATGGGGCAAGCAAAAAGAAAAA
AACAAAAATATTATCAGACAATCCCACAAAACAGTGTTGGTGAATGATAC
ACCAAAATGTGTTACCAAAAATTACACCTAGGCCAATTGTGAAAAATTAA
ATAAATATTTAAAACTAACTGGCTAATTGCTTGAAACAGTGTTGGCAAAT
TTCATATTATTGAAGGAATCAAGTCTATAGTGTTGGCTAGGGATATTTAA
AGCCTTCAATCTACAGATATTTGCATATACATTTTTCTAGCTGATGTAAA
CGACTTCATTCATGCTGCCTTATGCCCAAATTAACCATTTCAACTGGTCC
CTCGTCCTCAAAATAATTTTGTGAAATTCCCGGATGGCTTGGCTGACTCA
GCAAACTCCTTTCGACCTGGCTTGGCTGACGATGGCGCAATATGCCTTTA
ATCAAGCCGCCGAAGACAAAGTAATTTCAATTTTCGAATTATTTCCAGCA
AAGCTGAAAACGCTGAGGGCCCGATGCTAATGTGCGTGGGTGGGTGGTTT
TTGGGCGGGTGATTGCGACAAAGTCAGAGAGCACAGCGCGTGTATTTAAA
TTAGGCGCACATAATAAAGCCAATGAGTGATTTAGTTGAATTGCCAGCAA
TTGAATAAATTTTCCAATTGCCTGCATTCTCGCATTAGCATTTGTGGGGG
AGGAAGGCGAGTGCGAATCCTTGCCCGGCCCCAGCCATTGAATCCTTTTT
AGCTCACGCACATCCTGGAACACAAAACGCAAAATCAGTCGAACGTCTGT
GCATTCAAATGAATGGACGCCGTCGCCCGGCAATTTCGTGAACCCTTTTT
TGGTCCTGCGATGGGTTATTTGAGTTTGCCAACTCTTTGAAGTCCTGTAC
CATACCCCCCCCACCACCCCTTCCTTTTTATAATCCTGCCTCCACACACA
AAATGACTGTTTGTTGCGTTTCATGCGTTGACACCCATTTTTCAACTCAT
TTGACACACACACACACACTCCACTTCGTGGACTCAAAGGGATCCTTCAG
ACACTGGCAATATGTTATGAAGTATGGATACAAGGGTTCGCATGCATATC
TGATGGCTTTCACAGAATAGTTGATAAAGTTCTGCTGAAGTAGTGGTTGC
CAAGGCTTAGTCTTTGTTGTTCTTTCAAATTTGAAAAGTTGGTTAAGCTA
ACTAGGTTCCAATAAAATATGGATTGCTTGACAAGTAATATGTGTGTGGG
ATTGGTAGTGTATATCCCATTCGTTTTTCTTGAGAAGCGAAAGCCTAAAC
TGAGACTTTACCGCCCACATCTTGGCCAAGTGCGTATGCAGGCAGTTAAT
TTAAAAAGGGTTGCTCAGTTGCTCATTCACTGTGCCATTTTTTTTTTTGG
CTCTCTGTTCTTCCCACTGATTTGCGGTGAACATTTTTGGATAGCTGTTG
CCAAAATATACAAGACATTGGGGGAGGGATCGACCCTGAAAAGTGGGTGT
TTTATTGAAAGTGGCGCGCATGAGTGCCAAAGGGCCACAAAAGGCCTATC
AAAGCGAGCTGAGCTAAGAGCAGAGTTGAGCGATGCCAGCCAACGGAGAG
TCCAGGTCCCATTTTTCTTTACACTCAGACCCCTCGATTCCTCAACTTTG
CGACTTCGTGGATATTCCGGGGCTGGATTCTGGATTCTTGGGCGGTTCAG
GAGGAGGCGACACGCCCAGGCGGTTTTTATTTCTTAGAAATAAGTAGCTG
CGGCCAGGAGGCCCTTGTTCATTTGCCAGGCCAGCCAGCCAGACGGATTG
TGTGCCACTTTGCAGGGGTTCACTGTAGACCACATGCGAATTTTCGAGAC
CATTCCGCAAGCAGCTTCAAATGATAGCTTAGAAATCCTGTAAAACAGAA
TAATAGTGCTTATAAATATCAGTTCAATTGTTGATAATATTATTTATATC
GCTGGGATTATTGAATGATTGTAACCTCAAACGGGTCCCTTTTAGTTCTT
CACCGAATAAATCCATGGCGACCTTGACGGCAGCCCGGAAAATTTCTTGG
GAACAAATGCCGAACGATGACGGCATCGCCGATCTTTAAAGAGATAAGGT
GCCGCCTGGATGTGGCTTTTGCTACTTTTAACTTGACATCAATCAACAGG
CGCGGCGAACGGGCTTCTGTTAAAGACGCACTCAAAATGCTTTTAAGTTT
CGCGCATCAAAACTGCTGATGTAAAGATGACCGGACAGAAAACGGTGGGA
TTTCTCCAAGAAATCTTCGCTGTTATTGCGGCTGTTAATTTGATTTCAAA
AGCCGCCGACGCCGTCGATACATGAATAGGCAAATTACGTACAGGTGCAG
TGCGGTGCAGCAGCCAGCGATGCAGCGATCCAGCAAACCACCGGGCCATT
GAGCCACCGAAGCGGCGCACCATCGAACCACTGAAGTGCAACACCCACCG
GAGATCTCTCAGATTGCAGGCAGCCGTCGCTTTCTTCGTGCGGCTTAATT
GAATGTCAGATGGTGGTGCCACCATAGGAAGCAAGCCGTTTGCGCTGCAC
GCGTGACACGAAGGGCGGCTGCAGTATCGATGCTCTCGGCATGGCCCCAC
GTTGGGCGCCAAATGTTTGCTACACACGGCTATGGCGCTTATGGGAGTTC
GCGGACAGCAGCTAAGCTTAAGGGAGTACATGTTTTCACAACACATCATG
TCCAAGATGGTTTATACTTCTTTTTTACTTTTAGTTTACAAATCTGCAGT
CCCCTCACGACCCTGTCACGGGCACATCTCTAGGTCTGACTACTGTGCCA
GCTGCTGGATAGCCCAAAAAAAGGAAAACCAAAGCTACAGAGTCGAGCAA
CCGNNNNNNNNNNNNNNNNNNNNNNNNNNNNNNNNNNNNNNNNNNNNNNA
CTCTCTCTGGGCGTTGGGGCGTGCGCATTGATTGAATGCTCAATTGAGCG
CATGAACCGGCGATCATTTTGTACAGCGCCCTCCCCCAGCACCGCCCCCT
CCGCCCACCGAGCACTCAGCGATTTGAGCTTGATGCTTTGATTGATGGGT
GTCAGCAAATTGGATGAGTCGTAGATTACGACGAGCCGATGAGGCCGCTG
GGCTTCTTCGCATTTTAAATGCAATTTGTCGAGCGTTTGCGCCGCTTTAT
GCCTTGTAAATGCACCTCGACCAGATGATAATAACGGACCAGCGAGTGGG
AGCCAAGGTTTGATCCACCAAAAGAGGTTCTGGGAGAAAGGAGGTCTTCG
GATCAGCGCAGGAAACTGGAGCAGTGCCTATCCATTATTGAAATTTGTGC
CATAGTGTAATTACTTACACCATAATCAATTTTGGGGTCATCGTAAGCAT
AACATATCTTGTTCAAATACATTGCGATCATTTGGAAATTGGAAAGTGTG
AAGATATTCTACGATCATATCGTTTCCTTGTTTGTGTGATAACTTTTCCG
CCACACCTCGGCAAAGTTGAGGCCATGTTTTCTGATGCAGTTGCAAGTTT
CTGTTTTGTTTTTTTATATTTCTGTTTTTATTATTTTTTTTCGCTTTTTC
TTTTCAGGCTCCTCACAGGCGCTGGGCACATACCAAAGACCTCAAGTCAT
TTTAAACATGGGCCCGATAAAAATCTAATAAAGTGCGCCGGCAACAGAGA
AAGACGGCGAGAGCCGAAAGAAAGAGAGAGAAGGCACAAGCAATTTCTGG
AAANNNNNNNNNNNNNNNNNNNNNNNNNNNNNNNNNNNNNNNNNNNNCCT
CCAGCTCTTGCTGCGTTGTAAAATATTTTTGCTTGATTTCTTGATTTTGC
GAGTGCTGTGCACGTNNNNNNNNNNNNNNNNNNNNNNTGCGGCACACTTT
GCACTATCGAATTGTGTGGATCTCGACGACGTCGCGACGTCTCCTCCAAA
AGAGCAGAAAGGGGCTCCATTGCAGCCCTGACACTTGCAGGTGTGCCAGC
CAACTAGAAAGATCAACTGGCCAGGTGAGGCAATGCGCTACGCGCCGGCA
AAAATTAATTTCATGTTCGAAAGAATTTTTAATTAACTTACATGGCGTAT
GAGTAATATTAAATCATTGCCTAGCTGGGCAATGAGAAGGCATGAGAAGC
GCTGCAGTGAGACGCGAACACTGTGCAGGATACATATACATACATATAAC
TTCAGAGGTTATCAGGGAAAGAAATTGAACAAAGAACAAAATTTGTATAG
AAACTGAATTTTAGGGTACAATGTGCCGCCAAAAAGCCAGACAACTAATT
AACTCTGCTTTCGACTTGACACTTTTCCTCGAAAAATCGACCGAAAGCAG
CTTGAAAGCAATAATCAGGGAAAAGGGCAACCAAAAAATAAAAGGAGATG
GGCTCACTGATGGTGGTGTATGTGGGGGTGGTGCATCGAATATGTTTTTC
CAGCCCGGTCACGTGTCCTTCGATAGATAGCTTTACAGCCTCCCAGGAGG
CAAACAATTTGCGCTCGTTACGCGGTTGAAATTGCTTTCAACTTCAACTT
CCACATCCACTCACCCCCCACAGCAAAGATATTTTAAAGTTCCCCCAACA
GTAGTCGATGAAACCACCCGGAANNNNNNNNNNNNNNNNNNNNNNNNNNN
NNNNNNNNNNNNNNNNNTCCGCCGCCTGTGTCTTTACTTATGTGTTTTGT
CATTAGTTTCATTTTATAATTTATTAACGTCAACATTGTTGCTGCTGGGC
TGGCTCCCTTTTCCTTCCCTTTTCCTTACCAATTTTTTGTTGTTGTTCGT
TTTGGCTAAATCAGGCTGAAACTGTTTTTGAGAAGCGTACATGATGGCAG
AGTGGCGATCTCATTAGATATCGGGGGTTGGCCATATATCCATACCATGC
CATTCACGGCATTTGGCTTTAAATGACCAACGAAGCGGATGCACTTTAAT
TTGACAACAATTGTGTAAATTGCCTCGTCATGCTGTTTGTCCTTTGACTT
GGATTCCTTGCTCTGGTTTTCTGTTTTTAAATTCAAACCCCCCAACCCCC
TCCAACAACAACACACGCATAGCCACCCACACAACTGACACTAATGTGTC
AAAGGTCACGTGGCATTCGTTTGCGACATTTGTAGATTTATCTTTCAGCT
CAGCTCTCATCGAAAGTGTGAGATGAGTCTGGAGTGCATGGGTGGTACTG
GGTGGTTACATGGGTGGTTACTGGGTGGTTACTGGGTGGTAACTGGGTGG
CGATGGGTGTTTCTAGGGGTGTGGTCGCAGCCAGTGCAGCCCAAGGACAA
TTGAACTTGAAACCCACTGGCGCCCGGCGTTAATGATTGAAAACGGAGTC
CGAGAAAAAGTCAGTAATCCGAACTAACACTATGGATCAAAAAGTTATCT
CCACAACTTAATCCTTTAACGAGCTCATTTTTCCACAGAAATTACATACA
TGGCTGGCTTCTCTGCTCGCTTTCCAGTGAGGAAAATAAAGGGTTTCGTT
TAGCCACGACCAAATAGGGCTTTGACATTTTATCCTAGAGTTCTTATACA
TTTATGCTAAGGCTTAAAGGAAGTGTATATCTTCAAAGGTGGNNNNNNNN
NNNNNNNNNNNNNNNNNNNNNNNNNNNNNNNNNNNNNNNNNNNNNNNNNN
NNNNNNNNNNNNNNNNNNNNNNNNNNNNNNNNNNNNNNNNNNNNNNNNNN
NNNNNNNNNNNNNNNNNNNNNNNNNNNNNNNNNNNNNNNNNNNNNNNNNN
NNNNNNNNNNNNNNNNNNNNNNNNNNNNNNNNNNNNNNNNNNNNNNNNNN
NNNNNNNNNNNNNNNNNNNNNNNNNNNNNNNNNNNNNNNNNNNNNNNNNN
NNNNNNNNNNNNNNNNNNNNNNNNNNNNNNNNNNNNNNNNNNNNNNNNNN
NNNNNNNNNNNNNNNNNNNNNNNNNNNNNNNNNNNNNNNNNNNNNNNNNN
NNNNNNNNNNNNNNNNNNNNNNNNNNNNNNNNNNNNNNNNNNNNNNNNNN
NNNNNNNNNNNNNNNNNNNNNNNNNNNNNNNNNNNNNNNNNNNNNNNNNN
NNNNNNNNNNNNNNNNNNNNNNNNNNNNNNNNNNNNNNNNNNNNNNNNNN
NNNNNNNNNNNNNNNNNNNNNNNNNNNNNNNNNNNNNNNNNNNNNNNNNN
NNNNNNNNNNNNNNNNNNNNNNNNNNNNNNNNNNNNNNNNNNNNNNNNNN
NNNNNNNNNNNNNNNNNNNNNNNNNNNNNNNNNNNNNNNNNNNNNNNNNN
NNNNNNNNNNNNNNNNNNNNNNNNNNNNNNNNNNNNNNNNNNNNNNNNNN
NNNNNNNNNNNNNNNNNNNNNNNNNNNNNNNNNNNNNNNNNNNNNNNNNN
NNNNNNNNNNNNNNNNNNNNNNNNNNNNNNNNNNNNNNNNNNNNNNNNNN
NNNNNNNNNNNNNNNNNNNNNNNNNNNNNNNNNNNNNNNNNNNNNNNNNN
NNNNNNNNNNNNNNNNNNNNNNNNNNNNNNNNNNNNNNNNNNNNNNNNNN
NNNNNNNNNNNNNNNNNNNNNNNNNNNNNNNNNNNNNNNNNNNNNNNNNN
NNNNNNNNNNNNNNNNNNNNNNNNNNNNNNNNNNNNNNNNNNNNNNNNNN
NNNNNNNNNNNNNNNNNNNNNNNNNNNNNNNNNNNNNNNNNNNNNNNNNN
NNNNNNNNNNNNNNNNNNNNNNNNNNNNNNNNNNNNNNNNNNNNNNNNNN
NNNNNNNNNNNNNNNNNNNNNNNNNNNNNNNNNNNNNNNNNNNNNNNNNN
NNNNNNNNNNNNNNNNNNNNNNNNNNNNNNNNNNNNNNNNNNNNNNNNNN
NNNNNNNNNNNNNNNNNNNNNNNNNNNNNNNNNNNNNNNNNNNNNNNNNN
NNNNNNNNNNNNNNNNNNNNNNNNNNNNNNNNNNNNNNNNNNNNNNNNNN
NNNNNNNNNNNNNNNNNNNNNNNNNNNNNNNNNNNNNNNNNNNNNNNNNN
NNNNNNNNNNNNNNNNNNNNNNNNNNNNNNNNNNNNNNNNNNNNNNNNNN
NNNNNNNNNNNNNNNNNNNNNNNNNNNNNNNNNNNNNNNNNNNNNNNNNN
NNNNNNNNNNNNNNNNNNNNNNNNNNNNNNNNNNNNNNNNNNNNNNNNNN
NNNNNNNNNNNNNNNNNNNNNNNNNNNNNNNNNNNNNNNNNNNNNNNNNN
NNNNNNNNNNNNNNNNNNNNNNNNNNNNNNNNNNNNNNNNNNNNNNNNNN
NNNNNNNNNNNNNNNNNNNNNNNNNNNNNNNNNNNNNNNNNNNNNNNNNN
NNNNNNNNNNNNNNNNNNNNNNNNNNNNNNNNNNNNNNNNNNNNNNNNNN
NNNNNNNNNNNNNNNNNNNNNNNNNNNNNNNNNNNNNNNNNNNNNNNNNN
NNNNNNNNNNNNNNNNNNNNNNNNNNNNNNNNNNNNNNNNNNNNNNNNNN
NNNNNNNNNNNNNNNNNNNNNNNNNNNNNGGTGANNNNNNNNNNNNNNNN
NNNNNNNNNNNNNNNNNNNNNNNNNNNNNNNNNNNNNNNNNNNNNNNNNN
NNNNNNNNNNNNNNNNNNNNNNNNNNNNNNNNNNNNNNNNNNNNNNNNNN
NNNNNNNNNNNNNNNNNNNNNNNNNNNNNNNNNNNNNNNNNNNNNNNNNN
NNNNNNNNNNNNNNNNNNTCCGCTCTCCCTATATGTAGATCCATGCCTTG
GCTAGTTTAATTTACCATCCACACCTTGTTAATACGAAATTAATGACTGC
ATTAGATAAATTACATTCCAGCTTTGCTCCTTGCTTGCCCCGTTTGCTGT
TCAATTATTGAGTGAAAGAACTTGGGGTCAAAGTTGGAGTGGCAAGGAGC
CATCGATGGCTATCGAAGTCCTGACAGTCCTGGCTAATGACAATACCTCG
CTATCGTTGGCTGTTCCACGGCCTTGTTATTGTAATTAGCCTGGGGTTCC
AAAGGTACGGAAAAGCCCACCCATCGCGACTCTCGGGGTTGGATGGAACA
TTAAAATATGATTAACTTTGCGGTTCGTGCCATTGTCGTGTCTATTTAAT
TAGAACTCCACGGCGGGTTCCTTTCGCGACCTCCTCTTCCACATATATAC
CTATATAGCCTGTATATATAGCGTATCCTGTGCTAACTAATGACACTTGT
GGGCCGACAAAAGGCGCTAATCTAAGTTTTACGTGTTCGCCGTTTACGCT
TTTTGTGCTCAGAAAATAGGCGGAAGAAAGTGGTGCAGGGTATGCGCAAG
GGGAGTTTCGAATTTTGCATGGATTTGTGAATGTAGATGAATGGGAAAAA
TCAAATGGAAAAACACCGATTTCTTTACAGTCTTAAACATGTGCTGATTA
GTTTTAAGCATTAAAACTGATTAAATACTATAAAAAGTTGCTACGATGAA
TTTATTGTAAAATGAACCCCTTGTGTAATGAACCTCTTCAAAATGAACTC
ACCCACTGCAGGGTATTACACCTTCGTCTCCCCTGCTTCTCTTCATTTTC
CCTGCAACCTACGAACTTCTATCTAGACAATCTAATCATAATTATGTGAT
TTCTTTGCCACTCCATGCCACAATGGCCAAGAAAGTGTTCCTTTTGTACT
GTAATTTTTATTGAAATGAGCCCCCTCGGCGGCAAAAACTGAACTGGAGA
TCCCCGATGTGGCCGCTTGGCTGCATTTTGTTAAAAGGTGACAATTAATT
TGTCAATAATGGAAATTGTCACCCGGGGGTTGGGAAGCAGAAGCAGAAAC
ACCGCGATGGAGAGGGTTCTACTTGACTACNNNNNNNNNNNNNNNNNNNN
NNNNNNNNNNNNNNNNNNNNNNNNNNNTTGCAGGTGCGGGGGCTTTCGTG
CTCGTGCCTCGTTTCTGCTGGACTGAGTGACTGACTGTCCATTGTAGTTA
AGCTAATGATATATGGGCCAGTTGACGCTCGAGCCGAGCGACTAGGTAAT
TTTAATTATTTTGTCATTTGTATAAATTAAAGTATATGCGCTCGGGCGCC
ATGCTTTTCAGCGATGGCCGCCAAGGGGTTAAGCTGACCGGGCTCGAACT
GAAACGGGCTTATTGATTAATGATTATTTTGGCCTCTGGCCAACATCGAA
CCCCTTTTTCGCTTTCCGTGACAACTCAATCAAAACGATTCCGTTTGCCT
CTCGTGAATTTTTCTAAATTTACATTTTATCGAAGCCTTTAATTATGGGA
AATTCGTGTGTTTATTTTTCGAACCAAAAAAGTGGTGTTTTGTCCACTAA
TTGGGTCCCCTTGGCGTATGCTTAATAATAGTCCATATACGTCTATTGGT
AAATCAAATGTGTTCCATTTGCATTCTCGTGGGTATTTTCTATCATAAAT
AATTTGTCATATGGAAAATCGAAAACGTTTAAAAGCGGGTAACAAATCTA
TACCAAAAAATTGATTGTTTGATTAAAGGGTTGGGGTGAGCATTGTGCTT
GGTAGGTTTATGGTTTTGAGGCATGGGAACTTTTAATAAAATCAAAAACC
GAATATTTACCGTTTGATTTTCTGCTGCTTGCTGGCATACTAATATTTCA
TACAAACTCATTAAGATCTGGAGCTCTCCTGTTTTTTTTCTGGCCGACAA
GACCCACGCATTGGATTAAAGTTTGGCTAATGAGAAATTTATATGTATTT
CTTGTGTTCGGCGGCCGAACGAAGAATTCCCAGGAATCTTTCTTGGCAGA
AAAATAAAAAAAAAGGAATTGGCCAAGAATCGAAGCAAAACGCGAACAAG
CAGATGGGAGAAAATACAACAAAAATGGCGATAGAAATCGTGATACAATC
ACGTCTAGACTTTTACGAGTTGCGCCTNNNNNNNNNNNNNNNNNNNNNNN
NNNNNNNNNNNNNNNNNCATTGGGGAAACAAGAACTGCAGCCTGTCCGGA
CTTTTAGTTGGCAGGTCAAACGGGCAACGTCAAAAACGTTGCGACGAGCC
NNNNNNNNNNNNNNNNNNNNNNNNNNNNNNNNNNNNNNNNNNNNNNNNNN
NNNNNNNNNNNNNNTACTTTTGGCCATGGACTTGAGTTTTTGGCCCAAAG
TCTTGGGTTGGATTTGAAAACTTAGAAACTTGCGCCGGCAGCTGTGGATG
CCAAAATCCGGGGAAAAAATAAATAAAGAGCACAGGCAGAAGTGGGGAGC
TGCCCTGCCATGGGGGCGGGGGGTCTGGTTGGCGGGGGCGTGGCTGTTTA
GAGAGTCCAGAGATGAAGGCAAATGGCAGGCAACGTCTGCGGCTAATTAC
AGCCTGCCAGTNNNNNNNNNNNNNNNNNNNNNNNNNNNNNNNNNNNNNAC
CAAAGAAATGATATATTTAAGTTGCTGCTTTATTTGCATTTGTCCCAAGT
GCAAAATAAAGGGGCAAGGAGCATGGAAAGAGTTTAAAATGGGCAAGGGG
TGCCACTCCGTACTTCACATTTCATATTCATTAAAAACTAGCTCTCGACA
AAAATCACCTCACCAGTTTCTCACAAATGCGATAGTATATACATGTTATG
TGCTCATAAAATGTTTAAAAATATGTTTAAAAATGCTTAATATTTCGACT
TCATCAGCTGATTGAATGGACTAATTAAATTCAAATGGCGTTTGGTTATA
AAATTCCCACACAATAGCTTTTCCGCTAGTTCCTTGAATTAGCTGCTAAG
AGGCGTCAAGTCTTTGAAATCCTTGCCCATTTCACCAAACCCTCGTCAAA
GGGGCAAACTTGCTCATTTCCCACACAATTCCAGGACTTGAAAACAAAAG
TGAAATATGTTATGCGATATATTGATTGAGTTTCTGGCNNNNNNNNNNNN
NNNNNNNNNNNNNNNNNNNNNNNNCTCTTTCACCTTCGTCTAAAAGGGGA
AAACATTTCATCCTTTCGCGCATTTTAATCACGCTTAATGATTTCTGGAC
CCTGTGAGCCTTTCTCGGCCCTNNNNNNNNNNNNNNNNNNNNNNNNNTTT
GGCCGCTGATCAATTTTGTTATTTTTGTATTTCGGTACGTAGGTGGTTAN
NNNNNNNNNNNNNNNNNNNNNTTCGTTTCGTTACAGTTTCCAATCCTCAT
GCTCTCCTTTGACTTTGTAGTTTGCCGCATTTTTGAATTGCTTTTTTCTT
CGGCTCTCAAAATAGTGATTTTTACTCTGCCTCTTTTATATACAGATATA
TTTTTTTTTCCGGCCAGGTCTTTTGTCTGTCGACTGACTTTTCGAGCCNN
NNNNNNNNNNNNNNNNNNNNNNNNNNNNNNNNNNNNNNNNGGCTTGTGCG
GCTCTTTGTTTGGTTAATTATGCGCCGGGACAAAGTGGCGCCAACATCTT
CGATTCCCTCGCTCAATGGCCAACTGAGTATCGAGAATCAGTGGCACGAA
AAATGGGTTTTATTAATTTCCTTCGGGCTTCATTAATCGATTTTCACTCT
CCGCCGAACGGAGGCTGCAACCAAAATCAATTATAATTAAATCTAGACCA
TGGCTTGCCGCAGCATTTTCACACGACTTCAGTAACGCGGTCAACATTTA
TTATATCTAACCATTTATTATATACACGACTAAATTCTGAATGGAGATGT
GCATAAAATTCGAGATACGCACGTTATACGCTACTTTATAAGTTACAAAA
GCAGCAAAGATTTGAATTGTGCAAATTTTACGAGGGATCCATTTAGAACC
TTTACTTGATATTATTCTTATGCCTGATATGTTTTGTATTGCCTGACTTA
TGATATCTGTCAGGGGATGCTCGAGAATCCAACCCCCAAGACTGCAGAAC
TTTTCCCACGAAGAAGCCGACCGAAGACAGTCTTCTTGCATTAGAAGAAT
TGCACCTGTGGGCAAAGACTGAAGGAAGACAGATCATTTGCTTCGTTTTT
CGGACTCCTGACATGGGCTGAAAAAATATCCTTGGAACGAGCTCAGCCCA
GTGATATATATGGTTCTGAAAATTCTGAGTATTTTTTGGAGCAACAGCCG
ATGCCAAAGTGCAGCCCCTTTTTTATTTAATACTTGCCCCTTTTCTGTAG
TTTTTTTTTCGGTTTTTTTTGTCTTCCCATTTCTACTTTTTTTTGGTATT
