# Supplementary material for: SMCis: An Effective Algorithm for Discovery of Cis-Regulatory Modules
Source: PLoS One. 2016 Sep 16;11(9):e0162968. doi: 10.1371/journal.pone.0162968 (PMC5026350; doi:10.1371/journal.pone.0162968)
Supplement: S1 Datasets — (ZIP) [file pone.0162968.s001.zip › dataset/Drosophila/Masked/dere_gg23037.fa.masked]

>scaffold_4845:22496927,22536926
TCTGTCAAAAAATAAGGGGAAAAGCAACGAAAAAGCAAATGGGTTGACAG
CATGGGGTTGGTGTGGTTCGCACCACCACAAGGGTTACTTGTGGGAGAAG
AGGGTAACATGTATAAATTTGCTAAAAATGAAGCGGACTATCGATTTATC
ACAAAAGCTTGAATTATAGTCAATAAGTTTTATTAGTTATTTCGGGGGAA
AAGGATTTAATTGTNNNNNNNNNNNNNNNNNNNNNNNNNNNNNNNNNNNN
NNNNNNNNNNNNNNNNNAGGCGAAGCATTTGTAGGTTAATTGAAATTTTT
TCTTTTTGCACTGTTTTTTATTTTTTAATGTTGTAACTTGTAACTTCGAA
AATTATTGTCAGACCCATAGGTGTTCTTAATAGATAAATTTAGGTCATTT
GTAATTCAGCCACTTTTGTACACATTATAAGCCGTGAAAATGTAAATCTT
GTTATAATCTTGAACTCACGTTTAAATAGGAAATTCAGCATTTATATTCA
ATAGTTAATTCAAACCCAGTTGTACCATTTAAGTTCAACACCCACAATAT
AAATTAACGCGGGACTGTACACCAAGGAAAAGGTGGAGACAATGAGAAGC
GTCTTGGGGGCATTTTATTTAACGGATATGAGAAACAGCTAACCGCGTGA
AACATCATGACCAAGCTAAAGTAAAATCTCAAGGAGGGCTGGTATTCATG
ACTCAGAATTTGCTTTTGAAAATTAAAAAATTCTTCAAAAAGAAAAAAAG
CTGGACGTGGTCTGGTGGGTGCTAACGATGCCTGGGTGTGCTGTCGTTGT
CGTTTTGGCTGTTGTTGGGGTAAACAAAGGATCAAAAGCATACTAATTGT
TTTCTACTTAGGGAAAGGAGCTTGCCTTGTAAGGACATCGGGGCGAAGGC
AAAAGCAGAGAAATACTTAACCTAGCACTGGCTAATCGTTGACGGCCTTT
GAAGCAAAATTTCTTAAAATGTAATTTGCAATTAAAGACTAAATAGCCCC
GGTGTAGAACTCGAAATTGATAACGCTTTTTACTTAGCCACGCCGTAGGC
TTGGTCGCCTTACATTTCATACCGTTAACGACTTTTCTCTCTCCACCAGT
ATGTTTGTTTATGGAGGATGTTTGAACTTATACAAGTAGAATTTTAATTA
ATTGCGTTCTGTATATAGGAAGATAAAATGGAATTGATAATCAGTTTAAA
ATAAAAAATAATCCAGTACAAACTATTACAAATTTTCTATTCAACATTTT
TGAAATAATGCTTAACAGAGGCAAAACTAACCGGAGATTTAAATAGAATC
ATTCAGAAATAGATAATTTAAAGATACTTTATTAAGNNNNNNNNNNNNNN
NNNNNNNNNNNNNNNNNNNNATCTTAATAANNNNNNNNNNNNNNNNNNNN
NNNNNNNNNNNNNNNNNNNNCAGCGATCTGGTAAGAAAAAAATCAATTAG
TTCTGTATATTAAAAGTAATCAGCGGGCAGCTAATTGTTATGATGTAAGA
TTTCTTAGAACATCAACATAAAAGAGGATTGGGAGTGAGGAATAGCACAT
TAAGATGCCACGCTGTGACATGTACATATGCGCCAGCACGACCTATAGAA
TTAAAATTATAGTTAGCTTCGCTTTTTACTGACCATAATTGAAGAACATT
AATTAACTTAATGGATATTTTATATAGCGGTCTCTTACTTATGTCTACTG
TGCTATAAGTAATATTGTTACNNNNNNNNNNNNNNNNNGCTGAAAACCTA
GGCTATGTCGAAGGCTACTTCGAAATACTTTGTAACCAATAAACAAATAT
TTTTAGAAATCTTACAAACATAAATCTTTACTCTACAGGAGAGCTTAATA
CATGTTTATATAACATCGTTTTATTTAAATTATATTCTTATGGCATATAT
CATTGGTCATTTGAATTTATGTACTAATTCCCTCCCTTCTATGAGTCGAC
CCTGTAGCTACGTTACTTATATGAACTCTGTCCAACCCTTTAATATTATA
GGGGTTGCGTTACTGATAACTAAAAAAAACAAAATGGATGTACTTTATTA
TTCTTTCATATATTTAATTTATTAAAAGCTTCCAAAACGAGATCCCAACT
ATTTATAAACTGATAAAATAAGGTCTACACTTGTTACTCTAAGGTTGCAA
CATATGAGATCACTAGAAAAATTTAAGTCAAGAACCTTTTAGGCAACTGC
ATATATTTAATCATTTTCTGCAGTCATATATATTTTTAAAATTAAAAATT
TGATACAATGCTAAAAATATAATTGAGCAGCTAGAACATACATAAATAGC
ATGTAATGGAAGGCATGCAATTCTTCCTTTTGCGTTTTGGATGAACTAGA
ATTTATCTCTTTTATGGCAAACTATGTACGTTATTGAAAAAGGTCCGGTA
CGCAATGAAATGTGGCTAAAAAGCCGACCAGTTAAGGACACCCACACAAG
CAGCCAACTGTACTGTATAACATAAAGTTAAAAGTAGGACACAAAAAATG
TCTTTCAACTTATGTATGTTTGACCAAGTAAATCCTTTGGGCTTTCCTTT
TCAAAGGGAGATTTGGTATGGACTAAGTCCTTTTTTAGCTCACATTCCTG
CATAAAATAACAATTTGCATTACAGTTTAATACCTATAATATTTTCTTCG
AGTTCTTGCATATTTTCCGCTTTCTTTACTTTTATGCACGTTTAGGCATG
AATAGAAATTTAAGTTATACAAGCAAAAGCAGGGAAAAATTAATTATACA
ATACTTTCTTAACATGTAAAACTATAAAGCTATTGCGAAACATGATACTT
ATAATTGAAAGCCAACAATTTAATCTAAATTATTTCAGATTTTGGTATAG
ACTGAAGATAAAAAAGTATACATCCCAGTTAATCAATATCCTATCGCCTT
AGCCTAGCCAATAAACATCAACAGTTTGAGTCAAAATGAAAAAGGGCAGA
TAAGCAGTCTTATTTGATTGGAGCTTTGCGTGCGATGTGTAAAGGTCGTC
TATTCTTGCTGGCAATATAGGAAGCGAACAATCATGGAAAGGATATTGTT
ATGACCGTTCGAAATTGTCTTGAGGATTATTAACAAAATTGCGGGACTGT
GATTTAAGGGTTGTGCAATGCTTTCCAACAATGATTACGGGAGGAAACTT
ATGGCATACCAAATAATGTCATCTGAATTTGCCAACACACCGATTTTCTG
AGTATTCAACTACATTTTACTACTTTTACATAGCAGCGTAAATCCTTGGT
CTCTGATTTGATGACTCGGCCAATGAAATTCAGTTGAGGTTTAACCGGGA
ATTCATGACGTGTACTTGCGATTTTGGACCCGGAAAAAATTTTCTTTAAT
GTATTGACCGTCATGATGCTTATTGTTGCTGTTGCTTAGGCGGTGTTGAT
GATATTTCTTATTTCATAACAACTGTCGTTTTGTACCTTACTCCAACAAT
TTGATGCATTTAACGTAGCAACCCCATAGCACATAAGAAACCTAAAAGAG
CTCACATATCTTGAATTAGAAACGCCACACTAATCATTAAAGAAAGTGGT
TAGTTTGCAAGAAGGAAAATGAAAGTAAGCGAAAGGACTCAGTCTAAAGA
GGTCTGTAAAACCTTGGTTAAATTTCTACATCATGCTACTGACCTTCACT
TTCTGAGTTACCTACGCACTCAAACATATGTTCATTCATTTTCCCTTTCT
TGTGGTCTACTCTTCACCGAGTGCCGTCGGTTTTAATTCGACTTACCTAA
CAATCTATGACCGTAACACTTGCTAACAATGCCTACTCCTTCACCAATTG
CAACTTTCTCTGTCCAAAAATAACAGATGTCGGGACTACCCCGTTAAAGT
TAAATACTAAATAATGATGGCATTTATAACCTGCTTCATTATAAAATGCA
TAACAGAGGAATGGCGATAATATATTATTATTTACATTAGACATAAGAAG
ACATGTTACATTTAATACACCAGGAACGCATTTTGTCGGTATTTAATAAC
TTTTTAAGTAATCCCTATATTTAAAAAAAAATTTCAAATATCAAAAATAC
TCTGCGTAACGGACTTGCNNNNNNNNNNNNNNNNNNNNNNNNNNNNNNNN
NNNNNNNNNNNNNNNGTGGTCGGCTTGTGGGCGTTCATGTGGGCATTGCC
GAAATGTTTTTGCCATAATGACTTCATAACCTTTTAAAATTATATGTTTT
AAAAGGGCACCTAACAACGAAGACAACGATTTTAAATCGGTTCTCATCAA
AAGACCGAGGGAAAACAAAATATTTTTGATTGGTCAACATTTTCAATGTA
TCTTGATCTACAAATGAAAAATGTTTGGCGTTGGTTAACACAGATATCGC
ACATGAAAGGAAAAGCGAGTGCCGGCAGACTTACAAATAACTATTGCCGC
GCAACGAAAGGATTTCCAATGAGCACTTCAGCACGCTTAGACGTCAATAT
TTACAAAAGGATACCGACCGTCGCGCGTCGCTCACTGAAGAAAAAAGGAT
GTTTATCCTTGTTGCACGAAAACGCAATGCTGCGGTTGATAAAAATAAAG
CCCAAGTGCGATTTGTTTAGGACGATCTTCACTGGTCTCCTATTTGTAAA
GGCGTTAATTTTGTGTAATTTTTGATAAAACCCACCGTTCAATTAAAGAT
AAGTTTCGGTAACGGATCCGTACAATCTATTGTCTTGCTATTACAGGATG
CTAGTGTGTGTCTTATACAGGTGAATTCATTTGATAAGCGATGATGAGGT
GGAGGCTTACGTAAATTGTATTTTAGGCGTTTTCCAGGAAACAGTGTCAA
GTTAATGTTTGCCTGTTACTGTTTCTGGGAAAGAACGCAACCAAAGTATT
TCTAAGGCGCGATCCTAAAAGATTGAAAAATAAAACCTTATCGATACATA
TTTTTTTTAAGCAAATCTTTTTTAATGTTAAAATCTGATTTTGATAAACG
TTTTCTAATTAAAAAGAACGCATTTGTCAAGCCACTACAAGGCCTCCCAC
AAATCGTAAAGTATTTATTTTAAAATTGGCTTGCGGATATACTTTTGACT
GTCAAGGCACTCGACAACAGCTATCTTCAGCGTTAAACGATGTAACCACA
TTATGTATTCAAGTCAGTTTGCTTGCATTGCCATTACAAATCAAACTTTG
ATGCGATTATTATCTAAAACACTCGGTCATCTGCCTTTCACAGGAACATC
CATCACAAACACCAATCGTAAAGCAAATGATTAATACGATATGTGAGCGA
CTTGAGGAAACGGGGAAGCCGCTTCAGGATCACCTAAACCGGTCCTACTA
GTGAACTCTTTTGACAGCAGTAAAGGGTGACATATTAGCCACATTAAAAT
GCCACGAAGCATCCTAAAAACATAATTGAATTTTTAACCCCCCGTCTCGA
AAATGTTTTCGAATAAAAAAAGGAGAGGAAGGAAATGTGAACTCATTATC
AAGCATTTTGGGATCGCTTCCCTGGATCTTCGTCTTGTTTTCTATACATG
GCACCCCTTTTTTGACTCTCTCGCCTTCTTTTTAATTCTACGTCTTGATC
TTTTAACCCCTAATTTAGCGATCAACGCCGGATTTTATTCCCCACTTCAG
TTTAGTTTGCCTATACTTCCAATGCAATAATAAAAGGGTCACAAGCGCAC
GCGTCTTTCAACTAGAAATCTCGGCATGTGCGCTGGATCGGATCCGATTT
TTTTAGCTTGCTACACTTTTATATATTCGAGGGACCGGGGCTAATACCAT
ATGGCGTTTATCGTCTTGACGCTCTGACGTGTGTCAGTCTCGCGCACAGA
AGAACTTTCGTGTTGATTTTTTGGGGTTAATTTGTTTTGCGACTCTATTA
ATTGGCTGTGTTTTGTATTCTTGTAGGCGTTATCCACTTAAAATGGGGGA
GCATTTCAATCGAATAAGTAAAACTAATTAGCTACCCACAGGCTACCTCT
TAGCACGAATTAAGACATTGATCGAACTTCCTGTTTCTGAATTGATCATC
GTTGTGTTCGCAGCTCGCACATTAATTTCAATATATTTTTCAATGCGCCG
ACATTTATTCCTTCCTCTTATCTTGTTGCATGCGATGCTCGTTAGCTCAC
CTACCATATCATGGCGGATAGTGATGAGTTTTTTCCCTACGGTCATGTGG
GAAAATACTAGACATTTAAAATTTAGAAAAAAATCTTATACCTATTACAT
CTACAGCCAGTAGTGAAAAATAAAATTCATGATAAATAATTCCTGCAAAA
AGGCACGCAAATGGGCGAACTTATAAATGTTAGAATAAGAGTTTCAGCAT
ATCAATCCGTTGTATGGATGGCTGAAATACAAAAAATTAATCCGCCTTTT
GTATACGAATTAAACAAAATTTACTTTGAATATACCACGATAAGACGTAT
AAATGAAAATGATTAAAGAAGAGCTGCGAACGCAACGGATTGTTGATTTC
GGATGATTCGTTGTCGCTTCCTGTAGTCGAATTGGATTGTACTTTAGGCA
TATGCGGCCATGTAGCAATGGGAATTGAGTTTGTTATTAATCACTTATCA
TGCAAGGCGGTGCTAAAGAACAACCGCTGGCTGGACACGCAAATGTGATC
ATGAGCTCTTCACATTTAATCGGAAACGTTGAATAGAGGGATGGGTAGAT
AGACAATTTTAATCTTAATACATAATAAACTTTATTTTGCATTTAATTCT
TATAAACTAATTAAAACAAATCGATTACGATATGCAAAATACATGGGAAA
TTGTGAAGAAAAACATATTATGCAACTGAAATTTAAGCCGTGGGATATAA
CCGGAAAATATAATGAATGAGAAATATGAGAAAGGTGAAAAAGACCAAAG
CTAAAATCATTTTCTTGTAAGCTGCCACTAGGCAATTTCGCACAGTTTGA
CCGATTGAGCAACGAAAAACTTTATTGCACTGTGGGAAATCATTATTTCA
ACCTCAAACACTTCGGAAACTACAGATTCCAAAATCAGTGGCTGTTTATT
CTTTAGCAGTATATATCTTGATAAAGTTTCTTTTTGCTTCTCGGGGGTAT
TTGTTACTCATTAATTACGCAGGGCAAGACTAAGCAATTTCGGTGTTAAT
TTCTAACTTTTATATACTGAGACAAATTTGCAGACATGTCAGTTAAGCTC
AACCTCCCACTTCTCATGTAATTAAAACCCAAAAGCAAAACAACAATGTG
AAGTGGGTTCACAAAGCTAATGTTATTCGTGGCTATCGGATATTATTTAT
TAACGTGCTTGTTATATATATTAATGGAAGAAAACATAATGTGTATGGAA
AAAGTTGTTGCTAGATCACTGGTACATATGTATGTACATAAGTACAAAAT
CACCTCCCATTTTTCCATTACTGCATTAGAGCTAAAATGTAATACAATTG
CAATCTGATCAAACCGTTTTTTATTAAAAGCAAAAGCCGAATACACTTTA
TTTTTTTTAGCAAATGCTTTTCAGGAACGGCGTTTTATATAACGGATAAC
AAAAGTTCTTACAATTTTCAGATCGAACATTCTTTTTATCATATCGTAGA
AAAAGGATTTAGTTTGTCAAAGAGTCTAACGAACATCATTAACAAATCTA
TGGACTTATATATAATGCACAACTGTAAGAAAATTTTCAAATATACTTAA
ATAAATTAAAAAAGTAATAACTATAAAAACAATATATATGCATACGACCT
CTCTTTATTGTGAACAAAATGTACTGCTCTGCAATGTGTTAGATAGTGTA
CTTATTATGTGGTATTGCATTTTGAAGGGCATCCTCCATATATCAGCACC
GAAACACGGCAGATGTTAGGAAATCTAAATTAATAGCAGTACGCCATTTC
ATAGGTAATATCGATCAAACTCCGCCTTTTTATTTGACTCATACAGTGCA
TACAAATACATTCATACATGTGTGTATTTCAGAAATATAAATAAATTTCC
CAGCGCTAAATAAAGAGTTAAAGAGCAAACAGCGAATGGCAATGACAGAG
TTGTTTGTGTGTATTCGCAACCCTAATATACTAATATATGAACTCTTAAA
TCGATAAAAATAAGCAGCAACCCCAAGAGTCCCTTTTCACCCTTTTGGTG
TACAAAAATCCTTTCGATTTCATCTGAAAATTAATACAAGTATGAGAGAA
GAGAACGAAAAAAAAACTCACTCAAGCCGTACACACACGTACGAGCATGG
AGCTGAGAATGAAGGGGTAAGAGAACAAGTGTTGCTTCCCCTTTTTACTT
TTACGGAGCGAAAAGGTGTTGCGGCGAAGAGCGTGGATTTGCGATGAGTA
AGAAAGAGAGAATATTGGCCCAATACCAAAAATTAAGCCCCACAGCTCCA
AAGAGCGCACATCAATGGCCGACAGACGTGATGCAGACGGAGACGGCATT
AAAAGGGTTAAAGTGGGCGACACGTGCGGGCGAAAGAGAGCGAAAGTGTT
AAATTGGAGCACATGCGTGTTGTTTTCCGTCTCTGTTTTGGCGGCCATTT
TTGTCTGTTATGGGTTGGCGCACAGCAATAAAGTACGTAAAGCTCCATAA
TTTGCCTTATAAACAATTTTGCTTGTTCCTGAACGTGGAGAGCGTTGGCC
AAAAACAAAAAATAGGAAATGTAAAACGCGTATAATTTCGGGGGGCGTTT
GTTTCCGATTTTTTTTTTTATTGTTTTGTAAAGAGTTTTAAATTGTTCCA
TATCTCTAAAAAAAAAAAAATCAAATGCAATTTGATAGCAGTGTCCGGGT
TATTGTTTTTTGATCAAATCTAGGACACTCAGCCGAGGACATTATAATCG
CACATCCTGTGCATACATATACTATTTGGTGTTTTGTTTTTGTGGTTTTG
GTTTTCATTGTAAAAGTGAAAACACAAAAACGGATGCACTTTATACATAT
GATCATGTTGGTTTCAAAACATTTTGTTGTATACTTGTGGTCTTCTGTTT
GAGTTAAGTGTTCTCAAATTCTCCACCTTGGTATTTGCTAAAGGTGTTTC
AGACTCATGCAATTTTTGCGCATCTTTTGCGCTTTGTTTAATATTCTCAC
AGGTGTTCTCTGGTTCAGGTTTTGGGTTTTGTTTGTTGTCCAGCTTCCAA
AAGATTATCTTTCATAATAAAAAGTCCGTTTGAGGTTTCTAGCCAAGGAT
CTTTTTTAATTATACGTTACCAAAAGAGATCGTTGCATAGTTTTCAATTT
CTCTCNNNNNNNNNNNNNNNNNNNNNNNNNNNNNNNNNNNNNNNNNNNNN
NNNNNNNNNNNNNNNNNNNNNNNNNNNNNNNNNNNNNNNNNNNNNNNNNN
NNNNNNNNNNNNNNNNNNNNNNNNNNNNNNNNNNNNNNNNNNNNNNNNNN
NNNNNNNNNNNNNNNNNNNNNNNNNNNNNNNNCTAATCATTTAGATACAA
GAGAAATGTTTTAATTGTTTTATATTTGNNNNNNNNNNNNNNNNNNNNNN
NNNNNNNNNNNNNNNNNNNNNNNNNNNNNNNNNNNNNNNNNNNNNNNNNN
NNNNNNNNNNNNNNNNNNNNNNNATACCTAAGACGATGGCATTGATTTAT
GACAAATAAAGTGAGAACATTTTCACTTTTTACTACCAGTTCCTTGTATT
CCCCTTATGCATGTTTTCTTTCAGCCTGCACCTTATTTTAGACTCAATGT
CGTATTAAGGTGAAAATGTGCTGAGCAAAGCATATGCATATGGCATCATA
AGAGAAGAGTTCCTACAGTCTCTTGGGGAGGAGCCAAAAAAAAATATAAT
TCGTTCTCCAAGTGGCGAGCACATGGAGGCAATTGTTGCAGGAAATGAGA
CATTTGCTTGAGATTTCTTAAGGAAATATTTGAACTTTTTAACATTTGAA
ATGCAGCAGGCGCTGAGCACGCTTGTCGGATAAAATTTACCATGGAAGGG
GACCTCGGAGGAAAAATGAATTGTCAACAAAAATAGAACAGTCAATTAAA
AACAAGAATATTATCAACAGTGCGAGAAGTTAACCAACCTTAAACGGAGA
CAAAATTGACATCATAAATTTTAATTACAAACACCCACCTAAATTATATT
ATTTCCTTGTTATAATGTCATAAGCCATAGGAACGAAAACCGCCTACTTA
CATATTTAATCCATAAAAAAAGTATCTTTTATTTTCACGAAAGTAAATAT
AACCACATAACCAATATAACCAACACTAGTAGAAAAAAAACAAAAGTAGA
AAAAAAGTAGATGGAGCTGAAGACCGAATTTGACCGGCACTTATAGCAGG
GTGGTAACTAATTTGTGCCCAAGTACAGCAGTGTGTCAATGGGCCGTCAT
AAAAACACTAGTAGCCAAGAACTATCTGCGTAAAAGTAAGGTTACTTATT
GCGCGTGTAAGCAAAAAAATGTGTTATTTCGGAGGTCTGCAAATGATTGC
ATTCGAGCGTATTTTTTAAGGGGTATAATATATTTTTATTGACTTTAAGC
GTATAAATTGCGTCCTAGAAGCACAGCTTGATTTGCAGTTCGCTTTTTTG
GCCTAAGCGGCCAGGTTTACGATTGGAGGACACTTGGGTCCTAATATACC
TTTTAGCACTCAGCTACGTTTTATTCTTTGGATTTTATTTCCGCAACTAT
TTCGAGTTTGGAAATCTTGTGGTTTCCTTTCTTTATTTTCCTCTTTCCTG
ATGCGAACCAGTCTTTTTTTTTTGTACAATGACACTTACCATCTGAAAGT
CGCTGTCAATCCTTTGCAACGTTACGACAGGATGTTGAATGTGTAATGTG
AGACGAATGAGGAGCTACCAGCGGCTAGAGAAAGTGTTTGTTTCCCACAC
ATGTAAAGTGAAGACAATGTTGCCAGAATGTGGCCCGCTCTTACACGTCA
TGGGAAAGTGTAGGTGACACATTGAAAACGATTCAATTCACGCACCTATA
CATATTCTGGCATTACAATGCATTATAAAAACATTTTAGATAAATTAAAT
AATACATAGAAGCTCAGTAAGTCCTACAAGGATCCAAGTAAAATCGACAC
AAAAAACTGCATAGGTCCACCATTCTTTATGCAAGGCCATGTGGAAGCCG
AACGAAATATCCCATGGTGAACAGTCATGAGATGGTCATTATGATGGTGC
AATGCAACAGCATAAAGACGATCTCTTACCGGATCATCATCAATAATGTG
AAACATGTTGCAAAATCGAAGAGTGTATACTGAAACATTTTTGCTGGACA
ATGAAGTAAGCAAACAAAAGCAATAGTAAACTGACAGGGCGGAAAGACAA
TCAGAAGCCAAGACAAAGAAGTTACTTAGCATGGAATAAATATGTATATG
TATATATTTTTAGACTTAGTACTAGTAACAACACTAAAAAGAGCTACAGC
TGATTTTCAAATAAATATATCGGACGACATTCTAATATATGTATTATTAA
TTACAAATTTTGGGGTAAGAAAACGGATACTTGTATCCGAAAAAATTGGT
TATCAATGAACGGAAATATTTATTAAGATTCTAATTAAATGGCCAGTCGT
TTAGGGATGAATGACAATAAAAATAATGTGAAGAAAATGTCACCACGGAT
ATGCTAGATTAGTTTAAACAAGCATTTGGTTTTATGCGGGTATTTTTACT
TCTTATTTAAACAAATAAAATTCCGGAACACATATCCATATAACCGCATA
ACTTTCTAATAAAACCTTCTTTCACCTTTTCTGCAATACGATAAGTTATA
ATTATATGACCACACAATAAATTAGAGGAAGTTTCGATTTTGTTTTTCAA
ACCACAAATTTGATCGCTAAATCGTAACCCAGAGAACTGACTACGCGGAA
ATGAAATTTGAATGCTTTACGGGGCGTGCCTCGCTCTGCTATTGTGCTCG
ATTTGATGTGGAAATTAAAGAAAATCTCCCTGCCCTTGATACACAGTCGA
AATCGAAAGTTGCCTGGACTCCACGCTGATACCGGAAATGGTTTTTACTT
TTATCGAGCGCCTCTCTGATTTATTTGTGTTTTATGTCCTAGTTACCCAA
GTGTCGGGTTTCTGCTTGAGGGATAAAGACGAGAACCTTCACTTAAGAAA
CAAGAAATGGAAAAAAACAAAACTCAACGAGGCATATGTGTTTTCTACCG
CATGAACTTGTTTTCCTTGTTAAAAACGACAGTCCTCACATTTTGCATGC
CTGCTTCACTGCACACATTCTTCATCTTCGTTTTTCACCAACGGCACCCC
GGTCAGAAGGCCGGCAAGAGATATTCTGTCCTTCAATGTGCTTAAAATTT
GTTATCCCTTTTGCGCAAGATTGCACATAGTTTGCGTGGGTACCTTGGGC
ATCTGTCAGTTAGGGTCAGTTTTGTATTTTATTTTCATTTTTACAATCAT
CAAATTCTCTATTGGCGAAATTGCAAAAGTTTTGCGTTTGTCAAAATGAA
TAATACAAAGGAGAGATATACGCCTAATCAGTAATTCCGTGTGCGTGCTA
GCTAAAGTTAATTAGTCCCCTTTTAGACTGGCGCCTTAGAGTAAATACAC
ATTTAGCCTAACCAAATGTCCAGTCATTTTCGGAGTGCTTTTAAAATGAT
AAGACACCCATTGTCATTAACCACACAATGAGGCAAACAACAGTTCAATA
ACAATAATTTAAAAATAAATTTCCACTGCGAACCACTTCCAAACCATGAA
AATTTCTCTTTGCTTATCAGTCGCTTAGTCTGTTACAGTCGATTAAAATT
GCAATTGAGTAAACATCACCGGAAATGTACTTGCTTTCATTGACAATTAC
TGACCAGACTGACTTTAGGTTATCTTATTGCTCCCTCAATTCGTACCAAT
TCCCTGTCAGCTTATTTACCATTTTGTATACTTCGCTAATTATCGTAGTT
TTTTGAAAAGGTTAATAAATGGCACATTTTTAAGTGCTGACGAACCTAAG
GATTGAAGACCCTACAAAATACCTGCATTATTCAAAAACTAATACGTGCC
CATGCAACAAAAAAAAGGATTGCGGTACAGATCAAAGAGGAATTGAATTC
GTAGTCCTATTAGGGTTACATGCCACTGTGGATAATAAGATCGAAACATA
AGGATAAATTGTTTCAGATATACGTTTAATAATTAAATATAAAATCACGT
AAATTTCGGGTTTTAATATTATATAGGTGATGACATCACAATTTGCTGTC
TAGTCCCCAGGAAAAACGTGTCCACACAAAGTGAAAAAGTATACAACCAA
TTTGAATGGCGAGTATTGTTGCTCAGTCTCTAGCACATATTTGCTAAAGA
CAAGAATTTTTGGTCCAGCTTTGCCTTAAAATGTCAGTGAATTTAATTTT
GCCAGAGCAGAACTCTGTTTTTTTTCTATTTGTTCAATACAATAAATTTT
GTTTAAAAGTTTCATAAAACTATTTTTGGCTCTCAATTAAAATGAAGTGC
ACTATAAAATATATACTTTATATACCTAAATACCTACTGATAATTGGTTT
TTGTTAGGCCTAACAAATAGAAACACATCTGCTCTTTCAATTTTGTGAGG
GCGATTCAGAACCAAGATCTGCAACACTTTATTTTACGGAGAAAATTGAC
GTCTAAAACAAGACCGCATGACAAGAATATTTAACAGACTGTAGGTCTAA
GAAATACTTAAAACTTGTACGCACATTGAAAATTCCTAAACTGTAGTGCC
ATTTGCACGTTTATTGGGTAACGTCAAATAGCCTGAAATATAAATCCCAC
TGAACAGGCTAGGTCCAAATTATGATTAATGAATCTGCTTCAATAAAAGT
AAGCTAACTGGCTGGCTGGCTGGTTCTTGTTTGTAATGTTCTAGCTGGAT
TCCCAATCCAAACAAAGCTAAAAAATTATTGTCAAGGAGAAAAAATAAAG
ATCAAAACCTTCTAAAATATAGATTTCTTCAGACCGCAGGAAGGGAAGGA
GCTACTTTCTTTGGCATCCATAAATCACTTAGGTCGATTGATTGACACCT
AAGGACTTCCTTCATTTCATGTAGGTGGCAATACATTTGATTAATTGATT
CCGACCAAGGCCTAAAAAGGATTGGCCGTTAGAAACTGCCATTTGGCGCG
CTTGTTGACAACCTAGCTAACAAATACCGGCTTCAACTCAGTTCCTGGTT
CTATGCGTGTGGCCCTTATACCAACCCCTCATCATATCTACAATCGCCCA
GCTGTCAGCGGAATATCAATGCAATTTATTGCTTCATTTTTGCAAATTTA
CTCGAAAAATCTCCCAATAGTTACAATGCTGACAGCATACCGCTGACAAA
CAAAGGACACATCCAACCACCAACTTTTTACTTGAAAAGCTACCTATGTG
CAATGCGATACTTTTTGTATTTTTTTTAATACTAGTCATGAGTTTTTTGT
CATATAACTTTTCTACGACTTCACTTCTGTCTAATTGCCAAACAATCGTC
GCCTGATTATCCTGTCACGGCTCAACTTTTTTGCGGTTTCCACACTAAGG
TTTTGTATAATTGGATTGACTTGCGGACGTTTGAGTGACATCATATCAAC
ATCTTCATCGCACCTCTACATTTCTGGTACTGATTTGAAAATACGACTTG
TAACTTCCAGAAGTTGATATATACGTTATATAATTAAACATGTAGATCTT
TGGAAGTTAGGCATTGATGCTGTTTTATGACTTGCTTATTTATTTTTTAG
CTTATATTAACTGGCACTTCTATTTCGTGAATTCTGCCATCGTATTTGTT
CTGTCGATATCTGTTGCCATGCCGGTATTTTGTCCTTCCCCGCTCTTTTA
AAAGCTTGGAGCTTCTGGCAGTATTATTTGAAAAATAAATAGCTTTGGTG
CTGATAACAAACTGGTTGACTAAATGCGCTCGGGGTGCATTGTACGACCT
ACTGATAAGCATGGCAAAATCCTTGATCTTGACGCTGCGTTTCAACTCGC
AAGTTTATGCTGCTAAACCAACTTAAATGTTTTTGTACGTATTTTTGTCT
AAAGCGTTTAGCTTAGCATAGTGCAAGAATAAAACAAAGATTGATAAGAA
CTCGAGTTCATAACAAAAAGTTGCGCGTCGAGCCCAGCGGGCAACGCTTC
TGATATGATAATGACAGCATCGCAAAATATACAAAATCAATTTTCAATTA
TACATCTGGGAGTTACATTTTTGGAGATAAAACAGCAAACTTACAATGGT
GGATGATGCGCATTAAAATACATTTTACAAATTATTTTAAAATTTTGCTA
AAGAAATTTAAAGTAGAAGACAAATATTTAATCATTATTTGAATGGGAAA
TATTAAGTATATAACATTTATCGCTCTTCAGGGGGTCATGACACAATTTG
GAAAATTCAGAGAGTGAGAACAATACAGAAACTAACGAATTGTTAAATTG
TTTATATAAACCATTATGGCAAAAGAAATTATATTTAACTTATGACAAAA
TNNNNNNNNNNNNNNNNNNNNNNNNNNNNNNNNNNNNNNNNNNNNNNNNN
NNNNNNNNNATATGACAAGACCCAGGTAATCGTCTATGTTTTTTTACTTT
CGACCAATAGTACTCGTACCGATTAGTAGGGTTTGAGGGTTTTAATCCAC
ATGTTAATCAAGATATGCGGAACTGCGGTTTTCCTTTTGCACCACACACC
TAAAAGTATCCTAGCGCCTAATGTGGATCAAGTCAAATCGGGCTCCTAAG
TTAACTATAATCCCAACTTAATCACTGGATCAGTAGCTAAGTAGCATTTT
CCGGAATGGAAATATGGAGCTACCTGCTTAAGTCTACCAATCATGACAAC
TGCTTTAACTTAATCGTCATACATGATCATAAATTGCAATTTGCTACAAT
TTATATTTTCTTATGCTTTTACCTCTTTAAAGCAGATGGGACCTGGATTA
GGAAGGAAAAAATGTTACGTCTACCTTCAGAAGCGGATTAAATTTTTTCA
GACAAATAATCCAGCCTTAAGCATGGTGATTAAGCTTGATCCCCTACCAA
GGGGCGTAATATTGACGGATTTTCCTTAAATCCCTCGCTTAATCTCCGGC
TTAGAGCGCGACGCGTTTTTTTCGCGACACCGTCTGCANNNNNNNNNNNN
NNNNNNNNNNNNNNNNNCAATTCTCAAGAAGGCAGGCCCATGGACGGAAT
GAGGATCATAATTATGGAATTCCTAAATACACTAAGGAGGGCAGTCGATA
AGGCATTGATCTACCTGTAAGCGTGGGTTCCGTCTTTGCCCCTTAAATTC
GAGACTCTCTAGTCACAGGTAGTCCCGTATTCCAGCCTTGAGCTCGTCGG
CAATTAAGAAGTCAAATTTCACTTAAAAACAACAAAAAATGTCAAAGGAA
AAACAATGCAAAAAATATGCGTAACTGAACTAAATCCGGCTTAGGATCCT
TCCATAATAAACATGGCCAGCCAGTCTTTCAAATTTGATCGTTTGCATGT
CACTCTTGCACCGTAAACGAAGTCGCCACATCGGTTGAAACTCAGCGGCT
TTAGCTATCTCACTCCTTCGCACACCTTTTTTAAATAATTGACTTGTCTT
TTTTACGAATGCAAAGATGTACAAGTACTTGTGTACTTCCGTTTTTTAAC
GTCCGATTTTATTATTAGACACTAGTCAGGTAAAAACTGTGATTTATTAT
GGCTAAGAAGTTTTTTAACTTTCCGCACCCTGGTTCTCATATCGTTCAAT
AATTATCACGTAGAATAGTAAACGCTTTGTAAAGGCTCTTTTAAATCATT
TATTTTAGGACTATTTACTTCTCAGACCATGTAAACGTTTAATTTATTTT
ATAGAAAAAAAGGATTAGACACCAGACAAATGTTAGACAGGGACAACTAG
GCGTGGATATTATTATATAAGTACAACCATGACATATATGTACATATACC
CTAATCCAACTTTTTATCCAAGTTCTTGACTATCATTATGATTACCAGAT
ACGAAAGCTGCTTATTCATGCAAACATTTTTCTTAGACTGTGACCCCGAT
TGATCCATGTTCTCGTCATAAAAAATATTATTTGATATTTTTCAGATCGT
GTGTAACGACATAAAAGTATATATTTGTTTTAAACATAAGTAAGGTAAAC
ATAAAATATCTCAGAAACACTTTAACGGCAGAGCTGAGTTCAAGTATACT
TCTTAAGCTCGTTCGAAAGGGGTTTTCCATCGCATTCAATATTATATTTA
AATAAATCTAAGCCGTTCCATAGCAGCTTAAGGTTGCGTGGATTAGGACT
GACGATTACCGACTGGTTAAAGACAAGTACGTGAACAAAATTCAATCCTG
TTCTCGATACTTTGTCAACGGATTAATATTAAATCAGAGGCTCTTTATAC
GTTTTTACGTACTTCTTAATCTTAGCGTACATGTGGTAACAGATATTAAC
AATACTATCGATACTATGGACTGACCATAAATAAAGAAAGCAAACCCTCA
AAAAATGGAACAGAAACCCAATCGAGTGTTACAAATTGCTAAAAAATTGT
GGGCACACTTATGGGATGTCAAACAATTAAAAAAAACCCTATCCGTACCC
CTAGGGATGCTTCAAATTACAACCGTTGCATCCCGTGTTTTAGGTCTTTA
CTTTCAACTTTATTCCGCTTTTTTCCCTTCTTTTATTGGCTCATATTCCC
TTTGTCCACAGCTCTCGTTTTCACCATATATTTGCTCAATAATTGATCGC
TTCTTTCGTAAAAATAATATAATTTTAAATGTTTTCGCCAAGCGCAAGGT
TTCCTTTAAAATTAAGTTAAACGCGTTTAGAATATTAGTTTGGTGCAGCT
TTATAAACCTTAAATTTAATCACGTAATACTACACATCAATATTAAAGAA
TAATAAAATAATTATGCAAAGAAAATTATGCTTTATAAAAAGAATAAAAC
TGAATTTGTTGACCAAGGTAAGTTCCCCTACTTCGGACCTTATCAACATC
CACGACCATACGCACTTCACTACGCACTACTGGCCCATTTACACAAAAAT
CTTTAGTTCACATTGCCAATCTAAACCTAGTCTACTTTTCTTTTACTCGC
TTTGATAATAGTCTAGTTTAGTGATTGTCGACGAAGTCATTGAAGATAAG
GCCCGGATCTTATTAAAATCAGTTGAGCTTAAATGGATTTTAATATGAAG
CCGTACATTGCTGCTTATCACGCAAACAATCCAAAAAATTTTCTGACTAA
TCACCGAAACCTGGGACTTGTCTGAAGATGTGCTAAAGCCGGTCAGATCA
GTCCGAAATTCAAGAATCTCTTATCAATAGGGTCATATTTAAGCGCTATT
CTTGCATATTTTTCAATGCCTTCTGCGAATTTTGTTTTGGTGGAAATCTT
ACGATGAAGTTGACCGTGCTCATTCCATGGCAAAAACCATTCTGATTTTA
CGTAACGTTATGCAGAGCAAGGATATTTTGCTTTTGTTTGGTTTCACTTT
CTCAAAATCCACGGTAGTTCGAATTTACCACCCGGCGAGCTCTGCGCGTC
CTTGGCCTACCTACAAAACCGAAAATACCGATCTACACTCATTTTCAACG
AACATTTAGCACAGCATGTCCTTGCCATAAAAATCTACATAAAACCATTT
AAAAGTCAATCCGCAAAAGTCACAGAAAGCGTCCATGCAAGCAGAAAAAT
GCCAACGCTTCAGCTCTCTAACCGTTTTTTATGATCTTTTATTTCTACCT
GAATGCGTTTTTTACTAGTTCCTTTTTTATGATTTCTTTTTAGACGTGTG
CCAATAATTAGTTACCCATTAAACTGAACTTCCACTTTTTTGAGACTGCT
CAACAGGCTACAAGCGAAGACAAAAAACTCACTCAGTCTAGATGATAAAA
AAAACTTCGACCTTTTTTCTTGCTTTGTGCACTCCTTAAGCCGATGTTTT
GTTTACTTCCTGTTCACTCTTACAGCGCACGCTTGAAATTCAACCCCGTC
CGAGACATCTCTTTTCATGACTTTTGGCTCTTTTGCTCTCGCTGTTTCCC
TTTCGCCCAGTTCTCCATTGGCGTTCATCCCCCTTAGCCAACTTAGATAT
TTTCTATAACTCGAATGTTAAAAGGGGAAATGACCAAGGCACATCTGAGT
GAGTTTTTTTTGTGCGTCCCTTAGTTATTCTGATAACTCCTACGTGATCT
TTATTTGGCGAAATGTTCTCGCAAGTGCAGTTTTTATGAAGGCTCTAAAA
ACACAAGCGGAAGTGGTCAAAAGCATTAAAAAAATGTCCTTTAATGGTCA
ACACATAGTTTTGATTTTTTTATGTTTTATGACTGACTAGAAACGCACAG
GTCATAAAAACCATCTACTGAGCGAAGATAATTCTCATCGGCATTCTATG
TTAAAAAACCACATCGTCCGTATTGGACTTCAGCTAACTAAATGTCTTCG
GCATTGAAAGGAATCACTGGCTATCTCGCTCGCACTAATTTGCATATGAA
AAATCAGCACTTTTAGGTATAAAGAGGAACCGATGAAATCCGCTCACTCA
ACTCAGCGAAGTACCCAGTTTATACTTTACCTGCTTCGGGCTTGGGGATC
GTTTTTCGCTTTCGCCGTGATGATTTCCCTTCCCGTTTGTACGCGTATTT
GCGTGCGTGTGAGCGGGAGAGCGCATTGAGTTCCCGTGTGCGTGCGTACG
AGGGTGAGTGAGACTCTTTCGCCGAGACAGAGTGTACTTATAGTTAGCTC
ACGCAGCGAATTTGTATCAGTCGTGATTTGGCTCTGTCAGCGAAAGGAAC
AACCATTTGTTGTGCCACACACAACCGCGAATAATATAATCGAATCAAAT
TTCAACTACCTCATTTTGCAAAATCGGTGAACTTTTATAAAAGAAAATTT
TAGTGAAATCTCTCTACCTCAAAGTACAAAAGTGCGTAAAGGAAATTGTT
CATATCCCTGAAAGTGCACAAATTGCTCAAATGAAATCTGTTGTTTAAAA
AACTGAAGTTACAAAACTACTAAGGCGCATATTAAGTGTTTGCTGAGTGG
AGGGGAAAATTGCGCGAGCATAAAATTACAAGCACAGAAAAAATTTATAG
ATGTCCATATCAATGCTTCAAGACGCACAAACGCGAAGTAAGTATTAGCA
AATATTAAAATATTCCCCCATTTTTTTTTAACTATTTAGAAGTTCTTGTG
CCCGATGACTTTCTTATTTAGTCCTTTAATTTGTGATCAAAATCAATCAC
TCTATGATTTGGTAGATAATGTCTTGATGTCCTTAGAATAGCGAAGGCAA
ATGTAAAAAAGACAAAACACACATGTACACACACCGATCAGTTGGGCTGT
GTTTACACGTTTGGACAGGAACCGGCACTTTAGTCGTTATCGACCAAAAC
AAAAGCTAGTTAGTCGCAAATAGAGAGCTGCCAAAATACTAAGAGTACGG
AGAGCACGAAACTTTCTCTCACACATGTGAGAANNNNNNNNNNNNNNNNN
NNNNNNNNNNNNNNNNNNTGTGAAATTGTTTGCTCTTTTAAGCCGTTGCT
CTTAAGAAGAGGTCTCATCAGTATTAAGACATTTCCAAATTATATCCCTT
TATTAAACAGTCTAGTAACTTATGATTTTTTTTTGCCTTAGCTGCTGCAT
TAGCATTGCTCTTAAGAAGAGGTCTCTTCAGTAGCAAGACATTTCCAAAT
TATATCCCTTTATTAAACAGTCTAGTAACTTATGATTTTTTTTAGCCTTA
GCTGCTGCATTAGCTGGCATAAAACAAGAGGACGTCGCTCTGGACCGTTC
CATGTCGCTTTCACCTCCCATGTCGGCCAACACATCAGCTACAAGCGCCG
CTGCGATGTACCCAGCTATGGGTCTCCAACAGGCGGCAGCTGCCTCAGCT
TTCGGAATGCTCTCACCCACCCAACTTCTGGCTGCAAACCGTCAGGCTGC
CGCATTCATGGCCCAACTGCCCATGAGCACATTGGCGAACACTCTCTTTC
CACACAATCCGGCGGCCTTGTTTGGGGCTTGGGCTGCCCAACAGTCGCTC
CCGCCCCAGGGCACGCATTTACATTCGCCGCCAGCCAGCCCGCACTCGCC
GCTGTCTACGCCTTTAGGAAGTGGCAAACATCCTTTAAATTCACCTAACA
GCACGCCCCAGCACCATGAGCCAGCGAAGAAGGCTCGAAAGTTGTCGGTT
AAGAAGGAGTTCCAGACCGAGATCAGCATGAGTGTAAACGATCTATACCA
CACACCGGGAGGCCCCATATCTCCGCCTTCCAGTGGCAGCTCGCCCAATT
CCACGCACGACGGAGCGGGTGGCAATGCTGGCGGTGTTTCTGTCTCCAAG
GATCCATCTCGCGACAAAAGCTTCACCTGCAAAATCTGCTCACGCAGCTT
TGGCTATAAGCACGTGCTTCAGAACCACGAACGCACCCACACCGGAGAGA
AGCCTTTCGAATGCCCGGAGTGCCACAAACGGTTTACCCGTGACCATCAC
TTAAAAACCCACATGCGTCTGCATACTGGAGAGAAGCCATATCATTGCTC
GCACTGCGATCGTCAATTCGTTCAGGTGGCCAATCTTAGAAGACATTTGC
GAGTCCACACTGGAGAGCGTCCCTATACGTGTGAAATCTGCGATGGCAAA
TTCAGTGACTCCAATCAGCTGAAGTCCCACATGCTGGTCCACAACGGCGA
AAAGCCGTTCGAGTGCGAACGCTGCCACATGAAGTTCCGACGGCGCCACC
ATCTAATGAATCATAAGTGTGGCATTCAGTCGCCGCCTACTCCAGCTCTG
TCACCAGCCATGAGTGGAGATTACCCCATGGCAGTCTCAGCAATGGCTAT
CGACTCATCCACGAATAAATTTGCGGCAATGTGTGCCAACTATGGAGGTT
CCGATGAGTCGGTCGACATGGAAAAAGCGACAACGGAAGACGATGGTCCA
TTGGATTTGTCTGAGGATGGAGCCAGCTCTGTGGATGGCCATTGCAGCAG
CATCGCACGACGCAAGGCACAGGACATTCGACGAGTGTTCCGCCTACCTC
CACCGCAAATCCCTCACGTACCCAGTGATATGCCTGAGCAAACCGAGCCA
GAGGATTTGAGCATGCATTCGCCCCGCTCTATCGGATCTCACGAGCAAAC
CGATGATATAGACTTGTATGATTTGGATGATGCCGCTGCTCCTTATATGG
GCCATCAACAACATTAGGCCAGTACCATACCGAATTGTACATAGCCATAA
TCATTTTTCATTAGATGAAATTGACTGGCATTTATTAAAACAAAATTTAA
AATTTTGATATTTCGAAGTGGGAAGTAAAAATTGTTGCAACAGGAATTTA
ATAATAAGTACAAGTTAAAAAAAATCACAATACATACGAGACTAGAAAAA
GATTAGCGCATACACAAAAAAAAAAACTCAAAAATTGTACAAAGTAAGCC
ATGCCATATGCTTGTTGCCGCCAAACCCCACCAAATCAAATCGAAAATGT
CGTGCCATTCTTTACCTTAAATTTAAGTTATATTCTTAGGTTCCGAAGCA
TCTTAAATTGTACATATTCAGCTTACGCAACTGCCAATTATAAAGTAATC
GGCGGTCTAAAATTGTATTGTAACAGAAAATGAAAAGACAAAGTTTAATT
AGGAAATCTATAAANNNNNNNNNNNNNNNNNNNNNNNNNNNNNNNNNNNN
NNNTGATAAAATTCTTTAAGAAAACAATGCCAATAATCTTCAAATCAAAA
CTAACTTTAAGTTAAATAATAAAAAAACATTTGTTCGCTAATTGTTTTGT
TTGCATTTACTATTTAAAACTATTATTATATATAATAAATGAGTTAGTCC
TGTTTTTAAGCTCATTCTATATCTATACACTTTTATATTTATACTTCAAT
AAATATTTGGTTCAATTGTTGCTGCTTGAAATATAAACAATAAATAAAAA
AGGAAAAACAATTCTAATGTTTATATTTAACTGTTTCGTTTTTTATTTGA
AAGTTCAAAACCTTAAAAGCCGTTTACACAGTTTATCCTCATTTTCACCC
ATTTTTTACAAATATATTTTGGTTGTTGCAAACTTCAAGAAATGTTAATA
TATATTCCAAAAGCATAACCTTAATAAAAATGTAGATCAATGCGTATCAA
AAGTATATTAAACCCACTTATCTTAGCACTCGTAAATCTTAGTTATAATT
GTAAGACTTGAACCAAATACACAGGAAGAAAATGCTATAACCAAATACCT
CCAATACCTCTGTATCGAAATTGTTGTGAGCTGAACAGTATATACATTCA
ACAATTTGGCAATCGTACAATTTAACTGAATTTATATACAACACTTAGAA
ATATAAATTAAGAAGCAAAAACAATTTATATGTATTGCAATTTTAATGCA
TATTTTAAAGGACCTAAAATAAGAAATCAATTTTGAATACTAGGCAAATT
TGAACTAGATGTAAAAATATTTAAGGTTGTATATAACAATATAAATGTAC
ACTTTAAAATAATTTTAGTGCAATGTTTGGTTATGTTTATCAGTAAGCTA
ACAAATTTACTGCTTTTATTTCAAAACGTTGTAAAGTCATAAAAATGCAA
CAAATTAATATGTAATTTTCTTTGTTCATTCAAATGTATGGTATACAAGT
TCCTCAAAATTAAAAGAATACAAAACTTATAAACTAAAATAGAATGTGCA
TTTCGAATCATTTGAAAGTAAGCGCACGAAAGACCTCAAATACATATGTT
TCATATTAATTGTGTACAGCAACACTTGACGTTTAAACCGATAGATGTAA
TTAAATATATAAAATCACCACTGTCAATTTATATGTAAATATATTATAAC
CCTAACTGAGGATAGGGATGTGCAATGTATTAAGAAATAAGCGTTATTTG
TGTTAATTTTGGGGTTTTTATAATAAAACCTTTAAATACATACATACACC
TTGTAAAATACATCAGTAAATATAAAAATAGAAAATTTATATTATGGATA
TGTCAGTCGAGTATACAATAAGTAAACAAAACTGTTACTTTTTGTCATAA
CTATTACTTCTCTAGTTTAATGTCCTTCTTGCAGGCGTTTGACCTTTATG
CATATGTTTAATAAATATATACGTATACATACTGAATAACTATTTATTAA
ATTTTAAATGTCTGGGAAACAAAAAAAAAAGAANNNNNNNNNNNNNNNNN
NNNNNNNNNNNNNTGTGCTAAACAAAAAAATGTTTTATCAATTCGTAAGG
AAATAACACCGCTATATGTAATGAGCCACCGGTTTTTTGATTTTTCGTAA
AGGCAAAAACGGGCAGCATTACATAAATTTTTAATTTATGCAAACGAAGC
CCTTTCGCATTATTTTACATTTGCCACAAGACGCCCCACTAATGCTGTCG
CCACGCTCCTCCCCATGCCCAACCCCCTTTCGTCATCCCTTCACTGGAAT
TTAAATTTACGTCTGCAGGCAACGGCAGCAGCTGAGCAAAAACGAATATA
AAAATCGCACCGCGCAGTCAGAAAATGTCACAGTGTTTTTTTTCATTTAA
TCTCCAGAGAGAGAGAGAGAGCAAACATCTACAACGCTATGAAAGAAAGT
CGATACCACCCACTCATGCCCACCTTCAACCTTCCCGCGGATCTGACGCC
TTCTCTTCTTTGTGCCCCTTTCAACAGCCAAAAAAGGCTTCATCCTGGCA
ACCCTCTATATATAAAATGGTATGTACGAGTATTACATAAAGAACGTCTT
ATGTACTTACATATACATATATAAAACGGTCTAGAAGAGTGAGACGCAGG
ACAAATGCTCACGTTTTGCTCTGCTTATTAGCATTTTAGCCTTTTTTCTT
TTAGAGTTCTGTAAACATAATCTGTGAGCATACACGTAAATAAAAATAAT
TTAACAAGTAAAAAGCGGAACGTAAGGTTGTCCAAAAAAAAGTTTACGCA
CCATTTTACTTTTAAAAGCTAATTGCCAAATAAATCTAAAGAAGAAAAAA
TTCTTGGTAATTACTGTTTTTGAAGTATAGGTATATCTTTTTCGGACCCC
CCATTCTCACCTTCCTAAGCTTTTTTCTAGCTGTCTAATAAATGATTTGA
TATTGGATTTGGTATTGGGGATTTGGTTGGGCGTTTTTTTGTTTATGAAA
TGAGTAGAGAAGTGTTTGGCTGTTGAAATATTTTTTTCGTGTGCCGCAAA
AGAATGAAAATAAAAGGCATGCAAAATGAATTTAAAGGCTTCGCTGGCAA
AGAATCGCTGACGCACCCAACTGTCGCTCATTATTCAAATTGAAAAATTA
TAATTTTCACTCACAGTTTGCAACGTCCGAAAATGAGAATAAGGACGAAT
TCTAGGCGCCCATCCAAGCAAGGCATTATAATAAGCTCCCTAAAGGGAAA
CGGACAATAGAATGAAATATAGAGAGGGGGTAGATGGGTCACCTCAGACT
TCCTTTTATTTGCAGCCTTGGGCTATTTCTCGAATTTTATTTTTAAANNN
NNNNNNNNNNNNNNNNNNNNNNNNNNNNNNNNNNNNNNNNNNNNNNNNNN
NNNNNNNNNNNNNNNNNNNNNNNNNNNNNNNNNNNNNNNNNNNNNNNNNN
NNNNNNNNNNNNTTGAAAAGCAATAGTNNNNNNNNNNNNNNNNNNNNNNN
NNNNNNNNNNNNNNNNNNNNNNNNNNNNNNNNNNNNNNNNNNNNNNNNNN
NNNNNNNNNNNNNNNNNNNNNNNNNNNNNNNNNNNNNNNNNNNNNNNNNN
NNNNNNNNNNNNNNNNNNNNNNNNNNNNNNNNNNNNNNNNNNNNNNNNNN
NNNNNNNNNNNNNNNNNNNNNNNNNNNNNGCGAGTAAAGTCAAAACCATG
TGAATCGTATAAAACTGTATAACAAACTGTAGTCATGTATATGAAAATGT
GTTGCTAATGTTTTACGGTGAGTTTGTACGTTACATTTATATAAATCTTG
CTCATTTTTTAGCAAAGAAAATACATTTCTGTAGACCAGAAGACCATGGG
TCTACCACCTAGGGATAAACAAAATTATTTTAAACAATAGTAAAAAGGAA
CAAAACGGTCTTAAGGAAAGCGAAAAACACATGCGAACAGCAAGGGTCAC
TATAAGCCAGCAGGACCTAAGCAGGTCATGCAAATTTAGGCAAACACAAT
TAGCAAGGGATCGGGATCAAGACTAGCAGTGCCTCGCTTACAAATGAGTT
CCCGCAAAATGGTAGAATATGGGTTGGAAAACATTGCCTCATCTCTTACA
AATGGTACATACCAAGAAAGTGGGTGAGCAAAAAAGAAAAAACACTCATT
ATAATTTTACAATTCTACTCATACTAATTTCGCTTGGAATTTTTGAGATT
GGCCCTTCTCTTATCAAGTACACGTAGTATAAGCGAAGAAAGGGCAACAA
GAATAACGGCAAGAAAAAATGAAAAACAACCCTCTCAACCAGGACAGCAG
CGACTGCGAAGCCGACCGCGGCGTCAGCAGCAACGATAACGAAAAACTCA
TTTGCATACGAAGTGCTTTCGCTTTCTCTCCTTGCCAATCCCTCCAATTC
TTTATTTTGAAGCATGGCGGCGGCAATAGGCCACCTGCGACTGTCGAAAA
GAGACGGTGACCAACGTGCGTCCTTGTTGCACCTTTGCCGTCATATAAAA
GAGTTTAATCCTGGAATAACGCAGTCACAGCCAAGAAAAGCGTCGACCTG
GAATGGGGCAAAGCTTCCCGGACTTTCGTCTAGCTCGCTGACTCGCATCC
TTCGCTACTCATTATCAAGCAGCGAGCGTTAAACTCATTGAGACGTTTCC
ATCTTTGCTTCCCATCGCCCAACACCCCCTGCAGCAAAGCTTTTCCACGC
AGCAGCTCTCAGCGGTTTCCCTGACTCATTTATATTTTTCATTTTAGTCT
CTCAGATGTTCACCGAAAGCTATGTATGTAGAAGCAAAAAGACATTTTTC
CTTAACGAAAATTACGAACAACCCCTTTTGGAATTAGATGCAGAGAAACG
AAGAAACAAATGAAGCAAAGGAAGCGAGTACAAAAAACCGTCAGCGTGAA
AGCTTAAGAAATGAGCGTATATTATTCATGGAATTAACGTCGTACGCAGA
AAAGGCGAAGCGCAAAGACGGGTAACTTTACTCAGCATGGGATTTTTAAA
CATTCGTTTAAACGAATTCGGGAGTGTACTTGCGAAGGGCTTTAAAATTT
TCGTAAGAAAATTATGGCAATGACACTCAAACTAAGGGAACATATTTTGA
AAGCACGTTTTTGATTCACCTTCGAAAAAAACCTTCTAACCATGCATTTC
CTTTTTAAACATTTTATAACCCCTGCTAAATAACCATACTGCCAATTGTA
TAACGATATGTATGGTGACTACATAACATTAGACAAGTGAATTACTTCCC
CCTAACACATATGTTTTTATTTACCACAAATTTTCGGCAATTTTAGACAA
ATTTACATGCATAACCCGCCACGACTTTGACAGCGGAAATGCCAATTTTC
CAACAATGACGACGAACTGCACACGCGATTTTCATGCGGTTTAGCATTTC
TATTCCCCCTTGGGAAGGTTGAGGACCCTTTCTTTCCCCTTTTTTTTTTC
CCCCAAAATATGTTTAGAAAAAATCAAGTGAAAAACGTTTGAAAATTATA
TGCGTGGTGTGTCTCGTTGATGTGTCAGGGAGAGGAGTGTGGCTTGTTGA
CATTTTGCGTTCCATGGAAAGTGAGCTATCAACGAGGTATCATTCACTAC
ACACACTCGAATGTGTTTTTTGGCGTGTGTGGGCGAGGACGTTTTGGCAA
ACTGTTGATACATCTTAAGCGATTTGTTTTGTGTGTTCTTTCACAGACTT
TTACATTCGGAGGCGGCTTTGTTTAAATTATAAAAAATATGTAACATTGT
ACATATCAGAACGCCTATGAGAAATGAAATGAAGGCGAGTAAAAAGGTCA
GTTTGATATGGATACACATATTTGGTAACAAGAGGTTTTAGTTGGGTTTT
ACAATTTAATTATAACCGATATATGAGTTTTGGATGGGTTTGGGCCAAAA
AGGATTTGCTATGAACCACTTATTTAATGATGTTCCATTAGGCTTCGTTT
CAAATGTCTGTCGTCCTCGTATTCTGTTGCGAGTTAGTCCTAATGGATTT
GTAATTCGCTTATAGCATAAAGGTCACAGGTTAGGTTGTGCAACTTGCGA
GTTTCCGGATAAGTCTTTCAACTGTGTACGGCAGTAAAACCTAGTGACAA
AGAGAACCAAACGAATTTGCAAATATGTCTACTACTATAACTTAATTATG
AAATATTTAAATTATTCGGCTTTCATCAGCAAAATGATAGGAAATGTATA
ATCGTTAAACCTCACAGAAGTTTGCATCAAAACTTTTGTGTGTAGGAAGT
GCGATCGTCCCTGGCCAAATAGAGTTTCTGGATGTCAATTTATTTAAGTG
AGTATCTGAATTTGTCATCGAATCAACATCGAAGCCTGACACGTAAGCGC
GTTCAAACGAACAAAAAAAAATGTAGAAATATATGCCCTCAATATGAACC
ACTTTGTTTTCGTCTGAAAGATTTACCACTGTAAAACGCAATTAAGCATT
GTAAAGAGAAACAATTTTAATTACCTTTCACATCCGCCCAAGTGGCTTGG
CATAAAGCAGGACTTGACGTTATATCCTTTTAATCAGATGATTCCCATGC
ACAAAAACAAGGAAAACATTAATTAAGAGACAGACAAGCCAATAACCAGG
ATGTTGGCAACGAATAAATGAATTAACAACAGCGACGACTTTGCATAAAT
GAAAGGATAATCAGCCTATCAACAAAGCCAAAGACCGAAGGCACAAAATG
GCGTGCAATTAACGTGGAAATGACTTTGTTTGACACTCAAATGAAAGCCT
GCATTCTAGTGGGGATACAAAAGGCTTTGCTGTCCACCATCTGGGCGTGC
TGAGGGTTAAATTAGCAAAGGACCCAAAATGAAGACAGCAAAGCACAGTG
CCGCGGGCATAATTTAATATTTCCCATTAAGCGCAACCAGTAATGAACGA
AGCAATGGCAAATCCTGCACTGCGCAGACTCTCCCAAGGAAATTGAAGAG
CTGGACGTTTCTCTACACCGTACGTCCCATCCAGCCGCCCAAGACGAGTA
ATTAAGTTTATGCGAAGTACAAAATTAAATTTTGTTTGCCACCCCTTCTA
AGCCACCCCCTTTGTGGCATTGGGGTATCTTAGCTTTCATTTTGTTGCTT
TTTTAAATGCCTTTTGAAGTATTTGCGTCCCTAGTTGGCGCCCTTCACTT
GCCATAAGCATCTTAACGGCATCATTTGGCTCTGGGTTGCGCAGGTGGCC
ACGCAGTTTTTCTTAATGTACAAATTCTTATCAAGGTGGTATTATAGATA
CTGCGCGTAAAATTTGACTTAAGAACCCCTGCTTATAATTTTTAATTGGA
GTTTGAGTGCGCCTAATAACGAATTTCTACCTTTAGAACTTTTCCTGGTA
CAAGAACCACATGCAGTTTATTACACATTTTTAATTGAATCAAATGTAGT
AGCAAAGAGTTACACTGCAAATTATTTCCATTTAGTACAGATTAGTAAAA
AGTGCCTACCACACTCAGGCAAGCATAAATCAATAGATATTAGGAAAACT
TATGCATACAACATAACCGTGGCAGCCGCATGTTCATAGACCAAGTATTC
TGCAAATTAAATAATCCAGCAAAAAGGAAGCGTATTTCGTGATGCTCGCG
TACTTTATTATCAGCTTCAGAATGGCATCTACTGCCACAATCATCAGAGC
TGACACGCTTCCAGTTCAGAATTGCGCATAAATTAAATTAACCCCTATCA
AGAGAGAAAAAAACGACCCCCACGTCTGCTTCACTTTTTTTCTCATTTAT
TTTTTATATCCACCGTAATGTATTTTGTGATTAACTTTTGCTTTGCATGC
AAGGCTGCGATTTTGTTACCCCTTTGCTTCTTTTTGAGTTTTGAACTGCT
GTAATTTTACTTTCTATTTCAAGATCTTAATAAATATAATGCTTAGTGCT
TTTCTTTCGACNNNNNNNNNNNNNNNNNNNNNNNNNNNNNNNNNNNNNNN
NNNNNNNNNNNNNNNNNNNNNNNATAAAATATTAAATAAAAAATTATATA
AAATATATAAATTATGTAATTACCTTGCTTATTGCAATATTAAAAAATTG
CAATTTAAATAAGTATTAATAAATTAATCATTTTTGTTTACAATAACGAA
AAAATTAAAGAAAAATTAAAATTTTCATTAGTTAAAGGGCTTTATACCAC
ATTAGACCAATTTTTTCAGCTTGAGCACATGCTAGAGTACTCACGTTTTT
TTGGCATTTTACCCTAGCTCTGTTACGAGTTTAACCCTTACAGAACATAC
TTGAATATTCACTTGTAAAATTAAAAAAAACTGTACCAAAAAAAATGAGG
CATTTGTGTGTTATGCAGAGATCCTGATGCCGACAGCTTTAGGGGTAAGT
TAAAACTTGATTTTCAAGTCCTAACAGTAACACAAAGCAACAAAATGCAA
ATTAAAAGTTGTGGAAACCCCTTTTAAAAAGTGCAAAAAGGGTTGTCGCT
ATCCCAGCCATAGGATATTTAATGTTGTCTGGGTAACGGACAGAAAAAAT
CTCTATGAGGGGTGCTTTTGTCGTGTGCCATGCCAGGCACAGCCTCACTT
TTTTGAATATTTAATTTTTTGGGTATGCAAATTCCGGCTGCTGGTAAAAA
AAAAAAACGTTATAGACAGATTTCGGCATGTACCTCACAATAGGGATTTA
TGGAATTTTAAAAGGGTTTCGGTTTTCGATTTTCCTTTAGTTTTCCCTTC
TCCCCCTTTTTTGCGTTTAGCATGCGACGAATAATCCCGATTTAGGGGCA
GCAGCACATGCAGATGAAGATCAACACCGGAGTTTGCGTAAAGAATGCGA
GCGGCACACGTCGTTTTCTTTTCTGTATTTCTAAGGAACGGAAATTATAC
TTTCCTTTTGCTTCCATTGGGCGTCTCATTTACGCCTATTAGCAATTTGG
ACAGCTGCTCGACCAGGTTAGCGAAAACAGAAAGGCTTGCGGGCTTACGT
TCTGGCATTGACAGTTGCCCCTGCCATTTACGTTGGCATGTCCTGCGGTG
CTATTGCTCCTGCTGACCCTTGCCAGCTTCAAGCATACCCTGATCCAAAT
ACCTTTTTCAAATAGAACGGTCAACCGGTATAGAAAGGACACATGTTCAA
ACAAGCCGAAAATTCTACTTGCTTACACACCCCCTCGGCCCCATTTTTTT
CCCCAATAGTTGGTTTAAGAAATCTACTTGCTTCCGTGACATCTCTTCAG
GTAAATATTGAAAACTGGCAAACACACGTGCACAGCAGGAAGACAAAAAA
CGGTCTTGATTAATATCCAGCAAATGCTACATGTGCTGGCCAGAAACTGT
CACTTGAATATGAGTATACCACCACCATGACCTTTAAACCCAAAATATGT
TAACGTAATTTTTTATTAGAGTTTTTATCATGTGGGCTCAAAACCAAATA
AACAATTCGATATATCTTTATATACCATAAACAATTATAGTCTGTTTATG
TTTTTAAGAGCTGTGCGCTTAATAAGGCTTTAAAGTCAAAGCATGGCCAG
TCGTCAAAACATATATAGGAATATGTGTACAATATCTTCACTTTTATCTG
AAGAAATATTGTTTTAATTGGATAACTAAGTAAATAGTATTTACATGATT
TGTATTATTCCTGTGAATGGCATTTTTTCTTTAGGTTTTTCAGCATTAAG
TCATTTAACTTTTTTATTCGCGTGGCTTTCTTATAATTGAAGGTGGCTTT
TTATTAGAAAAGCTCCGGAATGAAAGGATGTGCAGGGGATGGTAAGAAAG
AAAAAAGGAGCTACCCCTAAAAATGCTTAAAAAAAGGTTTTTTGTCTAGC
GGCTGCGGGATCTAGCNNNNNNNNNNNNNNNNNNNNNNNNNNNCAGCAAT
AGTCACGGTGGAGGAACTTCTCTGGAAGTAAGCGTCAAACCCAATTTTTT
CCTGAGCTCCACTCCACCACCTCTTCACAACAAGTACTGGAATGGCGAAA
GAGAAAAAAATCGATGCGGTAANNNNNNNNNNNNNNNNNNNNNNNNNNNN
NNNNGATTTTAATGTTCTTAATTCAAAATGTATTTTGTTTTTTCAAATCC
ATCGTAAAATTGCATAATTATACAAAAAATTATTAAAAGAGTTGGAAGGG
TGGACACTTGACTACATGTCGCCCTTCTTACTAAAAGAAGTTTATGGTTC
ATTACCATGTAGTCTATCAAACCAAAAAAAAAAATTACAACATCCTCGAA
TAAACATTTGTCAATTGATCAGTTCTAAGGACTGCATGAATCTTGCCTTT
TATTTAGAGTAATCAATTTTCTAGTTTTTAAACTTAATTGTCTAAGTTGA
AAACTAACAACAGCAATTTTCTATAAACTTAAGTGTCTCTTATATTAAGT
TACTTATAAATAATAAAAACAAACTTGAATCTTACTTTAAAGCNNNNNNN
NNNNNNNNNNNNNNNNTGACAGCTGCGTATCACTAAAAAACTGACTTTCC
ATTAGAAAGTCAAAGACAACCCTATATTTTGTTGTCTTTCAAATATAATA
TTACACAATTAACATTAGGTTTAATACGGCAAGTCCAGATGGGAATACGC
TGGAGTGGGAGACGGAGTAAGGAAACGTGGCATATACAGCAGGTTTGTGG
CAACCGTTTTAAGTGCCAGAGCGACGCAGGCAAAAGTGGCTGGCACGGAC
GCCATTAAGAAGGGGACATTGAAAAAAAGTGCCACCCTCGACCGAAGCTT
GCGTAGGAAAAAACTGTATACCTATTAAAAAATATAAAAGCGAAAACAAC
GAAAACCGCGCGTGTAAAGCAAGAGTAGAAAATTTGAATGAGCTCGCGCC
AATTCCTTTAACTGCGCAGCCTTCGTCAGCGTCGGGGTTAATGTGGAAAA
TTGTATTTTTTCTCCTTGTGGGCGCTCTTCCCCTTGCTTAATACATATTT
CACCCAAGTATCTAGCTCATCTGCAAAGGGTGAATAAACTAAACAGAAAC
AACAGGCGAATATAGCAGAATATATTGAAGAGCAAGAAACAAGTTATTAC
AAATAATTAAAACCGAAAGAATATACCAGCGCTAAGGGTTATTTTTAAGT
TTGCCAATATTGGCAATTTATCTGCTCTATTCTAAATACCTATGTATATT
AATATATCGGATACAGACACATTCGCCTCTAATCACGAAACCGCATAATG
TCTCACATCACTTCTTTTCACATCCTCAGTTCCTCGATGTTAGGTCGTCA
ATAAGGCCGCTTCGTCGCTGCCTTACTTGATTATCCTGCTCCAAAGCAAA
GGGGTTGGAGTTCGTTACCACCGTTGCTGATCGATATTTTCATTAAATTT
TTTCGCAATTTTCCATTCCTTGTTTCTCCGGACTTTTGCATTTTATCTGA
TTTGTTGCTTTAAATTTTTCGGCAAGCATATTGATGAAGATTAATTCTCA
GGTGTATGTCTGTTTGTGGGTTAAGTATGCACGGGTTGTATTTATATGAA
GCCCTTTGTATTTCTCCATGATCTGCATTTGTAACTTTCTTATAAGTTAT
ATTTTCATACACTACATGTTTATCTAACACATTAAAATTATTATTTATTT
ATCTTTAATACGTTTTAGCTTTAATACGTTGACCAAAAACCTTCTGCTTT
CTTTAATAAATTAAATTACTATAAATTTGGCGAAAGAGAATTATATACAC
TAATTAGCCGTGGTATTGACTGTAGCGACTAAGTCCAAAATACGTGCTTT
TAAATATTGAAGCGGTCTTCGTTGACTACGTACAATAAAAAGCTTTTAGA
CACAGCCTTTAGTGAAACTACCTAAACAATTTCGCCGGTTATTACAGAAA
TAAAAACTTAAAAGGTACTGCATAAAAACACCAACACGAAGAATTAAGAA
AATAATAAGGAATGTTTTTGTTTCAAAAGGAAAGAGCACTAAAAGTACAA
CGCTATTTCAACATCTTTCATGTTCTCCGAACCACAGCGAGTAAAAATGT
CATAAAATTTGAAAAGCAGGCGACAGACAACCTTAGAGGGGAAGCGGGAT
CAAAAAAGACAAGGCAACATATGCCTAGTAAGCAAGGAATTGCAATTTTC
TTCGCTAGGGCTTGGGGTGCCCTTTGGACATTCCCTGATAAAGACATTTC
TTTTAATGCAATTAGGTGAGTGCCCGGAAAACTCAGAATAATTCAGCTTT
GACAACGTTTCACTCGACGCAAGCAAATTTTGTTAATGTGTTTTCTTAGT
ACAAAAACACATATGAATATTTTATATTTCATAACATGAAACATGGTTTT
GCAATACAAAATTATGGAAAGAATTTTTTGTGCTTATCACCGACAACACT
AATATAAACAAATTAAATTAAAATTTTATTTGAAAAACTGAATTTAAAAA
AAAAAAAATCCGGAATACATAAACGGACAGAAAAAGTNNNNNNNNNNNNN
NNNNNNNNNNNNNNNNNNNNNNNNNNNNNNNNNNNNNNNNNNNNNNNNNN
NNNNNNNNNNNNNNNNNNNNNNNNNNNNNNNNNNNNNNNNNNNNNNNNNN
NNNNNNNNNNNNNNNNNNTACATAGGTGTAATATGAAACTCTTTTTGTAG
CTATAAAAAAAAAGGAGCGACTTTTTATATAAGCTTGTTGTATCTAACTT
CCATTCTATTCTTTTTTTGTTGGTGCCTCCTTATAAAAAAATAAACTTTA
ATTTTCAAATGTTAGATGGCCTTAAGGTCGATTTAATGTAAGAACGAGGA
GGAACCGTGTTCAAATAATAATATGTAATGTGAATTTGTGTAATTTAGCA
AAAACTTGTAGACTTCTTAACCGTTATGCGTTAATTGTTTAATGACTGTG
TGTATATAATTAGTTCATCTTCATTCAGTTTTAAAGGTTTCTTGTAGAAA
CTGCGACTAAAGAGTACCTTTTTGTTAAAACCTCGTGTTGGCGCGGAAAA
TCAAATTACCCAAATTTTTTAACAGGACAGTACGTAAGTCTAAGCAATAA
AACGGGTATGAGCTTGGACCAAAACTTTCGCATAAATAAATCTCCTTTGA
AATAAGGCCACATCGCCCTAAAAGTTCTAGCAAAGACGATTCGAATACTC
CAAAGTTTGACCAATAGAAATTTGTTGATTTCCGTGGCGAATAGGTGGTA
TCTTGCCAGACTGAAGATAAATGGCAGTGGAATTAATTAAGTTGTTAATT
TCCTATTAGACACTATACGCTGTGCACGTAAGGATCAAAACAACACATAT
AAGTGAGAGCTTAGGATGGAGTGTAAGACCCCCTGACAGCACTTGACAAA
ATTATGTGCCTAGTGGCAACATTTAACCTTTCAGCGTGGTGAAACAGAAA
CAAAAAACACAAACAACCGCTCGAGGCGAGGGCACGACCCTTTGTGGCCA
GCACCGCCTCCTACTCCAATTCTGACTTGAACTTCAGCTCTCTTTTTCTG
TTCAGTCGACACATATGCGTATGTGGCCACAGAAGCAGCACGCGTAAACA
TTTTGTGTTGGCTTCCCCGTCTTACTTCCGTTGCCATATATGTACATGTG
TGTTTTATTTGCATAAAAAATCTCACACAGAAAGCATTACAAATCGTTGC
CTTTCACCTACTGCGACCGCACATACGCTTCACCCTCAAAACCCTAAAGG
ATTCGCATGACCCCCCACACAAACACATATAAGTTATCCACTCCCCCTCT
CCGACTCAATTCTCATCGCTAATAGACCGTAATAAATGTCATGTTTTTCA
TGATAAGGCTGATCTACTCTTTTCAGTGCTTTGAATTTCGATTGCTGGTG
CTAAAAAGGTGCATGAGGCATCCGTGGGCATTGTCACCTTTTGGCTGGAG
AAAAATGCTATTTACTTGAAAGTAAACCAAATTGTATTTTCTAGATAATT
GTAATGTTCTAGCTAATCCTACTTTTATATGTTTTACCTTTTCAAGCTTC
GTGCGGTTTTCACCCTATTTTTTGACGAAAGCCTCTATGAACAACTTAAA
CTTGTAACTTATATCTAACAAAAAATAAAAATATGGAACCGCTCGGAGAT
ACAAAAAACCCCAGTGTTTTAAGGGGTTCTNNNNNNNNNNNNNNNNNNNN
NNNNNNCGGAAAACCCTTGTTTTTATCATTTTTCAAAGGCCCTACTGCCC
TTGCACGGCCCGAATTTATTCCCTTTTTTCATTCCACTTAGCGAATCACC
TCCTTCATTATTTCTGCCGCTTCTTGCTGTTGTTGTTTTTTGTACCGCTT
CTGCTAGCCTACGTGCTCTTTGCTTAATTTTAAACACCCCCTCATTTGCA
TAAATGAATTATTTTCAACCCCAAAGAAGCACCAACAAAAAATTAAGATT
GGAATAAGGCGGAAGGCAAGGAAATGAAAATGAGAAACAAAGTGAAAAGC
AAGGCAAGAAATTGCTGTGCATGCGCAAATTTTTCAAGTGCAAAGCGCTC
TGCTGGAGAAATCGCGGAGAGGTCGGGAAGAATGTGAGTCTGAATGACAC
TTAGAAGTAAACTTAATGGGCAACCGTCCACGACAAGAGTTCAGCCCATA
AAAAGCCCAAAGAAAATTTGAAATTTCGATAAAGTCTCCTCTGCATTCGT
TGATATTCTCCTGATAACGGTTAAACGCAAACAATTAAAAATGTCAGTTG
AAAGGAAGCAGGCTACACAAAAGGGCATAAAACCTATTGAAGGACCAGGT
GTATATGTGTCCCTTGGCATTGCCCCTACCCATTCGTTTCAGGTCATGGC
ATGAAATGACACAATTTCAGTTTCAATTTTTTTAACAAGGAAGCGGATTC
ATATTCCCCTTCTTAAAACGAAAGGCAACACCGTAGTGCAACTGCACACG
TCAGATGCTAGCCTTTGATTGACCTGAGTATCACCCCCGCAATGAATGGG
TACTTGCCAGATTGTCCGTTTCTCTCTGGTCTCTTCCTTGCAGCTCTCCT
TTTTTGCAGTATTTGTTTGTTTAGCAGCCAAATGTCAAGCGGGCGTTGGT
TTTATTTTTCCCATCCGCGTCATTGTGATCCTTTGATCCACAGTTGCAAT
TCCTTTTGGGCCTGTTCAAGAGTTAAGTCTATTGTAAGGAAAGGAGGGTA
CATCGATGTCTATTCCAGTAATTCTCTAAATGAGCGTAAAATATTAGGCA
AGATTGAGTTAGGAGTACATTGAGGTCTTTAATGGCTACCTAACTGTCCA
ACCAAGCCTCTAATCAATCATTTCGGGTTTGTTTCTCCTCAGAGAATAGA
GATCTATCTATTTTTCTGTTTGGGCGCTTCTTCTCAAAGACATTTTAGGC
GGTAATAATGTTTTTTGTTTTGGGCTTATAGACTAAAGCATATAAATAAA
TAAAGAATACTTGAGTGTCAATATCGCTGATTACAAATCAAGCTTTTGAA
GCAATTTGTTTTTCTTTTATTTTATAAGCTCAATCAAAAAATTATTTTAT
TGTAAAACACAAAGCAATATTATCTTTAGATTTGTTATTATGTATATTAT
GGCATTGTGTATACTTCTGCATTTGCGTTGTTACTGCTGGCCTTTGTTCG
AGAGCAGTGTATTGTGAGTCTCCTAAATTGTTTGGAGATCGGGTCTAGTT
TTTAGATTAAATGAGGAGGTGCTGTTTAACTTTTTTATTGTTTTTGGTTT
ACAGTCTTGGCAATTGCAGACCAATTTCAGATTACAGTTGTTACAAAAGA
GAGGGAACCGACAACTAACATTTAATTTAGCGATTATTGTCAGAGTTATA
AATATTATATGATCTGGGCGTCGTTCTTATTGGTTTCAATATTTAAGCTA
ATCTATATCAACATATAGCTGTATATTTTCTATGCTTCACAAAGAAACTT
CCATCAAAGCTCAGAGAACTCAAATGCGAGACAAGTGGGCAGAGCGGAAT
TGAAATTTGTAAGTCCTTTTTCGACAGCTGCTTTGGATACCAGGCAGAAT
TTTTTTGATTGGAGGTCGCAGCTACGAAAGAAAGTTCATTAAAATTATGC
CCTTTTCTAATTTCTGAACTGCCCCTCTCCGGAAAGGCGAAGGGAGGGAT
ATGATAAGTACCATAGACTCCAACTTTGCCTTTCTCGTTCCTTGCTTTTG
AAAATAATCATTGGACTGTTAATTTGTTTCAAGCTCAAATTTTTGTTGGC
GCTCGTTTTCTGTTTTTCTTTCCAGTTGAAGAAACTTCAGCGCATGCAAA
TCAAAGAAACTCAAGTTTTAACTACCCCACCAAGAAAAAATAAAATAATT
CGTAAATAAATGTTTAAATTTTTCAAATTTAAAATACTGCCTACGTGGGT
GGTTTTAGTGGGTGTGGCAAAAGTAAATCGAACCCTTAATTACGATAAAG
GGGTTAATCAGGTGGTGACCCCTTATTGGATGTTTGGCCACTGCCCACTG
GGCATAGGTTGGTTAGAAAAGGGTTAAATTAAAACAAAAAGCTTTCTACC
CCGATGGCCATCGCAACAACGGAGGAATCAACCCCACATAAATGATATGT
ATTCTATGCCGTCGGACCTTACTCTTTCACACACTTTATCTGATGGTTGC
TTAGCTATAAATGAACATCCCCTATTATTTAGATGTCTCGCGGATAAGAG
ATGTCCTCTAAAGAACAGGATCGAATTGCGGAACCGCTTTTAAAGTGTTA
TCTCGGGCATATTGCTTTACTTGTATGCCTCTTAAAATAATTTAAACTGC
ATAAAAGTTAACGCTTCTGATTTTTTGTATAGTAAAGTTGTGGCCCTAAC
AGAGTCTGCAAATTTCTATTGGACCTACACTAAGCGCTATGATATTCAAA
ATCATAATTTAATTGTCTAATGCACATAAAATACACTAAGCGCTATGATA
TTCAAAATCATAATTTAATTGTCTAATGCCCATATAAATGTTTAGCTCTT
TGGTTGCTTTGAATAAACGTGCACATACCTATTAAATAAAACCGCTGTAT
CTGTTATGTATATATACTGGCAAAGCAATTAAAATTTTCCATTTCAGTCA
ACCGAAAACATAAAGTTGTACTTATTTGAGTTTTATATATTTTTTTTTGT
CTTTGATTTGTTTATTTGAAGTTTATCAATACAAGGGGATGGATACGAGG
AGGACAAAAAAAAACAAACATTTGCCTTGACTGGGATTTTCCTAAAAATA
TAAGCAGCCACCCACTTAATTAGGCTTATCATATACAGTCCAAGTCCACA
AGTTGTCGAACAGGAAGAAAAATTAAAGCGCCTGTCACTTGCAATTATTC
AGCACATAAGTTCATTTCGATTTTGTTGCTCCCTAAGGAGGAAGGAGGAA
ATTCGTTAAAGGAACTTATGTACATGTGCCATCATGTTGAATATTGAAGT
GAAATAGATTTTTTGTAATAGATTTGTTTTAATTGTTTAAAACAATCTTT
ATACGATCAATATTAGATTTTATAATCCATTACTTACAGGCTTAACATCA
CTTAACATCTTAACACAAACAAGAAAGTAAATACCAAAAAAAATAACATT
TTTCTATACCCNNNNNNNNNNNNNNNNNNNNNNNNNNNNNNNNNNNNNNN
NNNNNNNCACTTTAAATAACCCTTATATCACTTATTTTTTATTATTTTTA
ATTACTTTTCCAATTGTTTATACGATAGCTATATTATATTTACANNNNNN
NNNNNNNNNNNNNNNNNNNNNNNNNNNNNNNNNNNNNNNTTCGGANNNNN
NNNNNNNNNNNNNNNNNNNNNNNNNNNNNNNNNNNNNNNNNNNNNNNNNN
NNNNNNNNNNNNNNNNNNNNNNNNNNNNNNNNNNNNNNNNNNNNNNNNNN
NNNNNNNNNNNNNNNNNNNNNNNNNNNNNNNNNNNNNNNCTTTTTCATTC
NNNNNNNNNNNNNNNNNNNNNNNNNNNNNNNNNNNNNNNNNNNNNNNNNN
NNNNNNNNNNNNNNNNNNNNNNNNNNNNNNNNNNNNNNNTGAATAAATTT
AAACCGAATTATATAATCAAAAGCACCAGTACACTTTAGGACGAAAATCA
