# Supplementary material for: SMCis: An Effective Algorithm for Discovery of Cis-Regulatory Modules
Source: PLoS One. 2016 Sep 16;11(9):e0162968. doi: 10.1371/journal.pone.0162968 (PMC5026350; doi:10.1371/journal.pone.0162968)
Supplement: S1 Datasets — (ZIP) [file pone.0162968.s001.zip › dataset/Drosophila/Masked/dgri_eve.fa.masked]

>scaffold_15245:9632991,9672990 (reverse complemented)
TTTTATGTTGTATATTGAGTTTGCCCTAGGAATTTTTTCTTGTTTTTATT
TTGTATGCTGTTGAATTTTTTATGAAGTCGCAGCACACACACTCACTAGA
TTGGGGGAGGGGAGGGTTGGCGGGGGCGAGAGATGGGCGGAGGGTGCCCG
AGGGGACGACTACGCGCAGTTTTCGACTGTCCTCTGTCANNNNNNNNNNN
NNNNNNNNNNNNNNNNNNNNNNNNNNNNNNNNNNNNNNNNNNNNNNNNNN
NGCGGCGTACCAGTGTGTGTGAGGGAACGCGTTGCCGACGATGCAAACAG
ATCAAAATCTCGCCCAACACTGCTGGGGATGGCGTCTGGGCGCTGAAGCT
GGCTACAGAGCAGCTTCCCGATGACTGCTAACAGCACACTGTTAGGCTAA
CATTATTGGGCCACTCACAGCAACGAATGCGGGCAATAGGTCAGTGTTAA
CAGTGAGTGAAGATGCTGCCGCAGTAATTGTTTCTGCTACTGTTACTGCT
AGACCTGATACGGTGAGCGGGCTGGCTCTGTTAACATAACTGCTGTCGGC
ATCGGCAGCAGGCACAACTTTTTTTATTCTGTTACCTTTTTTTTTACAAT
CTGGCTAGCCTTAGTCTCTTATTTATACGATGCTGTTGCATGTTTTATCC
CAAGCATCTGTTTTCTATCAAAAACTTTGTTGTGAACATTTACAACGACC
TAGCCTGTGCGTGTGTGTGTGTATGTAGATGTAGGAATATACACGTATGA
GTACGTTAGATGGGAAACGTTTTATGGCGGTGCTTCCGTTAGCCAAGCGG
AAAAATGTTTACTACAAAGAAACACAACCAGAGCAATATGCAAAATGGCT
TTGTCNNNNNNNNNNNNNNNNNNNNNNNNNNNNNNNNNNNNNTCTTATTC
TACANNNNNNNNNNNNNNNNNNNNNNNNNNNNNNNNNNNNNNNNNNNNNA
ATGTATGGCGGATAGTCGGCAGTCGTGCATGGTCCAACGGTAATGTGTCC
ATTTTTTATGCGTTTATTTAAAGCAAGCATAAAAACTATATGGAAATTGT
CAACGCAAGACTTAGCGCTANNNNNNNNNNNNNNNNNNNNNNNNNNNNNN
TCACAAAGCAGAAGTAGATGATGTGGATGTATTTCTAAAAATGTGTGTGT
GTAAAGGAGTCGCGGAGGCAGTTGCAGAGGTTGCTTGCCAAAGTCAATTA
AGTTAGCCAGAAAAAAAACATCCAAGTCAGCCACAAACGCAGCCAGCTAA
AATGTAACGTTCGAAAACTTTGGAGGCAGGTTGCCCCAAAAGTGCGCAAC
GGTTGTTGTTGTAATTGTAACGATCCGCGGCGTGCGTAAAACGNNNNNNN
NNNNNNNNNNNNNNNNNNNNNNNNNNNNNNNNNNTTACGCTCACAGACTC
CACTTTGCTAATGGAGCTGGGTGCTTACATTGATGTTGCTGCTGCCTCTG
CCACAAAGGGAATACACATGTTCATGCATACAACTACATCTGNNNNNNNN
NNNNNNNNNNNNNNNNNNNNNNNNATGAGCTGTTGCTGCTGAGGCACGCG
CCACTTTGATTAGCCTACTTTGAGGCGCATTTTTATCAATTCGATTTGCA
TTACTCAAGGATATCCAACATCGTTTAGCTATTTTTTTTTAGACNNNNNN
NNNNNNNNNNNNNNNNNNGTGCTTTAGGTTTGCTTTCATTTCACGTTCAT
TGTGTATTCCTAACTGGTTTGACTCACACAAGGACTGGGAATTTGGGGGT
ATTATCCGACGAGGACAGCCAAGCGCAGGCCATACGTCACCTGCGAGCGT
GTCGAGTGGACGACGTAAACTGTTTGGTCTCTACGCACAATGCGACAAAC
GTCGCAGTAACCGCAACAGAAAAGAGAGCCTTGAATGTTAAGTTAACAGC
ACGCTAACAGCGAACCAAAGTTGGCCAATAGGTCAGTTACACTGCAGCTG
CAATGCGTTGCCGCATCGCACAAAACACAATGTGAAAAATTAATTTCCAT
TAACAGACACTGAGAAAAAATGAGCAAGTAAGCAATTATCTAGTCAACAA
TGTTCGACTAGAGGCTGCCCTGTTTTAAGCTCTAAAAATTGGAAAAAATT
TGTATGCATTCTTTGATTGATATTTAAATATGATTGATTTAGTACTAAAG
CAAAAATCAGAATGTTAGCAAGGCCTATATGTAATTATCTGTAGAACTGA
CCAATACCTCAAGTGCATTTGCATAGAATAGGCCATCGCCTTTTAACTTA
AAATTTATCGTTTTTTTATAAGTGTACATGTGTGTTTAATAAATTTACGT
ACACACAGAAATAGTAGCGCAAGGCTGTTTTGGGATAATAAATTTACAAT
ATTTATGGTATTGCGATAAGAATGTACCTAAAAAGACATTTGGCTTCACG
CCCATACTCATTTGCATTTGAAATGAGATTTGAAGCAGAGACAACGCATT
CAATTGTAAAAATATATTATAAATTTAAATTACGAGTTCTTTTTACACTT
GACTGAGTCGTCTGGCACCTACATTATCTTCTTAGAAGCATTAATCACAA
CCATATTTAGTTTTATTTAGATAACTATCTTAATGTTTCTTTTTCATTTT
TAGCAAATTACGTTACTGTAAGTAGGACATACAAAATGACTTATTAAATC
ATTTTATTCTTTTAGTTCAATATAAATTTTAATAAATGATCCCAACTACC
ATAAAAAAAATTAAATTTCAATAATCAAAAATACAAGTAGCGGTTTTCTT
TTGTAAATATCGCAAGGATATTTGAAAATTTATTGAATACAACTTGCATT
TGATATGCAGAGGTGTTCGTGGAGTTGTTGCAGTTACATTTGTACAACGA
ATTATAAAGATAACTAACGGTAAAGCTAAGGCACTTAACGGCGATCGGTT
TTGCCGGTGCCACGTTTGCCCGAATACAAATGCTTGGGCATCTTGGTGCC
AATGAAACGATCCGCCTCGCCCTTGAGACCCATTCTGGTGACCTTCTTTG
CAATGTCGCGTTTGGCGCGCACTTGCGCCTTCTTCCGGATGGCAACGTCC
TTGATGCCAAGCGTATCGCGACTGGGCGCACGCTTGAGCGGCTTGCCTGT
CTTCTTGACCACCGCCGAGGATTCCTTGTCCAACAGCGGCTGCTTGGGCG
TCGTTTTGCTGCCAACGGCAACCTGACCACGTCGAATATCGACCACAGAT
TTGGTGAAATTGGCGTTCTCGTTGCCGGACATGTCGACGCCCAGGCCCTC
CATGGTCTCCACCAGTTTGTTGACAGAACGATCACGCACCTTGGGCTGTT
TGTGGCGCGGAATGATAGGTTTGTTCTTTCTGGACGACAGACGCTTCTCG
TCGCGCAATTCGAAACGTTTTCCACGTATCTGCTTGGCCATTTCTCGAAT
CTCCTTGAGCGTCTCATCCATTGACATATCGGGCGGATTGTAAAAGCCAC
TCGATTCGCGCAGACCCTCCTCCCGTTCAAGTTCTTCTAGCTTCGAGAAA
ATATCAGCATCGATGTAGTCGGCAATGTTGTGTCCCTCCAGGAATTCGGG
TATTACATCGTGGCGTTCATCCTCGGGTATTTCCTCATAGTTCTTCTTCA
GATCCAGCGTGTAATCATCGCCCATCTCCTCCTCGATCTCCTTCTCCAGC
TTGCGCTTACGCTCTGACTTGGCCGCATTCTGTTCGAGACGCGCCAGCGC
CTGTTGCGGTATACAAGGAGCTCGAATCTTATCGTCTCGCGGTGCTGGCA
TTGCCACGTGCAGGCGATTCAGTATGTTGTCCACCTTCTTGGTACGCATC
TTTTGGTCCACGCGATAGGAGAGCAGACGCTCACAGGCCTCCGTTTTCAC
CTCCATAACGCCCGTCTCCTGCACTGTGGACATATACATGACAGGCACCT
GTTTATCCTCCTCCAGCTTGGTGATTATTGCCCGTCGCTCGGCGGGTAAA
TCCTCTGGTGTCAAGATGTCCACTTTGTTAATTGCGAGAATCAACGGTTT
ATTTGTGAAGAGTGGCTTGATGCTCTCGAACAACTGCACCTGGTCCTCCA
ACGAATGACCGCACTGCTCCGAAATGTCCATGAAGTACAGGACACAGGCA
CGCAAATGCGCCAAGGCTGTAATCGCCTGCATCTCAATCACATTACGCTC
CTCGAGCGGATGGTCGAGTATGCCAGGCGTGTCGATCACCTGCCAGCGCA
GATACTTGTAATCTGTGTGTCCTACATACAGGGACTTTGTTGTGAATGCA
TACGGTTGAACCTCGACGTCGGCGCGTGTGATTTTGTTGATGAACGAGGA
CTTGCCCACGTTGGGGAAACCGCAGATAATTATCGTTCGGGAGTAGGGAT
CGATTGTGGGCAGACGCGACAAGTGCTGACGCACTTGCTCCAAATATGTC
AAATTAGATGCCTGACGCTTCAGAATTGTGGCCATGCGACCCAATGCAGC
CTTCTTCAGCTGCTTGCAACGATACAAGGAGTCGCCATACTTCAACAGAC
GCACATAGTCCTTGGCCACGCTAGAGAATNNNNNNNNNNNNNNNNNNNNN
NNNNNNNNNNNNNNNGACAGATTTCCAAATACTCACTTGTCTACCAAATG
CCTGGCTGTGTTTAGCTGGCCCAGTGCCAGTTTGTAATGGTCCTTGTCGT
AGAGAACGTTCATCAGATCCGCATAAAATGGATGCACATCGTCCAACTTG
GGAAAGTCCTGAATGATCTGCGATAGACGATCATGGAAGTTCTGTTGCGT
GTATTTCACTTTGCGCGTGTAAAAGGCACGAATCCGAGAGATTTTGTAGC
CCTTGTGGACGACTGTGGGCGTCTTGCGCTGTGTCTTCGACAACATGATG
TCGATGAAGTCCTGCAGAATGTTATAAAATTGTTATTATTTATATATTAC
GCATTTGTAAACACATTCATTGAGGTTATGTCGGCCAGGAGGGTGCACCA
AGAAACATCATCAAATAACATTCTTGCAATGCTTACCTTTGCTGGCGGAA
CCACCATTATCTTTTTAAAGTTGTACAAACTCATTTTCGCAGTTATTTAT
TTATTTTCCAAGTTAATCTAAGGAAAATAAAGGGAAATCGCTAACAAATA
CACCACGCGGTGCCTGCAACAGATTCCAAAAAGAGATGAAATAGAGTCTA
GTGATGGCTTGAAACATCGATAGCAACATCGACGAAAACATCGCAAAGCA
CAAATAATCATGACAAAAATAAATCGAATATTCCATCGATAGTTTTACAA
TTATCAACAAAGAGTGTTTAGGCTCATATTGCAGAAAATTAACAACATAA
GATTACTTGGGTCAACAAGTTTGTTTCTAAATCACTTTCTAGCAATATTA
TAATGTATTTAAGCCAAGGTATAATCGCCGCATGCGAGACACGCGCCGCA
TATAATAAAAACATGGAATGTTGTTCATTTTAGGAGCGTAGCTTAATATA
CGAGTCATATGCAATATCAACAATCGCTTTAAAAATGCTGGAAGACAAGA
GCGGCAAACCCTTCAAATGTGACCAATGCAATTACACGTCCAATCGCCAA
TTCGATCTGCGGCGTCACAAGCTGCGTCATGCCCGGGTGAAACCCATCGA
AGGCTACATCTTCAAGTGCAGCGAGTGCCAATTTGCAACCAAATGGAAGC
GCAACATGAGACGCCACATGCAGACGCACGAGAAAACTGTAGCTGCACAC
AANNNNNNNNNNNNNNNNNNNNNNNNNNNNNNNNNNNNNNNNNNNNNNNN
NNNNCAGACCATCGAGGAGTATTTCGTGGAGGTGATCAACGGCTCAGAAA
CGGAGCCTGAAGTGGATCTCGTGGTGGAGGAAGCTCAACAGCCTGCAGTC
AGCGTAGTGCTGCCAACGGATCAGTTCGAAAAGAATAAACGCTTCAAATG
CGATCTCTGCCGCTATACATCCAAAAGGCTCTTCGACATACGACGCCACA
AGCGGACGCACACCAGAGTCAAGGTCATTGATGGCAAAGGCTTCAAGTGT
GACGAATGCAATTTCATTACCAAGTGGAAACGAAACATGGGGCGACATAT
GAAGAAACACGAGAAAGCACCCAGCGAGGCAGCGGTAGAGGAGGAGCACT
CGGCAGAGCAGTCAACTGTTGAGTATACATTGGAGCTGATGAAACCAAAT
ACAGATATATACACGATATATGCTTCTGAAGAGCAGTCATTGGAAGGGCT
GATATCGCCAGGAGTGGATATAAAAGCAGCATATACAACCGAGACACAGA
TTCTGGATATTCAGGTGCCTGCAGAGAATCACAGTGATCCCGAGAAACGT
TTCATGTGCCCCAAATGCGAGTATACCACAAAACGGATATTCGACTTGCG
TCGCCACTTGCAGGTGCACGCGAAAACGAAGCACATCGAGGGTATTGCCT
ATCAGTGTAACACTTGCTCCTTCATAAGCAAATGGAAACGGAATATGCGA
CGGCACGTGGAAAAGCATCGGCGATCTTTAGTCCCAAAAGAAGCGCCTCC
CGATAAGCAACAATTCAACGAAGTTGTTGTCGATCAAACGTCCGATTTGG
ACTCACAGGTGGAGGACACAATAGAGGGGGATCCCGAAGTGCTGCCATCC
TATTGGATTGCACTAACACCATAGCATATTTATATATACTACTAAATCTT
TAAATGTTGGAAAAGCTACGCCCTTAAGACCCCCATCTGCAATGGATTAT
TTTATAATCATATTTGCGGAAAGGCCTATAACTAATGGCCAAATTTTAGT
TCAATATTTGATTACATACATATATTATTATTGTAAATAAGAAATTACGT
TTTCTTGTATTTTATTGAAACAGCTACAGAAAATAATGGCAATAAATGAA
CAGTAAAATTAGCCCCAATCAACTTTTAATTTCACTCACATTTTAATATC
AAGATGCAATGCAGTGAAAACACTGCGAATGCTCAACTTCAATATGCCAA
GAAATCTGCGTGCATTGCATACATAAATATTTATATAATAAAATGTCTAT
ATTTAAAATGGCATCTAATATGTATATCATCATTATTATTAATTATATAA
CAAACTTAAGCAATATATAATTTAGCAATCTTGTTATCGATACAACCGAT
AAGCTATCGATGTGAAATGCATAGTACATCGGTGTGACAAGAAACCGATG
TTCGTACATCACTACTTTCGATCATTTTTACATAGACAACTTTACGGAAT
TGTTGCTTAAATTTGCTTAAATTTAATACAAACAGCTTTCACTTGAGCAC
AATAAATATTTAAAGGAGAACAAACAAATTAATTAAAATGGCCGACGACT
GGGGTAAGTAAATGCACGTGGGTGCGTCACCAGTAATAATAACGTGGGCG
CTGCGCATGTGGCGCTTCGTTGCCCTCTGCAACACACCCCTTCCCCTCTT
TTGACTGGTTGATAGACAAGAAAGGAGACAATCAAACGTATGGCAAACGT
GCACCCAACCTTGATATTTGTATATTTTTAGCAATTGTATATTAATCGAA
TATTCTTTCTGTGGTCTATGCTCGATCTCTGCAGAATTCGCCGCGGACAG
CAAAGTTGTCGTAAAACCGAATGCAGCCAACAACATAAACAAGTGGGAGG
GCGAGGACGATGACGAGGATGTTAAGGTGCGTCCAANNNNNNNNNNNNNN
NNNNNNNNNNNNNNNNNNNNNTGCAATCTGACAAGTCAACAACAGGCAGC
CCCACTTTGGCTGCTGCTTGGCAGTCGAAACTTGTTTGTCGAAATAGTTT
TCACTTTTGTTTTGCTGGACACGTGTGCAATTTGTGAATGCATTTTGTGT
TTTTGGTTGTGACTCATTTGAAACGTATGCAATTTGTTGATGTTTAGGAG
AGCTGNNNNNNNNNNNNNNNNNNNNNNNNNNNNNNNNNNCCCACGAAAAC
AGAAGCGCCAGCCAAAACCAAACCAAACAAGGTTCTCAAAGCGAAACTGC
TGGAACAAGAGGTTTGTATTTGCAAATTAACTGATTTTATGCTTAATAAT
AAAAATAATACAATTAGTGCCTAGAAAAGGAGGAGGAAGCGAAACGTTTG
GCCAACATGTCAACGGAAGAGAAGCTGGCGGAAAAGCTGCGTCTGCAGAA
AATACAGGAAGAATCTGATCTGAAGAGCGCCCTCGAAACATTCGGCTTGA
CGAGTATAGACGGTGGCCTCGACTCCTTCAATCCGCAGAGCAATGAGGAA
TTCAAGGAATTTGGTGCCACATTGAGCTGGAAGATTGCACAGTACAAAGA
GAGTCCCCACTTTCCGCAATTCATTGAAGATCTGGTGCAGGCGCTGTGCG
TCAACTGTGAGTGATAATAATTACCTATTCATCTATATACATAATGATAA
TAATGAGATTTTTTTAATAAAGTGAGCACCGCTGACCTTAAGAAGGTCAA
AATGAGCGTGGAGGTTTTGCACTCAGAAAAGTTAAAAATGGAAAAGGTCA
GTGTCAAGAACAAGGGAGCTGCCAAGAACAGGGGAAAAGCCACGCTGCGC
ACAGAAAACGATGTAGGTCAAAACAAGAAAGGAATCGATTAAAAGTTGCT
TTTCAGCATTTTCATTATTAATATTTGAATATTTACAGGATATTGATGTC
TACCAGAAGTATGGAGATGATTTTACCGACGATTACGACGACTTCATGTG
AATAGAATCAATACTTACACTCGTATATATATAATAACTGAATATATATA
GTTGCTTGTTGATGTCGAGAGAAGAGAGTTCTTGTTACAGAAATTGCGCA
GGAATTTAAATCCTTTTTGTTGATTGCTGATTGCAGGCGCCNNNNNNNNN
NNNNNNNNNNNNNNNNNNNNNNNNNNNNNNNNNNNNNNNNNNNNNNNNNN
NNNNNNNNNNNNNNNNNNNNNNNNNNNNNNNNNNNNNNNNGAATAACTAA
AGTCGAGTCAAGCTAGCAATCAAGAAACCTCAACGATTATTCAATTTACA
AAACACACACATACACAGAAATAGAAACTACAGAATAAATTAGGTACATG
AATGGCTTCTTGTAAATTCACTTTTGTATAATATAAAGCGATATTAAATG
TAAAACAAGCTCAAGTCTGATTTTTATTTTGTGCATATTTTGAAGCTGAA
GATTGATTGATTTCCCCTACTCCAAAGAAGTTACAAATTTATCAAATAAT
CATACGATTTTTCGCATTTAGTTAATCACAGTTTACAGATCAAAAAACAA
TTTCGATAATGAAAAATGATTTTAATCTTCAAGAAAAAAAGTGTACTTAA
AAACGCGGTAAGGCCGATAAAATGGATTCATCAAGCCGACCGACCGAAAT
TTGTCGATCTGTAAACTGTGCCATACATTCAAATCCAGTCTCGATAGGTT
GGCGCTTGTGACGTCAGTCGTTTAGAGACATGGCATTTAGGGATGTAATC
TTATTTTGCATGGCATGGCAAAGCAACTCTGCGCATTGTATGGCAACACT
GGCCACCAGGCACGTGTGTCGAATTCAACAACAAAGGTAAACATGACGGA
AAGCATCAATGCATTACTTGCCGGTATTATCAATATTATTGTCAATTAAA
TATCGAACATATAACTCTAAGCCGACTTGGCATTGCAGAGGCCGCCGCCA
AGGAGTTGCACAGCTCCGAGGATGAGGAGGACATTGGGGACGAGGACACC
TGTAGCGCGCAAGAATTGGCAGCAGCATTTCAATTTCAGTATGCACAGGA
CGAAGCATCGCTCACCTTAAAGCGGGATTACGTGCTGGGTCTGTGTGCGG
ACAAAGGATACACATGCTTGGCAGCGGGTCTCTCAAATACAGCCGTAAAG
ATTTACGATCTGAGTGCGGCGGCTGCTTTGACACCAGTTCACGTGGAACG
AGTGCCAATTGTCGCCAGTGCGGATCAGGATGTCACCATTTGTGGCGTAC
GTTTTCTGGACGAGAGTCCACATACACTACTTGTGGGCACCACCAATGGC
CAAGTGCGTTTGTTTGATTTACGCGCAACTGGGGAACAGGCACGGTTTGA
GTACAAAGCTGATCCGGATGCGGATTCCCATTTGCCACCCGTACCAAAAT
CAATGACTTGTTTCGATCGCAATGCGAATAGCCGCATCATCTGCAGCGGC
ACGGAGCAACACATGGGCAATGTGTACTTGATATTCTACGATGTGCGCGA
ACGCAGGCAGCTGGGCGTCTACCAGGAGAGTCACGAGGATGATGTGACGC
AGGTGTCTTTCCATGCCAAGAATCCGGATCTGGTGTGCACGGGCGGCACG
GATGGGCTGATTAATGTGTTCGACATCAAGCAGCCGGATGAGGATGAGGC
TCTGCTCAACACGATCAATACGGAGAGCAGTGTGCATCGCCTCAATTGGC
ACCAGAATGTCTACGAGCAGGACATCATCTCGTGCATCACGCACACCAAC
GATTTCAGGAGCTACGAGTGCATGGAGGGTGACGAGATCATTTCATTTGA
TCGTGCTGCAATTACAGCTGGAATACGCCGCAAAAATGCGGGCAATTTCA
ATTTAATCAATGCCCACAACATGCAAGACGATGGCGTCTTTTTGCTTGCC
GGCACCAACTTCAATCGCGGGTGAATTGAACCTAAGTTTATTAAATAGCG
TAGTATTTATCTAATTTTGCTCTCGTTTCTCTAGCGAGGTGCTGCGTTCG
GTGACTGCCCCGGCCAAAGATACGCTGAAACCGCTCACAAACTTTGTGGG
CAACAAGCAAATTGTGCGCGAAAGTATTTTCGATGCCACGCGCAATTTGC
TGATAACTGGCGGCGAAAGCGGCATTATCTCCATCTGGACACCCGAGGCG
AGCAACAAGAGTAGCAACAATAAGTTAAAGAGCAAATCGGTAGCATCTAA
GAAACACACGAAAAATCCATATTAAAACGCAAACAATTTCAAATCAAATT
TTGTAGCATCTAAGAAATACAATAAAAATCCATGTTAAAACGCAAACAAT
TTCAAGTACATTCTTTTTAAATTTGGCGCCATTTTATTGTTGCCAGCTGT
TTCGTACTTGATGTTACCACACGCTATGCTGCCCATGTTGCCACCAAGTT
AAGACATTGTTGTTCGCTGACAAAGGCTGCTTGCGTTCATAACGTTATGT
GTGATCTAAAACGTAAGCGCGGTGGAATAACGTATTGGCAGAAGTGAATG
CTCTTTAAATTTTTTTTGGGGGTGGATGTTCAACATATCAAAATGGGTGA
CTTTTTTTTAGAAACTTAAAAAATCGATGCTTAAAGTGCCATATTTATGT
AGCACTTAAAGACAAAGTCAAATAATTTATTTGAAATGCCAGCAGTTTTT
TATTTGTATTTATAATATTTTTTCCAGTATAATGGGAAGGATAGTTTAAA
TTTTCCATTAAAAAAAGGAATTTATTTTGAAATATTTGACAATGAATAAT
TATAGCTTAGATTTGTTTATAAATCAAATAAATTATATAATTATTAATGA
TGCCAAAAAAATTAATTACATAATTAATTCAGCAATTCAATTTAAAAATG
AAAGATCTTAAAATATACGAGTTTCAGTTACCATTTAAAAATGTGTTTGG
AATACTAATTTTAGTTTCCATAACTATCAGTTACGATTTGAAAATATGCC
TGGAATATAAATTTGAATTCTTACAACTTTCAGTTACCGTATAAAAATCT
TCTCAGAGCCACAAATGATGATTCTAATAGCCTAGTAAAAAAAAGATAGA
ATGATATTATANNNNNNNNNNNNNNNNNNNNNNNNNCATCCTCATCCGTT
CCAAATGGTGTCAGCTAGCTGAGCTTAGTAAAAAATTAGCACATCCTTAA
GACGAATGGCCAGCCTCAATTCTCATTTTCTCAATTTCTCAATTTGTGAA
ATTCTTGATTTCAGTGTGTCAATTAGTGCTGCAGTAGGCATTTCGAATGC
TTGCCCACAAATCGAGTAATCCTGTGCCACCGGCCGAGGTCCTGGCTAAA
TGCTGACATGTTGNNNNNNNNNNNNNNNNNNNNNNNNNNNNNNNNNNNNN
NNNNNNNNNNNTGCTACAGAAGTACCACCTAAAACGTAGCAGCGAACAGC
GAAAGGACTAACCGGAACGACATAATTTTCACAAATTTACGCCAAGCGGC
GGGATTGAAAACCCGAGTTGGACGAGCAACGGTTGCCGCCACCGTTGCAA
TTTGGTCCTGCGGCGCATACAGGATCGGTGAGGCCCGTTCCTTGTTCTGG
AGCCACTCACCGTGCCTAATTTGCTCATGAATAAATTTGTGCTGTTTTGA
ATTCCATTGAAAATGCGTTGCTAGAAGCTGACCGAAACGAAGACCAGTCT
CCGATTCCANNNNNNNNNNNNNNNNNNNNNNNNNNNNNNNNNNNNNNNNN
NNNNNNNNNNNNNNNNNNNNGAGCAACCAAAATATTATGGTGTTCCCTGC
TGTTAGCGCACAGCCAGCGCGAATTTGCTGCGGTAAGTCGATGCTGTTTT
TGGGTCTGCCAGCGAGTCCTTTTGGGCTTCATTTTTTCTTCTTCTTTTTT
TGGTTCTTGTCGTCGGCTGTTGTGCTGTGATTTGACATGTTTGTTAGCAG
GGCGCTTGACCCTGAGTTTTGTGTGTTCCACTTTGATGTGATTCGTCAAT
GCGGTGGACTACCGGCTACCGANNNNNNNNNNNNNNNNNNNNNNNNNNNN
NNNNNNNNNGGATGCGCACATCTTGTGCGGATGCCCAGCAGCGTTTGTTG
GCGAATCTGTGTCGGCCAGTCGCNNNNNNNNNNNNNNNNNNNNNNCCACT
GCTCTTCTGCTGTTCCCAGTGCTGGAGTGGCATTCGTCAGGCTCGGCATG
GGTCATCCCTGGCCTAGCCATGGAACCCCCTAGTGGGTCATATACCGCAA
TGCGCTGTATTTATAGTAAACGTAGCCGATCAATTGCGGTTCTGCTTAGC
CAGCATATCAAGGAGTCCANNNNNNNNNNNNNNNNNNNNNNNNNNNNNNN
NNNNNNNNNNNNNNNNNNNNNNNAGGATAAGATTTGCTTCAGCTTTAAGG
TAGACCCGTTTTATGTGTTTATGTTTATACATTGACTACACTTGATTCCT
GTGAACTAATGAACGTGTTGTTTATATGTATATCCTATCCTATTCGCACC
TAATTTATCTTAAGGATGTAGATATTCCAAAATATCGGAAAAGATTCAGA
AAGCTTCTCAAGACTAATAGATAAGTAAATATAAATATGTAGACTAAGAA
TTTTTGAAGTAGAAATATAAAACTAAAAAAGCAAAAATAATATATATTTT
ATATATTTGCCTCTTCAGTCTACTCAAAAATTAAGTTGTATGATATGATT
TACACTTCAGATTCAATGGTAATTGATTTTGACTTACTTTGCAGCTACTG
AATAATAGTTGTATATAACACAAAAAACTCTATAAAGTTATAAAACTTAG
TTGCTTTGCTGATTGTGGGGGCAGACAAATAATATATAATATTTATATAA
ATGTGCTAAAATAATTGCTTTGATTCCATAATGATAATGTTACAAAGCTT
AAAATTATAGTCTTTAGCAAATGTTAGTTATTCTTAAAAAGAAAATGGAA
AATGTTAATTGTAATATTTTTAATATATATTTAAAATTTGTGTATTGATT
TCTATATTTATTTAGATTCTTTTTTTATTCAGATATTTAGATTCTTTAAA
TTGTTTTTCATTTCTGAAACGACAAAGCTTTTAGCTCTTTGAGATACTTT
TGCATGTCTTAAAAGCTGATAAGCATTTGCTGAGACTCGCTTATGCTTAT
CATAGGCAAAGAAGTATCCACATTAAATATAAATATTTAATTTATAAATG
CATGCAACACAACACTTACTGCAGCAACACGCGTTGCACATTCATTTGTC
TGATATCATTTTGGTTTCGCTACTCACTCATTCAGCGAATCGGAGCAGTT
TAGTGTGGGTGCCTGGTCTACAAAAAAAGAAACCACTAATTATGCGACCA
ACCACACAATATCCGACAATGGTTCACCTAATTATTTGGCTCAATTGTAG
GTGGCTCNNNNNNNNNNNNNNNNNNNNNNNNNNNNNNNNNNNNNNNNNNN
NNNNNNNNCCGACACTCGACAAAAAGCGAGCCAGTTTTTAAACGATTTGT
TTCTCTTTTTATGAGTTTTTTCCATTGTAGGCATTTTTACCAGTGTTCGC
TGCTCTACAAACGTCCTAATTGCGGCAGTTAGTTGTTGTTAGAGTCCTTG
TGCTGCCTGGTGCCTGGTGTCCTGAGACGTCGCCTCGTGAGTTCTTTTAT
TGCGCGCTCGCATTTCCACTAAAAATTGTGCCATTTCTTTTTCTTTTTTT
TTGTTCTTCAAGTCCTTAGGTAGTTGTTTGACGAACGCGCCTTTTTATTG
GTGCACCTTCGGCGAAAATCGGAGCGCAACAACCGCAGTCCAGCAGCGAG
TCCTTCGCATCGATGTGACCTGCGAGCTGGCATCTCATTCGCAGTCTGTT
CTGTATCGTAAAGAAAAAATATACATATAAAAAATAATTAAAAAATTATT
GCATTCAATAAAAAAATGATTGTTACAGTTATAGTTACAAGCCCATAAAG
ATTTCATCGATTTGCTGGCATAAAATCTTAATCGAAAACTTTCTGTTTAT
TCGCGACTATAAAGATTATTTTTAATATTTATAACTTAAGCTTAAAAATG
ATGTGATAATTTCCCTGCGAATAAAAATGCTCCAAAGGCTCTAAGAATAC
GTTGTCGCTGCGTCTGCCAGATGTGATGCTTTTAAATTGTTGTATTTATT
TGCCACAATTCAAAAAATATATATTAGAAAAAATATGCGTGGGTCCTTGT
TGCGTTTTGGTCCCGTTTCGCATTGTTTGCGGCAATGACAAAAATTGTGT
CTTAAATTTATGGCTGCAACGTTTTGGTCCCGCTTCGTTCATTGTTTGTG
TGGCAAAGAAATGGTTCAAAAATTATGGCAGTTTATGCAGATTTTTATGG
ACCGTGTTTCGCTGTTGAGGCTTCGCGGAAATTCGGCCGTGTCCTGTCGT
GCATTCCGAGGACCGTATTAGGAATGTAGATCAATGTTTTTTGTTTCCAT
TGTGCATTTTTTCGCTGCCCTAGTTTTTTTTTCCCCGAAGCCAAAGCGAC
TGCTCTAATTTTTTAATTCTTCACGGGTTTTTACGATCGCTGGAAAAACA
GTGGAAAACAACGAAAACTCACTGAACCGTTTTCTCACAAGGTTACTCAG
CACCATTTATTCCAATATAGCCAGAGAGCCTCGCTGCCGCTCTACTTACC
TGTTAATTGTGGGCATAATTCAGTGTTTTTAACACAGTTCTCAACATCCA
TCCATATTTTTATTAGGGCGTGTCCATTTGTTTGCCCATTTGTTAACGAT
CGTAAATCTTTCAAACTGTGAATCTACCAAAATCGATGGCAATCCACCAA
TTGAGGGTTTTTATCTAAGGGTTGTTAGTTGCTTGGAAACTAAGCATCCA
ATGGATACAAGCTTAATTTGTCTTTTTTTAAATTAGTTTATTTTAACAAT
GANNNNNNNNNNNNNNNNNNNNNNNNNNNNNNNNNTACATTATTCATATC
AAATTGTTTAGTTAGTTTCTGTTTCAAATTCAGGGCTAGGTTAAATCAGT
TGAAGAACTTCTAGCAATATCTTTACTAATTAATATATTAAGGAATTTAG
TCGAATATAATAAATACAAATAGTTGGAAAGGACCTTTTTGATTAGTAGT
TTAGTGTTCTTAAAATAGTTCTGACTCTAAGCTGTAGCATAATTATATTT
TTGCAATTTGCGAAAATATTATTTGGTTATCAGCCTTCAGAGAAATATAT
CTTAACCTAAAGCTTTCAAATATTTGATACATAAATATACAATGAAATCT
TATCAGTGTCCCTCATTTATTTAAAGTTTCCAGAGTCTAATTAAAAATGC
TGATTACTTTGAATTTCTTATCACGAATTCTGGCCTTAGATATTAAGAAG
TTTCTTACAATATTATGCTTGAGTAAAATGGGTCTGTTTTANNNNNNNNN
NNNNNNNNNNNNNNNNNNNNNNNNNNNNNNNNNNNNNACTTCCCATAATC
AGCATAATCAGCGAGATCGGCGCTTTGTGCGCGCAAAATGCCAATAAAAG
AGCAAAAGAGCAACAACAACCAATACAAAGGGGGCTTCCAAGTATTGAGG
TTTGGGCCAAGCCGATGATGCCGAAAGTGTTCAAATCGCGACAATGCTCG
CGGTGATCNNNNNNNNNNNNNNNNNNNNNNNNNNNNATCAGGTTACCCAG
GAACTCAGTTTCGTCAACGCTAAGTGAAAGGTTAAAGGTGCTGACTGGCC
TGAGCCGCCATAAAGGGTATTTACTGTCGCTGCCGCAGTGTCGCGTTTAT
TTGCTTTTGGGCCCAGAAAGAAAGGTTGCTCATTCTGCGAGCGGCGTGAA
ACAAAAGCGCCTCAACATGCACAATAGGCAAGGTTGTGGGTAGGGTTCGT
CGNNNNNNNNNNNNNNNNNNNNNNNNNNNNNNNNNAGATCGACTTGGCCA
GGTCAGCGTAGTTGGTCAGGTAGTCGAGGCACTCGAGGCGAGTTAATGCA
AATTGCCGCGCAATATAACCCAATAATTTGAACTAACTCACAGCAACAAC
AACTGGGAGAGTTACTTAGTAATGCATAACAATAAGTTGAGGCTGAAATT
GAGACTGAAATGCTGTTTGCCGAAGGTTTTCAGCCACAACGTTTTTCCAA
GGGTTCTCATCGGCATTGACTGGTTCAGAATCCTGTGCGTTAATCCGTTT
TGCCATCAGCGACATTATTACTCTATTTTCCATTTCTCTCTAAAATTTGA
ACATTTTCTCAACCGNNNNNNNNNNNNNNNNNNNNNNNNNNNNNNNNNNN
NNNNNNNGCCTGCGGATACGAGTTAGATTTTATTGCAGCATCTTGAACAA
TCGCCTCNNNNNNNNNNNNNNNNNNNNNNNNNNNNNNGAATTGGATGTGC
AGTTTTGGAACCATGCTGGGTTTTGTTTGCTGTCATTGCTCTAGTTTTGC
TTTCATTTCCTCACTCTTAGCTGGTGATTTTTAGGCAGAATTCCGCTGTC
CTGGCATTGTCATTGAATCGCCGACCGGGTTACCCTCAAACTAGGTTTGA
GTTTAACTTTCAACTTTAACATTACCAAAACCGACTTCAACTCCATTTTC
GACTTTGCTGGCGGAGTTTCCACATGCCTCCGTTTTTGTTTATTTGTTTG
TTTTGCGGATTTAGAGATTAGAGAAAAGGGGCCAATGGCTTTAGACTGAT
GCCTGATCTGCTCGCCTTTTCATTAGAAAGTCACACAAACGCATAATGAT
GACAAGGGGGATTAAGCTCACATACCTACACATAACCTAATTAGCGGATT
TACAAATTGGTTTATTTTTTCCCTTTTTTTTATTGTAGTTGGTCTGCCCC
AGCTTAAACCCAAGCCACTGCATCAGGCCAATCCAAAAAACCCGAGCAGG
TATCAACTTACGCAAGCCAAAAAAAAAAGACAAAAGACAAAGAAAATATC
ATAATAACATTTCAGAGTTGGCAGCAACTCAGTTTCAGCGCCAGTAACTG
CTCCCGGCCAGTAACTGCTCTCTGGGTACAGTTGCGCATTTTGGGCAACA
TGATTATATCATCATAATAAATGTTTGCCGCAACTAAACTGAAACTTTTC
AAATTAAGTTTCAACAACTGCGCCCCCAAAAAGTATTTCATTGTTTATGC
ANNNNNNNNNNNNNNNNNNNNNNNNNNNNNNNNNNCGTAGGGTGGTCTCT
GTGGGCGTTGTCCAAAACTTTTGTTTTATGAGCACAGATAAACTTCATTT
ACTGTTGAAGCTGCTAGCTACTACAACACGCCACCCTCTGCCACTCCAGC
GGCAAGGGGCAAGTGTGAGGCCGTTAAACGTGCGGCATAATATTAAGACT
TCATAAAAGAGCAAATTATTTGGCTGGCAACATCGATCGATATGGCAAAC
TCCACCAGCAAACACACCCAGTGGCGCTTCTGCTGCTTCTCTTACTCCGC
CATCGCCATCGCCATCGTCGTCTCTGTGCATTATGCCATATCATTCTTTT
GCCTGATGAAGCCGATAAAATCCCATTATTAAGGGGGCCACTCACGTCTC
GTTCACACCCGTGGCGTCGCCCGCTTGCGGACAAGCGAAACAAAAGATTC
GCTCATACGCTATGAATATATGAAATCGCAGCCAGTCGCCAGTTCTCAAA
GAGAGCAAAANNNNNNNNNNNNNNNNNNNNNNNNNNNNNNNNNNNNNNNN
NNNNNNNNNNNNNNNNNNNNNNNNNNNNNNNNNNNNNNNNNNNNNNNNNN
NNNNNNNCCATGATAACTTGATTATGGCTCTGCAGCTCGTCTGCGTTTTT
CTTGCGCTTTTCCTCTTGCTTCTGCTTTTTGGCTCATCCTCGCAGTTGTT
TGCTTTTTATGTGTATTGTTCCGGCATCGTAATTGCCTTCATCGTCGCAT
AATTGTCAGTNNNNNNNNNNNNNNNNNNNNNNNNNNNNNNNNNNNNNNNT
CGTCCTGGCAGCAGCACCACAACATTAGCACCATCGTTCATTGCACCGCG
GCAGGCAGTGCGAAAGAGCGGCAATAGGCACACACACAACTATCGCCATC
TCACTCGCACACAGCGAAGCAAGCGTTGATTGGCTGCGCGAAGTGCCTGC
GACGGCCATTGCTCAGCGGCTAGGTATAAAAGCGAGTCGGGGTAGCTGAG
AGAGGCACACTTGAGCTGTAAGCATCGCAGAGTCAACATCGTTTCCATCG
AGAGTTCCGTTTCGAATCCGTTTCGAGTCCAGTCGAGAGAAGTTATTTAA
AGGGAAAGCAGCTGATCAAAATGCACGGATACCGCACATACAACATGGAG
AGCCATCATCATGATAGCAGCAGCGCCGTTGACCAGAAGCCGCTGGTCGT
CGATCTGATATCAACACAGTATGGCAAACCACAAACGCCGCCACCATCAC
CAAATGGTAAGTTCGCAGCACACTCTCAATCTCATCTCTCTGGAGCTTAA
CATTTGACTAACCAAACCCGTTTCTCTCTGTTGCCTACTTGCAGAATGCC
TGTCCAGTCCAGACAACTCACTGAATGGCAGTCGCAATTCGGAGATACCC
GCTGATCCGTCGGTTCGTCGCTATCGAACTGCCTTCACACGCGATCAGCT
GGGCCGTCTCGAGAAGGAGTTCTACAAGGAGAACTATGTGTCGCGTCCTC
GCCGTTGCGAGCTCGCCGCCCAACTCAATCTGCCCGAATCAACGATTAAG
GTCTGGTTCCAGAACCGCCGCATGAAGGATAAACGCCAGCGCATCGCCGT
CGCCTGGCCATATGCCGCCGTCTACTCGGATCCCGCTTTCGCTGCTTCCA
TTCTGCAAGCGGCTGCCAATAGCGTGGGCATGCCGTATCCACCCTATGCA
CCANNNNNNNNNNNNNNNNNNNNNNNNNNNNNNNNNNNGAATCCGATGCT
GGCCACTGGCATGCCCACAATGCCGGTGCCCGGCCATTCACCCTATGCCC
AGTATCGCTATGCGCCCTATCATATTCCTGCACGCCCAGCGCCACCTGCT
CCGCACATNNNNNNNNNNNNNNNNNNNNNNNNNNNNNNNNNNNNNNNNNN
NNNNNNNATGCAGGGCGCTGCTCCCATGGGCTATCCGGCGGCAATGTTGG
GNNNNNNNNNNNNNNNNNNNNNNNNNNNNNNNNNNNNNNNNNNNNNNNNN
NNNNNNNNAAAGACGCAAACACCTCCGCTGGATCTGCAATCGTCATCGTC
GCCGCACTCCTCGACACTCTCGCTGAGTCCCGTCGGCTCTGATCACACCA
AGGTCTTCGATCGCAGTCTTAGTCCGCTGCGCTCCGCGCCCGCCGGCAAC
ACCACCAGCTGCCCACTGCCCGCTCCTGGGCTGCTGATGGCCAGCAGTGG
CAAGCGACCAGCGTCGGATATGTCGCCGCCACCATCGGGGACGACAGTCA
TTGCGGAGCCAAGACCGAAGCTGTTCAAGCCCTACAAGACTGAGGCGTAG
GCGTAGCCGCGCCAATCTCATAATCCTTTCAACCCCCTTCCCGTTCCCCA
TTCCCCATACCCCTGCCAGCTCCATCCATTGTACAAATTAGCATTAATTG
TTGTGTTGTTTTCCGCCCAGCCCCCCTCGTCTACTCTTTCTCAGTGTGTA
GAATCGCATAAAGTCAAATTAATTTATCAGTTGTACAAACATGTAATTTA
GTTAAGTTTNNNNNNNNNNNNNNNNNNNNNNNNNNNNNNNNNNNNNNNNN
NNNNNNTGCAACAACTATTTAATACTTTCAAACAAAACAAATATACATTT
AAAATATTTTCCTAAAAAAGATATTTGCTAATTTTTCAACTTTAAATTCA
GACATTTTTTTCATCAAATTTATTTTGACAACGAATGGAAAATTTGGAAA
TGGGTTCGATCCATAAAATGTAGGGCACTCACAGCTGCAGCGGACTTACC
TGTTCTGCTGAAGCGCATTTAATATGCTGACAATTTTATGGATCGTGTGG
AGAATCCTTTATCCCTCAGGGAGAGAGCTGCAGCTGCAACATTTTGCGGA
GCCTGCTGATTGACCTCGAGCCTAGAAACTATTTTTCAGTGCCATTTGAG
AGTGGCACACGCTTAGGCAGCCTAAAGGCAGCCTGACCTTCGGGCCGAGA
ACGGGGCCCACCCACAAGGCTGCAGCAGGAGGAGGATGGTGTGGCACAAG
CCAAATCAGTTATTAATGCGATTAAAGCAAAGCACAACGAGGACAACGAG
GAGAACGAAATCGAGCACGAGGAGACTCGGGGCGATTGTCACACGCAGTG
CAGTGCAGTGCAGTGCCAACTGTGTGTCCTTGCCACAGCCAGCATGCAGG
CCGAGTCGGGGCATGCCTCCCTGCCACGCGTCAGGTTGCATTCAATAGCC
ATTGCCTGTCAATGCGTATCAGTGTTGCCTAATTAATTGTCGCCNNNNNN
NNNNNNNNNNNNNNNNNNNNNNNNNNNNNNNNGTCGCCAATTGTCATAAT
TGAGAAATCATNNNNNNNNNNNNNNNNNNNNNNNNNNNNNNNNNNNCCAG
GGCCAGAAGTGACGCAAAAGCCAGAAAGCCAAAAGGGCAAAATGGGATGA
CAAAACAACTGTGCCCAAAATCACAATTTGTATTTAATTGCCAGGACCAA
AACATGTGTTTCAAATTGCTCAACTGCCGGGCTACGAAAAGGGTGTCAAT
TGCTTGGCTTATCAACATCAGCCAATCCTCTGAACCCTTAAATAGATACT
ATATGCACNNNNNNNNNNNNNNNNNNNNNNNNNNNNNNNNNNNNNNNNNC
GCTCTATCAAAACATGTTTTGACAGCGCATAAAAAATGTTCGGGCACCCC
TTTCGACTCTTTTGGGGGATGCAGCCAAGTGGCAACATTTTATGATTTGA
TAATGCTCAGATACGCGCAGAGCAAGTAGATAAAAAAAGACAGGCCACAG
TATTCGTTGCGGGTGTGGACGACTATTTGGTTACCCCTTAAATGACCATA
CGAAATTTAAACGAAATTAATCGACAGATTTTTAAAGCTCACATTTAAAT
ACTTAACAAAGTCGGGGATGTCCTATTTCACATCCAAAAGAGTGGTTATA
AAATCGATAAATATCGATATATTTAAAAAAAATATCATTACTTATCGAGA
CCCACTGATCAGCTTGTGTTTTGTAATTTCATGAGACCCATGTGAAAAAC
AGTTGCAGGGTATACAAAAAACTCAGAGTCTGCCCTGGGGACCTTGGTGC
TGACTGCTGGGTAGAGCAGAGCACAGTAAATTAAAAAGCGGAAGCGGAAC
GTTTGGCCTCAAGTGCGGGCAGGGGCGTGCCAGGGCGGGGTAAACAACTC
GATTAATTTCTGTTTAGGGGTGTGACTGGCCCCGATTTGCAGGTTGTTGT
TGATAATTAATCATGTGGGGATTAACTTGCAGAAACATCATCAAGCAGGT
TTATTGAAAAATTATGCGCTATAAAAACATNNNNNNNNNNNNNNNNNNNN
NNNNNNNNNNNAAGACTTAGAGACAAGCGAATTACAAGCGAATTGCTGTG
GATTAGCGAGTGAAATCTGTTAAGCAGCAGCTGCGCAAGCAAACAAGGAA
ACCTGCGCCTGCCAGGGGAATAGCGAGTTGGCTAACAGAATTCGGTGTAT
AAGCAATATAAATGTGGTATTATTATCAATTAGGCGGCTGTATCTAATTC
CAACTGTGAGTCGATTTTATTGCGTTCAATCAATGGCATTTGGCACTCGA
ATGAATGGCGACCACTTCATGAGAACTTCTCCCACAAACAACATNNNNNN
NNNNNNNNNNNNNNNNNNNNNNNNNNNNNNNNTAGAAATCAACACACAAA
ACAATGCATAATTCAATAGCTTCAAGGCCCAGTCCATACGCATTTATGGA
GCTAAAGTCCAACCCCCCCTTCCCCTCTCCCCTGCCAGCCACTTCACCCT
CTCCCTGCGGCCTGTTGTCTGTGTGCGATGTACAAACAAAATTAAGTTTT
ATTGGTGCGCAGTCGCCGCGATGATGCGTGAGAGATGGAGATGATGAGTG
GGAAATTGAGCGCAGCTGAGACCANNNNNNNNNNNNNNNNNNNNNNNNNN
NNNNNNNNNNNNNNNCTTAGCCTACTCCTACCACAGACCCTAAATCAAAA
CCCTACTCCTTACATTTCATGTCTNNNNNNNNNNNNNNNNNNNNNNNNNN
NNNNNNNNNNNNNNNNNNNNNNNNNNNNNNNNNTCTTCTCTGATTTCTTT
TAATAGTGAATTAGCACCTCGCACTGTCGGCCCAGTGTTTGACTTGGCTT
TATGGCCATCATCTGGCTGACTGTTTGTCTGCTGGGCTGCCGTTGCCCAC
TTTCCCAACAAAACATTTCGTTTTTGTGTTGCCTCTTTTTTTTTGTTGTT
TCTGATATTTTTTGGGCCCCGTCGGCATTTGCACAAAAGGCGGCTTGTGT
GCCCAGTCGACCGCAATTTAGCTATCCACATTTACACAGCTTTGCTTCAC
TCCTCCCCTCCAGCCGCAAATCCACTTTATGATGTACGAAATTCACACTA
AGTGTCAATGAATATAAAGTGATCATGGCACAGTCACAGTCACTATACTA
TCATCACAGTCAATTCCTCGCTGACACGAATCTGTGGAGTGACCGCTTAC
AGATCGGCAAGATCTGAGTCCTCTCCCTCAATGTTTGTGTGTGTTTGAGT
GTGTTATACAACTGACTTCATTCCCAGGCTTTAGTCGGTTAGTTGTCTCA
TTCATTTTTAGCATCATTGCTTACAGAGACACGCCTTAACAGCCAATCAT
AATTCAAGCACTTCACAACAGAATTGGAATTCGGTTTTCAAATGGATTTT
ATGAAATCACAGAAAGGTCGACATAAATGCCAATGTAAATTGCTTTAAAT
AGTGGGCTTTATATTAAAATCCATTTTTAACAATGCTATAATATCACTTT
ATAAGGGGAACATTAAANNNNNNNNNNNNNNNNNNNNNNNNNNNNNNNNN
NAGTAGTCCATATAAAGTCGACTCAAATTTTCAGAAGATGTCATAATATA
AACACAAATTGTAATATTTAAAATTTATGAGACGATTAAAAAGCTATTTT
CAAAAATATCATAATTATTTAAATGTGTAAAAAGTAACAAAAATATTTGG
AGAAACTCTGATAAATCTATAAATGTTTGAAGTTATTAAAATAAAATGTG
AGAAAGTAAAACATGATGAAAATAAGTTAAGAAAAATAACATTTAATACA
AAAATAAGTTTAATTTGAAGGTTTTTAAATTCTTGAAACAAAGCTGCTGT
AAAAGTACAAATTGAATTCCTAATTAGAAAAGTTTAACAGAAAAATGGCA
GCTAATAAAAGTGTGCCATTAAAAATAATAGAGGCATTAATAACATTAGT
AAAACTCACATGAATTAAGTTATTCTAATTGAACTTTCACATAGCAGTAC
TAAATTGTAATAATGTGTAATTTGGCATTTTCTAAAAATAATTTTGTTGG
TCAGTGTTTGGTTAAATCGCACATTTGATATTTTATGCAGATGCCAATTG
AGTTTTGTATTGTTTTCTGTATTTTTTCTGCTTTTTTTCTGTTTTTTTCT
TGTTTGGTTTTAGTAACCATTTGCGGTTTCCTNNNNNNNNNNNNNNNNNN
NNNNNNNNNNNNNNNNNNNNNNNNNNNNTTTAGCTGTTGGCCCAAAATGG
ATGAATAAACATCTTTGTAAAATGATGATGCCGGCGCACCAAATAATTTC
ACACATTCAACACAGCATACACAGCACCCCAGCCAACNNNNNNNNNNNNN
NNNNNNNNNNNNNNNNNNNNNNNNNNNNNNNNNNNNNNNNNNNNNNNNNN
NNNNNNNNNNNNNNNAACAGTCAGCGAGTCTGTTGGCCATTAGTCACTCG
TTTGTAGTTTGTCGTCGTTGTGTGTGAAACAGACATAAGCATAAACCATA
TTCATAGACACAACTTATTATAATTTGATTGGGCTGTGAGGGGCTCCTCA
GTTGGCAGTTGGCCAATTTGCACGCTGTCCATTAACGGGACCATGCGCCG
CTTATCTGACTGCGTCCGCAGCATTTTCTGTTGGTCTCATCATTTTCATG
GATATTAACAACTGATAATCGCGAACCATCGAAACGGGGCCAAAACAAAA
TGCCAATTGTGATGGAGTGGGAGGGGGTAGTGGTCGGTTATTGAGGGTGT
TGTGTAGGAAAATGATGTCAGCAATTTTTGGGAATTTTCACATTTCCATA
TGCGATTCGCTGCGCTACGAAATGCAATTGGTAGCGGGTTGTGTGATAAG
CTCCGGGTAATTGCAATCAAATNNNNNNNNNNNNNNNNNNNNNNNNNNNN
NNNNNNNNNNTTGCCATAAAATCTCTGACCAGTCAGCNNNNNNNNNNNNN
NNNNNNNNNNNNNNNNNNNNNNNNNNNNNNNNNNNNNNNNNNNNNTTGGT
AAAATAAAGCGAAATAAAAATCAATTGCTGTTGATAGATGCTGCGGCTAT
TTGGAGTTTGGGTCAGCAGTAGGAGTCGAGGAGGGGAGGGCTATAAATCT
GCAGCTGAGATAATGAAACTAGAATGATTGCGGCAATCACTGGTGTGGCG
AGTAGCCAGCACAGCCACAGTCAGCTTGCTGTGGAACGTGCCACAATGAG
AGTCCTGGACTGGGCTGTGGCTGCTCGCATGCAATGCGCATGACGAGAGT
CCAACCAAAANNNNNNNNNNNNNNNNNNNGAGATGGGGATGTAAGCATGG
CTTGGCATACATTATGTACTATATAGTACAAGTGACGAGGACTACTCTGN
NNNNNNNNNNNNNNNNNNNNNNNNNNNNNNNNNNNNNNNNNNNNNNNNTG
TTTACCGACCCTGCGCATTTGAGCGTGTCAATTTTATTGTGGTTTGACTT
TGCTGCTGCAAAAAGTCAGAGCCCTCAACTTTATTTGACTACACATCAAC
TGACATGTTTTGCCTTCTGTTAGTTTGGTCGCCTCTTTATTTTATTTGCC
TTCATGATTTACAGCGCTCGTTTTTTTCGCGTTATTTTTTTAGGGCTTTA
ATGGCCATCGTAAAGCCGCAGTGGGCCCGATTNNNNNNNNNNNNNNNNNN
NNNNNNNNNNNNNNNNNNNNNNNNNNNNNNNNNNTTCGCGCACTGATTCT
AAAAAATGAAATCAGTTTTTATGAAATTTTCACGTGGCGGCGGCTCGTTC
AGCAACGATCCTTGGTTCGAGCGTATTGTTTTTGAATGTGCGCCTTATCC
TGGCCAANNNNNNNNNNNNNNNNNNNNNNNNNNNNNNNNNNNNNNNNNNN
NNNNNNNNNNNNNTTACCTAGCGATTTTTATGGGCAAACAAATGGCAGCG
ATTATANNNNNNNNNNNNNNNNNNNNNNNNNNNNNNNTTTAGGCCATAAA
AATTAGGTGGCATAAAAAAACTGCATTGGAATTCTAGTTCTAGTTTCAGA
TTTTTAGGTTTTCAGATTTTCAGGTTTTGCAGTGCAGATTTTTTTCATAT
TTTTTTCGCCGAATTCGGAAGCGGAACAACGATCCTTGACTGACCTTGTC
AAATAATAAACAACAAAAATTGACTCGCTGCGGTGCGCGAAATATTTTTT
AGAACTGACTTTCGTAAATGTCAATTGTGATCTGAGCTCATCATAAAAAA
AGATCAATATACCGTTGCCAGAAATGATTTTTTTATTATTGGCCTAAAAA
AGTAAAACGTTAAACAATGCAATGGCCAAAAAGTCACTACGAAGACGGCC
TGGAAATAATGTGTGATATAACGATTATTTACAAGGTTACCNNNNNNNNN
NNNNNNNNNNNNNNNNNNNNNNNNNNNNNNTAGTTGAAGATGGGATTGGG
AAACATTTGGCTTTCCTTTATCGAATAAATAATTTCCCCAGGGAACGCAA
AAAAGGGCTGAAAAAAGAGCGATCGATTTTGTACATAAAATATACATTTT
ATATAAATATAGCTGTTAATTTGTATTCTTTTAGTAGAATCACAGAACAT
CTGTCAAGTTTCAAGTATTTTTCACTAATAATTAGTTGAAGAAACTTGTT
CTTAAATACATTTTCTATTTGCTACTAAAACTTGAATATCTTTTCTTTTC
ATATATTTAAGGAATAAGTTTTCAGACAGACAAATAGTAGAACTACAAAA
TCTATCTCCAGCAAATTGTAGCTCAATCTATAATATTATTTACCCAAAAT
ATAATTTGCTAATTGCCACTTAGGCAACTTTAATTGAATAAACTTCTTCT
ATCACAGCTTGCACTGGTTCTTCCTGTTTAAAATAGATTTTTCAAAAATC
TATGTTATAAGTTTGAGAGATCTTAGGAGTGTTGTAATGTTCTGTAAGTT
ACGCATAATTGAAGGAGTTGGATTTGTACGTGGAAAACCGCAGGATGCAA
ATCTGAAACCAAACTCAACATCAAATGTTGTTCGCCGGCGCGAATTCCAT
CTAAGATGTTATTTTGAACTGAGCCGACATGTTTCAGATGGAACCACAGA
TGCATTCACAGTGGCATCCACATGCAAATTACGCAGATTAATTGATGCAG
CGGTCACGCCCATTAGACAGCCGCCATGCCCTACCCGGCCGTGTTGCCTG
TTACGTTAACAGCAGCCGTGACCTTCGACCTTTTATTGTCGTTGTTGCTT
GCATTTTTTCACAGGCAANNNNNNNNNNNNNNNNNNNNNNNNNNNNNNNN
NNNNNNNNNNNNNNNNNNNNNNNNTCCTTTTTAGGCTGCTAAAAATCGCA
ACATCTTAGCCAGAATTTCAGGCCGGATTAGGCATTTTATGGTATTCGCG
CCGAGCCCAAAATGCAGGCAATAAAACGCTAAGCGCTTTCCGCTAATCTC
CAACTGTAAATGTATCTTCAAATTTCTATATCTGCATTTTTATTTAATGA
ACACCAAATTTCAGCAGCGTTTCTATCGACTGCCCCAACCNNNNNNNNNN
NNNNNNNNNNNNNNNNAATCCGCCAAGCAGCTGGCATTTAAATGTCTGTT
CCGGAACTGAGCAACCAAAAATAGTATCTGAGTAGCTGAGTAGCTGAGTA
TCTTGTGGATGCGTTTGCTGCCACTGCTGCCATTGACAATGCAATCAATT
AGCATACAATTAAAAAATGCTTAAACAAGGAAATCAACTCGAGCGCCCGC
AAACAGATGCNNNNNNNNNNNNNNNNNNNNNNNNNNNNNNNNNNNNNNGG
ACACACATTGCTATGGATGCAGATACAGTTAGAGATTCAGATGCATGTTG
TAAGTGGCCGCAGATCAAAGCGACGACGACAACATAATTGCTCGTTCACT
TCACAGTTTTCTGATGACTTCGACATGGCCACAGCAAACACTTAGTGCTG
CTCCATATATGTATCTAGATACATATTTATTAGTGCCTTTTGTATCTTTT
ATGTCGCTGCGGCTTGTCCCTGGCTGCCCTGGTGGGCTCTGTGGCGCCAC
AAGCTCCTTGCAACCGATGCCTGCTAATTGAGTTTTAAGTAGCTTCCAGC
AGCAGCCACTTGAACGCTGCGGAAGTTCAGAGTCCTGCATTTCCTGCCCT
TGACTGCGACATACATTTCNNNNNNNNNNNNNNNNNNNNNNNNNNNNNNN
NNNNNNNNNNNNNNNNNNNNNNNNNNNNNNNNNNNNNNNNNNNNNNNNNN
CCTTTTTGGCCTGTCCTAAGTCCAGCTGTAATCCACAAATATTTTCAACT
CTTTGGCTCTAATCGCTGCTTCTAATCACTTCCATTGAAGCGCATAATTG
TGCCATTGCTTTTGATACGCTCTCTGAACTCTGACCTGTGCCCAGCTTGA
ACGGTTTGCCAATTTTTGTCAGTTTTTGCCCGCAGCCAAGTGCCAAATCC
TTGCTACACACAATGCCCACAGAATGGACAACAAGTAGCGGCGAATTATC
AATCCTATCATGCTTTTATGACAGCCCGCAACTCTTCCCAGCTCCTCGCG
AACCTCGCTTGGCCAGTTTCGGGCGAACTATGAATTTGCATACTCAGCCT
AGCCAGCTACCTCATTGGCTGGTTGGCCGTCGTCACCCCTTTTGCAGGCC
ACGCCGATAATCCTTCTAAATGTTTGCATTAATTTCGAGGCGTAAACGGA
TTAGGGCGTCGTCTCGGGGCGTTACCCGCAGCCGGAAAACCGCCGAGGAC
ACCGACTTTGACCTGCACCGGCCACNNNNNNNNNNNNNNNNNNNNNNNNN
NNNNNNAGGGAACGCCCCCTCGTCGAGAGATGTGCTTAATCCTTTCGCAT
TTGCGCTGACTTCTGGACTAAGTCTGCGCCTAATCCGGCAAGCGAACGGG
TTGCGCCTGCTACTAACGGGATTAACTCCGATTACTCCAGATGATCCGCA
GAAGTCAATCGGCTGTTCAGGGCCCTAATTGCAGCGCGGCCAGCAACTCA
AAGCGAAACTCTACCAAATCCGAGCATCAAGTTAAGGATGCTGCTCCTGC
TGCAGTTGCTCNNNNNNNNNNNNNNNNNNNNNNNNNNNTGAGAATTGCTG
GCAATTAAGTTGGCGATTTGCTGCGCCTATTTCAGGCGGAGCCGTAACCG
GGGGCGTGTGCACCAAATCCTGCCCGCCATACCTGTCACTTAGTCNNNNN
NNNNNNNNNNNNNNTTGACCAATTGTTTTGTGCACGTCAAGGCCAAAAAG
TCAAAAAGTCAAATGAACTTTTTATCTGCCTTTTTGCTTGTTTTTTCCCC
GTCTGTTTATTTTTTCTTGGCAAATTTTGCAGATTATGCGAGGATTATGC
GTTGATTATGCGCAATTATTGTGTTCTGCTCCTGCCGAGCCATGCATAAA
AATGAAATAAGCAAAAACAACAATGCAAAATTGCATTTACGATTCACGCT
AAATCCTTTGAGCACCCCTTTTGTCTCCGGCCAGGACNNNNNNNNNNNNN
NNNNNNNNNNNNNNNNNNNNNNNNNACGTAAAATTTCATAACCCTATGCG
CATTTTTCCAGCGAAAAAGGCAGCCATCCTTAGCCCTATGCCTATGCCTA
TGCCAATCTGTATCCTTTTTACCTCTTGCCAATCCGTTGGCTAAAAAACA
GCGACTAATTTCCGCTTAACTGCTGATGAAGTCAATACAACAATTGCCAG
GTAAAATGCGAAAAAAAAACGAAAAAAAACGCTGACAATATTTCGCAATA
AACACGCAACCAAGTCTCGCTTATATAACGGGTTTCTGTGCAGCAAGAGT
TGTCTAAGAGTTAAAAGAAAGAAACGCTTGTTTTTAGCTCGAAACATAAA
AAGACAACAATTTCTCTTCCCCCCTCTCTCTGTCGATCTATCGCTATNNN
NNNNNNNNNNNNNNNNNNNNNNNNNNNNNNNNNNNNNNNNNNNNNNNNGT
TAATTGCAATTGCTGGCAATTATAAACGGCGCAGATGTGCAGCAAGAGCG
TAGGCGGGGGACGGGGGGTAAAGAGCGTGGGTGATAAATGTGCGTGATTT
GGAATGAATGTGCATCGATTAAAACCGCAGGGCAATCAATTTGCGCCTTT
TACTCGATTCCCAACGCCAAATTGGCTCGCAACACAGCCAATTAATGTCA
GAGGCCAACCCCATGAGCAAGACAATTAACGCAGCGCAAGCAGTGTAACG
GGATAGGGGTCGGAGGTGAACATTCCACACGATAAACTTGCAATAAAGTC
AAGCTGAGGCGTCTAATTGCTGTTAACTCAACTCAGTCAACGTCAAAGGA
GAAACAGCAACAACAAATACAACTCTATNNNNNNNNNNNNNNNNNNNNNN
NNNNNNNNNATTAAACACGACGACGACGCCGCACCTGTAACGGTAACGGT
AAAAGCAGCGACGACAGCAGCAACGTAACAGCATTTTCAACGTTAGCGGT
AGCGGCAGCATCATCGTTGTTTGCATCATATACCGCAATGAATAAGTGAC
TATAATTGTGACTTTTAGAGCATTTTGTCGACGGCCATTTTTATGCGCCA
CCCAAAAAATAAAACAGCCAAGNNNNNNNNNNNNNNNNNNNNNNNNNNNN
NNNNNNNNNNNANNNNNNNNNNNNNNNNNNNNNNTGAAAAGCTGTTTGGA
GAGTATTCAAAATGCGCANNNNNNNNNNNNNNNNNNNNNNNNNNNNNNNN
NNNNNNNNNNNNNNNNNNNNNNNNGCGTCGACTCACTGCCAGTGGAGGCC
TGCTGATTGGCTGTTGGGATGTGGAGCCATTGCACCATTTTGTAAGCAGA
CACGCCCCCAACATGCTGCTAGCGACAATGCTGCCACTGCCTNNNNNNNN
NNNNNNNNNNNNNNNNNNNNNNNNNNNNNNNNNTAGAGCTAATAAAGTAA
AATGAAATAAAATGCTGCCATAATTGGAGTCGTTAATGCTAAAACCATGA
ATACCAAAAAGTTTTACATTGACTGCAGCTCAGCTGGGGAGCTCGAATAA
CAGTAAATTGCACTAAACGACTGTCGGGGTTAACAGCAAAACTCAAATAC
TTTTCACATTTTGAAATCTTTATATTACATTCCAGCTTAGAGATAAATTC
TTCATTAAATCAATCAAAACGTAACAACATTATAACGTATTTGCAATTGT
AACGTATACAAATTTAACGTGAAGCAAATATAATTTTAGTACATCTATTA
CTTGTATAGCAGTCAGCTTGTGCAAGCCACGGAGCCAACGTTGCCGTTGC
TTAAAATTTAGCGCAATGCCTGATGCTGCCAGATACTTTTTTTCCAGCAA
CGAGTGTGACCGTAGTAAATATTTGAAGCTGCATTTGCGACTATCAAATA
TCGCTTACGGTTGCTTAGCAAGTTTATCGATATGCGGTCTCGTGCGATGG
CTAACCGTACCATTTGAGCTCAACAACCGCACAACATTCGTGGTAAAATC
ATCATTTACATTAACATTTATATTCAGAAAAAACATTGGGACGGGTTGGA
CGCGGATAGCACACGACTTTTTTCTGCGGAAAAAAAACTAAAATTTAAGT
GCATAAATAAGCGGTAATACAGGGAAAATATACGATTTGAGTTCACAGCT
CAGTTTTTCCAACGCGTCTCCACAGTTTTCGCGCAACGAAAAGCAGCAGT
CGAGCAGACAAATAAGCGAAACGAACGAAAGAAAAAATCGGAATAAAGTG
CGCCCAAAAAAAAAAGAAAAAAGAAAGTGAAATCTAATGTTAAAAAGTCA
ATTTCTTATAGTCGCAACGTGATTTACAAAATAATACACAAATAAGCAAC
GAGGCAATTACTTTATGTGACGAATTGTTGAAGCATCGAGAATGGGAACG
AAAGTGCAACAACAAAACGATGTCGCTGTCGCTGNNNNNNNNNNNNNNNN
NNNNNNNNNNNNNNNNNNNNNNNNNNNNNNNNNNNNNNNNNNNNNNNNNN
NNNNNNNNNNNNNNNNNNNNNNNNNNNNNNNNNNNNNNNNNNNGCAAATC
AGCGAGCTAAAGTCAAAAACGCTGCCCACACATGCCACAGTGGTAATCAT
TCCTGCCGCCCAGGCATCCACGCTAGCCACAAATGCCGCCAAAAAGATAC
GGCGCGCCTTCTCCATGCCACGCAATCCGTTTCGCTGGTCACGCAAATTC
AAGACAATCNNNNNNNNNNNNNNNNNNNNNNNNNNNNNNNNNNNNNNNNN
NNNNNNNNNNNNNNNNNNNNNNNNNNNNNNNNNNNNNNNNNNCATTTCGT
CCTGTGTCAGCGGTGGACGCGGTCGCAGCGGCAGCATTGTGTCCCTCAAC
AGCTACGAGGCAGCGGCGGCCTCCGATGCGCCCATGGGCAACGAAAGCCA
CACAATTGGTCAATGNNNNNNNNNNNNNNNNNNNNNNNNNNNNNNNNNNN
NNNNNNNNNNACATGCACGTGCGATGCGTCGTTCGTCCTTCAGGAAATTT
CTCAATCGTATTGCGCAGCATTTGAGTGCAACGGTAAATGTTGGGGTAAG
TGCAACGTTGAATGCTACTGTTTATTTTAAATGTATACACATGCATACAG
TGAACCTTCGCTAATTGCCACTTTTTGAAATTTAAAGTGGGCATAAAGCA
ATGATTAATTGGTTGTTGAAATTACGTGTACTAAATTTGAAATTTAAAAT
CATCACCTTTGAGTCAGAGTTGTAATTGTAAGTACACATGTATATGTAAC
ANNNNNNNNNNNNNNNNNNNNNNNNNAAACTACTACTGTCAACTGCATAG
TGCACAAAAGTGTGTACACACTTCTTTCTTTGTTCAGCAGCAGCCGCGGT
CGCATCTCAGCAGCGTTTTCGCCCCCTTCTGATAAGAAGCGGGAGTGCTA
TGTATACNNNNNNNNNNNNNNNNNNNNNNNNNNNNATATTTATAAAAACA
TCATCGTTTGGTGTCGGCGTTATCGTTGCCTTTGTTTTGCTCCGCTTTGC
CGCCGCTTCTNNNNNNNNNNNNNNNNNNNNNNNNNNNNNNNNNNNNNNNN
NNNNNNNNNNNNNNNTGTTGCCTTCATTCTTGTGTGCATTACATTGAAAG
TTTGAATAGTTTGNNNNNNNNNNNNNNNNNNNNNNNNNNNNNNNNNNNNN
NNNNNNNNNNNNNNNNNNNNNNNNNNNNNTCTTCTTAAGTATACGCCAAG
TTTTGTGTCCTGCATTGCTGCATGCCATTCTATTTGCTCTTGTTATTGTT
GCCACCCACTGGGTGCGCAATGCGCTGACCAAATCGGCATTTGCCACGTT
TCCATGTAGCGCGATTGTTTCTTCTCAATATGCCGTCTGCTGAGTCATAC
TGAAAATGCGTGTTGATAACAGAGACTTATTCGGTGTTGCTTTCTTTCAC
AATACGCATTTACATTTCTGAAATGGTCATGTACTATGTAAACCNNNNNN
NNNNNNNNNNNNNNNNNNGGAGGGAAAGAGCGAGCATGTTAACTATGTGC
AATGTGCTATGGGCTGTGGAATGCAATAAGAAATTTACATGCAGATTGTA
TTAAAGGCAATGTAAATATGCAGACATAAATATGTAGGTCAGATTTCTTT
GAAAAGGAGCATTTGCATATGAAATAAGAAAACACTCCAAATAATAATTA
TTTTGTTGTATGCCACAGCATCATCATCCAAGCCAATTAGATAAGTTTCC
AACATAGATAGAGAGAGAGATAGAGCATATCAGGTGCGACTTGTTTTATC
TATTTGGGTATTTCATTTTATTTTATTTTTTATAGAACTTTTCAGTATAA
TTACCTTGCGGACAGCGTATGGAAATTGATGTTATTTTTAAACAATTGCT
GTCTCATTATTATTTGTATAATTTATTTAGCCGACTGCGCTGACGGCCAG
CCTAAAATTGTTGCAGGTGTGCGAGGGTGGACGAGAGGGTCGCTGTGGCC
AGGTGACAGGGGGAGGCTGTGCTATTGTTTCATGGCCCAGCAATTGTTCA
AACAACAACTGTAAATGTTGGCAACATTTGTTGGCGCTGTTCGCGCCATA
TNNNNNNNNNNNNNNNNNNNNNNNNNNNNNNNNNNNNNNNNNNNNNNNNN
NNNNNNNNNNNNNNNNNNNNNNNNNNNNNNNNNNNNNNNNNNNNNNNNNN
NNNNNNNNNNNNNNNNNNNNNNNNNNAGCAAGCAGAGACAAAAGTTTCAG
GTCGAGCGCTGTTGGAGCGTAGCGTCGCACAGCTGTCAGTCGCCAGTTGG
CAGACAATGGACTTGGACTCCAGTCCTGAGACAACTCCTCGCGGCAGATT
GACAAATGTGTGCCACGCTTCTGCCCCAAGACAGCAGCACAGCACAGGCA
ACCAGAGGTAAAGAACGGGAGAGAGTGCGCTTAAAGTGAAGGCAAGTGCA
GGGCGTAAAATGACAGCGACAGTTGTTTACACTCACATTGCGGAGCCTGC
CCCTTCCTCGGCTCCCTGAATTGAATTTGATCTAATAAGTGATGCACAAA
CACAGACAGAAGCAACACACACTTCTCNNNNNNNNNNNNNNNNNNNNNNN
NNNNNNGTGTGTGTGGCACATATTACTTATTTGATATTGCTACTGTTGTA
ATAAGCGTGTGTTGATTAATTGTAGAGTGCAAGACCTTAGACGCTGCTCT
GACCTCTTACGCGCCACGAATTCCATAACGGCGATAGCAGCGCAGAAAAC
GTAATTTCAAATGCACGAAACGAACTCGAATTGGAGGCGACTTCAATAAT
ACAAAATACAATGCTGCTCACAGTGTTAGCCCAGTTTACACTGTCAAACT
GTCCAAACCCCATTGATAAACCATTAAATAGTTAAAGCGATTAAATAGTT
GGTGCTGTCAATAAAAATCAAAAACAACAATTAATAGCTTGTGGAATTTA
ATTATTTGATTATTGGCAGTTATAGAAATTTGATTATAAATGGAATGTGA
GCTATTAGGATGAAGCGCACTGTAAGTTTTGGTTTATTTTTACTTTTTTA
TATGAAATACAGTTATGCAGGCGCTGTACGTACAATTTTTTTTGTAAGTT
GGCCAAGTAAAGACCTCGTATCATTAGCCGACTTACGACTTTGGCACCTT
TCACCATCTTGGCAGCGTNNNNNNNNNNNNNNNNNNNNNNNNNNNNNNNN
NTGAGATGAGGCAATTGTCCANNNNNNNNNNNNNNNNNNNNNNNNNNNNN
NNNNNNNNNNNNNNNNNNNNNNNNNNNNNNNNNNNNNNNNNNNNNNNNNN
ATTACCTCACGCTCCAGCTGGGAGCCTCGGCAGTTGATTTATGATTCACG
CTTCAAGCATCTCGCATTGATTTTATTCAAATTGTCGTCGGCCCCTCAGC
AAGTGCAATGTGAATATTGTGAATAGCNNNNNNNNNNNNNNNNNNNNNNN
NNNNNNNNNNNNNNNNNNNNNNNNNNNNNNNNNNNTATTCAATTTGGCTT
ATTAAAATGCCAATTGGTGCATTGCGCGTGGGTCGCTGCNNNNNNNNNNN
NNNNNNNNNNNNNNNNNNNNNNNNNNNTATTGTGCNNNNNNNNNNNNNNN
NNNNNNNNNNNNNNNNNNNNNTTGCGGCAGCCACAAACGCCAACAAATTG
AATATTAAGGTCAGGCAGGGAGGGGTTGGGTGGTCAAGGGGTGTAGCCAA
GGAATTCTGTTAGCATTTCTCGTCTAGCTCAAGTCGAAAAGAAAACACAC
AAAAAAAAAGAACGAACTAAAAGTGACACTCAATAATGAAACGTGCGACA
TGAAATTCACACGCCGCAATAACAACACGTGATTTTGTGTGGGGGGCTAG
TTGCTAGAGAGGGGGGCTAGTTGGGGTGTTTGTCATTTGCAAGCCATTTC
CGTAAGGTTTGGGCCACCCACAGTTAGATGTGTAATGCTAAGTATTAGTG
TGCTGTGTGTAGCAAANNNNNNNNNNNNNNNNNNNNNNNNNNNNNNNNNN
NNNNGTCGAGATTAGTACGTAACAGCGTGTGCCTGACTNNNNNNNNNNNN
NNNNNNNNNNNNNNNNNNNNNNNNNNNNNNNNNNNNNNNNNNNNNNNNNN
NNNNNNNNNNNNNNNNNNNNNNNNNNNNNNNNNNNNNNNNNNNATTTCGC
GTATTTCCGCCAGGAAAAGCTAACACGTAAGTTTTGCGCTTTTTTTGTTT
TGTAGTTGTTGCTGCAGTTGTACAACAAAATACTGTGCAAATTATTGTCT
GTTGTTGGTTTTGCCGCCGTGCGCACGTTTTTTGNNNNNNNNNNNNNNNN
NNNNNNNNNNNNNNNNNNNNNNNNNNNNNNNNNNNNNNNNNNNNNNNNNG
GGTCGGTCGATCTCTTTTGCTCTTTTGAATTCGCTTTCAAGGTAATATCA
ATTGAGATCAAACTAATTGAAAATGTTCTCAGTATGGGTGNNNNNNNNNN
NNNNNNNNNNNNNNNNNNNNNNNNNNNNNNNNNNNNNNNNNNNGTAGCAA
CATATTTTCATAAACAAATGTAAAAATAGTTGCCTTGCAGCGCCAACAAC
AACCGCAAACAGTGTTCAACTAAACTAGNNNNNNNNNNNNNNNNNGGCCT
AGCTAAACCAGAAACTAGCAGAGAGCAAGGCGAATTGATTAGCAGACGCA
GTTCATTCACTTAAGCAACAATCAAAGCTGGAGAGTGATCTGAAATGTTG
TCACTGTCAGTGTTGCTAGGCGAACTAAGTTAATCAGCAACTAAAGCTTA
ATTTGCTTATGCATACAACTTGTCTATTTATGGTTGAGCTATCAGTTAAC
TAAACTACATTGATATTAGTCTGTGTCTGCTGCTAAACTGATTTCAACTG
ATTGACTATAATTTCTTGGAAATTTGTTTGGAATTACAATTATTTTGTCA
GATGTTTACAATTTGTGTTTACTCAGTGTGTCATAACAATAATTAAGTGA
ACAACCAAAATGCAACCCTGAACTCTCTTGATAAGTTTAAATATATATTC
CATATTGCAAACAAAGGCCATATGCCTGAAATAGCCTCTGGTCTTAAAAA
ACATAAATCACAGCCATAGACTCAGCGAAAGGAAAACACTTGAATCTGTT
GCTGGGTCATAACTGTTAATGTTCACGTGTACATTATATAAAAGNNNNNN
NNNNNNNNNNNNNNNNNNNNNNNNNNNNNNNNNNNNNNCTTTAATTATGC
CTAGATATAGGCATAATTAAAGTGTGATTTCTTTATGTCTGGCAAAAATG
TAGCTAATTGCACAATCATAAATCTCAAACTGTATCACCTACAATATATA
GTGAGGAGATACACTTAATACACTATATACATATGCAAACTATGCATTTG
TACGAGTACTTTTAGCTGTCATTAAAATTGTCGTCGCAGTCTTAACTTGT
GTGCGTTATGCAATCGACTGTGATAACAGTATAAAATGTGCAAATTTGCC
AAACTAACCGGATCGCTGTCCTTGTGATATATACAGTACAGCAATAAGCC
AGAACTGAATAAATACTAACTAGCTGACAAATACTCACACTCGCATTCAC
ATTCACATTCGTTTTGCGTATCGCGCCACTGATAAGCGCACAATTCACAC
AGTCAAGGTGTCGCTGATTAGAGAACCTTGGTAAAATGCTGGGCTGTAGC
AAAAGGTGGGCGTATGTTGGCCACGTGTTGCATGCGCTTACATNNNNNNN
NNNNNNNNNNNNNNNNNNNNNNNNNNNNNNNNNNNNNNNNNNTTCGACCA
GAGGAATGAGCGACTTGAAACATTTGTCAAGTGGCAAAGGCATTCATCAA
ATGTCTTACAAGTGTCAAGTGTATTCTGTTCGATCGGCCGTTTGCATCAA
TTCAATTGAATTGGAATTGAAATTGGAAACGATCGTACATCAAGTTGTAC
AATTAATTGCATTAACCCGAATCCCACAGAGCGACAATTGCTTTTATTTC
TCTATCGACCATAAATTGCACTGCGACAACAATCGGAAACCTAAAGCACT
TGAAAACATTCTGCATAATAATGGCCACATCAGAGATATAACCAAACGCT
TATAACAAGTTGTGCCAGAGAAGCACTATAATTAATTAGTAATCAATTTA
AATGACGAAAATGCCTTGTCACGTGATCACTTTCCACTTAACACCTGAAC
TTGGCATAATTAGTAAGTGCAACGTTTGAGGGGAGTATTTGTTTTGTACT
TATACCCTGTAGTCATTCGAACTCAGATCGAATATAGTGTATACGGAGCT
ATACAGGTGTAAACACACTTTTGCATATATAATATTGGTTGAATTAAAGC
TATTACTAATAAATCACTGAAGTTCACTAATGTAAAATGCAAATGCAGGG
TATGAGCTGGTCAACCAATCATTCGCAGATTCATTAATTAATGCAAATTT
TGCATGACGTGTTGAATGAATATATGTGTTATGACGTTAGAACATCGCAA
TCAAAACAAAGCTGATTAGTAATAGTCGAACGAAGTTACTCATCTGAGTT
TATTGTTTAGCAATCGGACAAACAAACCAAAATCCACACTTACAAGTAAA
CTTCTGACTACGTATGTATGTTAGTAGTAGTATATAATTTATAAATTCCA
AAACAAAGTTGACGAACCGGTAGAATACACAACTGGCAATCAGTCTGTGG
CTCTGTTGCTGTCTAGGCCAAGCCCAATCTCGACTCGTAGTCAAAGCAGT
TATTTCATTCATGCTGGCTTGCCAGCCCAGCAGTTCGGTACCANNNNNNN
NNNNNNNNNNNNNNNNNNNNNNNNNNNNNTTATCTTCAATTATTTACAAT
TATTTNNNNNNNNNNNNNNNNNNNNNNNNNNNNNNNNNNNNNNNNNNNNN
NNNGTTGCTGCAGCGGTGCATGCAAGTGCCACTGGCTGCAGTTACGTAAA
AAAAAATATAATCAAAATACTCGTAGTAGTAGAATGATTACTTGTAGCAA
ACAGATAAGTAATCGAAGCTTTTGGCGTTATCGACACACATTCTTTTTTT
TGTTTATTTTTTTGGACAGTGGAATTTTTTGTACAGACTGACGAATAAAA
GAATATACGTCTGTGGCATGTCTTATTGTATTGCAGTTCAAAATTCGGTG
AACAACCAAATCGAATGTTTCGATATATGTGAACAAATGAAATGATATTC
ACACACACAGTGCCACCAAGATAAGTAAATGGNNNNNNNNNNNNNNNNNN
NNNNNNNNNNNNNNNNNNNNNNNNNNNNNNNNNNNNNNNNNNNNNNNNNN
NNTGCAGTGTCGATACTTGAAACTCGGCTCGCATTTTNNNNNNNNNNNNN
NNNNNNNNNNNNNNNNNNNNNNNNNNNNNNNNTGCGCTAAATTTATAAAT
AATAATGATGATAAAATTGCTACAGTAAATTGAGACAAGTGGCTACAATA
ACGTAGACGATGACGACGCTGGCGACGTCAACGGTGACTTCTAAGACTTT
TCTGCTCAATTAACAAAAACAAATATTGTGCAAATATTGTCATATCCAGC
ACACAATACCCTGTATCCACTTAAGGACTCATATGACATCAAAAATATTG
TATATATATTAAGTAAAACAACAATACTCTTAAATATTAAAAAAAAACTT
TACTATATTGTAAGTATATAATCGAATCTTAGGATGTATAGGTAGATAAT
CAGACGATAAAGTTATATTGAAAATAAGATACTTGAAAAGGCCCAACCAA
AAAAAGTTTTATCTGTTTGCGCAAAAACTTAAACACAGATTAAAGCAGAC
GTGTGGTATATCTGTGTGGCACCTACGACTTACATACATATTAGTTCAAA
TATATATACGAATGTATTTATGTATGCATTAAGATATATTGCCACACCGG
TTTCGATGGCCGGCAAACGCGGCGTATGCGCAACGCCAGAACGCGAGCAA
TGAGAATCGACAACGTCGCCGTCGTCTCCAGCTGTGTGAGAAATGCTTTA
CATTTTGCCCGGCTCTGGCCGCAGCGATTAGGTCACTAGCCACCGCAGNN
NNNNNNNNNNNNNNNNNNNNNNNNNNNNNNNNNNNNNNNNNNNNNNNNNN
NNNNNNNNNNNNNNNNNNNACTGAACATGCGTTTAAAGCGAATTCCACTC
AATTTACTTATTGAGGCTCGACCATTTGTCGACCAGTTGTGCGTTTGAAA
TGCCTTTGGTTCAGCAACAGCATCGGATCAAATTTTACTGTGCTCTGCCC
