# Supplementary material for: SMCis: An Effective Algorithm for Discovery of Cis-Regulatory Modules
Source: PLoS One. 2016 Sep 16;11(9):e0162968. doi: 10.1371/journal.pone.0162968 (PMC5026350; doi:10.1371/journal.pone.0162968)
Supplement: S1 Datasets — (ZIP) [file pone.0162968.s001.zip › dataset/Drosophila/Masked/dgri_gh11800.fa.masked]

>scaffold_15203:11893295,11933294 (reverse complemented)
ACGAGGTACAGTGCTGCATGGTGCAATCCTTGCTCTGCTTGCAGGTGGCC
ATATGCGCCAAGACGGCTTTCATCGCCTTGCAATAGTTGACGTTGCATAC
CTCGCGATTGGGATTCAGATTTTCGCGCCTATTGCACTTGTGCGCGTGCA
GCAGCAACATCAGCTGCTGCTGTATTTGTTTCTTTCGCTCCTCGGACATG
CTATTCTGCGCCGGAGCAGTCCCGCTAACAGGCGACGCTGAGGGTACTCC
CTGCTGCTGAGATGTGCCGGNNNNNNNNNNNNNNNNNNNNNNNNNNNNNN
NNNNNNNNNNNNNNNNNNNNNNNNNNNNNNNNNNNNNNNNAGCATGTCCA
AGCAGTTGATTGGGTTGCGGCGCTCGTGGTCCCAGTGCACCCTGTTGGAT
GCCCGNNNNNNNNNNNNNNNNNNNNNNNNNNNNNNNNNNNNNNNNNNNNN
NNNNNNNNNNNNNNNNNNNAGGATTGCCAACGAGTCCACCTGCACCAGGT
GGCGCACCATCTCCGCCCAGACTGGACATGGGCACAACTGTGCCAATTGG
TCGATTTCCCTGAGGCATACCAGAGCTCATGTTCGGCGCCACAACGCCGC
CGCCGCCGCGCTGTGCCATCTGTTGAGCCAGCAGCTGTTGTTGCTGCTGC
GGATTGGCGCCACCAGGTGCACCATAGTTGCCGACTCCATAAGGCATATT
GTTGATTTGGCCTGTTAAATGAAATCGATGTGTTCAAGCATATTTCAGTG
CATTTCAAACAAATACAAACAAAATTATATTCGCTTTATTTTTGTATTTG
TCTTTGCTTGTGGCCGAAAAGGCACTTACCCAGCTGCATGTTTGGATTTT
GCATCCGTGGACCACCGCCGGCGCCAACAACACCACCTGGTCCATTACCG
CCGCCAGCTCCGGCGCCCATCAGATGCGGGCCACGAAGCATGTGCTGCTG
CCCAACCATGCGACCCATCATCGGACCATTTTGCATATGCATGCCCTGAT
TTGGCGCTGACCCGGGCACCGAGCCCACGCCGGGCACGGCGTTCATCATT
GAGGCAGCGCCCGGTTGCTTCAGAGCGTTCACCATGCCGGCGCCACCTAT
GTTACCCATGCCGCCGCTGTTTGTCAGAACCATGTTGCCCAGGTTACCCT
GTGCAATGCTGTTCATGCCTGCAACAAGGATTTGTCATCAGATTATTTTC
ATCATATTGTCTTGTATTGCGTATTATGTGAGCTGTATGTGATCATCGAC
ATCGATATCGATATCGAAAACTTGACTTACCTGGTATGGTATTCATGCCA
TTGTTGCCATTATTCGATATGGACATGGGCATTGAATTGACCATGCCCAT
TTGTGTCGCAACCTGCATGCCACCGGTGTTGGGCGATTGTAAATTGGGTG
ACTTGCTGCCAAGTTGATTCATGCCAGGCACAACCATGCCACCGCCAGCG
CCCTTATTGCCNNNNNNNNNNNNNNNNNNNNNNNNNNNNNNNNNNNNNNN
NNNNNNNATTTGTCGCAGTTGATTTCCGGCAGCGCCGCCTCCGCCATTAC
TGCTGCCATCATCACCGCCCCCACCGGCACCGTTCATTTGTGGTGGCACC
ACATTTGGACCGGGTCCCTGAGCTGGTGGTTTATTTGGTCCGCCACTGCC
GGCGCCGGTTGCTGTCGCAACAACACTAACACCGCCACCGCCGCCGCCAG
TGTTTAGCTGATCCGACCAGCCGCTGTTCGAAGACACCAGCTCATCGGGT
AGATTGTCTTCCAGAATAGAATAGAATAGATCCGCTAAATGAACACATAT
TGAATTCTCATTAATATAATCAGGTATCAGGTAAGATATATGTAATGTAA
GAATGTATTTAAGTATCTATTTTGACATTGATTTGTATTTTAGGCGAAAA
ATGACGAATGATTGAACTGCGAATCGATTCCACAACTTACATGGATCCAT
TTTTACCCGCTTCTGTGGCGGTTCGTCCAAATGATCGGCCATCATATATA
AAAGATATTGCTTGCCTTATATTGGCAGCACAACGTGTCCTAGTGGAAGT
AAAGTGTATATGCTTGTCTGCTTTTCGTTGATTTTGGCAGTTGCNNNNNN
NNNNNNNNNNNNNNNNNNNNNNNNNNNNGTAATTGTTGCTTTTCGTAGTA
AGACAGTGCAAACAGAATAATATAATAATGAACTTAGATTGAAGAGTTGA
CGTATGCTCAGTTGTTGAGAGAGTTGGACAGTAGACAGTTATGACAAAAT
ATTTATTTTTGATTGCTCTCGTTTGTGTCTGCTGCACAATTTCACAGTTT
TCGCACAANNNNNNNNNNNNNNNNNNNNNNNNNNNNNNNNNNNNNNNNNN
NNNNNNNNNNNNNNNNNNNNNNNNNNNNNNNNNNNNNNNNNNNNNNNNNN
NNNNNNNNNNNNNNNNNNNNNNNNNNNNNNNNNNNNNNAAGCTTCAAATA
CTGACAGTCAGCACTGACTTAAGAAATTGTTGTAGTACGATTTTGCATAA
GCTTGCGGGAGTTGTGGACAAATGCAACTCCTTTGTTATTGACGTTGNNN
NNNNNNNNNNNNNNNNNNNNNNNNNNNNNNNNNNNNNNNNNNNNNNNNNN
NNNNNNNNNNNNNNNNNNNNNNNNGTCTGCCGCGCTATCGTCACCGCGAC
CGCGACCGTGCTAGCTGAGCACGTCGCTGACTCCGTTGGCTCGCCGTTGA
GATCGTTGTTGTAGCTGCCGCTGCCGCTGCCACTACTGGCGTCCCATACG
CCAGTAGACGTCGCCNNNNNNNNNNNNNNNNNNNNNNNNNNNNNNNNNNN
NNNNNNNNNNNNNNNNNNNNNNNNNNNNNNNNNNNNNNNNNNNNNNNNNN
NNNNNNNNNNNNNNNNNNNNNNNNNNNNNNNNNNNNNNNNNNNNNNNNNN
NNNNNNNNNNNNNNNNNNNNNNNNNNNNNNNNNNNNNNNNNNNNNNNNNN
NNNNNNTATCATACAGCAGCATGCGCACGATTGCATTTTGTGGGTAGGCG
CCAAATCCACCAATTTGGCCGGATTTTAAAAAATCGGCCTTGGTTAGAGG
AGGATTCGTTGGTGTTTCTTATTCAATGTCCTGCCGCTGCTGCCGCTGCA
AGTGATATATATACATATAGGTTGTAATATGAACTGGGCGACGAATATAA
ATAAAAGCAATCAAAGCCAGCTAGCAAACGCGCTGAANNNNNNNNNNNNN
NNNNNNNNNNNNNNNNNNNNNNNNNNNNNNNNNNNNNNNNNNNNNNNNNT
GTTTGCGTTTTCGGTTATTATTGCGTTAACATTTTAACGGTCGCTAATTG
TTGACGTTTGGGTTTGTTTGGCTTTTCTGCCTATCTGCTTTTCAATTTCT
CCACTTTNNNNNNNNNNNNNNNNNNNNNNNNNNNNNNNNNNNNAGCTTTT
GTTTATGAAGTTCGTAGTAGGTAGCATGGTGGTGATGAGGTCAATCTACA
ATTGGTTACATGTTGTTATGCTGTTCATAAGATTTGCAGTTTTTTTTTTT
TGCTTTTTNNNNNNNNNNNNNNNNNNNNNNNNNNNNNNNNTTGGTTATCT
ATCTTTGTCGTGTTTACATTCGCGTTGTATTCAACATTGCACATAACTGC
NNNNNNNNNNNNNNNNNNNNNNNTATGTATATTCATATACACATATATGA
AACGATGCTTGGCTTGATTAGAGCATAATATTTATTTTATTAAACACACA
CACATATATATACACATGCAAGCGTACTACATAAATGACCTATAAGATTT
GCATTCGATACACATAGTTTCCACTCACACACCGGTCACAAAACTGCACA
ACACAGAATATAGCAACATATTGCTAATGNNNNNNNNNNNNNNNNNNNNN
NNNNNNNNNNNNNNNNNNNNNNNNNNNNNNNNNNNNNNNNNCCTATCCGA
AAGCGGCTACCGCTGCCGCCTGCTGACCGAAGACAACTCGCCGTTTTTCT
GTTTTTCGGTCTTGTTGTTGCTCGTAGTATTCTCCATCTCGCTGATATTT
CAGCCCCATCTCCGTCTCGCATTCGTCTACGTGTTTCACTCTCTCTCTGT
ATGTGTCATGATTTAATTNNNNNNNNNNNNNNNNNNNNNNNNNNNNNNNN
NNNNNNNNNNNNNNNNNNNNNNCACTTTTACTTGGCCAACACGCACGCAC
AAAATGTGCCAACAGCGTGCACAAGTGCGGCGCCAGCTTTAAAATTGCGC
GCATTTTTTTTACACTTAACATTTAGCATACAAAGGCAAGCACTGTTTAA
ATCATCTAATAAGTTGGTATTAAGACAATAATCGTGGCTGGCACATTTCA
TAAAATTCGAAGTTTCTATTTATTTTGCTTCCGCATTTGAGCGACGGCCC
CATACATTCATGCATATGAACGAATATCGGCTGCTTTCAGCGCCAAAGAT
TTGTGGCGAGTAAACAGTATGAGCACATACCATACCAGACACATTCGCAG
CAGCTGAAGCTTTTTTTAAAGCTTTTTTTCGCATACGAACGAATGCCGCT
ACGATTGCTGCTGTAGGTTGGCTGATTTTTAGCGAGTACATCGCAACACA
CACTCTCACACAGAGGGCGCGCGCNNNNNNNNNNNNNNNNNNNNNNNNNN
NNNNNNNNNNNNNNNNNNNNNNNNNNNNNNNNNNNNNNNNNNNNNGAATG
TATAAACGTTTATACTGCGTCTCGCTCGAGACGCGCCGACGTTTTCACTG
NNNNNNNNNNNNNNNNNNNNNGTATAAAAAGGTAACGAGACAATAATGGT
AGCGAGTAGAGAGCGAGAGCACAAAATAAACGTTTGCCTTGGTATTGGTA
TTTTCACACTGGTGTGCATACACACAGCACAGGCACTGCCAACGAGTGCG
AGCAGCATTGGAAAAAGAAAGAAAAACAGACGACAGAAAATATATTCCTT
TTTTTTTTGTGTCGCTGCTCGTCCGTTTTCTTCTTCATGTCGTATCAAAG
TTTTCTATTGCAGAAATTTTGTGTTGTAGGCGTATTTTTATTTTTTGACG
TTGTTAAAAAAATTATTAATTTTTTCAAACAAAATACGAAATTCGAAAAA
AAGTCGAAGAAAAATATAAAAAAAAATGTATTAAATTTCGACACTTTGTT
AAATTTTTTAAAATTATTTTTTTTACGGCGCNNNNNNNNNNNNNNNNNNN
NNNNNNNNNNNNNNNNNNNNNNNNNNNNNNNNNNNNNNNNNNNNNNNNNN
NNNNNNNNNNTTAAAAATTTTTACAAATTTTTTTGCAACACTAAAACAAA
AATTTTCAGTCCGCTTGTGTTGCAGCAGAAAGTCAACTGATTTCGCGAAC
GAGTAGCAACAGAACTAGAAAGAAAGACTGAAGCTGAAACGACTGTGACT
CTGTGTTGTGTGTTAGTGCCAGACGACGACGGCGACCAGCAACGCTAGCT
AGTGGTCACAGTGACGAGTAAGCGTACTCGACGGAGAACAAGAGCGCACA
CTCGCTCACTGAGAGAGTCAGTCGTCCAAAGCGGCGTGCGCTTGTATGCG
ATAGAAAGAGAGAGAGCGAGCGTCGCCCGATAACAAAGTAGCGAGTAACG
TAGTGTTGAGCAGCGTGCTGTCTGCTCATATTTTCAGCCGTGGCGGCAAC
GCTTAACACTGCTCAATTCTGAAAACAAAATTCAGTGTCGTCGTCGTACT
AGGATGCGCTACTATTCCCATCTTTGTCTAGCGGCCCAGCAGCGCCCAGC
AACAAACCAGCCATACAAGCAATGCACAAAAAAATATGAACAATTTGACA
ATATTTCTAGAAATGGTCTAATGGTCATGTGCGACAAAAATTTCGCGCCT
ATTTATACAACTACAAATTCGTATGCGGCCGCTTATTTATTAAAATTGTT
TTTTTTTTTTTTATTGTGCTTTTGAGATGTTATTGCACACTCGCACTCAC
TTATTTCACCACGTATATCTGTGCGGTAGCACAGATAAGACAGGGATGGC
CAGACAACTATACATATTGTTTAGATTTTGTAAGGCGTGCGAGCGGAACA
AATAGTGTGCGCTGTTAGCTCTCAACGAGAGTCGCCAGCGAGTATCCGTC
TTCGATGTTCAGTGGCATGAAATTCATTTGCTCTAGAAATTTTCGGAGCG
ATAAAAAAAATGCTTAAGCATTTTAAGTAAATGTAAATTACGAATTTGGT
GTCAAACTTATTTTTTCAATACTTTAGAATTTTTATCTTTAATAATCCGG
TGAATTTTTACGCAAACGAAACCTGCNNNNNNNNNNNNNNNNNNNNNNNN
NNNNNNNNNNNNNNNNNNNNNNNNNNNNNNNNNNNNNNNNNNNNNNNNNN
NNNNNNNNNNNNNNNNNNNNCAATGAGCATCACTGGCTCCGTGTAAATTG
CGCCAATTTTCTTTTACTATTCCTTTGTAGTTTGATAAAATAAATTGTTA
TTGTAATGTTCGCGAAACCGCCAACAACTATATGCAAGGGGCATTTTCTG
ATTGTTGCCATTCAAAAATAGAAGATTCATAGGTACATATATAAACAGAA
AAACTCAATGCTACTTTTAAACAACAATAAAGAGCATCAAAACTTTGAGA
ACAACGCAACTCGGCAGACACCGCGTACACAATCATAGCGACTAGCGATG
GGTTCGTGTTTGTTGTTGTCTATTGTATTTTAGACGGTACTCGCTCACTT
CAACTATCTAATGTATACACTCGATATTTACTTCTCTATGTACTTGTACA
TATGTATTATTACTTGCATAACTACTACAGAAATCCACGCAAATTGTATT
CGCTTATGGGAAGTAACTATTAAGTCTAGGATAGACGGAATTCTTTATAA
TGTACTTCGATTATAAAGATATCTCAACGTAAGCATACTATATAGAGTGC
GAAAATGAATTTCATATTTAACTNNNNNNNNNNNNNNNNNNNNNNNNNNN
NNNNNNNNNNTCATGTTTACGCTGATTTAGCTCGTGTATGATCACGAATT
TTGCTCATCTCTACTCACGAGCCGGCCATAGAAAGCACAACTATAAATTA
AATGCATACATTGCTTGTCAACTGGATAAATTTGGAATCGAAAGTAAATT
AAATGCACACAAATACAGTTGACGTCAGGTAGCTTTAAATTTTGCACTTT
GCAATGAGACTCAAGACTTCTGAAGTCATCTTCATTTTGAATTTGAGATT
TTTAACAACCTTAAAATTCATTTATGTATTCATTTTTTCTAACGCCGCTG
TTATGTGTGGCGGTTGGTCGATTTGGTTCGATATGTGTAAATAGAAAGTG
TACGAAGTAGCGATAACGTTGTTGGCAGGCACTGCGAGTGAGTGGCATTC
ATTCATTCGTCGCATTTGAACAGCTGTGTGTGTTGGTTAACGTTGCCGTT
GACACGACCAGTGTTGTGTTCTTACGCAGATGTAAGAATGCGAGAAGCAA
AAGCAAAAAATGGACGCGCTGCAGTATAAAGTGCAAAATAATAATATTTT
ATTGTTGGCCGTGCTCCAAGCTCGTCGTCATCGTAAGAGACTGGTGTGTA
GACACAGAAAGTGATTTAGAAAAACAAACAGATTTGTTAATTTTGCATTT
GCATGATTCCATTTTGAGCAGGCTTCACAAAGACAACAAGTTGATGTGTG
TGGAGTCGGATGAAGTTAGCCCTATTCGAGTTCATTTTGCTCAATGTGTG
GGCATCCATTAAAACGGGTATGCCATTCCGGAAACTGCAATCAGCAGTCA
ATTATTTTAGAATTTATTCAATTCATGTTTTGCACAAAGTCCTCAAAGAA
CTCTCCCGATTTCGAAGGTGAATCGAATGATGAATGGAAATCGATTCACG
AATTTTGGGGAGATGTAGGTATATGCACATATTTAGTAAGATTCATTAAA
ATAACATTGTTAATTTTAGGGAAAGCGATGAAAAGCGACCTCCATTACAT
TGGTTATTATTATTGAACTCATGCACTGCGACCTCCATTACATTGGTTAT
TATTATTGAACTCATGCACTGCGACCTGTCAGATCTATTGTGTCCCCTTC
TGAACTTTTGGATCTTTCATCAACGCCAGTTCTTCAATGCAACAATCTTT
GTCGGGTTGATGGTTTCCATGTCTTCTGAACTCAGAACATGCATCCTCAG
TATACGACATCTTTTCTTTGTTTACTAATCCCCATATCCACAAAACCGGC
ATAGTTCGCTACTGATACCTAATTCAGATAGGCAACTACTTAGTCTACAA
TGTCCTGTGAATAGACCGGTGGGTATCCTAAGTCTGTTATTTTCCATGGC
TATTCCCTGCACAAATCGTTTACGATTATAGCCGTCAAAGAGACTGTTGG
TTTGACGTTGTCGCCTCGCTCATTGCAAAGTGGGCCGAAAATAGGGGAGA
TCTCCAGCAGTGCTTGTCTGAGTTGCCCGTGGAGCATTGCTCAATTTAAC
TATAATCGCTGTAGTGATAGTTTAACTACGTCCATAATAAAAACTGCTGA
AACACTTTTCAACCACATCGATATTTATTCCTGAACTATTCAGAATTTAC
ACTCCCAACTTAATGCTAATTTCTCATTTATGTACATTTTAGATGTTTAT
ATTATAATATAAATTCACTATTGATACATCATTTGAATGCTTTAATATTA
AATAGTACAAAACGGTATTTCGTCAGCACTTGTATTCCCCGAAATGTCCC
AATTGTATTTTGAGAGTTCAAATTCTGCACGTATTTAAATATACTTTATT
CGAATTTTAATTTCCCGGGTTTTGCATTATGTTTGTATCTGCTTGTGTGA
GGCCAATGTAAAATACTCTGAAAATACCAAAAACGACTTGCTTAACACAT
TAAGCGCCATCTGGCGGCAAGGCGGCAAGCATGCGTGAACAGCTGCTCAT
GCAGTCATATCATATCACTTAGCTCTTGTGCGGTGTCTCATCCAGTCCCT
GAAAGTATGCTTCAAATAATAAGCGACATCTGTGTGAATACGCTTAAATT
CAAAATGGTTCAAAGCGGCCATATTATTATATATATTTAATATTATTTTA
GGAATTTAAACAAGCTCGTTTCCTTGCTGAACATAAATTTTTTTTAGTTA
TATTTCAGATAAGGCGCTGAACATAATAAATAAAATGTCTCAATCCACAA
CATTTTCAAATAAATTTCTCTTAACATTTTTCACAAATTTCCCAAAGGGA
ATAAATTATTTTGTGTCCTTTTTTCTTTCTAAGTTTTTGTAAAGAATGTG
CGATTCAACTTTAAATTCTGTTCCAAGCCACAGATANNNNNNNNNNNNNN
NNNNNNNNNNNNNTCCAGTCCAATTCACAAAAATCACCCTTCGAGATAGC
GACTTGAAACTTAGAAGTGCTATTTCCACTAGGTGGCTAGGAAATCGATA
AGAATCGATAATCGTAAATCAATATAGTATGTTACTGGTAACTCTCATCG
GATGGCCACGCCCACTCCGCCTCCCCAAAAGGGATACACCTGCTGGAGTA
AATCGATACATCCTCTGAAAATTCGTACAATTTTGGAACAAGCCCACTTC
CGCCCCCAAAATGCAAAGGATGGATTACTACTGGAAAATTACTTCCAAGA
TCCGCATTTCTTCTGCGGCTATCTGTACCTGCTATCAGATGGTATTATTA
TTATTGGCATCAGAGTATTTCGCAATCGGCTACGCCCAGCTGCAACGTAA
GAGGATATTCATCGACTGCCTGAAAAGTGTTCACTTGTGGAATTAAGTCA
GTTTTACTATGCCTTGTTACCACTCTCATTTAAGACTGATTCTGACATAT
TTGCCTGATTCTTTAATGAGGCTAATGAGCTAATACAATCTTTGGCTTAG
TGGATGTATTTAGATCAGGGTCTCAAACCGAATCGAATTTCGATCTCGAT
TCTGGCACGTAAAGTGCGAAAATTACGGAATTTTAATGGTATTCAGCAGG
CAGAAGAAAGCATCTACAACTACATAAGGNNNNNNNNNNNNNNNNNNNNN
NNNNNNNNNNNNNNNNNNNNNNNNNNNNNNNNNNNNNNNNNNNNNNTTTG
TGCAAACTAGAAAATTAGATAAAATTTGGTTAAGTTGAAAAGTGACTCAA
ACGACAAAGAAATGAGAATTAAACCATCTAAAATGTTTATGTGTGTGTTT
AATAATAATAAAAAAGTTAAATCAAAAAAAATATAAGAAAAAACATGCTC
GAAATTTGTATGCTGGTTTTTAGGAATATACTTTCTGAAGCTGAACAAGC
TGAGCTATCCAAGGAGGGACTACAAAAACTGTAGACTTCAAATTTGGATT
ATTTAGTNNNNNNNNNNNNNNNNNNNNNNNNNNNNNNNNNNNNNNTGACA
CGCGGCAAATTGAATAAGGCGAAACAGCTGAGCTAATCGGTGCAACCCAC
ATCTAACCAGGCAGTCAGTGAAAGGGGAGAGTGCANNNNNNNNNNNNNNN
NNNNNNNNNNNNNNNNNNNNNNNNNNNNNNNNNNNGTCGGCAGTGGCTTG
CAACGTCAACGTGTTGCAATTTGTAGCTGGACCAATTAATGTGGCATTGT
CTTGTGGTCTTTTGTGTGCCAGTTTTGCGCCAGTTTTGCTTTTGACTTGG
ATCTGCCGCCTTCGTTTGTCCACTTTTTGCTGTCGATTTTCTGTTTTTAC
TTGAATGCTCCTATTTTGCAAAAGGGAATATACAATTTTCCCACTGCCAC
TGCCAGTGCCACTGCCACCGTTTCGATGCGGCACACAAGCAACGAACGGC
GCACAGCGGGGCGTGCGGTGCAAGATCAGAGGGAATGGGAACGGGAATGG
GAATGGGAAGGAGATCCCACCGCGGGGCGCTCAACTGATTATCATTTCGA
CACCCTATTTATATGTGTATGTATCGGCGGCGTCTCTCANNNNNNNNNNN
NNNNNNNNNNNNNNNGCAGTTCCTTAGNNNNNNNNNNNNNNNNNNNNNNN
NNNNNNNNNNNNNNNTAGCTGCAGCGAACAAGTGTGCGCGAGTTTTTGGG
AGATGTTTGTCAAGTGATTTCCTGGAATGTGTTAGAAACCTCTTGTTTCG
GCACTCTTTCTGCTGTTTTGCGGCAGCAGCCGCATCCATCGGCTGTAAAT
TGATGCTGTTGACATTTTTAGTGCAAAATGCGCATGCTTCGTATTCCGAA
CTGGAGACCCAAATAGAGACCGCGGCCAACTGTTCTCCCGATACCCTGCA
GTCCAATGGAAATGCGTGCAAGGGGTAGATTCAAGTTGGGCCACACTGTG
TAGCAGCCAGAGGGAAGTNNNNNNNNNNNNNNNNNNNNNNNNNNNNNNNN
NNNNNNNNNNNATTGTACATTTTCCTATATAATAAGCAGATCAAGTTTAT
TATATTTTATCGACTTTCGATAGCAATAAAAGATATGGCCTACCAATTGA
TATATGAAATATATTCATTTCGATCGGATAAATAAATATAGATTTTGTTC
AAAGAATCAGCTATCAGCAAGATGCAGGGTATATTCTAGTCGCGCTCTCT
CAACTTATTATTTTCTATTGTTTTTTTTTTTCGTATATTGGAACAGTTGT
TGAGATTGATTTAAATGCTTGAGCCACTCCCAAATCAGGTGACAGATTAC
GCAATACCTCCTCCAGTTGTACCATCTTTCCGGGAATCATCTAATCAACC
TGAAGCAGTGCAAAAATCGCCCAAAAGGACAAACGACCGATCGACTGATA
CACAATTCATGCGTAATCCAATTTTAAAGTAATTACCTCTTAAAGTTCCC
GAGATCGTATAAATAAAATAATAATATTCTAGTTCTAAATAATGAATTAT
CTAGTTCTTATAGTCTCTTGCTNNNNNNNNNNNNNNNNNNNNNNNNNNNN
NNNNNNNNNNNNNNNNNNNNNNNNNNNGTGGTTTAAGGGGCTTATCTGCC
TTTTGCCGTCTTCCACCTGTTGCATACTTTGGCATAAATAAACCCTTTTT
GCCCATTTTTAATTTGTTCAAGGTATGCAAAACCAAAAAAATAATAGCTT
AGCTATTTAAATATGGACAATTAATATCTATGCTCATTTTTAAGACCTTC
TGGCCACTAAAAATATATGAAATGAGTCTTTAAAATATGTGCAAATTCTA
AATATTGCTTAACCATTTCCCATTTAGTAATCTTTCTCGTTCGGTTTGTC
TTGAGCTTGATCTCCTANNNNNNNNNNNNNNNNNNNNNNNNNNNNNNNNN
NNNNNNNNNNAAAAATTTAATTTNNNNNNNNNNNNNNNNNNNNNNNNNNN
NNNNNNNNNNNNNNNNGTTAGTTAAATATTTTATTTTTTATTTAGAGACC
ACTTGAATTTCGTCCGTATCAAATCCGATCGCTACATGTTATTCTTAGAT
TTGAAGGTCGTATCAAGAATACTTCNNNNNNNNNNNNNNNNNNNNNNNNN
NNNGTTCTTACGATTGAAGATACACGTATATCTTTTTTGTGACATCGCTG
AACTGTGCAATGGTGTATTTTCTGACTTTAGAGCTCAACGGCAATTGGCG
AAAAAAACCCTAGATTTACCCGGTAATCTTGGAAAGCCTACGGCAGAACG
GCCAAAATATTTGCAGACAGTGAAAGGATTTAAATGTGAAAATCCCATAA
ATCCAATTAACACAAAGCTGCATATCGGGGATGCTATACGATNNNNNNNN
NNNNNNNNNNNNNNNNNNNNNNNNNNNNNNNNNNNNNNNNNNCTTCAATA
GATTATCCTGTGAACCGGCGATGTGCAAATTTGATAAAAATTTGAGGCGA
CTTGTGAGTTGTTGGCCATATATAGCTACCTGATCGATCGTGGTTCAGCC
AAAAAGGGGTGACGGTTGATGCACAACGTTGTTGCTTTGTTGGATTACCG
CAGATCCTGTGATGCATTGATCCTTTGACTTTTCCTGCTAAGCGATCGTA
AAACGTGGGTTATGCATTTATGGCCCCCAGCTCCCACCCACTGCCACCAC
CCATCGGCATGGTCAACGCACCAACAATATCGAACCGGGCCTGGGTGCGG
TTTAATCCGAGACCACCAAAGAGATCATGGCGCGTTCATTTAATCTGCTC
AGTTGGGTGCAAGTTGTTGGCTGTAGCGGAATCGCCTGGTTTGGCCGTCC
TCCTAGGTAAGCGGATAATCCTTGCTGCCATTGCCGTTTGCTGGGCTGGG
ATTAGCATATCATTTTGGCAGAAAATCCAAGTAGACCAAGCTACAAGCTT
TGTTGATTTGTTTGGCTGTTATTGCTAATCGTGGAAAAGTCAAAGGCAAA
AGCCAAAAGGAAAGATAAACTTGATCTACCTGTGCGGCCGGCGAATACCT
GAACTGCGAANNNNNNNNNNNNNNNNNNNNNNNNNNNNNNNNNNNNNNNN
NNNNNNNGTATGTTTATACATATAGTTTGAAAGTGCCTGGCAGTCCGGGA
CCCCGTTTAAGGAGTGGTTCAAGTGTCCTGGCTTGTCTCGTGCCAGTGTT
GCTGGATTTAACTTTGGTGTTTGGTGGGCATGTTGCTGCTAATCAATTGA
TTAACAAAGCATTTGGGGATCGAAAGAGGTGTAACGCCTAATTCCTGAGG
CAGTTGCCATAGATTGTGCACTTTTACATTGATTTATTAATGAATGTATG
CAAGTCCTGTTTTACTTGTGTTTTATATGACATGTTATGGGTTGTTCTTT
GGAGGTATTGGCAACTAACTCTTAACTCGTATTATCAACTTAACAACCTG
CACTTTTTTCAACTATTCGGCATACTATAAACATATTTAAATTATAAAAA
TATTTAATTTAAGAGAAAATATTTGTATGAAGATGTTTAATTTATTATTT
GAAGATATCAAAAATAATAAATAATCTAAAAAATCTACGAATGTAGAAAA
ATAACAGCCTATTTACAGAATTGCGTATCTTAATTCAAGCATTTGTTTTA
TTGAACACTGTAAAATCTGAAATTAAGAATTCGAATTTATAATCTGCTAG
ATTCTAGATGAGGTTCAAAATGAGTAGTTATCATCTTACGAACAAGGCTG
TCTTAATAAAATATGTAATTTTAGCTAGAGATTTAATACAATTTGTGCTT
AAGCCAAGAACACAAATCTATATATTTGCTCAACTTAAGCTTGTTTAGAA
ATTATGTGGTAATTTTTTGAAAATAATAGTAGAGTAGCTGCTCAAAGCAT
TTAAAAAAATATAGCTACTTTTCTCGTGATAAAATCGAGACCTCTTCAAA
AACTTCGATGTGAAGAAAAATTCGATTTGGCNNNNNNNNNNNNNNNNNNN
NNNNGTTTTTTCATCTGCGAAGGCTTTAAAATAATATTATATTCCAAATA
CTAAATATGATAAGAAATAACCAGCCATCATATCTGAGAAGCTGAGAAAA
CTTCACTATTAATCCATTACTCCTAAAATGNNNNNNNNNNNNNNNNNNNN
NNNNNNNNNNNNNNNNNNNNNNNNNNNNNNNNNNNNNNATACAACTTTTT
ATGGACTTTAATATTTGTTTGTTAATGTTTATGTTTTCTTGATTTCAGCA
TTTATTGCCTGTGTTTAAATACAAGTTTCATAATTTTTCGCACNNNNNNN
NNNNNNNNNNNNNNNNNNNNNNNNNNNNNNNNNNNNNNNNNNNNNNNNNN
NNNNNNGCCTGTCTATTGACAAAATTGTAGATTAAGTAACGTTCCACTTT
AATATGTATTTGGTATCTGTATCTCTGACCCACTGGTGTGAACGGGAGCT
TGAATGGGGCNNNNNNNNNNNNNNNNNNNNNNNNNNNNNTGTATGTATGT
ACAGGCTTGTAAATGCAATGGGCGTGCAACTGTTGTTGTTGCCACTGAGG
TAGACTTGCTAATTGATTACTTACNNNNNNNNNNNNNNNNNNNNNNNNNN
NNNNNNNNNNNNNNNNNNNNNNNNNNNNNNCCAAGTGAGTTTGTCAGACT
GGTCAACTTGAGTGTCATAAATCTTGTGGGAGCTTGAGAGCCAAAAGAGT
GCCATCTGGCGCTGCTGTGTGGATAAATAAATAANNNNNNNNNNNNNNNN
NNNNNNNNNNNNNNNNNNNNNNNNNNNNNNNNNNNNNNNNNNNNNNNNNN
NNNNNNNNNNNNNNNNNNNNNNNNNNNNNNGCTGTGTATTGCACATAATT
GAATCTTCCGTTTCTTCAAATGTGACNNNNNNNNNNNNNNNNNNNNNNNN
NNNNNNNNNNNNNNNCACTTACGTAGGTCGTCCTTTGTGAAAGTGACGCG
ACTCGGCTACATTGCGTATGCGTAATGAAAGGACGCGCGCTTAATAAAAG
GCACCCAACTCAGTCGCCGCCAAGGAGTAAAAGCTGCAGACGCCGGCATG
GGGAAGGAGCAGCAAAAGGAGCAAGTAACAACAAAGCANNNNNNNNNNNN
NNNNNNNNNNNNNNNNNNNNNNNNNGTTAAGGGCAGCTTGTGAGCATGCN
NNNNNNNNNNNNNNNNNNNNNNNNNNNNNNNNNNNNNNNNNNNNNNNNNN
NNNNNNNNNNNNNNNNNNNNNNNNNNNNNNNNNNNNNNNNNCTCTGAAGC
AGCTCTGCCAACACCGGCGGCGTTGTTGTTGTTACGCTCTGCTCTGCGGT
GGTGTTTGGGTAACGCCCCTTTAAATACAGTTATTTCATTGGGCCGCGAC
CACAAATTTATTAGTTTTTATTGTTATTGTATTGATATTTGAATTATGTG
CGCCGCGTTGAGTCTTTTTCCTTTGCTCCTCCACAAGACGACTTATTGCA
CATACAAACATGNNNNNNNNNNNNNNNNNNNNNNNNNNNNNNNNNNNNNA
ATATATTGTTGTTATATTTCGCTTTATTCCCTTTAATTGGTAGTCGTGCG
ATGAACATTAATATTAAATGTGGTGAAAAGAAATTGAATTTTATTGGGTC
AAACTGATAAGTATGTTTTTGTGTATGCTGTAAATAAAATAGTTAACGAA
TTTTTAAACGAAACAAATAATAAGTTTGGCCATTTGAATTACTAATTTAG
TTTGATGTATAAATTATTATACTCCAAGCATAATTCATGGCATTCAATTA
AAATTCAATTTATTCNNNNNNNNNNNNNNNNNNNNNNNNNNNNNNNNNNN
NNNNNNNNNNNNNNNNNNNNNNNNNNNNNNNNNNNTTTTAGGATTAATTA
TATTATTAATTATTAACTAACACTAGTCATTTAGCTTTGCATGTTAATAT
TGCATAAGTTCTTTTCACACTTGGAAAAAGACAAATTTGTTAACAATTAA
AAATCAATAGAAAACGGTTAAAGGCATATTTTATAGAGCACAAATTTAAA
TTCAAATCTCGATTGCAATGCGTTTCTTATATAATGACAAGTTTCAACTG
AAGTTCGTCGAGACAAGGCCACNNNNNNNNNNNNNNNNNNNNNNNNNNNN
NNNNNNNNNNNNNNNNNNNNNNNNNNNNNNNNNNNNNNGGTATGAATGCT
GTGTTCACCTACAAACTGATCTTTGGCATCATCATAAGAAGCAGAGTGAA
GCAATATGAGCGGCTGCAGCGNNNNNNNNNNNNNNNNNNNNNNNNNNNNN
NCAGACGAGTAGTGTTCACCCAATTGCTTTGACACACAAACCCACACATA
GAAATTAAAACAAAACTCCTGCGGGCCAAATAGCCTAGNNNNNNNNNNNN
NNNNNNNNNNNNNNNNNNNNNNNNNNNNNNNNNNNNGAGAAGAGTGTGCG
CGCTAATGTGAGCGAGCGAGATAAAGAGCAAACGCTGTGGCGATGGACTA
AGCGGGCGAGAGCGGAGGTAGCAACCACCAGGCGAGTTGATGGCGCACAT
TAGCTTGCGAGTGAAGAGCACAGCACGAGTCGCTGCTAGCGTCGCTGTCG
CTGCCTGCTGCCGTCATCAGTGATTCGTTTTGTACGTTGTTAGACTCTCT
CGCTGCGTTTTGGAATTCAGTCGACAACGATAATTACCGGTGGTTGTATC
TCGAGCGCAGCGACTGAGGCCAAGAAGACCGAACTGAGACTGACCAACAA
ACACACAGCCCAACGAATCCCCTCGCGCCCTCGTCTCTACTGCCCATCGT
CATCGTCGCCCGNNNNNNNNNNNNNNNNNNNNNNNNNNNNNNNNNNNNNN
NNNNNNNNNNNNNNNNNNNNNNNNNNNNNNNNNNNNNNNNNNNNNAACGA
AGCCAGCCGCCAACAGTTTAAGCGAGAAGCGAGTGTGCGAACTTATTAGT
GTGTACGGAATTCGAATTTGTTTTGTGTGCAATTAAATCGACTTGTGCTC
GAGCGAAAATTATTATTGACAATAGCGCCGACATCGACGTCATCGCTGCA
TCGCACTGTGTTGATAATTATTCAAGAGANNNNNNNNNNNNNNNNNNNNN
NNNNNNNNNNNNNNNNNNNNNNNNNNNNNNNNNNGGCACAGTAAGGCTAT
AATTATTATATAGANNNNNNNNNNNNNNNNNNNNNNNNNNNNNACCATAA
GCAAAACAATATCTAAGTGAAAAGCGTGCCATAATTATAACAGCGAACTC
AAACTGTATCAATAAACGGCAATGTGCGAAAATTGCTAAGGCNNNNNNNN
NNNNNNNNNNNNNNNNNNNNNTCGGCAACGAGTCGGCCAAAAATTATCAA
CACCAATAAANNNNNNNNNNNNNNNNNNNNNNNNNNNNNNNNNNNNNNNN
CATTAAAATTGCCAACATGATTGACGCCACCTGCAATTATTTGAATCCCT
ATGCACTNNNNNNNNNNNNNNNNNNNNNNNNNNNNNNNNNNNNNNNNNNN
NNNNNNNNNNNNNNNNNNNNNNNNNNNNNNNNNNNNNNNNNNNNNNNNNN
NNNNNNNNNNNNNNNNNNNNNNNNNNNNNNNNNNNNNNNNNNNNNNNNNN
NNNNNNNNNNNNNNNNNNNNNNNNNNNNNNNNNNNNNNNNNNNNNNNNNN
NNNNNNNNNNNNNNNNNNNNNNNNNNNNNNNNNNNNNNNNNNNNACCGAG
TCATGATTTCATTAGCGCCACATTGCTGTCCGCCTCCGCGAATGCCACAA
GCTCCCCATTGGCGGCACTCTACGGCAAACAGACGAATGCATCCGTTGCC
GCTGCCACAACGGCATTGCCGGCAATGAAAATGGAAATGCAATATCCGCC
GCAGGCATCATCCACGGGCAGTGCATCGCCCAATTCGAGCATATCACAGT
CGGCTGCCTCATCGGCATCGGTGTCGCCCAGCATTTTTCCATCGCCAGCG
CAATCGTTTGCTTCGATATCCGCCAGTCCGCCGGCCGCAGGCATTATCGG
TNNNNNNNNNNNNNNNNNNNNNNNNNNNNNNNNNNNNNNGNNNNNNNNNN
NNNNNNNNNNNNNNNTTGCTGCTGCTGATTTGGGTGCTGCAGCAGTGGCA
AGTGCTGCCTACGGCTGGAATACGGCTGCCTACACGGCGTTGCCAACCAG
GTAGGTTCAATTTTCATTTTCGTTTCCCTTATCAATCACCCATTCGAGGA
TAATCCCGTTAAAGCTCTTTGCTCCGATTTGATTAACATGATTTAGATTA
ACATGCCGCTAATTTGTTGCCTCCGTTTTTGTTTTTTGTTTTTTGGGTTT
CTTCCGTTTCCGTTTGCAGAACTCAATTTCCGTATGCGCAATACGCATCC
GATTATTATGGCAATGTGGCAACAGTGGGCAGTGTTGCAGCATCGGCATC
GGCCGCTTGGTTCTCGCACCAGGAGCGCCTCTATCAGCCATGGTCATCGC
AAAGCTATCCCAGCTTCAATTTCGATGACATCGCCTTCCAGACACAACTG
CAACGTCGCTCCGTTCGTTGTACCTGCCCCAATTGCACCAACGAGATGAG
CGGCCTGCCGCCGATCGTTGGACCCGATGAACGTGGACGCAAACAGCACA
TCTGCCATATACCCGGCTGCGAGCGATTGTACGGTAAGGCCTCGCATCTA
AAGACCCATCTGCGCTGGCATACGGGCGAGCGTCCGTTTCTCTGCTTGAC
GTGTGGCAAGCGCTTCTCGCGCTCCGATGAGCTTCAGCGGCATGGACGCA
CACATACCAATTATCGTCCATACGCCTGTCCCATTTGCTCGAAGAAATTC
TCGCGTAGCGATCACCTCAGCAAGCACAAGAAGACCCACTTTAAGGATAA
GAAAACGAAAAAGGCACTCGCCGCCGAGGCCAAGGAGCAGGCGGCAGCCA
TCAAGCTGGAGAAAACCGATAAGTTGTCCAGCGGCAAAAAGACGAAGACA
ACAANNNNNNNNNNNNNNNNNNNNNNNNNNNNNNNNNNNNNNNNNNNNNN
NNNNTCGACGGCAACGCCAGCGAGCAGTGTGCAGTTCAAGCAGGAACAGC
CAGAGTCAGCAAGCACCTTGGGCTATGCACCGTATGCGAATCTGTATCAG
CAAACAGCGGCGGCAGCAGGAGTTGCATCTCTGCCACCACCGCCGCCACT
ATTCNNNNNNNNNNNNNNNNNNNNNNNNNNNNNNNNNNNNNNNNNNNNNN
NNNNNNNNTATGGGCCCTGGTGCACCACCAACAATACTTCNNNNNNNNNN
NNNNNNNNNNNNNNNNNNNNNNNNNNNNNNNNNNNNNNNNNNNNNNNNNN
NNNNNNNNNNNNNNNNNNNNNNNNNNNNNNNNNNNNNNNNNNNNNNNNNN
NNNNNNNNNNNNNNNNNNNNNNNNNNNNNNNNNNNNNNNNNNNNNNNNNN
NNNNNNNNNNNNNNNNNNNNNNNNNNNNNNNNNNNNNNNNNNNNNNNNNN
NNNNNNNNNNNNNNNNNNNNNNNNNNNNNNNNNNNNNNNNNNNNNNNNNN
NNNNNNNNNNNNNNNNNNNNNNNNNNNNNNNNNNNNNNNNNNNNNNNNNN
NNNNNNNNNNNNNNNNNNNNNNNNNNNNATTCGAANNNNNNNNNNNNNNN
NNNNNNNNNATATACGGGCCTCATTGCGCCCATGAAGTCGGAGTATGCCG
GCAGTTATCCGGCTGAGTTTGCCAGCAGCTCTGGCTATGGCTATGCTGCA
NNNNNNNNNNNNNNNNNNNNNNNNNNNNNNNNNNNNNNNNNNNNNNNNNN
NNNNNNNNNNNNNNNNNNNNNNNNNNNNNNNNNNNNNNNNNNNNNNNNNN
NNNNNNNNNNNGCGTGGACCGCCGCTTATCATCCGCATGCCACTGCCTAG
ATTAGACTTAGCATAACTGCGGATTTGTACCTTAAATCTGAATCCTTAAT
CCTTGTTGTTGTTGAAAAAATTATGATAACTGAAATATCGAAAGATTATG
ATTAGTACTTTATATATTAATGTTCTCGATTCGATCCAATTCGATTCGAA
ANNNNNNNNNNNNNNNNNAATGAGCGAAGTCGGTTGAAACCGCCATATTC
TTGCATATAGTACATGNNNNNNNNNNNNNNNNNNNNNNNNNNNNNNNNNN
NGTGTGCAGAGAAAACACTCCCCAATAATGCATTCTAATCAATCCCAAAA
TGTAAACCGATATCCTCTAGTTTTTGTCTCGATAGTGACCTAAATTGTTG
TTATTAAGTAAAGTAAAACCATAAAAATAATATAAAACAAAATATATATA
TAACTTTATGAATGNNNNNNNNNNNNNNNNNNNNNNNNNNNNNNNNNNNN
NNNNTTCAATAATACATTTAAGATGATTTTTTTTAACCACATTTTTTTTC
ATAGATTAAGTCAATTTTTTTTGCATGTATGTACATATTTATCCATGATC
TAAAATACATATATATATATACATATATAATAATATTTGTTAATTGTCTT
TAAGATAAATTATATNNNNNNNNNNNNNNNNNNNNNNNNNNNNNNNNNNN
NNNNNNNNNNNNNNNNNNNNNNNNNNNNNNNNNNNNNNTGTTTATTATTT
AACATATTTCTGTTTATTTTTGTTGTTGTTTTATTTATACTATTTTAGCC
AATTTATTTATTTGCATTAATTAGTTGCAATGCGAACTCTTAAATTGCTT
GCATCTGAGTTCTGAGCAGGTGCCGCTTATTGATTTATCAAATGGGCTGA
CCACCTAAGGGCTAATTGGGGTAGTAACTGGGCAATATTTAGAGCCGTCG
TGTGAATGACTAAATCAATTGTTTAGCCGATGTCGAAGTATCGCTCATCT
GATGGGGGTAACCCATACTTAAAATTACACTTTCGCCCAACGCAGATACT
TCAAAAAAAAAAATGAGAAAAAAATCAGAGAAGTAAATGGGNNNNNNNNN
NNNNNNNNNNNNNNNNNNNNNNNNNNNACATAACAAAAACAAAACATCGA
CAAAATTAAAATTTGTTGAGCCATTAACTGACCGAAAACAGAAAGCCAAA
GCAAAACATAACTACTCGTAACTTACTCGCTAGGTATTTGTATTTTACAC
GCNNNNNNNNNNNNNNNNNNNNNNNNNNNNNNNNNNNNNNNNNNNNNNNN
NNNNNNNNNNNNNCGACTTGAAGAAAAATTAACAAATCATAACATGATCA
TTTATCATCATTAAAGCGAGAGTTCAGGGCCCCAATTCCAGTCGGACTTC
AAGTTAAAGTCGTATTGTGGCTCCCCCTTCGGCACTTAGGCCACAGGCTA
GCCACAACTCCAGTTATAAATCAATCAGATTTATTCGCTATTTAGTATGC
ACCGTGGGCCCAACACAGCTACGTANNNNNNNNNNNNNNNNNNNNNNNNN
NNNNNNNNNNNNNNNNNNGTCAAGTAGGAGGTGGCTGAAAAACGCACTAA
AAATAACCAAAAAATGTAGCTTGCGGTCAACGAGTCGTATGATTAACGCT
CGTGTGAAGCTTTCATCCACACCTTTTGCTTACCCCAGGTGGACCCCTGC
GGCTTGCCCCACCATTGTCAACTATACCGTTTGCTCAACTCGCCAGCGCA
TCGATCGATCAATAGTTCCACTTCTTGGCGCCCGCCCCATTTTCATTTTG
ATTGATGCCCCAAACATAAATCAATGCAAATGCGCCAACACCAACAAACA
TTCAAGATCGACCAACCGATCTTAGCGTCCCTGCAACAGGCTGTGCTTTG
GGGGAATTTGGTCTTCCTTTCAGTACGGCCTTTTTGTATACCAATCGCAT
CTTAGTTGAAAGTTAAAAGAAGAAGTAGATATTATTAATTTTATATTTAA
ATGTATTCACAACTCTTTATTCCTCGATGCACTTTATAATTATATAAATA
TATATAAACATATTATTCCTCCTCTGATACTTACTAGGAAAACAGTTATA
GATGGGAATTGTATTATTTTATATTTGATTTTTAGCATGAGCCCATAACA
TTCATTGAGCTTATCNNNNNNNNNNNNNNNNNNNNNNNNNNNNNNNNNNT
ATTTGAGATATTGGTTGATTGGTTATTCTCAAACGAACATTAAATAGACA
TGTTTGAGAAATAGACAACTACTCATTTGCCGAGCCTTGCCACTGAGTGG
CACTTGTGTAAGACTCAATAACTTTCTACGAATTTGGCGATAACTGACAC
CACCTACGATCCATAGATTGTCCATTGGAACACTTAGGGGCAGAGTTAAG
ATGCTCTCGCAATTATTGTCACACGTACTTAGCAATCGGGAGCGGTCGGT
CCACTACATGACAGAGAGAGAGGGAGTAGAATTGGCTTTGGTGCCTGGTT
TACTCGTCGAGTGGGTAAGAAGCCGCAAGAACTCTCTCGTGACACGCTTC
TTCAAGTGGTGCGAGCGACTCGGTGAAATCCACTTGATCGCTCTAATTTT
GATTGAAATTATAAATAATAAAAATGTTATACAACCACTTGACAGTTGCC
CGGCCGCACTTTGTGTTTCATCTTACAGAGGAACGGAGACCGCCCTTTTC
CATAGAATCGAGTTTGAAGTTACAGCGCACGGTCTCCTGATCCTGANNNN
NNNNNNNNNNNNNNNNNNNNNNNNNNNNNNNNNNNNNNNNNNNTTGACAT
CGGGACACAAGGACAGCAACAGCAAATTGAGTTGAGATTATCACTGCTTA
GGCGAGTGAGCANNNNNNNNNNNNNNNNNNNNNNNNNNNNNNNNNNNNNN
TGTTGTACTAAGCAAGCGTGTCCAAGGGTCCAACAAAACATAAAATGCGC
TTTCAAAGATCCTCAGACAAAGGACATGACTTAACTAGAAAATGTTTAAC
ATTTGCCCGTGTTTAGTTTTTCACTTTTCACTTTCCTTCACCGCATTACC
GCCAGGCCCTCTTTTCAGTGNNNNNNNNNNNNNNNNNNNNNNNNNNNNNN
NNNNNNNNNNNNNNNNNNNNNNNNNNNNNNNNNNNNNNNCTGCTGATTGC
GGTCTTTTTAGTGGGCGTGGATGACATGGTCATCGGTGATTATTAATTTA
TGTGCATTTGGTTTCTGTTGTTTTGGTTGTTGCTTGTTGGCTGTGTTGGC
TATGTTGGCTGTCTGGTGGCTCTTTTGTTTTTGACGTTGTGGTGGCTGTT
TGTTCATTTAAAAATTATTACAACATATGGTTAAGTTTTGCTTGTGGTTT
ACTTGCCTCGCTTGCGTTTTCTTTCTCTGGGCGAAAAAAAAAAAAAAAAT
AGTTTGGCAAAAACGAATACACAAGGCCACAATCGAACAGGAATCGCTTA
CATACACAGTATGTATAAATGTGTTGTGGTTTTGATTGAACCACCTTTGA
CAAGGCATTCAGTTGGCAGTTGCCATCGCTGCAGGACGTGACTAAATCAA
TGCCTCACACATTAAAGCATAACAGTCACACTTCAAGCCAATGAATGTGA
ATCTGTTTTTTTGGGGGATTCGCCTGCTTAAGTGGCCAAGTGGCCGACAA
CAATAGCAACAACTCTATCATCAGCTAGACGGTGAATGCCTCATTGTTGA
CATCTGTGGCATACAAATTAAAATATATGTATGTATGTATTGTACAACGT
TATTTGTTGTGTGTTATTATGTGCTCGGCTAGTTATTATCGAATTGAATT
GTTCAGTGTGTGTGTATTAGGCGTCCCGAAACTGAAAACCAAACAACAAC
TGTAACAAAGGAGCAGCGTAGCAGGAGCCAATGGCAAATGTAACCCAAAA
GAAAACTGCGACATATGTGCAGTCAATAAATTTTCCACTTTTCATGCTGA
CAGCACACNNNNNNNNNNNNNNNNNNNNNNNNNNNNGCAGAGAAGGAACG
AACAGGACCAAAAACGGACGAACGCCAGGTTTGTGCCGCTAATGGCCCCA
CAATGACTTGGCACTCTTTTTGGAGAGCGACTCGCCACTAAAGGGAAATG
CACAGACACTTACACATATACAGGACATANNNNNNNNNNNNNNNNNNNNN
NNNNNNNNNNNNNNNNNNNNNNNCGTACGGCGAGAGGAACGTCAGCGTTT
TGAGTTTGGTTTTGTTATGCATTTGCGTTGCACTTAATTTGATTTTATTG
TTTCGCGCTTAGCGCATTTGTTTATGTCAAATTTACCGATTCACATTATC
AATATGCCACGCCCACGTACGCCCACTCTTCACATTGGCCATTGCCCACG
CGTATGTGCTTCCTATTTCATGTACCCCAACTCCTTCCCATATATCCATA
GGCAAAATAAAAATTCAAGTATAAATGCGGTAATACATTGTGCTAGACTT
GGATATACCCTGTGGCGTGATATATCAAATATTTCATAGTTTATTTTCCT
CAAAAACGTAACTGTAATATGTACGAAAGGATCAGACTTTTATCTCAATA
GAAATATATCATATTTTTACTAGAGTCGACTCCAAGATACTTCCTAAGTA
GTTAATTATTTTGATAAATTAACCATTATTTTTGATGGGCTGCAATAACA
ATGCCATCGACTAACCCGATGTGGGAAAATGTGAATGCTGGATATTCAAA
AAAATGGTATTAAAATGCATTTTAATGTTTGTGGCATGGGCAATACCTTA
AAGTTCGCCCACGCCCACTTAAGCCGCTCGGCTCATGTATTCTTTCATGA
TGAGCACAAAAGCGGTGTTGCGAATTGATTAATTTTCTCCNNNNNNNNNN
NNNNNNNNNNNNNNNNNNNNNNNNNNNNNNNNNNNNNNNNNNNNNNNNNN
NNNNNNNNNNNAGCACTTCTGCAAGAATCGAGAATCGAGCCTGACTGGGT
TTATTTGGGTCTCGGCTTGGTCTTTCTGCTAGTCCCAAATCGATTTGTTG
CGCCTGCTTTTTGGTGTGATTTTAATGCTGCCCTCGCTTGGCGTATCCTT
TGTCGCTTATCCTGTTATGTCTTATGACTGCAGTGGCGCCACAAATTCAT
TTACTTGTGGTTTTTTTCTTCTTTCTCTTTTTGTTTGATTTGTTTGTTGT
GATCCATTTGTTAGATTGCTATTGCCTCGAAAATGTCTGACACTGACGTG
TGCGCCAACAATTACGTTGCCGGTTTCCAGGTTTCCAGCTCCTACTCCCA
TGCCAATGGTGTACATACACACTTGCACACCAACGTACGTGCACACAGCT
CCATAATTCCGAGACGTAGGCTAGCCAAGACCGGCCAAAAACATTGTTAC
TTGGTTGACATGTGGCCGACAGGTCTAAGCATTTTATGCTTGTAAGNNNN
NNNNNNNNNNNNNNNNNNNNNNNNNNNNNNCAATGATTATAAATCAACAT
TTTGATTTATGCATGTAACAAAACTTCAGCCACGGCCACGACAACAATAA
TGAAGTGGGAATATGCTCAAATTTACGACCGAAACACTTACAAATACAAA
GTGTTCGCATGCCCCAAGATACCAAGCAATAATGTCTCTGTCTCTGAAAG
TGCCAACAAAAGTGTGGGCCCAATTTCTGTTCTCCCTCTTATCAGATGTC
TAAAACATTGAGGCNNNNNNNNNNNNNNNNNNNNNNNNNNNNNNNNNNNN
NNNNNNNNNNNNNNNNNNNCTTCACTTTTAGCTGGTATCCCTAAATGTTT
TATATTAATACATATATATTGTAGAATTTGTTAGAATTTTAAATGATTTT
AATTGATTACTGAAAGTAGCATTTACAGTAGATATTATAAATATGTGAGT
TTGATTTTTACCATATCGGAGAACGGATCGGTCAACTATAGCATACAGCT
GTCATAGCAACAATTAGTCGAGTGACAATTTATTTATTTTATTTCCTCTT
TAAACTATCTGTTCAAATCACAATTCTTATGTTTGCAAATTCTCATCAAC
ACAATGCTTATTTATTGATAATACTAAGAGTTTTGACAGAAAAATAGTGT
ATTAAAATTAACAAGCAGATACCAGCTAGATAAAGTGGAGCTCAGTCAAC
AAAAGACAACATTTGGTGCCATTTACATGTTAATAATAATCAATATAAGT
AAGCCGTATTGAATATGTATATAAAAATCATTTTCATACAATGCAGCATT
ATAAACTATTTGGTGTGGGTTAAGAATGGTTTACCACGAAATTTGTTAGC
TACACAAAATTCAAATCAATGCGTGCTTAACTATTTTAAAAAGTGCTAAA
ATTGCAATTGTGATTTATTGCGTGGAANNNNNNNNNNNNNNNNNNNNNNN
NNNNNNNNNNNNNNNNNTGGCACTCATTGATAGACAAAGGATACTGTCAA
GTTTGTTTTTTTTTTGTTTTTATAGGCATATGCTCCTTGTTGGCAGACAC
TCGACAAACAACACTTCAGTCTCTTGAATAAAAACAAACTACTTGTGTAA
GTTGGACATATAACAGCGCTGTGAAAAAATGGACTGGACTGGCATGCAAT
TTGCATAAAGTTTTTTATGTGGCCAACAGTGATGATGGCGATACAACAAT
GGGGAGCGAGACAAAAAAAGGTGGCGGAAACGGAAATGGATGCCGCACGG
TCAGCGGCGTGTTCGATAACCGGTACCAACCAAAACATGGCGCCAATGCG
CANNNNNNNNNNNNNNNNNNNNNNNNNNNNNNNNNNNNNNNNNNNNNNNN
NNNNNNNNGTGTTCAATGCATAAATCACTGCTAAAAGCGAGGGTGCTCGC
CAAAGAGTGAGAAATATACAAACATTTTATTTGAAGCAGCGAGTTTGCAT
TTTTTATGAACTTGTCGTACAACGTAACAACAAATTCATATACTCGATAT
ACATAAAAAATGCATAAAAAAATATAACCAGCGCCCCATAAACTGCACAA
CAATAGCTGGCGGCNNNNNNNNNNNNNNNNNNNNNNNNNNNNNNNNNNNN
NNNNNNNNNNNNNNNNNNNNNNNNNNNNNNCCTTATATCCCAGGACGTCA
TTAGGAGAAAAACAACTGTGCGGCTGCAGTTAAGCACAATTGTGCTCATA
TATGTTTGCTGTTTGCTGTTTGCGATTGAATATCCAAATAGTGTACTTGA
GCTTACTAANNNNNNNNNNNNNNNNNNNNNNNNNNNNNNNNNNNNNNNNN
NNNNNNNNNNNNNNNNNNNNNNNNNNNNNNNNNNNNNNNNNNNNNNNNNN
NNNNNNNNNNNNNNNNNNNNTGGGCACACCCACACACTAGATAAAGTTTG
TGTGGAGTTCGTTGCATGGATTTAATCGTATGAGCTGGAAGCAATCAAGC
ACTTCATATATTGATTTTGTTTATTTTTGTTGCTTTAATTAATTGACGCT
ATGCAACAATTTTTGGTGCAGATGAGCATTGCTGTAGATTACCTACTCAA
AACGTTCGGATTTAGCACAACAACAAGAACTTCATTCAGATGGGAAAGTT
TCAATGGTAGCTTACAGGATATCGCATGGCTCCGATAGGAATAATCGGTC
GATAAATCGGTACTTGTATGAAAAACGTTCTTGTTTACATTTAGTCATTT
ACCTTTTTGGTGAAAAATGTTCAATATCTGACCACTATAACTTAAAGCAT
GCCAAGGAACAATTTCTTAGTTTCCCAACTTCATAATTAANNNNNNNNNN
NNNNNNNNNNNNNNNNNNNNCATAAGTGAGCAGGTGGACTCTACTTTGTA
AGGTGTCCAATTTCTACTAATTCTTATGTTTTTATTAAGCAGCATAAAAC
TGTGTATAGGGTATCAATGAGTCGAGCACTATTGATTACTTGTTTCGCAT
TCGAATTCCTTAAAACGATACAATATGAAATAGAGTCTTTGTTGAGCGTA
TACAAAGTTCGTTTAGCATCATTGTCATCATTTTTATGGGTATTCTTTTA
CTTTGGTGCCCTTATCGAAACAGGACGTTTCATGTGTCAAGCTTGGGCTT
CCTGAATGGTGACACCACCATTTGAAGTNNNNNNNNNNNNNNNNNNNNNN
NNNNTAGATCAATGAATATTGACTGCTACCGAATCGCATTTATCATTTTG
GCAAGCGGAAAAATTAGNNNNNNNNNNNNNNNNNNNNNNNNNNNTGACGG
ACGCGCAAAATGTATGAAAAACTTATTCGCAGCGGGATATCCTTGACACA
TCCTGTCACTTGGGGGGCACTCAAGCATACGCATTGTACGCAATTGTGTC
AATGCGACACTTTTCCTCTTTTCCTCNNNNNNNNNNNNNNNNNNNNNNNN
NGTGTGTGTGTGCATCTGCAAGTGTGTTTCTATGATGAGAAGATACTTCG
GCGATCCGTTATCGCTTGCCATCCCCATCCACATCCACATCGCATTGCAT
TGCATTGATTAGCCATCGTTTTGGCAGCTATCGAATTTCACGGCGAATCG
AACACCGCTCAACACCTGACGGGAAATGGCGCCCCCTTCTAGAATCCAAG
CCAATGCAGTTTTCCTTCTTGTGTTCGTTGCTGCATCTGGATGAAAACTC
ACTGCGTCTTTAATGTTTAATCCTTGTTGCTGCTTTGTTGGTGTTTTTAT
TGGTATCTGTACAACTGCCTGTGCTTATTGACTGACTGGCTGATTGTTGA
TGAACTTGCAGGCCCAAGCAGAAGTGCTACAAAGCACAACTTTTTGAAGC
ATATTCGACCTGTGACGTCAATTATTATCAAAATTCCAGTTAGTTTAAAA
TTAGTTATAAGAATCAAAGGAAAATAAGATTTGGAAATTCGAGTTTGTCA
GGGTTTGTCGATAAATCTTAAGTTCTGCATTACAAAACTAATAGACAAAA
TTGTAAATATTTGTTTTGGCCCGGGCAAAGCCGGTTAATACCTGGCAGCA
ACTCATATTGCAAATTGGCATTGAAGCGCTTGGCAAGCTTGACCAGCTGC
TTGAGCGTCTGCCGCATATGAAATGCTATTTATGCTTTATGTTCCTGTTA
ACTGCACTCTATAATTACCGAGAAGCAGAAGTNNNNNNNNNNNNNNNNNN
NNNNNNNNNNNNNNNNNNNNNNNNNNNNNNNNNNNNNNNNNNNNNNNNNN
NNNNNNNNNNNNNNNNNNNNNNNNAAACAGTCGCTGTTGACGCACAGATA
TAGAAAAAATTAGGTTGAAATATTTTATGCCCTTGAGGGCTATCTTCTTG
GTCCGCCACGTAATGGCAACTGATTTATCGTATTTAAAATATTTTTACCA
TTGTTTTCTTTATTGTGGTTTCTGATTTTTGTGTGTGTATGTTTTTTTAA
GGAAAAAGTTGGGTTTTGTGGACTTGTGCAAATGTAGCATTTCCGATTTT
TAGACGGATTATGAACGAAAATCATAAGTTCATATTTCTAAACAGTTTTA
ATCTATAGCTAAAATTTTTAAGATAAATGCATTCCCTTGAAAAGTTATGA
ATGTGGAAAGTTATCGATCATTCATGACAAAAACTTATAAATATGATAGT
AATTAAAATATATTAGTAATAATTAAACATTTATTATATATTCAGCTAAT
TCTGAACAATTTTTCATTTGATTGGGTTTTTTTCTTCAGAATTTCCACAA
TCCTTGCAATACATTTTGGACCATCTCACATTTTAATATCCCCAGACTTA
TAATATAAAAAATACACTATTTAATATTATGGAGTATGATTTATAACTTT
AACATTAATTTGAAAAATTAATATAAATAAGTAAAATACAATTGTTGGCA
TCAAAATATTATAACTTTCACTGAATAGAGTTGGAAATTTGTATTTAAAT
ATGTTGCACTTTGAACTTCTTTGCTGAATGAGCATTTAGTTCAGCAATGC
GTATAACCCCATCGCAGCCACAACAATTTGCCCTAAGCAATTGATTAAAT
CGAGGCAGCAAGGGAGAGTGGGAAAAGGNNNNNNNNNNNNNNNNNNNNNN
NNNNNNNNNNNAAAGTGAGCGTTCTAAACAACGCATTGAATAACTGTCTG
GCAGTCTGTAAGTCGATGCTGGCAATATGCCTTTAATCAAGCCGCAAAAG
GCAAAGTAATTCAAATTTTCAAATTATTTCCACCAAAAGGGACCGACGAC
AGTGATGTCNNNNNNNNNNNNNNNNNNNNNNNNNNNNNNNNNNNNNNNNN
NNNNNNNNNNNNNNNNNNNNNNAATGGGGTATACGATATACATACAAATG
AAATGGAATGGGTGGTTGAAGGCGTTCAAAAACTGCCACCAACACATACA
AACAATAAACTGTTCAGCACACCCCCTTCGACTAACNNNNNNNNNNNNNN
NNNNNNNNNNNNNNNACATATTTAAATTAGGCGCACATAATAATGCCAAT
GAGTGATTTAGTCGAATTGCCAACAATTGAATAAATTTTCCAATTGCCTG
CGTTTTCGTATTAGCATTAGAAGGATGCTCACGCACGTCCNNNNNNNNNN
NNNNNNNNNNNNNNNNNNNNNNNNNNNNNNNATTAGTTCTAAATATAGGA
AGTGAAGGCAACTCGCATACTCGTACAAAACGCAAAAATCAGTCAGTGGT
GTCTGTGTTGATGTTATCCTCAAACCCATTCTCATCCCCATCATTAGNNN
NNNNNNNNNNNNNNNNNNNNNNNNNNNNNNNNNNNNNCACCCCATCTTCA
TCGTCGTACTTGTTGTTAGTTTTGCTCCTGTGGCTGCCGTTTCGTCGCCA
TTCATTCAAATGAGGTTGACAACGTCGTCGTCGTCCAACAATTTGAAACC
CTTTCGTGCGATACAGCGATTGCTGGCCGGGAGAATATTTGTATGTATAT
TGTGGGGAAAAGGGTGGGCAAGGGGTCACGGTGGGGTTGCAGTCGCGCCG
TTGGTTGCTCAAGCTTTGCAATCCTTTGAAGTTACATTTGGGTTTCGGGT
TTTTTAACGGCCGTCGCCGAATTTGCCGCCACACCATCAAATGAGTGTTT
GTTTCATTTTCATTCGTTGACACCCATTTTTCAACTCGTTTGGCTCACGC
ACAAGCTAAGCNNNNNNNNNNNNNNNNNNNNNNNNNNNNNNNNNNNNNNN
NNNNNNNNNNNNNNNNNNNNNNNNNNNNNNNNNNNNNNNNNNNNNNNNNN
NNNNNNNNNNNNNNNNNNNNNNNNNNNNNNNNNNNNNNNNNNNNNNTTCG
CACGTCATCTGATAAAGGTTGCTTATATTTGAAGAACGCATCAGTTTTTT
TCTTGGGCTACTTACTAACGCCAGTAATCCATAAAAATAGNNNNNNNNNN
NNNNNNNNNNNNNNNNNNNNNNTAAGTCACATGACATTATCAAAACAAAT
GCATGGAAGTTTTTACTAATACGATTTTGAAGATAAATGTCGCTAATTAG
CAGGTGATAATATTGTTATTAAATTTTTGTAGCAACGTTTTTGTTTGAAT
AAATCAATTTTCATTAAGTTTTCACTGAAAATGTTAATAATAGCTCTGGA
AGATGTTTCTGAATGGATTGTAAAAGTTGGCTTTGTTCTGCACACAATCC
TTTAAAATGAATTAAAATTAGATCCTGCTTAAAGTTTTTTTTATGGCTTT
TGCAAACATTTGTTTAACATCATGATACCCGATTTGGTTAGGTTTGATCG
GAGCAGGGTTTTTTACTTTTCCGTCAGTGGATCCTTCCACCCACTCAATA
TATCTGTTCTATATACATTTCTGGGCTNNNNNNNNNNNNNNNNNNNNNNN
NNNCCATCGAAGTGCGTAAACAGGCACAATGTGAATACGAAAGGGTTGCG
TATTTTTTTGTTGTGCTCACCATGGATGTGTGGCGAAAAATCTGTTGAAC
CAAATAATTTTATAAAAGTGGGTGTTTTATTAAAAGTGGAGCGCATGATT
GCCAAAGGGCCACCGAGTCTCGGACTGACAGTGAGGCTGGCTGAGACCGG
AACTGGGAACGCAACCAGGACCGGCTGCGAAAGTCTATTGAAGCGAGCCC
GGCGAAAGGCGTCGGTCCTGGATTNNNNNNNNNNNNNNNNNNNNNNNNNN
NNNNNNNNNNNNNNNNNNNNNNNTTTAGGCGAAGGGGACACGCCCAAATG
GTTTTTATTTCTTAGAAATAAGTAGCTGCCGCTGTGCAATCGACTTTGAC
TTCCACTTCGANNNNNNNNNNNNNNNNNNNNNNNNNNNNNNNNNNNNNNN
NNNNNNNNGCCATTTTACGCCTGTTGTTCTTGTTTTTTTTTCTTATTTTT
TCTTCATGTGACGACTGTTGCTGCTAGTATTGTTCTATTGATTGGTTTCA
TGTAAGCCCAGTTGATCATTTTGCCGATTATGTGCTGAAGGGGCGTGGCA
ATACTTGAACTATTGCAATGCCATTTTCTTCACATGCGCGAGATGCGAAT
GAAAAGCTCGTAGACATCTTTGCCGAGGGTAAGTTGCTTTTGTCCTCAAT
CTTAGAACTGTTGCGGTTCAAATTGAGAACTTCATCTGAAGAACGTTTAA
CACTTCGCCGTAAAGAGTACTTTTACTTGATTAAAGAATGATTCAAGTAT
GTGTTTTGTAAATGCTTTGTTTTCATGCTACAGGGAGAGAGGAGGATTCC
ATTCAAATTATGTACATATTTCATTAATTTGAATAGCTTTGATGAACTGC
GATATTTAGTAATAGGAACCCAATTCATAGTGTTCAGTAGTGTTTAGGAA
AACACAGCATGCACAGATTTCCATAGGCGCTCATATTTTCGCTCTTAATG
ATGATGACGCCATCGGCGTCGTTGATCTTGCTGCGATAAGCTGTAAAAGG
CTTATAAGCAACTTTTGCTACTTTAACTTGACATCAATCATGCGAGAAGG
GAATAATGCATGAGGAAGGGGTATTGGCTGAAGATAGGGACGCTGGCTTC
TGTTAAAGACCCACTCAAAATGCTTTTAAAGTTTCGCTTGGTAATATACC
CTTGATGTGGCAAAATGCGTATGTTGGGTATAACCAAGTTGTGCAAATGT
TTGTGACTCGGAATCGACATCAATAATATTATAACTCATATAATAATCGA
GTTGATTCAGCTACNNNNNNNNNNNNNNNNNNNNNNNNNNNNNNNNNNNN
AACAATTTAAATATACTTTGCATTAATTTGAGTAAGAGTAAGCTTCGGCT
TACAAAGTATCTACAAATCGAGCAGCATTGTTTGCTGTCGAAGTTCGTTT
TTGTTGTCAGCGCCAGTTGCCGGCGCTTTTACAAGCCAAAATGGGAATTT
GCTGATGTAAAGATGACCGAACATAATTTTTGTGGGATTTCTCAAAAGCA
GGGCTGCATTCAGCGGCATNNNNNNNNNNNNNNNNNNNNNNNNNNNNNNN
NNNNNNNNNNNNNNNNNNTAATTTGATATCAAAGCGTTGCCGCATGAATA
GGCAATTATGCACAGGTGCACAGTTCGGCTGGCTGCCACTGGGAGTGCAA
CACCTACCGATGCTGATCAGCGGCTAAAGAATCGAGACGAGTGTTGAAAT
TGCAGCGTAGCGGCGCTTTCTTCATTTCAGTTATTCTCTGCCTTAATTGA
ATGTCAGCGCTGCGTGGCNNNNNNNNNNNNNNNNNNNNNNNNNNNNNNNN
NNNNNNNNNNNNNNNNNNNNNNNNNNNNNNNNNNNNNNNNNNNNNNNNNN
NNNNNNCTGTGCCAGCTGTGGAGCTATGTCTTCCAGTGGCAACAGGGCAA
GATGATGCTGTGNNNNNNNNNNNNNNNNNNNNNNNNNNNNNNNNNNNNNN
NNNNNNNNNNNNNNAGGCGGTGGTGGGCGTTGGGGGCGTAAGCATTGATT
GAACGCTCAATTGAGCGCATGAACAGGCGATCATTGGTTGCTGCGCTCGC
CCTTGTCTCAGCCCACACTCTACGCACTAAGCGATTTAAGCTTGATGCTT
TGATTGATGGGTGTAAGCAAGTTGGATGAGTCGTAGATTATGTTCGGCTT
CGATCGTTTGGCTGTTGTTGGAAGCTTGAGCCTTGAAGGCAATTTGTCGA
GCATTGTGCCCCCCATTACATAATCACATCCTATCCTATCGAACCAAAAT
GACATGGTCTAAACTCTTAACGCTTCCCTTGAAGAGATTGTCAGAGATTG
TCAGAGCGCCTTTAAAAGTGGTCCACGTAGTGGGATACAGATCAATTTAT
GGATATACACACACTCGCAGCCATAATTAAACATTTATTAAAATTCAATT
GCAGCTGGGGCGGGGGGATAGTCGACCAATTTTTCTGCAAAGTTGCCAAA
CTAGCATGGCAACTTTATTTGTTCTGGTATTTCTGTGCAGGCCTACGTTG
GCCAACAAACGTTGTTTTCTTTTTTATAAGCTCAAGCTACATTTTTCATT
GACTCCAAAATGAAGTGTTTTTTGCAATGATTTCGTACGACTTTCGACGT
GAACTAACTCGGTAGATGTGTTCCAATCACAACAACCAAAAAGAGTATAG
TTAAAGCTGACCCACTTCAGACTAGAAAACATAGATAAACCACTTGATAA
AAAATNNNNNNNNNNNNNNNNNNNNNNNNNNNNNNNNTTGCAATTGTTTC
CTTATTGGTTAAAAGAAAAATTATTTTGCTGTCAACTAAATTTCACTTGG
AATTCAAATATATTTTAATATAAAATGTTATAATTATTAATTGCATTAAT
ATTGCTTAAAAAGTAAGTTTTGGCAAAAACTGAAAGTAAAAGAAGTTGGC
CCGCACAAAGCCGGTTAATATCGGTTACCTGAGTGTGTGTAAAAATGTGA
AATGGATATTATTGAATAAAAGTATCTTAGAGCATCGTGTAGTTACTAAT
GCCAGCCATGTATCTTGTTGACGGCCACATACTCGTACCCAAGACCTCAA
GTCATTTTAAACATGACCAGATAAAAATCTAATAAAGTGCAGCGCGTAAA
CAAAATGTAGTCAGCGGAGCCACAAGCCAGCTCCGCTCGATGCAAGNNNN
NNNNNNNNNNNNNNNNNNNNNNNNNNNNNNNNNNNNNNNNNNNNNNNNNN
NNNNNNNNNNNNNNNNNNNNNNNNNACGAATACNNNNNNNNNNNNNNNNN
NNNNNNNNNNNNNNNNNACCTGTATGTGCTTAGTTTGACGATGTGCTGCA
TTTTTGCGCGGCTCTTGCGCCTGCGTTGCATTAAACCAANNNNNNNNNNN
NNNNNNNNNNNNNNNNNNNNNNNNNNNNAATAAATATTCTCCTTAAATTC
GTTATTATAAAGTTGGGTAAATATGTTGCCGAGTCCACAAGTTGAGTCGA
TTTGGTCGATCATTGTCAATAGCCTTGCACGCTCCCTCAGCAAATCGATA
ATTAATTATTTGATCAACATATAAAATTGCATATATTTACTTATATGTTG
CACATATTTTTTATTATTATAAAAAATCGCTTGATGTAGCTTAAGTTATT
TACATTTTCTTCATTTTATTTGGGGCATTATATATGTTATTATTTTACTG
CATTTGAATGAATTGAAATGTACGAAAAATGCAGTTTTGGTGCAGGGTAT
TTGGCCAGTTAGGCATTCCTGACAATAGCACACTTTTTGTGCTTATTTTT
TTGTTCATGGTTGTTGTTGTATGTTTGCGGCACACTTTGCACTATCGAAC
CATGCGGATCTGTCGACAACGTGGAGTCCGTTGGCGTTGTGGCTGCTTCG
TCTCCGATGTTTTGCAGCCATGACACTTGCAGGTGTGCCTCCCCCAGCCA
TTCAGATTGGTGGGGCGCTACGGGTCAGGGAGGGATGGTAGGAGCGGAGG
GATGGGGGTTCTGGGGCGTGTCAGGGTCTGGTTCTGCTGGCAGAGATGTG
CATAGCCAAACCACGTCGCAAAATTAATTTCATGTTACATACGGCATGAG
AAAAAAAGTAAGGAAGGAATTTTTAATTAACTTACATGGCGTATAAGTAA
TATTAAATTATTGCCAAAGACTTGGTGAAAAATGTGCGGAAAAACTGGCG
CAGTCACCGACAAGCTATTTTCGCATCGGTCACGTGGGCACATCTCGGCC
AAATTGCGTCCTTCCTGGCATATTAAGNNNNNNNNNNNNNNNNNNNNNNN
NNNAGTGGGGTAGGTAAGATGATGANNNNNNNNNNNNNNNNNNNNNNNNN
NNNNNNNNNNNNNNNNNNNNNAGTCACGTTAATACAATTTGCGCTCGTTA
CGCGGTTTACAACCCTCGCCAAATTGAGAATCTCAGTTTTTAAAATGCAC
CCCCGCATCCAGGAGGAATTGGCTGGGGTCATTCAGTGTGTTGGTTGTGT
TTTGTCATTAGTTTCATTTTATAATTTATTAACGTCAACATTGCACAACG
CACAATTCAAACAAGGAGGCAAGTGAAGTGAAGATTTTCCAACTGTTTTT
GAAAAGCGTACATGATGCGTTGCTTGATCACGTGCTTGCATTAGTATGTA
TTTGANNNNNNNNNNNNNNNNNNNNNNNNNNNNNNNNNNNNNNNNNNNNN
NNNNNNNATTTTGTGCTAGCTATGCTTATTAGGGTGTTCAAGTTGTTGCC
AACGACATTTGGCTTTAAATGACCAACGAAGCGGATGCACTTTAATTTGA
CAACAATTGCGTAAATTGCCTCGTCATGCTGTTTGTCCTTTGAATTGAAT
CCACATCTCTGACTGTANNNNNNNNNNNNNNNNNNNNNNNNNNNNCTGCT
CGACTTTTGATTTTAATGGCTGCATCACCCAGACAACAACTGACACTAAT
GTGTCAAAGGTCACGTGCCATTCGTTTGCGACATTTCTAGATTTATCTAC
AAGCTTAAAACTTGAAAGTGTCTGCCACTGTGGGCGTATGTGCCACATNN
NNNNNNNNNNNNNNNNNNNNNNNNNNNNNNNNNNNNNNNNNNNTTCAGCC
TAATTGTTACTGCTTGGCACATTTGCCGAATGTGCTAAAGAATGGTTTTA
ACATAATTAATAATATATTTGAACAATTAAGCAAGTGGAAAATTTATATA
TACGAGTACATACATATATTCATTTTTTAATGGCAATTCAAAGGTTCACA
ATTAAACAGTTATCTTCGGTGTAAATACANNNNNNNNNNNNNNNNNNNNN
NNNNNNNNNNNNNNNNNNNNNNNNNNNNNNNNNNNNNNNNNATGTCGACT
AATATCAGTCAATAAAAATAAAAAAATAATTAAAAAGTAGATTAAATTAA
ATTACAAATAATATTTAATATTTTACATTATAAAAAAAATGTAAAATGTA
TAAAATATCGGTGGGTATTTTATTGCACAATTGGTTCAACTTTTGTTGCA
TGGATTGGGGATAAAGTATAAATAAATCCAAATGAGACCAAATATAACAA
ATAGTTTGTATGAATTAGTTAAGACGGTTAATATTTTGGGTTTCTTTGTC
AATATAATCTTAATTCCACATTTCAAGATCAATTGCCGGTTTTTTCCACA
AATATCTGATTTATAAAACTTTGTTTCCATACAACAAAATCTATGATTTG
AGTAAATTTGTATTTTATAATATGTATGAATATTCGCATTTGGCAATAGA
TGTATTTATTACAATATATTTAGCAAGCTTGGAGAGAATATATAAGAAAA
CTAACAATTTGCTTATAGGAGGCAGAGACTCTTTAGTCCGAAACAGGGAT
GTAATTTAAGAAATAATTGCTGCAAAGTGTTAACAAGAGTTGCAGTGTAC
TTACAGCTATCGGCTTTAAATATATTAATATGCATATTCAGTATTTCCGC
ACACGCATATGTATGTCATGAATTAGTATTAGCTTAGTGAATAAAAAAAT
AAACACATATATACAAGCACACATAAGTATACATATCGAGTTGATTCTGT
CAAGATAATTTACTATCCGCACCTTGTTAATATGAAATTAATGACTGCAT
TAGATAAATTACATTCCAGGTGTGGAGGCGCTGCTGCTGCCTTTCATTAG
CAATACGTGTTGCCGNNNNNNNNNNNNNNNNNNNNNNNNNNNNNNNGTGT
GTGTGTGATTACAGTCGCCAGTTGTACTATTTAGTAGCAAGTGTCAAGCA
TGAACAACGACGACAACTGAGGCATCGACAGGGACAAGAGCAGTCTACAA
ATTGCCACTAAACCATCGATAAGCATCGATGCCAACAGCAATGGGCTAGA
AACTTGAAGCCAAGCCAAACAAGGACATGGAATCGGACAAGGACAACAGG
CGTCTTGCTAATGACACTCCATATCTCCTGTTCCATGCCTTGGTGCTCTT
TGCTTTGTTATTGTAATTAGCTTGGCCCCCCTTGGCCTGCTTGGCCCCCT
TGGACCCTTTTGGCCCGCCTGACACCGACCTTCCATTCGGCGAGGGTGGT
ACATTAAAATATGATTAACTTTCTGGGTTATGCCGTTGTCGTGTCTATTT
AATTACAAATGAAGTCTCGCTCAAAGTTTCCTCATACACTCACGAATAGG
GTTGGTTTATAACATCATTCGGTATGAAGCCAACCATTATCAACAGAGAA
AATAAAGCCAAATAAATAAAATGTTGTTCTGGCAGGATAAGTAATTTCTA
AATTTAATATAAAATAATTGTTATTCAGTACTTGGCTTATGTATATATAT
AGAGTACATATATAAAGTTTAACTTAATTAATTTGATTAATTTTACTTGC
ATCGGCGTGTTTTTTCTCAGGATATATGTTGAATTTTAGGCAACTGCATT
TGCTAGAGCAAATAGAATTCGACGTGGTTTGTGCCNNNNNNNNNNNNNNN
NNNNNNNNNNNNNNNNNNNNNNNNNNNNNNNNNNNCTTGTGTGTCTCCGC
CCTTATTTTTATTTTTGGGCATTCAGTGTGTTGGCGTATGCCATATCCTG
CGCTAACTAATGACACTTAGACGAGTTGGCTGTTTTCGCTGGGGGGTTCT
GGTGGCTGACAAAAGGCGCTAATCTATATTTGACGTGTTTAGCGTTTACG
CTTTTCTTTGGCGGACCCCAAAGTATCTGGCCGATTCAATCATAATTATG
TGATTTCAATGGCCCTCAATTGTTGTACAATAATTGTATTAAAATGGCGG
TCCCTTAGACCATATCGTTCAGTCAAGGGCCTGTTCATATCGCCATGTCT
TGATTCTCTTCNNNNNNNNNNNNNNNNNNNNNNNNNNNNNNNNNNNNNNN
NCCGCATTTTGTTAAAAGGTGACAATTAATTTGTCAATAATGAAAATTGT
CACCAGGGCCAGGGCGCCACGCCAGGTAAAAGGTAAGGCTAATTTTAATA
TCAGTCTATTCGTTGTCGTGCTCGTGCCTCATTTTGGCCATTATGCTTTT
AGCCGTACTTCTTGCGGCGCGACGTCATATTGTTATATTAATGATATATT
GTCTAGCTGACGGCTTGGTCAACTTAGTAATTTTAATTATTTTGTCATTT
GTATAAATTAAAATATTTTGTCGCTGCCGTTGTAGGGTTAACCACTGTCC
GTATCTTATATNNNNNNNNNNNNNNNNNNNNNNNNNNNNNNNNNNNNNNN
ATGTGGCGTATAAATATGTTTTTGCATGTGTTGTTTATTGAGTATTGATC
ATTTGGTTATGGGCTTTCATTAAGCAACTGTGACAACTCAATTAAGATAG
TAGCACATCATTTTGGACAGTGTGCTCAATTAACAAAATACAAATGTCTC
ATTAATGCACTTAAGCTTAAGCAAACAAACAAAAACGCTTGAAAATTAAT
TTTTAGCAGACTAGTACTAATTGTCCGATTATAATGAATCTGGTTGTATA
TTATCAGTATTATGTTAACTCCTTATGCTGATCAGGCAAACATTATATGC
GTCTCATATCATCTGTTGCAATAAAGAACCCACGGCATGAAAAGTCATAT
TCCACTTAAAACAAAAAATAAAACGGGATTGGCAATGATGGTTCACACTC
TTCTTATTATAATTCAAAGAGTCGGAGAATGAGCTTTAGCTGCGTTTCGT
TCCAAATGAGAAATTTGGTATGATTTTAAGCGCCTGGCTGGCCCGAAAAT
TACCAGGAATCCCTTACTTAAGCGAATGGATCTGTAGGGAGCGACAGACT
AGGAGACAGNNNNNNNNNNNNNNNNNNNNNNNNNNNNNNNNNNCCCAAAA
ATATGTTGAGGACGCGAGGCGGTCCAAAATGGCCAGAAAAACGCAGAGGG
