# Supplementary material for: SMCis: An Effective Algorithm for Discovery of Cis-Regulatory Modules
Source: PLoS One. 2016 Sep 16;11(9):e0162968. doi: 10.1371/journal.pone.0162968 (PMC5026350; doi:10.1371/journal.pone.0162968)
Supplement: S1 Datasets — (ZIP) [file pone.0162968.s001.zip › dataset/Drosophila/Masked/dgri_gh14219.fa.masked]

>scaffold_14624:1536116,1576115
TTTTCATTTGTGGATGCTCGTTGCTAATTAAATTTGAAGTTTCTGAAGCG
GCACTTGAAAGGCAATTGAGCTGGACTGGAGTACACTGAGAGCGTTCATT
AAGGCGTGATTATTGCTTAATTGTTCGATGGATAACAACAACAGGTCTTT
TGATTTCGCTAAGGCGGATATATCTCAATGAGTTCCACCCGCCAGCAGCA
GCAGCTGAATTTGCTCAAAACGTTTAGAATTTCAAAAGGCCAATTTGAGC
GCTCATTTTGATTAGTCGCGCAAAAAAAAAATACATAAAATAAATGTATT
TAGAAAAGAAAAGAAGTGTACTTGACACTTCCGCTAAGTTGACAGCCGTG
AAAATTGTCAACGCTGTTGTGAAAGGCGCAAACAATCGAATGATAAATGA
ATGATAATAAAAAAGGGGCGAGCGATAAACGATAAACTGTGAACGTTTGC
CAGCTAAGTGCAAAAGAATGTCTAACAGGATTAGCATTCACAGCGCTGAT
AAATCAATCAAGATTAAGCCTTAATAATTGCTCCGTCTATTTTTGGCTGC
CAAACGCAGTTTTTCATTCATTAAAGAACGCGGCAAAGGTGGTGGCACTG
ACCACTCGGTTCAAGTAACTTGCCACAATGGAAAGGAATGTCGCAACAAC
AACAAGTTGTCTTTCTAGCATTCTTTTTTTTAGAACGTACATATCACAGC
AGGGGGGTAACCAAATATATGTGACATTATACTTATACATAGTATTTTTT
TGATAGCCCTTCTGGGTGCATTGTTCTAAGCGTGGTCGCATTGTTATTAA
CTTGGTTGGCGATTTGTGTGTCAATGTTAAATGCTCAGCTGGGCTGTTAC
TTCTGCAATTTTAGACATAAAAGGCAAGGCGAGCCGGCTCACTGGTGACT
AACCACGCCACGCCGACTGTTAACTTGGCTATAAGTAAGTGGCTAACTGA
CTAACTGGCCAGTCGCCCATTTTGCTGCTTGCGCCTGTGCCTGCGCCTTA
CTCTGTAATTTTAGCATATGTGCGAAGGTGTTTTTGTTGCTGCCAACAAT
TGTTAGATTGAATCGCTTAAATATGATCTACAAATGTTAAAGCTTAAAAC
AATAACAACAAAAATAGCGACAGGCGACAGTCGCCAAGCAATCGGCGCCC
ACTCAACTCCAATTGTTGTTTTAGTTGTTGTTGCACATCGCTGCGCTGTC
AAGCTGTTTGCATTTATGCTCGAAAAGCTGCCGGATGTTGTTGTTGCTGC
TGTCGCCNNNNNNNNNNNNNNNNNNNNNNNNNNNNNNNNNNNNNNNNNNN
NNNNNNNNNNNNNNNNNNTGATCTGCATGCAGAAAAAAANNNNNNNNNNN
NNNNNNNNNNNNNNNNNNNNNNNNNNNNNNNNNNNNCGAAATTGTTTATG
GTTTTTTTTACTGCTATTTTCAATTTCAATTTACGCCTTTCCATTCGCTT
TGGCTTTTTATTTTTATTAGCCATAGAAGTGTTTTATGTGGTTTATCTCG
ATTACAATTAGTAATGCTGATTTTGCAAAATGCAATAAATATATTGTTTT
TGTGTTGTTTTTTTTGTGTGCCAATCTGTGCAGGGCAAGTTCGTGTCCTA
AGTCTTTTGTTTATTTTTTTTCGAGGCGTTTCGAGTTAAAGAGGGGCGTT
ACTTTTGCTTAGCATTGATTTGATTTATGCCTAGCACACATTGAAAACAC
ATTGAATAGGGAAGGTCAATGCTAGATTGTTAAATTTGCTCAGAAATTGA
ATAATTATGAGCTAATAACTTTCGCTTTGCATATCTGACACAACTTTATT
CTGTATCCTTAGCAACCAGTTTCACGTTGTCATCATTTTGCGGAATGAAA
GTCTATTTTTAGTCAGACTCTGAAGATGAGTCAGGCTTCTTTTGTAATTA
ACTCTACTTTTAATGCATTTAGCGAATGAATTAATTTAAGAGCTTTTTAA
GAAAGAAAGTGAGTTTTTTCTGATAATGTCGGAATGAGGGCATTAATTAA
ATATGTTATGCAATAATATACTTAAGAGCTACAAGAGAACTTTAAGATAC
AGATATTTTTCATAATTTAAATAAACATGGAGTTTAATGTATTCAGCAGC
ATTATCTGCCACTTAGCACCCACTTCAACATAGCAGCATTTGTCAGTTAA
TTATGACACTGACAAGGTTCGAAACATGCAACACACTCCACAAGAGGCAC
AAGCCTCACTTCAAAAGCAGCCGCTGCATTCCAACGATGTCTTAATAGAC
CCAATACAATATTATTCAAATGTCATTTAGTTAACTGCCGAGCATGACTT
ATGCATATCGAGAATTGCCATGAAGATATTGCTGCGAAAACGAATAATGA
TTCAATTACGCAAATTCATTAAAATAGATATGCGCGCCGATAAGCTGTAC
ACTCAGAGAAATTATATAGTCGATTAAGTGCAAACGAATATAGGTTTGTT
CCGGGATAAGTTAAGATTTGACTTGATGGAAAATCCTACATCAGAAAACT
AAGAAGTTTTCAAAATCCAGAAAAAAACTGATTGTGAGATCGGGGTACGA
AATAAATCTCTTGCAATAAGATAATTATTTATTTGATTATATCAAATAGG
TGCTTTTGTCAATTCGTGACATCAATTGCATTCTGCTTGCACTTAAATTT
AGAACAGCGTTTTCGCTGAGTGTGCTTATATTGTAAATGCATCATTTGCT
ACATTTGCATAAAAATCGCATTGAGGGATAATATTTGCCAGGCATTTGAC
ACGAACACAAGCTTAATCATTTTCATTCTGTACATTTCAGATGTTGTGCT
GCAACTTTACGCGGNNNNNNNNNNNNNNNNNNNNNNNNNNNNNNNNNNNN
NGACAGAGTGAGCTCATTGCGGGCAATGAGTTTCTCAAACTGTTTCTGGA
CCATGACGAACAACAGCGCAGCCTGCACAGCGATGAGGAATACGATCTGG
TTCGACCCGGTTCCGGTCGGGCACGCAGTCTGGAGCACAAGACCCGTTAT
CGCAATGCGAACGGACAACTGCAGATGGATGCGGAGGAGGGCAAACAGGT
GGTCAAGCTGGTCACAACGGGCAGCAAAATTGTCTTTCTCGAGGATGCAC
CCAGATCGGCCACAAAGCCCAAGGCCAGCAGCGATGAGGTCAAGGTTGTG
GCAGTTAGCGTCAGTTCATCCAGTCGGCGTGGCAATCGCATTAGTCGCAC
CCAGGCACCGGCTTTTAAGAGCATAGCTCACCGAAGCAGTGCACCCAGTG
CAGCTGGCCGAGATTTCGTCAATCGTTCGCACAAAAGTGAACTCTCCATT
GAGGAGACGGAGCCACGCCTCGCTGCCGATACAATGGATGTGGACGGTGA
TTCCGTGAATAGTGCCTCGAATATACAAAATGTATTGGCGGCGCCACTGC
TCGCCGCAGCTGCCTCCAGTCGTTCCAGCTCGGTGGCGCCTCGACGAGCT
AGCGGCGCTGGCGGAGCAGCAACAGCGACAACGTCATCGCCAACTGCGAA
CGACACTCATGAGAGCGATGACAAATTGCTGCCATTCCAAACGGTCATCT
ATCACGACACCAAGTCCGGCCATGGCCCCCAGTCAAGATCAATATCCTAC
AGTTCCATATCACAGAATGTGGATGATTGGCATCCATCATCTGCGGATGA
CATCCTCGCCGAGGCACAACGCAATGTCAGTGATAGTTTAAAGCCCATGG
CTCGAATTGCGTCGGAGCCATCAAAATTCTATTCGATACCATCGAAAATG
TACAGTGTGCCCTCGAAATACTATTCGGAGCCGGCGAAGGTCTACTCCGA
GCCAGCAAAAATGTATGGCCAGGTGGAGAAAGTGTATTCGGAGCCATCGA
AAGTGTATGGGCAACCCTCGAAATTTTATTCGGAGCCAGCGAAAGTTTAT
TCGCAGCCCGCTAAGGTTTATGGTGAGCCAGCAAAGACCTACTGGCCAAC
TGGCACTGGTTTTGGACACAGTCCGCTCAGCACGACCAGTTCACCCANNN
NNNNNNNNNNNNNNNNNNNNNNNNNNNNNNNNNNNNNNNNNNNNNNNNNN
NNNNNNNNNNNNNNNNNNNNNNNNNNNNNTGTGCCACCGGGCTCTGCCCC
AAGCACCTTTTTGCCCTCGCGTCGACCAGCAATTGTGTCGCGGATTGCAT
TCGGTGAGGCTCAAACCNNNNNNNNNNNNNNNNNNNNNNNNNNNNNNNNN
NNNGCAGCAGCGGCCNNNNNNNNNNNNNNNNNNNNNNNNNNNNNNNGCAG
ATCCATGGCAAGCCAAACAGTAACAACCAGCAGGCCAAGCACTTGGCAGC
AACATTATCATAACGCTCATAATCATCGTTTGNNNNNNNNNNNNNNNNNN
NNNNNNNNNNNNNNNNNNNNGCGTCGCGTACTCTTCAATTTGGATAAATT
ACCTTATGATTTATTGAATGCACCGCAGCCAATTTTATCAAAGAGTCCAA
GTCCAAGCGACTACCAGCAGCAACATCATCGTCCATGTTGGGAGCAACAA
CAACAGCAACGGCAGCATTCATCACTGTCGCTTCAACATTCTAATCAAAA
TGCCAAAGGATTGCCCAACAACCGAGGTGAGTCTTTGCCNNNNNNNNNNN
NNNNNNNNNNNNNNNNNNNNNNNNNNNNNNTTACACTGTACTACAAAGTT
ATAGGCTTTTGCGCCTTGGTAAACAACACTCTTTAAGTGGGCGTCTCTCA
AATTATGAAGCTCTAATTGCAGACCCTGCAATTTAACCCAATCTATCAGA
CTGGCACAGTGCACTGCAATTAGTTAGAGAAGAGGCAGCGCACACTTCAC
TCATCATGAATTTATCAAATGCTTCTCGCTTGGCATCTGTAATTAAAGAC
AACTTAACGCTAGCCACAAGTTGCCTGAAAAGTTGCAAGTCCAAACTTGA
ACTCATCAAATGCTTCTCGGTTGTTGTCACAATTAGTGGGAATCTGTAGT
TAAAGGCAAGTTAACTCTAGCTTAAAGTTAGCTGAAAAAGTGGAAAGACT
AATCTTGAACTTATCACTTGCTTCTCGCTGCTGTCAAATCAATGCGGTTT
GGCTTGCACTTAAAGTGTAAGACTTTAATTAAAGAAATCAGCAGAGAGAG
TTATGAATTGCTTCTTGTTGCTGGCATATCTTGCAGTTTTGCATTTCATC
ATCTTTATATATTAATCTAATTAAAGCTGACTNNNNNNNNNNNNNNNNNN
NNNNNNNNNNNNNNNNNNNNNNNACAGATAACAGCAGAGCGGAGTTTTAA
TGTTCTTTATCTTTAATTTATTAATTTATGCTTTCTTCAGACTTATTTAC
TAATCAAATGATTTTCGCCTGTAATTAAATAAAACTTAGCTTTAGTTTTA
AGACTGCTGAAAAGTTGAATTCATTATATGATTCTCGCTTGCTGTCAAAT
CAATGTAGTTTGGCTTGGACTTAAGTTCTAAATCTGTAATTAAAGATAGT
TGGTAAATATACTTTCAACTTTCATTATCTTTAATTAACTCGCTTCTTGT
TGCTGGCAGATCTAAGCTAACTAATACTGAGATAATCAAACGGAGCTTTC
TCTTTATTTGACTCTTTCTGTCTGTGCTCATTTTAATTGGGTTTTGGGGT
GGAATTAAGGGCAAGCTGGCTTAAGTCTGTATTTAGGTCTGCAGCACAGT
GTAATAAGCCGAGACAATATACACTTAACTTGGCTAATCTCCAAACTTAT
CATAGGCTACTCTCAGCTAGAGATTTCAGTTGCATTCAAGTTATGAAACT
ATAATCTAGTAACTGCAACTTTAGGCTTGTAACTACAAGAAAAAACTGCA
CTTAAGAAAAAAAATCGCTGAGAAAAGCTGAGCCATTCAATTTGATAACT
TGTTCCTGAATTTTAGAATGAATAAGTTCCAAAGAGGATTTTTTGCACTT
CTCCTTTTTTAAATTCATTTCTTAATAGCGGAAAATATTGCTAGAAATTT
AAAAGCAAAATATTATATTATCTCAGTGGGATTTTTTCTTAGTGTATAGC
AACTTTTAGCTTGCAACTGGAAGACAAAACTAGCAACGACAACGCACTCT
CAACTTAAAAAAATCTTGAACTTATCAAATACTNNNNNNNNNNNNNNNNN
NNNNNNNNNNNNNNNNNNNNNNTGTAATAGATCTAGTCAAGTGTGTTTCC
AAATTTGCACACCACNNNNNNNNNNNNNNNNNNNNNNNNNNNNNNNNNNN
GCATCAACATCATTATCATGGATCGCCAGCAACAGCATCCGGCAATAGCG
CCTATTCATACAGTTCCAGCTCGAGCAGCTCATCATCCTCGTCCTNNNNN
NNNNNNNNNNNNNNNNNNNNNNNNNNNNNNNNCTCCTCCTCAGCCATATT
GCCACACTTTACAACTGAACGCGCCGAGCTATATACACCGACCCCCGAGC
AGAATTACGAAATTGAAGAGTCCGTAAGTGTGATGACAAACGGACGAGCC
CATGGACTGCAGCAGCAGCAGGGTGTTGGTGCAGCAGCAGCATTGGTCNN
NNNNNNNNNNNNNNNNNNNNNNNNNNNNNNNNNNNNNNNNNNNNNNNNNN
NNNNNNNNNTGCAACGTGGTCGTAATCGTGGCATAGACCGGGGACGTGGC
TCGGTGGTTTACAGCGGCAAAGCAAATGCCAACGACTNNNNNNNNNNNNN
NNNNNNNNNNNNCTNNNNNNNNNNNNNNNNNNNNNNNNNNNNNNNNNNNN
NNNNNNNNNNNNNNNNNNNNNNNNNNNNNNAGTCAGATGAGGAGGATAAG
GTCGCCTATGTGGTGGAGGGACGCAACTATCGCAAATATCGCGTGGAGGA
GAAAACCGATGACGGGTTCATCGTTGGCGAATATGGCGTTGTCGATCACA
ACGATGGCAATTTGAGTGGAGTGCGTTACACAGCCGATTCGACCATTGAT
CGCAGTTTGATACAAAAGGCGTTGTTGGCATTTCTGAAGCTCAAGTAGTT
GCCCCGTTGCCTAGTTGCCCAGTTGCAGAGTCACCAGCTGCCCCAAGACA
GAGCTTGGCCCAGCTGCAGCTTGCCCCAGCTGCTTGCCACACAGCTGCAG
CGGCAAACAATTTATTTCATACACACATGTGATCCAAGTCGTATTGTAGT
TAGCCTAGCTTAAATTAAATATTAACTAGCCTTCATTCCATTTGCAAAAC
TTCACAAATGACACCAGCTGAAAACTGACATTGCACCAAGAGATTAATCA
TTCGAGAATGCAAATGAAAAGGCAAAAAAAATATTCAAAGCAAGTGAAGC
GTTTTTTTTTTTTTGATTTGTGCTTTCAGAGAAACTGTCAGCTTAAACTG
ATATCGTTTTCCCGTAATTAATCGCACAACCTGTGCTGACATGCTGAAAG
ACTTATGGAATTAGTCGAGCTGAAAACCTGAATTGATATCTTTTGACACT
TATGAACTTTCAGCAGTTAGTCATCGGCAAGCGGAAGGCAACAACTTGCT
TCCACAAAGCTCGCAGGAAGATGGCAAGCGGCTTTCATTTGCTTGCATAG
TATTATTAAAGTTCTAAGCTTTTCGTAGAAGCTTTCGCAAGCTCCTATTT
AACAGTTGATTAACATTTGACAGGCAATTTTAGTTTTCAGCTAATGTCAT
TTAGAGTTGAGTTGAGTTAAGTACTCATAGTTAGATTGTCCACCCACGGC
CACAAAACTATTTCTATCCTACTTTAATCCTAATCNNNNNNNNNNNNNNN
NNNNNNNNNNNNNNNNNNNNNNNNNNNNNNNNNNNNNNNTTGTATGCTTA
AACGAATTTGTTTTAATGTTTAGTTAATGTTTTAATNNNNNNNNNNNNNN
NNNNNNNNNNNNNNNNNNNNNNNNNNNNNNNNNNNNNNNNNNNNNNNNNN
NNNNNNGAGCAGCAAAATTTTTACCTAGCAACTTGCCATAATTTACTCAT
ACAAACAAACTTGGCCAAGTTAAATCCATATTTTTGTTTGTTTTTCTTTT
TGGCCCAAAAGCACGTAGGCACCATAAATGCATAAATTCCTATCCTAATT
AGAGACTAAGTGAACTTGTAATGTGAATATATACAACAACAACAAAAAGT
GACAAATCGAGTAAATTAATAATAAAAAATAACTGAACTAAACTGAAAAC
TAGTCGCAATAATAAATGAAAGGGGCAAAACTGAAAAAAGGCAAGCTGGC
AAACTGGTAACCCAATGTAAATAGCCACTTAAAATTGATTAAAAACATGC
CAGCAAGGGGGCCCATCTGGTAACTGACACTCACGACAATATCATTAAAC
TTTAATTGATATCAACAAGTGGCACAAAGGGATGCACAAACAACAACNNN
NNNNNNNNNNNNNNNNNNNNNNNNNNNNNNNNNNNNNNNNNNNNNNNCGG
AAACAGGAGAACAAAAGTCTNNNNNNNNNNNNNNNNNNNNNNNNNNNNNN
NNNTTTGTTGCATTGACATTGTCGTAGAGAGAGAGAAGCATTTGGTCAGT
CAATTAAGGGCCACGACTAAAATGTGCTCGTTAACTGATCTGTAATGATG
ATGATATTGACTATCATTATGATGTTGCTGGTAATAAATGCAGGGCAGCA
GAGGATCTCCTCCTCAGCTAAAACTGTAAAAATACAATCTGAAGGTCGTC
TGGAACGACCTTGCTTGCGGTCGGAGCATATTTGGCGTCTGCGTGTCGTC
ATTTGGTTTTTATTGCATCCNNNNNNNNNNNNNNNNNNNNNNNNNNNNNN
NNNNNNNNNNNNNNNNNNNNNNNNNNNNNNTGCCACAAAGCACAACAGTT
TCCACCACTGATTGCATGCGCCAAGCGAACCGATGCGCTATTTATAAATA
AGTATGGCCCAAGTGGAGCTGAAGACCAGCTTTGGTATGTCATCTTATCG
TTGGCCAGCAATCAGAAGCACCCAATGCTCCAGCAATATTAACCAGTGTG
TGTGTAAAATACTGCTGGGCCCATAAACTTGGCCAAAAGAGAATGTGCCG
CATTCAGATCTTAATGCGAAAATGCCTGGCCAGACACTGAAACGAAGGCA
GAACTCAGAGGAGTTAAAATGGTGCTGCTGATGCTGTGGCAGATGCNNNN
NNNNNNNNNNNNNNNNNNNNNNNNNNNNNNNNNNNNNCCGTGCCCTCTGC
GGTCAGCTGCCTGATGGACATCTAGAAAGGAACTGGTTATAGTTATATAC
CGTTGCAGCTACACTTGCAGAAATAATTAGCGCATTTCCATCAAGCTTAA
ATTTGTATAGACCAGAATAAAATTTTAAAATCATAATTCTTTATAATTTC
TCAATGATGGACACATTAAAAGGAACTGGTTATATTAACATACTGTTGCA
GCTACACTTGCAAAAATAATTTGAGAGTTTCTTATTTAAATCAAGTATGA
AACGTTGTTTAGCTTTCAATTTTCTTGAGCAGGTAACAATTTAATTATTA
ATAATTTTGTGTAAATTCGAAATAATTATGTTTGCTTTTCTAGGATTAGT
TAAAACAATGCAGCCATAATAATTGTTGTAGTCAAAAGTAGCAGCTAAAA
ATCATTAAATTGTTCAGTCTGCATAAAAGTCAGTTTACGACTAGAGGAAT
ACTGAAATATATCTGTATACAAATACCGTATATATTTGAATTTTATATAA
AGTTTTAAAATAGCTGCTATACTCCCTGTTATTTTCTGAGTGCATAATCC
GAAAAGTGGCAATTACTGCCTCTGTTGCCCTCCTACTTCTGATGCTTGGC
AGGCAAAACGGTTCTCGGCTGCACAAAATTATTTACAGAACAGTGCCTTT
GAGGTGTCTGTGGCATGATGAACGTTGAGCGAACACGTTCGCCTCGGGTC
AGGAATATAGTAAACTATCTTGTATAGATCTAGTGGGGATCTGCGTGTTG
GGGCGTGCGGCAGTGCGTGTCGACCATAAATTTGAAAAGTACACGATTGT
TTTGTGGCTGCCACAAGTTGACAGGTTGACCGACGCCCGCACGTCCTTTT
TAGTCTCTTTTTAATGTGTGTGGGCGTGGCGCGTGGATTGCCATTCTGAC
AGCTTTTCCTTGGCTTTATTAAACTCAGATAAANNNNNNNNNNNNNNNNN
NNNNNNNNNNNNNNNNNNNNNNNNNNNNNNNNNNNNTTTTGCCTTGAGTT
CTTAACAATGTTGCATTTGTAATTTGTTCCTGTTACAAGTGTCCTGATTG
CCTCTGTGTTTCTTAACTGCATTTTTATTCATTTTTCATCATTTATGAGC
AGTTTTATTCAATGCACCAGTCTTTTCGCATGATCGATCGTCCCGTAGAT
ATTAATGACATGACATTATAATTGACCGATTTGTCATTATAATTAGTGAA
CATGCGCTGCAGGCGCGCAACCGTATTTTATTCTAGCCAACTGTGGCCAT
AAAGCAATTCCAATAATTTATGTATATGTCCAGTGACTATTTATAGAAAG
GATGATGCGATGATGCATTGATGGAGGGATACAATTTAAAAATTTGCCAC
AACGTTGTTAATAAAAATGTTTTTAATATTCTTTCAAAATGCCACAACAT
TGTAATAGCTCTTATATTGAGAAAAGTGTCTGCTATAAATATATAAAACT
AATATCTTAATACCTTCATTTAAATTGTAGGCGGTAACGAACATGAGTAA
TAAAATATTTATGACTTTTATAAGTGATTCTCTTGAGAAAGCTATTTTCG
AACTTTTTTAAAAGTCAGACGAATAAGTTATTTGTAAAAGATATTTGTCA
ATAATCCCCGAGGGATCTCGATACATAATTTCTTTAATACTAACTAGTAC
CATTACTAAAAAGATGTACACTTCATCAGAACTTAAATATTTAGTGATTT
TAAGCTCATATTGCTGACCAAAATCATAGCTTTGAGAGTAGATGTACCGC
CATCTATTGTTAGTTAGCGAAACTTTTCATATTATAATTTTGAACCTTAA
GGTATGCAATAGTTTTGTTTGACTCACTTCAGTCAATGGTTGTCAAACTT
GCATTTTTGTTGACAGAATCACCAACACTTTGAAACTTACAGATTATGCT
ATATGATTAGAAATATTTCATATAAAATTAATTATTTCTCCATATTAAGT
AGTTAGTTAAATTATATTATATATACTATATGTCTTTGTTGTGTTTGAAG
AGACGTTTTTAATATACAAAAATTCAGTTGGTTGGAATTCATTCTCTCAA
AAAGCCTTGATTAATTATATTACAATATTGTCTGGGGCTTCAATAAGCAA
TACAAAATATTAAAACTTTAAAATGATTTACAGACAGAATCAAGCTTCAA
CTTTTTGTAGGTGGCTGTTTTGCATTCTTCAATCTGCTGACATTTTTTCT
TTACATCTGAGAATCCATACATTTTATGGAAATAAATTCTGAAAATACCC
ACTTCCATTTTCAATATTTATAGTTAATTTGAACAATTTTGAAAGAGAGA
CTCGTTGGCACCAGTTAATCCCTGTAAAATCCACAATCGCATTAGCTGCC
CTCCATTCTTCACTTTCCAAGGAAGACGAGGCAACGCACTTAAATCGAAC
CGGAAATGCCAACTAAAATAACCAAAAGTCATGAATCAACCAAAAAGTTA
ATTCAAGAAAAAAATATCTCAAGTCGCAACACGGGACACATAAGTAAACA
ACAAAAAAAAATCCAAAAAATAATGCAAATCATTGCATTGAGCACTCGCA
AATATATGGAGCACAACTAATTGTGGGCNNNNNNNNNNNNNNNNNNNNNN
NNNNNNNNNNNNNNNNNNNNNNNNNNNNNNNNNNNNNNNNNNCAATTAGC
AGGAAATATATTTAAGACTCAACACTTTACTAATCTGCAAGTGTCAAGCG
GTGGAAGCCTGCCGCCAGGAGACAATCACAATGCTGGCAAAAGGAGTTGA
CGNNNNNNNNNNNNNNNNNNNNNNNNNNNNNNNNNNNNNNNNNNNNNNCA
GGCCAGAGCGAGGGTTGGTTGAAGTGTGCGTTCCAAGTAACAAAGAAGAA
GAAGAGAATTTCGAAGCACCAGCATCAAGAATTCACTTGAACTGCCGCAA
AGGGGTTGACTCAGACAGGGGAGAGGANNNNNNNNNNNNNNNNNNNNNNN
NNNNNNNNNNNNNNNNNNNNNNNCAACAGGTCCTTGGCTCTCAACAANNN
NNNNNNNNNNNNNNNNNNNNNNNNNNNNNNNNNNNNNNNNNNNNNNNNNC
TACCTTTTTTCGCATAATGAAATATAAGTACTCCCAAAAGACGTTTGATA
TCAAAGGACATTCGATCGGGCATGCAACATGCGCTCATTGTCAGACATNN
NNNNNNNNNNNNNNNNNNNNNNNNNNNNNCTTCTTCTTATTGTTGTTGTA
GTTGTCATTTGTGTTAAGCGTTTTCTCTCGTATTTATGCCAAAGATTACA
TGTTGATCTCGCATATCTTTCATCTTGACGCTAAATTGGAGCCGCATCCT
TCCCACGTCGCTGTCATTCGATACTGCGACCAAGCTGCGAATTGTAGAAA
TTTCAAATCAAAATGCCGTCAGTCAGTCAGAACAGCAGTTGGGCAGCGAA
AGTCATGACAGTGCATTAATTAAACTCATCTAAAAACTAGACAAATAATT
TATTAATTCATTCATTCACAGAGTGTTGCACATGAATAGATCTTAACTCA
AATATAGATAAGGCTGTTGACAAGTTTTTCTGCGCTTCTTTGGTAGTCCT
GGCAAATTGTGGTCTATTGTGCCCACGCCTGATCTTGAATTGCTGATAAG
CCATGCCCAGAATTCATCCATTCATCGACATCAGGCAGTTAGCGCTCTTG
ATGAGGGTCTCATCGCATCATAATTGAAACAAAAAACACAAGGCACAACT
TCTTTCTTAGCCACTACGAAGATAACATACCCTTACATTTCGGAGCAAAC
TATAAATTTAAAAAATGTACAAATTGACCATTTTTGAGAGAAACCCAACA
ACAGATATCTGAATCAAACATTCTAGATTTCTAGTTTTTGGTTAGGTTAT
ATATTTCTTTAACCAAACAAGTCTTTTATGCAATACTCAACTCATCTTTC
GACGGATAATTATTATGTTAGTTTTATAACGTAGTGATCAGTTCTGGCCA
ATTCTCACATCTAGTTTTATAACTGAGAGCCGATTTTTCGTCTGTTGCTG
ATCGAAAATTTATATAATTAAATATTTGCTTCACCACGAAATGACAATAC
CCTCTTGCAAGGGTATAAGAAACATATTGCGCATGCAGTCTCCAATTCCA
ACTATTATTCAAGATTCGATCGCAGCTCCCTAGAAATTGAAATCGAAGCG
AAAACCCTTTTTTTTGCCAACCTGTATCTTCAACCAATTCCTTTCTTCTT
TCATATTTTTAAGCTGAAAAGAACATTTCGTGGAAGTTAATTCTTATATA
CAATATTTTTGCTATTTATTCAAAAACTCAAACTAGACCTCAACGTGGTC
TTATTGTTTGATATCATGGAAAATCTCCCGCATGATTAAACCACTTGTTT
TTCAACCCCATTTCAGTTCGATTTAATAGTCCCTTTGCCTTTTTTTTTGT
GGGGCCAACTCAAGTGTGGAATCAATTGTTATNNNNNNNNNNNNNNNNNN
NNNNNNNTTCTCATGATGATGTGTATCAAAAGAGATCTAAGGGTATGTAA
GGTTAATGATCTAACTCAAATAGAGTGCGTTGAACTCGAGTAAAATGCTC
AATTATTACAACTTTGTTGGGGAATGTTAATTGCAATGTATAATTTGAAC
AAGAACTAGAATTAAGCATAATTGTATTAGTTAAGTTGTTTGGTTTATCA
AAGTACAAAATAAATTATGACAGATAAATCTATTACCGATTTGTTAATCT
ATTTCAATTAAATTTATAGGTATATATAAAAGGAGTTTTATTTAAGGAGT
CTTGAACTATAAGAATGGTAAATTTCAGCATTCATTAATCAGTTAAATTA
AATGTTATAACAAAGAACAAGATAAGCTAGTGATGAGAAATCTACTATCG
ATGACTCTTGGACTATAAATGTAGAATGCTCAGCTTTAACTGGCTAACAG
ATTATTTACATTGATAAAACAGCTCTCTAGAACAACGAACTAAGGTGTGT
CTTTATTTTTTAAAGACTCTGTATTACCTTTTGTGTGTCTAAATAACAAT
GGATGTTGTCGACTTCCTGCTTTAGCAACTATTCGTTATGCTAATCAATC
AAAGCAAGTTACCGCTGATAATTTCAACTATCTGAGGATCTTTAGAACTG
TCTTAAAAACCAAACATAAACTACTTTTTGCGACACTTTTCGAAAGAATA
CTAAAATAAGTAGATGTCTATCGATGTCGGGGCAAGTGAAAACACAAACA
CATTTGGCAAAATTGTTTGCAGGAAATGTGTAAAATGTGTAAAATCTGTC
GTTAATCGTTAGATGAAATCGGAAACTCCTTCTTGGACTGCGGAGCAGGC
GTGAGAAATGCAACGCAATGGAAACTACTTCTATCGATTATCGAAGGCTG
AAAATCAACACTAATCTTTGGATGACATAATCTTTTGGGCATAGCACATG
CAAACGACTTAGCCAGGACGATGAGAGACGAGAACAGGACATCCTACTTA
CGACNNNNNNNNNNNNNNNNNNNNNNNNNNNNNNNNNNNNNNNNNNNNNN
NNNNNNNNNNNNNNNNNNNNNNNNNNNNNNNNNNGTCCTTAAGTTATGTT
GTGCGTCATTTTTTGTTTTTGGCTGGCAAATGGAGGGTAAACAAAAGGAG
CTGCAGAGACCAGAAAGAGAGCAGGACGACGAGAGCAACACAAAAGGGAC
TGGCACTTATGCAAGCCTCCAAGAACCAAGAAGACCAAAAGCAGGNNNNN
NNNNNNNNNNNNNNNNNNNNNNNNNNNNNNGACACAACAATCAACAATTG
AAATGGAAGCAGCGACTTCATCACTTGTTTCCTCTGCTCCTGTTGCATAA
ATTGCGAGCATTCAAATGCCAAATGAAAAAGGAGACGCTCGAATATCAGG
TTAACCAGGAGCTGAGATGATGATGCTCCTATATATGATCTTGGAGGTGT
GTCCCATTGTTTCCTCACGCTTCCTCTCTCACTGCAGCCATATGAAACTC
AACTCAGCGGATGCCTCTGCTCGATATATTTTCTTCTTTTTTGCACGTGC
AGCTCTGGGAACAGAGTCCCTGGCTGTCGCTGTTTGTCAAACCCGACAAA
AGTTGCTCAACTTTCTGCTCCTACTTTACGCAATTTTGGGTTCGACATTT
GAGCACTTTAATTTCATGTTTTCATTTATTGTTCAGCTGATTTCACAAGA
TCAGATTGCTTATCTTACATTTATCTTCGCCCTATTTCCTCGCTGCCCTG
ATTCAATTTATTGCGCTTTTTCTGTAGCTATGTGTACCTTTTTAGACCTC
TAATAGTTTACTTCCTGGGTTCCATCCAGCCAAAAAGGAGCTCAGCAGCT
CGGCTCCTTGGCCATTTTGACGTGATTTCTGAGTCGCTTCCTGTTGATGT
CGCTTTGGCTTTTGTCTTCCCTTTTTTTTGGCGCGGACTTGTCTGTTTGT
CCTCTTTGGATTGACATGGTTTTTGCTTTTATGAACTTTGCTGTATTTGT
TGTTGTAGTTGCATTAATTTAGCGGAAGTTGCTCGAAACGGTTTTTCATT
TCCGCACATTGGATGCATAATTCACAAAAACTTAATTTACATACCATGAG
CACCAAAGATATATAAACATAATGACGATTTGTATTTATTCAATAAAGCA
ATCTTTGCGCGCCAAAACGCCAGAAAAGAATTGAAAATGCTGGCAGCCAG
CTTTAGTACAAGGAATAAAGGAATAAGAATAAGTAATTGGCAATTTTTTG
AAGTGCTGGGAGAAGTATCTGATTTCTTATTGTTGTCTATTGTCTTGGCA
ACTTATGCAATAATTTATAATTTAGTCAAATAAAATTAATATAACTTTTT
CTATATTTAATTTTACTGTTGCATTACTTTAGTATTTTTTTATAAAAATC
CCTTTTCATGTTTTACCAAAAGTATTACAGCATTATTTTTAAAGAAATTC
ATGTGTAGTGGCTGATAGTCTCACTATTGTCTTTAATAAAATGTTCCAAA
CTGATGAGAGGATGAAGAGCAATTAACATGGTTATAGAAATACTTAATAT
TTTAAAATGAAGCAAAAAGCATTGGGAAATGTATATCAACTCTACGCTAT
ATGTCTCACATATATTTATTTAGGACTCTGGAAAGCGCCTCACTTTCGCA
TACTTAATAAAATTGAGCAAAAAACTATTGCAAATTATATTTCAAATCTT
TAATGGAAAGTGAAAAGTCAAATTAGTTCACGCAATCTGTTTCAAAGATA
TCCTTCTAAGACTTTGGAAATCGCCTTAATAGCAATTATATAAATATATA
AATCATAAACTTTTACACGTGTTTGACAACCCTAACAAAACCGAGCAAAA
AGGATTGGAAATTCTGTCGCTTATCTTTGATGAAAAGTGTTTTGCAGATA
TTCGGTTGAGACTTTGAAAAGTGTCTAAAAATAACAAAATAGCATTCATA
TCGAAAACAGTGATCTACTTAAATATACTACAAGCAAATAGGTGCACAAT
GATTTTAGTTGAGCCATAAACCGAACACAAAACGTTCACCTAATGACATT
TCGGGACTTTCCCATCAAAAGTCTGGCGCGATTCATAATGATGGTTAAGG
GTGAGAGATATTGGTGAGGGTGGAAGGTGATGGGTAGGGATGATGGGTGA
GGGAACAGCCGGTGATCCTTTCAACGCTGCTCAATGAACGTTGCCAACTT
TTTGGCCATAAAATACAAAAAAAATGTATACATATTTAAATGAAGGAAAT
TTCCCAAAATGTTGCTAACCCTTTTCTGTTCGGCCGAAGTGTCATTAGGA
ATGTGGCGTCGTCAGACGCCTGACAACAATGTCATATATATGAATATATT
ATATACCCATATAGTAGCACCGATTTGTTGCTTTGTTTTATGAGCTTTAA
CCCTTTCGCTGGCGATTCATAAAAATGCAGCGAAAGTGCCAATGAGCATC
ATAAAAATTGAAATTCGTTACCTGCTTTTCTATTCTCTGGCATTCTTCGA
AGACAAAAAGGTGCTAACTACAATTTCTCAATATCAATATGATAATTAGC
CTTAGACAGACTACGGTGCCCGTTGTGTGCCCCTCTTCTCTACCTAAGAC
TTAAGGCAGTTGTGACACCCGCTCAATCCTTTCGCTTTTCCTCCGCTGCC
CGCAAACCTGCAATTGAACCATAGAAATTTTTGCTAAAAAGTCAGATGCT
TTGCGCGATTTTCCCAGAATCAGTTCTATTCACTTTTTTCCACTCTGACC
TTGAATGGGGTGTGTACGTGTTGGTTTACCTGTGAATTTACCTGCTGCCT
GCTTAAAGTCTTGTGGTGGATTTGCGCTAATCCACGGGGATTAGTGGTAT
TAGGCGCTCACCCGGCGTTACGATCTTTCATTAAGTAATGGGGCTGTACT
TAACTTGAATGAAAGTCGCACACGGAGTTTTCCCTTCACGTTTTTTCTTT
TTTTTTAGGAAATTTTAATGAACCCAAAAAACCTGCCTAAATAAAGTCTT
AATTTATATGAATTAAAACATAAAATATATCAAAAATGTTCTGTAATTAA
TAAATAATTTAGAGTCTGGCTGAAATGAAAATCATAATAAAGTGAAGTCT
TAAATATATACAAAAAAAAAAGCCTTAAATATCTTATAGCCTGTGTTTAT
AAAGTCTACTCTAAAATCTATAAATAAATCTTGAAATCTAAGTTTTATTA
ATATCTTTACATAAGGTCCAACACNNNNNNNNNNNNNNNNNNNNNNNNNN
NNNNNNNNNNNNNTAAAGACTGAAAAGGTTTCCACTAAATAAAATAAGGG
CAATATTTAAGTTTCCAAAATCATGCAAATTTTTGCACCACCTGAGTTAA
TAAATAATTTGCAAAAAAGTATTTGTCATTTCTTAACGTGTTTTAAAAAG
ATTTTTAAATTACAACAGGAAGTTTTTGATTAAAATTTACTTAACATTTA
TTGATAGGCTTTTGGGAAAATAGGACTGGTTAATAAGGAGTGAAACTTTT
ATAGTTATTGACTGATGTGGGAAACTTTTGGTAGCAAGAGCAGCTGACAG
CTGCGTGCAGCATCAATTCAATCAAATAGTCTACAAATTATTCATGAGTT
CCCACGATAAAGAACACGCTAGTTGCTTCAGTCACATCACATCCGATCAC
TCCAACTGACCGATGGTTAGTTGAAACAAAAAAAAAAAACAAATTGAAGT
GTCATCGTCATCTGGTTTAGTAGAGCATCATAATCAACACGGTGCTCGCT
CCCTTGCCATAGGCTAATGATCTGCAACATTTTTGGAAAATACGGGAATA
TATAGGAATATATTTTGGAATAACATCACACACGCAAGCAAATTCCCATG
CTGCACACCTGCGGGGGTGTGTAGGGTGGCAGCAGGGGGGAGGGTGTGTT
GAATCTAACAAGCAGACAACAAGCCAAAACCACCCTCAGCATCAGAGGGG
TTGGCATTCTAATTAGACCCTTTTTGATGTTGCTGTGTTGCAGTGTTGCT
GCTATCATCACTGGGCATTTTATTGATCACGTTACGCATCCGTAATATGA
ATCGAACATGTATATAATTGCTCACTTTAAGTGACTGTCATCTATCAACT
CATTTGCATTTGCATTTACATTTGTCGGCGTCTCTAGTTCTGTTTCCCAC
AGCAGGAGAGACGGATTGAACGACCCCGTCGCAGTTTGAGTTTAAATCGC
ACCAGACTTACGGGACCTTGCTTAACATTACTAAGTACAATATTTTTCGC
ATGAATTTTGTAAATCTCTTTTGTTGCGTTTTTGCCTCTGCGGAAAGCTT
GCTTTAAATTATTTGCCCTTGGATGATCTTGGAACCTGGAACCTGGGACC
TGGTCTAATCTGCTTAAGCAGCACACGATTAGGCTCCTGCCTTAGTTAAG
CGTGCGCAGCGATTAAAATTGAATGCCACTTGAATTTAATTTGAGCTGTG
CTCAGCAAAAGGCATGCGCTAAGCTGGCTTAGCCAGGGGTGGACGAGGGT
TGGGCGAGGGTGTATGAGGTAGCGGGTGTTGCAGTTACCACAAAGTGCTT
TTGATATTGTTCTTCAATCAATCGAATCGAGTCTCTAAGCACAATTGCAT
CATAAAAGTTCATTTGCCGCACAACCGNNNNNNNNNNNNNNNNNNNNNNN
NNNNNNNNNNNNNNNNNTTACTATAAAATCAACCCTGGTAGCAAGAACCA
CCCTTTGCTCGGTAGTGCTCAGAGTGCTCAGAGACAAAAGACAAAATGTA
GCCACAGGTACTTCACACAAATCACAAAGCGCCATAAAAGCAACCAGCCA
ACTGTCAGGAGTNNNNNNNNNNNNNNNNNNNNNNNNNNNNNNNNNNNNNN
NNNNNNNNNNNNNNNNNNNNNNNNNNCGCAGGTAGTCGCTCTTTCAACGG
AAAAAGACCATAAAAGAGCTGCTCGCTCAGAGGCCAAAAGTTGAGAATGA
CGGCTGCTGAATGAATTTTCGCAATGGCAGCCGCTGCCTGCAGGATCAGA
GAAAAGGAAAGAAAAAATCACTCTCGTTAGACTCTCNNNNNNNNNNNNNN
NNNNNNNNNNNNNNGGCAATAGCTGTGCAACCCTGTCTGTGGCAGCAACG
AACCAATAAACGCGCCCGGCTTGTCTACCTGGGGGTGATCGACTGAATGG
CACAACGGATGGACTATTAAAACAGGAGCTGGGTGGTGAGCAGACAACAC
AATCATCCGTGATCTCAACGANNNNNNNNNNNNNNNNNNNNNNNNNNNNN
NNNNNNNNNNNNNNNNNNNNNNNNNNNNGTAGTGCTCTAAACTAAAGCAA
AAATCTCATATATATATCATTTATCAAAAACTGAAATAGAAAGCAAATTT
CGTGATTTGGAAAATTACGCAAACTGCGAAAGCAAAGTGTTTTTGTGTGT
GTTTTATTAATTGTGCCTATTAAATCGCCAAAATTACGCCACACATCGGT
ATGCAGTCGTCGGAGGGTTCGCCAGATATGATGGATCAAAAATACAACAG
CGTCCGACTGTCGCCAGCGGCATCAAGTAAGTTATTTTATTTGTGAATTC
AATATGATTTTCTCAATAAAAATCAATTCTTAAATTTAAATTAATTAAAT
TCAATAAAGTCAATTGATTTTTTATTTTCAATTAAATTTGGCCAAAAATA
GCTTTAGCATCTATCTAAATTCCCCGACAAAAACTAACAATATCTGTTTT
TCTTGCTGTGCTTCCAGGTCGTATACTGTACCATGTGCCGTGCAAGGTGT
GCCGGGATCACAGTTCCGGCAAGCATTACGGCATCTATGCCTGCGATGGC
TGTGCGGGTTTCTTCAAGCGCAGCATTCGCCGATCTCGCCAATATGTGTG
CAAATCCCAGAAACAGGGACTTTGCGTCGTGGACAAGACACATCGGAATC
AGTGTCGGGCGTGTCGATTGCGCAAGTGCTTTGAGGTGGGCATGAACAAG
GATGCAGTGCAGCATGAGCGTGGACCACGCAACTCGACGCTGCGTCGACA
CATGGCCATGTACAAGGATGCCATGCTGGGCGCTGAGTTGCCACAGATAC
CGCCAGAGCTGCTCATGGGTACGGCGGCTTTGAATGGTTTTCCCGGCCTG
CCAATGCCCATGCCGGGTCATCAACGTGGTCCTCATCATCCGCAACTGCC
CGGTTTTCCGGGAGCGCCGTCTGCTGCCGCCGTCTTGGATTTGTCGGTGC
CACGTGTGCCCCATCATGGCCATCATGGTTTCTTCTTGCCCAGCGCCGCC
TACATGAATGCCCTGGCCACACGTGCCCTGCCACCCACACCACCGCTAAT
GGCTGCGGAGCATATCAAAGAGACGGCAGCGGAGCATCTCTTCAAGAACG
TGAATTGGATTAAGAGTGTGCGTGCCTTCACCGAGTTACCCATGCCCGAT
CAACTGCTGCTGTTGGAGGAGTCGTGGAAAGAGTTCTTCATACTGGCCAT
GTCCCAGTATTTGATGCCCATGAACTTTGCCCAGCTGCTATTCGTCTATG
AGGCGGAGAATGCCAACCGTGAGATTGTTGCCATTGTCAGCCGTGAGGTG
CACGCTTTCCAGGATGTCCTCAATCAGTTGTGCCACTTGAATATCGACAC
GACGGAATACGAGTGCTTGCGTGCCATTTCACTCTTCCGCAAATCTCCAC
CGGCGGCCAGTTCCACTGAGGATCTGGCGAATAGCTCCATTTTAACCGGC
AGTGGCAGTCCGAACTCGAGTGCATCAGCAGAGTCGAGGGGTCTCCTGGA
GTCCAGCAAGGTGGCTGGCATGCATAATGATGCGAGAAATGCATTGCACA
ATTATATTTCGAGAACGCATCCAAATCAACCGTTGCGTTTCCAAACGCTG
CTCGGCGTCGTTTCGCTGATGCACAAAGTGTCCAGCTTCACCATCGAGGA
GCTGTTCTTCCGCAAGACCATCGGTGACATAACCATTGTCCGTCTCATTT
CCGACATGTACAGTCAGCGTAAGATTTGAGAAAAACATACCCAAAAAAAA
AATGGGAATCGATTTGCCGTCGGCGAAAATAAAGTTGTGCACTTGAAGTG
CCTTCGTAGTGCTGGAAACTGTGATATCATCTGAAATTGGAGTTGGAGTT
ATTTTTTGACATTATTCATTGGACAATATTCAACAGTGAAAGCTTACAAA
CCACAAATCTCTCGGAGTTGAGCCTTAAATCATATATATAGTGTATTCGT
AATACGTTTCATTTATCCACAACGTGATTCAAATTGCATTCAGAAAAGAA
AAGTTGAAACTTTTTCTTTATTGTGTTTAGCTCTAAGTTGCATAGTTCAT
AAATGAATTACTTCTAAGTTTCGCATATCAGAAATGTTTAATGAAATTAG
CATAAAAACCCTACGCAAGAAACATACTCAAATAAACATATAGCTAAAGC
TTAATAATATAAAACTGTCTGCATTATTTATTCAATGGGAATATTAACTT
TTTGGGTAATTTGGATTTTGTGTCAATTTGTACAAAATGTTCCATCAATC
ACATAAAACTTATTTTGAGAGTGCCCAAATGAGATGTGGCTAGTTTATTT
TTGAAGGTAAGTTAAAGTATAAATGCGTCTTTCTAAAGAGCAATAGCAGC
TTGAGCTCGTAGAGTGTTCCTTTTGAATAACAAGTTAACAGGCATTGTTA
ACATTACAAACTTTTAATATCCTGTATCTAGGAATTTGTGACTGCTTTTC
GTCTACTAACTGCGATTGTATCAAATACGCATTATTTAGGCTCTTATGCC
GGACTATATAACTAACAATATTTTTTTATATTATTTATTTTTAAAGCCCT
TTTGTTTTTATAAGCAAATATTGCTCCATTTATGTTATTTGATTATGACA
TAAGGTTAATGTTAATTTTTTCCGTCTTCATGTTCATAGATGATATTTAA
GTATACATTTTTGTAATCGAATAAAAAAACAACTACTTCTATGAATATTT
TCATAGATTCATTGAGATCATTCAAATATTTAAAAGCTATCAGATAAAAA
TAGTTCGTCGAATGTTTGATAAAAACAAAAAAAAAGGTTTTTAAATAGAC
CTGCATCTCTCTTTGTAATAATATGTAATAATCTGATATGATGTCTTAAT
AATTCTAATTAAATCATATTTATATATTTCAAATTAAAAACCATTTAATC
TCATGTGCGATCTATTTTGGATCTAGCAAACAGATCTGAGGAACAATTGC
AGTGGACGCCCAGCTAGTCCAAAATGCATTATGTAAATCCTTCGAACAAA
AGAATCTAATTCATTTGGCATTGAAATCAAACAAATTAAAATTAGCATAG
TATTTCCACCTCAGCAAACCAAAGTCGGGATTAATTTGAAATGGCAGTTG
TCCAACGGAAAATTGGGTACAAAATGGCGGTTCCCATAGAAGACTCCGGA
TGCAGTTGACTCAGTGTCGTCTCCCTTCCGGGTGCCAATGTGACTCACAA
CAGAATTCAAAAAGTTAAAAAGCAAAAATTCACTTTTAGATGACTTTGAC
GAGCGGCGTTGGATCGTTGAATCGTTGTAGAGTAGCAACTGCGTCCTACG
TCCTGTGCCCTGACAGACAATAACAATTGAATCCTTTCCATCACAATAGC
AAATGGAAGCTGAAGTTGTAGTTGTAGTATCCTTTTGGCAAGGCTGAACA
AACAAGGTGAGTTCGAATAAAAACAGTTGCCAATTGTCGGCAAAATTGTT
GAAATTGCGTTGGCCAAAGTAAATAGAAACGTTGAGTGCATATAGATACA
TCTACACTTAGAAAAAATACATCTGAATTAAAAAAAAACGTTCTAAAATG
AAAATCACCTTGAAAACTGAGGAGAACAAAGAAAAAACGAAAAAATTGAC
AAATTGGAAAAGCTTGCCCTAAATTGACAACCACAAAAATATGNNNNNNN
NNNNNNNNNNNNNNNNNNNNNNNNNNNNNNNNNNNNNNNNNNNNNNNNNC
TATAAAATCCTTTCTAAAATGCAGAAATAAATAATGTTTAGCTGTTAAAT
TATTCAAAATGAAATTATATAAGCTTATAAACTTTCTGAAATGTTTGTAA
ATGTGATATCATAAAATGCTAATATTAAATAATAAAATAAGCAACAGAAG
GAGTTTTCTGTTCAGATATAAAAAACACATTAAAAATCGGACATACTTTA
TTAAACTGTGCCATGAAGTTAAGAAAGGAAAAACTGTGCATTTAAGAAAT
ATACTTTCTGAATGGCGCCAAAAGTACGGTGAATATCTCAAATTCATTGC
GATTTTTTTTCTAAGTGNNNNNNNNNNNNNNNNNNNNNNNNNNNNNNNNN
NNNNNNNNNNNNNNGCCACTGACACACATACATGGCCCGGAGCATGGTGC
CGAAAACCTACCCTAACACCGTAGCACCCATTGGGCTCAATGCTTGCGGG
GATTTAGAATTAAATATGCTTCGTTGCCGCTGCCATTTCGACTTTGGCAA
GGTCCAGGACTCGACTCGACTCAACTCGGCTTGGANNNNNNNNNNNNNNN
NNNNNNNNNNNNNNNNNNNNNNNNNNAATCCGGCACAAATTTTGTTGTCT
CTGAGGGCACAAAGCGTTCGGCTGCTGCTTGCTGAGTTGTTGAGCCCTTT
TAAGTCCTAATGGCCCGCGACGCTGATGCTCTCNNNNNNNNNNNNNNNNN
NNNNNNNNNNNNNNNNNNNNNNNNNNNNNNCTATGCAATTGTGGTTGTTG
TTGGTTTAATCCTCATCATTCTGTCATCAGTGACGTTTTTCTGCACATTG
TTGGCTTTGCCATTGTTTAGGTCTTAATTTGTAGTTTTCCCTTTTTTCGC
ATTTGCNNNNNNNNNNNNNNNNNNNNNNNNNNNNTTCTCACTTTTTGATT
TGTGGAACGAGTCGAAAACTGTGCCTTGTCAAAGCAACAGACTAACTTGT
GCCCGTGCAAGCTTTTGTGGATCAGGCCAAGCCACTTGAACTGCTTTAAA
TCAGCTCACGGCTGAGCTGAANNNNNNNNNNNNNNNNNNNNNNNNNNTTT
AAGCCACAAACTCTATATCAGCTCAAGTGGCCTCAATTTGCCTGCTGTTA
GCTGGAACTGTGGCCAGAAGCTGGCTTGGATTTTCGGTAACACTTTTAAT
TCATAGATTTTCATAGATTTTCGTTGATTAAGTAATCCGCGTCCTCAATG
AAGGGCGCAGGACGATTAACGCAATTTCAAGCAAGCGGTTGCAGTTGCAG
TTGCAGATTGTGTTTAGACCTTGGGCAGGTGTGGACAATTTTACATAGCA
GGTTTGCAACATGGCTTAAAGTAGACGGAGACAGGTCGTAGTCTGCGTTG
TGCTTGGTTAGCGAATTACCTAAATAAAACAAAAAAATATGCGTATGCAA
ATAGATTTTAATGGGCTGGATTACCCTTTTGCTAAATGCCCAAATCCTGA
CCGGGCGGTCTACTCGGCACGTCGAGTTTGTGGACCACTGCTTCTTGGCC
ATTGTTTTCAAATATAATGTGAATGTCTCTAAGCCAAAATATTAAACATC
CGTTTGATCCNNNNNNNNNNNNNNNNNNNNNNNNNNNNNNNNNNNNNAAT
CCGGCTTCCGTTTGCCGCATTGTTGTACCTGAAGTCAGGACAGGACACAG
AGGACACACAGGACTCTCGTTTAACCGAGAAGAACGCCCGAGCGAAAGTC
AAAGCGAAGCCGAGCGGCGTTGTTTTTGTAAATTGAGTAGCTCGATTTAT
CGCCAGATCAATTTTCTATATCTGCCGCCACAGATAAGCGACTGAAANNN
NNNNNNNNNNNNNNNNNNNNNNACGTCCATCTGCACTCTTCTGTAAGTAT
TCTAATTGTTATGTGGCTTACAGGACTAGATAAACTAAGCCTGCTGCCTG
CCTGCTCGGCCTTGGTCAGCTTAACTTACTTTAGTGGGCAAATGGCCAGG
TTTTTCTGTGGAAAATTTGATTTGCCAGGCGGAAAATGTTAAACGCATTG
TTCTTTAGTGCTTAGCTCAATAATTTGACATTTTGCCATATCTAATGATG
CTCATTAGGCAAACTAGTTTAATCATTCTCTGATTGGGTTTATTTACTGA
ATTTCCTTAATGCTTTCAATAACAATTTTACTCACAGATTTACAATATTT
TTATTATTCTCATTGTAAATTTAAATTTAATCACATAAAAAATATAATAT
TACAGTTTGGGGACTTCTTTAGTTCAGAATTATATTATTCTTTACTTTTT
TGTATATATCAATTTTACTATGTCTGCATTAAATAAGAAAAATAAAAAAG
CAGCTGCACAGATTGAGAGACAGGGCTAGAGAGATCAGAGATTCCCATAG
ACTAGTTGACAATTAAAATCAGTGAAGCGTCTGCTAATTGAAAGTACTTG
TCCCACATTGTCCCATCCCAGCGTCTTAAGTACTTGATGCCCAGAGTCTA
AGTCTACTTAAATCTTATTTTTTATTGTTGCAATCTGCGTGCAGCGGCGT
GAGGGGCACAGTGTGGCAAACGAGGGCAACTGATGAGTGGACCTCCTGGA
GGTGAGAAAAATATTGAGTTCACTGAACAATGGCAAAACTCAAGAGAGAG
ATTTGAAGAGCAACTTGCGTTTAACCTCAAGAAAGTTGCAATTGCCCGCA
TATTATTTTATTATTTTCAAAGATCCTTTGTAGGGGATTCGCCAGAATTT
TGGAATATTGACAGGCTAACAAGTGTTATGCGATCAGAGGGGACAACTTT
TTTTACATGGGCCTGTCATGGATTATTACAATCAAAAGCTGGACCACCAG
GACGACAGAGCGTTGTGTGTGTTCTCTCAGTACTCTAGCCCTCTGTGATA
GGGGCCAAGTATGTGGGAAACTTTGGGAAGTCCTTGCTGCAGGAAGCTGT
TGCCTCGAGGCACAGCCGATGACGTCGTTGCCTAATTGAATTTGTTGCCT
TTCGCATTTGATGTTGTCTTTAACATAACAAAGCCGAGCTAGCCTTGAGG
CAGATAGTTCATTAGGGTTACACACACAATCTGTCTCTATATATGCCTGA
GGCAACAACCAAAAAAAGTACTCATCCTCAAAATGGCGTCGCAGCTGCTT
GGCAATGCTGATTATAGAGCCAGCTACTTGCAACAAGCTATCATTTAGGG
CACACACATTTAATTAAGCTGTCACACGAAGCTCCCATCAAGCACCCCCG
CATTGGGTTGAAAAAGTTTGAAACTTTTGAACTTCCGGTCAATAAAGCAG
GTGCAGGTCATCATCATCATCAGGTGCATGCCGCATCCCTGAATAGAGCC
ATTATCATGCAACACGCAAGTCCATCCAGCGGATGTCCTGGGAAGTTGAC
CGACAACGGTAAAAAGTGAAAAGCAGTCGCGTCATCATCAAAAACTACGA
GCTTCGCGCTCTACACTCAAAAAAATTCCCTGATTTTTTTATTTTATTAT
TTCTACAAAATCATAGTTTGTTTCTGAATTTTATAAAACCATTTTTGCTA
AAAAAAAAGAAAGAAAATTTTTAGTAGTGTGGACTTAGGCTAAGCCCTTT
TAATTTATAGAAACTTTATTTTTTTTTATATTCAGAGATTATTTTCAATC
AAAAAATAACCTTATAGTTTTGAGGACTATTGCTCTTTCTGAGTGTAGCT
TGCACCACCGCTCACCTTTTGGCCGGGGGGTGGGTGGAGGGAGGAACGTC
ATCGACAACATCAAGAAGGCCATATGTCAAAATAGCGAGCCACGGAGCCA
CCCCAGGCCGTAACGGTAATTTGCCTATGCAACCCTGTGTGCTGCATTCC
ACAACAGAGCCAAGTGCATTACAAATATTGCAGGGAGTAACGATTTGGAT
GGGGTGGGGGGTGGGGGGGGTGTTAAAGGGAGGGGTTAACGCTTGCCCCA
CTTCAGAATGTAACAAATCGACTTTGACAAAAGCGGGCTGGGAAAACCGA
GGTTGCCGTACCCCGTTGCCACTTCAGTTGGCCAGCTAAAGTGGCCACTT
CTCACTCACACACGGCGAAAACCAACTCGAGACCCGAAGAAATACAAAAA
TTGTGTATTAGTTTTGCATTTGCGCTCCCAGGATATNNNNNNNNNNNNNN
NNNNNNNNNNNNNNNNNNNNNNNATGAATGTGCTAAAACAAAAGGGGTTG
CATATATACAATTTTATTTGGGTTATTGGCAAACCCAATTTGGAGAGCTT
TTGTTTCGCTGAACGACGCGAGTAAGCCACAAAGGATCAACAAGGCTCGA
GAATTATTTTGTAGAGCCAGCAAGCGAGCCACTTGGCAGAAGCTGCTTTT
CAAAAATTAATTTCCAATGCGAGGCAACTTTGTTTCCAACTCTCAAGTGT
GGCCACATTTTTAATGCAACCAGGGCGACAAAAAAATATATACAACATTT
GAAGTGCAACAAAGTTGGCAATTCGAATTCGCAATCGTTTCACCTTTGAG
CCCACAAAAATAACGCCAGCTGTCAGCTATGCGGCAACAACAAAATCAAC
TTCAATTTTTATGATTATGTATTNNNNNNNNNNNNNNNNNNNNNNNNNTC
TATTTTATATTTAGTTTTTTTTATCGAAGCCATTTTGTCAAATAAAAGGG
ATTTGTGGAATAATCCGCAAATGGGACTCACAAAACTGTCAGCGAGTCCT
GCGGCTTTGGTGACAAACACTAAAAGATACTCGNNNNNNNNNNNNNNNNN
NNNNNNNNNNNNNNNNNNNNNNNNNNNNNNNNNNNNNNNNNNNNNNNNNN
NNNNNNNNNNNNNNNNTCGTAGCTGCCTGATAAGGCAAGGCGCCTGATTT
CTGACATTGCAATTGACAGGAGCCGAAACAACAGCTGGTTAACTGACTAC
CTTTGACAATGACAATGAATAATGATAATATATAAAAAAAAACCGAGCGC
TTCCAATTTGCGCAAGCATNNNNNNNNNNNNNNNNNNNNNNNNNNNNNNN
NNNNNNNNNNNNNNNNNNNNNNCACAATTTAAGCGCTTACATGGGAACTA
ATTTCTGAAGTGCTCTCAAACACTTCATAAAGCACTGTGTTTATTTGCAT
CAGTTTGCGGCAAGCGCGCGACAACCCGCTGCGGGGATTAGCCGTACAGC
AAATATGGCGACACTCACAAAAAGACTACAAAGGATTAACTATTTTCCAG
TTTAACGAACATCAGATACTCTTGTCGAATAAACTCCGATTGCTGTATAG
AAACACTGCCTGTAATAGTTGACTTAGAGAAGACCTGCAGTGCTATGACA
ATTTTTGTAATATGTAAAATATATTGTCAATTTGTTGAAATTATTTAAAA
ACCTCATTTGAAGAGGAGGAACTGAAGAGGAGAAGTGAGTATGCATTTAT
ATCCTGTTTATTCTGTATATACACCTTTTAGTTTAGTATAACGTATTTAA
TAGCTTGCATGGATAAATATATAAATCAAAGATTATATTTCATGAAATTG
TTTTTGAAGACTAAGTATTTAAGACCAATTAAGATTACATATCTTTTTTC
ACCTAAAGTTACTTATTTATACCATTTGCTTTACAATTCTAAAAAATTAA
TAAAAATAATATAAATAATTATACTGACAATATTAATTGATATATTTACA
TACATCAAACTTCGTTGAATATATTAAATATATTAATTTTATCAAAAACT
ACTTCGTTCATGGGCTACACATTTCATGACTTCATTAAAATACCCTTTCT
GAGAGTACTAGAACTTAAACTCCAGCTGAAACTCGTATCTAACGGATCGC
GTTAGGTGGCACTGACTTGGCGTGGCTTGTCAGCTTCATGTGGGCTGTTG
TCCTGTTGTCCTNNNNNNNNNNNNNNNNNNNNNNNNNNACACACATACAT
CTATTGCTTTTTTGGGGTGGCAATTAAATGTAAACAAGGATGCGCCGGTT
GAGGATTTTGGGTAAGGGTTTTGGGCTGAGCGTGCTGCGCGCTGAGCTGC
TTAAAAAAGTAACTGTGACCCGTCACTGTTTACCATACGGATAACACTTG
AGAGCCGTTGACAAAGTTGTCAAAAATGCCACTGCCATAAAATATTACAT
AAGGAGCAGAAATGCGCTGCTTAGAATTAACAAATTGCTACACACATAAA
AATTGATTGCTAACATAACAAAATTATGAATCTTGATTCAATAATTTACC
AAACTATTTTTTTTATTATAATTATAACCATAATCAGCAATGCAAAATAA
TTATTTAAAATATTTTAATAGCAGGTCTTCTGATCTGAAATTGTAAGNNN
NNNNNNNNNNNNNNNNNNNNNNNNNNNNNNNNNNNNNNNNNNNNNNNNCG
TGTAATTTAAGACAATATATAATAAGCGACTTAAACGACGATGAACTTTC
CTTTGTCTAAGCTGGATTTCACTCTAAGCACTTTACACATTTTTTTACTT
GAAAATGTATTATTAACTTCAATTTGATTTTTCTCTGTGTACTTCTGCTG
GTTCTATCTGCTCCTGTAGCGCACTGAACTGTTGACTAGTCCTGAACGCA
AAAAAAGAAGAGAAAAAAAAACACTGAAAATGCTTTGTGCGTTGGCTCGT
TTAATTTTAANNNNNNNNNNNNNNNNNNNNNNNNNNNNNNNNNNNNNNNN
NNNNNNNNNNNNNNNNNNNNNNNNNNNNNCCTGCGCAACTGTTTCAGTTT
TGGACGGGTTTTGTAACCGTCCATTTAGGGGTGGCTCTCTTGCGGTACCC
CCTCTTTGCCTCTGTTTTCAACCCGCGATTTGTCGTCGGGCTATGTAAAT
TGTCACATTATTGTCATAATTCTCAGGTCTGGGCAAAATGGGGAAATCAT
CAACACGAAAATGCTTGTGACATAATTTGTGCTTTTGTTGTGGTTAATTG
CCAGTTGGCCTATTTATGGGGCGTGAGATTAACGCCATCACAACAATGGC
ACCAACAGTTCAAAGCACTTATGTATCATTTGAAATATTTCATATGAGAA
ACTAGATCAGCATTAAATGAATTTTACACAACTGGTAAAAACTAATATGA
GCTATGTTAGAAGTTAAAGAAATAGCTAAGGAAATTCAAATGAAGCAAAT
ATTTATATAAATATGTAAGTGTGTCAATATACAAGCAAACATATAATTTG
GTTGTTTTTATAGCAAATCNNNNNNNNNNNNNNNNNNNNNNNNNNNNNNN
NNNNNNNNNNNNNNNNNATGTAGAAAACATTTTAATATGCTTCAAATAAA
AATTAAGTTTCAGATTTTAAAATGCAAAAATCAAAAGAATACAAAACTTA
GTGATAACGAAACTAAAATGTTGAAAAGGCAGACAAAGAGAGAGTTAAGG
AGTAGCTCAGACATAACTGATAAATCTGCTAATCAAATCCANNNNNNNNN
NNNNNNNNNNNNNNNNNNNNNNNNNNNNNNNNNNNNNNNNNTTGCACGAA
AGGCTCTTCAGCTTCTCAAACATTTCCCAAAATCTCTGCCAATTAACTCG
AACTCAATGAACTGTAAAATCGCGCAATGCAAAAGCCGCCGAGTGAACTG
CAACTGAAAGTCGTAGAAATCAGCTACCATATCATCCTGACAAGTATCTG
GGATACATCTCTCTTTGGTGCGTGCTCGCCAAGCCGTAATAATTGAAACC
AATTAGTTTCGAAAAACCTTTTAATTGTGTGTGTGTGTTTTCAATGTCCG
TCGGAGCATGTGTAAATATTTTCATAGCCAGCAGAAAACCGGGAGTACAA
AATACAAAGCAACGANNNNNNNNNNNNNNNNNNNNNNNNNNNNNNNNNNN
NNNNNNNNCATGGCAATGACCAAAATAATCCAGCTCATAAAAGAAGAACA
AATAAATTCAATGCAGTTTCAGTGAAAAACTATGGAAAAACTGAAAGAAA
TTGCCAAATAATTGCAGGCGGCTAGAAAAACTGGCAAACTGAAGAATGCA
AAGAGAGAAAATGCGAGGCATAAAGACAAAAAATCAACCGCAGTCTTTTG
TTTTGCCAAAGTAGAAAGGAAAACTGTTGCCAACTGTCGATGGACTGTCA
AAACTGATGTCGATTGAGCCAAGAGCTGTCTTTGAACTGAAACTGTTAGC
CAACATTGCGCAGGCTCAGGAAATATTAACGGCATTTAATGTAGGTAGCT
ACTTTNNNNNNNNNNNNNNNNNNNNNNNNNNNNNNNNNNNNNNNNATGTC
GGTTGCAGTTAATTGGCCCGTAGTTTCTGGCATTTGTTGTCAGTCAGGCT
AAGGCTAAATAAACAAATTTAGCGTCTTTCTGTTTGACCCAAGATTGCGA
CATTTTCACATGTAATCAGGATGTGATTAGGCCTAAATGAAGTCTTTAAG
TAATCTCTAAATAAAGACCTTGCACACGGTCCACCTTTGCTCCAAATTCC
ATTGGTCATAATTACAATTGGTTATAGCTACAATTTGACGAAATATTTTG
AATACAATTCAATTGGATACGGNNNNNNNNNNNNNNNNNNNNNNNNNNNN
NNNNNNCTAATGCCACTTTAAATGAAATCAATGAGCAGCTACGCTCCGCA
TGCTAATTATGATTGGCATATCATTACCACAAACAGACCGAGCCAAAAAC
CACCGCAACAACAAGTATTTGGCTAATTAAGCTGCCGGCAGTTGAAGTTG
CCGCCAGACACTAATCACCTGTGAAAAAGGTTGAGGCGCATAGACAAAAC
AAGAAAGAGGTACACTCGGAAAAATTAATGAGTTTCGGTACTCAATATAA
ATTCAAGCGCGGTTGAAATATCGACAAAGCCAAAGAAAAAACTAGGCCAA
CAAAATAAATTCTTGTTTCAATTAAGTTATTATTCAAATATTTCATTAAA
TATTTTTGTTTTGGTTAAATTCGATTCTTATTCTAAAGTAGATGCATTTT
TAACACATGTTGAGATATTTCTGGACTCAAGAACCTAATTAATACTTAAA
TTCTTGAATAAATCATGAGCCAAAAAACTTGATTCAAAAAAGAAATTCTT
TCAAAAAAGTTTTTGGTAACTCAAAGTTCCCAATTTTGAATTTTGCTTTG
GAATAAGACAAATAATTATTTGCCTGATTCCTACTCGAAAAGTAAAGCAA
GACTTTGACTAATATGTAGTATCTAAACTATACAATAGTAATAAATTAAG
AACTGCAATTTTTACACTTATTTAAAGTATTTATTTATTTAAATGCTTTC
AATGATTATTTTGTATACAAAACATGAATTTTTTGTTTCTTCTAAAGACA
ATATTATTTATACATTTAATTAGAAATCGAAAAGAAAGATAGAAATGTAG
ACTCACATTTTTCTCTGAGTGTGGCTAAGTGTTGACGAGTGCCCCCACTC
GAAATGATCGAAATAAACACTTGAGTTGAGTTAAGGTCCAAAAAAGGTAT
CAAATCGATTACACCTGAGCAATTGGATGATGTTGATTTATTGTCATGTC
ATCCAACGCGGACAATGTTGAGTNNNNNNNNNNNNNNNNNNNNNNNNNNN
NNNNNNNNNNNNNNNNNNNNCCGTCAACTTTGTGTCTATTTATCGTTCTG
ACTTGTTTGTCTTTTCTTCGCTTTATGCCTTGTTGTTGTTATTGCCCTGT
CAAATTCTTGCACTTTGACTTGCCACAGCAGGTCCGGTNNNNNNNNNNNN
NNNNNNNNNNNNNNNNNTTTTGACCAACCCAGTACAATGGTGTACAATTA
CCGACATTTATTGACCATTTGTCGCCGTATTTGCTGTTCACTGTTGACTG
TTCGAAGTTGATGCAATTAATAGCTCACTTGTTGGCATGTCACACACACA
CAGAGAGCTGAGAGCAGAGAGCTGACATTGAAAATGTGATTATATTCAAC
ATGACATGGAAATTATGACAACTTTTTGTCATACCCTGTAGCCATTAATT
ATGCACAGTTGCGTTTCACAAAGTTGCGAAAGTGTTTGTNNNNNNNNNNN
NNNNNNNNNTGATTAACTCAGGCACACCTCCGATTTCACACCCTTTTACC
GTAGACCGGAGTTCATTTGCTGGCATCTAACTTTTGGTTGAAGATTTAGA
ATATTATTATAGTATTTTTATTCATTTTTCAATAAAAACACGGATATTTT
CAAATGTTTAATCAAGTAGCTTTTAAGCTGATGCATTTATAAGACTAAAA
ATATCGGATATACGGATAGGGATACGGATACATGACTATATCTCGGATTT
AGATTGACGTTCGATTACACTATATTCAAAACCAGATGCTTAAAGTTATG
GAACATAAAGCTGGCTTGAAGCACTACAAGAATCTGTTTTTAAATTCTTT
ACTACCTTAAGTAATCCAAGTTTTCAAAAATGATTTTTGTTCTTTTTTAA
AAATTTCCAATTTTGTTCATTTTTGGTTGATTGGTTAACAATTAAATATA
CTTAATTTAGAAACAAAAATTAAGTCTCTGGTAGACTTAATTTGGTTGCA
GTGAAAGATAAGAAACTAATTTGAGGGTGTCCTTTTAGAGTGGCAACTAG
TGTGTACATCTGGTATATATTTAGAAAGTAGACAGTTATATATCTGAGAA
TATATATTTATTTTTGTCTTGTGCAACTTTAAGCATAGCTGCAGGGTATC
ATTCTAGTCTTCTCATGCCTCACAAATTGTTACTTGATATATTTAATCGA
AGTTTGTCAAGCGGAGTTAATTAATGTGTAAACTGCTTTCAATTAATGAG
TCACTTGGCCAATTGCCAACGGCGTCAGTGTAACACACTTGACTACTCAT
TTTGCCGCTGCTGACCTTCAGTCAGTTTATGCGATGATCGTTTGATTCTT
ATCCAAAATTAGATTAAAATAAAATCATATGTCATTCAATTATTTTGATA
GCTGCTGGCAAGCAGAAATAAAATCCAAATTGAGCTCAAGACGTTAGCTG
GTAATTATGTTAAGCGGTTTATGCTTTTAATTTGCTAAGACTTCAGCTTG
TGCCAGTTAATCTAAATCTTCAGCTTGATCAGCACTGAGAATTCTCCAGC
GTTGTCTGGGGTTCAATGCACGTGGCCAGGCCACTCAAGGTTGCCAATTT
GGACAACTTTCGAATGGCAATCAAGGCCAAAAGGATCATTTGGCTTGTGG
AATGCAGATTTAACTGCACTCTGACGTCAGTTAACTTCCAGTTTTTCCGC
AACTGGCCGCCAGCAAAATGCGGAAGTCTGCAATGCAAAAAAAAAAGTGA
AAAAACCGCTACGCATGCGCCAGTTAAACTCGTTTCGATTTATTAGCCCG
GCCCAGAGGCACGCACTTGGCTCGCAACGCAATGCAACACGTTATTGACC
TTGATTTTGTGTGTGTGTGCAACTAGAATGGGTGAGCTGGTTGCAGAGGG
GCTGCAAACTGGTCCAGTGACACTAAAAGCCCCATTAATACCTGACGCCT
ATTAAAATGACGACAAGCAAAGTCAAAAGCGACACAAATAAACAAATAAA
TGTTACTCGCATTTCGAAATGAAATGGAAATCCAATTGCAGAACTATCTG
AAATTTGTGGCAGATGCGCATTTAGAAAAGAAACCCGGCTCGCTATTAAC
GCGTAATTATTTATCCTGCTCAAATTACAACAAATTATCGAAAACTGTCT
GACTTTTGAGCAAAATCGCTGGCTGGGTCAGCCTCTTAGCTATCAAATCA
CCATCTCTACATGTGAATCCTCTGTGAATCCTCTGTGAATCCTGTGATTC
ACTGGGGGCTTATCTGTGCCTCTTACTCTATATAAGTCTGGTCTCGTATC
GTATTACTCTCGACGCTCTCTCAACAAGTTTAGCGAGTTTCAGTTTTGAC
TTCTGGGCGATCGCTTGGCGTTGATAAGCGTTTTGCATTCAATTTCTGCT
CAAGCAAGTCGAGCTCCGAGCAGAATAGATTGTTAACCTTCTAACGTATG
GACTTATGTCCCAAANNNNNNNNNNNNNNNNNNNNNNNNNNNNNNNNNNN
NNNNNNNNNNNNNNNNNNNNGCACAATGCGAAAGAGTCGACATCAGCGTT
GACTCGCTCGATTTTCCAACAACGCTCGACTGCATCTTAAATTACAAATA
ATCGCAATTGTCTGCGTTTTTAGCTAGTACACTTGGAGAAAAATGCTGCT
TGAAATTCAACAACACAGCATATAGACTTTCTAATGCTTTGTAGTTTACA
TCTTAATGTCATTTAATTTTAAAATATTCTTAAATAGTTGCTTTTAAAAT
CTAATTAACAATTGATTTTCTTAAGAACGGAAATTCTTCAATTACAAAAT
GTCNNNNNNNNNNNNNNNNNNNNNNNNNNNNNNNNNNNNNNNNNNNNNNN
NNNNNNNNNNNNNNNAGTAATTGATTTAAGCTGTTTTATTTTATTTTAGT
ACTTGTTCAATTTGTTCTTAAAGATTTTTAGATGAGCATAGCTGATTGAT
TTTTTGAATCTAGCAAATAGTTTTCATGGAATGAAAACTTTCTGAATCAA
TTACAAAATACTCATTCTGATACTTTTGTGCTTAAGAGAAGTTTAAAGTT
TTCTAGTTCTTAAATTCAAAAGAATTTTAGAATGACAGGATCGATTCGCT
TTGGAGCATTCTTGCATACATAGTCAAATACTTGATATAAGCTGATAACT
AATAAATGAATAAATAAGAAATGGCTTACATAAGCATACATAAGCTTACA
TAACAGCACAAGCATAGTATTTTCAATTATGACTGTATTTGATTATTAAA
TTCTATATTTATTGTTTTGAGTGTAGTCTTTGGTTTTGTATTTGGGATAT
GTGTTTGGGTGGTGGCAGCAGCTGAAATAATTGAGAGACAACGCAAAATT
AAGAGAGATGATATGNNNNNNNNNNNNNNNNNNNNNNNNNNNNNNNNNNN
NNNNNNNNNNCATGCAATTTGTACAAAATGNNNNNNNNNNNNNNNNNNNN
NNNNNNNNNNNNNNNNNNNNNNNNNNNNNNNNNNNNNNNNNNNNNNCAAC
CCCTCAACCTCAACCCTCATTATCATTGTGATTAACTCGCGAGAAGTGAA
AGCAACAAAATAAAAGCCTTTGCCGCCGTTGCACAATAAAAACAACAAAG
CTGCGAATTTTTCTAAAAATCGAAAATCGTGTCTACGCCTTTGGGTGGCA
ATATCGTCAACAGCATCAGCAACGAGGCAAACGCCTCGAAATCAAAAAGG
CAGCTCAACGAAACGTTGCAATCGTTTTGATCGAGCAGCACAAACAACCC
TCCCAATGAATGCNNNNNNNNNNNNNNNNNNNNNNNNNNNNNNNNNNNNN
NNNNNNNNNNNNNNGCTGCACCCTCTAGGCTAATCCAAATGAACAGAAAA
ACGCTGAGGCGATTCCTTGCCAGTTTCTGGCCTTCATCAACGCCATTTGC
TGTTGCTGTTGCTGTTGTTGTTTGTCAACTGATTTAATTTCCTGGCTGTT
GCCACTTTCAGAGAGTACGTTGGCCCGCCTGCTGTGAGAGGGCGTGCACT
GTTTGCTGGTCACACTAATGACAATATAGCACAACAACAATAACAACGAT
ATAGCAGCAAAAGACTTTGAAAAGGGCAAAATTGTGGTGTGTAAATTGAA
ATGTTTCTACTTGAAATCCGCACTCGACCACATGCGGCTGCTTAGTGCCG
GCCAAATGATTAAGGCTCGTATGCAAAACACACACGGTCTCATTAAAATA
TGAAAAATACGTTTTTCCGATCTAGTAATTAACGCTAAGTACTAAATNNN
NNNNNNNNNNNNNNNNNNNNNNNNNNNNNGTGTCGCCAGCAAAGCGATAA
AAAACACAAAATACACCTCAACACCAGTTCATAAATTATGCAAACACTGG
CGTGGGTGGGCGCTCCACAAATGNNNNNNNNNNNNNNNNNNNNNNNNNNN
NNNNNNNNNNNNNNNNNNNNNNNNTGCAGCCAGCTGTTGGCCATAAAGGA
AAAAAAACGCTCAAACAATGCCTTTTACTGACGGCATTTCAAACAACCAA
TAAATTATTGAAGCCAAGCGCCAAAGTCAAACAAGTCAAAGACATTGCGT
CAACAACAACCGCAACAATAATAGCAACAATTGCAACAACAACTACAACA
ATTACAACAATTGTAAATATTTTATGGACAACTTAGAACTGTTGCCAAGC
GTTATTCGACCACACCATGAATACAAAACTTGCACAAAAGTCCAAGCTCG
TGATATAAATCAACATTTGCAGCTTTGTTAATGCCTATTTATAATGCTTA
ACAAACCTNNNNNNNNNNNNNNNNNNNNNNNNNNNNNNNNNNNNNNNNNN
NNNNNNNNNNNNNNNNNNAATAACTGAGCAACACCCGCGCTTTTATTGGT
TGTAATGGGCAAATTTCTTAATCTCAATCCGATTCAAAGCAGCGCCAGCA
TTCTGAAAATATAATTACAACAATTCTGCAATTTAAATACCCTAACTAAT
CAATACGTGTGAATCTTAGCTTAAAGTTGCTACAGTAAAGCTATTCATTT
TATTTTAAAGGTTATTTGTTATAAAAAGGTTGAATATTGTTCTTAAAATT
ATACTTCAAATAGAACTTAAGCTTATAATAGAATATGTATACTTATTTCT
AGGTAGAAAATAGTATATTACTTTTACATACATATTACTTGTGTCTAATA
TTAAGTTCCATATTAATTAAGAAGGAAGAAGAAATAAAAAATATATTAAG
CTATGGCAAATATTTCTCTTTAAAAGTTGTTCAAAGAATAAATTGCTGAA
AATTAAATACAAAATAACCCTGCCTTCAGCGAGCAAAATTGAATCTTACA
AAATGCACACCCTAGCTTCAAATAAAATAGTTACGAGTAGCAAAACTGAG
AGTGCATATAATCATCCACATAAGCAATATGCAGACATTAATTCACCATC
GATTTATTTTGAGTATTTCTTGCAGTTTTGTACATTTGATTTGGTTGCTG
ATTGCCAATTTGATTTGGGCAAACTAAAAAATGATTGCCACAAAATTGCA
ACATGCAGCGAGAAGAACAACGGGCAGGGATATTGATAATATCAAGGAAT
TGCCAACATATAGAGTTGATATATTTTAGACTTAACGCTCGACTTGGGGG
GGACTTCAACTTAAATGTAAAAATAATTAAAAAATAGTTTAGCTGAATAG
CATAGAAAGCAAAAGTAGCCGCTAAAAAGCGAAAGAGCGCTAAACTGGTA
AAACAGCTCTTGCCNNNNNNNNNNNNNNNNNNNNNNNNNNNNNNNNNNNN
NAATTGACTTATTGGAGCACTTAGCTCAATTCTTGTTATTGTTACTGTTA
NNNNNNNNNNNNNNNNNNNNNNNNNNNNNNNNNNNNNNNNNNNNNTATAC
ATATAATGGAGCTACTGCCTAGGCGAGCCATGAGTTGCTGTCTCTGCGAG
TTGTTCCAAGGTTTTCCCAGCTAGCTGGCTGACTATAAAAGCTTGGGCGG
CAACATTGCGGAAGGCAGTTCACTTACAAAACCCATTGCCGTCACTCTGC
CAACTCTAAACTCCTTGTTAACGGACTAACTCATACANNNNNNNNNNNNN
NNNNNNNNNNNAAACACGTAAAGGCGCCGCATCGCGTGTGATTCCCCCCA
ATTCCCGATTATCGTGCAGTTTACGTTGTAGCTTTTTCAAGGATAAACCC
AAATAACAAATATGTTTCGCTTTGTGAGTTGATATATACACTNNNNNNNN
NNNNNNNNNNNNNNNNNNNNNNNNNNNNCAGGTGTGCTAATTGTTATATC
TTTTAGCTCGCATTAACCACACTCGTCAGTCTGGCTGTGGGCCAGAACTA
TCACCAGGATCCCAAGACGGCGGCCATTATTAGTGAGCAGCGTTATTTGT
CTGGCGATGGTAAATTTGGTGCTGCCTACACACAGGAGGATGGCATCAAT
TTCAAAGAGGAAACCGACTCGGATGGCACTCGCCACGGCAGCTACAGCTA
TGTGGATCCATCGGGCCAACGTCGCACCATCTCGTACACAGCGGGCAAGA
ATGGGTAAGTCAGCGAGATCATTTATAAATTGAATTCTGATTTAATTAAA
AATGTAATCATAATTTTTGATTTGCATTCCAACAGCTTTCAGGCGTCGGG
TGATCATTTGCCAGTGGCACCACCTGCACCACCACAGCCCGTGCCCACTT
CGGGCTATCAGCCACAGCAGCAGTACCAGCCACAGCAGCAATACCATCAG
GCACCACAGGCTCCGCAATCCTCATTCCGTAGCAACGACTATGGCGATGA
TGGTTCCTACGATACACGCTACAATGATCCCTCTTTCGGTCAGAGCCAGC
AGTCGTATCATCAGCCTGCTCCTCAGCCACAGTATCGTCCGGCACCGGCG
CCAGTGCAACCCTCGTATCAGCCAGCACCACAGCCCACTTACCACCAGCC
CGCTCCTNNNNNNNNNNNNNNNNNNNNNNNNNNNNNNAATTATTATACGA
CAACCACACCGAATCCTCATCGCTTTTCGCCACCTGGCAAGCTGTCGTTG
AATCGTACTCCGGACGGTTTCACCTACTCCTTCAACAAGGTCTAAGCGCT
GGAGAGAGAATCACATAGATTGAGCTCGTTTCTAATTGTAATCTTATGTA
