# Supplementary material for: SMCis: An Effective Algorithm for Discovery of Cis-Regulatory Modules
Source: PLoS One. 2016 Sep 16;11(9):e0162968. doi: 10.1371/journal.pone.0162968 (PMC5026350; doi:10.1371/journal.pone.0162968)
Supplement: S1 Datasets — (ZIP) [file pone.0162968.s001.zip › dataset/Drosophila/Masked/dgri_gh16981.fa.masked]

>scaffold_15110:19108381,19148380
TCAATTCGCCGCCACCGAAATTTAATGAAGCAGATATCACCAAAAATAAA
AAATTTAATTCCCAATAATAGACGACCTTGAAGGTTGAAAATACCAAGAA
TTTGATCAGCTTTCATTACTTTTAGTCGCACATGATACATCAATGTATAG
TTTCTTATTGGATTGAGCTTGTTCTACGGTAAATTAATTGGATATAGATA
GAGTATTGAATTATATATAGGTTTATGTATAAGCTTATTAGGAAAATCAT
GTTTTACGGGTATATTTGATTACTAATCGCCTACCATGGCCTGACTTGGG
TCCAGTAGATTCAGATTTTTCAACTGTAAACTAAAATTAAGAGAAATTAT
AATGGAATATTCACCATTTTAAATGTATATTCACACAATTGGGCTCTTAA
TGCATTTTTATAATTTATGATAGTAACTAATAATGTTTGTGCTGATTGAC
TGATTGCTCGGTCATCAAGGAATATTATCAACTATACTATACACATACAG
TATGTATATTTATATAACATTTTCTAATAATTAGATTGTTCTCGACGTGA
CCTATAATGTCAATTAACCCAACGGTAAAGAAGTTGCCGGCCATCGAAGA
GATGCACTCTCAAGATGTAAGGATCCAAATTGTTGAAATTCTTCAAAAAC
ACCTCGAATTTGATATAAAATCATGCGTATGCTGCAAGAACAAAGCTGAC
TGCTACGAGACGAAGCAACAGTTTAAAGTTCAACCTGTTCTGCAGCTCAG
TACAAATTCCTATAACAATTTGCCGCAACCCACACTGATTTACTCCAAAC
TATATCCATTTCGCTCAAAAACTGTTACTGCAATTTTTAATTTTACACGT
TACACATTAAACACATAGATTTTAATAGATGAAAGCGGCCTCCAGCATGA
CATCAACCATTGAGTTGTTATTAGGTTTTAATATTTTGATCAGCACTTGA
AATGTCATTGCAGGCGCTGCCGGGGGAAACTCATCCGCTAAGATTGTATA
GTTCGTGACTCCATAAGACCGATTCTGTGGATGCTTGTAAGTTATTATAG
ATGATATTAAAAATTATGGTGAAGTACTTACGCCCTGAACCGGACATTTT
TTGGGGAAGTTGCTGGCAATTAGAATGCGCTTAAAGAACATTCCATATCT
ATCTTTGTAGAAAGAGCCTAACAATTTGCAGGCATCGAGATGGACGCGTC
CTATATTTGATTTGCTCTTATCCTTTTTTATGATATCCACATATACCTGA
ATAAAAGCCTTCTTCATAGTTTTCTTGACAAAAAAACTAGTAGATACGGA
TGGATTGGATCGCTTCTTCTGGATAATACATGTTAGATTTCCAACAATCA
CAGGATCATTAACTACACAGCTGAAGTTCCTGAGTTCAACAATATAAGCA
CGCTGTGGGAGAGTACACAAAAGAAAATAGATTTATACAAAAATCTTTTT
CGGTACATTAATAATAATCAGCCAACCTTGGCCTGGCTTGAGCCCAGTAA
AGTCGAAATTGTCAACATGAATAGCAAAACGTGATAATCCATGATTTGGT
AAAAATTTGACTGCTCAAATTCCCATTCATCGCAGCATATTTTATAGGTT
CATTGCAAATAAACTCATTTAAATTTGAATTATAATGAAATCAAATACAT
TTTAGCTCTTAATGCATTTATAATCTACACTTGATCGGTCATAAAGGTAT
ATCATCTCTGTATACATTTTTATCAACNNNNNNNNNNNNNNNNNNNNNNN
NNNNNNNNNNNNNNNNNNNNNNNNNNNNNGTATCGATCGGGGAGCGTAAC
TCTCAAGTTGCAGTGATAACAAACTCCAAGTTGAGGCTGTTAAAAAGTCC
TTCAAAGTGGTAACGAAAAGCTGACTGCTACGTGACGAAGCAACCGTTTG
AAGTTTACCTTACAGTAACATGGTACAAATTATGCAGGTCTGTGGAAATT
TCTGTAACAATTCGGCGCAACCCAATCTCATTGTCTCGCTCAATGCAAAT
TTTACTTTGTGACTAAATGGACTCATTTGATAAATGATTTAAAAATAATA
CAGCTTGAATGTTTCTTGCAACACCGCGTTTTATAGAATTGACATAGCTC
AACTCAAATACCTGTCTACATTATAATAATAGCTTATGCNNNNNNNNNNN
NNNNNNNNNNNNNNNNNNNNNNNNNNNNNNATGGTCTAATAAATTATCAC
ACTATAATACATAATTAATTAATAACATAACATGTGAACAGAGAATAAAT
CCGTTCTTTAAAATAATTTTTAAGAACTTTGGGATGACGATTTATATCAA
AACTAAATCGATTACTGATAATTTGCTCTTTAAATGATGTTAACAGTACG
AAACTAAATGATTAGATCCATAGATTATCCCCATAATGCCTGAATTTAGT
ATAACAAAAAGGTAGATGCATTTTTGTGTGTTCCTAAACGTATACCTCGA
TTTTAATTGCTTGGGGGAAATTTATCCAATACAGCAACCTGTTAGGTACG
TGCAAATGCTATTCAAAAGGGAAACTACAATAATAAACAATTATCTAGTG
ATGTAAATGTTCTGTTTTTATAAAGATATTGTAAATGAATATAATATGAG
TTATTCGAGTTTTGATGGACAATATATCGTTACACTGCAGGTTATTTGAC
AGCAATGACATTTTAAAATTTCAGATATTACCGCAGTTGGCGGTAAGCGA
GTTGCTTACGTTACAAAGCTGACTGCTACGAGTGACTAACGCTATTCGCT
ACAAAATCACTTTAACTTATTTACACATTTCTTGCATACTTTCAGGCTGT
TATTCAATTTTGATAAATATTTGAATTAACCATTTTGAAAATTCTGAATT
AATCAGCCAATTTAATTTTCGTAACTAGAAATTTTATATATTCTACTGAA
TCACAACATTCATTAATATAGCCAAGTCACTTGCTTTTCGGGCAACTGAA
TGTGGAAGAAGTACCGAAAACTTCTGGGCAAAGTCAGCAGTCAAGTGGGG
TCAGTTGATCTGAAGATCAAAGATATACTTTGGCGCTTAAGTGTTTTGAA
GTGGCACGCAGTTGTGAGGAATTGAAACAGAGTTTCGTTTATTGAGTTGT
TATACTTAGGCNNNNNNNNNNNNNNNNNNNNNNNNNNNNNNNNTACAAAT
TATGTTGCGCACCTTAGTGGAGCAGACAAAAGCAATTAGACGCCGTCGTC
TGACAAGTTGAATGAAATAGNNNNNNNNNNNNNNNNNNNNNNNNNNNNNN
NNNNNNNNNNNNNNNNNNNGAATGCCAAGAAGCAGGCGTTTATCGACTGG
CCACATCGGACAGCCCGATGTCGATTTGGATGTGAATGTGGATGTCTAAC
TGCCAATGNNNNNNNNNNNNNNNNNNNNNNNNNNNAACGCACCAAGTCGA
GCTGAGGGGGGCTACTGTCTCGAGCGCCGAACAATGAAAGAACTCAAGTG
GGGATGGCAATACAAAAAGGTGTTAAAAAATTCTACTTTTTATGCTCTTA
TTATGATTTGATGGACATTTACGATATGAGTTNNNNNNNNNNNNNNNNNN
NNNNNNTCAGTTTTGTTATGCCTATTTTGTTTTCTTTTTCATTTCATACA
TTTGTTTTCTTTGATTCCCCATTTTGTGCCCCACGCCTATTGTTTCAGTT
GTTTGACAAGCGATGCGTACAAATCAAAGCACCCAGAAAACTGGACAGNN
NNNNNNNNNNNNNNNNNNNNNNNNNNNNNNNNNNNNNNNNNNNNNNNNNN
NNNNNNNNNNNNNNNNNNNNNNNNNNNNNNNTGTTGGTCTGAAGTATGGG
GACTCGGCTTGTTTGATTAATAGCCGCACAATTGATATGTTAAGTGGTAA
ATTACGCCATTGGCACGCAAATGTGTCGGGGTGTAGACTCGACAAACGGC
AAATTGCTGTTTGTTTAAGGCGCCGCAAAAGGGGGCAGCCTACCTAGCAA
AACGATCTTGATCTTATCTGGCATCCGAGGCGGAGCTTCGAGTGCACAAA
GTGATTTAATTTTTAATGGAGAAAGTTGAGCAGCCGTCGCACAATTATTC
AATTACGCCAGGAAATATTTGTATAATTTTGGGGGTGGGGATTGCAACTG
TATTTTTATTTAGTTTAATTTCTTGTTTGCAATTAATACTTCATATGCCA
TTAAGTTCGATGATCTTCTGTTTAAATTAAAGGCCATTAGTCCACATTTA
ACACGCTATGGTCAACTGAAACGAAAATTTGCATTTTATGACCTTAATTA
TATTATTAAATGAAAACAAAAAAAATATATAAAAATAACCGAAATCCATT
AAAATCTTTTGAATATTCTAGAGGGAATGTCATTAAAATTTTGCCACGCC
ATAAAAAAATCGGGGGCCACAAACAAAAGCAAAAGCTCAAAACTCAAACG
CTGAAGTGTTATAAAAATCATTTAAATATCGCGATCGCCATAGAGTTTTA
TTGCCCTACTCTCGTATAGCTCTGGGTTGGACTCAGCCCATGAATGCTCA
ACTAAAATGATTTAATTTCGAAACGTGTTGCGCACATTTTATGATCAATT
TCGTTAAAAATATTCAATACCCGCCGGTATCCATACATACTTTGATTGCC
ATGCGTCGTTTGATNNNNNNNNNNNNNNNNNNNNNNNNNNNNNNTTAGCA
ATGATACAAAGAATACCTTAACAAGTATCTTTCGCTTTAAATTAATTGTT
TGTATTTAACAACATTTAGCTTATGCTAATCAAAAAATGTTGCCAGCTCA
TTATGAAAATATATTTATATTTAACTTTTGAAAAAATAAATTGAACTTAT
TGGACTTGCTTAAAAAATCATAAATAAGAGTAATTTCCTAAATTAGAAAT
AAATAACAATTCTAAAGCTATAAATACGGCAAATTTTCTAAATAACATAT
ATTGCTTAAATTAAAAAAAGAATTTATAAACTAAGGTATAAATAAAGACT
TCTGTGAAGAATATGCAAATTCTCTACTTAAATATCAATTATATAGACTT
TATATATTGGCAAATGGCTTTGGCAGCAAACCTTCATTAGTTTAATTCAA
TTATTCTATTATACAACCAGGCCACAAAAATGATATGCAGTGAAAAACGA
CTTCTACAACTCTATTTTGTGTATAATAAATGGAGTTGCCCTTATTTTCC
GTTGCGCTTAATGAAATTCTTTGCAGCAGAACCCATAAATAAAGTGTGGC
AAATTCGCTAAACAAACTTGTTGAAGTGTCATAAATAAAGCGAGGAGCAA
CCCAAAGCACCACAAAGTGCTTCAAGTGGTTGTCATTTAATAAACTACAC
ACCAAGCTCANNNNNNNNNNNNNNNNNNNNNNNNNNNNNNNNNNNNNNNN
NNNNNNNNNNNNGCTGCCGATTGCTGTTATATGATTTCATATATCATCAA
CATACTATGCTGTAGAAGACCAGCTCCGAGCTTCGAGCTTCGAGGAAGCT
CCTCTGGCTGCTAGGGCTTCCAGGCAGAGTTAGCCGTCTGCTTTCTGCTT
GTTACCCCTTCCCCTTGTGGCACTCCCCTCCCCTTGGTCCCGGCCAATGA
ACAACTTGCTGAGCATTGCGCAGGCGTGCGGCATTTAGTTCAGGCTGTCC
GCGTGCGCCTCNNNNNNNNNNNNNNNNNNNNNNNNNNNNNNNNNNTGATA
ACATTTTATTGTCCGCTTTATAAATTATTGGCGTTTGCTTCGATCTCAGT
TTGCCAGGGACTGCACCAAAAAAGTATCCTTTTACGTGCACATTTTTTGG
TATGCAGCGTGTGTCCAAATTTGTGCAGCGCAAATAAATACTATTGTACA
CATATACAGATACNNNNNNNNNNNNNNNNNNNNNNNNNNNNNNNNNNNNN
NNNNGCCCTGTTCTNNNNNNNNNNNNNNNNNNNNNNNNNNNNTGGTTCTG
TGCGCGTGTTTTGGCCTTTTAGGGCTTGTCGCCCAACATCAAATTGAGNN
NNNNNNNNNNNNNNNNNNNNNNNNNNNNNNNGTAGTGTGAAAGTTGCTTT
AAATATCGTACTGCGCTGGTAGCTGTGCGAGGACCTGCCAACAAATCAAA
CCATTTATGTCCGATCCTCAATCGCAGCTCACACAACACATTTATCATCG
TCAAGTGGCAGCTAGCAATTCTCGTACTCCTCTAAAAGAGGCTCTTTCTG
CACCTGTCTTCAACTTGAGAGGAGCTGTCCTTCAATTATATAGCACACCC
GCTGTGCTCTACTGCAACTGACTCGATCTGCCTTCTAACTGGAGCCCCAC
AATTACAACTCGTACCATACTGTATAATACACTGCTAGAAGTGCGCTGCG
AAAAGTATCATAAAATGGATTCTGTCTGGTATTTGAAATATGCCTTAATA
ATCGTCAAGTATCTTGCATATGAGACTCACGGCGCATGATCAATCGAAAT
GATATAATTATATCCCAGAGACGCTGGCCTCTGTGTAAATTGATATCAAC
AAATTACGCGAAAAAATTTCAAAAATATTAACGAATGCGATTGATATAAT
GATGAGATGACGATTGTGAATTACACTGAGAAAAAAACAGTTAATAGTTA
GTAAATATTTTAGAGGAATAAAATAAGGCTTGAAATAGTAGTATATAAAT
TTATATTTAATTATTAAATATTTGTTTAGCTTGATGACATGTCAAGAAAT
CTCTCGATTTCCACAATCAAAAAATTATAACTAATAGCAATAAATGGATT
TTCAAAAAACAGTTGAAGTCAATGTAAAATGACCACTACTCAAACTAAGC
CAATTTTTACTTTTGTTGGTTATATATAAATATATATAAATAATGAATAT
ATATATATTTCAATATATGTATAAGATATTTTAATATTTTTAATTTAGTT
TAGTTCATTATTGTGCTTATTTATATTAAGTATATTTTTAATATTATATA
GTTTATTAGAAATGTGATTTATAAATATAAAAATTATAAATTGATTAACA
TTAATCTCAACATCTAAATTTCCACCCATTTCTCATTCGCCTTTCAAGTT
GTTGTGCAAAACTTTGTTTTTGTGTATTGGCTCCCCTAATTATGCCCAAT
TTAAAAAGGGTTAATTAAGGCACAAAACGCAGCACACGAAATGTCCCCAT
CCGGGGCATTATTAATATGCGACATTTCTGATATCTTTTTGTCCCAAAGG
CACGGGCAGACATAAAGCGACTAAAACTGTGAGTCCTTCTGTGAGATCAA
TGCTACAAAATATACAATACAATAATTACATACAGCATTTGTCATAACAC
CAGATATGGACACAATGCTTGCTCTGTTGGCCAACANNNNNNNNNNNNNN
NNNNNNNNNNNNNNNNNNNNNNNTGCGAATGGCCAAGAGGGCTTCACAGG
CCAGGGGCTGCAAACTATGCGACAAATTTACGCAAAAAATTGTAAATATC
ATCATCGACATCATCGCAACAGCAGCACAACACGTTCNNNNNNNNNNNNN
NNNNNNNNNNNNNNNNNNNNNNNNNAGGTTGGTTAGGCCTACGAGCCAAA
ATGATGGGCATTTTATAAATAAAATAAAATCATAAATGATGCNNNNNNNN
NNNNNNNNNNNNNNNNNNAGAGTGGCAGGAACCGAGAGGCTGGGTTCGTT
GGTTGCTGCGGTGTTTTCGGGTGCCATAATAATTACAGCAGGCACGTCGG
GACCTTGGGAGCGATGGTTAGACATTTCGCGCCGGAATTCGGAGCATTGT
GTCATATTTAATACAGAAATTTTAATTAAACATAATTTGTAAGGACTGCA
CGTTTGTGCACAGGCCACTGTCCAGTGTCCAGTGGCCAGTATCCAGAATG
AGCCACGAGATGGCCAGCATTTGTCTGCAAGGTTCGAGTTGTTTTTCCTC
CCCTGATTGCTCGATGGCGATAGCTTTGGCTTATGCTGGAATAGAGTAAT
TTATAGCATTTTATGGTCTAGGCCCACATTGGATGACATACAACTTGTGT
CTAGCATTCACATGGAATGTCTTTGATCGTATCGATTGAGCGATAACAAC
CGAGACATACTCACCTATCTTGCAATAGCAAACTTCACCACCTTAAACAA
CATAGCAAAATATCTGAACTTTATTTTTGGATTATAAGGGTGCTTTTAAT
TATATATACAAGATAATTAACACCTCTAAAACAACGCGGCTTGATAAGTA
AACTATATATGTGGAATCTCAAGTTTATCCGAGAGAAATTGATAACTTTT
AAGTCAAGTTATTTATCACATCTAATAAATCGAATCTGAAGCACTTTATG
GCATACTTAATACACTCTTTTGATTGAGAAATCTGACCTTGACCTGTCAG
CTGGAACAATTGAAAGCTCGGAGTTAATAGACGGACTTTTCTGTACTTCA
TCAAATGGAAGCTCTCAACTGCTGCTGCTTTTTTTTCGAAGCTTCCAAGT
ATGCAGCTGCCCTAGACGGGTTGGGCCCAGCCCGTAAATTGTTAGGCATC
GCCAGTGAGTGATTTTTTCAAATGATTTGAACTAGTTCACAGAATGCTGA
CCCATCGCTTGGGATACGATGGTTTTTTTGTGGCCCATTGGAGCTGGCCA
GTTAGAGGCCAGTCGGGTGCCCACATTTTGTCTAGCTGCCTACCAAATTG
AACTCGGTTTGGTTGGCTCATCGCCGGGGGCCGCATTACATTTGCAAGAC
AACAATGGGCATTTGGCATTGGCAAACTGCAGCGGCGTTGGGCGTTTTTA
TTTTTACAGATATTGTTTACTATTTTTTGAAGTCANNNNNNNNNNNNNNN
NNNNNNNNNNNNNNNNNNNNNNNNNNNNNNNNNNNNGTCCAGGCTCGTTT
CAGGCTGTGTTTGGCTGTGCCCTCTCATTGTTGTGCGGCTGCTCCAATCA
TCATTTTTTTTTCTTCTTTTAGATATTCGCTTGGTGATATATTTTGGGTG
AGCGCTTCCGGCAAATCGGCGCTGCTGCGGTGCAGTGAAAGGTCAACTTG
CGGCCAGGAGGAGCTGTAGCTGTAGCTGTAGCAAATACTTGTGTTGTCTG
CTTCTGCCAGGGAGCTTTGAGATTCGTGTGGCAGCCAAATAAACAAATCA
AAGTGAGCAAATGTTTTGTATCTGCCCCCCTCCCCCCATTNNNNNNNNNN
NNNNNNNNNNNNNNNNNNNNGTTGTCTCTATCTATCGATGTGGCATTGTA
TTTTTTTTTTGTTTGTGGTATGTGCTCAATTTTCTATAACATATTTGATC
GCAGCGATCTTTGCGATCGCCTGACTTTCCATTTTCCAGCTTTTACAGCT
TCGTGTGTGAGAGAAAAACTTATCGAATCGTTGCTATCAATGCCGCANNN
NNNNNNNNNNNNNNNNNNNNNNNNNNNNNNNNNNNNNNNNNNNNGTGCCT
CAAATTAAGCTCACGTGACCAGAGGCCAACTAGCTGACAAACCTTGGAAT
TTCAACCGCACGATCGCAGTGCAAAATGGTCACGGATTAGACCATTGGCA
GTCCCATATGACAGCAGTTCCGCAGATAAAATGGCTTTGACATGCCGTTT
CCAGATCATTAATTGCAGATCTGCAGCCCCAAACGGCGATATGCGTTTCC
CCCTTAACAAAAAAAAGCCAAGTATTTACCTATGGTGTTTTCAAAGGATA
TTCGGAAGCGAGCTTATTAGTAGGGATAAAAGGACTTTGGTTTTTATTAT
ACATATATTATGGATGCAGACTTAGATTGTAGACGAAATGGAAATATAAT
ATGGAAATCACAGAAAGATTCAAGCAAATACTCAATTTAAAAATTCTGTC
TAGTAAAATCTGAAAAACAATTTAACCTGTGCATGTTAAAAATATAGATA
GTTAATCAATTTAAAACTAACTGAGATAGATTTGAGAGCTCGCAGAATAT
CTAGCTCAGATATTTGAAGAAATTTGAGATTTATTTCTTCAATTTCATCA
ATATACAAAACCTGGTGGGAACACTCATATGGCAGCTGTTCCTTTACAAA
CTTAGCTTGTGATATGTTGGCTTATGTTGGTGCCCCATCAGTTCGACTCT
TCAGCGATCTGTGCATGCACTTTCCAAGTCTTTTCCCTTGCTTAAACCAA
ATCGAAGTCTCGAATATCGAATGCGTTGCATACTCCCACAATCACACACC
CACACACCCACTCTGCCACACTGAAGCCAGCGAGCAAGCTTCAAACAATG
AGCACGAGTAGTGCAGCATTGTGGTGCGGGTGTGNNNNNNNNNNNNNNNN
NNNNNNNNNNNNNNNNNNNATCGATGCTGCCTGCTTTGATGATAGTCAGC
CTTGGCTTGGCTCTGGACGCCTGTAGGGCGTTGCGATTGAACTTGTTCCA
CATTTTGATTGTGCCCAAGTAATGCCGTTAGAAAGATTTGAGCCATATTT
TTGGATTTTTGTTTTTGGTTTTGTGTATACAGGTATGGGAAAGCTGGGAG
GGCAAGACAAATATGATTTTCAATTTGCTGTGATCGCTTTCACAAGATTT
GCATTATGTACACCAGTCTTGCCATTAAACACTTGAGCCGTTGTCAGAGT
TCAATTGGAGTTCAACTGCACAAGTCAAATGCAGCATGCAACAAATNNNN
NNNNNNNNNNNNNNNNNNNNNNNNNNNNNNNNATCCATAGCATTTTGATG
GGCCATTAAATCGTCAAATGGAAACCACTGCGAGTACTCCAGTTAAAAAC
TGCAGCACCACAAATCAAAATATTTATTGCTCCCCAGGCCAAAGCCTGAA
GAGGCTAATGAGTCTTGGGAATCTTGAGAGCTTAAGGTGCTCGATATACC
ACCCAAGTTGAAAACGTTGCCGGCCTGCATGCACCGCATAAATAGCCACA
AAGTGTGTCGTAAATGTCGTTGCGATCATATAATGTCCTCAGTNNNNNNN
NNNNNNNNNNNNNNNNNNNNNNNNNNNNNNNNNNNNNNTGGGGAGGGAAG
GAAGAAGTATCATCCAGTTTGTCAGGCGATATACAAAATGCGAATTTTAA
GAGAGATGCGGCTGCTAGAACAAGTGCAGTCCAAGCCAGATCTGAAAGTC
AGCCATAACTGTGCATCCATTTAANNNNNNNNNNNNNNNNNNNNNNNNNN
NNNNNNNNNNNNNNNNNNNNNNNNNNNNNNNNNNNNNNNNNNNNNNNNNN
NNNNNNNNNNNNNNNNNGTAGTCGAGTCCACTGTTGTGGTATACACTTTG
GAGTTTATGTGCTTTGGCATTGCGAAATGCGTTCGCATGCACATTTGAAT
CAATCGTTCAGTTTGGTTTTGGATATGGAATTGCGGACTTCGATTTTTAT
GTATTTAGGGGGACCGGTCGGCCGGCGACCACCCGAGATAAAAGGGAGAG
AGGAGGACTGAGAGGGGAGGACTGCGTCTTTAAACTGCACTGATATCATT
CGACTCACTTGACATTTAGCATCGCTAATTCATGCCAAATGACCTGAAGA
TTATGTTCATAAGCACACATTACGATTACACGTTTATTATAATTTAGGAG
TTTAGGCCAACGGCTGTGCGTCTTTAGAGTGGACCTGTTTTTGGGTCGTT
CTCCGGCTCTGGGAAAGCGTGTGACAAAGATAAATACAAAATAATTAGAT
ATTGAAAACAGAGAAGTTGCAGCGGGACAATTTACAGATCACTTAGTATA
TTTCTAGATTAGCGACCTAAAAAGGAGCTTAGGGAAAGTTGAGCACACAA
AGTGCTGACTTCACTGAGTTAAGATAAGCTGCTCAAAATGTGACTACAGT
GCAGATGTGAAATGGTTAGCGAAAGCTGCAACTGAAACTAAAGACTTGAA
GCTCATTCGCCAGGAAACATTGGTGCTTAACTTACAAACGGTTATGAGGA
AATGGGCCTACAGCTAAAGCTAAAGTTAAAGCNNNNNNNNNNNNNNNNNN
NNNNNNNNNNNNCACCTATATGTNNNNNNNNNNNNNNNNNNNNNNNNNNN
NNNNNNNNNNNNNNNNNNNNNNNNNNNNNNNNNNNGTACTGCCTTTTTGA
GACCAGGCAAAAGTGACATTGAATACTGATTTGTGGGATCTGCTGAGGGG
GGTGCATTTAAAGGTTCTTTTTTGCAATTGCAGGTGAGTTCGTTTGAAGT
TCGTTGCGCTCGTTTGTGACATACGCGTGGTTCCACCAATCATGGCAACC
AAACGATCATCACATGGAGTGCCGACAAACATTGGGAGCCCAGTTAAGAG
TCGTCGGCTCTTTGGCAGAGATGTTGAAGTGTTGAAGTGCGTCCGTCTGC
ANNNNNNNNNNNNNNNNNNNNNNNNNNNNNNNNNNNNNNNTCTGCGCACT
AATTGAGCATTTAAATGCAAGGTAATTACATTTCTAACACCTTCATCAGT
TGGAACGTCAGTCAGCCGGCGGTCTTTGATGCCCACTGCAAATTAGCATA
TAAATTGTCCCGTGTGAACATTAAGTCAAATGACATGTGAGTTTGTCAAA
GAGCCGCTGCGAATGCCGAAACAAAAGCTGGCGGAAGAGAGCACCAGGAC
ATGATATTTTAAAAATCTATGCTCTCCCCTCCCCCTCACCAAACCCCATA
CACCATATGTATCTGCCAACTTGGTCATCATTTGCATAGCGAACGTGCAA
CTAATTGGAAATGGAACAGTACAGTAAACCCCATTGAATGGCGCTGCAGT
TAGAACAAAAGCGTTTGGCATGCAACGAATACGAATTTCGAATCTCAAAA
TTGTGCCCAATTGGTATTGGTATTGGAAAACCCCTAAATCCTAACAAGCG
GCGCCAGCCAGACGTCTTTATGGCTTGTACTTGTGCTTAAATGTGAAGGG
CCCTTTTCGGTTCGGCTTCTGCATTCGAAATGCGTCCAAAGGGCAATCAA
TTAATTAGGCATTAAAACAGTTACACGCTTACCCCCAAACAGATCTTTCC
CCAACAACAACAAGAACTTCAACTCCACAGTGTGGGCGAGTTTTTTGACC
CGAGTTGGGGGCAGGAAGCGCAGCGCGTTCTGAATGCCAAGGCGTACCAG
CCAACGATCCAACGATCCATCGTCAAGAGTTGATGGTNNNNNNNNNNNNN
NNNNNNNNNNNNNNNNNCTTGTTGGATTGTTGCACAAATGCGCTTTGCAT
AACTGAGTTATTTTGTGGCAACTGGCGTTATACACTTGTTGCCACAGAAG
AGTGCCTCAATGGGCTCGCTTAGATCGGTTGGGTGGGCGGTGCGGGCACG
CATCCGGTCAGATTTAATAGCGCTGTGTGTTGCAAGTACTGCAAATCGAA
AGCGGGCATAGAAGATCATAAAACGTTGATAAGTGAATTCATATTTTCAT
TATAATTTATAATCGATTCGTTGAATGTGTGTGTGTGTGGGCCAGCTAGA
AAAACAAACAAAATAAACAGTTTATAATTGCTGTGCATCCCATTGCATTG
ATGAGTCTTCTAAGGAAATGCCAAATCTGTATCTCTATAATCGATTTTAA
AGCCGGATATTGAGGCAACCAGTTCGTGACACTATACTATAGAGGGTAGT
TTTGCCTATCTCAAGATAATTTAATTTATATATGTGTACGTCAGTGTAAT
TACAAGTGCTCAGAAGTGTACTTATCAAAACTCAGCACTGGCAATAGATT
TTTAGTCGTGATTTTAAATTCTATCGCAGGCTATTTATACAAAATGAGTT
CATACAATCAGTGAACGACGTAACTAGGCAAGAAATATAAGTTACGATCA
CGAATTATAGTTTTCGTTTCCATTATATAATTACAAATTTGTTAAACATT
ATAAAAATAAAATTCCATTAGACAGATATGGAGTTATTGATCACATTTAA
TGTATTACGATCTTGCATACGATATTCGCCTGCTTTTCTAAAAACCACCA
AGATGTGTGTTCTTTCTTAGTGGAGGGACTTTCCCAGTGATCTGTTCATT
GACTACGTTATTTCCCGTTAGCTTAACTTGCTGGTGGCTTAGCCAGATTA
ACGAGCATTAGCCGAGGATCATCGGTTCGTGTTTTGGCCGAGTGTGTTTT
TCTGCACAACTTGTGCAATTATCAAAAATTCCAAAGCCAGGTTCTGATCA
AACAAGTCCCAAAATGCCGAGTCGTCTCAGCGGATTTAATCGAGATCAGT
GCAAACGGCGAGCACAGAGTGAAAGTGTGTGAAAACCGCGAGATCATTTG
GAAAATTGCAAAAACCGCAGCTTCAACTTCCGTTAGGGGTTTTGCCCAGC
CACAAATGTAGTTAACTCTAAGGTAATCTTCAACATGTGGGTACTGATCA
CATAGTATGTATGTGGCTGTATATTAACATATCGTTAGTTCGACATGATC
TGATCCGTGGGAAGTTTGCGACCTGGTTGCTTTTGGCGGTCTGGTTCTAA
ATCGGCGGAAACTCCATCTAGTTTTCGGATTTGCTTGCTCAAGCCAAAGA
TAAGACTATACATATGCAAATTCCATGAACAAAAACATATTTCCAGGCAT
TCCAAATGTCATAATTATATCGTAATTATTATTTATGCTGTTATGCTTGA
ATTTTTAATTGCGTCTATGTTTGCTGAAAATATTACGTGTTCCGTTCCCA
ACCCCTTTCGGGCCAGGCAAAAAGATATTTGTGTTATTGGTGGGGTGTTA
TCTGCGATCAATAATCATAATTCGGATTTGCATAATTCATAATTTCATAA
TTCTAATACAATAGCCAATAGATATAAAATTTTAGATGCTACGTGACTTG
GGATACCANNNNNNNNNNNNNNNNNNNNNNNNNNNNNATGCTTCTTTCGA
TGATATTCTATAGAGCACTAATAAACGAAAGCCATATATCAATTCGAAAG
CCAAGCCATGGAACCAGTTTATTCCATAAAAACAATACTAAACGTAATGA
ACATATTACCCAACACAATTAAACATAAGACGTTTGTCAGCTGAAACCAA
ACCAACAACTTATCAAATTCAGTTATCTTGCGAAATTGACCAAACAAGTT
TTATTGACTTTTCTTTATGCGACTCGATCGATTTTATTTTTGAGAACTTT
GTTAGAACTTTTGGCCATGATGAAACCAGATAATCAGCNNNNNNNNNNNN
NNNNNNNNNNNNNNNNNNNNNNNNNNNNNAGTTGTAAGTGTAAAAGTTCA
ATTCTTATATACAGATGACATCAGGGCAATAACTTATGGTGCAAAATTAA
AATATTAAAGAAAGACTTTAACTGCAGCTCGTTAGAACCCTAAATAACAA
TAATCTATGCAATAAATGAATTCATAAGGAATAATAATGCTAACTATTTT
TATGCAAATAGTTTCGATTATGCACAACTTTATACTACCGGTTAATCAAT
TTTATGGTCAAGGGGTAGTAACTTTTTTATAAGCACCTCTAATATGTCAG
AGTTTTGATTAGTTACAAGACCTTAAGCTGTCCCTATGTAACAGCAGCAA
ATTTGCAGCCCAAATTCATCAACTATTGCAAGCAACGTTTTCCGAAGTGT
AAATGGAAACTTAAAGTCATTGCAATTAATGAATAAATTACCAGTGATTG
TCAAAGTAAACAAAAACTAACCTAATGATACATGGGTTCAAGCGACGCAT
TACAGCCAAATCTAAGCATTTTAGCCATTTATTTATTGACTAATGGCCAG
GTTAGAGCTGCTGCCAGCCAACAAATGATCACTCACAANNNNNNNNNNNN
NNNNNNNNNNNNAAAAATGATATATTGTAAAATTGCTTATAAGACGTCAA
GTCTTATCTTTGTGGACCAAAATGGTACATCATATGAATGTTGGCGCATT
GAAAATGCAAATTATTCACACATAATTNNNNNNNNNNNNNNNNNNNNNNN
NNNNNNNNNNNNNNNNNNNNNNNNNNNNNNNNNNNNNNNAATCGAGAAAT
ATCAAATTAAGTTTAAATGTTGTCGACGATTTAATACCCTAATGACAACT
AGTTGACAATAGACTAACTAAAACAAATTGCTGCTTGTAACGAACGGAAA
AATCTGTATTTAAATGGCTAGCTATATTTCTATCTGCATATACCCCACAG
CGTTATATAAAAAACTAAGGTAACTAAGGAGCGATAGATCTGAGCAATCA
TCCATCGAGCTGTTAAATCAAAAATATGCAAATCGCCGCGAGAGCCACAC
GAGCTCAACACGAGCTGTGAGCTATGAGCNNNNNNNNNNNNNNNNNNNNN
NNNNNNNNNNNNNNNNNNNNNNNNNNNNNNNNNNNNNNNNNNNNNAAGTG
TGTGTTGATTGATATGTGCTGTGTTGTTATATGGCTATTTGGCCAAATGA
TGCAATCAAACTATGTAAATGCGAACGAGTTGACTTTTTGACTTGCGTAT
AGCTGAAACGGGGCAGCANNNNNNNNNNNNNNNNNNNNNNNNNNNNNNNN
NNNNNNNNNCTACCAACTAAACTGAATACAGACCTGTAGAAAAAAGCACC
AACAACGAGGCCTAAGGCCAATTCCAATAGTCGTATTAAGTAGCTGCCTG
CCATTTCCGACTCGCAGCAGTTAATTTTTTTTTTACATTTTTATGGCTAA
TTAAAAAGTTGACTTTTTTAACCGTAAAGTCAAAAAGTCAAATCATTTTT
TTTTAAAGCGCACGTTTTTTTAGCACACAAATAGAACGATTTTTTTTATT
TTTAGATGAAAAGGTTTCGTTTTTTTCGTGTCCTTGGATGCGTTCTAGTG
AATTCTGCATGCATTCTTTACGCAACTCTCTCGAGTGCAATTGTCTTTTT
TATGGATGCTGGCTGCATCCTGCAAAAGTAAGTAAGTAAAAAATTAAAAA
TGGCAAACATATGCCAGCCAAGAGCAAGGAGTCAGTCACTCATCCCTTTT
CCACTTAAGCGGAAAGTGTGATCTGTGCGGCTCGGGTTACACGGCCTGCT
CGACTTTTTATGGTTCCGCTGACTTTATGACTCGACGTCTCTAAGATTTC
CACTAGTTTTTTTTAGGCCAATTCTTGTGGCTACCTAAGCACGCGATTTT
GTTACCTAATCGCGGGATCAGCATACCTAAGCTGCAGATTATCCTAGGAT
CATAATTATGATGAGCCTGCCCGACGCGTCGGCTCGCGGCTCTCGTTCTC
AACTGACCGTCGTGGTTGAGACATCTATCGGGAATTGAAAAACTGAACCG
CTATTTGTCTGTCTTTTGCTGGGTGCAAAAAACTTAAGCCGGGGGATTAA
ACCGGATTAAAAGTCACAATGTCGCACTGTTTGTCCTTATTTTTTTTATT
TTCCACTTTTTTTTCACGTTTTCCCTTCGTGCTAACTAATTACACAGGAA
AATTACCCATTTGTTTTGTTAAAAAAACTGCGGAAATTCGCGAAATTTTT
CGAAACATTTTTCCTGCGCTCTTTTTTTTATTATTATTGTGTGTGTGCTG
CAAAAAAATGAGAAAAACGCGAACGGGAAAAGTCAGTTAAATTGAATCGA
TTAGAAAAAAAAGAACTGCAAGAAGGTCGGCTAGGCAGCGTGCTGGACTG
GGTTCTATATTCCTTGACTTTTTTGCAAGCCTTTGTTTCGCTTACTTGGA
AATTTTGATGCAATATTGGTTTTTTATGGTTAGCGGCCTTAAGGAAGCGA
GGATTGAGGCTACGTTGCTGCTGTGCTCACCATACCCTAGTTTAAAAATT
CATTTGGAAGAGAACTACCAAACAACAGTTCCAAGAATATNNNNNNNNNN
NNNNNNNNNNNNNNNNNNNNNNNTGGTGTGTTAATATTTAAAATTTCTTT
GCTAGTTCAAAAAGTTAGTAAAGCTTGATTTATAGTTAGTTTTTATATCT
TTACTCCTCTTTAAAATTGACAATATATAAACGGAGCTGTGTAGCTGCTT
CCTTACAAACACACATTTGGCTTGGTTTCACACTTTCTATTGTGCAGCTC
AATGTAGACAATGACGATGCATAAAAGGGTTAATGTGTGTGTCCTTGCCA
GGTAGCCAAGGTAAGGGGCAGTAGCTCAGCGCAAATATAATGAAGGTGCA
CATAAAAAGAGTTAACTCTTCCTTTGTGAAAAGCAGAGAAAAAAGTGGTT
GATGTTGAAAGGATTGTGACCGTAGCTGCAATAAAACGAAGTCAATTGAT
AATAATGAAGAGTTAATATAAGTAGTTCACTTGAGTAGGGAAAACGGTGT
GTGAGAATGAATTTGAATGCGGTAAGACAATAAAAGTGCTCGCTTAGTAG
TAAAAATAACGATTTAACAAGTTGATTTGTCGTTTTGTGTTTTGTCTATA
AAAAACTCTGACTAAAAATCAATATGTCTCCATATAATATAATCAAAATA
AGCAGAAATTAGACAAACTGTTCAAAGAGCACAATAAGCACTACAATTAC
TATAAAGCGAAGGCTTTTAACGGTACACATACTTATTTATGTGTATGTGT
GTACAAACACTCATATATGTGCCCAATAAATTAACGGGTACGCTTAAAGG
CTCCGCCCATGCTCAATAAAATGAGCAACTGTTAAAAATGAAGTCAATGG
CTCNNNNNNNNNNNNNNNNNNNNNNNNCGAGAAAGCTCAGCTGCCCTTAA
CGTGCGAGTTTTAATAAATAACCGAATAACGAATAATAACAGAGCAATTC
AAATTGAGCACGGCAATCGCGCCCCAAAAAGAGCGCCCAGCGCAAGCAAG
CTAGCTNNNNNNNNNNNNNNNNNNNNNNNNNNNNNNNNNTCAGTTGAGTA
GTGCGCCTCATTCATTGAGCACTGCTAACAGCTAACAGTGCATTAACAGC
GACTCGAACTGGGAGTGTGACTCAGGTAAGCAAACTCGCGAGAGCGCTGC
ACAATTGAGTGCGATTGAGTTGCGCTCNNNNNNNNNNNNNNNNNNNNNNN
NNNNNNNNNNNNNNNNNNNNNNNNNNNNNNNGAATACATACGCACGATCG
AGTCAGATGCTGAGACTGTGATTTATCAGAGAGCCACAAAACTCGTTACT
AGAATTGGTANNNNNNNNNNNNNNNNNNNNNNNNNNNNNNNNNNNNNNNN
NNNNNNNNNNNNNTTGGAGTATTGCTGTTGTTGCAGTATATAGGCACTGG
GAGTTAGCCAACCGAGCGACACACAGCAAATGCTTCTTGCCAACGACGAG
TTTGAGCAAGAAATCAGTCGTCAGCTAGTTGCCCAGGTGTGAGTTACACA
TCGTGAGTAAAGAGCGCGTTGCGTGCCTTCAAGCCGAAACCACAACAGAA
CCATCTTTTTAAAAAATCTCAGCATCAATTCGTACGTAAAGTGTGTAATA
CAAATCTCGCANNNNNNNNNNNNNNNNNNNNNNNNNNNNNNNNNNNNNNN
CTGATCCATAAAGATCGCACAGTGTTGAAAAAGTGTTGTGTTTCAAAGCA
AAGCAAAAAAAAAAAAACCAAAACGTGCAATTAAAAAGTCATCAGCTATA
AAACACAAAGTTCTATACGCNNNNNNNNNNNNNNNNNNNNNNNNNNNNNN
NNNNNNNNNNCCCAAAAGAACCCAAGGTAAGTTTTCAAAGATCAGTGAGG
AAAAACGCACCCACACTCAAAGTCAATTCACGTTTTATGCATTTTTCACT
TTTCGACCGGGTCGCAACCGACGGCATCTTTTATGAGCCCTGTTTGCACT
ACTTTGATTTTTTACTGTTTCATGCGAAAAGACACCCACACACACACAGA
ACATATTTTTTATTTGGGCGCAAAAAAATTGCCAGCATATTTTTATGACA
CAACGTCAAGGTCTAGGGCTCTATATAATTTTTTAGGCGTAATGATTTCA
TGTAAAAATATGACAAAAAAAACAAACTTCTACTTTTCTACCTGCGAAAA
TTTGAGAGAAGAACGCATAGGGTTGCATAATCCCCCGGCAGCTTAAGTTT
TTTGCCTGCCCACGCAGCTGATCATAAAAAAAGGAAAACAAACTGCTTTC
CTAGTTATGCCCAACTATGCATTTCCTATAAATTCCTCGACTCCGAGCAA
ATCGAGCATCAGTCGCACAGCAGCGCATCAATCGAACAGAACGCGGAAAA
CGTTTCGAGAAGTGACGGAAGAACTAGAAAATTATTTGCCAGCAGAAAAA
AATAAGCAACATTTCAGTATATTAATTGATTGGCTTGGCTAGCTGCCAAA
ATGGTGTTCAACTTGGTTAGTTTCTTGACACGCACAAAACGGATTATCTA
TCAATGAGAAAATAACCCACTGTGAAAAGTGTGCACAAATTTAGAATGAA
ACAGCAAAGCACAAAAAAAGTGAAATCACAATTTAAAAAAATCTTAATTG
ATTCGGTGAATTTGCAGTAATTTCATACTTGATTTGTGATTTGCTTCTGC
AGCCAGCTCTTCTATCAATGGATTAAGCCCAAGTCAAAGATCCCACTAAT
TACTTGTCTCTATTGCCTTACAGATGAATCAGACGTGCAAAGTGTGCGGT
GAGCCCGCAGCGGGTTTTCATTTTGGCGCTTTTACATGCGAGGGCTGCAA
GGTGAGTTGCAAACAACACACAGAACACAGCTACTCAAATTGTTTGGCTA
TGTTTTGCCTTGTGCAACACCTTAACTAATCAAAAATCGCTTCCCTTCTT
GTCTTTTGCTTTACAGTCGTTTTTTGGTCGCTCGTACAATAATATCAGCA
CCATCAGCGAGTGCAAGAACGATGGCAAGTGCATCATTGATAAGAAGAAT
CGCACCACTTGCAAGGCGTGCCGCTTGCGCAAGTGCTACAATGTTGGCAT
GTCGAAGGGTGGCTCACGGTATGGTCGCCGCTCCAACTGGTTCAAGATCC
ACTGTCTACTNNNNNNNNNNNNNNNNNNNNNNNNNNNNNNNNNNNNCAAG
CAGCCGGGACATGGCACCGGTTCGCCGATGAGTTCGCCCGGTTTTGGTGA
TTTGGCCGCNNNNNNNNNNNNNNNNNNNNNNNNNNNNNNNNNNNNNNNNN
NNNNNNNNNNNNNNNNNNNNNNNNNNNNNNNNNNNNNNNNNNNNNNNNNN
NNNNGTCTTTCACATTTGCCACCGCTGCTTGGCTATCCGGGATACCATTT
GCCGGAGCCATTTGGTGCACGCCATCCGNNNNNNNNNNNNNNNNNNNNNN
NNNNNNNNNCCTTCTTCAGCATGATGGCCACACCACAGTCGGCCTTCCAG
TTGCCACCGCACTTGCTCTTCCCAGGCTATCATGCCAGCNNNNNNNNNNN
NNNNNNNNNNNNNNNNNNCTATCGCCAGGAGATGTACAAGCATCGCCAGA
GTGTCGATTCCGCCACCTCCTTGGAGTCACAGAATCGTTACACGCCACCA
NNNNNNNNNNNNNNNNNNNNNNNNNNNNNNNNNNNNNNNNNNNNNNNNNN
NTCGCCCATCGATGTCTGCCTGTCCGCTGACGATGATGACGATGTGNNNN
NNNNNNNNNNNNNNNNNNNNNNNNNNNNNNNNNNNNNNNNNNNNNNNNNN
NCGCACCACACCATACACACACCAGTTGCCATACGTGCCACACCAACNNN
NNNNNNNNNNNNNNNNNNNNNNNNNTTGGCTGCCACCAACTCCGTCTCCG
TGTCCGGCTCTGCCTCGCCCAGCCTCAGCAAATCGCAGAGCAGCAGCCCA
TTGAGTTTTACGGCGAAAATGCAATCACTTTCACCTGTCTCCGTCTGCTC
CATTGGCGGCGAAACAGTCGCTGCAAATACATCGCCCACAGCAGGGTCCG
CCGCTGCCCAGGATGGACCCATGGATCTGAGCATGAAGACATCGAGGAGT
TCGGTGCACAGTTTTAATGACAGCGATGTCTGCAGTCTGCAGGATGAGCA
CGAGATGGCGCCGCGTCGCAAATTTTATCAGCTGGAAGCGGAGTGCACGG
AGNNNNNNNNNNNNNNNNNNNNNNNNNNNNNNNNNNNNNNNNNNNNNNNN
NNNNNNNNNNNNNNNNNNNNNNNGGAGGCAACGGTTGCAGTCAAGCGGCA
AAAACTGAACGCCATTGGTGGTGAGACACCGCCGCCGTTTGGTGGTTTCG
CTGTGACCCACAATGCGGCCAGCGCCATGCGCGGCATCTTTGTGTGTGTC
TAGTGTGGTTGTGGGTGGGTGGAGCCAAGCCGAACAGGCAATCAACTCAT
TTGCCTCNNNNNNNNNNNNNNNNNNNNNNNNNNNNNNNNNNNNNNNNNNN
NNNNNNNNNNNNNTATTTTTTTTAATGTATTTTCGTGTACGGTTTGAATT
CGATTTGCGCCGTCGAAATTGAAATTTTTATGGACAGGTTTTAGTGCTGC
GCCTGCGTTTCAAGAGTTGGAAAGAGACAGCTAGCTGCAGCACNNNNNNN
NNNNNNNNNNNNNNNNNNCCAGNNNNNNNNNNNNNNNNNNNNNNNNNNNN
NNNNNNTATTGAGCTCAAATCCAAAAATTATTTATACAAAAAGGAAATGA
AAAAAAGTTTTAAAGTTTTTTGTTTAATAGTCGCTAATTGTAAATATGTT
TTTAAAGTTAAATTTATCAAGCGAATTGTATTTTATAACATGACAGTGGC
AAAACCATCCCTCCCCCTGTACCCACAAAAAAAAAGCAAGCAAATCCAAC
CCACCAAAAAAAAAAAAAATATAATATCAGTCCTCAATTTATTGTATATA
AATCTTGTTAGTCTTAGTCTGAGTTTATTATTGATAAGTATTCTATTCTA
GCTTTTAGTATTTGTCCTAGAGATTGGCTTCTAAATTTATGCAAGAAAAA
TAAATAATTATGAAAATGATATAACAGTACTTTTTATTATATTTTGGAAT
TGGGAATCAAACAAAGGATGTTCGATTTTGGTGTAAAATATCTGGAAAAT
TTTTTGTCTAATCTTTTTGTTTTATTAAATTGGTGAGGAGCTTAAAATTG
GGAAAACACAAAATATTTTGGATCCTAACTAAAATAAAATGTATAAATCA
TATTTACTTTGCTTTACAAATAAAATAATGCAGGCCGCTCACGTCTTTCA
TCTTTAAAAGAACCTTTTAACTTTAAAATTAATCATTATCAGAAATAATT
ATTTATAGTTTAAATTGAATTAATACAAGAGTTACTATTATGGACAAAAA
AAAGTACTCAAGCAGTTACGATACTTAAATTCTTTTTTGTCTCTACAAAC
TTATTTGAGGCTCTACAGCTCCCATATAATAAAATGAAGTCCATTCCAGA
ATTGATTGCCACGCGGCTAGTTTACTTTGTACTCAATCGAGGCGTTTGTA
TCTGAGACACGGGCGACAAATGGGGCGTGGCTAAAAGGGGTTGGCGTTGT
CAACGCCAAATCGGTTGGCATAAATTCATCAACGTAGCAGTTGAAACATT
TGTTGCAAGTCGATCGACGAGTCGATGGATGATGGGCGATAATAAAACCG
ATATAGTAATGCTTAAGTGCCGGTCTGCCGTCTAATGCAATGATTGTTGT
AAATTAAAAATGCCACAAATGTTACGCACAGATATTTGTCGTAAAGTCCA
CTGCTTGATATGCTGTAGCCAGTCAGCATTATGTACTCATGGGTGCTGCC
AGACTGCGTACACTCAAAGAAAAACTGTTGTAGTACGGGGTGGAAGAATT
GATAAACAAAATATTACATTTTAAAAAACACTGTAGATATATATATTTAT
TTGAATAATCAATGATTATAGGTTGATCAATATTCTCAATATAAATAATA
TATGACTTATTCAGATTTGTTGGGTTTATATTTTCTGTAAGTGTATATGC
CCTGTTGTCGTACTTATATGGGGCTACTTGATGTTTGCATAGTGCCCGAA
AAAGAGGCCTATAGACCGAGTGACTGCCAGCCGACCACGTGCTGCTTCAA
ATAATAAACTTTATATTAACACATACAAAAGTCATACGCATCGGCGTTGG
CCAGAATTTTAATCACTTAATTAGGCAGTCGTCGAAACAGTCAGTCGCCC
CGAACTTGGTTTATGGGCTGCCCCAGACCACAAGCACAACGACAAACGCA
GAGCCAACAGACCGCCAATGATGAATGATATAAAAACTATGCAGGATCGG
ACAATCGGACGATTGGACNNNNNNNNNNNNNNNNNNNNNNNNNNTCTGCC
TGCAAAAATATCGTTTACGAGCATTGTAAAATGTGGCTATGTCAGAAAAG
TTGACGCCTTAACGGACGACAATAAACAACAATGAACTGAACACGAGAGA
GCAACGCATATCATCAATATGCATGATGAGCTGCTTGAGAAGTTGGGCTG
CAGGGGTGGTGTCGGAGCAGAGGAGAGTCTCTGAAAAGCAAGCGCACGCC
ATTGTGCGTTTTCTTAACTGCCGCTCTATCACATTCCGAAGTGTGTTTTG
TCGTCATTGTTTCTAAATTTATTTTTATAGTTTATTAAACAGTCAATAGT
AACACAAAACCATCCAAAATTACCAACTAACAGTACAGTATGATGAACCC
TCAATACCCTAGGCATGCCCAACTAAGGATAATAATTTGAATAGACTATT
GCAACACAGTCGAACTTTTTTAGCTGTAGTTTAAGTAGATAACCGTAGAG
AAAATCGCTCTTAGTATTAATCCAAAAATGAACTATCTGTTTGAAGTAAA
TTTTTCATTGTTCGGCTATAATGACTCTATAATCATTTTTCGGAGAAATA
AACATTTATATCAGAGTTCCGATGCAAAAGTACAAGTCAAGTTCGTTGCC
TAAGTCNNNNNNNNNNNNNNNNNNNNNNNNNNNNNNNNNNNNNNNNNNNN
NGGCTGTCAAACTGAAAAAGTGGTTCATTTGTATCGTTTGCTCCAATCTC
TCCAATCAAAAAGCCATTTAGAGAACAAAAGCCAACAAGAGGGCCAACAA
AATAAAATCGATGCGACATAGAAAACAAAATGAAAAGTATAACATTTCAA
AATTTTATTGACTGTCAAAATGCAGGCGCCAAAATGCATTGAGCTTGACA
AAAGGGGCACGACGAAGAAGAAAACAAGCGGGTCCGATCATATTACAATC
CTACATAGCCTATTGGCGCCAGACTCCACCATTGATGGGATTCAACTCTA
ACCCTCTGGAGCGTTGAGAGGCATTTAAACGCATTAAAATGCTTTACTGT
GAGCCATGAATTATGCATTATTAAGAGAGCTACGATCGAGAGATATATAT
ATACAGCATGTGAGTTGTGAGCACATCTTTAAAAATAGAGCAAGACACCT
GGCGTAAGACCAGAACCTTGACTCTTAGACACACTGAAATTGCCGATAGT
TAGGAACATGCTTATATTAAATTATATGCTTAATTGCTTAACGCGATATT
CTTATAATGCATCATCTAATCAATTGCCGCTAATAATTTACATTAAAAAC
TGACAGCAAACGAAACATTATTGACATATTATAATAGAAACGTGTTTTAA
TGAGAAATTATGCAAAACATGGCTAACGAACACAGAACNNNNNNNNNNNN
NNNNNNNNNNNNNNNNNNNNNNNNNNNNNNNNNNNCGTGGCTATGGGCGA
CTCAACAATTTTTGCACTCAGTTGGTTTCTGTGTCCGGTAGCGGCCTTAA
TTACAGTCCATTGCTTCCTATGGCAACCCAGCGTTGCTGGGGCTTCTATG
GATTGTTGTATGCCATGTTTGGGGCGTGTTACGCTGACTGACAAATAGTC
AAAACAAACTAAGTATATAGCATCGTATGTCATATCTTTTTCTAGACAGC
TGCCAGAGAATTGCTTTTATATGCATACGAGTCAGCTGAAGAGCCAAGAT
CACATTATTAAGATAAATTTCAAGTTGATTTCAAGCGAATGTCAGTTAGA
CAATGCAGGAAGTAAATGCTATATAATGGATCTTATATAAAAGAGTATGT
TATACTGCATGAAAGCTCGTATTTAAACCAGATTTATACCAGGAACTTAA
GGCAAACGTGAAATACACATCGAATTAATCCCTTTAAAATTTAAAAGCTT
GTCATTATAACTGTTTTAACATCACTTAAAAATGTATTAAAATCATTAAA
AATATTGTTAACTGTATACATTTTTTTTATTTATTCCTAGCAATATACTT
AAATTTTAGAGCATATTCGTAAGAGAAGCACTGTAATTTAGACAATCTAT
AGCGTTTACATATCGCTAGCTAAATGATCTCCCAACATACACACGTCAAT
TTGAGTTACTGCATTTGAATGCCATCGAAAGCTATCAAGAAATGGACAGC
TCCATTGTTTTACAGCGCCTGAGTTGAGTCGAGAGAACGACAACATTAAC
CCATTTAAGGGCCGCCCGAAAGTTAAGCAAACACTGGACCACAATCTGGG
TTCGATCTTTATTGATTTTGGATGCCCACAAACGAAACTTGACGTTTACA
TTTTTAAGCCATGAAGCGGCGCTTCGCGTACACGATGCCCAAATAGGAGG
AAGAGGCGAAGGTATTCTTGCTGTTGTTGTTTTTTTGTTTTTTCTTAAGC
GTTTTGTAGCTTTGGCTGGCGCTGGTAATTAGTGATCTGGTGCACTTGAT
ATCCAGCTTAATTTAAACATTTCGTACACACCCAACGATGCACACGCACT
TCGAAACAGAGGTGCAGGTACCGAATTTCCTCTCACTGCTNNNNNNNNNN
NNNNNNNNNNNNNNNNNNNNNNNNNNNNNNNNNNNNTGAGCCCTTTTTTG
TTGTTGTTACTCGATTTTTGTTGAAGCTGCGTGGAGCGCATGCCATTCGC
TTGTTGTTGCTTGTTGCTCCATTCGCTGTGTTCTCGTTTAAACGTTTATT
TAACTTAAACGAACTTTGCGTGTCGATTAAAATGCAGCGATTAAGGTACG
ATACTCAACGGGCCAAGCAGATCTCAGCCAACAAGCCGCTCTTACTACTC
TACTCCTCTTGTGTCTTGTGTCTTGATCATTTCTGGCTCTCGACTCCAGT
GCGTGTCCAGTGAACTTGCGGGTCAAGCTTCAGTCAAGTTTACGCATGCC
AAGCTGGCAGTATTAGCAGCACCTAAAAATTTATCTGTATCTGTGAATGT
ATCTGTAGCCCATTGGCTGACCTGAGAGTAAATCCTTTAGTTTGCCTCTG
CCGAGCACTTTCTCTGCGTGTTCAGGTTAGCCTTCGCCTTACGACAAATT
TGCCCATTGTTCTGCGCTGATGATGTCCTTTTGTCTTGTCTTGTTCTTGC
TGTGGAGGGGGCCCCCCCTCGAAGGCAATAGGTCGACAGACCGCACACGG
CTGCCCACAAATATTAATTTGTGCTTCCAGCACCTTTCGAACATCTTTTC
AGGCTCCTAACGAGTCCACATACACACAAGACTCGAGCTGTGCGAGATGC
TTATCGCAATCGAATTGTAGATCTGGCCATTTGCTTGTGTGTCTGTATAT
TTGTGTGTATTTTGTTTTCTGTTTTTTAGTGTTTGGCTTATCTTGTTACC
CTTGGCTTAGTTTTGGTAACGAAATTAGATTTGAGGGCCACTGGTGGTCC
ACAAGTGATTTTGATAGCTCGTAAAGAACTCAAAAATTGTTGGGAGTTTA
CGGGAAATAAACCGCGTGTTCATCGTTCGTAACCCAATACTAACGAAACT
AATGATCGCCACAGCAGGAGTCATCGCTCGCATCAAAATTTATGTTGTAG
CTCATTAAATTAGTCTAAATGTGGGAATGTCGTAGGGGTATGGGAGTTTG
TCCAGCAGCTGCTTTTGCAGGTGACAAAGGGTTGACCTAAGGATGCTCAA
TATGTACAAAAATATATATAGCAGTCTACTCCTCATTCGTTGAGTTACAT
CTCTAAAGTGCGACCGCCCAAGTCCTTGGACCCTAGAACTAAAAAAAAAA
AACAAGGCGAAAAAAAGCATTGCCCAGCAATCAGTGGCACTGACACATAA
AGCTTCTTCAGCAGCTCGCAACACTTACGGGTTATTGTATGGTTAACTGA
TATGCTTAGTGCACGTATTAAGACCAGNNNNNNNNNNNNNNNNNNNNNNN
NACCAGATGCTGACACCGTNNNNNNNNNNNNNNNNNNNNNNNNNNNNNNN
NGCAGCCGCTTGGAAGCTGTGCAACAATGTCACTGTCAATGTCATTTACT
GTGGCAGGCCAAGACCCAAGCAGGCCACATGCGCTTCTTGGCCAGGCTAA
GGCTATGGCGAAACACAGCTCGGGCCAACTTGATTCTCTCAGCGTTGGCT
GCCAGCCTGCAGATCGTGTGATCCATTACCAAACGTGCGCGATCGTTTGC
GCCTGTGTTAAGTGATATTCTTCCTTTTTTTTTTTGCTATTTGTAAAAAA
TACCCTCGCCGAGAGGGAGTCTCTTGTCGTATTGAGCATACAAATGAACA
AAAAAATAAGATGAAGAATAAAGAACGAGAGGCAATTGATGAAATAAGTC
AACTAACTTATCGATCTGAGCTCTTTACAATACATGTAAGATTATAATTA
ATTTGTATATAATAAAATTGATTTGAATAACAAATAATGTGCAGAAACTT
TAAAAGGCTTTCTCTACAGCAAAATAATATAACATAATTGTCGGATTATT
CCGTTAAATTCTTGATACCCGTGGATATAAAAATTAGTTCAACATACAAA
AAGATCTCGCACTTTTGTCAATGTATCCTTTCTATTCAAAGTCTCTTCTG
CAATTGTTTGACTTCATAGAGTATTTGGTATTCGTGTTAAGTACGTTATA
TTTGAGAGCACAGCTCTTCTGCATAGCACCTTTAACAATTTTTTTTTTTT
TGCATTGACATTTGGTAAATATTGCCAAGGCTCAGCAAGCACACAGCATG
AGCTTGGCCCAAAGCCAACGTCGCATTGTCTGAGAGTCGCTTCCAGAGTG
AGTGAGCTGAATCTTAGCTGCTGTTGGTTGTTGTTGCCTGGTGGCTGCCA
ATGACTTGATTTGATTTTCATACTTGACTTTGGTATTTTCATATACAGAG
CTANNNNNNNNNNNNNNNNNNNNNNNNNNNNNNNNNNNNNNNNNNAGAGG
CACTCAATCAAGCCGCCTTTAGCCAGGTTAGTTGTTTGTCTAGCGCACTT
CGCTCGGCAACTCAGCACCTAGCTGAGCACTTGTGGCCATCAGGCCCGGC
ACAGAANNNNNNNNNNNNNNNNNNNNNNNNCAGGGCAAGCAACCTCTTCG
GCACATTCTAATTAACTGCTCTAGCTGGTCAACACAAATGCGAGCAGCGA
GCGCTTTGTTTAGCTGGCTTTTAACTTTTTAACTCCTGCTCAACATATTT
TCTTTTTACCCAGCACCAATAAAATGTTTGTAAAAGGGTATCATAAATGT
GTGTAAAAGTATGTGATGAACAGAGAGATCCTGTAGGGGGTATATACCTT
TGCTTTGAGATTTGAAGAGCTAATATTAGCAGGTGTGGTATGTAAGTTCT
AGCAAAATAGGTTATGCAGTAATGTAAGGCATATTTTATCTATCATATTT
GAAGACGAGCATGGCGCTGTTTGATCAAGCAGTAACTTCGTGTCGATCAT
TCTCGACTTTGTTTTATTTTAGCATTTTTTTTATGACACTCAAAGTGACC
GACACGACGCGTCGCACAATAAACTCCTTTCATACCTATAGTACCTTGTC
TTGTTAGCCGGGATTCCTTTTCAGTTACTGGACAACGTCCGCCTGTTCGT
CTGTCTAGTTGTCCGTCTGTTTGCACAACATGATCTGGGCGAGAGTGCGG
CTTATTAGACCAACTTGCCCCACGTATTGTTTGCGAAGCATTTCGGTAAG
AAGGATGTGCGGCGGTCAGTTAAGAAAAACGTTAAATGAAAAACAACAGA
AATGAACCCGTTGCCGACAAAACTATTTGACAAACACAAACAATTTTCCT
TGCCTACCGCTCTGAGTTTTCCACATAAAAGGGTTTCTCTCATCTTCTTG
TTCTTCTGACTTGTTATTAGAACACTTTTTGAACTGCTTTTAACCCCATT
TTTGTTTTTGTTTTTCTTTTCATTTTACCACCAAAAAGGCCACTTAGGCA
CGAAACGAATCAGCATCCAACTTGAAGTCTCCTTCGTCGGATTTGTCTTG
GTGCGTTATGATGTAATATGGCTTTTTGACTTTTGTAGACATGATAAAAT
ACAAAACGTTGCGTGGCAGTTATATTGGCTAATGGCCCGAGCGGCCTTTT
AGACCATTTGTGAGTAAAGGTGTCAGTGAGGCGCGCTTTGGCTTCAATGA
ATGCGCCAGCGGTGCGGCGGTGCCAGATCAAAGCCAACCCAAAAGAGCTC
TTGTTCTNNNNNNNNNNNNNNNNNNNNNNNNNNNNNNNNNNNNNNNNNNN
NNNNNNNNCTCCGAGCTGCTATTGACCAGTGCTCGTTGTGGTGCATTTGC
TGTTGCTGTTGTCGTGTTTAGTGTTTAGCATTTAGCGCTGTGCTGAGATG
CAAGTGCTTTAATAATGATGATACATCTGTCTGTCCGGGTCCGTCTGTTT
ACGTTTGTCAGAGATGGACACGACTAGTGGTTGATTCTAAGAGATCGTTT
ACCATTGCAGTTGACCTGGGAAGTTCTTTAGAACGGAATGGTTTGCGTCA
AATGAACAAACATGGCATATGAATCTTTCTATACTTTCTGTGTATTCTAG
CAGCTGATTTAATATGAATATGCATAGAAAAGTCTATAATTTGATTTCAG
ATCACTGATTTTTGGAGTTCAGAATTCCATTTAAGAAAAGTCGTACCAAT
ATTTTATCTTCAATACTCAAATGCTTAAGTTTTTTAGTGACTTCATTCTC
GATTATAAGTTAAGTCTTATAAGTTCAGGTCTATTTATATAACATGATAT
TGTTTTTCTTATTTTAAATTCTATTTTCCAGTAATGTCCATCTGAAGTCT
GAGTCGTTTTGCAATTGCATTCACTCATTTAAAAAAGTCGTTTGCATAAC
TCACGCAAAAACAAAAGACATGAAAAAACAATCAGGAGCCGCGCCCTGTT
TTTAGTTTGGTTTGTGCCCTGCGCATGTCTAGAAGTTGTCCATTGATTGC
CAACCCCCCCAGAGCCCCTGCCACTGCCCCTCAGGCCCATCATCGTAATT
TGTATGCGCGGATGTGCCTGATGACATGTGCTTTATATATAATTTAGAGT
TGTGTGCTACCGTTGCAAGTTCGAGTTGCTGGTTCGTGCCGCGTCGTGGC
GTGCTTTGGACGTCAGCCAATAAAGCCAATTCGACGATGGTTCGACGAGG
TGCGACCAAGTTCGCCGCCTAAGTCTTTTGTTTTATTCACTGGAATTGTC
GACTCATTTCCGCAGTTAAACGACTGTGGCATGCTAGTTTTATGTATACG
CACTATCAACGGGATCAACCACAAAGCATTGCATTTCAGGCGAATAAACG
AATAAAAACAGGTGCAAAATCGGTAGCCAGTCGATATAACTCGATATCAG
CGACAACAACAGATGCCAAACTGTTGCTTGCGCTGTTGCTGCTACTGAGC
GGCTGAGAAATGCGTGCAACTTGTGGCATGTTGAGACTGCGTAAGACGAC
AGCAACAACGACAACAATCGACTGCCTGCCAGCTACCGGTGGGACAACGG
CGAGAGCAGCCAACCATTTACAAGGCAATTAAATGCCAAGCATAACAATC
GCAATCATTTGGGCTGTGCTTGACCCTTGAGAGATCGACTACGCAAAAAT
GGACGGAGCGGGAACCGTAGGGGAAAGACTTGAAATACTTAGCTTTGAGT
CTTATCAAATGCGCTCTATCGGTTTCACATTGCCCCATTTGACAAACAAT
TAAAAACGATTTAAGAAAGTAAAAGCGCCTATTTGCCTCTAGTGTGAATG
GGCACACAAAATAAACAAAATTTCAACAAACAAAAACAAAAAAAAATACA
AAAAAAATACCTTATCCCATGTTAATTAGTTGCCTAGNNNNNNNNNNNNN
NNNNNNNNNNNNNNNNNNNNNNNNNAGTGGTTGTACAATTAAAACGTGAT
CAGGCAGCAGCTACAAATTTGTCCAACACGCAAAATGTCGTTGCGTTGTT
CAATCCCCCTGCCACAGCCCCTTACCTCCCCTGTGTCGACGACTGTCAAC
TGTCTGTGTGCAATTGTTGCATTGGGCTTAAGATTTGGTGGATTTGTTTG
TTTTTTCGGGTTGATTCGATTCCCAGACATGGCCCTAAAAACCAAACTAG
TTTTGCATACGTAAACGGCAGTGCGACGCCGCCTGTCTGCACTACTTCCC
TCGGGAGCGAGACCCAGACGTGGCCTTAAAGTGTACCACACTCCAGAGTG
GAGGCAGAGGAGTGAGGCAAACACACATAGACATGGCTGGGGTTGTGGAC
GAGTGGCGTCAGTGGGCAAACCATTTATGAATTGTTAAACGCCGCTTAAA
AGGCAAAACGNNNNNNNNNNNNNNNNNNNNNNNNNNNNNNNNNNNNNNNN
NNNNNNNNNNNNNNNNNNNNNNNNNNNTTGCCGACGGACCCAATGCGACG
CGACGTTCTTTATTAGCTTTTTATTGCTAGCAATCCAATAATTGTTAAGG
GTTTCTCTCTCACTGCTGTCGCTGTTGGCCAAATGTCATCACATCCGGTG
CCCTGCCTCGCGCGCTCGCACCGAATTAGTATTCTAAGTTGATGACTTNN
NNNNNNNNNNNNNNNNNNNNNNNCTCTATATGAGTGTAAAAGGGGTAAAC
GGTTTAGGTCACAACAGTTGGCTAGGCATTGATTTGAATGCCCGATTCGT
ATACACATACTTATTAACATTAATATTTCTGTCGTTCATTCAAAGCACTG
GGAAATTTATGACCATTGACAATCAGTTAAGACTATCGGATATCTGGGGT
AATAATTTCTAATGTTCTGGTGGTGGTGCCTTGACAAACAGCTGTTTGTC
TTCGAGGATGCAACATGGAGTTTTTATTCGATGGCCATCGACCTGGAAGG
AAGTCACAAAGAGTGCTCTGTGTATAGAATATAGGGCCTAGGGCGCGTAT
CACTTCCGCTGTAACATGTGACGATGCTTGGAAGTGAGTGCAGAGCAATA
AGATCGATAGCCAACCATGGAGAACAGATGAGTTGAGATGTGTAAAAAGT
GTATTCGTATGAAACTTCTGTAGAAAAAGATGGATGACTTAAGAAGAACG
GGCAGGTTAATGAGGACGGTTATTAATGAATGAATAAAAACATTTGAATA
GAGAAGCACGCTAATAGGAACAGAGGAAGTTGTAGACAAGAATATATAAA
GAAATTAAAGTCGAACAGCAGATCTGCTACTTCTTTATAAATAGTACACC
ATTGTTTCTCGCTGTGTATAAATAACAGAGAAAAGCAATTCAGAGCACGA
GCGCGACAAGCAAATATTGACATGATTCATCATTCAAAGCCATTGTCATG
AATTCACTCTGAGGTTCATTGTCTGCTCTGAAGTCGGTCTCAAGTCCAGT
GGGGAGCCTAATTGAAAGCGCCTCAATGGCGGCGCACAAATACAAACAAA
ATCGCAAGCACATAAGATCAGAGCCGAACCCAACCAATTCCATAAAAATT
AGCTCAAAGATATGCAAAAATGCCCGAAAGCGAAGCTAAAGAAAAATATT
ATTCTTAAAACGGCGACCGCAATAAGTATTCATCCAAAGTGACTCGGGCT
TAAGCTGCCCCAGAGCCACCGCGCTTACGCAGAGCGTTTAACCCAAGTGT
TCAGACCCAATCCCAAGTACAAAGCCAAAGCTCAATTCGAGCTCCTTAAA
CAGTGCTCCCCCTTCACAAAAAATATAAAAAATACTTGAGCAAACAAACA
ACAACAAGCAAAAATCAATTTCGAGTTCGAGCTACTTACATATTTGTGAG
CGCAAATAATAAAAAAAAAGTCCCTAACAATGTCTGCTCTAGTTGATAGG
TCACGACTAGCAGATGCCCTGTAAGTGAATCTAGTGTTATTATTGATATC
AATGATTTCATGAAAATCTTTAGTGTTTTTTTCTCTTGACTTTTTACAAT
GAGTGTGCCCATTTTTTTCCTGTTGAACGATGTGTAAAATATATTTTTTT
GTCTTTTTTTGTGTTTCAGAAAACATTATTAAACTCTGTAAGATTTTGGT
TATTTGGACTTTTAAATCAACACTTCTAAAACGCAGACAATATCTATTAA
CTTCATAGCGCATGTTGTGCCTCCTTTTGCCTATAACACCCCATTTTACA
TTTTGAATGCTCGCTGGGTATATAAATTCAGCGAATCGAGAGCTTGACAA
ATGAATATTAGTCTTATTTATAGGCATGATATTATATGTGGTATCCCACC
GTATTACGGGCATTATTATTAGGTTCTTAGTATGGGCACAAGTTGTTGAC
ACCTATCGTTCATTAGTCATGGAATTTCTTGTGGTTAGATCAAATGATCT
GTTAATTTTATTAGTTATCTAGTTAAAACGGCGGCCTTTACCTTAACACA
GTTAGCAGCTATGAGTTGAGGGTTGGACGGCTATTAAAATCAAACGCTCC
AACAATTTGATGATATTAATAATGAGATTTGACAAAGTATAAAAATAATA
ACGATACGATATGAGAGCGGCTTAAGGCAATTAATTGTATAATAATAAAT
GTTCAATGTGGAGCTTTGGGCAAAATTACTGAAGCGTCGACAATAACTTC
CCTAACTTGACCTTCAAATATGGGGAGCAAGTCATTNNNNNNNNNNNNNN
NNNNNNNNNNNNNNNNNNNNNNNNNNNNNNNNNNNNNNNNNNNNNNNNNN
NNNNNNNNNNNNNNNNNNNNNNNNNNNNNNNNNNNNNNNNNTTGAACAAT
GCACAATTTCAGTTTCTGTGTCACTGAAAAAACAAAAATCACACAAGTCA
GCCAACTATAGCCAAGTTGGGGGCATAATTGCCAGCTGGGAGTAGGCAGT
AGAGTGGAGTAGAGTAATGGAAATGTAAGTTAAGAGGGAGGGTGGGGGCA
GTCATGAAGTGCAACGTCAATTGCTACAGTCTGTCAATCGCTGAGTGTGG
CGTGTGCCTCATTTTAACCAGGTGAAATTGGGCGCTTGACTTGAATGCTG
TGACCTTAAGNNNNNNNNNNNNNNNNNNNNNNNNNATTTTTGATAAAATA
CATACATTTAATGCAGAGGAAACAACCTTGATAACTCAGCTTTGGCTGAC
AAATGTCATTGCATCATAATCATCGTTAGAGTTTTGGCCAGAGCTCGCTT
TTTGCTTGGCACACTTCTAGGGTGCATTGTTTTTGTGTTTTATGTTTTTC
TTGTTACCCGTTCGACTCATTGAACCTAAGCACATGCGCATGACAAACTT
GATAAGCACACACACTCGCACAACATATCAAGCTTAGAGCCGTTCTTTTG
TCTTATTGTTTATGTCTCGACNNNNNNNNNNNNNNNNNNNNNNNNNNNNN
NTTTTTAATATTTTTCTGGGTTAATTTTCATGTTTTGTATTTTTTTTTTC
TGTTGTCTTCAATACAATTTTCAGCAGCTTTGCTGTCAAGGTTGGAATAA
TTTTCGGAAAATACTTGGCGGAAAATTAATAAACACATACACGCATTATG
CGCACACAGGGACCACAACAAAAGACTTAGGCAACGAACTTGCTGTTTTT
TGTTTTTTTCCGTTTGGCCATGCAGTTGATTTGACTGCTTTTCATAGAAC
TACTTACAGCGAAACCACAAAATCAAAAAGGGAAAAAACTGTCAAACTGG
CGCCAGGCGTTCCAGGCGAGGGACCACACACAAAACGTCACCTGATCGAA
ATCGGTAGGTGCGAGCTGTGATATATGTATCTGCAAGTGATCTATTTACG
ATGTTATGTCTTTATGTTGAACANNNNNNNNNNNNNNNNNNNNNNNNNNN
NNNNNNNNNNNNNNNNNCTGTGAGCACATCTTTTGTTAGGCAGAAACGGT
AGGTGGGCACCCAAAGTAACAATTAGGTTTTTTCTCTTCTCGTTTTTTCC
TCCTTTTGTTCGTTTTTGTGGTAGTTGTGCGAAAACATAAATCAATACTA
AGCATTGCGCTATGGCTTATAAATTTCAACTGCAAAATCATTTTTCGGCC
CCGGCCCACCAATCATATTTAGCTAACCGGATGTGGTGCATAACTCACTA
AAGGAAATGCACATATCCTTTCGTTTTGACATTTCTCTGACTTCATAATT
TTCTGTGAGTGTGTTTCTGTATTTTTTCTTTTTATTTGTGTGCTCACATA
ATCAATGCAGTTTCCATGCAGCTCGTCAACGTCGATTAATCTAACTTAAA
GTTTGCTCACGCTTCGTACGTGATGAGACTGTATCCCACAGAACCCCAGA
ACTCCAGAGCTCATTGAGAAAGAAAGATAGATGTCCTGTTTTTTCCCTCG
TCAGTCGTTTGCCTTTTGGGCCAGACATTATCTTTATTAAGAATTTCAGT
AGCCCTACGCATAATGTTGATATCTTGATTCGATTCAATNNNNNNNNNNN
NNNNNNNNNNNNNNNNNNNNNNNNNNNNNNNNNNNNNAATCATATGCATG
CATTTTGATTTGTCTCTTAGTCGTTATGTGGCTTGCTTTTCAGTTATTTG
TGCTGCATGCTAATTCTGTCAGTTCAGCTCATATTTTTTTATAGTACTCG
GAACGGAAGCACATTGGGGACAATGACATTGTTTGCTTGTTAGTTTGCAA
AAACGAAAAAAACGAAGAAGTTTCTCCAGTTGAACTCTGACCGCTGTCCA
AACTGGCACTGTGGGCCATGTAGGCAAATTTGTCAAAACGGATTATCGCC
CATTTTCACCAAGGCAAACAAGCCTCGCTAGTATTTAGACGAACCCATTT
ACCAGCCATAAGCCGAAGTGTCGGCCAGCACACCTGATATTCCATGGGGA
AGCGGGATGGTGGAGAGGGTCGAGAAGCGCGCTCATCGCATGAAAAATTA
TCATCGACACCCAAAGCCGGCTGGCTTGGCTAGCACAATGAAACTGAACG
GTGCCGAGTCGGATGCCCAAGCATGTTGATAATTTGAGTATCCGAATGGC
AACACATGACCACAGCTAAATGTCCAAGGCTTTGAGCCTAGAGCCGAGGG
CCAAAGAGCAGGCAGAGACACCATTGCATTGCTCAAAAGCTGGCCAAGTG
GTGGGCTTAAGATGACATACAATCATATTAAAAATGGTTGCCGTTTTATT
TGCAATGTTTTCAGGTGACCTCTCACGGTATACCCAGCATCCAAAGCAAC
CAATAGAAATGCTGGTTAGTTTTTGGGATAGAACAAAATCTTGCGACTTT
AAGCTTGTTTTGACTAGGAATTATCTTTATTTAAATAACAAAATTTGAGT
ACATTATATTCTAATTGTATAAAAGAAATGAGTATACAGCAGTTGAGTAA
TAAAAAATTGCTAAGTGGTAAAATAAATGGTAACTTTTTAGCTCGCAGAT
GCGGCAGTAAAAGAATATTCATAAAATACAGGAGAAATTCATAAGCCTAT
TACAATGAAATTTGATTTCTCTTTTATAGGTCATCTGTGAGTCTATCAAT
TGTAGTTGATTTCGATGGCTGGAAGTGGCCACCAGAGCGCACATCGCACG
GCATTATTAATAATGGCAAAAGTCTGGTGCTGGTTTGCTGGCTTGTCTGT
ACGGTGACCACCGCCAAAGCAAAACGGGCCCGAGATCCCAGCCAAAGCAG
TTTCAAATGCGACTCAATGCAATTTTATTAACGCAGCGACAAATGATCCC
CAAGTCGGACACTCAATGGAGGAGTCTGGGACGTGGATATGGANNNNNNN
NNNNNNNNNNNNNNNNNNNNNNNNNNNAACTGTGTGGGGGCGCAGTCGCT
TTGTAAGTCTTCGGGCACCTGGGAGACCCTATTAAAATTGAAAATGTCGC
GAGATCACTTATCAGACGTAATAAAAATGGTGCTTTTAAAAAACAATTTG
GCTTTTGGGGCGAATCTCGACAACGAGCCTCCTCCGTAGGCTGCCATTGT
AATTTATATCAGGTCTGTGCGTAGACTTCATGTACATGGGCCTTGGGCCC
AGAGGGGAGAGTGGAATGTGGATGTGTAAGGGCGTCTAATGTTTATGGCA
AACGGTTAACGGTTAACGATTTCTGCAACATTCTGCCAGGCACTTTCTTT
CATTCAACTCCCCCGCACTTCGAGGTCAATGATTGCGGGACCCAAAGATG
TTTTCGAAATTCAGTTAGAACTGTAAGGAAAGGTGTTAACTACTCGACAA
TCCAAAATGTAAACAAACTTGTCAAATGTTCTTCTAATTTGAATTCCCAC
ATATGAAAGCGTATGCGTCTACACAGCGTACAGTGTTGTTTTCTACTTCT
CTTTATTGTTTAGGGTTTAATAAACGTCTAAATCATACTTTTGTGATGCA
TGTGCTAAAGACAAACGAATATCAAGTCGCCAAATGTGAACAGACGTATA
CAGTCCCCAAGAGGTGGGCGGGGGTTGGGGGGGAGCAGGTTACAGACGGG
TGGGAGCGGCCAGTAAGGTTAAAGTGTGTGTGTGGTCCTCATATTGACTT
GGAAACTAGACAGCAAACTGTGTCAATGAAAATATAGAAATTACTAAACA
AACGCGTGCTATGCATATGAAATTAGCGTGTGGATTGTCCAGATGCTATG
GGAAATGTTTTGGGAAATGTAACCAAATAAAACTTGGGAATCAGAGCTTT
TGTTGGATTGAAATTTAAATATTTATGGTAGAAGCCACTTCCCTTATGGG
GCACGCTAATTGGCACAAATAACAAACGGAAATTAAAGGAAATATAATCA
GTTTCTTATGCATTGATTAGTTATAATGTCACAAAAGAATGCTTGCAAGC
AAATAATTATATATCACATTATATTTTCTTTCATGGTTTATAAAATAAAT
ATATCAATAATATCATATTTTCCAGTGATTAAATTAGAAGTCCACAATCC
CCTTTTTACAAGAATCTGAATCAATCTTTTGGCATTTAAAAAATAAATTT
GACTTCTTAGAATGGATAGACTGAATTAGATCTTTGGACTCGCCTAAACT
CCCCTTGTGGCTGTTCAGTCATCAGCTTGATTTCTCTTATTTACCAGTTC
CAATTAAAGTATCTATTGCTCTTCACACATTGCTGGCATTTCGCTTGAAT
AACTTAATAAATGAGCATTTGCAGTGCATTCAATTAAGTAGTTGCATCGA
ATGCCGGAGAGATCCGGCTCGACGAACGATCGAGCTAAAGTTCAGTTTTA
ATGTTATTAGATGATTATTTTTGCCATTGTTTCAATTTTAGTGCTGGAAT
TCCCCAATGGGAAACCGCTTGGGCTGGCTACACTAGTTTAGCAATCACTT
GGGCATGACTAAGTGCCTTAAATGCATACAAAATTCCTGGACACACCGCA
CACCGCACCCCGGTGTCCGGCTGCACCGCTGCACTACCAGTAATCGTAAT
TTAGCGAAGATGATGTTGAGCCCAGCCTCCGTTGAGCTATAATTACGTGA
CCTGCAGTGTGTAGCTGAGGTGTGAGATGCTGCGAATGTTTTGCCAAATC
ATGCAAATCATTATCTGTTGCATTTTATAGTTCCAATAAACATATTAGCA
AAGCTGAGCTATGCACATACGTCTCTTGGCTCTTGGCTCTACTCGTATTT
GTAGCTCACTTATTAATATTTTTCCTGCAATCGCACGTAATTTCTAAACT
TAAAGCCGTCGTTTTGCACCGCAATGATTTCCGGCTGACGCGCCCGCTGG
CTATGTGCTGCCCCTGTCACCGCTCCCTATCCCGCAATGCCTCAAGCAGG
CCACCTGCCCCCGTCACAAGCTGCCCGCCACGGCACCCAGGCCAAAGTCT
GCTGTGTGCAACATTGTTAACGTCATTCACCGCCTGAAATATCAAGCGTG
AGAAAATCTGTTATTATCTATCGCGCGATGTGTGTGGATGTGTGTATAGA
GTAGCCTCAGCTATAGCTTTAGCTACAGCTTCTAATGCCACTGGCAGCTC
TAAGCGGAACTAGACGGTAGCACGTAGGGACTGCTTGGGATTGGGAGCGG
GCGACGACAGCGCGACGACGTCATCGTTTAATGGGCTCGACCCAAACAGC
AGCTACCAGCTAAAATTCATATGTGGGGGTGGATTTTACTGCAAGATCAA
GGTCTCGATATTAAATAAACACAGCTTAGAATTTTAATAAAATAATTAAG
GTACTTAAAATTTAACTACAATAAGGTTTAAATTTAGAATCTGAAACTTG
AATCAGTATCCCATTGGTGCTATTCAAAGTACACTCAATTATAGCTTAAT
TAAACCAACAAAAAAATCAAATTAAAGCTATTTATAAATACATATAGAAT
