# Supplementary material for: SMCis: An Effective Algorithm for Discovery of Cis-Regulatory Modules
Source: PLoS One. 2016 Sep 16;11(9):e0162968. doi: 10.1371/journal.pone.0162968 (PMC5026350; doi:10.1371/journal.pone.0162968)
Supplement: S1 Datasets — (ZIP) [file pone.0162968.s001.zip › dataset/Drosophila/Masked/dgri_gh17582.fa.masked]

>scaffold_15081:3248060,3288059 (reverse complemented)
CCGAACAATAGTTTGAAGTAGCAATTATCCTCACCACATTCCAAATAAAA
TGCCGTGTGAGGCTGGCTTGACAANNNNNNNNNNNNNNNNNNNNNNNNNN
NNAGCCTCGTTCAACGGAAGTGGCAAAGTGTCCAGCAGCATGATNNNNNN
NNNNNNNNNNNNNCTTATGGGGTCTGAAACCATATCAGCTATTGTTGATT
AAACAACAATAAAAGAAAATATAGAAAAAGTTGTGCTTTCTATTGCTAGC
GAGATAGATCAGTTAGTTTGTTTTTGTTATTATATTGTGCGGCTTTTGTT
TGATATAATGTGCCACCGACGTAGACTGAGATCTGGTTATGCAAGGCTAA
TTAATGTATGCTTTCACTATTATTTCGATTAAATATTTAAACAGCTGCTT
AGAAATATACAAGTAGCAATGATCTTTCTATATATAAAACCCATTTGAGA
TTTGAAGCTACTTCATATTCATGTTTAAACAATTGCTTAACAAAAGCTTT
GACATTTGGACATTACCTTGCCAAAAATAAAACCAGATATTCCCTCTAAT
AATTGTCAATAGATCACACCTGGCGGTACTTATTCTCGAGCACTCTTGTA
GGCTTCATGTTTGGTAAGTAAGTTTAAGTTTGTGGCAACAATCATAATTG
AAGTTTCTGCAGATGAGAACGGATCATGCAAACCAAACCATTATGTATAA
TGATTACCGTTTAACTTGCCTTGGATAGTGAATAAGTTGACTGAACATAA
ACCAGCGGCCAAGTCAAATTTGGGACACGTGCTCGACAAACGCTTGGCAT
GCGATCTGAACAAACTGGCGATCGTGCCGCCTCAAACATGAAGGATTATG
GCGATGAGCAAACAAAAATTTGAAAATCAAAACGATTCGCAGTTAACAGA
TATGTCACCAATTGATCAAGGTGGCGAATCGGAGGTATTTCAACCCTTAA
AATAAGGGGTTGAAATCGAACAGAAGTGCACCAAAGATACCCAAAGATTC
TCACCTGGCCATTGGAGTGTGCGCTGCACGTGGCCAAGGTACGACTAAAG
AGAATCAATTGAACACAAATNNNNNNNNNNNNNNNNNNNNNNNNNNNNNN
NNNNNNNNNNNNNNNNNNNNNNNNNNNNNNNNNNNNNNNAGTGGCTGCTG
TAGGGCACACGATCGAACCTTTTGTGTGGTTAACGCCCGCCCGTTGTTTG
TTGGCCATCTCTCGTCGAGATCTCTTCACATTTCAGCTGAATGCCAAGTC
TTGATCTCTATTTTTTTTGTGTTCAGGTTTTCTTTTTTAGGGAGTACTCT
GGCATTCTTTCAAGCAAATTACAAGAAAATTATGTTGTACAGTTTGTTGC
GGATTATCTGGGTTGCCGCATCTTTAACACTTGTCTCCCCGGGTTATGCA
TCATTATTAGACTTGACATCTATTCTTGTAAAAAAAAATAGAGAAACATA
GAATACAATGTACAAGGCAATTAGATCGTTCTTCTCTTGTTTGGCTCTAT
TGTTTTCAGCCTACTTTTCCATTCCAATTAATAAGGCATTCCCCATGGAA
TGGAGCTTAGTCCATGAAAAGGGAAAAGGCAGAAAAAAATCAAACGCCAT
TTGTATTTGGAAATCAAATTTCAGTTCGTAACTCCATTTTGTGGTTTTAA
ACAAGGGTTGCTCTGCAAACGAGGGGGTTGAAATTGCCGCATATGAAAAG
GGGTTGCGATTTCATGCCCATCATATTCATGCAACAAATCACCCCAAAAA
AAAAGACCCGGGAGCACGTGTCTAAAATTAAACAAAACTGTTTGACAATC
TGCCTTTGGTTCCTCCACTATCAGAACAAGCATTTGGCTATACCCACATA
GCATTCTATCAATGAGTTTTAACCTGAAGAACATTTCCAGTTTGACTTGA
ATATCGTAAGTTTAGAAATCAATGTATGCTGCTGGAAACTCTATCAATCT
TAAAGATTTGTTAAGGATAATATATAATAAATGAACACTGATATTTTAAG
CAATAAAATCAGCTCAGAATTATAACACGGCTTGGTAATAAAAATAATTA
AAATGTGTCCGAGATCTTAAGGAAAGTTTTAAAGGTTAAGAAATCACGTA
AATTTATATCACTAACAAAAAAATCGACTTGAATTTTAGATAATTGCCAT
ACTGTTGCCAAGGGTGGCTGACCTTATTATTCAATAAGTATATTTCTAAA
ACATATGGAGTCGTGTCTTTATAGGAACCAGCGTTTTTCTACATTTACAT
ATTTATACAATTTACAAAAAGTATTTCTATGTCCAGTGTATTTTTTTCTA
ATGTACACACAATATTATTAATAAAGCTTAGAAAAATGTTGTATTTTCAT
TATATTTCATTAATATTACACAAAATTAATTATAATTAATATAATAATAC
ACAAAAATACTTAAGCTAGTTTAAATAATTTGAATTTATTTTCTCATTAC
TCCTTTCTAAATTTCAGGGATGATATCTTAAAATTAATGGTTTGCATTTC
TACTTTTTGGAAATATTTTTATTATTATCAAGAAATACATTTCAGAAAAC
TAGAAAAAAATCCATTCAAATTTTAAGATATCTGTTTTTCGTATATTTCA
GGGCAATTTTGGTTTTTTTTTTGGTGAGTGTGGTGGTATTTAGCAAATCG
TTATTATTACAGTTTTACTAATCTGGTGAACATAACTTTGCGAGGGTTCG
TTCATTGGCTTGTCAGCTAATCATCTCGATGGTGCATGGCGATCGTGAGC
GAGACCATTTTGTTGATCTGGTAATCCAAATGATCTAATTTGATCTAGTT
CGCTTGGAGGCAAAATCGCGCCCGGAGGCTTGATCAGCGATCTAGCGACC
TAGTCGTAAAATGTAGAGCTGATAATCTGAAGGGATCATTTGGTTGGTCT
CGAATTTTACAAGCTGACAAGCTCAAGTGATTTTTCAATCGACATACAAA
TTTGCCTCGGACAACGGCTCGGGAATTGGGTATTGGTAATTGAATGTAGA
GCCGGTACGGCAAACGGTTACTGTTACGGTTTTCTGGTAATCTACGGATT
TACGTGAAACTTTTGAAATTGCAGAATTGTTGGTTGTGTGTCGTGCATAA
CAATAAATTAAAACTTGCTCTCGCATACTTTGTCCAGTATATTTGGCAAT
ACACGAGCAAAACTGTTGGCCTAATCTTAAGTACGCGCCTGATCCTGCCC
GTTCCCCTTCGACGTCTGCTGCATAATCTGAGATTAAATTAAAATGTCGC
AGGCGCGCATTCATAATCGGGGCCATGAAAGACGCATAATCCCATCGTTG
CTGGCCTACTAATCCTTTCGCCGTGTTGCACCAAACACTACCTGCGCCTG
CACCACCCTATGCAACACCGAAGATGACGGGTGCGGGTTGAGGGGTAGCG
GAGTGCGCTACAAACGAATTAACCTGATTAAAATTTGTATTTTTCCCAAA
TTTATGGGATTAAGTTCCGTTCAAGTTCCTTTAACTCGTTTAAGCTACCG
GATTTAGTTCAAGTGCGCGACCTGGTTGACCGTACCTCTACACACATCTC
GCTCTCTATTTCGCTTACGCCGTGAGCCGATTTTTATTGGGCTGGCTTAA
TTAGCACAATTGTTTACAAAATTTACCTTTCGTCATGCTGACAAACCTAT
ATGCATGTCTTGATCTCCCGGACCTCGTCGTCGTGTGAAATCCTGGGCAC
GCACACGCCCACAGCAAACTCCTCTGGGCCAAAATGGGAACGTGTGAACC
GACTACCTTGAAATTCTATTTAAAAATTAGTTTAATCCACAGCCAGCTAG
AAATGAACTACTGAAACCAGGGCATCAATTTGCTGCTGNNNNNNNNNNNN
NNNNNNNNNNNNNNNNNNNNNNNNNNNNNNNNACAAAGCAATTCCGANNN
NNNNNNNNNNNNNNNNNNNNNNNNNNNNNNNNNNNNNNNNNAAATGCAAT
TAGCTTATGCAAACATCTTGGAACCACAGAACCCGCAGCCAACACAAAAG
ACATTCGAGCTCTACAAAAGGTGCGCGGTTTCTTTTTTAATGACCCTACG
CTGTATTTTTTTATTATTCCCAGTTACATAATACTTCTTCAATTAATTAT
GCACTTGATATATTTATCTTGTTATTGAATGAATTTAAATGTAGTGTAAC
TGTAGGCGTTAATCTGTGCTCAAAAAAGGCATTGCGTAGTTTTGATCAAC
TTATGCCAGTAGAATATTTAAAAACGGAGACTTTTACTTTTGATCAACCT
TCAACATTTTTTGATTATATACAGAAGTGTCAAATCTCTAAAGATGCCCA
CATTATATTTAGATAATAAGTTAGCCTGGAATGGTCAATGAAGGGCAAAG
CGTTTCTATTGACAACAGGTTGAGACAGTTCGACGAGGAGAGCCCTGAAC
CCAGCTTGTAAATACAAAGTGTTATTGCTGATCCTAGTTTATTTTATTTC
TAATCCTCATCTTTGAATTTGGAGCTGAAGCGAACTTGGATATATCACAT
CAAATAGAAGGCTTAAGCAGTTTAGTTCCTCTTGGATCATATATCACATA
ACTATATGCATATGCATATGCTGTACAACTGACGACGTCNNNNNNNNNNN
NNNNNNNNNNNNNNTTATTATTATTATTGAGTCGACCACAAAACACTTCC
GTTGTGCAGCTGTAAATGCTTAGGAGGCAAAAGGATTCGACCACAAGTCG
ATTGGCGCCTGTATTATGTGGTTTCCCAAGAAGAATAAAAATACGATGTN
NNNNNNNNNNNNNNNNNNNNNNNNNNNNNNNNNNNNAACATAAACTTTGC
GCTTAAGCAAATAATAACACAATACTTATTTTGACAAAAACAAACGGCGC
ATGCAGCCCGTAAATTTCCAATGATGGACCCTGTCTGCCTCAACATAGAA
AAACAAATCGTTTTCATCGTCTGTGTGTCCAGGAGGCCAAGAAACACGTG
CCCACTTAATAACTCGTTGCTCGGTACACTCAGAAAAACGAACTGAGCAT
TTGAATATTTTTACTTTTATTGAAGCTATGAAAACTCAAAACTCAGCTTA
ACTCATTGAGAACTAAAATGTTTTGACTTTCATGTGATGTACCTTGAATC
TGTATTCTTCGATTTGGATGAGGAAACTTGATAACTTGGAGTGAGATATT
TATAGTTGTCATATGAAGTGATCAAGTTCTGAAATAGCTTGAGAACAAAA
GCAACGAAATCAGCTTGTCTCAATGAGAACTAAAATGTTTTGACTTTTAT
TTGAAATAATCCAAATCTTTATTCTTCGATTTGGATATGAAGATTGAATT
CTACTAATATTCTTGTACTAATGACGTTTTTCTTTGAGTGTAGTTTCGAC
AAAATCGGAAACTGTTTTCATTCACATTAAAAAAAAATAATAAAACACAA
TACAATAGTGACCCCAAGTCACATATGCATATTTNNNNNNNNNNNNNNNN
NNNNNNNNNNNNNNNNNNNNNNNNNNNNNNNNNNNNNNNNNNNNNNNNNN
NNNNNNNNNNNNNNNNNNNNNNNNNNNNNNNNNNNNNNNNNNNNNNNNNN
NNNNNNNNNNNNNNNNNNNNNNNNNNNNNNNNNNNNNNNNNNNNNNNNNN
NNNNNNNNNNNNNNNNNNNNNNNNNNNNNNNNNNNNNNNNNNNNNNNNNN
NNNNNNNNNNNNNNNNNNNNNNNNNNNNNNNNNNNNNNNNNNNNNNNNNN
NNNNNNNNNNNNNNNNNNNNNNNNNNNNNNNNNNNNNNNNNNNNNNNNNN
NNNNNNNNNNNNNNNNNNNNNNNNNNNNNNNNNNNNNNNNNNNNNNNNNN
NNNNNNNNNNNNNNNNNNNNNNNNNNNNNNNNNNNNNNNNNNNNNNNNNN
NNNNNNNNNNNNNNNNNNNNNNNNNNNNNNNNNNNNNNNNNNNNNNNNNN
NNNNNNNNNNNNNNNNNNNNNNNNNNNNNNNNNNNNNNNNNNNNNNNNNN
NNNNNNNNNNNNNNNNNNNNNNNNNNNNNNNNNNNNNNNNNNNNNNNNNN
NNNNNNNNNNNNNNNNNNNNNNNNNNNNNNNNNNNNNNNNNGCTCTCATG
AGACAATCGTTCAGTTTGAAAAAATAATGAAATTTAGTTATTTGACCGTT
TCATGGTATACTAATGCTTATAAATCACAGCTATATAAATTGAATAATGT
CCATTATGATGCTAAACGATTTTGAAATCGACTTGCACTTAACTACAAAA
ATGTATTTAAAACCATGCCTCTTTTTTTTGGCTTTGTGGAGTGTAAGGGA
CTCAACAATTAGTGACAGCCGATAGCGGATAGTGTGTCCGAAAAACAATT
CCACAGCAAGTGGTCCTAAAGACCTTNNNNNNNNNNNNNNNNNNNNNNNN
NNNNNNNNNNNNGTACCAATTTATAGGAGCGTCTTTCTTTCCACTAATTG
AGCGCCTCTCGTATGACAGTGAACGCAACATGAAACGAACAGATTTGTTA
GTTGNNNNNNNNNNNNNNNNNNNNNNNNNNNNNNNNNNNNNNNNNNGTTC
ATTAATCAATGAAGTAGCTAAGCGCTGCGCCAGACCGGAACCAATGATCA
TTAGCAAGACGGAGGTACAGTCGCGCTTTTGTGCCTGCCCTGGAGAGATC
CCCGTACTAATTATCCTTGTTGACATGCTGACACAATGTACAATGGACAT
GGTTCGAGATCTGTCCGCCACAGTCCAATTTCTTGAATGACCGAAATGGA
AACTCNNNNNNNNNNNNNNNNNNNNNNNNNNNNNNNNNNNNNNNNNNCTC
CATCTGCTTCTTCTCTCTTGCTGGTTGAAGCAGCTGATACGCCTCACTGC
ACTGTTTGGCAAACACAACGAACAAATGCCCATTGCTCTTGATAATGACA
ACAAGATAAGAAGGGGCAAAAGGATGGGCAGGAAGTGCGGACCCAGGTCC
GCCTAAAGAATGCTCCGTCTTATGCCTTATGGCCGTCATCAACCGCATCA
ATTCCACTTGTTTTGGCACNNNNNNNNNNNNNNNNNNNNNNNNNNNNNNN
AGAAATCAGCCCCGCAATCGATTATCGTATAATATGTGCCTCAAAACCTC
AAAGCGTTCTCGAATTTCTAGCTTATTGACAAATATGTATATTTCAAGAN
NNNNNNNNNNNNNNNNNNNNNNNNNNNNNNNNNNNNNNNNNNNNNNTTGC
TGTATTTTGCAAGAGTGTGTGATTAGCTAGAAAGCAGCATGTTCGATCTC
GATCTTCTAGCGACTAGCGACTTTTAATTTGGAATATAAGTTTTCATATT
CCACGAAGTGTATTTTGATAACTGTCGCCGTTTCACGAATATCGATATTT
ATCGATTTCTGATAGCAAGATCGTATCAGAATCGCATTGAATAAACTGCA
ATTGGCTACGATATCTGCTCGTGCAGCTATGTCGACCAGTGCTTTCTATC
TTGTTCAATTGTACACTTGCTATCTCTTTTTATGGTTACACTGCCATAAC
TTTGTCAAAATTGAACCGATTTTCAGTGGGAACAATCACACCTGACTGTG
ACTATTACCGGCACAGCTTTACTTGGATTCATTTTGAGTTAACAAATATA
TGTATTTCAAGTAAGACTCTTGAGTATGTGTATCCTTCTGTATTGAAGAT
TTCTTTGATTTCTTTCTGGAATTGTCTATAAATATATGTATCACAAAGCG
GCCCACAGTGCTCTATGCTGTCTATGGGATAGCAGACATGTCTGCACACC
AAATCGATTGGCCCAAGTCCTGCTTCCTGTTTCTTTTTGGGNNNNNNNNN
NNNNNNNNNNNNNNNNNNNNNNNNNNNNNNNNNNNNNNNNNNNNNNNNNN
NNNNNNNNNNNNNNNNNNNAGGCTTGCNNNNNNNNNNNNNNNNNNNNNNN
NNNNNNNNNNNNNNNNNNNNNNNNNNNNNNNNNNNNNNNNGCCCCAGCCC
CACAGTCACAACCACAACCACAACTCCGCTGCGGGCCTAATGCAAGCGAG
TTAAAGAAGGGTGCCAGGGTTGGGAATGGGAATTGACAACAATTGCTTGG
GAAATTGCCAAAAGTGACCAAAACAGTGGTCAGCATTGCGCCCCTTCTAA
TCATGACACGGCCATCCGGTTTGTTATCATTAAGCAACAGCAGCAACCCT
TTTTTTCTCCTCCTCCCTTCCTCCCGCCCCCTCCCAACGCTTTGCCGTTT
CGGGTTTTTGGATAACTGGGTCGGGGCTGCACTTGGCAAAAAACAACGAA
CATTTTGATTTGTTGAAGTTATCTGCGTTTCGTATCTGGTTTTAATGAAA
TTTATACAGTTGGATCTGTTGATGAATAATTGATAATTTACGGATACATT
ATATAACAATTGGACTGTGTCTTCAATTGGTATGGCAGATCGATGACTAT
CGATATCGATAACTCTACATAAACTTTATCTGCAAATTTAAAGTCACTAG
ATCTTGTAATCGAGTCTAGANNNNNNNNNNNNNNNNNNNNNNNNNNNNNN
NNNNNNNNNNNNNNNNNNNNNNNNNNNNNNNNNNNNNNNNNNNNNNNNNN
NNNNNNNNNNNATTTCCCATTATTAATGGATCATTTCATACAAAATTCTA
GGGCACATATATTTTTCTAAGTGTAAGCTCTCGGACTGGTTCTAATAATA
AAGAAAATGCCAGCGTTGTGATGCGTTGTCGCTGTCGCTGCCTATTTATT
TATTAAATGCCCCACAACCATACACGCTAACAGAACACNNNNNNNNNNNN
NNNNNNNNNNNNNNNNNNNNNNNNNNNNNNNNNNNNNNNNNNNNNNNNNN
NNNNNNNCGGCGATACACCCACAAGTGAGGGTCAGCTGGCACAGCTGTCA
CATTTTCACTAAGCCCCCCCTTCCGCTCCCTCGTTAAAACGCTCGTCGAT
TCGCATATCTTTAATGAAGTTCCCAGCTGAAACTGGTTTTCGAGTTTTAC
ACAAAATGAAGTTAAAGTGGTGGTTGTTCGGCTGCTTCTTCTTAGCATTC
GGATTCTTGTTGTCTGCTGGAACGACGCTGATTGGTTCAGCATTTCATTT
GATTGCGACTCGGCCGACTTACGATATTCCATTTACGATCAATTTGACGC
AAAATGGCGCAATCATTTGGTTGTGGTTGGTGTTGCTCTGGCAAATGGTG
TCGCCTCCAGCAATCTCCAGCAACATGGTGTAGTTTGTAGACAAATGTTT
TGGAAAAATTGACGAAATCCGGCCATGGTCGAAACTCTTAGCTCACGGTA
TGAAAGTAAGACTTCATTAAGGTTATTTTGTAATCCGGAAGATCCTAAAT
TTAATAATAAACTAAGTATGATTGTTCCCATTCTAAAAGGATTGGCAGTT
GAAGTAATTGAAGTAAGATAATTAATTTATATATTTTTTTTAATCTACTC
AAGTTAAATCAGTTCTGAGCGCAACTCAAAGTAAAACTTGATTGAATACT
TTGCATCTTTATTCATATTTAGCATCAAGAATGATTCAAGAACATTCCCA
ACAGATTTACTGCTGTTTATCAGTGAGAGTAGTTTCGAAAAAAGTTGTAC
ACTCGAAGTAAGTACAAAAATTGTATTTGATTCAAGCTTTTTGGTGCCTT
CTAAAGTAAAATGATCGGTCTACTTTACAATGTGAAAGATCTCTCATGCT
TATGGTGAGAAAAGCTTATTCTAAAGTACTAACAACTCGAGGCTCAACTT
TGTTGTTTGGCTTTGTGACGCTAATCGTGCAAGGGCCAANNNNNNNNNNN
NNNNNNNNNNNNNNNNNNNNNNNNNNNNNNNNNNNNAGCTTAAATAAACG
CCTAAGTCGGTGGACTAAGCCAGATTTGGATTCTGTGGATCGCCACGCAC
TTGTGCAGAGATTACTGCGCGGCATCTTCACGTAATATTATGCGAGATTA
ACTTGTCGCCCAGTCGAAAGTCGTCCCTAGAGCTCCGACCCAAAAACGTT
GCATAAATATTTGCATTGGACTTGCTTCCACGAACTTAGTCGCAGAGTAG
CAGAGAGCCAACTAGCCGAATATTTATTATCAAATGATATTTCTACTTCT
TCTTGGTGTTTTTTTTTTTCGTGCATATTATTTTGCAAAGAATTTTGGTG
CGAACAATGCTCAAGAGTTGTTTTGATACCGACGCACACATGGCCACCTA
CAAAACTCGAGTGACAAAAGGCTTAAACCGCTTTACGATCCTTTAATCCG
ATGGATTTCAGTTACACGGCTAGAGCACCGTTTTAAGTTTCATGGGAAAA
AAGAAGAAAATGGAAGACGATGCGAAAACGGAACGGAACTCGGAACGGAA
CTCAATTCGACTTGGACAAAAGGCAAGGCGGCTTTAGAGGGTTAAATGCT
CATATTACGACCAAATGCTGGCGAAGAGTCAGCCCAAAATAATGTTCAAC
AAAAAGAGTTATGCGGAACGGTAAACGGTCTACGGTGATGGGTCTGCGGA
ATCCGGACTTAACATTTTATCCTTATTCCTTATTCACAACTTTGCCGATT
CTATCGCTGCTCTTCCGCATAAGATGAAGATCGTGCGAATTGACAATTGA
CACAATTACCGCAAAAAAAAAAAATAGACTAAAAGGCTAAAAGGACAGCA
AAGGGCTCGCAATGTCGCACGGTTAGATGCTTCTCATTTTGACAGCAATT
GTTTTGGGCCAACAACAAAAGGCACTCACAAACTGTAAAAGTCTAAAAGT
GTCCAAGTGCCACTAGTACACTCTGAGAAAAACTCTGTTTTCAAGTTAAA
CAAAAACACAAACGAACCAAACGTGTTAAATCAACTTAAATAAAAACTGA
ACTCAATTTTTTTATTATTTTGTTTTTACTTCGTCTAAAACATGCTGAAT
TTAAAAATCTGAACTTAAGTTGACTTAATTCGTGTGAAGTTTGATATCAA
ATTTGACTTTTAAGTAATCAAGTTTTTGATTAAGGAAATACATCTTCTCA
AACTAATGCAGCAACAGTCTTAAACNNNNNNNNNNNNNNNNNNNNNNNNN
NNNAATAAGCTTCAAACGCTTCAGTTTTTAATTTTAAAATCGTAATTGAA
TCCAAGTATATATTGAAGTAAGTTTTTAATTGACATTGGTCGGATTTCGA
ACACATTTTTGCTGCAAGTACTAACAATGTTATTTTTCTCCGAGTGTAGA
TGCCGGCTTATACTCCTTTTTGTAACGGGGTTTTGAAGGCGGCTTTGCGT
TGACAACAATGTGCTGTGAAAAGGTGTTAAAGGTTTTTGCTGAACCGCTT
CTTGATCGATAGATGGACCCAGAAAATATATTCCGTTTCAATATTTCGTA
CGCTTCATAAAACTACTCAATATAACTCTTTACGTGCCCATGGGCCTTGA
TTTGATTAACTCANNNNNNNNNNNNNNNNNNNNNNNNNNNNNNNNNNNNN
NNNNNNNNNNNNNNGCGCGCGCTCTTTGTATCTCTTAGTTTTCTTTTATA
TGTGGTGCTGTGTGGCTAACGGTTTATGTCTTTATGACAATGGCTGCTGG
CAGCTAATCAACGCCAAAATGCATAAAATTAAGTGAGCTCTATGGAAATA
AAAAGGGCTGCCACAACGGGGCATTATGAAAGGGTCTGGGCATCATGTGA
TGGTGGGAGGGGGAGAGGTAGGGGGAAGATGAGGGGCACAACTGACACTC
TTTTTGACANNNNNNNNNNNNNNNNNNNNNNNNNNNNNNNNNNNNNNNNN
NNNNNNNNNNNNNTGTGTTGAGTTATTATTATTATTTGATTTTGAACCGT
TACAGTTGCAATTGCAATTGTAATATGNNNNNNNNNNNNNNNNNNNNNNN
NNNNNNNTACAGCTATAGGCATAGCTGTATAACTGTACCCTCGCAACCCA
CACATTAATGTCTCTCTCTCTCTCTGTGCATTGCGCTCGAAGGGTTCTCA
CACATTTGGCCAGCGAGACAATGCCGTTAAACGTTGACAGTTCATCAAAA
CGAATGATGCATGCAAAATGAACGTTTGCTCTCATCCAAATCCAACCGTA
AATGCGCTACAATGTGCGGCTCTTTAGCACTCTCAGGACTACTTAACGGT
AGTCCATATATGGTTGAAATTAATTTTACTTATTTGAATTTAGTTTCTTA
ACCTCAACTCTTCTTTGCCTATATTGTGTATCGTTATTAAGAATATTGTT
TATCCCAACTCTCGATTATCTAGTGTTTTATTACTTAACCATAACTGTTA
TCATAGTTTATGGCAACTAATTGACTGATATCACAGCTCATACTATGCGA
GAAACTTGCTTTAAGGACTAAGTAATGGCATTTCTTCATTATTTTTAATC
AGCTATACTCTTTAGAGATTTGTGCTTCTTCCTCTTCTTGCTGAGTGTAG
CGCAATCGACAGTCGTTTAAGCCGTACCAGGGCTCGTTTTCCACTCGTTT
TCCTTCCGCCCGTCTTTGACTTTGTCTTTGATGCACCATGAAATGTTGCA
TTTGTTGCACTCAGTTGCATTTTTGTACTGTTCATCATTTCCAACAATTT
TGTACGAATGGGCGTTGACACACACAAACTGCTACTCCTACGCATAGTAT
NNNNNNNNNNNNNNNNNNNNNNNNNNNNNNNNNNNNNNNNNNNNNNGAGG
CGTCGCCGTTGGCAAACAAGTACTACAATGCGACTGGCGTAAGGAAGTAG
CTAGTTAGCTGTGCCCATTTAAATAATACTTCACCTATTCATGTCCTTGT
CCAACATATTTCGACATCACTTCCACATTTCGGGTGGCCCTTTTACGCAT
CGATCATCATTATGCTCGTCTCGTTTTAATCAAATGCCGATTCAATTGAT
AACTTTCATCTTTTTCTGATTATCAATAAAATTGAATTTGAAACAATATT
TGCCCAGTTTAATTTTAATTTTCTGAATTGCTTTGTTAAAAAATAATAAT
TGAATTTATACAGAGTTAACTGGAATGTGCACAAACTTAATTGAGCTAAT
ATTTGTATACTCGTATACATATATTTTATTGTATTGGTGTCTTGAGAAAA
TAAATATTTATTTGTTTGAGTAATTTTTGTTTAATAAAGATATATCAAGT
ATAAATATAGACCAAAGTCTTTACGAAATTGTACAACTTTTTCTAGTTTC
TCTAGGAGACATTTGATTTCCCCTCTTTTTCTGCAATAGTTTATTTCTTT
GTGTCTGTCCTTTGAAAAATATTTTAAAATGTTTAGAAATATAATCTATT
CATTGCTTATAAAACAAAATGTGTTCTTTTTAAGTTCCAAGCGTTGAGCC
ATCAGATTGATGTCTAGAGTCTAGACCCAACCAATTAGCACTGATTTTGT
GGCCGAGCCACAAATGACATTTACTAGGGTAATCAAAACCTTGGTAATTT
GTCATTGTAATGCAATACTTTAGCTCGTTGACTATTCGGCCAGATCTATA
GATCAATAGAGGTCATCCAGCTAACCAGCTATCTATATATGTATCTACAG
CGATCCAATGCTCCCTTATGAATGAACCTCTCAATTAATGAAATGCCATA
ATTGAGCACCATTTGGCTGCTTGTGAGGATTATGCATACTGCATACTGGA
TATGACTGCTGACTGAGCCATAATTGCTATTGGCGAAGGGCCAAATATTC
AAGTATAGGATAACAATTACCTAAAGGATTTACTTGACCAGAGAACGGAA
GCTAGAACGCTATTTCTACCGTACTTAACTTGTGTCTTTTTCATCTATCT
TNNNNNNNNNNNNNNNNNNNNNNNNNNNNNNNNNNNNNNNGCTCATCCCA
TTCTTATTATGTTGCCATTTTTGAGATACTTCCGTGACGGAAGTGTGTTT
GGACCATGTTCTTATATCTGCATCACTCTATCTGCACCTTTCTTGTCCGG
TCTGCGATGGGCATTATCCTGCGGCAAGTGTCCTGTCTGTCCATATGCCC
GACTGTCAGTTTGTGCATTTTGCATATGAAAACAAACAAGTGAACGGCTG
CAAAAATCTCAACAAAATTTGTCTAGCATTTTGGGCCCGGTTAGTCTTTT
ACCAACAACAATAGCAAACAGCAACAAGAGCGCTTTTGTTGCCTCGTCAA
GCGGCACACGTGTAATCCTTGAACACTTCTTAAACACTAGACAGTAGACA
CAAGACATAATATTAATCGAGGCACCTGTAGCTCTTCCTCTTGATANNNN
NNNNNNNNNNNNNNNNNNNNNNNNNNNTGAAATTACTTCCTCATTAGCCT
GTGGAGGCACCTTCAGCAGATTTGCTTGATAGGCTTATGGAACCAAAGTG
CACATATATATGTACATACATGTCTACAACATTGACTAAACAGAATTCAT
AAGTCCCCACTCTCGAAGAACACGAGAATAACGGCAGCCATAACGTTTTA
CAACACTCATGTTTTCATCTCTAGATTAAACGCGATTCTCGCTCGATTTT
AACGTTAAACTTATGCTCTCAAAAAGTGATTTTAAGATTAATTCCACAGT
CAGTTTTATGAAAAGTTAGCTGATTTTCGAAATCCAGGGCTTTTTAATCA
TTTGTTATATAAGATTCAATATCCATTTGGCAACAACAAAAAATGCTGTT
TTGTTCTAGATGTAGATCTAGTTGTTAAGATGAATGTAAAAACTTGATTA
AAATGTCTGTAGAAACTGAAGATTATCAGAATATGAAGTTTATGTGTAGC
AAAAGTATTTGGCTCCTATTTTCAAGAGGTCCTATTGACAGGACCTTCTA
TTGTATAACAGTTCCACCAATCGCACAATTTATACTGTTAAGTAAAGTTC
TGAAATAGTTTCTAGCACTTTTCAGGTACAACTTTCAGGACAAAATATGA
TGTGGTTATACAAGATCTGATAGTATAATAAGTCAACCCATTTCCAACGA
TTGGCCAGGGCACACTACTTACAACATTAAGTACTATAAAAGATTAAACT
ATAAACGCAAAAAGCCAAGGAGTTGAAGTGGATTCTGCGAAGTATGTAAC
CGTATGTAGCAGCAGCAATACCAGGACTAGGAATAGCACCAATAACCGAA
AACCCCTTTTAGTCAATTAGTCGCTGATTTTCTTTTGTACCTTTTTTTTG
TGCTTTTTTTTTGGTGAAATTATAAAAACGCTTTCACAATGAAACTAGGC
ACAGGGTACCGGGCAAACCCTTTGCTTTATCGCCACTACCAGCGTTTTAC
GAGGTGCTTACCAACAGAAAAAAANNNNNNNNNNNNNNNNNNNNNNNNNN
TCCATCGATTTCGACCTGAGCGTTTTACTTTTTTTCCACCGAAGAGTCCA
TTATGCAATAAAAAAAAAAAACCAAATGAGCAATAGAGGCTAATGCTTTA
CGAAATATGTATAGCAACCCGTTCGGAGCGCTTTACCTGCCTTTACCTTT
TGTCTATTGTTAGTTTGTTTTTTTATCAGCAGCTAGCATAAAAAACACGC
TCAAGGTCGTGCCGGGTAAAGGATTGCACAAATATTGCATCTTTGTTTGC
CGCGGCCAGAAAACGACAACCAACTCATTATATTACGAGTAACAACTTCC
ATTGCTTTACGGCATATGTATGCTTCTCCGATTCTCTTTTTTACGATACG
GTACGGCTGGGTGCAGCCAAGTAAGGTTTCGGTTTTTTACTGCGAATTTG
GCAACTCTTTGGCAAGGATCGCGACTTTTTATGGTCAGCAGGTAAATCAA
CAATTCAATGACTGCTCTCTTCCCTCCCCTTTATGTATGTGTGTATATAC
ATTTTGTGTATGTGGGTGATGTGTTTTAGTTTTATCCACCATTTTTACGG
TAGGATTAGAGTTGGCTTAACATAAGTTCGCGGTTTTTTTTTTAGAGATT
ATTAAAATTGATGTTTTACGAATGATCGATGGTACTTGATATAAATGTGA
ATGAGCTACGATCTGGGTTAAACACTATTACATATGAATGTCATTAAAAA
ATGGAAAAAATAAAATATAAATAATTATACCACCGATTGAATTCAGAGAT
CGAAAGATCGTATTGAGCTATGCAGCAATAAATATTCAAATTTTTTAAAA
CGTAAATCATTTTTTTAGCAAATTATATAGAAAATATACTTTTCGATTAC
TGAGTACAAATATTCAGATTCATATATGCCTTAACAGTCCGGATGAACTC
TGAGGGCGATTTGTACTTAATCTTAAAAACTGCGATAGCAAATTTGGTAT
TTGGTAGTCAGCACTACCCAACAAATTTCACAAAATTCATCATTTTACTG
GTTAGATTATATATGCATATATATACAATCTTTTTTCTATTTACACACTT
GAGGCTGGTTGGTCACTTCCGCTTTGTCGCGACATTGTATATTTTTTTTT
GTGCCAGGCATATTCTTAATCCCAAAATCAACCTTCACGGCAAAGAGCAC
CGTTACGGGGCAAACAGTTAAGTAAAGTTAAACAAAGGTTTAGACCGTAT
ATTTTCGCTATCCCACGCTCTGGCGCAGCCAGAGTACACTAAAAAAAATA
AATGAAAGAAAATAATCTATTTATTTCTAGCTTTAAAATTCTGNNNNNNN
NNNNNNNNNNNNNNNNNNNNNNNNNNNNNNNNNNNNNNNNNNNNNNNNNN
NNNNNNGGCAAATTGAAGTGTAAGCCCATCAGAAACTTTCTTTGCATTAG
TCAAAAAATTGTCGTTGAAAAAGCAGAATATATGTTTGCTCTGATTTCTG
GAAAACTCCAGGACATGTATGTCGTTGTTTTGTTAAGTGTAGAGCTCTCA
GCTCTCAGACGTTGAAAGTATAGTAAACATGAGTGCCTAAAATATAAATA
TGCGGACACTTGCTTGGCAGCATGAATTAAAACCCACCAAAAACGAGGCA
GAAACTCTTGGACTTGGACTTGGCCTTGTCAGGAAGTTGAATGCTTCCAG
GAATGCATTTTGGACCGCAGCAGGATCACAGAATCACAGAATCAGAGAAT
CAGCTTCCCGGCAGCCTGGTTAAAAGGATGCGCTAACTCGCGAACTGGCG
AGAAAAGGCTCGCCAACCTAATTTTCATAATTTGTCACGCACAATCACTT
TGTGTAAGATGTGCATAAAATTCGCAAAACGCAANNNNNNNNNNNNNNNN
NNNNNNNNNACGAAGTCTGGGCTGGTCAGAAAAGGATTTTGCAAAAGACA
AAAGCGCAAACAAACGGATTTAACTATTCGTAACCCTTGGCCTTAGTACC
CTATCTCTAGCCAGNNNNNNNNNNNNNNNNNNNNNNNNNNNNNNNNNNNN
NNNNNNNNNNNNNNNNNNNNNGCACCTATATTTATCGCTGCTGATGCTCT
AAGTCAATTGTTTCTAGAACTAAGTTCATAAAATAAATATCTCATTTGTT
GTATTCTATCCTCATTTGAATCTCTAAAATCCACAGCTTCAAAGAAGAGC
ACATAAAATGATTTCTAACATTTTTGATATTTTTTTACTGTTTTTAAAAT
ATTTGACTTGTTTTCTGATATTTTTTTATTCATAAGCCAAACCCCGTTCA
ACTTATGCTTAAAATTATTTTGAAATAACTATCTTTAGTTTGAATCGTAT
TTAAGCAGAAGTTAACCTATATTTACCAAATAAAATGTTAAGCCTTAAAA
TTAATTCAATAAAGAAATGCATAGGTTTCATGTATTATATATTATATAAC
AAGATTTTGAAGTTTGTGAGTGGAAATCAGCACTGAAATTCAACAAATCT
AAACTCTAAATCTATATACATAGAGTATTATTATCAGACCAGTGAGAACT
GGACCTAATACTGAATACCGTATATTAATATTTAAAAGCAAACCATTCTT
ATATAAAAAGAAAACCCAATTTTCGCTCAGTTTCTTTGCACAAATTGCTA
GGAACAACTTCGGACCCAAGAACTTTAAGCCTATTTTCCAAAAAATAGAG
GGAAAAACGAAAAGTTACTTGTAGAAATTTGTAAAAAAAAAACAATGTAA
GAAATAAACCCAAAAATTTACGCGAAAAATGGCATAAAACTNNNNNNNNN
NNNNNNNNNNNNNNNNNNNNNNNNNNNNNNNNNNNNNNNNNNAAGGGTCA
ATGTGACTAAAGCAAGCGAAACACCCTCGTAAAACCCTTTGATGTACATA
CATACACTNNNNNNNNNNNNNNNNNNNNNNNNNNNNNNNNNNNNNNNNNN
NNNNNNNNNNNNNNNNNNNNNNNNNNNNNNNNNNNNNNNNNNNNNNNNNN
NNNNNNNNNNNTGCGTGTGTGCAACTAACCCCTTTGCCGTTAGAACTGCT
ACCTGTGNNNNNNNNNNNNNNNNNNNNNNNNNNNNNNNNNNNNNNNTCTC
TTTTGTTGCTGTTGCCGCCATTGCATTGTCCATTGTTGCGAGGGGTGCGG
GAATGGAATGAATGAAGCATGCGTCGGCGTATAAAAGGCCGTCGAACTGT
GCTGTTGAAATCAGTCAACGTTCGACAACGTTAGCGGCAAGACAACACTT
TGCGTTGATTTTTGGGTAACGCTCTTTGGATTAAACATCAAATAAGAATA
ACAGCAACAACGTCAGCAACATGTTGATGCACGAGAAACTCATAAGTGGA
CAGTTCTTTGATTTGAAGACGGGTAAGTTGAGTCACGCCCCCAATGCAAA
GTAAACGCCTCTTTTTAACACACACTCTCTCTGCTCTCATTGATTGTCTC
TGTAGATCGCANNNNNNNNNNNNNNNNNNNNNNNNNNNNNNNNNNNNNNN
NNNNNNNNNNNNNNNNNNNNNNNNNNNNNNNNNNNNNNNNNNNNNNNNNN
NNNNNNNNNNNNNNNNNNNNNNNNNNNNNNNNNNNNNNNNNNNNNNNNNN
NNNNNNNNNNNNNNNNNNNNNNNNNNNNNNNNNNNNNNNNNNNNNNNNNN
NNNNNNNNNNNNNNNNNNNNNNNNNNNNNNNNNNNNNNNNATCCGTTGCT
GCCGTCGCTGAGGTGCTGGACTTATCGCGTCGCTGTGACAGCGTGGAAAC
GCCAAGGAAGACGCCCTCGCCCTATCAGACCAATTACAGTTACGGCAGCG
GCTCACCCGCCGCCTCCCCAACAGCAACCATACCCAGCAATCTGNNNNNN
NNNNNNNNNNNNNNNNNNNNNNNNNNNNNNNNNNNNNNNNNNNNNNNNNN
NNNNNNNNNNNNNNNNNNNNNNNNNNNNNNNNNNNNNNNNNNNNNNNNNN
NNNNNNNNNNNNNNNNNNNNNNNNNNNNNNNNNNNNNNNNNNNNNNNNNN
NNNNNNNNNNNNNNNNNNNNNNCTGCCAGCTTGCTGCAATCGTTNNNNNN
NNNNNNNNNNNNNNNNNNNNNNNNNNNNNNAATCCAATCGCGACCCGCCA
GCAATGCCAGCACCATGCAAATTGATGTGCTTGAGGCGCCACAATCNNNN
NNNNNNNNNNNNNNNNNNNNNNNNNNNNNNNNNNNNNNNNNNNNNNNNNN
NNNNNNNNNNNNNNNNNNNNNNNNNNNNNNNNNNNNNNNNNNNNNNNNNN
NNNNNNNNNCGCCNNNNNNNNNNNNNNNNNNNNNNNNNNNNNNNNNNNNN
NNNNNNNCATCCGATGCGATGAAGCAAACGCGTCCGTTTAAAGCCTTTCC
ACGTGATCCGCTTGTGATTGCAGCGAATTTCGCCGCAACCGATGTTCTGC
TGGATAATCCGCGCGTGGAACGCTATACGGAATACCGGAAGCGTGTACTC
GAGCAAATACGCAGCTCGAATGGCGGTGCACGCACTGTAACGAATCCGAA
AATGCGACGCACTAACTCGAGGAGCGGCAGCGTTAACGAAGGCAGCTCCT
CGACAAACAACAGCGAGAGCGAGGATCGGGCCGATCGCGCCGAGGAGTCC
AGCGATTGCGATTCACAGGCGGGTAACTACGACAAGTTGACAGGAGCGGT
ACAAGGTGGCGTTGGAGGTGCCATNNNNNNNNNNNNNNNNNNNNNNNGCC
AAGTCAAGGATGCCGCCTACTATGAGCGACGGCGCAAGAATAATGCTGCC
GCGAAAAAATCGCGCGATCGTCGTCGCATCAAGGAGGATGAGATCGCTAT
AAGGGCCGCATATCTGGAGCGTCAGAATATTGAGTTGTTGTGCCAAATTG
ATGCGCTAAAGGCGCAGCTGGCTGCCTTCACAGCAAAAGTAACCGTTTAG
GCAACGATAAAAGTGCTCGAGTATATCGATAACCGATTAGCATCGATTGT
TGCGTTGAACGCCTGCAAATTTCTTTCAGACTTTTCAATTCTTTCTTTTT
GATGAGGAGGGGCAGCTTATCTGTGAATACTTTCGATCTGTTTCTCTTAA
NNNNNNNNNNNNNNNNNNNNNNNNNNNNNNNNNNNNNNTATATTTTAAGA
GTATTATTTTTTTTTTTTTACAAGTATTTTAAGTACTTTGAAGTTAAGAT
GTACAACGCCGCGTATACGTAATATACGTTATTTGTAGTAAAATGTAGTC
TTAAACGCGATTCTCGCACAAATCTCACCAGTTAATTAATATGTATACCT
ATATAATTATTTGCATGTAAGCGACATATTCTTTTCATATCTATAAGTGT
AATAATAAAACAAAATTACAACTAAGCGCCGCTTTTCGCTTGTATCACAT
ATATCCTAGATGCCGTCATTAAAAAAGGATTTTCAGTGTACCCCTAAAAG
TAGTCCCCATTTTTTTGCACGAGCATAATGATACCGATACCGTTTTTATG
CCATAGCTCTACCATATCCTTAATCACACGTGAATGGACTATTGATTCGC
ATTACAGGATTTCGCGTGTTCAAAAACAAATTGCCATTTAATAACACAGC
GGGTCAAGTCAACATTTATGAGTAAAATAAAAAATCCGTGGTAATTAAGA
TTATCGGTTTACCGCGGATAGTCCTACGTCGGCCGATTCTTATTTTGAAA
CTCAAAATTGCTCATAAATTGCTCATATCCTTGCGGACAATTATAACAGG
TTATTGCGATTCTAAAGCATCATGTCCTTTGGAAATCTATAAGAATATGT
ACCTCAAAAAGTATGTGTGCGAGTGAGTGCGTGTGTGTCTGTGTGTGCTA
CATCTTATGCATAATACGTCACACATGCATATCTGTCCACTCTCTAATTG
GATGTACGTACATATGTATTCCTATGTATGTAGTAGAGTCAATGTAGTTA
CTAATTGTAATCGTAATTGTCATCGTAATTACTTAGAACATTGCTTATGT
TTAACAANNNNNNNNNNNNNNNNNNNNNNNNNNNNNNNNNNNNNNNNNNN
NNNNNNNNNNNNNNNATATTGCTAGCTTTGCCATGCTGTTTTGTCAACGC
TCATCATATTTTCCTTGTAGTTTATAACACGTCCAGTGTTTCACAGTGGG
CAACCTCGGCTAGCTCAGCATTCCCAGAGGTGGGTAGTTACAAAATACGC
CGCTAGGTAGCGTTGTGTGCTGCAACGGCTATTCAATTTTGAATTTAAAT
CGGGAATCTTGCCAAATCCGATGAAACCAAAACAAAATTCGAACCAATAT
GATTATTACTTTAGACGGCCCTCAATCCCTATCCTACCCTATTAGAGCTC
CAATATAAGTATTCCGTGTATTTTGACGCAAAAATTGTTTCCCCAATTTG
GCAAAAATCCGGACGCCGGATTTTGTTGAAGAACAATGGTACTTAAATAT
TTAACTTATTAATAAATATGTGGATAAATAAATATATGAACATGAATAAC
GAATAGATATACAAATTACTTAACATAACATTCAAATACATACAACATTT
ACTTAAATATTCTGAATGAGGAATGGATGCGCTAGAGCACTGCGACCTGC
GCGCTGAATTCGGGTTCGACACAATGTATGATTGTTTGGCTCTGATCACA
TACGCGCAGTCGTCTTGCACTCGACAGGGCATGGTTTTGATTTTTACATG
TGTTCTTCCCTTTCCTTCCCTTCCCTTTCAACTTCAGACGAGTTTTTGGT
CGCCAAGCAAATTATATATAACATAAATTATAAACTTGCGGCGTGACCTG
CCGTCGGCCATCTGAACATAAACCACAAAATTAAAACAGCACAACAATTA
TTTAAACAGACACACTTACGCCGAATTGGACTCCACAAAGCCTAAAGTAT
AACGGAGGGTTAAAGCACTCCTAAAGACACTCCAACCTTTGTTTGCACGG
CACAAACAAATCTACGCGCCACGGAACATGACCTAACCCACAACACGCCA
CCTCGCGGAAAATGCCACCACAAGCAACGCTGATCTCGCTGACCCTGCCA
GCTTGCTTCCCTTTTTCAGCAATGTCTCCCTTTTTTCCCTTTTGGTGGTG
GTATACGATACTTGCCTATCGATACGCTTGCAAATGCAACAAGTTTTTGA
TTTTGCTGTCGGTTTTTGTTGCTGGTGCTTTTCTCCATGCTGTGGTTCCC
CGCGATGCTTTTCTTGATTTTGTTGTTGTTGTTGTGATTTCTTCGGTATC
AAAGTATAACAACAGATTAGTCATAAAAATCGTTTATTCAGGTATAAGTA
TTTTTTAAACTGCGAAATTACATTAAAATCAGTGCTATTATGAAAAAAAA
CAGCACTATTCTAAAAGCGACGTCTATCTCTGTCTAATTCGTAAATATCG
CTTGCTTGTTATTCGTTTCTTTTCCGTGTATTTTTTATTTAAAAATATTT
CGTTTCACATTTAGNNNNNNNNNNNNNNNNNNNNNNNNNNNNNCGTAAGA
AAGAAATATGGAAACAAATACAACGGCGTCCTAAGCTGTTTCAGTGTCAC
TCTAGCTGCTATCACTCGAACTTGACGACGATGAATCGCTGGGACTTGAA
CTGGACGAAACAGGATTCGCTGGCTGCACAGCCTGCTGCATAGACTGCCC
AGGCTGCTGCACAGGCTGCATAGCCTTCACTTTGCTCGATGTTTTCCGAT
CTGCAAGAGAAGCAAGAGTATGACNNNNNNNNNNNNNNNNNNNNNNNNNN
NATTCAAACATAAAGTTCATAATAGAAAATTCACTTGTATCACAACCCTC
GTCCCAACCAGATTGTTTATTTGCATACCGAAACAAATGGAGTTGCTGAT
GTGGTCTCAAGGTTTAGTTACAAACTTACAACAAACTTACGTGTTTTTTT
GGCCAAAGACGACGTCACATAGTGTCTTATCAGCGTCTCCGGATTTAGCG
TGACATTGTCAAGCTGCGGCTCATCCTCAACCGAGTGGCTCTGAGTTGGG
CCTCGATTCTGAGCGATGAACCCCAAATATCGCTTTTGCTGAACTGTGTG
TCACACGACGTAAACGACATCGATTGCGGAGCAGGATGAAGCGGAGCAGA
GAAAGAGAAGGAGGAGTTAATATATTTACCTGGCAGAAATTCAACATTGT
CTTCTGCTAAACATGACCACATCTGGACATAGCCAAAGCCTCATTGATTG
ATCGTCGATGAGGAAGGAGATGGCATTGGATGGATTGTGTGCACTTAAAC
CCAACGGAACATGAGTTAAAGGGCAAAGGGAAGCGACTTCGACCCCTTCA
TTCTTGGTCAGCAGTTACAGTGCATCATTTGGAAAAGCAGTTCGCGCCTA
CCACACGCAGATCAAGATTCGCGATCGATTCCCAGTAGTAAAAACAGACA
CAATTTGAATATATCCTGATATATAGCATTGATCATGTTGTCTTCTATTT
ATGCTTCCAGATAACCATCTGGGTCTGAGTAGACGCAAGTAATCGGACAC
ATTCTAGAGTTGTCCCCTTGGGTTTGAGTGCATACAATAAGCCACCATCA
TCTCCCTCTCTCTATGCTCAAATAAGACAATTGAATTTCTATCATTTCAT
ATCACATTTGTGGACATTTTCAACAGTGCAACTCTAAAATCACTTCCAAA
TGATAGTAAGTGCATGCGTGTGGGTGTGTAGATTAGAAGCTGCGTACGCG
TCTCACCTGACATCATATTAACAACATTCTCGGAGCCACCAACTCCAGCA
CCGGCGTTGCTGGCATTATTGCCGTTGTTCTCGGTGCGTCTGGCATTTGT
GGTGCCTCCACCAGTTGTGGCAGACGCTGTTGCATTGGCAGCCGCTGGGC
GTGCTCCACTGCCGCCGGCATTGACATTCGCATTGCCCTTACCTCCACGC
TGTCCCTGGCTATTAGTACCTTTGCTAGTGCCACCAGAGCCGCCAGCTCT
GGCCGCAACACCAGGGAGCCCAAGGGAGCTCGCCAGTGCATTAGCGGGCG
CTTTACCACCGCCAGCTGAAATACCCACGCCCGGATAAACGCCTGCATAA
CCGCCGGCACCCGCTCTTCCGGCAAGAGGAGGTACATGCTTGTGTAAAGG
CCAGGCGTTGCCGCGCGCAAACTCTACCGAGCCCTGCAAAGTAAAAATAA
TAATAAGCAAAATATTATTATGCTTATATAATGCGGAGTTCACCTGCTGA
CAGAAAATATTTAATTATTAAGTTAAGCGACCGACCGATAACTATGGTAG
TTATATAAATGATGTAGTAGTCAGATCGTACTAACGGATAATTCAACAGG
AAACAAATATGGATATTTAAAGAACAATAGAGGCGGACATGGCCATATGG
ACTTGACTATTAACGCCGATGGGAAAAGTAAGCACGAAAACCACGTGGTG
CGATAAAGGAGAAACTTTTGCATCATTCCTGGTAATTACCTGACGACTCG
ATTCCTGCCTCATTGCTGTGTTGGCCACCTTGGCCATGGACGATTCAAAT
GCATTCACGTCCGCAATTCGTTTGACGGCCTTCTGCTGGACGGGCTGGAT
GGCATTTGGACCCATACTATTCAGAGTCGGCTGGATGACCATGATGGGAT
CACCATCCAANNNNNNNNNNNNNNNNNNNNNNNNNNNNNNNNNNNNNNNN
NNNNNNNNNNNNNNNNNNNNNNNNNNNNNNNNNNNNNNNNNNNNNNNNNN
NNNNNNNNNNNNNNNNNNNNNNNNNNNNNNNNNNNNNNNNNNNNNNNNNN
NNNNNNNNNNNNNNNNNNNNNNNNNNNNNNNNCTTTTAGGGGCGGTCGGT
GCGCATTGATTTTTGTTGCCCCGCTTGACCGCGACGGACTCCAGTTCGAG
CTCCTCCTTGGGCATATCTTTGATTGCCTGCAGAAAGACAATCTCGAGCG
CTTTGGCCCTACCGATAACATCCTCAGTGGGCTCATGGTACAGGTAACAA
TTGGTGAATACCATATTTATATCGGCGACAGCCTCCGTGGCGGACCAATA
GTAATTCTTCGTCAATCGCTTCTTAATCGTACCCAAGTCCATTGGCTGTT
TAATGATATTATGGTAGTCGGGCAGCTTTAGTTTTTTTGCATTGACCGGC
TGTTTAAAGGGGTGCGCATAATGATGATTCCACAAGGACTTCATAACCGT
TTTTAAGATATAGTCCAGTTTATTTGTACGACGTCCCGGTCGATCCAACC
GCGGCACAGTCGATGGCTGGACGACGCTATTTCCTGGTTTGTTGGATGCC
ATAGTTCTTTTGTTCTATGTTATATGGAGANNNNNNNNNNNNNNNNNNNN
NNNNNNNNNNNNNNNNGAAAAATCAAATAATTTTTTGATGCTTCGGGTGA
TTATTTTACGCCAAAAACCAAAGCCAACCACAAACATCAAATCACAACTT
CAATAATGTCAGACACAAGCCCGGGGCTTTCTCGTCCTCAGCAAATTATT
GTCAACTGTGAATTGATAATTGGTTGCTTTTAGTTTCTTCCTTTTCGCAA
TGTTTGACTTACCATTTATCAGCTGCACCTTTTTCTGCTCTACAATTTAA
TACACTTATATAATATTAAATGTTTTTGCTCTTGAGACTGCAACACAGAA
CAGAAGTCAGCAAAATGCGTAAGGAAAAAACTAAATCCGCTCACAAGCAA
ATGATTTAATCAATTGTCATTTGTGAGAAGCAGATGACAACTAAGGAAAA
TTTCTATGTTAACATTTACATCAAAATGACATTTTGCAATTTTAAAAAAT
CTGATGGCTTATTTGACATTACTGTCAATATCCAATATTAGCATGAATGT
AAATGTAAACAAGGCTTTTCAGTTTTGCTTATTGATTATCGATAAGTCGA
GTCGAAGAAGCTTTTTGGCAAGAATTGAAATTTAACGGTATTTGGAGAAA
AGAATAATATTCGCTGATCAATTATTTGATTTCACTCTTGGGATATATAG
ATTCTGGTTACCCACAAAAATGATCTAATATCTGGTGAACTGGCGAATGA
AGGGAACTTCATAATGCATAATAACATTTTCGAGTGTTTAGATTCTAGAT
GACTTCATAATCCTTGAATGCAGTTCGTTTGTTTTCTCTGAGTTTTGCAG
GTATCTGGCCTTGTCCTCTTCACGATATTCCTGCGCCTGCTCAGCGTAAA
TACAAAAACTCACACATATATAATTTTTTATCAATCTTTATTTCNNNNNN
NNNNNNNNNNNNNNNNNNNNNNNNNNNNNNNNNNNNNNNNNNNNNNNNNN
NNNNNNNNNTGCGCTCGTAGGCCCGTTTCTTGTTTCATGTTTAATTTTAT
TGTGTTTTTTTGCTGGGTTTGCTTGAAAACATGTACTAATTGTACGCATT
AAAGGTAAAATATGTGTAAGTTGTTAATGCATTTTCATTAATAGTAGGCT
TACTAAAAATTGTTAAATTGTTATTTTGCATTTCTGAATTTTACACTCGT
AAANNNNNNNNNNNNNNNNNNNNNNGGGCCTAGCATCGGGGCTAGATTAA
CAACAGCTTCATTCTCGCTTCTCGATTCTTATGTTCCACTTTGGGTCTGT
TTTAGTTCATTTTAGTAAGTTTACATTTTAGTGTTGTGTCGCTTTCAATG
TTATCGTTATTAACTATTATGTGTTCTATGCATTTTTATAAGGCTAAATC
GTTTACTAAACGCACTTAATGTNNNNNNNNNNNNNNNNNNNNNNNNNNNN
NNNNNNNNNNNNNNNNNNNNNNGTTACATGGGCTTTTGTAATCGCGTCAA
CTCAGTTTAGTTATAACAGAAAATGTCAGACAATTCTAATGCTAAAATTT
CATTTGCCATATCCAGGATAAAGGATCCATATGTGTCCATACGTGGCCTG
TTAAAATATATATATACGTAGTCATATTTGTATGCATAACTTGTTTAGAT
GTAGATTTATGTATGTATTAATCGGTATATATGGATAGTAAGGAAAACTG
NNNNNNNNNNNNNNNNNNNNNNNNNNNNNNNNNNNNNNNNNNNNNNNNNN
NNNNNNNNNNNNTTCATTGTNNNNNNNNNNNNNNNNNNNNNNNNNNNNNN
NNNNNNNNNNNTTACTGATATTTTTCTTTCATTTTCAATTAAATGCTAAA
ATTAATTATAAAAAAAAAGTNNNNNNNNNNNNNNNNNNNNNNNNNNNNNN
NNNNNNNNNNNNNNNNNNNNNNNNNNNNNNNNNNNNNNNNGGTGTGTATA
GTTAAAAAGCTAATTTACACAAATAGAGGTGACATTTGAGAGAGGGGGTT
GCGGGGTATAGATAACAACATGAGGATGTGTACTTTTGGGGTTTGCATGT
AAAATGGGTTTAGGGGTATTAGTATTTATCGTAGGTGTACACAGTAATAA
TAGGAATAAAGTAATTACTTAAACACACACCGGCACCNNNNNNNNNNNNN
NNNNNNNNNNNNNNNNNNNNNNNNNNNNNNTTGCTTGTATTTACTGACCG
CCATTTTATATACATTAAAAAACAAAACTTACACATGCAAAAATAAAAAT
TAAACAAGCAGCAAAAGTACAGTGCACTCAAAACACTCACAGATATATGT
TTTGTGTAATGCTAGACGACCTTGCTCAACACTACAACTAATTTTTATTA
ACGATGTGTGAATTTGATNNNNNNNNNNNNNNNNNNNNNNNNNNNNNNNN
NNNNNNNNNNNNNNNNNNNNTTTACATTAACTGAGGATGAAGGAAGAAAA
AGTAAGTAACGCTATTATCGTTGGAAGATATACAATCGGTGTTGTTCTTG
GCTATGGATTGCGCATAAATAGATCTGTCTGTGTCTGTCCATGTGTGCAC
NNNNNNNNNNNNNNNNNNNNNNNNNNNNNNNNNNNNNNNNNNNNNNNNGC
CACTCACTCACGTAGAAAATCAGAAGAGCTTAATGGAAGTACANNNNNNN
NNNNNNNNNNNNNNNNNNNNNNNNNNNNNNNNNNNNNNNNNNNNNNNNNN
NNNNNNNNNNNNNNNNNNACAAGCAAATCAGAGGCTGTTTTGATTATTGA
CAATCTACGTTCATTCTGAGCCTAATGTAGAAAAATAANNNNNNNNNNNN
NNNNNNNNNNNNNNNNNNNNNNNNNNNNNNNNNNNNNNNNNNNNNNNNGT
ACATATGTAGATTCGAGTAGTTGTAGTTTTAGTTTATCTATGGAATCAAG
GAAACCCTCCGATTTGAGCATCATCCTAATTACTATGGCAGCTATAGGCT
ATATTATAAGCNNNNNNNNNNNNNNNNNNNNNNNNNNNNNNNNNNNNNNN
NNNNNNNNNNNNNNNNNNAAAAGAAAATAAATCAAGTGAAAGATTTGTTT
AAGGCTCGCAAATTGCTCTTGAATTTCATATAGAAGACAATAGATCCAGG
ACAGGCCAGTCCATGCCCATGGGTCTCATGGGTCTCTGTTTAGATACATA
TTACACGTTAAAAGTTTAGTTTAAAAATCAGTTAATGCTATTATGCGCTA
TACAATTATTATCGCTTTTGGGTTTTTGTTTGCTTGTCTTGTGATGTTCT
GTTTCCCTTCTACAAATTATTAAAACTTAANNNNNNNNNNNNNNNNNNNN
NNNNNNNNNNNNNNNNNCGAAAGACATTGCAACTTTGATTAGATAAATGA
TCTTGTTTTCTTTTGTCCTTTACCCTTGCAGAAGGTATACGTGAGGAGAC
TCTCCTCTTAGCTGCAGGCAATGTTGGAGACGGGTGGTTTGAGTCAGGAA
TTAATATATCATATAGCTGCCATATGAACTATCGGAAGGTTTGGATGTGA
GCAGTTGTCGGTGCCATTCTGCAAGGGTATATATATTATTCGGTGTGCCG
AAAACGTTGTTTGTAATTGGGCGCGTCACGTGAACAATTTCGTTGCTACT
TAAGAACTAAATGTACATTTAATTAAATGTGTGTGTATATTTGTGTGTGC
ATATATAAATTACAAGTGGTCAGTGAGAGGGGCAGGGGAGCGGGGGAGCA
GGGGTTGCAGTCGACTGCAAAATTATTATATAAGTAAAATATAATTGAAT
TTTTCNNNNNNNNNNNNNNNNNNNNNNNAAAGTCATCAACTTTAAATTAG
TTAACAAATGTATACAAAAAAAGAAAAAAAAAGATTTTTAATCTAAGCTT
ATCGGCTACANNNNNNNNNNNNNNNNNNNNNNNNNNNNNNNNNNNNNNNN
NNNNNNNNNNNNNNNNNNNNNNNNNNNNNGAGAAAAAAAAGTGTACAATT
TATTTTGTATTCAAAGGAAATTTGCCTTTTAATATAATGTGTTGGTTGTC
TGTCTGTTGTGTTTNNNNNNNNNNNNNNNNNNNNNNNNNNNNNNNNNNNN
CTATACCCTATGCATAATACGTTACATGCATACATATGCANNNNNNNNNN
NNNNNNNNNNNNNNNNNNNNNNNNNNNNNNNNNNNNNNNNNNNNNNNNNN
NNNNNNNNNNNNNNNNNNNNNNNNNNNNNNNNNNNNNNNNNNNNNNNNNN
NNNNNNNNNNNNNACTTAGAACATTGCTTATGTTTAACAANNNNNNNNNN
NNNNNNNNNNNNNNNNNNNNNNNNNNNNNNNNNNNNNNNNNNNNNNNNNN
NNNNNNNNATTGCCAGCCTTGCCATGCTGTTGTCACCGCTCATCGTCTTT
TCCNNNNNNNNNNNNNNNNNNNNNNNNNNNNNNNNNNNNNNNNNNNNNNN
NNNNNNNNNNNNNNNNNNNNNNNNNNNNNNNNNNCATCGCGATGCTTTCG
ATGCGACTTTTCATCACGCCCTTTTTTATGCAGCTTTTCATCGTTCTGCT
TTTCATCACGATGCTTCTTTTGCGGATGTTTTTCGCGATGCTTNNNNNNN
NNNNNNNNNNNNNNNNNNNNNNNNNNNNNNNNNNNNNNNNNNNNNNNNNN
NNNNNNNNNNNNNNNNNNNNNNNNNNNNNNNNNNNNNNNNNNNNNNNNNN
NNNNNNNNNNNNNNNCATCGCGATGCTTTCTNNNNNNNNNNNNNNNNNNN
NNNNNNNNNNNNNNNNNNNNTTCATCGCGATGATCTTGGCGATGCTTTCT
GTGCGGCTCCTCATCGCGATGTTTTCTGCTATGTGATCGCCGTTTCTGTG
AATGCGACTTGCTGGTGGCAACGCTGGNNNNNNNNNNNNNNNNNNNNNNN
NNNNNNNNNTGGGAGGACGACATTGCCGCCGTGGCCGTTACCTACAGTGT
CTCCTCAAAGGCAGCCATAAGATCACTCTGCATGTTCATGTCAATTTGGC
CAGCCATCTGCGCAAAGATTTTTGGGTCAAATCAGCAATTAAATAGTAAT
ATTTCAATAGTAAGTTCAACCAAAAGCTAGATGAGCAATCAATGTATTTG
ACAACTTGCAATTGTTGTCAGCAGTTAGTATGAATAATATTATTCTTGAT
TAAGCTCGACACTGAATGCTCAACTGTAGCCANNNNNNNNNNNNNNNNNN
NNNNNNNNNNNNNNNNNNNACCGCTTCGCGTCTGCGTCTCTCTTGTTCCG
CACGTCGTTGCTCCGCACGCTTGGCAGCCGCACGATCCTGCGGCGATTGC
TGTGCCGGCGAATTCTGACCCTGACCCGGCGACGCCTTGATGTCATCCAT
TCGCGATATTTGCGGCTGTGCATCGTGCACACTTTTCCTGCAATGTAAAA
TGCCAAAAAATGGCATTATACAATTGGTTAATACAATTTGGATATGCAAC
TTGTTTCAGTTTTGATTCTCCGATTCTCTGAATCTCCNNNNNNNNNNNNN
NNNNNNNNNNNNNNNNNNNNNNNNNACTCACCGTCCGCTTTCCATGGCGC
CCAATGGCGATGCAGTCAGCGCCAGAGCATTTACCGCTGCCGATGNNNNN
NNNNNNNNNNNNNNNNNNNNNNNNNNNNNNNNNNNNNNNNNNNNNNNNNN
NNNNNNNNNNNNNNNNNNNNNNNNNNNNNNNNNNNNNNNNNNNNNNNNNN
NNNNNNNNNNNNNNNNNNNNNNNNNNNNNNNNNNNNNNNNNNNNNNNNNN
NNNNNNNNNNNNNNNNNNNNNNNNNNNNNNNNNNNNNNNNNNNNNNNNNN
NNNNNNNNNNNNNNNNNNNNNNNNNNNNNNNNNNNNNNNNNNNNNNNNNN
NNNNNNNNNNNNNNNNNNNNNNNNNNNNNNNNNNNNNNNNNNNNNNNNNN
NNNNNNNNNNNNNNNNNNNNNNNNNNNNNNNNNNNNNNNNNNNNNNNNNN
NNNNNNNNNNNNNNNNNNNNNNNNNNNNNNNNNNNNNNNNNNNNNNNNNN
NNNNNNNNNNNNNNNNNNNNNNNNNNNNNNNNNNNNNNNNNNNNNNNNNN
NNNNNNNNNNNNNNNNNNNNNNNNNNNNNNNNNNNNNNNNNNNNNNNNNN
NNNNNNNNNNNNNNNNNNNNNNNNNNNNNNNNNNNNNNNNNNNNNNNNNN
NNNNNNNNNNNNNNNNNNNNNNNNNNNNNNNNNNNNNNNNNNNNNNNNNN
NNNNNNNNNNNNNNNNNNNNNNNNNNNNNNNNNNNNNNNNNNNNNNNNNN
NNNNNNNNNNNNNNNNNNNNNNNNNNNNNNNNNNNNNNNNNNNNNNNNNN
NNNNNNNNNNNNNNNNNNNNNNNNNNNNNNNNNNNNNNNNNNNNNNNNNN
NNNNNNNNNNNNNNNNNNNNNNNNNNNNNNNNNNNNNNNNNNNNNNNNNN
NNNNNNNNNNNNNNNNNNNNNNNNNNNNNNNNNNNNNNNNNNNNNNNNNN
NNNNNNNNNNNNNNNNNNNNNNNNNNNNNNNNNNNNNNNNNNNNNNNNNN
NNNNNNNNNNNNNNNNNNNNNNNNNNNNNNNNNNNNNNNNNNNNCANNNN
NNNNNNNNNNNNNNNNNNNNNNNNNNNNNNNNNNNNNNNNNNNNNNNNNN
NNNNNNNNNNNNNNNNNNNNNNNNNNNNNNNNNNNNNNNNNNNNNNNNNN
NNNNNNNNNNNNNNNNNNNNNNNNNNNNNNNNNNNNNNNNNNNNNNNNNN
NNNNNNNNNNNNNNNNNNNNNNNNNNNNNNNNNNNNNNNNNNNNNNNNNN
NNNNNNNNNNNNNNNNNNNNNNNNNNNNNNNNNNNNNNNNNNNNNNNNNN
NNNNNNNNAGGAGGAATTGGATTTGTGATGCTTGCGCTGCTGTTGCTGCT
CCTTTTCAGCGGCCTCCTTCTGATGCTTCTTCTCCTTCTCGGCCGCCTCG
AGCAGCTTGAGGCGATCGCGTTCTTTGGCTTTGTTGCGGAACTGCTGAAA
GGAGTCCATGGCCGGCTTGGCCTTGCTCGATGTTGTCGCCGTATTCTGTG
GCGAACTGGCCGATGCCAGCGATGACCACGAGCTGGCATTCTTCAGATTC
TGCTCGACGGCAGTCTTGAACACCTGATAGCCGGCATGCGCCGTGTGGCC
GAGATGCAGCTTCAAATCGGACGGTGACTGTTGCGGCGGCAACACTTTTT
GATTANNNNNNNNNNNNNNNNNNNNNNNNNNNNNNNNNNNNNNNNNNNNN
NNNNNNNNNNNNNNNNNNNNNNNNNNNNNNNNNNNNNNNNNNNNNNNNNN
NNNNNNNNNNNNNNNNNNNNNNNNNNNNNNNNNNNNNNNNNNNNNNNNNN
NNNNNNNNNNNNNNNNNNNNNNNNNNNNNNNNNNNNNNNNNNNNNNNNNN
NNNNNNNNNNNNNNNNNNNNNNNNNNNNNNNNNNNNNNNNNNNNNNNNNN
NNNNNNNNNNNNNNNNNNNNNNNNNNNNNNNNNNNNNNNNNNNNNNNNNN
NNNNNNNNNNNNNNNNNNNTTCGGCATCTTTATGCTTNNNNNNNNNNNNN
NNNNNNNNNNNNNNTGTATTGCTGCCCATCATCATCACATGATCCTGCAG
CGAAGGTAATGTCATATTGAGATTATCAAAGACGGGCATGCCACTGAAAT
CATTCACATTATANNNNNNNNNNNNNNNNNNNNNNNNNNNNNNNNNNNNN
NNNNNNNNNNNNNNNNNNNNNNNNNNNNNNNNNNNNNNNNNNNNATAGGC
AGCGTTAGCAATGTCCATATTGAAGATGGTATTATTAAGCAAATGATTGC
CATTCATTCCAGACACATTCTCCAGGCTCTTCGACAGCAGCTCCGTCATG
TAGTCCACGNNNNNNNNNNNNNNNNNNNNNNNNNNNNNNNNNNNNNNNNN
NNNNNNNNNNNNNNNNNNNNNNNNNNNNNNNNNNNNNNNNNNNNNNNNNN
NNNNNNNNNNNNNNNNNNNNNNNNNNNNNNNNNNNNNNNNTGCCATATAA
AAGGAATCCTTCAGCGCTGACGATGGTGTTGATGATTTGCCCGTGGAGGA
GGCGCTGAACTCCAACGAGGCCAGCGACTGCTCCACGGGATCATCGAATT
GTGGAATTTGCTTCAAGCCTGTTGCTAGTGCNNNNNNNNNNNNNNNNNNN
NNNNNNNNNNNNNNNNNNNNNNNNNNNGCAACACCACCACCGCCGCCACT
GGATGCGAGCGCAGCTGCCAGCGCCGCATGAGGATCATTCAATCCGATTC
CCCCATCCGNNNNNNNNNNNNNNNNNNNNNNNNNNNNNNNNNNNGCAACC
CGTATGCCACCTGCCGCCGCACCGACATAGCCATGCGTCGTCTTGCCAGC
ATTACTGCCCAATAGCTGCTGCTGCTCGCTGCTCACACCCGATCCAGCAG
CAGCACCCGTACCAATGGCCGCACCCGTTTGCACACCGTTCTTATGGTGT
CCAGCAACTTGCAGCATACTGTTGTTTGCGGCGACACCGCCACCAACTCC
AACATAACTGCCCCCCGTCTTATTGTTGTTGTTATTCAGCACTGCTGCCG
CAGCCATCGGATTCGCATTGCCCAAAAGGTTAGCGAAACACAATAAANNN
NNNNNNNNNNNNNNNNNNNNNNNNTGTGACGGTACAGCAAGACAGGAGCA
GGGGGAGCAGGAGGAACATACGATAAATAAAATAAAGATTATTCACATCA
ATCNNNNNNNNNNNNNNNNNNNNNNNNNNNNNNNNNNNNNNNNGCCCCCC
TTTGGCATATTCTTGCTTGAACGAGACATCTCCGTAACCGCATAAAGGAT
GTACTCCTCATTTGAATAGACTGCTGTTTGTCTGCTTCTTTGCAACCTAA
TTCCTCAGTAATGAACTTATAATAAGCTATAGAAGATAAATCAAATCAAA
TCAGCAGGAATGGGAACAGGTTTGTTTTGCGCTTGCAACTAAACTTTCAA
CTCTGCTTCATAATTTGTTTGAACGGAAATTGGACGGGAAGCAGCTCTGA
CTCCCCCATCAAGTGGTAGGTATCAGGTTATCATAAACAGATCAAGTTTA
TTTCAAATCGAAATTTCCGATAGCAATTGTATACCCAATTGTTAATATTC
ATACTCTGAGGCATATTATTGATCCGCTGTATAAATCTCATGTCTCATAT
CTCAGATCGGAGGAGAAATGATCTAACTGGCGGTTCAGGGGTATCTCGTC
AACGATCATTCTAACATATTGCTGCCAGAGGGGTATATACACATGTACAA
TGTACATATCTGTTCATTGTTGCTGTTGTTACTCACACATTTGCGATGCG
ACCGTATTCCCCACCGATGAGGAGAGCATCTGATCCACTTGGTCCAGCTG
CATTTGCATTTGTTGCTGCACAGAAGGTGTTATGGCGACGCCGGTTGACA
GACTGTTGAGCAGCAAGTTGCTAACCAGGCTGGTATTATTATTTACCTGC
GATATATCCAACAAATCANNNNNNNNNNNNNNNNNNNNNNNNNNNNNNNN
NNNNNNNNNNNNNNNNNNNNNNNNNNNNNNNNNNNNNNNNNNNNNNGGGA
AACGCACAAAGGTTAAATGAGAGAAAAAAAAAAAACAAAAGCAAAATGTA
TTATTATATTATTGTAATGTTGTAATTTATAATCTTATAAAATTCTAGGT
AGAAAAAATCATTGACTCGATCGAATATCACTTGAGCAATGCAAACTGTT
TATAGAGTTTAATATGTGTGTTTGTCCGCGTTTAAGCCAAATAACATTGC
CACAATGAACAGCGCACAACATGCCAGATGCAATACACGACAGCTGCGAC
ACGGCAATATCTGAGCTTACTTCTTTATTATATTTTGTTATTTATATATT
TCGCATCTATACAAGCGAAACGATTCGTGGATAACATAAAGTGTACAACT
TCGATTCTGAATTTCAATCGGTAAAGATGTTCTTCCGATTTCTATATCAA
TTCCTGGTTAGAACTTTCAAGTATTCAACGGTTGTGAATGTAACTCGACC
AGACCACGATTGATTGATTCGAAATGGATGAAATGTTGAATGATTTAATG
GATATATCCGAGACCTATACACACGATTGATATTTGAGCAGTACTACTAC
TGAGCAAATAAATAGCTGCTAATCGCTGAATTCTTTTAGTAAGCGATTGC
TTAGAAGTGTAATCGATTTTGATTGATGCAGCCACGATGATCAATCCTAT
ATCAAGTATCGAAACAATTCACCGAACATTTTGGGTGCTTTTTTTCCCCC
TCACAACACACTAACTGACAACTGTGAATATCCTGAATTGAATTAAATTA
AACAAATGTGTTTTAAATTGGCTGCACGAAGTTCTGTTCGATTCGTTCAA
AAGTGTAATAGTTGCACAAAAGTCTGTTACTANNNNNNNNNNNNNNNNNN
NNNNNNNNNNNNNNNNNNNNNNNNNNNNNNNNNGAAAATTACTCACATTG
CTTCCATTTGAATCAATTCGTGATTTTTTCTTGCGTGGTGGCCGATCGTC
CCCATCGCCTGTAATTTGTCGGAAATTACAAAATTATACATTAGTAAAGG
TTTTTGATTTATCATTTTATTGCTTTTTGAAGTGAGGAGGAATAAAAGAC
AAAAACTAAAAAAGACAAAGCATAAGAAATAGAACCAAAAAATCATACTA
AGGAAGGCGAGGAGTTGAGCGTGAAAACAAAAAAATATGGAACACTAAAG
GGCGGGGTGGGAGTAGAATGGATTAATTTGAGTTTGAATTTGATGTGCAC
TTATATTATGTACATATAGCGGATATAGTTGTTATAAATAAGAGTGTGTG
TAGGTTTTACGAATCAAAAATACCTCGATACAATTGTCGAACGCTGAAAC
CAATGTGAAGCAATTGTGGTACGGGGGCGGGGGCGGAGGAGGGATTCGCG
CGGTAGATTTTCCTGATAACATTTTCGATTTTTTTTCACACTTTTCATCT
ACCATTACCTCTCCCANNNNNNNNNNNNNNNNNNNNNNNNNNNNNNNNNN
NNNNNNNNNNNNNNNNNNNNNNNNNNNGCTTTCTGACATTTTCTCCCTTA
CTCTCTGTTATTGTATTTCTCTTGCCTAAACGCTGGAAATAAGAAAAACT
GGAAGTCTGCGAGGTAAAAATCCNNNNNNNNNNNNNNNNNNNNNNNNNNN
NNNNNNNNNNNACACAAGTGGGGAACCAACCAACTTTTTGTCTGTTATTC
GATCGATATATGTGTATCAAACATATANNNNNNNNNNNNNNNNNNNNNNN
NNNNNNNNNNNNNNNNNNNNNTGAGTTTTTCTTTAGGTATCTTCTGTAAA
AACACAAATATGTCAACGGAAAAAAAAGAAATGAGTACACAAACATAAAA
AAAAATTATTCATAGAGAAATGGAGAAACACAGTTGTTGTTATTTTTTTT
CTTTTTAATAAACGTTTTCTTTGTTGTTGGTGTTGTTGTTGAATTGCCTT
TGTTTTCATTTTAGTTGTTGTTGCGCTGCATTTGCTTCTTTTTTTTCTTT
TTCTTTTTTTGTCTTAAACTAATTATGTGTTTGTTTTCTGTTATTTTGCA
GTTTTTTTTAGCAGCTTCTCTTTAATATTAAATATTATTTTACTATAAAT
ATTTTTAGATATAGGTATAATGGTTATNNNNNNNNNNNNNNNNNNNNNNN
NNNNNNNNNNNNNNNNNNNNNNNNNNNNNNNNNNNNNNNNNNNNNNNNNN
NNNNNNNNNNNNNNNNNNNNNNNNNNNNNNNNNNNNNNNNNNNNNNNNNN
NNNTGGTATTTTTTTTAATATAAATTTCCTGCCATATTCATTGCGGTTGG
CTTTAGCTAAGATTTTCACNNNNNNNNNNNNNNNNNNNNNNNNNNNNNNN
NNNNNNNNNNNNNNNNNNNNNNNNNNNNNAANNNNNNNNNNNNNNNNNNN
NNNNNNNNNNNNNNNNNNNNNNNNNNNNNTTTAGAGCGTCAACAAAATGT
AGCCATTTCTGCTGCTCTTTTTCTGCTTGAAACCAAAAATGCAANNNNNN
NNNNNNNNNNNNNNNNNNNNNNNNNNNNNNNNACAAGACTTTGAGCGTGT
TTACANNNNNNNNNNNNNNNNNNNNNNNNNNNNNNNNNNNNNNNNNNNNN
NNNNNNNNNNNNNNNNNNNCTTAAGTTGTTGTTTTGGTTTTTGTTCTCAC
TTTTTTTTTAAGCNNNNNNNNNNNNNNNNNNNNNNNNNNNNNNNNNNNNN
NNNNNNNNNTGTTTTTGTTGTTGTTTTAGTCTTCTTTGTAACTAATTTTC
AAACAAAAATGTGGCTAACATAAGGAATAACGAAAAAACAGTTATATACA
TATGTGTGACGATATATATATTTTTTATGTATATGGTGACGTTATTGGCA
AATATCCCAAGAGTGCAGTAAGCCAAAAGAAAATGGTATTCTCCAATTAC
TCTTAATTTTTTTGTATTGGATATTTTCTNNNNNNNNNNNNNNNNNNNNN
NNNNNNNNNNNNNNNNNNNNNNNNNNNNNNNNNNNNNNNNNNNNNNNNNN
GCGTCGAGTAGCGGGAGTGCAGGTGTGGGAGGTTAGACGAAACCAGAAGT
TTTGAGAAATAAAAAAATGTTCAATTACAAAATTGTTTGCGCATTTTTTC
GGCAATGTTTTTTTTTTGTGACTTTTATTTAATTTGTTTTTTTCTTTTTC
TTTAAGTAAATAACAGCAAAAGTGAGTTTTAAAACAATACAAAAAGAATT
CTTAAAAAAGCATACAACATTCTTCGACAATTTTCTGAGTGTGTACGANN
NNNNNNNNNNNNNNNNNNNNNNNNNNNNNNNNNGGGGGGGGGGNNNNNNN
NNNNNNNNNNNNNNNNNNNNNNNNNNNNGTTATCTAACAGCAAATTACAA
AGCACACGCTCGAAAAAAATCATTAAATGTATTTTTTCTTTTTAACGTTA
ATTTGTTGTGTTGTGTTAAAAATAATGTTGAAACANNNNNNNNNNNNNNN
NNNNNNNNNNNNNNNNNNNNNNNNNNNNNNNNNNNNNNNNNNNNNNNNNN
NNNNNNNNNNNNNNNNNNNNNNNNNNNNNNNNNNNNNNNNNNNNTATTTA
GTTTAATATTAAAAATGTATATATTTAAATTTATTTAATGCAATTTGTTN
NNNNNNNNNNNNNNNNNNNNNNNNNNNNNNNNNNNNNNNNNNNTCTTTTT
TTCTTGCTTTTATTTATTTTTTTTTATTTATTTATTTTTTTTTTTTTTTT
GAAAAAACGTGCAAACAATGTGTAAAGGGGAAAACCGACAGCCGAAAAAT
AAATAAAAAAATGCTTTTCAAAATACATTTAATTATTTGTTTTCAAATAT
ACCTTTTCTATATGCATGTATGTATGNNNNNNNNNNNNNNNNNNNNNNNN
NNNNNNNNNNNNNNNNNNNNNNNNNNNTACTAGATGTGAGCATGTACACA
TGTGTATCCATGAAGCCAAAAACAAACTTCATGCTAAAACTGGACTTGGG
TTGATTTTCATTCCATTCCTTTACAAGTATATATATAGTTGTGTTTCTTT
TTCGTATTATTCTTTTTGGTTGCAGTCTGTCTGTGCGGTCTGCATCTGTA
NNNNNNNNNNNNNNNNNNNNNNNNNNNNNNNNNNNNNNNNNNNNNNNNNN
NNNNNNNNNNNNNNNNNNNNCAACGTTGTTGGCGTTACTTCATTACCTCC
TATTCTATCTCTATCTTTCGATTNNNNNNNNNNNNNNNNNNNNNNNNNNN
NNNNNNNNNNNAAAGTATTATTGCTTGATTAAGNNNNNNNNNNNNNNNNN
NNNNNNNNNNNNNNNNNNNNNATTTGAAGTCTCGTCCTGATAACCTACAA
GTTGCATATATGCATATGTAACTAGATAACTAACTTATGAGTTAACTTCT
CAAAGTCTTTTAAGTATTTTTACTGCAAGTTGTAGTTGTAGCNNNNNNNN
NNNNNNNNNNNNNNNNNNNNNNNNNNNNNNNNNNNNNNNNNNNNNNNNNN
NNNNNNNNNNNNCTTGTTTCACTAAATATTAGTCCGAAGTCGTCTTCAGA
CACATATCAAATCGAAAGAGCTTCACATAACTTTTGCTTTGTCAATTGAA
AATATAGAAAACATTCAAAGAAAAAAGAGAAATAAACAACAGGAAGACCG
AACAAGCACATAAAACATAACATACATGTGTGCGCCNNNNNNNNNNNNNN
NNNNNNNNNNNNNNNNNNNNNNNNNATGTTATCTTCGTTGCATTCCATAG
TGTTCCCCACAACGGACAAGAAAAACTCTGCACTGCTTGCAGCCCAAACA
ATAAACACGAAACGAAGCAGTGCACAGTGGGCAACAATATACAAAATAGC
ACACAAAATATGTTCCCAGTACGTATGTGTACGCGGCTGTGGTTCTTGTG
TTTCGTTTGTTACCTATCTAGCTACTTATATACCCACCCCCTATGCCACA
CTCTCCCCCACACACTCCTGTAGTTGCTCCCACTCTCTCCAACACTTTCA
TCCTTCTAGTTTCTTGCTGCCCTTATTTAATTCAATTCTTTACATATTTA
TTAATCTAAGTATTCGCTAATCGTTGAATAATTGCTGTTCTGTGTTGTGG
TTGCCTTTTTTTGATTTTTTTTATTTATATATATACTTTATTTTTACACA
TTGTCTGCAAGTGTGCTTTAATATCATTCAATTTCAATTGTTTTTCATTT
ATTTTTGTATTTATTGTATTTTTGTCTTCTTTTTCTTTTGCATGTAGTCT
ATTTGTATTTGTTTTTTAATTGCTATTTCTATTGATTTAATAATGCACAT
ATGAATNNNNNNNNNNNNNNNNNNNNNNNTTTTTTTTTTGTTGTTGCAAT
