# Supplementary material for: SMCis: An Effective Algorithm for Discovery of Cis-Regulatory Modules
Source: PLoS One. 2016 Sep 16;11(9):e0162968. doi: 10.1371/journal.pone.0162968 (PMC5026350; doi:10.1371/journal.pone.0162968)
Supplement: S1 Datasets — (ZIP) [file pone.0162968.s001.zip › dataset/Drosophila/Masked/dgri_gh19020.fa.masked]

>scaffold_14906:3494590,3534589
TTATAGATCAGTTATTTTGAATTTTCAATATTATTATATCAAAGATTCAT
AACAAGCAATAAAAACTGAATCGTTCCTTAACAAATATTTCAGTTAGTCT
AGAATGGGGGATATTTAAAACTTAAAAGTATCAGTCATTTTAACATTTTC
TTAACAAAAAAATAGTTTTTGAATAAAACATCATTCGATTTTAAACTTCA
ATAGCTTTGAAAAAAAAGTTGTGCAATTAAATGTCACCAAATCTATTTTA
TCTGAACCTTAAAATTTTCTCGTTTTGTATCTAAATATCAGATTTAGCAA
TATTTTAAATAACTCATTGTAAAAATCAACCAGTTCAAAATCCCCAGTTT
TTATTGTGTTTTATTTTTTTGTTTCGAACAATATTTGTCGACATNNNNNN
NNNNNNNNNNNNNNNNNNNNNNNNNNNNNNNTTTTAAAGTTTAGGGCCGT
AATAAAAAATGTATAGTTAAAATTCTTAAAGCTTAAATCCATATTAAAAG
CTCAATCAAGTGAATTTCGAGCAATATTTTTAAATTCTATGCAAATACGA
AACAAAATCGGAATTGAAAGCTCCACATTTTGAGACTACATACATTGTTA
AAAATTGCAATTAAGATTTTTAAAACTAGTACAAAATTCATTTTAGTGAA
ACTCGAAATAAGAGAAATTGTGCAATTTTTGCCGCATAAAATAGGCCCAA
ACTTTGGCATCAAATGAAGATATCGTCCNNNNNNNNNNNNNNNNNNNNNN
NNNNNNNNNNNNNNNNNNNNNTTTGGCATATTTAATTGCAAATATTTATG
TACGTATGAGTAAAAAACAATAACAACAAGTACACGCACATAAGCCAAAT
GTTTTGATAACGAAAAATGAGCCAAAATTAAAGCTCACGGCCATGCGTTG
TCCTGCCGTCCTTAATGCATANNNNNNNNNNNNNNNNNNNNNNNNNNNNN
NNNNNNNNNNNNNNNNNNNNNNNNNNNNNNGAAAATAATATTAATGCTGT
GCAGACGCAATAACCAAAAATATTTATTATTTATGCGGAATAAACAGCAG
CGGCAGAAAACACACAAAATCCGAAAATTAATGCAAAAATGACAAAAGCA
GCGGGCAGCATAGAGAAAGATAGACAGAANNNNNNNNNNNNNNNNNNNNN
NNNNNNNNNNNNNNNNNNNNNNNNNNNCGTAGAGAAAAGAGCGTGCCAAG
TATAGGAGTAATTCCNNNNNNNNNNNNNNNNNNNNNNNNNNNNNNNNNTG
TATTTATATGAGTACTATATGCGAATAATGAATGCGGCCTGTCGCAGCTT
CAGCTGAAACATAAAAGTCAAACTCAGACCCAGCGAAATATTCATAAAGA
GCAGCAAAAACGGCTGCTAACATTATGCAGGGAGATCTGCCAGATAGCGG
CACACATATAAAAAGTAATTTTTATTGCTCCAAAAAAGAAAGGCATGCTG
AGAAAGACACTGAAAGAAGGGCAACAGCAGAANNNNNNNNNNNNNNNNNN
NNNNNNNNNNNNNNNNNNNNNNNNNNNNNNTATGCGACCGCATAAAAATC
TATATAATTCATACAAACCCGCACAGACGCAGGAAGAAACACGTACTCCG
CGCTTGGCGGCCATATTGGGTCATAAAAAGNNNNNNNNNNNNNNNNNNNN
NNNNNNNNNNNNGAGAGAACGGTATAATAGCCTGGCCNNNNNNNNNNNNN
NNNNNNNNNNNNNNNNNNNNNNNNNNNNNNNNNNNNNNNNNNNNNNNNNT
GGCAGACACAGCAGAAAAAATTTTATGACGCCGAAACTTTGTGAAGCAGA
AACATATAAAAAATGTTGCATATTTTTAGGAGGCCACGTTGAAAATTGTC
CCATTGCNNNNNNNNNNNNNNNNNNNNNNNNNNNNNNNNNNNNNNNNNNN
NNNNAGTTGTTTTATAGGCGCACAGTTTTGTGTGCTGTGTGAATTGGAAA
AGAAAAAAAATGGCGCAGTTTTGTAATTTGCTAAAAAGGCACATAAAAAG
CAGTCGAAATGTCAGCGATATGCCTGCGAAATTGGAAGCCACAAATAATG
CGTCCATTACGAGACTGTACACTGTTCAAAATATGGGAATAATATCAAGA
TGTATTTTATTATTGCCTTTCCAATCTGTTTAGTTGCAGTATTTCTATTG
GGTTTTGATTTGCTGCGATTGTTGATGTAAGTTTAATTAATTTTGTAATT
TCTTGTCAAAAAATTGCACTCTTATTAAATATTGCATTTATCAGAATAAA
CAGCATTGATTAGGGGTTCAGGGATTTTCTTAAGTGTGTCTGTATAAATG
ATGTTCCCAAAAATTTATGTTATTACACATTTAACCTTAACCTGTTAACC
TTACTATCTACCGTATTTATTTTTTAAAGCTGTTAAATTATAGTAATTAA
ATCTCTCCCTTCAAAGATAATGAAAATAACTTTTTTTTAAATCTACAAAT
TGCAACTTGGATTTCAGTTTAAGCTTCGAAATTTCATTGCACAAATGATC
CCAAAACAAATATCACTCGGACACGAATTAAAGGTTTTGAGTAAATTTCA
GATTTTTATCTGCACGGCTAAATATATTTTTTGAAGCGTTAGTAGTGCTT
CTTAGTGTTATATCGTTTTTGTTATAGAATATTAATATTTTCTATTGCAT
TACACAGTTGCTAGCGTTAATCGAATTGCATGAAATCTTAGTCAAATTCC
ATAAAAGTTCTATGTTATTTAAAAAATGCAGTCACAAAATCGATTTTGGA
GTAAATTATTATTAAGACTGTAAACTCTTAATTAACACATATAATCATGA
AGCTAATTAATATTTACTGTCCTTTTTCATCTAATAAGACTGCTCTCATA
ATTATGCTAATAAAAACGGAGCTAATAATAATGGTTTTAGTTGCCCGGAA
TACGATATTCGTGGCCTCAAAAAAGTATGTTACATTAAATTGTTTCAAGA
ATAATGCTCACTCTTCTAAAATGAACTGATAATTATCGAATATCTATTTG
AATTGAAAGTTCATTCTATTATATTGTCTGCTACTATAACTTACGAAATT
TCAAACTAATTGAACGATTTAATTTCTCTCAGCGCGGCTTCTCCGTTTTC
GCAAGTTGTATTAGCTTCCGGTCCATATACGGGGTGGGCGGCAAGGCGCG
GCTTGGCGCACGTTTAAAAAATAAAATAAAGCTGGAGCGCCTGCCAAGCA
ACCTCCAAAACCTCCTTCCCCTCCCACTACACCAACAAATTCTGGCTGTC
GACAGTTTCGCAAATGCTGCACAGTATGCTCATAAAAATATGCTTGAAAT
TGGTTTGCCATGCGATGAACGAAAGGCAGGAAAAAAGTCTGCTAAATATT
GTTTACAATTGTTCGACTATGCAATACTCTGCAAATAGGTCTCATATGTG
CTTAANNNNNNNNNNNNNNNNNNNNNNNNNNNNNNNNNNNNNNNNNNNNN
NNNNNNNNNNNNNNNNNNNNNNNNNNNNNNNNNNNAGTAATAACGAAAAA
ATCTTAAATTTTAAACAAAATATCTGGAGGTATGAAAATGTAAATTGGTA
AAATACACATTAAATATATTTAATACCCAAAAAAAAAAATTTTTAAGTGT
ATTAAAATGTCAATTAATCCAATATTTTGTTTGCAAGAACTAGGAAACAC
CAGAAAAATCTAATCAAATCGGAACATAATTTTTTATTTCATATATTTCA
TAATCTCCCAAGTAAGCTTACATAAATAATAATCCTTTTTGACTAAATAT
TTTTTATAATCTCTCAAGTAAGCTTACAGCAAGTCTCAAGTTAAATGCAG
TCACTCTATCTAATATATAATGATCTAGAGTTTAACATAATACAATCTTG
AAATTGCAAATTTAATACTCTTTAGCATTCTTCTTTTTATCGTATTACAG
GGTCTGCAAAACAAAAACTCTTAGCTACATTTATTGTCGCCAACGACATC
GACAACGGGAAATGTCACGGCAGAAGCAGGCCATGTGCTCCATGGATCAC
GCTCCACCGAGCAGGAGTATTAGGAGCAGCAGCCTGGAAGCTGNNNNNNN
NNNNNNNNNNNNNNNNNNNNNNNNNNNNNNNNTGGCTGTGGCTGTGGTGT
CGTAGACGAATCGTTCGCTTTTGATTGTTTTGCAAACAAAGCGAAAGCGA
AACAAGCAGCCAAAAGTAACCAACNNNNNNNNNNNNNNNNNNNNNNNNNN
NNNNNNNNNNNNNNNNNNNNNNNNNNNNNNNNNNNNNNNNNNNNNNNNNN
NNNNAAAAGACCATCACAATGCNNNNNNNNNNNNNNNNNNNNNNNNNNNN
NNNNNNNNNNCCCCCAAAATGAAAAAAGGAAAAAAACGTGGCAACTTTTT
TCGAGGGTGGATTTTCATTTTGTATGCTTCATGATTTGGAACTTTATTCG
ACAGTCGCCCCTTGCGAACCGTTATACGTANNNNNNNNNNNNNNNNNNNN
NNNNNNNNNNNNNNNNNNNNNNNNNNNNNNNNNNNTTTTGCTTGTGAGTG
GATTTTTTTTTACCATTTTCATTATTTGCAAATTTATGCGGGGTGGCATT
TTTGTGACTCAGTCGTNNNNNNNNNNNNNNNNNNNNNNNNNNNNNNNNNN
NNNNNNNNNNNNNNNNNNNNNNNNNNNNACACTCCAAACCCCATTCTGCT
CATCGATTTTCGGTTTTCATGTCGAGCGATTTTTTTATGTAGATTGGCCA
TTATGTGAAATTAGTTTTTCTGCTGGATTTTCTCTTTTTGCACTCGTTGA
TCGCTTTGCCTNNNNNNNNNNNNNNNNNNNNNNNNNNNNNNNNNNNNNNN
NNNNNNNNNNNNNNNNNNNNNNNNNNNGCACATAGAAATGGCGTGCGCCA
TAAAATGTTATTGGCTGCTGTTAGTAAATGTGTGGAATGGTTGATGGGTT
TTGATGAGACCCAGAAGTACTCATACCACAATTATATACTATAAGAAAAT
TTTGGGAGAGCAACACATCGTAGAAAAATACGCATTAAAATAACTGGAAA
TTCGACAAACAGTATTCAGTAATCTATAAAGATTCATTATAGCATTATTA
ACTAGCTTATTATTGAAACAAATAAAGAAGACACAAATTCAATCTCAGTT
AAGTTCAGTGATCTTGACAATTGTTTTCGGATAATTCTTTAATAATATGT
AATGAGAAAAACAAAGAGAGAATATGTTTCTTAGACAAGTTGAAGATAAT
ATATTACGTAAATACATTTATTTTGAGGAAAGTCAAACAATTCAGAGTTA
GTTAAATAAAAACATTGCAGTCTAATTATCCCAACTGCGCAATATTTCGA
TTAGGCATACTCAATTTGGTTATTGAGCTGTGATTCAAATCAAATGTCCT
CAAAGCTCTAACTATTATCGTTTTTATCTAATAAACCAACATCATTATTG
TGATATAATCCTAACTCTTATTTCGTCGTCTTAGTAATTGATACGCTTAT
ATGAAAGGTTACACAAGGTAGACTCTTTATATTAGTGCTACACTTTAGTA
AATATCTCAATTTAAATTCAAATACAATTTATTTTGCTGCATATCACATC
AAATAATGTTGTATTCATATTTGTTTCTTAAAGTGACAATTGCGTTTAAT
TACAAAATGAACCGCAATCAATAATTATGAATATTGATATATTTCAGTAT
TTACCCAAAAAATTTCCATGGAAAGCCAAAGAGAATTCGGGAAAAGTATA
ATGACCGCTATAGTAAACAAGAGCCATAGTTTTTATCAGCGGGTCAAACA
AACTGTTTCTACAACGCAAATATTTTTTAATAAATCACATCACGAGTTAT
TTGCACAAGATAAACATTGTTTAGAGTTGATTTGAATTGTATTCGAATCG
CTGTAAGTCAAATGCGAGAGACTTTTAAAAATAAGCGTTGATAAGTTTGC
TTACTTGGACTATAGATTAGCAATTTGAGCATGAAAACATTTTTAGTTTC
GTGCTTTAAAAAATCAATACGATTTTAAAATGTTTCAATATAGTTCGCTA
CCAATAAGCCTGCAGTATGTATAGTAGTATTGGTGGATTAGGCCAAAAAT
CATGTTTCGCATATTTTCAGCTTTTATCGAAGCAAACAGAAAGCAATTTT
TACTCAGTCCTCCCACCCTTCTCTCGGCAGCCCAAAAAGAAACCCATAAC
GGACTATTGGGGAAAAAACAAATGTGCTGCCAAACAATTCGAAGGCTCTA
CGTGAGTTTCANNNNNNNNNNNNNNNNNNNNNNNNNNNNNNNNNNNNNNN
NNNNNNNNNNNNNNGGGGTGGTTGCTTGCCGCATAAATAGCCAGGGACGC
GGGCAGAGAGGGTGGCTGCTGTCTTGGGTGATAATTTAACAACAAACGAA
TGCGAATGCGAATGCGAGAGTGTTGCTTTTGTATGCTACTTNNNNNNNNN
NNNNNNNNNNNNNNNNNNNNNNNNNNNNNTACACACATCCCCCACACCAA
CAGTGTGACACATGAACGGGGCGTGGCAGAGTAGAGGGGTGGCAGGGNNN
NNNNNNNNNNNNNNNNNNNNNNNNNNNNGCAAAAAGCAAGAAATTCACAT
AAAAATATACGAGTACTCATTATGATAATACGAAAATAAATGACAGTGGT
GTTTATACTCATAGTATTACGTTGAGTTCCAGGCAACGAGCTAACTAACT
GAAGATGGCGTTGGGTTAACTCCCAATGTGAGAGTATTGTGACATGAAGA
CATTGAATCTCAGCTAAAGGGTATATCTGCTATCATGCTATCTTTTAAAA
TNNNNNNNNNNNNNNNNNNNNNNNNNNNNNNNNNNNNNNNNNNNNNNNTT
ATCTCATATTTAATTTCACATGTTAATTTCCTTATTACTTCGAACTTTTA
AGTCATTTAATTTGTTACTTTAATTTACTTTTAATTAATTGTTAACATTT
TTTTTATAATATCTTAAAATTTGTGGCTTGTAGACTGCATTAAATAAGCA
ACAACATATACAAATATTTGGATATTTTTTTAAAAATATATTTAAATAGC
CTTAATTGATCTAGACTAGAAAACATCTAATAAAATATTAATTTTTTCAA
CAGCGTTGTATATAAGAATACAAAAATGGGTATTTTAAATAACTATTTTT
TTTTTTTAATTTTAACCTTTTTATTTGGAACTTTAATTGGAGTTAAATAA
ACAGAATTATTTTTATGGATTCGACATTTTTCAGCTTAGAAATTAATTTG
AGCATTGTCTTCTTACTCCATCAATTCCAATTCTCTCTTCCATCATGGTG
CCCAAAGTTTATGCTAACTTCAACTGTTTTTTTTTAATATTATATTTTTT
ACCATGTAGCGCATCCAATATTCGGTACTGTTTGTGCCTATGCAAGTATG
TTATATCTGTCATTCCAGCGCGTACATTAGAAAATAAAATATGCTGCCTT
TGCTTTGCTAAAATATTATGCCTTTGTTCTTGTGTTGCCAACCTGGGGGG
CATACCTAATTCAGCTTTTGGCATGCCTCTTGCCTTGGCATCCGTCTAAA
AGCCGCCCACCCTCCTCCCTCACACGTTGCGTTCGTTGACTGAGTCTAAT
AGGCTCGTATACTTTTCGTAAGCAGTTCAATTTTTTATTCGCATTTGCGC
TGCGTTTTCCGGCTTAGTCTTCGGTACAAAATAGCTGTCGACGTTGGCCA
TTAGCGACATATTGTTGCAGCCTTTGTAGCCATCGGGGGAGGAGTTGGAG
CAGCTGGTTGGCCATTTAGCTAATCTTTTTGATCATCAGGTTGCTTGGGG
CAGAGCAACTGCTAAGTAAATGAAAATATGCCAGCAATTAAATCGCTTAC
TGCTGTTGTCTCGAAGTATTGAGTGTACTGAGGAAACTCATTCTTGACAT
CCATCTTTAAGAATGCCATTTGAATCTAAATATTTTATTAGTGGCAAAGG
TCAGCGAAATAAACACAAATAATAATTATCACCAGACCAATTGATAGGTC
TTTGTTAGAGTTTATTTTCAACCAATTAATTTATGTGCTTAAGCCTAAAA
CCTAAGTTTAATATGAAGAATTCTATTAGAGTATGATGGCTAACGAGGAT
TAGGATCATAACTAAAAAGAAGCAGGAATCGAACTTGTTACTTTTTATGC
TGAGCTGACCAAACACAAGAGCAGTATTTAAGAATTAAATGGACTCAGTA
GACATATCTTATACCTAATATATACCTAATGTTATACAAGTCTGAAATTC
TTTTTTCTAGTAATGTAATATATATGTTGATGGATTCTTTGACACTTTTA
GAATCCATAAAAAATAAGTGTTCTAATTTGTGAAAACGGAAAAGCTTTCT
CTTTTGCAAAGTGATGCTTGATGATTGAAAAGCAAAGCAAGAACGCCTCA
CAATATACATACTCATATGCATGTATTTTAGTAAGCCGATATTTGCCAAT
CCAATGAAGCAGCTGCTGGCGTTTTTGCTACAGTTTTTCGATTCGGTTTT
TGCCAAAATCCGTTATATTTTTGACAAAACAGGACTCGTCCATGCTAAAC
CCGGGGTCAACAATTAAATGCCATTTGCAATGGGAAACAGAGAAATCGTT
GATGACCATTGTCGCAGTTATTATTCCATTGGCAATGAAAAATTATTTAA
ATGTGCAAACTATTTTGTATCAAGACGGAAAAAGGTCAAGCCAGGGGCCG
AGGGGTTAGCCACAGCCACAGTTGTCCGTCCGTGCGTCCATTTGGAATGG
TCAATTGAAATGCAGGCCAAGTTCCATTCCGATTTCGATGCACGAAACTC
TACATGCAAAACAATGGAAACGAAAAATCCTTTTTTAATTCTGCCTTGTG
TGCGAATCGAAATCGTTACGATTTCGAGCATTTTTGTTTGTGCAGCAATA
AATTTAAAAATTTCAGCCCCTGCCCCTGCCCCTAGCCACCCCTATGAACC
CTGGCTGGCTGGCTGACTCCTTGAGGCTGCGTCTTATGCGTGACCCCGAA
ATTCACGCAATTTTCGTGACACATTCACAGTTTTCGCATTAATTTTAACC
TCTGCCCCGATCCTGATACGGCCGCTGACAAGGGGTCAGCTCTCGATAGA
CCAATAGCCGCTGCCCAATCCCCGACCCCGAGCCNNNNNNNNNNNNNNNN
NNNNNNNNNNNNNNNNNNNTGGCGGCACGACACCGCAGGGGTCACGAAAG
TGTGAAAATGTGTAACTGCTGGCCCGGCCCGGCCGGACAGAACTGGACTG
ATTAGATGGTCTCGCTCGGGGTGTGGACCGCTGGGCATTTTTGGCGCTTA
TTTCCAAAATTGCCAATTGTCTAAGCTTGGGATTTAGCACAGTTACATCC
ACAGGCGCACTACAATGAATACGAATTCGAACTCGCACTCGGACTCAGAT
CCAGATCCAGATTCAGTTTACAATTGTGTGTTCGGCCATTGTTGAAATGC
GTTTTGATTTTAATGCGCCGNNNNNNNNNNNNNNNNNNNNNNTAGATGAC
GACTTAGTGGCGTTAATTTCAGGCGCATTACAAATGTATATAACCCAATG
GGTACAAATGCAGTAAGTAACTCAATGGTCAGTCAGTCGAGAGTGATGGG
AAACGAAACCAAAAATGATTTGTGTCCATAACTGCTAATGGAATGGTCTT
ATGTATGTATAATCGTATACTATAGTTGTAATTGAAAGCCAGCTATTAAC
AAGACAAAGTACATCCGATTTTGTTTTTAAGTAAATTTTATTTGGATCGT
CTACAAAGCTTACACTTTATATAAATATATTGTTATAAATGCTAGAATTC
AGTAATTTTATTTTAATTTTTAAACAAACATCTAAAACAACACTAAGAAT
CCTTGAGCTGGCCTAAAAAAAGCAGAGTATGAGGACAGATTTATGAGTGT
ATAAGAAGAACTCTTGTAGCTGGATTTAAAAAGATTGAACATCTTAGTCT
AATCTAATAATACCCAAAGGATATTCAGCTGTTATTGCCAAAAAAGTCCA
AGAGTTCAATATTGATTAATTTAGACTGTATTTCAGGAAAGTAAGCAATA
TTAAACAAATTTTATAACCCAATTTCATATTTATAGCTTAGGCAGGCTCG
TTCAAAAAAAAATGTGGCAAGAAAAAATAGTTATATGTTTTAGTTAAAGA
AGGATCGGTATTTTAGTTCCAGTTGTAGGGTTCATATTACTTTGATATTT
TACTACATAGAAATAAAAGTGTGATCCTAATGAATAATTGTTTATAGAGT
TATTCAGGCAACCAATCCTCTCACTTGTTACTCTGTCAGATGGTTTGTAA
AACAAAAATGTAAAATGTTTACTAGAGTTTAACCCTTTCTTCGAGTATAT
TTACTGCATCCATAAAGGCAAATGCATCGATATTTAGCCATTTGCATGGC
TAATGAAGAGAGACAATATGCCTGCATTCCTGGAAACGAGCGAAAAATTT
GAAAATGTTTCAAAGCCCTCATAAAAAGTGAAAAAGAGTTTCATTTAACC
CGTTCGCATAAGCCGCCTAAAAACTTTCGCCAAAGGGTTAAGGAAGTACG
AGTATTCCTTCGTGCAAGGTGAGGAACAATGGGCGTCATAAAAAACACAA
CCGATACATCATAAAGAATACAAAGCGAGCGACATTAGCTGGAAACAAAA
AAAACACACACACACACACTTAGTTTCTTCGGAATTTGGCAAGGACACTG
GGAAAGAGAAAGCAATAGGCTGAGCCGATCCTTTTTTCTTAATGGTGAAA
GGGTTAAGGGTGCAAAAAACGGCAGCCGCATCCTGAAAAACTGAATAGTG
AATCAACTACCTGAGTACTGCCATAAAAAACTTAATGTTTTATGATATTT
GGCGCAGATCTTAAAAAACTGCAGTACGCGGAAGTGATAGTCTTTTTTTT
TTTGGCTATACTCGAGTCCTTGGACAATCATAACTAGAGCAGTCTAATGA
GATGCGCGTATAGTATCTAGGATCTAAAGGCGTCTGAGGAACTTTCTCGT
GATTTTCCAGTGATTTTCATTGTTAAGCCATCCAACGCCTAACATCATTA
CCTGGTGCGGCATGCATAAATCTGCACACANNNNNNNNNNNNNNNNNNNN
NNNNNNNNNNNNNNNNNNNNNNNGTAGTATTTGGTATATCATAAAATGTA
CGGATGGGCAACCAAAGCCACCGAAGCCGTAGCAATTGTACTGGCGTAAT
GCGCGTTGTCCTTCACGCTTTTGTTGCCTTTCAGCTACTTTTACTGCGTA
ACCATTAAGAGAAACAATCAAAATTAGAGCAAATATTTCGCTTTGNNNNN
NNNNNNNNNNNNNNNNNNNNNATAACTCTGCCTCTGCTCTGTTTGTTTGT
ATATGTAATTGTTGTCTGTTGTTGTTTTGGTCTCTCTACGTATCTGGGTC
GCTGTTCTGCTCTAGTTTCCTTTTTTAATCCTTCGGGTTTTCAAGCTAAA
AAAGGATTTACGGATGTGTTGAGCCTGCTGTTTAGCATATTATTTCTGCG
AAACTATGCCGAGCACACCTCTCATCCTCGTTCTCCCAACCAAGTGGGCG
TGCCTCAGCTTTGGCTTTGCTATGTGATTTATTTAGATGCAATTTGCTGT
CATTTACAATGTGGGCGTTGTGGTGCTATTTCTGCACTTTTCTATACAAA
ATATTGACAATAACATGAGATACTCACAATGAGAACGGCACAAACAAGAT
TTAGCTATAATTATTTTGAGTTTAAGTCAAACTATAATTATAAAAAATGA
TGGATAAAGTTTATGATAATATAATGAAAAGATAATAACAATCTTTTTTT
TTCCCCAAGCTAAAATCGTTTCTCTATTTATATTTTAATTCTCTGTAATT
AATTATATTTATATATTTATATGTAAATTAAAATTGCTATTTTTATTTGG
TTGGTTTTTTTGGTTTTTTGTTTTAAAACTAAAAATAATTATAAAACTTG
AATAAAACATTATTCTTTTATTTTGAATTTAGCTATAATGGTTTTATTCG
TATATTTTCATTTCAATTTTATAAATATTTTATAATTACATATTTAAAAA
AATAGCATATTCGATTTTCTATAGAAACTATGTTTTCTTTTTCAAGACTT
TCAACTATTTCGTGAAACATATGTGATTAAATACATATTTGCATATATTT
AATAATCAATTAAAAATGTAGCTATTATTTTTGATTTTAATACTTATTAT
ACAAAAATTTGTTACCTAAAAGCATTTAATTGTATTTTAATTGAAATCTT
ACCGATATTCTCATTATCAACCTGAATAGTTAAGAAACAGATCTCAATTA
GTCTACACAGAAGCGTAAAAAATGGAAAACCAATTTGCACTTGAGATCAA
ATAGAGAAAAAAACCTAGAAATAAATAAAATGAGAAATGTGCACACACAG
AGAAAAAACACGAAACCAAAGAAAATGGCAAATCATGCTTAGCATGAAAT
CAGCTTAAGAACTCAAGGTGATATCCCAAGCGAGAGGTCAGGCGAAAAGT
GCGCCAAATACAAACAAACCTAATGAGGTCTTGGGGGATGGCTGGGAACA
CATACATATATCTCAATTGAAATGCGGTCAACCACAAGATGCGCATTTGC
ATATGAGATCTTGAACTNNNNNNNNNNNNNNNNNNNNNNNNNNNNNNNNA
AAGGGAACAAAGCGTGTGCCTGGCACGACTTAAGGACGTCTGTTGACATT
GGCCGAACGAAGGCGAACTGATGCAAAGCCAAAGCATATCACTTGAACTT
TGTGCCCGCAGCAATTACATGCCAGTTGTGATCATCGCGATCATCAATTA
AGAGGTCAAGCGTGACGCTGCTGGACATGTGCGGATTTGATCCTGCGATC
CTGTGCGGCTTAAGGAACATTTGTTTTGCCTTTGCGACAACTTTACATAA
CTTGTGTGCTGCTGTTATTGTTGTTGCATGTCGTTTTTCCGAGGATCAGC
GGCTCCACACCCGTCCGCGCCCGCGCTTAAGCAGCGCTAATCACATGATC
AACACTGGATCAGGATCAACGCTGCTCTGATCCTCGTCCTGATCCCGCTG
CACCCTGCACGCTGCGTAATGTTGGATTATGCAGTCGCCTAGCCAATATA
TAAATCACTTTTAAATCTAGGCTCTGGAGAGCCGCTGCTGGTGTTGCCGC
TCTAGTTTTCAGGATGCTGGATTAATGAACGCCGTGTGCAAGTTTTGCCT
TCAACCGCAGGTAGTTGTCCCTTTAATCCTTTCATCGGCACTCGCAAATC
CGCTGCAAAGTCCGGTTGCACTTCTAATCCGGTTGACGACGTCAATGATG
CCCGCCTGANNNNNNNNNNNNNNNNNNNNNNNNNNNNNNNNNNNNNNNNN
NNNNNNNNNNTGTGTTTGGATGTGTGCCTCTATTTGCATGTTGTCGGAAT
TTGGTTTGCCTTTGTTTTGTAAATATTGCCTCGCATTTCAAGTAACAACT
CTATTTATTTATCTTAAAATATATCATTTAGTTTTAAATCTTTTTTAATC
ATAAATTTTGTTTTTCAAAGATTCATTTTAGTATATCTTTGAAAAATAAA
AATATNNNNNNNNNNNNNNNNNNNNNNNNNNNNNNNGAACTTCAGTCCGC
TGGCCTACTTATATGAAAAGAATAATTCATATCATATATTTACTCTAATT
GATAAAAATAAAACATAAATTAACTGTCATATTGAATATTTACATACTTT
TGCATTATTCGTTAATATGCTTTATTATTAAAAAATTACTTGCTTTATTC
GATCGTTCTTAAATGTTCTTGCTACAAATTTTATTTGAAAATGTTGTTGA
AATTAATTTTTATATTTTTGCAGCTTGTTGTTCTTAAATTTACAGATGTA
GATATATACAACAAATAGCTGAATTTGGTTATTGATGTTTATCACAAATA
TATCACACACATTCTACTGAAAAGGAACAAGTCAATATTTTGAATTTATT
CGGAAAGACAAAAATCGGGTTTGGATCTTAATTATCTGAGCTGTTTTTTT
TTATTAGTATTAATAGCTGTGCCTCTCTAGATGAATATCTTCAATATATC
TATTTAAGAAATTTAAGCTCTGTGAATACATACAAATTTTTAAAAATTAT
ATTTGGTCGCATTAATCTAAGGGCTCATAATAAAGGAACAAAAAAGTGTT
TTAATTATACAAATTTGTAATTGTTGGAGTCTTAAGCATTCTTGAAAATT
TCGGCTTTTTAATGGAAAAAGTTGGGATACACAAAAAAAGTTGGGATGTG
ATGTAGTTGAAATAATTGCAAGCAATTTTAACAGCTTGCCATTATTTCAA
CTACATCATTTAATCTTGCNNNNNNNNNNNNNNNNNNNNNNNNNNNNNNN
NNNNNNNNNNNNNNNNNNNNNNNNNNNNNNNNNNNNNNNNNNNNGTACAA
AATTCAAAAGTGAAAGCACAAAACGGTTACCCTTTAATGCAACTAGAACT
TTGCAACTTTGTGCGGTGCCATCAATCTCAACCACATGCTTCATTATTGC
CCCATGTTTCCACAATCAACAATGTTTTGTGCTGTTGCACGAACATTGCC
CAAAACTTAATGCCGAATGCTGGTTTAAAGCGCCAAAAACACAGAAATCA
ATTGTCGCTGCTGCAAGCAACAACGACAACAAAATCGACTCAATGCAGCT
GAGACTGTTGAGCAGTGGTCAAAGACAGACGAGTAAGCAAAAAATCAATA
ATCAATAATACATCGACATTTGACAAAAAAAAAATTAAACGACAGCTGCA
ATTGCGAACTGCAGCCAAATGCAGTGCGTAGCCAAAGGATGCATATTAGA
CGCATACAGCAGGACGAAGAGAGCACACAACACACACAGATGNNNNNNNN
NNNNNNNNNNNNNNNNNNNNNNNNNNNNNNNNNNNNCGTTGGCTTGGGGC
GGCTGTGGACCAGTCACTGAACGCCGATTTTGGGGATGGGGCGCATTTCA
CTCACTGCTATTGAGTCTGTTACAGCAACCGCTTTGAGTGTTTTGTTTTT
GCCGTTGTAATTGAGCGAAACGTCTGTTCTTCCANNNNNNNNNNNNNNNN
NNNNNNGTGTGGTTCTCAGCTTGGCTGCNNNNNNNNNNNNNNNNNNNNNN
NNNNNNNNNNNNNNNNNNNNNNNNNNNNNNNNNNNNNNNNNNNNNNNNNN
CATGCATTTTTGACATTTGTTTCGTTTGCATTTTGAGTTGATTTTGGGCC
AGTGCTGTGCACTATGCGAAGATGATTTTCAGCTATGACTAGTGCTAGTT
GAGCATGAATTCGTGTCAGTCGTGTTCACTGCCTCGCATAAGCCGAACGT
CGCTGAGCAGCAGTAGCAGCACCATCAGTATCATCTCAAAAAGGACGACG
AGTGTCTCAAGCAAAACGAAAGCGAAACCGAAAACAAGAATTTAAAAAAA
ATAAGAAAAAAATAAAATCCGTTACAAACAAATAATCTGCCAGTGGTTGT
GTTAAGACTTTCCAAACTTTCATGCATTAGAAAGCGGATTTAAAAAAAAA
AGTACGGAACAGCCTTCGAAAGAGTTTTTTTCGCACATGCGCGAACTTCG
CACAAAAAAGCTAAAAAGCAAAGGCAAATAACAAAAAAATAGATAAAAAC
TACCAAAAAGGAGCAGCCAACACTGACACACACACACAACTCCAACNNNN
NNNNNNNNNNNNNNNNNNNNNNNNNNNNNNNNNNNNNNNNNNNNNNNNNN
NNNNNNNNNNNNTTTTTGTTTCGCACGCACTTTTATCGCCGTTTTGTTTA
ATTTAACGGTGCCGCGGTCAAGTGTAGAGAGCGCGAAAGCTTCCACAGCA
GTCGCTCCTGTTCCCAATTCCGCCCACGCCCGTTTTGGACCAAAAACTTT
TTGAGATTTGCTCGGAGTTGCCGCAGGTATGTAAATATCAATTTGCAGAT
TACTAAACAACAGGTTTATTGCGTATTTCACCTTCAGAATGCTCTCTGCA
CATAAATATTAGAGATTTACAGTTAAATGAAAGTGCACTCAACAACAATT
CGGGGGTTCAGAATAAACGAACAAAATAAACAAAAACAATCGAGAATTCA
AAAATAGTGCACAGCGCAAATATCAAATTTGTTGAGGCATTCCAGCAAAC
ACAAAACCCTAAAATGAGTGCTGAAAAATAAAGTATATCGTTTAGAATAT
GTCATAATTATAATGATATTGTGTATTGTAGAATAGTAGGTTCCTAAGGG
TAACTGAAAGTGTGAATAATATATTTTTGTTTCTTACTTGTGCTGATTAA
CAGATTTAATTTATAATTTTATAATTCTTAAATGGAAAGAAAAGTGGATT
CTAAGAGATATATTAAATTGCTTGAAAATACTTGCAAATAATTTAATATT
CACTTGATTTTATTTATAATTTAAACGTTTTTAAAGGAAAAGAATATTAT
CTACATATAGTAGTAGCAATCATAAAATAAATGATTTTATCTTTGCAATT
TCCACACCAATCTAATTTCGAATTGTTACAATTTGTATCAGTTTCGGAAT
CAGCCTTTCATTCTTTTTTCTTTACTGCTCCGTTTCTATCTCTAGNNNNN
NNNNNNNNNNNNNNNNNNNNNNNNGTCTAACCTTAAAGNNNNNNNNNNNN
NNNNNNNNNNNNNNNNNNNNNNNNNNNNNNNNNNNNNNNNNNNNNNNNTT
GCCTGCATATCATTTGCTAAAAATGCAAGAGAAAAAATTCTAAAACAATA
TTTCAAAATCTGTCTGGCTTTTAGCCGATCTAGCGAACTTGTTTTTTGCC
CGTGCTGTTTTGCAAGATTTCACCAACCCCAAGCCCCCCATCCCAGCAGC
CACTCCCCCATTCGTTTCGCTTCCCTCCTCCATGTCCCATGTAGTGTTGG
CCCCTGTTTCGTTTCGTTGCCTGGCAGCTAATTTTATTTGTTTACATGTC
CGACTGCATGTTGTATTTCTTGTTTTTTTTTTTTGCCCGCCTTTCTTTCC
GTCCGTCCGCGTCTCTGTCACTTTTTAGCAATTTCTTTTGATTTTTGTTA
ATTTTTTCTTTTTAATAATTTAATTTTAGACATTCAACTATAATTCAAAG
TCAACGTTGCAATTTTTTAATCGCCATTTTGCTTCAATCTGCCAAAAGTG
CATTTCGAAAAGAATATTGCCCCAGCGTTGAAGAACCCAAAATATCTTGA
ATATTGTGNNNNNNNNNNNNNNNNNNNNNNNNNNNNNNNNNNNNNNNNNN
NNNNNNNNNNNNNNNNNNNNNNNNNNNNNNNNNNNCGCTTGGCTTCTTCT
TTTGCCTTTTTAACTATTGTATTTTTTGGCAAGCGTTGCTAAATTGATTG
TCAGCTGCTTTAATATGTTTTGAATGTGCTGCTGCTCAAATCAAAAAATG
GATGAACGCATTCTCGTGTTTTACGCTGACATTGAAATGCGCGCCGCCCC
ACCCTAAATAAATTCCATGCAGTTGCTTTCCCCAAATAAACTTATAAACA
AAATAGCAAAAAAAAAAAATGCATCAAAGATCGCTGAACAATAACTAAAT
ATAAATAATTTTTTATAACGCAAATTCATCTTGCGTCTGTACCCCTCTAC
AATCCCCTTCCAGCCTCCATCGGCAGCAATTTTCTAACCGCTGCTGCTGA
TGCAAAATTTTACAACAAAAACATTTTTTGTGGCGCATTTTCTGCGTCTG
AATTTTCCATTTTTGCCATTTTCATGATATTTTTACAAAAGCGGGCCGGG
CANNNNNNNNNNNNNNNNNNNNNNNNNNNNNNNNNNNNNNNNNNNNCCAA
ACGACTAGCACATGTTTAGTTTACTTTGCAGTTTCGGTTGCGTTGCATTC
ACACCGCCACCGCCACCCCCGTCCGCGCTCTGCGCTGTTCTTCATCATCC
TAGTTGCCGGCGTAATATTAATTTTACACTTGGCCTTTAGTTGTTGCCTT
TGTTATTGTTTCTTGTTTTTGTTGTTGGGTGTGCAAAAAAATAGACAGCT
TTGCNNNNNNNNNNNNNNNNNNNNNNNNNNNNNNNNNNNNNNNNNNNNNN
NNNNNNNNNNNNNNNNNNNNNNNNNNNNNNNNNNNNNNNNNNNNNNNNNN
NNNNNNNNNNNNNNNNNNNNNNNGACTGACAAGCCAATTAATTTGGCTTC
TTAAAAATATCACTAGCTAAATTAAATAAATATGCTAAGCACATTATACA
ATAAATTTGTTGCTGCGTCTGCTGCTACTTTTGTTCTTCTCTCGCAGAAC
TTGTGCAGCGCTAAATTTCCTGTACCATCAATTATGCATGAGTATTGTAG
AAATTTCCACCGTCCCCGCAACCACATCCCCACTCCCATGCTGCTTACGT
TTTGCGTTTTTAATAATATTTACTTAAAAGCACAAACAATTGACCGAAAT
GCGGCAAATGCAACTTTCGAAAAAAGAGAAAAAAATATAAAATTTAATGG
ATTCATTAGAAAACTACGCAAAAAAATCCGTAAGCAAAGATCTCTCTCCC
AAAGTATTCAAAAATGCATAGCAAATTGGTGAACGCAAAATATTGTTTGT
ATAATACCAAAATTGGTTTTATTTTGAATATTTAATAATATTCCACATGC
AATTTTCTTTTTATAAATGCTTTGTTGAAACTTTTCATACAGAAATGGCA
AAAATAACAACATAATACAAATATCGTAGATTGTGTAATAGTTGTTGAAT
TCCTTAAACTAACTGAAACTATTGACAATNNNNNNNNNNNNNNNNNNNNN
NNNNNNNNNNNNNNNNAACGAAAAAATAGAAAAAATTAATGCATTTCTAG
AATAAATACGCAAAAAATTCGTTAGCAAAGAACTCTCTTCTAAAGCATTC
AAATTTGCGCAGCAGTCAATAAAATTGCACTTTTTTTTTCAAATAAATAT
TTAATTTGCATTTAAATGAAATTTTCTGAACGGAAAATATTTTTTGTATA
ATACCAAAATTGGTTTTGCATTGATTATTTAACAATATTCCAAATGAAAT
TGTTCGTTGCTGGCACATTTTTATTTTTACTTTGCCGGAACTTTTTATAG
AAAATTGCAGCTCTGCAAAAATAACAATAATTCAATAACTATTAAAAATA
CACAAATTTATGTGCCTTAAATGATAACAATTTGCTGAGAAATATTTTCT
ATTTTTGGCAGCTGTGCTTGATTCGTTAGCCAACTCACACATACTTGCCA
TGTGTTTGGGGTAGTATGTGAGTGTGGACCATTAATTTAAATCCTTTTTG
CTTTTTATTATTAAACGCGAAATGCATCGTCGCAGCCTGTGCCTGCCACG
TCCTCATCCTCAGCCTCGACCATGTCCAAATCCATCAGCAAATCTAAATC
CATATTCGCTGATTAACTTTAATCCACTGCGAGGGGAAAATTCGCGTCGC
GTTTTTCTCTTCTAATCTGCATAGCTTAAGCTTCTCGGCCCGGATCATCC
AAATCCAAATGCGCGTAATTTTTGCTTTCTTTTTTTTTTGTCTAATCCAG
TTTGAATGGATCAAGGAGAGAAGTGCGCGACTTCGCGACCTGGTATATAC
CTGACCTCTCGCTCACCTTTTTGCCCATCTAATCCCTTGACGCGTGCAAG
CGCGTCTACCTGGCCCAAATATATAAGCCACAACCATTTGCAATTTGTAC
GTCAGTCACACGTTCATTTCACCAGCGAGCAGACGCACAGCACAATTCAC
TTGAGATCCGAGATCCCGATCCTGATCACCATCACAATCATTGGAATATA
CATATAAGCAGATATATACATATAGGATTTGCGCTAGGTGAGCATCAAGG
ATAAGGATGCCCTGAGTCGCCTCCCGCCAGCCATTTTGTGTGAAACTCAC
TCAAATTGTGCCACCCCAGTGGCAGTAAGGGAAGCGTGGCACGTTTTTAG
GGGTGGCAAAAATAAAAAACAAGAAAAACGCGAGCAAAAAAAAAAAATAA
AATGAAAATAAAAAACTTGACGCAGGCGCATTAAATTGCAATTTTTTTTT
AACTAAAAGCAGCTCATTACAATTTNNNNNNNNNNNNNNNNNNNNNNNNN
NNNNNNNNNNNNNNNNNNNNNNNNNGCTAGCAGGCGTAAGCAGCAGTAAG
ATGCAGAACTGGGAGACGAGCACCGCAGCGCCCAATTATGAGCAGCACAA
TGCGTGGTACAGCAGCATGTTCGCCGCCAACATCAAGCAGGAGCNNNNNN
NNNNNNNNNNNNNNNNNNNNNNNNNNNNNNNNNNNNNNNNNNNNNNNNNN
NNNNNNAGCAACAGCAATAGCAATGCAAGTAGTCCACACCAATCGCCGTT
GCCCTCACCCAATCCACCCAGCAACACCAATCTGCAACTGGAGCAATACC
TCANNNNNNNNNNNNNNNNNNNNNNNNNNNNNNNNNNNNCCATGGATACA
CTTTGTGCTGCTGCCATGACTCCATCGCCGAGCAACAATGATCAGAATAG
CTTGCAACACTTTGATGCCACCCTGCAGCAGCAACTCTTGCAGCAGCAAC
AATATCAGCAACACTTTCAGGNNNNNNNNNNNNNNNNNNNNNNNNNNNNN
NNNNNNNNNNNNNNTCATCATCTGACACTGGGCGGTTTCAATCCGTTGAC
GCCGCCCGGTTTGCCCAATCCCATGCAGCACTATTATGCTAGCAATTTGC
GTCCCAGTCNNNNNNNNNNNNNNNNNNNNNNNNNNNNNNNNNNNNNNNNN
NNNNNNNNNNNNNNNNNNNTTGCACTGCAAGCCAATGACAAATTACAGGC
ACTAACTCCACCCATGGATGTAACGCCACCAAAGTCACCGGCCAAGTCCC
AGCAATCCTGTGCGGAGCCAGAGAAGGAGCATGATTTAATGTCCAATTCG
AGTGAGGATATGAAATATATGGCCGAGTCGGAGGATGATGACACCAACAT
ACGGATGCCCATCTACAATTCGCATGGCAAGATGAAGAACTACAAGTGCA
AAACGTGCGGCGTGGTGGCCATTACCAAGGTGGATTTCTGGGCGCATACG
CGCACCCACATGAAACCGGACAAGATACTGCAGTGCGCCAAGTGTCCGTT
TGTCACCGAGTTCAAGCATCATCTGGAGTACCACATACGCAAGCACAAGA
ACCAAAAACCGTTCCAGTGCGACAAGTGCAGCTATACGTGTGTGAACAAA
TCGATGCTCAACTCGCATCGCAAGTCGCACAGTTCGGTGTATCAGTATCG
GTGTGCCGATTGTGATTATGCCACCAAATATTGTCACAGCTTCAAGTTGC
ATCTGCGCAAGTATGGTCACAAGCCGGGCATGGTCCTGGATGAGGATGGC
ACACCCAATCCCTCGCTGGTCATCGATGTCTATGGCACCCGACGTGGCCC
CAAAAGCAAATCGCTCTCGGGCAACGGCAACTCCAGCAACTGTTCCAGTT
CNNNNNNNNNNNNNNNNNNNNNNNNNNNNNNNNNNNNNNNNNNNNNNNNN
NNNNNACCAGTTATTCCACCAGCAGCCACATCTCAGCTATCGGCTGCTTT
GCAAGGATTCCCAATGCCAGCGGCGGCTGCAGCAACTGCAGTTGCAACAA
CTGTGCCGCCCGTGTCGCCACCGTCGCCAGCGAAGAGTGTTGCCAGCAGC
GTTGAGCAGGCGCCCAGTTTGTCGAACGCATTGCTGCCACCTTTGGCCAG
TTTGTTGCAACAGAATCATCGCAACATGGCCTTCTTTCCCTACTGGAATC
TCAATCTGCAAATGCTTGCCGCCCAGCAGCAGGCTGCAGTTCTTGCCCAG
CTATCGCCGCGCATGCGTGACCAGCTGCAANNNNNNNNNNNNNNNNNNNN
NNNNNNNNNNNNNNNNNNNNNNNNNNNNNNNNNNNNGCTGCAACGATTGC
CAGCACACAGCGACAACNNNNNNNNNNNNNNNNNNNNNNNNNNNNNNNNN
NNNNNNNNNNNNNNTTTTGAGCGCAAGTCAGTGGATTCAGCCATGGATCT
GTCCCAAGGCACTCCGATCAAGGAGGAGCCACAGCAACAACAGCGAACAC
TGAACAATCACATGGCAATGAATTTAAAGATCAAGGACGAGGATACACCG
CTGATCAGCAGCAGCAGCGCCTCCCGACGCAAGGGCCGTGTGCTGAAGTT
GGACACGTTGCTGCAGCTGAAGTCCGCTGCAATGTCCACGCCGGAGCAAC
AGCTCAAACTGCCATCGAGTGTGCTGCCCACAGCCTCATCTCCGATCTCT
GGCAGCAGTGCCAATAAGCAGCTGGCGGATGATCCGTGCTCGGGTGCCAG
CTCAGCGGATGAGTCCATGGAAACGATGGGTCATGTGCCACAGGTCAATA
CGAGTGCCAGTTCAACGGCNNNNNNNNNNNNNNNNNNNNNNNNNNNNNNN
NNNNNNNNNNNNNNNNNNNNNNNNNNNACAGTTGCCGCCTCAACCTCAGC
CTCTGCGTCCGCGTCTGCATCTGCATCCGCGTCCGTGTCCAGCTCATCCT
CGAGCAGCAGCAGCAGCTCACCGGCCATTTATGAGTGCAAGTATTGTGAT
ATTTACTTCAAGGACGCCGTGCTCTACACCATCCACATGGGCTATCACAG
CTGCGACGATGTCTTCAAGTGCAACATGTGCGGCGAGAAATGCGATGGAC
CCGTCGGACTCTTCGTGCACATGGCACGCAATGCGCACTCCTAAGGAGCA
CCCACAGCACCCCACCCTCANNNNNNNNNNNNNNNNNNNNNNNNNNACAT
ATTTCGTTGTCCAGAATTGTAAATACTCGTAGTTTAGTTTGATTTTGTTG
TCGAGAATTGTACATAAGCCAAAAAATGCACTAAAATGCTATCAACTAAC
TCTAGAATTAAGTTCGAAAGANNNNNNNNNNNNNNNNNNNNNNNNNNCAT
TCATGTTTAACTCTGTAACCGTAACTAATATANNNNNNNNNNNNNNNNNN
NNNNNNNNNNNNNNNNNNNNNNNNNNNNNNNNNNNNTCCTTGCTTTATTT
TTTTTTAAATTAAGTCACAAAAACATTTGCGAACCGAATAACGACCCTGA
ATAAGGTTTAAAAATTTCAAATGCGTATTTAGCCTTAGTTTAAGTCAACT
ATAACTTTAATTTGTAAGCCTAGCCAGCAAAGAGTCCAAAGTCAAATTAC
AATATCAGCAATTAATATATTATTTTATTTTTTATAAAAATAAATGTTTA
GTTCTAAAAAGAAACACGACTGTTTTTTTCTTTTTGATTTTGAAACTAAT
TTCAGTTTAAAGCTAAGTCTCGAATTAATAAAAGATTAACATATATTCAA
AAATAATTTGATTTTGATCATTTGTGAAACTCTTTCGGCATAATGACAAT
ATTTTTGATACCGATCAAAAAGAAGTACAAATATAAAGATTTTATAAGAA
ATCCACAAATAAATGTAAAGCCCACAACATTTTTTAAATTTAATTACAAA
TACATATAATAACTGTGTAGAAAATAATTAAATGTATAAACTAATATTTA
CAAAATATGAAGCGCAATCTGAGCGAATGGATCAAAATTAATTAGTTTCT
AGTTATTNNNNNNNNNNNNNNNNNNNNNNNNNNNNNNNNNGATACTTTTT
ACGATCCCAGTGTAAGGAGAATTTTGTTTTCAAGAAACACGTGTACCATA
TAGCATAGTTAAGAAAGTTTCCCAAATGTTTTTATGTAATATTTAATAAA
AAAAAAATCAATATGCCACATAAAGAAATGCATAACTATTTTATCAACTG
TTTAGTTTTCGAAGATCCCAACAGGAATTTTAATAATGATTTATTGAAAT
ATGGTAAAAATAACCACACAATGTGCTGAGATGGTTAATTGAAAAGAAAA
CTGCTCCATCATTTGCTAAGTGGTGAAAAAACTGTGCGGGCGACCCAAGC
AAATTGGCCCTAACGAGAAAAAAAAAAACAAATCCTGAGCATCGTCTAAG
AACTTCCCTTGATCCATCATTGTCAGACAATTTGCGTGAAAACGCACAAT
TCGCATGGCAGACGAGTGAAGCAGAGGGGGCACAATTATATAATAATAAT
GAAAAACGCATGAGCACGCGCTTTGGGCAACGCCTTGCAACATGACGCAG
CAGCAGGGTCTCAATGGATCGAGGATCGCTTGGGGAGAGTTCATTCTCCG
AGAGCTGCGCTTGCGCCGAGCACGCACTTCTCCCAAAATGTGTTGTCGCG
TGCTCTTTGAGTGGAAATGAGTTTTCTTCTTCATTTTCGGGTGTTTTATA
TATAGATCTTTCCAGACTGTTTGTGATTGGTTGAATATTGTTTCGCTTGG
CGTGTGGGGGGGAAAAGAGACGACATATTTCGAATATTCGTTCATTAAAC
ATTTGATAAATATTTTCCATAATTTTCCATTTTTCCTCATTAAAATTATG
CGCCCAAAGCACAATTGATATTTATGCGTGGGCCAACAATCATTTTAGTT
AATTACGATTGAAAATTGATAATAAATATTTTATGGTGGTCAGCGACTTA
GTCAAAATTGTAGATCTAATCGTAAACAGGATTTTGCATATCCATTTAGC
AGGGAGAAAATCAAAAGATTCCAGTTCGTTTGAGCGCACTCAAGTTGGCA
AATAAACCAATGGACGGACACAATCATCTTTGGCTTGTGGCAGACGCAAG
CGAGCTCAAAGATGTTTATCTTCTTGTTGCAGGATCCGAATCTCATTGTG
TGCTGCCTAACGATCCTTGCTCTGGTCGTGATTGCCAGCTCTTATCTCGG
CTTGTGGCATTCTTGCATCCCTCAGTCCATTGTTCGATGCACAGACAAAA
AAAAAATAAAGAGAATGAAAGGAATCTTTGTTAAGCGAAACTAGCCGGGG
TCACTTAGGATCCCCCNNNNNNNNNNNNNNNNNNNNNNNNNNCATTTGAA
AGGTGTAATTTTGGTTTTTGATGTTTGTTGCGCCTGCGCCATTTTTCCGG
GTTCCTTTTCTTGTTGCCTCCTCAAGCAGCTGTTGTTCATTTTTTGCACC
TTTTGCTATAGAACAGTTTTTACCGATTTGTCTTGGATTTGCTGAGAGAA
CTCAATTTTAAATACTAATTTTTTTATGTCGACTAATATTTCAAAGTCAA
AAATAATAAAACAAAATAAGGCAAAATAAATTGATCATTTTTTTATTAAA
NNNNNNNNNNNNNNNNNNNNNNNNNNNNNNNNNNAGTGCAATTTTCTATA
AATTTATTACAAAAGGGAAAAACGAAAGTGGAAATATATTATGTAAGATC
TTAATTTGGAAATTTTGCTACAATAAAGGGGATTATAATAATATGCAAAG
TTACGTAAATAATACGAAGACAACTCATAATGCTATAGAAATATATCTAT
TTAGTTTACGAAAATAATAAGATTCAAGAATATTTAAGAATAAATCTTGG
AGTAATCGCCTCCATATTGTATACTTTTACAAAACATTGAATATTGTAAA
ATGTATATCTTTAGGCATTGAGTGTTGGTGGTTTAATAATGAATATGTTG
NNNNNNNNNNNNNNNNNNNNNNNNNNNNNGTTTTATCGGCTTACGATAAG
AAGCGACTTAGGATGCCTCCCCAGTTAAGAAACAACAGGCATCTTTTGAA
ATGGAAATACATTTTCTTATCAACATAATATTAATTTAAAGCAATACACG
TTACCCAACTGTTCTCCAAACTTTCGTTTCGAAATAAGTCAAGTTCCTCA
AAATACATATTATTTTATTAAGAAGCTCATCGTTTGATTAAAATATATTT
TAATATAGTAATTTGTATATTCTAATTCCAAAGATTAAGGGAACATTAAA
TGCACAAAGTGTTTTTTGCCATCTGCTATCAGTTGGTATTAAAATGCTAT
CAGAGTATCACGCAGTCGGTGAGATTCGATTGAAATCATAGTTTGATTTT
AAGATTAGGATGAGCAATTGCTGGAACACAAGTACNNNNNNNNNNNNNNN
NNNNNNNNNNATATATCTTTTGAAAGGCATATACAAGATATGCCATTAAA
TTTATGCAACTGATTTCTGGATTTTAGCATTAAATTCTGTTCACTTGCCC
CTTCCCCGGACATAATGTTGAATGCAACCATTTTGTTGCTACCCTTCATA
TTTCGTTTGGCTTATCCAACAATCTCCATAAGAACCGCAGCCCAGCAAAC
ACACAAGGCTCAACATGAAAGTATTAATAATGCCACAAAAAAATCTCCCA
CAGGGCTGAACATAAAATAGGTATTTACAGCCGAGCCACCCCCAGNNNNN
NNNNNNNNNNNNNNNNNNNNNNNNNNNNNNNNNNNNNNNNNNNNNNNNNN
NNNNNAGGCTAAAAAAAAACGCACGCCATATTGAATATATTGAGTCTGGG
TTTGGGGTTGAGATTGGTGTGCCACACTGGGTGGACTGATTGGTGTGGGT
AGCCATTTTTAGACGCGCCAGACGAACAACAGCTAAAAATAAGCCAAGTA
GCAATTCCAAAATAAATTCGAGGGAGTTCGAAAAGTGTTACAAGGTTTTT
CACTATGCCAAAAACGAACAGCTCTGCATGGGTTTACCACAGGCTGAGGG
GTAGAGATGGACAAGAAGGAAAGGGAGAGGTTGAGGGGTGGAGGGGCGTG
TGTAAGTACAAGTGTGGGTGTATAGTTGATTAGGGCACACGCAAGGGTGC
CGTTCAATGCAAGCGATACACACACCATTTATAACTACGCTTGACCATGG
ATCATGAGTTGCGCTGGATGATTAAGAATCCACCCTTTGGACCACGTAAA
ACACGAGCCCTTATCAAACAGNNNNNNNNNNNNNNNNNNNNNNNNNNNNN
NNNNNNNNNNNNNNGATGAGCTGTTGATTGCCATTTCGCAGAGACGGCGC
CCACATTACGAAAGACACGTTGGAAATTGTTCAGGTTTCCACACACACAC
AACTTTACGCATTATTATTATTATAAAATTGCCATGAACCAGCATCTGTA
GCCAATTATGGACTGACTCTGATCCTTGCAGCGTGACGTCATGTGCAGCC
AGCTATCGGCACCTATTTTCATATACCCTATTCCCTATTCATACTTAGCA
ATCCTTACTCACACACGCCGACGGATTTGCTGAATAGCCGATAATTTATT
TCTGTAAACAATTTTCACTGGAATTGCGCACGGTTCCTTCTTCAAGCAGC
CTTGGTGTCCTCAGTGTCCAACAGCTGACCAGGGTCCGTCGCTTATTCCT
TATGTGGTAGGTGGAACTAATTTTTAAGTGGGCGCTGCTAACAAGCAAAC
CAAAAGATGACCTGGTTTGCCATACCAGGTGAGTATTTTGGCATGAGCTA
ACTTATGTTTATCGTTTAAGAAAATGGCAATTAGACGCTGAAGTGTGTAA
AGCATGTCATCCGATATTTAAGTGAATTAAACATGTATTAAATAAAGCCC
ACAATTTTTATTTATTGCCCAACTAAATTTATGACTTTTGAACTCAACAC
TTTGAAAATAATTGCTTTTATTAATCTAATCAAAATTTGTCGGTATTAAG
AAATCTTTTTAAAGAATATTTGTATTTTGCTTGACATTGTGCACATCAAT
TATGCTTTTATAATGTATTTTCAATACCAACTTCTAAAGATTGATTTAGA
AAATCACAAATAACATAAATATTACAGTAAATCAAACAAAAATTAAATAA
CATTTATTTTAAATGAAAATGTACAATTAATTTATGACTAAATTGATGTA
TAATTTATAAATAAAACACATTGTGAAGTTTAGGTTTATATTAGGTAAAC
TAATCAATCAAAATAAAAATATAGTAATTTAATAATTTATTGAATGTTTG
TTTTATGTACTAGAATATGAAATATTCATTGCTGTTTACTTGTTTAGGTA
TTTTGTATTGAAAATAATTAAATGAACAACTGCTTTCCTTTCATGTGAAT
GTTCAACTAAGCATAGCCCAAACACATAAATAACAAAGCTGTTAATTAAA
CTTTTTTATAGATCTGTCAAAATAGAATATTTCATCGCAAGGACAAGGAC
AAGGACAATTCACATTATCATACCTTTCTTTTAAATTGTTTTCTTATATG
TGAAAAAATTCGCATTCTCAGATCTTGCCAAAAATTATTCGATCTTCGAG
ATATTTTCAATGTATTTGAACAGTAACATGCAAATTTTAAATGCAGACTT
GAGGCTGGCTGCCTCACNNNNNNNNNNNNNNNNNNNNNNNNNNNNNNNNN
NNNNNNNNNNNNNNNNGCAGACTGGAACATGGCGCAATTCCAAATCTATT
CAAGTGCAAAAACCAAAACTAATTTCAACACATTTAATGATAAATATGCA
AAGCTGAACAGAATCATGGGAGGGCATATGTACGTACATATATACCAAAA
TAATGTGTAATGGTTGGGGTTGGGGTAGCTGGGTTGGTGGTGCGGGCAGC
ACAACTAAAGGATACCCACTAACCCAGAAGGGCTAGAAAAAAAAATTCTA
CACAAAATCCACTCAGGAGCGAAAAAAAAACTTGTTTACAGTTCCACAAT
GTCCAGTCTCATGTAAATACGAATGCGACGATGAATGNNNNNNNNNNNNN
NNNNNNNNNNNNNNNNNNNNNNNNNNNNNNAGAGGGAGGGAGAGGCAAAA
CTAGAATCGCCTACATGATGAACATTTCGAGAGATAGAAAAAACATCTGC
CCCTGATGGCACTTTAGTTAACGAAAAATAACAATAGTTAAAAATATATA
CATAGACATACATATATATTCGTATGCATGCAGCATGAAAAACACCAACA
AAAAAAAAAGAAATCTCANNNNNNNNNNNNNNNNNNNNNNNNACTGGCTG
TGCCATCGATAATGTCCAGCATCCGTTAGAGAGAAAAAGGAAGTCGAAAT
AAACGACAGCAGCGTGTGCCTGATGCCCGATGCCCGATGCCTGCTGCCTA
ANNNNNNNNNNNNNNNNNNNNNNNNNNNNNNNNNNNGGGGTTGCACACGC
GTCCTCCTCAGCCCGTTGTGTCCTCAACTATTTGCACTGGACAGCCAGAC
GTCGGTCAGTGGCGAGTCCTGGCCATCGTGCCGTGGGTTCATCGTTTGGA
CAGTTTGCTACATTTGCCGCGCACAAACAATAAAAATTGTGTGGGTTACA
CGATTGAATTCGATTTTCCTTTTTCTCATCCACATCACATCTTTTTCGCA
GCCTTTCTTTTTAGATATTGCTATGTGTTTGCGCTCCGACGTCGACGCAG
ATGTCGGCAAGTCAACAGAGTAATCGTAGACGCCTGGGAGAGCATCCAAT
CTAAAACACTGCAGCTAGAATTAGTCTTAAAGAGTTCATATTATTTATCT
AAGTCTCACAACTTTATTTGTATAGACTTATTACAACTTTTATAGTTTAG
CCATAATGTAGTTTATTTTTTGCGAATAATTTTATACCCAAACAAAACTG
GGTTTTAAATAAAAAGCTAAGAAGAAAAAACTCACTCGGAATGTATTTTT
AAAATCCCTATGGTCTCTGATTTATTATATATATTTCTCATCCCCTTATA
CTGCGCCTAAAGAGCCAATCAAAATATTTGCTGCAATTGCAAAATAGTCN
NNNNNNNNNNNNNNNNNNNNNNNTATAACGCCCATTACATAATCCACAAG
CCAAATAGTTGCACGCTTCGCACATAAAAAATGCGATTACGACCAATAAA
AATATACAAACCGTATATATAAGAATGTCTGCAAAAAAGTGCTCAAAAAA
CAACCCGAATGGCAGCTAAAGTATGAAAAACGCATTAATTTGAAGCAAAA
ACTGCGAATGCCGCAAATAGGGTGGGTAAGGGAAACCACCCCGTCAAGGA
GGGTTGCAAAATCCTCTGGCAACCATTTGAACAATACTCAATGAATCGAT
ATTTTTTTTGCGGGTTTTTTTCTTTCTCTCATTTTTTTGTGTGGCATGTG
AATAAAAAAACAGGTAGATGCCATTGTTGTTGTTTTCTATTTATTATTTG
TATCTTTCAGTAACAGATACTTTTTTACTCCAGCAACATGTGCTGCTGCT
TCTGAATAGGTGTGCCTTATGTGTAGTTTTGGGTCTGGTCCCAAAATCGA
CTTATTGGTCTTTGTGAACGAAGAAGTGCAAATGTCAGCTGAAAAATGTG
TGTGTAATGTGAGCAATTAGAGATGCTCTGGCGAGGTATCATTATCAGCA
TCATAAGGCCAGCACAACTTACAGGTGTTAAACGATAGTTCTGCAAATCC
TTGGCAAGTTGTCATTGCAACTCATGTATCAAGACATTCAAAATTCGATG
GGCGGATATGGGGTTTTGGGTTACCCTTAGCTCTCCTCAGCTGAGGTGCG
TGGCTCGAGGAACTCACTCAACTCCTCCACTTTCACTGTGGAAATCAACA
GCTGGTCACAAGCCTTTGCCAGGCAGGTGCCATTTCGACTGCAAACCGCA
TCCATCAGAACTGTCGTCTACTCTGTATTTGTTCAATGTGAAGTGCATAC
ATTATGCTGCACATAGAACACAATATGCATGCTTACTTTCTCTCAATTGT
CTGGGCCTAAGCACATTTTCCAGCTGGTCATTAATTCAGTTGAATTGTGG
CTGGGCCACAAAAATAAAAGGGGCAACAGCCCAGCTTGCCATTTCTATGT
GGCATTCATTTTTGCCACATCAGCGTAGCGCAACCAAATCATTTTGTTGC
CTTTCATACAGAAATTTGAACATTTTGCGTAGCACAGCATTTATCCCTCC
AATAAAGGTGTCAGTTTGATGGATTTTAACCCTTTTTTTTCTCTATCTTG
GCTATATGAGTATATAAACTCATCTGTACATAAATCAAAAGCATTTTTGA
TGGTGGTGAAACAGCTGCTTTGGGTTAGGAAAACTCTGACTTTTCAGCTT
GCCATTATTACATGTCGAGAGTAATTAGTTATGTGAATTGCGGATCTGCA
AACTCTCTAGTAGAAAAATATACAGAGTCTAATTGAGAAAGAAGATTTTT
TATTTAGTTGCATTTTTTGTATATTATTTTGATACAATTTATTTAGTTAT
ACAGCGGAAAATATTAAAAGAAAATGTACACATGTTATATAAATTATAGA
AATAGAAGTGCTGTCGTTTCATTATCCGAATTTTAAAAAGAGTAATAATG
ATTTTTATACACATACGTCTAGATACAGCACTTTACACTTCATAAACACT
ATTTTCCTGATAAGAAAAAAAGAGTTTACAGTTTGCAAACATTAACTAGC
TAAATATACTATGATAACTAAATTTGAATGTTCAATTTCATTTGTACCCT
AAGTTCAAAGCTTGTAGAGNNNNNNNNNNNNNNNNNNNNNNNNNNNNNNN
NNNNNNNNNNNNNNNNNNNNNNNNNNNNNNNNNNNNNNNNNNNNNCCATC
GAAAATGAGAAAGTTGTTTCCATAAAAATTGTGTTTTTTTAATCTTTATA
ATTTTGCTAACATTCCATTTTTCAAGGAAATTTATATTTGCGCAGTTGAA
TACACTCAATGTTAAAGTAATTTTAAATATTTTTATTGAGAATACTAAAT
TTTGTATTAAACAAAGCAAATGGTTACAATATTTCAAATAAACTATTCAA
TTGTTTAAATAAACTTCTGAACTATTTAAAACTATATCAAATTAACTATT
TAAAATAACAAAAGCAATCAATAAGTATTGTCTTAAATATGTTTTTATAT
TTTTTTACGATTATAACATTTAGACAGAATTGTTATTAAGTTTTATTTCT
TATTGCTGTCTCCATTATTTTTTTAAAGTTCTTTCAACAGCTCTACAATG
TCGCCATTTTACTTTCTCATGGAAGAGAGATTCAACCCTCAAAACTACTC
GTTTGTTCACCCGCACATAATTAGAGTTTTATATTTTTAAAAGTGCCAAA
CAAACACAGACACAACTTTCTTCTTTGGCTTGCCCAGCCCCCCTCTTATG
CCGATCAGCGCCATTGAAGGGTAGAAAAACTGAAAATTAACGGCACGCAA
TAAAAACAAAATGATCTGAGTACCCGAAAAGAGTTTAAATTATATGCTTT
TATTTATAGACAACCCCTCGCATTGTTTAACAGCACGTAAGAATAATACA
ATACGAGTATAATGGCGGGCCAATCAACGCTCGGGGATTACATGGAGATG
TCGGCATCTTTTGGGCGCGTGGCACCGCAAGATCCCAAGATCCCCGGCAT
TGAACTTGAAAAAGTGCCCGAAACGTGCCNNNNNNNNNNNNNNNNNNNNN
NNNNNNNNNNNNNNNNNNNNNAATAGGCAGCTACTTCAGCTACCCTTTCA
ACACGTTGGGCAATCAACTCCTTCGACTGCCACACGTCTTTATAAATAGC
TCGAGCCGAATACGAACCCTTCCCAACTCTTTTCTTTATATCCCGCCTGT
ACCCCTTACTTGTTGCATCATCCTCCTCGATTCCCACCGACATTGAGTTT
ACCCTCATCACATCGAGTGCTCACTCAAATTAACCACCAATAAAAAGGCA
GCACTTCATAAAAAAAAAAAACAACTTCCGTTTTTTCTGCCTTTTGTTCA
ATGCCTGTTGCATTCCCCTTGCCACTTTCCTGTTCTTCTTTTTGTAAATT
ATGTTGTAATCGAGGAGTGACGTAAGCACCCCTAATTTGATTTTTAGCGC
CACTCATCGCGTACTTTTTTTTAGGGTGTTTTTTATATGGCTAAGGAGGG
GTAACAAAAAATTGACATGGTAATTGGTGAACATATCATGTTCTCTATGA
TGCCACATTATGTGATTAACCTTTAAAGTGGAGTGCATAGTATTTTATTT
GATTTTTTAGGGTGCTTGAGCGGGGCGTGGATTGCGATTGATCATTTTTT
ACCACAATCGCCTAATGGGATTGTTTGTAGTACATAAGCCGCAAATTGTT
GCAAACTGAACAATAAAAGAGTTACGTAAATAGTAGAGTGGAGTATACTT
TAAAATGCATCTGTATGATGAAATTTGACATCAGATTATAGAAAAATAGA
ATTGGTTTTGAGCTATAGAAAATTTGTTTAAAAATATGACGAAAATTTCA
AAATCATAGAAAATGATTTACAAGTAGAAGAACAATTCTACAGATCATAG
AAATGTGTACTANNNNNNNNNNNNNNNNNNNNNNNNNNNNNNNNNNNNAG
TACAAGAGTTAAAGGAAACAATTAAAGAGTTGATTATGTTTTAAAAGCCA
ATCTGTGTCCTGAAAATGTAAATATTTGTTATAAATAAATATGAAAAGCC
TGCCCACATTTATTAAAGATGCCTTTACATCCGAATACGTTTTTTAAGAA
GGAATAATTATTATTACTTCTATGTCATCATTCAACGATTTTGTACTGGA
CCAATTAAGATTACAATATTCTAAATATCCAAGCATCTGCTCCTGCTCGG
ACTGCATAATGAACTCAACATGTATAAAATGCTGATCGAATAGATCCTCG
ATCTCGGTCCTAAAGACAGACAGACAGACAGCCTAACAATTGAATTGTTG
TTCTCGACTGTGCACAAATTCAAATGTCATTCAAATAACGGTCGCCAACG
CACAATGACAGTGCTAAATGGACGGGCACGCGGCCAAAGAGGAGCGGGAG
TATTAGAATAGGAACCACGGGACACAAGCATCAGCAACGCCTGCATCTCA
TTTCGGCGCAAATCTGTTCGTTGTTGTCAGGAAAAATACGATTTCAATGC
GGCAGCGCGCCAATATCCTGGGCACAGGATACGAACGAATATTGTTATTA
TTTTCATGTTTCATCCGGTTTCATGTGCTTGCTGCCCGGTGCGACATCAA
CGTCGACTAGAAATAACAAAAACAGCAAAGGACCGAGGCTGCAACAGTGC
TTTGGAAGTGGAATTGTAACTCAAACTGGGCCCTGGGTGAGCCAGCGGTC
TCGACTTCCTCTTTTGAGTTAAACCACAACATAAGCCAAAGGNNNNNNNN
NNNNNNNNNNNNNNNNNNNNNNNNNNNNNNNNNNNNNNNNNNNNNATAAG
CGTGACATTTTCATATTGTTGGCGATCTTTGCGATCCGAGTCTCATTCAT
GCTACACTCAGCGATTGAAATCTCCAAGAATATCCGAGGCTGAGCCGCAG
CACGCCAATCACACACTGACGGGATTAGTTGAAGTGAAGTTTTTTATCTC
TTTCTAGTCGTCGATTGTTCTGCGCTAATTGGACCGATCGTCAAATACAT
ACAGACATAGTTCGAATGGCATGCGGATGGCCGTGAAATCGTATAGGATA
GTTGCGATATATCTTCAGATATATCACTAAGCCTTATCTTTGATGAGCGT
GCAATTGGCGTCAAATTTGAACTGACATCTATTTATTATAATATCTAAAA
AGCAACCATTTTGAACATATATATAATAAATCTAGAATATACTTTCGAAT
TTTGCGCTGAGCAATTTATATTATTGCTGAAATTAAAATTTTCTATCTCT
AAGCTTAAAGCCGATCATAAATCGGAAAAATGGGTTTTTAGCCAATTGCA
CGTGATTTCAAAATTAATCCCGTCAAATTTATAAATTAATTATAAAAAAA
AACAGACAATCTAATATTCAAGGAATCGATCCTAGGCGATCCTGATTTAA
TTAAAGAATGAGGGAAAATTGTATTTTGTTTTAAAGATTGAATACTGTAA
ATTATGATCGAGACAGTTATAATCAAATTTTCGGGCGGTCCTGTTATTTA
TACTAGCTATAAAATAAGTATAAATCATTATAAAGTCCTCCGATCTAAAT
TGCAAAGAAGAACGTTTGGTTTATATAAATATAATAAAATAAAATATTCT
TTAAAAAAAACGAAGAGATACCCTTTGTTCAAAAACACGCACACACAAAT
ACTCACACATATTAAACATAATTTTTAACACATTTCTCTTAAAACATAAG
GCAACAAATTTTCATGGCTGATAAATTACGAAAAACTACCAGAAATTAGT
GCATAACTTCCTAAATGCGAGTTGGGGCAGATGTCAAGCAGTATTCGGCA
TTCGGTCGGGGTTCGACTTAACCCCGCGCTCATTTAAATGTCACTTCTGC
AGAAACACAAACAAATCCCCAAAGGACCAAGCATAAGAAAATCATTTGTT
AGGCAAGGCAGCCCGAAGTGAAACCATATTTGAACTTCACCTCGGAGTTG
CCACAGGGCAGGGGTCAGGCTATGGATCCAAGGGTCGCGACATTGGCGCG
TAAGATTTGTGTGTTTCCGGAGCGANNNNNNNNNNNNNNNNNNNNNNNNN
NNNNNNNNNNNNNNNNNNNNNNNNNNNNNTCCTATAATAGACGCATTTCC
TTGGCTGGCTGCCTGCTCCTTGGCGAGCGTAATAGCGTAAACATTTAATG
GGAGCGTGCGCTGCGCACGCGCAACATGGCCTCACCCCAAGGTCTGAGTC
CTAGCCTCGACTCCTCGATTCTCCCTTTTTGATGCTCGTGGCGTCATTGT
TTGATTTCCTTAAGGCTTTGCGTGTCGCTGCTTATGCGTCTTATGATTGA
TTGAGTGCTGCATACTCGAATACTCGTACCATTATTATGTATGCTTTGTT
CATATTGTATTTTGACGATTTCTTATACCCATGATCATAATCTTGTGGCA
TTCTCTGTAGAGCATGAAAAATTTTGTGGGTGGAATGGTTTTGTGGTCGA
TAGTTATAAGAAAATGTATCCATTGAGTCAATCAATGGTACAAATAGAAA
AGTTCGTGATTAATCATAATGTGCAACTGTTGAAATCAGTTGGAATAAGT
TTCAAATTTTGTACAGCTGTTAAAAAATATATTTTTTAATTTAAATTAAG
CAGATATAAGGAGAAGGAAAAGGAGGTGTNNNNNNNNNNNNNNNNNNNNN
NNNNNNNNNNNNNNNNNNNNCTCATTAGCTTAAACACCGTTCAGAGCTAC
ATGTTGTGCTAGTTCGAAATTAATCATTATTTGAAAAATATGCTAGGAAG
ATAATAACACTCGTAGTAGAGATATCTTGGCAAGCAAACAAGTTTTTCGT
ACAATATCTCTATTTAATAGATGTACTTGAATAGAAATCTTACTCAATTT
ATTTTTGTTAATTTTAAAAACGTATAATTTAATTGTGAACAAATTCATAG
GAAAATATGTTATTCATTATTATTCAAAATATACATATTTATTTAATTCA
AAGTTTTTGAAATCACCATGTATGTTTTTTTTTCTTGAAATGTATAATTC
ATAAATTGGGAATAATATCAAATTAAGGATTTCATAATATTATATGTCCA
AAATATTGAAAGTATTGTCTTACGAGAGTAATTCTCTTACTTCGTCGCTT
CTTACTTGCAATTTTTTGCATTGTTGTTACTGAGAGTCGTCTGTGCCTTT
GGCTGCAACTACTTCGCTTTGTTGCTACTGTGATTCGTCGTCGGGTTCTG
TGGCTGCTGCTACACATGTGTGGCACACTTAACACCTCCAATTCATAATG
AATGAGTTAAGAGCATCAACAAACTAAACATTAACATATCGTGCGACTAC
CACTGCAACTGCAGCTCTGCCCCTTGTGACGCTTTGAGATTTACATTACA
TGCGAGGGACACGCCCGCATGGCGGCAATGTTGCCGGCAGGCCAGCAGGA
CATGTGTTAATCAAGTAGCGACCTCGTCAGCGCATAACTCAACTGTATGT
TGCCTGCAGATGCATGTAAGGATGAGAACGAGTAAACAGCTGCGGCTCCG
ATTCCGATTCCCAAATCTGAGACAAGTACTAAAAATAGTTGGCGGCAAGG
TGCAGGGTGATGTGGCTGCTCTTGCCCGTGGGGATTTATGTGACAGAATT
CTCGTGTTTACGCTTAATTCTCATTTAATTTTTATGGGCGCCAAGGAATG
ACGGCTGCTTTTTGGGATATCGGTAGCCTCGATGCCATGGCAAACTTGGT
CATTTGTCTTGCTGCCGAGATCGTTGATCAGATGTATTCAGCAAACAAAT
ACAAGAGTAAACAAAAAACGCAACATGATCTAAAAAACCAATAACCATTT
GTATGAAGAAAAGGTGACAAACAATCGGAAGAAACAAGCATTAGAAAAAT
GCGCAATTGTTACAGCATGACAATTGAATGCAATCCGGAAATGTCCTGTA
CCGCTATGGACAAGATGGATCGCCCAAGTGGAAATCTGAGCAGCTCAACT
CAACTCAAAAAAAAAAAAATACTCAAAAACTGCAACCCCTGTTTGGAGTG
AGAACTCAAAAAGGCAGCAGAGAGAAAGATCGAATCCCTGACACTGTGAT
ATCCCTAAGTAAGTCCCATGTTGACCTCTAAGACGACCTCAAGATATGTC
CTGTCCTGTCCGTCCGAGAGCGCGCGCGCTTCTTCTTTTGTTCATTTGCC
GGTCATTGTTTGACCTTTTCTTATTCTCGTTCTCCCCTCTCTTTTGGCCA
ACCAGCTTGCTCTTTGTCTTACGCTTGCGTTTTGATCTCGGCCCGTTGTC
AATTGCCAATAGGCCATTGCAATAAATGTGATAAAGATTGCGTATTGTTT
TTCTCTACAATTGCTCGGAGTCTGTGCCATAAATTGCCCGTAGCCAGCTG
ATCGGCGACCGTTGACCGGTCACTGTTGATGTCACCTAGCGTTGAAAAAT
GCATTGAATGATGCCTTAATTGTGGCGCAGTCGCATCTACGGCAGCTGAA
TCTTTCCGATTCCAATGAATCTTGGCAATTGTGGGAGTTTAACGTTTGTT
TTACTGTGTTGGCATTCGGAGGGGGATATTTATTTGTGCAGTTTCTGGTG
TAGTTTACATGCAACAAACATCATTTTATTTTTAAGCTGGCATATTACAG
AGTAGACAACCCAACTTAACACACATTTGTGTTTAGNNNNNNNNNNNNNN
NNNNNNNNNNNNNNNNNTTTCGAAAGATGAGACATCTTTAAGTGGGATGT
ATTTCGATCCAACAACTAATGTTTGCACAAATGGGAAATATTATTATTGC
TAAGTTGCTATTTGCTAAGAGCAAACATTTTTCTTACATTTTTTAACCAA
AAATTTGTTTAATTTAAAATGAACCAAAAAATAAATATATATTGAACTTG
AAATCAAATTTGCTTAAAACACAAAAAAAATAAATATAAATGGAAAATAT
TTGGCGCTCATAATAATAAGCCGGTCACACTGGATTGTTATTAAATAGCA
TTGGGCTCATCATCGATATCTCCTATTGTGAGTATATTGCGATAATAGCC
GATTTCGATAAATTTCTCAATATTCTTCTCTAGCAGACACCCAATCAGCT
GTTCGTGCAGACAAAAAATGAAAGACGTTTACGTTTACACATTTACTTAT
TGAATAAACGAAAGAAAATGAGTCAATATAGTCACATCAAATATACGACA
TCGCCAACGCCATCCGTGGTGTCGGGCTACTCGAGCGCCTCGCGGCTCCA
TTCGCCGCTTCCGCCACCTGTGGGACATCGCAAGGATTGCCTGTCGGCGA
CATCAAAAACCTACAAATATCTTCGACGCTTATTTAAATTCAATCAAATG
GACTTTGAATTTGCATTGTGGCAAATGATCTATTTGTTTATATCGCCACA
GAAGGTGTACAGAAACTTCAATTACCGGAAGCAAACCAAATCTCAATTTG
CACGCGATGATCCCGCCTTTCTACTGCTCCTCCTTGTTTGTCTCTTTGGT
AAGTGGGCCCATTTAACGGACAAATAAATGCGATAAATAATATTCTTTTG
TATTTGGCTTGCAGTAACCTCTGTGGGATTTGCTTATGTGCTAAACTTGT
CCTTTTGGCAAAGCGTCGGATTTATATTCTATGTGATTAGTGTCGATTGC
ATATTTGCTGGCGTCATAATTGCATCATTCTTTTGGGCGGTCACAAATCG
TTTCTTGCGCACCAGCAATTTGGAGCCGGACATTGAGTGGGGCTATGCAT
TCGATGTGCATCTGAATGCATTCTTTCCGCCTCTAATCTTATTGCATTTC
ATCCAATTGTTCTTTTACAATTGGCTAATCAGTCAGACATGGTTCATATC
GCGATTCCTCGGCAACTCCTTCTGGCTAATGGGCATGAGCTACTACGTAT
ACATCACTTTTCTTGGCTACAATTGTGAGTAGAGCACACATATTTCAATA
AAATTATTATAATTTTATGCTTTGATTTTCAGGTATTCCGCATCTGAAGA
ATACACGCCTCATACTCATTGCGTTGCCCATTATCTTTCTGTTGTATCTT
GTCGTCACTATCATTGGCTGGAATGCAACAATATCCTTTGTGAACTTCTA
CAAATATCGTGTGTATTGAGGAGGATTTGACGATGTGGACTGTAAATTAT
TTTGCTTCTTAGCTGCTAGGCGATCCCTACATTAATGACTAATAATACTT
ACTACTGTAGCATAATCCATGTTAATATAAACATCGTATTAAAGTTTAAC
TTTCCATTTGAAAATCGAATTTTCTTTTCTATCTTTTTTGTTTGGTTTTA
TTTAACTACAAGTTAGAATAACAAATGCTTTGATTTGGTGCCTCTACGCC
AGCTGCTTGGGTTTGACGAATGAGCGTTTCCGTTTGTTCCGCTTGCGCTG
CAGCTCCAGAGTGTGCAATTCCGTGTGCACCTCGGCAAAGATTTCCTTTT
GCTCCTCCTCGGGTATTGTTGCGCGATAATGTTTCATCATATCGTATTTC
TCCCACGGCTTCTGCACTTTTTCGGCAGACTTGCGATGCTTGTCCTTTAT
GTACTGATCAATATTGGCCACGCCGAGCAGATTTTGACGCTCCCAACGCT
CCAGCCAGGGACGTGGACGGAGCACAACTTTAATGTCGTTAATTGGCACT
GGAGTGCCTTCCTCCAGAGTCTCTGGCTCCATCTGCTCGTCAAATGTACT
GAACTCGGGCAGTGCATCACGCAAATAGAACAAGCTATCATCCACACGCT
TCTCTAGACGCAACACCTCCACTTTCTGTATGGTGGGATCGTACAACTCG
TAGACAACCTCGATGCCCTGGTGATCGATCACGTTGCGTAGAATGAAGCG
AGCACGCAGGCCACAGCGTTCGCGATGTATGCAAATGCCCACAAAGCGAC
TGATCTTGCCTGCGGCATGGGGATCCGAGCTGGTCACTGCAAGAATGGAG
CCCACATAGAATTCAGGCAGCTCGATTTGACGCCGCCGATCCAGCATGTC
CAAACGCTCCAGCTTCTCGCGCACTGTATTGCGCCATTCCACCTTGGGAT
