# Supplementary material for: SMCis: An Effective Algorithm for Discovery of Cis-Regulatory Modules
Source: PLoS One. 2016 Sep 16;11(9):e0162968. doi: 10.1371/journal.pone.0162968 (PMC5026350; doi:10.1371/journal.pone.0162968)
Supplement: S1 Datasets — (ZIP) [file pone.0162968.s001.zip › dataset/Drosophila/Masked/dgri_gh23129.fa.masked]

>scaffold_15112:4251126,4291125
ATATTATTTACTCTGGTCCCCCTTCCCACCTTCAGTGTNNNNNNNNNNNN
NNNNNNNNNNNNATGTGCCAGGTGTTGGTTTAGCTACTACTCGAAACATC
CAATCAGCTGAGCCAACCGGCAACAGTCCTGTGTGGGGCGTGAAATGGAA
AGTGAAATTGTTTAATTTACTTTGTTTTTGTAGTAGAAATTTATAGTTAA
GAAAGTAAGTCAATTTAAGGTTTGTAGATTTAACAAACTCATTTTAAGAT
TGAGAACAGAAAGTTTCATAGTTTTCGAGTCCACTGTGGAGTTTACAATT
GTTTTCTAACTATACTTCAAGCTGGAATCCATCCAAACGCCGAGAAACAA
ACGAATAAATCGGTAATCAAGAAGAACTTTCCAACACTGGGCATACAATT
GTAAGGTATATCGAGTCAGCAAGCGCCGAAATATCTATAAAAACAGTGCC
AACAATGCGAACAACAAGAAAAGTTACTTATGTATCCTTAAGTATCCTTA
TTTTGGAATGCAACGCGAATAAGTCGAATCCGAAGTGGAGGCGTTGCCNN
NNNNNNNNNNNNNNNNNNNNNNNNNNNNNNNNNNNNTGGAACTAGCTAAA
TTATATATATATATATGGGTCACTTAATGTGGCGTTTAATGCCAGCAAGG
ATGCGTAAAGCGTTCAGCATAAAAAAGTAGTTCACGCGACAGAAAAAGAA
GAAGACGTTGGAGCAAGCAGCAGGCAGTCGACTAATTTGTGGCAAAGTGT
CGAANNNNNNNNNNNNNNNNNNNNGCCATAAAAGCGCCACGCCAGGATAA
CAAGGACGGCAAGGACAACACTTACGAGTATTGCGCGTGTAAGCGAAAAA
TATCCTTCAGATGATGCTGCTTTTGCTGCTGTTGCTTGGAATGTCTGCAG
TTGATTGCATTTGTGTCCTTTTTACGATTCGATGACACTTAGCGCCTAAT
ATCCTTTTTAGGACCCAGCCTAGTGGCTGATTTTATTTGCCCAGCTCTGT
CTCACTCTGCCTCTCCCACTCCCCCTGNNNNNNNNNNNNNNNNNNNNNNN
NNNNNNNNNNATTAGTTTGACAACTAGTTGTGCATAATTCAAGTTCGATC
TGCTGCCCCTGCCTCTGCTCTATCTCGCCCTGTGGCAAGTGATTTATCAA
TGATGAAAATGTGTGTCACAGCTTGACACTTGTCAGCTGCATATCAATCC
TTTGCAGGTTGCACGCACAGGATGCAGAAGCAANNNNNNNNNNNNNNNNN
NNNNNNNNNNNNNNNNNNNNNNNNAATGTGAGATATTGTTGTGAGTACGC
GTAGTGAAAGTGTTTGCTTTCCCACACATGTGAAAGGATGCAACATGCCA
CAACGCGAACACTTGCCACACAGTCATGGGAAAGTGATTGTGCATCCCGT
GTTGGCCGNNNNNNNNNNNNNNNNNNNNNNNNNNNCTGTGAGGGTTGCCG
AAGTGTTTCCCACCTAATCCCAGTCAATGCCTAACCGATTTTCCATTACG
CTGCAAAAATAAAATAATAATAGGAGACTTGCANNNNNNNNNNNNNNNNN
NNNNNNNNNNNNNNNNNNNNNNNNNNNNTGTAATTGTTGCTTGACAATTG
TAAATTTACTGAAAAAAGAAAAATATAAATATATATAGTTAAATTTGTGT
AGTGAATAGTCCTATATAAATTAAAATGAACTCTAGAAACGAGGTGCATT
TTGATTTTTATTGTTTTTATTTTAGAACAAGTAAGAAGATTCTAGTAGGG
AGAACTTTACTAGGAGATATCCTGAACCAATAATAAATAAATAATAATAA
ATTATCATTAGCCCTGAAATCGAGCCACTCTCATGCCCATAGTTCACTCT
ACTTCGTATAAGGAAAATCATCTCGCAGATTCTCACCTACACTCGAAAAA
AGTGCTGCTTAATTAATCTTGAGTGCACGAATTACGTCCAAAAAAGGGGC
GTAACAGTTTTGTGAATATGCTGAACTGGTCAAGCGTAGATTATGCAAGT
AGTTGCCGGGAGAACTGTAGATCAACATATGCGAGCAGAAGTAAGATTCC
CTGATCCCAGGCAGACTATTCAGAGGATCGCCTGCTGCGAGCTGTGCTCG
GTTTTCATAGAAAACTCATGAGACGCTCATCAGAAGTGCAGGGGTGCATT
AAGCAAGAGGCATAAGGACAATGGTCAGCGTGGACAAAAGGGATCGCTGC
TGAAAGTGCGGCTCATCATTAATAATGTGAAACATGTTGCGAAATTTTCG
AGCACTCTTAAACCTTTTTCTTATTTTATGTAGACAATATGGCCAACAGA
CAAAAGCAATCGAAGGCGCAGAAAACAAAGGATTCCTTTGCCCAGTTTTC
CTATTTTCCTGTTTCTCTTTTTGGCAAAGACAGTTGCAGTTGAGTCTAGT
CCTGGGCAGTGTCCGGCACTAAATGGCTTCGTATTACTTGTTTGTGGTTG
CGAGTTGAGAGATGCGGCAACGTTGCAACAGCAGCTGCCACAGCTGATTG
AGTTGCTGCTGCCACACATTGCCAATGTCAACTACCGGCTCTGAGGGAAC
AAACAATGGAGCCCAGTGTCAACCACAAAAACAGGAGGCAGGTTGACGGC
AGGCTTATCTGCATCTCAANNNNNNNNNNNNNNNNNNNNNNNNNNNNNNN
NNNNNNNNNGTTTCACCCTATGTGGGAATCCTGTGAGTTGTGCCATCTGA
TACTTTCGGGTAGATTGAACAGGTCCTTCACATCGATCGCTGTTCATTTG
TGGGCGCTAAAATGTCATTCACGATGCTTGTCTTGATTGAATTCTCTTAT
CGCAATCGCCAAAAAAAGAAAATACAAAAAAAGACAGCCGAATATCAGGT
GTGTCTCACAGTAGCTGCAGAAAGTATTCGCATCTAGTGTTACACTTCGC
CAATTATCTGCATCTGAATTGTCTTAATTGCTAGTCAAATTCCTAGTAAT
CCCATTTTGTTGGAGTTTTTCAGCTTCTCACGTAGCTTAATCAATGTACT
GTCTAAATGGGGGTTTAATGAAAGAAAAGATCTTTAAGTGCAGGAAATCG
AGAAGTTAAACAAGTCAAAAATGATGCAGCTGGACAGTGGATGAAAATTA
AGTGGACTAGATTGTAAATGAGAGCTATAAAAATCATGTGAGAGTAAGTT
GGAAATTGGAAACGTTTTTACGGAATAGAGTAGGAAAAGTAGAGATTGGA
TTGGACTAGTAAATATTGCTGAGGTAAACACATATTATTATCAAAATTTA
TTAATAATAAACTTGGATATTACATTGTAGTTTAAGAGGGCATCTAGTCA
GTACCAGTGAGGAGGAGTCCTTAATAGATGTCCTAGAATAGCAGTGAAAA
AATCTGAAATCCTAGGAAGGAGTATCTTAAGATATTCATATAATCATCCT
AAAATCACAATAATAATACGTATCAAAAGTCAGCCGACTTAATTATTAAT
AAAAACCGAGTTAAAAAGAATATATATATGTAATTTGGCGCTGAATCAGA
CGATGTGCACCCTTTTGTAATGAGTAAACAAACCATAAAGATAATGCAAA
CCACACTCGAAATCGAAACACGACACAACAACTCATTACAANNNNNNNNN
NNNNNNNNNNNNNNNNNNNNNNNNATTGAGTGTATTACAATCNNNNNNNN
NNNNNNNNNNNNNNNNNGGGAGAGAGTGAGGGTGGGGGCGGGGTTGTAGT
GGAAAATGCATTTTGAGAGATAGTCGTTGACTTGGGCAAATTAAAATGTT
GCTGAACTTGGCCTCTTNNNNNNNNNNNNNNNNNNNNNNNNACTGATGAC
GAAGACACTACTGATGATGATGATCGTTATTGGGTTGTCTTATCATGCAA
AGTGACTTTGGTCATTATTTGGTCAGTTCAAATATATTTTTGTATTAAAT
GTCTAAATTTGCTTTGTGGCGCCAAGCGACCAACATGTATTCAAAGTGGG
TTCTTTGAACTCTCCACCTGGGAACTTGAACAGCTTGGAGTTGAGCTTTA
AGGGAACTTTTTAAAAAAAAATCACATTCACACTCATCAAAAAAATCGTC
CTGAATTTTAGAAATTCGTCATTCTTTTGGACACTCCAAACATTAGGTTT
TTTATAAGCATTTCTTAATAATATGAAATATTAATAACAACATAAAAAAC
CTTTATTTGATATTGTCTTCTTAGCGAAAGCCTTTCTAATATTTTTTAAA
AAATATCTAAGAATAAAGAAACAATCACAGCGATTATCTAAAATGAAGGA
GTAATTTTTTTCTGAGTGTAAGTACTCTAGTCAAGTGTTGGCTTTGGGCT
CATTAGAGCTAGCTCATCATTAATCCGTTTTTTTGTTGGCCGTAACAAAT
CTCAGTCTGTAGAGCTGACCCGAAATCAAGATGCGTATAATGCGTATTCT
CTTCCCCTCTCTCTCTTTTTCCCTATACATATCTCTCTCTGTTTGTGAGT
ATCCCACGCAAAAGATGTGCAATCTTGCGCAAAAGGATAACGAATTAAAC
GATGGACTGTTGACCCGCTGACCTGCTGACCAGCTAGCCATGAGAAGTGA
GAAAAAAAGATGTTTAAGGAAATCCAAACAAGTTGCCTCAAGCATGCAAA
ATGCGTTATCCTGCCCCTTAACAAGTTGCAAGCGCCACACAAAAAAAATA
TATATGCCTCGCTGAATTTCCGTATATTTTTGAAGCAATTAAANNNNNNN
NNNNNNNNNNNNNNNNNNNNNNNNNNCTGGCATTCCTAATGCGTAACCTG
ACACTTGGGTAACTAGGCACACACAGAAATAAATCAGCGAGGACGAGGAC
GTCAATAAGAGTGAAACCATTTCCGGTATCAGCATGTTGTCCTGCGACTT
TCGCTTTTTATTTTTATGCCACAGATTTTCTATAATTTCCACATCAAATC
GCGGCACAATGGAAAAATCGAAAACGCCCCAAGACCAAAAACCACATTCA
AATTTCATTTCCGTGTTGCAGGTCGTCTCAATTGGGTTTTTGATTCAGGT
AACGATCGGTTATCGTATTGCAAATCGATATCAGAAAAGTGAAAGGGGGC
GTGGCAAGGGGCGGCTCGCTGTTCGTGGTTAAGTGAAAGTATTTTTCGTT
TTTTTTTCTCTTTTCGATATACATAAAACTTTTGTCTAAGCATGCACATA
GAATGCCCGCATAAGTCAACCACCTCAGCTCGGTTTAATGCTGCCACAAC
TAACTGCCACATCCGGCGTGACATTCTTTTCTAAAATACTAGCCACCTAC
CCCCTCACTCCTGGTCAATGGCCACTTAAACTGGCGCCGCTGATGATGAT
GCGGCACTTCTCTTCTCAGTTCAACTACTGCAATCAAACATAACTAAATA
TTTCCGCATATTGTTAATCAATTTTTACTGCGAGCTGACTGCCTGCCCCT
AGCTGCAAGTTCTCCAGTAAGTGGCCTCTAATTTATGCCACATGGAGGCG
TAACAATTGCGAGAGCCCAAACAAATATCCAATAGGATACTCTACCATAT
TCAAATTGNNNNNNNNNNNNNNNNNNNNNNNNNNNNNNNNNNNNNNNNTC
ATTTGCCTTGTTTGCTTCATTGTTTAGGCAAATTTTTCGATTGGTGTTGT
TTGCTAATTGTTTGGAATTCTACTTCTTTTTTTGTAGTTGTTGTCATGGT
CACGAGACGCGGGCAGTTTGCAAGGGAAGAGTGATTGAGGAAGAGGATTG
GGGAGGAGGAGAGTTCTATTTGCTGCCAAAATGCGGGCGACAACTGAAAA
CACTTGAAAAACCTTTAATATTCTATTAATGAGCTATTCGCTAACTATTA
TGCGGAAAGTGTGTGTTACAGCTGTGATCAGGGTTTGGATTTAAAAGGTG
TGAAAGTGTGTTTGGGGGGAAATTAATGTACAGTTCAACCAAATCTAACA
TTACTTTTGAGAACTCTTTCAGAGTCTATTGAGGATTATTAAGAGTAATA
GAAGCTCTGCTGCATATTTGTAATAGTTTGTATTTTGATGAATATCTTAT
CTAAATGTGTATAAATTTCATTGGAATCACTTAAGAAACGCAGATTTTAT
TTTTTAATATGTCTTTTGAGAAGTTTAGTTTTGATTCTTTAACTAAATTA
TTTATACTTTCCCTCTTTCTCGACTACTTAGTTTGAATGGGCTTAAATGA
CGCTCAAAATACGCTCAAGTATCCGTTTAGTGGCCCAAGTGTTCAAGCTG
AACTAAAAAAGTAACTCAAGCGGCATTTTCACTTGCTGCAAGGATGAAGT
TGAAGGCAAAGGACAATTGCACAATGGGTGAACAAAAGGATGCCGTCGAT
GTCGTCCACTGCGGCAGCAGCAACTGTATAAACAAAAGTGCAATAAAAAC
AATGCGCAGACACAGCAAGGACAACGACAAGTGGCAGGAAGTGGAAGTCA
TCGTTGCCAGGATCTAGAATTGGGAAACTAAAAACCCAATTTAAATACGT
GTGCGTGTAACCCAAGAATATGTATTTGTTGTTATTGCTGGAGCAGCCGA
GTTGCGAGTGATGTTTTGAGAGGGATAAGAATACATTTCGAAAAAATTTG
CAGCATTTTAGACTTTTGGCGCCAAGAGGGCAGCTCACCTTATTATTCAG
AAAGTAAATTTCTTATTTTCAGATTCTTATACAATTATTAAACATTAGCG
TTTTCCGATTTATGATTTTGAGAGAGCAAATTTCATTGTTATTTTCTGAA
TTTTACAAAGGAGTTTCTAAAAATAATGGTTTGCATTTCTGCTTTTTAGA
AATGCATTTCTTAATAATGGAAAAATAGTTTTGGGATTGTGGATTCAAGC
CAAGCCTTGCTCATCATGTGAAAAATGTTTTCTTTTATTTAGCATTTATT
TCTAACAAGAAAAACTTTGTAGTTTACAGTGCGATTTCTAAAATGCAGGG
TTATTTATTTTCTGAGTGTAGGGATGGGCTTGCAAGTAATCACATAGTCC
AGGACATGCTGTCAGAGCTGGCGTCAAGGCAACAACGCAGTAGCAACCAG
CAGCCAGCAGCCAAGATTTGTGCCAATTTTTTTTCATACAAGGTTTTTAG
CAATACAATTCTCCTTTTGGGAACAGGTCACGTCCTCTTTGGCCCGTTGC
CCTGTACTGGTCTGCTGGCCAATAGTTACCCATTCAACTGGTTGCTAAGC
ATTTGGGCCCACTGTGCGAACACGTTCTCCCTTTTGGCTGGGCGACAAAT
TGAGTTGTCACCTTGCGGCATTAACATAAAAAATCGATTCGGCGGCAATT
CTTACGTGATATTATAACAAATTAACAGACACGCATCCCCGGCCAGCTGA
TTATCCCTTTGCATCGGAGTCCTTTGATGATGTTGATGCCGCCAGCGGCA
TCTGTGCACTTTGCCTCTCTGCATCATCTGGAGTGACAAGTTGCCAGTTT
CGGGCATCAATATCTCTGAATAATACGACGGGCAGTCATATGTACCGTAA
TCCGGCTGCTTGCGATGTGTGCACGGAGTTGATTGCAAGTCTTAAACGCT
CGGTAATTTACTTGCCTGGTAGAGGAGATTGAGTAATACTACATTTAAAT
GTGAAAACACTACTCCAAGTCAAAATTCGAGCAAAAATTGTTTCCCAAAA
ACATATCAGTTCAAAACTTTGTCATGGCATAAATCGTACTAAGCTGTTTC
GATTTTTAATTTATTTTAATTATGGTTTGGCCTGTTTATTATTACTGCAT
TCAAAGGTGAAGATACGATTCAGTGTTGAAATTTTATAATTTACAATTAA
CAATTTTATAACTTTGTCAAATTCGCAACCGATTATTAATTCTTATCATG
GCTTATGTTCAACATTTAAACTTAGCGCGATTCGTTTGAAATTCGCTGTG
CACATGTTGATAATGTTTGCAACTCGTAATTAATGCTAAAATAGCACAAC
GAAAAACATATCATGTTAAATTAAATTGTTATTCATCTAATTAGTAAGAT
TATGCTAGATATGACTTATTCTAAGCCTCAGAAAATCTCAATGTATATTT
TCCCTAACAATTTGCAGCTCACCTTGTCTGCAGAGAGAGGGACACGAGGA
GACATCTGCTTTGAAAGGAGGTCGATGAGTTGGGGGAAATTGGTATAAAA
AGCGGCGACTGTTGCTCCTCTGAATGCGCCTTTCATTAGGCCAAGTTGAA
TAACTAGAACTACGCCGCATGACGAGAATATTTGACAAAGTGTCAGAGGA
CTTAAAAAAACCCAAAAATAAAAAAACAAAAATAAATAAAAGAAATAGGA
AAACTCGACAAAAGTTGCTCGGTTCGGGGCATTGAAAATTCTTCAACTGC
AGTTTTTGTGTCTTTTGCACAAGAACAAGAAATAATCTGCAGCTACAAAA
AAAATGTATATATATAATGTCGACGAGCAGAATTATGATTAATGAACATG
GAGCTGGAACAGCCAAGTTGGCCAACTGCCTGAGTGTGTTGGCCAAGTGG
CCGGGCAGAATTTTTAATGGTCTCTCGACGATCCAAACAAAGCCAAAGGC
CATTGACAAAAAAAAGAAGAAAAAAAAGAAAAGCAACTAAAAAAGAGAAC
AAAAATCGAAGTAGCCGACTTTTATACAATTTTCAAAGTGTCGCAGGAGC
TGTGCCTACATCCAAACCATAAATCATGCAGTTTGATTAAAGGACAGCTC
CTCCGACTGCTGGCTGCTGACTGCTGTTGTTGTAGGTGCTGTTTGGGTTT
GATTAATTGTTGGCCCAAAGGATTGTTGCCCATTTCCAAATTGCAATTCG
CCGCGCCTGTTGACAAGTTATCCTTGCAAATATTTTCCCGNNNNNNNNNN
NNNNNNNNNNNNGTGTGTGTGGTCCTTTACTGACCCCCGGCCCGCCTGCC
CTTTGCTTGCCCTCGTTATCGTCCTGCTGTCAATTGTCGCACAGCTGACA
ACGGCCAATCAATGCAATTTACAGCTTCATTTTTGCAAATTTATGCCGGC
CTCGTTGACAGCTCTTAACAGCAACAGCAATAGCAACAACAAAGGACATC
CGCCGCAATGTCCTTCAAGTTTGACTTGAAAAGCTGCTCAAGCGTATGCA
ATGCGATACNNNNNNNNNNNNNNNNNNNNNNAGCATTTAAAATACCTAGT
TTGTGTTGGTTTGACTTTTCTAGGACTTCGCGACGGCGTCGCCTAATTGC
ATAACAATTGCGCCTGATTATCCTGTCAGGCGTCGTCAGCTGTTGTGCGG
TTTCCCGCTTTTGTTTAATTGGATTGGATATGGGACATGTGGACATGTGT
GAGTGACATCCACGTCATCGGGGCAAGCACATCTTCAGCATTCTCGCACC
TTTTTTGCAAAGAAAAAAAAAAAAAACAACGTCGCAACTTTTGACGCCGC
AAAAATCGAAAAAATCCAAAAAACAAAAACACTTTTCGAAAAACGCACGT
AGTACGCGTCTGCACATGAACGGCCATGACTGCGACCTTATCAGCCCCAG
GTTGAGTGTCTCATCTAACATAATTCTAAAAACAAGAAACATCGACCAGC
TGCGACCAAGCCGACGACTAAATACCTTTTCAGACCAAAGCCAAGCTGTG
GAAAGATTAATTTCATTACATCGACTCTTTGCTGATACAACAATTATATG
TTATAGTAGACCCATGTTGTTGATTTTCTGTCTAACTGTAAGGATCATAT
CAACATTTTTTTTAAGCGAGCTTAGTTTGGATACCTTGTAAAATTAAATA
GTTTCTCATACAAGAATTCATGTTTCGACTGATTGTTCCAATGACTGCAT
CTGTAAAAAAACATCCTGGATATTAGAAATATTTTTCGGAGATTATTAAA
AATTGAACCGTGAAATTACGAAAACAAAAAAAACTCTGGGCTTTAGAAAT
ATATTTGCTAACTAATAAGCTGAGTTACCCTTTGCACCAAAAGTATGTCT
AATTTCTACAATTCAGGTCGATTTTTTTCTGAATAAAGTTTGCATAGAAA
CATACAAACTTCAATACAAGATTATAATACCCTACTTTAGTTGTATATAC
AAAATATGATTCTAAATTTTTTTTCTGCTATCAACAATAAACAAAGTTCG
GCATTAGATTGGATTGCACATTAACCCCTTAATAATGATGTCTATGCGAA
CAATGAAAACAAAAAATAAAAAATGGAAAAACCCTTAGAGAATGTAATTA
TGTTAGTCTGTTCTTAGAAAGTTAATCTGTTATTCTTCCAATTTTTAATG
ACTTGTTGTGCAGCGCTCAACTTGATGATAATGAATCTATTTTAATATAA
TTAATTATGCTGCGGTTGTCATCGTTTGTTCACATGTTTTGATGAAGCAT
AAATTGCATAAGCATATATATGCAAAATCTGCTATAAATCTTTCTGCGGA
TTTAGGTATTTATATATTTTGTGATACATATCTAAAGAAACTAATTTGAT
TCAATAATGGGAAGCATGGCAAGCAGAAGATTTTTATTTAATATTTTGAA
CTTGCTTGTTGACCAACTTTGATGGCTGATTATATCCAAAGGTATAAGCA
AATATATCTATATGCAATCCAATCTAATGCCAAACTTTGTTTATGGTTGA
TAGCAAAGCTTTTTTAGAATCATATTTTGTATATACAATTAAAGAGGGCT
ATTATAATCTTGTATTGAAGTTTGTCTGTTATGAAAAATCTCTTATAGAT
CTTGTTGAAAAGTAGATCGTATATATTTAGTAATAGTGAAGTGAATTTGT
TATTTAGAATTCGCCAGTTGTCATTAATTTTGATGGCTGATTATGCCGAA
TTATGATTTTGATTATGAGCTACCTTGCACTGTCGCCAAGTGCTTGTTGA
TATGCCCCCACATATACACGCACCCCTCCCCCTCCATTGTGCCCCCTTCT
TGCCCATTGAGGCAGCTTGCACTGAAAATCGGGCGACATATTCTTTATAC
TCTTTGACATCGAAAGGAGATTTCGTTGATTTGATGTTTGCCAAAAAAAA
AACGCGTTGATAAGAAACTCGTTGAGTAAATGTGGCCCGGGTGCATTGCT
CGACCCACTGATAAGCGTTTGAAAATCCTTGATCTTGANNNNNNNNNNNN
NNNNNGTTTCAAGCGAGCTATTTGATGTTTACTCTATAACCGGCAGCCGC
TTAAAAAAAGCGCGTTTTTTTCTTAAATTTTTTTCTGCCTCTATTAAAAA
GAGAAGGAGCGAGGCCGCATCTCAAATGCAAGAAATAGCAACTGATATGA
GTTCTCAAAAAATAAACAAAATATAAATAAAAGTTGTGTCGCATTGCCGG
CGGGCCAAAAAATGCTTGATANNNNNNNNNNNNNNNNNNNNNNNNNNNNN
NNNNNNNNNNNNNNNAGTTGCTTAATTACACAATGGGGACTCATTTGCAT
CTGGTGCCTGATAAAGAGCCAGCTGTGTCTGTTTGTATGTGTGTCCTCTA
AACAGTAGCTGATTTCAAGGCACGCGTTTTGGCATTGGCCTAAAAAGCCG
CTTAGCAAACGGAGCAAACAGCAGCTGTTTTTTGAGCTGACTGGCTGCCA
CCAAATGGTACACAAATCTCTGCCAAATTGTGCTTCAGCCGCTTAGAGTT
GACTGCGCTGCTTGCCTCTGTGTTCAAGCCCCTGCCCTTGCCACTGTCTC
CTCCCACACACCTAGATCTGCCAAGAAGTAGAATCGATACATTATCACAA
TGCACAAAACTCAAAAAAAAATTGTATAGCACTTAATCCTCTGGCAGCTA
GTTATGTAAGAAGCGCACAGGAAACGGAATCTAAACGCAATCTTGGACAA
ATTGCATCAAAATCCAAAAATACAAAGCAGCCAAAGGGCCAGTGAGCAAT
AGTTGAAGTCCTTTGTTGTTGCCAAAAATAAATAAAGATATTGATTGAAT
GGCCAAAAGTAAAAACAGTTAAGGAAACAGATGAAAGGCCAGAACGGAAG
TGAGCGCACTAAGCAGTAAGCAGGACGAGGGACGCAGGTCGCAGGATGAA
CGTCGTAATGCACTTGGATGATTGCATTACGTAGAAGGTGTTGTTCCTTG
GGGAGACGCAGTGGAAGCCATATGGGATTCCATAGGGAATAGTCTAATAT
ATAACAAATACTTAATAATTAATCTAAGGAGTGCGTTAAATGTGCATAAT
CATAGACATTCATAATCTGTTATGGATCTTGTTGAACATTTAATAATGGG
TATCTAAATAAAATAATTTGCATTCACATTCTTATCAAATACAAATGGAG
AAGTTCTTAGGCTACTTTATATTTTTCTCTGAAATGATTACTTTATTACT
ACTTACAACATATATCATTCTATGTTTAAATATAATAATAAATAAATAAT
GACATAATATATTCTTAACTGTACTATCTACCATAGATATCATTCTATAT
TAGGTATATAAACTTAATATAATAATAAAGATAATTAATTGTTTTATAAA
TAAAATCTGTCTTTCTATCAAAGCTCAAGTTCCCTAATCCCAATTCGCAC
ATGCCTGATCCTTGCTCTCTTTCTTTTTGTTCACAATTTTCCCAGAAGCT
GATTACTTTATTACTACTTACAACATATATCATTCTATGTTTAAATATAA
TAATAAATAAATAATGACATAATATATTCTTAACTNNNNNNNNNNNNNNN
NNNNNNNNNNNNNNNNNATAAACTTAATATAATAATAAATATAATTAATT
GTATTATAAATAAAATCTGTCTTTCTATCAAAGCTCAAGTTCCCTAATCC
CAATTCGCACATGCCTGATCCTTGCTCTCTTTCTTTTTGTTCACAATTTT
CCCAGAAGCCCACTCATTCTGAGTGTGTTTTTCACACACGCGCTCACTTC
CTGCTTGGACTAACTTTAATCCTGGAGATCGAGTCGAAATCCTCGGAACT
TGATCACTCCGTCCATGGCTGCTTATTGCGCCACAAATCTGTAGATCCTG
GCTTCCTGGCGCTAATCACAGCAGATCAGCTCAGATCTCGCTAATCGCAC
GCCTTAAGTTAACTATAATCCAAGCTGATCCACTCGTTAAGCAATATGTT
CCGGGCACTCGCGACTCTTACCTGCTTGCGCAGGTTCAACGGCTGATTCA
ACGCCAACTGTTTTTACTTAATCCGGGGGCTTTAATTTTTTTATTGGCAG
ATGGATTATAATAAACATATTTGAATATTGCCACAGTTTTTATATTGTTT
TTTCTAGTCTTTTACCTCTTTTACGCCGTGCAGCTGACTGACTCCCGGAT
TAGTGGAGGAGTGCAAAAAAAACACGTTGCGCCTACCTCGGGCGGATTAA
ATTTTTTCAGCAAAATAAGTCAGTGTTAAGCACGGCGATTAGAGCTTGAT
CCTCCGCGCAGACATGGGCGTAATATTGATGGATTTTCCTCTAAATCCGT
CGGCTAATCTCCGGCTTAGCGTGCGACGCGATTTTTTTCGCGACTCTCCG
CGCACATNNNNNNNNNNNNNNNNNNNNNNNNNNNNNNNNNNNNNNNNNNN
NCTATGTTTTTTTTTCGCTAGAAGGCAAATCGAGCTGACTGCTCTGCTGA
CTGAGGATCATAATTATGGAATTCCTAAAGAAGAGAAGCCGCCAGAAGTA
GTGCTGGCGAAGCTACCTGTAAGCGTGGGTTACCTCTTTGCCCAGGTCGT
AGTCGTAGACGAAGTTTCAGGTAGTCGGAGCCGGCCTGGAGGTCGCTGGG
CAATTAAGAAGTCAATTTTAGCCAAGAAAAAAATACAAAAAGACAAAAAA
ATGTGCAAAGCTGAACTAAATCCGGCTTAAGAATGACAACGGCCAAAGGA
CTTGCGTCATAAACAGCAACGTCCTTTTTCAAAACTCTCTGCAGAGAGAG
AGAGAAATGCTCTTTGCATTTGCATGCGATCATAAAAATAAATTCGCCGC
AGAGAGCGACAGAGAGCGAGTGAGAGTTCTAAGGTCTCTCTCCTTCTCTC
TCTGCAGGCTCGCTCTCTGATTTATTTGTATTCGTCCTTGACTTGCTGCC
TAATGAACGCGGTTTGACTTTTTTGGTCCCGTTTTTTACGAGTGTCGTTT
TTGTTTTAAGCGCACTTCCGTTTTTTAGACATGACTTTTTTTTTTGACCA
GGTTGTTACCTGATTTTATGATTGGCTGTTTTTTGTTGCTTTGCTGTTTT
TTAATGAGTCTCGCGAGGTTGCTGAACTGCAAGTGCACAGTGAATCACTT
TCGCCAACCGATCTACATAATCATTTAGCTGCAATATTTTCTCATATGAG
CAGCTGCTAAGCAGCAGCAACTAACTGACAAATATTTTCCTTAGAATTTT
CCATACAGCAAAAGGACAACACTTGGCTCTGGCTCAGGATCTGGTTGTGG
CGTATGTTTGTAATTAGAATTAGGCTGGGACCAGCCCACCAATAATGCTG
AAGGACAACGCGGAGACCGAAAGACTGAGAGAGAGTGGCGGATTAGCTGC
TTAATCCTTAGAGGCCTTTGAGACTTTCTGGGTGTTCTATTTACACGCAT
TACGGCCATTTGCACAGCGGCCAAAACCATTAGCGCAAAATGTTTGTTGG
CCAATTTTTCGATGTTTGCAACTTTCAACTGTTTACGCAGAAGAAGATGC
AACAACAGCTAACAAAAATATTTATATGTATACATGTCGATCATAAAAAG
ATAGTGAATATTTTCCTGGAACTAAACTTCTAACATGTTACAATTTCTTT
TTATTTGCTGCAATTGTAAACAAANNNNNNNNNNNNNNNNNNNNNNNNNN
NNNNNNNNNNNNNNNNNNNNNNNNNNNNNNNNNATGGCGAAATTTGAATG
CTTAAACTATTCCCTGGAGATCTGAAAGAGTCGCTAATCCGGCCTGCTTA
GCGGTTGCCTAATCTTAAGCCCAATAGGAACTGANNNNNNNNNNNNNNNN
NNNNNNNNNNNNNNNNNNNNNNCCAGGCTCAAGCTAATCTGCTTCCTGAC
GTCACTCGCTGGCTTTATTAAATCACACGGATTAGCTTGAGCCGGAGAAG
GAGATTGAGCCTGGTAAGATTCATTCAAGCTCAATTTTGAGTTTGAGTTT
CATTCGCTTTGCACTCTGCCCCTTGTGGCATGCGTCGTGTGTCTGGCATG
CGCTGCAGCTGCACCCAAGACTAGCTGTCTTCGTCGCCTTCTTTTTCCGT
CTCTTGCTTGCCCTCAATCAATTTTATATCAAAGCGACTCAAGACCCTTA
GCCTGTTGAGATGTTTGCGCCCTNNNNNNNNNNNNNNNNNNNNNNNNNNN
NNNNNGAGGATCGTTTTTTAGTTTTTAGTCCTTGAGGGATGCTGCGGCTG
TCAGCACAAACGGCGCCGAGCTTGTTTACACATATGCAAAAGGCAAGGAC
GACGTCTGACACGCCCCAGTATCAGTATATTAAATTTCAAGTATATATTT
TTTGAAAGAAACAGGGAAAGTTTTGCGTGAGGCGCATTTCCTGGAAGCCG
ACTTAGATAATCTCTCAGTCGAAGAAAGACTGCCTCGTAATTTCCTGTAA
CTCTGTGCGAGCACAAACACATGTCTGCAAGTAATTTGCCAGATTTCCCT
TAAAGCCCGTGCTCATTAGGCGAAGGGGTAATCATCAGCCATCAGCCACG
CAAGGGGGTTTTCCTGCGGAGCATTAAAAAGCGGATTTTGTCTAATGCAA
AAGAATAATAATGCCGTACTCTCAAGATTGCGTGGCTTAATCCTTATCCT
TTTCCTACTAGCGATTCCATTCAGAGCTCGGAGCCTGGACGCGTGCGCAT
TTCGTCCTGCGGATTAAGCTGTAGGATTAGGCATCTTCCTTAAGCATCTC
CTCAACAGTTTCAAGTTCATTAAGCGCCGNNNNNNNNNNNNNNNNNNNNN
NNNNNNNNNNNNNNNNNNNNNNNNNNNNNNNNNNNNNNNNNNNNNNNNNN
NNNNNNNNNNNNNNNNNCAATAACAATTTGATTTGTCATGTTTATTATTG
TCGGCACATTATCAGCTCATCGCTCGATTGACTATAAATCAAAAAATCAA
AAATCCCCTTCTCAGCTCGTTCGATCCTCGGTTACAAATGGTTAAAAAAT
TTGTGGGCACACTCACACTTATATATATATAGATCTGCACACACAGATCG
CATGACAAACGCACCCTGGGNNNNNNNNNNNNNNNNNNNNNNNNNNNNNN
NNNNNNNNNNNNNNNNNNNNNNNNNNNNNNNNNNNNNNNNNNNNNNNNNN
NNNNGCAGCGTAGCGCATGCGCAACGTGCGCTTTCCACTTTCCACTTTCA
CTTTTTTCAACTTCGCCTCTATTTGCCAAGCACTTGGCTTGAGTCCTGCA
CCGTTATTATCTGTCTATTGGCAGCCCTCGTTTCTTTCCTCCGCTTTCTG
CTCGCGAAATTTGTAAAAAATTTGTCGCTTTTATTTTTATTTTTATTTTT
TGGGTTGAAAATTGGTGTTTTTTGTTTGGCTTGCGCTTTGTTTGGTACAA
GTTGCTCTTGGTGGGGTTAGATTGGTTGCAAGTAGATGCTGGCAACAGCT
GTAACTTGAAACGGGACTGTATAAAACCAGGTTCTGATTTTATTTATATG
AAACTAGTGCAGCTGCTGCCTTAATATCTAAAATTCTTCGTTGTTTTTAA
TGTTTAGCTCNNNNNNNNNNNNNNNNNNNNNNNNNNNNNNNATGCAGCGA
AATTAGATGGAAAAGTTTAGTTTGACAATTCTGTTTATATATTATGTTAA
TAATATATTTGCTTATATTTCGAGCTATTTAAATTATATGAAAAAGTTCA
ATAGTGTTTATATTTTATTCTGATGGATAGTGATATAGGAATTTTTGTTA
GTATTTAACTTAATATTATGTGTGTGCATAGTTTAGATAAATGGAACAAC
TACTTAATGTAGTTTTGTTCAGATTTGTATGTCATAAATGTAATTGAATT
ATTTTTGCTATCTTAAACTGTTTTTGTCTACAAAACTGCCAAGTTTCTTA
GAATTCTGTTTAGAGATGATTTCATTCAGCGATGTAATTATTGATTTGAT
TATTTCAACTTCTAATGAATTCATCTCTAATCTAAATGCTAAATCACTGC
CATGCCAAATTTGCCCAGCCTATACAAAAATATATACTTAATTTCGAGCA
GCTATGTGACTCAAAGTACAATTTTTTATAATTTTGTGATTTTTTGGCAC
GAGCCCAATTGAATAAGTTCAAGGTCAATTTGGCTACGCACTAATTACAG
CAATTTGTATTGGGCTAGGTTAGTTGTTTCCCAATTGATAAGAACTTACG
CATCTTACGCACTGCTGGCCCACATTTGAAANNNNNNNNNNNNNNNNNNN
NNNNNNNNNTCATGTAGCATGTTTTTAAGGCTGCTTGGAACTGGAACTGT
ATGCAAATCCGTCTGATCTCATCTGAGCTGTGTTTTTGCTCTTAACTTTC
TCTTGGCAACGTAGACGTAGCTGATAATGGGTTGGCTATAGTCAGACATT
ATATTATCTCTAAAGACCGGATTTAAATGAAGAAGAAACACTAATTCGCT
AAACCAATACTTGAAACTGAGCATGCTCAATCTTATCAACACTCAACAGG
CGACTAAGCCAAAAATCAGACAAAAATGAAAAATAAAAGTGAATGTGGTA
AAGGGGTCAAACATATATAGGCATATGTATTCATTTTAATCTAAAATCTT
TATCAGTCTGTCAGTTTGTGTCTTGTTTGCCTTGTCCAGAAATATTGTTT
TCATTTTTAATGGGTTTCTGCGTATTTCAGTTTCGGCAAAAACATTTCTT
TTCAGTTAATCCGTCGGGAATTGTTTCAGTTTTGCCGTTTTGCATTTTTG
CCCACTTTTACGTAACATTATGCAGAGCAAGGATGAGGACCAGACCTATG
AGTAGACAGACAGACAAAGGTCCTTTCTGGCCATTGTAGTTTTTCACTTT
CGAAAATATGCCAAAAATTTCCACGGTAATTGAAATTAACATCCCGTCGC
GACTTTGACTCGATCGGATCCTTGGCCTACCTACTCANNNNNNNNNNNNN
NNNNNNNNNNNNNNNNNNNNNNNNNNNNNNNNNNNNNNNNNNNNNNNNNN
AGTTATGCTTGCCATAAAAATCTACATAAAACCATTTAAAAGTCAATCCT
CAAAAGTCACAGCTATGAAATGAGACTGCAAAAAGAAAAACGAACTACGG
TTTTTTAGGAATGGTTTGCTTTTTTTTTTACCTGTTTTGCAGTTTAGCTT
AATTTTTTTTGTTACTTCTTTTTTTAGCTCGTGTTTTTTATGATTTTTGT
GTATGATATCTTTTGGAACGTGTGCCGGCAATTAGTTGCTGGCCATCAAT
GAGCAACTGCTTCCTCAACAGGCTGCAGCGAAAGATGAAAAACTCACTCA
CAATTGTTTGCCCCCCTTCTTGGTTTTACTTTCACTTTGAGTGCCCCTTT
TTGGAGTCGAATTCGTTTCGTTTTGTTTACTTCCTGTTTACGATTACAGC
GCACGCTCCCAAAAAACGTAAACCGACAACGAAACGAGGGAAGCAACGAA
AGAAGTGAGAACAACCCCCCCTCCCCCATGCACAAGCCACTGCTCCTACC
CCTCTCTTGACTTTTGGCGTNNNNNNNNNNNNNNNNNNNNNNNNNNNNNN
NNNTGCGTTTCAACCCCCTTTTGAGTTCTTTTTCATGTTTGCAAAGGGGA
AATTACTCAAATGAGTTAATTCCTGGCTGCTTTCGAGTATTTTTTTTTTT
AACTATTGCAAAACCTTTTTTTAACCCGCATCAAGTGTTTTTTTTATGAA
GGCTCTAAAAAATCGGAAGTCCACGCAAGTTTTTTAAGGTCGNNNNNNNN
NNNNNNNNNNNNNNNNNNNNNNNNNNNNNNNNNNATGACTCTCGGCAGCA
AATAAAAAACGCCTCTGCAATAAAATCATAAAAGTATTTACAGCATTTTT
TTTAAATGCTAGTTGGCTAAAAAAAAATAGTTTTGTGCTAGAAATTAGAT
ATTGACAGAAAATGTTGTCCCGTCTCCCTTGCACACACAATTTGCATATG
AGCTTAGGTAAAATAGCNNNNNNNNNNNNNNNNNNNNNNNGCTAGAAACC
AGCTCAAAAAAAAGAGCTGAGACATTTTTGAGCACTTCGTTTTTTTTTCT
TATATTTTACAGCCTCAANNNNNNNNNNNNNNNNNNGCATGAAACGCACA
CATCAAGCATTGAAAGGAGAGCAGAGCAATTTACNNNNNNNNNNNNNNNN
NNNNNNNNNNNNNNNNNNNNNNNNNNNNNNNNNNNNNNNNNNNNNNNNNN
NNNNNNNNNNNNNNNNNNNNNNNNNNTTGCTCCCTTNNNNNNNNNNNNNN
NNNNNNNNNNNNNNNNNNNNNNNNNNNNNNNNNNNNNNNNNNNNNNNNNN
NNNNNNNNNNNNNNNNNNNNNNNNNNNNNNNNNNNNNCGTATTTATAGTT
AGCACACGCGGCGAATTCGTATCATTCGTGTTTTGGCTCTGACAGTGAGA
GGAGNNNNNNNNNNNNNNNNNNNNNNNNNNNNNNNNNNNNNNNNNNNNNN
NNGTCGCTCTTTAGAATTTGTTGCTTCTAAAGGATAAGCATAGAAAAAAG
GATATTCTCGCACTCAACTTGCCTCGTATATAAAAACGTGTTGCAATCGC
TCGTTTCACATCATTTCTCAGCGACAACTCGTCACAGTCACAACTCGAGA
AACAATTTAGTTCAATTTCAATACAAATAAACTACAAAACTTCTGTTGTG
AAACGTGTGACAACTGNNNNNNNNNNNNNNNNNNNNNNNNNNNNNNNNNN
NNNNNNNNNNNNNNNNNNNNNNNNTTTCAACTACCTCATTTTGTAAATCG
TGAACTTTTGTAAACTGTGCAAAAAAAACTACCTCAAAGTACAAACTAAG
AAAACAACGACACACACAAAAAGTGCGCGAAACAAATTGTTAAAAATATT
TAAAGTTAAACAAGAATAAGAAAAACACAGCTCAAATGAAAATTTGTGTT
CAAAACTGAAGGAAAAAAATCAAAAACGTTAAGTGAAATTGCAAGTTAAA
CGCTTGCAATTTGTTTTTGGCTCGAAGGACAACAAACAGAAACAACAGTT
ATGGCCATATCCATGCTGCAGGACGCCCAAACACGNNNNNNNNNNNNNNN
NNNNNNNNNNNNNNNNNNNNNNNNNNNNNNNNNNNNNNNNNNNNTTAGCT
GGCACAGGAAAATAATCTAATTCAAGCTCATAATTTGGCTGCAATTTTGG
CTACTTTTTTCAACTTAGCAAATTTTCGAAATCCAAAATTAGGGAAAAAA
TAAATATTTTCATATTAAGCTATACATTTTTGAAGCTTGAAAAATGTTGG
AAATTATAAAAATATCTTATCCGTTTCCCGCTAAAGTAAATTAGAATAAA
TTTGCAGAGTTTACGCGAGTAGGGGCGAAAAAATCGAAGTAAAACTTTGC
ATAGAAAATGCAAGATAAATTCAAGCTGCAACTTTTGACTAATTTTGAAG
ATTACCAAAAATTTCTTACTCACTTAATGCTAGACACATTTAGAAAAAAT
TCAAATTCTTCAAAAATTCATTAAGATTATTTCGCGCAATTTTCTTATCT
AACTTCAAGCTAAATCAGCATTTTANNNNNNNNNNNNNNNNNNNNNNNNN
NNNNNNNNNNNNNNNNNNNNNNNNNNNNNNNNNNNNNNNNNNNNNNNNNN
NNNNNNNNNNNNAAAATTAGTCATTAAATGCAGCAATTTCCCCATAACAC
ATTAAAGCGCACATTAAAGCACCGTTGTTTAAGNNNNNNNNNNNNNNNNN
NNNNNNNNNNNNNNNNNNNNNGCGACGTATACAGCAATAACGACGTCTCA
ATGTGCCCGAGTTAGCATTAGGCGCCATTTTGGCAAATGCTCANNNNNNN
NNNNNNNNNNNNNNNNNNNNNNNNNNNNNNNNNNNNNNNNNNTGCACAGC
AATTAAGTTTTGTTTACAAGTTTTTTTTGTGCTGCCCACAAAACCGGCAT
TTAACTCGTTTCACGCAACGCCCACCAAAACAAACNNNNNNNNNNNNNNN
NNNNNNNNNNNNNNNNNNNNNNNNNNNNNNNNNNNNNNNNNNNNNCGCAA
AATGGTCATGTATGTTTTTTACACACACACGCACATGTGTGTGCTTTTGC
TGCTCTTAAGCGCTCTCTTTGCTCGCGTTTTGCTCTTGAAAAGTTTTGAC
ACACGTGCGTTGTTTNNNNNNNNNNNNNNNNNNNNNNNNNNNNNNNNNNN
NNNNNNNNNNNNNNNNNAGTGTTAAAAATTAAATATGTTACAGCTAGATT
TTCGACAAAAAAAAAAACGTTGCTGATATGCAAAAGCTTCTTGTAGAAAA
GTGCCAAAATTAATTTCGATTTTCATAAGCTTACCAAAATAAGAAAAAAT
GCTTCCGCTAGGACAAAACTGAAACTAGAAAGGTAAAAATATTTCGATTT
TCGTAAACTGATAAAAAAATTCTGCCTATAGGGGAAAAATGCTTGCAAAA
CAATTTAAAAAAAATTTAAAAACGAATGCTTTTTGAAAAACTTTTGCTAA
CTTGCAACACTTTTTTCTCTCCTCTTTTTTAGGCCTTGCTGCTGCGTTGG
CTGGCATAAAGCGTGAAGAAATTGTGGTGGATCGCTCGATGTCGCTGTCA
CCGCCAATGTCGGCAAACACCTCCGCCAGTAGTCCGGTGGCAGCTACAAA
TAGTCTCTACCCGGCGATGGGGCTGCAACAGGCAGCTGCCGCATCTGCAT
TCGGCATGTTGTCGCCAACACAACTCATGGCTGCCAATCGTCAGGCGGCT
GCTTTTATGGCACAGCTGCCAATGAGCACATTGGCAAACACGCTCTTTCC
ACATAATCCAGCGGCACTTTTTGGTGCCTGGNNNNNNNNNNNNNNNNNNN
NNNNNNNNNNNNNNNNNNNNNNNNNNNNNNNNNNNNNNNNNNNNNNNNNN
NNCTTGCCACTTGGCGGCACGCATTTGCACTCGCCGCCAGCGAGTCCCCA
CTCGCCGTTAGCCAGCACTGGCAAACACAGCTTGAGCTCACCAAACAGCA
CTCCNNNNNNNNNNNNNNNNNNNNNNAATATGGTTTTGGGTGAGCCTCTG
AAGAAATCGCGAAAGCTCTCCGTCAAGAAGGAGTTCCAAACGGAGATTAG
CATGAGTGTCAGCGATCTCTNNNNNNNNNNNNNNNNNNNNNNNNNNNNNN
NNNNNNNNNNNNNNACGCCCAGTGGACCCATTTCACCGCCCTCCAGCGGC
AGCTCACCAAACTCCTCCGCACACGAGGCAAGCTNNNNNNNNNNNNNNNN
NNNNNNNNNNNNNNNNNNNNNNNNNNNNNNNNNNNNNNNNNNNNNTCCCT
CCTCAAAGGATCCGTCGCGTGACAAGAGTTTCACTTGCAAGATTTGCTCG
CGCAGCTTTGGTTACAAGCATGTCCTGCAGAACCACGAACGCACCCACAC
CGGTGAGAAACCCTTCGAGTGCCCCGAGTGCCACAAGCGCTTCACTCGCG
ATCATCATCTGAAGACCCATATGCGTCTCCATACCGGGGAGAAACCGTAT
CATTGCTCCCACTGCGACAGGCAGTTTGTCCAAGTGGCCAATCTCAGGCG
TCATCTGCGGGTTCATACGGGGGAACGTCCTTACACCTGCGAGATTTGTG
ATGGCAAATTTAGTGATTCGAATCAATTGAAGTCGCACATGTTGGTGCAC
AATGGCGAGAAGCCATTTGAATGCGATCGTTGCCACATGAAATTCCGTCG
GCGACATCATCTGATGAATCACAAGTGTGGCATTCAATCCCCGCCACCCA
CACCCGCCCTCTCACCGGCCATGAGTGGTGATTTTCCGCTTNNNNNNNNN
NNNNNNNNNNNNNNNNNNNNNNNNNNNNNNNNNAGTTCAACGCATAAGTT
TGCTCAGATGTGCGCCAGTTATGGCGGCTCTGAGGAGTCCATGGAAATGA
GCAAGGATGCCGAAGATGCACCACTCGATCTCTCCGAGGATGGTGGCAGC
TCTGTCGATGGCCAGTGTATTGGCAGCGGCAGTGGTGGCAGCAATGCACG
CCGCAAGGCTCAAGATATACGTCGTGTGTTTCGGCTACCACCGCCACAGA
TTGCGCATGTGACAAGTGCGATGCCGGAGCAAACGGAGCCGGAGGATTTG
AGCATGCACTCGCCACGTTCGGTGGAATCGCATGAGCCAAACGAGGACAT
CGACCTCGATGACCTCGACGATGCAGCGGCGCTTTATCTACGCCAGCAAC
AGCAGCAGCTCCACTAGAGCACTCGCTCCTAATCCTCTTCCTCCTCCAAA
GAATGAAGAAAGAAAGTATATTGAATTGTATATAGTTTTGTGGACTGGCG
CTCATCAGATGCAGCCTCAGCCTCAATTGAATCGAACAGGAATTTACGTC
AAGTACAATTAGCTTGCAAATTACAAAAAAAAAGAAATAGTACTAATATT
CATTTTTAGTAAAAAACATTTGCACATAAATCAAGTAAAAATTGTACAAA
AAAACACTTTAAATTTAAGCTAAACAAAAAACTCTTAACCCAGCTAATGT
TGTGCCATTCTCAAAAGTTATAGTTTAATTTAATTCTTGGTTGTTCATTA
ATTGNNNNNNNNNNNNNNNNNNNNNNNCTGTAGCCAGCGTTTGCAGCTGC
CAATTGTAAATTATACAGCGCNNNNNNNNNNNNNNNNNNNNNNNNNNNNN
NNNNNNNNNNNNNNNNNNNNATTATTGTTTAGTCTAATTTTACTTATATC
TATATAATTTTATTCTCAAAGAAAAAAACCAGCCAATTAACACAAAAATC
AAAATTAACTTTAAGTTGAGGTTAAAACGCAAAAAAAGGAAACAAATATT
AATAAACTCTTTATGCTTAATGCCAATTGTTTTGTTTGCCATAAATTATA
AATTTTTTACGTATAAATATTATTTAATTTAGTCGGTAATGTTTTCTTGC
ATGAATCTCGTTGTTTGATTAAAAGATCAACTTTTATTCTCATTATTATT
CGTATCCCGATTTTTTAGTTTGTATTTTGAATTGTTGCAACAGCGAAAAA
AAAAACAAAAAATGTTGCGGCATAATAATTATGAAAAAATAAAATTGATA
GAAAATCAGAACAAAAAACGGTTTATTTTTTCTTTTATTTTACGATCGAT
TTCAGTTCGTTTCTATATTATTATTTTTTAAATATTTTCTTTCTCCCAAG
TTCTCCCTTATCCACCCACTTCCAATTTAACTGATATATAGTATATATAA
CACACATGGAAATCAAAAATGGATAATACATAAATATTACCAAAATACAA
AATAAACCTAGTCTAAAGCTAAAGCTAGATCGTAAGTCGTGAACCAAGTA
AACAGGAAGAACTACTATAACCGAATACCTCCAATACCTCTAAATAAAAA
AACAATTTGTTGTGATTGTCATTAAGCANNNNNNNNNNNNNNNNNNNNNN
NNNNNNNNNNNNNTGCNNNNNNNNNNNNNNNNNNNNNNNNNNNNNNNNNT
GGGCAATCGTACAATTCAACTGAATTTATATACAACAAATAACATAAACA
AAATGGGAGCTAAACAAAAGATATACACAAAAATCAAATATATATAGCAA
TTTTTATGCATATTTTTTATGAACTAAGGCATAACGAACGATTTTCCAAA
AACAAGCATTTAGAAAACATATTCCAAAATAACTTAGCTGATAAGTGNNN
NNNNNNNNNNNNNNNNNNNNNNNNNNNNNNNNNNNNNNNNNAGTTGTACA
TAATCAACAAAACTTACACTACAGAATAATTTTAGTGCAATCTTTGGTTT
GGTTTTTTATTTATTTGTGTTTGGAAACAAAAATGCAACAAAATATGGTG
TAATTTTCTTTGTTCATTCAAGTGTATGGTATACAAGTTCCTCAAGATTA
AATAATTNNNNNNNNNNNNNNNNNNNNNNNNNNNNNNNNNNNNNNNNNCG
CAACTCAAGTCTGGCCTGAGAAGTGCGCTTTGTACACACACCTCACATGT
TTCATATGAATTATGTATTGTATATTTAATGGNNNNNNNNNNNNNNNNNN
NNNNNNNNNNNNNNNNGTGTATAAATAATTAACTTNNNNNNNNNNNNNNN
NNNNNNNNNNNNNNNNNNNNNNNNNNATTCTCATGTTTAATCGGTAAAGT
CAATTTAACTGTAAATACTTAACGCATTATTCATTATGTGCAATATTTAG
TCNNNNNNNNNNNNNNNNNNNNNNNNNNNNNNNNNNNNNNNNNNNNNNNN
NNNNNNNNNNNNNNNNNNNNAATTAATAATTATTATCTGACTNNNNNNNN
NNNNNNNNNNNNNNNNNNNNNNNNNNNNNNNNNNNNNNNNNNCCTACTTA
AGGCATACTCTGCTTTGCATATTGATTTTTCTCGTTTATTGTTGTTGTCT
TTTCAAACATTTTAACNNNNNNNNNNNNNNNNNNNNNNNNNNNNNNNNNN
NNNNNNNNNNNNNNNNNNNNNNNNNNNNNNNNNNNNNCAATCTCAAGCAG
CAGATTCATTAATTTTAAATGTGCGAGTATNNNNNNNNNNNNNNNNNNNN
NNNNNNNNGGCGAATTTGTGAATTGTGTGAATATACCAAAGCGACAAATA
TATATATTACAATATTGTGTTAAAACCCAGAGCAATGTTTTAAATCAATA
TGCCCCCTCTCCTTTAGAGCCCACCCCTCCCTCCAAAGACGAAGCGAGAA
CGGGCAACATTATATAAATTTTTAATTTATGCAAACGAAGCCCTTTCGCA
TTATTTTACATTTGCCACAAGACGCCCTACTAATGCTGTCGACCNNNNNN
NNNNNNNNNNNNNNNNNNNNNNNNNNNNNNNNTCGGGCAATTTTGAATTT
TTTTCCTCCGTGCGGCAGCTGAGCAAGAAAAGAAAANNNNNNNNNNNNNN
NNNNNNNNNNNNNNNNNNNNNAAAAACGCGCCGCGCGCGCAGCCAGAAAA
TGTCACAGTGTTTTCCCATTTAATCTCCAGTGAGCANNNNNNNNNNNNNN
NNNNNNNNNNNNNNGCCGCTACCCCCTAACCCCCACCACCCCTACCATAA
CCCCCTCGTGAAAACCTTTCAGCCCCCCAACGCGACAACGCCTCCTTTTT
TATTTTTTTTTCTTTGTGCCCCTTTCAACAGCAGCAAAAGCAGAGCAGCC
AAATATAAAAAAAAGGCTTCGTTCTATGTACAAAATGGCAGCATGTATTA
CATAAAAGCCGTCTTATGTGCTTACACAGGACGAAGCGATGTCCTCCTCC
CCCGCCCACACACACTTTTCATTATGGGGAGCAGGGAGTGGAGAGAGGTT
CGTCCTGCGCTGCTTATTAGCATTTCAGCCTTTCTTCGCTGAGCGCGCCA
GTTTTGCCTTTCGAGTAAATGATTTAGACTCGGGTAGCCAGAAATTTCTA
CCAAATGAGTTTACGAGTGTTTGGCTGTAAGGATTTCAATACCCTATACG
AGCAGTACTCGTGCAGTATGCTCCTTTTACGAGTGGTGAAACTAAAAGTT
GAGCAAAACTTAAATATGATTTATATTTAACATTTTTATTAGGTGTGAAT
ATGTCCTCGGCAAACTGCATATTATTTAGTAGCTCAGTTAACGCCTTATT
ATAACGAATATATTCCAAACTTACCTTTGGCAACTCAAATCAAGAGATTA
ATTAAAGTTTTCTTAATTATATACAACATTATGCAGCTCATTTTTGGTTC
TCATTTGAATATCTGCAGGNNNNNNNNNNNNNNNNNNNNNNNNNNNNNCT
TCCGCTTCAGCCAGCTGGTTTTTGCCTCTCTAAAACGAAAGCATAAAAAC
AAAGTTGAAATACATTCCAAAAGATTTATGTTCTAATAACCTTTCTTCCG
AGTAATTAGGGTATCCCATAGTCGATCATGCACAACTAACTAGCTTGTTG
TTGCCTCTCTCTAAGGAAAGAATGCAAAGGCAGTTGAAATAAATTTTAAA
GGCTTCTCGTGCGTTTCGCTCGCCAAGCGTTGCTCATTATTCAAATTGAA
AAATTATGATTTGCGCCCAGGACTCGAGATACAGGACTCTAAGACGCACG
AAGCAGGACTTGAAGTCCGAAGTTGGCGTCCAGCGAACCAAACGATTCTA
ATAAGCTGCCTCAAGTGCAATAGACTATAGAAGGGGCAGTGTGAGGGCAG
GGCGGGTACGGGTACGAGTGCGGGGGTGTGAGAGAGTGGGGCAGCTGATG
CCGCCGCATTGGCTGCGGCTGCTTTCATTATCCTGCGGCCATTCGCCTCA
ATTAAATGGGTAAAATTATGAGCCTTATTAATATGGTTGGGCTTTTGCCT
GGGTTTGTTTCGCGCTCCTCAATTTGTTGTTGTGAAGGATGGGCTTTTTT
GTTGGTTTTTGAGTAATCGCAGCTGGGAGCGTTTTAAAAAAGCGCGAAAA
CTTAAATTTAGCAGTCCGAAAGATAAGAAATTAAATATATATGCAAAGAA
AAACAAAATTAATTTATATTATACATCTAAACAAGAATGAACTCAGACAC
GCTGACCATTAAATACCCTTGCAGTTGAGCGTAAAACTGGCGATATTTAA
ATATCACTAGAAATTGAGAAAACTGACAGATTGCTTCCATGCAAGCTATA
TGATATATTAGTTCGATATTTATATTATTTTACCAAAACGTTAAATCTAT
TCAGTCGGTTTAGTTTGGATAAAAAAAACTTAACGACAAAATTATAATGC
CGTCCGCTAGGGTATAAAAACTCAAAACTTATTTATTTTCTTTTACACAA
AGAGCGACTGCAGTAAATTCAAATTCCAATGAAAGCAAAGCTTAAGAATT
CTGAAAATATATTTAATATTTATCTTCAGTGACTAATAACAGCTTAAGGG
ATCTAATTTGAGTTTAATAGAGATATAATATTTTAAGCGTGTTTTTGCTT
AATTTAAATAGAATTAAAAGAAAATACTTAAATTCTCAAATGAATTGTAA
TACTTTAAACAAATTTCCAAAAATCTTAAAATAACATTTTGTGTACCTAA
ATTAGCTTGCATTCACAGTAAAAACACGAGTATTTAAAATATCCTTTCAC
ATGCTTTTAGAACATTTTAATAGGGCTCAGGCATTGTGATATATGTAACA
AAAGTATGGATAATATGAGAGAGACGAGAGAAAGGGGCTTAGACGACATC
AATCAAATGNNNNNNNNNNNNNNNNNNNNNNNNNNNNNATAAATTGTAAC
AGGATCAATAATGCAATGGGTAAACAAAAGGGTTAACGCTGAAGCAGAGC
AGAACCAAAGAAATGCCAAAATGCCGCATGAATAAACACAAACTGAAGCC
AATTTGTTGCCAGGTCCTTTTCCTCTGCTCTAGACCTAAAACCCCCCTGT
GCGGCATGCAAATTTTTTTTGGCAAACCTTTGAGCATATATANNNNNNNN
NNNNNNNNNNNNNNNNNNNAGCTACAATTAACAGCCAGCGGGTAGAAAGA
AAGGCAGAGCGAATACTTCGACTTGGTTTTGTTCCTGGTTTTGTTTTTTT
GTTTCTAGCCATGTTGTTGCTGTAAGCGATGCCAGTTTCTCAATTTCGCA
GGCATTTGCGAATTTTCTTGGCCACACACAGCAGGCAACCGTGTTGCACA
GAGAGAAAGTGGCACTGCTCTCAAGGACATTTGCGCGCAGCATGCTGCAA
ATTTCTGTTGTTGCCGGTGGCAAAATAAATTGCAATGGTCCGAAGCAAAT
TCGAAATAAAAAATAAAATAGTACCAGAAATGCTGAATACTGTTTTCACA
TATAACAATTTGCACTCCTTTCACTTCCCTTAGTTTAACTAGAGATGTCT
GGTATCTTAAATAACATTTTTGAAAAAATCATAAGCATNNNNNNNNNNNN
NNNNNNNNNNNNNNNNACACACTCTGTAGCTGTTCCTAATTTGGCAACAA
CTTCGCGCTTATCATCAACAACCGTCTCAACCCCATTGAAGAAAAAACAG
TCACAAAAAAGCAACCCTGTCTGCGANNNNNNNNNNNNNNNNNNNNNNNN
NNNNNNNNNNNNNNNNATAACGACAAACTCATTTGCATACGAAGTGCTTT
CGCTTTCCACTGTGTTTTCTTCTTCTTCCTCTGACATCAACCCCACCCCC
CCCCCTCACCCCATCTACCCTTCCCCCACACACAAACACCCCACGCAGCA
ACCCCTTTCTTGGCTGTTGTTTTGTGCGAATGGCGTCNNNNNNNNNNNNN
NNNNNNNNNNNNNNNNNNNNCCTGCGTCGGTGTGCGAGCGAGCAAGATGC
CCGTCTAACTTGTCTCGCCCCGTCTCGCTCTAGCTTCTTGGCATTAGTCA
AAGAGTTTAATGCTGGCTGAATGCGCAGTCGACGTTGACGCTGACTGAGA
GCAGCTTCNNNNNNNNNNNNNNNNNNNNNNNNNNNNNNNNNNNNNCATTA
TCAAGCAAGCAGCGTAAAACTCATTGAGACGTTTGCAGGCAGGTTCCACA
GCTACCCCTACCCCCTTCCCACTCCATCACCTTTTTCGGTTTTTTTTTAT
TTGTTTTTCTCAAGTTGCACGAAAATCAACGTAAAAGCGAAATGAAGAAA
ATTTTGTTTAAAAAAATTACAAACAACCCCTTTGGCTTTTTCTAAGGCGA
CAGCGGAATAAAAAAAAAAGAAGCACAGAAAGTAGCAGCAAAAGTTGAGC
AGAGAGCGGGGAGGGAGCAGAGGGGGTGCAGTGGGGGTAGGGGGTTGACG
CCAAAGCCAAAAGCAAAAGAAATGAGCGTATATTATTCATGGTATTAATG
TCGCAAGCAAGCAAAGGCAAGCAGTGGGAGGGAGGTGCTGCCGCTGCTAG
GGGTTGGAGCCGCGCTTTTTGGCTGTGTGAAGGTAGAAGCGGTTGGGGTG
CGGGGTAGCACACATTTTATTTTTTGGGTGTAACTCTCCAATGCGAGACT
TTAAGTTTTCCAAAGAATTTTGAGTGCAAGTGTTCAGGTTGATGAACCAT
TTGTGCTGCAGAAAGGGGAGGGGGTTGGAGTTCAGCGGGGGTGGGGTGTT
GGGAAATGGAAAGTTACTTTGGTAGAGAGTATCAGATGTCTCTGTCGCTG
CTTAAGTACGCGTCTCTCTGCTTAACTGCTTAAGCTTCAACATATTCGTA
AAAGGCTTCTTCGACTCAATTTTTATGCTGCGTCTCTTTTTAGACAAAGT
CGTCTTTTTGTGCTTGTTTGTAGAACTGTGATTAATGCAAAAGATTTCCN
NNNNNNNNNNNNNNNNNCAGTTTCCTATCGTGAAACCAGTTTTGCGTCTG
TTCAAGTTGAGCATTAATAGTAATCATTATTTGTAAGTAATTTTTTGTGA
ACATATTAATAGCCATAGATTTGTTGTGTTCTTGTATTCTTCANNNNNNN
NNNNNNNNNNNNNNNNNNNNNNNNNNNNNNNNNNNNNNNNNNNNNNNAAA
CACAAAAATCTTATTTTTAATTTGTATCTAAAAGTTTAGTTTAAAATTTG
TACAAATTTAGTTTTGTGTGTTTTAAATAAAAATTAATTTTAATAAAATG
TAAGCTTAAGAAATACTTGCAATACATTTTTTTAAAATTATTTGAAGCCT
ATAATTGTCTGCTATATCATATCACATAATATACATTATATTCCAAGCTT
AGCATTTTATAATATTTATTCATTTAATCCGTATTCTATTCCAAGCTGAA
CTTTTTATATTTCTATTCATTAAATATGTGCTTAAATTAATTTTAGCACT
AATAATAATTAACATGCCATAAAATAATTGTTTTTACAAGTTTCACACAT
ACTTTTCGCTAATTTTATGGCAGCCAACATGCAAATTTGCACAACGCTGT
GACCTATGCCAATATTAACACCCAAATATTCCCACGCTCTGCCCCCGATT
CCTACACATATCACATATCAATTTCCATAACACAACTTTATCCAACCACC
GACAAACACCCACATCCTCCTTCTCTTCCACCTCCATCTCCCCTCCCTCT
TAACAACAACAGCCAGAATAATGGCAACTCTATATAAAAACGTTGATGAT
TACGCGTACATTAGACAAGTGCCTCACACACACCTCACCCACTTTTTCCT
GCCCCTTTTGATGCCCCTGATGCGTTGCCCTTTATTTGCCACAAAATTTC
GACAATTTTGTACAAATTTACATGCATAAACCGCGACTTGGGCGGCGGAA
ACGGCAATTGCCCGACAATAAATGCCAAATACAAAAAGCACATGTAGCAG
TCGTAGAAGCGAACAGCAGTCGATTATTGACTACCCTGTAACCTAAATTG
TATTGTAATGGTCTTGGCTGAGATTATTAATGTCAGCAAAGAAAACTGTA
TTTATTCTGTGTTAAACTTATATTCTTTTATCATTTATATGATACCTTTT
CTTTCTTATGCTACAAGTATACACTTATAATTTACGCCCCTTGAAGCTTA
AGTCTTAAGCATAAAACTTTTAGGATAAGATAACTTTCAATTATAAAACT
GACTTAATAATTTGTTTCATGTAGGAACTTTTAAAAAAGTTTTATTTAAG
TAAAGCAAAAAGTCCTATAAAGAAAACAATTCCATGCTAAAATCAAATAG
ATATGATACCAAATCTTATCTCAACAATAAAACCCTCCATTTTCTGTCAT
TCCATTGCAGGGTATACAAAAAAAAACAAAAAACTACACGCACGCGATTT
GCGTGGATATATTACGGGTGGTCCTGTGGGTCTTCTTACTCATACACATA
CACACACCTACGAATAATATAACGGTCGACATATGAGGCCAACAAACGGC
GACCCTTTTTCCCCCTTTTGCCAAAGAAAATTTGTTTAGCGAAAATCAAG
TAAAAAGCTATCGTATCAAAAAGAAAAAAAATGCGAAAAACATTTGAAAA
TCATATGCATAAGGGAGGCTAAGAGCCAGCTTGAGGGTTAACGGGGGGTT
TAGAGAGTGGGTAAGGGGTGGTGGTGGAGGAGAAGAGGATGGGGAGGGAG
GTGAATGCTTGTTGACATTTTGTGCGAGAAAGAAAAGCAGGAAAAGTGAG
CTATCAACAAGCTATCATTCACTACACATATGCAAATCGTTTCTCTANNN
NNNNNNNNNNNNNNNNNNNNNNNNNNNNNNNNNNNNNNNNNNNNNNNNNN
NNNNNNGCAAACTGTTGATGCGACTTAAGCGATTTGTTGTGGGTTTTTAC
TGGCCGCAGCTTTCCTTTTATTTTTTTTGCTTGTTTATGTTTGGTTTGGC
GGGTTTTTATGCAAAAAAGCGTAGCATACTTTCAGGCATATGTTGACANN
NNNNNNNNNNNNNNNNNNNNNNNNNNNNNNNNNNNNNNNNNNNNNNNNNN
NNNNNNNNNNNNNNNNNNNNNNNNNNNNNNNNNNNNNNNNNAGCTCCTTT
TGCTGGGCGTGTCGGGCAGCTGGGCTGTCTTTTTTTTTTTGACTGTTGAT
TCAATTATAACCCATATATGAGCGGCTAAAAGGATTTGCAAGGATATAGA
ATGTAAGGGCAGAGCAGGCGGGTAGGGAAGGAGGCGTATACACACATTAT
TAAATAATGCACAACTTTCAGGCTTTCATTGGAGAGCCACACGCCGCTTC
TGAGCTGAGCTGCTCTAATGGTTGCCATAATTCGCTTAGGCCGGCAGGAC
ATGCGAGTCCTTTACTTGAACCAGCCTTTGAACTAATTTGCGCCACAGTG
TGTGTGATTGTGTGTAAGTGTAGTTGTACACTCAGAAAAACAAACGCTCT
GAATAGAAAGTTTTTCCTGCTTTTAGTAATAGTTTTCATAAAAAAAAAAT
TTGTAAAAAGGCGCTCGATAAATTAAAAATCCCAAAATATGGTGTTTTCT
TTTTAGCAATATGTTCTATTATTTAGAAATCCATTTCTAAAAAGAAGAAA
TTCAAACATGAATTTTTACAAAACATCCTCTTTAAAATTCAGAAAGAAAT
TATTAATTTACTGGTTTGCCTTCTATATTGGAACTTAACTGTCGTCATTT
CGATTATTTTTTCTCTGAGTGCATTTCAAAAGCTTAATGCCATTGCCACA
CAGCAGCACATCAAAGTCAGGCAGTGCCAAAGGACTAAGGATTCACGGCT
TCTTGTTGGCGGCAGGGGGAGCTTGGGGGAGATAGCGCCGCAAAATATGC
AAAGCGCAATTTAACAAGGCAATGAAAATGTTTTAATTACCTCTCATATC
CGGCTAAAGTGGACCGGTGACGATGTCAGCTCTCAAGTCATATCCTTAGC
CTTATCCTTTTAATAAGCAGCTCCTTTGCATAACAACAACAGCAACAGCA
GCAAGGAAAACATTAATTAAAATGCAGACAAAAACGCAGCAGGGCCCAAA
GCGGCAAATAAGCGAATTAACAGCAACCAGGACTCTTTGCATAAATGAAA
GGATAATCAGCACACGACAACAACAACAAAATGGCGTGCAATTAACATGG
AAATGATTCTGTTTGACACCGCGTTGCGGACAAAAGACCAAATGGCGTCC
AGTTAAGAATACCGCCAACCCCTCCACCCCCTGCTTAAAAAGGGGTGGCT
TGAAATTAGCCTGGTCTTCGTCCTGTGCAGCAAGTTTGTTTTAAGGACGC
GACAGCTAAGGACAATGCAGCGCATAATTTAATATTGCCCATTAAGCGCG
GCCATTAATGAAAGGACCAAGCAGCAAAGGACTCNNNNNNNNNNNNNNNN
NNNNNNNNNNNNNNNNNNCCACCACCCCTCTGAGGGCGCTTCCATGGCGA
GTAATTAAGTTTATGCGAAGTACAAAATTTAATTTCGTTTGCCACCCTTT
CCTGCAACAGCAGCAACAGCCCCTTGTGGCAGCAATAGCAGCAGCTGGGC
TTGGGGGTTGGTTGGGGGGTCAGTTGGCTTTCATTTTGTGAACGTTTTTC
TTTTTTTGTTTTTAATGCCTTTTGAAGTATTCGCCATTCGACGGGATATG
CTGCCTGTAAGTATCTTAACGGCATCATTTGGCGTCGCTTCGCCCAGGTG
GCAACACACANNNNNNNNNNNNNNNNNNNNNNNNNNNNNNNNNNNNNNAC
CTTGTTTAATGTACAATTTTCTCAGTTTTTTTTGTTGTATTTTTCATAAA
GATGGTATTAGATGTGCGTACTTAGAGGGGGTCGAGCGGGGCTTGGGTTT
ACTTTGCCTGTTTATAATTTTTAATTGGTGTTTGAAGTGTGCTCTTCTTG
AGAGGCGGAGAAACTGTTGCTAAAGTGCCCCATGAAAGAGGGGTTCGGTT
GGAGAGGGCTACTTCTTGGAAAGGTAAATAGGTGCCAAAGCTCTAATAAG
TAGGCGTACTGTATTTCAGGCTGTTAGTATTGCATCAAGTTAAGCAACAT
TTTTCTTAATTCACTATAATTGTTGATTAAAATATCGTATAATGTTTATT
GCTTATAAGTCCGTTCTAAGTAATAGGTTATATCATGCTTTAACTGCAGT
GAAAATCCAACAACAAATATATTTTCGGAGTTTAGGTTACGGAGACATTT
ATACAATATAAACATCAAGCTTATACCATTTTATCTATAACTGTTTCAAT
TTCGCAAATATCGATACAATTGGATTATAAATTGTTATATTCTGCAGTTA
TTGCTTTCAAAATGATATATAATATACACATATAATAGATCAAGTGCAAT
GATTTCATTGGGATCGAATAAGAAACGCAGATTTCGTTAAGCAAATATCA
TATTTAACAAATTACAAGTGGCCCTCTATCTTCTATCTACTATATAGAGA
GTTCTTTTATATTCTATGATGCAAAATAATTTGAACTTCTTCATCATACA
ACTTGTTTAACTATTAATAGAAAAATTAAATTTCCACTTGTACAGTTTCC
TTAGAGTTTTCCCACAGATAAAAGAAAAAAAAACAAACAGCACAGTGCGA
AATTGCTTCTTGTCTGTTTTGTTCGCATCGCTGGCATGTGGCGAATCATA
AATCAATAATTTCCAATAAAGCCAAAGGATTTTCCAGCCNNNNNNNNNNN
NNNNNNNNNNNNNNNNNNNNNNAAGGCGTCGCATATTTTTCAAATTAAAA
ACCCAACAGCAGTGAAAAAAAAGTGCNNNNNNNNNNNNNNNNNNNNNNNN
NNNNNAAAATCATTTCGCAGCGCTGCCTCGCTGCATAATNNNNNNNNNNN
NNNNNNNNNNNNNNNNNNNNNNNNNNTGCCACGCTTTCAGTCTCGCGATG
CGCATAAATTAAGTTAACCCCTNNNNNNNNNNNNNNNNNNNNNNNNGCGT
CTGCCTCATTTTTTTCTCCTGTTCATCTATTTTTTATTTTTTGTTACCGT
TATGTATTTTGTGATTAACTTTCGTTTTGCATGCAACGCTGCGTGCTTCT
TCTTCATTTTTAGCTTATTTTTTGTTTCCAGCCCATATATCTCAACCCTT
TGGCTGCTGTGGGCCTGTGGCCTGCTTGTCTGCGCATAAGTACTANNNNN
NNNNNNNNNNNNNNNNNNNNGGTTCAGCCAAGCTTTATGAATTTTGAGTT
TTTTAAGCGGATATTACGGGTGGTTTTTTGCAAAGACTTATGAACAGGGT
GTCGGTGGAACGAATTGCAATAAGCTTTGAGAGAAACTGGCTGACAGTTT
AATATATATTTAAGCATAATACATATAGTTCATTTGTCGGATTATACTGA
TAAGCTTTGAAATCAATATATTTTCAATAATTTCTACTGCTTACTATTTA
CTATAATATTATTTTGACACACCTTGCAATCAATTTAACGTTGTTCTCTA
GCTAAATTCTTAAATTACAATGCTTTTTAAATATGATTTTTATTTACAGC
TCCCTCTAGGCGGAAACTTCAGTAAGTTTGCTAGAACTGTATTCCTTTAT
TTTTAAACAATTTTAAAAACCCCTCACTTCGATCCTCACCGACAGCTACA
CCCTGTAAAAAGCGCCTGCATCACTTTTTCAACTCTTTTTTTTTTGGCCC
GACCAAATCAACCCAAATTATTCTGCACGAGCACATGCCAAAGTACCCAC
GTTTTTTGCCTTCAATTTTTTTTGTTGATTCCTCTGCCCGCTGCGCGGCC
CTGAAAAGTTTTTAACCCTTGCATAAAAAAAATTACATGAATATTCACTT
GTCAAATACAAAAAATACAAAAAACGAGTATAACATTTATGCGCCCGTCT
GGGGTAAGTTTCAAACTTGATTTTCGAAATCCCAAAAAAAATGCAAATTA
AAGTGAAATAAAAAGCAGAACTTCTGGAGAACCCTTTAAAAAAGGGTTGT
GCACAGCCGCAGGACTCGAGCCGTTGTCTGGGTAACAAAAAATAAAAAAA
TCAGGGGGGTGCGCGTGTGTCGTGTGTCCTGCCAGGCACAGTCTCACTAT
TTTTTTTTAATATTTAATTTTTTTGTTCGTTTTCGTGCCGTATGCAAATC
CAGCCGGCAGTTGAAAAAAAAAGAATAGAAAAAAATAAACTACACCCCAT
AGACAGACAGACAGATCAATGTTGTTGAGCTGGAGATTTTGAAAAGGGTT
TTCGGTTGCGCTTATTGACTTGCCTGCAGTTTTTCCACATTTTCCATTAT
CCATTTGCATTTTTGCATATGGACCCGTAATCCATGTTTACGAGGCCGCA
CATGGCGCAAGATCAGCGCAAGTAATTTGCGCAAAGGATGCGCGTCTGGC
ACACGTCCTGGCTGTGGCTAAATATTTTGGCCTTTGTTCGCCTGCCGGCA
ACGGAAATTAGTTTTCNNNNNNNNNNNNNNNNNNNNNNNNNNNNNNNNNN
NNNACCCGTCTCATCTCGGTCATTGGGCGTCTCATTTACGCCTATTAACA
TTTTTGACAGCTGCGCCAAAGGTAAAACGCTTGCGCCTCAAAGGCNNNNN
NNNNNNNNNNNNNNNNNNNNNNNNNNNTCAGCAGAGCTTCTGCTGCTGAC
AGCTGCCCAATGGCGCCCATATCCTGCGGCGCAGCTCGATCCAAAGCACC
CTCCCTCCTCCAACCAAATAGAGTCCTCGGTTAAATGCCTTGGGCAAACA
TTGGACTCTGGTCAAACTGTCGGTGCAGACACATGTCTAAACACAGCAGC
ACAGGACATTGCAGTTTACACACGAACTCCACAGGCTGCCCCGCTGACCT
TTCGATTTGTTTTTGCACAACAAATCAGGTTACTTCCGTGCCACATACAC
ACACACATGTGGCAAATATTGACAGAGGCACACACACGTGCACAGCAGGT
AGACAAAGCCAAAAAAAAAAAAAAATCACAACAAAATCGAACAAAGACTG
GTTGACAGTAGTTGTTGAACTACTAGAAGATGTCCTGTATATAGAAAAAA
TTAAATATACATAATTATTAATTATAGGTTCTATATTACACGTATTTCAA
ACTCGTTATACTTATTTTAGACCCATGACAATAAGTGATCATGATAAGAG
AATTTTGAAAACTGTGGCGTAGTTTGTTATCAATAAATTGTTATTCAATA
AAAAATGTATAACTATTTTAATTATGTTGAATATGTTACTTGAATATTTC
AGGTAGTTTTCCACACCCTATCTTCTTTCGTTCACCCTTAAGGGGTATAT
AAAGAACCATAGCATACTTATAAGGGTACCTTAGAGCTGGCAATCCCAGA
TGCAGACGTGGCTTATCGGCAATTACGAGCTGAGATCTGGACACAAGAGC
AAAGAAAGAGTTGTCTGTTTGCAACAGATTTGAATGGGGTTTATCAGCCA
TCGATGATCACACAAGACAATGGAATGTGGCAGGCACTGTTGTGTATAAG
GGACATGTGCTCTGTCAGCAACTATTCAGCAAAACTATTCAAAAATGCGC
AGACACGTCTTTCACTCAATCTTTCGCATGATTCGGTCTTCTTTCATCAA
GTGTCTGGCTTTCAACATAATTTATATTTCGTCGTTTTCGTGGCTCATTT
GCGTAGCAAATTTGCTTTCATAGGATTCCTGATGAAGGGTCCTTCGTGTT
TGCTGACTTTTGGTCACATTTTTTTAATTTTTAAATTTCTTTTTTTGCAT
TTTCTCCTTTTTTTTGTCTAATTTCATTTAGGTTTTTTTGGACGCGTGGC
GACCCTGTAATTGACGGTGACTTTTCATTAGGCAACCGGGCAAGGATTCT
AAAGGATGCGCAGCAGCAAATGTAAAAAAATTGTTGAGAGCTACCCTTAA
ATTAAAAAGTCGTTGAAAAAAAGTGGAAAAAGAAAGCTGCGTGTGCCTCA
AGTTTTTTTCCTCAGTTGCTATCTTTTGTGTGTGGGTCTCTCGACCAGGG
ACGGAAGCGCGCGTCAGACTCATTTTTTTGATTTTTTTTTTTGTCTCTTA
TCCTGGTCTTCATTGCCAGCGGCCTATTTGAGACATGCAACAGTATGGGA
GCAGAGTAAAAAAAAAATCGATGAAATAATTTCTATTTAAGCAGCTGGTG
AAAAGGTTGAGAAGCATGAAACAGCTTCAAATTAGCCAAGAGCAAGAGTT
GGGCTAGCACAAAAAATAAAAGTGAATAAAGTTAGCAGATAGATGGATAA
GTGGCAAAAGTAAGCAGGAAAAGTATTTCAACTATTTTTCATGTATGCAA
TTTTAATTAGAGGCAAAGACTTCACAACTTGAAACTACAAAGTTGTTGAG
CTAATCGTTACGTAATCTTTTTTCTTTTTTGTTGAACTGTTTTTTTGGTA
GCACACCCTTTAAAGGCAACTTGACTTCAATTAGAACCCGTTGAGCAGCG
TTGAAAAAAATTGTGTTGGCATAGAAAAAAACTGACACCCTCAAAGAGAA
AAAAACTTAGGCTCAGATGTCTCGACATAGACACCGGGCAACCCTAACGC
GCTTTTTTCCGCACTTAAATATAAAATTACACTATCAACATTAAGTTTAA
TACCCGCAAGTGTGGGGCGGGGGGTGGTAGGGGTTGACAAAAGCAAAGCA
ACTTTCTTTAAAAGAAAAACGTTTTAAGTGCTGAACCCACACATACAATG
AAAGTGGCCAGGGTTGTCGTGCTGCCAGCGACGGAGGGAAAACAGAAAAA
AAATCCAAAATGTGCCACCCTTCGAAACAAAAAAAAGGGGCAGGGGCGGA
AGGAGGCAGCGGCGCAAAAAATTTCTCTAGCTATTAAAAAATGTAAAAGC
GAAAACAAGGAAAATCGCGCGTGCAAAGCAAAAGTAGAAAATTTGAATAG
CGACGACAGCGACGCCAGCAGCGATGTCGGCGTCAACGTCAGAAATAATG
TGGAAAATTTGTTGCTGTGTTGCCCTTCTGCGGGCATAGCCCCCTTAGCC
CCCACCACCCCCTCAGCAGAGCTCAACTCAGCTCATTTGCAAAGGGTGAA
TGGAAATTAAGAGAAATGAGAAAATGANNNNNNNNNNNNNNNNNNNNNNN
NNNNNNNNNNNNNNNNNNNNNNNNNNNNNNNNNNNATATCACCGCGGCAA
AGGATAACGCGTCCTCTGATGAATTAAAGCGTTGGGGATGAAAAATAACA
GCGCCACCCTGGGTAATTTTTTTTTAAATTGCACTGAGAAAAATTGTCGA
TAACTTAATTTGATTTTGATGTATGCGATAACTTATATTCCACATTTTAG
GTCTGTTGCTGTTGTAGTCTCTGAGATCTGCTTGATATTACAGATATGTC
TAGATCGACTCGTCTGTTGCTGCTTACTGAAAGGTTAATATCTTGCATAA
CTGTTGAAAGGCCGAAGTCATTGTGCAGTGTACTATTGCTGACATCTATT
CTAATTATTAATTAATCAAGGAATTTATATTTATTTTAACAGACCTTCTT
CTTGGAAATCTATTTATTTATTAATTTTAACTAAAAAATACAAAAAGTAA
TAGATAAATGAAATTAAAAATCAAATTTTAAGTGTACATTTAAAAAGTTT
GAAATATTTATAGGATTGCAGGTTGATTTATGTGCTCAGTGTAGTTGCTT
TCTTACAAACTCTCACATATAGAAAGAAGCGCACACTTTTTTACATGCCA
GTTCAATTTCCTCATCAAACATGCTTTTAATTTTAAGAGCGCACGTCGAG
GACATGCACAGCGCTACCTCCACTCCCTTCTACCCCTACCACACACCCCA
CCCCACCCCCTGCCAGTATAGACTCTCCACTTGGCAACGATGAGGAAGAA
GAAGAAAGACAGCGTCGCCAAAAGCAAAAGCTCATATCAGAAGCCCTTTC
