# Supplementary material for: SMCis: An Effective Algorithm for Discovery of Cis-Regulatory Modules
Source: PLoS One. 2016 Sep 16;11(9):e0162968. doi: 10.1371/journal.pone.0162968 (PMC5026350; doi:10.1371/journal.pone.0162968)
Supplement: S1 Datasets — (ZIP) [file pone.0162968.s001.zip › dataset/Drosophila/Masked/dmel_btd.fa.masked]

>X:9568219,9608218
AGGAAATTATTCACCCGCGTCTCTATGTACACGCCCAGCTTGGTGGTGGG
CAGGCGTTTCGCATTGAACTTGTTCTCCTTCCGCTTTGAGTTCTTCTTTT
TCAGGCAGTTATCGCACACGAAGCCACCGGGCCAGATAGAATCCAGCCAG
AGTACGCAGATTTGGTGCTGTTTGCGTCCGCACTCCTGGCAATTGACAAA
CGGCTCCAGTTCGAGGTGATCGTTCTTCATCTCCTTGAACTGATCCTTTT
TGATTTGGCTGGATAAGAGAATGGTAAAGGGTTTTGCATCATTCATAATC
TTATTCAGCTTACTAATCTATTGAAACTCATTTATGAAGCCCGCTTTGAA
TATCATCTTCTTCAATTAAAACCAGGCTTGAATGTTTACAAAATATTAAA
ACGAAATTCAAATATATTGTGGTATATTTCTCATGAAGCTTAAGTATGGA
TTGGTTTACTCAGGAGCAAGTTTTAAGAACTTGTGCATCTGCGAACCTAC
AATTGTACTCATCAATACTATGATACTGTAATATTAATTATCTTATGTAT
CAACTATAATCCCGTTCCCTTTCTTATATGATACAAATCTAAAAATTGTA
TGTATATTCATTGGGTTTGTATACTCACGTTTGCGATTGCAGTGGATCGT
CGCCCAGTGTGACCGTATCGCCCTGGATGTCGTTAAAGCACTTTTGGCAG
TAGGTGTATCTATTTGAGGCGACACCGTATTCCTTTAGACTGTTGATTTT
TGTTCGATTGTTCGATTGCGTTTGTTTTTATTTTGTTTTTTGTTTACGAT
TTTAGTTCATTTATGGACGAATTTTGAAGATGGCAGCCAAAAAGGGAACA
CAACAACACAGGCGTGTGTACAGGTGTATGGGTGTACAGGTGTTCGGATG
TACGAATGTAAAGGTGTGCGTGCAAGCGAGATGGTTATATGCATTTAGTC
AATTGCGAGAGTGTGTGGGTGGTTTGATTTTTTTTTCGTTTGTCCATGTT
TTTGTTGTNNNNNNNNNNNNNNNNNNNNNNNNNNNNNNGAGATTTACAAT
TTAATAAAGACACGCAATAATACAGTTATGAGGTGACACATATTAACAGG
TATTGTATTATTATTTTTTGTTTTTGTTTTGCAGTTGTCGCCGGGGGNNN
NNNNNNNNNNNNNNNNNNNNNNNNNNNNNNNNNNNNNNNNNNNNNNNNNN
NGTGATTGATTTGGATTAGCATTTTTGTCACATTAATACAACATTTAGGG
GGTACAATCAATATAAATATATAAGCTCTAATATCCCACAAGTATTACGA
TTATTAATTACAATAGACAAATCGGGATATATTCTAAGCAATTCACACGA
TCTGTTTTACAACATTTTTTTTGTTTATGTACACACAACTACTTTTGAAT
TCTTAATGTATCAATATCTATGAGATTGTTTTACTTCTATAAGATTGGAT
CTCTCTTGAGTTCTTTGTATTTGGACTTTAAAACAGATCTTGCATTTTAA
ATACCAGGAGATAAAATATCCCAAAAACGGTTTTCCAAGTTCAAAACTAC
TTATGGTAGTCTCGGGATATTTAAACTCATTAATAGATTCATGATCAGAT
TTCTTAGATTCCTATAAGGTTTTAAATTCCCTGTTTTTGTTTCGTTTGGC
TCGGTTCCGACTATTCGAAATTTGTGGAATGTTATGGATTGAATCCAAAA
TATTTAATGGCCATGTAGGAGAGATCGGGAAATGCAAAAAGTCTCAGCAA
AAGCGGCGATTTCAAGGGATAATAAAAGTATGTATAAGAGTATATATCTA
AAGATAATACAAATTTTCTTGTGCATCGTGATTTTATCTAATTTAACACA
GAAACATTTGCATTAAATCACACACACATAGAAAACACAGTAGAGAAAGA
AGGGATACATAGGGTGATTAAGGATCAGGAATCAAAAATCCATCAAATTA
GTGCACAAAACTGACTTTTTATACGGTAAAGATACTAAAAGATGCCATCG
AACATCGAGCAAGCGGTTCATAACTAAATCACAGGACCTGTTGTTCTGGC
TTTATAATTTTTTACACAATTTCAATACGAGAAGAGCCTGAATGAATTCG
TTTGAAAAAGGCCGAAACAGTCCTCTGATTTTTCAATACTTTGAAGGACT
CGCTGAATGGGAACATTCATAAACGAGCAAGCGGTTTAACTAAATTACAT
TTTACATCAAACAGAGAAACAGAAACGAAACGGAGCCAAGCAAAAAGATC
CTCGACTGGGGAATATATGTGGGTCTCGAATGAAGGATCATCGGATCGTA
TCGATTCGAATCAGATCAACACATACCTGTTCTGGTAGCTGTAGTACTTG
GCATCCCGCGGAATCGTGCAGAGCTGCTTGCCGTAGCAGCATAGCACCTG
TGGATTGAATGTGTACTTCCTGCCGCAGCAATATCCCAGTGCCTGCATCA
CAGGATCAATCTCCGCCTCAAAGACTTCGGAAAGCTAATGGATGGATAGA
TGGAAAAGATACATAAGATACATATTACTTTTGATACCTTTGGGGATCTT
GTCTTATGCCAGCGCTCCTACCTTTGTGCAATAGCGATAGACCCGCGATG
TTTTGCGATTATACAGCCAGGCATTGTCGAACATCAGCCAAACGTCGTCC
ACATATTCCCAGGGATCACTGTACTTTCCATTCTGGATGTTGGTGCGTAT
AGTGCCCAGGTCCATGGGCTTCTTAACGATTTCAAAGTAATCAGGTATGC
CCAGCGCCTGGGGATCAACTGGGTAGCGAAAGGGCACGGATTCGGGCTCC
TGCCTGTAGAGCTTCTCTAGCGTTGGCAGGAGAGCGGTGCGCAGTTCCTC
GGGATTGAATTCTGTATAAAAAAGAGTAAGAGAATATTAAAATCAAAAAT
TCCTTGCACTGCGAAAAACTTGTACTTACGGCACTTCTTTTTCTTGTCAC
CTGCATTGGGTGCCAGTGGCTCCGGTACGAGTGGTTTCGTCTCCGTCTTG
GGTTTTATGTCCACAGCACCGCCTGTCGCTCCGCCATCGTGCGCACCATT
TATGTTATCCTTACCGCCGCCAACACCACTGCCGCCGCCACCTTCGCCAT
GATGCTCTCCGGCTGTCGATCCTCCAGCCTCGTCCACATCCATGGCCTCC
GTTTTGATCTTTACCTCGCCATCGAGTCCATCCTCCGTCTTGATCTCCAT
TTTGATCATGCTTGTTCCGTCGTTGTTCACATTCTTGCCCTTGCCACCAC
CCGTCGAGCAATCCATCTGCGAGCTATCGTTATTTCCGCCACAGCTGTCA
TCCATAAACTCCTTCTTGATATCATCATCTTGCTTAATGGAGTCCAGTTT
GCCCTTGGAGGCCATACCGCCGGCATTTCCACTGCCACCACTGCCGTTCG
TATTCTCGCCGGATGGCGAGGGCGTCTCATCGTCGTTGTCTCGCGCCGCA
GCCTCCAGGGCAGCCATCTGTGAGGAGAGACTGCTGGAGCTGCTCATCAT
GCGACTGCTCGAGGATGTCGATGTGGTGGTCGTTGCTCCCGTTCCGCCTC
CTGCCGTTCCTCCAGACATGAGGAGCAGTGGATTGCTAGCGGGCGTAGTG
GATGATCCGCCTCCTGCATTGNNNNNNNNNNNNNNNNNNNNNNNGCTGCT
GGTGGCCATCGTGGCCGATGTAGGAGTCGATACCGAGCTGAGTGGTGTAC
CCGAGCCCGCCGAGGAAGATGATGACGTGGAACTTGCACCCNNNNNNNNN
NNNNNNNNNNNNNNNNNNNNNNNNNNNNNNNNNNNNNNNNNNNNNNNNNN
NNNNNNNNNNNNNNNNNNNNNNNNNNNNAATCCGGAGGCACTTGTCGCCG
GCACTGGGGAAGCGGGTATGTAAGGAGGCGTACCCGGCCGATTGCTCAGC
GGCTGTTGCATTAGACTGCTCACCGAGGGCGGGTTNNNNNNNNNNNNNNN
NNNNNNNNNNNNNNNNNNNNNNNNNNNNNNNNNNNNNNNNNNNNNNNNNN
NNNNNNNNNNNNNNNNNNNNNNNNNNNNNNNNNNNNNNNNNNNNNNNNNN
NNNNNNNNNNNNNNNNNNNNNNNNNNNNNNNNNNNNNNNNNNNNNNNNNN
NNNNNNNNNNNNNNNNNNNNNNNNNNNNNNNNNNNNNNNNNNNNNNNNNN
NNNNNNNNNNNNNNNNNNNNNNNNNNNNNNNNNNNNNNNNNNNNNNNNNN
NNNNNNNNNNNNNNNNNNNNNNNNNNNNNNNNNNNNNNNNNNNNNNNNNN
NNNNNNNNNNNNNNNNNNNNNNNNNNNNNNNNNNNNNNNNNNNNNNNNNN
NNNNNNNNNNNNNNNNNNNNNNNNNNNNNNNNNNNNNNNNNNNNNNNNNN
NNNNNNNNNNNNNNNNNNNNNNNNNNNNNNNNNNNNNNNNNNNNNNNNNN
NNNNNNNNNNNNNNNNNNNNNNNNNNNNNNNNNNNNNNNNNNNNNNNNNN
NNNNNNNAGGCGAGAGCGCGGGATTGACCACCATGCCACCGGGACTGGGT
CCTGGTGGACCGACCAGCATTTTGCCGGCTCCAGACCCTGGCGGTNNNNN
NNNNNNNNNNNNNNNNNNNNNNNNNNNNNNNNNNNNNNNNNNNNNNNNNN
NNNNNNNNNNNNNNNNNNNNNNNNNNNNNNNNNNNNNNNNNNNNNNNNNN
NNNNNNNNNNNNNNNNNNNNNNNNNNNNNNNNNNNNNNNNNNNNNNNNNN
NNNNNNNNNNNNNNNNNNNNNNNNNNNNNNNNNNNNNNNNNNNNNNNNNN
NNNNNNNNNNNNNNNNNNNNNNNNNNNNNNNNNNNNNNNNNNNNNNNNNN
NNNNNNNNNNNNNNNNNNNNNNNNNNNNNNNNNNNNNNNNNNNNNNNNNN
NNNNNNNNNNNNNNNNNNNNNNNNNNNNNNNNNNNNNNNNNNNNNNNNNN
NNNNNNNNNNNNNNNNNNNNNNNNNNNNNNNNNNNNNNNNNNNNNNNNNN
NNNNNNNNNNNNNNNNNNNNNNCCTTTTGAATCTTGTAGATCTTCTCGGC
CAGCAGGTGATAGTACTCCGATCTGGACTTGGCCATTTCGTACATGTCCT
TCTCGACCTTTTCCGCGTATGAAACGAGATTATGCATCCGTTTGTCCTGC
ATGGTCGTAGGATCCGAGGTGGGGAAGATGGCCTGCACCAGTTTGTGGAC
GAGGTGGTTGCGCAGATCGGCGGTCACCGATTCCCGCCAGTCTTTCTCGT
TGTCGCCCGGAGGTCCAGTGTTTCCGCCATTGCCACCGCCGGCACCTCCA
GCTACACCGCCTGCATTCTGGTTGGGATTGCCCGCATTACCACTGCCCGT
GGTATCGGCTGGCATCAGGACACTGGAACCGGCTGCCACTTGACCACCAC
TCGCCCCGGCGCCCGCTGATGCACCGCCCGCTCCTACGCCATGGCTCTGC
GGATGCACTTGGGCCACCTTCAGTTGCTGCTTATCGTTGGCTCCCACGGC
TCCGCCGGCAGCTGCACCACCGAAATTGGTATTGCCAAAGCCACCGACGT
TGACAGAGAGTGGTGCTGGAATGTTGCCACCCAGCTGGGCGGGATTGGNN
NNNNNNNNNNNNNNNNNNNNNNNNNNNNNNNNNNNNNNNNNNNNNNNNNN
NNNNNNNNNNNNNNNNNNNNNNNNNNNNNNNNNNNNNNNNNNNNNNNNNN
NNNNNNNNNNNNNNNNNAGGCTGTTAACATCGTTCGGCAGAACATTTGGT
CCACTTGGGCCGCCGGGACCACCTGGTCCCAGTACCCTGACGGCCGGCTG
AGCGCCTTGAATGCGAATCACAGGAGGCAAACCNNNNNNNNNNNNNNNNN
NNNNNNNNNNNNNNNNNNNNNNNNNNNNNNNNNNNNNNNNNNNNNNNNNN
NNNNNNNNNNNNNNNNNNNNNNNNNNNNNNNNNNNNNNNNNNNNNNNNNN
NNNNNNGGTCAATTGTTGCACCATATCCGCAGGCGTTTTCGGCGCACCCG
GTGCACCGCCCGCTCCCTGTTGCTGGGGAAGAACTATGGCAGTATTTTGG
CCACCTCCCGGTGCAACCTGCTGTCCTTGCTTGCCATCCACTACCAGACC
CGTCAGATTGGNNNNNNNNNNNNNNNNNNNNNNNNNNNNNNNNNNNNNNN
NNNNNNNNNNNNNNNNNNNNNNNNNNNNNNNNCCACCACCCGCTCCGCCG
CCACCTGGTGGCGCACCTCCAATTCCTGCCGGTCCGCCTCCTGGCGGCAC
ATTCGCATTTTGAAAAACCGAATGATTCTGCCGGAAGGGATAGCAAATGA
CGCAGCCACTGTTCTGGCACGTTTTATAATGCAACAGAATTTGGCGCGAA
GAGGCACAATGCTGCATGGTGCAGTCCTTGCTCTGTTTGCAAGTGCCCAT
GTGGGCCAGCACGGATTTCATCGCCTTGCAGTAGTTAACGTTGCACACTT
CCCTGTTCGGATTCAGGTTCTCCCTGCGATTGCATTTGTGTGCATGGAGG
AGCAGCATCAGTTGCTGCTGGATCTGTCGCTTACGGTCGTCGGGCACATC
GCGATTGGCGCCACCAGGGCCGCTAGATTGTACGGCACCACCGGCTCCGC
CGCCTGCCACTGCCGGCACGCCAGCCACGGTTCCTGCATTGGCCACAACG
CCTGCTCCTCCGATTCCGACTCCNNNNNNNNNNNNNNNNNNNNNNNNNNN
NNNNNNNNNNNNNNNNNNNNNNNNNNNNNNGCCGGGATGACCGAGCAGCT
GGTTTGGTTGCGGAGGACGCGGGCCCATGGCTCCGGTTNNNNNNNNNNNN
NNNNNNNNNNNNNNNNNAGGATTCCCGCTTACCAGCTGCCCCGCGGGCCC
TGATCCATCGCCGCCGAGTGTGGACATGGGCACCACTGTGCCAACGGGCC
GATTACCCTGCGGCATGCCCGGTACGACGCCACCTCTTTGGGCCATCTGC
TGGGCGAGAAGTNNNNNNNNNNNNNNNNNNNNNNNNNNNNNAGGATTGTT
ACCACCGCCTGGGCCACCATACTGACCCACTCCGTAGGGCAGACTGTTGA
GTTGAGCTGCAAACGGACGGAAATCTTACATCAGCCATCGATTCAATTCC
ATGCTGGAAATACACTAGATCTGGCACTAGAAACTCACTCATTTGCATGT
TCGGATTCTGCATGCGTGGTCCTCCGCCACCAGGCCCGTTTCCTGGCCCA
CCAGCTCCTCCAGAGGCACCCATGAGATGCGGGCCACGAAGCATATGCTG
TTGCCCCACCATGCGTCCCATCATTGGGCCGTTCTGCATATGCATGCCTT
GGTTTGCGGCAACGGCTCNNNNNNNNNNNNNNNNNNNNNNNNNNNNNNNN
NNNNNNNNNNNTCCGGGTACTGAAACGGAATTGATCATCCCACCGCCGCC
GCCGCCAGGCTGCTGCTTAAGATGATTAACCATGCCGCCCATGCCGCCGC
CAACGCTGTTGGTCAGCACCATGTTTCCCAGATTGCCCTGCGCAATGGTG
TTCATGCCTGCGAAAGATATAACATAATTTGGGTTTTCAGATAATTGTTG
CTATATTCATTTGGTTGCATTGGCTAGGATAACTTGGATATCCAATTACA
AGGAAGAACGATTAATCACCTGGTATGGCGTTCATGCCATTGTTGCCATT
ATTCGATATTGACATGGGCATTGAGTTGACCATACCCATCTGAGTGCCCA
CCACCTGCTGCATGCCGCCCTGGTTGGGTGACTGCAGGTTGGGCGACTTG
CTGCCCAGCTGCTGCATGCCGGGCACCACCATGGCGCCCTTCTGGCCNNN
NNNNNNNNNNNNNNNNNNNNNNNNNNNNNNNNNNNNNNNNNNNNNNNNNN
NNNNNNNNNNNNNNNNNNANNNNNNNNNNNNNNNNNNNNNNNNNNNNNNN
NNNNNNNNNNNNNNNNNNNNNNNNNNNNNCATCTGGGAAGGCACAACGCC
GACGCCAACAACACCGCCGACACCCACATTCACTCCAACACCGACTCCGC
CTGTGCCAGAGCCGGGTCCTTGGGCTGCCGGCTTGTTGGGTCCGCCACCG
GGATTTGGGCCGGATGTGGGATTTGTGGTTACACCGGAGGCGCCGCCACC
TCCATTGCCACCGCCTGCTCCGCCGGTCAGCTGATCCGACCAGCCACTAT
TCGAGGACACCAGCTCATCGGGCAGGTTCTCCTCCAGAAAGTAAGAGATA
TCCGCTGGAGGAAGATACAACCAAATTGTTTTTAGCAAGGAATTTTCTTA
AAAAAAAAAATAGTTGGATAGAATTAATTGCTTTTTCAATTCCGTAAGGA
ATTTATTAAAAATTATGAAATAACTGGAGAATACAAGTTTGATAAACTAA
AACTAAAAGTTATTNNNNNNNNNNNNNNNNNNNTGAGAAATCGAATATTC
TGGTTTCGGTACTCACTTGGATCCATTTTAACCCGCTTTTGGGGCGGTTC
GTCTAAGTGATCGGCCATCATATAGAGTTAGTTTGATTCTTTCGATTCGG
AAAAAAACAGAAACGCAGACGAAAAACGTTCGAAAAATCTGAGTAGTATT
GTTTCTATTAGTTTATAAAGTTTTTCTGATTTTTCGCTTTTTTTTTTCAC
TAACTCTCCAATGATCCGTCTATGTTGGAGTTCGAGTGTGTTCTGATATT
TTCGTTATTGGAACTTGTCAAATCTTCTTTCAGAAATTATTTGTCGCCTA
GCACTTTGACAATTGTTGCACAGGTTGTTTGTTTGGTTAAGTGTTTAGTG
TTTTAAGTTGTAGATTTCTTGATTAGTTTGGACACTTTGCANNNNNNNNN
NNNNNNNNNNNNNNNNNNNNAAGAGGCACTCAAAAGGCGTGGCTGGCGAG
GATTGGGATTTGGTTTTGGTATTGGTGTTTTGGGATCTTGTAATCGATGA
TGTTGGCGATGCTTGCACTTAATGATGATATTAACGCTGCTGCTCCGCTT
TTTATTGCTAAGGATGTGGCTTCNNNNNNNNNNNNNNNNNNNNNNNNNNN
NNNNNATTTAGATAATTCCTTTGCTAATTGCCGCTGCAACGACAGCAACA
ACGTAGCCGGCGCTATCGTCACCGCAACGTCAACGGATGGAGCTGACCAC
CACCACGTCGTCGGACCTGTGCCCGCTGATCCTTCTGNNNNNNNNNNNNN
NNNNNNNNNNNNNNNNNNNNNNNNNNNNNNNNNNNNNNNNNNNGATCCTG
GAGGATCGCGCAGCCACCACCGCCTTCTCGTTGCGGCGCCGTTGAGATCG
TTGTCGCCGCCACTGGCGCTTTGGCCAGCAGACAACTTTNNNNNNNNNNN
NNNNNNNNNNNNNNNNNNNNNNNNTTGATGCTTGTTCTTATCCTGCGTCC
GCTTGACCAGTACCTCTTCTTCTTCTTCGACTTCGGCCCTGCGCTTTTNN
NNNNNNNNNNNNNNNNNNNNNNNNNNNNNNNNNNNNNNNNNNNNNNNNNN
NNNNNNNNNNNNNNNNNNNNNNNNNNNNNNNNNNNNNNNNNNNNNNNNNN
NNNNNNNNNNNNNACAGCAGCAGACACACGCGTGCATTTTGTGTTGTTGG
GCCCCAAAAACACCAAAAGTTGACCTTGGCTGGGCGGCTCTTGTTANNNN
NNNNNNNNNNNNNNNNNNNNNNNNGCCTGCCTGCCTCCACTGAGCGAAAA
AGAACGGTTCTTGGTTTGGCTCTCTCCTCTTTCTCTTCCTTTTCTTTCCG
CCTTTTTCTCCGCTATCTTACATATTTTATGTGATTTGTTTTTGGCGGCT
TTTTGTTACACAGGANNNNNNNNNNNNNNNNNNNNNNNNNNNNNNNNNNN
NNNNNNNNNGCTTGTGTTTAATTTTGATTGCACTTGATTCGGTTATCGTT
TACAATTAATAAGGAAAAAAAAGCAATTCACANNNNNNNNNNNNNNNNNN
NNNNNNNNNNNNNNNNNNNNNNNNNNNNNNNNNNNNNNNNNNNNNNNNNN
NNNNNNNNNNNNNNNNNNNNNNNNNNNNNNNNNNCCGACGTTTGCCGCTC
TAGCATTACACATTAACTGCAAACGCACAAGAAGAATAATACACAGCCTA
TTAGATTATGTTGAATGGACGAACACAAATCGAAAGCAANNNNNNNNNNN
NNNNNNNNNNNNNNNNNNNNNNNNNGCCGCGCGCGAGTGGACAGCGAAAC
CGAGGGGAAAATGGAAACAAAACGAAACTAAAATGCGACGAGACGTGCCG
AAGACGGGGCGAAAAGGGAAGAACAACGAGAACAGTACCGAGAATTCTCT
CGGTCTCGTTGCACTCATCTGTGTGCCGCTTGACGACCANNNNNNNNNNN
NNNNNNNNNTGTCTGTTCTTGCCTCGCAATTTTATTCGCCAATACTACCA
GCGCTGTACTCGTTATTTTACTCGCAGACGTGTGTGTTGGCCTCTCGCTC
TTTTGGCGCACACCACGAAAATGAAAATAATAATTTCATTTTGCCGCCAG
TCCCCTAAAAAATATGGAAAACAAGTGCCGTCGTTGGCAAAAATATACTT
TGAAACATGCTTAACATTTTTATGACAAATACATTTTTGGAAAAAAAATT
TCACACCTTTACAGGTAATAAAAGTCAGAGCACTGCTTAAAAAAATTAAT
TGAAGTATCAGCCAGTTGCGGCTGTAGTCTATAGTCTAGTTTATAAATTA
AATGGCCGAAAAAGTGGCCGTATTTTGGTTTTGCTTCCGCATTCGAGCGG
CCATCATATGAAATTCAATTTGTTGGGGCGGCGAGTGGCGAGTGGGGTGC
GAGCGGGATGACACTAGAGTGCAGTGGGGCTGGCTGACAAAAGCTTTCAC
ACACTCACGCACGCACACATTTGGGGTTTGGGGCGCGCGTACAGAATTCT
CACAGCGACGCCAACGCCGTTTTCACCACACAGTTACACACACGCACACT
TCGAAAACAGCGAGTTCGTGCAAGAGCGAGCACGAGTCCGAGAGAGAAAG
CATGCGATGGTATTAGTGCCAAGCGGCATTAGTGTGCAATATACACACGA
CGGTAAACGGCAACGAGTGCGAGGAGCATTGGAAAAAGAAAGAAAAACAG
ACGACAGAAATATATTCCATTTTNNNNNNNNNNNNNNNNNNNNNNNNNNN
NNNNNNNNNNNNNNNACGTCGTTTCAAAGTTTCTATTGCAGAAATTTTTT
GTGTTGTCTCCGCCAGAGCGTTTTTCATTTTTCCCGGCCCACACAAAAAT
CGCAAAAATATTTGGCGAAAATACGAAATTCAAGAAAATGCCGTAGAAAA
TTTGAAAAAAATTTCAGCCCGATTTTGGCCGGTATTTTTATTTTTCCACC
GTCACCGATTGCCACGCACTAAATTTCTAACTATACTTTGCAATTTTGCC
GAATTTCGGTTTTATACCATATATTTTTCACATTTTCCGGCGATTTTATA
AAAATCCCACAAACTTTTTCGCAACACTAAAACAAAAAAATTTCAGTCCG
CTTGTGTTAATCGTTCTCCGAGCCAAAAATGTTTTTGCTTCAGTGTGACC
GCGGCTAGCCGTTCAAATACACCACCGAGCTCGGAAATACACTAAAATTG
ACTGTTTAACACAACACGCGAGTGGGCTCTCGTCGCTCTCGCGTGCTGTT
TGGCCGCTGTTGTCGTACTGTTACGACCCGAAATCCATATAAATGCCTTT
GCTAGCAGTCTGTTGGCCCCGTAACAGCTGTTAACCGCTGTCGGAACACT
GTTTTGCTCTAGTCCCTCGCTCTCTGCGTCGGCGAGACCGCTCACGCCAT
GCGCTCCCAAAGAGCCGATACGCACACACGCGCACACATATGGCGCGCCA
GATAACGAAGCAGCGAGTCCAGAGATGACCACATGATGACGGTGACACAT
TCGCCGATACTTTTATGCGGTCACTTGAAAATGTGCACAAAGAAGTTTTG
TAAGAAACATCATTGGTTGGAGACCAACATCATTATGAAATGAATATTCT
TTGCAGCGTTTTTGAGATCAAATAGGTATTCCAAAAAGATGTTTAATATG
AATTAATAAATCAACATCTTGAATGAGTGCAGTTGTTTAGAATTTTTTGT
TTAAAAAAGTATTTGTAGACATTAATTTTGAAAACGTTTGTCCATCGTAA
AAATCTAGTTTAAAGTTCTTCAAAGGAAAAACGATATTTACAGAGGATCA
CGTAAGTAATCGAGTCATTGGATTTGCGCATCTCTGGTGGGTTCAGTGTT
AGCGTGTTTTCCGTTCGCTCTTGCCGTGAGAGACAAAGAGAACGTGTGAG
AGAGAGGCAAGCCGAAAAATCAGCCGCCGAAGGATACACTATCGTCGTCC
TTGTCCGACGAACCGGTGGTCATGCAAACAACGCACAGAACAAATTAATT
TTCAAATTGTTCAATAAATGTCCCACTTGCTTCTGTTGTTCCCCCCTTTC
CGCTAGCGGAATTTTTTATATTCTTTTGGGGGCGCTCTTTCGTTGACTTT
TCGAGCACTTTTTCGATTTTCGCGCGCTGTCGAACGGCAGCGTATTTATT
TACAATTTTTTTTGTTAGCGGCCGCCGTTGTTTGTTGCAGATACACAGCG
CACACATATAAGCTTGCACACTGATGCACACACACCGACACGTTGTCACC
GAAATGAACGGGACGGCCATATGACTGGCTGGCGCTCGGTATGTGGGTGC
AAGCGAGATACCGCGATCAAGACTCGAACGAGACGGGTCAGCGAGTGATA
CCGATTCTCTCTCTTTTGCGATTGGGAATAATGCCCGACTTTTTACACTA
CATGCGTTGGATCTGGTTATTTAATTATGCCATTTTTCTCAGTATATCGG
CAATTGGTTGCATTAATTTTGCCGCAAAGTAAGGAACACAAACCGATAGT
TAAGATCCAACGTCCCTGCTGCGCCTCGCGTGCACAATTTGCGCCAATTT
CCCCCCTTTTCCAGTTTTTTTCAACCCAGCACCGCTCGTCTCTTCCTCTT
CTTAACGTTAGCATTCGTACGAGGAACAGTGCTGTCATTGTGGCCGCTGT
GTAGCTAAAAAGCGTAATTATTCATTATCTAGCTATCTTTTCGGATATTA
TTGTCATTTGCCTTTAATCTTGTGTATTTATATGGATGAAACGTGCTATA
ATAACAATGCAGAATGAAGAACTGAAGAGTTTCAAAACCTAAAAATAATT
GGAATATAAAGTTTGGTTTTACAATTTGATAAAACTCTATTGTAAGTGGA
GCGTAACATAGGGTAGAAAACAGTGCAAATCAAAGTACCTAAATGGAATA
CAAATTTTAGTTGTACAATTGAGTAAAATGAGCAAAGCGCCTATTTTGGA
TAATATTTGCTGTTTACAAGGGGAACATATTCATAATTTTCAGGTTTAGG
TTACGCATATGTAGGCGTAAAGAAATAGCTATATTTGTAGAAGTGCATAT
GCACTTTATAAAAAATTATCCTACATTAACGTATTTTATTTGCTTTAAAA
CCTATCTGAGATATTCCAATAAGGTAAGTGCAGTAATACAATGTAAATAA
TTGCAAATAATGTTGTAACTAAATACGTAAACAATAATGTAGAAGTCCGG
CTGAAAGCCCCAGCAGCTATAGCCGATATCTATATGATTTAAACTCTTGT
CTGCAACGTTCTAATAAATAAATAAAATGCAAAATATAACCTATTGAGAC
AATACATTTATTTTATTTTTTTATATCATCAATCATCTACTGATTTCTTT
CGGTGTATCGCCTAATCCATCTGTGAAATAGAAATGGCGCCACCTAGGTT
AAGAAAAGATAAACAGTTGCCTTTAGTTGCATGACTTCCCGCTGGATGGT
GTTCAAAAAGCTATTACATAAGGGTGGGTGTCATGGCTATTTGCTCTTTG
GGTTATTGTATTCGCTGTTTAAAACTGCGCACACAAATAATATTTTAGAT
TTAATGTAAGACAATTTGTATCAATAAAAAAAAAACAAAGTGAGCTTCGG
TATTTCGATTTAAATTTGTTTAACAAAGTAGGCATTGAACATAATTTCAA
TCACAAGACAACCGACCCACAAGCAAAACCCTCATTTCTACTTTGACTCC
CAAAGAAAACACACAACGTAAAAATTATCGAATAACAAATACGTTTTGGA
AAATTTAGAATAAAACATGAAAGTACGAAAGTCAAACCAGGAAAAGCNNN
NNNNNNNNNNNNNNNNNNNNNNNNNNNNTAGATCATTTAAAGCTAAAAAT
AGGCTAGCTAATAAAGTGCCTCGAGCACGCACTTTAATGCTTATGGTGGA
GNNNNNNNNNNNNNNNNNNNNNNNNNNNNNNNNNNNNNTACCTGCACGGG
TTATTGACGATTCAGATCCGCCGAAAAGCAATACACCAGAATCCGAAACG
TAATGTAAGTTGTGCATAGATTTAAAACTAAACTTGACATTCATAAACAA
NNNNNNNNNNNNNNNNNNNNNNNNNNNNNNNNNNNNNNNNNNNNNNNNNN
NNNGTAAGCAACTGAGCTCCGTTTATTAGATATTAATTAAATATTTTTAT
TTTTCACAGGAATGGGTCGATTTCCCTAACCACCCAGCCAATATTGCCAT
AAAAAGAATTCATTAGACATTAGTTGATCCTTGTTTCCAAAATTCAAAAA
TTGCTGCATTGCGTTTAATGCTCTCATTGGTAAGCCAAGTGCGCTCCGCT
ATGTTAGATATTAAATAAATATTTGTATTTCCACCGACTAAAGCAAAGGA
CAATGGAGCAGCGGCAGGATCTAAAGGACACTAAAGAAAAAAGAACAGCG
AACGCTCAATTTGGAATCGAACCAATTAGTTGTCCTTTGTGCTGGCACCT
TTGTCGTCTGGATTTCGCAAATATCGTTTTTTTTTTCCCATGGACCATGG
CCCATTTGCCACTGTTTTTTCGTTGGCCATTGCGTGTCCTGTTTCGGAGT
AGAGGATCCTTTTCGTTGGTTTTCTCTACACACTTTTGGAACCGTGGATA
GAGCGCAGCGGGGCGTGCGGTGCAAAGATCAGAGGAGCGGCCCGCCGCGG
GGCGCTCTCAACCGATGATCATTTCGACACCCCATTTATGCGGCGTCCTT
CGGTTCCATTTGGCCAGCTACTGTAACCATACACTGCTAAAAAAAATTGA
TGCATATATGTATATGTACGTTTTGCAAATTTATTGTTAATATATTATTA
TCAATCTGAATTTGTAATCTTTCCCTTTACTTTGTACTATCTACTATTTT
CAGTTATATTTTTATTTTAATTATTTTCCACGCGCATTTCTCGACTATTT
TTTCGAGTGTTGCAACAAGTGGCTCGAGTTCAGATATCTGGTTATTTCTT
CGGTTCGGGCAAGTGATTTCCAGGGAAGTGTTAGTATCCCCTTGTTTCGG
CACTCTTTCTTCACCCCTCCCCACCCCCCCCCNNNNNNNNNNNNNNNNNN
NNNNNNNNNNNNNNNNATTTTTGCCCCTATTTAGGGGCTGTAAATTGAGG
CTGTTGACATTTTTAGTGCAAAATGGTTTCCGAGGAGATCTCTAATATCT
TGTTCGCGGTTGTAACCCCTCTGCGACACACGCTTCATAAAGGAGCACAC
AAAAAACACGAAGAGTAGAAAAGGANNNNNNNNNNNNNNNNNNNNNNNNN
NNNNNGGGGAGGGTAATATTTATTATTGAAATTAAAATTTATTGTTTGCT
GCTATTGTTTTTCTCTCAGTTCGACTGTGTGTGTGTGTTTTTTTTTTTTG
CATCATTGCCGCTTGATTAGAGAATTCAGTGGAAGTCGTCCAGAGATCTC
GAGATCCCGAGAGATGACTACAAGTGCGCCGCGTAAAGGTCAAAGGGGGC
GTGGTACGACCTTGCAATGTGACCTGAGTATTGCGCAATCTGTCGTTCGA
TTCAGTTGGTTATAAATTTGGATATGTGTGGATGAGAAGGGTAAAGAATA
TCGGGGGCGTTTCGTGGATCTGCTCAGATGAATTCCTTCACCATCTGTTG
CATCTCGTGGATAATGCCAGCAAAAATCCAGCAAAAACGATACATATATG
GGATATGCAACGGATGGTCAATGACAATTGATTTCACTACATTTGAATTT
GCAATTCGTGTATTCGAAATCAAACTATTTGTAAGACTAAAGGTTAGATC
CCAGAAAACAAAAGCCAGTTCAACTTCTGCCAAAATCTACGATTGTGCAG
AAGTCATAGATAGTTAGCGATAGGGTTCAGGGATTCAGATACAAGCAAAG
ATATACAAAGTCAATTGGCGAAAAAACCCCGAAGATTAATCTAATCTGCG
ACGAAGAACGGACCGAAGACGCTAGAAAGGCCAAAATATTTGCAGACAGT
GAAAGGATTTAGATGCGAAAATCCCCATAAATCCAATTAACACAAATCTG
CATAACGGGTTAAGGTTTAGGCTAAAGGATTACGAGGCTCATGCCGTGCA
ACCAGCAAATTTCAATTGAATACTTCTCGATCGCACTACCTGGCCAACGC
CGATTTGCNNNNNNNNNNNNNNNNNNNNNNNNNNNNNNNNNNNNNNNNNN
CTGACATTCTCGCTTTCGGATTACCGCAGACGATCCCTTGACTTTTCCTG
CTAAGCGATCGTAAAACGTGGATTATGCATTTATGGCACCCCGCGGCAGC
GTCGAAANNNNNNNNNNNNNNNNNNNNNNNNNNNNNNNNNGAAAGCCTAA
CCCACAGGACCTTTGGTCAGAGGGTGCGGTTTAATCTGAGACCACCAAAA
ACCGATGGGATGGCCATATAGCTGCACTGCGAGAAAGTAGCAGNNNNNNN
NNNNNNNNNNNNNNNNNNNNNNNNNNNNNNNNNNNNCAAATAGAAAGAGC
AACTCTTTTATTCAAAATATATATAATTCAACTATTTATTAACATTATTA
AAAGCACATCTATTACGTTTCAATTAAAAATTTTATAATTATGTTTGATG
ATTTCGAATAGATTACATTAAAAACAATGCTAATACAAATTAAGTAAAAA
AATTAATAGAAACCAAAATCCACTCTGGTTTCTCTCAGTGCAGCGAAGAG
ATGTCGCATTAATCCGCCAAAGGACCGCGATCAGGATCAAGAATCAATAA
TTACGATTCAGGCGTAACCGAGTCGGGGGCTAGGTAGCAAAACAAAACGG
GGTAATCCTGACTCCCAGCCCTTCTTCGTCCGCCCTTCGGGATTAGTGGC
GATCCAGCGAGAAATCCCGCAGATGAGAAGCTTTGATGCGACGAAGTCAA
AACTTTTCCAGCTTAAGCCCAGCTTAGTTGCTACTCCACAATCTACCTGA
CATCGCTGATCTGCAGATTCGCTGATCCCACGCCTTGTTTGGTGGGCTCG
TCGCGGCTAATCAATTGATTATCGCCACGGATCGGTTGAGAATGGATCAA
GTTGGTTGAGATCTCTTAGCTGGAGTCACTTCCTCAAAATAGATTAGTCA
ACAATTTTCACAATATTTTGAGAGATTTGCAAACATCCAGGCGACACTCA
GTTCACTGCTTCCGATTTATTGGAATGTGCATATATCATTAAAAAGCGGT
AAAATCTTATAATTGGTAACATTTTAATTGAATTTCTTAGTTATATATCC
AGGCATATATTGGGCTCCATTACTTTACATCAAAACCTTATGTGGCCCAT
AAAAACTGCCGACTTTTCTTCCATTGCGATTTTCCCAACTTGACATGACC
TAGTGGTGCAAAAAAAGTGGGCGTGACGTTGCGTGGGCGTCGAATAGATA
TGGGTATAGTGGGAACTTTCCTTGCTGTTGCTGTCGACTTTTTGCTAATT
GATTATGCGGCGACGTTGTGGCCNNNNNNNNNNNNNNNNNNNNNNNNNNN
NNNNNCGGACTCGAAGAGCCAGGAGGCGCAAGGGGATTGTTTCTGCAAAG
GAGGCTAGTTTGGCGATGGGTACGGGGCAGGGTGGAACAGCAAGGGGAGG
GACTGGGCTGGGCAGACGGTCTTCGAGTCTAGTTGACTTCAGCATTGTCA
TAAATCTTCGGTAGCCAAAAGAGCCAAAGNNNNNNNNNNNNNNNNNNNNN
NNNNNNNNNNNNNNNNNNNNNACTGCCAGTACGAGACAGGCTCCTCGTTG
TTGCCCTGCTTGCCTCAATATAATTGTATCTTCCGTTTCATTACATGTTG
CCCAGAAGTGCGGCTGGTACCCTGTAAAGCCCAACTTGGGCATACTCGAT
TTTGATGTATTCTAAAATATTTAATAGTTAATATTCCAATTGTTTGTATT
GTAACAAACTACTTGTTCACTTACGAATAATACTGACAAATCAGGAACAA
CAACTTTTTCTTTTATTTAAGCCCATAACAAATTGTATGTTTATTTGAAC
AATATTAAAAAAAGTCTTAACAATTTTTGACACATAGTAAAATATATCTG
AAACTCAGAAATACTTGGAGTGCAATAGTATTGAGTCATATCAGTTGGTT
AAACATTAAATCTCATATTATCCCAAGAAATCCCCTACATAATGATATTC
ATCTTAACAATGGGTAGCTTAAGAGTCGAGATGCACTTCCGTGAGCTTGT
TCCGTTTTGGGAGTCATCATTATCTTTTCACAGCAGCAGCAAGTCGTAAA
ATTTGTGGCTCAGACCCACGTTGCGTATGCGTAATAAAAAAGACGCCGCG
TAATAAAAAGGGAGCGAAAACAACAACAGCAACAGCAATTGTGATTAATA
TGCGGCACACAAGCATACACAAACGCACGCACACACGAAACGGGCGCAGG
CCATGCNNNNNNNNNNNNNNNNNNNNNNNNNCTGCTGTCTCTTTTGTGGT
GGTGTTTGGTCAACGCCCCTTTAAATACAGTTATTTCATTGGGCCGCGAC
CACAAATTTATTAGTTTTTATTGTTATTGTATTGATATTTGAATTATGCA
CGCTCCCTCTTCGTCTTCTAACGTTACTTTTTATCATTGGGATCCTCTGG
AGAAAAATGCCATTAAACAGAAATTTTAATTTAATTAAAGTGATGAGCCA
TACTTCTTTCTCTCTGTCTGCTTACTTTCATCGAAACAAATTGATGGTCT
GAGTGGGCAAGGGGATAATGAGAATTTAAGCAGATATTCGTGCTTTTAAT
GACGGTACTTGAAATGTGTAAAATGTCGAGTAATTTATGGGCATTAAAAA
TCGGTCGGATATATGTAACAATACCTATATTTTGTGTGTACTTAAGGTTT
ATATGAGAAATTTAAATGTTTAAAATTGAAAATAAAAACTAAATTTGTAG
TTAGAAACTATCTCTAAGTTAGCAGACTTAAAAAAAATTAATACAATTTT
TCTAAAATATTTGCTAAGCTCTTTATTTTGAATTGCAAAGGATACGTGAA
TACGTTATTTATTTTATACACATTTTGAGGGGTTGATAGGGTTAAAATAA
ACATAAATTATGGAATATATAGATTAACCAACTAAATAATAAAATATTTC
AAATACTTCACTAATCAAATATTTCAAATACTTCACTAAAAATGCTAATA
ATGTAAATTATTTACACATATTCTTAAATACAAACTTTGCATTAAATTTA
AGCCAACATTTTTGGCTTAAAGTTTAGATATAACCAACAATAACAACAAA
TATAAGCATTTTGAGCACTAGCTGANNNNNNNNNNNNNNNNNNNNNNNNN
NNNNGCATGCTCACCCAATTGCTTTGACACACAAACCCACACATAGAAAT
TAAAACAAAACGCCCGCGNNNNNNNNNNNNNNNNNNNNNNNNNNNNNNNN
NNNNNGTGGAGAGAGAGCACCATACCGCANNNNNNNNNNNNNNNNNNNNN
NNNNNCTAGCTACGGAGAGTGGCTGCTGCTGCCGGGAGTGACACTTCCGC
GCCACACGTGCAAGCGAGACGAAGCGAGTTGCCCCGAAGGCACACCGTTG
CGGCCAAAAACAACCACCATGATGGTGCNNNNNNNNNNNNNNNNNNNNNN
NNNNNNNNNNNNNNNNNNNNNNNNNNNNNNNNNNNNNATGTGACAGCACG
AGCAGCAGCAGNNNNNNNNNNNNNNNNNNNNNNNNNNNNNNNNNNNNNNN
AAGTGGATTCGTTTTGTACGTTGTTAGACTCTCTCGCCGCGTTTTGGAAT
TCAGTCGACAATCGACGATAATTACCGGTGGTTGTATCACATCACATCAC
GCNNNNNNNNNNNNNNNNNNNNNNNNNNNNNNNNNNNNNNNNNNNNNNNN
NNNNNNNNNNNNNNNNAGAAACTCGCTCGTTTTCGGNNNNNNNNNNNNNN
NNNNNNNNNNNNNNNNNNNNNNNNNNNNNNNNNNNNNNNNNNNNNNNNTT
GCACGCAGCATTGGCGAATTTTCGGCCGCCTTTAATTTGTTTGTGTTTTT
TCCGTGTTCTCCTCCGCGTGCTCGCAATTACGTGCGCGGCAGCAAAAGAC
TATAATTATAAAACTAAAGTGAAAAGCGTGCCATAATTACACGAGCGAAT
ATCAATAAGTGCAAGAGCAATGTGCGAAAATTGTTAACGAACGCAGTAGC
AACCAGAAGCAGTAAAACGCAGCAGCAATCGCAGCAGTAGGATCCAAACA
AATCTCAGCGCAACATTAAAATCGCAAGCGTTTTCAACATGATCGATGCG
GCCTGCAATTACTTAAATCCCTATGCGNNNNNNNNNNNNNNNNNNNNNNN
NNNNNNNNNNNNNNNNNNNNNNNNNNNNNNNNNNNNNNNNNNNNNNNNNN
NNNNNNNNNNNNNNNNNNNNNNNNNNNNNNNNNNNNNNNNNNNNNNNNNN
NNNNNNNNNNNNNNNNNNNNNNNNNNNNNNNNNNNNNNNNNNNNNNNNNN
NNNNNNNNNNNNNNNNNNNNNNNNNNNNNNNNNNNNNNNNNNNNNNNNNN
NNNNNNNTGACTTCCTCAGCGCCGCCGCCCTGCTGTCCGCCCCACCATCC
CTATCCGGCTCGAGTTCCGGCTCCAGCTCCGGCAGTTCTCCGCTATATGG
AAAGCCGCCAATGAAGCTGGAACTGCCGTATCCACAGGCCTCATCCACGG
GCACCGCATCGCCCAACTCCAGCATACAATCGGCGCCATCATCGGCCTCC
GTGTCGCCCAGCATCTTCCCATCACCTGCCCAGTCATTCGCCTCCATTTC
GGCTAGTCCATCCACGCCCACCACGACCTTGGCGCCACCAACAACGGCGG
CAGCGGGCGCCCTAGCGGGATCACCCACATCCTCCTCACCATCCTCGTNN
NNNNNNNNNNNNNNNNNNNNNNNNNNNNNNNNNNNNNNNNNNNNNNNGGA
CCTTGGAGCAGCGGCGGTCGCCAGTGCCGCCTACGGCTGGAATACCGCCT
ACTCCGGATTGGGGCCAGCGAGGTAAATATCCCTATATATAGGATTTACA
GAAGTTGAGTTGGGAATCATTCGTAAGAAAGAAACTTTAAAATGCTAGTG
ATCAATAAATCAAAGCTTATAGATCATCAAATTTGTGGTTATTAGGGATA
CACTAATTTCGATCTGAATTAGATCTCCTTTTAATAGAATAACTACAGGC
TGATTGTATTTCGATCATGAGCGAGATAAAGACATATATCTTTTGCAAAT
TATACAGTTTAATACATAGGAATATATTAATCAAATTATCCCGAAGATTG
AAATGGATTAGCATACAAATAATCTCATAAACTTATAAAATGATAGGTAC
CACTTGAATACATTACAATTTAGTATTCCGATAGCAGGTGTACCCATTAA
GTAAATGATTAAAAAAAACCAAATTAACCATTCTCTGTCTTCATTTCTTT
TCTCCATCTAGAAGTCAGTTTCCATATGCCCAGTACGCCTCCGATTATTA
CGGCAATGCGGTGGGCATGTCCTCCTCGGCCGCTTGGTTCTCGCATCAGG
AGCGCCTCTATCAGCCATGGAGTTCACAGAGCTATCCGGGCTTCAATTTC
GACGACATCGCCTTCCAGACGCAATTGCAACGCCGCTCCGTTCGCTGCAC
GTGTCCCAATTGCACCAACGAGATGAGCGGCCTGCCACCGATTGTGGGTC
CGGATGAGCGCGGACGCAAGCAGCATATCTGCCACATTCCGGGCTGCGAA
CGGCTATACGGTAAGGCGTCGCATCTGAAGACCCACCTGCGCTGGCACAC
CGGCGAGCGGCCCTTCCTGTGCCTCACGTGCGGCAAGCGTTTCTCCCGAT
CGGATGAGCTGCAGCGGCACGGACGTACGCACACCAATTACCGCCCGTAT
GCCTGCCCCATTTGCTCCAAGAAGTTTTCGCGCAGCGATCACCTCAGCAA
GCACAAGAAGACCCATTTCAAGGACAAGAAGAGCAAGAAGGTATTGGCCG
CCGAGGCCAAGGAGCAGGCGGCTGCGGCGATAAAGCTGGAAAAGAAGGAG
AAGAAGTCGGGTAAGCCACTGACGCCACCCGTGGAATTCAAGCAGGAGCA
GCCGGATACGACACCGCTGGTCAACTATGCGCCCTATGCCAATCTCTATC
AGCATTCCACATCCGCCGGATCGAGTGTGAATNNNNNNNNNNNNNNNNNN
NNNNTCTTCCAGCAGCAGATGACGACGACAACATCATCGGCGGCGGCCAG
CTTTGTGGAGCAGCCGTGGAGCAGTAGCAGCAGCCGTGCCATACAACCAG
CCACTACCTCAGCCAGTTCATCCTCATCCTCCAGCGCCAGTTCCCCAGCG
GCAGCGGTCGTTTCTGCCATTGGATCTGCATCTTCCCCAGCCGCATCAGC
CACGGCGCTGGCCCAGCATCATTATGCCGCACTTGCCATGCAAAGTGAGT
CCCAGCTGGCGGCGGAATATGGGCTAACCATGAGCGGATTGGCCAGCGGA
GCTAGCCAGGATTCCAGCTCCAGTTGCCACATGAAGTCCGAGTATGCGGC
CAGTTATCCGGCTGATTTTGGTGCGGGAACAGCCAGTTACGGTTATCCGC
ATCCACATCCGCACCATCACAATGCGTGGGCAGCGGCCTATCATCCACAT
GCCACCGCCTAGGATGTCCCCGATCCTTCCCAAAATTGTTACAGTTGAAA
GTTGATGAAACAAATGCCATAATGTCCCAAAACCCAGAACGGCAACAAAG
CAAGCGTAGAACGAAAATCTAGTGTGTGTTTTTTTTTCAGTGTTTATTGT
TGATATAAAAATATAATGTGAAAATCAAAAAAAAATTTGAATTCACAAAA
TACCGTATAAGGCATNNNNNNNNNNNNNNNNNNNNNNNNNNNNNNNNNNN
NNNNNNNNNNNNNNNNNNNNNNNNNNNNGAGACTAGAACTTGAATTTTTT
TCATTTTTTTTCCCCCAATCTAGTAGCTAAGGCATTTTTTTTTGCATGTC
TGTACATACAAACATATATAGCGTTCTTTTTAAGCCATACCATATAGAAT
GAGAGAAACCATCTAGTTGTGTACCATAATAATTGTTAATTGTCTTTAAG
ATAAATTATATACAACAACAAAAAGTGAAAAATCCAAGGCGACAAAATCC
CCACACTGAAATGAAATCCTAACAATAAAAAAAAAAAACGAACAAAATAA
TATCGGAAAACAAAGCGAATCCAGTTTTTTATTATTCTCTCCGATCCCGA
CGCACCCTTGTTAATGGGTTCCTGGCTTGGTTAGATTTCAGGGTTGTTTG
ATCTCCGCCAGGGGTTGCTTTCTTGCATATAAATCGAGGGATCCAGGAAG
CTTCCCGACTTCCGGCGAACTTGATCTGCTTTTGGGTGCTGACCTTTGGC
GGTATTTGGATAATAATAGAAACTTTTTCAATAGCAATCATTATAGCTGT
CTGCATTTCTAGTTATAATTTCATCAACGTCGGCCATCGCTTTAAAATTG
CAAAAACATTGTTAGCTTGGGAGATGTACATCATTTATAGATTGCTTTAC
TTTAAAATGTGCATAAATAAAGGTACGAATGTGATATGTATATATCCTTA
AATACAATGATTTATTTAGTCAAGATACACATAGTTGTAGAATTTCATAA
CAATCGGATGTGATTTAATAGTAGTTTTTCTCACTAAAAGCGGCTTACCA
CTTTTAGATCTCTTCAAGATTCCAGATCCCCGGTCCTTTTCCTAGCTGCG
AAATTAATTTAATCCCATTTCCCGCAGCTCAGCATCTATACCCCACACCC
ACCCCCCTTACTTCAACTGGGGATCATAACTCACAAGGGGCACATATTCA
ATCTTTAGGCAACCAATGAGAGTCAATTTAGCTCGAGCGACTATCCCACT
TTGGCCAGCCCAAAATGAATTGCCCAACACAGAGTTTATAATTAAACGGG
AAACATTTTGTCCCAGCAGAATAAGGGGGGAGGGGGGTAAAAAAAACTAA
TAATAAAAATACAATGATGGCGTGAAGATTGGCAATCGAATCGCCGGAGA
AAAAGAGAGAGAGAAGAGTTNNNNNNNNNNNNNNNNNNNNNNNNNNNNNN
NNNNNNNNNNNNNNNNNNNNNNNNNNNNGCCAATATAAAATATTGATTTA
TGCTGCCCAGCCCGGGCATCAATCAATTTTCAAGTTGAGTGAGCGCCAAG
CCCCCGAACGTGCCACGCCCACTTGCAAGTCTTGGACTCAACCAAAGTCA
TCACCATCTTTGGATGCCCGATGCAATGGTGCAAGAAGCGGTTGACAACC
TCGCTTGCTTTCGGATTGGTAGAGCCGTAGTAATATGAAACCAAAAATGG
AGAAAGAAACTTTTCTATGGAAGANNNNNNNNNNNNNNNNNNNNNNNNNN
NNNNNNNNNNNNNNNNGTGTGATGGGGCAGCCCGACAACTTCACACGCAC
GTTAATCATACGCCGCGTTGGCCGCGTTAAGNNNNNNNNNNNNNNNNNNN
NNNNNNNNNNNNNNNNNNNNNNNNNAACCCTTTTTGCCCCACCCTCAACC
ACCACCTTGATTTTTTTTTTGTTCGGGGCGCTCCACTAAATGGCAAACAA
AATCTGATTGATTTATAACTGAAGTCTGCGGTCAGCCAGGGAAAATAAAA
CATAACCAAAAAAGGGAAAAGTCCAGAAAAAAAAAAGAAGAGTACAACAA
GAAATACAAAATATAAAATCTCGCAGCTTAATGATGATAAATGATGATGT
TATGATTTGTTAATTTTTCTTCGCGTCTCTTCGTTTCTGTTTTTTTTTTT
TGCCCCACACCCCCTAACCCATCCCCCCCCGCCCCCGCCACCGCATCAAT
ATTTTGTTTTATTGCGTAGAGGAGTTAACTCGAACATGAGGTATAAGTCT
TTACTGTTTTGGTCGGTTTAATGGCTCGAAAAGTGCTCTCGACCAACTCT
TGTGAGGGGCGAAAGTGTAATTTTAAGTATGGGTTACAGAATTGCTGGAA
ATGTTAGTTGTTTAGGGCCTATTTAAATGATTTTGCCTCTTAGATTTTCT
TTTTTTTTTTGTCTAATGCACGAAATCGCCAGAACTTAAACCTATATAAT
GTGAGATTAATTGGTAGTCTATGCAATTTAGTTCAATTCATTTAAACAGT
TAGTAATAATAATAAAATGTTGTTGAAAGTTTCAAAGCAATCCAATTAAA
CAGATACAACATATGAGTTCTTATAATGATATTTTTAAATACAGTAATTA
ATAAAGTTTCTTTCGAAATTTCATAGATCTTCTAAGCCGAATATTGTTTG
TCCAACAACCTGTTAAAAAAACACAAATTAAACAAATTATGAAATCACAT
CACAAAATGAAGTCATAACCCGATATTGCGACATGACTAACCACTTGGGG
CAGCGACAGAAAATTAGATCAGCAGCCGAGAAGTTCCCAGAATTTGTGGC
TAGCTGACACCACACCTATGGCCACTTAAAAAAAATAAAAATTTATAAGA
TATATATACGAAATACCGATGGCAAACCGAAAGTGTTGTCACACATACTC
GACTCAAGTAACTGGGACTTCTGGGCACGCTCCTCAAGGATCACAGATTC
TCAAGTGGCGCTGTCGAAGTTTTTTTTTTTTTTTGGGGTAACCAGATATC
GTTCTAATTTTAATCGGAGCTATAAATAATATCGGCCCGCTTTGGCCACT
TGACTCGCCTTGCTGGGCTTGACATTTCCACAGAATCGTTGTTTTGATGT
TCGGCGCTCGCAGGAGGCGCAGGAGCGATCCTTGTGCTCCTCACTTGTTT
TCATCCTTCGAGAGGACAGCAAATTGAGTTGAGATTATCTCACTGCCTGC
GCTAAGCAAGCGTGTCCAAAAAGAAAAGGTCCTGCGGTCGAGATGATCGA
ACATGACTTAACTAGAAAATGTTTTATGTTTCATCGGCACTTGGTATTTA
TTAGTTTCTACTTTTCACTTTTCACATTTTCCCCTATTATACACTCTGTT
TTTTTTTCGGGTTTCTTTTTTTTTGGGGGAGGGGCGTTGGCGGTGGGCGT
GCTTGACATGGTCATCGGTGATTATAAATTTCGGTTATGTCCTGCGGTCG
AAACCACCGACGAGTTTTCCCTGTGCGTGTGTGTGCGTGTGGGTTCTATT
GCCTTTTGTCTTTTGGCCCAAGATCGTTTCGTTGCGGCATATGGCCCGGT
ATTTTGGCTCGATGCGGGTGCAGATCTCGGCAGGAATACAAATACAAGTT
TTCAGTGGCTGGGGGCTAAGATGACATGTGTTTAAAGGATAATCGCGCTA
CAAGATCGCAATCCCGATTGCCAAAAGGTACAAGATAAACAGCTCAGCGA
TGGATTGCCATCAGCTGGCTATTATAATACAAAAACGGATGTCTTCATTT
ATGCCACCTATTATGAGCGCTGATTGAGCAAAAAATATTTGTTAAATTAT
ATCAAATTTCAAGTTAATGCATACGAGTATATAGATTGTTTTTAATACGC
TTATTCGTAAATATATGAACTCCGAATTGAGACAGGTACTACATACATAC
ATATGTGCAGGTTTGCCACATTTGAATATCAATTAATTACCACCCATCAA
GTACCTGATGAGCAGCGTTGAATTCAATCGATGAACTGCTATCAAAGGAG
TCCTTTGTCGATTTTGGCACGTGACCCAATCACTGTCGCTCACATCAGAC
CGTGACAATCGTTAAGGATATGTGAAGGATTGGGGATTCGGTANNNNNNN
NNNNNNNNNNNNNNNNNNNNNNNNNNNNNNNNNNNNCAACCAAAGTGGCC
AAAAGGGATAAGGACCTCAACGCTGGCCATCGAAGGACAACTCAATCGGG
CCAACGGCATCTGCGGCATACAAATTAAAATATTTATGTGTGTGCATTAG
GCGAGGGCAAACATTAAGGGCNNNNNNNNNNNNNNNNNNNNTGGATGTGT
GGCAGGAGCCAATGGAAAAAGTGCGACATATGTGCAGTCAATAAATTTTC
CACTTTTCATGCTGACAGCACAGAAAAAAAAAAAAAAATATATATACGAA
AAGGAAAACCGGGACAGGGGCGCTCGAGCACCGCTAATGGCTCCACAATG
ACCAGGCGCATTTAATTCACAGTTGCACAAAAGAAAAAATGAAGTAAAGG
ACTCCAATAGAAAAGGACTCGACTAAATTGCTCCTTTTCTGCTGCATTTA
ATTTGATTTTATTGTTCGCGCTTCGCCTATTTGTTTGTGTCAAAGAATGT
TTCTTTCGGTTTGCTACGGTTTATCGATATGGGGCACGCCCACTGCCCNN
NNNNNNNNNNNNNNNNNNNNNNNNNNNNNNNNNNNNNNNNNNNNNNNNNN
NCAACTAATACGCGTGTGTGTTTTGTTTTCCGTTTCCTGGTGCGCATAGA
AAAAAAATTAAAGGAAAAGTGGAAAATCTATTAAAATGCATTTAAATGTC
TGCACCGTGTAGCGCCTTCCCCCCACCGCCAAACCTGTCACGCCCACACT
CGAGTCCAGAAGGGGAGTTGTCTATGCATATNNNNNNNNNNNNNNNNNNN
TTTATATGTGTATGAATGCCGCATTATGACCACGAAAAAGCGTTGCGAAT
TGATTAAGTTTTTCCCATTTCCCTCTTTACCAAATTTCCCCTTTGGAGGG
CATAAATCGATTTGCTGCGCCTGCTTTTCGGTGTGATTTCCGTTTATACA
GGGTATCAAAAGCAGCAGGGATATGGGCGTCATTAGCCGGATAACTCCTA
AATAGACTTCTGATTTTGTGCCTAGTAGCTTTTTAATAAATAATAAATAA
AAAAGAACGTTAAAATCAGATAAAATACAACTTGGACTCTTTGTATTTTT
TAAATCATTTATTTACAATAGAACGATTTGTTAATTTTTCCAGTAATATT
TCACATATTTCTTTATACAATTTTCCTCGATATAGTATTAGTTTTTCTTT
TTTTTTTTTGACTTGTGGATCTGGCTCTGACGTGTGTGGCAACAATTACG
AATATATATTGTAATATCCCTACTCCCCTTGGCACCTCCTGCAAACCAGA
TTCGGTTGACATGTGTGGGACAGTTCCAAGTTACCGTCGCTCCACCGGTT
TGAGTGAGTGTTTTTGCAATTATTATAAATCAAGAATTTGATTTATGCCA
TGTAACAAACTTCAGCAACGAATGCGAACTATTCGAGATTATTTACGACC
GCAAAACACTTACAAAGTGTGTGGCCCATGAAGTCCGGTTCGGTTTTGTT
CTGGCCTGGGGTCTGGGATCTGGGATCTGGGATTTGGAACCCAGAGTTTC
ACCTCAGATCTCCTACCGACATAACAACAATGTGTGAAATACAAAATACA
AAAAAAAAACACCAAACGCCGATGCCGAACAATGGATTTCTAGTGGGCAA
TTTCTATTATTTATAGCACACAATAAACAAGGTCTGTATATAAATATAGA
AATTCGCTCAACCCGGTCTCGAATAAGGGCTTAAAAATCTAGTGTATTTA
ATTTAAATTAGCTTGTCCAATAATTTTACTAATTTACGAGATGGAGCGAC
GCTAAAAAGTAGCCTTTCCTTAATTAAACCCCTTTCTGCGTTTTACTAAA
TTTTCCCATGAATATTTGTAAAATTTGTTGTTTAGGATATTTACATTTAT
TTGTTGTTAGCCCTATAGTTGCATAAGCTTTTGTAGCCTTGGACAATTGC
TTGTTACGCTCATATTGCAAAATTTAAACTTTTACCATTTTTAAATTATT
AACCACTTGATTGCTCTCTACTTTCAACTAATGAACCCAATGATGAGCTC
ACGAAAAAATGCTCCACCCCATTTAAAACTGAAAACAAAAATCTGGCTTG
GGTTTTTCCACCCCCAACATACAATATACTACANNNNNNNNNNNNNNNNN
NNNNNNNNNNNNNNNNNNNNNNNNNNNNNNNNNNGCTGGCTCTCGAAGTA
CTTATGCTACCCATCCCAGATTTCTGTTTGCCACTCGAAATCGACACTTG
AACAACCGGCTACAACGACCACAAAAGAGCTGACTGAGTAAACAACAAAA
AATTTGCATAAGCTTTTTTATATGCGCTTGCCGCNNNNNNNNNNNNNNNN
NNNNNNNNNNNNNNNNNNNCGTCAAGAGGCAGTGGAAAACATGGCCAGCG
GAAGCGGAAATGGAAATGGATGCCGCGCGGTCAGTAGTGGTAGAGTGTTC
GATAAGCNNNNNNNNNNNNNNNNNNNNNNNNNNNNNNNNNNNNNNNNNNN
NNNNNNNNNCAAGAACTTCGAACTTGGCGCCAATAGCCGGGTCCGGCCGT
CCAACGGTCCACCAACAACAATGGGCCAAAAAGAGAGCTACGCTATGCGA
AGGCATAAATCNNNNNNNNNNNNNNNNNNNNNNNNNNNNNNNNNNNNNNG
GACAGGCGGACAAACATTCCCGTTGAAGCAGCGTGTTTGCATTTTTTATG
AACTTGTCGAACAGCAACACAATCATGTACTCCGCGATATACATAAAAAA
TGCATAAAAATGTGAATCGCAACGGCAAACAATTGGCAAACAATGGGGAA
ATCGGATAAGGACCAGTATACATCATCGAGCTTCGCCGCTTCGCTGGGTC
CGCAGAGTTTTCCAACTTTTCGATTACTTTTGCCAGCGTCGAATGGAGCC
AATTAACTGAGTTAGCAACAGAAATGGTTAGGTGTTAATATAATTGTTAA
ATGCAGATTTAAATTGTTTATATCATAATAATAATGATAAAACATGATTA
CAGAACTGGAATTTCTATAGATACCAATTTAGCCAGCCAAATGAGCCCTG
AAAGAGCATACGATATTCGTATGATAATATCCTTTCTAGAATTGTTTCTC
CTTAGTCCTTTTCCCCTCATTGAGCAGGACGTTTCATGTGTCAAGCTTGG
GCTTCCTGTACGGCGACACCTCCCCCCTGATGCAATGAATAAATATTGTA
TACGATTTCGGCGTTTCGGATCGCATGGGATCGCATTTATCATCTTGCCG
GAGCGGAAAAATTAAATTGCAAACATTGAAGAAAAATAGCGTTGAATATN
NNNNNNNNNNNNNNNNNNNNNCTTATGCGTCAGCGGATATCCTTGACACA
TCCTGTGCGCTATGTGCGTATGTCGCATTATGTATTATGTATCGCACTTG
CGGAATACGGATACATNNNNNNNNNNNNNNNNNNNNNNNNNNNNNNNNNN
CTGGCATCGTTTTTGGCATTGATTAGCCACGCCGATCGAATTTCGCAGCG
ACACCTGACGGGAAGTGTTCTTCGTTTCTCGTCTTACCCAGGTACTCCAA
GAACCTTAGTTCAAGGATCCACCTACCTTTCCATTTTCTCGTTTCTTTTT
AGTTGCTTTGTTATTTTGTTATATTTCATATCAATTGACATGGCAGAAAA
AGAAGTCTTAGCCCAGCTGCCCGATCGTCTGCCGCATATATAACTCGCAT
ATGAAATGCCATTTTATGCTTTATGTGGCCTGTTAACTGTAGTCTATAAT
TATCGNNNNNNNNNNNNNNNNNNNNNNNNNNNNNNNNNNNNNNNNNNNNN
NNNNNACAGTCAAGGCAAAAAAAATGTAGGAAAAGAAAATATTAAGTTGA
AATATTTCATGCCCCCGGGCTGATTACTTGGACCCGGGCCGACTGTGTAA
TGGCAACTGATTTATCGTATTTGAAATATTTTTAGCATTGCTCTTGCCCC
CATTCGTAAGACAACGCAGCGTCTTAACTTCTTAACTTCTGTGTCCGGCA
TTAGTCAGAGGCCGAGAATTATAACCGACATGTGAAAAAGGGTTCTCACT
CCGGTTTTCGGCGCGGCCTCTTCGGTTCTCATGTGTCTACCATGGGCTGC
TGTTTTGGACATTGAAATGTGAGCAGAGCATGGGGCAAGCGAACAAAAAT
AAATAATAATATTAAGAGACACTCTCCCTCAAAACAGTGTTGGTTAATGC
TACACCAAATTGTGTTAAAACAAATTACTCGTCAATCGAATTGTACAAAT
TGATATAAACAATTGATAAACAATTGATATAAACAATTGAGACTTACTAA
GGTAGCACAGTTAATTTAAATTATTTTTTGAACAGTATTGGTAAATGAAT
TTCGTATAGTGCTGGCCAGGGATATTTAAAGCGTTCATAATCCACAGATA
TTTGCATATACATTTTTCCTACCTGAAGTAAACGACTTCAGTTTTGGTTC
TTTGTGCCCGAATTAACCATTTGAACTGGTCCCTCGTCCTCGAAATAATT
TTGTGAAATGCCTGAATGGCTTGGCCTGACTCAGCAGACTCCTTTCGTCT
TGGCTTGGCTGACGATGGCGCAATATGCCTTTAATCAAGCCGCCGAAGAC
AAAGTAATTTCAATTTTCGAATTATTTCCACCAAAGCTGAAAACGCTGAA
GGCACGATGCTAATGTTTGGGTGGTTTTTTGGGTGGCATTTCCACTGGGA
GACATTGGGTGGTTGGGTGTGGGCGGTTGATTGCGACAAAGTCAGAGAGC
ACAGCGCGTGTATTTAAATTAGGCGCACATAATAAAGCCAATGAGTGATT
TAGTTGAATTGCCAGCAATTGAATAAATTTTCCAATTGCCTGCATACTCG
CATTAGCATTAGAGAGAAAGGAGATGGATGCGTGTCCATGCCCGGCCCCA
GCCATTGAATCCTTTTTTGCGCTCACGCACATCCTGGAACACAAAACGCA
AAATCAGTCGAACGTCTGTGCATTCAAATGAATGGACGACGTCGCCCGGC
AATTTCGTGAACCCTTTTTTGGTCCTGCGATGGGTTATTTGAGTTTGTCA
ACTCTTTGAAGTCCTGTGCCATCACCCACACACCCCCCCCCCCCTTTTTT
TTATAATCCTGGCTCCGCACACAAAATGACTGTTTGTTGCGTTTCATGCG
TTGACACCCATTTTTCAACTCAGTTGNNNNNNNNNNNNNNNNNNNNGCTC
CATCGTGTGGATTCAAAGGGATCCCTCAGACACTGGCAATATGCTAAAAA
TAAAGGATTACAAGGGGTCGCTTGGATATCTGATAATTTTCACAGGATTG
TTGGAAAAGTTCTACGGAAGTAGTGTTTGCCAAGCTCTATGCTTTACTTT
CAAATTTGAAGAGTTGATTAAGCTAACTAGGTTTCAATAATTTCTGAATC
TTTGGCAGGTAAAATGCCCTTTAAGCTTCTTAAAAATTGCTGGCGTATAG
GGTATATGCCATTCGTTTTCGTTGGGAAACGAAAGCGAAAGCTGAGACTT
TACCGCCCACATCTTGGCCAAGTGCGTAAGCAGGCAGTTAATTTAAAAAG
GGTTGCTCTGTTGCTCATTCACTGTGCCANNNNNNNNNNNNNNNNNNNNN
NNNNGCTCTTTCAGTTCTTCCCACTGATTTGCGGTGAACATTTTTGGATA
GCTGTTGCCAAAATATACAAGACATTGGGGGAGGGATCGACCCTGAAAAG
TGGGTGTTTTATTGAAAGTGGCGCGCATGAGTGCCAAAGGGCCACAAAAG
GCCTATCAAAGCGAGCTGAATTGTGAGCTCAGTTGAGCGATGCCAGCCAA
CCGAGAGTCCAGGTCCCANNNNNNNNNNNNNNNNNNNNNGCAACCCAGAC
CCCTCGATTCCTCAACTTTGCGACTTCGTGGATATTCCGGGGCTGGATTC
TGGATTCTTGGGCGGTTCAGGCGGAGGCGACACGCCCAGGCGGTTTTTAT
TTCTTAGAAATAAGTAGCTGCGGCCAGGAGGCCCTTGTTCATTTGCCGGG
CCAGCCATCCGCCACAGCCAGACGGATTGTGTGCCACTTTGCAGGGGTTC
ACTGTAGACCACATGCGAATTTTCAAGACCATTCACGTACGCAACTTAAT
ATGATTGTTTGAAAATCATGTAAAATAGAAGAAACTAGTATTGCTTGTAT
ATCGATTTAATTCAATTGTCTGACTATATTATTTATATCCCAGAGATTAT
TATTAAACATTATAACCTACAACGGATCCCTTTTAGTATGCTTATGTTCC
TCACCCGCAAAATCCATGGCGACCTTGACTGTAGCTCGGAATATTTCTTG
GGAACAAATCCTGTACGATAATGACGGCATCGCCGATCTTTAAAGAGATA
AGGTGCCGCCTGGATGTGGCTTTTGCTACTTTTAACTTGACATCAATCAA
CAGGCGCGGCGACCGGGCTTCTGTTAAAGACGCACTCAAAATGCTTTTAA
GTTTCGCGCATCAAAACTGCTGATGTTAAGATGACCGGACAGAAAACGAT
GGGATTTCTCCATGAAATCTTTGCTGCTATTGCGGCTGTTAATTTGATTT
CAAAAGCCGCCGACGCCGTCGATACATGAATAGGCAAATTACGTACAGGT
GCAATGCGGTGCAGCAGCCAGCGATCCAGCAAACCACCCGGTGCAACGGG
CCATTGAGCCACCGAAGCGGCGCACCATCGAACCACTGAAGTGCAACACC
CACCGGAGATCTCTCAGATTGCTGGCAGCCGTCGCTTTCTTCGTGCGGCT
TAATTGAATGTCAGATGGTGGTGCCGCCATAGGAAATCACCAGCTTGCGC
TGCACCCCGTGACACGAAGGGCTGAAGTCTGAAGTATCGATCTTGCCACG
TTGGGCGCCAAATGTTTGTTAGACAAGCTTAGGCAGCTTGTGGGCACATC
AATCCCGAACGTACTTGGTCCAATGAGGTTTATATTTCTTACAAATCAAT
AATTTACAATTCCCTCACGAGCCTGTCACGTGCACATCTCTAGGCCTGAC
TACTGTGCCAGCTGCTGGATAGCCCNNNNNNNNNNNNNNNNNNNNNNNNN
NNNNNNNNNNNNNNNNNNNNNNNNNNNNNNNNNNNNNNNNNNNNNNNNNN
NNNNNCTCTCTCTGGGCGTTGGGGCGTGCGCATTGATTGAATGCTCAATT
GAGCGCATGAACCGGCGATCATTTTGTACAGCGCCCTCCCCCAGTACCGC
CTCCTCCGCCCACCACAGCACTCAGCGATTTGAGCTTGATGCTTTGATTG
ATGGGTGTCAGCAAATTGGATGAGTCGTAGATTACGGACGAGTCGATGAG
GCCGCTGGGCTTCTTCGCATTTTAAATGCAATTTGTCGAGCGTTTGCGCC
GCTTTATGCCTTATAAATGCACCTCGACCAGATAATAATAACGGTCCAGC
GAGTGGGAGCCAAGGTTTGTTCCACCAAAAGTGGAGGTTCTGGGAGAAAG
GAGGTTCCCTGGATCACTGCCAGAAACTGGAGCAGTGACTATTGTGGATA
TATTTACCATTATAATTATGTACACCATAATTTACGTGGGTCATCTTAAC
AATATCATAACTTGATCAAATACAGTGCGATCATGGAAATTGGAAAGTGC
AAGGATCTTCCACAATCAAATCGTTCCTCTTTTGGTGTGATAACTTTTTG
GCCACACCTCGGCAAAGTTGGGGCCANNNNNNNNNNNNNNNNNNNNNNNN
NNNNNNNNNNNNNNNNNNNNNNNNNNNNNNNNNNNNNNNNNNNNNNNNNN
NNNNNNNNNNNNNNNNNNNNNNCAGGCTCCTCACAGGCGCTGGGCACATA
CCAAAGACCTCAAGTCATTTTAAACATGGGCCCGATAAAAATCTAATAAA
GTGCGCCGGCAACAGAGAAAGACGGCGAGAGCCGAAAGAAAGAGACGGAA
GGCACAAGCAATTTCTGGAAATTATTTTTTAATAATTTTTCTCTTGCTTT
TTTTTTTCTCCAGCTCTTGCTGCGTTGTAAAATATTTTTGCTTGATTTCT
TGATTTCGCGAGTGGCTGTGCACACGTTGTGTGTGTGTTTGCGGCACACT
TTGCACTATCGAATTGTGTGGATCTCGACGACGTCGCGACGTCTCCTCCG
AACGAGCAGAAAGGGGCTCCATTGCAGCCCTGACACTTGCAGGTGTGCCA
CAGCCAACTAGAAAGATCAACTGGCCAGGTGAGGCAATGCGCTACGCGCC
GGCAAAAATTAATTTCATGTTCGAAAGAATTTTTAATTAACTTACATGGC
GTATGAGTAATATTAAATCATTGCCTAGCTTGGGTAAGAAATGAGGAGCG
GTGCCGGAGAGGCGCGAATACTGAGCAGGATGTTTAGAACTTTAGGGCTT
ATCGGGGTAAAAAGTCGGATAAATAACAAGTATTTGAGCTAACAAACTTG
GTGCGCATATCAAAACATAATTTTTAAGGGACAATGTGACGCCGAGACCC
AAACAACTAATTAACTTTGCTGTTGACTTGACACTTTTCCTCGGAAAATC
GCTAAAAAAAAAAAAACAGCTTGATGACCCAGGCGCATATAAGTGAAAAG
TTGAAAGCAATAATCAGTGAAAAGGGCAACAACAAAAAAGGGCCTGTGGT
TGGTGTTGTATATGGGGGAGGGGTGGTGGTGCATTGAATATGTTTTCCAG
CCCGGTCACGTGTCCTTCGTAGATAGCTTTACAGCCTCCCAGGAGGCAAA
CAATTTGCGCTCGTTACGCGGTTGAAATTGCTTTCAACTTCAACTTCCAC
TCATACACACACCACCCCCGCCCCACCATCGTGCCAGGATATTTTAAAGT
TCCCCATCAGCAGTCGATGAAACCAACCGGAACCAATTCGCGTTCCCATC
CACATCCATCCGCCGCCTCTGTCTTTGCTTATGTGTTTTGTCATTAGTTT
CATTTTATAATTTATTAACGTCAACATTGTTGCTACTGGGCTGGCTCCCT
TTTCCTTTCCAATTTCTTTCGTTTTGGCTAAATCAGGCTGAAACTGTTTT
TGAGAAGCGTACATGATGGCAGAGTGGCGATCTCATTAGATATCGGGGGT
TGGCCATATATTCCCCAAGTCATTCACGACTTTTGGCTTTAAATGACCAA
CGAAGCGGATGCACTTTAATTTGACAACAATTGTGTAAATTGCCTCGTCA
TGCTGTTTGTCCTTTGACTGGGATTTCTTGCTCTGGTTTTATGTTTTTAA
AATCCCCTGCCTACGCACGCATAGCCACCCACACAACTGACACTAATGTG
TCAAAGGTCACGTGGCATTCGTTTGCGACATTTGTAGATTTATCTTTCAG
CTCAGCTCGCATCGAAAGTGTGAGATGAGACTGGAGTGCATGGGTGGTAC
TGGGTGGTTACATGGGTGGCACTGGGTGGTTACATGGGAGGTTACTTGGG
TGGTTACTTGGGTGGCGATGGGTGTTTCTAGGGGTGTGGTCGCAGCCAGT
GCAACACAAGGACATTTGAACTTGAAGCCCACTGCCGCCCGGCGTTAATG
ATTGAAAACGGAGTCCGGGGAAGAGTCAGTAATCCGAACTAACACTGGGG
ATCAAAAAGTCCTCTCTAGAACTTTATCCTTTAACGAGGCTAATTTTTTC
CCCCAGAAATTACATACTTCTGGCAGGCTTCTTTTTTACTCGCTATATAG
CGAGGAATAAAAGAGTTTTGATTAGCAACGACAAAAAATATACCTTTAAC
ATCTTATTCCGGAGCTAAGATATAGTTATGCCAAGATAATCGTTCTCTTN
NNNNNNNNNNNNNNNNNNNNNNNNNNNNNNNNNNNNNNNNNNNNNNNNNN
NNNNNNNNNNNNNNNNNNNNNNNNNNNNNNNNNNNNNNNNNNNNNNNNNN
NNNNNNNNNNNNNNNNNNNNNNNNNNNNNNNNNNNNNNNNNNNNNNNNNN
NNNNNNNNNNNNNNNNNNNNNNNNNNNNNNNNNNNNNNNNNNNNNNNNNN
NNNNNNNNNNNNNNNNNNNNNNNNNNNNNNNNNNNNNNNNNNNNNNNNNN
NNNNNNNNNNNNNNNNNNNNNNNNNNNNNNNNNNNNNNNNNNNNNNNNNN
NNNNNNNNNNNNNNNNNNNNNNNNNNNNNNNNNNNNNNNNNNNNNNNNNN
NNNNNNNNNNNNNNNNNNNNNNNNNNNNNNNNNNNNNNNNNNNNNNNNNN
NNNNNNNNNNNNNNNNNNNNNNNNNNNNNNNNNNNNNNNNNNNNNNNNNN
NNNNNNNNNNNNNNNNNNNNNNNNNNNNNNNNNNNNNNNNNNNNNNNNNN
NNNNNNNNNNNNNNNNNNNNNNNNNNNNNNNNNNNNNNNNNNNNNNNNNN
NNNNNNNNNNNNNNNNNNNNNNNNNNNNNNNNNNNNNNNNNNNNNNNNNN
NNNNNNNNNNNNNNNNNNNNNNNNNNNNNNNNNNNNNNNNNNNNNNNNNN
NNNNNNNNNNNNNNNNNNNNNNNNNNNNNNNNNNNNNNNNNNNNNNNNNN
NNNNNNNNNNNNNNACNNNNNNNNNNNNNNNNNNNNNNNNNNNNNNNNNN
NNNNNNNNNNNNNNNNNNNNNNNNNNNNNNNNNNNNNNNNNNNNNNNNNN
NNNNNNNTTATGTTTATATGACCATTTTCAGTCATATAAGTTAGTTAGAA
AACATCGAATGTTGCTTAAGGGATTCACAAGTTTCCATTTTACGCATTTC
TTTTACCACTTCATTATCCCTTCTCCCTTTATGTAGATCCATTCCTCGAC
TAGCTTAATTTACCATCCACACCTTGTTAATACGAAATTAATGACTGCAT
TAGATAAATTACATTCCAGCTTTGCTTCGCTTGTCCTGTTTGCTGTTCAA
TTATTGAGTGAAAGAACTTGGGGGTCAAAGTTGGAATGGCAAGGAGCCAT
CGATGGCTATCGAAGTCCTGACAGTTCTGGCTAATGACAATACCTCGCCA
TCGTTGGCTGTTTTCCATGGCCTTGTTATTGTAATTAGCCAAGGGTTCCA
AAGGTACGGAAAAGCCCACCCATCGCGTTTCTCGGGGTTGGATGGAACAT
TAAAATATGATTAACTTTGCGGTTCGTGCCATTGTCGTGTCTATTTAATT
AGAACTCCACTCGGGCTTCCTTTCGCGACCTCTTGTTCCACNNNNNNNNN
NNNNNNNNNNNNNNNNNNNNNNNNNNNNNNNNNNNGCGTATCCTGTGCTA
ACTAATGACACTTGTGGGCCGACAAAAGGCGCTAATCTAAGTTTTACGTG
TTCGGCGTTTACGCTTTTTGTGCTCAGAAAATAGGCGAAAGAAAATTGTC
CAGGGTATGCAGTAGGTTCGTTTCGGATTGTGCGACAGTTTTTAATGATA
TGTAAAATGAAAAAATCGAAATCGAATCGATTATAACGTTTNNNNNNNNN
NNNNNNNNNNNNNNNNNNNNNNNNNNNNNNATGAACAATTCTAAAATGAA
CCCCTTGCTTCTGTAATGAAGCCATGCAAAATTAACTCTCCAACTGCAGG
GTATTATCACGTCGTTTACCGCGCTTCTTTCCACTTTCCCTGCAACCTAC
GAACTTCTATCTAGACAATCTAATCATAATTATGTGATTTCTTTGCCACT
CCATGCCACAATGGCCAAGAAAGTGCTCCTTTTGTACTGTAATTTTTATT
GAAATGAGCCCCCTCGGCGGCAAAACTCAACTGGAGATCCCCGTTGTGGC
CGCTTGGCTGCATTTTGTTAAAAGGTGACAATTAATTTGTCAATAATGGA
AATTGTCACCCGGTGGTTGGGAAACAGAAACACCGCATTAGGGAGGGGTG
CACTTGACTACNNNNNNNNNNNNNNNNNNNNNNNNNNNNNNNNNNNNNNN
NNNNNNTTCCAGGTGCGGGGGCTTTCGTGCTCGTGCCTCGTTTNNNNNNN
NNNNNNNNNNNNNNNNNNNNTCCATCGTAGTTAAGCTAATGATATATGGC
CTAGTTGACGCTCGAGCCGACCGGCTGGGTAATTTTAATTATTTTGTCAT
TTGTATAAATTAAAGTATATGCATTCGGGCGCCATGCTTTTCTGCGATGG
CCGCCAAGGGGTTAAGTTGCCTGGTCTTCGGAACGAACCGGGCTTATTGA
TTAATGATTATTTTGGCCCCTGGCCAACATCGAACCCCTTTTTCGCTTTC
CGTGACAACTCAATCAAAATGGTTCCGTTTGCCTCTTGTGAATTTTTCTA
AATTTACATTTTATCGAAGCCTTTAATTATGGGAAATTCGATTGCATATA
TATATTTTTCGAACCAAAAAAAGGGGTTTGGGTCACTAATTGGGTCCCCT
TGGCGTATGCTTAATAATAGTTCACATACGTCTATTCGTAAATGAAATAT
GTTCTATGTGCATTCTCGAGGGTATTTTCTATCATAAATAATTTGTCAAA
TCGGAAATCGAAAACGTTTTCAACGCGGTTACAAATCTATACACAAATTT
CATTGTTTGATTAAAGGGGAGTTAGTATTGCGATGCGCCGATGGTAGTAT
ATTTAAGTTGTATGGGAATTTTTTTATAAGACCAAAAAATCGAATATTTA
CCGTTTGAATTTCAGATGCTTCCTGGCATACTAATATTTCATACAAACTC
ATTAAGATCTGGAGCTCTCCTTTTTCCGAGGCCGACAAGACCCACGCATT
GGATTAAAGTTTGGCTAATGAGAAATTTATATATATATTTTGTGTTCGGC
GGACGAAAGAAGAATTCCCAGGAATCTTTTGCAGGCGCAAGTCTTGGCAG
AAAAAAATAAAAATAAAAAAAGGAATCAACCAAGAATCGAGGCAAAACGC
GAACAAGAAGATGGGGAAAATACAACAAAAATGGCGATAGAAATCGTGAT
ACAATCACGTCTAGACTTTTACGAGTTGCGCCTACNNNNNNNNNNNNNNN
NNNNNNNNNNNNNNNNNNNNNNNNNNNNNNNNNNNNNNNNNNCATTGGCG
AAACAAGAACTGCAGCCTGTCCGGACTTTTAGTTGGCAGGTCAAACGGGC
AACGTCAAATACGTTGCGACGAGCCCAAGAACGCCANNNNNNNNNNNNNN
NNNNNNNNNNNNNNNNNNNNNNNNNNNNNNNNNTTTTGGCCATGGACTTG
