# Supplementary material for: SMCis: An Effective Algorithm for Discovery of Cis-Regulatory Modules
Source: PLoS One. 2016 Sep 16;11(9):e0162968. doi: 10.1371/journal.pone.0162968 (PMC5026350; doi:10.1371/journal.pone.0162968)
Supplement: S1 Datasets — (ZIP) [file pone.0162968.s001.zip › dataset/Drosophila/Masked/dmel_eve.fa.masked]

>2R:5846824,5886823
TCGCGATGTTTGTTCACCAGAACTTTCTGATCTGAGTATATCAGATTGAT
TTGCTGTTCTATTTTCTGTTGATCTGTCAGAAATTATAGTTAATAATAGC
ATGTAGTGGACGAGCAGTTACCCACCTTTTTTGAGCAGTTCCAATGCCTT
TTCCCGCTCCATTTTGACTAGCATACTGCCAATAGTGATCCAAACTTTCT
TGTCCTCCGACTTCTCCATCAGCCGCATTGCCTGCCGGGTTTCTTGGCGG
CGTTTATCCATTACCGTCAGTTCCTGCTTGTTGACCAGAATTTTGTCGGC
CAACTCCTCGGTCTTGGTTATTATCTCAATACTTTTGTTCAGATCTGTTT
GCGACATTTTGCAAATGATATTTCTTCAAACAGATTTGCTAAAAACACGG
AAGTAAACAAAAGTGAAGAAGTGAGACCCGAAAACGTACTAACGCCTCTT
AAACAGCTGTTCGATCAGGGGCGCATCATAGAAGAGGGATTCATTTTACA
TGCTAACTGTATGAGGAAACATTTAACTGTTAACCTGTTAATATTCTTCC
TATTGTAAGAAACCACCGCTTGCATTTCAATTTAATCAGTTTTGACGTAT
TGATAATTCATTCATTCAAAATATCAATAGAGCGCTTGTAACCAAATATG
GTTACATTATAGCACAGCATAACTGCATAACATTGAGCCCCTGTAAACAC
ACATTCTACCTGCGCCGCTGAACAAATAACATCTCAATCGCAAGCAAAGA
TGGCCGCGTCATAAGTTGATTTGTAGTTCCAAAACGAGACGAGACGTTTG
TTTACGAGCACAACTACGCCGGACTGGATCTCCGCCAGCATTCGGGCAGC
TATATATATACATTCGAAGGGACACCAAAGCAATGAAATCCACCGACAGC
GCCAAGTGCCTGGGCAGCAAGTCCTTGGCAATCTGTTGCCTGCTCCTCCA
CCTCCTACTCTGCATTAGACCAGCAGTGTCGCAGGTAAATCCCGAGCGAT
AAACAAAGCATTTCCAGGTTGAGGAGTTTACAAGTCCCAAGTCGCTGCTT
GACCCAAGGAAACATATGTTTGCAGTGCGCGCACATATGTTTAGCATATT
GATTTTGCAGTAGTGTGTACTTCGCATGTGTGCGTGGGCGCCGTGCTCCG
TGGCAATTATTTTGCTTCACCTAGAGGCTTAATCTTAATCTCAATCCCCC
ATTTCAGACTCAAAGTCCACAGCGTTATCTGCATAATGTGGACAGCAATA
GCAACAACAACGAACGCCTGCACCAGATACTCAAGGGATCCGGAGCAGGA
TCGGGAGCCACGCAGCTCAACTGGCCACAGCCTCCGAAGCAAACTGTCCC
CAACGTCAAGACTGAGCTGGCCAAGCTAAACAACAGTGAGTTGGCGTATT
TTTACAAATGCACACCGTGTAATTCACTAAAACTCGATCCCCAGCTTACG
TTTACCAGAACGCCTGGCCGGCAAACAATGTGAAACTGGGTGCAGTGACA
GCTGTAAGTTTCGACAAGGCCGGCAACGTGGTAATCTTCCATCGCGTGAA
TCGCGTCTGGGGACAGACCACATTTGATAACAGGAACCAGTACCAGGAGA
AGTACCGCGGGCCCATCAGGGAGAGCACCATCCTGGCACTGGAGCCCGCA
ACAGGCAAAGTGCAATACGACTGGGGCAAGAACTTGTAAGAAATTGTAAC
TCCCTTGTTCGGTACTTTAGGTAGCTCTATCCAGTGCTTATTTAATTGCA
AATACTAGTTTGCAGGTTAGCAAAGTGTGTATTGCATTCGTTGAAATCTA
ATCTAGGCACAGGTAGAAGGAAGCATTTCTTCCGAGTCCATGTGGCCATT
TCCGTCTGTCCGATCAATATGCCACAAACATTTAAGCCCTGCCCACAATT
CCACCGAACCCCCACTAGTTGAGTATCGGGTAACTGATTGTCTAGGATAT
CGTTCTTTATTTTTCTCAGTACTCATTTATGGCCGCGCTGTTTTGTGTTT
GTATAATACCTACTTCATTTTTCGTTTAAATTATCTGGTGAAGTTAAATT
AAATCGGTAGTAAAAGCATTTTGCATTTGTAAGTTCAAAAGTTCTAACAC
ATAGTCAAAAGTATTTTGTAAGATTTTAATTTCGGCTGTGAAATTCTGAA
GGCATATCTAAATTTAAGTAATCACTAGAATAGCAATGTACTTCTACAGC
CTTATAAGTATGCCCTTCCTAATTAAATCCCATCTCACACACAGTTTTTA
CATGCCACATGGCCTGACCGTGGACCCCGAAGACAACGTTTGGTTAACAG
ACGTCGCCATGCACCAGGTTTTTAAGTTCCCGCCCCGTGGAGGCGATGGA
AAACCAGCGTTGACTCTGGGCGATGCCTTCCAGCCCGGTTCAGGACGCAA
ATTCTGCAAGCCCACCTCGGTGGCGGTGTTGGATAATGGGGACTTCTTCG
TGGCGGATGGATACTGCAATGCTCGCATCCTTAAGTACTCACGAAAAGGC
GAATTGATCCTCTTCTGGGGACAGAACACCTTCTCCGGCATATCCTACGA
CGTTGCGCCCCAGAACTTCTTCGCGATTCCCCACGCTCTGACTCTCGTCC
CGGAGTTGCAGTTACTCTGCGCAGCTGATAGGGAGAATGGGCGCGTACAG
TGCTTCCTCTCGAGCAACGGCACCTTTCACTCACAGTACCACAACCAGCT
GATAGGGGACCGCCTCTTCAGCATGGCTTACACCCCGGCAGCGGGTGAGT
GGATAAATCTTCTTCTGGTATCGGTGTTCATGAGGTGTCATAAGAACCTT
TCGACGGTTAAGCATCTATTTAAAATGTTGCATTATCATTCACATTACCA
TAACAGAGCATCTTTTGTACAAATCTCAACCCTAAATGTATTCATTTTCC
GCTACAGGTGGGCAGCTGGTCATTGTCAACGGACCAACCGCCGAGTTAGG
CATCCATCCTGAGCATTATAACGAGGTGCACGGTTTCGTGCTAAGCATGC
GCAGCAAGCAACTGGTGTCTAAGTTCGGCCCCAATAACCTGCAGTTCCAG
AACCCGCACGACGTGGCCGTTACAGCCGACGGCAATGAGATCTACGTGGC
CGAGCTGAATCCAATGCGTATCCACAAGTTCGTCCACCGATCTCTGGCCA
AGCCAATGTCCTTGTCGGCCAGCAAGGACTCTAGGGACAGCGCTATTAGC
CAAGCTGTGGGAGGGGACCAGGTTCCCGCAGTGGCTGTGCACCACCCGAG
CGGCAAAGCAATCCTGGTGGCTTCGCTCATGCTCCTTTTCGCCGGCTCTA
CCTTTGCCTTGGCTTTGATCTTTGCGCGGCGGAGGAAACGAGGTAACCAA
GCGAACAGCTCCGCTACGCCCAGTGACTTGGTGTACCGAAAGCTGACTGC
TTCCACCCAGAGTCTTGGCTGATCGGTAGTGCTAACTCCTCACTCAATGT
CCTGTGTTGTGCTGTCACACTTAACTGATTTAGTGTCCTGTACTTATAAG
CTCCAACCTGTTTACATTTGTATCCACAATTGAATCTCCCTATTTACGCT
TTTTTTGGTGTCGTTAATTACACAGCATGTCCACTTCTTGTGTGTTCTGT
ATTCGTTGGCTTACTTTTCGTTCAACTTTATTGTAATTAAAATTTATACC
GCATTTATATACAAATTATATACAACTTTTTATACAAAATACATAAGCAT
ACAAACAAAATTTACGTTTATCCTTAAGTGTATTCTGTTTTCGTTTTTGG
TTTGTTCCAGTGCACGCCAGATCGCAGATCTATGCATGAACTAAGAAGGG
AATGGGGTGACTAGTGTTATTGCTCATATAAATCCCATGGTAATTGTTAG
TTAATCAGTTGTACCAACATATCCCACAGGTTGCCTGCCTTTCGGAGCAC
GCGGTCGTCGCCACGCGTGGGAGAAAAGCGATGGCTTCAAGCTGGGCGGA
CTTCTCGATCGGGATCGCAACGGATTCGAGAAGCTGGACCAGCAGGCCAG
CGACGAGGAGCAGGAGACGAAGACACTGGCGAGTGCCCAGTACGCCTAGG
CGAAGGACCAAGACTTACGCAGCTAACAAAGCATTCCTAGTTCTAACTAC
CTGTACCTCATTGAAATACCGACTTAGTTTTACGCGAGCTATGTATATGT
GTGTACTTTAGGTAACTTTATTTACCTTCCTTGTGGTGCATATCGCAGAG
AATTCCGATCGTGGTGTATTTCTAGTTGATTTATTGAGCCGTTTGTTCAA
TGTATTTTAAACAGCTTATTTATGGAAACTTCTTTTGGAGAACCGACTAT
GCGATTTTTTTCCGGTTACTTATATTTATTCTTTATTTAAAAGAATACAT
TTTTAAAACGCATGCCTCTAAAGAGCTCGAAAATATCTGAAATATTGTAA
GTGCCACAGAGTCCAATGACTTGACCACATCCTTTAAATTAATTTTTTTT
TTCGAATTAAATCGAAGTTCTCAGCGAATGCGCCTCATATATTGCGATTA
ATTTGCCAAAAAGAATATAGTCGTATGAATCTGTCATAGTGTGTATTTCG
ATTATTTAAAGTCTGCGGCTTAACTAGATTTCGTTATAAATAGGTGTACA
ACATATTGTGTCGACTTGCAAGGCCCCATAGTGGCGAATATGTTTAGCCC
CTTTCCTCGTCCCTGGTTGCCACGATCCCAGAAGACCTAGGGTTTAGCTT
CTGGCTGGCGGTCAGACAACCTGGGCGAGGAAACCCTCATTCTCCTCCGT
TACAATAGCATCGATGTTGTAGAATATAGCATGCATAGCAATCACGAAGC
ATGAAGCACCCAGCGTCCAAAACAAAACCGCACCCGCGCCCACCAGGAAT
AGCACTGGTGCCGTCGCCAGATTGAGTGCGATGATCTGCTGGCTGGGCGT
CAGTTGTTGTCCCACGATGGTAATGTTACTGTTGCGCACGCGCAGCTTAT
GGCAGCCAAAAGCGGAAGCCAGGATGACCAGCAGAATGCAGGGAGCCGTG
ATGCTTAAGATTATAACTATTAAATGGGGTGCAATAAGGTTTTTAGAATC
ACTTACAGGCAGTATATCATCAGTACAAAAAAGATGAAAACGTAGTTGGC
CTGAAAATAGGAGAGATTCCGAATAACCCGGCTATTTAGCCGCTGCATGC
TGATGGCCGTTTTGAAATTGTTGATGTTGAAGAAGACTACCCAGGGCCGC
AGGGAGTTTCGGACCATTTGGAAGATCTGCAGCGGTGATGGCAGGTTGGA
TAGCGAGGGCAGGCTGCAGGGTTCAAGAGTAATTAGCTATTCGCTCCTTG
TTACGGTTTACTCACCTTTGCATGTCCACGGAGAACCTGCCTCCGGAAGG
CGGTGGCGGCTGCATGTTACCGGATAGGTTCCCGCCAGTGTGTGCCATTT
TGCTTGTGCTTTCCCAACCTCGTCCTAACACTTATCTTAGATACACGTCT
TCGCTGCAATCTACAATTCTTCTTTCGACAAGTGTGGGCGTTCCACAAGT
GTTATGTGTATCTTTGGATTCGTTCCACTTGGTCCAAGAACTGTCTTGAG
GATGCTGCGGCGTTTGTAAAGCGGCGAGGACTTTAGCGGGGTCACTTCTA
CATGGAGGCGGCAACACTTTCGATGTTGATTTTACGATTCACTCTTAATT
TGCTATGACATCGTTTTCTTTTGAGAAACAGTATACAAAGTTTGAAAAAT
CTGATGTGGCAGATAGTTCTAGGATTGCCGTTGCCGTGACGTGCGGTGTG
GCCAGAGTTGCGAGTGCGCAAATTCTCGAAATCAACTGAAAACAAATCCA
AAGCGCTGAATGCAATCAAACATTTAATACAAAACTTTTTCTCTAAACAT
TTGAATTATTTTTTAATGATATTTTTACACAAAACAATTATATTTNNNNN
NNNNNNNNNNNNNNNNNNNNNNNNNNNNNNNNNNNNNNNNNNNNNNNNNN
NTATTTTTGATATCCTTGTCTATTAACTTGAACTATTAAAGCTAGAAAGT
TAAGATTAGAAATTCAGTTTCTTTCTGATGANNNNNNNNNNNNNNNNNNN
NNNNNNNNNNNNNNNNNNNNNNNNNNNNNNNNNNNNNNNNNNNNNNNNNN
NNNNNNNNNNNNNNNNNNNNNNNNNNNNNNNNNNNNNNNNNNNNNNNNNN
NNNNNNNNNNNNNNNNNNNNNNNNNNNNNNNNNNNNNACTATTTGTTATC
AGTATGGCAAAAGATATGTTGGATGNNNNNNNNNNNNNNNNNNNNNNNNN
NNNNNNNNNNNNNNNNNNNNNNNNNNNNNNNNNNNNNNNNNNNNNNNNNN
NNNNNNNNNNNNNNNNNNNNNNNNNNNNNNNNNNNNNNNNNNNNNNNNNN
NNNNNNNNNNNNNNNNNNNNNNNNNNNNNNNNNNNNNNNNNNNGCTTAAA
AATGTTTTCATCACAGAATTACTTATTATTTCTTTTAACAAGGCCAAACA
AAGCAAACATATTAAGCAATTCTTTTAATTTCCTTTTATATAAGTAGGCG
TAACGAAAGAAATTTTAAGAGTCTGCGTTGCTTTACAAGTAACAGGTAAG
AATCGCGCTGATATTTTAAATATTTTTTGAACAATTTATTTGACGGATAA
CACAACATCCATTAAATTTTTCTCAGGTCTTCTGGCTAATACATACATAT
CTTATATTTCTTGTATCTTGTATACACACTCAGGTTAAATGTTACATTTC
TATTTACATTTACCAACAAAGAGTTTTAGAAGTTAAGAGAGTTTTCATTT
GCATTACCATTATGAATATAGACTATATAATAAAAGTTCTAACTTAGATA
TATTTACAGATATGGATTTTTGACGTCATAACATATTGCTGGTGTGACAC
AAGTGATAAGTATTTTTTCACAGTTCCGGTATGAATCAGATTTTTGATTT
TAACTTAAAAAAATTGTGTCTTGAAATATTCAGAATGGATTTATATTTGT
TTACGGAGATGGAAATTGATTATCATCTTTTTGTTCAACGGTATTTTGGG
ATTGTGGAGAAAGTAAAAAATAAATCTCGTTCTAGTCACGCGGTATCAGG
GTGATGGTGTCCTTCATTTCCAAAAAACCTGTGAATGTATTCGAGTGTTG
CGACTGTTAGATACCTGTTACTCAGTTTATGAACCTGCAACATATGGATA
TGTAGAATTTGAATAATTTGGCGTGTAGCAAGGATATAGCTCTGATCAAT
CTATTACTACAGTTTTGATATGTTTAAAAGTAGTAGGATTTGAACGTTTC
CTGGTATCCAGAAGACTTTTAGGATGTGAGCGTTTTAGGAGTTTAGGGCG
TAACAGGGGCGTGGCACGGTTTTAAAGAAAACTTACATGNNNNNNNNNNN
NNNNNNNNNNNNNNNNNNNNNNNNNNNNNNNNNNNNNNNNNNNNNNNNTT
ATAATTAACCCAAGGAAAGTTGTGGATTGGACATCGTGCCATGAATCATT
TTAGCAATCGAGATAAGCTTGAACTTTTAAGACCAACTGGCTTTTGAATT
CAGTATTCGGTTAGGCTTTGACATTTCAAGATGGTCTCGATCCATTTTTA
TTTGGCACTTTTGCTTCAAGCGATTTCCTTGGCGAATTCTTTCCAATTTG
GTAAATAGTGGCAACTACAATACAATATACATATCTACAATTTCATCGGA
TCAGTGTCAGTGTTAAATATATACTTTGGCAGCTCACGGATCTATTTTTG
GTCTCAACAATAATTAATACCTTATAATTACAAAATTGGAACTTCATTGG
GTTGATTTCGCTACACAAAACTATAGTCTTACCAGGAAAATGCAATCTTT
AATAGGATTTCATACAGTGTTACAAATGCTATTTTCGGCCATTTTGAGCT
CCATTAATTGGTCAATTTTTGTTACCCCCCTTAGCAAAATTCAATTTTTG
CCGACTAGACGAGATTTGCATCCCACTGAGCAAATGTGAACCTCTTATGA
AGATTCTACATCCCCGGAACATGACAAACGATCAAAAATCACAGTACCGG
AACAAACTATGCAACATTAATCCTTTTGCCCACGAGCTAGTGCACATGGT
TTTTACCTGCTGCCCGATGGTTGCAGGGGATAAACTACCAGATAGCAGGG
TCTGCGGACAGAGTCCTCCTTCGTCATATATCGTAGGCGGCATGGAGGCA
CAGTCCAACCAGTTTCCCTGGACAGTCCTGCTGGGTTACGAAGCCTACAC
AGCAAAGCAGCGACCGTCTCCCATGTGTGCGGGCTCCTTGATCGCCAGTC
GCTATGTGCTGACGGCAGCCCATTGTTTGAATGTGAATGACTTCTACGTG
GCACGTGTGCGCCTGGGCGAGCATGACACCGAGAACGATCCCGACTACAC
CTGGCTGCCGAATGGAGCCAAGATATGGGCTCCAGCGCACGTGGACATCG
ATGTGGATCTGAGGGTTCCGCACGAGCAGTACTACACGAGAAATGGAAGA
CACTACAACGACATTGCTCTGTTGCGTCTGAAGAGTCGGGTGAAGTAAGT
AGTGTGCTCTTTGGGGTTCCCTCTTTTCACATTTTCCCATCGATGTCCTC
TCTTTCAGATACACTCTTCAGATCAGACCCATTTGCATTTGGCCTGGCAT
TGAATTGTCAACTTCCTCCTTCAAAAACTTCCCTTTTCAAATTGCCGGCT
GGGGCGATTCGGGTCTGCAGCAAAAAAGCACCGTACTTCGCCAAGGCACC
ATCAGTGGAATGAGTCCGGATGAATGCTTGAATCGGTATCCAACACTGCT
CGTCGATAAGGACATCCAGATATGTGCCATGGGATGGGATGGCACCGACA
CCGGACTGGGAGATTCCGGTAGCCCGCTGATGGCTTCGGTGGGCAGGGGT
GCTGATCAATTTTATTACCTAGCCGGAATAACGTCCTACGGAGGGGGACC
CTCCAGTTACGGATATGGGCCAGCGGTTTACACGAAAACTTCCTCATATT
ATGAGTGGATAAAGAAGAAAATCAATGATATCGCTGAAGATGAACGTAAA
ATGAAATACAAATCTGTAAGAATACCAATTTAATTTAACGTTATTAAAAT
GATACTTTTTATGCATGCAGAAATGGATGTTGTTCTTTGTTAACAAAATC
GCCAAAACAGTCAAGTAAAGAAAGTACACAATTATCTTTAAAACCGTTCT
TGGGACAAAAAGCCACATTTAACATGATTATGTTAAAAACAGATGTAACC
ATTGAGAATTGCAGACGTTTGACATAATTCACATTTTGCAAACAAATCCA
GATCTTAACTAGACCAATTCTAACTCCAATAAGGATGACTTAGCCTCTCA
ATCGAAAGAATTCCTCGACTATAAGATAGCCTTAGTCAGCAATTGGGGAG
TTCGAGGTATATAACGACACAGCTAGTTCTTCTTATCAAGAACATGCTTA
TGTATGTATATACTCTCTACTATATATAATTTATCGAGTCGAATCAATTT
TCCTTATAACTCTAAGAGTAAGTTTCTTAGAACACCACGAAGAGGGAGAT
TTATCACGAATTTTTTTTGAAAAAAACTTGTAGGGTAACTCAAATCTTTA
AAAACTTAAAGATTTCTTAACAAAGTTGACAAATTTGTGTTTGAAAATAA
AATAAGCAATCTTACAATCAAGAAAGGAAAAAAATGAAAAATGAAATATT
GTAGGGTAACAAATTTCAAATTGTCGATAACTTGATATCACCTTGGCCGC
ACTACGAATATTCGATGGCAACAGACTATCGGCGACGTTACCCACGCATT
TTCCGCTAGTCGCGCCTTGGGCACACTACAGATCCACAGAAATTTGGTTT
TGGAAAATTCCTGAAATCGCTGCCGAGGCTGGAAACAAGTCGATCCCAGC
ACCATCCCATCCAGAAGCACAAATCCCGCAAGCAAATAGGCAACCATTAA
CATGGCCGACGATTGGGGTAAGTTGCGATTGGCCTGGGCGGAAGAGTGGG
CGGTGCGTCATCTGCACGGCGGACAATAAACGTGGTCTCCNNNNNNNNNN
NNNNNNNNNNNNNNNNNNNNNNNNNNNNNNNNNGAGTGCCGTGCAACCAG
CCTTGATGAGTATTTTTAGCCACTGTGCCAACTAACCGTTTGAAATCATT
GTTATTCACCATGTTCCTGGAACTCATTCTGTTACCTGGCAGAATCCGCA
GCAGACAGCGAGGTGGTCATCCGGCCGACTGCCGCCGCCAGCGTAAACAA
GTGGGAGGGCGAGGACGAGGATGAGGACATCAAGGTGCGACTAACGAAAT
CCAAGTGAGATCGAAAGCAGTGCCGCATTCAAACCAACTATCCAAGTGCC
CAACAACAAATGCCATGGGCCAAAACTTGTTTTTCTGCACTCGGTTTCAC
TTTCGTTTCGCTGTACACGTGTGCACTTTTGCAGCAGACTGATCGAATCA
TTTGTTTATTTGCTGCCCACAGGACAGCTGNNNNNNNNNNNNNNNNNNNN
NNNNNNNNNNNNNNCCTACGAAAACAGAAGCACCAGCCAAACCGAAGCCA
AATAAGGCGCTAAAAGCCAAACTGGAACAGCAGGCGGTGAGATAAGGCTC
AAAAGCATTTCTCAATCATTGGCTATATTGTTATCATCTGTTATTAACAG
CTCCTAGAGGAGGAAGCGGAGGCAAAACGTTTGGCCAACCTATCGCCTGC
AGAAAAGTTGGCTGAGAAGCTGCGATTGCAAAAAATCCAGGAGGCCTCTG
ATCTCAAGCATGCCCAGGAAGCGTTCGGTGTGACGAGTACGTGCGGAGGT
CTTGACGCCTTCAACCCCGAGACCAAGGAGGAGTTCAAGGAATTTGGCGC
AACGCTCAGCTGGAAGGTGGGCCAATTCCGCGAGTCGGAGCACTTCCCCC
AATTTGTTGAGGATCTGGTGCGCAGCCTATGCGTGAATCGTGAGTGATTA
GCTGGCTGACAATTAAAGACGGCTTATCTGATTTGATTTCGCACCTTATC
TAGTGAGCGCTGCTGACATCAAAAAGGTCAAGATGAACGTGGAAATCTTG
CACTCGGAAAAGCTGAAGCTGGAAAAGGCCAATGCTAAAAAGCCCGCTGG
AAAGGGCAAGGGCAAGGTCACTCTCCGCACCGAAAACGACGTGAGTGTTT
CAATCGCCGCCGTTCGAGATCAACGAATGAACTTATTTAATCCGCTCTTT
TGCAGGACATTGACGGTTACCAAAAGTACGGAAATGACTTCACCGAAGAC
TATGACGACTTCATGTGAATAGGATCTATAAATGTAGCCCGCATATATCT
AATTATTGAATGCATAGTTGCTTGTTGAAGAGTTCTTCTTGTTAGAGATG
CTGCGCAGGAATAAGAGTCCTTTGTTAAATATAAAATGGCAGAACCNNNN
NNNNNNNNNNNNNNNNNNNNNNNNNNACCATACATAACACAAAACGAGTT
ACATAGTCAAGTCAGGCAATCAAGAAACCTCAACGAACACGCAAATCCAA
CTCCAAACCGAAAGAATATTTAGGCAACTGACTTATGGCGACAGCACATG
TATGTAGGTCGTATTCGGAACGGCTTCTTGTGAAATTCATTTTTGTATAA
AGAATAAAACTACAGATCGATATTAAACGAAAACAAAGAAATCTTGCTTA
TTGTGCTGTATGGGTGGGTGTGTGGTACGGGTGTACAAGTATGATGGTGG
AACTGTTGATGATTGACAATTGAGTTAATTATAGGTAGCCGCTTTTATCT
TACCATTACCATGAACTTTTCAAAGGAACCATAATTTTTAATTTATTTAA
AACGATCACAATGCGCGCCGTAATTTGAAGGCGCTTCACTGTGAACGGCT
TTGTTTGCATAGCCAAGAAGAAGCATCGCAAGGTGTGGTGTGTGACTTGG
CTTCAAAATCATATTATTGAAGTAGTTAAAAATAAATTCAGTTGTCGAAT
AAGTGGATTTCGTCATAAAAGAAAGAGTGCTGACGCATTTGAAGTGCACT
CTTATCCCTTTCAACTCGTCTATTAAGTATTCAATGTGTCTTCAGCCCAA
GTTAGCTTAAATCTAGCTGAATAGTCAGCACTGTCGTCATTTAATGCACG
TGCGGCAAATTAAAAATAGACAAGAATGAGCGACTTTAACAAATATTGCG
AAGGTTTTATTAGCTATAAGCCTGCCAAGACGGCCTGATTAATCCGTACA
TCCTGCAGAAGCTGCGAGGGAAGCGCTTCCGGACTCGGAAGACGAGGAAG
ACATCGGCGATGAGGACACTTGTAGCGCACAGGATCTTGCCGCCGAATTC
CAGCTGAAGTACAAGCCGCAGGACGAAGTCAGTGTGTCCTTGCAGCGTGA
ATATGTTCTTAGCCTGGCCGCAGATCAAGGATTCTCACGGATGGCCGCCG
GACTGTCCAATTCAGCAGTGCATATCTATAATTTGGATTCGGGCGCCGGG
AAACTGGAGAACTTTAGCTATCTGCCGCCCACAGATTCGCCGCAGAGCGT
AAGCATCTGTGGCGTTCGTTTCCTCGACGAAGGACCACACAACATCCTGG
TCGGCACCACCGATGGCTACGTGCGCCTCTACGATCTGCGGCTAAGAGGC
GAACAGGCGCGGTTCAAGTACACGCAGCACCCTAATGTGCCTCCGGTGCC
CAAATCGCTTTCGTGCTTCGACAGAAACGCCAACGGTCGGATTATTTGCT
GCGGCACCGAACAGTTTCACAGCAACGCGTTCCTCGTGTTCTTCGATGTT
CGGGAGCGCCAGCAAATGGGCGTCTACTTCGAAAGCCATGAGGACGATAT
CACCTCGTTGCGGTTCCATGCCCAGAATCCAGACCTTCTGGCCACGGGCA
GTGTGGACGGGCTAGTAAACGTGTTCGATGTGAAGGAGCCGGACGAGGAT
GAAGCACTGCTTAACACCTTCAACACGGAGAGCAGTGTGGCCCGGTTGGC
GTGGCACAGAAACGTCTACGACAAGGACATCATATCCTGCGTCACGACCA
CTGGCGATTTCAAGAGCTACGAGTGCGAGGAGGGCGACGAGGTGGCATCC
TTCGAGCGGCCGGATGTTACGGCGGCAATAAGGAGAAAAAAAGCCGCAAA
CTTCAACCTGATAAATGCCCACAATCAGGAAGACGGAGGAGTCTTTCTGT
TGGCGGGCACCAACTTCAACAAGGGGTTCGTTATTAACTGACTTTGGCCT
AATACCCAAGCAACTGAATAACCTTCTTTCAGCGAGATCCTGCGCTCCGT
TAGCGTTACCTCGAAGAACAGCCTCCAGCCATTGGCCAATTTCCAGGGAA
ACAAGCAGATCGTCAGAGATAGTCTTTTCGATTCAAAGAGAAGTTTACTT
TTTACAGGCGGAGAATCCGGCATTGTTACGGTTTGGGCACAGGACGCAAG
TGGAACGGCGTTCAGCAGTGAAAAACTGAAGGCCAGGAAGGAGAAGAAAT
CACGCAAGCAAGCGCCATATTAAATGTGTATTTATGTTTTAAATAAAGGT
TTTCTAAATACGAAATTTCAAATTTAATGGGTAGCAGCGTTGCCAGATAA
AGGGACATGTTTACTGGCTGACAGGAGCTCACTGATGTGAGCGTATGTCT
ACGAGAGCTGCTTACGTAATTTGAGAAAGTGTTGCATACTTTTGAGATTG
CGTTTGAGCTACGTTACTTACATTTTTCCCACATGAGTCGGGCATACACA
TATGTAAATAAAAATTGGGTTCACTGTATATAAAATAGAGTATAAATTAT
TCATCTTATCTAACAAATATTAGAAATAATCAAAACACCTTATAAGTTTA
TCGAATTTACGAATTTACGAATTTATTTCTACATATAAATGTTGACCGCC
ATTTGGACTCCACTTAACCGCTTAATTTGCTTAAGTAACATAAGTAACTT
TTAAGATTAATAGTATTGTATTTTGAATGGTAAAAGTCCATCCTAATCTA
TTGAAAAAATCCGAAGGAACCAAAGTCATTCAAAGTTGATTCAATTCACC
CCCACCCTGCGCACTCAGTGCTCAATTTCTGCTCGCAGCAAGGTCTGCTG
AGTAAAAAATTAGCACATCCTCAGCGCAGATAAACGCATCCTTAAAACAC
CCCCTGGNNNNNNNNNNNNNNNNNNNNNNNNNNNNNNNNNNNNNNNNNNN
NNGCATCCCTTCGCACAGAGAGCGGCCCAATTAGTGCTGCAGTAGGCATT
TCGAATCCGTACCCACAAATCGGCTAATCCGCTGCCACTGCCTGCCGGCN
NNNNNNNNNNNNNNNNNNNNNNNNNNNNNNNNNNNNNNNNNNNNNNNNNN
NTAAATGTTGACAAATACAACACCTACGATACAAATAAAATTGCTACAGA
AGTACCACCTAAAAACGGGCACAACCGGAACGACTTAATTTTCTCAAATT
TACAGAAACAGACGATGACATAGGAATGGGAATGGTGATGGTGATGGAAA
CACAGGAAGATATCTCGACGCCGCCACTGAAGCTGTGGGTTTGCTCCTGC
CGAGCGAATCCAACGCGAGTAGGGTCCCATTCGGGGCCCGAGTAGCCAGA
GTCCTGCAGCTCACTCGAAACCGCCACTCACCGTGGCTAATTGCCCATCA
ATAAAGGGCCCGGGCAGTGAGGAATTCCTCCGAAAGTCGGGTCCTCCGTT
CTCCAGCCGAAGATTTTTTCGAGCAACCAAAATATTATGGTGTGCCCCGC
TGTTCTCGCACAGTCAGCGCGAATTTGCTGCGGTGAGTCGATGCTGTTTC
GCAGGACCTTCTTCCATTTTCGTCTCCCTCTTGCTCAGCCTGTCCCTGTT
CCTCTGCAGTTCCCTATCTCCTGATGCCTGTGCTCCTTTGGCGGCACTGT
GTCCTGTCGTCGTTGTTTTCCTGTGATTTGACATGTCTGTTAGCAGGATG
CCTGACCCTGAGGCCGAGCCCTGGTCTCAGTGTCCACTGTTCCACTTTGA
TGTGATTCGTCAGTGCGGTGGACTACTGCTACTGCTCTCTTGCTGGACTG
CGTCTTGAGTCCTGTTCGGCTGCCCCCTCCCGTGACCTCTGACCCTGCAC
TCTGCGGCTTTCCAGCGGCGTTTGTTGGCGAATCTGACCCCGAGCTCCTG
CTGCTCCTTCGCTCCTTCGCTCCTTCTCCGCATCTCCGCTCTTTGGACTT
CGTACGAATCAAAATTGGTCACAGCACCGAGTGAATTGCCCCGGAGACCG
CAATGCGCTGTATTTATAGTAAACGTGTCCGATTGATTTGGCCACCCGTG
GCGGCTCTGTCACAGATGCCTCAATTTGCATCTATCGAATGGTTTACATG
GCTCTAAAAAGGTACCTCGATGGGTTGGTCACAATGTGGTGGCCTCTCAA
CATTGCAAGGCTCTTACTTGTGAATTATTAAGTTATTAACTGCTGCGATG
TAAGTCATGGCAGTTTCTGTTTTCTTTATAGGATATATATAGGAAGGATT
AAAGGAGGCATGTACAATAATATGAGTATGATTTAGCTCAAATTCCAAAT
ATGATAAAAGTACAAAGCATACGATAATATAATCAAATTACGCTGACAAT
CACGATAATGTTCTTGTAGTAGTATTTGTGTAATATTTATGTTTTTTTAA
GATAAGAAACGGTAATAAAATCCACGTAAGTGTAAAAAATGGATGCCCTA
ATCTATGCCATGATGTGTTCTACTTTCGAGATTTCGCCTCTGCCCTCATT
GATGGTTTCCCGGGGCTACTTGGCCCAAAAATCCCGGCCGTCCAAAAAGA
CGATCCTTAAAAAAGAAACCGCTAATCATTGGGCCGCACAAAGAGCGGAC
AATCGCTCACCTAATTATTTGGCCCGATTGTGAGGAGCGGACAGTCGGCT
CGTGGACGCTTTTTGTGGCCTCTTTTTGTTTCGACAAAAAGCGAGCCAAT
TTTTTTTCTTTCTGGGCCACTTTGTTGCTCTTTTTATGAGTTTTTTCCAT
TGTCAGTTTTTCCGGGCCTGTCTCGCAGCCCTCGATTCCCGCGATGCCTG
CCCTACAAACCTCCTAATTACGGCAGTTAGTCGTTGTCCGGGACAGGAGA
GTATGCGGAAGGACATGCGTGAGTTTATTGCCCGCTCGAATTTCCACTAA
AAATTGGGCCGAAAAAAAAACAACTAGGTAGGACTAGGAACTGCAAACTA
GCAAAGCGGACGCGCCTTTTTATTGGTGCACCTTCGGCGGAACCGCAGGA
TAACAGCAGTAAAAGCGACGACGAGGACACAAGGATCCTCGAAATCGAGA
GCGACCTCGCTGCATTAGAAAACTAGATCAGTTTTTTGTTTTGGCCGACC
GATTTTTGTGCCCGGTGCTCTCTTTACGGTTTATGGCCGCGTTCCCATTT
CCCAGCTTCTTTGTTCCGGGCTCAGAAATCTGTATGGAATTATGGTATAT
GCAGATTTTTATGGGTCCCGGCGATCCGGTTCGCGGAACGGGAGTGTCCT
GCCGCGAGAGGTCCTCGCCGGCGATCCTTGTCGCCCGTATTAGGAAAGTA
GATCACGTTTTTTGTTCCCATTGTGCGCTTTTTTCGCTGCGCTAGTTTTT
TTCCCCGAACCCAGCGAACTGCTCTAATTTTTTAATTCTTCACGGCTTTT
CATTGGGCTCCTGGAAAAACGCGGACAAGGTTATAACGCTCTACTTACCT
GCAATTGTGGCCATAACTCGCACTGCTCTCGTTTTTAAGATCCGTTTGTT
TGTGTTTGTTTGTCCGCGATGGCATTCACGTTTTTACGAGCTCGTTCCTT
CGGGTCCAAAATTATGCCAGTTTGTTTTGTCTCTGGCAATTATTGGAAAT
TTCATTGGGTCGATTTCGCTGCCTTCCTTGCTCTTCCCTTGAGAAAAGTG
AATAGGTTGTGCCATAAAAATCGCTGCTCCTGAAGACCAAATGAAATGGA
TTTGTGTAAGCATTAAAAACGCGAGGCAAGCCCCAAGATTCCTCCACTGC
TTTTTTTATATTGCCCACTGCTAAATGCAGCTAATTCGTCGATTGTTTAA
AAATTAAATTACTTATGTTGCCATTCATACATCCCCTCACATTTTATGGC
CATTTGAGTGCGGGGTGCACAGTTCTGTCTTAAGTGGCGGATGGAAACCA
CCACATTTACTCGAGGGATGATGTGCTCTAATATCTCCTCATCAAATGGG
ATGGTTTCTATGGAAAGGCAAAATCGTTGTAAAGTGAGGCGGAGTTAAAA
AATACCTTGTTATAGCCTTTTTAAAATAACACAAGATCGTTCGAATTGAC
TAGAAATATCAAAGTCTTTTTGTATTGAAGCGAGTGTAGTCTCAATTTAT
GCTTAATTTTAAGAAATACATCTCTTTATTAGCCCCAAAATGAAACAAAT
GGTCTACTAATTAAGCAAGTCAACAGAATTTTTATGCAATTATTCAAAAT
GAAATAATATATACATAAGATGTTTTTGGGAATCTGTCATGGGGTTTCTG
AAATAGGTTTGCCAAACAAATTTTAAGTATAAATGTATACATATGTCAAC
TAATAAATTTAGCAAATAAAATGTACCTGCAAGTATCTATAAATTTATTG
GACCAATTTTGTGTAAAAAACTGAACTGGCACTCTTCCCAAGAATGGGAC
TTCGAGGACTCCTTGCTGAATCACTTACTCAACCCATTCCAACTCATCCA
ATCCGCGCAATCATCATAAATTTTGGCCTTTTTGTTGTAATTGTTTTATG
GCAGAAATTACTCAATCATCAAGCATAATTCCCTCGTTTTCGCCGTTTTA
TTGCCAATTTTTGCACTGCCTTTGCCTTTTTCCCGCCCTTTCCTCAGCGT
TTTGCGAATCTTTGCCGGCATTTCTATTGCGCGGACAATCCGGCCAGTGT
GTTGGCCATTTACTTGCCATGATGACGGGCATAATCAGCGAGATCGGCGC
TTTGTGAGTGCAGAATGTGCAATAAAGCGGCAACAATCGGCAGGGATTCG
CCTTCCCATATTCCGGGTATTGCCGGCCCGGGAAAATGCGAAAGTGTNNN
NNNNNNNNNNNNNNNNNNNNNNNNNNNNNNNNNNNAACGAGGAAGGTACT
TCCGCCGGCGGACACTTTCGCCTAANNNNNNNNNNNNNNNNNNNNNNNNN
NNNNNNNNNNNNNNNNGATCGCCATAAAGGGTATTTACTGTCGCTGCCGC
AGAGCCTCGCTTGACGACTTAACCCAAGCGGTCGTTTCGCGTCCATTCTC
CGGACGGAGTCAAAGACAAAGGCCGGCGGAGGTGGACAATAGGCAAGGTT
GTTGCTTGTGGGTAGGGTTTGAGCTATGAGCTATGAGCTGTGAGCTGTTA
GCCCTGAACCCCGAACCTCGAGAATTGAACCTTTCCCGGGGCAAGAAGGC
TTGCATGTGGGCCTTTTCCAGGTCGGCCAGTAGGTAGAGTTGTTGCGATG
CGGCTATGCCGGGCGAGTTAATGCCAATGCAAATTGCGGGCGCAATATAA
CCCAATAATTTGAAGTAACTGGCAGGAGCGAGGTATCCTTCCTGGTTACC
CGGTACTGCATAACAATGGAACCCGAACCGTAACTGGGACAGATCGAAAA
GCTGGCCTGGTTTCTCGCTGTGTGTGCCGTGTTAATCCGTTTGCCATCAG
CGAGATTATTAGTCAATTGCAGTTGCAGCGTTTCGCTTTCGTCCTCGTTT
CACTTTCGAGTTAGACTTTATTGCAGCATCTTGAACAATCGTCGCAGTTT
GGTAACACGCTGTGCCATACTTTCATTTAGACGGAATCGAGGGACCCTGG
ACTATAATCGCACAACGAGACCGGGTTGCGAAGTCAGGGCATTCCGCCGA
TCTAGCCATCGCCATCTTCTGCGGGCGTTTGTTTGTTTGTTTGCTGGGAT
TAGCCAAGGGCTTGACTTGGAATNNNNNNNNNNNNNNNNNNNNNNNNNNN
NNNNNNNNNNNNNNNNNTTGTCCTTTTCATTAGAAAGTCATAAAAACACA
TAATAATGATGTCGAAGGGATTAGGGGCGCGCAGGTCCAGGCAACGCAAT
TAACGGACTAGCGAACTGGGTTATTTTTTTGCGCCGACTTAGCCCTGATC
CGCGAGCTTAACCCGTTTTGAGCCGGGCAGCAGGTAGTTGTGGGTGGACC
CCACGATTTTTTTGGCCAAACCTCCAAGCTAACTTGCGCAAGTGGCAAGT
GGCCGGTTTGCTGGCCCAAAAGAGGAGGCACTATCCCGGTCCTGGTACAG
TTGGTACGCTGGGAATGATTATATCATCATAATAAATGTTTTGCCCAACG
AAACCGAAAACTTTTCAAATTAAGTCCCGGCAACTGGGTTCCCATTTTCC
ATTTTCCATGTTCTGCGGGCAGGGGCGGCCATTATCTCGCTACAGCAGTT
CCCAAATGGTTATGGCTGGACACCCCTGCCGCCGCTCCAACGGGGTGGAT
GAAGCCCCCAAAACCCGAAAGTCATGGCAGCCATGGCAGTGTGGGGCTGT
TAAACGTGCGGCATAATATTAAGACTTCATAAAAGCGCAAATAATTCGCT
GGCAGGCGATCGATAATACATACATACAAATATATAGTGGGATACACACA
CTCTCTGCCGGCAAACACACACCACCCGACCCGACTGAGCGGCATAATGC
CATATCATTCTTGATGAAGCCGATAAAATCCCATTATTAAGGGGGCCCGC
CCGTCCCGCTCGCTCCTGCGGAGCAACCGCCTGCGGGCGGGCGAGACAAA
AGATTCGCTCATCCGCTATGAATACCAAATCGGAACTCTCTCTCTCTCCA
GCTCGGGAGTGCCATGGCCAGCATGGCCAGGACCTCCTCATGGTCCTGCC
GAGCAGAGAACGCGGCTCCATCCCGCTGCTCCGGGTCCTGCTCCTCCGCT
TTGTCCCGCCTCGTTATCGCCGCTCAGCACCGAGAGCACAGCAGCGCATC
CACTCTCAGCACCGCACGATTAGCACCGTTCCGCTCAGGCTGTCCCGCTC
GCACCTGCCTGGGTCGCTGCGATTGGCCGCTCCCAGCGACGGCGGCCATT
TGCCTGCAGAGCGCAGCGGTATAAAAGGGCGCGGGGTGGCTGAGAGCAGC
ACACTCGAGCTGTGACCGCCGCACAGTCAACAACTAACTGCCTTCGTTAA
TATCCTCTGAATAAGCCAACTTTGAATCACAAGACGCATACCAAACATGC
ACGGATACCGAACCTACAACATGGAGAGCCACCATGCCCATCACGACGCC
AGTCCCGTGGACCAGAAGCCCCTGGTTGTGGACCTCTTGGCCACCCAGTA
CGGCAAGCCCCAGACACCGCCTCCCTCGCCAAATGGTAAGTTTAAAGATA
AAGCCGAGCAAACGTGACGAGTTACTTACACCCAATCTTTCCTCTGTCCA
AAACAGAATGCCTATCCAGTCCGGATAACTCCTTGAACGGCAGCCGCGGC
TCGGAGATTCCCGCCGACCCGTCGGTACGCCGCTATCGCACCGCCTTCAC
CCGTGACCAGCTGGGTCGCTTGGAGAAGGAGTTCTACAAGGAGAACTACG
TGTCCCGTCCCCGTCGCTGCGAACTGGCCGCCCAGCTGAACCTCCCGGAG
AGCACGATCAAGGTGTGGTTCCAGAACCGCCGCATGAAGGACAAGCGTCA
GAGGATCGCCGTCGCCTGGCCCTACGCAGCCGTCTACTCCGATCCCGCCT
TCGCCGCCTCCATCCTCCAGGCCGCCGCCAACAGCGTGGGCATGCCCTAT
CCGCCCTANNNNNNNNNNNNNNNNNNNNNNNNNNNNNNNNNNNNNNNNNN
NNNNNNNAATCCGATGATGGCCACCGGAATGCCCCCGATGGGCATGCCCC
AGATGCCCACAATGCAGATGCCCGGACACTCGGGACATGCCGGCCATCCA
TCGCCCTACGGACAGTACCGCTACACGCCCTACCACATCCCCGCCCGCCC
GGCGCCGCCACATCCCGCTGGTCCTCATATGCATCATCCGCACATGATGG
GATCCAGCGCAACGGGATCGTCGTACTCCGCCGGTGCCGCCGGCCTTTTG
GGCGCTCTGCCCTCCGCCACCTGCTATACCGGACTGGGTGTGGGTGTGCC
CAAGACCCAGACGCCGCCGCTGGATCTGCAGTCGTCGTCATCGCCGCACT
CCTCCACGCTGTCGCTCTCGCCAGTGGGATCCGATCACGCCAAGGTGTTC
GACCGCAGTCCAGTGGCTCAATCCGCTCCATCAGTTCCTGCTCCCGCTCC
ACTGACCACCACCAGCCCGCTGCCCGCTCCAGGCCTCCTGATGCCCAGTG
CCAAGCGGCCTGCCTCCGACATGTCGCCGCCGCCGACGACAACTGTGATT
GCGGAGCCCAAGCCGAAGCTCTTCAAGCCCTACAAGACTGAGGCGTAAGC
CCGCGATCCACACACACTCTCTCCCCCCCCCCCATGCTCCCCCAAAAGAT
TGTACAAACTAGTCTTAGTCAGCCTCATCTATTTATTCCCGAAGATTGTA
CAGATTGTAGAGTAGCTAATTGTAGTCATAATTAAGGCGCAAAATCAAAT
TAAGAAATAAATGCGAAAATAACATTGAAAATTATACGACACACACTGTT
TATTTGAACTACCTGGTACCTGGTATTATCTACATATATATCAACATATA
TTCATATACCTGAGCTGAATCGCTTTTATGGACCTGGCTCTCTGGATTAG
CTGTGGAGAAACCTGGCGGGACAGCTGCGCTGCTGACTGCTGACCTTCCC
AGGGAAACTGTGGCAAATCGAACGGAAGAGCGGCAGAGCGGCAGAGCCGC
AGAGCGTGCCGAGTGTCCTTCGGAGTGGCCACCCACAATCAGGAGTAAGG
GTTCCCGATGCGGCACCGGCGGGGAAGGGAACAACATCCACGGGGGATTG
GCACAAGCCAATGGCTTATTAATGCGATCCGAACGGATCCAAGCGGGAGG
GCCCATTGCAAATGCAGAGCCACCCCGCTGGGCGGCGACCTTGGCGAGGA
GTTGGGCCCACTCCCTGCCACGCGTCAGGTTGCATTGCCAATGGAATCAA
TTTCGGTGTCCTCGGATTGCATTGGGCTCGGCTAATTAATTGTCACCTCA
CCCGTTGAGTGACTTTTTTGTTTGTTGGTCCTGGCCTTATGTTTGCTTTC
TCTTCTCCATCGCCAGGCAATTGTCATAATTGAGAAATCATCGGAAGNNN
NNNNNNNNNNNNNNNNNNNNNNNNNNNNNNNNNNNNNNNGGCTGGTGGTA
GAGTCCTTCTCGAATCAAATCCCAATTTAATTACCGTGCAAAACATGTGT
TTCAATTGCTCAGCCGTGGTGTAAAGGGGTGTCAATTGCTCATAATCCCA
CAGCTAAAAAACGAGAGTCAACCCAAAGGCAGGATAAACGATGGGTAAAC
GATGCGAGCGAGGCACAAGGATGTAGATACCAGCCACGGATGCTGATACA
CCCAGCCAGCCACCCCTGATCCCGGCTGTGTCTAATATCTAATTGAGCGC
CTGGCATCAAAACATGTTTTGACACTTGCCAGCCGAGCCAAATGGGCATA
AAAAATGGTCCTTGAAGTGTTATCCTTGCAGTTGGAGTGCCACGCACACA
CCCCTTTCCTTTGCTGGTGTTTTGCGGAGTTTCGTCTCGTGTTTTCACTT
GGGGGATGCGAACACACAAGTGGCAGCATTTTATGATTTGATAATAAAGA
TACGCGCCACGGTTCCGCCCTGGGGAATTCCCCAGCAGATTCGGATACAG
TAAATTAAAAAATAGCCAAACAGGAAATCTCTGCAGGATTGCCGGCGGGG
GAATCCGATTGCTGGGTGGTTGACGCGACGTGGCGCAGGTTGATAATTAA
TCATATGGGGATTAGGGATTAGGCTTGTTGAAATCCAGAAATCATCAAGT
TGTTTATTGCAAAATTATGCGACTAGCTGCCCGAATGGCAGGCGAGAGGA
TTAGTTTGTCCAAAGGGCAGATGGGAACTGATGAATCCGAATATCACATC
TACAGCTGCTCGTCCGGCGGCATAAAAGAGTTAACTGATTTCGAGGGAGT
AAGTGTGATATTATTATCAATTAGGCATTCGCCTCTAATTCGACATATTC
TCCGCCAAAGAAACGAGAATCTCGATATTTCCAGCGTTTATGGGGGCAAT
CAATGCTGCGATCCAGTGGATACATGACCGCGCAGATGCCCAGATACCCA
GATACTCAGATACTTAGATACACAGCCATGAATGGGTGCCACTTCATGCG
AAGTTCTCCCACGAAACAATGCATTATTCAAGAGCCAAGGCTCTACGCAT
TTACCATATGATGTGCAAACAAAATTAAGTTTTATTGGGGCGTGATGAGT
GGTGAGCGAGGAACTAGGGATTGTCGAGGATGNNNNNNNNNNNNNNNNNN
NNNNNNNNNNNNNNNNNNNTTTTAATAGTGAATTAGCACCTCGGAATCGG
GCGTTTATGGCGCAAACTCTCCTCTTACCAGCTGCGGAGCCGACAAAAGG
CAGCTTTTGTGGCCAAGACGACCGCAATTCGGTCTCTCCATCGATTTATG
AGCTACGAATTTCACACTAACTGTCAATGAATATAAAGTGATCATCAGAG
GGCGAGGCGAGGTGGATCTCCCGCCGGTGGACACGGCGAGATCTGAGGCT
GGAGCCGGGAATCTGGTTGTTATCCAATCCCATGCCTAGCCATAGAGAGC
CAGTGAGATTCCCAGAGCTGAATACTCCAAACTGCGATACTCCATTCACG
TGGTAATTGCAGTCCGAGAGCTGAGAGCGCTAAACGAAGTCGAAAATGCT
TTATGACCCTGCCAATAGATGAGGGGTTTTGCAATCAGCCAGCGAATGAA
TAAACATCTTTGTAAAATGATGATGCCAGCACTGAAATAATTTCACACGT
TTCTCGCACACACAGCATCTATCTAGTGTGTGTATGCGTCATGAGGGGCA
GANNNNNNNNNNNNNNNNNNNNNNNNNNNNNNNNNNNNNNNACTTTATTG
GCATGGTATTTGCCAATTTGCACGCTGTCCATTAACGGACCATGCGCCGT
TTATCGGACTCGTATGCGAGCCATTCTGCCAATCCATTTTCATGGATATT
AACGCACTGATAATCGCGACAATCAAACTCGTGTTTAGCCAACAGTCGCA
GCATTTCCATACCATGGGGGTGGTCTCTGCTGGGTGTTGCGAATGCGACG
CCAATTGGTCAGGGTTCACTGTAAATGGCCCAGCCAAATGGGAAGCGGCA
GTTGAGGAGCGCCCGAATCAATTGCCCTGATGGATGCTGCGGCTGTCCAA
AGTTGCAGCTTTTCGGGTCACTCCGCGCTGGGGCTGGAGGGCTATAAATC
CGCAGGCCAGATAATGAAACTAGAATGATTGAGGCAATCACTGGTGTGGC
CAGCAGTCTGCTGGCGGAGTTTCCTACGCTCTGCGCATGTCCTGGATACA
CACAGCTCGGCGCACATAGCGATNNNNNNNNNNNNNNNNNNNNNNNNNNN
NNNNNNNNNNNNNNNNNNNNNNNNNNTAGAGCACGTTACATTATGTGGCG
AAGGACTGGCGATTACCGATTCCGCAGTTCAGGACCTCTGGATTTGCGAT
CCTGCGCACGACGTGTCAACTTTATTGCGGTTTGACTTTGCCGCGGCCCC
TCGAAACTCACAAACGTATCCTGGAACCCAGGATCCCTGGGCTCTGGGCT
CTGGACTATCCGCCGACCCTCCATATCCATGATTTACAATTCTCGTTTTT
TTCGCGTTATTTTTTTAGGGGCTTTAATGACCGTCGTAAAGCCGCAGGAG
GACCAGGACCAGGACTCTGCTCACATTTCGCGCACTGATTCTAAAAAATG
AAATCATTTTTTCTTGAATTTCACGGCGCGCCTCGAGCAGGACTCTTTGT
TCTCGGCCAGGCAATTGTCCTTTTTTGCGCTCAGCTCTCAGTTTTTTCGT
CCAGCGGGCATTACCTACACGGCGTTTTATGGCGGAGATGATATTCGCCT
GGGATCGGTTCCGTTTTTTAGGCCATAAAAATTAGGCGGCATAAAAAAAC
TGCATTGGAATTCTAGTTCTAGTTTCAAGTTTTTAGGTTTCCAGGTTTCT
GCCAGCCCGCCTAGATTCGCATTTCGCGGAATTCGGAAGCGGAACAGAAT
GCCAGAATGGTCAGAATCCTGGCTGACCTTGCCTTTTGGCCAGGGGCCGT
AAAAAAATTGACTCGCTGCGGTGCGCGGAATATTTTTTAAATCTGACTTT
CCAACAATCTCTGATCTGGGTTCGAATCGTAAAAAAAAAGCAGAACAAAA
AGCGGGCATTTTCGTCGGCAAATGATCTGTTAATGGGCCGGGCTAAAAAA
CTAAGTCACAAAGTCACAAGGTTGTCCGGTAAATTGACCCGGTTAAGAAT
GTCTGTCTGTACCGAGAAGGATGCAGGACATTCAGCACTTCAAAGCTCCC
ACCGCTCGAAGGATTCCCCCGAAGATTCACACGGCTGGCGGGGGGGATCA
ACGTTTGATCAGAAACCGCCGGCGGCTGTTAACGGCCACAAAAAGCAAGT
GACATGCAAATTAGGCAGATTACTGCTGGCCAGCAAGGTCAGGCCGCCCT
TAATGGGCGTGACCGCTGGATCTACCTCCCTCCCCACCCCTGCCCTTCAA
CGGCAAAGGAACCGACAACGGCAGCAATACGATCACCACAACCACCGATC
GATCGATCGAGTGACCTTCGACCTGCCGCATTGTTATCTGCGTGCTGCGA
TTTTTTCTTCATTTTTCACAGGCCATTTGCGTGCGCTCCTGCTGTCCTTG
GTGTGTCCTTTCAGCATGCGTGTCCTTTTTAGCATGCTAAAAATCAAGCG
ATCAAGAATCTGCGCGATCTTAGCCGGAATCGGGATTAGTCGTTTATGGC
CCACGCCCTCAATCCTCCATAAAACACTAAGCGCTTTCGCCTAATGTATG
TATCTCTTCATATCTGGAAATCTCACTATGGGTGTGGGTGTGGNNNNNNN
NNNNNNNNNNNNNNNNNNNNNNNNNGATGAATAAATAACTTCTTAATGGG
ATGCTGCTCAAAATGGCTCCCACTCATCCCCATTGGCGGCTGGGAGAGTC
GTTGGGCATCCGGAAGCGGGGGCAGCCAAAAATATACCCACATCCCATGG
ATGCCATCAATTAGCATACAATTAAAAAATGCTTAAACAGGGAAATCGTC
TTGGGATGCGAGTGGTTCGGCCGCAGATGCAGCCGCAGCAGCATTTGTAT
CTCCAAGTGGCGGGCAGCAGATCAAAGCGACGACAACATAATTGCTGCTT
CACTTCACAGTTCTCAGGCACTTAAGATATACATATGTATGTTGCATACA
TATCTATTGCGAGTCCGGATCTGCAGCTTCCCCTATCGATCTTCCCTGTT
TTTTGTCTGACTGACTGACTGCCGGTGGGCCCTTGAGAAGCCATGGCGCC
TGCTAATTGAGATCGCGGCGATCCTTTGGATGCCCACTTGAGGAGTTGTC
CTTTAATGGGTGAGGCGCGGAAGTGCAGGACTTCCTGGTGTCCTTGAACG
ACCGGAGCTGATCTAAATACGGATCGGAATTGGGATCGAAATCGGGATAT
GCACAACACGGTAATGATAAGCAGGAGGATGCACTGTATCCGTACCTGAG
CCCACTGATCCCCGGCAAGTCCGAGACAAATCCACAAATATTGTCAACTC
TTTGGCTCTAATCTGAGGCCTAATCACTTCCCTGAAATGCATAATTGTGC
CGCGGCTTTTGATACGCTCCTGGCGGAGAGGGAGATGAGGAAAGGATGCA
CGGGAACCGCAGCCAAGTGGCAGTCGAGATTGGCAAATCCGCCAGCGGAC
AATGCCCAGAGAATGGGCAACAAGTAGCGGCGAATTAGCAATCCTATCAT
GCTTTTATGGCCGGCCAACTCTTGCCCGCGCATCTCAGTTCATCCGAAGC
GNNNNNNNNNNNNNNNNNNNNNNNNNNNNNNNTACCCCTGCTATCCCGTC
AACCCCTTTAGGGCGATAATCCTTCTAAATGTTTGCATTAATTTCGAGGC
GTGGACGGATTAGGGCGTGCTGGCTGGGCGGAACCCGCAGCAGAAACCGC
CGAGGACACTGCACCGACTGACCTGCAGCCTACAGATCTCTGATCTTCGA
TCTCTAATCCTTTCGCATTTGCAACTGACTTCTGCACTGGGTCCGCCCCT
AATCCTTCCGCCGAGAAGGCGGCAGAGTCGCGAGGTACTGGCCCGGGGTA
ATGGGATTATCTGCGATTACCCCAGATGATCCGCAGAAAGTCAATCTGGT
TCAGGGGCTAATTGTCAGCGAAGTCAACTAAATCCAATCCTTTCGCGCCC
CCTTCNNNNNNNNNNNNNNNNNNNNNNNNNNNTGAGAATTTCTGGCAATT
AAGTTGCCCGTTTTGATGCGCGGGGGCGGGTGCATCAAATCCTTTCGGCA
TACCTGTCCTGCACAAATGCTGAATTCCGCATCCCATGGATACCCAGATA
TTCAGATATCCCAAGGCCGCAAAGTCAACAAGTCGGCAGCAAATTTCCCT
TTGTCCGGCGATGTGTTTTTTTTTTAGCCATAACTCGCTGCATTGTTTGG
GCCAAGTTTTTCTTCTGCCAAATTGCGGAGATGATGCGGGGATTATGCGC
TGATTGCGTGCAATTATGGACATCCTGCGAGGCCCCGAGGAACTTCCTGC
TAAATCCTTTCATCCGCCTACAGAACCCCTTTGTGTCCCGTTCGCCGGGA
GTCCTTGACGGGTCCTTCGACTATTCGCTTACAGCAGCTTGCGTAAAATT
TCATAACCCTACGAGCGGCTCTTCCGCGGAATCCCTGGCATTATCCTTTT
TACCTCTTGCCAATCCGTTGGCTAAAAAACGGCTTCGACTTCCGCGTAAC
TGCTGGACAACAAAGACAAAAAACGGCGAAAGGACGGCGATTTCCAGGTA
GCATTGCGAATTCCGTCAAACTAAAGGACCGGTTATATAACGGGTTTATA
TGGCCAGAATCTCTGCATCTCCACGACCGCCAGAAGCTGCGTAAAACTGC
AGGCTCTGTTTTGATTTCTGCAACTTCAGTTAATTGCCCGGGATGGCCAG
CAATTGCCGGCAATTATAAAACAGCGCAGATGTGACTCAGCTTCCATATC
TAACTCTATATCTCATGCCGAAAATCTAGGGTGGGGAGCGGAGGGGCGGG
GTGCGTGGGTGACTTGCCTGCCAGGGAAAGGGGGCGGGGGTTCAGCGGGT
GATAAATGTGCGTGATTTGGAATGAATGCGCATCGATTAAAACCGCAGGG
CAATCAATTTAGCGCCTTTTACGCCAAATTGGCTCGTACACAACCAATTA
ATGTCAGCGGGTGAACTGACACCATCGCCCACCACCGCATCCCCCTTTCC
CCTGTTGGCCATCCACCCCCGAAAAACAATTACAACAACGAAGACAAGCA
GAGGGACTGCTGCAGATTCCGCTCAATAAACCTCCAATAAAGCGAATCCA
GCGTGAGGCGTCGACGTCTAATTGCTGTTAACTCGTCAACTAGGAGAACG
CTCCATCCTCGCCGTTGTGCGGCTCCTTGGACGCCTGATTAAACGGATTG
GAGATGCGAGGTGTACAGTCGAGCCTCCGTAAGGGCAACCAAAAGTAAAA
AACATCGACTATTTGAAATACAAAGTTTTATATGTACATATAATTTATCA
GGCTCCGGATGTAACTTAATTAAAACATTTCCTTTTCATAAAATATTGCT
AGCTGATAGCTGCTCAAAAGAACAATAAAGGTAATAAATTATGTTTGCTT
GCAAACAATTTTCAATCAAAAAAGTATGCGTTCCATCTTAGTTAATAATT
AATTACCTGGATAAAGACTTTTGAAACATATCATAGCGTTTCTTTGCATA
TTCAATACTAACCAATTTTTTATAAATGGAGTTACACCGTTTGTCGTCTT
GTCAAGTAGTATCTTCACAATAAGTATAATACAGAATCAAGATAGTAAAA
TAAAACAAAAAATCGTGTGAATAAATCAGAGCTAAAGACGTCGGACTGTA
CAGCAGAGTTTGGTGGAAAAGAGAGAAAAGCGAGGAGAGCGCTGTTTGCA
TCATACACCGCAATGAATGAGTGCCCCATAATTGTGACTTTGGGTCTGAG
GCGGTTCCGCTGCCCTGCCCCCCGCTCTTCGCTGCTTCCTGCGCCGCGGA
AGGCGACGGCCATCTTTATCAGCCACCCCGACTCCCCACTCCTCTTCATC
GTCACCCTCATCGTCACAAAAACTGGTTTCCGCTCGCCACTTTCTTTTGC
TCTCTGCGCAGGCGCTCTTCGAAGACAAGAGACTTGCAGGCGATTGGTTG
AATTCGTTCTGCGTTTCTATGGAGTTTGCTCCCATTCTTTTGGGGGCAGC
GACCACGCCCAATGACGCTGCTCTCCTCTCTGCCGACGTCGCTGTCACTC
TCTTAAGTNNNNNNNNNNNNNNNNNNNNNNNNNNNNNNNNNNNNNGCTGC
CATAATTGGCATCGTTAATGCCAAAACCATGAATACTAAAAAGTTTTTAC
GAGCATAAGCTGCGATTGAGCAGTTATTGTAGGGACAGGTTGATGGCCGA
GTGTTCTAGGGAAATGAATGAATGAAGATTTTTTCTTACTACCAAAACTT
CTACAACTAAGTGAAATAGACGGATTGAGTTCTACATACTTCCTACATAT
ATTTTAGATATAGACATAGCCGAAAAGTATGCTGCACTTTTTCAATAAAA
ACGTAAGCAGCTACGTTATCACGCATGGCTTCATAGCAGCGATCATCTGC
CAGCGAGCATAGCCAAGTTAGGCACCTGCACACATTGCCACTCTTTCCTT
TAGCGTTGCCACTTCAATTTCTTTTACAAACCATCGCAGCGTGTAATCGA
TATTTTCTAAGCCCAATCGATGAATGTCCGGTAACGCACATCACCAATCT
GTTTCTGCTGCCTCATCTTTGAATTTGACTAAAAGTGCCGATTTCCAGCT
CAACGAATAGTCCAAGTCGCGCCGAATTGTACAATTAAGTTAAAAAGTTC
AACGTCAACTAGTTTATCATGGCAGATTCCAAGGGGTAAGTGAACTGGAC
GCCGAAATAGGCGCCGACTGTGTCGGTCCAAGTCGAAATTCACAAATTTC
GCTCAGTCATTGAGCCGAAAAAAATACGCAAGGGCCACATCGCAGACATA
CTATTATTTAATTGTGAAAGGCTTTCGCCGATTTCCGCGAGACAAAGACA
TTTACCGCGACTTTTCCACTGCTCGGTTGCAAAATGTTGCGAAACTAGGG
CAAACCTAAAAACCGAAGAAAAAAAAACGCCAGCGAGAATCGCCATTTGC
AGTACNNNNNNNNNNNNNNNNNNNNNNNNNNNNNNNNNNNNNNNNNNNCC
GCTTGAAAACTTACGATTTCCCTTTGTTGTCCCAAAAATACAAGTCATCC
TTTGCTGGAGGATACAATTTTCCGGTTGTTGTAGTTATAACTTTGGATAC
GAAAAACAATACTGCATACATATATGGCAGCTATTTCTATAATAAATCGC
GAAAATCCTAAACTATATGCCGAAACCACTTATTTCAATGCTACCTATTA
GTAATACCTTTTTTGATATTGCATTAATTCTAGAAAAGTCTTTGTGCTCC
CTCAACTCGCCAGAAGTAAAAAAAAACATATCGTTTAAGTAACAATAAAT
GCATAATTTACCTCAAAGTTTAGAAATTATTATAACAAATGGCGCCAAAA
AAGTTGGCATCGAATACAAGAAATACAAACATACTTTTATAACTAAAGAC
AATAAACAATTGTACTATTATTCCGATTAATATAGATTTTTATGAACGAT
ATAGGGTGATAACCTTTTATGTTCAAAAATCTATCAATAAAGATTGATCG
ACATCATCACGTTAGCAACGAAAAATGATTCGGCAGGCCTAATTATCCAG
ATGCTTAGTTCCATTCCGTATTACTAGTGAAAGTAGTTTCCATAAATTTA
TCAAAACTAACAAAAAAGGCAATCCAAAAAAACAAAAAAAAAAACAAAAA
AAACAATGTCTGGCGGCAAGAACGATAAGATGGATCATGATGGGGATACG
AGGGACTTTATGCGGGGATATCACAGCGAGCAGGATGAGAAAATGAAGCC
GAAAGACTCGTTCGATAAGCGGTTAGGCCAAATTATATATAAGACATAAG
ATATTTCTTTAGCGACGAGTCTTACGCGATGCTTTTTTCTTCTACCCTAC
AGTGAAGATCTGGCTACGGCGATCCTGAAGCGCAAGGACCGTCCCAACCG
ACTGATTGTGGAAGAGGCGCAGAATGACGACAACTCTGTGGTGTCGCTAT
CGCAGGTAAGATTCACTCTCCCAAAGGCCACGTCATCGCATGGCTAATTC
ACATGACTTGGCTGTTCTTTTTCCCCCTTAAACTATATCAGGCGAAGATG
GATGAGCTGCAGCTCTTCCGTGGCGACACCGTGATTCTGAAGGGCAAGCG
CCGAAAGGAGACGGTGTGCATCGTGCTCTCGGACGACACCTGTCCCGACG
AGAAGATCCGCATGAACCGCGTGGTGCGCAACAACCTGTGCGTCCATCTT
TCAGATGTGGTTTCCGTGCAGTCCTGCCCGGACGTCAAGTACGGCAAACG
GGTGCGCATCCTGCCCATCGACGAAAGCACCGAAGGCGTTACCGGCAACC
TGTTCGAGATCTATCTGAAGCCGTACTTCCTAGAGGCCTATCGGCCAATC
CACATGGGCGACAACTTTATTGTGCGCGCCGCCATGCGTCCTATTGAGTT
CAAGGTGGTGCTGACCGACCCGGAGCCCTACTGCATCGTAGCTCCCGAGA
CGGTAATCTTCTGCGACGGTGATCCAATTAAGCGCGAGGAGGAGGAGGAG
TCCCTAAACGCCGTTGGCTACGATGATATCGGTGGTTGCCGCAAGCAGCT
GGCCCAGATCAAGGAGATGGTTGAGTTGCCTTTGCGGCATCCATCGCTCT
TCAAGGCCATTGGTGTGAAGCCACCGCGTGGTATTCTTATGTACGGTCCC
CCGGGTACCGGTAAGACCCTGATTGCCAGGGCTGTGGCCAACGAGACCGG
AGCCTTTTTCTTCCTGATTAACGGACCGGAGATCATGTCCAAACTGGCCG
GAGAGTCGGAATCGAATCTGCGCAAGGCCTTCGAGGAAGCCGAGAAAAAC
TCGCCGGCTATCATCTTCATCGATGAGATCGACGCTATTGCCCCCAAGCG
TGACAAGACCCACGGTGAGGTGGAGCGTCGCATTGTGTCGCAGCTTTTGA
CCCTGATGGATGGCATGAAGAAGAGCTCCCATCTGATCGTTATGGCTGCT
ACCAACAGGCCCAACTCCATTGACCCGGCCCTGCGTCGCTTTGGACGTTT
TGATCGTGAGATTGACATCGGCATTCCAGATGCCACTGGACGGCTGGAGG
TGCTGCGCATTCACACCAAGAACATGAAGCTGCATGATGATGTTGACCTG
GAGCAGATTGCTGCCGAATCCCACGGACATGTGGGCGCTGATCTGGCTTC
ACTCTGCTCTGAGGCTGCCCTTCAGCAAATCCGTGAGAAGATGGACCTCA
TCGATTTGGAAGACGATAAGATCGATGCCGAGGTGCTGGCGTCGCTGGCC
GTGACAATGGAGAACTTCCGCTACGCTATGACCAAGTCCAGTCCATCGGC
GCTGCGTGAAACTGTTGTTGAGGTGCCCAACACCACCTGGACAGACATCG
GAGGTCTGGAGAGCGTCAAGAAGGAATTGCAGGAGCTGGTGCAATACCCA
GTGGAGCATCCGGACAAGTTCTTGAAGTTTGGCATGCAGCCCAGTCGCGG
TGTCCTTTTCTACGGACCCCCTGGTTGCGGTAAGACGCTGCTGGCCAAGG
CCATTGCCAACGAGTGCCAGGCGAACTTCATCTCAGTCAAGGGTCCCGAA
CTGCTGACCATGTGGTTCGGCGAGTCTGAGGCCAACGTGCGCGACATCTT
CGATAAGGCCCGCTCGGCGGCTCCTTGTGTGCTCTTCTTCGACGAGCTGG
ACTCGATCGCCAAAGCCCGTGGCGGTAATGTCGGCGATGCTGGCGGCGCC
GCTGATCGTGTGATCAATCAGATCCTTACCGAAATGGATGGCATGGGAGC
CAAGAAGAATGTGTTCATCATCGGAGCCACCAATCGCCCGGACATTATCG
ATCCGGCCATCCTCCGTCCGGGCCGTCTGGATCAGTTGATCTATATTCCG
CTGCCCGACGACAAATCGCGTGAGGCTATCCTGAAGGCTAACTTGCGCAA
GTCGCCGCTGGCCAAGGAAGTAGACCTTACCTACATCGCCAAGGTGACGC
AGGGCTTCTCTGGCGCCGATCTGACCGAGATCTGCCAGCGGGCTTGCAAG
CTGGCCATCCGACAGGCCATCGAGGCTGAAATTCGTCGCGAGAAGGAGCG
CGCCGAAAATCAGAACTCCGCGATGGACGTAAGTCATTTAGCTTAGCGCA
AAAAATAAGAATGTTTATGTTTGACTATTTACCCATATAATCAGATGGAC
GAGGACGATCCAGTGCCGGAGATTACTAGCGCCCACTTCGAGGAGGCCAT
GAAGTTCGCTCGCCGTTCGGTGTCCGATAATGACATCAGGAAGTACGAGA
TGTTTGCCCAGACTTTGCAGCAGTCCCGTGGATTCGGACAGAACTTCAGG
TGAGAATTGAAAGGCATTTCTTGTTGGAATCCAGGTTACTGATGATAGTG
TATATGTTATTGCAGATTCCCCGGTCAAACCGGCAACACCTCAGGATCTG
GTAACAACTTGCCAGTTAACTCGCCCGGCGACAACGGCGACGATGATCTT
TACAGTTAGATTTCTAGTTTTACACCGCAAAACAAAACCACAAAATGGAA
CTTTTTAAATGAATTTTTTCCGTAAAACCGAGCAAGCAAAACCAATCACA
TTCGCATCCTGGACGCGGTAACTTACTACAGCAACCATTGGCTAAGACAT
CCAGCCGATGGCGAAATCAGATGACATACCCGATTCAATATTCACTTCTT
TGATACCATCCTTACTCTTGGTCGCGGATACGTGCAGTAGGAGAAGGTTC
CCATTTGGATTTGGGCTCGCCTAATCCGAAACCATTTTAATTGGCGAACT
ATTCCGCGCCTCACACTAATCATTCGTGCATTGTCGGTAGAGTGGCTCCG
ATATATGAGTTTCTNNNNNNNNNNNNNNNNNNNNNNNNNNNNNNNNNNNN
NNNNNNNNNNNNNNNNNNNNNNNTAAACACCGTAAAATTATAAGTGTATT
TGGAGCTACATTTTTAAGTGAATAAAAATTATAAATTCAACAAAATCATG
TGCTTTAAATTGAAGAAATATTGAAAAATAGACGCAACGAGGTAATTGGG
TGTTGAGATTAAAGAGCAAGAGTTACATAATCAATTATTTATTTTTGATA
AGGTTCACTAGCAAAGTGGAACGTTGCTTTATTTTAACTGATCATTGGCC
ACAGTGCAATAAAATGCGTAATAAATTAAATTGGTCGGTACTCGTATGAG
TGCAGTGAAAAAATATGTCTTCGTGCCTCGATTTCTGCAAGTCCAATTTA
GTCATCAAGAGTACTAACCAAATCCATACTGTTCCCATTTGAAAATATCA
TTTCATTTGTTTTATCGCATTTATTAAACTTGTATTAATTCGTCATGTTT
GCTTTTTCTGGNNNNNNNNNNNNNNNNNNNNNNNNNNNNNNNNAATTCTT
TGCGACATAACAAGGACATCTTAATATGAAGTTAGTTGAATTCTTTCATA
TTTAAATAATCATTATCGCTTCGGTCTTATAAATAAACTTTCTTTGCCAT
TCTTTTAACCGCTCGTTAATTAAATCAATGTTTTGGCATCGGTANNNNNN
NNNNNNNNNNNNNNNNNNNNNNNNNNNNNNNNNGGCAAAAGCAGGAAACT
TTGAATTTGATTGGCTTTTTAATGCGTTATTGCAGCTTCTTCGGCGCTTA
ATTTAAATGAAATGTGTGCTTCCTTTTCTCTCAGTGTCTACACCTTCAAT
TCTGCAAATATGCNNNNNNNNNNNNNNNNNNNNNNNNNNNNNNNNNNNNN
NNNNNNNNNNNNNNNNNNNNNNNNNNNNNNNNNNNNNNNNNNNNNNACAC
ATACATAATTAATACGCTTTATGCATAATTACAACACAACAGTTAAAATA
CGAATAGGCTTTACTATTTTTGTATTTAATGAACTCTTTCATCTGTGACT
TTAATTTGAAGTTTGCGCATTTAGAGCTTGTCATCGGTGATTTCAACGAT
TTTTTAAATATTCTTTTATTTTTTTGAGCTTTGCTTGATGACAGTATTCA
ACATGGCTNNNNNNNNNNNNNNNNNNNNNNNNNNNNNNNNNNNNNNNNNN
NNNNNNNNNNNNNNNNNNNNNNNNNGAAGAAAATGGCCAGCACTTTCTGC
ACCTTAATTAATTTCTATAACTTTAATCGCTTGATATAATTGTTATTATT
TATGTTTTTCTCGAACTCATCTCCTCGCGTTCTTTTTGTTTCGAAAATTT
CCAAGAATTTGTTGCTTTAAAGTCTTGAACATAGACTAGACACCAATTAA
GATTAAAAACATACTTTTATATACTTTAGTTGTATTATTCCATGCTGGCA
ATTTTAACTTCTTGCAGCAGCCATACAATTTTACACATATGATATTTTCG
GTTTCTTTATATGTAGTTTCTTTTAGCTTTGAACACCTGTCGACTGTTGG
TATGCCAGTTGAATTGTTTTAATTTAATTTAATTTAATATTATACCTACG
TATTTATGCAAGTTCATTGATTATCCCTCTACGATTTGTTTAGTTACGCT
GTTTGTTCAAAACAATACGGTTACACTCATATAAAGTAGTTGGAGTCGTT
TAGATTTAGATTTAGGTTTAGGCGTTACCATAGTTTAAGCTCATTCAGTT
NNNNNNNNNNNNNNNNNNNNNNNNNNNNNNNNNNNNNNNNNNNNNNNNNN
NNNNNNACAGCAACAAAAACAGTGGGACATACTAAGTACACATTATCCAG
GCCATCGATATTGCTTTGATTCGTTTTCGCCGTGGCCCGAAAAAGGATAT
AAAGGATATAAATACATATATGGATATATCGAAAAGCGGTCTAAGCAATT
ATCCCCTGGTGCGCTGGTGCACTCCACTTTTCCTTTTCCCGTTCTCAACC
CGCGCTCTCAGCTCTAATTTTCGTATTTTTCGCTAGTTTTTCTCAAAGTT
TTCTAAGTTGATCCCATGCAACGTATTGATTGTGCCTTTAGCATTACATA
TTTGTTTTCATTTCGTTCCGCTTCGAGAACTGAATAACAAAATAACATCC
TCGTGTGCCTATTGTGAGATCGCTTTAGGAAGTGGAAAGCCTTCATCATC
TCGGGGACCTGCAAATCTGATATCTTTCCCACTCTCCGATGCTTCTTAGT
ACATAGACTAGTTACATACAAACATTAATTGGTTGTTGGTTTTGGGGTTC
CCCAAGCGAATACTTTTCGATTCTGGGGTAAGTATCTCCCGATTGATGTG
GGAACTTAGCTGANNNNNNNNNNNNNNNNNNNNNNNNNNNNNNNTCTATT
TGCTCTTATTTGATATATTTTGCTTACTTTTCGCTTATCAGTAACTAGCA
GCCAATGAAACAAGTGATTGCGTTATTTTCTAAATTATGAATAAATCAAT
GGATAACAAAAAGTTATGAATAAACAAAACTTAAATTAGTATTTTTAACA
TTTCCGTTGAGCCAATCGTTTGTTGTTGCTTCTCTTTGCTGATTGCATTT
GAATTCAGTTTTGCCGAATTAAATACATTACAAATTACAATTGCTAAATA
CATACAATACAATTCTTGCTTAACTCGCCAGCTTGCTTGCTTTTCTGTTT
TGGATAAGAAACATGGCGAAGCTTCTTCCNNNNNNNNNNNNNNNNNNNNN
NNNNNNNNNNNNNNNNNNNNNNNNGTAGTATTATAGATTAATTTCAATTA
TCAATTATTCATGATTAAGTTTAAATGATTTTGTGTCCTTGTGTTTTGTT
TGGTATTTGTGCATTGCTGTGGCTTGTGATCTGCTCTTATCTGCTGTCCG
TAGAGTTGCTCAATTAGAAAGAAACATGGTTACAAATTAAAATCCTAAGA
AGCCTGCAAGTGACCTTTCACTTTCAGTTGCCGTGTGTTCTAGCTGTTGA
NNNNNNNNNNNNNNNNNNNNNNNNNNNNNNNNNNNNNNNNNNNNNNNNNN
NNNNNNNNNNNNTTCAGACTTTTTATCGTGTATCGGTGATATTGTTTTTG
CTGCCGAATATCTTCACCAACTGCGACTCGTAGTCGTCAATGTTGCGCTT
CATAATATCCATGCAGGGACCCAGCAAACGCTCAAAGGCCTTGACATCGA
GGACTAGATGAAAAAGTGGTATAATCATTAGTTAAGATCAACTTAATAAA
ACGCATCTGAAACACTTAGTGCATGCTGAGGATGTTGGGATTTCTTGGGA
ACTAGCTGTTTAGTGGTACTTATTAAACAACATATGTATTAGCCACACCA
CACACCAAATCCAATTATAAGTATAAGTTCTTGATCACCACAGGCCCCAC
TATATCATCTGCATTTCGATCTCTTACCGATCCATCAACCTTTAGTGCCT
GTGTCAGCTTCAGACATTGAAATTTTCATAGTGCTGTGGGTTTAATTTCA
GGAATGATGTGGATGTTCCCATAACATGTAACATCTTGTGCGTGTGTGTC
GGAACGAAACTGGCTTTATTTACTTTCTTAAATTTTGTATAGCTCTGGTT
TGATTTGAATGATGGTATATGGTACAATTGCAAATTTGGAATAAAATAAA
CTATACAAATAAGAACGCTTCAAACTGATTTCTTCACAAATTCGTATTAC
GGCGGGCCATGTCGGTGAACATTTGCTCATAGATCACGATATTGCGCTTG
AGTACATCGGTCAGGAAGCCCATGATGCGCTCAAAGGCCTCTGTGTCTAG
GACTGGACGGATTTTTGAGTTAAATTATATAAATTTAATGTATATTTTTT
TTTAATTAAAGGACCCATTTTCATGACCGCATGTCTTAGCAACTTGCGAA
AAACTTTAAATCCATCTTTGAGACTTAAATCAATTTTGATCAATCAATTA
GGGCCATGAAAATGGGATTCCANNNNNNNNNNNNNNNNNNNNNNNNNNNN
NAAAGCTAATTAAGCGGCAAGTTGCCGAAATATTCGCGCAGATCCTGTTC
CAGATAGCGATATCCACTAATGCTACGCTGAATGCCCCCACTACACTTTC
CCATTAAGCGTTCGAAGCAAATAACATCCAGGACTACACACAGTGCACAA
AACATACGAGGAATGGGGCATGGGACGTGGACGGGACAAAGAACAAACAA
AGAACAAAAGCATTAGGGATTAGGTCAAGCGGGGGATCGACTGAAACGCT
TTCCGTGTAGCCATTCCGCCGGCCAGGACACTCACATGCTAGCTTGACGA
CGCCGCCCGTGGCGTAGACGGATGCTGCCCGGGGTCGATGTGTCACCAGC
GCCAGCTCGCCGAAGTACTGTCCCTTGCCCAGCTGGGAGATCTCCACCTC
GGCGTCGTCCTGGTCCATGCGCACGGACACCGTTCCCTCCTCAATGAAGT
ACATGCCGTCGGCGGCGTCACCTGGGAATCGGTCAAAAAATCGCTGACAT
TAGGAGGGCTCCAAAAGGTAGAGAGGAAACTCTTTTTTTTTCTAAAGTTC
AACCAATCTTTGCAGCTTAAAGTGATGATATATTTAAGTAGTTATATTTT
TGCGGGTATGAAATAAACATTTTATGGAAATCACAATAAATTGCGAATTA
ATTCCATTAAATCCCAAGATTATTAATAAATAATTATAACAATTTAAAAG
GTTTCCCTTGAGGTTTTTGGTTTTCTTTACCATTCCATCGGTTTAATTTC
TATTCCTCGCAAAATTGAATTACACAATCCACAGAAAAATAGCAAAGATT
GCACGTTGATTCACCTCAGGGAGTTGGTCCCCGAACTTTGCCATTCACTT
ACCCTGTTTGATGATGCGTTCGCCATTGTCGTAGCTCTTCGAAACCAAGG
CATCCGCCAGATTCATGCGTTCGTAGTTCTGGAGCACAAGAGAGATGGGT
GATATATGATATCGATTGGGGGAGCAATGGGACCGAAGGGACTCACCTGC
AAGGCCTTCAGCATGGGCACGCTGTTCAACAGCTCCTCGTACATTTTCCG
CTTCCTGAAGGCCGACTTCAAGAGGATGCGGCGGAAGGTCTGGCGATCCA
TGGCCCAAAGTAGACCACTCGTTTCCGCCTGCACGGTGGCCGCTCTAGAT
ATTTAAGTTCAACATTAGAGACATGTCTATGCATATATATATACTTATGT
ATACAGCCATTAGCACATTGTAATTGTGGCTCAGACAGCGCGGAAAATTT
GACTAAATGAATCGATCAAATACGAGAGTCGCACATACCTGGGCATATTG
TAGAGCAGCGCTAATTCACCGAAGAGTCCAGTGTGATTGTAGGTGTTAAT
GTGCTTGTCATTAATATAGACTTTGTAGACGCCACTGTGAGAAAAGGGAT
AAGTGAAAAATGCGGGGGTTACGAGGTTATCGGGAAAGCACGAAAAATCC
ACATTAATTGAATGCAATTTATAATTGATGCGCTGCGTGTATGTGTGCTC
ATCAATATGCAAGTACTCATTAATTGCCATATCAAATACTAATTCGCATT
CAAACACGAATTAATTAAGCCGCTCGCAAATGAATGAGCTTTCTCTTGCC
AGCGTGAGTAATTTTGCGGTTAAAGTTCTTTGAGTCCATTCTAAAATGGT
TAATTCGCATCCATATATACAATATATATGGAAAATTTGCTCGATTGCGG
TTTATGTTGTTCTTTGCTGTAGCACGAAGTTGCGCTTATATCTGCAGCAT
TGATGAATTTAAACAAATATTTGTTTTATTCAAAGTGAAATGCCACAAAA
TACCATAGTATTAGTACCATAGTAAAGCTTATCATTTTTCTAAACAGGTT
TGCAATAATTTTAAAGAGAGTACTTCCATATCGATGCCAAGCTTAAGATA
