# Supplementary material for: SMCis: An Effective Algorithm for Discovery of Cis-Regulatory Modules
Source: PLoS One. 2016 Sep 16;11(9):e0162968. doi: 10.1371/journal.pone.0162968 (PMC5026350; doi:10.1371/journal.pone.0162968)
Supplement: S1 Datasets — (ZIP) [file pone.0162968.s001.zip › dataset/Drosophila/Masked/dmel_gt.fa.masked]

>X:2301146,2341145 (reverse complemented)
CTGGTATCCTCGACTCAAAATGAGGATATAGACGGGTACTATGCCTACTA
TAGGCCAGCGGACTCAGCAGCGGAGTATTTGAAGGCCACGGTGGATGGCG
GAATGAGCAGGAGCTTCAAGATAGACCTCCTTCGTCCAGGAACCCCTTAT
GAGTTCAAATTGCAATCGTTCAACTCCGACGCAGCCTCTGAATTCAGTGC
TATTCGGCAAGCGAGGACCAGAAGTGAGTGCAGCTCAGGTTGGGCTATGA
TGGCCTTAAAATATGTTTTAACTTGTGTTCCTTCTTAGAAACGCACGAGC
AACCGGCTTCATCTTCGGCCACGCCAGTGCCAGCCAATAAGGCAGTGGAA
CAGCACCAGAACTCCTTATATCCACTGATCGCAGGTGCCGCTGGCGGAGG
CATACTACTCCTCATCGCCTCATTGGTGGTCTGCCTTTGCCTAAAGAGAC
GGGAAAACTCTCAGCCGGAGGGTAAGTCCAGCTTAATGGAGTGGAATATT
CTCATGCTTATCAAATTAAATCTCTGCATACACAGATGAGAACAAACCGC
AATTGGAACACATTCAAGCGGACTTTGTTACCTCCGCCGTCCTGGGAGTT
GGTGGCCACCACAAAAGTGGCGATGTAAGGCGCCTCAACGGAGTGATTCC
GAGGATGAATATTACGCCCAATCCGCTGGCCCAGGAAACGGCATCCGATA
AGGTAAACCATGAACTTCCGGGTCTAAACTCGAGCTCAATTTTCACACAG
CTTCATCCAAAACTTTTCGCTGGTTGGTTGGTCAAAATTCAAATTCAAAT
TGTAAACACCCCTTCGAACGTGGTATCTCTGTCTCGCTTGCCCTCTCTCT
TGCTGTCTCTGTCACTTTCGCTTGGTAACTCTGCCAAATCTCGTCGAGAT
TCGCCCGCAAATTGAGAGTCCAATGTTCCAGAACCGCAACGTGATGGAGC
TGCGTTTCCTGCCGCCGCTGGCGAATGGAAATGGAAATGGCAACTGCATG
GCCAGAGATCTAGCCCTGGAGCGGTCGAACGCGGAAGAGCAGCAGGATGA
GGACGGACACGAAGATGAAAAGGGGCTACCGGCGGTTGCCTCGTCCTCCT
GCGAAACGCTGGAGGCCTGCGACGCTGCAATTAAACTGAATCTCCCTCAG
AAACACGACCAGGAGCAGCTGGATGCTCCGAACGCGGTGCTGGAGGCGCC
CAGCAAGCCGCTACCTCCGCTGCCCAAGAAACCAGCAAACGGCGCTGGCC
AAGTAAGCCTGCAATTGAGATCGAAAACAATAGCACACGGGCGCATACCA
ACCGATACAAACAAACACTGTATACCAATTTTGACAACATCATCTTGCTG
ACAGTCTGTGCATACAACTCCCATGTGCTATTGCTTTTCCGCCTCCGCAA
TCAGGATAAGCCAACCCCCAGCCGATATTGTTTTGTCAACATTGTCATTC
ATTCACTCATGAAATAACGATTCGCCTAGTGCCCTATCCTGCTAATTTAT
GTCTCCTAATGTTCCACAGAACAACTCTGGACTGCATCAGAATGGCCTTC
ACCACGCACAGCCGTACCATCCGCCTGGCACGCCCACTCTGATGCACAAG
CGACTGGACTACCACCAGCAGCCGCCGCCGGTGCCTCCGCACTCGGCCTA
TTACCAACAGGCACCCACGCACCAGCCGTCGCCGATGATGGAGCGCAGTG
TCAGGGGTCACCAGCAGCCCGGGGGCTTTCATATGGAGGAGGGCACACCC
ACGCCGACCAGGATACCATCCCTGCGGCGACAGCGACGCACCTCGGGCAA
CCAGCAGGTGCACAACAGCCACAGCAATCTCAATATTGGCCTGAGNNNNN
NNNNNNNNNNNNNNNNNNNNNNNNNNNNNNNNNNNNNNNNNNNNNNNNNN
NNNNCCGGCCATCCGGGTGGCCTGGTGGGCATACCCATCGTGCCAGGGAG
CCCTAGGGTCCAGAGATCGCCGATGCCGAGCAGGGCGATGATCAAGAGGA
CGCGCCTGGGCAGCCACACGGACAACATATCGTCGGGCAGTCTGAACAGT
ATTGAGGTGTGATGGCTCGCAGAGGAGGCAACTAACTAGTGGACTAGTGG
GCGGAGCAGCACAACGAGGAGAAATATACCTAAGCGGCAAGCGAAAGTGG
TTCCCCAAAAACAGACAGTTTCAAGTAGACTTAAGGATCCGAAACTAGAT
GTGTATTATTGAGATAATCGTAGGACAGGTCGGCAGAGCAGCTCGAAACC
CTCGAATATTAGCTTTAAGGCACCCGGTACTGTTTAGTTTTCCAAAAAAC
CAATTAATTTGGCCAATCATTAAGCTTAGAACTAGGGAATTTGCCATTAA
CAGAAGTTTCTGTCGTTTCAAATGCTCGAGTAACTTTGTGCTAAAACACT
AGTAATCAAGTTTTGTTTTCATTTTGAGCTCATTAAAATGTATTTCGAGC
AGAACGTTTAATTAAAAGAAAAAAACAGCTAAGCAGCTAAGTCGTTAAAC
GTTAATGCTGCTTCGTTTTGTTTTAGTTAAATATTGAATTTGAAAATATA
CAAACTTTAGTATAAGGAATTGGTAATGTAAGACTTTTTTCGTTGCTGCC
GGCCAGATAGTCAGTAGAATTACTAATGTTAAGTTTTTTTTTTTATTATT
GATAGAACTATTTCGGGGGCCAAATTTTATCTCGAATAAGCCCTGTAGCA
TAGCGTTATTTATTTATTGCAGTGTAAACGTCAGGCGTCAGCAACTCAAA
TTGATTAGTTCAATTAACAAGCAACCTAATGTACGTTTAAGTCAAACCAA
CTATATAGCATTAAGTTAATACATTTCTAGATGTGACTAATACACAAAAC
CCAAGAGAGAAGCATCCTAAACTCGATTTAAGCTCATAGGCGGCAGTTTT
AAACGAATATGCGAGTCCTGAAATTAAAAAGTGAATCTTTAAACATATTT
TTTAACGTATTTTTGTTTTAATGATGGGAAATTTAAGTGCTGTCATTCAA
AATACTGGGATTTTCATATTCTTAAATACCATTTTTAAAAATCCCGCCTT
CATCTGGCAACTCTCACTGGCGGATGCACCCACCATGTTTTAGCGAGTGC
ACCTACCATACGTGACTGCCATGCGTGACTATCGACACCTGTGCCAGCTC
TAGGACAGCAACAGCTGATTGTCACATTAGAATTGAATTGGAATTAGATT
ATTAAATATTTTAGCGCTTTTATAACACAAAAGGCCGACTAAATAGCTTC
CGAGCAAGCGCCACCAATCCGAGCGACGGCTGGTACTACAAACTGAACAA
AAAACTACTGAACAAAACTCCAAGAGCATGAATTTTCTGCGGCAATCCTT
TGGCATTACGAAACAGTTGGCTTCGCAGGGTAAGCTTAACTAAACCAAGT
TAAATACCTTAAAAATCGAATATTTTAATTGATTTGGTGGCCATTAGCTG
CTCCTAAGCAGGAACTGGCCCTCAGGAGTCCGTGACTTGGCGCATTTAGC
CACCCTTCCGCTGCGAAGCGAAAACCAAATAAACCGGGAGCGCATAAGTG
TTTGTTTTCCCCCCGACTTTCGTGCATTTCCCCCAGGTTTTACCAACTCT
TTTTGAGTTGGCCGCGCGTGGCGGCCGCACTTTTCGCCTGCGAATATTTT
CATTGCCAGTTTCACATGCACATCAACATGCACATTCCGCAGCTCCCCCG
CTTTAGATTGGAAAAATAATTGAAAACCTGTCACCCCGAAAAAGAAGGAA
AAGCGCGGAAACAATGGAAATGTTCAACCGCAAAAAAAAGGTCGCAGTTT
AGGAGACAATAGGTGCCGGATTTGTTTGTCCGGCAATCCTGCATATGGAA
ATTATTACCTGCCGCTTGTGTTGTGTGTGGCATTTGGCATATTTATAATT
GAAAACGCTGCTACGTCGCTTTGTTTCTGGCCAAAAAGGCTTGACAGGAT
TCGGAGCGAGTACTTCCATGCTTGCGCGTCATTTGGCCGCAATTATTGTC
GCCAGCCGCCAACTCCGTTCCACAATTCTCGATTTCCACAGAGATTAGCC
GTATGACAAAGGAGCCAGCACAGAACCAGCGGGCATTGTCAATCACTGAC
CAACTGTCCGTGGAAGTGACCCTTTTGTCCGCATTTCGAAGCCGGTACAG
TCGTGCTTTATTGATTTCGAGCGATCTCTTTCGCTCCCATCATTGCATTC
TCAATCGAGTCGATCGATGGCCGAACCCTTGTGTGTTTATAGTCTAGCCA
CTTTCTCATAATCAACTAGGAGTGTTACCTCTAAAAATGATCATGATTGC
AATCTCAAACTTGGAGCAGTTAATTTTGTTGTACTGGTTTTCTTTAAGCG
ACATATCTAACTCTTTCACTTCTTTGCCAGCCATCCAGTGCAGCTATGAG
ACCGCCGTCCGTGGAATGGCATCGCTGCAGCAGATGCACCGCAGCGGACC
GCACATAAAGACGCGTCCGCCGCGCCAGCCGCTGGATGGAAAGCCCTTCG
CCAAGGGCGTTGTCCTGAAGACGCTGATAAAGAAGCCCAAGAAGCCGAAC
TCGGCCAATCGAAAGTGCGTGCTGGTGCGCCTCTCCACCGGCAAGGAGAT
GGTGGCCTACATCCCCGGCATCGGGCACAACCTGCAAGAGCACAACATTG
TACTGTGCCGCGTGGGGCGTCTGCAGGACGTGCCCGGCGTTAAGCTGAAG
GCTGTGCGCGGAGTCTACGACTTGGCGCACGTCGTCAAGAAGAGCCAATA
GTTAATAACCACTTCCTAATCACGTTGTTCAAATGCATTGCTTCACAATC
AACAGACGGATGCGTCGTTCTTATTATTGTTTGTTTTTTATGGAAAATTA
TGCAGCTCAGCCGGCTTAAGAGGTAAGTGAGTGAGTAGTGACAAGTGAAC
GGGCTCAGTCAGGATCTCCTTTCGGTTGGCTGCATTCTCGTAATCTTAAG
TCAATAGGCTGTCGCATCATCTTTACCTAAGAATAGCCGGGTCTCTCAGG
GGAAAATGGTCTTAAACGGCATTTTACGCTTTAGCTGGCAAATCCTTTTG
CATGAATCCTGTTTGCTTTTTAACAGAATTGCAAATTTTCTGCCAAATAA
TCGTTAGCTGAAATGGGCGGCACTCCAATACGCCCACTCTTCACAGCTAC
GAAGTTCAATGGAAAATCGATGTAGTAGTTGGTCCTTTTTGGGAATCCTG
CTGGGTGACTGCCGAAAATTAGCTAAGAAAATTGAGTTCTTGCACAAGGG
GAAGTATCTTCTTTAAAGAACTGGGACTTAAATACGTATTGATCAGTTCT
GATCACAAGTGCGATTGCAAATCACGAGCTTGGTTTGTTTGGTTTTTTTC
GATTGCTTATTCGCTGAAGATGAAACGCATATGGGCACAAAATGTAAATA
TCTCTGATTGCAAGCTATATAATATCAAACTTTTATTACAGACACAGTTC
ATAGTTGTTGTTGGATCCTCAACCCGAATTGTCGGTCCGAATCAAAGTCG
TTTCGGTAGTGTCCTGCGCAGTTCTCACCGTTAACCCATCCGCAGAAAGG
ACTGTCGCAGAGACCGTTAGGCAAATACATTGAAGGATCCTTTTTAAGTT
AGCCGACGTCGAAGCTGTCGCCGTGTAGATGTCTTTTTTGTCCACATCCT
CGGATGGATGACATTTCAGTGACCGCAGCAATGCCGTTTCCTCTGTCCGC
CAGACATTGTGTCAACAGAGGGCCAGAATGCAGGACCATGGGTGTACCGT
TAGTCCCGAACGAATGTCCTTAGTCCTGTTGCCTGATTGAGCCATTATGA
CAGCAGGTCCTTTGTCCCGGGATCGTTCGTCTTCGCCGTCTTTTCTGCTG
AGTCAAGTTGTCCAACATCTTTGGGCCCCGCCTTTGTTTGCCGGCGTGCA
TAATTTTTATCAATAAAAACGCCATTGTCCAGCGTTGAGGAAAAAACACA
TACGAGTCCTGCTTCCGTGTAATCGCCGAAGGATATTAGCTGCTTTTTCT
TCTTTCTCCTTTTGTTTGCCGTGTTAACTGTAAAATTTGCCAAATGAAAA
ATGACTCCCGGTCTCGGGGATTACTGGCCAATCATCGAGGCGTTCACACG
TCTGTGGCTTGGCCAGAATGAATTGGCAAAACATCTGGGAAAAACGACAT
TCAAAAGTTTTTATCTCCAACGAATTGTGCGACTCAAATCGCAATTTTTC
GGGCAATGATTGAGTGTCCGAACTAGGAGATACGTCCGGCCTATAACCGG
CTATCCTGGTTGTATATCTAGAACATTTGCGAAGATATAACACATTTTAA
ATCGAACTCACCGTTGGCCCTCGGACTCTTGCATTGACTATATATTTAAT
TGTTTCTTGCTTACCACAACATTAGGCGTTAGTTATTGATTTTCTCCCAA
CTTTGGCCTCTTCTTCTATATCTGTGAGTTTCTGTTCTGGTCTGTTTTGT
GGCTGAGGGCTTTAATTGTGCCTGCACCCCTTCTAAACATCCTTTGCACA
CCCATAACCAATCGATGCTGTCACTTCCCCGTTTAGTTTTACTCTTTTTC
TGCGGACACGAAATGGAAAAGCATATAGAAAGGGTGGCGGAGTCACTGGA
GTTTGACTGTACGAATTGCCAAACATTTTATTTAATCATGGACACGTGTT
CGGCGACCTTTTGGGGTTGGGTGGCTGGGGGTTNNNNNNNNNNNNNNNNN
NNNNNNNNNNNNNNNNNNNNNNNNNNNCCACCCCAAGAAGATGACGACTC
CGAAATGTTCAACCCTTGTGCAACCCTTGTCCTTGCGTGATGTGAGTCTC
GTAACGCCGGAACCAAAATGGCGCTGCCAAATGGCTGAATCCCGGAATCC
AAGAATCAGTGTGCGATTCGCAATAAAAATGGTTTCAGCTAAGCCGCATT
CCGCGGGGACCTGTGATCCCAAACTTCTGGTCTGATCTTCTTTAGATCGC
ACAAGAAAGAGGTTCCTAATTGGCATCTTGTTGTTTAGGCCCTTGTCTCC
TTTCTTTGGCAACAATCGAAATGTCAAGTGTGAGTCAAATAATGATGCAT
AACCCCCGACCAGACGGTCTCTAGATGCTGCAACTGAGATTATCCTTCGG
AAACATCATCATTTTCTTGTAATCGATTGCAGAAAGAGGCGAGAACCGAG
CAATTCTCCCTCAGAAAGATCAAACTGACAAAAAACTGGTCAACGGAAAA
AGGGAGGAGAAGCAACAACAAACGACGGGCGGGCCAAACCACACAAAGGA
TCGTCATCCGATCGTCGTTCTCGCTCTGATGCGAATGTGCGGAATGTGTG
TCCTCTGGCCACGTGCAGAGCACACTCCAATCACAGGCGAGAAAAGACAC
ACACACCTTGGCCGCCAGGTGAGCGGCCCAAGTGTCAATCGGTACTCACT
CGCGATCCCCTTGTGATTTTCGCATTTCAACCCCAAGCGATCGCAGATCG
CATCTGATTCGCCACGATCGCAGTCCACGACTCCGACTTCGATCTGTGTT
GACATTGTCAAAGAGATCCTGGCGATCGGAATATGTTTACTCATGCCCTA
AATCCTTTCCCTTTGGGGCGTCACGATCGAATGGCAATCCTTTCTAGCCA
GCGCACGATCGGCACGTGGCGACTTGGATCGTGAGCTGATATTTTTCGCA
CTTTTTCCCGTGAATTTTGTCGGTAGAAAGAGAAACGATATTTGATTTTA
ATCATTGATTTATTCTTTCACAATCTTGATGTACAATTCGTAAATATGTG
CAGTTTCTAGAATATTTGTTTCTGCAATCTAAACATTATTTATAATTAAG
TTTTGTAGCATTTCTATTTGTAGCTGTAGTATTCCCAGGGGTTCGAAAGT
CAACGCATCTAGTCCAGAGGACTACTTTGGACTTGTGTGGGGATCAGGGG
AATGCGATCATCGGAGGCACTGCTAGCTTTAGTGGGCATGACCAGTGGCT
TTCAAGGATCTACCTAGATCTGCTGCGACTGGGATTACCTCCACGATGAG
ATGGCCCAGTTTTCCATTCCCCGCTCAAGTGATTTGGCAATTGACCTAAC
AATTGGGCTAAGCGCGGGAGGGAATCTGAAAATCTGGGGATCTAGCCATC
TAATCTTACGGATTTACGTGAAACTTTTGCAATCGAACTGGCGGCCCCTG
GAACTCGACCATTATTTTGCAATATACGAGCGGAGTGGCCTAATCTGGTG
GACTGTGGACTNNNNNNNNNNNNNNNNNNNNNNNNNNNNNNNNNNNNNNT
CTCCTCGTTCGCTCGTAATCTGAGATTAAATTAAAATGTCGCAGGAAGGC
GATGGGCGGTGGGCCTGTGCTGGACGGACTCACCTCTGTTTGCGCTAAAT
CCCCGAGATCCAGAGGCCTAATCCTTTCGCTCGACCGACTACCTGGCCCC
TGATCCCGTGGCCCAGATCCCGAAACCATGCAACAGTCGCGCTACACACG
AATTAACCTGATTAAAATTGTATTTTTCCCAAATTTATGGGATTAAGTTC
CGTTCAAGTTCCTTTAACTCGTTTAAGCTACCGGATTTAGTTCAAGTGCT
CGCCTGGATCTCCCCGGGAGATCTCAGGCCATTCGGCCATCCGCCCCGGG
CTCTCAGGCCACTCAGGCCGCTCGAGCCTCTCAAGCCTCCGAGAGCCGAT
TTTTATTGGGCTGGCTTAATTAGCACAATTGTTTACAAATTTACCTTTCG
TCATGCTGCAAGGGATTGTTCCAGGATCCTCCTGAGATCGGTGTGTGAAA
TCCATGGCCCGCACACGCCCACGGCTCAAAATTCTCGGCCCAGAATCTAA
CGTCCTGCAATTCAGAGCAGGGCAGGGCAGATCAGCTATGTGTGAACCGA
GCAGATAGCAATTCCCCTTAAAATTGGTCTAATCCAGAGCGTGGACCCTG
CACTATGGTACGTCTTGGCCATCAGTTCCACCAGCTCGTCGGCCCGTTTG
TCAATCAATTATGAGCTTAATGCAACTCGTAATGAGTTTTTTTCTCTCAA
AAACTTTATCCACACACCTTTGTGTGCGCCTGCAAAAAAGGGACTCAAAG
TTGTGTGAGAACCAAATTTCTGTAGAGCGAAGGGAAATCTGTTTATTTCA
ATTGATTGCCAATTCATAATTTACCTTATGCTTTCTTATGGATGTATCTG
GTGTCCAGGGGAACTAGAGGCAGACTTTCCAAATGTTTTTCAACCAAAAG
AGTGACATTACAGTGCGGACTTCGAAAACACACCCATTGACCTCGGCGAA
CGTGAGGCCACTTTGAGCAACTCCTTTACTTCACTTCACTTCACTTCCGT
TGGGCAGCTGTAAAGGCTTAAGAGGTGCTCGATTGGCGCCTGGACAAGGA
TCCTGCGACTCCTCGAACTGCGTTCCTGGCTGTGCTGTGTGCGTTCCCTA
GAAGACGACACAAACTCTGTGCTTAGGCAAATAAAAACAAATATTTATGA
GTAAAAACAAACCCCAGACGAGGCCCAAGGGCCTGTTGGCCGTAGAAAAA
CAAATCGTTTGTATGCCCTGTGGACCAGGCAGAAACACGTGCCCACTTAT
TATATTTTCGTTGGATTCCAGTTCGGGGCTGGAAGGCCAAACTAACTCGC
CATTGATGCTGGAAAAACAAAACGCAAGTCAAGCCATCGAAATGGATTTC
GAATCGCGTTTCCCCGACATAAAGTTGCAATATGTTGTGTGCGGCGGGAT
TAGAGCCAGAGCAATTTCGATCCTCCGGCCGCAGTCCGAACTCCGATCCC
ATTCGGTCTACGCCCCCTCGAGATTAATGAGGATGTGTTTACTCCGTCAT
GTTCCCAGNNNNNNNNNNNNNNNNNNNNNNNNNNNNNNNNNNNNNNNNNN
NNNNNNNNNNNNNNNNTTTCACTAGCCAGGGGCATGAGCCACATGTGTTC
CTTTTTTCCAGCTGCTGACCANNNNNNNNNNNNNNNNNNNNNNNNNNNNN
NNNNNNNNNNNAACACCAAATACCGAAAAAAGACCACTGAACACGCTCAT
TAGGCAGCCTTCCACTTAAGCGTGAGTTGGCTCTTTTTGCATCTTTGATA
AATTAACCAACAATGGGAGGCGAACTGTCGCTCGTTGGCTCGTGTTGGTC
TTCACTGCTCGGATTCTGTGACAGCATTTCCTTCGGGATGTGGCCAGCAG
CCAGCTGAATAGCCACTACTTGGAGAATCGTATCTCGATTTCTATTCCCA
CTCACTCCACAATTACCCCAACCAAGCAGTCTGACCACTAGAAATCTGCA
GCACTCCGAATGGACTCCAATGATCTCCAATTCAGCATTTGAGCTGAGAT
CCAGCAAATTCGAACTAATTGCTGCACCCAGAGCATAACCCAGTATCGAT
TCGTTTGCCACACTCCAAGGGAAAGGATCAAAGTCCGGGCTTCGTGGCAG
GAGGCTGTTTGTCGAGGAACTTTCTTTCCCGCAGTTCCTTTGAAGCGTTC
CAGCTAACAATTAGTGAAGAAAGTCGTGTGGCTCGTGCACCGAAACAATT
CCGCAGCCAGCGGTCCTCAGTTCTCAGTCCGCTTCTAATTATGCGTCGAA
AAATTGAGCGCCTCAAATTACTCGTGCAATCCGAACAAGAACGCAACATG
AGCCTTGGCAATGTTAATGGAAANNNNNNNNNNNNNNNNNNNNNNNNNNN
NNNNCAAGTTAATTAATCACGGCAACTTGTGGCAAATTGTATGCAAGGGG
TATCCAAGGGTCGACCGGAACCGTAGATCATTAGGAGTTTAGCGTTTAGA
GTGCTAAGATGGCGTGGCATATGTGAGTGATCCTCCATTGTGTCCGGCGG
ATTGTTGGAAAACCCTAGCTAATGGTCTGCGCTGACAGTCGAGACAATAA
ACGCGATGGATGTATATTTATATATGGTCTAGTAGAGAAAAGGATTCCGG
GGGACAGCGGGTCAGTTCCCAGGGAGAGGAACTCTTTCCACGCTCCGCTG
ATCGCAGTATTTGTCTATTTGGCAAACAGACCTCGATCACGACAAAAAGA
TAATCGGCGAAGGGTAAGACAGGAAGTGATCTGCTTTCTTCGCATCGTTT
CCACTTGTCTGGCCACAAATTTGAGGTTGCCTGACCAGATAATCTTATAA
TGTTGCTGCGCCACAGCAAAAGTCTTCTCGAGTTTCCCCCGATTGTATTG
ACAAAACAGTTTCAGTATCAATGACAGGATTTTCAGCCACGGCGAGGGGC
AGGTGGTCACCGCATCGATTTAGCCAGGAGTGGGGGGGCATAAAACCTAA
TTTCGAGTCAGCAACTAACTCCACAGACTCCCCATAAATGTGTCACATCG
CGCCGAATTGATGGGATGTTCGTTCCCCAAACTTCTACCCCACTCCAAAC
TCCAGACGTTCACGTCCACCCTGCTGCGCCAAAAGAAACGCAGGAGGGGT
TGAGACAACAATTGTAGGAAATTGCCAAAAGTGACCACAGCGGCGGTCAG
CATTCCGAGCGACCCGCAAAATTGCCAGCGAGCAACCACTTGTAATCAAG
CCAACGCCATCCGGTTTTGTTATCATTAAGCAACCGCCCGGGAAAGTCGG
AAAAGGGCTTTCCCGAGCCGAACTACGCCGAGGCAGAACCCTTTCATTTG
CCTTAATGAAAATGCCCCCGATGNNNNNNNNNNNNNNNNNNNNNNNNNGC
CTGCTATTTATTTATTAAATGCAGGAGACTCCCTCGCCTCCGGATGGACA
CAATGGACATCGGACAATGGACTGGGTCAGCTGGCACAGCTGTCACATTT
TCCCTAAGCCCTGGATCTCTGGATCCGTCACCCACTCNNNNNNNNNNNNN
NNNNNNNNNNNNNNNNNNNNNNNNNNNNNNNNNNNNNNNNNNNNNNCTAT
ATTCAGTACTATATCTCCAGGCTTTAATGAAGTTGCGGGGATTTATTGCC
CAGAGAACCAGTTTCCCACCAAACGCACAAAATGAAGTCGCAGCGGCTTG
TGGTGGTGGTTTTTCGAAATCCCCTCCAGCTGTGGTTTCTGCCTCTGATT
GGCCGAGCCTGCGAGCGAGCTCTACTTTATTGCATGGCCCGGAGTTCGGC
AGAGTCTTCGATTTCGTAGCAGGACCTCGATTATAAACGCCAAAATGGCG
CAATCCCTGGCAATGGAGGATGTAACGTAACATGGCGACGGAACTGAATT
ATGCGACCTTGAGACAAGTTCTAGTTCAGAAGATTAACTTTAGGTCCTTT
TCTAAAATCCCGTCATTTTTTGGACACAACTTTCAGTGATCTACGGAATG
GTAAACTGTCCAAACAGTAAGAAATCAGCAATATAGTAAGAATAGTTTTG
TCAAGCTTAGCTTACTTAACTCTAGTTCCTTACTTGCCAGTTTTTAGCCA
CATTTTTCGACCTTTTTGATTCCCCTGCATTACGTCAAACGTATTACTGT
TGCGACCAGGCTCAGAGAAATCTGTTCGTTGAGCCTAGCTCGACAGTTAG
TCAAGTCATCTAGAATCCATTGCCGGCTTAAAAGTGGAGAGCTGCGGATC
TGGACACTTGTTTTCAGGGGATTACGCTGTTCGGAACACGCAATATTATG
CGAGATTAACTTGAGGCAGCCAGATAGTCAGGATTAGCATGGAGGATTGG
AGGATCGAGAGAGCTGTACCTGGTCACCTGTCGGATCACCCGGAACCCTA
CGGCCCACTGAGCTTCCAACAATATTTGTGTTCTCCTTCCGAGAAGCAAA
AAATGCACTTTTAAAGATGAAACTGAAAATTATGAAATGATATGCTAGTT
CATATTTTTGACAGAACTCGGTGACAATGGCACATTTTGCCACCTACAAA
ACTGCGTGCACAAAGGGCTTAAACCGCTTAAAGACCGTTTAATCTCATGG
ATTTCAGTCGTTTTTAGTTTCATGTGAAAAAACTCGAGGCAAAAGGCAAC
TGTGCTTCTCAAAGGAGATGAGTACAGAACGGAACGGAACTCGGATACAA
TGGGCGTGGCCGGGTCGAAGACTTTACGGGGTTAAATGCTCATATTACGA
GCTGGCCAGGAGTCACTCTATGAAAAAGAGTTATGCGGAATGAGGCTTAG
GACCNNNNNNNNNNNNNNNNNNNNNNNNNNNNNNNTCTGTTCCAGGATTT
CCTCCGATCTACCGTTCTCGCCCGGTCCCTAACTGCCGATCCCGATTGTA
TCTGGGCAGCGCATCCGTTCCGCTGGAGATCGTGCTGGATGGATATGCTT
TATATGCTGATGGCAGTTAAGAGATGGTGCGAACTGACAATTGACACAAT
TACCAGGACGGCCAAATCCGCAAATCGCTGCAATGCCATTTTGACAGCAA
TTGTCCTGGCCAACAATGTGATCTGGGATCTGGAATTTTGAATTTCGCTT
CTCGAGAGGAAGGGGGCTAACAGTAGCCATTCTAACGGGGTTTCGTAGGC
GGCTTTGGCTTGCATTTGAACAATGGCAAAAGGACAAAAAGGAGTGCAGC
AGCAAGGACACTCCCGCAAAAAGGTGTGAAAATTTCAAGGGCCGCTTGAT
AGATCGAGTGGGCTCGAAATCCCGATGGTCGGGGGCGGATCATAACTCTT
TTTATGTGGGCTCTTCGAACGGCGGTTTGATTAACTCCGGAAAAACCCCT
AACGGTGCTCGGCCGCTGACAATGGGCGTCGTGGCTGATGGCAGCTAATC
AACAGTAAAATGCATAAAATTAAGTGAGCATTGAAAGGGCATTATCGGGA
ATAAGGGTCTTTGCGCCGGCTATTAGAATTGTTTCACACTTTCCGCACAT
AACTGTACCGCAAGCGGTTCTCACCCAAATAGATACCGATCTCAGTGCTC
CGAGTTGGAACAATGGCCCAAAACGTTGACAGTTCATCAAAACGAATGAT
GCATGCAAAATGAATGTGCCATCAGTGATCAGTGGCGAATACCCCTGCAA
TCGCTGCTCAGCAGCAGTGTCTGGTGCACTGGAAAAGAGGTTTGTCAAAA
CTTTGTCACTTAAGTATTCATGTTCAGATTAATGGTCCTTTCAAATTATC
GCAGTGTAGCCGTAGGAGCAGAGATCTCCCACTCGGAAATCATGCGTGAA
ATGTTGCTTTCTTTGGATTCCTTTCTTTTGCTCGTCTTGTGTGTGCGAGT
ATTTCAGTATTTTCCCAACCCGAGCATTCTCATTTTCCTGTGACTATGGC
GATGGGCGTGGACACGGACACACCCCTCTATCCCCTGTATCCTGGCCATC
TTCCTGGGGTCCTGACAACGGGACAACGGGACAACAGGCACAATGATGGC
GTAAGGAAGTAGCAAGTTAGTTTTGCCCATTTAAATTGCACTCTGGACAC
CGAGCTCTTTGTGCGTCGATTTGACGAGCATTAAATGACACTTTTTCCGT
GTGGGGTCCCCCCATCGATCAATCGATCGACCCAATCTTGAGTCAGAACC
TTGAACTTATCGCGCACAATTTCAATATTTGGCATTCGCAGCTCCACGCA
CTCGATCATTCAAAGTTCATTGAGTTGCTGGGATGTTTGGCCGGTGCAAA
CTTAAGATAGTAATACGATAGACGCGATGTCGCCCCAATTTGGAAGATGC
AACTTGCTCGGCAGATAAGAGGACTCCAAAGAATTGCGGGTCTGCAAGGC
CAATGTCATTTGGGTAATCAAAACCGCACTAATTGGCATAGTAATGCAAT
ACTGCTTTTGAATTTGGGATCCGGATTTCATATTCCGGACTTGAGATCTG
CTCGAGATCTTTTCGCTTGGCTGGTCAGCGGTGAATGAAGTAAGGCTCTA
TTCGAAGCGGCTCGACGTCTCTCAATTAAAGAGATGCCATAATTGAGCAG
CCTTTTGCTGGACGTGGGATTAGGAGCCATAGGATAACAATTAGCCAAAG
GATTTGACGACGGAAGCTATGGCCATTGTGGGTTCCCTTCGAGTACTTAA
CTTGTGTCTTTTTTTAGTCGGGGTTCTTTTTGCCGAGCTGTGCACTTCCG
TTTGCGGAAGTGGCTAAGGCAAATCCCCAGACACATCGAGCCGAGCAATA
CCTGTTCCCATTATCCTCTGCAAGTGTGCACTTTGCATATGCCAAGGAAA
ACAAACAAGTGATCCCAAGTCCTCGATTCTCGATTTCCGACTCTCGATCC
TGGTTAGTCTTTTTCGCTTAGCCCAAACACTCTGCTGCGAGAGGAGAGTG
CCTTTGTCCGGCCGAGGAGCACGTGTAATCCCCGTTCACTTCCTCGCCGG
CCGACTACTTACTTCCTCATTAGCATCGCAGGATATAGGTGCCTTTCCTG
ATGGGCTTAGACGGCCATCGTGGCCGAGAATCAACTGAATGACGGCCAAA
CTAATCATACATTTGAAAGTAATCTCATTTCATCAATTGTGCTGAAGAAC
GGCCTTTCAAGGAGTTCCTTTGGGAGGAAGTTGGCATTATCTTGCAAGAA
TTGATGATATGAAAAAGATAATTTATTACCAGAAACTTACCATCACTTCG
AGATGAAAGTGCGGAGGAGAGCGCTGATCTTTGCTTATCCCAAACTAGGG
GTTTTTTAGGGGTAAAAAGCGGGAATACAGATTCTCAGAAACAAAATGGC
AGTCCTAATATGTGATAAGTTGCTTTCAACTTACGTTTACGACAGGGGCC
ATTCGAAGCTAAGGATTCCAATATGCGACTGTTAACCCATTAAGACAAAG
GGCCGCGAAAGGAGTTAACGGCAATTCCCCGAAACCAAGCACGAATCCAA
ATCCAAACCACTCCTCACCCTTTTTTGGACGGGTGGGACGGGTCATATAA
GGCAAAACCCCTTTCAGTCAATTAGTCGCTGATTTTCTTTGTCACCTAGC
AGCGGACCAATATAAAAATCGCAGCCACAATGGTCGGAGGAGAGAACCCT
TTTTTTTTTAAGGACCGCCGGTGTCCGAAATATCAGTTTATGGCTCCTTA
AAAAACTGCAGCGGTTTTAGGGCCCGCGGACTCGGAATGAGGCCTTTTCG
CACGAAGCGTCCATTATGCAATAAAACTTTGGATGTTTTTTAGGCAACAG
CATAACAGCCTAATACAGCGCATACCGTGGGTGGGCAACCCGTTCGGCCA
TCAGGTAGATGATTCCGTAAAAAACGCGCCCAAGGTCACAACTCAAAGGA
TTGCACAAATATTGCATCTTTGGTTCGGAGCTCATTATGGCGAAGGAACA
GCAGTCCGAGTATATGAATATATGGTTTTATGGCCTGCTGTTTTTTACGT
TTTTTTTTCGCTGAATCTGGTTTTTACACCGAACTTGGCAACTCTTTGGC
TTCGACTTCGGCCGCGACTTTTTATGGCATCTGCTCGGGATCGATTGGGC
TGGGCTATACGTATGTCCAGGATCTGGAAGGGCTCGGGTTCGGGCCCGGT
AACCGCAGGTAAGGGATCGACTCAATGACGGCGACGTGACGGTCCGAGTT
TTAGTTTAATCCACCATTTTTACGGTTGGATTAGCGCACGGATTAGCGGA
TAAGTTCGCGGTTTTTTACTGATTACCATCGATCGATCCCTCTTTTTATT
TGCAATTCACCCAATCCCCCTGAATGGGCAGTTGTAAAAAGAGAATGAAT
GAAAGATAGTATATAATGTAGGTATTGTTGATAGGATTTGATAACATTTC
AGCGTAACAAATCTAAACTACGTTATGTCCTCGAATTAGCTGCAGTAAGT
ATCTAGCATAACATTTCCCATGGATGATAGCCAACTTTGTACCGCTACCC
ACTTCCGTTGGCTGTCGAGGCGACCGTTAGGACAAACAGTTAACAAAGTG
AAACAACTTGTCGAGGATCCCACATCCCACGCCGCAGCGGAAGCCAAAGG
GATAAAGGACGTAGAATCAAGGATGTTTAAGGAGGAGGGCAAACACGAGC
AGTCAACACGGACGGCCACTTGTCGCAATGATCCTGGACTCTCGATTCTC
GATCCTCGGGCTGGCGGCGTCATGAATCAAATGGGCAGACTGGCGAGTGT
CCTTGCCAAAATTCCGGGAAGCCGAGTTTTCATTGCCGAAATAAGAAAAG
GATGCGAATTACGCCAGCCGAAAAGGGCTGAAAATTGCAAGAACGCCAGA
ACTCGTCCTAATTTCCATAATTTGTCACGCACAATCCAACGAATTCGCCA
TCGCATGGATACACAGATTCTAGATGGGCTGGTCAGCAAAAGGATTTCGA
AACAAAAGCGCAAAACAAACGGATTTAGCCATCACAACCCTTGGATGTTG
TGCATCTATTATCAACAAACTAGATTCCATCTCTTTTCTTCTGCCAGATG
CCTCTCTTTCTGGCCAGAAAAGTATGATTTGAGTGTAATTATAATAGTCT
ACGGTCGGGGGGTCTTTGATATGCGAAATGTTCTAGAAGATTCAGAAGTA
TGGTTTATTTCAGTGCTGAAGAGAATAGCCTACGATGTTTAATTGCGGTT
TATTCTTTATATTTGAAAGCAATATATACAGCAGTTACTTAAATCTAAAG
GTTTAATAACTTAAGATTTTTAAGATTGGTTTTTGGGTAAGGGTTTTATC
AGTTGGATGTCAAAGCAAGTAAGTTAGGTACAATTGTAATAAAAAATCAA
ATGCACAATGCTGGTATATACAAAAATCTGGGGTTTCCTCAAACTTGGAC
TTATAACATCGCAATGAACGCCTATGAAAATAGAGCCGAAGTTTATAACT
CTATATTGATTATGAATATTTTTAACCAATTCCATGAAAACGAAATGTAA
AGCACTGCAGAGGTGGTACGAATTTTCCTATTTTTTCCCATTGAATATTA
AAACCAAGAAAAAACCATATCCTTTCGCGGAAACTGATGAAACGTAAAGT
TCGAAAACTCTTTGTACTTTCTTTTTAAAATTACGTTAAATGGCGAACTA
ACAATAGCACAAAGAACTATGATTTTTGCGAAAACTGCGAAAACCAAATG
AGGGAAAGGGCAGCCGCACCCTTGTAAAACCCTTTCGAAAGCGGTGAGAC
AGAGAGGGCAACAGGCCAGAGCGGGACAGAGTCAGAAGCAAAGCCAGAAT
CACCCCTTTGCCCTTTGGCCTTTGTACCGCCTACCTGCTTCGTACCGCTT
CGGCTGGCCGCTCGTGTCCGCCATTTCGATGTGAATGAGGCGTCGGCGCA
GCCTCCGGATTTTCGGTATAAATGCAGGGGGTTCCGACGAGAGGAAATCA
GTTTGCGTTCGACATCGTCAGCGTGAAGATATAGCAACATCAGAGCTAGA
TCACCAGTCTATATAGCGTCAATCAGTTGGATTAAACCCAGAGACCATAC
ACCGAACACCATGCTAATGCACGAGAAACTCATGGCCGGGCAGTTCTTCG
ATCTCAAGACTGGTAAGTTGGCCACGCCCCTTGGTTTCTCCTCGATCCGT
AAACTAACAAATCCCCTCTCTCTCTCAATCTTTGCAGATCGCAAGCCCCT
GATNNNNNNNNNNNNNNNNNNNNNNNNNNNNNNNNNNNNNNNNNNNNNNT
TGCCGCACAGCCAATTGCCGGTTCAGGGATCCTTGGGCCTACCCAAAATG
GATCTGTACACGGCCTACGCCTACCAGCAGCAGTTGCTGGGAGCTGCCCT
CAGTNNNNNNNNNNNNNNNNNNNNNNNNNNNNNNNNNNNNNNNNNNNNNN
NNNNNNNNNNTACCTCCTCTGCAGAGGTCCTGGATCTTTCCCGTCGATGT
GACAGCGTAGAGACACCCAGGAAGACTCCCTCGCCGTATCAAACAAGCTA
TAGCTACGGCAGTGGTTCCCCCTCGGCTTCGCCCACCAGCAATCTTCTGT
ATGCCGCCCAAATNNNNNNNNNNNNNNNNNNNNNNNNNNNNNNNNNNNNN
NNNNNNNNNNNACAATTAGCCTCCCTGTATCCCGCTTTTTACTACAGCAA
CATCAAGCAGGAGCAAGCCACGCCCACTGCTGCTCCGCCCAAGGTTACAC
CAACCGCTAACCTTCTGCAAACCTTNNNNNNNNNNNNNNNNNNNNNNNNN
NNNNNNNNNNNNNNNNNNTCGACCAACTCACCAAGACCCGCCAGCAACGC
CAGCACCATGCAGATAGACGTTCTGGAGAATCCCCTGTCACCGGCTGTTG
AGGCCACCACGCCAACCACCTCCAGCAGCGGCGAGGCGGGAAAGAACACC
CGTCCCTTCAAGGCCTTTCCCCGGGATCCCTTGGTCATAGCTGCCAATTT
CGCAGCCACTGATGTCCTTTTGGACAATCCGCGAGTGGAGCGCTACACGG
AATACCGGAAGCGAGTGCTTGAGCAAATCCGCAGCTCCAACGGAGGATCG
CGCACCGTAACCAACCCAAAAATGCGAAGGACCAACTCAAGAAGTGGATC
CGTCAACGAAGGCAGCTCCTCAAACAACAACAGCGAAAGCGAGGATCGCG
CTGCTGCGGAGGAGTCAAGCGACTGTGACTCCCAGGCGGGCAACTTCGAG
AGCAAGTCCGCCACCAGCAGCTCCAGCAACTTGGCTAACGCTACTGCAGC
AAACTCGGGCATCAGCTCGGGCAGCCAGGTTAAGGATGCCGCATACTACG
AGAGGCGTCGCAAGAACAATGCTGCCGCCAAGAAGTCCCGCGATCGCCGC
CGCATCAAGGAGGATGAGATCGCCATCAGGGCCGCCTATCTGGAACGCCA
GAACATCGAGCTCTTGTGCCAGATCGACGCCCTCAAGGTCCAGCTGGCCG
CCTTCACCTCCGCCAAAGTAACCACCGCCTAAAGGTCCACTCCTCTCTTG
ATGCGTTGAACGCGAGGATCCGAATCGTATGTCCAGTTTTTGGGTCAGCT
TATCTGTGAATAGTTTAGGGGGCTCAACTTTCTTTTTTTTTTACACGCTC
GCATTTAAGTACTTTAAGTCCTTGGAGTATACGTTATATTTGGAAAATGT
ATTAGCTGTAGTGCATCTCGCAATCCCACCAGTTAACTATCAATGGAATC
ATCTATAGTTGTAGAAGTCCCAGCTAGCTATTAATGTTTAACTTATAAGT
GAATTTTTTTCATAGCCCTAAGGAATGAATTTCAATAAATTATCGAAAAT
AATTATCTCCTGGAATTTCTGTTCTCGTTGGTCGCCTCCTGGAACTCCTG
TTCGCCTGGTAATTTAAACCGAAAATCTGTTAATTTTGCTTACAAAATTA
GCATTTTTGTGGCAAATTTTGGGATTTTTGGTACCAGGCCAACATACTCA
GTAGCGGGTGTCTACTGAAAACCAACTAATCGTTGGTCGCCTCCTGGAAT
TCCTGTTCGCCTGGTAATTTAAGCCGAAAATCTGTTAATTTTGCTTACAA
AATTAGCATTTTAGTGGCAAATTTTGGATTTTTGGTACCAGGCCAACATA
CTCAGTAGCGGGTGTCTACTGAAAACCAACTAATCGTTGGTCGCCTCCTG
GAATTCCTGTTCGCCTGGTAATTTAAGCCGAAAATCTGTTAATTTTGCTT
ACAAAATTAGCATTTTAGTGGCAAATTTTGGATTTTTGGTACCAGGCCAA
CATACTCAGTAGCGGGTGTCTACTGAAAACCAACTAATCGTTGGTCGCCT
CCTGGAATNNNNNNNNNNNNNNNNNNNNNNNNNNNNNNNNNNNNNNNNNN
NNNNNNNNNNNNNNNNNNNNNNNNNNNNNNNNNNNNNNNNNNNNNNNNNN
NNNNNNNNNNNNNNNNCGGGTGTCTACTGAAAACCAACTCAAAAACAATA
AAACACCTTTTTTTAGGGTTTAAATCATNNNNNNNNNNNNNNNNNNNNNN
NNNNNNNNNNNNNNNNNNNNNNNNNNNNNNNNNNNNNNNNNNNNNNNNNN
NNNNNNNNNNNNNNNNNNNNNNNNNNNNNNNNNNNNNNNNNNNNNNNNNN
NNNNNNNNNNNNNNNNNNNNNNNNNNNNNNNNNNNNNNNNNNNNNNNNNN
NNNNNNNNNNNNNNNNNNNNNNNNNNNNNNNNNNNNNNNNNNNNNNNNNN
NNNNNNNNNNNNNNNNNNNNNNNNNNNNNNNNNNNNNNNNNNNNNNNNNN
NNNNNNNNNNNNNNNNNNNNNNNNNNNNNNNNNNNNNNNNNNNNNNNNNN
NNNNNNNNNNNNNNNNNNNNNNNNNNNNNNNNNNNNNNNNNNNNNNNNNN
NNNNNNNNNNNNNNNNNNNNNNNNNNNNNNNNNNNNNNNNNNNNNNNNNN
NNNNNNNNTAATAATAAATATAATAAAAAAAAATCTAAGAAGAAGTGTAT
TGAAAAGGTGTTAGATCCAAGTAAACTTTTAAAATATGAATTTCCAAAAC
AGTTTAAATTGAAACATCCAAATCAAGGCAACTTTTAAACTAAACTCAAC
CCATTTTGTATATAACGCTTGTCGAAATATCGGAATCTGTATAACGAAGT
GGCAAGGAGAACAGAAAGGGCTTAGCTTAACTGGAGTAAAAGAGATAAAT
GAACAGACTGATTAAAAATACATAACGATAAGGTTTCGCGTTAGGAACAA
CATCAGAATGTCAACCGCATCGGCATCCAAGGAATCCACCAAGAGATCCA
ACCAGAGGCAGCGGCAACTGCAGTCCCAATACCAGTCGACCGCATCCAAG
TTCANNNNNNNNNNNNNNNNNNNNNNNNNNNNNGGATCCTCTAAAGGTGG
GGGCAACAACAAACGGAGGAACAGAGCAGGACGTTGGCACCAGGGTGCTA
GGCAGCTGCGGCAGTCACCAGTCACCATTTGGAATGGAGGCTTCTGTCCG
GGAATCGTCAGAGGATCGTCCCGGAAGCAGAGGAAGAGCTCTTGGTTGGG
GGGAAAGATATCGGCCCAACACCAGATCCAGCAGCAGCACCCACGAATAC
CCAGCTCACTGACGCATTTCGCGGTTAGCAAGTGCTTCCTTGCACCACCT
CCAACGGCGCTGCCCAACCCACCTGAGCACTGGACTTTGTCCAGGTCGAA
GGGTATGCAGACGGGCCTCTCGAAGCGGAATCTCCTCGATGATTTCGAAA
CGCACAACTGTTGCTCAATGTGCAGTCGTTACCTCACTGATGCTGGAGGC
TCAGTGNNNNNNNNNNNNNNNNNNNNNNNNNNNNNNNNNNNNNNNNNNNN
NNNNGGTTCGATATGAATGTCTAGAACACCCGGTTGACCCCGAAGCCGCC
AATGAGTGGCAANNNNNNNNNNNNNNNNNNNNNNNNNNNNNNNNNNNNNN
NNNNNNNNNNNNNNNNNNNNNNNNNNNNNNNNNNNNNNNNNNTTTCATCT
GGAAATGAGTAATACGAAAATGGACGCTACAAGCGCAGAAAAACGGAAAA
AATGTGCAAAGTACCTTAAATATTGATAAAGAATAAATTCAGAGAGCACC
AANNNNNNNNNNNNNNNNNNNNNNNNNNNNNNNNNNNNNNNNNNNGCAAC
TACTATAAATCGTGTACCCACCACCCACCTAAACTTTTAGGCCGCGCCAA
ACCGCCATTCAATGGCTTCAATACTTTTGTTGAATACTTTTAGGCGCTGT
AAGAAATCGATTTACTCAACGTTTTAGGCGATCATAATCAGTAGCAGGTG
TCTACTGAAAACCAACTGGGGAATCAGAGTTAACTTAATTTATTAGAAAA
AATGTTTNNNNNNNNNNNNNNNNNNNNNNNNNNNNNNNNNNNNNNNNNNN
NNNNNNNNNNNNNNNNNNNNNNNNNNNNNNNNNNNNNNNNNNNNNNNNNN
NNNNNNNNNNNNNNNNNNNNNNNNNNNNNNNNNNNNNNNNNNNNNNNNNN
NNNNNNNNNNNNNNNNNNNNNNNNNNNNNNNNNNNNNNNNNNNNNNNNNN
NNNNNNNNNNNNNNNNNNNNNNNNNNNNNNNNNNNNNNNNNNNNNNNNNN
NNNNNNNNNNNNNNNNNNNNNNNNNNNNNNNNNNNNNNNNNNNNNNNNNN
NNNNNNNNNNNNNNNNNNNNNNNNNNNNNNNNNNNNNNNNNNNNNNNNNN
NNNNNNNNNNNNNNNNNNNNNNNNNNNNNNNNNNNNNNNNNNNNNNNNNN
NNNNNNNNNNNNNNNNNNNNNNNNNNNNNNNNNNNNNNNNNNNNNNNNNN
NNNNNNNNNNNNNNNNNNNNNNNNNNNNNNNNNNNNNNNNNNNNNNNNNN
NNNNNNNNNNNNNNNNNNNNNNNNNNNNNNNNNNNNNNNNNNNNNNNNNN
NNNNNNNNNNNNNNNNNNNNNNNNNNNNNNNNNNNNNNNNNNNNNNNNNN
NNNNNNNNNNNNNNNNNNNNNNNNNNNNNNNNNNNNNNNNNNNNNNNNNN
NNNNNNNNNNNNNNNNNNNNNNNNNNNNNNNNNNNNNNNNNNNNNNNNNN
NNNNNNNNNNNNNNNNNNNNNNNNNNNNNNNNNNNNNNNNNNNNNNNNNN
NNNNNNNNNNNNNNNNNNNNNNNNNNNNNNNNNNNNNNNNNNNNNNNNNN
NNNNNNNNNNNNNNNNNNNNNNNNNNNNNNNNNNNNNNNNNNNNNNNNNN
NNNNNNNNNNNNNNNNNNNNNNNNNNNNNNNNNNNNNNNNNNNNNNNNNN
NNNNNNNNNNNNNNNNNNNNNNNNNNNNNNNNNNNNNNNNNNNNNNNNNN
NNNNNNNNNNNNNNNNNNNNNNNNNNNNNNNNNNNNNNNNNNNNNNNNNN
NNNNNNNNNNNNNNNNNNNNNNNNNNNNNNNNNNNNNNNNNNNNNNNNNN
NNNNNNNNNNNNNNNNNNNNNNNNNNNNNNNNNNNNNNNNNNNNNNNNNN
NNNNNNNNNNNNNNNNNNNNNNNNNNNNNNNNNNNNNNNNNNNNNNNNNN
NNNNNNNNNNNNNNNNNNNNNNNNNNNNNNNNNNNNNNNNNNNNNNNNNN
NNNNNNNNNNNNNNNNNNNNNNNNNNNNNNNNNNNNNNNNNNNNNNNNNN
NNNNNNNNNNNNNNNNNNNNNNNNNNNNNNNNNNNNNNNNNNNNNNNNNN
NNNNNNNNNNNNNNNNNNNNNNNNNNNNNNNNNNNNNNNNNNNNNNNNNN
NNNNNNNNNNNNNNNNNNNNNNNNNNNNNNNNNNNNNNNNNNNNNNNNNN
NNNNNNNNNNNNNNNNNNNNNNNNNNNNNNNNNNNNNNNNNNNNNNNNNN
NNNNNNNNNNNNNNNNNNNNNNNNNNNNNNNNNNNNNNNNNNNNNNNNNN
NNNNNNNNNNNNNNNNNNNNNNNNNNNNNNNNNNNNNNNNNNNNNNNNNN
NNNNNNNNNNNNNNNNNNNNNNNNNNNNNNNNNNNNNNNNNNNNNNNNNN
NNNNNNNNNNNNNNNNNNNNNNNNNNNNNNNNNNNNNNNNNNNNNNNNNN
NNNNNNNNNNNNNNNNNNNNNNNNNNNNNNNNNNNNNNNNNNNNNNNNNN
NNNNNNNNNNNNNNNNNNNNNNNNNNNNNNNNNNNNNNNNNNNNNNNNNN
NNNNNNNNNNNNNNNNNNNNNNNNNNNNNNNNNNNNNNNNNNNNNNNNNN
NNNNNNNNNNNNNNNNNNNNNNNNNNNNNNNNNNNNNNNNNNNNNNNNNN
NNNNNNNNNNNNNNNNNNNNNNNNNNNNNNNNNNNNNNNNNNNNNNNNNN
NNNNNNNNNNNNNNNNNNNNNNNNNNNNNNNNNNNNNNNNNNNNNNNNNN
NNNNNNNNNNNNNNNNNNNNNNNNNNNNNNNNNNNNNNNNNNNNNNNNNN
NNNNNNNNNNNNNNNNNNNNNNNNNNNNNNNNNNNNNNNNNNNNNNNNNN
NNNNNNNNNNNNNNNNNNNNNNNNNNNNNNNNNNNNNNNNNNNNNNNNNN
NNNNNNNNNNNNNNNNNNNNNNNNNNNNNNNNNNNNNNNNNNNNNNNNNN
NNNNNNNNNNNNNNNNNNNNNNNNNNNNNNNNNNNNNNNNNNNNNNNNNN
NNNNNNNNNNNNNNNNNNNNNNNNNNNNNNNNNNNNNNNNNNNNNNNNNN
NNNNNNNNNNNNNNNNNNNNNNNNNNNNNNNNNNNNNNNNNNNNNNNNNN
NNNNNNNNNNNNNNNNNNNNNNNNNNNNNNNNNNNNNNNNNNNNNNNNNN
NNNNNNNNNNNNNNNNNNNNNNNNNNNNNNNNNNNNNNNNNNNNNNNNNN
NNNNNNNNNNNNNNNNNNNNNNNNNNNNNNNNNNNNNNNNNNNNNNNNNN
NNNNNNNNNNNNNNNNNNNNNNNNNNNNNNNNNNNNNNNNNNNNNNNNNN
NNNNNNNNNNNNNNNNNNNNNNNNNNNNNNNNNNNNNNNNNNNNNNNNNN
NNNNNNNNNNNNNNNNNNNNNNNNNNNNNNNNNNNNNNNNNNNNNNNNNN
NNNNNNNNNNNNNNNNNNNNNNNNNNNNNNNNNNNNNNNNNNNNNNNNNN
NNNNNNNNNNNNNNNNNNNNNNNNNNNNNNNNNNNNNNNNNNNNNNNNNN
NNNNNNNNNNNNNNNNNNNNNNNNNNNNNNNNNNNNNNNNNNNNNNNNNN
NNNNNNNNNNNNNNNNNNNNNNNNNNNNNNNNNNNNNNNNNNNNNNNNNN
NNNNNNNNNNNNNNNNNNNNNNNNNNNNNNNNNNNNNNNNNNNNNNNNNN
NNNNNNNNNNNNNNNNNNNNNNNNNNNNNNNNNNNNNNNNNNNNNNNNNN
NNNNNNNNNNNNNNNNNNNNNNNNNNNNNNNNNNNNNNNNNNNNNNNNNN
NNNNNNNNNNNNNNNNNNNNNNNNNNNNNNNNNNNNNNNNNNNNNNNNNN
NNNNNNNNNNNNNNNNNNNNNNNNNNNNNNNNNNNNNNNNNNNNNNNNNN
NNNNNNNNNNNNNNNNNNNNNNNNNNNNNNNNNNNNNNNNNNNNNNNNNN
NNNNNNNNNNNNNNNNNNNNNNNNNNNNNNNNNNNNNNNNNNNNNNNNNN
NNNNNNNNNNNNNNNNNNNNNNNNNNNNNNNNNNNNNNNNNNNNNNNNNN
NNNNNNNNNNNNNNNNNNNNNNNNNNNNNNNNNNNNNNNNNNNNNNNNNN
NNNNNNNNNNNNNNNNNNNNNNNNNNNNNNNNNNNNNNNNNNNNNNNNNN
NNNNNNNNNNNNNNNNNNNNNNNNNNNNNNNNNNNNNNNNNNNNNNNNNN
NNNNNNNNNNNNNNNNNNNNNNNNNNNNNNNNNNNNNNNNNNNNNNNNNN
NNNNNNNNNNNNNNNNNNNNNNNNNNNNNNNNNNNNNNNNNNNNNNNNNN
NNNNNNNNNNNNNNNNNNNNNNNNNNNNNNNNNNNNNNNNNNNNNNNNNN
NNNNNNNNNNNNNNNNNNNNNNNNNNNNNNNNNNNNNNNNNNNNNNNNNN
NNNNNNNNNNNNNNNNNNNNNNNNNNNNNNNNNNNNNNNNNNNNNNNNNN
NNNNNNNNNNNNNNNNNNNNNNNNNNNNNNNNNNNNNNNNNNNNNNNNNN
NNNNNNNNNNNNNNNNNNNNNNNNNNNNNNNNNNNNNNNNNNNNNNNNNN
NNNNNNNNNNNNNNNNNNNNNNNNNNNNNNNNNNNNNNNNNNNNNNNNNN
NNNNNNNNNNNNNNNNNNNNNNNNNNNNNNNNNNNNNNNNNNNNNNNNNN
NNNNNNNNNNNNNNNNNNNNNNNNNNNNNNNNNNNNNNNNNNNNNNNNNN
NNNNNNNNNNNNNNNNNNNNNNNNNNNNNNNNNNNNNNNNNNNNNNNNNN
NNNNNNNNNNNNNNNNNNNNNNNNNNNNNNNNNNNNNNNNNNNNNNNNNN
NNNNNNNNNNNNNNNNNNNNNNNNNNNNNNNNNNNNNNNNNNNNNNNNNN
NNNNNNNNNNNNNNNNNNNNNNNNNNNNNNNNNNNNNNNNNNNNNNNNNN
NNNNNNNNNNNNNNNNNNNNNNNNNNNNNNNNNNNNNNNNNNNNNNNNNN
NNNNNNNNNNNNNNNNNNNNNNNNNNNNNNNNNNNNNNNNNNNNNNNNNN
NNNNNNNNNNNNNNNNNNNNNNNNNNNNNNNNNNNNNNNNNNNNNNNNNN
NNNNNNNNNNNNNNNNNNNNNNNNNNNNNNNNNNNNNNNNNNNNNNNNNN
NNNNNNNNNNNNNNNNNNNNNNNNNNNNNNNNNNNNNNNNNNNNNNNNNN
NNNNNNNNNNNNNNNNNNNNNNNNNNNNNNNNNNNNNNNNNNNNNNNNNN
NNNNNNNNNNNNNNNNNNNNNNNNNNNNNNNNNNNNNNNNNNNNNNNNNN
NNNNNNNNNNNNNNNNNNNNNNNNNNNNNNNNNNNNNNNNNNNNNNNNNN
NNNNNNNNNNNNNNNNNNNNNNNNNNNNNNNNNNNNNNNNNNNNNNNNNN
NNNNNNNNNNNNNNNNNNNNNNNNNNNNNNNNNNNNNNNNNNNNNNNNNN
NNNNNNNNNNNNNNNNNNNNNNNNNNNNNNNNNNNNNNNNNNNNNNNNNN
NNNNNNNNNNNNNNNNNNNNNNNNNNNNNNNNNNNNNNNNNNNNNTGAAC
GATTTTTTAATTGGTTTTTTAGTTGTAACTTCCCAAAATCAAGACGCACA
GATACAAAACATACTGTTTTACCTTACCTAGCGACCCATTTCATCGACTA
TTACAAAAATTTTTTTATACCAAAAATCATGACACATTTGTTTTTTTTGG
TTATAGTTGGAACTTCGCAAAAAAATTTTACATCAGGAAAACTTTGTTGG
GTTTTCATGGTTGGAAACTTGGATGTAGACAGCGCTCAATCGAATTTGGC
TGTTCTCACTTACGGGTCAGAAACTTTACTAGGCTTAGCGTAGACAAGAT
CCATTTAATACTTATCGAATACTTCAAAAATAAATTTGACAAAAAAGACG
ATGTAAAAAGTATTTCAATTGTAAAATTACAATTTGTTATACTTTTGAAT
AAATATTATATTGCATGTCTGGCAATNNNNNNNNNNNNNNNNNNNNNNNN
NNNNNNNNNNNNNNNNNNNNNNNNNNNNNTGTCTTGAATACTTGCAATTT
TAATATGAACGTTAATAATTTGAATAGAATTATCTATATGGATAAGCACC
AAAGCTGAAGAAAAGAATTTGAGGCTTTCACTCCAAGACCTGAGTACACG
ACTACTAAGGAACAAAACAAAGCGGATAGGTCTGGGTATCCTTGGAACCC
CTGCCAACTCTTTTCGGCATGCGAAATCGATGGCAGATATGGAAGGGATA
TATAGCAGATATAGCAGCTCATCGATTATGGCGGGCCGAGTCCATTAATA
ATAAAAATTATGGGGCGTTTACAAGAGGTTGTCATGACAGTCGCCTGACA
TTTATGCAACTTTATGAGAAGGAGGACAACAGGACAACGGGCGCAATGGA
AATCCACCCCGCCGGCGGACGACGAACGACGACCGACGAGCGAATGACAA
GTCTATCAATTTTTCACACACTCCTCAAGAATTTCGCAGGAGGGGCGGGG
ATGGGAGGCATTTTCCGAGTGATTAGAGTACCTCCTCACTCTCATTCTCA
CTCAAGGGTTAAGGGCAGGGCATGCAAAATGCAGTCGGCTTCATTGCACA
ATTTTCCCTTCGCTTTGTGCGCTGCATATCGAATGCAATAATTTTGACAA
TTTGCGAAATTTAAACGTCATAAATGGCAGTGTCTTAAATTACAATCCTT
CCCTTGGTCTTCCTCTTTTGCTGCTGCTGCTCTTTTCCCGGCGCTGGCCA
AGTTAGCATCTGCCCCTTGGCAGAGGGATAGGAAAGTCCTGACATTGACT
CTCCCGGAGGATGTCCTTGTATCGCATATACATGTCATACATGGATACAT
GGCTATCTCTTTCAGATTCGGACCTGAAAAAGTTGCTTTCTGCCGTTTTT
CGATTTTGATTATGGGTTTGTGTGCCGTCATCCGCTGACAGCTCAATCGG
GACAATGTCCTGTCACGTGAAGTCCTTCGCCTAGTCGCAATCCCCGAAAA
TATGATGCGTCATGCTTGGCCAGCCGCAACAACATCCTTGAGATTTACAT
GACAAGTCAAGAGATGGGACATTTCCTTTTTTAAGGAAGAATCCGCCGGA
TTGGGAACGAGGATCGCAGTCGTACAGCCCTGCCCGACAGATGTCAATCA
AATGAAATTAACACATCGTCATTGAAGTAGGTCGTTGGTCTGGTTTTCTT
GGCTTTCGCTGCCATTGCCACTGGCACGTCCATTTCCAGATCCCTCCCAT
TTTGGGCTAAGTCGCATTAAGCGCCTAATGTTTTGCTTTCGATTNNNNNN
NNNNNNNNNNNNNNNNNNNNNNNNNNNNNNNNNATTGCGGTTGGCTGCAT
TTCACAGGCATTTTCTTTTCAGTTCGGCTCGGTTCGATTCTATTTTCACC
AAACTGCCCCGAGGCCGAATGGCCCCTAATGGGATTACATAATATCATTA
ATCAGCCGAGTGAAATCGGAATCGCAATCGAAACTGGAATGCCGCGGCAT
ATGACATGTGCCACCTTCTTCTGATCCGAGGAGAGGGTGGATAGAGGATA
CACGTTCCGTACATCCCTTCGATTGCAGGACACGCGCTGTAATTATGTAA
TTACCGATATGGAATACGGAGTGGAGTGCCGATACCAAAAGCGATGCCCA
AAACACTGACCATCGCATATCGTACTAATTGCATTAAATTGTCCAACACG
AACCGATCAGCCAGATGACGCTCCATGCCGTATCATCCCACACTTTTCCG
CCGAGCCGATGTCCTTTTTATTGGTATTTGCTTATCGCTTCATGCAAGTT
GTTCCTACTATTTTGATAGGCCTAAAACGAATGCATTTTAATTGGCCATG
CGACGTTTTGTGCCGCCGCATTGTAATTTCTTAATTTCGAGCTCGCAAAC
GGGGGGTGGTGTTTGGTTTTGGGTGGGTTTCGCATCGATGTTTACCTAGT
TTTATAGAGCTGTTTGCCGTGTTCATTTCCTTTTAAGCCTCGCTTGGTTC
AATGGCCACTCGTCAATTAATTGGGATCTGCCATCCATACTGATAGGAAT
AAGAGCATAAACAATAAATAAACACAAGTTGTTCCTATATTTAGATGATC
AGTTATTACAAGAACGAAAAAACCCACAGGATCTGTGTCATGAACACGAT
TTTTACTCCTCCAAAAGATATCTCACGAAAAGCAAACCAAGAATGTCGCA
CTGGAGGGTTGGAAAAGAAAGAAAGAGTAGCGGGCATGTTTAGCGAGCTA
TGACCCTGAGAAACGCGATCCCGAGTTGACCGCAATCATTTCAACTACAA
GTACTCCCCCACAGGAGCGAAGGAATGTCCAGTCTTCGGGATCCTGGCTG
TGCAGTAATTGTCGGAAGTGCAACTACTTAGAGGCTGACTTGGACTCCGC
GCTTGAGTGAGCTCTCTTCCTTGCGCAGCTAGGGATATCTTGAGGTGGCC
TTTAAGTTAATTGCTGCATTTAGAGACGCCGTGCGATGTGGCACTGGCGA
TAAGAAAGGGCTGTGGGGATCGGAAACCCAGAGGTCCGACAGATGTCAGG
GGATCTTAACACGTTGTGCAGTTCCCTAAGCGACTTAGTCCCGATTTGCT
TTGTGTGGCGGGTTATGTAAGCCAGCTTACGCTGGCCAGAACTCCAACTC
CAACTGCTTGGCAACCCCTAACCCTTTGTGCTCATAATTGAACTGTCTTT
GTGTCCTTGCACGGGACTGGGTGTCAAAATATTTCCTGCACTTTGGACCT
ATGCTAATTCCGGGACAGAAGAACACGGATTTTCATGTCCGTAAAATATG
ATTGCGTCTAATCCCTTTGTCAAGGCGATGACAAATAAATATTTCCACGA
TGTCATGTCAAAATATCATCGAAAGGATTCACCCTGACACCGTCTCGGAT
TTTCATTTTTCATTTTCCAATTCTTGGGTATTTCCGAATTTTTTATGCAA
ATTTTCCCGTGTACCCTGCATTTTCTGGGGGGTAACTGACGAACGGCGAT
GACTGTGAGCCCTGAGGTCCCGACGGAAAGTCCATTAAGGTGTTACTCGG
GCAACAATCTCCGCCGAGTAATTACAGGCTTGTTAGCTATGGTTGCAACA
ACATTGCTTTCTCCTGGGGGTGCGACGTTTTTTTCCTGACATCTTCGGTT
ACGTGGGAAATGTTTCTTTTTTTAGACATGCCTTTTTTGTTCGCGTCCCT
CACAGAACATCACTTACGAGGATCTGGCAGATCGGGATCGGATCAGGGGA
TTGTCAATCAAGGTGGCAAGCGGATTTCCATATCGTCGAGCTGCAGGGCT
AATTACATGCGAAGGATGCGCCGATAGGGTCCCTCGTGACTGTTCCCCTG
TTCCACGCCCTTGCCCAATGCGTATTTAATAAACTTCGAATGGTCAGATC
GTAATGAAATTATAGTTGAATGAGTGGAATCTCGATAGGTTGTGTGAAGA
CGGTTTTAGAAGCTATAATAAAACGTATCATTCACAGGAACTAACTTAGT
TTAGTTGTAGCAATTACTCAACCTATTTAAAGGTCCTTCGAGTAAGGAAT
GTAACCAAATAATGTATAAAAATTACTTCAAACTGAATAAACTTCGTAGT
GAATTGACTGGCAGGACTCGAACAGTCACATCGGCATGTTAGAGTCTGCT
CCGAATCGATTTAGATATAGGGAAAGCCTTTCAAGAGCTCCTCCTAGCCA
GGTAAAAGGATAATAGGCGATAAGTCCGGTAGTCGTAGCCACGAAAGACG
ATGGGCAATGGACGCAGCTGCAATCCAGAGTGGCCCTCCAACCACCGGAC
CAATCTGCGCACCTCGGCAGAGCCGCCCAAGACAGTTGCTCTAATTTAGA
GACGTTTTGGGTAATTTTTGCGCAANNNNNNNNNNNNNNNNNNNNNNNNN
NNNNNNNCTCATCTCGGTCCTTGATCCTTTGTTGAGGTCCGGCTGCCGGA
CATTCGGCACTTTCACGCTCCTTAGTCCATCGTGCCGAGCCCCGAGTCCT
CGCAGCGTGTGGAACGTGACAAGGACGAGTCCGAGTCCAATCCCGATGCC
CAGGATGCGATCAAACAATGCCAGGGGCCAATAAATCTGCTACGCATCGG
CAGCGCATCAAAAACTGACAGGACGGCTTTGTCTTCGTCGAGAGCTCGTG
AGGCGAACAAAGGACGCGCCAATTCGAATTGGGCCGATCGGAAGCGGAGC
AGGACACCAAAGCCCGCATCGTAGCCCCCCGCTGGATCGTAAAACCGGAG
GCGCCGACTGCGGTTCCTATGCAAAACAGGCGCCGCCCGATCGGAATCCA
CCAAAGGATTCCGGAACAGCGGGCGGGAGGAGCCAATAAATTGCGCCTCT
TTGTGTGTTTTGGCCAAAGTCCTGATTGTTTTTCGACAGCAAATCAGCTT
AACAAAAAATAGCAGTACTAATTATATGCGGTCGAAAAGTGGTTGGAGCC
CAAAGTCGAACTTTTTAAAGCTATTCTCATTATTAAGTGAAATTGGTAAC
AAAAATAGGAGAATTATTGCAGCAATTCTGTCACTTTTCATACGTATTTT
CAAATGTTTTTTTTTTCATAACATGTAGCAGCATTTTCAGCTTTGGTAGT
CTGCAATTTCTAGAAAAAAAGGCGACAAAGAGTCCATTGTGTGAGGAATT
GGCCATCTATATTTGACCAATACGCCATAAAATCCATTGTGCGTCGTATA
GGTCAACCACTGGCCATCGGTGGTCATCGATGGTCATCACCTCGCTTCCT
CCCCGATCCGCCCATTTTTTATGTGCGCCCAAACATCTTTATTTGCGATG
CTCGGCTTGCTTTCTTCGTGTCCTATCTCTTTTTTTAAGTGGACTGTTAA
AGCGCAGAATGCCTCTCCATTTCGCAGGACACACCCAGCAATTAGCCAAA
GGATGGGCCCGATCCGCACTTTCTTTTGCTCGAGAGTGCAGAAACTGTCG
CACATAAATTTTAATTAACTTTGTTTTTAATTGTTGCAAATTTATGTTCG
AGGGCTGGGAGACCTACTTCTTGGGTTTGCTCCTGCGAGTCCTTGCTGAT
TTTTGCTGTGGGCAAATGACAATCGAACAAACCGAAAAGGGATCGGCAGT
CGGATCCTTTTTTTCGGATCCCTGCAATATGTGCTCTAAATTATTTGCAA
TAATTTCAGCCCCGGCCTCTGATTTTTTGCCCACTTCGCATCCTTTCCCT
GGCGTTCCTTTGTTGCAATTTACTTTCTGCTCCTTGGATGCAGCAGACAT
CTCCCGTTGCGTATCTGTATCTGTATCTGTGTATCAGGATCTCCGTCCGT
GCTCGCGCTTGTATTTTTATANNNNNNNNNNNNNNNNNNNNNNNNNNCTC
TTCATTATGGCATCCATTGTCTTGCGCTGTCTGCCTCAGACGCATCCTTT
GGGTGTCCTTTCGTGTGTTCCAGTTTGCGCTGCCTCTTCTTTATTTTTTC
AGGGTCACAATTCGAGTCTCAGTCGTCGTCCTTAGGAGAGCATCCCCCAC
CCCAAATGGCCAGGATCCGTTTGCGAAACTGTCTCGTATTTGACAGTTGA
CAGTTGGTCGACTTTTGAGTTGGAAAGTTATGAGCATAAACATGATATTT
GCCAGGGGCCCGTGTTGCTATTGCCATTTGGCAATTTATCCTTTATATAG
TGCCAGTCATTTTTAGTCCCCTGCCGCCAGCGAAAATGCCAGCGTAAAAG
TTATGAAATCAATTAATCATTTCAGCTCATTTATGATTTAATGGCTTCAC
TTTTTTGTGGTTTCCGCTTAGAGTCGTAAAGCATGAAATCCCCACAACCT
TTTCGCAGCGCGTTAATGAAGTCGCAAACTGGCACTTTCCTACTTTCCTA
CATTCCTACCGCCCAATGCATCGCATGGCAATATGCGAACTTTCCCCTTT
CGCAAACACTTTCCCTCCATTATGCAAAACGCAAACAAAGCCGCGCGACA
AGCATTTGATACACTTTGGGCACTTTGAATGCCATTTCAGGCGGCGCGCA
GCAAATCAAATATCGATAAATTTCGCAAACAATACAAACACGGGCGCATT
AATCAAATGCGGCAACAATAAAGCAGCCCTATCTGTTGGATCCAGCCAAA
GTGGCCGATCTGCATGTAAGCACATATGCAAAGGCGTTCGAAGGGGAGGG
TAATAGCGATCGAGCCTGCCAGAGACGTTCGAGTAGCTAATTCACACATT
CAAGGGGTAAGTAAGCCTTGTCGCTCGCACTTAGCACTTGGAATGCACAC
ACAATTGTCCAAGTAAACACGACTAACTTACAACATATGAGCTTAAAACA
TATATCGCAATCAATGGGCTGTTAACGTCAAGTCCTAATCTTAGGAGGTG
CTACCTAGTTACTCTTCACATCTTAATGGTAAACGGGGTGAGCACGCATC
TCTAGCGGATTCGCGAGTTCGCATTCGAGCATGCAAATCCCTCTGGAACC
GCGGCGCAGGACCTCAGGAGCGCAGGACCTCGGGACGACGGCTGAGTGAG
AGTGAAAGTCAAGTGGCTCTTGGCGACGCGCTCTCGCTCGAGCACGCGTG
CAGGGGAAAGGGACGGGAGATGCAGCCCGGGCGGAGCGGTAAAAAATGCA
TGGGCAATTTGCATACAGCGATCGGGACTGGATCGTGACTTCGGGCTGTC
CTTGAGGCAGGGTCCTTGGGCTCGTTAATTAAGCGTAAAATCGTCGCACA
CGAAATGCCGAAAATTCAAATTGAATTTGAGAGGTTTTCGTGTGGTTCTT
TATCCATTTGTGTTTCGTTGTGTCCCAAAAAAACCGCAGAAAATGCGAGG
ATTATGGTAATTTTGTGTGGAAATTGCCGGTGAAGACTAGCCGGGATACG
CCTTGTTAGGCAGGATGCTCGTTAAATCATATTAATCAACATGCCGGAAT
CCTTTCTTAGCGCTGGAAACTCTCTCAAAAACCCATTTAATCCTTTTGTG
CGGCTGTGTAAACAGCAATAACTCAGCGCCACAAAGAGAATCGAAGGACT
CGGGGACATAACGAGGGCAAATCGAAGGGAAAAGAGGTAAAAAGTAAGCA
AAAGCAGGAGCGCATTTCGCAAAGTAAACGTTGAAAAAGAGTTGAAAAGT
TGAGAAATTCGCCATTTCAGTGGATGGAACGGGGTAATCGATTAACTACC
CCAGCACCCTTTTTGTGTCCCTATCCAGGATGAAAGCCGATCGGAAGATA
GTCACATGAAAACATATGAAACAAAACGACTTTCACCACAAAAAAGCCGA
AAAGGATAACGTGCGAAATATACGATCCCCGTTAGCGAAAATCTTTCAGC
AATCGATCGCAAATAAAGATATCTCCAGGGGACCAGAACCCATTCAAAGA
TGCCTTTACATGCTGAACTAGATCAGAACGTCAGATAGCAAGCCACGTCG
GTCACGGACACTTTGAGTGATCCAAGTCCAGGAGATGACGAGCGCCGATC
ACTTGAACGTCACTTAGGATCGCTGGTCGATGATCACTTGAAGATCACTC
AGGGATCTCGATGATCACTTCATCTACAGCTGGTCAAGAGCCACATATGG
GGGCAGTTATCTTTGATCTTGTCATCGGAAATATAATCTACTTATTGGTT
CCATATTTCATATTCATATGGAGGACAGCGGCTGTGCTTTAAAATATAGA
TCACTACAAAGGTTATGGGAACCATTTCCTTTTACATTTACATTTCAAAG
TTAAATCCATACAAGTTGTGAATTTGCATTGCATGAGGCCCATCTATTTG
TAGAAAGAACACTTATTAAAAAGTTGATAATTTGATAATGCATACTGTGT
ACAAACTTTTCCCCTGTTGGGTGAGCAACTGACGCTTTGCACAGGACTTT
TCCCAGAGTTTGTAACGTTTTTCTAATGCTTCCTTCCGGAAGTGGCAAAC
ATTTTCAATTAAAGCCGCCGAGTATATAAATTGCATTTGCGGCCGCTAAA
GAGCCGCAATTAATACTGATACCGCGCTACGACAAGTGGCTAAAATGACG
AGGAGCTGTCGGCCAGGAAGTTGGACTTGGCATCGGCTAATTAGCCGGCC
AACCTGACTTCCCTTCTCCCTTTTCCGTTCACTATTTTCCAGCCTGTTGC
TGCTCTAAATGTCCATTCAAATGAGGGGGAGACAAGGGCGAAAGGAAGCA
GACTTCCTTGAGGGGAATGAAAGCAAATTTAATAACCAAGCGCTGGCCGA
TAGACATCTAGATGTCATTTTCGTGTGGTGGTGCTGTGGATGAGTGCCTG
GATTGGAGTGGGTGATTCTCGGCCGGTACTGCGAACTGTGGGAAAGGACG
AATACCTCCAATACCTCCATCAAAATATCAGATCTCGTTGGCATAGAGAT
CATACTTTCATATTCTAAGCTAAGCTGCTGATATCCTCGAGCTTGTTGCT
CAAGTTCCTCGAGATCCAAAGACAATTTGCTACCACACACATCCGTTGGC
CAAAGAGAGTCTTTTCATCCAAGGAGAGAACGCCGGAGAGAGCGAGTGTC
CTTCTGCCCGCCGGGGTGCCTCTTGCGCAACAANNNNNNNNNNNNNNNNN
NNNNNNNNNNNNNNNNNNNNNNNNNNNNGGGTATAAAACGCAGCCCGCTC
CCCGTACCGCTTCAGTTTGTCAGCGAGAGCGGTCGAGAGCAGAAGACTAG
CAGAGTCTAGAAGTACATCTTTTTTTTTTGTGCACCAGGAGCAGCAGAAA
CAGAACCACACACAACATGCTGAAGTGGACGGCATCGGCGCAGCGCCTGA
ACGAGATTCCCGTGCACGATCAGGATGCCAACCAGCCGCAGAGGAGGAGG
CTGCAGAGGAGGCAGCGCCGTCAGCGGAGGGCCACCATTGCCAACAAGGA
GAACGTGCCTGACACCGTGGGCTACACCTCCACGCCAGTGCCCATTACCC
GGCTGCGCAACAGTCCCCTGGTCCTGGCGCCGCTGAGCGATATCCGGAAT
GTCACCCCGGAGGCGGTGGTGCGCAGTCAGGCGCCCCAAAGGGTACAGAG
TGTGCGATACGCCACCACATTGCCACGTTTTGCCGAGGACTACTCGCCCA
ACGGACTGCCCAGTGGTCAGCACTTGGCGCTGAGGGGCCTGGCTCCGTTG
GATCCCTTTCTGGGCCAGCCGCGCTATATTGTAGGCTCGGGTGCAGGAGT
TAACAAACTCAAGCAGCGTAGACTGGACGAGGACTTTGTGGCCACCTTGG
AGCCGGAGTTGCAGGAGACGGCAGTGCCAGAGCCACCCACCCCCAAGGTG
GAAGTGCGTCCAAGCACACCGCAGCCCGCCTCCACGCAGATGGGTGATCA
GACCTTGGATCGCCTAATCGATGCCATCTTGGATTCCGCCTGCAAGGCGA
ACGCCAGCAGCAAGAAGAAGCCGAGAAGGTCCACCTTCAATCTGCGCAGA
CGCACCTTGGTCAAGCAGCAAATGGAGTCGAACTGCCCCCAGGAGGTGCT
GTCGCCATCCTACGCACCTGGAGACGATCCGGCCTCGGATCTGAGCTTTG
GCCTGGTTCCCCTGCCCATGCACAACCTGATGCCCACTCCGGAACCGGCA
TCGCCCCTGGCCAAGATTCCTCACAACTTGCTTGTCCAACTGGCCACTCC
AGTGGCCCCCAAGTCTGCCCCCTGCGACAACACCTTCTGCCTGGAGACTC
CAGTCAAGGCCCTGAAGAGGACCCGCAAGGAGATCGTCGCCAAGGAGTCC
CCCATTAAGCGCTACAAGGTCGACGAGCGCAATTACTTCGAGGTGGGATT
GGCCCTGCCCTCGTCTATATATGTCTGAGCAGAGGTAATTTCAAACAGAT
CCTCGGAAAGCCACAAAAATGAGAAGAGAAACTAAATGCGAGATGGAGAT
GAAGATGGAGACGAGAAAGCGAGCAACGCTGACAAACGGGGGGAAAACGC
TTAACTATGACGCTTAACTAGTTCCTAAGTCGTAAACTAATCATCTTTCA
ATTACTGTACATAATTTCTTAGGCCACCTTAATCACTATTTATTCCAATT
ACTAATATAACCATTTTTTTTTTTGCTGCTGTTATGTAGTTTTCGAATAT
ACCTTTTTTTTCATTATTTAATTTTAAACAAATATGAATATTTATTGCTA
CTTTAAGTTACCCAAATAATTATTTTTTCAAAATAAAAGCATTAAATCAA
AAACAATGGAGTACACTTTTCTTTTCTTTTGAAACGGGGAAAACTTTATA
TATCAGCTTATCATCATTAATGTCGCTTTTTTGAGTAACTTTGGCTACTT
CCATGCGTACTGCCCAATATAGGGATATGGGATTGTATTGATTTCAAAAT
GGTGATATTTGAAAAAGACTAGACTATCTTCATAGTCTAGAAATGTTTTC
TCATGTATCCATTGGAATCTACTCTTTAAATGTTAGGTTTATAGTTGGTT
TCTGAACTATTTTCGAGATACGAACAAATATCATTTTTGTTGTGCCATAG
CATCGCATCGAGTTTTCTGATGAATGCGAAACATCTGCGGTGACCTTCGT
CACCTACGCAATATCCCAGCTCGTGCCGATTGCATTTTGACCTGCCGATA
CGTACAACATATATTTACACAGTTGCTTGACCAAGCGATTTGCTTTGCTT
TTCCAGGCGACCAAAACAAACAACGGCGATGCAGGTTGGGAACTGGGAAT
AATTGAATGCCTGACAGGTACAATGGCACGCCCCGGGATCTACAATCAAG
AAGAAAAGAAGAAGTCAGAGGCAGCCAACAGCTGGTCCACTCCTTGTTTC
CGAGGACTCAGGACTCTGCGTCCGCTGTGCTGCTCAATTGGCTATTTTCC
CATCGAACTATATGACGATATGTTATTAAATATTCATTGTGACCGCTTTT
AAAGAGAACACATTTTGCGGACACTCGCTTATCATAATTTAAATCCATTT
CAAAATCATATTTTACAGCAAATGAACTTTTTAAAGTCATCGAAACGAAA
TCAACCCCCGATTTTCGCTTTTGTCTGCGAGCTTTAGAGCTTAGAGTAAT
CCAACCAGAAACCGTTTTGCACATATTAGTATCCTATTAAAAAAAAATCG
TAGGCACCCTTGCAGATGTCCATGTTTCGAAATCAAATTATGGAAACTGC
AGTGTTCTGCTAGATCATCCGTGAAAAATCTAGCTATGTTTCCATGCTCC
GACTTTTGGCACACACGTCATCTCTAATCCTTCGGCACATGACACTTGTT
GGCACGTTGACGCCCTCGCACACACTTTTTGGCACTGTAACTCGATTTGA
GTGCGGTATGGATAGTATCCTTTACCTATACTCATAACCATGCCAGTACC
TGTCGCTGTTCCGCAGGAGCCCTACNNNNNNNNNNNNNNNNNNNNNNNNN
NNNNNNNNNNNNNNNNNNNNNNNNNNNNNNNNNNNNNNNNNNNNNNNNNN
NNNNNNNNNNNNNNNNNNNNNNNNNNNNNNNNNNNNNNNNNNNNNNNNNN
NNNNNNNNNNNNNNNNNNNNNNNNNNNNNNNNNNNNNNNNNNNNNNNNNN
NNNNNNNNNNNNNNNNNNNNNNNNNNNNNNNNNNNNNNNNNNNNNNNNNN
NNNNNNNNNNNNNNNNNNNNNNNNNNNNNNNNNNNNNNNNNNNNNNNNNN
NNNNNNNNNNNNNNNNNNNNNNNNNNNNNNNNNNNNNNNNNNNNNNNNNN
NNNNNNNNNNNNNNNNNNNNNNNNNNNNNNNNNNNNNNNNNNNNNNNNNN
NNNNNNNNNNNNNNNNNNNNNNNNNNNNNNNNNNNNNNNNNNNNNNNNNN
NNNNNNNNNNNNNNNNNNNNNNNNNNNNNNNNNNNNNNNNNNNNNNNNNN
NNNNNNNNNNNNNNNNNNNNNNNNNNNNNNNNNNNNNNNNNNNNNNNNNN
NNNNNNNNNNNNNNNNNNNNNNNNNNNNNNNNNNNNNNNNNNNNNNNNNN
NNNNNNNNNNNNNNNNNNNNNNNNNNNNNNNNNNNNNNNNNNNNNNNNNN
NNNNNNNNNNNNNNNNNNNNNNNNNNNNNNNNNNNNNNNNNNNNNNNNNN
NNNNNNNNNNNNNNNNNNNNNNNNNNNNNNNNNNNNNNNNNNNNNNNNNN
NNNNNNNNNNNNNNNNNNNNNNNNNNNNNNNNNNNNNNNNNNNNNNNNNN
NNNNNNNNNNNNNNNNNNNNNNNNNNNNNNNNNNNNNNNNNNNNNNNNNN
NNNNNNNNNNNNNNNNNNNNNNNNNNNNNNNNNNNNNNNNNNNNNNNNNN
NNNNNNNNNNNNNNNNNNNNNNNNNNNNNNNNNNNNNNNNNNNNNNNNNN
NNNNNNNNNNNNNNNNNNNNNNNNNNNNNNNNNNNNNNNNNNNNNNNNNN
NNNNNNNNNNNNNNNNNNNNNNNNNNNNNNNNNNNNNNNNNNNNNNNNNN
NNNNNNNNNNNNNNNNNNNNNNNNNNNNNNNNNNNNNNNNNNNNNNNNNN
