# Supplementary material for: SMCis: An Effective Algorithm for Discovery of Cis-Regulatory Modules
Source: PLoS One. 2016 Sep 16;11(9):e0162968. doi: 10.1371/journal.pone.0162968 (PMC5026350; doi:10.1371/journal.pone.0162968)
Supplement: S1 Datasets — (ZIP) [file pone.0162968.s001.zip › dataset/Drosophila/Masked/dmel_h.fa.masked]

>3L:8648859,8688858
GAGGTGCTGTTTTTGCGGCTAAATCGAATTTTTAGCCTGGCGATGACGCG
TGAACTTGCCTTTGATTTGTTATTTTTTTTTTCTCTTCTTTTGACTTCAA
CCGATCGCGATCATCCCAAAAATAACAAGGTGGGCATTTGCATTTTGTTA
TTGTTGGTCAGGCGGTTCGCACACGCGCCCCAGTGGGTGGTTGAGATCTT
TATAAACTGGCTATCTGATGGATTGGCAAATAAACCTGATTTATGCATTC
ACCTTTACCACTTCCGGCGAGGATCACAAGGTTGTGATTACCAATTTGGG
CCGCCTGCTCATGCGTAGCCGCACGTGTCCTTCGGATGGAAGATAATAGG
ATTCGGATTCCTAACCAGCCACATGCTCATTGGGATCCACAACATGGCAA
ACACCTCACTTAAGTGCCATTTCCGCTCGCACAGCGGACATTAAATTAGC
AATCATTAGGCCAGCTTCAGTTTCAGCTCCAAATCCAAATCGCCGGCAAT
CAGCATCCAATTTGGCCAAGATGCCGCCAGCTTAAGCCTTTTATTCCCCG
CCGGGATTTAGTTATAAAAAGATTTGCCCCTGCTCCTTTTCCTCCAGCTA
AGTGAGCGTTGATTTCGGACTCAGTTTCGGATTGGGCCCACCTGTTGCCC
CATTGTCCTCCAAACTGCCAGCCGCCTGGCACACACACACACACAATACT
ATATCCATATATACTTATATATTTTATTCGGCTGTTTTTTTTATGGTCTC
GAACGGGGCCGTTTGCGAAATCGCATAAACATAAAGGTAATTGCACAGAC
ATGCCAAAAATTATCCGATATTCGTCGTCGATGTAAGGCAGTGAGGCGGT
GCGGATGTACTACCACTATATGTATATGTATAAAGCCTGGGCAGCNNNNN
NNNNNNNNNNNNNNNNNNNNNNNNNNCCCATCGATGATGCTTGGCATTTA
TTGTGATCGCCGCTTATTGCCCGCTTCACTGAGATATCCCAGAGTGCCAA
GGTTTTTCATTTAGCTGCCAATGGGTTCGGCACTAAAAACCTTCTCAATG
AGCTACAGAATGGTTAAAGAGCATAACTTGAGAAAAGTTTGTTTTTGAAA
AGAGATCATAAAATAACACTTCCTAAGAATGAGTTAAAAAAAAACATAAC
AAAGGAAAGATGACGACTATGACTAGGCTAACAAATCTAGTTCATATCCG
TACATTGTGAATTGAACACAATATTTTGAAGAACCCATTGAATATATCTA
TATATTCTAGACCCCTTCATGAACTAAATAATCGCATTATTCTCCGTGCA
GGGTGACAATCCCCAAATAAAAGTGATTGTTCCCTTTAGTCTCAAAACAA
AAAATGGAAGAAAAGCACAAAAAACCCAAAATCGGCTAAAAGATTCGCAT
TGCCTTTCAGCTGCTGCAACTGCTCCTCTGTTTACATGGGATGCTGTTGG
CATCATCGTTGCNNNNNNNNNNNNNNNNNNNNNNNNNNNNNNNNNNNAAC
AAGGGAAAGGGGATGTGGACATGGTCGGAGGATCGCCTTGTGACATATGC
GAAATTCATTGTCGCGTGTTGCGTTGTCCGTGGATGCCAACGACTTGGCA
ACCAACCTTGGCTGACGGGCAATCCGCTCAGATCCCCATCTACCGTCTCC
CATATCCCCCATCCCGACACCCACCAGCACTCCTCCATCTCTGGGGGCAT
TACAGGTGCTGCTGCCAGATATGCACTGCACGAAAATAACTGAGGAATAT
AGATGAGTTCATAATCAGAGAATGCTGATAAATATGCTGAATATGAATAT
GTGCTAGTTATAAACCCATTTTAACACAAATCAATTAAGTCTTTTTTTAT
TTAAGCCTTCTTCAATACAAATACCATATGAAATTACGTAATTTTTTCCA
GTGCAGTCAGCGGTAGTGCCATATCGCGACGGACATTATCGCGCTCGTCT
TCGTTCGCTGGGCATTGAAAAATTGGCAATTGTTTTGGGACAGCGGCGNN
NNNNNNNNNNNNNNNNNNNNNNNNNNNNNNNNNNNNNNNCAGACTTTAAC
TGGCCGCTTAAACGATCGCTTAACTACTGTTAATCTGCGGCGGATTGGTC
TTTAAAACCGGACAGCGATAATATAATCCTGGTCCAAGGTTGAACGCCAT
TCGTGCGTAAGTGCAATTAGTGTAATGTAATAATGAGCGATGCCCCAGCA
ATTTGCCCATAAGCATTTTAATGTGTTGCGCCATGCGGGGGCAGCACATG
GAGGGGAACGGTGGGGACCGGATCAGGTGGGTTTCGTATCCATGATGCAA
AGCTACGGACTCGGGCTCCACAGAGATAGGGCCACGCGTCTGCAGCAACT
GACGCACGCGGCCTCATGTGACCGCAGATATAATGTGTGGATACGTTCGG
GTCTTACGTCTGCAGTTCGCGGTCCGTAGTCCGTTCCCCAACTTTAGACC
TCCAACCGGCACCATTTGAGTACACATTCATTCAGCAGAATTTTCCCGCA
AATGCCCCCATCCATGCCAACCCACCGAAAAAAAAAAACAACACACATCC
GCACGCAGTTTTCTACTTCTCAATGAGCCAAATTAGCAACCGCCTCTCTA
CGCAAATCTTTGACGTCAGCATCCGAACCGTGAGCACACACACTCTGGGT
GGCGGGGCAGTGTGGGGGAATTGGGGGCTTTTTGGCAAGGTAAGCGTGAC
CAAATATGGGGAACCAGAAGTGGGTTATGGGAAACTTGTGCGCTCTGCAG
AAATTTCAGGGAAATTAGCACTTAATGCTTTATCATTTACAAATTGTGCA
GGGGAAATCTAGGTTGCCTTTGATCAGGAAGCCTTCTTTGTGAAATATCA
CGTGGGCACGACAAAGTGTTTCCACAAATTAGTTATTCATATTCCAGAAT
CTTACTTTCAGAATAGAATCAAGAATCTTAAGGGTTTCGCATCATTAATA
TTTTAAAAATTCCTTAAATATTAGCAACATTTAAATGAATTAGAAAATAC
CACTCCAGAACGAAAAAGGATGCAAAGCAGTTAGCGTGTTTAGCAGGTGC
CCGAGGCATTCCTAATGACGCAGCACATCCCCGTTTCTCTCCTGCGACCT
GCTCCACCGATTCTTCTGATTCCTCAGATTCAGTGCGCCCAAGGTCCCAG
TGTTTGCACAACAACACGACGCCAAAGTGGTCGCCACTTGAGACGCTGAT
TTATGCACGNNNNNNNNNNNNNNNNNNNNNNNNNNNNNNNNNNTGCGGCG
ACGGTCAAAGACTCGTCTTCAGTCCTCAGACATCGGTCCACCTCCTCGTC
TTCTTCGGCATCCAAGAAGGCATCGAGAAGAACGAGAAGAACGGCGGGGG
GCTGAGAAGACAGAAGACAGTTCATCACAATTGCGTTTGCAAATCAACGA
GGCGACAAGCGAAGGCGCGCATGCGCAGCACAGAAGATTCAGATTGGATC
GGAGGAGGGCCAAACCCAACTGGTGGTGGTTGATGGCCGATGGCCGATGG
CTCTGTCTCCGTGCCTCATTCATATGCAAATCCGTCCACGCTGGTGACCA
CAAATGAAATGCCAACACGCAGAAATGCAAAGAGAGCATCGAATTGCAAA
TTATGGGGATGCCAGCTCGTTGACAAAGTTGCGCCTGAATAATTCCACAG
CTCTGTTAGAAGCGACAACTTANNNNNNNNNNNNNNNNNNNNNNNNNNNN
NNNNNNNNNNNNNNNNNNNNNNNNNNNNNNNNNNNNNNNNNNNNNNNNNN
NNNNNNNNNNNNNNNNNNNNNNNNNNNNNNNNNNNNNNNNNNNNNNNNNN
NNNNNNNNNGTAAAAGAAGCAAAAGCGCGTGCCCGCGGCCTCAACTTCCG
CTGCTGCCAAGTGTGTTCGCTTCCATGCGTGACTATATCCACGGGATCAG
GAGCGGACCGAGGTCGCCTCCAATGGATCGGCACAGTCAGCAAAATATAT
GGGATAGCACACNNNNNNNNNNNNNNNNNNNNNNNNNNNNNNNNNNNNNC
TCCAGAAATAAGAGTCCCCTGTTTGTGCAGTTGAACAGTGAAATTGAAGT
ACCAAATATGCAAAGTGTTTCAGGTCTCAATTCGGTTTAAAATACTCACA
TATATGTTTGTATGACAATGAAAAAAGTACAAAAATAATTGAACAACAAA
GCGTTTATTAAGTGGTATATCATTTTACTTGCTGTACAATTGCGAACATA
AAATCAAAGCTTGCATAATATATTTTTTTGGCATTACTAAAAGGTTTATT
ATATTCGATTGTTTGGATATTGTATGTAGTTCAGTCGAAATGTTAATCAG
TTCATTTTGTACCCTTCTTATCGAATACAATTTAAAGGAAAATTTGCATT
TACCCTGATTGATCCAGTTTGTTCATAAAATTAACCAGATTTCTATACTT
AATCTTTAGTGCATGCCCTTCAAAATATAACAAATGTCGAATTTTTGATA
ATTTATATTTTTAAATAAGCAAATGGGGGGTGTTCAGTAACTCCGCTCCT
GGTGGATGGTCAGTGAGTGTGAGATGACTCCCCCTAGAAGCTTTTCGAAA
CTAATGCCGAATGCAGGTCGGTTTCCGTGCCTTCACATTCCCAGTCGTTT
TGTTGTCTTTTTCTGCTGCCTGGTTTCCAGGAATCTGTGTGTGTTTGTTT
GGTGACGAACTTGGTTGCTCCATTAGCATATAGCCGGTGGAGTTCTTCAA
TGGGGGCGGGGAATGAGCAGAGCGGATCGCAGTGGAACGGATGTGCGCTT
GATTATGTTGTTTGCCAGCGAGGCTGCTCCTTCATCTGGCTGCTCGAGAT
GACGAAGATTCTATGAGCGCCCTGCCTTCGCCGGACATTAATCATTCTTG
TTTTTGAATTCTTCTCAAGCAAACAGCGCGCGACTGACGCCAGGCGGTCG
GCTACCAGAAAATGGTAGAGACAACAACACTATGTTTCGAACAAAATACG
GTGGCTATCAAAATAGCTACGTACACGTTTTAGCCCACCCAAATGGTCAA
GGGTTTCCTCGGATCTTGATCTCTGTTTGTGCGATCACGATCACGCGTTG
TCCGCCGCTTGTGTCCTAATGCCTCGCCTTGTGCAAATGTTTATCCAAGA
CAATCCCAAGCCCCGGGCCCGATTTCCAGGCCGAAAGGATTTGTCTCGCC
TCGTCATCATCAGCATTCCAGCATCGCCGGAATCATCATCCGCATCGCAT
CGTCGTCGACGTCGGCGGCGTTAATGTGAGGGCAAACAAGCGTGATGTGG
CAATTGTCTGGGGAGCGATCTGTGCTGCGTGTAAGTAGCAGACTTCTTGC
TCTTCCCCTATTTGCTAAGTAGCCCCTGGGCAGGAGAGGCTGTGCCCGAT
CCCAAGGTGTAGATCCATTAGCTACCAGTCGAGCGGCCACACAGGAGTCG
ATGCAGTGAGCATACGGATTTCAGGATACGAAATGAGTGGGTGTAACCCG
ACTTTGAAGCTGACCGTTTTTAGGCAGAAGTCGAGGAAATGCGAGAAGGA
TTGTGGTTTTCCGACAAGAGACTTCGCATGTACTTTCTAACGATTCAAAT
GGATATTTATTGAAGATATGAAAACATACGTCTAAACTTAAGGCAGTACT
AAGGTTATGGATTTTAGAATGTAAAAACTTAAGATAGCAGATGTGAATAA
TAAACCGCACTTACTTATGTAATTACCCATTAACTCATTTCCGAAATCAG
CTAAAATAACACGGTTCGACGTTTTTAAACACGACCTAATTGCGATCAAC
TAGTCACCCTCTTTATTGACTCAAGCTTGTGAAACCTGATTGATTAATTG
ACTAATTGTGTGTTTTCAGTTCCCAGGCTCAATCGAAGTCCTGGAATGCG
ATTTAACCACTTTTGATGACCGGTCCGCAGTTCCAGAATATTAATATTTC
CCCTCCAATTCAGTTAAATGAGCTTCATTAGCAGTACGCTTGCTTTTCAC
TTTGGCTTAATTATCACGGCTCTTCAGCAGTGGAGCAATCGGAAGGGTTA
AAAGTGGAGCAGGAGTGACAGGAGTGCTGTGGACGGAGCACCTGCCACTC
GAGGTGAACTTTCCTCGGTCGCAACCCGACAATTGTCGCCAATTAAACCA
ACAGAAATGGAGATATATGGGCAAAAGCAGAAGAGCCCGTTGATTTCTGC
ACTGCGAAAAAGAATAGACTTAATTCTTAATTTCAGAAACATTCATGAGC
TACAAAAACACAAAACTTCAAGGAATCGCACCTGCATTTCATTATATACC
TTATAAGGGTAAGGGAAAAATATACGTTTTTAATGAAACATAAACCTTAA
TGTTGCGCAAATGGTAACATAAATCCTGATTGATACCCCAATTTTGTCGC
TGTTTATCGAGTTAAAGGAGCACATTAATCAAGGGCCGTTGCGCGAAACA
AGTAGCTCATTGGGCATATGCAAATTATGCCCGATTACTCTTACTCTCCG
CCCTGGGTTCACTTCTCCTTTATCAATTGAGTCAGCAATAATGACGATAT
ATGTACATACATATATACAATATAACCCACCGCAGCAGATACGATTTCAA
GGTTTCCAATGAAAGTGCCGCTGCCCGCTGCCCCCGCCACGATCGCGAAT
CATTTTTTATCACAAACATTCGCCATTCGACTGGCTAATGACAGGCGACA
AGTCAGCAAGTCGACGGATTTCTGGCGACTGACTGGTCATCATCATGACC
ACCGTTGACTGTGACACGCTTCTGGTCAATGTCAGTCGGGNNNNNNNNNN
NNNNNNNNNNNNNNNNNNNNNNNNNNNNNNNNCCAGATATAGCGCGCTGA
TGCCCCCTCTGGATCAGAGTCTCCAATCCCCACGAATGCTTGCACTTTTA
TGCCCCACTTATTGCGCTTATCGCAGTCGTTGGGATTTCTGGGAAATTGT
TTACGCTTTCGGCACGAAACAAATGCCGAAATATTTCACATAAAATAGAG
CATTTCATGGGCTTGGAATCTGGAATCTGAAAACTGGAATCACACGGACA
TGGGATGGGATGTGTGACCAGTGTGGCCTTGAGCAAATCGGTGCACCCAA
ATTAGATATGCTTCCAGATCGGCGTTGAAGTTCAAAGGCAGTGTCCAGAT
TCCGATACCGAGTGCTAAAAAGGGTTTCAGCCCAGCTGAAAAAGCAGCAG
CAGCTGTTTGCAGGCCATAATTGAAGCATTTCGTAGGTAATTGGTGGCGA
TTTTTTTATGGCCAACGCATAAATTAACACCACCGAGCAGAGAGTCTCGG
AAATCCAACTCCGAATCCTCGGCAGATTTGTGTAATTGCGCTCCACTTGC
AGCGGGTACAGCCCATCCCGGTCGGATTTAATGTGAGTCCATCACCCATG
GTTGGTGGTTATAGGGCTCGAACTCAATCTGCCGGGTAGAAAACGTGCAA
TTTGGGTCAAGAGAGGTGTCTTCTCCTCCTTTTTTCATCTGTTGTTTCCA
TCGTTATTTTATATGTTAATTTTGGCCCGGGCTCAAAACTCCACTTTTTA
TTTTGACCATCATCCTGTTTTCTCGCCGGCCAAACGTTTTGTACCTCATT
AGAGCGGCGAAAGCGCGTTTACAAGTGCTAAATTGGCCAAATTACGGGTT
GTTAACAGGATATAAAAGTAAAAGTGTCTGCCAGCCGAAATCTTTGCTTG
CAGTCGCAGGTGCCATTAAAAGGGAAAAGGATGCCCATGCCCATCTTGCA
CTTCGGTTTCAATTTGGGCACCAAACACATACTTAAAGATTTCAAATTTA
TAGAGTGATGATTGAGAAATATCGATAACACTTTAGTTTTTTAGCCCACG
GGCAAGGCCACCTGCATAAATGCTCCTTTTATGGGTGGCTTTTAAACAAT
TACCCGACAAACATTTAATTGGAGGGCAGTCTTTATGGAAATATTGAAAA
GTTAAAGGGACTTTAAAAGACATTTCTCTGATGGCTTTAGATGATAATAT
ATGATAACTATAGTTTATTAACTATAATTTCTTGAACTTCAACTAAAGCA
GAGTGTCTTTTAATATACTTAAATTGATGATTTTTCCATAAAATATACAT
TTTAAGCGACTTTAGTTTTCATTATGACATTATAAAATTGTGTTAAATAC
AAATTTAATTAGGATCTCCCCTTTAAATTCCAATTTTGGGTTAAAATTTC
AATCTCTTCACCTCCCCCAAACATCTGCTGTCAATGATCATGCAGATACA
AAGTCGCTCGAAGTTATCGTTGCCATTATCGTCTTTTGGCCCTATCTCGG
TTCCATCAGCAGCTCCTGATCCGGCTGCTTGTCCAGCTCTTGCTCCAGCA
TCTTGTTCTGGTCCAGGCTCTGGATCTTGGTGACTCCAGTCGATGCGGCC
AGATGCAAGAGAGGTGATTAATTGCCACCCGAATGTCCCGGCCAACTGGT
CGGATTTTACCTTTTTTACGTTTACCTGTCGCCGGTTAATGTTGCCAACT
TAATCGCATTTTGCCAAGACTCTTGATAATGTTGTTTATGTGCAAAACGA
TTTGGCTGACCGGGCGATGGGCAATGGGCGATGCGGATCTGCGGATAATT
AATGAGACAGACTTGTGTAATTAATAAAAAACTTTTAATTACTGAGGGCA
GCAGGCCTGTCCTTGAGCCANNNNNNNNNNNNNNNNNNAAATCCTAATGA
GTGGCGAAGGAAGAAAAAAAAATGTTACATGTCCTGGATGATCCATAGAT
GGGCGGGAAAAAGTCCGATATGCGACGAGATTTTTGCGTAATTTCTCAAG
GCCAGACAGGGACAACATAAAAAGGACGAATTTCTTACGTAAGTGACCGA
AATATGTTTTTATGAGAGGATCATAAATTTTTTTTCCCCTAAGAATGGGA
ACGNNNNNNNNNNNNNNNNNNNNNNNNNNNNNNNNNNNNNNCATTTTTAG
CGGAACTGTCCGCCAGTCCGATGTCCTTTTTCGACCGCCTCACGGCATGA
CATAATTTCGCATAATTTGCAACAATCCTCGAAGGACTTTTCGCCCCGAA
CACCAGGACACCCACCAGCACGTGACAAAAAAGATGAACAAACAAAAAAG
AGAGCGACCTGCTCGCAGATTTTTAGTGCGAATTCCGCAGGTCATCGCCG
AAATTTGGCCAACAACTTATGAATCTGCATATTTTGGCAATATGCGCAGT
CGTCCTGCTGCTCGACATGTTCCCATTTTTTGTTCTAATTATTTTTTATG
AGTTCAGTGCACGCGCAAAAATTGTCGCACTTCTTTGTGGCCACCCGCAA
GACGTGTTTTTCTATAGATTTTCGCATTGTTTTGGGGTTTTTGTTTCTAT
TCATGATTTTTTATTTGCCCCGAGCCCTGCTGTTCTTTTTGGCCCTGTTT
TCTTTTTTGTGGTTAGAAGTGGACCCAATTTTTAGCTAATAATTGTTGCA
ATTTTTGTGGTTTTGGGCCTGTTCAGAGACCTGTTCTGAATTTAGGGCCG
AAACCAGTCAATCTGGACTAGGTAGCAGCTGTTAAAATTAGAAGTGATAA
TGAGGGCTACGCAAATCGATAATCTTTTTTATTAAATCTTTTTTTTTTTT
TGATTCTATCAAGATTAAAAGATTTTCAGCTGTTTTTAGTATTTTTCTTC
CGAAAGAGTGTCACTCCTTCTACTTTAACTCTCGCTCTCAGTTTGCCTTT
TACCTTTTCGACTAATGATCAACTTTAACGTTTGCTAATGACAACTGGCC
AGAATCGGTCCACCTTTAGCCTTGACAAATCGCCGTGGCTTGGTGACAGA
TGAGGAGTTTTAACTCAGCTTGAAACCGAAACCTAAAAACCTAAAACTCA
CCATCATGTCAACACTTTCCCTGCCAACCATAAATACTCGAAAAACCCAT
AAAATCACTGAAATTCAGACGAGAGCCGGGCGAAACCCTTTGCCACAATT
AAAATGTTAAACTGGAGTAAATATCATAAAAGCAATAAAAATCCCCTAGA
CGCTAAGAGAATTGCTCTACTTAAGCCGAAAAATGCGTTGCTCAAAACAA
ATTCCCAAAAAGTTGCCTCAAAGCAAAGCAAGACTAATTTTTAACAAAGC
AGAAAAAACACAAAAACTCTGAGTCAGTTCTTCCGGGAACCACGGAACTA
TCCGTTCAAGGGTCACCAAAGGGTTCGTGAGGATCTGGAACGAACACCCG
AACTAGGTCACTGGATCGTTGGGCACAAAAAACGCACAATGCCGGCCAAT
AAAAAAGTAGAGCGCATCGCAGGACATCATTGTCCTGACCGAAACCCTTT
CTCGGGTTTTACGATACAGAGCTGCTTTTTGTGTCCTTTTTTTTTTTGGA
AACTTCTTCATAATTGTAGCAAAAAATTAGTGCACATCTTTAGAATTTAC
ATAGAACTCGACCTTCGTTGACACTGCGTTTAACTTTTGATTTGGCATCT
TGACTGAGTTCGAAGGAGAAGGGGAAAAAAAATGTAAAATGGTGGCGGGA
AAGGCTGGGTAATGGCTTTACAACTTGTTGTCTCTAATTATGGTCGAAAT
GGGCCGTAATCCTTTGCTAAACGCAGCAACACAGACCGCCCCGTTTCGCC
ACGAATTCCAGTTCATCCGAGTGGCCGAATCCATTGAGTTCCCGCGAAAT
CCGCGTCATGGTTAAACGCGACTAATCCTTCCCGTAAGCCCTTCGCAGCG
ACCTGAACCCGNNNNNNNNNNNNNNNNNNNNNNNNNNNGGGCGTTTTTGT
TTAGTTTCGAAATCAAAATATTAGCAAACACGCTGAAGGCAATACGGCTG
AAAGGGAAAATGTGCAAGGATTAAGCCGAACACATCCTTTCGCAACCTTG
GACCCTTCCACGTTCGCGCACACGCTCGCAATTTTACGACTTTCTTCTAA
CCCGAATGCGATTTCGATTCCGACTTTGGCGAAAACGCATGCCAAGCGCA
TGTCCTTGCCACGATCCTAAGATCCTCGATTGTTTCGTCCTAAGAGTTGA
CTTTCGTTTTTTAACTCGTCCCGTGCCGAAGGACAATCCTTTGCCGATTT
GCCCATTGTTGCGGTTGTCTCGACTCCTTTTTTTGCCAGAGGGTTACGGT
CCATTGTGGTGGCGATTGTCGCGTCCCCTTTGTGGCGAATTTCGACCCGG
GATCGCAGTTTTTTACGATCCTCAACGGGTTTTACGACCTCCGTCCGTTT
TTTAAGCCTTTCTGCTCTGCCATCCTCTGACCCGTTCAGTTCAAATCAGT
TCGGTGTCAACTCTTTCGGGTTCTCATAGCGGGTTGTAAAATCCGGCTGG
AACAATAAAGTTTTTGACCAGATTCCGGGAAGTGTGTAGCGATTTTTTAA
AATGNNNNNNNNNNNNNNNNNNNNNNAGAAGTGCAATCTTTATTTTGGCA
AATTGTAGGAACTTAAGCGGAATTTATTAGGTTTCTCGGAATTTCCACAT
TTTTTGATTAGGCAAAAGGCTTAAAAAACAGCCCGCAACCTTGGTGTTAA
TTGAGATGGATAGATAAAGAAGATGTCCTTAGGAAACTATCTTTTTAAGT
CGAAAAGCCAAAAAGTCAAATGCGATTTTTTATGGGAACAAGACAAAAAA
GGGTTTTGCGGAGATATCACGTGGCGTGGTATCAGTTTTTTTTTTCCGAC
ATGTTGTGAACTTACAAAGACGATCATAAAGTAGATCTTAACCCAAAGTT
AATCTGCTTTCGGAGAAAAAAACTGCGGGCTCAAACGAAAGGAAATGAAA
TCTAAACAACAGAGCAAGTCTTACTAAAAATAAATGAAAACCAATATAAG
TTTATAAATTTCAATTAGTAAATTTGTTAACTCAACTATACAAATCGTGC
CCGATTTTGAATAGCAATTACTGGAACCTGATAGACAATTATAATTAATC
CCTCAAAATTAATATTCAGTGCAGTTAGCTCAAAATTATACCAACTCATT
GAAGCACAAAATTTCAAAGCTAAGACTTAGCCGTTTTTTGATTGCCTTCA
TAAATTGTACTTCCAAGTTGAATCTGATTTCGGCATTTTCCATCTATGTA
ACCAACGAGGTTAATTATCGCCGCATTGCTCAATAAGAAAAATTAACATT
TTCTCGGTGGTGCGACTTCCTTTTGGGACCAGACAAAGAGAAGATCGGAC
CCTGGCAGAGATCCCCTCCCCCCCTCCATCACCCATTCAATTCGGTGCCC
CCAGATCTGCACCTCCGCCACTCGCCATATAGCTCATTACGCGGGTCGTG
ACTTGCCGAAATGAAAAACAAGTAAAATCGGGCAGGGGAGCAGAACACAA
AAAGAGTTTATTGCAACGGATGCTTGTCGGAGATGCTGATATCTAAGAAG
GGGAACTTGGGAGGGGTCTTCGGAGAGGATGGGGTGGGGGTACGGGTGGC
AGACGCAGCAATGTTAATCTCCATAAAATGAAAACAATGCGCCGGCGCGA
CGATCGCTCGCCAGCCTCAAATGTTTGGGCTCTGCAGCTCCCGAAAGGCA
CTGGAAAAAAAGCGAGTATCTATTTGAGAAAAAAATTATAGCTGTATTAT
TACTGTATTATTATAATATTACATACTTTATCAATTTAATATAAAGATAT
CCAAGTCCAGCAAAAATGTATAATAATGTTGTTTAAATAAGAGAAAAATA
TCGAATCTCAGTTCTTGTTGTGTTTATATATTATGGCACAAACTTCAACT
TTTCTCAGTGTATTTTTGGAACCCCAAGCGAGCTGGCCATGCTTCGTGGA
GCGCGCATTTTGCGCAATAAGTGTGCCAGACGATTCGGATTCAGATGCAG
ACGTTGGAACAGAAGGACAGACCTTTGGACCGGTTGGTCAGCATTCGCGA
TGCCCCACCTCCCTCCGCAATATAATTTATTCAGCAGCAGCAGCTCAAGG
ATTTGAAGCCCGGCTCCCTGGGTCTGTGTGTGCGTTTAGGTAATCGCTGG
GCATGATCTTGGCGAACCTCCAACGCCACCGCCGTGACAAGCTGCCCGCT
GAGTGGATGGAGTACCATGGACCTGGATATGGATGTGGATGCTGCAGTTT
CTCTACTCAATCCCCTTTTCCTGGAGCCCAACACCACCCCAGCGGCTCGG
CTGGCTGAGTGTAAATTACAACTTGCCTTTTGGCTCAACGCCCCAACTTT
TTGCCGATCGGCCGCTTTTGCTGCTTCTGCTGCCGCTTATTTTGCCGCAG
CCTGTCGGTTTCATTCAGAAAGTTCAATAGTGCATGCAACGCCGGCCACG
ACTTGGTGGTACCGCCCTCCACCAACTGCATCCCTCAGCTCCCTCAGCCC
CCTTGAACCTTCAACTCCCCCCGCGCATTTATGATCGATACCAGAGCCGA
TTTCTTTGAGGCTGCCTTTTGTGATTGTCGTCGTTCGGTTTGGTTGGATC
ATCGGATGCCTGAGTTGCCGGTGCTGTTGAGCTCCCCAAGTATCTGCTCC
TCTTGCACGCGATTACCTTGTAGGGGGCAGGATGTACACTTCTATCAGCA
GGGTCATTGAGTTGACGCAATTGTTTTGAATGCTATAAAAGGGAACTAAT
TCCCTTTTTGATTGCTTAAATACCAAGATTATTAAGAATTACTAAGGATA
GATCATGCGATCTTCAAGATACTTTCTATCCCAGGCAAGGGTATTTTTAG
TTCGTGTCGATCTGTCATTTCGTGGACCAGCACTGATAGAGCATCGACAC
CTTCAATTGGGGCTGCTGGTGGGAGAGCTTTTCGGGAAACCTGGGATCTG
GCATCTTGAGTCTGGGGCGGATGGTGTTGTATGCGGCCATGTCTGGGTCT
GGTCACGATTTGTTGGGACTCGTAAAACATTTTTAGCACCTCAACGACGA
CTAAGACGACTGACGATCATCTATACACATCGATCCGCGTGCACTTCTGC
TGTTCGGCACTCGATTGCCTTTGTTCTCGCTGAGTTCGCCAGCCCGTTTT
AATGGCATTTTTGCATTTTTGTGTTTCTGTTCCAGCTACCAAGCAGAACG
CCCACTCGGTGGGAACTCAANNNNNNNNNNNNNNNNNNNNNNNNNNNNNN
NNNNAGCACTGCTGCCAAACACATCCTGTCATTAGGGAAATATTTATGTA
GATATCGGCTGGGATCGAAGTGTTCGGGAGGAGCAGCTGCCTCCTAACGG
TGCCCCCAATCAGGGGCAGTCAAATTAGTCCCCACATAATTAACTCAACA
AGTTTTTGGGACCAGACGATTTTATTTGGGCATTAGGCGGCTGCTTTGAG
CTCCCTTTTATAAGCTATCTTCTCTTTTATTTTTTCCTCAGCGGCGATTA
GCCAAATTTATGCAGAGCGCCCTCTGGCGTTGGCGAAATGATATTCCCGG
AAATTGGCAAGGATTCGTAATCGGCCGAAAGAGGAGAGGGAATGANNNNN
NNNNNNNNNNNNNNNNNNNNNNNNNNNNNNNNNAAAAACTCTTTGCGAAT
CAGGCAGCGGCAGCGGGTTCGCATCGGCGGTATTAGCCATCAAGGCCATG
AAAGACATTAGCTTGGTGGATCGTAAAATCCCTGAACAACGGACACAGAG
GTCTAATCCGTGGAAACTCTAAACTCTATCCCAGAGAGAACCTCTTTCGG
CGCGAGACTACTCAGTTAGTTGGCTAGGTAAAAGCCGTAGAACTCTTTCC
ACTCTTTCCCGATTCCCCGATCGCCGAGCCGTACCTGTCCTGCGTGTTTG
ACGTTTGTCCGCCAATTGATTTGACATTGAAGGCTCTCTACCGTCAAATA
ACCCTAAATAAAACCATAAAATCCTTCTGCATGCTGCGAACCCATCCATC
GAAAGATCCTCACCTTGAGCCACCCGCCATCTAAGGTTTGTTTTTTTTTC
TTCACTTTTTTGACGCGTTTTTTAGCCGAACTCGTAAATGTGAGGAAATC
ATTTTTTATGCAATTCGTTGTCAACGACTTTTGAGAATTCAGGGAACTGT
TGCGTTCGTTTTTTACGCAATGCCATGTAACGTCTGCTGGTTTGTTGTTT
TTTCTTTATGGGAGGCGAGTTGACTTTTTTAGAGAAAATTATGAGGGAGG
AGCGGGCATTAAAAAAGGGAGTCAAGGAAAAGGGAAAACTGCCAATACCA
GGAAATCCTAAAGTAAAAAAAAAAAACGGAAAAGTATTCGTATGTACTTG
GCCAAAAGAGCCGTTCGCATCGCTCTCTTTGCTAAAATCCTCTCCAGAAC
TCAAGTTTCAACGGGTTAACTTGGTCCAGTGGCGTGTGAGCTACGTCTAA
CCCTATGTNNNNNNNNNNNNNNNNNNNNNNNNNNNNNNNNNNNNNGATAG
ACAGGGATAGAGGTATACCTGCACCCACCACGCCCATAATCCTTTTATGG
CAAATAAACAAACAACGTCACGGCGACTCAGTCGCGAAGGATTGCCATGG
CTAGGTAAAAAGTGCCAAAAGGGTGCAATAAACCGGGTTGAGATGGCCAA
AGGGTATGGCCACGGTATGGCATGGTTATAGATATGGAAGGATAGGGAAG
AGTTGTTGCACACGCGCGGTGGCATTGTTGCACACTCGGTTTTATGGGTG
TGTGGTTTTAGCCCTTTGATGGGCATGATCATCCTGTTAATAGAAAGCGT
GGAAACCCGTTGCAACTTGTAACCCTACCTGCACGCCCAACCAATCTCTA
ATCCTTTCCGCGGCGATCCTGAACCCTTTTCGGTCCAGCTCGTTTGGAGG
GGGCGAGCGTGTCTAAGGCGATTTAATTAACGCGGTCGCAACTAAGCCAC
CGAATACCAGGACATGGCTTAAATCGGAACCCTTTCGCTCGGCCAGGAGG
AGGTGGCCCTGCTAAAAGCCATCCGGCTACTGTTCCGAGGACGGGTTAAG
GATGCATGGATGCAGTAGCTACGTGGGCGTCATCGGAAAAGTCAGACAGG
GAGCGGGTGGGCGGAAGGATTTGACTTCCAGCGAAAGGATTGCCGGACTT
AACTTTCGGAAAAACTCCAATATTTACCAAATACCAAAGGGCCACCAAGT
GCACTTTGTTCAGCACTTGGCCAGCAGTCGAAAAGTCAAGTCTGGTTTTG
GGATTTCAACAGCAAATTAACCGGCTGAGCCGGCAAAGCGAGGATCCACA
AGGCATTGAGAAATACCCATATCTGAGGGATTAGAAAACATTGTAGCTCC
CTTTGTGGCCTCAAATTTGGGTGACATTGAAAGATAACAAATGAGTTTTA
TGTTGATTTTAATATTTTCAGATCTTTACAATACATTTCTGAGAAATCAT
AGACATCATGCTATCATGTATAGCATTATTCAAATCTTTCCATAACAGCT
TCCGAATATTTTAAAAAAGAGTTAAAATATTAATATATCATATTATAACA
TATAACCAAAAGATACTGTTAGATCGTACTTAAAAAAATAAACCCGTTTT
GAACTGCCCCCTTTTTCAGTTATCCGTTTTCCGCATCACGCGATCCACAG
ATCCCTTCCATTTTTTTGCCCTTATAAAGTCGCTCGGCCGAGCAACCTAA
AAAATTCGACATAAAAAACAAACGCATAACGTAACGAAGACAACAGCCTC
GAAGGAAGGGGAAAAATGTATTTTTGCATTGTTTTTTTACCTGTTGCTAA
ATTTAGAATGTCTGTCGTCGGGTATTTGCTGACGTTTGTGTCGAAAAATT
AAGCCTTCTGCCGCAAATAAAACCCCACCCACCGTCGACCGACCTCTCGC
CACCCCCTTTCACATTACCCTCCCTGGCCGAAAATAAAATTCTGGGCAAA
ATGCGTCGTTACGCTTAATGAGTAATAAAATACTTTGCACAATGTGGGGA
ACAAATGCGATTGCTAACTCCCACTCACTCTGATCCACCCACTCAGGTTT
GCCAAAATTTACAGCGCCATTAGTTGCGAAAACAACAGCATCATACTCAG
AGAAAATTAAGATCATTTCAGGCCCAATTTTAATGTTTTATTTAAGGGTC
ATTAGTATGTGAAAATTGTATTGTATATATTGTAGAATGATAATATAATC
AGAAGCATTATATCACTGTTTTGTATTCATCAACCAAATTTATGCTGAAA
TCTTTAGAAAATTGTATGTAAAATTTTTGGGCAGTGCATTTGCAAACAGC
GGATAGCTCAAATGTGGCGCGCGTTTTTAACAGCGTTGGCGATTTTTATG
GCGTTTTAATCGCGAGAGTGGCGCGCGCGGCTAGAAATTTATTTTCGCCG
CGGCCATGGAGCGTCCGCATGTTCTCTCTTTCTCTCCCTGTTTGCCCCAC
TCTCGGGCTTAACAGTTGCTCCCCTACCCCCACCAAGTACTGTTATTTTC
AGTTACATGCTGCTGTTGCCGACCTACTAAGTTAAAAGCGGCGCGTGGGG
GTTTCTGTCGCTGTTAAACTCGCAACGTTGCTGTTAAAAGAGCCCTACGA
TCAACNNNNNNNNNNNNNNNNNNNNNNNNNNNNNNNNNNNNNNNNNNNNN
NNNNNNNNNNNNNNNNNNNNNNNNNNNCTAAGATAAGATTTTCTGTATAT
TTTAAACTTAATAGTCAAAACTATATGGTATTTTGAGTCTAGTGAATAAC
CATTTTGAATGATAATGGCACACAAATTGAATTCATTGATCTTATAAAAT
ACAAGCAAATAATAATACCTATAATATTATACATATGCTATAATGTTATT
ATCAACGCCTTTACGATTATTAAATAGTTAACCAACATGGTCCAAAATGA
TTCGAAATACCTTCAAGGGGTTCTTTATCGTACCACCAACGTGTTTGTTT
TGTTTTCAGTGATCAGGGCTCCCGGGGCTTATGGGGAATCTGGGGGATCT
GGCGCTGTCTAATTTTAGACGCAATTAGCAATGCGCACATTTTTGTGTGC
TTGCGCCTTTTCGACTATAAATTTTTGCCACAGTTTATTTTAGAAGCTGC
ATGTGATCGGGTCCGCCAACAACAACAATGGGGCGTCAAATTGGGCGTTC
AACGCACAAACAACTGCGAGNNNNNNNNNNNNNNNNNNNNNNNNNNNNNN
NNNNNNNNNNNGAGATACATCCACACCTTTGGCTGTTTTTGGCCAGCTAG
CATGATGTAAAACGCCGCCAACGTTTTCCGACCTCTCGNNNNNNNNNNNN
NNNNNNNNNNNNNNNNNNNNNNNNNNCGTTGCAATTAAATTGGCATGCAC
AAGTGCCGCCTCTGCCGCCGACAACGCCTCTGCCGACGCTGACCGCGGGC
GGGCCGCCTTTTGATCGGCTGCCAAATTGTAATTGGAACGCGAAGGTGTT
GTCGACGTCCGCCACTACCGTCTATATATATATGTATCCATATTGTTGGG
GCATGTGTTCTCGGCATAACAACCTTCTCTGGCGACCACAAAACGCACAA
CACTTTAGACAACCGTCAAAAATGTCAGAAATTCCCCAAACTTTTTGAGT
ATTTTCACGAATCGATAGATATGCATATTTGTAAGACGTGATTGTTGATT
AAGTTCAATTTCATTTAATTATTAAGCAGAAATTAAGTGTAGTAAAATCA
AATTAACTTCTAAACGTTTTTTTACTCATCTTCATTAGAGTCAACTTTAT
TAGTTTCTATAAAAACACTGCCAGGTGGTTTCGCTATAAAAAAAATATTG
TAAACACCCGTTTTTAGCCAACTTGAATGTTTAAAGCCTGACTGACTCAT
TCCAATGTAACTTTGTTGACGATTCGTGGTTTTGGTATAACTTCACTAAT
CAGTGGTCAGAGTCCAAGTCAGGCTTTAAAAATATTTCCCAAGAACAAAC
GTCAAAGATAACGTAATTTCCTTTTATAGATCGTGTAACCTAAATATGTG
TCATCTACCTTTACTGAGCTCAGCCTGGTTAAACTAATTACATGGTTATT
ACCATTTCTTAAAACTTAACCCATATTTTGTAAATAATAGATGGCTTAAG
CAGTTATTTAAAATATCACTTTCGGTTGTAACGAAATGTGTGTGACGCAC
TTTGGCTTTTTACTACCAAATAAACAATATAATTTAAGCTTCATTTTCAC
TGTAATATTCCCAGTTTTCACTGCAATGCCCCTCTTCTCATTCTGCTAAT
GAATGGTTAGTTTTCTGATGCCCGACTATTCCGCGTGTCGCGTAATTATA
GTCAACCTTCGATAAATCATTACTCCAAAACAAAACAACAAATAATATAT
GAAAAACGTGAAAATCCAACGCTGCACGTAGAAGCCATCAAGCTGAATCT
AAGCGTCCGGCGGAGCACGTGTGATCCACGCAGCCTTGTCCACAGCGATT
TCCATTTCATTTAGCCCGTTGGCGGCTATCGATCAAAAGCCAAAAGGGCG
ACCTTCACTTAATTGAGGCGTACGGCATGCTGAATGAGTCGGTTGTACAG
ACTGGTCTGGAAAATGCTAGGGGGATAACTATAGNNNNNNNNNNNNNNNN
NNNNNNNNNNNNNNNNNNNNNNNNNNNNNNNNNNTTCCGCCTAGCGTGCG
CACAACCTTGTGATCTTGTTTACTGTTTAGCGACCCCCGAGCCGCAGATA
CACAGTACACAGCACAAAAAACCGAACCTGTCGCACTGGGGTGGCGTCAT
ATAGCCAGCTATTTTCACCTTCTATGGGACGTCGTCGCGTTGGCCGCATG
AATCAGCAAACCACGAACGGCGAGNNNNNNNNNNNNNNNNNNNNNNNNNN
NNNNNNNNNNNNNNNNNNNNNNNNNNNNNNNNNNNNNNAGCCAGAAACAC
AGCCTCTTGTGAATCCCTCAGTTAGCAGAGCCCAGCAGAGTCAAGCCAAN
NNNNNNNNNNNNNNNNNNNNNNNNNNNNGATCACCAATGGGGGTTTCGCA
GTGTGATTTCCAAAAAGGAAGAAATGCCCATTCCCGCGAGCCACGGGGGC
GTATGAGTAACGCGGTGTGTACTTTAGGTACCGCTCACAAGCGTGAGNNN
NNNNNNNNNNNNNNNNNNNNTGAAGCGAGCAGGTAGCGCATAATGTATAC
CCCTAGGTAGCCGCAATGCCAGTGCAATTGTATTGGTGCGGTCGTGTGGC
TCGCGCTCGCGTCTCGCAGCGGCGATTTAGCCTACGAACCTGTCGATCAA
TCGTCAGTCTTCCGCCGAGAGCCCAGCGATAAGGTAGTCCCGCTACGCTC
CGCAACATCCAGACGCAGTAAAGCAAATACTNNNNNNNNNNNNNNNNNNN
NNNNNNNNNGCGCAACCATCCGAAAGCCGAACGATCGATCTTCTGCTTCG
TGCCGAGTCGTTTCGGTCTTTTAATCGCACTGCAGCCAGAACCTGCTGCT
CATTCGCCTGCCGTATTTCGTAGCGTGCGGTTCTATCGCTCCGCTTTGAT
AAACCGAATCGAAATCTAGAGAACCCCCCCAGACACAATACCATTTTACG
TGCTTCTCTGCGACGCTGCGCGAAAGTGAAACCACCAAGTGAACTTGAAA
AAAAAAAAAACTGACAACTTGAGTTATTCTAAAAAAAGCAAAAAAGCAGT
GAACTTATATTGCAAAGAGCAGCAAATTCAGATTTGCTGCCAAGTGAAAA
CCAAACTGTGCCTCAAACTCAACAAACAATATCTGACCGAAATGGTTACC
GGCGTAACAGCAGCCAACATGACCAACGTTCTGGGCACCGCCGTTGTGCC
GGCCCAGCTCAAGGAGACGCCGCTCAAAAGTGACCGTCGGGTAAGTTTCT
TTCGAGAAAAATAAGACTCGAAAAAAAAAATCCAAAGCCAAAAACAAAAA
ACCCCGTCAATGGATTAAATCAGAACCTCTAGTTCCCCGAAATCTGTGGA
TTAACTGAAGCGAACCAAACCGAGAATTCCCCTAATTGAGAGCCACCCAC
TTCGAGCTCAAGTTGATTTCCATTCGCGACTGTGGGCGACTGGCCCCATC
AATCCCGCTGCCCAAATGCATTTCCTTTTTAGCCATCTCCCACATGGCTG
GCTGGGAATAAAAATACGAAAAAAGAAAAACACTCTGAGCCAGACCAAAA
AAAGGCCGCAACTGCCGTCGGCGCGCCAACACAAAGCGAATTTATCTCGC
GTCGCGTTGGTGGCATTTACTATATGGCATATGGCATACTACTCCGACTA
CACACACGCTCCATCCATTCATGAGTGCCGCCCAAAATTGGCTGGCGTAG
CTGCCCACCAGCTCCCCAGATTCGGACTCGGATTCGGATTTGGCTGCCAC
TTGGCGCGTGCGTCGCGTGGTGGCTGCAATTGTCGGTCATCAGCCGCCGT
TTTTGGCCATTCGAACGGCACCGGTTCAATGAGTTGGCCAGAAAAAAAAA
AACTGACTTCATGCGAGTCCAAATTTGGCAACTTGTGCTCCCTAGATAAT
AATGTACCTAGTTATGGCATCTTCGAATTTCCCGCTCTGACCTTGTCACA
TTCTCTTTATTTTTGCTCATACCTGGTTGGTTTATTTATAGCCACTGCCT
GTAATTTATAACCGCCAAACTATTTTTAAATAAATGCCTCGGCCGAGTGG
CGCTATAAATAGAGCACGCGCCGTGCGACTAAATTTGGCCGCCAGCCAGT
CAATCCGCTCCCCAACCTACGCCGCCTCCTCCTTGATCTCCTCCAATCCA
ATTGAAGACCCATGCAGCTTCCTCTATTTTTGGGTCGTTGCATGAGGTCA
AATTAGCCGTGCAAAAGCCGTGACTAATCGATGTTTTTTTTTTCCATTTC
TTGCCTCTTGCAGTCGAACAAGCCCATCATGGAGAAACGCCGACGTGCCC
GTATTAACAACTGTCTCAATGAACTCAAGACTCTGATTCTGGATGCCACC
AAAAAAGACGTAAGTATCTGACAAAAATATAAGTTTAAAGCCACAAATAA
AATAAAAAAAACTACATATTTGAAATTATCTCAAATATTTTTTAAAAGTT
TAAATCATTGACTAATTTCCAAATTATTTTCTCTCTCTACTTTTAGCCGG
CTCGCCACTCCAAATTGGAAAAGGCCGACATTCTGGAGAAGACAGTAAAG
CATCTGCAGGAGCTGCAGCGCCAGCAGGCAGCCATGCAGCAGGCCGCCGA
TCCCAAGATTGTGAACAAATTCAAGGCCGGATTCGCCGACTGTGTGAACG
AGGTTAGCCGCTTTCCCGGCATCGAGCCCGCCCAGCGTCGTCGCCTGCTA
CAGCACCTGAGCAACTGCATCAATGGCGTTAAGANNNNNNNNNNNNNNNN
NNNNNNNNNNNNNNNNNNNNNNTCCATCCACGCCCAGATGCTGCCCTCGC
CGCCCAGCTCGCCGGAGCAGGATAGCCAGCAGGGAGCAGCGGCACCCTAC
CTCTTTGGTATCCAGCAGACGGCCAGCGGTTACTTTCTGCCCAATGGCAT
GCAGGTGATCCCCACCAAGCTGCCCAACGGTAGCATTGCCCTCGTGTTGC
CCCAGAGCCTGCCCNNNNNNNNNNNNNNNNNNNNNNNNNNNNNNNNNNNN
NNNNNNNNNNNNNNNNNNNNNNNNNNNNNNNNNNNNNNNNNNNNNNNNNN
NNNNNNNNNACCCATGTTGGTCAGCATGCCCCAGCGTACAGCCAGCACCG
GATCCGCCAGCTCGCACTCCTCCGCCGGATACGAGTCGGCGCCCGGAAGC
AGCAGCAGCTGTAGCTACGCCCCGCCCAGTCCGGCCAACTCTAGCTACGA
GCCCATGGACATCAAGCCATCGGTCATCCAGCGCGTGCCAATGGAGCAGC
AGCCCCTGTCGCTGGTGATCAAGAAGCAGATCAAGGAGGAGGAGCAGCCC
TGGCGGCCCTGGTAGAGGGTGTCTGCATATGCATATCATATAGCATAGCC
ACCCCTATCGAATCTCCCGCTTTTAAGACTGACCCCCCACAACTCATCCA
ACTCGCACACATGCGCAGGCGTTGTGCGCATGCGCGTAGACATTTCACAT
CATTCGCCGGGATTGCGCAAATGTTGCTTTGAAGTGTTGCAAACATGCGA
ATCCTAAACTCGGTTCACAACTTCGTTGGCTTAGTTTCCTGGCTTATATC
CTGGAAACCCGTCGACGAGGCTAAGGACCTTCATNNNNNNNNNNNNNNNN
NNNNNNNNNNNNNNNNNNNGTTGTTATAATTTATTTATTATTATATTATG
TAATCGATTTGAGAGAACGGTATTCTACCAGGACATCGCCAAACTACCTC
AGTCCAAGTACTTGGTGTTGAATTGCCTCATGTATCATGTATTACTCTTT
GAATAACAGCAAATCAGCAAAAGTCTTCCAAACACAGAAAATGAAAATGC
GAAAATAAGCACCTGAAAAGCTGAAATACTTTTTATGAAAAAGATAAACG
CAAAAGCATAACTCTTACACATAGTCGTACATCTCCATTTAAGTATAGGT
TTTGTACCATAGCCAGCTAAGCCGCTTAGGGTTTCTCTCGCTCTTAAGTC
TAATCAAAGAATAATTATATTTATAAAACACACAAATCTATTCGTAAGGC
CACGTGATATAGTGAACATAATGAGCTTCTAAGAAAACAAAACAAGAATT
TGATGCAAGCAANNNNNNNNNNNNNNNNNNNNNNNNNNNNNNNNNNNNNN
NNNNNNNNNNNNNNNNNNNNNTTTAAAAGATTCTACTAAAAAATCAAATA
CGCAAAACGGATTTGTTATTGTGGTTGGGGTATCTTTTCCTGGGTTTTTT
TTTCATTCGGGTGAAAGTCCCATTATGGTTCTTTTTTTTGTTTTAGAGGT
CAAACGCTTTGAGTGACAGGAAACTTATCGAGCCCCCCGACTTATCGTAG
CAAATTTCGACGCTAATTATTATAATGCCAATGGTGAAATTCATTTTGCT
GGAGAGGATCGGCGGGGATTTCGACGATAATACAACTACGTTTTAAGGGG
CTCGATTATGTCCGTTTCTGCTAATATAATCGGCACGACGAGTTGAAGGT
TTTTCTGTGGCCAGACCGTAACGGATATAGATATATGTGCATCATAAACA
TTATATAGGAATGCCTTGATTTTCACACATCCGTTCGATAGGCCAGTAAT
TCGAAACAGTTGTGACGAAATAAATACTTATTATAATCCTTTGATCGATA
ATATTTTAAAATATTTTGCAATTTAATCATTGGTTATTCCAATCGAAGTG
ATCAGCAAAAGTTAAGGCGCACAAGGGTATATTTTAAAATCAAGGCAGGT
TAGCTCTGATTGCAATAAATCCGAAATTCCATTAGCTAACGATTCAGCAA
AATACCGAATTTCTTAGGGATATGGAATGTCAAGAAGTTGGCCACTATAG
CCGCAGGAAAGTCGATCCGGTTCGCGTTAGTTGGAACTAAATCGGATATC
GCCATGGATCATGGATGACCGATAGCTACGGATACATTTGGAAATTCCCT
GGAACTAACCACTCGAATCCAGTGATATATACAAGTTTATCAACCATTAG
GGAAATCTCTTACCCAGTAGCAACCGAGTCACGCCCTTCAATTCTCATAG
TGCCCCCACTCTAATCTAAGCAAATCCCTGGGCCATTAATCGTCATGCTC
GTGACAAAAGTTTCCGCGAAGTCTGCGGAAAAAATACCGCATCATGCTGA
TAATATGAGTGCGATAAAGCGGATAAGTGAATAAAATTGTTTTCCATTTG
CTGGTGAATCAAGTGCAGAGAGCCACATTCACTTGCTCATCACGGCGTGC
CTGCCACTCCCTTGCTGCAGTGCGTCTGTATCTGGGCCTAGTCTCGTTCG
CCGTATGACTGGATCAGTATTCACTCGCTAACTATTCACAAAACTAACTC
GTGCAGCCTCAAAGTCCAGGGGAAAATTCTCGTAAAAGCTAAGTAAAGAT
TGCACACAGTCGTTCAGATGTCGCATGTTCTGGAATCTAAGCAATACACT
GGAAATACGCTTCGAGAAAAGTCCGANNNNNNNNNNNNNNNNNNNNNNNN
NNNCATGACCAGGCTTTTGCCCCACTGAACCGAAAGTGCACTTGATTAGT
CACTATGGGGGACGACCGACTTTCGGCCCATCAATGAGGATTACTCATCG
TGGCTCGTCTAGCTCGAAATAGCATCGAAAATTTTGCCAGCATGTCTGCT
AATTTACAAAGAAACCCCCTCTATTGACGCCCATTGAGTCATCATCGTTT
GCCTTAATTGGCAAAAATCTGGTTTCTTTGGAGGACATATTTTTTAAATT
AATCGTTCCCTAATGAAAATAGCCCCATTTGCCTTTGGCTTTTGGGGTTT
TCAAAGTAGTTGTTTTAAATGTGTGAATAATGTGTATCAAGGGAGCCTGA
ATCAGAATGGGATGAACATATGTAGGTAGATTGCGGTTTCAGTAATGAAA
ATCTTCAGTTTTTAAAATCTTTGTACCTATATTATACCATTTCTTATACC
ATTTTAAACATTTTCAAGAAACGTTTTTTAAAAACCTTAAGTGCTCCCTA
TAATTCATGCACGCTACCTAATTTCCAGATCAGCACTCTGTGCAAATCGC
GATTTGCATAGCTGCATTCCTTAGACGGCAGTCAGCATGTCGTCTGATTT
TTGGTTCCGCTTGAAAGTCGGTGGTCCTTCAATTTGATCTGCTTGGCACC
GCCATCAGCCCACAATACAAAACGAATTCGCCACAGTTGCGCACAAATGA
AATCGAAATTAAAGAACNNNNNNNNNNNNNNNNNNNNNNNNNNNNNNNNN
NNNNNNNNTGTGGGTTTCACTTGCGTTGTGTTAAATGGGTGTNNNNNNNN
NNNNNNNNNNNNNNNNNNNNNNNNNNNNNNNNTCTGTTGCGACATTTGAG
GCTATTCGCGACTGCGTGGAATGCCGCCAGTCGCCAGTTGTCACGTTTTG
CTCTGGCAAATGACCCCAAAAATGAATGAAAAAACAAAGCTGTTTGTTTA
CGACGACTCGTGTAGCATTCCGTGGAATTGTGTGCGGCATGGAGCAGCTC
ACTTCGCATCGCATCATANNNNNNNNNNNNNNNNNNNNNNNNNNNNNNNN
NNNNNNNTTCACTTCATTCATGGTAATTGAAGATCGAGTCGTTGTCGTCG
CAGATTTTTCGGCGAATTGCTGCCCTGATAATCCGGAGCTGGAATCGCAA
TTGGCATAGTAGGCTGCAGCTGGTGAATTCGGGGAGTACGCATAAACAAG
TTGAATGACCCAAGAATTTCGCGACNNNNNNNNNNNNNNNNNNNNNNNNN
NNNNNNNNNNNNNNNCTACCTGCCCAATTGGCAATGTCAAATGCGAGCCA
AGTTTAATGACTCGCCGACTTCTCTTGACACCCGCATTGACTTTGTTTGG
ATTATTGGTATATTTTTGGTGTTTCAAGCTTTGTTTACCATGGGCTTTTG
AACCCGTTCTGCGAGTCTTGATTAGAGGCAGCGCATATGAAATGAGTGCG
AGTCCCGCGAACGGGGATCTCGGAAATGTTAGGTGCTATTGAACTATGCG
CGGCGGTTCAAGGAGATTGGACGCGACGAGATTCTAGCTGCTAACTGGGC
CTAAACACAGTTACACAGACGGCAAGGTCGTTTCGTCTGGTTTTGGCTGG
NNNNNNNNNNNNNNNNNNNNNNNNGGTTGTATTGCTTCTGGGCTAGCAGA
CGTGCTCAGCTTAGACAAGCGACGGAATCGAATTCGGTGGCTTTGACATT
CAACTCGCTGTCCGGCGGTTCAAGTGATACCACCATCCCAGCCACTGAGC
AAGGTCAGTTCTCTAACTAACGCAAGCAATTGGGGTTCACCTACTTTACA
CTTTACACTGCGCCATTAAAATTCCGGTGAGAGTGTTTACACACTCTATC
GCTGATAGGGAACCCAAACACCTGAGTTGAGCCACCGAAAGGAATCATCT
ACCTTATCACCTTGAGCGGCACGTGATCGCTCGATTCGGTGGTTCTAGTG
GTGCGAACCAATTCCTCCCGAGCAACCTGATCGTATGCCATTGGATCCTT
GGGGTTGGGAGGGGGTTTGCTTCGCTGGAATCTCCGTGGCACTTGATGTA
AATACCAACGGTGCTTCGATATATGTGCATGTATCTAAAGAATTTGACTA
ACAGAAAGAGAACGTTTTACTTTCAGTTTATATACATGAAAAATAATATA
AGTATTTAAGCATCTATGCTATGTTTTACACCTTAGTGAATTTGTTATTT
TTTACATATAGAAGAAATAAAATAGTTCAAATCAGTTTCAAAAACATTGA
TTTTTCTCAGTGCACTCGTTTCCATTTCGATGTGTTCTTTTGTATTCCGT
TTTTGAGTTGCGTTCTGTGCTGTTCAATTGCATAAAGTTTCAGACCCCGT
GCATAGCAAACTGCAGGCCACGCAAAATATTTCACATAAATAAATATAGC
CGTTTATTTTGAGAAATTGAAACAAGCAATACGAATATATATACAAATAA
ATAAGGCAGCTAATACAGCAACGGAACCCACTCGAATCACGTTTTCTGTC
ACGCAATTTGAGTTCTTTCATTGAAACTGATTTGAAAATGGAAATGGCGC
AGTATAGTGGGCATATGGTCTTCGTGCCTCCACATTCCCAATTCCCCCCA
CTTCCATTTCCTTCCCAAATGGTTATTGACTTATCAAGTTAAGTGGCGGA
GCAAGAGCGACCGATATGAGGGCTTCGATCCAGGAGTGGGTTAAGTCCAA
AATGGGCGATTGAATGGGCAGCTTCTGGTTGATAGTGGTCAGCGTTCGTC
GCATAATCTGATAAAGTGGATTGAGTGTTAGCCACAGCTCTAGCCATGTT
TACAGACTATACAATCTTCAGTCTAGACTTTATCATCGGTAATTGGCCAT
ATCTTTGGTGAAATGCTTAATTGGATTGTAATGTTAAGTGAACGTTTACA
GGTGCATAGGATTTTATTGTGTTTTCAATACTAAACTTCAGCAAGAAGTT
TAAAATTCATCAGTTACCTGGAAAAATGATTGCATTTAACGATTTTGTAT
TATTTTTACGTTTCAAAGGAAAACGAAATAAATCGCTGGAGACATTACTC
ATCCGCCACTTTGGCAATCTTAAAGCTGCCTAAAATTACTAAGGCTCCCG
CATTACTTGTCTAATCTCCGATATGTGTCACTTTAGAATATCGCAATACC
CAACGTCTGGGAACTTCGAACAGGTGCCTAAGCTCGGCGGGTTTTGGTGT
GGAGTGTCGTCATTCTTATCGGTGTCGCACTGTCGGCGAACTGAATGCAT
AAGCCAATGAATTTAAGAAAAAAAAAAGTAGTGGTGCGCGTGCCAGAGGA
AAATGCCATTGCTTCGGGATTGGGGCTGACTGGGAGGCTGGGGCCTGACC
CAATGCACCGCAAGTGGAAAATTTTCATGGTTTACATCAACGATTCGAGA
CCCGCCAATGAGAAGTGTCAACATGTGCTCGTCTGATTAGCACCGCCAAA
GTCATCGCGGTTTTGGGGACGTCAATCGTCGACCAGGTGCCAGTCGCGGT
CGCCGTCGAATTGTGGAAACACTCGGAGGTTTGGCCCCGGGGAATTNNNN
NNNNNNNNNNNNNNNNNNNNNNNNNNNNNNNNNNNNNNNGAGACACCCGC
TGCTCCGCCGGAAATTAGCACTCATCTCCGTCGGTCTGCTGATTCCACAG
AGAAAAATTTCTACTATAATTGTTTAAGCTTAGGATCCAATAAAAAGTAA
AGCTCATATGTAGGATTTTATCATGACAATTAAAAAAAAAACAGCAATTA
GAACCAAAGTATCTCAAAGAACAATGTATCTTTGTTATTCCATACATAAT
ATTTCAAAGCTAANNNNNNNNNNNNNNNNNNNNNNNNNNNNNNNNNNNNN
NNNNNNNNNNNNNNNNNNNNNNNNNNNNNNNNNNNNNNNNCTAGAACTTT
TATAATAAGCACTGCTAAATAAATCTCCCCTTAATTTTGATACAAATTTG
AAAGTAAGTGGGATCATTGGCTTGTATTAAGTTTTATTAATTGTAGATTT
CCAGTTTCGATATGAGGAAGAATCAAAGAGGAAACAAGATTTATCTGATA
TCCAATTACATTATATATTATTCTGAATTCCCCAGCGCTTACTAAACCTG
ATAATATTTTTTTCCGTGTTCCTTGTAGAGTGGGCCTTTGTTTTGTGGAC
CTGGAGGGGAATCATTGTGCCATTCGGCGCGGCGGTTACCAGTTTTCTGC
TTTCTGTTATTCTGATATCTGCTTTTGTTGTGTTGACTTGGCACATTTTT
GTTGTGATTTATTTGCGCGGTGTTTTTTGATTGAAATCACCAAACAACGG
AGCATTGACGTTGACGCAACTGTGGGAATATTCCACTGCAGCGTGCGCGG
CTGTGTTTGCTTAACTGGCTGCTGTGGCTGCCACCCTTGGCACCTGCCCC
TCCACTCCTTCAGGGTNNNNNNNNNNNNNNNNNNNNNNNNNNNNNNNNNN
NNNNNGGAGAGCACACGCCTCCTGCCGCAAAACGTGTTAATGGATCAACA
GTTTTGTGTTAGTTTTTTAGGGGCGAAGTTGGGGAGGAGGTTTTAATATT
TTTTGTCGTATTATTTTTCGACAGCCCCACCCCCTTTTGGTTCGAGGCAT
CAGCAGTCGATGAAAACTGATTGATTGCCACGCTAATCAGCCGAACTAAG
TGAGCTTTTGTCCCGTGCCCGTCAGTGTGCGGCTCCAAATTTGCAGTGTG
ATTCGTTTTTCCGCGAATTGTGTTTGTTGACACAGTCATTTGGAGCGTGC
GAAAGCGTCGAGTGTTTGCTCGGATTACTGGACCACTCAGTCGTAGAACC
CTGGACACCTCCTGGACATCTCCTACTCGCCCGCTCTTGAAGCGCATTAC
GCCCATGTGACGATGATCGCGTTGCTTTAAACGTGACTTCCCTGGCGTTT
CGCTTTCATGAACGACGGGTACTTGAACTTCGGAAAATGAGTTGACAATG
ACATTATCATTAGCTGTTTATTGGGTCGATATAATATATGATATTACAGC
TGTGAGTCATCTAATGGATGGCATTCAAATACATATGGTGTCCATTGGTG
GGAGTCGTATATATTCAGTCAGCTACGGTCAGAAAGTAAAGTTAGACATA
TACAGATAGAAAATATATAACACTTAATTAACCGATCATAATTCCGTTTA
AATTTCCTTTAGGGTATTTCCAAATCGACCCATATAAATACTCCCAAATG
CTCCATATTTCAATATTTTTTTCGGCTATAAATTCAATACCGATTATCTT
TCAAGTGGGTCCCGTTCCTCATTTTCCGAAGCGTGTGCCGTGATATGGTT
TCAGTTCATCAATTATATCACTAGGGCACGTGGCTTACATTTCTGCAATC
AATAATTAGTTTTGGGAAACTAAACTTCCCCAGACCGGGGAAATCCGCCA
CTTATTTTCGGGGAAAACATCCGCTTTGAAGCGGGCCGCCCCAAAAATAG
TCGCACTTAAGATGGGGCTTAACTAACTATGCTATGGGGGAGCTCATATG
TACTTATCCACCAGCAGGTCATGCGGTCTGTTTGGGGCATTTAGGTGTTA
ACGATGGACAGTTCAAATGGGGTTCACCGCCACAAGTGCTCGACAAACTC
AAGTGCATGTGTACTCGCTGGCGGATGAGTAATGGAATTCCCATCATGCA
AAGTCCGCGCCTGATGGATCCTCTTGATAAGGTGACTTTGACAAATGAAA
TTATTTGGCGAATGGGGCAATATGGCAGCACCATAAATTAGTCCAGCCAA
GAGCTACTGGCTTTGTTTTATTGGGTCTACATAAAAGAGCAGGGGTAGCT
GAGTAAATTGGCTTTATGGATCAATTAATAGAACAAATATTTTTCGCCTA
TTTTTTTTTTCTTTTAGAAAGATCTCGCTGCCATTATTACCCTTCCATTG
ATAAGATAAGAGCCTCTGCAGAAACATGAAATCATCTCATGCCAGATACC
CTTCATTATAGCATCAATCTAGTCATGTTCAACGCACTAATGCTAATGAT
TCTCATAAAATGACTCATGGATTGGCCAAAAATGTGATGAAATTCCTGTT
ATTGACATTCAACTGTCTGCAGATAGGGAACAAAAATTCCAGTGATAGCA
ATATAGCAATATGACATTGTCATTGTTGAAATTCTTAGAGCACCCCATTG
AAATTCTTCTAAGGGCGCTTAAAGTTCTCGCACAATTTGTATATTGAACC
CGTTGACATTGCCAAAGTGCCGGAGCTGTTTTTCGTAGCAAAGATTAATT
GGCAAGACCGAAGGCACTGTCGAATAATTGGGGAAATACCCGATATTAAC
CTGCGATGGCCCCTTGGGGAATATATAGTAAGTTTTAGGTGCATATCAAA
TGTGCGAATAACTTGTGACGCATCGCAGAGATAATAACCCGTTGAGCCAG
GCTGACCAGCCCAGTAATTTTTTGGGGTAATCAATCAAAATAACATATTG
ATGGCTGGCCGGAAATGACCCACTCGCCGACTGCCACGTACTAACTAACG
ATGTCTCTAAATGCTTATTAGCACTCGAAATTAGCGACTCGCCAAATAAA
GTGAATACAATTCGAATGCCCCAATGTTTTGAGTGTTCGTGTGACTGTGT
GACGTCGCCGACTTGTGACTGAAATCTGGAGTTTGGAAAATACATATAGA
TATATCTGGTAAATCGTAAGTTGCTCATGCAATCGCACAGATACATTAGA
GCAGCACGCGCCGAATGAACCGAACGTGTGGCCAATGGATAAGTATCTGT
ATCTGAATCTCGGTCCGAAACGTCGGATCCCGTGCTTTTGCTGGCTGGTG
GAAAGTTTCTGGCTGGATTATTTGGGCTGAAAATTGGCATACACAATGAT
AATGAATGCAATACAAGTCGATTATCACATTTAAACGACGACGCGTCGCC
GTCTCACACAATGCGTTTAGCGAATTCCTAATGATTTGCACACGGCGTGA
AGGATTAGGCCTTTCACGGGAACCAATAGATACAGCTCCAGATTCAGATT
TGGATTTGGATATTAAATCCCTGCATGACAACAACGGTGATCACGCGACA
CGCTCTTTGTGTCTGTCGATGATTATGCAAGGTTTCGCAATGCCAACAGC
AAGATGCGTCAGTCCGACAATCTGCGATGTCTGATATATGATGTCTGCCG
TTGGCTTAGGGGTAATTAGCACCGCCAAATCACCGACTACTGACCACTGA
TCACCCCGTCCACTTGATCAGTTGATCACCTTCGCCGGCTCCTCGGTTTT
AGCCAGTCCAGTCTAGTCTGGTCTAGGTGTTAAGTGCGCCGCAATAGAGC
GGGATTATAATTGCAATCCCTCTGTGGGTCTTAAGCCTTTGGGCGTCNNN
NNNNNNNNNNNNNNNGGCCAGGATTAGGCAATGTTGGCCAGTAAGCCGCA
GGTAGCATTGTGCATCATGCATTGTGGCCAAGAAGTAGGTTGCGTAAGTG
AGCCCAACTCCAGTGACTGGCTGCACCACACACAATAACAAATTACGATT
GTCTTCCTGGTCGCGATAAGATGGGGCTCTTCTCTGAAGGCCCCCGTTGT
AACGGAACGGAAATGTAATAGGAGATTACTTTCCAGGAATGCGAAAGCAA
CGAGCAACGATTTCTTGGAATTAAGGTTGCTTTTATCAGAAGTGAGTGTA
AAATGTTTCCCATTAGTAATATTACTAATTTAATTATTATACCATGCATA
CGAGTATTACCAAGGATCCTTCAACGAACGAATGCAATAGCACATGCAAT
CACATGGGCTTAAAAAGCTTAATGTGTAATTATTATAATATATAAACAAA
ATAATTCGTATTAATAGTTGCTGCCACTGGAGTTGACCTTCATTTGAGTA
GCATGGTACACTTGTTATTACTGAATTGGAAACATATTGGTAGAATCTGT
AAAGTATTTCCGTGGAATTCTGGATCGGGAGACCCCTTATCATGCGAAAT
CTGTAGTAAATTTTTCACAAACAACCCCATTGCCTTCGATTCGCTCGACA
AACATCGGAAAGCACGCATATTCATAACACAAATCGCACCCACCGCTTTC
TGGGTGTATCGACATAATGTGGCCTTGAGCGGTTCAAGTTCGGCGGCGTC
ACTCGTACAGAGNNNNNNNNNNNNNNNNNNNTGGAAACAACAACAAGGCA
GTCAAACAAAGCTGTTTCGCTTTTGAATTTCTCGAATGTTGAAGCTGCAA
TCTGGCCCCCGCCCATCAAACATCACCCGCACNNNNNNNNNNNNNNNNNN
NNNNNNNNNNNNNNNNNNNNNNNNCGACTCCAGTCACAGTCGCAGTTTTT
GATTCCAGTCGCGGTCACAGTACCCTAAGTTCCGTTTCCCAGATAGCGCA
GCTTTAAACTGACATTACTTTGTTTTATTTATAAACACATTTTTGTTTTT
ACAGTCAAAGTTCCGGCTGAGCGCCAGACATCGAATCGAATTGAATCGCA
CATGCCGTAGCTTCAAGTAATGTTTTCACTGCATACGCTTATGTGTACAA
TGAACGCGCCTTGTGGGCTGGGTTGGGTTGGNNNNNNNNNNNNNNNNNNN
NNNNNNNNNNNGGGCGCATTTAGTGACTTAATTGCGCATACGCCGCGTGG
GCCATTGGTATTGCTATTTATTGTTGCTCCGTCGCTTATTCCCTCGTTTT
GATCTGGCGCACACCCCACAAAACCCGATCGACAATCGACGATCATGTGG
GTCATTGGACGAGCCAAAAATATTGGGCTTGCACGATTATAACGACCTTG
CTCGACCTTGAATGTTGGTAAAAAACACTCTTGGCTTATACAATTGCCAA
TAACAAAAGCAAGAATTGCACCCATAAATGGCAGGCTATTACCACTTATT
TGCGTTGTTGTGATTGGTTTTGCAGTTGGCGTAAAGAAATGGTATATCTT
TCTATTGTATTTTTTTTTAGTAACAAGAAAAATGGTTTGATTTCTTTCAA
AAATATGCTAGCCAGAAGCTCGATTCTTGGAATTAATAATATATAAATAA
CTCCCATATTTTTTTGACCCATGCTAATTCAAATTCAATCTAATCACCAT
CAAATAATCACGCCACCATAATTTGACTACCGAATTATAAGCTCGATTCC
ATTTGGATATTACCATACATAATAATAGTAATTAGTATGAAGCCAGTGTA
CGGCCGCAGCCAATTATAAATCGACAATCTGTCTTTAGCTTTCCCCTTGT
CTATCCATCGATTTTGTCCCAATATTGTTATATGGTTCGGCCTCACTGTA
CAGTAGGGCTACTGTATAATTCCCGGCTGCGNNNNNNNNNNNNNNNNNNN
NNNNNNNNNNNNNNNNNNNNNNNNNNNNNNNNNNNNNNNNNNNNNNNNGC
TGCTGCTTCTAGTTATTTGCGACTGATTTATGGGGAATTCCAGGTGCGTC
AGCTCGAGTGGTTCTGTGGGTCGTAACTTTGCCGCTGACACCGAATTGGG
TGTCCAACTGTCGAAAAAAAAAACATTTTATTAAATATATAAATAGCTGC
TAAGTTGGCAGACAACGGATGATAAAACCATCTTGCGAAAGAGGGGATTA
GTATGATTTCGACTTGGCCTTTCCTATAAAGTTTAAAAATAATGTCAGTG
TTCTTTCCTCCTCTAAACTCTCTACAGCTATAGCCAAAAAAATCAGTTTT
GCTATTTAAATTGCAGCTTTTTATAGATTTCTTATTCTTTCGTGACTTAT
GTTGCTAACTTTTTTCTTTAATTTTGAATAATTTTTGTTCCTCTGGCTAA
ATTCCAAGCAAGGTGACTTTTTCCGCCGTCTGCTTATTTCTGGGTGCGAA
TTTGAAATGCAAATTCTTCGCCATCGGACTTTAAGCCCCAATCATAATGA
TCACATATCTGCGCTTATAGACGGGGCATGTGGATTTCTAGTGTTTTCTG
TGCACNNNNNNNNNNNNNNNNNNNNNNNNNNNNNNNNNNNNCTTGACTGG
AGGCACGCTTTGGCGTTATTTCATCGACTCCGGGGCACAAATAAGTAACA
AAGTACGAAACAAAGCTGCCAAAAAATCACAAAACTATAGAAAATCAATC
CGTCGGATTCATCCGGCAACAACAATGCCTATCCATCGATCTTCAGACTG
AAACTCTTTTGTTATTTTGTGATATTTTTGGCACTATTTATTTATTTATA
AAGCAGTCACCAGTCGCAGTCACATTTGTTTTTCCTGTGGGCACAATCAA
TCTATGGCGCGAAAGCCAAAAATAAGTCGATCGACCGAGTCTTAACCGCA
AACTTAACGCCTTGGGCTCAGCCGGCGATATCGTGGACATATCGAACTTA
TGACGCAAGTATCACGTCTGGACATCCAGTATGCAGTAGTCAATACCCAA
TACCCAGCTGACGGTGGAGTCAATCCGACCGATTCGTAGATACAGCAGCG
CTAAAAACAAATCGTGAGAAAGGCCACCGATGTTGACAATTCACACCCTG
GATCGTCGAGAGCGGAAGATTTGTTGCTTTCCTACGCTATGGAAAACTAC
AGGGAGCTTCTTGGACTCAGACCCCAATTTGCTATCATTAGATAGACTCA
CTCCAGCATATATTTACATGCTTTACGACTTTTAACACCTGATAAGATTT
GATTTAAATGTCACAATTAGCGGATGACAAAAATTTCCATATCAGTGTGA
ATCTCTCTGTCTGGAGTGTCGGGAGGTATTTTTGAAGTTCATTCCGCTTC
GTTTTGCGGATTGCCCTATTTTTAGATAGGCCACGTGCAGTCTGATATCT
TATTCTATTAGCTCACAATTACGACGCCTTTCAGGAGTAACTAAGCACTA
TATTTTTAGCACAAAGTCATGAAAAGGCCTACATTTTATCTATTCACTTG
ACCATGAGGCATTTCCTTTATTAGTTTTACAATTGCTCAGCAAACCATCA
ATTACACATTTCCCTTGATAAGCCCATTAAGTGTTTCCGCAAAACTAAAA
ATGCTCCATATAAGGTCATCGCATTAGCGATAGTAATTGATAGGCTAGTA
TCGTGGTAAGATTTTAATTTTAGCACTCACATTCAACCTGGAACGTGGAA
TATGGTGCTATGGGTGTTATGGGGATATAGCAAGGTATCACCATCCGGAA
ATGAGTCGAGCCCCAAAAAAAGGAAATTCTTTATAGTTTAACGCGATTAG
ATTTGCGACCGTTAGACTGTAAGGGATATCGGATGGGGTGGGTGTACCAT
TGCCCAGACGAATCATGCTGATTGCATGCATCGTACGATCTCTGTACGCT
GATTCCAGCTCGAGTTCCGGCAGCCAGCTGCTGACGTCAAAGTCTTTAAT
CGAAAGTCGAAACGATGTGACCCACATACAAACATTGAAAGCACAAGTGT
TGGCCTAGCCCTTAGTTGCTGACTAAAGTCGGCCCGGGCAGCCAGATAAG
GCCAGACCATCCGACCGCGGATCCCATGCACCGCACCACGTACTCCTTGA
CGGGGTGTAAGAAATACACTGAGCAAATTTAGAATGAGCTTTACGCTTAT
CATAGTGATATATGATTGAGACAGGTCTTCTAATATAGTTTTTCCAGCAA
TGAGTAATAAGAAACGCAAAGAAGGGAGTTCCCCCTTTTATATATTGTGA
GTCGGTTCGTTTTATGTAAATAAATTTCTTATAATAAATGCTATTTTTTT
TAATCTCAAACAGGTTTTACAATATCTTTAACCAAGTAAATAATAATATA
TTTTAAATCAATATAATTGATTTACATTTATTAAGACCGTAGATTCTTAT
TATTTACTTGTCTATACCCAGTACTTTAAAAACTTTGAATATATACTGTA
AACTTATTGATTGTATATTTACTTATTTTCAACACATGGTAAAATGTATT
TTCGTATCTTAAAGCAAGAACCTAACAGTTTTTTTCAGTGCACAGTTCGA
AGGCGTCTACGTGCGCTGCAATGCGAAGCACGAGCCCCGTCGTTAATTTC
ACCATTAGCCTCCTCGCACAGTGAACACTCTGATAAGACGCCGGCATGCC
GTGCCACACATGCACACACATAAATATATAAAGTAATATATGACTGATTG
TCTGCCGAGGCCCAAGACGTCGGTCGTCGTAAACAGCTTATCAGCCGGGC
AATGTGGTTACCCGTCGAAAGCGCTGGAACGGCAACCAGATCGGGAACCT
GTCACAGACAGCTGCCGAGTCTCCGGCTGGCACATGCAATCACCCGGCGG
AGCAAAGTGCGAAGACCGACGTCATCGTGGAACGCTGACGCAACGACCTT
GCCAAGCGGCCCACCTCCCGACGCTCCCACCGGCCACCCACCTTAAAGTC
CAACGGGCTGTGAGTCACCAGTCGCCATTGATTTCCATTAGATTTCGATT
CGATGACTGGCACTCATGCGGATCACAGATTACAGGATGTCGGACGACTT
AGTTGGATTTCTGGGAATCTCGAAATCCCACTGAGCAATGCTATGATATT
GACTTCGATTGCATTGCGGAACTGACTTGGATTACGATTGGATTACAACA
CGGAACTTTATGATAATATTTTCCAAAAGCCTTTGGTCCAGATTATTAAT
GATATCATGTAACTAAATAATCATTGAATATTTCCCCTAGCAAGAACTTA
CATATATATAATAATTATAAGTCCGACGACTTTAAGTGATTTGTTTTTGA
TGGATTTGAAAGATACAAAATTAAAACATCGCTCAACTTGCAATACTAAG
CCACACAAGCTGAGAGTCCACCGATCGATCATTAGTTCTTCTTGGCCATT
AGAAAATCCCTTCTTTATATAACACGATCATCCGATACGATCCGTTGCCT
CTTTCATCAGCTTTTTGGCCAGACATGCCCTGGGGTCTCGAATCTACACA
GACACCTCATACATTCAAAATCGATATTTTTTAGATGCTGCTCTTTCGAG
TCGAGCTTAGTGNNNNNNNNNNNNNNNNNNNNNNNNNNNNNNNGCTGGCT
TTGTCTTTGGCGCCGTCTAGCTCAAAAATGTCTAAAACTGTCATTAATTA
GAATTTGCAGCGTGTCGAGTCTGTGCCATCCGTCGTCGCTTGTCTGGCCG
TTTGGCATTAAAATGTTAACCACCAAGGGGCCAAAAAGGGGGACCAGACC
GCATCGCGAACGTTTCTGGAATTCCCCCGCCGCAAAAAAAGAAAGCAAGC
CACAAGAAAAATTAGCCAACAAGCGTGTGTTTGCCAAAGCCAAGGCAAAA
ACAACACAAAAAAAAAGAAATAAGAGTTAAAAATAATCATAAATAAAGGT
AGGAAAATAAAGCAAATATCGCCTGAGACAAAAACCAGTCGGAGATGCCG
TTGGAGACGCCAAATGGTGGCTACGCTCGACAGGGGAGGGTGGGGGGATA
GGGGGCCACAGACGGGCCCCACTCTAAGCCACTCTAAGCCAACTGAGCAA
CTGAGCCACTGAGCCACTGAACCGCCGAGCAACAACTCTGAGCCACTTTG
AGCCACACGCGCCGCGCTTTTGTCATAAGCCTGTCATAGACCACGCGACT
GCAGCTGAATTCACACGCTTCGTTGTGGTTTATTGTATTTTTTTCCATAT
AATTTATATATCATTTGATTGTATTCCACTTCGTGGAATTTGCGGCGACA
TTCCCAGCACACTTCGTATATATATATAGTGTAGTCTACTGACATGTGGA
TATATGGATAATGGGGCCACAGTCTGGCTTCTATTCAGAACGATTGGCCG
ATTTGGGTGCAGTTTCCTAGGCCAGATTTGCATCGAAAGTTTAACAATTC
GATCAGATCTTATCTTTTATTTCTTTCGCTAAATCATAGATTTTGAAAGG
AATTTTAAAGTGGAATTTTTTGTTCTTGGCCTATTCATAAAACATAATTT
TTCCACAATAAAGAGTTTTGTATGTATGGTGGTATAAAAATCTGATCAAT
GCAAAAGCTGAAATATTTCTAAAATATTGGTCTGCAGTGTAGAGCAAATA
AATATGTATATATAAATACATTTTTTTTTAAAGAAGACTATCTACTGTAA
TTGCTATTTTCCGACACTTAATTTGCAGCTGACGTTCTGTCAATTAGCCA
CATGGAATGGCATAGTGCCTGTTGTGGGCGTTTGATTGATGTTAGAAATG
CCGCCATCGTGCGATACTCGATTATGATAATGCAGGTGAGCCTTCAACAG
GTGCCACTGCCNNNNNNNNNNNNNNNNNNNNNNNNNNNNNNNNNNNNNNN
NNATATGACCAACAGTTCGGAGCTTTGGAGCCGAGTCGTGCTGGTTTTTC
CCCACAGAATTAACTTCAAGAGCAGATAACATGCCTCATAAATCAAGAGC
ATGTAAATAGTTTAACGCGTGTGTGTTCCACTTTATTAGCTCATTGAAGC
TCATGAGCATTGCTTTTGTGCACATCGTAATATGATAAAANNNNNNNNNN
NNNNNNNNNNNNNNNNNNNNNNNNNNNNNNNNNNNNNNNNNNNNNNNNCT
ACCTTTCTTCTCTTAAAACACTCTTGGTATTTATCATCAAGTTATCTAAT
TGATCATCACTTGAGATACTTTGCTCTGTGCATTTATAGAGTTATTGATT
GGACCAACTAAAGTTCGATTAGCAGTGAACGACACACGCTTGGAATCCAA
ACTGTCGAATTCTTGGAAGTTAGCAAGCAGCGAATTGTGGCACGTTTTGG
TAATTATGGCTCAGTTTACGCTCACTGCCAAAAGTCCACAACTTCGAGTG
TCTTTATTTACCCATTTTCAGAGTTTCGCAAACGCGTGCTGTGTATGATC
TGCGTGTCGCCACAAATCTTCAGTATCAACANNNNNNNNNNNNNNNNNNN
NNNNNNNNNNNNNNNNNCAAATGGTCAGTGCAGAATGTTGCGTAAGAAGC
TTCTCATTTTTCTTGGCTGTCGAATTCCTTCTGGGCCGTATTTTTTTCGG
CTTAAATGGGCGCGTGTAAACGTCACGCTTGTGTTTTCCTTTTTTTTTTA
CCATGGTTTTACGTAAAGGTATTATTGAACCGAATTCGTTAAAAAGTTCG
TGAAACCTGAAGAGGCGCTTTCAGTTGGGGATAACCGAATTATGACGAAC
TTCCAAGCACTTACCTGTGAATTTTATTTGTTGGCCCAGAAGAGCAATAT
TTATTTATATCATTTAGGTATACTTTAATAGAAGCGGTTTTAACCACAGA
TTTTTCAAACATTACTTGTTTTAATTACTCGGTAATTGGCTGTGGTCAAG
