# Supplementary material for: SMCis: An Effective Algorithm for Discovery of Cis-Regulatory Modules
Source: PLoS One. 2016 Sep 16;11(9):e0162968. doi: 10.1371/journal.pone.0162968 (PMC5026350; doi:10.1371/journal.pone.0162968)
Supplement: S1 Datasets — (ZIP) [file pone.0162968.s001.zip › dataset/Drosophila/Masked/dmel_hb.fa.masked]

>3R:4496702,4536701 (reverse complemented)
CAGCGGCAAGAAAAACTCANNNNNNNNNNNNNNNNNNNNNNNNNNNACCA
TAAACCAAATATGAAATTAATGCAAAAATGACAACAGCAGCCAATGCGAT
GGCTAGAGCGAAAAAATAACAGCCAAAAACGGAGAGTGTAATATATATGA
AAATAGGAATAATAAAAGCTGCTCCACTACCAGGACTCGTAAAGCACAGG
GGCCAAAAGGACCAAAAGGACGCAGTCGAAGTCGAAGTCGCAGCGTATTC
ATAAAGATGCCGCCCGAAGGCGGCCATTATGGAGCAACCGAACGGACGGG
GGATCCAGATCCTTCGGCCCGGGATAGGAGACAAGCGTACACATAAAAAG
ACATTTTTATTGCCACCCATTCCGTGGCAGGGAGGCCACGAAGAAGGCCA
AAACCGAGCGGTCGGGGCCAACACAAAAAAGAGGGAGAAGCAAAAAAGGC
AACAAAAATATTATGCGACCGCATAAAAATCTATATAATTCATAAACTCG
CACTCGGAATAGTGATGGTAAAGTGGCGATTTTTTCAGTTAAATATGATT
TTATTTAGTTTGCACAAGTATAGCTAAAATATATATATAAATGTTCAAAA
CATTATAATTACGACAAAGTAAAGAGAGGCAATACATTTAGAANNNNNNN
NNNNNNNNNNNNNNNNNNNNNNNNNNNNNNNNNNNNNNNNNNNNNNNNNN
NNNNNNNNNATTTGGAACATTAGTTTAAGCAGAAGGTCACTGTTTCCATT
CAGAACTCAGTTAAATATGATATTAAAATAGGATTGATTTATGTTTTTAT
TTTGCTATTAATAACTTTATATAGAAAATTTCCCAAAAACACTTAAAATT
GAAAACTAAACGGCTGTGGAATTTGAAAAGTACCGTTATGGATGATGATA
TATGGGCATTGTGGAATAGATCGGCAGCATCACTGACCCAATGAAATGGT
GGAAAGTTGGACACGGAAAGGCAAACACGTACGCCGCTCTGTGGCGGCCA
TATTGGGTCATAAAAAGNNNNNNNNNNNNNNNNNNNNNNNNNNNNNNNNN
NNNTAGAGAGCAGCATAAAAGCCTGGCCACAAACCAAAAGCGGGCCAACA
ACAGCAACAATAAAGGAGGAAAAAAGTGACAGCAGCAGCAGAAAAAATTT
TATGATCCTGCCTGCGCAAAAGTTTTGTGAAGCAGAAACATGGNNNNNNN
NNNNNNNNNNNNNNNNNNNNNNNNNNNNNNNNNNNNNNNNNNNNNNNNNN
NNNNNNNNNNNNNNNNNNNNNNNNNNNNNNNNNNNNNNNNNNNNNNNNNN
NNNNNNNNNNNNNNNNNNNNNNNNNNNNNNNNNNNNNNNNNNNNNNNNNN
NNNNNNNNNNNNNNNNNNNNNNNNNNNNNNNNNNNNNNNNNNNNNNNNNN
NNNNNNNNNNNNNNNNNNNNNNNNNNNNNNNNNNNNNNNNNNNNNNNNNN
NNNNNNNNNNNNNNNNNNNNNNNNNNNNNNNNNNNNNNNNNNNNNNNNNN
NNNNNNNNNNNNNNNNNNNNNNNNNNNNNNNNNNNNNNNNNNNNNNNNNN
NNNNNNNNNNNNNNNNNNNNNNNNNNNNNNNNNNNNNNNNNNNNNNNNNN
NNNNNNNNNNNNNNNNNNNNNNNNNNNNNNNNNNNNNNNNNNNNNNNNNN
NNNNNNNNNNNNNNNNNNNNNNNNNNNNNNNNNNNNNNNNNNNNNNNNNN
NNNNNNNNNNNNNNNNNNNNNNNNNNNNNNNNNNNNNNNNNNNNNNNNNN
NNNNNNNNNNNNNNNNNNNNNNNNNNNNNNNNNNNNNNNNNNNNNNNNNN
NNNNNNNNNNNNNNNNNNNNNNNNNNNNNNNNNNNNNNNNNNNNNNNNNN
NNNNNNNNNNNNNNNNNNNNNNNNNNNNNNNNNNNNNNNNNNNNNNNNNN
NNNNNNNNNNNNNNNNNNNNNNNNNNNNNNNNNNNNNNNNNNNNNNNNNN
NNNNNNNNNNNNNNNNNNNNNNNNNNNNNNNNNNNNNNNNNNNNNNNNNN
NNNNNNNNNNNNNNNNNNNNNNNNNNNNNNNNNNNNNNNNNNNNNNNNNN
NNNNNNNNNNNNNNNNNNNNNNNNNNNNNNNNNNNNNNNNNNNNNNNNNN
NNNNNNNNNNNNNNNNNNNNNNNNNNNNNNNNNNNNNNNNNNNNNNNNNN
NNNNNNNNNNNNNNNNNNNNNNNNNNNNNNNNNNNNNNNNNNNNNNNNNN
NNNNNNNNNNNNNNNNNNNNNNNNNNNNNNNNNNNNNNNNNNNNNNNNNN
NNNNNNNNNNNNNNNNNNNNNNNNNNNNNNNNNNNNNNNNNNNNNNNNNN
NNNNNNNNNNNNNNNNNNNNNNNNNNNNNNNNNNNNNNNNNNNNNNNNNN
NNNNNNNNNNNNNNNNNNNNNNNNNNNNNNNNNNNNNNNNNNNNNNNNNN
NNNNNNNNNNNNNNNNNNNNNNNNNNNNNNNNNNNNNNNNNNNNNNNNNN
NNNNNNNNNNNNNNNNNNNNNNNNNNNNNNNNNNNNNNNNNNNNNNNNNN
NNNNNNNNNNNNNNNNNNNNNNNNNNNNNNNNNNNNNNNNNNNNNNNNNN
NNNNNNNNNNNNNNNNNNNNNNNNNNNNNNNNNNNNNNNNNNNNNNNNNN
NNNNNNNNNNNNNNNNNNNNNNNNNNNNNNNNNNNNNNNNNNNNNNNNNN
NNNNNNNNNNNNNNNNNNNNNNNNNNNNNNNNNNNNNNNNNNNNNNNNNN
NNNNNNNNNNNNNNNNNNNNNNNNNNNNNNNNNNNNNNNNNNNNNNNNNN
NNNNNNNNNNNNNNNNNNNNNNNNNNNNNNNNNNNNNNNNNNNNNNNNNN
NNNNNNNNNNNNNNNNNNNNNNNNNNNNNNNNNNNNNNNNNNNNNNNNNN
NNNNNNNNNNNNNNNNNNNNNNNNNNNNNNNNNNNNNNNNNNNNNNNNNN
NNNNNNNNNNNNNNNNNNNNNNNNNNNNNNNNNNNNNNNNNNNNNNNNNN
NNNNNNNNNNNNNNNNNNNNNNNNNNNNNNNNNNNNNNNNNNNNNNNNNN
NNNNNNNNNNNNNNNNNNNNNNNNNNNNNNNNNNNNNNNNNNNNNNNNNN
NNNNNNNNNNNNNNNNNNNNNNNNNNNNNNNNNNNNNNNNNNNNNNNNNN
NNNNNNNNNNNNNNNNNNNNNNNNNNNNNNNNNNNNNNNNNNNNNNNNNN
NNNNNNNNNNNNNNNNNNNNNNNNNNNNNNNNNNNNNNNNNNNNNNNNNN
NNNNNNNNNNNNNNNNNNNNNNNNNNNNNNNNNNNNNNNNNNNNNNNNNN
NNNNNNNNNNNNNNNNNNNNNNNNNNNNNNNNNNNNNNNNNNNNNNNNNN
NNNNNNNNNNNNNNNNNNNNNNNNNNNNNNNNNNNNNNNNNNNNNNNNNN
NNNNNNNNNNNNNNNNNNNNNNNNNNNNNNNNNNNNNNNNNNNNNNNNNN
NNNNNNNNNNNNNNNNNNNNNNNNNNNNNNNNNNNNNNNNNNNNNNNNNN
NNNNNNNNNNNNNNNNNNNNNNNNNNNNNNNNNNNNNNNNNNNNNNNNNN
NNNNNNNNNNNNNNNNNNNCATGTCTGAATATCAGACGACNNNNNNNNNN
NNNNNNNNNNNNNNNNNNNNNNNNNNNNNNNNNNNNNTGTTGCATATTTT
TGGGCATGTGGGAAACTGGGCGGACAAAGTGGGCGTTGGGCGGTGGGAGG
TGAGCGCATATGCGAGTGTGTGTGTGTGCATTTGTGTTTTGTCATTTCCG
TTATTTGTCGTTGTATTGTTGGTTTATAGGCGCACCGTTTTGTGTGTCCC
AAAACGAAAACAACAGCAACAACGCAAAAAGCACACACAAATTAGAAATG
GCGCATTTTTTTAATTTGGCAAAAAGGCCCATAAAACGCAGTGAAATTGC
TAGCGTTGATGCCATAAGCCATGATTAGAGTTTCAGCGGATGTAGCATTC
GTGAAAGCAATGCCCATAAATATACGTACACAAATAGTTTTAAAGGTAAA
ACTAAAGTTGATCAATTATATGGTTTTAGTATTATATTAAATAAAGTTTA
GCTGATACCATGATTATATAAGATTTAAAGTAAAGTATTTAATAATGTGT
ACAGACTTTAAGGCGGTAATTACCGAAATATTAATTTTGTATAGTTATAC
TGGTTCGTTTTGTATTTCCGTCAATAATTTATAATTAAGCAAAGCGNNNN
NNNNNNNNNNNNNNNNNNNNNNNNNNNNNNNNNNNNNNNNNNNAAGTAAT
AATCTAAAGTAATTGTTTTAAAATATTTTTTTGACAAATCAGCTATTTAA
AAATGTTACCTAACTAAGATTGCCTTTTAAGCGAATTTTAGCTTACTTTC
CAATCAACTATAAGTCTTGCCACTTATACATAGAATCATCCAAAAGATGG
TTTACTTCCCGTTGGTAATGCAACAATACCCAATTTGCGAAGGAGCATTT
CGTCGCAGCTTCATTACCCTCACGTCCAGACCAAGGGATTCCCAACCATA
TGGAAGCAAACAGAGAACCGGAATCCAAAACCAGAACCCGTAGCCAAGCC
CTCTGCAGGATTCCATGCTGGACTCTGGCCATTTCCTGCCGCTTTTTGGC
CAGCCACGTTATTAGCGTCTAACACATGGCTTAGCATCGTTCTCAACTTC
TGGGGGCCGTTCAAACGAACGGGAGGCGTGGCCGGTGGCACACGTTTGCA
AAATAAACTAAAGCTGCTGCGCCTGCCAGCCGAATGGACTTTTGTTGACC
CCTCCGCCTGCACACAGGACTCATAAAAATATGCTTGAAATTGGTTTGGC
CGGAAAAAAGGGACAGAAGGAAAGGCGGTGAGAATCGCTGGAGAAGAAAG
AACTCTTAGCAATATTTAATGTCGCCAACGATGTCAACTGCCGGGGAAAA
TCGAGGGGGGGGCGAAAGCGGGGAAAACTCGGAATGAACATGGCGACTAC
GTTCGCTTTTGATTGTTTTGCAAACAAAGCGAAACAGTCTTTGCGAATCA
ACCAAATAATGCACCTGGGAAAATAGGTATTACATATAGAAAATTTAACA
AATACATAACTCTCAAAGCAAANNNNNNNNNNNNNNNNNNNNNNNNCGCA
CCTAATTTGAATGATTACAAATTGAAAACCACTTTAGCTTCAGTAATTAT
CAATATATTAGACCAACTAACTTCTTTTATATAAACTTATTTCAAAGTGT
ATCTTCATCGCCGNNNNNNNNNNNNNNNNNNNNNNNNNNNNNNNNNNNNN
NNNNNNNNNNNNNNNNNNNNNNNNNNNNNNNNNNNNNNNNNNNNNNNNAT
GCTTTTTGCGCTCTTCTTTTTTGCCCACTTAAACAAAACAAAGGGGAAGC
AAGGAAAACAAAATAAAAACGTACGGAAAAAACGTTGGCAACTTTTTTCG
AGGGTGGATTTTCATTTTGTATGGTTCATGATTTCGAACTCTATTCGCTC
CCCCAATTTCGCCCATTCAGCCCATCTCGCTCGCACCCAAGTGCGGGTTT
TTTTTTATCATTACATTATTTGGAAATTTATGCAGGGGGCGGCGGCCGAT
TCAGTGACTCATTCCCATTCCGCTCATCGATTTTTTGACGGCCATCGAGG
ACGAAGGACGAGGGGCGGGGGCATTCACCCAGCAAACGAGCGATTTTTTA
TGTAGATTGGCACATTATGTGGAATTAGTTTTTGTGTGGCTGCTGATAGA
AATGGCGATGCTCGTGGAATTTTATTGGCTGACGCAGGCCTTGTTCCGCA
GCCCAAAAAAGTATGCAATGATTTTTTGCCAGACTCATTCGCTAAAAAAA
ATCAGCTCTTTAACAGATACTGCTCTTAAAAACCTATTAAATTTTTTTAT
AAAAAGTACGTTGTAAATGTATAAAGAAAAATTTATATGACCGCTACATT
TAAAAAAAAAAAATGCAGCTTAATTAATTATTATTTGCAATGCACAATCA
TTCAATTAAATTAAACATCGTGTCCAAACCCATAATATAGCATGCCAGAT
CTGATTACTTGAGAGTTTATTTGAGTTTACTCAAGATAACATTTCTTCTT
TTGCCCACTATCTGCACCGATTTTCCGAAATTTTCCATGGAGAACAAAAA
GTTGACTGACCAATTGGGCAAACAAATCAAATCATTTTTATCAGTGCGAG
CAAACAGAAACCGCCACACATATTTGCATTTTTTATTGTTAAACAAATAT
TGTTTGACCTTTAGCTTATTTGATCGTCTTCCACAGAACTTAATTTTCAT
AAACGGGGAATTGAATATTATTCGCTGATAAGCGATTAGCAGTGAAACAA
AGAGGAAAAGCGCAGAAAATTATGCGTAGATGACTGTGAACACAATTGGG
AAAATGTAACAAAAAAATTGATCAATGCCTCTTAAATGATTATAATAATT
TATTTCTAACAATTTCTAACTACATTTCTACAGTGGAATTACATTTCAAG
CAACTACTACTTTTTTGAACTAATAGAAGAATTTCCACACGTGATGAAGT
CAACGCAAAGATAAATAAGTTTCTTACAATTCGAACATCGAAGATTGTGC
TGCAAACCATCAGAGTCTCAGGCAAAGGGGGTTCATTATTCCTAAAATAT
GTTGAGTAAATGCTANNNNNNNNNNNNNNNNNNNNNNNNNNNNNNNNNNN
NNNNCGCTCGAGCCCTAGAAAACAGGCTTACGAATGTACATAGTTCCAAA
AAGATATGCCTGATATATATACAATATCTATGTATATCTACGCCTCTGTT
CAAGATTTCTGGATTGAGTAGCTTGGTGGGTGGATGCATAAATAGTCGAG
CCACGCCAGTTGGGGTGGATATATAGTTTCTATATTGCTTCGCACTGGGT
GATAATTTAACAACAACAAAACCAAATTGCCAATGCGAAACTGTTTTTGT
GTTTTACTTTTATTTTTGCTTGGGTGCCTTTTTTNNNNNNNNNNNNNNNN
NNNNNNNNNNNNNNNNNNNNNNNNNNNNNTGCGGAAAGTGAGTGACATGT
GAGGGGGTGGCAAACTTCCCCCTTTGGGGTGGTTTGGTTTTTGCTGGTGA
ATGTTTCTGGCACAAAAAGCAAGAAATTCACATAAAAATATACGACTCCT
CATTATGATAATACGAAAATAAATGACAGTGGTGTTTACACTCTAACGGT
GAGCACGGAAAATGCTAAGGATACAAGGGATACGAATTTGGGGGGATTAT
GTGGGGCAGGGAACGAAGTGTTAATGCAGCCACATTTTTTGGGGATGCAG
AAATACTAGCTATTCAGTGGCTTACATGGGAAATAACAATAAAGCGTAAA
AATACTTAGGAGAATATATCATCTGAGTATATAAGGCAAATATTTGTAAT
ATATTATTATTATATATTCGCTCCAAGATAAGTTATACTTAAACTTATAC
TTGCACAGTTGAGCTTTGGCTTCATTCATTATTACAGGGTATCCTTCCCG
CAAGGTACATTCTGATTGCCAAAATAAATCCGGAATCTGGCATTTCAACG
CATTCATTAGAAAATAAAATATTCTGCTTTGTCCTCTCGCATCCTGTTTA
TCCGTGCTAACGTTTTATGCCTTTTGTTCTTGGCACCCACACCTTGGACG
GGACGAACGAGTCCTGGAATCGTCCTGATGGCCGCAATCTTAGAAAAAGA
ATTACTTATTCAGCGCTTGACATGGGCTTTTGGCCCGGCCTAAAAGCCTG
CTCTGCCATGTTCTGGCCAGCTTGGCATTGGCGTTGACTGTGCGACTAAT
AGGCTCGCATATTTATCGTAAGAAGTTCAATTTTTTATTCGCATTTGGGC
CGTACGTTTTCCGGCTTAGTTTTGCCGGGGCCATTACCGACATTTTCCGC
AAAAGAGCCCCGGCCATTAGCTAATTCTTTTTGGTCCGGCCAGTGAAAGA
TGAAGAGCGAGCGAGTGAGAGCGAGTGAGAGCAAGGAAGCTTCTAGTTGG
GCAGGAAAATGAGCAGAATTTTTCAGCTGCCGTTGACGAGAAATACGTTA
CATTTTGCCATACGCTCGAGTGGGAAACTCAGGGGTCAACAATTAAATGC
CATTTGCAATAAAAACAAACCTGGCTGGCAATGAAAAATTATTTAAATGT
GTAGCAGCGGCCAGGCATTTGCACAAATGTCAAGACGGAAAAAGGTCAGG
CGACCCGGTTACGGGTGAGGGTCAGCCAATGGTCAATTAAAATCGCTCTA
AACCGGAATGACCCCACCTCCGGAGCCAATTTCGCACCGAATCGAACCAT
TTTTCACAACATGCTAAACAATGGAGCGCAAATTTCGCCGAGTCCCGCTC
TGCAAAAATCCTTCGCTCGACTGTTTCAGTTTTCAATGTCGAGCCATAAA
TTTGACCCCAGCCACCCCTATATGTGTGCCCTGTGAACTGACAGCTCTCC
TTAAGGCGTCTTAGCCGTGACCCCGAATTGATGCAATTTCTCCCCGCACA
TCCGCACATCAACATATTCGCATTAATTTTAACCTCTGGCTGACGCTGAC
AAGGGGTCAGGATCAGAGCGCTGGCGCGCGTTCCCANNNNNNNNNNNNNN
NNNNNNNNNNNNNNNNNNNNNNNNNNNNNCGCTGACCAATGGCCAGGGGC
CAACCCCCGATCGACGCATCTGTAGCGCCGCAGGGGTCACGAAAGTGTGA
AAATGTGGACTGATTAGACGGCACATCGTCCTGCGTCCAAGGATCTCTAT
GGGGTGGGTGAGCGGAATGCTCGTTTTTGGAGTGGGGGGTAGAATATTTG
GCGCTTATTTCCCAATGCCGATTGCCTAAGCTCGGGATTTGGTTTGGGTT
TGGTTTTCAGATCTTTCGGACGCTCAACAATGGACCATTGCAATGGTCGG
GGCTCTAGAGTCCTTTTTACATTTGTCCAATGCCCAATGTCCGAATTCAT
TTCGCTGGCGACTTAGTGGCCTTAATTTCCAGCGAATTACGAATGTAATC
GCACCAAATGTTCGGCCAAAGGGATCGAATATAATTTGTGGGATTTTCAA
GAATTTTCCACGACCGTTACTTATGGACGGAACATTAAAATGATTTTTAT
TTCTATGCTAAATCTGTTGTATTTACTTTTATAAATTTAATGTGTTTAAT
CTGTTCACATTTTTAAATACTTCGTATGCTATCAAAAAAATATTTTAAAA
ATTATTTAAAAAAAAGAAATTTTAGACGATGATCATTTTCAAGGACCTTA
AAATAACTACATGTCACTTTCAGGTTTTTACATTTGAAGTTCATATTCAT
AAAGTTATATATGGCTTTTAAAAGTGCTGGAAATTTTTCCTACAAGTTCT
TCAGTATTTTCCAAGTAGTAAAATGTAAAAACAGTATAACCCTTTACTCG
CCTTAGCCCATTGAATTCACTCAGTAAACCCACCGAGAGCCAAAATCGAA
ATTAACCCTTTCGCCTAATGACCAAAACTAATTCCAAGAAGATCGCGGCT
TGTAAAAAGTGCAATGGAGTTTTCGCTTAACCCGTTCTCCTCCTAGCAAC
TTTCTCGTCCGCCAAAGGGTTGAGGAAGTAGGGATTTGGCCGTGCAACGA
GGCTCAAAGGACAAAGGACACCATAAAAAAGAAACAACCGAGGCGTCATA
AAGAAGACAATGACGCCGACATTAGGTGGAAACAAAAAGAGAGGAGAAAA
CGCAAAGCACACAAATTGTGGGCCGTTTCGAGGGAAACGGGCAAGGACAC
TCACAGGATGCGATTTTTTCTTAATGGGTGAAAGGGTTGAGGTCGCGCAC
AAAAAACGGCAGCCAGCTACCTGCCCGCACCGTTGGTCATAAAAAACTAA
ATATTTTACGATCGGACCACAGAAATGGGATGTCTTACGCGGAAGTGTGT
TTTTTGCGACGTTTTTTAGGCTTCAAACAAGACGGCTGGTACAATTGTAT
GTAGAGCGCACCGCTCTAATGACCATTAGACTCATAGATATTGTATCTTT
GTGTGTCTTTCGAAGTTTCTCGCGATTTTCCAGCTACTTTCATTGTTAAT
CGAAGGTCTTACCTGACCAAAACAAACCGGGACCGAAGCGAAATCTATGG
AATAACATGCAAAGCGAGTTGCCTTCATAAAATCTCGTGGCGTGTCGACT
GGAAATCCACCAGACGATTGTCCTGCGCGTCCTGCCGTCGTCCTTCGCAC
TATTGTTTGGCCGCATAGCCAATTTTACGGCGTAACCATTAAGGCGGACA
ATGAAAATTAGAGCAACTATTCGCCCTGCCCCGGGACCTCTGCTCTAGTT
TCCTTTTTTAATCCTTCGGTTTTTCGTGCTAAAAAAGGATTTACGGATGT
TGGCCGAACGCCCGTGTACACAGCCATCCTGTTTACCATAACATTTCGGC
GGAATTTTAACGCAGCCCTCTCGCTTTCCACCCATTTTCGTGGGCGTAAC
CCGCGAGCACTTTTCGCATCTGATTTATGCGAAATGTTAATTTTTGCGGC
TTCCTAAGGGCTTCGACATGCCGGAGAAGTGTGCAAAATTCACCAGCGAA
TGTAGCAGAGATTTGCAAGTGTTTTTTTTTTTTTTTGCTACCTAAGGACC
ACAGGACTTTTTGGTAAATTGTTTGGTTTTGTTAGGGAGTAAACCACGAA
GTGACTGAGCACAACGTTCTAGTCATATATAAGCGATAAGTATTATGAAT
CGAATACTTACTGTCGTTTCAAACTACACCAAAAATTATAAATTCAACAT
TTTTGAAAAAAAAAAAAACTAACATCATTGAACCTATCCTTTTGGATAGG
TTTCTAATTGATTCAATACAGGATTACTCTTATATAATCTAAACTTTTTT
AATCAGCTTCCAAAACCTTTAAGTATGCAACTACTCTCGAACAGCACTCT
AGCCAACAGTAGCGCATAAATCTAAGTAATTGTGTGGCGAAACCAATTTG
CACTTAAGATCAAAGAGCCAAATCGCCGTACAATAACCACACAAACCAAA
ACAGCCAAAAAAGAGAATCCCCTTCAGAAGGAAAGAAAAAACCTGAAGTA
AAATGGCAAATCATCCTTGGCATGAAATCAGCTTACGAACTCAAGGTGAT
ATCTCAACAGGCCGCAGGACAAAGGTCAGCAGAAGAGTGCGCCAAATCAA
AACACAAAAAAAAGTGAAATCCTAATGAGATACTCCCTCCAGGGGCGAAT
CGGTCGACCACAAAATCCCAAGCGCTTGGCTGCACATCTTACAGATACAT
TTGCATATCATTTGGGAGATGCGAAGATCATGAGATAAAGATGTGCGGAT
CCGCCCTGTTGATCTGCCCAATCTTCCCCTCGAAGGAACTTCTGTTGAGA
CAGCCGCAGGCCAAAGGTTAAGGATAAGGATCATTTGCATGCGTGGCATG
GACTTTCGGCAATTAGACGATCATGATCATCAGCATGTTTGTGTTTGTCC
CGATCACCGGATAGGTATATCGCAGCTCATCAATTAAAAGGTCAAGCGTG
ACGGTCCTTGGGACTATTTGTTATGTCCTTAACTTCAACTTTACATAACT
TTCCAAACGTAACTGGGTAGGATCCACACAGCACCCGCCCGCCTAAGCAA
CGCTAATCGGGCTGATCAGCGAACGCTAATCGCTCGGGACTAACTGGATC
CTCCGGATCAGCGGCGCTGATCCTGCGTGATCCTGCGTACTGCGTAATGT
TGGATTATGTCCTGTGCAGAAGTACGGCCAACTTTTAAATCGCTTTTAAA
TCCACATCACTCTAGTTCCAGTCGCACTTCTTCGGATGCGCGGATTAATG
AACTGGGCGGGCCGATCAGGTAGCTTTGCGTCCTTTAATCCTTTCTTCGC
TAAGTCCGGTTGCAGTTCGTATTCGTAATCCGGTTTGCCATGTCAACGTC
AATGGCAGGTCTACCTCCGGTACTACCTGTTCCCGAGACGTCCTTTTGAC
ACATATATTCCTCTGGATATGTGAGAGCAACTTGTATAATTTGCATTCCG
GCGGCGATTTGTTTGCTCTGTTGTTTTGTAAATATTGCTTTTACATTTTC
CCCACCCCCTCTGCCAACGCCCTAATTTCTCCCCGTTCCACTTTAGTTTT
AGCCAAAATATTCGACATAAACAGGAGATTTTAGCCCAAATATTCCACAT
AAACAGGAGATTGAATAAAATAGCTGGAGGCACATTAATTCCGAACTTAA
TTATGAATTTGCATGTATGTTTTCTTTAGAAAAACTCTGATCCATACAAA
TAATAAGTTATCCTTTTGTATTGTATAGAGAAAAAAAGGTTTTTACCAAT
GAACTATGNNNNNNNNNNNNNNNNNNNNGTTTTTTTTTTTAGTCCAAAAT
TTGTCATTAAACCTAGTTAGAACAATCGCTCCTAATTTATCATTCTAAAA
GCGAACATTCCGCTTGGGAAAAAAATTGGTCTAAACCGAATGATACTATT
AATGATATGCATTTATTGCTAACCATAATCCTTGTCAAGCTAACAATGAT
ACATTTTCCGAAATTAGCTTAAAAAGGTGGAATACACCCAATATGCACAA
ACTACCTTAAGGAGATTTGGAATTTCGAATGCTAATTGTGGCAAAGCTTT
GCCCAAATTAAGTTAACACGCACAGCAACAGGAAAATGTGTTAAAGCAAC
AAGGAATCTCCTCGGCCCAAACTTCCATCGTCCCAATTGCAGTTGGCTAA
GTTGTTAATGTGTCTGGGCTTAAAGTTGCCCAAAAAACAATTGGCGAAGG
CCCCCCATCTTCCTCCATTTCCGCTCTCTCACTTTTGGGCCAGAAATCAA
TAATCAATAGTGAAGCGGAGATGCCAAAAAACGGCAAAGAGCCAAAAAGG
CAGCTGCATTCGGCCAAAATGCAGCGCCAGAAAATGCAAAAGGATAAAAT
NNNNNNNNNNNNNNNNNNNNNNNNNNNNNNNNNNNNNNNNNNNNNNNCCA
CGAAGGGGATGCTGTTTAGTTATTGCTTTTGGGGATGGGGAAAGTCACTC
AGATTTACAGCTAGCATCCGTATCCGTTTTGAGTGAGTTTCGTCGTTACG
TTGTTGATGCTCTCCGGCTGCTCTCTCATTTCGATTTCTGCTTCTCCGTG
TAACGGCTCTCGTGCGCCTTTGTGTTGTTGCACTTCTGGCATTTGTTTTT
GCTTTGCAATTGAGATTTTAGATTTGAGTTCTTTTTTGGCGAGTGCACTG
TTGTGAGGAGCAGTGAGGAGATTTTCAGCTATTAGAAGAGCCCGCTGAGC
GTGAGTTTGGTCAGTTGTGCTCCGAGTCCCGAAAACGAAAGTCGCCAGCA
TTGACAGGCAGCCACTGAAATACAAAAATAACCAAACATCCAAAGGACGA
AACGTAACTGCTATCAAAACAAATATTGCCATTAAATACAATTAAACTTC
GTGCTTGTGCTAAAAGATAACCAATTGCAAAAAGACTTTTGTCCCGAAAA
CTTATTTTTTGGCAAAGACCACATCCCGCACATGCGCGAATTCCGCGAAA
AAGAAAGCACAAAAGCAAGCTAAAAAGCGAGGCCCAAAAAATAGACAAAA
ACGAAGAGCAAGGAGCCCCCACATCGCCGCTCCCCCTCGCACGCACTGTG
CGTGTTGGTCTAACGGTAACCGTGCCGCGGTCAAGCGAGAGAGTGGGAAA
GAGAGAGTCCGCGAGCGAAAAGCGAAAACTTACGTGCTCCTGCTCCTGCT
CCCGGTTCCCGTTTCCAAATTCTCCCGCAGAATTGCACTTGGACTGTCCG
CAAGGTAAGTAACTGGGCGTACCATCCAATATCCTAGTTATACACTGCAT
TCGACCTCCAATAAATCGTAAAAAACACATGGAGGTAGAAATTCGCAAAA
GCTTTCCGCGGATAAACAAATAAACAAGAATTACAAATCGCTTTTGCGGG
AGCAAATGCCAAAATGTTGGGGTATCCAGAATATACACAGTTTTTGTGAG
GATTTACATACGCCCTGTAAATTTTAATTTAGTTCTCAATTGATACGAAA
TCTGTTTTTTTTTATAGAATATATTCGATATATAGTTGTTTAATTATAAT
TCATCATGTGATATACTTTCAAAAGAAACAGATTTAAATAGTTCGTTTAT
ATGCTATTATGCACTATGCTTAATGTATTTTACTTTATTAATTCATGCTA
ATCTGATGACTGATAACCAATTTGCTTATTCTATGTCATAATCACCTTTA
ATCCCAAGTACTCAACTTTCTTCTAGTTCTGCACATTTTCTTGTTCTCTT
CTTGTTGTTTGTAATCGAGTGCTTCTTTTTCTGTCTAACCTTAGGANNNN
NNNNNNNNNNNNNNNNNNNNNNNNNNNNNNNNNNNNNNNNNGAGTGGTAA
ATCATTGCTAAAAATGCAAATGGCAAAAATTCTAAAACAATATTTTAAAA
TCTGTCTGGCTTTTGGCCGATCTTCGGGTGAACTTGTTTTTTGCCCGCTC
TGTCTGTTTTTGCCTAGAACTGCAGCGTATATCCAACCCCCAACCGACCC
CCCCCCCTCCTCATTTGCTCCTCCTAAGCAACGCCCCTGGCCACGCCCCC
CTCTACGCCTGACAGCTAATTTTATTTGTTTACATGTCGACTTTCATGTT
GTTTTTTTTTCGCCTTCCTGCCCCCCAAATAACCCCTTCAATTTTTAGCA
TTTCTTTTCGCTCTTCTTTCGGCAAATGCATTTTCGACTTTTCTTTTTTA
ATAATTTAAATTTAGACATCGAACTATAATTCAAAGTCAACGTGGCAATT
TTTTAATGGCAAATAGTTCGGCACTTGCCAAAATGCATTTCAAATATAAT
GAATACACCTATGTGACGCTCGCAGGCTTTGTTTTTTTTTTTTGTTTAGG
ATGATGATGGGAATCATTATTGCACGATCTTTTGCAGAATTGATTGTCAT
CCGACAGTTTTAATGTTTGCCGACAAAAAGAACTGAGCGCATTTCAAACA
AATGGGGCTTTGTTAGGCGCATAAAAATAAATATGCACATATTATACGGG
ATATATTTATAAACCGCAAATGACATTGAATCACTTCAGTCAGCAGCAGC
AGTGCAGTTTTCCCTAAACGAATGCAGCTCCAAAAAACAACAAGTTGTTC
TAAGCCAACAACATAACGGTTGCAACTACACATATGTATACGCATACATA
CATATATTTTATATACGCCTGCAAACAAGCAGGCATATCCTGCTCTTGGC
TTGCTTTTTGTACGGATTTTTCAACAAAAACATTTTTTGTGTGGCGCATT
TTCTGCGTTTTCGAATTTTTCCATTTTTGCCATTTTCATGATATTTTTAG
AGGGTTAAAAAGGGGGCGGTGTTGGGGTGGGGGGGGAGGCACCAAAAACG
ACTAGCACATGTTTAGTTTACTTTTGCAGTTTCGGTTGCCTGGCTGCACT
CGTTGTGGCCACACCACGCCACTAACCCCCACTGCATGGTCNNNNNNNNN
NNNNNNNNNNNNNNNNNNNNNNNNNNNNNNNNNGGCGTAATATTAATTTT
ACACTTGGCCTTTAGTTTGGCTTTGTTGCTGTTGTTGGGCATGGCACAAA
AAAGCCCAGACGAAAGGCGAAAATTCTCTTTGTTTCATAGTGCGCACACA
CACTAACACACTTGCCGAGCAATTAATTTTGGCTTTCTTTAAAAATATCC
ACAAAAGCGAATTTAAATAAATATGCTAAGCTTCATTTTGTGTGGTGCAC
TTTCTGTTTCCTGAACCATCAATTATGCCTAAGTATTGTAGATATTTTAG
CTGCCAGATAGCACAGCACCATCCTCCCATAATAATATTCCGTAAATGCC
CCTTTTTCCCGTTTTGCGTTTTTAATAATATTTACTTGAAAGCACAAACA
ATTAGCCAAAAATGCAGCAACTGCACAATTTTTCAGTGTGAAATTGGAAA
TGGAAAAAATATAGGCAACAAGCAATTTTAATGCGAGAATTATTAGAAAA
ACTACGCAAATCAAAGTGAAATGTCTGGCGGAAAATTGTTGTCAGGAAAA
TGTTTTTCAAATGGGTGTGTAATAATTATACTGCACATATTATGCATATA
GTTTAGTTGGTCCTTAGAGTTTTCCCGCAGGTGTAAGCAGTTCTGATCCG
TTAATTTAGTTAAGTCCCGCAATCCTTTTTACTTTTTATTATTAACTACG
AAACTGCCCACGCTAGCTGCCTACTCCTGCTGTCGACTCCTGACCAACGT
AATCCCCATAGAAAACCGGTGGAAAATTCGCAGCTCGCTGCTAAGCTGGC
CATCCGCTAAGCTCCCGGATCATCCAAATCCAAGTGCGCATAATTTTTTG
TTTCTGCTCTAATCCAGAATGGATCAAGAGNNNNNNNNNNNNNNNNNNNN
NNNNNNNNNNNNNNNNNNNNNNNNNNNNNNNCCTGTACCTGACTTCCCGT
CACCTCTGCCCATCTAATCCCTTGACGCGTGCATCCGTCTACCTGAGCGA
TATATAAACTAATGCCTGTTGCAATTGTTCAGTCAGTCACGAGTTTGTTA
CCACTGCGACAACACAACAGAAGCAGCACCAATAATATACTTGCAAATCC
TTACGAAAATCCCGACAAATTTGGAATATACTTCGATACAATCGCAATCA
TACGCACTGAGCGGCCACGAAACGGTAGGATATTGTTAGCCATTACCAAG
TGTCTCCATTTTGAACACAAAATCACTCAAATCGCCTTCAGGGGGTGGGT
GCCGCCCAGCCACCCCTGACGTATTTTTTGTTAGGGGTGGTGCCGCAAGC
ACACCAAAAAAAGAGAAAAAAAAAATAAAAGCGAGGAAAAATAAAATGAA
AAACAAGCGGAAAAAAAGAGGAAAAAACTCGACGCAGGCGCAGTGCATGA
ATGAATAAATGAATATGCCCACTAACCCCACTCTCTCTGTTTTCTTATCC
ATTACAGCCGTCTAGAGCCGCCAAGATGCAGAACTGGGAGACGACAGCCA
CGACCAACTACGAGCAGCACAACGCCTGGTACAACAGCATGTTCGCGGCA
AATATCAAACAGGAGCCAGGTCATCATCTCGACGGGAATAGCGTGGCCAG
CAGTCCGCGCCAATCGCCCATTCCCTCGACCAATCACCTGGAACAGTTCC
TCANNNNNNNNNNNNNNNNNNNNNNNNNNNNACCCATGGATACCCTGTGC
GCCATGACCCCATCACCCAGCCAAAACGATCAAAACAGCCTGCAGCATTA
CGATGCTAACTTNNNNNNNNNNNNNNNNNNNNNNNNNNNNNNNNNNNNNN
NNNNNNNNNNNNNNNNNNNNNNNNNNNNNNNNNNNNNNNNTCTGATGGGT
GGATTCAATCCGCTGACGCCACCTGGTCTGCCCAATCCCATGCAGCACTT
CTATGGCGGCAATCTGCGACCCAGTCCGCAGCCCACGCCCACATCTGCCT
CCACAATTGCGCCCGTTGCAGTTGCCACTGGCAGCAGCGAGAAGTTGCAG
GCACTAACACCACCCATGGATGTCACACCGCCTAAGTCGCCGGCCAAGTC
GAGTCAGTCGAATATTGAGCCGGAGAAGGAGCACGATCAGATGTCGAACT
CCAGCGAGGACATGAAGTACATGGCCGAGTCCGAGGACGATGATACCAAC
ATCCGGATGCCCATCTACAATTCGCACGGCAAGATGAAGAACTACAAGTG
CAAGACCTGCGGCGTGGTGGCCATCACCAAGGTGGACTTCTGGGCGCACA
CCCGCACCCACATGAAACCAGACAAGATCCTGCAGTGCCCGAAGTGCCCG
TTCGTCACCGAGTTCAAGCACCACTTGGAGTACCATATCCGGAAGCACAA
GAACCAAAAGCCCTTCCAGTGCGACAAATGCAGCTACACGTGTGTCAACA
AATCCATGCTAAACTCGCACCGCAAGTCGCACAGTTCTGTGTATCAGTAC
CGTTGTGCGGATTGTGATTACGCCACCAAGTATTGCCACAGCTTCAAGCT
GCATCTGCGCAAGTATGGTCACAAGCCCGGCATGGTTTTGGACGAGGATG
GCACCCCGAATCCCTCGTTGGTCATCGATGTTTACGGCACGCGTCGTGGT
CCGAAGAGCAAGAATGGTGGACCGATTGCCAGTGGAGGAAGTGGCAGCGG
CAGCCGGAAGTCAAATGTTGCAGCTGTCGCTCCGCAGCAACAGCAATCTC
AGCCAGCTCAGCCAGTCGCCACATCTCAGCTGAGTGCCGCCCTGCAAGGA
TTCCCTCTGGTTCAAGGCAACTCCGCTCCTCCGGCGGCATCTCCAGTGCT
CCCGCTGCCCGCCTCTCCTGCCAAGAGTGTGGCCAGTGTGGAACAGACGC
CCAGCTTGCCCAGTCCAGCCAATCTTCTGCCTCCTCTGGCCAGCCTTCTG
CAGCAGAACCGCAACATGGCCTTCTTCCCCTACTGGAACCTCAATCTCCA
GATGCTGGCCGCCCAACAACAGGCCGCTGTCTTGGCCCAATTGTCGCCAA
GAATGCGAGAGCAACTGCAGCAACAGAACCAGCAGCAGAGCGACAATNNN
NNNNNNNNNNNNNNNNNNNNNNNNNNNCGTAAGTCAGTGGACTCTGCCAT
GGATCTGTCCCAAGGAACGCCAGTGAAGGAGGATGNNNNNNNNNNNNNNN
NNNNNNNNNNNNTGGCCATGAATCTCAAGGTGGAGGAGGAGGCCACGCCT
CTGATGAGCAGCTCGAATGCCTCGAGACGCAAGGGACGCGTCCTCAAGCT
GGACACCCTGTTACAACTGCGATCGGAGGCCATGACATCTCCCGAGCAAC
TGAAAGTACCCAGCACACCCATGCCAACTGCATCCTCGCCCATTGCCGGA
CGCAAACCCATGCCCGAGGAGCACTGCTCGGGCACCAGTTCGGCAGATGA
GTCGATGGAGACGGCCCATGTGCCGCAGGCCAATACCAGTGCCAGTTCGA
CGGCGTCCAGCTCGGGGAACAGCTCCAATGCNNNNNNNNNNNNNNNNNNN
NNNNNNNNNNNNNNNNNNNNNNNNNNNNNNNNNNNNNNNNNNNNNNNNNN
TCCTCCATCCGGAACTCCGGCGGCGGCGGGTGCCATCTACGAGTGCAAGT
ACTGTGATATCTTCTTCAAGGACGCCGTGCTCTACACCATTCACATGGGC
TACCACAGCTGCGACGATGTGTTCAAGTGCAACATGTGCGGCGAGAAGTG
CGACGGACCCGTCGGCCTCTTCGTTCACATGGCCAGGAATGCTCACTCCT
AAGTTCCCCATCACCATCACCTTGTTATTATTATTTATCACTATTATCAT
ATAATCGTTGTCCAGAATTGTATATATTCGTAGCATAAGTTTTCCAAACA
TTATTTTGTTGTCGAAAATTGTACATAAGCCAATTAAGCCGCTAATTCTA
GACCTAAGTTTATCTAACTATCCTAACTGTATTGAACTGTAGCCACCTTT
CAATCTGTCTCCTATACACTCTTGTATTTTCGAAATCGACTAAAAACCCT
GAAAACGGTTTAAAAACTATCATAAATGCATGGAGAAACATAAGCCTAAG
TTAAATCTAATTTGTAAGTTGAGTCAAGCGAAACAACCAAACAATACCAA
CAGTCCAAAGTCAAATTAATAAAATATAGTTTATAACATATACATAATGA
GTATGTTTTCTAAAATAATTAATTAGTCTTATTTAACCTAACATATTCGT
ATATGCGCATAACACTCAGTTCTTTCTCTGATATTATTCTCTCAGTATTT
TGTTAGTTGANNNNNNNNNNNNNNNNNNNNNNNNNNNNNNNNNNNNNNNN
NNNTATTCAATATAATTTCACAAGTTTTTCGCTTTTTTTTTTTGTTGTTA
ACCTTTTGGCAATAATGACAATATTTTCGATGCAACTGAAACTGACGAAA
GAAGAAGTACAAATTTAGAGATTTTTAAAGAGTAGCTAAGATGCGCGAAA
TCTGAGCAACGGATCAAAATTAGTATTTACCCCATAAAATCTAAGTCGAG
GTCATGAAACGAATTTCGAGACTTAAGATGTGAGCCCAGTGTAATCCTTG
ATAAATCCCATTTTAAGTAAATTAAACTAGTCTAAGATATTTGCCCACGA
AATGTTTTTATGCAATAACATAATAAAGATGAAGATATTATTATTATTAT
ACCTGACTATGACTTTAGCTTTCATTATTATATATGGTGTTTTATTTAGT
GCGTTGTACTATGAACACTCATACATATCCTGGAGATTCCTTTAACTTTC
TTCAACAGAACCCCAGCATATTATAATATATCCCTTATCCAACCATATGG
CCAAGTACTGACCAATGGAACTGTCAACACGCGATCTTTAAACATGATTT
ATCGCAAGCGATCACCCTCACCAAAAAAGCAACTGAATATATTGGGAAAA
TTGTAAGTATGTATGCATCTTCTTTTCAATTGAAGAACTGCTCCATCATG
TGCTAAATACCCAAGTTATTAGATGAAAAGGAATAATATACAATACAGAA
TTTGTGTGCGGGCGCAACCCAACAAATTGGACAAGCTCCTGCTTTCTTCC
TTCATATTTCAATGCATCGAATTTTGATGGATTATTGACGTTTTGCGTGA
AAACGCACAATTCGCATTGCATATGAGAGGGGCATTATATAATAATGAAA
AACTCATGAGCACGCGCTGAAGGAGCCGGAGGAGGAGTGGCAGGAAGATG
ACGCAGCAAGGGGACTCCTTCTGCAATCCGGGATCACTTGGGATCGATCC
TTGGAATTTTTTTTGGGGTTGGCGCGCATGCGTCCAACGCACTTCAGCCA
AATGGCGCGTGGATAAGGGGAAATTCCTTCAATTTTCGGGTCTCGAGTGG
AAAGTCAGTTCTATAAAAATAGTTTTCTCCAAGCTGCATCTGATTGGTGG
TTGAAGGAATGCACTTCTCTAGATGTTAATTCCATGTAAATTTCGTTTAA
ATGCCGTTTTTCCTCATTAAATCATTCCACCAATAATTGATATTTATGGA
CGAAATTAATTTCGTTGGGAGTCAAGGGTGAGTGCGGGGCCAAGATGATG
GTTTAAGGCGTCTGATCTTATCGCAAATTAGATTTTGCATATCCCCTTAG
ATTAAAGCCTCAAGCCAGAAGGATCTGCACATCCTTGTTCATTTAAGCGA
AGTTAGGTTGGCAATTTGCCCTTTGTACCGGATAAACTCTTGGCTTGTGG
CCGCCGCAAGCGAAAGATGTTTATCGATAACGAAGGAGTCCCTGCCGCAT
TGTCCTCATTTGAGCTAACGATCCCTAGTTTCTGGTTTTGTTCCTCGGTT
CTTATCTCAGCTTGTGGCTTTGTAGCATCTCCCTTCTTCCTGCTGCCCGT
CATTGTTTGCGAATAGACAAAAAAACAAAAATGCAGAAGAGTAGGTGGAG
AGTCCTGGCCACTTTGTGTCCTGCGAGTTCTTCAAATAGTTCAATTGCCC
GGCCTGCTGACCATTTGAAAGGTGTAATTTTGGTCGTGTTAGGGTACCGG
GTCCCTTCTCCTATGTCCTGAATGCAGCTGCTCTTGCCATCCTCCTTTCC
CAGCTATTGACTCACCTTTTGACTCCCCCAACACTGATTGATCAGCAGGA
CACGCGTATGGCACACTTTCACAATACATAATTTGGGCTTTTACCACTGC
CCCAACTCAATCGGCAATTATCAAAGCTAGCTAAGTCTGGAGAATTATGT
GCACTTGGAAATAAGAACAAAACTTCCTAAGCTAGTTAGTTAGTTATTAT
ATTAAACGTTTTATAAATCATACGATTTGTTATCTTAAATATATTTTATT
AAACGATAGAATTACTTAAGTTTTGTAGTATTACAGCATACTCGTACATA
TGATGGAACTTGGATTATTTCTTTAATACTCAGCTAAAAAGGGCTGTGAT
CTAGAGTATTTCATAAATTTTCCCTCAGTGTATATACAAATAATAGTCGC
TTGGTCACATGTATGTACATATATCCCACAGGGCTAAGCAACGCCATAAA
TAGGGTATTTATGTTTAACCACCACCTTCGACTTCGCCATTTTGGGATGG
GGGATGTGATTCGGATTTGGTGTGGGTTACGGATTGAGTTTTTGGTGCCA
ACGGTGCACGATATGGTGGCCATTTTTAGCAGCTCTGCCACCAAAAATAA
CACAAAACCAAAATAGCAAATATTGAAAAAGGGGAAAGGGGTTAACAAGG
GTTTCCACTCACCCAAAAATATATAGTAATATACTCGGGGGGTAACAGGG
CGACATGTTGTGGGTGTTTGGTTGATTAGACGGCGTCCGGGGTGCCCAAT
GGCCACATGCAGGATCCGATGCGATCCCATGATTAGCAATCCACCCCGCA
AAGTCAGCATCCTTTGATGAGCTGTTGATTGCATCAGTAAAAGCCGGCGC
CCACATCCAGGGATCGAAACTCGCCGGCTACTTTTTTCCACAACTTTACG
CATTTTAATTATGAAAATCGCCAGGACTGGGCAGGAATGAGATGGGATCG
GATCAGTCGGGTACCCGGATCAAGGGACCAGGGCCAGCATCTGTGTGTGG
GTTAATTATCAGCGGCGATCCTTTCGATGTCTCAAGCGTGACGTCATGTG
CGAGCCACCTTAAGGATTTGTTGAACACCCGATAATTTATTTCAGTAAAC
AGCAATTCTCTGGAATTATGCCTAGAATGCCAGGGAGGGAAAGGGAGACC
ATCCTTTCACCTCGTCCAACAGCTGACCGGCCCGCGTTCGTCCTGCGAGA
TTGAGGTGGGTGTAGCGAATCCTTAAGTGGTCAACGCTGCTAACGAGCAC
CAAGGATGTGCTGACCATCTGAGTTTTGGCAGTCGACCAATTTATGTGTT
TGTCTGACGGTGAATTACGACAGATCTACTGAGACGCGTGGCGAGTATCT
TAAAGATACTATTATTCAATTTAAAATTAATAAATTTATAAACAAGTGAT
ACAATAAGAAAATTAGTTAAGTTAAGTTAGTTATTATATGTGCTGCTTGA
ATACAAAATATTCAGATTCTATTGCATCTGAGACCTACTGAGTACGGAAA
GTACGTTAAAAAATGATGATTTTCGTTTTATTCACATTTAAAACACCCTG
CAACCCCAACTTAAATATCCATTCAACTGCCATTATGTATGCCCACCATG
ATAGTTAATCATCCTAGTCGACAACAATTCCACTCAGCCACAAAATTCCA
ACTGCAATTCAAAGGCAAAAACCAAAACTAATTGCTTGATGAATATGCAA
AACTGTAGAAAATTAAAGCACATCTATAAGATAATAANNNNNNNNNNNNN
NNNNNNNNNNNNNNNNNTTATCCTATACACTGAATAGATACCATGAAAGA
GATCCATGAAGGACCCCACCGTTCCATAGGGAAATAAACAAAGCGGATAA
CTAAGGAAAACTCGCGACAGCAAACAGCGAAAGTAACAAAACAATTTTTA
CAGTTCGGCAAACAAAATGCGTCCATCGTGTCCACTCCGCATGTAAATGG
ATGGGTNNNNNNNNNNNNNNNNNNNNNNNNCACGAGGAGATATATATGGG
AGAAAAACTCCGACTGGGATGGAAAAAAACATCTGCCCCTGATGGCACTT
TAGTTAACGAAAAACAACAAAAGGTTAAAAATATATGCAAGCGGACTCCG
GCTACCCAATGCTCTATACCAAATACGAAATACCATCCAGAGTTTCATTT
CCACTCCCATTCCACTTCATCGATAATGTCCAGCATCCGTTATGAGGAGA
CCGAAAAAAGAAGGAAGTTGACAACAGCGTGTGCCTCACTGGCTATGAAN
NNNNNNNNNNNNNNNNNNNNNNNNNGGGGTTGCACAGATACTCTACGCGT
GTCCTAGGAGTCCTGCACCCTGCCGCCACATACCATATTTGCACTATAGA
AAGTCCAGCCGCTGGACTCGTTTGGTCAGTTTGCTACAAACAATGCCACT
TTTGGTGCGGGCCAGTCGATTGAATTCCCGATTTTGGCATCCTTTACTTT
CTGTTTGCTCTCGAAACACATCCACCAGATGCCATGGTCAAGAGAACAGT
GAAATCATAGATGCCTGGGAGAGTCCCAAATTCTGGAAGGGTAAAGTGAA
AGATTCAATCAGGGGGCAGACTCTAATTGATATTAGTTATAGCGTCTGAT
AATACTAATTATTAAATGACTGACTCAATCAAAACATACAATATATGAAG
GCTCTCTTATTCTGTATTAACTCCATAATAAGAACGGCAAAAAGAAAAAA
AGAACAAATTATATAAGATAGCTCATATGCATTCGACGTAGACCCTATAT
GCAATTTTTTATTGAAAATTTTCCCCTTGAAAGCGATGGTAATCCTCCCT
AATCGAGCCATCAAAACCAATCAAATCGTGGCCAAAAAGTCAAAGCAACG
CCTATTACACAATCCGAATAGAGGAAATTTCACGCAAAAAATGCGATTAC
CACCAATAAAAATATCACACACAAAAAAACACTCCTCAAAAACGAGCAAA
AAACAAAAAATCGAAATCCAAACTACCCGATATTGGAATACGGGGTGGGT
ACGGATAGCAAACCACCACCACCTCATAGAGGGTTGCAAAAAAAAAAAAA
GAGGAACCGAATAGAAAACTAAAATGGAAAGAACCATTTGGCAAATAGTT
TCAATGGATCGATATTCTTTTTTTTTCTTTATGGGAAGGAGGTTGAGGGA
TGAACTCGACATGTGAATAAAAAACAGGTAAGGCAAGGTTTTCCTACTAT
TCTTTTTGTAAGAGATACTTTTTTAGCAACATGTGTTTGTTTTGTGCCCT
TTGAAAAGATTTGGAATCTGGGAATCGTCTGTATTTGGTTTCGCTAAATC
GACTTATTGGTCCTTTGTGCCGAATTCGAAGTGCAAATGTCAGCTGTGGA
GAGATGGAGTGTAATGTGAGCAATTAGGAGACCCCGAGGATGATGTATCA
GTATCAGGACGAAGGACGAAGGATGGGTGAGTATCAACGGTCTACAGGTG
CTAAACGATACTCCCGATGCAAGTTGTCAGCACTTGGATGCTAGATGGGC
GGATATGGGTCTCGAGTTTCCGTTACTTGTCCACCGAGGAATCAAGTTCT
AGACAGGCCAGAGTCCTCCCTCCGCCTAGTTGGCTTGTGTCCTCGATTAA
GGACATCTGGCAATTGCATGATTCACTCTCGTTTTTCAGCTGCCCTCCCC
CCCACTTTATTTCCCCCTTTCTCCCTGCAGGTGCTCAACTGACATCCATC
AATAATTTTCGATGTGTGCGACTGCTACATATTTGGCAAAGTGAAGAGGC
AAAATTACTGCTTCGATTTGCCAAGGGTTTACTTGCATTTTTCAGCTGGT
CATTGTGGCTGACAAAAAGGATGTCGTTTTGCTTTTTGGAAAAAGAGGGG
AACTGATTTCCCTCTTACTTTTCTCTGGAAAAATTGCAATAATTTTTGCT
CTTGGCAAAAACCAAGGGAGTAACAACTGAATAAAAGGTGTTAAAATTTC
AGCATCAATGGTGAACCCTTTTCCATTATGTGGTTTTTCTTTTGGTGGTT
ACTCTGAGGGTTCCAAATGTTGCTAATTTGAACAGCTGCTTTTCAGTTAA
TAATTTCAAAGAAAAATATTATTTGGCGGAATATATAGAAATAACTAATC
AATCATTGATGTAGAAATATGTATATCCGATTGATTTCCTTAGTTAAAGC
ATCTTAGCTTCACTTGTTCAAGCCAAATTTAAATTCTTATAAATTAGTAT
TGGTATCAAGTAATTAGAATAGAAATTAAAATTGAAATAATGTAGTTTTA
GTAGCCTTCCAGAAATTTTCCACTCTCTCACTCCTTTGGTTTCAATTAAC
TTTCCCTTTGACTCGCTTCGCCATTTTGAAGTTTTCCCTGGTGACGAAAA
CTCACCCTTTTCCCAGTCTCAAACTCCATTTTATCCCTCGTGCTCAGCCG
CACACTTCATAACCATTTGTTGGTTTTATTTTTAAAAGTGTCGCACTCCA
GTCCCCAAAATCTAGCCCCTCTCATCGGCTTTCGGCGCAATTTGGAGGGC
GTAATAAAAACAAAATGAAATCAAGGCGAGTGCACCCTTTTGAAAAGTGC
CCGAAATGTTTTCATTTATTTTTGGATGCCCCCCTAGGACTATTCTCCCC
TTTTGTCTTTCGGCGGGGCCAATCACCGCGAGGGGATTAGATGCTCTTTG
GGCGTGTGGCACCACAAGATCTTTGTCATTGAACTTGAAAAAGTGCCGAG
GAGACGAGAAAACGTGATTATACCCTTTCAACGCATTTTGGGCAATCCGA
CATGAATAACCCGAATGTGTGTTTTCCGAAAATAAATAAAACATCATCCA
TCGGAACCCTTTTTTCATTGTATCTTTTTATCTCTCGCCTGTTGCATCAT
CGTTCTCATCATCGCCATGGGGTTTTACCCTCGTCAAGCATCGAGTACGA
GCTCTCAAATTAACCACCAATAAAAAGGCAACACTTCATAAAATACATAA
AAAAAAATGGGAAGGGAAAACAACTTCCGTTTTTTCATTGTTTCCCCTCC
GGATCCTCGGATGCCTCGCCTGTTGCTCCCTTTCGAATATTTTTTAGGCT
ATTCCGTAATCGAGGGGTCGTTAGGTAAACACCCTTAATTTGATTTTTAG
CGCCACTTAACAGGAGGGCACGTTTTTTTTATCCATGCGATATGCATATG
GGGTGAGTCCCTTATCGTTTTTTGGGGAGGGTAAAAAATAAGGGCAGAAC
AAAAAAGTTGACATGGTAATTGGTGTATCGGATGCTCGAAATGAAGCCAT
TATTATGTAATTGACTTAATCGGAAGTTGGATAATAAGGAGAGTTTTTGA
GGGGCGTGGTTTGCTGTGGGAAATGTGTGATTTTTTTTCAAAGGGAGTGT
TTTTTATCAGCCTTGGGATTTATTGTAGCAGTCCTTATTGAGTAATTATA
ATCTTATATATAATCTTATATATAATCTTATATATAATCTTATATATAAT
CTTATATATATTAAAGACAGTTTTTATTGCATATGAATTGTTAACTACTA
TTGCATGGTAAATGCAGATAAAATGCACACTGAAAATCAAATATAAATAA
TCTGAATGGAATACAACTTTTCTCTTTTCAGGGATCAGTAGTAAGCAATT
CCTAGATCTCTTGGCATACTTCGGCCCTCATCTGCTGCAGGCTGCATCAC
TGCACCATTGTTTGCATAATGAATTCATCACATCAAATACTGATCCTGGC
TGCGATCGCAGGACTCGTCGATTGACGAACATAGAAGAGCCCAACAATTG
AAAAGCGGCGAGCGGATGGAAATGCACAAAATTCAAATGTCATTCAAATA
GCGGCTGTCAGGACAATGGCCACGCACGCGGTCAGGATCGATCGGATCGG
TCGGGAGTAGGAGTAGCAGTCGAAGTATATACTACATATATAGAGGCGAA
AGGTGGTTGAGGTCCTGAGAAGGATATTCGAGGAGTGGGAGAAGTACGAG
GCACGCCTGCATCTCATTTAGGGACTTCGGCAAATCTTTTCACTTCTTTT
TCCCTCTTTTTAATACACTTGAAGAAAAATAGGCACGAATCTGCAAAAAT
AATAAGCTAGTAAATTATAAGTTTCTAGATATACCATTATACGAGTATAT
CTTGAACAAATGCCTTTGTATGAAGTATATCTTTTAGTTATTTAATTTCT
TAACTTGCATTTCTTTGCGTGTACGGCAATATCCTGGCACAGGATACATG
TGCGTATATTGTTATTACTTTCGAGTTTCATCCGGTTTGGCCTCAGCTGA
CTGACAGCCAGCGGCCGGCGACTACAAAAACATTCCGCATTGAGGCCTCC
AGTCAAAGGCGACGATGATGAGGACAAAATCGGACTGCCGGGTGAGGCAT
CAACTTCGCTTCCTTTCCGCCAAACCACAACAGATCGGACCGGTCCGTTC
AGGTTTCCCTGGCGATAAGCGTGACATTTTCATATTGCCAGCGATCTCAA
TCTGAGTGCTCAATCAGAATTCTAGATTTCCCAGTCAACCATGCGTCCCG
TCCATTCATCCATTCTTTTGCAGCTTTGCCATTTCTGAGGCCAATCACAC
GCCGACAGGATTAGGAGAAGTGATGTTTTTTATCTGGGCTAATTGGTCCT
TCCAAGCAGACAGCCATGAAATCAGAGTCCGATCATCCGATGGGCCAGCT
CTGATACATGTCTCTTAAGATCCATTCTTATTCGGCTTTCTTTTCCAGGG
GCGTGCAATTGGCGTTAAATTCGAGCTGACATTTAGCTTAAGGAGTCGAG
AGAAAGGACTTTCTTCTTTGAACTTGGATTATTTTTATATCCAAGCAGGA
TCTCAGTAGCCTGCATCTAATATGACTGTTTTTAAGCAACTCAAAATGAT
AACTCATGGATGGAGATTTGATTTTAGCAGCTGCTGAAAGAGTGTGCGGA
GCCCCCTTTTCTTTGGAGCATTACAAATTTCCCCGTCTGAAAAATTAACC
AAGAACTACCAGAAATTAGGGCATGACTCCATAACTCGCCAGTCGGGAGC
CAGGGCAGATGTCAAGCTGCTAAAGATCACACTAAACACAAATATCGCCC
AAGGAGCTCAACTCATTTGAATGCTCTGAAGGCTCTCGCTTCCCGGGAAA
GCAAACAAATTCCGACCCTTAAATCCCAAAGGAGCGCAGACATAAGAATA
TCATTTGATTTTGGGGGAAAGAGAAGCGAAAGGACTCCATGGGATCAACC
CGAAGTCAAATGCCGAGCGACCCGTTCGAAAAAATCTGAATGTCGCGTGT
TGGCGCGTAAGATTTGTGTTTTCCGGGACCGACGTCTCGGAAAAATCGGG
GTCACCCAAAGGGTCGGGGGTCGGGACTCAAGGCATCATAATAGGCTCAT
TTCCTTGCCTTCTCCTTGGGCTCCTGATTTTCCGAGCGTAATGGCGTAAA
CATTCAAGGGGAGCGTGCGCTACGCACGCGCAACATTGCCTCACCCTGCG
ACCGANNNNNNNNNNNNNNNNNNNNNNNNNNNNNNNNNNNNNNNNNCGAA
CCTCATCCCGATTTCAATCTGCGCGCCATTGTTCGATTTCCTTGAGGATT
TGCGCGTCTTATGATTGATTCAGTGTTTTGTAACGATTGTTGTTCCCATG
ATTTCCCCACGTCCACGATCACAATCTTGTGGCATTTTGTACGGCGCATG
ATGAATCATTGGTGCCTGCTCGTGGGTGTAACGTTTGGTTTGGAAGTCGG
GGGTCACCATCGTCTATTTGACAAATACTCAATTCATCTTTCTTCCCAAC
GGTCGGATGAATGGAAAGCGGAGAAAAGCTGAAGCGAATGAAAAAGTATC
TTTGAATGATGCATGGAAAATGGTGAATAATGCCGAATTTACCACATACA
ATTTATACACCTTTGTTAATTCGAAGAAATTAGAAGTAAAATATGTACAT
AAGCAATAAATGAAAAGTTTAACTTCTATTATATTAATTTTAAATTATTA
AAAGAAATATTTTCATATTTTCTTGGTTGCATCCATCGGGAACACATGAT
ATTGCAGCAGCAGCCGCAGCACATGACGCATGTGGCACATTTAACACCTC
CAATTCATAATGAATGAGTTAAGAGCATCAACAAACGAAGCACGAACATA
TAGGCGGCGACTACTGAACATCGTACCCGACATGGTCATGGATTAGGATT
GGAAATCTGGGTTGCCGTCGGAGGTGCTTGTTTGCCACGCCCGCATCTTC
CAGGACATGTGTTAATCAAGCGGCAGCCTCGGCAGCGCATAACTCAATTG
CAGATGGACTAATTTTGGTGTAAGTCGGGTAATAAAGAAGGGACGCGAAC
CCAACACAGCTGCCCCAAGGACTAAAAATAGTCGGCGGCAAGGTGCAGGC
TGGCTTACAATTTATGTGACAGAATTCTCATGTTTGCGCTTAATTTTTGT
TTAATTTTTATGGGCGCCAAAAGAGGAGACGTCTGCTGCTGCTGGGATGG
CCAATTTTGGCCATTTATCTTGGCCGTATTCAGTTTTAAAACAATGATGT
GGACAAAGAAGGTAACATGAGCTAAAAAACCAATAGAAGTAAGAAAATGT
GACAGGCAATCGGAAGAAGACAAACAAATGGAGAATCCAGAGAAAAGCGC
AATTGTTGCAGGATGACAATTGAATGCAATCCGGAAATGTCCTGCGTGGA
CAAGGATCGATGGCCATCGCCCAAGTGGATGTTGTTCTTTCTTTGGCCAC
TCAAAAAGTGAGTAAAAGAGAGTGCTACTCAAAACTAAGAAAATCTATAT
CTCGATGGATCCTCATACAACATAAATCCACCCCTATCTAAAAACTCAAC
TCACTTTGAGTTGAGATCGTTACAGATTGAGTGAATATCTTTTGAGATAA
GTTTCCTTTGATTTCAGAACCCCAGGAGTTTTCCGCATTCGGGTCTAACT
TGACCTCTAAGGCGACCTCAAAGATGCGAGTTGAGAGAAGCGCGCGCGTT
GCTCCTTTTGTGTCCTTTGCTCGCATCCTTCGGGTCATCTTCTGACCTTT
TCCCATTTTGGCACCCGCTTTGCCCTTTGTCCCTCGCCATCGGGATCGTT
GACAAAAGAGCTGGGGCATTGCAATAAATGTGATAAAGANNNNNNNNNNN
NNNNNNNNNNNNGTCTCTCTGTGCAATTGCTTGGACACCGTGCCATAAAT
TGCCCATAGGCGACCTTTGATCTAGCATATCGTTGTTGATCATCGACTAG
GGGTTTCCTTGGCACGAAAATGCCTTGAATGATGCCTTAATTGTGGGACA
TGCAGCTGGAACGATCGGATTCCATTGAACTGACCCTTAATTGTGGGTGT
TTAACGTATGTTTTGCGCGACTTTAGGCGCAGTCTGATACTTTTTACACA
TGTAATACCCTAATTTATTGCAGCGCTATTGAAAAAAAAGCAAGAATTAG
TATCATACTTTTACTTTCATTGCACCACTGTCATGTAAGAGAACACACAC
TGAATCCCGCGAATCGAATTACTCGTGTCAATTCAAATTATATTTTACAC
CATAAGCTTATTTCTAACTAACTTAGCCAGCTATCAGTGGATCTTAAACA
TTGCTGGTGGTTAGACCAATGAAGATCTGTGCTCAAATAATTGGAATTAT
AGTTTTAGCAAGGCTCCTTAAGGAGGTTGGTAAGTACATATGTATATCTA
CCTAAGTTTATGAAGATGGTTAAACAATTTTGTGCTCGCTGAAGATGGAA
AAGGAGAAATTTCAGACCTGGTAAGGTTCAAACTTCTAATTGCCATTTAT
AATATGTAAGGTTTTTCCAAGGAATCTCTGGCCAAGACCGATGCAATGTA
CACTGCCCTGCTGAAGGAGATAAATTCAACTTTTCACAAAAGACCGTTGC
TGGCAGAAAAAAATGCAGAGTTCGAAAAGAATTTCCAAACAGTTTTAGTT
GCTCTAAACTTAAGCATGTATGAAATAGCTACCAAAATTGATGTCTACAC
CGACTTTACAGTTTACAATCAAATCCGATTAGAACTCGAAAGGGAAATCT
TTAAGAAGCTACAAGTTGCGGAAAGACTTCAGAAGATGGAAAACCTTATG
CCAACGTGTCGCATCTTCTTTGCCAATCAGCAAGTGCAACTCATTGGCAG
TTTCAGTCAATCCAACCTCATGAAATTGGAAATATTGAATCATCCGGGTC
CAGAGTGCGAAAATGTTGAAGTGCAAAAAATTTTCATCGCGCCAACTTCA
TCGACTGCCAGGCCCGATAACTACGATACAGAGATTCTAAAAGTTTTGGC
CAAATACAGGACACGTCCGTGGGGAAAAAAGACGTATCGGGATTTCGACG
AGAAAATATGGAACCTTTTTATGGCCATAAACAGCGAAGAGCAAACATTT
AAAAAGAACGCATTAGCCGCATTCAAAAAATATGACGAAGATCGGGCCAT
TTTGGACAAAGCATTGGCACACCGAATTGCAGAATTCGAGAAACAAATTC
CGCATGAGACAAATCCGTGCAGGGTCGATCTAATTCGCTTGAAAAAAGAA
CTGGGACGCGCAATGTTTGAAACTACGCAGAAAAAGCACAACAGTTTGGT
CGCTACGAACTATGTAAAGACTTGTCTCAATAATCAAATAAAATTGTTCT
TGGCAATGAATGATTTAACATTGTAAACTTCAGATTGGTTTTATTTTACT
TTGCAATAATATTTAAGCATTAGAAAGCNNNNNNNNNNNNNNNNNNNNNN
NNCCGCACTTGAATAAGTGCGAGTTTCCATTATTGAATAAAGTTTAAAAT
GTATCCTTTCTAGCCAATAGCTCTTTCACTGCTTATTTAGATAATTTTTA
CATACTACTGTTTTATATTTAAAGACTAATTTATGTTTGCCTGCCTTGAC
TGACAGACATTTGTTTTCTTATTCGAGCTTGAGCCTCAGGTGGCCAGTTT
TTTAATTCTTCCTTGCCACAAGGCAAGCAAAAAGAGGCTGTATAGTAGAA
ACTGCAGCCAGGATCCTTGCACACCGTCTTGGAGCAGATGGAGCACTTAG
TCCCCATTGCGATATAGTATTCCGGCTTTGACTGCCAACGAGGTGGAGGT
GGTTGGAAAGGATCTCGCATCACGTAGTTGTCCTCTGGGTATATGACTCC
TAGAGCAAAGGGCGGTTTCCGTCCAAAATAATGGACCATCTCGTGCATTT
CACAGCCAGAACAATTGAATTCGATGCGTGCTACTCGTTCATCCTCTTCC
TCGGGATCAATGGGCTTTTTAAGCTCCTCGGGAAGCTGTAACCGTTCAAT
TTCCTCTGCCTCATTCTCCAGGACGAGGTCGTCATCGGGATCCATGTCTG
AGATTTTCTAAAAGACCAATAGAAAAACACAGACTGTGCAACTTATACGA
GGACTATATACATTTACTACACTTATAACAATAGTATGATAACAATATTT
GGTCAAATCAGTTCGTAAGTCACTCAGCGAAAGCCATGCGACGCTTTCCA
GGCAAATCCTCCGGCCACCATTCTGGACGTTCAACATAACAGCGCTCGCC
ATCGATCATCAACTCAGGACGGCCGTTGAGAACCTTCTCGATGCGCAGCA
GTGCAATACCATGCTTGTGCGCAAAGCCAAAGACGCGTCCAAGTTTCGCT
CCAGCCAAAGAAGTTACGTCCTGGCTGGAACCCACATCAATTGGGGCCGT
CAACCGGATGGGCATGTATCGCTTGCGGATCACGCCCGAATGATGGACGC
GGGCAGTTAGCTCCTGGCCCACATAGCAGCCCTTGTGGAAGCTCACGCCA
TGCAGGTAATCCGCATTCGCTTCGAGGGGAAAACATTTGCCCGGTGTCAG
TTCCGAGCAGCCCTCGCCCACTCCTTGCTTGTAGCGCAGCAGTTGATAAC
TATTGTCGGAGGAGGCTGCTGTGGCGGTACCGAAGTCAGCAAAACATTTG
GACAGCTTGGACCAGTCCATGTCGGTGGGGGCCAGGATGCGAGTGCCAAG
GACATGCAGCCTCGGGTCGGGAGACACAAATAAGTCTGGATGTGGATTGG
GTACAGCCTCCGAAGCGTCCTTGAGGTTAAACATAACCCAAGGGGTATAC
TCGTCGTCTACACTGTCGACCTCAATGCGCCTGCGAACGCGGTAGGTGCG
AAGATGGCGTCGGAAGTCCGAGGAAGCCTCCCGATCGCACTCAACAAGGA
TGGTTTCCGGGTTGTTGGTGCGGTACAAGATGGTGTCGTACAGCAGCCTG
CCCGCCTTGTTGAGAAAATGGGCGTACATTGAGGCAGGACCCCCCGGCGA
CTGAATCCGGGCCACATCGTTGGTCGCAAGACCCTGCAGGAATGGCACCA
CCTCGGCCCCGTGGACACGGATGAGTTCTCGATTTCCCAGCGGCTCCAAC
GTGAAATTGCGCTGATTTGGGCCCACCGGACGGGCGTATGGAATCCTCAT
CTCGTGGAGATTACGTATGTGATGGCGCACGGCGCGCAGAAACCACGGAT
TCGAACATCTATTCATGCTGCAAAATGGAGGCATCTGTTGCCTGCAATTG
GTACTGGAAATGCCAACGGAAATCGCTCTTACCTTGTGCTGGAAATTTGA
TTAAACTTATTCGATATATCTAGCAGCAGAAACTTAAATTTGGTACTCAA
AACAAAGTCGAGCAAGGAACTGATTTTTTGGCACCCGGTTCATAACATTT
GGAATTGACAGTTCGTTTGGAGATGAGCGATTGGACTTCTTTTTTACGTG
ACACGAATTGTGGTGGAATAGTTAAATATCACTGAATATCTTACACTTGC
ATATGCAATAAAATTCGTGTGAAATATGTCTGTATACTTACAATTTTATT
TTCTCTAAGAATGTAAAAAGTACTGTAAATTTAAATGAATATATTTTACG
GTATATTTTTAATGGCACTTGCCGATTGTTTCTAGCCGCGAAATTCTCTC
ACGCTCCCATCGCCAATCAGCTGTTTCTTATCGTGACACCACATCATCTT
GTTTTCTTTGGCTTATTTTAGCACTTTATACGGGGAAAATCGGTATTTCT
TGGCGCTGAGGGCGCAGCCACTCTGCTGAAAACACAAGAAATTTGTTTTA
AACAAAACAAAATGACTCAATATAGCCACGTTAAGTATACACAATCGCCG
ACGCCGTCGGTGGTTTCCGGCTACTCGAGTGCCTCGCGTCTCCATTCGCC
ATTACCGCCACCCGCCAACCACCGGAGGGACTGCCTCTCGGCGACCACCA
AGAGCTACAAATACCTGCGACGTCTGCTCAAGTTCAATCAAATGGACTTC
GAGTTTGCCCTGTGGCAGATGCTCTACCTCTTTGTGGCGCCCCAAAAGGT
GTACCGGAACTTCAACTACCGGAAACAGACCAAGTCACAGTTCGCCCGCG
ACGATCCGGCCTTTCTGGTCCTCCTGGTCGTCTGCCTATGTGGTGAGTTC
TAATGCCCAAGCATTCACACTCCAAAAGGGAGGAGGGAGATCCCATCTGC
ATCTGTTGTCATCTTGTACCATATCTACAGTTGGGCACTAATAACTTCTC
TTCTGCTTATATCTAGTTAAAAGCTTAAAGTTAACGAATTTCATCAGTGT
CCAATAAGATTACTATTGTACTCCAGCCTTATATAGAAACAACCTGTTAG
AACTAATCAAAAAAAGGCCGTCTAATAATGTATGTATCTTTCAACAGTCA
CCTCCCTGGGCTTTGCGTATGTGCTGGGACTGTCTTTCTGGCAGAGCATC
TCGTTCATATTCTATGTGGTATTCGTGGACTGTATTTTCGTGGGCATCAT
AATAGCCTCGTTCTTCTGGGCGGTGACGAATCGGTATCTGCGCACAAATA
GCCTGGAGCCGGATATCGAGTGGGGCTATGCCTTCGATGTCCATCTAAAT
GCCTTCTTTCCGCCACTGATGCTGCTGCACTTCATCCAGCTGTTCTTCTA
CAACTGGCTGATCAGCCAAACGTGGTTCATCTCGCGATTTCTGGGCAACA
CCTTTTGGTTGATGGGCATGGGCTATTATGTGTACATCACATTTCTGGGA
TACAATTGTAAGTTATTAAATGCATCATCAAGTTCTCGAATTAAAAAGCT
TTCCTCCTGCAGGCATTCCCCATCTGAAAAACACCCGCATCATTCTCATC
GCCCTGCCCATCATCTTTCTACTGTTTCTGGTCGTCACAATTATTGGTTG
GAACGCAACGATATCCTTTGTCAATTTCTACAAGTATCGCGTATATTAGT
AATGCAATGTGCGTTGTAAATTATTCTGCGTTTAGTTGCTAAGCCACTAT
ACTACAATTATGACTAATAAACTAATTAATTTAGCGTTATCCAAACCATA
TTATTGCAGCCTCAGTCATTTTTTCGATGATAAAACCATCTTTATAAAGT
AAAATCGTGGAAAACTATAAAACAACATTTTTTCGATATTTTTATTCTAA
AAAATGAACAACAAATGCAATTACGCCAGCTGCTTGGGCTTAATGAAAGT
GCGCTTGCGCTTGTTGCGTTTTCGCTGCAGCTCCAGGGCGTGCAGTTCCG
TGTGCACCTCGGCGAAGATCTCCGTCTGCTCCTCCTCGGGAATCGAGCTG
CGGTAGTCCTTCATCATGTCGTACTTCTCCCATGGTTTCTGCACCTTGGC
CGCCGACAGGCGATGCTTGTCTTTTAGATACTCATCGATGTTGGCCACAC
CACGCAGATTCTGTCGTTCCCAGCGCTCCAGCCATGGACGCGGACGGAGC
ACCACCTTAATGTCGTTCACCGGCACCGGAGCACCCTCCTCGAGCGGCTC
GGCCTCCATGTTCTCATCAAAAGTACTGTACTCCGGAAGAGCGTCCCGCA
GGTAGAAAAGACTGTCATCCAGTCGCTTCTCTAGCCGCAACACCTCGATC
TTTAGGATGGTAGGATCATACAGCTCGTAGACCACCTCCATTCCCTGGTG
ATCAATCACGTTGCGAAGAATGAAACGGGCGCGCAGTCCACAGCGATCCC
TATTGATACAGATACCCACAAATCGACTGGTTTTGCCAGCGGCATGGGGA
TCCGAACTTGTCACCGCAAGCACAGATCCAACGTAGAACTCGGGCAGGTC
GATCTGTTTGCGGCGATCCAGCATGTCCAGTCGCTCCAGCTTCTCGCGCA
CGAGGTTGCGCCACTCCACCTTCGGATCGGGCAGGAATTCTGGGTAAACA
AACCGATAATTGGCCGGAATGATTGTCTTCCGGTTCACCGGTGAAGTCGG
CGTGGTTGGCGGAGCCTCTTTCTTCTGTTCCTCCTGATTTTCAATTACAT
GTTCCGCAGTTTTGGTGGAGAAGGTCACTGAAAATACGTTTCCTGAATGT
GTGGCACAAGATAAAACGTCTCTCCTTACCAATCCGCTTGTAGACACACT
GCTGTGTCAACCTATTCAGCATAACTCTTGTGCTTAAGTTCATTTTGAAT
AGTTTTCGGGATCGGCTGAAACAAATTGATGTTTAGATAATCATGCCGCA
CTATAATCAGCTGGCAGCACCGATAGCTACAGCAGAGTTATCGATAACCC
TTTATAATTGGAAGGGTACTGCCAACTTGTTAGTTTTAAGCTCCGATTTT
TTTTAGAAAAATATTAAAAATTTGTAAATTAAAAAAGTATGCAGTATGCT
TAAATTTAAAAAATTTATAATTTTATTCATTTTCTCATCTTATCTTTATT
TCAGTATCTATGTCAAATCAACATCAAGCGCATAGCAAATCCAGAGATAA
ACCAAAGCAAAACCACAGCAAACTAAAAACAAACCAAAGCAAGTCTAAAG
CAAACCAAAGGCAAACGCAATGAAATCGTCCAGCCATTTTAAAGGCATGC
TNNNNNNNNNNNNNNNNNNNNNNNNNNNNNNNNNNNNNNNNNNNNNNNNN
NNNNNNNNNNTCGGCTTAACTATTTTTATTAAAGATATTTTATTTCCATG
ATGTAAGGTTCAAATCAATGAAGCAATTAACAATCTTAGAGGGAATGGTA
ATATTGGAAGTAAGTAGTAACTGGGGGAATTCCTGTAGGCGGTAAATGAA
TGTAGCCAGATCACGACTGGTCCCCTAATCCTTGAGGATCTCGTTAACGG
CGTTGACGACGTGACGTGCGGAGATGCCGAACATATCGATGAGTACCGAC
GGAGGACCCGAACGTGGCACGGTGGGCACGTACAAGTGCTTGACAACGAA
GTTGCGCTCGCCAGCCAGGGCACTCAGCACAGCTTCACCCAGGCCTCCTT
GCCTATAAGAAATTAAGTAAATTTCAAGTTAGCAAAGGAGGCAAATAAAA
AGACTACAAAGAACACTTACTGGTAGTGATCCTCCACGACGACTACGCGT
CCTCCGCACTGCTTGCCGTGCTCGATGATCAGCTCGGCGTCCAATGGCTT
CACGGTGAACGGATCGATCACACGGACGGTGATGCAGTTCTTCTCCAGCT
GATCGGCGGCAGCCAGGCACTCGTACAAAGTGATTCCAGCTCCGATCAGA
AGCACCTCGTCGGAGCTCTTTTGGCGCACCACCTTGCCGCGGCCAATGGT
GAAGGGTTCCTCGTTGTCGTAGATCACACAGGTGTTGGGACGGGACGTAC
GGATGAAGCAGACACCCTTGGTGTTGGCGGCCAGTTCGACGGCACGCTCC
GTGCTCACTGCATCGGAGGGATAGAAGATGGTGCTGCCCGGAATGGTGCG
GAACATGGCAATGTCCTCCAGACCCATCTGCGAAGGACCATCCTCACCGA
TACTGCAGCCGCAGTGGGAGCCCACAAAGTTAACGTTCGTCTGCGAGATG
GCGCCCATACGGATCTGATCGAAGGCACGGGTGAAGAAGGTGGCAAAGGT
GGACACAAAGGCCACAGTGCGGCGACGGCAGGCGGCTCCAACGGCCACTC
CCACAAGATTCTGCTCAGCGATGAAGCACTCAATGTAGCGCTGCGGGTCG
AGGTTCTTCAGCTTGTCGGAGAAAGTTGAGTTCTTGGTGTCTCCGTCTAG
GGCAACAACACGCAGGTTGTTCTGGCCAATCTTGGCCAGAGCTGTTCCAT
AGGCCAAACGGGTGGCAATGGAATCACCCAGCTTGTAGGCGGGTGGCGAG
CTCAACTTAATGTTGTTGATGTCCACGTCGGGAGCAGCACCAGTCTTGGG
CACCGGCTTAGGGGTCAGCTTGACGTTCTTGTTGACAATCAGTCCCTCCA
GATGCTTCACCACTTCGGCGGCCTTGTCGCCCAGTGGCTTGCCGTGCCAG
TTGTCCAAATCCTCGATGTTGGGGAAGTCCCTGCCCTTGAACGTCTTTGC
AATGATGGCGGTGGGCTTGTTCTTGGTGATTGCAGCACAATGGAAAGCCT
TGCTCAATTCCTCGACATCATGACCATCGACAACGACGGCATTAAAGCCG
AAGGCCTCCAGACGATCACGGTAAACATCCAGCTTATGCTGCAGGGAGGT
GGCCTCCGACTGGCCCAAGCGGTTCACATCAAAGATCACGCAAAGGTTGT
CCAGTTTATAGTGGCCGGCAAAGTGCAGCGACTCCCAGATGGAACCCTCG
GCGGACTCACCATCACCCACCACCACGTAGGTGCGGTAGTCGGCCTTGTC
GAAGTTCTTGCCCACATAGGCCATGCCAGCGCCGACGGCGACACCCTGTC
CCAGGGATCCAGTGCCCACATCGATGAAGTTCAGACGAGGCGTCGGGTGA
CCCTCCAGATCGCTGTCGATCTTGCGCAGGTTGTTCAGATCCGCGATGGG
GAAGAGACCAGCCTCAGCCCAGGCGGCATACAGAATGGGAGCAGCGTGTC
CTTTGGACAGGATGAAGCGATCGCTGGAGGGATCGCGTGGGTGCTTCAGG
TTCAGGCGCAGCTGCTGGAAGAACAGCACGGACATGATCTCAGCGATCGA
GGCACATGATGTGGGATGGCTATAAAGAGGGAAAAGTAGGCAAAATATTA
GATTGTGACAAGGCATTTCGTTTGCATGTAGTTCTAGGTTAAGGTAAGTG
CCTAATGAATTATAGAAGTCGACCTCACGGTGGGTAAGTGAAGGCCGATC
AACAAAGGAAAAGTGGAACTGAACACTGTGCATACTTGTTAAAAACGTTG
TTTAATAAAAGAAATCCATTTGTCTATTGAAGCTTTTATTTAAACCCCCC
CCCCCCCCTCTGTTCATATTTCAAATGAAGATTTCTCGAGTATCCAATTG
CAATGTACATATAAATAAGATAAGATCCATTCTTGGAATTCAATGTTCCC
ATGCGATCGTGTTCCAAAAAAAATTGCTTTGAATCGCAGATCTGGCACAA
CTCCAACCGCAAAGAAAACACGCAACCCCAGACAAAATGGGGGGCTCGTC
TTACCCCAGACATATAAATAAACTATAACGAGTACATGCATATGTATTTA
TTGGCGTTATATGGTGTGATATGTGTGTTTGTCGCGACGTGAGTCCATCG
CAATTCCTCACCGGTTTCTGGGACCTTGAACTTTTCTGATCACCAAAAAA
CCTAAATAATAGCCTTAAAAACCAAATTCTTGGCTTCCACGATTGTGTTG
CATGGCGATCTTTGTGAACGCACGTGCTTCTAGATAGTTCCGAAGTGCGT
CCCCGTTTCCTGCAGCCATATCAAGAACTATTGAAGGTGATACGGAGTGT
