# Supplementary material for: SMCis: An Effective Algorithm for Discovery of Cis-Regulatory Modules
Source: PLoS One. 2016 Sep 16;11(9):e0162968. doi: 10.1371/journal.pone.0162968 (PMC5026350; doi:10.1371/journal.pone.0162968)
Supplement: S1 Datasets — (ZIP) [file pone.0162968.s001.zip › dataset/Drosophila/Masked/dmel_kni.fa.masked]

>3L:20665430,20705429 (reverse complemented)
NNNNNNNNNNNNNNNNNNNNNNNNNNNNNNNNNNNNNNNNNNNNNNNNNN
NNNNNNNNNNNNNNNNNNNNNNNNNNNNNNNNNNNNNNNNNNNNNNNNNN
NNNNNNNNNNNNNNNNNNNNNNNNNNNNNNNNNNNNNNNNNNNNNNNNNN
NNNNNNNNNNNNNNNNNNNNNNNNNNNNNNNNNNNNNNNNNNNTTAACCC
ATTTATTGGATGGTTNNNNNNNNNNNNNNNNNNNNNNNNNNNNNNNNNNN
NNNNNNNNNNNNNNNNNNNNNNNNNNNNNNNNNNNNNNNNNNNNNNNNNN
NNNNNNNNNNNNNNNNNNNCTTTTTGGTATTAAAATCAAGTAGTGTGTAG
TGTATTTAATGCACATAAATTGCAAAACATACTCAATTAAATNNNNNNNN
NNNNNNNNNNNNNNNNNNNNNNNNNNNNNNNNNNNNNNNNNNNNNNNNNN
NNNNNNNNNNNNNNNNNNNNNNNNNNNNNNNNNNNNNNNNNNNNNNNNTT
NNNNNNNNNNNNNNNNNNNNNNNNNNNNNNNNNNNNNNNNNNNNGCATAT
GAAACAAAGAAACCAAATCTTATAAATTTCAGGATAAACTCTTATATTTT
ACATTTATTTTACTCGGAGGGTATAGTTACATAATGGGTAATAGCTAACT
ATTGTTTTATCCGTAAAGTATGCACCTGTTAAGAGTGTGTAAAAAACGTG
TAAGTTATACATGTAGAATTCAGTAGGTTCAACTGCCAAGCGCTAGGTGT
CGCACCAACTCCTCCAAAATGTTGATAAATTTATATTATTTTTTACTTGC
CTGCCGTAGCTTTTTAAACAATTTCATGGTAGGATTTTGATTTGCTGCAT
ATGAGACGTATTTTGGAAATGGGCAACTTATAATTAAGTAAGTACCTGGA
AACCACTTAATCACCTGTCCTGCTTCTAGGCCTTAGTAACTATCTATCTA
TCTGGCGAATAAAGCACCGTTCTAAAACCCCAATTCCAATTCCATTTCCA
AGCCGCTTTGGCCCAAAATTCGACCATCGACAGCAGTCGAGTGGGGTCAG
TTCTTCATCTTGAAAAGATCAAAGATACACTTTGGCGCTTAAGTGTTTTC
CCGCCACTCCGTAGCCTCATCGCCAGCTATCAAGTGAAGGAGTTCGAGAT
ATTTGTTTCGCTTTTCGAATTGAGTTGTTATATTTTCTGTGGCTCCGTGC
ACTCGAGTTCGTTAGGCACCTTAGTGGAGCAAACAAAAGCAATTAGACGG
CGTCATCTGACAGCCTCAATGGAATAGTTTTCGGGGCGAATACCGGAGGA
ATGCCGCAGCGTTTATCGATCGATCGCCCTCTGATGGGATGTCCAACTGC
CAATGAGACCGGGCCGAATAAAAAAATAAGTGAAATACAAATGGGACGAG
GGGGGGCCACTGTATCCAGGGCGCAGAACAAAAGAGCTCCAGTGCGGAGG
AGTGAGGTGTTAAAAATTCTACTCTTTATGCTCCTATTATGATTTGACTC
GCTGCTGCTTGTGGACTTTGATGGACGTTTGCGATATGAGAAGTATCTGA
TGGTGCACTTAAAAAAATGTATTACTTTTGGCTTGTTTTGCGGTAAGTAA
ATATAATAATTAATAAGTTTTTTTCTGCGATAGACTGCTAACAAATTTCA
TAATGTTGTTGTTAAAGTACTTTTGTAGAGAGATCGAATGAAATGCAAAA
AATCCTAGATTAAAGCCGCATTTCTTCGAGTATATATGTGCGTGGAGTTT
TTTAAATCTTTTCAGCTTTTGTCTCACTTGTTTGACAACCGATGCGTACA
AATCAAAGCAGGAATCCAGAGTCAGAGGCCCCAAGCCCCCGGCTCGTCTG
TTGTTTGATTAATAGCCGCACAATTGATATGTTAAGTGGTAAATTACGCC
ATTGGCACGCAAATGTATCTTCAAGATACATTTATGCGTTTGTGTGTAGA
CAAAATAGAAAAACACAAAAAAACGAGCAAATTGTTGTTTGTTTAAGGCG
CCGCTTTGAATGGAGATAAAAATCTCGGAGCTGCGCTATCGAGGCTCTGG
AAAGGCGGAGCCTAAAGTGCGTAAAGTGATTTAATTTTGAATGAACGGCG
GAGAAAGTCCATCAAACACTCACACTCACTCGTTGGCCGGCATACAATTA
TTCAATTATTTGGTTGACTTTTCCGTTGTTTTGTCCAGCGGATGAAAAGC
TTGGTATTTTACAAGGTTCGTTGGCTTAAATTAAAACCCATTAGTCTACT
TTTAACACGCATTCAGGGAATCTATGTTTGTTGTTGTTTTTATGGTAACG
TTTATATGCTTAAATAAATGGAAATACAAAACCGAATCGAGGCGAAACAG
AAAATCCATTAAAGCCTTTTTGTATATTAGAAAAACGAAACAATGGGGAG
GGAGTTCGATTGATGTCATTAAATTTTTGCCACGCCATAAAATTCATTGA
TTTTTTTTTTGTTTTATTGAAAAGCTGCCATGTAGAAGTGTTATAAAAAT
CATTTAAAAGCCGAGATGGCCGTAGATTTGATGATTTTTTGTGGTCTCTG
TTTTGTTTTTACTGCACGAAGCCTTTGCTTATGCTCAACTAAAATGATTT
AATTTCGAAACGTGCCTTGCAAACTTTATGATCAATTTTCGCTTTAAATA
TAGATTGAATGCCTCGTTGAAGTATTTAAATGTGTCTCTGGATTATTTAT
TTATTCTGTTCTTTGTTTTTCCTTCGTTTCGAATATCATGTGACGAAGTT
GCTTTATCGGAATGCAAAAGTAAAGGAGGGAGCAGCTTTTTGATGATCGG
CAATGGATTGAATTATTGTAAGTTTTATGGATTTGATTTACGATGTTTTA
ATAGAACAGTGATTTACGACGGTAACATTTTTCGATGAAATTCATTTGAT
TTAATGCGAACGTTCGCCTTACCATTATGTATTTGGGGCTAATCCTTAAA
TATTTTTAAATTCATTTTTCGACTACTAATGCTACTAAAATTAAACATAC
GTGAATAGGCGGACATTTGATTGAAGTATATTTGTGGAATTTTGTAGTTC
CATTTACCTTTGTTTTTATGTTGCTACCAATCCGATTTTGGAATCTTTTT
CCCTAATAAAATTATGAAAACAATCATGAAAACAATTGTTTTTATGTTGC
TACCAGTCCGATTTTGGAATCTTTTCCCTAATAAAATTATGAAAACAATC
AATATTATTGGCCATTAAAACTCCATCTTCTGCTCCTGTGAATATCAATC
CTCTCTTGCCAATTTGCACGATTCAAAGCTGATGGAGTTGACTTCATTTC
CATTTCTATTGAGGCATTGATCTCTCGCGCGCTTGTCTGCCCCATAAATA
AACTGTGGCAAATTCTCTAAGCCAACTCGCTGAAGGCCCATAAATTATAA
GGCCCAGAGCCACAACAACTGAGTTGGCCAGTGTGGTTGTTGTGTCATTT
TCCCGGCGCGCTTAATAAACTACACACACTTTATGCGATCTGCGGTTCCT
GTTGTTGTGGCCTGCCGATTGCTGTTATATGATTTCATATATCATCGGAG
CCACCGAGGACCCTCCTCCTCCAACTTTACTCATTTTGTACTTTTTTGCA
GAGTTCACTGTGTTCAGAATGCGCAGGCGTGCGGCATTTAGTTCAGCCTG
TCGACTCTCGATTGTCCCTCCTTTTGGCCCCGATTGCCCAGTTTCCTCTT
TGGTTTGCTTGTATATATGTACACACATTTATATCTACTTTTTGTTTGAT
AACATTTTATTGTCCGCTTTATAAATTATTGGCGTTTGCCGGGACTCGAG
TTGGCATCGGAATCGGGGCAAAAAGTATCCTTTTACGTTGTGCGTTTTTA
GAATGCAACATGTGTCCAAAATTTGTGCAGCATACAAATAAAAACTGTGG
AAAAATAACTATGTTGAATAAGTGATGATACCCTGACAACGCAAATTAAT
ATTTTCTAAAACGAAGATAAATAGAATAATCAAATCTTTGATCATTGAAA
CCCTTAGCACCCTTAACAGTAAATGAGCACGTTATAAAACTAACTTTCCA
GGGTATCCAACTGCTTAAATAGTATCCTCCTGAGATGCGACTTGATTTCA
TAAGTTGTCTTAGTTTTTGCCCAGCTCTGTTCAGCTTGCGCTTGTTTTGG
CCTTTTAGAGCGCTTTGGCCCTAAAACAGACAATTGAGTGTAGTGTGAAA
GTTGCTTTAAATACTCTCGGTATCGGTATCGAGGCGTTTCAATGCCCGAA
GGCGCTGGTGGCGACGACTGGTGATGGAATGGGAGGATCTCGAGATGGGG
CTGCTGCCACCAAATCAAACCATTTATGTCTGGCTCATGCGACACATTTA
TCATCGTCAAGTAACGAAACCCACCTGCACCTGTCTGCTGCTAAGAGAAC
CAGATTGGGGTCCATTGGGTGGGGAATCTTTTGGTTTAGTGGGGAGGGGA
GAGAGATCTTTAATTACACATTGTAGCTGGCACGCCCGCTGGGCTGAATG
GGGTTCCACTTCTCAAAGTCATCTAACTGGAGCCCAGCAATAATAATGAG
CTGCAGGTATCCTACACTGCCAGCAACTAAATAACACTCATATTGAGAAC
AATGAGAAATCTGTCCGGAATCTGTGGCATCCCATTATGGCCCCGATATG
TACTGTACATATAGGGCTGGCTGAGGAGCGATGCGCATCGATCAATCGAA
ATGATATAATTATGGCCAGGTCTGAAGGGCGGCTCTGTGTAAATTGATAT
CAACAAATTACGCGAAAATATTTCAAAAATATTAACGAATGCGAATGATA
TAATGATGAGGCGATGGATGTCAGAAGCACTACAAAAAAATATTTAAAAT
ATATTTAGCTGTTTTAGGAAAACTGTTATTATAAGGTAAGCCTGCTCTTA
TCATAATTTCATAATTTCCAGATTTTTATAATTTTCCTTTACTTATCTGT
AATTCCCGGTTAACTTAACCCAGATAGCATAAATGTGCAATAATCCCTTC
AACTATTTCTTTCAGTGCACCAGCTCCACCCTAATTATGCCCAATTTAAA
AAGGGTTAATTAAGGCACAAAACGCATTTCGTGTCCTGTGTCCGCCAATG
GAGAGCGTTATTAATATGCGACATTTTTGATATCTTTTTGCGGCTGCCCG
GGAAGAGGAAGACCGATGCTGTAGAATATGTATGTATATATGTACATATA
AACACACTCGGCGATCAGAGCGACCAATAATTACATACAGCATTTGTCAT
AACACCAGATATGGACATCCGATGCTGTTGCGCCGGGCGCGAAACCTTCG
AGCCCCGCTAAAAGGCAAAGGCCAGCAGACAAAGGACGCTTTTGAGCCTG
GCCAAGATGGGAACTATGCGACAAATGTAAGAGGGGGTAAAAAATACAAA
TCAAAATTGGTAAAAAATGATATAAAGAGGCAGCAGAAGGAAAATTGTAA
ATATCATCATTGGTCGCAGCCAGCGATCGCTGGGCATTTTATAAGTATAA
ATAAAACAAAATCATAAATGCTGCACTCAACGATCGTGGAATGGATGGAT
CCGATCCTGGGTGCTATATAATAATTACAGTCNNNNNNNNNNNNNNNNNN
NNNNNNNNNNNNNNNNNNNNNNNNNNNNNNNNNNNNNNNNNNNNNNNNNN
GAGCATTGTGTCATATTTAATACAGAAATTTTAATTAAACATAATTTGTA
AGGAGTGCACGTTGATGCATTCTGCCCGGGACACACTGGCCAACTGAGAT
GGCTCGCAACGATAGCCCGACTTGGCATCGGAATAGAGTAATTCATGGCA
TCTTATGGTTAGGCCAGAACTTGTCTATCATCCGCTGGAATTTCACTTTG
ATCTTATCGGAACGTGTGAGCAGTGGGTTCTGTGGGTCCAGATAGGTGAC
AAATGGATGGGTTGATTGCTCTATTTCGAATTACCATTATTTGTCATATT
ATTTTAATAAATATATATTTCATATATCATATCTATTAAATATATCATAT
TTAAATATGAATCAGCTGGAGATTAAGGAGTTTTAGGCCCAGAACAACAT
ACTTGAACTTTGGTCCATTATTGGGCTTACCTTCTGTTGGGCTACCACAG
CCGTGAATATGTTAGACAATGCCGTTGCAACCCAAATTCAATTCCAAATC
GATGCTCGGTGATTATTCAAATGATTTAACTAGTTCACCGCATTTGACCC
TCAGTGGGCAGCTCTCAAGTTCGCTGGGGCCCAGCCCCGAAAATCCGAAA
TGCGAACTCTAGCTTCCTAAGGTTGCAGAGCCTCCAAATGTGCTCCCCGA
AATCGGAGGAGTCGAGCTGATGGCCCCGGGCCATTTGACTGACTGACTTC
GACTGCATTACATTTGCAAGACAACAATGGGCATTTTTATACGTTTTTTC
GGCGGTGCATTCGGCGGCGTTGGGCGTTTTTATTTTTACAGATATTGTTT
ACAATTTCACAAGTCCAGTCCACAAAGGCTGTGCCCTCTTATTGTTGGAG
CTGTGGCAAACATGCTGATACTGATGCCGGNNNNNNNNNNNNNNNNNNNN
NNNNNNNNNNNNNNNNNNNNNCTCCAATCATCATTTCGTAGATATTCGCT
TGGTGATATATTTTGGGTGAGCGCTTCCGGCAAATCGGAGCCAGTGAAAG
GTCAAGATGTGGCCAAGAAAAGCAGCCGGAGCAAGCGGAAAACTGCTGCC
CAGGGAGCTGTATCCCACATTGGAGTGGGATTGCGAGCGAAGGTACAGTC
GTTACCATTTGAAATACACTCGAGAACAGAAACCAAATAGATTCAAAATT
CTAGTTGGATTCTAATGGGAAAAGAGGAGACATTGGGGAAAATAATTATT
GCCCAGGAAGCTGGGAATCAGGATTGGACATAGAAAGTGTTCATGGAAGA
TGCAAGTTTTTCAATGTATTTTCAATGTATTTTCAATTTTAAAAAATACT
CTATATTAATACGTTTGTTAAAAATACTCTATATTAATGCGTTTGATTTT
ATGTGAATGTTTATATTTACTTTTCTAGTAAATCTTTTTGCCCTCAAAGT
ATTCAAAGTAAGCCAACGCTGCTTTTAGATGGCGAAAACGTTGTGGGAAG
TCTCCACTGTACATCGAAGTAAACAAATCAAAGTGAGCCAATGTTGGCCA
ATGGAAGAGCCTTCTTCTTCCTCGCGTTCGATTTGCGGTATGTGCTCAAT
TTTCCATAACATATTTGATCGCAGCGATCTTTGCAATCGCCTCTGACTTT
CCACTTTTCCCTTTGTTCGCTGCTTTTGTTCGTGTGTGAGAAAAACTTAT
CGAATCGTGGCTATCGTNNNNNNNNNNNNNNNNNNNNNNNNNNNNNNNNN
NNNNNNNNNNNNNNNNNNNNNNNNNNNNNNNNNNNNNNAAATTAAAGCCA
GGTGACCACGAGGCCAACGAGCTGACAAACCTTTCGGTTCGGAATGCCTT
CACACACGAAGATGATCTCGCTGCTGGCTGGCGGATATTACATATACGTT
AGTATATAGTATTTGACAGCCTCCAGATAAACCACATTCGAGATCATTAA
TTGCCGATCTTTTCGCTCCAAAAACTGCCCGAAAGTAGGATTCAGCTCGC
GCNNNNNNNNNNNNNNNNNNNNNNNNNNNNNNNNNNNNNNNNAAAGCGCT
CGGGCGCAGATCATTCAACTCCCACAGACACCCACACCCACACGGCGTGG
CACAAATGGCAAAATCCAGCAGACATCAAACAATGATCACGAGTGGTGCT
CTGCTGTTTTTGCTTTTGCTTTTTTTTATTATTTTTGCCCTGGTGGTGCG
GGTGCGGTTTGCTTTGCCTTTGAGTTTTCGGCCTGGGTTTGAGTTTGACT
TTGCTTTTGGGCCAGATTGATGCTGGCCGGCTGGCTGATGATAGCCTGTG
ACTATGACTCGCCTTGGCCTGGCTTTGAATTGTTACACTAAGAAGAAGTG
TAAGAAAATCAATGGAAAAATAAATAATTTATGCATTTTACAATTTAAAC
AAAAACATGGACTAACGGTCCAAGCTTTTATTTAAATAAAATGTTTTGGC
TCTAAAGAGACCTAATATATTGTTCGATGCGCGTTATTAAATGTGGGGCA
TGTATTGATAAGAAATCTTGTAATCTATCAGAGAATCTGAAAGATAGGAC
TTCTATTTAAAGAGAATACTTTTTTTTAAGTGTGTCTACCTTATTTTACC
TAAGGCCCTTGCGATTGAACTTGTTCCACATTTCGATTGTAATGCTAACG
GGGAAAGAGAGGCAGAAAGTGCTGGCCAAGACAAATATGATTTTCAATTT
GCGGCGATCGCTTTCACAAGATTTGCATTCCACTTTGCATCTGGAACTGG
GCAACTCCCTCGAGCCGTTCGAAAGCCATTAAACACTTGAACAAACGCCA
AGTCAAAGTTCAACTGGGTTCGACTTCTTAGCTTTTCGCTGGCTCTTAGC
CGTTGTTGTTAGCCGTGGCTCATTAAAACGTCACTCCAGTTGCGGCCATC
GCATGTGCACTTCGTACTGCATTTGTTGCAGCGGAAAACTGCGTTTGCCA
CAAATCAAAATATTTATAGCCAGCGCGGCTAATGAGTGGCGGTTCGAAAT
GCTCGATATACCACCCAAGTCGGTTATAGATGCACCGCATAAATAGCCAC
AAAGTGTGTCGTAAAAGTCCAACGCGATCATCAAAATGTTCCTCTTTAGT
GGCAGCTCCTCGGGAGGATCGGGGACACCGGCCACTTGGGACCTGGGCCA
CCTGCCTGGAGCAGCCCAGTTTATCAGGCACAGTCCCGTGTACAAAATGC
TATGCAAATTTGGTTTTTATTTGCCCACTGCTGCCAGAACAAGTGCAAAA
GTCCGATGCGTTCCCATTCCCAGGTGGCCAAACACTGAGGAATATTACAC
AAAATTGCAGAAATGTTGCTGTGAAATATATCAAGTATTACATCTTAGAA
ATTTAATCATTTATTGTGACTATAGTTAACATAAAAATTAAATTATTAAA
TGTGTTTACTCAGTTATTATAAATGCATGATATTATATGAAGCCATATAA
TTAAATATCTTACCATAAATTACTTTTACATTTTAAAAATAAATAAAACT
GGTTTGTTCTTGCTTCTTTTACAGATATATAGTAAAGATCTTAAATGCTC
TACTTAAACTAAAAGTCTGTTTTGATCTGCTTTAAAAGTTGAACTGAACT
AATTTGCATTTCCGTGCAGATTCCATCGACGATGGCCCATCGTATATGTC
CATGGTGCAGTGCACCATTTACAGAAAGTCAACTCTGGATTTTATGTGTG
TTTGGCATTTGCGAAATGCGTTCGCATGCACATTTGAATCAATCGCTGAG
TCAGATTGGTTTCCTCCTTTTTCTCAGTTTTTACGACTGCCAGAGAGATT
GGGATACCGGTTGGGGGACCGGCGAACTGCGATGCTTTTGAACTGCACTG
ATATCGTTTCGATTTGACATTTAGCATCGCTAATTCATGCGAAATCACCC
GAAGATTATGTTCATAAGCACACATTACGATTGCACGTTTATTATAATTT
AGGAGTTTACTCCTCGATCGCAACGAACGCGACCAGTTGGGGCCTTGGGA
AAGTCGGTGACAAAGGCATTTTGCAGTGGACGAGGATGGGGATGTGGCCG
AGGTGAGACCACTTAGTGCTGAATAACTTAGATAGGAGTGTTTAGTTTGT
GTAATTCCTTTTTACGAACAGGTGACCTGGAAAGGTACTGAGCAAAAAGA
GATCGCCAAATGGTCAAAATGGTCAAATGGAGTTGCAGAGATAAGGGACT
TGGAGTGGGTCTAGAGAAAGTGAGATGTGGGCAGAGCATGGCCAACTTTC
CCTTGACAGGCGGGGCACTTTTCATAAGCCTAATATGAAAGAAATATATT
TAATAATACGTGTAATTTAACCGTATTAATTTAATAGTCAAGAGACTGGA
CTTAACTCGTATGGATGGATATAGGTTTGTTCTTTTCTTATATATATGTT
TACTGGTTCGTGGAACTGCAGCAACCGTCTTCATTCTATCCTTATTTAAC
CAAGATCTATGCGGTCAGCGAAACAACATTGGTGGGTGGATAACGATGCT
GAACCGCAAAGGAAACACATTTCAAGCGTTTGAAGTTCGATGCGCTCGTT
TGTGACATGTGCGCGGTTCCAGCAATCAAGGAGGGGAAAATCTGCGGTGG
GGTGTTGCAGAATCGGGGAAAAGAAGCATCTAGGGGGGAGCTTCACTGTG
GGCCGAAAGACAGCCGATGCGGTACTGTCTTCGCACTAATTGAGCATTTA
AATGCAGCGTAATTACTTCTCTAACACCTTCATCAGAGGCAACCGTCAAC
GGCTCGCCTTTGATGCGGATGCGCACTGCAAATTAGCATATAAATTGTCC
CGTGTGAACATAAAATCAAATGACATGTGAGTTTGTCAAAAAAGCCGGCT
CAAAGTGCCGCTGCAAAGCCGAGTCGTCTTGGCCACAAAAGCTGGCGGAA
GGACATGATAAGGTGGAAAAATGCAGTCATTAGCATAGCGAACGTGCACC
TAATTGGAAATGGAACAGATCAGCATGAATGAAGTGGCAATGGGCATGGG
AGTCCAGTACTCACTCGATCAACTTGGAAAATCGAAGGGTAATCGCATGT
AGACCCCTAAATTCTGGCAACCGGCGCCAGCCAGACGTCTTTATTGCCGA
TCATGGGTCGATGTGGTGCATTTTAAATCGGCCAAAGGGCAAACAATTAA
TTAATAGTATAACAGTTAGCCGAAACATTTGAATGCATGTACAGAGAGAA
AAAAGGGTTAGGAATAATCGTTGGTATAAAAGTTTAAGTAAGCACAGATC
AAGTTACTAGACTAAATAAGCAATGGATTTTTTTATATTGAACCATAACT
AAATTAATAATAGTTTTACAATTTCTGTGAATGCGGACACAGAGAATTTA
GGGCTATTTTTAATGGTTGATATGAAAATGGTTCCCTAAACTATAGAAGA
AGCTATCTTGAAATCACATTTGCTAAACAAAATTAGCAATGGATTTTTTT
TCATGAAACATNNNNNNNNNNNNNNNNNNNNNNNNNNNNCCCTCACTGCA
CTACTCAATTTCATTCAAGAGTTTTTTAGCCAGGTCTATGAAGTGTGGGC
GAGTTTTTTGACCCGTTGGCGGGCAGGAAATGCAGCGCGTTCTGAATGCC
AAGGCGTATTCCAAATGATCGTTCGATGGTCAATGGTCGACGTTCGTTGG
CAACCCTTTCCCGAATCAAGCCCTCCCCCCACCCACCATTGGTTGAATAT
CGTTGCATAAATGCGCTTTGCATAACTGAGTACTTTTTGTACTCAGCCTT
AAAGCAAACGATGACGTTGACGACTGGCGCTGTCCGCCGCTTTTGGGGCG
TTTGCTGCACTTGTTGGCATGAAACGGCAGATGACTCCCTACACTGGAAA
AAATACGTATATAACAATGCCACGAATACTTGAAAGAGTTAAAAAATCAG
TATCTGATTATTAAGAATTAATTTAATTTTTTGTTTAACTGAAAATATTG
TCCGTATATCAAAGCTCATCAGAGGGGAAATCATTTGTTTTTCCCCAGTG
ATTGAAGATAAGCATTAAAAAAGTTAGAGGGGGTAGAACGGGGGTATCCG
GTCAGAATTTTTATGGGCGATCATTAAAATCGATAAGAGAAATCATATTT
ATACCCAATGAAATATGTTTCCAGGAAACTAATGTGTGTGGGCCACGAAC
TGTTTGCAATTGCTTGGGAATCAAACTTGGGCTTGTGATCGAACTGATCG
TGCCAGAAATAGAAAATAAGTGCCGGAAAACAGTTCGTAACCTGAAGAAA
ATTCTATATTTTTATTGGAAAGCTCTATTTTAATGAAACTATCACATTCG
TTTCGTATACTGCAATTTTATAAAACTAATTTCGCATAAGAACTTAGCGG
ATATATATAAGGACATCATAAGTATGAGTATTTATCGGATAATAGATCAA
ATGTAATTACTGTTTTCTGAAGTTATGTAATCGCGTTTGGTATTACAACT
CTCTTCGCAGAAAGATTACGATTATTTTTTTGCTCGCATGCTTACTTTCG
CCGCGATAATTATGATCTTATAGACCAACCTGGGTATAACCAAAGTCATG
TTGGCTAATCTGGCTTCGTAGTAAGGGCGATTTCGTAGGACGGATCGCTC
GAGATCACGATGCTCAGTGAAACGAGGAATTCCCGGCAGGCTGTCCATTG
ACGGCGTTTTTTCCCAGTTAGCTTAACTTGCTTGCGGCTTAGATAGATTA
TCGAGCATTAGACGTGGATTACGGGTCGGTGTTGTGCCAGGCAGTCAGCC
GGCGAAGTCCTTCGGGGTCGCTATCTCATCGACTTGTGCAATCTGTGTAA
ATTCCAAAGCCAGGATCCGATCAAACAAGTCCCGAGTCGCCGGCCAGGCG
GATTTAATTGAGATCAGCCACCCAACCAGCCAGCTACGGAAACTGTGTGA
AAAACCGCGAAACGCTTTGGAAAATTTGCCGCATTTCCCGCCTGGCTGGA
AATTTGATTGCCAAACCGCAGCTTCGACTTCCGCTCGTTGGTTTTGCCCA
GTCCCGGAGCAGAGTTTAATCTCAAACATGTGGGTACTTCGGTTTACATT
AACATATCGTTAGCGATCTTAGATCTCCGGACTGTGATCCGTGGGAAGTT
TGGCGTTGGTCCATGCCAGACTCGCNNNNNNNNNNNNNNNNNNNNNNNNN
NNNNNNNNNNNNNNNNACTCGCAGATTTGGCGAAAGGCTTAGATGATCGG
AACTATTTCCATTCCATCCGCTCACCGGATCGGATAAACCCTACTGTCAT
AATTGTAGCGTAATTATTATTTATGCTGTCACACTCGATTATAAATCTCA
TATTTGCCAAAAGTCTTAGAAGTGTTTTCAACCCCTTTGCTCCAGCATTG
TTTGCCTTTTGTGCTGCCATCAATAATCATATTTCGGAATTTGCATAATT
TCATAATTCCAATACAATATCAATTGTCCGATTCAGTGATAAGCTGAAGA
ATTCCCGCCGAGAGAATCAATAAACGCTGGCCATATATCAAATACAAAGC
CCGCTAAACCATCGAAACGAGTTTTAGGTGAGAGGAACATCGAAGGCGTA
ATGAAGACATTACTGAAACACAATTAAACACAAGACATTTGTCAGGCGAA
ACCGAACCAACCACATATCAAAGACATCGAGAACTTCCAGATGCCTTGAG
AAATTAGCCAAACAAGTTTTATTGACTTTTCCTAGCCCCCAAGCTGAATT
TCTAATTTTTCGAGAATGTGCGCAAAAAGTAAATCTAATATATAATACCA
ATCACGGGTTAGTTCGGCTAAAAAATAATTTTGATACCCTGCAAAAACAA
ATAAAAATAAGGAATGAATTATAACTTTTGAATATAGATGCTAAAATTGT
GTTTGGTTATTTTACAAGAGGGGCGTACAGATTTGAATTATTTATACATT
TCTTGCTTTGCAAACTGTTCTTCAGATATGTTTAACAATTTTCAAACTTT
AAAAGAAACCTTTGTTTTTTAATGATATATACTTCCCAAAATAAAGTTTT
GGAATTATACATTATAAAATAAATCATATATGCCAGATCAATAACTCAAA
CACACTACATGAAGCAGCAGCACATTCTAAACTACACCGGATAATAATAG
TGCTTAAACCGAACAATTCTTAATTTACACCGATGTGAGATAGAAAAGTC
GTTGTGTGTGATAAATATTTTCCGCCTCCAATTTTATATAACGAAAAGCC
GAGGTTCTCCTGCCGCCACCCGTCGCCGGCCATCAAAGGTATTTTTTTTT
TTTACTATATAATGAAACCTGAACAGTCATCGGAGATAATGAAGGCATCT
CAGTCCAGGGCTCGATGCCGTTGTTATCCAACGTGATGTGATTCATTGGA
TTATCTGAGGCATTATGCCCAAATCTGTGGCATGTAAGCCATTAATTTAC
TAATCGTAATGTTGCCCATCGAATATTTAGCAGAATCCAGCTGAATCTTA
TCTTTGTGGACCAGGCCAGCCAGACAGATGACCGGCCCGTTGTGTAGGAT
ATCGAAAATGCAAATTCCTCGCACATAATTACAATAACAAAGATGGCAAA
ACAAAATACTAAGTCCGAGCTGTTAAATCAAAAATATGCAAATTACCTTT
GTGAGCGAATACGAATCCGAACAAGTTCGGACGGACCTGGGGTCGATTTG
ATTGATATGTGCTGGTTATACAGTCATTTGGCCAAAATGATGCAATCAAA
ACTATGTAAATGCGAAAGGGGGCCTCTTGGCTTCTCTGACATTTTGAGTA
GTTAAGGCTGATATGGCAATATAGCCAGAAATCCGGAACCGTATTCATAC
CTAGGCACAATTTAGTAGCTGCCATTTCCGACAGCTTCTTCGTTTTTACG
ACATTGGGCAATTAAGCCAGAGTTGAAAAGTCAAAAAGTCAGCGCAGATT
TGTGCGTTACTTTTTTATTGTGTTTTTTTTTTTACCAATCGACTGTTTTT
TAGCCTTCTAGCAATAGCTTACCTTGAGGTTATTTCCCGGGAAAATTTGT
CATTTTTTACGCAACCTAGCGGCGGCAATTGACTTTTTTATATGAGGTCC
TGGTTCTGGTTCAGACCCGCTGTCTTTCAAGGTGAAGACATATGCCGAGA
TGCAGCCGTTTTATCCCTTTTCCGCTTAAAAAATTGCNNNNNNNNNNNNN
NNNNNNNNNNATTCGGGTGCTCTTGTTTGGCTCGGGTTATAACCATCGGC
TGCTCGACAATTTTTATGGTTACGACCGAACGGCCTGACTTTATGACTCG
CACGGCCCACAACGTGCAAACGTGGCCCGAACGCAGGCTGAGTTTTTTAG
GCCAATTCTTGTGGGTACCTAAGCCAGCGATTTCGTTACCTAATCGCGGG
ATCAGCTTACCTAAGCTGCAGATTATCCTAGGATCATAATTATGACGGCG
GACGCGACACTCGGCTCGGTTTTTTTTATTATTTTTGAAAGATGCGAACG
CATTGCTGGGCGGCAAAAAACTTAAGCCGGGGATTAAACCGGATTAAAGT
CACATTGTTCTCATTTTTTCCTCTCCTTTCGAGCTAACTAATTACCCCGG
GAAAATTACCCATTTGGCTTGCGCGGAAATTCGCGAAAACGCCTGAACTG
CGTTTTTTGTAACGAATTTTCGACAACGAGTCTTTTTTATGGTGTGAGNN
NNNNNNNNNNNNNNNNCGGTGGGCAATAAAAATGAATCGATTAGAAAAAA
GGTGGGTGGCTAAGCGAAAAACGAGATGCCGGAATTGAAACGAAGAATGG
TTCTTGTTGCTTTTTGACTTTTTTACAAGCCTTTTGTGCGTTTTTTCCCG
TTTTTACGCGGAATTCCTCTGCCTGATGCAACAAATGAAAGTCAAATGGA
AAATCTTCTGGGAAGTCAGCTAACGAGTTTTTGTTAAGAGTATACCTTAG
ACATGGTTTAGTACATCGGTTGAAGTTTTATATTTTATAATACTAGCCAC
ACTTCGGAGTGAAAAAGTCAAGGTTCCTGTCTTTGGGTCTGAACAACCCT
TTTGGTACAATGCGCGCCCATAAAAGGGTTAAGCACATCGGTTAGCGGCA
TAAAAGGGTTAAACAGGTAGCTCCTTCTTTCTTTTTGGCTTTGAGCAAAC
AACAATAAATATTCATAAAAAGAGTTAAGTGCCGCCATAAGGCTCTTTGT
TTACACAAAGGAGAAATTATGTTGGAAGTTGACTTTTAAAAGGGTTACAA
TTAAATTCGATTGATATTTGTATTTTATTGAGTATAATGATGGTGAAGGA
GAGGATAAGAAAGTTTTATAATATTTAAGAATAATATAATTTCATGATTT
ATTTGCGAAATATTACTCTACTAAAAGTGTAATATTAATAAAATTATTAA
AATAATTATAATTATATTCTATTCATATTGAACTTGTATGGTTTAAACCT
ATTTTTGTATGCTATTTTAGAACCAGCTTGCAAATCAACTACTTTAATAT
GAATCATTCTGAATCCGGGTAATAGCCCGTCTAAATAGTATTTTTTATAA
CTTTTCGGACGCAATTACATACTCAATAATACTCAACTATCGTTTTTTTG
CTATGAATCAATGCAGATCTCTTATTGATTAACTTCTAATTAAAGCGTTT
CAATTTATTGCCAAGTCGCGGTTATGCAAATTTTAACACATTTCATGAAA
TCTTGAGAATCAGTTTGTGAATCACACAGAAAGTGGGAATATTTCCCGCG
GAAAAAGGTTTTGAAAATCAAACTAGGTGTTAGGCATACAGGCAACTCTA
AATGTACCCAAAAACCGGCGGACTTTGAAAAGAAAACCCCAAGCGAATTG
GCCTCCAACCATTTCGATTTCGAGCAGCCAAAACGGCTCCGCCCATGCCA
AAAAAATGAGCAGCTGTTAAAAATGAAGTCAATAGCTTAGTCAANNNNNN
NNNNNNNNNNNNNNNNNNNNNNNNNNNNNNNNAGAAATCCAGCCGCCCTT
AGCACGCGAGTATCTTTAATAAATAAACGAATAACGAATAATATCAGGGC
CATGCAAATAGCCTGATTACAGGGAACTCAAAATCNNNNNNNNNNNNNNN
NNNNNNNNNNNNNNNNNNNNNNNNNNNNNNNNNTTTTCTATTCATTCAAC
AACAGAGCGTTAACATTCTGCTAACATTTCGCTCGAGTGGGGTTCGAACT
CAATGCGCATGTGTGCGTGCTCGATCGCTCTCTCACTCGATCCGAGTCTT
AAAGGTGGTGGTTTCAGCCGTGATTTATCAGAGAGCTGGGGCTGAAAACT
GGTAAGTTTGCTTTGGTGTGAGTGCGAGTACATAAGCCAAAGAGTTCGGC
CAGTAGGCGAAACACAGAAACGCTTCTTGCCAGTCGAACCTCTCAGCCAG
AAATCAGTCGTCAGCTAGTAGCCGAAGTGTCAGTTACACACATCGAGGAT
TCCCAAACCGCGTTGTTTCGGCGATCAAAAACCATACATCACATCAAATC
GTATCCAAAATTATAATCAAAGTGTTGAAAACCTGAATCACTCAGACTGA
TCGAAAAGTGCTTGCAAACCGNNNNNNNNNNNNNNNNNNNNNNNNNNNCA
GACACAAACTGCCAAAGTGAGAAAACGTGCAGCAACGATCGCGAATCGCT
GCAATTAAAAAGTCGTCATAAACCTAGTGCCCATCCAACAAAAAAAAGCA
AAAAGGTAAGTTCTGAGCGAGGGAGACAACATGAGATCAAAGTCAATTCA
CGGTTCTTGTTTTTGGGTCGCGGCCGTCGGCAAATTTTACGATCCCTTGT
GCACTACTTTTATTTTTTACTGTTTCACGCGAAAAACTAACGGCCACATT
TCCATCTTTTCCTTATTTTTTTGCGTCCCGAGGCAGCGGGAAAAAAATCA
CAATTTTCATAAGCCGAATTTTCTATTTTTTGTTTGACTCGGGAAAAATC
GGCGTGAGTTTTTATGGCCGAACGTCAAGGTCTGGACTGCTGCTGCATTT
TTTTAGGGAACACTATTTTCGCAGCACTCGTAATGACTTCGAATAAAAAA
GAAAATCTACCTGAGTTTTATGACTGGACAGCGCGAAAAAAATGAAAATG
AACGCATAGGGTTGCATAATCCGGCAGCTTAAGTTTTTTGGCCTGTTGTG
ATCATAAAAAACGCCCATCCTGTCTAGTTTTTCCCAGTTTCCTATATATA
TCCTGGCCCGCCTAGAGCTCAGCATCAGTTGCTCAGCAGCATTCCAAGCG
AACAGATCATACAGCAGATCCTCACAGCGATCGTGAGAAAAGCATTCAAA
ATTCCAACAAATATCATTCCAAAATGGTGTTCAACTTGGTTAGTGTCCAG
AGCCGTTCGCCTACTTGTGGATTACACATATACCTCTCGACCAGTGGATT
AAACCCTTACTAACGCGGGATTTCTTTACAATCTTCCAGATGAACCAGAC
ATGCAAAGTGTGCGGTGAGCCGGCGGCGGGCTTCCATTTTGGCGCCTTCA
CCTGCGAGGGCTGCAAGGTAAGTTGTGTCTCAAGAAATCCATTGACAAAT
AAATTAGCAGAACGTAACCCCCCAAGGGGTTAGTTTTAGAAATGTTCGAG
GAACAGGCCATCGGCGATTCAAATCGTTGTACCATTGGCCTTAAGTTCTT
GAATGAATTTCTGCTCTTCTTTTGCTAATGAGTTGCATACCACATAACTA
AGCCACATTCGTCCTTCCCTTCGCCATTGCAGTCCTTCTTTGGCCGCTCT
TACAACAACATCAGCACCATCAGCGAGTGCAAGAACGAGGGCAAGTGCAT
CATCGACAAGAAGAACCGCACCACCTGCAAGGCGTGCCGCTTGAGGAAGT
GCTACAACGTGGGCATGTCGAAGGGGGGATCCCGCTACGGACGTCGCTCC
AACTGGTTCAAGATCCATTGTCTGCTGCAGGAGCACGAACAGGCCGCCGC
AGCGGCGGGCAAGGCGCCTCCATTAGCGGGTGGCGTATCGGTGGGTGGTG
CCCCGTCGGCCTCTTCCCCGGTGGGCTCGCCACACACTCCCGGATTTGGG
GACATGGCCGCCCATTTNNNNNNNNNNNNNNNNNNNNNNNNNNNNNNNNN
NGTGCCGCGTCATCCACATATGCCTCTGCTGGGCTATCCCAGCTATCTGT
CCGACCCATCCGCCGCCCTGCCCTTCTTCAGCATGATGGGCGGTGTACCG
CACCAGTCGCCCTTCCAGCTGCCCCCACACCTCCTCTTCCCAGGCTACCA
TGCAAGTNNNNNNNNNNNNNNNNNNNNNNNNNNNNNNNNNNNNTACCGGC
AGGAGATGTACAAGCACCGCCAGAGCGTGGATTCCGTTGAGTCGCAGAAC
CGCTTTAGTCCCGCCAGCCAGCCACCAGTGGTGCAGCCCACCTCCTCGGC
CCGCCAGTCGCCCATCGATGTCTGCCTGGAGGAGGATGTTCACTCCGTGC
ACAGCCATCAGTCGTCCGCAAGCCTCCTGCATCCCATTGCCATCCGAGCC
ACGCCAACCACTCCGACTAGCAGCAGCCCGCTGAGTTTTGCGGCCAAGAT
GCAGAGCTTGTCGCCCGTTTCGGTTTGCTCCATTGGCGGCGAAACCACCA
GCGTTGTACCAGTGCATCCTCCCACCGTTTCCGCTCAAGAAGGACCCATG
GATCTGAGCATGAAGACCTCGCGGAGCTCCGTGCACAGCTTCAACGACAG
CGGCTCCGAGGATCAAGAAGTGGAGGTGGCTCCGCGCCGGAAGTTCTACC
AACTGGAGGCCGAGTGCCTGACCACCAGCAGCAGCAGTTCCTCCCACTCC
GCCGCCCACTCACCGAACACCACCACCGCCCATGCGGAAGTCAAGCGGCA
GAAGCTAGGTGGTGCAGAGGCCACCCACTTCGGTGGCTTCGCGGTGGCCC
ACAATGCGGCTAGTGCCATGAGGGGAATATTCGTGTGTGTCTAAGTACAC
GGCGAAAAAACCAAGTGGGAGGAGTCGCCCCAAAAACCCTCGTTGTTTAT
TTTTTGTTACTTAAAGAAAATGTAAATTTATTCGTGTGCTCGCTCACACT
TAGGGAAGTGGAAAGAGATAGGGACAGACAGGTTTTGCTGGAAAGAGACA
GCCTGACCAGGTAGTTGCATTGNNNNNNNNNNNNNNNNNNNNNNNNNNNN
NNNNNNNNNNNNNNNNNNNNNCTATTGAGCTCGGATCCAAAAATTATTTT
TTATGAAAACGTTAAAATTGTAAATATATCTTTGAGCTTGTTTGCAATTG
TATTTTAAAGTTAGCCGGCGGAAGAGCCGTAGAAGTAGTAATCATTCCCA
CCCTCAAATGCTATTGTACATACAAATTGTTAAGTCTAAGAATGATCTTT
ATTGTCTCTAAGTATTTTATTCTATTATAGTCCTAGTTATGGTATGTCTA
AAGATTGGCATTTAGTTTTATACAAAGAAAAATAAAAACTATTAAAAATT
AAACTTTTGTCGTTTCCAATGCTTTTCGGTGTATTTCAGAATACACAAAT
TCATATTTGAAGTTTTTGCTTATGGATAATTGAACTAACTTATTTACAAT
GTCGTCTTGAAGCTCATTAATTCCACGGCACGTTTACTTCGGTGTTGCTT
TTATTGATTTAATTTTAGTTGTGACATCATAGAAAAGTGTATTTAATTAC
AAAACAAACACTTTAAGAAAATTATTTAAAAATACTCATACAACGTATTC
GTTGTACCTTAAAGTTAACGAACTCTTCTGATTTGTTTAAGCACATTATT
ATGGACTATATGTCTGGTGCAAACTATCTTTCGGATGTATCTGCTGGATG
TATCAACGAAGTTTGTCGGCTACCGCACATTCCTATAGGATCAAAGCCAA
TAAATTATTTACGTATTCAGCTACCGCTCTTGTTTCAAAATCAGTTCTGT
TCAAACATGCGAGCATATATCCATATACATATATCTGATCGGCGGTGTCT
TTGGCTCGATGTTCGTTAACCACGGGCCAAATGGGCGTGGCCTGTCAATG
GCAACACCAAAAAGAGACGGAAAACAAATGCTTTGGCATAAATTCAATCA
ACATTCGGTTGCAAGTCGATCGGCGATGGCCGATAATAAAACCGATATAG
CAGCCGTTAAGTGCTTTGCTGTGCCTGCCCATTGCACTCGCGATTGCTGT
AAGGCAGTTGTGTAGTAAATTAAAAATGCCACAAATGTTACGCACAGAAA
TTCGATGCTAGCCCCCCTAAGCTTCATGTTTTATATGCTGCGGTCATGAG
CATTAGGCCTATGCCTGTGCCTCCGATATGGGCCGACTCGATATCTCCGG
CAGTGCCGATTCTGCCTGGCAGTGCGACCACGTGCTGCTTCAAATAATAA
ACTTTATATTAACACATACAAAAGTCATACGCCCCGTTGATGGCCAGAAT
TTTAATCACTTAATTAGGCGGCTGACTGGCCGATCGGGCCGAACTTTGTT
TATGGCCCGATGGCCTGACTGACTGCCTTATCCACCCGATGATGAATGGG
ACAGTCGGCCGCGGCACGAGAACTATGCAGGATCCCCGACTTTCTTGGAT
GCTAAATATCGTAATGCTCGACATTGGCTGTGTCAAAAGTAATACCCATG
AGGCGTCAGTGACAATAAACCATCCAATTGGGATAGGGACGTATCGGGCC
GTAGTGGAGAGATGGGCAGGCGAACAGCATATCATCAATATGCATGATGG
GGCCTATATATGGGTTAAAAGGGGAGGAGGGGCGGTTGGATGAGCAGCGC
ACGCCATTGTATCGCTGACGATCGCATTCCGACGTGTGTTTTGTCGTCAT
TGTTTCTAAATTTATTTTTATAGTTTATTAAAGAGTCATAGTAAAATGAG
CCGCACAAAATATAATAAATACAATACACTGAAGCCATAGAAGTCAATAA
AGAAGTCAAATTAAAACAGCAAATGCAAATTCATTAACCTAGTATGAAAA
TAATACGCCCGCCCATCTCTACGCTATGTTAAGAAATAAAAAAAACTGTT
GAAGCAAATTAATAATTCTTATTTTGGCTACCAAAACTTTTCTTAATTTT
CTAAGATTATTACATATACAAATCTAATAAAGAGTAACAAATTAAGATAA
AATGACAAGATATTTCCTTGAGAGTAGTTGGTTTGAGTAGTAATTTATAT
CCCATTTTACGCACTTCTAGATAAGCCGTCAAATCAAGTTCGCTTCCTAA
GTCTTTTGTTTAGCATTCGATAAAATTAATGGAACGAGTTCAGCTTTCTT
TATGACTGATAAGAAGCACAAGCCTCAATAATAACAAAGCATGCGTCGAA
TTTCAGTATTCTTTAACCCGATGTCAGGGTATATCGATATCATTCGTCAA
GTTCGTTGCCCAAGACTTTCGTTTTTTGTGTTCACCTTGCTGTCAAACTG
AAAAAGTGGTTCATTTGCCTCATCGCCCAAATCTCTCCAATCAAAAACCC
ATTTAGACAAGAAAGACGAGAAGAATGAGACAGGCGGAGGGAAATAAAAT
CGATTCAGCATTAAAATGGGCTGAAAGTATAACATTTCAAAATTTTATTG
ACTGTCAAAATGCAGGCGCCAAACGAAAATGTCCGCAGACAAGCGGGCTA
GATCAAGTTACCTGGCGCCAAAGGGGTCTTTCAAGATGCTTTATTGACCC
CATGTAGGGTATTCATGAGTGTGACTGTGCTTGTCTGGTGATCTATGATA
GATGCAATACTAAGAGAGTTCGCCGAGTTATGGACAAAGACTCGGACTTG
AACTGCGACTCGGGCTGAGCACATCTTTAAAAATAGTTCAAGACAAGCAC
CTGCAAATGCCTTTTTCTACGGGTATTCGCATTTAATTATTTATGACCGT
TCGCAATGCTAATGCTCCATCGGTTAAAGCTTTCAAATTAATTCATGCAA
GACATATATAATACGCGCGCAGTAAGAACATGTTTATTAAATTAAATAAT
TGCAGCCGGAGTGGAGTGGCATCGCGCTGAAAAAATAAATTCCCAATTTG
CATTCGATCGCTGACAATGGAGTTGAAGAAACAATATAGAAAAAAATCGC
AAATATTATTGACACATTATATGGTGGAAACATGTCTTTAATGAGAAATT
ATGCAAAGATTTGCATAAAATTTTGTTAAAGGCAAGTCAGCAATCTGAAC
AGAGTCAATGCCTCAACCGCTTTTGCGTCCGGTAGCGGCCTTAATTACCG
TCGAGATTCTCTAGAGGGTAAGGGGCGTGTTCGTAGACTCACAACTCGCT
GACAAATAGTCAAAACAAACTATGACATACCGCATCATATTTATATCTTC
AGCTGCCAGTTGGACTGAAGAGCCGAGATCATTAACTTTCAAGGAGTCGT
GGATTGAGGAAGCAAAAATGAAACTTATATTAATAGTGGTTCTGGAACTG
AAAGATTGTTTCAGTACAGCTAAGCCGTGTGTTATAGCTTTTTCCTTCGC
TAATTTCATTTAGCTATAATCCGTATATTAAGAGAGCTGCATTTAATGAA
CTGCGATGTGTGGCACTTCCCACTTGACCCCAGATGTGAACTCTTCCTCT
CTGCCTCTTTCCTTAACCATATTCCGACTGCATTTCAGTGCTATTCCAAG
ATCCGATCAGATGACGGACAGTTCCATTGTTCTTCCACCCAGCAAGACAT
TAACCCACTTAATGTGGCCGGGAGAACGTAGAGCCCGAGTTGGGCAAATC
ACATGGCACATGGCCAATCGGAGGCTCATCTTTATTGATTTCGAATCCGA
CGCCACCACCTTTAACCCCCTTTTCGGTTGGACTTATGGACGGATCGAAT
GGAAAAACAAACTCTGAGCTTTGGGGGCGCTTGGCTCACACGAGATCGGA
TTTGGCCGAAAGGGATTCCTGGCCCGGAGTTGGCTTAAAACTGGCGCTGG
TAATTAGTGATCTGGTGCACTTGATATGCACCTTAATTTAAACATTTCGT
ACACACCCAGTCGGGGCACGCATTCTGATTTTTCTCTTTTTTTTTTCTTT
GTATATATTTCTTTCATCCGACTGGGGACCCTTCTTCTGATTCCTTGGGG
TCTCATCTTGGTCCTCGGACAAGTTTTGCGTGTAGCGCATGCCGTTCGCT
TGTTTCTGACCCATTCCCAGTCTCATTCTCATTCTCATTGTGGTGCCTTT
GGTTTGGTTGTGCTTTTCCATTGCCATTCCCTTCGCGCGCCGTGTTCTCG
TTTAAACGTTTATTTAACTTAAACGAACTTTGCGTGTCGATTAAAGTGCT
GCGATTAAGGTACGAGCTGATCCGGTCTTCTGGTATCTGTTTCATTCCTT
TTTTCTGATTTTGGGTGACCACTTGTCTTTGGGTATATTGCCTCATGGGA
GTTTAACGATCAAGTTAGGGCATAAAACTTGCCTTTATGGGTGTCGTAGT
GAGCTTAAAGATTTTAATGCGACCGAAATAGGTATATTAAAGTCGCATAT
TTACTTGAATAAATTTGCATACAACCTTAGCTGAAATGTTATGAAATCCA
AAGAAGTAAATTTAAATGAATGTAGGGTAACTTCCTCGGCCATCAATTGT
ATGTCGAGCATTCCCTTGCAGGTCTTTCAAATGATTCCTTTGCTTTTCGA
GGCGCATGCGTGTCCAGTGAACTTACAGGTCAAGCATACGCATGCCAACG
ATAAAGTTGAGGTTGCACTGCCAGTGAAATGATCATGATGCGAACGGCTA
AGAGNNNNNNNNNNNNNNNNNNNNNNNNNNNNNNNNGCTTGACCTAACCC
AGACACGGTTACAGCTGCATAAATCCTCTCGTGGACTTTCTCTCTGGGGC
CTGCTTCTTTACGACAAATTTGCCCATTGTTTTGCTTTGACCGCCTGATG
ATGTCCTTTTGTCTTCGCGTTCGGTGTGTTTGGCCCCCGACAGCGTGCCT
CTCTCCACCAGCAAGGCACCATGTCNNNNNNNNNNNNNNNNNNNNNNNNN
NNNNNNNNNNNNNNNNNNNNNACAATCCACAATATTAATTTGTGCAGCCA
GCACCTCGAACATTTACGAGGACAAAACGCCTAACGAACTCGAGCTCAAA
TCAACTCAGGGGCCTGATCCTTATCGCGAGAAGGGCACTCAAAAAAATTC
TATCTCCAGTTTGAGATAAAAAGAAAAATATTATTAGTGCACTCAGTGGT
GCTAAAATTATAGTAACCCTAAAACCTTACATGCTAATTTATAAGCTTTA
CAAAGAATTAATATGTAATGATATCGTAAACCTTTAAGTTTTATGATAAG
GGTACAAAACGAATGTAGAATGTTCTGGATTTCTATAATATCACATATAG
GTTGACATAGGTTGACTTTTGACTTAGTACTTTTTCGAGTGTATATGACC
TATCTGCTTGCCTGATTATTGGTTGTTGTTTTTTACTGCCTCGTCTTATC
TTGTTACCCTTATTTATTTTTGAAAAACGAAATTAGATTTAAAGGTCTGC
GTGAGGCTGGGCCACAAGTGATTTTGATAGCTCGTAAAGAAGTCAAAAAG
TCAAAATTTTTAGTGGGAAAACCCACGATGCACGTTGTATCGTTGAGTAT
CGACCACCGCAGCAGGAGCTCTAGCTGCAACCGATCGAGTGGAGACAGGG
AATTTATGTTACAGCTCGTTAAATTAGTCTAATGGGGCAGAGCCAGCTGT
CCAGTGGTTGGTGGTTCTAAGCCAGGCCAGGCTGTGGAAAGGGTTGACAT
CATTAGGACGGATCTCGATCTAGCTTTGGGCCACCAAAACAACGACGAAA
CCAGTGCTTCGATTGCAACGTGTGCGACCTTCCTGGGTGCCATTCCTCAG
CGAATTTCCACCGATGCCTCCTTTTTCGAACGGCAGAATCGTTGCACTTC
AAGCCAGCAATCACCTGAGCTGACACTTAAGGCTTCTTCAGCAGCTAGCA
ACACTTATGCGAACGGTCGCCGGGTTATTGTGTGGTTAACTGATACGCTT
AGTGCACGTATTAACCCAGAACCACTCTGCACTCCGCACTCGATCGCTCC
GGCTTCTGCAGTTGCTGGAGCAGTGTCACTGTCAATGTCATTTTACCCCG
GNNNNNNNNNNNNNNNNNNNNNNNNNNNNNNNNNNNNNNNNNNNNNNNNN
NNNNNNNNNNNTCGTGGAGACCTGCGCATGGGTCCCAGATCCCAGTCGAA
GAGCCAGACTCACAGGCAGGCCGTGCACTTGGCTCAAACTCAAGCTCAAG
CTCAAGTCTTTTGCCTGCTAAAAGATCGTGTGATCCATTACCAAACGTGC
GCGATCGTTTGCGCCTGTGTTTAGTGATATTTATTTATTTTTTTCGGTGG
GCCACATACTCTTGCGAAATGAGGCAGGTCGATTATCGCAGAACGGTGGG
AAACTATTTGGGAGTGCATCAAGGGGGTCGCCATTTGCATAGATACACAT
AAAGTGGCATAGTCCCCCTACAGCGTGCTTAACTTAAAAATCACACCTAT
GCTCGTAAGAATGCAGCCTTAAACTAAAAGGGAATTATGCTCAAATCGAT
GTATAAAAGCCAAATGATTGAAATTATTGGGAGGGTAATTCGTTATCCAA
TCAACCCTTTCCTGCAGAGCATTCATAGTTCGTGTCAGCGATTTCCTGGG
CCCTTTTCCTCGGTTTATTTTTCCGATTTCTTCACAACTCTTCTGCATTG
CACCTTCTACTTTTTGCATTGACATTTGGTAAATATTGCCAAGGTCTGCA
CACCATTGAGCAGCAGTTGCCGTTGAAGACGTGACTCCATAACTGGTGGC
TTGGCTTCAACTGCTCGGGTGTTGAGCCTGGTGACTATGACTTGATTTGA
TTTTCATACGGACTATTTTTGCTTTTTCGTGGCTTTCGCAACCGTCTCCT
CCAGGGGCAGAGCCACTCAATCAAGCCGCCTTTTGGTTCCAGCTTGTTTG
TCTAGCGCACTTCGCCGCTCACACCACCGACATCGCAGGATGATGGTATG
GAGTGGGTTAAGATGGCATGGTTTGCCATGAGACCTTTATGGTACCTGTT
CCCGGTCCAGCATACAGCATCCATCTCGCGCTCCTCCACATTCTAATTAA
CTGCTCTAGCTGGGCAGCACAGAATGCAGAGCAGCGTTTTGTTTGCTGGC
TTTTAAGTTTTTAGCCCTCCGACCGACCGTTTTTATGACACTCAAAGTGA
CCGACGGGCGACGCACAATGCACTCCTTTCATGGCCTTGTTAACCGGTAT
TCGTCCATCCCTTTGGGCCCTCTTTCAAGCGTGCTGACCGCCGCCTGTTT
GCCCGTGATCGCTCCGCGAGTTCGGCTTATTAGAACGGCCCTTTAGGGGA
AGGAGGTGATTTCAGCTGGGTGTTGCATTGTTTGCCGACCATTTGAATAG
GACCCTGTGCTAGTGACGAGTTCACACCACTCACGACGAAGGTAAGCTAA
TGCTAAAGGGATTTTGCACCGAGAAAAAATGTATAAAGTTGCTATCCTGT
TAGGCAGGATATCCCCTCTAAGTGTATACAATAATGGAAATCATAATGAA
CAAGAAGGGATTGTTTTACTTTTAAGACTTTATAATCAGAACAATATATA
TTTCATGATAACATTTTTTTCCATGTGTAATTTCACGCTGGCCTCACGCC
CCGAACCCTTTTATGGCGGTCAGTTGAAAAAGCCAAAGGAAACCCCTTTT
GGGCCGCGATCTATTTGACAAATGCAAACAATATCGTTCTGACCGCTTTC
CAGTTAAAACAGTTTTTGTTTTCCCCTCCATTTTTTGGCTTGTTATTAGA
ACACTTTTCCCAAAAGGCCACTTAGGCACGAAACGAATCATGCCNNNNNN
NNNNNNNNNNNNNNNNNNNNNNNNNNNNNNNNNNNNNNNNNNNNNNNNNN
NNNNNNNNNNNNNNNNNNNNNNNNNNNNNNNNNNNNNNNTCATCTCTCAC
ATCTCCCTCGGCTGCGTTATGATGTAATATGGCTTTTTGACTTTTGTAGA
CATGATAAAATACAAAACGTTGCGTGGCTGTTATATTGGCTAATGGCCGC
GGCCTTTTAGACCATTTCAGAGTGGACTTGGGCAGAGTCAGGTTCGGAGG
ATGAGGTGTTAGGGAATCGACTTCAATGAATGGCCCGCTTTGGGGCGGCC
GCAGATCAAAGAGCTCTTGTTCTGGTTCTCGGTCCTCGGCCTTTGGTCTT
CGTCTTTATTGACCGTGGTCCAAGTGCCCGATGTGTCCGTGCATTTGTTG
CAAGTGGCAAGTGGCTGTGGACCCATCATCATCACGGCGGCCACGAAGAT
GATGATGTTTGGCTTTGGCTTTGGTCGTCTCCGTTTGCGCTGCTAAACCT
CTTGCAATTGCAATCGCCATTGAGCGTAATTCAACTAGCCAGGGCCAAAC
TCATTTGCATAATTCACGCAAAAGTCGCGTAGAAACAAAAGGCGAATTCT
AGGGTACTCTTGAGGTGTTAATTTAAACATTATGTGGATGAAAAAAATTA
AAATATTCAAGTGTTAGAATTGGTATTACTCAGAGAAATATTACGTTTTG
CATGTTAAATTTTAAACCATAATATCAGAATATCATAAAAAATATAATAG
ATAGCCAATAGATTAAATAGATTTTCAGTTTAGAGCTAAAAGGAAATCGG
ATTTGGAAAACTCGTATACTCATACTATGACAATTTAAAACCTACACTAC
TGAAATTATAGAACTGCCCTATGAGTCACTCCATCGCAGCCCGAACCCAA
AACTTGGCTGCATGGAATATTTATAGTACCCTTTGCCAGATTGGACGCAC
TATCAAGCCGCGCCCTTAGCCATTCTGTTTATGTACTTTTCGCTGTTTGT
GCCCTGAGCATGTCTAGAAGTTGGCCACTTTATCATTTGGCCATCATTTG
TATGCGGGGATGTGCCCGGTGACATGTGCTTTATATATAATTTAGAGTTT
CTGCTACTGTTGCAGGTCCGATCCGATCCGATGCGATGGGTCGTGCCTTT
ATCCGTGCCTTGGTAGCGTGCCAATAAACGCGTCTCTTTCGCTGGAATCG
CCGTTGTTCAGCCGACTCATTTCCGCAATCAAGTCGCGCTGGCTGGTCAA
TGGCATCCTAGTTTTATGTCCAGCCATTATCAATGGGATCACAAATATCG
AAAGCATTTAAACAGGTGCAAAATCAGTAGCCGCCGTCGATACCCAATAT
CTCTTACGTCGACGTCCGAGATGCCAAAAACGTAGCAAGTTGTTGTAGAT
CGCGNNNNNNNNNNNNNNNNNNNNNNNNNNNNNNNNNNNNNNNNNNNNNN
NNNNNNNNNNNNNNNNNNNNNNNNNNNNNNNNNNTGGGACTGGCCTGTGA
AATGCGTGCAACGCGAATCGAGAAGACATCGAAACAATGAGAAGCTGCTA
CCGGTGCTCCTCACTTACAAGGCAATTAAATGCCAGGCATAACAATCTTT
TGGGGTAACCCTTGAGAATCGAGCGTTTTCCAATGATCCAGGGTTAGAGG
TGGCCACGTGACACGACCAAAAGAGCTTACTAGCTCCGCGTAAATCCAAA
ACCAAATCATTATGCTGCGATAAGTAAACTATAAGTAAATATTTCGCATT
TTAATGCGTTATGGTGGCTACTAAGTCTAAAAACGATAATATTAAGGTGC
ACATTGTATCTCCTACGTTTAAACCTAAATTATGTAAGTCGAGTTTTACT
TGACTACTCGTGAGTCGTGCCTGTAGACCCATCTCGAACACCCAGTTTCA
CCTCGAGAGTCAACCCCTCGGCGGCTCCTTCACCTTGGGGCCTTATCAAA
TGCGGTCTATCGGTTTCACATTGCCATTTGACAAACACAATTAAAAACGA
TTTAAGAAAGTAAAATGTTTAGCGAGTGTGAATGGGAACACAGCCAGCAT
TTTTCGTTGGACCTAAAAGCCAAATCGCCCCCCGCATACCCCATATCCCC
CGTAGCCACCGACAATGTTAATTAGCCCACGGTAGGCGCCAGTCTACAGC
CGACAGTAGCGAAACATTTTGTTGTCGTCGCTTTTGTACAATTAAAACGT
GATCAGGCTCTGGACAGGCAGCTACAAATTTGTCGAACACGCAAAATGGT
CTTCCAGGCCGTGTAAATGCGTGCCATCCTCCCGTAGACCAAATANNNNN
NNNNNNNNNNNNNNNNNNNNNNNNNNNNNNNNNNNNNNNNNNNNNNNNNN
NNNNNNNNNNNNNNNNNNNNNNNNNNNNNNNNNNNNNNNNNNNNNNNNNN
NNNNNNCAGACATGGCCCTAAAAAAGAAACTAGTTTTGCATACATAAACA
TGGCCCTGTCTGCACTACTTCCCTTCGGGATAGCCTCTTGTCTGGGGATA
GANNNNNNNNNNNNNNNNNNNNNNNNNNNNNNCCCTCCCCCCCCCCGCCT
TCATTCCACTCCAGACCAACTGAGCTCTGAAAAGTGAACCAAAAACCAGA
CGGGAGACGACGACAAATCCGAGACGAGTGGCGTCAGTGCAGACCATGTT
TATGAATTGTTAAACGCCGCTGCATTACCCGAGAAGCAAACAAAAGGAAA
GCAAGTGACATGCACAATAGCGCCAGGGATGTGGAAATCCATTATTGGGT
ATGGGAACCGAAATATTTCAGAAGATATGGGTTTCCACGAAGTTTGTGAT
ATGAAAGAAGTCTATAAAGCCTGCCCAAACCACATGTATTTCAATTTAAG
AACAGTATATTCATATCATGTAAAATTACGTTCTATCATTTATAGTGTTG
GGGAGTTCATATTCTCTTTAGGTGAAACATTTTTACAATAATATTTATTT
TGATATGAATTACTTTCATTAGGTATATAAAACTGAACTCTTGGTTAAAT
ATGGGTCGTTAATTCAGTTGACAAGGTCTTATATGCTTGATAACTAGGCA
AGCCCTTCCCATACTCTCGGTCAAATAGCTCTTTACACGGAAAAACTATT
TTCCATCCCTGGGCTCCATGCACTTGTCAGCCAGGCATTTGCCTTTCCAT
ATTCTTTATTAGCTTTTTATTGCAACCAATATTTGTTAGGGCCAAGAGAG
AAAAAAAGGGCGGGAGCGGCTAGAGCTAGAGCTGATGGCCAGGCTAGCCC
GACCAAATGTCACCACATCCGGCCCGAGCAGCGAACTGAATTAGTATTCT
AAGTCAACAGCAGGCTGCCGAGTTGCTGATGACTTGACCATGGCTGTCTA
TGATTGGTAAAAACGAAATGAGCGGACAAAAAGTGCCAGCAGTTGGTCGA
CAAATGCTGCACTTGCCCCGGGGAAAAAGTCTCAGTCCTCCTGCATTTGC
CTTGATTTCGTATGCATGTGTGCGTTATCATTAATATTTCTTCTGCCTGT
GCAAGGGCCATTCATTTGTATACCTCAATAAATTTATGGCCATTGACAAT
CAGTTAAGACAATCGGATATCTAGGGTAATAATTTCTAATAGTGGGGAGA
GTCTCCAGTCTCTACAGCTGTTGAATGCCGACCGAACGAATCACCCATCG
AACCCTTTTTCTTCCCCGGTGAGGATGCAACTCAGCGTTTTTATTCGGTT
TCCCGATCTGGAAGGAAGTCGACCTGTGTGCTTCCGCTCCGGAGACAAAT
TGTAGCACATGTTATCGAAGTCTAGCCTCGGGTGAAGACTAATGGGAACC
AGCAAGGGATTTCCCAGAAATCTTGGAGCATAAGCATGGCTCTATACAGC
TCTAAAATCGATCAATGCCAAAGATCATTCCGAAAGATTCCGAACATTTA
TGGTATTGATTTTAGTATGACGTTTCTTGAATATAAATTTTCATGCATTC
TGTAGTTTTCTTTAACCCATTAAGGACTCTAGAATGCAAGATATCTTGAC
TTATTATCTGCATTGTGGACAATTCTCTTCAAGGGCATCCGACTAATTTG
TTCTTTGTTTTTATTATGCGTGTGCTTGATTAATTTGCCGCCCGCCAAGA
CATGGAAAATTATTCCAGCCTTGACAGCAAATCTGCTGAAAATTGTATTG
AAAAACATGAAAATTAACCCAGAAAAGTTTCGCCGCTGTTCAACAATAAG
ACAAAAGAATACGTCGCCGGTCTCTGGGCAGTATTCATCTAGCAATCTGC
CGATGCTATAGCTGCAGCTACATATATGTATCTCAAGCTATAGTGTGTTG
TGCGGAGCTTGTCACTGTTACAGTACAGTCGTCGTCCACCCGAGTCATGC
TCATGTGCTTAAGTTCAATGAGTCGAACGGTATAAGAAGTAATAAGAGAC
AATGCCAGAAGTGTGCCGGCGGGGGGAGATAGGTACAGGTACATGAATGT
AAGTAGAAGTACGGGTATAAGTATTTTATGATGCAACCTGTATCTGCAAG
GTTTTTCCTATGCATTTATTAAACGCGAGGAAGGCCGCCGGCATTAAGTC
AGGCAACCAATTTCACCCACTAAACTCAGGCACACGACCAAGAGGCCAAA
AACTTGACAATCTTTGACAATTGCCAGAGACACCAGCACCGTATATATGT
ACATATCGCCGATCTTGAGCCTCCCCCGTCTGGGGGCCGCCAATTACAAG
CTGGCTATAGTTGGCTGAGTTGGACTGAGTTGTGTGATTTTCAGTGACAC
AGAAAACTGAAATTGTTCATTGTTCGAGAGCTGTTCGAGAGCTCGTTAAT
GACTTGCTCCCCATATATACCCGTGCACGTATATAGGTATATATATAGAT
TTCAGGGTTAAGTTGGGGAAGTTATTATTATTGTCGACGCTTCAGTAACT
TTTGCCAAAGCTCCACATTGAACAATTATTATCGAAATTAATTGCCTTAA
GCCGGTGTCCCCCTTTGGCATATTGTCAAAGTTATTTTTCAAAAACTGGC
CGAGCGTTTTATTTTAATCATCGCCGATCTGCCGGCCGGGCAATTGTGTT
AAGGTAAAGGCCCCGCATTATTTCATCTACATATTTATAGCGCACATCTT
AAGCCCCAGAAATTCCACAATTAATCATCGGAAAAAACCCATAAGTGATT
TCAAAACTCTCATTCTTAGAGCAAAAGACCCTAGTCTGATTCGATTTGTT
TTCTTTTCCGCTTTTTTGCGGTCACCGATTTGTTTATCCAAGTATTTGGC
GAGTTTCGATGAAGAGGCGGCCTTTTGGGGAATTGTGCGTAAACGCGGTG
TCTTTGGGGCAGGCTTAAGCAACACTTGGGCTAAATATTGCCGTCGCCCA
AAAGAATAATATTGTTCTTTCATCTCGCTTGGCTTCTGCATAACTTTGAG
CTAATTTTTGCCCAGTTTTGTTTGCCCCAAAGAGGCTTCAATTAGAGTCT
TGAGACGGGCCGCTGAAACTGAGACTGGGACAGCGACTCGAGTGCCCATC
GAGTGTGGGCTTGTGNNNNNNNNNNNNNNNNNNNNNNNNNNNNNNNNNNN
NTGGAGATCACGGTGATGAATCATGGTTATACGGAATTGGTAACAGAATG
GGGTTGGGCTCAACCTGCATGTGATCTGAATTGGTTTCCAACGCTTCCAG
TCAAATTGCTTATACTTGCTGCACATGTGAATTTCTGTCTTTGCTGTAAT
ACAAAATGTAGTAAGTTGATTTCATTTATTACGATTTTTTGGGTTGTTTT
GACGCGGTAGACAAAAGACTTAGGAAGCGAACTTTAAATGGTGCGCGTCT
ATCAAAGAATCAGAATATAAGATGCTGTCGCAGCTCATAATCAATAATAA
ATACATTCTAGATCTCTTTGTTATAAAAATATTACATTTAAGTTTGATCA
TTATTTTTATAAACTTATTTTCGTAAATGTTAATATAGGTGGAAATGGCA
TATCTCATATTCGATCTTTTAAAGACTTAATCTTTCCTCTATATCAATCG
AATTCACATCTTAACTTTTGCATAAGAAATGTGGATTTTTCCCACAGAGC
ACCAAATCAAAGGTCCTACGCAGGCGATCTCATCTGGTCGGACGTGAAAT
GATTTCCCGGAAAATGGCCTTAGATCAGCCTTAGAGAAAGACCCAGCCTG
CACAATTGGTAAACCACAGAAAGAGTGACATACTGGCGCCAGTCTCGGGA
CAAGGACCACACACTTGCTCGTAGGTGCGAGCCGGACAAGTGATCTATTT
AGGTTATTATGTCTTTATGTTGGGACAAACAACCAACTCGACCAGGGGCA
GCTGCAGGGATCGATCTCATTGTTATTGGGAAACAGTAGGTGGTGGCAAG
GACTGGAAAAGAAGGAGAGGGAGGAAGGGAAAAGTCCTGTGCAAGTAACT
TGGACATAAATCAAACATAAGCTGGATCCAAGAGCCTTATAAATCAGAGG
GCGCGATGCGAGTCTGGCGATTTCTTTACATTTCGTACCTTGCTGCCTGC
AAATCATATTTAGCCAACCGGAAACCGATCGTAACTCAAAAAAGGAAATG
CTCATATCCTTTCGTTTTGACATTTCTCCTTAACATAATCAATGCCTCGA
TTAATCTAACTTAAAGTTTGCTCACGCTCCGTACGTGATTGGCCTGCGAA
TTGCCTAAAAGAGTCCACGATTGAGTTGCTGTCGCAGCTCACATTCAATT
CCGAAATGAGGAAGAGCTACATACAGATCCTTTTNNNNNNNNNNNNNNNN
NNNNNNNNNNNNNNNTTTATCTTTATCTTTATTAAGAATTTCAGTAGCCC
TCCGTTTTGATATCTTGATTTTATGCCCGGTGCAGGGCATTAATCATATA
ACAACATATTATATGCATGCATTTTGATTTGTTTTGTGTGGCTTTGATTT
CTGTCAGTTATTCGAGCTGCATGCCAATTATCGGACATTTACCAGAGGTG
CCACTAAAAAGGGGCTTTTAGCACCGTATAATTGCATCTTAGTTGATGTT
GATTCTAAGTATTTCCCTGGGAAATCTTAAAAGATATTAAGTCGTCTGCG
TGCTACTCCTATTTCATCTCCCACAAACACCATCGAAATGACCAGTTTAA
AACGCAATATTCATCTTTGTTTAATTTGACACACTTTGATTGTACAGCTC
CAGACCTCAAAGACCACACACATTACCATTAGATCCCACATAACGAACTT
CATACTCAAATCTGAGACCAGCACCCCCTTATTACATATTCGTTTGTCTT
TAGCATATGCCTCACAAAAGTATGATTTAGACGTTTATTAAACTCTAAAC
AATGGCGACTAAACTATTGGTAGGGTGTGAGCTTTATTTGGCAGGCATTG
TGGGATTTTGAATGGGGAGAACTTTGACATGTTTGTTTGCATTTTGAATT
GTCGGTTGCTCAGCCTATGGTTAGCACCTTTCTTTTGAGGTGGAAAGATT
TGTAATATAACTTCTGGCTTTAAAGTTCTGTAATGCTCAGATGGGATAGT
TTAGAATTTTTATTAAACAAAATAAAGTTTGAGTTTGAATATTTTGGCTT
TAGAAAAGCAGGACTTTTGGCATATTAACCCCGATTGCTAGTTTCCTGAG
CAGAAATACGAAACTGACTGCAACCCGTTAGCCAGATCATAAATATTAAG
TGGCTTGTATTACAGAGCCCCCTGATGATCTTCTCGCCCCCGAGTCTCCG
TCCACGCACCAAAAGGTGATATAAATTACAATACTACCTACATCTACATA
GTGCGGGGCTTCAGGTCGCCCTGCTGTTGTTGTAGCACCCAAAAGCCAAA
TTGTTTTTTAAAAGCACCATTTTTATTGCCGTCCGATAAGTGATCTCGCG
ACATTTTCAATTTTAATAGGGTCTCTGCTCAGGTCTCCTTACAAAGCCTT
TGCTGCGGGTCCCGGTCTCAGCCTCAGCTTTTCTCAGTTGCCAGCAGCGC
TATGACTTCAACATGGAGCGATCATTTGTCGTTGCGTTAATAAAATTGCA
TTGGGCCAGCATTTGAAACCGCTTTGGCGGTGGTCAAAACGCTCTGCCTG
GCCCAGCTCAGCTCAGCTCAGGCATTATTAATAATGCGGTGGGTAGAGCC
ACACAGGCGGATCGGGCGGCCCGAGGAGCTGTAAGAGGTCACCTCAAAAC
GTTGCAAAAATAATACGGCAACCATTTTTAATATGATTGTATGTCATTTT
AAGCCCACACTCAGGAAAAGTAATAACGCACAAATATAGGCAAGGCAATA
ACGTCTTCAATCCGAAAAGAAATTCATAAGGATTAATAAGTAAGGATTGT
TTGATAAAACTATAACTTAGCTCTTGTTTTACATATGACATACAAAAAAA
CGAATTTATTTAGTTGGCAGCACGGATTCGTTTTCTATTTGGAATTTTCT
TCAAGTGCATTAAAGCCAGCGCCTTGGGCAGTGCCTCATCCTCAGTTATA
GTTGCCATATAGCCATGTGTTGGCTCGTCTATTCGCATACTCAAATTATC
AGCATGCCGGCTTGGCGAGAGTTGGGATCCGGTCTCCCATTGTGTGCTGT
GGAGTTGCCCCAGGTCTCTGGGTGTCGAAGACAATTTTTCATGAGATGAG
CATTCGCTCGTATCAGGTGTGTCTGCCCCACCGGACGCCTCCGGATCCAC
CATCGCCATCGCGATCGCCTGGTAATGGGTTCGCCTAAATAGTTGGACAA
GCTAACTTGTTGGTCGAGTGAAAATGGGTGATAATCCGTTTTGACAAATT
TGCCTACACACTTAGTGCGCCTGGTCAGAGTTCAAGATGGGGAGAAATTT
CCTAAGCGACGTCGATGTTCTTTTAGAGAATGGCTTGCTGGTCTTAAGGT
TGAGGTGGGGATGGATGAGTGGATATTTCGAAGCTGTTGTGTTTCATTCA
ACCAAAATCGATATATTCGATGACATGCGTAAGGCTTACATCTTTTAAAT
AAGCTGTTAAATTATTAAGTTCAGGCTATGATCAGACTATGATCTTCCAT
AACATTGGGCATACCCAACCTAGCTCAACTGAAACAAACCTAGCCTAGCC
CACTTAGACACCCCGCCCATTGATAAATTCCGTGGGTTCCCATCCCGAAG
ACCCCCGCTCAGATGCATTGAGGGGATCATCTTTGCACGATTCAGATTAC
AATTAAAGTATCAAGTTCCTCTCCGCACATAGCTGGCATTTCATTTGAAT
AACTCAATAAATGATTCGTCGCCGGCAATTTGCAAGTGCATTTAATTAGC
TTCGGACAGTTGCCAGGGAAGAGATCCGGCTCAAATGCAAGTGCAACTCG
GCGGCAAAGTTCAATTTTAATATCATATTAGGTACTCGAGTGCACTGCTG
CCTGCCATTGTTTTTGTGTGGCGCAATGTTTTGGAATTACCCAATGGGAA
TTCGCTCTGTGTGCGCGGCTAAACTAGTTTAGCAAATCACTTGAGCATGA
CTAAGTGCCATAAATGCATACAAAATTCCAGCAGCGACTACCCAGCGAAA
GCCAGCTCCATATAGTACATACATATATGCACTTGCGGTCGTAATCGTAA
TTCGTAATTTAGCGAAGATGTCTTCCAGCAGCCCCACCATATAATTACGC
CATTCGTCTAACGTCCGAAGGCTGGCATGTTCAGGTGTGAAATGTGGCTG
CAAGCTGTTTTGACAAATCATGCAAATCATTTTACTTTTTATAGTTCCAA
TAAACATATTAGCCGAGCGTTGAGCTGCAGCTCGCCCTAACCGTATTTGT
AACTTATTAATATTTTTCCCGCAGCCGCACGTAATTTCTATACTCACAAT
CGTCGTCGTAGCTCGATTTCCGGCCCCTCTCTCGGCCGCACCTCCTGAAC
TCCCCCCATATCACAGACTGCACACATTGTTTAACGTCATTCAGTGGCTG
AAATATCAAGCGTGAGAAAATCTATTATTATCTATCGCAAGCATTAGCCG
TAGCTGACGCTCCTAATGCCCCCACGGCAGCTGAAAGCGGAACTAGCCGG
TAGCACCTAGGAAGATATATATGTATGCATGGGTATGTATTATATATATA
GACGGACAGATGGACCGACCGGGTGGATGGGCGCGGAGACATGTAATCTC
TGTCCAGTTGTGGGCTCGACTTCGTGTAGTTCACGCGATATGAGGTAAGC
TGCCTCTAATTAAGGGAATCTTTAATATTGATCAAGGTCAATTCTTTTGA
ATTGGCTGCAATTTAGCTAACAACAAAAACAAAACCATGGTCTAGCACAT
TTGGCTAGTATTCAAAAATATTTATTTAAATAAAAATTCACGTTATTGTA
TTGAACACTTTTAGAAACACAAGAGACTGCACTTTAATAAAACTCTACAA
GTGTATATGGCAACAGAATCGAGTTCGTGTCCTAAGTTTTTTGATCTGTT
TAGGTTAGGCGGCCATTCAAAATCGCTTCTTGTTTTACTCATAATTTATT
TAGCTTGATTATTAATATTCACTAACATCCTAAACAATACTAATTGTATT
TGCAAATGGCCAGTCAGTATGCTAACCACTTCTCACAAGTCAACGGTGCA
CTCACAAAACGATAAAACTTACACCCTTTATTTATTGGGTAAGGTTATGG
GTTCATGGCATAATATTTTATAAATAGACATGTGAGTAAATTTATTAAAT
GGCAATGATCTCATTACAATTTAATGCCTGTCTGCCTGCAACGGCTCCAC
ACGTTTTTCTTTTTCGCAAAGGCAAAAATTTAAATTAATTTCATTTAAAA
ACCACTTAGGCCCACCCCCAACACAAAGTGCCCACGAGCTCTTGACGCCG
AAGCTCAAACTCTGAGTGAACCTAAACTCGAAGCTGCGGCCCAGGCTGAA
GTTTCTGGCTCTTGGAAGTGACAAAGTGCGGCATGGCCAACTTGTTAGCA
TATGTTAATTAAAGCGGGCGAGCGAACACACTCGCAGGTCGCAACTGAGT
CGGAGATGGAGTCGGATATTGAGCCTCGGAATCAGAAAACCAAGACCCAA
TACCCAATACCCAAGACCCGCTGCCTGCTGCCAGTCTGGCTGGGTCGATT
GTGACTTATAGGCTTGGGGTCTCCGAACGGGGCTTCGACTTCATTTTAGC
AGTCGTTGCAGAACTGCCAATAACTGCCAGATTAGTGCTGACAAGCTGGA
GAGGTGATGATTGAAAAGCCATTACGTATCATAGAGTTCTTTGGTCGCAG
TCACAGAAGGTAACTAAAACAAAACGCTTTAACTATTTGCGCTAAAATGA
AAATAAAAATAGAGTCTACCATTTCATTAAAGTATTTTTTGATAAATGTA
GATATTTTTATGGTACTTTTATTTATTCTGGCTATTATTATTCAAAGTAT
TACATCATTTCAAGTGACTTCTTGAAGTGATTATTGTGACTGCGACTGGG
AGTCACAGATCAATCATCACTGTCGAGCAGATACATTTCGATTTGCGCCC
AATTTCAACGCCTCAACTACTTTGCGCTGAGATAAATCATCGTGGCAACA
ATAACTGAGTGAGTCATTGACTGCTACATGTGTATTTTGTATCTTGTATC
TCGTTTGCATCGACAATCTGCATCTGGGCAGTGGCAGCGTTTTCCATAAC
GATATTTTCCAATATCGAATGCGTTGGTCGTCGTCGGCGGACCCGCGCAT
TGATTTATTTCGTTTATTTGTTTGACTTGCAAAATATAATAATGGTTCGT
GGGTTTTCAACTTGTCAGCAGCGGGTTTCTTCTGAAACCGAAGCCTCGAT
TTAATTGACTTAATTTTAGGTGGCTTGCGTGTGGCTCTAAACTTCCCAAA
CTGGAGCAGGAAGAGCCCCGAAAATAGCCGACGAAATTAGACGAGAAAAA
ATAAGTCCATCAGCTCTCACTGTTTTTCCATGAGAAACTGGCCTCGTAAT
TTGGCTGGCCTTTGGCAAAAGGTTCTCAATGGCGCAGGAGTTACCAATTC
AGCTACCGTGGGAGCTGCTCTTGAGCTCTTTTCTTGCAGCTCATTTTTCT
TCACTTTTTTTCTGCTTCCGTTGCTTCAATTTCGTTTCGGTTTTCCGTAG
CGTGACCACAAATCCAAGCCAGTCAGAAGACATCGCCAAGAGGGGAGCAG
TCCGGAGGAGGGGCAGTGTCGCCGACAACACTCTCTGCCACTAAATATCC
CAAAATGATGGCGATAACAATTTTGCGCCCATGGCGTTGACGCTTTGCAC
CTATTATTTGTGCTTTTCCATTGCATCCAAGGTATACACGATCGAGCCAG
ACGGTTTGCCTAGCTGTAAATATTCGTATTTACAACAATAAAAGCCCCGG
GAAAAACAAATTTTAGCCAGCTTAAAAGATTAAAAAATAAATACCTTTAA
ATTATGTATTTGCGCTTTTTACTCTCTGGCCTAATCATTAAAAATATTCT
TAACACATCAACTAATTCAAGCAGAGAGTATGCAACTTTCGATAATCTTT
TCCTCGAAACACAAAACGATCCAGGACCTTGGGGCAGTTACTGGCGAGTA
CTCATCTGGTGTGGTTTTTCATCGTCTTGTGGGCCGGACTCTGATTGGAA
TCTGTCGGCTGGGAAGACAGTTGGCCCGGCCGGACCGTAAGCAGAATTAT
GGCTGTCATCAGACTTGCAGTTGACATAAACACTCATAGCTACAGGGGGT
