# Supplementary material for: SMCis: An Effective Algorithm for Discovery of Cis-Regulatory Modules
Source: PLoS One. 2016 Sep 16;11(9):e0162968. doi: 10.1371/journal.pone.0162968 (PMC5026350; doi:10.1371/journal.pone.0162968)
Supplement: S1 Datasets — (ZIP) [file pone.0162968.s001.zip › dataset/Drosophila/Masked/dmel_kr.fa.masked]

>2R:21094134,21134133
TCTGGCCAGGTCCAGTCCAGTTTCGGCTCTAGGCCACATGTCGTCTTCGG
TTGCTGCTGCTTTTTCTGTCAAAAAATAAGGGGAAAAGCAACGAAAAAGC
AAATGGGTTGGCAGCATAGGGTTGGTGTGGTTCGCACCACCACAAGGATT
ACTTGTGGGAGAAGAGGGTAACATGTCTAAATTTGCTAAAAATGAAGCGG
ACTATCGATTTATCGCAAAAGCTTGAATTATAGTTTTAACTCACTAAGTA
ATGTTAGTTATTTCTCCGAACATGGATTTAATTGTATATACATATGTACA
TACAAAAATGTAATGTAATGTTTTATTGGAATAAGAAAAAATACGCATTT
ATAGGTAGGTGAATGTAAACAAAGAAAAATTTTTTATTTTTGCACGGTTT
TTATCTTCTATCTTTGTGATTTATAAAATTATTTTCAGACCCATATAGCT
GTAAAAAATATGTTTTAATAAACCTCTTTAGACCATTTTAAATTCAGGCA
CTATTTTTCACATTTTAAATTGTGAAGATGTAAATGATGTTATAGTTTTG
AACTCACATTTTAATTTTTTAAATTTAATATTTACTAGCAACACCAAACA
GAGGTGCACCAATTAAGTTCAACACCCACAACATAAATTAACGCGGTACT
GCAGACTGAGGAAAAGGTACAGGCACCAACAAGCGTCTTGGAGGCATTTT
ATGAAACGGATATGAGAAACAAGCAACCGCATGAAACATCATCACCAAGC
TAAAGCTAAAATCACAAGGAGAGCTGGTATTTATGACTCAGAATTTGCTA
TTGAAAATTAAAAAATTCTTCAAAAAGAAAAAAAGCAGGACGTGGGTGGG
TGCTAACGATGCCTGGGTGTGCTGTTGTCGTTTTCAGTGTTGTTGGAGTA
AACAAAGGATCAAAAGCATATTAATTGTTTTGTACTTAGGGAATGGTGCT
TGCCTTTTGAGGACATTGAGGTGAAGGCAAAAGTGAAGAAATGCTTAGAC
TAGCACTGGCTAATCGTTGAACGGCCTTTGAAGCAAAAATGTCTTAAAAT
GTAATTTGCAATTAAAGACTAAACATCCCCGGTGTAGAACGCGCAATTGA
GAACGCTTTTTTACTTACCCACGCCGTAGGCTTGGTCGCCTAACGTTTCA
TACCGTCAACGACTTTGCTCTCTCCACAAGAAATGTTGTTTATAGAGGAT
GTTTGAACTTAGACAAGTAGAATTTTAATTAATTGTGTTCTGTAGATAGG
AAGATTAAATAGAATTAGGAATCAGTTTAAAAATCATGCTTATTAGAAGA
AAACTACCTTAATATTTAAACCCTAACAAAATGAACCGTACTCTTTAAGA
GAAGTTAGATCATTTAAATCTACTTTTTGACGGCTTAAGATAACCTATAA
CTAAAAAATAACTGAACAGCTTCAAAAATTTAGTTGGTAATTATATTTTT
GAATTACAATTTTTTTTTTTGCTCAGAAAAAAATTTAATTAGTTCTGTAT
TTGACCATACAGTTGATATTTTTATTGAAAAAGTCATCAGCGGGCAGCTA
ATTGTTATGACGTAAGATTTCTTGCAACATCAACATAAAGGAGAATTGGT
AGTGAGGGAAAGCACATTAAGAAGGCACGCTGTGACATGTATGACAGCAC
TTCTAAAAGAATTAAAATTATAGTTTAACCTCCATGAGTTTCTTACTGAC
CATAACTGAAGAAGATTAATTAACTTAATGGTTATTTTATATCGCGGTCG
CTTAATTATGTCTTCTGTACGATACATATAAAAGTAATATTATTGCAAAA
AAAAAAAACTAGTAGAGGCTGAATGCCTAGCCTGTCAATGGGTACTTCGA
TGTAACCAATATATAATTTTCTCTTGTTTTTTAAAGAAAAATTTATTTAA
CTTATACACGCTTAAATAACATGGTTTTTATTTAAATTATATGCTTACGG
CATATATCATTGGCTATATGAATTTATTTACTTATTTCCTCCCTGCTGTG
AGTAGACCCTTTAGCTACCTTACTTATATGAACTCTGTCCAACCCTTTAA
TATTATAGGGGTTGCGTAACTGATAACAAAAAACCAAAATGGATTACAAA
ATTATATACATATGAAAAAAAATCCCCCGCATGCGTTTAACCTGTATTTA
CCTAAAGTTAGATTTTTGATAAACTCCCTGGCACTAGCTGACATGTATAA
CACAGTTTATGTACATACATAAAATTCGTTGAGTTGAAAGTTATTGTATT
TTCCCATTATGTTTTCACCAAGGGGTTAAAATAAGGAGTTTCATTTTGAC
AAACTCAATGATTTTAGATGTCAAATACGTAATCGGTTTTTATTATATGA
CATTATTTAAAGCATCCCAAAGGAGATCATATATAGTGCACGGTAAAAAA
AAAGTAAAAAAAAGCTATTGACCAGGTACAACATTTTTAAAAAGCATGTA
ATGGAAGCCATTTAATTTTCATTTTGGGCTAATAGTGAACTAAAATTTTT
ATCTCTTTTATTGCCAGCTATGTACTTTATTGAAGCTATTGACCAGGTAC
AACATTTTTAAAAAGCATGTAATGGAAGCCATTTAATTTTAATTTTGGGA
TAATAGTGAACTAAAATTTTTATCTCTTTTATTGCCAGCTATGTACTTTA
TTGAAAAAAGTCCGGGACGAAAAGAAAAGTGGTTGCGAAGCCTGTTTAGA
GCACCCACACAAGCAGAAGTCGACTGTACAGTATATCATAAAGTTAAAAG
TAGCACACACAAAACCTTTTTTCAACTTATGTATGTTTGTCCAAGAAAAT
CCTTTAGGCTGTCCATTTCAAAGGAAAATTTAGCATGGGAGTCCTTTTTA
ACTCAAATTCTTGCATGATATAACAATTTGCATCAGAGTATTAAAACCTT
TAATATTTCCATTGAGTTTTTTTATTTTTCCGCTTTCTTTTCTTTTATTT
ACAGTTTAGACACAAATAGAATTTAAGGTTTCCCAGCAAAAGCACGACAA
AATGAATTATAGAATACTTTCTGAAAAGGTATAGGCATTTAGTTTTGTTT
TCTTTCATAAATTTCGAAAAAAAACAGCTATTTTAAAAAAGGTTACAATT
TATAGCCAACAATCAATCTTAATTATTTTGATTTTTAACTGAACTGAAAC
CAAAAAAAAAATATATACATAAAGTTTCCTAGTTAATCAATGTCCTATCG
TCTTAACCTAACCAATAAACATCAACCGTGTGTGTCAAAATAAAATAGGC
AGATAAGCAGTCTTGTTTGATTGAAGCTTTGCGTGAGATGTGTAAAGGTC
GTATATCCTTGCTGGCAAGATAGCAAGCGAACAATCATGGAATGGATATT
GTTATGACCGTCTGAAATTGTCTTGAGGATTATTAACAAAATTGCGGGAC
TGTGATTTAAGGGTTGCCAATGATTTCCTACAACGATTACGGGAGGGAAC
TTATGGCATACAAAATAATGTCATCGGAATTTGCCAACACACCAATTTTC
TTAGTATTGAACTACATTTTACTACTTTCACTTGGGCTCTAGCTTGATGA
CTCGGCCTTTGGATTTCAGTTGAGGTTTAACCGGGGATTGGAATCAACGA
CGCTTTGTTGATGACGTGTGCTAGCGGACTTGGACCCCGAAAAAAATTTT
CTTTAATGACCGTCTTGATGGTTATTGTTCCTGTTGCTTAGGCAGAGTTA
AAGATTTTTCTTGTTTCATAACAACTGGCGTTTTGTGCCTTATTCTAAAA
ATTTGATGCATTTAACGAAGCAACCCCTTAAAATATAAGAAACCTTAAAG
GGCTCACATCCCTTCAATTAGACGCGCCACACTAATCATTAAAGAAAGTG
GTTAGTCTGCTAGCAGGAAAATGAAAGTAAGCAAAAGGACTCAGTCTAAA
GAGGTCTGTAAAACCTTGCTTAGAAATTTTCGTTTAATGCTTCAATTTCG
ACATCATGCTACTGGACCTTCACTTTCTGAGTTACCTACGCACTCAAACA
TATGTTCATTCAGTTTCCCTTTCTTGTGGTCTATTCTTCACCGAGTGCCG
CCGGTTTTACATTGACTTGCCTAACAATCTTCGACCGACACTTGCTAACA
ATGCATACTAGTTACTAGTTCACCAATTGCAACTTTCTCTGACCAAAAAT
AACAGATGTCGGGCCTATCAGGAATTAAACACTAAAAAATTATAGCATTT
TTAACCTGTTTCATTATAAAATGTATAAGAACCAAAACATGCCTATGTTA
TGTGTTATTATTATATTAAAAGCGCTCTTCTGCAGGTTACATACAGGATC
TAGTATTCGCATTTTAATGAAAAGTAATATATTAAAATTTCCACTNNNNN
NNNNNNNNNNNNNNNNNNNNNNNNNNNNNNNNNNNNNNNNNNNNNNNNNN
NNNNNNNNNNNNNNNNNNNNNNNNNNNNNNNNNNNNNNNNNNNNNNNNNN
NNNNNNNNNNNNNNNNNNNNNNNNNNNNNNNNNNNNNNNNNNNNNNNNNN
NNNNNNNNNNNNNNNNNNNNNNNNNNNNNNNNNNNNNNNNNNNNNNNNNN
NNNNNNNNNNNNNNNNNNNNNNNNNNNNNNNNNNNNNNNNNNNNNNNNNN
NNNNNNNNNNNNNNNNNNNNNNNNNNNNNNNNNNNNNNNNNNNNNNNNNN
NNNNNNNNNNNNNNNNNNNNNNNNNNNNNNNNNNNNNNNNNNNNNNNNAT
ACTATTCGGANNNNNNNNNNNNNNNNNNNNNNNNNNNNNNNNNNNNNNNN
NNNNNNNNNNNNNNNNNNNTAATAAAGCATATTAAAAATTGGGTTCACCC
TTTTAAACATATAATGCATAAAAACGTGGAGGATTTTAAGTACATGAGGC
CTTGCAACTTCGACTGAAAGGCGCCGCAAAATTTTCAACATACCAATGCA
TTTTTTTGTCCTAGTCGTGCCACTTTATTACCTTTCTATCTTCTAAAAAT
TAAGGATCCAATTTTAAATCGGTTATCAACAAAAGACAGACGGAAAACAA
CACATAAATATGATTGGTCATTATTTTCCATGTATCCTGATCTACAAATG
AACAATGTTTGTCGTTGGTTAACACAGATAACGCACATGAAAGAAAAAGC
GAATGCCGGCAGACTTACAAATGACTATTACCGCGCAACGAAAGGATTCC
CAATGAGCACTTCAGCACGCTTAGACATTAATATTTACAAAAGGATAACA
AATGTCGCGCGTTGTTCACCAAAGAAAAAAGGATGTTTGTCCTGGTTGCA
CGAAAACGCAATGCTGCGGTTGATAACAATAATGCCCAAGTGCGATTTGC
TTAGGACCATCTTCACTGGTCTGCTATTTGCATTAGCATTAATTTTGTGA
AATTTTTGATAAGACCCACGGTTCAATCAAAGATAAGTTTCGGTCACGGA
ACCGTACATCGTTTGTGTTTCTCGCTATTACAGGATGCAAGTGTGTGTCT
TATACAGGTGAAATCATTTTAAAAGCGAGAGGTGGAGGCTTACGTAAATT
GTTTTTTAGGCGTTTTCCAGGAAACGGTGTCAAAGTAATGTTTGCCTGTT
ACTCCGTCTGGGAAAAACGCAGCGAAAGTATCTCTAAAGGGCGATCTTAC
TAAAAAAAAATTACAAAATAAAACTTTATCGATAATTATTGTTTCGAAAA
AATTTATTTTTTTATTACGACCGGTTTATTGGTGGACGTTCAAAATCTCA
TCTTAAAAAGTTTTTCAATAAAAAAAAAAGAAATTTGTCAAGACACTGTA
AGGCTCACCCCAGATCTTAAAGTATTTATTTCAAAATTGGCTTGTGGAGT
AAATGCTTTTGATTGTCAAGGCACTCAGTGTATCTCAGCGTGAAACGCTA
CATTATGTATTCAAATTTTTATGCGATTATAATCTTAAACACACGGTCAT
CTGCTTTTCACAGCAAACATCAATCACGAAAACCAATCGTAAAGCAAATG
ATTAATACGATATTTGAGCGACTTAGGCAAACGGGTAAACCGCTTCAGGA
TCACCTAAACTGGTTCTACCTGTGAACTCTTTTGACAGCAGTAAGGGTGA
CATATTAGCCACATTAAAATGCCACAGGGCATCCTAAACGCATACTTGAA
TTTTTAACCCCGTCTTAGAAATGTTAAAAAAAAAAAGGACAAGGAAATGA
GAACACATTATCAAGCAATTCGGGATCGCTTCCCTTGGCCTTGTTTTCTA
TCCATGGCACCCCTTTTTTGACTCTCTCGCCTTTTTTTATTTCTTCGTCT
TCGTCTTGATCTTTTAACCCCTAATTTAGTGATCAACGCCGGATTTTATT
CCCCACTTCAGTTTAGTTTGCCTAAACTTCCTATGCAATAATGAAGGGGT
CACAAGCGCACGGGTATTTCAACTAGAAATCTCGGCATGTGCGCTGTATC
GGATCCGAATTTTCGGCTTGCTATACTTTTATATATTCGAGGGACCGGGG
CTAATACCATATGGCGTTTATCGTCTTGACGCTCTGACGTGTGTCAGTCT
CGCGCCCAGAAGAACTTTCGTGTTGATTTTTTGGGGTTAATTTGTTTTGC
GACTCTATTAATTGGCTGCGTTTTGTATTCTTGTAGGCGTTCTCCACTTA
AAATGGGCGAGCATTTCAATCAAATAACTAGAACTAATTAGCTACCCACA
GGGTACCTCTTAGAACGAATTAATACATTGATCGAACTTCCTGTTTCTGT
ATTGATCATCGATGTGTTCGTTCGAACATTAATATCAATATATTTTTCAA
TACGTAAACATTTATTCTTTCCTCTTAACTAGTTGCATGGTTCGTTAGCT
TCACCCACCAGACCGACCGAACTGAAAATGCTAAACATTTTAAATTTAAA
ACTAAATCTTATACATTATGCAGCCACTACACTACCCTAAAGCCACTAGT
GATACTCGTAATATCTAAAAATAAGAAAATAGTAATTAAAAAATAAAATA
AATGACATAATTTTTACAAAAAAAACACACAAATGGGGGACATTATCCAG
AAAAATGTTTGTATAAGAGTTTCAGCATATCAATCCGTTGTATAGATAGA
TGGATGCCAAAGATACAAAAAATTAATCCGTCTTTTGTATACGAATTAAA
CAAAATTTACTTTGAATATACCACGATAAAACGTATAAATAAAAATTATT
AAAGCAGAGCTGCGAAAGCAACGGATTGTTGATTGCATCTGATTCGTTGT
CGCTTCCTGTAGTCGAATATGATTATACTTGAGGCATATGCGGTCATGTA
GCAATGAAAATTTGTTCTTAATCACTTATCATGCAAGACGGTGCCAAAGA
ACAACCGCTGCCTGGACACGCTAATGTGAACATGAGACTCTTCACATTTA
AGCGAAAACGTTGATAGATCATTAAATAATTAACTTTATTTTATTTTTAA
TAAATTATAAATGTATAATTCTTATAAACGCAATGGACACTCAAATATGC
TCATGAACTCTTCACATTTAAGGAAAAACGTTGAATAGAGAGGGTAGAAA
AAAATATTATTATATAATTAACTTTATTTTATTAAAAAAAATTTAATGCA
ACTGAAGTGAGCCGTAGCATACTACCNNNNNNNNNNNNNNNNNNNNNNNN
NNNNNNNNNNNNNNNNNNNNNNNNNNNNNNTCATTTTCTTGTTAGCTGCC
ACAAGACAATTTCGCACAGTTTGACCGATTGAGCAACGAAAAACTTTATT
GCACTGTAGGAAATCATTATTTCAATATAACACACTTCGGAGACTACAGA
TTCCAAAATCCGTGGCTGTTTATTCTCTAGCAGTGTATATCTTCTTGGTA
AAGTTACTTTTTGCTTCTTGAGTGTATATGTTACTCATTAATTACGCAGG
GCAAAACTAACCTATTTCGGTGTTCATTTCAAACTTTTATAGACTGAGAC
AAATATCCACACATGTCATTTAAGCTCAACCTCCCACTTCTCATGTAATT
AAAACCCAAAAGCAAAACAACATAATGTGGGGGGGGTACATAAAGCTTAT
GTTATCATTCGCTTTGGGGTATTAGTTATTAAGGAGCTTGTTACATATAT
TAAGTGTAAAAAATATAATGTGGATGGGAGAGCTGATGCTAGATCACAAG
ATCAAATGAAAATAATGTACTGCTCAGCAATATGTTATATTAAGCAATAC
GCCATTTCATAGGTAATATTGATCAAACTCCGCCTATTTTTTACTCATAA
CAGTATACACCCAAATACATACATACACACATGTGTGTATTTCAGAAATA
TAAATAGATTTCCCAACGCTAAATAATGAGTTAAAGGGTAAACAGCGAAT
GGCAATGACAGAATTGTTCGTGTGTGTGCGGGTTTTCGCAACCCTAATAT
ATTAATATATAAACTCTGAAATCAATAAAAACAAGCAGCAACCCCAAAAG
TCCCTTTTCACCCTTTTGGTGAACAAAAATCCTTTCGATTTCATCTAAAA
ATTCATACGAGAAGAGAGAACGAAAAAAAACTCACTCAAGCGGTTCATCC
ACGCACGAGCGTACATACACGTATGTAGGAGCATGGAGCTGTGTATGAAG
GGGTAAGAGAACAAGTGTTTCTTCCCCTTTTTACTTTCACTGAGCGAAGA
GGTGTTACGGCGAAGAGCGTAAAAAGAGAATATTGGTTCAAAACCGAAAA
TTGAGCCCCACAGTTCCAAAGAGAGCACATCAATGGCCAACAGACGTGAT
GCAGACGGAGACGGCATTAAAAGGGTTAAAGTGGGCAACACGTGCGGGCG
AAAGAGAGCGAAAGTGTTAAATTGGAGCACATGCGTGCTGTTTTCCGTCT
CTGTTTTGGCAGCCATTTTGGTCTGCTATAAGTTGGAGCTCAGCAATGAA
GTACGTTAGAAGCTTGATTACTTGTTGTTAAACGTTGAATGAGTTGGATG
TATAAAACGCGTATAATTTCTAGGGGCGAGTAAACTTTATCGAAGGACAA
ACCAGGAATTATTCTTTTTACATTTAAATACATACACATATTTATATTAT
GCACCCGGTTTTTTTATGGTTTTGTAGAGTTTTAAATGATTTTTATCCAT
TAAAAAATATGTTTTTGCAATATGATAGCGGAGTCCGGGTAATTGTTTTT
CAGTAATATCTAGGACACTCAGCCGAGGACATAATAATCGCACATCCTGT
GCGCATACATACTATTCGGTGTTTTTGTGGTTTTGGTTTTCATTGTGAAA
GTGAAAACACAGAAGCGGATGCACTTTATAGAGTTGTTTTTGTTGGTAGA
AAACATGTGGTTTTTTGTTTGAGTTAAGTGTTCTCAAATTCTCCACCTTG
GTATTTGCTAAAGGTGTTTCGGACTCATGCAATTTTTGCGCATCTTTTGC
GCTTTGTTTAATATTCTCACAGGTGTTCTCTGGTTCAGGTGTTTGTTTTG
TTTGTTGTCCAGCTTCCAAAAGATTCTTTTTCATAATATAAAGTCCATTT
GAGGTTTTTACCCAAGGATCCCTCTTGAACATATATTACCATAACGATCG
TTTCCAGATCCGCTGAGAAGTTTGTAGGAGGTAGAAGGAGCGTTTCCACG
AAGNNNNNNNNNNNNNNNNNNNNNNNNNNNNNNNNNNNNNNNNNNNNNNN
NNNNNNNNNNNNNNNNNNNNNNNNNNNNNNNNNNNNNNNNNNNNNNNNNN
NNNNNNNNNNNNNNNNNNNNNNNNNNNNNNNNNNNNNNNNNNNNNNNNNN
NNNNNNNNNNNNNNNNNNNNNNNNNNNNNNNNNNNNNNNNNNNNNNNNNN
NNNNNNNNNNNNNNNNNNNNNNNNNNNNNNNNNNNNNNNNNNNNNNNNNN
NNNNNNNNNNNNNNNNNNNNNNNNNNNNNNNNNNNNNNNNNNNNNNNNNN
NNNNNNNNNNNNNNNNNNNNNNNNNNNNNNNNNNNNGGTTATCCCTAAGA
CTATGGAATTGATATATGACAGATAAAGTGAGAAGATTTTCACTTTTTAC
TACCAGTCCTTTTTATTCCCCTTATTTATGTTTTTTCCAGTATGCCCCTT
ATTTTAGGCACGCCCTCAATGTCGCACAAAGGTAAAAATATGTTGAGCTA
AGCATATGCATATGGCGTATCATAGGAGATTGTAGCGAGCACATGGAGTC
AATTGTTGCAGGAAATGAGACATTTGCTTGAGGTTTCTTAAGGAAATATT
TGAACTTTTTAACATTTGAAAGGCAACAGGCGCTGAGCACGCTTGCCGGA
TACAAATTTTAATTTATTAGACAGGGGCCTTCAGAGAAAAAATGAATTGT
CAACAAAAATAGAGCAGTCATTTAGACACAAAAATATTTTCAACAGAGAG
ATCCTTAAAAGGAGACGAAATTGAGACCAAGGATGTCTTAAACTTTGATA
ACAAAAACACACCTAAATTATATTATTTCTTTGTAACTGTGCCAAAAGAC
CCCGACTGACATTTATATTTAATCTATCGGAAAACTAATCTTTAATTTTT
TCGAAAACATTTATAACCACATTAAGGTAATACATATATGTTAGCCGTGA
TACGAGCAAACATTGAACACTTGAAAAATAATAGATGGAGCTAAAGAACC
AAATTTGACCGGCATTTATAGCAGGGTGGTAACTAATTCGTGCCCAAGTA
CAGCAGTGTGTCAATGGGCCGTCATAAAAAGACTAGTGCCAAGACTCATC
TGCGTAAAAGTAACGTTACTCATTGCGCGTGTAAGCAAAAAATTGTTATT
TCGGATGTCTGCAAATGATTGCAATCGAGAGTATTGTTTAAGGGGTATAA
CATGTTTTTTATTAACTTTAGGCGAATATAAATTGCAAGTTAGAAACACA
GCTGGATCTGCAGTTTGCTTTTTTTTTTTGCCTAAACGGCCGGGATTATG
ATTGGAGGACACTTGAACTCTAATATCATTTTGAGCACTCAAATACGTCA
AATTCCTTGGATTTTATTTCTTCAACTATTTCAAGTTTAGAAATATTATT
GTTCTTTCCCTTGTTTANNNNNNNNNNNNNNNNNNNNNNNNNNNNNNNNN
NNNNNNNNNNNNNNNNNNNNNNNNNNNNNNNNNNNNNNNNNNNNNNNNNN
NNNNNNNNNNNNNNNNNNNNNNNNNNNNNNNNNNNNNNNNNNNNNNNNNN
NNNNNNNNNNNNNNNNNNNNNNNNNNNNNNNNNNNNNNNNNNNNNNNNNN
NNNNNNNNNNNNNNNNNNNNNNNNNNNNNNNNNNNNNNNNNNNNNNNNNN
NNNNNNNNNNNNNNNNNNNNNNNNNNNNNNNNNNNNNNNNNNNNNNNNNN
NNNNNNNNNNNNNNNNNNNNNNNNNNNNNNNNNNNNNNNNNNNNNNNNNN
NNNNNNNNNNNNNNNNNNNNNNNNNNNNNNNNNNNNNNNNNNNNNNNNNN
NNNNNNNNNNNNNNNNNNATTTTTTTTCCTTATGCGAAGCAGTCTTTTTT
TTGTACACTTGACACTTGCCATCTGAAAGTCGCTGTTAATCCTTTGCAAC
GTAGCGGCAGGATGTAGAGTGTGTAATGTGAGACAAATAAGGAGCTACCA
GCGGCTAGAGAAAGTGTTTGTTTCCCACACATGAAAAATGAAGAGAATGT
TGCCGGAATATAGGCCGCTCTTACAAGTCATGGGAAAGTGTATGCAATCA
ATTGCAAAGGATGCAATTCACGCACCTATACATATACTAGGAATCACAAT
GAACATTGAAGCACAGTGAGCCTTTCTACTCTTTGATAAGTAAACTCATT
TAAAAAATCGACACAAAAACTGCGTAGGTTAATCATTTATTATAGAAGGA
CATGTGGAAGCTAAACGATATCCTATGGTTAACAGTCATGAGATATCCCT
TCCAGGATCTTCATCAATAATGTGAAACATGTTGCAAATGCGCAGTGCTC
ACTTCAACATTTTTGCTGGACAATGAAGTAGCAAGCAAACTGACAGGGTA
GACTTAGAAACAACTAGAAACCAAGACTACAGCAGATGGGAAAAAATATT
TATATTTATATTTATATTATGTGATCTTTTATCTTTCCCAATAAATGTTT
CTGTTATTGGGTTATATACAGTTAGAAGGCCAAACAAATTTCTTTTTTTT
TTCTGACTGTTTTTGTCTCTAAGCTTGATTATTAAAAATTTAAAACTACA
TATTACATTATTTAACACTTTTACAGTAATAAGAAAATTTTAATTCAAAA
ATAAGAGGTCACCAATGAACGGAAATATTTATTAAGATTAAATCGTTAGT
CGTTTAGGGATGAATGACCATACAAATACTCTGAAGAAATTGTCACCGCA
GCCACAAATATGCTAGATTAGATTAAAACAGCATTTGCTTTTATGCGGGT
ATTTTTACTTCTTATTTAAACTAACAAAATTTGAGAACACATGTCCATAA
ACCCCAAAATACCTTTCTAATAATACATATTTTCACCTTTTTTGCAATAT
GATAAGTTATAATTATAAGGCCGCACAATAAATTGGAGGAAGTTTCGATT
TTGTTTTTCAAACCACAAATTTGATCGTTTAATCGTGACCCAAAGAGCTG
ACTACACGGAAATGAAATTTGAATGCTTTACTGGGCGTGCCGCGCTCTGC
TATTGTGCTCGATTTGACGTGGAAATTAAAGAAAATCTCCCTGCCCTTGA
TACACAATCGAAATCGAAAGTTGCCTGGACTCCACGCTGATACCGGAAAT
GGTTTTTACTTTTATCGAGCGCCTCTCTGATTTATTTGTGTTTTATGTCC
TAGTTACCCAAGTGTCGGGTTTCTGCTTGAGGGATAAAGACGAGAACCTT
CACTTAAAGAACAAGAAGTGGAAAAAACAAAACTCAACGAGGCATATGTG
TTTTCTACCGCATGAACTTGTTTTCCTTGTTAAAAACGACAGTCCTCACA
TTTTGCATGCCTGCTTCAGTGCACACATTCTTCATCTTCGTTTTTCACCA
ACGGCACCCTGGTCAGAAGGCCGGCAAGAGATATTCTGTCCTTCCATGGG
CTTAAAATTTACTATCCCTTTGCGCAAGATTGAACATAGTTTGCGTGGGT
ACCTTGGGTATTTCAGATTAGGGTCAGTTTTGTATTTTATTTTCATTCTT
ACGAAGATGGAATTCTGTATCGGAGAAATTGCAAATGTTTTGCGCTGGTC
AAAATAAATAATCAAAAAAAGAGATATACACCCAATCAGTAATTTTGTGC
GCGGGTTATCCATTTGTGAATTATTGCCCTTTAGACCTGCGCTTGTAATA
AATAACATTTAATCTAACCAAATGTCCATTCACTTTCGGTGTCCTTTCAA
ACGATACCCAACCGTTGTCATTAGCCCCCAATTGAGGGCAACAGCAGTTT
AATTTGCCTATTNNNNNNNNNNNNNNNNNNNNNNNNNNNNNNNNNNNNTC
TCTTCGCTTATCTGTCTCGTAGTCTGTGGCAGTATATTAAAATTGCAATG
GAGTACACAAATCCGGAAATGCGCTTGTTTTCATTGACAATCACTGACCA
GACTGACCTTAGGTTATCTTATTGCTCCCTCAAATCGTTCTGATTCACTG
TCAGTTTATTTACCGCGGTGTATACTACGCTTATTATAAAGGATAAATAA
ATGACATATTTTTTAAGTGCTGACGAACTTGAATTGAATTGAAGACAGTA
TATGCCATTTTTTTATGCCTGCACGATGCAATAAAATACGGAGACGTGCA
CATTCAACAAAAAAAAGGATTGCGGTAGAGATCAAAGAAGATATGAATTC
GCAGACCTATCAGGATTACATGTCACCAAAAAAATCACATACTTTACACA
CTGGATGATAAGATCAGAACAAAAGGATATATTGGTTAATACGTTTGATA
ATTTTACATACAATCACGTAAATTTAAAGCGGTAAACTGATAATTTATGT
TGGAGCTGACACCTCAATTAGTTGTCTGTTCGTGTCCACAAGAAGTGGAA
AGGAATTAACCAAATTGAATTTCGGATATTGCAAATCAGTCTGCAGCAAA
TGTGTGCACAAGAATCTTGATGGAGCTTTGCGATAAAATGTCAGATACAT
TAAACTATTTTGGAAACTCAAATAAAATGTAGTGCAGTAAAAACAATTAT
ACTTAATTATACCTAAATAACTATTGAAAATTGGGTTTTGTTAGATCTAA
CAAATTGAAACACATCTGCTTTTTAAATTTTAAAAGAAATGCAGAACCAT
GCAGGTCCACTTTATTTCACCGAGAAAAGTTGACTTCAATACAACGGCGC
ATGACAAAAATATTTAACAGACTATAGGTCTAGGAAATGCTTTAAACTTT
TCCACACATTAAAAATTCTGAAACTGAATTGGCATTTGGCATTTATTGGG
CAACGTCAAATATCCTAGAAAAAACATACTAAACCGGCAATGTCAAAATT
ATGATTAATGAATCTGCTTCCATAATAATAAGCTAACTGGCTTACAGTTT
TTGTATGTAACGTTCTCACATGATTCCCAATCCAAAGAAAAGATCAAAAC
CGTGTAAAATATGTAACTCTTCAGACCTCAGAAACGAAGGATCTACGTTC
TTTGGCATCCATAAATCACGTAGGTTGATTTATTGACACCTAAGGACTTC
CTTCATTTCATGTAGGTGGCAATTTGATTAATTGATTCCGACCAGAGCCT
AAAAAGGATTGACCGTTAGAAATAGCCATTTGCCGCACTTGTTGACAACC
TATTCTTCCAAATACTGGCTTCAACTTAGGGACTGATTTTATGCGTGTGG
CCGAACCCCTCATCATATCTAAAATCGCCCAGCTGTCAGCGGAATATCAA
TGCAATTTATAGCTTCATTTTTGCAAATTTACTCGAAAAATTTCCCAAGA
GTTAGAACGCTGACAGGCAACCGCAGTCAAACAAAGGACTCATTCAACCA
CCAACTTTTCACTTGAAAAGCTGCCAATGTGCAATGCGATACTTTTATAT
TTTTTTAATACTGGTCATGAGTTTTTTGTCATTTGACATTTCTACGACTT
CACTTCTGTCTAATTGCCAAACAATCGTCGCCTGATTATCCTGTCAAGGC
TCAACTTTTTGCGGTTTCTACTATAAGGTTTTGTATAATTGGATTGACTT
GCGGACATTTGAGTGACATCATATCAACATCTTCAACGCACCTCTGCATT
TCTGGCACTGATTTCAAAACAAGTATTGCCACAAACGAGCGTAACACAAA
TTAGCCAATATCGACCGACGTTCAATTCACATTATTAGGTTGAAAACGGA
TAATATAATATATTTTACCAATTATGTAAACGAAAACAACTGATATATAT
GTCTGAGTTGAGCATTAGTGAGATTGGCGCATTAAATTTGCTATATGAAC
AGATTTATTTTTCTGCTTATATGGTCTGAAGCTAATATTTCGTGGTTAAA
TCTGCCATCCTATTTGTTTTAGCGATATTTGTTGCCATGCCGATTTTTGT
CCTCTCTTTTAAAACGTTTGGAGCTTCTGGCTGTGTTATTTAAAAAATAA
ATAGCTTTGTTGCTGATAACAAACTGGTTGACTAAATGCGCTCCGGGTGC
ATTGTACGACCTACTGATAAGCATGGAAAAATCCTTGATCTTGACTCTAC
GTTTCAACTCGCAAATGTATGCCGGTAAACCCAACTTAAATGTTATTATA
CGTATTTTTGTCTAGGACGTTTAACTTAGCATAGTGCAAAAATAAAACGA
CGAAAGATAAGACCCCGCTCATAGCAAAAAGTTGCGCGTCAAGCCCAGCG
GGAAACGTTTCTGATATGATAAGATAATCAGAGTCGCAAAATATACATAA
TAATTTGCCAATTATACATCTGGGATTTACATATTTAAAGATAAAACAGC
AAACTGACAATGGTGGGTGGTGCGCATGAAAATTTGTTTTACAACTTGAC
ACATTTTCATGGTAAAAAGCAGGAAGCAGCATTAGTGGAATGGTAATTAT
TTAATTCAGGTTAATCAAGATACGCGTAAATGTTTTAAAGGTAAAGGTTT
TCCTATTGCACCACACTCGCAAAGTATCCTAGCGCCTTATGTGGATCAAT
TTAAATCGGGATCCTAAGTTAACTATAATCCAGGCTTAATCACTGGATCA
ATAACTAAGTAGCATTTTCCGGGATGGAAATATGAAGTTACCTGCATATG
CCTACCGATCCTGAAAACTGCTTTAACTTAATCGACATGCATGATCATAA
AAAGCAATTTGCTACAATTTATATTTTTTTGCTTTTCCTTCTTTTAAGCA
TCTGGGATCTGGATCAGAAAAGAAAAAGTGTAACGCCTACCTTCAGAAAC
GGATTAAATTTTTTCAGACAAATAATCCAGCCTTAAGCATGGTGATTAAG
CTTGATCCCCTACCAAGGGGCGTAATATTGACGGATTTTCCTTAAATCCC
TCTGTTAATCTCCGGCTTAGAGCGCGACGCGTTTTTTCGCGACTCCGCCT
GCATTGTTTTTTTTTTCAGTTTCTTCAATTCGCAAGAAGGCAGGCCTATG
GACCGAATGAGGATCATAATTATGGAATTCCTAAATAAACTAAGAAGGGC
AGTCGGCATAGTATTGATCTACCTGTAAGCGTGGGTTCTATCTTTGCCCC
TCGCATTCGAGACTCTCTAGTCACAGGTAGACCAGCCTTGAGTTCGTCGG
CAATTAAGAAGTCAAATTTCTCTTAAAAACAACAAAAAATGTCAAAGTAA
AAACAATGCAAAAAATATGTGTAACTGAACTAAATCCGGCTTAGGATTCT
TGCGTCATAAACATGACTAGGGAGCCATTAAAATTTGATAATTTGCATGT
CACTTGTGCACCGTAAACGAAGCCAACACATCGGCTGAAACCCAGCGTCA
TTTATGCTATGCTATCTCACTCTTTTGCATAATTTTTTTAAATTATTGAC
TTGTCTTTTTTACGAATGCAAAGGAAGTACTTGTGTACTTCCGTTTTTCA
AAGTCCGATTTTATTATCTACCTGCAATTTATAATGACAACCAAGTTTTT
AACATTCCAAAACGTGGTTTTTTGAGTTCAATAAGCTTCATTTTTTAAAG
GCTCTTTTCGAACCACATTAACATTTGCGGTTACGTTTTTGTAGAAATTT
TCCATAGCTGCATAAAGGTACAAGTTTCATTTATTTGATGGGAAAATGAA
TTAGAGACCAGCACGATCTTTAACAGAAACAAAAAGGCGTGGATATTGTT
ATATGTACAAAAACAACCATGGCATATACGTATGTATTGTATATCCTAAT
TCGGCCTTCCTCTTATTTAATCACTTGCAATAATTTTCAACTATACAGAT
CAGCAATCAAAGTTCTTGATCCAATCGCTATAGTAACCAGATGCGCAAGC
TGATAATTTATTGAAAACTTTTTTCTTAGGATTCTTCCATATTAAGCATT
TCCCTTGCTGTGACCTCGATTCAAAAGAAAGCACTGATTTAATGCAGGTA
ATCGTCAAAAAAATAATGTTTGATATTTTTTTGATCGCGTGCCATGGGTA
ACTCAATAAAATGTTTGTGATTTATATATGTAAACATCAAGTATATAGAA
AACTGAGGTCGGGTATACTTTTTGAGTTCGTTCGAAAGGGGTTTTCCATT
GCACTCAATATTATATTCAAATAGATCTTAGACGTTCCATAACAGCTTAA
GGTGCGCGGATTAGGACTGACGATTACCGACTGGGTAAAGACAAGACAGA
ATTCAATCCTGTTCTTGATACTTTGTCAATGGATTTATACTAAATCATAG
GCTCATAATACCTTCTTACGTTTTGCTTAATCTTCGCGTACATGTGGTAA
CCGCTATTAACGTTACTATAGTTACTATACACTGACCATAAATAAAAAAA
ACCAAACCCTCAAAAATTAGAACAGAAACCCAATCGAGTGTTACAAATTT
GTTAAAAATTGTGGGCACACTTATGGGTTGGCAAACAATTAAAAAACCCT
ATCTGCACCCCTACGGATGCTTCATATTACAACCGTTGCACCCCGTTTTT
TGGTCTTTACTTTTAACTTTTTTCCGCTTTTCCCCCTTTTTTTATTGAAC
CATTTCCCCTTTGATGACAACCCTCGTTTTCACTTCATATATTTGCTCAA
TAATTGATATATTCTTGCGAAAAATAATATAGTTTAAAATGTTTTAGCTT
AGCGCGTGGTTTCTTTGAAAATAAAGCTTAGCGCGATTAGAATATGAGTT
TGACCCAGCTTTACAAACTACTCATTAATATTAAAGAATAATAACTAACT
AAACTAATTTTGTTGACCCAGGTAAGTTCCCATATTTCGGACCTTATCAG
CGGCCTCGACCATACGCACTTTACACGCACTTCTGCCCCATTCACTCGGA
AATCTTTAGTTCGCTTTGCCAATCAAAATCTAGTCTATTTTTCTTTTACT
CGCTTTGATACTATTCTAGTTTAGTGATTGCCGACAAAGTCATTAACGAT
AAGGCCCGGATCTTATTAAAATCTGTTGAGCTTAAGTGGATCTTTCAATA
TCAAGCCTCTGCTTATCACGCAAACAACCAAAAAAAATTTCTGACTAATC
GCCGAAACATAGGAATCGTATGAAGATTTTCTAAAACCGGTCAGCTCAGC
CCGAAATTTAAGAATTTCTTATCAATAGGGTCAGTTTTAAGCGCTTTGCT
TGCATATTATTTAATGCCTTCTGCGAATTTTGTTTTGGTGAAAAACTTTC
TATGAAGTCGAACATTCGATGACAAAACCATTATAATTTTACGTAACATT
ATGCAGAGCAAGGATATTTGTGTGCCTTTCTGCTTTTGTTTGGTTTCACT
TTCTTAAAATCCACGGTAGTTCAAATTTACCACCCGGTGAGCTCTGAGCG
TCCTTGGCCTACCTACAAAACCAAAAATACCGATTTTCAACATAAATTTA
ACATAGCATGTCCTTGCCATAAAAATCTACATAAAACCATTTAAAAGTCA
ATCCGCAAAAGTCACAGAAAACGTCTATACAAGCAAGAAAATTTCAACGA
TGCAGCTCTCTTACAATTTTTTATTATATTTCCTTTCTACCTGAATCCGT
TTTTTACTAGTTCCTTTTTACGATTTCTTTTTTAGACGTGTGCCAATAAT
TAGTTGTCCATTAAACTGAACTTCCACGTCTTTGAGACTTTGCTCAACAG
GCTACAAGGAAGACAAAAAACTCACTCAGTATAGCTGGTAAAAAACCGTC
GACCTTCTTTCTTACTTTCTGCACTCCTTAAGCCGATGTTTTGTTTACTT
CCTGTTTACTCGTACAGCGCACGCTTGAAATTCAACCCCGTCCGTGACAT
CTCTTTTCATGAATTTTGGCTCTTTTGCTCTCGCTGTTTCATTTTCGCCC
TGTTCTCCATTGGCGTTCATCCCCCTTAGACACATTAGTTATTTTCTATA
GCTCAAATGTAAAAAGGGGAAATGACAAAGGCACATCTGAGTGAGTTTTT
GTTGTGCGTCCCTTACTAACTCTAAAAACTTCTACGTGATCTTTATGTGG
TGTAATATTCCTGCAAGTGCAGTTTTTATGAAGGCTCTAAAAAACACAAG
CGGAAGTGGTCATAAGCATTAAAAAATGTCCTTTAACGGTCAACACATAG
TTCTGATTTTTTATGTTTTATTACTGACTAGAAACGTAAAGGTCATAAAA
CCCTCTACTCAGCGAAGATAATTCGCATCGACAACCTATGTTAAAAAACC
ACATCGTCCATATTTGACTCTAACTGACTATATATCTTTTGCATTGAAAG
GAACCTCTAGCTGTCTCATTCGCACCAATTTGCATATGAAAAATTAGCAC
TTTTAGGTATAAAAAGGAATCGATGAAATCAACTCACTCAACTCAGCGAA
GTACCCAGTTTTTACTTTACCTGCTCAGGCTTGGGGATCGTTTTTCGCTT
TCGCCGTGATGATTTCCCTTCCTGTCTGCACCCTTATTTGCGTGCGTGTG
AGCGGGAGAGCCAATTGAGTCCCGGCGTGTGTGCGTACGAGGGTGAGTGA
GAATCTTTCGCCGAGACAGAGCGTACTTATAGTTAGCTCACGCAGCGAAT
TTGTATCAGTCGTGATTTGGCTCTGTCAGCGAAAGGAACAACCATTTGTT
GTGCCACACACAACCGCGAGTAATATAATCGAATCAAATTTCAACTACCT
CATTTTGCTAAATCGGTAAACTTTTATAAAAGACAATTTTTGTGAAATCT
CTCTACCTCAAAGTACAAAAGTGTGTACAAAAATTATTCATATCCCTGAA
AGTGCACAAATTGCTCAAATGAAATTTTGTTGTCTAAAAAACTGAAGCTC
CAAAACCACGAAGGCGAATATTATAGGTGTTTTCTGTGTGCGGGAAAACA
TTGCGCGAGCACAAAATTAGGAGCACAAGAAGAATTTGTTGATGTCCATA
TCAATGCTTCAAGACGCACAAACGCGAAGTAAGTATTAGACCAAATTAAA
ATATTCCCCAAGTTTGTAAACTATCTAGAAGTTCTAGAGTCCCCGATCAC
TTTCTCATTATTAAACAGTCCGATGTCTTTAGGATAGAAAATACAAATGT
AATGTAATTGCACACATACCGATTAGTTAGAATTTGTTTACATGTTTGGA
CAGGAACCGGCACTTAACTCGTTATCGACCAAAACAAAAACTAGTTAGAC
GAAAATAGAGAGCTGCGAAAACACTAAGAGTTCTCTCCGTACGAAACTTT
CTCTCACACATGTATCATATGTAAAATTTTTTTCTCTTTTAAGCCGTTGC
TCTTAAGACATTTCCAAATGAAAACATACTAACTTATGATTTTTTTTTTA
GCCTTAGCTGCTGCATTAGCTGGCATAAAACAAGAGGACGTTCATCTAGA
CCGTTCCATGTCGCTATCGCCCCCCATGTCGGCCAACACATCAGCTACAA
GCGCCGCTGCGATTTATCCAGCTATGGGTCTCCAACAGGCGGCCGCTGCC
TCAGCTTTTGGAATGCTCTCACCTACCCAACTTCTGGCTGCAAACCGTCA
AGCTGCCGCATTCATGGCCCAACTGCCCATGAGCACATTGGCCAACACTC
TCTTTCCACACAATCCGGCGGCTTTGTTTGGGGCTTGGGCTGCCCAACAG
TCGCTCCCGCCCCAGGGTACGCATTTACATTCGCCGCCAGCCAGCCCGCA
CTCGCCGCTGTCCACTCCTTTAGGTAGTGGCAAGCACCCATTAAATTCCC
CCAACAGCACTCCCCAGCACCATGAGCCAGCGAAGAAGGCTCGAAAGTTA
TCGGTTAAGAAGGAGTTTCAGACCGAGATCAGCATGAGTGTAAACGATAT
GTACCATACATCGGGAGGCCCAATATCTCCGCCTTCCAGTGGCAGCTCTC
CTAATTCAACGCACGACGGAGCGGGTGGAAATGCTGGATGTGTCGGTGTC
TCCAAGGATCCATCTCGCGACAAAAGCTTCACCTGTAAAATCTGCTCACG
CAGCTTTGGCTATAAGCACGTGCTTCAGAACCACGAACGCACCCACACCG
GTGAGAAGCCTTTCGAATGTCCGGAGTGCCACAAGCGGTTTACTCGTGAC
CATCACTTAAAAACCCACATGCGTTTGCATACTGGAGAAAAACCATATCA
TTGCTCGCACTGCGATCGTCAATTCGTTCAGGTGGCCAATCTTAGACGAC
ATTTGCGAGTCCACACTGGAGAGCGTCCCTATACTTGTGAAATCTGCGAT
GGCAAATTCAGTGACTCCAATCAGCTTAAGTCCCACATGCTGGTACACAA
CGGTGAAAAGCCGTTCGAGTGCGAACGGTGTCACATGAAGTTCCGACGGC
GCCACCATCTGATGAATCACAAGTGTGGCATCCAGTCGCCGCCTACTCCC
GCGCTTTCACCGGCCATGAGTGGAGATTACCCCGTGGCAATCTCCGCAAT
TGCTATCGAGGCATCCACGAATAGATTTGCGGCAATGTGTGCCACCTACG
GAGGTTCGAATGAGTCGGTCGACATGGAAAAAGCGACACCGGAGGACGAT
GGTCCATTGGATTTGTCTGAAGATGGAGCCAGCTCTGTGGATGGCCATTG
CAGCAACATCGCACGGCGCAAGGCACAGGACATTCGTCGGGTTTTCCGGC
TGCCTCCACCGCAAATCCCTCACGTACCCAGTGATATGCCTGAGCAAACC
GAGCCAGAGGATTTGAGCATGCACTCTCCTCGCTCTATCGGATCTCACGA
GCAAACCGATGATATTGACTTGTATGATTTAGATGATGCCCCGGCTTCTT
ATATGGGCCATCAACAACATTAGGCCAGTACCACACCGAATTGTACATAG
CCCTAATCAGTTTTCATTTGATGAAATTGACTGGCATTTATTAACACAAA
ATTGAAAATTTTGCTATTTCAAAGTGGAAAGTAAAAATTGTTGCAACAGG
AATATAATGATAAGTACAAGTTTAAAAAAAAATAACATACAAAAAAGTCG
AAATTGTACAAAGTAAGCCATACCGTATGCTTGTTACCGCCAAACCCCAC
CAAATCAAATCGAAAATGTCGTGCCATTCTTTACCTTAAATTTAAGTTAT
ATTCTTAGGTTCGGAATCTTAAATTGTACATATTCAGCTTACACAGCTGC
CAATTGTAAAGTAATCGGCGCTCTAAACATGCATTGTTGCAGAAAAATAA
AAGACACGAAGTTTAATTAGGAAATCTATAACNNNNNNNNNNNNNNNNNN
NNNNNNNNNNNNNNNNNNNNNNNNNNNNNNCTTTAAGAAAACAATGCCAA
TAATCTTCAAATCAAAACTAACTTTAAGTTAAATAATAAAAAACATTTGT
TTGATAATTGTTCTGTTTGCATTCTCTATTTAAAACTATTATTAAATATA
AAAATTTAGTTAATCCTGTTTTTTTAAAGATCATTCTTAAATGTACACTT
TTATATTTATACTTCAATAAATATTTGGTTTAATTGTTGCTGCTTCAAAT
ATAAACAATAAAGAAAAAAGAAAATCAATGGTAACGTTAATATTTAACTG
ATTCCGCTTTTATTTCATATTGCCATAACTTAAACACAGTTTACGCATCC
ATTTTTGAAAATCTTTTTTTTTTTGTTGCAAACTATAAGAAACGTTAATA
TATATTCCAAAATAATAACCTAATGTAGATCAATGCGTATCGAAAGTATA
GTAATCCCACTTATCTTAACACTCGTAACTATTAGTTTTAATTGTAAGAC
TTGAACCAAATACACAGGAAGAAATTGCTATAACCAAATACCTCCAATAC
CTCTGTATCGAAATTGTTGTGAGCTAAACAGTATATACATTCAACAATTT
GGCAATCGTACAATTCAACTGAATTTATATACAAGACTTAGGAATATAAA
CTACGAAGCATAAACAATTTATATGTATTAAAATTTTGATGCATATTTAA
ATGGACCTAAAATAAGAAATTAATTTTAAATACTAGGCCAATTCAAATTA
CATATAAAAGTATATAAGGTTGTATATAACAATAACAATTTGAAATAAAT
TTAGTGCAATTTTTCGTTCTATTCATTGGTAAGCTTACTGCTTTTATTTT
AAAACGTTGTAGTCATAATAATGTAACAAATTAATATGTAATTTTCTTTG
TTCATTCAAATGTATGGTATACAAGTTCCTCAAGATTAAAAGAATACAAG
AGCTATAAACTAAAATAGAGAGTGCATTTCTAATCATTTGAAAGTCAGCG
CACGAAAGACATCATATTAATTGTGTACAGCAACATTCGACGTTTAACCC
AATAGATATAATTAAATTTATAAAATCACAAGTCAATTTTTATGTAAATA
AATTATAATCCTAATTGTGGCTAGGGATGTGCAATGTATCAAAAAATAAG
AGTTATATGTGTTAATTAGGGGGTTGCTAATTTTAACCCTTTAAAGACAT
ACACACATACACCTTGTAAAATACGTCAGTAAATATAAACTAGAAAATGT
ATTTTATGGTACATGATTGCATTAGATATGTCAGTCTAGCATATAGTAAA
CGAAACTGTTACTTTTTGTCATAACTATTTCTTCTCTAATTTAATGTTCT
ACCTATATCAATAATAAATACATATGTATACATCGGCAAATATGTATTTA
TTACATAAAAATCGAAATATATTATGTTAAATTTAAAAATTGCTGTCTGG
GAAACCAAAANNNNNNNNNNNNNNNNNNNNNNNNNNNNNNNNNNNNNNNN
NNNNNNGAGATAATTGTGTAAAGCAAAAAATATTCGTAGCAACCCCGCTT
TAGAAAATTACCCACAGCTTTCTTCGATTTTTCGTAAAAGAGAAAACGGG
CAGCATTACATAAATTTTTAATTTATGCAAACGAAGCCCTTTCGCATTAT
TTTACATTTGCCACAAGACGCCCCACTAATGCCGTCGCCACGTTCCTCCC
CACGTCACCCCCTTTATTCATCCATCCCTTCACTGGAATTTAAATTTACG
TCTGCAGGCAACGGCAGCAGCTGAGCAAAAACGAATATAAAAATCGCGCC
GCGCAGTCAGAAAATGTCACAGTGTTTTTTCCATTTAATCTCCAGAGAGA
GAGAGCAAACATCTACAATGCTATGAAAGAAAGTCGACGCCACCCACTCA
TACCAATCGCCTCCCGTTCAGCCATGCCGCGGAACTGACGCCTTCTCTTC
TTTGTGCCCCTTTCAACAGCCAAAAAAGGCTTCATCCTGGCAGCCCCCTC
TATATAAAATTGTATGTACAAGTATTACATAAAGAACGTCTTATGTACTT
ACACACGTACATATATAAAACGGAGTAAAAGAGTGAGACGCAGGACAAAT
GCTCACGTTTTGTGATGCTTATTAGCATTTTAGGCTTTTTTCGCTTAGAC
TTCTGTAAACATACTCTATGAGCGTATACGTAAATAAAAACAATTCAATA
ATTAAAAAGTTAAACGTAATGTTAGCCAAATAAACCTTATGCTAAAACTG
TTTACCCTAATTTTACCAATAAAAGCTTATTATAAATAAGTTAAAAGAAG
AAACGGGAATAAACTGGTAATTGCCAGTTTTATAGTGTAGATAGGTACGT
ATATCTTATTCGAACCCCCAATCCTCACCCTCAAAAGCTTTTTTTTTAGC
TGCCGAGTAAATAGTTTGGTGTTGGACATAGAAAACTTTCAAATGAGTTT
ACGATTTTTTTAAATATTTCGTGTTCCGCAAAGGAATGAAAAATAAAAGG
CCTTGAAAATGAATTTAAGGCCTTCGCTGGCAAAGAACCGCCGACGCACC
CAACTTACTGTCGTTATTATTTAAACTGAAAAATTATAATTTTTACCAGC
AGACTTCTGCTCACAAATTCTAAGACTGGCGCTTATCCAAGAAAGACATT
ATTATAAGCTCCCTAAAAGTAAACGGATGGATTGGGCGTGGGAAGGGTCA
CCTCATTTTTCCCATTATTTGTCAGCCTTGGGCTATATCCCACATTCTAT
ATTGAAAAAACAGGGGTTTTTTTTAATTAAACGCAGCTTCCATAGATCAA
ACTTTTCCAATTCGAGGGTTCTATGAATACCAAAGTTAAATTCATTTAAA
TTAAATTTACAACTTAGGTGTTAACAGTTGTTTTNNNNNNNNNNNNNNNN
NNNNNNNNNNNNNNNNNNNNNNNNNNNNNNNNNNNNNNNNNNNNNNNNNN
NNNNNNNNNNNNNNNNNNNNNNNNNNNNNNNNNNNNACATGTCAGTCTGT
CCATCCGTCTGTCCGTATGAACGCATTCTCTTTTGATTTATTTTGTGGTG
ATACACTTTAGATTTAGATGTTTCGATTTTTTCACTTTATTATTTGTGTT
ACTAATTTTTAACGACATGTGAAAACGTTTTGGCCATGCTTCTATAACGC
ATAACTGAAATCTCACGTATTTAGGGGGTTCTTTCTGTAAAAATTGAATT
TGCATAGAGTTTGTTTCTTGCTGTTTTAAGGTTAGGTTTATCCACAAATT
TTTATATATCTTGCTCATCCTGTAGAAAATAAATTTCTGCAGACCAGAAG
CATAAGTCTGCCACCTAGGGACAAACAGTATTATTTTAAACAATAGAAAA
AAGAAACAAAACGGTTTTGAAAATTACATGCGAACGACAAGGGTCACTGT
AAGCCAGCGGGACCTTCGCAGGTCATGCAAATTTGGACAAACACAATTAG
CCAGGGATCGGGATCAAGACTAACTATCTAAGACGTTGCTTACAAACAAA
TTCTTGCAAAATTGTAGAATATGAGTTGGTAGAAATAAACTCATCTCTTG
AAAATGGTACACACCAAGAAAGTGTGTGATCGAAAAAACACTCATTATAA
TTCTAAAATTCTACTCATACTAATTACGCGGGAAATTTTCGAGATTGGCC
CTTCTGCAATTACACGTAGTAGAAGAAAGGAAAATACAAAAAATTACGGC
AAGTTGAAATGAAAAACAACCCTCTCAAACAGGACAGCAGCGACTGCGAA
GCCGGCCGCGGCGTCAGCAGCTACGATAACGAAAAACTAATTTGCATACG
AAGTGCTTTCGCTTTTTCTCCTTGCCAATCCCTGAAATTCTTCATTCTGA
AGCATGGCGGCAATAGGCCACCTGCGTCGGAAAGAGAGGTTAGCCTACAT
GCGTCCCTGTTGCACCTTTGCCTTCATATCAAAGAGTTTAATCCTGGTAT
AACGAAAAGCGTCGACCTGGAATGGGGCAAAGCTTCCCGGCTTTTGGCTA
GCTTGCTTACTCGCTTCCTTCGCTACTCATTATCAAGCAGCGAGCGTTAA
ACTCATTGAGACGTTTCCATCTTTGCCTCCCATCGCCCAGCACCCCGTGC
AGCAAAGCTTTTTCAAGCGGCTCCTCTCAGCGATTTCTCAGACTCATTTA
TATTTTTCATTTTAGTCTCTCAGATGTTCACCGAAAGCTATGTATAAGCA
AAACGACATTTTTCCTTAACGAAAATTACGAACAACCCCTTTGGAATAAG
ATGCAAAGGAACGAAGAAACAAATGAAGCCAAGAAAGTGAGTATTAAAGT
CCGTCAGCGTGAAAGCTTAAGAAATGAGCGTATATTATTCATGAAATTAA
CGTCGTACACAGGAGAGGAGGAGAAGCGCAAAAACGGATAACTCTAAATG
GGATTTTAAAATATTTGTTCTAACGAATTCTGGAGTTAAAAAAATTATGG
CAATTTTGACTATAAACGCAAACCCAAAATATTGAATGTATTTCGAAAAT
GTTTCCCTCATACATATGAAACTAATCGTTTTCATCATTCACCGTTCAAA
ACTTCTCTTTAATCATGCGTTTCCTTTTTTTTAAATTTTATTAACCCTGC
AAAATAATCTTACTGACAATTGTATAACAAATGTTGTGGTAAATACATAA
ACATTAGGCAACTGAATTACTTACGCCCATATGTTTTTATTTACCGCAAA
TTTTCGGCAATTTTGGACAAATTTACATTCAAAACCCGCAACGACTTTGA
CAGCGGAAATGCCAATTTTCCAACAATGACGACGAACTGCACACGCAATT
TTCATGCGGTTTAGCATTTTTATTCCCTCTTGGGAAGGTTGTGGACCCTT
TCTTCCCCTTTTACTGTTTGCAAAATTTGTTTAGAAAAAATCAAGTGAAA
AAGGTTTGAAAATTATATGCGTGGTGTGGTTCGCTGACGTGTCAGGGAGG
AGTGTGGCTTGTTGACATTTTGTGTTCCATGGAAAGTGAGCTATCAACGA
GCTATCATTCACTACACACACTCGAATGTGTTTTTGAGTGTGTGGGCGAG
GGCGTTTTGGCAAACTGTTGATACGTATTTAGCGATTTGTTGTGTGTGGT
TGTTCGCGGAGTTCTATATTCAGCGGGGGCTTTAATCAAATTATAAAAAC
TGAATCATACATATCAGATGGGTCATAGGAAGTGGAACGAAGGTAAGTAA
AAACGGTCAATTTTGAGAGAGATACATATTTGGACACAAAAGGTTTTAGT
TTGGTTTAACAATTTAATTATAAAGCTATACCTATATGTGGGGTTTGGAT
AAGTTTGGGTCAAAAAGGATTTTCTTAGAACACTTATTAAATGTTGTTCC
ATTAAGCTTCGTTTCGAATGATGTTGCTAGATAGTCCTAATGGATTTGTA
ATTCGCTTATATAATAAAGGTTCCAGCTTCGGTTGTGCAATTTTCGTCAA
AGTCTTTCAACTGTGTATATCAGAAAGCTTAGTGTCAAAAAGAAACAAAA
GATTTTGCGATGGCGTCTGCTATACAACAGGACAAAACTAAATCATGGAA
TATTTAACTCCATTCTCTGTTCTTTGTTAAAATGCTAGGAAATGTATAAA
AGTTAAATCCCGCAATCAGAACGTTGATATAATCAGTGGTTTAAATTTGG
AAGTGGGATCGTCAATTCCCATATAGTGTTTTTGTTTGGCACATAATTTA
CATTGAATCGACATCGATGAAACCCACATAATCGAATCAATCGAGCAACA
TAAAATGTAGAAATATATCTCCTCTATACAACCCACTTAATTTTCGTCTG
AGGTGTTCACCACTAAATATTTAAAACGCAATTAAATTTTTAATTACCTT
TTACATCCGCTCAAGTGGCCTGGCACAAAGCAGGGCTTGACGGTATATCC
TTTTAATCAGATGACTCCCACGCACAACAACGAGGAAAACATTAATTAAA
GATAGACAAGCCCATAACCAGGATGTAGGCAAGGAATAAATGAATTAACA
ACAGCAACGACTTTGCATAAATGAAAGGATAATCAGCCTATCAACAAAAT
GGCGTGCAATTAACGTGGAAATGACTTTGTTTGACACTCAAATAAAAGCC
GGCATCCTAGTGGGGAGACAAAAGGCTTTGCTTTTCACCATTCTGGCTAG
CTGGGGGTTAAATTAGCAAAGGATCCAAAGCAAAGCCAGATGCCGCGGAC
ATAATTTAATATTTTCTATTAAGCGCGACCAGTAATGAACGAAGCAAAGG
CAGGTCTCGAACTGCGCAGACTCTCCTAAGGAAATTGAAGAGCTGGACGA
CCCTCTACACCCGTCCCATCCAGCCGCCCAAGACGAGTAATTAAGTTTAT
GCGAAGTACAAAATTAAATTTGCCACCCCTTCTAAGTCACCCTCTTTGCG
CCATGGTGTATCATAGCTTTCATTTTGTTCCATTTTTTAAACGCCTTTTG
AAGTATTTGTGTCCCTAGTTGGCGCCCTTCGTTTGCCATAAGCATCTTAA
CGGCATCATTTGGCTCTCGGTTGCGCAGGTGGCCACGCAGTTTTTCTTAA
TGTACAAATTCTTATCAAGGTGGCATTACAGATACTGCGCGTAAAATTTT
ACTTAAGAACCCCTGCTTATAATTTTTAATTGGAGTTTTAGTGCGCCTAA
CAACGAATTTCCGCCTTTTGATTTTTTTCTTTAACGAAGGACCGCATGCA
GTTTATAACAACATTTAATTGAATCAAGTGTAGTAGCAAAGAGGTACACA
AAAAAATTATTTCTGTTTAGTATAGATTATTATAAAATTCGTTTCACACC
AACTACTAGCATAAATCAATACTTTTAAAAAAAAGCGATGCATACAACAT
ATTTTGCAAATTAAACAATGAAGCAAAAAAAAAGCATTTCTTGATGCTCG
CATACTTTATTATCAGCTTCAGAATGGCATATACTGTCGCAATCATCATA
GCTGACACGCTTCCAGTTCGGAGTTGCGCATGATTTAAATTAACCCCTAT
CAAGGGAGAAAAAAAACGACCCCACGTCTGCTTCATTTTTTTTTCTCATT
TATTTTTTATATCCACCGTAATGTATTTTGTGATTAACTTCTGCTTTGCG
TGCAAGGCAGCGATTTTGTTACCCCTTTTATGCTTTTGAATTTCAAAGTG
CACTGCCGTTATATTATTTTATAATTCATGGTTTAATTAAAAAAAATACT
TGAATGCTTTTCCTTCCACTTAATACAGTACACATTATATAAAACATGAT
TAAAATCATCTAACCTACTGGCCTGTTTTAATATTACGAATATGTATTGC
AAAGATTTTTNNNNNNNNNNNNNNNNNNNNNNNNNNNNNNNNNNNNNNNN
NNNNNNNNNNNNNNNNNNNNNNNTTTATATTTTTCAATGGTACACGGTCT
TTTTACCACATCAGCCCAATTTTATCATCTTGAACACATGCTAAAGGACC
CACGTTTTTTTATTCAAATGCTCAAGCTCTTTTTCGGATTTAACCCTTAC
AGAACATACTTGAATATTCACTTGTGAAATTAAAAAAAAAACTGTACCAA
AAAAAATGAGGCATTTGTGTTTAATGGGGAGATCCTGATGCCGTCAGCTT
TAGGGGTAAGTTAAAACTTGATTTTCGAGTCCAAACAGAAACACAAAGCA
ACAAAATGCAAATTAAAAGTTGTGGAAACCCCTTTTAAAAAGTGCATAAA
GGGTTGTCGCTATCCCAGCCATAGAAGTTTCTATGTTGCCTGGGTAACAA
ACAGAAAAAATCTCTATGAGGGGTGCTTTGTCGTGTGCCATGCCAGGCAC
AGCCTCACTTTTTTGAATATTTAATTTTTTGGGTATGCAAATTTCGGCTG
CTGGTAAAAAAAAACGGTATAGACAGATTTCGGCATGTACCTCACAATAG
GGATTTATAGAATTTTAAAAGGGTTTCGGTTTTCGATTTTCATATAGTTT
TCCCTTCTCCCTTTTTTTGCATTTAGCATTAATCCCGATTTAGGGGCAGC
ACATGCAGATGAGGATCAACAACAGATTTTGCGTAAAGAATGTGACCGGC
ACACGTCATTTTCTTTTCTGTATTCCTAAGGAAAGGAAATTATACTTTCC
TTTGGCATCCATTGGGCGTCTCATTTACGCCTATTAGCAATTTAGACAGC
TGCTCGCCCAGGTTAAACCGAAAGGCTTGCGGGCTTAAATTCTGGTATTG
ACAGTTTCCCCTGCCATTTACGTTAGCATGTCCCGCAGAGCTATTGCTCC
TTCTGACCCTTGCCAGCTTCAAGGATATCCTGATCCAAATACCTTTTTCA
TATAGAACGGTCAAACGTTAAAGAAAGGACACATGTTCAAACAAGCCGAA
AATTGTACTTGCTTAAACACACCCTCGGCCCCATTTTTTCTCCAATAGTT
TGTATAAGAAATCTGCTTGCTTCCGTGACATCTTTTCAGGTAAATATGAA
AAACTGGCAAACACACGTGCACAGCAGGAAGACAAAAAATGGTCTTAATC
AATATCCAGCAAAAGCTACATGTGCTGTCCAGGTACTACCACTAGAACAT
GAATATATNNNNNNNNNNNNNNNNNNNNNNNNNNNNNNNNNNNNNNNNNN
NNNNNNNNNNNNNNNNNNNNNNNNNNNNNNNNNNNNNNNNNNNNNNNNNN
NNNNNNNNNNNTGAAACANNNNNNNNNNNNNNNNNNNNNNNNNNNNNNNN
NNNNNNNNNNNNNNNNNNNAAGCGGAAATGGAAAAAAGAAAGCGCNNNNN
NNNNNNNNNNNNNNNNNNNNNNNNNNNNNNNNNNNNNNNNNNNNNNNNNN
NNNNNNNNNNNNNNNNNNNNNNNNNNNNNNNNNNNNNNNNNNNNNNNNNN
NNNNNNNNNNNNNNNNNNNNNNNNNNNNNNNNNNNNNNNNNNNNNNNNNN
NNNNNNNNNNNNNNNNNNNNNNNNNNNNNNNNNNNNNNNNNNNNNNNNNN
NNNNNNNNNNNNNNNNNNNNNNNNNNNNNNNNNNNNNNNNNNNNNNNNNN
NNNNNNNNNNNNNNNNNNNNNNNNNNNNNNNNNNNNNNNNNNNNNNNNNN
NNNNNNNNNNNNNNNNNATACACCTTACATTTTTTACTATGTTCGACACT
TTTCTTGTTTTTTATTCGAGTGCCTTATCATAATTTAAACCAAAAATAAA
AATCAACAATGTAAGCTCCACAAATTAGTTCATAGTTACACATTATTTAA
ATTGTTAATACATTGTATCGAATGTAGATCTTAAGTATCTAAGATTTAAT
GCATTTGTTTGGCTATAAGATAAAAAACAGCACTCCCATTTATGTTTATC
AACAGAAAACATAAAATAGAACTGCAAGTTAAATAAGGCTTTAAAGTCCA
AGCATTGCAATTTTCCATTATATATTCCCATATCTTAAGCTGAAGAACTA
TTTATTAAAATTAAATATATGATAACTACAGGATTTGTATCACTCATCGA
GTTTACCTACTTATGATAGGTGATGGAATTTTTTCCTTCTGCTTTTAAGC
TTCAAGTGATTTAACTTAATTTTTTAGTCGCGTGGCTTTTTTGTAATTGA
CGGTGGCTTTTTATTAGGAAAGCTCCGGAATGAAAGGATGTGAAAGGGAT
GGTAAGAAAGAAAATAAGAACTACCCCTGAAATTTCTGAAAAAAGGTCTG
TCAAAGGTTTTTTGTCTAGTGGCCGCGGGATCTAGACAAAAAAAAATACA
GTAAAAGTCACGAGAGAGGAACTTGGCGAAAAAGAAAAAATCGATGCGGT
AATTATACCCATTACTCCTGGAGTAAAGGGTAGGGTTTTAATGTTCGAAA
TTAAAACTGTACTTTGTTTTTGGTATATTTTTGAAATCGCAGATTTTTTT
AAAAAATTATTAAAAGGTCAAAGGGTTTAAGCTTTACTAGAGTGTCACAC
TCTTTAATTAACAAAATTATAGTTCATTACCATGAAGTCTGTCTAAACAA
AGAGGTAGCGCAGCACTTCGAATACAAAATTTTTTTAATTAATCATTTTA
AAAAGTGCATGCATTTTGCTTTTTGGTAGTCTTAATAGTCTAACAACATA
AATTCCCATTAACCTAACGGTGTTTCATATTAATTTAATTATAAATAACA
AACTTTGATCTTACTTTAAAGTAAAAAAAATCAGCGACAGCTGCCCATCA
CGAAAAACCGACCTTCCATTAGAAAGTCAAATACAACCCTACATTTTATT
TGTCTTTCAAATATAATATTACACAATTAACATTAGGTTTAATACCGGCA
AGTGCGTAGAAATACGTAGAAGTGGAAGACAGCGTAAGGAATCATGAATG
GGTGTGGAACAAGCAACGTTCGCGACAAATACAGAAAGTTACTGGCAACC
GTTTTAAGTGCCTGACCGACACAGCCAAAAGTGGCTGGCACAGCCGCCAT
TTAAAAGGGGACATTGAAAAAAAGGTGCCACCCTCGTATACAGAAAAAAA
CTGTATACCTATTAAAAATATAAAAGCGAAAACAACAAAAACCGCGCGTG
TAAAGCAAGAGTAGAAAATTTGAATGAGCTCGCCAACGACGTCTTCCACT
GCGCAGCCTTCGTCAGCGTCGGGGGATAATGTGGAAAATTGTATTTTTCT
TCTTGTGCTTTCCCCATGCTTCCTACCTTTTTCAGCCAAGTATCAAGCTC
ATTTGCAAAGGGTGAATAAACTTAACAGAAACAGCAAAAACATAACAAAA
GATTATTTTATCATTTATCCGGGCACAAAGGGTTTATATTATTTGGGCAA
CTTACCTACTCTATTTTAAACACACCTAATATGTGGGATAATGACGAATA
CGTTCCTTTAACTATGAAACCTCATAATGTCTCACATATTTTTTTTTGCA
ATTCCTTAATGTTAGGTCGTCAATAATGCCGTTTCGTCTGCTGCCTTACT
TGATTATCCTCCAAACTAAGGGTTGGAGTTCGTTACCACCGCTGTTGATC
GATATTTTAATTTTATTTTTCGCAAGTTTCCATTTCTTGGACTTTCATCA
TAANNNNNNNNNNNNNNNNNNNNNNNNNNNNNNNNNNNNNNNNNNNNNNN
NNNNNNNNNNNNNNNNGAGGTTAAGTGCAATCGCATTTAACTTGGTTTAA
TTTACTGTAGCGACTCATGGCAAAATACGTGCTTTTAAATATTGAAGTGG
TCTTTGTTCACTACGTACAATAAAAAGCTTTTAGACACTGCCTATAGTGA
AACTACCTAAACAATTACGCCTATTATTACGGAGATAAAAACTTAAAAGG
TAATGCATAAAAACACGAACACGAAAAATTAAGAAAATAATAAAGAATGT
TTTTGTTTTAAAAGGAAAGAACACTAAAAGTACATTGCTATTTCGACTTC
CTTCGTGTTCTCCAAACCACATCGAGTAAAAATGTCATAAAATTTGAAAG
CAGGCGACAGACAACCTTAGAGGGGATGCGGGGTCAAAAAAGAAGACATA
TGCCTAGTAAGCAAGGACCTGCAAATTTCTTCGCTAGGGCTTGGTGTGCC
CTGTGGACATTCCCTGATACAGACATTTCTTTTAATGCAATTAGGTGAGT
GCCCCAAAATTCAAGGAATAATTCAGATTTGACAACGTTTCACTTGACTC
AGGCAAATTTTGTTAATGTGTTTTCTTAGTACAAATACACGTATGAATAT
TTTATAGTTCATAACATTAAACATGGTTTTGCGATAGAAATTAATGAAAA
GAAATTTGGGTGCTTATCAATGTCAAATCAAATATAAACAAACTATTTTG
AAATTTTATTTNNNNNNNNNNNNNNNNNNNNNNNNNNNNNNNNNNNNNNN
NNNNNGCCAAATTTTTGTCTTATCAATGGAAATTTGAACAATAAAACAAA
AGATAAAGAATGTATAGAAAACCCTTCCTTCATCATATTAAATTTTTTAC
GTTTACATTTTTTCAAACGAATCTAATCTCTAATCTGCGAGTATCGGGTA
TAATCGGCCGAAGTTAATTTATTTTAATTTGTTAGTTGTCGCTTCTCATA
AAAAACATTACTCAAATTAAATGTTAGGTGTTTTTAAAGTCGACGCGGTA
ATTAGGCACCACAGGTGGACACAAAAAATATTTGTTTCTAAAGTAATGTT
TTCTATATTAAAGGTTGCCCGTATGTNNNNNNNNNNNNNNNNNNNNNNNN
NNNNNNNNNNNNNNNNNNNNNNNNNNNNNNNAACTTTAAAAAGCTACTTG
TAGTGACTTCGAGTAAAGACTTCCCTTTTGTTAAATTCCGTTTTGCCTTA
GAAAGTGAGTCGGATAAGCCAAACGTATGTATGTATATGAGCTTGGCCAA
AAATTTCTCATAAATATATCTTATTTGAAATAAAGGCACATCGCGATAAA
GTTGGAAAAAATACGATACAAATACGCCAAAGTTTGACCAATAGAAATTT
GTTGATTTCCATGGCGAATATGTATGTTTCCAGACCGAAGATAAATGGCA
ATGGAATTAATTAAGTTGTTAATTTCCTATTAGACACTATTTACTTTGCA
CGTAACAATCAGAAACAACACAAATAAGTAAGAGCTTAGGATGCAGTGTA
AGGCACCCTGACAGCACTTGACAAAATTATGTGCCTAGTGGCCACATTTA
ACCTTTCAGCGTGGTGNNNNNNNNNNNNNNNNNNNNNNNNNNNNNNNNGC
TTAAGGCGAGGGCACAGCCCTTCGGTATAGCACTCCCTCCTACTTCAATT
CTGGCTTGAACTTTAGCTCTCTTTTTCCGTTCAGTCGTCACATATGCGTA
TGTGGCCACAGAAGCGGCACGCGTAAGCATTTAGTGCGGACTTCCCCGTC
TTACTTCCGAGCCAATATACATGTGTATGTGTGTTATATTTGCATAAAAA
TCTTACACAGAAATCGTTGCTTTTCACCTTCTGCGACCGCACATACGCTT
CACCCCCAAAACACTAAAGGATTCGCATGACCTCCCTCCAAAGCATACAA
GTTATCCAGCCCCTCCTCGACTCGTTTCTCATCGATAATAGACCGTAATA
AATGTCATGTTTTTTATGATACGTCTGGGCTACTCCTTTCAGTGCTTTGA
ATTACGATTGTAGTTTGTGCTAAGAAGGGGTAGGGGGCATCCATGGCAAT
TCTCGACTTTTGGCTGGAAAAAGAACTTAAAAGTATACCAAATTGTATTT
AAATGTAAAAAACAACGAACTTCTTCTTCAGGTACCATATATAATCAAGC
TAATCCTGCTTTGATATGTTTCACTATTTCAAGCTATGTGCAGTTTCTTC
CTATTTTTTGACCAAAGCCGCTATGAACCTTAAACTTGTGACTTATACTT
AACAAAAAATATATGAAAAATAGCTGGGAGATACAGCGGACCGCAGGGGT
CTGAGTGGTTCTAAGGAGAGGGAGTGAAAAACCTTTGTTTTAAACATTTT
TAAAGGCCTTACTTTCTTGCACGGGCCGTTTTCGTTCCCTTTTTCATTCC
ACTTAGCGAGTCACCTCCTTCATTATTTCTGCCGCTTCTTGTTGTTGTTT
TTTGTGCCGCTTTTGCTAGCCTACGTGCTCTTTGCTTAATTTTAAACACC
CCCTCATTTGCATAAATGAATTATTTTCAACCCCAAAGAAGCACCAACAA
AAAATTAAGATTGAAATNNNNNNNNNNNNNNNNNNNNNNNNNNNNNNNNN
NNNNNNNNNNNNNGGCAAGAAATTGCTGTGCATGCGCAAATTTTTGAAGT
GCAAAGCGCTTTTATGGAGTAATCGTGGAGAGGTCGGGGAGAATTAGGCT
GAATGACACTTAGAAGTAAACTTAATGAACAACTGGCCAAGACAAGAGTT
CAGGTCATAAAAAGCCCAAAGGAAAATAAAAAAGTTGATAAATTTGAGTA
TTCCCTGCATTCGTTGCTATTCTTCTGATAACCGTTAAACGAAAACAATT
AAAAATGTCAGTTAAAAGGAAAAAGGATACACAAAGGGCATAAACCTAGT
AAAGACCAGGTGTATATGTGTCCTTTGGAATTGCCTCTCCCCATTAGTTT
CATGGCATGAAATGACACAATTTCAATTTCAGTTTCCATTTTTTAACAAG
GAAGTGGACTCATATTCCCTTTCTCAAAACGAAAGGCAACACCGTAGTGC
AACTGCACACGTCAGATCCCAGCCTTTGATTGACCTGAGTATCACCCCCG
CAATGAATGGGTACTTGCCAGATTGTCCGTTTTTCTCCTTTTCTTTTCCT
TGCATCTCTCATTTTTTGCAGTATTTGTTTGTTTAGCAGCCAAATGTCAA
GCGGGCGTTGGTTTTATTTTTTCCATCCGCTTCATTGTGATCCTTTGATC
CACAGTTGCAATTCATTTGGTCCCGTTCAAGAGTTAAGTCTATTGTAAAG
AAGAGGGTACATCGCTGTCTGTTCCAGTAATGCTCTAAATGAGCGTAAAA
TATTAGGCAAGATTGAGTTAGGGCCACATTGAGGTCTTAAATGGCTACCT
AACTGTCGAACCAAGCCTTTAATCAATCATTTCGGTGCTGTCTCTCCTCC
GAGAATAGAGATTTATCTTTTTGTGGGCTTCTCAAAGACATTTAAAATGG
TAATTGTAATTTTGTGTTTTGGGCCTGTAGATTAAAACTTATTAATAAAT
AAAGAAGAATAACTGAGTGTTAATATCGAGCTTTTATAAGCCCAATAAAA
AAATATTTTATTGTGAAACACATAGCAATTTCGATTTATTATTATGTACA
AATATTACGGCACTATACTTGATTTGAGTTGTTACTGCTAGCCTTTGTTC
AAGAGCAGTCTATTGTGAGTCTCCGAAATTTTTCGCAGCTCGGGTCAAGA
TTTCAGATTAAATAAGCAGGACCGGGCAATCAATTTTATTCGTTTTACTA
TTTAAGCTAGTCTATATCAACACATTATAGATGTATATTATCTCTGCTTC
ACAAAAATTCTTTTGACAAATAAACTTTCATCAAGGCATGGATAAAACTT
GGATCAAAACCCAAGACAAGTGGGCAGAGCGGAATAAAAAAATAAGTCCT
TTTTCGACAGCTGCTTTGAATACCAGGCAGTATTTATTTGATTTGAGGTC
GCGACTCCAAAAAAAGTTCATTAAAATTATGGCCTCTAATTTTTGAACTG
GCCCCCAGAAAAGAGGAGAGAGGGATATGATAAGTACCATAGACCCCAAC
TTTGCCTTTCTGGTCGTTTGCTTTTGAAAATAATCATTGGACTGTTAATT
TGTTTCAAGCTAAAATTTTTGTTGGCGCTCGTTTTCTGTTTTTCTTTCCA
GTTGAAGAATCTTTAGCGCATACAAATCAAAGAAACTCAACTTTTGACTA
CCCCCACCAACGACAAAATAATTCGTAAATAAAATGTTTACATTTTTCAA
ATTTAAAATACTCCCTACGTTGGTGGTTATAGTGGGTGTGGCAGTAGTGG
TTCGCACCCTTAATTACGAAAAAGGGGTTAATTAGGTGGTGACCTCTTAT
TGGGTGTTTGGCCACTGCCCACTAGGCATAGGTTGGATAAAAGGGTTAAA
TTAAAACAAAAAGCTTTCTACCCCGATGTCTAGCGCAATAATCGAGAAAA
CAACCCTACACAAATTATATGCATTTTATGCCGTCGGACCTACATAACTC
TTTCATACACTTTGTTTGATGGCTATAAATGAACATCCCTCATGATTTAG
ACAATGTCACGCAGATAAGAGATGTGTTCCAAAGAACCAGATCGAATTGG
GGAAAGATATACAGTCCGTTTCATCTTTCGGAGCCCTAAAGCAGGTTTTA
AATGGTTATTTCGGTTATTCTTCTGATTTTTTATTAACTAATGTTGTGGG
TCCTTGCAGAGTTTACAATTTTCTATTTAAACTACATTAAGAACGACCCC
GCGATGCTTTTTAATTATAGATGATATTTTAACAATTAAATTGTCTATTG
CTTAATAAATATAGAATGTTTCGCTTTTTAGTTGCTTTAAAAGGAGCACC
CGTTTATTCAATAAAACCGATGTAACTTGTATGGATATGTATGGGCAAAG
CAATTAAAATTTTCCATTTCACTCAACCGAAAACCAAAAAGTTTTATTTG
TTTGAGTTATATATTTTTCTTTTGTGTTGATGATTTCTTTATTTGAAGTT
TATCAATACAAGGGAATGAAAGACGACATAGAAAACCAAATGATTGCCTT
GACTGGAATTTTCGCTACAAAAAAATAAGCACCAAACAACTTAATTAAGC
TTATCATATACATACATTCCAAGCACAAGCTGTCGAACAGGAAGAAAAAT
TAAAGCGCCTGTCACTTGCAATTATTTAGCCCGTAGGTCGATTTCGATTC
TGTTGCTCCCAAAAGAGGAGAACTCAACCGCTTCAATAAACTGCACGGAA
AGCAATAGCATTTTTCTTTTGATTAATAATAGTCTAAGAAATAATTTTAA
CAACTTGGCATATATGAATGTCAGTCCTCAAGAAAGCCCTATACATTTGT
GAACCATCATGTTGAAGTGAAATATGTTTGGTTTAATAGTTTAAAACAAT
ATTATTTTTTATATTATTTTTGTATACCGAAAAACAACATTTTATGACTG
TTCATACGGCAGATATATGATATTTTTATCAAACTAAAACTGAAATTATA
TTTAGTTTAAAAGCTGATTATGCCGCAGCATAACACTTTTTTATGAAAAA
CAGCGAATATGTGTGTTTTTCTATTATTCCAATGGCAGCTTAAAGTTTTG
TTTTGTTATAGCATATACAAAAGTTTATAAATCGTACAAACTAAGAATAA
ATTTTAGGTATTCTAAAATTCTACATCTACAGAAAACTTAAAAGTTGACA
AAGTCCCAAAAGGTTGATTTTAATATAATTTTATTTTCTAAGTCATAGTA
TTTTATAGTATTTAAACCCTCAGTAAATCAGTTTACATTCATCAAAAACT
TTAAGTGTCACAAAAAGGAAACCCATTCGATATCCACAATTTGTACACAA
TCATTTTCCTTTTCGTTTTCCAGTCATAATAATATGATAACGGTTTATTC
ACACGCAAATCCTAAACATAAATCTTACCCTGAAATGTATTGTAAAGTGC
TTCAGAAAAACCTGTAAGTTGTATTCCAGCCGTTTGGTGTTTTCTGCCCA
TTTGTTAAGTTGCTCAAGGGTCGAGTTACTGAGAAAGATAAGTCAAGTCT
TCGCCAACATCACATTTCTTTCAGTATCAATTTAATCAATTTTCAATTGT
CATGCATATACAAACTCTCACATTAGCATATCTTTAAGCGTCCAGGTCAA
AGTTTTTATTTTGAAAGTATGAGTACCTGCCTGGAACGATTTTTCTGTCC
CAACAAACCTGTCTGCAGCTCGGGCAGAAGAGCCACTTTCTATTATCCTG
