# Supplementary material for: SMCis: An Effective Algorithm for Discovery of Cis-Regulatory Modules
Source: PLoS One. 2016 Sep 16;11(9):e0162968. doi: 10.1371/journal.pone.0162968 (PMC5026350; doi:10.1371/journal.pone.0162968)
Supplement: S1 Datasets — (ZIP) [file pone.0162968.s001.zip › dataset/Drosophila/Masked/dmel_tll.fa.masked]

>3R:26658037,26698036
CTGACTTGAAAGGCCAAGGAACTTACAGAGTAACCTAATGATGAACATCT
GCCAACAGGGCAGCAAAAAAAAATGACAGAGAATAAAAGAAATTAGGATG
ACGTCAGAGCGAAGGCTACGAATAGAGCAGAACCGCACCGAACAGAATAA
AATATAATAGATGCCGGCTTAAATGGGAGGTTCTGGCATTTCCATATGAC
TTTGGCTAATTAATGACCCCTCACTTGGCTAAGAACGAAACTTGAAAACT
TTCGTTTTTAATGAGATGCCTGCTCGCCATAAACATATTTGTTTTCCCCG
CAGAATTCCTCAGTAATTAAATGCTGTCTGGTAAAAAAAAAAAAAACGAA
CTTTAAAATATCTATAGAGGGCCATGAGTAATTATATGGCCTGTGAAGAA
GGCTTGATAAGAATTAGAACTGGTTTTCGTCTTTCTCTGTCTTTCTTTCG
GCATTTGTCTAGCCTTAGTTTTTTGCCAAAAAAAAATATGATTTTTTATG
AATTTGACTTTGGCTGGAGTTTAATTACGTGGTCTCCGAGTGGCGGAAAT
GCCTGAGAACGGTTAATTAAATTATGCCTGGCCAAATCAAACTCATCACC
GTGGATTTCAGCCATCGATTGCAGCAGCTCCGGCCAAATCTCGGTACCCA
CTTCAATGGTACATGCCAATTGCTGGCAACAAAAAGCTATCAAAATACCT
TGCCATTAATTATAAATATGTTGAAACTGCAACAGACGACTGAGCATCTG
TCTGGGCTATGGATTTTTGGTTTTGGGCTTGGCTTTTGGCTCTCGACTCC
GCTTTTTTTTCTGGCCAGACTCTGCAACTTGTTGGACGCTTCTTGAAGTT
GCCAGTTGTTAGTTTGTGTGGCCAACCTGCTGCCAATACAAGTTCAATGA
TTCTTCTACACCCAAAAAAAAAAGAATTCAAGCCCTAAAAAGTCTTTGAA
CTTGGTAAGTAAACAAAGAAGCAGAAGGTGGTTAAGGTGAGTAACTATTA
ATAGTTACTAATTAAATTCAAAAATAAATATATATATGTGCATTTTAATT
CACAACTTTTCGCTAAGTGCATTGAACTAACTGCGGAATACGCCGAGAAT
CTTGGAACTAGTTGCAAGTGCTTGCAACTCTCGGCGATTTCTGGTGTGAA
ATGCACCTTGACATTTGGCTTGGATTTTTCCCATGGCTTATCGATCGAAC
GCAATGAATTTGTTCTCGTCGCTCGATTTGTTATACGTTTGCCAAGTATT
TTTAATGGGAGATAATTTTGGTGCCTTCTTTACTACCTCGCTGGCTAATT
ACCACTTTTTGTCCTCCCTAATTGCAGCCATTAACCAAATCCCCAGAGAC
AGTGGCCAGAATGATCGCAGAGCAGCTGGTGGTCAAAAGAGGCCCCATGA
TTCACTGAGGAGCCCCAGGAAAGCGATCCCCATTAAGCACCGAGAACAAA
AGAAGCATTAAGCGCTTGATTAACTGGTGGACAGGTGGACTAACCGAAAG
CGGAATGGCACACTTTTGCTGGCTCCTTAAATTCGGTTTCTTGCTGCTGG
TAAGTGTCGCATTAAGTTGGTTGGTTCACTTCTTTATGGCCAGGTGCTCG
CAGAATTCCAGGTAACTTGCTCAGATTTGGTCAAATAAACGCTTAAGTTC
AAGGCTACGATTTGGCCACCTTAGCTACCAAACAAACTAGTTTACACTCC
ATTCCAAGCACTTCCAAAAGTGGTTAGTAATTGTCTTTATGGTATGTAAT
TCCAAAATAGTTTGGGTGCTGTTAAAAACAACAAAAAAAAAATATCTGGC
ATTAACTGCTAGAAGCTGTGATAAATTGAAAAAAGCATTTCAAAAGCAAA
CAATAAACTGATTTTCATTTCAACACAGTCGAAAGCAATCAATCAATTTA
TCTGATCTTCAACTTGGAAAGTTTCGTCCTCCTTCCCCACGACTTCGACT
TCGATTTAACAATCCAACGAAACTGATTCAAATGGCATCGTTCGAAAACT
TTAAACTCCAATTGAGACCTCATCTTTATGGCCAGCAATTCCCAGGCACA
AAAATGCAATTGCCAAATGCATTCACATGGGGTGCACCATTAGCTTGGCC
AATGCGTTTTGAAAAATGGTTTAATGGTGCGATCGCACTCCATTTGTTTG
CCGACTTCGGTTTTATTAGCCCAAATCATCCATAATTCTGCTGACTGCTT
GGCCAGCAAATGCATTTTGGAATTAATTTTTACCACACACTCGCGTTTCT
GTCTGGCCGGCTCTTTATTGACTGCTCATTAGACAGACCAAGTTGATTGT
GAGTAATGTGGAGCGGAGTAAGCCAAACTAAAGCCGAGTAAACTAAATAA
TTGCACGCGATTTAACTGCAGTCGGTAACCACTATACTCAGAGAAAAGAT
GGCAATTAAATATATTTTATGTGATAAATAATTAAATATTATAGATCTGC
ATGTGTGTAATCCCTATAACGATTGCAGGTGTACTTAAGATAATGGTATT
TTAATTATTTTTGTTCAAATTTTATTTGCAGTTATTGCATAATAACATAT
TCCTTTTTAGTTAACAGTTATGAAATGTTATTACCTACTTAGGGATTTAA
CACTATGACCTTTTCGTTTATTACTTGGGAATACTTAAAAATTATATTTC
CAATTAAATTTCATCTTGACGGTTTCATTTGCGAAGTGAGAACTGTCCGA
TAAAATTAATTACACATTTTTTTGCGAGTGTTTGCTTGCAACTGACGTTT
GGAGTGCCTCTGTTTTGTGGCTCCAACTGTTGCTCTGTTTGCGGCTAAAA
CTCAGACTCTGTCTTTTGGCCATTCAAAGGCGATGACTACGGCAATTTGC
AAATTATGCTCAGCGGGGCAGGGAGTGGTGCAGCATTGTCAGTGGTGCAA
CTACATTCTAAACTTGGATTTTCTAGTCGATTATAAGCCATTATTAACCC
ACCGAGGCACATCCGAGTCTTGGGTTACACGAGTATTCATCAAATAAACG
GTTTTATTTATGGCTTTAAGTTACTCCTAAACGATCTGGGGACAGCATGG
GTTAATTTCCCACACGAAATGTGTTTTCGGTCTGTGTCTCTGCGGTGTAA
TTAATAAATGTATGTTATTGTGCCACAGCCCAAGTTGATAGCTGCAATTT
GGATCGACTCGAATGCGAACTGGAGTCCGATTCTTATTCCGCCCCAACTT
GTGGCATTGAGCATTGTGGCCCTAATGTGGGCTGCACTTGGCTGGGAGGT
CGATAGACCGATAGGAACACTCAGGAAAATAAAGATTGTAAAGGAAAATA
CATCTTGATTAAATGGACTTTTATTTTTCCCCTCAGTTTTCTTAGTGCAT
AAACCTCCGCTGGCATTAGCTTGTAATATATTGTGCACACAATGTGTTCC
CCAGCTGACGACAGCGGGTGGTGGCTAAGACCGGCGAATGTCTGATGTCT
GCTACCAGAGATTAGACTTTGGCCTGGCCAGTTTAGGCTGGGCTTGTGGG
GAAAATGGACCCGCTGACACATTCACTTGGCCACCGACTGTTTTGGCTGC
AAATTGCAACGGTGGCTGCTCCTTTGAAAACCGCCCACTTCTAGCACAAA
ATGCCCGCGGACACCACTCGAAATAGGCAGAAATGCCAGAAATGGGGGGT
TACATGACTTTTTCCGCATTCGATACCGTAGTTCGTGGCCTGAGTCACTG
GCCCCTCTCCAAATCCTGTTTACACAGGCACCCAAGTGTGTATGATCCCA
TATCAATCAAATTACTTCCGAAATTTGCATAACACAAACATGATTTCAAT
CTGTCAACCCGTGGCGTTTGTGTAGTGTCAAGCGTAAAAACTGAAATCAC
GACGATTGTGGCTAATTAAAGCATCGGGTATCGAGTATTGGGTATCGAAT
GGCAGCATCAGCGGCACTTGAAAGTCAATCGAGTGGGCCAAATGATCCTA
ATAAAGAGAGCGCTCATTAAGGCGTGATTATTGCTTAATTGTTTGCTGGC
TATTCATGCGCACACAAGGCGGATACGTGATATTCTGAAAGTTGACTTTT
TTTGACACTTCCGCTAAGTTGACAGCCGTGAAAATTGTCGCCAAAACGCG
ACAATCGAATGATAAATGGTCCACTTCAGCAGGCAAAGTGGAAAAGAATG
TCGAAACAGGATTAGCTACCTGATAAATCAATCAAGATTAATAATTGCTT
ATCACTTTTGCGCTGGTTGAAGGAACCCAAACCCGATTCCAAACCCGAAA
CCATTACCCAATTCATTCATTAAACTGGAGCACGTCACTGACCAGGCGTT
TTAAATAACCCCACAATGGAAAGGAATTCGCATTGTTCCAGTTCCAGCTT
GGTATTTTTAGAACGTTTTTTTCTTTGTCTTTGGGCGAAACCAAATAGTT
GGCCCTTTTGTAATTGTCACTCGGATAATTCGCTCCCTGGGCCGTTGATT
TAGTGTCAATGCTAACTGTCGCTTTTCCATTTTCCATTCAACGCCCGCGG
TCGGTTACTTCTGCAATTTTAGACATAAAAGGCAAGGCGACCCGCCGGAT
GACTAACCGATCTGGAGATATAGTATTATAGTAACNNNNNNNNNNNNNNN
NNNNNNNNNNNNNNNNNNNNNNNNNNNNNNAACTTTAGCACATGTGCGAA
GGTGTTCGCTCAAATCTGCTCTAGAAAATGCTCGGCGACAGGCGCCCACT
GCACTGCCGGATGTTGTTATTGTTCTTGCTCAGGGGAATAAACACACACG
TTAGGGGAAAAAATTGAATTTACCTATAAGCAGACTGAATAATTATGCTA
TTATGTTCGCGGCTGCGATCGATTTCCATTAATATTCGATTAAATTTTCG
CCATTTTTCATTGTTTTCAATTTGCGCCTTTCGAATTCGCGTCAATGGAT
CAAAAGTGTTGGCTAGTAAATGATCTGCCTCGTTGCAATTAGCAATGCTA
ATACTTATGGCGATCGATAAATATCCATAAATATGTTTTATTAGCTCGCT
TTGATCGTCGGGTCGTTTGGCAGGGCGAGTTCGTGCCCTAAGTCTTTTGT
TTATGCGGTGGGTGTGTGTGCTGATAACAATTTATGGCCGATCTTTGGCC
ATGAATTTGCACTGGAGTGTTTTGAATAGTGTTATGCCAAAGATGTGGAC
GTAGATAGCCAAACTACTAAACCAATTTAATGGTGCATTAAATGTAAATT
GATGGTGTGTTTTAACGTAATGATCGTGTTTTATTTTCCTAAATGTAAGC
ATTAGTCATCGAAAGGGATAAAACCAAAATGCGACCTGATTCCCAGAAAA
AATGGCCCCTCAGTTAGGTTGTGAAATTGACTTCCTCAACAGCAAACAAG
TTTATAAATCCCGAGATGAGTCAATGAAATGCATGCAAATCGGTAGGAAC
ATAAATATCTTAATGACACACTGAGTGACACTTTGACCTGCATCGTTTAA
CTATTGATTCCATTTTCCACTCGAGCGATCGGCTGCCATTTGCCCATTGG
ACAATCAATAATTCACTACTCGGACTGTTTACTCGTTCGATGGGTGTTTT
CGCTACCTTACGCCACCCACTTGAGCACTTGCAACGCGGTTAATTATTCG
CCACTTGACTAGGGACTCCACAGTAACATGCGCCACTTCAAACGGCGCAC
CGCAGCATTCCTCTGATGTCTTAATAGACCAGCCGCATTATTATTCAAAT
GCCAATGAGTTAAAGTCCAGATCTCGGTCGCCCATTGCATGACTTTTGCA
TATTTGCTAGCGACGTGAAGACATAACTCAGCTTATGTGGATCGATACGC
AAATTTATAAATAGATCGCTGAGATAAGCTCAATATGTGGTCATTCCCCA
CTGCAATTGGAAGAAATATGATTAAGATTTCTTTTGAAATTACCCGTTTC
CAAGTGTCGATGTTCTCACCACCGATTGCATTTAAGTAATGTCGAGCATA
ACTAACACTCCTTTATCTTTGACATTTCAGATGTTGTCCGGCTGCCGGAC
GCGCCCAGCCCCCTTTCCAGGTGGCAGGCAGAGTGAGCTCATCGCGGGCA
ACGAGTTCCTCAAGCTGTTCCTCGATCATGATGACCAGCAACGAAGTCTC
CACAGCGGTGAACAGGATTTCGGGGGCATGGCAGAATCACCATCGTCGTC
CCCGCATCCTCACCAGAGAGCAGCCACCGGAAGAAGCCTGGATCTCAGCA
GGAACAGCTATAGGAACTCCCTGACATCCGGAAACTCGCAGACCGAGGAT
CCATCCGACTCCAAGCAGGTGGTGAAGCTGGTGACCTCAGGAAGTAAAAT
AGTGTTCCTCGAAGATGTCCCTAATAAATTGAAAGGAAAGTCCAGTGACG
AGGTCAAAGTAGTGGCCGTTAGTGTGAGTTCCTCCAGCAAAAGAGGCCCT
TCGAGAAGCAGTGTTTCTGGCGTCACAGGAATGGGTTCTGACTTTGTGAA
CCGGTCTCATAAAAGTGAACTTTCGATTGAGGAAACGGAGCCCAGATTGG
CGGCGGAGTCCATGGACAGCGATGTGGATTCCTTGAACAGCGCCTCCAAT
ATACAAAGTGTACTGGCTGCTCCTTTGCTGGCAGCTTCCTCTACGCATTC
CTTTTTAAAAAACCAAAGTGAGGTGACTGAAGAGGAAGGCGGTGTGGGAA
CCGCAGCTGGTGCGGGTTTACCTTTTCAAACGGTGATATACCATGACACC
AAACAGGGAAGAGGACCTCAGTCGAGGTCAATATCCTATAGTTCCATCTC
CCAAAATGTGGAGGACTTGCAAACCTGGCAGCAGTCGAAAAGTGGCATTT
TGGCGGAGGCCCAGAGAAATGTAAGTGAGAGCTTGAAACATGCGCACTCG
TCAGAACCAGCCAAGTTCTACTCAGTACCATCGAAAATGTACAGTGTGCC
GAGTAAGTTTTACTCAGAACCAGCTCGGGTGTATTCAGAACCCGCTAAAA
TGTATGGACAGCCGGAGAAGGTGTACTCAGAACCGTCGAAAGTCTACGGA
CAGCCCTCCAAGTTTTATTCGGAGCCAGCGAAAGTGTACTCGCAACCCTC
GAAGGTTTACGGTGAACCGGCTAAGACGTACTGGCCACAAACACTGACCA
CAACGGCAGCAACACCACTGGGTAGCACCACCTCGTCCTCCCCATCCTCC
ACCAGCACTTCCGAGAAACCGCCACTGGCAGCCACCACCTTTGTGCCACT
GCGATCCAGACCAAGACCTGCGATTGTCTCGCGCATCGCTTTTGGCGAGG
CCNNNNNNNNNNNNNNNNNNNNNNNNNNNNNNNNNNNNNNNNNNNNNNNN
NNNNNNNNNNNNNNNNNNNNNNNNNNNNNNNNNNNGGTCACCACAGTGAA
GCCACCTAGAAGCAGCACCTCATCCAGCATCAGGCCAACCACTTGGCAGC
ACCATTATCACAGCTACAGCCACCAGCCACAGCCGGCCCATCCAACTCGC
AGAGTACTCTTCAATTTGGATAAATTGCCTTATGATTTATTGAATGCACC
GCAGCCGCATCCATTGGATCCAATTTTATCGAAGCACTCAAGTCCGAGCC
ACTACCACNNNNNNNNNNNNNNNNNNNNNNNNNNNNNNNNNNNNNNNNNN
NNNNNNNNNNNNNNNNNNNNNNNNNNNNNNNNNNNNNNNNNNNNNNNNNN
NNNNNNNNNTTCATCACCGCCGCATCAACATTCTAATCAAAATGCCAAAG
GATTGCCCAATAGAGGTGAGTCCAAGTCGGAGTCGCGGATCTGAATCTGG
TTAAACAAATTACACTGTGCAGCAGGGCGAGTGTTGCAATGCATAAATTA
AACAGATCAATTTTCTGGGCCCATCAGGTTTAATCGTATATCATTTATAA
CGACCTGCTTGGCTGGATGATTATGTTTCACTTAGGGAGTATCCAGCGAT
TCGTTTGCAGAGTAAAGACAGCCGGTATCGATTGAGGTTCTATTAAAGAT
CATTACTCATTATTCATTCGTGTGACATTACTGGAGTAATTTTTAGGAAG
TACTCCAACCAGTTAGTTGCCCAGTGTACTTATGACAGACAGCGACAACG
CAGGGGTTTAACCACTTGAACCCCGGCCAACTAATCTTGAACTTATCAAA
CATCATCTTTTGTTGCATCTCGCCCCGCAGATCTAGTCAAGTGTGTTTCC
AAATTTGCACACCAACATGGAGCAGCGGCGTCCGCGGTGGACCCATCGCC
GCCATCATCTTCGGGGTCAGGCGGTGGCTATTCGTACAGNNNNNNNNNNN
NNNNNNNNNNNNNNNNNNNNNNNNNNNNNNNNNNGGCGANNNNNNNNNNN
NNNNNNNNNNNNNNNNNNNNNNNNNNCTTCACCACCGAACGCCCCGAGCT
CTACACTCCGACCTCCGAGCAGAATTACGAAATTGAGGAGTCCGTTAGTG
TTATGACAAACGGACGAGCCCATGGACCGCAGNNNNNNNNNNNNNNNNNN
NNNNNNNNNNNNNNNNNNNNNNNNNNNNNNNNNNNNNNNNNNNNNNNNNN
NNGGCAAATCACAACGCCAGCCAGTCCAGTGCCCCAATCGAGCACCACCG
CCAGCCCAAGTCGTGGCATCAACAGAGGACGTGGTTCGGTGGTTTACAAT
GCAAATGCCAACGATTACTCNNNNNNNNNNNNNNNNNNNNNNNNNNNNNN
NNNNNNNNNNTCAGAGGGCCAGGGAGGCACCGACGCGGCCTCCGATGACG
AAGACAAAGTCGCCTATGTGGTCGAGGGACGCAACTACCGAAAGTACCGG
GTCGAGGAGAAGACCGACGACGGCTTCATCGTCGGCGAGTACGGAGTGGT
GGACCACAACGATGGAAACCTGTGGGGAGTGCGTTACACCGCCGACTCCA
CCATCAATCGCAGTCTGATACAGAAGGCGTTGCTCACGTTTCTGAAGCTC
AAGTAGGGGCCAAATGGTCAGGCTCCACTCGGGAAAGCACTCGAAGTGGA
GGGAAAGGGAAAGTCGCCAGTATACAGGGAAATCTTTGGAAAGTACAGGG
ATGCTTAGGAAATCACTAATAAAGACAGACCGTTTTGGGACTTACATTTT
TTATTGTGAATGTATATTACTCCTTAACGAAAAGGTCTAAATCGTTAAAA
ATATTGGAATTACTAGAAATATTAATGCCGTGTTAAGTTAAGCGAGAACT
AGCAAGCAATTATATGCTAAGAAACCTATCTGGCTGATTAAGTTTTACAT
TTTATAAGTTGTAAACGTTAATATTAGTTATAGAACAAATAAAAAGCAGT
TATATGGCGACTTTCCCAATTCATATCGGTGATTTCCCGAGTGTCAAAAC
ACAAGAACCCCGCACTTTCCCACTGAAGAGACAGCTGCAAAGGCATTCAC
ATGTGATCCAAGTCGTATTGTAGTTAGCTTAGACAACCTAAACCTAGATA
GATAAACCTAGATAGATGTACCCTAGAACTTAGCCACTAGTTGAGTTCCC
ACGAGATCAGTGTGTGTGTTTAGTCAGTAAACGAATTTTGTTTAATGTTT
AGTTAATGTTTTAATTAATTTATTGTAGTTGTTGGTATTGTAATTGTAAT
CTCAAATCCGAGCCTAATTTATTCAGCCGACCAGCACACCCGAAATTGCG
CAGAACTAGCAACTTGCCATAAAATCCGAGCACCTACCAGCATTAAGAAC
GAGCGAAAACTATCCTAATTAGAGCATTAAGTGATTTGTGTAGTGAAATA
AACTAAATTCCATTGAGACTAAACCACAGTTGTGCATTACCCATTAATCT
CGCAGCGGGCGGGGATCGGAACGAATGTGATTGGGAAACAGGTTGTCATG
GGGGCAGCAGCTCCTCCGATCCGCAAAGTAAATAGCCACTTAAAATTGAT
TAAAAACATGCAGCCTGCGGCGCGGCGGAGGGAGTCGTTTTTCTGGACAA
TATCATTAAAATTTAATTGATATGAACAAGTGACAAAGCAGCAGCAGGAC
AGCTGACGCCAAGAATTCGCAGCTCACGGGGTAGTTTGCTTTTATGACCA
CACTGAGAGAAAAGGAGAGTAAGGATTCGTTTGGGTTGATTTTATTAAAT
TTTTTTTAGTTTTTGTTCATTTAGTTCATTAGATTGTGCTATTGGAAAAG
ATTTCCTATAATCTTTGCTATAGTTCTGGAATATTCGAGGTATTTTTCCC
AGTTCAGGGATTAATAAGATAAACAGTTCTGTTTTGGGATTATGATAATG
CCCCGACAGCCCAAACCTGCTGGGCGATCAGTCTTCCGAGTGAAACGCGG
AAGCTGAAAGACAGAGAAGCAGTGGCATCTCTGAAGCTCCGAGATCGGGG
ACAAGGAGCCAATGACAAAGTCAAGGCGGCAGTTTAGGGCTTTTATAGAG
CGACATTTGGCCAATTAAGAGCAGCATTTCCATAAATGTCCAGCGGTTGT
TTACTGATCTGCCCCAAGAAACCGAGCCCATGCGGCACTCAACGGGAAAC
CAAGTGGACGGACTTCAAGTGGATGTGAAGGTCGCTGAACGACCTTGCTT
GCGGTCGCCTTCTTTCCACCTTGGATGCCTCCATCCTCCGTCCTCGAAAG
AAGCTGCTTCTTAGGCGTCTGCGTGTCGTCATTTGGCTGGTTTTATTGCC
CCTTGGGGACTGGATATTGGACTGCAGAGTGGCCGGGAAAATTTCCACTA
ATGATTGCATGCGCCAGTGCCAGGTTGCAGTGTTCGGACTCAGATTCATT
TTCAGTCCCTGCTATTTTTAGATATGTAAGACAATCGCATTCGGGCTTTG
GTATGCTGTCTTATCGCAAACCGGCAATCAACCCGAGCTCGAGTTCGAGT
CCCCCTGAGTGCGATTCTGACCCGGCTGCATCGGCGACGCGATCTGCGTG
AAGAAATACAGCACATGACCATAAAATCACGAAGGGAACGTGAGCATCCG
GCACCGAGACTTAGAATACACTCGAAAATCAGGTAAGCCAAATTAAATTT
TAACACTTATAAACTAATCGTCTATGTAGGGATTAGTATAGTCTCAGGTC
AACCATATATATATTTATATTATAAATTAGCTACAACTACATATGATTAT
AATTTAATGAAGTATTTAATGTTATCAATACGAATTGGTCTCTGTTTTTT
AAAACAATTACCATACCCCTATTCAAGGGTATGGAAAAAAAGAGAATGTG
CCTGGGCAGTTGCAGATTTAATGCGAAATGCCAGAGAGGCAGAGACAAAA
GTTTANNNNNNNNNNNNNNNNNNNNNNNNNNNNNNNNNNNNNNNNGAATG
AGTTTGGGACCTGGCCGTGCCCTTTCTGCGGTCAGCTGCCTGATGGACAT
CTCCCGGGAGGAGGAGCTGGCTTTCGAGATTCGAGATGGGTCAGGAACTG
GTTATACCGTTGCGCTTAAGTGCGGCAATTACCGGGGCGATACAGTTCTC
TGCGCCTTTTGCAGGAGTGAAAGAACTTAACTGAAATGCAGTATGATGAA
TGCTGGGGAAACACGTTTCAGTTCCAACGGTGCACAGAAAATAGCGACCA
TACGTTTTTAAAAAGCATCAGATATTTTTAGCATGATATGAAGATTGATT
AGATACATATTTTTAGAGATATTATCTCTAGATGGTACTAAACTAAAGAA
AACTTAAGCATTGCACCAACTGGTTAAAGATTAAAATTAAAAATTAAATC
AGGAATACTTTTCATTGTTGCATTGTTTTTGGTGTAGACTCTCGCATTTA
GGGGGCGTCAATAAATTTGAAAACTACATGACCGCCGATCGCAATGACAG
GTTGAACGCTGCCACGCCCCCCGCCCCCATGTCCTGGTTAGTGGCTTTTT
AATGCGGAGGGCGTGGCGCCGCAATGGGCATTCTGACAGCTTTCCAAAAG
GCTGTCCACCGGCTTCATTAAGCCCCCGATCTTGAGCTGCATCCGCATCC
ACGTACACGCGAGATGACCAGCTTCCTTTTACTTTTGCCTTGAGCAGCTG
GCAAATTGCTCGCCCATTGATCTGGCTTACAAGAATCGGCACTTTTCGCC
TAGCCAGCGTGTCCTGTTAATTATTTCGGTCCCATGAAACCACGGCCACT
TAATGAAGTCGCCCCCATGCAGGTGAGCTCGGTGAACAGGCATGTTTTAA
CAATTTACGAACCATTTTATTCAATATACGAGTCGAGTGGGGATGGCTGA
TCGATCGCGGCTCGGAAATTTATGACATGGCATTATAATTGACCGATTTG
TCATTATAATTAGCGTGTACACAGCCCAGACAGCGCAGAGCGGCGATCCT
AATTTATGCATATTGGGTGGATTATTTTCAGAGAGGACAACGTGGTGATA
AAACACGAAACATTGTTGCAACGAGCGGAAGATGTACTTCAGTAAATCAC
TTTTTTATTACAAGCTAGCAATATTCATAAAGAATGAAGAATGCGGGGAT
GATGAAATAGTGAAGAAAATACTACTATACGGTAAAGATCAATAAGGATA
TATGTTTTCTTTTCAAAGCATGATCATTTATATAAATTAGTAAGATATAA
ATCTATAATACTAGTAATTAAGACCAGTCTTACTATGATCAAAAGTACTA
ATATGACTATATACACCATAAAAGTATATATAATACACATTTCTCTGCTT
TTATGTTCTTTACTTCTCATATAGATTTATACATTAATTTTACACGATTT
GTGTCAAAACTTGTAGCTGTATTGAAATCAAGTATGCCTAAAAGCATGCT
AGTTTTTAAATTAACATGACTTTCAGTGGATATTCATCATATTGTGGATG
ATTTTATTTAAATTAAATTTAAATTTGTTTCTTGCTCTTTAGTATTGTTT
GAAAGCCATTACTTTATTATTTATGTCATCAGCAAATGTTACTAAACGGT
TATCTCTTGTGATATATTCGTTGTAAAGGTAATTCGCTTTACCCTTGTTC
ATAAATTCCCAACCACTTGAAGATATTTTCAATTAAAGAAAGTATTTAAA
CAGAACCAGGCCAAGCGAAACGCCCACAAAAAAGTGCAACACCGGAAAAG
AAGATTAAAATTACCAAAAGTCATGAATCAAGCTGAGAAGTTAATTCAAC
AAAAAAATCAAGAGGGACGGTCAGATGTTCAGACAATGAAGAATGCAAAT
CATTGCACTTTCGTGTCCTGTGAATCCTGCAGACTGCATTCGATTTGGAG
CACAACTAATCGTCCGCCGGCAATTAGCAAGAAAAGTATTCCTCCGCATT
CAACACTTTACTAATCTGCAAGTGTCAAGCGGCCGCAAATGATGATGGCG
ATGACAAAAGGAGTTGACAGGCAGGACATTCGGGGCAGGAGTGCAGGACT
ACAGGCACGGGTGCGGGTTCCGGAGGGTTGAAGTGTGCGTTCCGGGTAAA
AAAGGATCGAGGCAGCCGCACTGGCAGCATCGACCTCGAAATTCCCCCGA
ACTGCTGGGGTTGCTTTTTTGCCACACTCAAGAAAGGCGGCCTGAAATTT
GCACTTCATTTTGGCATCAGTCTGGCTGCAAAATAACATTATTGCCTAAT
AAGGGAAATTAAAAGTGTACGAATTTGTTTTAAACATGTATTTTCCATCA
CTAAATGGGTTTCATTGTAAACTAAAATACTGAAAACTGTTAGAAAGGGT
TTTGTAGTTTGTTTATAAGCATCCTTTTTTTGAGTGCACTGACTCAGACT
TAAAGCGAAGAATGTAGACTCAGACGACAACAGGTCTCGTCAACGAGGCA
CAAAGGATGGAACGGTCTCTACCTTTTCGAATAATGAAATTCAAGTACCG
CTCGGTGCTCCTTTAACGTTTGATATCAAAGGACATTCGATCGGGCATGC
AACATGCGCTCTTTGTCCCGCCGTTGCTGTTGTCAGTTTTCCTCAAGCGT
TTCTCGTATTTATGCCAAAGATTACATGTTGATCTCGCATATCTTTCATC
TTGACGGACTGGGCTCCTTTATTCGTGCTCCGATCCTGGAATCCTGTGTG
CGTGCTTCCCACGTCGCTGACACTCGATACTCGCTGGCAGGCGAAATCAA
AATGCCGTCAGTCAGTAGCCCAGTCATGATCGTGCATTAATTGGTAGACA
AATCACAAAACAAATCATCGTTCGAGAAGTGTATTTAAGGTGTAGTTTGT
CGACTGGATGATACCTAATCCTGTAGCTTGATTTTATTCCTCTTTATTGC
TACACTCTATTCCGAAGCAACCAATTTGTTATTTGCAGGGTATTATTATG
AAACTTTCACATTTATTCATGGAGAAAGAATCTCTGGCCATCTATCTTCC
ATGGAAATCTCCCTTCGCTGACAACTCACCCGCTTCTCTGGTAGTCCATT
GTGGACCACATTTCTCCAGCTCCAACTCCACCTTCCAAAGATTCTATCAA
ATCGATAAGCTATGCCCAGAATGGCCCCTTTTCAGCTACCTCCAGTTAGC
GATTTGATGAGGGTTTCCCTGGATTTCCCGGCTTCTGGATAGATAATAAT
TTCTTAACTGAAACAATGAGAATATTGCGCATGCTAGATTGATCGCCCAC
TTGTTCGAACTCTAAAAAAAGGCCAAGGATATTGAAATCCTTTCTTCCAC
TCGTTTTGGCTAACCCTTTTCTGCTCAGTTCGTGGAAGTTAGTTGCTCAA
GATTCGCCATTTATTCAATGCCCATATTTTTTGTGAAAAATATAGAATTT
AAAATTTCCCGCATCAATGGTGAATGGATTGTTATGTTTCGTTGTAAAAT
CTTAGGGCATCAGGTGCCATCAGGTGCATTGTGTGTAATAATAGACCCCG
AATTGCCAGCGTTCTGTATTCAATTTCAATCAGCCGTGGATCCTTGAGTG
GGAGCTTACAACTCTCTTCCCACGAAACAGAAAAAAGACGATGATGTTTG
TAATTCTATTATGACTATGGAGCCAAGTGCTAGTTGAAAGGTTGAAGGTT
AATGATCCCTTCAGAGCAACGAACTCTCTTAATTGCATAGATTGAGTAGA
AAGGGGATAAATGGAAATTCGAAAGGAATGAAGGGGTCTGGGAGCAGTAG
TAAGAATATTTCCTATTCCCAAACTTATTTGCCGTTTAAAAACGCAAAAT
TGGTGATACCTTTTTCAAAGACTCAATGCGTTCAGATACTTCACCTACCA
TGGGCATGAGGTTCTTTAAAAGTGCAAGGGAGTTTGTATCATAGTTTGCA
TTTCCTGTTTACTCAGATAATTTTAAAAGCAACCTCCTTTGGCCTGTCTA
ATAAAATCAAAGAGATCTACCGCTCCTAATGCAACTATCTGCCAAGATCT
GTGAACACTTTTAGCCGGAAAAGCGGGGCGAATTCGGTAAGAGTTCGTAG
ATTTTCTATCTCCTGTGGAAAAAGTGAAAACATAAACACATTTTACTCGC
AAATTTTTGCAAGAAATGTGTAAAATTTCTCGGCATATCTGGGAATGAAA
TCCGAAACTTTTAGCAACAGTCTCGGGCGTGAGAAATGTAACGCAGATAT
TAGACTACTCTCTATCTGGAATAATCTGCGTATGACATAATCTTAGGACT
TAAAGATGCAAACGAGACGTGGCCTGGTTTCTGGCCCTCTAAATCTTTTC
AAAAACAAAGGGCCAGCGGCAAACAGGACATCCTACTTAACAGCAGCGAG
CTGGTATTCAATTGTAAAAAAGGCAAACAAAAAGTCCTTAAGTTATGTTG
GCTGGCAAATGTTGAGCGCGAAACAAAGAGGCTCCTCTTTGCGAGGACCA
CAAAAGGTCCTCAGATTCAGACTCAAAACTAAGGTACTGGCACTTATGCA
AGGTCCAACTAATACACCAAGAAAAATTAAAAGAACTCGCTTGAAATGCA
AAAAAATACTAAAAGGCACAATTTGAAATATAGTTGTAAGATGTTATAAC
TTTACATGACCTTCTATTAAATATCTAATATCTTCGTAATTGAATAGATC
AGTAGCAAACATTTGTATAAATTTTCTCTTTGTGCAGGACATAACAATCA
AAACTGAATTGGAAATGGAAGCAGCGACTTCATCACTTGTTTCCTTTGGC
TCTCCTGTTGCATAAATAATCTCGGGGGCATTCAACAGTCTGAAATCGGA
GAACTTGCCGGAGAAGACTCCGAATCTCGCATCGGATATCGGGTCGTAGT
AGTGGCCCAAATCTTGGAGGTGTGTCCCATTGTTCTGGCCGCGTTTCCGT
GGCAGCCACGAATATGAAACCTATCTGGAGGATTTGATTTTGCACGTGCA
GGTCTGGGAACCTCGGCACTCCGAGGACCCGATTCTGGCTGTCAAATCCC
GACAAAAGTTGCTCAACTTTCTGCCGGCGTGTCCTCCCGACTTGCGCAAT
TTTTCCGAGGATATTCGAGCACTTTAATTTCATGTTTGGGATTGTTCGCC
TGATTTCTCAAGATCAGATTGCTTATCTGTGTCCCCGTTCCCCTGATTCA
ATTTGCCCGCCGTGTAATTATTGCGCTTTTCCTAGGCTGTTTGTCCTCTT
TAGGGTCTAATAGTCCACTTCCTGCCTTTCAAGCCTCTTGGGGTTCCATT
TGCACTTCAGTTTGACGTGATTTGCGAGTCGCTTCCTGTGGATCTCGTTC
TCGGGAAAGGATATTCGGAGCTATCTCCTTTACTCCCCTGTCTGTTTGCA
CTTTTCAGTTTGGGTTTGACAGGCTTTTTGCTTTTACGAACTGGTGAACT
TTGCTGTCTCGCTCCGGCGGAAGTTGTCGTTAAAGGTTTTCGTTTCCGCA
GTTTCTGGGTGCATTTGCATATTATGAGCGCCAAAAGACTTCTGATTCTT
TGTCTTCTTGGCGCCAAAAGGGATAATTGATGGTTACGCAATCGGGTTTG
GTTACAGTTTGGGAAAGAGTTAAGCCCGCCAAAAATGTAGATTTATTTGA
ATAGTTATTCGCTCTGAATTTTTATTCTGATCCGAAATAAATCTAATTCG
TGGATTTGCAAATCTTTAGAGATTAGTAATGTGTCGAGACTAACGGCGGC
CTTTAGGACTTGAAGGGTTTGACAGTGGGTGTGGGACTTCTTAAAGATTA
AGTCCAATTTCTGTGTCTTTAAACCTAAGCATTCTATATATTTTACATGA
ACATTCCTACGCATTTGTGAGGACATGTGCACTGAAATGCAAAAATTTTT
CTGCGACACCAGATAGCGACGTGCCATAAAACTGAAGCAAAACACTCATC
TAATGACATTTCGGGTCTTTCCCATCAAAAGTCTGGCGCGATTCATAATG
ACCAAAGCGCAGGGTCAGCGGTAGAATATCTCGGGAAATAACCATGGAAA
TAGGGTCGGTCTTCCCTCGAAGAGTTTACTCAATGCTCAATGAATTCGGA
GCGGCGGCGGCAACTTTTGGGCCATAAAAGCGAAGAGCGGGATTTTTCCA
CCTCCAGCATGCAAATGAAGTGAATTTCCCAGCTATTTAACCCTTTCATT
TCGCTCGAACCTCGAATTGCCATTAGCCGTGTGGCGTCTTAACCCTTTTC
TCCGAGCCGTCGAGCAATTCATAAAAACGCAGCGAAAGTGCCATAAAAAT
CGAAGCCAACCCAAACGGTAGCACCTGCATTCTTCGAAGACAAAAAGGTG
CTAACTCGTAATTAAGACGAATAATCGCTACCTAGATCCTTTCGCTTTTC
GTCCTCAAGGAACTTTGTAAAAAAGTCGCAAAAATTCTGGGAATTTTTTA
TTCACTTTTATTCATCGGCGACCTTGAATGGCCGTTTTGATGGCGGTGGG
TGGTTACCTGGCTTAGGTAGGCGATAGACTGAAATATTCCGACCTGCCGG
TGACTGCTGTTTCAATTCTTGTGGTGGATTTAGCGCTAATCCCCCGGATT
AGCGACTGAACGGCGTTCCGAGTTCATTAAGCAAGGGAGCTGATAGTTGG
TCTCAATGAAAGGAAAGGGGAAATCACTACCAAACTCAAACTTCCTAAAG
TCATATATTCCGTAACTACAACTTGATGAATGACAAATTGCTTTATTGCC
ACAATCAAGAAATGTTATCTCTAAAATTCCAAATTAATTAAATAGTAATT
TTAAATGTATTGGCCCTTGGAAACTGTTTAAAGAACTATGCGAATTGACT
ATTACCACATATTAGTTGTTATGTTAAAAGCAATGACTAAATTTTCGCTT
AGTTGTGAACATACTCATACAACGTGGGAAGATCGAACAGATGCAGCCTC
CTCATCTGCATATTCACGAGTTCCCACAATTATAATTACTTCAAACTCAA
TGAACGGTCAAGGGAATGTCAAAAATTGATATGTCATCGTCATCTGGTTT
AGTAGAGCATCCTCCCCCCATGGAAGTCCAGCTAATGATCGGAATAGCAA
CACACGCAAGCGAATTCCCATGCAGCACACCTGAGTTCCAATTAACCACC
CCCTCCGATTCAGCATCATCCAGGGGTTGACTAGTCCAATTAGAACCCCT
GGACATTGCAACCCCTGGCGACTGTTGTTGATATCATGTCAAGCATTTTA
TTGATCAAGTTACGCATCCGTAATACGAATCGAAATATAATTGCTCTTTT
CAAGTGTCTATCGTATATCAAATGAATTGCATTTGCATCTCCGCCCTTCT
GCATTCGAGTCCGTTCGAGCAGAGAGCTGTTCCCACGTTCGAGGTCCTGG
ATCAGGATCACATGGCCTTAGGCGTTGGTGCGTAATCGCACCAGACTTAC
AGGATCTTGCTTAACATTATTAAGTACTCGCCCGATGCTGGGACCTCGCA
CAATGTCTTTCTTTTGAATTCGCTGATCCCGAAGACAGAAAAGCTTGATC
TAGCAGCCTCCCGACCAGCGTGCCTTTTCCAGGCAGTACCACTCCCGCGA
TCTAAAATCCGTAATCTGCTTAAGCGGCGAGCTTAAGTCGAGGAATCGGT
GGGTCCTTCGGGACTTGGCAGGACCAAGCGAGATTAGAGGCACTGTCCAC
TTGAATCCTAAAGGCTCTCAAAAGGCAACGCCTAATCTGGCTCAGCCGCG
GGAGCTACTATCTCAAATGGCTAGCTCCCATTTTAGTAACATGAACCTTT
GATTTTAACAACTCCGTTTTGGGTTTACTTTAAAATAATTTTATTTATTA
AGCATTTATAAAAATTATTATTAAAAACGCAATCTGAGCTCCGCAATAAT
TTTCATAAAGTATTTTTAGATTGAACCTAAAAAGTTGCCAAAGCTGGCTA
AGAAATGCAAATATTTGTTTTTTATTTTAATCAGTGCATATATTTTATAT
AGGAAATACGTTGTATTTGGTTAGCAGAAGTTATTCCAAAATTTAATTTT
ATGGGGGAATCGAAGAATTTGTTTAGATGCTCAACATTATAATGCACTTT
CTTAATTAAAAAATGTTGAGTACATTTTTTAAAAATTACGATACAAAATT
CATACTCAGATTTGTGTAAAATTGATAAGCTCAAGAAATCTGTACAATCT
GATATCTATCAAAGTCTTTAGATTTATCATTTCCCTAAACATTTATATGG
TTGCATCATAAAAACCTAATTACTGAATGGAAAACAATCAATAGTGCGTG
GTATTCAACCCCTGCTGCTACTATCGCCACTCGAAAAGGACTCGCCTCGC
AGGACTAGAAGCGAACCCACAGGTACTTCACACAAATCACAAAGCGGCAA
TAATGGCAGCGCCATAAAATACTCGGCCATGGATATGGAAGGATATCTCT
TCATTAACAACTGTCGCAGGACGGGCAGAGATTCTCTGCTGCGAGAGAGG
GTAGCAGACGGACGAGGAGTTCGCGTGAGAGAGCAGGTAGTGAATCCTGC
GGAAAAGGGCCATAAAAACCGAAAGAATTGAGAATGAGAATGAGCGACGG
CTGCTGCGTTCCTTGCTCAATGAATTTTTCGCAATGGCAGCCTGCCGCAG
GATCGAAGGATTCTCCAGGGGAGAGTGAGAGAGGATATGCGAGAGAGGGC
ATTAGAAGCAACCCTCTCCCGAGTTTCGACCAATGAACGCGGAGTTTGTC
TACCTAAGGGTGATCGACTGCTCGATGAATGGATTTGGTCTGCAGGACTA
TTAAAACGCCGGCGGTCCTCACAGCAGACAACACAACCCATCGTGATCTC
AGCGAGTCCACATCGGAGTAACCAAGGATATATCGAATATATCACACAAT
CCGCAATACCGCCGTCCACCCAAACCGTTAAAACAAAAATCCAAAACGAC
TCAAAGATACACCAGTGCCAAGTGAAATTCAATTTGTGCAAGCGTTTCTA
CAAAAATCGCCAAAATTACGCCCCACATCGGTATGCAGTCGTCGGAGGGT
TCACCAGACATGATGGATCAGAAATACAACAGCGTGCGTCTTTCGCCAGC
GGCATCGAGTAAGTATAGCAAAAAAAAAAATCAGATAGCAATGAAAAAAG
AAGAAAACAATCTTCCTAATATATAAAATTAAGACAATCCTTTACTTATA
CCAACTTTCCCCCCTTCTTGAATTTCCAGGTCGCATTCTATACCATGTGC
CCTGCAAAGTCTGCAGAGATCACAGCTCCGGCAAGCATTACGGCATCTAC
GCCTGTGATGGCTGCGCCGGATTCTTCAAGAGGAGCATTCGGAGATCCCG
GCAGTATGTGTGCAAGTCGCAGAAGCAGGGACTCTGTGTGGTGGACAAGA
CGCACAGGAACCAATGTAGGGCTTGCCGACTGAGGAAGTGCTTTGAGGTC
GGAATGAACAAGGATGCAGTGCAGCACGAGCGGGGACCGCGGAACTCCAC
TCTGCGTCGCCACATGGCCATGTACAAGGATGCCATGATGGGCGCCGGCG
AGATGCCACAAATACCCGCCGAAATTCTGATGAACACGGCTGCCTTGACC
GGCTTTCCTGGAGTACCGATGCCCATGCCTGGCCTGCCCCAGAGGGCTGG
TCATCATCCTGCTCACATGGCTGCCTTCCAGCCGCCACCATCGGCTGCCG
CTGTCTTGGACTTATCCGTGCCACGAGTGCCCCATCACCCGGTGCACCAA
GGACACCACGGTTTCTTCTCGCCCACCGCCGCCTACATGAATGCCCTGGC
CACTCGGGCCCTGCCCCCCACTCCTCCGCTGATGGCAGCTGAGCACATCA
AGGAAACCGCGGCGGAACACCTATTCAAGAACGTCAACTGGATCAAGAGC
GTACGGGCCTTCACCGAACTGCCCATGCCGGATCAGCTGCTCCTGCTGGA
GGAGTCCTGGAAGGAGTTCTTCATCCTGGCCATGGCCCAGTACCTAATGC
CCATGAATTTCGCCCAGCTGCTGTTCGTCTACGAGTCCGAGAATGCCAAC
CGGGAGATCATGGGCATGGTGACCCGCGAGGTGCACGCCTTCCAGGAGGT
GCTGAACCAACTGTGCCATCTGAACATTGACAGCACCGAGTACGAGTGTC
TGAGGGCTATTTCGCTCTTCCGTAAGTCACCACCGTCGGCAAGTTCTACC
GAGGATTTAGCCAACAGCTCAATCCTGACAGGAAGCGGCAGCCCGAACTC
CTCGGCCTCTGCTGAATCCAGGGGTCTTCTGGAGTCGGGAAAAGTGGCGG
CCATGCACAACGATGCCCGGAGTGCGCTGCACAACTACATCCAGAGGACC
CATCCCTCGCAGCCCATGCGATTCCAGACGCTCTTGGGCGTGGTGCAGCT
GATGCACAAGGTCTCAAGCTTCACCATCGAGGAGCTGTTCTTCCGAAAGA
CCATCGGCGACATCACCATTGTGCGCCTCATCTCCGACATGTACAGTCAG
CGCAAGATCTGAAAAGTATGTAGAGCCTAGACTAATCGCCGCACTCGAAG
TGCCTTCCAAGTGCTGGGAACTGTGATAATCTCGGAAGAAGCGCTTTGGA
CAATACTCGATCAGTGAAATCAACGATTTCTCATATCCAGGAGTCGAGCC
TTAAAATACGTACACAACACTCACCTTAATACCTTACCTAAACAGAACTC
GAAGTAATCTTAGCTAAAGTCTCTCAGACCATCCAGATGTGTTTCAAATT
GCATTCGCAAAAGTTTCAACTTTGCCTGTTAAATACGTCAATCGTAGTTT
TAAACACTTTAGTTTTAAGCGCATATTATTAGCTTTAGGATTTGGAAAAA
TAATTATTCAAAATAAACCTAAAGGTTTTCGAAATGAACATTAATGGGTC
TTTTTGGGTGGATGCAATATTTTGGAAGAAATGGAACTGACAGTTTCAGA
ACTTGGATTTGGACTATCGGAAGTTTTAAACTTGAAAAAATATATTTCAT
TAATTAAATGAAAAAACGTAGTATTCACATTATTTGAAAGGTCTTTTGGT
TTTCAAAAGCTATGCTTAGAAAAAATATATCTAAACTAAACAAGAAGTAG
GTCCTAGTTATTTGCGCAACTTTTGTAAGCAGCTGAAAGTGTTATGCCAA
ACATGGAATCATGAGATTACACACGGAATTATCATTCTTTTTATGGCCAT
TTCGTGAGGCTTTTCGCATCCTTAGAGACGACAAAGCAACCGCACAGGGC
AACCCAGTTAATCACAAATGAATTATGCAAATACTGGAACAAAGAAATAT
TAGATCGCAGAAGAAACCGTGGAAAATTAGCATAGTTTTTCTGCATGAAC
AGACCAAAGTCGGCATTAATTTGGGAACCTGAGGGACGCAGTGCAATGGC
CGCCCCAGTTTTGATATCCTTTCTCTCCCGCCCCGAAATTCGAAAAGTTA
AAAAGCAAAAATTCACTTTTGTGACTTTGTCGAGCGGCGTTGGATCGTCG
CATTGCTGGCAGGACCGGGAACGGGGTTTCGGGGATCGGGGATCGCTCTG
CCGGAAGGACAATTGAATCCTTTCACAATGGCCAAGCAACGTGCAGCCGG
AGGTAAATGAGTTTTCGCTGGCAAAGGCTGAACAAACAGTTGCCAAATTG
TTCGAATTGCGTTGGCCAAAATAAACAGAGATGAGTGTATTCCACTGACA
CACATCCATGGCAGTAGCGATGAGGATGTGCAAAAACCTACCCTAACTGA
GAGTCCGGAGCCCAAGCCTGATTCCAATCCAACCACGGCACCCAGAACAT
CCTGCGGGGATTGGGATTGGGAATTAAGCATGCTTCGTTGGTGCTGCCAT
TTCGACTTTCGCCAAAGGACGACCCTGTGTCCTGGGTGCTCAGGCGGTTC
ACTCGGATGCTGTTGAACCCGGGGTAACAAATTGTGATATTTCTATTTCC
CTGCGCTGTTGAGCCCTTTTAAGTCCTAATGGCCCTTTATTATCTGCCTT
TAGACTTTTAATAGACTCAGGCACCAGGACACAGCAACGCAGAAACACCG
AGAGCAGCACCCGAGAGTCCTTTCGATGGATGTGTGTGTTGGCCTAATCC
TCATCATTCTGTCATCAGTGACGTTTTTCTGCACATTGTTGGTTGGCCAT
TGTTTGCGTCTTAATTTGCAGTTTTCTCTTGTAGTTTTGAACTCTCGCCG
GCGAGCAAAAGGATTTTCACATTTTTTCACTTTTTGATTTCTATAATGTC
CCTTAAAGAAGGAGACCATCTTTAAGATGACTTCAACGTCGGGTGTGATA
CTACCATGGGGCTCTTACTTCATGGGATTGAGATCTACGAAAAACTAAAT
CAACTGCGAAAAATGATCATTTTAAAATTTACAAAAATGTTAAATATTAT
TTAAAAATATGTTACTCTTAACAATTTATACGAAGTCCTCAGTTAAGGCG
TAGATTTAGCTCAGAGTCCTTTAGAAATTAATCTCAGTTTGCGGATTCTC
TCCCCTTAGACTAGACTCAATTTAATCCATTTGAAGGTTGAAGGCGGCTT
GGACTAGGACTCAGACTAACTTGTGCCTCACTTGAACTGCATTAAATCCG
CGAGCTTTACCTGCCGAAAGGGGGTGGGAACTGGCTCATCTGGGAGAAAT
CTCAAGTGGCTGGCGGTCCGAAAATTCTGGGGAAATTCGGAACAAGTATG
TCGGAATCTGCGGGATTTTGTATAACGCGTTTAATTCATAGATTTTCGTT
GATTAAGTAATCCCCGCAAAGGGCTCAATGAAGGCGACGCGTCGGCCGAT
TAGCGCAGTTCGCGTAAGCGGGATGTCCCGAGTTTGTACCCAAAGGCAGG
TGTGGGTTAACAGGTTAAGGGTTTCGCAAGCTTAACCCACACAGGACCTC
TCTCGCTCCCTCCTCGAGGCTCTCCTACTGGCTCTGATCCTTATCCAGGC
GCAATTACCTAGCGAAACAAAAATATGAGTATGCAAATAGATTTTAATGG
GCAGGATTACCCTTTTGCTAAATACCAAAATCCTGGACGGGCGGTCTGCG
CACCGCAGCTCCTTTGTTTTCAAATGTAATGAGAATGTCTCTAAGCCAAA
ATATTAAACATCCGTTTGAGCCTGGCCAGAACATACCCATACATACATCG
TCTATGTATATACGTATATTGCAAATCCGGCTTCCGATTGTCCTAGTTGT
TTGTACCTGAAGTCAGGACGTTTCTCTCTCTCTCGTCCTGCGGCAAGCAA
AAGTCAAAGCGGCGTTGTTCTTGTAAATTGAGTAGCTCGATTTATCGCCA
GATCAATTTTCTATATCTGCCGCTCAGATAAGCGGGTATATAATTGTTTC
TGTGGCTTATGCGCTGCCAACTAAGCCNNNNNNNNNNNNNNNNNNNNNNN
NNNNNNNNNNCCCTGAGCCTTACTTAGTAGCTTAAGTTCTGCTTAACTTA
CTTTAGTGGGCAAATGGCAAATTTTAGGCGGAAAATTCTACGAAATTCTT
TGTATTTGCATACACATCCGTGGCGGCATTGTCTTTGACGCTTAGTCGCA
TAATTTGCCAGACAAAACGGTCATAGGACTAGAGGGGCAATGCACTGAGG
AAAAAAGGTGATTTTAAATTCTAAATTTAGTTGCATTAAGTCAATATTCA
GTATAAAAGATATTTTTTTTACATAGGTACCTTACAAAAAACCTTTTGTC
GCGATTTATCCACAGAATTGTGCGACTTTTAGACCTCATTAGACATAACA
CTTAAAGCACACCAGCTGCTTTCTAACAAGGCTGTCTTAGATCATCAGCT
CTGATCAATGCTATCCAAAAAGCGATTAGGACGAGGACATCGCGTTGCAG
GATCATCGAAGCGTGGCCTCATCCAAAGTACTTTTTGCACTGGTCCCGCC
ATTGTATCTGCCCCTTTTTTATGCCCCTAAGTACTTGATGCCCGAGTCTA
AGACCCCGAAAATCTGTGCACATCCTTTTGATTGTTGCCATCTGAGTACG
GGACAATAGTCGTGGTTTTGCGACGAGTGGACCTCCTGGAGGTGAGAAAA
ATATTAAGGGCAAATCCGCTGAGCCGCCGATCCGGCGAACAATGTCCTCG
AAGAATCTTGAGAGCAACTTGCGTTTAACCTCAAGAAAGTAGCAATTGCC
CGCATTATTTCGATGATCGACGAGTCCTTTGTTCGAGGAATGCAGTTTGC
TGGAAACTCTGCTGCGGCGAAAATATATTGACAGACTAACAAGTGTTATA
CGATCTGCGACAGTTTTTTCCGAAACAAGAGGCCTCGGTTCAAGGACTTG
CAATCAAAAGCTGGACCACCGCGACTGCTACATCTTGTGTGTTCCCTCGA
AGATGTTGAATTGAATAGGGGCTTGTCCGTTGAGAAACTTTTACGAAATT
AATGGAGGATTTGTCTCACGTATATTTTTTGATCGGAAGTGGTGGAAGCT
GCATCTGCGGATGGAAATGTGCCTCCGGGCGGAATCTTTGCGCAGCCTGG
TAATTGAATTTGTTGCCTTTTCATTTGATGTTTTCTTTGCATAACAAAGC
GGACCGCCGATGGCCTCCGGGCCTCGAAAACCGATTGCGTAGATAGTTTT
CGATGGGGTTGTACGTGTATCTTTCCGGGAAAAATGGCGGCCAACCGGCA
TTTAAAGGCGTTGCACATCATTTAATTAAGCCGTCGCACGAAGCTCTCCC
ACTTCCATTTTCCTGGTTTCGAAAAGTTCGAAACTTTTCAACTTCCGGGC
AAGAAAGCAGGTGGCCGGTCATCAGGTGCATCCCCGAATGAAGCCATTAC
TACCGGGTCACGCAATGTCCAACGGCCAACAATCCTGGGAACTTGGGAAC
TCTTCGGGTTCGGTGTTGACCAGCAGCGGTGAAAAGTGAAAAGCCGTCGC
GTCATCCTCGTCGATGGGAGGCCATATGTCATCATAACGAGACCCGATCA
ACCCTGAGCTCTCAATAGGAGTAGGGATGCACCGCGAATAAAGTAGTTTA
AAGTACTACCATAGATATTAACTTAAAATTCGAACGTAATTTTAGATATT
AGCTTAAAAAATCGTTACATTTCTCACCCCTTTTTTTGCTCTTTGTGTTC
TTTAAGAGCACCCCTCCTGGTTCGCAAGGTTCGTCTTTCAGTGTAACAAC
CCTGCCCTCGCATTCCGCAACAGTTCGATGAGAGCTCGGCAAATATTGAA
ACAGCTCCCAGAAAGAATCTGAGTCGAAGGTGACAAAGGGAACGAAGGGG
AAAGGACTCGCCACTTGAGAAATGTAACAAATCGACTTTGACAAAGCTTC
GACCTCAAAAACTCAACCTCGACCTGGGAAATCGCGAAGTCGCCAAACAC
AAACTGTCGCTTTCGGTTTCACGATTCGGGTTGAGTTGTCGGTGGTTCTG
GGCACTTGGAAAGTTTTAAAGTGGCCACTTAACACTCGAAATCGGGAACG
AGCTTGCTACACGTCACTCACACCATCACCTCATTAGGGCTTGCTGCGCT
CCCAGGATACAAGGATATGTGTGCAGGATGTGCAGAGCGCCTAAAACAAA
AGGGGTAGTTAGCGAGTTGAACTTGCCAGCGAAACGCAACAAAAAAGCAA
GTTCAGCAGTTCGAAACTGAAATCGGGATATTGGCAAACCAATTTTTGAG
GGCTTTTGTTTCGCTGAACGACGCGAGTAAGCCACAAAGGATCAACAAGG
CTCGAGAATTATTTTGTAGGACCAGCAATTGAACCACTCAAAATGAGTCT
GGAGTGTTGGACCCGGCGATTGTAAATTAATTTTCTACTTTGTCATACAA
ATATATTTTAAAAAACAGTGGAAAAAAGCAGGATAGGGAAACCATCTTGC
ACATTTTCCGATGCATATAATGTGATAATAGTGAGCCTGAAAATGTATTG
CACATACACTTAAAACATGTATTATACGTACATANNNNNNNNNNNNNNNN
NNNNNNNNNNNNTATATATCATAAATTATCAAGGTTTCACTGAAAACAAA
AGAACCTTTTCAGACACTATGCCATAATTTTTGCCACATTTTGAAAACCC
ACAGAAATGATCGAGTGGTGGTCAAAATATTAAATGGTTGTCCACATTTT
GTTTTATCGCCAGCTGTCGACGGCAACAGCAACAAAATCAACTTCAATTT
CGTTTTTACTCTGGTGATTTTTCGCTTTTTATCGAAGCCATTTTGTCAAA
AAAAAAAAGGGATTTAGCCACTAATCCGAAAATGGGACATGTCCGGGCCA
GAAAAACGGTGCAGAGGGCGATTGAATGTATCTGCGGCTGCCTAACGAGC
CTGCCGCCCAATTGGTGTCGATAAAAAATATAAAAAACCGAAATGAGAAT
CAGGGCGCGTGATTTCTGACATCGCAATTGACAAACGAGAGGAACAACAG
CTGCTGAGCGAGGGAGACAGCGCAACGCTTTCAATTTGCTTCAGGAGATT
AGGGAGGAGGACCAGCTAGAAGCATGATGGCACATCCACATTTAAGCGCT
TACATGGGAACTAATTTCTGAAGTGCCCTCGAACACTTCATATAATATTT
GCATCATCTGCGGCAAGCGGCTGGCGACAGCGACAACCCGCTGCGGGGAT
TAGCACTAACGCAAACATGGCGACAGTCAAAACCAATCCGAAACCCTGTG
GCACCCAAAAAATTATCTGACGGATACGCGAGCTGTGACTGACTCGCCGT
GGCTTGTCAGCTTCACTGTGGCTTGGTGACAGTGGTTAAAAGTGGTGGTT
AAGTAGTAAAAAAGAAATTTTAACCAAACTCTACGTCTGTTGAAAATCAT
ATTACTTTGACTGGTCCTTCGAGCCGGATATCGTAAAGTCTTTTAAACAA
GAGACATAAATTGTAAAATATCGATTATATATGTCTCGATAAAACAGTTT
AATTTGGCATAAGCTTAAGTTAGTATTTTGTTCGTTAGTATTCTTCCCAC
TGTGCGTGGGGTGTCTATGGGCTGCGCGTGCTGTGTTCCTCGTGAGCAGC
TTAAAAAACGCTGGTCGAACGGACACTGTTTACCGTGCGGATCACACTTG
AGGGCCGGGTCCGTTGACAAAACGGTTAAGTCGGCGTTCCGAAAGCGCCG
GTCCATGACATATTTTCAGGGGAAAAAGGCGAGCGGGGGCTGGCAATTAT
AATGTGACAATGTCACGTGAACAGCGGCAACATCCTGATGTCCTACGACG
CTAGAAGGGCATATACATATATCCCTTCAGCATATAAATACTTAATATAT
GACAAAAGGGGCTTTGAATTCCGCAGAGCTGGAACCACTTTTTGTGCGCT
GGTCTGTTCCATTTTAATGAGAGAATGAGCGAGGATGAGCAATGAACTGT
TGGCCCGCAGTGCAACTGTTTCAACTGGTTATGCTATAGGACTAGTTCTC
CAAGGGGTGGTTCTGCCAACCCCTACCCCAACGCATCCGAACGCAAAACT
CATTTGCACCCCGCGATTTGTTTGCCGGCTATGTAAATTGTCACATTATT
GTCATAATTCTCAGCCCTGGGAAATGGAAAAGCCATCAGCGGAAAACGCC
TATGACATAATTTGTGCTTTGTTGTGGTTAATTGTCGTACTCACATCCGA
AGGGCGTGAGCGTATGTAGGAGATTAGTCCGAATGGACAATAAGCAATAA
TGCTCTAAAGTGCTGCTAAACACACCAGCTACTGGTCGACTGGGTCTTAA
TAATATCCCTTAAAAAGTGGTGAATGCTCGTATTGAGATAGGCTGGTTAG
GTCGATTAGAGGTCTTTGAATATGATTATTAAATCGCAAAGCAGACAGAT
GGCTAAATATCTTTCTAGTCTCTATTTAAACCTATATGGAATATAGCGAT
GAAGATTTCACCTTACTTATCTAACTTAATCCAATTAAACGATGTTGAAA
TCGAGATGTTGTTCAACAAAAACATAATGATACCCAAGAATTTCATGAAC
CGACTTCGAGCATCTTTCATAACAGTTCGCCCCTATCGATGACGGAACAT
CTTGAGTAACCGTCCGAGCCAATTAACTCGACGCCAATGATCTGTGAAAT
CGCGCAACGCAGAAGCCGCCGCCGGAGATCTAGATGCAGAATCCCAGAAT
CCAGATCCTTAGGATCTGGAAGAGCTGCGCTTTGGTCTCTGACCGAGACC
CGTAATAATTGAAACCAATTAGCTTGGAAAAACCTTTTAATTGTGTGTTC
AATGCCCGGTCTTAAGTAAATATTTTCATGGGCGCAGGACAATGCGAGGA
TGTGAGAACATGGCAATGACCAAAATAATCCTGCTCCGTCCGTAGGATAT
ATTGTAGTGAATGTTACCAGCGAAAGCGGTGCAAAGAAATTGCCATATAA
TTGCCAGGAAAAAAAACCAAGACAAAGGCAGTGCAGAATGGAAAGCATGA
AGACAAAAAATCAACCGCAGGCATTGTGCGCCGAAGAAAGAAACTGAAAT
CCTGGTCTTCAGGAACTCTCTTCTCTTTTTTGCCAACTGTCGGTGGCTGT
CAAAACTCGTGTGGGTAGCTGGAAATATTGTTGCAAAATATTGCACAGGC
CCAGGAAATATTAAGGGGGTCCATTCTTCTTGATTTATTTACTTTTTGAT
TCTCAACATTTCTTGGCAGCAGTTAATTGGCCCGTTGTTGTGTCAGTCAG
GCTAAGGATAAGGATCAGCGCTAAAATAAACAAATTTACATCGGAGATTT
ACGGGCTCTGAATTGCGACAGTTTCACGTAATCAGGAAGTGATGAGTTCT
TGGTATTATTCACCTGCACAAATGGCCGTAAATTCATATTCCTTTTCNNN
NNNNNNNNNNNNNNNNNNNNNNNNGAAATTCAATGGTTTTCTCTCGGTGA
GCTAATGAAAATGCCAAATTCCCCGGCTATAATTAGCCAACTATTCTAAA
TGTTTCGGTTTCCAAATTCGCAGCTAATTCTACTTTAAACGAACCCAATG
AGCTGATCCGCTCTACATGCTGCTTAAGTTTTGTGATTGGCATATCATTA
TCGCATGCCAACTTCAGTTTTTAATTCGGCTCTATACACTGAGCAAAGTA
GGAAAGGATTACAAATAAATTGTAAGCTAAGTGCATTGTAGAAACCCTTT
TATATCAAATAGTTAAATTACGCCTCTGACTAAAATAATGATCAAATTAT
TAAAATAAGTAAATTGTCTACTATTAATTCAATTTATTATAGTAAAGTCC
ATTTCCTCAGTGTCTCAGCTTTGGATTGTCTTGAAGTCGCCACAACAAAG
TGGCAGGCATAACAGAGTAATAACAAAAAAGGTAGCAAGAAACGGTAGGC
TAATTAAGCACTTTGAGCCGCCGCCGCCGCAGACGTGGCCAACATCTAAT
CACCTGTGAAAAAGGAGCCGAAACGCTCGAGTTGAGTGGCTCGGAAGGCG
AGTTGAGTGGAGGTGAGGTCTAAATATCAAATCGATTACAAGTGAGCCCG
TCAAGTGGGACGGAGCTATATTTTTCGATAATAATTTAGTGCCATGTCAT
GAGAGCGGAACTCGCCGGTACTCCGGTTTATTTGTTTTTTATTTGAGGCT
GTGTGCTGTTTGTTTATTGGCTGTCAAATTCTTGCACTTTGACGTTTGAC
ATTGTCCCACAAATGGCGCACAATCAACCGGAATTTAATGCCCATTTTCA
GGGGACTGTTTGAGCGATTCCGATTTGTCGAAATGTCGGCGCTGCCAACG
CAATTAATCGTTCACTTGTTTGCATGTCACACCGAAAAGTAATACCACTG
AAAATAAACCCCATCTGATGTGACATTGAAAATGCGGTTATGCATGGAAA
TCATAAGTTGGTTAATAGCGTTTTGTCAGCGCTGGTAATTAATGTGATAA
TGTGCGTTGAATCATGAATCATTTTTGCCAATGAATAGATGTCAACATCG
GTTTAATTGTCTCATTTGTTAACTGACCTTCTGGCTGCTGTGCACTTGCA
GATATGATATTCAAATTAACTCAGATTTTTCTTGGTCTTCGGATAAGTGT
TGCTTGGAAGTGGAAAAGTACCCCTTTCCCCCCGAAAAAGTGAGCCGTAC
GTTCTTGGCCCCACAAGATAAATGATCAGGGTTCAGTGCACCAGATTTTC
GACAAGGTCAACAATTTGGGTGGCTGCAAAACAACTTTCGAAAAGTGCAA
CAACTGCAACTGGGCAGTGGCATGCCACATTTCAAGGACAAGGGCAGAAG
GCAATTCACGAATGCCACAGGATGCAGATAACCACTTCTGATGAAGGCCC
TAATGATACGATTCACTTTTTTTTATGGTAGAGATTGACAAATTGGAGAA
CTGGAGAAAATAGCAAATACAAAGGAAATTCCAATTAAAAGGAAAAACTC
TTAAGTAAACCATGTTATTTTTATGTTGTCATTTGATCAAATACTGTGTA
TCTGCTCAATTAAGACGACCATTTGTTAACAGCAGTCGATTAAAATTATT
GACACCATGTTTCTAATCCTATTTATTTCTCTCAGTTATGCATTTTCCGC
TTCCTTTTCCACCTCACTGGTATTTTGACGTCACTCCTTGTTCGATTTGC
ATATTCGCACACTGCGCAGACAGCCGAACCCAGTAATCAGGCCCCCGAAA
TGCGGAAGTCTGCGAATGCATTGCGAAAACCGCTACGCATGCGAAAAACT
CGTTTTCCACCGCCCTCTTCGTCATCTTCCCCGCCCCACTAGCAAAGCAC
GCAATAATCCACGTAAAGTGACCTTGATATTGCCAACGGGCCAATGCGTG
TGTGTGCGTGTGGGGAAACTGGTCCAGTGGAGCTGTAAACGCTTCAAGCC
ATATAAACCACGTTAGTTATGCGACAATTTATGGCTTAAAGTAAAGTTGC
TAGGCCGGAGGAAAAGTCAAACGGTAAGCGAAACCGTGGCCAGGAAAAAT
GGAAACGCGATGTGAAAATTCAGCAGATGCGCAATTAGCGGGCACTTACA
CGGCAGTTAAGAGTATACGTACATATATCGAGTTACACATTCATAAAGGA
TGAGTGATTGAAGTCGGATTTGGATAAGCAGTATTTAGGGGTAATACATA
GGGAAAATTTTCTAGTTATATGAATATTATAGAAATCATATGCACTGGCA
ATTAATATTAATTCCTTTCGAGCTCACATAAAAATTTAAAAAAGTTTTGT
TATTTTTGAAAAATCCATGTTAACTTTACCTAATCATAGTGCAATATTTA
TTTCAAGGAATATACGCATTTTTCGCAGTGTACCTAGAGTTGTCTGACTG
ACTTTTGACGAGTGTGCAGGGTCATCCGTGAATCAGCTATCAAATCACCA
TCTCCCCATCTCAAACTCCTGGCCTTCTCCTTGCTCGCTCTCTTTTCCAC
CAGGAATAAATGGATCGAATTTCCCGACGAGTTTGGCGAGTTTGGTTTTG
ACTTCTNNNNNNNNNNNNNNNNNNNNNNNNNNNNNNNNNNATGGAACCGA
TAAGCGTTTAGCATTAAATTTTTGTTAACCTTCCGCGCGGAGTTGACTCG
CTCGATTTCAGAAAACGCTCGACTGCATCTTGAATTACAAATAATCGCAA
TTGTCTGAACATATATCGGCCTGCTCGTTTTCGCTTTGTTCGGGTGGTAG
TTCCTAGTTTCCTGGTCTGCAGCTCTGACCCAGGCTCCTGGGCTCGGAAT
AGCAGCTGAAATAATTGAGAGACAACGCGGAATTACGACAGGACGGACGT
GGATGAGGATGAGGAAAACGCTCTGCTTTGCATGATGCATCCCCTCCCTG
AGGGCTCAACCCTCATTATCTGTTCGCCGATTGTGATTAACTCGGCCAAA
GTGAAAGCCTGACAAATAAAACGCTGAATGGGCCCGTCAGCCATCTCTTT
CTGACTGCTGGAGATGACGGCGGAATCACAACAGAAATAACAACAAAAAT
CAACCTCCTGGTGCCACTCCCTCCCTCGAAATTCTGGGTGGCAGTATCGT
CGCATCAGGCAAACGCCTCAAAATCGAAATGGAAATCAAAAAGGCAGCAG
CAGAGAGGCCAGCGAAGAAGGACGCTTCGGGAGTACAGTGGCCGCTCGAG
CATGACGGATTTAGTTACTTAACTAGATGAAATATTTTGAATTAATTAAT
AATAAAGTTGGAAATATAGATAATGCTATAGGAATAAAGAGAAAAGGATC
TTTAAATATTTTAGATATAACTGTAGTTCCATTTCTATAGATATTTTAAG
TAGAGGAAATTCTAGAATTTCTAGTTTCCGAGTGATCACTGTAGCTAGAC
CGTTTCAACCCTCCGATGGGCACACCCTCAAGCTAATCCGGCCATGCTCA
ACTGCTCGGCCTCACCTTGGATCCGCTGCTCTTGCCATCGCCTCCTTGCC
ATGGCGTTCGCACATCAAGTATATATTCCGGAACTATATGCCATAGCTGC
AGTTTCCTGTTGTTGTTTGTCAACTGATTTAATTTCCTCCTCCTTTTACC
GCTTTCTGCTCTGATCACCGCCTCCTGCTGCGAGAGGGCGTTCTCCGCTT
TTGGCCACACAAACAAGACCGCCGGATANNNNNNNNNNNNNNNNNNNNNN
NNNNNNNNNNNNNNNNNNNNCTTGCAAAAGGGCAAATAACGGTGTAAATG
AGAGTGTTGCTACTCGAAATCTTCGACCCCATGCGGCTACTTTGTGTGCA
AGAGTGTGCCGCTGTGTGGAAATCGCTCATTAAAATATGAAAACCCGATT
TGCATACATAAATGCTCTAATTCTCTTTACGTTCAATTTTAGGGCTTAAG
AAAAATTCTTTAAAATTAAAATGAATATCGATATAGATAATGTAATGTTA
ATTTGACTCTAGATATAAAACTTCAAATAACCAAAGTTGGAGATGCAGAC
CTGTTTGCATTGTTAGATCATAAATAATGCCAAAAGTTCTCTGCAAACAT
TACGCAAAGTGGGNNNNNNNNNNNNNNNNNNNNNNNNNNNNNNNNNNNNG
CCAACTGCTTTGGCCATAAACAAGCCCAAACAATGCCAGACATTTCAAAC
ACAATAAATAATTGAAGCCAGCGCAGAGTCAACAAGTCAAACACATTGCG
GTAACACTGGCGATTGTTGCCAAGCGCTTTTGGCCACACCACAAAGTCCA
GCTTTTCAGTCCGATCTAGATATAAATCAACTTGGCCATGCACATGCAGA
ACGCAAATCCAGCTAAAAGGCAAACAAACGGCTTTACAACTTTACAACTT
GAAGAGGGGAGTGAAAAGTTAACAACGCTCATTTGGCGAATTTCCCAAGA
TATGTTCGGATTTTCAGCAGAGGGCGACCGCCCAGTTATCCATCACAATC
GACAGTTTCCACGGGCTTTTCACACTGGAAAAATCAAAAAGACAATAAAG
ACGAGGCTTTTGCCAATTTCTTCCACAGGGTGTTGTAGTTACTTTCTATT
TCTGTTTTTTAGCTTAGGCCAACATTATTGGCATACAATACTATTATTCA
ATCTATTTTATATCCCGTTTTATTTGTATTTTCCATACATTTTCCTTTTT
TCCTACTCTTAAACTAAACTATTGCCATTAAAATTGCATCATGCTCTGCA
GAACTAATTGGTAATTCCTGGTTTCGATAGATCCCCTCCCAGATGAGGAT
ACCTCTGCGCTGAGGCTGGATTACAGCTGAAAAACTTTTGAAATAATTAA
AAAATATTTTCGTCTTGGGCTTGGGCCTGGTGCAGGCAGAAACGGTGGAA
CTAAGTGCATATAGCATATATTCGTATATATAGAAAGCAAAAGTTGGCGC
TCCAAGCGAAAGAGATCGAAACTGGTAAAACGACTTGGCAACACGACCGC
GATACCAATACTCGCCCAAAGTTGACTTATTGGAGCACTTAGCTCGATTC
TTGTTATTGTTACGCCGACTTGGCCGACTTGTTGTTGCCGTTAACGTTAA
TAGTACCAACACAATTACATAGCTTGGAGTGCCTAGGCGGAGTCGATCGG
CGATCCAGCGATCCAAGGTTCCCGCTCGGACTATAAAAAGCTTGGGCGGC
ACCGTTGCGGAAGGCAGTTAACTCCACAAATCCGTTGCCGTCGGTCCCAT
TTCCCTCTTAACCGACTTGTAAGCGTAAAGGCGCGTGTGAATCCCCCTCG
AGAAGAAGATAAAATTGTGTGCAGTTTACGCTTGACAAGGATATTCCCCA
CACCAAAATGTTCAGATTTGTGAGTTGTGTTTTATTCAAGGCTGTTCGAA
CAATTTAAAAGCTATTAAGAGAAAAGTAATCAAACTGACGGACAAAAGTG
TCAATTCAAACCAGGATATTCTAGAGTACACATTAAATAGTGAAAGTCTT
ACCTTATAATACGTTAAGTGATAATGACTCAGATTAAGGAATTGGCAGCA
CACAAATACTTGATTGTACAATAAATTTTGAATTCTTGACAGCTTGCACT
GACCACCTTGGTGGCCCTGGCTTCCAGCCAGCACTATCACCAGGATCCCA
AAACGGCGGCCATCATCAGTGAGCAGCGTTATCTGTCCGGAGATGGAAAG
TTCGGAGCTGCCTATGAGCAGGAGGATGGCATCAACTTCAAGGAGGAGAC
GGATGCGGATGGAACACGTCATGGCAGCTACAGCTATCTGGATCCCACGG
GCCAGAGGCGTACTATTTCGTACACAGCTGGCAAAAATGGGTAAGCACTT
TCTATAGAACAAATACCCGAACTTGTATTAATTTGGTTTTTATTCCGAAA
TAGTTTCCAAGCTTCTGGAGATCACTTGCCCCAGGCACCACCTGCTCCAC
CACAGCCCGTGCCCACAGCGGGATATNNNNNNNNNNNNNNNNNNNNNNNN
NNNNNNNNNNNNNNNNNNNNNNNNNNNNNNNNNNNNNNNNNNNNNNNNAA
TGACTACGGAGATGATGGTTCCTACGATCCCCGCTACAACGATCCCTCTT
TCGGACAGAACCAGCAGAGCTACCAGNNNNNNNNNNNNNNNNNNNNNNNN
NNNNNNNNNNNNNNNNNNNNNNNNNNNNNNNNNNNNNNNNNNNNNNNNNN
NNNNNNNNNNNNNNNNNNNNNNNNNNNNNNNNNNNNNNNNNNNNNNNNNN
NNNNNNNNNAGGCGTACTACACCACCACCACCCCCAACCCACACCGCTTT
TCGCCACCCGGCAAACTGTCCCTGAACCGCACGCCCGATGGCTTCACCTA
CTCCTTCAACAAGGTATAAGCCCCACTGTCCTCCACTCAGACATTATGCA
TCTTCTTCATTAGTAGGGATCCTCTTTCTTCTTTTCCAACTTTCCCTATC
ACAACTAGAACCCCTACTCTTTTCTTGACTCCATCAAACTCTCGTGTGAT
ATGTTTAAGAGCAATTGTATCGTACTTCCTATATGCGTACTGTTTGTTAT
TAATTTATAATCCTACACAGAGAAAATTAATCGCTGCTGCCCAATGGGTA
TTGCTGATTTAAATTACAAAATATATTCAAAATATCATTTGCATATTTTT
GAAATATGAAAAAACTCAAGAAATGTCGGCCTTTTTCTCTGTGACTTTCC
CATTAAACTTTAATCTTTCCATTTAAGTCTTCCCAAGAAAAGAGAAGTCA
ATAAACTTCGATGATGTTGAAAAATGATCAAAATTAATTTAGAAACTATG
TTAATTTGGGCCTTGGGACGTCTGAGCAATTTGTACTATAATCGAGTAAA
AACAATATATGAAGGAAACCAAGTTCGTGTCCTGCAGTCTTTTGTTTTTC
GGCCAGTGGCCGCTTATTTAATTTCCAGCAGATTTATCTAAACACCTCGG
GTGGTGAACGCCCACTAAATGCGGCATTACACAACCGACTTTCGTACGTG
CAAAACAAGTTTCGAGTTTCTGTTACGATTCTATGCGGCCAACAAGGAAA
GACCTCAAACGGGTTTCGCTCATTTGACAGTAATCTTGGCCAATTGTGCA
AAATTCCGATGAAAATGAAATCAGCCTGGTGTGCTGGTGCTGGCTAAGCC
GGAAAACCATGTGCAAGTGGGGGTGGCACTGGTTCATTAGGGGATTGGGG
CTCTAAATCAATTCCCAATGGTATTGCGATCCGTCAGGCTCCAGTTGCGT
TAGTGCAACTTAATAACATCCAAATGTTTTGCATATTTTATGCACCATCG
AACGCAAGAATGCCGCCAGCTAATTTGCTATTTCCTCTCACCTGCTGAGT
TCTCAGCATATGTGTGTTATAGTTTACAACTTAATTCGAGCACCGATTGC
TATTCTATTATTTAATTGCACTTATACCTATATATTTACTTCGGAAATAA
TAAATTAATTCAGGGCATGCTGAAATAATTGATTTCATTCAATATCTCTC
AAAATCTATTCTAATTTGACTATATTTTATTCATGATTCCATTTTTACTT
ATTTTTTAAATATTTTTAGTGCTAGCATTTTATTGTTGTCTTTATTTTTA
GCATTTTTCCCTCTGTACTTTCCACATCCATTGGTTGGCATTCCTTTTCA
CCACCGACAACGATTACATTAACAATATTAGCAACACTTTTCAGAGCTTA
GCTTTCAAGGTCAGATTTGTTGTGGACTCGAGGGTCCGGCTTGGAGTTTG
GATTTTTGCTTTGCCTGGCTTTGGGGTCTGGCTTCTGTTGAAACTGTTTA
GTCAATTAAGAAAATCAATTCGGTTTTGTTTTTTGCTACTTATTGCTTTT
TATGATTTCTTCTCCGCGTGCCTTTGTGCACCCACTTTTGCGGCAATCGC
AATCGATTGAATTGGCTTGCTCAATTGCGGATTTTCGTTCGGATTTGCGA
AAGAGGTAAGAGTCGAGAATTTGCCTGGGATCGAAACAGGTGTCTCATGG
GTGTGTTGCTTCCAAAGTGTTCTTAATACGTCTATTTTTATGAACAACAC
ACGTTTATGATTGACTGCGTTTATTTTTAAAAAGGTAAACGTCGCCAGAA
TTTGTCGTGAAATGTGGAACTCACTCCAATTATGGCGATGTGGGTGTGAC
GAATACAGAATCCAATTAAATTGATGAGTAATTAATATATTTAATTAAAG
TGGCGTATTATAAACTTGAAAACATCATTAAATTGAAAGGTTATTTGCAA
TTGAGTTAAGTGATATAATCTTTTTTTTTTTAAGCAAATAAGCCAGCAAC
ACTCCTTATCGGATTCACTTTGGTGACGAATTCTCCTCATGAAATGGTAG
AAAAGCCGGGACACCATACATTTAGCTGAGACAAGAACCGAGACTCTATA
CTTCTTTCAAAAACCGATAGAGACCGCCACCGTTCTCTTGATAGATACAA
CAGAAAAGTATATTAAAACACTTTATAAAATATACAACTATTTATGCTTA
ACTGCTCCTAAGCGCCAAATAACTCGTATGTTAAAATTCGTAAATTATAA
ATTAAATGCATCAAAATATATCCATAATTTTCTTTCATATCAACACCAAA
CTTCCAAGATAAAGTCATTTAAATAGGGGCATTTAAAATAAATGGTCTTT
TATTACTTAAAAATACTCTGTACAACAAGACTACTCTAAGTATTTATAAA
CGATATTTTAATTAACGATTAAGTCAGGACTTAGTAATCCCTCTCACACA
TTGATGACCAGTGCTGTGGATCGGTATTTCCTTTTCGGTTTGATGATGGT
CTTGGGTGGTCGGTTAAGATCTCCACTTGGAGGACGCCGGCGTGATCGAG
ATCCCTTCGGCGGAGAAGATGGTGGGTGTTCGATGTACTTGTTGCGCAGG
TGTCCGGGCCCCGAAAAGTTGGGCGGATAGGCCTCAAAATCCTCGATTTC
GAGGTCTGGCCGCGATTCCCGCTCCTGTTCCTGCGCCTGGGCCTTGAAGA
ATTTTTGCAGCTTCGGATTGTTCAAAAGCTGAACTTTGATGGCCTCGTCG
AGCAGCTTCTGCTGATCCTCTAGGTAGGCCTCTACTTGTTTCTTGGAGGC
GACGCTTTTGTAGCGATCGTGGCTTTTTGGTCGGGGCACTGGAACCACCT
CGTAGTCATCGTGTTCGGGCTCATAAACACTATATGAGTTGCTGCTGGAG
GCGACGGTTGCCTTTGGAGGTGGCACTAGATGGAAGGGATCGGCTTCCGA
TTCGTATTGCACTGGGGTCCACTTCGATCTTTTCGGAGGAGGTCCAACAT
CCTCTCCAGATCCAATATGAACATCGGATCCATAACCGGAGGGCTTGTGG
ATATCGGATCCATAACCAGATGCCTTGTATGGAATGGCCGTCACATATTT
TGGCTGCTTCTGGTAGCCGGAACTGGACTTCTTGGGCACGGTTATGGGAT
GCTGGACGCGAATTTGGGTGCCAATCGTGTATTCCCGACTATCCTGAACG
GAGGACTCTCCTGAATATTCCGCGGAATTGTAGCGTTGTTCGTCCTCTTC
CTCTTGCTATATTTTAGGGGAATATTGTATTATTTCGGGCTTTTAGATCT
TTCCTATTATTTGATATCTTATTTGTTAGGCCAACTTACCGATCCGTAGG
GTCTGTAGTGGCTCTTCTTGGGATACTTTTTGCTCAGTGGCCGGTGCTTG
CTCTCATTTGTTTGCAGATCGGCACGGAAGTAACTAGCGGGTCCTATTCT
CACTGGTCCTGGCAGAGAGCTGGGTGCGTGCCCAGATCCTGAACCCACTG
CACTGAAGTAGCTCCTCCGATAGTAGGATCGTGGGGGTCTCAGCCCCGAG
GTGACCGTCACTAACAGCACCGCCGCAGCAAAGAACTAAGGAGATAGTAT
CCATTTCATGTTAATTGTGAATCTACGATTGCGGATGCAACAGCTTACAT
TCCAGCACACTTTCATTTTGGGTGGCGGCTTTTTCGGGGTGATTGCGTCT
