# Supplementary material for: SMCis: An Effective Algorithm for Discovery of Cis-Regulatory Modules
Source: PLoS One. 2016 Sep 16;11(9):e0162968. doi: 10.1371/journal.pone.0162968 (PMC5026350; doi:10.1371/journal.pone.0162968)
Supplement: S1 Datasets — (ZIP) [file pone.0162968.s001.zip › dataset/Drosophila/Masked/dmoj_gi11896.fa.masked]

>scaffold_6680:12566108,12606107 (reverse complemented)
CATATGCATNNNNNNNNNNNNNNNNNNNNNNNNNNNNNNNNNNNNNNNNN
NNNNNNNNNNNNNNNNNNNNNNNNNNNNNNNNNNNNNNNNNNNTGACGTT
TCATTATTAAACCTATAAAAGTCGCTTAAATAAATACATTAAAGGGCCAT
TATGCTTGGCCTCAATTCGCTGCACCACAACCTCAATGGATGCTATGTCG
GCTTCAGCTATTTTTATGTTGCCTACTTTTAGGCAGTTGAATTTTAAGCA
TGCGAGATGTATATTAAATGCCATTTAANNNNNNNNNNNNNNNNNNNNNN
NNNNNNNNNNNNNNNNNNNNNNNNNNNNNNTNNNNNNNNNNNNNNNNNNN
NNNNNNNNNNNNNNNNNNNNNNNNNNNNNNNAAAACACAAATAGTCTGCA
AATGGTTCTCAAATCAGTTTATTTTAATTTTTTTGTTTCTCTGCAAGCTC
TACGAATTCGGGCCAACAGAAGTACTGTTGCTTAGGGCTCAATGAGTTGA
TTTTCTGAGCCAAGCTGGAAGTCAAGTGGGGTCAGCTGTGCTGAAGATCT
GAGATCTACTTCGGCGCTTAAGTGTTCTGAAGTGCTGGCGGTATTGAAAT
CGTTCGGTTCGCTTATTGAGTTGTTATACTTTTTATACTTTCGGCTGTTG
CGCTTGGAGTGCGTTACAAATGATGTAGCGCGCACCTTAGTGGAGCAAAC
AAAAGCAATTAGACGCCGTCTTTTGACAGGCTGAATGAAATAGTTTGCGC
TTGCGAGCCGGCNNNNNNNNNNNNNNNNNNNNNNNNNNNNNNNNNNNNNN
NGAATGCCAAAGAAACAGGCGTTTATCAACTGGCCACATCGGACAGNNNN
NNNNNNNNNNNNNNNNNNNNNNNNNNNNNTAACTGCCAATGAGCCGCGGG
GAGGGGACTACTGTGGCCGAGCGCCGTACAAACAATCTGTGTGGGGAACT
CGAGTGGGGATGGCAATACAAAGAGGTGTTAAAAAATTCTACTTTTTATG
CTCTTAATATGCTTTGATGGACATTTGCGATATAATGAAAAATGTTTTTA
TGCCTCGAGGCATTGTTTTTTTTTTTTTCTCTAAAAAGTTTATTTTAATT
TTAACTGTTTTCTATCTCGTGGTTGCTGTTGTTGGTTTTGTTGTATTTAT
TCCCTTTGGCTCGCCCAACGCCTATTGTCTCAGTTGTTTGACAAGCGATG
CGTACAAATCAAAGCAGAGCCAACGAGCTGGACAGCAGCGCGTCGCGCCA
CGAATCTCTGGCTCGTTTGATTAATAGCCGCACAATTGATATGTTAAGTG
GTAAATTACGCCATTGGCACGCAAATGTGTCGGGCCTGTTCGGGATTGCT
GTTTGTTTAAGGCGCCGCTAAGGGGACAGCCTACTGAACGATCTTGATCT
CAAAGTGATTTAATTTTGAATGGAGAAAGTTGAACAGCAGCCGCACAATT
ATTCAATTACTTATGTCCAACAGGGCTCCACTGTGGGTGGAACTCGATTT
CATTGAGCTTTTCTCTGACCAATGGAAACTCCATCGGCTACAGCTGCTGC
TGCTGCTTAAATTAAAGGCCATTAGTCCAATTTTAACACGCTATTGGGNN
NNNNNNNNNNNNNNNNNNNNNNNNNNNNNNNNNNNNTACTTTAAATTTTA
TGGCCTCATTTATATTATTTAATAAAAAAGCAAATCAAGTTGAAATCCAT
TAAAATCTCTTCCATATACATTCCCAATACAATGGGCAATGTCATTAAAA
TTTTGCCACGCCGTTNNNNNNNNNNNNNNNNNNNNNNNNNNNNNNNNNNN
NNNNNNNNNNNNNNNNNNNNNGCCAGAGCCAAATTCTCTGATGTGTTATA
AAAATCATTTAAATGTCGCGATCGCCATAGAGTTTTATGGAGGCCCATGC
GATCGATCTGCCCGCTGAATGCTCAACTAAAATGATTTAATTTCGAAACG
TGTCGTGCACATTTGATGATCGATTTCTGTATAGTCTGAACGGGTATCGA
TTGCCATTGTATTGATTTNNNNNNNNNNNNNNNNNNNNNNNNNNNNNNNN
NNNNNNNNNNNNNNNNGACATGAAATGGAATCGAATTTAGAAATGACACC
TTTCGCAGACTGACGTAAATAAATTTTATTCTTCTTCTCTTCTATTGTTA
TTGTTAATTTAATATTAAGTTTTTACTATTAGCTGAACAAATTGTTTATT
CTTTTCTTTTAATTTGTAAAGTTATTATTTTAAGCTAGTTTATTTTATTG
TTATTGTTACGGATTTAATATGAAGTTTTTAATATGAAGTTTCAGCATAA
GAATTTATTTTGTTTTTATATATGTATATTAAATTTATATTTTTTATTTA
ACTATCAGCTTTTGGTGTCAGCATAATAATTTGTGTATTTTTTTTTTTTA
GATTTATTTAATTTATATTTTTGTATTTTTTTTATTTAGTGAATAAAAAA
GTTTTTTTGTTTTTGTTTGTGGCAAGTTTCATATGCACTTTATGGTTTTA
GCATGAAAATTGTTTTTTTTTTTTTTTAAATATATTTAATTTATTTATTT
AATTTTTTTAACAGTAAGCTTATGGCTATAGCTCGATAATTTATTAATTG
TTTTTTTTTATATTTATTATTTGGAATTGAAACATAAATCTATGCTTTCA
GCTTAACAANNNNNNNNNNNNNNNNNNNNNNNNNNNNNNNNNNNNNNNNN
NNNNNNNNNNNNNNGAACTGAATTTTTTAGCAGCTTTTGCTCTCTGCATG
TCAAAGAGCCTTCAACTGATGCTTATCACAGAAATAAGATTTAGTACTCC
AATTGGCAATTCAGTTTTGTCTAGGCTGCCCTTATTTCCAATTCATTTAA
TGAAATTCTCAGCGCAGCCCATAAATAAAACTGTGGCAAATTCTCTAAGC
AACTTGTTGAAGTGTCATAAATAAAGCAAGAGCAGCCAAAGCCAAAGCCA
AAGCAAAGGCAGCGAGCCTTGGCGCACAAAGCGCTCCAAGTGTTTGTCAT
TTAATAAACTACACACATCTGCAGAGTTCAGNNNNNNNNNNNNNNNNNNN
NNNNNNNNNNNNNNNNNNNNNNNCTGCCTGCCGATTGCTGTTATATGATT
TCATATATCATCAACATACGCGTCGTCGCATAGGGCCTCGTCTCTGCCTA
CAGCGCNNNNNNNNNNNNNNNNNNNNNNNNNNNNNNNNNNNNNNNNNNNN
NNNNNNNNGCGGGAACAACTTGTTGAGCATTGCGCAGGCGTGCGGCATTT
AGTTCAGGCTGTCCGCGTGCGCCTCTTGTTGTATTTTTTGATAACATTTT
ATTGTCCGCTTTATAAATTATTGGCGTTTGCATCGTTCCCAGTTGTCCGC
GGGCAGGGTGGCAGGGGGCGGGCCGTGCGGCGGGATTGGACCAAAAAAGT
ATCCTTTTACGTGCACATTTTTTGGTATGCAGCGTGTGTCCAAATTTGTG
CAGCGCAAATAAATACTAAAGTATATATACTTTACTTAGAGAGCCGTTCA
GTTTGAGTTCCGTTTGGGCTCGGCTGGCAGTTCGACNNNNNNNNNNNNNN
NNNNNNNNNNNNNNNNNNNNNNNNNTTTGGCCTTTTAGGGCTTGTCGCCC
AACATCAAATTGAGNNNNNNNNNNNNNNNNNNNNNNNNNNNNNNNNNNNN
NNNNNNNNGTAGTGTGAAAGTTGCTTTAAATATCGAGCTGGACACTGCAA
CAGCAACAGCAACGAGCTGCCAACAAATCAAACCATTTATGTCCAAACCT
CGATCGCAGCTCACGGGCCTTCGCATTCATCATCGTCAAGTGGCAGCAGT
GCCTCCACAAATTCAGTCCGAAGTGCTGAAGGTGCTCCCTGCACCTGTCT
GAACTTAAGAGCTGTCCTTCAATTATATAGCACACCCGCTGTGCTCTACT
GGAACTCCAAGNNNNNNNNNNNNNNNNNNNNNNNNNNNNNNNNNNNNNNN
NNNNNNNNNNNNNNGGAGCCCTCTTCTAACTGGAGACCATAGTACAATTG
CAGCTCATATACACTGCTAGAAGTTTGGAGCTGTAGCGTTTTAATGTCGA
CTCTGTCTGGTATTTCAATCATACCTAAAAAAGAGAGAAAGAAACGCGAG
CTCATATCTCATATGAGACTCACGGCGCATGATCAATCGAAATGATATAA
TTATATCNNNNNNNNNNNNNNNNNNNNNNNNNNNNNNNNNNNNNNNNNNN
NNNNNNNNNNNNGCTTGGGCTCTGTGTAAATTGATATCAACAAATTACGC
GAAAAAATTTCAAAAATATTAACGAATGTGAATGATATAATGATGAGATG
ACGATTGTGGAATACACTNNNNNNNNNNNNNNNNNNNNNNNNNNNNNNNN
NNNNNNNNNNNNNNNNNNNNNNNNNNNNNNNNNNNNNNNNNNNNNNNNNN
NNNNNNNNNNNNNNNNNNNNNNNATNNNNNNNNNNNNNNNNNNNNNNNNN
NNNNNNNNNNNNNNNNNNCGTGTGTTTCCTCNNNNNNNNNNNNNNNNNNN
NNNNNNNNNNNNNNNNNNNNNNNNNNNNNNNNNNNNNNNNNNNNNNNNNN
NNNNNNNNNNNNNNNNNNNNNNNNNNCTAAAATTTCTTGAAGATTTGTTT
ATTCTATTCCTTTTGATATTTACGAGCACTATAAATATCAAACTGAAAAC
CTAAAAAAAATCTTCTCTTCGTCTCAGCTGTTGGACGGTTTAAGCTTTTA
AGTATAATATTTCGACTCACATTTAATTCGCCCTCTCTCTCTCTAGTTCA
CTTGTAATTTCTTTCAGTGTATTGTCGTCCCTAATTATGCCCAATTTAAA
AAGGGTTAATTAAGGCACAAAACGCAGCACACGAAATGTCCCCATCCGGG
GCGTTATTAATATGCGACATTTCTGATATCTTTTTGCCCCCAGACAGACA
TGCTGAAGACACAGAANNNNNNNNNNNNNNNNNNNNNNNNNNNNNNTCCT
TCTGTGGGATCAATGCTACAGAATATATACAATAATTACATACAGCATTT
GTCATAACACCAGATATGGACACAATGTTTGCGCTTGGCGCGAATGGCCA
ACAGATCGCGGCCCAGCACCGAACTATGCGACAAATGTACGCAAAAAATT
GTAAATATCATCATCGACAAGATCGTCCCATCATCAANNNNNNNNNNNNN
NNNNNNNNNNNNNNNNNNNNNNNNNNNNNNNNNNNNNNNTGAAGATTGGG
GGAGGAGGCTGATGCGGATGCCTACGGGCTAAAATGATGGGCATTTTATA
AATAAAACAAAATCATAAATGATGCGCTTGGCCCAGAGGCAAGGACAGCC
CCGGTAGCAGCCTCGACAGTTCGTTCCTTCTTCGGGCCTTGGCGGGGCTT
TTTTCGGGGTGCTATAATAATTACAGCTGGAACGTTGGGGCCTTGGGGCC
ATTGGGTAGACATTTCGCGCCGGAATTCGGAGCATTGTGTCATATTTAAT
ACAGAAATTTTAATTAAACATAATTTGTAAGGAGTGCACGTTCGCCTCTT
CCCCCCACACCCCCTCCTACTTCGGCATCTGCCAGCCACCTCCTCCTCTA
GCTCCTGCACATTGTGCTAGATGCTCGCATGTCTGCGAATGTTCTCCAGT
TGTTTGCCTTTGATTGCTCTGCGTTGATAGCTTTGGCTTACGCTCGAATA
GAGTAATTTATAGCACTAAATGGTCCCCATGCCGGTCCATGTCCAGGCCC
ACATCGTATGACAGCAACTTGTGTCTAGCATTCCCAGAGAATGCCTTTGA
TCGTATCGCAGTCCATCGATTGAGCGATAACAACTGCAGGACGTCTGAAG
AGCTCGAGCAACTAACTCTTTAAATATTCATTTACAGCTCTGAATAAAGN
NNNNNNNNNNNNNNNNNNNNNNNACTTGGTCCATCTTAATGTTAGACTAC
CCCATTGCCAGCATGTACAGAGTATCCAATAGGTCGAGGGAACTTCCCCA
TCAGCTCTGCTTACTTTCAGCCTGGGTGCGTCTCGTTCGTAGCTCCAATG
TGTGTGATTTTTTTCAAATGATTTGAACTAGTTCACAATGTTGACCCTTC
CTGGCTAGCCGGCTTCATTGGGCTGGCCCCACATTTTGTCGGGCTGCCTA
CCAGATTGAGCTGGGCTTTGGTTCGGTTTGGTTGGCTCAACGCCTGCGGC
CGCATTACATTTGCAAGACAACAATGGGCATTTGGCATTGGCAACTGCAG
CGGCGTTGGGCGTTTTTATTTTTACAGATATTGTTTACTATTTTCGAAAA
GAGTTGGNNNNNNNNNNNNNNNNNNNNNNNNNNNNNNNNNNNNNNNNNNN
GTTTCAGGTTGTGCTCGGCTGTGCCCTCTCATTGTTGTGCGGCTGCTCCA
ATCATCATTTTTGTAGATATTCGCTTGGTGATATATTTTGGGTGAGCGCT
TCCGGCAAATCGGCGCAGTGAAAGGTCAACTTGCGGCCAGGAGAANNNNN
NNNNNNNNNNNNNNNNNNNNNNNNNNNNNNNNNNNNNNNNNNNNNNNNNN
NNNNNNNNNNNNNNNCAGGGAGCTTGAGATTCGTGTGGCAGCCAAATAAA
CAAATCAAAGTGAGCAAATGTTTTGTTTCTGCCCTCCCCCTACCCCCNNN
NNNNNNNNNNNNNNNNNNNNNNNNNNNNNNNNNNNNNNNNNNNNNNNNNN
NACATCTTTGTGGCATTGTGTTTTGTGGTATGTGCTCAATTTTCTATAAC
ATATTTGATCGGCGCGATCTTTGCGATCGCCTGACTTTCCATTTTCCACT
TTTCCAACTTCGTGTGTGTGAGAAAAACTTATCGAGCCGTTGCTATCGAT
GCCGCCGAACGAGCCCAGCCAAGTGGAGCTACAGCCTCAAATTAAGCTCA
GGTGACCAAAGGCCAACGAGCTGACAAACCTTGGAATTTCAACCGCACGA
TCGCAGTGCAAAACGGTCACGGATTAGAGCAATGCAGTGCCATATGACAG
CGGCTCACAGATAAAACGCTTTGACATGCCATTTCCAGATCATTAATTGC
CGATCTCCAGTTGGCAGCGAACTGAACTGTCCGGCAAAGGAATTTTGAAG
GCAACTGATCAATGTTTGATTTTTCATATGATCCTCATTAGAGATCCTTT
TGATCGAGTTGATCTAGCGAGGCTTCTGAGTTGACTGATATATAACTGAT
CATATATCCTGTTGATCCATAAAACAGCTGATCTACAAATGCTTCTCAGC
TGTGGTAAAGGCAGCCAGCCGTTTCCAACTACCCTACCCAATCCTACTCT
CTGTATAGCATTTCTCTGAGTTATATAGTCAACGATCAGCATTTAATGCT
CGCATGTCTAACAGCTCTCTTCAGTGTCTAACTAAACCAAATCCTGCCTT
AGACAACACTACCNNNNNNNNNNNNNNNNNNNNNNNNNNNNNNNNNNNNN
NNNNNNNNNNNNNGAGGCCAGAAGCATCAAACAATGATCACGAGTGGTGC
GGGTGCGGTTGCCATCGCTGCCCAGTTGCCAGTTGCATAGATCGATGCTG
CCTGCTTTCTGATGATAGTCAGCTAAGGCTTGAGAGTTTCATTTGGCTTG
GTTTTGGCTTGGCTTCGAACGCCCTAAGGGCGTTGCGATTGAACTTGTTC
CACATTTTGATTGTAATGCCGTTAGAGTGGGCCAANNNNNNNNNNNNNNN
NNNNNNNNNNNNNNNNNNNNCCGATATCTGTATGGGAAAGCTGGGGAGGG
CAAGACAAATATGATTTTCAATTTGCTGTGATCGCTTTCACAAGATTTGC
ATTCCGTTTAGCCCCGTCTGACCATTAAACACTTGCGCCGTTGTAGTCAA
AGTTCAATTGGAGTTCAACTGGGAAGAGTCTGGCATCAGAGAGCATAGAG
CAGCGCATAGCCGAACAGCGTTTTGATGGCCCATTAAATCGTCAAATGGA
AACCGCTGTGAGTACTCCAGTTGAAAACTGCAGCACCACAAATCAAAATA
TTTATAGCCCCGGCCAAGCAGAGCCGAATGAGTTGCGGCTAATGAGTCTC
TACCTCCNNNNNNNNNNNNNNNNNNNNNNNNNNNNNNNNNNNNNTCTGTC
TCTCATTCAGCACTCAGAGCTTAAGGTGCTCGATATACCACCCAAGTTGA
AGACGCTCTGTCCGACTGAGATGCACCGCATAAATAGCCACAAAGTGTGT
CGTAAATGTCGTCGCGATCATATAATCATTTCAGTGCGGAGCATGGGAAT
GTGATTGAGGACAGGACGGGGGGAGTGGGGGAGAGCTCATCCAGTTTATC
AGGCGCTGTACAAAATGCAAATTTTTAAGTATATAAACTGCTAGAACAAG
TGCAAGAGCTGTCGAAAGTCCAACTGTAACTATGCATCCATTTAGANNNN
NNNNNNNNNNNNNNNNNNNNNNNNNNNNNNNNNNNNNNNNNNNNGATCGC
CGGAGTCAACTGTTGTGTACACTTTGAAGTTTATGTGCTTGGCATTGCGA
AATGCGTTCGCATGCACATTTGAATCAATCGTTCAGTCGGATTGAAATTG
CGGATTCCGATTTTTATGATTCGTTCGGACCGGTTGGGGAGCGACCACCG
AGATGANNNNNNNNNNNNNNNNNNNNNNNNNNNNNNNNNNNNNNNNNNNN
NNNNNNNNNNNNNNNNNNNNNNNNNNNNNNAACTGCACTGCACTGATATC
ATTCGGTCTGGTGACATTTAGCATCGCTAATTCATGCCAAATCACCCAGA
GATTATGTTCATAAGCACACATTACGATTACACGTTTATTATAATTTAGG
AGTTTACGAAGTAATGGCTACGCGCTTCGCTTTGCATGGCTGATGGCNNN
NNNNNNNNNNNNNNNNNNNNNNNNNNNNNNNNNNNNNNNNNNCTGTCTTA
GGTACCTGTGCGGCCTGGGAAAGCGTGTGACAGAGTCACCGCCAGAGATC
ACTTAGTATATTTATAGATTAGCGACCCAAAAAGGAGCCAAGGGAAAGTT
GAACACACAAAGTGCTAGCTGCTAGCCACTTGATGGTTCAGGGAATAAAG
ATAACCAAGACTTGGGCATCCAAGGAAACTACTCTCCAGTACAGCTCTCA
GCTGAGTAATGGAGTGCAGATTTGGCAAGGGAAAGCTGAGACCAAGAGAC
TCCAAACTGAGTTGCGGATGTGATATTGGAGCAATGTTTTCTGATGGACG
AGTGAGAGATTAGACATGCCAAGGAGGTGAAAGATGAAAGCTTTGCTTGG
CTAAGACTAAATGAACAGGGCAAGGAAAAAAGATAAGGAAATTGATCTAA
AATTGTTTTGAAAATAGTTTATATGGCTTTTAATCTAAGGACTNNNNNNN
NNNNNNNNNNNNNNNNNNNNNNNNNNNNNNNNNNNNNGATTTTCAATATA
ACCTATGGTATGTATATATTATGGTATTAATTAAAGGACATTTGGGGATC
TTAAGATGAACTTTTATATACAAGAAATACTCATTAGATTTAAGATAAAT
AATAAAAGAAACTTATCTGAGAAATTAAACAAGAAGAAAGATCTCTTTGG
GCGAGATAGGATAGGGCATATGGAAGTGGAGGCTGAGCTCTCTTTCAGAG
CAATAAGAAATGATTCAAGAGGAATATGAGTCTCATGGCTTTTACTTCCA
GCAGCTATTTAGCCATAAAAAGGATCTCTTTGGGTGAAATTGAGGGGGTT
ACTTAAGTGGCAGCGCATGTGGAGTCGTTTGAAGTTCGTTGTGCTCGTTT
GTGACATGCGCGTGGTTCCACCAATCAAGACAACAAACGATCCTCACATC
AAGCGCTGCGACTCAAACTCAAACGGTCGACTCGGGCCTTTGGCAGNNNN
NNNNNNNNNNNNNNNNNNNNNNNNNNNNNNNNNNNNNNNNNNNNNNNNNN
NNNNNNNNNNNNNNNNNNTGGCTGGTTAGACTGCGCACTAATTGAGCATT
TAAATGCAAGGTAATTACTTCTCTAACACCTTCATCAGTGGAACGTCAGT
CAATCGGCGGCCTTTGATGCCCACTGCAAATTAGCATATAAATTGTCCCG
TGTGAACATTAACTCAAATGACATGTGAGTTTGTCAAAGAGCCGCTGCGA
ATGCCGCACCAAAAGCTGGCGGAAGAGAGCACCAGGACATGATATGGTGA
AAAATCTCGCTGCTCCATCATTAGCATAGCGAACGTGCAACTAATTGAAA
ATGGAACAGAACCGAACAGTACACGACCAACTCATGAATGGCGCTGCCGA
GCCAGAACTGAATAGAATCGAATGGCGTCTGGCATTCTAATGCCACTCTC
TAGTCTATCGAAAAGAAGAAGAAGACGGTTTTGGTAAACCCCTAAATCCT
AACAAGCGGCGCCAGCCAGACGTCTTTATGGCCCCTTACTTGTAGCCCTC
GAGTTGCATTCGAAATGCGTCCAAAAGGGCAATCAATTAATTAGGCATTA
AAACAGTTACACGCTTAGCCGCCCAACTCCAATTGCCGCCTGCCCCCCGC
CTGCTGGTGGTGCGCCCTCTGTGGGCGAGTTTTTTGACCCTCAGCTGGGC
GGCAGGAAATGCAGCGCGTTCTGAATGCCAAGGCGTAGCCTCAACGATCG
TCAACAATTGATGGTTCTTCTTCGTCATTCGAGTCATTCGAGTCGTTGGA
TCGTTGCACAAATGCGCTTTGCATAACTGAGTAATTCGTGGCAACTGGCG
TTATGCACTTGTTGCCTTACCAATGCCCATTGGCACTGGCCGCCGATCTA
AGATCGGTTGGGTGGGCGGCGGGCATGCATCCGGTCAGTTTTGAGCAGCT
ATATATACACACACACACCAATGTATTTATATATTGTGACTGGAGAGTGT
TGCTATAGCGGGCATAGAAGAAGATCATAACCATTGATAAGTGAATTCGA
ATTTATTCATCATAATTCATAATGGGTGCGCGTGGCCCACCTACGCAGTT
AGGCTGATTCAAATTGCTTTGCACCTGATCGACTATTTTGAGGAATTGTG
ATTACCTCGAACTGTCTAATTGTTCCCAAGCCGGATATCGAACTAATGCG
CATTTCGTGAGAGTCTATTAATAATTAAGTTGCCTACACATGCATACATA
TATGGACTATTATTATTTTGCTAAGAAATGTAGTTTATAAATGCTCATTA
GGCAATCAGATTAGCGCAGCAAAGTCGTGATCGATTATCGTCTTCTAATT
TTAGTCTATAATATATAAAATGAGATTATGTGAGAAATAGTCACGAATTA
AGTTGGATGAGTTAGATGATCTTCATCAATTGAATGCTAAGGACTTCCCC
GTATTGATCGTCTTTAATAACAATTTACGANNNNNNNNNNNNNNNNNNNN
NNNNNNNNNNNNNNNNGATCTACAGAAATGGAAAAGCAAAGATTTTAACG
GAATTTTGAATTTTGAATACAATCAAAATAAAATTAATTCTAAGAATTTG
GTGCTATAATTGAGATTGCACGTTTAGATAGCCTTCATGTACGATCTGCA
GTTTCTCTTTTAGAATTCAATAAAAATAAACTACAGTAGTGGAAATCTCA
AGATTATGTGCTATAATTGACATTCCATTTTATTGCTCATCTTCAATTAC
GATCTCACATACGATATTCGTAGTTTGATCACTTTCAATTACGATCTACG
ATCTATGCGATGATATTTGCATACTTGGTAGTAAACCGCAAGATGTGCGC
TCACTGAGGGACTTTCCCAGCGATCTGTTCATTGACTACGTTATTTCCCG
TTGGCTTAACTTGCGTGCGGTTTAGATAGATTATCGAGCATTAGACGGGG
ATCAGCAGCTCGTGTTTTGGCCTGTGTTTGGCCCGTACGACTTGTGCAAT
TTTTGTAAATTCCAAAGCCAGGATCTAATCAAACAAGTCCCAGACAGCCG
AGCCGCAGACCGAGTCGCTTCTCAGCGGATTTAATTGAGATCAGTGCATG
AGAGAGCGAAAGTGTGTGAAAAACCGCGAGAGCAGTTGGAAATTCTACAC
GGCGACAAAACAGATCACAGCTTCGACTTCCGCTAGTTGGTTTTGCCCAG
TCAAAATACATTTAACTCCATCTAATCTGCAACATGTGGGTACTGATCGC
ACTTGGTATATTAAGATATCGTTAGCTAGCCACATGATCTGATCCGTGGG
AAGTTTGCCATGGTTTGCTCTGCTTGGCGGTCTGCTGCTAAATCAGTGGA
AACTCCATCAACAGTTCCAGAGATTTGCTTGAACAAGCAAAGGGCTAAAG
GTCGACCTTATCGACGAAATTTATGCAAATTCCTTGAACGATAAACATAT
TTCCTGACAGACCAAATGTCATAATTGTATCGTAATTATTATTAATGCTG
TCATGCGCGATTATAAATTTCCATCTGCCATCGATGTTTGCCAAAAATAT
TACGTGCTGTGTTCAACCCCTTCATTGTTCCCTGAATAGCTGAATAGCTC
TATAGGCCGTTTGTTATCTGCGATCAATAATCATAATTGTCATTTGCATA
ATTTCATAATTTCATTTCATAATTCCAATTCAATACAAACGATGGGACAG
TGCGATGATATAATGTTCGGATGCGACGTGTTTCTCTATAAATCGAATGC
TTTCAACTAAANNNNNNNNNNNNNNNNNNNNNNNNNNNNNNNNNNNNNNN
ATAGAGCACTAATAAACGAAAGCCATATATCATTGGCCAGGGCAAACCAG
TTTATTCGATATAAAACATGCTCAGCGTAATGAACACATTACCCAACACA
ATTAAACATAGGACATTTGTCAGTTGCGTAACCGAACGAGCAACTTATCG
AATTCTGATATCTTGCGAAATTGACCAAACAAGTCTTATCTACGGGCGAT
TTTTCGATACGAATTTCTTGCAAAAGGTGCGGCCAGGATGACTTCACAAA
TCAGCTGTAAAAAGGTGCAAAAATAAATGTAAATTAGCTGGCATCTAAAA
ACTAATTTAATTTTTCTAAAAAGCAATGAAAAATAATTTTATGAGCATTT
ATGCAATATAATTTTTAATTATCTATACAAACATAATATCAGTCAATATA
TAGCTATATGTTGGGCCATAAAAGTGTGCATGAAATTATGAATATATGAA
TGAGAAATGAGGAACATGATGAGGGCATAAATTAAATATCTCTGTGAATC
TAATCTAAAGAATCTTAGGATCTGACAATAAAAAAAAAAAGGCATAGATC
AAAGCAGAGAATGGGAAGATTCTATAATGGAAACTTAAGGAAACTTAATA
ATATTATTATATATATAATAATATTATGGCAATAGCCATATATTTATATA
GTGAAGAGTTCTATATATTTATATCTATGTCTCATCTCATCTCCCCTTTC
TCAATCTGCATTTGTACTATGATCAACAATTAGCTAAGTTTTTACATTTT
GCATTTATAGCTCAGGTTCATTAACTTTATGACGGCGCACGTTCGCACAT
TAACTAAGGCACCTCGGCGAATATTTCAATATTCTATTTAGCTACTGCCT
CTCGAGCTGCAACAAATGCTATGGCCTAAATGAGTGAGCCATAGCGACGG
CGTCTACATAATATTTGTATAGAACTTGATAAGTCATTGCAATTAATGAA
TAAATTAACATTGTTCGCTTGACTAACAACAACAACTTTAAGAAATCTAA
AAAAAAGACGATGCGATGATGCATTGGCTGCGACGACAAGTTACAGCGGA
GTCTAAGCGCTTATTCGCTAATGGCCAGGTTAAGAGCAGTTGCCGCCGGT
CAACAGAAATGATATATTGTAAAATTGTCTATAAGCCGTCAGGTCTTATC
TTTGTGGACCAAAATGGTATATCAAATGAATGTTAGCGCATAGCCAAATG
CAAATTATTCACACATAATTACAATNNNNNNNNNNNNNNNNNNNNNNNNN
NNNNNNNNNNNNNNNNNNNNNNNNNNNNNNNNNGAGTTTGAAAACAAGAA
ATGACTGCAAAATATTTAAGGCAGAGGATTCGATACGCTTGCCGATGATG
ATTTTTGTATAGATGGAAAGTTTAAAGAGATAATCAAAGGAATTTCAATA
CCTTTTTGAAAGTTTCTTAAGGGAAATTGATCTGAATATAGTATACAAAT
TTAGGTATGCTTTAGATGATATAAGTTACTTAGAATGGAGATATACAACA
AACAGTCAGGTATTCAAAGTCGCCCTCTCTATGCTCTTACATAGTTAATA
CACCCGATTTCAGCAAGAGCAAAGTAACTGAGCAATCATACAACGAGCTG
CTAAATCAAAAATATGCAAATCGCAACGAGAGCCACACGAGCTCAGCGCG
AGCTACAACAANNNNNNNNNNNNNNNNNNNNNNNNNNNNNNNNNNNNNNN
NNNNNNNNNNNNNNNNNNAAGTGTGTTGATTGATATGTGCTGTTGTTATA
TGGCCATTTGGCCAAATGATGCAATCAAACTATGTAAATGCGAACGGGTT
GACTTTTTGACTTTTTGTTCAGCTCAGGTAACATGCGATCAGTGAGATCG
TCGATCGTCGAGTCGAGATCTCAGTTAGTGTTACGGCAGTAGGCCTAATG
TATGGCCAATCGCCAAGTCGCCTTTAGTAGCTGCCTGCTAGCCACTTCCG
ATATTTTCTCGCACTCGCTTTTTTACATTTTTTATGGCCAATTAAAAAGT
TGACTTTTTTGTAACCGTAAAGTCAAAAAGTCAACACAAATTGTTTTTTA
GCAGTTTTTTTTTTTTTTAGCACTAGAAGCTATATACATATTTATTTGCT
CGCAGAGGGCTGAGTGCGAGCGTGTCCTTGATTTATTTCTAGCGAATTCC
AAACGCATTTTTTACGCAACTCTCTAGGGCAATTGACTTTTTTATGGACG
CTACCAGAGCGTATGCTTAACGGTAATTTCGTGTTGCTGCACACAAAAAA
TGATGGAAAAAGACTGGCAGTAGAACCGTAAAAAGTGCAAGCCATATGCA
GTTCGGGCAAGGAGTCAGTCATCCCTTTTCCACTTAAGCGGAAAGTGTGA
GCTCGAGTGTGGCTCGGGTTAGTCGACCTGCTCGACTTTTTATGGTTCCG
CTGACTTTATGGCTCTCGCTCGGACTCGAGCTGACTGTCTCGCTATTTTT
TTAGGCCAATTCTTGCGGCTACCTAAGCACGCGATTCTGTTACCTAATCG
CAGGATCAGCATACCTAAGCTGCCGATTATCCTAGGATCATAATTATGAT
GAGCCAGCCCGTCGACGCGCCGTGCTACGCGTTCAACTCGACAAACAACG
ATTCGCGAGTTCCAGAACACAAAAACTCGAACCGCTATTTCAGCGATTTT
TTTNNNNNNNNNNNNNNNNNNNNNNNNNNNNNNNNNNNNNNNNNNNNNNN
NNCATGCAAAAAACTTAAGCCGGGGGATTAAACCGGATTAAAAGTCACAA
TGTCGCACCGTTTGTCCTTATTTTGCAGTTTTTTGTCGCTCTTTCCTTTC
GGGCTAACTAATTACTTGGGAAAATTACCCATTTGCTGTGGAAATTCGCG
AAATTTGTCTAAAGAATTTCTTCAATTTTTTATTATTATTGTGTGCGAGC
GGGACAGAAAATAGCGGAGAGGACAAAAAAACGAACGAACGGGCAAAAGT
CAGTTAAATTGAATCGATTAGAAAAAAAATGAAGCTGCAAGGTCATTGAG
CACATCTGAGAAGTGTCCTCAGTTCTGGGTTCTATATTTTGACTTTTTAC
TCTGCAAGCCTTTGTCACATTTACGTGGAACATGCAATTCGTTTTGTTTG
ATGCAATTTCCATTTTTTATGGCCAGAAGCGGCGGCCGGCCGGTCCGCTG
CTGAGGTAATCATGCCAGGAGTTCAGAGTTGGGTAACTACCGAAAAAATA
GTTCCAGGAACAAAAACTGCTGCTAAGACTTAAGTTCTTTTTATGAGCAT
GTATTAGTGAACTTTTACTGACAGCATATAATAATATGCAGAGCTTTAAG
CGCGCACGTGTGCGTGTGCCAAAGCTGATCAATATTTGATCAATATATTT
CGCCTCTTCTTTACAAAGTCCATTTTGGTTTCACACATTTATTGTGTTCT
GGTGCTTGCCGAACAATGGGTAGACATAAAAGGGTTAATGTGCGTATCGC
TGCCAGGTAGTAGCTCCGTAGCCCAAAGCAAATATATAATGAAGGTGCAT
AAAAAGAGTTAACTGATCCTTTGTAAAGAGTGAGAAGAGAAAGGGTCGGG
TTGAGTTTGGGAAAGGGTTGTTTCGCTGCCAGTAATAAAACTGAAAAAGT
CAATTGATAATAATGAAGAGTTAATTTCAGTAGTTGCAATGGCAAAAGAG
TTATTATGGGCGGTAAATAACGGTAGATAATATGGAGAATTTATAGAAAA
TTTATCAGAAATTTTAAGACCTCGAGACAATTTATGATAGGCGTAAATTT
TGGCACACACTCAGACGAAACAATTACTCCATATTGAACGCCTTCTTCCT
CTACTNNNNNNNNNNNNNNNNNNNNNNNNNNNNNNNNNNNNNNNNNNNNN
NNNNNNNNNNNNNGCCCACCTCTCATATAAATTAACAACTTCAACTGTTA
AAGGCTCCGCCCATGCTAAATAAAATGAGCAACTGTTAAAAATGAAGTCA
ATGGCTCNNNNNNNNNNNNNNNNNNNNNNNNNNNNNNNNNNNNNNCGAGA
AAGCTTAGCTGCCCTTAACGTGTGAGTTTTAATAAATAACCGAATAACGA
ATAATATCAGAGCAATGCAAATTGAGCGAGCTCCAACAAAGAGCGTGCGC
GCACGAGTGAGCGCGAGAGTGCGAGAGGGACGGCTGACAGCTGAGCTGAG
CTGCGCGCCTCATTCATTCAAGAGACTAACAGAGCAGCTAACAGCGCCTT
AACAGTCACTCAGGTAAACTGTTGTTGTGAGAGCGCTGCACAATTGAGTG
AACTCTGNNNNNNNNNNNNNNNNNNNNNNNNNNNNNNNNNNNNNGTTTTA
AATGCATGAGCACGATCGAGTCAGATGCTGAGACTGTGATTTATCAGAGA
GAGAGACTACAAAACTCGTTGCTACTTCTGGTGGTTAGTGTGTGAGAGTG
TATGTGTATATGTTTGGAGTACTGCTAACTGCCGTTGCATGTGTGTGTGT
ATATAGACACTGGGAGTTAGCCAACCGAGCGACACACAGAAATGCTTCTT
GCCAGCGACGAGTCTGAGCAAGAAATCAGTCGTCAGCTAGTAGCCCAGGT
GTGAGTTACACACATCGTGAGTACAGAGCGCGTTGCGTGTATCTTAAGCC
GAAGCAAGCAAAAACAGTTACAGTTCAGCGAGTGTCAGCCACCAATCAAA
TACAAAAACCATAAACAGACAGAGACTGATCCACAAAGATCAAACAGTGC
TAAACGAAAAAGCAAAAAGTGTTGTGAATAGTTTAACTTAAACCCAACGA
ACTGCCACGTGCAATTAAAAAGTCATCAGCTATAAAAAACACAAACACAC
ACAGAAAACCCAACGGAACCCAAGGTAAGTTCGCAAGATCAAATCAAGAG
GAAAAACGCGCCCACACCCAAAGTCAATTCACGNNNNNNNNNNNNNNNNN
NNNNNNNNNNNNNNNNNNNNNNNNNGGCTGAGCCGACGGCATATTTTATG
AGCTCTGTTTGCACTACTTTGATTTTTTACTATTTCATGCGAAAAAAATA
AAACAAACACCCACACACACATACAGAGAGAGTTCAGTGCAGGCGAACAT
CTTTTTTTAAATTTTATGATTTTTATTTTGGGCGCAAAAAAATTGCCAAC
ATATTTTTATGACACAACGTCAAGGTCCTAGGACTCTCTACATATTTTTT
AGGCATAATGACTTCATGTNNNNNNNNNNNNNNNNNNNNNNNNNNNNNNN
NNNNNNNNNNGAGTTTCTACCTGCACAAATAGGGTTGCATAATCCCCGGC
AGCTTAAGTTTTTTGCCTGCCCACGCAGCTGATCGTAAAAAAATACGCAA
ACAGTCGCCTTGAAAACTATTTCCTATAAATTCTCGGGCTGGACACGGTT
CGAGCATCAGTCGCACAGCAGCACAGCGAACGAACAGAACGCGGAAAACG
TAACGAAAAGTGCCGGAAAATCGCAGAACACGCACAGCTATTCGCAAAGA
AAACAAAACCCAACACAATTACAAATCGCAATCGATCAGAATTGGCTAGC
TGCCAAAGATGGTGTTCAACTTGGTTAGTTTACACACAGCGCTAAATGGA
TTATTATTTATATAAAAAAAAAAACAACAAAAAAGTGCAACAAGTTGAGA
ATGAAATGAGCAAAACGGGAAATCTGCCCGCAGTGAATTCAATCAACGTT
TTCATTCTGATAACTCTTTCATTAGCAACTGCTCAAGTGCCTCAGCTTCC
TCTCCCTCTCTTCAATGGACTTAACTAANNNNNNNNNNNNNNNNNNNNNN
NNNNNNTTACAGATGAATCAAACGTGCAAAGTGTGCGGTGAGCCCGCAGC
GGGCTTTCATTTTGGCGCCTTTACCTGCGAGGGCTGCAAGGTAAGTTCGC
TCTCCACCCCACACACACACAGCCATACACTCAACTGTGTTTAGCTTCCT
TAACACTTTTGACTAATTCCAANNNNNNNNNNNNNNNNNNNNNNNNNNNN
NNNNNNNNNGCAGTCCTTCTTCGGCCGCTCGTACAACAACATCAGCACCA
TCAGCGAGTGCAAGAACGATGGCAAGTGCATCATTGACAAGAAGAACCGC
ACCACATGCAAGGCCTGCCGCTTGCGCAAGTGCTACAATGTGGGCATGTC
CAAGGGCGGCTCGCGCTACGGACGCCGCTCCAATTGGTTCAAGATCCATT
GCCTGCTGCAGGAGCACGAACAGGCGGCCGCCGCCGCTGCCGGCAAGGCG
CCTGGCCATGCCACTGGCTCGCCCATGAGCTCACCCGGATTTGGTGATCT
GGCCGCACATCTGCAGNNNNNNNNNNNNNNNNNNNNNNNNNNNNNNNNNN
NNNNNNNNNNNNNNNNNNNNNNNNGTCATCCCCACTTGCCACCGCTGCTC
GGCTATCCCGGCTACCATTTGCCCGAGCACTTTGGAGCACGCCATCNNNN
NNNNNNNNNNNNNNNNNNNNNNNNNNNNNNCTTCTTCAGCATGATGGCCA
CGCCACAGTCAGCGTTCCAGCTGCCGCCGCATCTGCTCTTCCCGGGCTAT
CATGCCAGCGCCGCGGCGGCCGCTGCTGCGGATGCTGCCTACCGGCAGGA
GATGTACAAGCATCGCCAGAGCGTCGACTCTGCCGCCTCGGCCGACTCAC
AGAGCCGTTATACGCCGCCCACTGCTGTCCGCNNNNNNNNNNNNNNNNNN
NNNNNNNNNNNNNNNNNGTCGCCCATCGACGTCTGCCTGGGCGCCGACGA
TGACGTGCAGTCGCAGCACAGCCTCACGCTNNNNNNNNNNNNNNNNNNNN
NNNNNNNNNNNNNNNNNNNNNNNNNNNNNNNTCAGAGTCCACACACCATA
CACACGCCAGTTGCCATACGTGCCACGCCGCCCGAGCCAGAGGCCGAGCA
GCTGCTGCCAGTCGCTGCTGCGTCCATTTCCATCTCCGCCTCCAACTGCA
GCACCCACTCGAACAGCGCCTCGCCCACACCGACCAGCAAATCGCAGAGC
AGCAGCCCGCTGAGCTTCACAGCCAAGATGCAATCACTTTCACCTGTCTC
GGTGTGCTCCATTGGCGGCGAGACAGTCACANNNNNNNNNNNNNNNNNNN
NNNNNNNNNNNNNNNNNNNNCAAGACGGCCCCATGGACCTGAGCATGAAA
ACGTCGCGCAGCTCGGTGCACAGCTTCAATGACAGCGACGTGTGCAGTCT
GCAGGATGAGCACGAGACGGCGCCGCGTCGCAAGTTTTGCCAGCTGGAGG
CCGAGTGCAGTGCGGCGCANNNNNNNNNNNNNNNNNNNNNNNNNNNNNNN
NNNNNNNNNNNNNNNTCCACATCTTCCACAGAGGCCGCGGTGGCCGTCAA
GCGGCAGAAGCTCAACGCTATTGGCGGTGACTCGCCGCCGTTTGGTGGTT
TCGCTATGACCCACAATGCGGCCAGCGCCATGCGCTTTGTCTGTGTCTAG
TGTGGTTTGCTTGGTGGGTGGAGCCAAAGAGGCAATCAACTCATTTGCCT
CGTCNNNNNNNNNNNNNNNNNNNNNNNNNNNNNNNNNNNNNNNNNNNNNN
NNNNNNNNNNNNNNNNNNNNNNNNNNNNNNNNNNNNNNNNNNNNNNNNNN
NNNNTCGTGTGCGGTTTGAATTCGATTTGCGCTGTCGAAATTGAACATTT
TATGGACAGGTTTGAGAGCTGCGCCTGCGCTTAGAGTGTTAGACAGAGAC
AGCTAGCTGCCGNNNNNNNNNNNNNNNNNNNNNNNNNNNNNNNNNNNNNN
NNGAAAATTGAGCTCTAATCCAAAAATTATTTTTACCACATGAAAATGAG
AAAAGTTTTTAAAGTTTTTGTTCAACAGTCGCTAATTGTAAATATGTTTT
CCAAATCTTAATCACTCTTAAACACAAATTGTATTTTATAGCAACAGCCC
CCCTCCNNNNNNNNNNNNNNNNNNNNNNNNNNNNNNNNNNNNNNNNNNNN
NNCCCAACCCACCTTAAGAGAAGAGCCCTCAATGTATTGTACATAAATTT
GTTTAGTCTTAGCTTGATTTTATTATTGTATTAAGTATTCTATTTTAGCT
CTTAGTATTTGTCCTAAAGATTGGCGTTTCAATAGATGCAAGCAAAATAA
ATTAATATGAAAATAATATATATATTTGATATTTTATTATCGATGGAGAA
ATCGGGTTTCAGCTGGGAGCCTTGGGCTATCAATATAATTTTGGGGCTGA
AAANNNNNNNNNNNNNNNNNNNNNNNNNNNNNNNNNNNNNNNNNNNNNNN
NNNNNNNNNNNNNNNNNNNNNNNNNNNNNNNNNNNAAATTTGGTTTTTAC
CAACCACAACTGGGAATTTGGATATATATTTCAGAAAGCAAAGATGGAAT
AATATATTAAATTATGGATTCACAAATATCTGCTTTAAACTAAACTGATG
ATTAGACTTAGACACTTAAACTCTTAAGGGNNNNNNNNNNNNNNNNNNNN
NNGAAGCTAANNNNNNNNNNNNNNNNNNNNNNNNNNNNNNNNNNNNNNNN
NNNNNNNNNNNNNNNNNNNNNNNNNNNNNNNNNNNNNNNNNNNTAGCGTA
ATACACTTAATATTTATTGTTTGATTATTTGAATAATTTTCCAAAATATA
TTTCCAGCTTCCTTTATATTTTACTTTGAGAATAGCTTTTGGAAATTTTT
GTTTTATTTATTTGGAATAATTTGAAATTTATTTAATATTTTATTATATG
ATTTTTGGTGTGCTTTTTCTCTATTTATACCTTCAGTTGTACATTAAATA
ATTTGTTCAGTATTCTGGATTAATTAATAAAAAACGTATATTGTTATTCA
TATACAGATTGTTTATCAATTCCAAAGCATTTGCTGTCAAAATTCTATTA
GACTTTTATAGCTGCCATATTGGTGCGATGCGCTATGATACGATCAAGTC
CATTCCAGAATTGATTGCCACGCGGCGAGTTTACTTTGTACTCAAATCGT
GGCGTTTGTATCTGAGACACGGGCGACAAATGGGGCGTGNNNNNNNNNNN
NNNNNNNNNNNNNNNNNNNNNNNNNNNNNNNNNNNNNNNNNGGCGTTGTC
AACGCCAAATCGGTTGGCATAAATTCATCAACGTAGCGACCGAAACATTT
GTTGCAACTCGATCGATGATCGTGGNNNNNNNNNNNNNNNNNNNNNNNNN
NNNNNNNNNNNNAATAAAACCGATATAGTAATGCTTAAGTGTCGGTCGGC
CGTCTAATGCAATGATTGCTGTAAATTAAAAATGCCACAAATGTTACGCA
CAGATATTTGTCGTAAGGCCCCACTGCTTGATATGCTGGGGCCAGCAATT
GAGGGCCTAGAGCTAGACAGCCAGACAGAACGTACACTGAAAGAAATTGA
GGAAAACAAAATCGAAGTTATATATGAGCAAGAGAGAAAGAGGAGATATA
TGGAAGTATAATACTTTTATAGCCAGCATACACTTAGAGAAAATACAAAA
TGAGAAGTAGAGAGAATTTCAGGCGCAGTTCCTTTCTCCTTTGCTGAGAA
AAGTATATACTTGGAGAAACTGAGGATTGGGGAAGAGAAGAAAAACGAAG
AATGCAAATAATGTTGATTTGAGATAATTTGCAAATCGTATTTTATCGTT
ATAAGAAATCCTCTCAGTGTATGTGGCTGGCCGTCTCGCTTATATGGGCT
ACTTGATGTTCGCGCTGAGCCCGAAATAGAGGCCTATAGACTGACTGACT
GCCAGCGCTGACCACGTGCTGCTTCAAATAATAAACTTTATATTAACACA
TACAAAAGTCATACGCTTCGACGTTGGCCAGAATTTTAATCACTTAATTA
GGCAGTCGTCGGACAGCCGAACAGTGGAACAGTCGCCCCCGAACTTTGTT
TATGGCCTGCCCCAGACCATAACCAACCAAAGCGGCCAATGATGAATGGT
ACGAAAACTATGCAGGATCGGACAAACCGACAAGTTGNNNNNNNNNNNNN
NNNNNNNNNNNAAACTGCCTGCAAAAATATCGTTTACGAGCTTTGTAAAA
TGTGGCTATGTCAGAAAAGTTGACGCCTTAACGGACGACAATAAACAATG
AACTGAACCCGAGAGAGCAACGCATGTCATCAATATGCATGATGAGCAGC
TCGGGAGCGGGACCAGGGCGGGGTGGGCAGAGCCAGCAGCGCACGCCATT
GTGCGTTTTGTTTTTGTTTTTTCTGCCTTTTTTTCTTGGTCTTAACTGCC
GCCCGATCGCATTCCGATGTGTGTTTTGTCGTCATTGTTTCTAAATTTAT
TTTTATAGTTTATTAAACAGTCAATAGTGAGCCACAAAGCCAGCCAAAAT
TATATACCAAGTGCAGTGTGACGAATCCGTAATAAATGCCCTGGCAAACA
TCAAGTGAAGCAAGGCGATGCAATTGAGAAATAATTGATTGAAATAGTTA
ATATGTTTATATATACACAACAAATAAAGCTACAAATTTCTCTTTGAGCC
GATTCTTTTCTCTTAACATAAATAAAGCTTGTCCATTTAACGACTTTTTA
ATCAATTTTGTTGGAAATAGAGCTATATATCAAGTCACAGCTGTACGAAA
TGTATAGCTAGGCAAGTTCGTTGCCTAAGTCTTTTGTGTCCATGATAGTT
TTTTCTCTTTTCTCTGTTATTTCGTTGCTTCAGCTGTCAAACTGAAAAAG
TGGTTCATTTGTATCGTTGCTCCAATCTCTCCAATCAAAAAGCCATTTAG
AGAACAAAAGACAAACATAATAAAATCGATGCGACATGNNNNNNNNNNNN
NNNNNNNNNNNNNNNNNNNNNNNNNNNNNNNNTGTAAAGTATAACATTTC
AAAATTTTATTGACTGTCAAAATGCAGGCGCCAAAAATGCACTGAGACAA
AATAAATGTATTGGAGGAAGCAGAAAATCGAAAAGAAGCGGGTCCGATCA
TATTACGTGGCCCATTGGCGCCAGACGGCGAAACGCTGGGCCTCAACTCC
AACCTTTAGAGCGTTGAGAGGCATTTAAACGCTTTAAGATGCTTTATTAT
GTATGCGCCATGAGAGATGCATTATTAATAGAGTTACGACTGAGAGACGG
AGCTATCTAGCCGTATAAATATATACACGTTATATGCCAGTTGGGCTAGG
CGGGGCATGCAGGGCGGAGTTATGAGCACATCTTTAAAAATAGTNNNNNN
NNNNNNNNNNNNNNNNNNACTGTTGCCAGTCGATAGTTAGTTGGGGAACG
TGTGCTTATTATAAATTATATATTTAATTGCGCTTGGCGCGCACCTCTTC
TAATGCATCATCCAATCAATTGCCGTTAAGAATTTGCATTTGAAACAGAC
GGCGTACGAAAAAATTATTGACAGACGATAATGGAAACATGTTTTTAATG
AGAAATTATGCAAAACATGATTGGGTCCATAGCTTGGCTTCACAACATTC
CTTTCAGCTCCGACGCTCGCTGCTGTGTCCGGTAGCGGCCTTAATTACTG
TCCATAGCTTCCTATACGGCAATGGCCGTAGTGTTTGTCTATACAGTTTC
CATATGCCATGTTTGGGGCGTGTTACGCTGTCGGACAAATGGTCAAAACA
AACTGAGTATATGGATGGTATGTCATATCTTTTTGTAGACAGCTGCCAGC
AGCAACNNNNNNNNNNNNNNNNNNNNNNCTGAAGAGGCGAGATCGTATTA
TTAAGATAAAACTCAAGTTAATGCCAAGCAAGTGTCAGCCAGACAATGCA
GGAAGCAATTGTTATACAATATAATATGCATAATTGCCACTGAGGCAGAA
TGAAAACTGAAAATGAAATGGTATATAAAACTGATCTCAATGCTAGCCAG
ACTGACTTTAACCTCCAATTAAGATTCGTAATCTTGAGTGTAAATAGCTC
GATATGAACTTATTAGAATTACATTTAGATATCGCTTAAATGAAATCCAT
AAAACTTCTCTCATTAAAGCTAACTCTTGTCAATTCCATGTAATAGCTTA
AGCTGCTTTACAGTCGGCCTATCGCTGCTTGAGATATNNNNNNNNNNNNN
NNNNNNNNNNNNNNNNNNNNNNNNNNNNNNNNNNTCAAATTGAGTTAGTG
CATTTGAATGCCATCAAAAGCTATCAAGTAACGGTCAGTTCCATTGTTTC
ACAGCCAAACGGCCAGGGGAACTGGCATTAACCCATTTAAGGGCAGCCGC
AAGTTAAGCAAACACCGGACCGCAATCTGGGAACGATCTTTATTGATTTT
GGATGGCCAACGAGNNNNNNNNNNNNNNNNNNNNNNNNTAAACTTGACTC
CATGCAGCGGCGCTTGGCTCACACGATGTCCGAGTGCAGGAGGAGTTGGC
TTTACTTTGGCTTTTCTCTGCCTCCCCCTCTTCTTCTTCTTGCACTTTGT
GGCTTGGGCTGGCGCTGGTAATTAGTGATCTGGTGCACTTGATATCCAGC
TTAATTTAAACATTTCGTACACACCCAGAGCCAAGCGCACGCACTCCAAA
TNNNNNNNNNNNNNNNNNNNNNNNNNNNNNNNNNNNNCTTTGNNNNNNNN
NNNNNNNNNNNNNNNNNNNNNNNNNNNNNNNNNNNNNNNGCNNNNNNNNN
NNNNNNNNNNNNNNNNNNNNNNNNNNNNNNNNNNNNNNNNCTCTGCCCTA
GCCCTTTCGAGCTGCGTGCAGCGCATGCCATTCGCNNNNNNNNNNNNNNN
NNNNNNNNNNNNGCCCGTTCGCCGTGTTCTCGTTTAAACGTTTATTTAAC
TTAAACGAACTTTGCGTGTCGATTAAAATGCAGCGATTAAGGTACGCGAT
GCTCAACGTTACCAACAGATCTCAGGCAGAGCCAGCTCTACACTNNNNNN
NNNNNNNNNNNNNNNNNNNNNNNNNNNNNNNNNNNNCCCAGAGTCTCTTG
TGTCTTGATCATTGCTTGGCTCGACTTCAGTGCGTGTCCAGTGAACTTGC
GGGTCAAGCTCAAGTCAAACTCTTACGCATGCCAAGCTGGCCGCATTAGC
AGCATCCATCCGTATACTCTGTATCTGTGAATGTATCTGTATCCGCTTTG
CTTTTGACCTGCGCGTAAATCCTTTAGTTTGACTTTCTCTCTACGCGCAG
AGCAGAGCCCACTCTTAACGACAAATTTGCCCATTGTTCTGGCTGATGAN
NNNNNNNNNNNNNNNNNNNNNNNNNNNNNNNNNNNNNNNNNNNNNNNNNN
NNNNNNNNNGCAGGGCCCCCCTGGAACGCAACAGGACCACAGACCGCACA
CGGCTGCTAGCAGCACCACAAATATTAATTTGTGCTTCCAGCACCTTTCG
AACGATGCTCCTAACGAGTCCACACACAAGCGAGATGCTTATCGCAATCG
TATTGTCGATCTGGCCATTTGCTTGTGTTTTTGTATTTTTTTCTGTCTTT
TTTTTAGTGTTCGCCTTATCTTGTTGGCCTTTGGTTTAGTTTTGGTAACG
AAATTAGATTTTGAGGCCCTGTGGTCCACAAGTGATTTTGATAGCTCGTA
AAGAACTCAAAAATTGCTTTTTCCCAGTTTACGGGAATCGCGTCGCTGGT
AACCCAACACTCGGAGACTAACGACCACCGCAGCAGGAGCCGATCGCTCG
ACAAAAATTTATGTTGTAGCTCATTAAATTAGTGTAAATGTGGGCAAAGA
GTGGGGGCAGGCATTAGAGTGGTTAGAGGGAGGGTAGAGGGAGTCCCTGA
GCAGCTGTTGTCGCAGGTGGCAAAGGCTTGAGCAATTGTGCTTTATTAGG
CCAGCCAAACTTCTCATATATANNNNNNNNNNNNNNNNNNNNNNNNNCGC
CCCGCTAAAATAAGAGAAAAGGAAAAGGAGAACACCTTGGCCCAGCAATC
AGCGGCTCTGACACTTAAAGCTTCTTCAGCAGCTCGCAACACTTAGCCGA
ACGAGGCACGGTTTATTGTATGGTTAACTGATATGCTTAGTGCACGTATT
AAGACCANNNNNNNNNNNNNNNNNNNNNNNNNNNNNNNNNNNNNNNNCAG
AGAGGCTGGAAGCTGTGCAGCAGTGTCACTGTCAATGTCATTTAGCTGGC
AAGCAAGCAGCCGACCCAACCAGGCCACATGCACTTCTTGGCCTGGCTGC
AGTCAGCCCCAGCTCGAATCTCTCAGCTGCAGCCGCACAGATCGTGTGAT
CCATTACCAAACGTGCGCGATCGTTTGCGCCTGTGTTAAGTGATATTTTT
TTGTACTTCTTTCCAATGAATACCCTAACTGCAAAGAGCTCGGCTCAATT
GTCAAGCAGATGGATCAACTGAAGACGATCGTGGTTTGCCTTTTTTTTGG
GGGGCAATCGAAGTGAATATTGAGCAGAGCATTTGGCAGTCATCTTGCAT
ATGCAGATTTATAGCTGTGCAGCAGTGCAGCTTACAGTTCTTTGGCTCTT
TTCTGCATTGACATTTGGTAAATATTGCCAAGGCTCAGCACACAGCATGA
GTCGAGCCCTGGCAGAGCCAGCGTGCCATTGTTTGAGAGTCGTCTCTCCA
GAGCAAGCTGAGTGCATGCGGACTTGGCTGCTGGCTGCCAATGACTTGAT
TTGATTTTTATACTTGACTTTGGTCTTTTCATATGCAGAGCTGTAGATCG
GCAACCCAAAAGCCATGCCCGCGGCACNNNNNNNNNNNNNNNNNNNNNNN
NNNNNNNNNNNNNNNNNNNNNNNNNNNNNNNNNNNNNNNNNNNNNNNNNN
NNNNGCACTCAATCAAGCCGCCTTTAGCCGGGAATTGTTTGTCTAGCGCT
CTTCGCTCGGCAACTCAGCACCTACTCCGGCACTTGTGGCCCTCGTCATC
AGCCGAGGGCCGTTGATGTTGCTGCGGCTTAAACTCCTCGGCACATTCTA
ATTAACTGCTCTAGCTGGTCAACACAAACGCGAGCAGCGAGCGTTTTGTT
TAGCTGGCTTTTAACTTTTTAACTCCTGCGCTGTGTGCCCTTNNNNNNNN
NNNNNNNNNNNNNNNNNNNNNNNNNNNNNGTATGCCCTGTAGTCATAAAA
TAGTATCATAGGGTGTCTACGACTAGCACCTATACATTTCTTGTTTAATT
TGCCATCAACTGTTTCTTGTCTACTTTAAATGACTCACGTCTGTCTGTTT
CTTTGCCTGGCCCATTTGCTTGCAGGGTATCTTTTCGCTTATCATCTGCA
CTCTAGCTTTTTCCACATTTTTTTTATGACACTCAAAGTGACCGACACGA
CGCGTCGCACAATAAACTCCTTTCATGCCCATGGCACCAGCTTGTTAGGC
GGGATTCCTGTTTGGTTTCTGGACAGCCTCCGCCCTTTCAGCCCATTGCC
CATTGCCCATCGGCCTAGGCATCACNNNNNNNNNNNNNNNNNNNNNNNNN
NNNNNNNNNNNNGTCTGTTTGCACAACATGATCTGGGCGAGAGTGCGGCT
TATTAGACCAACTTGGCCCACGTATTGTTTGCTAACCATTTGGTAAGGAT
GCGCGCCGCGTCGGTCAGTTGAAAAACGAAAAGCGAANNNNNNNNNNNNN
NNNNNNNNNNNNNNNNNNNNGCCGTTCGCCGACAAAACTATTTGACAAAT
GCAAACAATTTTCAGTGCCTACCGCACTGGGTTTTCCAAGTAAGAAAATA
GTTTTTCCTAGCTTGTTATTAGAACACTTTTTGAACTGCTTTTAACCCGT
TTTTGTTGTTTTATTTCCCAGCCGAAAAGGCCACTTAGGCACGAAACGAA
TCAGCGTTCAACTTCAACCCAAATCGCGNNNNNNNNNNNNNNNNNNNNNN
NNNNNNNNNNNNNNNNNNNNNNNNNNNNNNNNNNNNNNNNNNNNNNNNNN
TGTCGGATCTGTCTTGGTGCGTTATGATGTAATATGGCTTTTTGACTTTT
GTAGACATGATAAAATACAAAACGTTGCGTGGCAGTTATATTGGCTAATG
GCCCGAGCGGCCTTTTAGACCATTTGTGAGTGAAGGTGTCAGTGAGGCGC
GAGCTGGCTTCAATGAATGCGCACCAGACGCTTCGATGTCGGCGCGGTGC
CAGATCAAAGCCAACCAAAAAGAGCTCTTGTTCTNNNNNNNNNNNNNNNN
NNNNNNNNNNNNNNNNCGATTGACCACTCGGCCAGTGCCCGTTGCGGTGC
ATATGCATNNNNNNNNNNNNNNNNNNNNNNNNCAATGATCCATTTGTTTC
AGTCTATTAGCCTTAGAGATGGATGCATCTGCGTNNNNNNNNNNNNNNNN
NNNNNNNNNNNNNNNNNNNNNNNNNNNNNNNNNNNNNNNNNNNNNNNNNN
NNNNNNNNNNNNNNNNNNNNNNNNNNNNNNNNNNNNNNNNNNNNNNNNNN
NNNNNNNNNNNNNNNNNNNNNNNNNNNNNNNNNNNNNNNNNNNNNNNNNN
NNNNNNNNNNNNNNNNNNNNNNNNNNNNNNNNNNNNNNNNNNNNNNNNNN
NNNNNNNNNNNNNNNNNNNNNNNNNNNNNNNNNNNNNNNNNNNNNNNNNN
NNNNNNNNNNNNNNNNNNNNNNNNNNNNNNNNNNNNNNNNNNNNNNNNNN
NNNNNNNNNNNNNNNNNNNNNNNNNNNNNNNNNNNNNNNNNNNNNNNNNN
NNNNNNNNNNNNNNNNNNNNNNNNNNNNNNNNNNNNNNNNNNNNNNNNNN
NNNNNNNNNNNNNNNNNNNNNNNNNNNNNNNNNNNNNNNNNNNNNNNNNN
NNNNNNNNNNNNNNNNNNNNNNNNNNNNNNNNNNNNNNNNNNNNNNNNNN
NNNNNNNNNNNNNNNNNNNNNNNNNNNNNNNNNNNNNNNNNNNNNNNNNN
NNNNNNNNNNNNNNNNNNNNNNNNNNNNNNNNNNNNNNNNNNNNNNNNNN
NNNNNNNNNNNNNNNNNNNNNNNNNNNNNNNNNNNNNNNNNNNNNNNNNN
NNNNNNNNNNNNNNNNNNNNNNNNNNNNNNNNNNNNNNNNNNNNNNNNNN
NNNNNNNNNNNNNNNNNNNNNNNNNNNNNNNNNNNNNNNNNNNNNNNNNN
NNNNNNNNNNNNNNNNNNNNNNNNNNNNNNNNNNNNNNNNNNNNNNNNNN
NNNNNNNNNNNNNNNNNNNNNNNNNNNNNNNNNNNNNNNNNNNNNNNNNN
NNNNNNNNNNNNNNNNNNNNNNNNNNNNNNNNNNNNNNNNNNNNNNNNNN
NNNNNNNNNNNNNNNNNNNNNNNNNNNNNNNNNNNNNNNNNNNNNNNNNN
NNNNNNNNNNNNNNNNNNNNNNNNNNNNNNNNNNNNNNNNNNNNNNNNNN
NNNNNNNNNNNNNNNNNNNNNNNNNNNNNNNNNNNNNNNNNNNNNNNNNN
NNNNNNNNNNNNNNNNNNNNNNNNNNNNNNNNNNNNNNNNNNNNNNNNNN
NNNNNNNNNNNNNNNNNNNNNNNNNNNNNNNNNNNNNNNNNNNNNNNNNN
NNNNNNNNNNNNNNNNNNNNNNNNNNNNNNNNNNNNNNNNNNNNNNNNNN
NNNNNNNNNNNNNNNNNNNNNNNNNNNNNNNNNNNNNNNNNNNNNNNNNN
NNNNNNNNNNNNNNNNNNNNNNNNNNNNNNNNNNNNNNNNNNNNNNNNNN
NNNNNNNNNNNNNNNNNNNNNNNNNNNNNNNNNNNNNNNNNNNNNNNNNN
NNNNNNNNNNNNNNNNNNNNNNNNNNNNNNNNNNNNNNNNNNNNNNNNNN
NNNNNNNNNNNNNNNNNNNNNNNNNNNNNNNNNNNNNNNNNNNNNNNNNN
NNNNNNNNNNNNNNNNNNNNNNNNNNNNNNNNNNNNNNNNNNNNNNNNNN
NNNNNNNNNNNNNNNNNNNNNNNNNNNNNNNNNNNNNNNNNNNNNNNNNN
NNNNNNNNNNNNNNNNNNNNNNNNNNNNNNNNNNNNNNNNNNNNNNNNNN
NNNNNNNNNNNNNNNNNNNNNNNNNNNNNNNNNNNNNNNNNNNNNNNNNN
NNNNNNNNNNNNNNNNNNNNNNNNNNNNNNNNNNNNNNNNNNNNNNNNNN
NNNNNNNNNNNNNNNNNNNNNNNNNNNNNNNNNNNNNNNNNNNNNNNNNN
NNNNNNNNNNNNNNNNNNNNNNNNNNNNNNNNNNNNNNNNNNNNNNNNNN
NNNNNNNNNNNNNNNNNNNNNNNNNNNNNNNNNNNNNNNNNNNNNNNNNN
NNNNNNNNNNNNNNNNNNNNNNNNNNNNNNNNNNNNNNNNNNNNNNNNNN
NNNNNNNNNNNNNNNNNNNNNNNNNNNNNNNNNNNNNNNNNNNNNNNNNN
NNNNNNNNNNNNNNNNNNNNNNNNNNNNNNNNNNNNNNNNNNNNNNNNNN
NNNNNNNNNNNNNNNNNNNNNNNNNNNNNNNNNNNNNNNNNNNNNNNNNN
NNNNNNNNNNNNNNNNNNNNNNNNNNNNNNNNNNNNNNNNNNNNNNNNNN
NNNNNNNNNNNNNNNNNNNNNNNNNNNNNNNNNNNNNNNNNNNNNNNNNN
NNNNNNNNNNNNNNNNNNNNNNNNNNNNNNNNNNNNNNNNNNNNNNNNNN
NNNNNNNNNNNNNNNNNNNNNNNNNNNNNNNNNNNNNNNNNNNNNNNNNN
NNNNNNNNNNNNNNNNNNNNNNCAGACGTTTGCATAATTCACGCAAAATG
TGAAGGGAAAAGGCAACCAGGAGCCGCGCCCTGTTTTAAGTTTGGTTTGT
GCCCTGCGCATGTCTAGAAGTTGTCCATTGATTGCTAGCCTCGGCGGGCG
CCTCGCTTCGCCGCTCGAGCTGTAGGTGTAATTTGTATGCGCGGATGTGC
GTGGTGACATGTGCTTTATATATAATTTAGAGTTGTATGCTACCGTTGCA
AGTTCGAGTGGCTGGTTCGTGCCGCGTCTTGGCGTGCTTTGGCCGCTGGC
CAATAAAGCGGGCCCGAGTCGAGGTGCGACCAAGTTCGCTGCCTAAGTCT
TTTGTTTTATTCGCTGGAATTGGCGACTCATTTCCGCAGTTAAACGACTG
TGGCATGCTAGTTTTATGTATACGCATTATCAACGGGATCAACCAGCGAG
CGCTTCAAACATCTCGAGCCAACAGCGAATAAGCATATATACGGATAAAA
AAAAATAAAAACAGGTGCAAAATCGGTAGCCAGTCGATATAGCTCGATAT
CAGCGACAACAACAGATGCCGAACTGTTGACTGCCGACTGCTGGCTGGCT
GAGAAATGCGTGCAACTTGTGGCATGTTGAGACTGCGTAAGACGACAGCA
GCAACGACAACAATCGACGGCCCGCTACCGGTGGGACAGTGCGGACAGCG
GACGGCGGACAGCGGCCAGCCAACCATTTACAAGGCAATTAAATGCCAAG
CATAACAATCGCAATCATTTGGGCTGAGTTTGACCCTTGAGAGATTGTTG
CGCAGAGCAGAGAGAGGGGAGCTAAATGGCTAAATGGTACGGTGGGAGGA
GCGTGTGGGGATGCGAAAGATCTTTGGCTCTTATCAAATGCGGTCTATCG
GTTTCACATTGCCCCATTTGACAAACAATTAAAAACGATTTAAGAAAGTA
AAAACGCCCCATTGCCAGAGTGTGAATGGGCACAGCGGCAGCAAATGAAA
ACTGAAACAACGAGACCCAAAAGCGAAGCGAAAAGACTACCGCATCCCAT
GTTAATTAGCTGCCTAGNNNNNNNNNNNNNNNNNNNNNNNNNNNNNNNNN
NNNNNAGTGGTTGTACAATTAAAACGTGATCAGGCAGCAGCTACAAATTT
GTCCGACACGCAAAATGTCGTTGCGTTGTTATTTAGCTCTCTCACCCGGC
CCTCCNNNNNNNNNNNNNNNNNNNNNNNNNNNNNNNNNNNNNNNNNNNNN
NTTGCGAGTGCATGGCACAGCAATTGTTGCATTGGTTTTTTGGATTTGGT
GGATTTGTTTTCGGGCTGATTCGATTCCCAGACATGGCCCTAAAAATAAA
ACTAGTTTTGCATACATAAACGGCCATGCGACGCCGCCGCCGCTGCCAAC
AGTCTGAACTACTTCCCTAGGGAGCGACACAGACGGGGCAGCCTGCCGGC
CTTAAAGTGTACCACAGTCCGTGGATCAGCAGGGAGGGTGCCCGCAGACA
TGGATGTGGACGAGTGGCGTCAGTGGTCGAACCATTTATGAATTGTTAAA
CGCCGCTTAAAAAGAAAACAAGGCAAGTGCAACAACTTGTCAGGGCGTNN
NNNNNNNNNNNNNNNNNNNNNNNNNNNNNNNNNNNNNNNNNNNNNNNNNN
NNNNNNNNNNNNNNNNNNNNNTTCTTTATTAGCTTTTTATTGCTAGCAAT
CGAATAATTGTTAAGGGTTTCTCTCACCACGGCTGTTGGCCAAATGTCAT
CGCATCCGGTGCCCTGCCTCGCGCTCGAACCGAATTAGTATTCTAAGTTG
ATGACTCCAACTGCAACGGCAACTGCAGCTCCGTCTATCAGCGTGTAAAA
AGTGCCAGTTGCATAGGTCTATTGGCCGAGGGGTAAGGGGTAAGGGGCAG
GGGCAAGGTTCGGGCCATGGCCAAGCAGTTGGCTGCATTGATTTGAGTAC
CTGATTCATATGCATTATTATCATTAATATTTCTGTCGTTCATTCATGGC
ACTGGGCAAATTTATGGCCATTGACAATCAGTTAGGACTATCGGATATCT
GGGGTAATAATTTCTAATGTTGCTACAGCACGAACAGCTGTTGCTATTGT
TGTTGCTATTGCTATCGTCTGTCGTCTGTCGTCTGCCCGCGAGGATGCAA
CACAGAGTTTTTATTGGATGACAGCGAACTGAAAGGAAGTTGCAGCGGGA
GGGGNNNNNNNNNNNNNNNNNNNNNNNNNNNNNNNNGGCACCTTGCGCTT
CCGCTGCAACATATGACGATGCTTGGAAGTGAGTGCAGAGCAATAAGATC
GATAGCCAACTTTGGACAGCAGATGAGTTGAGCCGTGACAAAGTGTTGCA
TCTGTGTAAGACACATAAAAAGATGGGAAGCTCCAGGAAAAACCATCACA
GAGATGCGAGCAAAAGAAAACATTTGAATCGACGACATTAGTATGAAGAA
AAACTGAAAGCAGGAAAGAAAGCGGAAGGTGAGAAGATAGACTTGTAATA
CTTGAACAAAAAATGTAGATATACTATTTAGTAGGAGGATGACAGATCCA
CAGCAAATAGATTTGTAATACATAATACAATATTAATATAAACCCTGTTT
ATAGCTGGATGACAGACTCTTAAAGAAATGCCGGAGAAAAGGGAGCAGNN
NNNNNNNNNNNNNNNNNNNNNNNNNNGGCAATTTCTTTATAAATAGCCCT
CTTTTGTTCCACTCTCTGTGCGTAATACGGAGAAAAGCAATTCAGAGCAC
GAGCGCGACGAGCAAACATTGACATGATTCATCATTCGATGGCATTGTCA
TGATTTTGTCCGAGGTTCATTGTCTGCTCTGAAGTCGGTCTCAAGACGCG
TCTGAGCCTAATTGAAAGCGCCTCAATGGCGAAGCACACTCGCACACCCA
TACATATGCCAGATCCCAGCCGAGCCCAACCAATTCCATAAAAATTAGCT
CAAAGATATGCGCAAAAAAGTGGAAAATATGCCCGAAAGCGAAGTTAAAG
AAAAATATTATTCTTAACCAGCGACCGCAATATTTAGCCAAAGTGTCTCG
AGCTTAAGCCGCNNNNNNNNNNNNNNNNNNNNNNNNNNNNNNNNNNNNNN
NNNNNNNNNNNNNNNNNNNNNNNNNNTAACGCGAACTCCTTAAGCGGTGC
TCCCCCGCCAACAACAAAAAACTTGAGTAAACAAACAGCAACGAGCTGAA
ATCAATTTCGAGTTCGAGCTACTTAGATATTTGTGACCGCAGAGCAAAGT
AAATATAGGTGCGTGATGAACGCTGGAATACCCTGTACATGTAAAAGTCA
AGAGAAAAATGATAAAGAAATGAAAGATTTCANNNNNNNNNNNNNNNNNN
NNNNNNNNNNNNTTGATGAAGTTTATAGAATTTGATATACCCTCTCTGAC
TGCTGCCTGAAGGGTAAACTGAATTCGAAATGGACTTGAGCTTCAGTCAA
GTCTCACATACCCGCTCAGTTAGCTACAAATTCAGTTATCAGAGTTCAGC
GAATCGAGAGCTCTACAAATGAATTTGCTCTTATATATAGGCATGATATA
ATTTGTGGTATCCCAGCTTATTACGGACATGATCATGGCTAGTAGCTGCA
CGAGCTGTTGACACCTCGCCTCGCACTGATTAGTCATGGAATTTCTTGTG
GTTTTTAAAGTGATCTATTGATATTTGCTGCACTGTGGATTTCTAGCTAA
ACTGGGGGGGCCTTTACCTTAACACAGTTGCCAGGCATACTTAGATAGTT
GAGGGCTGCGAGTGGCTATTAAAATCGAACGCTCCAGCAATTTTTAGATT
TTTGATGATATTAATAATGTGATTTGACAGAGTATAAAAGTAATGACAAT
ACGATGCGATATGAGAGCGGCTTAAGGCAATTAATTGTATAATAATAATA
AATGTTCAATGTGGAGCTTTGGGCAAAATTACTGAAGCGTCGACAATAAC
TTCCCTAACTTGACCTTCAAATATGGGGAGCAAGTCATTNNNNNNNNNNN
NNNNNNNNNNNNNNTAAACAGACAGCCAGACGGACTGCTGAACAATGCAC
AATTTCAGTTTCTGTGTCACTGNNNNNNNNNNNNNNNNNNNNNNNNNNNN
NNNNNNNNNNNNNNNNNNNNNNNNNNNNNNNNNNNNNNNNTCACACAAGT
CAGCCAACTATAGCCAAGTCGTGGGGCATAATTGCCCAGCAGTTGAAGGT
GGCAGTGGCATNNNNNNNNNNNNNNNNNNNNNNNNNNNNNNNNNNNNNGA
ACAGCAGAGCTGCGAGTGCAACGTCAATTGCCACAGTCTGTCAATTGCTC
GGCCTGGCGTGTGCCTCACTTTAAGCGGGTGAAATTGGGCGCTTGACTTC
GGATTGTGCGACCTTACAGTGGGGNNNNNNNNNNNNNNNNNNNNNNNNNN
NNNNNNNNNNNNNNNNNNNGCATACAATTACAAACAATTGCAGAGGAAAC
AGCCTTGATAGGCATCTGACTTGAAATAATCTAGCAAATGTCGTTGCATC
ATAATCGTCCATGGAGCTATGGCCAGAGCTCTTGGCTCTTGGCTCTTGGC
TTGGCACACTTCTAGATTGCATTGTTTTTTCTAAGACGTTCGACTCATTG
GGCCTAAGCACATGCGCATGACAAACTTAACAAGNNNNNNNNNNNNNNNN
NNNNNNNNNNNNNNAGCTTGGCGCCGTTCTTTTGTCTTATTGTTTATGCC
TCGACAAAATACGTACAAATTAAAAGAGAAAAACAAAAAATGATTTAAAA
TTTTTTTCTGGGTTAATTTTCATGTTTTTTTCTTCATTTATTTGTTTTCG
AATACGATTTTCAGCAGCTTTGCTGTCAAGGTTGGAATAATTTTGTGAAA
ATGCTTGGCGGAAAATTAATAANNNNNNNNNNNNNNNNNNNNNNNNNNNT
TATGCGCGCTCGCACTGTCGCCAAACAAAAGACTTAGGCAACGAACTTGA
TGCGTTTTCAATTTTTTAATTTTTTTTATTTTCTAGCAGCAAATTTATAA
CAACTTATTTTCGTAGAAATGCTTTTAGGAAAATTCGCCCAAAAAACATG
CACACAAAAACCACAAAGAGCCNNNNNNNNNNNNNNNNNNNNNNNNNNNN
NNNNNNCTGTCAAACTGGCGCCAGGCTCGGCCAGCAGAGACCACACAAAT
GGCCACCTGATCGGAATCGGTAGGTGCGAGCTGTGCAAGTGATCTATTTA
CGATATTATGTCTTTATGTTCGACAAGCGAAGAGTCAACACACAGGCAGA
CTGCGGTACAGACAGACAGCTGTGAGCACGTCTTTTGTTAGGCAGAAACG
GTAGGTGGGCACCCGAGTCAAGCAATTAGCTGGCTTCTTCATCTGCTGCT
CTCTCGCTTTGTGCGTTCGCTGTGTGTGCTGTGTGCAAGTACATAAATCA
ATTCTAAGCTGTGTTCTTATAGGGCGCAGCAAATAAATCTCAACTGCGAA
TCTTTATTTCTTCATTTGTTCGTCCTCCTCTCTTTTTTTGTGGTTCAACT
CACCAATCATATTTAGCTAACCGGAAATGGCGCATAACTCACAAAAGGAA
ATGCGCATATCCTTTCGTTTTGACATTTCTTTGACTTCATAATTTTTCTG
TTGAGGTCTTCGTTTCTGTTTTATTCTTGTCCTCCCATAATCAATGCAGT
TTCCATGCAGCTCGTCAACGGCGATTAATCTAACTTAAAGTTTGCTCACG
CTTCGTACGTGATGAGACTGTGGTTCAAACAATGCNNNNNNNNNNNNNNN
NNNNNNNNNNNNNNNNNNNNNNNNNNNNNNNNNGTCCTTTTTCAAACCGT
CAATCTGCTTTTGGGCCAGACTTTATCTTTATTAAGAATTTCAGTAGCCC
TACGCATAATGTTGATATCTTGATTCGATTCAATNNNNNNNNNNNNNNNN
NNNNNNNNNNNNNNNNNNNNNNNNNNNNNNNNNNNNNNNNNNNNNNNNNN
NNNNNNNNNNNNNNNNNNNNNNNNNNNNNNNNNNNAATCATATGCATGCA
TTTTGATTTGTCTTGCTTTTCAGTTATTTGTGCTGCATGCTAATGCTCTC
AGCTCAGTGCTGTACTCAACGGAACGGAAGCACATTGGGGACAATGACAT
TCATGTTTGTCTGTTTGCCTTTGCTTGCAAAAAGCAGATAAAGAAGAAGC
AGCAAATGAACAGAAAAACAAATTTCTCCAGCTGAACTCTGACCGCCCTG
TCCCAGCTGGCACTGTGGACCGTGTATTCAAATTTGTCAAAACGGATTAT
CGCCCATTTTCACCAACGGCCAACAGGCCTGGCTAGTATTTAGACGAACC
CATTAACCGGCCACCTGATAGACAATGCGGGCCGTCGGGTGTGAAGGTGG
AGAGGGGGCTGAGGGGGCTGCGTGGGGCTCTAAATGCTCATCGCATGAAA
AATTATCATCGACACCCAAAGCCGGCTGCTAGGCCAGTGCACAATGGAAC
GGAACGGTGCCAAGCCGGGTGCCCAAGCATGTTGATAATTTGAGTAACCG
AATGGCAACACATGACCACAGACAGGCCCAGACTCTCTAGCCAACGAGCT
GAAGAGCTGAAGCGCTAAGGAGCAGGCAGTCCAAGTCCAAGTCGAGCTTA
AGATGACATACAATCATATTAAAAATGGTTGCCGTTTTATTTGCAATGTT
TTCAGGTGACCTCTTGCGTTGTACCCAGCACCGCACAGCCGCTCAACGGG
GTATGCATGGCCAGCAGCATGGCTAGCTGTTGATTTGGAATATATTTATG
GTATAGGTATGGCAGCCTCTTAGAGGGCATCTCACGGTTCATCAATTGCT
GCTGCCTTTGGCTGGCAGTGCCCACCACGGCGTTGCATGGCATTATTAAT
AATGGCCAAGTCTGTGCCGTTGTTGTCTGAATGGTGACCACCGCCAAAGC
AAAACGAGCCCAAGATTCCCACTNNNNNNNNNNNNNNNNNNNNNNNNNNN
NNNNNNNNNTCGCCAAAGCAGTTTCAAATGCGACTCAATGCAATTTTATT
AACGCAACGACAAATGATCCCCGAGCCGGACACTTTCTGTGTAGCCCGAG
AAGTGGAGGCNNNNNNNNNNNNNNNNNNNNNNGGGGCGCAGTCAGTCGCT
GTGTAAGTCAGCCCGGGCACCTGGGAGACCCTATTAAAATTGAAAATGTC
GCGAGATCACTTATCAGACGTAATAAAAATGGTGCTTTTAAAAAACAATT
TGGCTTTTGGAGCGACTCGACAAGAGAGAGAGACGCGAGCAGAGCCGCTG
TGGGCTGCAGCCATTGTAATTTATATCAGGTCTGTGCGTAGAGGACGCAA
TTTAGGACGCTTNNNNNNNNNNNNNNNNNNNNNNNNNNNNNNNNNNNNNN
NNNNNNGCTGGCGATTGGAGTGTAAGGGCGTTTGGTATTTATGGCAAACG
GTTAACGGTTAACGAATTTAGCAACATTTTCTAGCCACTTTCTTTGAGCC
CAAACTCCCACGTATTCACTGAGAGAGCTGATAGAGGTGGGGAGAGAACG
CAGAGAAGGAGATTGAAGCGAGCGAGGTCAATGTTTTCTTTTGTTTTTAG
TTCGTTTGTTCTTTCGGAGCTGCTTTGGCCAGGTGCTAACTACTCGACAA
ATCCGAAATGTAAACAAACTTGTCCAGATGCTCTTCTAATTTGAATTCCC
ACAAATGAAAGCTTACGCCTCCCGCCAGTGGCTCCCATATGCCGCGGCCA
TTGTTTAGGGTTTAATAAACGTCTAAATCATACTTTTGTGATGCATGTGC
TAAAGACAAACGAATGGCCAAGCCACGGGAACTGCGAGCGGGTCACAGCC
AACCTGTGGGCGCGGCTCGGCTGTCGCTCGTGTGTGGTCCGCCATTCGTC
TGGGCTGATGACTTCCAAACTAGACAGCAAATTGTGTCAATGAAAATATA
GAAATTAAACAAACGCGTGCTATGCATATGGAATCGTTCGTGCGGGGTGG
GAGGGGAAATCAACTGGGCTCTGTGGGAAATGCAAGTAACAACTGAGCTT
TTTGTTGAACTATAATCAAATTTGAGCCATTTATGGCTGGAAACTATTTC
CTCTATGGAGTATGCAAATTTTAGAACACTTTATTTTGGGTCGAATTAAA
CAGAATAATTAATTCCATAAATATATGAAGGACTAGAAAATTAATAAATA
TTTTTATAATTAATAATAATAATTTTTATAATTAATAATTTTTATAAAAT
AATAACAAAAAATATATGCCTATAAATATTTAGTAATACTATTATATTAT
TAAATATTTTATTTATTTTTAATTTATCATTAGATTTGAATTCAATATAA
TATAATTCATACAAATTAAATAAAAATTATATTTTTTTTATTTATTGCAT
TAAATACTGTGTACATATTTAGCTAAAATATTGTACATAAATTACTCAAA
AATAAAAAATTTAAATTTAAAATGCTATAAATAAATAAAAAAATATATTT
TAAGTACTTGTAATAATATTATAAAATTAATAATAATAAAAATAATTATT
TTTAATAAAAGTATATAAATGGAAAATAAGTTAATTTAAAAATAATTTAT
GGTATAATCATAAATTTTTAAAATAATTAAATTAAAATGTTATCTTAGTA
ACGTTTCTCGCTGTGATTCAAATTTGTTCTTTAGAATTTTGTCTGGCATC
TAAATTTCTGTTGTTAATTTATTTCCAAGGAACTATTCTTACCTGATACT
TGATGATTCTAGCCAATTGAGCATGTTTAACTTTAAATCCCCGTTTGCTG
CCTGCTGCTTATTCAGGAGATTGGCATTAGTTGAGCTCACCTATTTTATG
GTTCCAATTAAAGTATCTATTGCTCTTCACACATGGTTGGCATTTCAGTT
GAATAACTCGGTAAATGATTCGACGCGTCGTTAGTTGGCNNNNNNNNNNN
NNNNNNNNNNNNNNNNNNNNNNNNTCGATTGTGGGATAGATCCGGCTCGA
GCTAAAGTTCAATTTTAATATTCTTAGATTACATATTTTTGCCATTGTTT
TAGAGAGTTTTCAGAGCTGGAATTGCCCACTGGGAAATCGCATGGCCCAG
