# Supplementary material for: SMCis: An Effective Algorithm for Discovery of Cis-Regulatory Modules
Source: PLoS One. 2016 Sep 16;11(9):e0162968. doi: 10.1371/journal.pone.0162968 (PMC5026350; doi:10.1371/journal.pone.0162968)
Supplement: S1 Datasets — (ZIP) [file pone.0162968.s001.zip › dataset/Drosophila/Masked/dmoj_gi12920.fa.masked]

>scaffold_6680:4619913,4659912
TACGCCAATAATTGACGTCAGTGTTGAGGAGCTTCTGGGAAGAAACACAT
GCATATATACAAGTGTGTGTNNNNNNNNNNNNNNNNNNNNNNNNNNNNNN
NNNNNNNNCTACTACAAGCAAACCCATTCGCGTCTAATTTGTTAAACTTT
TTTTATTGTATTTGGCGGGCTATAAACGTGACCAAATATGGGAAGCGAAC
CGCAGCGGAAATGGATTTCGAGTACAAATTTCGCACATTCGGAGAAAACG
CTTGTCGGAATGCCTACCAATAAATCTTCCTTTTGGTACGAATGGCGTTT
ATATAATGAGCCTTAAGCTTAAACTGGTTTCCTCTAGCATTTAGCACACG
TAGTCGACAGAGCTCGCAGCTTAGTATATCTCACTATTTTGTCACATTTG
ATATGGCTAATTAGCCTTATAAGGCATTCCATGAATATGCAATTATGAAT
TTAGCTATTCAAATCTGAGTTTATGCTTAATACTAAATATGCTTTTGGCT
ATTTCATTTAGAAGATTATGCTTGATTTATAAAATATACAAAGTATTTTA
TATATATATGGAAATCATTTAGAAGTTTATGAAATATTTCATATGAATAT
ATATACATATAGAAAATATGCTTTTTTCATAGTAAACCTTATTTTAATTT
TTGTATACCTAAACATTTTCATTCAGTTCTATTTTGATGAATGAAATAAG
CAATATGGAAAATTATTCTTTATTGCTGAAAAATGGAAATGAAGACTTAG
TTTAAAGCAAAATATATTTTGGAAGTCGGGCAAACTAAATACTGAGCGTA
AAGTGGAAAATAAATTTCTTCTTTATAGTGGAAGAATAAGATTTAAAGAA
AATTCCTAGTTAAAAAAAAAAAATGGTTTCATATTCTCGAATCTCAGCTG
AATCTATGTAGTTTTAGTATATACGATACCTATTGATTATTTTTGCAACT
TTTAACTATAAAATAGTAAAGGCATTCGATGAGCGATAGATTGCCTAACT
TATCTTGTTTAAGTAGCAGCTGAACAAGTATCAGAAANNNNNNNNNNNNN
NNNNNNNNNNNNNNNNNNNNNNNNNNNAAACAAGTTTTTTGCATAAATTG
GTTTTATAATCATGTATTCATACTTTTCAACTAATATTTAGCCAGCTTTA
AGACCTCTACTTCTAATTGCTCTAGACTATCATAAACACTGAATTTATAC
GAGTTTAACCCAATGGATATTTTCAGCTGATTTGAAGCCTAATTTGCTGT
GTAACTCAGGCTCTCAATAATCCTTAAAAACAAATAGTATAATATGTCCA
GCTAATGACCTCCCAGCTGTCGTTAACAAAATCTGAATACCCTTTTGGGT
AAGCGATGGGCTCAACTAAAAAGTAAATTTGAACATCTCACTCAAGTGCC
AAATAGACGCGTCCGTGTGGAAGCAAACCTGACTTATCAATTCCCGGAGG
TGCAATTGCTAGTACAAATAAAAAGAGAGTGAGAGAGCTCTTGTGTGTGT
TTTGGCACACCCACACGACTGCTGACAAAGGGGCGGGCCACACAGGAACA
CTTGTCTCGGTTGGTAGCTAATGGATCTACACNNNNNNNNNNNNNNNNNN
NNNNNNNNNNNNNNNNNNNNNNNNNNNNNNNNNNTCAGGGCTACTTAAGC
CAGATGCCGCTGCTTAAAGACGCTCCCCAGACAATTGCCACATCACGCTT
GTTTGCATGCACATTAAANNNNNNNNNNNNNNNNNNNNNNNNNNNNNNNN
NNNNNNNNNNNNNNNNNNAGTCGGCGACAGACAAATCCTTTTTGGCTACT
TAGGATCGCCAGCTACTACGTCTTGAGTAAACATTTGCAGCGGGCACGGC
ATTAGGACAAAGCCTTAGACGAAGCGTGTGATCGTGATCGTCGCACAAAC
AACAGACGAGCGCGACGGTAGTCCGGCAGCTGTCCATTTGGGTGGGCTGG
TACGTGTAGAAAACTGTTTTGATAGCCACCGTATTGCCGGTCGGAAAAAC
TGGCGTCAGTCGCGCGCTGTTTGCTGTTTGCTTGCAACTTACACAGAAAT
GTGATTAATGCCATGCAGAGGCAGGGAGAGGAGTAAACTGACTGGATCAG
AACCTGAGCCAGAGAGCGCAAATAGAGCTGGAAGCGACAGCTAGAGCTAG
AGAGCAGAAGGAAGGAGCTGAAGCTAAAGAGTCAGAGAGCAATGGGAGTC
AGACCTGGAGCCGGAGCCAGACCCAGAACCGAAGCTGAAGACGAAGCTAG
AAACTTGACGAAAGACCAGAGACTGCAATGAGAAGAGAAGCCTGAGCCGA
AGCCAGATCTGAGTTTGGCTTAGCTTCGGCTCTGACTTTGGTTCTCGATG
CAGAATGAGATGAGAGCTAGAGGTCAGACCCTTGGAATAGAGACTAGAGC
AAAATAATAGGCATAATGAGAGACTTTACTAAGNNNNNNNNNNNNNNNNN
NNNNNNNNNNNNNNNNNNNNNNNNNNNNNNNNNNNNNNNNNNNNNNNNNN
NNNNNNNAAACGAAAATCAGAGTCCAGAGTCTGGGTGCAGAGTCACAGTC
CCGAGTCAGAGGCGCGAGCCAGTCACAATTCCAGCTCCAATTCANNNNNN
NNNNNNNNNNNNNNNNNNNNNNNNNNNNNNNNNNNAACAACATAATCAAG
CGTACATCCGCTGCGAGTCCCAGGGCCGAGCATCTGTGTATATGTGTATG
AATGTTATGCTAATGGAGCGACGAGTTTGTCACCAGAGTCGAGGCAGAGC
CAGCGCGATTCCTGGAAGGCGAAAAAAAGCACAAGTCGTCAGGCATTAGG
CANNNNNNNNNNNNNNNNNNNNNNNNNCGAAAGCCAGGGCCACGCTTTCG
TAGATAAAGTCACGCAGCGGAAGTTGAAGTCGCGGGCACGCGCTCTGGCA
TTGGCTCAACGATGNNNNNNNNNNNNNNNNNNNNNNNNNNNNNNNNNNNN
NNNNNNNNNNNNNNNNNNNNNNNNNNNNNNNNTTTGTATCTAACTGGGGA
ATTATTCAGGCGCAGCTCAGCCATAATTTGCAATTCGATGCTCTCTTTGC
ATTTCTGCGTGTTGGCATTTCATTTGTGGNNNNNNNNNNNNNNNNNNNNN
NNNNNNNNNNNNNNNNTTTGCATATGAATGAGCCACCGAGTGCTATGTGC
TCTGCACATGCNNNNNNNNNNNNNNNNNNNNNNNNNNNNNNNNNNNNNNN
NNNNNGTGAGCCCCACTCAGCTCCATTGATTTGTGACGAACTGCCATCGC
GCAGACGAGCCGAAGTAGCCGTCGGAGTCGTGATCGTGTCTTTGACCGTC
GCCGCANNNNNNNNNNNNNNNNNNNNNNNNNNNNNNNNNNNNGCATAAAT
CAGTTGACGGTCTCCGTAAACGGCTAGCCTTGACGATTTGCCTTCTGCCT
GCCACCATGATGGGCTGTGCCACTGGCAGTGGCACTGGCCCTGGCACACC
CGTAGCCGATTCTCCATTGGCCACTGGCCACTGTTGCCACCTGCTATTTT
GCACACTTTTACTTTTACATCCTGTTAGAAGTGCGGAAAACAGAAACAAT
TTGTCATAAATCTGTGGTATGAATAATGTAAATGTAAAATTCAAAAAAAT
TTGACCATGAGACTTTCAAAGTATCCCTAAAAGCTCATATCAAAACTGAA
GTCATTTTGCAGATCAATATTATTATCTAGCTTCCTTAGCACGATCTCAA
TGCTTTAATTTGAATTCGCTAGGAAACTACTTCTTGATTATAGTTTATCA
AAAAATAAACTCATATATATTTTTATTATATTGATAGGACTACAAGGCTT
TTGCGAGTGATAGACCTATGAGCTGTTTACTGGATTATAATCAACACAAA
TTTCTCAAAATTTTCATTTCATCATTTATCTAAATTTATATTTCAAGTGC
ACATGTCTCACATGTTTCAGCTCTTACTAAAACTGAAAATATAATAACAC
CTTAATTTCGACATCAATAAAACAGTTAAAATATCATCAAGATGAGAGCC
AATTCATTTGCTTTATGTTCTTTGAATTCTTTGTGGTTTTGTTTCGCGTG
NNNNNNNNNNNNNNNNNNNNNTTGAATTGTGGCACNNNNNNNNNNNNNNN
NNNNNNNNNNNNNNNNNNNNNNNNNNNNNNNNNNNNNNNNNNATTTGGGC
CGACACTTTTACTTTTATATCCTGTTAACAACCCGTAATTTGGCCAATTT
AACACTTGTAAACGCGCTTTCGCCGCTCTAATGAGGTACAAAACGCTGCC
GCCGAAAAACTCCGCACAAAATTAACATATAAACGTGGCTCAGGCTGACC
CCAAAATTAAATTGCCAGCGACGGCAACTTATAATCAGATCTTAAACTTA
GGATACCAAAAAGCTCAAAGATTCCGATTACNNNNNNNNNNNNNNNNNNN
NNNNNNNNNNNNNNNNNNNNNGGATGTCTGTAAGTCCTCATTCATTGTGC
AATTACACAAATCTGTTTAGGGCAGCATCTTCCCGAGTTTCTCGATTCCT
TCATCTGGTGTTAATTTATGCGTTGGCCATAAAAAATCGCCAGCAATTAC
CCAACGGAATGCTTCAATTATGGACTGCAAACANNNNNNNNNNNNNNNNN
NNNNNNNNNNNNNNNNNNNNNNNNNNNNNNNTGGTGAAACCCTTTTTAGC
ACTCGCCGCCTGCCAAGGAAAATCTGTAGCGAACTGAAGCGGGTTTCCTT
TGAATTCTCTGCCTGAGCATATCTAATGTGCTGCAACACAACTACGGATA
CGCTCAAGGCCAGCCACAGAAATTAGGCCCTAATTGTTGAATTTTAAATT
TTTGATATTGTTTTTTTTTTTGGCATAGAGACTATAATTGGACTGCTATT
AGGTCGGCTCCTAAGTCCAGCGAATTGCTTAAATGTGGTTAAATGTTTCG
TTTGGCTTGTGGTTAGCAGCAGCCGAAGGTTGCTCAAACGTGGCATATCG
AAAGAGTCAAGATTTTTAGAAGTTAGATTAAGCTACTCTCTGCGGTTTAG
TGAAGGAATGAGCTGAGAGTCTTTGACTCAGTGTGTCTGTAGCTCAAGAG
AGCATTTAGCTGGACTTTGACTCTATTCAGACGAGCAATGAGCAATAGGA
AATTTTCAGCCTCCGATCAATACGGAAGAGCGAAACAGCTGGGTGAACTA
CGCTATCCATCACTAGATCTCTTCTGATACAGATCTTTATAATCTATATT
CTCTATTCTTAGGCTTTTACTCAATCCTTCGGTAACTTTTCGGAAATAAA
AATTCAATCAAAATGAGCTCAGCTCAGTACTTTTGTCTGACTGATTCTAT
AAATATTCTCAGATATAGAATGATCTATTCAATAACATTAATCATTTAAT
CCTTAAACTCAAAATTGGCTTCAATAAAGTCACAGTTTAGCTATTGAATC
GGGTATCTATCCCCAAAAACCCTCTCCACTTTCTAGTTATATAGAAGCAC
CAGTAACCCCACCCTTTCTTTGCACCGAAATATCGACATTCCTTACTTGA
ATTTGTATTTACATAATTGTTGATAAGGAAACTTATCTGCGTTTCATATA
TCAGAGTTGACTTCGCCCAGATACACCTAGATATATTGAGCTCTATTACC
TAACGGCCTCTCCACTTTCCAGTTATATAAAAGCGGCATTAACCCCGCTT
CGGTTACACTGCACTTGAAGTACTTGAAGTAAGTCGCTCGACTCGGTGCA
TACGTGCCGCAATGTGCATTAAAAGAATTATTTTTATGTTGTTGTTGTTT
TTGTGTCACTTGTTTTTTCTGGGTTGTATTTTTACTTCTTTTTTTGTTGT
ATAAGTTTTTAGCATGCGATAAGAAGTGGGGCGAGTGAGCGTCAGAGTGC
ATGCACGAGGGCGTCGCGTTTCGGTTACAGCCAAAAGCAAAGCGTGCGCA
TGCAACTGACATTGGGCAGAAGCGTGGCNNNNNNNNNNNNNNNNNNNNNN
NNNATGACGTGGATTCTTNNNNNNNNNNNNNNNNNNNNNNNNNNNNNCTG
AATCGCTGACTTGTCGCTTGTCATTAGCTCCTTGCATGGGAGCNNNNNNN
NNNNNNNNNNNNNNNNNNNNNNNNNNNNNNNNNNCATTAAAAACAATAAT
AAATGATTGGAAGATTCGACGACTGTGTTTTTTTGCTTGCACTGGAAACC
TTGGAATCGGAATTGGAATACTCATATCGCTATCGCCGCAAACTGACAAC
AAAGAGGGCAAGGGTGCGAGAGAGATGGCCCTATCATTTACATATTGTAC
GCAGTTTGCGTAATCAATGCGCTACTCGTTTCACGCAACTGCAACCCGAT
TTGTCCCAACTGATTAATGCGCCCTTTCAACAGCAGGACTTAATAACAGC
GAAAATAAAAGATTGAGAAACTGAGAAACGGAGAGACTTCAATTCGAAGT
GAACAACTAATAAGAGCGAAACATTCATGTTAATTGGCGACAATTGTACG
TTTGCAGGGTTTGATTGTGCCCAGCTGCTCCATGTTTACAGTTGCAGCCC
ATTTATAAGGAGCTGCAGCAGAAAAAAACTGTGATAATTAGGTTTGTTAA
AAAAGTGAAGAAACTTTGCCTGGGAATTTAGCTCATTTGCAGGGGCAATG
GCAAAAACAAAAAGTGGAGCACGACAAAAAGCTGAATGGAAAATTGAAAG
GGCAGCTAAAGTGCTGTAAAGCAATCTGGCAACACTGGCTGACACACGAC
AGAAGCCCTCTCGATAGGTTTACAAAGCTAAATGTGTTTTGTCGCCAATA
ACTATCTGGCAGCATTGGTCAGCCTGACACACTTATAAAGCCTTATCGAT
ATCAGCTTATCGATATAGCTCAATTAAGCTGAATGTGAAATGCAAATAAT
GACAGATTAAATACAAATCAATTCCAGCATAACTTTTGCTGGCTGCGCAG
TGCGCACACACATTATCATCAATTAAAAGCAAAAGGCAGATGAAACGACC
GATGCCATTGATAAGAAATCTTTTAGCAAATATCATATCGTTTATCAGGT
TCTTTANNNNNNNNNNNNNNNNNNNNNNNNNNNNNNNNNNNNNNNNNNNN
NNNNNNNNNNNNTTGATTAATTGCAATTGTAAGTCTTGGGGAACTGNNNN
NNNNNNNNNNNNNNNNNNNNNNNNNNNNNCGTCTTCTTGGGTTTTGCTGT
CGCCAGTTAATGTTGCCAACTTAATCGCATTTGGACGGGCCCCTTGATAA
TGTTGTTTACGAGTATGTGCAAAACGATTTGCCGGACACTGGGGAGACGC
CGGGTCCAGCAGAGACAGCCTCAGCTTTCGATTGGGGCGACTCTTACTCT
CGCCGACTCTGGACAATAATTAATGATGCTGTTATTATTAAAAACTTTTA
ATTACTTGGCATGTCCTTGAGTTCTTCTTTTGCACAAAAATCCGTCTGCT
CTAATGAGCCCANNNNNNNNNNNNNNNNNNNNNNNNNNNNNNNNNNNNNN
NNNNNNNAGTGAGTCGCAAAACTATTTCAAAATTTTTGCGCACAGTCAGG
CCGATTTTTGCGTAAGGTCTCAAGGCCTNNNNNNNNNNNNNNNNNNNNNN
NNNNNNNNNNNNNNNNNNNNNNNNNNNNNNNNNTAAAAAGGACACGCACA
AAATTCTTACGTAAGTGGGCAGAAATATATGTTTTATGAGCGGCAGTCAT
AAAATTGTGACTTGTTTTTTGAAGAATGAGAACACGCTCTCAATGTTCTG
ATCTCGTTCCAGAATCGTCGCGCGGCGTGACATAATTTTGCCTAATTTAC
CAAAACATTCCAAGGACCTCGCCAGGATCACGCAGCACGTGACAGCGACA
AGAAGAAGAAGAAGCACTGAACAATCGAACAAAAAAATTGCAGAAAATTC
GCAAAAACAATAGAAAAAAATAAATATTCTGCTGACCTGCGCTGAATATT
TTTAGCTCGAATTTCGCAAGGTCCTGCGCCTTGGCCTGGCCACAACAGCG
TTTATTGGCAACATTTTTGCCAGCTTCGTGATTTCCCAGTTTCTGCTTTT
TTTTGGTCTAATTATTTTTTATGAGTGCAATCCACGTGCAAAAATTGTCG
CACACTTCGCTGCGGCCAGCCGCAGCTCTCGCTCCTCTCCCTCTCTCCCA
TACATCAGTTGCTCATTGACTGATCTAAATATGCGTAAACAAGGATATAT
AGGTCTAGATCTTTTTGTTCTGCTCTTAATTTTTTACTTTGTTTTGGCTT
TGGCTTTGGCCTGCTGTTCTTTTTTTCCCTCGGTTTTTGTCACAGATTTT
CATTGTTTACGTGCGACATGCGACCTAATTTTTAGCTAATAATTGTTCTA
CTTATTGTGGTCAGCTTGGCGCAGGGCTCTGTCCGAGAGTTTTGCTTCTT
TTTTGTGGCCAACAGATATAATGGAACTTGTGCTGCTTTGTGTATCTTTG
AGATACTTTTTTCATGAATCAAATGTATCTTTTGTGTTGCTTTCTTTGTT
TATTCGAGTATCCTATAAGGTGAGTTACTACTGTATTATGATATTATTGG
ATAAGTTCTATAGTTTCTAAAAGGCATTTATAGTATTAGTCCTAATGAGC
TGGAATGCCCATCTTGTATATCTAATTATGTATAATGAGCTCTGAATATA
GTTTTTATATGCACTTTTCTATTCCTTAAGTGTCCTTAAATTATTAAAAA
AAAATATATATACCGTTATCAATATACAATTTTTTTTTTTTAATTTATAT
TCTCACTTCAAAATCTTAACTTAACTCATCTCTAGTTCAGTGCTGCTCAA
ACTTTTCTTCTACTCTTACTCTCATTTCACTCTCCGCTCTTTTGCCTTTT
AGCCGAAAGCCTAATGAGCTGTTCTTAACCTTAGCTAATGACAATTCGTA
ACAGCCTTGACAAAACCCTTAACGCAATTGAAGTGAAGCCAATTTGGTGT
CTAACCCGATCGACCAAAAATGTCAACACTTTCCCTGTCTATAGCGACAG
GCAACAGCTCTATCGTCCTCTCCNNNNNNNNNNNNNNNNNNNNNNNNNNG
ATCTCTCTCGCTCTTTCTGTGAAGAGCCATAAAATGTGTTCGCGTTGCTA
CAATTAAAATGTTAAACAGTAAAAATATCATAAAATTCGAAAAACAGAAA
ACATTTTTGGGCAAAAAGAAGCTGACGGATTTCCGCGTACAAAAAGTGAG
TTGAGNNNNNNNNNNNNNNNNNNNNNNNNNNNNNNAATACAGAGCATGGC
CTATTGGTTCCGAGAATAAAGGCTACACCCGAACTAGATCGCCCGAACAA
AAAAGTGAACAAAGCGCGATCGTTAAAAAAGGAGAGCGCTACGTGCTGAG
ACTTTGTGCGTGTTTTGTGTGCGTGGCTTAAAAACCCTTTCGGAATTTGA
GTTTCATCTCAAGAAATTGTAACAAAAAATTGGTGCATTTACGTAGAAGT
GACCTTGGCCAAGGGCGACTCGAGTAACTGAGTAGCTGGCCTGTAGCTGG
CCATTTGACATTTCATTTAACTTTTGATTTGGCATGTTGACGACGTGTTT
AAGGATTTTTGGGAAAATCGCTCNNNNNNNNNNNNNNNNNNNNNNNNNNN
NNNNNNNNNNNNNNNNNNNNNNNNNNNNGGCTGTAGCTATAGCTTTGCCT
CGGCAACTTTACAACTTGTTGTCTCTAATTATGGTTGAAATGGGCCGTAA
TCCTTTAGCTAAACGTGCAACGCCTCGTTTCGCTAGAATTCATGGTTAAA
TGTGACTAATCCTTTTGCCACGAACAGCAATCCTTGCAGCAGCATCCTTC
GCCCGCCCGCCGGCTGCTGACCTGGACTCGCTAGCGCTCTGTGGGCGTAT
TGTTTATTTTCGAAATCAAAATATTTGCAAACACTGCGAATAACCTAGAA
CCGAGGCGAGGAAGAAGAAGTGGTAGGCGTCGTCGATTGCAAGGATTAAG
ACGCATCCTTTCGCCTTGACACAACCTTGACACACGCTCGCTGATTTTAT
GGCATTTCATTGGCAAAAGTTGTTGCCACATGCCACATGCCACACAGCTA
ACTATGTTTTNNNNNNNNNNNNNNNNNNNNNNNNNNNNNNACCTTCGTCC
TGGCTAATAATGTGCAATGCGCACGCTGCCTTTGTTGCACTTCTAGTTGA
CTTTCGTTTTTTCAGCCTTTTTTATCCTTTTTTCCTCACATTTTTTAGCC
CGCGTCCTTGCCCGAAGCCTTTCGCCTGCAGCCTTTTGTTGCGGTCGCAT
TTTTTATGGGTTGCAATCCTTTGTGGCAAATCGGTTGACATGGTCGATGT
CCTGCAGGACCTTCGCTTGTTTTTTAAGCCTTTCTGCTCTGCTCTGCTGT
CAACTCTTTTTGCCCAGAGTTCAGTTCGAGCCGTGTTTTTTATTTTAGCC
ACTTCTCAGAAGGAAGTCACTTTTTTACCCGTTTTTTTATGCATCGCGAT
TTTTTGCTGGAACTTTTCTGGAATTCTGTAACTGGACTTCGCGGAATCCT
GCTTTGATAAGCAGCGCATAAAGTGTTTTCTAATTTAGTTTTTTTCTTTT
TTACAAGCAAAGGCTTAAAAAACGCAGCCTTGAGTTTTTCCTTTAGTTTG
TCTTTAAGTCGAAAAGCCAAAAAGTCAAAAGTAGCCTGTGGATTGGTATA
AAGCAAAATCCTCAAGGCTTCGGTGAGAGCGTGAAAAAATTGATTTGCAC
AAAAAACAAAACACAAATTGTGGCTAAAAGTTAAAGGCTTAGAATCGTAA
ATAAAATGGTTTTGTAAAAGGCTAGAAGTTAATTTTTTAACCAAGCAAAA
TTTCGAGAGAAAGCAAAATTATGGAGAATGGCAGAGGCACAGAAAAACTA
GATAAATAGAGGGAAGAATATAGCGATTTGGATGCTGTTTAATTTTTTTT
AATACTGCTTGAAAATAAATNNNNNNNNNNNNNNNNNNNNNNNNNNNNNN
NNNNNNNNNNNNNNNNNNNNNNNNNNNNNNNNNNNNNNNNNTAATATGTA
TAAGAAAATGTTTGACTATAATTTTGTGCTACTTCAATTTTGTATATAAT
TAAAACAATTTCAAAGACTTTCTTTTGCGTTCTCTATTAACCTCCAGATC
ATATAGCCTCCATTCCCTATCCATAGCATTCCATTGAATATCTAATCAAA
CCTTGTTTCACTCAAACTCTNNNNNNNNNNNNNNNNNNNNNNNNNNNNNN
NNNNNNNNNNNTTTTGACCGTGTCAAAACTGATTAGTTCCGACTATACCT
NNNNNNNNNNNNNNNNNNNNNNNNNNNNNNNNNNNNNNNNNNNCTTAAAC
AATTTTCAGGCGTGTCTCACTCACATTCATAAATTCAATTTCAATTTTTC
AGCAACTGGATCGATTTTCATGCCGTAACACCAACGAGGTTAATTATCGT
CGCATTGCCCAATGTGAAGAAAAAATTAACATTTTTTCCCCNNNNNNNNN
NNNNNNNNNNNNNNNNNNNNNGCNNNNNNNNNNNNNNNNNNNNNNNNNNN
NNNNNNNNGACGGCAATGCGACGACTTCCTTTTGCAACAGACAAAGAGAA
GATCATAAGCCTCAGTCCCGGTCCATGGAGCTGCAGTTGGCTCATTACGC
GGGTCGTGACTTGCCAAAATGAAAAACAAGTCAAATCTGTAAGGGAGAAC
GCAACAACAATAAAAAACTTCAGTTTACCATTTGATATGTCAAATGACCC
TGCGAATACCCTTTATGGGTAGTTGAAAAGTTACGTGAAAAAGAAGAAGT
TAAGAACTATTAGAAATTGATTAATAATGTTTATATTCATATGAGTTTTA
TTGGTGGTTGAAGCGTCAGATTCGTCTTTATATATGATTGTGAGACCCTT
ATTTAAACTGGGTTATCTTGCAACTGCATTGCAGCGAGCAGAGATCAGCT
AAAGATCTGAACAGATATGTATCTAAAAAGCTCTCATAAAACTTCTGATC
GACTCTTCATATTATTTGACTGTCTTTCATTTAGTGATCTCTTAATACAG
ATGTTAATTTTTCCTTATTTGCAAGCCACTCTTAGCTGTCCTTAATATGA
TTAAGCTCTACATCGTGCTCTTGGCTGACCTTAGGATTATTAAGCTATTC
ACAGATCTCAAAGGTAAGCTATGTAATCTCCAAAAGTTTTATTGTTTAAT
AAACAAATAGTATGAACTCTTTCCAAACTTAATCATAGGTTAGTAAAACA
CAATAAATATACTTAACTTCATTACCAACAACTCTCCCAAAAGCTGCCCA
ACTATTCGGCATGCCCTTTTGGCTATAGGGTATTCAAGTTAAACTGCAGC
CGAAGTTATTGCAGCGGACAGCGGATGCTTGGATGCTTGTCAGATGCTGA
TATCAGTCGAANNNNNNNNNNNNNNNNNNNNNNNNNNNNNNNNNNNNNTT
GGCAGACGCAAAATGTTAATCTCCATAAAATGAAAACAATGCGCCGGCGC
GACGACCGATCAGCATCGAGGGCCACAGAGCCAGCTAAGCCCCCCGCCCT
CCCGGCAGCCCTCAGCCAAACAACACGCCCCGCTACAGTGGCAATTCGAA
TACGCGACCAGCGCTTTGGCCATGCTTCGTGAAGCGCGCTTTTTTTCGTT
TTTGCGCAATAAGTGTGCNNNNNNNNNNNNNNNNNNNNNNNNNNNNNNNN
NNNNNNNNNNNNNNNNNNNNNACCGGTCAGCCCCTCACATTATAATTTAT
GCAGCCGCAGCTCAAGGATCTCGGCAAGAGAGCTGCCTCGCCCCGCCCCT
CACCCCACTCAGGCCGCGTGCGTTTAGGTAATCGTCGGGCATGATNNNNN
NNNNNNNNNNNNNNNNNNNNNNNNNNNNNNNNNNNTATCGTGACAAGCTG
CCCGCTGTGACGCTGCGGCATTGGGATGCTGTGTGGCTGCTTGGCTGCTT
GGCTGGCTGAGAAGATGTTTGGGGCAACGCCACCCCAGCGCTGAGCAGTG
TAAATTACAGCTCTGCCGTTGGCGCAACAAACGCCTGACTGGGCATGTTT
GTGTTGCCCCAACTGGTTGCAGTTNNNNNNNNNNNNNNNNNNNNNNNNNN
NNNNNNNNNNNNNNNNNNNNNNNNNNNNNNNNNNNNNNNNNNNNNNNNNC
TGTCGGTTTTCATTCAGTAAGTTCAATAGTGCATGCAATGGTTTCCATTG
GCCAACTCCACTCGAGTTCTTCTTCTGCTGATTTTTCTCTTTTTATTCCC
ATTCTCATTCCCGATGCCCAATTCTTTTTTTTTTTGTTTCTTTGCCATTT
ATGATCGATGCCACAGTGGATTTCTTCGGCCTGACTGGGGCGATTGTCGC
TGCATCAGCTTCTCCTTTTGCACGCGATTCCCTTGTCGCTCTTTGATGCC
CTTTAATAGCTTTTGGGGTGCTTCGAAAAGTTCTGGCAATTGGCAGCATT
ATATATTAATTTAGGCTTATAGCAAGGGATCTATTTTACTCAATAATTAT
TAGACTCTTTCATTACGAATATTCTAATAAATTCATGTATTATATAAATT
TAAAAAATATTAATTCATATTTAAGTTTTTATTATATAAGAAATAAAATA
AAAATTATTTATATATATGAATTATAAAAATTATTTATATGTATGTATAT
ATAAATTTATATTTATATTTAGTAAACACTTAAAATTTTAAGCCTGATCA
CATATACATAAATTTATGATTGTATATTATGCTATATATACCTCACTGCT
GATACCCTAACCATCCACAATTTAACTGTTNNNNNNNNNNNNNNNNNNNN
NNNNNGTTTTTGCATCATTTTATATGCTCAACACCTTTTGCTGTCTACGC
TTGGATTGCACTCTCAGGNNNNNNNNNNNNNNNNNNNNNNNNNNNNNNNN
NNNNNNNNNNNNNNNNNNNNNNNNNNNNNNNNNNNNNNNNACGATTTGTG
AAGACTCGTAAAACATTTTTAGCACCTCAACGATCTATATACGTACATGA
ATGCACCACAATTTCATCTGGTTGTTGTTGGTTTCTCTTTATACTTTTTT
TAATGGCATTTTTGCATTTTTGCTGTGGCTACCAAAACACGACGCCCACT
CGAACGCGTTCTTGGCTGTGTGGGAAAAAGTGTCTGTCGATCGTCGAATC
GTTCGTGGCGNNNNNNNNNNNNNNNNNNNNNNNNNNNNNNNNNNNNNNNN
NNNNNNNNNNNCATCCTGTCATTAGGCAAAATATTTATGTAGATTAACGA
AACGCAGACGAATCGCCAGCTGCGCATCTAACGGTGCATTTGCTACAAAT
TTTCGACTCCCTCAATTAGGAGTCGAAGCGAACCCCAAAGAGCGATTAAA
AATTTGTATGCGCAGCGCCCTCTGGCGTTTGTTAGCGGCTGTGCAAAAGC
ATGCATGAACCACGCAAATAATATTCCCGGAAATTGGCAAGGATTTGAAA
GAGACGANNNNNNNNNNNNNNNNNNNNNNNNNNNNNNNNNNNNCGTGTCG
TAAAAACTCTTTGCGAATCGGANNNNNNNNNNNNNNNNNNNNNNNNNNNN
NNNNNNNNNNNNNNNNNNNNNNNNNNNNNNNNNNNNNTATGCATCAAGGA
CATGCGGCACATTAGCGAGCCGCTCATAAAGCCAAAACCCCGATAGAGAC
AGCCAAAGCAGTCAGCTAATCCGTGGAAACCCTAAACTCTACCCTATGCC
GAAAAACCTCTTTCGGCGCGAGTCTAACGCGTAGGTAAAAGAACTCTTTC
CTCCGTTTACTCCTTCGTGCCGGCAGGTNNNNNNNNNNNNNNNNNNNNNN
NNNNNNNNNNNNNNNNNNNNNNNNNNNNNNNNNNNNNNNNNNNNNNNNNN
NNNNNNNNNNNNNNNNGGTGAGGAGTTGACGTTTGCACGCCAATTGATTT
GGCATTGAGGCGTAGAGCGTAAATAACCCTAAATAAAACCATAAAATCCT
TCTGCATGTTGCGCTTTTGTGTTGGCCCATCAAACCCATCCTCACCTTGA
GTGTGCCTAGGCTCGGATCGGATCTTTGCCATTTTTTAGATACGTCGANN
NNNNNNNNNNNNNNNNNNNNNNNNNAGCGAACTCGTAAATGCAGTTGCAT
TTTTTATGCAATTTGTCGTCAACAAAATTTTGAAATTCGCAAGAGAATTT
GCGAACGGCGACTTTTTACTCGGAAGTGCGTTCGTTTTTTACGCAACTAG
ACGCAACGGCAGTTAAAAAAAAAAAACGATGATTTTTTATGAGCCGAAAG
TTGACTTTTTTAGTGGAAATGATGAGGCGAGATTGTGCGGCAGCAAAAAA
CAACAGAGGAAAGGAAACAAGCTCTTAGAAGGCGAAGGAGAATGAGTGAA
GCCGAGTCTCTCTCACTAGAGAACATTAGAGTAGAGCTCATAGCACTCAC
TCATAGGAAACTTCTAGCTCTCTGGCTCAACGGGTTAAGGAAAGGGGCGT
GCGTTTGTCTAACCCTACAGCAGCCGAAGCCTTTAGCATTGCCTTAAACC
TTTGTCGCTTACCTGTTCGGACGTTCATAATCCTTTTATGGCAAATAAAC
AAACACCGTCACGGCTCTGGNNNNNNNNNNNNNNNNNNNNNNNNNNNNNT
GAGAGAATCCTTTGGCCAAAAACCCTTGACTAGGTAAAAAGCAGCTCGCT
CAAAGGGTGCAATAAACAGAAGAGTTGTTCCTTGATGAACTGGCTGCGGC
TGTGGTGGACGGGTTGTGCGGCCTTTGCACACGCGTTCCTTCCCATTGTT
GCACGTTCAGTTTTATGGGTGTGTGGTTTTAGCCCTTTGATGTGCATGAT
CATCCTGTTAATAGAAACCCAAGGTACCTGTGTACCACTGCCACTGTCAC
TGCCACTGTGCCACGCACACTTAATCCTTTCGCCAAACCCTTTCGTCCGA
TCATCAGAGCGTGTCCAAACTGATTTAATTAACGCGGTTTTCGAAACTAA
GCTCCGTATCATCGTAGCTTCGCCTAAATCCGAAGTCCTCAACGCCCATC
AGCTACTGTTCCAGCCAAGCTGAGCCTTCCGAACATCCTAGCCAAAGGGT
TGGACTGACTTTTCCAGCGAAAGGATTTGCATATGACTTGCATGGAAATT
TTCTTGAATATTTACCAAACATCCAAGCAGTTGACTTTATAAGACCTGAC
TTTTGATGCCGAATCGAGCGAAAAGTCGAAAAGTCAAGCTACACTTAGAC
TATACAAAATGGTAGACTGAGCTGCTATATGAGGGGATCCTTAAAGGATG
ATCCCATAGATGTTGCTGCTGGCAGAGACGGAAAGCTTAATTGAATCTTT
AGGAAGAAATAACTAATAGTCTGAGGTGGTAGATAGAATAAAGTGAAGAT
AAAGTTGGAAGAGTCATGATTACTTAAGTAGTCGTTAGATATCTACTTAG
TATATCCTTCAGTTCTCTATAATCTATGGGTTTAGGACTACTAGTATTAA
ATGATCTTTTTTCCGTCAGTATTTAGTTGCCGAGTAGAACATCTCAAATT
CTCCGCATTCCATTAGTCTCGACTTTGTTTTGCAGTTCTTGAGAATTCAT
TCAAAAAAGTCTCCGCCTAAAATTTTAATAAATATAATTTCCAGCCTTAG
TCTTGCTTTATTTATAATTTCTTAGGCAATCCCCAATGCGAGCTTTAATA
ATGATAATTCACAACTCCTGAGTTAGCCGATCATGCCTAAAAATATATAT
GTATATGCTTATATGTTATACGTGCTCAAATTAACGGAACATTTTGCGTG
CCTCCGTATAACTGTATTTTAAGCAAACCCCTCGGCCATCGCTCACCCCC
TCACCTATCCCTGTCCATTCAAAAGCTAACTTTTCCGCATCACGCGATCT
GCCTTTGCCCTTATATAGCCGATACCCCACCCCAGGAAAATAACAACAAA
ATGTATACCAAAAATAAAAACAAACCGTTTGTTTTGAGCTTTTTACCTGT
TGCTAAATTTAGAACGTCTACCGNNNNNNNNNNNNNNNNNNNNNNNNNNN
NNNNNNNNNNNNNNNNNGGCTGACGCTGCTGCCGCAAATACAAAAAACAA
GCAGACGCCCACCCCCACCCCCGCTCTCTCTTCCTCTTCATCCCACAGTC
TCTTAAGCAAACCATATTGAACTCTGTGCGACGTCAGCGGCGCCGTTGGC
AGTGGCTACGGCCCGTTGGCCCAAAATGCGTCGTTACGTTAATGAGTAAT
AAAATACTTGCACAACAACAACGGCGGCAATTGGGCAAAGATTTGTGTCT
CTGCTGCTGCATTGCCAAAAAATAAGCAGAGCGCCAATAAGTGCATGGCA
ACCAATGGCAACGCCAAACAACAATCCCAACAACAGCGACAATGGCGTCT
CAAAATAATAGTGCAGTACGTTTAGCGCATTCACACGCTTTGGCTATTTT
TATGGCATTTTAATCGCGAGAATGTAGTAGGCAAATCTATTTAGCATGGC
GGGTGGCCATGAAGGCTGCTCATCACTCTCTCAGCTGCGGCAGCAGATCT
AAGAGCGAGCTCGCTTACGCGCTCTCTTTCACTTGGCCTCTCTCACTCTG
TTATTTTTAGTTACATGGGGCTGCTGCTGTTATTGCTGCGCTGTGGCCAC
TGGCCAGCAGGGCAGCGTCTGGCGCGTGGGCGTCGCTGCCAACGTCGCTG
TTGCTGCTGTTCGTTGGTGTAACGCCGCCGCCTTTGGCGCTCTGTACCGC
TGCTCCCGCTGGGCTGCTACGTTTAAATATAGACGCAATTAGCAATGCGC
ACATTTTNNNNNNNNNNNNNNNNNNNNNNNNNNNNNNNNNNNNGACTATA
AATTTTTGCCAGTTTATTTTAGACGCTGCATGCGATCAGGCGCGCCAAAC
AACTGTATTTGCTTGTGTATGGGTGTATATATATCTGTGTGTGCCCACAT
CCTACACCTTAGCTGCCAGTTGCTGTTTTTGGCNNNNNNNNNNNNNNNNN
NNNNNNNNNNNNNNCACATGATGTAAACGCTGCCCGTGTGCAATTAAATT
GGCATGCACAAGTGCCGCCAGCAACGCCAGCCGCGGGCGGCAGCCTTTTG
ATCGGCTGCCAAATTGTAATTGGAACACGAAGGTGTTGCTCGACTGGCGG
ACTCTGGCCGGGGGTCTGTTCGACGTGGCAACCTTCTAAACACCAGCAAT
AAAACGCATAAAACTCGTGACTTATACTACACGCACACACTCGCAGAAAA
TTGACCCACATTGCCAAATGCATAAACAATGCAATAACTGACAACATTTT
ATAAGAGCTTTGAGTACGAATTCAAATGGAAAGCTACCATTGGACTACAT
TAGTGCTCTCAGCAACTGGAAGCTTTTGCAGCTTGGCTTGGAAGAACGTT
ACTAAACGCAATGCATAAGCTTGCTCGCTCACTTTCGCTCTCGTTTGCGC
ATGTGTGTCTGTGGATGTGCATAGAGATGTTCTGTTTCTGCTCTTTTTGC
TCACTGGCTTACATTACTTTGCACACTCTCACACGTACATATATTGAAGA
GCGAGACTAGAAATAACTATTTATTCTCTTGCCTGGTGTGACTTAAGCGC
CAGCCTTCGAAAAAACTGATAAGTCCAAACGTGAAAGTCCGCCGTGCACG
TAGACGCCATAAAAACGAACCTAAGCATTGTCCGACGCACGTGTATCGTG
CTCATCAGCCTTGCCGATTGATTTAACACAGTCACACAAACACACATTCA
CTCATACGCATGCGCTTTAGTGTAAGTGACCTTCCCTAGCTTAATTAAGG
CGAATTGAATGGGTTACAGTTACATAGCCAAAAAAGAACTACTACACATA
ATTTGGAACATTAGTGCGTGTGTGCGTGCGTTTGGTTAGATAGTGAGTGA
CGCAGGTGTTGCGCTGTCGCCCGCTTCCGCTTGGCGTGCGCACAGCCCCA
ACAGCGTGAGCAACCTTGTGATCTTGTTTACTGTTTAGCGACCCCACTGA
TCACGACATCATANNNNNNNNNNNNNNNNNNNNNNNNNNNNNNNNNNNNN
NNNNNNNNNNNNNNCTGTCGGCGCTGGGGTGGCGTCATATCAATATTAAG
TCTCTGGGTGAGCTGCTGCCGCTTGCTATTTTCACCTTCTATGGGACGAC
GTCGTCGACGCGTCGTCGCGTTGGCCGCATGAATCAGCACGGCGAACGCT
CTCGCTCTCGCTATTGATTATCTCTATCTAACACACTCTCGCGCATATTG
TGAATCCCGCTCGCACGCTCACTGGGGGTTTTAATATTTCCAAAAAGGAA
GAAATGCCCAATAGAACTTGCAGTGCTTTTTTCTTGCTCGTTCGGAGAGG
GGGGCGTATGAGTAACTGTGTGCTGCTCTCTCGCAGAGGCCGCGGCTTGC
GGCTTAGGTAAACTGACGGCAGCAGCAGAAGCAACAACAACAACAATGAC
TGCGCACACAGGTAGAGCCGACATCGTTGCTACCTACACATGCGAACGCA
AATGTATGCAGTCGCACATATACTGTATGTATGTGTGTGTGTAAATATGC
CGCCGACTGGTCGTGTGGCTCGCGCTGCCGCTGCCCGCGCCTCGCTGCGG
CGATTTCGATTTAGCCAACGAACCTGTCGATCAATCGTCAGTCGTCTGCT
GTAAGCCTAGCGATAAGGTGGTAGTCGCCAGCAAAAACGCACACACGCAA
AAATATATATATACGAGCAAACGTTCAAGCACACTCACACTTTGACGATT
CGCCATCGTGACGATCGTTGCTCGCTCGCCTCGTTCGTACTTCGAGAAAC
GTTTAATCGGGCTGCATTCAGAACCAGACAGCCATTCGCTTGCCGTAACT
CGTAGCGTGCGGTTGCCTCTCTCTTTGAAGCGGAAGAATACAAAATAAAG
AAAAGAAGAAACACTCTAAGCAAAGACTATAACGTATTTTACGTAGATTC
GTCGTTGCGCGAAANNNNNNNNNNNNNNNNNNNNNNNNNNNNNNNNNNNN
NNATAAACAAATCATAGAACTGCATTAAAACAAACAAATCAAAGCAGTGC
GCAGCAAATTTCTGCATTTGCCGCCAGTGAAAAAACAGAGACAAATAACA
AAATCAAACTGTGTCTTAAACTGCATAAGCAATATATAGCCGATATCGAG
ATGGTTACCGGCGTAACAACAAACATGAGTCCCAACTTAGTGGGCGCGGC
CGTGGTGCCCACCCAGCTGAAGGAGACACCCATCAAGAGTGACCGCAGGG
TAAGTGTCAAATGTGTAACAAAAAAAAAGTACCGTTGCATTGCAAAGACT
TGGATTAAAAGTGCGAGCGAGCGAACTAGAGGTGCGCGTGCTAAAAAGCT
GTCGTTAGTTATTTTGGCATTTGAAATTAGCTTGGGCTATTTTTGCATAT
GATTAGAGATGCGCTAGCTAAATAGAGTGTTTATTCGCCTTAGCTTTTAT
TTTCGAATAAATATTTATTTATTCAGCTTCGTATTTGGGCATATTTCTTA
GGAAATTTATAAATGTTTACACGTTATAAATCCCATACATCCCATAAATC
CCATACAAGTTGTCTCCCACTTTGTACAAACACACACGCACTGAGCGTGT
CCCACACACAGTTTGCCAATTTTGCTGCCCAAATGCATTTCCTTTTTGGC
CACATTTCGTCGTCGTCGGCTCCCACATGCCAACAACTGTAACCATATAG
AAAAAATACTGTTTATCAAGAGTGAAAAAAAAAAGCCGTCGGCTCGCCAA
CACAAAGCGGCGTCTGGCGTTGGCGGCATTTACGTTTGGGCTTCATTCAT
GGNNNNNNNNNNNNNNNNNNNNNNNNNNNNNNNNNNNNNCTGGCCGGTCC
ATTCATGAGTGCCACCCAAAATTGGTTGCGGCTGCCCACTTGAGCGGCTT
CCATTTGGCGCGTGGTCGCTGCAATTGTCGCTCATCAGCTTCTTTTGGCT
GCTTAAAAGCTGCTCGCCCTATGGCTATGCTTTTGGCCGCTTTTGGCTTT
TGCCCGCTGACTTCATACAGTGCGGGCGTTTGAGCTGCGCCAAATTTGGC
CAGCACCAAAAATAATTTCATTCTGTTTGTATTTCTTAATTTTTTCACTG
TTGCAAAAAATAAATTAAAAACAACAACAATTTGTTGTTTTGCGTCTTCG
AATTTCCCACGACGACCTTGTTGTTGTTGCTCGAAATACCTGCGTATTGG
TTATTTATTTTTGGCCGCATCGGCTCGTTGCTTATCGTAATTTATAACCA
AGAAACTATTTTTGGCCAGCACTTGCGAGTGCAACAGNNNNNNNNNNNNN
NNNNNNNNNNNNNNNNNNNNNNNNNNNGAGCACGCGCCATGCTTCTGTGT
TTTGGCCCCCAGCCAGAATTGCTCGACTCAATGCTGATGACAATGTTGAG
AGTCCCCGTGTCCAATTAAAGCCACACGCATATGATTTTATTTTTGTTGT
TGTCGAACGCTGCATGAGGTCAAAGAGTTCCAAAAAAGAAGAAAAAAATT
TTACTCGTGTTTTGCAACTCGTGACTAATCTGAAATCTTTCCCTCTCTCT
CTTTCTTGCAGTCAAACAAACCAATTATGGAAAAACGTCGTCGTGCACGC
ATCAACAACTGCCTCAACGAGCTGAAGACTCTCATACTAGATGCCACCAA
AAAAGACGTAAGTATCTTATACTATCCAACTACAAGATCTTTGCCTCTGN
NNNNNNNNNNNNNNNNNNNNNNNNNNNNNNGAAGTCTATACCCCTCGCTC
TATAAATCTACATCTGTATATCTAGCTCCCTTTACACTTCTTATAAACCC
ATAACTAATCCTCACATTTTCTCTGATCTCTCTCCTTGCAGCCTGCGCGT
CATTCAAAGCTGGAAAAGGCCGACATATTGGAGAAGACAGTGAAGCATCT
CCAAGAGCTGCAGCGTCAGCAAGCTGCCATGCAACAGGCCGCCGATCCGA
AGATCATCAACAAATTCAAGGCCGGCTTTGCCGACTGTGCGAATGAGGTG
AGCCGCTTCCCCGGTCTGGATGCTGCCCAGCGTCGTCGTCTGCTGCAACA
TCTGAGCAACTGCATCAATGGCGTCAAGAGCGAACTGCACCATCAGCAGC
GCCAGCAGGCAGCTGCCCAGGCACAGTCGTTGCACGCCCAGGTCGTCTTG
CCCTCGCCGCCCAGCTCGCCCGAANNNNNNNNNNNNNNNNNNNNNNNNNN
NNNNNNNNNNNNNNNNNNNNACTTGGTCTCAGCAGCGGCGCCTTATCTCT
TCGGCCAGATCCAGCACAATGCCAATGGCTACTTTCTGCCCAATGGCATG
CAGGTGATACCCACCAAGCTGCCCAACGGTAGCATCGCCCTGGTGCTGCC
CCAGAGCTTGCCANNNNNNNNNNNNNNNNNNNNNNNNNNNNNNNNNNNNN
NNNNNNNNNNNNNNNNNNNNNNNNNNNNNNNNNNNNNNNNNNNNNNNNNN
NNNNNNNNNNNNNNNNNNNNNNNNNNNNNNNNNNNNNTGGTGTCCATGCC
ACAGCGTACGGCCAGCACCGGCTCCGCCAGCTCCCACTCCTCGGCCGGCT
ACGAGTCGGCGCCGNNNNNNNNNNNNNNNNNNNNNNNNTATGCCCCGCCC
AGTCCCGCCAACTCGGTCTACGAGCCAATGGATGTGAAGCCCTCCGTCAT
TCAGCGCGTGCCCAGCTCCAATTTGGCGGAGCAACAACCCCTGTCGCTGG
TCATCAAGAAGCAGATCAAGGTGGAGGAGGAGCAGCCCTGGCGGCCCTGG
TAAAAATATGCAAACNNNNNNNNNNNNNNNNNNNNNNNNNNNATGAGCCA
GGCGCTCGCATTGCAACTGCTCCCAAAAAACAATGCAAACCGCTTTTAAA
GACTGATGGGCGTCGNNNNNNNNNNNNNNNNNNNNNNNNNNNNNNNNNNN
NNNNNNNNNNNNNNNTAAACATTTCATCACATTTCGCTAGGATAACGCAA
ATGTTGCGATCGAAGTGTTTCGAGCAAGCGGAACTCCTAATTCGCTCCAC
GTTTCACTTGGGCATTTCTCTAAAGGAGAATTGTTCAGCGAGATGAAGAG
CATCCATACCCATCCCNNNNNNNNNNNNNNNNNNNNNNNNNNNNNNNNNN
NNTATATTGTTATAATTTATNNNNNNNNNNNNNNNNNNNNNNNNNNNNNN
GTGAATTCATTTCTCAAAATGGTATTTTGCATGTCGCCAAACTACCTCAA
TCCAAGTACTTGGTGTAAAATTGCCTCATGAATCATGTATTAGAATATTA
CTTTAGAGTTTCGCTCACACACATACACTTGCATAGATACATATATATGT
ATATGTCAACAGCAATGAAATCTTCAAAGTCTTCCACACAAACTATCCAT
GTTTGTTTGACATTAAAAAACTTAACTCTAATGCNNNNNNNNNNNNNNNN
NNNNNNNNNNNNNNTCTCTACATTTAAATATAGTCTCACCTCTATACGTA
TATATGCATATATATCTATCTATATCTATTGTAAGCTATGTATATAGCAA
ACTATTTGTAAGACCACGTGATATAGTGAACATAATGAGAAATCTAAGAG
AAAAAGAATTTTTGNNNNNNNNNNNNNNNNNNNNNNNNNNNNNNNNNNNN
NNNNNCAGTTGAGCTAAAAAACAGCTACTAAAAAAGAATAAAATCTGAAA
AAATTTTACTAAAAAATTAAACACAAAAAGTATTATTTATTTTTGGGTTG
GGGTTTTGGAAAGGTCTACGGGATATTGTCTAGAACTGGTGAAAGGCCAA
TAAAAAACGAAGATAAAGCGGATAAAAGGTTTTATNNNNNNNNNNNNNNN
NNNNNNNNNNNNNNNNNNNNNNNNNNNNNNNAAAACGTCATATAGTATTG
GGCATCGTCTTGGTGTATTGACTCTAGAGTCTACAGCCTTCAACTAATAT
ACAGAAAAATGGTAAACAAAATATACATATATGTTTCTATATGTGCATAT
ATCTAAGCTCTACTATATCTAAAATTTCAAAATATTTTGCAATTTAATCA
GGCAAAGTTTTGAATTTCAGCAGCATTTTTACTATGTATTTCCCCATAAC
TGTAAATATGTATATTCATATACATTTATATAAATTCATACGTACATAAA
AAATATATGCGAAATACTTTTGAAACCTGACGATATGTTTACTGTAGTCT
CAAGAATTTTTTCAAAATATCTTCTTCTGTTTCTTCCCCTGCTTCTACTG
GTTCAGTTAGCAAACGATTCAGCAGAAAATTTGTTATCACAAAGTCATTT
GAAGCGAAAGAGTTGGAATTGGAAGCCGAGAAACTGATGAGGGGTATATA
AGGATAGTTCCCCAGTCTGACTGAGTCTTAAGTTTGCTCGGGAATCTAAA
AAAAGATACGCTATTTTTTGTATTTATCCGGTATGTACAAAAAATGCCTC
TGATTGAATAATATATAAATTTTAATATACGAGGAATCTATTCTAGATGA
CGCCTAAGCTTTTGTTTCAGCTTTTTCTAGACCTTTCGTTTCATGACTGA
CGCACATAGAACTACTTCATGATATTAATATGCAGGCAATATTCTTATTA
GAGCATCCAATTTTAGCTGGGCGAATCATACAGAGTAGCTGATGAGCTAT
TCTTGTTAGGTTTCTCTGATTGGATTATTCTTAGATTCAACTTCATATAA
ATCCACATTTGGCTTAGTCATAAGATGCTTGAGCTCTAAAAGCATACGAA
AAGAACCTTACGCAAGCTATATATAATTACATCTTTTTTTTTTTTTAGAG
ATAGTTAGATACATAGATCTTACAGCGTCTCTGTTGGTAACACCTTTAAT
CAAGCTGTTCGCCTCATGAGGCACATAAACTGTGACGCTGTAAGACAATC
AGGGACAGCCACTGTAATATTCCGTAATCAAGTACAATGTGCAATAAACT
TGGTTACTGGAATTATAGGGGACGTGGCAGCCGAGTGGTTCAAATAACAA
AATATAATCTATTGCTAATACCCTGCAATAAGACTTGGACGTAAAAGTTT
CCGCAAAGTCTGTTGCAACAAAAATACCTTTGAATTCATGCCAAGTCATA
CTGATAATCTGAGACGAAGTATGTGAGATATATAAATAGAGTAGATATAT
GTATGGTGAGACTATAATGGAGGGGAATGCTGGGCTCGCAGATACCACGT
ATTGAGCTGCTGAATATGAGTTGAAAAAATATTTCATTTTTTGATGTTGG
GTATCTAAAATGTCAAATTATCTTTGTAGTCATTTCAGATTTCTAGATCG
GACATTGGACTTCAGATGAATAGAGATAGTTCAGTTCGACTGCAGTTTAT
ATTTTCTACGACGCTATCCCGCTGCCTTTCATACACTCTGTGCCAAACAC
ATGAGACCCAGCTTATCTATTTTCGTCGGGAGTTGTTTTGATAAAAAGGA
ATTTGGTTTTCTTTCTACATGACTCAAATACACAAGGAAAATAAACAAGC
GCCAAGGCTAAAGCCAAAGCTAAATGCAGTGNNNNNNNNNNNNNNNNNNN
NNNNNNNNNNNNNNNNNNNNNNNNNNNNNNNNNNNNNNNNNNNNNNNNTC
AGATCGTGCTGGAAAGCGCGTCGCCGGGTCTGAGATATGCATTCAGATGA
TGAGCTCATAAAAAAGTGGCGTGCGAATTAAGTGCTTGACTTGATTAGAG
TCGATATAATATTTGGAAGTCAGGCAGAGTTCTGAATATTGATCTAAAAT
TCTTAAGCTCTGTTCTTATATTTAATTTGTATTCATTGTGTCATCACTGA
ATCTTGTCTTTTGTCTAGAGAGAAAAAAAAAAAACATCTGAATTGGTACG
AATTACTCATACGAGAATTCCAAAAGCAAAACTGCGTTTTATTCTCGCTC
CTAAAAGTGCGTCAGTCGTGTAAATATGTATCACAAACATTTATAAATAC
ATGTATGTAAGTATATATTCCATAAGTAGTTCAAGCAGAAGAACTTGATA
AAAATCACACCAAAACCAGAGAAAACATGAGACATAAGTTGTAAAATGTG
ATTCATTAATTATGCTCGATATAGCATAGTTATTAATAATAAGAATGACA
AGTCATGGTGATTGATCAGTTAACGGGAAATGGTGTAATTTGCTAATAAG
ATATGACAATATGATGAGGCAGCTTTTCAATTAATTTATAGAATATATAA
CGAAGGTGCACTGCTGTGGTCCTAAACACATTCGCAGAAACCATAGCATA
CCAATAAGAATTAAACTCTAAAAATTCCAATAAGAATGTATATATGTTGG
AAGCGNNNNNNNNNNNNNNNNNNNNNNNNNNNNNNNNNNCAATATGGGCA
TGCTATTTTTGTGCTGGACTATGACNNNNNNNNNNNNNNNNNNNNNNNNN
NNNNNNNNNNNNNNNNNNNNNNNNNNCTGCAACTGATAACGGTCAAAACA
AAAGAGTTCTGCCTAACTGCGTCGCATTTATTTACCAATTTCAATTTGGC
ATTTTGCGCGTGACAAAAAACGTGATCTAAAATTTTTTATTTATCATTAT
ATATTTTTTTAATTTTCCCAAAATAAATTACTATATTTAAAAGCTAATAT
ATGACTGCGCTGCATTTTTTGGCTTTGTAAGTAGATGCGTTGAAACGGCA
CACAACAAAAAATTATAAATATAAATATAAAAAAAGAAAAAATTCAAAAT
ATGTCAACAAATATAAAAAACAAAAAATTAAATAAAAAAGGGAGCAAAAA
TTATAAAAACAAATTGAAATACAATGCAAATCAAATTGCAAAAAAAAAAA
AAATTTTAACGGGACAGGGCGCACGGCTGCCAACGGATGCAAGATACGAA
AAGNNNNNNNNNNNNNNNNNNNNNNNNNNNNNNNNNNNNNNNNNNNNNNN
NNNNNNGTCCGAGTACCGTTGATATGTGCGCTGGTATCGCAGCTATTCCA
GTGAAATGAAATGTTAAAATAACAACCCCATAGTCNNNNNNNNNNNNNNN
NNNNNNNNNNNNNNNNNNNNNNNNNCAGAGCTCAAGTTGCTCCAATCGTG
TGGCCGTTGCTTTTGGCCAGCCAAGGGTCTCCCACCGCCCCTCGCGCTCC
TACACGACCTGCCCGACTTACCTGTAGCGCCCGCTGCTCACGTGCCGCGC
ACAGGTGATATGTGTTCGCAAGCATTTCCAAAAACAAACTAGGGAAACTC
AGCAGCTACTGCTATCAGCTCAGCACTCTCCAGCGATAGGCTGTGTAAAT
ATATATCTTCACATTATATATGGCGCAGTCAAATGCTAGNNNNNNNNNNN
NNNNNNNNNNNNNNNNNNNNNNNNNNNNNCTGTAACTGGGTGAACAAATG
GCTTAGGTTAGTGCTATAGAATCGAGCTAATCGAATGACCTTGCCAACGC
CTCGAGTGCCACTTGAACTGCCCGACAGCAAGTTGAATGTCAAAGTCAGC
CACAGCCCCGACTTTAACGCTATGCCAAGCACGNNNNNNNNNNNNNNNNN
NNNNNNNNNNNNNNNNNNNNNNNNNNNNNNNNGTGTGTGTGTGGAAACCT
TGGGTGCGGGCAGTTGCTGGCTTTTCGGGTTTGTTAATGTGTTTGAACCT
AGTTTTTTTTTGTTCGTTATTTATTTGTTTCATATCTGGGTTTGTACAGC
TTGAAACAACATTTGACTGGAACCAGTAGAGCTATTTAGCTAGAACCCGT
GAACTATTCACAGTGCCTTTAATCGCAGCTCACATTTCCTCCTCCATTCA
TATGCNNNNNNNNNNNNNNNNNNNNNNNNNNNTGTAGAATTAAATCCAAT
TAGAATCTCTGTACGAATATGAAATGCTCTGGTGGGAAGGTTGTTTTGGA
TTGAATATATTGTATTATTTTCTTAAGATTCTTCATTCATAACATAATGA
AAATTGAACTCAAACAAATCCATTTTTCATTTAAATTTTTAGGTTTTTTT
TACAATTTCATTTCATTCAAGTCTCACGATTTCAGACTATTCTCATATAA
ACTTTCCATGGAAAACTGGAAAATCTCCATGTCTACTCTCACGCGCTCCA
CACCTGATCTCAAAATTTATAGCACCTTCAGCTAGTGTATAGCGCAGACC
AACAGTTAGATGTCTCTAATCAACAGTCAGAAAACGAGTTCAATAAACCA
AAACGCAAACAAGCCGAACGCAACGTTTAAGCCAAGTAANNNNNNNNNNN
NNNNNNNNNNNNNNNNNNNNNNNNNNNNNNNNNNNTATTTACTGGTTGCG
GGAGTCAAGAGCAGTCAAACATGGCTTTTGTTTTTATTTTGGCATCAAAA
GTCATTAAACTTGGCTCGCATTTGACATTGCCAGCTGGAAGTGAATAGAC
AGACGGATAGACTTTGGCATAGACAAGTATTTTCGATTTCGTTCGATTAG
CAAACGTGAAATAGACAAAAATATAAACTTTGCTTTTTGGTACGATATGC
GATAGTTCATTCAACTTGCAGTTGAGTTGTTTTCGAATTTTTGTTTCCTT
ATCAGAGTTTTGGTGTGTGTGTTTCCAAGGAATTGAGTTGGTCCAATCAT
GGGAGTGCTGCGTCTTGGTCTTCTATGAATGGAAGCCACTTCCAGTGAAT
GTCATGCGACGCCACGCCCGCCCTGCCACAGCGCCCGCCCCTTCACATGG
GGTCATTTGGCAGTGCAAAACGTGACAAACTGCGTTGCCGGCATTTCAAA
ACTTCGCAAAGACCCTCAGCTCTGAGAGTAGCTAAATAGCCACATATATG
CACATTTATGTGTATATATGCATGTCTGTGTGCGTGTGTATGTGCCTTGT
TTATATGAAGTTTCAATTTCATTTGTGCGCAACTGGAACTAATTTTTTTG
GCGGCACCAATTGGCAGAATCAGAAGCAGTGGCAGAGCCAGACGACACGC
TGACTGGCAGCCCTGGTATGCAGACAATGGCGTGAAAATCGCAATTTGCA
CAACAGTCTCGTGTGTTTCTTTTAACTTAAAATGTTAATTTGTTTAGTAT
GCGCAGCTTTTTACAAATTAGTTAATTGCAGCTCAAATTGGCAAAAATGT
GCAGTTGGCAGGGGACAGTGTGACCCTATACCAACATTTTTAATTACAGC
TCAAATTGGCAAAGNNNNNNNNNNNNNNNNNNNNNNNNNNNNNNNNNNNN
NNNACAGGACAAGCTTGTTCTTTGTGTAAAGGCTGTTGATTGCATTTGCA
GAATTTACAGTGTGACCAGCTGTTGGGTTTGCCGAAAATCTAGAGCATTT
GGCGAAGATAGTTTCTTATTGCCAACGAAATGTTATTTGAGCTGCTTCAA
CTAACAATTTTTTTCATTGTCGTGCTTTGGCAAATATTGTCATTTATATT
TAGTTAATGCGCTTATCAAACTGCAATTGCAGCAAGGGCGCGAGATAAGG
GAAATGTTAGTTTTTGCCGCAATGCGGCGTATTAAGTGCGCAGCTGATCA
ATTAATTAGAAATGAGACTAGAAAATAGTAGTGTAATATTAGTTATCAGT
GATAAAGTTCTGGGCAATTCATCTGCAGAAAACTTTGGCTGAATAAGTGG
AAAATTTTCCATAATTTACACCAAATCAATTAAGCGCTGACAATGAATTA
TATAAATAAAANNNNNNNNNNNNNNNNNNNNNNNNNNNNNNNNNNNNNNN
NNNNNNNNNNNNNNNNNNNNNNNNNCTAATTAACACCCCTGACTGCAACA
GTTGTTGGCTCAACTGAACTCCAGTCACGCCCACTCGGACGTGGCTTACG
CTTTTGGATTCGTCTTCGGATTCTCTTACGTATTTCTCAATTCTGCAAAA
AACGGTCCACACTTTTGCAAAAATTGTTTCTGTTTCGGCTTTTGTTTGTT
ATTGTTGACTTGGCACATTTCTCGCTGTTTGTGATTTATTTGTGTTTGTC
GGAACTGTGGGAATATTCCATAGCTGTTTACCCAACAACTGGCTGCTCCC
CGTGGCGCCCTCGGGTATTTCCGAAATGTGTTAATGGATCAAACAGTTGC
GGTTTTATTTTACTTTGGGGGAGTGCAAATCTGTAAATTATTTTGGCAAT
CGACCCCAACATCCCCAAGCCTCTGCCTGCTTGTTCATTAGGGCATCTGC
CCACGAACATTCGAATGCGGCTCTAATCAGCGTCANNNNNNNNNNNNNNN
NNNNNNNNNNNNNNNNNAAGCGCCATCTATTGGGCGGCGGTGTAAACTTG
CAGTTGAATCCAGCCAATTCGGGTTTTCATGAACTGCTCTTTGTTGACTC
TGGTTTTTAGAGCGTGCGAAAGGCCGGACCCGATCGGCAATCGCACACAT
TTTGACACATCCCCAGCACAAACTGATATCTATATGTACATATATAAGTA
TATGTACGTATATATATGAGTATATGTATTTTATAAATCGAATATGCCAT
ATGACTAGGCTCGCGTTGCGTTAAAACGTGACTGGCCCAACTTCGCATTG
GTTTNNNNNNNNNNNNNNNNNNNNNNNNNNNNNNNNNNNNNNTTTCACAA
CTTTAGCTAGCGAGGAGCGTATCAAGGCTTTGGCAAGGCGTGTATTATTA
TGGAGTACAGTGGAGTCTGCCTATTGGGGGCACTGAGACCTTTATCTACT
TCTTGGATTGCTAAAATTGCTGAAAAATAAATTTATAAGCCCAGATTTTT
TTTTTAACTTTTACGCTAAATCATCAAATTGTTAGGCTTTAGCTAGGCTT
TACTGTATATGACTGCTTCAGCTTTTGCAGTGTATTAAATTGTCATTAAT
TTTTTTGACGTTACTCCAGCATATTATGTACATTATATAAAATCAGGCAC
GTGGCCGTTTTTTCGTTGCAATCAATTAAAAAATTTGTTGCTTACGTCTG
CTCTTAGCAACAGGTGAGTTGTGTGATACCCTGTATCGATATAATAGGGC
TGGCAACCTAACTAAAACATGCGTGGACTTATCTATGATTTTTAAAAGTA
ATTAAATTCATTATCTAACGAATTGGTTAATCTATACTGCTACAGTCTAC
AGGGTATCTTTTAGTCTTTATCAGTTAATTAACCATTTACTTTGTGCTGT
TTGGCAGTTTAATGTGCTATCAAGCCCCCTAGATCACATTGTCATATCCA
GCATGAGGGATTGACTTCGTCGTTTGACTTAATTTAAATTAAAGCTAGGA
AATTCCAACACACTATAAACAATTCGGTAAAATTTATGGGGTTCTGTAGG
TCAATAGAAAATTATAATAAATTGAAAAATGAAATGACAAAAATCTAAGC
AATAAATAAGACTAATTAGCTAAAAATAACAATTGGCAATCCTGCAAGGG
ATATTGGTTTTAGCTGAGCTGTTTGGAGATGGACTTAAGTTTTTTTTCAA
AGAGAGCCTTACTATGCGATTCTCAATACATGAAGCTCTTAAATGGGTTA
TCAAATGCAATCGCATTCCATAAAAATATATATAAAACAGTTAGCCTCAG
TAAATTAATTTGTTCTTTGCTTCATTTTTGGAAAGGGTATGCAAAATTCA
TTATATAAAAAGCACTCTATGCGCATAAGCATATGCCAAAGTTTAATAGT
CTCGCTTGTGTGGGGTCAAACGCCCATTTTTAATTTTGGAAAATATTTGG
GGAAATACCAAAGCATTAACCTGCGTGTACTATACAGGTGAGAGTGCGCT
GTAACTGCGCCTCGGCACTGGGCGGCAAAGGTGCATAGCGAATATTCGAG
TAAATGTAAGTCTGAGTAATTTCAGAATTCGAGTGACGCCAGCCTAGTGT
GGCTAACAGCAACCTCATCGAATCGCACCGTTTTTTATTTATTTTTATTT
TTGGGCAATCAATCAAATGTCCAATTGCCAATGACAGCAGCCGGAAATGA
GCGCATACCACTAACCCACTAGCGATACCCACTAGTCGGGTTCGTTACCA
GGTAATATTGCCTGCCAGTCGACACGTAAACACGCTAACGACATCTCTAA
ATGCTTGATTAACACCAGAAATTAGCGTGTGCCNNNNNNNNNNNNNNNNN
CCTAGACTGCTTGTGACGTCACTTGACAAAANNNNNNNNNNNNNNNNNNN
NNNNNNNNNNNNNNNAAATTTTCACGCAATCTCGTATCGGCGACAAGCGA
ACGAGCCAGTGGATCGCACGCGCCGCACCGTCCGAGTTATTGAGTGGAAA
ATTTTGTTGCTCCTACAGAAAATANNNNNNNNNNNNNNNNNNNNNNNNNN
NNNNNATATGATAATCAAATGCATTATAAATCGATTAGCATCGATTTTAT
AAATGACGACGCGTCTGCGCTGAAGACGAAGACCAAATCTAATGAGTCGC
ACATGCTGCTTAGCGAAAAGACAATCCGTNNNNNNNNNNNNNNNNNNNNN
NNNNNNNNNNNNNNNNNNATTCGAGAGCCATCGCCAGCCAACCATCTGTC
TGATTCCACTTGCTCAATGCACGGGCAAATCTGTCTTCTGTTATTTCAAG
ATAAAGCCACGGAGAATATTTTCGCCGCCTGGCAACGGATTTAGATTTTA
TGATCCGTCCTCGTCGTCGATGATGATGCGGCAACATTTTGCAATGATAG
NNNNNNNNNNNNNNNNNNNNNNNNNNNNNNNNNNNTATATGCGTCAGACA
GAGATTNNNNNNNNNNNNNNNNNNNNNNNNNTTTTGGCTTAAGCTCAATT
AGCACACCTTTGTCTGGCTTACCTTCGCACAGAGCATTTATTGTTGTCTA
GGTGTTAGATGCAACAGGTCAGCCATTTCGATTGCGTCAATGTCTGAGGA
TTAGGCTTTTAGGCTTTTAGGCCTAAGTCGCAAAAGTTTCGAGTACCTTT
AGGCCAAATGTCGTTGCATCAGTCGTACTTAAACATTTCTACCTGGTCTT
TGGCTNNNNNNNNNNNNNNNNNNNNNNNNNNNNNNNNNNNNCAGCAACAA
ACGAGGTAAAAGCAACATTTGCTTTTGCATTGTTTTGTATTTTGTGTGGA
GGCTTTGATTGATTGGGCGAGCTAAACATGCTAATTAGTCGCAATTTGTA
TGCGCTGCAATATGTGCGCCTAATCATAAATATCATCGCTAACCTTATTG
TACTAACTAACAACACAGTGCACAGTGGTGCCAGAGCTGATGGAAAATGT
ATTGATATGTTGGTTGCTGGTGTAAGTGTGTCAAATGATTAATATCATTC
TGATAAAGCAATATCTAGTATTTGATATTACNNNNNNNNNNNNNNNNNNN
NNNTAGTTGTCTTTGGAGTTGCCTAACATGTCGATTGTGTAGCACATCAT
AGCTCACTTGCTGTACTACAATGGGAATATACTCTAGAAATATTTATAAA
TTTAGATAAGTTAGGCAAAGATGTGGCATTTTGTTACTACAAAGAAAACA
GCTTGATTTTGTAAAGAGCTATCGAGCAAGCTGCTATAATAGCTCATCAT
TTGGCATTTAGTGGCATTCAAAGCAGTATTTTCAAAAAATATAAAAATAC
ATAATATATAAGTTATATATTTTTTTGGTTTTTATTTATGTATATCTAAA
GTACCAACAAAGTTGTGTTATTCTCAAGCTGTCTTTATAGCACATCATAC
CCGATGTGCTATAGTCTATTCCAAAACTATCAAATGCAAATTTTGGATTT
CATTCATTAATCTAGAATAAAAATTCTTCAAAAAATTCTTCAATAACTAG
GAACACACTAAATTTAGATATAAATTTAGACTATAAACAAAACAGCTTCA
GGCTTTTGGTTGAGAAGCTAACTTGAATAGCTCGGCATACCCCAATTGCT
GTACTTCACAGTGTGCACTCACATGTATCGNNNNNNNNNNNNNNNNNNNN
NNNNNNNNNNNNNNNNNNNNNNNNNNNNNNNGTGTCTGGCCTTGAACGCG
GCCGGTTCAAGTTCAGCGGCATCATGCACACAAGCACAGTACACTGAAAC
AAAAACAAAGCTGTTTCGCTTTCAGAGGTAGCTGCAGCCAGCGAACGTCG
CACCACCCGCACCACACGCTAAACACAGACGCTGGCAGCGCCAGCCANNN
NNNNNNNNNNNNNNNNNNNNNNNNNNNNNNNNNNNNNNNTCCAGATAGCG
TTCAATGTCTGCTCGCNNNNNNNNNNNNNNNNNNNNNNNNCTCTCAAAGT
TCCGGCTGAGCTCTTTTTTGTTGTCNNNNNNNNNNNNNNNNNNNNNNNNN
GTTCACAATGAGCGCGCCTTGTGGGTTGGTCAGCTGCGTTGCGCATACGC
CGTGTGCGCCGTTACATTTAAACGTCTGCGCTGGGGCACTCCCAGGGGGA
GTCAACTAACCAGCTAAACTGATACAAAGCAGCGACAGCAACAGCACATC
CATCAACTGGGTCACTGGACGCGAAACGAAAATNNNNNNNNNNNNNNNNN
NNNNNNNNNNNNNNNNNNNNNNNNNNNNNNNNNNNNNNNNNNNNNNNNNN
NNNNNNNNCCAGGTATTTGTCAATATAACGACCTTGTGAGACCTTGAAGC
GTACGCAGTTAGCAAAACAAATATCGTTAGTTCAGCAGATGCTATGGCTG
CTATATAAAACTTTTTTCCACTTTTTTTCTATTTAAAATAAAACAGAACT
AAAGTCATGCAAAGACTTAAGCCAAAGAAATAATAGTTAGATGGGGCATA
TCAATAATTTCACTAAAGAAGTTTTTATAGATTTTGGCATATGAAACTAT
ATTTGATTTTTAGATTTGATTTCGAGAAGAAATTATATATAATGTGTCTG
AGCTTGTAAATATTTTGAAAATATAGTAATGTAATGCATATAAAGACTTT
TGGAGGAGCAGGAGAAAGAGGCAGATGAGAATTTAAAAGTTCATATATGT
TCTATTAGTCTCCGTACAACAACTGTTTTAATTTCAGCTTGAATTGATTT
GGAAAGGAACTGAAAATTGCTATATTATTATATATTTTCGAAGATCTTAT
ATCTCTTGAGGCTTGAAATACTTCTCAATAATGGAATACATAAATTATGA
GTTTCAAATGAGCTCAAAATGAACAAATGAGCTCAGATCTTGAAAGAGTC
AATAATTCTACAAAATTGTCACAAACGACTTGAGCTTACATCACGTTTAT
TTTTGCCAAAAAATAATGAATTGAGTCTGAAATGAGCCATTTTTGAAATC
GAATGATCGTATATTCATTGAATGCAATTGCTTTACTTACATATCTAACA
GATGCAGATGCTTGAGATTGACAGGAATCTCTTAATTTGGATGACTCGAA
ATTTTGGCCAAGTTATGTATATTCTTTTGACTATCTTCTATACTTTCACG
AAATTTAATTTAAATTCTATACAGTCATTAATATAGCGTATCTTAAGAAA
TTTATTCACATTCCTAATATCGAATGACATTCAAATGAATACTTTCATTT
CGATTGTCTTTAACAAAAGGCAATGGTTGCGTGTGTTGAGGAATCCCAAN
NNNNNNNNNNNNNNNNNNNNNNNNNNNNNNNNNNAGAAAAGTAGAGAGAT
TATGATATTTTCTTGCGTGATCTGAAATCAGCCTATCCCTAGCCTAGCGA
TCTTGACTCAGATGATCTCTATTAAGATCGATCTCTGTTTAGTTGATCCG
GTCAGCCTAGATTTACGGTGATCCCTACTTATCTGATCTCAAATAGGACT
ATCGCTGTTTAGATTATCTGTAGTCAAACGATCTCCAGTCAGTAGATCAC
TGATCAGCTGATGTCTAGCCAGACGCTCCAACTAGTTTGTGATATCTGGT
CAGGCAAGAAGTAGAATGGTTTCGTATCATATAAATATGGACAGATAGAC
AGCTAGCTAGATTAATTGGCAACCTTTGCATGGTTCTCTCTCCAATTATA
TAAAACAAAAACAAAACAAAATAGTTTCTCAGGCTGTCTTTTTTGGGGAT
CTCCGTGTTAACTTGTTTTGCTAGTCAAATTCCTCATTATCTATAAATTT
TGTTTATTTTTCTACATATACATATATATTTTTTTTTGACAGTCGCAATT
TTGTTTGATTTGGCGTTAGGGCTACTGTTTAATTCTGTGGCCCCGGACAA
AATGCAAACAAACAAGAGATTCCAGTTATTTTCAACTGATTTACGGGGTA
TTTTTTTTTCTGTGCGTCAGCCACTCGCCAACTCCCCCCCTTCCCCCCTC
CTGACCGACACCACGACTGTTTGTCGAATTCGTTTCGCCAGAAAAAATGC
CAGAGAGCTAACAGAAATGACAAACAGTGGTTCAATCTATTCAGCATTCA
CGCAAACANNNNNNNNNNNNNNNNNNNNNNNNATGCATGTGTGTGCGTGT
GTAGATATATTTATTTAAATCTCGGTTTTATTGTTTTGTGAGTTATCACG
CCAACCTTTTTATTCCTTTTCTCGCGCCACAGCGAAATTCCATGCAAGGT
GACTTTTTTCTTTAGATATCAACAGCTTTCTGGGTGCAAATTTGTAATGC
AAATTTTTTTCTTCTTTTTTTTTGTGTCTGCGTCTCGCTATGGCCATTCG
ATTTTGATGATCAAAATAGTGACTATTCGACCACNNNNNNNNNNNNNNNN
NNNNNNNNNNNCTGACAACAATATGGCTTATTTCAGCACATAAAAATAAA
AGATATTAATTAACAATAACGAAAACTTGACTGGGGGCACGCTTTGGTGT
TATTTCATAAAGAAAACAAGTTAGAACGTCCGACCAAACTGACTGCATAA
TACTCGCTCGTGTGCCAAATTAATCGATATATTTCAATCGATTTAAAACT
CTGGAATATATAATTTTTCTATATAGCTTCTCTTAACTCTTTGAGCTTCT
GATATGACACCAATAATATATAAATGTAACAAAACCTATATACTCCTCAT
TGCCTTGATAAAGGAGTATAAAAATAGATTTGAAAAAAAAGTAACGGAAA
AAAGTTTAGAAAAAATTAAGCAAGATCAACAACGACATCAATCTTGCCCA
ATCTCTTTGTTATTTGTTATATTTTTGGCACTGTTTATTTATATAGCAAA
CGTCGCCATATTCATTGTCTCCGGCTCAAAAGCCAAAAATAATATTTATG
CAGCAGCAGCAGCAGAAAATCTAGAGCCCTGCGGCCAGTCTCTTCAGCAA
TTCAAGAGGTCTCTTAAGATCCCCGACTCACCATAGTCGATTAGTCGTGA
TCATGTCTGCTTGGCTGGCTCACAATGGAAGTTTTAGCTCTGGAAATGAG
ACCAGAAACCATTTAATACTTGGTCTAATTTCGTTAGACCCATGGAAAAG
TACAAAAATAAAAGTTTCCAAGTTTCCAGACTATTAGTCGTCATTAGTTA
CCTTTCGGATCTCGCATAGCGTTAAACACATTTAGATATCTTAACACCTG
ATAAGATTTCATTATGATATCGAGCTACGCACGCATAGGTATTCATATTG
GGGCATTATTTGTTACCTATTTTTAACCTAGCTCAACTTGTTTGGTTCGT
TTCCTTGGAAATTGTAATTTATTTTTGGCTTTTGTTTCTATATTTAACCA
CTTAAGCGCTTCAATGACATTTAAAGTCATCTGTTAATGCTCATTATGCA
GGCCTAATTACAATGATCGATCAATATCGGTAGAAAGGCATACGTAATCA
AGTGATAAGTTCTTCGTTAACGTCAGCAAGTCTGAAGGAAATGCCATTCG
CCAAAATGACATCAGATATAAAAATTGATTCAGCTTTGATATGAGTCTTG
ATTGGATGAGAACTATAAAATTATAATCTAACTTGAATGTTTAGATACAG
TTTTTATGTTCGTAATATAAAAGAAAGATAATGGGAATATTCNNNNNNNN
NNNNNNNNNNNNNNNNNNNNNNNNNGAAGGCTCCAGTCGAGACTGCTCGA
CTGGGAGATACCCTGAACCCTCCAAACTGATATTCTAATCATTCTGGACT
TCTTTTATGCACACATACATACACATGCACTTATAAGCACGCGCTCTGCT
AACTGCGCAGTAAGCAGCGGCTGCGCTTGAGCTGCACTGTAGTGTGGGCA
ATATTATGAGAATTTATTTCTTGAATAATTTCTTTTGTAGACATACGATC
TTAATGAAACTTTTAGAGCGTAATCATATGGCTAAAATGTGTGTACATTC
CAAAGCACAAGTCTCTAGTACTTGAAATACGTTTTTTACAAATTGGGGGC
GAAGGGGGCGTGGTATCTAAAATCTGTAAATTACAAAATCTTTGTATCTA
TTTACTTTATATACAACGCAAATTTGAAGTCTCCAGGTCTAAAAGTGTTC
AAATTAGGCTGAAAAAACAATGTCAAATTTTCGATTATTCTCGATAAAAA
AGTTATCGGACGAGTTATCGAAAAAATAAAGCAAACTTGTACTGCCTATG
GTATACACGAGTATGCATGCCAAATTTCAGCCCTCTAGCTCTTATATCTT
CTGAGATCCTTTTGCTCATNNNNNNNNNNNNNNNNNNNNNNNNNNNNNNA
GNNNNNNNNNNNNNNNNNNNNNNNNNNNNNNNNNNNNNNNNNNNNNNNNN
NNNNNNNNNNNNNNNNNNNNNNNNNNNNNNNNNNNNNNNNNNNNNNNNNN
NNNNNNNNNGATTTCCCATTTTCAATGGGTTCAGGGTATAAAAAAATCTA
CTAACAAAATTTATGTTTGCATTAAATTGTATTAAAAATTTAGTAAAACT
TTAACTAAAAATAAATATAACTGAAAACAAAATAGTAATAAAAAGGAATA
TTTTTAAAAAATACAAACAAAAAATTATCAATTCAATAAATGAAAAAAAT
CATTAAATAAACAAGTAAGAAGGCTCTAGTCGAGACTGCTCGACTAGGAG
ATACCCTGAACCCTCCAAGCTGATATTCTAATCATTCTGGACTTCTTTTA
TTCATACATACATACACATGCACTTATAAGCACGCGCTCTGCTAACTGCG
CAGTAAGCAGCGACTGCGCTGGGGCTGCGCTGCAATGTGGGCAATATTAT
GAGAATTTATTTGTTGAATAATTTCTTTTGTAGACGTATGATCTTAATAA
AACTTTTAGAGCGTAATCATATGGCTAAAATGTGTGTACATTCCAAAGCA
CAAGTCTCTAGTACTTGAAATGCGTTTACAAATTGGGGGCGAATGGGGCG
TGGTATCCAAAATCTGTAAATTACAAAATCTTTGTATCCATTAACTTTAT
ATACAACGCAAATTTGAAGTCTCTAGGTCTAAAAGTGTTCAAATTAGGCT
GAAAAAACAAAGTCGATTTTTCGATTATTCTCGATAAAAAAGTTATCGGA
TGAGTTATCGAAAAAATAAAGCAAACTCGTACTGCCTATGGTATACACGA
GTATGCATGCCAAATTTCAGCTCTCTAGCTCTTATATCTTCTGAGATCCT
TTTGCTCATNNNNNNNNNNNNNNNNNNNNNNNNNNNNNNNNNNNNNNNNN
NNNNNNNNNNNNNNNNNNNNNNNNNNNNNNNNNNNNNNNNNAGNNNNNNN
NNNNNNNNNNNNNNNNNNNNNNNNNNNNNNNNNNNNNNNNNNNNNNNNNN
NNNNNNNNNNNNNNNNNNNNNNNNNNNNNNNNNNNNNNNNNNNNNNNNNN
NGATTTCCCATTTTCAATGGGTTCAGGGTATAANNNNNNNNNNNNNNNNN
NNNNNNNNNNNNNNNNNNNNNNNNNNNNNNNNNNNNNNNNNNNNNNNNNN
NNNNNNNNNNNNNNNNNNNNNNNNNNNNNNNNNNCTCGTAAATTTTGTAG
ACATCATTTTGAGCAGGGTATCTTCTAGTCGAGTGCTTGGACACCTGCGC
AATCAAAAGAACAAATGCTTTTATTGTGTTAATGAGATTGCGTCAATCAG
CAATTGATTCTTGTTCCAAGAAATATGCAGCTGACTTTAATATTTAAATC
AAATTACCTTATATATAGTAGGGGGTCCAAACCACAACAGTCAAGTTGCA
ACGGAAATTCCTTTTAAAAATCACATCAGCACAGCAGTCTCGTGCAGTGC
TATAATTATAATATACGTGGAAATTAATTGTGGAATGCGTAACGATATCC
ATGTCTATATTTATATATATATGAATTTTATGAAGTACATATGCATCAGG
AAATGAGTCGAGCCCCTGAGAAATTTCGCAACATGCCATACAATCGGTCA
TCAGATCTTATCTAAAAACTAAGCAGGCAACTCGACGCATTTAATACAAT
TAATAGAACNNNNNNNNNNNNNNNNNNNNNNNNNNNNNNNNNNNNNNNNN
NNNNNNNGCTCGTATGCATGCATCGTATGATGTCCAGAAGTTCCGGCACG
