# Supplementary material for: SMCis: An Effective Algorithm for Discovery of Cis-Regulatory Modules
Source: PLoS One. 2016 Sep 16;11(9):e0162968. doi: 10.1371/journal.pone.0162968 (PMC5026350; doi:10.1371/journal.pone.0162968)
Supplement: S1 Datasets — (ZIP) [file pone.0162968.s001.zip › dataset/Drosophila/Masked/dmoj_gi15181.fa.masked]

>scaffold_6473:2589342,2629341 (reverse complemented)
CAATCGAACTGATCTTATTAATTGATCAGATTAACTATCCAGATTAACTG
ATTAATTCAACTAATATCATCGACTTTTCGATTCAAATGATCAGCTCAAT
CGATCATATCAACTGATCTAGTAAACTAATTCAGTTTATTGGTATAGTCA
ACTGATCTTCTAGTCAACTGAGCTGATCAACTTTATGTGGGCATGATCGT
TCCAGCATCGATCGTTGGTGAGCTTGAACTATTGAGCCGACAACTAAGTC
TTACTTTAAGAGGCTTGATCAGTGCTTGCCCGGTGATCGTTACTTAGACC
AATTTGCTGAGCTGATAATCTTGTTGATCTAGTTCACGAGAGGCAAATAT
CGCGCCCGAAAAGCAGGACAAAAGTTCAGGCTTTAAGAGGGCTTGATCAG
CGAATGTTACCTAGCCTAAAACCTCGAGGCTAGATAATCTTACGGATCGA
AGTAAATGTCACAGGCTGCTCAACTAATTTTTCAATTGACCTACAAAAGC
GATGGGAAAACGGTACTATACAATTAGAGAACGAGACAGAGATAACAGAG
AAAGAGAGTAGNNNNNNNNNNNNNNNNNNNNNNNNNNNNNNNGTAATCTA
TAGGATTTACGTGAAACTTTTGCAATCGTCTCAGTGCATAACAATAAATT
GGAACTTATTTTGCGTGTATTTGGCAATATACGAGCAAAACTGGTGGCCT
AATCTTAAGTACGCGCCTGATCCGGGCCACTCTCCCCGTCTGCAGTTTTG
AGCGTAATCTGAGATTAAATTAAAATGTCGCAGGCGCGCATTCATAATCG
GGGCCATGAAACACTGCTTGCTGCTGCATAATCCAGCGTCTCCGGGCCTA
ATCCTTTCGCCGACTCAATTGACTAGAGCTACCTGCGCGCGCTCTCTCGC
TCACCGTGTGCCCGGGGCCAGGGCGGCGAGGCCATGCAACAGGCGCGCTA
CACACGAATTAACCTGATTAAAATTGTATTTTTCCCAAATTTATGGGATT
AAGTTCCGTTCAAGTTCCTTTAACTCGTTTAAGCTACCGGATTTAGTTCA
AGAGCGAGCCACGCACAAGGCCCACAAAACTTGGCCCTTTGGCCAATGCA
TTGAGCCGCCTGTGAGCCGATTTTTATTGGGCTGGCTTAATTAGCACAAT
TGTTTACAAAATTTACCTTTCGTCATGCTGTCGACCCANNNNNNNNNNNN
NNNNNNNNNNNNNNNNNNNNNNNNNNNNNNNNNNNNNNNATTTGTCGCTG
CTGTTGCAGATCTTGTCGTGCCTCTGCACTGTGTGAAATCCATTGCACGC
ACACGCCCACAGCATGAACCAGGCCAGCAACGTGTGAACCGGCCAGCTTG
AAATTCTATTTAAAAATTAGTCTAATCCACAGCCAGATACTACCGAAAGT
AGTGCATCAAATTGCCGACCAGGCCACGACTCGCCTGACCTGGCCTGCGC
CGTCTCTGTCTGTCTGTCTGTCTCGCTTCGGCTCTTTATTGCTCGCATTT
CCCTGTTTGCCTCTTGTCATTCCCCTTAAAAGCAATTAGCTTATGCAAGT
ACCTTTCGAACCACAGAACCCACAGACACTACAAAGGACCTTCGCTCCAC
AAAAGGTGCGCGGTTTTTTTTTATTGACCCCATTTTTTTTTTATTGTTCA
TAGTTAGATCATAGTTGCGCAAATAGCGAAGAATCTATTAGAATTTCATT
GGGAATAAATGTATATTAATATACATTCGTCATCTGATTTTAGTCGGAAT
TAATCGTATATCTACCTTCATCTGTTATACAATATTATTGTTTGAGCATT
ACCCTAGCGTTTTAATCTAAAAATTTGAATCGAGTTAGCTTTTAGACAGT
ACCAGAATACAAATGTATTTAATTTTGTATTTATTTACATATCTGTGAAA
TACAATATTTTGTATAATATAAGGTATATATAGCTAATATATGCTTAATC
AATCAACTTAATAAAAGTTACGCTTTTAGTATAAATATCGAATAGTATAT
ACTAAATAAAAGTTAAATGATCGTAGATCGTTTATTATAGACTACTAAAT
AAATAGATACATATATATATATAATTTATTTATTAGAGATTCGCAGATTA
ATCTAAGACTAACTCTAATTTAAGATAGGTCTAATGGACCTAAGACTTAC
ATAAGAATTTTGATTCTTAATTTCGTTTTAGTTTTATATTAATTCTACTC
TATAAAAAATAAATTCTATATTGGCGCCTTCAACTTGTTATGTAGAATAT
TACAGAGATCTGAGATAGAATCTGCTATTTTTTGTGTCTTAATCAGGAAT
CGATTTCCTTTGACTGCGTCAAAATCAAATTTACACATTAAAATATATAT
TTTTAATTTTATACATGTTTTTATACCCTGAACCCATTTTCAATGGGAAA
TCNNNNNNNNNNNNNNNNNNNNNNNNNNNNNNNNNNNNNNNNNNNNNNNN
NNNNNNNNNNNNNNNNNNNNNNNNNNNNNNNNNNNNNNNNNNNNNNNNNN
NNNNNNNNNNNNNNNNNNNNNNNNNNNNNNNNNNNNNNNNNNNNNNNNNN
NNNNNNNNNNNNNNNNNNNNNNNNNNNNNNNNNNNNNNNNNNNNNNNNNN
NNNNNNTTTTTTAAAATGTCCGTAATTACAGCGCGCATATCAAGTTTATC
ATTAAAAATCGATAACTCCTCTCGATCTTTTTTTATCGATAAAAAACCTT
ATCGAAACCCAGTTATAAAATTATATCTTCTACACCTTTATTGCTAGAGT
CTCCAAATTTTTAATGTATGCTTATATGCAATTTATACAATTTCGGTTTT
TGTTAAAATTTACCCCCCACCTCTAAATTCACCCCCTCACCCTCACTTTT
GTAAAAAGCGTATTTCAAACACTAGAGACTTGTGCTTTGGCAATAACATG
CATATTCATGTTATAATCATAATCTAAAAGTTTCATGAAGATCGTACGTC
CATAAAAAAAGTTATTAAACAATTAAGTTCTCATAGTAAGCGCACACTGC
AGCCCANNNNNNNNNNNNNNNNNNNNNNNNNNNNNNNNNNNNNNNNNNNN
NNNNNNNNNNNNNNNNNNNNNNNNNNNNNNNNNNNNNNNNNNNNNNNNNN
NNNNNNNNNNNNNNNNNNNNNNNNNNNNNNNNNNNNNNNNNNNNNNNNNN
NNNNNNNNNNNNNNNNNNNNNNNNNNNNNNAAGCTGAAAGTCGCGAAAAA
GTATTGAAATATCTATTGCTCCAAGGGTTCAGGGGATCTCGTAGTCGAGC
AGTCTCGACTAGAGCTNNNNNNNNNNNNNNNNNNNNNNNNNNNNNNNNNN
NNNNNNNNNNNNNNNNNNNNNNNNNNNGTCTGTTGAAAAGGAATAATTGA
AATGATTTTTCCGCCCTAAGGATTCACTGATTCTGGTTCTAAATCTAAAC
CTCCTAGAGAAAAAAATTATATAATTAAAAAAAAAATTTGTTTTTGGTAA
TTTTTGGTTTAACTTTCAACATTATTATGATTTAAAAAAAAAGATTTTTT
GTGCAAAAATTTATCTTTTGAAAAATAAATAATTATAAGGAGTTTATTTT
GCAATACTTAAGAGGGTTTTATTTAGCTTAATATTTAGGGACTTTAGATT
CGATACCAAATCTTGAAAAGTAGGATAAATAAAAAAATATAAATTTTCAA
TTATATTCCTTAGGATTTCTGCAGCTCAACTGGTTTAGCTAGATTCATTG
GCATTGCCATATATATATATATTGCAGACATATTTCAGTTCCGACTTAGA
TAATAAAGGGCCTCTCTACACGCTCTCAGAAGCGATCTCGCATATGCAAG
GCCTTACGACCAGCNNNNNNNNNNNNNNNNNNNNNNNNNNNNNNNNNNTG
TTCGAGTCAATACTCTAACCACTTCCGCTGTGCAGCTGAAAGGGCTTAGG
AGGCTGCGACTAGGCCACAAGGGGCCATGTCCATTGGCGCCTGTGCGAGG
ATGTGGCATGTGTGTTACCAAGAAATCCAAATNNNNNNNNNNNNNNNNNN
NNNNNNNNNNNNNNNNNNNNNNNTATAGACGACGACACAAATTTTGCGCT
TAAGCAAATAATAATAAATATTTATTTTGAAAAACAAACGCTGGCCATAT
AAAGAANNNNNNNNNNNNNNNNNNNNNNNNNNNNNNNNNNTTCCCAAGGG
CCAACATAGGAAAACAAATCGGTAAAAGAAACACGTGCCCACTTAATAAC
TGTACCCGTTCCCTAACCCAATCCCTATATAGTGAGTCGACTCTGTGTGT
TTGGTTGCTGGGCGCACAGATCGGTGGAACGTTTCATTCATCTTAGAATA
ACAGAAGTCGTCGCGTCGTCAATCTGATGTGCCTATGCGTTTTCCCCTAC
ATAAAGTTGCAATATGTTGTGTATTAGTGGACATGGACCGTGCCCAGAGA
TCAGCCCAGAGCTGATTTCGGGTCATGTCCGGCTCGGTCAATGGGCAGAA
GGGAAGAGCGCGTGCGCGGGCAGCGAGCAGCGGAATACGCCCCCTCGAGA
TTAATGAGAATGTGTGTGCGAANNNNNNNNNNNNNNNNNNNNNNNNNNNN
CTCGTCATTTGTTTATTCAATGTGCCCAAGCGTCTACTGAATCCTTTGAC
ATGCGGCCGTATGGACTCGGTTTTCAGCTGCTGACCAGACTGGACATTGG
GCACTGGGCTCATTACGCTGCATTCCACTTAAGCATGAGTTGGCCCTTTT
CGCTTTGTCGCAATGATAAATGAGGACCTCAAGTAGCACTCTCTCCATCT
TTCANNNNNNNNNNNNNNNNNNNNNNNNNNNNNNNNNNNNATGTCATATG
AGCCGACGCATATATGACGAAAATCATTGCAGTCGCCACATTGGCAGCAT
TTATGGGCTGAAGTTTGCATTTCCCCCGAACAATTAGTGACGCNNNNNNN
NNNNNNNNNNNNNNNNNNNNNNNNNNNNNNTGCCTCTGGCTCGTGCTTGT
CAAACAATTCCACAGCGAGTGGTCCCTGGCTCAAACTGAATTCCTATAAC
CATTTGCACTAATTATCGAACGTTGAGCGCCTCGCAACATGAAACGCAGC
CCAGNNNNNNNNNNNNNNNNNNNNNNNNNNNNNNNAGTAAAGAAAGTTCA
TTAATCAACGGGCAATGATCATTAGTCGAGTAGTCAGTCCTGTACAGTTG
CGCTTTTGTCAGATAATTTGCTGGAAAACCCCGATGCTAATTGTCGTTGC
TGCTTTGGTTCCTCCATTTGCAGAGCCTCTAACATCTTGAATGGACCAAA
TCGAAACTCTTTCTTTAGCGACTTTTGTTGTCTGCCTCGGTTTGTCGAGC
AGCTGATACGCCTCAGTGCTCTATTTGGCAAACAACTGAATGCCTTTGCT
CTCCCGATAATGACAGCCAGATAAGTGAATGAACCAAAAAATAAATAAAA
GGGCCCAAACGGGCAGGAAGTGCGGGCCCAGGTCCGGCCATAAGGAACTC
AATGTCCGTCCAACCGCATCAATTCCACTTGCTTGGCCACAATATTTTGG
TTTGACCCGCCATCGATTATCTTATAATATTTGCCAGATACAACAAAAAA
GAATACGAACCGTGCTCGAATTTCTAGCTTATTGACAAATATTTCTCAAG
ACATTTCGAATTTCTATTTGTGCCCTATCTGCCTCGTCTATCAATGGCAA
CAACTGCAATTGTTTGTGGCCGCATCTACACAGGTTTCACTGTACACACA
AGTGCGATTTCCATTGCCAAAGGGCTTGAGCATCGTAGTACCTCTTTTTC
ATTCATTGAGAAGGCTATCATTTCTTAGGCGACTATTTTTGAGAAAATCA
TGAAATTTTCTCAGGCGTTGGCTTGCTCAAAATAATTCATTTCGAGATGT
TTCTTATATGAATGGCTTAGAAAAAATCTGAAAATTATAGAATAACTTTA
GCAAAACGTTTTCTGTTGAAATCTATTAATCATTTGCAGCCCACAGATCA
AAACAATATTGAAGGGAAAACATGTTAGATGTATGAATGTTGGACTTGAA
CTAGGAAATATGGCCTCCATTACTTTTTTTTAGGAATAGTATCAATAAAG
AGTTATCCCCGAAACCATTGCAAATGAAACTGAGAACATGTAAAACGGGG
CTTCACAAACCCCCATACGGTATACATACATATTCTCGGTTTCTTTCTGG
GGAGTTGGGCATTTTATTTGTCCAGTTTATATAAGGTGATCTTATCCTCA
TTTCGGATTCTTTGGATGAACATCATTCACAGAATTAAATGTTCATCTTT
TGTAGCTTTTGTAGTTGTAGCAAAAAAAATTTAATAAAATGATCGATTAT
TATCGATAAACAGGATAAGTAAAGTTTTATCGGAAAAGAGATTTATGAGT
TTATGCTGTTGGCAGGAGGAGCTATTCAAGATTGCAAGTCTCTAGTTGCA
ATTCGCAATTACGCTTATATGAGGGAGTTGATGAACATAAGGACGTGACT
AAAACAAAACCATTATACCCTGATTTCCCATTTTTAATGGGTTCAGGGTA
TAAAAACGAGTCGTCTCTTAATGTTGTTCAAGAGCGTATAGGATTTAAAA
GCTCTGCCACACCTCCTATTGCCCATTACATATATACAAACTAGGATATA
TACAAATTCGTATATATGTATACATAGGGATAAAAAAAAACCCCTTTCTG
TTTCTAAAAATATCTCCGCCATAAATAAATATTAAATATTCTATTGCTGC
CCCAGTTTTGTGCCCGCTTCATCCTCTGCCCAATAGGCTCCTATTTAGCT
CCAGCTGCAGACATGTCTGCGCATGAAATCAGCTGCGGCTGCTCTGGTTC
TGGTTCGTAATTGTGGGCTTGGGGATTGGNNNNNNNNNNNNNNNNNNNNN
NNNNNNNNNNNNNNNNNGCTGAGTGCTTGGGGGCAACCTAATTTTGGGCA
AACTAATTCAACGAGATGTCTGCGCTATAAATGTGTCAACGCGTCAAATT
GATGAATGCGTACGCATTGTGTCCATCCGGCCACAACAAAAGGTCAACCG
CAAAATCTTACTCACCATTCCGCAGATGGCCCACTGGAGTGGTAACGGGC
CCTGACNNNNNNNNNNNNNNNNNNNNNNNNNNNNNNNNNNNNNNTGGGCA
GCATGCTGCGGGCTTAATGCATAAAGGGGTTGCGGCTGGGAATTGACAAC
AATTGTTGGGAAATTGCCAAAAGTGACCAAAACAGCGGTCAGCATTGCGC
GCAGAGCCTCTACATNNNNNNNNNNNNNNNNNNNNNNNNNNNNNNNNNNN
NNNNNNCCCTTCCCAACCATGACACGACCATCCGGTTTGTTATCATTAAG
CAACAGCCAAAGCAGGCGCAACCCTTTCAATGTGCCATGAACGTGGATCT
GAATCTGGATCTGGNNNNNNNNNNNNNNNNNNNNNNNNNNNNNNNNNNNN
NNNNAGGTCGGGGTGGGAGTCTCTCTCGAATAATGAAAATGCCATGCGTT
GTCGCTGTCTATTTATTTATTAAATGCAAGCCCCATTCGCATAGGGTGGG
CGGAAGAGCGAGTGAGTGGATAGCAGATGNNNNNNNNNNNNNNNNNNNNN
NNNNNNNNNNNNNNNNNNNNNNNNNNNNNTTAGAGAGACGGGGACAGGCG
AGACGCCCACACTGAGGGTCAGCTGGCACAGCTGTCGCATTTTCCCTAAG
CCAAACGTCCATCCGGCTGTTCGTCCGTCTGTTCGCCTGTCCGTCCATCC
GTTTCTCATCTTTAATGAAGTTTCAGCGGCTGCGACTGAAACTCGTTTCG
ATTTTTGCACAAAATGAAGTTAAAGTGCTGCCTCTAGCTGCTGCTGTTGC
TGTCAATGGTGGTTGTTNNNNNNNNNNNNNNNNNNNNNNNNNNNNNNNNN
NNTCTTCTGCTTCTAGCTGGCTGGCTGCCGCCACGCTGATTGGCTGAGCT
AACAATTTCATTGAATTGCGTACGATATTCCATTTACGATCAACTTGAAT
CGAATGCAACGTAAAATGGCGCAACATTCACGAACGCCATTGCTCAACTC
ATTGCAACATGGCGCAGATCAATCGAAGGGCGATCTGAAATCAGGAAATA
CATATGTACACATACACATCTACAGATGCATACACAATTGTATTAGTAGA
TGAATTCCACCATTCTGGAAACTAAAGTAAATTTGATTGCCCAGCCTCTA
CTCTTAAAGTAGTAAACGTCGCAACTTGGTTTTTCAAAATTATATCTAAA
ATTTACTTTCTGCTTATTGTAATGCCTCTCTCAGCAATTCTCATGCAATC
AATTTCCAGCACACATTTTATGATTTCAATATTTTATTTATTAATATTAT
ATTTATCCTTTTTATCAAGCATGTTCTCTGCCTCCTTCTACATCCGGTTC
TACATCTTCTGTCTGTTTCTTTGAAAAGCATTCTTCTATAACCTCTTGNN
NNNNNNNNNNNNNNNNNNNNNNNNNNNNNNNNNNNNNNNNNNNNNNNNNN
NNNNNNNNNNNNNNCCTCTCTAAGAATGTCTTTTTCTTAGTTTATTTATA
TTCTCTATCTATCTATATACGTATGTAAATTTATATTCTCTCTTCTCTTG
ATACTTTTAATTCCTTGCCTCGCTCATATTTCGTCCTCTTTTATNNNNNN
NNNNNNNNNNNNNNNNNNNNNNNNNNNNNNNNNNNNNNNNNNNNNNNNNN
NNNNNNNNNNNNNNNNNNNNNNNNNNNNNNNNNNNNNNNNNNNNNNNNNN
NNNNNNNNNNNNNNNNNNNNNNNNNNNNNNNNNNNNNNNNNNNNNNNNNN
NNNNNNNNNNNNNNNNNNNNNNNNNNNNNNNNNNNNNNNNNNNNNNNNNN
NNNNNNNNNNNNNNNNNNNNNNNNNATTTAGATTCTATTGCTTTGCCTCT
CCATCCCATAACTTCTTTCTTTTCCTATCCCCTTTTATTTCTCCAATTCC
TTCCTCATTCTTTTCCCCCTCCCAATCTACGTACATCTAGTTCCTGTCTA
ACTTTACCAGTTTCTCCTTTGCTCTATGTTTATTTGCAGCTTAGTAAAAC
ATGAAGCTTTCTTTTGAATATGACTTGTTCATTTCTTGTCTAATTTCATC
CATTCGATGTACTTTGATCATATTAAGAAATTCTGTTGCACAATTGAGGC
AAATATTTGGCCAAGACTGCATTTCAGTTGGCGTTGGCTTTGTGACACAA
AAGTCAGGCAACCATTTTGAAAGTCTAAGTCGCTTGTGGACTTTGAAAAA
GACGCCTAAGTCGGGGACTTAGACAAAGCCTGGCATTGGATTTGGATCTG
GCCGCGGCTGTGGCTCAACAGGGATCGCTGCACTTGTGCGCAGATTACGC
CGGCATCTTCACGTAATATTATGCGAGATTAACTTGGCACAGTCGAAAGT
CGCACCTAGAGCTGAGTGTGTGAGTGTGTGTGCCTAAAACTTTGGCCAAA
TATTTGTATTGGACTTCCACGAAGTGAGCGAGCNNNNNNNNNNNNNNNNN
NNNNNNNNNNNNNNNNNNTGAGTGAGTGCAAAGTACTTGAAGAGTGACTG
TAAAATATGATCAAATGATATTTTTTTCATAATTTTTGCCAAGAATTTTT
GGGAACGAACAATGCACAACAGTTGTTGATACTGACGCACATTTTGCCAC
CTACAAAACTCGAGTGACAAAAGGCTTAAATCGCTTAAGGAGCATATAAT
CTGATGGATTTCAGTTGCACGCTGAGTACCGTTTTTAGTTTCATGTGAAA
ACGATAGAAGTAGAAGAAGAAAAAACTGAANNNNNNNNNNNNNNNNNNNN
NNNNNNNNNNNNNNNNNNNNNNNTGGGACAAAGGAGGGCAAAGAAGTTAG
GGCCAAGCCGGCTTTAGAGGGTTAAATGCTCATATTACGCTCGCTGGCCA
AGAGTCAGCCAAATGGCCAAAAAGAGTTATGCGGAACGGTAAAACCCGGA
CTTAACGCTTAACCTCACTTGATTCTATCGTGCTCTTCCGTTTTCCAGAA
TAGATCCCGTTCGAGATGAAGATCGTGCGAATTGACAATTGACACAATTA
CCAAAGCGAGAAAAGGATATGAAATGCAGTTCGCCTNNNNNNNNNNNNNN
NNNNNNNNNNNNNNNNNNNNNNNNNNNNNNNNNNNNNNNNNNNNNNNNNN
NNNNNNNNNNNNNNNNNNNNNNNNNNNNNNNNNNNNNNNNNNNNNNNNNN
NNATTTTGACAGCAATTGTCTGGGCCAACAAAAAGGCACTCACTATGCGC
TCTCCACATTGTGATATATGCATATGCATATCTATATAGACTGCTCTGTC
CTCCTACTCCTTTATCTAACGGGGTTTTGTAGGCGGCTTTGCGTTGACAA
CAATGCGTCCNNNNNNNNNNNNNNNNNNNNNNNNNNNNNNNNNNNGGTGT
TAAAGGTTTTGCGGAACCGCTTGATAGATGGACCGAGAGCATTCCAGACT
CCGTTTCATCGAACTACTTCATAACTGCGGCTTATGTGGGCCCGCTTTGA
TTANNNNNNNNNNNNNNNNNNNNNNNNNNNNNNNNNNNNNNNNNNNNNNN
NNNNNNNNNNNNNNNNNNNNNNNNNNNNNNATAGCTAACGGTTTTGGCTC
CCTCACAATGGCTGCTGGCAGCTAATCAACGGCAAAATGCATAAAATTAA
GTGAACTCGGAACAATGAGAACCTCGCAAAGGGTATGCCATAAAGGGTCT
TAATCGGGGCCTGAGTGTGCGGGGCACAGATCTGACACTGACATGCCTGT
CTGTCTATCTGCCANNNNNNNNNNNNNNNNNNNNNNNNNNNNNNNNNNNN
NNNNNACACATTGCCGTCCTGTGCTGAGTTATTAGAAATATTTCACATTT
GATTTGAAGTTACAGTTGCAATTGTTATTGGACATAGCTGTACCATCTCC
TCATAACTGTACTCGCTCGATCCCACATACANNNNNNNNNNNNNNNNNNN
NNNNNNNNNNNNNNNNNNNNNNNNNTGATGGCACGGTTCTCACACATTTG
GCGACAGACAATGCCCCTAAACGTTGACAGTTCATCAAAACGAATGATGC
ATGCAAAATTAACGCTACTCCTGCTCATACGAAAGCAACCAAAGAGAAAT
ACCCTACAGTGCGTGTCTGTTCGACTGTCAGGCAAGACTTGGGAGTATGA
GCTATTTATTATGTGTGAGAATAGATAGATGAGATTGGTGATTGGCTCAG
ATATATGACTGTACTTGCTCAATGTAACATGTANNNNNNNNNNNNNNNNN
NNNNNNNNNNNNNNNNNNNNNNNNNNNNNNNNNNNNNNNNNNNNNNNNNN
NNNTCCATAAACAGTTAAATTAGATATAATTCCCATTTACATTGAAAAAT
CTATTAAAATGCAGAGCTTAAAGAAATTTCTGGAAGTTTTATATTGGGTA
TATGAAGCCTTAAGAAGTCTTTAGTCTTAATATGAAGTCATAGAATATTA
TCGTATCTATATACATATTAATTTTCTATAATTCATATATCTATATTTAT
ATAATATTTGCTCATATTTTACTGTAGACTTATATAATATTTTATACTAT
TGCTACTCTGTGTCTACTCACTTTCCCCGTGTAAGGACACTCTGTGTGTC
GTCTAGGCCGCTTCGAACCCGTTCGACGACATTGTCAGTCTCTGATGCAC
CATGAAATGTTGCATTTCTTCTTGTCCGGGCCATTGTGCCGGCCATTTCA
ATTCCAACAATTTTTGTGCGAATGGGCGTGGACAGACACAAACTGCTACT
CCCACGTTGTGACTCGGCTAGTCCTTGGACTCGGGTCCTGGGGCGTTGCC
GTTGCCGTTGCCAAACAACAGTTACAATGCGCCTGGCGTAAGGAAGTAGC
TAGTTAGCTGTGCCCATTTAAATAACACTCTCCGACCGGCTATTCAGGCT
CTTGTACAACAATTTGACTTCACTTCCAAGACATCCGGGTGGCCACAGAG
GCGTCATCCATCAAAATTCTATATCGATTGATGGCCGTTTAATCTGATAT
CATTGTAACATTTCTATATACATAGAAGACAAACTGTTTATAGGTAGCTA
TAGCACGTATTCGATAATATAAGATCTATATGTATAGATATATTAAATGG
TATTCAATCTATAGATAATGCAACCCATTATCATATTTGTCTATATTATG
GTCAAAAGAAGTTTTTGAATATATATTTTGTATAAGATTATATGGAACCA
GTATATGGTATATGATCTATGTATATCTATATAATATAAGAAAAGGAAAA
TAATATTCTAATAAAGTAGATAAATTTTATAGCAAAATATACTTTAGTCA
AATGCAATTGATGGTTGTAGACAATGTTTGGGCCGAGAGCAGGATTACCG
AAACCTTGGGCTGACAATTAGCATTGCAAGCTGTGTCCTTTGTGGAAGTG
TCGAGCGTCTGTGGCTGCCAGCAAATGACATCCTTGAAGGAGTAATCAAA
ACCTCACTAATTGGCAATGTAATGCAATACTTGAGCGAGGCCATTAGGCG
CGACTTATCTATATAGAAATTAGGGATCGGTGCGCTTCAATGGCTCTCCA
TGAATGAGCTGCGAGTCGAGAGTCGAGACTCGAGTCCGTCTGTTCTCAAT
TAAAAAAAGATGCCATAATTGAGCAGCATTTGGAGCAATGGATTGNNNNN
NNNNNNNNNNNNNNNNNNNNNNNNNNNNNNNNNNNNNNNNNTTATGCAGA
GCAGACGATAATAGTTTTGGCAGGGACCGCAGCAAATGTCTCGAGTATAG
GATAACAATTACCTAAAGGATTTGACCACGGATACGGAAGCTAACGCAGT
ACCGTACTTAACTTGTGTCTTTTATTTGGATTTTTTGTTGTGTTTAGTCT
TTGCCATTCATTTTGGGCATTTGCCATTTTGCGATACTTCCGTGACGGAA
GTGTCTCGACCTGAGCCCGGGCTCAGTCGAGTATCCTTTGGTCCTTTGCT
TGTTTGTATCTCTCTCGCTCCATCTGTGCAGCGGCTCTTGGCCATTATCT
GTGCAAGTGTCTGGCTGTTTGTGCATTTTGCATATGAAAACAAACAAGTG
AACGGCTGCACATAAGAGAGGTAAGGTGTGTGGANNNNNNNNNNNNNNNN
NNNNNNNNNNNNNNNNNNNNNNCGTAACACACTTCAGTGCGCTTTTGTGG
CATTTGAAGCGGCACACGTGTAATCCTTGGTCACTTCCTAGACACTAGAC
AGATTGCTAATAGCATTGCTTCCTCATCCAGNNNNNNNNNNNNNNNNNNN
NNNNNNNNNAGGACTGCAACTACTTCTTCATTAGCCTTTAGCTAGCTGTG
CACTTCACCTGAATTGCTTGATGGGCTTATGGTACCAAAATGCAGCTAAA
CACAACAATTTTTAAATCATTTTTAAGCCACGTCCTCGCCGCTGCCCGAG
TCCGTGTGCAATCCTTTGTTTCGTAACATTCCGATAATGCCATTTCCTGC
NNNNNNNNNNNNNNNNNNNNNNNNNNNNNNNNNNNNNNNNGTGGATATTC
CTCGACTAGATTTGATATGCTTTAAATGATGGCATGCGGGCAGGTAGAGG
CCGTCTAAATTATTCATAGAGTCGACTTGGCATATCATAAACAGTTGACA
AACATACTAAGCCCGTCTCCTATGGCCTGACAAAAGCCAAGGAGTTAAAC
CCGATTCCGCGAAGTCGAGCCGCGAAATGCCGCCAATAACGGAACTCAGC
CAACGGCCAACAATAACCAAAAACCCTTTTAGTCAATTAGTCGCTGATTT
TCTTTGTGCTCGACGTTTTTATTTTGTGNNNNNNNNNNNNNNNNNNNNNN
NNNNNNNNNNNNNNNNNNNGGCTGAAATTATAATACAAATCGCATTCACA
ATGAGAGGCCGCAGGGCGAACCCTTTTTTGGCAGCGTTTGACACGTTTTA
CGATGCGTCCTAGCCAAAAAGCAAATTACACCTCTTNNNNNNNNNNNNNN
NNNNNNNNNNNNNNNNNNNNNNNNNNNNNNNNNNGCAGTTTTAGATAGAG
CTCATCCATAATTTTGACCTGTAGGTTTTTTATTTTTCGCCGAAGTGTTT
TCATTATGCAATAAAAAAACGTTTGCCAAATGCAGCCTCTTCTGGTGCTG
GAAATGCTTAGCGAGCTATCTATGGCAGCAACCCGTTCGGAGCGCCCTAC
CTGGCCAATTGTTTTTGCTGGCATTCCTTTCTTTTTCGTGCATAAAAAAC
ACGCTCAAGGACGCCAGGACGAAAGGTAAAGGATTGCACAAATATTGCAT
CTTTGTTGCCGCGGAACGGCAACCAGCTCAATTATGTCTATCTTTGGCTT
TATGGCATCTGCTGTTTCGCTTCTTCTATTTTTTACGGTCCGCCGGCTAC
GGGCATGGTTATATTTTTTTTCGCTGAATCTGGTTTTTACGGCGAAATTT
GCAACTCTTTGGCAACGGACGCGACTTTTTATGGCCAGCAGGTAAATGGC
CAAATCAATGAGCTCTTTTCCTTTCCACATANNNNNNNNNNNNNNNNNNN
NNNNNNNNNNNNNNNNNNNNNGTTGCTCTGCGTTTTAGTTTAATCCACCA
TTTTTACGGTTGGATTAGCGCTGGATTAGCATAAGCTCGCGGTTTTTTAC
TGATAATTAGGCAGCGAAATGTGCAAAATCTTTTCGCGATTGTCTCTTGT
TTCAATTGCCATTCAATGGGGCACTAAAAAGTGAATGAGCTGCGATAATG
AACATCATTTGATTGATAGATATATGTGTGTGTATGTGTGAGCTATGATA
TAGGACTATCAGCCTTTTCTAGTGGACCCTTGCTTTAGGCTGACTGTGGA
AATCTCTAGGGGAAGGAGTCCTGCATTTATTTCCTAGGGACGGTGTTGCA
TGTAGAGACGGAATACTTGTATTGGGCTGACCGTCAAGATCTCTGTGGGA
AGGTGTCCTTGTGGTCCAAAGTAGTGGAGCTTATGATACTTTACATTAAT
TTCCTGGGAACGGTGTTGCATGGAGAGGCGAGAAGTCCACAAGCCGAAGA
CTTTGAATGAAGTAGAGTGCCCGAGTAAATATTCGATTCGATTAATACCC
AAAGATAGATGAACTAAGTGAGGCAATAAGGAAGAAGTCGAAATAAGCTA
CAAATACAATTTATTACTAAAGGAACAAAAAGCAAAAAACGTGACGTTGT
TGCTCAGAAATATATAATAGTACAGGAATTCTGGATTTAATCTTCTAAAA
TCGAATATCCAAAATTCGCGCAAAAATAAAATACGACATAAAAATATAAA
ATCGAATTCAGAACGCTGAATTCCTGTGCTATTATATTTTTTATTATTCT
ACACATCCGAAATATCATAAATATCTTAAATAATCTACTATCAATGATTC
GCAATCCATTGTAATTAAGCAACATATAGATAAAGTCATAGTAAAAAGAA
TCTTCCATTCAATATAAATTCATCCAATGTCTTCCAGTCCGATAGCAAAG
TCCACAAATGAACTTAAGTAGGCCTAGTTATAGAAGATATATAAAATATA
TCCTTAAACCCCTTGAGTTTTTCTAACATCAGCTGGTCTCTATCTATCTA
TCTTCTGCATATTTTGCTGAATCATATATTGTTTAGCCAACTAGAAGTAA
TAATTCAACAGTGCTAAAGGTTTAGTCGACTAACTGGACATTTCATCATG
AGCAACCTTTTGAGTTATATGATTCTGATATTTGGCCAGCTATTGACACA
CTTGAGGTTGGGCACTTCCGCCTGTCGCGACATTGTATGTTTTTACAAAC
GTTGAGTCGCAGAGCCGTTAGCAGGGGCTAACAGTTAAGTAAAGTTAAAC
AAAAAAGGCTAGCTATCCCACGGTCAGGGCAAAGGATGCGCCGGGACAAG
TGGGCAAATAGATGGATAGATCGATACAAATAAACTGGGACTGAGAATGG
CGACAACACTTGTTTGTCGGCATGAATCAAAATTCGAGTGATTGGCCAAA
AGCAGCACGATTTGGCCTTAGCGCGAGCTCGCCCAATGTTTCCAGGAAGG
CTTTTTGCTGCTCGCCCGGTTAAGAAAGGATGCGCTAACGCGCGAAAGGC
TCGCCAGCCTAATTTTCGTAATTTGTCACGCACAATCATTTGTGTAAGAT
GTGCATAAAATTTGNNNNNNNNNNNNNNNNNNNNNNNNNNNNNNNNNNNN
NNTTAGTCTAGGCTGATCAGCAAAAGGATTTCGCAGACAAAAGCGCAAAA
CAAACGGATTTAACTATTCGTAACCCTTGGCCTTAGTAGCNNNNNNNNNN
NNNNNNNNNNNNNNNNNNNNNNNNNNNNNNNNNNNNNNNNNNNNNNNNNN
NNNNNNNNNNNNNNNNNNNNNAACTTCAAATGCCCGCTGTGGCATTGGCT
TAAGCCGTAATTGCTTCTAGAACAGCTCCTAATATCGCCTCTGCCCTAGC
CTCAATTGAGCTCAAATATTTATAATCGAATAGTTAATCTTTGATTTTTA
TTCAAATTGTTTTCTATAACTTATAGAACTCAGATAGCTATTATTTGTAT
CTTATATATAAAATTCTCGTGTCACGGTGTTTGTTGCCAAACTCCCCCGG
AACGATTCGACCGATTCTCACGAAATGTTGTGTGCAGGTCGAGTAGGTCT
GAGAATCGGCCAACATTTATTTTTCATGGCCCTAAGCTTAAAGGATGGGC
CACCATTAAATTCTTTTTCTTTTTTGACGCAACGACCTTACGATATCATT
CAGTGACGCAATGTACAATGAAGCATTGATTGCTATTAAGGATCTTTACA
TTGTCATGGAGAATTTACCCAGTAGGCTTGATAACAGTGACAGTTTTCGG
TCATGCTCTCAAGTTATTCATGCACATTTTATTAATACGTAAACGTGATT
AATAAATATAGGCAATCGAATACGATATTACGTCACTGTTTATCACCAAA
CAGTTTTTCTACTTGATTTATTTATGTTTGATCAACAGAACACTTAAATC
TAGAGGCATGCAAGATAGAGGCGCCCACAAAAATCAGATGCAGAAACGCA
ACAAAGCAATACGTGCATCTTAATTGCAAGAGGCACGAGATAAGCGAAGA
GAAGCGCCCAGATTCGAAGTCAATAGACGTAGAGGAATTGGCTCACAACG
TCCATAAGTATTTCGAGCCTCATGTTGAGTATTACGCTCATTCCAAAGTG
ATCATTTGTACATGGGCCAAGGAATGCCCGCACCGCCATGTCCTTAAATT
CAAAAATGAGCCGATCGGGATGTGTTGCTCATCAGGAAAAGTAAAACTCT
CAGAAATTAAAACATCGCCGGAACCATTGCACGGCTTCCTTATTGGTACT
GGTATCCAGATTCCTCGCTGTTCTTGCATTAATCTGTATTTTCTTTTAAA
TGTTATTATTATTAGTAATAAATAAAGCATACTTCGGTTGTTTACAACGC
TTTTGACTATAACTGCATCCCCACAAACTTATAGTAAATTAGTTATTTTG
TATTTAGGTACAAAATATTCCCTAGAAATAATGGATATGGCAAAACAACG
TTTGCCGGACCAGATAATAAAACTATATAATTTTATACATAATAATTTCC
TTTTTTTCCTGAGTAAATTGTAGAATAATGAAACGAAGAAACCTANNNNN
NNNNNNNNNNNNNNNNNNNNNNNNNNNNNNNNNNNNNNNNNNNNNNNNNN
NNNNNNNNNNNNNNNNNNNNNNNNNNNNNNNNNNNNNNNNNNNNNNNNNN
NNTCACGCTGCTAAAAAAAACCCAAAAAAAAGAGACATTTTCCCGAAATG
AATTAGGAATAGAAAAGTAACTCGCAAGAAATTGTAATACGCCAAATGGA
ACCCNNNNNNNNNNNNNNNNNNNNNNNNNNNNNNNNNNNNNNNNNNNNNN
NNNNNNNNNCTTTTCGCGAAAACTGCATAAAACTAATGCAAAACGACGGG
AGAAGAAAAAAATCAGCAGCCGAGGCGGAAAAATATGACGAAAATAGTGG
AAATCGTACAGAATAAAGGGTCAAGCGCTGGCAAACCTCAACAACCCTCG
TAAAACCCTTTGAGGCTGTNNNNNNNNNNNNNNNNNNNNNNNNNNNNNNN
NNNNNNNNNNNNNNNNNNNNNNNNNNNNNNNNNNNNNNNNNNNNNNNNNN
NNNNNNNNNNNNNNNNNNNNNNNNNNNNNNNNNNNNNCTCACCCCTTTGC
CTTTGCTCTCTGGCCCAGTGCGCTGCGACTACCTGCGGCTCCTTGTTGCG
GCCGCCATTTTAGTGCGAGTGCAACGGTAAATGAATGAATCGAGCGGCCG
CTGCGTCGGCGTATAAAAGGCGGCCGGAATGTCGTTTTGAAATCAGTTAA
CGTTCGACAACGTCAGCGTGTAGNNNNNNNNNNNNNNNNNNNNNNNNNNN
NNNNNNNNNNNNNNNNNNNNNNNNNNNNNNNNNNNNNNNNNNNNNNNNNN
AGAACAGCAACATTTTTGAGCAAGACTTTGGAATAGCAGCAAACATGTTG
ATGCACGAGAAACTCTTAGCTGGGCAGTTCTTTGATCTAAAGACTGGTAA
GTGTAGCCACGCCCCCTCTTATCAATGCCAAGCCCGCATTTTAACACTCT
CTCTTTCTCTCCCCCTTTTGCTGTGCAGATCGCAAGCCGTTGCTGNNNNN
NNNNNNNNNNNNNNNNNNNNNNNNNNNNNNNNNGCTGCCCCACAGCCAAT
TGCAGCAATCACACCACCTACACCACCATNNNNNNNNNNNNNNNNNNNNN
NNNNNNNNNNNNNNNNNNNNNNNGCAACAAGCATCGCATCTGACTTTGCC
CAAAATGGATCTGTATGCCGCCTACGCCTATCAGCAACAGTTGCTGGGCA
GTGCAGCCGCCGCCGCAGCGCTCAGCNNNNNNNNNNNNNNNNNNNNNNNN
NNNNNNNNNNNGCAATCTATTGCTGCTGCCGCTGAGGTGCTGGATTTATC
GCGTCGCTGCGACAGCGTGGAGACGCCGCGCAAGACCCCATCTCCGTATC
AGACCAACTACAGCTATGGCAGCGGCTCACCTGCCGCCTCGCCCACAGCC
ATTCCCAGCAATCTGCTCTACTCCGCACAGGCAGCCGTCGCCNNNNNNNN
NNNNNNNNNNNNNNNNNNNNNNNNNNNNNNNNNNNNNTTGGCTTCACTCT
ATCCGGCCCTTTACTACGGCGGCAGCATCAAGCAGGAGCCGAATGCCGTC
GAAGCTGTGGCCAAGTCCGGCAGCAATGCCACCGCCAGCCTATTGCAAAC
CTTTGCCGCCGCCTCGGCTGCAGCGGCCGCTGCTGCTGCCGTCTCGGCTA
GCGCAGTGGAGCACTCGCCACGCCCGGCCAGCAATGCCAGCACCATGCAA
ATCGATGTCCTGGAGGCGCCTCAGTCGCCGCCTGCTTCAACCAGCGATAG
CNNNNNNNNNNNNNNNNNNNNNNNNNNNNNNNNNNNNNNNNNNNNNNNNN
NNNNNNNNNNNNNNNNNNTGTCCATCGCCGGTGGCGTGGATGGCAGCAAG
AATACGCGCCCGTTCAAGGCCTTTCCCCGTGATCCGCTCGTGATCGCGGC
CAATTTCGCTGCCACGGATGTGTTGCTGGATAATCCACGTGTGGAGCGCT
ATACCGAATACCGTAAGCGCGTCCTGGAGCAAATTCGCAGCTCCAATGGC
GGCTCTCGCACGGTGACCAATCCGAAAATGCGACGCACCAACTCGCGCAG
CGGCAGCGTCAATGAGGGCAGCAGCTCCAACAACAACAGCGAAAGCGAGG
ATCGTGCCGCCGCCGAGGAGTCCAGCGACTGCGATTCCCATGCCGGCAAC
TTCGAGAAGCTATNNNNNNNNNNNNNNNNNNNNNNNNNNNNNNNNNNNNN
NNNNNNNNNNNNNNNNNNNNNNNNNNNNNNNNNNNNNNNNNNNNNNNNNC
AGGTGAAGGACGCGGCCTACTATGAGCGTCGGCGCAAGAACAATGCAGCG
GCCAAGAAGTCCCGTGATCGTCGTCGCATCAAGGAGGACGAGATCGCCAT
TCGGGCTGCCTATCTGGAGCGTCAGAATATCGAGCTGTTGTGCCAGATCG
ATGCGCTGAAGGCTCAGCTGGCCGCCTTTACCGCCAAAGTAACGGTTTAG
GCAGCAATAGCCAGATCGCTGTTATCGATAACCCGAATCGATTGCCAGAT
TGCCAGCTGCTTGTTGCGTTGAACGCGTTCGAGTCTCAGTTCCGTTTGGT
TTCCACAATTCGATTTCAGCATGTTTTTTTTTTTTTTTAATCTCAAGGAG
GGGCAGCTTATCTGTGAATACTTTCATACTGTTTCTTCTATGCCACTTTG
AAGCCACACTCACTGCTTCTAATTCGTACAGTCTGCGGTTTTTCTATATT
TAAGTGCATTACTATTATTTTTTTTTCGTCTCAAGTATTTTAAGTACTTT
AAGTTCTAGGGCTTTTAGCGCAAAATCTCACCAGTTAATTAATATAGACA
ACTAATTATCATATTGTATAGTACAAGAATAATTTCTAAGCAACACTTTT
TTTTCATATCTCTAAGCNNNNNNNNNNNNNNNNNNNNNNNNNNNNNNNNN
CGTCTGTTTCCTTGATGGGCTGGCGCCATCTAGAGTTTGAGGTAGCCTTG
CGGCAGGGCAAGCAGTGCAGCAGCCAGCTTTTTGTCATTCTGCTTACGAT
CTAAGTCCTTTCGTTCGAATTGGCCACGCTCGGCGAGCGAGTAAGTACAT
TAGCTATAATTGATTAAAATAGGAGAATTTAGCCTTAAAACTGAGAAGGT
ATGAGTTTTCAACGATTTGCCACGCCCCCAATAAACGCATCTATGGTTAA
TCTATGTCACCTATGTGCCACTACGTGTAAATACATATGTATATAAAGAT
CATGTANNNNNNNNNNNNNNNNNNNNNTCTTAAAGCTATTGACAAAAATG
AGAGTCAATTTTAATTTAAAAAAGCCTATACAAAGTACACGATATAATTT
CAATAGTAACACCAACCCGATGGGGGTATTTTATTTGCCAGTCCGGCCGG
CTATGCCCACGTCTCACAGCCAAATATGGTCAGTGATACTATTGAAGCTA
TGAAAAGAAAGTGTTAGTAAGAAAACTTAAAAAAATAAAATATTAAAATG
TAGGTTATTAAACAATATTTAGCATACTTAAAATAATTCTTAAAATAATA
ATAAAAAATAAAAAAATAATAATAATAATAAAAAAAAATAAAATAAAATA
AATAAATAAATAAAAGGAGTTAAAAAAAAACAATAATAAAAAAAGAAAAA
AAGAATAAAATAAGAAGAGGTAAAGTATAGAAAAAGAAAAAAGGCCGGTA
ATAAGAGAAGTTGCAAGAAAAGTTAATAAAAAGAATAAGAAATAATAAAA
AGAAAAGAGTAATGGAAGAGCCAAAAATAGAGTATAAGAATAGAATTGAG
AAATCACTAACACAACATTAGCAGCAAAAGCGTATGCCAATGCTTATGCC
TGGGCATTGTGAGTGATTTCCCTAAGATAAGCTGATAGTACACTTTTTAT
TTTAGGAGGAGAGAGCTCTAAGGAAAAAACGTGATAATATTTATTAAAAT
TAACACAAAGAACATGAAACGCACTGTGCAAAGAATAATCCCTAGTGCAC
ACAGGTAAATGAAGCGGACGNNNNNNNNNNNNNNNNNNNNNNNNNNNNNN
NNNNNNNNNNNNNNNNNNNNNNNNNNNNNNNNNNNNNNNNNNNNNNNNNN
NNNNNNNNNNNNNNNNNNNNNNNNNNNNNNNNNNNNNNNNNNNNNNNNNN
NNNNNNNNNNNNNNNNNNNNNNNNNNNNNNNNNNNNNNNNNNNNNNNNNN
NNNNNNNNNNNNNNNNNNNNNNNNNNNNNNNNNNNNNNNNNNNNNNNNNN
NNNNNNNNNNNNNNNNNNNNNNNNNNNNNNNNNNNNNNNNNNNNNNNNNN
NNNNNNNNNNNNNNNNNNNNNNNNNNNNNNNNNNNNNNNNNNNNNNNNNN
NNNNNNNNNNNNNNNNNNNNNNNNNNNNNNNNNNNNNNNNNNNNNNNNNN
NNNNNNNNNNNNNNNNNNNNNNNNNNNNNNNNNNNNNNNNNNNNNNNNNN
NNNNNNNNNNNNNNNNNNNNNNNNNNNNNNNNNNNNNNNNNNNNNNNNNN
NNNNNNNNNNNNNNNNNNNNNNNNNNNNNNNNNNNNNNNNNNNNNNNNNN
NNNNNNNNNNNNNNNNNNNNNNNNNNNNNNNNNNNNNNNNNNNNNNNNNN
NNNNNNNNNNNNNNNNNNNNNNNNNNNNNNNNNNNNNNNNNNNNNNNNNN
NNNNNNNNNNNNNNNNNNNNNNNNNNNNNNNNNNNNNNNNNNNNNNNNNN
NNNNNNNNNNNNNNNNNNNNNNNNNNNNNNNNNNNNNNNNNNNNNNNNNN
NNNNNNNNNNNNNNNNNNNNNNNNNNNNNNNNNNNNNNNNNNNNNNNNNN
NNNNNNNNNNNNNNNNNNNNNNNNNNNNNNNNNNNNNNNNNNNNNNNNNN
NNNNNNNNNNNNNNNNNNNNNNNNNNNNNNNNNNNNNNNNNNNNNNNNNN
NNNNNNNNNNNNNNNNNNNNNNNNNNNNNNNNNNNNNNNNNNNNNNNNNN
NNNNNNNNNNNNNNNNNNNNNNNNNNNNNNNNNNNNNNNNNNNNNNNNNN
NNNNNNNNNNNNNNNNNNNNNNNNNNNNNNNNNNNNNNNNNNNNNNNNNN
NNNNNNNNNNNNNNNNNNNNNNNNNNNNNNNNNNNNNNNNNNNNNNNNNN
NNNNNNNNNNNNNNNNNNNNNNNNNNNNNNNNNNNNNNNNNNNNNNNNNN
NNNNNNNNNNNNNNNNNNNNNNNNNNNNNNNNNNNNNNNNNNNNNNNNNN
NNNNNNNNNNNNNNNNNNNNNNNNNNNNNNNNNNNNNNNNNNNNNNNNNN
NNNNNNNNNNNNNNNNNNNNNNNNNNNNNNNNNNNNNNNNNNNNNNNNNN
NNNNNNNNNNNNNNNNNNNNNNNNNNNNNNNNNNNNNNNNNNNNNNNNNN
NNNNNNNNNNNNNNNNNNNNNNNNNNNNNNNNNNNNNNNNNNNNNNNNNN
NNNNNNNNNNNNNNNNNNNNNNNNNNNNNNNNNNNNNNNNNNNNNNNNNN
NNNNNNNNNNNNNNNNNNNNNNNNNNNNNNNNNNNNNNNNNNNNNNNNNN
NNNNNNNNNNNNNNNNNNNNNNNNNNNNNNNNNNNNNNNNNNNNNNNNNN
NNNNNNNNNNNNNNNNNNNNNNNNNNNNNNNNNNNNNNNNNNNNNNNNNN
NNNNNNNNNNNNNNNNNNNNNNNNNNNNNNNNNNNNNNNNNNNNNNNNNN
NNNNNNNNNNNNNNNNNNNNNNNNNNNNNNNNNNNNNNNNNNNNNNNNNN
NNNNNNNNNNNNNNNNNNNNNNNNNNNNNNNNNNNNNNNNNNNNNNNNNN
NNNNNNNNNNNNNNNNNNNNNNNNNNNNNNNNNNNNNNNNNNNNNNNNNN
NNNNNNNNNNNNNNNGAGGGACACAAACATCCAGAATAGAGTTTAAGGTA
GAATAAAAAAACGATGATGCTAAATTAATATCAACCGACTCATATAAAAT
AGACCAGTCTGTTGAATTAATTAGTTCGTTAAGCAAAACGAAATTGCATT
TACGATAACAGCGACTAAGTTTAGAAGGCATTGGAGTATTAGAGGGAGGA
TTGTCGATAGTTAATAAANNNNNNNNNNNNNNNNNNNNNNNNNNNNNNNN
NNNNNNNNNNNNNNNNNNNNNNNNNNNNNNNNNNNNNNNNNNNNNNNNNN
NNNNNNNNNNNNNNNNNNNNNNNNNNNNNNNNNNNNNNNNNNNNNNNNNN
NNNNNNNNNNNNNNNNNNNNNNNNNNNNNNNNNNNNNNNNNNNNNNNNNN
NNNNNNNNNNNNNNNNNNNNNNNNNNNNNNNNNNNNNNNNNNNNNNNNNN
NNNNNNNNNNNNNNNNNNNNNNNNNNNNNNNNNNNNNNNNNNNNNNNNNN
NNNNNNNNNNNNNNNNNNNNNNNNNNNNNNNNNNNNNNNNNNNNNNNNNN
NNNNNNNNNNNNNNNNNNNNNNNNNNNNNNNNNNNNNNNNNNNNNNNNNN
NNNNNNNNNNNNNNNNNNNNNNNNNNNNNNNNNNNNNNNNNNNNNNNNNN
NNNNNNNNNNNNNNNNNNNNNNNNNNNNNNNNNNNNNNNNNNNNNNNNNN
NNNNNNNNNNNNNNNNNNNNNNNNNNNNNNNNNNNNNNNNNNNNNNNNNN
NNNNNNNNNNNNNNNNNNNNNNNNNNNNNNNNNNNNNNNNNNNNNNNNNN
NCATATTGTACACTGAAACTATGCAAGAAAAGACTTTTAAGTTTTGAGTT
TAAGCCACGTACATTTTGATAAATCAGGGACAGCTGAGAAGAGGTTTGTA
AGTAATTTAGTTTTTTGGTACAACGTTTGATGAAGATTGCACCGAAGGTA
AATTTACTGAAATAGGCATCGATCTGTTACGATTTTTGGGTTTAAATTCA
TGAACAACTACATGAGGTGGCCAGAAATTAGGGTCACAAAGGGTTTTAAA
GTGTTCTACAGGCACATTGATTTTGAACGAAGCAATTTCACGCGGTGTCG
CGAAACTAAACTTCGATATAAAAACATTAACCGGAATCTTATTTGAGATA
AAAGCCGATACTGCCTCAATGGTAGTGTCAGATGAAAGCCTAGATAAGAA
AACTTGCTTTCTAGGAGAGACAACAGATAAGGTAATGCTATGAGAGGCTG
ACTTATTGACACTCATTGTTTGAGCAACAATAGAAGTAGCATCCAAATTT
GGGACAGGGGCTTGAGTTTCAATAGAAGCCTCAATAGGAGAAACAGATAT
GGGACAAGGTGAAGGAGGATCTAGAGAATTGGGAGCCGACGACAAAACAG
AAGCGCAAGGTGAGGGAGGAGCAAGCGAATTAGGTGACGGTACTATTACA
GAAGGAGTTACCGACAACAAAGGAGTATCCAATTGAGAGAGAGGACTTTC
AAAGCCGTACTGATTTAAGATTTCCTCAGCAGCAGCCATGTCACTGGTCA
ACTGCATAGAAATCTTCTTCAGTTTTAAAAACTGAGACCTCACAGCACTA
TACATTTTAGAAAAGTTTATTTGTTTTTCCAAACAAATCGGACAAGACCA
GCGTATGCCTCCACTACCAGCTTTAGTAGTAGACATAATCTTGTCATATT
CNNNNNNNNNNNNNNNNNNNNNNNNNNNNNNNNNNNNNNNNNNNNNNNNN
NNNNNNNNNNNAAATTGCGCTTGTGCAGAATCAACTGTTTGCCTGAAAGT
GCAAGCTTTTTTGCAGCAACTCATATTGGCAATCGGGATAGATCACAAAA
TTACTGAATGTAAACAGAAATGTCACAACAAAGAGAGGTATAAATGTGTT
GAGAGCGAGTCCAACAACAAACAGCCGTTACAGAGCGCAACGAAAATATA
TGTTGAGAGAGCGAGTCAACAACAAAAACAGCCGTTACGGAGCAGATCAA
AAGTCCTCAGCGAGAGAGTATACTTGCACACCACAAAAATCAAAGATTCA
AGAGAGGCAAATACAACAACCGTAGATAGTGAGAGCAACTTATGCACACA
CTCACACAAACTTAGAAAGAGTGAACTGGGGAGAGCGCCAACAAATAGAA
ACACTAAAGCAAAAATGCAAATAATGAAACTAATATACATACATAGTATA
TTGTAAGGCAATGAAGAGATGAGCAAGTATTCGAGATTTGGATGCACCTA
CACTGGCTGATATATCCCATAGCTACTGATCAAGAATCTGATTTCAAAAC
GTAGTCACAACCGTCTTATTCCGTCTGTTTGCAAAATTTCGTTCAACGAG
CCCTTAGCCCTTAGTGGCGCCATCTGTTGAACTTGAATGGATAAAGTGCA
GTGGTTTTGCAGCAAGCACCTTTTGTTTGGGTGTTGCTGGGAAATACAAA
ACTAAAGAAATTTTATATTTTTATCAATTTTTATTTTCAATTTTCGTTCT
GATTTTTTTACGTTTGTCGGCCCGNNNNNNNNNNNNNNNNNNNNNNNNNN
NNNNNNNNNNNNNNNNNNNNNNNNNNATCATTAATACTAAGTGTACGCAT
TAAAGGTANNNNNNNNNNNNNNNNNNNNNNNNNNNNNNNNNNNNNNNNNN
NNNNNNNNNNNNNNNNNNNNNNNNNNNNNTTTATTATTTAATTGTTAATT
CATTTAAATTAATTGTAGGCTTACTAAAAATTGTTAATGTTTGTTTCGTT
TTAATCAGCTATGTTGCTTCTCGAATTATATAATTACGATCTACTATTAC
GACCCAAAACTGGGTTTAAACGAACAACAGCTTCATTTTCGCTTGTTNNN
NNNNNNNNNNNNNNNNNNNNNNNNNNNNNNNNNNNNTTTTGCATTAGTTT
CCTCATTTGTTTTTCAGTTTAGTTCTAGTATTAGTTGTAGTTTAGTGAAG
TTCTTAGTAAGTTTACATTTTAGTATGTTGTGGTTCCGTTTAGCTTTTCA
ANNNNNNNNNNNNNNNNNNNNNNNNNNNNNNNNNNNNNNNNNNNNNNNNN
NNNNNNNNNNNNNNNNNNNNNNNNNNNNNNNATGCATCATATAAGGCTAA
GACGTTTGCTAAACTAATCTCTTGTATTTGCATTTGTTTTTCGTTTATAT
TTTACATTTGAAATATTTTACAGTTTTATCGCGCTCCCTCATTTATTAGT
TAACAAAGTGTCGACAACAATTATTTGCTAAAATGCCAGCGCCTGGTTTA
AGGCTACAAATTTCATATCGTTTCTCGTGTAGAAACATCCATGTGCTTGT
GGGCGGGGCGGGGGGCGTGGCAGGGAGGGCTGTTAAAATGTGTATTCATG
TATACATAATTAGTGTTTTGTTCTTGTTATAGTTGATGCATGTTTTTTAT
TTATTTGGGTATACGAATAGTAAGGAAAACTTGTTGCATTAATTTGTTTT
AANNNNNNNNNNNNNNNNNNNNNNNNNNNNNNNNNNNNNNNNNNNNNNNN
NNNNNNNNNNNNNNNNNNNNNNNNNNNNNNNNNNNNNNNNNNNNNNNNNN
NNNNNNNNNNNNNNNNNNNNNNNNATTAAATGCTAAAATTAATTATAGAA
AAAAAAGTNNNNNNNNNNNNNNNNNNNNNNNNNNNNNNNNNNNNNNNNNN
NNGTTAAAAAAAAGCTAATTTACACAATTAGAAGTGAAATCTTTAAGGAG
GTGCTGCATTGGTTTGGGGGCATAACAACATAAGTATATAGTGGGGACGT
GTACTTGGGGCGGGGGTGTGTATTGTAAGGGGCTTGTGTGGTGTTGTAAC
TTGTACACGTGTCTGTATATAATTTAATAAGTTGTTACGTAAAAGANNNN
NNNNNNNNNNNNNNNNNNNNGTGCGTACAGTNNNNNNNNNNNNNNNNNNN
NNNNNNNNNNNNNNNNNNNNNNNNNNNNNNNNNNNNTTATATTTGTTTTT
CCGCCTTTCCGCCTTATATACAAAACAGATTAACTTTTTAGCAAAGGAAG
AGTGAGAGAGAAATTACAGTTAGACTCGCAAATAACTGATTGTATGCGAT
CGCAGGCGACGCACCCACATTACGTTACACAACACTACTACAACTAAGAC
AACTAAGATCAATTGTAACTATGTGTGCACATTATATANNNNNNNNNNNN
NNNNNNNNNNNNNNNNNNNNNNNNNNNNNNNNNNNNNNNNNNNNNNNNNN
NNNNGCACACTCTGAACGCCTTTAAGCCGCACTGGTTAGAATAAGGTCAG
GAGCCATACAATAAACATTAATTAAAGGAGCTTTGACTATTCGACTGGCC
CATGGGTAAATACACCTCATATATGCCAGTCGCATAACTGAAGATCTTCA
TGGAAGTACAATATGTTAATAAAAAAAAAAAAATACATTACAAAAAAATT
GGAATCGAAGGTGATTTTATTGCTAAACTACATTCGAATCAGGAGCCTAA
TTTCAAGTGTAGAAAAAAATATATATGTATATATCTCTCTTAATCAGCTT
ATCATTTCGAGTTATCAGATCGAAAACGAAATCCATATCTCGCCAATGAT
TTCAGCATCAATAATATTTCTATGGCAGCTATATTGATGTCGNNNNNNNN
NNNNNNNNNNNNNNNNNNNNNNNNNNNNNNNNNNNNNNNNNGTGTTTTCT
ACTCATTGAGTTTGGAATTCGGCTCTCGTGTGGCTTCGTAAGGGTATAAA
ACAAAACTGCAAGCGATTAATTATATGCATATTTCTAATAATAATATGCA
ATTGCCAGTGCAGCAAAAACGAACAGTTAACAATTATTTAAGGCTCTCAA
GGAATTGCAATCTGATTTGACATTAAAGACACGAACCCCTTGCGAGTTCG
ATTTGTATATTTTGTATATTGCATAAGGGTTTTTCTTTCTTTTTTTTTGG
GCGGGAGCGGGATTAAAGGAAAACNNNNNNNNNNNNNNNNNNNNNNNNNN
NNGCTCTTTACTCTATTTGCTATACATTTTGATGTGTTTTCTGTTTATCG
CTTTGCCTTGCACTTATGTGATGTTTCAGCTTATGTTTTTTGTTATTTGC
CTATTTCTAGGTTTTTCTAATTGANNNNNNNNNNNNNNNNNNNNNNNNNN
NNNNNNNNNNNNNNNNNNNNNNNNNNNNNNNNNNNAAACATTTGTTGTCA
ATATTTACGAATTGTTTTGTTTTGTTTTGTTGTTACATAAAAAATTTCGT
TGCTACTTAAAAACTAACTTTGCACTTAANNNNNNNNNNNNNNNNNNNNN
NNNNNNNNNNNNNNNNNNNNNNNNNNNNNNNNNNNNNNNNNNNNNNNNNN
NNNNNNNNNNNNNNNNNNNNNNNNNNNNNNNNNNNNNNNNNNNNNNNNNN
NNNNNNNNNNNNNNNAGCTTACACATAAACTGTTGTTAACAATGNNNNNN
NNNNNNNNNNNNNNNNNNNNNNNNNNNNNNNNNNNNNNNNNNNNNNNNNN
GTGCACATACACTCCTCNNNNNNNNNNNNNNNNNNNNNNNNNNNNNNNNN
NNNNNNNNNNNNNNNNNNAACTAAATTGTATAATGTAAAATCTAAGTGGA
TGCTCTTGTTTCTTGTTTATGCACTTAATTGTTTAAATTAGTTAACAAGT
ATAAAAAAAATTAATTGCTTAAACGTAGAATTTAGAATCTTAACGCCTAA
GGATAATCAAATATTACAATGCAAGTATCNNNNNNNNNNNNNNNNNNNNN
NNNNNNNNNNNNNNNNNNNNNNNNNNNNNNTTGTTAAAAAAAAAAAANNN
NNNNNNNNNNNNNNNNNNNNNNNNNNNNNNNNNNNNNNNNNNNNNAACCA
AAGGAAATTTGCCTTTTTTTGTTAGTGTATTCTNNNNNNNNNNNNNNNNN
NNNNNNNNNNNNNNNNNNNNNNNNNNNNNNNNNNNNNNAATCTNNNNNNN
NNNNNNNNNNNNNNNNNNNNNNNTTGGTAATGGTATGCATTCCATGTGTG
TGTAATTGTAGTTGATTTAACATAATTATAATTACTTCGAACATTGCTTA
TGTTTAACAATTATAACANNNNNNNNNNNNNNNNNNNNNNNNNNNNNNNN
NNNNNNNNNNNNNNNNNNNNNNNNNNNNNNNNNNNNNNNNNNNNNNNNNN
NNNNNNNNNNNNNNNNNNNNNNNNNNNNNNNNNNNNNNNNNNNNNNNNNN
NNNNNNNNNNNNNNNNNNNNNNNNNNNNNNNNNNNNNNNNNNNNNNNNNN
NNNNNNNNNNNNNNNNNNTTATTCACGATGTTTTCTGTGGTGATGCGACC
GCCGCCTATGTGTATGCAATCTGTGGCCACCGCTGTGGGACTTGCTGTGG
GATCTGCTTGTCGACGACGCAGCCGTCGCGGCCGTTGCCTACAGAGTCTC
CTCAAAGGCGGCCATGAGATCGCTCTGCATGTTCATATCAATTTGTCCAG
CCATCTGCATNNNNNNNNNNNNNNNNNNNNNNNNNNAGACATATTACAGA
AACGTGAAATCCCACTCCACATCTCTCCAAAATTCTCTGTCTATTTACCG
CCTCGCGTCTGCGTCTTTCCTGTTCGGCGCGTCGCTGCTCCGCACGTTTG
GCAGCCGCACGATCCTGCGGCGATTGCTGCGCCGGCGAATTATGTCCCTG
ACCCGGCGACGCCTTAATGTCGTCCATGCGCGTTATCTGTGGCTGAACAT
CGTGCACGCTTTTCCTATAAACATGAAGAAGAAGAACAAGAGAGCAGCAT
AGTGCATGAGTTGCATGGATGACCATGAGAAGGTTTCTCTTTGACCACTA
ACCGTCCACTTTCCATGGCACCCAGTGGTGAGGCAGCCAGCACTGAGGCA
GAGANNNNNNNNNNNNNNNNNNNNNNNNNNNNNNNNNNNNNNNNNNNNNN
NNNNNNNNNNTGAGCCTGGGCACTGCTGGCGGACTGATGGCCATTGCCGG
AGGCAGTGCCACCAATTGAGGNNNNNNNNNNNNNNNNNNNNNNNNNNNNN
NNNNNNNNNNNNNNNNNNNNNNNNNNNNNNNNNNNNNNNNNNNNNNNNNN
NNNNNNNNNNNNNNNNNNNNNNNNNNNNNNNNNNNNNNNNNNNNNNNNNN
NNNNNNNNNNNNNNNNNNNNNNNNNNNNNNNNNNNNNNNNNNNNNNNNNN
NNNNNNNNNNNNNNNNNNNNNNNNNNNNNNNNNNNNNNNNNNNNNNNNNN
NNNNNNNNNNNNNNNNNNNNNNNNNNNNNNNNNNNNNNNNNNNNNNNNNN
NNNNNNNNNNNNNNNNNNNNNNNNNNNNNNNNNNNNNNNNNNNNNNNNNN
NNNNNNNNNNNNNNNNNNNNNNNNNNNNNNNNNNNNNNNNNNNNNNNNNN
NNNNNNNNNNNNNNNNNNNNNNNNNNNNNNNNNNNNNNNNNNNNNNNNNN
NNNNNNNNNNNNNNNNNNNNNNNNNNNNNNNNNNNNNNNNNNNNNNNNNN
NNNNNNNNNNNNNNNNNNNNNNNNNNNNNNNNNNNNNNNNNNNNNNNNNN
NNNNNNNNNNNNNNNNNNNNNNNNNNNNNNNNNNNNNNNNNNNNNNNNNN
NNNNNNNNNACGCAGCCGACGAGGATGAGGAGGACTTGTGATGCTTGCGC
TGCTGCTGCTGTTCCTTCTCGGCAGCTTCCTTCTGGTGCTTCTTCTCCTT
CTCGGCCGCTTCGAGCAGCTTGAGGCGATCACGTTCTTTGGCTTTGTTGC
GGAATTGCTGGAACGAGTCCATGGCCGGCTTGGGCTTGCTCGACGTTGTC
GCCGTGTTCTGCGGCGAGCTGGCCGATGCCAGCGACGACCAGGAGCTGGC
ATTCTTTAGATTCTGTTCAACAGTCTTGAACACCGGGAAGCCGGCGTGTG
CACCAACGCCGTGCATCTTCAGATCGGAGGGCGATTGCTGTGGTGGCAGC
ACTTTNNNNNNNNNNNNNNNNNNNNNNNNNNNNNNNNNNNNNNNNNNNNN
NNNNNNNNNNNNNNNNNNNNNNNNNNNNNNNNNNNNNNNNNNNNNNNNNN
NNNNNNNNNNNNNNNNNNNNNNNNNNNNNNNNNNNNNNNNNNNNNNNNNN
NNNNNNNNNNNNNNNNNNNNNNNNNNNNNNNNNNNNNNNNNNNNNNNNNN
NNNNNNNNNNNNNNNNNNNNNNNNNNNNNNNNNNNNNNNNNNNNNNNNNN
NNNNNNNNNNNNNNNNNNNNNNNNNNNNNNNNNNNNNNNNNNNNNNNNNN
NNNNNNNNNNNNNNNNNNNNNNNNNNNNNNNNNNNNNNATCACCATCCTT
CAGCTTACCACCCGCATTGCCCATCATCATGGCCATTGGCATCGTATGAT
CCAGCAAGCTGGACGAGGACATATTGAGATTATCGAAGCCAGCCATCCCA
CTAAAGTCGGTCACATTGTAGCCATTGTTGTGCGCNNNNNNNNNNNNNNN
NNNNNNNNNNNNNNNNNNNNNNGTCTGATGGCCGTGCTGCTTCTGCTGGT
AGGCAGCCGTGGCCATGTCCAGATTGAAGATGCTGTTGTTCAGCAAATGG
TTGCCATTCATGCCGGCCACGTTCTCCACGCTCTTCGTCAGCAGCTCGGT
CATGTAGTCCATNNNNNNNNNNNNNNNNNNNNNNNNNNNNNNNNNNNNNN
NNNNNNNNNNNNNTTGCTGCTGCAGGGCGAATTGTTGTTGCTGTTGCGCC
GTCTGCTGCTGATTGCCGCCCGGCTGCTGCATCAGGTGCGCCTGGTGGGC
CATTAAAAAGTTATCCGTGAGTGAGGACTTGCCCGTGGAGGAGGCGCTAA
ACTCCAAGGAGGCCAGCGACTGCTCCACGGGATCATCGAATTGCGGTATT
TGCTTGAGGCCGGCGGCTAGCGAGGCGCTCGACAGGCCATCGTTAACGCC
CATGGCCGCANNNNNNNNNNNNNNNNNNNNNNNNNNNNNNNNNGCATTGC
TACTACTATTGTTGCCGGTGGAAGCGAGCGCCGCTGCCAGCGCCGCATGG
TGATCGCTCGCCTCGGGCTGCTTGTGCAGATTGCTAGCTATCCGTATGCC
ACCCACGCTGCCCGCCGCCTGCGCAGCAGCGCCAGCTGCCGCTGCTCCGC
CATAGCCATGCGGCGGTATTCTAGCAGCAGCGGACGCCGTCGTATTCATT
GCGGCCACCCCGTTCTTATGATGGCCCGACGAATGCAACATATTGCCCGG
ATCGAAGCTGCCGCCACTCGGCCCCGTCTTATTGTTGTTGTTCATCATGG
CCGCTGCGACCATCGTATTGGCATTGCTCAACAGGGTATCTGGGATGGAC
GAACGCACGCAGACACAGTTCACNNNNNNNNNNNNNNNNNNNNNNNNNNN
NNNNNNNNNNNNNNNNNNNNNNNNNNNNNNNNNNNNNNNNNAGATGAGTC
CAGTTTAGTCACAATGTCAACTGATCTACTTACTCATTTGATGTGTGGGC
GTGGTGACATCCTGCATGGTGTTCAGCAGCTGATCCACATGTTCCAGATG
CATTTGCATTTGCTGATGCTGTTGCGCCGTTGGCAAACCCGTCATCATAC
TGCCTATCATACTCTGGATTTACAAAATGAGAGGCAATCAACAGAGAGTG
TGAGTGAGAGAGTGAGAGAGAGAGGATGATGATGAAAGAGGCACTATTGC
GAACACACACACACTCCAGAAGAGACTTACGAAGAAGCTCNNNNNNNNNN
NNNNNNNNNNNNNNNGCTATATCCAGATCTATCCAATTGAAGCTTAGAGA
CCTCCTGAGATATGGAGCAGGATGTAGTTTGCATGCTTATGGCTAAGGGT
TGAGCTGTAAAGCTGTCGTAGATGCTACTAATATCCATAGGACTTTTAGC
TAACCCTAAGTCTTCAAATTCGTATCCTTATAAAATGCTTATATAGCTGC
AGAAAATGAATACTACGGAATTTAGCATGTAAAAAAATACCATTGAGAAA
TAAAATACTATTCAGGTCTATTTGAACTGGAAAATTAAGCGCTCCAAAAG
AGGTCTGTGAAGTCTAAATGAGGTGTAAGGAGCATTGAGGACGATATAGA
TATTGGTATTGGAGCATCCAAAGATGCTATTACACCGAAAATTATATAGT
TGAAGTGTCTAATAAACGTAAGGTCGGTCTACAGATTTTTCATGATTATA
CATAATTTTCAAAACAATATTAAACAAAGGCGTTAATTCTACGAGAAGCC
CTCCCCCTCTTTAACAAGGAACATTTATGGATCATTAATTATTATCATAA
TTATGATTGTCACAATCTAATCCTATAGCATCATCAACTCCTCTCTTAAT
GAAGAAAACTTAACAGATTCTCTATATAACCTACAGCACAACATAGAAAC
GGTTCACAATATAAACAACAGTTCACAATAATAACAATGGGAGCATTTGA
ATGGAATGTTAATCGTTGTTAAATAGAATCAATACAACTATCAAAGCTAT
GCGTTCCGTTACGTTATATTTAAACAGCTTTCTATTGGCTTTGCTCGATC
ATAATTACTCATTTAATAAGGTCTGTCTGTGCTGTTCGTTCTATCATATA
GTTGATATTGCCCCGTCCCATTCCATAGCCAAGTCACGTGTAGATATAGC
GTAGTTAAATCATATGTCGTATCTTAATTGCTACAGTTACTTACTTGCGG
ATCACGTGCTTTTTTCTTGCGCGGTGGTCGATCGTCAGCATCGCCTGAAA
TTTTACGATATTCAATATTAGTAAATTGTAGAAGGNNNNNNNNNNNNNNN
NNNNNNNNNNCATATTTTTGGTTGATTAAAGTGAGGAGGAAAGTTTGAGG
GGTTAACGTTAGAGAGCAATAAAGAAATCAATAATTTATTATACATATAT
AGATCGAGAAATATGAGTTATGTGGGTTAAAATTAAGATAAATGCAGGAA
GAAAATATTAATTGAAATAGAATTTAAGTTTANNNNNNNNNNNNNNNNNN
NNNNNNNNNNNNNNNNNNNNNNNNNNNNNNNNNNNNNNNNNNNNNNNNNN
NNNNNNNNNNNNNNNNNNNNNNNNNNNNNNNNNNNNNNNNNNNNNNNNNN
NNNNNNNNNNNNNNNNNNNNNNNNNNNNNNNNNNNNNNNNNNNNNNNNNN
NNNNNNNNGAAAGAAAAATACCTCGATACAATTGTGGAGAACGCTGAAAC
CAATGTGAAGCAATTGTCGTTGGGTGGAGGGGAGTTGGGGGAGGGAGAGG
GGCGCAGCATTTACGGGCGGGTAGAGNNNNNNNNNNNNNNNNNNNNNNNN
NNNNNNNNNNNNNNNNNNNNNNNNNACCAANNNNNNNNNNNNNNNNNNNN
NNNNNNNNNNNNNNNNNNNNNNNNNNNNNNNNNNNNNNNNNNNNNNNNNN
NNNNNNNNNNNNNNNNNNNNNNNNNNNNNNNNNNNNNNNNNNNNNNNNNN
NNNNNNNNNNNNNNNNNNNNNNNNNNNNNCAAAGCCTAAACTCTGTAAGA
AGTAAAAAAGAACTGCCACGGCAAAAGAGAGAAACGCAACCAAAGCCATC
CAGCGCACAAGAGCGGATCATCAACCAACCTTCACATACNNNNNNNNNNN
NNNNNNNNNNNNNNNNNNNNNNNNNNNNNNNTTTTTTTTTACATATTTCA
TGTCGTGTTTTTTTTATGCAGAGTATATTATTTGAAACGGAAATCAAAAT
GTTGAAAGAATGCAGAAACACAGTTGTATTTTTTTTTTGTTTCTTTTTAA
TAAACATTTTTCTTTGTTGTTGTATTCATTGCCTTTTTTTAGTTTTTGTT
GTTGCGCTGCATTTTGTTGTTGTTGATTTTTTTTTTTCATCTCTTAAACA
TATTATTTATTGTGTTTTTATTTTTATTTTGTTTTCATTCTTAGCAGCTG
ATTTTTAATATTAAATATTATTTTTACTATAAATATTTGTAGATATAGGT
ATAANNNNNNNNNNNNNNNNNNNNNNNNNNNNNNNNNNNNNNNNNNNNNN
NNNNNNNNNNNNNNNNNNNNNNNNNNNNNNNNNNNNNNNNNNNNNNNNNN
NNNNNNNNNNNNNNNNNNNNNNNNNNNNNNNNNNNNNNNNNNNNNNNNNN
TTATCGTCTGTTCTCTAATTTCCTCGTTTCTAATTTGTTTCCTTTCTTTT
AAGTTTTCCTGCCCTATTTGTATGCCTTACGTTGCCTTTAGCTAAGATTT
TTACTATGTTATTTGCATTGAATTGAATTTATTTTATATATATTNNNNNN
NNNNNNNNNNNNNNNNNNNNNNNNNNNNNNNNNNNNNNNNNNNNNNNNNN
NNNNATGGGCAAAAAAAACCTTCTGCTTGTTTGCTGCTGAAACCAAAAAT
GCAATATTTTCGCTTTAAAANNNNNNNNNNNNNNNNNNNNNNNNNNNNNN
NNACAAGACATTGAGCGTGTTTACATGTGTGTGTATGTGTTGTTTGGGTG
TTANNNNNNNNNNNNNNNNNNNNNNNNNNNNNNNNNNNNNNNNNNNNNNN
NNNNNNNNNNNNNNNNNNNNNNNNTTACATACTCGTGTTATGTTTTGTTG
TTGTTTTCAATCCTTTTTTTCTGCTCGTCACTAGAAAATAATTTTTTTTT
TCAAATCTAACATAGTTAAAAAAAAAATTATAACATATAATTTGTTTGCG
CATTTTTAGAATAATTAAAATATTTTTCTTTTTCGAGTAACAGCAAATAA
AAAAAATTGTAAAAAAGGCCCAAAAAAAAAATTCATTTTGAATTACTNNN
NNNNNNNNNNNNNNNNNNNNNNNNNNNNNNNNNNNNNNNNNNNTATCTAT
TAGCNNNNNNNNNNNNNNNNNNNNNNNNNNNNNNNNNNNNNNNNNNNNNN
NNNNNNNNNNNNNNNNNNNNNNNNNNNNNNNNNNNATTTTGTTTGCTGTT
GTTGTCCTTGCGTGAAATAATGTTGAAACATGGTTNNNNNNNNNNNNNNN
NNNNNNNNNNNNNNNNNNNNNNNNNNNNNNNNNNNNNNNNNNNNNNNNNN
NNNNNNNNNNNNNNTTCATTTAGTTTAATATTAAAAATTGTTTATATATT
TAAATTTATTTAATGCAATTTGTTGTTTACGTTTTAATTCATTTCTATAT
ATTTTTGCTTTTTCATTTTGCTCTTTTTTTGTTTGTTTTTTTTTTTTAAG
TTTTTTTTTTATCATTACATTTTTTTTTTTTTTTTTTTTTCGAAAAAACG
TGCAAACAATGTGTAAAGGGGAAAGCCGACAGCCGAAAAATAAATAATAA
AATGCGATTTGAAAATACATTTAATTATTATTATTTTTTTTTTTAACCTT
CTCTCTTTTCNNNNNNNNNNNNNNNNNNNNNNNNNNNNNNNNNNNNNNNN
NNNNNCTGTGTACCTATGTCTGTACATACCTAAACNNNNNNNNNNNNNNN
NNNNNNNNNNNNNNNNNNNNNNNNNNNCACTGCACGGAGTCCAAAAACAA
ACTCCATGGCTCGACATTTTCAACTAGAACTTGACTCTGGTTTTTTATTC
TTTTGCTTTCTCTGTTTTCTCNNNNNNNNNNNNNNNNNNNNNNNNNNNNN
NNNGTTTTTTTTTTTTTATTTATTTTTGCAGTCTGTCTGTGCGGTCTGTA
GATTTGTTGTTTTCTTTAACTTTAGTTTAGTTTTAGTGTTTTTTTTTTTT
TATTTTTACTTTTGGTTCCTCGACTTCATTCGCTTTTCAATTTACATTTA
GTTGGTGTCTTTTTCTCCCCATTTTCTCTGCTGCTATTGTTGTCATTGTT
TTTTTGTTTTGTTTTAGGTTTTTAAAAAATGTATTGCTTGTTTCNNNNNN
NNNNNNNNNNNNNNNNNNNNNNNNNCATTTATAAAGTACATAAATATATC
ATATTTCCGCTCGATTTACTGCACGTTCTGCTGCTACAACGGCGTCTCTC
AATTATTTGTTTTTAAATATTAACTAATTTACGAGTTTCATCATCAAATT
CTTTAACTATCNNNNNNNNNNNNNNNNNNNNNNNNNNNNNNNNNNNNNNN
NNNNNNNNNCTTAGATTGGAAGTAGCTTTCCGTTAGAGTTTCAAATTGGA
AGAGTACATCATACTTTAAAAATTAGAAAACAAATCACATTTAACGGTAA
ATAGTGACAATGAACATACAACAACANNNNNNNNNNNNNNNNNNNNNNNN
NNNNNNNNNNNNNNNNNNNNNNNNNNNNNNNNNNNCCCCTGACCCGTCCC
GCGCGCAACTTCCCCTCGAGTCGATGGAATTGATAGAGAAATCAAGCAAA
CTTTAAGCACTGTGCATAGTGGGCGGAGCCATACAAAATATGAAATCAAT
TTGTGTATTGAGCACATATAATATTTAAGCCCAGCATTGTGCATGTANNN
NNNNNNNNNNNNNNNNNNNNNNNNNNNNNNNNNNNNNNNNANNNNNNNNN
NNNNNNNNNNNNNNNNNNNNNNNNNNNNATCATCATAAAATTTTTGTTAA
TTTTGTATCTAGCTAACTACTTATATAACATCCTTACCCTCCCACCCGCT
TATCCCATCCCTGTCCACTCTCTCAAACAGTCAAGCGAATTCTCACTGTA
TTTGCTTACAAATTGTTAAATATTATTAATATACGTATTTGCTAATCGTT
GATAATTGGNNNNNNNNNNNNNNNNNNNNNNNNNNNNNNNNNNNNNNNNN
NNNNNNNNNNNNNNNNNNNNNNNNNNNNNNTTACACATTGTCTGCAAGTG
TATTTTAATATCAATTTAAATTTCAATTATTTTTCATTGGCNNNNNNNNN
NNNNNNNNNNNNNNNNNNNNNNNNNNNNNNNNNNNNNNNNNNNNNNNNNN
NNNNNNNNNNNAAATAATGCACATATGAATTGTGTGTGTGTTTGTTTGTG
TATTTTGAATTTCATCAGTGTTTCATAATTTACTATTATTTTGTTGAATT
TTTCTTTGTTCTCTTTAAAGAGTTATGAANNNNNNNNNNNNNNNNNNNNN
NNNNNNNNNNNNNNNNNNNNNNNNNNNNNNNNNNNNNNNNNNNNNNNNNN
NNNNNNNNNNNNNNNNNNNNNNNNNNNNNNNNNNNNNNNGCTTAAGCTGC
ATTCACACTCCCTAATGTCTGTTCGTATGGTGAATGCGCGAGTTCATGTG
CTTGTATGTGTTTANNNNNNNNNNNNNNNNNNNNNNNNNNGGAGAGAGCT
CGCAGTAGTCGCCCAAAAAAGTAGGCAACAGCTGCTTTTTAGAAGCTGAA
GCAGAATGCTATAAACAACGCTTGCGCGACAATACAACTCATTGCATGAC
AGAAGCTGATTGACAGGAGCGCGGACACTTCGAAGCTCGCAGCGCTTGAA
TAGTAGATATGAATGTACGAGAAGTGCGCACAATAGATAATTGAGAGCAT
CTACGGAATTCCATACTATCCCTGTGTTTAGTATTTGAACACAAAAGAGA
AATAACAAGGACAAAAAAGAGTACAATAATAAATAAATTACAAATAATTA
GCGAAACACAAACCAGTGTACAAAATGTAGATTAAATATACAATATGCNN
NNNNNNNNNNNNNNNNNNNNNNNCTAACAGAATACGATACATATATGAGT
AAAAGATACAGATGTGGATCCGATCCACAACTTGAAATATGATTGGCCAT
CTGATTGACTGCGATTGNNNNNNNNNNNNNNNNNNNNNNNNNNNNNNNNN
NNNNNNNNNNNNNNNNNNNNNNTTTGAANNNNNNNNNNNNNNNNNNNNNN
NNNNNNNNNNNTTAAATCTCTGTTGTGACTAAGAGCGTGATTGATTGATT
GATCGATATCAACATAGGTTATGCACCTTGTTCACAAATCACAATTGACT
TTCCCTTTGAAAATGAAATATGAGTGGANNNNNNNNNNNNNNNNNNNNNN
NNNNNNNNNNNNNNNNNNNNNNNNNNNNNNNNNNNNNNNNNNNNNNNNNN
TAGAGACTCTCTCAGGAAAGCATTTAAAACTAGCAATGATTGCAGTAGAT
GTGTGATTGTGTACTAGAAATAAATCTATGCACTACTGATGGTATAAAAA
TGATAATATATGTATATGTATGTATATGCTNNNNNNNNNNNNNNNNNNNN
NNNNNNNNNNNNNNNNNNNNNNNNNNNNNNNNNNNNNNNNGTACGTACAT
AGAGTAATTTCTATACATGCATTAATATTGTGAGCTTCTATTCGACGCTT
CTCTCAATCTTGTGTTCTCGTTACNNNNNNNNNNNNNNNNNNNNNNNNNN
NNNNNNNNNNNNNNNGTCTTTCAATGTTTCTGCATTGAGTGTTTTTTGAT
GAGTTAATTTACTTTTTTGTGNNNNNNNNNNNNNNNNNNNNNNNNNNNNG
TGTTGGTAAATTGATTGATTGATTGCNNNNNNNNNNNNNNNNNNNNNNNN
NNNNNNNNNNNNNNNNNNCTCTTTTTCATTACTTTCTTTTTCAGATTGGC
TGCCCCCAATACACAATTGCTTCACGATTTTTTCAGCATATTCTCNNNNN
NNNNNNNNNNNNNNNNNNNNNNNNNNNNNNNNNNNGTTGCNNNNNNNNNN
NNNNNNNNNNNNNNNNNNNNNNNNNNNNNNNNNNNNNNNNNNNCAAGAGA
CTTAAAAATATGTAGAGCTTTTGCATACGTAAGCTTCCATTTCTTTTTTT
CATATCGCTTTAAGATAAACTTGTTAAACTCTCTTTGCATCATAGATGNN
NNNNNNNNNNNNNNNNNNNNNNNNNNNNNNNNNNNNNNNNNNNNNNNNNN
NNNNNNNNNNNNNNNNNNNNNNNNNNNNNNNNNNNNNNNNNNNNNNNNNN
NNNNNNNNNNNNNNNNNNNNNNNNNNNNNNNNNNNNNNNNNNNNNNNNNN
NNNNNNNNNNNNNNNNNNNNNNNNNNNNNNNNNNNNNNNNNNNNTAACGC
