# Supplementary material for: SMCis: An Effective Algorithm for Discovery of Cis-Regulatory Modules
Source: PLoS One. 2016 Sep 16;11(9):e0162968. doi: 10.1371/journal.pone.0162968 (PMC5026350; doi:10.1371/journal.pone.0162968)
Supplement: S1 Datasets — (ZIP) [file pone.0162968.s001.zip › dataset/Drosophila/Masked/dmoj_gi15980.fa.masked]

>scaffold_6473:16105480,16145479
GATAGATGTTCCCCNNNNNNNNNNNNNNNNNNNNNNNNNNNNNNNNNNNN
NNNNNNNNNNNNNNNNNNNNNAAATTTGAAGTTCTTAGAAATGAACAAAT
TTTCAACAATTTAAATCATACATCCAACATAAAATGATTCGTGCAATTTT
GTACACATACTTGCACTTTAAATATCAGTTTTACGCTTATTGATGGCTTT
AAAAATTTATCCATACTTTCTTTCTACGAAGAACCACCAAATATATTGGA
AATATTGCTATAAAAGCTATTTACAATATAATAATATTATCAACTTAATG
TTTATACATATGTATATTCCGGAAAATACTTACATGCGTTTCTTCGCGCC
ACCAAGTAGTAAATTATCGATGGATGAAAAAAACCAAAGATATATCATGA
AAGCCCAAATCTATCGATAGACCCCATCGATGGATTTGCAGCCCTATAAC
CTACTGTCACTCAATCCTGGTGTTCAATATGTAGTGGCATTAAATTCATT
TGCACTAGTCATTTTTAAAGCAACATCTACTATTTGTAAATAATATTGCC
TACGCTCATCAAGAAAAATGTATCCATTAAACGGAGAAGGACATGTACGA
GATGGTTAAGAGCCGCTCTGAGTACTACCACCTGATGGCCGAGAAGATCT
ACAGGATTCAGAAGGAGCTGGAAGAGAAGCAGCTCGAGCGCAAAGAGCAG
CACCAGCAGCAGCTGCTCCAGATGCAACAAGGTGGCCCCAAGCGCCGTCG
TTAATCCGACGTCCGTGCCCAACGAGCAGCAGCAGCGCATGCCATTCCTG
CAATAGCAGGACAAATTTATATTATTACTATTAACATAGGCTTAAATAAC
AATAACAACATAGAATTGATTAGTTTTTGGACATATTCCACCGGTGNNNN
NNNNNNNNNNNNNNNNNNNNNNNNNNNNNNNNNNNNNNNNNNNNNNNNNN
NNNNNNNNNNNNNNNNNNNNNNNNNNNNNNNNNNNNNNNNNNNNNNNNNN
NNNNNNNNNNNNNNNNNNNNNNNNNNNNNNNNNNNNNNNNNNNNNNNNNN
NNNNNNNNNNNNNNNNNNNNNNNNNNNNNNNNNNNNNNNNNNNNNNNNNN
NNNNNNNNNNNTGTTGGTTTACCATCCCTAAACTCCAAGGGTTCAGGGGA
TATCGTAGTCGGGCAGTCTCGACTAGAGCTTTCTTACTTGTTTATACCCT
GAACCCATTGAAAATGGGAAATCNNNNNNNNNNNNNNNNNNNNNNNNNNN
NNNNNNNNNNNNNNNNNNNNNNNNNNNNNNNNNNNNNNNNNNNNNNNNNN
NNNNNNNNNNNNNNNNNNNNNNNNNNNNNNNNNNNNNNNNNNNNNNNNNN
NNNNNNNNNNNNNNNNNNNNNATGAGCAAAAGGATCTCAGAAGATATAAG
AGCTAGAGAGCGGAAATTTGGCATGCATACTCGTGTATACCATAGGCAGT
ACAAGTTTATCATATTTTTTCGATAAGTCGTCCGATAACTTTTTTATCGA
GAATAATCGAAAAATCGACTTGGTTTTTTCAGCCTAATTTGAACACTTTT
AGACCTGGAGACTTAAAATTTGCATTGTATACAAAGTTAATGGATACAAA
GATTTTGTGATTTACAGATTTTGGATACCACGCCCTTTTCTCCCCCAATT
TGTAAAAATTTCAAGTACCAGAGACTTGTGCTTTGGAATGTACACACAAT
TTTTACGCTGTGAAAGTTTCATTAAGATCGTATGTCTACAAAAGAAATTA
TTCAACAAATAAATTATCATAATATTGCCCACATTGCAGCGCAGCCCAAG
CGCAGCCGCTGCTTTCTGCGCAGTTAGCAGAGCGCGTGCTTATAAGTGCA
TGTGTATGTATGTGTCCAGAACGATTAGAATATCAGCTTAGAGGTTTCAG
GGTATCTCCTAGTCGAGCAGTCTCGACTGGAGCCTTCTTACTTGTTTATC
GATAAAAACCTTATCGAAAATCAGTAATAAAATTATATCTTCTACATCTT
GAAAGCTAAAGTCACAAAATTTTAAATGTAGATTCATATGTACTTTTTAG
AACTTCGATTTTTGCGTGCGTGCATATATCTGTGTGTGCATGCGTGTGCG
AAAAATTATTGCAATATAAGTTGCTTTTAATTTCGCGTTTTTTTCAGAGT
TAGCTCTGCTATTTTTTATACCCTGAACCCATTTTCAATGGGAAATCNNN
NNNNNNNNNNNNNNNNNNNNNNNNNNNNNNNNNNNNNNNNNNNNNNNNNN
NNNNNNNNNNNNNNNNNNNNNNNNNNNNNNNNNNNNNNNNNNNNNNNNNN
NNNNNNNNNNNNNNNNNNNNNNNNNNNNNNNNNNNNNNNNNNNNNNNNNN
NNAACGCGTGGATCTCAGGAGATATAAGAGCTATAGACTTGAAATTTTTC
CTAGGTCCGATTAAAAACATTATCGAAAACCAGTATCAATTTATATATCC
TACATCTTTAAAGCTAGAGTCTCCAAATTTTAAATGTATACTTTTATNNN
NNNNNNNNNNNNNNNNNNNNNNNNNNNNNNNNNNNNNTAATAGTAATAGT
GTNNNNNNNNNNNNNNNNNNNNNNNNNNNNNNNNNNNNNNNNNNNNNNNN
NNNNNNNNNNNNNNNNNNNNNNNNNNNNNNNNNNNNNNNNNNNNNNNNNN
NNNNNNNNNNNNNNNNNNNNNNNNNNNNNNNNNNNNNNNNNNNNNNNNNN
NNNNNNNNNNNNNNNNNNNNNNNNNNNNNNNNNNNNNNNNNGGAAACATC
CCAGTGGCGACGACCTGAATGAGGTTTGTTGAAATAATGCATTACATACG
ATAAAAAAGTAATGCATTACCTATGAACATTTTTTTCAGCGCATTTGTAA
TGTACAAAATAAAAAGTGCTACTCATACGAAAGAATCGAGCTCTTGTCAA
CTTCGTTTCTGTATGCCCCTTCCCCGCTAACCAACAAACGATTTTCGTCT
TTCGTTGCGTCGCGACGAAATCGCCGAATTTCGTTTTGGACTTTACCGTT
TTTTGCATGGAATGCGTGCCTTCTTTCGTTTGGTTTCTTTGTCTATGCCT
ATTCCTTTTGTGTGTATAGTGTTAATGAGTGTAAATACAAGTTCAAAAAT
GCATATGTGTGATGATTTCTGTTTTCGTTTTACCCGCCGCGGCGCGTCAC
TTTTCTGATATTGTTGAGCTGTGCGGACGTAAATTTAAAGGGAAGTATCT
GGTATGTATAAATCATCTTACATGTATTTTTAATGACAAAAAAATTAATA
TTGTTTAATTTACAGATGCTATAAAAACCGAAGGGTCCACTAAGAGGACC
TATATAAGTACAATAAGAAACTGCTTTCGGGTCCAGAAAGGTCGACTGGA
AAAGCAGAAGTTCGATAATAAGGACAAACTAGATAATAAGACANNNNNNN
NNNNNNNNNNNNNNNNNNNNNNNNNNNNNNNNNNNNNNNNNNNNATTTAG
NNNNNNNNNNNNNNNNNNNNNNNNNNNNNNNNNNNNNNNNNCTACATTAC
TCAAGCGTTTCTATCTTTCAATTAGTAATCAATTATTTCTCCAATTACAT
TGCATTAAGAAGTAAGCCATTTTATATAGTGGGAAAATGAGTTGCAGGTA
TATTGTGTTGTAATGTACGCACATTACTAACCCATAAGCGATTTTGAAAA
TGTATAGGGCGTTTTCTTCAGGTTGCGGAATTTCTACATTACAATATTTA
AAAAGTATACGCATGGGTAATGGAGAGCCGAAGGAAACTTCGTCACCTCA
TTACTTTCTGCATTACAAAATTCAATAATTTCATGCACCAGGGAGAAAAA
GCGGCCATTCCTTAAAAAAGTAAGGCAGCTTGTAATCGATCTTTTCATGC
ACATAGGCGACAAGTAATCCATGAGTAATGGACAAAATAATGGGCATTTC
CGCCACTGGGNNNNNNNNNNNNNNNNNNNNNNNNNNNNNNNNNNNNNNNN
NNNNNNNNNNNNNNNNNNNNNNNNNNNNNNNNNNNNNNNNNNNNNNNNNN
NNNNNNNNNNNNNNNNNNNNNNNNNNNNNNNNNNNNNNNNNNNNNNNNNN
NNNNNNNNNNNNNNNNNNNNNNNNNNNNNNNNNNNNNNNNNNNNNNNNNN
NNNNNNNNNNNNNNNNNNNCTTTTATGCATTTTATATAATTTCGGTTTTT
GTCAAAAAGTTAAGTTCCCTTAGTAAGCCACCACTGCAGCCAATGCGTGT
TTATGCGTGTTATGCGTTTACGCGAAAAATGATTGAAACAGCATTGCTCG
AAGTGCTCAGGGGATCTCGTAGTCGGGCAGTCTCGACTAGAGCTTTCTTA
CTTGTTTTGGTCTCAAAGTGTGGCAACGCTGTCAACGGGAAGCTCCAGCG
AGTGCCCGTTCAATTAGTCATTTGGATTAGTCATTAAATCGAGATCTACT
ATTTGTAATAATATTGCCTACGCCCATCGATCATAGACAGACGGAGTGCT
TTAATCAAGTAAAATGTTCAATGCGGCGGGCACTGGAGCGGGCGGCGGTG
CGCCTGGCAACGGCGCAGACTGGCGTGAGTCGATCACCGCGGACCTGCGA
AATCATCTCGTGCACAAGCTGGTGGTGGCGATAAGTCCGACCTCAGATCC
GACCTCAGATCTGGTCACGCACGCTGAGGAGGTGGAGCAGGATATTTACG
AGATAGCCCAGTGCCGTTCTGAGTACTACCACCTGCTGGCGGAGGAGATC
TACAGGATACAGAAGGAGAGGGGAGAACCGACTTAAGCGCAAACAGACTA
GGAGATACCCTAAACCCTACAAGTTAATATTCTAACCATTTTGCACTTCT
TGTATGCAACAATGTTCAAATGTGTGTATATTCCAAAGTACAAGTCTCTA
GTACTTGAAATACGTTTTTTACAAATTGGGGGGCAAAGGGAGCGTGGTAT
CAAAAATCTGTAAGAGACAAAATGTGTTTATTCATTAAATGTATATACAC
AGTAAATCTGTAAATTAGTCTCCAGGCCTCAAATTATTGGAATTAAGCAG
AAAAAAACTAAATAAATTTATCAATTATTCAGAATAATTTATTCTTGATA
AAGAAGAAATCGGACGAGTTATAGAAAAAATATGNNNNNNNNNNNNNNNN
NNNNNNNNNNNNNNNNNNNNNNNNNNNNNNNNNNNNNNNNNNNNNNNNNN
NNNNNNNNNNNNNNNNNNNNNNNNNNNNNNNNNNNNNNNNNNNNNNNNNN
NNNNNNNNNNNNNNNNNNNNNNNNNNNNNNNNNNNNNNNNNNNNNNNNNN
NNNNNNNNNNNNNNNNNNNNNNNNNNNNNNNNNNNNNNNNNNNNNNNNNN
NNNNNGATTTCCCATTTTCATTGGATTCAGGGTATAACAAGTAAGAAAGT
TCTAGTCGAGACTGCTCGACTACGAGATCCCCTGAACCCTTCGAGGAACT
GATATGTCAATAATTCATCGCGCCTTTCTGCTTACTCAAGAANNNNNNNN
NNNNNNNNNNNNNNNNNTATATAGGAGATATAATTAAATAACTGATTTTC
GATAAGGTTTTTAATCGATATCGATATCTAAATGAGTTATCGATTATTGG
AGATAAAGTCGATATGCATTCAAGTCTCTAGCCTAGCCTAGTCTAATACG
GNNNNNNNNNNNNNNNNNNNNNNNNNNNNNNNNNNNNNNNNNNNNNNNNN
NNNNNNNNNNNNNNNNNNNNNNNNNNNNNNNNNNNNNNNNNNNNNNNNNN
NNNNNNNNNNNNNNNNNNNNNNNNNNNNNNGATTTCCCATTTTCAATGGG
TTCAGGGCCACATATTTAAATATTTATTTGTATGCATATAAATGCTTATG
TGTGTATTTACATATGAATTTGAGAGTGGTATAGATACATATACATACAC
CTGTAGATGCATGTGCATTTATATACCTTTAGTATATGTACAAATATGCA
TCTAAGTATATTTAAAAGTTGCTTAGCTGTTCTATAATATTATTTAGCTC
TTGCTGGAATTCGTTTGAGGCATCACGAGGTAGGTTTATAAATGATTTTT
CATTTATTTACATTGTGTTTAATTATTTTATTTTGTAGATAAACGAACGC
ATCGAGTGCCGAAGGAATATTTTCTATATCAAGCACATTATTGTTTTTAT
GGATAATGTGATGAAGCTCTTTCCTTCCCAGTAGAGATTTTAATTCATGG
TGTTTTTGCTTAAATGTGCGTAACAGGCAAAAAGAGGCGCTGAACTATGT
ATTAGCTTATATAAGAGAATACATTGAGAAAGTTAAGATCAACCTTAAGC
AAAGAGAACAGTTCCAGTCGGAAGTATTTGACGTTGATATATTCATATAT
ACAATAGCTATCTACAACGGAATTTCAGGACAAACTGCTAATGTCGCATT
GATCCCTCTAGTAGCTCGAAGTACGTAGTACTGAAATTTACTATGCGTAC
AGTATTCGTTCAGTATTCGTATTATGCGTAAGTAAATTCGATTAATCTAG
AAGGAAATAAATGTCATTAAATTGGAATTGCTCTGCTATGAAGCTGTGGC
TCGAACTATTGTTCCATTGCTTATTTAGTATATGTACATATGTAATGAAG
AAAATTGTAGACGGCTCCGGATAGCTCGGCTGGTATGGTATGTCTCTGGC
TGCTATAATGCTCGAGATAATAGAGTTTATATAAACTATAGTTTTGCTTG
TTACATTGCATTTTCAGGGCCCCTAGATAAGAAGCTCTTATCTTGAATGC
TGTGCTGGCATCCGGTGACCGTGTGATTTTGGTTTGTGATAAGTATTCTG
CAGAGAAAGAGTAAAATGTGTTACGGATACTATAACTTATGCTAACATAG
CAAAAGAAATCCGCGTAATATTCCTTTCTTCTGTCGCAATTTTTTCACAT
TTATTTTTTTATGAGTTAGGTCTGCAAGGATTAGCTGTATCGATAGTTGT
TATCGATGGAAGCAAAAATCGCTAAGCATAAGTGTGCCTCAGCTCGCCAG
GTGGCTGCCTTATAAAATTGATTCGGCTATTTCTTTAAATATTATTATTT
TTTATTTAAATTCAATAAGCACAATATTGGAATTAATGTGGTATATTAAG
AAATGGGGCNNNNNNNNNNNNNNNNNNNNNNNCATTACGTTTACAGAAAT
TATTATATGTTGGAAACCTTACAAATAGTCATCACATTTAACGCCCTCTG
GCGGTTAAAGGTTAATTTGAAGCACAAATAAATATTGTAAATAATTTATC
GTCCATAATTTTTTTCATTTGAATAACTCAACTCCACATAGCATGAATGA
AGAATACATAACGGCACTAACTATGCAAGTGATGTATGGTAATGATAACG
CCAAAATTAATTTCAAATAAAGGCGTCACCTGTGGGCGATATGCCTAATT
CAGAAAAGTCCACACTTACATTATCACTTTCGCAGCAGTCAGCTCTTGTA
CGTTGAAGCGGGGCATAAAAGTATGTTTCAAACTTTGAAATGATATATTA
TGTGTTTCTCTATGGTCTTATAAGAATTTTGTATCTAATTTGCTTATCTT
TACAAGCGAAGATTTCTATTGTTAAGCATATATTCCGAAAAATATTTGAG
TTGGNNNNNNNNNNNNNNNNNNNNNNNNNNNNNNNNNNNNNNNNNNNNNN
NNNNNNNNAAACAGTAAAAAAGTTCTAGTCGAGACTGCTCGACTACGAGA
TCCCCTGAACTATTCGTGCAACTGATATTTCAATAATTATTCGCACATGC
ACACACACAGGCATACGCACGCACGCATAGACACGCATTGGCTGCAGTGC
ACTATGGGGAAAAATCCAAATTATCGGGTATTAATTAATAACTTAAAAAC
TAAGCCAGATTTTTTGATCCGGTTTTTGTATTATTAATATGTATACCATC
AGAAATATATTTTAGAAAAATGGGCGTGTCACCGCCCACCCAAAAAAAAT
TTATTAAAATTTTGTATTAAAAATTTTTTTTTTTTTTTAAGAATTTTGCT
TGTTCATACTTTAAAATAATAATTTTAATTGAAAACAATCGAACTTTCAT
AAAATCGAAATTAGTTTTCTTCAGTTTCGAGTTCCAAATCAGCCAGAAAT
ATTGATCCGCTAAAAAAATTCGGGTTCTTCAACTGATTTAATTGTGCCTT
CAACTTTACATAATACAATACGTACAACTTCATTAGACAGCGACCTTTAT
GCTTTCAAACTCTTTTCTAAAGATTTGCCGAAGAAATAATCTGATCAGAT
GTATCCATTGTTAAAAACCATCAGCGAAATTATGGATTCTGCTCTCATGC
TCTCATGCATGATGAAATTAGTCTGATTTATAGACCTGGTTGGGCAAATC
AGACGCTTCCTTACCAAAAAAGCCTACAGGATGAACAGTACTTTCCATAA
TCTGCCTCAAATGAACAATTATTTTTATAAACATTTGCTGTCATAGGCAG
TCATTCATAGTTGTCAGCTAGTTTTTGTTCCTGCTGCATTTCTTCCATTT
GTAATTTATATTTTGGCAAAAAAAGCGGCTTTTGCTTTTTATACCCTGAA
CCCATTTTCAATGGGAAATCNNNNNNNNNNNNNNNNNNNNNNNNNNNNNN
NNNNNNNNNNNNNNNNNNNNNNNNNNNNNNNNNNNNNNNNNNNNNNNNNN
NNNNNNNNNNNNNNNNNNNNNNNNNNNNNNNNNNNNNNNNNNNNNNNNNN
NNNNNNNNNNNNNNNNNNNNNNNNNNNNNNNNNNNNNNNNNNNNNNNNNN
NNNNNNNNNNNNNNNNNNNNNNNNNNNNNNNNNNNNNNNNNNNNNNNNTT
TTTTTAAATGTCCGTAATTACAGCGCGCATATCAAGTTTATCATTAAAAA
TCGATAACTCATCTCGATATTTTTTTATCGATAAAAAACCTTATCGAAAA
CCAGTTATAAAATTATATTTTCACACCTTTATTGCTAGAGTCTCCAAATT
TTTAATGTATGCCTATATGCAATTTATACAATTTCGGTTTTTCTTAAAAT
TTACCCCCCACCCTTAAATTCACCCCCTCACCCTCACACTCAAATACTAG
AGACTTGTGCTTTGGCAATTACATGCATATCCATTTCATAATCATAATCT
GAAAGTTTCATGAAGATCGTACGTCCACAAAAAGTTATTAAGCAATTAAG
TTCTCATAGTAAGCGCTCACTGCCGCCCANNNNNNNNNNNNNNNNNNNNN
NNNNNNNNNNNNNNNNNNNNNNNNNNNNNNNNNNNNNNNNNNNNNNNNNN
NNNNNNNNNNNNNNNNNNNNNNNNNNNNNNNNNNNNNNNNNNNNNNNNNN
NNNNNNNNNNNNNNNNNNNNNNNNNNNNNNNNNNNNNNNAAGCTGAAAGA
CGCGAAAAATTATTGAAATAGCTATTATTCCAAGGGTTCAGGGGATCTCG
TAGTCGAGTAGTCTCAACTAGAGCTTTCTTACTTGTTTAATATCATTTAC
AAGTTGAATCAATATTAGTCTTATTTAGTTTCAAAATCACAATTACTATT
TCTTGGTTAGAGTTGCCTTTTTCATTGAGCCAAATATCACACAGGTCAGC
TCATAGTCACCTGCTAAAAATTGATTTGCGCCGGTTGTGCGCAAAAGTGC
ACATTGAGACAAAGGCACTAAGATCCCAATTGATTACTCTATAACATGCA
ATTGGAATTACACTGGTGCGCCCTGGTGGCTGTTTTATATGTCTTTGCAA
AGTTTAATTTTATTTACAAGAAATGAAATTTGACAACATTTGCTAATTAT
ACAATAAATGATTAAAATAAGTTCAAACATCAATTGGTTTTTAAGCCAAC
GCATAGTAGAAGCCCTAAAAATTCATATCCTTTTTAAATTTCTCAAAAAT
AATGTCTGGTCATTGAATAACGATGATTTGAAAATCGGCTAACACAAATT
GTAAGCTGAAGGCAAATGCTTTTCGAAGATNNNNNNNNNNNNNNNNNNNN
NNNNNNNNNNNNNNNNNNNNNNNNNNNNNNNNNNNNNNNNNNNNNNNNNN
NNNNNNNNNNNNNNNNNNNNNNNNNNNNNNNNNNNNNNNNNNNNNNNNNN
NNNNNNNNNNNNNNNNNNNNNNNNNNNNNNNNNNNNNNNNNNNNNNNNNN
NNCAGTGGTGGCTTACTATGGGAAATTAATTGTTAAATAACTTTTCTTGT
TGATGGACGATCTTCAGATTATGATTATATGGATACGCATGTATTTGCCA
AAGCACAAGTCTCTAGTATTTGATATACGTCTTTTATAAAGGTGTAGGTG
AGGGGGTGAATATGGGGGGAGGGGTTAAAGTTCAACAAAAATCGAATTTG
GCAATTCTAGCTTTAAGGATGTAGTATACATAAATTTATTACTGGGTTTC
GATATTTTATTAAATCGATAACAAAATAACGCAAGTTATCGATTTTTAAA
GCAAAACTCGATATGCGCGAGGACCTTTGAAAAAATGCATTAAAATGGGA
AATCAGGGTATAATGGCTTAGAGCTACAGTCTCCAAACTTTATATGTAGA
CTTATATCTATGTACCAAAAATCGATAACTCATCCCGTTATTTTGTTATC
GATAAAACCCTTATCGAAAATCAGTTTAAAAAATATTTCACCTACATATT
TAAAGCTAGAGTCTCCAAATGGTTTATGAATACTTATATGCATTTTATAC
AATTTCGTTTTTTTTTTTAAATTTACCCCCACCCCTATATCCACCTTCTC
ACCATCACCTTTGTAAAAGACGTATTTCAAATACTAGAGACTGGTGTTTT
GGCAAAGGCATGCATATCCATGTTATAATCATAATCTGAAAGTTTCATGA
AGATCGTTTATCGACAAGAAAAGTTATTAAACAATCAAGTTCCCATAGTA
AGCCACCACTGCAGCCANNNNNNNNNNNNNNNNNNNNNNNNNNNNNNNNN
NNNNNNNNNNNNNNAATAATTATTGAAATATCAGTTGCTGGAAGGGTTCA
GGGGATCTCGTAGTCGAGCAGTCTCGACTAGAACTTTTTTACTTGTTTTA
TATGTTTTCCATAAATATTTATGAAGTGAAGAAAATAAAAGTTATTGAAG
TTGGGTTTATATTATATAATGAGTGAATATTAAAATTTTCAATAAATATG
TACTTTCTGTATTCTGCTAGGAACGTAATATCTATATCGCAATTGCATGA
TGCTGCATGGGTAATAAGAATTAAGCGATTTGACAGTTGCGGCAAACAGT
CCACTAATATTACTTGGTTAATGCTGCCTTTGGGGACAACTGGGCCGACA
AAGGGCCGAGTGAAACGGAACCTGTGTGCGGCAGGTTCTAACGTCGGGGA
GAACAAATAAGAAGACACAAAAAAATGAACAAAAACCGTCGCAATTTGTA
GGTCGAGCAATTAATGCCATTGTCTTCGTGCTACCTTTTTGATTTGTCGT
CCGTCGTCCGTCGTCCACTTGCAGCAGCATTTCGCAAAAAAGAACAGAAG
ACCGAAAAGGAAAAACGATTTCAATTTACAATTTTCACATAGCCTNNNNN
NNNNNNNNNNNNNNAGAGGCTCTCTGCCACGGCCACTGCCACCGTTTCGA
TGCGGCCCAAACAGCGGCAACGGCACAGCGGGGCGTGCGGTGCCAGATGA
GAGAAGCCGCCCACTGCGGGGCGCCTAGCTGATTATCATTTCGACACCCA
ATTCTCTATGCAGTGGCGTCGGCATTTCGTTCTGTNNNNNNNNNNNNNNN
NNNNNNNNNNNNNNNNNNNNNNNNNNNCAATGTCCAACATCTCGTGATCT
ATTTGGTCCAGTGGTCCAGGCGATCAAGTGCACGAGCGAGCCCTTCGTCT
TCTCCTCCTCNNNNNNNNNNNNNNNNNNNNNNNNNNNGTCAAGTGATTTC
CAGGAATGTGTTAGAAAACTTCTTGTTTTCGGCACTCNNNNNNNNNNNNN
NNNNNNNNNGCATATGGCTGTAAATTAATGCTGTTGACATTTTTAGTGTA
AAATACGCATGCTTCGAATCTGAGAAATAGAGTATACCCACAGGCAGCGC
AAGAGCTCTAGACCAACTGTTTTCTAATCACTTGTTCGCGGTTTCTGTTG
CATCGTTGCGCACTTGTGTCCTTTGCCCATAACCGCAAAAGCAAGAGACC
ACGACAAATTAAGACTGTGTAAGTGTNNNNNNNNNNNNNNNNNNNNNNNN
NNNNNNNNNNNNTACCCAGATGTTTAATTTAGTGCATGTTGTAATTAGAA
TCCATTGTCTGTTGATTTGATCAAGAAATATTTTGCATCCTAGATTTTCT
AGAAAGTTTCGTACGCCTAGGATCAGGCCATATTAACCGGCTCCCGAAAA
AGGAAAGAGCGTTTTACAATTTAGTTACAAACATAAAATTTCCCCAACAT
AAAAACGTGAAAAAGGGTCCCCACATAGATTGTTGGCTAGGGCCCCGAGG
AGGGTTAATCCGGCTTTGGCTCATGACTATCATGAAGTGCATATAAGAGC
ATTCGAATCATATATAAATATAATTTATCTATACAAATAACACAACTCCG
AATCAACTTATATCCTAAGCACGACCGAAAGATACCCTGCACGAGACAAA
TTCGAAGCAATATTACGCACTTTACGTACCTAGCAAGTGTGATACTATTT
TGAATGAGTATGGATAAACGTTATCAGAGCTATTTACACAATTAAAATAT
TAAAATACTTAATAAGATTAACCTCGCATTTAAATACAAGTCACCTGATG
GTCAATCAAATTACCGTTATTGTAATATGGCGTTTCCATTCTTCCATTCT
ACTTCTTAGCTGGGCTAACGTAATCAGTGTCACCTGGAACAAATCAGTTT
ATGCATAATAATGTAATTATTACATTCATATATTTCAGATCTTTCTTTAT
ATATAATATATTTGATATACAATATAATGTTAAATCAATCAATAATAAAT
AACTCAATAAATCAAATCCCAAATGATTTTTCTGTTATTGCAATTTGATA
ATCTCAAGCTCTTATTGGGTCACATTCCAGCACATTTGTGCTTGTTCTTC
TAACCATAAGCCACACACCCCTTTGAAAATAGGTTTCAAAATATCCTCGC
TCCTGGTTTAACAATCGGTACTAGTAAACTATTTTAAATGCTTTGTAACT
TAATCTTCAATTATAATATAAAACAAGTAAGAAGGCTCTTGTCGAGACTG
ATCGACTAGGAGATACCCTGAACCCTCCAAGCTGATATTCTAATCATTCT
ATACTTCTTCTATGATCACGTATAACAACGCGCTCTGCTAACGGCGCAGT
AAGCAGCGACTGCGCTTGGGCTGCGCTGCAGTGTGGGCAATATTATGAGA
ACTTATTAGTTGAATAATTTCTTTTGTAGACGGACAATCCTTATGAAACT
TTCAAAGCGTAATCATATGGCTAAAATGTGTGTACATTTCAAAGCACATC
TCTAGTATTAGAGATACGTTTTTTGAAAATTGGGGGCGAAGGGGGCTTCG
TATCCAAAATCTATAAAGGACAAAATTTTTCTATTCATCAAATGTATATA
CAAAGTAAATTTTTAGGTCTAAAAGTGTTCAAATTATGCTGAAAAAAAAC
AAAATCAATTTTTCGATTATTCTCGTTAAAAATGTTATCGAAAAAATATG
ATGAACTTGTACTGCCTATGGTATACACGAGTATACATGCCAAATTTCAG
CTCTCTAGCTCTTATAACTTCTGAGNNNNNNNNNNNNNNNNNNNNNNNNN
NNNNNNNNNNNNNNNNNNNNNNNNNNNNNNNNNNNNNNNNNNNNNNNNNN
NNNNNNNNNNNNNNNNNNNNNNNNNNNNNNNNNNNNNNNNNNNNNNNNNN
GATTTCCCATTTTAAATGGGTTCAGGGCATATCAAGTAAGAAAGCTCTAG
TCGAGATTGCTCACACACGCATAAACACGCATGGACTGCAGTGTGGGCTT
ACTATGGGAACTTGATTGTTTAATAACTTTTCTTGTCGCGAAACGATCTT
CATGAAACTTTCAGATTATGATTATAACATGGATATGCATGCATATGCCA
AAACACAAGTCTCTAGTATTTGAAATACGCCTTTTACAAAGGTGTTGGTG
AGGGGGGTGAATATAGAGGCAATGGTTTTAACAAAATCCGAAATTATATG
AAATACATATAAATATATGTTTAAAATTTGACACTTTAGCTTTAAAGATG
TAGGAGATATAATTATATAACTGATTTTCGATAAGGGTTTGTATCGAAAA
CAAAATAACAAGAGTAGTTATCAATTTTTTGAGATAAACTCAATATGCGC
GCTATATATACGGATATTAAAAAAAAAATTGAAGTCNNNNNNNNNNNNNN
NNNNNNNNNNNNNNNNNNNNNNNNNNNNNNNNNNNNNNNNNNNNNNNNNN
NNNNNNNNNNNNNNNNNNNNNNNNNNNNNNNNNNNNNNNNNNNNNNNNNN
NNNNNNNNNNNNNNNNNNNNNNNNNNNNNNNNNNNNNNNNNTGGGTTCAG
GGTATAAAAAGTCAATTTGTTAGGTGCTATAGGTTGGGAGATTGGTGCAT
ACGTTCGCCCGGATCAACAAACAGATGGACAGGTTTATATCGAATTGGCT
GTTATTCCTGGTCAATAGTATATATGTATATAATATATGTGGTATCCGCC
TACTTCGGCCTGTTGTACACATTTAAAGAGAGGTTTGACGTGCCGAATGG
GATTCTGAAAATAAAATAGACTTATCTGATCAGGCTTACGAGATGCGAGA
TGAGGCTTTGTCAGACACATTCCGATATCGGAAAGTACTTGAGAGAGGAT
TACTACTCAAATAGCGTAAAAATTTCTTAAAAAAAAAAGTATCTTCCTAT
CATCTATGTCAAAGTTGAAAAAGTACAAAGGTTTTAGAGCAGAGGTATTT
CATGAACTCATCAATTCGTGTTTTTATTTATGTTTGATATGAAATCGAGA
GCTAATACCCTAAGTGATCTATGGCAAAACTCGCTGTATATGCATGTCTA
TATTCGTGGACTTGGTGACTTAGAGACTGGTGCGATTTGGATTTGGATCT
GTGTATTCTGACTTTAGGGCTCAAAGGCAATTGCTGTAGAAAAAACCACT
AGATTTACGCTGTAATCTTGGAAAGTCTACAGCAGAGCGGGCAAAATATT
TGCAGACAGTGAAAGGATTTAAATGTGAAATCCCGTAAATCCAATTTACA
GAAAGCTGCATATCGGCCAATGCTTNNNNNNNNNNNNNNNNNNNNNNNNN
NNNNNNNNNNNNNNNNNNNNNNNNNNTTCCAGGAGACTAACCCAAGAGCG
TGCAATGCAAATTTAATGAAATCTCAATTGAAGGCGAACTAAGTTGCTCC
TGTCCTACCTGGGATGCTGTTGTCATGGTAGCTGCTGCCTCTGCTGATAG
TCATCGAAGAGGGGTGACGGCTAGAGATGCACAACCTTGCTTGCGGATTA
CCGCAGATCCTTTAAGCCTTTGACTTTTCCTGCTAAGCGATCGTAAAACG
TGGGTTATGTATTTATGGCCCCCGCATCCACCCATCCATGGCTGCTGCCC
GGTCACAGTCTGAGCAACTTCACCAACCTGGCTGGGTGCGGTTTAATCCG
AGACCACCAAAGAGATCATGGCGCACTTATTTAATCTGCTCAGTTGGGTG
CAAATTGTTTCTTAAGCGGGTAGCTGACCTCAGGATACCTTTGGGAAGCG
GATAATCCTTCCCATCGCTGCTTGCCGGGATTAGCATATCATTTTGAGTG
AAAATCCAAGTAGACCAGCTAGAAGCTTTGTTCGTTTGTTTGGCTGTTGT
TGGTAATCGTGGANNNNNNNNNNNNNNNNNNNNNNNNNNNNNNNNNNNNN
NNNNNNNNNNNNNNNNNNNNNNNNNGAGAGAAATTTACAAAACTTGCACT
ACCTGTTTACCAACTACCTGGCTNNNNNNNNNNNNNNNNNNNNNNNNNNN
NNNNNGGACCCCGTTTCGGAAACCGGCTCAAGTTCTTCTACCTTGTGCCA
AGGGATTAAGGTGCGCTGTTTGGAGGGCATGTTGTGCTAATCAATTGATT
AGCACTGCTTTGGGGATCGACGTGGGAGTGATCGATAATGCTGTAGANNN
NNNNNNNNNNNNNNNNNNNNNNNNNNNNNGGAAGATATGCATAGGTATGT
CCTTGCAGAGGGTGAAGCTGCTGTTTTTTGGGCAATCGAAATTGCGTTAA
GGAACACAAATTGANNNNNNNNNNNNNNNNNNNNNNNNNNNNNNNNNNNN
NNNNNNNNNNNNNNNNNNNNNNNNNNNNNNNNNNNNNNNNNNNNNNNNNN
NNNNNNNNNNNNNNNNNNNNNNNNNNNNNNNNNNNNNNNNNNNNNNNNNN
NNNNNNNNNNNNNNNNNNNNNNNNNNNNNNNNNNNNNNNNNNNNNNNNNN
NNNNNNNNNNNNNNNNNNNNNNNNNNNNNNNNNNNNNNNNNNNNNNNNNN
NNNNNNNNNNNNNNNNNNNNNNNNNNNNNNNNNNNNNNNNNNNNNNNNNN
NNNNNNNNNNNNNNNNNNNNNNNNNNNNNNNNNNNNNNNNNNNNNNNNNN
NNNNNNNTAAAACAAAAACAACAATAATTCTGCTTNNNNNNNNNNNNNNN
NNNNNNNNNNNNNNNNNNNNNNNNNNNNNTAAAGATTTGAAGGTATTGTC
AAATCATTAAGATATTGTTAACTTTCAAGATTTAACTGTGACTACTACTA
GTTCATACATATAATAAAAAATATATTTTCATCTTATGGAGGAAAACGTG
TCAAATTATNNNNNNNNNNNNNNNNNNNNNNNNNNNNNNNNNNNNNNNNN
NNNNNNNNNNNNNNNNNCCATTGCCAATGAGGTTTTCCAGAATATTGTAT
TGTATAAATTTTGGTCTTTTATTTACTATGGATAGCAATGAAAAATTATT
AAAATTATTATGTGATAGGCAACAAAATTTGCTGTAAACTATCACTTTTT
TCGACAAACTATGAACATTTTTAAAAGCTATAAATTATATATTGTTATTA
TATATTATAAAATTGAATTTTTTCATCTTTTTGAAAGTTTTGAACNNNNN
NNNNNNNNNNNNNNNNNNNNNNNNNNNNNNNNNNNNNNNNNNNNNTTATA
ACTTTTGCATAAAACACATATTTTTTTCTTAAATAGTTCACTACGTTCTT
ATGCATAAGTACTCACAACAAATTATATGGCTTTAAAGCAACTTTGTATA
ACAGAATTAAAGTTATAAATTGAAGTGCACCTATTATGGATCAGTTGAAA
TATCATAAATACTTTCGTGTTTAAAACAACTGCGACAGCAATAGAGAAAT
TACATCAACAACATGGTGTATGAATAATAATTTTAAGTTCGCGAAGGAAA
TAAAACGAAAGAGAGATATATTAGTNNNNNNNNNNNNNNNNNNNNNNNNN
NNNNNNNNNNNNNNNNNNNNNNNNNNNNNNNNNNNNNNNNNNNNNNNNNC
TGTTCAAAAGTTCGTCTTTTACCTTGCAAATCGTCCAAGAATCAATTTGA
ATTAGCTTTGGGCATCTAGAAAAAGGATTTGCCATATTGAATTATAGCAC
ATTTCTATCTCCAATTATCTTGATTCACTTTATAATATATAATGCTAATT
AATTATGACATGTGTCTGACAGTGCAAAAGCTTGAAAAGTAAAGATGACA
ATTCTAATTATCTATTGATGAGAAATTCTGTGATTATATATTATCGAATA
TGTATGTATATCGATTAGGAACATAAGAGTAGTGCCAGATCGCCACAACT
CTATAAGACGCATGCAGAAAAAAAACTATTTAATTGTTTATTATCTTCGC
AGCAAATTAATTAATATATTTTCNNNNNNNNNNNNNNNNNNNNNNNNNNN
NNNNNNNNNNNNNNNNNNNNNNNNNNNNNNNNNNNNNNNNNTTTATCTGG
CACAGTTTGTAGTTGCTAGCTAACACAAATACATAAACAACACAGCCTGC
TGCGCCTTCAAAGAATCCAATGNNNNNNNNNNNNNNNNNNNNNNNNNNNN
NNNNNNNNNNNNNNNNNNNAGAGTGTGTTAAGGGCAGTTAGAGCAAGAGC
GCGAAAACAGCTCAGCCGACTTCGTCGTCGTTGTTCTTGTCGCTGTGGTG
CTCCGTGGTGGTGTTTGGGCAACGCCCCTTTAAATACAGTTATTTCATTG
GGCCGCGACCACAAANNNNNNNNNNNNNNNNNNNNNNNNNNNNNNNNNNG
AATTATGCGCGCCGCATTGAGACTTTTCCCTTGGGCTTTTACACGGCGAC
TTGTGTATGTATGAATACATGNNNNNNNNNNNNNNNNNNNNNNNNNNNNN
NNAATAAAGATTTTTGTCTCTTTAAGCATTTTTGTAAATTTTATGTAGCA
TGAACGAAATCATTTGTATTGTAATTGTAAAAATTATTAATATTAGATGG
TTAAAATTTAAATAGTAATTTCCAAATTCGAATAAATATTAGTTAAATGA
CTTTAATTGTTAAAATAAAATAAAAATTTAAGTACTTTTTTACTTAATAT
TTATATATGTATGTGTCGCTTAATTTACATGATCTGCGAAAGAANNNNNN
NNNNNNNNNNNNNNNNNNNNNNNNNNNNNNNNNNNNNNNNNNNNNNNNNN
NNNNNNNNNNNNNNNNNNNNNNNNNNNNAGTTATGCTTGTTATTTTCTCA
AGTTCATCGATATGCCTNNNNNNNNNNNNNNNNNNNNNNNNNNNNNAAAT
AAAAACGCAAAAAATAATCAACAAACTTTAAGAATGTATGAGCATGGATA
TGTACTAAATGTTCCCTTTACCTACATACTGATATGTAGCATCATGCCTA
AGAATCAGGGTAAAGCCGTAGCCGCAGCCGCAGCCGTATGCGCGTTTCAA
GCAAAAATACTTATGAGTAAGGCTCGCCCAATTGCTTTGACACACAAACC
CACACATAGAAATTAAAACAAAACGCCTATACGAGCGCTGGTAGAGCTNN
NNNNNNNNNNNNNNNNNNNGCATTGCATTGCACATGAACACATACAAATG
TGCGCGCGNNNNNNNNNNNNNNNNNNNNNNNNNNNNNNNGCGCACACACT
GGAGAAGAGTATGCGCGCGAATGGNNNNNNNNNNNNNNNNNNNNNNNNNN
NNNNNNNNNACAAAGAGCCGAATGAACGTTTTGTCGATGCATACAGCGGG
CAAGCGCGGAGGAAACAACCACCAAGCATGCTGAAGGCGCACGTTGCTGC
TGCTAAAAGAGCACAGCACGATTCGCTGCCGGCGTCGCCGTCGCTGCCTG
CTGCCGTCATCACTGATTCGTTTTGTACGTTGTTAGACTCTCTCGCTGCG
TTTTGAATTCAGTCGACAACGATAATTACCGGTGGTTGTATCTCGAGCGC
TGCGACTGAGACCGAACTGACCAAAACAAGCATACGAAGCCCGCGCTCGC
GTTTCTCGCCTATCAACCAAAAATACGAACNNNNNNNNNNNNNNNNNNNN
NNNNNNNNNNNNNNTTTCACCAATTGTGAGCAGTGAGTGAGTGTACGAGA
AATATAACGAAGCCAAATTCGAATTTGTTGTGCCCGGTTACTTGTGGGTT
GCCTCTGAACGCAAATTATTATTGACTATAGCGGCGACTTCGATGTCAGC
GCACTGTGCAATTATTAAAGAGAANNNNNNNNNNNNNNNNNNNNNNNNNN
NNNNNNNNNNNNNNNNNNNNNNNNNNNNNNNNNNNNNNNNNNNNNNNNNN
NNNNNNNNNNNNNNNNNNNNNNNNNNNNNNNNNNNNNNNNAGGAAATTAA
TGCAGAGTTGGCGATCGACGCGTTAAGGCTATAATTATTTGAACGCATAC
GCATATGCTGTTTGTGCACCCTATAAAACAATATAAGTGAAAAGCGTGCC
ATAATTATAAGNNNNNNNNNNNNNNNNNNNNNNNNNNNNNNNNNNNNNTC
GGCAGCATCAGAAGCAAAACGAGGGCAGTCTAATAACAATAATCAAAAAC
CGCAAACAAAATCAATAAACGGCAATGTGCGAAAATTGCTNNNNNNNNNN
NNNNNNNNNNNNNNNNNNNNNNNNNNNNNNNNNNNNNNTACATCAGCAGT
CAGCTAAATCAGCAACACCAATAACGACAGCAGCCATTAAAATTGCCAAC
ATGATTGACGCCACCTGCAATTATTTGAATCCCTATACGCTGCCCCAGCC
AACAGGCATTNNNNNNNNNNNNNNNNNNNNNNNNNNNNNNNNNNNNNNNN
NNNNNNNNNNNNNNNNNNNNNNNNNNNNNNNNNNNNNNNNNNNNNNNNNN
NNNNNNNNNNNNNNNNNNNNNNNACCAAGTCATGATTTCATTAGCGCCAC
ATTGCTGNNNNNNNNNNNNNNNNNNNNNNNNNNNNNNNNNNNNNNNNNNN
NNNNNNNNNNNNTAGCATTTTACGGCAAGCAGGGAAATGCATCGCCGACA
GTTTCTGCATCGACCGCATCATCACATCAGGCGGTGCCGCCAATGAAGCT
GGAAATGCAATATCCGCCACAGGCATCATCCACGGGCAGTGCATCGCCCA
ACTCCAGTTTGTCACAATCGGCCGCTTCCTCTGCATCGGTGTCGCCCAGC
ATTTTCCCATCGCCAGCGCAGTCCTTTGCCTCGATATCCACTAGTNNNNN
NNNNNNNNNNNNNNNNNNNNNNNNNNNNNNNNNNNNNNNNNNNNNNNNNN
NNNNNNNNNNNNNNNNNNNNNNNNNNNNNNNTGTGGCTAGCGCCTACAGC
TGGAATACGGCTGCTTACACAGCGCTACCAACAAGGTAGGTTCATTCATC
CATTTATCCACCTGATTCATCGATACACCTATCATTCCCTTTCGCGCTCT
CCTCTTTGGGCTACGTTTAACACGCTCTAATTTGTTGCCTCCGTTTTGTT
TTTCTTTTTTTGCCGTAGAACTCAATTTCCGTATGCTCAATATGCAACGT
ACGGAAATGTGGCATCAGTTGGCGTTGCAGCATCGGCGTCGGCCGCGTGG
TTCTCGCACCAGGAGCGCCTCTACCAGCCGTGGTCCTCGCAGAGCTATCC
GAGCTTCAACTTTGACGACATCGCCTTCCAGACACAGCTCCAGCGTCGCT
CCGTGCGCTGCACCTGCCCCAACTGCACCAACGAGATGAGCGGCTTGCCG
CCCATCGTTGGGCCGGATGAGCGCGGCCGCAAGCAGCACATCTGCCATAT
TCCCGGCTGTGAGCGGCTCTACGGCAAGGCTTCACACCTGAAGACCCATC
TGCGATGGCACACGGGCGAGCGTCCGTTCCTCTGTCTGACGTGCGGCAAG
CGCTTCTCGCGCTCCGACGAGCTGCAGCGCCACGGACGCACCCACACCAA
CTACCGTCCCTACGCCTGCCCCATCTGCTCCAAGAAGTTCTCGCGCAGCG
ATCACCTCAGCAAGCACAAGAAGACCCACTTCAAGGACAAGAAAACGAAA
AAGGCCCTGACCGCCGAGGCCAAGGAACAGGCGGCGGCGGCCATCAAGCA
GGAGAAGTCCGAGAAGGCGCTCAACGGCAGCAAGAAGGCGCTGAAGAGCA
CCGCGGCTGTCGTCACGGCGCCAATGATCGNNNNNNNNNNNNNNNNNNNN
NNNNNNNNNNNNNNNNNNNNNNNNNNNNNNNNNNNNNNNNNNNNNNNNNN
NNNNNNNNNNNNNNNNNNNNNNNNNNNNNNNNNNNNNNNNNNNNNTCTGC
CACCCCCTCTACCGCCTCTATTCCAGCAGAGTGATCCAAATAGCAGCAGC
GGCGCCAGCAGCTACGAGCCCTGGTGCACGGCNNNNNNNNNNNNNNNNNN
NNNNNNNNNNNNNNNNNNNNNNNNNNNNNNNNNNNNNNNNNNNNNNNNNN
NNNNNNNNNNNNNNNNNNNNNNNNNNNNNNNNNNNNNNNNNNNNNNNNNN
NNNNNNNNNNNNNNNNNNNNNNNNNNNNNNNNNNNNNNNNNNNNNNNNNN
NNNNNNNNNNNNNNNNNNNNNNNNNNNNNNNNNNNNNNNNNNNNNNNNNN
NNNNNNNNNNNNNNNNNNNNNNNNNNNNNNNNNNNNNNNNNNNNNNNNNN
NNNNNNNNNNNNNNNNNNNNNNNNNNNTGTAATAATCTGAACGGCGGATA
TTCCGGACTTGTGGGGCCCATGAAGTCCGATTACGTCGGCAACTATCCGG
CCGAGTTTGCCAGCGGCTCTGGCTACGGCTATGCGNNNNNNNNNNNNNNN
NNNNNNNNNNNNNNNNNNNNNNNNNNNNNNNNNNNNNNNNNNNNNNNNNN
NNNNNNNNNNNNCAATGCGTGGACCGCCGCCTATCATCCGCATGCAACCG
CCTAGATGGAAGAGGAGATCGTTGCGGCCGGGTACCTTAACTAAATCCTT
GTTGTTGTGTTGGTTCAATTTTCAAGAATTGAAATCGAACTAATATTTTA
GANNNNNNNNNNNNNNNNNNNNNNNNNNNNNNNNNNNNNNNNTTTCGANN
NNNNNNNNNNNNNNNNNAATAGTGCGAAGTATTAAAAACAGCCATAATCC
TGNNNNNNNNNNNNNNNNNNNNNNNNNNNNNNNNNNNNNNNNNNNNNNNN
NNNNNNTGTGTATGGTCACCCTAAGAATTCATTCTAATCAATCCCGAAGT
GTACGAACCTCGAAGATATATCCCTAAGTTTTTGTCTCGCTAGTGACCTA
AATTGTTGTTGTTAAGCCCATAAAAACTANNNNNNNNNNNNNNNNNNNNN
NNNNNNNNNNNNNNNNNNNNNNNNNNNNNNNNNNNNNNNNNNNNCGCGTG
TGTGGGTGTGCATAAAGCATCAAATTCAATAATACACCTAAGAAACATTT
TTTTTTGCCTAGGCTAAGTGAATTTTTTTTTTGCATGTATGTAAATAATC
AACCTTAATCCAAAACATCAAAAACTATATTTGAATTATTTGTTAACTGT
CTTTAAGATAAAGAAAAACCCGNNNNNNNNNNNNNNNNNNNNNNNNNNNN
NNNNNNNNNNGAAAAGACACAAAACGGATTACCGTAATAAAAAAAATTTG
TTTGAAAGTTGAATTGTTTTTGTGTATTGGCAATTGGATCATCGGTTCTA
TATAGGTAGGGAAAGAAGCAATCCTGAAATGATCTTAGTGGCTTCAAACT
TCAGTTCATGCTATAAGATGACTTATAATCTGTCTATATAGNNNNNNNNN
NNNNNNNNNNNNNNNNNNNNNNNNNNNNNNNTTAGCTAGGATATTAGTTG
ACATTCGAATACAAAACTTTATTGACGTTTATCTAAGATTATAGGTAATT
GGGATATGATATTCTATGAATTTTGTGTTCCAATTAAATAATTCCAATTA
AGTAATCGAGACCCACGATCTATTTATATTGGAAAAATGAGTAAGGATTT
CTGGGACTAACTGGAATTTGTATGCGATATTAAATTGACTTTGTAGTTTT
TTTTTTTTAAAGGCCAATAGTGCTAAACTATCAAATAGACTTCATATTTT
TACAAATAGGTGCGTAAAGATATTTATTTTTAGTATTACATAAGAATATC
GAAACGATAAATGATAGATTTTGTAGTTTCATTTGATAGAAAGAATAGTA
AAGTTTGTATGTAGATAGATAGCGTATATAAAGTAGATTGGATGTCAGGC
AAGCTACACTGACTTGGTACTACTCGTTCACTACCCAAAAACAGTTAAAT
GTTCTTGTAGCTGTTAAATATCGAATCCATAGCTTAAAAGCTGGAAATTA
TAGAGTTCTATTATATTTGCTCTAATGAGGATTTGAACCCTTTTTAAGGG
GCCCCTTTTACGAGAATATGTTTCAAATTTCAAGTCTTCAGCTTCAGTAG
TTCCGAAATGGTCTGACGCATGGCGGAATATGTACAAGTACGAATGAATG
TTCAACAAGATGGATATAGCAGAAAGCTANNNNNNNNNNNNNNNNNNNNN
NNNNNNNNNNNNNNNNNNNNNNNNNNNNNNNNNNNNNNNNNNNNNNNNNC
TTCTATTCAGTGCTGGCAGTCCTCATATGTACAGTGCTCTATTTGAAACA
TTTGATTTGAAATATCTATAGTCGTAAATCACACGCAGAACGGGTTAACC
TTTTTTTCAACTATTATTTTTGTGGCCTTTAGGTACTCGGACAATTTACA
CAATTGAAAAAATGTTTAAAAAGGAATTTCTTGTATAACTGAATGGCTTC
CCAAAGCTTTACGATCGGGCTATAAATAATGAAAGTTATTCATTAAGTGA
ATTTGCCGTAAACATGGCTAAAACGCAATGCAAAAAGTCTGTATGCACAT
GTGTGTGTGCTTTTTTTTAGTGGCTATGAACGCGTCTAAGAGAAAGTGCG
AATATGTGTTTAGTATATCCACTGACTAAGCAGACATTTTTTGTCTATTT
GAAATTACCCCGAAACACATATTCCAAAAATTATTGCGGCTTACAATTTA
TGTGTGTTTTTTATGGCCAGTTTTTCGACTTCTCACGGTTTTAGTCAAAG
GGTTAGAAGAAGCCTCATATATTTCATCATATTTCATAAATTTTGCCTAG
GGAATATTGAGGAAAACTAGAAAAATATTTTGATTTTCCTAACCGAGAAC
TATAAATTGACANNNNNNNNNNNNNNNNNNNNNNNNNNNNNNNNNNNNNN
NNNNNNNNNNNNNNNNNNNNNGCCTAAAGTCCAGTTAAATGAAAATGAGT
TTGAAAGTGTAATAGAGCAAAAACCAGGTAAGACCCACATTGTGAATGAC
TAAATCATGTTTATGCATAGTTGAATTAGTGCTTCGTGTAAGATAACTTA
TACGAACAAGAATTCATACAGACAGTGTGAATGAGCGGCAAACGAGCTGC
CACGCCTGTCAGCCCCATAATTAATCATCTACAAAATTGAAATTTGTTGA
GCCATTNNNNNNNNNNNNNNNNNNNNNNNNNNNNNNNNAGTCAAAGCTGA
AATCTTTACCATTGGAAAGCCAAAGAAATGTTTAAATATATTCAATATGA
TAATGTTGAAACATTAAAGTAACATGGGGAGGAAACAAAGTTTTATAAAT
GTGTTGTATAAATTTATACATATCATAGATAATACTACAACTTGGATTTA
TTTTTGCATACATGAATGCTTATCTTGATAGTCATCTAAACTAACTCTAT
TTATAGACTTATCTTTTTGAAAGGATAGAATAATATATCTCAGCAGGCAT
AATTAATGTAAAGAATACTATACTTAAGTGGTAGGTATGCTACATTTTAA
AAGACTATAGGTGGGGATTATTTGAAGCAAATTGACGTGCGCGGGTTATA
TAGGGTTCTATAAAANNNNNNNNNNNNNNNNNNNNNNNNNNNNNNNNNNN
NNNNNNNNNNNNNNNNNNNNNNNNNNNNNNNNNNNNNNNNNNNNNTTCAC
AAAACAAATATACTCCCATATCCCAATGCCCCCATTTGATGGTTTCAGTG
TATAAACAATCATGTCCTATCAAATCCAGATCCTTCATCGAATACTTGAC
TCTGCTGAGCTTAGTCTTCTGATTCCTCAAGTGAGCCAACTCAGAACGAT
TATACTAGCTGTAGCAGTACTAAAATAAGCACAATTCTTGCTAACTTATT
TTCGAGAACTAGACTTTCAGTAATGCTGTGAGTAAGGTTAAGGCTAATAT
CAGCCATTGGGTAATTTTACACATGCAGGCGTGGCATAAGGAGCACATCT
GTAAAACTAATATACCCACCCGCTAGTAATATTCATATTTAAGGGCAATC
TATCATACTTGCCTTTTGGGCTGCGCATCAAGTGCCACTCGCATACGACT
CGAGAAAACCTTCTCAGAATTTGGCGCTAGCTGACACCCCACACTTACAA
TTGACACATTTAGAGGCTGTCAAGGTGCTCTTGAAGACCGTGTCACACGT
ACTTAGCAAACGGGAGCCGCTCAGTATGCATAAAGTTGCTGCATGAGCCC
AGCTCAACTCAACTGCTCCTTGGGCAAGTGCACGAGTGAGACGAGTGATC
CGCCGAGCCGCATCGGCTGACCGTGACACGTTTGCTCAAGTGGACTTGAG
GGACTCTGTGCGATCGCTCTAATTTTAATCAAAATTATAAATAATATAAA
TGTTATACAACCACTTGACAGTTGCCCGGCCGTTCTTTGTGTTTCATCTT
TCACAAAACCGTACCGCCCTTTTCCACAGAATCGGGTTTGAAGTTACAGA
GAGCATCGTCCAGAGGCCGTGATCCTTGCGGACGATCCTAAACCACTTCA
ACCTGCAGCATTAGGACTCTGCACATTTAGTTCGGATTATCGCTGCTTAG
GCCACAGATCACTTCTAACCGAATACCCCTTAAAGATACTGTGATGCTGG
GATATCATGACTCGTAGAATAAATATGATGAGGCATATAGGAATATGCAT
ATAATATTTATGCATATAGGAATATAAGAATATAATCTTCCATTCATTGC
TCATATGTTCATATATGAATGTTCACATATTCTCTAGTTTAGTATTATAG
ATAGTATGTTTAGATATTTAAGAATATAATCTTCTTTAATTTATGGCTTA
TATTCATATTTTCTTCAATTTCTATTCTTCCATTCCTACATTCATATTTT
CTTATTCTTTTATTGTTATATTTTTTTATTCTTATATCATACAAGGGAGC
ATTCTTCTGTGGTTCCTCATGACAGCGGACTTGCTAGGACTGTTTACAGG
GTATCGGCGGATCGGTCCGTCTGGGTTAGAGCACGCTTGCTTGTTCCTAG
TTGGGGGTTTTTTAAGGTGGGCGTGTATGACATGGTCATCGGTAATTATT
TATTTTTTTGTACGCTTTGTTTCTGGTGTTGTTGTTGTTGGGTGCTCTTT
TGGCTCTTTTGCTGTTGACGTTGTTTGGTTTTTTGTTCATTNNNNNNNNN
NNNNNNNNNNNNTGGTTGCAGCATATTGCTCATTGTGCTTAAGGTTTACA
TTCCGACCTTCCTATGTCGAATACCAACTCTCGCTTGGGCAAACGCTTTG
CCAAAGACTTAGGGTTCGGCACTTTCATATTAATATTAATAAGAGTTGGC
CATGTAATTCGCAGTTGTGGGTTCGTTTATTAATTTTAAAGAGTATATTA
GTTTTTTGTTAATTAACTTGAGGCTAGACACAGGCCATGATCCAGATCTG
AAATAAAGTAGATATCCAAGTAAAGTATTCGATCTCTTATTAAATTTGTA
TATAAACGTTATTGTTTAACTATCAAATGACATCAAGAAACTGCGCCGTC
TCTTTCTTACTCGCTCGATGGCTTTATATAATATTTAGCTCGGGCCTTTT
ACATTCATTTCAGCCTATTTAGTATGTATTGGAAAATGGATTTCTCGGCA
CCTCAATCGATCCACCTTCGCTTAGCGGTTATTCCGGTCTCGAGTACGTG
ACTCAATCAATGCCTTGCACATTTAAGCGTAACAGTCACACTTCAATTGG
AAGGATGTCTGTGCATCGAGGAGGGGGCGATCCGGCTGCCTAAGTGGCCA
ATTGACCAGCAACAACAATAACAACATCTCAATCGAGCAGACAGTAAGTA
AATGCTACATTGTTGACATCTGTGGCATACAAATTCAAATATATTTTGAG
CCGCTGGCTATTATGGAATTACATTGTTCGACGGGTCCGGCCAACGGCTC
AAGAAAACTGTGACATATGTGCAGTCAATAAATTTTTCCGCTTCTTCATG
CTGACGGCACACAATGCGGGGCCCAGGACCAAAAAGGACGAGCCGCAGCT
ATGCGCCGCTAATGGCCCCACAATGACTTGGCACCTTTCAGCCAGCCATT
TCGCTTCGTTACGCGAGTTAAGTGCGCGTATGTGTATATTCATAGTACGG
GTCTACGCACGGAGATCTTGAACTCCGCTCTTTGTTGCACTAAATTTGAT
TGAATTGTTTTGCGCTTAGCGCATTTGCTTACCCCCACAACTTACCCCAC
CACGATTTGCATTATTAATAGGCTACGCCCATGTCCCAGCCTTCTGTTCA
TCGCCAACAGAGCTAAATGCCCAAAGCTAACACTTACACTGCGCTACGAA
ATTGGTAAATACCATTTCATTCAGCACTGTCATGCTTGTGGTTGTTCTCA
ATAGATACAAAAGATCATCATAATACCTGAACGTCACGAAAGAGCCAATG
ACTCATAGCCNNNNNNNNNNNNNNNNNNNNNNNNNNNNNNNNNNNNNNNN
NNNNNNATCAACCATTATGCCAATTTTTGATTATCGTGTTTAAATAAAAA
GAAATATCTTAATTAAGAATACAATTGTTATGCTTCTTAAGCATAGAACT
TAGCCATGGAAGATGAGTCATATTAATATTAATAATTCATTTTAAATGAC
ATTAAACCGTTGAAGATCATATATGTATAAATGATTACAAAATCCCATAT
TTTCTATATATATCAAGCCATAGAGCTAAGAAGTAATTGGTAAATACAGG
CGTTTAATAGAGTCTTGATAGCATAATATGATTCTATAAGTCTAGAAGAA
TGTAGTATCTCTGTTTTGCCACTTTAACAATGGTAGATCTATAGATATAT
GTGCGACGATTGAAAGTGAGTTTATTTGCACAGTTTAAAGCTCTGATAGA
CTTGATTGTAATTGCAATATATGTATCAAAAATACTTTGAGAACTTCCTA
CAAATACCAATCTTCAATATTTAATGGAAGGGTCGACGACATTAGATTAA
TGAGCTCTAAGACCATCGAACAATACAGTTAAAAGAGGTAAAAACTTATA
TACATAGTAAAAATAATATTTCCATTACTCGATAGTTAATTAGTTCAGAA
AAGTCTTTCAATGTCAAGTTACAATCGGGCGCTACAGACTAAAGCAGGCA
GTTTTGATACTTATGCATATTTCAAAAGGAAAATTCAATTTGTTGAATTG
TTCTATTTTGGGGCGCTCAGCTTGGAAGATACAGGTAGATTTCTTAATTT
TTTATTTCCACACCCACTAGCGACATATGTGTATATATTTTATTGGTAAA
CTAATATTGAACTAATAGTAGTCGTGAAATTTTGAGTTTCTTTGTCTAAA
ACTGTATTGAATAAAGTTTTTTTCCGATCCGTCAGCTCTACAATCGGCTT
AAATATATGAACTATATCCTTCTGAGCTAAGGGTGTCAAAGCGAGCATAT
CTATATTTCAAATTTCAAGTCTTGAAGCATTTTAAGTAATAGTATTTCTA
TTATATCAGATGTAGTATTACCCATTTAGCTCAATTCAACGAGGATTCCT
TTGAAAGTATGTTCCAATAGTTGTAGCGAGGATTTTACGCTTGGATCATC
CATTTTTAGTAAAGTCATTGATGTTTCCTGGAACTAGCCAAACATGGNNN
NNNNNNNNNNNNNNNNNNNNNNNNNNNNNNNNNNNNNNNNNNNNNNNNNN
NNCTAGTCGTAAATCGATTTGTTGCGCCTGCTTTTCACGTATTCTTATCC
TGTATTTATTTTGTTTCCCCTTTGGCGCCACAAATTCATTTGGCCCTGTG
TTTTGGTTAGTTGTGATTCGTTTGTTAGATTGTTGTTGCCTCCATAGTCT
AAAATAAGTCTGGCCCTGACGTGTGCACCGATAATTACGTGAATGGCTTT
CAGGATCGCAGTACTTCTATACACTTACCATAGCTGCAAGACCTTTTGCA
CCCGAGTCCAAATGTTTTATTTTTGCTGTTGTATTTTTTGTGACTCGGTT
GACATGTGGCCGACAATTCAAAGCATTCTGTGACTGTGTTCTCACTCCGT
GCTTGTGTGTGTGTATGTTTTTTTTTTTTGCAATTATTATAAATCAACAT
TTTGATTTATGCATGTAACAAAAGTTGAGCCACGGCCACGACAGCAACAT
TGAAGTAGTATATGGTTAAATTTATGGCCAAAACACTTACGAATACAAAG
TGTGTGCATGCCAGATATAATGCCGGCGAGATGGTAATGGGCCATAGGTG
TCAATAGTGTGGGCTGCGCCGTCTTAGTTTTATACACTTCGCAGACCATA
GCGAGGTTTCTAGTTTTCCTGAAATCCGGCTTAAAGAGCGGAGATTTGTT
AGCTACATAACTTCAACTTCAAATATTGATATATGTATAATACCTTTGAG
TCCATTGAATGGTCTTGCTGAGAATGTGTATACCAGGCAGAAGGAGGCGT
GACAGATCCCACAAAGTGTATATATTCCCGATCAGGAAGTGCAAAGACGC
TAGCGTAGCTAGAACTTGACCATTTAACAGTTTGTACGTCTGTAAGTTCA
AGTAAATCTGCCTGTATACCACACTGCAGTATTAGTTCTTCAGTTGTTAG
ATAGCTCATTCCATTTCTGTATTACTGGTAATTAAATTATCCAAGCATAG
ATTTTAGTTTAAGAAAACTTATGCGAGGAGTAAGTGAAAAGAGGGTTAAA
TTAATATTGTTTACTTAATGTTAATACAAAAAACGCTTACCTATATCCCA
TCTCTATATCTATCCCTACATATATTACTATAAGAGGGGTTTGTCAAGTT
TAAGAATACAACTCTTACAGGATTTGANNNNNNNNNNNNNNNNNNNNNNN
NNNNNNNNNNNNNNNNNAAAAAAAAAAAAAATATTTCTGTATAACGACAG
CACCCTTTCAACCTGGTGTCTTAGGTATATCTGTGTATCTTATATACAAG
AGTTCTAGAACATACACACATATGCATATACATAATCGTTTATATTTATT
GCTCTTATATATACATAGCTAACATATGACAGATTTCTATATGTTATATA
CATACATATGTAAATTACCACAACAACTTGACCAAAAACATAAAGAATAT
TCATTTGCTTGTTTCATAGACCATTTTGAATAAAAATAANNNNNNNNNNN
NNNNNNNNNNNNNNNNNNNNNNNNNNNNNNNNGGCAAACAAGAAGTTGCT
CAAGAACCCAAAGAAGCACTTCCGCTGCATAAGTTATTCGCACAGTTCTT
TGAGTGTGTGTGCGATACAGCTCTACCTTATATAGTTAACTTTGCTGAAA
TTATCTAGCAGTCAGAATTGTTCGATTTATGCGATTTTCATCATCAATAT
ACATATGTACATACATATATTCACATGACATATGTATATTGTGACGATCT
GGCACCACTCTGATGTTCCTAATCGATATATTGGATAATATATAATTACA
CACTTTGTCATCAATAGATAATAAGAATTGTCATCTCTATTTTAAGCTCA
ATTCGTTAAAAGTTGATAACCATTATCATAAATTGGTAACATCATCTCCA
TAATATAATATATCTGTAGTTTTTTATTTATGAATTATCTTTAAGTGTTG
AATAGTTCTTGGCTCATCAGGTTTTTACTCACACTTCGCACTCTGCACGG
CAGTAAAAATGTGGTTCGTTAANNNNNNNNNNNNNNNNNNNNNNNNNNNN
NNNNNNNNNNNNNGGTTTCATGTTTGCTTGTGCCTCTTGTTACCAGGCAC
TCGAACACAACACTTCAGCACTCGAATAAAAACAAACTACTTGTATGTTG
ACATACAAAACAATCGCCGATTCATTGAAAAAATGGCCTCGCCTCGCAGC
GAAAATTTGCATAAACTTTTTTATATGCNNNNNNNNNNNNNNNNNNNNNN
NNNNNNNNNNNNNNNNNNNNNNNNNNNNNNGAGAACAGCAAAAAAATGTG
GAGGAAAAAAGGTAGCGGAAACGGAAATGGATGCCGCCCGGTCAGCGGCG
TGCGCGATAACCAGCAATGACCAGAACTTGGCGCCAATATGCAAACATNN
NNNNNNNNNNNNNNNNNNNNNNNNNNNNNNNNNNNNNNNNNNNNNNNNNN
NNNNNNNNNNNNNNGTGCTCGCTGCATGGCATAAATCACTGCCAATCGAG
AGGGTGCTCAATGGGCGGCTATTCAGTGGGAGGGGGCTGACCGGAGCTGA
ATACAAACATTTTATTTGAAGAAGCGCGTTTGCATTTTTTATGAACTTGT
CGTACATCGTTACAATAAATTCATCTACTCGATATACATAAAAAATGCAT
AAAAAATGTCAGCGCCCCTTGAGCGGGACAGGCAAAGAACTAAAACTCCA
TCCGAAAATTACAAAACATCTCGAATATCGGATGTGATTGAGTAAGACGC
ACTTAGGCCATATTCGATCAAAATGCCGTTACACTAATATTATATGATAG
AGAATGGGCTGGAAGAATCGTTGAGATTGTATAAAGATATAACAATATAA
TTGTTAAAAATGCCAAAGTTTCATGTAAATTTAGACCTATTTTAGGTTCT
TCTCTGAACTGGAACTGAGTCAAATCTCGAGTGCTGCTGGCCGAGGACTG
AGTAAGCTTTGGCATTGCTTTCAACATGGACAACACGATCCCAATACTGA
CCCCACTTTCAAGAGCATATGAACGTCGTCAAGTCGTTTTGGCATTTTCT
AAACGGACAATGCGCAGGACCCTCATGCAAGGAACAGGACGTTTTATGTG
TCAAGCTTGGGCTTCCTGCTGCACCACCAAGCGAAGCTGACGGCCGAAAG
GCATTTATCATTGTGGGTAGCGGAAAAATTAAACACGCTCATACGCGCCA
ATATTTGATACGTTTTGCGCAGCGGATATCCCTGACATATCCTGCGTTGC
CAGGGGGAGGGGCAGTGGCACTCAAGTGAACACATTGTATTGTGCGACAA
TTGTGTCAAGGAGACACTTTGCTCCGCTTCTATTAGCCAACTCAGCGTGC
GACTGAGCGACGAGCGGATACACTCCCTGTGATCCCGCTATCGCTGGCAA
TCTCCAATCGCATTGATTAGCGTCTGGGCAGCTCTCGAATTTCACGACGA
ATCGAACACCGCTGCCACACCTGCCGGAAAGCGGTGTATCCGCCAAGAGA
TGCATGTTTCGAATGCTTTGTGCAAGAGTACTTCATATACACTCATTCAC
ATGTCTGTTCAATCGTAATTGTAGCCGTGATTGAAATCGATTGACATATG
CGATGCATGGATGGATAGCTGCCTGAGCAGCTGAAAACACATATTTTGTA
ATTTCTTATATATATTATTATATTATATAAAATTGAGCGCAAAGTAGATT
TGCTAATTTGAATATCGCCTCTGTGACTGTGTCTTTCAACATATTTCATC
TTTACGTTTCAGAAGCTCTTCTGCTGTAACTTCCACTTGAAGGACGTGGT
CTGAGCAATCAAGTTACTTGGAATGCCATTCTGGATGGACGAGCTAAAAG
TGTTTTAAAAGACTGTGTGAATTAGGTATCTTGCTTTTGAATATACATAT
ATAAAATATCTCTGACTTCATTAAGACACCAACATCCGATGATCTTCCAT
ACTCTTTCCAAGTCCTTACACATCTATTCAACAGCCAACACGTGCCATAG
CATAAAAAACTAATCGTAGCATAGATTTCGTTAAGTGATATGCATAGCCT
CGAGCTCATTCTTAATCCAGTTTCAAGACTCGACCGTGTCAGGCGCAAAG
GAAATGACTTTCTCAAATGCAACTTCACCCCTGTTTCCAATTGTATTAGG
ACGCGATCACTTAAGCGAGATCGATATCAGCACGACAAAGCAAAACAGCT
GGAAACTCATCAAAACTCTAAAGGAGGTGGATCTATATAAACAGTTGATC
GCAGCGCAGAGCCCAAGGCCAAGGCACCTCTGCCACGTGTGAGACGCTGC
AGTTGTGGAAAAGTAATTCCATATGAGTTTTGTCTCTCCCAAACATCGAT
TAATTTTGCTATAATATTATTACAGAAAATTCTATTCAATTTTCTCAATC
TGTAGATTTGTGCGCAACTATTCAAATGATATGTGTAAAAGGACACCCAG
TGTGCTCAGTGATGAAGCATCATATTTCAATGTGTATTATTGCAGCAATG
AATTACATGCATGAATACGTTGGTCCTTTATATGTATTAGAAATAGAACG
TCTGCGATTGATGAATACTTTTGGCTTGCAGTGTAGTAGGGGTATTTCAT
TGTTATTAGTTTTACTAATGAATATCAAAACTATAAATACGTAGCCAAGA
ATCCAAGTCTTATAGTCGGGAAGCCAGTAGTAAGCATTAATCCTCTGTAG
TAAATCGCCTTTCGAATGGGTTTGCATTCCTTGACAACCGTAAGATCCGA
GTGCAGCATAGGTATAATCTGGAAAAGGTTGAAATTGGATTTAAGCACTT
CATTATGCCCATTGTGAACAATGCTCTGTATATATTCACAGTAGCTGCTC
CTATGATATTTTACAGCATTTACAGCTTTGGGACTGCCAACTTGATCCCC
ATATTGGGTCGCCACGTACGACGGACAAATCGATTGGCCGTCGATTTAAA
GGATGACGAAGGAATGAACTATGAATGATGCGAGCTTTTTTAGGCAAAAA
TTAATAAGCAGTAAAATGTTTGTCTTTTCAAAGTCTAATGCAAACTAAGT
ATAAGAGCAATAGATATTCAATTTGGTTTCATTATTGAACATCTTAGTTA
ATGACGACTTTGTCCGATGGACTTCTTCCATAATCATATAATACCTGTTC
GACAGCGACTGTGTTACAATAACAGCACGCGAAAATCCTAAAATAATATA
CAGCTGGAGATCAAGAATTATCAGTTCTTTTTGGCCTAAACAAACTGGGA
TAAGTATCTACAGGACAAACAGCTGACAGAGCTGGCATTGAATTCAAGAT
ATGATCAGAGAATTCGGTCAGCCACAGTTTCTTGTGCATATGGTCAGGTA
TTTTTCAAGGTATTTTTAGCTAAACCAAAAGAAATGGAATAAAAATGTAA
AAATAAAATAAATTAAAAATGAAATCAAATTAAAAGTTATTTTTATATAA
AAAAAAAAAAATCACACACACACACAAACTTATAAAATAATTATTTGTAT
ATAATTAATGTATTACTTATTACATGCANNNNNNNNNNNNNNNNNNNNNN
NNNNNNNNNNNNTATGGCTACATCGAACATTACATATTTGGAAAATTGTT
TTATAACAATCACGACATGCCAACTCGGCTTGAAGCTTTCTATCGAGTCG
AACGAGGAGGCTGTCGAGAAGTCAAACTGTCAGTAGGCTGGTTTGTATAC
GGTTCATAAAAATTTCTGTGGCAATTGTAAACCTTTGAAAATTCGTAAAA
ATAAGTATTTCCGTTAACTAAACCAATTTGATCCATTTATACATTCGTGG
ATGACTACCACTGCTGTCTGGCATTCAGTGAATCGTTGAAAGTTCTTTAG
CTTTTCTACATGTTCGGCAACTGCTCGCATTTGGCGAATACGAGAGTCGC
AGCTCTATCGAAAGATTTGAGGGCTTTAGCAGCAAGTGCGAATACCAAAT
CGGATCAGGCAGAAGAAAAAATTCAAAAGACAAAAGGCGCAAATTCAACG
GCAATCATTTTGAGGCAAACGAGAAAAATGTTCCTGGGTGCACTGTTGGA
GAAAATAAACCCTTTTGCAAAGCAGTCGATCAAGCTAACCAACGTGGACG
ATGTGAGTAGGAACCATATTGTTAAAGAAAAATTGCCCCTATTGAAGGCA
GAGTGCTCCCGTGCCGAGCGGGAGCAAGAGGAATTCCTAGAGAAGCTTCG
AGTGTGCTGCACTTTATTCGACTTTAGGGATGCATCATCGAATCTGATAG
GCAAAGATGCCAAGTTGAAAGCACTTAATGAAGTACTGAAGTTCGTAGAT
GAGGGGCAAGGAATGCTAACGGATTTAATCTATGTGGAAATTGTTAAAAT
GGTTGCATGCAACATCATTCGCACCTTTCCGCCCAACACACTCTCGCCAT
TCAATCCGGATGTGGATGAGCAACTGTTGGACGCAACCTGGGTCCATCTG
GAGGTGGTCTACCATGTCTTCCTCGGTATCCTCGACTCCCGAGAGTTTAA
GCCAAGCGTTGCCAAGGGCCCCATTGATCGAAAGTTTGTTTTGCAGCTGT
TGATGCTACTCAATTCGGCCGATCCACGGGAACGTGGCTTCCTCAAGTGG
GTCATTTTGCGCATTTACAGTAAAATCTATGGCCTTCGTAGCTACATACG
AACCCAGATTTATAACATATTCTATCAGTTTATCTACATTGTGGAAGACT
TTAACGGCATTGCTGAGTTGCTGTGGGTCCAAACCACCATTTTCGAAAGC
TGTTTTACCGCAGCCTCGAAGGCCGAACATGAAGAGTGCTTGGAGAAGAT
TCTGATGCCGCTGCACAAGGTCAAGAGCCTGCCGACCTTTCACAACCAGC
TGGAGCAGAGCCTCATTCAGTATCTGGTGAAGGATAGCAAATACATCGAA
AACATTGTGCGTGGCCTCATCAAGTTTTGGCCCAAGACTTCTACTCAGAA
GGAGATACTGTTTCTGGACGAAATCGATAGTTACGCCAACGGAATTGCAC
CTGAGCAGTTCCTTGCCATACAGAAGCCACTGTTAACCCAACTAGCCACG
TGCGTGCGCAGTCCCCACACAGAGGTGGCTGAGCATGCCCTCAATATTTT
GAACAACAAACACATGATATCGCTTTTTGAACCAAACACGGCTGTTGTTA
TGCCGATCATCTGCCCGGCACTACTTAGCATCTCGAAGGGGCACTGGAAT
CAGACGGTTCTGAAGCGCGGCTATGCTGCACTGCAGCTTTTAGTGGAGAT
GAATCCTGACTTGTTTAACGAACTGTTGAACGATTGTTCCGGCGAAAAGG
AGAGAGTCAAGCAGCGCCAGCGCGAGCGCGAGTTGGCTTGGAAGAAAGTC
AATGAGTTGGTCGCAAAGCGTCGTAAACTAGATGCCGAATATCTACCATC
ACCAATGTCATCGAGCGAAGGCAACATCACCAACTCGGAATAAACGACAA
AGTGAGTTCGCAGGAACGGAAAGGAGCCCGGATAGCCCCATTTGAGTTAA
ATACAAAATTTTATGATATATCTGATGAAATCAAAAATATTCTTCGACCC
ATGAGCGTATAGCTCTCACTGAGCTTANNNNNNNNNNNNNNNNNNNNNNN
NNNNNNNGGGGCACACAAATTTACTTTACCTACGTCGCAGACACTGTATC
GAAGTTCGTCTTTTAAGTATTTTGTGTATCTTTCAACCAAAATCCAAATG
TGAACTATCTCCTATAACGTAATGCAATCATTAATATTTTTTATAAATCT
CTATATTTTAAGACACCGCAATTTATGTACGTTGACNNNNNNNNNNNNNN
NNNNNNNNNNNNNNNNNNNNNNNNNNNNNNNNNNNNNNNNNNNCTATTTT
TGGTAGAAATTGCGCCTTCTGATGCCATTGTTGTTTTTTACATACTCTCA
CACACTCACCCCACATATTGACATATATAGACGCGTACACACGCACACCT
GAACATTTAAACAGAAACAGACATACAATTACGTCACATAGGCAGAGCTT
AATTGTTTAATAGTTTCTCATAGATTGATTATCCTTATAAAACTTTCAGA
ACATCGCAATAAAGCACAAGAATCTAGTGTTTGAAATACGCTACAGACAT
ACGGACTGTTCCGTTAGAACTTCTCGGTTATTTAACGGATTTTGATGAAA
CTTGCAGCATATTATATACATTATGTGTTTGAGTGTCAGACAATTTAGTC
GAAATAAAAGCTTGTTCATATTTTTCATTCACTATTGACATTATTTATAA
ATTATTTGAGCTCTAAGTTTTATAAGTTGTTCAGAATAAGAAGAGGCGGA
TGGAGTAACGAACATGCGCTCGGACGGACAGTCGATTCAACTTGATCAAC
TTGGTACAGTTGTTTGGGATCTGGATCGCCTTATTCTACCTGTTCATCAA
AACGACTGTGCTTAGAATTGCCATGTAGAAAGGATTTTGTAAATGTATAG
CTAACAAACAGAAACAAATTTGCTATTTTAATCTCTTTTGATTCATGTAT
AGATTCCATTATTGAGTATACTATATCGCTGCTCTTCTATCTGACATTAT
ATCTGTGTACCCCCATTTACCGATTTCATAATACAACTCAAATGATTCCC
AAAAATTCCTTCAATGGTCTATTGGGATACATAGAGATACAACCCTGAAT
TGGAATAAGGAAAGTGAGCTTGGCCCAGTCAGTTACTCATTAAGTGGACT
ATATTACGGTCAGCTTGATAGAGAATAAATCGACATAAAATAGAGCGGAT
GAGTGGAAAGAGACCAACGAGACCCCATCCGACAGGCGCCCGACTCACTG
GTTGGTTGACTATGGCAATATGCCTTTAATCAAGCCAAAAAACACAAAGT
AATTCAAATTTTCAAATTATTTCCACTAAAATGGTTGACAGNNNNNNNNN
NNNNNNNNNNNNNNNNNNNNNNNNNNNNNNNGTGCTGATAATATTGGGGT
ATGCGATACTAATGAAATGGGTGGTTGAAGGACTACTGCNNNNNNNNNNN
NNNNNNNNNTTCAGGCAATAAACTGTTGAGCAGAGTCGCTGTACTAAAAT
TTACTTCCAAGTATATGTAGATATATACATATTTAAATGAAGCGCACATA
AAGCCAATGAGGGATTTAGTTGAATTGCCAACAATTGAATAAATTTTCCA
ATTGCCTGCGTTTTCGTATTAGCATTAGAAGGATGCCTCTGCTTATACAA
CACACGCACGTCCCCTCNNNNNNNNNNNNNNNNNNNNNNNNNNNNNTGGT
TAAAGGAAGTGACGGCAACGCGAATACTCATACAAATCGCAAAATCAGTC
AGTGGCGTCTATGCTGATGTTATCCTCGTCCTCGTCGTCGCTCCCCATGC
TCCTTTGGCCGCTGCTCGGCGTCGCCATTCATTCAAATGAGGTTGACGAC
GTCGACCAACAATTTGAACCCTTTCGTGCAGCAGCAGCACAATTGACTGC
CGGCCGAGCAAATGAGACAGTGGTAGTGGCATAGCACCCAAACAGCGCTC
GCAGTCGTCGCCCTCCGTTGGTTGATTCAGCTTTTGGCAAGCCTTTGAAG
TTCTGTTCTGGCTTCTCGTGTCTCGTTTCAGCTTTCTGGTTTTTAACGGC
CGTTTGCCGCCACACCGCAAAATGAATGTTTGTTTCATCATATGTTGACA
CCCATTTTTCAGCTAACTTTTAATATATATTATATAGAGCTATACACAGC
AATTCAAATCAATCGAAAGAACACCTTTATTAGCTAAGAGTTTGACCTTA
CTTATTGCCTATTAAATTGTGAATACCGAGGGTTCGTTTGGCTTTCATTT
TTTGTTATTGAACTATGATGTGAGCTATTGAAATTCGATTGCTTAATCAT
TGTCATAGTCCCAATAATCTCTATTCAGCTTCTATAGTCCATCCGTCTCG
ATTATTACCTGTCTGTTTCCTTGGATACTAATCAATCGGTTTGAAAGCTA
CCGTCACGATGGGCTCCTGGTCTTTTATTGCGTGTCAGCCTCGAACGGTT
CAACTTAGCATATATAACCGTTATAGCAATTATCAAAAAAATCTGGTGTT
TTTTGTGATTTATATTTTTGGCGTTTTTTTTTTCCTAGAGTGTGTCCAGA
GTAAATTTCTTTTTTCGTGGTCTTTACCAACACTGGTTAATGAGAGACAA
TCTGTTTGCAAATGAAATACTTCTCATTCGAAGACGATGTTTCGATTCAC
TGGACAAATGCCATATCGGTCTGGCGTATCCTCAAATGGAGCTTTAGGCT
ACTCCCGAATCTCAGCATTAATACAGTGTCTAAGCTTTCAGTTCATTATT
CCCGCTTGCTTTTTGGCCACTCGACTTCTCACAGTTGGTACGAAATGAAA
GCGCGTGCACCAAAAAGGGAGTNNNNNNNNNNNNNNNNNNNNNNNNNNNN
NCCACCACCTTTTTACCCTTTCTATGTGTGGCATTGAGTGAGCAGACATG
AAGCGAATACAAAAGGGTTGCGCTTTTTTATAAGTTCCCAGTTCTTATAT
CTCGATTCACTTGGTTGCATTCTTGCCATGGATTTGTGGCAAAATGTGTT
GAGGCAAACAATGTTAGAAAAGTGGGTGTTTTATTTAGAGTCGAGCGCAT
GAGTGCGAAAAGGCCACTGAGCCTGATNNNNNNNNNNNNNNNNNNNNNNN
NNNNNNNNNNNNNNNNNNNNNNNACCGACACTGGAGCAGGNNNNNNNNNN
NNNNNNNNNNNNNNNNNNNNNNNCAGGACCGTCAGTGGGTTGCTTCGCAA
GCCTATCAAAGCGAACTCCGCTGGGCTAACCCAGTGTCGGTTTCGGATTG
CGCCGGGGCGCGCTGGGCGGTTAAGGCGGAGGAGACACGCCCAAATGGTT
