# Supplementary material for: SMCis: An Effective Algorithm for Discovery of Cis-Regulatory Modules
Source: PLoS One. 2016 Sep 16;11(9):e0162968. doi: 10.1371/journal.pone.0162968 (PMC5026350; doi:10.1371/journal.pone.0162968)
Supplement: S1 Datasets — (ZIP) [file pone.0162968.s001.zip › dataset/Drosophila/Masked/dmoj_gi18470.fa.masked]

>scaffold_6496:23080009,23120008 (reverse complemented)
ATACGTCTGCCTAATGATACGTGCAACTGCACGCTTCATCTACTCGAAGT
GGGCGTGGCATTCGGAAATATGTTGAGCTGGTCAAGCGCTGAGATTATGC
AAGTTGAGTGTACAACATGTGGGAGCCTAGAGCTGCTTAAGGCATCGCCC
GCTGCGCCCTGCGCCGCTGCCTTCCATAGAAGACTCATGAGACGCTCGTT
AAGAGCGAGGCCAAAACAATGGTCAGCCGGAGCGAACAAAAGGGATCTCG
CAGCTGAGCTGAGTGAGGGCTCATCATCATTAATAATGTGAAACATGTTG
CGAAATTTTAGAGCACTTCTTAAACCTTTTTTCGCTCCGACTCNNNNNNN
NNNNNNNNNNNNNNNNNNNNNNNNNNNNNNNNNNNNNNNNNNNNNNNNNN
NNNNNNNNNNNNNNAGGATTCTCATCTTCTTGATGCTTAGAATTTTTTGG
CCAGTTTCTTCTTTTATTGTTGTTGTTTCCTTTTTTGTGCAGTGTCCGGC
GCAAAATGGCTTCGTATTACTTGCTTTTGCGGTTGCAGCTAGCCAAGCCA
GAGGGATGCTGCAAGATTGCAGCTGCAGCCGATTGAGTTGCCACACATAG
CCAATGTCAACTGGACTGCGCTTCCTTCTGAANNNNNNNNNNNNNNNNNN
NTAACAATGGAGCCACTGTCAACCACAAAACTGGCAGGTTGACGGCAGCT
TATCTGCATCTCATGAGCATTTTTCCGGCTGTGTGTGTGTGTGTGGGAAT
CCTTGAAGTTGTCTGCCATCTGATACTTTCCTGCCATACGCTAGATTGAA
CAGGTCTTCGCTGTGCATTTGTTTTCTTTTGTGGGGCGCTAAAATGTCAA
ATGATTCTTGTCTTGATTGAGCTGCTTGCCGCTGCTTATCGCTGTGATCA
AGATCAGGGATCCAGGCTCAGGTGTGTCGATCCACAGTAGCCCAGGTCTT
TGTTCGCTTCTAGTGTTACAGTTCGCCAATTATCTGCATCTGAATTGTCT
TAATTGCTAGCTAAATTCCCAAATTCCTAGTAATCCAGTTGTTCACTTCC
ATTTCGAGTTGATTCTCACGTAGCTCAAGTCATTTGCTCTTAATCAATCT
GCACTAAAAAAGGTCAAATGAAAGAATGAAAAATTGGAAATTGAGCCGGA
CAGTGTGAAGAAAATAAAATGTGCATATAAATGTAATGGAGAGTAAATTT
AGTGAATATGATATGGAAAGCATGAATGGGGCAAAGTCTAAGAAATCTCT
CTATCTTTAATAATTGAAACGATTTCATTTTATATCAATTGCATTTACTG
TATAATGAAGCACACACCCTTTTGCAATAGGTCAACAATCCATAGAGATA
ATGCGAAAAGTATTGAGAGAATTGATAAATCGAATTCGAACCCGAACCAC
GTCAACAACAATGCACACAAGTCGCATTACACATACTCCTAAGTGTATTA
CAATCGTGCAAATAAATTTCGCCCGAGTCTCACTGACGGGTCAATCGGCA
ATCAGAGAGCGGGAGACGAACCTGTGATAACACCATGGGGCATGTCTGTT
GAGACGGACGGCGGTGAAAGCAAATGCATTTCCGGCTCTGTTTACTCAAT
TGCAATTCGTCGTGAGTACTCTGACTGATACTGATAAGTTTTCAGAGGCA
NNNNNNNNNNNNNNNNNNNNNNNNNNNNNNNNNTGCATTTGTAGATAAAG
CAACATAATATTAGAATAGAAATTAAAATGTTGCTGAACTTGGCCCCTTT
GTTGTGTGGGTGCTGACGATGATGACGTTGAGAGCTCTGCGAGCTCTGAG
AGGTATTACGTTGGGTCTTATCATGCAAAGTGACTTTGGTGATTTGGTTA
GGTCAAATATTTTCGTATTAGCTGTCTAAATTTACTCTGTGGCGCCAAGT
GGAAGTCTTTGAACCCGCCTGGGAAGGTGAACAGCTTGCCCCCCTCCCTC
TCTGTGTGAGAGACTCAGTGCGTACTTCAAGTGTTCGGTTTGAGCTCATT
AAAGCCAGCTCATTGTCGACTGTCCGGCGGTAATCCCTTTTCTTCCTACG
ANNNNNNNNNNNNNNNNNNNNNNNNNNNNNNNNGCTGCCCGGAACAAATC
TCTACAGACATAGCCGACCCAAATCATGAGGCGTATAATGCGCTCTCACA
GGATCCAAAAACCCACGCATCGGATGTGCAATCTTGCGCAAAAGGATAAC
AGAAATAATAACCATATGGACCAAGTGAAGAATTCAAGCACTCCATCCAG
CACTGACCTGCTGACCAGCCTGGGCATGAGAAGTGAGAAATTAGGAAACC
CTCAGTGGAATCAAGCATGCAAAATGTGTCTGCCTGCCCCTTAACAACAA
GTTCAAGCGTCAGAATAAAGCAGCTAAGGCGTTGTAATTGATCACTATGA
CTGACTAGAAGTTGCCCTCTAGATGACTGAGTTACATGATAAATTATTAT
TTGAATTATAATTTAACGCTACATTTAGTTATGAGAAAGAGGAGTTGATT
TAAAACCCCAATTTTTGTAGACTATATAGAAATATAGCTGCAGATAGATT
AACTTAGATCAGCAAGAGTATAACTTCTATATCCAATTAAAGTGAATAAA
CTTCTCTATTTGATCATTTATATATCTTAATTTTCATCTTCTTGCATTTG
TTACATACTTGTGCTCAGCACTGTTTGTTATTTATCTATATCTGTTACAT
ACACTCTTCGGAATCTTATAAAACTCCTATGTATAATTATTGCATATGCC
TTTCAGAAGGTTTCGCAATGTTTACAGGGTATACAAAACTCATATGCCTC
GCTGAATTTTAGTTGTACACATATTTTTAAAGCAATTAACTATNNNNNNN
NNNNNNNNNNNNNNNNNNNNNNNNNNNNNNNNNNNNNNNNNNNNNNNNNN
NNCTCTGGCATCCTTAATGCGTAACCTGACACTTGGGTAACTAGGCACAC
ATAAATCAGCGTGCAGCGCGGAGCACCTCAACTGCTCGATAAAAGTGAAA
CCATTTCCGGTGTGTATCAGCGTGGAGTCCTGCGACTTTCGCTTTTTAAA
TCGCGGCGTTTTTCTACAATTTCCACATCAGAATGCGGAACAAAGGCGAA
TTGGACGACGCCCCTCGTCGATCACATTCAAATTTCACTTCCGTGTTGCA
GGTCGCCGCGATATTGAATGCGCCAGGTAACGATAACGATCAGTTATCGT
ATTGCACATCGATATGGCTGCCGACAGGGGGAGGCGTGGCCGAGGGGCGT
GCATTGCGGCTTGATTTTCTGTGGTTACTGTGTCCGCGAGTTAAGTGAAA
GTATTTGAGTGGGGCAGCAGAAGAGGCCCGCATAAGTCAGCCACCTCAGT
AGCAGCGACATCTACGGCAATAACTAACTGCCACATCCGGCGTGACATTT
TGCTCTANNNNNNNNNNNNNNNNNNNNNNNNNNNNNNNNNNNNNNNNNTT
TGACCACTTAAACTCCGCATCGAGCGCTCTGAGAGATGATGCCGCACTTT
CAGTTGAGCCGCTCTAATCAAACATAACTAAATATTTCCGCATATTGTTA
ATCAATTTTTATGCAACAAGCATCGAGTCACGGCTCTGGTGTGGCTGCCC
CTAGCTGCCCATCTAAGTGGCCTCTAATTTATGCCACATGGAGGCGTAAC
AATTGCGAGCCCAAACAAATGTCCCAATGGCAGCAGAGTTTGGTATTCAA
ATGAATATTTGTCCATTGTTTAGCCAAATTTCCATTGGTGTTGTTTGCTA
ATTGTTTTTTTCCCCGATTCGTTGGAATTTTATATTCTTTTTATTAGGTT
TTCGACTATTATTGTGGGGTTGTCATGGTCAAGGAACGCGGGCGTGTGCA
GCAAAGGGAGCTAGGGCGGAGGCTGTTGCTGTGGATGCGGGCGACAAACA
TTGGAAAAACCTTTTCAAATACATATAATGAGCTATTAGATAAGAACTAT
GCAGACCTGTGAGTTCTTCCTCTTCTATGTTCCAAACGAGAATTTAATAA
GGCCTTTAAGGTATTGAGATGTTCCAATCGGGACTCTTTATATATTATGA
GAGATTAAAGACTATGTAGTAAACCCTAAAATAGTCTAGAAAGCAGTTAT
ATGATTGATGAGCTGTTATACTTACAGTCAACCAAGCTATTGCAAGTTTA
AATCAAATTCCAGTTTTAAGTGCTCATAGTCAAAGTATTTAAAACAAAAT
TTGGTAATAATATTATCAGATGAACAAGATATATTGTGCTAAAATAATTT
TAATAGGAGNNNNNNNNNNNNNNNNNNNNNNNNNNNNNNNNNNNNNNNNN
NNNNNNNNNNNNCTTCTTAGAATTTTTCCGGGATAATTACACCNNNNNNN
NNNNNNNNNNNNNNNNNNNNNNNNNNNNNNNNNNNNNNNNNNNNNNNNNN
NNAATATCAAACATTGATTTTATATACCGCTAGTTTCATGCTGGTCTTAT
CAGCAAATTCCATATGTTCTAGAAAAATAAGTTTATTTTTGTACATCAAA
TGATTATAAATATCATTAATCATTATTATTAAAAGAAATATTTTCCTATA
TTATATATGGTGATTGACTATCGTTCTTTTCATCTGTTCTCACGTACAAT
CGTGAAAAAAGAAACAAAATTGAAGTTTTTTTTTCTGATTTTTGATTAGT
TTTGCTTAACTAAGTGAATTGCTACAGCTCAAATTTAACATTTCATTTTA
CTCTTCGTATATATCTTCACCACTTACCCACTCCATTATTTAAATACTCC
TTTTATTTAGTTAGAATTACCCCTAAAATATGTCAAGTACTGCAAGGGCT
CACATAGTAAAGCAAGTCGAGCGGCGCATTTAACATGTTGTGCAGTTAAA
GGAAGGATCTGCTTAGCGAGCAGGACATTGCACAATGGGTAAAACAAAGG
GATGCCGATGTCGCCGACTTATTTTAGAGCAACTGGCTGGCCAACTGTGT
AAACAACAAGTGCAGCAAAAACAAAGCGCGGCAGACGAGGACATCAGCAA
CAGGACGACAAGTGGCGTCGCAGGAAGAGGAAGAGGAAACTGAAGACCCA
ATTCGAGAGCGTGTTTGTGTGTAACCTAAGTAAATGTGTCTGCTGTTTAT
GGNNNNNNNNNNNNNNNNNNNNNNNNNNNNNNNNNNNNNNNNNNNNNNAC
AGAGTCGCTGATTGCAGCCGGATAACCACATGCGGAAAGGTCCTGGCTTC
CTGTCCAAAGCTGGCGTCAGGGCAACGCGTACGATTTGTGCCAAATTTAA
AATCTGCAGAAGAGAATTTAGCAACGGATTTTCTGCTGTTTAGCAGCAGG
TCACGTCGCCAGCGCTTGGCCAATAGCTCGAACTTCGAGCCCGGTTGCTA
AGCCACTCAGCCCACTGTGCACACACGTACGGCAAGCCAGCGAANNNNNN
NNNNNNNNNNNNNNNNNNNNNNNNNNCCAGCGACAAATTGAGTTGTCACC
TTGCGGCATTAACATAAAAAATCGATTCGATGACAATTCTTACGTGATAT
TATAACAAATTAACAGACACGCATGCGAACATGATTATCCCTTCTATCCA
GAAGCCGTGGCTGTCCTTTGATGCCTGGCCGCCAGCGGCATCCTTTTAGA
CCTCTGGGTTTGCATAATTTGAGTGACAAGTTGCCCGATTCGGTCATCAA
TATCTTGAATAGAGAGCAGTTGCCTTAGATGTGCCGTAATCCTGCCGCCA
GCTACAAATGCACGCAGCTCCAAACAATGTTGGGCACAATTTGCAAAGGA
CTAGTCAGAGATATTTTCAAAGACATTCAAGAAAAGGCATACAAATGATT
AGTTTTATTTTCGATCAAATTATGTAATATCACTGTACTATATATATATC
CACTATTAGTTGCCAGACTAAAAGATCAGCAAACTACGTTCTAGACGAGG
TTAGATTCGACATCTGCCGATGGGTTAAGGCAGATGAAGAAAGAAGAGTC
AATGACTGTTGATCCTCTGAATGCGCCTTTCATTAGGCCAAGTTGAATAA
CTAGAACGCCATCGCATGACGAGAATATTTGACAAAAAAAGAGAGGAATA
ATAAAGTATAAAAAAAAAGAAGAAAATGAGAAATTTGTGTGGAAAACTGT
GTACAAAAGTTTTCAAGGCATTGAAAATTCTTCAACTGCAGTTTTGTGTC
TTTTGCACAAGAACAAGAAATAATCTGCAGCCACAGCAACTGAAGTGGAG
GCTCTGAATTATGATTAATGAATGCTGNNNNNNNNNNNNNNNNNNNNNNN
NNNNNNNNNNNNNNNNNNNNNNNNNNNNNNNNNNNNNAACTTGGCCAACT
GGCTGAGTGTCCTGGCCAAGTGGCAGGCCGAATTTTTAATGTTCTCGACG
CTCCAAACAAAGCCAAAGGCCATTGACAAAAATAAAAAAGAAAAATAACT
ACAACTGACTTTTTATATACAATTTTTGGTTGTTTTTTCTGTTTTGTTGA
AGATCATAAATCATGCGCTTTGATTAAAGGACACACACGCAGGACATTCG
AGCTGACTGCGTAGGTGCTGCTGCTTGGCTTTGATTAATTGTTGGCCCAA
AGGATTGGCCGTTAAAAATTGCAATTCGGCCTGTTGACAAGTTATCCTTG
CCAATTGCTAGCTGTGTGGCCAGCGTGGCCTGCGTGCCCTGCATGGCTAG
CCCCTCCCCATTGAACTCGGTCGCCCTCGTTATCCTGCTGTCAATTGTCG
CTCAGCTGTCAACGGCCAATCAATGCAATTTACAGCTTCATTTTTGCAAA
TTTACAACGACGAGGTGGCCTTGTTGACAGCCCGGGACAACAACAGGAAC
GACTGCTAAACTGGATGTCCTTCAAGTTTGACTTGAAAAGCTGCTCATGC
GTGTGCAATGCGATACTTTTTGAGAATTTCAAATGCGACTTTGGGTCTGT
TTTTTGTTGGCTTACTTTTCTAGGACTTCGGCGCGACCGAACTAATTGCC
AAACAATTGCGCCTGATTATCCTGTCAGGCGTCAAGTATTTGTGCGGTTT
CCACGCTTTGTTTAATTGGATTTGCCTGCGCGCTGCGGACATGTGAGTGA
CATCACGTCGTCGCCAAAGTCATCAAAACGCACCTTTTCACAATCGTCGA
GTCAATTTTTTGGCGCCGCAAAACAAGCCACCCATTTGGGTGGGCTAGAC
TAACAGATACCCTCAGCTGTGGGCTGAACAGAATTAAAATACGCTCAATC
TATGTTTATTTAACGAGAAACTCTACTTGGTCATTCTGCAGACGAACGGA
TTGATGAACAGATTGAAATATGAGCAGATATATGGATATTTATAGTTGTT
CATGCTGTGTTGATGTAGGGTTTGTCAGACTAGGCGATACCCAGTTTAGC
TACAGGCTGAAGTTTCAGAGAATCACAGAACAGTTGAACAGATTGAAATA
TATTTATATATGGGTATATTCCTATCCAGATCGCCTCAGCTGTTCATTCT
GTTCCAGAATATAGAAACTTGGTGAGCTCCTGCACTACAGCCAATATACC
CTGTGTACTCATTTTCAATGGGTTCAGGGTATAAAAACGCACGCAAAACG
CGCCTGGCCATGAACGGCCATGACTGCGATCTTATCAGCGGTCTCCTCGA
CTACAGATCTAATATATAATTATGTGAAGCGCTATGATCAAGGTACAAAC
ATATAAATAACAAAATTTAGCTTTCGCTTGCCTTCACTCGATCTGATTAA
CCCATTTCATGTTCTATTTATGTTAATATAGAAGAGATCCCAACCCAATC
ACATAATTTCATTTTAATCTACTTTATACTTTTTTGTTGATGCCAGAAGC
TAATGAAAATGAATATTTAGAAATTTTTATGGACTTGTTGTGCAGCTCAG
TAGATAATGAATCTCTTCTATAATAGGATTTATTGTAGACTTCATAATAT
AACATCATAATATAATATGCTGATCTTGTGTTGCTGTCGCGTGTTGTTTT
TTGTTTATAGTTCAAAGTTTGAGATGCGAATTAGACACTTAAAAAACGAT
GATGCTACCTGCACAGATAACAGACAGATTGTTGATATGATTTGATCTTT
AGAGATATTCTAGAATAACAGAAAACAAGAATACATAAGAAAGTTAAGAG
AACTGCGTTCTTAAGTTACATATAAAGTACTCATAATTTGCATTATGAAA
TACAATTTAGCAAATTCTTGAACTGATGAAATAAGCAATATTTTGACAAA
TATTTACTTTATATTGATCTATGGTTGTTAGAAAAACAAACCTCTGATAA
GACCCAAACTAAACTTGACAGATTTGAATTTACTGCAAGTCTCGTTTTGC
ATCTCACATTTAACTTGGCGTAAAATAATAGAAACATTGAATCTGATTGT
GGTACATAATACCAAAATATTAATTTTATTACACAAATTTATGTTAAACA
ATCTTAAGAAAGGATAAGACGCCACAAGCATTGACGGTATTATTATACAA
ATTAATAATATTAAATAATTAAACAGATATGATTGTTCATATCAATTTTA
AATAATTCTGAACTAATCTATATCTATATTATTAGTATATGCAATACTCA
AAGGGAGATAATTGAAATATCTCAGATCAATCTACATATAGAATCAAAAT
TCGGTTTGTTAGGCTCTTATCTAGGTTTCCTTGAACGCCACAAAGTATAG
CTGTGCTTATGTTGCAAAATATTTAGCTTCAATTTAAATTAGTCTTGAAC
TCTTACTCAATATTGCTCATATGATTATAAAGGCAACAAGAATTGGGTTA
ATTATGCTCCCATGCTTTCGTTTTGCTCAGTGTTTCCAAGTCGTGGTCTA
TTGATAAGCCCTGCCCCTACACGCAAGAGCTGCTGCTGCCTTGCCTCCCT
CTCGCTCTCCCTTCGCCCATTTCCGCAGCATGCAACAGTCAGATATTTCG
CGCCATACGCCGTACTCATACACCGAAAATGAGGATTTTTTGCGTTTCGC
ATTATATTTGCAAATTTTGCCGAATAAGCATAGGAGAATCGTTGATAAGC
AACTGGTTGACTAAATGCGGCCCGGGTGCATTGCTCGACCCGACGATAAG
CAGCATCAAGTCCTTGATCTTGAGTTGCGTTTCTAGCCGCTTAAAAATGA
GAAATAGCAAAATCTGCGTCTACGGTGGGGGGGAGAGGCAGAGGCATGGG
GTGAGCATCGCATTCCAGTGTTTATGTCAGATGCAAGAAATAGCAACAAG
GCAGCTGATAAGAGACCCACCTCTACAAAAAATGGAAACCGTTAAACACA
AACGTTGCCGCCGGCTACCAAATTGATAAGAACGGTAGCCAGCCTGCCTA
ATTACACAAGGGGGACACATTTGCATCTGTTTGGCCGATAAACGCACGCA
AGGGGCAGCTGGATGTGGATGTGGGTGTGGCACGCGTTGGAGTTGGCCCG
AAAGCCGCTTAAGCAGAGCAAATGTGGCAGCCACTGTAGCAGCAACAGCT
GCTCGAGTTGACAGACAGGCAGCCACCAAGTGGCAAAGAAATCCTACAAA
TTACGTAGGCCGCTTAGACTTGACTGCAATGGCCATTCACCTACACAAAT
ATAGAGAAATCTGGGCACGGGATCAATTCTGATTTCCAAAAGAAGAATCG
TTAGATCTTCACAATAAACCAGCTCGGGCCTAAGCCGCTCGTTATGTCAG
CGTACAGGAAGTTGAACAAATTGCATAAAAAAATCTACAAAAATTACAAA
AGGAGGCCAAGGGCCGAGGACCGAGAAACCAATAGCCAACTTCTTTGTTA
TTGCCAAAAAAAGAAGGAAAACATATAGAGATATTGATTGAAAAAATAAT
AAACAGTTAAGGAAACAGATGAATTGGCCGGAACGGAAGCAGCAACAGAA
GCAGGACTTGATGCACTCAGATGGTTGCCTCATCTATAAGGTGTAGTCAG
GGAAGTCTCTTTTGTAAGTCTACTAAACGTAGAACAATCAGAGAGTCTAA
TGCGTAGAGGAGCGTAGCTGATACATATAATATGTTGAGAGCTGAAATGT
ATATTAATACAAATTTGTAAAAGTACAAAATTATTCGAAGTAAAGGAGAT
GGAATATACTTACTAGCAAAACATTTTCAGCTTAATGTGTAATATATTTA
TTCTTTTTNNNNNNNNNNNNNNNNNNNNNNNNNNNNNNNNNNNNNNNNTA
TAAGTGTACATATATTATATCTGAAAGTCCCTTATATCATTTACTAATGT
ATCGATTTTTTAAGATAGCTCTCTCAAAATAGTTCTGCAAAATCCTTTTG
AAATCAAGGAATAAATGACCAAACAGTTATCTGATTCTCTGTGCAGTTGT
ACGAAAATATTTGCCGTTTTTATTATCAGCTGAATTTTTTAGAGACTATA
AAATACTTGATGGGAATAAATTGTCATTTATAATGAAATTTCTATTAGTT
TCGTTATGTGTTATTCTATTAAATATATGTATTATAAAACTAAAATAATA
TACAATTGTATATTTATTTTATATTCTATAAATTTCACATCAAAATGTAA
TAAAAGAGTTTTCAAAAATCCTTTATCTAATACAAGTGTAAAGGAATATT
TTCATCTAGCTTCAGTCCGAAGCTTCCACATTGTAAAGATAAATCTATAT
ATAAATAAGGTATTTTATTCATTATTTCTCTAGCGAGTCTTACATTCACT
CCTTTGCTGAGCACATTTTCCCAAACCCAAAATCCATTCTGATCGCTGAG
CGCAATTGAGCGACACGCGCGGCACTTCCTAGTGGGACTAAGCTTTAATC
CAGAGATCAAATTCGGAATCCGCGGAACTAGCGCTTGATCTGTGGCTGCT
TATTGCGCCACAAATCTGCAGATCCTGCCAGATCCTGGCGCTAATCGCAG
CGCTCGCTAATCGCACGCCTTAAGTTAACTATAATCCAACATGATCCACT
TCACGATCGGCCGCTCGACGCGGATGCCTCGGATACCTGGACGTGTGTTC
CTGGCCAACTGTTTTTGCTTAATCCCCGGGCTTTAACTTTTTGCACTCGC
CCGGATTATAATAAAAATTTGAATATTGCGACAATTATTTTTTGCTGGCT
CGGCAGACGCTTTTACCTCTTTACTATGCAGCTGACTCGCCGGATTAGTC
GAGCAGACAGCGAACGAAAAAAAGAAACGAAAACACGTTGCGCCTACCTC
GAGGCGGATTAAATTTTTTTGTTCGCAACAAAAATAAGTCCAGTGTTAAG
CACGGCGATTAGAGCTTGATCCTCAAGGGCCGTGGGCGTAATATTGATGG
ATTTTCCTCTAAATCCGTCGGCTAATCTCCGGCTTAACGTGCATCGCGAT
TTTTTTCGCGACTGCAACTATTTTGTGTTTTGTCTAGTTTTTTTTTTTCG
CTAGAAGGCAACTCGGTCTGTTGACTGACTGCGCGAGGATCATAATTATG
GAATTCCTAAACAAGAGAGCCGAGCAGCGAGTGCGCTTAGCGTGTGCTAC
CTGTAAGCGTGGATGTGGGCGTGGGTTACCTCTTTGCCAGGTCATCGCGG
CCAGGTAGCCTGGCCTGGCTGCTTGCTGCTCGGCCTGGAGGTCAGCGTTT
GGCAATTAAGAAGTCAATTTTCGACCNNNNNNNNNNNNNNNNNNNNNNNN
NNNNNNNNTGTGAGACAATGCAAAAAATGTGCTAAAGCTGAACTAAATCC
GGCTTAAGAATGGGCCAAGTTTTGCGTCATAAAACCAAAGACTGCCTCAG
GCCACGTTCACTACCAACGAGAAGCGTCCCTCTCTCTCTCGCTCTGCCCC
TCTATAATAAATAGAGTGGCCTTTGCTCGATCACAGAAGCCTTGCCTCGG
AATTCGCCGCAATCGTGAAAACGCAAATCGCTCTCTTCTGTCTCGGCTGT
GCTCTTTCGCTCTCTTTTTAGCTACTGCCCGAATGTCCTTGACTGCAGTT
AATGTGCTCGCGGTTTGACTTTTTTGCCCCGTTTTTTACGGCGCTCATTT
GTAGTTGTTCCTTCCGTTTTTTAGTTGCTCGTTTTTTATGAGCCTACCTG
GGTTTATGAGTGTGCTTNNNNNNNNNNNNNNNNNNNNNNNNNNNNNNNNN
NNNNNNTTAGCTGAGACACTTTTCTAATGAGTTAAGAGAGGTTAGTGAAC
CATATGAGAAACTGAATGACGAGGCGAAGAGTTTGCCCGAGACACTTCGC
GGCGATTGTGTGTACAGCTGCTTAGCCGAGATGGGCTAACAGTTAGCACA
AAAGTATTTCTGTTGAATTCCCTGAGATGCGAGCACTTGGCGCGTATGTT
TGTAATTAGAATTAGCCCAGGACCAACCCACCAAAAATCTCTATGAAGGA
TGTATTGTAGCTGCGAAGGACGCTGGCCATTTGCCGGATTAGCCGCCTAA
TCCTTGGTCCGAGCGTGCGAGTCTGTCTATGTGTGTGTCCGCTGTTCTAT
TTACGTTGCTTGGCCAAACAATTAGCGCAAAATGCTGTTCGCCAATTTTA
ATGAGTTATGAAATCTGTTTACCGGGAAACACGACTGACAACAAAATACT
GCCGTCTGATGAGGCGATCGCTCGATCGTAAAAAGCAAGAAGTGCAGTGC
TTCACTTTACTCCAGTTGCTGCAGCGCTAGTTTGGATGCAGTTACGTACT
CCTATCTAGGTGTAGGCTCTACATGCATGTATCCTATCGCTAATCCCGCC
TGCTTAGCGGTTGCCTAATCTTAATCCCAATAGGAACAGGCTCAGCGTAA
TCCTGATGCACTGCTTCCGAGCAAGCGACGCGCGCTCTGACGTCACTCGC
TGGCTTAATTAAATCACTGGGATTAGCTTGAGCTGGCGACCGAGCTCGAA
TCGCGTGCCAACGATTCATTCAAGCCTCTAACCCCTTGCCAAGGCGCTGG
CTGTCGTGTGACTGGCTTGTGCCTTAGCTGCACCCAAGACTCGATCTTTC
TCCTGCTCTCTGTCGACAATCAATTTGATATCAAACAGGCAGCCTGTTGA
GCGCCCTGAGCGTTTTTTAAATAGTCTTTTTTAGGGGATGCTGCGCGCTA
TTCAAGAGGATCGCCGGGCTTGTTTACACATATGGCAAGAGGCAAGGGCG
GCTGCCACGCCTTCAGCAGAGGCTTGTATTGCAGAGGCAGGGAGAGCAGC
AGGAGTTTCATTTCCAGGAAATACTCAGTACAAGCTCAGCTTTACACTCA
GCTTAGTTCAAGTCCTGGCAAGTCCTTTGCTGCAACTCTTTACCACACGC
TCGCACATGCTGAGTCCTTTTTGAGCCGCGCCTCATTAGGCGAAAGGGTA
GCCTGGTTTTTCGCCGCATTAAAAAGCGGATTTGAATTAATGCCAAGTTC
CGCACTAAAATAATATTCAACTCAAGATTGCGTGGCTTAGCCTTAGCCGC
TGGCCTATTCATTCAGCCGCAGCCTGAGCTGAGCTCAAGGATTAGCGAAT
TCTTAATCAGCCTGCTTTGCATGCCAGTTCATTAAGCGCCGTCTCTGAGA
GACAAATAGAGAGAGATAGGAATAGCAATTCGATTTGTCATTTTTATTAT
CATGAAGAACATTATCAGCCCATTATCGATTGCTCGATTGACTATAAATC
AGAGGAACCCCTCGCTCGATCGAGTGTTACAAATAGCTAAAAAATTTGTG
GGCAACACGCAGAGCGAGAGAGATCACATAACATCGTGTANNNNNNNNNN
NNNNNNNNNNNNNNNNNNNNNAGGGCTGGGCTCAACTTTCGCTTTCACTC
TTTCACTTTTTATGCACTCTTCCATTTATGTTGACAGCTCACCCTCTATT
TGCTAAAAATTTGTCGTTTTTTGGGCAATTTTTGTTTGAATTTTGGCTTT
GGCAGCGGTTAGGGTTATGCTTGGCTAAACAAGTAGATGCTGGCAAACAG
CTGTAATACGAACCTGGACAGACGGGCCAGTAGTAAAGCCAGTGCAGCTG
CACTCAAAGAGTTGCCAATATGCTGGTTGAAAGGGTAGCCCAACGGTACT
AACAATGAATAGGCCTATTAAGCTATATGTACATCAGGTTTCACTGATTT
TTAATAACATCTGAAATTGTTGTTTATTTTTTAAAGAATTTCTAAAGTCT
GTATGACCATATGAATACATTTATTTTTAATGAAAACATTTCAAACAAAA
TAAATTACAATATTCAAATCCAAAATTATTGTTCTTCTTTTGCCATTATT
ATTTAATATATTTGTATCCAAAATTCAGCATCAAAGTTAAAATTACAAGG
GCTCAAATGCATATTGATCTAAAATGAGATACACTAGAGAAATAGATTTA
GTTTTTCATTATATCTCTCAATTGAGATAACTTTGGAATCCTGGAAACTA
TTGCTCTCTTTTCTCAGTCAGGACCAACTGTAATTGAAAATTGTAGTAAA
AAGAGCTCAAAGTACACTTTTCGCGCCTGCCCTGCCTTAATAGTAAATAG
TATTAATTTGAATTTCAATGTCATGAGCTACGCACTAATTACAGCTAATT
GATGTTGGGATAGGTTAGTAGTCGAATAATAATATTAGTTGATAGTGGCA
CGCACTATCTAACGCACTAGTGGCACACATATAAAACGCACATTCCAAGG
CACGCATATGGCACGTACATGTAGAGCTCTCCCAGTACTTTCTCTTGACA
ACGAAAAATGAGCTGATAATGGGTTGGCTTGCTCTGACATTTTATTATCA
GCGAAGACCGGATCTCAATNNNNNNNNNNNNNNNNNNNNNNNNNNNNNNN
CGCTAAGTAGCTGTGACAATAAATGTTTGTTAAATCGGCCGCTTATCAAA
GGAAGAGATTGTTATTCTGACTAATCCAGCTTTGGGAGAAAACATGCCTA
TAAAGGGGTCGCCAATATTCCAAGANNNNNNNNNNNNNNNNNNNNNNNNN
NNNNNNNNNNNNNNNNNNNNNNNNNNNNNNNNNNNNNNNNNNNNNNNNNN
NNNNGGACGATTCGGCGTTGTTTTTAATGTTTTCTACGTATTTTAATTTC
CTGGCAAATATCATATATTGCTTGTTTGACTAATCCATCGGGGAATTGTT
TTAGTTTTTGCCAGTTTTACGTAACATTATGCAGAGCAAAATATCCTAGT
CGGCAGACTCTCTCTGTGAGACAAAGGTCCTTTTTGGGCCATTGTAGTTT
TCACTTTCGAAAATTTGCAAAATTTCCACGGTAGTTCGAGTGCTGACCGA
AATTAACATCCCGTCGCGCTCTACGGTCGCGTCCTTGGCCTACCTAACGG
NNNNNNNNNNNNNNNNNNNNNNNNNNNNNNNNNNNNNNNGACTGTCGCAT
ATTTATGCACGTTTTCAGCTGAAGTTGTGCATGTCCTTGCCATAAAAATC
TACATAAAACCATTTAAAAGTCAATCCGCAAAAGTCAGCAGTCAAAAAAA
TGATTTGGAAACTGTTTTTTAGCAACGGGTTTCTGTTCAAGTTTTTTGTG
GCTGGCCCTTACCTGATTTTAATACTANNNNNNNNNNNNNNNNNNNNAGA
TGTTTCGCTATTTTTATGATATTGGCTTTTTAGACGTGTGCCAGCAATTA
GTTGACCATTAAAAACGCTGCTCATTGAGCAACTCAACTCAGCTCAACTC
AACAGGCTGCTCGGCATATAAAAAAGAAAAGAAAAAAAACTCACTCACAT
TTGCCCCTTCGCTCTACTTTCACTTGGGCTTCGCCCCTTTTTGAGTAGCA
ATTCGCTTTGTTTACTTCCTGTTTACTCGTACAGCGCACGCTCCCAGCCA
ACCCCAGCTACCGGCTCTAACCCCACACTCCTCGCTCCTTGCTGACTTTT
GGCGTTCGTTGNNNNNNNNNNNNNNNNNNNNNNNNNNNNNNTTTTCGCCT
TTATCATCCCCCTTTGCGCAGTTGAGTGCATTTCTCGTTGCTTTATGTAC
AAAGGGGAAGTCTTTATATGAGTTAATTGCTGCCGTTTGAGTGGAACCGA
ACTATTTTAAATTTTAACTGTCTGTCAAGTGTTTCCTATTTTCTATGAAG
GTTCTAAAAAACGGAAGTACAGGATAGTTTTTTAAGGATACTATAGGTAG
TTTTTATTTTTTTATTTTTGTGAGTTATAAAAAACTCGTGGGTCATAAAA
CCATAAAACTTTTTACGCCCCTTGTAGAAACATATTTGTTATTTTTTTTA
TACGTTTGGCTAAAAAGTCAACTCATTGTATATTGCTTTAAACTGGCATT
GATAGAAATTAGTTTAGTTTAGTTCTAGCATTATGATTTATTCCGTTGAA
CAGCTGAAACATTCGCCTTCTCACTCTTACTAATTTGCATATGAGCGGCA
TCAAACATTGCCTAGGTAANNNNNNNNNNNNNNNNNNNNNNNNNNNNNNN
NNNNNNNNNAAAAATTGCGGAGGTATTTTTGAGCTGCGCTCAGTTTTTTT
TTACAATCTCATATACATAAACACACACGCACACACATTGAGCCTCATAA
AGGAGAGCACGTTACCTGCTTTGATCGGCAGCGCATTTCGGGTTTCGTTT
TTCGTTTCGTTTCGTTCTTGCGTCGTGCTTCCTCCCTTTGGCTGGCTGGC
AATNNNNNNNNNNNNNNNNNNNNNNNNNNNNNNNNNNNNNNNNNNNNNNN
NNNNNNNNNNNNNNNNNNNNNNNNNNNNNNNNNNNNNNNNNNNNNNNNNN
NNNNNNNNCGTACTTATAGTTAGCGCACGCGGCGAATTCGTATCATTCGT
GATTTGGCTCTGGCAGTGAGAGGAGCACAGTTTCTGATGCCAAACAAATA
CACATACACACACTGACACAATCGTAAAACACACTCACGAAGCAAATTTG
TTGCTTCTAAAGGATTTCCACAGCGCAAAGGATACACTCTCTGAATATAA
AAACGTGTTGCAGTCGTTCGCTTCATATCATTTCTCAGCGACAACTCGTC
ACAGTCACAACTCAAGAAACTTAGTTAAAAAATAACAAAATATAAAAATT
CAATTTGTTGTGTCTTAACGATAAACTAAAGGAAAAGGAATCGCGAGAAC
CAATAACATCAAACCAAATACCTCNNNNNNNNNNNNNNNNNNNNNNNNNN
NNNNNNNNNNNNNNNNNNNNNNNNNNNNNNNNNNNNNNNGCAACTACCTC
ATTTTTGTAAAACGTGAACTTTTGTAAATTGTGCAACAACTACCTCAAAG
TNNNNNNNNNNNNNNNNNNNNNNNNNNNNNNNNNNNNNNNNNCAAGTGCG
CGAAATTATAAAAAACAAGTTTTTGAAAAGTTTAAAACTAAAAACAGCTC
AAATGAAATTAAGTGTTCAGAACTGAATAAAAAACACAAATTGTAGTGAA
ATTGTAAGCAAAACGCTTGCAATTTGATTTGCTCAATCGAAGCAAGGACA
CCCACAAACTAAAACACAGCATACAGTTATGGCCATATCAATGCTGCAGG
ACGCGCAAACACGAAGTAAGTAAACTAAAAAAATTAAAGGAAAATATTTA
TACGTAAAAGTAGATGTTAAAATCATCAGCAGGACAATCCACATTTCAAA
ATTCATTACCTATTAAAATATATCAAATAAAGAATATTCAATAGAATATT
TTTCAATATTTTAATAGTCTAATATAATAACAACATTAGAAAATTTTAGA
AAATGGAATAGAAAAATNNNNNNNNNNNNNNNNNNNNNNNNNNNNNNNNN
NNNNNNNNTATCCGAATAGTATTTTATGCTTCGATTTCCTTAAACGTATT
AAAGTTCGCATTAAAGCGCAGCGATTCACATGCACACAAACACATGCTTA
AGCACGCACAGCAATAACGACGTCTCAATGTGCTTGAGTTAACATTAGGC
GCCATTTTGGCAAATGCTCAATGCACGCACACACACTCACTCACAAGCTG
GTTCATACACGCACACATGCACAGCAATTAAGTTTTGTTTACAAGTCTTT
TTTTTTCATCGCCGGCATTTAACTCGTTTCTTCACGCCCACCAAAACATA
TGTCAANNNNNNNNNNNNNNNNNNNNNNNNNNNNNNNNNNNNNNNNNNNN
NNNNNNNNCATGTATGGTAGTCGAAGAGCGTGCACACAGACAAAAGCTCA
CACATATGTTACACGTGTGAGGCTCCTTAAGAGAGCGCGCTCTTTGGCCA
CCCACACTACGTCCCACATTCACACGTGCTGCTGCTGCTGTGAACCCCAA
AATAAAGAATAGAAAAAAAAAAACAAGTTAAAAAGTTGTGTTTGCCGCCG
CGGGCAGCGCTGACCAAACTGTTTCTGACAGCTCAGCGGGCNNNNNNNNN
NNNNNNNNNNNNNNNNNNNNNNNNNNNNNNNNNNNNNNNNNNNNNNNNNN
NNNNNTCTTTGCTCCAGTTTTTGCTAATATTTTTTTAAAGAAGAAAATTA
AAGTTTTGTATTATATTAAACTATTTATTTGATTTTTACTATGCGCTTAA
TTAACGTTTGCATTACTTTTCTTACTATTTTTAGGCTTAGCCGCTGCCTT
GGCTGGCATCAAGCGCGAGGACATGGTTGTAGATCGCTCCATGTCGCTGT
CCCCGCCCATGTCTGCAAATACCTCGGCCAGCAGCCCAGTGGCATCCACC
AATTCGCACTCCCTGTACCCCGCGATGGGCCTACAACAGGCTGCAGCAGC
GTCCGCCTTTGGCATGCTCTCGCCCACACAGCTGCTGGCTGCCAACAGGC
AGGCGGCCGCCTTTATGGCCCAGCTGCCCATGAGCACATTGGCCAACACC
CTCTTCCCACACAATCCCGCGGCGCTCTTTGGCGCTTGGGCGGCCNNNNN
NNNNNNNNNNNNNNNNNNNNNNNNNNNNNNNNNNNNNNNNNNNNNNNNAC
AGTTGCAGCTGCCGCTATCTGGCACCCATCTGCATTCGCCCCCTGCCAGC
CCCCACTCCCCGATAGCCGGCAGTGGCAAGCATCCGCTGAGCTCGCCCAA
CAGCACGCCACAGCATCATTTGGGCCTGGGCTTGGGTGAGCCGGCGAAGA
AGGCACGCAAGCTGTCGGTCAAGAAGGAGTTCCAAACGGAGATCAGCATG
AGCGTAAGTGACTTGTATCACACACCTGGTGGACCCATCTCACCGCCTTC
CAGCGGCAGTTCGCCCAACTCTTCGGCACATGAGGCCACTNNNNNNNNNN
NNNNNNNNNNNNNNNNNNNNNNNNNNNNNNNNNNTCCTGCTAAGGATCCG
TCGCGCGACAAGAGCTTCACGTGCAAGATCTGCTCACGCAGCTTCGGCTA
CAAGCATGTCCTGCAGAACCACGAGCGCACGCACACTGGCGAGAAGCCGT
TCGAGTGCCCCGAGTGCCACAAGCGCTTCACCCGTGACCACCATCTGAAG
ACGCACATGCGCCTGCACACAGGGGAGAAGCCCTATCACTGCTCCCACTG
CGATCGCCAGTTCGTGCAGGTGGCCAATCTGCGGCGGCATCTGCGCGTTC
ACACAGGTGAGCGGCCCTACACCTGCGAGATCTGCGAGGGCAAGTTCAGC
GATTCCAATCAGCTGAAGTCGCACATGCTGGTCCACAATGGCGAGAAGCC
GTTCGAGTGCGAGCGCTGCCACATGAAGTTCCGCCGGCGCCACCACCTGA
TGAACCACAAGTGCGGCATCCAATCGCCACCCACGCCCGCCCTCTCGCCG
GCCATGAGCGGCGACTACCCGATGGCCACGNNNNNNNNNNNNNNNNNNNN
NNNNNNNNNCCTAGAGTGCTCCACCAACAAGTTCGCCGCCATGTGCGCCA
GCTACGGCGGCTCGGAGGAGTCCGTCGATTTGGCCAAGAGCAGCCTGGAC
GAGGAGGCGCCGCTCGACCTGAGCGAGGATGGCGCCAGCTCCGTCGATGG
CCACTGCAGCGGCAGCAATGCCCGCCGCAAGGCGCAAGACATCCGCCGCG
TCTTTCGGCTGCCGCCGCCACAGATCGTGCACGTTGCCAGCGACATGCCC
GAGCAGACGGAGCCCGAGGATCTGAGCATGCACTCGCCACGGTCCGCGGA
GTCGCACGAACAGCACAGCGAGGACATCGACCTCGACGAGCTGGACGATG
CGGCTGCGCTCTATCTNNNNNNNNNNNNNNNNNNNNNNNNNNNNNNCTAA
GCGAACTGTGCTGAATGGGCACACCTTGTATATAAAGGGTTCAAGAGGTC
AGCGTGTTCATCAGATGAGGCTGGCTGATGGGTTAATGGAACAGGAATTT
ATGTCAAGTACAACTAGCTTGCNNNNNNNNNNNNNNNNNNNNNNNNNNNN
NNNNNNNNNNNNNNNNNNNNNNNNNGATTTGATTAATTTTTAGTCATTTA
GCAAAAAGAAAACTAAAAATCGATTGCACATAAATCAAAAAGCTCCAAAA
AATTGTACAAAACAAACTTAAATTAAGTCTAGTTTAGGCGCTAAGGAAAA
CGCTACCCCAAAAACTATGAAGAAACGTAACCCAGCTAATGTTGTGCCAT
TCTCAAAGTCTAGTTTCTAGTTCCCCTTTAGTTGATATTAGCCTATAGAC
CTTTGTTGTCCAGTAATTGTATATAGTCTGCCAATTGTAAATTATACAGC
GCTCTATCCNNNNNNNNNNNNNNNNNNNNNNNNNNNNNNNNNNNNNNNNN
NNNNNNNNNNNNNNNNNNNNNATAATTTTAATATATTTTAGTTATTGTTT
AGTCTAATTTGTACGCATCTTTTGCTTATTCTCAAAGAAAACGCCAATCA
AAATTAACTTTAAGTTATTAAAAATGAAAATTACATCATAAAAATAATTA
TTAATAAATTCTTTTATGCTTAATGCCGATTGTTTTGTTTGCCATAAATT
GTAAATTTAATTATTTTATTTTGTAATGCATGAATCTCGTTTATTATCAC
ATATTATCGATTCTGATTAACTTTAGTCACCTCTTTTTAGTTTGCTATTT
AAATTGTATTTAATGAAGCCCCGCCTATTGTTTGCCGCATGCTGTGAGGG
GCAAAAAGCTATGAAAATAAAATTGATTTAAACAAAATCAAAAAATGCAA
ACTTTATGTTTTTTCTTATTTTATTTTAAAATTGAATTATTTTTTTTTTT
AAGGAGATGTTTTTTCAGATCACATTTGACATTATTTAATTATTTTCATT
TTGATACTTTTTTTAATGTATCAAAACATTAATAAATATATTCTACTTTC
ATTTAAAATTTTCAGAATATGTGAAAAATGATTTTTATATTTTAAATTNN
NNNNNNNNNNNNNNNNNNNNNNNNNNNNNNNNNNNNNNNNNATTAGCTTA
ACAGATAAAATGTTTTATTTTTCCAAAATTCGGTTTTGAAATATACTTTA
CTTAAATATTTTTTGAAAAGAAATGTTTTAATAAGCAATTACTTTTACGA
ATTACTATTCAGAGATATTCGTAAAAGTAACTTTTAACTTTAACTGTAAA
TCTGTTTATATATATTTTAAAAGAATAATTTTGCTTCATCCACTCACTTC
CACTGATATTATATATACATACATAAAATAGCTCAACAAATATAAGTGAA
GTATAAAATAATAGTTTAAATCTAGTTCGTTAAGTCGTGAACCAAGTAAA
CAGGAAGAACTACTATAACCGAATACCTCCAATACCTCTATGTAAAAACG
ATTTGTTGTGATTGTCATTAAGCANNNNNNNNNNNNNNNNNNNNNNNNNN
NNNNNNNNNNNNNNNNNNNNNNNNNNNNNNNNTAATTACAATAACAACAA
TTTGGGCAATCGTACAATTCAACTGAATTTATATACAACAACAAGAACAA
AAACAAAAACAAAATAACGAAGCTAGATCAGCCGATACCAAAGTTATATA
CATTATATATATATCAATTTCGATGAATATTTTTATGAGCTAAGCATAAC
GAACGATTTTCCAAGCATTTAGAACACATATTAACCTAGATCTAAGTGNN
NNNNNNNNNNNNNNNNNNNNNNNNNNNNNNNNNNNNNNNNNNNNNNNNNN
NNNNNNNNNNNNNNCTCGAGACAACTTACACTACAGAATAATTTTAGTGC
AATCTTTCGTTTCAATTTAATTTAAATATTTTATCGAAAACAAAAATCAA
ATGCAACAAAATATTGTGTAATTTTCTTTGTTCATTCAAGTGTATGGTAT
ACAAGTTCCTCAAGATTNNNNNNNNNNNNNNNNNNNNNNNNNNNNNTAAA
CGCATCTCAAGGTCTACAGAACTTTGTACTTGAGAAACTGCGCATTGTAC
ACACACACCTCACATGTTTCNNNNNNNNNNNNNNNNNNNNNNNNNNNNNN
NNNNNNNNNNNNNNNNNNNNNNNNNNNNNNNNNNNNNNNNNNNNNNNNNN
NNNNNNNNNNNNNNNNNNNNNNNNNNNNNNNNNNNNNNNNNNNNNNNNNN
NNNNNNNNNNNNNNNNNNNNNNNNNNNNNNNNNNNNNNNNNNNNNNNNNN
NNNNNNNNNNGTCCAATATTCAGCACTTAAAAATAATCCTTAAAAGTATA
CATATAAAAAGAAAAAAATTACAAAAATCCAAGAAAAACTAGAAAAATTC
ATTATTAAATTATTACATAATATAACTTATATAACGTTCTATATATAATT
ACAAACTATCTAAGGCATGGGCTGCTTGGCACATTTAATTTTCTAGTTTA
TTGTTGTTGTCTTTTCAAGCATTTTAAATATTATAATACCAAAAAAAAAG
TTAAAAAAAAAACAAAAACAATTACTTAAAAAAAACAAATATTCATTAAT
TTTTTAAGAAAACCTCAATGTACGAGTATTTATTATGTTTATGGCGAATT
GTGTGAATACAAAAGCGAAATATATATTACAATATTGTGTTAAAGCCGCA
ACGATTTTTAATCAATAAATGTAGGCACCAACCAAACACCCCCAACAAAA
TTAGCCCCGGCCCCCAGTTGCTACCCATTCCCTTTGCTGGCGACATTATA
TAAATTTTTAATTTATGCAAACGAAGCCCTTTCGCATTATTTTACATTTG
CCACGAGACGCCCCACTAATGCTGTCGCCGCAATGCTGCCACATGCCACC
CAAACAGTCCCCAACCCCCTTTCGGTCCAACCCCAACTTCACATTTTGAA
TTTTTGCGCCTGAAGAAAAAAAAGAATCTCTCTCCTTCNNNNNNNNNNNN
NNNNNNNNNNNNNNAAATGAAAACCGCGCCGCGCGCGCAGCCAGAAAATG
TCACAGTGTTTTCCCATTTAATCTTCNNNNNNNNNNNNNNNNNNNNNNNC
AGAGCAGAGGCATCGGCATCGGCTGTGGCAGCTACCCCCAGCCGCCCCCA
ACCACGCCTACCCACCCACGCGCCGCCCCCTTTCATTGTGCCCCTTTTTA
ACGGCAGCAGCCGAAAAAGGCTTCGTTCTATGTACAAAATGGCAGCATGT
ATTACATAAAACTCGTCTTATGTGCTTACACATAGCACAAGGNNNNNNNN
NNNNNNNNNNNNNNNNNNNNNNNNNNNNNNNTCTGCGCCAGTTCCTTCCA
CTCCTTTTGATTCGTGGGGCTGGTTGAAGCGCAGGGGTGAGGGGCAGCTC
CTATGCTGCTTATTAGCATTTCAGCCTTTCTTTGCTGCCTTTCGAGTAAA
TGATTTAGACTTGGGTACGCAAGAATTTTTGCCAAATGAGTTTACGAGTG
TTTGGCTGTAAGGATTTCCATACCCTATAAAAGCAATATCAGTGGGGTAT
ATTAATAGCTACTCTTAGGCAAAATACAAAATTAATAGATCTATGAATGG
CATTTGTTATGCTCTGTATGGAGGATATTTCAAATTCATACTTAGACAGT
CACAAAATAATGTTTCTGTTAAGCTATTTATTTAAATATTCGTAGGTAAA
ATGTATTTAGCACACATTTATTATGATCAATGATTTACACACGTTCTATA
AAACCAAGTTAAATATGAATTTAAGTTTTATAGTTACACAAAGAATAAAT
AATATAACAGGGTAACTTTTCTTCTAATACACCCCAGCACTTAGAGCGCA
TTGTTCTCAGAAATAAAACCATATTAATGACATTTTTTAAATTTGGCAAA
TTTAATGGAATGTTGAAAAGCATTTGAAGCTGGTTGGCCTCGTATACTCA
TACAGGGTATTTAAGTAAAAAATTTGCGTAACATTTCTTAAAGTAGTATG
AATATATTGTACTATACTATTGAGTTATAATTCGATGTAGTATATATCTA
ATAAAATATAGTACATGTCTAATTGGCAGTCTAGGGTATTTGCTAGTCGA
GCTGAATGAGCTCTTCCAGCTATAGCCCCACAAGTACGAAAAGGCAGTTG
AAATAAATTTTAAAGGCTTCTTCTTTTTTACGGCCAACCGCCGAGCAGCG
GCTCATTATTCAAATTGAAAAATTATGATTTGCGCCCAGGCAGGACTCGA
AGTCCGAAGTTCGCGTCCAGCGAAGCAAGCGATTCTAATAAGCTGCCTCA
AGTGCAGTAGACTAAGGACGAGGAATGGGGTGCGAGATGGCAGTGGGACA
GCTGATGCCGCATTGGCTGCCGGTTTCATTATCCTGCGGCCATTCGCCTC
AATTAAATGGGTGAAATTATGAGCCTTATTAATATGGCAGTCCTGCGTGC
TGCGGCTCGGCTGAGTTTGGTTGAGCTTGCTTGGTAGATAGATATTTCTG
GGCAGCTTTACAGGGCTTAGTTGATTTTGAATAATTGCAGGCGTTTGTAG
AAACTTTCTAAGTGGGAAAATTTTAATACATATATTTAAAAAGTTGCCTT
GAGATTTAATCTGGTTTTTAAAATATAGTATATTACATTATTGTAGTACA
TTATTGTAGTACTACCTTATGCTAAGGATAAATACAAACAGAAATATATA
TAAAATCTTTAACCATTCACTACCCCTTCTTAACCCTCTAATAGAGCTCA
ACTATTATGAACTAGGTTGCTTAAAATTGTACAAGCACAATAGATTCACA
TAGACACGCACAATATAACAAAGAAAAGTTGCAACAGGATCAATGCAGAG
CAAAACAAAGAGTTAACAAAGAAAGGNNNNNNNNNNNNNNNNNNNNNNNN
NNNNNNNNNNNNNGTTGTCAATTGTCGCATGAATGAACACAAACTGAAGC
CAATTGCTGTGGCTCTGCCTGTTTGATCCTTAGCCAGGTCCTGCGGCGTG
CTAAGCTCCCCTCGTGCGCAAAGGCATGCAAATTTTTGGCAAATNNNNNN
NNNNNNNNNNNNNNNNNNNNNNNNNNNNNATTAGCAGTGGGTAGTTGTTG
AGCTGTAAGCGATGCCTGGCTCTCAATTACCAAAGAAAGGCATTGCGAAT
TTCTTGGCCACACAGCAGGGCAGACGGGTAGAGAAAGTGCGAGGACTGTC
AAGGACATTCGCACACAGCATGCGGAAAATATTTGGAANNNNNNNNNNNN
NNNNNNNNNNNNNNNNNNNNGTGTTTTAAACATGCAGTTAAATTTAATGA
AAAACTACAATTGCGAATTGTGAAGGGATTTATTATTGTAATATATCATT
TAGTGGGTCAAACCATATTAAATATATTTAAATTCAGTAAAACAAGATAG
ATAGTAATGTTGACCCATTGAACTCGCGCTAGCATGATCACGCAGCAAAA
TCCAGTAGTTCGTTTATATTAACCTTTCAAATGAAATTCAGTACAATGTC
AATAGAACGCTATCGTGTATATATTTCAGTTTGCCTTGAGGCAAAGAGGA
ACAACAAAATAGAAGGAAATTGCAATCCGTCTTAGCAAATGCTCATTACA
ATTTCACATTTAGCATCCAGTAAGCATTTTCACTCCTTTCCAAGCGACGC
GCTTATCAACGTTCAACCCCACGTCNNNNNNNNNNNNNNNNNNNNNNNNN
NNNNNNNCAAAAACAACCCTCTCACAGCCGTNNNNNNNNNNNNNNNNNNN
NNNNNNNNNNNNNNNNNNNNNNNNNNNNAACTCATTTGCATACGAAGTGC
TTTCGCTTTCCTCCGCTGCCAACCTGCAACCACNNNNNNNNNNNNNNNNN
NNNNNNNNNNNNNNNNNNNNTTGTCGAATGGCGGCCGCACCTGCGTCTGT
GTGCGAGCGAGGCGGCAATCAAAACTGCGCTTGCTGTCCCGCTCTGGCCT
CAGCCTGAGTCAAAGAGTTTAATGCTGGCTGAGCACAGCGCCCTGGCTCA
GCTTTTTTCTGCTGCCTCATTATCAAGCAGGGAGCGTAAAAAACTCATTG
AGACGTTTGCAGCATCCAGTAGAGCTCTTGNNNNNNNNNNNNNNNNNNNN
NNNNNNNNNNNNNNNNTCCTCAGTGCTTTTGGCTTTGGCTTTGACTCATT
TTGTCGTCTTCTCTCTTTTTTATTTGTTTTTCTCAAGTTGCACGAAAATC
AACGTAAAAGCGAAATGAAGAAAATTTTGTTTTTAAAAAAATTACAAACA
ACCCCTTTGGCTTTTCAAAAGGCNNNNNNNNNNNNNNNNNNNNNNNNNNN
NNNNNNNNNNNNNNNNNNNNNNNNNNNNGAGGGGTAGGGGGCAACGCCAA
GGCAAAAGCAAAAGAAATGAGCGTATATTATTCATGGCATGTCGCAAGCG
CAGGGGCGCCTGCTAGCTGGCAAGAGGGAAGAGGGTCTAAACGAGGGAGC
TGGGAGGGGTTGAAGAAGTTGGAGCAACACAGCATTTGGGGAGGGGCAAG
GCGGGCGACTAAGCACGTTTCACTGTTGCGAGCACTCAATGGCACAGGAC
TTTAAGTTTTCAACAATGTTTTTAAGTGCAAGTGTTGCAGGTTGATGAAC
CAGTTGAGGGATGGATGGATGGGGGTAGGGCGGAGGTGAGTGTGTTGCGC
TCCATATCAAATGTCGTTGCGTATCTACGTCTGCCTAACTGTGTATATGT
ATTTAAAAATGGCTTCTTCAGCTTATTTTTTAATGCGACTTTTGCGTTTT
CCTTTTGGTAAAATGTGATTAATATGAGATTTGCCGGGAGATACGAATAT
TTCTCTCTCTTAGACTATCCATTGTTATTTCAATTTGTATGAGAGCAAGC
TCTTCAGCAATAATTATATGTGAAATCCAAAGTATATTTGGATATATTTT
GAAATGATTCAAAGGAAATCTGGGCACCATAGATCTATTTAAGGAGTACT
GCCATAGTACATGTGCCTAATTATGTGTAAATGCCTCAACATAATTTTAT
TTAAAGTAAAATATTATTTTACAAAATAAATAAAAGAAATTGTTTACAAT
TTTTTGTTTTAATTTCTTTATTGTCTATTTTTGCTGGATTGAATAACTCT
TAGAATAAGTGATATACAATTGCCNNNNNNNNNNNNNNNNNNNNNNNNNN
NNNNNNNNNNNNNNNNNNNNNNNNNNNNNNNNNNNNNNNNNNNNNNNNGT
GCTCACATGTCAAGAAATAGTTTATGGAATGCAAAAGCCATTTTTCTTAT
TCAAAGTTTAACTAAACTATCAGAAATCGCGCTAAAATTTCCGCTGCTGA
CCTATGGCAACACAGCACACCTTCAGCCATTTTCCCACGCTCGATTTGCA
ACACCCCCCCAATTGCAACCCACACAAACTACACATATCACATATCAATT
TCCATAATAGCCAAAGGGGCAGAGCTCTTACCCAGCCACTGCACCACCTA
CCACAAGAAACACAACAATAAAGGCAATTCTATGTTGAAAACGTTGATGA
TTACGCTTACATTAGACAAGTGCNNNNNNNNNNNNNNNNNNNNNNNNNNN
NNNNNNNNNNNNNNNNNNNNNNCCTCTTAAACTCTTGCCCCCTTTTTTAT
TTGCCACAAAATTTCGACAATTTTGTACAAATTTACATGCATAAACCGCG
ACATGGGCGGCGGAAACGGCAATTGCCCGACAATAAATGGCAAATACAAT
GGCATGTAGTAGGAGCTATGCAGCTGCAAGTAGTTGGCTAGAAGATACCC
TGTACTAGAGTTATATAAAAAATGAAGAAACAATTTTATTTTAAACTAAA
TAAAACGGTACTCTTTCTGATGAAAAGTAAAACGATTCACACTTTTATGA
TTGNNNNNNNNNNNNNNNNNNNNNNNNNNNNNNNNNNNNNNNNNNNNNNN
NNNNNNNNNNNNTATATATCTCNNNNNNNNNNNNNNNNNNNNNNNNNNNN
NNNNNNNNNNNNNNNNNNNNNNNNNNNNNNNNNNNNNNNNNNNNNNNNNN
NNNNNNNNNNNNNNCAAGCGTATATATGCTGGTTATATTTATCTATATTT
CTCTGATTCTATGAGGGATGTACACAAAAGAATATATAAAACTTTTACCG
ATTAAAAAATTTTAATATGAATTGAAGTAAGGCAAAAAACAAATTAACCT
TCCACCTTTGTACGTCATTTCCAGGGTATACAAAAGCTAAAAACTACGCA
CGCGATTTGCGTGGATATTGCGTGCGGTCCCGTGGGTCGTTCTTGTCGTA
ACACAGGACATATGAGGCTCTGAAATAGCGACCCTTTTCTTTTCCCTTTT
GCCAACAAAAAATTGTTTAGCGAAAATCAAGTGAAAAGCTGGAGAATAAA
AAAAAACGAAAAACATTTGAAAATCATATGCATAAGGGNNNNNNNNNNNN
NNNNNNNNNNNNNNNNNNNNNNNNNNNNNNNNNNNNTGACATTTCGAGCG
AAAAGGAAAAGTGAGCTATCAACAAGCTATCATTCACTACACATATGCAA
AGCANNNNNNNNNNNNNNNNNNNNNNNNNNNNNNNNNNNNNNNNNNNNGC
AAACTGTTGATGCGATTTAAGCGATTTGTTGTGGGTTTTCCTTGACGCAG
CTTTTCCTTTTTCTCCTTCATTTTTTGCTTGTTTATATTTGGTTTAGCGG
GTTTTTATGCACGATAGGAAGTGTTGCATACTTTCGGGCATTTGTTGCCA
AGCATGTGTGTGCGTGTGTGTATAAGAGAGGAAGAGGGGATGTTGGCAGT
TGGCGGAGGTCAGTATTATGAGGGGGCGTGTCCAGCAGCTGCTTTGCTCT
TGCTACTTTGGGCTGTTGATTCAATTATAACCCNNNNNNNNNNNNNNNNN
NNNNNNNNNNNNNNNNNGGCATATGAAGTCTAAAAGGATTTGTCAGAAAT
CAAAGCAGAGTCCAGGCACATTATTAAATCATGCAGGAGCTGCTTTCCTT
TGGAGCTGTAACAACTCTAATGTGTTCCATAATTCGCTTAAGCAGGAGCT
GAGAGTGTGTGTGCGACTGAGCCTTTTGCTTGATAACCTTTGAACTAATT
TGCGGCNNNNNNNNNNNNNNNNNNNNNNNGAGTGAGAGTGTGTGTGTGAG
AGTGGTCTGCGTGAAAAGCCTAATGCAATTTAAGAGGTACATCAAAGTGC
CTGGACAAGACATCGGAAAGGCAATATCGAGCGTCGTGGGCAGCGCCCAC
AAAATATGCAAAGCGCAATTTAACAGGGCAATGAAAATTTCTTAATTACC
TCTCATATCCGGCTGGCCGGAGACGACGGCAGGCGAAGGACCCAGTCATA
TCCTTTTAATCAGCAGCTCCTTCGTTTGCATGGCAATAAAACAACAAGGA
AAACATTAATTAAAATGCAGACAAAACGCAAGGACCTGCAGCAGTGGAAG
CGACAGCAGGAGGCCAGGCGACGAATAAGCGAATTAACAGCGGCCAGGAC
TTTGCATAAATGAAAGGATAATCAGCACAGCTCAACAATAACAACAAAAT
GGCGCGCAATTAACATGGAAATGATGCTGTTTGACACCAAACGCAGCCAA
CGCGCGCAACAAAAGCTCAAAGGAGGGTTAAATTAGCTGGCATAAAGGAG
TCGAGCAGCGGGTGCGGCGAGGGGGCAGCAAGAAAAGTTTGTTTTAAGGA
CAGCAAAGAGGACAATGCAGCGCATAATGTAATATTGCCCATTAAGCGCG
GCCATTAATGAACGAAACGCGCAGAGTCCTGCGCCTGCGCTTGAGTGTCC
TGGGCNNNNNNNNNNNNNNNNNNNNNNNNNNNNGCGGCAGAGACAGGGGA
GCCTGGCGAGTAATTAAGTTTATGCGAAGTACAAAATTTAATTTCGTTTT
GCCACCCTTTCTGCTGGAACAGCTCGGCAGGTCAGTTGGCTTTCATTTNN
NNNNNNNNNNNNNNNNNNNNNNNNNNNNNNNNNNNNNNNNNNNNNNNNNN
NNNTACTTTTGTTTTTAATGCCTTTTGAAGTATTCATCCTTATAAAGGGA
GAGCATCGCGCTGTAAGCATCTTAACAGCATCATTTGGCGCCGGTTCGCC
CAGGTGGCCACGCACTTCTTCTCTTCTTAATGTACAATATACTTTTTTTC
TTTGTTTTTTGAGGATTTTTCATAAAGATGGTATTACATAGAATGAAACA
AGAATNNNNNNNNNNNNNNNNNNNNNNNNAATTGGGAGCCTGTTTATAAT
TTTTAATTGGTGTTTGAAGTGCGCCTTGCGGGGCGGTGCAAATGTTGCTT
AAGTGCCGCACGAAGTGGGTCGAGAGTGTTTTGAAGAGCCAAGGCCAGCA
TTTGTAAATAGGCGTGGTGCTCTCCAAAATACATGATAGTATTCGAAACT
TGTTTTGCTTGTTTTCTTGGCCATTGTAAACACGCTTTTAATATGAAAGT
CTGTAAAAGCTGACACGAAAGTCTATAAGAGAGATTCGAAAATGTCCTTC
ATTAACTGTGTTGGAATTAGTCGACAATTATTTGTTTCAAATCTCGAAAT
TTGAAGTCTCATAGATATAAAAGCTAAACGGTTGAATCTGCATGAAGATC
ATGTTGAGTTACAGTTGACAAAGATTTTATTCTAGTTTTCAAGTTTCTAT
AAAGGGGACAAGACATATGATAATTATTTAAAAGATAGTTGGAGTCTCTA
CTGCAATAATAGTTGACAAAAAAAAAGATACATAGTTGTTAAAAATGAAT
TATACCTATAACCCATCCTATTTTAATTTTTTATTTTTTGTATATACTAT
CACAATACTTTTGTGTCTATATGGCATCTTCATCACTATTTCATCCGCTG
TAACTTAACTAAAATCCATCAGATCTTAAAATAAAATACGATAGATTTTA
AACTTATTCTTTCTTGTGTATTACATCACAGTTATTCAGATAGTTCATAA
ATCCAATTTTTAGCTTTAGAAATAATAGAGATTCTGGAATATCCCTATAA
AAATACTTATGTATATACTTATATAACATTCTTTCCTAACTTATCATCAC
CTATTGAGTAGCAGGTATAGAATTTGTTTTGCATTATCTCTTTACTTTTG
AAACCTCACTAATATCACAATATCTCTCACCTGTGTATAGCTGCTTAGTG
CATCATGGCTATTCTCCATCAAATACACAAGTCTATTTATCTCTTCTCTT
CACAGTTGCGAGCAATGTGTAGCATATTGCAAATCATAAATCAATAATTT
CCAATAATGCCAAAGGATTTCCATCCNNNNNNNNNNNNNNNNNNNNNNNN
NNNNNNNNNNNNGGAGCAAGCGTCGCATATTTTTCAAATTAAAAACCGAA
CGGTAAAAAAAATATGAGAGAAAGAGAAAAGAAAAACATTTCCACTGAGC
CCGCGCTGCATAATCAGCTTCAGCTTCAGTTCATGTCTCTACTGCTATCG
CTGCCTCAGTCGACGTCGCAGTCGTAGTCGCTGCCACGCTTTCAGCCTCT
CGATGCGCATAAATTAAGTTAACCCCTCGCAGGAAGAAAAAAACAGAAAA
GCAAAAAACGCGCGTCTGCCTCATTTTTTTGTGTTCATCTATTTTATTCT
TTTTTTACCGTTATGTATTTTGTGATTAACTTTCGTTTTGCATGCAATGC
TGCGCGCTTCTTCTTCACCATAATACCTACAATTTTTTCCATTCCAACCC
ATCTCAACCCTTTGGCTGGCTGCCTGCATGCTTCTGTCTGAGCAGAAAGA
CTCTCTTGTTTTTTTTTTCGTGCTCAACTTTTGCGTTTTGCAGCGATTTT
TTCTANNNNNNNNNNNNNNNNNNNNNNNNNNNNGGTTGCCAAGTTTTATG
AATTTTGAGTTTTTTAAGCGGATATTATGCGAAGCCAGGCACATACAGGG
TGTTACAGAAAAAGAGTTGGCCACGCAATATGGCTTTAAAGCTTTTAAAA
ATCTTGCTTTCAATTTTGAAAAAAGTTGCTTTATTTTAATTATTATTTCA
AAACATTTATTTTAAACTTGTAGCATTTAATTATTTGTAATGTTTATTAT
TTGCACTAGCCACATGAGCTAATAAAAGTTTAATCGTCAGAAAGCCGATC
TAGAGAATATTTTGAAAGGTTGAACTTATAATATTTTACTACTAGATAAA
ATTATGTCATATTTTTTTCTTATTTTTTAACAGAGTACTATTCTTTTAAT
TCTACTGTTTATTGTGTTACACGATAAATGTTTATTTAAATTATTTATGT
GCTGCTCGAAGTTTAAGTTAATTCCTAGCAGCTCTCAGCTGATCCGCACA
GCAGCACCCTATATGGCGCCTGCATCAGTTTTTCAACTCTTTTTTTCCTG
GCGGGCTCTACCAAATCAACCCAAATTATTCTGCACGAGCACATGCTAAA
GTACCCACGTTTTTTTCACTCTCTGCATGCTTTTTTTATACCTCGCCTCT
AAAAAGTTTTTAACCCTTGCATAGATGAAAAAAAATTACATGAATATTCA
CTTGTCAAATACAAAAGTAAAAAGTAAAAAAAAAACTGTACCCACAAAAC
GGGCTCTGGACGGAAGCTGGGTACTGGGAAGCAGCACGTCTGGGGTTAGT
TTCGAACTTGATTTTCGAAATCCCAACAAAATGCAAATTAAAAAAATAGA
ACTTGTGAAAAACCCTTTCAGCTAAAAGGGTTGCCCACAGCCGCAGGACT
CGAACCGTTGTCTGGGTAACACACGAAGCAAAAAAAAGTGCTGAGGGGTG
TGCATTTGTCGTCGTGTGTCCTGGCCAGGCACAGAGTTTCACTTTTTTGA
ATATATAATTTTTTCTGTCATATGCAAATGCNNNNNNNNNNNNNNNNNNN
NNNNNNNNNNNNNNNNNNNNNNNNNNNNNCTACACCCCATAGACTGATCT
TTGTTTAGCTAGGAATGTTTTGAAAAGGGTTTTCGGTTTCGCTATTGACT
CGCAATGCAGTTTTTCCAGTTTTTCAATTTTCCATTTGCATACGGAGCAT
AATCCTTGGCGTGCGATCGGCAGGCTTGCAATTTGCGCTGAGGATACGTC
TGGCACACGTCCTGGATGCGGCGAAAGACAAGCGAGAGGCGAAAGACAAG
CGAGAGGCGTCTTTGTTGTTCGCCTAGCGGAAATTAGTTTTCCATACCTT
TCCCTCACTTANNNNNNNNNNNNNNNNNNNNNNNNNNNNNNNACTTATTG
GGCGTCTCATTTACGCCCATTAACATTTTTGACAGCTGCTGGGCCAAAGG
TGAGTCGCTCGGCTCGGCTCGGCTCAAAGGCTTGTCCTAGCTTGAGCTCC
CGTTTCTGCGGCTGACAGCTGCCCAATGGCCTCTCTGCCGTGTCCTGCGG
CGCCTTCACTGCTTTTCCGTTTTATTTTGCGAAAAGCTAAATGCCTTGGG
CAAATATTGGATTCTGGTCANNNNNNNNNNNNNNNNNNNNNNNNNNNNNN
NNNNNNNNNNNNNNNNNNNNGACGCACACACAGGACATTGCAGTTTACAC
AGCTCCACGGGCTGGCCCCTGCCCCCCACCAATGACAACAGGCCACGTCC
CTTTGCATTTGTTTTTGCAGAAAAAATCAGGTTACTTCCGCAACAAGCAC
ATATGTGTGTGCCACAAATATTGACAGAGCCACACACGTGCACAGCAGGT
AGACAAAGCCAGAAACACAACCGAATGGAAGAAGGTCATTTGAAACTGTA
GAGACTAGAAAATACCCTATCATGATTACANNNNNNNNNNNNNNNNNNNN
NNNNNNNNNNNNNNNNNNNNNNNNNNNNNNNNNTTTTTAAGCGAATGTAT
GATATTTTGTCTGGTAACTTTATACTTTATACAATTTATCTCAAATTGCA
ATGTAATGAACATTGCTTAATATTTAATTTAATTTAAAACAAGTGCTTTG
AATTTTATAAACAGGACTGAGAATCTACCAACGAATAGAATGTCATCTAT
AATAAGTCAAACTTTAATAGTTGGTACAATTTATTTAACTCAAAATGTAA
TCAATATATTTCAGAATATTTAGATTTAGAAGAGAATTGGAGGATAAGAA
CTACAAAGGGTATTCCTATTATATTTGCGGGAATTTGATAAAATGCAATC
ATCTACGCAGTATTTTCTAAAATGATTATGATGCCAAACTAATTTTCTCT
CTCAATCAGTTAAGTTAAATAATCAGATAAATGATCAGGTAAGTTTAACA
AAAAGCCATTTAAACGATTCTCATTCTCTTAAATAGATAACATACAATTC
TTATTCACATTGTTATTCTGCCAACTACTCGCTACCCTTTGATACCTAGC
ACACCCAATTTGCGTATCTTTCGAAAGGGTATTTAAAGAAAAGCATTGCC
TACTTGCATGCGCAGCTTAGAGCTGGCAATCAGTGAAGCCAGACGTGGAT
TATCTGCAATTACACGCGCAGATCTCATCACAAAGAAAGAGTTGTCTGCT
ACAAATGGGGTTTATCAATACTGCAGGATCAAAGAAAACAATAGGCATTC
GAGCAAATAAAATGTCCTGCAAAAATATCAGAAAATGCGCAGACACGTCC
TTCGCTTATTTCCATGCTCATCTTTCTGCATTCTGAAGTGTCTGTCTGCC
AATGTAAATTGTGTTTTTCTCCTCCTGGCGATGTCCTGGCTCATTTGGTT
GCACAGGATTTCGGGCGAGGGGTTCTTCGTGTTCGCTGACTTTTGGTCGC
ATTTTTTGCAGTTTTTCCTCTTTTTTTTTATTTATTTTTTAATTTTTTTT
TCCAACTTTTTGCTTTTTTCTTCTAATTTGATTTGCGTTTTTTTAGACGC
GTGGCGACCCTCTAATTGACGGTGACTTTTCATTAGGCTACCCACCGGGC
AAGGATTCAAAAGGATGCGCAGCAAGAAAATAAAAAAGATGCTGAGTGCT
ACCCTTAAATTAAAAACTCGTTGAAAAAAAAAAACTGCGTGTCTCAAGTT
TTTTTCGTCTATCTTTCTTGTGGGGGTCGACGGAAGCGCGCGTCAGACCC
ATTTTTTTCCTTCTGGTTCTTCCTTATCCTGCGGCCTATTTGAAAGTTGG
ATGGAGAGTTAAATACAAAAAAAAATCGATGAAGTAATTTCTATTTAAGC
AGCAGAAAAGGTTGAGAGAAGAGCATGAAACAGCTTCAAATTAGCCGACA
GCAAGAGTTGGCTGAAGAAAGGAAACAGAAAGAGACGCAGAAAAATATTT
CAACTATTTTATGAATTATAATTAAAAGACAAAGTAGTTTGATATGCCCA
AAACTTGTTGACCCAATATCCATTCGAAAATGAAGCCCCCTCTCCTTAAA
TAAATCAACTTGACTTCAATTAGAACCCGTTGAGCTAGTAAAAAAAATCG
GAATGTTTTGGGCATAGGAAAAAACTGTCACCCCCTCGTCTGGCGNNNNN
NNNNNNNNNNNNNNNNNNNNNNTTAGAGACTCAGACTCAGCTGTTGACAT
AGACACCGCGCAACCCTAACGCGGTATTCCTTTCTGCTTTTATTTTGTTG
TTGCTTAGCTTTGCTCTTAAATATAAAATTACACTATCAACATTAAGTTT
AATACCCGCAAGTGCGCGGCAAAAAAACTTTCTAAAAAAACGTTTTAAGT
GCNNNNNNNNNNNNNNNNNNNNNNNNGAAAGTGGCTAGGGTTGTCATGCT
GTAAAAAAAAAAAACAGAAAAAATGTGCCACCCTTCGTTTAAGGCAGCCG
CGAAAAATTTCTCTAGCTATTAAAAAATGTAAAAGCGAAAACAAGGAAAA
GTCGCGAGCGAGCGCGTGCAAAGCAAAAGTACAAAAATTTGAATAGCGTC
GACGGCGACGCAGCGTCTGAAATAATGTGGAAAATTTTTTGTTGTGCTCC
CATCTGTCCCCTCCTCTGGGCTCATTTGCAAAGGGTGAATGAAATTAAGA
GAAATNNNNNNNNNNNNNNNNNNNNNNNNNNNNNNNNNNNNNNNNNNNNN
TCTAGATATCAGCGCAGCAAAGGATAACGGCAAACGTCCTCTGATGAATT
AAGCTTGTGGGGGGGTTAATGCCACCCTGGGCAACATTTTTTTGCTTTGC
TTTTCTTTGAGNNNNNNNNNNNNNNNNNNNNNNNTTTACATGCCAGTTCA
ATTTCCTCATCAAACATGCTTTTAATTTTAAGAGCGCACGTCGAGGACAT
GCACAGCGACCTGCCCACCCCGCANNNNNNNNNNNNNNNNNNNNNNNNNN
NAACCGCAGCGCCCCCACTTTCAACTCTTGGGTATATAGTCACTTCTCGC
CTTTCGCCTCTCGTTTCTCGTTTCTCGGCTTTAGACAGCAGCCAGGAGTA
CGCCAAAAGCTCATATCAGAAGCCCTTTCGTCTGCTTTCTCATTTGTGCC
TCCGCTCGCCCTTTCCTCCGGCGCCCCCTCGCTTCTGCGGAAGGGGTTCG
AGTTCGTTAGCTGTTGCTGCCGACTGTTGATCGATATTTTAATTTTATTT
TTTCGCAATTTTTCCATTTATTTTGCTCATCTTCTCGAGCTGCGTTTCCT
TAGCTTTGGCTTTTGGCATTTTTTTCTCATCTCACTCTCCGTCCGCTTCT
CTCATTTGGTGCTTTGATTTTCCTGCCAAGGATGTTGACGCTGATGTGGC
TGAGCAACTCTTGGCTCTGACACTTGGCTCTATATATGGCATGTTGCCTT
TTGTTCATTTGCATTTGCCTCGTTTTCATTACGAGCCTCCCATCCCCAAT
CTCTCTCTATCTCTCTCATTTTCTCCAAAGAGATATATGTATGTATATGC
ATGCCTGTGTACCCCTGCTTTTGAGCCCTTTGTTATTAAGTTTGCAATTT
GGCGCTTCGAGCGCTGTTGGTNNNNNNNNNNNNNNNNNNNNNNNNNNNNN
NNNNCNNNNNNNNNNNNNNNNNNNNNNNNNNNNNNNNNNNNNNNNNNNTG
CTCATATCCTTGGCAACTCTTTTGATGTGCGCCCGCAAAGGCTGTGCTAA
TGACTGAAACTGGCTGAGTAGGTACAGTTGCGTCAAAAGTGTTATATGAA
AGTTGTAATCTATTTTTAAAAGTGATAAATTGAGCGTCCTTTGATCAAAG
CAAAGGAAGGACGAAGCAGTGTTATAATTAATTATGATTATAGGTATTGA
AATTCATATAAGTATTTCATTCACTAATCAAATGAGCTTAAAGAAAAATT
GCAACATATTAAGGTTTTTTTTTTTTAATTTACTTTTTTCCTCAAATTGC
ACATTTACTGGATTTTAAATTTAAATTTACAATTTTACAAAAAATTACTT
TAAATAATCACAGTATTTCTAATAAAATGTCGGGCCTTTGTTCTCTGTTG
CAAATGCTGCTACAATGTTTATAGCTGCATCCCATAGAAACTTTTCCTTT
TATTAATATTTATTTAGTTTTTATTCACACCTAAATAATATATGCCTTTC
ATTTTATATTTCGCTGAACTAAAGCTGCTTCATTTATGTTAGGCCTAAGT
GCTTAAAGGACAGCAAAAAGCTTTCAAAAACTACCAAAACAATTACGTCA
ATTATGACGTAGATGTAATAAAAACTTAAAAGCCGCTACATAAAAGCCAA
CAGCGATGATACACAAACAAAAATGTAACAAAATGAAATAAAACAAACAT
GTTGTTGTTTTTGTTCTACAACGCGTGGACATTTCGCGCGAAATCAACGT
AAAACACAAATCCATGAGCAGCACGGGTGGGGTAAAAGGGGGGATAGTAG
CCCCACAGCTCTCGGCCATAGGTGCGTTGACATATGCCCCAGCACATACC
CACCCGCCCACACGCCCACACTGCATCGCATAAAAATGTCATAAAATTTG
AAAAGCGCGAGACAGACAAGCGCAGAGCAAAGGAAAAGTAAAACGAAGAC
AGTCGAAGCGACAGCCAAAGGACATGACAACATGTGCCTAGGCAGTGCAA
TTGCTGCCAACATATCGCGAGGGTGGCAGCCCAGGAAGCACCCAGAACTC
AATCTTAATGCTACCTTCTAATGCAATTAGATGAGTGGCAGGCTCTTCAG
CCGCAGCCGCGGATGGAGCCACGTAATACCTAAGGACATTTGTTAATGTG
TTTTTCTGATATGTCGCGCCAACAGGCAAAGGCAAATGTGAAGCCAAATG
CCAAAGCAACTGCATATGAATATTTTATAGTTCATAATATTGGCGNNNNN
NNNNNNNNNNNNNNNNNNNNNNNNNNNNNNNTTGTGAGTCTGTCAGTTTG
AATTAACATGGCTATATTAACAAATGAAATTATTGCTTATTTATAAAGTC
AAACACAAATTGGTAGCTGGGCTTTTTACTTGATGGTATTTATGGAATCT
AATACAGAAAGTAATGAAATAAAGCAATCCCATATTAAATACGATATTTT
ATTAATAAATTGTAATTGTAAAAAAAATACAAATGTATGTAATATTAGAC
TTTTGTTACTTACGTGTAACTAGAGTTGCATTTCTAATCTTTTCAATAGA
CTTAATTATATTAAATATTCGAAATTGTTTTTNNNNNNNNNNNNNNNNNN
NNNNNNNNNNNNNNNNNNNNNNNNNNNNNNNNNNNNNTGCCTGTAAAAAG
TAAGCATCATAAATCAATTAAATTACTTCATTCAAAATTTAAAAAATAAG
TTAATATAAAACCAGCTCAGCTCGTCAATGACTCGGTTCACAATTTTCAT
AAGGTCTATACNNNNNNNNNNNNNNNNNNNNNNNNNCGTGCTGAAATAGC
TATTCATTTTCTAAATCTGCTGTCAGTCCTACAATTTATATTCAATTACA
AAATTACAGTACAGAGTTGTCAAAAGGAACTGCCCCGCAATCCTTCGAGA
GTACTCTATCCCACTCTAAACAGGTGATTGGTTCTATGGCCATAAATTGC
ATTTGAGATGAGAGTTTAGATAATGAATATCTGGCTCTGGTGAAACTGGC
CTCACAAGATATTCCACAGTTTTGGGCCATATGCTTCGGGGTTGTCGACA
ATTATCAATCATCGACCTGAAATCTGCAATCTGAAAGTGCCCTGGCGATT
GGCAAATAAACAGCTCACTCACAGCAGCAGCGAGCAAATTGATAAGCGAA
GGTCCTTTTTTTTTGTTTGACGAAGGGTTGTCCATATAGACACGCACACA
TATGGGAGGACATGAGGGCGAAAGGAGTAGCTCAGTCTGGCATAAACATG
ACATTTATTACGCTCTATTAGCGGCAGTGAAAGCAGTGAAAAGAAGGCAA
GGATATGCTCTGGCAGGATAATGGGTAGTCAATGCTGCGCGTGGTTTGTT
TTTTATGCGTATTTTTTACACACATGAATAGANNNNNNNNNNNNNNNNNN
NNNNNNNNNNCAGGCGTGCGAATCCTTTCGCTTAGGGTGCTGCAAGCATA
CGATTTGTAATGCGACGGGTGCGAGGCTTTCATATGCTAATACACAACAC
ACACGCCGAGTGTGTGTGAGTCAAAGTGGTTGTGTGTGTGTGGTAAACCA
GCACTAAATGTTGACGCGTGCTGCTGCGGTCGACTTTGCCACACACTCGC
CGACCCGCACACACATGTGTGTAAATTGACTGGNNNNNNNNNNNNNNNNN
NNNNNNNNNNNNNNNNTTTAGAAAGTTGGAGCCTTTGGCCCTGATGTTTG
TTTGTGTTGCGAGTCGCTGAAAGGTTAAACGCAGCCGCCAGGCACATAAT
TTTGTCAAGTGCTGTCAGGACATGTCTCGAGGCGTTCCCTTGCCCTCTCC
CTCCNNNNNNNNNNNNNNNNNNNNNTATGTGTTTGCTACGTGCTGTTCGC
ACTGCTTAATGGGAAATTAACAACTTAATTAATTCCATTGCCATTTATCT
TCCACTGNNNNNNNNNNNNNNNNNNNNNNNNNNNNNNNNNNNNNNNNNNN
NNNNNNNAATTCTATTGGTCAAACTTTTTGGCCCCACACACACCCAAGAG
TTGGGGAAGAAGTCTGCAGCAATGAGTTTTATTTATGCGCGTGTAGCGAA
GACAAACAAGCGACCCATGTGCCCGACTAGGGGCAGGAGAGAGCTGGGCT
TAAAGCATACGGAAGCTCTACATGGGTCATAGATTAGATCTATTTAAAAA
