# Supplementary material for: SMCis: An Effective Algorithm for Discovery of Cis-Regulatory Modules
Source: PLoS One. 2016 Sep 16;11(9):e0162968. doi: 10.1371/journal.pone.0162968 (PMC5026350; doi:10.1371/journal.pone.0162968)
Supplement: S1 Datasets — (ZIP) [file pone.0162968.s001.zip › dataset/Drosophila/Masked/dmoj_gi20020.fa.masked]

>scaffold_6496:4411629,4451628
TGAACGAAGATTTGCCCACGTTAGGGAAGCCGCAAATGATGATTGTACGC
GAATACGGATCAATGGTAGGCAAACGAGACAAATGCTGACGCACCTGCTC
GAGGTATGTCAAGTTGGAAGCCTGACGCTTCATAATGGTGGCCATGCGAC
CCAGGGCGGCCTTCTTCAGCTGCTTGCATCGGTACAAAGAGTCACCGTAT
TTAAGCAGGCGCACATAGTCCTTGGCCACACTAGAAATATAAATAATATA
TATTAGCATTGCTTTTACAGGGCATTCTCATTCACTTACTTGTCGATCAA
ATGCCGGGCTGTGTTGAGCTGACCCAGCGCCAGTTTGTAATGATCCTTGT
CGTACAGCACATTCATTAAATCTGCATAGAATGGATGCACATCGTCAAGC
TTGGGGAAATCCTGTATTATCTGCGAGAGACGATCGTGGAAATTCTGTTG
CGTGTATTTAACCTTGCGCGTGTAGAATGCGCGAATACGCGAGATTTTAT
AGCCCTTGTGCACGACTGTGGGTGTCTTGCGCTGTGTCTTCGACAGCATA
ATGTCGATGAAGTCCTGCAAAGTACATACAAATACAAATACATATAAATA
AATTGCATATTGCGCATTTTGTAAACATTAGATGTGAGGTTAGGTTGCAT
GCACTGTATGCGCTGGGTGCTCCGACAGGCGTAAACTAATAAAAATGCTT
ACCTTTGCTGGCGGCACCACCATGATCTTTTTAAAGTTGTACAAACTCAT
TTTTGTGGCTATTTATTTATTTTCCACGGCAAAAAAAGGAAAATAAAAGA
GGAATCGCTAGCATAAACACCACGCGGTGTTCGCAACAAATTCCAAAAAG
AGCTGATGTAGAGTTTAGAGATGGTAACTCAAAACGATAGGCCTAAAAAA
CATCGGAAACATCCAGAATATTCGGAATGGTTGGCAACATGACAGCTTCT
TTATCGAATAAGATATCGATGCTGAATTTTTTTATCTTTATTGACGTATT
AAGAATAATTGAGCTTAAAATGTTAGAAATCTTACAAAACTGATTATTAA
GGAATAATTAAAAAGAAACACATAACTTCTGTGTGATATACGATTGGTCA
TAAGTATGAATGCTGCAATATAATCGCAGTATTGTAAATATTGATGTTGT
AATGTTACTCTCTTCTAGAAACGAATGTAAATAAACTCTTCAAAATCGAA
TTAGACAAAATGTTGGATAATGCGCGTGCAAAGGGGTACAAATGTGAACA
GTGCAACTATACAACCAATCGCTCCTTCGACCTGCGACGCCATCAACAAC
GCCACGAACGAGTGAAACCCTTAGATGGAGTTACATTTAAATGCACTGAA
TGCCAATTGGTGACCAAATGGAAACGAAACATGGGACGCCACATGGAGAA
GCATAAAAGAAACGCAGCAATACAAATGGAAGAGGGTGGGGAGGAAGAGC
AGAGTCAACAGCTGGACGAGGATCAGGCTATAGAGGAGTATATAGTGGAA
GTAATTGAAGCAGAGGAAGACGAATACGAAGAAGAGCTAAAGGGAGCTGT
AGAGCAACTAAACACAAATGTAATCTTAGAGCTGCCTCAGGAGGAGACTC
ATCAGGCACCGCCAAGCAAATCCCAGAAGCGTTTCAAGTGCGAGCTCTGC
CGCTACACATCGAATAGAGCCTTCGATTTGCGTCGGCATAAACAAACGCA
TTTTAGAGTGAAAGTTGTGGATGGGATGGCCTATAAATGCTCCGAATGCA
ATTTCCTGACCAAGTGGAAACGGAATATGAGGCGGCATATGCGGAAACAC
GAGGATCCCGACGAAGATGTTCAAATCAAGGAAGTCAAAGAGGAAGTGTG
CGAAGAAACGCACGAGGAAACCATTGAAACATTCTGTGAGCCGGTATATG
AACCACAACAAGTCAAGGATGAACCTTCGTCCGAGGAGTATATCGTAGAG
CTTATAAATGCAGAGCTACTGAATTCAGATTTGGATATGGCCACAATATA
TCCAGCTCCGTCGGAATGCTCCGAGACGCAGGAAGGTTCCGAGGCGCAGT
CGCAGGAAGAAGTGCCGGAGAAACGCTTTAAATGCAATCAATGTGAATAT
GAATCAAAGCGCGCTTACGACTTACGAAGGCATTCGCAAGTCCACAAGAA
GATTAAACCCATTCAAGGCATTGCTTATCAATGTAATGAATGCTCCTTTA
TAACCAAATGGAAGCGGAATATGCGAAGGCATATGGAGAAACATAAACCC
AATCCCGTCGTGGAAGCTGCGGCAGATGAGCAATTTATTATGGAACTGAA
ATCAAATGCACAAATGGATAAAAGAAAGATTAAGCTGGAGGACGATCCCG
AGGTACTGCCATCATATTGGATTGCTCTACCATCAACATAGAGCGGATCG
ATCCTACAGCCAGAAACTGTAAAAGTTTATTTGTATATATGTGTAGAAAC
AATAATTATAGGAAATTATATTTAAATAGGAGTATTTTATTGTATCTGTA
TATTTCTGTCAATAAAAATGTTTAAAAATAGCTGGGATATTAAATCAAAA
TATATCAATTGCATTTCATTAATCAAATTCCTAGATGCAGTGGAGTGGGA
ACATTTAAAAATAGCATGTTTGAAAATTTGTATATCAAAAGATGTCGAAA
TGTAGATTAAGAAACCACTCAAGTTAATATATAAAAAAATATGCAATTAA
TTTAATTTTAATTATATAAGAACAATCACTTTGTCATACATCGATACATC
GCATACGAAATGAATTATCGATGTAACATACATATAAATCGCTGTGACAA
AAATCGATACACGGATGTTACATACATCACTAGTTTCGATACATTTTTTA
CATAGACAACCACACGGAATTGTTGCTTAAATTTTACTTAAATTTAAAAA
CAAATTCCTACGTCCTTGCACAATATATTAACGCAGCGACAAATACAAAT
AGTTCTATTGAAATGGCCGACGACTGGGGTAAGTGCACGTGGATGCGTCA
TCAAACGTAAAACGTGGGCGCTGCGCATGTGGCGCCCCCTAACCCATCCG
CTTCCTCCCACTCCCTTCACTTAAGGAACGCATTTGTGACAAGAAAGGAG
ACATGCATCCAACCTTGATATTTATATATATTTATAGCAATTGAAATGAC
ATGTACTTATGTGTATATGTTTTTATGCTTATGTATGTAATAATAAAATT
ATAAATTTTATTAATTGGCAGAATCCGCCGCCGACAGTGAAATTGTCATA
CGACCGAATGCAGCTAACAACATAAACAAGTGGGAGGGCGAGGACGACGA
CGAAGATGTTAAGGTAAATATAGTGTAAAAGCGCATATACCATATTGTTA
ACAAATCAACCCAATTGTTGCTGCTGTGTTGCTCAGCAACCTTTGTTGCT
GACAGTGGTGGGCAGAGATTAAAGCGTGACACGAAAGAGCACGACGTCAC
CAACAAGATTCGTTAACATATACTCCACACATTTGTATAAATGTACAATA
TTGTACCTTCTAGTAGAATGAAGAATGAAGAAATGAAATGAGCTATTAAA
TATAAAGTTTTTTATATATTAGTAAACATAGACATAAAAAGAACTGTATA
TTGCATATCAAAACACGTATATTGATATCGTGCTGATACGACTTAGTATT
CGTGTCGTATCGTAAATAATCCAACACGCATTCATCTCTAATCTAAACTA
GTTATTTTTAGCTCTTTTGTTAAAACGATTTCACTTTCAAATTGTTGTAC
ACGTGTGCACGTTAAAAATGCACTATTCATGTTGATAAATAAACTAACTA
ACTAACCTGTTTTCAATATTCAGGAAAGCTGGGAGGATGAAGAGGAAAAG
AAAGATGAGGAGAAGCCAACGAAAACAGAAGCGCCAGTCAAAACTAAACC
CAATAAGGCGCTAAAAGCGAAATTGGAGGAGCAGGAGGTAAGTTTGNNNN
NNNNNNNNNNNNNNNNNNNNNNNNNNNNNNNNNNNNNNNNNNNNNGCGCC
TTAAAGAAGAAGAGGAACAGAAGCGTTTAGCTGAGATGACACCCGAAGAA
AAATTAGCGGAAAAGCTGCGCTTACAAAAGATTCAAGAAGAATCAGATCT
AAAGAGTGCTCTAGAAACATTCGGTGTCACAAGTATAGGCGGTGGACTCG
ATGCCTTCAATCCGGAGAGTAAAGAAGAATTCAAGGAGTTCGGTGCCACG
CTTAGCTGGAAGGTTGCTCAATACCGAGAATCCATACACTTTCCACAATT
CATAGAAGATCTAGTGCGCAGCTTATGCTGTAACTGTAAGCGATCGCAAA
TACATATACAATATGTGTTGATAATAATTGTAAATTCCCTCTTATAGTGA
GCGCTGCTGATATTAAGAAGGTCAAAATGAGTGTGGAGAGCTTGCACTCG
GAAAAGCTTAAAATGGAAAAAGCAGCTGCCAAGAAATCGGCCATGAAGGG
CAAGGGAAAAGTTTCGTTGCGAACGGAAAATGATGTAGGTCGAATTGAAT
ATCGATTATCATAATATTTATTAACTACCAATATCTCTTCTGATGCTTTT
AGGATATCGATGGCTATCAAAAGTATGGCAATGATTTTACCGATGATTAT
GATGATTTTATGTGAATAATAGGATCGATAGTTACACGCATATAACTAAT
TGAATATACATATATAGTTGCTTGTTGATGTCAAAGAAGGAAAGAGGGAG
AGAGAGTTGAGAGATGTTAAAGAAAATTGCGCAGGAATTAAATGTCCTTT
TTTGTTGATTTTGAAAATACTGTTTAAAAAGCGCCATATTAATATAAATA
TATGTACATACATCAAACCGTGTGCATATATATATATTTTTATGACAACA
CAGTCAGACAGACACACATAGACAAACCAATATACACAAAAGCATGTAAA
AAAATNNNNNNNNNNNNNNNNNNNNNNNNNNNNNNNNNNNNNNNNNNNNN
NNNNNNGAATAACTAAAGTCAAGTCAAGCAAGCAATCAGGAAACCTCAAC
GAACATTTTTNNNNNNNNNNNNNNNNNNNNNNGGATTAATTAGGTACACG
AATGGCTTCTTGTAAATTCACTTTTGTATAATACTATAAAGCGATATTAA
ATTGTAAAACAAGCTCAAATGTTGTCTCTATTTACTTATTTATTTAACAT
TGGGGTCTTATTTTGAATTCGATTATTATCGACTTATCGGTTTAACTTTT
TTAATAATATCTGCATTACGTTTGTGACGTCATTTAGCAACATTCAGCAA
CTCTAGCCCTGCGGACGATTTTGTAGCCCTGGCCCAGGCACGTGTAGCTT
ATATTCGGTTGTATACAAAACGTAAATATGAGTGTCAATGAATATATTGC
TGGTACTTACAAATAGTTGTTATTTTCCATTGGAAGNNNNNNNNNNNNNN
NNNNNNNNNNNNNNNNNNNNNGAGGCAGCAGCTATTGAACTACCCAGCTC
AGAAGATGAACCTGATACTGAACAGGCAGAGGACGCGGACGTCTGTAGCG
ATCAGCAGTTGGCAAACGAATTTCGTGTGCACTACATAAAGGATGAAGCA
TCGTTAGGCTTTGAGCAATCGTATATTCTAAGTTTAACTGCTTCTACTGA
TTTTACGCGACTTGCTGTAGGCCAAAATATTCCGGCTGTGAAGATCTACG
ATTTGAGTAAAGGAGGCGAACTAACGCAAATACAAGAGCTTGTTCCACGA
TCATTGCCCTTGAAGAAGAGAGGGCGAGAAGCATTTAATCGTGGTGTTCG
CTTTTTGGAAGATAATGGGAATACATTGCTAGCCGGCTACTCAAATGGAC
AAGTGAAACTCTTCGATTTGCGCACACCTGTCGAACAAGCAACATTTATG
TCTGAATTCGTACCTCCTGTGCCACCATCTATTAGATGTTTCGATCGCAA
TGCGAATAGTCGAATCCTGTGCTGCGGCACAAAGCTTACAACCAGTGCTT
ATTTACTCTTCTTTGATATAAGAAAGCGTAAAGAGCTAGGCTCCTACTGC
GAAAGCCACTCGGATGATATCACTTCGGTTCGATTTCATGACACATATCC
CGATTTGCTTTGCACCGGCAGCACTGATGGCCTAATAAATGTCTTTGATA
TCAAAGAAAGTGATGAAGATGAGGCGCTTAAAAACACAATTAATACTGAG
AGCAGTGTGCACCGTCTCAATTGGCATCAGGATGCTAATAATAAGGAGGT
TATCACTTGTATTACACACACAAATGATTTCAAGAGCTATGAATGCTTAG
AAGGTGATGATTGGTTATCCTTTAAACGTTCTGAAATTGTTGCTGGCATA
AGACGTAAAAGTCCAGCCAATTTCAATCTAATCAATGCTCACACTATGCT
GGATAAGGGATTATTTTTGCTAGCGGGCACAAACTTCCATAGAGGGTAAA
TATCTAAATCCTTAAAGGTATATTCAGAATCTTAAAATTTCTTTTTTTTA
GTGAAGTTTTGCGTTCTGTAATTGCTCCGGCCAAGGGCTTGTTGAAGCCT
TTTACAAACTATGTTGGTAATAAACAGGTTGTACGCGAGAGTCTTTACGA
CGCCAAGCGAGATCTGCTTATCACAAGCGGCGAAACCGGCCTCATTTCCA
TTTGGACAAGCGATGCGAGCGACGTAAAAAGCAACGATAATTTAAGAAAA
ATGAGATTTGCCAAAAGTCGCAAGAGTACACCGTATTAAGTAGTCCTTAA
TATAAATATAATATTAAATAAATACTTTTAAGTTAAAGCAATGTCTTTTC
GATTACATTTTACATTCATGCCTTTCAAATATAAACTCCGAGGCAGTCTT
GTGCTAGCTCTCTTACTGTACGCACGTACCTAAGGATTAGCTTGTCAAAG
AAAATAAAAATAAAAACAAGTCCACGATTAAAAGAACAAAACGAACTTTA
TCTCCAGGGGACACCGTTATGTCGCCCAAAGTAAAGCGCACTGCGCTAAA
AATAGACACTGGTCAGCGACCAAACGCCAACAAAAACTACTACTCGCCGT
TGCAAACACTAATACAACCAAACGACGAGATCGAAATCACTGATAAGAAT
GAAGATGAGCTCGAGCAAATCAGTTCTAAAAACAAAGTGTATGTTCCCCC
AATAACGGTCCTCAAATGCACAGTGGATCAAATTCATAATATCTGCAAAC
AAATTAATTGCACTAAATATTCCATCAAAAAGATTTCAATTGGAATCAAG
CTCCATTGCGTCGATATAAATGACCATAAAGCCGCGTGCAGTGTAATGCA
TGGAAAATTTGAATATTTCTCCTACGCCGATAAAAATGACAGGCCATACA
AAGCACTGCTGTTGGGGCTAGATAAAATGGATCCCTCTTCATTAAAAAAT
GAGCTTATCGGTCTTGGTCTAAACTGTCTAGATGTTAAACTGGTTCAGCG
AAAAAGACCAAACAACACTGTCNNNNNNNNNNNNNNNNNNNNNNNNNNNN
NNNNNNNNNNNNNNNNNNNNNNNNNNNNNNNNNNNNNNNNNNNNNNNNNN
NNNNNNNNNNNNNNNNNNNNNNNNNNNNNNNNNNNNNNNNNNNNNNNNNN
NNNNNNNNNNNNNNNNNNNNNNNNNNNNNNNNNNNNNNNNNNNNNNNNNN
NNNNNNNNNNNNNNNNNNNNNNNNNNNNNNNNNNNNNNNNNNNNNNNNNN
NNNNNNNNNNNNNNNNNNNNNNNNNNNNNNNNNNNNNNTTCACATAAATC
CAACGACGCTAACTGCCCTAGTAGGATTAGTTACCTAAATCTAAGATCTC
AATATCGGTCGCATCAAGTAAGACCCAATCGTACTAATATTTCTTTGCCA
CCACAGCTTGATTACTCCAATGCGTTCCCTAATACGCTAAGTAAATCAAA
TTTTCATTCAAGCGCCAGATGGGTTAACCATAATGGCAATCACACTCCTA
ATGTCAACAAGGATCTTTTCTCTTTGGAGGAGATCAAGTCCCTTACATTT
GAGCTTATAAAAAACTTAAGAAACTGCAAGACCAAGGCAGACCAATTCGA
ATTAATAACATCATTGGCATGCAAGTTCGTACATAATGTTTGATCATCTC
TCAATTATAACTTGGAACGCTAGAGGCGTTAAAAATAAGAAAGATGAGCT
TTTTGCTTTCTTAAATAGAGAAAATGTAGATATCTGTCTACTAACTGAAT
CCTGGCTTAACAGCTCATTATCAATTAAAAACAATAATTACTTTTGTTAC
AGATGTGACAGATCTAGTAGAAGAGGAGGAGGGGTTGCCATTATTATTAA
AAAATCTATTCGCCATACCCTGCTTCCCCTCCCTAACACAAATTTAATCG
AATCTATTGGCATAAATATTACCATTAACGGAACTACCTGCACTTCACTG
TTTTGCTGTTATTTTGGTGGTGGTCGAGCGGACCCCCTTCAAAAACAAAT
CTTTACAAATGATTTGCGACTATTAACCCGCACTCCTGGAAACTTAGTGT
TAGGAGGAGATTTTAATAGCCGACACAGGCTCTGGGGCTGTAACCGAGCA
AATGTCTGGGGATCATTGCTGTACAACTTCTCATTATCTCGTGGACTTAC
AGTTCATTTCCCTAATGAACACTCTTATGTACCAGCGAGTGCTAGATATC
AATCGTCTACGCTAGACTTATTTGTTTCAAACAACTGTCAACTGTTATCC
AATACTATAGCAATAAATGATCTAGGCTCGGATCATCTCCCTGTCCAAAC
AATACTGCACTCAAATTACACTAAAGTTAAAAAATTCTTCTATGATATCA
AAAACGCAAACTGGACTGTGTTTGGTAGAACAATCAACCGACTATTACCA
GACTGCGACTCCTTCCCCGCTAGTTCGCAGGACGACATAGACAATTTAAT
AAATTTGTTTAGCTTAGTGATCGTTGCAGCTAAAGAGCACAGTATTCCTA
AAAGAGAAATCAAATCTTCTCCCAAAGCTCTACCTCCTAATATAATCTCT
CTAATAAAACTTAGAAACAGGCACCGTCGAAATTGGTTGAGACGCAGAAA
TATATGTGATCTGACTCTAGTTAGATGGTTCAGCCAACTAGTTAATATTG
AATTATCCAAACTCAGAAACGAGAACTGGAATAATCTCTTATCCTCGCTA
GAAAAAAATTCTTCCCCCTTTTGGAAGCTTTCAAAAGTCATCAAGAAGAA
ATACAGTGGAATACCCACACTCACACACAATCAGCAAAATTTCGTAAGTG
CCGATAAGAAAGTCGAACTATTAGCATCATTGTTCGCCTTGAACCATTCG
CACTCAGCTAACCTCGGTGATCCATCCACTAGCTCTGAGGTCAACAGTTT
CACGGGGTTATTGGACTCCCTGCCTGTTGACCACGACGAATCATACCTGA
CAAATGTCCATGAGGTATCTTCGATTTTAAAAGAGCTTAAATCCAAGAAG
ACTCCAGGTCTGGATAACATTGAAAATGTGTGCCTAAAAGCCCTCCCTCG
TAAAGGAGTCAAATTTCTTTCATTCCTTATTAATGAGTGCCTACGCCTCN
NNNNNNNNNNNNNNNNNNNNNNNNNNNNNNNNNNNNNNNNNNNNNNNNNN
NNNNNNNNNNNNNNNNNNNNNNNNNNNNNNNNNNNNNNNNNNNNNNNNNN
NNNNNNNNNNNNNNNNNNNNNNNNNNNNNNNNNNNNNNNNNNNNNNNNNN
NNNNNNNNNNNNNNNNNNNNNNNNNNNNNNNNNNNNNNNNNNNNNNNNNN
NNNNNNNNNNNNNNNNNNNNNNNNNNNNNNNNNNNNNNNNNNNNNNNNNN
NNNNNNNNNNNNNNNNNNNNNNNNNNNNNNNNNNNNNNNNNNNNNNNNNN
NNNNNNNNNNNNNNNNNNNNNNNNNNNNNNNNNNNNNNNNNNNNNNNNNN
NNNNNNNNNNNNNNNNNNNNNNNNNNNNNNNNNNNNNNNNNNNNNNNNNN
NNNNNNNNNNNNNNCAGTGTACATAGGCAATGCTCATTCACGTGCAAGTT
ATATTCCTNNNNNNNNNNNNNNNNNNNNNNNNNNNNNNNNNNNNNNNNNN
NNNNNNNNNNNNNNNNNNNNNNNNNNNNNNNNNNNNNNNNNNNNNNNNNN
NNNNNNNNNNNNNNNNNNNNNNNNNNNNNNNNNNNNNNNNNNNNNNNNNN
NNNNNNNNNNNNNNNNNNNNNNNNNNNNNNNNNNNNNNNNNNNNNNNNNN
NNNNNNNNNNNNNNNNNNNNNNNNNNNNNNNNNNNNNNNNNNNNNNNNNN
NNNNNNNNNNNNNNNNNNNNNNNNNNNNNNNNNNNNNNNNNNNNNNNNNN
NNNNNNNNNNNNNNNNNNNNNNNNNNNNNNNNNNNNNNNNNNNNNNNNNN
NNNNNNNNNNNNNNNNNNNNNNNNNNNNNNNNNNNNNNNNNNNNNNNNNN
NNNNNNNNNNNNNNNNNNNNNNNNNNNNNNNNNNNNNNNNNNNNNNNNNN
NNNNNNNNNNNNNNNNNNNNNNNNNNNNNNNNNNNNNNNNNNNNNNNNNN
NNNNNNNNNNNNNNNNNNNNNNNNNNNNNNNNNNNNNNNNNNNNNNNNNN
NNNNNNNNNNNNNNNNNNNNNNNNNNNNNNNNNNNNNNNNNNNNNNCTCC
CGTGGCATTACCCTACTGCGGAGCTACACTATATTGCCAGAGTCGAACTA
GCGTCAGATAGATTGACTAAGTTGCACACAAATTTTGTAACCCGTTGTAG
TTATTCATCTTACCTACATTTACAAAACAGTAATGAACCCTTATAAGCAA
TAAGCAATTNNNNNNNNNNNNNNNNNNNNNNNNNNNNNNNNNNNNNNNNN
NNACGAGGTTTTTGTTTATACTTTTCCTTCAAAAATAATGTTTCTAAATG
TAATTAAATTTCCTGAACAAATAATATTAACATTTAAGCAGAAAAGGTTT
ATGGCCTGTACTCTTAACTTTCACATGTAAATCACTCACACTTGTGTAAA
TACTGATATAAAATAAAGTGTTCCTTNNNNNNNNNNNNNNNNNNNNNCTC
CGAGGCAAATTCCGTATGATTTTAAATTTTAGTGTCAGTTGGATTTACGT
TGCCAGAAGCAATAACTTATATTACGAATAAATGGTTTATGGAGTTGCCA
CTCCTTTAGAATTTTTTGGCTTGCATGCAAAGTCAGCTTGCTTTAGCACA
TACGCATGTACTAAAACGTTAAGACTGTTGCGTTTGTACATGACGTAAGG
CTGTCCGTGACGTTTTCTATGAATACTCTTTTGGGGTGGTTCGGCGAAAC
CATTGAAAAACTTAAAAAAAAAATCGATGCGGTGTTAGAGTATATATTAA
GCTTATGCTTACCTATAATTAAGAGTTGAATACTTAAAACTTATATCTTT
ATACAATATAAAATACCAAAAGGAAGACGGGGTATACAAGAATTATTTTA
ATTATTACTATTTATTTTAGAGCTACTATAAAAATCTGTATATTATATTT
TTATATTGAAAAAATTTTAATATATATATTCATTTAATTTATATCTTAAA
AAACATATAATTAAAAAAAAAAGTGTAAAAATAAAAATAATAATATGTCA
AAATATATAATTTTATATATTTATTAAGTTTTGAATTTAAATAAATAATA
TAAAATAATAGAATAAACGTACATTTATTTTAAATTTAACTTTATTTAAT
TATAATTAAATATTCATTGTATAGCAAATATTAAAGAGTTTTAAACCAAT
CTTCTTATTGTTTTTATATAGATACTAATCTCCTTTCAGCCATGCTCCTG
CATATTATTCCTCTCAAAAAGTCTCATCAAGATCTGCTTAGTAAAAAATT
AGCACATCCTTAACACATACTGTTTACACTTAACTCACTATCCCACTCTC
CTTCTCTGTCTCTATAATTTCTCAATTACCTTTCTTCGCATTGAGTCCCA
TCCCGGGCCCAATTAGTGCTGCAGTAGGCATTGCAAATGCGTGCCCACAA
ATCGTCTAATCCGGTGCCACTGGGCCGAGAGCAGNNNNNNNNNNNNNNNN
NNNNNNNNNNNNNNNNNNNNNTGTGAGGCTGCTGGTGCCTAAATGTTGAC
AAATACAACACCTACGATACAAATAAAATTGCTACAGAAGTCCCACCTAG
AACGCTCTAACCGGAACGACTTAATTTTCACAAATTTACGCCAGGATGCA
GGACGACTCGATCGGGTCTCCTCTCCACTTACCGTGGCTAATTGCTCATG
AATAAATTGTTTCGGTTTTCGAATTCCATCGAAAATGCATGGACTGCTTC
GCTCTCTCTGTCTGACTTACATATGCCTACTCTATCTGTCTCGCTCTAGC
GCTGCGAGTCCTGCGGAGCAACCAAAATATTATGGTGTTCCCTGCTGTTA
GCGCACAGTCAATGCGAATTTGCTGCGGTAAGAGATGTTGCTGCTTGTTC
CTCATCTTCGGCAGGCTCTGCATCGTCCTGCTCGTCTTCTCGTTGAGTGT
CCTTTTCTGCTCCTTGTCGTCGCTCTGCGACATTTGACATGTCTGTTTGG
CTTGACCCTGAGTTTGTGTTCCACTTTGATGTGATTCGTCAATGCGGTGG
ACTACCGGCTACCGACACAGNNNNNNNNNNNNNNNNNNNNNNNNNNNNNN
NNNNNNNNNNNNNNNNNNNNNNNNNNNNNNNNNNNCGGCCTGCCCTAAGG
ATTCCCAGTCTGCGCTCTGACCCTGCAGGAGTCAGCGTCTCCTGCCGACT
GCCCAACAGCGTTTGTTGGCGTATCTCAGTGNNNNNNNNNNNNNNNNNNN
NNNNNNNNNNNNNGCCGCCGTCTGCTTGTTTGATGCTGCACTGGCATTCG
TTCAGCTCCGCATGGCCACCATGGTCGGTGGGTTTTGAGTTGGTTTGAAT
TCCATTCCACCTCCTGGTGGTTCGCATACCGCAATGCGCTGTATTTATAG
TAAACGTAGCCGATCGATTGCGGTTCTGCTTGGCCATATCACAAATGGAT
GTCCAAGAAGCTGGAACGAAATGACGAGAGGGAGAGGAAGAGATAAAGAG
AAAGGGAGTGACAGAGAGAGGCAGTTTAATGAATATGCTATAATATATCT
CTGCTTAAAGTCTACATAACTGACTTATTGAAGTTTTCTGGCTGTTTATG
TAGCTATAAAAGAAATGATGTTTATATTCAATATATTATATACGCATATA
TGACTAATTATTTTAGTTATTTGAACTGCACATGCGACCTTATCAGAGAA
CATTTAACATTACCGATAAATATATTAATATACCATAATGTTTTATTTAT
GTATTACAGTAATAATCGTTCCAGCCTCTATTAATATACAATATGGTTTT
ATTTATTTATAATATTAATAGTCCTTAACAAGTTAATTTGTAAGCCAAGC
CAAGCATATATCTAAGTATATTTAATAGACAAAAAATATAAATAAAATAG
ATGTAATTATTAAAACTATGTTGAAAAAATATTAATAGATAATATTTAAA
AGTAACTAAATATACGTATACAATAATATACATGTGTATATGAGATCTTA
ACAGAAATATCAGATGCTCCTTAGATTCTAGAGGAACTGCAATGTATAGA
CCTGTAGAACCATATCTATCTATGGAATCTTCCTAGATATTTCCAATGCA
CTAAAAATATACTCAAAATTTAACTATAAAAGATGCAGATGTTTTTAATG
CACTAGAAATATAGTTAACTCTACGTAGGATTTAAAATGATCTTTAAGGT
GCAATTTATCATATACATAATTCCCAATAATCTTCTAAATATTTAGTATA
TATATAAATATTTTACTATCTTTAAGGTACAATTAATCATATAAAAAATT
CCAGTTAATTTCTTCTATATAATGTATATATATACATAAATATTTTACTG
TGATGCAAGTGATATATACTTAAGATACAATATAAAAGCGCATCCTTTCA
TTCCTACTATAATAGTGATATGATATATGGTTATCCATCATACTACTTTC
AATGTGTAATCCATAATGAAATCCATCAATATGCTTATTTATGCAAATTT
CCAGCCATAGATACAATAGTATCTCAAAGATACTGAGTAGCTTTTTATTC
ACGCACTTCTGCCGCTGCCCAGGTACATCTCTCTAACTCTCCCTCGTTCC
CATTTCGCCTACTTATCCGGCCATTCAGCAACTGCCGTCCACTGCCAGCT
TCCCGATCTCTCTGCGCCAGCTCCGCCCTAAAAAAGAAACCGCATGATTA
TGCGCCCGCACAATATGCAACAATGGCTCACCTAATTATTTGGCTCGTGT
TCTCTTTTTCTTCTCGTTTATGTCTCACGTTTTTTTGTTCGTTTTTGTTC
GGGCCGACAAAAAGCGAGCCAATTTTTAAACGATTTGTTTCTCTTTTTAT
GAGTTTTTTCCATTGTGCGCATTTTTAGCTGTTTAGCTGTTTGGCTGCTC
TACAAACCTCCTAATTGCGGCAGTTCCGACTCCTTGTCCCTGGCTGCCCT
AGCTGCAGGCAGCGTCGTGCGCGTCCCTTTTTATTGCGCGAACGCATTTC
CACTAAAAATTGTGCCATTTTTTCTCTCCCATTTCATTGTTTGGCCATAA
ATTGACATGTTTTAGGTAGACGAACGCGCCTTTTTATTGGTGCAACTTCA
GCCGAAAATTGTGCGACAACCGCAGCCCAACAGCGAGTCCTTCACCAAGG
ACCTGCCCAAGTGGCAAACGAAACTTATGCTCAGGCCGCTCCCTAAGACA
TATATATATGTCATATAAAGATAGTTGATACAATAAAAAATATTGATGCA
CATAAAAACTATTTATAAAAGAACTAATATTTACAGACTTAAAATAAGGC
AATATAGACTCTTTAGTAAATTNNNNNNNNNNNNNNNNNNNNNNNNNNNN
NNNNNNNNNNNNNNNNNNNNNNNNNNNNNNNNNNNNNNNNNNNNNNTTGT
TTTGATAAATGATAAAGTCTTTAAAAATATTTTAAAAGTTATTTGAGTAA
CTAAATACTAAAAATTGTATTTAAAATAAAAACATTCAAGAATTTATCGA
GAGGAATATTAATACAAATTNNNNNNNNNNNNNNNNNNNNNNNNNNNNNN
NNNNNNNNNNNNNNGATACATATTGCTACTTAAATATCTNNNNNNNNNNN
NNNNNNNNNNNNNNNNNNNNNNNNNNNNNNNNNNNNNNNNNNNNNNNNNN
NNNNNNNATTTCAGTTTCTAATCTCAACCTTCTGCTCATTGCTATTTTCT
ATATCTATTCGTTGTTTTCTAAACATTCACATCTTGCAACGCATCTCACC
CAACATAAAGCCATATATCCTTGCTCTAAATATCCTACAATGCGGTGCTC
TCATTTTCGCGTTTGCCTCAATATAAAAATTAACGAAAATAAAAAAAATA
TATGTATATTTATTTCAGTTCTCGATTTTTTCCTTTGTTTTTCTGTACGG
CAAAAAGAAAGATTGTTTGTCATAAATTTTTGGTAAAGATTTTTGAGTTT
TTGGTCCCGTTTTGCCTTTTTGTTATGTTTGTGGCAAAGAAATGGTTCAA
GAACTTATTTCCTCAACATATACATGTATACAATATATAGATGTTTATGC
AGATTTTTATGGGCTCGTAGCGTCGTATGGTTCGTTCGCGGAATTTTCAT
TTGCTGTCCATGTCCTGTCGCGCATTCCGAGGACCGTATATTAGGAATGT
AGATCAAAAACTTTTTTGTTTTCATTGTTTCATTTTTTCGCTGCGCTAGT
TTTTTTCCCCGAAGCCAGAAAAATGCCGAGTGCCGACTGCCGACTGCTCT
AATTTTTTAATTCTTCACGGGTTTTTATGGCCGGGCCGGAAAAACGTTTT
GGAAAACATGAAAACGCACAGAGCGCGAACGTTTTCTCACAAGGTTACTT
AGCACCATTTATATGCGCATATATAGAGTAGTCTCCCGGCTTTGCCTATT
TACCTGTTAATTGTGGCCATAATTCAGTGCGCAGCCACGTTTTTACCAAC
TGTCCAGGCATATTTTTATTAGGGCGTGCCCTAAGCGCATATTACGATCG
TAAATCTATCGAACTGAAGGCAGCTATTGAAAACTAGAACCAGAATTAAA
AATTGACAAATTATTTAATTTTTTTAATTGCTAAAAATGGAATTAAATGA
CTAAATATACATATATAAATTTATAATTATAATTATTTATTTACTAGATT
ATATAACTAGGCCTAGACAAGTTGAGATCTTAGATGATGACAAATTATTT
TCTTTTTGAACTATTAGATTTCTTTTTGTTTTTTTTTCATTATAGAAATT
ATGCATTTCTAGGCTTAAGCTTCAATGTAATAAGTTAAGCTAAGATTAAC
ATTAATACTTATAAACAGATAGACAGGCTCAACGACTCACTCTGGCCTAC
ACAGCTTTAAAATATACTAGACACAGTTTACACATTGTTTAGAAGTAGTT
TTACCATAACTTCATATTAATAACNNNNNNNNNNNNNNNNNNNNNNNNNN
NNNNNNNNNNNNNNNNNNNNNNNNNNNNNNNNNNNNNNNNNNNNNNNNNN
NNNNNNNNNNNNNNNNNNNNNNNNNNNNNCATAACTAACAGACATTATTG
GCTAAATAACTGATGAAAGATATTTTTGTTGATCAAAAAGACGGTTCAGT
GGTTTAGTGGCTTAGATATTCCAGCATTTACTAAGCAATACCTAGCCAAC
CTAAATTTATCAGACTCAGCCTCTGAAGTATCACAAAAGTCTTTAAGCCT
GCAGTTTGAGGCGAACTATAGCCATACATTGATACGACTAGATATGTATA
AAAAAATGAGAATCAGAAATTTCACGATCTATAATTGATTCTAAGGGCAG
CGCCCATATCCGTAACAATTTGCTTGCCTGTATAATAAAATGCCTGTATA
TAAAATAACAAAATACATGATTTTTATAAAAGAAACTAAAACAGGAAAAA
ATGAATTTTAATCGAAATTTTTATCAGTTCTTATCCACATTCCATAATTC
TCAAAAGAAGAAAATTCACAATTTGATTGACAAATGCCTCAGTAATAATG
AAATAAACTGGGCTTAATTTCTACAAGCCATAATATGCATACGTATGAAC
TCTGTAACNNNNNNNNNNNNNNNNNNNNNNNNNACTTCCCATAATCAGCA
TAATCAGCGAGATCGGCGCTTTGTGCTAGCAAAATGCCAATAAAATGCCA
AAAGAGCAACAAAAGGCAACTTCCATGAACTGAGGTTTTGGNNNNNNNNN
NNNNNNNNNNNNNNNNNNNNNNNNNNNNNNNGCTTCGAAAGTGTTCGCTG
GTGATCGGTTAGGGGTCAGAGGGTAGGGGTCAGGTACACTCATCTCAACT
CAGCTCACTTTCGCCTGGCGCGAAGTGAAAGGTTAGAGAATACCGTTGTC
GTTGTCGTTGTCGTTCTCGCTGCCTGAGCCGTCATAAAGGGTATTTACTG
TCGCTGCCGCAGTGTCGCGTTGATTTGCTCGTTGAAAAAAGGTTTGCTCA
TTCTGCCGTAGAACAAAACCACCGGACAGCGGACACCGGACCGCGGACGG
ACGATGAACAAAAGCGCAGATGAATGCACAATAGGCAAGGTTGTGGCTAG
GGTTCGGCAGTGGGCAAGGCTTGGGCTTACACGGCGACTCGATCAGGTCA
AACACACAGGACGCGATGCAGGAGCTTAGGTAGAGCCGATGTTCGGCGAG
TTAATGCAAATTGCCGCGCAATATAACCCAATAATTTTAACTAACTCNNN
NNNNNNNNNNNNNNNNNNNNNNNNNNNNNNNNNNNNNNNNNTGGTTGAGT
TACTTAGTAATGCATAACAATGAGAGCGAGAGACAGTGAAACCGAAATTG
AAATTGAAATTGAGCGAGATCTGTAGGTTGAAGGTTTCCTTNNNNNNNNN
NNNNNNNNNNNNNNNNNNGGGTTTGGCATTGAGCTGCTTGTGCGTTAATC
CGTTTGCCATCAGCGACATTATTAGTCGATTTTACAAAGATTTTGAGCAA
ACAGTTTTCACTTTCGAGTTAGATTTTATTGCAGCATCTTGAACAATCGC
TGCGTCAGAGACAAACTAGGAAATTGGATGTGGATTTTGGACACACGCTG
TGTCTCTCTACTCTCAGTCTGCACTCAGTCGCCGTGCTCTAGTTTCGCTC
GACTAAGGTGATTTAGTTGGAATTGATGTCATGTCATTGTGTTTGACTCC
GTGTTTGACCGGGTTACCCTCAGGCAGGCGACTTTAACTTTCAGTTTAAG
CGGCGACTTTAACTCCCTTTTCGACTTTAGCTGCTGGCATTTGACGGGCC
TTTCCGCAAAGGCCGCAACATCTTTGTTTGTTTGTTTATTTAGTGGATTN
NNNNNNNNNNNNNNNNNNNNNNNNNNNNNNNNNNGGCTGAGCAGAGCGGG
GCTTGACTTGGTTGAACTTTTGGCGAACGGCTTTAGCCGCGCTTGATCCA
TAAGTCATAAACAGACATAATGATGACAAGGATTAGCTAAACACACACAC
ACACGCATATATATATGGCATAATTAGCGTTTTCTGAAATTTGGTTTATT
TTTGCCTTTTCTCCCTGAACAGCTTAAGCCTAAGCCAAAACCCTAGCCCA
AAAACCCGCGCAGGTATCAAACACGCTTACGCAAGCNNNNNNNNNNNNNN
NNNNNNNNNNNNNNNNNNNNNNNNNNNNNNNNNNCTGGCAGCACTTTAGC
TCGCTTTGCCTCCAGACGCGCCCCTCTCAATTGGCGCCCCCTTGTAACTG
CGCTCTGGGTACAGTTGCGCCTTTAGGCAACATGATTATATCATCATAAT
AAATGTTTGCCGCAACTAAACTGAAACTTTTCAAATTAAGTTTCAACAAC
TGCGCCCCCAAAAGTATTTCATTGTTTATGCATGTGCGGCTANNNNNNNN
NNNNNNNNNNNNNNNNNNNNNNGGATGGCCTCTGTGGGCGTTGTCCAAAA
GTTTTGCTTTATTTGCACAGATAAACTTCATTTACTGTTAAAGCTGAGAC
GCCAACCAAACACTCTCCCTCACACTTGCGCCATTGCCTTCGCTCTCTGC
CTCGNNNNNNNNNNNNNNNNNNNNNNNNNNNNCTCTCTTTCCCACTCCCA
AGTGTGAGCCCGTTAAACGTGCGGCATAATATTAAGACTTCATAAAAGAG
CAAATTATTTGGCTGCCTTCGATCGATATGCCAAACTGCCAGCGAGTGAG
CGGGAGCTGTAAAAGGGGGTTGCTGGCGCTCTGGTCGCTCTTCCTCTCGT
TCTGTGCATTATGCCATATCATTCTTTTGCCTGATGAAGCCGATAAAATC
CCATTATTAAGGGGGCCACTCACGTCTCGTTCGCACCCGTGGCGCTGCCC
GCTTGCGGACAAGCGAAACAAAAGATTCGCTCATACGCTATGAATATATG
AAATCGCATTCGCCTCTCGCAGCATGAACNNNNNNNNNNNNNNNNNNNNN
NNNNNNNNNNNNNNAGCATNNNNNNNNNNNNNNNNNNNNNNNNNNNNNNN
NNNCCATGATAACTTGATTATGGGCAGCAGCGACTGCCGCTGGCTTGGAC
CACCGCCAGGCTGCGCATTATCACGCTTTGCCTGCGCTTTTGCCCCGGCT
CCTTTTTTATGTACCATTGTTCCGGCATCGTAATTGCCTTCATCGTCGCA
TAATTGTNNNNNNNNNNNNNNNNNNNNNNNNNNNNNNNNNNNNNNNNNNN
NNNNNNNNNNNNNNNNNNNNNNNNNNNNNNNNNNNNNNNNNNNNNNNNNN
NNNNNNNNNNNNNNNNNNNNNNNNNNNNNNNNNNNNCTCTATGCACAACC
GTAGTGCCGTCTCGCTCGCGCACAGCACAAGCCACGCTCATTGGCTGTTG
GCCTGCCTGCGGCAGCCATTGCTCTGCTGCCTTGGTATAAAAGAGAGCCG
GGGTAGCTGAGAGCGATACACTTGAGCTGTAACCATCGCAGAGTCAGCAT
CGTCGCTTTAACCGTTAAGTCGTTTAGTCGTTTCACATTTCGCATTCGCA
CTGCCCAGTCCGAGCACTGTGACTTGATTATTCGGAGAGATAGTGACAAC
GCCCATACACACACACACNNNNNNNNNNNNNNNNNNNNNNNNTGAACAAA
ATGCACGGATACCGCACCTACAACATGGAGAGCCATCATCATGATAGCAG
CACCGCCGTTGACCAGAAGCCGCTGGTCGTCGATCTGATCTCAACACAAT
ACGGCAAACCACAAACGCCGCCGCCGTCGCCAAATGGTAAGTGTCCCGCT
AGCGCAAACGTTGCTCCAATCGACAATTGGCTAACCGAATCTCTCTCCTT
TTCTCCTCTCTATAGAGTGCCTGTCCAGTCCAGACAACTCATTGAACGGC
AGCCGCAACTCCGAGATTCCCGCTGATCCGTCAGTTCGTCGCTATCGAAC
TGCCTTCACACGTGATCAGCTGGCGCGTCTCGAAAAGGAGTTCTACAAGG
AGAACTATGTGTCGCGCCCCCGCCGCTGCGAGCTGGCCGCCCAGCTCAAC
CTGCCCGAGTCGACAATCAAGGTCTGGTTCCAGAACCGCCGCATGAAGGA
CAAGCGCCAGCGCATCGCCGTCGCCTGGCCCTACGCTGCCGTCTACTCCG
ACCCCGCTTTCGCCGCTTCCATCCTGCAAGCGGCTGCCAATAGCGTGGGC
ATGCCCTATCCGCCCTATGCACNNNNNNNNNNNNNNNNNNNNNNNNNNNN
NNNNAACCCGATGTTGGCCACCGGCATGCCCACCATGCCAGTGCCGGGAC
ACTCGCCGTACGGCCAGTACCGCTATGCGCCCTATCACATTCCCGCTCGC
CCCGCACCGCCTGCGCCGCACATGCATCCGCACAGCCACTCGCACGCCAT
GCAGGCCGCCATGCCCATGGGCTATCCCGCCGCCATGTTGGGCGCCGCCG
CCGTTGCCAGCATGCCGCCCAGCTATGCCGCCGGCCAGCTGCAGCTGCCC
AAGACCCAGACGCCACCGCTGGATCTGCAGTCCTCCTCGTCGCCGCATTC
ATCCACGCTGTCGCTGAGTCCCGTCGGCTCCGATCACACCAAGGTCTTCG
ATCGCAGTCTCAGTCCGCTGCGCAGCTCCGCCGCCGTTGTCGTCGCCACC
ANNNNNNNNNNNNNNNNNNNNNNNNNNNNNNNNNNNNNNNNNNNNNNNNN
NNNNNNNTCGGACATGTCCCCGCCTCCGGCTTGCAACACAGTCATTGCGG
AGCCCAAGCCCAAGCTGTTCAAGCCCTACAAGACTGAGGCGTAGGCACCT
GCCCTGCCCTGCCCTGTCCTGCTCCCCCACTCGGTTCTCTCATCCTCCCC
TTGTCAATTGTACAAATTAGTATTTAGTTGTTGTTGTGGTCCCCCACTCC
CTTCGCCCCTCGCCTCTGCTCAGTGTGCAGAATTGGAACAAAAGAAAACT
ATTTATCAGTTGTACATAAATTGTAAACTAGCTTGTAATTTTAGTTAACT
TTAGTTNNNNNNNNNNNNNNNNNNNNNNNNNNNNNNNNNNNNNNNNNNNN
NNNNNNNNNNCAAATTTAACAAATTTTCTCATTTCTATTTACCTGGCCAA
CTGCTGGCTTTACCTGGCTGCATGTGGAGTTTACCTTTTGCAGCAGCTGC
TGATCTTGACCTCNNNNNNNNNNNNNNNNNNNNNNNNNNNNNNNNNNNNN
NNGGCAAGCGAGCCTGTCGTGTGGCACGCTTGACCTTCAGGCTGCAGCGG
GGCCCACCCACAGGCGGGGCGAACGCATGTGGCACAAGTCCTTAATGGCA
TATTAATGCAATTGAAGCAGGACGAGGAGCAACCGAGACGATCTCCGCCA
GATTGTCACACGCAGCGCCTATCCAACTGTGTGCCAAATATCCTTTTCTC
TACCAATTGCATTTGCACTTTTGCAGCAATGTCCTTGCCACAAGCAGCAG
GCAGTTGGCCACNNNNNNNNNNNNNNNNNNNNNNNNNNNNNNNNNNNNNN
NNNNNNNNNNNNTTATCCTGTCAATGCGTATCAGTGTCCTCGTCCTGCTA
ATTAATTGCTTCACTCTGTGCCGTGTTTTGTTTGTTTTGTCATTGTCAAT
TGTCATAATTGAGAAATCATTGGNNNNNNNNNNNNNNNNNNNNNNNNNNN
NNNNNNNNNNGCGTGCATGAAAAGGGGCCTCGCCTCTAATCAAATTTGTA
TTTAATTGCCAGGACCAGAAACATGTGTTTCAAATTGTTCAATTGCCTGG
CTCAAAGGGTGTCAATTGCCTCGCCTTATCAACGTGAGCTAAGCCCACCT
AACTGAACCCTTAANNNNNNNNNNNNNNNNNNNNNNNNNNNNNNNNNNNN
NNNNNNNNNNNNNNNNNNNNNNNNNNNNNNNNNNNNNCGCTCTATCAAAA
CATGTTTTGACAGCGCATAAAAAATGTTCGTCGCACCCCTTTCGCTGCCT
TTTTTATAGGGGGATGCAGTTGGGAATCTCTGCACGCGGCAGCCAAGTGG
CAACATTTTATGATTTGATAATGCCAGATAGCCCACATAAAAAACAAAGG
AACTCGGTGTGGGAAAGACTAGATGATGCCCTGTAAATGGAATGGCCTCT
ATTTCTATTTCTACTTATTAAAGTACAAAATCGATAGCCAAGTTTTCACT
GCTTTACAAGTGTCTTAATCCACTCTTTGTAGGCGTGTCCGCCTTATCGA
TCAATTCCGAATAGTAATAGAGCAAAGAATCACACCTGTAACAAGGTTTT
AGAAGTCATAAGAAAAACTTTATCAGGCATAATATATGCTCAAAGTCCAG
ACTTCGCCATCGATATTTATCGATTTTTTATTATTGCAGCCAAGTAGTGG
GAATTATAATTTTATATACCTAAGAATCGACTTAATTAAACTGTATTCAT
CGATTATCTTATGTGTTAAGCTTTGATATGTGCCTAAGAATTAAGTTTAT
TAAACAAAATTTTATCAATTTTTCAAAAATTTAGTTTTAAGGGGAAAAAT
TAAAAATGTACAGCCAAATGCGCATAAGAGTGAAGTACTTAGCCAGAGAA
ATGCAAATACTGAATAGCATTGCTTAGATGAATAAAGGAGATATGGTTTG
ATGGGTCGATAGATTGAGAAAGCTCGATAAATAGAACGATGTAGTTAGTC
CTAAAGCTAAGGCCTAATGCTAGCTTTTATATCTTACATTCTATTCAATT
CAATGTCTATATTATACCCCTTTTTCTATGACTACAGGGTATCTAGGAAG
AGAGAGCAGTGAGTCTACCCTGGGGACCTGGGTCAGGGGACTTGGGTCCA
GAGGCAACTAAATTAAAAAGCGCAAACGGAACGGCTTTGGCCTCAACTGT
GGGCTGAGCTAGTACGAGGGNNNNNNNNNNNNNNNNNNNNNNNNNNNNNN
NNNNNNATTGTTTTGGTGGGCGGGGTAAACAAGTCGATTAATTTCTGTTT
AGGGGTGTGACTGCCCGGCCAGCAGGTTGTTGATAATTAATCATGTGGGG
ATTAAGTTGTTTTTGCCAAGTGCTGAAAATATTAGCAGGCAGGTTTATTG
AAAAATTATGCACCATAAAAAAGGAGATGAAAGGCTNNNNNNNNNNNNNN
NNNNNNNNNNNNNNNNNNATTACAAGCGAATTACTGTGGATTAGCGAGCA
ACATTTGTNNNNNNNNNNNNNNNNNNNNNNNNNNGTGATTCGTATCCGAA
ATAAAAACAAGTTAACAGATTTTCAGATTTCCAAACAAAATATAAATGCG
GTATTATTATCAATTAGGCGGGTATATCTAATTCCACACGCGATTCAACA
TTTTATTGCGCACAATCAATGGCATTTGGCACTCGAATGAATGGCCGACA
CTTCATGAGAACTTCTCCCACAACTCGAACNNNNNNNNNNNNNNNNNNNN
NNNNNNNNNNNNNNNNNNNNNNNAACAAAAAATAAGTAAATAGAAAAACA
ATGCATAATTCAATAGCTCAAGGCCCAGCCCAAACGCATTTATGGGGGCA
ATCTGGCCGCCCCTCCCGCTCCGCCGCCTCCTGCGATGTTCAAACAAAAT
TAAGTTTTATTGGTGCGCGCAGTGAGCTGAGCTGAGAGATGATGAGTGGG
AAATTGAGCGCAGCTGAGACAAACCCGAAACCCTTCGACAGTCGAGAATA
CAGCCAACTGAGCTAAGCCTCGANNNNNNNNNNNNNNNNNNNNNNNNNNN
NNNNNNNNNAATAGTGAATTAGCACCTCGCCTGCTGCCGCCGTCGGCGCA
CTCTGTTTGGCTTTGGCTTTGGCTTCGCCTTTATGGCCATCATCTGGCTG
TGTTTTGGCTGTCGGGCCCACTTTCCCAAAACCGTCGGCATTTGCACAAA
AGCCAGCTTTTGTAACCAGGAGTAGATGAATCTGTTCACNNNNNNNNNNN
NNNNNNNNNNNNNNNNNNNNNNNNNTAGTTCGGGGCAACCGCAATTTAGA
CATCCACTTCTTAGCCCCGCTCTTTATGATGTACGAATTTCACACTAAGT
GTCAATGAATATANNNNNNNNNNNNNNNNNNNNNNNNNNNNNNNNNNNNN
NNNNNNNNNNNNNNNNNNNNNNNNNNNNNNNTTGTAGCTTAGAGTTTCGG
CGAGATCAGAGCTCGGCCCTTGGAGTGTTATACAACTTGGTTTCATTCCC
AGCGTTTAGCCAGCTCAGCTGTCCCATTCATTGCGTACAGGAACTAAGCT
GAAGAGCCCAACACTAGACAACAAAAATGAGACTCGCAACTTGAAAAATC
AAAGAGTAGATTATTTAAATGATATGTGAATATGTTAGAGTAAAAGCTGA
AAACTGTTGCATATAGTGCTNNNNNNNNNNNNNNNNNNNNNNNCTAAATT
TCTTAACTAAACTTAAATCGTATTAATTTTTAGAGGGATTGATTGATTGA
TATAGCTTCAAAACCAACCCTTTAAATATTTTTTCTAGCCATATTTGATA
GATACAAACTTTGACTAGATTTCAAATCTAGCGCGTATTTTGGTAATGAA
AATATTAATATATTTTTCATATTTTAAGACAACGCGCAACTTTAAATTTA
ATATTTCATGATTTTTTTTGTTTGATGTATATTAAAATTTTAAAGCGAAA
AACAAGCAAAAGATCTTAGTTGGTAAAATAAATATTGAAAATAAATCGTG
AGCCCATTTTCAAACAAATAATAAATAACTTAGATGTAGGTATTAAATAC
TTTAATCAAATAAATTTATGAACATATTGAATCTATTATTTATACATAAA
TAATGTCTTAAGAATCTTAATTTTAAGTTTTAATTTTAAGAAATCTTGAT
AAATAATAAAAACAATTAAGTTTTTGGCAAAGGATGAGAAATTTGAAGAC
GCCAGCTTTGCTACTGAAGGCTTATGCTATTAACACTAAAGATCTGTGTA
GATATTTACATTTCAATATTGATTAAATTGAATATGCTCATATATCATAA
GACATCTCTTGAGCTCATGGCACCTGTCTAATCCATATATACCTACATGT
AAAATAGCAGTATATACTTATATATTAACTATTGTATAATGAAATCCCAC
ATCAGTCACTTAATTTTGTTGCACAGTGTATTTAAAGTAGATATGTGATT
TTTTATGCAGATGCCAATTGAGCTTTGTATTGTTTGCTGTTGCTTTGTAT
TGTGTTTTGGGCAGCTTTTGCAACCACATGCGGTTGCNNNNNNNNNNNNN
NNNNNNNNNNNNNNNNNNNNNNNNNNNNNNNNNTAGAGCATTTCTAGTTG
CTGTCGTCGCATGAATAAACATCTTTGTAAAATGATAATGCCGCTACGCA
CAAATAATTTCACACATTTAACGCATACACAGCGGCCNNNNNNNNNNNNN
NNNNNNNNNNNNNNNNNNNNNNNNNNNNNNNNNNNNNNNNNNNNNNNNNN
NNNNNNNNNNNNNNNNNTAACACGCATAAAACATGTCCAACAAAAACATG
AGACATAAATATGCGTACAACTTATTATAATTTCTATATGTCTGGGATAG
CTTCAGCTATGAGGAGTGGGGGGTGGGACGATCTCTCTGGCATTTGGCCA
ATTTTCATGCTGTCCATTAACGAGGCAGGCGTCCACGCTTATCTGTGAGC
ATTTTTCTGTTGGTCTCATCATTTTCATGGATATTAACAACTGATAATCG
CAACAATCAAATCGAATGGCGAGAAATGAGGCCAACGCACAAACTTAATA
CNNNNNNNNNNNNNNNNNNNNNNNNNNNNNNNNNNNNNNNNNNNCGGGGT
TGTATATGATGTCAGCAAAAATTTGTGTTTTATTTTCACATTTCCATATG
CAATTCGCTGCGCTGCAATTGGCTAGGGTTGAGCTGGGCAGTTGGCGCTG
GAGCTGAAGGTTCCAGGCATTAGAGCAGCCTGATAAGCTGCGAAGCAATT
GCCATGGCAAAAACACGAAAATTGCCATAAAATTTGACCAGTCAAAGTNN
NNNNNNNNNNNNNNNNNNNNNNNNAAGGTTCACAATAAAGCGAAAATAAA
ATCAATTGCTGTTGATAGATGCTGCGGCTGTCCAGCGCTTGGGGTCGCCG
ACAATAAATCTGCAGCTGAGATAATGAAACTAGAATGATTGCAGCAATCA
CTGGTGTGGTGGAAGCTGGAAGCTGAGCATTAGAGAGTGTAGAANNNNNN
NNNNNNNNNNNNNGCTGCGCTTCAGTCAATGCGCATGTCGAGTGCCATTT
GGCATACATTATGTACACGATTCGTCTGCTCCGGCTCAGGTTCGCCTGAA
CGGATCCTGCGCATTTGAAACGTGTCAATTTTATTGCGGTTTGACTTTGC
CCAAAAAAAAAAAAAAAACTGGTATAGAAAAAAAAGAGAGGGAAGCCAGG
AAACCGTAAAGAAAGTCAGCCAAGTCAAGGAAAAGCCCTGAGGCTGANNN
NNNNNNNNNNNNNNNNNNNNNNNNNNNNNNNNNNTCTGGCTTGACTTTGT
GATTTATTGCGCTCGTTTTTTTCGCGTTATTTTTTTAGGGCGTTAATGGC
CATCGTAAAGCCGCAGTGGGCCTGCTTCCAGCTCGACTGNNNNNNNNNNN
NNNNNNNNNNNNNNNNNNNNNNNNNNNNCTGCCAACTGCCCATTGCAGTT
GCAGTTCGCGCACTGATTCTAAAAAATGAAAACAGTTTTTATGAATTCTC
TGGTCTCTGACTCGGACTCTGGCCGCATTGTTCAATGTGCGCCTGATCCT
GCGCGTTGTCCCTTTTCGCATACATTTCTATTTTTTGTCCGCTCGCCTCT
TCGCTGGATTTTTACCTAGCCCTCTTTTATGGCCAAACAAATGGCAGCGA
TTATATTCGGTTTCGGTTTCTGGCTCTGTTTTTTAGGCCATAAAAATTAG
GCGGCATAAAAAAACTGCATTGGAATTCTAGTTCTAGTTTCAGATTTTTA
GATTTTTAGGTTTTTGCACATTTCCTTTTCTAGTTTTCTATATTTGTGTT
TTTATTTTTTGTATTTTTTTTTTTAGAATTCGCAGAATTTCGGAAGCGGA
ACGACCTTGTCGCGCTGCAGCGGTGCGCGAAATATTTTTTAAGAACTGAC
TTTTCGTAAATGTCAATTGTGATCGCAGCTCATCATAAAAAAAGATCAAA
CCGAAAGTCTCTAGAAATGATTTTTTTATTATTGACCTAAAAAACTAAGA
AGTCGAACAATGCGAACGGCCCAAAAAGTCAGCCAGGCCTAGAAGGCGAA
CGTTAAAGCAGAGTAAAGTGTGATTTACACATTACTTACAAGGCTAGCAA
AATCAATGTGGCTAACGGGGCAATGGGAATTAACTTCTGGCCGGGTCAAC
ACTGAAGACGAAAGAGAGTGAAAATCGACAGTTTATGGCAGAGTAAAGAA
GCGGGGAGGTAAATATCTATATGTGCTTGAGCTGAGTCTTTGTTTATTAA
ATTTAAGTTTAGTTAAGAAAGTAATGATATTTAGGGCTNNNNNNNNNNNN
NNNNNNNNNNNNNNNNNNNNNNNNNNNNNNNNNTGAAGAGCTTAATAGGG
AATAATAAAGGCGAGCCGAAAGGCAGGAAGTTGTTTTGAGGCTATTTCTC
ACAAAATAGANNNNNNNNNNNNNNNNNNNNNNNNNNNNNNNNNNNNNNNN
NNNNNNNNNNNNAAAGAATCAAAAATTTCCAAATAATCTACACAGGCAAG
CTATATGTTTCATGATTTTACCTCTCTTTCTTTCACAATTTTAAATTTAA
TAAGCATTAATAACAAAAAACATTCCTATATAAGTTACTTATATTAGTTG
AGCATATCCAGCAAAAAATTTAAATATATTAAACTTCACTCTTATAACTA
CAGTTCCTACCCTTTTGTGACTACATGAAAAATCCTTTTCAGCTAGGAAA
AACTAATTAAATCATCCTTGGAAAGCCGCAGGATGCAAATTGCGCAGTCT
CAAAACATCAAATGCCGCAAGCCGATTCCAATTTTCCATGTCTTCGATTA
GATGCAGCTTTTTTGAACTGAGCCGCCTGGTCGCTGGCCACAGTTGCGGA
TAGATTTGTGTCGATGTTGCATCCACATGCAAATTACGCAGATTAATTGT
GGCAGCGGTCACGCCCATTAGCCAGCCGCCCTTANNNNNNNNNNNNNNNN
NNNNNNNNNNNNNNNNNNNAGCTGCAACAGCAGCCGTGACCTTCAACCTT
TTGTTGTTGTCGTTTCTGGTCGTCTTCTTTAGATATTTTTTCACAGGCCA
TTTCANNNNNNNNNNNNNNNNNNNNNNNNNNNNNNNNNNNNNNNNNNNNN
NNNNNNCTGTTCGTCGTGTCGTCCTTTTTTGAGCATGCTAAAAATCGCGA
CATTTTATCCAGAATTTCTGGCCGGATTAAGCATTTTATGACGGCAAATG
CTGTCAATAAAACGCTAAGCGCTTTCCGCTAATCCCCCAAACTGTAAAAT
CTAGCTTCGNNNNNNNNNNNNNNNNNNNNNNNNNNNNNNNNNNNNNNNNN
NNNNNNNNNNNNNNNNNNNNNNNNNNNNNNNNNNNNNNNNNNNNNNNNNN
NNNNNNNNNNNNNNNNNGAATATATATTATCTGCTATATCTATATTATCT
GTATACTCCATATTATCTGCTAGACCCTTAGTTGTCTCTCACTCTGGGTT
ATTTTTATTGTTTCCAGCTCTTCCTTTATTTCCACCCGCCGCCATTTTTT
ATTGATCAATGAATTCGGCAGACTAACAAGCCCTCTTCACTGCCCCCTCC
ACTGCCACGCCTGCCAGCTGCTTCATTGAAATGACGTAGAAAAAATGAAT
TCAAATGTGAATCCGGAACTCTGAGCCAAATATAGCTCAAGTCTTTGAGT
ATCTCTCATGGATGTAGCTCTCAGTGACAATGCAATCAATTAGCATACAA
TTAAAAAATGCTTAAACAAGGAAATCAACAGCAGCAGATGCACAGCAGAC
TCAGTCCATGTAGCTGATGTAGAGGATGTATCTGTGGTAGTAGCTGCATC
TGTATCTCTACAGATGCGTCGTAAGTGGTCGCAGATCAAAGCGACGACGA
CAACATAATTGCTCGTTCACTTCACAGTTTTCTGATGACTTCGACATGGC
CACAGCAAACACTTAATGCTCCATATATATTTCGGCTGCACTGTGAGAAA
AACTAGGCTACATTCTGTTGCGTATGCTGCAAGTATATTTGCTTGCAACT
GTTTCACATCCACAAATTTCTTTCAGTGTGGCTGCTGAATTTGTATCTTG
CATTGTTATAAATTGTATCTTTTATGTTGTTGCGGCTTGTTGCGACTGCT
CTGGTGGCCCTGCTCTCCCTGCTGGCCCTGGTGGCGCCACAAGCTCCTTT
AACCGCTGACTGCAATGCTGCTAATTGAGTTTTAAGTAGTTTTGCTGCCA
CGCAGCATCCACTTGAGCGCAGCGGAAGTTTGAGGTCCTGCTGCATTTCC
TGCTGCCGCTTGCCCTTGACTAGACCAGNNNNNNNNNNNNNNNNNNNNNN
NNNNNNNNNNNNNNNNNNNGATCTGTGTGTGTTTGCCTGAACAAAGTCAA
ACTCTAATCCACAAATATTTTCAACTCTTTGGCACTAAATCGCTGCCTCT
AATCACTTCCTCGAAATGCATAATTGTGCCATTGCTTTTGATACGCTAAC
CGAGAGAGAGAGAGCGGGACCTGTATCCTTGGCCAAGTCTATTTCACTGC
CCGCAGCCAAGTGCCAAATCCTGGCAGAGACAATGCCAACAGAATGAACG
ACAAGTAGCTGCGAATTATCAATCCTATCATGCTTTTATGGCCAGCCCAA
CTCTTCCACAGTTCAGCGAATTTTTGCATTTGCATACCCAGCAGCGGGTC
GACCCGGTTCGGCTACCCCTTTTTGGGCGGGTTGTGCGCGCCGCGCTGAT
AATCCTTCTAAATGTTTGCATTAATTTCGAGGCGTAAACGGATTAGGGCG
TCGGTACTGGGCGTTACCCGCAGCCAGCAAAACCGCCGAGGACACCGACT
GACCNNNNNNNNNNNNNNNNNNNNNNNNNNNNNNNNNGCTGACTGACCTG
CACCGGCAGCAGCAGCCACGCCTCCTGCTGCCGCTGAGACTGCTGCTCCT
GCAGGAGTTTTAATCCTTTCGCATTTGCGCTGACTTCTGCACTAAATCTG
CGCCTAAGCCGCTTAACCCGGTCGAACGGGTTGCGCCTGCGACTAACGGG
ATTAACTCCGATTACTCCAGATGATCCGCAGAAGTCAATCGNNNNNNNNN
NNNNNNNNNNNNNNNNNNNNNNNNNNCGTCGCCTAATTGCAGCAGCTAAA
GTAAATTTGTGAAATCCCCGATGCAAATCCAAGTTTCAAGTTTATCATCC
GTTCGACTCTCNNNNNNNNNNNNNNNNNNNNNNNNNNNTGAGAATTTCTG
GCAATTAAGTTGGCGATTTGCTGCGCCTATTTCTGCAGCTCGGGGCGTGG
CGCAAGTCGGGGGCGTGTGCAATATACCTGTTAGCCAACAGCAACAACAN
NNNNNNNNNNNNNNNNNNNNNNNNNNNNNNNNNNNNNNTCTTACAGTATT
GACTTTCCACTCAAGGTCGAGTCGAATCAGTTTTTTAAGCAGAACTCACT
GTTTTTTCAGCGTTTGACAACAGCTAATACTGCAGATTATGCGAGGATTA
TGCGTTGATTGCGCGCAATTATCGTGTGCTGCTCCTGCAGTGCCAGCAGA
AGGCGGAAGGCAAAAGCCGAAAGGCGAAAGGACTTTACGATTCGCGCTAA
ATCCTTTGAGCAATCCTTGCGTAAAATTTCATAACCCTACACAACTCTTA
GCCAAAAAGGATATTCGTGGAAGTTCGCACATCCTTCCACATCCTTTTTA
CCTCTTGCCAATCCGTTGGCTAAAAAACAGCCAACGATTTCCGCATAAAT
CCTCAGGTAAAATGCGAAAAAAAAAAACAAACAAGCAAATGTTTCGCAAT
AAACACGCAATGCTTATATAACGGGTTTTTATGATATATAACTGGTAAAA
GAAGAAACTAAAGAGGAAAAGTTGAAGCCAAGCCATTTTGTTTGTGAATT
TTCCAAGTTTTTCACTGTGCTAAAAATTGACGTTAATTGCAATTGCAATC
GCTGGCAATTATAAACGGCGCAGATGTGGCTGCAACAACAGCAGTGGCAA
CAGCAGCGGGTGGTGGCTGAGCGTGGGTGATAAATGTGCGTGATTTGGAA
TGAATGTGCATCGATTAAAACCGCAAGGCAATCAATTTGCGCCTTTTAAC
CGATTCCGACGCCAAATTGGCCTCGTACACACGGCCAATTAATGTCAGAG
CAGCAACAGCAACAGCAACAACCCTCTGAGCAAAACAATTAACACAGGAC
AAAGGGCAACGGGGTCATGGGGGGCATTTCCAGCATTTAGACACATTCCG
CACGATAAACCCAGCAATAAAGTCAAGCCGAGGCGTTTAATTGCTGTTGT
GCTCGTCAGTTGTCGGCTCTTCCTTTTTGATTAAACGCAACGCGAGGCAC
CTGTAAAATGGCAAACGCCAAGCAATAGCTAACGGTAGTAACGGCATCAT
CGTTGTACGCATCATATACCGCAATGAATAAGTGCCTATAATTGGGACTT
TTAGAGCTTATTTGCAACGGCGACGGCCATTTTAATATGCCAAGCACATA
CAACGGTAACGGCAAAAGCTGCTTATATACGCGAGAGAGCGTAGTGTAAT
GTGCTCTCACTCACTCGCTCTCTTTTGCTCGCTATACTGCGCCGACTCAC
ACGAGCTGCACACTGATTGGTTGGTTGTGGTTATGGAGCCATTGCTCCAT
TTTGTTAGCGACACGCCCTANNNNNNNNNNNNNNNNNNNNNNNNNNNNNN
NNNNNCTAATAAAGTAAAATGAAATAAAATGCTGCCATAATTGAAGTCGT
TAATGCTAAAACCATGAATACTAAAAAGTTTTCATTTACTGCAGCTCAGT
TGCGGCTGTAATAACAGTAAATTGCATTGCTTCAATGACGGGGTTGATGT
CCAAAGACAGCGTAATGAAACGAAAACAATATATATTTGTTCAGCTGTAG
TAATAATAATAACCTTAAGCTTATATACCTTAAACTTATAAATATATGAA
AACATTTTTTCTTTGATAGCCCGAATATAACGTAATCACGTAGTTTTATG
CTTACGTGAACCAGAAATAGCGTAAGGCTCTTTAAATTTTTTAGTACACG
TACACGTTTCATAGCACCGAACTTTGGCACCTAATGTAACTTTCCTTGCC
ACTACTCTCAATAATAGTAGCAGTACGGCAGCACGAAATATTGCCACTCA
GTTTTTAACACAAAGTGTGACCGTCGTAAAATAACAGAGTTGCACATTGG
TAAGTCATCGATAGACAATTGTTAACAGTGCACTTTGAGGACAACAGTGC
ACCAACATTCGGCTAACATCAGCATTTACGTTAACATACATATTCGGGAA
AAAACATTGGAACGGGTTGGACGCGGATAGTACACTTCTGCATTTTTCTG
CGAAAAAATTCAATCAAAGCGGAAAAATAAGCGGTATTTACAGGGAAAAA
TCGTTTTGCGATTATAGTAGAGATTTCTTTGTATCACGCGGCAATTGTTT
GTTTTCGTTGCATCGCGAGGCAAAGCAACGCCAACGAAAAGAAAAAAATC
AGAAATAAAGTGCGCTAAAAAAAAAGTGAAATCTAATGCTAAAAGTCAAT
TTCTTATAGCCGAAAACGTGATTCACAAAATAACCAACAGGGCAATTAAT
TTTATGTGACGAATTGTTTTAAATAAAAAATGGGAACGAAAGTGCAACAA
NNNNNNNNNNNNNNNNNNNNNNNNNNNNNNNNNNNNNNNNNNNNNNNNNN
NNNNNNNNNNNNNNNNNNNNNNNNNNNNNNNNNNNNNNNNNNNNNNNNNN
NNNNNNNNNNNNNNNNNNNNNNNNNNNNNNNNNNNNGCCCAACAACACCA
ACGCATATAATGGAGGTAAAGTCACAAACGCTGCCCACACATGCAGCAGC
GCCGACGCCAGTGCTAATCATTCCTGCCGCCCAGGCTTCCACGATGGCCA
CAAATGCCGCCAAAAAGATACGGCGCGCCTTCTCCATGCCACGCAATCCG
TTTCGCTGGTCGCGCAAATTCAAGACGATCGGAACGACAGCCGGCAGCGG
CGCCGGAGTCGCCGACAGTGACGGTAACGTCGGCAGCGTTGCCAGCAGCA
CGGCAATTTCATCCTGCGTGAGAGGCGGCCGGGGACGTAGCGGCAGCATT
GTAACTCTCAGCAGTTATGAGGCGACTGCCTCTGATGCGCCCATTGACAA
GGACAAGCATACAATTGGCTCAAATAGGGCGGCGACCATTGCAGTNNNNN
NNNNNNNNNNNNNNNNNNNNNNNNNNNNNNNNNNNNNNNNNNNNNNNNNN
NNNNNNNNNNNNNNNNNGCGTGCACGTGCGATGCGTCGGTCGTCCTTCAG
AAAATTTCTGAATCGTATCGCTCAGCACTTGAGCGCAACGGTGAATGTTG
GGGTAAGCACTAGAAATATAACTGTAAATTTAAACAGACAGGCATAGGCA
CATACATGCATTTGTAATTATATGCATATGTATGCAATATTTGCTAGAGT
GGGACTGATTTCTATGCGTGACACGAACGAACCGCTCACGAAATTTCCTA
TCGCATTAGACAAGTCCCACGGGCGCCCATCTCTAGGGTGCACTACCGTC
AACTATTTCTTTGTAGAAATGTGTGTACATATTTTCGCTTTCTTTGTTCA
ACAACAGCAGCAGCCGCTAACTCCCCTTTGATAAGCAGCGCATTCCCNNN
NNNNNNNNNNNNNNNNNNNNNNNNNNNNNNNNNNNNNNNTTATTCATCTG
TGTGCGTGTGTGTGCGTGTATTTATAAAAACATCGTTTGGTGTTGGCGTT
ATCGTGGCCTTTGTTTTGCTCAGCATTNNNNNNNNNNNNNNNNNNNNNNN
NNNNNNNNNNNNNNNNNNNNNNNNNNNNNNCTTTGTCTTTTGCGCTTGCA
CTTTGCTGCCTTCTTTACTTTTGTGCAATACATTGAAAGTTTTACAGTAT
TTGGCACACATGCTTGAATAAAATTAATAGATGTACAAATGCATGCATAC
ATACATGCACATGAGTGTCCTGCAATTGTTCTTGCTGTGTGCTGCTGCCA
CCCACTGGGCGGGCCATACGCTGGCCAAATCGGCATTTGCCACGTTTCCA
TGTTTCGTTTGGGCTGTTGTTATTTGTTGAGCCGCCGTCTGCTGAGTCAC
ACTGAAATGCGTGTTGATAACAGAGACAACGTATCGTTGTATACAAATGT
CGAATCAATCGGCGTGTTGCTTTCGCTCATCATACGCCTGGAGTCTAATA
AAACTCATGTACAGCCAGACCCAGGCAGCAAGAAAGGAAGAAAGGGCGAG
AGAGATAGAGAGAGAATGTGCGANNNNNNNNNNNNNNNNNNNNNNNNNNN
NNNNNNNNNNNNNNNNNNNNNNNNNNNNNNNNNNNNNNNNNNNNNCAGGT
TTACGAAAAGACTAAAAAATGCTAAAAGCATATGCAAAAATGTTAGTTAA
ACTGTTAAAACTTTCTAACATTTCGTAAGCCGAACGAAAGAAGGAGGGAC
AGGGTGAGGGAGAGGGAGAGTAACTCAAGTGCGACTCGCTTCTGCTTATT
CTTTACTTTATAGACTTTAAAATGTAATTACCATGCTGACAGCGCATGGA
AATTAATGTTATTTTTATACAATTGCTGTCTCATTATTATTTTTATAATT
TATTTCGCTGAGAGACCCTAAATTTGTTGCAGGTGTTGGTGTTGGTGGGC
GTTGTGGCAGGGTCTCCCANNNNNNNNNNNNNNNNNNNNNNNNNNNNNNT
AAAATATTTTGCCCCCAACAATTGTTCAAACAATTTGTGTAAATGTTGGC
AACATTCGTGGCTATATATAATAATAACAATAAACAAATAAAAACAGGCA
GAGCGACAAGCTCGGCTAGAGTAGNNNNNNNNNNNNNNNNNNNNNNNNNN
NNNNNNNNNNNNNNNNNNNNAGCGGCTCGAGACAAAAGTTTTTTTTTTAG
TTCGTGCGCTGTTGGAGCGTAAAGAGGCAGAGGCAGCAACAGCTGCAGCT
GGGGCCCAGACAATGGAGACGCCCAGCAGTCCTGAAGACAACTCCTCGCG
GCAGATTGACAAATGTGTGCCACGCTTCATCATCTGCAAGAAAGAAGAAA
GAAAAGCCTGAAAGGCAAGACACACAAATGTGACAGCCGACAGTTGTATA
CACTTATGCGTACAGTGGGGCATGCGCTGCACTGAAATTCAATTTGTGCT
AACAAGTAAGNNNNNNNNNNNNNNNNNNNNNNNNNNNNNTGCATTTGTCT
GTGTGTAATAAGCATGTAGATTAATTGTAGAGGGCAAGACCTTAGACCGT
TCGCTGCTGACCTTTTACGCGACTCGAATTCCTAAGCGTTAGCACGAAAA
ACACAATTTCAAATGCACGAAACGAATTGAATTGGAGGCAACTTCAATGA
TGATGATGATATATATATGACTATATTATAAACATGCATATAAATAGTTA
CAGTGAAAGCTCGACAGAGTGCACTGAAATTACAAACAGCTAAAAAGGGT
TTACTTGCACTATAGCCTCTGCTCTAGGCAGCTGTTCGTTAGCAGAGCTT
TCACTGTACTCAGTTATATTTTGTATTTGGTTTCTTTTTTCTATCCTAAG
TGAAGGCCTTCTGTCATTAACCAAGATTTCGGCTGTGCCACCTTTCACCA
GCTGTGGTGAGGCAATTGTCCATTGTTGCGNNNNNNNNNNNNNNNNNNNN
NNNNNNNNNNNNNNNNNNNNNNNNNNNNNNNNNNNNNNNNNNNNNNNNNN
TTGCTGCTATTGCCGTTGTTATTGTTATGATTACCTCACATTCCAGCTGT
GAGCCTCGACAGTTGATTTATGATTCACGCTTCAAGCATCTCGCATTGAT
TTTATTCAAATTGCCTATTCGCAGCAAGTGCAAAGCGAATAAGCTGANNN
NNNNNNNNNNNNNNNNNNNNNNNNNNNNNNNNTTCAATTTGGCTTATTAA
AATGCCAATTGGTGCATTGCGCGTGGGCCGACGTCGCATTGTGCAAAAAT
TGCATGCCAAAAAAAATAAGAGAGAAGGAAAAATATTGCACATATGACAA
ACGGCCGCAAAATGCCTAATGCCGGCAGGCGCTAAAGGGGGCGGGACTGA
GCTGGGAACTTGGTTAGCTAGACGACATTAAAGTCAAACAAAAAACAAAA
AAACTGGCATTCAATAGGGAAACGTGCAACATGAATTTCACACGCTTTGC
CTGAGCAGCTGATGATGGCAGCGTGTCGAAACACATCTGCCAAACATCGC
ATGATCTAGGCTAAAACTAAACCCTAGTAGCATTAACTAAATTAGTCACA
GGAAATTTGATCTGTACTCATGTCTTTTTATACATATAATATCTTTACTT
ATTTTGTTTATTTTGTTATTCAACATCCGAAGTTTATTTATTCGTGCTGC
GTCGTGTCACGACACGCAACGCGCTCCGCGTTAATAACAACACGTGATTT
TCTTTGTATGGCTGTATTAGGGTGCGACCAATCAGGAAGAAGGAGGAGAC
GAAAGAGGGGCAGCGGGTTTCATTTGCAAGCCATTTCCGTAAGCTTTTGG
CCGCCCACCGTTAGACATGGAATACTATGTAGCANNNNNNNNNNNNNNNN
NNNNNNNNNNNNNNNNNNNNNNNNNGCCGAGATTAGTACGTAACAGCGTG
TGCCTACTCACNNNNNNNNNNNNNNNNNNNNNNNNNNNTTATTTCGCTGC
TGATTTTCTATGATATTCACCGTAGTACGTTTGCTCNNNNNNNNNNNNNN
NNNNNNNNNNNATTTCGCGTATTTCCGCTAGGCAAAAACTAACACGTAAC
GTTTTTTTTTTCGATTGTTGTAGTTGTGCGAATTATTTTGTCTGTTGTTG
GTTTTTGCGCACGTTTTGCTANNNNNNNNNNNNNNNNNNNNNNNNNNNNN
NNNNNNNNNNNNNNNNNNNNNNNNNNNNNNNNNNNNNNNNNTTTGAATTC
GCTTTCAAGGTAAAATCAATTGAGATCAAACTAATTGAAAATGTTTTTCA
AAACGGGTGTTGTTTTTGCNNNNNNNNNNNNNNNNNNNNNNNNNNNNNNN
NNNNNNNNNNNCGTGTGTGTATTTTTGTAGCAGCATATTTTCATAAACAA
TTGTGCGGCGCGCGTGTAAAAATAGTTGCCTTGCAGCATTAACAACAACA
AGAACAATATAAATTTGTGAAACTATGCGCTAAACTAGTTGATTAGCTAA
ATAAAAAAATATACAAATATATACATACGCAAATATACACACAAATGTAG
AGAATGTCATGCGAATCGGATCAGATCAGCAGACACAGTTCATTCACTTA
AGCGGCAATCAGTGCTGCCTGTGACTACTGTAATTGTCCGGTTTCAGTGT
TGCTAAGCTCAGTTAGGTAATCAACAGCTAAAGTTGAATTAACTTAGACA
CACAACTAATCTATTTATAAGGCTGCTATCAGTTGAGCAGCCTAGACGTA
GACTGTTCTTGAGAGATACGAATCATCTTAACTTACAGCTTAATTTAGTT
TTTTATTCAATTGAATATGATATTCATGCGTTAAGAACTAAGATTAAAAG
ATAAGGNNNNNNNNNNNNNNNNNNNNNNNNNNNNCATTCTAGATTAGCGT
GGAATGTATGTAGCACTCAGCTTTGTTTGCGCTCTCTTTGCGAGCCCCAC
TTTCACATCATTCAGCTTTTGTCAGCAGATACGAATCTCTTGCACTTTGG
CAATTGAAGTTTTTAATCATTTTAATTCGGTTGTCAGTTTTATTTATAGC
AGAATATGAAGTGTGCTTTTAATTGTTTACATGTCTCAATAATATTTCAA
TGTACAATTAAAACAATGACCCTGAACTCTCTCAGTTAATGTATTTATAA
GTATATTTATCCAAAAATACAACAAAAGGTCAGATGTCCAAAATGGCGCC
CATTTTCTCTCTGNNNNNNNNNNNNNNNNNNNNNNNNNNNNNNNNNNNNN
NNNNNNNNTCACAGAAAGCACTCGAATGTTTGCTGGTTATTGTACGCGTA
TACAAATGTTTAAAAATATATTTATNNNNNNNNNNNNNNNNNNNNNNNNN
NNCAGACACATAATTAAAATGGGCCTGCTTTAAAGCAAACATTTTGCTTC
ACTTCAAGTTAATTGCAGACATAAATTTCAGCTCGCAGCGCATATTATAG
TGCCTAGATACTGTTATTATACACCACACACATACATAGATATGTATGGG
CATACAAGTACTTCTAGCTGTCATCAAAATTGTCCACGTAACGCAATTAT
AAGTTGTGTTTGTTATGCAGTCAAGCGTGCTTGATAACCAAATAAAAGTG
CAAATTCGCGCAGCTAACTGGACCATTTGTCCTTGGGATATCATACAACC
GAAGCAGCGAATAGCTTGGCTANNNNNNNNNNNNNNNNNNNNNNNNNNNN
NNNNTCATAGCCATATTTATATTCAAACATTCGTTTTGTGTATCGCGCTG
CTGATAAGCGAGCGGCAATTCACACAGTCAAGGTGCTGATAAGTAAAACC
TTGGTAAAAATATCTGTGCTAGAGAACAAAAACAAAAAATGTGGGCGTGT
TGGCCACGTGTGGCGCGAGCACCAATTATATAAGCAGCAAAAACAGTGCA
TTCTATACATAGGCANNNNNNNNNNNNNNNNNNNNNNNNNNNNNNNNNAT
ATATTTATAGCAACGATCGCCTGATCAAAACATTTGTCAAGTGTTAACAT
CGTTGGCTAAGGCAAAAGCATTCATCAAATGACTTAGAGTGTCAAGTGTA
TTTGCTCGATTGCCCGTTCGATGGAATTCAATTGGAATTAAATTGGAAAC
ACAATCGTAATACATCAAGTTCTACAACTAATTGCATTAACAAAAACAAA
TAAATCCACAGAAGCTTTATTTTTGGCTACACTCGAATTTATTGAACTGA
GACAACGATCAGACTTGAAGCTACGTAAGCGTCTCAAGAGGTCTACTTCT
CTATCTGTATCTCTGACGTCTTTATGGCGTCTTTTAATCACTAAATCGTT
AAAGTAATCAAACTCTTTTAAACGGAAGCCATTAACCAAAAGTAAACACT
AAAATGAATTAGCAATCAGTTTTAATGACGAATTGGACTGTCACGTGTGA
ATATTTTATTTAACACCTCAATCATTGGCATAATTAGTAAGTACAATCGT
TGAGAGTGCAATAGGTTAGGCATATTAACATTTATACCCTGTATGTGAAA
GCTGTTTGCATTTTATAAATCGGAAATCGACTCGCCTGACTGTTGGCAAA
CTTGTTTATATGCATAAAGAAAGTGGCTTGAGGCATGTCTTTGTTCAAAA
ATCTTATACACTTTTGCAGGGCATTCAAGCAGGCTTTTGCTGTCTGTTCG
AGAGTTGTACGAGATCTGAGAAACTTAGGTACATAGTCTCATCTATAAGC
CAAAATCAATGTTATGCCAACTCACAATCGATAAGAATTAATTGAGATAT
TTAATCTGCAGTATAGGCTTAATATATATAGTCTAACTACTAGTTGCAGC
TCGCCTTTTAATTCTCCACTTATGTCTATTAATAAGTTCTAATTTGAACG
TTTAGCATATGACGTAAAAATACAAGTTAAACACAACAAATCTGTAGTAG
