# Supplementary material for: SMCis: An Effective Algorithm for Discovery of Cis-Regulatory Modules
Source: PLoS One. 2016 Sep 16;11(9):e0162968. doi: 10.1371/journal.pone.0162968 (PMC5026350; doi:10.1371/journal.pone.0162968)
Supplement: S1 Datasets — (ZIP) [file pone.0162968.s001.zip › dataset/Drosophila/Masked/dmoj_gi22125.fa.masked]

>scaffold_6540:30224264,30264263 (reverse complemented)
TATGCAAATCTGCTAGACGCTCTGTGTGTGGCCAGTTCGTGTCTTGAGTC
ATTCGTTTGTGTTTTTATGCAACCGCATAACGGCTTTTGCGGCACGTCAA
TCAACCGGAGACGCCTAATTGATTAGCTGCTGCGCTGAGTGACTTTTAAT
GTGTGCACTTCCGAAATCTACATATTAAATCCAAGCATTAGCTGAAATAC
CAATCCAAAATNNNNNNNNNNNNNNNNNNNNNNNNNNNNNNNNNNNNNNN
NNNNNNNNNNNNNNNNNNNNNNNNNNNNNNNNNNNNNNNNNNNNNGCAAT
TGAAATTGACAACAACAACTTTTGAAGAAGGGGAGCAGCTGGGCAATAAA
AGCCGAATCATAAAAGAACTTGTTCGCCAGATCTCATTTCAGTCTATTTG
ATTTGTTGCCGTCTCGTTGGATGATTGTGGCTAATTAAATTGGAAGGTTC
TGAAGCGGCACTTGAAAGTCAATGGAGCTGCCGTGTGAGACGCTAGACTC
AGACTGAGTGCGCTGAGTGCGCTCATTAAGCCGTGATTATTGCTTAATTG
TTCGATGTCTAACAACAGTTCTATTGATTTGGCTAACGCGGATATCTCAT
TGAGTTTCACCGACAGCGTTTAGAATTTCAAAAGACCAATTTAAGCGCCC
ATTTCTGTGTAAACTCAACGTGGCGTTTGACACTTCCGCTAAGTTGACAG
CCGTGAAAATTGTCAACGCTGTTGTGAAAGGTCCAACAATTGNNNNNNNN
NNNNNNNNNNNNNNNNNNNNNNNNNNNNCTGGATCGCTAACTGCCACCTA
AGTGCAAAAGAATGTCTAACAGGATTAACATTTTGCCAATGGTCAGAAAA
CTGAAATCACAAATCACAGCCCTGATAAATCAATCAAGATTAATGCCTAA
TAATTGCCTATCTATTTTTGGGCGCAAACGCAAACAACAACCTGAACGCA
TTTCATTCATTCATTCATTAAACTCACAGTGGCACTGACCAGTCGGTTCA
AGTAACTCGCCACAATGAAAAGGAATGCNNNNNNNNNNNNNNNNNNNNNN
NNNNNNNNNNNNGTGCCACACAATAAGTTGTCGTTTAGTATATATTTAGA
ACGTTTCATGGTGTCCAATTGGCCAGGCGATGTACATACATACATGCATG
TACGTGGGACACTGGTTTTTGCTCAGCTAACCTGAGCCCTTTTGGGCCCA
TTGTTCAGTGGCTGCTCGCATTGTTATTAACTTTCAGCGATTTGTGTGTC
AATGTTAAATGCTCATTCACTGCCCGCAGCACAAGTACCACNNNNNNNNN
NNNNNNNNNNNNNNNNNNNNNNNNNNNNNNNNNTTACTTCTGCAATTTTA
GACATAAAAGGCAAGGCGAGCCGCCTCACTGGTGNNNNNNNNNNNNNNNN
NNNNNNNNNNNNNNNNNNNNNNNNNNNNNNNNNNNNNNNNNNNNNNNNNG
CCGGGCGCCCATTGGCTGCCTGCGCCTGTTTACACTGTAATTTTAGCACA
TGTGCGAAGGTGTTTTGCTTGCTCTAATGCTGCCTGCCAACAATTGTTAG
ATTGAATCGCTTAAATATGATCTAGAAATGTTTAGTTTTAAGCCNNNNNN
NNNNNNNNNNNNNNNNNNNNNNNNNNNNNNNNNNNNGGCGACTGTCGCCT
AGCGCTGCTCGCCCACTCAATTTCATTTGTTGTTGTTTTTGTTGCACATC
GCTGCGCTGTCAAGCTATTTGCATTTATGCTCAAAAAGCTGCCGGATGTT
GTTGTTGCTGCCNNNNNNNNNNNNNNNNNNNNNNNNNNNNNNNNNNNNNN
NNNNNNNNNNNNNNNNNNNNNNNNNNNNNNNNNNNNNNNNNNNNNNNNNN
NNNNNNNNNNNNNNNNNNNNNNAACTGTTTTGCATGCNNNNNNNNNNNNN
NNNNNNNNNNNNNNNNTGCAAAATTTATTGTATTTTTTCTTTTGTGTTTT
CAATTTACGCCTTTCCAATCGCATTTAATTTTATGACCTAGCCGTTTTTT
ATGTGCTTTATCTCGATTACAATTAGTTATGCTGATTTCGCCAAATGCAA
TAAATACGCTTTGCACTGTTGACGTCTGTTGCAGGGCAAGTTCGTGTCCT
AAGTCTTTTGTTTTTGTGAGGCGTTAAACGTCTGTGAGAGGGCGGCATTT
GGAGCTGCATTCATTTGATTTATGCCTGGCTCAAGCACATGATATGCACT
AGACGAGTTCATTGAAAGCAAATCATATTTTATGAGTAAGCGGAAGGTCA
AAGCTAAATTGTTAGTAATCGCTAATGGTTTTGACCCNNNNNNNNNNNNN
NNNNNNNNNNNNNNNGCAACAAAGCTGAACAAATCTTGTTTTCATGTTAA
TATCCTTAACGAGTCATGCTAATATCCAGCTGTTAACCTGACCTTTATGT
TTGGGATTTCCCAAAGATTCACTGCTGTCTAGGTAACGAAATTTGATTCT
CAAGCTGTGTCATAATTCGCTGATATTTGACTCTTATATTGTCTCGTTCA
GATATTCGCTGAATTCATCGAGCTATGAGCGTTTTGATATGTATTAGCTT
AATGAAAGTTAAGTCGTTTAGCTAAAGACTTTTAAATGGGATNNNNNNNN
NNNNNNNNNNNNNNNNNNNNNNNNNNNNNTCATAAGTAATGCTTCGAGCC
GAGCTGCAGTAAATTCAAAGATATCGACTCTTGATATGATCTACACAGAT
TGCAGAGCGATAGCTGAATCGATTGTAATTCATTTCCATATAGTCTTCAT
TAGCTGCCAATTGCACCCACCTCAGCATGCCACATGTCAGTTAATTATGA
CACCGTCCAGCTGTTTACAAGCCCCACAAGCCAGAGGCACTTCAAACGCT
GCCGCAGCAGCGCATTCCACTGATGTCTTAATAAACCCAATACATTATTA
TTCAAATGTCATACGTAGCTGGCAAGAAGACATTCGCGGCACACATAAGT
GTCTGTCCCTCTCTCAATCTGTGGATCAAATGATGTTTTAATTGCGCAAA
TTTATAAATAGATCGCTGAGATAAGCTAGGTAGGGTAAATGCATCATGCG
CCACTTGATTAGCATAAAAATCGCATTGAAGCGAAATGTGAAGCAATTGA
CACGAACATAACTAAATCATTTCCATTTCAACTTGCAGATGTTGTGCTGC
GGCTATGCGCGANNNNNNNNNNNNNNNNNNNNNNNNNNNNNNNNNNNNNN
NNNNNNTGTTGCTTCACCCGTATCAGCGGGCAGGCAGAGTGAGCTCATTG
CGGGCAATGAGTTTCTCAAGTTGTTCCTCGATCACGACGAACAGCAGCGC
AGCCTGCACAGCGATGAGGAGCTCGAGGGACCAGCTGCCGGCCGCCTGAA
CAGTGCCAGAAGCTTGGAGCACAAGACGCGCTACCGCAATGCCAATGCCC
AGCACCAAGCGGATGCGGAGGGCAAGCAGGTCGTCAAGCTGGTGACCACC
GGCAGCAAGATTGTCTTTCTGGAGGATGCACCCGGCTCGTCGTCAACCAC
TAAGCCGAAGTCCAGCGACGAGGTCAAGGTGGTCGCTGTCAGTGTTAGCT
CCTCCAGCAAACGTGGCAACCGCATCAGCCGCACCCAGCCGCCCGCCTTC
AAGCCCGCCGCGACGCACTCGCACCGAAGCAGTGCGCCAAGTGCAGCTGG
CGTTGATTTTGTCAATCGCTCGCACAAGAGTGAACTGTCCATTGAGGAGA
CTGAGCCACGCCTCGCTGCCGATGTCATGGATGCGGAAAGCGACTCGGTG
AACAGTGCCTCCAATATACAAAACGTTTTGGCGGCGCCATTGCTGGCGGC
AGCCGCCTCCAGCCGCTCCAGTTCGGTGGCGTTTCGTGGCAGCTCTGTCC
CCGGGCGAAATGCCACGCGCATAAATCAGAGAGCGAACGATCCGGAGTCG
GCGTCAGAGGCGAATACTCATGAGTCGGTGGGTGATGACAAATTGCTGCC
GTTCCAGACGGTGATCTATCACGACACAAAGCAGGGTCACGGACCCCAGT
CAAGATCAATATCATACAGCTCCATATCGCAGAACGTGGACGATCTGCAT
GTGCCGGGCAGCTGGCACCAGTCGGCTGGCATCTTGGCCGAGGCGCAGCG
CAACGTGAGCGACAGTCTCAAGCCCATGCCACGTCTCGCCTCCGAGCCAT
CCAAATTCTATTCTGTGCCATCGAAAATGTACAGTGTTCCATCCAAGTTC
TACTCGGAGCCAGCCAAGGTCTACTCAGAGCCAGCCAAGATGTATGGCCA
GCCAGAAAAAGTATATTCGGAGCCGGCCAAAGTGTATGGCCAACCGTCCA
AGTTTTACTCAGAGCCAGCGAAAGTTTACTCGCAGCCAGCTAAGGTTTAT
GGAGAGCCCGCCAAGACCTACTGGCCGCAAACTGTAACANNNNNNNNNNN
NNNNNNNNNNNNNNNNNNNNNNNNNNNNNNNGCTNNNNNNNNNNNNNNNN
NNNNNNNNNNNNNNNNNNNNNNAGTTGGTCTCAGCACGACTAGCTCGCCC
NNNNNNNNNNNNNNNNNNNNNNNNNNNNNNNNNNNNNNNNNNNNNNNNNN
NGCGCCAGGGCCAGCAACTGTGCCACCGGGCGCTCTGGCTCCCACCACCT
TTGTGCCCTCGCGTCGGCCAGCAATTGTCTCGCGGATTGCATTCGGCGAG
GCGCANNNNNNNNNNNNNNNNNNNNNNNGCAGATCCATGGAATCCCAGAC
TGCAACGAGCAGCACGCTGCCCACCGCTAGGCCAAGCACTTGGCAGCACC
ATTATCACAATGGTCACAATCAGCATCTGNNNNNNNNNNNNNNNNNNNNN
NNNNNNNNNNNGACTGCAACGAGTGCGGGCAATTCGCAGCCGCGTCGTGT
ACTCTTCAATTTGGATAAATTACCTTATGATTTATTGAATGCACCGCAAC
CGCAGCCAGCGCGCCATCTATTGGAGCCAATTTTATCAAAGNNNNNNNNN
NNNNNNNNNNNNNNNNNNNNNNNNNNNNNNNNNNNNNNNNNNNNNNNNNN
NNNNNNNNNNNNNNNNNNNNNNNNNNNNNNTCCATCACTGTCGCTTCAAC
ATTCTAATCAAAATGCCAAAGGATTGCCCAATAGAGGTGAGTCTTTGCCC
AAAACAAATTACACTGTGCTGCAGGTTTAGCATTGTCGGGTAGCAACTAT
TTAGTTGGGCGTTGCGTTAGCTCGCTGCATGCTGGCATAATTTATGAATC
TACAATTAGTCTAACGATCAGATTCGATTGGAGCTTAACCCCAAACGGCA
CTCTGCAGCACAGTGTAATTATGAGAGACCAACGCACGTTTAACTAATCT
TGAACTTATNNNNNNNNNNNNNNNNNNNNNNNNNNNNNNNNNNNNNNNNN
TTGTTTTGCTCTCTCTCTGCTAGCAGATCTAGTCAAGTGTGTTTCCAAAT
TTGCACACCAGCATGCATCGCCCGCAGCAGCGTCCGGCATTAGCGCCTAT
TCATATAGTTCCAGCTCTAGCAGCTCATCATCCTCGTCCTCCGCGTCCGC
TGCGCCAACTGACGATGAGACCATGTTGCCACACTTTACAACCGAACGCG
CCGAGCTCTACACACCGACCCCAGAGCAAAATTACGAAATTGAAGAGTCC
GTAAGTGTTATGACAAACGGACGAGCCCACGGACTNNNNNNNNNNNNNNN
NNNNNNNNNNNNNNNNNNNNNNNNNNNNNNNNNNNNNNNNNNNNNNNNNN
NNNNNNNNNNNNNNNNNNNNNNNNNNNNNNNNNNNNNNCCCATTGCTGCC
GCCACAACACCAACAACAACGCAACACGGCCGCAATCGTGGCCGTGATAG
GGGACGTGGTTCGGTGGTGTACACCGCCAACGCAAATGCCAACGACTATG
ATGGCGGCGGGGATGAAGATGCTGAGGGCAGGGGCAACGCAGATGAGTCG
GATGAAGATAAAGTCGCCTATGTAGTGGAGGGACGCAACTATCGCAAATA
TCGCGTCGAAGAGAAAACCGACGACGGCTTCATCGTTGGCGAATATGGCG
TCGTGGACCACAACGATGGCAACCTGAGCGGCGTGCGTTATACCGCCGAC
TCGACCATTGATCGTCGTTTGATACAAAAGGCGTTGTTGACATTTCTGAA
GCTCAAGTNNNNNNNNNNNNNNNNNNNNNNNNNNNCACAGTCACAGCTGT
ACTCTGGCCGAGCTGACCGAGCTGACCCAACTGCCCCAGCTGCTGCCTCA
GCTGCCACAGCTGCAGCGGCAATTCATTTCATACACATGTGATCCAAGTC
GTATTGTAGTTAGCGTAGCTTAAATTAATATTAACTAGCCTTCATTCATA
CAATCACAATGACACCAGCTGAAAGTCGCAATCGAACAATCAACTGATTT
TTGTCGGTTCAGTTGCTTGGAGTGAAAGGAATATGCCACTTGATTCGCAA
GCATTCAGATAATTTAATATCTAGTTACTAGTTGAACATTGATAAGTCTG
CATCAAATACTCAAAAGCTTTAATGTACTTTTTCAACAGCTTTCATAAAC
TTTTACTCGTGCGCCAGCGCCCCTATTTGTCAATTCGAATTGCTAGAAAA
TTATACATTTTATTTGAAAGCATCAATCAGTTTTTGCTCGTTTAATCTAA
TCTAATTGAATAACATTTTCATCTGGTGTCATTGCGTCTTAAGTATTCAT
AGTTAGATTGTCAACCCACGGCCACAACTCTCTGTCCTACTTTATCCTAC
ATTCCCCCACAGCAAGTGTGCGTGTATTTTGAGCTCNNNNNNNNNNNNNN
NNNNNNNNNNNNNNNNNNNNNNNNNNNNNTACTCAATTTTATAAATATGT
AGCTAATGTTTTAATTAATTTATTGTAGTTGTTGGTATTATAATTTAATA
TAAACTTATTTAAACTCTACACTTAAATGGAAACAATCGCAAAATTTTAC
CTAGCAACTTGCCATAATTTAATTCATATAACCAACTTGGCCAAGTTCCA
ATGATTTGGGCCAATAGCACGTACGCACTTAAATGCATAAACTATCCTAA
CTAGAGCCTAAGTAACTTACAATGTGAAAGATTACACAAAAAGTATATAT
GTACATGTACACATAAAACTAAAAATAAATGAAGTACATCAATAAAGAAC
ACTAAACTGAAGTATATGGTCGCTATAATTAATGAGCGCCCCACAGGGGG
TTGCTGCAGCACAAAGGGGCAAACTGGTCCACGAAATGTAAATAGCCATT
AAAAATTGATTAAAAACATGCGGCCAACGGCGATCGGCAACCGACACTCG
CGACATTATCATTAAACTTTAATTGATATGAGCAAGTGACAAAGGGATGA
TGCTTCATTCNNNNNNNNNNNNNNNNNNNNNNNNNNNNNNNNNNNNGATG
AACAATCATACAATGGGGACAACGAATTGCGGAAACAGCTAAGGATAAAA
GAGCTGAGCATCAGGGGCTCTGACTTTTATAGATGCATTTGGTCAATTAN
NNNNNNNNNNNNNNNNNNNNNNNNNNNNNNNNNNNNNNNNNNNNNNNNNN
NNTCGTTAACAGATCTGTTACAATACAAAAAGCGTAGCAAGTGAGCGGAG
CGGATAATGCTGATCATGATGAAGACGGCCGGCGGCGGGCAAGGGGCAAT
GCGCAACGGGCCCCATAAATGCAGAACAGGACCTAAAACCAGCATCTGGA
CCTGTGAGCTGTAAATGCCAGCTGAAGGTCGCTGAACGGCCTTGCTTGCG
GTCGGCCGGGCATGTTTGGCGTCTGCGTGTCGTCATTTGGTTTTTATTGC
CTCTGAGGGATTGGGAATTGCAAACGGCGAATGCTTGGCCTAAAATAAAA
ATATTCCACTGATTGCATGCGCCAAGTCGTAGCTATTTATAAATATAGAG
CCAGAAGAGCCGCNNNNNNNNNNNNNNNNNNNNNNNNNCAAACGGAGATT
GTAGAGCTTTGGTATGTCATCTTATCGCTGGCTAGCAATCAGGGGGCCAT
CCGTTGCCCGATGCCCGATGGCCCAGCATCGTCGACGCAATCTGTGTGAA
ACACTATGCACGCTGTGCCCATAAACTTGGCGAAAAGAGAATGTGCCGCA
CAGATTTTGTTGTAAATGCGAAGAATGCCTAAGATACAGGGGNNNNNNNN
NNNNNNNNNNNNNNNNNGGGCAGACCGACCGGAGTAGGACTGGTGTAAAT
GTTAAGATGATGCTGTGCCGTGCCCTCTGCGGTCAGCTGCCTGATGGACA
GCTAAGGGAACGGGTTATAGCCCCCTTATACATATTCTCCCATATATACC
GTTGCAGCCACAATCTGAACTGTATGCAACTATGGCAATTACTCCCCAGC
TGCCCCGCGCTGCTCCTGCTCCTGCCTGGCATGCAGAGTAAACAGTTCTG
CTGCGAAAATAATTTACAATGCAACGGCCACAGAACAGTGCCTGCAAAGT
GTCTGTGCCATGATGAACGCTAAGCGGGCACGTTTGCTTCGGGGCTCATG
CTGGGGATATCTGTGCGGAATCTGTGTTTGGGGGCGTGCTACAGTGCGTG
TCGGCCATAAATCTGAAAGCTACACGTTTCTACCTGACTCTGCCAGCTCT
GACAGGTTGAATGACGCTAGCAGCACGCCCGCACGTCCTTTTTAGTTGCT
TTTTAATGTGGTGGGCGTGGCGCGTGGATTGCCTCTCTGACAGCTCTGTG
GCCAGTGCTTGGCTTCATTAAATTGACTTCAGGCTTAGCTTCACCTGCAT
TCAGCTGTTGCCTTAAGCTTCAGTCGCTGCATTTGCAATTTTGGTTAGCT
CGATCCGGAACAAGTGTCCTGCTCGATATGCAGTTAATTGCAACTGCAAC
TGCAACTAAAACGTTGCAGCTTTTGTGCGCCCCTTTGTTCTGTGCCACAT
TCATTTTTCATAATTTACGAGCACTTTTATTCAATATTCCAGTCGTTGCC
ATGATCGATCGGGCTTTGGAAATTTACGACATGACATTATAATTGGCCGA
TTTGTCATTATAATTAGTGAACACGCTCTGCACGCATNNNNNNNNNNNNN
NNNNNNNNNNNNNNNNNNNNNNNNNNNNNNNNNNNNNNNNNNNNNNNNNN
NNNNNNNNNTGTGCATGTAGGAGCTCTAAAGGGATTCATTAATTTATGCA
TAAGATAAACGACTATTTTTAGAAAGGACTCGATGCAAATGTTAAAATTT
GTTTTTGCTTCGTTTATACAAAAAGTAATTTTTATGCTTATGAAACAGTC
TATTGGGCGCCTTAAACTGGTTACAGTAAATACTCTGGAAGAGTTTAATA
TGTGCATAAAATGTAATCAAAGTGATTCTAAAGCATATTTATTATTCACT
TTAGATATGTATAGAGAATTGATTGCATTGGCTTGCCTTTACACGCTACC
GGTTCGATGGTATGGCGCCATCTATGGATAGTTGGCTCTGTTTCAGATTC
TTAAATGAACAGCTCGAAAGTATGCAATGATTTTGTAAGGCTTCTTATTT
ACCAGTGAATGTAAAACTAGTAGTGGATGGATAGCTGCTTTTATTTATTT
ATTTAATTTAATTTTTTCCAATTTTTCTTAGACATTTTTTTTTTTTAAAT
TACCACATTTTAAATAATTAATAAATACTTAAAATTTATATATTTTTAAT
TAAATATATATTATGATTTACATATTTTATAGCATTCAAAACAACCTAGC
TCTTTAAATATTAATAATAAGGAAGACTTCTTAGCTCTTGTCAGACTAGA
TGGCACCGCATAATCCCGGTTAAATTTGGAATCGCATTAGGTGCTCCGAA
ACACCTCTTCACATTTCAGAGAAAACTGCATTCGTAGAGGCAACAATTCG
TACCGGAAATACGAACTAAAATTACCAAAAGTCATGAATCAGGCAAAAAG
TTAATTCAAGAAGAAAAAATGAAGAAATTATAAATACCTCAAGCTATAAC
ACGGGCCACATGTGCAAGCAAACAAACAAACAAAAAGAATGCAAATCATT
GCAGGTCCTCAAAACTGGAGAGTGCAACTGCAGGCGATGCCTTGTGAGTT
CATGTATATGGAGCATAACTAATTGTGCGCACAGCAATTAGCAGGAAATT
TATTTAAGACTCAACACTTTACTAATCTGCAAGTGTCAAGCGGTGGAAGC
CTGCCGCCAGGACAACGAGCAACCGCACCACACAATCATAATGATGATGG
CAAGGGAGTTGACGTAGGCAGATCGTCAGANNNNNNNNNNNNNNNNNNNN
NNNNNNNNNCTGAATGTCAGGGTTGAAGTGTGCGTTCCGAGTAAAAAGAC
GCAGCACCAGCATAGAGCATACGGCTGGAATCAGAATTCGCTCGAACTGC
AAGGGGTTGACTCAGACAGGGGATAGGGGCAAGCAGACAGGAGCAAGAAG
CAGGGACCTGGCTGCCGGTTGCCGGTTGCTGGTCGGTGCGATGACAACAG
GTCCTTCTTGGTCTTTCAACGGGCATTGGCTCAACAATGTGTACTCCTTG
AGCAATGCCTTTGTGTGCTACCTTTTCGCATAATGAAATATAAGTACTGC
CATAAGACGTTTGATATCAAAGGACATTCGATCGGGCATGCAACATGCGC
TCATTGTCTACGCTGTTGTCTGTTGGCTGTTGGTTGTTGGTTGTTGTTGT
CATTTTGTTAAGCGTTTTTTTCGTACTAATGCCAAAGATTACATGTTGAT
CTCGCATATCTTTCATCTTGACGGTAGATGGAGCTGGGTCGTGCGTGCTT
CCCACGTCGCTGACATTCGATACGAGCCGAAAACTGAATTCGAAATCAAA
ATGCCGTCAGTCAGTTGCGCGGCGAAAGTCATGACAATGCATTAATTAGA
ATCGCTCTAAAAAAAAAAAAAAAACGAAGATGAACGCACAAATAAAATAT
TAATTCATAGAGCGTTCCATATTGGGATTGATAAACAGATCTTAGCTGAA
ATCTAGATAATGCTGTTGACAAGTTTAGCATCGCTTCTTTGGTAGTCAAT
TGTACCCACGCATGATCGAAAATTGCAGATAAGACATGCCCAAGACCCGT
TCCATTCATCAGGCAGTTAGCGCTCTTGATGAGGGTTCATTTCATAATTG
AAACAAAAAACATATTGCGCATGCACTCTCCAATTTCAGATCCATGCCAG
ATTGATCGCAGCTCCATTCACTTGTTCGATTCAGGAAAAGGCCCATAGAA
ATTGAAATGTCTAGCGAAAACCCTTTTTTTGGCCAGCCTGTAAGCCTCTA
TCCTTTCACTGTATAAGCATGCTGAAAAGAACATTTCGTGGAAGTTAATT
CGAATATTTTCGCTATTTATTCAACTATCTAACTATTCTGTGCGTCTTTT
TGTTGAAAATCCTAGAATATCTCCCGCATGATTGCTCCGATCGATTGAAT
CACTTGTCGAGCGCCCCCATTTCTTCCTTGTTTGTTATTTTATGCTCTCT
GCCTTTTGGGGGCTACTCGAGTGTGGAATCAATTGTTATATTATGTAGGC
AGTTAGCGCATCAGGTGCCGTCGTATTATTGTGCAGGATAATATGTCTTG
AATTGCTTTCGTTTTGTATTCAATTTCAATCAGCCATGTATCCCTAAGTG
GAAGCTCANNNNNNNNNNNNNNNNNNNNNNNNNNNNNNNTCTCCCACGGC
CAAATTAATTGCTTTGATGATGAGTAACACAAGATATCTGAGGGTAAGGT
TAAGGTTAATGATCTCCAATGTGAGACCATTGAACTCTATTACTGCGATA
TACGACTGTTTTTTATACTCATTCACGAAAGTGAATCAGTATATTGGTTT
TGTGCAATGTCCGTCTTGCTGTCCNNNNNNNNNNNNNNNNNNNNNNNNNN
NNNNNNNNNNNNNNNNNNNNNNNNNNNNNNNNNNNNATGAACGCAATCTA
TTTCGGCGCTATTGAAGCTAGAGACTTGAAATTTGGAACACATACTCGTG
TATATCTCCGATTTATAAAGTGTTAAAATTTTCCCGATCCGCCCATTAGG
GGCGTGGCAAATCGGAAAATGCATTTTCCGATATACCAGAAATCATGTTA
GTTAAAAAGCTAGAAAGCTGAAATTTGGTATGTAGGTCGGCGTTGACCAC
CCAAGATCACGAGCTATGGCGGATATATCTACGCCCATTGGGGGCGTGGC
AAATCGGATAAAACTGTATCTCCTAAAGTTGTAAACCTAGAATGCTGAAA
TTTTGCACGTCAGCTAATGGNNNNNNNNNNNNNNNNNNNNNNNNNNNNNN
NNNNNNNNNNGCCCATTGGGGGCGTGGCAAATCGGACCTGAAGATATAGT
GATTTTAAAAATTCTCCTATATTTTGGACACTATTGATGGCAGAGACCTC
AAATTTTGTATATATACTCGGACTGATCACCCAAGATCAAAAAGTTTTGT
CGGATATATGTCCGCCCACAGGGGGCGTGGCAAACCACAAAAGTTTATAT
CTCCTAAAGTATAATAGCTAGAAGCTTTAAATTTGGATAGTTGAGTTACT
GGTAGCCTCCTCTATCGATTCCCCAAAAATAATTTGTACGCCTCTTTAGG
GGCGTGGCATATCGAAAAATACCCTGTAATTTTCACATTTTTTGAGGTTA
AGCATTCAAACTTTGCAGTTAGGGTACCGTTATCTCTTTCTAAAAACTGA
CCAAAAATGAGGTGTCTACGCCCAGTTGGGGCGTGGCAAATCGGAAAAAC
CTGTATATTCTACAGTATTAGAGCGAAACTTAGCTACTAAATTGTTGATG
GGATGTGAATGAGTATTCCGCAGTCGGTAACGCCCGACTGCAACGTTCTT
ACTTGTTTTTTATTAATTCTGTAAATCAACGTATATAAGCAAATCTGTAC
TTACATGAATGTAGATGTATAAAAGTAAAAAAAAAACAACAATTAATTCA
AATATTCAAGTTTCTATCTTTAGAGTAACAAAATTGCTTTTTGACTGATA
GAAGTAAAGCAATTTTATTCATCTACATACAGGATAATTTTGTGTATTCT
TTGATTCTGCATTAACATTTCATTGAGGTTTGAAATATTGTCAAAATGAT
CAAACTATCAATAATGTTGATTCAAAAATACATATTTTCAAGATGAACGT
CATTTTTCTTTTAAACCTTAAATAGTAAATTTCATTTCTATATGACTCTT
GCTTTAGATGAAGTTTATTATAATTTTATAATTTGTGTATTATAATTTTT
TCTCTAATGATACAGAAATATCAATCTTTCTGTGGATGATCAGATTAAAT
ATATTGGGCAAAAAATGATATATTAAATAAGCATGCTTGTAAGACAATTA
TATGAATAAANNNNNNNNNNNNNNNNNNNNNNNNNNNNNNNNNNNNACTC
TATTAACATCGAGGGCTAAGTACCGAGGAGATCTAGTTTTTTTACTAGAA
CTTCTTTGTTTACATCAGGTTGCCTTACGGCATTTATATCAATCGAGTTT
GCCGACTTCCTGCTACAGTACTAATCAGGCTTTTTAATGTTAATAAAATC
AAAGAAAGTTACCGCTGGTAATGCAACTATCTGCTGATCGATGGAGTAAA
CAAAAGATGCAAACTAGTGTTTGCGACACTTTTAACTGGAAAGCTGGTGG
GCGGAATAGTAGATGTCTATCATTGCTGGGCAAGTGAAAAGACAAACACA
TTTTGCTAAGAATATTTGCAGGAAATGTGTAAAATTTCGTTAATCGTTAG
ATGAAATCGGAAACGTCTTTGAAACGAGGTGCAGGCGTGAGAAATGCAAC
GCTATGGCATCATCTATCGCTGGCTGCAAATCAAATAATCTCAGCATGAC
ATAATCTTCTTGGCTTAGCACATGCAAACGACTAAGCCAAGAAACAAAAA
AAAGGCAACCAGAAACGGCCAGCAGTAGCAGCAGCAACAGGACAGGACAT
CCTACTTACGTCTACAGCAACAACAACAGAAAACAGAAAAAAAAAATCAA
TTCTAAAAAAGGCAAACAAAAAGTCCTTAAGTTATGTTGTGCGTCATTTT
GGCTGGCAAATGGAATGAAAACAAAAGACATCAGAGAGCACTGCGAGGAC
CAGAGGAACGCGAAACTGAGATCAACTAAACTGAGAGGACGCAGCACAAA
AGGACATGGCACTTATGCAAGCCTTCGCTGTTCGTTTTTTATGGAACCAG
GACACAACAATCAACAATCAACTGAAATGGAAGCAGCGACTTCATCACTT
GTTTCCTCTGCGCGCGCTACTCCTGCTCCAGCTTCTGCTCCTGTTGCATA
AATTGCGAGCATTCAAATGCCTGAAAGAGGACACGCTCAGATATCAGGTT
AACATCAGCACGGCAGCGAATCCCATTGGGTTCCGAGAGATGATGAGTAC
GATGCACGCATATGATCTTGGAGGTGTGTCCCATTGTTTGGTCGCGCTTC
CGTGGCAGCTATATGAAACTTATCTCAGCGGATGCCTTTGCTTTGCTCTC
ATTACAAACACACNNNNNNNNNNNNNNNNNNNNNNNNNNNNNNNNTTTGC
ACGTGCAGCTCTGGGAACCAAGGCTCGATAGTGCTCCTATTCCTCTCTGT
ATCTGTTTGTCAAACCCGACAAAAGTTGCTCAACTTTGTGCCGTCATTTG
CCTCGGCTCCTACTTTACGCAATTTCGAGCCGACATTTGAGCACTTTAAT
TTCATGTTTTTATGAATTGTTCAAATGATTTCTCAAGATCAGATTGCTTA
TCTGTCAGCTACGTACCTTGTCCCTTATCCCCTACTCTGTCTCTGCTTCA
GCCCTGATTCAATTTATGCACTGTGTAATTATTGCGCTTTTTCGTAGTTC
GTAGTTGTTGTACCTTTTGAGATTTTGTTCGGGACTATAATAGTTTACTT
CCTGGGTAACATCCTTACGAAACTAGCACTTGGTTGCTTAGCCATTTCGA
CGTGATCTCTGAGTCGCTTCCTGTTGATGTGGCAGTCGGCTCGTTTCTCA
TGCACTCAATCCTTTTGTTTGGCTTTTGGGGACTTGTCTGTTTTTACTTT
CGGGTTGACGTGCTTTTTGCTTTTATGAACTCTGCTTTGACTGAGCGGAG
TTGCATTGGTTTCTTGTTCGAGCGGAAGTTGCCTGAAACGTATTTTCATT
TCCGCTGATTTTATGCATACTTAAAAAATAAATTTACATAATATAGGCGC
CAAAATTATAAGAATTTTATGACAAAATGCTAGCAAACTGCAGATAACGC
GCCAAAAGCAAACAAAATGTCTTCGAAAATTAGGGAGAAAATAAAGAGGA
AAAGACACATATGATAAATGTATCAAAATATATAAACACAAAGACTGAAC
TAATAATCTGTATCAATGTAAGCAAATCACATTTTCTGCCCTATTTTCTC
ATCTATGATCAAATATTTCTAGAGGCTTACATAACGCGTTATCGACCTGA
AATTTGAAAAGCACATGTTTCTTATCCAATACATGATCTACATAAGGTGG
AATATGTAAATATACGAAACTACGTTCGGCACGGTCATAAACGAAATACA
AAGAGTTCACCTAATGACATTTCGGGACTTTCCCATCAAAAGTCTGGCGC
GATTCATAATGATGGGCGAGGGTAAGGGAACAGCCGGCAAATGTTCTTGC
TGCTCAATGAACGGTGCCAACTTTTGGGCCATAAACAGTAAAACATGAAA
TTTTCCGCTCCAAACCAAAGTAAATGAAGGAAATTTCCCAAATTCTCTAA
CCCTTTTTGGTTCTGCCGAACTGTCATTAGGTTTGTGGCGTCGTCAGACG
CCTGACAACAATGTCATACAGTAGTGGCATGTATTCTTATATAGTGGCTG
CGATTTTGATGCATGTTTATGAGTGCTAACCCTTTCGGCCACTATCAACT
GTGATTCATAAAAATGCAACGAAAGTGCCAATGAGGACCATAAAACTTTG
CTGCCCAATGCAGCTCGCTACCTAACAGCCATTCTTGGCATTCTTCGAAG
ACAAAAAGGTGCTAACTACAGTTTTTGTGAACCATCATTAGCCTTAGCTC
TACCCAGGCGACGACGCGTCGGCTGCTGCGCCCGCTTGCGCCCCTACCTA
CCACCCGCTCAACCCTTTCGCTTTCGCAAGGCGCAAGGCTTAACCTGCAG
TCTTTAAGGAATTTTGCTAAAAAGTCATATGCTGTATGCTTTTCGCCGGA
ATATCATTATTGACTATGCTTCTTCTTCTGTTTTCCAAGTTGACCTTCAA
TTGGCATATGACCATATGCGTCTTAGGCCTACCTGAGTGTCGATCTGTAT
CTTGGCTGCCTGCGCGCGACTGCTGTTTAAGGACTTGTGGTGGATTTAGC
GGTAATCCGCGGGGATTAGCGGGATTAGCAGTTCGCCGGCGTTACAGAAT
TTCATTAAGTAATGGAGCGCTACTTAACTTGAATGAAAGTCGCGCTCGGA
GATTTCCTGCGAATTTCCCTTAGGTAAATTCAATTGAAATTGGAGCCCAG
GAATATTTATACGATCGAATTATATGGGAAAGTTAGATAATGAGAAAAAT
AATGGGAGTGGGAGTGGGCAGCTGGTAGCAATATTAGAGACAGCATCAAT
TGAAGCGAAGGTCATGCATATTTCTGAGTTCCCACGATAAACCCTTAGTT
AGTCAGCACAGTCACATCACATCATTCAAATTGACCGATGGCCAGAGAAC
AGTATACTAAAAATGAATATGTCATCGTCATCTGGTTTACTAGAGCATCA
TAATCAACAGTATTCAGCATTGTACCATCCATGAGCTAATGATCTGAATC
GTTGCATCGGAATAACATCACACGCAAGCACATTCCCATGCTGCACACCT
GAGAGACCAGAGAGACGGACAACTCGCTGGTGGTGGGTGGGTGTCCACGA
CACATGCTCATCGCACCCAATCTAAGCACCATCAACAACTACCCTCGGCA
ACAGCATCAGTCCACTCGAGGGGTTGCTATTCTAATTAGACCCTTTTCAT
TTTATTATTTGTTATTTGGTGTTGCTGTTGTTGCTATCATCGCAAGCGTT
TTATTGATCAAGTTACGCATCCGTAATATGAATCGAAATATATAATTGCT
CTTTTTAAATGTCTCGTCATCTATCAATGCGTACGCATTGGCATTTGCAT
TTACATTTGCGGACTCGAGCTCGAGTTCTCACAGCAGCAACAGCAGCGAG
GGACTGACAACCCCTCGGTCAAGGCTGGGCTAGGCGTTCGAGTTTTAATC
GCACCAGACTTACGGGATCTTGCTTAACATTATAAAGTACAATATTTTTC
GCCCGAATTCTATAATGCTAGAGCATTTGCCTTGGGCGTTGATCCTTTTG
TTGAGTTTTTGCCTCTGTGAAAAGCTTGCTTTAAATTATTCGCCCTTGGC
TGANNNNNNNNNNNNNNNNNNNNNNNNNNNNNNNNNNNNNNNNNNNNCTG
GCCTCTGGCTCTAATCTGCTTAAGCGGCACGCGATTAGGCCAATGCCTCT
GAGGAAACCTTGCTGGCTGTTGGTTAAGTTACGCGTGGGGCGATTAAAAT
GATCCCACTTGAATTTAATTTGAGCTGCCTCTGTAAAAGGCATACTCTAA
GCAGGCTTAGTTAGGGCTANNNNNNNNNNNNNNNNNNNNNNNNNNNNNNN
NCGCGATAACGGGTGGCTGTGCTGGGCATGAGTGATTAAAGCTGCAGCCT
TGAGTGGCTGCCACAAAGTGTTTGATATTTGCCCAATCAATCGCAGAGTC
TACTTACAGGACAATTACATCATAAAAGTTCAGTTGGCTCAATAGATGAA
TGAAACAATTGCACTAAAAGCACCCCGCACTGAACAACCCTTGCACCGTG
GTTCGGGTGGTGCAGCACAGACACAAACGACATGTACCCACAGGTACTTC
ACACAAATCACAAAGCGGCAACAATGGCCAGCGCCATAAACGGCCAGCCA
TGAGTGCTGCTGCTGATGAGGATGTGCCTGCTCATAATAACAACTGTCAC
ACTGCCAANNNNNNNNNNNNNNNNNNNNNNNNNNNNNNNNNNNNNNNNNN
NNNNNNNNNNNNNNNNNNNNNCGTTTGGCAGGTAGACGCTGAGAGCGAAC
CTCAACGGAAAAAGACCATAAAATCTCAGAGGCGAAAAGTTGAGAATGAG
CATGAGCGACGGCTGCTCAATGAATTTTTCGCAATGGCAGCCGCTGCTGC
AGGATCATAAATCGCTGCCACGGCAGCCAGCGCGTTAGAGGTAATGCGTG
CGAGTGAGCAGACAATAGCTGGCCAACCCTCTCTGGCTGGGCAGCGCAAC
GACCAATAAACGCGCGCGGCTGCTACCTAGGGGTGATCGACTGTTCGTTG
AATGGCACGGCAGCAGGATTGAGAGCAGGACTATTAAAACAGGAGCTGGG
TGGTGAGCAGACAACACAATCATCCGTGATCTCAACGAGTCCACTTCGCT
CGTCCACGTCGTCGTCGTGTAGTACGCCAAAACAGAAGTTCGACTCAAGC
CTTCAGAGCTGAAAACTCTCAAATCGAAACTAACGAACATAAATTTGAAA
GCAATTTGAAAATTGCGCCAAGTGAAAAGTGTGTGTGCTTTTATTCTGCT
GAAATTGTGCCTAATAAATCGCCAAAATTACGCCCCACATCGGTATGCAA
TCGTCGGAGGGTTCGCCAGACATGATGGATCAGAAATACAACAGCGTTCG
GCTGTCGCCAGCTGCATCCAGTAAGTATTGGTTCCACCTAACATAGTTGA
GGAGCAAACTCCATCCCGACTCCATTCAAGAGAAACAAACTAACTCAAAC
TTTATTTCTTCTGCCTCCTTCAGGTCGCATCCTGTACCATGTGCCGTGCA
AGGTCTGCCGGGATCACAGCTCCGGCAAGCATTACGGCATCTATGCCTGC
GATGGTTGCGCTGGCTTCTTCAAGCGCAGCATCCGACGCTCTCGCCAGTA
CGTGTGCAAGTCACAGAAGCAGGGACTCTGCGTCGTCGACAAGACGCACC
GTAATCAGTGCCGCGCCTGCCGACTGCGCAAGTGCTTTGAGGTGGGCATG
AACAAGGATGCCGTGCAGCATGAGCGCGGACCACGCAACTCAACGCTGCG
CCGTCACATGGCCATGTACAAGGATGCTATGATGGGTGCCGCCGAGATGC
CGCAGATACCGCCAGAGATACTCATGAATACAGCTGCATTGACTGGATTT
CCCGGCCTGCCGATGCCCATTCCGGGCGTGCAACGTGGACACCATCACGG
CGCACTGAGTGCCGCCTTCCAGCCCCCACCGCCTGCTGCCGTACTTGACC
TTTCGGTGCCGCGTGTGCCACACCACCCTGTGCACCAGGGCCATCACGGC
TTCTTCTCCCCCACCGCCGCCTACATGAATGCGCTGGCCACCCGGGCGCT
GCCACCGACGCCGCCGCTAATGGCCGCCGAGCATATTAAGGAAACGGCTG
CAGAGCATCTTTTCAAGAACGTGAACTGGATCAAAAGTGTGCGCGCCTTC
ACCGAGCTGCCTATGCCCGACCAGCTGCTGCTGCTGGAAGAGTCCTGGAA
GGAGTTCTTCATCCTGGCTATGGCGCAGTATCTCATGCCCATGAACTTTG
CCCAGCTGCTCTTCGTCTACGAGTCGGAGAACTCCAATCGCGACATTGTG
AGCGTTGTTGCCCGCGAGGTGCACGCCTTCCAGGATGTTCTGAACCAGCT
GTGTCATCTGAACATCGACAGCACGGAGTACGAGTGCCTGCGTGCCATTT
CGCTCTTCCGCAAGTCGCCGCCCGCTGCTAGTTCGACTGAGGACCTGGCC
AACAGCTCCATACTAACTGGCAGCGGCAGCCCCAACTCCAGTGCCTCGGC
TGAGTCTCGTGGTCTCCTGGAGTCCAACAAGGTGGCGTCCATGCACAACG
ATGCCCGCAACGCACTCCACAACTACATCTCGCGCACGCATCCCAACCAG
CCGCTGCGCTTCCAGACGCTGCTCGGCGTCGTCTCTCTGATGCACAAGGT
GTCCAGCTTCACGATCGAGGAGCTGTTCTTCCGCAAGACCATTGGCGATA
TTACCATTGTGCGTCTCATTTCGGACATGTACAGCCAACGCAAGATCTGA
GGCCCACTCTAAGTTGAATTGCATCGAAGTCGGAAGGACTTGCATTGCCG
TCGGCAAGACCGCGTCCGCGCACTTGAAGTGCCTTCGTAGTGCTGGAAAC
TGTGATATCTGAAAGTATAATTNNNNNNNNNNNNNNNNNNNNNNNNNNNN
NNNNNNNNNNNNNNNNNACGGGTTACACTGGCTGAGACAGTGACAGTGAC
CATTGGACAATATTCAACAGTGAACTGCTGCAGAAAGCTTACAAATCTCT
TGGATCTGAGCCTTAAAATGTATTCGTTATACGTACATCTTTTTCACAAC
GTGATTCGAAAAAGTTGAAACTTTTTTTTTAAGTTTTATTAATACATTAG
TACATATCATATATGTTTAATAAAATTAGCATAGAAAAAATACAAAATAT
ATAAAAATATAAATAGCTAAAGCTACTCTCAAAACAAAAACAATTTGATG
AATTATTTAATGGGTATATCGTTTCATATCTTGGAATACGGGTGTATATT
TAGATGTAATCTTATGTAGNNNNNNNNNNNNNNNNNNNNNNNNNNNNNNN
NNNNNNNNNNNNNNNNNNNNNNTTGTTGTCATAGAATTCATTGAGATGAT
TTTATTTCCAAAGTTGCAATCATTCTAAATAGGTTCAGTTCAATTTAAAA
TAAAGGCCTTGGAATTATTATAAATTTCACTAAGTACATTTTATCATTCA
ATCTTTCTATTTGTAAATCAAAGTAAAAGACGGAAGACAGAGAAGTAAAT
NNNNNNNNNNNNNNNNNTTTTTTTTAATCTTAGATTTTACAAACATTTTT
TTTAAAAGGCAACTGTGAATATTCTTTTCTAATTCAATTATGCGAAATTC
TCGATATTAAAACTTATTTTTATTTTATATTAGACTGACATTCGATATAA
TCTTAAACTAAAAACTATTTAACCTTTTAAACGACTTCTTTGGGGCTCAC
AAAAAAGTCATAGGACCAACCGCAGTGCCCGTCAAGGTAATCTAAAATGC
ATTATGCAAATCCTCGAACAAAAGATCTGCTGCATTTGGGATTGAAATCA
AACAAATTAGCATAGTTTTTCCACATCAACAAACCAAAGTCGGGATTAAT
TTGGAATGGCAGTTGGCTTTAAAATGGCCGCTCCAAATCGCTGTCCCCTC
GACTGGGCCGACTCTCTGCCCTNNNNNNNNNNNNNNNNNNNNNNNNNNNN
NNNNNNNCGTACAAAACAGAATTCAAAAAGTTAAAAAGCAAAAATTCACT
TTTGATGACTTTGTCGAGCGGCGTTGGATCGCTGCTATGTCCATGGCAGA
CAATAGCAATTGAATCCTTTGACAATGGCACATGGAACCGGGCATGCCAT
AATGTATGTAGTATCCCTTCGACTGAAGGCTGAACAAACAAGGAACGAGG
AAAACAGTTGCCAATCGTTTTGGCTGGCTGCTGCAAAATTGTTGTAATTG
CGTTGGCCAAAGTAAATAGAAATGTTGAATGCATCCATACAAATATATCC
TCNNNNNNNNNNNNNNNNNNNNNNNNNNNNNNNNNNNNNNNNNNNNNNNN
NNNNNNNNNNNNCTATGGCACTGACACACATTCAGTTTCAGGAGCATAGT
GCAAAAACCTACCCTAACCCGTAGCACCCATAGCTCAATGCTTGCGGGGA
TTTGGAATTAAATATGCTTCGTTGCTGCTGCCATTTCGACTTTGCCAAGG
TCCATGCTCGACTCTGCTTGGATGCTGCAGANNNNNNNNNNNNNNNNNNN
NNNNNNNNNNNNNNNNNNNNNNNNNAATCCGGCACAAATTTTGTTGTCTC
TGAGGGCACAAAGCGTTTCGACTGCTGCCGCTGGGTTGTTGAGCCCTTTT
AAGTCCTAATGGCCCTTTATTATCTGCCTTTAGACTTTTAATAGACTCAG
AGGCGACGACGACGGTNNNNNNNNNNNNNNNNNNNNAGGCTCTATGCAAT
TGTGGTTGTTGTTGTTACAGTCGTAGTCCTAGCTGTGCGCCTGTGTTGGT
TTAATCCTCATCATTCTGTCATCAGTAACGTTTTTCTGCACATTGTTGGC
TTTGCATTGTTTAGGTCTTAATTTGTAGTTTTCCCTTTTTTTCGCATTCG
CAATAAAAAGAGAGAAAATTTTCACTTATTGATTTCCTCTGGCGAAATGT
GGAGCAAGCCCTGACTAAGCCGTTGGCTCTAATTGAAATCCTTGATTAAG
CCACCAACCAGCCGAGGGACTAACTTGTGTCACAAGCTTTGGGCCCGTTC
GGTCCACTTGAACTGCTTTAAATCAGCTCAAGACTGAACTTCAACTCCCT
CCCAGGGTTGGGTGGGTGTGTGGGCTAAGCCGGAGCCAGCTCAGATCAAT
CGCTGCTGCAGCTCTTCAGCTCAAGTGGCTCTGCGGCCAGAACTTCGTCG
GAATCTGGCCCGAAGCTGGCGGATTTTCGGTAACACTTTTAATTCATAGA
TTTTCGTTGATTAAGTAATCCGCGTCCTCAATGAAGGGCGACGTGCGTGA
TTAACGCAATTCGCGTAAGCGAATGCCGCAGATCCGCAGACCTGCTTACC
GGGGCAGGTGTGGAAAGACACGTATCCCCGCGTCTGTGGCAGGTTTTCAG
CTAGCTTAGCTCCGACGACAGGTCTTCGATGTGAGCCGAACTCCGATTGT
CATNNNNNNNNNNNNNNNNNNNNNNNNNNNNNNNNNNNNNNNNNNNNNTG
TGTGGATCATTGCGTTGGTTAGGCGGTTATCCATGCGCAATTACCTAGCG
AAACAAAAATATGAGTATGCAAATAGATTTTAATGGGCTGGATTACCCTT
TTGCTAAACGCTCAAATCCTGGCCGGGCGGTCGACAAGGCCGCATCATGG
GCCATTGTTTTCAAATATAATGAGAATGTCTCTAAGCCAAAATATTAAAC
ATCCGTGCGATCCTTGCCAGCTAGCCGCAAGACGCAAGCTGCAAATCCGG
CTTCCGTTTGCCTCATTGTTGTACCTGAAGTCAGTCCCAGGACGAGTTGG
TTCGAGTTGCTCGGCCAACCGAACGGCAGCCAGTAGAAGTCAAAGCGGTA
CCAGGGCGGCGTTGTTTTTGTAAATTGAGTAGCTCGATTTATCGCCAGAT
CAATTTCCTATATCTGCCGCACAGATAAGCGAGCGAGCGGGAGGGAGATA
ATATATACACATATTCATCTTCTCTAATTCTAATTGTTGTATGGCTTATG
GACTAGAGACTAAGCCTCGGCCCTGCCCCGCAGCCTGTACGGCAGCTTAA
CTTACTTTAGTGGGCAAATGGCTGTTTTTCTGTGGAAAATTCGATTTGCA
TTTTCGCAAAGGCTCCGAGGCAGTGGCATTGTTGTTAGCGCTTAGCTAGT
TAATTTGACGTTTGGACGTATCTAATGATGTTTATTAGCAGAACTAGTGC
AACGCACTAGCAGCTGCTCCGCAGGAGAATCAGCAGCAGATCACAAGATC
AGATTCCCATAGCTGAGCTGACAATCAAAATCAGTGAAGCGTTTGCTAAT
CAAAAGTACTTGGCACATTGGCACATCCTAGCGTCTTTTATGCTCTTAAG
TACTTGATGCCCGAGTCTAAGTCTACGTAAATCTTCAGTTTTTTATTGTT
ACAATCTGCGTTGGGCACAATAGGGCCCGAGGGCAGCTGATGAGTGGACC
TCCTGGAGGTGAGAAAAATATTGAGGGCAAATCGCGACGATCCCAACGAA
CAAAGGCTGCCGGGCTTCGACTGATACTTGAGAGCTCAAGAGCAACTTGC
GTTTAACCTCAAGAAAGTTGCAATTGCCCGCATTTTGGAGATCCACGGAG
AGTGTTTCGCTCGAATTTCGCTTCGAATATTGACAGGCAAAACAAGTGTT
ATGCGATCAGCGGCGACAGTTTTATATGGGCATGTCGAGGATTATTACTT
TCTGATGCTCAATCAAAAGCTGAGCCTTGCTGGACCACCAAGACGACAGA
GCGTTGTGTGTGTTCCAACCCACTCCANNNNNNNNNNNNNNNNNNNNNNN
NNNNNNTTGGTATAGGGGCTTAGTATGGGAAACTTATGCGCTGCCAGTAT
TGCCACACAACTGCTTGCATTTGCTGCATGCAATCGACTGTAGGAAGTCC
TGTGCGCAGGAAGCTGTTCCTCTGCGGCTGCCTCGGGGCAACTGATGACG
TCGCAGCCTAATTGAATTTGTTGCCTTTCCATTTGATGTTGTCTTTAAAT
TTGCTTTTTGTTGTTAGCATAACAAAGCCGACGACCGCTCACTGCCCCGA
GGCGCTAGTCGACTGCGTAGATAGTTCATTAGGGTAACTCGCAATCTGTC
TGGAAAAAAAGAAGACATCATCTAATCCAAACGCAATGTCAAAATGGCGT
CGCAGCTGCCTTGAAGTGCTTATTATATGGCGAGCTATGCATTTGTGTGA
CGATAAACTATTATTTAAGTAGAGGGAATATTTCATTTAATTAAGCTGTT
ACACGAGTCCCCCCAGCCACTGTGAGGCCCCAACCCAGGAAAAACCTATT
CGGGCACCCCTCTTGATGGTCGGGAAAAGTTTGAAACTTTTCAACTTCCG
GTCAATAAAGCAGGTGGTCATCAGGTGCATGGCGCATCCGTGAATGAAGC
TATTATCGTATCACGCAAGTCCCGTACACGTACAAGTCCTGGGAACACGG
CCCAAGTTGACCCGCAACGCTAAAAAGTGAAAAGCAGTCGCGTCATCATT
GCAGCTTGAAGGCCANNNNNNNNNNNNNNNNNNNNNNNNNNAGCGGCGGC
TGTGGCTTGCACCACCTTTGACCAGGAGCGTCATCAACAACATCAATAGG
GCCATATGTCAAAATAACGAGCGCTCAGACCGAGCCACCCCAGAGGCGTA
ACGGTAATTTGGGCAACCCTGTGCTGCTGTGCTGCATTCCAAAACAGAGG
CGACCGTGCACCAAGTGCATTGCAAATATTGGAAGGGAACGAGAAGGGGG
AAGAGGGGCTCGTAACGGGCCTTCGAGCACTTGAGAATGTAACAAATCGA
CTTTGACAAAGCTTCGNNNNNNNNNNNNNNNNNNNNNNNNNNNNNNNNNN
NNAAACACACGGCGTATGGGAAAGCTGTCGTTCGTGTGATTTGGGCGAGG
TTGCCACTTGAGCCACCCAAGTGGCCACTTTTACACTATACAGCAGCAAC
TCGAGACCAACTCACACCGAAAAGTGTATTAGTTATATGTTTGCGCTCCC
AGGATATGNNNNNNNNNNNNNNNNNNNNNNNNNNNNNNNNNNNNNNNNNN
NNNNNNTGTGTGCTAAAACAAAAGGGGTTGTTAGTTAGAGGTATGTGGCG
GATATTGGCAAACCAATTTTGGAGAGCCTTTGTTTCGCTGAACGTCGCGA
ATAAGCCACAAAGGATCAACAATGCTCGAAAATTATTTTGTAGAGCCAGC
AAGCCGAGCCACTTGGTGGACTGCTGCAGAAAACATTAATACTTTCCACA
GAGGCAACTTTGTTTCCAACTCTCGAGTGGCTATTGGCAATGCAACTGGC
GACAACGATCGCTCGAGCCCGGCCAGAGCGCGCCACGGCTCACCTTAGAG
CCAAATGACGACAGCTGTCAGAATGCGGCAACAACAAAATCAACTTCAAT
TTTATGATTATGTATTACTACAACTNNNNNNNNNNNNNNNNNNNNNNNNN
TAGGCGACCTATAATTCATTACAATTCTTTTTTATCGAAGCCATTTTGTC
AAATAAAAGGGATTTGCGGCATAATCCGCAAATGGGACGCGAAAACTGTC
AGGGAGTCTGCGGCTGCGGCGATTCGGTGACAAACTAAACACTAAACTAT
CCTCTCGAAAGGCGGGGCGCCTGACATACTGACATCACAATTGACAAGAG
GCGAAACAACAGCTGGTTAACTGACTGCCATTGACAATGGGAGATAAAAA
ACCGAACGCTTTTCAATTTGCTCTAGCATACAGATTNNNNNNNNNNNNNN
NNNNNNNNNNNNNNNNNNNNNNNNNNNNNNNNNNNNNNNNNNNNNNNNNN
NNNNNNNNNNNNNNTCAACTACATATACCCTGTAGGTGAGCGCAATTTAA
GCGCTTACATGGGAACTAATTTCTGAAGTACCCTCAAACACTTCATAAAA
TATTTGCATCAGTCTGCGGCAAGCGCGCGACAGCCCGCTGCGGGGATTAG
CCGTACAGCAAACATGGCGACAATCATGATAGAGAAAAAATGAAGAGAGT
TAAGCCAGTTAGAGGAGACACTGGGGTGCCGAAGGCCAAATACCCTTGCC
GAAAATTCTTCTATGTATTCAGTGCATTAATATGTATTTCTTTTAAAGCA
ACTCAATTTCCACAAAATCCCTTTACGAAACGGGAAATTNNNNNNNNNNN
NNNNNNNNNNNNNNNNNNNNNNNNNNNNNNNNNNCTATTTTTAAAAGTTT
TTGATATTACTATATATATTTTTTTTAAATATATATTTTGGTTATATTCT
TCATTTTTATTTGAACCAAAATTAAATAATATTAAAGAAACTATTGAAAT
ATTCTTCTACGCGTATACAATATTATCTACATAAAATCACAAACGGCTAT
CTCAAAAGCATAATAAAAATAGTTTGGTATGAATAACAGATAATTTATAA
AGAATAATGATTTTATTATTATATCCATTATTTCTTAGAGTATTATACAT
ACATACTCTCTTAGCATTTGAGACCAAGCCTTTTGATAACAAATTCCTTC
ATTCAACTATTATACCTTCTGCTAGAGTATTAGAACTCACGTTCCGAGTG
GAACTCGTATCTAACGGATCGCGTTAGGTGGCACTGACTTGGCGTGGCTT
GTCAGCTTCATGTGGGCTGCTGCTGCTGACATATTCCTTGGGGTGGCAAT
CGAATGTAAACAGTGATGCGCCTGGCCTACGGGTTGAGCCTTGGTCCTGC
GCGTGCTGCGACTGAGCTGCTTAAAAAACTAACTATTACCCGTCACTGTT
TACCATACGGATCACACTTGAGAACCGTTGACAATGTTGCGCCAGCAGCT
GAGATGCGCTACAGTTGGGTCGACTGCGATGGTAGGGCAGTGAACTGCTC
TCTAGAGCCGGCTGGAAAATGCTTTGTGCGTTGGCTCGTTTAATTTTAAT
GAGTGTGTGTGTCNNNNNNNNNNNNNNNNNNNNNNNNNNNNNNNNNNNNN
NNNNNNNNNNNNNNNNNNNNNNNNNNNNNNNNNNNNNCCGATCCTATGCA
ACTGTTTCCGTTTCTGGACTCGTTTCAATTGTCTATCTCTATATATTTTT
AGGGGTGGCTGGCGGCACCCCCTGGTGCGATTTGTAGATGCGCTATGTAA
ATTGTCACATTATTGTCATAATTCTCAGGCAAATGAAAATGGGAAAATCA
TCAACACGAAAATACTTATGACATAATTTGTGCTTTGTTGTGGTTAATTG
CCACAGTTTTGTCGATTTATGGGGCGTGAGATTAACGAGGAAAGAACAAC
ACTAGCTGAAGCTCATTTCAGCACTTTATTTCACATATGATTTACACTCA
CTGAAATGTTGGGGAAATATGATATGAAATAAACAATAACTAAAAGCGAA
TTTACAGCTAGTATTGAGCAACTTCTTGCAAAACAATTCAGAATATTTTC
TCAGACATATCAAAGATCTTAAGAATCTTGAAAGTCTTTAGCCTCAGCCA
ATTAACTGCAACTCAATGAACTGAAAAATCGCGCAATGCAAAAGCCTTAG
CCACTGCAACCGAAATAAGTAGAAATCTGCTATCATATCATCCTAACAAG
TATCTGACGCATCTCTTTGGTGTCTGCTCGGAAAGCCGAAATAATTGAAA
CCAATTAGTTTCGAAAAACCTTTTAATTGTGTATTTTCAATGCCCGTCGG
AGCATGTGTAAATATTTTCATAGACAGCAAAAACCAGGAGCACAATGCGC
ACAAAGCCAGACNNNNNNNNNNNNNNNNNNNNNNNNNNNNNNNNNNNNNN
NNNNNNNNNNNNNNNNNNNNNNNNNNNNNNNNNNTGACCAAAATAATCCA
GTGCATGAAAGGAAAGAAAAATCGAATGCAGTTTCAGCTGAAAAACGTAA
GAAATTGCCAAATAATTGCAGGCGGCTAGAAAAACTGGCCCGCAGAATGC
NNNNNNNNNNNNNNNNNNNNNNNNNNNNNNNNNNNNNNNNNNNNNNNNNN
NNNNNNNNTCAACCGCAGACTTTTGTTTTGCAAGTAGAAAGGAAAACTGT
TGCCAACTGTCGATGGGCTGTCAAAACTGATGTCGATTGANNNNNNNNNN
NNNNNNNNNNNNNNNNNNTTGTTGACTGAGTCGGGAATTGTTTATGGACC
TGGTTTCCAAGAGCTAATGTTGGCCAATATTGCGCAGGCGGAGGAAATAT
TAACGGCACTCTATTAACAGGCGAGCATTACGTCGAATGTGAGGGCACTT
TATCCATTCATTGTTGATTTATTTACTTTTTGATTTTATGTCGGTTGCAG
TTAATTGGCTACGTTTTGTTGTCAGTCTCTGAGGCTAAGACGGCGGCTCG
GTAAACAAATTATCAGTCTTTCGACTCAACATTGCGACATTTCGTATGTA
ATCAGGATGTGATTAGCTGCAGTTGGCATTGCGTTAATCTCTACTGCATA
TATGTACATAGTATGCAGAGTCTTAGTTCTCTTGAAGACCTTCCACCTTA
GCTCCAAATTCCACTGGCATTATTACCCGCAATTTGCCCAATTTTTAATA
CACTTCCATTCGATATGCTACGATTTCGATTTCCAAATCTTTCATTATGT
TTTTTGCACACTAATGCCATTTTAAATGAAATCAATAAGCAGCTACGCTT
GGCATGCTAATTATGATTGGCATATCATTACCAACGAGTAGCCACACAGC
AACAACTACATATTTGGCTAATTAAGCAGTTGAAGTCGCCGCCAGCCACA
ATTCACCTGTGAAAAAGGTTGAAGACAACAAAAACAACGAACCGCGAATA
TGTTTTAAAGAGAAGTGGAGCTTGGTAATTGGGAGCTGGCGATACCTCAC
TCGATATACGCGAAGTAAACACTTGAGATTAATTTAAGGTATGAAATATC
AATTCGATTATAGCTGAGCAATTGGCTGATGATGTTGATTTATTGTCGCG
TCATGCGCTGACTATGTTGAGNNNNNNNNNNNNNNNNNNNNNNNNNNNNN
NNNNNNNNNNNNNNNNNNNTCTTTAGCTGCTTGTTGTTTGGCTTGTTTGT
CTTTTCATTGACTCATGACTGTTATTGCCTGTCAAACTCTTGCACTTTGA
CTTGCCCCAGCAGGTCCGGCACACACACTCACACACTCTCGAGCTGCCTG
CAATCACAATGGTGTACAATTACTCGCATTTATTGGCCATTTGTCGCCGC
TATTCCNNNNNNNNNNNNNNNNNNNNNNNNNNNNNNNNNNNNNNNNNNNA
ATTAATAATTCACTTGTTGGACTGTCATATACGAAGCGTATCCGTTGACA
TTGAAAATGTGGTTATATTCAACAAGACATAAACATTTTAAGCAATTTTA
TAATGCTCCTCAATCATACAATATTTGGCTAAGAATGGTATCATAGGTTC
TTGCCTATGAATTTTTCTAGGCAAATAATATACATATAACGAAATCTCTT
GTTCTATACAATTATATGCAGTTCAGTTTGTGAATTTACGNNNNNNNNNN
NNNNNNNNNNNNNNNNNNNNNNNNNNNNNNNNNNNNNNNNNNNNNNNNNN
NNNNNNNNNNNTTCCAGTAAAGTAAACAGTATTTAGTAGTCCATCACTCA
GCAGAAACATCTAATTTACTTGGCTTATATGAAATATTGTTAACTTGGAA
TAATTAAAGTGTAAACTGCTTTCAATTAATGACTCACTTGGCCAATAGCC
GCAATGTGACACATGAGAAAATATATTTATGTTGACCTTCTTCTCCATCA
CGTTGAAGTTTTAGCGATGATCGTTTGATTTTTATGCCAAATAAAATAAA
AACCACATATCATTCAATTATTTTGATATCTCTGTGTGGAAATAAACTGC
AGCTGTAAACGTGTTTCTTGTGTTTATTTAATCTAGTAATTGCTAAAAAG
TTTTCAGCTCTATGCAACCGCTTAAGCTGCGCATGTAAATCTGTGTGTGC
TATCTGCTTAATCGGCATGAGAATGGCTCGATGGTTGGGTTCAATGCACG
TGTCCTGCCTTCCAAGGTTGGAGCTGTCAAAACAACTTTCGAACTGCAAC
TGGATAGTGTGGAAATCGTGTGCTGTAATCAAGGCCAAGAAGATCGCTGG
ACCGAAGGTGTGGACCCTATCGCAGATTTAACTGCGGCCTGACAGCCAAG
ACAGCTCGATCNNNNNNNNNNNNNNNNNNNNNNNNNNNNTTATGTGTAGA
CTGCAGTCACACTTCCAGTTTTTCCTATCAACGTCAGCGACATGCGGAAG
TCTGAAATGCGAAAACCGCTACGCATGCGCCAGAAACTTGTTTCTNNNNN
NNNNNNNNNNNNNNNNNNNNNNNNNAGACACGCACTTGGCTTGGAGCACA
GCCAGCCCCGATACGCAATGCACGTTATTGACCTTGATTCCGTGTTTATA
GCTGCACTTGAGTGTGGGGACTGAGAGACGGCGGCTGGAAAACTGGTCCA
GTGACACCAAGAGCAATTACTCGCGAGGCTAAGCCGTAGGCTGAAACAAA
GTCAAAACTATTTTAATGGCATTACGACTGAAAGTGAAATGGAAACCTCG
ACTGAAATATCTGGCAGATGCGCAATTAGCGCTTACATACATATATCCAA
CATTCATAGCTCTATAAGCGCGTAATTATTCATCCTTCTGTGTGCTTCTC
TCAAATTACAAATCATCGAAAAAGGACTGACTTTTGAGGAAATCTGGCTG
TCGGGTCATTCATGAGTCAGTCACTTGGCTATCAAATCACCATCTACAAT
ATATACGAATCCTGTGAATCATTAGGGCTTATCNNNNNNNNNNNNNNNNN
NNNNNNNNNNNNNNNNGGCCGCTCGCTACATATATGAGTATCTCGTATCG
TATTTCCTTTAGCGCTCTCAACAAGTTTAGCGAGTTTCAGTTTGACTTCT
GGGCGATCAGTCGGCGCTGATAAGCGTTTAGCATTCAATTTTTTGGCCGA
GCAAATTGAGAGCTGAGAGCTGAGAACGTTGGCGAACAAAGGACTAGATT
GTTAACCTTCTAACAGCCATGTGGGGTTGGGGANNNNNNNNNNNNNNNNN
NNNNNNNNNNNNNNNNNNNCACAATGCGAAAGAGTCGACATCAGCGTTGA
CTCGCTCGATTTTATTCAAACGCTCGACTGCATCTTAAATTACAAATAAT
CGCAATTGTCTGTGCCNNNNNNNNNNNNNNNNNNNNNNNNNNNNNNNNNN
NNNNNNNNNNNNNNNNNNNNNNNNNNNNNNNNNGGTGGCAGCAGCTGAAA
TAATTGAGAGACAACGCAAAATGAAGAGAAGTGATATGTGATGTTAATAT
ATATATACACATGAATGTATTTATACATTTTGCATGCAATTTGTACAAAA
TGGATGGGCAACAACCCCTCAACCTCAACCTCAACCCTCATTATCATTGT
GATTAACTCGCCAGAAGTGAAAGCATCAAAATAAAAGCGTTGCGCGTTGC
ACACAATAAAAACAACAACGGGGCAAATGCAAAATTCGAAAAAGGAAAAA
AAAAATATCAAGAGCGCAGCCCCGTTGTTGCTCTGGGTGGCAGTATCGTC
ACATCGGCATTAGGCGAACGCCTCGAAATCAAAAAGGCAGCTCAAGGAAC
TGGCAATAGTTTTTGATCGGACTGTCGAGCCNNNNNNNNNNNNNNNNNNN
NNNNNNNNNNNNNNNNNNNNNNNNNNNNTTGGGTAAACAACCCTCCCAAC
TATGTACATGAATTGTCGCACCCTCTGGCTAATCCAAATGAACAGAAATG
TAATGCTGGCTGCCGCCCCAGTTCCTGGCCTTCACCAACGCCATTCGCTG
CTGTTGTTTGTCAACTGATTTAATTTCCTGAACTGCCGCCGCTGCCACTT
TCCGAGTGCCCGATTCTGCCCGCCTGCTGTGAGAGGGCGTGCCATGTTTC
TGGTGTGTATTTCTGGTCGCTCTAATGACAATAGCAATGATGGCGACTTG
CAAAAGGGCAAACTTCTTAAATGCACTGCAATCGAAATGTTTAGCACTTC
AAACTGTAGCAGACCACATGCGGCTGCTTAGTGCCGCCCAAACGACTCCA
GGTTGAGCTTAATGCCGATGCGTATGTATAATATGCATACGCTGCTCATT
AGAATATGTAAAACGCTCTCAGATCGCGTAATTATCGCTAAGTACTAACA
CATATGCACGTGTCGCCAGCTAGGCGCTCAAATCCAAGCCATTGGCCATA
AATTATGCAAAAGCTGGCGTGGGTGGGCGCTCCAAATGCAGCNNNNNNNN
NNNNNNNNNNNAGGCTGCAACATATGTATGCAATGGCAGCAACAACAACA
ACTGCTGCCAGCTGTTGGCCATAAAGCAGCTCAAACAATGCCTTTTACTG
ACGGCTTCTCAAACAACGATAAATTATTGAAGCCAAGCGCAAAGTTAAAC
AAGTCAAAGACATTGCGCNNNNNNNNNNNNNNNNNNNNNNNNNNNNNNNN
NNNNNNNNNNNNNNNNNNNNNNNTTAAAGTATTTTATGAACCGCTCAGAA
CTGTTGCCAAGTGCTGACCACACCACAAAGCAAAACTTGTACAAAAAGCT
CAGCTCAAGATATAAATCAGCATTTGCGATTGTTAATGCCTATTTATAAT
ACTAACCAGCAAATGCGAGCNNNNNNNNNNNNNNNNNNNNNNNNNNNNNN
NNNNNNNNNNNNNNNNNNNNNNNNNNNNNNNNNNCCCGCGCTTATTGCAT
GTAATCGCAAATTTCTTAATCCTAATCCGACTTGTGGCTCGTCAAATATT
CAAACAGTTCTGCTCAGCACATAAATACTCTGGGAATAAAATAAAGTAAT
GAAACGACAATATGCCTGCATGTCTTTAAGTTTGTTATATGAAAATACCT
AAGAGTAATGTCTTAATTGTCTATATTGCGCAGAGTTTTGGGATTGTGAT
TCTCATTGAACTGGGTGAAGTGCTACGATCTCGACTTAAATTGAAGAATA
AAAGTGCTGCAATCCTAATTATTTATTATAAATATAGAAAAATATTTTGT
TGAATATTTTTTTTATGGCATAAACCCATACAAAATGAGATTAATTTTTA
TAAACAATTCAGTTTGCTTATTAATATTAAATAATTAGTATTTATTTATA
AAATACACAGTTATGTATATACGAATTTTTGAAATTGTATAATATTATAC
ATTCAAAATAATGTAATGTAATATTATAAATAAATTCGAATTATCTAAAT
ATATGGAATGGCCTTCTAATAATTTTAAGCATAAACTAGACTAAATTTAC
TTTACTTTTCTTTGTGTTTATANNNNNNNNNNNNNNNNNNNNNNNNNNNN
NNNNNNNNNNNNNNNNNNNNGCAAATATCGCAAAATAAAAAGTGCATACA
GTCTTCAGCTAAATCAGATACAGGCATCTCCATACANNNNNNNNNNNNNN
NNNNNNNNNNNNNNNNNNNNNNNNNNNNNNNNNGGTTGGGTTCGGATCTG
GTCATGTGCAATGAATTGGTGAGCGTAGCCAATTTGATTGGCCAAATGAA
ATGATTGCCACAAAATTGCATCATGCACTTCGCTGGCAGAACATCGCAGC
AGGGATATCAATTGGCATAGAGTATCGGGCTCGGCTACAGTTCAGGCTTG
AACTTTTTTAATGCACAAATAATTAAAAAATAGTTTAGCCGGAGCATAGA
AAGCAAAAGTGGACGCTAAAAGCGAAAGAGCGCAAAACTGGTAAAACTGC
TTGCCNNNNNNNNNNNNNNNNNNNNNNNNNNNNNNACAACAACGAGAGTT
GACTTATTGGAGCACTTAGCTCAATTCTTGTTATTGTTACTGTTNNNNNN
NNNNNNNNNNNNNNNNNNNNNNNNNNNNNNNNNNNNNNNNNNNNNNNNNN
NNNNNNNNNNNNNNNNNNGTCGGCCAGCTACCGCCTAGGCGGGCCATGAG
TTTAGCCCGAGCCGTAGCCGTTCCAAGGTTTTCCCAGCTGGCTGGCACTA
TAAAAGCTTGGGCGGCACCATTGCGGAAGGCAGTTGACTTACAAAATCCA
TAGCCGTCGGTCTGACACTCTGGCTAGTGTCGCATTCGATATACAGTAAC
AACTCCTTGTTAACGGACTATAACAGCGTAAAGGCACCAAATCGCGTGTG
ATTCCGTCTGAACGTGCAGTTTACGTAGTAGCTTATCAAGGATAACCCCA
AAACAAAATGTTTCGCTTCGTGAGTCTCCATAGTGTGTTTGTGTGTATGG
CTGATAGCTAATAGTCATCTCTTTGTCTTTTGCTGGTGCAGCTCGCATTA
ACCACACTCGTGACCCTGGCAGTGGGCCAGAACTATCACCAGGATCCCAA
GACGGCGGCCATCATCAGTGAGCAGCGTTATCTGTCTGGCGATGGTAAAT
TCGGTGCCGCCTACACACAGGAGGATGGCATCAACTTCAAAGAGGAGACA
GACTCCGATGGCACACGTCACGGCAGCTACAGCTACGTTGATCCCTCCGG
ACAGCGTCGCACCATCTCCTACACTGCGGGCAAGAATGGGTGAGAACTCG
AGTAAAATAAATAGTTACTCGTTTACTATAATGTTTTCTCCCTGCCATAG
ATTCCAAGCGTCTGGTGATCATTTGCCAGTGGCCCCACCTGCACCANNNN
NNNNNNNNNNNNNNNNNNNNNNNNNNNNNNNNNNNNNNNNNNNNNNNNNN
NNGTACCAGGCCCCCGCAGCCCAGCCCTCGTACCGTAGCAACGACTACGA
TGACGGCTCGTACGATCCTCGCTACAACGATCCCGCCTTCGGCCAGCAGC
AGCAGTCGTATCAGCAGCCCGCTCCTCAGCCACAGTACCGTCCGGCGCCC
GTGCAGCCCGCTTACAACCCGGTTCCACAGCCCGCCTATCAACAGCCCGC
TCCTCAGCCGCAGTACCAGCAGCCCCAGCCACAGTCCTATTATACGACGA
CCACGCCCAATCCCCACCGTTTCTCGCCGCCCGGCAAGCTGTCACTGAAC
CGCACACCCGACGGTTTCACCTACTCGTTCAACAAGGTCTAAGCGATGGA
GAGAGAACCACATAGATTGAGCTTGTTTCTATTGTAATGTTACGTAATCC
TTCATTTATTCACACCCAACACGAAACANNNNNNNNNNNNNNNNNNNNNN
NNNNNNNNNNNNNNNNNNNNNNNNNNNNNNNNNNNNNNNNNNNTTTCTTA
AACTCTGTCAACCACTTACTGCTGTTCCACTTCTTACCTTCATCAAAACT
CTTTTGTGATATGTTTAAGAAAGAAAGTAAAAGTGTTGCAAAAATTCTGC
AGCAGCTTAACCTTTACCNNNNNNNNNNNNNNNNNNNNNNNNNNNNNGAA
TGTCGTACCTCCTATCTACGAATCTGTATGTAGTATGTCTAGCAGTTTTT
GTTTGTAATTTATAAATAACTACTTCTCAATGCTGTTAAATCCATCACCA
CTCTCCTAATGTGAAGCGAAACCAATAAATTTGTAAGTGTGTTTGCGGTC
AAAGATGATGAAGAAGAAGACATTGATCAAATGAATTCTAGAAATCTTTT
AATGCTAGATCGTAATACCCACCATGGGCCACGGGACGTATTCGCAATTT
TTTTGTATTTTGTATTGTACCATAAACAATTTATATAGTCTTTTAAGCAA
TACACAATATTTCATACGTACCGCCAGCAATCGCTTATCGTTTTTTTATT
CGCAACAAGNNNNNNNNNNNNNNNNNNNNNNNNNNNNNNNNNNNNNNGTT
TTGGGCGTGTGGCGTTTACGAGTAATTTAATTTTTAACAGATTTATCTAA
ACACCTTGCCCGGTTTACGCCCCCATGCACATTGCACAACCTGCAAAACT
GTTGTTATACATAACACATACTAGTCGATACACTGGCAAACAAGTTTCTG
CTTTGATTCTATGCATCAAACAAGGAAAGGCACAAAACTGGTTAAGCTTT
GGCAAAAAACATGGCCAATTGTGAAAAAAGCAAATAGAAAAAGTTAAAGA
TAAAAATAGATTTGGGACCAGCTGAATTCCAATGAAAATCGAAATTGAAT
TCCTCACACACCTCCAGACTAAAGAACCGGCAAAGGTATGTGAACTCAGA
TCCGGATTTGTATTTATAAATATACATATAAGTACTGCATCATGTTTGAA
AAAAGTTAGCTAATTGTTGTCTGTTGACATATAAAAGATATTGTATATAG
ATATATATCATTTGCAAAATATTTCACAACCCTTCTCTTGATTGTTTATT
ATAAGTAGTAGCATCCCTTGTATATAGAATCATTATATTTATAGAATCAT
TATATACTAAATTCATGTCATAATTAGAGCAAATATTGCCCGATATACTT
TAACAATCTAAAACCATTCGCATACCTAATGTCTGTTCTTAACTTTATTT
GTAATATCTCATATTACCTTGCGATTTATTCACGTTGCTTGTCCATTCGA
TTCGCCATGCTTCAGTTGCTTTATTGTAATTCATTAAGTATGCGCTAATA
TTTTGAGCAGTTTGCTCAATTATATGCCTCATCGATTTGCCGCGTCGAAT
CGCAGCTCGCACTACAGTTCACCCCACCGTGGCTCACCGCAACAGGTGTG
GACTGTAGTCAAGCTAACTTTTCACTTCTGTTGCGCGCATTCTTTGCACC
ACCTCGTGGCTTGCGGGTCTAGCACTCGGATTTGCTTTCAAGGTCAGTTT
TGTTGTGGCTGCGCCTTAGAGTCCGGTGCTGTTGAAATTGCTCAGTCAAT
TAAGAAAATCAATTTTTGCTTTTGTCTTTGCTCACTTATCTTATTTCTTG
AATTTCGCACCCACTTNNNNNNNNNNNNNNNNNNNNNNNNNNNNNNNNNN
NNNNNNNCAATCGTGTGAGTTGCTCCACTAATGTATGCAAGAGGCTAAAA
CCAAGAATTTGTTGTGGCTACTTTAGGGATAAACAATGATTGAGTATTCC
GCATTCAAACAGGTATTTACGTGTTATTTCTTCGTTGAGCAAAGAAGGTA
ATATTATTGATTTTAAAATGTGTAAGCTAAACTCANNNNNNNNNNNNNNN
NNNNNNNNNNNNNNNNNNNNNNNNNNNNNNNNNGCCACTTTAAAATGTTG
TTTTTGTCTACTAGCTGGCGCCATCTAGTGCACAAAAGCTGCGGGAAAAG
TACCATAGCAATTGACCAAACCATGAATGGCGACATCGAGGTGGCAACGC
CAGCACTTTTTTAGCACAGACAACAACCAAAATAGTTTTATATTTGAAGC
ACTTTTTTCAGTTGTTGCCAATTAATTTAAAGTAAACAGTTTGCTATATT
TACATAATTTACATCAGAGTTATTAGATTATAATGTAAACATATTAAATA
ACATATTTAAATAAGTGCGTCTTAGATACTAAGCCATATTGTTCATTCTG
CTTTACACATTGATCACCAGCGCAGTCGATCTGTACTTCCTTTTCGGTGT
GGCAATGTGCTTCGGCTTCGGGGAACGCTTTAACACAACGCCGGGCGGAC
GTCGGTTTGGTCGGCTGCCTTTGGACGGTGGATGCTCACCACTGAAGCTA
TTGCTGTGGAGCGGACCAGGGCCGGAGAAGTTTGGCGGGAAGGTTTCGAA
ATCTTCGATATCTAAATCGGGTCGCGGCTCGCGCGTATTGGATTTCAGGA
ACTTTTGTAGCTTGGGATTATTAAGCAGCTGTAGTTTGATGGCGTCGTCG
AGCAACTTTTGCTGATCTTCTAGAAATGCCTCGATCTGCTTTTTAGATGC
AGTGGTCTTATATCGATCGTGGCTCTTCGAACGCGGGGGTCCCTCATAGT
CTTCCTGATCCGGCTCGAACACCCTGTACGCAGAATGACCGGAAGAAGAA
GTTGTCTTCGGAGGTGGCACCAAGTGGAAAGGGTCTGGCTCCGATTCATA
TGGCGCCGGCGTCCACTTTGTACGCTTTGGCGGCGGCTCCACTGGCTGCT
CCTCACCAGAATTTCCATCGGGTGCATATACCGGTCGTCCGTTGCTCTTG
TACGGCGTGGTTGATACATATTTGTGAGGCTTGGAGTAGGGTGAGCTGGT
ATGGGCCTTTTTAGGCACCGTGATGGGATGTTGAACACGAATCTGGGTGC
CTATGGTATACTCGCGACTGTCCTGCTGCGTCTCACTGGAATACTCACCC
GAGTAGCGCTCGCTGGAGTAGTCATCCTCTTCCTAAAATTAGAAAGACTA
TTAGTTGACACTCGGGCCGTTATGCATTGCACCTGCAGCTAACCGATGTG
TAAGGCCTGTAGTGGGTCTTCTTCGGATATTTGTTGACCACATCGCGGCG
CTTGCTCTCATTGGTGTGCAGGTCAGCACGATAGCTAGGCGGTCCACTAG
GTGCAGACACCAAGCGTACGGGTCCTGGTGGACCTGCCGAGCTGTAGTAG
TTTCGCCGGTAGAAGGATCTGGGCGGCTTCAAGCCAGATGCTATTGAGCC
CAGCAGTAGTACAGCTCCCAGCAGCTACAATTGAACAAATTGGGGATTAG
GAAACCTCTTTCCATTTTGGCAGTCACAGCAGTCGTCGCTTACATTCCAG
CACAGTCGCATTTTGTATGGGTCTGTGGGGTTCACACTAAAACTTCACTC
GCAGCGATTCACTAGATTTTTCGCTGCCGTAACAACGAAGTAACACAATT
ACGAAAGTGTTTTCACGTCTGCAGTAAGTCTTGCGCAGCGGCGTGGTTTA
AACGAAACTGAAAGTCTTGGCAATGGACACAACGGTTTTATGCCAGCTTC
CTTCCTATTCCAACAAACCAAATGCGCTGCCGCAACATGTTTTGCAACAA
GCCCGAAGACGACAACTGTGGCCAGCAANNNNNNNNNNNNNNNNNNNNNN
NNNNNNNNNNNNNNNNNNNNNNNNNNNNNTTGAAATCTGCGCACAAGTGA
ACAACTCACGTTTCACGCATAGACCTGGCCACCACTTGGAGGAAGCTGCG
GCCCCAAACACAGCTCGACTCGGGCTGCTGGCAGGGGCTGTGCGACGGCC
ACCGCTAGCATCATTTGCATATCCAGTAGGAAGTGGAGCAGGCGGCATAA
ATAAAATGTTGTTTATGGCTGTAATTGTAAGCAACTATAACCATTTGTTA
AATGTTGAGAGTGGCTTGGAATGCGCGTCTTATTAGCTGGCCAACTGGTA
GTAGAGGGAGGCAATGGTCTAGCCGACCTCAAGCCAGTGGCCCTATCTGC
CGCTAAGATCTGCTTTTGCGCTAACTGGTTTGAAGATGTGCCCACTGTAT
GTGTGTGTGGGTTACCCAATAAAAGTTGCTGCCACCACTTGCACTTTTTT
GGCGGTTCGCTTGGCCTGAAGTTCAGGTTCAGCTGTGCCAGGAAATGCCG
GCAATACATGTCTTGGCCTTTTGGTGCTCAGGTTTGGACTACTTTCTAGC
AAGGCAGGATGCGACACAGGCGCAATGCGGAAAATGTNNNNNNNNNNNNN
NNNNNNNNNNNNNNNNNNNNNNNNNNNNNNNNNNNNNNNNGCTGTTTGGC
GTTTGGTAGGTGGAAGTGGAAATCGGAATTGGACAGCGTTCAATTGCATA
ACATTTCATCACGCGCCATTTGCGCAACTCTCGGCCAATGTTTTCCGTTA
GGCTTATCCTGTTACGTTGTTGTTTTCGTCATTTTGCAATTTGTGTTTGT
GTCTTTTTTCTATTTTAAAACAATTAAATGCATGCCCCTAATGAATTAGT
TGCTTAATGGCACTTTGATTGATACATTTGCAGTTGCATACAAAATTGGC
CAATTAATGTTGGCTCTTTGCTGCATTTTCTTCCCATTTTCCAGCAAGGT
CAAGCTCAAGTTCACGACGCATGCTCCACGACAATTTGAACAGCAGCAAC
AGTTGCTGCAAGAGGTGCAACCAACATTCGGCCGTCATAATTTCCGTTTC
