# Supplementary material for: SMCis: An Effective Algorithm for Discovery of Cis-Regulatory Modules
Source: PLoS One. 2016 Sep 16;11(9):e0162968. doi: 10.1371/journal.pone.0162968 (PMC5026350; doi:10.1371/journal.pone.0162968)
Supplement: S1 Datasets — (ZIP) [file pone.0162968.s001.zip › dataset/Drosophila/Masked/dmoj_gi22833.fa.masked]

>scaffold_6540:17438391,17478390 (reverse complemented)
GAATTAGTTTTTCTGTCAGTTTTTCTCTTTTTTCACTCGTTGATCGCNNN
NNNNNNNNNNNNNNNNNNNNNNNNNNNNNNNNNNNNNGCACATAGCAATG
GCGTGCGCCATAAAATGTTATTGGCTGCTGTTAGCAAATGCGAATGTGTG
GAATGTTTTAGATGGGTTTTTTGATGAGGCCCAGAAGTATATGTACTATA
TAGAGAATAAAGTAGAACAATATTCGATGAATAGTGGGCAAAGGACATAA
ATACAGTGAAATATTTCCAAAAGATAGTTTCCATCAACTAAAAAGGTTTC
AGAATAGATTGNNNNNNNNNNNNNNNNNNNNNNNNNNNNNNNNNNNNNNN
NNNNNNNNNNNNNNNNNNNNNNNNNNNNNNNNNNNNNNNNNNNNNNNNNN
NNNNNNNNNNNNNNNNNNNNNNNNNNNNNNNNNNNNNNNNNNNNNNNNNN
NNNNNNNNNNNNNNNNNNNNNNNNNNNNNNNNNNNNNNNNNNNNNNNNNN
NNNNNNNNNNNNNNNNNNNNNNNNNNNNNNNNNNNNNNNNNNNNNNNNNN
NNNNNNNNNNNNNNNNNNNNNNNNNNNNNNNCATGTTATTTCATTTGTGT
GCTTTTTTAAATTTAAATGTAAAATATATGTGAAATTAATTTTCTTCTAT
TATTTTTAATTCATATGATAAACTAAATTAATATAAATAATAACTGAAAT
TGACAATGCATTTCATATATTTATTACAAACTTGCAGCGATTTGCTTTGT
CTCTGTCGAGAAGTTCTCTTGCAATGGAAAATCGACCACAATCACTAATT
GTGAATGTTGACTTTTTTGTATTTACCCGAAAATTTCCATAGAATAGAAA
ATCACAAAAAGTACAATGACCGCAATGGCAAACAAGTGCCGATGTGTTTT
TAGCACTTTATCAGTTGTTCAAACAAAACGCTTCCACAATTCAAATATTT
TTTTATAAGTCACAAATTATTTAAACAGCATAGCGAGTGGCGAATGTAAC
TGTATTGAAGTAGTTTATGGGATTTAAAAATAAGAATTGATAAGCTTAGT
TACAAAGGGGAATTATCGAAAAACAATTTAGTTGGAAAAGCTAGAAAAGT
CAATTATTCACAGAGTTAGAGAAAAGCCAAAGAAAAGAACTAAGCAATGT
TTTCAAACTGTAAGTGTTCACTGTATATGGATTAAGAAAAAAACTAATAT
AATGCCAATTTGTATAAATTATATTTCTACAAATCTATCTTCGAATTGAA
TGCATACATAGAAGGTATCGGACTTAACGATGACCAATTATAATATATGT
AAGACAAACTTGAGTTGTTTGCCTATTGGGGATTGCTTCTAATATTTTCA
GCTTCTCTCAGATCTAAGGGCCGAAGGAAAATAATTTTCAGTTGAACTTT
CTACCCTGTATGGCCAAGCAAAAAGAAACCCATAACGAACTATTTCGAAA
AAAAAAGAAGTAAATGGGCTGCCAGCGATTCGTATGCTTTACGTGTGAGT
GGGTGTGTACGTGCATGTGTGTGAGTACTTGTGGGGGTGGCTGCTGGCAG
CATAAATAGCCAGCCCTAGACTGGGGAGGGTGGCTGCTGTCTTGGGTGAT
AATTTAACAAGAAANNNNNNNNNNNNNNNNNNNNNNNNNNNNNNNTGTGT
TTGTATTTCACTTTTATTTTTGCTTATCTTCGTCTTTTTTTNNNNNNNNN
NNNNNNNNNNNNNNNNNNNNAAAACTTGTGCATGTATGTGCGACACATGT
GCGAGGGGAAGTGCTTGGTGCAAAAAGCAAGAGATTCACATAAAAATATA
CGAGTACTCATTATGATAATACGAAAATAAATGACAGTGGTGTTTATACT
CATGGCATAACGGGGAGTTCCAACTCCCAATAACTCACCAAGCGACATAC
GAAACTAAACAGCCAATTCCACATGTGGGCGTGTTTGTGTTAGGGTATCT
AAAAGAAATCATCTGAGATGTTGAATATTTGAAATAAGTTAAATAGAAGC
TCCATCCATGTATTATAAATCCCCATCATAATTATTACTTCTATATAAAA
ATTTGCTTAAATATATCACGTGGAAATATGAAAGGATTCAATTCAAATAT
ATCATTTACCCATTTATATTATTTTCCATGTAGAGTATTTGGGATTCGTT
GCTGCTTGGCATTTCTACACCTTAAAGAATAAAATATGCTCTCTTTGTTG
TGCCTGACTTACGTCTAATACCTGTGTTGCTGGCGCAACAAGCTGGGGCG
GCATGTCTAATTCATCCTTCTTAACATGGGCTTTGCATCTAATAGGCCCG
TCTACTTTTCGTAAGCAGTTCAATTTTTTATTCGCACTTCGTTTGTGTTT
TCCGGCTTTGTTTTTGGCACAAAATGGCTGCCGACATTTCCCATTAGCGA
CATATTGTTACAGTCCTTGCTAAACNNNNNNNNNNNNNNNNNNNNNNNNN
NNNNNNCAAGGAAATGTAGGTGTAGGAGACCAGCTGCCAGGCCATTAAGC
TAATCTTTTTTATCTTCAGGTTGCTGCTCTGCACTTACGAATTAATGTAC
ATTTTCCCTATATACTTAAAGCTTTATATTGTATTTGTATTTTATATATT
TACTTGGCAGAAATGTGTTTTTTATGGGAAAGCTTCATGAAAACATTTTC
AAATTCTTCATATCAATATACAATCATGCATAAAACTATTTGTCTGTGTA
AAAAGNNNNNNNNNNNNNNNNNNNNNNNNNNNNNNNNNNNNNNNNNNNNN
NNNNNNNNNNNNNNNNNNNNNAAAAAGCTCTGAATTTATTCTGGTAGAAG
CTGAAATAAATGCAACTAAAAAATACGTAAAGCATTTCTGTAAATTCATA
NNNNNNNNNNNNNNNNNNNNNNNNAGTATAAACAATATGAAAAAAGTTAT
TCATTAATTCTTATATAAGAAGAAAATTTGTTATTTTCATAGCTCTACGT
TACTAAAACCTGATATTATTCGATATTTAATTTTCGATATTTTAATTTCA
AGGTGAATGTAGGATATTCATAATTTTGCACAATTTAAAAAATAAAATGT
CCTTTTTTAAAGATGGTTATTTTTAGAGTATACCATAAAAGTACCCGAAA
GTACAAATACATGTATATTTGTACTCTTCTGAAAGAAAATCAATTCAATA
TTGAACGAACGTTAGTGAATGAAGGAAAAGTTCAGTTTGGAAAGTTGTAA
CATTTTGAACAACATAAAACTATATAATTTGTATAAATTTTCCCATTCTG
AAAATGAGTGCAAAAAGTCGTCTAAGCATTAGTATTCTCTAAATTGAAAC
TCTGATAAAGTGCGTTGGAAAAATAGTTTCTATGTAGCCTAAAGCAGCTG
CAGAATTTTAATTTGATTTTTGCCGAAATCCGTTACAATTTGGTCATAAA
CTGGACGATGGATACGCTGCTGCCGGGGTCAACAATTAAATGCCATTTGC
AATGGAAACACTGAAATCGCTGATGACCATTGTGGACTGAATGCCATCGA
GGAAATGAATAATTATTTAAATGTGCCAACTATTTTGAATCAAGACGAAA
AAAGGTCAAGCTAGGGGCGAGGGGTCAGCCGCAGCCGCAGTCCCACGATC
CTCGAAAGCCATTTCTCTACATGCAAAACAATAGAATAGAAAATCCTTTT
TTACAGCTCGACTGTGTGTGTGCGAATCGAAATCGTTACAATTTAGAGCA
TTGCTGTTTGTGTAGCAATAAATTTGAAAATTGCAGCCCCTGCCCGGGGT
CCTGACCCTGGCCACCCCTATGCAGCAAGGGCAGTTCTGGTAGCTCGGGC
AGCTCGGACAGCCTTCTTGAAGCTGCGTCTTATGCGTGACCCCGAATATT
CACGCAATTTTTGTGACACATTCACAGTTTTCGCATTAATTTCAACCTCT
GCTGGACGTTGACAAGGGGTCAACTTCAGCTGCGGCCAATAGCCGTTGCC
CAACCCCGGCACNNNNNNNNNNNNNNNNNNNNNNNNNNNNNNNNNNNGAT
CCGCTTTTGGCTCTGTGTTGGCGTCGCTGCACCGCAGGGTTCACGAAAGT
GTGAAAATGTGTAACTGCCCGGCCGGCCTGATTAGATGGTGATGGTCAGA
ATTTGAGGATATACTCGGGGTGAGATTCAGCACATTTTGGCGCTTATTTC
AAATTGCCAATTGTCTAAGCTCGGGATTTAGCACAACGGACTCGAATTCA
GTCCACAATTGTGCTGCCCATTGTTGAAATGCATTTGGATTCTAATGCGC
CAGCAACAACATTCAAGGCCGACTTAGTGGTATTCATTTCAGGCGCATTA
CAAATGTAACCCAATGGTCACTCGGATAGGGAGTCAGGCCGTCAATCCAG
AAGTAAAATGATTTGTGGTATCACAACGATAATGTAACGGACCTTTGTAA
GATTTAAAGACTTGAATTTATTGAATATTACATTATTATGTACTAGCAGT
CCCAGCAAGCGTTGCATTGCCCTACCCTTATTTCTAGGTAAAAAATGATT
AAAAGGTATGTTGTTCAGGTTGGGATACACTCTAATTAATTTATTAATCA
GATTTTCATTCAAGCACCTTGTGGTAAACGACATTCTTCGTTTTTTGGTC
AGGTGCAAGAACAAATAATGCGGATGGTTTGCCAACACGTGAGCATGCCA
CGTACAATTGACCATGAGAAAAACACGCATTTTCTAGATTGAGGCCACAA
ATAGTCAAAGATTGGCCCTGTGATTTGTTGATCGTCATGGCGAAGGCAAG
ACGAATCGGGAATTGAATTCGTTTAAACTCAAAGGGCATATCTGTTGGGA
TCATCGGAATCCTTGGAATAAGAACTTCATCTTTAAATTTTCCTTTGAGT
ATCGACGCGTGAATAACATTGCTCAACAGTTTTCTTATTACTAAACGCGT
TCCATTGCACAGTTTTGGTTGGTTTAAATTTCTAAGCATGATAACTACCG
AGCCAACCTTCAGTTGTAAATTGTGCGGTGGTAAACCAGGCACATCCAAG
GAGTTCAAAAATTCAGTTGGATAATTAGTGGCTTCATCTTCGTTTGTTAC
ACAGTCGATAGATTTAAATGAATACAGAGTACCAACGATTTTATTTTGAA
TTATAAAATTAAGGTCATCCACATCTTTATTTTTAGCTGCCAAAATTGCT
CGCTCACTTAACCATTTAGTATTTTTGTGGAAAGCAATGATATTCGGAAA
TACTTTGTTGATAAGCTCATCTTTTGAGGAGACGAAATTGCAAAAATTTT
GAGGAAATGAAATCAAGCCACTCCTTTCGTCAACAGGAATACGGCCATTA
CCGATATTCAGCAACTGCTTCGAGAAATCATCAGCAGATAGATCGTTCAA
CAATGCAACTCTCATATTTACAGACAGTTGAAGTTTGGTTACATATCGCC
ACAGATTTGATGCTTTAAGGCAAGCGTTTATTTCGTCGGCAGCAGTAGAT
CTTGGAATTACTGGTAGTGTTTGTCGGAAATCGCCAGATAATAAAATCAT
TGAACCACCAAAACATCTCGAGTCATTGCGCAGATCTTTTAATGTTCGGT
CTAGTGCTTCTAATGCGCGTTTGTGCGCCATTGTGCATTCGTCCCATATG
ATAATTTTTGATGCTACTAAAACTTTGGCCATTGCGGAGTGTTTTGAAAT
GTTACATGTCGGTTGTTCAGTAGCTTGAAGATTTAATGGCAACTTTAACG
CTGAGTGAGCCGTACGGCATCCGTCTAACAATGTGGCCGCTATTCCAGAA
GAAGCAATTGCTACCGCAATTTCGGATCTCGCACGTACAGTTGCCAAAAT
CAATGACATGAGAAATGTTTTCCCAGTTCCACCGGGGGCATCCAAAAAAA
ATAAGCCACCATTTCCATCATTAATTGCATTAATCAGTGTATCATAGATT
TCCCTCTGCTTAGGATTTAACAGAATAAAATGTATATATAAAGTTAAAAT
GAAAACAATGATTGATCTTACCATTCAATGGATTTATCATTTTGATATTA
AAGTGATATCCATCGTCTCCTTGCCAAAACATCAGCGGGTATTGTAAAGC
GTCATATGAACGGTGCGTTTCAGATATTCTTTGTAGTTGCGCAGCACTGC
GTCGTGTAAGCACAATATCGCGTGCTTCCAAGCTTTCACCAACAATCAGG
ATTGCCACTTCATCGATTGTTGGAGCATTAAATGTGCGTTCATGTGTTCC
AGCTGGTCTTTTATCTGCTCTGATTACTATTTTATAGTCATCTCTTGGCA
TGCGCTCTAAAGCGGTCTTGAACAACTTGACCAATGCATGATGTTCATGA
AGCATTTGCTGCAAATCTTGGAGAATTGCTCTTTTCATCGCAGTGTTGAT
TTCTTGGCGCCGATCAAGTTGCTCTTCCATATTGCCCATGAAGTATATTT
GCAAGAATTTGTGCTGTTCATCTTCAATAGGTTGCAATGATCCAATGCGA
TGGCAAATCTGGCCTTGAATCTTTACATTCAAAGCCATAGTTATAGTTAG
ATTTACAAACACTTTTTACAGAAATCTAACCAACTACATTATCCCAAATA
AGAAAATAAAATTTTTAACGTAAATTACCTTAAATGTCGGATTATATCCG
TGTTCTTCAATAATTTCCGCCCCAAATGAAGTCATTTGGAAACAGGCATT
GTATTTTTGAGTGTTCGCTAGAAAATGTCGTGATTCTAGTGTTTCGCCAT
AAAGCAGGGAACGCAATGGCTCTGGTGGCGAGACCACTAATGGCAATGTC
ACTTTACCACTAAGGCAGCACAAACCGGGCGTTTCACCAGCAAACTTCAA
TGCGCCACAATGCTGGCAAACAACGTCCATTGGACCAATGCAAACTAAAC
GATTCAAGCTGTAGTCAATGGTACAATCATATCGAAACGCTGCTCGATTC
AAATCAATCCTTGAACCATTTCTTATTGCCGTTTCACGGGCTGCCTCTCT
TTGAGAAGCACGAATTAAGGCCCTTCTTTGCTGGGTACTAACGCGGCGCC
TTTCTCGTTCTTCGTCAGATAATTGACTCGCGGTATTCCGTAGCCTAATT
GCATTATGGGTCCGCTGGGAAAGATTAGATCTTCTAGGACGCGGCATTTT
CATTAATAGTAATACTGAATATGCACAATCGCACAAAACCACATAAAATA
TCGAGAAATCGAGAAATATAAATAAAAATTATTTACAAAAATAATGTCGA
GAAATACAAATATAAATTATTTACAAAAATAATGTCTGAGAAAAACAAAT
TCAACAATACCTACCTGAACTTTCGAGATATTTTGCTTTTGTCCGTATGC
GTATTGTTTTTCAAAAATTTTTTTTTAACAAATGTGCTTTTTTATGAATA
GTCAGGTTCGCCTGAGGCTGTGCCGTAGACTGACTGACTACATTTGTTTA
TTTACTTCTACACTATTGTCAAAACTGTCACTGTTACCAAGCCTACTGGG
TATAAAAAAAATTTGAACATTTGGGGAAAAAACCGCGTTTTTCAAGTATT
CGGCAAATTTTTTCAGTATTTTTAAGACCCTATACTAAACTCGTTGCGGA
GACAAATCCAACAAATCAAAAACCATGAAAATTGGTTCAGCCCAAATCAA
GTTATAAGCAGTCTTCACTTTTACACAACTTTCTTTTATATATATAGATA
TAAAATGATATAAGCATTTATAACTTTAAGCAGAATATACATATAAGATT
TCATTTACTCTTCTTGCTTTCTTAAAAAAATAAAATAAAGTAAGGTAGTT
CTTTTAATATTTAATAATTTCTGTGATTGTTTATAAAATGTAGAAAACGA
GAAAGACTTCAGATCCTAAAATGAGTAGTATTCAACGTAATAAATCTTTT
CCCATTTATGTCAATCAGATTTTGCTTATTATTCAAATAAAATTTGGCTC
AGGTTTCTTTTTCTCTTAAGAACAAAAAATAGTTACCTATTTTGTCAGGA
CCTAATTCATGAGTTAATCTTAATTTTATATTTATTACAAGCTCTNNNNN
NNNNNNNNNNNNNNNNNNNNCTAATTAGCAATGGCTCGAAGTATTATACA
ATAGACAGCATATAAAGTATCNNNNNNNNNNNNNNNNNNNNNNNNNNNNN
NNNNNNNNNNNNNATAAATAAATTTTGTAACTTAAAAAGACTGCCTAAAC
GAGCTAATATGTTCATATAATATATGAAATAATTTTGGAAAAAATATTCA
ATATAAAGTATTTCGTTAATTAAAAATTTAAATTGTCTTTTATGCATATA
AAATATCTTCTATATATTTCCCAATATATTTCCTGCATACCATTTTTAAA
AAGCATTTTGAAGTATATTTTAATACACATTTTGCAAATAACAAAAATTA
AATTTTTTTAAAAAATATTGAAATAAAAATAATAAATATTAAAAAACTAT
ATTTTCCNNNNNNNNNNNNNNNNNNNNNNNNNNNNNNNNNNATTATAGTC
TAGTGAAAAAGTTTTCTCGGGCAAACGATTGTCCAGCTCTGTCAATCGTA
AATACAGTGCAATTCATTTCATTTGTCGAGTAATTTTAGGGCAATCATAA
AATGAAACCCATCGAGCTTAACCCTTTGGAATGGCTAATGAGCGGATACT
GAATTCGTGGAAGTGGACGGTGTTTGAAAGCGCTCATAAAAAATGCACAG
ACTTGCATTTAACCCGTTCGGGCAAACAGGCCAAGAACTTTCGCCAAAGG
GTTAAGGAAGTGCGAGTCTTTCGCCCTGCGAGTTGAGGAACAATGGGTGT
CATAAAAAACACAACCGATGCATCATAAAGAATACAAAGCCAGCGGCATT
AGCTAGNNNNNNNNNNNNNNNNNNNNNNNNNNNNNNNNNNNAATATATAT
AGCGTAGGCAGTTTCGCAGGAATTTGGCAAGGACACGGAGGGAAAGAGAA
AGCAAGAGAATTGGTAAGATCTCTTTTTGTTAATGGTGAAAGGGTTAAGG
GACAAAAAACAGCAGCCGCATCCGCAAAACAGCCAGAGTCCTGGGATCAG
ATCGGACTACCTGCTTTGTCCTGGCCATAAAAAACTAAATGTTTTATGGT
TTTTGCACGGCTCTAAAAAACAACATTACGCGGAAGTACGATCACGGCCT
TTTTTGCCTCGCACCGTCTCTGTCGCTCACAGTCGCCGCGGTGCCGCCGA
GTCCTTGGACAATCATAACTAGAGCAGTCTAATGAGCCTTCAGTGCAGTA
GATGCTCGAGTTGTACTTATTTCGAGGCGTCAACGCCTGCCCGTCCGGAG
GAACTTTCTCGTGATTTTCCAGTGAGTTTCATTGTTAAGCCATTGGCCGT
AGCTGATTACCTGGTACGGCATGCCTGGGTGCATGCAAAATATGTGAAAG
CATCATCTAACTGCTGAGATGTGGGAATCATAAACACAGCACGGACCCGG
CCACCAAGCCACCGAAGCGGGCAATTGTCCTGCACCAATGTTCGCGTTGT
CCTTCACGCTTTTGTTGCTTTTCAGCTACTTTTACGGCGTAGCCATTAGG
ACAAACAATCAAAATTAGAGCAACTATTTCGCCATGCTCANNNNNNNNNN
NNNNNNNNNNNNNNNNNNNNNNNNNNNNNNNNNNNNNNNNNNNNNNNNNN
NNNNNNNNNNNNNNNNNNNCTAGTTTCCTTTTTTAATCCTTCGGTTTTTC
ATGCTAAAAAAGGATTTACGGATGTGTCGTCCGTGCCCGCTGTTTAGCAT
AACATTTCTGCGAATACAACGACGCACCTCTCACCCAAGTGGGCGTATCT
CTGGCGAGCAGTTTGTCATTTGATTTATTTCGATGCAATTTTCAGACACT
TACAATGTAAACATTGTGATTCTGGCATAGCTTAGAATATGATTCTATTT
AGGCAACAATGGGTACAATTTTAAAGTATATTTCTTACAAAAATGAAACT
CAATATAACAAAAGTCATATCAAAAGAAGAGTTATGAATCAGGACATGGG
TTCCTTATAGTTTGCCATATACTTTATTTATACAATTATACTTCTTTTAG
ATCATTCTATCAGCATTTCATGGGTATTCTGTATATATCCTGCACAACCA
AGCAATCGCATCTCAATTAGCTTGTCCAGTAGCACTTGGAGAAATAAAAA
CTATACAAAACTGAAAAACTAATTATCATTTAAGGGGCATAAAAAGAAAC
CACATACAGACAAGCAAACCCGAAAGACAGAAAGAAAAAAAAATCCAAAA
GAAAATGCCACATCATCCATGGCATGAAATCAGCTTAAAAACTCAAGGAA
CTGTTCGATGAGGTCAGCTGAAAAGTGCGCCAAATGCAAACAAAACTAAT
GAGGTCTGAAATAAGCGTTTTGGGGTGTGGAACTCTGGGCATGGGCACAT
CAATGGAAATTCAGCCAACCGCAAGATTCGCATTTGCATATGAGATCTTG
ATCCCGAGCCACCACCACCGCAGCCACTGAAGAAAAAAGCGGGACTAAGG
ATGTTAAGACTCAATCTCAAGGATGTCTGTTGACATTGGGTGAACAATGG
TTGAGGCCAAGCCAGCGTATCATTTTCATAGAGCACTTGAACTTAGTGCT
CGGGCCAAATTAGATGACAGTTATTATCACGATCATCAATTAAAAGGTCA
AGCGTGACGCGCTGCCGCTGAACATGTGCGAACTTGCAGTNNNNNNNNNN
NNNNNNNNNNNNNNNNNNNNNNNNNNNNNNNACATTTGTTTTGGCTTTGC
GACAACTTTACATAACTTGCGCATCAGCGGCTCCACACACCCGCCCGCGC
CCGCCTTAAGCAGCACTAATCACATGATCAGCACTCGGATCAGGATCAAA
GTCACTGATCCTGATCCTGCAACACGGTGCGTAATGTTGGATTATGCAGT
CGCCCACTGCAACTTTTAAATCACTTTTAAATCTCTGGCTCTGGACCACT
GCTGTCGCTGCTGCTCTAGTTTCCCGGCAGCCGCGGTTCGCTTGCAGATC
GCGGGATTAATGAACGCAGCGGTCGGTCCAGGTAGCAGCACCTTTAATCC
TTTCTTCAGTGCTCGCAAATCCGCGTACAAAGTCCGGTTGCACTTCTAAT
CCGGTTGACAGCGTCAATGATGCGAGGCCTGCCTGCAGTGCCCCTGCCAC
GTCTCCTGCTTCTGCTCGAACTACCTGTTCAGCCACTGCCTCGCAGCGAG
CGTTCTGCCATGTCCTGCGCGTGTGCTGCGCATATGTATTTGCATACTGT
TCGCGCTTTGTTTGCGTTTTCGAACATCGTTTGTTTTGTAAATATTGCCA
ACAAATTGCAAATGTCATTTACAACGCTCGCATGAAATTTGTTTGGTAAA
ATTGTTCTATATTGAATTTATGCAATTGAAAGAATTAAAGAGGAATGCCC
TAAATATAGTACACCTTCCATACCAATATATTTTTTAATTCGCTAATAGA
TTTATTAAATATATTTAAATACATTTTTTTATAAGAAGATTCCATGATTC
AAGTTATCTCATTTTCTAATTTCCTCTCAATCATCTCAGTTTCAATGGCG
CACAAGCTTCTAGCTGTCCTTTGAAAGCGAAAGTACAACACTTGATGAGT
CGCATCAACAAGCTCCATAGCATGCTTTATTATTGCTTGCATGTTACTTT
CCATCAGCATTGTTTAGTTGGCTTTAAGTTGGACACCGAGCAGCCGACCG
CCCCCACCTACGTGTGCAGGGGATGAGAGCTCCATGGAGCTCTATGTACC
AGCGGTCAAAGGCCGACGAAAATGACCGAAAATCAATAATCAATAGTGAA
GCGAAATTTGGCAAAAATAAACGACAGCTGCAATTACGAACTGCAGCAAA
ATGCAGCGCGTAGCCAAAGGATGCGTATTAGACGCGTGCATCAGGACGAA
GAGAGTGCGCTCGCTGAAGAAGCATTCGGTGAGGGAGCGCGAGAGGGACA
GCGAGCGGGGCAGGATGACAGAGAAACAGAGACGGTGAGAGACAGAGAGA
GCACTTGGGGAGGCAGCGACCAGTCAATGCACGCCGTTTATGGGGACGGG
GCGGACAGCACTCAGAGCCATTGAGTCTGTTACAGCCAGCAGCCGTTTTG
AGTGCGTTTTTGCTTGTACCGTTGTAATTTAGTTCGCTCTTTCGAGCATA
TTCCGCTCTCTGGCTCTCAGCACGACCCGCNNNNNNNNNNNNNNNNNNNN
NNNNNNNNNNNNNNNNNNNNNNNNNNNNNNNNNNNNNNNNNNNNNNNNNN
NNNNNNNNNNNTTTTGGTTTTGTTCGTGCATTTTTGACATTTGTTTCTTT
TGCATTTGAGTGGCTTTTGGACCAGAGCTCTGCACTATGCGGAGATTTTC
AGCTATGACTAGTGCTAGTTGAGCAGGAATCCGTGTCAGTCGTGCTCAGT
GCCTCGCATAAGCCGAACGTCGCTCTGGAGCAACCAACAGCAATCTCAAA
AAGGACGACGAGTGTCTCAACTAAAACGAAAGCGAAACCGAAAACACAGT
AGCTCTAAATAAAAAACCCCCAAAAAAACAACAACAAAAACACTATAAAA
AACTACATAGTAAATCAACTGCCAGTGATTGTGTTAAGTCTAGCCGCAAA
CAAATATTAAACACTCGTAAACAATTTACAAATTATTGGCCAGCCTTCAG
AAGAGTTTTTTCGCACATGCGCGAACTTCGCACAAAAAAGCTAAAAAGCA
AAGACAAAAAAAGAGATAAAAACGACCAAAAAGGAGCAGCCACCACACAC
CAACACTCCTACGACTCCCNNNNNNNNNNNNNNNNNNNNNNNNNNNNNNN
NNNNNNNNNNNNNNNNNNNNNNTTCGCACGCACTTTTATCGCCGTTTTGT
TTGATTTAACGGTGCCGCGGTCAAGTGTAGAGAGCGCGAGAGCTTACACG
CNNNNNNNNNNNNNNNNNNNNNNNNNNNNNNNNNNNNNNNNTCCTGTTCC
CGATTCCCGTTTCGGACAAAAACTTTTTGAGATTTGCCCACAGTCGCCCA
AGGTATGTAAATATCACTTTCCACTATTATTATTATCTCTCAGTTAGCCT
TCAAAATTTGGCGTGCTCAGCAGGCGGTAAATCAGCACATAAATCAAGAG
CAATAGTAATAGGTTTACAGTTAGAGAGCAAAGTGCACTCCACACCGCAA
CGGTGCAGCGATTAGAGAAATAAACAAAAACAATGGAACGCCTTTAAATA
GTGCATAGTATTTCTAAGGAATAGCACAAATCGCAAAATGTTGAGGCATT
CAGATAAACATAAAGCTCGATTTAACTAAATAACGTCTAAGAGAGTAAAA
ATGATGCGAATGTTATTATGGATTTAAATCTTTATCTAAATTTGTATGTT
CAAATATTCCAATTGCTTTAGCTGTGGATTTGGAGTTAAGTCGTGTAGCT
TGCTTTTTATTATATTTAATATATATTATATATGTTGAAAATAGGAAATT
AGGGTAAAATAATCTTGTTTTACATCACTTTTTAGCTTTATTTTTGGACT
CCATATAAACCTCTTTAAGGAGAAAATTAGCGAAATTAAATGTTTCATAT
GGGTTTGTCATATTTTTGAACAAAGCTTTCTTTAAAGACATAAAAGAAAC
ATGCTTTTGGCTTTAGTTTTGCTAAGCTTTTAATTACTATTTAGTATACT
ATATAAGGGGATACCCTTAGTAATAAAACTCAATCTGTCTTCGAATGTTT
TTTTTTTTCACTTGATTGTTTCTGTTGTTGTCGAACTCTTCTTTTTGTGT
CTAACCTTAAAGNNNNNNNNNNNNNNNNNNNNNNNNNNNNNNNNNNNNNN
NNNNNNNNNNNNNNNNNNNNNTTTGCTTACATATCGCTTGCTAAAAATGC
AACAGCAAAAATTCTAAAACAATATTTCAAAATCTGTCTGGCTTTTAGCC
GATCTGGCGAACTTGTTTTTTGCCCGTGCAGTTTGCCAGGCCTCACCCCA
TCAACGCCCCACCGCGCCACGGGCTTCCCCCCACACACCCCGACACTACC
CGGCGTTCCCCGGCCAGCGCAGCATTGCCCCCTGTTCGCTCGTTCGTTGC
CTGGCAGCTAATTTTATTTGTTTACATGTCCGACTGCATGTTGTATTTTT
TGCCCGCCTTTCTTTCGCGCCGTCCTATGGCTTTTTAGCAATTTCNNNNN
NNNNNNNNNNNNNNNNNNNNNNNNNNNNNNNNNNNNNNNNNNNNNNNNNN
NAGACACTCAACTATAATTCAAAGTCAACGGTGCAATTTTTTAATGTCCA
TTTTGTTTGAGCCTGCCAAAAGTGCATTTCAAAATAGTTCTCACTGCACG
AATGAAAACTGAAAGAAATATTTTCTTTGTGTTTTCTTTTTAACTATTTT
ATATTTATTTATTTTTATTATTCATTTCTTTTTTTGTTCTTTTCTTGGCA
ACTATTTGCTAAAATGATTGTCAGCTGCTTTGGCATATTTTTAATGTTTG
CTGACAATAGAACAGAGAAGAACCGAATAGATGATCAATTTTTTGCATTT
GACAATTTACGCTTGGCATTGAAAAGACTTTTCCTCGACTATTTTCCATG
CAGTTTCTCTGCTTAAAACGCGCGCGATAAACATCTATTTACTCATGCAT
AATTAAAATTGCCTTTTGCNNNNNNNNNNNNNNNNNNNNNNNNNNNNNTT
TTTTATAATGCACATTCATCGACAAACGCTGCAGTTTGCCCCCGCTGCCT
GCTCCCTCCCCTGGCCCATCGCCTGCCGTTACACATTTACAACAAAAACA
TTTTTTGTGGCGCATTTTCTGCGTCTGAATTTTCCATTTTTGCCATTTTC
ATGATATTTTTCCAAAGGGGGCGGTGGCTGTGGTTGTGGTTCGTGTGCGG
AGCGACTGTGTTGTGTGTGGGGTGACGGNNNNNNNNNNNNNNNNNNNNNN
NNNNNNNNNNNNNNNNNNNNNNNNNNNNNGTTGGCCAAACGACTAGCACA
TGTTTACTTTACTTTGCAGTTTCGGTTGCGTTGCATTTCGCACTCGTTGC
CCAGCACCTCGCCACCCCTTGTAAGCNNNNNNNNNNNNNNNNNNNNNNNN
NNNNNNNNNNNNNNNNNNNNNNNACGGCATGTAGCCGGCGTAATATTAAT
TTTACACTTGGCCTTTANNNNNNNNNNNNNNNNNNNNNNNNNNNNNNNNN
NNNNNNNNNCATGTGCAAAAAAGTAGACAAACCGTAAGCTTTNNNNNNNN
NNNNNNNNNNNNNNNNNNNNNNNNNNNNNNNNNNNNNNNNNNNNNNNNNN
NNNNNNNNNNNNNNNNNNNNNNNNNNNNNNNNNNNNNNNNNNNNNNGTTG
CACTGACAAGCCAATTAATTTGGGTTCTTAAAAATATCACTAGCTAAATT
AAATAAATATGCTAAGCACATNNNNNNNNNNNNNNNNNNNNNNNNNNNNN
NNNNNNNNNNNNNNNNNTGCTTTTGTTGTTTTGCTAGAGAACTTTTGCAG
CGCCAAATTTCCTGTACCATCAATTATGCATAAGTATTGTAGATATTTTA
GCAGTCAGCTCGATCCGCACTCTCCAATCCCAATTACCATGTCATCACCC
ACCGCCGCCCCTGCTGCGTTGCCATTACCAAGAGCCGACTGCTGCTGACG
TTTTGCGTTTTTAATAATATTTACTTAAAAGCACAAACAATTGGCCAAAA
ATGCGGCAACTGCAGTGAAATTGCAATAGGAAAAGTGCAAACAACAAAAA
AGAAAACCAAAAAATATATAGAAAATTTATTGGGTATATTTCAAAACTAC
GCAAATCAAAGTNNNNNNNNNNNNNNNNNNNNNNNNNNNNNNNNNNNNNN
NNNNNNNNNNTAGAGAGCTCTTAACCAAGCATTTGAAAGCAAAAAATAAT
TCTGGTATGAAATATTTCATATTCATATACAAGTTTCACTGGGTTATTAA
ATATCAATTTCTGCGATTCCAGAAAANNNNNNNNNNNNNNNNNNNNNNNN
NNNNNNNNNNNTTGGGATTATTAAATGGCTTCTTCATATTAGCTGGTAAA
AGGTTTGAATAAATAGAAATTCTGAGAATGTTTAACAAAAAATAAATCTC
TTTCTGTTTATAAAATTTATTTACGATATTTTGCGGGCTGTTTAATTACT
AATTAGATTGAAATTTAAAAAATTGTTAAAAATAAATAAGACTATTTTTA
GATTCGAGTATTTATAAAGTTAACAGATTTACAAAAGAATTTGTTAATAT
ATATAAGATTTTCGCTATTTTCGCCATACCAAATATCTCAGATTTCATAA
TAAGTTTTTAAGTTTTTTTTTATTGCAAAAAGAGAATTGCATTGAGTTGA
ATTCGTAGAATCCGTATAATACCCATTGTATACAAATGTTGATTTTTATT
TTGATTTAATTTTTTCTCTGGCATTGGCTTTTGGGATTCTATTTGCGTTC
TATGATCGCTTTGACGAACTTTTTATAGAAATTTAACGAAATATAATGAA
ATTTCGCGTGCAGCTTTTCAAAAATATCTCATTAAAATAAACTTGCATAA
ATAACAATAATTTAATTGCTATTAAAAAGAAATTTATGTGCTTTCCATGA
TAACAAATTGCAAACTAAAATGCACCGTTTAATAATGATAATCGCCCAAG
CTGACAAATTCGCCAGCTGTGGACTGTTCAGATTTATGCAAATATATATT
TTCTATATATGCCTAACTATATTCAGTTATATATACAGTTACTCAACCAT
ATACCGCGTAGTGCCGACAATTAACTTAAATCCTTTTGCTTTTTATTATT
AAACGTGAAATTCGTCGTCGCAGGCTGCGCCTTCTAATCCAATCCTCGAT
GCTCGCTCCTGGCTGCTCGCGCTGATTAACTTTAATCCACTGCGTGCCGT
GTGCGAGGGGAAAACTCGTTGCGTTTTGTGTTCTAATCTGCATAGCTTAA
GTTTCGCGGCCCGGATCATCCAAATCCAATGCGCGTAATTTTCTTCTTTT
TTCTCGTGTTTGCATTTTTCCGCTTTTGTTTTTGTTGCCGCTCTAATCCA
GTTTGAATGGATCAAGAAGCTGAGGTGAGTGCGCGACTCGCGACTCCGCG
ACCCGATACCTGACTTTCGCTCACCTTTTTCCCATCTAATCCCTTGACGC
GTGTGTCGCCTACCTGGCCCAAATATAAGCAACGACCATTTGCAATCCGA
CAGTCAGTCACAAATTTGCTCGTCCAGCGACCAGACACACAGCATCCGCT
CCAGATCCACTGCAGCACAATCACAAACGCAATAATTGGAATATATAACA
CGAATATCCGTAGCACGAGCAGCGCTAGGTGAGACCAATTACCCAAGGAT
ATCCCGTACCACCCCACACCCGTCCGCCTCACCAGCCATTTTGTCCTCTG
CAAAACTCACTCAAATTGCCACCCCGCTACACGCTCTCTCCTAGCAGCAG
GGTGGCACGCTTGGCTTAGGGGTGGNNNNNNNNNNNNNNNNNNNNNNNNN
NNNNNNNNNNNNNNNNNNNNNNNNNNNNNNNGGAATTGAGACAAAAAGCA
TAAAAAACTCGACGCAGGCGCACTGACCACATACATTCAAATTACAATCT
TAACCGTGTGCTCTTTGTTCCTTCCTTTGCAGCCGTAACCAGCAACATGC
CTAACTGGGAGACGAGCACCGCGGCGCCCAACTACGAGCAGCACAATGCC
TGGTACAGCAGCATGTTTGCCGCCAACATCAAGCAGGAGCCGATGTCGCA
TCACCACAGTCACCATCACGACAATGGCAGCAACAGCAACAGCAACAGCG
GAGCGAGCAGCCCAAGGCAATCGCCGCTGCCCTCACCCAATGCACCTGGC
ACTCAGCTAGAGCAATACCTCANNNNNNNNNNNNNNNNNNNNNNNNNNNN
NNNNNNNNNNNNNNNNNNNNNNNNNNNNNNNNNNNNNNNNNNNNNNNNNN
NNNNNNNNNNNNNNNNNNNNNNNNNNNNNNNNNNNNNNNNNNNNNNNNNN
NNNNNNNNNNNNNNNNNNNNNNNNNNNNNNNNNNNNNNNNNNNNNNNNNN
NNNNNNNNNNNNNNNNNNTCATCTCACACTGGGCGGCTTCAATCCGCTGA
CGCCGCCGGGTCTGCCAAATCCCATGCAGCACTACTATGCCAGCAGCATG
CGCCCCAGTCCGCAGCCCACGCCCACAGCCGTGCCCACGGCGGTGGCAAC
GGTCATACAGACCGGCGACAAGCTGCAGGCGCTGACGCCGCCAATGGACG
TGACGCCGCCCAAGTCGCCGGCCAAGTCACAGCAATCGAGCGTGGAGCCC
GAGAAGGAGCACGATCTGATGTCGAACTCGAGCGAGGACATGAAGTACAT
GGCCGAGTCCGAGGACGACGACAGCAACATACGCATGCCCATCTACAACT
CGCACGGCAAGATGAAGAACTACAAGTGCAAGACGTGCGGCGTCGTGGCC
ATCACCAAGGTGGACTTCTGGGCGCATACGCGCACCCACATGAAGCCCGA
CAAGATTCTGCAGTGCGCCAAGTGCCCCTTTGTGACGGAATTCAAGCATC
ATCTGGAGTACCACATTCGCAAGCACAAGAACCAAAAGCCTTTCCAGTGC
GACAAGTGCAGCTACACCTGCGTCAACAAGTCCATGCTAAACTCCCACCG
GAAGTCGCACAGCTCCGTCTATCAGTATCGCTGTGCCGACTGCGACTATG
CCACTAAATACTGTCACAGCTTCAAGCTGCATCTGCGCAAGTATGGCCAC
AAGCCCGGCATGGTGCTGGACGAGGATGGCACGCCCAATCCCTCCCTGGT
CATCGATGTCTATGGCACACGGCGCGGACCCAAGAGCAAGTCCTTCTCGG
NNNNNNNNNNNNNNNNNNNNNNNNNNNNNNNNNNNNNNNNNNNNNNNNNN
NNNNNNNNNNNNNNNNNNNNNNNNNNNNNNNNNNNNNNNNNNNNNNNNNN
NNNNNNNNNNNNNNNNNNNNNNNNNNNNNNNNNNNCTGTGCTGCCACCAA
GCGCAACCTCTCAGCTATCCGCCGCGCTCCAAGGATTTCCCATCCCATCT
NNNNNNNNNNNNNNNNNNNNNNNNNNNNNNNNNNNTGTGGCGCCCGTCTC
CCCACCGTCGCCGGCCAAGAGCGTGGCCAGCGTTGAGCAGGCGCCCAGCC
TGTCCAGCGCGTTGCTGCCGCCATTGGCCAGCCTGCTTCAGCAGAACCGC
AACATGGCCTTCTTCCCCTACTGGAATCTCAATCTGCAGATGCTCGCTGC
CNNNNNNNNNNNNNNNNNNNNNNNNNNNNNNNNNNNNNNNNNNNNNNNNN
NNNNNNNNNNNNNNNNNNNNNNNNNNNNNNNNNNNNNNNNNNNNNNNNNN
NNNNNNNNNNNNNNNNNNNNNNNNNNNNNNNNNNNNNNGGAGGATGAGCA
TGATGATGATTTCGAGCGCAAATCCGTGGACTCAGCTATGGATCTGTCAC
AAGGCACTCCGGTCAAGGAGGAGCCTCAGCCCCACAGCAATTGTGGCCAC
ATGGCCATTAACCTGAAGCTGAAAGACGATGACACACCTCTGATCAGCAG
CAGCAGCACCTCCCGCCGCAAAGGTCGTGTCCTCAAGCTGGACACGCTGC
TGCAGCTGAAATCGGCTGCGATGTCATCGCCGGAGCAGCAACTGAAACTG
CCGCCCAGTGTTCTGCCCACGGCCTCGTCGCCCATTGCCGGCAGCAGCGC
CAACAAGCAGCTGGCGGATGATCCCTGCTCTGGTGCCAGCTCCGCGGATG
AGTCCATGGAAACGGGCCGTGTGCCGCAGGCCAACACGAGCGCCAGCTCA
ACGGCCTCCAGCTCCGGCAATAGCTCGAATGCCAGCAGCAGCAGCAATGC
CCCTCCAGCTGCCGTCGTTGCCACCTCCGCCACCGTATCGAGCTCATCCA
CAGCCACATCCACGGGCAGCAGCGCTCCGGCCATATACGAGTGCAAGTAT
TGTGATATTTACTTCAAGGACGCTGTGCTCTACACAATCCACATGGGGTA
TCACAGCTGCGACGACGTCTTCAAGTGCAACATGTGCGGCGAGAAGTGCG
ACGGACCCGTCGGCCTCTTCGTGCACATGGCCCGTAATGCGCACTCCTAA
GAGCCACTCAGCGCCGGCGGCCCACAANNNNNNNNNNNNNNNNNNNNNNN
NNNNNNNACATATTTCGTTGTCCAAAATTGTATATATTCGTAATTTAAGT
TTTCATTTTGTTGTCGAGAATTGTACATAAGCCAAAAATGCGCCAAAACG
CTACCAACTAACTCTAGACCTAAGCCCACAGCCCCATAGATTCGTGTCTA
GCTCTAACTGTAGATCTAATGCAACTATGTAGTAACTATCCCCTCTCTCT
GCTAGCCTCTCTCTACTCTCTGTATCCTTTCAGCTTTCAGTTTTCAATTT
CCAGCGAACGAAAGCNNNNNNNNNNNNNNNNNNNNNNNNNNNNNNNNNNN
NNNNNNNNNNNCGTGAAAAAGGTTTAAAAATTCCTAGTTTAAGTCGACAT
TAACTTAACTTAATTCGTAAGCAATCAGTCCAAAGTCACAGTTACACAGC
AGCGATTAGTGTATAACTATTATATTTTCTTTACATAATAAATGTTTAGT
CTTAAAAAAAAAAAGAAGAAGAAAAATAAGCGAGTGCTCTCTTTTCATTG
ATATTGCAGTATTTTGTTAGCCTAATTTCAGTCTTAAGTCAAGCCACAAT
AAACGAACAATTTTTCAAGAATAATTTAAAGTTTTTATGATTTTCTTTAT
TTTTTATTCCTTTAACTCATTCGGCATAATGACAATATTTTTGATATCGA
TCAAAAAGAAGTACAAATCTAGAGATTTTACAACTCGAAATTTTCAACAA
AAATGTGTAAATGCCCACGATTTTTAAATTGAATAAACATAGATATATTA
AGTGTATTGTATAAACAAATATTTACAAAATATTATGCGCAATCTGAGCA
AATGGATCAAAATTCAAGTTTAATTAGTTTCTAGCTGTAAATGTAAATCA
AGGTCAGAATATTTGAATGACCTTGTAATATACAATCCCAGTGTGAAGAA
ACACCTGTATAGTAAAATACTTACAAATAAATAGAGTTTCCCAAATGTTT
TTATGTAATATTGAATAAAGAATAATATGCGATATAAAGAAATTCATATA
TAAGATTCTATAGTTTCATGATCGTTGCCAGATGTCAGCGGCTTTTTCCG
GAAGATGATTTATGGAAATTTTCGCCTACACAACAGCCACACAATGTGGT
GTAACGGTTAATTGAAAAACTGCTCCATCATGGGCTAAATGCTCGGGCTA
TTAAGTGAAAAAACTGTGCGGGTGACCCGAGCAAATTGGCCTGGCGAGAG
AAATAGCTGTGAGGATCGTCCAGGCTTAAGTACTTCCCTTGATCGATCAT
TGTCTGGCATTTTGCGTGAAAACGCACAATTCGCATGGCATATGAGCTGA
GAGGGGGGAAATTATATAATAATAATGAAACGCTCATGAGCACACGCTCA
TGGGCAACGCCTTTCAAGGGATCTGGCGACGATCGCGAGGATCGCTTGGG
GAGTTCACTCGGAACTGCGCATGCGTCGCACACGCTTTGCCTACAAATGG
CGCGTGCTCTTGAGTTGGAAAACCAATTTTCCTTTCCCTCGATCCCTTGG
CGCATTTTTGGGCGTTTTATAAATAGTTTTTCCAGCTGGCTTCTGATTGG
CTGCAAGTGATTTGAGTGTGGGATAGACACGACATAGCTCGAATATTTGT
TCATTAGATAGTTTTCAATATTTTTAATTTTCCGTTTTTCCCTCATTAAA
ACTGTGCACCCACACTGCAATAATTGATATTTATGATAGATAGAAATTAA
ATTCAAAATGGGGCCCCGCCTAGAATAGAGTTTAGAAAATATTGTCTGTA
AGTTCATGTAAAAATTTTATGGTGGTCCAGCTGATATTTGGTCAACAACC
CAAAGATCTAATCTGAAATAAGATTTTGCATATCCCTTTAGTCGAACATT
TCCAGATTCTTGTCCATTTGAGCGCACGTAATTTGCTAATAACCCACTGG
ACAGTCGGCTCTCTATTTTGGCTTGTGGCAAGCGCAAGCGCAGCTCTAAG
ATGTTTATCTGCCGCACAGAATCTTAACCTCAATCTGCTGCCTAACGATG
CTCGGTCGATCCCTAGTCTTGTTTGCCAGCTCTTATCTCGGCTTGTGGTA
TTGTTCCCATCCTTCTGGCCATTGTTCGGTTCGCAGACAAAAAACTCGGA
GCATAATAGAAAGACGAATCTCTTTTAAGTAAAACTAGCCGGGGTCGCCG
AGGATACCCCACAGTCTCGAATGGTCGTTGACTGACTGACTGACCATTTA
AAAGGTGTAATTTTCGGTTTGAGATGTTGCGCATGCGCCATTTTTCCGGT
TTCTATTGTATTTACTGCAATTCCCTCTTCTCTTCTAGCAGCTGTTGCTC
ATTTTGCACCTTTAGCTACAAAATTCTTGTGCGTTTTTTGTAGCGAAAGG
TTTTGTAAATCAAAATGTCTTTTAGGCTAAAGCAATTTTCTCATAATGTA
AGGGAATTGACATCAATATAAAGTTTTTAAATGTTCATTTCATAGTTCCA
ATATCATATCTAGAAATATCTTTTATTTATTATACATGAAATCATCTAGT
AATAGTGGGAGGGATAATATTACAGTTATAGTATTGTGTACTCAAGTCCA
TATGATATATATGTAGATTTCTAATTAGATGTATAAGCCGTGTTGATATA
GATCCGTTCCTCTTTCTCTGGCTATTAGTCCATATACATAAATATCAATA
TACATAAAAATCAATTACGATTTCCATTTCCGTGAATTCGATTAATCCGC
TTGGGCATTTTGAGCTTCCTCTAAGTTCTAAAGACAGGAATTAAAGACAG
AATTTGATGTTCACTTATGTGAAATATATATATATTTGTTTTCATTTTTA
AAATATCATAAAGGAATTATTTCAGATATATGCTAATGAAATCGACTATT
TCTCTCACAGACTTTCCATGATAATATTTGATAAGAAAATTATTTTATTT
TAATGAAGTTTTTAGAGAACGAAAGAAGAGTTGGCCTAACTTTGAACTAA
AATGCCTCCATTTTGTTGTTACCCTTCAAGCAANNNNNNNNNNNNNNNNN
NNNNNNNNNNNNNNNNNNCGTCTGGCTTATCCTACAATCTACATAAGAAC
CGCAGCCAGCACACAATGGTAAACATGAAAGTATTATTAATGCCACGAAA
AAAATCTCCCACAGGGCTGAACATAAAATAGGTATTTACAGTNNNNNNNN
NNNNNNNNNNNNNNNNNNNNNNNNNNNNNNNNNNNNNNNNNNNNNNNNNA
GTGTACAAAAAAAATCCACAGAGCGCACGCCATATTGAATATATTGAGTC
TGGATTGTGGTTGGGGTTATGTAGGGTTGGACTGGACTTGGTCTAGGGTG
TGGGTAGCCATTTTTAGACGCGTCAGATGCTCAACAGCTAAAAATAAGCC
AACTAACAATTCCGAAATAATTCGACGGAGCTGGAAGGAAGTTGAGTCGA
AAAGTGTTACAAGGTTTTTCACTATGGCAAAACTAGCCAGCGCTGCATGG
GCAGCTGGGAGGGGGCGTAATGCCACACACTAGCTGGATAGTGGACAGGG
ACAGAGGGATGGGGGCGTGGGTTCGATGTGCACGTTGTGTGGGTGTTCAG
TTGATTAACACACGCAAGGGTGCCGTTAAATGCCAGCGATACACTCACCA
TTTATAACTGCTCTTGACCATGGACCATGAGACGCTGGATGGCTGGCAAT
ACACCCCGCCAGGTCGCAGACCACGAGCCCTTATCAAACAGCCGTTGCCG
CCTGATCCGATGAGCTATGTAGCTGCTGACTGCCATTTCGCAGAGACGGC
GCCCACATTCAGCACGAGACGAGACGAGATGGAACGGAATTGTTAAGGTC
TACACGTTATTATTAGAAAATTGCCTTCGACCAGCATCTGTAGCCAATTA
TGGCCTGGCTCTGATCCATTGAGCATGACGTCATGTGCTGCCGTCTATCG
GCACCTAACAATATCCCTCGCTATTCATGCAAACCAATCCTAACTNNNNN
NNNNNNNNNNNNNNNNNNNNGCCGCCGAAGGATTTGCTGAATAGCCGATA
ATTTATTTCTGTAAACAATTTTCACTGGAATTGCGCACGGTCCAAGAACC
ACTTTCGCTTCTTCAACCAGTCCAACAGCTGACCAAGGTCCGTTCATCAT
CGAGCCCATGTGTTGGTAGATGGAACGAATTTTTAAATAGGCCCCGTTAA
CAAGCAGACCTAAAGATGCCAACGCTTCAGCCAGGTGAGTGTTTTGGCAT
GAGCTAAATTATATCTATCGCTTATAAACGCTATAAAACGAAAAACATTA
CAACTTGGTATAGAACTGGGCGTGCCACCGCTTATGTTCATGGAGCATAT
ACAATTTTTTATGGGATAAAAACAAAAAGATTCTTTTTGTTAACAGGCCG
AAGGAGTTTTTATTTTACAATAATTTCCCTCGGCTCAGCGAGGGATACAC
AAATAAATCAGGCAAAGATTATATATTTTTTAAAAGTTAGACTAATAGAT
CGTCTTTTAAAAGTACTGCCGTTCATGAAATATTTCGAAATTCATTTGGC
TGAAAAGAAACTGAAACTGAAAATAGTTTAATTTACTTTTTGTGGCAATA
ATTTAAAACTTGCATTCTATGTAGGGGCCTCTTTGTGCATTCCATTATTG
AGATTGGGGAACTAATTACTCTACCTCCATGAGTGCGCCATTGAAATTCG
AATTCAATTGAAGTGCAAAAACCAAAACTAATTGCAACACATTCTGTGAT
AAATATGCAAAACTGAATCGAAACGCCGGCCGGGTGCTGACTAATATGTA
TGTGTGTATGTGTATGTGAATGATGCTGAAAGGTGGTAACACCCGTAGAT
ACCCACTAACCCAATGAGGTTGCCAAAAACAAAAAACAAAAATGAAACAC
CAAATCCACTCAGCATTAAAAAGAAAAAAATGTTTATAGTTCCACACAGT
CCACACTTCACATGTAAATCGGAATCAGAATGCTAGGGATGTACATACAT
ACATACATATAGGCGTATGTATATTTGTATTGGAGTGGGAGGGAGATGGA
AAAACTAGAATCGCCTACATGATGAACATTTTCGAAGATAGAAAAAACAT
CTGCCCCTGATGGCACTTTAGTTAACGAAAAATAACAATGGTTAAAANNN
NNNNNNNNNNNNNNNNNNNNNNNNNNNNNNNNNNNNNNNNNNNNNNNTCG
TATGCATGCAGCATGGAACAAAAAAAAGGAATCTCTTTGTTGTTGTTGTT
TTGGACTGGCTGTGCCATCGATAATGTCCAGCATCCGTTATAGAGAAAAA
GGAAGTCGAAATAAACGACAGCAGCGTGTGCCTGATGCCCTTTGCCTCAG
CCNNNNNNNNNNNNNNNNNNNNNNNNNNNNNNNNNNNNNNNNNNNNNNNN
NNNNNNNNGGGGTTGCACACGCGTCCTACTTAGTAGTCCGCCGTGGCGTT
GTCCTCAACTATTTGCACTGGACAGACAATGCCGTGGACTGGACAGCCGT
TGGCGGCCTTCGTTTGGACAGTTTGCTACATTTGCCGCGCACAAACAATC
AAAATTGTGTGGGCTACTCGATTGAGTTCGATTTTCTTGTATCCTNNNNN
NNNNNNNNNNNNNNNNNGAGAGATTTTTTCCTCTTTATTTTTTGCAGCCT
TTACTTAGATGCTATATTTACGCTAGGCCGGCGACGCAGATGTCGGCGAG
TCAACAGAGTAATCGTAGATGCCTGGGATACCATTCAGGCTGGACGTCTC
GAAAATAAAACATACCCAGCAAATGGAAAAGTCCGATAAGCTTTAGATCT
TAAATAGAATACATATCCTTACTATTAGAAATTAGATTATAGAAATTTAT
TATAGAAATTATATTATTACATTATACCATTCCTATACCTATTATATCCT
CACATCTATCATCTCTTAGCCCATATATATACGAGTTTTTTTTAGCATAT
ATCACATCCCCCTGGTTGATCCTGTACAACCAATCAAAATGTTTGCAACA
CAAGCCGAAAAGTCAAAAAACGCCTATTGCACAATCAGAAGCGAACAATT
TCACGCTTCGCACATAAAAAACGCGATTACGACCAATAAAAATATAGGAA
AAAAGAACATAAGTAAATAAAAGTGCCTGNNNNNNNNNNNNNNNNNNNNN
NNNNNNNTGGTTTCATATGTGCAGAAAAACTGCAAATGCTGCAAATAGGG
TGGGTAGAGTAAACATCCCCTACTCGGGGAGGGTTGCAACATCCATGGAA
ACCTTTTCACAATACCGAATAAATCGATATTTTTTGCCAGTTTTAGCCTC
TGTTGTTTTTTTTTTCCTTCTCATTTTTTTGTCATGTGAATAAAAAACAG
GTAGTTGTTTTTTGTATCTTTCAGTAACAGATACTTTTCCTTTTGGACAA
AGATGTGAATAGATCTGGTATCTGGTACAGATAGACTTGGGTCTGGCCTG
TAGATCGACTTATTGGTCTTTGTGCAGCGAGAAGTGCAAATGTCAGCTGG
AGTTCTGTAATGTGAGCAATTAGACATGCTCTGGCCAGGTATCATTATCA
GGCTGGGGCAACAACTTACAGGTGTTAAACGATACCGTCAAGGTATAGCC
AAGGGCCCACAAATCTCGACAAGTTGTCACTGCTGCTCACATATCAAGAC
ATTAAACATTTGATGGGCGGATATGGGTTTTGGGTTACCCTTGAGCTGGG
CTGCCTGGCACGTTGCAATTGGGATGTGCAATGTGCCACTGCCCCATCCC
AATTCCAGGCCGAGCAAATCGCAAGCCTTTCACTCAGCAGCCAGGTGTCG
CCTACGCCTGCAACCGCATCCATCAGAGCTGTCGCCTGCTTCTATTTGTT
CTACGTGAAGTGCAGCCATTATGCTGCACATATTTTGCCCACATTCATTC
AATTGTCTGCGTCTAGACACAATTTCCAGCTGCTCCTTAATTCAATTGAA
TTGTGGCTAGATCTCAGCTTGCCACATTTGCAAATGTCATTGATTTTTGC
CAAATCAGCGCAGCGCAACGAACTCATTTCGCTGCCTTTTATGCCAATAT
TCTGAGCTGTTTCAGTACCCTCCGAATGAGGTGTTATTTTTCTACATTTT
AACCCTTTTTTGGGCTCAATCATAAGCCGTTTCGGTGGTGGCTGTCAACA
GAAACATCTGCTTTCATTTATCCAGCTTGCTATCGTTACAAGTCGAGATT
AATTAGTCACGATAATTGCGTAGTTCTTCACCTTATTTGCCACGCAAGAA
TAAAATTGTGTAGTTTGATGATGTTGGATATTATGATTAAAAGTGTTATA
TTATAAATTATATTTTTCATATATCTTTAATATTGACTATAAAATTAAGA
GACTACAAATATATTTTTTTAATATATATAAAAATATTTAATAATATAAT
CATAGTTAGAAAAACTTCTAAGTATAAATTAGAGTTTTCGACATGATTTG
TTTTTTTTTTTCCAAATTTAAAAAATCAAAATATATACTGTACTTGGAAT
AAGTGAAGCCTAAAGCATAAGGTCATTGAAATAAAGGTGTGTTCCTTCTC
TCAGCAAATTGGAAAACATATGAAATCGATCAGCTAAGCTTAACATTTTA
AAATTTCTTCTACANNNNNNNNNNNNNNNNNNNNNNNNNNNNNNNNNNNN
NNNNNNACTTGAAAACATTAGCCTGGGCTCTTTTCTAAAAATGATTGAAC
CATTTTGAACTTTCTCGTTCTAATGTGTCGCGCTGCTAACTTCCTTTTCA
TTTTTCTTTTATATTGAAATATTCTGAAAATTTTGAACATTAGCTCAATT
CTACTTAGAAAATCAACTTGTAGAAGTGCTGTCCATATAATAGGTTTATT
CTTAGTAAGTAACTCCTTTTACTGATACTCATACTCATGAAAATTTGGAT
TATCAGAATCTGTAACTGGACTTACTTACACAACTATGCCTGCTTTGCCG
CCATTTTGCTTCTACATAGTTCCAACCCTCAAACATATATCGTTTTCCCC
CCTTTTTGTCATTCACGCGTTATAACACTTTTATATTTTTAAAAATGTNN
NNNNNNNNNNNNNNNNNNNNTATACGTAATTTTCACTTTCATCCCGCCCT
ATCCACTATTTACTACATACAAAGCAAGGGTAGAAAAATCCAAAATTAAC
GACGCCCAATAAAAACAAGAAAATAATATGAGCTCGGCAGAGTGCCCGAA
AAGAGTTTGAATTATTTGTTTTTATTTTTAGGCAGCCCCTCGTATTGCTT
AACAGCACGTAAGTAGATTTAATGGTGGGCCAATCAACGCTCGGGGATTA
CACGGCGCATCTATGGCAGCGTGGCACCGCAAGATCCCCGGCATTGAACT
TGAAAAGTGTTCGAAATGTGCCNNNNNNNNNNNNNNNNNNNNNNNNNNNN
NNNNNNNNNNNNNNNNNNNNNNNNNNNNNNCGCGCTGAGTCTACCCTTTC
AACACGTTGGGCAATCAAAGGAACGCGCTCTCCGAGAAACCCTTCGACTG
TCGCACATCTTTATAAATAGCCCGTGCCGCCGAGGAACCCTTGCTTAGTC
TTTTCTTATTGTGATCACCTCAAGACCCTGCCCCTGACTTGTTGCATCAT
CATCCTCATCGAGTTACCCTCATCATATCGAGTGCACTCACAAATTAACC
ACCAATAAAAAGGCACTTCATAAAAAAAAAAACAACTTCCGTTTTTTTGG
TCCTTTGTTCACTGCCTGTTGCTTCCCCCTTACCGCCTGCCATGTTTCCT
TTTTTTAAATTATGTTGTAATCGAGGAGTCTCGTAAACACCCCTAATATG
ATTTTTAGCGCCACTTATCGCGCACTTTTTTAGGGTGTTTTTTGTTCCCT
CTTTTATTTATGGAAAAAAACCATGTAGTTGGGGGTTAAAAAAATTGACA
TGGTAATTGGAGTGTATTATGTAATTAACTTCTCAAGTGGGGGCATGATG
TTATAGGGTGGCTAACATGGGCGTGGCCGACATTTTTTATGAAAATCAAA
TGTTGAAAAGATTGTATTCATTTATTGGAATTGTATAAAGGGAATATCGT
TATTTTTTGTCAAATTGTATGTAATATTCGGTATATAGAAGAATAGAGAG
AGAAAGAGAAATGGATACGAAGTCAGTCTATCTATAGGAAGACTTAGAAT
TAGTAGTACTTACCGATCGTAAATATCTTTTCTTTGAAATCCATTTTAAT
CGATTTACATATTTTGGAAGTAAATATTCTTTCTGTACAGGGTAATTTCA
TTCGTTATTATCTATTTGGAAATATATAATATAAAGTATAATTGCATTGC
ATTAGTTGACTATTTGTCAACTAAGCCAGAGAGTCTATACACGAAAATAT
TTTATAAATCAAATATTTAGAACAGAATAATGCAAATATTATAAGTTTCA
TTTCCTCCTCATAGATCAACACAATTAAATAAGCTCAAGTTGGAAACGAT
TTAAAATATTACTTAATTATCTGATTTACTCACTAAAAATGAACAAAATT
CTTGAGTTTTGCTTAAAAGAAAACCTAACTCTGTAACTAACTAACAGTAT
TCAATGAGTACCTATTTTCACTAACTAATACCTAGGTACATATTTATAGT
TTGATTATTTCCATTAAAATTTTATATATCTGATTTCCGCAAGAACTCTC
GTATTCTCTAATCTAAAGAGAATAAAGGATATTCAAATCATTGTTCGTTA
GGCATTGGCANNNNNNNNNNNNNNNNNNNNNNNNNNNNNNNNNNNNNCGG
ACGGCATAATGAACTCATCGCATAAAATGCTGATCGAATAGATCCTCAAT
CGGTCCTGCAACAAATTGCCGCCCATGCAGCGGCCGACAATGGAGTTTGA
ATAGTTGTTCAGGTCTATGCACAAATTCAAATGTCATTCAAATACGGCTC
GCCAGCACAATGACGGTGCTAAATGGACGGGCACGCGGCCAGAGCTGGGN
NNNNNNNNNNNNNNNNNNNNNNNNNNNNNNNNNNNNNNNNAATAGGAACC
ACGGGACATANNNNNNNNNNNNNNNNNNNNNNNNNNNNNNNACGCCTGCA
TCTCATTTCGGCGCAAATCTGTTCGTTGTTGTCATGAAAATACGATTTCA
ATGGGACAGCGCGCCAATATCCTGGCACAGGATACGAACGAATATTGTTA
TTATTTTCATGTTTCATCCGGTTTCATGTGCTCGCTGCCCGGTGCGTCGG
CGTTGGAGTTCCCTCGACTGACAGACAGCAGGCAGAAGGCAGAAGGCAAC
GTGCAGCGGCTACAAAAACAAAAACAAAAGCAACTGGCTGAAAATGAAAC
TCAAACTGGGCCCTGGGTGTAGCCATCGGTCTCGACTTCCTTTTGAGTGC
AACCACAACACTAGCCAAAGGCAACTGCCGACCTCATTCACCGTCGCCTG
TCGGGTCTTCGGCTAGATCTTCGTCTCTATCGTTGTCGTTGTTTTGCACC
GATAAGCGTGACATTTTCATATTGTTGGCGATCAGAATTCGAGTTCCATT
CAAGCAACGCTTGGCGATTGAATTCTGCAAGCAGATCCTGGCTGAGCCGA
AGCACGCCAATCACTCACTGACCGGATTAGCTGAAGTGAAGTTTTTTATC
TGTTTCTAGTCGTCGATTGTCCTCTGCTAATTGGACCGATCCTCACATAG
TCTCATTCATTCCAACAAAATGCAAGCCGATGGCCATGAAATCGGAACCC
GCTCTCGATAGGGCGATATCTAGAAGATGTATCAATAATCTTTATTTTTT
ATGAGCGTGCAATTGCCGTAAAATTCGAGCAGACATCCCGGAAAGTCTAC
TATTTTGTGGAAGATGTACCTATATACTATTTGAGTATGCAATATTGGCT
GGAATAAAATATGAAACAGGGCGTCAACTAAATTCGAATGTTTTACAATT
TTTCATTAATATAAGATTTCACTGTTTAAAAGGTCAAAGACGAAGTCGAT
TGCTAATAGGAGAGTATATTACATAAACTTCTTTATCGATCGAACTATAA
AAGATTATAGTATTTTTTTATATCCTAAACCCAAAGTAAATGGGAGTTCT
AGGAATAGTAGTTTCTAGCTTCGATTTACTAAAATTACTAAATTTCACTT
ATATCAACAGCATATTAAATTATTGAAATAGGAAACACATTGAAATATAA
GGAAGCCTCTACTCTCAACTGACGAACACCCACACACAGATGTCCTGGCA
CATAGAGAGACAATTTTTAACACATTCTTTAGAACATGGAGCAGGAGTTT
TTCATGGCTGAAAGATTACTAAAAACTACCAGAAATTAGTGCATAACTTC
ATAACTCCAGTTTGGACAGATGTCAAATGGGATCGCAGGCGGCGAACCAG
GATTCGACTTAACCCCGCGCTCATTTAAATGTCACTTCTGCAGAAACAAA
AACAAATCCCCAAAGGAGCAGGCATAAGAAAATCATTTGTAAGGCAAGAA
ACTGTGAATGCATATTTGAACTTCACCTCGGGGTCGCCACTGAGACCAGG
GTCAGAGCTATAGATCTTGAGCGTGTGCTAAGGNNNNNNNNNNNNNNNNN
NNNNNNCAAATGCCATCAAGGGTCGCGATATTGGCGCGCAAGATTTGTGT
GTTTCCGGAGCGAGGGTCGGTGTGAGGGTCGGGATCGGGGTCCTTAAAAT
TCCTTGCCTGGCTGCCAGCTCCTTGGCGAGCGTAATAGCGTAAACATTTA
ATGGGAGCGTGCGCTGCGCACGCGCAACATTGCCTCACCCCGAATCTCGG
TCTCAACCCCGGCTTCTATCCTCCCTCGAACTCGTGGCGTCATTGTTTGA
TTTCCTTCAGGATTTGTGTATTACTTCTGCGTCTTATGATTGAATACTTT
CTTTATGCTCGCGTCAATTTATTGTATTTTGACGATTTTTCATATTCATG
ATCATAATCTTATGGCATTCTCTATGGAGCATGAACAGTACTTGGGGTGT
AGTATATAACAAATTTGCGGTTGATAGTTTCGGAAAAATATGCAGCGTGA
TTGTTCATAATGCGTACGATGCTGCTTACATATTGTGCGTGAAGAATTTT
CCTTCTTAAATTTATTCAACTGATAAAAAAAGACAACTGAATAAATCTTT
CTAAAAAATATGAAACATATTTATTCAATTTATTCATTCTGCCTAAATTG
TAGGTGAAACTATATATAGTTTATCAATATTAATATAAACTTATTTATGC
TAAAAGACGAATAATAATGTCTGCCATTTCTTACTCAATACATATAAGCA
TGTATGTCTAATGAACTACAAAAATACTATTTATAAAAATATAATAATAT
AAAAAGATAATTAAAATTTAATAAATATGAATTGAATTTATTCATAGACT
TTAAATAGTAATTTAAAATTTTGTCAATGATTAGTAGTATAAATACTACC
TTTAATATTAATCCTATGATATAGACTAGCAGTATATTAAAATCACGGCA
TATTCAACAGAAACTCACTCAAATATTTATGCACTCAATATATAAGGAAT
CCAATAAAGAATCCAAAAGCAAAGCTTTAGCATTGCTTTAGTTTTTACAT
GGAATCAACTGGTGCGCGGTTGCCACACACATGTGGCACACTTAACACCT
CCAATTCATAATGAATGAGTTAAGAGCATCAACAAACTAAACATTAACAT
ATAGCTTCGACTACTGCCACTTCGACTGCGACTACTGTGGCAGCAGCTCT
GCCCCTTGTGACGCTTGAGGAATTGCGTGTCAGGGATACGCCCGCATGGC
CGGCAGGACATGTGTTAATCAAGTAGCGGCCTCAGCGGCGCATAACTCAA
CTGCAGTCAGCAGATGCTTGTATATATGAATANNNNNNNNNNNNNNNNNN
NNNNNNNNAGCGAGGAAGCGAACGAGTAAACAGCTGCAGCAGCTCATGCT
CCCAAGTCTACGACAAGGACTAAAAATAGTTGGAGGCAAGGTGCAGAGCG
AAGCTGTGATCTGCCCGGGGGGATTTATGTGACAGAATTCTCGTGTTTAC
GCTTAATTTTCGTTTAATTTTTATGGGCGCCAAGACGAGACGGCTGCCGT
TGCATAAAGGGAGCTGCGTTCAATGCCTGGCAAATTTGGCCATTTGTCTT
GTCTTGACATCGATCGCTGTATTTACTGATCAAACATAAAAACGTAACAT
GATCTAAAAAACCAATAACCATTGCCCTAAGAAAAGGTGACAAGCAATCC
GAAAAAAAAACAAACATTTGGAATAAAAAGCACAATTGTTGCAATATGAC
AATTGAATGGAATCCGGAAATGTCCTATGCTGCATGGACATAGATAGATC
GCCCAAGTGGAAATCTGAGGAACTGAACTCAAATTGAAANNNNNNNNNNN
NNNNNNNNNNNNNNNNNNNNNNNTTAACTGAGAGATTTAATGCCTACATC
GAAAATCTCAACCCCTATTTCGAGTGAAAACTCAATACATGCAGCAGCAG
CGGGGAGTTGAATGGAGTTCGAGTTTGAGTATGGAACTCTTGTGTCTACA
ACATGCGTAAGTAAGTCCAAAGTTGACCTCTAAGACGACCTCAAAATGTG
TCCGTATGAAGCGCGCGCGCGCATGCTGCTCCTTTTGTGCATGCGCCGGT
CATTGTTTGACCTTTTCTGATTCTCTGTCTACGTTTTCCCTTGGCACCCG
CTCGCCTTTGTCTTATGCTTGCGTTGTGATCCTGGCCTGTTGTCAATGCC
AAAGGGCATTGCAATAAATGTGATAAAGATTGCNNNNNNNNNNNNNNNNN
NNNNNNNNNNNNNNNNNCCTACTGCAATTGCTCAGACTCCCTGCCATAAA
NNNNNNNNNNNNNNNNNNNNNNNNNNNNNNNNNNNNNNNNNNNNNNGACC
CCTTGATGTCGCATAGCGTTGAAAAATGCCTTCAATGATACCTTAATTGT
GGCAGCTGAAACTTTATATTTCTATTGAACTATTGCAGAAATTGTGGGAG
TTTAGCGCGTGTTTTCACGAGAAGTATCTTTTTGTATGTTGTTTCTTGGC
GTCGTGCACATTTAAACTATAGGTATAGGTATAGAAAGTATTTTCAAAGT
CGATTTAAAAAATTATTTTAGCAAATTAATGATAATACTGTGATAATACT
TTGATTTTACTAGATTGAAAGATTCAAATATATAACTTTCAGCTGCTGCT
GATAATTCAATTTGTAATCAATAGAAATCTAGTCAAATCTGGTCAACAAA
ATTCCCATACTTTTTAATGTGAAATCACATAATGATAAAAATATAATGTA
TTGACAAAATAACACTAATTTTATTAATATGATTAAAAAAATTATATAAT
TTATCCAACCTTGAAAGTTTAGCAGCTAAAATATAAAAGTTAAATACATA
TGTGGCAAAATATTAGAATATTTAATTTCAAAATTAAATATGTCTTGGCG
GGTTATATTAATAGCTTCGGTCACACTATTCGTATCAATAAGTTCATCAT
TCTAACTATCGATATTATAAATTGTCAGAAAGTCCGATATTATCTTAATT
CGATAAATTTATTTTTCATCTCTAGACTACCACTCAGCTGTTCTTGCAGA
CAAAAATGCAAGACTACGTTTACATATTTAGTTTTTAATAACACGGAAAA
TGAGCCAATATAGTAACGTTAAGTACACAACATCTCCAACGCCATCCGTG
GTGTCTGGCTATTCAAGCGCATCCCGACTACATTCGCCGCTGCCCCCGCC
AGTTGGATATCGCAAAGATTGCCTCTCCGCGACATCAAAAAGCTACAAAT
ATCTACGGCGTTTACTCAAATTCAATCAAATGGATTTTGAATTTGCATTT
TGGCAGATGATATATTTATTTATAGCGCCCCAAAAAGTCTATAGAAACTT
TAACTACAGGAAGCAAACCAAATCTCAATTCGCCCGCGATGATCCTGCAT
TTCTGGTGCTGTTGGTTATTTGTCTCTGTGGTAAGTGGCTCGAAATGGGA
AGCACGTACAAAAATCCGAAAGCGTAATGAATATCTCTATTTTGATTTCA
GTAACCTCCTTGGGCTTTGCATATGTACTTGGCCTGTCCATTTGGCAAAG
TATTTCCTTCATATTCTACGTGGTTTTCGTTGATTGCATATTTGTTGGCA
TCATAATTGCGTCATTCTTCTGGTTGGTTACAAATCGCTTCTTGCGCACC
AATAATCTGGAGCCAGACATAGAATGGGGATATGCGTTCGATGTCCATCT
AAATGCCTTCTTTCCACCCTTAATGCTGTTGCATTTCATTCAGTTGTTCT
TTTACAATTGGTTGATCAGCCAGACATGGTTCATATCTCGATTCCTGGGC
AACTCATTCTGGCTAATGGGTATGAGCTACTACGTTTACATCACTTTTCT
GGGCTACAACTGTGAGTATAAATTACAGCAGATATATCTCAACTAATGAT
ATTCTTACTCTTTCAGGTATTCCACATTTAAAGAATACGCGCCTCATACT
CATCGCACTGCCCATTATCTTTCTCCTGTATATTGTAGTCACAATCATTG
GCTGGAATGCAACGATTTCGTTTGTAAATTTTTACAAATATCGCGTGTAT
TGATCGATTTAGCAACGTGGATTGTAAATTATTTTGCTTTTAACTGCTAG
GCGCTCCCCTACAATAATGACTAACTAATACTAACTACTGTAGCATAATC
CATGTTAATATATATATATATGCATAAAAGTTCAACTTTCCATCTTAAAA
AATGCCAATTGTCTTCTCATTTTTCGTGTTTTAGGTTCTATTGAACTACA
AGGTAGAATAACAAATGCAGTACTTTGGATGAACTATGCCAGGTGTTTGG
GTTTGACAAAGGTACGTTTCCTTTTGTTACGTTTGCGCTGCAGCTCCAAG
GTGTGCAATTCGGTGTGAACCTCAGCGAAAATCTCCTTTTGCTCCTCCTC
TGGTATTGTAGCTCGGTATTGCTTCATCAAGTCGTATTTTTCCCATGGCT
TCTGTACTTTTTCGGCTGACTTGCGATGCTTGTCCTTTATATATTGTTCA
ATGTTTGCCACGCCAAGCAGATTTTGTCGTTCCCATCGCTCTAACCACGG
TCGTGGACGCAAAACTACTTTAATATCGTTGATAGGCACAGGAGCTCCTT
CCTCCAGAGGTTCCGCTTCCATGTTTTCATCAAATGTGCTAAACTCAGGC
AAAGCATCACGCAAATAGAACAGACTATCGTCGAGACGTTTCTCTAGACG
CAAAACCTCGACTTTCTGTATGGTCGGATCATACAGTTCATAGACCACCT
CTATGCCCTGATGGTCGATTACGTTACGAAGAATAAAGCGTGCGCGCAGT
CCACAGCGTTCACGATGTATGCAAATGCCCACAAAGCGACTTGTCTTGCC
AGCCGCATGAGGATCGGAGCTAGTAACAGCTAGAATGGATCCCACATAAA
ACTCAGGTAGTTCAATTTGACGGCGACGATCGATCATGTCAAGACGCTCT
AGTTTTTCGCGAACTGCATTGCGCCATTCAACTTTGGGATCTGGCAGAAA
CTCGGGATAGACAAAACGATAGTGTGCCGGCACAATGGGTTTGCGTACTG
TCGGACCCGTCACTTCTTGCTGTTGCGGCACTGCGGCCGCTGCAGCCTGC
TGTGTCGGTTTAGTGGAAAATGTGACTGAAATTGTAGTATGTCAATACTT
GCATTTAGCAATAAAATATCGTAGGTACTCACCAATTCGCTTGAATGCAT
ATTGCTGTGCCACACTTTTAGTTAGAATTCTAACGTTAATATTCATTTTA
ACATAAAAAATGTTTAGATAATCACGGCTAGAGGTGGATAATGTTTCAAC
CCATCCACTATTTTTTAATATCGATAAATGGAAATTTTCGTGACTGGAAA
TGAGAACGATTCATGCGAGGGGAATCAAATTCGATTTTTGCAACTGAAAC
AACCTACTGTTGATGTTGTTATTGTTATCGAATTATTTAAAAAATAATCG
TTGAAACTGTTTTATTATTAATTGTATGGATAATTGCCATAGATGTAAGC
AAAATATAGCAAAGTTTTTAAAACTGGTAATTATTACTCAATTGGTTTAA
AAAATCTTTTTAAAATATGTAATTTAAATGATCTTAGGTATCATAGTTGT
TTTAAATGATACTTGCTTTTGATGATTTAAATAAAATCTACATTTATTTT
TTTTAGTACGTCATTGCCTAATTCAGTTCAAATAATAAATTCACATAAAA
CAATAATCATAAAAACAAATGCAATAAATAATAAAACACAGATGGAACAG
TGCTAATCAATAGCATTTGGTCAGTCCTCACTCTTAATTCGTGGCACTTG
GAGGTAAGTGAATACGCGCTATTCGAACGATCGCTCGCTTGGTCGTTGGT
ACCAGCACATCCTGAACACTATTTTTATGAATTCTATTCACGTGTCTTTT
TAGGGCCTGTGCTTGGGTAAATGCATATCCACAATATTGGCATTTGTATG
GGCGCTCTCCTGTGTGAACCCGATTGTGTACTAACAATGCACACCTACGG
TTGAAGCCCTTCCCACAAGTCTCACAGAAAAATTTATTGGCTTTGCCATT
CCGTCTAAAAATTTTGAAACACATAAACATAATTCGTTTTAAAACATTTA
CAAAATTACTTACTGAATGTTGTTAATATCTTTCGATATCCCCTTCATAA
GTGGAGAACAATTTTTGGGCAGTACTTTTTTGGATTGCACTAGTTTATAT
CTTTTCATCTTCGAGTCTACTGATTCACATTTTATGTTTAAGGAATTTAG
CTCGACGTTTGGCTTTGTTTCCAAGTCGTCTAAGTCACATTTTACGTCCA
GCTCTTCATAAGCGACTGGAGCTAATCCATTTCGTAGTCCACGCTCTAGA
GCATTTATAGTGCNNNNNNNNNNNNNNNNNNNNNNNNNNNNNNNNNNNNN
NNNCCCTACCCTAGTTTTGTTTTTCTCTTTCTTAATTTGACTAGTGCCAG
GCTTCTTGACCGGATTATTCGATGTTTCGTGCACCCGAGATAGGTGAGTG
GTTAGCTGGGAGCGCAGCCTAAATCCTTTCATACAGTGATCACAGTGAAA
ATTTAAAGTGGGATGTTGACGAAGATGTGCCTTCAGAACGTGGTTCTGTA
TAAAGGTTCTCGGGCATTGAGGACACTGAAACGGTCGTTCGCCAGTATGG
GTACGAATGTGAACCTTTACATCGTGTCTTCGGATGAAACCTTTACCACA
TATCTCACAGAAATGTATTTTTTCGCCAGTGTGGCGCCTGGTTAGCATAT
AAGAAACTGAAGATTAGCTTTGTCTGCAACTAGTTAGCTGCCAGTCACTC
ACATCTCGTGCACGCTCAAAAGATAATTCCGGCCAAAGCTTTTCTCGCAG
AATTGACATTTGTATGGCCTTCCGTATCCAATNNNNNNNNNNNNNNNNNN
NNNNNNNNNNNNNNNNNNNNNNNNNNNNNNNNNNNNNNNNNNNNNNNNNN
NCTGGTTAGCGACTTCATCCTCATTGAGTGGCTCCAGCTTTACACAGCTC
AAATTGACCACTTGTCGATCCTTATCGTAGATTGCCTGCACGCAGGGTAA
TGCAGTATTGTCTTCCTCACAAATTTTAATATTTTGCAGCAGTAACAGCT
TCCGCTCAGTCTCCTCGAATGTGCGTTTGAATTTATATGCGTTTTGTGCC
GCCAACACACAGGATAAACATATCTGCTGTGGTAGGACATCATCCTGTTT
TACCTCACCAAATTCATTTAAAATTTCACACAGGCTCGGCTGCTCTGTTG
ATGGTTGTTGCCGTTCGTTAAATATATCCACCAATGTAACGGAATCGTCC
ATGCAGACACGGCAAAGTTTGTCCATTTCTGACTTCGGTTTAATATCATA
TGAGTATTTGATTAAAAATACTACAACAAATTAAAATTCTTATCTTAGAA
AATTTGTGTATATGTGCATTCGCATAAACACAAAACCTTTTATGTACCAT
ATTTCGATAAGAGGTTCGGATTCCGATTTCGATTGTCAGCAGTTGCAGCC
ATGTTAACAGCTGATTGGGACCTCACGGTTTTGCTTATAATCCGAGCAGC
AATGGCAAGTTCAACAGTTTTGTGAGTGGTGTTGTAATTATAGCACTCTC
CCATAATAATACTTAATTGGCAAATCGTTTCAGAAAAAGCACTCAAGGCC
AAATCTGGAAATACAATAAGGCGCATTTCATAAAACCACAAACCGAAGTA
CTTCCCCAGTAACATCAACTAACAAATATGATACACAAGTTGCCTATCTA
TGTCAGCGGTGAAATCGTTCGCGGATTTGGTCGTGGCTCTAAGGAGCTAG
GTATTCCAACAGGTATAAGCCGGTCTAAATCTTATGTGATCACATAATGA
TTCACATTAATTTACGATTTGTATTGATAGCAAACTTTTCACTGGATGTG
GTGAAGTCTCTACCCGAATCCCTGCAAACAGGAGTTTATTATGGGTGGGC
AAAAGTAAATGATAGCGAAGTGTACAAAATGGTACTAAGCGTGGGATGGA
ATCCTTTCTACAACAACAAAGAAAAGAGTTTAGAAACGCACATTATGCAT
AAATTCAACTGTGATTTGTATGGTCGAACATTAAGGATCTGCATTGTTGG
CTATCTGAGACCCGAACAAAACTTCAAGTCTCTAGATGACTTAATCAAGG
CTATAAAGTCGGATATAGAAGCAGCAACAACATTACTCGACGAGGCGGAA
AATCAGAAACTACAACATGCTCCTTTCTTTTCAACGAAACATTAAAACTC
CCTTCATTGATTTCGATCGACAACTTGATTAAAGTTTATCATTCAGGTAC
TTAAAATACGCAAAGTTCCAAGATTCACGTACTTGATAGCAAGTAGAAGG
TACTTAAAAGAAATTTAGATTTTGAATTAAATAAAATTATTTCTATGACG
AAGCTTGATTGATTAATTTGTTGAGGCACGTCGGAAAACTTAAGTGGATG
TACTTGACTACTAAATTCCCTATGATAGATACTTTTTGAATATGTGATTA
