# Supplementary material for: SMCis: An Effective Algorithm for Discovery of Cis-Regulatory Modules
Source: PLoS One. 2016 Sep 16;11(9):e0162968. doi: 10.1371/journal.pone.0162968 (PMC5026350; doi:10.1371/journal.pone.0162968)
Supplement: S1 Datasets — (ZIP) [file pone.0162968.s001.zip › dataset/Drosophila/Masked/dper_gl10333.fa.masked]

>scaffold_50:258319,298318
CTGCCCGGGGAGGCAGGGAGGTGGAACCCATCGATGCCCTGGCATTTATT
GTGATCGCCGCTTATTGCACTGCTGCACTGCGGCACTGCGGCAGATATCC
GAGAAGTGCCAAGGTTCCTCATTTAGCGGCTCAGCCGCTCAGAGCCCCCA
GGAGTTGGGGTTCCGGCTTTACGGCTAGTGGGAATGAGCTGTAATTCCAG
GGAAGGGTATTAAATTTCCTCTTTGTCCCACACGACAGACGCTCGATCTG
TGAACTGTTTTTGTATCCATGAATCCGTACACTCCGCAAACCCACATGCC
CCATGGACCCCGCTGTAGGGTGACAATCCCCCAAATAAAAGTGATTGTTT
CCTTTAACCAAAAATCGGCACAAAAAAGAGGCAACAAAGATTCGCATTGC
TTTTCAGCAGCTGCGGCTGCTCCTCCTTCTGCTCCTCCTCTGGCCACTCT
GTTTACATGGGATGCTGTCGCTCCACGAGACAGAGAGAGGAGGGGGGGGG
GGGGGCGTGGACACAAAGCGGGGGACCTTGTGACATATGCGATATTCATT
GTCGCGTGTTGCGTTGTCCGTTGTTGGGATGCCAACGACTTGGCGAACCC
AACCTTGGATGATGATGATGAGCAGCAGCTCTACCTCTCCCCCCCCCCTC
TCCCGCTGGGGCCAGCCATTACAGGTGCCGGCAGAGACCCAAAACCCAGA
CCCAGTCCCAGTCCCAGTCCCAGAGAGTGCCAGAGACATTATCGCGCTCT
CGAGCTCGGGCTCGTGCTCGTTTCGCGGGGTCCACAGGGCATTGAAAAAT
TGCCAATTGTTGTGGATGGATATGCCCAATGGATGAACAGAAACAGAGAA
ACAGAAACAACTTTAACTGGTCGCTTAAACGATCGCTTAACTACTGTTAA
TCTGCGGATTGGGCTTTTAAACCGGACCTGCGATAATCCTGCCCCAAGGT
TGATCTGNNNNNNNNNNNNNNNNNNNNNNNNNNNNATGTCCAAGTCCACA
TCCATTCCGTGCGTGCGTGCGTATGCGCAATTAGTGTAATGTAATAATGA
ACGATGCCTCAGCAATTTGCGCATAAACATTTTTATGGGATGCGATCTTG
AATGTCAACATCCGTGCGCGCGGACCCAGATACAGCGAGAACTCTGGCGG
GGCCGTTGCTGGGGGGGCCGCCACGCGTCTCTCCCGACGCCTTGACGCAC
GTTCCACATTCACGCCGCCTCATCGCTGTCTCATGTGACTACCGCTGCTG
CGACTGAGGTTTTTCCCATTTTCCCCATTCATTCACCAGAACTTTTTCTC
CCCATTTTCGCTCATTTTCCACACATCTCTTACGCTCTGGCTCTATGCAA
TGGTACTGTTCCTCAATGAAGAAGTTAGCTAAATCTTTGACGTNNNNNNN
NNNNNNNNNNNNNNNNNNNNNNNNNNNNNNNNNNNNNNNNGGTGGCGCGC
GTATATTGTGACGANNNNNNNNNNNNNNNNNNNNNNNNNNNNTATGTTTG
CAGCAACGTGACGATATGGACTAGAGTGGTACGAGATATGTGTGTGCACA
GATATCTAGCGAAGATCTGACGACTTGACAAGATCAAGGTCTACCAGATA
ATATTTTGAATGATTGATGGCCCTGAAAAATGTACAAAAATGTACATATA
TATTCTCGTGATTTGTTGATTTGTTGGGCCCACTTTCTATTGTACTGCCA
TTACCATTGCCTAACCCAACAGGATGCAAAGCAGTTCCAGGTTCCAGGTT
CCAGGGTCCAGCAGGTGCCAGATTTCGACCAAGCCAATTCGAATTTGCTC
CTCTTGCGATTCAGTTCCTCTCAAGGTTCCAGTGTTTGCACAACGCCGCA
GTGGGACCCTCCACTTGAGACTCCCAATGATTTATGCACGAAATGCAAAT
GGGGGGAATGCAACTTCAAATGCTAATTGCGGCGACGGTCAAAGACACGG
TCGCGTCTCAGAGAGAGCCACTGGGATACGACGACAGTTCATCACAATTG
CGTTTGCAAATCAGCGAGGCGACAAGACAAGGCGCGCATGCGCACTCCTC
CCCGAAGACAGGGCCATCGGAGGCTCCGACTCTGGGTTCTGGCGGTGGCG
GTGGCTCCGACTCTGGGCTCTGCCTGTGGCTCTGGCTCATTCATATGCAA
ATCTGTCCCAAGCTCTGGTGACCACAAATGAAATGCCAACACGCAGAAAT
GCAAAGAGAGCATCGAATTGCAAATTATGGGGATACAGCCAGCTCCTCTC
CGTGCGTTGACAAAGTTGCGCCTGAATAATTCCATCGCTGTTAGATACAC
TGTATATGTATGTGCGACCCAGACCCAGGTCCAAGCAACGAGCAACGAGC
CCCAAGGTAACAGAAAAAAAAGCAAAAGCAAAAGCGCGTGCCCGCGGTCT
CACTTCCGCTGCCAAGTGCCTGCTGCCTCCCATGCGTGACTCCATCTACA
AAGCGTAGGCCATGGGTGGGGGCCAGGAGCGGAGCAAGGCCGAAGTCGTG
CAAGAAATAACTGAACTGTGAAATGTGCACACGTTATGCGAGCAGGAAAA
ACAGCCAGAGATTCAAACAAATCTGGCAAATTAAATTTTACTTTTAAAGT
AATTAAGAACAAGTCCCAATGCAAGGCACTAAGAAAGGAAATTCAAAATA
AACTTGAAAACCACGCAGCAAAGTAGAGTCCCGTTTGTTATTCCCGTTTG
TCAGTATTTGCCGAAAGCGAGAGCGGGAGAGTCATGCCATCCGAATTCCA
TCGCCTGTGGTTGCTTTTGGAGAGCGCAATAGAAGGAATTGCCAANNNNN
NNNNNNNNNNNNNNTTGCAGGAGACGAGCAATGCTCTCGCAGATGAAATG
CAGATCAAGCGATAAGACAATTGCCAGTGCATTCAAAGCTCAAAGGCGCA
CGACGATAATTCTCCCACGACGAGGGTCTGTATTTGCCGAAAGCGAGATC
GAATGCGTCGCCTTAATGTTGTTGCTGTTGGAGAGAGCAATAGAAGGAAG
GAATTGCCAAAGATAGAGAGAGGGATTGCAGGAGAGGAGCAATGCTCTCG
CCGATGAAATAAAGATCAAGAGATTAGCCACTGCACTCGAAGCCCTCGAA
TTGGTCCTCCTATTGGCTTAGGCCCGCTCCCCCCGCTGGTCAAAGTCCGC
TCCTGCATCGATGGTCAGAGTACTCGTACTGGTACCGACTCCCGCTAGAA
GCTTCTCTCCGGAGACTAATGCCGAATGCAGGTCTGTCTGTGGGTCTCTG
GTTTCTCGAATGGGTATGGAATGGGTTCCCAGCAGTCGCGCCTGCTTTGT
CGTTGTTTTCTGCTATTTGGTTTCCAGGAATCTGTGTTTACTTGGTGACG
AACTCCGTCGCTCCATTAGCATAACACATACCNNNNNNNNNNNNNNNNNN
NNNNNNNNNNNNNNNNNNNNNNNNNNNNNCACGTAAAGGGCGGGATGACG
GCACNNNNNNNNNNNNNNNNNNNNNNNCCCTCAGCAAAGACAAACCTCGA
GGTGGAACGGATGTGCGCTTGATTATGTTGTTTGCCAAAGANNNNNNNNN
NNNNNNNNNNNNNNNNNNNTGAGAGTCGGGTCTCCGTCTCCGTCTCCGTC
TCCTCCTCTGACTGGTGCTGCCTTCTGTGCATGACATTAATCACTTTGCT
GTTTAAATTTTTCGAGCAAACAGCGCGCGACTGACGCCAGACCGATGCCG
GACCCACGTCTGGCCGGCCCGTTCGGAAAGAAAAACACTCTCAGAAAATA
CGGTGGCTATCAAAATAGTTTTGTACACGTTTCAGCCCACCCAAATGGTC
AGCCCGGGTCTCAGTCCGGAGTCCAGCAGCAGANNNNNNNNNNNNNNNNN
NNNNNNNNNNNNNNNNNNNNNNNNNNNNNNNNNNNNNNNNNNNNNNNNNN
NNNNNNNNNNNNNNNNNNNNNGGGTGTTTTGTGCGATGATCACGAGCACG
ATCACGCGCTTGGCTGCCGCTTTGTCCTAATGCCGTGCCTTGTGCAAATG
TTTATACAACACACAATCCGAAGCCGAACTTCAATCCCACTTCCTAAGCA
GCCAAAAAGGATTTGTCTTTGCGNNNNNNNNNNNNNNNNNNNNNNNNNNN
NNNNNNNNNNNNNNNNNNNNNNNNNNNNNNNNNNNNNNNNNNNNNNNNNN
TAATGTGCGGGCAAACAAGCGTGATGTGGCAATTGTCTGGGGAGCGATTC
CAGGGTCTTAGGCTACTTGCCACAAAATGAGGCTCGTANNNNNNNNNNNN
NNNNNNNNNNNNNNNNNNTATTTGTTAAGTAGCCTCTGGACAGCCCCTGG
CTGTGGCAGAGACACATAGATTTTGATGCCGAGGTGTAGATCCATTAGCT
ACCAGTCCGGGGGCAACAAGCAACAAGCAACAAGTGTTCCCTCGCTCTGT
GTGTGATGTGTGTGGGCTCTACAGGAGTCTGTGTACAAATTGTGGGTGTG
GCACGACTTTGACGGTTCCTGAATTTCAGTCGCCGGTAAATCGTGAAAGT
AGTTTTTTTGTGTGGTTTTGTAAATAGAAGTGGCCTCAAGACGGGTCTCA
TTCACAGGGAAAAAGGTGTCTAATGAAAAAAGGAATTCAGTTCCCTTTCG
ATTTGAGACTGAAACGAAGGGAGTAGCGGCACAGGCGGCACTGCTAAGAC
ACTCTGCGAGAGAGAGGGAGAGGACGGAGGCGGAGAACGCACGGACATAG
GACTAGAATATTGATCCGATCGCGCATCAAAATTCTTCTAGTTCCACATC
TTGCCACAAAATATTGATGGAAGGACTTCACAGAAGAACCTCATTGATTG
ATCAATGACTGATTGAACTCGTTTACGGGTTCCCAAGACTCTCTGTCCTG
ATCTGGAATGCCACAAAACTGCTTTTGATTGCTGCCTGTTATTTAATTTT
CCCTTTGAATCCCAGGCAAATGAGTCTCATTAGCAATGCCCAATGGCTCT
TGTTGTTCGCTTTGTTCGCATTGGCTTAATTATCACAGTTTTTTGTGCGA
TTTGAGCTGTTTTTTCTTGGCCTTAAAGTGGAACAGGAGTGGAGTGGCGT
GGCGTGGCAACACNNNNNNNNNNNNNNNNNNNNNNNNNNNNNNNNNNNNN
NNNGAACTTTCCTCTCTCTCGCGAAGCAGCAAACCAACAATTGTCGCCAA
TTAAACCATCAGAAATGAAAGAAGAAAAAAAACTAAAGGGGGGAGAAGGC
CCTTCCGTGTGTCCGTTGAATGGGGCACATTAATCAGTGGCAGGTTTCAA
CTGGTTGCAAGTTTGCGTGAAACGAGTAGCCTCTCATTGATTACGACGCT
TCTCGTATGCCTCCTCGTATGTAAATTATTTCTGANNNNNNNNNNNNNNN
NNNNNNNNNNNNNNNNNNNNNNNNNNNNNNNNNNCAATTTAGGCAGCGAT
AACGATATAACGATATGTCTCATCTTCTGCCTCCAAGGTTTCCAATGAAA
GTGCCACAACAGTCGGCGCTGTATCTGAATCATTTATTGTGCACACAGGG
AGCTAATGACAAGCGACAACTCAGCGGGTCCCCCACCAGTCCACACAGTC
CACACAGTCCAACTGCCACTGCAACTGAAAGTGGAAGTAGANNNNNNNNN
NNNNNNNNNNNNNNNNNNNNNNNNNNNNNNNGGGGAAACTGGTCATCGAT
TTGCCGTGCCACGCTTACGGTCAATGTCAGCAGCTCTCCAAGTGAAACCC
GAGACCCCTGTCGATGAGTCTCAGTCCCGTACCCCATGAGTGGCATTTAT
TCATTCGATGGACATTTGTGTGTGCACTTTGATGCTCCACATTCGACTTG
GACTTGGACTCTTATCGGAAGGTGGGAACCACTATTTCTGGGAATGGCAT
ACGAAGCGTAGAGTCTCCTCACTCCCAGCACGTATACCAGAGAAAGCCCT
TATTCGGAAGAGTTTGCCAATTCTTATCATTATCTATAGGTTTTCGATTG
AAAAGTTCTTTGAACTTTCAATATAAAGGTTTTCTTTTGATTGAAATCCA
TTGGAACCGCTTTGATTGCCTCAAGAAAGATATATAAGAGAAAAGAGAAG
GTTATTTAGATATCAAGGGTTGCAATACGTGTGCCTCGATACCCGAGCTT
CGGTGTGCTTTAATATTAAGAGGAAACCTGGAAATATTTGTCTTGAAAGG
CTATCTATCATGAGGGCTGAGGGTATCATAGTGTTGCGCCACGCGTGCCT
CGACTCTTAAAGTTTTGCATCAGAGGAAGAACATTTAGCCAAGAACCATC
GTAATAATCGTAAAAGGTATCATATTGTTGCGGCACGTGTGTGCCTCGAC
GCCTTCAATATTAGGAGGATTTTTTTCTAATGTCTAACATAATATTTCAA
ACAGACAGAAATGGCAGAATGCGTTTTTTTTTCACATTTAATAGAGATCC
CGGAATCTTGCGGCCTTGTTGGCCTTGAAAAAATTAGTGATTTGCAAACC
CTGATCTTCCGCCGAAGTTCAAAGAGTAGGGCCAGAGATTGCTAAAAAGG
GTTTCACCGCCACGAACCAACACCACAACGGCAGCTGTTTGTCTGTTTGT
CGGGGCTATAATTGAAGCATTTCGTAGGTAATTGGCAGCGATTTTTGTAT
GCCCCAAACGCATAAATTAACACCAGTCTGGTATCTGGTATCTGGTATAT
GGAAAGTCCTCGCGAATCCTCTGCAGATTTGTGTAATTGCGCACACGGGT
NNNNNNNNNNNNNNNNNNNNNNNNNNNNNNNNNNTCTGTAGTTGTTTCTG
GGTTGAATTTAATGGAGTGTCCTAAGCCGCCAGACCCTGCCTGATTATAA
GGCCTCAATCTCCGAGGATCTCTTGGGGGTAGGCAACATGCAATTTGGGT
CAAAAGAGAGGTGTCTCCCCGTACAGCGTTTTTATATGTTAATTCTCCNN
NNNNNNNNNNNNNNNNNNNNNNNNNNNNNNNNNNNNNNNNNNNCTTGCGG
CTGGCAAACGTTTTGTACCTCATTAGAGCGGCGAAAGCGCGTTTACAAGT
GTTAAATTGGCCAAATTATGGGTTGTTAACAGGATATAAAAGTAAAAGTG
TCTGTGGCAGCATCACAGGCAGGTGCCATCCCATCCCAAGGGAAAAGGGA
AAAGCAAACCGGAGCACAAGTCAATTCAATTTTTGGGTACGAAAGCAGAT
GTTTAAGACCCTCCGATTTATAGAGTGATGATTGAGAAATATTCCCCATA
AGCATTTGGGGTGTGTACTCAGCATAATATAAGTAAGTATTGGAGGGGAG
TGGATTTTGAGCATATATTTGAGACCTGAAGACTCATTTTGGACGCTGTT
ATCGCTGTGTAAGCATTATTGTAGATTATTTATAGACTGAATGCAGCTTT
AAATAGAGTATATTGATAAGAGTAATCGGTAATTGGGAAAATATGTTTGT
CTTTTATTATTATTAATTTTTCTAAAATTAAAATCCCACTTTAAGTAGAA
ATACCTATAGTTTCGTTTGTCTGTATCTTTATCTGTGTATCTGAACAAGT
TTTCCATTATATTTGCCCTGATATCCCATTCAGCATTCCCTTGTAATGTC
TTCTCTTGGGAGTTCCTTTCGTTACACTCCTTTCCCTTTACATTAGGCCG
GACTTCTGTCAATGATCATTCCGCTATACATGTGCTTAGTATCGTTCCGC
ATTATCGTCTCCAGGGCCCTATCTTTAGCCCCATCAACAGCTCCTGGCTC
TGGCTTGGATCCACAGTCCCTACAGTCCGTTCCACAGATCTGCTGCCTGT
TGCTGTCCCTGCGGTCAGATGCAAGAGATTTGATTAATTATCGCGCCAGA
GAATGTCCCAGGGAATGGGCTGCAACTCCTTTTCCAGCTACAGCTACAGC
TCCATCTTGGGCTCCTCCTGCTGCTGCTGGGATCGTATGTTGCCGACTTA
ATCGCCTTTCAGCCCCCGAGACTCTTTCTTGATAATGTTGTTTATGATAT
TTCAAGTGCAAAACGATTTAGTTGCCCGGAAAAAAAGGGCCACGACACAC
GGCTGACAAAGAGCTTGATGCAGCAGATCCTCCGATAATTAATGAGAATG
AAAAAAAACTTTTAATTACTTCGGGCAGGAGGCAGCAGGCAGCAGTGTCC
TTGAGAGCCTGCTCGGCTGATCCTAATGATCCGCTCAAACCAAAAAAAAA
AAAGAGAGAAAGACCTAGATACGAAAATCGGGAAAAAAGATCGCCCGTAA
ATCTATAGATTTTTGCGTAAATTCTCAAGGATAAGCGACGCGGAGGCGAG
ACATAAAAAGGAACAAGGATATTTCTTACGTAAGTGCCTGGCAGCAAAAA
TATGTTTTTATGAGAGGATCATAAACATATTTTTTCCCCCGTCAAGAATG
GGAACGCGCTCTCAATGTTCTGATCTCGTTCCATTTTTAGCGGAACGGAA
CGGAACCGCCTNNNNNNNNNNNNNNNNNNNNNNNNNNNNNNNNNNNNNCC
TCACGGCATGACATAATTTCGCATAATTTGCACACAGGATTCAGCACCCT
CGAAGGACTCTCAGCACGTGACAAAAAAGGAGCAAAACAAAAAGAGAACG
ACCTGCCGTGGCAGATTTTTAGTGCGAATTTCGCAGGTCATGAGCCCAGA
TTTTTCGGCCAAAAGCGAATTGAATTTTTCGTCTCAATCTGCCCATATCC
CATATCCCGCCCCGCTCCCGTCCTGCGAGTGTTACCATTTTTTGTTCTAA
TTATTTTTTATGGTGCCAAAAATTGTCGCACTTCTTTGCGGCTGGCCGCA
GTCGCTCTCCGAGCACACGCTGCTGCTCGACATCTTTTTGTTTATTTTCT
ATTCTATAATTTTTGGCTAGCTGTTCCGTTCGGGCCGTTTCTTTTTTGTT
TGTGGTTTTACACTGTGTTTTTGGCCTAATTTTTAGCTGATAATTTTCGC
AATTTTTGTGGGTTTTGCGGTTTTGAGACTTCGAGGCTTCGAGGCTTTAC
GTCTTTAGGTAGAACTATGGCTGCCATGGCAGTCATAAATGTTTGCATTG
ACGCATGTAATCCCCTACTTCTTTCCTTTGGAGCTACTTAGACGTGTGGA
AAGGTGTATTTGGGGCCTTAAAAGCCGTAAGCCAGGTGTTCAAAGAGCCC
AACGACTTGTTTTGACCAAATCGCCAGGAGTTAAGGCTATCTATGGGGGG
TATGATCGTTATATATGATACTCCAGTTGCAGAATGTTGCGAATAGAGGG
GGGTGGCATATCATAGGATATCACAGGAGTCTAGATCTGTGCTACTTGAG
TACTGGGTATAAGCAATCCTGTAGTTTCTACCAATTATTGATGTATTCTT
GGGGAAATATTACCCAGTTTGTACTCTAATATTTTATAGATCTCCTGAGA
AGAAAGAAGCAAAGATTTAACTGAAGAACTGTATACAAAATCAATCAACA
CAAACAATTTCTTCTCTTTTTCTTCTGTGGGGGACTTTGTGGATCCTGTG
TAACCTGTGGCCTCTCTTGCAGTCCCCTCTGTGGACCCTATTGGGGCTTT
GGATCATCTTTATGGAGGGACCAACCCAAAAAACTCGAGTGGCATCAGCA
TCCCTTTCGTTTTTCGCCTACTTTCTCTGGCTTCGCTCTCACCGCTTGCC
TTTTACCTTTTCGCCCCTTAATGAGCAACTTTAACCTTTGCTAATGACAA
CTGGCCAGAGACCAACCGATCGAAACCCTTGACGATTGACCTTGACAAAT
GCCCAACCGAAAAACCCGAGCGACCAGCCATGTCAACACTTTCGCTGAAA
CCCCTTTGCCTTGCCCTTTTGACACAATTAAAATGTTAAACTGGAGTAAA
AATGTCGTAAAATATCGTCGAATCCCAAGAAAAACGCGTTCGAATATTTT
CCAAAAAGAAATGCAGAGCAAAACGAATTTTTAACAAAACAAAAAAATAC
AAAAACTCTGAGAGGGCTTCCGAGAAGTGATCGTGCAGGGGTTAAGGGTT
AAGGGACACCCGAACTAGGTCACTGGATCGCCGCCAACAAAAAAGGACCA
TAAAAAAGTAGAGCGCATCCCACAGCGAGGAGGGAACCCTTTCTGGAAGC
CCTCTGCTCTTTACGATCTAGAGCATGACGGATCTTCTTTAGGTTTATAT
TTGTTTCTCTTCTTTTTTTTCGGTTGGGTATAGTATTCCCGATAATTGTG
GCAAAAAATTAGTGCACGACGATTTACATAGAACTCGACAACTGGCGAGN
NNNNNNNNNNNNNNNNNNNNNNNNNNNNNTCGATCCATGGGTTGACATTG
CATTTAACTTTTGATTTGACAGCATCTTGACTGAGAGGGAAAACTGATGA
GGGGAAGGATGCAGGGAAAGGATGTTGCCTGGTTAATGGCTTTACAACTT
GTTGTCTCTAATTATGGTTAAAATGGGCCGTAATCCTTTGCTAAATGCAG
CAACACAGCAACGCCCCAGCCGAGCATCCCACGAAAGAGCCCGGAGAGAT
CCGAGAGATGGAAATTTCACGCGAATTCCGCGTCATGGTTAAACGCGACT
AATCCTTCCGCAGTAAGCCCTTTCGGACTCGGGCCAGGACTCGGTGGTGG
GCGTATTGTTTTGTTTCGAAATCAAAATATTAGCAAATGTCGTCCTGAAA
GGGCAAGGATGTGCCGGTGCCGGGCTGTGCAAGGATTAAGCCGCGAACGA
GAACACAGCACATCCTTTCGCAACCTTGGCAGCCTTGGGACACACGCTCG
CAATTTTACGATCCCTGAATCCTTGCCTCCTTGCCTCCTGGCCTCTGCCA
CATGCGCGCGTCTCTCATTTGTTTGACTTTCGTTTTTTAAGCGTAGCCCT
TCGATGGCATATCCTTTGTTGCGGTTCTTTCTACTCTTTTTTTTTAGAGA
GGGTTGCAATCCTTTTGTGGTGACAATTGTGTCCCTGTGTGTCGTGCTCC
TCGGGGTTCCCTCAGCGTTTTTTTACAAACCTCAAAGGATGCGTTTTATG
GCCGTCCGCCGCCCGCTCGTTTTTTAAGCCTTTCTGCTCTGCTCTGCTCT
CTCCTCAGATCAGAGCTCTCTGAAGATCAGTTTTTTTTTGGGCTGCTGGG
TTGTAAAATCTCTCGCGCTGGAATAATAAAACTTTTTATCAAATTCCTGG
AAATTTTCGTGCGATTTTTTGTTTGTTTTTAAACCAATTTTTGGGCCTGT
GATTTTTTTTTTGGACAGCTATTTTTTAGAAGAGCAGTTTTTTTTTTGGC
AAAGGGTTTTTAGTGGAATTTTTCTGTGATTCGCAGAATTTTCCCCTTTT
CTTGATTAAAAAACAGGACCTCAGCCTTGGAAAAGTAATTTTCTCATTTG
TAAATTGTTTATTTTTGTATTTTTAAGTCGAAAAGCCAAAAAGTCACTTT
TTNNNNNNNNNNNNNNNNNTTTTTTTTTATCGAAATGGAAACAAAAAAGG
GTTTTGTGGAAACACTTCATGGGGTGTGTGGTATGACTTTTCCCCTTTTT
TTAAGGTTTTTTCTTTAAAGGGAATATAATAAAGCAGATAGAAACCGAAA
GTTAATCTGGTTTCGAGGGAAAGTCATCAGGGGAGGTCGCTAAACGAGGA
GGTGGCTGCCACAATGGAGAGGAATCGCCACCGAGAGTGGAAAAGTCACA
GAAAAAGGCTGGATGGCCATAGTCTGATGATCTGATGATGGAAGGATGGA
AGGAAACATCTTCTAGTCCATTCCTTTCTGGGTTGAACCACTCCTGGCAT
GCCCTCTCCAGCTCAATCGCCTTCCGAGCCCTGATAGAGACCTGGTGGTG
CTTCGAAATGGATCGAGGAACATCGAATGATATCCTCTACACTATAGAGA
AGGATCTATGCATATAACGCCTGGGAATTATACACAGATCTTTCGATCTT
CCGCTCTTTTACGGCATCATCCAAGCATCTCATCTGCGCCCAAAGACCAC
AAATTTCGCCAACTCATTGNNNNNNNNNNNNNNNNNNNNNNNNNNNNNNN
NNNNNNNNTTCCATGGCAGATACAACCACAGTTTTTGATGATTGCCTTCA
TAAATTGAATGTTTTGGGTTTTTTTTTTTTAGGAATTTTCATTTTGAGAT
TTCGGCATTTTCCCATTCATCCATCGTAACGGGGTTAATTATCGTTAGCC
GATGTTGGGCAATGGGAAAAATTAACATTTGNNNNNNNNNNNNNNNNNNN
NNNNNNNNNNNNNNNNNNNTTTTCATTCCTCTGCGATCTTTCCTGCTCTT
CGGGTGTCTGCCACTTCCTTTGGGGAGACAAAGAGAATATCAGACCCTGN
NNNNNNNNNNNNNNNNNNNNNNNNNNNNNNNNNNNNNNNNNNNNNNNNNN
NGTCCTGTGGCTCATTACGCGGGTCGTGACTTGCCGAAATGAAAAACAAG
TAAAAATCTCGCAACACACAACAGAAAGAAACAAAAACTTTATTGCAACG
GATGCTTGTCAGAAGAAGATGCTGCAGCAGATCTGCCACCAGCAGGGGCG
GCAGGGGCGGCAGGGAGGGGGGCGGCACCACAAGGGGTACAAAGAGAAGT
TGGAGAGGGGGCAAGGGGGCAAGGGGGCACGGGGGGGTAGACTGCCACTG
ACAGGGCGGCAGCGGGTGGCAGATGCAGACGCAGACGCAGCAAAAAATGT
TAATCTCCATAAAATGGAAACAATGCGCCGGCGCAAAGACGACGCAACCG
ATCGGTGGGGGGCNNNNNNNNNNNNNNNNNNNNNNNNNNNNNNNNNNNNN
NNNNNNNNNNNNNNNNNNNNNNNNNNCCTCGCCCGCTTTGTACATGGGCC
ATGCTTCGTGGAGCGCGCATTTTGCGCAATAAGTGTGCCAGACGCTGCAG
AGGCCAGACGCTGGACAGACCGACCGGTTGTTGGTCAGCATTCGCGATGC
GAGATGCCCCACGTCCATTCCATCCACAATATAATTTATNNNNNNNNNNN
NNNNNNNNNNNNNNNTCAAGGATCTGGGTCTTCGTCTCTGGGGCTCTGAC
TGTGCGTTTAGGTAATCGCTGGGCATGATCTCTGGGGCGAACTCCAACGC
CAGCGCCGTGACAAGGCAGCAGCCCGCTGTGCTCCGACCCCTCCTTGCCC
CCCTTGCCTTCCCCTCTCTCTGCTTGAGGCAACGCCACCCCAGTGTAAAT
TACAACTTGCCTCTTGGCTCTCCAACGCCCCACCACTCGGATTCCACTCC
ATCCCGTGGCGGCTTCTGCTGCCTGTCGGTTTCATTCACCAAGTTCAATA
GTGCATGCAACGCCTGCCACAACCCCCTTTTCCGCGCATTTATGATCGAT
GCCAGAGAGTCGATTTCTTTGGAGGAGGCTGCTGCCTCTTGCGATTGTCG
TTGTCGGCTGCGGGTTCGATTCCCTTCGATTCTTTGAGGTGCCTTTGCAC
GCGATTGCCTCTACTCTTCTCCTCGTTCTTATAATTGGGGTATATTTGAA
GATGTTGGTGAGTTTGGGGATGGTATATAGGAGAGAAAAGCGTGGAGAGG
CCCAGGCGCAGGCTGAAAAAGAGAAAATACACGAATTGCCAGCGCAGCAT
ACATGTCGTGTGCATGACTCGACTCTATTTACGCTAATGTAAGCAGATTT
AAATATATAACAATATAATATATATTTTTGTAAGTTTATTATTATTAAAA
TACTTTTAAATTTGCATCAAAGTGAATTTTCTCTGGGAATACGAGTACTC
TTAATCCCAGAGTATCTCCCATTCGTGTTTCGTTTGTGCCTTGACTGTTT
TCAGTGTTTCTTCTAGACCTTCGACACCTTCCTTTTCGATGGTTTTTGTC
AGGAGCAGAGCTTTTGGGTAGGAGAAGAGCTGTCTTTGCGGCCTCTGTCT
GGGTGCTCTGTGGATGGGGCTCTGGTCACGATTTGTTGAGACTCGTAAAA
CATTTTTAGCACCTCAACGACCAGGCAGACGTTTGCCCGAAACGGCGACG
ATCTATATACAATACATCGATGCTGCATTCAGCATTCAGTATTCCCCCTA
TATGTATCTCTCCTTATATTTTTGTTGTTGCTGTTGTTTTTAATGGCATT
TTTGCATTTTGTGTTCCAGCTACCAAGGAGAACGCCCACTCGCAGGCGGC
TGCAGTTTGCTGTGGGAACTGTTTTTTTTTCTGTTTTTTTTCTGTTGGTT
GGAATGCATGGAAGCTCTTCTCGATCGATCAGCAGATCAGCAAACACATC
CTGTCATTAGGGAAATATTTATGTAGATCTCAAGGGTAGCCGCAGCTGCT
GCTGTCAGCCGCATCTAACGGTGCTCCACGAAATGAGGCAAGTCCTCGCT
GCGGCAGAAATTAGCTCAGAAATTAGGCGGCTGCTTTGAGGCTCTCCACC
GATTAGTGAAATTTATGCAGAGACCAGNNNNNNNNNNNNNNNNNNNNNNN
NNNNNNNNNNNNCCTCTGTGGCTGGCCGGCGGCATATTTTGGCCAAATGT
GATTCCCGGAAATTGGCAAGGATTCGTTAATCAGCGACGAGGCGAAAGGG
AGAGGAAAGCGACGAGGGCAAGAGGTAAGACTGCTGCGTGTCGCATCATA
AAAACTCTTTTGCGAATCATCGGACATCAGGCAACAGGCAGCCCATCAAG
GACACTCTGGACATTAGTTTTGGGCGATCATAAAACCCGAAAACCAAAAG
ACAACACCAAAGGACTCGTCTAATCCGTGGAAACTCTATCGAAACAGAAG
AAGGATACTCTTTCGGCGCGAGNNNNNNNNNNNNNNNNNNNNNNNNNNNN
NNNNNNNNNNNNNNNNNNNNNNNNNNNNNNNNNNNNNNNNNNNNNNNNNN
NNNNNNNNNNNNNNNNNNNNNNNNTACCTGTGGGTCTTGACGAGTTGACG
TTTGTCCGCCAATTGATTTGACATTGAAGGGAGACCCCGAGGACCACTCG
CTCTCGTCCTACTCGGCTGTAAATAACCCTAAATAAAACCATAAAATCCT
TCTGCATGCTGCGCGACACGGACACCCATCCATCCTCTCGCCTCACCTTG
AGCCACCAATCGATCTAAGGTTTGCGNNNNNNNNNNNNNNNNNNNNNNNN
NNNNNNAGCCGAAATCGTAAAGGAGGCAAGGCGTTTTTTATGCAATTTTT
TTGTGAGGATTCCACGTTTTTCAAAGGAACTGCGCGTTCGTTTTTTACGC
AATGCCATGTAATACTCGTAACATGTTTTTTTCAGCGTTTTTTTTTTTTA
CCCGGTACTCGAAGAATTTAGGGGACATATTAGTTTGTTTTTGTCTGTTT
TTTATGATTAGAAGTTGACTTTTTTAGTGAAGAAGTCGCAGGAGTACCAG
GAAGTGGCAGGGAAGACAAANNNNNNNNNNNNNNNNNNNNNNNNNNNNNN
NNNNNGTGAAGGGCTCTCCCTCTCGTCTGCTTTCAACGGGTTAACTTTGG
CCCAAAGGCATGCACCCACCACGCCCATAATCCTTTTATGGCAAATAAAC
AAACAACGTCACGGCGCGATCGCCGGATCCGTAGGTAAAAAGAACCGAAA
TGCGGGCCTCAAAGGGTGCAATAAAGTTGGCAAAGGAANNNNNNNNNNNN
NNNNNNNNNNNNNNNNNNNNNNNNNNNNNNNNNNNNNNNNNAAGAGTTGT
TGGTTGCAGGTTCATGTTGCACACGCGCTTTGGCTTTTGTTGCACGTTCA
GTTTTATGGGTGTGTGGTTTTAGCCCTTTGATGGGCATGATCATCCTGTT
AATAGAAACCGTGCAAGGGACCTGTACCTGTACCCTGTCTATCTGTATCT
CTAATCCTTTCGCTACCAGCACNNNNNNNNNNNNNNNNNNNNNNNNNNNN
NNNNNNNNNNNNGAACCCTTTTGCTGCTGGCCCATGATTGCACGGCGAGC
GTGTCTAAGGCGATTTAATTAACGCGGTTGCAACTAAGCCACCGATACGG
GGACCAGCGGCAGATCCTGTATCAGGACACGGCTTAAAACCCTTTCCCGC
TAGTCGCGCGGAACGGAAGAAGGGCGGTGTCCCGTGCTAAAAGCCAAGCA
GCTACTGTTCCAAGGAGTTCCAGTTTTCAGGGAGTTCCAGTAGCAATGCC
AAAAAGGAGTCACCAGTAGGGGAGTGGATGGACTTGACTTCCAGCGAAAG
GATTGCAAGGACTTAACTTTTGGGAAAATCTCCAATATTTACCAAATACA
CACNNNNNNNNNNNNNNNNNNNNNNNNNNNNNNNNNNNNNNNACCTGCAG
CAGAGTCGAAAAGTCAAGTCTCGGTTTTGGCCAAATTGAAGCGGCTGAGC
CGGCCAAACGAGTGAGGATCCCAACAAACAGGGCTCAAAGGGAATCACGA
GGATTAGCATNNNNNNNNNNNNNNNNNNNNNNAGACCTTTGCAGAAGATT
ATCCAGCCACTGGATGAGAGTTCTTCCTGCCACATTTAACAAACTAAGGA
ATGGGGATACAAGAGCCCTACAATATCCCCCCATTTGTCTGCTTTTACTG
TTAGCTTGGGTTCTCTTTTTTTTTTGAGAATATATACACCGTTAGATCTC
TCAAGTTTTCTGTTAGCCAATTTCCGCATCACGCGATCTCCTCTCCGTCT
CTTTGCCCTTACAAAAAGCCACAAAAAAAAATCGAACCACGCNNNNNNNN
NNNNNNNNNNNNNNNNNNNNNNNNTTCGAGTCGAATTGCCCCAAAATAAA
AAGAAATAAAAGCAGCGGCAAAGGCNNNNNNNNNNNNNNNNNNNNNNNNN
NNNNNNNNNNNNNNNNNNNNNNNNNNNNNNNNNNNNNNNNNNNNNNNNNN
NNNNNNNNNNNNNNNNNNNNNNNNNNNNNNNNNNNNNNTGTATTTTTGCA
ATTTGTGTGAGTTTNNNNNNNNNNNNNNNNNNNNNNNNNNNNNNNNNNNA
AATTTAGAATTGTCTGTCGTCGGGTATTTGCTGACGTTTGTGTCGAAAAA
TTGGACCTCCTGCCTGCCNNNNNNNNNNNNNNNNNNNNNNNNNNNNNNNN
NNNNNGAATTCTCAGGCAAAATGCGTCGTTACGGTAAATGAGTAATAAAA
TACATTGCACAACAGCAGCCGCAGAAATGGCAGGCAGGCAAGGGGGGGGC
GGGGGGGACTGGTGGGGTGCCGCTCTCTCCCTCGGGCTGTTTCGTTTGCC
CAAATGTACAGCGCCATTAAGTGCAACAACAGCGGCAAAAACAGCCAGCA
ATCGATGATCGCCAGCAAGTGCGTTTGCAGTCGCTGCGCGCGTTTAAAAC
AGCGTTGGCGATTTTAATGGCGTTTTAAACNNNNNNNNNNNNNNNNNNNN
NNNNNNNNNNNNNNNNNNNNNNNNNNNNNNNNNNNNNNNNNNNNNNNNNN
NNNNNNNNNNNNNNNNNNAAAAACTGCTCCACTCTCCCACTCTCTGTTGC
TCTGTCTCTCCCGCCGCCTCTACTGTTATTTTTAGTTCCATTAACAGCGA
AGCGACGGCGGTAGTACCCTGTAATGCCGCCGCAGCAATGTGGCGCGTGG
GCGTTCGCTGCCGCTGCCGCAGCTCCCGTTAACAGCTGACGTCGCTGTTA
GGCCAACATTTGCCCAATGCTTTTAGGGGGGNNNNNNNNNNNNNNNNNNN
NNNNNNNNNNNNAAATTTAGACGCAATTAGCAATGCGCACATTTGATGTT
GTTTTTGCCGTNNNNNNNNNNNNNNNNNNNNNNNNNCATCACGAGTACCT
TTTCGACTATACATTTTTGCCACAGTTTATTTTAGACGCTGCATGTGATC
TCTCGGAGCGGCCACAGCAACAATGGGGCAGCATCAAATTGGGCGTTGAG
GCGCACAAAAACAACTNNNNNNNNNNNNNNNNNNNNNNNNNNNNNNNNNN
NNNNNNNNNNNNNNGACGTATCCGTGAGATACATCCACACCTTTGGCTGT
TTTTGGCCAGCCCGAGAGTGATGTAAAACGCCGCCAACGTTTTCCGATCT
TTCTGTGCAATTAAATTGGCATGCACAAGTGCNNNNNNNNNNNNNNNNNN
NNNNNTTGCTGACCGCGGGCGGTACGCGCCACCGCCACCGCCACTGCGAC
GAAACCGTAGCAGACCGCACCGCCGTTTGATCGGCTGCCAAATTGTAATT
GGAATGCGAAGGTGTTGTAGATGTCCGCGACTGCGGCTTGGGGGCCAGCG
GGTGCCAGCGGGGGCATGTGTTCTCGCCGTGGAAACCTTCTAAACAAACC
ATAAAACGCATAACTCGTGGCTACACTAGACAACCGCACGGGAATGTTGG
ACATTTTTGTGAGAGGTTTTATTATCTTCAAATTGGTTTATTTTCGGATA
TGGCCCAAGTCCCAAACGTTAGATAATAGCCATAGCCCCAAGATGATTTA
GTTCGAGTACATTTCCAGCGACATGATGGGGGTCAAATGGGGGTTTTGGG
GGGCTCTCTATAGATCTGCTGGGTTGGACAGTGTAATTACAGCCCAACCT
TCGACACATCATTAGTCAAAANNNNNNNNNNNNNNNNNNNNNNNNNNNNN
NNNACCAGAAACGTGTAAGTCCAACAATGCACGTAGACGCCATCAAAGTG
AATCTAAGCGTCGATCGACGCACGTGTAGATCAGGCGGCGGCAGCCTTGT
GGAGACCCCCGGACCCCCAGATCCACCATAATCATAGNNNNNNNNNNNNN
NNNNNNNNNNNNNNNNNNNNNNNNNNCGATCAAAATATATTTATAAAGGG
CGAAGCGCCGACCTTCACTTAATTGCGGGTGCACGCGGCATGAACGCGAG
TGCTGGAACAGNNNNNNNNNNNNNNNNNNNNNNNNNNNNNGTCTCGGTCT
GGGCTTCCCTCCTTTGGCTAGGGGGGATGGGGGGATGGACTGCGTCATCG
TCACCCCACCTCATCACACCCCACCCACTTCCGCCTGGCGTGCGCACAGC
CCCAAAGGTAACCTTGTGATCTTGTTTACTGTTTAGCGACCCCACCACCA
CCGCAGATAAAACCGAAACACTACGGGACGGACGGAACCTGTCGTGTCGC
ACTGGGTGGCGTCATATCGTGTCGGAGGCAGAGAGACANNNNNNNNNNNN
NNNNNNNNNNNNATTTTCACCTTCTATGGGACCGACGTCGTTGCTGCTGC
TGCTGTCGTCGCGTTGNNNNNNNNNNNNNNNNNNNNATGAATCAGCAGCT
AGAACAGAGTCACGCTCCCGGGCCCAGGCCAGGGACCAGTCTGTGGCTCT
CGTGAATCCCGCCAACGGTCGAAGANNNNNNNNNNNNNNNNNNNNNNNNN
GGAGGGGGGGTTTTGCGTGTGTGATTTCCAAAAAGGAAGAAATGCCCATA
AAGCGGTTAGACTTTGCCATTCNNNNNNNNNNNNNNNNNNNNNNNNNNNN
NNCAGTGCTGCCAGTAGGCAGGGGGGCGTATGAGTAACTCGTATCGAGGN
NNNNNNNNNNNNNNNNNNNTAGGANNNNNNNNNNNNNNNNNNNNNGGTAG
GCGACGGCAGCCGACGGTTGCTACCTAACCGACCGACGCAGGCGCAGGTG
AGAGTGTGTGTGTGCGCTGGTCGTGTGGCTTTTGCGCTCGCGTCTCGTCG
CGGCGATTTAGCCAACGAACCTGTCGATCAATCGTCATTCGTCTGCCATA
AGCCAAACCGAGCGATAAGGTAGTCAGTCCAGGTAGTGGTCCCGTCCCAG
ACACGAACACACGCGCGCATCTCGTTCACTCTCGTTCACTCTCTCTGTCT
GGCACGAACACAGACGCGCGCGCACTCTCTCGCACGAAACCCGAACGATC
CGAAGCGAGCGTCTGGTGTTGGTCTTTTAATCGGCCTGCACTCAGAACCT
GGAACTCATTCGCCAACCGTCACTCGTACCGCGCGGAACACACGGTCGCA
GTAGAACACGGACAAACAACAGCACTACACAAAAACCGTAGAGTAGCCGA
GAGTAGAGAGTCCGAGAGCCAAAGCGTTTTTACGTGAAAAGTGAGACATT
TTTTTCTCTTTGTGAACTTTGAAAACTGCTTAAACCAAAAAGCAACCAAA
AATCAGAGCAGATTTGATTTCTGCCAAAAGTGAAACAAGCACAAAACAAA
TAAACAGAACCAAACTGTGCCTCAAACTCAATAAAAAGTATCTAACCGAA
ATGGTTACCGGCGTAACTGCAGCCAACATGACAGCCAATGTAATGGGCAC
CGCTGTGGTGCNNNNNNNNNNNNNNNNNNNNNNNNNNNNNNNNNNCAAGG
AGACGCCACTCAAAAGTGATCGTCGGGTAAGTGTCTACCACCCCCCCTTT
GCCCCAACCAAAAAAGAGAGAAACGTTCTTTGGCGTGGATTACATTTTGA
GAGATTCTGTTAATTGGGAGACGACACCGACAACGACACCGACACCCACC
AGAGCCGCTCGCTTAGCATCGCCCACTATGCCCTGGCGGCTGCCCAAATG
CATTTCCTTTTTGGCCGCGTCTCCCACATGGCCAGAAACCGAAANNNNNN
NNNNNNNNNNNNNNNNNNNNNNNNNNNNNNNNNNNCAACACACAAAACGC
GTATCGAATCTGTCTCTCGGGGGGCACACGCGCGTTGGTGGCATTTACGT
TCAGAGCAGCAGCTNNNNNNNNNNNNNNNNNNNNNNNNNNNNNNNNNNNN
NNNNNNNATGCCGGAGCCAGCCGCACACTCATTCATGAGTGCCACCCAAA
ATTGGCTGCTGCCGCTGCCCACTCGCCCCCCAAAAAAAGAGCGCGTGCGT
CGCGTGGTTGCTGGTTGCTGCAATTGTCGGTCATCAGCCGCCAGCCGCCA
GTCGCCCCGTGTGTGTGTGTGGGGGGGCAGAGCCTCCGTTTTTGGCTGCT
GACTTCATCCGTAGTCGACTGGGAACGCGGGCGTCCCCAGTCTTGGCCAA
ATTTGGCCACACCGAAAACAGCTTTTGTTTTGTTACCTTTTGCCTCTTCG
AATTTCCCGCAATGACCTTGTTGTTGCCTGCCACTGCCACTACTTTGTAC
CTGTACGGGCGGCGTGGAATGGCGGAATGCTGGCGGTGGGGGGTGGGGGG
TGCGGGGATGGGGCTCTCTATAAATAGTATTGGCCGGCTCGTTGCGGCTG
TAATTTATAACCGCCAAACACTATTTTTATCAATGCCGCCGCCGTGCTTG
AGCGCCACTATAAATAGAGCACGCGCCGTGCGACTCGATTTGGCCGTCAG
CCAGTCAACCCCATCAGCCAGNNNNNNNNNNNNNNNNNNNNNNNNNNNNN
NNNNNNNNCCGAACCGAAGGAGACCCATGCAGCTTCTCGCTTCCTCCTAT
TTTTGGGGCGCACTAGGCGCTGCATGAGGTCAAACGAGATGCTCTTCTTT
TGGCTAGAACCGTGACTAATCTTGGCCCTTTATTGCTCTTCATCTTTGCA
GTCGAACAAGCCCATTATGGAGAAACGACGACGGGCACGCATCAACAATT
GCCTCAACGAGCTGAAGACCCTCATTCTGGATGCCACCAAAAAAGATGTA
AGTATCCGCCAAAAGCAGCNNNNNNNNNNNNNNNNNNNNNNNNNNNNNNN
NNNNNNNNNNNNNNNNNNNNNNNNNNNNNNNNCTTATATTATGGCAAAAA
CATTTATTTAATTTATCGATCCGTTCTTCTCTCTACTTTTAGCCTGCCCG
TCATTCGAAATTGGAAAAGGCCGATATCCTGGAGAAGACAGTGANNNNNN
NNNNNNNNNNNNNNNNNNNNNNNNNNNNNNNNNNNNNNGCCGCCGATCCC
AAGATAATCAACAAATTCAAGGCCGGCTTCGCCGACTGCGTGAACGAGGT
GAGCCGCTTCCCCGGCATCGAGCCCGCCNNNNNNNNNNNNNNNNNNNNNN
NNNNNNNNNNNNNNNNNNNNNNNNNNNNNNNNNNNNNNNNNNNNNNNNNN
NNNNNNNNNNNNNNNNNNNNNNNNNNNTCGGTGCACGCCCAGATGCTGCC
CTCGCCGCCCAGCTCCCCAGAACAGGATCCACAGCAGCATCTGTTCGGAC
AGATCCAGCAGACGGCCAACGGATATTTTCTGCCCAATGGCATGCAGGTG
ATCCCCACCAAGCTGCCCAACGGCAGCATTGCCCTCGTCCTGCCCCAGAG
CCTGTCCNNNNNNNNNNNNNNNNNNNNNNNNNNNNNNNNNNNNNNNNNNN
NNNNNNNNNNNNNNNNNNNNNNNNNNNNNNNNNNNNNNNNNNNNNNNNNN
NNNNNNNNNNNNNNNNNNNNNNNACAACCGATGCTCGTATCGATTCCCCA
GCGAACGGCCAGCACGGGATCCGCCAGCTCGCACTCCTCCGCCGGATACG
AGTCGGCGCCCGNNNNNNNNNNNNNNNNNNNNNNNNNNNNNNNNNNNNNN
NNNNNNNNNNNNNNNNNNNNCTATGCACCGCCCAGTCCGGCCAACTCGGT
GTACGAGGCCATGGACATGAAGCCATCGGTGATCCGTTGCGCCTCAGAGC
CGCAGCCGTTGTCGCTGGTCATCAAGAAGCAGCAGCAGATCAAGGAGGAG
GAGCAGCCCTGGAGGCCATGGTAGAGCAGCCCTTACACCCCCCTGAATCT
CCACTACGCTTAAAGACTGATGGGCGTTGNNNNNNNNNNNNNNNNNNNNN
NNNNNNNNNNNNNNNNNNNNNNNTGCGCAGGCGTTGTGGCATGCGCAAAA
AGGACATTTCACATCATTCGCCAGGATAACGCCAATGTTGCCCAAGAAGT
GCCACCGAGAACATGCAGGATCCATCATCAAAACAGGGGGGTCCCCCCCT
ACCACTCGCTGGAAAAGGCGAGAGACTGGGGGATCCCCCCACGCCCCATT
GCACCGCCCATTGTTATAAATTATTTATTATTATTACGCGGTATTCTATA
GGTCGCCAGACACTACCTCACTCTGGGTGTTGACATTGCCNNNNNNNNNN
NNNNNNNNNNNNNNNGGGATCCATCCATCCATGTATTACGATGGTTTCTC
TTTTTTTTAAAACAGCAAAACAGAAAAAGTCTTCCACGAAAACACACACN
NNNNNNNNNNNNNNNNNNNNNNNNNNNNNNNNNNNNNNNNNNNNNNNNNN
NNNNNNNNNNNNNNNNNNNNNNNNNNNNNNNCCCATTTAGTTCTAGTTTT
TTTTTTACAATTTTTTTTTTACCCCTCTTGAAAAAAAGTATACTATTTGT
AAGGCCACGTGATATAGAGAACATAATGAACACAGATTCTAAGAAAATGA
AAAACAAAACACACAAGAATTTTTTTGATCTAAAAGAAAAACCACAGAAA
AGATCATTCGAAAGAGAGAAGAAAAAAAGTATCAGAAAAATACTAAAAAA
AAAAAACTAAAAAGAAATAAAATAATGAAAATTGTACTAAAAAAAAAACA
TTAAGCAAAAAGAGTTTATTATTTTGGGGCAAAGGGAAAGGAAGGGTCTC
CCTTTTTGGGACTCGTCGCGGAGTCGGTTTTTGCCGTATCACGAAACGGA
TGATGAAATTCTTGAAATAATACTCTGGCTCCCGTCACTCCTACCCGCTG
TGTGGCACATGTTTCTATTGCAATCAGCAACAGCAACAGCAACAGCATTA
GAGTTGAAGGGCAGACCGACGCCAAAGCGGAACGGAACGGAATGGAACGG
ATGTAAGCATTCCGCATCCGGAATGGAATGCTCCGTCAGGCCCAACCGAT
AAGCGGCTCTTTTCTGGAACAACAACAACGTTTCAAGTGGTTCGCTCATT
CTCTTTGTTTTTTTCTACGATTTCAAAATATTTTGCAATATGATCAAAGA
TATTTTCGTTGCNNNNNNNNNNNNNNNNNNNNNNNNNNNNNNNNNNNNNT
ATGTACTTTCGTAATGCAGGGAAAATATTTTGAAATTGGAGACAGAATAT
CCTCCTACATTGGCAAAAATGGACAAAAATGGAAAAAATTCCGCAGATAG
TCAGCATAAATATCCCCCCCTCCCCTTTTGCGGTTTCTATAATTTCAATG
TGCAAAAAAAGATACCTTAAAATTCCAGAGTTTTCTGGGCAAAAGATACA
ACCCGTATTCCACTGCCTTCTCACGTGATGGTTAATCTGTTATCAATGGG
GGAGTGTCTCGTATCTGTATCCCAGACAATTTAGTCGTCATTCCTCGTGA
CAAAAGTTTCCGACAAGTCTGCGAAAAAAATACCGCACCAAGCTGATAAT
ATCNNNNNNNNNNNNNNNNNNNNNNNNNNNNNNCCCTGAAACGATAAAGA
GTCCCCCAATGTTTTTTTTTTTTTTGTGGAAAAACAAATAAAAATCTGTT
ATTCATTTCGGGTGAATCAAGTGCACAGAAAAAACAGCATTCAAAACGCA
TATGGGGGGGGGGGGGGGATCTCGCCAGATCTAGAACTTTATACCTTCCG
TATACGTATAAGCAGTGTATGGGAGATATCTCCTTTTGTCAGCTGTTGTT
GGCTGTGATTAAGCCAAGAAAATGCATTTCGTTACTCACTCAAGAGTGTC
GTTTCCAGTCCACAGTTTTGGCTCATCAATGATTCATTCGCACCACTTAT
CCAACCATTTGTTCAGCATAGTCGTCGGTGGGTAGTCGGGAACTTTTGTC
TTAGCATATCTGCTAAAATGCTGATAAAAAAAATCCCCTTAAAACCAACC
ACCGCCGCCCTCGCCCCACAAAAGACACAAGCCACTTCCACTTGAGTCAT
TCAGTGGGATCTGGTAATTTTTTTTCATACGAAATTCAACAGAAGTCTAA
GGGATAGCAAAATGCTAAAAAAAAACCAGCCACCGGATTGTGCTCGTAAC
GGGCCGCTGCTCTTGGAGACAAACCCGTTTCCATGACTAAGCAAGGGATT
AAATACTTTCAAAACTTTATCAAAATCCGCTTGATTCAGAGACGTACAAA
ATAGTTTTCACTCATCAAATGTATGCCCAGAAACAATGGGACGTTATTCA
CCTTCATTCGACCGAAGTGGAGTGGAAGGTGGCGAATGGAGGGGCTATCA
TTCGAGAGTACCTTTCGATAGAAGCTTTCAGCTACGGAATGGTGGGAATA
GAGTAAGAAGAAGGAGTATTCCTACTGGAATCATTGTAAAACTGGCGGGT
TACTTGTAGGATGCAGTCGAAGTGGTGTTCCATTGTTGGCAGCCCTCTTC
CATGAGCTAATGGGCAGCACTCTTCGCAGTATTCCTTGGCAGCACACTTC
CTGGCGTTTCTGGGCAGCACTCTTCGCAGTTTTCCTTGGCAGCACTCTTC
CTAGCGTTTCTGGGCAGCACTCTTCCTAGCATTGCTGGGCTGCACTCCTT
CGAATTTTGATGGGCAGCACTCTTCCGAAGTACTGTTTCTGCTCTCATTA
AACATATTTCCATTGCATATCCCTTGTCCCAGTTCCGATATTAAGGCATT
CCATTCTTGATTTCGAAACCGCCGCACTCCTACGCCAGCTCCTGTGCAAA
TTGCGATTTGCATGTCACGCATACCTCGTCGATTGGGCCNNNNNNNNNNN
NNNNNNNNNNNNNNNNNNNNNNNNNNNATGTCGNNNNNNNNNNNNNNNNN
NNNNNNNNNNNNNNNNNNNNNNNNNCGATCCTTCGATTAGCGTGCCACCG
AAATGAATTCGTTACAGTTACAGTCTGCACAAAATGAAATTGAAATTAAA
GAAAATCAGGGCTGTGCTCGGGTGTCACACCAGAGACCCGGCCTCAGGGT
CCCCTCTTGGGAGGCGACGCGTCNNNNNNNNNNNNNNNNNNNNNNNNNNN
NNNNNNNNNNNNNNNNNNNNNNNNNNNNNNNCAAGTCGTTTGAGGCTACA
GACTGCCAGTGCGACTGCGTGGCAGCAGCCAATGGCAATTGGAATGTCAC
TGCTGCCACTGCCGCCGTTGTCACGTTTCGCTCTCCCGCAAAAAGAACTT
TTGTTTTTGTTTGCGCATTTGGACTGGGTTTATGTGGCGACTCGTGTGGC
ATTCCATGGAATTGTTTGCGGCATGCACCAGCACTTCATTCATGGTAATT
GTAGACCCCAATCGCCCCATAGCCTCACCAATTTCAACGAACTGCTGCCC
CCCGCACCCGCCAGATAAGACAGAGAGACCCCGCAGCTGGATATTTTCGG
GGTGCTGGCAATAATCGTACGCACAAACAAGTTGAACGAACTGCAGACAG
GCCTGGGCCAAGAAACAAATGCGAATCTCAAGTCGAGTCTCTAGCGCTGA
TCAAAATATACATATGCATGGAACACAGATCGAACACGGAGCGTTAGCGC
GGCTCGACTTGTGGCTGTCTCTATTNNNNNNNNNNNNNNNNNNNNNNNNN
NNNNNNNNNNGGCAATGTCAAATGCGAGCCAAGTTTAATGACTCTATAAC
GCCAAAGCAGAAACTTCGGCCTCAAGAGAGTCGAGGCTGTAAATACTCTA
GGGAGAAAAGGGCTGAATGGTAGACTATTTTAAAATATTTAATCAAATAC
ATCAAAAAGGTAACAACGGAAAGTATTTGTTAAATACTGTTTAAATTTTT
TTAAATATACAAATTAATTAATATTAATACGAAAATATTACATTTAAATA
ATTAAGTAATAAATACATTTATTATTATAAATCTTTTTAATACGGCCCAT
ATTTAATCTTAATGTACAAATTTAATCTATTAAATATATAAGAAATATAT
TTTATCTAAATATATAATACTTTAAAATAAATTCAAGAATTAAAAAATGA
AATGCTATTGAATTGAACAATTAAAAATAAAATCCTAGTGNNNNNNNNNN
NNNNNNNNNNNNNNNNNNNNNNNNNNNNNNNNNNNNNNNNNNNNNNNNNN
NNNNNNNNNNNNNNNNNNNGAGTTGGAATTTTTTTTCAAGGTGAAAGTTT
TTTTTTTTTAATTTTGGTAGAGTAAGGGGTGGTTTTTGGTTCAGAAATAC
CTTTCTTTGGGGTTCCAAAAATCCCTTTGAGCTTGAAATACCCTTTTGTC
GTGTGTTAGGGTATACAGAAAAGGCAAAACGGTTTGTGTTGACTGCTCTT
GACACCCCCATCTCGTGCGAGTAGTGGTACGGGGAGTGATATTTGTAGCT
GCGCTTTGTTGGGGCTTTGGGGAGCTGNNNNNNNNNNNNNNNNNNNNNNN
GGGAAGCCATTGAACTTGGTTTTGCGACTTTTGGATTAGNNNNNNNNNNN
NNNNNNNNNNNNNNNNNNNNNNNNNNNNNNNNNNNNNNNNNNNNNNNNNN
NNNNNNNNNNNNNNNNNNNNNNNNNNNNNNNNNNNNNNNNNNNNNNNNNN
NNNNNNNNNNNNNNNNNNNNNNNNNNNNNNNNNNNNNNNNNNNNNNNNNN
NNNNNNNNNNNNNNNNNNNNNNNNNNNNNNNNNNNNNNNNNNNNNNNNNN
NNNNNNNNNNNNNNNNNNNNNNNNNNNNNNNNNNNNNNNNNNNNNNNNNN
NNNNNNNNNNNNNNNNNNNNNNNNNNNNNNNNNNNNNNNNNNNNNNNNNN
NNNNNNNNNNNNNNNNNNNNNNNNGGCGGTAGTTCAAGTGGCCCTCCAGC
TGCGGCTCCCCCGTTCCCCCCCCCACTGACCAAGGTCAGTTTTCCATCGA
TTGGCGGGGGGGCGGTGGGGGTGTGGGCTAACTAACCTAAGCCATTTTAT
TCACCACTCAGTTTACAGTTTACAAGGANNNNNNNNNNNNNNNNNNNNNN
NNNNNNNNNNNNNNNNNNNNNNNNNNNNNGTCGCTGCGGACTGCGAAATT
AGCGGTACTCCAAAGACAAGAAAAAACAACACTCCACCAGTCCAGATATT
TACACAGTACGAGTGGGGCTGTGTATATGCCGCCTGATAGGGGAACGGAA
TCGAACGGAATCGAAGGGAGCGGGAGGGGGGCTCTTGTTTACTTGAAACT
TACGCCACACGGCCGGACTGCCTGCCTGCCCGGCACCACCTTATCACCTT
GAGCGGCACGTGACCGACGGAAACGGGGAGCAGGCCGCCGGCTGCAAAAA
GAATTTCCATCGAGCAACCTGATCGTACGACGCTATTCGAATCCACTCGA
TCCACTCGATCCACTCGCTGCAACTGTGGCCTGCCCACCAATGGAATCTC
TTTGGGACCCCCGTGCCCCATCAAAATGCCCAACGGTATTCCGCTATATG
TATCCACATTCATTTGCAATTTGATTTCTGTGTTCTGTTCTGTTCTGTTC
TGTTTCCCTTCCCCTCCCCTGCCCTTTTCTTGAATTTCTGTTCTGTTTCC
ACTTACAGGCAGGCAGGCCCCCATCCCCACCCCCTGCATCCCCACCGTTT
GGTTAGGAAACTGCAGAGGCAGGCAAAATATTTCTCCTCAAATAAATATA
GCTGTTTATTTTGGGCAACCGAGAACCCGCACAAAATCCAGTAAAAATAA
AACTAAATTTTGTAACAACAAAAAAAAAGAATTAAATAAATGCAAAACAG
AATGCCCAATACTGNNNNNNNNNNNNNNNNNNNNNNNNNNNNNNNNNNNN
NNNNNNNNNNNNNNNNNNNNNNNNNNNNTCGTAAATAAAACTCGAAAAAA
AAGGAATACGGAAAACAAAAAATACCGCAAATGGGAACCCACTCGAATCA
CGTTTTCTGTCACGCAATTTCGTTTCGTTTCTTTCTTTCAATGAAATGTG
AAATGGATTTGGAAATGGCGCAGTTATTGGTCATGTGGTAGGTTNNNNNN
NNNNNNNNNNNNNNNNNNNNNNNNNNNNTCCGATTCGATCCCATTAGGAT
CCAAAAGGGGGGTTTATTCTACAGGTGTGCTCGTTAGAAGGGTATTGAAG
GTGTCCAAGGATTGTCGAAGGAGTAGACGGAGTATCAGCACACCACCATG
CTAAAAATAATTCAATAATTATTCCGTTTCTATAGACAAGCATATTGAAC
ATATAACATAGAATTACCTTTGATTTAAATATAAATTAATTATAAAATTC
TTCGAACACAGTCCANNNNNNNNNNNNNNNNNNNNNNNNNNNTTAAGTGT
TTTTATAATAATTTATGGGAAATATTTTTCACATATAAATATAATTGTAA
AAAATATTAAAAAGAAATTTTATATTTAAAAATTTTTTTTTACGTAATTA
GGATTGTATTTTGTATTTTTGATTATAAAATAGCCTCACTGGTACCAATC
ATGTTGTATGCATTTACTGTGAGACCCACGACTACAACAGTCACAACNNN
NNNNNNNNNNNNNNNNNNNNNNNNNNNNNNNNNNNNNNNNNNNNNNNNGG
AATATATGTGTAACCTAAATATGAAAAAAAAATTTTTAAATAAATTGTTT
TAATTGTTTAATATATTTAAATCAGAACACATCCAGTCGACCTGCCCAAC
AGGATCNNNNNNNNNNNNNNNNNNNNNNNNNNNNNNNNNNNNNNNNNNNN
NNNNNNNNNNNNNNNNNNNNNNNNNNNNNNNNNNNNNNNNNNNNNNNNNN
NNNNNNTAATAATAATTTAGGAATATATGTGTAACCTATATATGAAAAAA
AAATTTTTAAATAAATTGTTTTAATTATTTTATATATTTAAATCAGAACA
CATCCAGTCGACCTGCCCAACAGGATGATCTAAGATGACCCCTACCCTAG
AAACCTGTACAGATAATATCCCCCTCAAAATTCTACGAACTTGACACGCT
TCTTTATTTTTTGTTTATTTTAAATAATGGTAATTTTCCCTGTGATTGTT
GTTTGTTCCTGTGATAATATTTTATAGTCAAATACAAATTACACAAAAAA
AAAATGAAAATCAAATATTGTTAAAATTATACCAAAATTTACGTAAAATT
CCTTTTTACAATTTCCACTCCCAAAGACAATCTATTGGTGTACATTCTGA
GATCTTAGAGTGAATATTCTAATGAAATATTCTTCCAGAAGTAGAAGAAG
TAGATGAGTAGGAGTATAGAATAGATACGGAAACGTCTTCCCTTCTGTTT
GATAGTAGTTTAAGTTTTCCCGATCATATAAGGATGGCTCTCGTCCAAAA
AACACTGCCCTTAAAGGTGCTCCAAAGAAGTGTGTCAAGTTCTTGCCATG
CGACCGACTCCACTAATAAATAAATAGGCTTGATGTATGTCCAACTCTGG
CGAATCGCTCTACTGATGAGCTTCAAACAGGTGTCTAAGCCCTATCCGCA
CAAGGGATTACCTGAAGCGGCGCAGCCTTTCAATACGCGGACAACCAGAA
GCCCCATCAAAAACTTATCGACCGTCCGGCTCCCCACTGATAGAGGCGCC
ACAAAAGCGCGTGCCAAATGGAAATGCCATTTGGGGGTACCGAAGAAACA
GAAGCTGTGGGAGGGATGGGGGGGAGGGTGTCTGGATCTGGGCGTCTGAC
CTGGCATTTGGAAGTGGAAAATTTTCATGGTTTACATGAACGATTTGAGC
CATGTCAATGAGATGTGTCAACATGTGCGGTGCTGTTGGTACAGCCGATT
AGCACCAGGGTAAAGTCATCGCATCGCGGTTTTTTGGGGACGTCAGCACA
GAGACCCGGTGGCAGTTCCAGCCACTCCAGCCACTCCAACCACTCACGCC
CACTCCCAATTCCTACACCGCTCTGGAAATTAACACTCATCATCANNNNN
NNNNNNNNNNNNNNNNNNNNNNNNNNCTTGGGCTCTAGGAGTGGGGTTTT
GGCTGTGGCACCGGCACCGGCAGCGACAGTCGTTTAACATTTGCCATGGC
TGTTACCAGGTTTTTTTTTTTTTTCGCTGCTTTATTGACTTGGCACATTT
CGATACCCTCAAAGAAGGGGGTTCTACGCTTTTGATCAGAGATTTGCCCC
GCACAAAGGCTAGAAGGAAGGATCTTTAAAGGTGTGTCTCTCCCCCTTTT
TTAAGGGGCAAAATTGGTCGGAATGGTTTGTGCCTCGATGGGTCTCGTTG
CAGGGTATCAATCGTCTCGTTTCTATCATTGATTTTATTACTTTTCTGTT
ATTATTGGCTTTTGTGATTTATTTGCGCGGCGTTTTTTGTGATGTTTTTT
TGATCTCCTGGCATTGACGCAACTGTGGGAATATTCCACTGCAGCGTGCG
CGCTGTGGCGGCTGTGTTTGCCCAACAGGCTGCCGCTGCTGTTGCCACCC
CCCCCTTGCACTTGCCTCCCCCAACCCGTGGGGAGTGTGCGCGCACGCCT
CCTTCGGATCACAGCAAAACGTGTTAATGGATCAACAGTTTTGTGTTAGT
TTTTTAGGGGCGAGGCAGTCAGTCATGGAAGTTGTTTTGGCAGTCCCCCA
CCACCCCCTCCTCACCCCCTTTCAGTAGGGGGATCAATCGATTGCCCTGC
TAATCAGGCGGGCTAAGTGGAGGGCTGGCTCTCAGTCCGGTGCCGGGCCG
TGTGCGGCGCCAACATTTCAATGGGTTTCGCATCGCTTTCGTCATTTTTC
CGTGGAACTGTGGCGTCGCTGCTGTTGCCATTTCTAGAGCGTGCGAAAGT
TTTGAGACCTGCACCGAAACCGAACCCTACAAATCTTTCATTCTCAGAGC
ATCATCATCTTTTCGGGGGGTTTCGGGGAATGGCGCCATGTGCAGCATTC
CTTCAAACATCAGATTACTCTTACATTGTAGTTTCTATCACACCTATGGG
CTGGCAGGGTACTTCTGCTATTAGGGGTGCTTTATGGGGCACTTCTTTGA
CATTGCAAGACTCTTTGGACTCTACGGAAGGTCTGTGTACGTTTGGAAAG
GACTTTCCAATATTATTCTCAGTATTTTCTGGTATTTTTAGTAAGAGCCC
TCATTTTGGGCTGTTTTTTTTTTATATTTCAATATTAGAACATATTATTC
GGCCAGGCTCCGTTTTGCACTTACACAAAAGTTTTCCGATTTACTCCCAT
TTTCATATTTCGCAAGATTTCTTCGTTCTCAAAACGTTTTCTCCTTTTGG
CAACATTTAATCCCACATTTTCCATTTCCAGATAGATCTTCATCGCTTGG
CAGAGTACAAAAATATTCTCTCTACCTTCGACTCTTCTAAGAACCTCTAC
TTTTTCTGCCTTTTCATAGAAATTCTTGAGCTCTAGGGTTTCTGGCGCCA
GTCTCCCTGAGGTATCAACTTCGTTGCCTCGTGCCCCACAAAAAACCATA
CATTGTATAACAGCACAGCACGTGGCATACAGGGCTGCAGTCAATAAGCA
TTTCGGGGCGAGGGTTTAGGCCACCTTTAAAATCCACTAAGTTAGAGCTA
TCAAAGCCTTATGGTTGAGGGCTTATTATTTTATTTATTCAGGGGTAAAT
GGGACTCAAAAGTTCAGGTATTTCCCAGTTTTAAGAGGCCTTTAAGATGG
TTATGGGGTCAACACAGGTCTGTGATAATTTGAGGGCACGTGCACTCACT
CGCAATCGTNNNNNNNNNNNNNNNNNNNNNNNNNNNNNNNNNNNATTCCC
AGTGCGAAAGTGCCAAGTGTCTAGTCTTTTGATATCTGTATCTGTGAAAC
ATGAAATCAAATAAAAATAAATCAATCTAGTCATGTTTTTTGCACACACT
TGAGATACAGATATGTATGTATATTTCGGGGGAAGTACATAAAGATATAT
GCATAGATAGAGGATCTTATAGTTACATAAATCTGCCTTCGATAAGCAGC
TGATAAGAGACTTAGATCTGGCACGAGTGACTCACGAAATGATGAAATTC
GGCGGCTTTACGATCCGTCTGTCTCCCAAATAGGGGTTATATTTGCCCCC
ATTCTTGGACTTACCCATGAAATGGAATTGGAACCGCTGCTCTATTACAT
TATATTGAACCCCATGACATTGCCCTAGCCGTCGTCTGAGTGCTGGCGCT
ATTTTCGTAGCCAAAGATTAATTGGCGAACAGACGGCAACTGCGACTGTG
GAATAATTGGGGAAATACCCGATATTAACCTTCTGTGGCCCGACTGGCGG
TAATGTGCATATCAAATGCGAATAACTTGAACCCCAAATGTGACTGGANN
NNNNNNNNNNNNNNNNNNNNNNNNNNNNNNNNNNNNNNNNCGGGTGTCTG
TCTGCGTGGGAGCTTGTTGAGACTTTGGTGTTATTTNNNNNNNNNNNNNN
NNNNNNNNNNNNNNNNNNNNNNNNNNNNNNNNNNNNNNNNNNNNNNNNNN
NNNNNNNNNNNNNNNNNNNNNNNNNNNNNNNNNNNNNNNNNNNNNNNNNN
NNNNNNNNNNNNNNNNNNNNNNNNNNNNNNNNNNNNNNNNNNNNNNNNNN
NNNNNNNNNNNNNNNNNNNNNNNNNNNNNNNNNNNNNNNNNNNNNNNNNN
NNNNNNNNNNNNNNNNNNNNNNNNNNNNNNNNNNNNNNNNNNNNNNNNNN
NNNNNNNNNNNAACATAATTCTTGTTCCATGCAATCTCCGCCGATCATCA
CCCACCTGAGGGGAGCGCGCCCCGCCCCTCCCAGCAGATAAAGAATAGAG
GAGGAATNNNNNNNNNNNNNNNNNNNNNNNNNNNNNNNNNNNNNNAGAAG
GTGGAAAGTTTCTGAGTGGAGTAAGCCACGATAATGAATGCCATATAAAT
CGATTAACACTTTTAAACGACGGCGCGTCGCATCGCCTAACACAATNNNN
NNNNNNNNNNNNNNNNNNNNNNNNNNNNNNNNTCGACTGATGCTATTAAC
AGATCCCTAATGATTCGCGCACGGTGTGAAGGATTTTCGGATATTTCACT
GGAATCCACTGGAATCCAGCTTTGGGCTGGCCTGTGGCATGACAACCGCA
GATTTATTCGATGATCACGCGACAACACGCTCTTTGGNNNNNNNNNNNNN
NNNNNNNNNNNNNNNNNNNNNNNNNNNNNNNNNNNTATGCAAGTGCGGGT
CTACGCAAAAGAAGATGCGTCAGTCGTCTGCTGCCAATCCCCCTTCTGGC
TTTTGCGGCTTAAGAGTAATTAGCACTGCGGATCACCCTGAATGATCAGT
GGATCACCTTCGGTGGGTCTATGGCTTCCAGTCTAGACCTATGTACATAT
GGTAGGTGCTAAGCGAGACACCGTAAAGCCGTCAAAGGCGTCAGGGATCG
CCACGGGATTACTGCATGGATTCTGTCTGGCTCTGCCTTGGGCGCCTGTT
TGAGTCAGGATTAGGTCGGAGGTGGCATGGCAGGCAGCAGAAATTGCATA
AGGTTGCTCAACAGGGATTGAAGCCTCTCTCTCTCCCTCGCACCCCCTCG
GCTTTCGAGGGGTGGCGCGGCTATACACTAATTTCGACATCGCTTGGCCT
TGGAATGATTCAAGTTCGGCGNNNNNNNNNNNNNNNNNNNNNNNNNNGCT
GTTGTCAGTATCGGTCACCCCTCGCCCACACACGCTCCACGCTCCACCCT
CCACATCAGCCCTCCATCCGCTTTCGAGCGANNNNNNNNNNNNNNNNNNN
NNNNNNNNNNNNNNNNNNNNNNNNNNNNNNNNNNNNNNNNNNNNNNNNNN
NNNNNNNNNNNNNNNNNNNNNNNNNNNNNNNNNATAAAGCGACGCGTCGC
GCCGCGCCGCGCAGTCGAATCCCAAAAGTTTTTGTTATTGCATTTTTGTT
GTCGAAAGTTCCGGCTGAGTGCGGCGGTACCTACCCCGCAAAAACACACA
CATATGGCCATACCCTGCTGCAGGCAGTGGGTTTGGCGACATTCTAATGA
GGTTTGCCAGGCAGGAAAACGAAGGAAGTGCCATTAAAGCTGCTAAAATA
AATACAAAATTCGAATAGTTCTTAAGATAGAATACTCTTAGTTCACGGCC
ATAGCCTATAAAACCCAGAAATCTTATTTCCCACAAATGCAATGCAAGAA
GATCAAAATAAAGACAGAAAAGAGTCCGCTATTCCTAGGGTCAGTATTCG
CTGAGAGCGCATTAATCTTGTTGTTGCTGGGAAGAACGAAATGAGAGCGC
GAGAGCGCGAGAGAGCAAGGAAACGAATTGCGTGAGAGGAGATAAGAGAA
TCGGCACTGCACTGCAAGAACAGACATGTCCCAGCTGTGACACAAATGCA
TAAACATTGCACACGCATGCACGGCTCNNNNNNNNNNNNNNNNNNNAGCC
AGAATAAGGGTATCTAATGTGCACCGGCCCCCCTCTAAGCACGACTTGGT
TTGCTTTCTGGTTTTTTTTGTTTTGTTTATTTTTACTGTTTGTTATATTT
ATTTTTGCGCGCCTGCATCTGCTTATGTGTACAATGAACGCACCTTGTGG
GTTGGTCACATTTTGTGGCTGCCTGACTTTATGGCGCATACGCCTCGTGG
GACATTGAAATTACTTCGCTGTTTGTGGCTTTTGATTTTTCCTTCCTTTT
TTTTGTGGTGTGGGGGGGGGGAGGNNNNNNNNNNNNNNNNNNNNNNNNNN
NNNNNNNNNNNNNNNNNNNNNNNNNNNNNNNNNNNNNNNNNNNNNNNNNN
NNNNNNNNNNNNNNNNNNNNNNNNNNNNNNNNNNNNNNNNNNNNNNNNNN
NNNNNNNNNNNNNNNNNNNNNNNNNNNNNNNNNNNNNNNNNNNNNNNNNN
NNNNNNNNNNNNNNNNNNNNNNNNNNNNNNNNNNNNNNNNNNNNNNNNNN
NNNNNNNNNNNNNNNNNNNNNNNNNNNNNNNNNNNNNNNNNNNNNNNNNN
NNNNNNNNNNNNNNNNNNNNNNNNNNNNNNNNNNNNNNNNNNNNNNNNNN
NNNNNNNNNNNNNNNNNNNNNNNNNNNNNNNNNNNNNNNNNNNNNNNNNN
NNNNNNNNNNNNNNNNNNNNNNNNNNNNNNNNNNNNNNNNNNNNNNNNNN
NNNNNNNNNNNNNNNNNNNNNNNNNNNNNNNNNNNNNNNNNNNNNNNNNN
NNNNNNNNNNNNNNNNNNNNNNNNNNNNNNNNNNNNNNNNNNNNNNNNNN
NNNCCTCCAAACGCGTTGTGATGGGAATCAAATGGGTCATTGGACGCGAC
CAAATATTGAATTTGCACGATTATAACGACCTTGCACGACCTTGAATTGT
ACGTTCGTACGGCTGGTGTTGATGAAAACATTGTTAGCTGGTTAAATTGT
CAATAACGAAAACGTAAAGCGAAAACAACACCAATTATTAACAATTGTTT
GCGTTGCTGTGTTTTGGTTTACATTTCGGGAGGTTCGGCAGGGGGTCCTC
CACAGATATCGAAGGGATCTAAAACAGATTTGCCAAATGATTTCCAGAGA
GCAAGGGAGAATGTTTCAAGGGAAATTTCAAGTGTTTAGATGTGAAAAAT
TCGGAATTCTTACACGGATGGTATGATTTCTGAGAAGCTTAAGCTCTTGA
GAAAATTCCGTTTTTGATGTAAGTATTTCCAGGTAAGTTTCTAAGGGTGA
TTTCTGGCAAGTTAAGGGTCTTTCCATAAACAATAAATGATTAAAGATGG
AAATTCATTTACAGATTTCTGTAAAACTATGGATCCGTATGGGATTGGCA
TATTAAAAAAGGAGGAGGAGGTTCTTAGACCTTGAAGCCCTATTATAGAT
CACACTTGGTGAATCTTAACCAGAATTCTTTAAATTGAATATAATTTTAA
TAACTATCGAATCGAATAAGTATTAATTAACTGCCAAAAGCACTATAGTA
ATTTCATTTGGATATTTCAAAGCAAAATAACAGTAATTAATACGATGCCA
TGCCATTCGTCACTGGTCCCCCTCATCAATTATAAATCTACAAACAACTA
TATCCCCTCTACACCTCTTCATCGGTCTTTTCTGGCTGTCACTCCGCCTC
CTAGCGATATTGTCGCCGTTGTTTTGCTTTATGATTCGGCCTTACGAATG
GAATGATGGTAGGGCTACTGTTTAATTCTCGGTTCCCCAAAAATAAACAC
AGAATACAAACAAACGAGCTGCTTCTAGTAAATTGCGACTGATTTATGGG
GAATTCCAGGTGCGTCAGCTCTACTACTGTGGGGCTCTGTGGCACCTGAA
TTGGTTGTCCAATTGTCGAATTCGGATGATAAATAAATTCCCGACAAGTT
AACAAATAAAGCGAATACACAAACACCAGTGGAGGAAAGAGAATCAAGCC
TCGAGCGGCACGGTTCTGTGTGGGAAGATCATCAGGTGGATCAAATATAT
CGTACTAGGGCACAGCATTACTCATGTCTGTTGCGGCTCAGTCACACAGG
GAGCGCCCTTGGAAATCAGCAAATTTCATACGAAAGTCTCAGGAATACTA
CGCTGGAAGAGTATTCGAGACATTGTAACGAGACGCCATCTCGTTGAAGT
CGGTACTCGTTTTGTGTCGTTTTTGAGCGTTTCGAAGAACTGAGACATTT
GATTCGAAGTGCCAACCGAGTAGATTCGTTAGCCTGGTCATTGAGGGGCT
CTAGATCAGGGGTCGATTGAGGATCAAAGCATCTTAGAACCTGCAATTCN
NNNNNNNNNNNNNNNNNNNNNNNNNNNNNNNNNNNTTTTTTAATAACTCT
AGAATTTGCAGTTTTAGGAACCCCCTAGAGGATATCTTTTAGCCCAAACT
GCTTATTCATAGACTTATCTTCGAGACATAGTAACGAGACGCCATCTCGT
TGAATACGGTACTCGTTATCGTTACGATAGTGAGCGTTCCGAAGAACTGA
GACAACTGATTCGAAGTACCCGAAGGAATGCCGAGTGCCAACCGAGTAGA
TTCAAAAGCCCTTAGAGCCCCTCAATGGAGGATCAAAGAAAGTTTTTGAG
TTTCAGTTTTGGGTGTGTTTTTTTAGTAACCCTTAGAATTTGCAGTCTTT
CAGAACCCGCTAGAGGATATTAAGCCCAAACTGCTTATGCCTAGACTTAT
CGTAGTCTTTCAACCTTTTTTGTTCTCATCTGTTCTTTGAATTCCAGATT
TATTTATTATTGTGAGTTATGGTAGCCAAGCTTTTTTTCTCGAATTCTTG
GTGTTTTGTCTTATCTTCGATATTGTGTATGCTATGCGAAATTCCAAGCA
AGGTGACTGTTTTTCCTCGTTTAGTCTGCGTTTGCGGTAGCCGTCGTCTT
TCTGGGTGCCAAATTTGTGAATGCAAAATTTTCGTTTGCCATCAAAGTCG
TCTGTTGGCCTGATCATAATCCCCGCATATCTTCGACTCTATGTATTTAC
TCTATAGAGAGGTAGAGGTTTTTTTTAGCCTTTTCTGTGCATATAATGGN
NNNNNNNNNNNNNNNNNNNNNNNNNNNNNNNNNNNCTTGACTGGAGGCAC
GCTTTGGCGTTATTTCATCGCGACTTTCAGGAACAACAATGCCATCAATC
TTGAGAGCTGAAACCTCTTTTGNNNNNNNNNNNNNNNNNNNNNNNNNNNN
NNNNNNNNNNNNNNNNNAAAGCAGACGGAGTTTCCAGTCGTCGCCATCGC
CGTCGCACACAATCGATCTATGGCGCGAAAGCGAAGAATAAACGTTAAGC
TGCAAACCGCAGACTTTTGACGCCTCAGGAGCCCCCTACCCCCTGCTCAG
CAGAGTCGCAGATATCGTGGTATGACCACCAGCACCCCCTCTGTCGTACC
CCACGCGAGAGTAGTTGTTATAGCTGATGAATCCGTTTGATCCGCAAACG
GAATCTCGAGAGGTGCCCCGACACAGAGATAATCTCACACCCCTTGATGG
CCTCCGAGCGGAAGCTTATCTTGTTATCTATCTTCTCGTGTTCTAGTGGT
GGAAGACTACAGATGATCNNNNNNNNNNNNNNNNNNNNNNNNNNNNNNNN
NNNNNNNNNNNNNNNNNNNNNNNNNNNNNNNNNNNNNNNNNNNNNNNNNN
NNNNNNNNNNNNNNNNNNCCTTCACGCACCTCACAGAAAGCTTATTTACA
GGCCTTTATGAGTGTTAACACCTGATAACATTTGATTTAGATATCAACAG
AGTAATTAGTGGATGACATTTCTGTAAAATTTCCCATATCTCTGCGGTGG
TATTTTTGGTTCATTCGGTTGCGACTTTTCCATCGGCTTTTTGGCCTATT
TTTAGATGTGGGCCGTGCCTCGTTCGTGCATGTAGTTGATCATGGGTCAT
GATCGTGTGGCCCATTTTGAGGTTGGGAAAAATATACAACAGTTGTGGAA
TAAACGGTATCTGCTGTGCCAGAATCGTGGAAGATACATGTATAAGAATT
GTACTCACGTGATGGCAGACTGAAAATAGAAAAATATATTCAACATTAAA
TGAGTTTTCAAGTAAATTTAACACATGGGAAACATCTGAGGGAGATTTGT
ACAAAAAGGGTATTTGTAAGTCGAGATTTGAAGCAACAGGAAAAGAAAAT
CCAAATAAATTCTATTTGATTCTCCCACGACGAGGGTCAGTATTTGCTNN
NNNNNNNNNNNNNNNNNNNNNTCAATGCAAACGAATGTGTTGCTGTTGAA
GAGAGCCATAGAAGGAAGAATGGAAGCCATTGCCGAGAGAGGGAGAGAGA
GGGACTGCAGGAGAGGAGCTGCACTGCACTCAAAGCTCAAAGACGCACGA
CGATGATTCTCCCACGACGAAAGCTAGAGCGAGAGAGAGTCATTCCATCC
GAATGCGTCGCCTAAATGTGGTTGCTTTTGGAGAGCGTAATAGAAGGAAG
GAATTGCCAAAGAGAGAGAGGGATTGCAGGAGACGAGCAATGCTCTCGCG
GCTGAAATGTAGATCAAGCGATAAGACAATTGCCAGTGCATTCAAAGCTC
AAAGACGCACGACGATAATACTCCCACGACGAGGGTCTGTATTTGCCGAA
AGCTAGACCGAATGCGTCGCCTTAATGTTGTTGCTGTTGGAGAGAGCAAT
AGAAGGAAGGAATTGCCAAAGACAGAGAGAGGGATTGCAGGAGAGGAGCA
ATGCTCTCGCCGATGAAATAAAGATCAAGAGATTAGCCACTGCACTCGAA
GCCCACGAATTGGTCCTCCTATTGGCATAGGCCCGCCCCCTCGTTGGTCA
AAGTCCGCTCCTGCATCGATGGTCACAGTACTCGTACAGACCCCCGCTAG
AACCCTCTCTCTGGAGACTAAGGCCGCGTGAAGGTCTGTCTCTGTCTCGT
CAAGGGTGTCTATTTTTCTCCAAGGGCGGATTCTCTTCAAAGTGATTTTC
ACAACAAGTGTTCGTTTTTCAAAGCATTTCTTTTGATTGTTGGAAATTCC
CACAGCAACTCCAGTAATTTCTCAGTGTACAAGACCTTTGATAAGCCCCC
TCTGTGCCATATATCAAAGGTAAATCATGTTTAGGTGAGGGGGGACACAT
ATCATCATTTATTGAACAGGCCATGGGTAGGCGCACGCACGTATGCCCCA
TCCGGAAATGTGACGGGCCCCGAAAAAAAGGGAATTACTTTATTGTATTC
GCACGATTAGATCTTCGATTAGGTGTTGTCTTGTTAGATCGATATATGGC
