# Supplementary material for: SMCis: An Effective Algorithm for Discovery of Cis-Regulatory Modules
Source: PLoS One. 2016 Sep 16;11(9):e0162968. doi: 10.1371/journal.pone.0162968 (PMC5026350; doi:10.1371/journal.pone.0162968)
Supplement: S1 Datasets — (ZIP) [file pone.0162968.s001.zip › dataset/Drosophila/Masked/dper_gl12762.fa.masked]

>scaffold_40:282159,322158 (reverse complemented)
GCAGATTCGCTCGACATTCGTCTGGCGGTAGACGGATCAGATAGCTAATG
TCCTGCGTGGACTGTTGTTTCTGTGGCTATGGCTGCTGCTTCCAGGGGCG
CCCCTTCATATGCGTCATCTGCGAAACGTAAGTTGGTTAGAGAAATCACT
CCAGCTGATAGCCAGCCACTCACCTCACCTGAGGTATTTGGATAGCATGC
AACGCTAGAAAGGCGGCAGCTCCTCGACTGGCAGTCACCAGTTGGGCTTG
ATGCACGATACTCTGTCACTCTGTAACCTGGCATGGTCTTAAGGCGATCT
AAAGTGGGAAGATATGAGGATTACTTTCAATAGATCAATCAGCAGATCCT
CAGACATAAATACTTATGGTCAGATTGTAGAAGGGAGCTCGCAGTACAGA
TAATTGTGGGTGGCAGCGACGGTCCTCAGGTAGGAGTACGTATTGTTGTT
GGCATATATACAGAAGGATAGAGGAGCCGAGCGCCAGTGCCGGCTGTCGT
GCGAAAGGCAATTCAGCTTCTGCGACAGAAAATCCTTCTCCAAACGGGCC
TTCTTAATGCGCTTGCGATACTTCTTCCGTCGACGGTTTTCCTTAAGTTT
CCGACGAGCCTCCCGAAGCATTTTCTTGGAGTCGGCATAGCTGAGTGAAA
TTGTAGAATTGGTTGGGAGATCTCTTTTCAAATCTCTTCTATTCACTGAT
TACTTCTCTCCCGCTTCTGGATCTGCTTCGTAGTAACATTCGGCGCACCG
TCTGGGGTCGCCGCTGCTCCAAGGAGTCAAACATGGCGGCCCTGGAAGCC
ACGAAAGGACTACTTCTGTCTTGCTACGCTTGTTGAAGCAGGTCTCATTT
TGTAGGCGTTGACAAGGCCTCCAACTGAAGCTCAAGTTGCAGCTGAAAAG
AAACCGTGAATGAGCTACATTTTGGGGAATCTTCTTGGTGGTTTACTTAC
GTGAAAACTTTTCCATCCACGTTGACGCACTTCCACTTCTGGAAGGCCGG
GCAGGCAGTTCTTTAGAACCGCTCAGAGCAGTCCAGTACTGGTTATTTGG
CCACTGGTTGGTGACTGTTGCTTCTTCGTCCAGGTCCTCCTCTTCGTTAT
CCGTGCCATCCCAGAAACCATCATCATGCTGCTAGGTACGGCTGGAGCTC
ACTATTTCTGAAAATATGGCCAGAAAAATAAATCAAAGTTATTTGGCAGC
GTAACAGCCAGGCCAGTGCGGTGTAAAAACGTAACAGCCTTGTAACAGCA
CTGTAACAGCACAGTAACAGCACTGTAATAGCGTAACAAAGCAGTTCGGC
GGCGGCGCAGAGAATACCGACAGTACGCAAAATGCCCACTGGCGGCGCTA
GTGAGCAGAACAGTTCAAGCAAAAGTCTGAGCGGCTTGCGATTCGATTTA
GATGGAAATTGGTTAAATATGTCCCGAAAGGCGATCTGCAGTTTCCCCCA
GTCCAGATAAATCATTATTCCCTCACCTGCCCTTCAGAGCGTGTGGTTCT
TCAGATCATCAGAACTACCAGAACAAAATTAAGGCAACAAAAAAGTGAAG
GAAAAAAGCAAACCTTTTGGCCCAAAAATCGACCATCAACGGCAGCAGTC
GAGTGGGGTCAGTTCTTCAAAAGATCAAAGATATACTTTGGCGCTTAAGT
GTTTTCCCTCCACTTCTCTGGCATCCCCGTCGCCATCGCCATCGCCATCT
ATCATTTCAAGGAGTTTGAGATATTTGTTTCGTTTTCGTATTGAGTTGTT
ATATTTCTGTGTGCTCTCCGAGCACTCGAATTCGTTAGGCACCTTAGTTG
GAGCAAACAAAAGCAATTNNNNNNNNNNNNNNNNNNNNNNNNNNNNNNNN
NNNNNNNNNNNNNNNNNNNNNNNNNNNNNNNNNNNNNNNNNNNNNNNNNN
NNNNNNNNNNNNNNNNNNGGGCTCTCGAGAGGAAATGCGCCGGAAGCGTT
TATCGATCGCCTCTGATGGGATGTCCAACTGCCAATGAGGTACCACAGAC
TGGGCACTGGGCACTGGGCATTGGGGGACCCAAAAGGGGGGGCTACTGTG
TCCCGAGCATAACAAAAGATCTCAAGTGCGGAGGAGTGAGGTGTTAAAAA
TTCTACTTTTTATGCTCTTATTATGATTTGCCTCTTTGCTGCTTGCTGGA
GACTTTGATGGACATTTACGATATGGGAAATGTGTAAGTGTCTGTGTACG
TACATACATACATATATGGGGGTATGGGGTATGCGGTATCTGTGTGCGTT
GTCTTCTGTATCTTTTCGTCTTTTGTTTCACTTGTTTGACAAGCGATGCG
TACAAATCAAAGCAGGGATCGAGCGGACAGAGAGACTCGATCTACGCNNN
NNNNNNNNNNNNNNNNNNNNNNNNNNNNNNNNNNNNACTCGTCTGTTGTT
TGATTAATAGCCGCACAATTGATATGTTAAGTGGTAAATTACTCCATTGG
CACGCAAATGTATCTTGAACNNNNNNNNNNNNNNNNNNNNNNNNNNNNNN
NNNNNNNTAACGGGCAAATTGTTGTTTGGTTAAGGCGCCGCAATGAATCC
GAGAGATGCCTATCGCGAAGCCCCGGCCCGGGCCCGAATCTTGGGGCGCT
CTCGAGGCGGAGCCTAAAGTGCGTAAAGTGATTTAATTTTGAATGGGGGA
CGGTCGGAGAAAGTTTATCAAATCCACTCACACTCGATCAATTATTCAAT
TATTCGATTTGAATTTTTCCCGCAGNNNNNNNNNNNNNNNNNNNNNNNNN
NNNNNNNTCTTTGAGCTTCGTTGGCTTAAAATTAAAACCCATTAGTCTAC
TTTTAACACGCTTTCAGGGGCTACGACACTCTCCGGTTAGCTCTGGTTTT
TATTTTTTTTATGGTCCCGTTTATACGTTTTAAATCAAACAAGAAACAAA
ANNNNNNNNNNNNNNNNNNNNNNNNNNNNNNNNNNNNNNAAATCGAACAG
AATCGAATCGAAACAGAAAATCCATTAAAAGAGGCGTAGAATGCAAACAA
TGGGGGGGTTTGGGGCATTTGGTGTCATTAAATTTTTGCCACGCCATTAA
ATCCGTGGCATTCCCCGTGTTTGTTGTTGTTTTTATGGAAGAAATCACCC
GCAGAAGTGTTATAAAAATCATTTAAAAGTCAAGATTGCCATAGATTTGA
TTCGATTTTTAGCCGTTTTCTTTGTTTTTTGTGTCGCTTTATTTTGGTTT
TTATTTCAAGAAAGCCTTCGTGGCANNNNNNNNNNNNNNNNNNNNNNNNN
NNGCTTCATGCTCAACTAAAATGATTTAATTTCGAAACGTGCCTGGCACA
TTTTTTGATCAATTTTCGCTTTAAATATAGATTGAATGCCTCGGCGAATT
ATTTAAATTTTCGGGTTTCGTTTACGTATTCCGTTTTGTTGCTGTTTTTG
CGGCTCAGTNNNNNNNNNNNNNNNNNNNNNNNNNNATCATGTGACCGAAG
GGTATAGAAGAATACTTATTGGAATGTGATTGAAATTGATCATTAGTCAT
AAATATTGCAGGTACTTAGAGATATGGAACGCTTTAATGGGTTTCCAAAG
GNNNNNNNNNNNNNNNNNNNNNNNNNNNNNNNNNNNTTTGTAATGTGATA
GAGCTAATAGAGATCCCTTCCTTCAGTTCATTTTGATCAAGTAGGGATCT
ATAGGTTTGCATGCCCCATCCCATCTCTTAGAAAGTACTCCCAAGACTCC
CTGCCTGCCTTCCTAGGCAACCTCCCTGCGTCGTAGATCCTTGGAGGCGA
TCGTTGCCATCATTGATTACCTTTCAAAAGCCTTCCGTTTAGAGCCTATT
CACAGTCAGATTGATTGCTTAGCCCACTTCTTGACATGGCCAATCTCATT
TCCATCTTTGCATTCGATTGTTGATCTCTCGATTGACTTCATTTCCATTT
CTATTGTGCTGCATGGCTCTCCTTCATTGCCTCGTTGTGGCTGTGGCTGT
GGCTGTTTGCCTCATAAATAAACTGTGGCAAATTCTCTAAGCCAACCTGC
TGAAGTCCCCATAAATTATAAGCCCCAAACCAGCGATCNNNNNNNNNNNN
NNNNNNNNNNNNNNNNNNNNGTCATTTTCCCGGCGCGCTTAATAAACAAC
ACACACTTTATGCGTTCTGTTGTGGCTGTGGCTCTTGTGTGCCTTGTGNN
NNNNNNNNNNNNNNNNNNNNNNNNNNNNNNNNNNGATTGCTGTTATATGA
TTTCATATATCATCAGAGAGGCCCAGAGCTCCCAAGGAGGATCCTCAAGC
AATCTCCGTCCATCTGCCCCGNNNNNNNNNNNNNNNNNNNNNNNNNNNNN
NNNNNNNNNNNNNNNNNNNNNNNNNNNNNTTCTTGTTCAGCATGCGCAGG
CGTGCGGCATTTAGTTCAGCCTGTCGACTCTCGATTGTCTGTCGCATCGT
ACGCGTGGTATTCCTCCAACACACACACATACATTTATGTATATTTTTTG
TTTGATAACATTTTATTGTCCGCTTTATAAATTATTGGCGTTTNNNNNNN
NNNNNNNNNNNNNNNNNNNNNNNNNNNNNNNNNNNGAATCGGGGAATCGG
GGCATAAAAAGTATCCTTTTACGTTGTGTGCATTTTTTGGTATGCAACAT
GTGTCCAAATTTGTGCAGCATACAAATAAATACTGAGGGAAAATTACTAA
GCTTTTGTTATGATACCCTGGACGAGGGCTGGGGCCTTGATTGATGTATC
TGCAAAGGACAATGTGCCTTCTGACGGTCCAAAAAAGATAGTCTCTCTAC
CCAATCGCAGTCCTTTTGACAACTGATTACTACTGGGTAACCAAGTGCTC
CATCACGTCCTGCGGTTCATCATCTTTTTCCACCCGTTTTGCTGGCCTGT
TGAGTCTGCGCGTGTTTTGGCCTTTTAGGGCGCTCTTGGCCCTAAAACAG
ACAATTGAGTGTAGTGTGAAAGTTGCTTTAAATACTCTCGATATCGGTAT
CGANNNNNNNNNNNNNNNNNNNNNNNNNACGACTTCTGCTGGGAGCCTGC
TCTGCGATAGGTAGAGGGGGGGTAGAGTGGAGGGGGAGTGGTGGATGGCT
TCCACCAAATCAAACCATTTATGTCTGGGCTCATGCGACACATTTATCAT
CGTCAACTGACGGACAATGGATGGCCAATGTAGTTCCTCGCCTTGCACCT
GTCTGTTGCCCCCGGGGGGACGCGTATCGCCCGCGAGATATATATAGAGA
GAAAGAGAGAGATCTTTAATTATACATTATACCAGAGGCACACCCGCTNN
NNNNNNNNNNNNNNNNNNNNNNNNNNNNNNNNNNNNNNNCTCGCCCTCGC
GGTATGGGGATCGTTCTGATTGCCCCGATTGCCAGTCTTCTAACTGGGGC
CCTCGGTAATGAGCTGCCGAGGCATACACTGCCCGGAACTGCAGTATTTG
GCCCGTCTGGTACGCCTGGCATCCAATTATACATACATGCTGTCCCTACC
AGCCCCATGGAGCTCTGGTGGGAGCACGGGCGCATTGATCAATCGAAATG
ATATAATTATGGGCCACGTCTAAAGGGCGGCTCTGTGTAAATTGATATCA
AGAAATTACGCGAAAATATTTCAAAAATATTAACGAATGTGAATGATATA
ATGATGAGATGATGGATGGGCGGCTACACCGGGAGAAACTAGAGGCGTTT
CCCCTCCGCCCCCACCAAAGAAGAAGGGCATTCGGCCCGCAAGTAGGTCT
ACTTTTTCTGCCAGTGGCCGACGCACCACCCTAATTATGCCCAATTTAAA
AAGGGTTAATTAAGGCACAAAACGTATTTCGTGTCCTGCNNNNNNNNNNN
NNNNNNNNNNNNNNNNNNNNNNNNNNNNAATCGCCTCTCCGCCATTGGAA
AGGCGGTTTGAATATGCGACATTTCTGATATCTTTTTGCCGGGGCAGGTC
CGTCTCCAGGCCTCCTCCGATCAATGCCACAGAATACTGCACTCCTCCCG
TACAGGCAATAATTACATACAGCATTTGTCATAACACCAGATATGGACAT
TCGATGCTGTTGCTCTGGGCGCGAAACGTTCGAGCCCTGCTCCAGGGGCC
AAAGCCAGAGGACGGCAGCTCCCAGACCCGAACAGATCCAAACTATGCGA
CAAATGTAAGCGGACAAAAAACTNNNNNNNNNNNNNNNNNNNNNNNNNNN
NTCNNNNNNNNNNNNNNNNNNNNNNNNNNNNNNGAAAGAGAGAAAAAAAA
TTGATATAAAGAGGCAACGCAGGGAAAAATTGTAAATATCATCATTGGTT
GGGCATTTTATAAATAAAATAAAATCATAAATGCTGCCCTCGACTCGAGA
GATTCGGATGGACGATGGACGGGTGCTATAATAATTANNNNNNNNNNNNN
NNNNNNNNNNNNNNNNNNNNNNNNNNNATTGGGGTAGACATTTCGCATTG
GAATTCGGAGCATTGTGTCATATTTAATACAGAAATTTTAATTAAACATA
ATTTGTAAGGAGTGCACGTTGGTGCCCCCTCAAATGCAGCAGCAGCGAGG
GGAGATTGCTGGCATCGGATAGCCATACCCATACCTCTCTCTCTCNNNNN
NNNNNNNNNNNNNNNNNNNNNNNNNNNNNNNNNNNNTCGAATAGAGTAAT
TTATGGCATTTTATGGTTAGGCCATAGCTTGTCTATCATCTGTTGGAATT
TCACTTTGATCTTATCGCAGCGATCGCCCGTGAGTGGCGAGGCAGTGTCC
AAGCAAATGGGTGACAAATGGGTATGTCTGATTGCTCTATTTAGATAGAG
TGGGGGGAAAGTGATGCATATTTATGTGGGAAACATCAGACCAGATGATC
CTTTACCAAGGCCCAGCCACCCATCGACATCCCCCTGCAGACGGGGTCAC
CTTCTGTCCTTCTGTGGTCTGCGAGAGGGGGACAGACAAACATTTAGACG
TTCCCATTCAACCCAAATTCAATTCCGATTCCGATTGCCCGGTGATTATT
CAAATGATTTAACTAGTTCAACCGCATTTGACCCTCCTCGTGGGCTGCCG
CTCGCCAAGTTCGAAGTTGCCGATCCCCGAACAAACTCTCGGCTTCCTAG
GGTTCCTTCGCCAATTGTTGGCGAGGAAATAGTGCCCCGGAGGTACGTAT
ACTATATCGGACTCTCGGACTCTCGGACCTCGAATGCATTACATTGGCAG
CGGCGAAGACGAACAATGGCCAGCGTCGGCGGCATTGGGCGTTTTTATTT
TTACAGATATTGTTTGAAAATTTTCAAAAAATGCTCGTAGGTTGCACTGC
TCTCCATGTCCAGTCGCATCGCGTCCATGTGGCAGTGTGGCAGAGTGCCA
GAGTGCCAGAGTGGCTGTGCCCTCTCATTGTTGTGTGGATCTGTGGCCAN
NNNNNNNNNNNNNNNNNNNNNNNNNNNNNNNNNNNNNNNNNTGCTCCAAT
CATCGTTTTGTAGATATTCGCTTGGTGATATATTTTGGGTGAAGCGCTTC
CGGCAAATCGGAGCTAGGGAGCTGCGGATTCCGATTCGGATTCGAGTGAA
AGGTCAAGTTGTGGCCAAGAAAAGGCACAGCCGAAGCCAAGGTACCAGGG
GGTGCCCGGGGGGGGGAGCTGTGTGCTGTGTGCCATTGGAATGGGCAGAT
CCGTGGCAGCTTCGTGTGGCATCGAAATAAACAAATCAAAGTGAGCAAAT
GTTTCGGTGGTTTTCCTTCTCCGATTCTCCGCTCCTCCTCGATTTGCGGT
ATGTGCTCAATTTTCTATAACATATTTGCCATCTCGCTGCCGATCTCTGC
GGAGATCTGCGAGCCCCTGACTTTCCATTTTTCCATCGAGCTGTGCTCTT
CGTTTCGCTCATTGTTTCGTGTGTGAGAAAAACTTATCGAATCGTGGCTA
TCATTGNNNNNNNNNNNNNNNNNNNNNNNNNNNNNNNNNNNNNNNNNNNN
CAGTCGAACNNNNNNNNNNNNNNNNNNNNNNNNCATGGGTTTAAAAGGGG
TTCAAATGAAGCTCGGGTGACCAAGAGGCCAACGAGAGGCTGACAAACCT
TTGGAATTCCTTTTTGGAAGATGATCTTTTNNNNNNNNNNNNNNNNNNNN
NNNNNNNNNNNNNNNNNNNNNNNNNNNNNNNNNNNNNNGATATATATGGG
ATTTGACAGCCTGCAGATAAACTACTTCTGAGATCATTAATTGCTGATCG
TTTTGGTGCTCGGGTGCTCCAAAAACTGCCCCAAAAGTAAGTGCATGGAG
GGAGAGCCTGTCTCCTGTCTCCAGTCTCCTGTCTCGGGGCATGGGGCATG
GGGCATGGGAAAGCTGCTCGCTCTGTGGCACAAGATCATTCAACTCCTAC
AGACACCCGAGCCCACAGAGAAACAGAGCCACATCCACACCCACACGGCC
ACAAATCCATGGGCACAATCCAGCAGACATCAAACAATGATCACGAGTGC
CTCGGTTGCTGCCTCACTGCCTGCCCCATTGCCTGCCCCATTGCCTGCCT
GTTGCTGCTGCTGCCCTGGCGGTGCGGGTGCGGTTTTTGGCCAGATCTCG
AGGACTGCCTCTCTGCCCCAGCCTCAGCCCTGACTGGCGTTGAATTTTTA
GTACTTTTNNNNNNNNNNNNNNNNNNNNNNNNNNNNNNNNNNNNNNNNNN
NTCTGTGGCTGTGGCTCCCCTCCTTAGGGCGTTTCGATTGAACTTGTTCC
ACATTTTGATTGTAATACCGTTCGAGGTGGGCAAGACAAATATGATTTTC
AATTTGCGGCGATCGCTTTCACAAGATTTGCATACCATTATTATGCATTT
CTCTCCGCTGACGACCAGCGATGGCCATTAAACACCAGAGCCAATCCTCT
CGAGTCAAAGTTCAACTGGGTTCGGACTTCCTTGGGNNNNNNNNNNNNNN
NNNNNNNNNNNNNNNNNNNNNNGGCCCCATTCCCATTCCCATTCCACGGG
CTCATTAAACTGGAGTCTACTCCAGTTGTTGCTTAGCGGTTGGCTGGTGC
ATCTGCCACAAATCAATATATTTATGACCCGACGCGGACCAGTGTAGAGG
CTAATGAGTGCGANNNNNNNNNNNNNNNNNNNNNNNNNNNNNNNNNNNNN
NNNNNNNNNNNGAATGCTCGATATCCCACCCAAGACGGTTATAGATGCAC
CGCATAAATAGCACCCAAGTGTGTCGTAAAAGTCTGACGCGATCATCAAA
ATGTTACTCCTTAGGAGGGGATACNNNNNNNNNNNNNNNNNNNNNNNNNN
NNNNNNNNNNTACCCACCTGCCTGCTGGAGCAGCCCCAGTTTGTCAGGTC
CCTGTTCGGCTGCTCGGCTGCTCGGCTGCTCTGGTGTACAAAATGCTATG
CAAATTTGGTTTTTATTTACCCGCACGGCTGCCAGAACAAGTGCAAAAGT
CTTTCGTTCCCATTCCCATCCCCAGAGAGTGGACTGGGTACCATCCGATG
GACCATCATGGACCATGGACAATTTCTAGAGAGTCAACTCTGGATTTTAT
GTGTGTTTGGCATTTGCGAAATGCGTTCGCCTGCACATTTGAATCAATCG
CTGACTCAGATGTGGCTCTGGATTGGATTGGATTTTCCTTTTCGCATTTT
TTTTTATGGCAGCGACCGTCCGACCGGTTGGGGATCGGGGATCGGGGATC
GGTCTCCTCTCCGTGGACCACCGTCCACGTCGAGGCGATGCTTTTGAACT
GCACTGATATCATTTCGATTTGACATTTAGCATCGCTAATTCATGCGAAA
TCACCCGCGGATTATGTTCATAAGCACACATTACGATTACACGTTTATTA
TAATTTAGGAGTTTAGTCCGCGAGATCGAATCGAATCGGTGTACGGTATC
GGAACNNNNNNNNNNNNNNNNNNNNNNNNNNNNNNNNNNNNNNNNNNNNA
CAAAAGGCTTTTGCCGAACCGAACCACGAGATCCACTTAGCCGTGGAGCC
GTAGTGCCGCTTAGATACGGGGAGTGCATAAGTGACCTGAAAAGGCAGGA
GAGTCGAGTCCTAATGGAACTGGGACCCCACCCCACCTCACCACTCCGAT
TGTGGGAGAAAGTGAGCAGAGAGACTTCCAAGGAACTCCTTCATCATCCT
CCTAGTTAGCCATGATGCTATGCAGCCACACTTCACAGTGNNNNNNNNNN
NNNNNNNNNNNNNNNNNNNNNNNNNNNNNNNNNNNNNNNNNNNNNNNNNN
NNNNNNNNNNCAACTGGAACGACATCGTTTGCGGTTCGTTTCGCGTCGTT
TGTGACATGCGCGCGGTTCCACCAATCAACCTCTCGGTCGGAGAGGAGGA
TGGATCTTCTCAAAAGGGAGCCCCGACTGTGGGCCTTTGTCGTTTGTCGT
TTGTCGTTGTCTGCGCACTAATTGAGCATTTAAATGCAACGTAATTACGT
TTCTAACACCTTCATCAAGCGTCAACCGTCCGGCAGTCCGGCGGTCCAAC
GGCTCGGATCGCGCCTTTCCTTTGATGGCCCCTACTGCAAATTAGCATAT
AAATTGTCCCGTGTGAACATAAAATCAAATGACATGTGAGTTTGTCAAAA
AAACCAAAGACTTCAGCGACTCAGGCGACTCAAAGAGCGCCGCTGCAAAA
GCCGCCTCAACGATCGGCCAAAAGCTGGCGGAAGGACATGATAAGGTGGA
AAAATCCACGCCGAAGAAGAACATTCGATGCATTTGCCACACAGTCATTA
GCATAGCCAAGAACGTGCAACTAATTGGAAATGGAACAGTGATCGGCATG
AATGGAGTGTCCTCCCTGGTCTGGGGTCTAGGGTCTAGGGTCTGGGCTCT
GGCATCGGATCGAAAAGGGTAAACCCCTAAATTCTGGCCACCGGCGCCAG
CCAGACGTCTTTATGGCCGATCCATGCACTGCTGTGCTGCATTTTAAATC
GGCCAAAGGGCACATCAATTAATTAAGCATTATAACAGTTAGACAGACAG
ACGAACTCTGGCACTACCAATGGAGCATCNNNNNNNNNNNNNNNNNNNNN
NNNNNNNNNNNNNNNNNNNNNNGCCACGTTCAGTGGACTCCCTTACTGGA
GGTTGGTTCTACTCTATGAAGTGTGGGCGAGTTTTTTGACCTGGCGACTC
TGGCGACGGGCAGTGGCAGGAAATGCAGCGCGTTCTGAATGCCAAGGCGT
ATTCCATTCCAAACGATCGTTCGTTCGATGGTCAATCGTCCGACGATCGT
TGCACAAATGCGCTTTGCATAACTGAGTGTTTTTCTTTCTTTCAGTGCCC
CAACCAGCGCTATAGCGATGACGATGGCGCTGCTTTTGGGGGCGTTTGCT
TTTGCCTGCTGCACTGCACTTGTTGCCCAACGCGTGAGGGGANNNNNNNN
NNNNNNNNNNNNNNNNNNNNNNNNNNNNNNNNNNNNNNNNNNGACGCATC
CGGTCAAGTATTTTTATAGCGACCATAGGCGATCATTAAAATTGATAAGT
GAAATCATATTTATACGAGTAATATGCTTTCCAGGAAATAAATGTGAGGT
CTTGCACTTGATGAAATTTCTGTGGGAATCATAGACCAAGACCAGAAGAT
CGTGCCAGAAATGCTAAAACTGCTAGGAACAGCAATCGAATATATCGAAT
ATGGAAGAGGGATGGATCACTTCCTCTAATGGCGAAGCGAAGACCCACCC
GTAATGGGTAATGGGAGGCTCTTCTCCTCCGAGGATACTTCCCCTGTGCG
ATGATTATGCGATCTTATAGACCACATCCCCGGTCTTTGGGTATTGCCAA
AGTCATATTGGTTAAGCTGAGCGATCCCTGATCCCTGATCCCACTTCTGA
GCAGTTCGCAGTAAGCGTTCTTTGGGCACGGCACAAGATGTTGGTCGCGT
CACTGAAGGACGGGGACTTTCCCAGCAGGCTGTCCATTGACTGCGTTTTT
TCCCAGTTAGCTTAACTTGTGGCTAGCCGGTGGCCTTACCTTGCGATAGA
TTAACGAGCATTAGACGTGGATTAGGTGACCATGTTTTGCCCCAGGCAGT
CAGTCATCNNNNNNNNNNNNNNNNNNNNNNNNNNNNNNNNNNNNNNNNCT
TTCCCTCTGCTGTTACTTGTGCAATCTTTGTGAAAATTCCAAAGCCAGGA
TTCTCTGATCAAACAAGTCCAGAGAGTCCACAGCTCGAGCGTCCAGCGGC
GGATTTAATTGAGATCAGCAGAGTGCAGCGCAGAGCAGAGTGTGTGAAAA
ACCGCGAAACGCTTTGGAAAATTTGTTGCATTTCCCCGCAGCAGGCGGCG
GCGGCGGCGGCGCAGCAGCAACGAAACCGCAACGCAGCTTCGACTTCCGC
TAGGGGGTTTTGNNNNNNNNNNNNNNNNNNNNNNNNNNNNNNNNNNNNNN
NNNNNNNNNNNNNNNNNNNNNCCTCGACGGAGAGCAGTGTAGTCTAATCT
TAAACATGTGGGTACTCGTACGCGTCCTCGTACTCTCGTGTACTTTGGGC
CAACATTAACATATCGTTAGCGATCTTCGAGCTGGTATCTGGTATCTGGT
ATCTGTGTGTGATCCGTGTGATCCGTGGGAATGCCGCTTGGAACGGCATT
AAATCGTTGGAAACTCCATCAGAACTGAGAACTTCGAAGGCCCAAAGGCT
TAATGGCTGTCTCTGTCTCGGGGAATATGATATGAAAATATGAATAATTC
CCCGAACAAAGTCGCGAACAAATGTCATAATTGTAGGGTAATTATTATTT
ATGCTGTCACACTCGATTATAAATCTTTTGGGCGAGTATTTGCCAAAAGT
CTTAACGTTTCCACCCCGGTGNNNNNNNNNNNNNNNNNNNNNNNNATCTC
CAGCCCTCGATCATAATTCGTATTCGGTTTATTTGCATAATTTCATAATT
CCAATACAATAACCAATTGTCCGATCGATCCACTGATAAACCAACTACGT
ACGCTCCATACCATACCATCCCGCAGCGAGAATCAATAAAACGCTGCCCA
TATATCAAAGAAAAAACATTCATATCTCCAAATTCTAAGCCCATTAAAGC
ATGGAACGAGTTTCAACCGAGAGACCGACAGAGAACCACCAAAAGGGGTA
ATGAAGACATTACCGAAACACAATTAAAACACAAGACATTTGTCAGATGG
AACCGAACAGACCACATATCAAAGACCGAAATACTATACAGCAGAGGANN
NNNNNNNNNNNNNNNNNNNNNNNNNNNNNNNNNNNNNNNNNNNNNNNCCA
TGTGCCATGAGAAATTAGCGAAACAAGTTTTATTGACTTTTCTCTCGCTC
TCGCTCCCCCTTCCCCCCCTTTGCGCCTTCCTTCCAGCAAATGAATTTCT
AATTTTTCGCAAATGGTAGACGATTTTTTGCGTTCGGTTTTGGAAGCCTG
ACCTTAAAATTCCATCAAAATACCAATGAGAAAATGAAACTCTCTCTAGA
GACAAGAATGGAGAGTACAGAATTCCATTCCTTTCAATTTCAAGACATAC
CACAGACATCCTAAACAAGACCAGATAATAATAGATCCAAGCATTTAGTA
TCCGATGGAAAATCTGTGGTAAACAATAAATATTTTCCGCCTTTTCTGCT
TCAAAAGCTATTTTTACAACGAGTACTCGTATTCGTATTCGTATTCGTTT
CAAAAGAAACTTGAATAGTCATCGAATATAATGAATACATCTCAAACAGG
CTGGAACTCAAAGNNNNNNNNNNNNNNNNNNNNNNNNNNNNNNNNNNNNN
TCATTGGTTTATCTGAAGTATTATGCCCAAATCTGTGGCTTGTAAGCCAT
CAATTTACTAATTGTAATGGCCATTGGCCATTCAAGCATTCAGCTTTGAA
CAGAATAAGATGAATTCGTGGCTTAATCTGACGGACCAAAGACCAGCTTG
TTGTAGGGATACTATCGACAAAATGTTAATTTTTCACACATAATTACAAT
AACAATAAAAATAGCGANNNNNNNNNNNNNNNNNNNNNNNNNNNNNNNNN
NNNNNNNNNNNNNNNNNNNNTGGTGCTGGCAAAAACAAAATGTTTAGGCT
GGTTTTTGTTTTTGCTTCTCGGTTTCGGCTGTTGTTTCCGACTAAACTAA
GTCCGAGCTGTTAAATCAAAAATATGCAAATTAGTTTTGAGAGCGAACAC
GAGTGTCGACTCTTGACTCTGGGCCTGNNNNNNNNNNNNNNNNNNNNNNN
NNNNNNNNNNNNNNNNNNNNNNNGGGTGATTGATATGTGCTGGTTATACA
GTCATTTGGCCAAAATGATGCAATCAAATCTATGTAAATTCGAAACGGAA
CGTCTTGACTTCTCTGACATTTTCAGGCCTGATAGCCAGGGGGAGGGGGG
GTGTGGGGCTCTATTCCTAGTGGGGCTACCTGCCATAATTTAGTAGCTGT
CTGGCTGCCAACGTTTCCGTCAGNNNNNNNNNNNNNNNNNNNNNNNNNNN
ACGACTTTTGGGCAATTAAACAAAGTTGAAAAGTCAAAAAGTCAACGCAA
ATTTGTGTGCGTGTGTGTGCTACGCTTTATTTTATTGCGTTTTTTAGCCA
GTGAGCGTTTTTTAGCAGCCTCCTTGCAGCGGAAAGCCGTGTGCGTTCGC
GTGTGCCGCGACCTTGACGCTCTTTTCCCCGGAAAGTCATTTTTTACGCA
ACTCCGCGGAGCAATTGACTTTTTTATATGAGAGGTCCTGGCCGAGGGCC
CTAGGACCAGTCTCAAGGTCTCAACATATGTACAGCGAGCATCGGGCATC
GGGCAGCGGTTTTATCCCTTTTCCACTTAAAAAAGTGTGCTCTGTTTTGG
CGCGGGTTACGGGCAACTGCTGCTCGACTTTTTATGGTTACGANNNNNNN
NNNNNNNNNNNNNNNNNNNNNNNNNGGTCGTCTGACTTTATGACTCCGCC
CCGGGCTCGGGCCCGGGCCCGGACCGAGCGTCTGTCATGCCAGCCGAGCG
GAGACATCGGGCCGTCTCCGGATTTCGGTTTTGGTTACTTTTTTAGGGCA
ATTCTTGTGGCTACCTAAGCTCGCGATTTCGTTACCTAATCGCGGGATCA
GCTTACCTAAGCTGCAGATTATCCTAGGATCATAATTATGATGATGCCCC
TGGCCGTGGCCGTGTCCGCCGACGCGACACTCAACTCGTCGTCTCCAGAG
GCTGGTTTTTTGTTGCGCANNNNNNNNNNNNNNNNNNNNNNNNNNNNNNN
NNNNNNNNNNNNGACCAACGACCAACGGCTGAAAGCGGCAAAAAACTTAA
GCCAGGGGATTAAACCGGATTAAAGTCACATTGTCCTTATTTTTTTTTTC
GCTTCTTTCTATCGTTTTATGCCCCTCCTTTGCCTCTCCCTCCTTTCGGG
CTAACTAATTACTCGGGGAAAATTACCCATTTGCGGAAATTCGCGAAAAC
GTTTGTGTTTTTTAGATTTTTAACAGAATTTTCGCAAACGCGGCTTCGTT
TTTTTATGGTGTGTGAGAAAAACAGACAGCCAGAACCGGGCAGAGAGTCA
ATAAAATTGAATCGATTAGAAAAAAAAACACGCTGGAAAGGTCCTTAAGA
ATGTGGNNNNNNNNNNNNNNNNNNNNNNNNNNNNACAGGGTTCTAGATGT
GACTTTTTTGCAAGCCTTTGTTGGCACTTTTTTTTACTTGGAAGAGCCTC
CGCCTTCGGCTGATGCAACCGAAACTAAACTAAGGAGTCTTCCCGGAATC
CATATCCATATCCATAACCATATCCTAACGATGCTTTTTTACATCACAAA
ATATGTACTTCGGATGTGGCCAGATCGAGAGATACAGAGCCGCAGCATGG
CATCGGAAAAGATACTTGCAAGCTATAAATTGGTAAATTATAAAGTCAAG
GCTCTCTCCCACTCGGAGAACAGAACCCTTTCCGGGGACAATGCAGTTCC
ATAAAAGGGTTAACACACACAAAGGGAAAGGAGAAGAAGGCTTCATAAAA
GGGTTAGCCGGTGCGGTGGAACAGGTAGCCCTTTAACTTCCTTTTTGGCT
CTCATAAAAAGAGTTAAGTGCTACCATAAGGTTCTTTTGTATGCAGAAAA
TAGGAAATGAAGCTGAAAATTGACTTTAGTTGTGGCCAAATATTGAATTA
GTATGTTATTAAGAGTTTATTGGGTATTTTAAATGGCCAAAAAAGGGGAT
CATCTGGGAAATGTAGTAAAAGGGGGATATTTATTATTCCATTGGGTATT
TGATGGGGAAAAGCGGTTCCGATGGATGATTCATAGGGCGGATATACTAC
AAAATCTAGATGGAACGTAGTTTCCTCCAAGTAAACCCCCGACGGAGTTT
CCTTGATATTTATGACCAATGATCCATGAGTCCGAAGCCTCCTCCAACCA
TTTCGATTTTCAGAGCGATCGGAAAGGCCCCGCCCCATGTTAAAAATGAA
GTCAATAGCTTTTGCGANNNNNNNNNNNNNNNNNNNNNNNNNNNNNNCGA
GAGATACAATTCCAGACGCCCTTAGCNNNNNNNNNNNNNNNNNNNNNNNN
NNNNNNNNNNNNNNNNNAGTGGAAGTGGAGTGTCTCTTTAATAAATAACC
GAATAACGAATAATATCAGAGCAATGCAAATGGAGCTGCCACCAAAACCN
NNNNNNNNNNNNNNNNNNNNNNNNNNNNNNNNNNNNNNNNNNNGAGAGAG
AAACGGTTCATTCACTGGGCCCGCAGCTAACAGCAGAGCCTTAGCAGTGG
CCTAGCAGTGGCCTAGCAGTGGCTTAACAGCGACTGAACAGCGGCTTAAC
ATTTCACTCAATCGACCAGCCAGCGCGACNNNNNNNNNNNNNNNNNNNNN
NCGAGTTTCGATTGCTCTCCGGATGTTCCGCTCTCGATCTCCNNNNNNNN
NNNNNNNNNNNNNNNNNNNNNNNNNNNNNNNNNNNNNNNNNNGCGATCGT
GATTTATCAGAGAGCGAGTGAGAGAGAAACGGGTAAACTCCACTGCTCAT
CAAAGTGTGCTCCGTGTGCTCCGTTTTGTGGCTGTGTGCGTGTACATAAG
GCTGAAGAGTTTGGGCCAGTAGGGGCGACACGACACACAGAAATGCTTCT
TGCCAGAGACGGGTTTAAGCCAGAAATCAGTCGCAGCTAGTGGCCCGAAG
AGTCAGTTACAGAGATACTACACACCGAAAGAGTAGACCAGAGACCAGAG
CGCGTTACGTAGTGGAGTTGAGTTGAGTGCCTCTCGAAAATCGTTGTCGA
ATTCTCGAATTGTCGAATGTTGTGTGTATTTTTTGAACCCATGATAAAGT
GCTAACCCAAACCAAATCGGAGAAATATCCAAAAAGGAAAAACTCATCTC
AGTGAAAAACAAAAAAAAACAACGAAAAAGTGGAAAAAAGTGCTTACGCC
CACACGTGCAATTAAAAAGTCATAATAAAAGGCACACACCGTTCCAGAGC
CAAATAAAAATTNNNNNNNNNNNNNNNNNNNNNNNNNNNNNNNNNNNNNN
NNNNNNNNNNNNNNGGTAAGTTTTCACAGTTGCAGATCTTTTGGGAATGA
ACGGAGAGAGTGTGTGTGCGAGAGAGAGATGGAAATCGAATTCAATTCAC
GNNNNNNNNNNNNNNNNNNNNNNNNNGCTGTGTTTTGCTGTGCTTTGTGC
TCGGGTCGCGCCCGTCGGCAAAGCAGATTTTTATGATCTCTTCGCTGCAC
TACTTTGATTTTTTACAGTTTCGCGCGAAAAACCTTTCCACATTTCCTTC
TTCGTTTTTTTTTTTTTTTGGCACACACAGAACAGAATTTTCATATTTTC
GGTTTATCTTCGTTTTTTTGTTTTCTTCTTCTGGCATTCTTTTTGTTGAC
TTGCGAAATGTGTTTTTATGGCCAGACGTCAAGGTCTGGACGTCGGGGGA
GTGCTGCATTTTTTTAAGGGAAATGTAATGGAAATTGCACAGGGCCCGGC
ACTGACCCGGTAATGACTTCATCTATAAAAAAATAAAAACAGATACTGTA
TCTGAGAGGGAGGAAAAGCCGCCTGCTACCTGGGTTTTATGGCTGGGCAG
CGCGAAAAAATTAAAAAAGAAAAACTCTGAAAGATGAACGCATAGGGTTG
CATAATCCGGCAGCTTAAGTTTTTTGCCTGTCGTAAAAAAATGCCATTCG
GTGCCTTCGANNNNNNNNNNNNNNNNNNNNNNNNNNNNNNNNNNNNNNNN
NNNNNNNNNNNNNNNNTTTTCTGTACTATAAATGTCCTGCGCCGTGAAGA
GAGGGCATCAGTTGCTTAGCAGCATCCCAAACGAACAGATCGCAGCAGCA
GCATCCTCTCTCTCTNNNNNNNNNNNNNNNNNNNNNNNNNNNNNNNNNNN
NNNNNNNNNNNNNNNCCCTGGCAAGATGGTGTTCAACTTGGTTAGTGTTC
TGTTCGGAGAGCGACAGCGACAGTCGGCGAACGCAATGTGGATTACCAGT
GGATTAAACCCTTACTAACGCAGAACCCTTACGCTCTCTCCTAATTACAG
ATGAACCAGACATGCAAAGTGTGCGGCGAACCGGCGGCTGGCTTCCATTT
TGGCGCCTTCACCTGCGAGGGCTGCAAGGTAAGTGCCTATCGAGCGACAA
AAGTGAATGAATTGCTCTTCCTGCCGCGCCAACTCCTTGTCGAGGCCACC
ACTAACCGAACACCATCCGCANNNNNNNNNNNNNNNNNNNNNNNNNNNCA
CGCAGTCGTTCTTCGGCAGATCGTACAACAACATCAGCACCATCAGCGAG
TGCAAGAACGACGGCAAGTGCGTCATTGACAAGAAGAACCGCACCACCTG
CAAGGCCTGCCGCCTCCGCAAGTGCTACAACGTGGGCATGTCCAAGGGCG
GCTCGCGGTACGGCCGCCGCTCCAACTGGTTCAAGATCCACTGCCTGCTG
CAGGAGCACGAGCAGGCGGCCGCCGCGGCCGGCAAGGTCCAGTCCGCTGG
CGGAGTCACCTCCTCGCCCGTGGGCTCTCCACACACCCCCGGGTTCGGGG
ACATGGCCGCAGCCGCCGCCCATCTNNNNNNNNNNNNNNNNNNNNNNNNN
NNNNNNNNNNNNNNNNNNNNNNNNNNNNNNNNGCGCCACCCACACATGCC
CCTGCTCGGGTACCCCAGCTACCTGGGCGAGCCCTTCGGCGCCCGCCATC
CCGCCGATGCCGCTGCCGCAGCAGCCCTGCCCTTCTTCAGCATGATGGCC
ACCCCCCAGTCGGCCTTCCAGCTGCCCCCCCATCTGCTCTTCCCCGGCTA
CCACGCCAGTGCGGCGGCTGCAGCGGCCGCGGATGCCGCCTACCGCCAGG
AGATGTACAAGCACCGCCAGAGCGTCGACTCGGCCGGATCGGTGGAGTCG
CACAGCCGCTATACACCGCCCAGTGTGGCGGCAGTCCCCTCGCCCCCAGC
CCCCGTTCGCCCCCAGACGCCCATCGATGTGTGCCTGCAGGAGGAGGATG
TCCAGTCCGTGCATGGTCCTGATAGTCCTCATAGCCAATGTAGCCCTGAC
AGATTGCATATTTATAGGAGCTCTCAGAGCCTCTCAAAAAGGACGATGAC
TTTCCTCCTCGGTGTCTGAGCCACCTCTTGCATACAATTGTGGGCGAGAC
ACCACTCGTCGCACCACTCCAGCCCCATTCCCATGGGCAAGTCGCAGAGC
AGCAGCCCCTCAGCTTTGCCGCCAAAATGCAGTCCCTGTCGCCCGTCTCC
GTCTGCTCCATCGGCGGAGAGACCNNNNNNNNNNNNNNNNNNNNNNNNNN
NNNNNNNNNNNNNNNNNNNNNNNNNNNNNNNNNNNNNNNNNNNNNNNNCC
AGGACGGACCCATGGACCTCAGCATGAAGACGTCGCGCAGCTCCGTGCAC
AGCTTCAACGACAGCGACGCCTGCAGCCTGCAGGACGAGCAGGAGCAGGC
GCCGCGCCGCAAGTTCTACCAGCTGGAGGCCGAGTGCAGCACCGCCAGCA
GCAGCAGCAGCTCCATCGCCACCAACACCTCCTCCTCCTCCTCGTCCGAC
CACGAGGCCGTCAAGCGGCAGAAGCTGGGCGGCGGCCAGGAGGCGGTGGT
GTCGTCTCCCTTTGGGGCGGCCACAGCGGCGGCACGCAGCGGCTTTGCGG
TGGCCCACAATGCGGCCAGTGCGATGCGGGGTATCTTTGTGTGCGTCTAA
GCGGATCGTTGGATCGTTGGATCGGTAGAGCGCGGTGGGAGGAGCTCCAG
TAACCNNNNNNNNNNNNNNNNNNNNNNNNNNCAACCACTTGTTGTTGATT
TTTTAGTGTATTTTTTTTTTTTTGTTAAATGTTAATTTCATTTGCGGGCC
TCACTCGCACACACGAGAGACAGAGAGAGACAGGGATGGCGATAGACTGG
TTTGCTGGAAAGAGACAGCCAGATAGTTGCATCGCACTCTCTCTCTNNNN
NNNNNNNNNNNNNNNNNNNNNNNCTATCGAGAGATCAAATCCAAAAATTA
TTTTTACAGAAAGAGCAAAAGTACCACCCCCCTCCCCCGTCCCCTGTCCC
CCCCGTTTCCCACCACACGAACAGAAATTGTATATATTGTATCTTTGTAT
CTTAATTTTTTTTTTTTTTAATAGTATCTAAGAGTTATAGATAGATAAGA
TATGCATAGATATCNNNNNNNNNNNNNNNNNNNNNNNNNTTCTCCACTCC
ATTGCATTCCAAAAACAACAAAAAATCGTGCGCAAAAGTAGTGAAAAATC
CCACCCTGAAGAAAAACAAACCGCTAGAAATTTGTACATAGAAATTTGTC
AACCTTAAGGCTCGATCTTAATTTGTGCTAAGTANNNNNNNNNNNNNNNN
NNNNNNNNNNNNNNNNNNNNNNNNNNNNNNNNNATACATACACACATGTC
TATATAGATTGGCTTTTAAATTTATGCAAAAGAAAGGAATAAAAATTATT
ATGAAAATTTACACAGCAATTTGTTTCACATTTATTTTGGGGAGGAAAAA
TGGAATAAGTTCCATTAAAAGTATCTATAGATACGCTTCTCCTTAGCATC
TTAGATACAGATGGAATTCTGAACAAAAACATATCTTTCTATGGACAATG
CTCGTCTCATAATTAAGATGTTGTCGTAGCGCCCAAAAGGAGAACTTTCG
ATGCCCCTTTTCGATATATATGTATGTATGGCTGTCAGGCCCCTGGCCAT
GGCTATCTATCGGATGTATCTGCAGCCGAGTCTGTGCTTTGGCCACCGCA
CATTCTTAGGATCAAAGCTAATAAATTACTTTGGTATTCAGCCACCATTC
TTGTTTCAATATCAGTTCTACTCCAAACATACATATATCTGATCGAGCGA
CCGATCGAGCGGTGTCTTTACTCTAAACACGGGCCAAAAACAGGGGCGTG
GCCTGTCTGTCAGTGGCAACACCAAGCCGCAAGCGAATGCTTTGGCATAA
ATTCAATCAACATTTTGCTGCAAGTCGATCGAGGGATCGACCGATGCCCG
ATGGCTGATAATAAAACCGATATAGCAGGCCGTTAAGTGCCTGCCTTTGT
GGCTGTCCATNNNNNNNNNNNNNNNNNNNNNNNNNNNNNNNNNNNNNNGA
TGTCCATTGCAATCGATGGATTGCTGTAAATTATAAATGCCACAAATGTT
ACGCACAGATATTTGTCGTCCGCCTCTACGGCCGGGGCCTTCTACTATTT
GATATGCTGTGGTCATGAGCATTAGGCCTATGGNNNNNNNNNNNNNNNNN
NNNNNNNNNNNNTTGGCCATCCCTAGAGCAGGGCAGAGAACTGGCGGACG
ACCGACCACCCGACCACGTGCTGCTTCAAATAATAAACTTTATATTAACA
CATACAAAAGTCATACGCCTCGTTGATGGCCAGAATTTTAATCACTTAAT
TAGGGAGTCACCGTCAGTGGCAGAGTGGCAGAGTGGCAGAGCCAGAAGCA
GGGCCCAAAACTTTGTTTATGGCCCGACGGACCCGACTGCCCCGTTAAGT
GGATCCAATCCGGCGTTGAATGATGAATGAGGCAACGCGCAGCTAGGCAC
AGGACTCTTTCGGAGTTGGGTGTATCTCTGGGATGTCTTGGATGCAAAAT
CGGGCGCATTAAACCGACTCTCTGCTCTTCGGGCCATGTCAGAAATGTTG
ACGCCTTAACGGATGACAATAAACCATCCAAAACAGTCCAGGGGGAGCAG
GCACATATCATCAATATGCATAATGGGGCACCACCAGGTCTGGGGGCGGA
GGTGGNNNNNNNNNNNNNNNNNNNNNNNNNNNNNNNNNNAGGCAGCGCAC
GCCATTGTGCGTTCAACCGCCGACGATCCACATTCCGACGTGTGTTTTGT
CGTCATTGTTTCTAAATTTATTTTTATAGTTTATTAAACAGTCATAGTAA
ACAAAAACTGAAGGAAAATAAATAAATAAAAATGTTTTAGGCCCCAGGCA
AGGCGGGCATTAAACTTTTCCAAATCAACGAAATGGGGCTATAAATGTGA
AGGATTTATGCGACAGATTCTACAAGCCAGTCTGTAGACCACTGTTCATT
ATCCCGAATCGAGGTACAGAGAGGATATGTCCAGAATCTTCGTCTATTTG
GATCACAGACCATTTAAAAATCTTGCATCTTGCATTCAAGTTCGTTGTCC
AAGTCTTTGGTTTTGGTCTTTGAGCCATCAAATGTAATAAAAGTCTCTGG
ACGAAGCCCCCATCCGGGGCTAAGTCCGATTTCAGGGCTACACTCGTATC
GATATCATTCGTCAAGTATCATTCGTATCTGTGGCGCCCCGTTCCCTGGT
CTCTGGTCTCTGGGCTGTGGGCTCCCCCACCTGTCTGTCTGTGGCTGAAA
AAGTGGTTCATTTGTCTCATCATCGCGATCGGCCCCCAATCTCTCTCCAA
TCAAAAAGCCATTTAGACAAACGAAAAAGAGAAAACCGTAGGGTGGGGGT
GGGGTTTCGATCGAAACAAAAAGTATAACATTTCAAAATTTTATTGACTG
TCAAAAAGGCAGGCGNNNNNNNNNNNNNNNNNNNNNNNNNNNNNNNNNNN
AGGCGCCACATCGATGGCCCAATGGCTGGCAGACAAGCGGGCTAGAGGAT
CATGTTACCAGCGATACTCGTGGATGGCGCCAAGAGCCCATGAAGAACGC
TTTCCAGAGATGCTTTATGGATGGGTGAGAGGAGAACCAAGCGGTGATTC
GATGTGTCTGTGAGGTGCCCTCTGTGAGGTGCATTACTAATAGAGGAGTT
CCGAGGCGAAGTCTAGAGACAAAGACATTAGACTTGGACGGCGACTGAGC
ACATCTTTAAAAATAGTTCAAGAGTCGANNNNNNNNNNNNNNNNNNNNNN
NNNNNNTTCGCTTTTTAATTATTTATCACCGTTCGCAATGCTAATGCTAA
TGTTCTTTCAGCTTTCAAATGAATGCATGCAAAGCATATATCGTATATCT
CCCACAGAGGAGACGTAAGAACATGTTTATTAAATTAAATAATTGCCCCC
GCCACCCCCCTTGGAGTGGCATTCGAAATTTGCATTTTAAGAACTGACAA
TGGAATGGAAGAAACAATATACGGCTCGTACCACATTGAAAGACTCGTAG
AAATATAATGGCAAATATTATTATTGACACATTATAATGGAAACATGTTT
ATGCAAAAATTTGCATGAAATTTGTTCGCTGAAAGGCAAGACGTNNNNNN
NNNNNNNNNNNNNNNNNNNNNNNNNNNNNNNNNNNNNNNNNNNNNNNNNN
NNNNNTGTCCGGTAGCGGCCTTAATTACTTCGAGAGACTTCTCGACTCCA
CAAATCACTGGCAAATAGTCAAAACAAACTATGGCATGTGTCAAGCGAAT
GGGCGGCGAATGCCAGTCGGAGACCATTAGAGCTAGGAAAGGGTTCTACT
CCCGCTCTCCCAGCAGCCATCTTAGGTGCATTTGTTATACCCAAAAGATA
TCCCAAGTATCCATCGGTTGACGGACAATTCCATTGTTCTTCCAGCAAGA
CATTAACCCACTTAAAGCCGCTCGAAAGCCGCTCGAAAGCCGCTCGAAAG
CCACTCGAAAGCCGCTCGAAAGCAACAACAGAGCAAATCACATAGCACAT
GGCATTCCCGCCAATATCTGGGTCTCATCTTTATTGATTTTCGATTCCTG
CCGCCACAGCCACAGCCATACAGCCACCTTTAACCCNNNNNNNNNNNNNN
NNNNNNNNNNNNNNNNNNNNGGAGGCGCTTGGCTCACACGAGATCCGAAA
GCTGGTGGACGCCAAAAGGGATTCCTCGAGTCGAGGCTCTGGTCCGTAGC
TGGCGCTGGTAATTAGTGATCTGGTGCACTTGATATGCACCTTAATTTAA
ACATTTCCTACGCACCCCGCCGGGGCACGCAATTGCGGAGGCCTCGTCCA
TTGGGGGCCCTTCCTGGACTCCTCCGAGTCTCCCGAGTCCCNNNNNNNNN
NNNNNNNNNNNNNNNNNNNNAGGGGTCTCTCCCTGGACAAGTTCTGAGTG
TAGCGCAAGCCGATCGCTTGTTCTGTCTTGGCCTTTTGTTGCGGCTNNNN
NNNNNNNNNNNNNNNNNNNNNNNNNNNNNNNNNNNNNNNNNNNNNNNNNN
NNNNNNNNNNNNNNNNNNNNNNNNNNNNNNNNNNNNCCTTGCCCTTTCTC
TCGCGCGCCGTGTTCTCGTTTAAACGTTTATTTAACTTAAACGAACTTTG
CGTGTCGATTAAAGTGCTGCGATTAAGGTACGACCTGATCCGGTCTGGTC
GTCTCTTGTGGTTCTCTGGTATCTGTNNNNNNNNNNNNNNNNNNNNNNNN
NNNNGATATTCCTGTGTGTGCATTCGGAAGGGGTATATCAGTGGGAGAGT
GTCGACTGATGGATGGCCATTCCCTTGGCATTCCCCCCCCCCCCCCCAAA
ACATGGCAAAGATATGCCTTGAAACGTTACCCAAAACCCAAGCAGAAAAC
ATTCATTCAACACTGCTGGTTCTAGGGTAATCTGTGGGTCGATCCATGGC
CAGGTCATGCAGGTCTTTCTTGTGCACTTCAGAGGCGCATGCGTGTCCAG
TGAACTTACAGGTCAGGCATACGCATGCCAACGATAAAGCAGCACCATCC
TCCGCGCCCTCCTCTGCCTCCTTCATCATCATCGCCATCCCGATCATCGT
AATGATCGGAATGACCTAACCCCAAGAACCAGACACTGTTACAGCTGCAT
AAATCCTTTCGTGGACTTTCTCTCTGGTGCCCCGATCTCTGTGGCTGCTT
CTTTACGACAAATTTGCCCATTGTTCTGTTTTGGTTGCTTGATGATGTCC
TTTTGTCTTCGCTTACGGTGTGTGCTGTGTGTGTTTGGCCCCCGACAGCG
AATACAGAGGAGAGGAGACCGCACACCGCACACCGCACACCGCAATCCAC
AATATTAATTTGTGCATCCAGCACCTCAAACATTTACGAGGACAAAACGC
CTAACGAACTCCATCGCCACACCACACTTCTCCAGCTCTGAACAAAAATC
AACTCTCGATTGTGGTCTGTTCTGTTCTGTTCGGGCCTGGCCCGAGAGGA
GAGGAGATCCTTATCGGGCTCATGGGCCCTGTATCTGGTTGCCTGATTAT
TGNNNNNNNNNNNNNNNNNNNNNNNNNNNNNNNGTTTTTAGTGCCTTGTC
TTATCTTGTTACCCTTATTTATTTTTTTTGAAAAAACGAAATTAGATTTA
AAGGCCTCACGCAGGCCTCCCTCCGCTCTGGCCGCTCTGGCCGCTCTGGC
CGCTCTCACAAGTGATTTTGATAGCTCGTAAAGAAGTCAAAAAGTCACAA
AAATTTCTTCTTTTTTTTTTAGTGGGAAAACCCACGATCCAGCGATCAGT
ACCGATCGACCACCGCAGCAGGAGNNNNNNNNNNNNNNNNNNNNNNNNNN
NNNNNNNNNNNNNNNNNNNNNNNNNNNNNNNNNNNNNNNNNCTTTCATCG
ATGGATGGATGGAGAATTTATGTTACAGCTCGTTAAATTAGTCTAATGGG
GCAAAGCCAGCTGTCCAGCTGAAAAATCCCCTCCTGCGTCCATGTGGTGG
AAAGGGTTGACATCATTAAGGACANNNNNNNNNNNNNNNNNNNNNNNNNN
NNNNNNNNNNNNNNNNNNNNNNNNNNNNNNNNNNNNNNNNNNNNNNNNNN
NNNNNNNNNNNNNNNNNNNNNNNNNNNNNNNNNNNNNNNNNNNNNNNNNN
NNNNNNNNNNNNNNNNNNNNNNNNNNNNNNNNNNNNNNNNNNNNNNNNNN
NNNNNNNNNNNNNNNNNNNNNNNNNNNNNNNNNNNNNNNNNNNNNNNNNN
NNNNNNNNNNNNNNNNNNNNNNNNNNNNNNNNNNNNNNNNNNNNNNNNNN
NNNNNNNNNNNNNNNNNNNNNNNNNNNNNNNNNNNNNNNNNNNNNNNNNN
NNNNNNNNNNNNNNNNNNNNNNNNNNNNNNNNNNNNNNNNNNNNNNNNNN
NNNNNNNNNNNNNNNNNNNNNNNNNNNNNNNNNNNNNNNNNNNNNNNNNN
NNNNNNNNNNNNNNNNNNNNNNNNNNNNNNNNNNNNNNNNNNNNNNNNNN
NNNNNNNNNNNNNNNNNNNNNNNNNNNNNNNNNNNNNNNNNNNNNNNNNN
NNNNNNNNNNNNNNNNNNNNNNNNNNNGAGACTCCTCGGAGGCAGGGCCA
CAGGCAGGCCATGGCCATGCACTTGGCTCGAGTCTTCTTTTTGCAGAAAA
GATCGTGTGATCCATTACCAAACGTGCGCGATCGTTTGCGCCTGTGTTTA
GTGATATTTATACTCTCGAAAAAGGCCCAACGATACCCTCGTGCGAGTCG
TTGGGTCTGTGACAAACTCCCAGATGGATGAAAAGTGCCATTTACCAATG
GATTTGGATTCCTCCTACTTGCAGGGCATTTTCTGTTCGTTTTGCTGTCG
ATGATGGGGTTTTCCCTTGCCCTTTTCCCTGGTTTACGTTATTTTCCTCG
TATTTCTTCACAACTCTTGGGCATTGCACCTTCTACGTTTTTGCATTGAC
ATTTGGTAAATATTGCCAAGGCTTTGGCTCTGCCAACCATTGAGGAGGTG
GGCCCCCATGAGCTGGAGTCTGACGTGACTCCATAACTCCGTGGATCCAT
GGCTCATGGGCACATGGGCACATGGCGGCTGGTGACTTGATTTGATTTTC
CATACAGAGAGTTTTTCGTGTGCCTTCCTTCTGCATACGATATGCAAGCC
ACTCAATCAAGCCGCCTTTCGGTTCCAGCTTGTTTGTCTAGCGCACTTCT
CTCACANNNNNNNNNNNNNNNNNNNNNNNNNNNNNNNNNNNNNGATGGTG
GAATGGAGTGTGGACTGTGGACTGTGGAGTGGGGGGGTATACCTGTTGAA
AGGGAACCCTATGCCATATAGCGTCCCACAGCATCCTCCACTATCCACAC
TATCCTCACATTCTAATTAACTGCTCTAGCTGGGCAGCACACGGCCAACA
CAGCCCAGAGAATGCAGAGCAGGGNNNNNNNNNNNNNNNNNNNNNNNNNN
NNNNNNNNGGTTTTGTTTGCTGGCTTTTAAGTTCTTTAGCGTTCGCGTTC
GCGTCTCTTTTCGACCAGCTTTATGACACTCAAAGAGTGACCGACGAACG
GCCAACGACGAGACGCACAATGAACTCCTTTCATGGCCTTGTTAGGCGGG
TTGGGATGGGCCTTTGCTCTCCTAAGCAGCCTGTTTGCACAACATGATCG
CTGGCCCAGAGGTCGGCTTATTAGAACGGCTCTAGAGGNNNNNNNNNNNN
NNNNNNNNNNNTCCTGGGTGTTGCATTGTTTGCCCGGACACACATTTTGA
AAAAAAAAAAAGGATGCGGAGGACAGAGGAGCTCGTGACAAGAGCACACA
CACAGAGAAAAGAGTTTTCCCCGAGTCGATCCTCAGTATTCCTGCAGATT
TCACGTTAGTCACGATCGCCCTCACGCCCCCATCTCCGATCGATCTCTGG
CGGCGGCAACGGCGGTCAGTTGTGAGGAGAAACCCTTTTCGGGGCGAGTA
TTTGACAAATGCAAACAGTTTTCCATCTCCTTTTGGCTTGTTATTAGAAC
ACTTTTCCCAAAAGGCCACTTAGGCACGAACCCCCGACCACCGACCACCG
ACCATCGACCACAATCCCAACTGCATTTCCATCTGCATCGCATCTGAGAG
GNNNNNNNNNNNNNNNNNNNNNNNNNNNNNNNNNNNNNNNNNNACCAGAG
ACCTGCCATTTGGCTATGATGTAATATGGCTTTTTGACTTTTGTAGACAT
GATAAAATACAAAANNNNNNNNNNNNNNNNNNNNNNNNNNNNNNNNNNNN
NNNNATATTGGCTAATGGCCGCGGCCTTTTAGACCATTTGAGAGTGGAGT
CAGTGGACNNNNNNNNNNNNNNNNNNNNNNNNNNNNNNNNNGGTCTCCGA
CGTCGGGCAGAGGTGTCAGAGAATCGACTTCAATGAATGGCCCCGCTTTC
GGAGGCGGCTGCAGATCAAAGGGGTTCTTGTTCTGGTTCTCAGTCTCCTC
GGACGGGCCTCGTCTCTTTATTGACCATGGTCCAAGAGTGCATCATGTCT
GTTGTGTCTGTGCATTTGTTGTTGCTGTTAGTGCTGCTTGAGATACATTG
GGGCAAGTGCTGGCTAGCCTAGCCTTGTCTCTCCCTCTCCTTCTACCTCT
TTTGCAATTGCAATTGCTCTCTGCACTCTGGTAATGCCACAAGGTAAAAC
TCATTTGCATAATTCAAGCCGCAGAGCCGCAGTTGACAAACTCCGAGATA
CTCTACACGCGGAAGGGAGCACGGGGATCGGGCATCAGTCCGAAATCAGT
TCAAGCTTCGACGAAAGCCGGGCCTCGAATGACATATTTATGGACCCTCT
AGCCCTCCAAAGCCCCAACCGACTGACTGGCGAGCCGCGCCCTTAGCCAT
AGCGTTGTGGTGTCTGCTCTGGGCCTTGTCTAGAAGTTGGCCAATCCATC
ATTTGGCCATCATTTGTATGCAGGGATGTGCCCCGTGACATGTGCTTTAT
ATATAATTTAGAGTTTAAGAGCTGCTGCCTGCAAAGGGACTGCCGCTGCC
TGCTACTGTTGCAAGTTGCTGGTCACTGCCTCGATGCGTGCCTTGGTAAT
GTGCCAATAAANNNNNNNNNNNNNNNNNNNNNNNNNNNNNNNNNNNNNNN
NNNNNNNNNNNNNNNNNNNNNNNNNNNNNNNNNNNNNNNNNNNNNNNNNN
NNNNNNNNNNNNNNNNNNNNNNNNNNNNNNNNNNGGGCAGGGGCCAACAT
TCGGGGGCATGCGGTTCGTTCGGTTAAATGGCATCCTAGTTTTATGTCCA
GGCCATTATCAATGGGATCACAAATATCGAAAGCATTTAAACAGGTGCAA
AAATCAGTAGCCAAAGTAGTCGTCGATACTCGATATCTTTTATATCGAAC
AGAACACAGAACACACCCGACAGATATGCCATNNNNNNNNNNNNNNNNNN
NNNNNNNNNNNNNNNNNNNNNNNAGCTTTGTGTNNNNNNNNNNNNNNNNN
NNNNNNNNNNNNNCTGTGGCCTGTGAAATGCGTGCAACGCGAGAATCGAA
GCGAAAACAGCNNNNNNNNNNNNNNNNNNNNNNNNNNNNNNNGACATCGA
AACAATGAGAAGCTGCTACCGGTGCTCCTCACTTACAAGGCAATTAAATG
CCAGGCATAACAATCNNNNNNNNNNNNNNNNNNNNNNNNNNNNAGGGGCT
AACCCTAAAGAGCGCTTTCCAATGATCTCTCGAGCCGAGCCAGAGATGGG
GCCGTGACACGAGACCCGTGAAGAGAGCAAAAAAGATACAACACATCGGT
AGATATTCCTGGAAGACTTTAGATCCAAGAGAGCATCGATTTAATCCTTG
TTTAAGGCCTGCCCCTGCATGAGTCGTGCCTCCGGTGTCTCCCCACCAGT
CTCCAAGTCTCCAAGCTGCTCCTCTGTCCTCCTTCGGGGGGGATCTTATC
AAATGCCGTCTATCGGTTTCACATTGCCATTTGACAAACACACAAATTAA
AAACGATTTAAGAAAGTAAAACGTTTTGGCCCGCGTGGAGTGTGAATGGG
AACAGAGCCCCAGGCTGTTTGGATCGTTGGCAACCATNNNNNNNNNNNNN
NNNNNNNNNNNNNNNNNNNNNNNNNNNNNNNNNNNNNNNNNNNNNNNNNN
NNNNNGGACCACAAGTTAATTAGCGCCCGGCCCCAGGGCCCCGCTACTAA
CAAAAGGACTGGCTGCCCGCACAATACCAAAACCTTTTTNNNNNNNNNNN
NNNNNNNNNNNNNNNNNNNNNNNNNNNNNNNNNNNNNNNNNNNNNNNNNN
NNNNNNNNNNNNNNNNNNNNNNNNNNNNNNNNNNNNNNNTGTCGTCGCTT
TGTGTACAATTAAAACGTGATCAGGGAGGCCCTCTGGTCTGTGGACGACA
GGCGGCGCAGCTACAAATTTGTCGAACACGCAAAATGGTCTTCCAGGCCG
TGTAAATGCGTGGCCCCGCCGNNNNNNNNNNNNNNNNNNNNNNNNNNNNN
NNNNNNGCACCTCCTTGGGCCCAAAATTGTATTGCATTTGGTTTTGGTTT
CCCTCGATTCGTCCACTCGAATCGATTCCCAGACATGGCCCTAAAACGAG
AACTAGTTTTGCATACATAAGCGAGGCCCTGTCTGCACTACTTCCCTTCT
GGGGGGATACAGATGGAATAGACCCCGGTGTGTGCTCCACAAACCGGAGA
NNNNNNNNNNNNNNNNNNNNNNNNNNNNNNNNNGTGGCGTCAGTGTTAGA
GCCATGTTTATGAATTGCTAAACGGCAATGCACCATCCAGAGACGGGGGC
CAGAGAGAGCCTCCAGGGATGGGGACGATACGAAACCCTCGAAACCCGAA
GGATACCTTTTTAGTGCCGGGTTTCCCTGACAAATCCTCGATTTTTCTGA
TGGGCCAGCCACGGACAGCCACTTGTCACACGGCCAGCCAGCCTGTCCAT
ATTCGTTATTAGCTTTTTATTGCCACCAATATTTGTGTTAGGGAAAGACA
GAGAGCCCTAGACGATCGACCAAATGTCACCACATCCGGCCCGAAGAACA
GTCTGAACAGGGCCTGAACTGGAATTAGTATTCTAAGTNNNNNNNNNNNN
NNNNNNNNNNNNNNNNNNNNNNNNNNNNNNNNNNNNGGCATTTCCATGAT
GATGACTTGACCATGGTCTAAGGGGTACGTTGGGTCTATGATGGGGTAAC
AAACGACGACAAGAAGCAACAAAAAAAACAGAAAACACAACGTAAAAAAA
GAGTGCCAACAGTTGTTCAACAAATGCGTTGCACTTGCCTCCGGGGTACG
ATCGATCGNNNNNNNNNNNNNNNNNNNNNNNNNNNNNNNNNNNNNNNTTT
GATTTCGTATGCGTATCATTAATATTTCCATGGCCTTTACCATCGTTCNN
NNNNNNNNNNNNNNNNNNNNNNNCACACCATTCATATGCACTCGTGCGAG
TGCACCTTCAATAAATTTATGGCCATTGACAATCAGTTAAGACAATCGGA
TATCTAGGGTAATAATTTCTAATTGTGGGGACACTCTGTTCTGCACACAC
ACACACACAGCTGTTGGGACCCCTCCTCAGACAATGAGAAGAGGATGCGG
CACAGAGTTTTTCATTCTTCACGAAAGGAAGTCCCGACCCAGGCAGATGG
GGGGCTGGAGCTGGGGCTGGGGCTGGCTTCCGGCTGGCACATGTTCCAAG
GAGAATTCTGAGAAAAAGGATTACCGAATGACAGATTGGTTCCAAAAGAC
TGGCCGGCCAAGTGCTTTAGCCTCTTGTTGTGTCTTGGAGGTTATCCAAC
CAATTTGTTCTTTTGCCTGCTGCTGTTGTGTCTGTTGTGTCTGTGCGATG
TGGAAAATTATTCCGGCCTTGACAGCAAATCTGCTTGGAAAATTTCGTAT
TGAAAAACATGGAAAATTAACCCAGAAAAGTTTCGCCAAACAATAAGACA
AAAGAATACGTCGCAGAGGGCCGCCACNNNNNNNNNNNNNNNNNNNNNNN
NNNNNNNNNNNNCTGTGTCATTCTCGACAGTCGACAGTCGACAGTCCGTC
CAAGAGTCATGCTCATGTGCTTAAGTTCAATGAGTCGAACGGTAGGCAGT
AGTGCCTTGCCTCCGCTCCGACAGAAGTGTGCCACAACATATATTTCGAG
TGTGTGTGTGTTGCAATAACAGATAGCAGCAAGGTTTTTCCTATGCATTT
ATTAAACAACATTTCGGTAGCGGAAGGTCACTCGAAGAGGCATTAAGTCA
GGCAACCAATTTCACCCACTAAAACCAGGCACACGACCAAAGAGCCGGTC
CCCCCCCCGACCCCCCCTCCCTTAGCATACCCCCTCCACTGAATATCTTG
AGAGAGCCCCCGTAGCAGACGCCAATTACAAAGCTGGCTTTGGAGTCGGA
GACGAAGTTGTGTGATTTTCAGTGACACAGAAATTGAAACTGAAATTGTT
CATTGTTCGAGTGTGCTCTGGTCGGAGAGCTCGTTAATGACCTGCTCTAT
CCAAACCCCCTCTCTCCACCCCCCCCGCCACCGACCCCACTGTATTTCAG
GGTTAAGTTGTCGGTGGGGAAGNNNNNNNNNNNNNNNNNNNNNNNNNNNG
TCGATGCTTCAGTAAGTTTTGTGCCAAAAAGCTCTACATTGAAAAATTAT
TATAGAAATTAATTGCCTTAAGCCGTGGTCTGCCCCGTCCCCCCCAACCC
CTTGGACCCATAATATTTGTCAAAGTTATTTTCAGAAATTGNNNNNNNNN
NNNNNNNNNNNNNNNNNNNNNNNNNNNNNNNNNTCCAGCAGGCATTTGTT
GTTAAAGGTAAAGGCCCCCCTCCCCCCTTCCCCCCACCACTGCCCCCTCT
GCCCCTCTTACGAGTTTTAAACCACAACAAATTCCCCTGACTAATCATTC
GACAAAGTGGGAATGAATATTCTACTTTTGATTTGCATTTATTTGCCCTT
TTTGGGTCTTGTTTGTCCCAAGGTATTTGGCCAAGATCTCAAATGGGGGC
CCTCAGGGGGCCTTCTTGTGCGTAAACGCGGTGGCTTTGGGGCAGGGCCT
AAGCCGCCACTTGGCTTAAATATTTCAAAGAATAATATTGTTCTTTCATC
GTTTCGGAATTTCTGCATAACTTTTGAGCTAATTTTTGGCTGCGGATCGA
GGGGATGGAGGGGTTGGAGGGGTTGTCGTTCAATTAGAGCCAGAGACTCC
CGAGTCTCTCTCGAGTGGGGGTCTCGTCTCTCTCTCGAGTGTGGGGGCTC
CTCTGTGTCGCGTTGTGGACAATGAACCGCAATCACAAAGCCCCTGGGTG
GGGCGGGGGGGGGCGATGAATCATGTGGGTTCTACAGAAACGGGAATGGG
CTGGGCTGGGCNNNNNNNNNNNNNNNNNNNNNNNNNNNNNNNNGATTTGC
ATTGTGCTCTACATAATAAATAATTGCATTACTTGAGGGGTTTTTTTTTT
CTTCAGGAATTTCCGTATAAATATGGAATGGAATATGGCAGATGTGGGGT
ACTCTGGCTATATATATATATGTCTCTACTTTTTACGTGTAAAAAACCAT
TTCCCAGCAACAAATTTCAAATGCCTTCGAAAGACTCAAGCAACGAACTT
CATTTCCAGGGAAAAAGNNNNNNNNNNNNNNNNNNNNNNNNNNNNNNNNN
NNNNNNNNCTCCGTGCTGTACAATTGTAAAACCACAAAAAAGTGTCAAAC
TGGCGCCAGGGCAGTCGCTGAAAAGGACCTCGAAGGACCACACACTCGAC
ACTTGCCCAGGACGAGCCCACGCACACGGTAGGTGCGAGCCGGACAAGTG
ATCTATTTAGGTTATTATGTCTTTATGTTGTTTGGGACACAGCTGCAGGG
AGCTGCAGGACCGAATCGATCTCATTGTCTCGTTTTAGGGAACAGTAGGT
GGTGGCCCAGGACCCCGAGAGCGGGAGAGCGGCAGTGGAGTGAGAGCACA
GGATGGCCAGAGGAATCCTTGAAGCATAAATCAAAACATAAGCTGCATTG
CAGGGCATTATAAATCTTTTGGGGACAGACCAGTCGCTGCTTCTTTGGCA
ATTGATTGTCTTCAAATGGTCTTTGGCTGTTGCTTTTCGCCTGCAAATCA
TATTTAGCCAAGAAGGCAGCCGGAAATCGCTCATAATTCAAAAAAGGAAA
TGCTCATATCCTTTCGTTGCGTGACATCTTTCTCCTTCGATTAATCTAAC
TTAAAGTTTGCTCACGCCCCGTACGTGATTTGAATGCGAGGGTCCCAGAG
GCCCTCCCCGAGGGAGGCAGGGGCAGGCCAGCTACTTACAGGAGGAGATC
CTNNNNNNNNNNNNNNNNNNNNNNNNNNNNNNNNNNNNNNNNNNGTGACT
TGTATCTTTATCTTTATTAAGAATTTCTCGGGTTTGATATCTTGATTTTA
TTCCCTGGGCAGGGCATTAATCATACGATATTCGTATGGCCCGAAACGGC
ACACATTTTGATTTGTTTTGTGTGGGGCTTGAGTTCTGTCGAGTTGTTCT
CGAGTCGTGTTGCATGTTGCATGCCAATTATCCAACCTGGGCTACCCCCT
GGGCTGCCCATTTTGTGGACTCCCACAGCCACCCACCAAATTTCCAGCTA
TTCAGATCTGAAAATGTCATATACTTTCCATTGATTGCATAGAAGACCAC
ACATGCCGCGATGCCGCCATGCCGCCATGCCACTCCCACATGTTGCCTCC
TCCACATCCCGCCACATCGGTCGCCTTTTGGCGACTCGCTGCTCGCTGCT
CGTTTGTCTTTAGCACATGCCTCACAGGATGTATGATTTAGACGTTTAAT
TAACTCTAAACAATGGGGGGATCCCGAGCACAGAGACACGGGGACAGCCA
TGGGTGGGGCGGGGTGGGGTGGGCCCTGCGGGGGAGAATGTGGGAATTCA
AATGAAGACAACATTTCGACAAGTTTATTTAGCGTACACTCTAGCGCCAT
GGTTAGCACCTTTTTCGGATAGTCGGCTGAGAGCCGACAGAAGCTCAGTC
CAAAAGGAATTCCTAGGGAAATTCGGAGATCATAAAACAGGGTCACAGAG
AGACGGAGAGAACCATAAACATTTAGTTGGCTTGTATTACAGCATCCCTC
CCCACTCCTCCTTGCAACGTGCGACGTGCAACGTGCAACCTACAACATCT
CCTACATAGTACGGACAGAGAGAGGCCCCTGCCAAATTGTTTTTTAAAAG
CACCATTTTTATTGCCACCCATCCACCGATAAGTGATCTCGCGACATTTT
CGAATTTTAATAGGGTCTCCTCGGCTGCCCAGATCTCTCCTTACAAAGAG
CATTTGTTTGTGGGGAGCACCGGGAGATCCTCCCCCAGGTCTCCGGCGAT
CATTTGTCGTTGCGTTAATAAAATTGCATTGAGTCTGCATTTGAATTCGC
TTTGGCGGTGGTCAAAGCTCTCAAGAGCTCTGCAGACTCCACTGTGGCCG
GGGGCATTATTAATAATGCNNNNNNNNNNNNNNNNNGCAGAGCAGAGGGG
TCNNNNNNNNNNNNNNNNNNNNNNNNNNNNNNNNNCAGAGAGGTCACTTG
GAAAAACGTTGCAAGAGAAATAAAACGCCNNNNNNNNNNNNNNNNNNNNN
NNNNNNNNNNNNNNNNNNNNNNNNNNNNNNNNNNNNNNNNNNNNNNNNNN
NNNNNNNNNNNNNNNNNNNNNNNNNNNNNCAGCTAGAGAATATGCCCCAG
CCNNNNNNNNNNNNNNNNNNNNNNNNNNNNNNNNCCTCCTCTTTGGCCCT
GCCCCACCCGCCCAGCCTTGCTCCTCGCTGGTCCATTCGTGTCTCAAATT
ATCAACGAGTGTCCGGGGATCCGGTCCTCTGTCGCGTCTCACAGTCCAAT
ACCCCATTGTGTGCTCTGCTGCTCGGCTGTGGTGTGGTCTGCCCCCATGG
CTGCCCCATGGGTGTCGAAGACAATTTTTCATGAGATGAGCATTCGGGGC
AGTATCGTATCAGGTGTGCCGTCCAGGCCCCGCGCCAGCCTCCTGGTAAT
GGGTTCGCCTAAATAGTTGGACATGAAGCAAACTTGTTGGCCAAGTGAAA
ATGGGTGATAATCCGTTTTGACAAATTTGCCTACACGGCATGCCTGCNNN
NNNNNNNNNNNNNNNNNNNNNNNNNNNNNTCACAGTTCAACTGCCAGAGG
GAGAAATTTCCATAAAGAGAGAAAAAACATGGCCCAACATTAGACCTATC
TAAACATCTTAATCCATTGATGGCTTTCCCNNNNNNNNNNNNNNNNNNNN
NGGGCATCCTCATGTGGCCACGATTTCGAGGCATCAGGTTTCCTCTCCAC
ACATTGCTGGCATTTCATTTGAATAACTCAATAAGTGATTCGATTCGAGA
CTGCAAATGCATTTAATTAGTTATTAGCAATTGTCAGAGGGATCCAGAGA
GATCCGGCTCCGGCTAGCAGATCTCCACAGCCTCCACAGTCGGCAGATCA
TCAGCAAAGTTCAATTTTAATATCTACNNNNNNNNNNNNNNNNNNNNNNN
NNNNNNNNNNNNNNNNNCGCGTAATGTTTGGAATTACCCAATGGGAATTG
GCTCTGTGGCTGTGCCTGTGGCTGTGGCGACTAAACTAGTTTAGCAAATC
ACTTGGGCATGACTAAGTGCCATAAATGCATACAAAATTCCATATACTCG
TGGCGCAGGCCCTGGCCGAGTCTGGGTCTGATTTGTGAACCTTTCCTGCC
AGGCAGAACCTGGAACCTCGAACCTGAGACAGTAGTAATCGTAATTCGTA
ATTTGTAATTTAGCAAAGATGATGCCGAACCCCCAACCATATAATTACGG
CAGGTCTAACATCTGCCAGATCTGCCAGATCTGCCAGATCTGCAGCTCTG
GGCTGCCTCTCTCTACAGGTGTGAAATGATGCCAAATCATGCAAATCATT
TGACTTTTTATAGTTCNNNNNNNNNNNNNNNNNNNNNNNNTATTAGCTGA
GACTTTGCCGTACTTTTGTAACTTATTAATATTTTTCCCGCCAGCAACGG
CAGCCGCACGTAATTTCTAAACTTACAATCGTCGTCGTTGGGTCTTGATT
TCCGGCCCCGTCTCCGTGTGGCCGGCTGCTGCACCTCTCGTACACGTATC
TCCAGCCTGCACACATTGTTTAACGTCATTCAGTGGCTGAAATATCAAGC
GTGAGAAAATCTATTATTATCTATCTCAAACTGGGCAGCAGCTTCNNNNN
NNNNNNNNNNNNNNNNNNNNNNNNNNNNNNNNNNNNNNNNNNNNNNNNNN
NNNNNNNNNNNNNNNNNNNNNNNNNNNNNNNNNNNNNNNNNNNNNNNNNN
NNNNNNNNNNNNNNNNNNNNNNNNNNNNNNNNNNNNNNNNNNNNNNNNNN
NNNNNNNNNNNNNNNNNNNNNNNNNNNNNNNNNNNNNNNNNNNNNNNGGG
GGGAGAATCAGTATCAAGTTTGTGTCTCAAGTCTTTTGATATGAAATCTT
GGAATCAGGCAAAATCTGAATGAATCCCAAGAATGAGTCACATCCAAGGT
TCTTCGTATAGGAAACACCCTTTTGCTGGGGTTCACGGCATAGCATATCT
TATAAATAGACATGTGAGTAAATTTATTAAATGGCAATGATCTCATTACA
ATTTAATGCCAATGCACAAACGTTTTTGCTGCAAAGAAAAAATTTAAATT
AATTTCATTTAAAAACCACTTAGGCCCACCCCCAACACCACCAAGTGCCC
CCACGAGCTCTTGACGCTATAGCCATGGGTATATCTATCTATACNNNNNN
NNNNNNNNNNNNNNNNNNNNNNNNNNNNNNNNNNNNNNNNNNNNTCTGAG
GCTGAAGTTTCGAGCTCTTGGAAGTGACAAAGTGCGGCATGGCCAACTTG
TTAGCATATGTTAATTAAGGCGGGCGAGCAAACACTGACACACACAGATC
GAAAGCCGAGAGACGGCGATGGAGATGGAGATGGAGANNNNNNNNNNNNN
NNNNNNNNNNNNNNNNNNNNNNNNNNNNNNNNNGGCCCGATGGTGACTTA
TGGGCTTGGGGTCTTGAACCGCCGGCTCTGCGACTTCATTTTGAACGATC
GATGCATAAAATGCCAATAACTGGAGGATTAGAGCTGGCACCAGCTCCTG
GCAGGCACCAGGAGCTACCCACGGAAATGTCACTGCCAATCGGCCATGGC
CAATTTCATTCACTTTACATTCAATATTCATTGGCCTGTACTATTTTTCC
TGTTTCACTAATTTGTTGAGTTTTTTGTGGTATTTTTTGGTCTTTTTTCT
GATTAATCATTCCTACCTAAAGCGCAAACTATTGGGCTATTTTCAGTATT
TTATACAATTTTGTTTTTATTTTGTAAGTTTTAAAAGCACTCAAAATCTA
AGTATTTGGTATTTTTTTTTTGTATTTTCTGGTGTTATGGAAATTCAATT
TCAAATTGTATTTGGAGGCGGAAGACGAAGTATTCTACATTTTAAGAATT
TTTTTTTTAGTATTTTCCAGTAATTTTTCTGGTATTTTAAAAATTGAAAA
GCAAATATTAACAAAGGTGAAAAGGAGTAATAAATCCAAATATTCGGTAT
TTTCAGTATTTTCCTATAGTATTTTCTGGTATTTTTTACTTTAAATTATA
ACCCTTAAGATGTTAATCTTAATCTTTTATTTATTATTTTTTTCCCATGG
TATTTTCTGGTATTTTGAAGTATTTGAATCAATTTGCACTCCTTTCAGTA
TTTTTTCTGGTATTATAATTACAATTGTTTATTTTTGTGACTCCGTGACT
GCAATTGGGACTGATACTCTGTCACTCCAACTGCCACTGCTACTCTTCCA
ATCATCAATCGCAGTGATGGAGCCCCCTCATCANNNNNNNNNNNNNNNNN
NNNNNNNNNNNNNNNNNNNNNNNNNNNNGGGCGCAGATACTCGTAACATT
CGATTTGCGCCCAATTTCAACGCCTCAACTACTTGCGCTCAGATAAGGGN
NNNNNNNNNNNNNNNNNNNNNNNNNNNNNNNNNNNNNNNNNNNNNNNNNN
NNNNNNNNNNNNNNNNNNNNNNNNNNNNNNNNNNNNNNNNNNNNNNNNNN
NNNNNNNNNNNNNNNNNNNNNNNNNNNNNNNNNNNNNNNNNNNNNNNNNN
NNNNNNNNNNNNNNNNNNNNNNNNNNNNNNNNNNNNNNNNNNNNNNNNNN
NNNNNNNNNNNNNNNNNNNNNNNNNNNNNNNNNNNNNNNNNNNNNNNNNN
NNNNNNNNNNNNNNNNNNNNNNNNNNNNNNNNNNNNNNNNNNNNNNNNNN
NNNNNNNNNNNNNNNNNNNNNNNNNNNNNNNNNNNNNNNNNNNNNNNNNN
NNNNNNNNNNNNNNNNNNNNNNNNNNNNNNNNNNNNNNNNNNNNNNNNNN
NNNNNNNNNNNNNNNNNNNNNNNNNNNNNNNNNNNNNNNNNNNNNNNNNN
CAGAGCATTTTTCATTGTTTTTCCATGAGAAAAACTTTGGCCCGNNNNNN
NNNNNNNNNNNNNNNNNNNNNNAAGCCAAAGCCACTCTCTGTCCGCGTAA
TTTGGCCGCCTGGCCTTTGGCAAAAGGTTCTCAATGGAGGCAGGAGCCGG
CTACCGTGGGAGCTGCTGCTGCCGTTGCTCTTGAGCTCTTTTTGGCCCTG
CTTCCGTTGCTACAATTTCGTTTCGGTTTTCCGTAGCGTGACCACAAAAC
CGTCCAAAAGCAGAGGCCAGAGCTANNNNNNNNNNNNNNNNNNNNNNNNN
NNNNNNNNNNNNNNNNNNNNNATGGACAGACAGACGGACGGACTGTGCCC
GGGCGAGTGTCGCCGACAACACTCTCTGCCACTAAATATCCGAAAATGAT
GGCGATAACAATTTTGCGCCCATGGCGTTGACGTTTTGCACTTATTTTGT
ACCCTGTGTGTGGGGTACCCTGTAGTCTTTGGGTCATAGCGAGGCAGTCA
AAGCGTTTGCCACAAAGTGTGGGCCTTCCTTTCTGTCTTCTAGAGAGCTC
TCCCATCAATCAGACCTCTTTCAATCGTCTCCTCATCGTAGAGTATTCAA
TATTCATTCATATTCTGCCACCATTTAAGGCCAAGACAGGACCTTGAGGC
CTGGTTAATGCTCATCTGTGGTGTGGGCTTTGGCTGGTTGCTGGTTGCTG
GGGCTTTTCTTCTGGGCCAGCCACTGATTGGAATCTGTCTGNNNNNNNNN
NNNNNNNNNNNNNNNNNTGCCTTGGGAGTAAGCAGAATTATGGCTGTCAT
