# Supplementary material for: SMCis: An Effective Algorithm for Discovery of Cis-Regulatory Modules
Source: PLoS One. 2016 Sep 16;11(9):e0162968. doi: 10.1371/journal.pone.0162968 (PMC5026350; doi:10.1371/journal.pone.0162968)
Supplement: S1 Datasets — (ZIP) [file pone.0162968.s001.zip › dataset/Drosophila/Masked/dper_gl13521.fa.masked]

>scaffold_7:3262511,3302510 (reverse complemented)
GACGACAGCGGGTGGTGAGCCAGTGAGCCATTGAGCCAGTGAGTGGCTGC
TACCAAAAAGATTAGACCCCAACTGAAGCTGGGGCTGTAGCTGTATCTGT
AGCCGTTTAGGACCCACTGACACATTCACTTGGCCACTGGCTTTGTGGTT
TCTGCTGTNNNNNNNNNNNNNNNNNNNNNNNNNNNNNNNNTGGCTGCTCC
TTTCAACGCCCACCGCTAGGGGCAGACACCACTCGAACCCGAAAATATGC
ACAATTTCAAGTATTACATTACTTTTTCCGCGTTCGATAGCTTCTCGCTG
TGTGGTCTGAGTCACACTCAGTACGTACTACGTGCGAATCCTGTTCGGCC
TTAGATCAATCATCTCATCTGTGTAGGAAATTTAATGGAAATGCTATAAA
AATACTTCCGAAATTTGCATAAAACATTTGCTGAATCGAAAAACTGTCAA
CCGTGTCAGCCGCTCAGTGAATTGCGTTGTGTTGTGTTATGTCAAGCGTA
AAAACTGAAATCACGATGATTGTGGCTAATTAAATTTGAGGTATCAAGTG
GCAGCATCAGCACCAGCTCCACCCGCGGCACTTGAAAGCCAATCGTGTGG
TGTGGTGTGTGCTGCCAACTGCCAAATGATCTTAAATAAAAAGAGTGCTC
ATTAAGGCGTGATTATTGGTTAATTGTTAGGCCAACAATCGGAGTCGACC
GAAGGCGGATATATCCCATTGATTCGGAGCGCCTGTTCTGGTCTTCTGTT
CTTCTATTCTGGACTGAAAATATCTTTTCTGACACTTCCGCTAAGTTGAC
AGCCGTGAAAATTGTCGCCGCTGTTGTGGCAATTGTGATTGGTGCAACAA
TCGAATGATAAATCGACAAAAATCGCCAGTGTAAAGTGCAAAAGAATGTC
CAACAGGATTAGCGGGCTGATCAGCCCCTGCTGATAAGTCCCCCACTGAT
AAATCAATCAAGATTAATAACTGCCTATCATGCGGTGGTATCATTGGAGT
GATTGGAGTGGTACAGCGGCAGGCACAGGTCTCTCGTTTCATTCATTCAT
TAAACTGGAGCACGTCACTGACCAGTCGGTTCAAGTAACCCCGGGGAGAC
AATGGAAAGGAATTCGCATTGTCCACATGCGTTTTTGTCGATCGTTTGGG
AGTACGAGGGTATTTTTAGAACGTTTTTTCTTTTGTTTTAGGGCGTTACG
CAAAGATACAGATATGCGTGCGGCCACAAAGCCCTTTTGTAATCACAAAC
TGGGCACAGAGCGGGCTTTTGGTGTCAATGCTAAACGCTCACCGCCCGCG
GTCGAGTACTTCTGCAATTTTAGACATAAAAGGCGAGGCGACCGACCCGC
TGGAGACTGGCTGGTGACTGGTGACTAACCCCCACAGTGGTGCGGATCGG
TCAGATACTTACCTCTCTGACTGTGTAATTTTAGCACATGTGCGAAGGTG
TTTGCTAGAGCGACTGTCGACTGCCAGCGATATGATCTAGAAAATGCCCG
GCGACAGGCGCCCACTTTTTGCTGGATCCCCACTGCCGGATGTGGTTATT
GTTCTTGTTCATGAAGTATAAACCTTATACTATATGCACAAACGTTTATT
GAATAATTATGCTATTTTTTTCGGATCAATTTCCATTAATATTTGATTAA
ATTTGCGCGCCTTTCCATTCGAAATCGATTTTTCTTGCGGAGCTGCAAAC
GATTTGTCCGCCTGCAATTAGCATTGCTAATGCCAGATAATCGCGAGATG
GATTTAAATAGCCATAAATATGTTTTATGCGACTGNNNNNNNNNNNNNNN
NNNNNNNNNNNTTCCTTTGGCAGGGCAAGTTCGTGCCCTAAGTCTTTTGT
TTTTTCCACTGGAANNNNNNNNNNNNNNNNNNNNNNNNNNNNNNNNNNNN
CTGATAACAATTTATTGCCAATCTCTGGCCATGAAATATACTGCATTATT
ACTGCATTTGCTTAGAGGGAGACTGTCCAACTGCGAAGCTGTTGAAATCT
AAAGGAAAAGGCGCACATTCGAACACCGTTAAGTGATTTATCAATGTTAA
GATAAGTTTTGCGATTGTTTATGCTGTATAGTTCTCTGAGCAAAGATTAC
TCATGCCAGGCAGGATCCCTGTAGGCCAGAGAATGCAACCTGATCTGGCA
GACCTTTCCCGAGCCGAAGCTGGGTCTTTCCCTGCCCCAACTCCAAGCGA
AATTGATATATGATCAGCTGAAAGATGAGTCAGAGAAATGCCTGGGGAAA
AAACAACCCCCAGAGGAATGCCTTGCTGACTGGAAATGACATATTGACCA
GCCGACAGGCGAGCAGTAATAGCTGTAGTAATGTTGCTCCATTTTCCACT
TAACCGATTTCCACTCCACTCCAGTCCAGTCCGATCCGATCCGATCGAAT
GCTATGCAAAGTGTTTGCAATCCCATAAGCATTGTGTGTGTTTTCGCTAC
CTTGCGCCACCCACTTGCAACNNNNNNNNNNNNNNNNNNNNNNTTAATTA
TGCCACACAGTCGCACCATTTGACTAGGGAGCAACATGCACCACTTCAAA
CAGAGCACCGCTACGCTGCACCATATCCACAGCCACATCCACATCGCATC
GCGGGGCCCAGCATTCCGCTGATGTCTTAATAGACCTCTCGGCACATTAT
TATTCAAATGTCCATTGCATGACTTGTGCNNNNNNNNNNNNNNNNNNNNN
NNNNNNNNNNNNNNNNGGAGCATATGTCTATAGATCGCGCGTCGATCGAT
CCGAATGATATTTTAATTACGCAAATTTATAAATAGATCGCTGAGATAAG
CAACAGCCAATGCGATCACATCGATCGGATCGATCTGATTTGCATAAAAG
ATCAATCGAGGAATATGTCGAGCATAACTAATGCTTTCCCTCTTCCCCGG
CTCTCCCTCATTCCGTTACAGATGCTGTCCGGCTGCCGGACACGTCCCAC
GGGGCGGCAGAGTGAGCTCATCGCCGGCAATGAGTTCCTCAAGCTGTTCC
TGGACCACGACGNNNNNNNNNNNNNNNNNNNNNNNNNNNNNNNNNNNTTC
GAGGGCCGGGCGGAGACCCACCGCCAGCGAACGGCCAGCGGCAGGAGCCT
GGAGCACAGGACACGCTTCAGGAACACGCTCGCCAACAGCAAGGATCACG
AGGCTCGGGCGGAGAGAGGGGAGGTCGTGAAGCTGGTGACCAGCGGCAGC
AAGATCGTCTTCCTCGAGGACGAGCCCCGCTCCAGCAAGTCCAAGACGAG
CAGCGACGAGGTCAAGGTCGTGGCCGTCAGCGTGAGCTCATCCAGCAAAC
GGGGTNNNNNNNNNNNNNNNNNNNNNNNNNNNNNNNNNNNNNNNNNNNNN
NCGACTGCCGCGACTGCCAGCGGCTCGGGGTCGGACTTTGTGAATCGCTC
GCACAAGAGCGAGCTCTCCATCGAGGAGACAGAGCCCCGACTCGCGCCCG
ACGCCATGGAGGGGGACAGCGACTCTCTGAACAGCGCCTCCAACATACAG
AGCGTCTTGGCGGCACCAGCACTAGCCGGCACCTTCCCGCGGGGAAGCAA
CCGAAGCGAGGAGGTAGCCGTCACCCATGAGGCGGTCGAGGGCGAGGACA
AGCTGCTGCCGTTCCAGACGGTGATCTATCACGACTCCAAGCAGGGTCGC
GGGCCGCAGTCAAGATCAATATCGTACAGCTCCATATCGCAGAACGTGGA
CGATCTGCAGGCCTGGCAGCAGTCCACCCGCGGCGGCATCCTGGCCGAGG
CCCAGAGGAATGTCAGCGAGAGCCTGAAGCCCATTCCCAGGCCCGGACAC
GGCCACCCTTCGTCCTCGGAGCCGGCCAAGTTCTACTCCGTGCCCTCGAA
GATGTACAGTGTGCCGAGCAAGTTCTACTCGGAGCCATCCAAAGTCTACT
CCGAGCCCTCCAAGATGTACGGACAGCCGGAGAAGGTCTACTCGGAGCCC
TCGAAGGTGTACGGCCAGCCCTCGAAGTTCTACTCGCAGCCGGCCAAGGT
GTATGGGGAGCCCGCCAAGGTGTACGGAGAGCCGGCGAAGACCTACTGGC
CCCAGACGGTGACCACCTCCACCGTCACTCCTGGCCCCGTGCCCTCGTCC
ACTTTGGACTACAGCTCCAGTCCGACGAAGGCGCCTGGAACTAGTACGAC
TCCCATGCCCATAACTGTGCCGCCGGGGGCTGCCCCCAGCACCTTTGTGC
CCTCACGTTCCCGGCCGCGACCTGCAATTGTCTCTCGCATCGCCTTCGGC
GAGGCTCAGAGCACAAGCACCAGCACCACAACAGCAGCCACAGCTCCGCC
AGCACTGCCAGCCACCACATCAGCCCCGGCCATCGCCAAGCAGCCAGAGT
CCAGCACATCTACCCCCGTCAGACCAACCACTTGGCAGCACCATTATCAC
AGCTACAACCATCAGCAGCAGCATCATCCGCAGCACCACCACCCGACCGC
CTCGCCGCCGCGTCGAGTACTCTTCAATTTGGATAAATTGCCTTATGATT
TATTGAATGCACCACAGCCGCAGCATCAGCAGTCGCCCCACCATCTACTG
GATCCCAGTCCGAGCCACTTCCANNNNNNNNNNNNNNNNNNNNNNNNNNN
NNNNNNNNAGCGTCCATGTTGGGAGCAACGTCAGCATTCATCACTGCCGC
ATCAACATTCTAATCAAAATGCCAAAGGATTGCCCAATAGAGGTGAGTCG
CAAAGAGTCTCAGTTTTGAGTCGCGGAGTTTGGTCTGAAGACAAATTACA
CTGTTTAACAAAGTTCAGAATGCATTTGCATAAATTAAAGAGAGTGGCGC
TTTTTGAAGATAGTTTAAGGGAAACTTAATTAGAGTCAAAGGGGGATCGA
AATTGGAAGTATGCTTGATAGTATTTCTATATCGTAGATCAGTCACATTC
TACAGCTGATACACTCAGAGAAAACTGGCAAACAGCTTGCGATTTCTGAA
TGATTTGCATATAAATATATTTATTTGAAATATGAAATAGATTTGGATAC
AAAATTAATGTCAAGATGTAACTGAAAACACCCTCAGTGCGAATCCTAGG
TGTAACTATTCGATACTCTGGGTGTATATAACACGATAATCCAGTCGAGT
ATTCGCCCAGAAAACTACTGAAGGAATGTGGCACAATCGTCATAGGTATT
CTTGAACTTTGTTAATCAGTGCAGCTTTGAGTTGCAACGACAACGCACCA
TGAAACCCATGCTAACCCCCCTTCTGGAGGGGCAACTAATCTTGAACTTA
TCAGACATCATCTTTGTTGCTCCTCCCCCAACATAAACCTCTCTTTATCG
CTCTCCCTGTCTCCCTTCCTCCCGCAGATCTAGTCAAATGTATTTCCAAA
TTTGCACACCAACATGGAGNNNNNNNNNNNNNNNNNNNNNNNNNNNNNNN
NNNNNNGGGGGCTTCGTCAGGGGCGGCCGGCTATTCGTACAGCTCCAGCT
CGACAAGCNNNNNNNNNNNNNNNNNNNNNNNNNNNNNTCTGGGGCGGCCC
CGCGACTCCATCAACATGCCGCAACATCACCACTTTACCACCGAACGCCC
CGAGCAGTACACCCCGACCTCAGAGCAGAATTACGAAATTGAAGAGTCCG
TAAGTGTTATGACAAACGGACGAGCCCACGGACCGCAGGGCCAGGGCGGC
GGGGCAGCGGCTCTGNNNNNNNNNNNNNNNNNNNNNNNNNNNNNNNNNNN
NNNNNNNNNNNNNNNNNNNNNNNNNGCGGCGGCAGGGGCAACCACTGCAA
CCAGTGGTCGCGGCCGAGGCATAGACAGGGGACGTGGTTCGGTGGTGTNN
NNNNNNNNNNNNNNNNNNNNNNNNNNNNNNNNNNNNNNNNNNNNNNNNNN
NNGAGGGGAGGTCGGCGATGAATCTGGCGAAGATGCAGATGGAAATGCAG
ACCGCGGCAGAGAGGGGGCTGGGGCTGGGGCCGGGGCCGGCAACGAGGAG
GAGGACAAAGTCGCCTATGTGGTGGAGGGACGCAACTATCGCAAGTATCG
GGTGGAGGAGAAGACCGACGACGGCTTCATTGTCGGGGAGTACGGAGTGG
TGGACCACAACGACGGCAACCTGTGGGGCGTGCGCTATACCGCCGATTCG
ACCATTAACCGCAGCCTGATCCAGAAGGCACTGCTGGCATTTCTCAAGCT
CAAGTGAGAGCACCTCCTCCTCCTCGTCGCCGTCCTACTCTTGCCGATAC
CACTACACCACAACAGCTGCAAAGCGGCATTCCACATGTGATCCAAGTCG
TATTGTAGTTAGCGCGTAGATTAGCCTAAATAGATACACTAGATATAGTA
GATACTTAGACTCGTAGATGTGTCCAGCCGCTGGCCAGACGATGTCGATT
CCCACGAGATCAGGAGCACACTCGCACTACTCCTCCTCCCCCACACCGCC
CCACCCCCCACTGAGTGTGTGTCTTGAGTGTGTGTGTAGTCAGTAAACGA
ATTTGTTTAATGTTTAGTTAATGTTTTAATTAATTTATTGTAGTTGTTGG
TATTGTAATTGTAACCGTAACTCCTAATTTATTCAGTTAACCAGCCACGA
AATTACAGACCTAGCAACTCTTGCCATACAGAACGCGTACACCCGCGAGT
ACGTACCATTCCGCACCCTGCAACTAGAAGAGCCCTAAGCGCCAACGAAA
ACTATCCTAATTAGACCCTAAGAGACCCCTTGAATAGTGAAATAAAAGCC
TAAATTACACCGAGAGAGTGATTNNNNNNNNNNNNNNNNNNNNNNNNNNN
NNNNNNNNNNNNNATGGTGGGGTGTGCATTAATCTCGCTGCGGGTGGGGA
AGCGGAAAACAGAAAACGGAGCAGGATCTTCTCTAGTCTCCACTCCTACC
TCTCTTAAAGGTAAATGCCACTTAAAATTGATTAAAAACATGCTGCCAGC
GGCCAGAAAGCGCTTCCCGGGACAATATCATTAAAATTTAATTGATATGA
ACAAGTGACAAAGCAGCATCAGTAAACACAGGGCCAGGAGGTCGTGGAGG
AGCAGGAGTCGACGCATAAGGTACCCAGGAACTGAAGATATGAAGATATC
TCTAAGAACCTCTAGTGTTGGGATCTTTATGAATTCCAAAGTAGCTCAAG
TAGCACCAGAATCCTTCGAATTGAGCGATCTGTAATCTAGTATATAGTGC
CTACAGTCATCATCTACAGATACAGTTCCAGATTCAGGCCCAAAATACAC
AAATCAAGTTTGGATAATCCGAATAGCGAGTACTCAGGTCCCTTTCCTTT
CCTTTTCTGATCCGATCTGATCCGATACCCTGGCTTAGGAGACCCCTGCA
TGGCAAATCGAAATCGCTTTCAGCTTTATGGTTTTGTCAAGTGAAACGCG
GAAGCCGATAACTGGAATCGCGGCCATNNNNNNNNNNNNNNNNNNNNNNN
NNNNNNNNNNNNNNNNNNNNNNNNNNNNNNNNNNNNGGTGCGCCCTCGGT
CGAGCGAACAGTTGACAAAGTCAAGGCGGCCATTGAGGGAGTTTTATAGA
CACATTTGGCCAATTAAGAGCAGCAATTCCATAAATGACCAACAGCTGGC
AGTGGTTTACTGATCTGCCCCAATCTCCTCCTTGCGGCCACCACTGAAAG
CGAGCCCCATAAATGCGAAATGCGAATCANNNNNNNNNNNNNNNNNNNNN
NNNNNNNNNNNNNNNNNNNNNGGTAAGACCTTCGAAGGTCGCTGAACGAC
CTTGCTTGCGGTCGCCGGTGCCTCCTCGATCCGTCTTTGGCGTCTGCGTG
TCGTCATTTGGATGGGATTTTATTGCTCCTCGGGGAGATGGGCCCCAGAC
CGAGAGCCTGCAAAATTTCCACTAATGATTGCATGCGCCAGTGCCGGTGT
CAGTGCCGGTCCTGTCTCCATTTCTGGCTTCGTCTCGGACTGTGGCTGGG
GCAGTGGCTATTTATAAATATGTAAGACAATCGGGGGCCAGGTGAGTGTA
GAAGTTCAAGCTTTGGTATGCTGCTGTCTTATCGCAAACCGGCAATCAGC
CCCAACCCCTGNNNNNNNNNNNNNNNNNNNNNNNNNNNNNNNNNNTGATT
CTGATTTTTACTGGGACTTGGCAGCATCGTCGACGCGATCTGCGTGAAGA
AATACAACACAAGACCATAAAACAAGAAAGGAATGCCAGTTTCGGTAACA
GAACTTTAGATACACTAGCAGAAGCTATAGGATATAGTCGTCCGCGACAA
GAAGATTATGGTAAGGATCTGCCGAGGTTTATATTACTTGCAGAAGGCTT
TGCAGAGAATGTATACCCTTTCTGCATCCCAAACGTCTGATCAAAGTCCA
TAACACCCCCTCTGCAAGAGTATAAAAAGAGAATGTTCCTGGTTCTGGGT
CTGGTCTCAGATTTAATGCGAAATGCCAGAGCCAGTGCCAGTGCCAGAGC
CCCTGAGACAGAGAGATAATGCTGCTGGGGCTCTGGAGGAGACCGAGACC
GAGACCGGGCCGTGCCCTTTCTGCGGTCAGCTGCCTGATGGACATCTCCG
AAGAAGGAACTGAAACTGGTTATACCGTTGCGGGGCTTAAGTGAGGCAAT
TATGAGGCACAACAGAACTGTTTTCTGGTCAGCTCCGAGTTCGAGAAAGT
GTCTAAAGCATGATGAATGCCAAGTAAACATGTTGCCCGATTTATTTCCA
TCTCGCAGTCGGATCTCCTCCGGCTTCGGGGGCGTAGAGGCTGTGCGTGT
CGACAATAAATTTGAAAACTACACGATTGCCCCTGCCTGACAGGTTGAAC
GTCGGCACGCCCTTACGCCCTCCCAACGTCCTCCTTAGTGGCTTTTTAAT
GCGATGGGCGTGCCGCTAGAATGGCCGTTCTGACAGCTGTGAGGAGGCTT
CATTAAATGCTGNNNNNNNNNNNNNNNNNNNNNNNNNNNNNNNNNNNNNN
NNNNNNNNNNGAAACACAGCATCCGCATCCATATCCATTCAGGCTGCAGC
TTCCTTTTACTTTTGCCTTCAGCTCCAACTAAATTGCTCTCCCATTGATC
TGGCTTACAAGAATTTGCACTTTTATCTAGCNNNNNNNNNNNNNNNNNNN
NNNNNNNNNNNNNGAGTCGGAGTCCTGCTGGCCTCGTTAGTTAATTATTC
CTGCTCTGAGGCTCTCTGCAAGTACTCGGACTCCTTAATGAAGTATGCAC
GAAGCAGGTACTCGTATCTTTCCACTATTCACGATCCATTTTATTCAATA
TTCCAGTCTGGTGGATGATCGATCGCGGATTGCAAATTTATGACATGGCA
TTATAATTGACCGATTTGTCATTATAATTAGCGTACACACACCGCCGAAG
CGGACATTCTGTGTGCATCGGAGCCTAATTTATGCATATTGTTGAGATTA
TTTTTAGAGGGGACAATGCAACAATACCACAAAAGAAACAATGTTGCAGC
AACCTGAAAGGAAGGCAAGGGATTTTATGGGAGGATACAGAAACCAATTT
ATTATAAGCATCTTTAGATCGAAAATAATATGCGTATAATTGAGAGAATT
AATTGGATAGAAATACTCGTCCGTATTAATATAGATACCGAGATGCATTC
AAAAGGATATACAGATTGATGATATATGTGAATATAGATCGATTATAGAT
AAAGACATGCACAGATAAAGGGAGCCGGAAACTCGAATAGATAGATACAT
ATACCCAAGTATAGATTAAAGATGCGTTGAAGGATGGTTAGACACGGACT
GATTGATTAGAAATCGTATCAAAAGTTTTTTGGATTGAGGAAAAATGGAT
GTCTGTATTGTGGCGCCATCTGTGTCTTGTGAGTTTACTCGTGGATAAAT
TTCTTAGCAGCCATAAAGTATGCTACACTTTTTGGTGTTTCTCTTGAGCC
CAACTGCACTACGACCGCACAGTAAAAACTGGACAGCGTGAACTCTTTTT
GTGAATTCTGATCAAATTCTATATAAATTACACAGGGAGGAACAAATTAC
TCGTGCCTCCCACCCGAAGCGGCATCATTCCTATGCCTCTTGACTTCGAT
GGCAAACCCTTGCCATATAATTCGTGAATCTATTACAATGTCTTGAATCC
AAAATCAATATTTATGTGGAAATGAAGGCTAGCAAAAAACGCCCACAAGA
AAATGGAACACCGGAAAGAGAGATTAAAGAAAATTACCAAAAGTCATGAA
TCAAGCTGAAAAGTTAATGCAACAAAAAGAGTACTCGGCCAGTCAAACAA
TGAATAATGCAAAATCATTGCACTGCCCATTCGGCAGTGCAGTGCAGATC
CTTGCACATATGCCAGATATCCTGGTATGTCCTGGTCTGTGTCTGGCATA
TGAATTTGGAGCACAACTAATTGTCTGCCGGCAATTAACAGGAAAAATAT
ATATTCAAAAACTCAACACTTTACTAATCTGCAAGTGTCAAGCGGAGGAC
ATTGGCAAATGGCGATGACAATGAGGGAGGAGAGTCCTGGCCAAAGGAGT
TGACAGGCAGACATACAGGCACGGGCAGGGGCAGAGGCAGGGTTGAAGTG
TGCGTTCTGAGTAAAAAACGCGGCAGGCCAGCACCAGCACCAGCACCGGC
ACAATCAGAATTCACCCGAAACTGAAAAGGGGAAGGACGCCATATCCACA
AAGGGGTTGTTGCTGCTTGCCACTGACTCAGACGGAGACGAATGCCANNN
NNNNNNNNNNNNNNNNNNNNNNNNNNNCGAGAGAGACCCAGTCTCAGACG
ACAACAGGTCTCTACAAAGGACTACCTCTACCTTTTCGCATAATGAAATA
TAAGTACCGCACGGTGCTCCTTTAACGTCTGATATCAAAGGACATTCGAT
CGGGCATGCAACATGCGCTCATTGTCCCCGCGCTTCTTGTTGTCAGTCTC
TTAAGCGTTTCTCGTATTTATGCCAAAGATTACATGTTGATCTCGCATAT
CTTTCATCTTGACGGACCCATCCCCCATCCCATTCCAGCGCGGTTTTGGG
ACTCTGTCCCTGAATCTCCTGGAATCTGCTGTGCGTGCTTCCCACGTCGC
TGTCATTCGATATGCGATATGAAAACGAAATCAAAATGCCGTCAGTCAGT
AGCCCAGTCATGGCTCTGCATTAATTGGACGACAGCGAAATTATTCAACT
TTCACATTAATTCATGGAGAGAGTTGAAGAGTCTATATCTTCCATGGAAA
TCAGATGGAAATCTTCGCCCGTTGACAACTTGCCCGCTTCTCTGGTAGTC
CATTGTGGGACGCTCTCTGCAACTCCAATCTCCTTCTCCTTCTATAGATG
ATATCGATAAGCTATGCCCAGGATTGCCCCTTTTCTGCTACCTCCAGTTA
GCGGCCCTGATGAGGGTTCTATCCCATTGATAGTTCCTGTTAATAATTGA
AACAAAGAGCATATTGCGCATGCCAGATTGATCGCCCACTTGTTGGCTGT
TGGCCCCCGAAAAGGCCAAAGAAAATTTCAGTTGGAAAATCCTTTCATTC
ACTTTTGCTACCCCTTTTTCGGCTCTCAATTTCTTGGAAGTTAATTCTTC
GATATTCGCTATTTATTCAAACCTTTTCAGCATGGATCTTTTTTGGGAAA
AATATAGAATTCAAAATTTCCCGCATGGCTGACGGAGACCGAGACCCACT
TGTAGGCATCGATTGTTATGTCTTGTTAGGGCATCAGGAGGATCAGGTGC
CTAGGCATTGTCCGCGATAATGGGCCCTGAATTGCTCAGGTTCTGTATTC
AATTTCAATCAGCCATGTATCCTCGAGTGGGAGCTTACGCGGCTCTTCCC
ACGGATGGATCCACGGATGTTTGTTCTGCAGTGAATGCCAAGTGCCGGCG
AAAGGTTGAAGGTTAATGATCTCTCCCAGATAGAGCAACGAACTCATTGT
GATTAGAATGGAACTGATTAAGGGTAGAGATTGATAGATAGGCAATCCAA
TAACAAGAGAATGAATCATGGAGGGGCCACCCTTTTAGGGACTTGTTGAA
CTTATTACGTGTATGGCATTGTGGTGATCTTTTGAAAGATTCCGGAGACT
TTTCTCACACTTTTCCTAATATTACGATGACGAAAATTGCCTGCTATGAT
TTCTTAGTTACATATAAGTTCACGGACGAAAGTAAAGGGGCTTTATTGAA
GGACTTGCTGGAGACAGATTTGGGGCTCTCCGTAAGATCTCATACTATCC
ATTCAGAGAAGATCTTACAGGACCTGTTGATTATATGTATACTTTCCTTC
TGGAGAAGGAACACCTGCAGATTTCTCATATTCCATAGATTGTGTTTGTC
CCTAGCTATATTTCAAAGGTAGCCGTATTCCAGGCTTAACTTAAACTTGT
ACATTCTTTTGCTTAAAGAACTTCCTCTTCTTCCTCTTAGTTATATTTCA
ATGACCGCCGCTCCGCACTTCTCCCCTTCCCTTCTGTTCTAATCTAATCA
AAGTAAGTTACCGCTTCTAATGCAACTATCTGCCAAGATCTGAGACACTT
TTAGCCGGAAAAGTGGCACAACTACGGTAAGCCCTCGTAGATGGGCATCT
ACTATATCTGCTGTCGGGAAAGTGAAAACACAGACACATTTTCCTTTGAG
ATGTTGGCAGGAAATGTGTAAAATTTCCACACTACTCGTACACTCGTACT
CTCGTATCTGGGAATGAAATCGGAAACGTTTTTGCCAAATATTGGCAGGC
GTGAGAAATGTAANNNNNNNNNNNNNNNNNNNNNNNNNNNNNNNNNNNNN
NGCATAGTTTTGGTCTATCAAATAATCTGCGTATGACATAATCTTCGGGG
CTTAGGAATGCAAACGAGACGAAACGTGGCCTGGTTGTGTGGAGGACAAA
AACAAAAGGCCAACGGGCGAACAGGACATCCTACTTAACAGCAATGAGCC
TCGAGACTCGATTGTAAAAAAGGCAAACAAAAAGTCCTTAAGTTATGTTC
GGGCTCAGGACAATGGGACTCCTCCACAAAAGAGCCTGAATCTCAATCTG
AATCCTCGTNNNNNNNNNNNNNNNNNNNNNNNNNNTATGCAAGGAGTCCT
GGACCAGGACACAACAATCAAAACTGAAATTGAAATGGAAGCAGCGACTT
CATCACTTGTTTCCTCTCTCTCCTGTCCGCTCTCCTGTTGCATAAAAACA
TTAAACACAGGGCCTTCTGAAACCGGAGACGGAGATCCCGATGATGAGTC
CCGAAGCGCATATCAGGTNNNNNNNNNNNNNNNNNNNNNNNNNNNNNNNN
NGAGCAGAGCACACACGATCTCGGAGGTGTGTCCCATTGTTAGGAGCGTT
TCCGTGGCTGCCACGAACATGAAAACTTATCTGCAGAGGAGACCTCTTCC
AGGGCTCTCTCTGGGTTTTGCACGTGCAACAAGGCTGGGAACCCAACGGC
TGAGCAAAAGTTGCTCAACTTTCTGCCGTCATCCGTGCGTCCTTACGCAA
TTCGTCGGCTCCCAGATATTTGAGCACTTTAATTTCATGTTTTGGATTGT
TCACATGATTTCTCAAGATCAGATTGCTANNNNNNNNNNNNNNNNNNNNN
NNNNNNNNNNNNNNNNNNNNNNNNNNNNNNNNNNNNNNNNNNNNNNNNNN
NNNNNNNNNNNNNNNNNNNNNNNNNNNNNNNNNNNNNNNNNNNNGATGCC
TCGGGGTCTAATAGTTCATTTCCTGCCTCGGGACTGGGCCTCTTCCATTT
GCACTTCGTTTTGACGTGATTTCGTGAGTCGCTTCCTGTGGATGTCGCCG
TGGATTGTCTCTCCTCCTCTCCTGCGTGGCGTTCCCTCCCCTGTCTGTTT
GCACTTTTGGGTTTGATTCGCTTTTTGCTTTTATGAACTTTGATGACTCG
TTCCAGCGGAAGTTGTCCTCAAAGGATTCCATTTCCGCAGTGCCCGACTG
CATTTGCATAAACCGAGCGCCAAAATCTCGGTAAAATGTTTGCTTTAATT
CTCCTTTTCTTGGCGCCAAAAAAGATAATTGCTGGGCTGTCATCTTGGGA
AGATTTGGTTACTTTTAATGGTTTGAGTTTGTCCCTTCCAAGTAGTACCC
CCGAAATCTTTTTCGATTTCCATGTCAATGGCATGGATATCCGCTCGGGA
TATGCTTTGTGCTAGATGGAAGAGAGATCATAGACCAAAGGACATTCTGA
GACGCAGTTTGGGGAAGAGGGAATGCGTTTTTTTTTCTGGGTTCAAATAG
GCAAATGGATGCTGAGAATGAGAGGTCCCTGGAAGAGGGTTTTTATAGCC
CACAGAGAGCTCAATGTAATCAAGGGATAACTCTGCAGATTAAGCAGGGA
GATCATGGAAGATCAAGGAAGACCAAGACCAGATATAGGAGCTCAGAGAA
GGAGTAATCTTAGGATCTTTAATCATTCCTCAAGTAGCCCCCAATTCGTG
GGCTAAGAAGGCATATCTGTTCCTGATTAATTCCTGAAATATCTTCACAA
TCTATCATCAAATTAGTGTGTAAAACATGGCTATATGCAGTTCATATTCC
TCATTTTCTTTAGGTGTTTATATAGCTGGGGGATTCTCCTTTTGTGAGAA
TTCAAATAAAAGGTAAGACAATACACATTATACGAGTGTGTGCACAAAAT
CTGTTCTACCAGATATGCAGTATTTATTGGGGCCATAAAACGGGAACAAA
ACACTCACCTAATGACATTTCGGGTCTTTCCCACCAAAAGTCTGGCGCGA
TTCATAATGAGGCAAAGGTAAGGGGAATGGAAAACTAGGGAACAGAAGCC
GAGCATCGTAGAGCAGCCGTCCTCATAGCGACAGGCGGCAGGCGGCAGGT
CATTGCGATCCTATCCGATCCGATCCTCAATGAATGCTGGAAGCGTCGGC
GGCAACTTTTGGGCCCGGGCCGTAAAACCGAATCGCAAATGAAATGCAAA
TGAAGTGAATTTCCCAAATGTATCTTTAACCCTTTCACTTTGTTCAGCTC
TGGTTTTCTTTTTGTTTCGCTCGAAGTGTCATTAGGTCCATGGCGTCGAC
TGTGTTTTATGGTTACCCTAACCCTTAACCCTTTCGATGGCGATTCATGA
AAGCGAGTTGTCCAGCGAAAGTGGCATAAAAATCGAAAAGAAACAGCTAC
CTGGTGGCAGGGCATTCTTCGAAGACAAAAAGGTGCTAACTACAGTGCTC
CGACATCATCATTAGCCGGATNNNNNNNNNNNNNNNNNNNNNNNNNNNNN
GCTACACATAGTAGCGGCAACACCTTCTCCCAAAATCCTTTCGCTTTTCG
CAGCAGCATGTCCTGCAGCCCTCCAATAAACTTTGCTAAAAAGTCATAGG
ATTCGGGGCGAATTTTCATAGAATTTTTATTCATTTTTTAGGCTGCGGTA
CTGCGACCTTGAATGGTCGTCAGTGGGTCGGTACCTGAGTGTTGTGCAGG
GCTGTGTAGGTCTCTGACTGATGTTTCAATTCTTGTGGTGGATTTAGCGC
TAATCCCCGCGGATTAGCAGCTTGCCTTCATTTCGCATATTTCAGCATTT
TTCATTAAGTACGGGAGCTGTACTTGGTCTCAATGAAAGCGAGGGCAAAC
GGGGGAAAAATTACTATATGGGGCCGGACGTGGGAAGCGGGGACAGATGC
TGAGGCTGCGACTGCCGCTGCCTCTTTGCATATTCCTGAGTTCCCACAAT
TAAGTCCTCCCGCCACTCTGGACTCTGGACTGGTCAACAGAATGTCAAAA
ATTGATATGTCATCGTCATCTGGTTTACTAGAGCATCATCCCACAAGGCA
CATCAATACGATCATCAACTCCCCGCTGGACGGCACAGGGGCACCCTCTG
CCCTCCAGCTAATGATCAGCATAGCATCACACGCAAGCGAATTCCCATGC
AACATGCAACACACCTGAGGCCAAGTCCGATTCCCGGTCAGTCCTACAGA
GAGGCAAACCACCCNNNNNNNNNNNNNNNNNNNNNNNNNNNNNNNNNNNN
NNNNNNNNNGCATCATCCTACTACAACAAGGGGTTGCTATTCCAATTAGA
GTCCTGCTACCCTCGTGATAGCTGGTGATATCATGTCAAGCATTTTATTG
ATCAAGTTACGCATCCGTAATACGAATCGAAATATAATTGCTCTTTTTAA
GTGTCTATCATATATCAACATGAATACTCGCACTCGCACTCGTACTCCCA
GCATTTGCATTTCGAACACATCGCATCACCCTCTCTGAATGTGCCTCTGG
GCTGATCTGTTCCCACGTATTCACGGGGTTGCGGGGTTGAGGACGGGATT
GGCCTCGTCAGGCCTTAGGCGTTGGGTCTTAATCGCACCAGACTTGCGGG
ATCTTGCTTAACATTTCGTTAAGTACTCGAATGGCACTCGTGCAATGTTC
TTCCTCCGAAATCGCTGATCCTCGGAGAAAGCTTGCTTTAAATTTGCTTG
ATCTTGATCTAGGTCCTGCAACAGCAGCAGCTTGCCTTTTCTCAGGCAGG
AGCAGGAGTCCTCCTTTCGCTCTAATCTTCTTAAGCGGCACACTGCCATG
TGATTAGGACTAGCCAGGACTTGGCTGGGTTACGAAGCCCGATTAGAAGG
ACTGCCACTTGAATCTAATTTCGAGAGCTGNNNNNNNNNNNNNNNNNNNN
NNNNNNACCAAAAGGCAACGCCTAAGCAGGCTTACACGGGGGAGTAGCTG
GAGATCTCTTCCACTGTAAGTATCCAACAAATACACTGAGAAATATGTAT
GTACTATGTATATATAATACACATCGAGGATCAAGGATTGATATCCAAAG
GTTGAAATGGCATTTCTTTCACACTTGAAATATAGAATATATAAAAATAT
AATCTTATATTCAGAAGATCTGCATTTTCTGTAAATTTTAATTTGAAATG
TTGCATAAAATAATGTGTTACGTATAAAATGAAGTTGATTTAGTATAATA
TTCGTATCTTTGGCGTTCGTTGAACAATTTTACTGATTAGTAGATTGTTG
GAAATTAATGCCACTAAAAATCTTAAGTACTAAAATATGTAACCATACCA
TAGAAAACTAAAAAAAGACAAGGTGGAGAAACATTAAAAGTGAGAGAAGA
CATCAACTTTGGCTCGATATATCTTCAGGTACAGCTATATTATCGACACG
AATATAAAATCATATGAAAGATCATACATACAAAGATCTTTTCAACCGAT
CAATTGTTTAGGATATTATCGCTGCAAATGCCGAATGACACTTATATTGT
ATGATATTTATAAGAGAGCCCAAAGTCACAAAAAGAGGTTTTTAAAGAAG
ATGTTGAGGATATATTGTATTTTTTAAGTATGGGGATGTGATTCAGTCTT
CCAGGCTTACAACCTAATTTTTGTACTGTGCAAAGTAAATTCAAAAATTT
CCATTTTCCATGATGATACGAAAAACAACTTGATTTCGAAAAAAGTGCCT
TTTGACTCTGCTTTCCCCCAGTAAAAAGCATTAATAGGGCTCCAATTAAA
ACATAATTACTTCATTGTACAAATATGCTCAAGAAGAGTTTTAATTCCAA
TATTCAATGTAAGAGGAATGAGGTGTACTGCCTCAACTTTAAACTTCCTG
AAAATAATTATAGATGGTACATGTAGTTTTGGTAGTTCCCCCTTTTTGGC
ATCCATAAAAAATAGACCCCATTTGATTGCATCATAAAAGACAACTAATT
ATTGAATGGAAAACAATCAATAATTCCGAGCAACCCTCAAGCAGGGGTCC
TCGAGTAGAACTACCCACCAAGCCGGAGAGAACAGAGCCCACAGGTACTT
CACACAAATCACAAAGCGGCAATAATGGCAGCGCCATAAACGGAGAGTGG
ATGGATGCCCACGGCCCGGCCTGGCACGGCGCTGTCTTCATTAACAACTG
TCACACCAAAAACCCCCGGGCTCCGNNNNNNNNNNNNNNNNNNNNNNNNN
NNNNNNNNNNNNNNNNNNNNNNNNNNNNNNNNNNNNNNNACAGGTAGCAG
TCGGTCGCAACGGAAAAAGGCCATAAAAACCCATAGAATTGAGAATGAGC
GACGTGACGNNNNNNNNNNNNNNNNNNNNNCAATGAATTTTCGCAATGGC
AGCCTGCTGCCTACAAGGATCGAAAGGCTGATGCTCAGAGAGTGCGGAGT
GAGAGAGACAGGCGCTGCGAGAGAGAGTGCCGCGTTAGAGGCCGTGCGTG
CGAGAGAGCTGGCAGGAGCAGCTTCCAACCCCCCGAAGAAGCGACGACCA
ATAAACGGAGCGCTCGACTACCTAAGGGTGATCGGAGTGCTCGATGAATG
GCAGGAGGTCCGGGATTTGCGCGGCAGGACTATTAAAACAGGAGCAGGGT
GGTGAGCAGACAACACAACCAGTCGTGATCTCAGCGAGTCCACATCATCG
TAGTCCGGCAAAACACGGCGTGCTTCCAGCAAGGATAACCCAATNNNNNN
NNNNNNNNNNNNNNNNNNNNNNNNNNNNNNNNNNNNNCAATAGCTATTCC
GACGAGCAGTGCTTTAGTGTCAAGACAAACCAAGAGTGAACCAAAGAAAA
ACAAATTTTGTGCCCCCCAATCGTGTCTATATAAATCGCCAAAATTACGC
CCCACATCGGTATGCAGTCTGCGGAGGGTTCACCAGACATGATGGATCAG
AAGTACAACAGCGTCCGGCTGTCCCCAGCGGCATCAAGTAAGTACACCAA
AGATCCCCGGGTCAAGCTCAAACCAAAGAACTCCCACTCCCCTGTTACAG
TCCTTCAATCCACAAATCAAATCAATTCTAACCAACTTCTCCTCTTTTGT
TGCTCTTCCAGGCCGCATCCTTTACCATGTGCCCTGCAAAGTGTGCCGGG
ATCACAGCTCCGGGAAGCACTACGGCATCTACGCCTGCGATGGCTGTGCC
GGATTCTTCAAGCGCAGCATCCGCCGCTCCCGCCAGTACGTGTGCAAGTC
CCAGAAGCAGGGCCTCTGCGTGGTGGACAAGACACACCGGAACCAGTGCC
GCGCCTGCCGCCTGCGCAAGTGCTTCGAGGTGGGCATGAACAAGGACGCA
GTGCAGCACGAGCGCGGGCCCCGCAACTCCACGCTGCGCCGCCACATGGC
CATGTACAAGGACGCGATGATGGGCGCCGGCGAGATGCCCCAGATCCCGC
CAGAGATCCTCATGAACACAGCCGCCCTCAACGGCTTCCCCGGCCTGCCC
ATGCCCATTCCCGGAGTGCAGCGACCCCACCACCACGCCGGCCATCCGGG
CCACCCAGCGCTGAGCGCCGCCTTCCAGACACCAGCCGCCGTGTTGGATC
TCTCTGTGCCTCGCGTGCCCCACCATCCCGGGCACCAGGGCCACCACGGC
TTCTTCTCCCCCACGGCCGCCTACATGAATGCCCTGGCCACGCGGGCCCT
GCCCCCCACGCCTCCACTGATGGCCGCCGAGCACATCAAGGAGACAGCCG
CCGAGCACCTGTTCAAGAACGTCAACTGGATCAAGAGCGTGCGGGCCTTC
ACTGAGCTGCCGATGCCCGACCAGCTGATGCTGCTGGAGGAGTCGTGGAA
GGAGTTCTTCATCCTGGCCATGGCCCAGTACCTCATGCCCATGAACTTTG
CCCAGCTGCTGTTCGTCTACGAGGCGGAGAACAACAACCGCGAGATCGTG
GGCATGGTCTCCCGGGAGGTGCACGCCTTCCAGGACGTGCTCAACCAGCT
GTGCCACATGAACGTGGACAGCACCGAGTACGAGTGCCTGCGGGCCATCT
CCCTCTTCCGCAAGTCCCCGCCGGCGGCCAGCTCCACCGAGGATCTGGCC
AACAGCTCCATCCTGACGGGCAGCGGCAGCCCCAACTCCTCCGCCTCGGC
CGAGTCCCGGGGCCTGCTGGAGTCCGGCAAAGTGGCGGCCATGCACAACG
ACGCCCGCAGTGCGCTCCACAACTACATCTCGCGCACCCACCCGAACCAG
CCGCTGCGCTTCCAGACCCTCCTCGGCGTCGTCTCCATGATGCACAAGGT
CTCCAGCTTCACCATCGAGGAGCTGTTCTTCCGCAAGACCATCGGCGACA
TCACCATCGTTCGTCTCATCTCCGACATGTATAGCCAGCGCAAGATCTGA
GTNNNNNNNNNNNNNNNNNNNNNNNNNNNNNNNNNNNNCCTGAGTTGCCG
TCGGCGAATCATGCGAATTCGTGCACTTGAAGTGCCTTCCTAGTGCTGGG
AACTGTGATAACCTCGGATCCATTTGGCATTTGGCATTGGACAATATTGA
ATCAGTGAATGCTACACATCTCCAGGAGTTGAGCCTTAAACGCACCCCAA
TACCTTATCCCACTCACCAGATTAGTCGGAGTCTNNNNNNNNNNNNNNNN
NNNNNNNNNNNNNNNNNNNNNNNNNNNNNNNNNNNNNNNNTCCGCGAAGT
GATTCAAATTGCATTCGTAAAAGTCTCAACTTTTCCTGTTAATACTTTTA
GTTTAGTTAGAAGTTAAAAACATTTACATCTAAGTGCATATCATTCGATT
TAAGAAATTAACAAGAACTTTTCAAAAATAAACCTAAAGGTTTTGAAATT
AATATTTGTGGACATTTTATTGGGAATGTTAAATAATACTGTATATAAAT
TTCAGTTTTTATTGGAAATGGATACCGATTGGTCCCAAAAAAACATTAAA
AAGTGCAGTTGAAAACAGAAAGAAAGCATTCCCTAATCTGTTTTGCTCTT
CCATCACCGATTTACAAAAGGAACCGTGGATAATATCGCAAGATGGTCTC
TACTTTGCAATGATTTTTGTAGACGGTGTATACTTCGTCTACTTTCAGAT
TATATTTTTCAGAACCGTCTTAATTTAAAAATTGAGTCAAAATATGTACA
TCGAAATACATTTAAGAAGCAAAACACCAGTGTAATATAAGAAAATAATC
CATGATTATTCCATTGCGTAAAATCTTTCCTAGTGAAAGAAAAAAACAGA
AATGTTTTTTTTTCTTTTGCGTCGATTTGAGTCGCGTGCTTTGTGTTGTT
GCTGTCCCTCCTTATCTAGCTAAAGTTTCTTTGTTGGTAAAGTTTTCTCT
TGCTATAGCTTCACTATTAGCTATCCAACGGTTAACCCTCTCTCGCTCAT
TAAACTGCTCTCTGCACGCACGCACTTGCATTGCCTTATCTCTATCCATC
TCTCTCCTGCTAATCGTCTCTCACTAAATTGTTCTGTGCTTTAGCGCTCT
CGCTATGCAGTTGTTATTGTTCTCTCCTTCGTTTTCATTGTTTTGCTTCT
ACTCGGGTCTTTCTGTGAAGAGCCTTCTTGATATCTGGCATCTAATAGCA
TTTAAATAAATATTATTTTATACCCCGTCATCTGGTATAATTGAAAAGTG
TTTGGCATACATGGGGAATCATGGGGATTACAGCGGGACTTATGATACTT
TTTTATGCAATGCCATTTTGTGATGCTTTCCATATCTTTTGAGACATCCG
AAGCAACCGCATTGCCGGCACTAATCACAAATGAATTATGCAAATATCGG
AACAAAGACATTTGGCATTGAAGAAGGAAATCAAACAAATTTGCATAGTT
TTTCCACATGAGCAGACCAAAGTCGGGATTAATTTGGGAACCTTCCACAG
ACAACATAGCAATGGCCGCTCCAGTTCCCATTTCCCTCTCCTCTCCAACA
GAACGGCCAAAAACACATGGGCGCACAGACAACACAACGAAATTCGTAAA
GTTAAAAAGCAAAAATTCACTTTTGTGACTTTGTCGAGCCGCGTTGGATC
GCTGGATTGGGGTGCCGCTGCTGCTTCAGGATCGCTATCCCCGCTCTGCC
AAGCGGACAATAGCAATTGAATCCTTTCACAAANNNNNNNNNNNNNNNNN
NNNNNNNNNNNNNNNNNNNCACGGTTGAAAATGAGTTTTCGTTGGGAAGG
CTGAACAAACAATTCAGGAACACAGTTGCCAAATTGCGTTGGCCAAAGCA
AACAGAGCGGAGAGCGCACTCTCTCTCGCTCTGGGTAGATCTCTGGCCAG
ATGAGTAGAGTAGGTCTATTCCACTGACACACATCCATAGCCACAGAGCC
AAAGAGCCACAGAGCCACGAGGATGTGCAAAAACCTACCCTAACCCAAGG
GCACCCATGGCATGGCATGGCTGCTGCTTCAGTGCCTGCGGGGATTTGGA
ATTAAATATGCTTCGTTGGTGCTGCCATTTCGACTTTCGGCAAGGTCCCC
GGTTCACTCGGATGCTGTTGAACCCGGGTCCGGGGTAACAAATTTGTCTC
CCTCTCTCTTCCACTCTCTCTATATTGTCTATAGTCCCTGACATTTCTAT
TTNNNNNNNNNNNNNNNNNNNNNNNNNNNAGCCCTTTTAAGTCCTAATGG
CCCTTTATTATCTGCCTTTAGACTTTTAATAGACTCAGGACAGGCCAGGA
ACAGGANNNNNNNNNNNNNNNNNNNNNNNNNNNNNNNNNNNNNNNCTGGA
TCTCTGCGTGTGTGCCTGTGTGTTGGCTTAATCCTCATCATTCTGTCATC
AGTGACGTTTTTCTGCACATTGTCGGGGCCCCGGCATTGTTCTGGTCTTA
ATTTGCAGTCTTCTCTTGTAGTTTTTGCACTCTCGGCGAGCCAGGGATTT
TCACTTTTTGATTTCTATAATGTCTATAAAAAAGAAGACACAAAACGGAG
ACCAAAGAAGGAGTCATAAAGATGCGGGTCTCTTGGCGATTTTTCTTGGA
CTTGAGGCTCAGATAAAACTCTGATCTATCGTGGACTTCGCCTGGGATTG
GGACTGGGACTAACTTATGCCTCCTTGGAACTTCTTTTCATCCCTTCGAT
GGGGGGTGGACTATTCCTGATCTTTCTTGGACTTGGACTAACTTGTGCCT
CACTTGAACTGCTTTAAATCTGCAAGCTTTGGCCCGCCGATCGGTCGAGT
GGGTCTATGGGCTGTGTGCCCTTCTCTAAGCCAGGCGCAGATCAACCCAT
ACCTTCTCAAGTGGTTCTGGATCTGTGGCCTGCTGCTCAGTTCTCCGGAA
TTTTCCGCTCGTAACAAGTGAGAGAAGCCGGTGGATTTTCGGTAACACTT
TTAATTCATAGATTTTCGTTGATTAAGTAATCCCCAGCGCGAGCTCAATG
AAGGCGAACCCGAGGGCCCGCCGTGATTAGCGCAGTTCGCGTAAGNNNNN
NNNNNNNNNNNNNNNNNNNNNNNNNNNTCGTGGGCCCAGGCCCGGGGCAG
GTGTGGCAACAGGTTAAGGTCTCGGAAGCCTAAACCACACTCGTTCGCAG
AGTNNNNNNNNNNNNNNNNNNNNNNNNNNNNNNNNNNNNNNNNGGGCGAT
CCTTATCCAGGAGCAATTACCTAGCGAAACAAAAATATGAGTATGCAAAT
AGATTTTAATGGGCAGGATTACCCTTTTGCTAAATGCCCAAATCCTGGCC
GGGCGGTCTGCTACGAGGCAGGACTCCTCTGCTCTTGCGGCTGCCTTTGT
TTTCAAATGTAATGAGAATGTCTCTAAGCCAAAATATTAAACATCCGTTT
GATCCTGGCTTGCAANNNNNNNNNNNNNNNNNNNNNNNNNNNNNNNNNNN
NNNNNNNNNNNNNNNNNNNGACAGAGATGGCTAGATCTTTGCAAATCCGG
CTTCCGATTGTCCCTATCCCCGTTGTTGTACCTGAAGTCAGGACGTCTCT
GTCTCTGTTTCTGTCTCTTCTGTACGGCTTCAGTCTTGCGGCAAGCAAAA
GTCAGCCCGAGGCGGCGTTGTTTTTGTAAATTGAGTAGCCTCGATTTATC
GCCAGATCAATTTTCTATATCTGCCGCACAGATAAGGAGCCGGGGAGCGG
CAGAGCAGGAGAGCAGGAGAGGCAGCGGCAACTAAGCCTAGGTCCTGCTC
CTTAGGCCCTGCTTAGTGCCCTTAAGTTCAGCTTAACTTACTTTAGTGGG
CAAATGGCAAATTTTCGGCGGAAAACCGTCCGGAGTTCTTTGTATTTGCA
TACACCACCAGCCTCGGCATTGTCTTTGACGCTTAGTCGCATAATTTGTC
AGACAAGAGCCAGCCCATCCCAAGGAAGAAAGGGGAAAGGGAANNNNNNN
NNNNNNNNNNNNNNNNNNNNNNNGGAACCTCATTAGAGAACCCGCTTGAT
ACGTTCAAGCAGCTGTCCGTCCGAGAAAGAGGAGAATCGATCAACATTTC
ATTTCTGATCATCTCACACACGATCGAGGATCGGGGATCGAGCGTTGTCC
GAGGCGATTAGTCGAGAGTGACAATAAGGCCAGGACTTGGCAGGATCACT
GAAGCGTTGCCTAATCACAAGTGGAGTGGAGTGGAGTTCTCTCCTCCCTT
CGTATGTCTCTTTTTTACGCTCTTAAGTACTTGATGCTTAAGTCTAAGTC
CATAGAAATCTTTGCACATCCACGAATCTGCTCGCCTCTCCTTTTGATTG
TTGCAATCTGAGGACGGACGGGACAATGGTTCGGCTCGAATTCGGGGTCT
GAGGTTGAGGTTGAGTGGAGTGGACCTCCTGGAGGTGAGAAAAATATTAG
GGGCAAATCCGTTGAGCCGCTGGAACAATGTCCTCGAGGCTCAAGAGCAA
CTTGCGTTTAACCTCAAGAAAGTTGCAATTGCCCGCATTTTTGTCGGGGA
TCTCATCGATCGTCGATCCCATTGTTCGCCCGGCAGTTCAGTTCAGTTCG
CTAGAAATCTGTGGGACAGGCTAACAAGTGTTATACGATCTGCGACAGTT
TTACATCCACTCGGCGTCTTGAATCTGAGGGACCATCAAGAACTTGCAAT
CAAAAGCTGGACCACCGAGATCACAACGTCTTGTGTGGTTCCTTCCATAG
GGGTCGCAGTATGAGAAAGAAACTTTCGACGAATTGCCNNNNNNNNNNNN
NNNNNNNNNNNNNNNNNNNNNNNNNNNNNNNNNNNNNNNNNNNNNAAAAG
GTCGGAAGTGGTGNNNNNNNNNNNNNNNNNNNNNNNNNNGGTCTTTGCCC
CCAGGGCGGGCTCACGACGCAGCGTCGTAATTGAATTTGTTGCCTTTTCA
TTTGATGTTTTCTTTTTTGTTTTTAGCATAACAAAAGCCGACCGCCCAGG
GCCCCGAGGCGGCCAAGTGATGGCGCATGATAGTTCTTCCTGGCTTCCAC
TAGTTCCTCCCGGGGTTGGAGCGCCTCATCCTTCCCTTGGAAAATGGCGG
CCACCACGAGGTCGGCTGTGCACTCGTGGAAGTAGCATTTACGGCATATC
ATTTAATTAAGCTGTCACACGAAGCTCTCCACCCACACCCACACCTCCCC
AAAGGCTGGAAAAGTTTGAAACTTTTCAACTTCCGGTCAAGGAAGCAGGT
GGCCAGGTCAGGTCGATCCCTCCTCGCTGGGTCATCAGGTGCATCCCCGA
ATGAAGCCATTACAGCCGGGGACGGGGACAGGGTCACGCAATCGCCGAGT
CCTGGGAACTGCTCGAAGTTCGAGTCGACCCGCAACGGTGAAAAGTGAAA
AGCCGTCGCGTCATCGTCGCATCGCACCGCGTCAATGGGAGGCCATATGT
CATCATAACGAGCGCCTCGTCCACGTCCGATCAACCCTGCGGCCGACGAT
GCAACCCTGCTGCAGTGGCATTCCTCAACAGCGCGACGAGTGCAGGGCAA
ATATTGGAACTGAAACAACGAGGAGGTGAGAGTGAGAGTGAGAGGGTCTC
GGCCTCCCCACTCGAGAAATGTAACAAATCGACTTTGACAAAGNNNNNNN
NNNNNNNNNNNNNNNNNNNNNNNNCTCAACCTGGGAAATTGCAAACTGTC
GCTGGAGGTCCTCTTGTGGGCTGGGTTGGCGGCACTCCAGCAACTTCTGA
AGAGGCCACTTAACACTCGGTCTCGAGCTTGCTACACGTCACTCACACCA
ACACATCATTACGCTCCCAGGATATGGAATACATTCGGGATGTATGGAGC
GCCTAAAACAAATGGGGTAGTTAGCGATTTGAATTTGCAACTGAACAGAA
ACTGCAACAGGATATTGGCAAACCAATTTTCGAGAGCTTTTGTTCCGCTG
AACGACGCGAGTAAGCCACAAAGGATCAACAATGCTCGAGAATTATTTTG
TAGAGCCAGCAAGCGAGCCACTCGAGNNNNNNNNNNNNNNNNNNNNNNNN
NNNNNNNNNNNNNTCGGCAATTGTATATTAATTTTCAACTGTAACTTTGT
GGCAGAAAAATACCCAAATAGCATTCAATAAAACCCCTCTCTGGGGACTT
TTATGGCCAGCTGTCGCCGACGACAACAAAATCAACTTCAATTTCATTTT
CAATCGCCTGATTTCTCGCTTTTTCATCGAAGCCATTTTGTCAAATAAAA
GGGATTTAGCCACTAATCCTAAAATGGGACAGAATCAGCCGAAAGCGAGA
GAGAGATCTCAGATGTATCTGCGGCTGCCCTAACGAGGCTGCCGTCCAAT
TGGTGACGATAAAAAATATAAAAAAAAAAACCTAAATGAGACACAAAGCC
AGGGCGCGTGATTTCTGACATCGCAATTGACGACATCCCATCCCAGGCAC
AACAGCTGCCGCAGGAGACAGGGATATCCTAGATTCCGCNNNNNNNNNNN
NNNNNNNNNNNNNNNNNGGCTTTCAATTTTCTGCAGGAGATTAGAGCACG
GGCATCGGGATGGCCTCACATTTAAGCGCTTACATGGGAACTAATTTCTG
AAGTGCCCTCGAACACTTCATAAAATATTTGCATCAGTTTGCGGCAGCGG
ACGGACGGGCGACAGGCGACAACCCGCTGCGGGGATTAGCACTAAAACAA
ACATGGCGACAGTCAAACCGAAAAAAACGTATCTAACGGATCGCGTTAGG
CAACGCCGTGGCTTGCCGACTGACNNNNNNNNNNNNNNNNNNNNNNNNNN
NNGGCTTGTCAGCTTCATTGTGGGTCGTGGACAGTGGCTCCAGATGCGAT
TGGAATGACTACCAAAACTGTACTTAAAGCTTTCTTCATGTAAGGAACTT
GATCATAGATCTGTGATGAATTTCTTACGATAGTCCTGGAGCGTATATAA
TGTATGATTTATTTTCTGGATACATGATGCATTGCTGTTGGCTTAATTTG
ATATCTGATAAACTAATATAAAAATCATGAATCTTGATACCTTTGTCTTT
TGAAGACTCATTCCAATTTGACGGCTTTTTTTCTGTGCGAGCCACGACGG
TTCGATTGATTTTAAGCCGATTAAATGTATGTCAACGCGATAGTAAGGCG
AACATACTCGTAAGCATTTCTTTGCATAAATATTCGTTGGCTCGAAAAAT
CTTATATAAATTATAAAGAGGAGTAGATGTACAGATGAACTAGTGGTGGA
TCCAGTGGGTTCAAGTTTTAGCCATCATCGTTTAGTAGTAACAATCCACT
GAAAATCAGAATTCTGAATTCTATTCAAAGCGACCATGGTCCTGGTTCCA
CTGTGCTTGGGGTGTCTCTGAGGGACTGTTTGCCAGGANNNNNNNNNNNN
NNNNNNNNNNNNNNNNNNNNTTAAAAAACGTTGGCCGAGTCCTGTTTACC
GTGCGGATCACACTTGAGGGCCGTCGCTGACAAAACGGTTAAGCCCACGT
AACGGAAGCGCCGGGCCATGACATGGACATGGGCATGGGCTTTGGTGCGG
TGTTGCGGGGCTGCGGGGGCTGGCAATTATAATGTGACAATGTCACGTGA
ACAGCGGCACACATCCTGATGCCCTACGCAGACGGGGCATACGACCCGCT
CCGGGGGGAGTGGCCTACTGCGGCAGGGTGCTGGACGAGTCGGATGTGCC
GGATCCACAATTTGTGCGCTCGTTCGTTCAATTTTAATGAGAGTGGGCCG
CCCATTCGGACCGGACTCGAGAGGATGGGATGAGAGCGATGAGCAACTGT
TTCAACTGGTTCCGGCGGGCACCCTTAGGGGTGGCAGTCCCCTACCCAAC
CTCTGCATCCCTCCACTCTGCCATTTGCAACCCGCGATTTGTTTGCTGCT
ATGTAAATTGTCACATTATTGTCATAATTCTCAGGCTGGGAAATGGAAAA
GCCATCAACACGAAAATGCCTATGACATAATTTGCGCTTTGTTGTGGTTA
ATTGTCGGTGTTGCATCCACGGGGCGTGAGGCGTTAGGCGTGAGATTAAC
GACCCACCGCCGGACCAGGCCAAACACAATGCTGCACCAAAGTGCTTCCA
GTGCCAGTGCCACTCCAGCTACTGGTTCAAATCCGCTAACGAAGTAAGCC
TCGAACGCCGACTAAACGCTGGGAGAATGGAGTTGGTAATATGAAATATC
ACTGACCTGAAATGGGGTTATGGATTGAAAAATATTCGAAAGATGAGGCA
GAGATATGGTAGTAAACTTTCAATTTACCAATGGACGTATTAAACACTAG
TTATGGAAGAGATTTGTACTGCAAATATACAAATTTAAATGAAATTAAAT
AGAAAATCGAATGGAGTCAAATCTGCTAATGGTTTGACTCTGAATTCTTC
AATCAGATTCCATTCAAGACATCTAATACCCATCCAAAATAAAGTGGTTT
CGATTCGAGTCAAATACTTGTAACGTACAGATTTGAAAGATGGGATTCAT
TACCTTCAAATAGTACACTCCGTTTGAAAGAACATGTTCTTCCAATAGTT
TTTGTACTTTAGGCTCTGTAGTATCTTACAGAACCATTTCCTATGAAATG
TTTTTCATATTTTTGTACTCTCCTGGCTACTCGCATTGGGTATCGATATC
CCAGCATCTTGAGGATTCGTCCGAGCCAATTAACTCGACTCCAATGATGT
GCGAAATCGCGCAATGCAGAAGCCGCCGCTCGAAAACGTATCGGGGCCCC
TACAAAGGACCTCCGATCATCTGTGGATTCTGCAAAGATCTTACGCATCT
CTTTGGTCTCTGCTCGAGACCCGGAATAATTGAAACCAATTAGTTGGGAA
AAACCTTTTAATTGTGTTTTCAATACCTGGGCGCAAGTAAATATTTTCAT
AGGCCGGCCAGCAAACAATGAGGCTGCTGCGGACACGCCGATCAGCAGCA
GGAGCAGGAGACGGGCAAACAAAAAATGTGAGAACATGGCAATGACCAAA
ATAATCCTCCTGCTCGGCCAAAAAGAAAGAGATATTGTAATGCGTTTTAC
AAGCGAAAACGGTGAAAAGAAATTGCCAAATAATTGCCAGGAAAAAAGCA
GGAGAAAGAGAATCAAGACAAAAAATCAACCGCAGCCATTGTCCGAGGAA
GAGAAAGAAAATGCAGCGAGTCTTGAGCTCCGAGTCCTGGTCGTAGTCCT
GGTCCTGGTCCTCTGCCAACTGTCGATGGCTGTCAAAACTCGTGTGGGCC
CGACTTCTGTTCTCCAAACTGTTGCCAAATATTGCACAGAGCCCAGGAAA
TATTAACGGAGTCCTCATTTCTTGTTGATTTATTTACTTTTTGATTCTCA
GTGTCTTGGCAGCAGTTAATTGGCCCGTTGTTGTGTCAGTCAGGCTCAAG
ATCAGCGCCAGAGTAAACAAATTTACACTGCATTATCCTGCATGTGGCAG
GGGCAGGGCAGGATTTTCCAACTGCAAGATTGCGACAGTTTGATGCAATC
AGGAAATGATTACCTACAGTTCCTGGGGCGGGGAATACGCTATGGGAATG
GAAATGGAAGCCAAACCCGAATTCTCTCAGTCTTTTATTGTGCGCTAAGC
CTGCAAACAACAAATAACAAATGCCAGATTCCATTGCCATAATTAGCCAA
CTATTTTCGGTTTCAAAATACTCCGGTTAATTCTACTCTAAACGTACTCA
ATGAGCTGATCCGCTCTACATGCTGCTTTAAATTTGTGATTGGCATATCA
TTACCGCATGCCGGATTCGAGCCACGAATCGCGTGGGTCTGCACTGAGAG
AAATCGTGCTTTGAACGAGCAATTAGTATACGGATGGGTACCCTCTGATC
TACGACTTTCTCTCAGTGCACAACTTTTGGACCGCAACAAAAAAACAGTG
GCAACAGCGGCAGCAGTGGCAACAAACGGTAGGCTAATTAAGCACTTTGA
NNNNNNNNNNNNNNNNNNNNNNNNNTAGACGTGGCCAACATCTAATCACC
TGTGAAAAAGGAGGCGAGGCGAACGAGAGGCCGTCGCAGAAAAACACTTG
AGGTTCTCGAGTCGAGTAGAGGTCGCTCGGTCGGTCTCTGTTGAGGTCTA
AATATCGAATCGATTACGAGTGAGCACGTCAAGTGGACCCGTACTTTTTT
GTAGGAATGTTTTCGGTGGATAATAAGTTACTGCCGTGTCATGAGAGCGG
AACTCCAGTCTTCGGTCTTCGGTCTTCAGTCATTCGGTGGGATATCTATC
TGTTTGTTTGTTGTCTGCGTTGTCTGCTGTGTTTATACAATACATCAATT
TTTATGAGCTGTCAGATTCTTGCACTTTGACGTTTGACATTGTTCGGGGG
GCCCGGTGTCCGGTTACACCGCACAGCGGCCTACAATGGTGTACAATTAT
CTGGGGGCTCAATGCCCATTTGCTGGCGATTGTTGCCCGATTCTGATTTG
TCGCCGCTGCCACTGCAATTAATCGTTCACTTGTTTGCATGTCACTCTCT
CGGACAAAATCCNNNNNNNNNNNNNNNNNNNNNNNNNNNNNNNNNNNNNN
NNNNNNNNNNNNNNNNNNNNATGGCTGATGATGTCTGAGCTGACATTGAA
AATGCGATTATACATGGAAATCATAAATTTGTTAATAGCATTTTGTCAGC
TCGCTTGGGTAATTAATGTGTAATGTGCGTTAAGTTCATGAATCATTTTT
CGCCAATGAATAGATGGCGACATCTATGGCTTGACCTTCTCTTTTGATGA
AGTCACGTAGTAGATGTGAGGCCTTTACCTCAAGCTTTGGGTAAGTTTTA
TCCTCTGTTGAGAGGCTATACAGATTCCTTCCCCGGACGCTCAGCCCGAT
TTCCCCGCTACAATCCCATGTAGAGCCATATCAGAGCCGAGTTCATTGAG
CCGAGCGGCGCCGGACAAGGTCAGTCTTTTGGGGGGGCTGTGGAACAACT
TTCGAAAACTGCAACTCAGTTGTGGCATGCCACAGTCCAAGGACAAGGGC
AGGAAGATGCATAATTGAACGAGGAACAAAGCCAGCAAAAAGCTTCATCA
AATCCAGAACGAAGCCTCTAATGAGTCAGTTCCCCGAAACAGTTTTCCTT
CGCCACTGCAATCACCATTACCACGTCACGATTTGACGTCATTCTCCAAC
TGATTTGCATNNNNNNNNNNNNNNNNNNNNNNNNNNNNNNNNNNCCAGTG
GAGCCAACGCCCCAGGTCCCCGAATGCGGAAGTCTGCGCTGCAGCAGTGC
GAAAACCGCTACGCATGCGCCTGGAAACCCGTTGGGGCACCCGTCGATTG
CCCCACCTCAACACACGCACCTACTCCGGTTCCCAGCCCCCCATTGACCT
TGATATTGCGGCAGGCTGCAGTGCGGCGGTGCGTGTGGGGGAAACTGGTC
CAGCACTGGACCGGTGGCACTATAAACCACGTTAGTTATGCGGCAATTAA
ACGGTTGCGCTGCCATGACGTTGACAAGTGCGGGCAAGGCTAAGCCGAGA
GTCAAACGGAAAGTGAGACCGGAGAGCGGGGACCGGAGACCGGAGAGCCT
TCTCCTGCGAAATTTCAAGCAGATGCGCAATTAGCGGGCACTTACTCGTA
CATGAAATGGGAACAACCTTCTCGGATTTCACTTTCATTCTGGAATTTTG
GTGTTCCGTGATTCTGGGATGTGTAAAAGAGAATGAGAATCGTCTGTCTG
ACTTTTGACGAATTCTCGCTGACAGGGAGGAGTGTGTGGCAGGGTCAGCT
CTATGAGTCAGCTATCAAATCACCATCTCGCCGGGAACCAACCTTCTCCC
CACCCCAGAATGGGATTATCTATGGATCTTCCGAATGGATCGTATTTCTC
AACAAGTTTAGCGAGTTTCGGTTTTGACTCCAGCCAGGATGAGGACGACG
ACGATGATGATGGAACTGACTGGGGAACCGATAAGCATTTAGCATTAAAT
TTTCGTTAACCTTCCGCCTGGAGTTTTGACTCGCTCGCTCGATTTCAGAA
AACGCTCGACTGCATCTTGAATTACAAATAATCGCAATTGTCTGTCTGTC
CATTCCGTGCTTTGTTCGGTGGTAGGNNNNNNNNNNNNNNNNNNNNNNNN
NNNNNNNNNNNGTATGGCAGCTGAAATAATTGAGAGACAACGCGGAATTA
AAGGCGAATCCAGATATGGGAAATGTTCTGCTTTGCATNNNNNNNNNNNN
NNNNNNNNNNNNNNNNNNNNNNGCTCCGGCTCCGGCAGGGCGCAACCCTC
ATTATCATCTGAGCGATTGTGATTAACTCGGCGAAAGTGAAAGCCTGACA
AATAGAACTATGAATAGAGATCTATGTATCTCTCACTCCCTTCCTCTCCC
ATGCTCTATATGTACATATATCTGCCTCTTGCGCACAATCAAAATAAAAC
TGCAGAATCAACCTCCCTCCCTCCCCTGCTGCCTGAACCCACCGCCCTTC
CAGTGTATCCTTGGGTGGCAGTATCGTCGCATCAGGCAAACGCCTCGAAA
TCGAAATCAAAATCAAAAAGGCAGCCAGCAGCAGCCGAGAAATGTTAAAA
GGAGGATGAAAACACTAATGTACAGTGAACACTGGATAGAGTGGATGGGT
TCTTGTAATACCAGCTGGAAAATATTACTATTGGCTCAAATCTTGTAGAG
CTTTAGACAGGGTCTAAGTTCTAGTTGGTTGCTACTCTGTTCCGATACTC
CGGTACAGTGGAAACCCTTGCTTCCCCCTCGAGTGTGTCCACTGTGGTTC
CATAGTGGCCTGGCAGTTGAAACCCTCCCTTTCGCACCCTCAAGCTAATC
CAAAAAATGCTCTCGGCCTCACCTTGGGCTTACTTCCACTTCTCCTTGCT
TCCCCCTACCCTTACCCTTGTCGAACCAATTCCCTCCTCCTCCCAGCACC
GTCATTCGCTGCTCTTGTTGTTGTTTGTCAACTGATTTAATTTCCTCCTT
CTTCTCCGAGTACTCCGCCCAGGCGTTCATTATTCTTCTTTTCCTCCACC
TCCTGCTAGTCGAAAGGTATATGGAATAAAAGGTGTGGCTGTCTGAGGGA
GAGAGCGAACTGCATAGCTGCTACGAGCGAGCATAACCGAGCGCCCTACC
TTTCCGTTGACATATCATGGGCCTCTTTCTTCTGTGCTTCTCCCTCCTCC
TGCTCTCCGCACACTTCCCTTCCCGCTGTGAGAGGGCGTTTACTGTTTTT
GGTCACACAAACAAAACCAGCCNNNNNNNNNNNNNNNNNNNNNNNNNNNN
NNNNNNNNNNNNNNNNNNNGCGGACTTGCAAAAGGGCAAATAACGGTGTA
AATGAAAAATGTTTCTACTTTGAGACCCGCGCGNNNNNNNNNNNNNNNNN
NNNTTTTCCGACCACATGCGGCTGCTTTGTGCCACACAAATGATTCCGAG
CGTGTCCCTGCGAGTGTGTGTGTGGAAATTGCTCATTAAAATATTGAAAA
CCGATTTGCATAGACTTAACTGTTCCCATTCTAGCCCATATCTGAGGTTG
TGGCCATACCTCTAAAACCCCTCTTGCACGTGGCACTCGGCACTTGGCCC
TCTCTTGGGGGGATTATGCAATGTAGTCCAGTGGGTCTAGTCCACCAAGA
GACTAGACTAGACTAGTATACATACATCCCATATGCCATCCATGCCACAA
TTTCCCTTGGCCAAACTCTTTCCTGACCTACTGTATGCCATCATAAATTA
TGATCAAAAATTATGCAAAATGTTCTCAAACAATTGTTTGATTGGATGTG
GGCGGGACGCATGTGGGTGGCCATAAACAAGGCCCGGACAATGCCTGCAA
TCGGNNNNNNNNNNNNNNNNNNNNNNNNNNNNNNNNCATAAATAATTGAA
GCCAGTCTCTCGGCGAGAGTCAACAAGTCAAAGACATTGCAGCAACCCTG
GCTTGCAGTGGTTCTGATTGTTGCCAGGTGGTTATGGCCACGCCACAAAG
TCCAGCGATCTAGATATAAATCATTACGAGCTTGTATGCAGAAAATGCAA
AAAAAGAAACATTGGGAAAGAGGGCTGGCTCCATCATCCATCAACAAATC
GAACAGTTTTCGAGAGGTATCCTCCATTCGCACAATGATCCCCCAGAGAG
GATCTTAGATGTTTGATTGTTCCACCACAGGTTTGGCTTGAAGTGGAACA
AGTTTGTTGGCCAAATTAAACGATTGCCCTGAAAATTACATCATGCACCC
NNNNNNNNNNNNNNNNNNNNNNNNNNNNNNNNAGAGAGCAGAACCAATTG
ATAATTCGCTGTTTTCCCTGGCAGCTCCAGTGGCTCTCAGATGGGATGGG
AAAACTCTGAAGCTGAAGTGTTTAAATAATTAAAAAATAGTTTTGTCTNN
NNNNNNNNNNNNNNNNNNNNNNNNNNNNNNNNNNNNNNNNNNNNNTGGTA
TAGAAAGCAAAAGTAGACGCTCGAAGCGAAAGAGTACGAAACTGGTAAAA
CGACTCGGCAGCAACGATAACCACGAGCCACACACACATACCACCATACG
GACGGTACCAATACCAGCCTCAAAGTTGACTTATTGGAGCACTTAGCTCG
ATTCTTGTTATTGTTACTGTTACTGTTAACACTCGTAATACCAACACAAT
TACAGAGGTAANNNNNNNNNNNNNNNNNNNNNNNNNNNNNNNNNNNNNNN
NNNNNNNNNNNNNNNNNNNNNNNNNAGTGCCTAGGCGGAGTCGGCGGCAG
CAGTCAGTCCAAGGTTTCTGCTGCCCCGAACCGCTGATCGGACTATAAAA
AGCTTGGGCGGCGCCGTTGCGGAAGGCAGTTTATTGAATAAATCGGTTGT
CGTCGGTCCAAGTCCAGTCCCCCACATCCGAGTCCAAAATCCCCTCCTTG
CTAACGGACAGCACAGTGTAAAGGCGCGAGTGATACCCCCATTCTCCAAC
CATTCTGAGAGAAAGAGAGATCTAGAGTGCAGTTTACGCCGTAGCTTATC
AAGGATAGAGATCCCCAAAAGAAAATTTAACAAAATGTTCCGCTTTGTGA
GTTTTGCTTGATTTAATTGGACTTGATTTGAGAGTGTGTGTGATGCTTAT
GAGAAATATTTGACAGCTCGCCCTGACCACCCTGGTGGCCCTGGCTGCCA
GCCAGAACAACTACCACCAGGACCCCAAGACGGCGGCCATCATCAGTGAG
CAGAGGTACCTGTCCGGCGACGGGAAATTCGGGGCCGCCTACGAGCAGGA
GGATGGCATCAACTTCAAGGAGGAAACCGATTCCGATGGCACCCGCCATG
GCAGCTACAGCTACGTGGATCCCTCCGGACAGCGTCGCACCATCTCCTAC
ACGGCAGGCAAGAATGGGTAAGACTGGGCTCATGTTTATTCTCTCCGGGA
TTCAGACGATCAATCTCGATCTCCCCCTCTCTACCGCAACAGCTTCCAGG
CCTCCGGCGACCATCTGCCGCAGGCGCCGCCCGCACCACCGCAGCCCGTG
CCCACCGCCGGTTACCAGCCACAGCCGCAGTACCAGCCCCAGCAGCAGCA
GCAGCAGTACCAGGCACCCGCCCCCCAGCACCAGCCGTCCTTCCGCAGCA
ACGACTACGATGACGGGTCGTACGATCCCCGCTATAACGATCCCAGCTTC
GGCCAGAACCAGCAGACTTATCATCAGCCGGCTCCTCAGCCGCAGTACCG
CCCCGCCCCGCAGCCCGCCTACAATCCGGCCCCANNNNNNNNNNNNNNNN
NNNNNNNNNNNNNNNNNNNNNNNNNNNNNNNNNNNNNNNNNNNNNNNNNN
NNNNNNCGGCGTATTTACACCACGACCACGCCCAACCCCCATCGATTCTC
GCCGCCCGGCAAGCTCTCCCTCAACCGCACGTCCCGACGGCTTCACCTAC
TGCTTTCAACAAGGTCTAAGGCATCTTATATGGAGACATAGAGATAGTTC
TAGATGTTGCATCTTCTTCATTACTCTTTACTCTCTCCTCCCCCCCTAAC
GCCCCANNNNNNNNNNNNNNNNNNNNNNNNNNNNNNNNNNNNNNNNNNNN
NNNNNNNNNNNNNNNNNNNNNNNNNNNNNNNNNNNNNNNNNNNNNNNNNN
NNNNNNNNNNNNNNNNNNNAATTGTAAACTATGTNNNNNNNNNNNNNNNN
NNNNNNNNNNNNNNNNNNNNNNNNTGAGCCGCTCTTCGTTTATTTGTAAC
TTATAATCCTCCTCAGATCCGACTCCCAGCTCTTATGCTATCATTTCTTA
CTCTAATCGAAGCTGTCTGTCTAAATGTAGAGCGAAGCAAATAAACTTGT
TGCGGTTCGCAGATGTTGNNNNNNNNNNNNNNNNNNNNNNNNNNNNNNNN
ATTAAATATTCTGGGCCTTGGGACCTCTGAGCAATTTTTATAGAGAACAT
AGATATTGTAGATCTGTAAGCGCAATATACATATGATACTGAAATTGATT
GAATCTTAATCCTGTTCGTTTCTTAAGTCTTTTGTTCAATTATTTTTAGC
AGATTTATCTAAGCACCTCCGGCAGAGAACGCCCACTCCCCAGAGCCCAG
AGCCCAGATACTCGTACTCGTACTCGTACTTGTACCACCCCCATGTACCC
CCATCGACGACTGCATTACACAACCAACTTTCGAGCATGCAAAACGAGTT
CCAGTCCCAATCCCAGTTTCGGTCTCGGTTTCTATTACGATTCTATGCCA
GCAGCAGCCAACACAACAAGGAAAGGCTTTTGGAAACTGGTTTTTGCCCA
TTTGACAGTAATCTTGGCCAATTGTGCAAAATTCCAATAGAAAATGAAAT
CAACTTGGCGGCTGCCCCCTGTCCCCACACCCCCATGCTGATCCGGAAAA
CTATGCACAGTCGGGGAGAAGTTAATGAATGACTAATTCTAGTTCGACTT
GTCGGGGCAAAGTGTTCGATTTAGCATGGCCTAATCACACCCACGAGCCC
CACCGATAGAGGGTAGTACTGGAGCCATACTTCCCCTCGAACATTGCAGC
ATAAACATACTTTCCACATCCATTGTTAGGCATTCTTTTGCACCACTACA
AGTATTAGCTCCACTAGCAACAGCAGCAGCTTTCAAGGTCAGTTTTGTTG
TGGACTGGTGTCCGGCTCTCTGCTTCGATTGGATTGGCTTTTGCTTCTGG
CCTGTGCCTCGGTCTGGCTCTGGCTCTGGCTGGCTTCTGTTGAAATTGTT
CAGTCAATTAAGAAAATCAANNNNNNNNNNNNNNNNNNNNNNNNNNNNNN
NNNNNNNNNNNNNNNNNNNNNCTAGTACTTTTTTGCACCCACTTTTGTGG
CAATCGCAATCGCGTGGACTACGACTCGGATTCGCTTACTCAATGGCGGA
TTTTCGTTCGGCTTTTGCGAAAGAGGTAAAAGTCAAGAATGTGCTGGCCA
TCGCCATCGAATGGCTATGGTATCGGAACAAATCGGAACAGGTGCTTGCA
AGGTGTGCTGTCGAGGGTACGGGCCTTTTATGGCTGTTTCTTTATGCACT
CGTACTCGTAACTTCAATGAATTATTTAACTCTGAAAAATGGCAAATGTT
GAAAGATGCTGGAGGTTACTGTTTTGATGATGTCTGTGGGTGTGAAGAGC
TCAATTATTTGATCAATTAAGTGCAAAGTAATTAGCTTTTTAGTCGTCGA
TTGTAGCTTAATCTGATTTTTATATTCATTCAACATTCAGATTACGAATC
ATCCACACACCTCGGTTTACCTCGGTTAGATTTGTGTGGAAAGTGGATGG
GTGTAAAGCTCACGGGCAAGCGTTTCTGACCCCTTCCGCCTGCTCATCCA
CATCCACTAATTCGGAGATCCGAGAAAATTAATAACGCAGAATCATAGAG
GGAATCTGCATTTGATCAGATTATTATTATAGCCAGAAGTAACAAATGAA
ATTGTAGTGGGTACGCAATGCCCTCCACGCGCTTACTTCCCTCTCTTTCA
CACACTCTTCATCGTGCGCCGTCTGTCGGAGGGAATCGAGATTTGGTTGC
TATGCTGTTATTTTTGAAAAAAGTTTTTGCAGAGGTCAGGGAAATTTGTC
NNNNNNNNNNNNNNNNNNNNNNNNNNNNNNNNNNNNNNNNNNNNNNNNNN
NNNNTTTTATTTAGATTGTACATACATAATTTTAAAAATATTACGAAATA
AATCTGAATGATATCTTAAGAGCGATATTCTACAAAATTACAGAATTACT
GAGAGATTCAATTAAATAAATTATCTTTCATTTTGTACATATTCAGGCAG
GCTCCGTTTTTCATTTACTTTTGCGGATTACGTTTTCAGCCAAAACGTTT
CGTTTTCGTTTTAAGGTGTTCCATTTTTCACATATTTTTTTATCGATATG
TTACATTTTGAAGTCCGAATTAAATTGGGCGGGAAACAGCTGTGCTCACC
CAGATGTTCTGTTAAGCACATGTTACAAGCACAGTCTGAGCTGTTACATG
CACATTTGTGCTGTTATACGCAAAAATTTATTAATTGCCAACGTTCCGAT
AACCAAATCGGAATGCGTCAGCTGCTTACACCAAAACGAAATTTGTTGTT
GCTGTGGCCAATTTTTTCCGAGCCAAATTTTAGGTTGGGTTAAAATAAAA
TTATTTATAAAGAAAGCACAAGTTAAATTACCCTGATATAGGTATCAAGT
TGATGTAAATGAATCAATAAGTCATCTATTTTTTTCCTTTTGCAATTAAG
GTTCGTTTTGTTGTATAAAAAGCCGTTTCATTTCGTCAACGAAAATGTTT
TCGTTTTGAAAACGAAGAAATCTTGCGGAATGGGAAAAAGAGAGCCCCAA
TTTATGTGATTTCAAAAGTAAATCGGAAAACTTTTGTGAATGTGAAAAAC
GGAGCCTGGCTGATTGTTAATTAGTTCAAGTTACAGCTGTATTAACACGG
TTGTTAGAATACCCCAAACAATAGTTTGATTGTGGGGCAGATTTTCAAAC
ATTCATAAAATCTAAAAACATCGATGTTAAAAAACCTTGTTTTAGCCAAA
ATACAATAAAAGCAAGGATTAAAAACTATCCAATCTTGTAGAAAATTTAT
TCATCAATGCGATAAAACTATGTGGGCATGGCTAAATGTTCTATATATCT
AAAAATATTCCCCGGAATATCAAAAACGAGGATTATGTATAGTGGAACTT
GAAGTAGTCAGTATATTAACGGTATATTTTTAAAATAAGACCGTATATTT
CGGTGTATTTCTGAGCGTCTGGCGGTATATTTTAACGATAAATCCGCGGT
CACACTGGATACGAATAAAATAAAATTTAAATTTAAAATACGATTTAAAA
TACGCCTAAAAATGGTGAAAGAAAAGCCATTAAGTCAAGAGCAATTGATG
GGACGGATCAAATCCGTTTACGTGAAACATTTCGTGTAAGTATGTGGTCG
CCAGAAATGTGACATACGCGTCCTCCCATGCATGCACACCGGCGGTCACG
GCAGAGTTAATACAGTTTTTGTTGTTTGGTAGGTCCTACAAGGAGGTAAC
TTATTATCCCAGCAAATACCTGAATGTATTGACTGGGCCCAATGGAAGCG
GAAAGTCGACAATAGTCGCTGCAATAATGATAGGCCTGGGCGGCGAGCCA
CAATTGCTCGACCGCTCCGCCAGCCTTAGCGACTACATACAAAGCGGCGA
AACTGAGGCTACAATTGCTGTTACGATCTACGGTCGCTCAGAGCACACTA
CAGAGGCTTTTCGGCGCATAATATCTTCGGATGGAACGTCGAGTTTTTAT
GTCAAGAATATCAAGCAGACGAAGAAAAACTTCCAGAACATAGTCGCGTC
CTATAACTTGCAAGTCGGCAATTTGTGCCAGTTCATGCCCCAGGACCGGG
TTCAGGTAAGACCGGGCCGACATCTAATGCATGTAGTTTGAACATGTCTA
ATTCAATGTCTAATACTGTGATCAGGACTTTTCCAAGATGAATCCTCAGG
AGCTGCTAATGAACACAATAGCTTCCATATGTGACGATGACCTGACCAAT
AATTTTACTCAGTTGAAAGCAATGCGTTCCAAGCAAGTCAATGCCCAATC
TGATAGCGAAAAGCAGAAGAAAAGTTTGCAGAAGAAACAACACCGCTTGG
