# Supplementary material for: SMCis: An Effective Algorithm for Discovery of Cis-Regulatory Modules
Source: PLoS One. 2016 Sep 16;11(9):e0162968. doi: 10.1371/journal.pone.0162968 (PMC5026350; doi:10.1371/journal.pone.0162968)
Supplement: S1 Datasets — (ZIP) [file pone.0162968.s001.zip › dataset/Drosophila/Masked/dper_gl14307.fa.masked]

>scaffold_11:12301,52300 (reverse complemented)
TGACCACAGAAATCCTTTTCCTGTGTCCATCAGCGCGACACTGTGTACAC
AAAGGTCCTGGGACAGCGACAGAGCGAACGTTACCGTTATCTGCATGTTC
TCTGCCTGATTGAGACATTATGACAGCAGCAGCAGCCACAAGATGAAGAA
GGAGAGGCAGGAGTCTCAGAGTCCGAGTCCTGCTCCTGGGCCATTGTCTT
AGGATCGTTCGTTTTGATTTTGTGCTGAGTCAAGTTGTCCAACATTAAGA
CGAAGCATCGACAGGGCTTGCCTTTGTCCTCGAGCGTGCATAATTTTTAT
CAATAAAAATGTCATTGTCCGAACACATGCGAAAGGACACGACAGCCAAN
NNNNNNNNNNNNNNNNNNNNNNNNNNNNNNNNNNNNGATAATTATCCTCC
TCAACTTCCCTTGAATCCGAGCCCCGTCTTAAAGGATATTTTTGCTGCTT
TCTATCGCTTTTGTTGCCACCTTTGTCTCTCATAATAACTGTAAAATTTG
TGAAATGAAAAATGATCCACCGCATTACTGGACAATCATCCAAGTGTTCA
CACGTTTGCGGCCAGCCAATTGAATTGGCCAAAATCTGGGAAAATTCGAA
AGTTCTTTTTGGCTGAAATGAATAGCCAAAGGTTCTCGAAGGTGGTTCTG
TTCCATCTTTCTGTCAGTCCTGGAAGAAGCAATCCTCAACCGATCTGTCT
TGGAATCACTTTATCAGGATTTAGCTAACCCGTTGCCTGAAGGTTTGGAA
TAAAAGGTTTAAAATTTAGGTCAAGATTTGGCAGAGCTTTGTCTTTCGAC
GTATTTATGTAAATTATTTTCAACTCCTTTCGAATGTTCATTCCCTTCAA
GGTACATATGTACATACGCACGATATTTATTTACTGATTGGAAATGCTAT
AACAAGCAGAAGCATAGCCGTTCTGTCGACAACTGGTTGTTCTTTTTTCT
AAGATAGGGTTAATCTCTCCATCGATTGATTAATTAAGCGACTTTTATTG
GATTAAATATTTCACTTGCAAGTCTAGCTCATATATGGTAAGGAATATTG
TACGGAGATGATGTTTTGAATTCCATGGTTTTTCTTTTCTTGGTTGTGAA
AGTTGGGGAGAATAAAGTTGGTCCAACAATGGGCAGGCTGTTGCAAACCA
TTTTGTATAAAACCCAAACACATACATACATAAGTACAACCAGAGAAATC
GAGATTTAAAAATGTATTATAATAGATTTTCACCGAAAGTGGAAATTGTA
AAAACAAAATTGTTTCCCTTACCATCAATATGAAAATATTTGATCTTGTA
CATATTTAAATTTAATATTTTCGTGGCCCACTATTTNNNNNNNNNNNNNN
NNNNNNNNNNNNNNNNNNNNNNNNNNNNNNNNNNNNNNNNNNNNNNNNNN
NNNNNNNNNNNNNNNNNNNNNNNNNNNNNNNNNNNNNNNNNNNNNNNNNN
NNNNNNNNNNNNNNNNNNNNNNNNNNNNNNNNNNNNNNNNNNNNNNNNNN
NNNNNNNNNNNNNNNNNNNNNCCTTCAGCGCCTAATGCTCAAAGACTATA
AGAGCTAGAACAACGATGTTTTGGATCCAGACTTCTGTGATATGTCACTG
CTCCAAAAATATTTCAAAACTTTGCCCCGCCCACTTCCGCCCCCACAAAG
GGCGAAAATCTGTGGCATCCACAATTTCGACGATACGAGAAAACTAAAAA
CGCAGAATCGTAGAAGATGACTATATCTTTAAGAGTGCAAAATCTGAACC
AGATCGTATAATTATTATAGCCAGAATCACGAAAACAATTTCACTCTTTC
TCGCTCTGTCTCACTCTAACACACAGGTTTCATGGTCGGTTTTGCCAATT
GCAAAATATGAGTTCAAGGATCTCAGAACCTATAAAAGCCAGAGCAACCA
AATTTGGTATCCACACTCCTGTGATATCGGACCTTGACCGTTTCATGTCC
AAATTTCGCCACACCCCCTTCCGCCCCCGCAAAGGACGAAAATCTGAGGC
AACCACAAATCTCAGAGACTATTAAGGCTAGAGTAACCAAATTTGGTACA
CACACTCCTTTAAGATGTCACTATAAAACGTATATCTCAGAATTTCGCCC
CACCCCCATCCGCCCCCACAAAGGACGAAAATCTGTTGCATCCACAATAT
TGCAGATTTGAGAAAACTAAAAACGCAGAATCATAGATAATGACCATATC
TATTAGATTGCTGAATCTGGATCAGATCAGATCATTTTTATAGCCAAAAG
GAACAAATCAATTTGCAGTGGCTACGCAGCGCCCGACGTCACGCTCAGAC
TGATTTTCTGTCTCTCTCGCACGCACTCTTTGTCGTGTCGTTAAATATTA
GCGGCGTCTGCCGGAGGAGAGCCATACTGGCTTAGTATCGGGTATAACCG
TAGAGTTGCGGTGTCCGCAGCAACTCACAACGTTCCCCCTCGTTATATTT
AAAATCGGAATATCAACTGTACAAAGGGAGAACAGCCCGATAGTATCCCT
AGATTCCCCATAAAACAGTTTTCAGCCANNNNNNNNNNNNNNNNNNNNNN
NNNNNNNNNNNNNNNNNNNNNNNNNNNNNNNNNNNNNNNNNNNNNNNNNN
NNNNNNNNNNNNNNNNNNNNNNNNNNNNNNNNNNNNNNNNNNNNNNNNNN
NNNNNNNNNNNTCCTATCGAAACTAATGCTTCAAAATAAAGGACTCATTT
TACTTTACTTGCAATTTAATTTTTGGTATGACATTTTTCTATGAGGGTAT
CTGAGGGTATGTATCTAAATACACAATATAGTGGTACGATGTGACCGGCT
TATTCCGAAAATAAGACTTAGAGAGAGAGACATGTTTCTAAAGAGCATAC
ATAGTTTTTCGATTCGACAATCTATGCTGTCTATTTTTATCTTCATTTGG
TGAGCTCCTATGAGAAACCATCCTTTAATGATTGCTTTTACTCCAGATCT
TTATCCTCAAACTTCTTGCTGGAACTCGATTCAAGATCTTGTACATATGA
CTGCTGGTTAGCTTTGTGGTCAGCGGCTACTCCTGCTCTTGTGCCTGTTG
GGAATGAGTCACTGTCCGTTCCTTCCCTGACCAGAATATACAATTATATA
GCTCGAATCGAATCGATGCTGTCATTCCCCCTTTGCCTTTTGCTGTTTTA
AGAGCAAGGAATCGGAGTGGAAGTGGAGTTTCTGTGGGCGAAGGGATGGA
TGCGAAAAGAGTTTGACCAGACGAATTGCCAAACATTTTATTTAATCATC
GACACGTGTTCTCTGGTTCTCGCTATTCAGAAATGGGAATGGGCATGCGA
ATTGCAGTCAGATTGGGGTGGCACGGGTGGCAGAAACGGGGGATGACAAT
GACAGCCCTTAGATGGTGATGGTGGACCCCGTTCAACCCTCGGGCAACGC
AACCCTTGCGTGATGTGAATCGAATCTCGTAACCGCTGAGCAAAATGGCG
CTGGCTAAAAATGGCAACAACCAGTACAGCACCCAATTCCCAATAAAAAT
TCTTACAGGCAGGCTCGGATCGGATCAGCGCGAAGCCTAAGCCCCACTCC
GCTGGGACCTACGGTTAATCCTCAGCAGAACCGAAACAGAAATATGCCAG
CTCCTAATTGGCATCTTGTTGTTCCAGGCATTGTGCCTGCATTCTTTACG
AACAATCGAGATGTCAAGTGAGAGTCAAATAATGATGCATAACCCTGTGC
TCGGGGTTCTAGATGCCGCAACCCAGATTATACTTCGGGAACATCATAAT
TTTCTTGTAATCGATTGCAGAAAAAAAGGCATCAAGTGAAGATATCCTAC
AAAAAGAGATCAGACAGACAAAAACCAACAAAAATCGAAACTCAAAATCC
ACAAGAAAACTACGAAGGACAACAACAAACGACGGGCGGGCCCTAACCAC
ACAAAGACNNNNNNNNNNNNNNNNNNNNNNNNNNNNNNNNNNNNNNNNNN
NNNNNNNNNNNNNNNAATATATATCAGACTGCTGCCAATGTTTGTCCTTG
GCCACGTGTAGAGCACACTCCAATCGCAAGCAAGAAGGGCACACGATCAC
GATCTGCCGAACCATCACCGCCAGGTGAGAAGGCAAAACTGTCAATCAGG
ACGCCATCGGCCAGCGCATGTGTGATCGTGATCCCCGTCCTAATCGTGAT
ACTTTGCTGATTTCAACCCCAGACCGAACCGATCGGCGTCTGATTCGCCA
GGCGATTGATCGACTCATGTATTGTATAGTATGTATGTTTACCTTTACCC
CCATCCTCACGCTCTCGCTCGGGCTATCCTACAGGCCCCTGCGCTTACCC
GTTTCATCTGTGTTGACAATTCGCCAAAGATCTGCGAAATGTGTTTGCTC
ATGGCCCTAATCCAGTCCCTTATGGGGCGGCACGATCGATTCAGAGATTC
ATCGATCGATTCCCGAATTCCACGTGGGCAGCACGTGGCTGACTTGAGCC
ACAATCAAGTCTCTTGGATTGGAGATCCCTATGGATCCCTATTTCAAAAT
TAATTTCTGAATCATACAGAAGATTTTGTTGAAGATTGGCCAAGGAAATG
TGGAAATACATCTCTAATAAAATATAGAACAGATTAACTTTCAATGAATG
GGAGACTATGGTAAGAGACGGTTAATTTGGTCACCTCTTAAATTGGGTGA
TGAGCCCTGCAGAAGTCTGAGCCTTTCGTTAACGAATAATAAATACCCAA
GCTGATGTATTCAAAGATTGATCATTTATGAAAGACTGATTATGTATCTG
GGATCAAATAATCTATATCTATAAATATTTAAGCGATAGGGTCGAAAGTC
AAGGCTGATCAGTCCCTCTCTGACTGGAAGATCGGTGCACTCTGCTCAGC
GTTGACAGATCTTTAGAGATCATCTCTGGGAGTGCTGCGAGATCATAGGA
GGCACTACTAGCTTTAGTGGGCTTGACCAGTGGCTTCGCAAGTCTCCTCA
GCAGATCTACCTATGCAGCAGCTCACATCCTTGTGCCAGTGATCCCATTT
CCCATTCCCAGCCCAGATAATCGTCACAGCCTCTACTCAAGTAATTTTTC
AATTGACCTAACAATTGGTCTAAGCTCGTGAGCAGTTGAGCTCGTTGGTC
GCCGATCCGAGGATCTGAAGATCTAATCTTCCGGATTTACGTGAAACTTT
TGCAATAAGTAGTGCATAACAATAAATTGAACTTGGACCGGGCTCGGGGT
CGGATCTGTAGCAGAAGCCGGAGCAAGAGCCGCAACATTATTTGGCAATA
TACGAGAAGGCGAGTGGCCTAATCTGGTGGACTGGACGACTGATCCATTG
CTCGCTCCCTGGCACCATCCTCTACCCCGGCAGCCTTGATTCGCCGATGT
CGTAGTCCGTGCGTAATCTGAGATTAAATTAAAATGTCGCAGGCGCGCAT
TCATAATCAGGCCAAGACAGCGACAGGGGCATGGACGAGACTCACCTCTG
TTTTGCGCTAAATCCCTTGGCTGGATGGCCTAATCCTTTCGGCTGTCCGT
GCGCCTACCTGGTCCTCGTCCTGATCCAGTCCAGTGCCATGCAACAGTCG
CGCTACACACGAATTAACCTGATTAAAATTGTATTTTTCCCAAATTTATG
GGATTAAGTTCCGTTCAAGTTCCTTTAACTCGTTTAAGCTACCGGATTTA
GTTCAAGTGCTCAATCCTAGGGCCTGCACCTCGAGCCATGAGCCGTGAGC
TGAACCGCCGTGAGCCGATTTTTATTGGGCTGGCTTAATTAGCACAATTG
TTTACAAAATTTACCTTTCGTCATGCTGAGAGCCGAAGAACCTGATGACC
TGGCCAACACGAGCAAGCCGTCCTGGATCTCGACAGATCTCCTGTGTGAA
ATCCATGGCACGCACACGCCCANNNNNNNNNNNNNNNNNNNNNNNNNNNN
NNNNNNNNNNNNNNNNNNNNNNNNNNNNNNNNNNNNNNNNNNNNNNNNNN
NGGTACAGGTCTACTACTCATTTGGTGTGAACCAAACAGCTCGAAATTCC
ATTTAAAAATTAGTCTAATCCAGAGTAAAGACACTGCTCGAGACGGTCCA
CATCCACGTCCACTCTTCCTGTTTAAGACTCAACCAATTCCCCTTCCCTC
CTTCCCACACAATTAGCTTATGCAACACAATGGAGGAGGATTTCAATGAG
TATGGTATCATAAGGGCCTAGATGCAACCGATTTCCAGACTTGAAAGTTC
CTTTCAATACTGTTCATATCATCCATCATCATAATCTGCATTTAGAGAAT
CTTCCTGCTGACTTCTACACATAAATATGCATGGCCATGTAGCAGTATTA
GTGAGCTTTCAAATGCTGACTGCGCGCCTGAGACAAACAGAAAGCTTCAA
TACATGTGTGAGTCGTGTCCGTGCCTGACCCCATCCACATCCAGATCCAC
TTCCGTTGGGCAGCTGGAAAGGCTTAAGAGGCTCGCCTATAGGCGCCTAT
ACAACATTGTATGTAGTTCCTGTTGCNNNNNNNNNNNNNNNNNNNNNNNN
NNNNNNNNNNNNNNTGTTCCGAAGGTTCCCGGGAAGACGACATAAATTTT
TCGGTTAAGCAAATAAAAACAAATATTTATTTGTAAAAACAAACCACAAA
CGAAGATGATTCTCCGGCCCAAAGGCCTGTTGGTCATACAAAAACAAATC
GTTTGTATGGCTCGCTCTAGCCCCGAGAGACTGGCACAGGCCAAGCAGAA
ACACGTGCCCACTTATAATGTTTTCCTTAGAGTCGAGTCAGATCTGGGAA
CCCGAATTTACTCGCTTACTCCTTCTTTTGCTCCTTCCCATCCATTCATG
CTGGAAAAACAAAGTGCAAGACAACGAATACATACATACATCGCTTTTCG
AATAGCATTTCCCCGACATAAAGTTGCAATATGTTGTGTATTAGGACTTG
AAGGATGGAAGCGGAGAGAGTCAGAGCAATTTCCATCTAAATCCCTGNNN
NNNNNNNNNNNNNNNNNNNNNNNNNNNNNNNNNNNTCACGACAGACGCAC
GCGTGCGTTGACGCCCCCTCGAGATTAATGAGGATGTGCGGCGTGGCGTT
TGTTTACTCTGCTCTAGCGGGAATGAAAGAAAGATCCTCTCTCTCTCCCC
GAATCCTTTCACCGGTCCCTGTCTCTGCCACATGTGTTCACTTCCAGCTG
CTGACCNNNNNNNNNNNNNNNNNNNNNNNNNNNNNNNNNNNNNNNNNNNN
NNNNNNNNNAACAGCGAGGGCCGTCGCTCATTAAGCAGCCTTCCACTTAA
GCATGAGTTGGCTGTTTTTGCATCTTTCATAAATGGGACCAAACAATGGA
AGCCAGACTCCGCTCGGCTGTGATTCTTTCTGCATTGAATGGTCTCAAGG
AACTCTGTTTCTCTGTTCCATCTATGATATACCCCTCTAGTTTGGAAAAA
GGCACGAACCATTCCCGTGGAATGTTTTGATGTATCTAAAAAGGAAAACT
TTGTATATGTAACCAGAATCTCCTAAAATAAATCGGCTTTTGCGGCAAAT
ACCTCATGGAAGCACTCGATCATCATACTGGAAGCAGATATGTAAATCAC
AAGTATCTAAGCTTGGGACTGATATTTATAAAATATAGGGAACCTACAAT
TAAGGTTCAATCAACCCAATTATCCCACTGAAATCAAAGCTATCTCAATA
ACCTAGCTTCTCTTCACAATATAATAACGATATTAAATACTTAACGTAGG
AAACCCACAATCTAGGAACATGTTCCAAAAACGACTCGATCTTCATACTA
AAAGGAGAGTTTCCTCATGTAACTCAGCTTATCTTATGCATATGAGAACA
ATATTGATTATTTAACATTGGAAACCCATAATTTGGGAACATATTCCAAA
ATCAACTCGATCAATATACTGGAAGCAGAGTTTCCACAAGTAACTAAGCT
TTTCTTAACAATATAAGAACAATATTAATTACTTAACATAGGAAACCCAC
AATTTGGGAACATATTCCAAAATCAACTCGATCAATATACTGGAAGCAGA
GTTACCACAAGTAACTAAGCCTCCCTTAACATTATTGAACTAATGTTGAT
TAAGTACCTAATACAAGAAACACATTATTTCGGGACAAAATCAACTCAAT
TATCATTATCCATTGAAAGCAAAACTATCTCCAGTAACTTAGCTTCTGCT
ACAACTAGCAATATAAATATTATCATTTAGCCAAGAACAACCAACATAAA
TGCTGACATGATGAACTTAAGATTGGTTCTTCAGCTAAACATATTCTAAT
GTCAACCAGATATCATACTGAAATAATCACAATCTTAAATCTGGACCAAC
TTCTCAATATTGGAGACCAAATTCAATTCAAGCTGCAGATCCTACGAGTA
TATAATATATGTATCTCAGATCGGAGCGAAAGGATCGAGGATCGCGCCTG
AAGGCTGTAGGCTATTGAGGAACTTTCCTGCAGGAGTTCCATTGAAACGA
TCCTCTGCTAACAATTAGTGTGGCTCGTGCAGCGAAACAATTCCACAGCC
AGTGGTCCGACCAGGCCTCTGTTCTCTACTTTCTTCCTGATGTCCTCGTC
CTTTGCTAATTATGCGTCGAAAAATTGAGCGCCTCAGATTACACTCCGCA
CAACAAAAACGCAACATGAGCCACAGTCGAGAGAGTCCGGGCGGTTGGGA
TTCNNNNNNNNNNNNNNNNNNNNNNNNNNNNNNNNNNNCCATCGGAGTTA
ATTAATCATGGCAAGAATTACTTGTGGCAAATTGTATGCAAGAACACAGA
GCAACCGGAACCAAAGATCATTAGGACGGGATCTGCTGAATCGAAGCAGA
TCTTAGAGCAGTTGTGTATTGTGTGGGCTGGGAGTGAGTGGCGTGGCATA
TGTGAGTGTTCCCCTTTGTGTCCAGCGATTTGTTCGGAAACCCTACCTAA
TGGTCTTCGCTGACATACCAAACAATACACCGAACGATAAGTATAGATAT
GTGCATACTTACGATTATATTATATACTCCCATCGTCCATATAGAGTGCC
CTTTCAAAAGGATAGCGATAGGGCTGGGGCTGGGGATCGACATACTTCGA
AGGTCAGTTCCCATAGAAAGAAAGCGAACTTCTTCTACAGAATGACCACA
GAATGAGAAACTCTTTTCCACGCTCCAACGATCTTTATTTGGCAAACAGT
CCCGTCCCTGAATATGTTCCGATAATGACAAAAAGATAATCGGCGAAGGG
TAACACAGGAAGTGATCTGATCTACTTTCTGCCAGAACATACCGAGCATA
CCCATACCGTTTTCATTCCGATTCCGCATCATTTCCACTTGTTTGGCCAC
AAATTTGAGGTTGGCTAGACACCGATAATCTTATAATATTGCTGAGGAAA
TGTTTCTTCTCAAATTTCTCGGCTTATTGACAAAATATTTTCAGTATCAA
TGACAATGGCCAATGGAAAGATAGTAATAGTAGGAACATAGATATAAATA
GGTACAGGCACAGGCATACGAAGAGGGCAGGTGCTCTTAATCTTCAGGTC
CCGCCAAATCGATGAATTTGGAGATGGGGTGGCAGCCCAATTTGGGACAA
ACTAATTCCACTACTGTCTCTGGCCCTATAAATGTGTCAACGCGCCAAAT
TGATGAATGGCAAAGGGTGGTCCAGGGTGTTCGAGTCATTCCGGAAACAG
CCCCAACTTTCACCCCAATACTCGTATCTCCGTCCTGAGGAGCTAAAAAG
CTGAAGGGGTTGATGCTTCGTCGGAAGGAGAGAAAACAGTTGTGGGAAAT
TGCCAAAAGTGACCAAAGCAGCGGTCAGCATTGCGGTCAGCCCACAGCTC
ATTGAGCGATAGACCACTTGTAATCAACCCATCGCCATCCGGTCTTTGTT
ATCATTAAGCAACAGCAGGACAGGGCAGGGAGACCCTGGGACGGACCAAA
CCCTTTCATTTGTGGCTCGATGTCTAATAATGAAAATGTGCCCCCGATGN
NNNNNNNNNNNNNNNNNNNNNNNNNNNNNNNNNNNNNNNTGCTTGCTATT
TATTTATTAAATGCAAGAGACTCCCCTCTCATTCGCAGCATCACCCACAC
GGCTGGACAATGGACTGGGTCAGCTGGCCCAGCTGTCACATTTTCCCTAA
GCNNNNNNNNNNNNNNNNNNNNNNNNNNNNNNNNNNNNNNNNNNNNNNNN
GGCCTCTGTCTCTGGCTTTAATGAAGTTGGACCCATGGACCCTGATTTCA
TTGCCCGAAAACTCGTTTTCATCCCGCAAACAAAATGAAGTTGCTGCAGA
CTCAATCTGGTGGTGTGTTAGGGGCCCTCCGACTGTGGTTGCGCTAGAGA
ATGAAGTTGAGCACAAGGGTTCGGCTCTGATTGGTTGGGCTCGCTCTCGC
TCTGCTTCCCAGTACCAGTTCGGTTTATTACGAGGAGTTTACGATATTGT
TATGCGTTCACGATAAGCACGGCAAAATGGCGCAATCACNNNNNNNNNNN
NNNNNNNNNNNNNNNNNNNNNNNNNNNNNNNNNNNNNNNNNNNNNACGAT
CGATCGCACACACACACTTGCTTCAGCCTCAGGCATTGCTGCTTAAGCTT
ACCTTCTACGGTGTATTCTACTCTAGCAGGGAGAGTTTTCAAATGCTCAC
CCATACTTGTGCAAATGGTTGTCCAGTGCATTAGCTTTTCTTAAACAAAA
CTTATCCTACTTGTTCAGGTGGAATTCATGTAACTTTTGAGACATGGGCA
TTTCCATTCCGGCATTACGTTACGTTCGTAAAAAAAGAGAATAAAAACGT
AAAATTTGTAAAAGTTTTTAGTCCTAGTAACATAGTAAATAAGTACTCCT
CACGTTACGTTACCAAAAACAAAAGCCTTTTCGAGGTTGGGTTACAAAAT
TTGAAAACTGTGCCAATTGGGTAGGACTATCTGTATACAATTTCGTTTAC
TAATATATGAAATATAAAGTGTTCATTCTTGTTGCTAATAGACACAAAAA
CCTTTCCTGTTTTTTCTCGTATTAAATCCGCAGGGGCATCGTACTATTTT
ACTGGCGTTACGTTACGAAATTCCGCGGCGCTAATAGCTCCCAATATACT
GTTAAGTTTTATGGCATTTTTTCAGATAGTTTAATATTTTAAGTAGACTT
TTTGACAGAACTTGTATTATTATTAAAGTTAAATGTCAATTCGTTGAATT
AGTTTACTTTCAATAAATTCAAAAATTATTATGGTTGTAACTACTCTGAA
AAATTATATAGAAATGAGGCTTAATGATTTTTAGCATGGTGGACATTTAG
ACGGGTATGCCCATACAGGGTGTAATAGTAATCTGTTTTTAAAAAATACT
TAAGTATTGAAATCCCTTGCCCCACTTGTCCTTAATTTTGATGGGGGTAT
TGGGGTTGGNNNNNNNNNNNNNNNNNNNNNNACCTAAGCTCAACCTTGAC
CTTAGCTTAACTTGAGCTCAATCGTGCGCTTAACTTTTCAGTTAGGGAAG
TCATTCAGTCAGCTTATCTAGCCCCTGGTCGTGACCGTGAAGATCACGCG
GATGGCTCAGACAGTGAGGTCTGAGCGAGATCTGGCAGCCTCGCAGGCAC
AGATCGGATCGGATCGGATCTGATCTGGCACTTGTGCCTGGGGGACTTAC
GCTCCCGGGCCACGCAATATTATGCGAGATTAACTTGAGGCCGCCAGATC
AGATAGTCAGGCTTTGTCTCGTAGTCGCGTAGTCTCGTGTGCTGTTGCTG
TTTGTTGTTCCCTGTCCCTTCTATCTGCTGTCCTGTAGACAAATATTTGC
ATTGCTTGTTCCAGGAATCAGGATACAAAAAAAAAAAGTGTCTTGAAGAT
GAAAATGAAAATTATGAAATGATATTCTCTGGCATAATTTTTGCCAGAAT
TGCAGACAAAGACAATGGCGTAGCCGTTTGCGTTTCCCATTTTGCACTTT
CCCGTTGACAGTTCCGTTCCGAGTTGTGTTCCCAGTTGTTGGTACCGAGG
AACAGTTTTTGCCACCTACAAAACTCCGGGACAAAAGGCTTAAACCGCTT
AAAGACCGTTTAATCTCATGGATTTTGAGTTGCATGNNNNNNNNNNNNNN
NNNNNNNNNNNNNNNNNNNNTTTAGTTTCATGTGAACGGAACAAAAAATC
GAGGAAATCGAGATGGGACAAAATCAGTTGAAGTTGAAAATTNNNNNNNN
NNNNNNNNNNNNNNNNNNNNNNNNNNNNTGTGGCTCTCGAGAAGACNNNN
NNNNNNNNNNNNNNNNNNNNNNNNTAAAGATCATACAAAGGGCGTGTCTG
AGCCAAGGACTTTAGAGGGTTAAATGCTCATATTACGAGTGGCCAGGAGT
CACTGTCAGCCGATTGGTCCTGGTCCCCAGCAAAAGAGTTATGCGGAATG
AGGTTCAGGGTCCAGCTTAACGTTTTCTCAAATCCTATTCCTGTTCCGTT
TGCCTTTTTTCCGTTTGATTTCGATTGTATCTCTGTGGCTTGCATCCGTT
CTGGCGAAGCAAAGATCGTGCGAGATGGATATGCTGATGGTGCGAACTGA
CAATTGACACAATTACCAGCCAGGACAGCGAAATCTGAAATCCATAAACC
ATAAACCGATAGGAGCATCGAAGCCCCGTAAACCGTAAACCGAAGACCGC
TGCAATGTCATTTTGACAGCAATTGTCTGGGCCCAACAATGCGCTGGAGG
AGTAGCAGTAGTAGGAGTACTCCTAACGGAGTTTTGTGGGCGAATCGNNN
NNNNNNNNNNNNNNNNNNNNNNNNNNNNNNNNNNNNNNNNNAAGGTGTTA
AAATTTCAAGGGCCGCTTGATAGATTGTGTCCAAAGGCTGAGTCGGGGGC
ATACCGCATACTCGTACATAGGAACTCGTACAACTCTTTTTATGTGGGTC
CGATGCGATCCTCGTCACTTTGATTAACTCCGAATGGGTTCCGAATGTCG
GATATTTGCCCCCTGCTAACGGTTCCCGGACCCGGACAATGGTAGATGGC
AGCTAATCAACAGTAAAATGCATAAAATTAAGTGAGCAAATGAAAGGAAA
GGAAGCTAAAGGGTGCTAGAGGGTACCGCTATGCCGCTATGCCGCTACGG
ATTGACATGCCACACANNNNNNNNNNNNNNNNNNNNNNNNNNNNNNNNNN
NNNNNNNNNNCAGCGTTGAGTTATTAGAAATGTGTCAGAGTCTGCGCATA
ACTGTACCGAAAGCGGTTCACAGAGATTCATACATATGTATGTATGCGTC
TGCTATACGAACAATGGCCTAAACGTTGACAGTTCATCAAAACGAATGAT
GCATGCAAAATGAATCATCTATCCGTTCTATACGTTGAGCAGTGATCTCC
GATCTCCCACGAGTCCTAGTCTCTCTATGATCTGCCATGAAATGTTGCCT
CTTTGTTAGTCTTGTCTTGTATTTTCCCAACCATTTCGTAGAGTTGATGG
GCGTTGCTGCAGCCACACCTCGGACACATCTTCTGGGATCTTCTGGATGG
AACAACAGCTACAATACGAATGGCGTAAGGAAGTAGCAAGTTAGTTTTGC
CCATTTAAATAACACTCATGGCTCATGGGGTCATTGAGGTCTTTGTGGGC
TTTGTCTTCGTCCGGTCAGAGGCGATTTGATGTGCATTATACGATTGCTG
TTGTGGATGTTGTGTGGGGTCTCTCGCACTCCTTCCCATCGATCACTGCC
CAGCCCCCTCTAATCTTGTGTCACAGCAAAATGTTATCTCTCTCTCTCTC
ATTCCCAACTCTTTCTTTCTATCAATAGGATCAATATTTAATGTTCGATT
GGGACTTATTTGGACTAAGCAAATTTCAGATAAGCACCAGCTCCGATGGG
GTTGAGATTGAGGAACTTTACAAACACGTAGACATCACTCTTTGAAGATG
CTTTCTGAAAGGCTTGCTGCGGATGGCTGGCTAATCACGGCCAAGTCCCG
TCTGTCTGGGCCAAATGTCATTTGGGTAATCAAAACCGCACTAATTGGCA
TGGGGTAATGCAATACTCTGCTCCCTCTGATCTCTGATATCTGCGAGATC
CCAGTGCACGCTTCGGTAGGTAACCATGAATGAACCGCAAGAATCCTGCC
TGCCCGACGTCTCTCAATTAAAGAGATGCCATAATTGAGCAGCCTTTGCC
AGGATTACGGCCAAAAAGAGGATAGAACTGAGACGGATNNNNNNNNNNNN
NNNNNNNNNNNNNNNNNNNNNNGAGTGCGTAGGATAACAATTAGCAAAAG
GATTTGATGGCAGCGCTAGGAGGACAGGACGGAAGCTAGCTCCGTCATTG
TCCATTGTGCACCCTACCTTACCCTCTCTACTCTCTATGTACTTAACTTG
TGTCTTTTTTAGTCTTCTTTCCCCTGCCCATGCCCCTACCCCTACCCCCG
TTCCTGCCATTCCGCTGCACTTCCGTTTACGGAAGTGGCTAAAACCGAAC
AACCCAAAAGAGTCCTCATCCAATACCTGTTCCTGTTCTTATCCCTTACG
TTTGTGCACTTTGCATATGGTATGAAAACAAACAAGTGAACGGCTGGACT
GGAGATAGATCCCCTGTTTCGATGCGATCATGGCTGGTTAGTCTTTTGGC
TCTACACAAACACACTCCACGACGAGAGAGGCTTTTGTCTCGGACTCGTC
CTTCGGGGTCGGAGCACGTGTAANNNNNNNNNNNNNNNNNNNNNNNNNNN
NNNNNNNNNNNNNNNNNNTCATTTGCCGTAAGCCAAGTGCACAGCAGCTC
CTAACTACAATACTTACTTCCTCATTAGCATGAGAGACTCTTCATCCGAA
TTGTCTGATGGGCTTAGGCTACGGAAAACTGCTGAAAACTGAATGAAACG
ACTGGACTGGCCAAACTAATATTCTATTTGAAAGTAATCTCATTTCATCA
ATTGTGTCGGACATCTACCAGTAATCGCTTGGTATGTACATCAACAAAGA
TTGCTCTTGGCATAGTGCTAGCTGCGATAAAAGCTTCTTATAAATAGTGG
TTCTCTGAGCATTGCATCATCCGATACTGTTCCCTGGTGCCTTTTCTATA
GAAGCAGATCTAGCTATGTTATAAATATTCACTATAATAGGGCTAAAAAC
CTTTATAAATCAGCATCTACATATATTTGTATCCATATGGAAAATAATCT
TAAGGTAGGAGACAGAGAGAACTCATCTTTCTTGGTGGTTTTCTGGATGG
CTCCGTGTCCATGCTTCGCCAATAAAAGTACTGAAAAAGTACTGCGGATG
ACAATATTTGAGGATGTTAGCCCATTAAGACAAAGGTGCCGGCAAGGAGT
TAACATCGATTCCCCGAACCCAACCGCCGTGTCACCCTTTCTTTTTTTTG
GTAAGGCAAGGCAACGAGGCAAAGAGCGAGCAATATAATAAGTAAAAACC
CCTTTCAGTCAATTAGTCGCTGATTTCTTTGTATTCCCGTGTTGCTGCGA
ACCAATATAAAAATCGATGTCACAATGGAAGGNNNNNNNNNNNNNNNNNN
NNNNNNNNNNNNNNNNNNNNNNNNNCAAAGCGAACGAACCCTTTTTTAAG
AGACGGTGTGCCTGTTTATGGCCGCTTAAAAAACGCGCTCTGCACAGGGC
CAGCGGGCTTGCAGGGATTGTGGGACTTTTCACGCGAAGCGTCCATTATG
CAATAAAAAACAACAAAAAAACGTTTCACGTTTTTTAGGCAACAGCTAAT
GTAGGTCTCGAAACGAGAATGTACGGGTGCGTGGAGTGGGTGACGGATGG
CAACCCGTTCGAACCCGCGCTCTACCTGACTCCCTTAAAAAACGCGCTCA
AGGTCGTCCAATGAAAGGATTGCACAAATATTGCATCTTAAGTCCTGAGC
TCATTACAGCGAAAGGAGCGAAAGGATCGACAGGAGCGACAGGACAGCGG
CATCGGCAGCAGCAGTCGATATATTTTATGGCATCATTTTTTAAGGTTCA
TTCTCTTTATATCTATGCCATATACCATCTTGTTTTTCGCTGAATCTGGT
TTTTACAACGAATTTGGCAACTCTTTGGCTTCGACTCTGCCCGCGACTTT
TTATGGCCTTTCTCTTAGCTCGATCCGACTCGTTTCGGCCGAGATTGTCG
CTCAGGTAACCCGTCGCCTCAATGAGGGAATGTGTGCTCTTGTGTGTTGT
GTTCATGAAAATGTTCGGATGAGTGGGTAAAATGTATGTTTAATCCACCA
TTTTTACGGTTGGATTAGCACAGGGATTAGCGGATAAGTTCGCGGTTTTT
TACTGATTATCGAACTACAGTGCACCTCTCCTTTTTTGTGTGCCGAGATC
TCTCTGGCTGAATGGAGCGATGATCGAGTGAATGAATGCCTGTTAAGGGC
TATCAAAATATATTAAATATTAGAGGATTTACCTACAATATTTCGTTTGA
TTCGTCAAATCTGTTTTGGTATTTCCTAATAATTTGCATAAATATCCCAT
ACCGAGAAATCACTTTGAGACACCAAATATCGATGTTCATCCACAAAAAG
AGCTACAATTCAGATAATTCGAGAAGCATCTTCTCCATATTCTCAGCCCT
GATATTGACCCTCTTCACATCCGATACTTATGAGCAGGGTCTTCGCTAGT
CTTGCACTTCCGTTTGCTCAAGTCGGAGACCACCGTTAAGATCACTGTTA
AGTAAAGTTAAACAAACGGCTATCCCACGCCCAGACTCGTATAAGGCATA
AATGCTAGCCAGCCAGAGGGCAAACAACATACCTTACGGGGACCGAGACT
GGACACTTGTCGCGATGATCCTCGTTTTTGGCGGCGTCATGAATCAAAGT
AGCTGCCAGCCATGTTTGTGGAAATGTTTGGTCCACAGATTGCAGTCCTG
TCAGTCATCGGTGGCCTTGCCAGGATTCTGGGAAGACCTGGCCCTGGCCG
AGTAGGATCCATTAGGATGCGAATTGAGACCACGCAGAAAGGGCTAAAGC
TGCAACTGCAACTGCGACGGGGACGGGTTCTGACGGGCTAATTTCCATAA
TTTGTCACGCACAATCATTTGTGTAAGATGTCCATCGAATTCGCCAGCGA
ACACCAACACACACCCATAAGGATATGTGAGAGGATTGAACGGGGCTGGG
CTGGTCAGCAGAAGGATCTCGGGACAAAAGCGCACAGCAAACGGATTTAG
CATTTAGCATTCGCAACCCTTGAGCATTCAAAATACTGAGCATCTATCAT
AAGCAAACCATCTCTTCTCTCATCTCCGCTGCTCTTTCTTCTGTCCTTGT
TGTACCTCTATACACTCCCTCTATACGCTCTATACCGTTTGCTCCCTGCT
GTTTTGAGCCAGAAGCACGACTCGGTCCTAATTGATGCCGAGCAATCTGA
TGTAAAGCCTCGCTAGATGGTAATGTTATGGGTTTTCAAGGTATGACAAT
GATATGATCTGCAGTGGCGTACAACAAACCATTCGGAATTTTTGGTTGGG
TTTCATTTTCAAAGATATTTTTCAGAGAATAAAGAATTATGTAACTCCAG
TTATTGAAAGTGTTCATACAATCATAGAATAGAAATCATAATATTCGCAC
TTTAAAGAAAAGTTATCCATACTTTNNNNNNNNNNNNNNNNNNNNNNNNN
NNNNNNNNNNNNNNNNNNNNNNNNNNNNNNNNNNNNNNNNACCCATCCAG
AATCACAAAGAACATTATTATTTTGCATATGTAATCAAATATTTTCAGTT
TTATACCTATTCAGATATCATTGCTTTTCCAGAGATAATGTATCTATGCG
ATTTGTGGATAAATATCTCACTATATCCCACTAGTATATTTAACGTTAGT
TCTCTTCGAATGACACTTTCGTTCCTTTTACACATTACTTTCGTTTTTTC
TTAATTTTGATATCATAAGTTAATCAATTGCTGTCATAATATCCAGAGCT
TTTTTGGGTCGGGGAAAATTACACAAAAAATTATAAACTCTTGCGCTTAA
ATGATAGGAAACGGCATAAACAGGCGCAGCGGCAGCGAAGGAAATTTTCG
CGAAAAATGGAAACCAAAAGTCTCTGTCGACAGTGGCAGAGAGGCAGCAG
CACCCACACCCGCGGCAGCCGCACGGCACCCTCGTAAAACCCTTTGATGC
TGGACAGAGCGAGATGCAATCCCCGAAGTGGAGGAGAAAAGGACAGCGAT
ATTCTCCGTCACCCCTTTGCTGTCCGCCTACCTACCTGCGTGACATTGAC
TGACANNNNNNNNNNNNNNNNNNNNNNNNNNNNNNNNNNNNNNNNNNNNN
NNNNNNNNNNNNNNNNNNNNNCGCCATTGCGAATGAAGCGTCGGCGCAGC
CGGGTTCGGCAGTATAAAAGGCGGTCGGGCTGCCGAAAGGAAATCAGTTT
GCATTCGCCAACGTCAGAGTCAGCGTCACGTCACCTACACCACACACACA
CAGAGAGAGCGAGCTAGAGAGCTAGCAGAACATCAGTTTACAGTTATCAC
GCTTTGGATTAATCAACCATTAGTCAGACATCATGCTGATGCACGAGAAA
CTCATGTCCGGACAGTTCTTCAACGACCTGAAGACTGGTAAGTTAGCCAC
GCCCCCTAGCCCCCCGTCCAACAGCTTACTAAGAAATCCCTCCTCCTTCT
TCTCTCTTTTTAAATAGATCGCAAGCCTTTNNNNNNNNNNNNNNNNNNNN
NNNNNNNNNNNNNNNNNNNNNNNNNNNNNNNNNNNNNNNNNNNNNNNNNN
NNNNNNNNNNNNNNNNNNNNNNNNNNNNNNNNNNNNNNNNNNNNNNNNNN
NNNNNNNNNNNNNNNNNNNNNNNNNNNNNNNNNNNNNNNNNNNNNNNNNN
NNNNNNNNNNNNNNNNNNNNNNNNNNNNNNNNNNNNNNNNNNNNNNNNNN
NNNNNNNNNNNNNNNNNNNNNNNNNNNNNNNNNNNNNNNNNNNNNNNNNN
NNNNNNNNNNNNNNNNNTTGGAGGAGCTGCCTCCGCCGAGGTCCTTGATC
TGTCACGCCGCTGCGACAGCGTGGAGACGCCCCGGAAGACTCCCTCACCC
TACCAGACCAACTACAGCTACGGCAGCGGCTCGCCCTCGACCTCACCCAC
AGCCACGNNNNNNNNNNNNNNNNNNNNNNNNNNNNNNNNNNNTATCCCAA
GCAGCCTTCTGTACTCCGTCCAACAGCAGCAACAGCAGCTGGCCAGCCTC
TATCCGGCCTTTTACTACGGCAACATAAAGCAGGAGCCGTCCGCCCCCAA
GATCACACCTAATGCCAATGCCAGTGCCACGGCCACTGCCAGCCTCCTGC
AGACATTCGCAGCTGCCTCGGCGGCTGCCGCCGCTGCAGCTGTGGGGGTT
TCCCCACGACCGGCAAGCAATGCCAGCACCATGCAGATCGATGTTTTGGA
GACCCCACAATCGCCGCCCGCAGCCCAGNNNNNNNNNNNNNNNNNNNNNN
NNNNNNNNNNNNNNNNNNNNNNNNNNNNNGTAGCGAACAGCGCCTCCGAC
ACGGGCAAGAACACACGCCCCTTCAAGGCATTCCCCCGCGACCCACTAGT
GATTGCCGCCAACTTTGCGGCCACGGATGTTCTCCTGGACAACCCGCGCG
TTGAGCGCTACACCGAGTACCGGAAGCGGGTACTCGAACAGATCCGCAGC
TCGAACGGCGGCTCTCGCACCGTGACGAACCCCAAAATGCGTCGCACCAA
CTCCCGCAGCGGCAGCGTCAACGAGGGCAGCTCCTCGAACAACAACAGCG
AGAGCGAGGATCGTGCGGCCGCCGAGGAATCCAGCGATTGCGACTCGCAT
GCCGGCAACTTCGAGTCCAAGTCTACCACCGGCTCTCACTCGAACGGCAG
CTCCTCTGGGGCGGCAAATGCCAGCTTCCAGCCGTCCAGCGGCGGACAGG
TGAAGGATGCCGCCTACTACGAGCGGCGTCGTAAGAATAACGCGGCAGCC
AAGAAGTCGCGCGACCGTCGCCGCATCAAGGAGGACGAGATTGCCATCCG
GGCCGCCTACCTGGAGCGCCAGAACATCGAGCTGCTGTGCCAGATTGATG
CGCTCAAGGCGCAGCTGGCCGCCTTCACGGCCAAGGTAGCCACTGCCTAG
NNNNNNNNNNNNNNNNNNNNNNNNNNNNNNNNNNNNNNNNNNNNNNNNNN
NNNNNCCAATCGCCAGAGCCAAATCCGGCTGCTTGTTGCGTTGAACGCGT
GCGAGTCTCAGTTCAGATTGGTTTCGATTCGCCAGCCAGTTCCTATCTAT
ATGAATTTTTTTTGGGTCAGCTTATCTGTGAATATAGCCTGGGGGCTCTC
ATCTTCTATCTGAGCTGTACCACCTCGCACCATCTCTCGCATTTAAGTAC
TTTAAGTCCTTGGATATGTACACCGCCGCGGATACGTTATATTTGTAAAA
TGTAGTTCCTCCCAACTGCATCCTCGCAGTCTCCCCAGTTAATCAGCGGA
ACAGCTCCTGCTGTTATCCTGCGCCTATGCACAGCCCTACCCTACCCTAC
CATCATTGTAGAAATCCCCACTAGTCGTAGTTTACGGTTTAAGCGAATTT
TTTTCATAGTTTCTAAGTGCAAAATAAAATACAAAATCCACAACAGATAA
TATCATTCTTTCCTTATTCTGTCACTGCGCGAGGGGCCCGCTTAGGGTCC
GTGAAGAAGAGATATCAATTGGATTGGATAATATACAAAGTATATCTCCG
AGGAATTTTTTTGCATTTAACAAAACGAAATGAAAGAATTGTTTATATCG
GACTATCTGCTAATGTTTATAAATAATATCTACTCGTACTCGTATTCAAA
GTCAAGATTCTCGTACATGGGACTTCCTTTCTGATGACCTGTGGGGAAAT
CTCCTGCGCCTGTGCCTGCGACTAGTCCAGGGGATCTCCGAAACCCTTAC
AGAAGAGGCTAAAGGAGGAGGGAGAGACCACACGCACACAAATGTTAGTC
AGCCAAATCGAATCGAATCGGATCGTGGACAACTTATAGTTACCTATTTC
TTCGGTGAATTGCAGCTCCAGGCCAAGCAATACAACCTCATTGGTCTCTG
TACAAATTGCGACTTGTGGCATTGTATTGCTGGTCCCATTTTTCCTCCCA
GCTAAGAAGATTCCCGACAGCGATAGCAGGCTCTTTTGGATTGTCCATGT
GATGCTTGCGCTTGCGTCCGTTGGGTTGCCCAATGGGTGGCCATGTGTCT
GGCAATATCGACCTGCTGAGCTCCTCGTCGATTTNNNNNNNNNNNNNNNN
NNNNNNNNNNNNNNNNNNNNNNNNNNNNNNNNNNNNNNNNNNNNNNNNNN
NNNNNNNNNNNNNNNNNNNNNNNNNNNNNNNNNNNNNNNNNNNNNNNNNN
NNNNNNNNNNNNNNNNNNNNNNNNNNNNNNNNNNNNNNNNNNNNNNNNNN
NNNNNNNNNNNNNNNNNNCCTTCAGCGCGTAATGCTCAAAGACTATAAGA
GCTAGAACAACGATGTTTTGGATCCAGACTTCTGTGATATGTCACTGCTC
CAAAAATATTTCAAAACTTTGCCCCGCCCACTTCCGCCCCCACAAAGGGT
GAAAATCTGTGGCATCCACAATTTCGACGATACGAGAAAACTAAAAACGC
AGAATCGTAGAAGATGACAATATCTTCCAGAGTGCAAAATCTGAACCAGA
TCGTATAAATATTATAGCCAGAATCACGAAAACAATTTCACTCTTTCTCG
CTCTGTCTTACTCTAACACACAGGTTTCATGGTCGGTTTTGCCAATTGCA
AAATATGAGTTCAAGGATCTCAGAACCCATAAGAGCTAGAGCAACCAAAT
TTGGTATCCACACTCCTGTGATATCGGACCTTGACCGTTTTGTGTCAAAA
TTTCGCTGATCATCTGGATCAGATCAGATCATTTTTATAACCAAAAGGAA
CAAATCAATTTGCACTGGCTACGCAGCGCCCGACGTCACGCTCAGAGTGA
TTTTCTGTCTCTCTCGCACGTATTGTTTGTCGTGTCGTTCATTATTAGTG
GCGTCTGGCGGAGGAGAGCCATATTGACTTAGTATCGGGTATAACTGTAA
AGTTGCTGCGTCCGCCTCAACTCACAACGTTCCCCCCCGTTTGTTGTATA
TTCGCTCTGTCCTAATTCTCTGGTGTTTGTATTGTTCAGATGGCTCCTTT
TAATTGAACCTTTTTTTTACCAATGAAGTGGAGTGGAAATATTGGTTTTT
TACTTGTCACAAAAAATGCAACTCTGGCTTGGACTGAGCACACTGGCCCA
ACACTGCTCAGCGTTAATCCCAATCAAGTCACGAAACGTCTTTTAACACA
TACATGTTCCGTGCACCGATGAACTTTTGATGTACTGTACTGTTTTCTCC
ACTTTTTTGTTTGTTGCTGTTTGTTGATTAATTAATAATCCAAAGGAGTT
GCGTTATGGTTTGATCCATTCTCTATATTTTCTTCATTTTCTCACGCGGA
CCGCACTGAAACTATTTTATGCACTTACTTTCTACGAGGAAAACGCTCAG
GATCTGGCTTCGGGACCGCCTCAATTGCAGCAACATATTGCTACTTCACT
TCACAGAAGGTCCAAAGGTCCCAGCCTAACGGGAATGAGTTAAAAGTATT
ATGGCTCTTAACGAATAGCGCGGCATATAAGACGCATTAAATTTAACAGC
TAACAATGTAAGGATACATTTCATGTCGCTAACTGGTTCATATCCTGTGT
GAACAAAACTTTCATAAAATTATAAACAGTCCGCTTAGAGTACGACGCTA
CAACCAACCAACTCAATAAGGAGTTACCATCATAACCGATCATAAACATA
ATTTTATGCAGATAACATTGAGAAAATGAAAGAGGTAAGAGAGATAATGT
TTATCAACAAAAAAACATTTTAATTTAGTAAAAAAAAAAATCTATATTTA
CATTTTAGGTTCTTGAAACGCTGAACCCAGATGATTCTGAATCTATTGAG
CTGGCAAAAGAGCTGGTAGAAGCGAAGGTGCTACCATTAGCAAAGTCAAT
GGATTCATTTAAGGAAGCTGAAAATATTGTTCATAACATAACTGGTGGTT
TTGGAATAGATTTCAAAACGTCAGAGCCTCTTAAATAATAATCTAGAGAA
AATGTTGTATATTTCCTCTAGTTTACTAGTTGACAATTGTTAATCAAATT
TCAATATATATATCACCTTAAAATCGTTTTTATATTATTGTGATTTGATT
AGCATATGCATATTTTGGCATATATCTTGCGGATGGAGACTGGGCAACTG
CACGGAGAACGTCAGTAGTGATTTTGGGAATGAAGATTCAGCGGCATTTA
GATTTTATATTATTTATTGGTTTGTATCAAGCCCAAAACGAAGCCAAGCC
TCGAACACCATCGATTACGATTCGCTTTTGACGCATACATTGTACAGTGT
GCAGTATTAAATAAATAGTTTAAAATGGAAAAAAAGTTATAAAATATTTT
ATTTTATTGAGATGTAATTGGGATGTAGATAACAGTGGCGCCATTCGGTT
TTATTCATTTTCTGACAGTCTGCCAGCGCCTATACACAGCTGCTGAAGCG
AAAGCACCGTTATACTGTACAAATGTAGGCAATGTGAAAATAATGAAATA
AATCGAAAATCTCTCATTATGAGTCAAATGCTGTTAATTTTCAGTAGCTA
ATCGAAAAATTGAGCTTGTGCTTACCACGCCGAAGCGCAATCACTTGCTT
AAGGATGTTCCCCCATCCGCACCAGGTGTCAAATTCTCGGCCGCGGTGCA
TATGGTACTGCTTTTAAGTCAATTTATCGCGGTATTTTTTACCCAATAAA
ATGGATATATCTTATTGATCGCTTCTGAACTTTGAACAGATTACTCCGCT
TGAAGATTATCAAGGGACATAATTATCATAATAACAGAGTCCACTGTTGC
CTTTAGTATTATCGTTATGGAGTGTCCGTAGGATACTGGACACGCTAGCG
TTGGCGTTCATCCACAGAGTGCTGTATGTGATTCGGTTGGACATTGTGGC
TGCTCTGCGCTACTGTGTGCTTAACGTGCTCCGCGTGGACCTCAAGCCTG
CCAAAATTTTGGTAACTGCCAGCGCAACTACATTTCCAAGCTGTGCTACA
TAGGGTCATACATTAAAATTGGCGAGTTTTGAGCCCGCCAGAGCCAGAGC
AATGCCAGGGGCACCCTGTCTCTGCAAGCCCTGCGCTCGGATCCACTTTC
AGGCGCCTCGGCCACTCCCTGGTTTGGCATGTGTCAAATGCAGTGCAGTC
GCTGCAACGACTCCATCACTTATCAAGTGGTCAAGCCCTCTCCGGCGACT
ACACCAAGAGAGCACCCCTCGTCAGCTGTAACCGGAAAGGGGATTTTGTA
CGTGAGTAAAAGCAGTTCAAGGGCGGATATGATAGCGTGCCGCAATCTAA
ATTTTAAAACATCGTGCAGCAGTAGCCGTGAGCTAAAGAGGAAGCACGAA
GAACAGATCTGAACCTAAGCTGCTGGGGGATCGAGCCTAATTTCCACACG
AGCCCTATTCTTCTGAGGAATAACCTGGAGCTCATCTTGAGCAGAAGCTC
TCCCGCCGGCTTGCTTTTCGGCTTATGTCGTGATTAGGTCGTGTTCGTTT
GTAATTTGTTTGAATTATTTGTACTGTTTTATAAGCTTTTACCATAGAAA
TCTTTCGATTGATGTATCTTTGATTGATTATTACATTAAGGGCAAGACAG
GTGTGGGTCAATAATTTATATTTTGTAACTTCTTTTTCGTTTAGAAGAAG
TGAAGATATTTTGTTAGTTTTCTGCCTAAACAAAATACATAGGGTTCGTC
TTCATGAACTCTGGCACTATCAAACGCTTTGCGTACTCCACCTGGGGAGA
ACGAAACTTGGTGCAGCTGGAAGAAAAGCAGTCAAGATGACATTATCAGA
ACGAAAATATGANNNNNNNNNNNNNNNNNNNTCGCACCCAGTAAGGTAGA
CACGTCCACGTGCCGCAGCCAAATGTGCCAAATATGCCGGAGCCGGATAA
GACACTGCGCGGTTGCAACGAGGAAACATGTGACAAAGATTGTATGTCAA
TTTCTGCAGTACATCAATATCCAAGTTGCCCGTATTCTCGATTACGTTGT
AACGCGTCGGCTTGGCCGTCCCCTGAATCGACTGATGGCTGACCATGAAG
AACTGCATCTCATTGGGATGGACAATGGTGCGATCGACGACGGTTCCCGT
AACAACGTTGTTGAACTTGTTGTATTGCGATGGAACTCCGTTCGGAAAGA
AGCGTGTATGATGCCGCTTAACTACAATGAAGCAGCAAATCTTGGGCTTA
ATGTGCAGCTGAAAGGAGGCGAAGGACGATTAGTGATATAAAATTAAAAG
GTTTCTGGATGCAAGAGCTCAACTTACCTTGCTGCAGGCGGCAGAAATTC
CCCTCAACTCTTTATTCTTGATGTTGGGAAACTGGCCATCGCTTACGCCA
TCACGATAATAGATAATGTGGTCTGGGTAGCATTGTTGGAAATTATGATA
GACACGCAAGTGCTCAAGGGTTATCGACTCCATGTCCTCGATCTCCTCCA
GGGCAGAGCGTTGCAAGCGATATTGCATGTTATATGAAGCCCCGAATGGA
TCATGGGAGGCGGCAACACCCACCACACTGGGGATCTCTCGCTGATCGGG
CGACGGATGAGTCACATCGGCACCCAAAAACATGGTCTTCTTTGGCAGAC
AGTGTAGGTCATCCCGTAGCTTGTGATTGGTGCCGTTCAGTTTTGCATTA
ACCTTAAGTAGAATGCTGCCAATAACCTGCGCGTTACATTTGCGCTCGAC
TGTGACCCGCTTAATGCATTGTGTAAGAATGCCGTGCTGCAGCTCAGCCT
TTTGCTTCACGACATCATAAAGATGCCCGAAATTTGGTATAATAACGAAC
ACCACATCAAATTGATTATTTTTGAAATAGCGGAAATGAGCATCTAGTTC
ACGTTCATCCTTGTAGTACAGTTTCTCGGCCTTGGCATCCAGGCACAGAT
TGACTTTGCGACTCTTCTGAATAACCTGCCACGAAAATAAGGCAGGATCC
TGCAATGCAATGCAAAGAACTTACCATCTTCTGAAGCTCGTCCACATACA
GGTAGTTAATCTTGCCGTAGAGTATGGCCCATTTATGTGACTTTGGCTTG
GGTTCAAGGAATTGCATGCCATCCATGCGCCACGAACCGTTCCTCACCGA
GGCCAAATTGTTTTTGTACTCAATCTGAGGCGCATTGAGCGTGCGTGTAT
TCACGACGATGAAGTCACTGCCCAGACGTATGCCAAAGTGGCTGATGGTC
GGGTCTAAATTGTGCCTGAAATATTCCATCAAGCGGATGATCTTGGCCTT
CCTCTCGTTGGTGGAAGTGGCAGCATACTTAATCATGGCCGCCACCTGAT
TAGCTCCATCCTTGCGCTGCGATACGATGAAAAGAAATCAAATCAGGAAA
TGATTTGCAGTGAAAGGAACTAGTTGAACTCACATTCAGTGTCTGCCCAT
CCTCAATGCGACATAGTTCGATAGGCAAGTAAATGTGCTTCAACGGCGGC
CCAACATGCAAGCAGAGAAGGTTCGGAAACTTTAAATTATACTGCCGAGA
CTTGTAATACTCTGCAACGGTCATTTCTTTTCCATCCAGCTCAAATGTCT
GAGTGCTGGCCGGAACCTTACAAAGCCCGTTGACTCTGAAGACGCGCGGG
GCGCTGCCAAGACAGGCAGGCGGCTCGTAAATTATATTCATGCCCGTTAG
GAATGATTCAATATCAGAACGCTTGTAGTCAAGATTTGTGCTTTTGTCAA
TTTTCTCTTTCTGATACAGCTCTAAATAGTCAATGATCGTCATGGACTTC
GGAAAGGACTTGTGCGATATGTCCACATTGACAAAAGGGCGATCGCCAAG
AACGAATGTTTGATAGAGCCCAACCAGAGCTTCGTAGCCGTCGTTAAGAT
CAAAGGCACTTCCGGGCTCAGACCTTTTGAAGAAGGAGCGACCGGCGCGT
ATGGCGGTGTTATGACAGGGTGCTGCCAACACAACCTCCAGACACTGCAA
GGCTCGCATGGGCTTGTCATATATCTTATCCTTCACATAACTGCAAAAAT
GGAAAATTGCATAATGCCGATTCTCTGCCGACAGAGAAGTATCCGTATCT
GCCGTTCAGTATAACGGTCCACTCACCTTCTCAGCGAATTCAGATCGACC
TCCAAGTCCTCCGTCTCCTTGAGTTCCAGAGTGTAATTCAGGGTACGGCC
GTGGCGATCTGTTACCTGGACGGCAGGAAAGCAAGTTTCACTTCAAAGGT
GCATCAAGCTCGGCGACAACACAACAACACTTACTTTCACTTCTTGGCCC
TGGGAGCTGCATTTTAGCTTCACAACTGAGTAACACGATGCACGTCCATC
AAATGCGGCAATCGCACCGCCCAAGTGTTCAACTCTGTACTGCTCAAAAG
CCTGACGATAGAACTTCTTAGGACGGTCTGGCGTGATCTTCACATCGTAG
TGATAGGCCACCGCAGGCATTTTGTCCAAGTTAACGTCGAGATAATTGAC
AGATACTTGACCTGGTTTTCCCAAAGTTCCACGCGGCTGGCCTGTCAAAA
TTAAAAAAAAAAAAAATTTTTTTTTTTTTTCAATTTTTCTAAATTTGACC
GAGTCCTGGATCTAGGGGGTTTTCGCTGTTGTTGGAACCGCACACGTATC
GCATATTTACCGAACTACCCAACATTGCAACTTTTTCTCCCCAAAAGGTA
CAACTCCACCTGTCTTTTTGTTGATGTTGTTGCAGGAGCTTCCCGACAAC
CCGACAACCCGCTTCAGGATTTTTGGTTTTGAAAAATTCCCACTGCTGCT
TTTAGTNNNNNNNNNNNNNNNNNNNNNNNNNNNNNNNNNNNNNNNNNNNN
NNNNNNNNNNNNNNNCTCTCCCGACGACTGAACTGTTTCGAATGACTAAA
ATATTTATTTCCTGTTGGCTAAACTTTTTGCTCTAAATTTGTTTGACGTA
TAACACTGTGCTGTGTGATCGATTCCAATAATCTTGTAGTCGAGTGTGTT
TGTTTATGTTTCAGTTTTATCAGGTGTGCAATTAGTTATCGCTCAATTAA
AAACTTCGACTTTCATTACCTAGTAACGCTCTCAGAAAAACCAGTATTTA
AACCAAATGGGCAGTGTAGTATGGTGTCGAAAGACAGAGCTGGACGTTCA
CAGCCTAAAGTCGTCGCTCTTCTCCTTGCAGCGATCCGCTAAAATGAACG
CTAAAATATAACGTTTTAGACATGCTATGGAGTCGCTCCATGCAACCCTG
ATCATTGATCCACGATCACCGATCCCAATCGCCAGAGCCAAATCCGGCTG
CTTGTTGCGTTGAACGCGTGCGAGTCTCAGTTCAGATTGGTTTCGATTCG
CCAGCCAGTTCCTATCTATATGAATTTATTTTGGGTCAGCTTATCTGAAT
ATAGCCTGGGGGCTCACATCTTCTATCTAAGCTGTGGTACAGCTCGCACC
ATCTCTCGCATTTAAGTACTTTAAGTCCTTGGATATGTACACCGCCGCGG
ATACGTTATATTTGTAAAATCTAGTTCCTCCCAACTGCATCCTCGCAGTC
TCCCCAGTTAATCAGCGGAACAGCTCCTGCTGTTATCCTGCGCCTATGCA
CAGCCCTACCCTACCCTACCATCATTGTAGAAATCCCCACTTGTCGTAGT
TTACGGTTTAAGCGAATTTTTTTCATAGTTTCTAAGTGCAAAATAAAATA
CAAAATCCACAACAGATTATATCATTCTTTCCTTATTTTGTCACTGCGCG
AGGGGCCCGCTTAGAGTCCGTGAAGAAGAGATATCAATTGGATTGGATAA
TATACTAAGTATATCTCCGAGGAATTTTTTTTGCATTTAACAAAACGAAA
TGAAAGAATTGTTTATATCGGACTATCTGCTAATGTTTATAAATAATATC
TACTCGTACTCGTATTCAAAGTCAAGATTCTCGTACATGGGACTTCCTTT
CTGATGACCTGTGGGGAAATCTCCTGCGCCTGTGCCTGCGACTAGTCCAG
GGGATCTCCGAAACCCTTACAGAAGAGGCTAAAGGAGGAGGGAGAGACCA
CACGCACACAAATGTTAGTCAGCCAAATCGAATTGAATCGGATCGTGGAC
AACTTATAGTTACCTATTTCTTCGGTGGATTGCAGCTCCAGGCCAAGCAA
TACAACCTCATTGGTCTCTGTACAAATTGCGACTTGTGGCATTGTATTGC
TGGTCCCATTTTTCCTCCCAGCTAAGAAAATTCCCGACAGCGATAGCAGG
CTCTTTTGGATTGTCCATGTGATGCTTGCGCTTGCGTCCGTTGGGTTGCC
CAATGGGTGGCCATGCGTCTGGCAATATCGACCTGCTGAGCTCCTCGTCG
ATTTNNNNNNNNNNNNNNNNNNNNNNNNNNNNNNNNNNNNNNNNNNNNNN
NNNNNNNNNNNNNNNNNNNNNNNNNNNNNNNNNNNNNNNNNNNNNNNNNN
NNNNNNNNNNNNNNNNNNNNNNNNNNNNNNNNNNNNNNNNNNNNNNNNNN
NNNNNNNNNNNNNNNNNNNNNNNNNNNNNNNNNNNNNNCCTTCAGCGCCT
AATGCTCAAAGACCATAAGAGCTAGAGCAACGATGTTTTGGATCCAGACT
TCTGTGATATGTCACTCCTACAAAAATATTTCAAAACTTTGCCCCGCCCA
CTTCCGCCCCCACAAAGGGTGAAAATCTGTGGCATCCACAATTTCGACGA
TACGAGAAAACTAAAAACGCAGAATTGTAGAAAATGACTAAATCTTCCAG
AGTGCAAAATCTGAACCAGATCGTATAAATATTATAGCCAGAATCACGAA
AAAAATTTCACTCTTTCTCGCTCTGTCTCACTCTAACACACAGGTTTCAT
GGTCGGTTTTGCCAATTGCTAAATATGAGTTCAAGGATCTCAGAACCCAT
AAGAGCTAGAGCAACCAAATTTGGTATCCACACTCCTGTGATATCGGACC
TTGACCGTTTTGTGTCAAAATTTCGCTGATCATCTGGATCAGATCAGATC
ATTTTTATAACCAAAAGGAACAAATCAATTTGCACTGGCTACGCAGCGCC
CGACGTCACGCTCAGAGTGATTTTCTGTCTCTCTCGCACGTATTGTTTGT
CGTGTCGTTCATTATTAGTGGCGTCTGGCGGAGGAGAGCCATACTGACTT
AGTATCGGGTATAACTGTAAAGTTGCTGCGTCCGCCTCAACTCACAACGT
TCCCCCCCGTTTGTTGTATATTCGCTCTGTCCTAATTCCCTGGTGTTTGT
GATGTTCAGATGGCTCCTTTTAATTGAACCTTTTTTTTACCAATGAAGTG
GAGTGGAAATATTGGTTTTTTACTTGTCACAAAAAATGCAACTCTGGCTT
GGACTGAGCACACTGGCCCAACACTGCTCAGCGTTAATCCCAATCAAGTC
ACGAAACGTCTTTTAACACATATGTACATGTTCCGTGCACCGATGAACTT
TTGATGTACTGTACTGTTTTCTCCACTTTTTTGTTTGCCTAACGGGAATG
AGTTAAAAGTATTATGGCTCTTAACGAATAGCGCGGCATATAAGACGCAT
TAAATTTAACAGCTAACAATGTAAGGATACATTTCATGTCGCTAACTGGT
TCATATCCTGTGTGAACAAAACTTTCATAAAATTATAAAAGGTCCGCTTA
GAGTACGACGCTACAACCGACCAACTCAATAAGGAGTTACCATCATAACC
GATCATAAACATAATTTTATGCAGATAACATTGAGAAAATGAAAGAGGTA
AGAGAGATAATGTTTATCAACAAAAAAACATTTTAATTTAGTAAAAAAAA
AATCTATATTTACATTTTAGGTTCTTGAAACGCTGAACCCAGATGATTCT
GAATCTATTGAGCTGGCAAAAGAGCTGGTAGAAGCGAAGGTGCTACCATT
AGCAAAGTCAATGGATTCATTTAAGGAAGCTGAAAATATTGTTCATAACA
TAACTGGTGGTTTTGTAATAGATTTCAAAACGTCAGAGCCTCTTAAATAA
TAATTTAGAGAAAATGTTGTATATTTCCTCTAGTTTACTAGTTGACAATT
GTTAATCAAATTTCAATATATATATCACCTTAAAATCGTTTTTATATTAT
TGTGATTTGATTAGCATATGCATATTTTGGCATATATCTTGCGGATGGAG
ACTGGGCAACTGCACGGAGAACGTCAGTAGTGATTTTGGGAATGAAGATT
CAGCGGCATTTAGATTTTATATTATTTATTGGTTTGTATCAAGCCCAAAA
CGAAGCCAAGCCTCGAACACCATCGATTACGATTCGCTTTTGACGCATAC
ATTGTACAGTGTGCAGTATTAAATAAATAGTTTAAAATGGAAAAAAAGTT
ATAAAATATTTTATTTTATTGAGATGTAATTGGGACGTAGATAACAGTGG
AGCCATTCGGGTTCTATTCATTTTCTGACAATCTGGCAGCGCCTATACAC
AGCTGCTGAAGCGAAAGCACCGTTATACTGTACAAATGTAGGCAATGTGA
AAATAATGAAATAAATCGAAAATCTCTCATTATGAGTCAAATGCTGTTAA
TTTTCAGTAGCTAATCGAAAAATTGAGCTTGTGCTTACCACGCCGAAGCG
CAATCACTTGCTTAAGGATGTTCCCCCATCCGCACCAGGTGTCAAATTCT
CGGCCGCGGTGCATATGGTACTGCTTTTAAGTCAATTTATCGCGGTATTT
TTTACCCAATAAAATGGATATATCTTATTGATCGCTTCTGAACTTTGAAC
AGATTACTCCGCTTGAAGATTATCAAGGGACATAATTATCATAACAACAG
AGTCCACTAGTATTATCCTTTAGTATTATCGTTATGGAGTGTCCGTAGGA
TACTGGACACGCTAGCGTTGGCGTTCATCCACAGAGTGCTGTATGTGATT
CGGTTGGACATTGTGGCTGCTCTGCGCTACTGTGTGCTTAACGTGCTCCG
CGTGGACCTCAAGCCTGCCAAAATTTTGGTAACTGCCAGCGCAACTACAT
TTCCAAGCTGTGCTACATAGGGTCATACATTAAAATTGGCGAGTTTTGAG
CCCGCCAGAGCCAGAGCAATGCCAGGGGCACCCTGTCTCTGCAAGCCCTG
CGCTCGGATCCACTTTCAGGCGCCTCGGCCACTCCCTGGTTTGGCATGTG
TCAAATGCAGTGCAGTCGCTGCAACGACTCCATCACTTATCAAGTGGTCA
AGCCCTCTCCGGCGACTACCCCAAGAGAGCACCCCTCGTCAGCTGTAACC
GGAAAGGGGATTTTGTACGTGAGTTAAAGCAGTTCAAGGGCGGATATGAT
AGCGTGCCGCAATCTAAATTTTAAAACATCGTACAGCAGTAGCCGTGAGC
TAAAGAGGAAGCACGAAGAACAGATCTGAACCTAAGCTGCTGGGGGATCG
AGCCTAATTTCCACACGAGCCCTATTCTTCTGAGGAATAACCTGGAGCTC
ATCTTGAGCAGAAGCTCTCCCGCCGGCTTGCTTTTCGGCTTATGTCGTGA
TTATGTCGTGTTCGTTTGTAATTTGTTTGAATTATTTGTACTGTTTTATA
AGCTTTTACCATAGAAATCTTTCGATTGATGTATCTTTGATTGATTATTA
CATTAAGGGCAAGACAGGTGTGGGTCAATAATTTATATTTTGTAACTTCT
TTTTCGTTTAGAAGAAGTGAAGATATTTTGTTAGTTTTCTGCCTAAACAA
AATACATAGGGTTCGTCTTCATGAACTCTGGCACTATCAAACGCTTTGCG
TACTCCACCTGGGGAGAACGAAACTTGGTGCAGCTGGAAGAAAAGCAGTC
AAGATGACATTATCAGAACGAAAATATGANNNNNNNNNNNNNNNNNNNTC
GCACCCAGTAAGGTAGACACGTCCACGTGCCGCAGCCAAATGTGCCAAAT
ATGCCGGAGCCGGATAAGACACTGCGCGGTTGCAACGAGGAAACATGTGG
CAAAGATTGTATGTCAATTTCTGCAGTACATCAATATCCAAGTTGCCCGT
ATTCTCGATTACGTTGTAACGCGTCGGCTTGGCCGTCCCCTGAATCGACT
GATGGCTGACCATGAAGAACTGCATCTCATTGGGATGGACAATGGTGCGA
TCGACGACGGTTCCCGTAACAACGTTGTTGAACTTGTTGTATTGCGATGG
AACTCCGTTCGGAAAGAAGCGTGTATGATGCCGCTTAACTACAATGAAGC
AGCAAATCTTGGGCTTAATGTGCAGCTGAAAGGAGGCGAAGGACGATTAG
TGATATAAAATTAAAAGGTTTCTGGATGCAAGAGCTCAACTTACCTTGCT
GCAGGCGGCAGAAATTCCCCTCAACTCTTTATTCTTGATGTTGGGAAACT
GGCCATCGCTTACGCCATCACGATAATAGATAATGTGGTCTGGGTAGCAT
TGTTAGAAATTATGATAGACACGCAAGTGCTCAAGGGTTATCGACTCCAT
GTCCTCGATCTCCTCCAGGACAGAGCGTTGCAAGCGATATTGCATGTTAT
ATGAAGCCCCGAATGGATCATGGGAGGCGGCAACACCCACCACACTGGGG
ATCTCTCGCTGATCGGGCGACGGATGAGTCACATCGGCACCCAAAAACAT
GGTCTTCTTTGGCAGACAGTGTAGGTCATCCCGTAGCTTGTGATTGGTGC
CGTTCAGTTTTGCATTAACCTTAAGTAGAATGCTGCCAATAACCTGCGCG
TTACATTTGCGCTCGACTGTGATCCGCTTAATGCATTGTGTAAGAATGCC
GTGCTGCAGCTCAGCCTTTTGCTTCACGACATCATAAAGATGCCCGAAAT
TTGGTATAATAACGAACACTACATCAAATTGATTCTTTTTGAAATAGCGG
AAATGAGCATCTAGTTCACGTTCATCCTTGTAGTACAGTTTCTCGGCCTT
GGCATCCAGGCACAGATTGACTTTGCGACTCTTCTGAATAACCTGCCACG
AAAATTAGGCAGGATCCTGCAATGCAACGCAAAGAACTTACCATCTTCTG
AAGCTCGTCCACATACAGGTAGTTAATCTTGCCGTAGAGTATGGCCCATT
TATGTGACTTTGGCTTGGGTTCAAGGAATTGCATGCCATCCATGCGCCAC
GAACCGTTCCTCACCGAGGCCAAATTGTTTTTGTACTCAATCTGAGGCGC
ATTGAGCGTGCGTGTATTCACGACGATGAAGTCACTGCCCAGACGTATGC
CAAAGTGGCTGATGGTCGGGTCTAAATTGTGCCTGAAATATTCCATCAAG
CGGATGATCTTGGCCTTCCTCTCGTTGGTGGAAGTGGCAGCATACTTAAT
CATGGCCGCCACCTGATTAGCTCCATCCTTGCGCTGCGATACGATGAAAA
GAAATCAAATCAGGAAATGATTTGCAGTGAAAGGAACTAGTTGAACTCAC
ATTCAGTGTCTGCCCATCCTCAATGCGACATAGTTCGATAGGCAAGTAAA
TGTGCTTCAACGGCGGCCCAACATGCAAGCAGAGAAGGTTCGGAAACTTT
AAATTATACTGCCGAGACTTGTAATACTCTGCAACGGTCATTTCTTTTCC
ATCCAGCTCAAATGTCTGAGTGCTGGCCGGAACCTTACAAAGCCCGTTGA
CTCTGAAGACGCGCGGGGCGCTGCCAAGACAGGCAGGCGGCTCGTAAATT
ATATTCATGCCCGTTAGGAATGATTCAATATCAGAACGCTTGTAGTCAAG
ATTTGTGCTTTTGTCAATTTTCTCTTTCTGATACAGCTCTAAATAGTCAA
TGATCGTCATGGACTTCGGAAAGGACTTGTGCGATATGTCCACATTGACA
AAAGGGCGATCGCCAAGAACGAATGTTTGATAGAGCCCAACCAGAGCTTC
GTAGCCGTCGTTAAGATCAAAGGCACTTCCGGGCTCAGACCTTTTGAAGA
AGGAGCGACCGGCGCGTATGGCGGTGTTATGACAGGGTGCTGCCAACACA
ACCTCCAGACACTGCAAGGCTCGCATGGGCTTGTCATATATCTTATCCTT
CACATAACTGCAAAAATGGAAAATTGCATAATGCCGATTCTCTGCCGACA
GAGAAGTATCCGTATCTGCCGTTCAGTATAACGGTCCACTCACCTTCTCA
GCGAATTCAGATCGACCTCCAAGTCCTCCGTCTCCTTGAGTTCCAGAGTG
TAATTCAGGGTACGGCCGTGGCGATCTGTTACCTGGACGGCAGGAAAGCA
AGTTTCACTTCAAAGGTGCATCAAGCTCGGCGACAACACAACAACACTTA
CTTTCACTTCTTGGCCCTGGGAGCTGCATTTTAGCTTCACAACTGAGTAA
CACGATGCACGTCCATCAAATGCGGCAATCGCACCGCCCAAGTGTTCAAC
TCTGTACTGCTCAAAAGCCTGACGATAGAACTTCTTAGGACGGTCTGGCG
TGATCTTCACATCGTAGTGATAGGCCACCGCAGGCATTTTGTCCAAGTTA
ACGTCGAGATAATTGACAGATACTTGACCTGGTTTTCCCAAAGTTCCACG
CGGCTGGCCTGTCAAAATTAAAAAAAAAAAAAAATTTTTTTTTTTTTCAA
TTTTTCTAAATTTGACCGAGTCCTGGATCTAGGGGGTTTTCGCTGTTGTT
GGAACCGCACACGTATCGCATATTTACCGAATTACCCAACATTGCAACTT
TTTCTCCCCAAAAGGTACAACTCCACCTGTCTTTTTGTTGATGTTGTTGC
AGGAGCTTCCCGACAACCCGACAACCCGCTTCAGGATTTTTGGTTTTGAA
AAATTCCCACTGCTGCTTTTAGTNNNNNNNNNNNNNNNNNNNNNNNNNNN
NNNNNNNNNNNNNNNNNNNNNNNNNNNNNNNNCTCTCCCGACGACTGAAC
TGTTTCGAATGACTAAAATATTTATTTCCTGTTGGCTAAACTTTTTGCTC
TAAATTTGTTTGACGTATAACACTGTGCTGTGTGATCGATTCCAATAATC
TTGTAGTCGAGTGTGTTTGTTTATGTTTCAGTTTTATCAGGTGTGCAATT
AGTTATCGCTCAATTAAAAACTTCGACTTTCATTACCTAGTAACGCTCTC
AGAAAAACCAGTATTTAAACCAAATGGGCAGTGTAGTATGGTGTCGAAAG
ACAGAGCTGGACGTTCACAGCCTAAAGTCGTCGCTCTTCTCCTTGCAGCG
ATCCGCTAAAATGACCGCTAAAATATAACGTTTTAGACATGCTATGGAGT
CGCTCCATGCAACCCTGATCATTGATCCACGATCACCCATCCCAATCGCC
AGAGCCAAATCCGGCTGCTTGTTGCGTTGAACGCGTGCGAGTCTCAGTTC
AGATTGGTTTCGATTCGCCAGCCAGTTCCTATCTATATGAATTTATTTTG
GGTCAGCTTATCTGAATATAGCCTGGGGGCTCACATCTTCTATCTAAGCT
GTACCACCTCGCACCATCTCTCGCATTTAAGTACTTTAAGTCCTTGGATA
TGTACACCGCCGCGGATACGTTATATTTGTAAAATCTAGTTCCTCCCAAC
TGCATCCTCGCAGTCTCCCCAGTTAATCAGCGAAACAGCTCCTGCTCTTA
TCCTGCGCCTATGCACAGCCCTACCCTACCCTACCATCATTGTAGAAATC
CCCACTAGTCGAAGTTTACGGTTTAAGCGAATTTTTTTCATAGTTTCTAA
GTGCAAAATAAAATACAAAAATCCACAACAGATTATATAATTCTTTTCCT
TATTCTTGTAGGCCGTCTAACCCGGGAATTGTAGTGACCAATATCGGTGC
GTGAGTGAACTGTTTAGGTATAAAAACACAAGCCCGGCGATTTAGATATA
ACTCTTTTTTATTAGCTGCGCGTCCGTCTCTCACAATCCGCCATTTACAA
AGTGAACTTACTCTCTTATCGATGTTTCTTATCCGATATCTCACTATTGG
TATTTCCCGCCGAGTGTATCGATGGTGCGGTAAATACCAATGCGCGGCTG
TATGCTATTTTAAATACTAGTTGAATGCCTCCNNNNNNNNNNNNNNNNNN
NNNNNNNNNNNNNNNNNNNNNNNNNNNNNNNNNNNNNNNNNNNNNNNNNN
NNNNNNNNNNNNNNNNNNNNNNNNNNNNNNNNNNNNNNNNNNNNNNNNNN
NNNNNNNNNNNNNNNNNNNNNNNNNNNNNNNNNNNNNNNNNNNNNNNNNN
NNNNNNNNNNNNNNNNNNNNNNNNNNNNNNNNNNNNNNNNNNNNNNNNNN
NNNNNNNNNNNNNNNNNNNNNNNNNNNNNNNNNNNNNNNNNNNNNNNNNN
NNNNNNNNNNNNNNNNNNNNNNNNNNNNNNNNNNNNNNNNNNNNNNNNNN
NNNNNNNNNNNNNNNNNNNNNNNNCTGCNNNNNNNNNNNNNNNNNNNNNN
NNNNNNNNNNNNNNNNNNNNNNNNNNNNNNNNNNNNNNNNNNNNNNNNNN
NNNNNNNNNNNNNNNNNNNNNNNNNNNNNNNNNNNNNNNNNNNNNNNNNN
NNNNNNNNNNNNNNNNNNNNNNNNNNNNNNNNNNNNNNNNNNNNNNNNNN
NNNNNNNNNNNNNNNNNNNNNNNNNNNNNNNNNNNNNNNNNNNNNNNNNN
NNNNNNNNNNNNNNNNNNNNNNNNNNNNNNNNNNNNNNNNNNNNNNNNNN
NNNNNNNNNNNNNNNNNNNNNNNNNNNNNNNNNNNNNNNNNNNNNNNNNN
NNNNNNNNNNNNNNNNNNNNNNNNNNNNNNNNNNNNNNNNNNNNNNNNNN
NNNNNNNNNNNNNNNNNNNNNNNNNNNNNNNNNNNNNNNNNNNNNNNNNN
NNNNNNNNNNNNNNNNNNNNNNNNNNNNNNNNNNNNNNNNNNNNNNNNNN
NNNNNNNNNNNNNNNNNNNNNNNNNNNNNNNNNNNNNNNNNNNNNNNNNN
NNNNNNNNNNNNNNNNNNNNNNNNNNNNNNNNNNNNNNNNNNNNNNNNNN
NNNNNNNNNNNNNNNNNNNNNNNNNNNNNNNNNNNNNNNNNNNNNNNNNN
NNNNNNNNNNNNNNNNNNNNNNNNNNNNNNNNNNNNNNNNNNNNNNNNNN
NNNNNNNNNNNNNNNNNNNNNNNNNNNNNNNNNNNNNNNNNNNNNNNNNN
NNNNNNNNNNNNNNNNNNNNNNNNNNNNNNNNNNNNNNNNNNNNNNNNNN
NNNNNNNNNNNNNNNNNNNNNNNNNNNNNNNNNNNNNNNNNNNNNNNNNN
NNNNNNNNNNNNNNNNNNNNNNNNNNNNNNNNNNNNNNNNNNNNNNNNNN
NNNNNNNNNNNNNNNNNNNNNNNNNNNNNNNNNNNNNNNNNNNNNNNNNN
NNNNNNNNNNNNNNNNNNNNNNNNNNNNNNNNNNNNNNNNNNNNNNNNNN
NNNNNNNNNNNNNNNNNNNNNNNNNNNNNNNNNNNNNNNNNNNNNNNNNN
NNNNNNNNNNNNNNNNNNNNNNNNNNNNNNNNNNNNNNNNNNNNNNNNNN
NNNNNNNNNNNNNNNNNNNNNNNNNNNNNNNNNNNNNNNNNNNNNNNNNN
NNNNNNNNNNNNNNNNNNNNNNNNNNNNNNNNNNNNNNNNNNNNNNNNNN
NNNNNNNNNNNNNNNNNNNNNNNNNNNNNNNNNNNNNNNNNNNNNNNNNN
NNNNNNNNNNNNNNNNNNNNNNNNNNNNNNNNNNNNNNNNNNNNNNNNNN
NNNNNNNNNNNNNNNNNNNNNNNNNNNNNNNNNNNNNNNNNNNNNNNNNN
NNNNNNNNNNNNNNNNNNNNNNNNNNNNNNNNNNNNNNNNNNNNNNNNNN
NNNNNNNNNNNNNNNNNNNNNNNNNNNNNNNNNNNNNNNNNNNNNNNNNN
NNNNNNNNNNNNNNNNNNNNNNNNNNNNNNNNNNNNNNNNNNNNNNNNNN
NNNNNNNNNNNNNNNNNNNNNNNNNNNNNNNNNNNNNNNNNNNNNNNNNN
NNNNNNNNNNNNNNNNNNNNNNNNNNNNNNNNNNNNNNNNNNNNNNNNNN
NNNNNNNNNNNNNNNNNNNNNNNNNNNNNNNNNNNNNNNNNNNNNNNNNN
NNNNNNNNNNNNNNNNNNNNNNNNNNNNNNNNNNNNNNNNNNNNNNNNNN
NNNNNNNNNNNNNNNNNNNNNNNNNNNNNNNNNNNNNNNNNNNNNNNNNN
NNNNNNNNNNNNNNNNNNNNNNNNNNNNNNNNNNNNNNNNNNNNNNNNNN
NNNNNNNNNNNNNNNNNNNNNNNNNNNNNNNNNNNNNNNNNNNNNNNNNN
NNNNNNNNNNNNNNNNNNNNNNNNNNNNNNNNNNNNNNNNNNNNNNNNNN
NNNNNNNNNNNNNNNNNNNNNNNNNNNNNNNNNNNNNNNNNNNNNNNNNN
NNNNNNNNNNNNNNNNNNNNNNNNNNNNNNNNNNNNNNNNNNNNNNNNNN
NNNNNNNNNNNNNNNNNNNNNNNNNNNNNNNNNNNNNNNNNNNNNNNNNN
NNNNNNNNNNNNNNNNNNNNNNNNNNNNNNNNNNNNNNNNNNNNNNNNNN
NNNNNNNNNNNNNNNNNNNNNNNNNNNNNNNNNNNNNNNNNNNNNNNNNN
NNNNNNNNNNNNNNNNNNNNNNNNNNNNNNNNNNNNNNNNNNNNNNNNNN
NNNNNNNNNNNNNNNNNNNNNNNNNNNNNNNNNNNNNNNNNNNNNNNNNN
NNNNNNNNNNNNNNNNNNNNNNNNNNNNNNNNNNNNNNNNNNNNNNNNNN
NNNNNNNNNNNNNNNNNNNNNNNNNNNNNNNNNNNNNNNNNNNNNNNNNN
NNNCGCTGTCCTAAACATGTATTTAAGTCGTCCTGCCAGTTCTTGGCTAC
AATCTGTCCCTACTTTCAACTCCCAGTCGTTTTCTTTGTCTGGATACTGG
CTTGGTAGTTCGTTGAAATTGGTTTTTACGCTCTCGCAGGTATCGCTGTC
TTCCAGACACTCAACCATTGCAGAACACTCATTTTCTACCTTGCCTTCAC
TTTCTACTTCATGCTTATTCTCTTTATCACCCTCATCTTTTACTTCACAC
TCATATTCTCCTAAACGCTCATTCTCTATTTTCCACTCATTTTCTCCTAA
ACGCTCATTTTCTCCTAAACACTCATTTTTTTCTAAACACTCATTTTCTC
CTAAACACTCATTTTTTTCTAAACACTCATTTTCTCCTAAACACTCATTT
