# Supplementary material for: SMCis: An Effective Algorithm for Discovery of Cis-Regulatory Modules
Source: PLoS One. 2016 Sep 16;11(9):e0162968. doi: 10.1371/journal.pone.0162968 (PMC5026350; doi:10.1371/journal.pone.0162968)
Supplement: S1 Datasets — (ZIP) [file pone.0162968.s001.zip › dataset/Drosophila/Masked/dper_gl16371.fa.masked]

>scaffold_15:2059955,2099954 (reverse complemented)
TTGGCTCGATTGCTCATTGGCTGCATGAGGCTGTTCACCGACGGGGGATT
GATGANNNNNNNNNNNNNNNNNNNNNNNNNNNNNNNNNNNNNNNNNNNNN
NNCTGTTGGAGGGAGTGCCGACGGGACCATTGGAGATGAATCCTCCACCG
CCTCCGCCGGGGGAGGGACTGGGCTCTGAAACCGTCATTCCACCCGCACT
CGAGGGTACACCTCCTGCTGATCCTCCTCCTCCATTCGCACCTCCACTAC
CCGCCGCACCAGATCCTGCCCCTCCTGCAGTCAAGGCTGAATCGAGGCTC
NNNNNNNNNNNNNNNNNNNNNNNNNNNNNNNNNNNNNNNNNNNNNNNNNN
NNNNNNNNNNNNNNNNNNNNNNNNNNNNNNNNNNNNNNNNNNNNNNNNNN
NNNNNNNNNGAATAGCCGTGGCATTGCTGAAGGGTGACTGGGGCATGAGC
ATGCNNNNNNNNNNNNNNNNNNNNNNNNNNNNNNNNNNNNNNTTCATCAT
TTCGCTCAGCTGGGGATTGCTGCCCGCTACGGTGCCACCATTTGCGTTGA
TGAANNNNNNNNNNNNNNNNNNNNNNNNNNNNNNNNNNNNNNNGCCAGGC
ACTGGACTGGTTGAGGACATTGGACCGCTCCAGCGGCCGTCTGGAAGGGG
GAGAGCACGGGATTGGACTACCATGGCCGCCGGGACTGGGTCCCGGAGGA
CCCACCAGCATGTTGCCANNNNNNNNNNNNNNNNNNNNNNNNNNNNNNNN
NNNNNNNNNNNNNNNNNNNNNNNNNNNNNNNNNNNNNNNNNNNNNNNNNN
NNNNCATCGTCACCATATTCGCCTGGCCTCCAACGCCAACACCGAGTGCT
CCTGCCAGTCCTGCGACACCCACGGGGCCGCCACCCACTGGCTGCTGCTG
CTGCTGACCGACGACCATGCCGCCAGGACCCTGGGGACGGAGCTGCTGTG
GCTGCATCACGCCCCCCATTGGACTGATGATGGGACGGACTCCGCCAACG
GATNNNNNNNNNNNNNNNNNNNNNNNNNNNNNNNNNNNNNNNCCGACGAC
GCCCTGCAGGCCACCGCCCACCGTAGGATTGGAGACGGAGCCGGGTACTC
CGCCCACGCCTCCTGGCACTCCAACGGGGCCGCCGCCGGGAACGACCACG
GGACCCGAACCGGATACGGGGCCCGTGCCCTGCTGCTGCATGAGCATCTG
CTGGTGCTGTTCCTTGCGCTTCAGCCGCTTCTCCTCGAGCTCCTTCTGGA
TCTTGTAGATCTTCTCAGCGAGCAGGTGGTAGTATTCGGAGCGGCTCTTG
GCCATCTCGTACATGTCCTTCTCGACCTTCTCCGCGTAGGAGACGAGGTT
GTGCATCCGCTTGTCCTGCATCGTCGTCGGATCGGAGGTGGGGAAGATGG
CCTGCACGAGCTTGTGGACGAGGTGGTTCCGCAGATCCGCCGTCACCGAC
TCCCGCCAGTCCTTTTCGCTGTCGTTGCCTGTGGAACCCGTTCCTCCTGT
CNNNNNNNNNNNNNNNNNNNNNNNNNNNNNNNNAGTCGAATTCTGATTGG
GATTCGCGTTCGCAGTCCCCCCGCTGGCACCCGTCGTATCGGCGGGCATC
AGTACACTGGAACCCTGGCCGCCGGCAGTCACGCCAGTCGCACCACCAGG
TCCTGCGCCACTTGGGGGATGAACTTGGGGCACCTTCAGCTTCGACAGCT
GATCCGCCTGCCCCACCAGCTGCTGCTTGTCTGCCGCTCCTCCGCCAAAG
TTGGCGCTGCCGAAGCCTCCGACACTCACAGAAAGCGGCGTGGGAATGTT
TCCCAACTGCTGTTGTGCGGGATTCGTNNNNNNNNNNNNNNNNNNNNNNN
NGTCGACCATGTTGGGGAGGCCACCGCGTCGCCGATTGCCAGCATTGGCG
GCATTGCACTGGCCCTGGAGCATNNNNNNNNNNNNNNNNNNGAGGCTATT
CACATCGTTGGGCAGGACGGAACCGGAACCGGAACCCGTGGGTCCCAGGA
CTCGCACAGTGGGTGGGATGCCCTGCATTCGAATGCTCGGAGGCATCCCC
TGCTGTTGCTGCTGGCCCGCTCCGACACCTGCGCCACCGCCGATCATATT
GCCGGCCGTCACGGGAGAGAGTCCCACCTGGCCCATGGCATCGAAGCGTC
GCAGCTCCTGCTGCTGTTGGTGCTGTTGCTGCTGCTGCTGGACTTGCTGC
TGGGCGAGTTGTTGGGGCCATTTCGGCGTTGGATTTGGGGTGCACCGCCC
TGCTGCTGCTGCTGCTGCTGGGGCATCACGAAGGCCCGTATTTCTGGGCT
CCTCCTGGGGCTCCTACCTGTTGCTGCTGCTGCTGCTTGGCATCAAGTGA
TTCTCCCGACGCCAACCGAGCACGGTGAAAAGTTGGGTGCTGTTGGCTGG
TTGCTGGAGACCGCCGGCCCCTCCGCTGCCTGGTGGGACCCCGCCAGGGG
TCGCACCACCGCCGCCCGCTCCTCCGCCGCCTCCGACATTGGCGTTCTGG
AACACCGAATGACTCTGGCGGAACGGATAGCAGATGATGCAGGTGCTGTT
GATGCAGGTCTTGTAATGCAGGAGGATCTGGCGCGAGGAAGCACAGTGCT
GCATGGTGCAGTCCTTGCTCTGCTTGCAGGTACCCATGTGCGCCAGTACC
GCCTTCATCGCCTTGCAGTAGGGTACGTTGCAGACCTCGCGGTTCGGATT
AAGGGTCTCCCGCCGGTTGCACTTGTGCGCGTGCAGCAGGAGCATCAGCT
GCTGCTGGATCTGTCGCTTGCGGTCGTCGGGGACATCCTGGCGGTTCGCC
TGTGGATTTCCCGCTCCTCCGACTGCTGCTGTCACAGCTCCGCCTGCTGC
TCCCACCTGGACACCCTGAACTCCNNNNNNNNNNNNNNNNNNNNNNNNNN
NNNNNNNNNNNNNNNNNNNNNNNNNNNNNNNNNNNGGATGGCCCAGTAAT
TGGTTCGGCTGCGGGGGACGAGGTCCAAGGGCACCCGNNNNNNNNNNNNN
NNNNNNNNNNNNNNNNNNNNNNNNGGGATTGCCGCCCACTAGCTGTCCGG
TGGGCCCGCCGGTGCCATCGCCGCCCAAACTGGGCATCGGGACAACAGTG
CCCACTGGGCGATTGCCCTGCGGCATGACACCGACTCCTCCCCGTTGTGC
CATCTGCTGGGCAANNNNNNNNNNNNNNNNNNNNNNGGAATTGTTGCCGC
CCGGACCTCCGTACTGGCCCACGCCGTAGGGCATGCTATTCAGTTGTCCT
GCGGGAAAACGAGCAACGAGAGGATTAGGATAAGGATTAGCAGTGGCTCC
CTTCTTGCCGGTCTCGTCGGTGGACCTACCCATCTGCATGTTGGGATTCT
GCATGCGTGGTCCTCCGCCGCCGGGTCCATTCCCCGGGCCGCCTGGTCCA
TTGCCACCTCCGGCAGCGCCCATTATGTGGGGACCGCGCAGCATATGCTG
CTGGCCGACCATGCGACCCATCATCGGACCGTTTTGCATGTGCATGCCCT
GCTGGTTGGGTGCCACTGAGCCGCTGCCAGCGCCCACGGGGCCTCCGGGT
CCGCCTGCCACTGAAACGGCATTGATCATGCCACCGCCTGNNNNNNNNNN
NNNNNNNNNNNNNNNNNNNNNGTTGACCATGCCACCCATGCCGCCGCCGC
CGACGCTGTTGGTGAGGACCATGTTCCCCAGATTCCCTTGGGCGATTGTG
TTCATTCCTGCGGATAGGAGACAGGAGACGGGAGACAGGATTGCACATGT
ACATATATCCGAGAGGAAGAAAGAATGATCTGGGATCAAGCGGCACTCAC
CTGGTATGGCATTCATGCCATTGTTTCCATTATTCGATATCGACATGGGC
ATCGAATTTACCATGCCCATCTGTGTGGCAACCTGCTGCATGACGCTCTG
ATTGGGCGACTGCAGATTTGGGGATTTGCTGCCCAATTGGTTCATCCCCG
GCACCACCATGGTCCCCTTCTGGCCNNNNNNNNNNNNNNNNNNNNNNNNN
NNNNNNNNNNNNNNNNNNNNNNNNNNNNNNNNNNNNNNNNNNNNNNNNNN
NNNNNNNATTTGGCGGANNNNNNNNNNNNNNNNNNNNNNNNNNNNNNNNN
NNNNNNNNNNNNNNNNNNNNNNNNNNNNNNNNNNNNNNNNNNNAGGCTGC
TGGGAGCCACCGCCGGCTCCGTTCATTTGTGAGGTAACGACAACCTGACC
GACGCCTGGCCCAGAGCCAGGGCCAGGGCCTGTCTGTTTGTTTGGTCCGA
CTCCGACGCCGACGACGGCTTGTGGTCCGCCGCCGCCGCCTGTTGAGTTT
GTGTTTGTGACGCCAACATTCGAGGNNNNNNNNNNNNNNNNNNNACTCAG
CTGATCCGACCAGCCGCTGTTTGAGGACACCAGCTCGTCGGGCAGATTCT
CTTCCAGAAACAACGAGATATCCGCTAAAGGAACAAAAGCAAAATAAGCA
ATAATATGAATGTTTGAATATGTCCAGGATGTGGGATGTGGAATCCAGGA
TTACTCACTTGGATCCATTTTAACCCGCTTTGTGGGCGGCTCGTCCAAAT
GATCCGCCATCATGAAGATCGCTTTGGGTTCTGCAGAGTTTTGCAGAAGA
GTTCGATTGAACCGAAGATATCCAANNNNNNNNNNNNNNNNNNNNNNNNN
NNNNNNNNNNNNNNNNTGTAATCCNNNNNNNNNNNNNNNNNNNNNNNNNN
NNNNNNNNNNNNNNNNNNNNNNNNNNTGATTATACGGAGAGTCGAGTGCG
AGTGTATGATGATGCACGATACGATCCACACGACCCTGCACGACGCTGCA
CGAACGCCGGGAAGACNNNNNNNNNNNNNNNNNNNNNNNNNNNNNNNNNN
CGCTTTGTCAACAAAAATGTTTTCGAAAATTTCCTTAAAATTGTCNNNNN
NNNNNNNNNNNNNNNNNNNNNNNNNNNNNACAAAATTTGCACAATTTTGT
TATTTGATTTTGTCGATGATCTTATGTTNNNNNNNNNNNNNNNNNNNNNN
NNNNNNNNNNNNCCTTTTCCCTTCCCTTCCCTTTCGTTTTCTTTTCTTTC
TTGTTGTAATTTTACACACTTTACGGTACACACGAGAAAACGGGGAATGG
AGAACGCGGGAACGTANNNNNNNNNNNNNNNNNNNNNNNNNNNNNNNNNN
NNNNNNNNNNNNNNGAGCACAAGCACAGGCACGGGTGGAACTACAACTTG
CCCGACAGCACGGCCCGACTGCTAGGACTCAAATGGCAAAAACCGATATA
GGATTTTCCAATTGANNNNNNNNNNNNNNNNNNNNNNNNNNNNNNNNNNN
CGTTTTTTGATGCTTCTCCAACTTTGATAAAGCTGTCAATTGAATATTTG
CTGCTGCTGCTGCTTCTGCTGTTCCTGATCCTGCTCCTGCTCCTCTTTTG
TTTTTAGTTTTACTTGTTGTTGAGGTTGCGGTTGCCGGTGCGGTTGCTGT
TTTGTGGTTTGTGGCAGCTTCAGCTTTTGATCCTCCTCCTCCTACTCCGC
CTGTTGCTGCTGCTGCTCCTCCAGATGATCTCGACGTTCTGTTCCTCGAA
GAAGAATTCTCTCCTGGCGGCGGTACAGATGCTGTCAAGGATGCTANNNN
NNNNNNNNNNNNNNNNNNNNNNNNNNNNTGCGTGGATGGTGTGGCTTTGG
TGGCACTCCGTCTGTTTTCCTTTTGCCGCTCCTGTGCCTTCTCCTCCAGC
CAAAGATCTATCGCGTCCGTGTCCAATTGGCACCGCACCTCGAAGGTCAG
CTCGACCCACTTCGAGCTCAGCTGCTCACCCAACAACAACCGCGAGCGGA
TCAGATCCTCCANNNNNNNNNNNNNNNNNNNNNNNNNNNNNNNNNNNNNN
NNNNNNNNGTAAATTTTGTCGATTTTGTTGTTTCTTAAACACCAGTCAAC
GCTCGCGTGCATTTTCGTGTTGGTTTGCCCCACCAAAGAGATGACCTTGG
TTTGGGGATGGGGGGGATTGGTGTTGGTGGTGGTTTCTTGGTGGCTGCTC
CTTTTTGTTTTTGTTGCTCTCTTTCTTTCCGATTTCTTATTTTGTTGTTC
TGTTTTTGTTCTAGCCACTTTTCAAAGTTGTTATTGTTGCAATTGTTGTT
GTTTTGTTTGTTTGCTGTTTCCGGAATATTGCGGGGGGAGTGGAGTTTTA
TTGAAGTGGTTATTATGACGATGATTGAATGACGATTGAAGTTTTCAAAA
AATATGTTTGACGAACAAAATATAATTCGTAGAAGCAGCGGGTTTTGTTG
TTTTTTTGTATTTTTGTTTGTGTGAGTTTTCAGTGTTCGTCCCCGTCCGT
CTTTGAGAGAAACAAAGGGTAGAAGGAAAAAGAGCGCGCGCGAAATTGTT
TTTTGGTTTTGCTTGAACCGTTATTTATATTACATNNNNNNNNNNNNNNN
NNNNNNNNNNNNNNNNNNNNNNNNNNNNNNNNNNNNNNNNNNNNNNNNNC
TATAACATTTTGGCGGCTTTTNNNNNNNNNNNNNNNNNNNNNNNNNNNNN
NNNNNNNNNNNNNNNNNNNNNNNNNNNNNNNNNNNNNNNNNNAGGCTCTG
GCTACACTTGCTCTTCGTGGTTTTGTTTTGGTTTTGTTAAAAAAAAAAAA
ACGCAATTCACANNNNNNNNNNNNNNNNNNNNNNNNNNNNNNNNNNNNNN
NNNNNNNNNNNNNNNNNNNNNNNNCGTTTGCTACGTAGNNNNNNNNNNNN
NNNNNNNNNNNNATTCTTCGATGTTGCTCCGTCGTCGTTCCTCGTTGTCT
TTGCTCTAACATTGCACTTTAACTGTANNNNNNNNNNNNNNNNNNNNNNN
NNNNNNNNNNNNNNNNNNNNNNNTGGGGTTCGGTGTTTGTGTGTGTGTTT
GTGCTTGAGAGATGTCCACAGAACGGGACTACGACACGGCTGCGACAATG
ACATTCCCGCTACTTTGGCTACTGCGGCGAATGCTACCGATTGCCAATAT
TTATTTATCTTTTTAGCCGACTTGCCGCCTTCTGGCCGGGCTGCTCTGCC
CCCCTGCCACACCACAGCTTCCTCCTCCGCCGACGCCACCTCCTGCCTCC
TTGCGGCGAGACAGAGACGAGACGGAGACACAGACTCCTANNNNNNNNNN
NNNNNNNNNNNNNNNACAGACGGACGGACACGACTTGACAACGGCACTCG
AACTCGCTCCCACACTCGCAATATTTCATCCACTCGCTAGATCTAACCAG
ACGTGGACGTGTAGCCCCTCTCGCTCTTGCGCAGCAGTTCAAAAATAGGA
AAAATAATCAAATCGTTTTGCCGCCAGGGCCAAACAAGTGCCGCCCTTTT
TGTAACAGTCGCCTTTCCCACAAAATATATGGCAGGGAAAATTGCCAAAA
ATTTCACTCTAGTAATTACTCCCCATACAGAAAATGCATAATTTCTGACG
TTAGTTTTTTGACAAGCAAAAATTGCATTATTTTGATTTTGCTTCCGCAT
TGGAGGCGCAGCTGCGGGCGGCCATCATCGTACGAGATTTAAATCGAGAG
CCTACTCGCAAGTTTTTCGACGAAAAGCTTTTTGCGCCTCTGCGTTTGGT
TTGCTTTGCTTTGGGTTTGGGGTCTCTGTCTGCCACTCGTCATGCTGACC
AAGCTCCACCGACAGTGGCGGTCGCCAGAGCGGGACGGAACGAGTGTACA
GATATATTCTCGTAAGTTTTNNNNNNNNNNNNNNNNNNNNNNNNNNNNNN
NNNNNGCGACACGACTCAGAGAGAGAAAGAGAGTAACACGCTCTCGCACG
TTTGCTAGTGTGCTAGCATTTTAATGGTGTTGGTGTGTGCGCATACACAC
ACTATGGGTAAGCGGCCAGCGAGTGCGAGGAGCATTGGAAAAGGAAAGAA
AAACAGAGACGACGACAGAAATATATTCCATTTTTTGTGTCGCTCCGCTC
GTCGTTTTCTTCTTCACGTCGCTTCAAAGTTTCTATTGCAGAAATTTTTT
GTGTTGTGCTTGGGCATTAGGCAATTTTGGCGGCCCCGCAAAAAATCACA
AAATTCTGGCCGGCAAATCCATAATTCGAGAAAATATCGTAGTTAATTAG
GAAAAAATTTCAGGTAATTCTGTTCGGCGAATTAATTTTGTAAACTGCAA
CTTTTTGCCACGCACTTAATTTTGTATTATTCTATGGAGTTTTGTCAAAT
TTCGCATTTATACCGTATAATTTTCACATTTTTCCCCGATTTTTGGCAAT
TGCTGCAAACTTTTTCGCAACACTAAAACAAAAAAATTTCATCCGCTTGT
GTTGCAGCAGAAAGTCAACTGATTTCGCGAACGAGTAGCAACAGAACTAG
AAAGAAAGACTGAAGCTGAAACGACTACGGGCCCGCTACTACGGGAGCGG
AGAGCGAGAGAGCGGGCCAGATAACAAGCCAGCGAGTGGTCGACGGTAGT
GATGTCATGACTTGTTGGCAAGTATTTTTAAGCTACTAGATCACTACTTT
CACGATCATGTGCGATCATGTCACTTTTTCAGGACATTTTCAGGACAAGA
ATACGGACAAATCCCAGCTTGATAGGGACATGCAGCATGCAGCTCAGACA
TGTGGGCATACATATGTACATAACATAAGTTAGGAAACATATCATATGCA
TAGCTGAAATACACTGCCGAATGGTATATGGTATTCCGGCAAATGTTCCT
AATTATTTAATTATTGGCTTGAAGACGCATGGAAATCACAAAATCATACT
GGGAACCTCGAAAGATATCGCCTTTCTGGCATATTGAACTTTTCTTTCAT
AAGATGAATTTCGTAGTGTAAGGAAATGGCTGGAAACATCGATATGGGCA
ACCGTATTTAATATGTTGAAGCAAAGTAAAATCGAAACAAACTCCACTCG
AAAAAATCTTTTCATGGAATCGCCATGAATATTTTAATTTCTCAATAAAT
GCGTGGTTTTTTGGGGATACATTTTATCAGAAAACCATATTACAAAATTC
ACATTTCTGCTACAAACAGGTGAGATCGGGTCACTACTTTCACTCATCTC
TGTTGGCCACAGTGTTAGACAACTCGCGGAGTAGCATGTTTTCGGTGAGC
GGGCGGCTGCAGAGAGAGCGACAACAGGCCGCAAACATCCGCCACAGGAC
GCACCACTAGTGTTGTCCTTGTCCGACGAACCGGTGGCCATCGAAACAAG
AGCGCACGGAATCAAACATTTATTTGTGAATTGTTCCGCAATAAAAGGCT
ACTTAGCTGCTGGCTTACAGTTCCAACCATTGCTCCGCCGCGCATTTCAT
CCGGATGCGTATTCCATTCGGTTTTTTTTTTGGCGCGCGCTTTGGAAGGG
CGGCCGCATAAATATTTACAATTTATTTGTTATGGCGGCTTGGCTGCTGG
GCCACACACACAGACGCATATTCAGCCAGAGAGCACTCTCACTAAAACAC
GCAGACAGACACGTTGGCACGAATGTGAGTGAGACAGACAAAGCCGTTCT
CTCTGGCATTCCCTGCGTGCGTGTAAGCGGGCCAGCTGGCGTGACGCACT
CGAACGAGTCCGGTCAGCGAGTGAGTGGATTCTCTGAGAGTGCGCTGCTG
AGAAAAATATCATTTTCTGTCCAAAATGTCCAGTAACGATTGGGCATAAT
GCCCAGCATATTTTACGTTTAAATGCATTTGTCCAATTACCGATGGAATA
TAATTATTCGTTAATTCTTTGGTAGTGCCCCATTAATTGCGACCAAGTGT
GATCTTCTACATACGATTCGCCGGCTGCCTTGCAAGTCTACTAACGTCAC
GACTACGTCACGTTTCGGGCTCGCGTGTAATTTTTGCGCCAATTTTCATC
TACAATTTTTTTTCCTACGTTTTCTATCTTTCTGTTTTTCGTTTCGCTGT
TGGAAAAGTGCGCCATGGTGGGGTCTGGCGGGGGGTAGGCCTTATTTATG
CTCTCTCCGCTTCAGAGATGAGCAATTTGCCTGCCGCCACGATCGTTCAC
AAGTTTTAAAGTATCCTCTTCTGTCATAGAGCTACGAATTGGTGAAATCC
CGGCTAGCTTCATTCAAATTACAGAATTCGATTCCATTCCGAAATATTAC
TCCTGCTCAAACTAGACTCAGCAATGGTGTAATTTTTAATTTTATTCATT
TCTTTCCCCAAGTAGCTGGCCCGTGACTTTTAGGGCACCTAAAACTGGGT
CGCGGTCGGCTTTTTGGTTTTTTTTTTTGTAGTATTACGATGAAAATAAA
TTCTGAAAAGGAATGTTCTGGAACTAGCTGGATTATCATATATTTAAATG
CATTTTTGTATGACCTAAAAGTATTATTTAGATAACTCGTATTTATTCAA
CAATATTCAGCGATAATGGGGCAATTAAATGTGAATATTGGAATTACTTT
TTAAATCTTACTTTGCCTGATTTTGCTCTAGTTTTTTTGAGCATGTCTGA
AGCAAACATTTGTTAAGGAAAAATTATCTATTGGATATATTATCATGGTT
AATCAGGATTAATCGTGTTTTGTTTTCCCAGCTCGGCAATATTTATAATT
TGAGTCATCAATATATCGGGCGTCTGTCTAATAAGAGTTGGCAATTAATA
GAAATGTTAAAAATCATATAGGAAGTGTAGAAATCTTGTATTAATATTTC
TGCAATAGCCAATTCAAATCTTTCCATTGTCAGTCACGACTATCGGAGTT
GCTTACAGAGAGATGGCCATCCTTAAGTATGACTGTAACACTCCGAAGAG
AAAATACCAAACTTTAAGTGCTGTTGAATGTGAAAATACAAAATATATAG
TACTGTCAAATGACAAAAGACAACGCCCTCTGTAGCGCAGAGTCAGCACT
AAATTCGTGTGGCGTGCGTCTTTGCTAACTGCCCAATGCGCCATCTGTTG
TTTGGGAAAATGTCCGTTGGAATTTGAATTTGAATTTTACAATTTTTACA
AACTTTAAAGCTAATCAACCCTTAGGGAACATTTTTGGCACTAGCCATAT
ATCCAAATAATAATACTAAAATAGAGCATATTCCCGTCTACGCTGTCACC
GGACTCTCATGCCATTTGCCGACAAAGGATCAGCGGCAGGACATCTAAGG
ACTTTGAAAGGAACAGCGGTCTCTCCTTAGAGCCTTTCGCAATTTAGTAT
CGCACCAATTAGTCGTCCTTTGTTCATTGTGACCTGCTTTGTCGCCTTGT
TTTCCCCANNNNNNNNNNNNNNNNNNNNNNNNNNNNNNNNNNGCGAAAAT
CCAATCGATTTTTCCCATAGCTCTTTCCCTGCTCTATGCCTGTCTCTTTC
CCACAGTTGCCACTGTTTTGTGCCTCTCTCTTGCTCCCAGCGGGGCGTGC
GGTGCCAGAGATCAGAGGACCGAAGGCCGCCGCGGGGCGCCCTCAAACTG
ATGATCATTTCGACACCCCATTTATGGTACTGGCGGCTTCTTCTCTTCTT
CTCCAGCGGAGTAAGAGTCGGAGGCTCTCTCTCGCTGGCTGGCTGCCGCT
CCTGTTTCTCCTTCCCCCTTTCCACCCGTCCAGCGGCGAACAAGTGCCTT
GCCTTTTGAGCCTTCCTTTTGGGTAGGATTTTCCTTGCTGTTGGGTAAAG
TGATTTCCCTGGAAGTGTTAGAATCCTCTTGTTTCGGCANNNNNNNNNNN
NNNNNNNNNNNNNNNNNNNNNNNNNNNNNNNNNNNNNNNNNNNNNNNNTT
TTTCGGGGTCTTGTAAATTGATGCTGTTGACATTTTTAGTGCAAAATGGT
CTCCTAGGGGATCTCTAATATCTTGTTCGCGGTTGGGCCCCTGCCTGGCA
GTGCCAGTGCCCATTGTCACTTGCCCCTTGCCACTAANNNNNNNNNNNNN
NNNNNNNNNNNNNNNNNNNNNNNNNNNNNAGAAATATTTATTATTGAAAT
TAAAATTTANNNNNNNNNNNNNNNNNNNNNNNNNNNNNNNNNNNNNNCAT
CGGAGCCGCTTGATTAGAGAATTCCCTGGAAGTAGATGAAGATTCGGTTG
CAAGTGCGCGCCCCCGCCCCCAGCGTCCGAAAAGGTCAAAGGAGGCGCGC
CCTGGCCTTGGGCCAAAATCGAGGCATTGCGCAATCTGTCGCTCAGAAAG
ACGGGGCCACAGTCGGCACAGTCCGGAGTCCGAGGAGAAGGCGGTCCCTG
ATTCCCATTTGGATCGATAGAACGATGGATCGATGGAGGTTAGCAGCCAG
CTGTTGTTCGCCCTGAGATCTCGAATATCAAGCGCTTTAGGCACTTAAAC
ATGTACATACATATTTCTGATAAATCCACAGGCTATGCGAAATGAAAGGA
TTTATAGGATCAGAAAGTAAGGGAAGGTAATGTCATTAATTACATGTATT
TTGTTATGTTTAAACTCTGTTCTGGTTTCCAGGCACGATTGGAGCATATC
TGAGAGAATGTAAATAGCCCTGAGGCATTGCTCGCAGACAATCCACAATT
CCCGATAGCAAGGCCTACAGCAAAGCATAACTTTAATCTTGAATATCTTT
AAAGTGTTATTAAATTCGATATGAAAATTAAATGCATTCAATTAAGACAA
TTTTTGGGTGGTCGCATGATCTCGGATGCTTAATAATAACCCTTGAATAA
GCCCCTAGTCCATTGTCTCTGCACATTTACGACTCTACAAAGATTTTGCA
TTTACGATTACTATGCAAAAACGAAGAATAATTTTGAACAAGTATAATTT
TAGGTTTCTAAATCAGAATATTCAGAGCCCTGGAACGCCGAATCCCACGT
TTGCCTCGACAAAAACGTTTCGATATTGAATGCCATTTAATGAGCGGCAC
TTTCAGGTTCATTTCTGAGACAGATCAGACGGATTAGACTTTGACTAAAG
CGAAGAAGAGATATAGGAATAAGTATACAGGAGATATGTCGGAGTTCAAA
GTCAATTGGCGAGAAAAACCCCGGGAGATTAGGGTTTCGTGGCTAATCTC
TGGGCAAGAGCAGGGGCAAAGACGATAGAAAGGCCAAAATATTTGCAGAC
AGTGAAAGGATTTAAATACGAAAATCCCCATAAATCCAATTAACATAAAT
CTGCATAACGGGTTGAGGGAAGGCAATCGAAGGATTCCGAATCGTGAGGC
AGTAGGCAGGAGCGCAGGAGCGCAGGAGCGCAAGGGTTAGGGTACCGAAA
GGATTAGAACGGAATGCGAAATTTCAATTGAATAAGATTTCCATATACCT
GTGGCTCCTAGAGGGGAGGCTCGACTTCTATCTGTCTCTCGCTCACACTC
TCTGGCTGTTGTTCTACATGTACTGTATATCTGTCTCCTTCCCTCTCTGG
TTGCGGATTACCACAGACGATCCCTTGACTTTTCCTGCTAAGCGATCGTA
AAACGTGGATTATGCATTTATGGCCCACACACACAGGCACACAGGCACAC
GGGCACACTGACCCACCGACCCACCGACCCACACACTCACCCACTCAGCC
ACTCGCCCACTCGCCCACAGGGGCGACTGACCACCGACCAGGGGTGCGGT
TTAATCCGAGACCAGGAAGATATGATATTAATCTGCTCNNNNNNNNNNNN
NNNNNNNNNNNNNNNNNNNNNNTGGTGGATCGTCAGATCAGGGATCAGGG
AATCAATAATTACGATTCAGGCGTAGCCGAGTCAGGGGCTAGGTAGCACA
ACATTCCCTCCCGGTAANNNNNNNNNNNNNNNNNNNNNNNNNNNNNNNNN
NTGGCGTGGATTAGCGGCGATCTAGTGCAGAAATCCCCAGGCGCGGGTGA
GGATGAGGAGCTTTGGTTGTCGCTAAATGCATAGAAGTCAAAACTTTTGT
GATCTCTACCTGAATTGTCTGAATCGTCTGAATCCCCGTGATCCTGCTCC
TGATCCTGACCCGCGCAAGACACTTCTAACGACAGTTGTTTGTGTCTGTT
TGGTGGGCTCGTCCTGGCTAATCAATTGATTATCGCCATGGATTGAATCG
GGGATTGAATCAGGATTGGGTGGGGTAAGGGGAAGGACAGGAAAGGTTGA
CTGTTTGTGTAGGCTTGAGACTGGATTTGGATTCAAATCCCACCGAAAAG
ATTAGCATTGCACAATGTTTGTGGAGATTTGTGGCGAGAACCCAACCTTC
CTCTGAAAGTTCTTCCTTTTCTGGATGTTCTTCATATCAGAGACTTTCCC
TTGATGTGTACAAATATACACTTTGCTCTGATCTTCTTTGCCTATTTCTC
AGCTATTTAGCTCTGGGCTCCTCCTTCTGACACTTCTTCAGATCTTTCTT
CAAAGATTTGGCATCCGATTCTCCTCCCACTCAGAGAGACAGACAGACTC
TCCCCCATCTCACTTGACCTACTGGCAGGAATAAAAAAGGGGGCGGCGTA
GCGTGAGGCAGAACTTTCCTTGGCCCGGCCTGGCTCCTTTTTTGCTAATT
GATTATGCGGCGACGCTGTGGCCNNNNNNNNNNNNNNNNNNNNNNNNNNN
NNNNNNAAGCTGCAAACAGGAGACCGGCCAGACCGGTANNNNNNNNNNNN
NNNNNNNNNNNNNNNNNNNNNNNNNNNNNNNACAGTCTTCAGGTCTAGTT
GACTTCAGCATTGTCATAAATCTTCGCCAACGGAGGAGCTACCCGAGGGG
CGGGGAAAAGGGCAGAAGAGAGTGCTCCTCTGGCAGCACGAGACAGTGCT
CCTCCTTCTCCTTCTACTCCTTGGTGTTGTTGTTGCTTCAATATAATTGT
ATCTTCCGTTTCATTACATGTTACCCCAGAGAGCCAGAGAGTCCCGGTCC
CAGTCAGAGGATACCCAGTGCCAGAGAAGCAGCCAGGGAGTGTCGGGCAT
AGGGGATGCGTTTGCTTTAATATCAAAATAATCAATGGGATACAGTTGGA
TGAGCTTGAAGCACTTTAAAAGTGTTTGTTTCTTTGTTTCCTAGGCGTTC
TACAAGAATTGAATGAATTGGCGGTCGACACTCCATATCTACAGATCTCT
TTGGAATGTGTATCAAAATTTCCAGGGATTTTCATGATTATATTAACACT
GTTAGCAGAGATACAACTAGTCCCCTAATCTGATTAATCAGTGATGTTAG
ATAGCGACTTATAGGATTCGTATTTAAAGTTACCCTGATATTACGTTAAA
CTTCCCAGGACGACGGTGGATCGCCCCAATGGGACGACAGTGATTCAAAG
CTCGCGAGTCCGCGATGGGGTGGTACTGGGTAGCTTTCCCGTCGATCACT
CTGTCCGACTGCTGCGTGCCCCTTGTTTCCGTGGCTCGTTTCGGTTTAGG
AGTCATCATTATCTTTTCACAGTACAGCGGCAGCGGCAGCAAATCGTAAA
ATTTGTGGCCGGGGAGCCACGTTGCGTATGCGTAATAAAAAAGACGCCGC
ATAATAAAAATGGTTAGCCAGANNNNNNNNNNNNNNNNNNNNNNNNNNNN
NNNNNAGAGCCAACAACAATTGTGATTAATGTGCGCGNNNNNNNNNNNNN
NNNNNNNNNNNNNNNNNNNNNNNNNNNNNNNNNNNNNNNNNNNNNNNNNN
NGGAGTGTGCACAAGCACANNNNNNNNNNNNNNNNNNNNNNNNNNNNNNN
NNNNNNNNCCCGCGGCTGGTGCTGCTGCTGTCGGCGTCTTGCACTCGCCT
TCGCCCGCTCTGCGTCTCTGCGACTCTCTTTTGTGGTGGTGTTTGGTTAA
CGCCCCTTTAAATACAGTTATTTCATTGGGCCGCGACCACAAATTTATTA
GTTTTTATTGTTATTGTATTGATATTTGAATTATGCCATGCCCCCGCTCC
CCGTCCCCAGCTCCGTCTCTAACTCACACNNNNNNNNNNNNNNNNNNNNN
NNNNNNNNNNNNNGTGTTCCCTTTTCTTAGATGTTNNNNNNNNNNNNNNN
NNNNNNNNNNNNNNNNNNGTAGATGGTGTAAAGTGAAAAATTAAATGCCA
TAAAACAGAAATTTTAATTTAATTAAAATGATGAGCAATGTCTGGCGCTT
TTCCCTCTCTCGTTTACTCTTGAGAAATTGTTAGTTTTCTTCTCTTTTGA
AGAAAAAAGTAAATTACATGAAAACAAATGGGAATAAATGGGTTGTGAAA
GGGTATACATGTGTACATCATATGTATGGGTAATAATGGGATTATAAAGA
GGGATACAAATCTGTCGATTTACTTCCATATTTACTACCTTCCTACTCTT
TACTGAGAACAAAGCCCAATTAACATTATGGATTCCTCAATTTAAAAGAC
GAACTTCAAGGATGATCAATAAATCTGCATCTTATTCTGCAATAAATCTT
TTGCGAAAATATAATTCAAGCAAATGTAAAAAGTATATTCGTAGATAAGA
AGTAACATTTTATTATTCAATTGTATCTACTACATTCTTCTAAATTTATA
AATGTAATTATCTGGACGGATAGAATCCGAAAATAATTAGCTTTGATTTG
TATGGTCGAATAATTGAAGTCATTTGTAAGTTATAGGAGATATGTACATA
CATATGTATATCCTTCGCTTAAAGCTTGAAGTGGTCAGGTCTCAGAGTCT
AAGGAGCAACAAGACTGACCATAGGAGGCATTAAAACAACAACCACTGCT
GCGGCAACAACAACCACACGACACCACAAAAATGGAATGCTCACCCAATT
GCTTTGACACACAAACCCACACATAGAAATTAAAACAAAACGCCTGCGGA
TACCCGAAAAGAAGAGGCACAAACGAAAGAGGGACAGAGAGAGCCCGCAA
GCATGGCAGTGCCCGAGAGCAAGTGAGACAGATAGTGCTGCCCTAAAGGC
AAATCCAAAANNNNNNNNNNNNNNNNNNNNNNNNNNNGGCCNNNNNNNNN
NNNNNNNNNNNNNNNNNNNNNNNNNNNNNNNNNNNNNNNNNNNNNNNNNN
NNNNNNCCGAGCAGTCGGCCAGAAGAGTACAGCACTATGATATGCCTNNN
NNNNNNNNNNNNNNNNNNNNNNNNNNNNNCCGCCGCTACCCGCACAACGA
CGACGACGACGCCGCTGCTGCCGTCATCAGTGATTCGTTTTGTACGTTGT
TAGACTCTCTCGCTGCGTTTTGGAATTCAGTCGAGAACGATAATTAACGG
TGGTTGTATCACATCACGCNNNNNNNNNNNNNNNNNNNNNNNNNNNNNNN
NNNNNNNNNNNNNNNNNNNNNNNNNNNNCGACGAAGAGAATCNNNNNNNN
NNNNNNNNNNNNNNNNNNNNNNNNNNNNNNNNNNNNNNNNNNNNNNGAGC
TGCGCGCCCCCCCTCGTTTGCTACACCGTCTACAGTACAAACTGCAACTT
TGTTTCGGNNNNNNNNNNNNNNNNNNNNNNNNNNNNNNNNNNNCCACGCG
ATTCCGGGGACTTGTGAATTTTTGGTTGTGTTTCAGCCTTTAATTTGCTT
CGTTCGGTCGTTGGGTTTTTTTTGCGGTTCCATTTCGCGTGTGTGCGACG
CATCGACGTCAGCAATTATTGAGGANNNNNNNNNNNNNNNNNNNNNNNNN
NNNNNNNNNNNNNNNNNNNGGCAACCAGCAACCAGCGGCTGTGGAAAGAC
TATAATTATAAAACTAAAGTGAAAAGCGTGCCATAATTACAAGACAAATA
TCAATAAGTGCAAGAGCGAAATGTGCGAAAATTGTTAAAGCAGAAGGAAG
AGCAGAAGGAGCACAGAAGGAGCAGCAGCATCCAGAGGAATTCATAGCAG
AGGAGCCACCACCATCCTCCTCTTCCTCCATCCAGGAATCAGTATCCAAT
CACCACGCAAATTGCATTTACAATATGATTGATGCGGCCTGCAATTACCT
GAATCCCTATGCTCTGTCCNNNNNNNNNNNNNNNNNNNNNNNNNNNNNNN
NNNNNNNNNNNNNNNNNNNNNNNNNNNNNNNNNNNNNNNNNNNNNNNNNN
NNNNNNNNNNNNNNNNNNNNNNNNNNNNNNNNNNNNNNNNNNNNNNNNNN
NNNNNNNNNNNNNNNNNNNNNNNNNNNNNNNNNNNNNNNNNNNNNNNNNN
NNNNNNNNNNATCGTCGCATGATTTCATTNNNNNNNNNNNNNNNNNNNNN
NNNNNNNNNNNNNNNNNNNNNNNNNNNNNNNNNNNNNNNNNNNNNNNNNN
NNNNNNNTCCCCGCTGTACGGCGTTGGGATTATCATCTGCATCGGTATCG
GAATCGGGAAACCCGGAATGAAAATGGAAATGCAATATCCGCCACAGGCC
TCCTCCACGGGCACGGCCTCGCCCAACTCCAGCATCCAGTCGGCACCATC
CTCGGCGAGCGTGTCGCCTAGTATCTTCCCCTCGCCGGCCCAGTCCTTTG
CCAGCATCTCGGCCAGTCCCACCGCAACGGGGGAGAGCAGGATCGCCGTG
CCATCAGCAGGAGCAGCGGCAGTGGNNNNNNNNNNNNNNNNNNNNNNNNN
NNNNNNNNNNNNNNNNNNNNNNNNNNNNNNNTCGGCANNNNNNNNNNNNN
NNNNNNNNNNNNNNNNNNNNNNNNNNNNNNNNNATCTGGGGGCAGCGGCG
GTGGCCAGCGCCGCCTACGGATGGAATTCGGCAGCAGCCGCCTACTCGGG
TCTGCCCTCAAGGTAAATATCGCCGGNNNNNNNNNNNNNNNNNNNNNNNN
NNNNNNNNNNNNNNATGCTCCTCGAATCCTCCCATGATAGCCCCTGAACT
AATCCTCCATTTCCATCCCTTTTTGCGATCCTTGCAGAAGCCAATTCCCG
TACGCACAATACGCGTCGGATTACTACGGGAACGCGGTGGGCATGTCCTC
GTCGGCCGCCTGGTTCTCGCACCAGGAGCGCCTGTACCAGCCGTGGTCCT
CGCAGAGCTATCCGAGCTTCAACTTCGACGACATCGCCTTCCAGACGCAG
CTGCAACGCCGCTCGGTGCGATGCACCTGCCCCAATTGCACCAACGAGAT
GAGCGGTCTGCCGCCCATTGTCGGCCCGGACGAGCGGGGTCGCAAGCAGC
ACATTTGCCACATACCCGGCTGCGAGCGGCTCTACGGCAAGGCCTCCCAC
CTGAAGACCCACCTGCGATGGCACACAGGCGAGCGCCCCTTCCTCTGCCT
CACCTGCGGCAAACGCTTCTCCCGCTCGGACGAGCTGCAGCGGCACGGAC
GCACCCACACCAACTACCGCCCGTACGCCTGCCCCATCTGCTCCAAGAAG
TTCTCGCGCAGCGACCACCTCAGCAAGCACAAGAAGACCCACTTCAAGGA
CAAGAAGAGCAAGAAGGCCCTCGCCGCCGAGGCCAAGGAACAGGCGGCGG
CAGCCATTGGCTCCAGTACCGGCTCCGGCTCCATCAAGGCAGGGAGAAGG
CGGAGAAGCTCCAGAAAAAGTCCAAGACCCATTCGCCACCTGTGGAGTTC
AAGCAGGAGCAGCCGGAGAGCGCTCTGCTCCACAGCTATGCCCCCTATGC
CAATCTCTACCAGCAGTCATCCTCCGCCTCAACCTCGCTGGTGGCTCCAC
CCCCGCCTCCCCCACTCTTCNNNNNNNNNNNNNNNNNNNNNNNNNNNNNN
NNNNNNNNNNNNNNNNNNNNNATCGGGCTGGGGAGCAGCTACGAGCCGTG
GAGCAGTGCCGCCAACAATCGTGCCATACAACTACCGACTACCTCAGTGA
CCGCCACCTCAGTACCCGTCACGGCCAGCTCCNNNNNNNNNNNNNNNNNN
NNNNNNNNNNNNNNNNNNNNNNNNNNNNNNNNNNNNNNNNNNNNNNNNNN
NNNNNNNNNNNNNNNNNNNNNNNNNNNNNNNNNNNNNNNNNNNNNNNNNN
NNNNNNNNNNNNNNNNNNNGCACTACGCCGCCCTGGCTATGCAGAGCGAA
TCCCAGTTGGCGGCGGAGTATGGATTGACCATGTCCGGCCTCGCCAGCGG
CGCCAGCCAGGACTCCAGCTCGAGCTGTGCCGGCTCCAATGCAGTATCGA
GCCACTCAAGCGGCGGTGGCGGCTACTCCAGCCTCATTGGCCACATGAAG
TCGGAATATGCGGCCAGCTATCCCACGGAATTTGCCACCGGCTCCTCCGG
TTATGGGTACNNNNNNNNNNNNNNNNNNNNNNNNNNNNNNNNNNNNNNNN
NNNNNNACAATGCCTGGGCAGCGGCCTATCATCCGCATGCCACGGCCTAA
GGCTCTACTAATCACCATCCACCATCCATAATCCACGTCCTCCTAATCCT
CATCCTCGTTGTTGTTGACGGTTGAAACCGATGCCATGCTCCTAATCACT
AAGCCCCAATACCTGATCCTGATTCCCCANNNNNNNNNNNNNNNNNNNNN
NNNNNNNNNNNNNNNNNNNNNNNNNCAAGTGAGTCGCGGGTATCGTGATG
TCGAGCCACGTGTGACTCTACAGATATTCTAATCATTCTTTGAGGAGAAG
AAACCCGTAGAACGAGATCCATCTAGTGTTTTTTTTTATATATAAATGTG
TTTATTGTTGATAAATCTACAGAAAAAAGTGCAGATGCAAAAGTCNNNNN
NNNNNNNNNNNNNNNNNNNNNNNNNNNNNNNNNNNNNNNNNNNATCGTTA
GCCCTAAGAAGAGACCATTTTTTTTGTCCACATTTTTTTTAATAGTCCTA
GGAGAAAGTGATTTTTTTTTTGCATGTGTGTACATAACTCTATAGACCGA
TATACCATATACCATCCTATGTGTAAGGAGTATATAAGGAGGAGAGAAAC
CATCTAGTTGTGTACCATAATAATTGTAATAATTGTTAATTGTCTTTAAG
ATAAATTATATATACTCGTAATCGTACACAAATCGTACAACAAAAGGCGA
CAAAATCCNNNNNNNNNNNNNNNNNNNNNNNNNNNNNNNNNNNNNNNNNN
NNNNNNNNNNNNNNNNNNNNNNNNNGGCGAATTCCTGTTTACTTCTTTCC
ACAGCAGAACAGAACAGAACAGAACCTGATCTACTCTGATCCCTCGACTC
ATCCACGACTCACCCTCGAGTCCAGTGGTAGGGGTTGCTGAACAGCAAAG
AGGGAGGATTGGGGTTGTTCGGAAGCTTCTTCCCTACTTCCTGTTTGAAT
TTGTATAGCTTTTGGGTGCGGATAGTCAATGGAGATCCAGACATTTTCCC
ATGCACTGAAACCATTTTCAGGGTAGAGCATCGTGTAGTTATTGGGTAAA
CATCATGTTCATAGAGTACGGACGTATAAAAGCTAGAAGAAAGCGTTGTC
GATACCATAAATGTATATGTATATTTTCAGAGCGTTGCATACAATGATTA
CATACATTCCCAGAGAGTAGATCGTTTCTTATATTCTTTTCTGTTTAGTT
TATTTTTCATTAAAGATGGCAATCAACATTGAGGACTCGCTTTTTCTATA
AGAAAATAGATCGATACGATCGATTCGTCGTATTGAATTTAATTCAGAAA
TTTCCCATCATCTCTTTCGCGCAGATTGGGATCATTACTCAGGGATCGTA
TCGATCGACTGGGGGGAACCAATGAGAGTCAATTTGCTCGCTCCCGGACT
ATCCCACTTGGCCAGCCCCGCGCACCCATTCGCAGGCCAAATGAATGAGC
AACAGAGTTTTTTATAATTAAATGGCCAACTTTGTCGTTGCCCCAATGAT
GGCGTGAAGATACGCCATACCGCCATACCGCCATACCATACGCGCAGAGC
GGTCTCCCCATACGATGCAGAAAGCGGATAGCCGGTCGATTGTGGCCAAT
ATAAAATATTGATTTATGCCTCTTGGGGGCTTTCCTGGGGCATCAATCAA
TTTTCAAGTTGAGTGANNNNNNNNNNNNNNNNNNNNNNNNNNNNNNNNNN
NNNNNNNNNNNNNNNNNNNNNNNNNNNNNGCCCGATGCCAGTCCCGAAAC
TCGAGACGAGTTCCAGATCCCTGGTGCAGCGGTTGACAACCTCAGAGGTG
GTAGTATCCCATTGGTACTCGTAGATGCCCCAAGACCNNNNNNNNNNNNN
NNNNNNNNNNNNNNNNNNNNNTATATCTCTTCACTATCCATCGCTGGGGG
TGTGATGGGGCAGCGCAACAACTTCACACGCACGTTAATCATACGCCGCA
TTGACCGCAAAGCATTTACGATACCCCAAAACCGTTCGCCCCAAAAAAAA
CCCCTTTTTTTTTTTTGGTTTTTGGTTTTGGGGCCTCACTAAATGGCAAA
CAGAATCTGGATTGATTTATAACTGAAGTCTGGAGAGTCCGAGGGAAAAA
TGGAAAATAAAATAAAATACAATCCCGAACGAAGTTACTCTCTGGCGGCG
GCTTAATGATGATAAATGATGATGTTATGATTTGTTAATTTTTCTCAAGT
CCCTCTTCAGGTTCGTCTCGCTTTTATTGCGTGTTGTGCCCCCAGTGNNN
NNNNNNNNNNNNNNNNNNNNNNNNNNNNNNNNNNNNNNNNNGGAGGAGTT
AACCCGAAACATGAGGCTCTTCTTTTCGTCTTTTTTTTGTGTGTTTTGTT
TCTGTTTTGGTCAGTTTAATGGCTCCGCCGCCTCCACCCAAACCTCCAAC
AGTCTGCCTATTCCTCTAACGCTCTCTGGGGCGAAAGTGTAATTTTAAGT
ATGGGTTACAGAAAAATGGAGAGATGTCTCTAATAGGCAAGTGATTTGTT
GATCATTCATCTCTGGCTCGGTGACTGTGGCTCTGCAAATGATTTCGTTT
ACAGATTTTTCCCCAGAGGCCGCAGGGCCTCAAGGGAGATTCCACCAACG
CTCCGGAGAACACCTCAGCAGATAACTTCTTCTGTTTCTGTACAGCATGA
AAGGATATTTCATTATCGGCGATTCATCAGAGATATTGTTCGTTAAGGTT
GAAGTTACTCTGCTGTTGAGAGTCTGCCAGAATCCACAGATTAGACAGCT
CCTAATAAAATCATCCCAGAAGTGTTTTCCACTTGAAAGAGAGAATTATG
TAGATCAGCAGCAGCCACAGAAGTTCCCAGAATTGTTGGCCAACCGACAC
CACACCTATGGAGGGAGACTCCTAGTCCGATTTCGTTCCATGCCCTTGAC
TCCACTCGAGTGGCACATAACCCAGAGTGTTGTCACACATACTCGAACCG
AATCTTCTCCTCCTGGGCAGGGGCACGCTTCGCAGCGAGGCTCAAGTGGG
TCTCNNNNNNNNNNNNNNNNNNNNNNNNNCTCACGGGTCTCTGGGTAACC
AGAGATCGTTCTAATTTTGATCAAAGCTATAAATAATCGAGCTGGTTGCA
CAAGAGCCACTTGACTTGACATTGGGACATTTTCCACGGAAACGATGTTT
TGATGTTGCGCGCCTTGGNNNNNNNNNNNNNNNNNNNNNNNNNNNNNNNN
NCTTTTGGGTCCTTTGGCAAACGAGCAGCACACAAAAGGGACAAAGCAAA
TTGAGTTGAGATTATCGCTGGCCCGGCGGCAGGACCTGCGCTAAGTAAGC
GTGTCCAAAAAGGTCCTGCCAGTCCTGCCAGTGCCAACGCCAGTGCCAGC
GCAGAAGAGATGATCGAACATGACTTAACTAGAAAATGTTTTATGTTTCA
TCGACCGATGTCTGGCCCTCCTGGCACTCTTGGCACTCTTGGCACTTGGT
ATTTATTAGTTTTTACTTTTCACTTTTCATATTTCCCTCGTTCTTTCGCT
CTTTCTTTCGGGGTGGGGTAGGGGGGTGGAGGCAGGGGGCGTGTTTGACA
TGGTCATCGGTGATTATAAATTTCGGTCGTGTCTTGCGGTCGAGGTCCGA
GTACGAGGTCCTGTGTGGGTTCTCCCTTTTGTTTATCCGAGAGCATCGTT
GCGGCATATGGCCGGCCTATCATCCATTCTTTTCGAGAGTCGGTGTTTGT
CGGTCGATGCGGGTTCGGCTACCAGTGGGAGAGAGAGACATGTGTTTAAA
GGATAATCTCGCGCAACAGGATCGCAATCTCGATTGCCTCTTGCCAAAAG
ATAAACTATGGAGATGGATTGCTATTTGCTGCGGGGATTACCATAGTGCG
AGGGCTCGGGGGATAATTTCTTAATTTTCTGCTGGATTTCCTACAGATAT
GTATATACATACGTAGAGTGGGCTCCTTTGGCATGCTATATATGTGGCGG
TGTGGATCGGTTATGAATGGCAGAGAGTACAGATGATAAATGGTACATTT
ATTTTCAAGTATAACCGTTTCAATGGTATACTAGTATAACAGTGTTGGAT
TGTCGGAAGCAGAGTTAAAGTGCTGGAAAATGGGAAACAGATACAAGGAA
ATATTGAAATCTTAATAAATCTTTTAATTAGCTAATTAGTTTTTTAAAAT
TTACTAAACGAAGATCAGCAACTTAAGTAATTAATAAATAATGTATTTAA
ATTTGCAGGAAATTAAAAAAATTCTAATTTATGCAGAGATAAAGATACAG
AATTTTCTGAGATTTAAAATTTGTATTAAAAATGTATACCATTTACATAC
TTCATTTCTAAATAAAAACAAATAAAATGAGATATATTTATTAATGTAGA
TGAATCTTGAACATAAAGTTATAAAATATGAAGCTAATCATGTNNNNNNN
NNNNNNNNNNNNNNNNNNNNNNNNNNNNNNNNNNNNNNNNNNNNNNNNNN
NNNNNNNTGCAACGAATGCGAATTGTCTGAATTAATAAAGTTAAGCCCAT
AGCTAAAGGAAGAATAATATATTTCAAATGAATAAAGGAATGAAGCCACG
ACTTTGGGGTAGCCGTGGGACAGAAAGGATTAAGGGTGCACTTGTTGAGT
ATAACAGTATACCAGAAATTGTTTTGCACTTGAATTCGAATGTGAAGTAA
ATAATTAGAATCATGAATACCGAATCATGAATCGATCGATTATACATACA
TTCATCCGAGAAGAGGGGAGGCCCGCGGGCGGCACGTGACCCAATCAATG
CCGAGGACATCAGGCCATGACAATCGTCAAGGATATATGAAGTATTGTGG
GGGGCAAGAAAGACATACACAGATACACAGGCACACACAGGAACACACAC
ATTCACATCGAAGTGGCCAAACGAGCAATATGGAGATGNNNNNNNNNNNN
NNNNNNNNNNNNNNNNNNNNACAACTCAATTGTTGGCGGCATCTGTGGCA
TACAAATTAAAATATTTATGTGTGTATTAGGACTAAGGACACACGTTAAG
GACNNNNNNNNNNNNNNNNNNNNNNNNNNNNNNNNNNNNNNNGGAAGGCA
AGAGCCAATGGAAAAGTGCGACATATGTGCAGTCAATAAATTTTCCACTT
TTCATGCTGACAGCACAGAAAAGCGGGGAAAAACAACAGCGACAACTCTC
GAGCCGCTAATGGCTCCACAATGACCAGGCGTATTTGCCACAGAAGNNNN
NNNNNNNNNNNNNNNNNNNNNGCATACACGCTGTGGAAAAGTCCTGTACG
AGTGGGACTCGAGTAAATTGCTCCTTTTTCCTGGTGCATTTAATTTGATT
TTATTGTTCGCGCTCCAATTATTTGTTTGCGTCAAACGAAACGGTTGCTT
TCGATTTGGTTTCGGCTTATCGATATATGTACGTACATATGTACATGTGT
GTATATTTATGTGTGGGNNNNNNNNNNNNNNNNNNNNNNNNNNNNNNNNN
NNNNNNNNNGCGTGTGCTGTGTTGTATGTTTCCCCCATTTCCGGGGGCGC
CTCAAACAACAAACTAATGTTGAATGCAAAAAACCGACAAAAAATAGGAT
GGAAAAAAGTGGGAAATCTATTAAAATGCATTTAAATGTCTGCATCCCCC
ACCCGCCTACCCGGTCCTTCGTCCATTCTCAACCACCGGCCACGCCCACC
TCTCAGGCTGAGGCGCCCCTAACATGTGTATATATGCCTGTTTGAATAAT
CCGCATTATAGCCACAAAAGAGCGTTGCGAATTGATTAGGTTTTCCATTT
CCATTTCCATTTTCCCTCTTTCCCCCGCTCGGAACGGGTTGGGGGATGGG
GATATAAATCGATTTGTTGCGCCTGCTTTTTGATGTGATTTCCGTTTGCC
AGAGGGTAGCATTTCAAGAGTACGCGACTACTGTCCCAGGGAATAATTTT
GCAGGATAAAGAAGGACCCATCAAACGACAAGGAAAAACTTTAGGAAACG
ATAAAGATCGATTGAAGAAGATCGGTCTTTCAACATTAATTGTACGTTTT
TATATGGTTTCTTAAAAGAGAGACCTTTTTTGAACATTTTCTTTGGTGTT
TGGCACCTTTTTTGTGTAATCTTCAGTTAGCTCTTTAGGCAGAAAAGGGT
ATACAATGGCTCGTATATTCTGTATTACCATCTTCCATACTTCCATTGTG
TTTTCATTGTTTCCCATTCGAGTGGATCTCCTGTTCGTGTCTTGTGGTTT
TTTTCGAGTGGCGCCTGTGGNNNNNNNNNNNNNNNNNNNNNNNNNNNNNN
NNNNNNNNNNNNNNNNNNNNNNNNNNNNNNNNNNNNNNNNNNNNNNNNNT
GTTTGCTTGTCTGGCGTTGACGTGTGTGCCAACAATTACGCTTATCCTTT
GGCCCCCATACTCCCCAAAACCCTCGCTGTTGTTGGGTGACATGTGTCGG
ACAGTTCCAGCTCTCTCCTCTCTTCCTGGCTCCATCTCCATCTCCAGCCC
CATGCACACACACACACGTTGAGTGAGTGTTTTTGCAATTATTATAAATC
AAGAATTTGATTTATGCCATGTAACAAACTTCAGCAACAACCCGGCGAAC
TATTCCGGATTATTTATGGCCGCAAAACACTTACAAAGTGTGTNNNNNNN
NNNNNNNNNNNNNNNNNNNNNNNNNNNNNNNNNNNNNNNNNNNNNNNGGC
CTCTCGGTCGGGTCTTTTGGCCATTTAAGAGGGTTGAGGCACAGGCCGAG
ATTTCCTACCTAACAACAATGTGTGAAAAGACCGAAAGCCGTTTCCGAAC
AATAGAGAACTGTGCCGTTGTCGGTGACTTCTAGTGGGCCATTTCTATTA
TTTATAGCCGAGCAATAAACCAAACTCAAAATAAATATAGAAATTCGCTA
AGCGTTCGTTAAGTTCGTGGAGTTCTGAAAAGGTGGGAGATATGTCTGTG
GATGTTCTCTTTATGTTGTAAAAAATGGTAACCTCTGAGGACTTTAAACT
GTTCAGATTCTACTTAGGCACTAGCAAAATGAATATCTGTTGGAAGTTTA
CTTGATGTTCGTGCTCTGGACCTGCTTTCAGAGAATAACGAAGGGTTAAG
GAGTAGATCGCCCTTCAATAGCTTTACCTTTCTTGTATATTGTAACTCCG
ATTGAAGCTTGCAATTGAAGCTGTCTGCCACACTTTACGCCTGTTTTGTT
GCCACTTGAAATCGACACTTCAACACACAGAAAAAAACGCTGACAGTGTA
AACAACAAACGATTTGCATGAACGTTTTTTATATGTGTACTCTCTCGAAA
GAATGGAGAGCACGGAGATATATGTACACATGTAGGTATGGGGGAGAGAG
AAGCATAAAAAACATGGTCAGCGGAAGCGGAAATGGATGCCGCACGGTCA
GCAGTGTGTTCGATAACCGAACAGGAATCAGGGAACAGGGACTCCCGTCC
GACTGCGGACTTGGCACCGATATACCAGATACCAGTCGTGGTCCGGCACT
CAACAATGGAGCAGCGAAGAGCTCTCCACTTGAATGCATAAATCACGAAN
NNNNNNNNNNNNNNNNNNNNNNNNNNNNNNNNNNNNNNNNGAAGCAGTTG
AAGCAGCATGTTTGAATTTTTTTATGAACTTGTCGTACAACAACGGCGGC
AAGCAACAACCAAATCGTGTACTCGATATACATAAAAAAAGCATAAAAAA
ACCAAATGCCAGAGCGCCAAACACAACTGGGAACACAATGGGGTACAACG
NNNNNNNNNNNNNNNNNNNNNNNNNNNNNNNNNNNGTCCTGTCCTGCAGT
TTTTGCGAAGAGTTTACCCAACTTTCGGATCGAATTTGCTGCTTTCCAGC
AATAACAAGGACAAACGATGGGATGTGATGGGTCCATGCATGGGCCTGCA
TTTGGTTCCTAGGCCATGGAAACTCTTCAACGTACTATCTGAAAATAGTT
CTGCAAATGGGATACGCATCGTTGAGAGCTCTACTGATGGCAAAGAGCAT
TCAAACTTCGTTGAATTGCGGGAGACACTCGAAACGTGGTCCCCTTGTCC
TCGCACAGGACGTTTCATGTGTCAAGCTTCGGCTTCCTGTATGGCGACAC
CTCCTCCTACTCCACCAGCATCCAGCATCCGAGGGATACGCGCAGCGTAG
ATACATCCCATGAATATCCCATGAATAGAGTACGCGATTGGCGATTGGCA
AATCGCATTTATCATCTTGAGCCGGAGCGGAAAAATTAAACACAACGCAA
ACACAGCGCCCATTCCCTCCGAATATGAGAGACTTATGCGGCAACGGATA
TCCTTGACATATCCTGTCACTGCCGCGCGCACTTGAGCATTGTGCGCAAT
TCGAAAGATACATTCGCAAGGAGATACATTCNNNNNNNNNNNNNNNNNNN
NNNNNNNNNNNNNCTGGGTATGCTCTCTATTCAGTGATTAGCCTGCTCGA
ATTTCAAATTTCATTCGGCGATCGAGCACCGTGCGACACCTGACGGGAAG
TGTGTGTCCGTGTCCCCTGTGTTCCCTGTATCGGGTGCAGCACCTCCTTC
TCCTGCAGAGCAGCTCCCACTCCCATTCCCATAACCTTTTTCTCTGTAGA
TTCCTTTTTGTCTTCGTTATATTTCATATCAATTGACATGGCACATTGGC
GGCCCAGCTGCCACTGCCCGCCCGATCGTCTGCCGCATATGAAATGCCAT
TTTATGCTTTATGTTGCCTGTTAACTGTGGTCTATAATTATCGNNNNNNN
NNNNNNNNNNNNNNNNNNNNNNNNNNNNNNNNTCCTCTGCGACTCAGAGA
AATACATACATATGTAGGAATGGAAAATATCAAGTTGAAATATTTCGTGC
CCTTGGGCCGATTACTGCCGCATGCCGCATGCCGCTGCCGCGCGTGTAAT
GGCAACTGATTTATCGTATTTGAAAAATTTTTAGCAGTGCTGTCCTGCTC
TAATTCGAATGCGTACGTAGCTCTGCTCTTCTGCTTCTTTTACTGGCATT
AGTCAGAGCCAAAGAATTTTAACCAACAAACATGGCAAAAGGGTTCGGTT
CAGTTTGGGGTTCTCATGAGCTCTCATGTGTCTTCCCTTTTAGACAGCGG
CTTGGACATTGAAATGTGAGGAGGGCAGGACCATAGCGCAGAGGACAGGG
GGAACGGTATCATGAACAAAGAGTATTGGAAAACGATTCTCCAGTCTTCC
AGCTGAAGGTGTTGCATAAGGGCTGTTGCTGGCTATGAACAAATTTCCTA
GATCTTAGAAAATCAGACCTTAATCAGACCCAAAGCATCGAAGTGGCAGG
TTGATCGATTGCAGTGTTGGCCAACGCATCGCATTAAAGCCAGGAATTCT
GCTTGACATCGACTCTTATGAGGAATCGCTAGCACCTTTTAAAGTATCTA
AAACTAAATCATCTAAATAGCATGCACAGTGTTGATTAACAGTGTTGGAA
AGTCATTTAAATAGCATCACAAGCTATGACTGGCATGTCCTGCTGTGGGT
TTGCAGCTCTAAGGCCCTTGTCACCTATATCTTTTCTTAATTTTCAAATC
CTAAGAAGTACTGAATGCCAATGTAGTNNNNNNNNNNNNNNNNNNNNNTG
GGTCTGACGACTGGCAATATGCCTTTAATCAAGCCGCAGAGGACAAAGTA
ATTTCAATTTTCGAATTATTTCCAGCAAGCCCGACGCTGAAGCCCAATGC
TAATGCCGATTCCNNNNNNNNNNNNNNNNNNNNNNNNNNNNNNNNNNNNN
NNNTTGGGGGCGTGGGCTGCTGCTGGGAAAAGAAGAGTCAAAGAGAGCAG
GCAGAGGGCAGGGAGAGGGCAGCGCGCGTGTATTTAAATTAGGCGCACAT
AATAAAGCCAATGAGTGATTTAGTTGAATTGCCAACAATTGAATAAATTT
TCCAATTGCCTGGATGCCCGCATTAGCATTAGACCCCACCATTCCCCTAT
TCCCCCATTCCCCCACTTGATCCGGCGACGACTCCTCACGCACATCCTGG
GCAGCACACAAAACGCAAAATCAGTCGAACGTCGCTCCATTCAAATGAAT
GGACTTCACTNNNNNNNNNNNNNNNNNNNNNNNNNNNNNNNCCCAACAAT
TTGGTGAACCCTTTTCAGTGCTCATACTCTGGTGTGGGGGTTGGGNNNNN
NNNNNNNNNNNNNNNNNNNNNNATCCTGCGATGGGGTTAACGCTTCGCTT
GGGTTATNNNNNNNNNNNNNNNNNNNNNNNNNNNNNNNNNNNNNNNNNNN
NNNNNNNNNNNNNNNNNNNNNNNNNNNNNNNNNNNNNNNNNNNNNNNNNN
NNNNNNNTGAAGTNNNNNNNNNNNNNNNNNNNNNNNNNNNGTGCATTCTG
CTCGACGTTGTCCTGCTCGAACGAAATGAAATGAGTGTTTGTAGCTTTTC
ATGCGTTGACACCCATTTTTCAGGCCGACAGGCCTGNNNNNNNNNNNNNN
NNNNNNNNNNNNNNNNNNNNNNNNNNNNNNNNNNNNNNNAAACAGACACT
GGCAATATGCTACTAGAGTCTTCCATCTATCCACACGTATCCGAGGGCTG
GCATATCTTCGGCTTAGCCTCCAGTTGGGTCAGGGGTCACATGCATTGTT
TATGGGCTTTGCAACTTTCGCGGATCGATAGCTCCTAACGAGGGCACTGG
CCCGCTGAAAACTTCCGCCGTTGAAAAGTTTTCCTGGAACTATTTCAGTG
GAGAGTCTACGCACCTGTGCAGACCAATGTGGCACACAGAGCCTCGCAGT
GGACTGTGTTCTTAAAGCCGCCTCGAACATGGGGCCTTTTCGAAGCCTGA
TTGGAGGCATCTTTAGCTTTTGTAGAGCATTCGCTTTTCGCCCAATGTAT
GCCAGATGTCTGGAGAGCAATCATCGTTTTCCCGTTTCCAATATCAAATG
AAAGCGAAAGCCGAGACCATCCTCTACGCCTCCTCCTGGGCCCCAAAAGT
GCGTGGGCCGGCAGTTAATTTCGAAAAAGGGTTGCGCATCGCATCGGCAG
CGCCACTCAATTGTGCCATTTTTTCCTTGCCACTGATTTGCGGCAGGCAC
TCTCCGTTAGCGTTGGCAAAAAGCACACAGAAAAAAACACGTAGCTGTGG
CATCCCGAAAGAAAGGGAAGAAACTGCCCTGAAAAGTGGGTGTTTTATTG
AAAGTGGCGGCGCGCATGAGTGCCAAAGGCTGAAGGCCCAGCCAACCGAG
TGTCGGCCCTGGNNNNNNNNNNNNNNNNNNNNNNNNNNNNNNNNNNNNNN
NNNNNNNNNNNNNNNNNNNNNNNNNTGACTGTGATGNNNNNNNNNNNNNN
NNNNNNNNNNNNNNNNNNNNGGCGGTTCAGGCGGAGGGGACACGCCCAAA
TGGTTTTTATTTCTTAGAAATAAGTAGCTCTGGCATACTGATGCTCTTTT
GCCNNNNNNNNNNNNNNNNNNNNNNNNNNNNNNNNNNNNNNNNNNNNNNN
NNNNNNGTGTGCGCCACATTTTGAGAGTGCGGGAAGAAGGGGCTGTGCAG
ATTTGCAGGGATCGAGTGCAGCAGCAACAAGTTTCAAAGAACCTTTGACT
TTGACTGTCTAGGAATGCAACTACTCCTCAGATCAGATGAGAATCTTTGG
CGACCTTGACAGCCAGCCCCAGGTGATCACTTGGGAAAATCCTATGGCCT
ATCCACAGAGATCCGATCCAGTCAACGANNNNNNNNNNNNNNNNNNNNNN
CGGCATCGTTGATCCCAAAGCGATAAGCAACATTTGCTACTTTTTAACAT
GACATCAATCAACAATTCAGCCGCAGAAGGAGTCANNNNNNNNNNNNNNN
NNNNNNNNNNNNNNNNNNNNNNNNNNNNNNNNNNNNNNNNNTTAGCCAGG
GCTTGGTTTCTGTTAAAGCCGCACTCAAAATGCTTTTAAGTTTTGCGAGC
GAAAAAACTGCTGATGTAAAGATGACCGAACAGAAAACAAAATCTGTTTT
CTCTCTCTTCGAAAATCCCTCCGTTGCGGCCGTTAATTTGATTTCAAAAG
GCCGCCGACGCCATGAATAGGCAAATTATGTACAGGTGTAGTGCAGCNNN
NNNNNNNNNNNNNNNNNNNNNNNNNNNNNNNNNNNNNNNCGTCGAACCAC
TGAAGTGCAACACCCACCGCCAAAGATCTCTCAGATCTTTGGGTTCGATG
AAAATTGCAGGCAGCCGTCGCTTTAGAGCGTCGCTTTCTTTCAGTGGTTT
CTGTGGCTCTTCGTGTGGCTTAATTGAATGTCAGACGGTGTGGTGCGTTT
GCCCATAGAGATACCACCATAGGAAACCCACAGCCGCCTCCCCCCCAGCT
GGAGATGGATGCGTGACACGAGCTGCCTTTCAGGAATGCAGTCAGAAATG
AAGGGGACCCTATGGTGTCGGTCCTCACGGCAGTCACGACTTACGGGTCT
CTGGCAACTGTCGTCTGCGGCGACTCACGCGCCCATCCGTAGCGGACAAC
TACTGTGCTGCTGGATAGCCCAAAAAGCAAAACGAAGGNNNNNNNNNNNN
NNNNNNNNNNNNNNNNNNNNTCTCTCTGGGGCGTTGGGGCGTGCGCATTG
ATTGAATGCTCAATTGAGCGCATGAACCGGCGATCATTTTGCCTGTACGC
CCTCCTACTCCTCCCCCAACGNNNNNNNNNNNNNNNNNNNNNNNNNNNNN
NNTTGAGCACTGAATGGAGCGGAGGAGCGCACTCAGCGATTGAAGATTGA
TGCTTTGATTGATGGGTGTCAGCAAATTGGATGAGTCGTAGATTATGGAT
GAGAGGAGTCGTCGATGAGGCCGCTGGGCTTCTTCGCATTTTAAATGCAA
TTTGTCGAACGTTTTCGCCGCTTTATAGTTTTTTGTTGTTGTTCTACATA
CATGCACATCGACTAGATAATCGATAATCGATGATAATAATAACGCCATG
GATGATGGTAGGTCTCGAGCCCAGCAGCACAGAAGCAAAGCTTTATTTGA
ATGCTGTNNNNNNNNNNNNNNNNNNATAAGTGTGGGAAAATACATAGATA
GATATTTGGGCTGCACCCCACCATGAAAACCATATCGGGGTACCACCATT
CCAGGGGTTTCCATTCCAGGACTCCTCCTTCGATTCTCGTTCAAGGACAC
AACTCTTTGGCCACACCTCGCCCTCTGTNNNNNNNNNNNNNNNNNNNNNN
NNNNNNNNNNNNNNNNTGCAAGGCGCTGGGGCACATACCACAAAGACCCA
TACCCAAAGTCATTTTAAACCTGGGCCCCCGATAAAAATCTAATAAAGTG
CGCCGGCATCGGGGCACCAGGAGAACCACAGGAGACACAGGTGGGGCAGA
CACGTGGAGAGGCAAGCAATTTCTGGAAATTATTTTTTAATAATTTTTCT
CCTCTCTTTTTGTTGTTGCTGTTGCATTTTGCGCTGCGTTGTAAAGTATT
TTTGCTTGATTTCTTGATTTTGTACCTCGTTTTTGCTACGTTCTTGCCTC
GTTGTTGTTGGAGTTTTTTGTGGCTCTTGTTGCAACGTTGTGCGGCACAC
TTTGCACTATCGAATCGTGTGGATCTGAGCGACGAGCCGACGACGTTGTG
GTCTCCTCCGAAAGCCTCCTCGCTTGCTGGCAGCCCTGACACTTTGCAGG
TGTGCCAGCAACTAGAAAGATCAACGGGACGCAGACAAAAATGGCGGGGA
GGGGAGTCGAAAAGGGGGGAGAGCAGATGTGGCAATGCGCAATGCGCAGC
GTGCAACGCGAGGCTAAAAATTAATTTCATGTTCGAAAGAATTTTTAATT
AACTTACATGGCGTATGAGTAATATTAAATCATTGCCCAGACGAGTTCGG
GAGAAGGGCTCTGAGAGTCGGTGGGAAAGAGAGAGTGTGAGAGAAATAAG
AGGGAGGGCAAGGGAAAGGATATATACTGTGTATTGTCCAGGATTGCTCT
TTTGTTTCAAAGAACAAGCGGCAAGGGCCGCAGCTCTACCTTTATATTCT
ACACAAAACTAATATATCCCTATCCCCTTTGAATATCGGGCATAAAAAGG
CTGAAGGGGACTCCAAAAAGGCAAAGTTCTGGGGGGAAAATCAATGCGAA
ACTGGAGAAGAGGAAAACGGACGCCCTGCCTGGGCATTCGAGTATGTTTT
ACTGGAGCCCATTGGTCACGTGGGCGGCGATGTCCTTCCCAGATCGCTGT
ACTGTCTGGAAAGGGGGGGAAAGGGAAGCAAACAATTTGCGCTCGTTACG
CGGTTGAAATTGTTTCAACCCTCGCGGCAATCTCGTTGTGGGGGACTTTA
AAATCGCAGCGAAAATAACTCCCCCTAGTGGCCATGGGCTGTTTCGTTAT
GTGTTTTGTCATTAGTTTCATTTTATAATTTATTAACGTCAACATTGTCT
ACCAGAACACCACCAGGCCATCCCCCAACCGAAGNNNNNNNNNNNNNNNN
NNNNNNNNNNNNNNNNTAGTGGCCAAATCAGGCTGAAACTGTTTTTGAGA
AGCGTACATGATGCCTCCCGATGCCTCATTACCAGCTTCAAATCGGGGAA
GTTCTGGTGTTCTGGCAAGGAAAGGGAGATGCCTTTCGATGCCTTTCAAT
GCCTTTTGGGTTTAAATGACCAACGAAGCGGATGCACTTATTGACACATG
TGTAAATTGCCTCGGTCTGCTGTTGTCCTTGACTTTGGATTCCATATCCT
AGTACGTACATACATATACTTCTTTAAAATCCCCCATATCAGAGGAGAAA
GCGGCAGAGCAGCGGCTAGGCAGCGGCTAGGCAGCGGCTAGGCAGCGGCA
GAGCAGCGGTAGTTGGGTAACAACTGACACTAATGTGTCAAAGGTCACGT
GGCATTCGTTTGCGACATTTGTGGATTTATCTCTCAGTACGGCGCTCATC
GAGAGTGCGGGAGNNNNNNNNNNNNNNNNNNNNNNNNNNNNNNNNNNNNN
NCCTGGGGTGTGCACCAGACTGTCTGAACTTGAAACGGATCCAACGGGGG
GCAGCCGGCAAGGTGGGGGGATGCCAAGGCTAATGAGTGAAGGGGAGATG
GATGATGCCATCTCTCTCCTCCCCCAAAAGGGGGATCTTCTTCTGCGCTG
GAAATGTCTCACTTTCGTACGAGTACCCTGGATTGCAATGCTTCCCCAGC
CCGTCTCCATGGACCGCTCTTGCTCNNNNNNNNNNNNNNNNNNNNNNNNN
NNNNNNNNNNNNNACNNNNNNNNNNNNNNNNNNNNNNNNNNNNNNNNACT
TTCTGGCTGTCTATCTGTGTGTATAATTTACCATCCACACCTTGTTAATA
CGAAATTAATGACTGCATTAGATAAATTACATTCCAGCTGCTAGTGCCAG
TGTGCTGTTGGCTCTTCAATTATTAAGTGACAAGCAGGGACATGTGCAGA
GAGTGTACAGCAAGAAGGACTACAGCAAGGACTGCGCCAGCCAAGACCTN
NNNNNNNNNNNNNNNNNNNNNNNNNNNNNNNNNNNNNNNNNNNNNNNNNN
NNNNNNNNNNNNNNNNNNNNNNNNNNNNNNNNNNNNNNNNNNNNNNNNNN
NNNNNNNNNNNNNNNNNNNNNNNNNNNNNNNNNNNNNNNNNNNNNNNNNN
NNNNNNNNNNNNNNNNNNNNNNNNNNNNNNNNNNNNNNNNNNNNNNNNNN
NNNNNNNNNNNNNNNNNNNNNNNNNNNNNNNNNNNNNNNNNNNNNNNNNN
NNNNNNNNNNNNNNNNNNNNNNNNNNNNNNNNNNNNNNNNNNNNNNNNNN
NNNNNNNNNNNNNNNNNNNNNNNNNNNNNNNNNNNNNNNNNNNNNNNNNN
ATCCTGCGCTAACTAATGACCCTTGGCAGGAGGNNNNNNNNNNNNNNNNN
NNNNNNNNNNNNNNNNNNCCGCCAAGGGGGTGCCCCTTTGGGGTGTCGGT
CGCACAAAAAGCGCTAATGTAAGTTTGACGTGTTCGGCATTTACGCTCTT
TTGGGCCACCGGATAAATGTTCCATACAGGGTGCTGAGGGTGCTGGGTGC
TGCTCTTTTCAGAGAGTTTTCATTGAAAATCTGGACAAATGGAGATACTA
CTCGTGTAGGGTATACCTGCGTCGTGGAACGTTTTTTTCTTCTTCTTTAT
TTCGAGAGAGATCTAATCATAATTATGTGATTTCTTCACTCCACAATGGC
CACACAAGAAAGTGTTCCTTTTGTACTGTAATTTGTATTGAAATGAGCCC
ACAACTTCAGTCTTCAGAGTTCAGACCCTGGAAATGGCTCTGCGCTGTCC
CTGGGTCTGTATCTACGGGCCGCTTGGCTGCATTTTGTTAAAAGGTGACA
ATTAATTTGTCAATAATGGAAATTGTCACCAGGGGCGGGAGCACCGGGGG
GCACAGCGAGCACAGGCACAACAGGGACAACAGGGGTGGACGGAGAACAG
GTAAAAAGCCCCCAGCCCCTCCACCCGCCCCACCATTCGTGCGGCCATTG
TTACCACTAATGATATATGGCCTGGTTGACGGCGCGACTCGCAACTCGCG
ACTCGCAACTCGCGACTGGGCGAACAGGGTCGTTATTTAATTTTAATTAT
TTTGTCATTTGTATAAATTAAAATATTGTGCGAGCCTATTGGCCACGGCC
GCCAAGGGGTTAAGCTTATTATTGATTAATGATTAATGATCGGAAGGAAA
GCTCTCTTCTCATGGCGTGACACTCAATCATTTTGCTCAAAAAGTGTACA
TTCAAAGGAAAGCCTTTAATTACGAGCATGTGGGAAATGGGTTACCCGAT
TGGAAAATCCTTTGATAGTAAAATTATCATGAACAATGAATAGTTTTCCA
ATGGGTTATTTTGTTTTCTATAAGCTATCTCCTCCAAGGATCCGTAAAAT
TTCGATAAATTGCAATATTTACCGTTCGTTTGGTGTTGGTCTCATGGGTT
CCGCATACTAATATTTTATTTTATGAACAAAAGGAAAAAAAAAACTCATT
AAGAACTGGAGCCCCCCCCCCCAGCATCAGTTTGGGGGACTGCTGGATTA
GGGCCTGGCTAATGAGAAATTTTGATATATTTTTTTAGCCAAAAAGAGAA
GCGAGGCAAAGAGAATTCCCAGGAATTTTTCACACAGAGATGGAGCCAAA
AAAACAAAAAAATGGAATCGAAGAAGGGGAAAATACAACAAAAATGGCGA
TAGAAATCGTGATACAATCACGTCTAGACTTTTACGAGTTGCGCCTACAA
AAAAGAGGAGAAAAGAATCGAGAAACAACAAACTTATACAAAACTTATAT
ACACACAGATACGCAGATACAGAGGTACAAAGATACTTGTGTGTACGAGT
ATGTGCAAGAACGAGAACTGCAGCGCCTGTCCCTGGACGTGGATATGGAC
GGGACTCTCTTTTTGGTTGGCAGGTCAAACGGGCAACGTCAAAAGCCAGC
AACGACGAAGGCCCCAAACGCCGAGNNNNNNNNNNNNNNNNNNNNNNNNN
NGCTACAACTTTTGGCCATGGACTTGACTGGGGAGCTGGGGGTCTTCTTC
TTGGATTTGAAAAGTTAGAAACTTGCAGATACCGCCGCNNNNNNNNNNNN
NNNNNNNNNNNNNNNNNNNNNNNNNNNNNNNNNTCTGAGACTCAGAGATG
AAGGCGAGTGGCAGGCAACGTCTGCGGCTAATTACAGGCTGCCNNNNNNN
NNNNNNNNNNNNNNNNNNNNNNNNNNNNNNNNNNNNNNNNNNNGCCCCCG
AGAAATGATATATTCAGGCTGCTGCTTTATTTGCATTTGTCCCAGGCCAA
AGAAGGGGCTCCAAAACCCAAGCCAGAAGCCACAAGCCACAAGAAGCTCT
GAGCACAGCTCCCCAACGATTCAGCAACTCTCTGATTCTCTATGTGATTT
CTATTATTTCTCAAAGATCTATTCCATAAGCCCCACTCACAATGCCCATT
GTAGAAGCAATCATTTGGCAAAGCATTTCTTAGATCTCACATGTTTTCTT
GGTTCTTTGAATCAAACCTTCGTTCCCCCATCAAATGAGCAAATTTGTTA
ATTTCCCACACAATTTTTGGTTTGGCTTGAAAGGGACTCGAAAGCAAAAG
TGAAAAATGTTATATTGATTGAGTTTTTTTTGGCCAGCCCAAAAGCTGGG
GTTCGCATTCATCTAAGAGGGAAAACATTTCATCCTTTCGCGCATTTTAA
TCACGCTTAATGATTTCGGCTGCCGTAGACACCGGCCCGGACCGGAGACC
CTGAGAGCGAGCCCTTGGACTCGACCCTTCCTTCCATCAACCACAACATC
CTTACANNNNNNNNNNNNNNNNNNNNNNNNNNNNNNNNNNGCCCCCATGT
CTTGGGCTTCGTTCGTCGATCAATTTCGGTACGTAGGGTGGTTAACACCA
GCNNNNNNNNNNNNNNNNNNNNNNNNNNNNNNNNNNNNNNNNNNNNNNNG
TNNNNNNNNNNNNNNNNNNNNNNNNNNNNNTCGTTTCGTTACAGTTTCCA
ATCCTCATTCTCTCGCTGGGCTTCTTTGTACTTTGCCGCATTTTTGATTT
GGTTTTTTCGGCTCTCAAAATAGTCCCCTCTCCCATTCGCCTGTTCCTTT
TTTACGGTCTTTTGTGTCTGACTGACTCGGACTCTGNNNNNNNNNNNNNN
NNNNNNNNNNNNNNNNNNNNNNNNNNNNNNNNNGGCTTATGCGGCGGAGA
GGCTCTTTGTTTGGTTAATTATGCGCCGGGCCAAAGTGGCGCCACAGAAT
GCCCTCTGAATGGGCCACCTCTGCCTCTGCCTCTGCCTCACTTAGGGCAG
ACCAGAAAGTGTGTTTTATTAATTTCCTTTCGGGTTGCATTAATCGATTT
NNNNNNNNNNNNNNNNNNNNNNNNGAAGGAGGAGGAGGCTGCAACCGAAA
TCAATTATTATTAAATCGAATACGAGTCTTTTTCCCCCTGAGATTTTCAC
ACGACATGAATGGAAATGGAAGTCGGAGGGCAGCAAAAGCTTGAATCGCA
ATGACAGGGAGATCCCAGAGAACCAAATATAGGATAACATCAAACACATC
GAAGCACTGGATTGATCCAATGATCCTTGGATTGAGCAGAGGAAAACTTC
AGCAGCGGAATAGCCATTCCCACGACTGGTCTTCCATTCGGAATGGATGG
TGCACCTGTAGACAGATCAGAGATCAGAGCTCAGAGCTCAGAGCTTCATC
ATTTTACGTTTTGGGGATTTGATGTTAGTATATCCTTGAGTTGCGACNNN
NNNNNNNNNNNNNNNNNNNNNNNNNNNNNNNNNNNNNNNNNNNNNNNNNN
NNNNNNNNNATATATGTATCTGGAAATTCCGAGTATTTTTTGGAGCAGAG
AACAGAGAGTGCTCCAGCCCCTTTTCATTTTATTCTCGCACAAAACATGC
GAGTATTTCTCCAGCGGCCCAGCAGCGGAATGGGTCACAAGACGCATAAT
TATGGGTTAGCGGACAACAGTACGANNNNNNNNNNNNNNNNNNNNNNNNN
NNNNNNNNNNNNNNNNNNNNNNNNNNGAAATCATTTATATGAAAGATGAG
CAAAGTGAAGTGAAGTTGCAAAAGGAGTAAAAAGGTAANNNNNNNNNNNN
NNNNNNNNNNNNNNNNNAGCTCTTAAATGTTAATGTTGCTCTGGGGTCAA
TGATGAATGATTTGTAGACAGTTTTTGCTCGGGCCCNNNNNNNNNNNNNN
NNNNNNNNNNNNNNNNNNNNNNGCCAGAACCCAGAGCCCAGACAGACATC
AAGTCGAGGGGAGGAAGCCTTCGTTTCAGCCTCCGTCTGTGGCTCCGTCT
CGACCGCATGACAAACAGGTGTCAAAAGGATGCCTAGGGCCAAAGCCAGA
CCAAGANNNNNNNNNNNNNNNNNNNNNNNNNNNNNNNNNNNNNTCGCACT
CCCCTCTGAAAAAACATTTATTAGATTTTCGTCGGTTGGGCGTTGACCGA
AATTGGAGCAAGCAAACCGTGCTGGAGTTCAATTAATTTCATTACAAAAT
TGTTTCTTGGTGCAGCAAATTGCTGGCAGCAACTGACAATTTGTCATAGG
AATTGTTAGGAGTCCTGTCTGCCGAGTCCTGCCTGCCTGCTCCTCTCTAG
GTCTCTGTTTCTCTGCCACTCTGCCTCTCTGGCTCACCTTTCTCCTCTCG
TTTCTGGCTAATTAAACGCAGCAGGACAGCAGACATTCAAGGCATTGCAG
