# Supplementary material for: SMCis: An Effective Algorithm for Discovery of Cis-Regulatory Modules
Source: PLoS One. 2016 Sep 16;11(9):e0162968. doi: 10.1371/journal.pone.0162968 (PMC5026350; doi:10.1371/journal.pone.0162968)
Supplement: S1 Datasets — (ZIP) [file pone.0162968.s001.zip › dataset/Drosophila/Masked/dper_gl16768.fa.masked]

>scaffold_4:6206965,6246964 (reverse complemented)
GAAGGGGGGACAAAGACAACGACAACCACAGCGGTTACAGGTTAAACCAA
CAACAAATCTATTAAGCTCAAAAGAGAAGTTTAAGCAGAACAACAATAAA
AGAGGGCAGGAGAAAGTCAGCGGCAAGCGGGGGGGAAACTGGAAAGCCCA
CTTTTACAAATGCACTGCATCGTGGTGTATAGCTCTCCCCCCCTGTCGCA
CACAACTTACAAGAAATGCAACGAAAAAGAAGACGAAGAAGACGAGGCAA
AAAAACTGAATTCAACTTACCGTCCGCACAAGTTCAAGGCCAAGTGTTCA
AGTCCCCTCCCTCTCTGGCGCTCTCTGGTTTCCGTGCTCTTTCCGTTTTC
CTCTCTCTTGGCGTACTCAGAGAGACTGTTTACTTTGTACATGAAAAATA
ACTTTACTTTCGTTTTCTAAGCCAGAAGCTTGGGGAGGAGAGGTCGGGTG
GTTGGGCGGCTGCCCCGAATGCAATCCAACTGCAACGGTAGTTATGTTGT
TATTGTTGTAAGGTCACACTTTCGATTGGGGTGCCCTTCGTTTCTCAACG
TTTTATCTGTTATTGGACCAACAACACATATATAGTAGATACGGGGGATA
TTGCACTGAGGGGAGCAGCAGGACCGACTTTTGTAAATTAATTAACAACA
TTCCCTCGNNNNNNNNNNNNNNNNNNNNNNNNNNNNNNTGATGCGAGCGC
GCGCGCCTCGAGATAAGAGCAAAGCAATTTATTTGCAGTGAAATTTACGT
TTTGCGCGCTGACCGAACCGAGAGTGGTGGGCGGTTGCAGGGGGGTATGT
GGGAGAATTCACCACACACACTCTCTCACACGCAAACCGACGTAAGCGCA
CGTTTTCGCAAGTTATGAAAATTGTGGTTCAAATTTTGGGCTATTTTCCC
CACTTAACGGAAGTTCACTTTGCTACAGCTGTCTGTAGAATATTTATACG
CTTTTAAACTTAATCAATTTAATTAAATGGAATTTTCCGATAACAGCCAG
AGAGACAACAAGACGACGGAACGCTGTATTGTCAACAACAAATGCGGGAG
CGGAATTGTAGCGAGCTTTGATGGTATTTTTGGTAAAGTTTGTGCTGAAA
TATGTGGTCACACTTAGTGATGGGAGCTATATCGCATATATTTATCTCGG
CAGAATGTGACTAGGTGCACATGCTTTACGGTCACACTGTTATGAGTTTG
CTTAAAATAAAATCAGTTAAAAATTTAAGTTTTGTTTGAAAGCAAGTCAA
TTGCAGGCTATTAAGACTTTGAAAATTTAGCAGCAGTTATCTTTCAGCCG
GCTAGAAAATGCAATAATGCAGACAAATGGAATCTCATTATGGCAGTCTA
ATGAAAGCCAATTATATGGATATCATATTTTTTAATTTTAATCCTGAAAC
TCATTGTATTAGTTTATGAGAAGATAAAAAGCATGTTGATTGCGAATGGT
TTATCCAAAATTCCGAAGCTATCTTTCTGTTAATGGAACAATTTTTTTGA
TTCAGATCAGGTGCTAGGTTTTTTGGTCAAACAAATCTCAAATTAAAAGA
ATATAATGAGCTCTGCTCTTTCGACAAAATCGATNNNNNNNNNNNNNNNN
NNNNNNNNNNNTTTCTCTCAGTGCTAAACACACTTTAAAATGTTTCTATC
TGTACCTAATTTATTTCTTAAAATTACAAGTGAAGATTCGCTTTCAGAGC
ATTAAATTCATGTCGGTCCAGTGCCTTGATATTGGTGCCCGAAAATGGCG
ACTTGAACTCCAGGTCTCGATGCTTGTTTACCAGAACCTTTTGCTCCGAG
TAAATCAGATTTATCTCCTTTTCGATCTGCTGCTGGTCTGCGGAATCATT
GCATTAGATACATAACCAAAGGAATGTCTCTCTTACATACCCTTCTTGAG
CAGCTCCACTGCCTTGTCCTTCGGCATTTTCACCAGCATGCTGCCAATGG
TGATCCAGGCCTTCTTTTCCTCCGACTTCTCCACGAGGCGCAGTGCCTCA
CGTGTCTCTTGGCGCCGTTTGTCCATAACCGTCAGCTCGTGCTTGTTGGC
CAATATCTTGTCGGCCAGCTCCTCCGTCTTGGAGATCAACTCGATGCTTT
TATCCACTTCTGTATTTGACATATTATTTATTTGTGTTTTTTACAAACAA
AAATCTGCGAAAACACGAGAGTGTGACCAAAGCAGACGCACTAATAATAC
CCTAACGCCTGCCGAACAGCTGAATCTCATTCAACAGAAAAATAATGTCT
GCGTTGTAATTATTTTATTTGCATATTTGTTTCTGAGAGCGAACCCCTTC
TCACCAGACGAGATCTGATCTCTGGCACACAAGTCACTTAGTTGGTTAAT
ACGCAATGCATTCCACCAACCCTCACAGACGCTGGAGCGTCATATTCCTG
CTGGCAACATCCTTCCTACAACATACGCTTTCCGAGGTAATTAGTTCTTT
GTGTATTCCGTAAATCTGTGAAAAGCTGGGTCGCCTGTTGGTCAGAGAGC
GGAAAATAGGGTAACATATGGTTACAATGGCTNNNNNNNNNNNNNNNNNN
NNNNNNNNNNNNNNNNNNNNNNNNNNNNNNNCAAGTGCTCCCGTGGCATA
TATGTACATACATATATACTGATTGTTTGCATACCTGGCCTAATCTCAAA
CCCCTTCCGCAGAGTCAAAGTTCGCCGCGTTATCTGCAAAACATTGACAT
CAGCAACAATGCCAGCATCAACAACAACGAGAGACTGCAGCAGATCCTCA
AAGGAGCCGGAGCCGGCTCCACGCAAATTAATTGGCCACAACGCTCCAAG
CAGGCCACACCCGACGTTAAGACTGAGTTAGCCAAACTAAATACCAGTAA
GTGGCACACCATTCTCCACTCAGAAAGAGTATTCCATGCTAATCCTCCGA
CAGCCTATATCTACCAGAATGCCTGGCCAGCGAACAATGTGAAGCTGGGC
GCTGTGACAGCCGTGAGCTTCGACAAGGCCGGCAATGTGGTCATCTTCCA
TCGAGTGGACCGCATCTGGAGCCAGGACACCTTCGACAATGACAATCAGT
ATCGGGAGAAGTACCGCGGACCTATTCGAGAGAGCACTGTTCTGGCACTG
GAGCCTGCAACCGGCCGCGTCCAATACGATTGGGGCAAAAACTTGTAAGC
TCTGAATAACTGTCATCAACAAATCTGCAACAAATATTCTGTTTCGTGCA
GCTTTTACATGCCACACGGCCTGACTGTGGATCCCGAGGACAATGTCTGG
CTGACGGATGTGGCCATGCACCAGGTGTTCAAATTTGCAGCACGCGGCGC
TGGCAACAAGCCACTGCTGACGCTTGGTGTGGCCTTCCAGCCGGGCTCCG
GCAAGAAGTTCTGCAAACCCACGTCAGTGGCCATCCTGGACAACGGGGAC
TTCTTTGTGGCGGATGGCTACTGCAATGCCCGCATCCTCAAGTACTCCAA
GGCGGGCGAGCTAATACTGACATGGGGCCAGAACTCCTTTGCCGGCGTCT
CCTATGATGTGGCTCCACAGAACTACTTCGCCATTCCGCATGCCCTGACT
TTGGTTCCAGAGTTGGAGCTGCTTTGTGCCGCCGACCGGGAGAACGGACG
GGTGCAGTGTTTCTACTCGAGCAACGGCACCTTCCACTCCCAGTACCACA
ATCAACTGATTGGCGATCGACTGTTCAGCATGGCTTATACCCCGGCAGCA
GGTTAGTCTACGTGGCCCGTCTTGATAATGGTTGCGAGAAAAGCAGTTTA
CAAACCTTTCTTTCCCTTCCAGGTGGAGAACTGGTCATTGTCAATGGTCC
CAACGCTGAGTTGGGCTTCCATCCGGATCATTACAACGAAGTGCATGGCT
TTGTGATGAGCATGCGGAACAGGCAATTGGTCTCCAAATTCGGGCCAAAC
AATTTGGAATTCAAGAATCCCCACGATGTGGCCGTAACAGCCGATGGTAA
TGAGATCTATGTGGCCGAATTGAATCCCATGCGCATCCACAAGTTCTTGC
ACAAATCCCTGGCCAAGCCCATGTCACTGTCGGCCACAAAGGATGTCCAA
AGTATTAGTGGTGTGCCCGCCGAAGCACCGGCAGCAGGAGCGGACGCTAG
CCAGACGACGAGACACCATCCCAGTGGCAAGGCCGTACTGGTAGCCTCGT
TAATGCTGATATTTGCCGGCTCCACCTTTGCGCTGGCCCTGCTCATGGCC
AGGCGGCGAAAACGAGGTAATCAAGCCATCAGCAGCGCTGCCCCGCCGAG
CGATCTGGTGTACCGCAAGCTCACTGCGTCCAACCAGAGTCTGTGCTAAC
AATCTCAGTATCCTAATCCAACGTGTTAATCACACTCACTCAATGTCCTA
TATGTAGTTGTGTCCTATTTTATACTGGTGTTAATTCGTAACCGAATTGT
GCATATCCATTTGCATATTTGTATTTGTGTTACTACTATCATATATTAGT
TGATAATTATAATTTGTAATACACATAATTTTAAGTTGATTTCCGGCCAC
ATTCCCTTCCGCCCAATTATTTGAATGCTAATCATCGGTTGCCTTTTTTG
GTGCTTTTTTTGCATACACAACAGACAAACCCCTTTATGCAATATACAAC
AATACATTTTCTAAATTTAAGTGTGTTCTGTTTTCGTTTATGGTTTGTTT
CAGTGCAAAATTCACACAACTACTCGTAAGAGAGCATGTAAGAGCGTGTC
GCGTGTCGCGCGTCTAATGCATGGTCTGTTAAGTGCACCTCTCCTTTTTA
TGTCCAGAAACTCATCCAAAATCATTGACTTTAACATTCACAGGTTGCCT
GCCTTTTGGCGCCCGCAGTCGGCGTCATGCCTGGGAGAAGGCCGAGGGCT
TCAAGCTGGGTGGACTGCTGGACAGGGACCGCAACGGCTTCGAGAAGCTC
GACCAGCAGGCCAGCGATGAGGAGCAAGAGACTCTGGCGAGTGGGGCCCC
ATACGCCTAGACAGGACCAAGACTTATGTACATCTAACTCAAAAATCATT
CCTAGCCTAGTTCTAGTTCTAACTACCTGTACCTCAAAGATTCCACTTAG
TTGTACACACTCTTTTTATATGTTCTTCGATTTTAGTTGTGTTCTCCCTG
TCATCATTTGATATATTTGAATGCATTTTCCTATTGCGATTGCGCTCAAT
CCTTTTGATTTGCCAAACGGGAATATAGTCTTATGAAACATCATCGAATC
GTCTGTGTTTGTTTGGTTTTTATTGTAAGTCTACGATGGTTAGACTAAGA
AAACTTAACTAAAATTCGTTATAAATACGTGTTTGTATCGTATATTGCAG
TTTATCCACTAATAAGGCCCCTTAGCGGCAAATTCTTTGCTTCTGTTTGG
AAAGATTCTATCAAGATTCATGTTGTGGTTGGAGGTCAGACAACTTCGGC
TAGAAAGCCCTCATTTTCCTCCGTCACAATAGCGTCGATATTGTAGAATA
TCGCGTGAAAGGCTATGACAAAAAAGGAGGCCCCCAGTGTCCAGAATAGT
AGTGCGCCTGCACCCACCAGAAAGAGCAAGGGCGTCGCCCCTAGGTTAAC
GGCAATGAGCTGTTGACGCGGCGTCATTTGAGTGCCCATCACGGTGATGT
TTACATTGCGAGAACGCACCCTGTGGCATAGGAGGGCGGCACCTGCCAAC
ACCAGCAATATGAGCGGCGATGTAATGCTGTAACAATGGGACACAGTTAG
TGTTTACACAACAGTTGTTTATACGATCACGAGATGATACTCACAGGCAG
TAGATCATCAGCACAATAAATACGAATATGTAATTGCTTTGGAAATAGGA
GAGATTGCGCTTCACGCGGCTGGTCAAACGCGGCATGCTGACGGCCGTCT
TGAAGTTGTGAACGTTGAAGAAGACTGACCAGGGGCGCATCGCGCTGCGG
ATCAACTGTATTAGCTCCAGTGGAGAGGGCAAGCTTTGGAGTTTGGGCAG
GCTTCGTAAAAGGGTACAAAATTATAATCTACTATAAGATATGCAAAGGA
TGGGTCTTACCTATTCAGATCGAAAGCGAACCTGCCACCACCTTCTTGCG
GCACCTGCATGTGTCCGCCCATATTAACGTTTGTTTGGGCCATTTCGAAT
TCGGTTTCGTTTTGTTTCTAAATTGCTGCCACGTTCCTGCGGCTTCGAAT
CGTTGGATATTGTTGTATCGTTCTGGGTCGAAAGATATTCCACTTATCTC
ACCGTTTGTGTGTGTATGTATATTCTTCACAGAATTCTTTTATCGGCGGC
GGATCGAATGCTGCGGCAAAGAGGAAACGAAGATGTCGGGTGCTGACGTG
TTGCGGTCAAGGGAGGCGAGGCCCACTACATTGAAATGAAGAGAAACACA
CACAGCCGCTTCTCCTATTGTTTATTTCAATTCACTATTAATTTGTTGAC
ATTTTTCGTATTTAGGCAAACACGAGAATCTGATGTGGCAGCCAGTTTAG
GTGTTGAAAAACCGCCTACTTTCAACGATTTCTAGCTGTTTTGCTGTCAG
GACAACTGATTTTTTCAAGTTTGAACCTGCTAATATCGTTCTAATACCCT
ATTTATTTGGTGTTAGTTTTGGGCAAAACTCAGTTTCATAGTGGTGGCAA
AAAGTTGAGTTATGGTTTCAGTCGGGTTTTATTTTCAGAATATTTCAGCC
CTGTTCTGCCTATCGTGGAACTATCACGAGTAGTAACTACACAAACTAGC
AGATCAGAAAACAAGCCAAATAGCCNNNNNNNNNNNNNNNNNNNNNNNNA
AAGGGCCTATAACAATTCGTGATCAGCATCGAAGCTGATCTTGTGCCATT
AAAACCCTTAAGTTTTTCAAAAATGTCGGAAAAAGGCAAGAAAGAGACTG
TATATTTGATTGGTATTTGCTCTCTATTTCGTGGAGGTATTTTTCATCGC
AATAATTTTCCGCAGCATAAGTCCCCTTTCCATTTCACGTACGTTTTATT
TACACACAATCAAATAAAAATGAGTATTTATACCTAACCAATATTGCAGA
AAATTGATTCATGGGCTGAGGGTCCTATTAAAGGAATAATATTAAACTGA
ATATCAAAATCGAGGAATATGATGGAACTTGAATACAAATAATTCGTCAG
TATATTTACGGTATATTTTAAAAATGCAATGATATACCGTAATCGGTATA
TTTCTGAGGGTCAGACCGTATATCTTACCGATAAATCTGCGGTCACACTG
ATCTTTGCTGATTTCGATTTTGGATTTATTTGTTAAATTCCCGTAATTGC
AGCGCTGCTGGAACAGTGACGTAGTTAGTGGAACACATATTGAACCATCA
AAAGCACAAAAGCCAGTTGGACACACATCAAACATACAGCCATGGCCGAC
GACTGGGGTGAGTGGGGCGGCACGCGGGGGCGTCGCTGGTGGACAATAAA
CGTGGTCGCTGCCATGCAACCAACCTTGGATGCGTATTTTTAGCCAATCT
ACGTCTACGCGCAACGCTAACCGTCCATATTTCTCTTTTATTTCCTTTCC
CTCATGATGTGGCACCACAGAATCTGCAGCCGACAGTGAAATCATACTTC
AAAATGCAGCAAGCACCGTAAACAAGTGGGAGGGGGAGGACGACGACGAC
GATGTGAAGGTGCGCATACCAAGTAAATCATTTGACAAGCAAATCTTCCA
GCATATGCTGCATNNNNNNNNNNNNNNNNNNNNNNNNNNNNNNNNNTTAA
ACTTGTTTTCGTGCACTCTGGCTTTTGTTAATCAGTTTTCACTTTCATTG
TGGCCTGAACACGTGTACAGTTTTTGATTACTCACCATTTGACTGTTTCT
CTCTGCGGCTGTAGGAGAGCTGNNNNNNNNNNNNNNNNNNNNNNNNNNNN
NNNNNNNNNNNNCCCACAATAACAGATGTGCCAGTCAAAACCAAGCCAAG
CAAAGCGCTGAAAGCCAAACTAGAAGAACAAGCGGTAAGCAAGATTCGGT
TTATCTTAGATTTTCAACAAGATAATAAAATTCTTCCCCTGGCAACAGCG
GCTTGAAGAGGAGAAGGAAGCGAAACGGCTGGCCAGCCTCACACCCGAGG
AGAAATTGGCCGAGAAGCTGCGGTTGCAAAAGATCCAGGAAGACTCCGAT
TTGAACCACGCCCTGGACACATTCGGAGTGACGCGTGCAGAAACAAACGG
CAACGGCCTAGACTCCTTCAACCCGGAGACCAAGGAGCAGTTCAAGGAGT
TCGGTTCTGCGCTCAGCTGGAAGGTCGGCCAGTATCGCGAGTCTGCGGAA
TTCCCACAATTCGTCGAAGACCTAGTGCGCGGTCTATGCATACACCGTGA
GTGATCTGATTTTCTGAGACTTCAGATCGACGAAATGATAACACGAATTC
CATTCCCCCATATCAAGTGAGCGCCGCTGACATTAAGAAGGTCAAGATGA
GCGTGGAAATCTTGCACTCAGAAAAACTCAAAATGGAAAAGGCCATTGCC
AAGAAAGCCGCCGGCAAGAACAAGGGAAAGGCCACGCTTCGCACAGAGAG
CGATGTAGGTCCACGCCCAATCGACAACACAGAAAACGTCATTAATTTGA
TTACCCTTTTTGCTTGCAGGATATTGATGATTACAAAAAGTATGGCAATG
ATTTTTCCGAAGATTACGATGACTTCATGTGAATAGGCGATATTCGAGTA
TATATATAGTTACCCCCTCCTGCATATATCTAATTATTCAATACATAGTT
GCTTGTTGAAGAGTTCTTGGTGTTATAGAAAGTGCGCAGGAATTAAAAAA
AAACTTTGTTGGTTATTTATATGACCCCACAAAACATATAGACCGTCGGT
AGACACAGCGAGAGAGATATACATATAGATATACTAGCATACGNNNNNNN
NNNNNNNNNNNNNNNNNNNNNNNNNGGAAACCTCAGCGAAAAAGAAACGA
CAGATATTTAGGAACATTTACTACAAAAATTACTTATGGCAACCACCTAC
TTGGAATGGCTTCTTGTAAAATTCACCTTTGTATAAATAAAACTTCATTG
CGATATTAAACGGTATTTACTGGGTGCTTAAATTACATTTTAAAGAAATA
ATTTCGACACCACCACAATTGTATCCGCTCAGTGGATACATTGTCTCCAA
TGACTCCAATGTGGAGGCGGTGCATGGCACTGTTGCCATGATCTTTTTCA
AATTGTTGACTTTATCCGCCCTTTGGTGTTGCTTGGTCGTGGTGAATGGC
AAATGTTTGCGGTGGAAGAAGAGGTGAGCATAGGTAGTGCTGACGGTTTC
TGATTTGGCTCTAAACTAGCTAACGAACTTAACAAAAAACTATTCAAAAA
TGTTCAGTTTCAGTATCTGAAGATAATGAAATCCCATAAATCTGAGAAAA
AATATTTATATACTAGGGACAAGCCCCTGCCTTACTATTTACATAATAGA
GAGCTATATTTTCCAGCCAACAGTAGTTTGCGAAAAAGCTAGTTTGCCAA
CTCTGAAGCCAGCCAGCACGTGTGAACAACAAAAATGACTGATTTTGACA
AATATTTGGAAGGTGAGCGATAATGAACTAATCAACTGACTATTAACTAT
CCTGGTGTTACAGAAGCAGTCACCAAGGACCTGCCCAGCTCCGAGGACGA
AGCAGACATCAAAGACGAGGACACCTGTAGCGTTCAAGAGCTTGCCGCCA
AATTCCGGCTGCAGTACAGGCCGCAAGATGAATCGGTGGTTTCGCTGAAG
CGGGACTATGTACTGAGTCTAGGTGCAGACCACAGATTCACCCGGATAGC
TGCCGGTCTGTCCAGCACAGCCGTTCACATCTACGATCTGGAGACGGCCG
GAGGACTGAAAACCTTGCAAGATGTACCCGCCAAAGAAAATACCGAAACG
AGCGCTACCATCTGTGGAGTGCAGTTTCTCGATGAGGGCTCCGATGCCCT
ACTTGTGGGCACCACTGATGGAATGGTGCGTCTCTTTGACCTACGCACCT
CAGGCGAGCAGGCCAGATTCGAGTACAAAAGCGATCCAGAGGCACAATTC
CCACAGGTGCCCAAATCCCTAACATGCTTTGATCGGAATGCCAATAGCAG
AATTATTTGCTGCGGCACGGAGCAATACATCGGCAGTGTCCATCTACTGT
TCTTCGATGTGAGAGAGCGCAAGCAACTGGGTGGCTTCTACGAGAGCCAC
CAAGATGATGTGACCTCAGTGCGCTTCCACGATCGAAATCCAGATATGCT
CTGCACCGGAGGCACCGATGGCCTCATCAATTTGTTTGACATCAAACAGA
CCGACGAGGACGAGGCCCTGCAGAACACCATCAACACGGAGAGTAGTGTG
CACCGACTGAACTGGCATCGTAACGTCTACGACAAGGACATCATCTCGTG
TATTACCCATACCAATGATTTTAAGAGCTACGAGTGCGAGGAGGGCGACG
AGGTGGCTTCGTTTGAACGGTCCGATATCACTGAGGCTATTCGACGCAAG
AATGCGGGTAATTTCAACCTGGTAAATGCCCATAATCTGGAGGACAATGG
CGTGTTCCTTTTGGCAGGCACTAACTACAATCGCGGGTGAGTCTTAATGC
TTCAATTTGTGTTCCCTCTTCTGATAACTGTCCTTGCAGAGAGATCCTGC
GCTCTGTGAGCGTCCTATCCAAAGAAAAGCTCGAACCATTGGCCAATTTC
GCAGGTAATAAGCAAATCGTTCGGGACAGTCTATTCGATGCCAAGCGCCA
GCTGCTGGTGACGGGCGGCGAGAGCGGCATTGTTAGCGTTTGGACGCAGG
ATGCCACTGGAAACGTGAGCAACAGTGGCAAGCTGAAAACCAAGATAAAA
TCCCACAAAAAGACGCCGTATTAAATATACCAGTACACATTATATGTTTT
TAAATAATGGAGAGTTCCAACAGATGTTCTTTCGAGATGTATCGAATTCT
TTTCCCTTCAAAAGATTTATTTAAAGGGGGAAGATGTAGATGTAGCAAGG
TCGGGGAGTTATTCGTTTTAAGTAAATCCGACCTTATTGCATCGGGCAGC
AACATTCGTCATCATGTGGTAGCGACGGGGGCAATGCACACTGCTAATAT
GATTAGTCAATTTTCTCCAACATTGGCTATTTTTAAGGATTCGCTTTATT
GATTGCGTCCAAAATAAGGTTTAAACAAAAAAGGACAACAATAATTTGCT
ACTACTATATGTTTTTAGGGTGGCGGATAACGGGAGCTGGCCGTGTGGAT
CGTGCCAAATTGTAGGGGTTCTTGGTGGGCTCCCTACAAGTGAGTAAGAA
TCCGCTCCAGAAACTCCATAAAATATACTCCAAACGTCGTTGTATTGTAT
TTATTTTAATTTCGGGTGGTTACAAATAAGACATTGAAGACATGATGCGT
GTATAGGCCTTTGTACACACTATTTCGTTAATATAATATCAAGATCAAAC
GTAATTTATTATGACCTTTTCTCAAATTGATACGTTTTAGACATATTCAT
GTGTATTATTAGTATTTTGTATGTATTTATCTCGATCCTGATACCTACGG
AGCCTGGGATGACAAACATTCTCTCAACTCTATAACATCCTTCCCTAGGG
TATGAAAATTAGTGTTGCCGGTATTCATTGTTGTCAACCGGTTATTCACC
AATAAATACTCGTTTCTGATCTTCCGTGGAATATTCTCAGCTATATAGAA
CATTTAGCCATGCCCACATAGTTTTATACGATTGATGAATCTATTTTCTA
ATTGACTGGCCTATTCTAAATACTTGCTTTTATTGGATTTTGCTTTCAAA
AAAGGTTTTTGCGAAAAAGGTCAAACAAATGAAACGTAATAAAACGTAAG
AGAAAAATCGTTAAAATTTTTCAATTTCTTTATTCCGTTGAATAATGCTG
CCTAACTAAAACCCTTAGTTCTCCCCACATCATTTAAGGCCATTGATGAA
TACATATTCTACCTGATTGAAAACTTTTAAGTACTCTCTTTTATTGTATA
GTGTAGAAAACAAGTTTTAAGCAAAAAAGGTCAACAAAAAACAGTGGCAA
CGTAAGCGAGTGTGAAATGTCATGTGAACCGGAGTTTGGGCACAGGTATA
CCCTATTTCGTTTATATATATGAAGAAACTGTTTTTCCAAGCTGTTTTAA
AACGTATTTAATAAAGAAATGATCTCAGATTGTTATGTTTTGGATATAAA
ATTAGGGTCTTCTAAATATATCTCGATCCCGATACCCATTCTGGTTTCTG
CAAGAATACCAAAACCTTCAAAATATCGTTGAAATACCTTTAAAGCAGAA
ACTGACTAGTTTTGGCCTGTATTGGTGCATGAGATGACAAACATTTTCTC
AGTTCTATAACATCCATTTCCCAGGGTATGCAAAATGTTGCTCAATCCGC
GCAATGTTGTGGAACAATGCTGCTCGATTTCACGGCACATGAGTCTGGCC
CATACAAATTAGTGTTGCCAGCAACATAAAACGTAAGAAAACGTAATTGA
GTATGGAATGTAAGGGACATTGTTGAGGAAAAAAAGGACATTGTGGCGGG
GGAAAATCCCTCCCATCACTAAATAGAGAGCAAGTCCCAATAAAATATAC
GGTCTCACTCTAAAAAATACCGAAAATGTATCATATTCCTCGTTTTTTAT
CTTCCGTCGAATATTTTCAGCCAAATAGAATACTCATCTATGCCCATATA
ACAATTTTCTACTTGACTGGCTTATTCTAAATACTTGCTTTTATTGGAAT
AACGTTGAAAATGAAATTTAATATAAATGAAATGAAAACAAAATATGCCG
TTATACTGACCTCAAAAAATACCGAAAAGGTGTGATTGCTGTCGCAGGGT
CACTGGTGGGAAATCGTTGGCCTAACAACGCTAGAATATTACGTTACGTT
ATTGAGTGAGGAAAAGTGTTGCATACCTTCGAGGCGTGTAAAATAGAGTG
GACAAGGACATGGAATGTAGCAAATACATTGGNNNNNNNNNNNNNNNNNN
NNNNNNNNNNNNNNNNNNNNNNNNNNNNNNNCGTGCAATTTTTTTTGTTA
GGGGTTCATGTATGTTAATTGATGTAAAACAATTCAAAATCCTATCCCAA
TGAATTGAATTGTATTGTATATATGTATGTAATTAAAGTAATTCTACTCG
TAATACGGTGCCCTCCTCATGGTACTGATTATTTCGATCCTATCTCATTT
ATGCGATCTGTTGAGTAAAAAATTAGCACATCCTCAGCGCAGATAAACGC
ATCCTTAAAACTGCCTTTTGCCTCTCCCACTCCTCTGTTTCCCTAACTAT
CGACCATGCAGAGTGAAGCCCAATTAGTGCTGCAGTAGGCATTTCAAATC
CGTGCCCACAATTCGTCTAATCCACTGCCACCGACCTGCCTGTACCGCCC
ATGTCCGTTCCACTCCGTTCTGGTCTGTGAAGGATCGGATCTGGGCCTAG
TCCTGGCTAAATGTTGACAAATACAACACCTACGATACAAATAAAATTGC
TACAGAAGTACCTCCCAAAAACGGGCACTGTCCCGACCGGAACGACTCAA
TTTTCACAAATTTACGCNNNNNNNNNNNNNNNNNNNNNNNNNNNNNNNNN
NNCTCTAAAAGATTGCTCGACGTCGCCACTGAAGCTGTGGGTTTGCTCCT
GCAGAGCAGAGTCCAAATTCGAATCGGAGTCCCAGTCGCAGAGTCCTGCG
AGTAGCCAGAGTCCTGTAGCTCACTCGAAAACCGCCACTCACCGTGGCTA
ATTGCTCATCAATAAAGATGCTAGCTGTGCAGGGCTCGGATTCCATTGAA
AATGTTTGCATTGCCCAGATTCTCCTCAACGCTCCTCCGAGTCCAAGTCC
ATGTCCGTTGCAACCAAAATATTATGGTGTTCCCCGCTGTTCTCGCACAG
CCAGCGCGAATTTGCTGCGGTAAGTCAATGCTGCTTTTGGGTCTCGTTCT
CGGCACGGCATCTCCTTGTCCTTTTGCATCTATGGGTATCTTCTGGCAGC
GCTCCTTTGGCGGCACTGTGTCCTGTCGTCGTTGTTTTCCCGTGATTTGA
CATGTCTGTTAGCAGGATGCCGTTGCCTGACCCTGAGCTAGAGGACCCTA
CGTGTTCCACTTTGATGTGATTCGTCAATGCGGTGGACTACTGCTACCGA
CTCTTGGCACTCTTGGCACTCTTGGCACTGTGTGTATGTGTCCTCTGGTT
TCTATTTTCTGCAGTCTGCGGCTTTCCAGCAGTGTTTGTTGGCGAATCTC
TCCGTTGGCTGGTACTCTCCTGCTCTCCTCCTGCCAAAAGATGCATTCGT
CACAGTTGAAACTGGATTGGTCGCCCACCGTAGTGCTCTGTACTCATAGT
AAACGAGTCCGATTGATTGGCCACCCCAATGGGGAGGCCAGCCTCAGCCC
CATCTTCATTTTCAATCCCCACTCTACAGGCTTTCCTTCGATGTCTGGCA
ATCCATTGATGATTGTACTCCAGTTTCCAATTCCCTAAAACCAGAGACAT
GCCATAAGATCCTAAAAAAGAAACCGCTAATCATTTCGCCCACACAAAGA
GGGAACAATCCTCTGGCCAAACCTAATTATTTGACTCAATTGTGAGCCCC
GGGCTCGTGGACACTTTTTGTGGCCTCTTTTTGTTCCCTACACGACACTC
GACAAAAGCGAGCCAATTTTTTTTTTGTGGACCACTTTGTTGCTCTTTTT
ATGAGTTTTTTCCATTGTCCCATTGTCACTTTTTCCACGGCCTGTGCTCC
GACCTGGCAGCGATCCTCGCTGCTGCCCTACAAACATCCTAATTACGGCA
GTTAGTCGTTGTTCCAGAAGGGACCTGGACTACAGTTTATTACGCGCTCG
AATTTCCACTAAAAATTGGACCGAAAAAACTAGGTAGAGTCCCGGGACGC
GCCTTTTTATTGGTGCACCTTCGCCGGAACTGAGAGCGCGACGACCGCAG
AACAACGGCGACCGGCGATGAGGATGCTGCTCCCGAGGATGCATCCTGGC
CATGGCAGGACGACGATGACGACGACCTCGCTGCATTAGAAAACTAGATC
AGTTTTTTGTTCTAATTTTTGTGCCCTGCTCTGCTCTCCTTATGCTTTAT
TGTTTATGGNNNNNNNNNNNNNNNNNNNNNNNNNNNNNNNNNNNNGTTTG
GCCGCAAAACAAACTCCGGACGGGAATTATGGTATGGTATATGCAGATTT
TTATGGGCACTCGGGTGATCTAGTTCGCGGAATGGGCGCGTATCCTGTAG
CGCTGGGACCTCGACCGGCCCTCGGAGGATGTCTGTATGTCTATATTAGG
AAAGTAGATCAAGTTTTTTGTTCCCTTTGTGCGCTTTTTTCGCTGCGCTA
GTTTTTTTCCCCGAACGCAGCAAACTGCTCTAATTTTTTAATTCTTCACG
GGTTTTTATTGTGCTCCTGGAAAAACTACGGTCTTCCACAAGGTTAGAGC
GTTCTAGTTACCTGTTAATTGTGGCCATAACTCACATTCACGTCCGCATT
CAGTGCTCTCATTTTTAAGATANNNNNNNNNNNNNNNNNNNNNNNNNNNN
NNNNNNNNNNCGCTACGGCATTCATATTTTTATGAGGCTGTTCCTTCGGC
CGGGCCTGGCATAAATTATTTGAATTTGTTTTTCCATTTGCTCTGAAATT
GTCCATTATTGGAAAACTGTGTGTGTTTTCATGGTATTGGATTGTACATA
GTATAGTTCGCCTTGGGGTTGGAACTGACTGTCTTACTCTCTGTCCCCCG
GGGGATGGCATGCATGGCACTGTCCAGGGTGGAGTCTTGTCTTAAATTGG
GGGAAAGTCTGCAACTTGGTCTCACCTGAAATTACTGGATGGAATTCATA
CAAAAACAATAATCTTAACCAATTTAGCAGCATTCCATTTACCAAATGTT
CGAGGATCTTACAGGCTTAAACATACTACGAAGTATCATACATATGATAG
AAGATCTAAGAAGGTAAAACAGTACATTTATCTTCCGATTAAGATTGAAA
TCAAATCGGAAACAATCTTAAGCAGGTGCTTTTCGGCCATTATTAAGATT
CGCACAGCTTTGTTTGCGAATGCTTTCCGTATTGTNNNNNNNNNNNNNNN
NNNNNNNNNNNNNNNTTTATGGCGGATATCATGGCAGTACAATTTGCTCG
GCATTTTTATGGCATGGCCAATTTTTGCACAGTGTCTAGGCCTTTCCTTT
GCCAATTCTGTTACCCGTCTTGTCTCGTCTCCCACTTTCTGTAAGGGAAG
GGAATAAAGATAGAGGCCCAGCCCTCCGTCCAGTATTCGCCATTTACTTC
CCATGATGACGGACATAATCAGCGAGATCGGATCGGCGCTTTGTGCGTGC
AAAATGTGCAATAAAGCAGCAACAACGGGAGGATCGCTAGAGGCTTCGTC
TTCGTCTTCGGCTTCGGCTTCCCGGTATTGATTCCGCAGCGAAAGGCCAG
AAAGTGTTCTTGGATGGAGTGTTGAGGCCGGACAATGGCCAGGGGCAGGT
ACTGATCCTCGACAGTGCAACAGCTCGACACTTTCGCCTGGTGAAAGGTC
TGCCATAAAGGGTATTTACTGTCGCTGCCGCACTGTCGCCCTGAAGCCAT
GGCTGGGCCGGTTGAAGTTGNNNNNNNNNNNNNNNNNNNNNNNNNNNNAA
AGGGACACTCTCGCGGACACACAGAGTCAAAGACAATGGTGGCACAATAG
GCAAGGTTGTNNNNNNNNNNNNNNNNNNNNNNNNNNNNNNNNNNNNNNNN
NNNNAAGGCTTGCACTGGGCCTTTTCCAGTGCGGCCAAGAGAGGAGATCG
CTCCAGGTAGAGCCTCTGGCGAGTTAATGCTAATGCAAATTGCGGCGCAA
TATAACCCAATAATTTTAACTAACTCGCAATGGACAGGGCAGTAGAGCAG
TAGAGCATTGCAGGAAGGATGCATTACTCGGGAATGGAATGCATAACAAT
GGGCAAGGACCAGGGTTCCGTTTCGCGAGATGAGGTTCTTTGACGGTTCC
TTGACGGTTCCCTGTGTGCTCTCTGCTCTGTGTTAATCCGTTTGCCATCA
GCAAGATTATTAGTCAATTTTCATATTTCCAGTCGAGTCGCAGTTTTGGT
TTCACTTTCCTCCTTTGCCACTTCTTGCCTTGCCTCATGTGNNNNNNNNN
NNNNNNNNNNNNNNNNNNNNNNNNNNNNNCCGACGAGTTAGATTTTATTG
CAGCATCTTGAACAATCAACTGGAATTTGGTAACATGCTGCGCGGCCTAA
CCCTGGAGATTGCTCTACTTTCGCCTCAATTGAATCGGAGTTAGGCGGAA
GACGGCGGACCCTTGCAACCAAGGGTTGTCTCCTGGCCTCAGGAGTTTCC
ACAGTCAACGCTTTCGCTGNNNNNNNNNNNNNNNNNNNNNNNNTAGCCAG
GATTAGCCCGAGGGCTTGACTTGGAACCCGACCAAAGCCAAGGGCTTTAG
GGCATGCTCAAGAGATCCCTATATCCCTATCCCTGTCGCGATCCCTAAAC
CGATCCCATTTAGCAATTTCATTAGAAAGTCATAAAACACACATAATAAT
GAGATGTCGAAGGGATTAAGATTAAGGGACGCACACACAGGCAGCAGGAT
CNNNNNNNNNNNNNNNNNNNNNNNNNNNNNNNNNNNNNNNNNNNNNNNNN
NNNNNNNNNNNNNNNNNNNNNNNNNNNNNNNNNNNNNNNNNNNNNNNNNN
NNNNNNNNNNNNNNNNNNNNNNNNNNNNNNNNNNNNNNNNNNNNNNNNNN
NNNNNNNNNNNNNNNNNNNNNNNNNNNNNNNNNNNNNNNNNNNNNNNNNN
NNNNNNNNNNNNNNNNNNNNNNNNNNNNNNNNNNNNNNNNNNNNNNNNNN
NNNNNNNNNNNNNNNNNNNNNNNNNNNNNNNNNNNNNNNNNNNNNNNNNN
NNNNNNNNNNNNNNNNNNNNNNNNNNNNNNNNNNNNNNNCGTGCCCCCCC
CAACGCTGGTGGATGGTGTGGTGTAGTGTGGTGTGGCAAGTGTGAGGCCG
TTAAACGTGCTGCATTATATTAAGACTTCATAAAAGAGCAAATAATTCGC
TGGGCAAGCATCGATCGATAAATGTTACTCTATGTACCCCCGTGGACATG
TATGTACATGGCTATGGCTATGGCATCCATGTACATATGTATATACATAA
TGGGAGTTGGTGAAAGCAACCAACCACCCTACCATCCTGTACTCTCTTCC
TTACTCCTTACTCCTTGGTCCGTCCGTACTGCTGGGCAGCATTATACCAT
ATCATACTTGATGAAGCCGATAAAGTCGCATTATTAAGGGGGCACATCAC
GTCTCGCTCGCTCTGGGGCGTCCGCCTGCTTGCGGACAAGCGAAACAAAA
GATTCGCTCATCCGCTATGAATACCAAATTCCTCTCTCTCTTGCCGTGCA
CACAANNNNNNNNNNNNNNNNNNNNNNNNNNNNNNNNNNNNNNCTCCATG
ATAACTTGATTATGTTCTCCGCCTGTCCGCCCCCCGCTTGGCATCCTATT
TTTTGTGTGCCCTCCCTTTTGTTCCGGCATCGTAATTGCCTTCATCGTCG
CATAATTGTNNNNNNNNNNNNNNNNNNNNNNNNNNNNNNNNNNNNNNNNN
GACTCTCTCAAAGCACCGCAAGATTAGCACCCTCATCTGCTGTCCCGCTC
GAACGCCTGGCTGCCTGCTTTGATTGGCTGCAGGGCAGTGCCTGGGCGAC
GGCGGCCATTGCAGGCACGGGCGCAGAGGTATATAAGGGGTCGCGGGGTG
GCCGAGAGAGGCACATTCGAACTGTAACCGTCGCACAGTCCAGACACACT
CGATCCGCTCCGAAAAGAGAACCGCAGTTTCCAGTTCTTCTTAGAGACAA
CGCCCTCACCAGCCCATCAACATCCAAAGAACACATCAACCATGCACGGA
TACCGAACATACAACATGGAGAATCACCATCACGACTCCAATGCCGTGGA
CCAGAAGCCCCTCGTGGTCGACCTCATGGCCACGCAATACGGCAAACCCC
AGACGCCGCCGCCTTCTCCAAATGGTAGGTTTCCGCAAAGCCCAATGGAC
ACATTCGACAGATTACTAACCCAGTCTTTTCCCTATTCTTGCAGAGTGCC
TCTCCAGTCCGGACAACTCGCTGAACGGCAGCCGCAACTCCGAGATTCCC
GCTGATCCGTCGGTTCGACGCTACCGAACCGCCTTCACCCGCGATCAGCT
TGGACGTCTCGAGAAGGAGTTCTACAAGGAAAACTACGTGTCCCGCCCGC
GTCGCTGCGAGCTTGCCGCCCAGCTCAACCTGCCGGAATCCACCATCAAG
GTGTGGTTCCAGAACCGTCGCATGAAGGACAAGCGCCAGCGCATCGCCGT
CGCCTGGCCCTACGCCGCCGTTTACTCCGACCCCGCTTTCGCCGCTTCCA
TCCTGCAAGCGGCTGCCAATAGCGTGGGCATGCCCTATCCCCCATANNNN
NNNNNNNNNNNNNNNNNNNNNNNNAATCCGATGCTTCCCACGATGACAGC
GATGCCCTCGNNNNNNNNNNNNNNNNNNNNNNNNNNNNNNNNNNNNNNNN
NNNNNNNNNNNNNNNNNNNNGTCCCCGTCGGAGGGCACGCACCCTCGCCG
TACGGACAATACCGCTACAGTCCGTACCACATTCCCGAACGCCCGCACCA
CGCGCCGCACATGCACCCACACGGGATGATGGGAGCTGCCGCCGCCTCCT
CTGCAATGGGATATCCTGGAGCAGCCATTGCCGCCGCCATGCCCTCTGCC
TCCTGCTATGCGGCCCTCACGGTACCCAAGACACAGACACCGCCGCTGGA
TCTGCAGTCCTCCTCGTCGCCGCACTCCTCCACCCTCTCGCTCAGCCCCG
TCGGCTCGGACCACACCAAGGTGTTCGACCGAAGCCCCGTTCCGGCGACT
GCGNNNNNNNNNNNNNNNNNNNNNNNNNTGCCAGCTCCTGGTCTCCTGAT
GACCAGCGCCAAGCGTCCTGCCTCTGAGATGTCGCCACCGACGACGGTGC
TGGCGGAGCCCAAGCCTAAGCTCTTCAAACCCTACAAGACTGAGGCGTAG
GCATGTCCTCCTGTCCTCCTCCCCCGCTCCCTCAAAGGATTGTACAAATT
AGTCTTAGATTGTCCATCCACCCTCCACCCCCCTCCCAAGTCCTATTTAT
TGAATGCCCCTCTGGATGGATGATATGATATTGTAATCTATAGTTGAATA
TTAGTGCTTAAGTTCCAACACGAAATCAAAAATAAATCTACAAAACATTC
GAAATTATATCTAAAGTGTTTTTGCCATATGTATTTTACCTNNNNNNNNN
NNNNNNNNNNNNNNNNNNCCACCATCCGTTGGGTTACCTGGCGATTTACG
ATCCAACTGAGAGTTGGATTTGTCAGCGCTTTTATGGACCTGGCTGTTGG
ATTAGCTGTGGAGAAACCTGGCCTGAAATAGACTCATCGACACATCGACA
CATAGCCACATCGAGCCATCGAAGGCAGCTGCTCTCCTCTCCGCCCCTCA
ACTGCTGGCCTGACCTTCGCCCCGGCTCTCTGTAGGGAGGAAACACTGTG
TGCAAATTGAGAGGCGGAACGGGGACAAGCGTGCCTTCGGAGTGGCCTTC
GGAGCACTGTCAGTGTTTGGCCACCCACAAGCAGGAGACATCAAGACAGG
ACAGCACGGGGGCATCCACGGGGGTTTGGCACAAGCCAGGAATCAGCACA
GAATCAAAACAGAGCCTGGGCTCCGTCGGAGTTCGAGGCGTATTAATGCG
ATTCCAGCAGAATCGATGCGGAGTGAGAGGGTACCCCGCAGGGCAGCAGC
CTTGTGGATGTGGATGTGGGCCTCCTCCCTGCCACGCGTCAGGTTGCATT
GCGAGTCAAAATAAATTTCAGTGTCCTCGAATTGTCCTCGGCTAATTAAT
TGTCACCTCACCCGTTGTGTACTCATTNNNNNNNNNNNNNNNNNNNNNNN
NNNNNNNNNNNNNNCCTTCTGTCCTCCGACAATTGTCATAATTGAGAAAT
CATTGGCAAAATAGCAAGCAAACAGAGAGAAATGGGATGGAGAGAAAGCG
TGCGTGTCCAGGCAGGAATCAAATTTGGATTTAATTGCCAGACAAAACAT
GTGTTTCAATTNNNNNNNNNNNNNNNNNCCTTAAAGGGGTGTGGTGTCAA
TTGCTCATAATCCCGCCTAGCATAGCAAAAAAAAAAAGAGGCAACAACAA
CAGAGTCAGCANNNNNNNNNNNNNNNNNNNNNNNNNNNNNNNNNNTATCT
ACAACCCCTGATCCTGGTACTATATCTAATTGAGCGTTCGCATCAAAACA
TGTTTTGACACTTGCCAGCGAGCCGTAAAAAATGGTCTGTGAAGTGCTCG
ACCCGGAATCGGAGTCAGATGGTTCCCCCCCCTTGCCACTGCCATGCCAC
TGACTATGCCCCTTCTGGTATGACACCCCTTTCGTGGTGGCTGCGGCCTG
GCTGCTCTTCCTTTGGGGGATGCAACACAAGTGGCAACATTTTATGATTT
GATAATAAAGATACACGGCGAGGAGGATGAGGATGAGGATGGTTCTGTTC
TGTTCCGTGCTGCCCTGGGGAATGCCTCGCCAGGATTCGGATACAGTAAA
TTAAAAAATAGCAAAACAGGAAAATCTCTGCAGAATNNNNNNNNNNNNNN
NNNNNNNNNNNNNNNNNNNNNNNNNNNNNNNNNNNNNNNNNNNNATAGCA
ATTCGTTTCCCCACGGGCGGAACAGGGCGGGCGGTGTTGACTTTCCGGGC
AGGTTGATAATTAATCATGTGGGGATTAGGGATTAGGCTTGTTTGAAATG
TAGCAATCATCAAGTTGTTTATTGAAAAATTATGCGACTATGCGGCTCAA
GGCGGGCGGATTAGGACACCAGCTGGGCGACACCCACCCTCATATCTGTA
TCTGTGAGAAGCATCTGCTCTTTTCATAAAAGAGTTAACCGATTTTCGGG
TCTGTTGAGGGAATAAATGCGATATTATTATCAATTAGGCATTTGTATCT
AATTCGGCATTGTCTCTGTGTTCNNNNNNNNNNNNNNNNNNNNNNNNNNN
NNNNNNNNNNNNNNNNNNNNNNNNNNNNNNNNNNNNGATCTTGTGTTTTA
TGGGGGGGCAATCANNNNNNNNNNNNNNNNNNNNNNNNNNNNNNNNNNNN
NNACACAGCAATGAATGGCAGCCACTTCATGCGAAGTTCTCCCACGTCTC
CACCTCCACGAGAGGGAAACAATGCATTATTCAATAGCATTATNNNNNNN
NNNNNNNNNNNNNNNNNNNNNNNGCTCTCCTCCTCTGCGAGTATTCGATG
TGCAAACAAAATTAAGTTTTATTGGGGCGTGATGAGTGGCCGTCGGGACT
TACNNNNNNNNNNNNNNNNNNNNNNNNNNNNNNNNNNNNNNNNTTTTAAT
AGTGAATTAGCACCTCTGTCTCGTCTCTCCACCCGACCGGGGTTTATGGC
ACGGGTGCTCCCTGGCCGCTTTCCCAGCATTTCGGAGCCGACAAAAGGCA
GCTTTTGTCCGTGGCTGGCTGGAGGCGACCGCAATCCGGGGATCTGTAAG
GAGNNNNNNNNNNNNNNNNNNNNNNNNNNNNNNNNNNNTTATGAGGTACG
AATTTCACACTAACGGTCAATGAATATAAAGTGATCATCAGACGGGGAGT
GCAGCCACCGAAGGGTCCATGGTCCACGGCGAGATCTAAAGATGGGCACA
TACTCGTAGCATAGATCCCCTGGTCCCCTGGGCCTCTGATTCCCATTCAC
TTCCAGCATAATTGCAAGCCCAAGTTTGAGCGCTAAACGAAGTCGAAAAT
GTTTTATGAGTGTGCCAATAGATGTACAGACATAGATACATATGTATGTA
TCTTAAGGTGGCACCTAGAGGGTTTTGCAATCAGCTCGCCAATGAATAAA
CATCTTTGTAAAATGATGATGCCAGCAAGCATCGGAATAATTTCACACGT
TTCAGGCACACACAGCCTCAGAGAGTAGAACCCGTTTGTCGCCACAAATA
TGCGAGACTCTGACTCGACACAGATACTGTTGTACAAATGTATCTTCCGC
TACACATGTACATATGTATTGTATCCATGGGATGTGCTGTGGCAATTTGC
ACGCTGTCCATTAACGGGGACCATGGAGACCATGCGCCATTCCGTTTATC
GGATCTCATTGGATTCATTCTGCCAGCCTCATCATTTTCATGGATATTAA
CAAACTGATAATCGCAACAATCAAATTACGAATGCGAGGACGGTTGACCG
GGGGGGTGGAGACGGAGTGAATGCCTTGTTTAGCCAACATTTCCATATCT
ATCAGGGGCGGAGCAGGGGAGGGGGCGACAGTAGGCCGCATTCGACTGCA
ATTGGTCAGGGTTCATGGTAAATGGTGAATGCTCAATGGAAATCGACAAT
AAAATGCCCGGGAAATCAAATCAATTGCCCTTGATGGATGCTGCGGCTGT
CCGAAAAGTTGCAAGATTTTTAGGGTCAACCAAGGAGGGGGGACAGGGGC
CAGGGAGAGAGTCCTGTGGCAGCGTAGAAGGACAGGCCATAAATCTGCAG
CTGAGATAATGAAACTAGAATGATTGCGGCAATCACTGGTGTGGCTAAAA
GGAGTCCATGTCCATGCCGCCAGAGGTGGAGCATATATTGCTCTGCGCAT
GTCCCTGCCGCATACATAGTGATANNNNNNNNNNNNNNNNNNNNNNNNNN
NNNCCATGGCCAGTACATAGAATACATTATGTAGAGAAGGACCCTCTCTT
TTGGNNNNNNNNNNNNNNNNNNNNNNNNNNNNNNNNNNCCGATTACCGAT
TCTAGAGTTTCAGGACTTTCAGATCCTGCGCACGACGGTGTCAACTTTAT
TGCGGTTTGACTTTGCCCCTCGAGNNNNNNNNNNNNNNNNNNNNNNNNNN
NNNNNNTACTAAAACCAGGACCATGCAAGGTCCCAGGTTCTGCTTCGACC
ATGATTTACAATTCTCATTTTTTTCGCGTTATTTTTTTAGGGGCTTTAAT
GGCCATCGTAAAGCCGCAGGACTCGAGACNNNNNNNNNNNNNNNNNNNNN
NNNNNNNTGCCCTCAGATGTGAGAGTGCGAGCAGGAGGTGTGGCATAGGT
GGTTCCCATTTCGCGAACTGATTCTAAAAAATGAAATCATTTTTTCTCGA
ATTTCGCAGAGACGACTGTGTAAAGGCTCTTTGTCCTGGACCAGTGCTCG
TCCTTTTTTGCACACTCGGCATCGTTTTTTTTCCCCCCGCTTCGAGTGCT
ACCTAGGCCTCCGGGGTTTTTATGACGGAGATGATATTCTGTGAGGCTCG
GCTAGGCTCGGCTCTCGGTGCTGTTCCGTTTTTTAGGCCATAAAAATTAG
GCGGCATAAAAAAACTGCATTGGAATTCTAGTTCTAGTTTCAGATTTTTA
GGTTTCCAGAGTTTTTCGGACTTTGGGCAGATTTTTATGAAATTCGCGGA
ATTCGGAAGCAAAATGCGGAATGCGGAACGGAACAGAATGGCAAATATCC
GATATTCCGGGGCTGACCTTGCCGTCTTCTCCGCCTCTGAGGGCCGTAAA
AAAATTGACTCGCTGCGGTGCGGTGGATATTTTTTAGAAATGACTTTTTC
TGCAGCCTCCTAGCCTCCTTGCCGATCCCGATCCCGACTCTGATCCTGGC
CTGAATCGTAAAAAAAGAAGAGCGTACAAAGGCGGAAATGGCACTCAACA
AAAAATATGATCTTTTTATGGGCCCATCGCTAAAAAAGTAAGTCACAAAG
TCGCTTTCCCTTCTCTGTCTCTGACTTCGAAGGAAGCCGCTTCTCTCTCG
CTCCCTCGCTGGCATCGGGAAGAGCAGAGATCTGTGGACACTCCAAGGTC
GTGCTGGACTCCGCTACGGGGAAAGCCGCAGGACTCTATTCCACATCAAA
GCTCTCTGCGCCGCCGCAGCTTCAGCTTCCACGGAAGATTCACACGATTA
GCGGCATTTTCACGTTTGAAACGGACATGCCATGCAAATTATCCGAATTA
ATTCCGGCCAGTGGTCATGCCCATTAGGGAGTCGAGTCCCCCCTCCCCTC
CGCNNNNNNNNNNNNNNNNNNNNNNNNNNNNNNNNNNNNNNNNNNNNNNN
NNNNNNNNNNNNNNNNNNNNNNNNNNTGACCTTCAGATCGTTTATTGTCC
CTGATTTTGCTTATTTTTTCACAGGCAATTTGCGCCTGCTTCTGATGTCC
CTCTCGCTCTCCGTTTGTGTGCCTGTTGTCGGTCGTGTCCTTTTTAGCAT
TTGGCATGCTAAAAATCTGCGCGATCTTAGCCGGAATCCGAGTGGGATTA
GAGCGTTTATGGCCTTTAGAGCACGCCCTCGTCCCGGCCTCAATCCTCCA
TAAAACACTAAGCGCTTTCCCCTAATGCATCTTTTAGATGCTGTATCTGT
AAACAACTTTTTAATAGAGCATTCCACAAGATGGCGGATGGATAAGAGAG
GGGAGGCTCCCATCCCCCTATTGGCAGTTGGCAGTTGGCAGCTGGGAAAT
GCATCCGGATCCAGAAATATCCCATCCCATGGAAGCAGCCATCAATTAGC
ATACAATTAAAGAATGCTTAAACAGGGAAATCAACTTGAACTGCAGCCCC
CAGATGCGGCAGATACNNNNNNNNNNNNNNNNNNNNNNNNNNNNNNNAGT
GGCCAACGGCTGCGGCTGGGATCAGATCAAAGCGACGACAACATAATTGC
TGCTTCACTTCACAGTTTTCGGAGCACACTTAAGGCAGATACACACATAC
ATACCGCATATTACATATTGTATCTGCATCTTCCCTTATCGATCTTGTTG
GAGTATCTTTTTTATGTCGNNNNNNNNNNNNNNNNNNNNNNNNNNNNNNN
NNNGGTGGCCCTTGAGGGCTCTGACTGCTGGCGCCTGCTAATTGAGATCT
GAGTAGATCGCAGCGATCCCAGCGGCATCCACTTGAGGACATGTCCACTG
CGGAAGTGACTTCCTGATGTCCTTGAGAGGGATCCGTGCATCCGACTCTA
CCGATCCGGTAATGATAATTCGGTGGAGGAGAGGCCTGATATGCCTATGT
ATGTACCTGATGCCGGGAGCCAGTCCGAGACTAATCCACAAATATTGTCA
ACTCTTTGGCTCTAATCTGCGCGACCTAATCACTTCCATGAAATGCATAA
TTGTGCCGTGGCTTTTGATACGCTCCTGACGGAGAGACAAGAGAGAGAGA
GGGAACCGCAGCACGGAGATCGGCAAATCCCGGTCCGGACAATGGCCAGA
GAATGGACAACAAGTAGCGGCGAATTAGCAATCCTATCATGCTTTTATGG
CCATCCCAANNNNNNNNNNNNNNNNNNNNNNNNNNNNNNNNNNNNNNCAC
CTTCTCCCGGCCTTCTCCCGAATCGTAGGCACCGCCAACCCCTTTAGGGC
GATAATCCTTCTAAATGTTTGTATTAATTTCGGGGCGTGGACGGATTAGG
GCGTTCGCCCTGGGCGTTACCCGCAGCAGAAACCGCCGTCCAGGAGGACA
CTGCACCGACTGCGAGTCCTCTCTGACCTGCCGTCTAATCCTTTCGCATT
TGCGACTGACTTCTGTGCCAAGTCCGCCCCTAATCCCCTACCCTGCCTGC
GCCTCCGCGAAGGAGTTGAGTCCTGTTCGGGGTCCGGGGACTTCGACAGC
GACTGTAACCGGATTATCGCCGATTACCCCAGATGATCCGCAGAAAGTCA
ATCTGGTTCGGGCCTAATGGCCAGCAGTCAAGTCAATCCTTTCGGCCCCG
TTCCACTCCCACTCTCCAGAGATCCCCTGATCACAGATCTCCATAGAGAC
AGATCTCNNNNNNNNNNNNNNNNNNNNNNNNNNNTGAGAATTTTTGGCAA
TTAAGTTTCGCGATTTGATGCGGGATCGGGGCCACGGGGGCGAGCGCATC
AAATCCGTGTTAGCCATACCTGTACCTCATGCATCCTGCATCCTCTGGGC
CTTTACACAGGCTCTACNNNNNNNNNNNNNNNNNNNNNNNNNNNNNNNNN
NNNNNNCCAAGGCCGCAAAGTCAACAAGTCGGCAGCGAATTTTCCCTTTA
TTTTCCTGCATTTTTTATGCCGAACTTTGTCTTCCGCTCATTGCGGAGAT
GATGCGGGGATTATGCGTTGATTGCGTGCAATTACGACTCCCGATCCTGC
GAAAAGTGTCCGAAAGTGTCCGAGACTGTTGAAACTTCCTGCTAAATCCT
TTGAGAGACCTAAGAACCCCTTTTGTCCTGCCCAAGGACCTTGACTGGTC
CTCTGGCGTTGCAGCAGCTTGCGTAAAATTTCATAACCCTACGCGGTATG
CGGATGCGTTTCGTGGAACGAGCATCCGAATCCGCATCCTTGCGATTATC
CTTTTTACCTCTTGCCAATCCGTTGGCTAAAAAACAGCTCCGACACTTCC
GCGAAAGGGCCACAAAAAACAAACACACTGAGAGAAAAGAATCGCTCTCA
GCAGTTACCTGGCAGATCCTTTCGCAATAACCCACGCAAGATGAGGTCCG
GTTATATAACGGGTTTATATGACGATATGACGACTGGCAGGCCATGAGGA
AGGTTTAGAGAATTTAGGATTGCATTGGCAGGGACTTCAGCGTCAGTTAA
TTGCTCAGGCAGTCAGCAATTGCCGGCAATTATAAAACAACGCAGATGCG
GCGCATCTTTATCGTACTCCCCCTCAATCTGCAGGATGTGGATGTGGTGG
GGGATGGGGCGAACGGGTGATAAATGTGCGTGATTTGGAATGAATGCGCA
TCGATTAAAACCGCAGGGCAATCAATTTAGCGCCTTTTACACCAAAATTG
GCTTGAACACATCCAATTAATGTCAGCGGGTGAACATACACACCAACCCC
ATCCTCCGTATAGGGCCCCGGGGCCACCCCGAGAAACAATTACAACAAAG
CAACAAACCACCCACACCAGCGACCGAGAGACAGAGACTGAGGGATAGAG
AGGGTGGGGGTTACAGAGGGAAGCATTCCGGACAATAAACCTCCAATAAA
GCGAATCCAGCGTGAGGCGTCGACGTCTAATTGCTGTTAACTCGTCAACG
AGGAGCGCTCCCTCAGGATCCTTGTGCTCCTTGTGCTCCCTTTTGATTAA
GTATAGGGTGGGATGTCAGATTAGGTGGAAAGGCAGTCAGAGAGGGAGCG
GCAGTGTGGATGTTGGGGCGCGGCAAAGTACACTCTTTGCATCATACACC
GCAATGAATGAGTGCCCCATAATTGTGACTCTGAGGCAAGCGACGGCCAT
CTTTATGTAGCCACCCACCCCCCACCCCCCACTCCACTCTTCGTACTCTC
TCCTTTGCATAAAAACTNNNNNNNNNNNNNNNNNNNNNNNNNNNNNNNNN
NNNNNNNNNNNNNNNNNNNTGTTGGGCCGCTCTCTGGCGCATGCGTCTTG
GCGCACAGGGAGACTGCGCGCTCATTGGCTGTCAAGGGGGGCGTTGCTTG
GAGCCATTGCTCCAGCAGATACATTTGTATCTGTTTGCTCAGCCTCTGCT
GCGTTCGCTGCTGTGCTGTCGTTGCTGTCGCTGCTCTGCTTATGGCTAAT
AAAGTAAAGCAAAATAAAACGCTGCCATAATTGGCATTAATGCCGCAACA
ACCATGAATACTAAAAAGTTTTTACGAGTAAAAGCTGCTGCAGTTGAGTC
GAGCGCGAGTCCGCCATTAGCAGCATCAATGCCGGGACAGGTTGATGGCC
CAAAAGAGCGGATAGAAAATTCTGATTCATCTGTAGGTGTGTGTTCTAGT
TTAACAAATAAAAGGAAATAATATATGCATAATAAAAAATTAATTTATAT
TTACATTAATTTTACATACATTCTATCTCCAGTCATCAAAAGTATGCAAC
ACTTTTACTCAATAACGTAAGACGCTACGTTACACAGCTATTTGAATATC
GCAGCATCGAGAGTTTGTCAGTCAGCAGACAGATAGATCGGTATTTTTAC
GGCATTTCTGAGGGTTAGACGGTCACACTGCTGCTCCCTCCTGCAGCTAA
AAAATGAGTCGTAGTCTTGAATGGGCAATAAATACGGGTATGGTTTCTGG
ACCGTTTTGCCTGTTGTCCATACCCTCTTTTTCCTTTCATGATGTAGCAA
CTGTGTAGTTACCATGTAGTTACGAAGGATTAACCCATTGTAGACCAAGG
GTGTATTTTAATATTCCACCAATGATAATGAGGATCTACATGAAGAATTT
ACAATCAGTAATATCATAATATTTTCCGCCACTTACCTCAAGTCGTTCAA
CTGTTTAAACAGGGGGGGTTAAGTGGGCTAAGCCCATTTTTTCATCGGTA
TGGTCACACTGTCTGAAACGCGAAAAGGTGCGGGGGCGCGGAATCTGCGC
TCGCAAAGTTAATATTTTTATTACTAAGCTAAAACCGTGCAATGTGATAC
AGTTTCGCCTGCGTGCGGCCAAAATACAAACGCGAAAAGCGCTCAATAAT
AAATGCCAGTTGCAAAAGTAGCGCCACCAAAAGTGAAAGTATTTGCATAC
CGAACGGAGTGGGTCACTAAGGAAGAAGAGGAAGGGGAAGCATAGGCAGA
CAAACAGCGAAACGAAGCGGAAGCGAGGAGAAAATCGGAAATAAAGTGCA
TTAGAAATAGGTTAAAAATCACTGCTCAACGGTCAATTTGAATTAGTTAA
TAACTCCCGCCAGTGCAATTTATATATGTGACGAAAATTAGTGTTTTGCC
GAGCTGAGAGTGGGCGAGTGAGAGCGAGAAAGAGCGAGAATGGGCACAAC
TAAAGAGCAACAAAATGAAGGCGACGCCGCAGCAGAGGCGGCCGTGGGCG
CCACCCACACAACACCAACTCAACATCNNNNNNNNNNNNNNNNNNNNNNN
NNNNNNNNNNCGCTTCCCACACCGCCAGTGGTAGCCTCAACCATGGCCAC
AAATGCCGCCAAAAAGATACGCCGAGCCTTCTCCATGCCACGCAATCCGT
TTCGCTGGTCGCGTAAATTCAAGACAGCAGCCGCAGCGGCAGCAATAGCA
AGCGACGCAGAGTCTGGAGCCGGCAAGGATAATGCAGGGGAGCGTCGAGG
CAGCCATACGGCTATTTCGTCCTGCGTAAGCGGCGGACGGGGACGCAGCG
GCAGCATTATTTCTCTGAGCAGCTACGAGGCGGCGCCTGGAGACGCCGCA
GCCACCACCACCACCAATACATATGCCNNNNNNNNNNNNNNNNNNNNNNN
NNNNNNNNNNNNNNNNNNNNNTAAGCGGGCACGTGTTCTGCGCCGTTCGT
CCTTCAAGAAATTTCTGAATCGCATTGCTCAGCATCTGAGCGCAACGGTG
AATGTTGGAGTAAGTACTCAATTTGTATTTGTAATCACTCTCCACAGTAT
GGGGGTGGGGTGGGACATGCTCGAACATGAAACTTTGCCCCNNNNNNNNN
NNNNNNNNNNNNNNNNNNNNNNNNNNCTGCTTAGGCGGCTGCAGCTTCTA
GCTGCGTGCTCGCTGCCGCCTGCGGCTTCTCTTATCAAGAGCAATATATT
TATAAAACGGCATCCATCGCTTAGTGCGTTATCGTTGACTTTGTTTTGGT
CGTGTCTGGTTTCTGTGTCTTCTTTCCTCTTTCTTTGTGCCTCCCCCATA
CTCCACACTCCACACTACTGCTGCACTCTACTCCACTTTGGTTCGGCATT
TTCTTTTGTGCAATTCTCTTGTAAATAATGGAATATTTTGAACAGAAAAC
AAACAACCCAAGAAGTGCCCTTGTTCCTCCCCTCCCACCACCCACAGGGT
AGGCCTGCCACAAATCGCACTTTGCCACGTAGGTTTTTTTTTGTCTCTAG
TACCCCTTCCACTGCTGAGTCACATTTTGCGTGCTCGATGATAACAGAAA
GGTACAGCGGCACGAAATGCGGCTTATTGGGACTTTGGATCGGGCTTTCT
TTCTCAATGCAAATCTGAAGGTGCGTCAGGGCAGCAGAGTATCCAGAGAA
TTCCTTAATCTATATGGTCTCGGGACTCTCTTTGTTTTGCTGGGGGTGTG
CTGGGTGGCAGTACTCCCGTACTTTGCCCATAAACGATCAATGTACAGTT
GCATTCCATTCGATATAAATCCTTTGTTTACACAACTATAAATACATTGT
TGTTCCTCCTCTTTTTTTCCCGAAGTGTATCCCAAATGTTCTCCGCTCTT
GATCGTTCTCAGACAGAATTTAATCTACAATTACCATACCCCATACCCGG
GGACGGCGCATGGAAATTAATTTTATTTTTGAACAATTGCTGTCTCATTA
TTATCATAATTTTTGTGTTTCTTTTTTGCGGGTGGTGTNNNNNNNNNNNN
NNNNNNNNNNNNNNNNNNNNNNNNNNNNNNNNNNNNNNNNNNNNNNNNNN
NAAAGTAGGNNNNNNNNNNNNNNNNNNNNNNNNNNNNNNNNNNNNNNGGG
GGCTTTTGCCTTTTGTTTCGCAGACAACAATTGTTCAAACAATTTTTGTG
TAAATGTTGCCAGCATTTGTTGCTCTGCTCTGTTCGTGCTATAATGAAAC
AAAAAATTCAGAAACAAAACAGTCCCTGACTCCAACAAGAGCAACAATGC
TTTTCAGGTCGAAAGCTGTTGGAGCCAAGCGAAAGAGTGGGACACAGAGG
GACTCCCTGCTCCGACAAGGCGCTGGATGACAAATGTGTGCCACGCTTCT
GTCAGGAAGACAAAACAACAACAAAAGGGAGCGAAGACAAGTGCCGGGCT
CCATGACACACACAGAATCCCCTACCCTAGAGACCCAATGGAATTCAATT
TGATCTAATAATATCAGATCATACATACATGTACATACACACATTTGTAC
AACTGTTGTTGTGCTTGTAATGGGTTGATTAATTGTGGGGGGCAAGACCT
TAGTATTGCAGTTGACCTTTTTTTGCGCTTTGAATTCCAGAACAGAACGA
TAACCGCATACGAAATCAGACAGAATTTCATTCAAAGCGCAGCGCAGAGC
AAAAGGGTAGGAAAGGGGGGGAGTGGAATAACACGTAATTCTCAATGAAA
ACAACCGTATATCTGCCTGCCAGAAGCCGATATCGAGTACAGTGGAAGCT
GCAGTAAGCCAAAGCTCAGCTCGCAGATCGAGCTTTAACTGTACNNNNNN
NNNNNNNNNNNNNNNNNNNTCCTCCGTCGTTTTCGGGCACGGCACCTTTC
GCCACCAGCAGCAGAAGAAACAGTAGCAAAAGCCAATTGGAAAACAACTA
CAACGTATTATTGTTGTTTTTCTCTGTTCCTTTTTTTAATGACATTATGA
GGCAATTGCCCATTGTTGCTGCTTTTATGCTTCGCACTACTGCTGCGAGA
TTACCTCATGGAAAACAATTGCTGACTCTGATTTATGATTCATGCCTCTG
GCATTCCTCATCTCCCATTGATTTTATTCAAAAGCTCAGCTCAAAAGCGA
GAACAGCGGAGAGCAGCAGAGCACCAACAACAATAATCTCCCATATTAAT
GAAAAATATTGCAAATAGCAACAACTGAATGGCAATGANNNNNNNNNNNN
NNNNNNNNNNNNNNNNNNNNNNNNNNNNNNNNNNNNNNNTGTGTGTAAAA
GTAAAAAGTGACACTGTGAAGACGATCTCTTAACACGTGATGGAGGAGGC
ACACTTACATCATACATACACAGCATGTACATGCATATGTAATGTACAGT
TTGGTCCAAGGTGTATTGAATGTAAGGTGAGGGAATATACCTATCTCGAG
GTTCTTTTTGATGTTTGCTGAACCCAAACAGGCAAGCGGTCTCTAGAAAT
TCCTCACCCAACATTCAATACACCTTGGATTTGTCTATTTCCGTATGCTT
TGCAGCCACCCACGAAATCGTGGCTCACGTNNNNNNNNNNNNNNNNNNNN
NNNNACTTGTTGATGGGAAGATTAGTACGTAACAGCCGTGTATACGCTTA
GTCCTCTTCCCTCCTCATTCCTGCCACACCCACACCCCTGCGTGTGAGGG
AATGTGTGTTTGTTCCGCTACTGTTTGCTGATTTTCTATGATATTCAAGT
GCACGATATACTACTACTACTACAGAGTGTTACCGGCCGGGGGGGAAAGT
GGGGGCGGAAGGCCTTTCGCGTATTTCGTATTTCCGCTGTTTCTGGCTCT
CACACGTAACTGTTTGTTGTTGCCACAGTACAGCACTGCGAATCGCTGTC
TGTTGTTGCTTTTGCTTGCTTTTTTTTTACGGGAGGGGGTTGCCTCGCAC
GTTTTGCACTCTCACGCTCTAGCACTCTCTCTCCCTCGTTCTACCTCTCT
TTACGTATCTGCCTGTCCCGCTCTTTATCTGAATTCTTTTTCAAGGTAAA
ATCAATTGAGATCAAACTAATTGAAAAAATGTTTTTAGAATTTTTAGCCT
CTGCATTTATTTTCGTATCTCTGCCGTTCGCAACATGTTTATTTTCATAA
ACAATCATATCATTTTTTTCGGATGGGTCTGTGGTACACTCCCTCCATTA
GGAGGAGCTTGGGATGATACATAATGTTTTCAGTGCTGCTTAGGCTGTCT
AATTAGCCGTTGCTTCCATCACGCTTTGCTTTTGTTGTTTNNNNNNNNNN
NNNNNNNNNNNNNNNNNNAGCAACAAAAATTATTCACGTCACTCCGCGGT
AATTACTCTCTGCCTTTGTCTCCTCTTTTGATAGCCCCCAACTCCAACCC
ACTCTGTGATATATGGTGGATATACTGGAGCCATATAAAGATTGTTGGAG
CTGCCATCAAAAGGTCTACACTCTCGCTTGGGGCCACCTCCTCGTAACCC
TAAAACAGGGGCTAAGTGAAAAGGTGCAAAATTTATGCCACATCTGCAGG
CCAGTCACCGCTTTGCCCTTGCCCAAGACTTGGGGCGCCTGGCAATACTT
CAGTCCAAAATAATTTAGATATCAGTTGGGTAGACAGAAGTCAGAGATGT
ACTTTGCGTTTCATAGCTGTAAGACACTTTGAATTTCCACAAATAATTAT
TTATAAATATGGCTTAAAATCGATACAGAGTATATAGAGTTTCAATGAAT
AACTTGATATTTGAATAAATGCGATGATAATTTGTTCAAATATCCCTTCA
GTTGCGATACGCACTGTACATATGTAGATATGGCGCCCATAGTCGTGTCT
GATAAGCACTCTATGTATTTCCAAGGTGGCCTGATTAGAGCTCTCCCCAC
CCCGACACACCGGTAGACCGACAGACACACCAAAGACAACCTTGACAAAG
CTTTTCCGTTCTCCTCCACGTCGTAATCGAGCCAACCAAAGGGGCGTGGC
ACTTGCAGTACACATCGTAAGGTGGCTAGGCAGCCACGTGCGACAGTTTA
CATATTGACGTAAGTAGATCTCAACAACAAGATCTAATTAGTACACCTCT
GGAGGAGGGTGCTGTGGGGAGCGGAAAACAATGGAAACAATGGAAAAGGC
AGAGTATCAGAGACTTGATTAAGCGTATAACGATGCCATAATCTTAAATG
ATTGCCTGATGTCTTTTATCTGAGAATTTCTCCGAATCACGGGCATAGAA
ACGCTTCAACATGTAGCGAAGTAAAAGCTCGTAAATGCATTGGGAGTCGT
ATTCCGAAATCCATGCATATAATGACGCGATCGATAATAATATGTGTGTC
ACGTGATCGATCGTCGCAGCCCAACTTTGCCTTAGAATACATAGAACGCC
CCGCCTGACTAGTGGGAATATCAAATGCGATTTTATGATTAGACACATGA
CAAACGACTATCGATAGTACNNNNNNNNNNNNNNNNNNNNNNNNNNNNNN
NNNNNNTCTAATAATAGTTTGTGTTCGAGAGCCTCCATTAATAAAATGCC
GTCTAACCGGTAGGAGAACCTAGTCACNNNNNNNNNNNNNNNNNNNNNNN
NNNNNNNNNNNNNNNNNNNNNNNNNNNNNNNNNNNNNNNNNNNNNNNNNN
NNNNNNNNNNNNNNNNNNNNNNNNNNNTCACTCGGATTCAATGCTCTACG
ATCTCTAGGGGCGATGGAGGTACGCTGAGAAAGCCCATCCCAACAGGCGA
GCTCATTCATGTTCCGAGCCAAGATCTTGGAAATATCAATAGCGTAATGG
CAGCAACTGTNNNNNNNNNNNNNNNNNNNNNNNNNNNNNNNTGCAATTAT
CTTCAATTATTTACAATTATTTAATAAAAACGTAAACGTAACTACAACAA
AATTAACAAGAAATCTACTTGCTGTTGCCTTTTTGTTTTTATTTTTGTTT
TAGTCTCTCCTTCTTTTGTGGGTTACGTAAAATGTACAACAAATACTTGA
GAATATAGCGCAGTGCAATATCTATAGCAAATAATCATAAGTTATCGCGA
TCTCTCTCGGGGGGGCTCTCGGGCTTATCACAAATCACACAGCTCCCCAA
ACGAGAATGGAATTTTCTGCTGGCGCAAGGGAAGCGAGAAAACCAACAAA
ACGAAAAGAATTCGAGACTTAGCATAATAAGTCGATAAATCGAGTTTCGG
GGAATTTTCCAAATGCAACGTAATTGTAAACAAAGTGAAACCAAAGCCAA
AGGACGGTGAATTGCTGGCCGAATCTTCTAATACCCTGGAATAGAAGATT
TAATTGATATTCTAACGAACTATGGGATGGTCTCTTTCGATAGTATCCTT
TGAGAAGCCAATAAATCGCAGCGAATGCGTCCGTTTGATTATGGGAAGAG
TAGGGCTAGAGTAGGGTCAATCCCAAATCGAACCACGCAAAACAATAGCC
TGACACCGACACCACCCTGTGGATATACCACTTGTTGGCGACTCCAAATG
CAAACAAAACGAACCAGAAATGTGCTTAAATTTATAAATAATANNNNNNN
NNNNNNNNNNNNNNNNNNNNNNNNNNNNNNNNNNTAAAATTGCTGCCAGG
GTAAATTGAGACAAGTGGCCGATGGCTACTTCTATGCCCCGCTTGCGGCT
CAATTAACAGAGGCCGCGAGACGGGGTGGACACGGCAAGAGGTACGGAAA
GAAAGGAGAAATTGGAATTGGAATAGCGGCATAGCGGCATACAGCAGACG
GCATACGCGTCGTATGCGCAACATCCAGGTCTCGAAGTCTGGATCTCCAG
CTGTGTGAGAAATGCTTCACATGGCAGCCTGACCAACAACGCGATTAGGT
CAGCAGCAGCCACAGACATGCATACTCGNNNNNNNNNNNNNNNNNNNNNN
NNNNNNNNNNNNNNNNNNNNAAAAGAATGAGTGCTACATACAGAGAGGAG
ATCTGGACATGCGTTTGTGGCAACTTAAAAATTCCATTCAATTTATTTTC
CACAGCCACAGCCGGAGATCCCCCTTTGCCGTGGGACTGCTGTGGCTTCT
CGGTTTACATCACCGTGGAATGGGACTTAATGGGGTTTGTCCTAATGAGC
AGAGCTTCTGCTTAAATGCAAAACCCTTTCAGCTTAACGCCGCGTAGGAG
GCGGAGGAGGAGTGCCGAGCTCTGGCGCCACTCATATTCCGAAAGAAAAT
CCGCTTATCGAACGGAACGGTTTGAAGGTCAGTCCTGGGGCTGGGGTCGG
GTCGGGTCTTAAAGTTTGCTACAGATGTTCGAAGCGCTTTAAAGTTGCCA
CAAGTTCATGCCCCTTTGTCAGGCGGCACTCTCTAGAGCAGTCACTTGGC
TGCCATTCAATATGGGCGTCTGCTTCAGAGATGTACCATCCGCAGATAGC
AAATGTCCGATGCAGCTGGCAAATGTCAATTTTTGCAACAATTTCTGGCT
TCTATGTGCTATGGGAAGAAGGGTGGAGGAGGTAGTGAGAACGGTGTCCC
AGGGCTAACTTTCTTCCAGGGAACTCCAGAAATACCTGTGCTAACCATAT
ATGTATATTTAAGTAAATGCTTTACCGATCTTCTAACTAACATTTCGATT
CCCTCTCTTGCCTGCTGCATCTTCAAGTCGGAGGAGCAGAGCTCTGCTGC
CGCCAGTCGGGTAAACTTGATAGACATCGTTCCCTTCTACACCGGATGCT
GGCGGAGAAAAGAGGTACAAAGTGGTACAGTGCATCGCATGCTGGTAATG
TCATGATCTTCTTCGGTGTAGCGCAACAAAAACCTCACACGGCAGAGATC
TATATGCCACACGCCCACCCATCAACAGTCAACCAAAAGCGATTTATTTC
TTTCTTTATTTGTGGTTTTTTGTTGGACAATTTTCTATTAGCCGTTGGAT
TTCTTTATTTTCCTTTTCTTGGGATCTCTGATGCGTGGGTTTTCGCTTTC
TGGTAAAATAAAACCAAACCGGCTTTTGTATCCGATTTGTGCGCTTTTTT
TGTGGGTCCCCACTGTCTTCATCTACGATTTTGTTTCTCTATTGATTCCA
TTATTCGTTGAATGTTTTTTTCTTTCGTTTTCTTTGTTGTTGTTGGTTTT
TGTATCGTTTGAGCTTTGGCATCGATTTGCTAGACACAAAGATGACGCTG
TCANNNNNNNNNNNNNNNNNNNNNNNNNNNNNNNNNNNNNNNNNNNNNNN
NNNNNNTGCTTACACATCGTTGGCTTGCCTGTTTCTGTTTTTTTTGTCCG
ACTTCGTCATTCTTTCTTTCACTTCCTCCTACTAGTGCATATAGGCAATG
TGGATACACGAAATAAACCCACTTAGCATTGACCGCAGACCACCATTGCA
GTTGCATCTTCGTGCAACCCATACGACCGCCTGCCGCCTGCCGCCTGACG
CCGCATGCAACAGACCCCAGTGACCTTTAACCACTGGCTGCCCCGTAGTT
TTCCGCTTTTCGCTTCGCACTGGCGGCTGCCAATTTCATAATCCACAAAA
TTTCAGTGCCGTTAAAGGCACTCAGCCCCCCAGATATACANNNNNNNNNN
NNNNNNNNNNNNNNNNNNNNGNNNNNNNNNNNNNNNNNNNNNNNNNNNNN
NNNNNNNNNNNNAGCCTCAGTTATAGCCCCACATTTCATTTGATTTCGTT
GCGATTCGTTTCCAAAAAAAGCGTGTTTATAATATCGTAAATTCATATTT
GACTGAATAGCCCACAGCCCCTTCTCGTCCCCCCAAGCTTCCTCTCTTAA
AAGGTTGCATTTAATACGAGTGCAGTGAACACTCTTAGATAGCGGACAGC
CTATCGAAACTTGGGAGATTCCCTTTGTAAAATGTTCTGAGCTCTGATTT
CTGTGCATATATTTTAAAGAAAGTTTTCTTATATGAGAATACTCTTTTGT
TCTCGTCTGTGGAAGTCCTCTTTTAAAGTATCTTCTGTCTTTCTTCTCGA
TTAAAAGAATTTACCGTATAAGACTTAAGCTCTTTGGTTCTTTTGTTGAT
TTGGTTTTAAGTTTCTTCATTTTTCTGATGGAAAATTTTCAATTTTTCAT
CGCGTGTGATTCAGTGCAAAATAATATTTCTTTGATCATTTGAGCACATA
TTTTGTAGTAAATTGATCTTCATAGTCCCACACAGACACACATCGATGAT
CCTCCACGTTTACGCAGCTCGTTAGCTATCGTTAAATATATTGTATTCGA
AAATGGAGANNNNNNNNNNNNNNNNNNNNNNNNNGCATTGCCAATTGATT
CGCCAAATATTATAATAAGATATAGGACTGTCCATTCGATAGAGTCTGCC
GTCTATCTTTTGAATACTAGGAATACCTTTTGAGAGTACTCAAATATTCG
GTCTTTGGCTTGAGTTGGCNNNNNNNNNNNNNNNNNNNNNNNNNNNNNNN
NNNNNNNNNNNNNNNNNTCCAACAAAATATTTCTTCATTTATCGCAAATT
GATGTCCGAGAGCTGCGCTAAACAATTTTTAATTGGCAACGAAATTGAAA
CCCATTTGCCCACCCCAGAATGCCCCACAACTCCCAATCGGAGGCTGGGG
CTGGAAACGGGTTTCTTTCGGATCAGCCATCAATTTGTTGTACTCCCCAG
CGACTAACACTTGCCACNNNNNNNNNNNNNNNNNNNNNNNNNNNNNNNNN
NNNNNNNNNNNNNNNAGGCGAATAAACACCGGCAAACGAATGGATTGGGA
TCGGCGAGCAGCGGCGGAGGAGGAGATCGAGTGCCTCCCATTGGGGGCTA
TCAGTGGCCGCCGGATCAGACGCCCGGAGTGATGGGGCTGAAGAATCATG
GCAACACCTGCTTCATGAACGCCGTGCTGCAGTGCCTCAGCCACACGGAC
ATTCTAGCCGAGTATTTCGTTTTGGACCAGTACAAGGTAAGTGAAAGGAT
GATTCCATTGAAATCATGTGAAATAATCACTTCTAATCCACTTGCCCACT
CTCCTCGCTGCAGGCTGACCTTAAGCGCCGCAACAAGATCAATTCGCGAA
AGTTCGGCACCAAGGGAGAGCTCACCGAGCAGCTGGCCAATGTGCTGAAG
GCCCTATGGACATGCCGCAACGAGAGCGACCACAGCACGGGCTTCAAGGC
GGTGGTGGATCGTTACGGGACGCAGTTTCGCAGCTCCACGCAGCACGATG
CACAGGAGTTCCTTTTCTGGCTGCTGGACAAGGTGCACGAGGACCTCAAT
ACGGCCAGTAAGCGACGCTACAAAAGCATCAAGGTACGGGAAATAAGACC
AGAGTGCAGGACATTATAATCCCTACTTTCTACCACACACAGAACTCCTA
TGGCCGGTCGGATGAGATCATTGCCGCCGAGACACTGGCGAATCACATAC
GGTGCAACAATAGCTTTGTGCAGGCCGTGTTCCAGGCCCAGTTCCGATCC
TCGCTGACGTGTCCGCGCTGCAAGAAGCAGTCAAACACCTTCGATCCCTT
CCATTGCATTTCCGTGCAGCTGCCGCAGCTCACACAGCAGACGATCTTCG
TTACGGTGGTGTACATGAAGCAGCAGCCGCGACAGATCAAAATGGGGCTG
AGAGTGCCGGCCGGATCGCCGATTGTGGCCCTGCGGGAGCAGCTGCAGAC
GGACACGGGCATTGCGGGGTCGCGCATGGTGCTGGTGGACCTCAATGCCG
AGGGATTCACGCGCGTCTTCTACGACACTCAGCCCGTGGAGACGCTCAGC
AGCATCGAGAGCATCTACTGCATCGAGGTGCCGGAAGCCCAGGCAAAGAT
CGGCGCCACCCCAAAGGCCGCTCCCTCCCCATCGGCTCCCGAAGCGGCAG
