# Supplementary material for: SMCis: An Effective Algorithm for Discovery of Cis-Regulatory Modules
Source: PLoS One. 2016 Sep 16;11(9):e0162968. doi: 10.1371/journal.pone.0162968 (PMC5026350; doi:10.1371/journal.pone.0162968)
Supplement: S1 Datasets — (ZIP) [file pone.0162968.s001.zip › dataset/Drosophila/Masked/dper_gl16823.fa.masked]

>scaffold_4:5520683,5560682 (reverse complemented)
CAAAATTTATTGCCCTCAAAGAAATTTAAATAGATCGAATCTATATTGAG
CTGTGCGTGGGAAAGCAGAAAACAGAAAATGGAGTTGAATGTATTACAAC
TTAATATCTTGTAATTGAAATTTATGCTGGGAACAGGCAAATTAAGGTGG
GATGAGAAATATGAGATAGGCCGAAATGCCGAAAGAGTGGGAGGATAAAA
TCATTTTCTTGTAAGACTGCCAAACGCCAAGTCTTAACAGTTTGAGCGAT
TGACCAAAGAAAAACTTCAATACACTAGGAAAAATGATTATGGTCTTTTC
TTAAGACCATTCTACTAAAATGGACGAGCTCTCCGTTCTCTCTTTCGCAT
AGTGTACTCCCCGACAAAGTTTGTTATTCGCTTTTCGGGGGTATTTGGGA
CTCATTAATTACGCAGGCCAGTCCTTGCCCATTTTGGGTTGTTTGGGTGT
TAATTTCAAACTTTCATCGATTGCTATACTCGAACTGACACAGGCGCACA
TACACACATGTCTTTTAAGCAACCACCTCCCTCTCCTTATGTAATTGAAA
ACCAAAAGCAAAACAACAATGGCTCGTCTCCTCACATAGCTAATGTTATT
TGTGGCTTCGGGATATTAGTTATTAATGAACATGTTACGACGAGTGTGTA
GGCCAAGGATAAAGATGCATGAGATGAGGTGGATGGGAGGGCGGCTGGCA
GATCGCATGTGTGCTTCTCAAGTTGCCCCCTATATCTTATATCACCGTTG
CTATTTAAGGGTTGCGCTGGGTAAAACCGTCTATCATCATGATGATGGTG
CTTAGAAATCATCTCTTGATTTTCATTTAGCATTGTCTCGCATCTCAATA
TGACACAACTAAAGATGATGTATCTGTTTTATGAGAAATGCATTTCCTCT
ATATACATACTGTATATCTTTGCTTAGAAAACTAAGATCCAATTGAAATG
GAACCAATTCATCAAAATGTTCCTGGAACATAAGATATTGTGCATACATT
TTATAATAAGAATTAAGTGAAACAGATGTGAGAAAACACACATTTCCCTG
TTGTATTCTGCCGATATTCGAACTTCTTCTAATTTCAAAAAACGCTCTCG
CAGGGCTTAAAGAGTTGACGCCATTTCATAAGCAATATCGATCAANNNNN
NNNNNNNNNNNNNNNNNNNNNNNNNNNNNNNNCGAACCGACGCCACACAC
AAGCGCAGGCTTCCACGTACGTGTGAGAGACGCTGTCAAAATAAAATTAA
TGCCCGACCACTGAATAAAGAGTTAAAGGGAAACAGCGAATAGCAACGGC
AGAGGAGGGAGTGTGCGTGCGTGTGTGTGTTGTATTCGCCGCACTCACAC
AGTCAAAGAGTTCACGCCGCAAATCGATAAATATAAGCAGCTTCAGAGAA
TTCTCTCTTTCACCCCTTTCAATGTAACAAAAATACTTTCGCTTTCAATA
GAAAATATAAAAGAACAAAATTAAACGGCGAATGGCAATGAAAGAGGAGC
ATTCGTGTGTGCATTCGCCGCCTTAATACACTCACGCACGTCAGTGTAGT
GTGTGCGTCAAAGAGTATAGTATAGGGGAACAGATTCGTTGCTTCCCCTT
TTTTTAAGCAAAGAGAGTGCGGCAAAGAGCGCGGCAACGTTGCGTCGGAA
GCAAAGAGAGTTTTTCTGTATTTAAGGGACTTGGAGTGGGATGGAAGAGA
CAGACGCTGAGCTCCAATGTAAGAAAGAGCGCAAGTCAATGGCCGCCAGA
CACTGAAGCAGACGGAGACGGCATTAAAAGGGTTAAATTGCGCGACATGT
GCGGGCGAAAGAGAGCGAAAGTGTTAAAGTGGAGCACATGCGTGTTGTTG
TGTGTCTGTGTTTTGGCGGCCATATTTGTTTGTTGTGGGCGCTCAGCAAT
GAAGCACGTGCAGTCGTTTTCCTCATCGCCCATTCGTCAGTTACTAGAAG
GAGGTTTGGGAGCATCTCTTGTCTGATAATTCTACAGTCTTTAAACACTT
TAAGGATCTCTGATTTTCTAGTAGGTACAGAAAGATACAATTATGTTTTT
GGGAAGATGAAAAAGTTTTTCAAAGAGTACGTTGGCGATGGAAGAATTAA
CAGTCCTATAGTCCTAACCCATAGGATCAACCTTTTAACCGTCTTATACC
AACTGCAGGTTGTTTTCATTCTACAACCCAAAAAATGAATTGTTTTCGGT
CTTTCAGTGTTCTTCACATTTCGTAGACTTGCGCAAGGAATTAAATCGCA
ACCGGTTCTCACGAAGTCACCAAACTCTGTGGTGCCGTCCTACAGCCACA
CATAAATTGAACACCATCAAATGAAAATATATAAAGACTCTTAGAAAGGA
TTAGGAATGCTCAAACAGTCACTGAGGAAGTAAAAGGTTAGAAGCAACAA
AACAAAGATAATCTTTTCATTTTTGATGAATCTGCAGGCAACAGAGGTGT
TGCCTTTAGGGTTGACTGCTCCAGACACAATTACAACTTTGAAAAGGGAA
AAAGGGAAAAAAGAGTCTAGACACTTGGCGCAGCAAAAAAAAAAAGGGTA
AAAAGGATGGATAGAAGAATCCAAAAGAAAACCAATGAGCCTTGGGATCG
ATGCTGCGATAAGACATAGATAAACAGAGACCCGAGTACTCAAGGCTAAG
AGTGTATTGGAAAATTGCAGTGTCATGTGTAAAATTATATGAAAAAAAAA
TAGCAAATGAGTCATACGAATCAACGAAAAAATCCACGAATTTTCGCTCA
TTTCCCTTTCTGTTTTTTAAAGGCGAGTGTTAATTGATATGAAGGTTCTT
TACTTTTCGTTCTTTTATTTCGATGTATAAGTTTAGAGATTTTTCGATAT
CTTTGAACCCAGTCTACTTTTGGCAATTTGATCGCAGTGTCCGGTTTATT
GTTTGCTTTGCGGTTGAGAAGTAGGACACTGGAAAAAGGACATAACGATA
GCGTATCCTGTGCATATATGTTCATTTTCTGTGGTTTTAGTTTCCATTGT
GAAAGTGAAAACGCAAACGGATGCACTTCACTGGGTCCTTCAGCTGGTCT
TTATAAATTGGGCAGCATCCTTGTGGTTTTGTTTGAGTTAAGTGTTCTCA
TATTCTCCATTTTGGTGTTTGCTCTGGAGTCCCTGGTTTCATGCAATTTT
TGCGCATCTTTTGCGCTTTGTTGAACATTCTCACAGGTGTTCGTCGGGCT
CAGGTGTTTCGGTTCTGTGTGTTTTGTCCGGTTTCCAGGAGATAATCTTT
CAAAATGTAGTGGGCAATGGTGGTCTATAATCGAGGTATGGTCAAGGATA
GGATAATAAATGGTGGATACAATATTTAGTCATAGGTTAAGACGAAGTGC
TGCCTATGTAAATGATTTCATATTAAAAACCGACTCCGTTGTTCTAAAAT
ACTGATCTTTTGTTTTAAATGAGCTAAGTGAAAAGATGGCAGATGGAAAT
ACTGTATGTGTGTTCTCTTTTTTCCCCTCTTATAGTATTTGCTTAGACAA
GCATCCCGTCGTTTAGGCACGCACTCAAGGTCAAGCAAAGGTGACAATGT
GCAGAGCAGGGCCCATGCACATGCCTCAGCCACGAAGACTTCTTTTTATC
TCCGCTCCTGTACTCACACAGTGAGATATTTCAACCAAGAAATAGGAAAA
AATATCATTATTCGTCTTTTCCAAGTGGTGAGCACATGGAGACAATTGTT
GCAGGAAATGAGACATTTGCTTTAGGTTTACTTAGGAGATATTTGAACTT
TTTAACATTTGAAATGCAGCAGGCAATGGGCACGCTTGTCGGCTGCGAGC
TCCACTCCGATGGAAATAGGAGGGGACGAGGCATTGCTGACAAAAATAGC
ACTATTTCAGTTGGATAAAACACACTCAAGGGGGGAAAGACAACGCAATC
TGCTGTTCTGTTCATCCTACGAGTAGAACAGAACCATAAATTTGGTCACA
AGAAAACTCACTTAACTTATATTATCCCTTTTTAAATACGCCTCAGAGCC
AAGAACCAAATATCATAAATACCGGGATTCCATACATGGCTACTCCATAA
AAAACCAAATGAGAAATCCATTTCAGAGTCGTCTTACTGGCCAACCTAAT
GGAACGTTTAATGTAAGTCAGGACGCGTAGAATGGCATAAAAAATAGTAC
AGGAAACTTGGAATCACGGCTTGACTTGACCGACACTCGATGCAGAACCA
ACCGGCAGCAGAACGGCAGCTAATTTGCCCCAAAACCACGCCAATGTGTC
AATGTGCTGCCATAAAAACACCAGGAGCATAAAACATGGAGTGGGGAAGG
GGCTCCGTAAGCCGAGCGCAACTTATTGCGCGTGTAAGCGAAAAAATATT
TGGGGCCAGGAGACCATCGCTCTGTCTGTGATGTCTGCAGTTGATTGCAT
TTGCGTTTATCTACTCTTGGAGAGGGTATTACCATTTTCAAGACAATACC
AGCCAACGCTCTTATCCGCAACCTTGTCTGATACCAAATTTTTTCTAGTA
TCACTGCAACAAGAGTATAGAAGGCGCTCATTTGACCCATAGGCTCGCTG
TTTGTGTCGCCTTTTTGGCTTAAGCGGCTATTTTTACGATTGAGGACACT
TAGGCCTTAATATCCTTTTTAGCACTGAACTAGCTTTTATTTCCGCATTC
CCAGCTATTTCCAGCCATTTCCAGCTGGTGCATAATTTGTGGTAGCTTCA
CTTTTCTCTTACCCCGAACCAGGTCTAGAGACTCCCCTATTCACAACAAA
CGACACTTGTCAGCTGAATGTCAATCCTTTGCAGGTTTCCACATCCACAG
GATGTGCGATGTGTAATGTGAGAACTACTACCAGTGAAAGTGTTTGTTTC
CCACACATGTGGAAAGGATACAATGATGCAAGGATTCAGGCTGCGTCACT
TGCTGCATGTCATGGGAAAGTGATTGTAACACATGGAAAAGGATCCGATG
TATGCAACTTCAGACATTACATTCATTACGCTGCATTTTTGAATATATTT
GAAGGAGAGTATCTCACACATCTCGTATGTGTGTATGTAGTATGCACCTT
AATTAATCTTCGGTTCATGCTTGACCAACTGAACTAATTCGAAGGAGGTA
GAACGCGCCGAAAAACTCGGCTGGTCAAGCAATGATTATACAATGGCGAG
TAGACCTACATATATGATATCCTGCGGTGAAGTAGTCAGACATGGTTTTC
AGAACCCTCTTGGGATTCATGGGACTCATGGGCTCACTATGGATCAGATG
CTGCAATGGTCGAGGATATAAAAGGATCGCTTACGGAGCCGGCTCATCAT
CAATAATGTGAAACATGTTGCGAAAATTTTAGAGCACACTCTTAAACCTT
TTTACTGGACAATGTGGCCAGCAGACAAAAGCAATAGAACAAAAATGGGA
CGGTCTCACAGACGAGCCGACCCGAGGCATACAAAAGGATTCACTCATTG
TTTATCTCTTCTACGACAGAAAGGGCCGTGCTCTGGGCACAAAATGGCTT
CGTATTACCTCATTCCTGTTACGTTAAAGGAAAGCCATTCAAAAAATACG
AAAAGAAGTCCTAGTTTCGGGTGCGAAGCTTTTCATGCCCTATATGATAA
ACATAGTTATCCGACTTCGATTATTTTGAGATGACTTTTGGTAGGCGAAG
CCGACGTGGCTCTTTCTGGAATGTCGGATGTCATTCTGATAATAAATATA
TAAGGTCTGAGCTCCTTTGGTGCGTATGAAAGGGTATAATAATGGAAAAT
GGATAGTGAAATGATTTCGCAATTAAATAGGGCTTAGGCTAGCAGGTTCA
CCGTCTTTTTCTTAAATGCGCATTCGTATGAGAATTTAAAAAAGGAACAG
GGTCATTCGATACTTTTTCTTTTAATTTACTTAATAGAAAATGCCTACGA
AATCCGAGTGTCTCTATTCACGAATCGGCGTTAAAATGTCAAATGATTCT
TGTCTATTTTGAGATTTCTGATTCCTGTCTGACTGCTCTAGGGTTAGGGT
GTTGATTATCGCGATCATACCGATAGTTTTCAACAGCAGAATGAAAGGTT
TCTCGTAGAAATTTGATAGTTATGTTCTTTGATTCTCTAATTGGTGAATA
TTTTCTAAATAACCCATTTGCTGAAGCTGAAAGTAATTCTCTTTTTACCA
TAAATCGGTAGTCTGTTCAGTCACCTTTTGTTAGTATCCGAAGATGCGGG
CCTTCGGTCTGTAGCACACAAATGATGGGAAATCATTACACCACAAGAGC
AAAAAATTGGTGAAAAACNNNNNNNNNNNNNNNNNNNNNNNNGAGCAATT
TATTAATACTTTGTTTATTCTCGATTATTACGCCTCCATGTAACATAAAT
TAGAAGCCACTTACATTGACAACGGGCAAAAAGTAAGGGTGTCTATTTAT
AACATATACCACAAAGGGCAATTTGTGTAGAAAAAAAATTGATTAACAAT
AAGCGGAAATATTTAGTTACGTTCGATTTAAGCGTCCAGTGAATGTTTTA
GAAGCCACTATGTAGGGGGAATGCAGGGGGACAGAAACTAAAGAAATGTC
ACTCCGGATATGCCAGTTTATTTTATAAGCAAGAATTTGAAGTCATGCGG
GCCATTCTCCATGCATCTTTCTCAATCACTATCACTTTTTTCTTTGTTGC
AAGAATGTTTGGTACTTATACAAAAATCATGTAGTGTGCCACGGAATCAA
ACCGCTAACCACTTCCGAAATCTATTATTATGGAACCCACTTTCACCTTT
TTTGCAATCTGATAAGCGATCATTAATCGACCGCACAATACAGGGCCGGA
TATTCCGATTCTATTTCTCGGTCCCCAAATACGATCGTTTAATCGTAACC
CAAAGACCTGCCCACGTGGAAATACCATTTTGAAGGAAATTTGAATGTCT
CTGGAGGCGTGTCCCCTACAGTCATTGTTCTCGTTTTGATGTGGAAATTA
TAGAAAATCTCCCTGTCTCTGAAATACAATCGAAATCGAAAGTTGCCTGG
ACTCCACGCTGATACCGGAAATGGTTTTCACTTTTATCGAGCGCCTCTGT
GATTTATTTGTGTTTTTATGTCCTAGTTACCCAAGTGTCAGGTTACGTTT
TGAGGGATAACGACGAGGACCTTCAGTTNNNNNNNNNNNNNNNNNNNNNN
NNNNCGGAAAACCTAAAATCATCGAGGCATATGTGTTTTGTAGCGCTTGA
ACTTATATTTATTGTAGAAGAAGGCAGGACTTGAATTTTGCATGCTTGCC
TCAATGCACACATTCTTCATTTCTCATCAGCAGCACCTTGGTCAGCAGGT
CAGCAGTTCAGCCAAGGATGTGGCATGCAGAGCCTTGCTTCCCATGTGCT
TGAAATTATTTGTTATCCTTTTGCGCAAGATTGCACATCCTCTGCGTGGG
ATTCCAGGATGTATTATACGCTCCATGATTAGGGTCAGGGTTTTATTCCA
CTTTATTTTCATTTACTCTTGGGTTACGAAGTACCTCGGTTGCAAAAGGA
TTTGCTTTGCACACAATCTAATGAACTAATACGAACGATAAATCCCTCTT
CGGTCACTTAGGTTACCCCCAACAAACATTCTGTAAATTCTATAAATTTA
AAGTCGGAATTGCCTAAGCTTCAACTCCAGCTGTTCCCCTTCTTGGGTCA
AGTTCATTAGTCCCCTTCGCACTGGCGCCACAAAGTTAATAAATATTTAA
CCCAGCCAAATGACCCAAGCGACTTTTGGAGCGACTTGGACATAGATAAG
CCCTGCACCGCCATCACCCACGCAGCACGCACCCCGCACAAAGGGGCCAA
GTTCAGCAACATTTTAATTTGCCTAGTCAATAGCGATCTTTTAAAAATGC
TTTTCAGCCGACTCCCCTCTCCATCTCCATAGAAATTTCCTATTGCTTAT
CTGTCGCTTAGTCGGTGACAGTCGATTGTAATTGCAATTGAGTAAACACA
GCCGGAAATGCATTTGCTTTCACCGACAACCGCTCGGCAGACAGACTTTG
GGTTATCTATACGTTTCCCCTGAGTCTCATTGGGACCCAGTCAACTTACT
TAATTGCATTGGAAGTCTATTGACTTTGCTTAAGGTTGTGATTTGTGGAT
ACAGTCGTATTGTAGATATATGTACATACTTTTGACCAATTTCTTGGACA
GCAGAGAGAAGGAAACCCCATCTTTTCAGCTGAACTAACTTCAGAAGCCT
TCCTTTGCAAAGCTACAAGTTTTTAGCCCATTTAAAACAAAAGAAAACAC
ATGATATCGGCTCGTCACATCCTGCTACAATGTGCCACCGATTCCTTACA
CGCTACGTGTATGTTCGAATACCTAAAGGATTACGGCACACATCTAAGGA
TTCCAACGATTTTGATACCCAGAACCAGCAGCTTGTCACTCAAATTTGAA
AAGTTCTCCACCTACACCAAGACATACCATACCCAAAACAGATCTCAGGG
GCGGATGATCAAAGAAGCAGTAGAAAGGCTAATCTTGTTGGGATGGATGT
CCGTTAATTTGCTATAATATCACGTAAGAATCATAGACGAATCGATAATT
TATGTTAATGCAGCAAGGTGACATCTCAATTTGTTGTCTGGGCAACATGG
AGCAAAATTGAACGTGTCCACACAGTGGGCCAAAGTGCTTAGCAACCAAA
CAACGCCCCGAGATGTTGCTGCCTCGACGTGACCTGCCCCTTTCCATTTG
CCAAAAAGCAGTGCCAAAATCCTTGCTCCTGGTTGTGCTCAGACTAATAA
TACATTTCATTTCAACACTTGGGTTGCCTAGGCGCCGGATTGGCAGCACT
TACTCGTGGACCGGTACCAGATCACTTCCGCATGTCTCGGCTCTTTAAAA
AAACAAGTGGAGATATTTGGGTTCTTTCACTTTCAGTTTTGGTTTTCAGT
TACATAAATGGTGCATCTTGCACCATCTACCGCGTATGTTCTTATGTTTA
TACAGTTGTTTAGCATTTTCAAATATATATTTTGGTTGCTCCCTTTACAT
TCCCTTGTATATATAGTTCCTGCGATAGTCTTTACGATAGTTCTTACGAA
CTTAAGGATAAAGAATATTATAATATAACTGTATATAATTCTAACAATAG
TTTTACAACCACTATTAGACGAGAAGCACGATTATATATCTTTTCCGGAA
TGAATTGCACTTGAGTAACAATAAAAAGAATTTCTATCCATTTGGTACTT
TTTTGGACGTAAAGTTGACTAACTAACGATAACGCATGACGTGAATTTTC
AGGAATTGAGTTTCAGGAGTTGAAGAATGAACAACTTTTTCATCCATTGA
AATTTCTTCAACTGTAATAGCGTATTTGGCCTTTTCACGAAGAATGCCAA
ATACCCTGCAGTAAAAAGTCTATTGAAGTGGGCCTTGTAGGAATTATGAT
TAATGAATCGGCCAGACAGCAAGTTGGCCAACTGGCTGAGTGTCGCTGTA
GAATTTTTAATGGTGTATCCCGATCCCCGATCCAAACAAAGCTAAAAGGC
CATTGACAAAAAACAAAAAATGAACATCGCAGCCTGCGGCTTTCATACAA
TTTTAAAGGAGCAACGAAAGGAAGAGCCCGCTTCCTTTAGGAACCATAAA
TCATGCAGTTTGATTTAGGGACACCCAGGAGGGACTGACTTCATTTGTTG
TAGGTGGCAATCCAGTTGATTAATTGATGTAGATTTCCTCCCAGAAAGGA
TTGGCCGTTCAAAATTGTCATTTGCCGCGCTTGTCGACATGGTATCTTTT
CGAATCATGGCATCACCTCGTCAGCATAGCTACATAAGTAGTGCGTGTGT
GAGGCCCCAGTTGCCACCCCTCGTCATATCAATTGTCGTCCTGCTGTCAA
CGGGCAATCAATGCAATTTACAGCTTCATTTTTGCAAATTTAAACGAACA
AATTGACGAGCCCAAGGACGGCAGCCTTGTTGACAGGCCACCACTAACAA
ACAAAGGACATGTCCGGCTGTCCCTCAAGTTTCAACTTGAAAAGCTGCTC
AACCGTGTGCAATGCGATACNNNNNNNNNNNNNNNNNNNNNNNNNNNNNN
NNNNNNNNNNNNNNNNNNNNNNNNNNNNNNNNNGCGCTCTCTTTTTCGTT
GGCTGACTTTTCTACGACTTCGCTTCTGTCTAATTGCCAAACAATCGCCG
TCTGATTATCCTGTCAAGCGTCAACTTTTTGTGCGGTTTCCAATGCGTAG
TTTCGCTTAATTGGATTGACTTAGGGACATGTGACTGACATCACGTCATC
ATCTGCTTCGCACCTTTCTATTTCCATTTTTGGTTTTGGCGCCGCTTCAA
AATCGCACGCAAAACGCGTCCATGAACGGCCATGACTGAGACTGAGACTG
GACCTTATCGCAACAGTTCCAAAATAGGCTGGGCCTAGATCGCCGGGCCG
AACATGGAATACACTTTTACTCTTCATCGAATTGATTTTAATTTCACTTA
AATTGTAAAGCACATTTGGTTTTAGAGTCACCAACAACCAACAGCGTGTG
GTAAAAAGTTTTTCCTAAAAACTGTGGTCGGAAACCGCTTTATATTATTT
GGATAGACTCTCTGCAAGTGTACGTACTTCTATGAAAAAAACCAATATAA
TTTGTGCAAAAATAAAAATAGAATCGCCATTAGATTATGATTGCAATTTT
ATTAACCCGTCTCGAAATTTATTGTCATGTTGGGACAGGGCGTGGGTTGT
TAAAAAAATATTTTTCAATCCCTTTTAAGTTGACAAAAGATTGGAATGTA
TTTTTTTTTACTATAGAAAAAATAAGTACATACATATATGTATATCGAAA
GATAAAGATGTGCTCAATTCTGAGAGTGGAACACACACTAACCGTGATGT
GAAAATTGCGGACCAAATTCGTCTTTCCCCCATGGGTTAATGGATCACCT
CACTACCTACTTAATGTGTTCCAGCTCTTTCTGTTGCCATGTGTATGTTT
TCGACCATTCCCCCACTCTTTGACACCGAAAGGAGACTCTTGGCAAGTTC
GCCTGAAAAATAAATTGCTTTGAATGCTGATAAGAAACTGGTTGACTAAA
AATGCGCCCCGGGTGCATTGTACGACCTATTGATAAGCGCAGCAAAATCC
TTGATCTTGACGTTGCGTTTCAACTGGCAAATTTATGTTGCCCACAGCAA
TCGAGTAAATTATTTGATAGGTATTTGTTCTTCTAGTGGGAATATGGCTC
AGCATCGAAGTGCAGGAAAGAAACGGGAGCAGAAATTGATAAGCAAGCCA
GTGCCTTTAAACTAAACCTGAGCTTCAGAGCCGACGGGCGACGCTATTTA
ATGATAAGAGAAAAGAACGCCTGAAACAAAACCCACAAAAAACGCGTGCC
TAATTATACAACAGGGAGCCATTTGCATCTGCATGCTGATAAAACAGTGA
AAAGACAGTCTCTGTTGGGAGTGCGTTGAAAAAAAGGAAGGCCCTCACTG
AGGCACGTGAATTCACGAAATCGGATTAGGAAACAGCTGGAGTCCTGAAT
AACGCTACCGAATTTCCACAATTGACAACTTGACTACTCCCAAAATAGGA
CACTAGGTCGGGATCAAGTCGGAAATAACTGTCGAAACGAAAGAAAAAAA
AATAGTTACATCTTTACAAAAAGTGAATCTTACGCAACAATTGATCCTAA
ATAATTGAGTGACAGCCTCAGTCTTGTATGTAGGAGGCACAGGAAGTGGA
TATTTCGGACAACAAAACCAGGGCCAGCAAGGTAGCCTAAACCTTTTGTT
ATTGCAAAAAAAAAGAGAAGGAATTCTAGTAATGGAAGCAGATGAATAGA
CCGAAGCGGAAACGATATCAACATTTGTGGATAAACTGCAATTGGATGGC
GGCCTAATGGCTGAAGATGGGTGTCTATATAGTCTGTATATTTATTTATT
ACAAAAATACTTCCTTCTAATACCACGTAACATGTACAAATATGTACAAA
ATAGGTATGTGTTTTCCATTAAGCCAATCAATGATTTGCATACCTTCTGG
CGTACTGTCTCCCGAGCCTGTGTTAGGCAACGCACAGAAGCCCTTCCACA
ACGGACTAAGCTTTAATCCGTGGATTAATCTGATCTGCGGAACTGCGGCT
TACTTATTGCGCCACAAGATTTAAAAATCCTGGCGCTAATCTTAGTAGTA
GTGAAGTAGATGTAATCGGGCTCCTTTAGTTAACTATAATCCTTGACTGA
TCACTGGATCAGTGGCTAAGCAACATTTTCCGGGACCGAAATGATCAATT
TACCTGCCCTGGCCCACTGGCCACTGCAGTCGGCAGTCCACTGATCATTT
GAACATTTTAACTGGTATAACTTAATCCCAGGATTAAACTTTTTCTTCAT
GCCTGATAATAAAAAAAAAATTGGTACAATTCGTTTGTTTTGCTCAGGCT
TTTACCTCTTTTGAGCAGCTGTCCCTCGGATTACGAGAGAGAAAAAACAC
ATTGAGTCTACCTCCAGAGACGGATTAAATTTTTTCAAACAAATAAGTCA
GTCTTAAGCATGGCGATTAAGCTTGATCCCCTGCAATGGGCGTAATATTG
ATGGATTTTCCTTTAAATCCTTATCCTAATCTCCGGCTTAGAGAGCGGCG
CGATTTTTTTCGCGGCTCGGNNNNNNNNNNNNNNNNNNNNNNNNNNNNNN
NNNNNNNNNCAATTCGCAAGAACGCAGGCCTTTGGGCCAATGAGGATCAT
AATTATGGAATTCCAAAATACACTGAGAAAGGCAGACAGAGAGAGCACTG
AAGCTCAGCTACCTGTAAGCGTGGGTATCGTATCCTCTTCGCCTATCACA
GGTANNNNNNNNNNNNNNNNNNNNNNNNNNNNNNNNNNNNNNNNCCTTGA
GTTGTTGGCAATTAAGAAGTCAAATTTCGCTTAAAAACCAAAGAAAAAAA
GATCGCAGCAAAAACAAAGCAAAAAATGTTGCAGAGCTGAACTAAATCCG
GATTAAGAATGGCTGTCCTAAGGTCCTTGCATCATAAACAAGGTCAGGAT
TCCTAGCGGCATTGTGCATTTGCATATTACCAACGGATCGTAAACGAATT
CGCCGCGAAAACAGCCTCACATATGTACCGACCATACCAACAATACCAAC
CACCCTAGTCAGCTGCCTCGTCCTTTCCAACAGTTTATAGTCTGGCCTTG
ACTTTTTACGAAAGTGCTCGGTTTGACTTTTTTACCGTCTGTTGATGACT
TGCTTCCGCACTTTAAAGTTTTTTATGATTAGTCCTACCTGGGGTTTATG
ACTATTTAGAGTTTTTTAACCGGCCAAACTGGAAGAGTTTTTTATTAGGT
TCCGTGAAAAATGTAACGCAGTCTTCTTGAATGGAACGAACCGAACCGAA
TCGATCTGATTTGAATCCTGAATCTTCAAAGCAACCATGCATTTCGCATG
GGTTTCCTGCAATCCTGGCCACTTTGTGTGCGTATATTTGTCATTTAAAT
TAGCTCAGGAACAGCCCACCGAAAAGCGAAAATATGTTGGAAGTATCTGC
CCGGTACACACCCGGAATGTCTGTTTTCCTGGCCAAGCACCTTTCCCGCT
GGTCATTTGGAACAAGACGGATTAGCCGCCTAATCCCCCTTGCGTAGGTA
TTACTTTCATACCTTCTTTTCTTTTTGCTCACCATTAGCGAAACATGTTG
AGCAATTTTAATGTGATTGATTACTTGCAAAGGGAAAACATTTTCCTAGG
AATTTGATTTAAAAAATAAACAGCATAACTAACCAAATTAAACTTACTTG
CATACATCATGTATTGATATTGGCCTGCGGTGTCCAATTTGGGCTAGTCC
GTCCTGGCCTCACGGTTGCCTAATCCCGATCCATACTGCAACGCTCACGA
CTAGCTCAGCTAATCCTTAATCTCTGTTTCCGAGGCTGATTAGTTCGCTT
CCATTAGCCTAGGATTTGTAGACCGTGGATTCATTCAAGAATGCTAGGAA
GTCTTGTGGACCCTTGTAACCCTTGCAATTGAGATGCCACGTGATCATCT
TCGCCCTCCTTTGGGTCTGGCGCACGCTTGGCATGCGATGAACAAGCCAG
ATCAAGCCATAGGTTCGTACTCATTAAATTGATATAAAACACGATCCTGC
CCCTCTGCGGGAGTGATCCTGCCCCTCTCATGGTACACGCGTGATCAGAG
GGCTCTAAAAAACAAGACGTGAAATAAATTTTTAGGGATGCTGCTGACGT
TGACGTTGACGGTGGAAGTGCGACAAGGGAGGGTCTATCTGTTTCTTTCT
TTTGATATACAAATAAAAATGTAGTAAAAAGCAATAATAACGCCTGTTCT
TATCACTGCCACCATTATAGGTGCTTTAACCAAATATAATCTCTCGAAAA
GGTATTCTGCGATATTTTCAATCCTTTTAGCCAGATGCCAGACAATCTTG
TGCAGACTTCTGCCAAATCTCCGACTAATCTGCGATTATTAGGTCCTTGA
ACGAACGGGTATGGCTAAACCCAATCCCCTTCAAGGAGTTTCCATCACAT
TAAAAATGGGGATTTGAGTAATTTTAAATTCAAACAATATAATGATTAGT
GGCTAGTCGAGGATTGCGCAGTTTACATCCGCGGCTTATTACGGTGTGGC
CAAAGAGTGCAGGGAAGGATTCAGTCCAAGTCTGGACTGTAAGTATTGGG
ATTAGCAACCAAATCGCATGATTAAGAATGGAAGCTCACAGCGGTTCCAT
TCTGAAGTATTCAAGAAACACACAAGATCAAGAGTGCGATGGTCTACCTC
TGTCCCGTTCACGTCTGTACTTCCAACAACATTATCACGTCGTTACTACT
CGATTGCCTATAAATCAAGGAACCGCACCCTTTAAAAAACCATACAAAAG
CTGATCGAGTGTAACAAATGATTAAAAAATTGTGGGCACACTCATAGGCC
GTACAACAATAAAAAAAATACCCCTATGATGTGTCCCTAGGGTTGCTTTT
AGGCGCATGCGTGTGCGCGACGTGCGATTTTTAAGCCTTCACTTTCACTT
TTATTTCCGCTTTTTCCCCCTTTTTTGGCCTACCAATCGTCTCTTTGTTG
ACAACCCCTCGTTTTCACTCGAAATATTTGTACAAATTTGTCGTTTTTTT
ATAAAAAAAAAAGTAGAGTTTTCCTCTTTGTTTAGCTTTGTGCGTTTTGT
GTTTATTTGTATTCTTTCAGGAGGTCCGGTCTGGTAAGGGTTATGTACAG
CGGTTCTATCAGACGATGAAACTAGACACGTGTAGGATGATGAAGTTACA
ATACAACGCATCTGCTGGGATAGTACTCGTACTCGTATATGAGATAGAAC
AGCTTAATATACTGGTCTATTATATGTATATATATTTTTTTTTGAGAGGT
CGACACAACAATAGGAAAATATATATATGAGAACCTTACTCTATAGTCAC
CCAAGTAGTGTTAGCCTAGGTTAGTTTTTCAAGTTTGAGCCTTATCAACA
AACTATACGCACTTTCATACGCACTACTGCCCCACTTATGTGCAAACATA
TGGTCGCACAAGTGTGTGAAAGTCTCAGTCGTCGAATTTTTCTTCACTCT
TCATTTCATATTTAACATCTCGTTTTCTTTCACTCTCGCCCGACACTAGT
ATACTTGACTTTGCGTCCATAGATAACCAGCAACGTCTTATCGCATACTG
CCGGATCTTAATAAAATCATTTGAGCTAAGTTTCTTTGTCAATATCAAGC
GAAAGGCAGCAAACATGTAGAAAAGTATTTCTGACTAATCCGCAAACCTG
GGCATTAGCTGACGATGTTCTCGAACGAGTCAGATCGCTCAAAAATCAGA
AATCCTTATCAATAGGGTCATTTTTGGGTGCTTGAATTTTGTTTAATGCT
TTCTGCGAATTTTTGAGGGTTTTGCGAAAATTTTCGCTGAAACTGATCTT
GTTCGTTGGTTGACAGAAACCATTCGAATTTTACGTAACATTATGCAGAG
CAAGGATATCCATGTCCTTTTTGGCTATTGTTCGATTTCACTTTCGAAAA
TTTCCACGGTAGTTCGCATTACCCGCCTGCCGAGTACTCTGTTGTGTTCG
TCCTTGGCCTACCTACGCAAACCAGCACGAAGATCTGGGCCCGTTTTCAG
CATAAGTTCTGCACAGCATGTCCTTGCCATAAAAATCTACATAAAACGAT
TTAGAAGTCAATCCGCAAAAGTCACTGCCAACGTTTAAATAACCAAAAAT
AAATTCCAAAAAATATCCATGCTTAAATATGTATGTACGAGTATGTTGAC
TGTTTTTTATTAAGGGCCTTTGACTTGGTTTTGGTTTCTACCTGGCCGGT
TTTTTATCAGTTCCTTTTTTATGACTCATTTTTTAGACGTGTGCCAACAA
TTAGTAACCCATTACGCAGAATATATGTATATATTCCCAAGCATTCCTGA
CCACAGGCTATATAGAACAACAGTCCCTCTCTTCCTGTTCGGGGATCCTT
TAAAAGTATCAAGGGGCAATACTACAACTGGATTCGCTCCATAGAGAGCT
GAAGCGCGCCACAAAGAGAGCGAGAAAGCAGCACTAGAAGAGGGGAAATG
TCTCACCATGCAGAAATACACCTCGAAGGTGATATTTCGCTAGCTTCCGG
TTTACTCTTACAGCGCACGCTTGGATTTCCACCCCATCTATGACATCTCT
TTCCATGAGGCTTGCGTCTTTCGCTCCCTCTCTTGCCCTATCGCCTGACT
CTCCTTTGGCATTAGTTTCATCCCCTTCGTTTCCCCTTCTGGCTTATGTA
CAAAGGGGAAATTTCGTTTGAGGGGAAATTCAGTTTTTACCCGTTTCGAA
ATAGTGGCCTCAGATCCTTGCTCCACTTTAAATTGCCTTCAAGTGCACTT
TTTTTATGAAGGCTCTAAAAAAACAAGAGTAGCGGAAGTGGCCTTAAGTT
TTTAAGGCCTCCCATAGGTAGCGCATAGTTTTGATTTTTTTATTTTTTAT
GACTGCAGAATATAAAAATGCAGTGTCATAAAATCGTGAAGGTTTTTTAC
ACGTACGGCGTAAAGTTATTTGACTAAAAGTCAACATTTTTTTGGTGAAC
TGTAGAGCACATAAGAGTGTGTGTCAGTACATAAGGACACCACGAGTTTG
AGATTTTTAAATGTGCTAGCTATCCCTGTCGCTCCAATTTGCATAGGAAA
AATCAACAGTCGTCTGTCTCTTAGGTAAAAAGTATTTCACTTTACCTCTT
CGGTCGTCGGATCGTTTTTCGCCGTCGTTTCACTGCTTTCTCCCTCCCTA
CTCTTGCTGTCTTGCGCTTGTGTNNNNNNNNNNNNNNNNNNNNNNNNNTA
TGTGTGCTCTGAGCGTGCGAGTGTATGCGTGAGGGAGGGCGAAGCCGAAA
CAGAGCAGAGCGTACTTATAGTTAGCGCACGCACCGAATTTGTATCATTC
GTGATTTTGGTTTGGTCGTGAGAGGAACAACAGAACTCCTCGATAAAGAA
GAACACCCCATCAACTCATACACATACGCAAATTTGTTGCTTCAAAAAGG
ATTTCTCGGCAAAGGATACTTCGAGCTATATAAAACGTGTTCAGTCACTC
TCAAATATCATTCCTCAGCGAAGACTCCTCACGGCAACATCTTAAGAATT
TTTTGTGTCTTAAAAATACAAACTAAAAACGGGCAACAAATCGAATACCT
CAAGGCAAACACTACTGCAGAGAAAGTTAATAAAATAACTGGAATAAATT
ACAATCTACCTCATTTTGTATAATCGGCGAACTTATATAAACACAAAAAG
AAACTTAACACTCTACCTCAAAGTACAAAAAGTGCGTGAAACAAACAAGT
TATCCTAGAATCATATCCTAGAAAAAGTGCAGAAAACTTTGCTCAAATGA
AAATTGTGTGTTTACACTGTTTTAACTAAAAGTTATCAAGCGAATTTACA
ACTGGTTTTTGCTCAAATCAAGGCAAAAACGAGAAGCCCCAACACCGCAA
CGAACACAGATTAATGGCTATATCAATGCTCCAGGACGCACAGACACGAA
GTAAGTAAACAAAACATGCATTTCACTCAACGTTCAAAACTTGCACACAA
GTCCGCCATAAGTTAGACCTGTATCAGAATGAAAGCTTGCTCTTTAACAT
AGCACAGTGATAACGACGTCTCGATGTGTTCATCTTAATGTTGAACGCCA
TTTTTNNNNNNNNNNNNNNNNNNNNNNNNNNNNNNNNNNNNNNNTCTAGA
CTCTAGAGCAATTAAGTTTTGTTTACAAGTTTGGCCAGAACTCAGAACCG
GCACTCAACTCGTTACTGCAACGCCCCCACCAAAACAAAGGGCTGAGAGC
ACAAGACAAAGAGAAGTACAGAGAGAAAGAGCGTGAGCAACACTCTCACA
CATGAACATATGTGACGTTGGTTTGCTCTTAAGCAATTTCTCTCTTAGCA
CGACAGCTCTGGCTCTTCTTCTGACTCTCCTTCTCCTCGGACTTATTTTA
GTGTACAATATTAAGTATAAGAAGGGTAAAGACATTTAGCTAACTTTTTT
GTTTCCTTTTTTTTTGTTTTAGGCCTAGCTGCTGCTTTAGCGGGAATTAA
AAGGGAGGAGGTCGCTGCAGACCGCTCCATGTCACTGTCGCCTCCCATGT
CGGCCAACACGTCAGCCAGCAGCGCCGCGGCCATGTACCCGGGAATGGGT
CTACAACAGGCGGCCGCTGCATCAGCCTTCGGCATGCTCTCACCCACCCA
ACTGATGGCTGCTAACCGCCAGGCGGCTGCTTTTATGGCCCAGCTTCCAA
TGAGCACATTGGCCAACACACTGTTTCCCCACAACCCGGCGGCTTTGTTT
GGAGCTTGGGCCGCCCAGCAGTCGCAGATGCCACCCCAGGGCACGCATAT
GCATTCCCCGCCCGCCAGTCCGCACTCGCCCGTGCCCACTACACCTTTGG
GCAGTGGCAAGCATCCGTTGACCTCTCCCAGCAGTACACCACAGCACCGT
GAGCCAGTGAAGAAATCTCGCAAGTTATCGGTAAAGAAGGAGTTCCAGAC
GGAAATCACCATGAGCGTGAATGATCTCTATCACACACCGGGTGGACCCA
TTTCTCCGCCATCCAGCGGCAGCTCGCCCAATTCCACACACGAGGTGGGA
AGCGTCGGTGCGGGAGTTACCGGCGTCGCATCCAAAGATCCCTCTCGCGA
CAAGAGCTTCACCTGCAAGATCTGCTCTCGCAGCTTTGGATACAAGCACG
TCCTGCAGAACCACGAACGTACGCACACCGGCGAGAAGCCTTTCGAATGC
CCAGAGTGCCACAAGCGCTTCACCCGAGACCATCATCTGAAGACCCACAT
GCGTCTGCACACCGGAGAGAAGCCATATCATTGCTCCCACTGCGATCGCC
AATTCGTGCAGGTGGCCAATCTTAGGCGTCACCTGCGCGTTCACACTGGG
GAGCGTCCGTACACTTGCGAGATCTGCGACGGTAAATTCAGTGACTCCAA
TCAGCTGAAGTCCCATATGCTGGTCCACAATGGCGAGAAGCCATTTGAGT
GCGACCGGTGCCATATGAAATTCCGTCGGCGTCACCACCTGATGAATCAC
AAGTGTGGCATTCAGTCGCCACCCACTCCGGCCCTCTCACCTGCAATGAG
TGGAGACTTTCCCATGGCAGTCACCTCTATGGCTCTGGAGCCATCAGCCA
ATAAATTTGCGGCTATGTGTGCAAGCTATGGGGGCTCTGACGAGTCGGTT
GATCTCGAAAAGGGTTCTTTGGACGACGAGGCTCCATTGGATTTGTCTGA
GGACGGCGCCAGCTCAGTAGATGGCCACTGCAGCAGTAGCATGGCCCGTC
GAAAGGCCCAGGATATACGCCGTGTGTTTCGTCTACCTCCTCCCCAGATA
ATCCATGTCCGCAGCGAAATGCCCGAGCAAACCGAGCCTGAGGATCTCAG
CATGCACTCGCCCCGCTCCACCGAATCACAAGAACAAAACGAGGATATTG
ATTTGGACGATTTGGATGATGCCGCTGCTCTATATATGCGCCAGCACTAA
ATCAGTGAAAGCCCAAATTGTACATAGCCTTTATCAGCCTTCATTTGATG
AAGTTGACTGGCAACAATCCACACAAAAGTTAAACAAAATGAAGTTTAAA
AGTGGAGTTTAAAAACATCTTTTGCAACAGGAATTTAATGCTAAGTACAA
GTAACTAAAGAAAATATAGATATTTTAGTGAAATAATTGCACNNNNNNNN
NNNNNNNNNNNNNNNNNNNNNNNNNNNNNNTAATTTGTACAAAATTAGCT
AAACATGCCATATGCCATGCTTATCCCTGCCAAAACCCACCAAAATGAAC
CGAACATGTTGTGCCATTTTCAACACCTAACCTACTTTAAGTTACAAGTT
TTAGATTATTTTCAACTCAGTCAAAATTGTAAATACCCAGCAAATGCAGC
TGCCAATTGTAAATTATACAGCGCTCCAAAAATACTATTTTACTCTCGCT
AAGAATATAAAATCTATCGAATGGTTAATAGACTATATTATTTTAATTTT
AATATATTTTAAAGGATTCTTAAAGAAAGCAATGCCNNNNNNNNNNNNNN
NNNNNNNNNNNNNNNNNNNNNNNNNNNNNNNNNNNTATTTGTACGCTATT
TGTTTTGTTTGCCATAAATATTTAAAAACATTATTTAACTGATTAGCTCC
TAATATTTTATTGCATGAATCTTGTTTTATTAAAGACCAAAATATAATAT
TACTTTATATGTTCCTATTCAGAGTCATGTTTAGTTGAAATGTTGCTGAA
TGCAATGGAAAAATAAATTAATTCCAAAAATTATACAACATTTTATGTTA
CCNNNNNNNNNNNNNNNNNNNNNNNNNNNNNNNNNTCCGTTAAAAGGCAA
ACGGTCTACGGCAATAAGTAACAGGCGAGAAAGCTGTTACACAATCTTCT
TCCATATTAGAAATACCCTTGATTTTGATTTTGTTTTAGATCTTGAGAGG
CACTTAAGACAAAACAAAATACAATGTTCGCAAGGCATCTTTGATATACA
CATAGCTCAATGAATAAACTTTAGCTGTAAACTGTTAAAATGTAATCGAA
CATATTTCAAATGTGAAAATATACAGCTACTAATCGTAAGTCTTGAACCA
AGTAAACAGGAAAAAATGCTATAACCAAATACCTCCAATACCTCTTTGTA
TCAAAATTGTTGTGAGCTAATACGGTATATAGATATATACAACAATTTGG
CAATCGTACAATTCAACTGAATTTATATACAAACATTAGACAAAAATATC
GAAAAGGAAACCCAAAGTTATACATTAAGTAATTTTGATGCATATTTTAT
ATGGATACGGGCCTAGTAATAAAACGATTTTCGAGCATTTGATGAAATAC
AATTTAAGTGTAAATATTAAATTATTATATATTCAATGAATAATCAGACC
CCCTCTCTGTACATACGTTAGCCTCTGTAAATAGTCAGAAATACGAACTT
ACACTACATACTAATTTTAGTGCAATCTTTGGTTCAATTCATCGAAAGGT
AATCAATCTTTTCGATGCATCCTTAGTTCGGACGTTTTAAAGTTAAAAAA
ATGCAACAAAATATTGTGTAATTTTCTTTGTTCATTCAAGTGTATGGTAT
ACAAGTTCCTCAAGATTAAATGATTACAAAAAATAAAATCAAATAGTGAG
CGCCCTTCGAATCCTTCGAAGCTCAGCGCATGGCACAAAAGACCTCACAC
ATGTTTCATATTGATTATGTACATTTAAAACCTATACGAATTAAATCGTC
ACTATATAAACTTAGCTTGTTTAAATGTTAGGTGTAACCTGTAATAAAAT
ACTTAAACTATACATATGTCTGTAAATGCAAAGTCAATTTCCATGTAAAT
AGTATACTTAATATGAATCAGCTCTACTAATTGCAGCTCAAATTGTGCAA
TACATAAATATGTGTATGTACAACCATATACAAAGATACGAACCTAATCT
TACGAGTATAACAAACGTCATTTACCAGTTTTGATATGTAGTCATTGAAA
AACTAATAAATACATTTAGAGATCAGAATTAGAAGAATTTTAATTAACAC
AAAATATTCATAATATTCATATATATGATTCAATAGTATGAATTCATATG
ATGTAACGAGTTGTCGGCTTTGTTATCTTGAGTTTCTATTTTATTGTTGT
TGTCCTTTCCGGCATTGAAACCATAAATATATGCATTCGTTCAAATATGT
ATTTAAGATTTATCAATTCGTTCTAAACTACAATGTATTATGTTTTCAAA
TGAACTTTGTGTATACAAAACNNNNNNNNNNNNNNNNNNNNNNNNNNNNN
NNNNNNNNNNNNNNNTGTGTTAAACAAAGGACCAAGACTTTTTTAATCAA
TAAGCTAAGAAACAACCCCTCTACAAAACAGAAAATTAGCCGGGGACCCG
AGGCTTTTTCCGTTCCTCCAAAAGGCGACAACGGGCAGCATTATATAAAT
TTTTAATTTATGCAAACGAAGCCCTTTCGCATTATTTTACATTTGCCACA
AGACGCCCCACTAATGCTGTCGCCACCACCCTCTCCAATCCTCCCCATTA
CCTAACGTCTTCGTCTTCCCTTCCCTTCCCCCCATCAACCCCTCGCCGGA
TTTTGAACTCGCGTCTAAAGGAAGCAGCAGCTGAGCGAGAAAAAGAAATA
AAAAACGCGCCGCGCAGCCAGAAAATGTCACAGTGTTTTTCCCCATTTAA
TCTCCAGTGAGAGAGCAAACAACTACACCGAAATGAAGGAAAGGCGACTC
CCACCGCCAACCCGCCAACCCACGAACTGCCACCAACCGCCCCCCATTCA
ACCTTCCAGCAAAACTGACGCCTCCACTTCTTTGTGCCCCTTTCAACAGC
CAAAAAAGGCTTCATCCTGTCCCGGCAGCCTCTATATAAAAAAACCCACC
ATGTAATACATAGAGGGCGTCTTATGTGCTTACATAGAGACGAGTAGGAG
AGTGCCAGTGCCAGTGGGTGTGGGTGTGGGAGTGAGATGGAGCGAAATGT
TCGCGTACTGCGCTGCTTATTAGCATTTTAGCCTTTCTTCGCTTGGCGTT
CACCGAAAGTTGCCATCGTACACATAAAGAAATCGGGTTGGGACGATCCT
AACTGTTTCAACCTTCNNNNNNNNNNNNNNNNNNNNNNNNNNNNNNNNNN
NNNNNTTTAGACAAAAATAATTATGAAACAGTAATTACTTGTGGCTAAAA
TTTTGTTAAGTGTAGTTCTCACTCCTACGTGTCTGCCCCTCTGTCTCTCT
TTATTTTTTTTCTCTTTTCCTCTATCCTTCTCTCCCTTTCCATCTTCTTT
TTCAGCTTTCGAGAAAATTATTTGGACTGGGAGGCAGAAGAATTTTTTCT
CAAATGAGTTTACGAGTGTTTGGCTGTTAGGATTTTTCTTTTTCGTGTGG
CAAAAGAAAGAAACCCCTAAGAAAATAAAAGGCATTCAAAATAAATTTAA
AGGCTTCGCCGGCAGCGAGCCACCGACGCCGCCAACTGCCGTTCATTATT
CAAATTGAAAAATTATGATTCTCACCCGCGATTCGCCAGAGTCCGAGCAA
GGGGGCAGGGACGACCAGTCCGAGCTTGGCGCCAAACGGAGGCAGCCTCT
TCTAATAAGCTGCCTCAAGTGCAATGGACGATGGAACCATGGAATGGCAT
GTAGGAAAGGGGAGGCTGTGGAAACGACATCTGAGGCCCGGTTGCTTTCA
TTATCCTGCGGCCATTCGCCTCAATTAAATGTATCAAATTATGAGTGTTA
TTAATATGACGGCTTTGCCGTTTCGTCTTAAGGTCGAATACCATTGTGCT
CTTATGAGAACACTTAGTTGGCTTCCTTTATTATGAATATCTTAGGCCTA
CAATGGTAGGCTATGCCCATAGATGTATAATATTCAGGTTTGACTATATC
TCTATCGGTATTAAAACGTAACTCTACTTGGATAGTTGACAGAATGCCAC
CCAGGATCGCCAGAATGGCTCAGAAAAAATGAACAATAGTTGCATCAGGA
TCAGAACAAAGAGTTTGAAGAAGCAGAGAAAATATGCTGCCCGAATAGGC
ACAGACTATGCAAAATTGAGTCCATGGTCTTGTTACGGGTTTCTTCTTTC
TACCCCCGGCCGTGCCTGGCAGGGTATGCGAAAAAAGGGCATGCAAATTT
TGGCAAACACAATTAGCAAGGATCGGGATCAAGATCGGCCAGCCAAGACA
ATGCACGAAGGAAAAGTTACACAGCACGCCGGCCACGGAGAAAGTGGAAG
AAGGAGGATGAAGGACAGCACAGCATGTTGCGAAAATTGTAAGTACCAAA
NNNNNNNNNNNNNNNNNNNNNNNNNNNNNNNNNNNNNNNNNNNNCTAAAA
AGAATGGAAAAAAAAACTCTCATTATAAATTTACGTGCATTCAGCATTTC
TACTCCTTTTCGGTTGGAATTTACGAGCTCTGCTCTGCTCTGCTCTCTCT
TATCAAGTAAACCCCATAGCAGAAGGGGAAGAAGATGAGGTATAGAAAAA
AAGCAAAACTGAAAACAACCCTCTCGAAGAGCAGCAACTGCGACGCCGAC
AGCGGCGTCGGCAGCAACGATAACGACAAACTCATTTGCATACGAAGTGC
TTTCGCTTTTTCTCCGCCAACCCCTCCAGTCCGCCAGCCACCTTCGTTGT
TTTCAGGCATGGCGGCATAGGCCACCTGCGTCTGTGTTAAAAAGAGATGG
GTGCTTGTACTGGCGTCTCTCTCCAACCTTGGCTTTAATCAAAGAGTTTA
ATGCTGGATGAGCGCAGCCACAACCAGAGAAGAGCTCGGGCGGGTATGTG
GCTGGGGTCGGGAACGGCGCGATGCTCCTTCATCTCCTTCGCCTTTGACT
GACTCGCTTCCTTTCTGCTTTCTGCTCATTATCAAGCACCGAGCGTAAAA
CTCATTGAGACGTTTTGCATCCCCACTCTCTATCGCCGTGGGACCCCCTT
TGTGGCAAAGCTTTTCCAAGCAGCAGCTTTCAGCGTTTGCTCTGACTCAT
TTTACTTGTATATTTTCCGTTTTTGTTTCTCCCGAGTTGCACGAGAAGCA
ACGTAAAAGCAGAAGGAAATTTTTGTTTAAAGAAAATTACAAACAACCCC
TTTGGAATTAGAGGAAACAGAGCAAGGACAAAAATGGAAGAAAACGAGGA
AGAGGAAGCGGCTAAGAGNNNNNNNNNNNNNNNNNNNNNNNNNNNNNNNN
AGAAATGAGCGTATATTATTCATGGTATTAATGTCGCGAGCAAGAGTAGA
AAGTACGGGATGGAGAGAAGTGAAGACCCCTCCCCAAGCAAGTAAAAATC
TTTAAGCTTTAAGCAGTTTCACTCGCGACGCATTTGCTGCGTAACCGTTT
AGGGAATTATACAGAAAATACTTCTACTTCTAGGAATTTGTTGCTTTGAC
AGCAATTCAAAAAAACCTTCGGCAAAATAACCTACATGAAACATAAATAG
AATTAGGCCCTATTCATAACCGACCTTTGACAATGAAAATCATATAAGCT
ACAAAATTCCCACGCTTCCCCACTCCCCCACTCTCCCACTTGCCACACAT
GGTCTGCATAAGCGAAAATCCCGCCACTTTTCCACTTTTCCATAGGGGGA
GTGGAGCATTCAACACATGAATTTCCATAAAAGCCAAATTGCACAACTCT
ATCCCTATGCCGCCGGTAGCAGTACCGCCCATGCAACAGTAATGGCAATT
CTATGATAAGAATGCTGATGATTACGTAAACATTAGACAAGGCGACTCCT
TCCGTCCTCTCCCATATGTTTTTTTTTTATTTGCCACAAATTTTCGACAA
TTTTGGACAAATTTACATGCATAAACCGCGACGACTTTGACGACGGAAAC
GGCAATTGCCNNNNNNNNNNNNNNNNNNNNNNNNNNNNNNNNNNNNNNNN
GGCACTACACACGCGATTTTCATGAGTTTTACTGCTACTCTCTTGGGGAG
GCCGTGGACCCTTTCTTCCCCTTTTTTTTTGCACAAAAAATTTGAGAGTG
AAAAGGCAAAGGAAAACGTTTGAAAATCATATGTGAGGGGTGCTGTGCTG
TTTTGCTGGCTGGGGAGGACCTGTGGAGAGGAGTGCTGGTTGTTGTTGAC
ATGTGGTGTGCGAGGAAAGTGAGCTATCAACAAGCTATCATTCACTACAC
ATTCTCGTATCTGCTATGCATATGTGCCCCTGTGAGTGTTGGCAAACTGT
TGATGCGATTTAAGCGATTTGTTGTGGGTTTTCTCTGCCCCACTTGTTTT
TATTTGCTTGCTATGCAAAGCCAGAAATCGGTAACATACTCGTCAGGTCT
TCTGTGCCACTCTTATGTGAAGATGCGGGAGCGGGAAGGGATGAAGGCAA
GGCAAGGCGATTGATAGAGGTCAGTAATACTCGTAGTTCTTTGGGTACCG
CACCCGATGTGATGTCCCAGTAAGAGGACAGTTTTTCGTGCTGCTAAATC
AAATTATAGCTCATGTATGGGCCTAAAAGGATTTGCTCCGAACTGCTTAT
TATTTAATAATGTTGCGCACTTAGTTTCGTTTCGAGTAACTAATATTTAC
TCATACAGTCCTGGGTCTGGGTATGTCCTAATGGATTTGTAATTCGCTTA
TAGAATAAAAGGCACATCAGAAAGGAAGCAAGCATGTTGGGAGCTCTCCT
TCAGATATCCTTTTAACTAATTTGCGGCCATGTCCCAATGTAAGAGACAG
CCTCCAACCAACTGACAGCCCCCAGATCCCCCAGATATCGGATGCGGATC
CGGTATGAGGATATCTGCAAGCAAGTCCAAGCCTTGCGAATATATTTTCT
GAACCAGGCGCCACAAAATATGCAAAGCGCAATTTAACAGAGCAATGAAA
AATTTTTAATTACCTTTCATATCCGGCCCAAGTGGCCCCGGGATGAAGCG
GGACTCGACGGCGTATCCTTTTAATAACTAGACTGCTTTGCATAACAACA
AGGAAAACATTAATTAAGATGCGGACAAAAGCAGGGACTTGGAAGACGGC
AACGAAATAAGCAAATTAACAAGAGCTGGGACTTTGCATAAATGAAAGGA
TAATCAGCCTATCAACCGGGCCAAGGACCAAAGGCACAAAATGGCGTGCA
ATTAACATGGAAATGACTTTGTTTGACACTGAACTGAAAGCAAGGATCCC
AATGGAAAGACAAAAGATGTCTCCGAGTGGCATCCTGGCANNNNNNNNNN
NNNNNNNNNNNNNNNNNNNNNNNNNNNNNNNNNNNNNGGTTAAATTAGCA
AAGGACCCAAAATGAAGCCAGCAACAGCACAATGCAGCGCGGGCATAATT
TAATATTTCCCATTAAGCGCGACCATTAATGAACGAAGCGAAAGCGAATC
TCGCGACTGCGCAGGGCTCTCTCCAGGAGCAGGAAGAACTCTCCGTAGCC
CTTCGTAGTCCTCTCCTCTCCTTTCCACCCATCTTATCCAGCCGGCCATG
GCGAGTAATTAAGTTTATGCGAAGTACAAAATTTAATTTCGTTTGCCACC
CCTTTTCAACGCCACCCCCATTTGCAGGATTGTGGGACCGGAGGGGGGGT
GGGGGGGGGGAGACTTGACTTTCATTTTGTTTCGTTTTTGTTTTAAATGC
CTTTTGAAGTATTTGCTCCCCACACCCCACACCCCACTCGCCGCTCTTCT
TTTGCTATAAGCATCTTAACGGCATCATTTGGCGTCGAGTTGCGCAGGTG
GCCACGCAGTTTTCCCTTCTTAATGTTGAATGTTTTTCATCAAGGTGGTC
TTATATGTATGGGAAGTACTTTAAGGGAGTGCCTTTGACTGGAGGGGACT
GCTTATAATTTTTAATTGGTCTTGTAAGTGTGCCTAAAGAAAGGGATTCT
GAGGAGTGGAATAGAATATTAAATGCTTTCGTATAAGATTGGTTAAGCAA
AGAGAAAGATACTTGAAGATACATTCAAACGGCTATACTCAAAACAAAAA
GAGAAAGAATAAACGATAAGCCAAATTTGTTGTCCAATTTTTGTAGTTAC
ACTAATAACTATCGCCACCACATCGCACCTAGTCAATGTCCATAGAATTG
CAAAATCATAAATCAATAATTTCCAGTAAAACCAAACCCCTGCCATTTGA
CATTAACATCGCAGCCGTTCCATGAACTGAGGCATATTTTCCAAATTACA
AAATTGAGGAAACGAAAGAAAGCATTTCGNNNNNNNNNNNNNNNNNNNNN
NNNNNNNNNNNNNNNNNNNNNNNNNNNNNATAATCAGCCCCAGCATCTAT
GTAGTGCCTCAGCCAACGTCGCTGCCACGCTTCCAACTCAACGATGCGCA
TAAATTAAGTTAACCCCTCTCAGGAAAAAAAAAAAAAAAACGAGTCGCGC
GTCTGCCTCATTTTTTTTGTTCATCTATTTTTTATATCCACCGTAATGTA
TTTTGTGATTAACTTTCGTTTTGCATGCAACGCTGCGTGCTTTTCTTACC
CCTTTGATAATGTCTGGTATGTCTGGCTCGTTTTTTCTATGGTACCCTTG
ATTTTTTAATAGGGGTACTTTTTTCAGCTTCGAGTATGTTAAGCGGATCA
AATAAGTAGTTTATTCGTCAAACTTGAGCCGAAGCTTCAAATACCTTTGC
ATATATGGCCCTGAAATATTTTTAATAACTTTTCAAAAATATAACCTTAA
CGAACCCACTCACGATCCACTAACGATCTATGTTCCACTCATCACCCTGT
TGGCAGCCTGCATTTTTCCCAACTCTTTTTTTCGTTACCCACATCATCCC
AAATTATTCTGCCCGAGCACATGCTAAAGTACCCACGTTTTTTTTTCGTT
CTACCTATTCTGCAGCTCTCAAAAGTTTTAACCCTTGCACAGTTTACATG
AATATTCACTTGTCAAATTCCGAGCGAAAAAAACTGTACCCCAAAAAATC
GAGCATTTGTTTTTTATGATAGAGCCTGGACCTGAACCCGACAACGTCTG
GGGTGAGTTTTTTTAAACTTGATTTTGAAATCCCAACAGCAACACAAAGC
AACAAAATGCAAATTAAAAGTTGTGGAAACCCGTTCTAAAAAGTGCTAAA
GGGTTGTCGATGTCCCAGCCGCAGCCGCAGGACTTTCGACGTTGTCTGGG
TAGCAGGAAAAAGGAAAAAAAAATCACGAGGGGTGCGTTTGTCGTGTGTC
CTGCCAGGAACAGCCACAGCCTCACTTTTTTTGAATATTTAATTTTTTTT
GGTATGCAAATGCCGGCTGCTAAAAAAATTACACCCTATACACAGAGAGA
TCTATGCATAACCTGGGATTGGAATTTCAAAATTTGGAAATTTGAAAAGG
GTTTCGGTTTCCATTGACTCGCCTGCAGTTTGTAGTTTTCATTATTCTCT
TTTTCTCTTTTTTCACTTTGCATACGACGATAATCCTTATTTAGGGGCCG
CACACGCAGAGGGATCAGACATGGAATTTGCGCAAAGAATGCTTCTGGCA
CACGTCCTGTTCTTGTCCTGTCTGAAGACTGAAGCTGAAGACGTTCGTCT
TTGTATGCAGCGGAAATTAGTTTTCCTCAACAGTTTCTTTCTGCCTCATT
GGGCGGCTCATTTACGCCTATTAGCAGTTTTGACAGCTGCTTGCCAAGGT
AAACGCAAACGCAAACGCAAAAAAAAAACTCAAAGGCTTGCGGGCTTAAG
TCCTGCCCCTGACAGCTGCCCATTGGCGTTGGCATGTCCTGCGGTGCTGA
TTTCCCCCGCCGGCCCTCTGGCCAGTTTCCAGCAGATCCTGATCCAAATA
CCTTTAACAAATAGAACGGTCAATCTGAAAAGAAGGACACATGTTCAAAC
AAACAGAAAGCGAGTGGTGCCGCANNNNNNNNNNNNNNNNNNNNNNNNNN
NNNNNNNNNNNNNNNNATGTGTCCCCAATAGTTGGTATAAGAAATCAGCT
TGTTTCCGTGACATCATATGAGGTAAATATTGAAAAACTGGCAAACACAC
GTGCACAGCAGGAAGACAAAAGGTCGTGGCCGAAGACCCAAAATTGTGCT
CAAAGAAGAATGTCTGACCGGGAGAAGGCTTTAATGCCGCAAATTGTGAA
ATTTTGAGAGCAGTTTATCCCGTGTCAGACTTTACCCCATGATATTTCCG
ACCATACCTTGAAGTACCACCTTGTACTCATTGTACATTGACCAAAAAAC
CGAAACCGCCTTCTCTACCCTAAAACTGGAAATTGCAGACATGCCTTATC
TTCTTTCCTAGCCAAAAATCTAACGAAAGAGTTACCAAATTCTCGAGGCA
CTATCAACTTTAAAGAATCAGCGGAACACTCGTGATTTAAGTGGCAGGTA
GTATTGTCCTGCCGAATATCTAATAGAAAACTATAATTCCCGGTCACGTC
TTTCATTTTTTGTTATGCTCAAAATTTTAATGTCCCCTCCCCCCGCCGAA
AGATCCATTTGATCCCTTGACGCAAATTTGCTTACACAGGATTTTGAGCA
GGCATCCATCCATGTTCTTTTCTGACTTTTGGTCATGTTTTTTTGCATCT
TTTCGGCAACTTTTTACCTTTTTCTATAATTTCATTTAATTTTTTTGGCC
GCCGCGTGGCGTTCTTGTAATTGACGGGGACTTTTCATTAGGCAACCAAG
CAAGGATACGAAAGGATGCGCAGTGGAGAACAGAAAAAAATCTTGAGAGC
TACCCTTAAAATAAAAAATTTCTTAAAAAAGCTGAGTGTGCCAGAGGTTT
TTTTCTTCTATAATTTGTGGGTCCTTGGCTGCTACAAAAAAAGGAGGGAG
GGAGGACGGACCCGGTGACTACGGCGGATGTTGGCGGCAGGCTCAATTTT
TTATTCCACTCTGCTTGTTGCCAGCGGCTTCTTCGAAAGAAGCAGGGAAT
GGGAGGGAAATAAAATCGATGAAGTAATTTCTACTTAAGCAAGCAAGGGA
AGGGATAAGGGAAGCTCCCAGCTCCCAGCTCGCAGAAGGGAGAAGATTTC
TGCTCTTAAAGGCAGCTCCGAATTAGCCCAAAGCAAGAGTTGAGAGTAAT
AGTAATTTCAGTAATGGTGAAGACATGGCTAGCAGTTGACAGTCCTCATC
CGATCCGATCCATTCGATCTGTGTCCCACTCATATGCACTAGAGTGCTCC
GCTACCCCCAAAGCAATGCCACACAACACCTAATACACTCAGCACTCAAC
CCTAAAGTTTTTTTTTAGCTGGTTCTCTTAAATATAAAATTACACTATCA
ACATTAAGTTTAATACCCGCAAGTGGGGATGGGTGAACGAGTGGAAAATA
TAAAAAAAAGGAGAGGGTTTGGGTGTGGGAGTTGACGGCGCGGCGACGGC
GACAAATTCAGAAGAGCAAGTTTCTGGCAACCGTTTTAAGTGCCAGGCCC
ACACAGAGAAAGTGGCTGGCAGGGTTGTCTTTCAGTGGTTGGGGGTATTC
GGGTAAAAAAAATGTGCCACCCTGCAACGGAGGCAGGCGCAAGGAAAAAT
TCTATTGCTATTAAAAAATGTAAAAGCGAAAACAACGAAAATCGCGCGTG
TAAAGCAAGAGTGGAGAATTTGAATAGCACCCACGCCGACGATGCCGCTA
ACCGCGCAGCCAGNNNNNNNNNNNNNNNNNNNNNNNNNNNNNNNNNNNNN
NNNCAAGTCGACGTCAGGGGATAATGTGGAAAATTGTGTTGGGGTGCTTG
TGGGTGCACCTCCCCTNNNNNNNNNNNNNNNNNNNNNNNNNNNNNNNATT
CAGCTCATTTGCAAAGGGTGAATGAAATTAACAGAAATGAGAAGCAGGAA
AAAAAAACGAAAGATATCGATGGAAGTTACCAAGCCGAACGCAGCTTTGA
GGAATTAATCTCGGGGGGAGCAAAGGCCTGGGTACACAGAGTATGTTGGG
TGCCCAGAGGGTATGTTGGAAGCTTTTGATTCCCCGAGTCGTGATTCTTC
ATCATCATTAACAGCCGACCGTGCATATATCTTCTATATACTCATGTGTG
TATCTTCCCGTTCCGATGGATATGTTCTCTGTTCGGTAAAAAGGGAATCT
AAGTCGTCGACAACATACCCCGACACCAGGGTCTCGCTCTCACATGCCAG
TTCAATTTACCTCATCAAACATGCTTTTAATTTTAAGAGCGCACGTCGAG
GACATTGCCAAAGCCCTTTTNNNNNNNNNNNNNNNNNNNNNNNNNNNNNN
NNNNNNNNNTCGCTCCAGCCATGTTCTTTTCCTTTTGGGATACACGTAGA
AAGGAAGCCCTTCGCCGTCTTTCTCATTTGCAGACTTGCTCCAAGCAAAG
GGGTTGGAGTTCGTTACCACCGCTGCTGATCGATATTTTAATTTTCCATT
TCTCTTTCTATTTTTCAATGCGTTTCCTTAGCTTTGGCTTTTCGCATGGC
TTTTTCTTTTTATCTCATTTGCTGCTTTGATTTTCCCGCAGAGGATGTTG
ACGATAATGATGATGTAGCTTGCCTTGCCCTGCCTGTGTTCGGCTATATG
TGTGGCATAGACATGTTGCCTTTTGTTCATTTGCATGGGTTTCATTAGGA
GTCTTCTATATATGTATTTCCATCCATATCTGCATATCTTTCATTCTCTC
AGCCCGTCTCAGCACCAGCACTCTTTCCCTGGGTGCTTTCTGTGTGGGGG
AGTTGTTATTAAGTTTGCAATTTGCGCTTCCTATCTATGATTTTCTTTAA
TTTTTCCAGAAATATTTGCATCTCTATTGATGCGAGAGGTTACGGAATAG
AGCTATAGGGATATATTGAAGGATTCTCTAGTTGTAGGCATAGAATCTGT
GCCCACACTCAAAGGACAGCGAAAAGCTTTTAGAGCTGATCTACGGTAAA
CTACCAAAACAATTACGCCAATTATGACAGTTATAAAAATTTGAAAGCTG
CTACATAAAAACACCAACACAGAAAATACACGGCCAAATAAAATGAAAAT
GTTTTTGTTTCTGCGAAAATCAGCGTTAAAACACCAGTCAGAGGCATGTA
TGAGAGGGCATGGGAGATTCTGAGGTATGCTGGCGTCCTTCACCCACCCA
CTGCTAACCATAGCGAATAAAAATGTCATAAAATTTGAAAAGCAGGCGAC
AGACAGACAGACAGACAAGCAGCGAGGGGTGGTGGGTGGTGGGGAGCAGT
GAGCAGGGAGCGCGGACTGACAAGCGATATGGGAACATACATATGCCTAG
CGAGCATCAAGCAAGAAAGTGCAATTCCCCCGGCCCATGCCCGGGCTTGG
GGTACAGTATTACCCTCGGACAGACTCTGGTGCTTGTTCCAGTCGCTTCT
ACTAATGCAATTAGATGAGTGCCTTCGACGACGTTTCAGGGCACGCACAC
AAATTTTGTTAATGTGTTTCCTCGGTACAGGTAAGATGCATATGAATATT
TTATAGTTCATAATACCAGACCAGGCCCGGCATTGCGATAAGCCAAGTTG
GAGTTGAGGGGTGCTGCGACCCCACCGTCCACGAATATTATCTTTTAACG
AATTAGATTTCAGTTTAAAATAATATCTGCGATATGGCCCAACTAATTTG
TTGGAGGGCAAGACGCAGCATCTATTTTGGGTAAAGACCCAAGCCATCAG
CCTCTTATTTGCTTTGGCTACACGCGCAAAGGCATAAATAAATCTCATTT
GCGGAGACAGGAGTCGGGCGGGCANNNNNNNNNNNNNNNNNNNNNNNNNN
NNNNNNNNNNNGATGCCAAAGTTTGACCAATGGAAATTTGTTGATCTTTG
GTACGTTGAAGTTTTTCTTACGCAGTCTGAAGATAAATGGCACTGAAATT
AATTAAGTTGTTAATTTCCCATTAAGCACTATGGGCTGACCACGTAAGGC
GCACAAACAACACAATGCAGCACATGTGGAGGTCACAGGATGGGGCTGGG
GAGTGAGGGCTCCTGACAGCACTTGACAAAATTATGTGCCAGTGGCAACA
TTTAACCTTTCAGCGTTGTGGAAGAGGAACGAGAAAACACAAACAAGAGC
CCGAGGCATCACCAGCGCCCCCCAGCCCACCGCGCTCTGGATAGGGTTGT
TTCTTGTGCCTGAACTTTAGGCGGAGATAAATCAGGAGAAAGTGAGTGCA
GTAGGGGATGGTTTGAGAGCTCATTTCGATGACCGACATTGCCAGAACGT
CCCTTTGTTTTAGGCGTTTAACTCCTTTGAAGCTCCACATTGTTCTCAAC
CCTCGGACAAGGGCTGGGACAGAGAGCAGTTAACCAATGAGAACTCAGGT
TCTAGCTAACTCCTTTTTCAACTGATAAGGGTGTACTTGGGGCGGTGCCA
CACCCTCACCCCCACCTCCTCCGCTCTGGCAGATAGAGCCAATTCTCTAA
TTTTTAAAAAGGTTCGGTTTTTCTTACGTTGGTTGTTNNNNNNNNNNNNN
NNNNNNNNNNNNNNNNNNNNNNNNNNNNNNNNNNNNNNNNNNNNNNNNNN
NNNNNNNNNNNNNNNNNNNNNNNNNNNNNNNNNNNNNTTTGCCCTTNNNN
NNNNNNNNNNNNNNNNNNNNNNNTTTCCTCCTGAGCATTCACATATGTGA
ATATGTGGGCCGCAGGAGCAGCACGCGTCAACATTTAGTGCTGGTTCACG
TTTACCCGCCGCCATACTCCTGTGGCCACATCACATGTGTGTTGTATTTG
CATAAGAAATCTCGCACCAAAAGCATTACAAATCGTTGCCCTCACCGTCA
CCCTCGCCCACACCTACCCACCGCACATACGGTTCACCCCCAATGGTAAA
GGATTCGCATGACCTCGCACCAGAACACACACATCCATTCATTCTTCAAT
CCCCCTCGATTTGCTTTCTTTCTGACTCGGCTCTCGTCGCTAATAGAGCG
TAATAAATGTCATGTTTCGCCAGGATCCGATCTGGCCGAGATACTCTTTT
TTATGCTTTGTATTTCGATTGCTGCTGGCACTGAAAAGGGTCATACACAC
ACGCACGAGTATGTGGGAAAAGAACCCTTCGCCCGCCCCTTTTTCCTGTA
GGAATGAGCTGTTTATTTGATGATACAGCGAGGCACTTCGCAATGATTTT
AGATTGATGATTGATAAATGGAGTTAACCTGCCTATCAGGGAATCTAGGA
CAAAGATTGCCATCGCCAGATACATGAAAAATACTCATAATGAAATATGG
CTAATTTTGTAGTATTGTGTTCGAGAATCTCAAAGCCAAACGCTACTTTT
AGACATTTTTGGGGAAAGCATGCCCTTCCTCCTTCAACTCCAACGCCAAG
AACTGCCCCCTCCCCCGACGTATTCTACAAATTGTAATTTATATCCAGCC
AGAGTAAAATCGGAGATTCTTTTGAGCTGGGAGAGTGCTGGCAAGTGGTG
TTGGGGAGAGCGAAAACCTTTTGTTCCTATCATTTCTCAATGCCCTCACT
GCCCTTGTCGCTGTCGACTCTCCCCTTGTCCCCTTTGCACCACCCATCCA
GTCACCTCCTTCATTATGGCCACGATATCATGCTCTGCTGTTGGTGCTAC
CGCTACTTTTGGCCTACGTGCTCTTTGCTTAATTTTAAACACCCCCTCAT
TTGCATAAATGAATTATTTTCAACCCCAAAGCGGCAACAACAAAAAAATT
AAGATTGGAATACNNNNNNNNNNNNNNNNNNNNNNNNNNNNNNNNNNNNN
NNNNNNNNNNNNNNNNNNNNNNNNNNATTGCTGTGCATGCGCAAATTTTT
CAAGTAGAAGAGACGCAGATGAATGGGACAGAATGGCACTTAAAAGTAAG
CTTAATGGGCAACTGGCCACGTCAAGAGTTCAGGCCATAAAAAGCCCAAA
GAAAAACAACAAATTTCGATAAATTCTTGTGTTCTCGGCCCTCGCCTGAT
AACCGTTAAACACAAACAATTAAAAATGACAGTTAGGAAGAAGCAAAGTA
CACAAAGGACGTAAAACTGCTTGAAGGCCAGGTGTGTGCGTCCCCCCACC
CCGCCTTTGCTACTCCCCTTACGCTCTCTTCAGCTCTTGGCATGAAATGA
CACAATTTCAATTTCAGTTTTTATACCAAAAATACCAAAAAATGTCTCTC
TAGAAAGGCAACACCGTAGTGCAACTGCGCTTCAACATCGTGNNNNNNNN
NNNNNNNNNNNNNNNNNNTGATTGACCTGCTCTACTCCCCCCCAATCTGC
ACCCATACGGTTGTACGTAAGGTTGACAGTTTTTTCTTCCTTGTGTCCCT
TTGCAGTCCTCTTTTTTTGCAGCATTTGTTTGTTTAGCAGCCAAATGTCA
AGCGGGCGTTGGTTTTAGTTTTCCCATCCGCTTCATTGTGATCCCCTGAT
CCACAGTTGCAATTCCTTTCGGGCCCGCTCAAGAGTTACAGCCATTGTTC
GGAGCAGGGTGCGTTGCACAAAATCCGTTAGCTATGTTTCTGTAATGCCC
TAAATGAGCGTAAAATATTAGGCGAGATTGTGTTTAGGAGAATATTGGAT
GAGTCCTTAATGGGTACCTGACTGTCCAGCCTGGACTCCAATCAATCATT
TTGTGTTTGTCTCCAGACAATTGGAAGGTACTTTTCTTCTGTATTTCGTT
GTGAAAGACTAGCAGGCAGATCCAATGAATTTCGAAAGGCTTTACATGCA
AGAACATAGTATCTTTCCGAACTTGAGAAAACTATCTCCAATGCTACACG
TATGTAAAACGAATTCTGTACAGGAATCCGGTTACTCAATACCTGCCAGG
CCAGCTGTTTCTCCCTTTGATTATCTGCAAGTCGATCGATTATATACTCG
TATCTTTCGATATAGATCCATCTTGTTTTGCATAATAACTGCGTATCAGC
TTGAATAGTTTCGGCTGTCCTTCATTTGGCAGCAGTCGGGCGTGAGCATT
AGAAATGTCGGCAGTCGATGGGAAAGGCAGGTGTTCTCCTCCTTCTTTTT
TTGGCATGCAGCCGCTGCAATTTGAGACCCATTTCAATTTACAGTTGCAT
TGAAAAGGGACTGAGCACGCGGCAAGCGGAGGTGCAATTAGGACCAGGCA
TCATTTGAGTGGAAGTGATTAATGCCAGAGAAGTTTGAACGATGCCATCA
TCTTGTCCATCATCGTATTTCTCCGGGGTTCCGTCTCTCTTAACCAACCG
AGCTCAGCGTGTAACTTTGCTTCATTTTCTTGGCTTCACTAAAAAAGTCC
GTTTGAAAAACAAACTCCCATCAAAGAGGCTCACGAAACAACTCAAAAGC
CAAGACAAGTGGGCAAAGCAGAATGCAAACTTGTAAGTCCTTTTTCGACA
GCTGCTCTGGCTACCAGAGAGTATTTATATGGGTGGCGACCACGACCACG
ACCACGGCTCAACAAGAAAGTTCATTAAAATTATGCCCTTTTCTAATTTT
TGAATTGCTCGATGGGTGGGGGGGAATAGCGGCGTGGGGGAGACCGCTCG
ATAGGCACTTGTTTTGCCTTCCTCGTTCTTTGCTTTTGACAATAATCACT
GGACTGTTAATTTGTTTCGAGCACAATTTTTGGTTGCCTCTCTTTTTCCG
TTCTTCCGCTTCTCCGTTTTTCTTTCCAGATGAAGAAACTTTGGCGCATG
CAAATAAGTGAATCAAAGTTTTCGAAAACACAAACAACAACGTAAGAAAA
ACCGAACTTTTTAAAAATTCGAGAATTGGCTCTATCTGCAGAGCGGAGGG
GTGGGGGTGAGGGTGTGGCACGCCCCAAGTACACCCTTATCAGTTGAAAA
AGGGTTAGCTAGAACCTGAGTTCTCATTGGTTAACTGCTCTCTGTCCAGC
CCTTGTCCGAGGGTTGAGAACAATGTGGAGCTTCAAAGGGTTAAACGCCT
AAAACAAAGGACGTTCTGGCAATGTCGGTCATCGAATGAGCTCTCAAACC
ATCCCCTACTGCACTCACTTTCTCCTGATTTATCTCCGCCTAAAGTTCAG
GCACAAGAAACAACCCTATCCAGAACGCAGTATACTTTTTCATAAAAATA
TGTTTTAAATCTATGAATTTCCAAGAGGAAAAGCCGTTCTTATGATTTTT
AATAGATTTTAACTAAATGCCCGATAGAGTACACCTACCACACCCATTGA
CACCAATGGGGTGTTTCCTCGCAATTCGATTGCAAGACCCTGTGTCCTCA
CAGGATTGCCGCCACCCAAACACCGTATTTCACATTTTTTAATATTGAGC
ACCCCCATCACTTAATTTATAACAAATGTCGTTGCTGTATTGTACAGTTT
TTGTATTGTTACTCTGTCTGGCAATGTAAAAAAAGTTTTGCGCTTTTCCA
AGGGTTGGCTCGGGGCAAATAATTTATGGCTCCCGTGTGTGCCTGTGCCC
GTGCCCGTGCCCCCTTCTGTCTTTTGGTTCAACCAAGCTCCAACTCCCTT
TCATTTNNNNNNNNNNNNNNNNNNNNNNNNNNNNNNNNNNNNNNNNNNNN
CTTCTTGCTAATCTGACATGAGCTTAATGAAAAAATCAGTGGAATTTGCG
TCCTTCTTCTCGCGTTCAGTCCTCATTTGCGCTTGTGTGCGCTTTGCAAT
AATTTAAATTACTTAGAGCTGGGGTTCTTCATCAGTTTGTTGGTTTGTTG
GGGAACGGAACAAGAGAACCTGATGAAAGTTTTCATGTACATAAATTTCC
TTATATGTATGTATATATATCCTTAGCGCTACAGCTACAAGAGCACAAGA
GCTCCTCCAATACGCGGCACAGCAATTAAAATTTTCCATTTCATTCAACC
GCAAACGCAAAAAGTTTTCACCATTCTGAGTTCTATACTTTGCTTTTCTT
TCACTGATTTGTTTATTTGAAGTTTATCAAAACAAGAAGATGAATGGGAT
GAAAAGCAAGAAGAAAATGTGTTCCCTAACTGTGGTTAGCGGAAACTNNN
NNNNNNNNNNNNNNNNNNNNNNNNNNNNNNNNNNNNNNNNNNNNNNNNNN
NNNNNNNNNNNAATGGGGCCGTTCATTTACACTGAATTAAGTTTATCATA
AACATGGCAACGGGTCTTCGTCCCAGACTTCCCCGACTAAAAATAGGCTG
TCGAAGAGGAAGAAAAATTAAAGCGCCTGTCACTTGCAATTATTTTGCCC
ACAGGCTAAAATCCGCTTCACTTGTTCACCCCAAATGGCAAAATTAACTG
AACTGATCCGTTCCGTTTGCCGAGTTAGTTGCTTTATTAATAGTGTTATA
TTTTGACTGTCACGATTAATTAATAGAGCAGTCCTCATCCCAAGATTTCT
GCCTTTGAGAGTGTACATTAAGTATTACGAGCTGCAAATACAGTGGTATT
ATCATATTACTATTTGAAAGAATAGGAGGCAAGCGGCACGCTTTTTATAC
AAAATTCGAATACAAAAAATTACCCCACACACTGACTGCAGCTGCAGTTT
ATGCAAATGAGCTAAATCGGGAACGAAAAAGGGATAACAAAGGTGTCCTA
CGGTGGCACGTGATTTAATGTCCCGTCAGGGTTGCAATCAGAGGTTCCGC
CGGCTGAATAAACGAATCTTAAATATGAATCGATTCCGGGTTCATTCCGT
AGGTATGAAAGGCAAAATCAGCAAGCATTTGTAATTCAAGAGATGTTACA
AAGTGCATTTCCATGAAAGGAAACTTCTTCGGCTTTCCCTTGTATCCGTG
TGTAGCCCTCACTCTCCATTTTAAATGTGGGTCAAGTTGTTCAACGTTAT
TATTCAATCAAAGACAGCTTGGGCTTTTGGTCTTTCTATAAAGACTATAA
GTTTTGTGTTATTCTGTCGATGGACAGGTATATAGGTCCATAGGTAGATA
TGCAGTCCATTCGAAAACCTTAGAATTCGTACGATTTCCGAAAACAGCGG
GTATCTTTCCGTCGAAACACCTGACTTGGTTTGGATAACTGTGTTTTGAT
TTCCTAACTCCAAGCTCTCCAGAGACGTTAGACACACTAAGCTCATAATT
TGAATGACACAAACAGGACGTAAAAGTAGACCCATCCGATGACCCATCCA
TCCACACTTCACGCATAACCTTTCCACCTTTTTGCTCCCCTCAGGTTCTT
TGTGATTTACATTTATGTTCGATGCTCATTCAAATCCTAACCCCAATAAC
