# Supplementary material for: SMCis: An Effective Algorithm for Discovery of Cis-Regulatory Modules
Source: PLoS One. 2016 Sep 16;11(9):e0162968. doi: 10.1371/journal.pone.0162968 (PMC5026350; doi:10.1371/journal.pone.0162968)
Supplement: S1 Datasets — (ZIP) [file pone.0162968.s001.zip › dataset/Drosophila/Masked/dper_hb.fa.masked]

>scaffold_6:2439813,2479812 (reverse complemented)
TGAGGTTTTGTGCGCTTAGCCTTTGTTCCTTTGTTAGTCCTTAGTAATCT
TTACTTAGTTTTTTATAGCCGCGTTACTCAATTAATTGTATTCTTATTGC
GACTGTCCCGTGGGACGTCAGTTTGCACAATGTCCGCGTCGAGGCATCCG
AGACGGCGCACTTAGCTTCGGATTCTCCGCCTCCAAAGCTTACGCGACGT
TGTTTTCAAATTCACGAAGATAACGGCGCTTGGCTGAATGGCTAAGGCAG
AGGCGTGGGTAAAGGGGGTCGGAATTCTGCTGTACCGTATTGTATTAACA
TGAATATAATGGTGGAAATTATTACTTGCAATATTTAATAAAGGGTGTTA
ATAAAGGGTGTTGACCCCCTGCACATTATTTGACGTACGCCACTGGTTGC
TAAAGCTAAGTCTTACTTTCCTGCTCTCTCCCTCGCCTCCCTCACTCTAC
ATTACCTTTAGCGCTCTTGCAAGAGGTTTGCGCTCTCCCACTCGTGTTGC
CATGTGTTAAACGCTCAACAATTGGAAATTTTAGTTACATTCGTTTTGAT
ATCTCGTGCATTAGGCGAGACGATTAGCTGTCAACGGTACTTTAATCAAT
CCAGAGGCAGATTCTGATGTGGGCCTCTATTCAACGCCACTGATAAGCCA
TTTTGTTCATTGGCCTCGCACAGGGGCAGCAGCAGTTGCAAGTCCGAGTG
CACTTGCACTCAAATGGTTTACATGACGCCGAGCTCCCACGACCCCATTT
TAGGGTGCACCGTGGGACCAAGTGCATGAAAAGGTTGTACTAAATGTACT
TACGAAAGCCATAAAAAAGGTCTTCCATTCTCCAGTACATGGATTGTTTG
TCGTCCAACTGGCAAAGTTCATGTTTTGTATTGATACGATCTAATAAAAC
AATTTAGATTAGAAGGTACATATTTCGTCTTTAATCCGAATGGGGGAGCA
GGTACACCTGTCGACATGGTATAAGAATGAGTATCATATGTCTTAATCTA
GAAAAATGTGTCATACAATGTGGCAATGGTACTAATTGGAAATTCAGCAA
GTAATTACTCACTTCGGCTCGGATATCGTACTAGTCTGAGTACGGATGTC
CGAAAGCAATAGATTTCATTAATAAAAATATTGTCAATTCATTTTGCTAT
CATGTCACATTATTTTTCCTTATTTTCTCCAGTTCTTTGTATATTATCAT
ATTTTTAATTATTAAATTTGTTATAAAAGATAAAAGCACACCGAAAATTG
GAGATACATGCATGTATGTATGTGTATGTTTTTGAGCTGCATCAAATATG
CCCCAAAATTGGGGAAAATAAGAAGGGATATGTGTTTGTATTGCGGGTGT
ATTTTTGGCATATTTAATTGCAAATATTTACGACGAGCGGGTAAGNNNNN
NNNNNNNNNNNNNNNNNNNNNNNNNNNNNNNNNNNNGAGTGGAACAAAAA
CAAATACAGGCGCATAAACATAATGTTTTGATAGCGAAAAATGAGCCAAA
ATTAAAGCTCACGGCCATGAGGTCCTGCGGTTAGCAGGATGCACAACCAT
CTATACCTAAATATGATNNNNNNNNNNNNNNNNNNNNNNNNCGCTTGTTG
GAAATAATATTAATGCCGTGCAGACGCAATAACCGAAAATATATATTATT
TATGCGAAATAAACAGCAGCGACAAGAAAAACTCGACGACCCGACCGCCC
ACAAACCCCCAAAACCACCCAAAACCACCCGAAACATAAACCAAATATGA
AATTAATGCAAAACTGACAAAAGCAGCGTGAGTACGAAAGAAACAACGAG
AAAATGGAGAGTGTAATATATGAAAATAGGAATAATAAAAGCTGTGCTTT
TGCCTGTGCCAGCGTCAGGACCGGACCTCGTAAAGCCCATACCATATACC
ATATAGAAAAAGCCATATCTAGAAGAAGGCATATTCATAAACCTCCTGAC
AGAAAGCAAACCATTATGGAGAAACCGAAACCGAAAGATCTTGGCCTCGG
GATAGTATAAGACAAACGTACACATAAAAAGACATTTTTATTGCCTGCCC
CANNNNNNNNNNNNNNNNNNNNNNNNNNNNNNNNNNNNNNNNNNNNNNNN
NNGGGAGAATGGGGGGAGAGAGAGCCAAAAAAGGCCACCAAAATAATATG
CGACCGCATAAAAATCTATATAATTCATAAACCCGCAATGGGAGGAAGGT
CGGGACGGAACGGCAGGAACCGGACACGTACTCCGCTCTGTGGCGGCCAT
ATTGGGTCATAAAAAGNNNNNNNNNNNNNNNNNNNNNNNNNNNNNNNNNN
NNNNNNNNNNNNGAAGAGGCAACATAAAAGCCACGGCCACAGAGCGGCGG
AGGAAAAAAGTGACAGCAGCAGCAACAGAAAAAAATTTTTATGATGCTGC
CTGCGCAAAAGTTTTGTGAAGCAGAAACATATAAAAAATGTTGCATATTT
TTGGGCATGTGGGTAATTCCCTTTCCGCTTTCCACGGTTATNNNNNNNNN
NNNNNNNNNNNNNNNNNNNNNNNNNNNNNNNNNNNNNNNNNNNNNNNNNN
NNNNNNNNNNNNNNNNNNNNNNNNNNNNNNNNNNNNNNNNNNTATAGGCA
CACCATTTTGTGTGCTGTGTGCCCTGAAACTCTGAACAAGAAAAAAAGAA
AAGAATGAAATTAGAAATGGCGCATTTTTGTAATTTACTAAAAAGCCATA
TAAAACGCAGTGAAAATGTAAGGGGAACTATAAAATGAATGAATGGATGT
ACATAAGCTATGATTGGGGGTATTAAATGGATGTGGGAATGGAGTAGAGA
GTCGGAGCTGCATTAGGAGAGATTCATTAGAAGGGGAATTAGTGCTGAAT
ACAGTGTAAGATTGTTACGAGTACGTATTAAATTCCCTAGATTTCCCTAG
AAAAATTTAAGTTATACCGCTCTAAATTGCTAGTGAATTCTGCATTCAAT
TGATTATAGAATGGTATTCCATTTTCGTATTTACTTGAGCGCAACGGATG
TGGATCTCCCTCTCCCGAAATCGTATCCATTTTCTCCATCGAACTAAATC
TTCACCGTTTCAAAGCCCAACTGACGTCTGGCCACAGGAACCACCCGCCA
TATGGAAGAGCTGCCAGGAAGGCTGTACATCCCTGGTCCGATCTGGCAGG
ACTCTGGCTTTGGCTCATTTCCTGGTGCTTTTTGGCAACCAAACGTTATT
AGCGTCTCGCACATGGCTCCGGCAACCATGTTGGGGGCGTTGGAGGCGTT
GGAGGCGTGCCTGGTGGCACACGTTTGCAAAATAAACGAAAGCTGCTGCG
CCTGCCACACAGGACACACGAGAGGAACAGGAACAGGGCTCGCCAGCACA
GAGGGCTCATAAAAATATGCTAGAAATTGGTTTGGCACAAGGGCACAAAA
AGAAGGCAACAGCGCCGAGCGAGAAGGGAAAAAGAAAGAACTCTGAGCAA
TATTTAATGTCGCCAACGATGTCAACGGGGAGATTGAACCCCAAAATGGG
AGAGTGGGTGGCAGGGAAAGGAAAAAAGTANNNNNNNNNNNNNNNNNNNN
NNNNNNNNNNNNNNNNNNNNNNNNNNNNNNNTTCCGTTCGCTTTTGATTG
TTTTGCAAACAAAGCGAAACAGTTTCGTAGCACAGCACAGAGCNNNNNNN
NNNNNNNNNNNNNNNNNNNNNNNNNNNNNNNNNNNNNNNNNNNNNNNNNN
NNNNNNNNNNNNNNNNNNNNNNNNNNNNTTTCCCACCCCTCACACAGATA
CTTTTTGTGCTTGTCCTTTTTTGCCCACTTNNNNNNNNNNNNNNNNNNNN
NNNNNNNNNNNNNNNNNNNNNNNNNNNNNNNNNNNNNNNNNNNNNNAACG
TTGGCAACGTTTTTTCCGAGGGTGGATTTTCATTTTGTATGGTTCATGAT
TTCCAACTTTATTTTCGCTCCCCCAATCGCTGCCCACCCAATCCTCCCTC
CCCATCCCCCCTGGCTATAGCCCTCTCTTTTGCTCCTCATATTTGTGTGG
ATTTTTTTTAGCATTACATTATTTGGAAATTTATGCGGGGTNNNNNNNNN
NNNNNNNNNNNNNNNNNCATCCCAGCGTCCATTCCCCTGCTTTTCCTCGC
TCTCCTCATCGATTTTTTGTGCTTCGTTCGGGGTTCGTTCGCGGAGGGGA
GGAGCGATTTTTTATGTAGATTGGGCCATTATGTGGAATTAGTTTTTGTG
AGGACCGCTGCTGATAGAAATGGCGCTGGGTCTGGCATCGAATGCTGTTA
TTGGCTGGATGCTAAGCGGAGACCTAGAGGTTCTGGAAAGCACACATTTT
AGGGAGAAAAGGATTTCAATTAAAAAAGCATCAATAGTTGATAAAATTCT
ATACAGATGTATGTTGAATCGACTAATCGAACAGTGTGTACACCATACTT
CCGCTTCCACCCAAAGCTTTTCCAATGCTTCGATCTTGTGCGCATAGTTT
GTTGGGATAGTTCAAATTTCCTGAGAAACCGTAAATAAAGCTTCTTTATC
TGTCAATTAAAATGTTTGCATTCGACAGTTAAAGCATTCCATTACTCATC
ACTTTTCCCCTCAATCAGATCAGCATTTAATGTGTACACTTTTCATGGAA
ACCAAGAAGCATTTTTCATTTGTATCAGTGTAAGCTAACAAAAGATCTCG
AAGTACCCCCAAAAATACAAATAGTTTTTAAATTTGAAACTTATTTGCGA
TTGGGATTATTGAACCGACGATTACCAGAAGTCAATTTTTATATTTGCTC
ATTTTTCGAGCTCTAAAAATGCTGATAGTGAAACAAAGGCGAGAGAAAGT
CGATGCAGAGTTTGGACTGGTGCTGATAAAAACTAATCTGGAAAACCCAA
TGGTAAATAGATTTTATTTCAGTGATTTTTATGCTTGAATTTTCCCAATG
ATTGTGTGGAAAATATTCCGCTGAATTCGATTCTCAGTCAGACAATAACC
GATACCCCATTTTGAGCCACTCAAGTGTTCACCCCCAAGCCCCAATCCCC
GAGTAAAACCTCCCATAATGCTATATGGAAGGAAGGAAAAAAAACAAACA
AATGGGATGCCAAATAATACGAACGTGAACTGCATGAATGTACGACTATG
TGCGATAGAGAAAGCAGGGGCGTTGTTTAAAAGAGGGTTTCGGGATTTAC
TAATGGAAAGTATTAGTAAGTAGTAGTTAGTGAGGATTGTGGAATTTAAA
ATGCGTTAGAGATTTACTTATAATTATTTCCTACATTTCCACTACCTTTA
AAACCGTTAAAACCCCCATTTAGAAAGACATGCGAAGCCTTTGATCTCTA
GTATGTGTGTGTGGGTGTTGCTTTTGGGTTAAGGTGTAGATCGGGGGAGG
GGGGCAGTAGATGCATAAATAGCCATAGCCACAGGGGTTGGTTCCCACCA
GAAAACTGGGTGATAATTTAACAACAAAACAAAAACCCACGAAATGCGAA
TGCGAAACGAGTATTTTAGTTTTATTTTTGCCTTTTTTACACGCAGGCAC
ATAAATACTCACCCATACACAGGAAGAGTGACACATGGCTGTGTGTGTGT
TTCGGTGGGTGGATGGATGTGGGGTATGTGTAGTCGTCGGTGTACTCCCC
TTATTCTTTTTTTTTGGGGTGGTTGCTGTTTCTGGCACAAAAAGCAAGAA
ATTCACATAAAAATATACGAGTCCTCATTATGATAATACGAAAATAAATG
ACAGTGGTGTTTACACCGGAATACTAGAGGACGAAGCGAAGGCAAGAAGG
AGGACTACAGAGGACAGAAAGGCGGGTAAGGACTATGTGTTAATGCAGCT
TCTTAGTTGAGCGTAGCATAGATATGAGGCATTTATTGGTTTAGTTTTAG
CTATAACAATGACGGAGACAGAGAGAGTGCGTAAAAACATTGAGGTTGGA
GAGGCAAATAGAAACCTATGAGGAGATGGGAGAGCTAAGGATTTAAATTA
TAGGAATGATATGTGTCAACTAAGGGTACTATCCATATCCTGAATACAAG
AGAATTTTAAATTAAGGATCCCGGTAAGTGCAAAGTATTTGCTTGTATTA
GTGAGCTTTGAAAGCTTCCATAAGAAGCATACTAATACTGATAAGAATGT
AGCTTTCTTTCTGTCTATGATTTGCGTGTGTGTGAAAGCTTTGTTATAGA
GTATCAGGAGAGAGGTATTTAATCTATATATCATTTACCTTGCAAAGAAT
ATTAGATTGAATGGAGATTGAATAGGAGATTTTTATTGCAATGAAATATG
GAAGTTCTAGTCTATCCGCTTCAGGGTATTCCCATAGTCTAGTTTCGTCC
CAATATTGGCGAATAAATCCGAAACCTGGCATTTCAACGCATTCACTAGA
AAATAAAATATTCTGCTTTGTCCTTTGGCATCTTTGTGTTTCGCTAAAGA
CTAGTAGCTCTAACGTTTTATGCCTTTTGTTCTTTTGGCTCCCACACCTT
TTGTACCCTTCCTCTTCCTACGTTTACTGGGGAGAGGCAGAGATAGAGAG
AGAAAGAATTACTTATTCAACATTTGACATGGGCTTCGGCTTTGGGACGT
GGACTTGGGCCTGGGCCTAAAAGCATTCTGGCCATGTTTTGGTTGAGATT
CGTTTGCCGTTGTCTGTGCGACTAATAGGCTCGCATATTTATCGTAAGAA
GTTCAATTTTTTATTCGCATTTTCCTTGGGTACGTTTTCCGGCTTAGTTT
CCACAGGACCATTACCAAACCTTTTCCCTTTTGCCAAAAGAGCGAAGAGT
CCATGTGTGTGTGTCTGGAGTGCTGGCCATTAGCTAATTCTTTGGCTCAC
AGAGAGGCAGAGTGAGCGAGGGTGAGGTACGAAATGCTGGCAAAATCCAG
GAGAGTTTTTCCACAGCTGCAGATGAAAATTCTTGGGTGAAAATACGTTA
CATTTTCCGTGTCATCCGAATGAGAAATGATCCCCCCCCTCCCGTTTCGA
GGGGTCAACAATTAAATCCCATTTCCAATAAAAACAAAACTGAAATGCCA
GACCAAAGATCCTTTTTCTGCAAACATTCAATGCATGGCAATGAAAAATT
ATTTAAATGTGCTAAAATTTTCGAATATCACAAGACGGAAAAAGGTCAAT
TCCGGGGTTGGGAGGGTCAGGGCGATGGTCAATTAAAATGGGTCCAAAAA
TCAACCCCCACCTCTGTGGAAACCTCATTTCTCACTATGCAAAACAATGA
AGCATAGATTTTTCAGCCGCCAGAAAATCCTTTTGCAGTCGTTGTCCCGC
TTTTCCCAGTTGTTACAGTTTTCAATGACCAATGTCGGGGCTATAAATTT
GACCCTAGAGCCACCCCTATGTGCCCTATGTGGTACTCCTTGAGGCCGAA
TCGTCTTAGCCGTGACCCCGAATTTTCATGCAATTTTCCCCCCTGAAACA
TTCACAGTATTCGCATTAATTTTAACCTCTGGCTCTCTGACGCTGACAAG
GGGTCACGACGGACCTTCGATGGCGCGCGTTCTCAATTTTATTTTATTTT
ATTCGGTCCGAATTTTTCCTCTTCCCTGACCAATGGTCGCCGTCCAACCC
TCAGGGATCTCTCTTTGGGCAGGGCATCTGTGTGTGTTGGCGGCATTTCC
ACCGCCGCAGGGGTCACGAAAGTGTGAAAATGTGTAACTGCTGCGTGGAC
TGATTAGATGGCTGGGTTTTAAGGATCATTTGTGGGGTGGGAACTGGCCA
CTGGCATGCATTTGGCGCTTATTCTACAAAAATGCCCAATTGCCTAAGCT
TGGGATTTTGGGATACGGACGACGGACAATGGAAGCCAATGAATGGCTGA
CTCAAAAATCTCACATTTTTACATTTGTTCGAATGCATTTCGCTGGCGAC
TTAGTGGCCTTAATTTCCAGCGAATTACGAATGTAAAACGGGGACAAATG
TTCAGCCAAGAGAATATAAGAGAATATAATTTATGTGATTTTCTGGATTT
TCTAGAATTTTTGTGTAACGGCTACTAATGGATAGGATTATTAAAATGAT
TTCCCATTGTCAATGTGTGCATGCAAGAGATTTGTTTGTATTAGTGAACT
TTGAAAGCTTTCATAAGAAGAGTGGGAATATCATTGCAAGTTTAACTTTC
GTAGTGTGTATGAAATGCGTGGGTGTGAAAGCTATTTCACTCTTTTGTAG
AAAATCTACAAAATCATGTGAAATTTCAAGAAAACATTTACTCTTTCCTA
CACCAATTTCGGCCACACCTCTACAAGTTCTCCTCAGTGATTTCCAGGCT
GTAAAAGGGAAAAACTATTTCTTCTGTCAACCCTTTACTTTTTCTTACCC
CTTTACATATAAATTCATCTAGAACCTAACCCTTTTGCGTTCTAATGACC
AAAAACACCCAATTCCGAGAAAATGCCAGCTTGTAAAAAGTACCAAAAAT
TGGACTTCATTTAACCCGTTCGTAGTCAAAGCGGCAAAAGGGTTAAGGAA
GTATTTTGAATACAGACTGTCCATGCAAATGAGAACAATGAATGCCATAA
AAAATATACAACGGATGAACCATAAAGAACACAATGGAACAGACATTGAG
TGGAAAGAAAAAAGAAGAGAAAACGACAGAAATTGTGGGCCACCTTCGAG
GGAAACCTTCAAGGCCACTCCGGATAGCCGGATAGGATCGATTTGTTAAT
GGTGAAAGGGTTAAGGGACACCAAGCAAAAAACAAGGATCTCTACCTGAT
CTGCCACCAATGACCATAAAAAACTAAATGTTTTATGGTCTTTACAAAAA
AGGATTCCATTACGCGGAAGTGAGTTTTTTTCGACAAGTTTTTTAACTTG
TTTATTGGGCGGTCATACTGTTTGTTGGTAGAATGTGCGCCGTCCCGCGG
AATGACAATTGTAAGTAGAGCGGAGCGCGACAGTGTCCCCTCTAATGACC
ATTAGATACTCAGATGCATATACATATGTATCTTTCTCTGCGCATAGTAG
TTTCTCGCGATTTTCCAGCTATTTTCATTGTTAAGGTTCTTCTTCTAAGC
GATTCTTTGACCATTACCTGAACAGAAAAGCAAAAACCAAACCAAAAACA
TNNNNNNNNNNNNNNNNNNNNNNNNNNNNNNNNNNNNNNNNNGAGAAAGC
AATTCGTTGGCGTCATAAAAACCCCGGGATGAAAGTACCATAGCAGCGAT
TGTTTGCCATGTCCTGCCGGTTGTCCTTGCAACGAATTTTACTGCATAAC
CATTAAGACGGAACAATGAAAATTAGAGCAACTATTTGCCCAAGTCCCCG
TGTGGACTGTGCCTCTGCTCTAGTTTCCTTTTTTAATCCTTCGGTTTTTC
ATGCTAAAAAAGGATTTACGGATGTTGACGCGAACNNNNNNNNNNNNNNN
NNNNNNNNNNNNNNNNTCGGTCTCTCTGTTTACCATAACATTTCCACGAA
AATTCCATCCATCTCTCTCACTTCTCCTATGGCTATCTCTTCGCTCACTC
GTCGTGACCCTCTGTTCCTCTGGTGGGCGTTACGTCGCGAGCAATTTTCA
CATTTGATTTATGCGAAATATGCAAATTTTTGAGGCATGTTAAGGGACTC
CCGGCCTGAAAAGGGCAGTGTTTTGAAGCATAGATCATGAACAGGGATTG
TGGTAGTCTTTTCTGAAAAGATTTTTGTGCCCTTTGGGAGTTGAAATCAT
AAAAAAGTGAAAACTATGGTGAAAGGAGAAACTACTTAGATTATAAGACT
ATCTTTATGTTAGTCTAGGTTACCCTTTTTCAGGCTATCTGAAGAACTTT
TACCTATGCTTTAATTTTATTTGTCCCAAATCAAAACAAGAAAAATTCAA
ACGTAAACTCATTTTGATCTTCAGAAATTCCTCCTCCGATAATCATATCT
CAAAATCGATCCATAAAATTACCATATCTTCAACAGTAGCACATCAAATG
CAAGTAATTGGTTCCCAAAACCAATTTGCACTTAAGATCAAAGACGAAAA
ACCCCATAAAGAAACCACAAACACACACACAAAAAAAATGAGTAAAAGAG
AAAAACCCTCCAGGAAGAAAAAACTCTAGATAAAATGGCAAATCATCCTT
GGCATGAAATCGGCTTAGGAACTCAAGGTGATATCTCAACANNNNNNNNN
NNNNNNNNNNNNNNNNNNNNNNNNNNNNNNNNNNNNNNNTCAGGAGTAGG
GAGAGTGTATCTGTATCCCTCTCGAGGGGGATACTCGGTCAACCACAAAA
TCCTGAACGCTCCGATGCACATTTTGTGTGTGATTCAATTTGCATATGGG
AGATGCAAAGATGCTTAGAGGAAGATGTTCTTCAGATGTACAGGATCCTC
CCCTTTATGGCACACTCTTGGGATCTATTGAGAGATCTTCTTCAGGATCA
GCAGCAGGCCAAAAGGTTAGGGTTCATTTGCATATGAGACGCAGGACGAG
ACGGCTTTCAGCAATTAGACGATCATGATCATGATCGTGTTTGTGTTTGT
AGTTCGAACGAAGATCAACATCTCTGTCTTTCAATTAAAAGGTCAAGCGT
GACGGAGGCGACATTTGTTATGCCTTTGGCTTCAACTTTACATAACTTTT
GGTCCTGGGCCAGGGGTTTGGCCAGGGATCAGGAATCTGGAATCAGGCAT
CGGGGGTGCTCCAAAAACACCCGCCCTGTCGCTAATCAGGCTGATCAGCG
CTAATCAGGCACGCTAATCGCTCGCAGGATCAACAGGATCACTGATGATC
CGCCTACTCCTCGAGTACTGCGTAATGTTGGATTATACACTGAACCAAAC
TCTTAAATCACTTTTAAATCTGGTCTATCGCCCGCTCTAGTTATCCTTCT
GAGGATGCGTCCGGAGGCAGTGACTGCATCTTCGAACGCGCGGATTAATG
AACGAGGACGAGGCCCGAGCAGGACCGCCTCGGCCCGTGTCGAGGCCGAT
TCAGGTAGTCCTCTGGCGTTCCTTTAATCCTTTCTTCTGCTAAATCCGGT
TGCAGTTTATCTAATCCGGTTGCCACAGTGTCAATGTCCATGCGGCGTTG
CTACCTGTGCTACCACGCACGGGCTCCGACTCCGAGTTTCAGCGATTCTT
CAGCTTCATGTTGTGGCATGATGTCCTGCGTCCTGTGTGTAATTTGCATT
TTCAGTGCGCGTTTTTGTTTGCTTTCTGTGGCAATCGTTTGTTTGGTAAA
TATTGCTTTTAAATTTTCCCCTTTCTGTCTCTTGCCCCCCTCTCTGTCAT
AACCATATTCGTAGATACAAATTTTGTAATTATAATGTATCTACATATTA
CATATGAATGTGTATTGGTCGAAAACTAAGCCCAAAATACATGGCCTAAA
CCTAGTTGAAAGTTTGCGTTAGGGCAGATGGAATATGTTTCTAAATTATG
TTATTATATAGAATATTAAGGGAGAAAATGTGGGGCTTAGAGCGATTTTT
AGATCATAATTATTTGATTGTTTTTCATGTTACTCAGATTTAAGTGGAAA
ATGTCAGAAATAATCCTAGTTCCATATATTTTATTACTACCTAATGTTGT
TAAATCTGTATGCACAAATATTCCATAATTTGAACACTTTATTCCATGAT
AAATAAACATATTCAAACTGTCCCCTCATCAGCATTATAATTTCCACAAA
ATATTCGGTTCTCCCAAGTCTTTCCTCAATTTAGTTTCTCAAATTTCAGA
CATTCGACTGTCCTGCAGTCCACACAGCTTTTCCTTCAATTAATTTCCAG
TGGCAGCTAGCCAAGCACACACATGGAACGTCTCCTTGCACCCCCTCTGT
GTGTGGTGTGTGGATGCAACAAATAGGGGCAAAATCTGTTAAAGCAACAA
AAACGAAATCTCCAAACAGACAAAATTCGTTAATGTGTCTGGGGCTTAAA
GTTGCAACGAAACGAAAAAAAGACGGTGCCCAGTCCAGTGTCCGAAGAGG
AGACCAACGAACCCCAGGCCCCGAGTGGAGGCGCCCCCATAAATCCCTAC
TCGGCAGTGGACACAAAAATCAATAATCAATATTGAAGCGAAGCTGCCAA
AAAACTCAGCCAAAGAGGCAGCTGCAGTCCGCAAAATGCAGCAAAATGCA
GCGTCGCGCGTGTCGTGGCAGCAAGGCTCGAAAGGATGCCACATTAGAGG
CTGCCACACNNNNNNNNNNNNNNNNNNNNNNNNNNNNNNNNNNNNNNNNN
NNNNNNNNNNNNNNNNNNNNNNNNNNNNNNNNCCTTGGGGTTGCCTTTTG
GGGGATGGGGCACATCGTTTCACTCGCCCTGTACCAAAATTCCACTCACT
TACAGCAGCCTCGTTGAGTGCTTTGTGCTCTGTAACGCTCTGTTAGTGAG
TGCTCTCTCTTGGACAGGGAATCGCTCTCATCCTCTCTTGGAGTCTTGTG
TGTGTGCGTGTGGCAGTGCATTTCTGACATTTGTTTCTTCTTTGCAATTG
AGATTTTGAGTGTGAGTTTGTTGCTATACCCTATACCCTATACCCGACTG
ATTTTTTGTCTTTCTCTCACGCACTCTTTGTCGTGTCGTTCAATACTAGC
GCCGTCTGGTGGAGGAGAGCCATACTGACTGTGTATCATGTATAACTGTA
GAGTTGCGGTCGCAGCAGCAGCCAACAACGTTCCCCCTCGTGTTGTTTGC
AATTGAGATTTGTGATTCTGAGTGCGTTTTTCGGCTATGACTATCCTCCG
TAGAGCACGAGCCGTGTCAGTCTGCTCCGAGCCTCTAACAACCCATAACG
TACCCAAAAAATCGTAGAAGAGAAAAAGAGCAAAGAACGGACGAGTGTTG
GGCGCTAAACGAAATTTTGCCATCATCAAAACCAAAGAAAAACTCTTAGT
GACTGTGCTTAAACCAAAAGCTACTCCTTAAAAAAAAAGAACAAGAAAAC
AAGCAAACAATTTTTTATTTGTCAAACGACTTTTTTCCCGCACATGCGCG
AATTTCGCGCAAAAAAAGGAAGCTTAAAAAGCAAAAGCCAAAAAATAGAC
TAAAAGAGAAGTGAAAAGGAGCGCCGGCCCCTCTGCTCCACTCTCGCACA
CGCACTGTTATCNNNNNNNNNNNNNNNNNTTTTGTGTGCGCGGTGCATTC
GTGTGGGTGTTGATTTAACGGTGCCGCGGTCAAGTTTAGGAAACGAAACG
AAACGCACAAAAGAGCGGAATAGAGAGTGAGAGCGCGACTGGAAAGGCAA
GAGAAGGTGCTGTTCGCACGGTTCCCGTTTTTGGATCCACTTTGGGAGAA
GTCCCATATTCAAAAAGGTACATATGTATGTAAATATTATTTTCCTAATT
AATATCTTTGGGGGGCTATTTTGCCATAAACATTCCACTTAACCTTCAAT
AAATCTTAAAAAACACAGATGCTAGTGGAAAAGCTTCTCTTCTCTCTTCC
TCCCCTCCATAAACAAATAAACAAGAATTAGGAATTTCGCTTTTGTAGGG
GCCGGAATGATGATGGGGCACATTACAAATTGTTGAGGCATAAGGAATAT
AAAGATTAGTATTCCCTGATCCCCACTTGAAACAAAGTTAAGCGTTGATT
GTGATATTAGCAAAGCAGTTAAGCGAAAGCTTTGAAGAGCAACTGTTGTT
GTCTTATTAAGCTTTCCAGAGAATGATTGGAAGCCTAGCTTTGGCTGGCC
GAGGCTTGGGATTCCCTTCCCTAAAGCTAATGTGGGATTTGGATTCGAAT
GAAATGATTCCTTCTCTGCTTTACAAGCTTCTGCGTAAAAGCGTTCTACC
GTCTGCTCTGGTAGGGTATATTCCGAACCGAACTTTCTTCTGTTTCTTTT
TCTGTCTAACCTTAAGAACACACAAACACACACACGACAGAGATAGCCTC
ATGTGGTAAATCATTTGCTAAAAATGCAACGGCACAAAAATTCTAAAACA
ATATTTTAAAATCTGTCTGGCTTTTGGCCGATCTTTTGGCTGAACTTGTT
TTTTGCCTTCGTACCCGTTCCGCCTCCTGTCTACTGTGGGGCTCGCTCTG
CATCTGCCCCCCGTTGCAGCCCCATATGGGAGGGAGGGGGATTGGACTCT
CCTCCGTTCTCCCCCCCTCTACTTTCCTTCTGGCTGACAGCTAATTTTAT
TTGTTTACATGTCGACTTTCATGTTGTTTTTCCTTTTCCCCCAGTCCGTC
CCCCACACTTTTTAGCATTTTCTCGGGCTTTTCTTTTGTGCCATTGCACA
TTTTTCTCGCCGTCTCTCTCTGTGTGTTTTTTTTTTTGTGTTGCAGTCTC
TTTCTTTTTTAATAATTTAAATTTAGACATCGAACTATAATTCAAAGTCA
ACGTTTTGCAATTTTTTAATGGCAAATTGTTTGGCACTTGCCAAAATGCA
TTTCAAATACTATAATAAATATTTAACACGAACCGAACGAAAGCTGCCCC
TGCCACTGCGAAATGGTATAATTTCTTGATGTTTTTTTAGGATTCATCAC
AAGATCAGATCTCTTTTTCCCCCGCCTCCCATGAAAAGATTGTCAGTCCG
ATGTCCAATGATGATGGGATTGTGGTTCACTATTTTAATGTTTTTCTGAC
TAAAAGAAACGCGAGGCATAAATCAAACAAACTACTCTTTGTTNNNNNNN
NNNNNNNNNNNNNNNNNNNNNNNNNNNNNNNNNNNNNNNNNAGCCCAAAA
GACATTGAAATGCAGTTACAGTTGCCTACTTGGACTTGAAGAGCATGAAA
GAATTGAGCTTTCCCTTTAAAAAATGCCCAACAAGTTGTTGCAAATAAAG
ACTGAGAAAGCTTTTGTAAAAGATGAGACCGCCTCCTCCTCCATAGTATT
CTTCAAAGCCACTACAATATCCTACTCTCTCAGTCATCCCCTTTGAGCCA
CTCAGAGGAACAAAATTTACTGAATAANNNNNNNNNNNNNNNNNNNNNNN
NNNNTATATTCTCTTTCCTCCTCCCATTTCCCGAAAGTTTTATTTTCTAC
TTTTTTCTACACAAATTTTTCAACAAAACACACACATTTTTTTGTGTGTG
GCGCATTTTCTACGTTTTGCTAGATTTTCCATTTTTGCAATTTTCATGAT
ATTTTTACGTGCTCTAAGAGGCAGAGGGATGGAATGGAGCGGGAGGTGGG
AAGATGCAAACAAAAAAGGGGTGTGGGGTGGCAGTGTCGGAGGGGAGTGC
GTGGGGGCAGCAGCAGAACGACTAGCACATGTTTAGTTTACTTTTGCAGT
TTCGGTTGCCTCTTCTCTGCCCCTCACGGCTGCACTGTGCCAGCGCAGGC
CCCCGCTACACCCATCCTTGCCCCAGCCCCTCTTATCAGCCCCTCTCTCT
TCATTACTCTTTCTGCAGCTCCCTTCCCTGGTCTTTCTCCTCTTTCGCTG
CTTTGTAGCCGGCGTAATATTAATTTTACACTTGGCCTTTAGTTTGGCTT
TTGTTGTAATACCCTTGAAGATAACAAGGGGTATGATGATTTTATGCAGA
TATTTGCAACGTATGAAAGAAAAAAAGGAGCTTTGAGTCCCTTAGGATTC
CGCTTCCAATAGATATTTCAGTTGTCTATGTATTTCTAAGACCTAATCTT
ATTATATTCGGATGACTATTTCTAATAGTTCGCACAGGAATGATAGATAT
TCAAGGGTATCTAAAGTTTCGCTATCTAAAGTTCACCTTCCTTTCCTTTC
TTGTTGTTTTTGGGCATTGCACAAAAAAGCGCCTAGAAAAATGCAAAAAT
GTTCTTTGTTTCTGCAATAGAGACAGCAATACAGAAGGAGAGAACGAGGG
AGAGAGACAGATGTGGCATACAGCACAATTAATTTTTGGCTTTTCTTTCA
AATTTCTATTGTACAAAGGCAAAATATTAAATAAATACGAATATGTTCAA
ATGCAAAATGAGAAATGCATTTGCATTTATTTTGCTCTCCGCGGAAAACA
GCATGGGAAAAACTTTTCCGTGTACCATCAATTATGCGCACACAAGAGTA
TGGTCCACTCGCCATGCCACCCCTCCATTGCACCCACTTCCCCCCACTCG
ACTGCTGACGTTCTGCGTTTTTAATAATATTTACTTGGAAGCACAAACAA
TTGCCCAAAAATGCATCGAAAATGCCTCTGAAAATGAACTAATTTTTGGA
AAAATTAAATCGCCAAAAAAATAGAAATTTTTGCATAGGAAAAAAGGAAC
GAAAAATGATTGCTCTTGAATAGGAAAATTCTTTGTGGAAACTACGCAAA
TCAAAGTGCATTTGGAAATTTTTGGGGGAAGGGAAAACCATGGCAGCAAA
AGAAAATGTGTGGGGAAATAATAAATGAAATTCTATATAAAAATCTCCTT
TGGTTCAACGTTTCTTGCTTTTGAGATTTAAGAACCGAAATTAAGGAATT
ATTGACCTTCAAATGTGGAGTAAAATGTTGGAAAAGTTTATTGTTTTATG
CAATTTTAATAAGTTTTTAGTAGAAACTAGATTGAAAGATGTTCACGTTT
TCAGAAACCACCGAAATTTGTTCGGGTTTCTTTACAAATATTCGAACAAT
CCTGCAAAAGAATGAAAAGTATTCAACAAAAGTATAATTGGCATTCTACA
ATATTCCATATACTTTCTATATATAACCCTTTTAAGAAGAATTAAAAGAA
TTCCAAAAATAAACCAATATATTGAACAATATATGAGCTGTAATAAAGAA
ATAATGTATGGAAGGTGTATAGAAATTTTCCACTTGCCAGCCAAAAAAAT
AGAATCCCGGCAGCTGTACCGTACCTCCTTCCTCTCTGTAGAATCCCCTA
GGTATATCGCACACACTCTTCCTCTCTGGGGAATTAGTCCTTTAATTTAG
TTAAATCCTTTGTTGCTTTTTATTATATTAAAGAGAGAGAGCCGTCTCTC
GTTAGGACACCTCCTACTTCTGCTACGTTTAATCCTCGCGTAGAAAATGC
CACGGGAAAATTCGCTACGCTTCGAGTTTGCCTCATAATCTGGATAGCCA
GTCCGTTAAGCTCCCCGGATCATCGCAATCCCAGTACAAATCCAAATCCA
AGTGTCGTGTATTTTTCTCTCTTCTGCAACAATTTTGTGTTGTGTGCTCT
AATCCAAAAGTGGATCAAGCCATGAGGATTCGCGGCAGGATTCGCGACTC
GCGACCTATACCTGACTTTTCATCTCCCTCTAATCCCTTGACGCGTGCGT
CCTGCCACACAGCCACTACCTGAGGCAGATATAAGCCAATGCCAGCGGCA
GTTGCACATTCAGTCACAAGCGACACAACGCACACGCAACATCTAACCGA
GCGATTCTCTTGAGAAAATATATATATATATTTACGAAACATTTGGATTA
AACTTCGAGAGCGAAAGGACGAGAGAAAGCGGCTTCAAAACGGTAGGTGG
ACTCCAGCCTCCAGCCATGGATTTTTTTTGCCACCATCTGTGTCTCATTC
TACGATTCACCATTTTGTTGTGGAAAAATCACTCAAAAAAGCCACCCTCC
TCCTCACATCGGTTCCCCTTCTAGAGGCGTGCTTTAGGGGTGGCTCTCTC
TCATAAAAATCTCTCNNNNNNNNNNNNNNNNNNNNNNNNNNNNNNNNNNN
NNNNNNNNNNNNACCTGACGCATGCGCAACAATCACTAACCACCCCCTCT
CTTTTTTTGTCTCTCTTTTAGCCTTTGAAGAGCCCTGCCGCCAAGATGCA
GAACTGGGAGACGACTCCGGCCGCCAGCTACGAGCAGCACAATCCATGGT
ACAGCAGCATGTTTGCGGCAAACATTAAGCAGGAGCCGGGATTGACCAGC
AGCAACAGTGTGGCAAGCGGCAGCCCCAGTCCGAGGCAGTCGCCACTGCC
ATCGCCGGGGAATCACTTGGNNNNNNNNNNNNNNNNNNNNNNNNNNNNNN
NNNNNNNNNNNNNNNNNNNNNNNNNNNNNNNNNNNNNNNNNNNNNNNNNN
NNNNNNNNNNNNNNNNNNNNNNNNNNNNNNNNNNNNNNNNNNNNNNNNNN
NNNNNNNNNNNNNNNNNNNNNNNNNNNNNNNNNNNNNNNNNNNNNNNNNN
NNNNNNNNNNNNNNNNNNNNNNNNNNNNNNNNNNNNNNGCCCACCATCAT
CATCACCATTTGGGATTAGGTGGATTCAATCCATTGACTCCGCCAGGATT
GCCCAATCCCATGCAGCATTTCTATGCCGGAAATCTGGGTCGACCCAGCC
CACAGCCAACGCCAACGGCAACCCAAGTGGTGGCACCCACACAAGTGGGG
GAGAAACTGCAAGCCCTGACGCCTCCCATGGATGTGACGCCACCAAAGTC
ACCAGCGAAATCCATGGAAAAGGAGCTGCTCCACCACGAAAAGGAGCACG
ATCAGATGTCCAACTCCAGTGAGGATATGAAATACATGGCCGAGTCCGAG
GATGATGATCAGAACATTCGAATGCCCATCTACAATTCGCATGGAAAGAT
GAAGAACTACAAATGCAAGACATGCGGTGTGGTGGCCATCACAAAGGTGG
ACTTTTGGGCGCACACCCGGACCCACATGAAACCCGACAAGATCCTCCAG
TGCCCCAAGTGTCCGTTTGTGACGGAATTCAAACATCATCTGGAGTATCA
CATCCGGAAGCACAAGAACCAGAAGCCCTTCCAGTGCGACAAGTGCTCCT
ACACGTGTGTGAACAAATCCATGTTGAACTCCCACCGCAAGTCGCATTCG
TCCGTGTATCAGTATCGTTGTGCGGACTGCGACTATGCCACCAAATACTG
CCACAGCTTCAAGCTGCATCTGAGGAAATATGGTCACAAGCCTGGCATGG
TGTTAGATGAGGATGGCACACCCAATCCTTCGCTGGTGATTGATGTCTAT
GGCACGAGACGTGGCCCCAAGAGCAAGAATGGTGGCACTGAANNNNNNNN
NNNNNNNNNNNNNNNNNNNNNNNNNNNNNNNNNNNNNNNNNNNNNNNNNN
NNNNNNNNNNNNNNNNNNNNNNNNNNNNNNNNNNNNNNNNNNNNNNNNNN
NNNNNNNNNNNNNNNGCCGCTCTGCAAGGATTCGCCACTTCGGTGTCAGC
ACCCTCGCCAGTAATGCCCGCCTCTCCTGCCAAGAGTGTGGCANNNNNNN
NNNNNNNNNNNNNNNNNNNNNNNNNNNNNNNNNNNNNNNNNNNNNNNNNN
NNNNNNNNNNNNNNNNNNNNNNNNNNNNNNNTCTCCTGCCAGTCTCCTGC
CGCCGCTGGCCAGCCTTTTGCAGCAGAATCGCAACATGGCCTTCTTCCCC
GTACTGGAATCTAAATCTTCAGATGTTGGCCGCTCAGCAGCAGGCCGCAG
TTTTGGCACAACTTTCCCCACGAATGCGAGNNNNNNNNNNNNNNNNNNNN
NNNNNNNNNNNNNNNNNNNNNNNNNNNNNNNNNGACAATGAGGATGAGGA
GCAAGATGATGAGTACGAGCGCAAGTCGGTGGATTCTGCCATGGATCTGT
CGCAGGGTACACCCGTGAAAGATGACGAANNNNNNNNNNNNNNNNNNNNN
NNNNNNNNNNNNNNNNNNNNNNNNNNNNNNNNNNNNNTGGCGATGGTCAT
GAATATGAAGCTCGAGGAGGAGGCCACTCCGCTGATGAGCAGCACGAATG
CCTCACGTCGGAAGGGTCGTGTCCTGAAGCTGGACACCCTTCTGCAACTG
AAGTCCGCGGCATTGACCTCCCCAGAGCAACTAAAGGTTATGCCCACCGC
ATCATCGCCCATTGCAGGACGCAAACAGCTACCCGAAGAACATTGTTCGG
GTGCCAGCTCTGCGGATGAGTCGATGGAGGCGGCGCATGTACCTCAGGCT
AATACGAGTGCCAGTTCCACTGCCTCCAGCTCTGGGAATAGCTCCAATGC
CAGTGCCAGTAGCAATGGGAATAGCAGCTCCACCAGTGCAACAGCACCCG
CTGTGGCATCCACACCCGCAGCAGCAGGGGCCATCTACGAGTGCAAGTAC
TGTGATATCTTCTTCAAGGATGCGGTGCTCTACACCATCCACATGGGCTA
TCACAGCTGCGACGATGTGTTCAAGTGCAACATGTGCGGCGAGAAGTGCG
ACGGACCCGTCGGCCTCTTCGTTCACATGGCACGCAATGCGCACTCCTAA
AAAACACCAACACAACCAAAAAACCTTGTTATTATTATTTATATATATAA
TTATCCATCATCGTTGTCCTGAATTGTACATATTCGTAGCATTAAGTTTT
CAATTAATTTTGTTGTCGAGAATTGTAAATAATGCATACCCTCAAAAATC
GTAGAACTAAGCTTAGAATCTATTTGTAGAACCTATCTGTAACTCTCTAA
CTATCTAGAACTCTGCCTTTCGCTGATTTCCATTTTCCATTTCCCATATA
CGACTCCAAACCCAGAAAAAGGTTTAAAAAATGATCATCCCAAAAATTCG
AAACAAAAAACCGAAAACCTCTACAATAATTTGTAAGAAAAGTCACAAGT
CCAAAGTCACATTACGAGTAATAATGTTTAGGTTTATAATAAATATATGA
ATATATTTTATAAAAATAAATATTTAATCTTAATTTTTAATGNNNNNNNN
NNNNNNNNNNNNNNNNNNNAGTATTCAGTATTTTGTTTTAGTCGAAATTC
AAAAACACGAATCGAAAACGAATCAAATAAATAAAATTTATTCAATATAA
TTTTACACATCATTTTTTTATTTTTTAATTATATCTCGAATCTTTGCAAA
TCTTCGGCATAAATGACAATATTTTCGAATGAAACGATGAAAATGAAGTA
CAAATTTAGAGATTTTTAAGAGGCCGCTGAGCTAATGGATCAAAATTAAA
TAGTTTTTACTCGAAAGAAAGGACTTTTGCCACTTTAGTCCCCCAGTGTA
ATACTTGGAATATACTCGTACTCCCTTTTTAAGTATAGATATTTTTAAGC
CCAAGATTTCCGGAACGAAATGTTTTTATGTAATTGTGTAATAAAAAGAA
AAATATATTATACAAAAGTTTTTATTGGTTATTACCTTTCCTTTGGATGG
TTTCAGTGTAGTTTTTGGGAAGAATTGTTCTTTCGAAACAAAACCAATGA
TACATAGAATAATCGTCTCTAAAAAGTTTAGTAGTAGCTGAATAAAAGGA
GATAATTCATTGAGATATGTATATTATGCGGAACTCTTCAGGAAAGTCCA
GAATTTCTTCAACTAAATTTTTCTATTTTCTCAAAGTAAAACCCAATTAT
AATCAATCCAAAACTGTAAGCCCACAACCAACCATATGTCTAAGGCTTCT
CTGACTGTCAACACGCGATCTCTGACATATGATTTATCATATGAAATGGT
AAGCAGCAACAATGTGGAAAATGGTATGGATGTTTTACCAATTCTCTCTC
TTCTATTGGAAAAACTGCTCCATCATTTGCTAAATACTCAAGTTATTAAA
TGAAAAGAAAAACATATTCATGTAGAAGAGAAATTTGTGTGCGGGCGAAA
CCAAACAAATTGGTGCGGCAAGGGACCGCTATGGGATCGCTTCTCTCTCT
TAAGAATTTTTGATGGATTATTGACATTTTGCGTGAAAACGCACAATTCG
CATTGCATATGCGAGAGGGGGAAGAAAATTATATAATAATGAAAAACTCA
TGAGCACGCGCGTTGGATGCTGGAGATGCCAGGGAAGAGTGACGGCAGGG
CAACGCCTCTCACAAAGCAAGAGATGATGCAGCAGGGGATCATCGGCGAT
CGCCTTGGGATCGTCTGGGATCACTTGGGATCACTCTTCGGGTTGGCGCG
CATGCGTCGAGCGCACTTCAACCAAATGGCGCGTGGATGCTGGAGGGAAA
TTCTCTGTTGGTTCTTTCGGTTTTTCACTCAATTTTATATAAATAGTTAT
TCTTTGGGGATGGCTTCTGATTGGTTCAGCGGTTCTTCGGCCTGGAAATT
ATCCCTTAAAATTCTTTCGATGTAAATTTCACTTAAATGCCGTTTTTCCT
CATTAAAAATTTTGATAGTAATTGATAGTTATGGCTGAAAATGAATTTTG
ATAAAAGTTGGGAGATTTATGATTGGTTTTATGATGGTTTTTATGGGTCT
CTGGCTAACCTTTGAAGTAAAACCTGAAGAATTCTGGCTGAAATTAATTT
CGCTTAAAGTTTGAGCATAAAATAAAGGCTTAAGAGCTCTCCCATAAGGC
AGATCTTATCCAAAATTACATTTTAGTCCTGGAAGTGCTTCCAGAAATTA
ATTTAGACAAAAGTCAAAGTCTCTACCTCTCCTAAGATGATGGTTTTAGC
GTCAGATCTTATCGCAAATTAGATTTTGCATATATCCCTTTGAGATGACA
GACTTTGCGAAGATCCTTTGCTCATTTGAGCAAAGTTAAGTTGGCAATTT
GGCCTTTGGCCTTTGTCCTCTGGGCAGTGGGTTTCCTTTTCCTTCTATTT
GGCTTGTGGCTGAAGCAAGCGAAAGATGTTTATCGTGAAAGAGAGAGGGT
CCGTCCTAACTTATTGTTTGACCTGACCTTAACGATCCCTAGTTTCTGGT
TTTGTTTGTCGGGTTCTTATCCTCAGCTTGTGGCTTTGTTGAATCTCCTT
TCGTTCTCTTTTTTCCTGCTGCTGCTGCCTCATTGTTTGCGGAATAGACA
CAAAAAAACGTACCAGAAAGAGGAGTCTGCCACTTTGTATCCTGGGAGTT
CTTCAAATAGTTCAATTGCTGGACCCTTGCTGACCATTTGAAAGGTGTAA
TTTTGGTTTCTGCGCCTGTGCAGCTGTTCTCTGCATCACCTTTGCCCAGA
CCAAGGCTCCCAGAATCTGTGATTGAGGAGGGCACACGCGTCTGGCACGC
TCTCACCAAATATAATGCACAACTTGTGGCCACCCCAACCATCAGTAATC
CACCCACTCCTGTGTAAAAACCTCAGTCAGGAAAAAGTATTATTAATATC
GTGGTAACGCTGCGTGGAAATCTCCCACAGTGCCATAAATTCTGTATTTA
TGTACAACGAGGTATAGCCCTTCCCCTAGCAACGCCATCGCCATATTGCA
ATGGTTTTTGGGATGGGTTGAATATGGTTTCAGTTACGGATTCGTATGAG
GCTTAGTGGTGCGCCATTTTTAGCTTTATAACTAAAAATAACATACACCA
AAAATAGCCGTCAGAGAGAGAGAGAGTGGAAAGAGGTTTACAAGGTTTTT
CACTCTCGTTTTTCCCAAAATTTGTACCCGAAAAAGGGATGCATGTGANN
NNNNNNNNNNNNNNNNNNNNNNNNNNNNNNNNNNNNNNNNNNNNNNNNNN
NNNNNNNGATGATTAGCAAACCACCCTCACACCCCATTATTATCCAGAGA
ACTCTCCTCCCACTCTTTAGCCAGAGAATTCTCCTCCCAATCTCCTCCCA
CTCCTTGTCCAGAGACCTCTCCCTTCCCTTATCGAACAGCCGTTGCCTTC
GATGAGCTGTTGATTGCATCAGTAATTTTCTCCCGGCGCCCACATCTCTC
TCTCCTCAAAAATTCTCCATTCCTTTTTTCCACAACTTTACGCATTTTAA
TTATTAAAATTGCCAGAGTTGGAGGATCGTTTCGGGTTCGTTTCAGGATC
GGCAAAGGGACCAGCATCTGTGTGTGTGGGTTAATTATCCATTCGCCGTT
GTTTTCCTTTTTTTTTTTGGGCACCTCAAGCGTGACGTCATGTGTGATCC
CACCTTAAGGATTTGTTGAACAGTCGATTATTTATTTCTCTAAACAGTTT
TTCCCTGGAAATGCAGCCACGCAGTAGAAAGGGAGAGTGCTGGCCAAAAG
AGTTCCTTGCGATCCGTCCAACAGCTGACCAGAGTCCGAAGTCCGAGGTC
CGAAAGTCCTTTATGTGGGATTACGGTGGGTGTAGCGAATCCTTAAGTGG
TCACCGCTGCCGTTAACAAGGGGCTGAAGGATCTTCTCTGCTGACCGGTT
GCTGAGTTTTGAGTTTTGGCATTCGACTGAATTATGGGTTCAGGCTCTCT
AATAGCCATAGATCTTGTTAGAAGCGTGTGTATAGTATTTTTAGATAAAT
AGATGCATATGTTGTATGTTAAAGAAGCGATTGGAATGGGTAGCAAAGGA
TTTGGGAGTACATCCAATTGATTTAATACTAAAAAAAAACAGGGGACTGA
AGGTTTTTTGTCTAGATATAGGCGTCTAAACGGACGTAAGAACGGGTCTC
TTAAGTAGAACTCACCCAAAATAATTTCCAGATTATTCTAACCTATTCAA
AAAGGTTTTCAGAAAAATAAAAATTTTTGAAACTATAGAAATGTGAGCAA
GTATTTCTATTAAATCAAGTATATATTTCTGTTATACCCATTCAAGGCTA
TGACTAAATGTGACACCAAATCAAATCTAAAACCCAACCATTCTATGGAA
CATCCATGAATGGGATGCCCAGCATGACCGCAGAATTCTATGTAAATTTT
CAAACCAAAACTAATTTCAAACGCATTCAAATGATGAATATGCAAAAGTG
TATGGAATTAAAGTCATGGATAGATAGATAAATGATTGGTGGACGGTCGA
TGGAGGACATAAAAGAACCCACTAGTCCCACTGGGGAAAACAAACAACAG
GCCCAAGAAAATTAGGGAAAACTCGCGGCGGCAGCAGATAGCAGAGACAA
TTTTTACAGTTCCACAAACAGAACTGCGTCCATCAGGCGTCCACTCTTTG
TACACACGAGTATATCCNNNNNNNNNNNNNNNNNNNTCATAGAGACGGAA
CCGCTGACGCTGGTATGGAAAAAACATCTGCTCCTGATGGCACTTTAGTT
AACGAAAAACAACAAAAGGTTAAAAATATATGCACGGAGAGAAGGACGCA
CGACTCCGATGCCCTATGCCCCTTCCCATCGATAATGTCCAGCATCCGTT
ATGGAGAGACACACAGAAAGAAAAAAAGGAAGTGGATATACGACAGGACA
CAAGCAGCNNNNNNNNNNNNNNNNNNNNNNNNNNNNNNNNNNNNNNNNNN
NNNGGGGTTGCACAGATATACGCGTGTCCTCCTCTATTTCCCGTTCTGTA
TATTTGCACTGGATGCGGACTTCAGGCCAGCCGCCGTTTGCTGCGTTTCA
TTTGGTCAGTTTGCTACAAACAATACAAATTTTTGTGTGGGCTAGTCGAT
TGAACTCGAGTTTCCATATAGACACTCCGTACTCCAGCCTTTTCTTTATG
TTTGCCTCGGATGCTGTTCGACACCAGATGCCAATATACGAACCGAATGT
CAAATAGAGTAATCAAAGAAGCCTGAGAGACAGGGAGTAAAAGGAGTAGT
AGGAGTTGTGGAAGTGTGGCATAAAGAATTAAGTTCAATGGAGGGCAATA
CTAGAGACCAACTAATCAAATTTCATGGCATTTAATACTCGAAAGATCCA
GGTTTAAGAGGTCCTTTAAAACTGAACCATTGATTAATATGGAAATGTCA
ATCAGCCACTTAAATGGTACCCACATTATCCTGTAACCCTCAACCTCTCT
TTCCATAGGTCCTCCCTAAAAAATCTCCTGATCACAACCAATCAAAACCC
AGTCAAAAAGTCACATCAACGCCTATTACACAATCCCAATGATTTTCCGG
AAATTTCATGCAAAAAACGAGATTACAACCAATAAAAATATCCACACAAA
AAAATGCAACCAAAAAGAATGGAAAAAACGTAGCAAAAAATTGAAATGAA
AAACTACCCAAAAATGTGTGATACGGGGATGCGATGGGGTGGGTGAGGTT
ACTGCAACCACCCCTCTGCGAGAGGGGTTGCNNNNNNNNNNNNNNNNNNN
NNNNNNNNNNNNNNNNNNNNNNNNNNNCATTTGGCAAATATTTTCAATGG
ATCGATATGTCGCTTCAGGGGCCGGGGGACATGGCCATGGATGCCTTCGA
CATGTGAATAAAAAACAGGTAGGTAAGGTCTTTCCTCGTGTAAGAGATAC
TTTTTTTTAGCAACATGTGTTTTTTCTTTAGAAAAGAATTTCGTTTGTGT
TTTTTGTTGGTTTTTGGGCTGGGATAAATCGACTTATTGGTCTTTTGTGA
AAAGGTTCGAAGTGCAAATGTCAGCTGTAGAGCGCTGTGGAGCGAGCGTT
GTAATGTGAGCAATTAGAGAGTTTCTCGGAGGATGAAGATGAAGTATCAG
TGTCCCAGGGAGTGGATGTTGATGGAGGTGTATCCGTGGTCGTCTACAGG
TGTCAGCCGATACTTTAGATCTGTACAAGTTGTCATCGGATTGTGGTTGA
TGGGCGGATATGGAGTCTCCAATTTCTGTTCGAATCAAGTTCGATTGCAC
TCCCACAATTTGGCTTGTGTCCCTTCGCTGTCTGACATCTGGAAATTGCA
TGATTCACTCTCATTTTCAGCTGCCTCGGACCCAAGCCTTTCTCCATATC
CCTTTGAGTGTTCCTCCTTTAGGTCTCGCACATCCATCAATAATTCCACA
TTTTCCCGAAAGTGAAGTGCATAAATTTCACCATTTCTGCTTCGATTTGC
CAAGGGTTAAATTACATTTTTCAGCTGGTCATTGTGGTTGACAAAAGGGG
AACAAAACCGTCAATAGGTTCCGTTCTTCTGGTTTTTCTCTGGAAAATTG
TAATAATTTCTGGCTTTGCCAAAAACCGAGGGAGTGGAACATAGCAAACT
GAATAAAAGGTGTTGAATTTTCGCTTATACTCGTAGAAGGTAAACCCTTT
TATTTTTCAATATATGTACTATGTATTGTTTTCTTACTTTTTCGGTGGTT
ACTTTTTTTTTGGGTAAATGTTGCTAATTGGAACAGCTGGTTTTCCATAG
AGAGAAAATTTGCCAAGGGTAGGAGAGTAATATACTGTAGAACTTGGTTG
AAATATGTATAAAAGATAGCTGGTAAAAAAATATTAATGAAACTGTGAAA
TTTTCTCTAATTAAAATCATGCCCATAGACGCCCAAAGAACTTTCTTTTA
CTATGTTTTATCTGATAAACCATTAAAAAGTTTATCCCACATGACCTTGT
AGCAGCATTTTCCACAAAAACTTTTCCCTTTCACTAGCTTCTGGAAACAT
CTTAATTTTTTCCCTCAGTTTCAATGAACTTTTTCCTTCAGAGTAGCCTC
GCCATTTTGGAGCTAGAACTCACCCTTTGTTTCGGCTGTCTGAGACTCCA
TTTTTGTCCCTTGTCTTCAGCCACACTTCATAATAGTTTTGTTTGTGCCA
CACGCACTCTCCACACACTCTCCCCTGCAACTACAATTTACAGCGCCTAA
TAAAAACAAAATGAAATCAAGGCAATGCGTTTCCCCCCTGTCGTTGCTTT
CATTTATTTTTGGATACCCTTCTCTTTTGGGGAGCGGGGGCCAATCAACG
CCAAGGGATTATATGGTTTTCGGGCGTGTGGCACCACAAGATCTTTGTCA
TTGAACTTGAAAAAGAAGCCGAAGAGGAGGCACGTTTTCCCAGCGGCAGA
CACTTCTACCCTTTCAACACATTTGGTACTCACCCCCACCCCTTCCCCTG
TGTGTCTCTAAATATAAACGGATTGTTGCCGCATCCCCGAATCGGAACCC
TTTTCCCTTTTGTATCTCGTATCTTTTTATCTCGCGCCTGTTGCATCATC
ATGATGCATGATCGTGCTACCCTCGTCAAACATTCGAGTACGGAACACTC
TCTGAAAATTAACCACCAATAAAAAGGCAACACTTCATAAAAAGTGCTTC
CGTTTTTTCCCCTCTAGATCCGCATCCGCTCCCTTTCTCTGATCTTTTGT
CCTCCTGTTGTCTGCCTGTTGCATGCCCCTCGAAAACTACTTTTTAGATG
ATGTTGTAATCGAGGAGTCGTCGTTTGGGTAAACACCCTTAATTTGATTT
TTAGCGCCACTTAATAGGAGGGCACTTTTTTTACATACTCGTACGAGTGT
ATAGGGTGTGTTTTTTCATTTTTTTTATAGATGGGGAGGGTAAAAAATAC
GAACATGGTAATTGGTGTATCCGATGGCTGCCTCGCGATGTGTGGCACGA
TTATGTAATTGACCTTTTGAGGGGAGAGCAGGGGCAATGGGCGTGGCATG
ATCGGATATTTTTTAAGGGCATAATAGTCTTCTTTAAGGGGTGTCACTAT
GGGTTCTGCGTAGGTTGTACGGTGATGAGGGGATAGGGGATGAGCGTTGA
TTAGTTTATTGATTTTGGATGATCTGTTTGTGGTAGATGATCCTTTTCGA
TTTTAAGGCCTTTTAGTTATATCCTTTCTGGATCTATAGTTCTGTTGATC
TTCTTCAGAGGCTTTCCTGAGATTCCCTATAGTTTTTATTGATTATTTTT
AGCAATTTAGATTATTCTTGAAGCGTATGCTATTCCATTTTTAATAGAAT
CCAACCTTCCCCCCCAACAACAGATCCTTGCCATTTCCCTGAACTCTCCT
CACATTTTCTGGCCATCATCTGCTGCTGCTGCCTTTGTCTTTATAATGAA
TTCATCACATCAAATGCTGATCCCGATCGCATGTCCTGTCGATTGCCTCN
NNNNNNNNNNNNNNNNNNNNNNNNNNNNNNNNNNNTTTCCAACAATTGAA
TCCAACAACAAATGCACAAAATTCAAATGTCATTCAAATAACGGCTGTGA
GGACAATGGACCGCCAGGACGAGGCACGGGTCCTAGGACCCGGAGTGGGA
GTACACCGTACCATAACAGAAGGAAAAGGTGGATGAGAGGTCATTGGAGT
GGGAGCAACGCCTGCATCTCATTTCGTCTTCGCTTTCGAATACGATTTGT
ATGCGGCGGCGTGGCAATATCCTGGGCACAGGATACATGTTCATATATTG
TTATTATACTCCTCTTCCATCCGGTGCTGGGCTTCAGCTGATGGACGGCT
AGAAAAACATCCAAAGGCGACAATGATGATGACGAGGACAAAGTTGGACT
NNNNNNNNNNNNNNNNNNNNNNNNNNNNNNNNNGTGAGGAGAGGCCCAGC
GGTCTCGACTTCCTTTCTGCCGCCAAACCGCACAACAGATGAGGGACTGT
GAAGACCTGATCCTGATTCTGATCCTGATCCCGATACGACCGATGGATGG
TCGGTACGTTCAGGTTTCTTTCTGCCCCGATAAGCGTGACATTTTCATAT
TGTTGGCGATCTAAATCTGTATGCCATTCATGCCATTGATGGCCGATGGC
GTCTTCGGCCTTCGTCTGAGGCCAATCACACGCTGAAGGGATTAGCAGAA
GTGAAGTTTTTTATCTGGGCTAATTGGAGCGTTCTCTTCCGAGATAGATA
GTCCTAAGCGGACAGCCATGAAATGAGAGTCCATTCAGGCGATGGGATAG
CTTTGATTATGCCTTCCTCAGTAAGTACTTTCTTTATGTCCGACGCAATT
GGCGTTAAATCTGAGCTGACATTTAGCCAAGGTCTCAAATTGAGCTGGAA
ACTTTCTTCGATCGCGAGTGTGATTCTTATAAATTTTTGGCAGCTGTTGA
AGGAGTGAAGGACCCCCCTGGAGCATCTCGAATGGAAGCAGGAGTCTTTT
TCCCATTGATTTTGGAGCACAACAAATTTTCATAGCTTGAAAAATTACCC
AAAAACTACCAGAAATTAGGGCATAACTCCATAACTCTGTAAAAGAGGGG
GGCCCACCGAGAGTCTAGAGCCAGGGGCAGATGTCAAAGATCTGCTAAAG
ATCACACTAAACATCGTCGCCAAAGAAGGAGCTGCTCGACTCAACTCATT
TGAATGAGAAGGAATTCCATTTCCCGGGAAAAACAAACACACACTCCCAA
ATCCCAAAGGAGCAGACATAAGAAAATCATTTGTGAGACACCCTTAAAGC
CATCGAACACTCGGGGGCTGAGGGAAGAGGTCCACAAGGGTCGCCTTTTG
GAATGTAAATGTCGCGTGTTCGGAGACGCGACGTTGGCGCGTAAGATTTG
TGTGTTTCCGGGGTCGCAATGCCAGTCGGGGTCGGGGTTCGCCTATAATA
GGCTCATTNNNNNNNNNNNNNNNNNNNNNNNNNNNNNNNNNNNNNNNNNN
NNNTAGGATCGTAATAGCGTAAACATTTAACGGGAGCGTGCGCTGCGCAC
GCGCAACATTGCCTCACGCGCTCGATCGACCCTCGACCCTCGACCCTCGA
TCCTAACCTCTGACTGATCCCCGATCTTTGGTTCGCTTGTGAGCTATTGT
TTGATTTCCTTGAGGATTTTCGCGTCTTATGATTGATTCAGTGTTTTGTA
TTTATTGTTATTCCCATGATTTCTCCATGTTACACGATCACAATCTTGTG
GCATTCTCTCTCTGTGGCAGCATGATTAATCTTTGATGCTTCTTTGTGGG
TGCAATAGCATTGGGGATTTCGGGAGAGGGGTTCCAGTAGTTTGTTTGAC
AAATATTGAAGCGATCCATGATTTGACATACAAAATGTAAGGTCAGAGAT
GGTTTTTTTTAGTGGTTGAATGGAAAGCGGGGAAAAGCTGAACTAATGGG
AATGAAAAGAAAGCGGGAAATCGAAGAGATTTATTGATATTCAATGGCAA
AAGAGTTTTGGAGTAGTTTAAGAATATATTTTAAATAGAGAATTTATATA
TTTTGATAAAGGTTACTAAATTATGGTTGGAAATATGTACATATATGTAT
ATGCAGAGCTGAACCAACCATTAAGGGAGACATTGCAAATGTTTAGAATA
TCTCGAGTGACTATTTATTAAATTATGTCTCGATTTAAATATGATCTACA
TCCCTTTTAGGTCCCTTGAAGTCAATCCTTCACATGTGATCTTGCGTTCT
ATCCTTCCCTTAAACCTTTTCCCATTGGGCTATTCCCAACAGCAGCATCC
TAAACTCCTGCAGCAGCCGCAACATGATGCATGTGGCATATTTAACACCT
CCAATTCATAATGAATGAGTTAAGAGCATCAACAAACTAAGCAAGAACAT
ATCGATCGCCAGCTACTGCGCTTGCGTCCCATGTGAACGAGAGAAGTGCT
TGTTCGGATACGCCAGGGATACGCCCNNNNNNNNNNNNNNNNNNNNNNNN
NNNNNNNGGACATGTGTTAATCAAGCAGCAACCTCAGCAGCATTGTGCAT
CGTATAACTCTCTGCTGCTCTGCCCTGCAGATGGACTAATTTTTGTGTAA
CAACGGGGAGTGGAGTGGAGTCGAGTGCAGAGAACAGCTGCCAGAAGGAC
TAAAAATAGTTGAGAGGCAAGGTGCAGGCAAGGCTCTACTCCGTTTCGAT
GGGTAGAAAAGGCCTAGGGAGAGGGGGTACTGACACAATTTATGTGACAG
AATTCTCATGTTTGCGCTTAATTTTCATTTAATTTTTATGGGCGCCAAAA
ACTGTCAGACAGGCAACGGCTGCTGCTGCTTCTGCTTTTTGGATGCTGTG
ATACCCGGCCAATTAAGGCCATTTATCTTGGAAGGATTTCAGAGGTACGA
GTGACAAAGAAGGTAACATGAGCTAAAAAACCAACAGAAGACACAAACTG
TGACAAAGAGAGAAAAGCGCAATTGTTGCAGAACTACAATTGAATGCAAT
CCGGAAGTGTACTGCGTGGACAAGGATCGATGGGAAGGCCATCGCCCAAG
CGGTTTTGACGATCGACTCACTCAAACAGGAGAAAAACTGAGAGAGGAGA
GATGTGCTCACTGAGAGACTCACTCGCGCTCTCTCTCTCTGAGAGAAGTC
TACCCCTAAGAACTGAGTGGATCTCTGGAATCTCTATCCATCCATAGGGG
TTGTCCCTAAGTAAGGTCAAACTTGACCTCTAAGACGACCTCAATGTCGG
GTGGGTGAAAGATTCGAGCGAGCGCGCGCGCTCTCTGGTTGCTCTTTTTG
TTTGTCCGCTTCCTTCAGCAGGGTCATTGTCTGACCTTTTCTGCTCGCCG
TTCTCTTTCTCTTTTGGCACCCGCTTGCCATTGTCTTTGGGCCTCTGGCA
TCGTTGACAAAGGCAAGGGGCATTGCAATAAATGTGATAAAGATTGTTTT
TTGTCCCTGTCCGAGCAATTGCTTGGAGACCGTGCCATAAATTGCCCGTG
GTCCCAGACCAGTGATCGCTGACCGTTGATCGCTGGGTTGCGTCTACGCT
GAATGATGCCTTAATTGTTGCACGGCAGCTGAAACTGACCGATTCCTTTG
AACTATCCAGCATTTGTGGGTGTTTAACGTATGTTTTGCTGGGTTTAAAT
GGTTCGCTTTTGATTGTGCGATGCATATATGGACGTCGCACATATGTAAT
CCCTTTATTTATTGCTATAGAAGGAAAGTAGAATGAGGAATTTGCACCCA
GTACTCTAGATAAGTCATATTAAAATATTTTGCAGAGTATAGCTAAATTT
GAATTTAACGGTTTCAAAATTGAAGCGTATTATGTAAGATTGCCGTTTTC
CACCACTTCGAAATCGCTTGTGGCGCTATCTGTTGATAATTACATGAACT
AATATATAAAAAGGGCTGGCCGAACAGCTGTTCGTCTGACGAAAGATTTC
AAAGAACGGTTGGAATCTGAAACTACAAGTACACGGGGCTCCAAAAAAGC
CCCAATTCGATCCAATTTTTGTGTACCGTAAATTATCGTATAGAGGCTAC
GCTTCTGTGTTACCTCTGAAATCCTTCCAGCAGTAGCAGCAGACGTTGGC
AGTTTTTGGCACCCATACAAATAAATTTTTTTTTTTTTATAATTTTAATA
TTTGTGTTCGAAAACATTGGTAGGTAGATTGAAGGAAAAAATTCGTTGTA
GATAATCTTTGATTTCTTCTTTGGTTCCTCAGTGGGTGTTAAATTCGGTT
TCCGTTAAATATTAAGTTCTGCTGCCTGCCAGCCATCTGCCTAGATGAAG
GCCAATTCGGGAATCTCTCTGTTTTCCTTCATTTCGAGAAACATTTTGGT
GGCCCGTTCAAAATCCCATTCGGCCGACTCCACGATTCTTGTGCACCAGG
GAGATGTTAGGCCGGTAAGCTGCTGGAACAAAATGAGCTTGTGGCTCTTG
GCATCAAGTGAGTCCTCGGAGGCTGGCGCCATTAGACGATCCTTTGGCAG
TGGGCAGACCTTGAACGCACCTTCTAACTGTTTCCTCGAGGGATTCATGA
TGCTCAGGTGGTCATTAGAGATCTTCCATCGGCAAGCCTTCTTGCCAAAG
CCCTGGAAATGATAGATGGTGAATGAATCAATTCAAAATAGTATCTCCAA
TGGTGTCCTACCAGTCCCTGCTTATCAACCTTGAGTACGAAGTTCCTGGT
AAAGGCCAAATAGAGCTCCGCCTGGTTATGGGTGGTCGGAGAGTCATCGC
GCATCAGACCCGTGACATGAATAACTGCCGACTGGCNNNNNNNNNNNNNN
NNNNNNNNNNNNNNNNNNNNNNNNNNNNNNNNNNNNNNNNNNNNNNNNNN
NNNNNNNNNNNNNNNNNNNNNNNNNNNNNNNNNNNNNNNNNNNNNNNNNN
NNNNNNNNNNNNNNNNNNNNNNNNNNNNNNNNNNNNNNNNNNNNNNNNNN
NNNNNGCGCTTAAAGAGCTGGGCGTTGAATGATTGCGAGCGCCCCATCAC
ATAGTTGCAGGTCATCGTGAATATGGAGTCTTCCGTGTAATATTTCATCA
GGCGGTTGGCCCGCATGTCTGCCTGCTCGAACTCGCGCAGATAGTTGCTG
AGAAATACGTCGCCCACCAGCTCGTAGGCCCCAATGTCGCAAAGGAAGTT
CTTCTGCGGCGCCTGGCCCGGCTTGCTGCTCAGATCCACCCCATCCAGCG
TCGTAAGTTGGGGGAAGATTTTCTTCACTGCCTGGATATAATCATTGGGC
AGGCCGTACTTTCGGCACAGCGGATTGCCATGGAGTCGAAGCGACTTTAG
CGGCAGCTCACCTAACGCCTTGATGTCCTCCAAATCGTTTATCCAATTGT
GGCCCAAATCCAGGGCCCTCAGGCTCCCCATTCGGGACAGGACGCGCGCG
GCGTCTATCCTGAAAATATTATTGTTGCACAGACGGATCTCTGAGCAGTT
TGACATGAATTGACGCGAGATAATTGTCAGAATATTGTTCAGAATCCTCG
TCGAGCCCATGTGGACCCAAAGGCCCTTGAGGCCCTCGTTTGCCTGGAAG
TCTGACATTTTGAGCAGCTGATTCTGGGCCACATAGCACTTCTGTATGCA
TTTGGTAATCCTCTCCTGGGGATCCACATGATGGAGCTTGAAGCGGCTGA
CATTCATGCGCAGATAGAACGGAATAGTACGAGGACCCATGCACACATCT
GGATCTTCTACGTTTGTTACCGTTACGGGAATTGGTATCTCCAGATTACA
ACTGTGCACCAAATACGCAATCTGTTCGAAGCAGTTGCGCACTAGAAAAA
TGTGTTCCTTTCCGTCAAACTAATAAAGGATTGAGATATCAAAACACATG
AGGAAAATCCTTAGATGAGACCTCACCTTGTAGTAGCAGGGATAGATCTC
GCTCAGAAATTGGTTCGCCGTAAGAAAGAATAATCTAAAGAGACATGTTT
CAGTTAGCGCGTGCATGGGATCAGGTACCTAAAGGTCACAGATAAGTGGT
AAAAGTGCTGACTTGGGGTTGGGATTACAAACCAGAAAGGCATGCCAATC
TTCGCTATGCTCAAAATCAGCCAGCTTCGATTTGTTTGTCCAGTCAATGC
GTATGCCATCCGACTCCAAATCAATATCATAATTCAGGGGCGTATAGGTT
TTGTGGAGCTTGTCGTAGGGAATGCCATCCACCATACTGAAGTTTCCCTG
CAGCGCCTTGATGTTGTTGGGATATTTGGGCCCCTTGGTGATGGGATTGT
TGGCCAGCTTCAGTTCCTTTGCACGAACACGCTTTAATTCACGGCACAGA
CGAACCGAAGAACCAATCTGAAAATGAATTCTTTCTCGATTTGATGCCTT
ACTTTACACCCCACACATACCTTGTTTTCACTGAGATCCAGCAGTCCATA
TTCGATATCGCCAAAGAGTTTCAGAGGATCCACGCTCTTCATGTGATTGT
TCGCGAAAATGAACCCATTCACCGCGCTAAAGTGCTCATCGTTATGATAG
ATGCTGTTGCAGACATGCTTTAAGGTGGCCACATTTGCCAGACTAACCAC
AATGTTCTTGAAACAGGGATTCGCCCCGAAGTTGCTCAGATTCAAAACGC
CACGCACGCCGCTATGCACTTCCAGACGCTCCATTAAGCGCGAAACCTCC
TGAGAAATTAGCAGAGGAGGCGAGATCTGCTTGCTTCTATTGGCGGCCAC
ACCAAACTGCACGCTTATATCTACAGTGGCGCCGGAGGAAAGCCTTAAGC
AGAGCTTCTGGGCAAACAGCTTATCGATCGCCGGTTTGCAGGCACGCGCC
ACAAATTTGTCGGCGCGAGGACCACACTGAAAAAGGAAAAGTTTACAGTG
GAAGGATAGCAAAAGTTTTTCATGGAAAGCCAACCTCATAGGCCACCGGA
TAGAACTCCTCGCCGTCAATCACATCAAAGATGGCTTCGAGTATCACTTG
TTTTGGATTCTCCAAATACTCGAGTTGTCCCAGATGATGTATGGAAAACT
CATTCCAGCTCAAGCCCGGCACCCGATCACCATAAGTTGAGCAGTTTCTA
AATATCCTGGGGTCGGGATAATCCACCTGGATCGGCAGGGATCCATCCGA
AAAGTTTAACACGTATCTTTGGCCTTTCGACATGAATTAATTATAATGTT
TTAGTTAAATTCTTCAATATCTTACTCCGGGGGTCCATCTTTTTGCGTTG
AAACTGGGGCAGTGCTCAAAATCGGCACTTTGGAAAAGTCCACCACTAGG
ACCCTATGCACCAAATACAAAAACTTTGTGACAAAATCTGAGTTATGCCC
AAAACTCAATAACTCAACCTAGGCGTTAATAATATATAAATTATTATTAT
GTGGAACGTTAGTTTGTCTAGCAAGTAAAGAGAAAGGATGGAACTACAAG
AAGAACTTTTATTATTGTTCGAAATATTTTCAACACTTAAGCTCAATTTG
TTGCCCTTTTTAAGTCAAGGGGTCTTAGGTGGGTTAAGATCGATTTTTCA
TCGGTATATTTTTAAAATGAGACTGTATTTTTCGGTATATTTCTGAGGGT
CGGACGGTATATTTTATCCATAAATCCACTGCTAGGTTTTTTCAAAACAA
AACAAAAGATGAGCCAATATAGCCACGTTAAGTATACAACATCACCGACA
CCATCCGTGGTGTCCGGCTACTCGAGTGCTTCGCGGCTCCACTCGCACCT
ACCGCCCCCGGCGAACCATCGGAAGGATTGCCTGTCAGCGACCACAAAGA
GCTACAAATATCTGCGACGTCTGCTCAAATTCAATCAAATGGACTTCGAA
TTTGCCCTGTGGCAAATGATCTATCTTCTAATAGCACCGCAGAAGGTGTA
TAGAAACTTTAACTACAGAAAACAAACCAAATCACAATTCGCCCGCGACG
ATCCGGCATTTCTGGTGCTCTTGATTGTCTGTCTATGTGGTAGGTCTCGT
CCCACCCACTCGTCGTACCCCATAATGAAAGTTTCTGATACTAATTTCTC
TACTCTACTCTGCAGTGACCTCCCTGGGATTTGCCTATGTCTTGGGGTTG
AGCCTCTTGCAAAGCATCGGCTTTATCTTCTATGTGATTTTTGTTGACTG
TCTTCTTGCTGGAGTTATTATTGCATCATTCTTCTGGGCGATTACAAATC
GCTACTTGCGCACCAACAGCCTGGAGCCGGACATTGAGTGGGGCTATGCC
TTCGATGTGCACTTGAATGCCTTCTTTCCGCCCCTTATGTTGCTTCACTG
CATCCAGCTTTTCTTCTACAACTGGCTTATAAGTCATACGTGGTTCATAT
CGCGGTTTCTGGGCAACACTTTCTGGCTTTTCGGCATGAGCTACTATGTA
TATATCACCTTCCTGGGCTACAACTGTGAGTAATTGGGATTGGACATTGG
AATTCAGATATTAATTTTTGTTTCTCTTGCAGGCATTCCCCATCTGAAGA
ACACCCGTCTCATACTCATTGCTCTGCCCATTATTTTCCTATTGTATCTG
GTCGTTACAATCATTGGCTGGAATGCCACGATATCCTTTGTCAACTTCTA
CAAGTATCGCGTTTATTAAACGACCGACGTGCATTGTAAATTATTCTGCT
TTTAGCTGCTAAGCACTTCGCCCTCCCCTCTACGATTATGACTAATAAAC
TAAACGATTTAGCATTATACAAAGCTATAGGGCTCATCTTGTACAAGTTC
TCAAAAGTTCTTTAATCATACAACATGTTTTGGCTTTATTAATCTACGAA
TGGATAACAAATGCATTCTTTAAGCAAGCTGTTTGGGCTTCACAAAGGTG
CGTTTCCGCTTATTGCGTTTGCGCTGCAGCTCCAGGCTGTGCAGTTCCGT
GTGGACCTCGGCGAAGACCTCCTTCTGCTCTTCCTCGGGTATGGTGGAGC
GATATTGCTTCATCAGATCGTACTTCTCCCAAGGCTTTTGCACCTTCTCC
GCCGATTTGCGGTGCTTGTCCTTAATATACTGATCAATATTCGCCACACC
GCGTAGATTTTGGCGCTCCCAACGCTCCAACCAGGGCCGCGGACGGAGTA
CAACTTTGATATCATTTACCGGCACTGGAGCGCCCTCTTCTAGATGTTCG
GCTTCCATGTTCTCATCAAACGTGCTGAACTCCGGCAGAGCGTCACGGAG
GTAAAACAGGTTGTCATCCAGCCGCTTTTCGAGACGTAGCACTTCTACCT
TTTGAATGGTGGGATCGTATAGTTCGTAGACCACCTCCATGCCCTGGTGA
TCAATCACGTTCCGTAGTACGAAGCGAGCGCGGAGACCACAACGGTCACG
ATTTATGCAAATCCCGACAAAGCGACTTGTCTTGCCCGCAGCATGGGGAT
CGGAGCTGGTCACCGCCATTATAGAGCCCACATAAAACTCGGGCAGATCG
ATTTGACGCCGCCGGTCCAGCATATCTAAACGTTCCAGCTTCTCACGGAT
CGGATTGCGCCACTCTACTTTGGGGTCGGGCAGGAATTCGGGATAAATGA
ACCGATAGTTCGAGGGTACAATGGGTTTTCGCACTGGCGTGGGTGTGGGT
GTAGGTGGCTGAGCTGCAGCGGGAGGAGTCGCGCTAGTTTTCTCTTCTCC
TGGCGGTTCGGCGCCTGCCGATGAGACAGCGGCGGCGGCATGTTGCGTGG
CTTTCGTGGAAAATGTGACTGAAAAAAGGTATTCAATGTACGTTTTGCGA
TGGGAAACTAACAAGTACGTACCGATTCGATTGAAGGCCGACTGCTGTGC
CCATACTTTGCTCATAGCCCTGGCGCTGTTCATTTTAATAATTTTACTTC
GAAATAAATGTTTAGATAATCGTGATGCAGTGTGGACGTTTCACAACCAG
TGTGACCTGCTACATTTTGCATTTGTTCGATAACCTACAAATTTCTCAGC
TGATTTTAGAACGATAGAAAAATTTAAAATTTCTTAAAATGGACGACTAT
TTACATTATTTGTCCACATTGTTCTTACTTTATTTGGTGCGCTCGCTCCT
CCATAGATGGTACGTTTATATCCCAGTAATAAAAAGAGAGCAAATCCCAC
ATATAGAGAGAAAAGCACGGGCATTCGATATTATCGACTGGATGGTATAC
TGTATGGTTAGTGGTAGAGCTGCGCGCCTGAGTTTGAATGTGAAAGAATG
ACAAGGATATAAACGCAATCTATTGAAATAAATAATGGAGGGAAGCACTA
ATCAAGATGTACAGAAATATTCAAATTTAAAATGAAGACGATCATATCAA
TTTAAATAAGGAATATNNNNNNNNNNNNNNNNNNNNNNNNNNNATATTGC
ATATTCGTATATTATAATTTAAACTATATAGACTGTCGTGTAAAAATATT
TAACAAAAAGCAACTTCCACTTGTTTGTACTCAAAAATAAAAGCGTAACA
CACACAAATATTAAGTTAAATGTTAGATTAAAAAATATTTAGTTAAAGAA
AAAAGTCATGTCAATGAAAAAATGCTTCAAGCGATTTCATCCTTAATCTG
CAAAGAGAAAAAAAAACCAACAAAAATTAAAGATTCTATGAAAATCGGAC
ACGAGGCACGTACGTCCAAATGCTGTCCAGGCATATTGTTGTTATTCGAC
GCCTTTCTTTCGTGTATCTCCAGTTTATAACTTTCGTCAAAGCTTTTTTC
CTTCTTCTTGAGGAACCCTTGATTATTTTTCTCGTTACGACGTTCGCAAT
TGTGAATATTACGAAAGTGTTGTTGTAGTGCGTAGTTATCTCTAAATTTT
TTGTCGCATTGCGGGCAATCGGAATGGTGATCACCAGTGTGGATACGATT
GTGCTTAAGCAGGGTATACTTGCGCGGAAAAGTCTTGTCGCAAGCCAAGC
ACTCGTAAGGACGGTCGCCAGTGTGAATACGAGTGTGCTCAGCTAGGTGT
ATCTTGCGAATAAATTTCTTCTCGCAAACCAAGCACTCGAAAGGACGGTC
GCCAGTGTGGATAGTAGTGTGCTCATCTAGCTGAGCCTTGCGCGAATATT
TCTTCTCGCAATACGTGCATTCAAAAGGACGCTCTCCAGTGTGAACACGC
ATGTGCCTAGTCAGGGAATGTTTATAGGTAAATTTCTTACCGCACTGCTG
GCATGTATTTTCCAGTTTTCTGGTTGGGGATAAAATACCCGTTAAGACGA
AAATCCATAATGGAAAAAGATAGACTTACATTGGCAAGGATTGGGTCATG
CAGCTCTTCTTTGTGGGGCTTGATATAGCAGGGTCGGGGTCGGTGAGCTT
CATCCTGGTGTGAGTAAAAAAGTATTTAATGTCTATTAGATCATTCGTTA
TGATTGAAAACCTACTTCTTTTTCATTGTTGGACTCTTTGAGCGACTATT
AGCGTCATGGCAGGAAAACATTTCTAAAACACTCTTCTTCGAGTCGGAGT
CGACCTGTTTTCTGGTTGGGGTTAAAATACACGTTAAGACGAAAATCCAT
AATGGAAAAAGATAGACTTACATTGGCAAGGATTGGGTCATGCAGCTCTT
CTTTGTGGCGCTTGATATAGCAAGGTCGGGGTCGGTGAGCTTCATCCTGG
TGTGAGTAAAAAAGTATTTAATGTCTATTAAATCATTCGTTATGATTGAA
AACCTACTTCTTTATCATTGTTGGACTCTTTGAGCGACTATTAGCGTCAT
