# Supplementary material for: SMCis: An Effective Algorithm for Discovery of Cis-Regulatory Modules
Source: PLoS One. 2016 Sep 16;11(9):e0162968. doi: 10.1371/journal.pone.0162968 (PMC5026350; doi:10.1371/journal.pone.0162968)
Supplement: S1 Datasets — (ZIP) [file pone.0162968.s001.zip › dataset/Drosophila/Masked/dpse_eve.fa.masked]

>3:10887764,10927763 (reverse complemented)
TGGTTTCTCTCAGTGTGCAAGGGCTGGAGTGGGAGGAAAAGAAAGGCGAA
TGGGAGGCAATGCCCGGGACTTTAGTGTAAGCTCCCGCTATCAATTGCTG
TCGCCTCTTTGCTCATTGAGACTCATCAAGAGAGAGCGCAAAAGCCGAGG
AAAGAATGGAGAAGGGGGGGACAAAGACAACGACAACCACAGTGACATCC
ACTTAATTCTATGCTGCATTTGGTTAAACCAACAACAAATCTATTAAGCT
CAAAAGAGAAGTTTAAGCAGAACAACAATAAAAGAGGGCAGGAGAAAGTC
AGCGGCAAGCAGGGGGGAAACTGGAAAGACCACACTGCATTGTGCTGTAT
AGCTCTCCCCCCCTGTCGCACACAACTTACAAGAAATGCAACGAAAAAGA
AGACGAAGAAGACGAGGCAAAAAAACTGAATTCAACTTACCGTCCGCACA
AGTTCAAGGCCAAGTGTTCAAGTCCCCTCGCTCTCTGGCGCTCTCTGGCT
TCCGTGCTCTTTCCGTTTTCCTCTCTCTTGGCGTACTCAGAGAGACTGTT
TACTTTGTACATGAAAAATAACTTTACTTTCGTTTTCTAAGCCAGAAGCT
TGGGGAGGAGAGGTCGGGTGGTTGGGCGGCTGCCCCGAATGCAATCCAAC
TGCAACGGTAGTTATGTTGTTATTGTTGTAAGGTCACACTTTCGATTGCG
GATGCCCTTCGTTTCCCAACGTTTTATCTGTTATTGGACCAACAACACAT
ATATAGTAGATATGGGGGATATTGCACTGAGGGGAGCAGCAGGACCGACT
TTTGTAAATTAATTAACAACATTCCCTCGCACACACACATTAACACACAC
TCATACTCATGATGCGAGCGCGCGCGCCTCGAGATAAGAGCACAGCAATT
TATTTGCAGTGAAATTTACGTTTTGCGCGCTGACCGAACCGAGAGTGGTG
GGCGGTTGCAGGGGGGTATGTGGGAGAATTCACCACACACACTCTCTCAC
ACGCAAACCGACGTAAGCGCACGTTTTCGCAAGTTATGAAAATTGTGGTT
CAAATTTTGGGCTATTTTCCCCACTTAACGGAAGTTCACTTTGCTACAGC
TGTCTGTAGAATATTTAGACGGTTTTAAACTTAATCAATTTAATTAAATG
GAATTTTTCGATAACAGCCAGAGAGACAACAAGACGACGGAACGCTGTAT
TGTCAACAACAAATGCGGGAGCGGAATTGTAGCGAGCTTTGATGGTATTT
TTGGTAAAGTTTGTGCTTAAATATGTGGTCACACTTAGTGATGGGAGCTA
TATCGCAAATATTTATCTCGGCAGAATGTGACTAGGTGCACATGCTTTAC
GGTCACACTGTTATGAGTTTGTTTAAAATAAAATCAGTTAAAAATTCAAG
TTTTGTTTGAAAGCAAGTCAGTTGCAGGCTATTAAGACTTTGAAAATTTG
GCAGCAGCCGTTTTGAAGTAATCTGATTAATCCTGGGCACAAGCGAAGTA
TAGAAATATTCTATCTTTTAGCCAGCTAGAAAATGCAATAATGCCGACAA
ATGGAATCTCATTATGGCAGTCGAATGAAAGCCAATTATATGGATATTAT
ATTTTATTAATTTTAAGCCTGAAACTCATTGTATTAGTTTATGAGAAGAT
AAACTTTGCTCTTTCGACAAAATCGAATTTGGTTTTTTTGGTTTGGTCTT
GTTCTTTCTCTCAGTGCTAAACACACTTTAAAATGTTTCTATCTGTACCT
AATTTATTTCTTAAAATTACAAGTGAAGATTCGCTTTCAGAGCATTAAAT
TCATGTCGGTCCAGTGCCTTGATATTGGTGCCCGAAAATGGCGACTTGAA
CTCCAGGTCTCGATGCTTGTTTACCAGAACCTTTTGCTCCGAGTAAATCA
GATTTATCTCCTTTTCGATCTGCTGCTGGTCTGCGGAATCATTGCATTAG
ATACATAACCAAAGGAATGTCTCTCTTACATACCCTTCTTGAGCAGCTCC
ACTGCCTTGTCCTTCGGCATTTTCACCAGCATGCTCCCAATGGTGATCCA
AGCCTCCTTTTCCTCCGACTTCTCCACGAGGCGCAGTGCCTCGCGTGTCT
CTTGGCGCCGTTTGTCCATAACCGTCAGCTCGTGCTTGTTGGCCAATATC
TTGTCGGCCAGCTCCTCCGTCTTGGAGATCAACTCGATGCTTTTATCCAC
TTCTGTATTTGACATATTATTTATTTGTGTTTATTTATAAACAAAAATCT
GCGGAAACACAAGAGTGTGACCAGAGCAGAGGCACTAATAATACCCTAAC
GCCTGCCGAACAGCTGAATCTCATTCAACAGAAAAATAATGTCTGCGTTG
TAATTATTTTATTTGCATATTTGTTTCTGAGAGCGAACCCCCTTCTCACC
AGACGAGATCTGATCTCTGGCACACAAGTCACTTAGTTGGTTAATACGCA
ATGCATTCCACCAACTCCCACAGACGCTGGAGCGTCATCTTCCTGCTGGC
AACATCCTTCCTACAACATACGCTTTCCGAGGTAATTAGTTCTTTGTGTA
TTCCGTAAATCTGTGAAAAGCTGGGTCGCCTGTTGGCCAGAGAGCGGAAA
ATAGGGTAACATATGGTTATAATGGATNNNNNNNNNNNNNNNNNNNNNNN
NNNNNNNNNNNNNNNNNNNNNNNNNNCAAGTGCTCCCGTGGCATATGTAT
ATGTACATATATACTGATTGTTTGCATACCTGGCCTAATCTCAAACCCCT
TCCGCAGAGTCAAAGTTCGCCGCGTTATCTGCAAAACATTGACATCAGCA
ACAATGCCAGCATCAACAACAACGAGAGACTGCAGCAGATCCTCAAAGGA
GCCGGAGCCGGCTCCACGCAAATTAATTGGCCACAACGCTCCAAGCAGGC
CACACCCGACGTTAAGACTGAGTTAGCCAAACTAAATACCAGTAAGTGGC
ACTTCATTCTCCACTCAGAAAGAGTATCCCATGCTAATCCTCCGACAGCC
TATATCTACCAGAATGCCTGGCCAGCGAACAATGTGAAGCTGGGCGCTGT
GACAGCCGTGAGCTTCGACAAGGCCGGCAATGTGGTCATCTTCCATCGAG
TGGACCGCATCTGGAGCCAGGACACCTTCGACCAAGGCAATCAGTATCGG
GAGAAGTACCGCGGACCTATTCGAGAGAGTACTGTTCTGGCACTGGAGCC
TGCAACCGGCCGCGTCCAATACGATTGGGGCAAAAACTTGTAAGCTCTGA
ATTACTGTCATCCACAAATCTGCAACAAATATTCTGTTTCGTGCAGCTTT
TACATGCCACACGGCCTGACTGTGGATCCCGAGGACAATGTCTGGCTGAC
GGATGTTGCCATGCACCAGGTGTTCAAATTTGCAGCACGCGGCGCTGGCA
ACAAGCCCCTGCTGACGCTTGGTGTGGCCTTCCAGCCGGGCTCCGGCAAG
AAGTTCTGCAAACCCACGTCAGTGGCCATCCTGGAAAACGGGGACTTCTT
TGTGGCGGATGGCTACTGCAATGCCCGCATCCTCAAGTACTCCAAGGCGG
GCGAGCTGATACTGACATGGGGCCAGAACTCCTTTGCCGGCGTCTCCTAT
GATGTGGCTCCACAGAACTACTTTGCCATTCCGCATGCCCTGACTTTGGT
TCCAGAGTTGGAGCTGCTTTGTGCCGCCGACCGGGAGAACGGACGGGTGC
AGTGTTTCTACTCGAGCAACGGCACCTTCCACTCCCAGTACCACAATCAA
CTTATTGGCGATCGACTGTTCAGCATGGCTTATACCCCGGCAGCAGGTTA
GTCTCCGTGGCACGTCTTGATAATGGTTCCGAGAAAAGCAGTTTACAAAC
CTTTCTTTCCCTTCCAGGTGGAGAACTGGTCATTGTCAATGGTCCCAACG
CTGAGTTGGGCTTCCATCCGGATCATTATAACGAAGTGCATGGCTTTGTG
ATGAGCATGCGGAACAGGCAATTGGTCTCCAAATTCGGGCCAAACAATTT
GGAATTCAAGAATCCCCACGATGTGGCCGTAACAGCCGATGGTAATGAGA
TCTATGTGGCCGAATTGAATCCCATGCGCATCCACAAGTTCTTGCACAAA
TCCCTGGCCAAGCCCATGTCACTGTCGGCCACAAAGGATGCCCAAAGTAT
TAGTGGTGTGCCCGCCGAAGCACCGGCAACAGGAGCGGACGCTAGCCAGA
CGACGAGACACCATCCCAGTGGCAAGGCCGTACTGGTAGCCTCGTTAATG
CTGATATTTGCCGGCTCTACCTTTGCGCTGGCCCTGCTCATGGCCAGGCG
GCGAAAACGAGGTAATCAAGCCATCAGCAGCGCTGCCCCGCCGAGCGATC
TGGTGTACCGCAAGCTCACTGCGTCCACCCAGAGTCTGTGCTAACAATCT
CAGTATCCTAATCCACCGTGTTAATCACACTCACTCAATGTCCTATATGT
AGTTGTGTCCTATTTTATACTGGTGTTAATTCGTAACCGGATTGTGCATA
TCCATTTGCATATTTGTATTTGTGTTACTACTATCATATATTAGTTGATA
ATTATAATTTGTAATACACATAATTTTAAGTTGATTTCCGGCCACATTCC
CTTCCGCCCAATTATTTGAATGCTAATCATCGGTTGCCTTTTTTGATGCT
TTCTTTTGTATACACAACAGACAAACACCTTTATGCAATATACAACAATA
CATTTTCTAAATTTAAGTGTGTTCTGTTTTCGTTTATGGTTTGTTTCAGT
GCAAAATTCACACAACTACTCGTAAGAGAGCATGTAAGAGCGTGTCGCGT
GTCGCGTGTCGCGCGTCTAATGCATGGTCTGTTAAGTGCACCTCTCCTTT
TTATGCCCAGAAACTCATCCAAAATCATTCATTTTAACATTCTCAGGTTG
TCTGCCTTTTGGCGCCCGCAGTCGGCGTCATGCCTGGGAGAAGGCCGAGG
GCTTCAAGCTGGGTGGACTGCTGGACAGGGACCGCAACGGCTTCGAGAAG
CTCGACCAGCAGGCCAGCGATGAGGAGCAAGAGACTCTGGCGAGTGGGGC
CCCATACGCCTAGACAGGACCAAGACTTATGTACATCTAACTCAAAAATC
ATTCCTAGCCTAGTTCTAGTTCTAACTACCTGTACCTCAAAGATTCCACT
TAGTTGTACAAACTCTTTTTATATGTTCTTCGATTTTAGTTCTGTTCTCC
CTGTCGACATAATTTGATATATTTGAATGCATTTTCCTATTGCGATTGCG
CTCAATCCTTTTGATTTGCCAAACGGGAATATAGTCTTATGAAACATCAT
CGAATCGTCTGTGTTTGTTTGGTTTTTATTGTAAGTCTACGATGGTTAGA
CTAAGAAAACTTAACTAAAATTCGTTATAAATACGTGTTTGTATCGTATA
TTGCAGTTTATCCACTAATAAGGCCCCTTAGCGGCAAATTCTTTGCTTCT
GTTTCGAAAGATTCTATCAAGATTCATGTTGTGGTTGGAGGTCAGACAAC
TTCGGCTAGAAAGCCCTCATTTTCCTCCGTCACAATAGCGTCGATATTGT
AGAATATCGCGTGAAAGGCTATGACAAAAAAGGAGGCCCCCAGTGTCCAG
AATAGTAGTGCGCCTGCACCCACCAGAAAGAGCAAAGGCGTAGCCCCTAG
GTTAACGGCAATGAGCTGTTGACGCGGCGTCATTTGAGTGCCCATCACGG
TGATGTTTACATTCCGAGAACGCACCCTGTGGCATAGGAGGGCGGCACCT
GCCAACACCAGCAATATGAGCGGCGATGTAATGCTGTAACAATGGGACAC
AGGTAGTGTTTACACAACAGTTGTTTATACGATCACGAGATGATACTCAC
AGGCAGTAGATCATCAGCACAATAAATACGAATATGTAATTGCTTTGGAA
ATAGGAGAGATTGCGCTTCACGCGGCTGGTCAAACGCGGCATGCTGACGG
CCGTCTTGAAGTTGTGAACGTTGAAGAACACTGACCAGGGGCGCATTGCG
CTGCGGATCAACTGTATTAGCTCCAGTGGAGAGGGCAAGCTTTGGAGTTT
GGGCAGGCTTCGTGAGAGTGTACAAAATTATAATCTACTATAAGATATGC
AAAGGATGGGTCTTACCTATTCAGATCGAAAGCGAACCTGCCACCACCTT
CTTGCGGCACCTGCATGTGTCCGCCCATATTAACGTTTGTTTGGGCCATT
TCGAATTCGGTTTCGTTTTGTTGCTAAATTGCTGCCACGTTCCTGCGGCT
TCGAATCGTTGGATATTGTTGTATCGTTCTGGGTCGAAAGATATTCCACT
TATCTCACCGTTTGTGTGTGTGTATATTCTTCACAGAATTCTTTTATCGG
CGGCGGATCGAATGCTGCGGCAAAGAGGAAACGAAGATGTCGGGTGCTGA
CGTGTTGCGGTCAAGGGAGGCGAAGCCCACTACATTGAAATGAAGAGAAA
CACACACAGCCGCTTCTCCTATTGTTTATTTCAATTCACTATTAATTTGT
TGACATTTTTCGTATTTAGGCAAACACGAGAATCTGATGTGGCAGCCAGT
TTAGGTGTTGGAAAACCGCCTACTTTCAACGATTTCTGGCTGTTTTGCTG
TCAGGACAACTGATTTTTTCAAGTTTGAACCGGCCAATATCGTTCTAATA
CCCTTTTATTTGGTGTTATTTAGTTTTGTGCAAAACTCAGTTTCATAGTG
GTGGCAAGTGGTGAGTTATGGTTTCAGTTGTTTTTTTTTTGAATATTTCA
GCCCTGTTCTGCCTATCGTGGAACTATCACGAGTAGTAACTACACAAACT
AGCAGATCAGAAAACAAGCCAAATAGCCNNNNNNNNNNNNNNNNNNNNNN
NNAAAAGGCCTATAACAATTCGTGATCAGCAACGAAGCTGATCTTGTGCC
ATCAAAACCCTTAAGTTTTTCAAAAATGTCGGAAAAAGGCAAGAAAGAGA
CTGTATATTTGATTGGTATTTGCTCTCTATTTAGTGGAGGTATTTTTCAT
CGCAATAATTTTCCGCATCATGAGTCCCCTTTCCATTTCACTTACGTTTT
ATTTACACACAATCAAATAAAAATGAGTATTTATACCTAACTAATATTGC
AGAAAATTGATTCGTTAACCGGATAAAATTATGTCTTTACTGCTGAGAGT
CCTATTAAGGGAATAATATTAAACCGAATATCAAAATCGAGGAATATGAT
GGGACTTGAATACAAATAATTCGTCAGTATATTTACGGTATATTTAAAAA
ATGCGATGGTGTACCGTAATCGGTATATTTCCGAGGGTCAGACCGTATAT
CTTACCGATAAATCTGCGGTCACACTGATCTTTGCTGATTTCGATTTTGG
ATTTATTTGTTAAATTCCCGTAATTGCAGCGCTGCTGGAACGGTGACGTA
GTTAGTGGAACAAATATTGAACCATCAAAAGCACAAAAGCCAGTTGGACA
CACATCAAACATACAGCCATGGCCGACGACTGGGGTGAGTGGGGCGGCAC
GCGGGGGCGTCGCTGGTGGACAATAAACGTGGTCGCTGCCATGCAACCAA
CCTTGGATGCGTATTTTTAGCCAATCTACGTCTACGCGCAACGCTAACCG
TCCATATTTCTCTTTTATTTCCTTTCCCTCATGATGTGGCACCACAGAAT
CTGCAGCCGACAGTGAAATCATACTTCAAAATGCAGCAAGCACCGTAAAC
AAGTGGGAGGGGGAGGACGACGACGACGATGTGAAGGTGCGCATACCAAG
TAAATCATTTGACAAGCAAATCTTCCAGCATATGCTGCATNNNNNNNNNN
NNNNNNNNNNNNNNNNNNNNNNNTTAAACTTGTTTTCGTGCACTCTGGCT
TTTGTTAATCAGTTTTCACTTTCATGGTGGCCTGAACACGTGTACAGTTT
TTGATTACTCACCATTTGACTGTTTCTCTCTGCGGCTGTAGGAGAGCTGN
NNNNNNNNNNNNNNNNNNNNNNNNNNNNNNNNNNNNNNNCCCACAATAAC
AGATGTGCCAGTCAAAACCAAGCCAAGCAAAGCGCTGAAAGCCAAACTAG
AAGAACAAGCGGTAAGCAAGATTCGGTTTATCTTAAATTTTCAACAAGAT
AATTAAATTCTTCCCCTGGCAACAGCGGCTTGAAGAGGAGAAGGAAGCGA
AACGGCTGGCCAGCCTCACACCCGAGGAGAAATTGGCCGAGAAGCTGCGG
TTGCAAAAGATCCAGGAAGACTCCGATTTGAACCACGCCCTGGACACATT
CGGAGTGACGCGTGCAGAAACAAACGGCAACGGCCTAGACTCCTTCAACC
CGGAGACCAAGGAGCAGTTCAAGGAGTTCGGTTCTGCGCTCAGCTGGAAG
GTCGGCCAGTATCGCGAGTCTGCGGAATTCCCACAATTCGTCGAAGACCT
AGTGCGCGGTCTATGCATACACCGTGAGTGATCTGATTTTCTGAGACTTC
AGATCGACGAAATGATAACACGAATTCCATTCCCCCTTATCAAGTGAGCG
CCGCTGACATTAAGAAGGTCAAGATGAGCGTGGAAATCTTGCACTCAGAA
AAACTCAAAATGGAAAAGGCCATTGCCAAGAAAGCCGCCGGCAAGAACAA
GGGGAAGGCCACGCTTCGCACAGAGAGCGATGTAGGTCCACGCCCAATCG
ACGGCACAGAAAACGTCATTAATTTGATTACCCTTTTTGCTTGCAGGATA
TTGATGATTACAAAAAGTATGGCAATGATTTTTCCGAAGATTACGACGAC
TTCATGTGAATAGGCGATATTCGAGTATATATATAGTTACCCCCTCCTGC
ATATATCTAATTATTCAATACATAGTTGCTTGTTGAAGAGTTCTTGGTGT
TATAGAAAGTGCGCAGGAATTAAAAAAAACTTTGTTGGTTATTTATATGA
CCCCACAAAACATATAGACCGTCGGTAGACACAGCGAGAGAGATATACAT
ATAGATATACTAGCATACGNNNNNNNNNNNNNNNNNNNNNNNNNNNNNNN
NGGAAACCTCAGCGAAAAAGAAACGACAGATATTTAGGAACATTTACTAC
AAAAATTACTTATGGCAACCACCTACTTGGAATGGCTTCTTGTAAAATTC
ACCTTTGTATAAATAAAACTTCATTGCGATATTAAACGGTATTTACTGGG
TGCTTAAATTAAATTTTAAAGAAATAATTTCGACACCACCACAATCCGCT
CAGTGGATACATCGTCTCCAATGACTCCAATGTGGAGGCGGTGCATGGCA
CTGTTGCATTGATCTTTTTCAAATTGTTGACTTTATCCGCCCTTTGGTGT
TGCTTGGTCGTGGTGAATGGCAAATGTTTGCGGTGGAAGAAGAGGGGAGC
ATAGGTAGTGCTGACGGTTTCTGATTTGGCTCTAAACTAGCTAAGGAAAT
TAACAAAAAACTCTTCAAAAATGTTCAGTTTCAGTATCTGAAGATAATGA
AATCCCATGAATCTGAGAAAAAATATGTATATACTAGGGACAAGCCCCTG
CCTTACTATTAACATAATAGAGAGCTATATTTTCCAGCCAACATTAGTTG
CGAAAAAGCTAGTTTGCCAACTCTGAAGCCAGCCAGCACGTGTGAACAAC
AAAAATGACTGATTTTGACAAATATTTGGAAGGTGAGCGATAATAAAATA
ATCAACTGACTATTAACTGTCCTGGTGTTACAGAAGCAGTCACCAAGGAC
CTGCCCAGCTCCGAGGACGAGGCAGACATCAAAGACGAGGACACCTGTAG
CGTTCAAGAGCTTGCCGCCAATTTCCGGCTGCAGTACAAGCCGCAAGATG
AATCGGTGGTTTCGCTGAAGCGGGACTATGTACTGAGTCTAGGTGCAGAC
CACAGATTCACCCGGATAGCTGCCGGTCTGTCCAGCACAGCCGTTCACAT
CTACGATTTGGAGACGGCCGGGGGATTGAAAACCGTGCAAGATGTACCCG
CCAAAGAAAAGACCGAAACGGGCGCTACCATCTGTGGAGTGCAGTTTCTC
GATGAGGGCTCCGATGCCCTACTTGTGGGCACCACTGATGGAATGGTGCG
TCTCTTTGACCTACGCACCTCAGGGGAGCAGGCCAGATTCGAGTACAAAA
GCGATCCAGAGGCACAATTCCCACAGGTGCCCAAATCCCTAACATGCTTT
GATCGGAATGCCAATAGCAGAATTATTTGCTGCGGCACGGAGCAATACAT
CGGCAGTGTCCATCTACTGTTTTTCGATGTGAGAGAGCGCAAGCAGCTGG
GTGGCTTCTACGAGAGCCACCAAGATGATGTGACCTCAGTGCGCTTCCAC
GATCGAAATCCAGATATGCTCTGCACCGGAGGCACCGATGGCCTCATCAA
TTTGTTTGACATCAAACAGACCGACGAGGACGAGGCCCTGCAGAACACGA
TCAATACGGAGAGTAGTGTGCACCGACTGAACTGGCATCGTAACGTCTAC
GATAAGGACATCATCTCATGTATTACCCATACCAATGATTTTAAGAGCTA
CGAGTGCGAGGAGGGGGACGAGGTGGCTTCGTTTGAACGGTCCGGTATCA
CTGAGGCTATTCGACGCAAGAATGCGGGTAATTTCAACCTGATAAATGCC
CATAATCTGGAGGACAATGGCGTGTTCCTTTTGGCAGGCACTAACTACAA
TCGCGGGTGAGTCTTAATGCTTCAATTTGTGTTCCCTCTTCTGATAACTG
TCCTTGCAGAGAGATCCTGCGCTCTGTGAGTGTCCTATCCAAAGAAAAGC
TCGAACCACTGGCCAATTTCGCTGGTAATAAGCAAATCGTTCGGGACAGT
CTATTCGATGCCAAGCGCCAGCTGCTGGTGACGGGCGGCGAGAGCGGCAT
TGTTAGCGTTTGGACGCAGGATGCCACTGGAAACGTGAGCAACAGTGGCA
AGCTGAAAACCAAGATAAAATCCCACAAAAAGACGCCGTATTAAATATAC
CAGTACACCTTATATGTTTTTAAATAATGGAGAGTTCCAACAGATGTTCT
TTCGAGATGTATCTAATTCTTTTCCCTTCAAAAGATATATTTAAAGGGGA
AAGATGTAGATGTAGCAAGGTCGGGGAGTTATTCGTTTTAAGTAAATCCG
GCCTTATTGGATCGGGCAGCAACATTCGTCATCATGTGGTAGCGACGACA
TTGCCTATTTTTAATGATTCGGTTTATTGATTGCGTCCAAAATAAGGTTT
AAACAAAAAAGGACAACAATAATTTGCTACTATTACATGTTTTTAGGGTG
ACGGATAACGGGAGCCGGCCGTGTGGATCTTGCCGAATTGTAGGGATTCT
TGGTTGGCTCCCTACAAGTGAGTAAAAATCCGCTCCAGAAATCCCATAAA
ATATACGCCAAACGTCGTTGTATTGTATTTATTTTAAATTCGAGTGGTTA
CAAATAATACATGATAAGACATTGAAGACATGATGCGTGTGTAGTCCTTT
GTACACCCTATTTCGTTAATTTAATATCAAGATCAAACGTAATTTATTAT
GAACTTTTCTCAAATTGATTCGTTTTAGACATATTCATGTGTATTATTAG
TATTTTGTATGTATTTATCTCGATCCTGATACCTACGTAGCCTGGGATGA
CAAACATTCTCTCAATTCTATAACATCCTTCCCTAGGGTATGAAAATTAG
TGTTGCCGGTAATCATTTTTGTCAACCGGTTATTCACCAATAAATACTCG
TTTCTGATCTTCCGTGGAGTATTCTCAGCTATATAGAACATTTAGCCATG
CCCACATAGTTTTATACGATTGATGAATCTATTTTCTAATTGACTGGCTT
ATTTTTAATACTTGCTTTTATTGGATTTTGCTTTAAAAAAAGGTTTTAGC
GAAATAGGTCAAAGAAATGAAACGTAATAAAACGTAAGAGAAAAATCGTT
CCAACTGTTCAATTTCTTTATTCCGTTGAATAATGCTGCCTAACTAAAAT
CCTTAGTTCTGCCCACATAATTTAAGGCAATTGATGAATACATTTTCTAC
CTGATTGACTACTTTTAAGTACTCTCTTTTATTGTATAGTGTAGATAGCA
AGGTTTAAGCAAAAAACGGTCAACAATAAAACAGTGGCAACGTAAGTGAG
TGTGAAATGTCACGTCAACCGGAGTTTGGGCACAGGTATACCCTATTTCG
TTGATATATATGAAGAAACTGTTTTTCCAAGCTGTTTTAAAACGTAATTA
ATAAACACATAAAAATTAGGGTCTTCTAAATATATCTCGATCCCGATACC
CATTCTTGGTTTCTGTAAGAAGACCAAAACCTTCAAAATATCGTTGAAAT
ACCTTTAAAACAGAAACTGACTAGTTTTGGCCCTTATTTGTGTATTAGAT
GACAAACATTTTCTCAGTTCTATAACATCCATTTCCCAGGGTATGCAAAA
TGTTGCTCAATCCGCGCCATGTTGTGGAACAATGCTGCTCGATTTCACGG
CACATGAGTCTGGCCCATACAAATTAATGTTGCCAGCAACATAAAACGTA
AGAAAACGTAAGTGAGTCTGGAATGCAAGGGACATAGAGAGCAAGTCCCA
ATAAAATATTCGGTCTCACTCTAAAAAATACCGAAAATGTATCATATTCC
TCGGTTTTTATATTTCCTCGAATATTCCCAGCTAAATAGAATACTCAGCT
ATGCCCACATAATTGTATAATATTGATGAATCAATTTTCTACTTGACTGG
CTTATTCTAAATACTTGCTTTTATTGGAATAACGTTGTAAATGAAATTTA
ATATAAATGAAATTGATAAAATATACCAGGTGTGATTGCTGTCGAAGGGT
CACTGCTGTGAAATCGTTGGCCTAACAACGTTAGAATATTACGTTACGTT
ATTGAGTGAGGAAAAGTGTTGCATACCTTCGAGGCGTGTAAAATAGAGTG
GACAAGGACATGGAATGTAGCAAATACATTGGGTGTTACATTATTATTTG
AATTTAATATTTATTTAAAATTTTAATATTTCGTGTAATTTTTTTTGTTA
GGGGTCATTGTATGTTAATTGATGTATTTATAGTAAAACAATTCAAAATC
CTATCCCTTTGAATTGAATTGTATTGTATATATGTAATTAAAGTAATTCT
ACTCGTAATACAGTGCCCTCCTCGTGGTACTGATTATTTCGATCCTATCT
CATTTATGCGATCTGTTAGTAAAAAATTAGCACATCCTCAGCGCAGATAA
ACGCATCTTTAAAACTGCCATTTGCCTCTCCCACTCCTCTGTTTCCCTCA
CTATCGACCATGCAGAGTGAAGCCCAATTAGTGCTGCAGTAGGCATTTCA
AATCCGTGCCCACAATTCGTCTAATCCACTGCCACCGACCTGCCTGTACC
GCCCATGTCCGTTCCACTCCGTTCTGGTCTGTGAAGGATCGGATCTGGGC
CTAGTCCTGGCTAAATGTTGACAAATACAACACCTACGATACAAATAAAA
TTGCTACAGAAGTACCTCCCAAAAACGGGCACTGTCCCGACCGGAACGAC
TCAATTTTCACAAATTTACGCNNNNNNNNNNNNNNNNNNNNNNNNNNNNN
NNNNNNNNNNNNCTCTAAAAGATTGCTCGACGCCGCCACTGAAGCTGTGG
GTTTGCTCCTGCAGAGCAGAGTCCAAATTCGAATCGGAGTCCCAGTCGCA
GAGTCCTGCGAGTAGCCAGAGTCCTGTAGCTCACTCGAAAACCGCCACTC
ACCGTGGCTAATTGCTCATCAATAAAGATGCTAGCTGTGCAGGACTCGGA
TTCCATTGAAAATGTTTGCATTGCCCAGATTCTCCTCAACGCTCCTCCGA
GTCCAAGTCCATGTCCGTTGCAACCAAAATATTATGGTGTTCCCCGCTGT
TCTCGCACAGCCAGCGCGAATTTGCTGCGGTAAGTCGATGCTGCTTTTGG
GTCTCGTTCTCGGCACGGCATCTCCTTGTCCTTTTGCATCTATGTGTATC
TTCTGGCAGCGCTCCTTTGGCGGCACTGTGTCCTGTCGTCGTTGTTTTCC
CGTGATTTGACATGTCTGTTAGCAGGATGCCGTTGCCTGACCCTGAGCCA
GAGGACCCTATGTGTTCCACTTTGATGTGATTCGTCAATGCGGTGGACTA
CTGCTACCGACTCTTGGCACTCTTGGCACTGTGCTCTGTGTGTATGTGTC
CTCTGGTTTCTATTTTCTGCAGTCTGCGGCTTTCCAGCAGTGTTTGTTGG
CGAATCTCTCCGTTGGCTGGTACTCTCCTGCTCTCCCCCTGCCAAAAGAT
GCATTCGTCACAGTTGAAACTGGATTGGTCGCCCATCGTAGTGCTCTGTA
CTCATAGTAAACGAGTCCGATTGATTGGCCACCCCAATGGGAGGCCAGCC
TCAACCCCATCTTCATTTTCAATCTCACTCTACAGGCTTTCCTTCGATGT
CTGGCCATCCATTGATGATTGTACTCCAGTTTCCAATTCCCTAAAACCAG
AGACATGCCATAAGATCCTAAAAAAGAAACCGCTAATCATTTCGCCCACA
CAAAGAGGGAACAATCCTCTGGCCAAACCTAATTATTTGACTCAATTGTG
AGCCCCGGGCTCGTGGACACTTTTTGTGGCCTCTTTTTGTTCCCTACACG
ACACTCGACAAAAAGCGAGCCAATTTTTTTTTTGTAGACCACTTTGTTGC
TCTTTTTATGAGTTTTTTCCATTGTCCATTGTCACTTTTTTCCACGGCCT
GTACTCCGACCTGGCAGCGATCCTCGCTGCTGCCCTACAAACATCCTAAT
TACGGCAGTTAGTCGTTGTTCCAGAAGGGACCTGGACTGCAGTTTATTAC
GCGCTCGAATTTCCACTAAAAATTGGACCGAAAAAACTAGGTAGAGTCCC
GGGACGCGCCTTTTTATTGGTGCACCTTCGCCGGAACTGAGAGCGCGACG
ACCGCAGAACAACGGCGACCGGCGATGAGGATGCTGCTCCCGAGGATGCG
TCCTGGCCATGGCAGGACGACCTCGCTGCATTAGAAAACTAGATCAGTTT
TTTGTTCTAATTTTTGTGCCCTGCCCTGCTCTCCTTATGCTTTATTGTTT
ATGGNNNNNNNNNNNNNNNNNNNNNNNNNNNNNNNNNNNNGTTTGGCCGC
AAAACAAACTCCGGACGGGAATTATGGTATGGTATATGCAGATTTTTATG
GGCACTCGGGTGATCTAGTTCGCGGAATGGGCGCGTATCCTGTAGCGCTG
GGACCTCGACCGGCCCTCGGAGGATGTCTGTATGTCTATATTAGGAAAGT
AGATCAAGTTTTTTGTTCCCTTTGTGCGCTTTTTTCGCTGCGCTAGTTTT
TTTCCCCGAACGCAGCAAACTGCTCTAATTTTTTAATTCTTCACGGGTTT
TTATTGTGCTCCTGGAAAAACTACGGTCTTCCACAAGGTTAGAGCGTTCT
AGTTACCTGTTAATTGTGGCCATAACTCACATTCACGTCCGCATTCAGTG
CTCTCATTTTTAAGATANNNNNNNNNNNNNNNNNNNNNNNNNNNNNNNNN
NNNCGCTACGGCATTCATATTTTTATGAGGCTGTTCCTTCGGCCGGGCCT
GGCATAAATTATTTGAATTTGTTTTTCCATTTGCTCTGAAATTGTCCATT
ATTGGAAAACTGTGTGTGTTTTCATGGTATTGGATTGTACATAGTATAGT
TCGCCTTGGGGTTGGAACTGTCTGTCTGACTCTCTGTTCCCCGGGGGATG
TCCAGGGTGGAGTCTTGTGTTAAATTGGGGGAAAGTCTGCAATCATGCAA
TATAATCAAGTAAACTTGGTCTCACCTGAATTACTGATGGAATTCATACA
AAAACAATAATCTCAAACAATTTAGCAGCATTCTTAAACATACTATGTGC
ATACATATGATAGAAGATCTAAGAAGGTAAAACAGTACATTTATCTTCCG
ATTATGATTGAAATCAAATCGGAAACAATCTTAAGCAGGTGCTTTTCGGC
CCTTATTAAGATTCGCACAGCTTTGTTTGCGAATGCTTTCCGTATTGTNN
NNNNNNNNNNNNNNNNNNNNNNNNNNNNTTTATGGCGGATATCATGGCAG
TACAATTTGCTCGGCATTTTTATGGCATGGCCAATTTTTGCACAGTGTCT
AGGCCTTTCCTTTGCCAATTCTGTTACCCGTCTTGTCTCGTCTCCCACTT
TCTGCAAGGGAAGGGAATAAAGATAGAGGCCCAGCCCTCCGTCCAGTATT
CGCCATTTACTTCCCATGATGACGGACATAATCAGCGAGATCGGATCGGC
GCTTTGTGCGTGCAAAATGTGCAATAAAGCAGCAACAACGGGAGGATCGC
TAGAGGCTTCGTCTTCGTCTTCGGCTTCGGCTTCCCGGTATTTATTTCGC
AGCGAAAGGCCAGAAAGTGTTCTTGGATGGAGTGTTGAGGCCGGACAATG
GCCAGGGGCAGGTACTGATCCTCGACAGTGCAACAGCTCGACACTTTCGC
CTGGTGAAAGGTCTGCCATAAAGGGTATTTACTGTCGCTGCCGCAGTGTC
GCCCTGAAGCCATGGCTGGGCCGGTTGAAGCTGNNNNNNNNNNNNNNNNN
NNNNNNNNNNNTCCAAAAAGGGACACTCTCGCGGACACACAGAGTCAAAG
ACAATGGTGGCACAATAGGCAAGGTTGTNNNNNNNNNNNNNNNNNNNNNN
NNNNNNNNNNNNNNNNNNNNNNAAGGCTTGCACTGGGCCTTTTCCAGTGC
GGCCAAGAGAGGAGATCGCTCCAGGTAGAGCCTCTGGCGAGTTAATGCTA
ATGCAAATTGCGGCGCAATATAACCCAATAATTTTAACTAACTCGCAATG
GACAGGGCAGTAGAGCAGTAGAGCAGTAGAGCATTGCAGGAAGGATGCAA
TACTCGGGAATGGAATGCATAACAATGGGCAAGGACCAGGGTTCCGTTTC
GCGAGATGAGGTTCTTTGACGGTTCTTTGACGGTTCCTTGACGGTTCCCT
GTGTGCTCTCTGCTCTGTGTTAATCCGTTTGCCATCAGCAAGATTATTAG
TCAATTTTCATATTTCCAGTCGAGTCGCAGTTTTGGTTTCACTTTCCTCC
TTTGCCACTTCTTGCCTTGCCTCATGTGNNNNNNNNNNNNNNNNNNNNNN
NNNNNNNNNNNNNNNNCCGACGAGTTAGATTTTATTGCAGCATCTTGAAC
AATCAACTGGAATTTGGTAACATGCTGCGCGGCCTAACCCTGGAGATTGC
TCTACTTTCGCCTCAATTGAATCGGAGTTAGGCGGAAGACGGCGGACCCT
TGCGACCAAGGGTTGTCTCCTGGCCTCAGGAGTTTCCACAGTCAACGCTT
TCGCTGNNNNNNNNNNNNNNNNNNNNNNNNTAGCCAGGATTAGCCCGAGG
GCTTGACTTGGAACCCGACCAAAGCCAAGGGCTTTAGGGCATGCTCAAAA
GATCCCTATATCCCTATCCCTGTCTCGATCCCTAAACCGATCCCATTTGG
CAATTTCATTAGAAAGTCATAAAACACACATAATAATGAGATGTCGAAGG
GATTAAGATTAAGGGACGCACACACAGGCAGCAGGATCATTAACGGACTA
ACGGAATCGGGTTATTTTTTGCGCTCAACCGGACGGAGCTTAACGCTAAG
CCACAAGCTTAACCCCTTGTGGGCCGCGGCAGGTAAATCGATGACCGATG
TCGCTTGCGCAAGGCCCCTACTACTCCCCTCCCATATGACACCCCACTAA
CCCTGCCCCCGCCATCTCCACCACCACTGTACTATATGTACAGTTGCCTC
CTCTCTGGATGATTATATCATCATAATAAATGTTTTTCCCAACGAAACTG
AAACCGAGAAACTTTTCAAATTAAGTTCCGACCCGCCGCCCCGCCCCCCG
AAATTGTGCTCCATTATCATAGATATACTGCCTGGAAAATGGTAATGCGA
ATCCCCCTCTACCAGTGCCCCCGCCAACGCTGGTGGGTGGTGTGGTGTGG
TGTGGCAAGTGTGAGGCCGTTAAACGTGCTGCATTATATTAAGACTTCAT
AAAAGAGCAAATAATTCGCTGGGCAAGCATCGATCGATAAATGCTACTCT
ATGTACCCCCGTGAACATGTATGTACATGGCTATGGCTATGGCATCCATG
TACATATGTATGTACATAATGGGAGTTGGTGAAAGCAACCAACCACCCTA
CCATCCTGTACTCTCTTCCTTACTCCTTACTCCTCTCCGGACTGCTGGGC
AGCATTATACCATATCATACTTGATGAAGCCGATAAAGTCGCATTATTAA
GGGGGCACCTCACGTCTCGCTCGCTCTGGGGCGTCCGCCTGCTTGCGGAC
AAGCGAAACAAAAGATTCGCTCATCCGCTATGAATACCAAATTCCTCTCT
CTTGCCGTGCACACAANNNNNNNNNNNNNNNNNNNNNNNNNNNNNNNNNN
NNNNNNNNNNNNCTCCATGATAACTTGATTATGTTCTCCGCCTGTCCGCC
CCCCGCTTGGCATCCTATTTTTTGTGTGCCCTCCCTTTTGTTCCGGCATC
GTAATTGCCTTCATCGTCGCATAATTGTCAGCCAGCAGCAGCAGAGACTC
TCTCAGCAGCAGCGACTCTCTCAAAGCACCGCAAGATTAGCACCCTCATC
TGCTGTCCCGCTCGAACGCCTGGCTGCCTGCTTTGATTGGCTGCAGTGCA
GTGCCTGGGCGACGGCGGCCATTGCAGGCACGGCCGCAGAGGTATATAAG
GGCCGCGGGGTGGCCGAGAGAGGCACATTCGAACTGTAACCGTCGCACAG
TCCAGACACACTCGATCCGCTCCGAAAAGAGAACCGCAGTTTCCAGTTCT
TAGAGACAACGCCCTCACCAGCCCATCAACATCCAACGAACACATTAGCC
ATGCACGGATACCGAACATACAACATGGAGAATCACCATCACGACTCCAA
TGCCGTGGACCAGAAGCCCCTCGTGGTCGATCTCATGGCCACGCAATACG
GCAAACCCCAGACGCCGCCGCCTTCTCCAAATGGTAGGTTTCCGCAAAGC
CCAATGGACACATTCGACAGATTATTAACCCAGCCTTTACCCTCTTCTTG
CAGAGTGCCTCTCCAGTCCGGACAACTCGCTGAACGGCAGCCGCAACTCC
GAGATTCCCGCTGATCCGTCGGTTCGACGCTACCGAACCGCCTTCACACG
CGATCAGCTTGGACGTCTCGAGAAGGAGTTCTACAAGGAAAACTACGTGT
CCCGCCCGCGTCGCTGCGAGCTTGCCGCCCAGCTCAACCTGCCGGAATCC
ACCATCAAGGTGTGGTTCCAGAACCGTCGCATGAAGGACAAGCGCCAGCG
CATCGCCGTCGCCTGGCCGTACGCCGCCGTTTACTCCGACCCCGCTTTCG
CCGCTTCCATCCTGCAAGCGGCTGCCAATAGCGTGGGCATGCCCTATCCC
CCGTANNNNNNNNNNNNNNNNNNNNNNNNNNNNAATCCGATGCTTCCCAC
GATGACAGCGATGCCCNNNNNNNNNNNNNNNNNNNNNNNNNNNNNNNNNN
NNNNNNNNNNNNNNNNNNNNGTCCCCGTCGGAGGACACGCACCCTCACCG
TACGGACAATACCGCTACAGTCCGTACCACATTCCCGCCCGCCCGCACCA
CGCGCCGCACATGCACCCACACGGGATGATGGGAGCTGCCGCCGCCTCCT
CTGCGATGGGATATCCTGGAGCAGCCATTGCCGCCGCCATGCCCTCTGCC
TCCTGCTACGCGGCCCTCACGGTACCGAAGACACAGACACCGCCGCTGGA
TCTGCAGTCCTCCTCGTCGCCGCACTCCTCCACCCTCTCGCTCAGCCCCG
TCGGCTCGGACCACACCAAGGTGTTCGACCGAAGCCCCGTTCCGGCGACT
GCGNNNNNNNNNNNNNNNNNNNNNNNNNTGCCAGCTCCTGGTCTCCTGAT
GACCAGCGCCAAGCGTCCTGCCTCTGAGATGTCGCCACCGACGACGGTGC
TGGCGGAGCCCAAGCCTAAGCTCTTCAAACCCTACAAGACTGAGGCGTAG
GCATGTCCTTCTGTCCTCCTCCCCCGCTCCCTCAAAGGATTGTACAAATT
AGTCTTAGAATGTCCATCCACCCTCCACCCCCCTCCCAAGTCCTATTTAT
TGAATGCCCCTCTGGATGGATGATATGATATTGTAATCTATAGTTGAATA
TTAGTGCTTAAGTTCCAACACGAAATCAAAAATAAATCTACAAAACATTC
GAAATTATATCTAAAGTGTTTTTGCAATATTTATTTTACCTGAATCCGAA
TCCGAATCCGAACCACCATCCGTTGGGTTACCTGGCGATTTACGATCCAA
CTGAGAGTTGGATTTGTCAGCGCTTTTATGGACCTGGCTGTTGGATTAGC
TGTGGAGAAACCTGGCCTGAAATAGACACATAGCCACATCGAGCCATCGA
AGGCAGCTGCTCTCCTCTCCGCCCCTCAACTGCTGGCCTGACCTTCGCCC
CGGCTCTCTGTAGGGAGGAAACACTGTGTGCAAATTGAGAGGCGGAACGG
GGACAAGCGTGCCTTCGGAGTGGCCTTCGGAGCACTGGCAGTGTTTGGCC
ACCCACAAGCAGGAGACATCAAGATAGGACAGCACGGGGGCATCCACGGG
GGTTTGGCACAAGCCAGGAATCAAAACAGAGCCTGGGCTCCGTCGGAGTT
CGAGGCGTATTAATGCGATTCCAGCAGAATCGATGCAGAGTGAGAGGGTA
CCCCGCAGGGCAGCAGCCTTGGATGTGGATGTGTGTGGATGTGGGCCTCC
TCCCTGCCACGCGTCAGGTTGCATTGCGAGTCAAAATAAATTTCAGTGTC
CTCGAATTGTCCTCGGCTAATTAATTGTCACCTCACCCGTTGTGTACTCA
TTNNNNNNNNNNNNNNNNNNNNNNNNNNNNNNNNNNNNCCCTTCTGTCCT
CCGACAATTGTCATAATTGAGAAATCATTGGCAAAATAGCAAGCAAACAG
AGAGAAATGGGATGGAGAGAAAGCGTGCGTGTCCTGGCAGGAATCAAATT
TGGATTTAATTGCCAGACAAAACATGTGTTTCAATTNNNNNNNNNNNNNN
NNNCCTTAAAGGGGTGTGGTGTCAATTGCTCATAATCCCGCCTAGCATAG
CAAAAAAAAAGAGGCAACAACAACAGAGTCAGCAGAAGGCAGGAAGGCAG
GATATCTACAACCCCTGATCCTGGTATTATATCTAATTGAGCGTTCGCAT
CAAAACATGTTTTGACACTTGCCAGCGAGCCGTAAAAAATGGTCTGTGAA
GTGCTCGATCCGGAATCGGAGTCAGATGGTTCCCCCCCCTTGCCATTGCC
ATGCCACTGACTATGCCCCTTCTGGTATGACACCCCTTTCGTGGTGGCTG
CGGCCTGGCTGCTCTTCCTTTGGGGGATGCAACACAAGTGGCAACATTTT
ATGATTTGATAATAAAGATACACGGCGAGGAGGATGAGGATGAGGATGGT
TCTGTTCTGTTCCGTGCTGCCCTGGGGAATGCCTCGCCAGGATTCGGATA
CAGTAAATTAAAAAATAGCAAAACAGGAAAATCTCTGCAGAATNNNNNNN
NNNNNNNNNNNNNNNNNNNNNNNNNNNNNNNNGTGGGGTGAGTGGATAGC
AATTCGTTTCCCCACGGGCGGAACAGGGCGGGCGGTGTTGACTTTCCGGG
CAGGTTGATAATTAATCATGTGGGGATTAGGGATTAGGCTTGTTTGAAAT
GTAGCAATCATCAAGTTGTTTATTGAAAAATTATGCGACTATGCGGCTCA
AGGCGGGCGGATTAGGACACCAGCTGGGCGACACCCACCCTCATATCTGT
ATCTGTGAGAAGCATCTGCTCTTTTCATAAAAGAGTTAACCGATTTTCGG
GTCTGTTGAGGGAATAAATGCGATATTATTATCAATTAGGCATTTGTATC
TAATTCGGCATTGTCTCTGTGTTCNNNNNNNNNNNNNNNNNNNNNNNNNN
NNNNNNNNNNNNNNNNTATTTCAACCCGAGAGATCTTGTGTTTTATGGGG
GGGCAATCANNNNNNNNNNNNNNNNNNNNNNNNNNNNNNNNNNNNNNACA
CAGCAATGAATGGCAGCCACTTCATGCGAAGTTCTCCCACGTCTCCACCT
CCACGAGAGGGAAACAATGCATTATTCAATAGCATTATNNNNNNNNNNNN
NNNNNNNNNNNNNNNNNNNNNNNGCTCTCCTCCTCTGCGAGTATTCGATG
TGCAAACAAAATTAAGTTTTATTGGGGCGTGATGAGTGGACGTCGGGACT
TACTTCANNNNNNNNNNNNNNNNNNNNNNNNNNNNNNNNNNNCTTTTAAT
AGTGAATTAGCACCTCTGTCTCGTCTCTCCACCCGACCGGGGTTTATGGC
ACGGGTGCTCCCTGGCCGCTTTCCCAGCATTTCGGAGCCGACAAAAGGCA
GCTTTTGTCCGTGGCTGGCTGGAGGCGACCGCAATCCGGGGATCTGTAAG
GAGTCTCTCTCTCTCTCTGACTTTATGAGGTACGAATTTCACACTAACGG
TCAATGAATATAAAGTGATCATCAGACGGGGAGTGCAGCCACCGAAGGGT
CCATGGTCCACGGCGAGATCTAAAGATGGGCACATACTCGTAGCATAGAT
CCCCTGGGCCCCTGGGCCTCTGATTCCCATTCACTTCCAGCATAATTGCA
AGCCCAAGTTTGAGCGCTAAACGAAGTCGAAAATGTTTTATGAGTGTGCC
AATAGATGTACAGACATAGATACATATGTATCTTAAGGTGGCACCTAGAG
GGTTTTGCAATCAGCTCGCCAATGAATAAACATCTTTGTAAAATGATGAT
GCCAGCAAGCATCGGAATAATTTCACACGTTTCAGGCACACACAGCCTCA
GAGAGTAGAACCCGTTTGTCGCCACAAATATGCGAGACTCTGACTCGACA
CAGATACTGTTGTACAAATGTATCTTCCGCTACACATGTACATATGTATT
GTATCCATGGGATGTGCTGTGGCAATTTGCACGCTGTCCATTAACGGGGA
CCATGGAGACCATGGGCCATTCCGTTTATCGGATCTCATTGGATTCATTC
TGCCAGCCTCATCATTTTCATGGATATTAACAAACTGATAATCGCAACAA
TCAAATTACAAATGCGAGGACGGTTGACCGGGGGGGTGGAGACGGAGTGA
ATGCCTTGTTTAGCCAACATTTCCATATCTATCAGGGGCGGAGCGGGGGA
GGGGGCGACAGTAGGCCGCATTCGACTGCAATTGGTCAGGGTTCATGGTA
AATGGTGAATGCTCAATGGAAATCGACAATAAAATGCCCGGGAAATCAAA
TCAATTGCCCTTGATGGATGCTGCGGCTGTCCGAAAAGTTGCAAGATTTT
TAGGGTCAACCAAGGAGGGGGGACAGGGGCCAGGGAGAGCGTCCTGTGGC
AGCGTAGAAGGACAGGCCATAAATCTGCAGCTGAGATAATGAAACTAGAA
TGATTGCGGCAATCACTGGTGTGGCTAAAAGGAGTCCATGTCCATGCCGC
CAGAGGTGGAGCATACACTGCTCTGCGCATGTCCCTGCCGCATACATAGT
GATANNNNNNNNNNNNNNNNNNNNNNNNNNNNNCCATGGCCAGTACATAG
AATACATTATGTAGAGAAGGACCCNNNNNNNNNNNNNNNNNNNNNNNNNN
NNNNNNNNCCGATTACCGATTCTAGAGTTTCAGGACTTTCAGATCCTGCG
CACGACGGTGTCAACTTTATTGCGGTTTGACTTTGCCCCTCGAGGAGTCA
GAGCCAGAGCCAGAGCCAGATACAAAAACCAGGACCATGCAAGGTCCCAG
GTTCTGCTTCGACCATGATTTACAATTCTCATTTTTTTCGCGTTATTTTT
TTAGGGGCTTTAATGGCCATCGTAAAGCCGCAGGACCTGAGACNNNNNNN
NNNNNNNNNNNNNNNNNNNNNTGCCCTCAGATGTGAGAGTGCGAGCAGGA
GGTGTGGCATAGGTGGTTCCCATTTCGCGAACTGATTCTAAAAAATGAAA
TCATTTTTTCTCGAATTTCGCAGAGACGACTGTGTAAAGGCTCTTTGTCC
TGGACCAGTGCTCGTCCTTTTTTGCACACTCGGCATCGTTTCTTTTTCCC
CCGCTTCGAGTGCTACCTAGGCCTCCGGGGTTTTTATGACGGAGATGATA
TTCTGTGAGGCTCGGCTCGGCTCGGCTCTCGGTGCTGTTCCGTTTTTTAG
GCCATAAAAATTAGGCGGCATAAAAAAACTGCATTGGAATTCTAGTTCTA
GTTTCAGATTTTTAGGTTTCCAGAGTTTTTCGGACTTTGGGCAGATTTTT
ATGAAATTCGCGGAATTCGGAAGCAAAATGCGGAATGCGGAACGGAACAG
AATGGCAAATATCCGATATTCCGGGGCTGACCTTGCCTTCTTCTCCGCCT
TCTTCTCTGAGGGCCGTAAAAAAATTGACTCGCTGCGGTGCGGTGGATAT
TTTTTAGAAATGACTTTTTCTGCAGCCTCCTTGCCGATCGCGATCCCGAT
TCTGATCCTGGCCTGAATCGTAAAAAAAGAAGAGCGTACAAAGGCGGAAA
TGGCACTCAACAAAAAATATGATCTTTTTATGGGCCCATCGCTAAAAAAG
TAAGTCACAAAGTCGCTTTCCCTTCTCTGTCACTGACTTCGAAGGAAGCC
GCTTCTCTCTCGCTCCCTCGCTGGCATCGGGAAGAGCAGAGATCTGTGGA
CACTCCAAGGTCGTGCTGGACTCTGCTACGGGGAAAGCCGCAGGACTCTA
TTCCACATCAAAGCTCTATGCGCCGCCGCAGCTTCAGCTTCCACGGAAGA
TTCACACGATTAGCGGCATTTTCACGTTTGAAACGGACATGCCATGCAAA
TTATCCGAATTAATTCCGGCCAGTGGTCATGCCCATTAGGGAGTCGAGTC
CCCCCTCCCCTCCGCNNNNNNNNNNNNNNNNNNNNNNNNNNNNNNNNNNN
NNNNNNNNNNNNNNNNNNNNNNNNNNNNNNNNNNNNNNTGACCTTCAGAT
CGTTTATTGTCCCTGATTTTGCTTATTTTTTCACAGGCAATTTGCGCCTG
CTTCTGATGTCCCTCTCGCTCTCCGTTTGTGTGCCTGTTGTCGGTCGTGT
CCTTTTTAGCATTTGGCATGCTAAAAATCTGCGCGATCTTAGCCGGAATC
CGAGTGGGATTAGAGCGTTTATGGCCCTTAGAGCACGCCCTCGTCCCGGC
CTCAATCCTCCATAAAACACTAAGCGCTTTCCCCTAATGCATCTTTTAGA
TGCTGTATCTGTAAACAACTTTTTAATAGAGCATTCCACAAGATGGCGGA
TGGATAAGAGAGGGGAGGCTCCCATCCCCCCATTGGCAGTTGGCAGTTGG
CAGCTGGGAAATGCATCCGGATCCAGAAATATCCCATCCCATGGAAGCAG
CCATCAATTAGCATACAATTAAAGAATGCTTAAACAGGGAAATCAACTTG
AACTGCAGCCCCCAGATGCGGCAGATACNNNNNNNNNNNNNNNNNNNNNN
NNNNNNNNNAGTGGCCAACGGCTGCGGCTGGGAGCAGATCAAAGCGACGA
CAACATAATTGCTGCTTCACTTCACAGTTTTCGGAGCACACTTAAGGCAG
ATACACACACACATACCGCATATTACATATTGTATCTGCATCTTCCCTTA
TCGATCTTGTTGGAGTATCTTTTTTATGTCGCAGCGACAGCCACTGCGGT
GGCCCTTGAGGGCTCTGACTGCTGGCGCCTGCTAATTGAGATCTGAGTAG
ATCGCAGCGATCCCAGCGGCATCCACTTGAGGACATGTCCACTGCGGAAG
TCACTTCCTGATGTCCTTGAGTAGGATCCGTGCATCCGACTCTGCCGATC
CGGTAATGATAATTCAGTGGAGGAGAGGCCTGATATACCAATGTATGTAC
CTGATGCCGGGAGCCAGTCCGAGACTAATCCACAAATATTGTCAACTCTT
TGGCTCTAATCTGCGCGACCTAATCACTTCCATGAAATGCATAATTGTGC
CGTGGCTTTTGATACGCTCCTGACGGAGAGACAAGAGAGAGAGGGAACCG
CAGCACGGAGATCGGCAAATCCCGGTCCGGACAATGGCCAGAGAATGGAC
AACAAGTAGCGGCGAATTAGCAATCCTATCATGCTTTTATGGCCATCCCA
ANNNNNNNNNNNNNNNNNNNNNNNNNNNNNNNNNNNNNNNCACCTTCTCC
CGGCCTTCTCCCGAATCGTAGACACCGCCAACCCCTTTAGGGCGATAATC
CTTCTAAATGTTTGTATTAATTTCGGGGCGTGTACGGATTAGGGCGTTCG
CCCTGGGCGTTACCCGCAGCAGAAACCGCCGTCCTGGAGGACACTGCACC
GACTGCGAGTCCTCTCTGACCTGCCGTCTAATCCTTTCGCATTTGCGACT
GACTTCTGTGCCAAGTCCGCCCCTAATCCCCTACCCTGCCTGCGCCTCCG
CGAAGGAGTTGAGTCCTGTTCGGGGACTTCGACAGCGACTGTAACCGGAT
TATCGCCGATTACCCCAGATGATCCGCAGAAAGTCAATCTGGTTCGGGCC
TAATGGCCAGCAGTCAAGTCAATCCTTTCGGCCCCGTTCCACTCCCACTC
TCCAGAGATCCCCTGATCACAGATCTCCATAGAGACAGATCTCNNNNNNN
NNNNNNNNNNNNNNNNNNNNTGAGAATTTCTGGCAATTAAGTTTCGCGAT
TTGATGCGGGATCGGGGCCACGGGGGCGAGCGCATCAAATCCGTGTTAGC
CATACCTGTACCTCATGCATCCTGCATCCTCTGGGCCTTTACACAGGCTC
TACTCTCTCACTCTATCTCNNNNNNNNNNNNNNNNNNNNNNNNNNNCCAA
GGCCGCAAAGTCAACAAGTCGGCAGCGAATTTTCCCTTTATTTTCCTGCA
TTTTTTATGCCGAACTTTGTCTTCCGCTCATTGCGGAGATGATGCGGGGA
TTATGCGTTGATTGCGTGCAATTACGACTCCCGATCCTGCGAAAAGTGTC
CGAGACTGTTGAAACTTCCTGCTAAATCCTTTGAGAGACCTAAGAACCCC
TTTTGTCTAGCCCAAGGACCTTGACTGGTCCTCTGGCGTTGCAGCAGCTT
GCGTAAAATTTCATAACCCTACGCGGTATGCGGATGCGTTTCGTGGAACG
AGCATCCGAATCCGCATCCTTGCGATTATCCTTTTTACCTCTTGCCAATC
CGTTGGCTAAAAAACAGCTCCGACACTTCCGCGAAAGGGCCACAAAAAAC
AAACACACTGAGAGAAAAGAATCGCTCTCAGCAGTTACCTGGCAGATCCT
TTCGCAATAACCCACGCAAGATGAGGTCCGGTTATATAACGGGTTTATAT
GACGATATGACGACTGGCAGGCCATGAGGAAGGTTTAGAGAATTTAGGAT
TGCATTGGCAGGGACTTCAGCGTCAGTTAATTGCTCAGGCAGTCAGCAAT
TGCCGGCAATTATAAAACAACGCAGATGCGGCGCATCTTTATCGTACTCC
CCCTCAATCTGCANNNNNNNNNNNNNNNNNNNNNNNNNNNNNNNNCGAAC
GGGTGATAAATTGTGCGTGATTTGGAATGAATGCGCATCGATTAAAACCG
CAGGGCAATCAATTTAGCGCCTTTTACACCAAAATTGGCTTGAACACATC
CAATTAATGTCAGCGGGTGAACATACACACCAACCCCCATCCTCCGTATA
GGGCCCCGGGGCCACCCCGAGAAACAATTACAACAAAGCAACAAACCACC
CACACCAGCGACCGAGAGACAGGGACTGAGAGATAGAGAGGGTGGGGGTT
ACAGAGGGAAGCATTCCGGACAATAAACCTCCAATAAAGCGAATCCAGCG
TGAGGCGTCGACGTCTAATTGCTGTTAACTCGTCAACGAGGAGCGCTCCC
TCAGGATCCTTGTGCTCCCTTTTGATTAAGTATAGGGTGGGATGTCAGAT
TAGGTGGAAAGGCAGTCAGAGAGGGAGCGGCAGTGTGGATGTTGGGGCGC
GGCAAAGTACACTCTTTGCATCATACACCGCAATGAATGAGTGCCCCATA
ATTGTGACTCTGAGGCAAGCGACGGCCATCTTTATGTAGCCACCCACCCC
CCCACTCCACTCTCCGTACTCTCTCCTTTGCATAAAAACTNNNNNNNNNN
NNNNNNNNNNNNNNNNNNNNNNNNNNNNNNNNNNTGTTGGGTCGCTCTCT
GGCGCATGCGTCTTGGCGCACAGGGAGACTGCGCGCTCATTGGCTGTCAA
GGGGGGCGTTGCTTGGAGCCATTGCTCCAGCAGATACATTTGTATCTGTT
TGCTCAGCCTCTGCTGCGTTCGCTGCTGTGCTGTCGTTGCTGTCGCTGCT
CTGCTTATGGCTAATAAAGTAAAGCAAAATAAAACGCTGCCATAATTGGC
ATTAATGCCGCAACAACCATGAATACTAAAAAGTTTTTACGAGTAAAAGC
TGCTGCAGTTGAGTCGAGCGCGAGTCCGCCATTTGCAGCATCATTGCCGG
GACAGGTTGATGGCCCAAAAGAACGGATAAAAAATGCTGATTCATCTGTA
GGTGTGTGTTCTATTTTAACNNNNNNNNNNNNNNNNNNNNNNNNNNNNNN
NNNNNNNNNNNNNNNNNNNNNNNNNNNNNNNNNNNNNNNNNNNACATTGT
ATATCCAGGCATCAAAAGTATGCAACACTTTTACTCAAAAACGTAAGACG
CTACGTTACACAGACATTTTAATATGACAGCATCGAGAGTTTGTCAGTCA
GCAGGCAGATAGATCGGTATTTTTACGGCCCTTCTGAGGGTTAGACGGTC
ACACTGCTGCTCCCTCCTGCAGCTAAAAAATGAGTCGTAGTCTTGAATGG
GCAATAAATACGGGTATGGTTTCTGAACCATTTTGCCTGTTGTCCATACC
CGTCATGATGTAGCAACTGTGTAGTTACGAAGGATTAACCCATTGTAGAC
CAAGGGTGTATTTTAATATTCCACCGATGATAATGAGGATCTACATGAAG
AATTTGCAACCAGTAAAATTTTCCGCCGCTTACCTCAAGTCGTTCAACTG
TTTAAACAGGGGGGGTTAAGTGGGCTAAGCCCATTTTATCATCGGTATGG
TCACACTGTCTGAAACGCGAAAAGGTGCGGGGGCGCGGAATCTGCGCTCG
CAAAGTTAATATTTTTATTACTAAGCTAAAACCGTGCAATGTGATATAGT
TTCGCCTGCGTGCGGCCAAAATGCAAACGCGAAAAGCGCTCAATAATAAA
TGCCAGTTGCAAGAGTAGCAGCCACCAAAAGTGAAAGTATTTGCATACCG
AACGGAGTGGGTCACTAAGGAAGAAGAGGAAGGGGAAGCATAGGCAGACA
AACAGCGAAACGAAGCGGAAGCGAGGAGAAAATCGGAAATAAAGTGCATT
AGAAATAGGTTAAAAATCACTGCTCAACGGTCAATTTGAATTAGTTAATA
ACTCCCGCCAGTGCAATTTATATATGTGACGAAAATTAGTGTTTTGCCGA
GCTGAGAGTGGGCGAGTGAGAGCGAGAAAGAGCGAGAATGGGCACAACTA
AAGAGCAACAAAATGAAGGCGACGCCGCAGCAGAGGCGGCCGTGGGCGCC
ACCCACACAACACCAACGCAACATCNNNNNNNNNNNNNNNNNNNNNNNNN
NNNNNNNNCGCTTCCCACACCGCCAGTGGTAGCCTCAACCATGGCCACAA
ATGCCGCCAAAAAGATACGCCGAGCCTTCTCCATGCCACGCAATCCGTTT
CGCTGGTCGCGTAAATTCAAGACAGCAGCCGCAGCGGCAGCAATAGCAAG
CGACGCAGAGTCTGGAGCCGGCAAGGATAATGCAGGGGAGCGTCGAGGCA
GCCATACGGCTATTTCGTCCTGCGTAAGCGGCGGACGGGGACGCAGCGGC
AGCATTATTTCTCTGAGCAGCTACGAGGCGGCGCCTGGAGACGCCGCAGC
CACCACCACCACCAATACATATGCCNNNNNNNNNNNNNNNNNNNNNNNNN
NNNNNNNNNNNNNNNNNNNTAAGCGGGCACGTGTTCTGCGCCGTTCGTCC
TTCAAGAAATTTCTGAATCGCATTGCTCAGCATCTGAGCGCAACGGTGAA
TGTTGGAGTAAGTACTCAATTTGTATTTGTAATCACTCTCCACAGTATGG
GGGTGGGGTGGGACATGCCCGAACATGAAACTTTGCCCCNNNNNNNNNNN
NNNNNNNNNNNNNNNNNNNNNNNNCTGCTTAGGCGGCTGCAGCTTCTAGC
TGCGTGCTCGCTGCCGCCTGCGGCTCCTCTTATCAAGAGCAATATATTTA
TAAAACGGCATCCATCGCATAGTGCGTTATCGTTGACTTTGTTTTGGTCG
TGTCTGGTTTCTGTGTCTTCTTTCCTCTTTCTTTGTGCCTCCCCCATACT
CCACACTCCACACTACTGCTGCACTCTACTCCACTTTGGTTCGGCATTTT
CTTTTGTGCAATTCTCTTGTAAATAATGGAATATTTTGAACAGAAAACGA
GCAACCCAAGTGCCCCTGTTCCTCACCTCCCACCACCCACTGGGTAGGCC
TGCCACAAATCGCACTTTGCCACGTAGGTTTTTTTTTGTCTCTAGTACCC
CTTCCACTGCTGAGTCATATTTTGCGTGCTCGATGATAACAGAAGGGCAC
AGCGGCACGAAATGCGGCTTATTGGGACTTTGGATCGGGCTTTCTTTCTC
AATGCACCTCTGAAGGTGCGTCAGGGCAGCAGAGTATCCAGAGAATTCCT
TAATCTATATGGTCTCGGGACTCTCTTTGTTTTGCTGGGGGTGTGCTGGG
TGGCAGTACTCCCGTACTTTGCCCATAAACGATCAATGTACAGTTGCATT
CCATTCGATATAAATCCTTTGTTTACACAACTATAAATACATTGTTGTTC
CTCCTCTTTTTTTCCCGAAGTGTATCCCAAATCTTCTCCGCTCTTGATCG
TTCTCAGACAGAATTTAATCTACAATTACCATACCCCATACCCGGGGACG
GCGCATGGAAATTAATTTTATTTTTGAACAATTGCTGTCTCATTATTATC
ATAATTTTTGTGTTTCTTTTTTGCGGGTGGTGTNNNNNNNNNNNNNNNNN
NNNNNNNNNNNNNNNNNNNNNNNNNNNNNNNNNNNNNNNNNNNNNNAAAG
TAGGNNNNNNNNNNNNNNNNNNNNNNNNNNNNNNNNNNNNNNGGGGGCTT
TTGCCTTTTGTTTCGCAGACAACAATTGTTCAAACAATTTTTGTGTAAAT
GCTGCCAGCATTTGTTGCTCTGCTGTGTTGGTGCTATAATGAAACAAAAA
ATTCAGAAACAAAACAGTCCCTGACTCCAACAAGAGCAACAATGCTTTTC
AGGTCGAAAGCTGTTGGAGCCCAGCGATAGAGGGAGGAGACTCCACAGAG
GGACTCCCTGCTCCGACAAGGCGCTGGATGACAAATGTGTGCCACGCTTC
TGTCAGGAAGACAAAACAACAACAAAAGGGAGCGAAGACAAGTGCCGGGC
TCCATGACACACACAGAATGCCCTACCCTAGAGACCCAATGGAATTCAAT
TTGATCTAATAATATCAGATCATACATACATGTACATACACACATTTCTA
CAACTGTTGTTGTGCTTGTAATGGGTTTATTAATTGTGGGGGGCAAGACC
TTAGTATTGCAGTTGACCTTTTTTGCGCTTTGAATTCCAGAACAGAACGA
TAACCGCATACGAAATCAGACAGAATTTCATTCAAAGCGCAGCGCAGAGC
AAAAGGGTAGGAAAGGGGGCAAGTGGAATAACACGTAATTCTCAATGAAA
ACAACCGTATATCTGCCTGCCAGAAGCCGATATCGAGTACAGTGGAAGCT
GCAGTAAGCCAAAGCTCAGCTCGCAGATCGAGCTTTAACTGTACTTGTTG
TGCAGTTGTTGTTGTTTCCTCCGTCGTTTTCGGGCACGGCACCTTTTGCC
ACTAGCAGCAGAAGTAACAGTAGCTAAAGCCAATTGGCAAACAACTACAA
CGTATTATTGTTGTTTTTCTCTGTTCCTTTTTTTAATGACATTATGAGGC
AATTGCCCATTGTTGCTGCTTTTATGCTTCGCACTACTGCTGCGAGATTA
CCTCATGGAAAACAATTGCTGACTCTGATTTATGATTCATGCCTCTGGCA
TTCCTCATCTCCCATTGATTTTATTCAAAAGCTCAGCTCAAAAGCGAGAA
CAGCGGAGAGCAGCAGAGCACCAACAACAATAATCTCCCATATTAATGAA
AAATATTGCAAATAGCAACAACTGAATGGCAATGANNNNNNNNNNNNNNN
NNNNNNNNNNNNNNNNNNNNNNNNNNNNNNNNNNNNNNNNNNTGTGTGTA
AAAGTAAAAAGTGACACTCTGTGAAGACGATCTCTTAACACGTGATGGAG
GAGGCACACTTACATCATACATACACAGCATGTACATGCATATGTAATGT
ACAGTTTGGTCCAAGGTGTATTGCATGTAAGGTGAGGGAATATACCTATC
CCGAGGTTCATTTTGATGTTTGCTGAACCCAAACAGGCAAGCGGTCTCTA
GAAATTCCTCACCCAACATTCAATACACCTTGGATTTGTCTATTTCCGTA
TGCTTTGCAGCCACCCACGAAATCGTGGCTCACGTNNNNNNNNNNNNNNN
NNNNNNNNNACTTGTTGATGGGAAGATTAGTACGTAACAGCCGTGTATAC
GCTTAGTCCTCTTCCCTCCTCATTCCTGCCACACCCACACCCCTGCGTGT
GAGGGAATGTGTGTTTGTTCCGCTACTGTTTGCTGATTTTCTATGATATT
CAAGTGCACGATANNNNNNNNNNNNNNNNNNNNNAGAGTGGTACCGGCCA
GGGGGGAAAGTGGTGGGGGCGGAAGGCCTTTCGCGTATTTCGTATTTCCG
CTGTTTCTGGCTCTCACACGTAACTGTTTGTTGTTGCCACAGTACAGCAC
TGCGAATCGCTGTCTGTTGTTGCTTTTGCTCGCTTTTTTTTGACGGGAGG
GGGTTGCCTCGCACGTTTTGCACTCTCACGCTCTAGCACTCTCTCTCCCT
CGTTCTACCTCTCTTTACGTATCTGCCTGTCCCGCTCTTTATCTGAATTC
TTTTTCAAGGTAAAATCAATTGAGATCAAACTAATTGAAAAAATGTTTTT
AGAATTTTTAGCCTCTGCATTTATTTTCGTATCTCTGCCGTTCGCAACAT
GTTTATTTTCATAAACAATCATATCATTTTTTTCGGATGGGTCTGTGGTA
CACTCCCTCCATTAGGAGGAGCATGGGATGATACATAATGTTTTCAGTGC
TGCTTAGGCTGTCTAATTAGCCGTTGCTTCCATCACGCTTTGCTTTTGTT
GTTTNNNNNNNNNNNNNNNNNNNNNNNNNNNNNNNNNNNNNNNNNNNNNG
CCAGCAACAGAAATTATTCACGTCACTCCGCGGTAATTACTCTCTGCCTT
TGTCTCCTCTTTTGATAACCCCCAACTCCAACCCACTCTGTGATATATGG
TGGATATACTGGAGCCATATAAAGATTGTTGGAGCTGCCATCAAAAGGTC
TACACTCTCGCTTGGGGCCACCTCCTCGTAACCCTAAAACAGGGGCTAAG
TGAAAAGGTGCAAAATTTATGCCCCATCTGCAGGCCAGTCACCGCTTTGC
CCTTGCCCAAGACTTGGGCCGCCTGGCAATACTTCAGTCCAAAATAATTT
AGATATCAGTTGGGTAGACAGAAGTCAGGGGTGTACTGTGCGTATCATAG
CTGCAAGACACTTTGAATTTCCACAAATAATTATTTATAAATATGGCTTA
AAATCGATACAGAGTATATAGAGTTTCAATGAATAACTTGTTATTTAAAT
AAATGCGATGATAATTTGTTCAAATATCCCTTCAGTTGCGATACGTACTG
TACATATGTAGATATGGCGCCCATAGTCGTGTCTGATAAGCACTCTATGT
ATTTCCAAGGTGGCCTGATTAGAGCTCTCCCCACCCCGACACACCGGTAG
ACCGACAGACACGCCAAAGACAACCTTGACAAAGCTTTTCCGTTCTCCTC
CACGTCGTAATCGAGCCAACCAAAGGGGCGTGGCACTTGCAGTACACATC
GTAAGGTGGCTAGGCAGCCACGTGCGAGAGTTTAAATATTGACGTAAGTA
GATCTCAACAACAAGATCTAATTAGTACAGCTCTGGAGGAGGGTGCTGTG
GGGAGCGGATAACAATGGAAACAATGGAAAAGGCAGAGTATCAGAGACTT
GATTAAGCGGATAACGATGCCATAATCTTAAATGATTGCCTGATGTCTTT
TATCTGAGAATTTCTCCGAATCACGGGCATAGAAACGCTTCAACATGTAG
CGAAGTAAAAGCTCGTAAATGCATTGGGAGTCGTATTCCGAAATCCATGC
ATATAATGACGCGATCGATAATAATATGTGTGTCACGTGATCGATCGTCG
CAGCCCAACTTTGCCTTAGAATACATAGAACGCCCCGCCTGACTAGTGGG
AATATCAAATGCGATTTTATGATTAGACACATGACAAACGACTATCGATA
GTACNNNNNNNNNNNNNNNNNNNNNNNNNNNNTCTAATAATAGTTTGTGT
TCGAGAGCCTCCATTAATAAAAAGCCGTCTAACCGGTAGGAGAACCTAGT
CACAAACTCGGTCTTCACTCGGATTCAAGCTTACGATCTCTTAGGAGGCG
GTGGAGGGATGCAGGGAAAGCCCAACCCAAAAGCCAATTTCATTCATGTT
CCGAGCCAAGATCTTGGAAATAATAATAGCGTAATGGCAGCAACTGTNNN
NNNNNNNNNNNNNNNNNNNNNNNNNTGCAATTATCTTCAATTATTTACAA
TTATTTAATAAAAACGTAAACGTAACTACAACAAAATTAACAAGAAATCT
ACTTGCTGTTGCCTTTTTGTTTTTATTTTTGTTTTCGTCTCCTTCTCCTT
CTTTTGTGGGTTACGTAAAATGTACAACAAATACTTGAGAATATAGCGCA
GTGCAATATCTATAGCAAATAATCATAAGTTATCGCGATCTCTCTCGGGG
GGGGGGGCTCTCGGGCTTATCACAAATCACACAGCTCCCCAAACGAGAAT
GGAATTTTCTGCTGGCGCAAGGGAAGCGAGAAAACCAACAAAACCAAAAT
AATTCGAGACTTAAGCATAATAATTCGATAAATCGAGTTTCGGGGAATTT
TCCAAATGCAACGTAATTGTAAACAAATTGAAGCCGAAGCCAAAGGACGG
TGAAATGCTGGCCGAATCTTTTAATACCCTCGAATAGAAGATTTAATTTA
TATTCTAACGAACTATGGGATGGTCTCGTTCGATAGTATCCTTTGAGAAG
CCAATAAATCGCAGCGAATGCGTCCGTTTGGTTGTAGAAAGAGTAGGGCT
AGAGGAGGGCCAATCCCAAATCGAACCACGCAAAACAATAGCCTGACACC
GACGCCACCCTGTGGATATACCACTTGTTGGCGACTCCAAATGCAAACAA
AACGAACCAGAAATTTGCTTAAATTTATAAATAATANNNNNNNNNNNNNN
NNNNNNNNNNNNNNNNNNNNNNNNAAAATTGCTGCCAGGGTAAATTGAGA
CAAGTGGCCGATGGCTACTTCTATGCCCCGCTTGCGGCTCAATTAACAGA
GGCCGCGAGACGGGGTGGACACGGCAAGAGGTACAGAAAGAAAGGAGAAA
TTGGAATTGAAATAGCGGCATAGCGGCATACAGCAGACGGCATACGCGTC
GTATGCGCAACATCCAGGTCTCGAAGTCTGGATCTCCAGCTGTGTGAGAA
ATGCTTCACATGGCAGCCTGACCAACAACGCGATTAGGTCAGCAGCAGCC
ACAGGCATGCATACACGNNNNNNNNNNNNNNNNNNNNNNNNNNNNNNNNN
NNNNNNNNNAAAAGAATGAGTGCTACATACAGAGAGGAGATCTGGTCATG
CGTTTGTGGCAACTTAAAAATTCCATTCAATTTATTTGCCACAGCCACAG
CCGGAGATCCCCCTTTGCCGTGGGACTGCTGTGGCTTCTCGGTTTACATC
ACCGTGGAATGGGACTTAATGGGGTTTGTCCTAATGAGCAGAGCTTCTGC
TTAAATGCAAAACCCTTTCAGCTTAACGCCGCGTAGGAGGCGGAGTAGGA
GTGCCGAGCTCTGGCGCCACTCATATTCCGTAAGAAAATCCGCTTATCGA
ACGGAACGGTTTGAAGGTCAGTCCAGGGGCTGGGGTCGGGTCGGGTCGGG
TCTTAAAGTTTGCTACAGATGCTCGAAGCGCTTTAAAGTTGCCACAAGTT
CATGCCCCTTTGTCAGGCGGCACTCTCTAGAGCAGCCACTTGGCTGCCAT
TCAATATGGTTTCTGCCCCACCCACAGGGCGTCTGCTTCAGAGATGTACC
ATCCGCAGATAGCAAATGTCCGATGCAGCTGGCAAATGTCAATTTTTGCA
ACAATTTCTGGCTTCTATGTGCTATGGGAAGAAGGGTCGAGGAGGTATTG
AGAATTTGTGTCCCAGGGCTAACTTTCTTCCAGGGAAATCCAGAAATATC
TGTGCTAACCATATATGTATATTTAAGTAAATGCTTTACTGATCTTCTAA
CTAACATTTCGATTCCCTCTCTTGCCTGCTGCATCTTCAAGTCGGAGGAG
CAGAGCTCTGCTGCCGCCAGTCGGGTAAACTTGATAGACATCGTTCCCTT
CTACACCGGATGCTGGCGGAGAAAAGAGGTACAAAGTGGTACAGTGCATC
GCATGTTGGTAATGTCATGATCTTCTTCGGTGTAGCGCAACAAAAACCCC
ACACGGCAGAGATCTATACGCCACACGCCCACCCATCAACAGTCAACCAA
AAGCGATTTATTTCTTTCTTTATTTGTGGTTTTTTGTTGGCCAATTTTCT
ATTAGCCGTTGGATTTCTTTATTTTCTTTTTCTTGGGATCTCTGATGCGT
GGGTTTTCGCTTTCTGGTAAAATAAAACCAAACCGGCTTTTGTATCCGAT
TTGTGCGCTTTTTTTGTGGGTCCCCCCCCCCACTGTCTTCATCTACGATT
TTGTTTCTCTATTGATTCCATTATTCGTTGAATGNNNNNNNNNNNNNNNN
NNNNNNNNNNNNNNNNNNNNNNNNNNNNNNNNNGAGCTTTGGCATCGATT
TGCTAGACACAAAGATGACGCTGTCATCTATGGCCCTGTCTCTGGNNNNN
NNNNNNNNNNNNNNNNNNNNNNNNNNNNNNNNNNTTGCTTACTCATCGTT
GGCTTGCCTGTTTCTGTTTTTTTGTCCGACTTCGTCATTCTTTCTTTCAC
TTCCTCCTACTAGTGCATATAGGCAATGTGGATACACGAAATAAACCCAC
TTAGCATTGACCGCAGACCACCATTGCAGTTGCATCTTCGTGCAACCCAT
ACGACCGCCTGCCGCCTGACGCCGCATGCAACAGACCCCAGTGACCTTTA
ACCACTGGCTGCCCCGTAGTTTTCCGCTTTTCGCTTCGCACTGGCGGCTG
CCAATTTCATAATCCACAAAATTTCAGTGCCGTTAAAGGCACTCAGCCCC
CCCACCCCTATGTATGTATGTAGNNNNNNNNNNNNNNNNNNNNNNNNNNN
NNNNNNNNNNNNNNAGCCTCAGTTATAGCCCCACATTTCATTTGATTTCG
TTGCGATTCGTTTCCAAAAAAAAGCGTGTTTATAATATCGTAAATTCATA
TTTGAGTGAATAGCCCACAGCCCCTTCTCGCCCCCCCCCAAGCTTCCTCT
CTTGAAAGGTTGCATTTAATACGAGTGCAGTGAACACTCTTAGCAAGCGG
ACAGCCTATCGAAACTTGGGAATTACCTTTGTAAAAAGTTCTGAGCTCCG
ATTTCTGTGCATATATTTTAAAGAAAGTTTTCTTATATGAGAATACTCTT
TTGTTCTCGTCTGTGGAAGTCCTCTTGTGTCTTTCTTTTTGATTAAAAGT
ATTTACCGTATAAGTCTTAAGTTCTTTGGTTCTTTTGTTGATTTGGTTTT
AAGTTGCTTAATTTTTCTGATGGAAAATTTTCAATTTTTCATAGCGTGTG
ATTCAGTGCAAAATAATATTTCTTTGATCATTTGAGCACATATTTTGTAG
TAAATTGATCTTCATAGTCCCACACAGACACACATCGATGATCCTCCACG
TTTACGCAGCTCGTTAGCTATCGTTAAATATATTGTAATCCGAAATGGAG
ATATGTACATATGTATGGGCACTGCCAATTGATTCGCCAAATATTATAAT
AAGATATAGGACTGTCCATTCGATAGAGTCTGCCGTCTGTCTTTTGAATA
CATCAATTTGTTGTACTCCCCAGCGACTAACACTTGCCACCTCTTTCTCT
CCCTCTGTCTGTCTAGGCGAATAAACACCGGCAAACGAATGGTTTGGGAT
CGGCGAGCAGCGGCGGAGGAGGAGATCGAGTGCCTCCCATTGGGGGCTAT
CAGTGGCCGCCGGATCAGACGCCCGGAGTGATGGGGCTGAAGAATCATGG
CAACACCTGCTTCATGAACGCCGTGCTGCAGTGCCTCAGCCACACGGACA
TTCTAGCCGAGTATTTCGTTTTGGACCAGTACAAGGTAAGTGAAAGGATG
ATTCCATTGAAATCATGTGAAATAATCACATCTAATCCACTTGCCCACTC
TCCTCGCTGCAGGCTGACCTTAAGCGCCGCAATAAGATCAATTCGCGAAA
GTTCGGCACCAAGGGAGAGCTCACCGAGCAGCTGGCCAATGTGCTAAAGG
CCCTATGGACATGCCGCAACGAGAGCGACCACAGCACGGGCTTCAAGGCG
GTGGTGGATCGGTACGGGACGCAGTTTCGCAGCTCCACGCAGCACGATGC
ACAGGAGTTCCTTTTCTGGCTGCTGGACAAGGTGCACGAGGACCTGAATA
CGGCCAGTAAGCGACGCTACAAAAGCATCAAGGTACGGGAAATCAGACCA
GACTGAGCGCAGAGTGCAGGCCATTATAATCTCTACTTTCTACCACACAC
AGAACTCCTATGGCCGGTCGGATGAGATCATTGCCGCCGAGACACTGGCG
AATCACATACGGTGCAACAATAGCTTTGTGCAGGCCGTGTTCCAGGCCCA
GTTCCGATCCTCGCTGACGTGTCCGCGCTGTAAGAAGCAGTCAAACACCT
TCGATCCCTTCCACTGCATTTCCGTGCAGCTGCCGCAGCTCACACAGCAG
ACGATCTTCGTTACGGTGGTGTACATGAAGCAGCAGCCGCGACAGATCAA
AATGGGGCTGAGAGTGCCGGCCGGATCGCCGATTGTGGCCCTGCGGGAGC
AGCTGCAGACGGACACGGGCATTGCGGGGTCGCGCATGGTGCTGGTGGAC
CTCAATGCCGAGGGATTCACGCGCGTCTTCTACGACACTCAGCCCGTGGA
GACGCTCAGCAGCATCGAGAGCATCTACTGCATCGAGGTGCCGGAAGCCC
AGGCAAAGATCGGCGCCACCACAAAGGTCGCTCCCTCCCCATCGGCTCCC
GAAGCGGCAGAAAAGATCGCCTCTGCCCCAGCACCTGCGGCCGCCCCACA
GGCAGATCTGCTCCTCCTAGTGGCCAACGTGTACAGAGCAAAGGACGGGA
AAGACATGACCCGCTTCGGAGCCCCGTTTAGTATGAAAGCTCCGCGCGAC
TGCTCCTACCAGGATCTACAGAAGCGGATGCTGCGCGAGATGTCGCCGCT
GCTCAAGCCGGAGGTCTTCTCCTACACAACGCCCCTGGCGGACATGTTCC
GCATCCGGCTGCAGGACCCCTCCGCCGACCCCGACACCTACCTGGAACAG
GTGGAGCATCCGCTGCTCACCGAAATGATCGACATGGCCCTCTCAGTGCT
CGCCTCGGAGGCGGGGCCACCGCACATCAAGCTTCTGCTGGAATGGAACT
CGCCCGAGGATCACTTTCTCGCCCGCCAGCAGGAGACCGACGATGAGGCC
GTCGTTGAGCACGAGAGCGTGGCACGGCTAAGCGCCAGCAAGGCCAAAGA
