# Supplementary material for: SMCis: An Effective Algorithm for Discovery of Cis-Regulatory Modules
Source: PLoS One. 2016 Sep 16;11(9):e0162968. doi: 10.1371/journal.pone.0162968 (PMC5026350; doi:10.1371/journal.pone.0162968)
Supplement: S1 Datasets — (ZIP) [file pone.0162968.s001.zip › dataset/Drosophila/Masked/dpse_ga12521.fa.masked]

>2:479330,519329 (reverse complemented)
CTGCTCCTTTCAACGCCCACCGCTAGGGGCAGACACCACTCGAACCCGAA
AATATGCACAAATTCAAGTATTACATGACTTTTTCCGCATCCGATAGCTT
CTCGCTGTGTGGCCTGAGTCACACTCAGTACGTACTACGTGCGAATCCTG
TTCGGCCTCAGATCAATCATCTCATCTGTGTATGAAGTTTAATGGAAATG
CTATAAAAATACTTCCGAAATTTGCATAAAACATTTGCTGAATCGAAAAA
CTGTCAACCGTGTCAGCCGCTCACTGAATTGCGTTGTGTTGTGTTATGTC
AAGCGTAAAAACTGAAATCACGATGATTGTGGCTAATTAAATTGGAGGTA
TCAAGTGGCAGCATCAGCATCAGCACCAGCACCACCCGCGGCACTTGAAA
GGCAATAGCCAATCGTGTGGTGTGGTGTGTGCTGCCAACTGCCAAATGAT
CTTAAATAAAAAGAGTGCTCATTAAGGCGTGATTATTGGTTAATTGTTAG
GGCAACAATCGGAGTCGACCGAAGGCGGATATATCCCATTGATTCGGAGC
GCNNNNNNNNNNNNNNNNNNNNNNNNNNNNNGACTGAAAATATCTTTTCT
GACACTTCCGCTAAGTTGACAGCCGTGAAAATTGTCGCCGCTGTTGTGGC
AATTGTGATTGGTGCAACAATCGAATGATAAATCGACAAAAATCGCCAGT
GTAAAGTGCAAAAGAATGTCCAACAGGATTAACGGGCTGATCAGCCCCTG
CTGATAAGTCCCCCACTGATAAATCAATCAAGATTAATAACTGCCTATCA
TGCGGTGGTATCTTTGGAGTGATTGGAGTGGTACAGCGGCAGGCACAGGT
CTCTCGTTTCATTCATTCATTAAACTGGAGCACGTCACTGACCAGTCGGT
TCAAGTAACCCCGGGGAGACAATGGAAAGGAATTCGCATTGTCCACCTGC
GTTTTTGTCGATCGTTTGGGAGTACGAGGGTATTTTTAGAACGTTTTTTC
TTTTGTTTTAGGGCGTTACGCAAAGACACAGATATGCGTGCGGCCACAAA
GCCCTTTTGTAATCACAAACTGGGCACAGAGCGGGCTTTTGGTGTCAATG
CTAAACGCTCACCGCCCGCGGTCGAGTACTTCTGCAATTTTAGACATAAA
AGGCGAGGCGACCGACCGACCGACCCGCTGGAGACTGGCTGGTGACTGGT
GACTAACCCCCACAGTGGTGCGGATCGGTCAGATACTTACCTCTCTGACT
GTGTAATTTTAGCACATGTGCGAAGGTGTTTGCTGGAGCGACTGTCGACT
GCCGCGACTGCTGACTGCCAGCGATATGATCTAGAAAATGCCCGGCGACA
GGCGCCCACTTTTTGCTGGATCTCCACTGCCGGATGTGGTTATTGTTCTT
GTTCATGAAGTATAAACATTATACTATATGCACAAACGTTTATTGAATAA
TTATGCTATTTTTTTCGGATCAATTTCCATTAATATTTGATTCAATTTGC
GCGCCTTTCCATTCGAAATCAATTTTTCTGGCGGAGCTGCAAACGATTTG
TCCGCCTGCAATTAGCATTGCTAATGCCAGATAATCGCGAGATGGATTTA
AATAGCCATAAATATGTTTTATGCGCCTGNNNNNNNNNNNNNNNNNNNNN
NNNNNTTCCTTTGGCAGGGCAAGTTCGTGCCCTAAGTCTTTTGTTTTTTC
CACTGGAAGTGGCGGTGGAATGGCGGGAGTGGGTGTGGGGGCGGCTGATA
ACAATTTATTGCCAATCTCTGGCCATGAAATATACTGCATTATTACTGCA
TTTGCTTAGAGGGAGACTGTCCATTGCGAAGCTGTTGAAATCTAAAGGAA
AAGGCGCACATTCGAACACCGTTAAGTGATTTATCAGTGTTAAGATAAGT
TTTGCGATTGTTTATGCTGTATAGTTCTCTGAGAAAAGATTACTCATGCC
AGGCAGGATCCCTTTAGGCCAGAGAATGCAACCTGATCTGGCAGACCTTT
CCCGAGCCGAAGCTGGGTCTTTCCCTGCCCCAACTCCAAGCGAAATTGAT
ATATGATCAGCTGAAAGATGAGTCAGAGAAATGCCTGGGGAAAAAACAAC
CCCCAGAGGAATGCCTTGCTGACTGGAAATGACATATTGACCAGCCGACA
GGCGAGCAGTAATAGCTGTAGTAATGTTGCTCCATTTTCCACTTAACCGA
TTTCCACTCCACTCCAGTCCAGTCCGATCCGATCCGATCGAATGCTATGC
AAAGTGTTTGCAATCCCATAAGCATTGTGTGTGTTTTCGCTACCTTGCGC
CACCCACTTGCAACNNNNNNNNNNNNNNNNNNNNNNNNNTTAATTATGCC
ACACAGTCGCACCATTTGACTAGGGAGCAACATGCACCACTTCAAACAGA
GCACCGCTACACTGCANNNNNNNNNNNNNNNNNNNNNNNNNNNNNNNNNN
NNNNNNNNATTCCGCTGATGTCTTAATAGACCTCTCGGCACATTATTATT
CAAATGTCCATTGCATGACTTGTGCNNNNNNNNNNNNNNNNNNNNNNNNN
NNNNNNNNGATCGGAGCATATGTCTATAGATCGCGCGTCGATCGATCCGA
ATGATATTTTAATTACGCAAATTTATAAATAGATCGCTGAGATAAGCAAC
AGCCAATGCGATCACATCGATCGGATCGATCTGATTTGCATAAAAGATCA
ATCGAGGAATATGTCGAGCATAACTAATGCTTTCCCTCTTCCCCGTCTCT
CCCTCATTCCGTTACAGATGCTGTCCGGCTGCCGGACACGTCCCACGGGG
CGGCAGAGTGAGCTCATCGCCGGCAATGAGTTCCTCAAGCTGTTCCTGGA
CCACGACGNNNNNNNNNNNNNNNNNNNNNNNNNNNNNNNNNNNTTCGAGG
GCCGGGCGGAGACCCACCGCCAGCGAACGGCCAGCGGCAGGAGCCTGGAG
CACAGGACACGCTTCAGGAACACGCTCGCCAACAGCAAGGATCACGAGGC
TCGGGCGGAGAGAGGGGAGGTCGTGAAGCTGGTGACCAGCGGCAGCAAGA
TCGTCTTCCTCGAGGACGAGCCCCGCTCCAGCAAGTCCAAGACGAGCAGC
GACGAGGTCAAGGTCGTGGCCGTCAGCGTGAGCTCATCCAGCAAACGGGG
TNNNNNNNNNNNNNNNNNNNNNNNNNNNNNNNNNNNNNNNNNNNNNNNNN
NNNCGACTGCCGCGACTGCCAGCGGCTCGGGGTCGGACTTTGTGAATCGC
TCGCACAAGAGCGAGCTCTCCATCGAGGAGACAGAGCCCCGGCTCGCGCC
CGACGCCATGGAGGGGGACAGCGACTCTCTGAACAGCGCCTCCAACATAC
AGAGCGTCTTGGCGGCACCAGCACTAGCCGGCACCTTCCCGCGGGGAAGC
AACCGAAGCGAGGAGGTAGCCGTCACCCATGAGGCGGTCGAGGGCGAGGA
CAAGCTGCTGCCGTTCCAGACGGTGATCTATCACGACTCCAAGCAGGGTC
GCGGGCCGCAGTCAAGATCAATATCGTACAGCTCCATATCGCAGAACGTG
GACGATCTGCAGGCCTGGCAGCAGTCCACCCGCGGCGGCATCCTGGCCGA
GGCCCAGAGGAATGTCAGCGAGAGCCTGAAGCCCATTCCCAGGCCCGGAC
ACGGCCACCCTTCGACCTCGGAGCCGGCCAAGTTCTACTCCGTGCCCTCG
AAGATGTACAGTGTGCCGAGCAAGTTCTACTCGGAGCCATCCAAAGTCTA
CTCCGAGCCCTCCAAGATGTACGGACAGCCGGAGAAGGTCTACTCGGAGC
CCTCGAAGGTGTACGGCCAGCCCTCGAAGTTCTACTCGCAGCCGGCCAAG
GTGTATGGGGAGCCCGCCAAGGTGTACGGGGAGCCGGCGAAGACCTACTG
GCCCCAGACGGTGACCACCTCCACCGTCACTCCTGGCCCCGTGCCCTCGT
CCACTTCGGAGTACAGCTCCAGTCCGACGAAGGCGCCTGGAACTAGTACG
ACTCCCATGCCCATAACTGTGCCGCCGGGGGCTGCCCCCAGCACCTTTGT
GCCCTCACGTTCCCGGCCGCGACCTGCAATTGTCTCTCGCATCGCCTTCG
GCGAGGCTCAGAGCACAAGCACCAGCACCACAACGGCAGCCACAGCTCCG
CCAGCACTGCCAGCCACCACATCAGCCCCGGCCGTCGCCAAGCAGCCAGA
GTCCAGCACATCTGCCCCCGTCAGACCAACCACTTGNNNNNNNNNNNNNN
NNNNNNNNNNNNNNNNNNNNNNNNNNNNNNNNNNNNNNNNNNNCCCGACC
GCTTCGCCGCCGCGTCGAGTACTCTTCAATTTGGATAAATTGCCTTATGA
TTTATTGAATNNNNNNNNNNNNNNNNNNNNNNNNNNNNNNNNNNNNNNNN
NNNNNNNNNNNNNNNNNNNNNNNNNNNNNNNNNNNNNNNNNNNNNNNNNN
NNNNNNNGTCCATGTTGGGAGCAACGTCAGCATTCATCACTGCCGCATCA
ACATTCTAATCAAAATGCCAAAGGATTGCCCAATAGAGGTGAGTCGCAAA
GAGTCTCAGTTTTGAGTCGCGGAGTTTGGTCTGAAGACAAATTACACTGT
TTAACAAAGTTCAGAATGCATTTGCATAAATTAAAGAGAGTGGCGCTTTT
TGAAGGCAGTTTAAGGGAAACTTAATTAGAGTCAAAGGGGTTCGAAATTG
GAAGTATGCTTGATAGTATTTCTATATCGTAGATCAGTCACATTCTACAG
CTGATACACTCAGAGAAAACTGGCAAACAGCTTGCGATTTCTGAATGATT
TGCAAATAAATATCTTTATTTGAAATATGAAATAGATTTTGACTAAAAAT
TAATGTCAAGATGTAACTGAAAACACTCTCAGTGCGAATCCTAGGTGTAA
CTATTCGATACCCTGTGCTTTTTCCTCTGGGTGTATATAACACGATAGTC
CAGTCGAGTACTCGCCCAGATCTCTACCGAAGGAATGTGGCACAATCGTC
ATTGGTATTCTTGAACTTTGTTAATCAGTGCAGCTTTGAGTTGCAACGAC
AACGCACCATGAAACCCATGCTTACCCCCCTTCTGGAGGGGCAACTAATC
TTGAACTTATCAGACATCATCTTTGTTGCTCCTCCCCCAACATAAACCTC
TCTTCATCGCTCTCCCTGTCTCCCTTCCTCCCGCAGATCTAGTCAAATGT
ATTTCCAAATTTGCACACCAACATGGAGNNNNNNNNNNNNNNNNNNNNNN
NNNNNNNNNNNNNNNGGGGGCTTCGTCAGGGGCGGCCGGCTATTCGTACA
GCTCCAGCTCGACAAGCNNNNNNNNNNNNNNNNNNNNNNNNNNNNNTCTG
GGGCGGCCCCGCGACTCCATCAACATGCCGCAACATCACCACTTTACCAC
CGAACGCCCCGAGCAGTACACCCCGACCTCAGAGCAGAATTACGAAATTG
AAGAGTCCGTAAGTGTTATGACAAACGGACGAGCCCACGGACCGCAGGGC
CAGGGCGGCGGGGCAGCGGCTCTGNNNNNNNNNNNNNNNNNNNNNNNNNN
NNNNNNNNNNNNNNNNNNNNNNNNNNNNNNNNNNGCGGCGGCAGGGGCAA
CCACTGCAACCAGTGGTCGCGGCCGAGGCATAGACAGGGGACGTGGTTCG
GTGGTGTNNNNNNNNNNNNNNNNNNNNNNNNNNNNNNNNNNNNNNNNNNN
NNNNNNNNNNNGAGGGGAGGTCGGCGATGAAGCTGGCGAAGATGCAGATG
GAAATGCAGACCGCGGCAGAGAGNNNNNNNNNNNNNNNNNNNNNNNNNNN
NNNNNCAACGAGGAGGAGGACAAAGTCGCCTATGTGGTGGAGGGACGCAA
CTATCGCAAGTATCGGGTGGAGGAGAAGACCGACGACGGCTTCATTGTCG
GGGAGTACGGAGTGGTGGACCACAACGACGGCAACCTGTGGGGCGTGCGC
TATACCGCCGATTCGACCATTAACCGCAGCCTGATCCAGAAGGCACTGCT
GGCATTTCTCAAGCTCAAGTGAGAGCTTGCANNNNNNNNNNNNNNNNNNN
NNNNNNNNNNNNNNNNNNTTGCCGATACCACAACACCACAACAGCTGCAA
AGCGGCATTCCACATGTGATCCAAGTCGTATTGTAGTTAGCGCGTAGATT
AGCCTAAATAGATACACTAGATATAGTAGATACTTAGACTCGTAGATGTG
TCCAGCCGTTGGCCAGACGATGTCGATTCCCACGAGATCAGGAGCACACT
CGCACTACTCCTCCCCCACAACCCCACACCGCCCCACCCCCCACNNNNNN
NNNNNNNNNNNNNNNNNNNNNNAGTCAGTAAACGAATTTGTTTAATGTTT
AGTTAATGTTTTAATTAATTTATTGTAGTTGTTGGTATTGTAATTGTAAC
CGTAACTCCTAATTTATTCAGTTAACCAGCCACGAAATTACAGACCTAGC
AACTCTTGCCATACAGAACACGTACACCCGCGAGTACGTACCATTCCGCA
CCCTGCAACTAGAAGAGCCCTAAGTGCCAACGAAAACTATCCTAATTAGA
CCCTAAGAGACTCCTTGAATAGTGAAATAAAAGCCTAAATTACACCGAGA
GAGTGATTNNNNNNNNNNNNNNNNNNNNNNNNNNNNNNNNNNNNNNNNNN
NNNNATGGTGTGGTGTGCTGTGCATTAATCTCGCTGCGGGTGGGGAAGCG
GAAAACAGAAAACGGAGCAGGATCTTCTCTAGTCTCCACTCCACTCCTCT
CTTAAAGGTAAATGCCACTTAAAATTGATTAAAAACATGCTGCCAGCGGC
CAGAAAGCGCTTCCCGGGACAATATCATTAAAATTTAATTGATATGAACA
AGTGACAAAGCAGCATCAGCAAACACAGGGCCAGGAGGTCGTGGAGGAGC
AGGAGTCGACGCATAAGGTACCCAGGAACTGAAGATATGAAGATATCTCT
AAGAACCTCTAGTGTTGGGATCTTTATGAATTCCAAAGTAGCTCAAGTAG
CACCAGAATCTTTCGAATTGAGCGATCTGTATCTAGTATATAGTACCTAC
AGTCATCATCTACAGATACAGTTCCAGATACAGGCCCAAAACACACAAAT
CAAGTTTGGATAATCCGAATAGCAAGTACGCAGGTCCCTTCCCTTTCCTT
TGCTGATCCGATCTGATCCGATACCCTGGCTTAGGAGACCCCTGCATGGC
AAATCGAAATCGCTTTCAGCTTTATGGTTTTGTCAAGTGAAACGCGGAAG
CCGATAACTGGAATCGCGGCCATNNNNNNNNNNNNNNNNNNNNNNNNNNN
NNNNNNNNNNNNNNNNNNNNNNNNNNNNNNNNGGTGCGCCCTCGGTCGAG
CGAACAGTTGACAAAGTCAAGGCGGCCATTGAGGGAGTTTTATAGACACA
TTTGGCCAATTAAGAGCAGCAATTCCATAAATGACCAACAGCTGGCAGTG
GTTTACTGATCTGCCCCAATCTCCTCCTTGCGGCCACAACTGAAAGCGAG
CCCCATAAATGCGAAATGCGAAATGCGAATCANNNNNNNNNNNNNNNNNN
NNNNNNNNNNNNNNNNNNNNNNNNGGTAAGACCTTCGAAGGTCGCTGAAC
GACCTTGCTTGCGGTCGCCGGTGCCTCCTCGATCCGTCTTTGGCGTCTGC
GTGTCGTCATTTGGATGGGATTTTATTGCTCCTCGGGGAGATGGGCCCCA
GACCGAGAGCCTGCAAAATTTCCACTAATGATTGCATGCNNNNNNNNNNN
NNNNNNNNNNNNNNNNNNNNNNNNNCCTGTCTCCATTTCTGGCTTCGTCT
CGGACTGTGGCTGGGGCAGTGGCTATTTATAAATATGTAAGACAATCGGG
GGCCAGGTGAGTGTAGAAGTTCAAGCTTTGGTATGCTGCTGTCTTATCGC
AAACCGGCAATCAGCCCCAACCCCTGNNNNNNNNNNNNNNNNNNNNNNNN
NNNNNNNNNNTGATTCTGATTTTTACTGGGACTTGGCAGCATCGTCGACG
CGATCTGCGTGAAGAAATAAAACACAAGCCCATAAAACAAGAAAGGAATG
CCAGTTTCGGTAACAGAACTTTAGATACACTAGCAGAAGCTATAGGATAT
AGTCGTCCGAGACAAGAAGATTATGGTAGAGATCTGCCGAGGTTTCTATT
ACTTGCAGAAGGCTTTCCAGAGAATGTATACCCTTTCTGCATCCCAAACG
TCTGATCAAAGTCCATAACACCCCCTCTGCAAGAGTATAAAAAGAGAATG
TTCCTGGTTCTGGGTCTGGGTCTGGTCTCAGATTTAATGCGAAANNNNNN
NNNNNNNNNNNNNNNNNNNNNNNNNNNNNNNNNNNNAGCCCCTGAGACAG
AGAGATAATGCTGCTGGGGCTCTGGAGGAGACCGAGACCGGGCCGTGCCC
TTTCTGCGGTCAGCTGCCTGATGGACATCTCCAAAGAAGGAACTGAAACT
GGTTATACCGTTGCGGGGCTTAAGTGAGGCAATTATGAGGCACAACAGAA
CTGTTTTCTGGTCAGCTCCAAGATCGAGAAAGTGTCTAAAGCATGATGAA
TGCCAAGTAAACATGTTGCCCGTTTTATTTCCATCTCGCAGTCGGATCTC
CTCCGGCTTCGGGGGCGTATAGGCTGTGCGTGTCGACAATAAATTTGAAA
ACTACACGATTGCCCCTGCCTGACAGGTTGAACGTCGGCACGCCCTTACG
CCCTCCCAACGTCCTCCTTAGTGGCTTTTTAATGCGTTGGGCGTGCCGCT
AGAATGGCCGTTCTGACAGCTGTGAGGAGGCTTCATTAAATGCTGNNNNN
NNNNNNNNNNNNNNNNNNNNNNNNNNNNNNNNNNNNNNNNNNNGAAACAC
AGCATCCGCATCCATATCCATTCAGGCTGCAGCTTCCTTTTACTTTTGCC
TTCAGCTCCAACTAAATTGCTCTCCCATTGATCTGGCTTACAAGAATTTG
CACTTTTATCTAGCNNNNNNNNNNNNNNNNNNNNNNNNNNNNNNNNGAGT
CGGAGTCCTGCTGGCCTCGTTAGTTAATTATTCCTGCTCTGAGGCTCTCA
GGCTCTGAGGCTCTCTTCAAGTACTCGGACTCCTTAATGAAGTATGCACG
AAGCAGGTACTCATATCTTTCCACTATTCACGATCCATTTTATTCAATAT
TCCAGTCTGGTGGATGATCGATCGCGGATTGCAAATTTATGACATGGCAT
TATAATTGACCGATTTGTCATTATAATTAGCGTACACACACCGCCGAAGC
GGACATTCTGTGTGCATCGGAGCCTAATTTATGCATATTGTTGAGATTAT
TTTTAGAGGGGACAATGCAACAATACCACAAAAGAAACAATGTTGCAGCA
ACCTGAAAGGAAGGCAAGGGATTTTATGGCAGGATACAGAAACCAATTTA
TTATAAGCATCTTTAGATCGAAAATAATATGCGTATAATTGAGAGAATTA
ATTGGATAGAAATACTCGTCCGTATTAATATAGATACCGAGATGCATTCA
AAAGGATATACAGATTGATGATATATGTGAATATAGATCGATTATAGATA
AAGACATGCACAGATAAAGGGAGCCGGAAACTCGAATAGATAGAAACATA
TACCCAAGTATATATTAAAGATGCGTTGAAGGATGGTTAGACACGGACAG
ATTGATTAGAAATCGTATCAAAAGATTTTCGGATTGAGGAAAAATAGTTG
TCTGTAATGTGGCGCCATCTGTGTCTTGTGAGTTTTCTCGTGGTTAAATT
TCTTAGCAGCCATAAAGTATGCTACACTTTTTGTTGATTCTCTTGAGCCC
AACTGCACTACGACCGCACAGTAAAAACTAGACAGCGTGAACTCTTTTTG
TGAACTCTGATCAAATTCTCTATAAAAATTACACTAAGATATGATATTTA
CCCCTTCAAACTATCGCTGATTAAGGCTCGAGGGAGGAACAAATTACTCG
TGCCTCCCACCCGAAGCGGCATCATTCCTATGCCTCTTGACTTCGATGGC
AAACCCTTGCCATATAATCCGTGAATCTATTACAATGTCTTGAATCCAAA
ATCAATATTTATGTGGAAATGAAGGCTAGCAAAAAACGCCCACAAGAAAA
TGGAGCACCGGAAAGAGAGATTAAAGAAAATTACCAAAAGTCATGAATCA
AGCTGAAAAGTTAATGCAACAAAAAGAGTACTCGGCCAGTCAAACAATGA
ATAATGCAAAATCATTGCACTGCCCATTCGGCAGTGCAGTGCAGATCCTT
GCACATATGCCAGATATCCTGGTATGTCCTGGTCTGTGTCTGGCATATGA
ATTTGGAGCACAACTAATTGTCTGCCGGCAATTAACAGGAAAAATATATT
CAAAAACTCAACACTTTACTAATCTGCAAGTGTCAAGCGGAGGACATTGC
CAAATGGCGATGACAATGAGGGAGGAGAGTCCTGGCCAAAGGAGTTGACA
GGCAGACATACAGGCACGGGCAGGGGCAGAGGCAGGGTTGAAGTGTGCGT
TCCGAGTAAAAAACGCGGCAGGCCAGCACCAGCACCAGCACCGGCAGAAT
CAGAATTCACCCGAAACTGAAAAGGGGAAGGACGCCATATCCACAAAGGG
GTTGTTGCTGCTTGCCACTGACTCAGACGGAGACGAATGCCANNNNNNNN
NNNNNNNNNNNNNNNNNNNNNNNNNNNNCGAGAGAGACCCAGTCTCAGAC
GACAACAGGTCTCTACAAAGGACTACCTCTACCTTTTCGCATAATGAAAT
ATAAGTACCGCACGGTGCTCCTTTAACGTCTGATATCAAAGGACATTCGA
TCGGGCATGCAACATGCGCTCATTGTCCCCGCGCTTGTTGTTGTCAGTCT
CTTAAGCGTTTCTCGTATTTATGCCAAAGATTACATGTTGATCTCGCATA
TCTTTCATCTTGACGGACCCATCCCCCATCCCATTCTAGCGCGGTTTTGG
GACTCTGTCCCTGAATCTCCTGGAATCTGCTGTGCGTGCTTCCCACGTCG
CTGTCATTCGATATGCGATATGAAAACGAAATCAAAATGCCGTCAGTCAG
TTGCCCAGTCATGGCTCTGCATTAATTGGACGACAGCGAAATTATTCAAC
TTTCACATTAATTCATGGAGAGAGTTGAAGAGTCTATATCTTCCATGGAA
ATCAGATGGAAATCTTCGCCCGTTGACAACTTGCCCGCTTCTCTGGTAGT
CCATTGTGGGACGCTCTCTGCAACTCCAATCTCGTTCTCCTTCTACAGAT
GATATCGATAAGCTATGCCCAGGATTGCCCCTTTTCTGCTACCTCCAGTT
AGCGGCCCTGATGAGGGTTCTATCCCATTGATAGTTCCTGATAATAATTG
AAACAAAGAGCATATTGCGCATGCCAGATTGATCGCCCACTTGTTGGCTG
TTGGCCCCCGAAAAGGCCAAAGAAAATTTCAGTTGGAAAATCCTTTCATT
CACTTTTGCTACCCCTTTTTCGGCTCTCCATTTCTTGGAAGTTAATTCTT
CAATATTCGCTATTTATTCAAACCTTTTCAGCATGGATCTTTTTTGGGAA
AAATATAGAATTCAAAATTTCCCGCATGGCTGACGGAGACCGAGACCCAC
TTGTAGGCATCGATTGTTATGTCTTGTTAGGGCATCAGCAGGATCAGGTG
CCTAGGCATTGTCCGCGATAATGGGCCCTGAATTGCTCCGGTTCTGTATT
CAATTTCAATCAGCCATGTATCCTCGAGTGGGAGCTTACGCGGCTCTTCC
CACGGATGGATCCACGGATGTTTGTTCTGCAGTGAATGCCAAGTGCCGGC
GAAAGGTTGAAGGTTAATGATCTCTCCCAGATAGAGCAACGAACTCTTTG
TGATTAGAATGGAACTGATTAAGGGTGGAGATTGATAGATAGGCAATCCA
ATAACAAGAGAATGAATCATGGAGGGGTCACCCTTTTAGGGACTTGTTGA
ACTTATTACGTGTATGGCATTGTGGTGATCTTTTGAAAGATTCCGGAGAC
ATTTCTCACACTTTTCCTAATATTACGATGACGAAAATTGTCTGCTATGA
TTTCTTAGTTACATATAAGTTCACTGACGAAAGTAAAGGTGCTTTATTGA
AGGACTTGCTGGAGACAGATTTGGGGCTCTCCTTACGATCTCATACTATC
CATTCAGAGAAGATCTTATAGGATCTGTTGATTATATGTATAGTTTCCTT
CTGGAGAAGGAACACCTGCAGATCTCTCATATTCCATTGATTGTGTTTGT
CTCTAGTTATATTTCAAAGGTAGCCGTATTCCAGGCTTAACTTAAACTTG
TACATTCTTTTGCTTAAAGAACTTCCTCTTCTTCCTCTCAGTTATATTTC
AATGACCGCCGCTCCTCTCTTCTCCACTCCCTTCTATTCTAATCTAATCA
AAGTAAGTTACCGCTTCTAATGCAACTATCTGCCAGGATCTGAGACACTT
TTAGCCGGAAAAGTGGCACAACTACGGTAAGCCCTCGTAGATGGGCATCT
ACTGTATCTGCTGCCGGGAAAGTGAAAACACAAACACATTTTCCTTTGAG
ATGTTGGCAGGAAATGTGTAAAATTTCCACACTACTCGTACACTCGTACT
CTCGTATCTGGGAATGAAATCGGAAACGTTTTTGCCAAATATTGGCAGGC
GTGAGAAATGTAACGCAATGGATTCGGACTCGGACTCGGACTTGGGCATA
GTTTTGGTCTATCAAATAATCTGCGTATGACATAATCTTCGGGGCTTAGG
AATGCAAACGAGACGAAACGTGGCCTGGTTGTGTGGAGGACAAAAACAAA
AGGCCAACGGGCGAACAGGACATCCTACTTAACAGCAATGAGCCTCGAGA
CTCGATTGTAAAAAAGGCAAACAAAAAGTCCTTAAGTTATGTTCGGGCTC
AGGACAATGGGACTCCTCCACAAAAGAGCCTGAATCTCAATCTGAATCCT
CGTNNNNNNNNNNNNNNNNNNNNNNNNNNTATGCAAGGAGTCCTGGACCA
GGACACAACAATCAAAACTGAAATTGAAATGGAAGCAGCGACTTCATCAC
TTGTTTCCTCTCTCTCCTGTCCGCTCTCCTGTTGCATAAAAACATTAAAC
ACAGGGCCTTCTGAAACCGGAGACGGAGATCCCGATGATGAGTCCCGAAG
CGCATATCAGGTNNNNNNNNNNNNNNNNNNNNNNNNNNNNNNNNNGAGCA
GAGCGCACACGATCTCGGAGGTGTGTCCCATTGTTAGGAGCGTTTCCGTG
GCTGCCACGAACATGAAACTTATCGGCAGAGTCTCCTCTGCCTCTTCCAG
GGCTCTCTCTGGGTTTTGCACGTGCAACAAGGCTGGGAACCCAACGGCTG
AGCAAAAGTTGCTCAACTTTCTGCCGTCATCCGTGCGTCCTTACGCAATT
CGTCGGCTCCCAGATATTTGAGCACTTTAATTTCATGTTTTGGATTGTTC
ACATGATTTCTCAAGATCAGATTGCTATNNNNNNNNNNNNNNNNNNNNNN
NNNNNNNNNNNNNNNNNNNNNNNNNNNNNNNNNNNNNNNNNNNNNNNNNN
NNNNNNNNNNNNNNNNNNNNNNNNNNNNNNNNNCCTGATGCCTCGGGATC
TAATAGTTCATTTCCTGCCTCGGGACTGGGGTCTTCCATTTGCACTTCGT
TTTGACGTGATTTCGTGAGTCGCTTCCTGTGGATGTCGCCGTGGATTGTC
TCTCCTCCTCTCCTGCGTGGCGTTCCCTCCCCTGTCTGTTTGCACTTTTG
GGTTTGATTCGCTTTTTGCTTTTATGAACTTTGATGACTCGTTCCAGCGG
AAGTTGTCCTCAAAGGATTCCATTTCCGCAGTGCCCGACTGCATTTGCAT
AAACCGAGCGCCAAAATCTCGGTAAAATGTTTGCTTTAATTCTACTTTTC
TTGGCGCCAAAAAAGATAATTGCTGGGCTGTCATCTTCGGAAGATTTGGT
TACTTTTAATGGTTTGAGTTTGTCCCTTCCAAGTAGTACCCCCGAAATCT
TTTTCGATTTCCATGTCAATGGCATGGATATCCGCTCTGGGATATGCTTT
GTGCTAGATGGAAGATAGATCATAGACCAAAGGACATTCTGAGACGCAGT
TTGGGGAACAGGGAATGCGTTTTGTTTCTGTGTTCGAATAAGCAAATGGA
TGCTGAGAATGAGAGGTCCCTGGAAGAGGGCTTTTATAGCCCGCAGAGAG
CTCAATGTAATCAAGGGATAACTCCGGAGATTAAGCAGGGAGATCATGGA
AGATCAAGGAAGACCAAGACCAGATATAGGAGCTCAGAGAAGGAGTAATC
TTAGGATCTTTAATTATTCCTCAAGTAGCCCTCAATGTGTGGGCTAAGAA
AGCATATCTGTTCCTGATTAATTCCTGAAATATCTTCACAATCAAAATCA
TCAAATTAGTGTGTAAAACATGGCTATAATGCAGTTCATATTCCTCATTT
TCTTTAGGTGTTTATATAGCTGGGGGATTCTCCTTTTGTGAGAATTCAAA
TAAAAGGTAAGACAATACACATTATACGAGTGTGTGCACAAAATCTGTTC
TACCAGATATGCAGTATTTATTGGGGCCATAAAACGGGAACAAAACACTC
ACCTAATGACATTTCGGGTCTTTCCCACCAAAAGTCTGGCGCGATTCATA
ATGAGGCAAAGGTAAGGGGAATGGAAAACTAGGGAACAGAAGCCGAACAT
CGTAGAGCACCCGTCCTCATAGCGACAGGCGGCAGGCGGCAGGTCATTGC
GATCCTATCCGATCCGATCCTCAATGAATGCTGGAAGCGTCGGCGGCAAC
TTTTGGGCCCGGGCCGTAAAACCGAATCGCAAATGAAATGCAAATGAAGT
GAATTTCCCAAATGTATCTTTAACCCTTTCACTTTGTTCAGCTCTGGTTT
TCTTTTTGTTTCGCTCGAAGTGTCATTAGGTCCATGGCGTCGACTGTGTT
TTATGGCTACCCTAACCCTTAACCCTTTCGATGGCGATTCATGAAAGCGA
GTTGTCCAGCGAAAGTGGCATAAAAATCGAAAAGAAACAGCTACCTGGTG
GCAGGGCATTCTTCGAAGACAAAAAGGTGCTAACTAAAGTGCTCCGACAT
CATCATTAGCCGGATNNNNNNNNNNNNNNNNNNNNNNNNNNNNNGCTACA
CATAGTAGCGGCAACACCTTCTCCCAAAATCCTTTCGCTTTTCGCAGCAG
CATGTCCTGCAGCCCTCCAATAAACTTTGCTAAAAAGTCATAGGATTCGG
GGCGAATTTTCATGGAATTTTTATTCATTTTTTAGGCTGCGGTACTGCGA
CCTTGAATGGTCGTCAGTGGGTCGGTACCTGAGTGTTGTGCAGGACTGTG
TAGGTCTCTGACTGCTGTTTCAATTCTTGTGGTGGATTTAGCGCTAATCC
CCGCGGATTAGCAGCTTGCCGGCATTTCGCATATTTCGGCATTTTTCATT
AAGTACGGGAGCTGTACTTGGTCTCAATGAAAGCGAGGGCAAACGGGGGA
AAAATAACTATATGGGGCCGGACGTGGGAAGCGGGGACAGATGCTGAGGC
TGCGACTGCCGCTGCCTCTTTGCATATTCATGAGTTCCCACAATTAAGTC
CTCCCGCCACTCTGGACTCTGGACTGGTCAACAGAATGTCAAAAATTGAT
ATGTCATCGTCATCTGGTTTACTAGAGCATCATCCCACAAGGCACATCAA
TACGATCATCAACTCCCCCGCTCGACGGCACAGGGGCACCCTCTGCCCTC
CAGCTAATGATCAGCATAGCATCACACGCAAGCGAATTCCCATGCAACAT
GCAACACACCTGAGGCCAAGTCCGATTCCCGGTCAGTCCTACAGAGAGGC
AAACCACCCCNNNNNNNNNNNNNNNNNNNNNNNNNNNNNNNNNNNNNNNN
NNNNNNGGGGTTGCTATTCCAATTAGAGTCCTGCTACCCTCGCGATAGCT
GGTGATATCATGTCAAGCATTTTATTGATCAAGTTACGCATCCGTAATAC
GAATCGAAATATAATTGCTCTTTTTAAGTGTCTATCATATATCAACATGA
ATNNNNNNNNNNNNNNNNNNNNNNNNNNNNNNNGCATTTGCATTTCGAAC
ACATCACATCACCCTCTCTGAATGTGCCTCTGGGCTGATCTGTTCCCACG
TATTCACGGGGTTGCGGAGTTGCGAGGTTGAGGACGGGATTGGCCTCGTC
AGGCCTTAGGCGTTGGGTCTTAATCGCACCAGACTTGCGGGATCTTGCTT
AACATTTCGTTAAGTACTCGAATGGCACTCGTGCAATGTTCTTCCTCCGA
AATCGCTGATCCTCGGAGAAAGCTTGCTTTAAATTTGCTTGATCTTGATC
TAGGTCCTGCAACAGCAGCAGCTTGCCTTTTCTCAGGCAGGAGCAGGAGT
CCTCCTTTCGCTCTAATCTTCTTAAGCGGCACACTGCCATGCGATTAGGA
CTAGCCAGGACTTGGCTGGGTTACGAAGCCCGATTAGAAGGACTGCCACT
TGAATCTAATTTCGAGANNNNNNNNNNNNNNNNNNNNNNNNNNNNNNACC
AAAAGGCAACGCCTAAGCAGGCTTACAAGGGGGAGTAGCTGGAGATCTCT
TCCACTGTAAGTATCCAACAAATACACTGAGAAATATATATACGTAAATA
TTATACACATCGAGGATCAAGGATTGATATCCAAAGGTTGAAATGGCATT
TCTTTAGCACTCGAAATATAGAATATATAAAAATATAATCTTATATTCAG
AAGATCTGCATTTTCTGTAAATTTTAATTTGAAATGTTGCATAAAATAAT
AAGTTACGTATACAAATTGGAGTTGATTTAGTATAATATTCGTATCTTTG
GCATTCGTTATACAATTTTACTGATTTGTAGATTATTTTGTTGGAAATTA
ATGCCACTAAAAATCTTAAGTACTAAAATATGTAACCATACCATAGAAAA
CTAAAAAAAGACAAGGTGGAGAAACATTAAAAGTGAGAGAAGACAGCAAC
TTTGGCTCGATATATCTTCAGGTGCAGCTATATTATCGACACGAATATAA
AATCATATGAAACATCATACATACAAAGATCCTTTCAACCGATCAATTGT
TTAGGATATTATCGCTGCAAATGCCGAATGACATTTATATTATATGATAT
TTATAAGAGAGCCCAAAGTCACAAAAAGAGGTTTTTAAAGAAGATGTTGA
GGATATATTGCATTTTTTAAGTCTGGGGATGTGATTCACTCTTCCAGGCT
TACAACCTAATTTTTGTACTGTGCGAAGTACATTCCAAAATTTTAATTTT
TCATGATGATACGAAAAACAACTTGATTTCGAAAAAAAGTGCCTTTTGAC
TCTGCTTTCCCCCAGTAAAAAGCATTAATAGGTCTCCAATTAAAACTTAA
TTACTTCATTGTACAAATATGCTCAAAAAGAGTTTTAATTCCAATATTCC
CTGTAAGAGGTTTGAGGTGTACTGCCTCAACTTAAAACTTCCTGAAAATA
ATTATAGATGGTACATGTAGTTTTGGTAGTTCCCCCTTTTTGGCATCCAT
AAAAAATAGACCCCATTTGATTGCATCATAAAAGACAACTAATTATTGAA
TGGAAAACAATCAATAATTCCGAGCAACCCTCAAGCAGGGGTCCTCGAGT
AGAACTACCCACCAAGCCGTAGAGAACAGAGCCCACAGGTACTTCACACA
AATCACAAAGCGGCAATAATGGCAGCGCCATAAACGGAGAGTGGATGGAT
GCCCACGGCCCGGCCTGGCACGGCGCTGTCTTCATTAACAACTGTCACAC
CAAAAACCCCCGGGCTCCGGAGAGGGAGAAAATCGGAGAGAGAGGACAGA
TAAGGGGTNNNNNNNNNNNNNNNNNNNNNNNNNNNNNNNACAGGTAGCAG
TCGGTCGCAACGGAAAAAGGCCATAAAAACCCATAGAATTGAGAATGAGC
GACGTGACGNNNNNNNNNNNNNNNNNNNNNCAATGAATTTTCGCAATGGC
AGCCTGCTGCCTACAAGGATCGAAAGGCTGATGCTCAGAGAGTGCGGAGT
GAAAGAGACAGGCGCTGCGAGAGAGAGTGCCGCGTTAGAGGCCGTGCGTG
CGAAAGAGCTGGCAGGAGCAGCTTCCAACCCCCCGAACAAGCGACGACCA
ATAAACGGAGCGCTCGACTACCTAAGGGTGATCGGAGTGCTCGATGAATG
GCAGGAGGTCCGGGATTTGCGCGGCAGGACTATTAAAACAGGAGCAGGGT
GGTGAGCAGACAACACAACCAGTCGTGATCTCAGCGAGTCCACATCATCG
TAGTCCGGCATAACACGGCGTGCTTCCAGCAAGGATAACCCAATNNNNNN
NNNNNNNNNNNNNNNNNNNNNNNNNNNNNNNNNNNNNCAATAGCTATTCC
GACGAGCAGTGCTTTAGTGTCAAGACAAACCAAGAGTGAACCAAAGAAAA
ACAAATTTTGTGCCCCCCAATCGTGTCTATATAAATCGCCAAAATTACGC
CCCACATCGGTATGCAGTCTGCGGAGGGTTCACCAGACATGATGGATCAG
AAGTACAACAGCGTCCGGCTGTCCCCAGCGGCATCAAGTAAGTACACCAA
AGATCCCCGGATCAAGCTCAAGCCAAAGAACTCCCACTCCCCTGTTACAG
TCCTTCAATCCACAAATCAAATCAATTCTAACCAACTTCTCCTCTTTTGT
TGCTCTTCCAGGCCGCATCCTTTACCATGTGCCCTGCAAAGTGTGCCGGG
ATCACAGCTCCGGGAAGCACTACGGCATCTACGCCTGCGATGGCTGTGCC
GGATTCTTCAAGCGCAGCATCCGCCGCTCCCGCCAGTACGTGTGCAAGTC
CCAGAAGCAGGGCCTCTGCGTGGTGGACAAGACACACCGGAACCAGTGCC
GCGCCTGCCGCCTGCGCAAGTGCTTCGAGGTGGGCATGAACAAGGACGCA
GTGCAGCACGAGCGCGGGCCCCGCAACTCCACGCTGCGCCGCCACATGGC
CATGTACAAGGACGCGATGATGGGCGCCGGCGAGATGCCCCAGATCCCGC
CAGAGATCCTCATGAACACAGCCGCCCTCAACGGCTTCCCCGGCCTGCCC
ATGCCCATTCCCGGAGTGCAGCGACCCCACCACCACGCCGGCCATCCGGG
CCACCCAGCGCTGAGCGCCGCCTTCCAGACACCAGCCGCCGTGTTGGATC
TCTCTGTGCCACGCGTGCCCCACCATCCCGGGCACCAGGGCCACCACGGC
TTCTTCTCCCCCACGGCCGCCTACATGAACGCCCTGGCCACGCGGGCCCT
GCCTCCCACGCCCCCACTGATGGCCGCCGAGCACATCAAGGAGACAGCCG
CCGAGCACCTGTTCAAGAACGTCAACTGGATCAAGAGCGTGCGGGCCTTC
ACGGAGCTGCCGATGCCCGACCAGCTGATGCTGCTGGAGGAGTCGTGGAA
GGAGTTCTTCATCCTGGCCATGGCCCAGTACCTCATGCCCATGAACTTTG
CCCAGCTGCTGTTCGTCTACGAGGCGGAGAACAACAACCGCGAGATCGTG
GGCATGGTCTCCCGGGAGGTGCACGCCTTCCAGGACGTGCTCAACCAGCT
GTGCCACATGAACGTGGACAGCACCGAGTACGAGTGCCTGCGGGCCATCT
CCCTCTTCCGCAAGTCCCCGCCGGCGGCCAGCTCTACCGAGGATCTGGCC
AACAGCTCCATCCTGACGGGCAGCGGCAGCCCCAACTCCTCCGCCTCGGC
CGAGTCCCGGGGCCTGCTGGAGTCCGGCAAAGTGGCGGCCATGCACAACG
ACGCCCGCAGTGCGCTCCACAACTACATCTCGCGCACCCACCCGAACCAG
CCGCTGCGGTTCCAGACCCTCCTCGGCGTCGTCTCCATGATGCACAAGGT
CTCCAGCTTCACCATCGAGGAGCTGTTCTTCCGCAAGACCATCGGCGACA
TCACCATCGTTCGTCTCATCTCCGACATGTATAGCCAGCGCAAGATCTGA
GTNNNNNNNNNNNNNNNNNNNNNNNNNNNNNNNNNNNNCCTGAGTTGCCG
TCGGCGAATCATGCGAATTCGTGCACTTGAAGTGCCTTCCTAGTGCTGGG
AACTGTGATAACCTCGGATCCATTTGGCATTTGGCATTGGACAATATTGA
ATCAGTGAATGCTACACATCTCCAGGAGTTGAGCCTTAAACGCACCCCAA
TACCTAATCCCACTCACCAGCTTAGTCGGAGTCTNNNNNNNNNNNNNNNN
NNNNNNNNNNNNNNNNNNNNNNNNNNCAAGTATATGCCCATCCGCGAAGT
GATTCAAATTGCATTCGTAAAAGTCTCAACTTTTCCTGTTAATACTTTTA
GTTTAGTTAGAAGTTAAAAACATTTACATCTAAGTGCATATCATTCGATT
TAAGAAATTAACAAGAACTTTTCAAAAATAAACCTAAAGGTTTTGAAATT
AATATTTGTGGACATTTTATTGGGAATGTTAAATAATTTTTGGAAATTAT
TTGAATTATTTGAAAATTATTGGAAATGGATGGAAATGGAAAAAAGCATT
AAAAAGTGCAGTTGAAAACAGAAAAAAACCATTCCCTAATCTTTTTTGCT
CTTCCATCACCGATTTACAAAAGTAATCGTGGATGGTCGTGGATCGCAAG
ATGGTCTCTACTTTGCAATGATTTTTGTAGACGGTGTATACTTCGTCCAC
TTCCAGATTATATTTTTCAGAACCGTCTCAATTTAAAAATTTAGTCAAAA
TATATTGATCGAAATACATTTAAGAAGCAAAACACCAGTGTAATATAAGA
AAATAATCCATGATTATTCCATTGCGCAAAATCTTTCCTAGTGATCAGAA
ATGTTTTTTTTTTCTTTTGCGTCGATTTGAGTCGCGTGCTTTGTGTTGTT
GCTGTCCCTCCTTATCTAGCTAAAGTTTCTTTGTTGGTAAAGCTTTCTCT
TGCTATAGCTTGACTATTAGCTATCCAACGGTTACCCCTCTCTCGCTCAT
TAAACTTCTCTCTGCAAGCACGCACTTGCATTGCCTTATCTCTATCCATC
TCTCTCCTGCTAATCGTCTCTCACTAAATTGTTCTGTGCTTTAGCGCTTT
CGCCATGCAGTTGTTATTGTTCGCTCCTTCGTTTTCATTGCTTTGCTTCT
ACCCGGGTCTTTCTGTGAAGAACCTTCTTGATATCTGGCATCTAATAGCA
TTTAAATAAATATTATTTTATACCACGTCATCTGGTATAATTGAAAAGTG
TTTGGCATACATGGGGAATCATGGGGATTACAGCGGGACTTATGATACTT
TTTTATGCAATGCCATTTTGTGATGCTTTCCATATCTTTTGAGACATCCG
AAGCAACCGCATTGCCGGCACTAATCACAAATGAATTATGCAAATATCGG
AACAAAGACATTTGGCATTGAAGAAGGAAATCAAACAAATTTGCATAGTT
TTTCCACATGAGCAGACCAAAGTCGGGATTAATTTGGAAACCTTCCACAG
ACAACATAGCAATGGCCGCTCCAGTTCCCATTTCCCTCTCCTCTCCAACA
GAACGGCCAAAAACACATGGGCGCACAGACAACACAACGAAATTCGTAAA
GTTAAAAAGCAAAAATTCACTTTTGTGACTTTGTCGAGCCGCGTTGGATC
GCTGGATTGGGGTGCCGCTGCTGCTTCAGGATCGCTATCCCCGCTCTGCC
AAGCGGACAATAGCAATTGAATCCTTTCACAAANNNNNNNNNNNNNNNNN
NNNNNNNNNNNNNNNNNNNCACGGTTGAAAATGAGTTTTCGTTGGGAAGG
CTGAACAAACAATTCAGGAACACAGTTGCCAAATTGCGTTGGCCAAAGCA
AACAGAGCGGAGAGCGCACTCTCTCTCGCTCTGGGTAGATCTCTGGCCAG
ATGAGTAGAGTAGGTCTATTCCACTGACACACATCCATAGCCACAGAGCC
ACGAGGATGTGCAAAAACCTACCCTAACCCAAGGGCACCCATGGCATGGC
ATGGCTGCTGCTTCAGTGCCTGCGGGGATTTGGAATTAAATATGCTTCGT
TGGTGCTGCCATTTCGACTTTCGGCAAGGTCCCCGGTTCACTCGGATGCT
GTTGAACCCGGGTCCGGGGTAACAAATTTGTCTCCCTCTCTCTTCCACTC
TCTCTATATTGTCTATAGTCCCTGACANNNNNNNNNNNNNNNNNNNNNNN
NNNNNNNNNNAGCCCTTTTAAGTCCTAATGGCCCTTTATTATCTGCCTTT
AGACTTTTAATAGACTCAGGACAGGCCAGGAACAGGANNNNNNNNNNNNN
NNNNNNNNNNNNNNNNNNNNNNNNNNCTGGATCTCTGCGTGTGTGCCTGT
GTGTTGGCTTAATCCTCATCATTCTGTCATCAGTGACGTTTTTCTGCACA
TTGTCGGGGCCCCGGCATTGTTCTGGTCTTAATTTGCAGTCTTCTCTTGT
AGTTTTTGCACTCTCGGCGAGCCAGGGATTTTCACTTTTTGATTTCTATA
ATGTCTATAAAAAAGAAGACACAAAACGGAGACCAAAGAAGGAGTCACAA
AGATGCGGGTCTCTTGGCGATTTTTCTTGGACTTGAGTCTCAGATAAAAC
TCTGATCTGTCGTGGACTTCGCCTGGGATTGGGACTGGGACTAACTTATG
CCTCCTTGGAACTTCTTTTCATCCCTTCGATGGGGGGTGGACTATTCCTG
ATCTTCCTTGGACTTGGACTAACTTGTGCCTCACTTGAACTGCTTTAAAT
CTGCAAGCTTTGGCCCGCCGATCGGTCGAGTGGGTCGATGGGCTGTGTGC
CCTTCTCTAAGCCAGGCGCAGATCAACCCATACCTTCTCAAGTGGTTCTG
GATCTGTGGCCTGCTGCTCGGTTCTCCGGAATTTTCCGCCCGTAACAAGT
GAGAGAAGCCGGTGGATTTTCGGTAACACTTTTAATTCATAGATTTTCGT
TGATTAAGTAATCCCCAGCGCGAGCTCAATGAAGGCGAACCCGAGGGCCC
GCCGTGATTAGCGCAGTTCGCGTAAGNNNNNNNNNNNNNNNNNNNNNNNN
NNNNNNNNNNNNNTCGTGGGCCCAGGCCCGGGGCAGGTGTGGCAACAGGT
TAAGGTCTCGGAAGCCTAAACCACACTCGTTCGCAGAGTNNNNNNNNNNN
NNNNNNNNNNNNNNNNNNNNNNNNNNNNNGGGCGATGCTTATCCAGGAGC
AATTACCTAGCGAAACAAAAATATGAGTATGCAAATAGATTTTAATGGGC
AGGATTACCCTTTTGCTAAATGCCCAAATCCTGGCCGGGCGGTCTGCTAC
GAGGCAGGACTCCTCTGCTCTTGCGGCTGCCTTTGTTTTCAAATGTAATG
AGAATGTCTCTAAGCCAAAATATTAAACATCCGTTTGATCCTGGCTTGCA
ACAGCAGCAGCATCGGGATAAAGAGTGANNNNNNNNNNNNNNNNNNNNNC
GGAGCGACAGAGATGGCTAGATCTTTGCAAATCCGGCTTCCGATTGTCCC
TATCCCCGTTGTTGTACCTGAAGTCAGGACGTCTCTGTCTCTGTTTCTGT
CTCTTCTGTACGGCTTCAGTCTTGCGGCAAGCAAAAGTCAGCCCGAGGCG
GCGTTGTTTTTGTAAATTGAGTAGCCTCGATTTATCGCCAGATCAATTTT
CTATATCTGCCGCACAGATAAGGAGCCGGGGAGCGGCAGAGCAGGAGAGC
AGGAGAGGCAGCGGCAACTAAGCCCCGGTCCTGCTCCTTAGGCCCTGCTT
AGTGCCCTTAAGTTCAGCTTAACTTACTTTAGTGGGCAAATGGCAAATTT
TCGGCGGAAAACCGTCCGGAGTTCTTTGTATTTGCATACACCACCAGCCT
CGGCATTGTCTTTGACGCTTAGTCGCATAATTTGTCAGACAAGAGCCAGC
CCATCCCAAGGAAGAAAGGGGAAAGGGAATANNNNNNNNNNNNNNNNNNN
NNNNNNNNNGGAACCTCATTAGAGAACCCGCTTGATACGTTCAAGCAGCT
GTCCGTCCGAGAAAGAGGAGAATCGATCAACATTTCATTTCTGATCATCT
CACACACGATCGAGGATCGAGGATAGAGCGTTGTCCGAGGCGATTAGTCG
AGAGTGACAATAAGGCCAGGACTTGGCAGGATCACTGAAGCGTTGCCTAA
TCACAAGTGGAGTGGAGTGGAGTTGTCCCCTCCCTTCGTATGTCTCTTTT
TTACGCTCTTAAGTACTTGATGCTTAAGTCTAAGTCCATAGAAATCTTTG
CACATCCACGAATCTGCTCGCCTCTCCTTTTGATTGTTGCAATCTGAGGA
CGGACGGGACAATGGTTCGGCTCGAATTCGGGGTCTGAGGTTGAGGTTGA
GTGGAGTGGACCTCCTGGAGGTGAGAAAAATATTAGGGGCAAATCCGTTG
AGCCGCTGGAACAATGTCCTCGAGGCTCAAGAGCAACTTGCGTTTAACCT
CAAGAAAGTTGCAATTGCCCGCATTTTTGTCGGGGGTCTCATCGATCGTC
GATCCCATTGTTCGCCCGGCAGTTCAGTTCAGTTCGCTAGAAATCTGTGG
GACAGGCTAACAAGTGTTATACGATCTGCGACAGTTTTACATCTACTCGG
CGTCTTGAATCTGAGGGACCATCAAGGACTTGCAATCAAAAGCTGGACCA
CCGAGATCACAACGTCTTGTGTGGTTCCTTCCATAGGGGTCGCAGTATGA
GAAAGAAACTTTCGACGAATTGCCNNNNNNNNNNNNNNNNNNNNNNNNNN
NNNNNNNNNNNNNCTAAAAGGTCGGAAGTGGTGNNNNNNNNNNNNNNNNN
NNNNNNNNNGGTCTTTGCCCCCAGGGCGGGCTCACGACGCAGCGTCGTAA
TTGAATTTGTTGCCTTTTCATTTGATGTTTTCTTTTTTGTTTTTAGCATA
ACAAAAGCCGACCGCCCAGGGCCCCGAGGCGGCCAAGTGATGGCGCATGA
TAGTTCTTCTCGGCTTCCACTAGTTCCTCCCGGGGTTGGAGCGCCTCATC
CTTCCCTTGGAAAATGGCGGCCACCACGAGGTCGGCTGTGCACTCGTGGA
AGTAGCATTTACGGCATATCATTTAATTAAGCTGTCACACGAAGCTCTCC
ACCCACACCCACACCTCCCCAAAGGCTGGAAAAGTTTGAAACTTTTCAAC
TTCCGGTCAAGGAAGCAGGTGGCCAGGTCAGGTCGATCCCTCCTCGCTGG
GTCATCAGGTGCATCCCCGAATGAAGCCATTACAGCCGGGGACGGCGACA
GGGTCACGCAATCGCCGAGTCCTGGGAACTGCTCGAAGTTCGAGTCGACC
CGCAACGGTGAAAAGTGAAAAGCCGTCGCGTCATCGTCGCATCGCACCGC
GTCAATGGGAGGCCATATGTCATCATAACGAGCGCCTCGTCCACGTCCGA
TCAACCCTGCGGCCGACGATGCAACCCTGCTGCAGTGGCATTCCTCAACA
GCGCGACGAGTGCAGGGCAAATATTGGAACTGAAACAACGAGGAGGTGAG
AGTGAGAGGGTCTCGGCCTCCCCACTCGAGAAATGTAACAAATCGACTTT
GACAAAGCTCCGGCTCCGGCTCCGACTCCGACCTCAACCTGGGAAATTGC
AAACGGTCGCTGGAGGTCCTCTTGTGGGCTGGGTTTGCGGCACTCCAGCA
ACTTCTGAAGAGGCCACTTAACACTCGGTCTCGAGCTTGCTACACGTCAC
TCACACCAACACATCATTACGCTCCCAGGATATGGAATACATTCGGGATG
TATGGAGCGCCTAAAACAAAAGGGGTAGTTAGCGATTTGAATTTTGCAAC
TGAACAGAAACTGCAACAGGATATTGGCAAACCAATTTTCGAGAGCTTTT
GTTCCGCTGAACGACGCGAGTAAGCCACAAAGGATCAACAATGCTCGAGA
ATTATTTTGTAGAGCCAGCAAGCGAGCCACTCGAGNNNNNNNNNNNNNNN
NNNNNNNNNNNNNNNNNNNNNNNNNNNNNTCGCCAATTGTATATTAATTT
TCAACTGTAACTTTGTGGCAGAAAAATACCCAAATAGAATTCAATAAAAC
CCCTCTCTGGGGACTTTTATGGCCAGCTGTCGCCGACGACAACAAAATCA
ACTTCAATTTCATTTTCAATCGCCTGATTTCTCGCTTTTTCATCGAAGCC
ATTTTGTCAAATAAAAGGGATTTAGCCACTAATCCTAAAATGGGACAGAA
TCAGCCGACAGCGAGAGAGAGATCTCGGATGTATCTGCGGCTGCCCTAAC
GAGGCTGCCGCCCAATTGGTGACGATAAAAAATATATAAAAAAAAAACCT
AAATGAGACACAAAGCCAGGGCGCGTGATTTCTGACATCGCAATTGACGA
CATCACATCCCAGGCACAACAGCTGCCGCAGGAGACAGGGATATCCTAGA
TTCCGCNNNNNNNNNNNNNNNNNNNNNNNNNNNNGGCTTTCAATTTTCTG
CAGGAGATTAGAGCACGGGCATCGGGATGGCCTCACATTTAAGCGCTTAC
ATGGGAACTAATTTCTGAAGTGCCCTCGAACACTTCATAAAATATTTGCA
TCAGTTTGCGGCAGCGGACGGACGGGCGACAGGCGACAACCCGCTGCGGG
GATTAGCACTAAAACAAACATGGCGACAGTCAAACCGAAAAAAACGTATC
TAACGGATCGCGTTAGGCAACGCCGTGGCTTGCCGACTGACNNNNNNNNN
NNNNNNNNNNNNNNNNGGCTTGTCAGCTTCATTGTGGGTCGTGGACAGTG
GCTCCAGATGCGATTGGAATGACTACCAAAACTGTACTTAGAGCTTTCTT
CATGTAAGGAGCTTGATCATAGATCTGTGATGGATTATTTACGATAGTCC
TCGAGCGTATATAATGTATGATTTATTTTCTGGATACATGATGCATTGCT
GTTGGCTTAAGTNNNNNNNNNNNNNNNNNNNNNNNNNNNNNNNNNNNNNN
NNNNNNNNGTCTTTTGAAGACTCATTCCAATTTGACGGCTTTTTTTCTGT
GCGAGCCACGACGGTTCGATTGATTTTAAGCCGATTAAATGTATGTCAAC
GCGATAGTAAGGCGAACATACTCGTAAGAATTTCTTTGCATAAATATTCG
TTGGCTCGAAAAATCTTATATAAATTATAAAGAGGAGTAGATGTACAGAG
GAACTAGTGGTGGATCCAGTGGGTTCAAGTTTTAGCCATCATCGTTTAGT
AGTAACAATCCACTGAAAATCATTCAAAAGAATTCTGAATTCTATTCAAA
GCGACCATGGTCCTGGTTCCACTGTGCTTGGGGTGTCTCTGAGGGACTGT
TTGCCAGGANNNNNNNNNNNNNNNNNNNNNNNNNNNNNNNNTTAAAAAAC
GTTGGCCGAGTCCTGTTTACCGTGCGGATCACACTTGAGCCCACGTAACG
GAAGCGCCGGGCCATGACATGGACATGGACATGGGCTTTGGNNNNNNNNN
NNNNNNNNNNNNNNNNNNNNNNNNNNNNNNGCTGGCAATTATAATGTGAC
AATGTCACGTGAACAGCGGCACACATCCTGATGCCCTACGCAGACGGGGC
ATACGACCCGCTCCGGGGGGAGTGGCCTACTGCGGCAGGGTGCTGGACGA
GTCGGATGTGCCGGATCCACTATTTGTGCGCTCGTTCGTTCAATTTTAAT
GAGAGTGGGCCGCCCAATCGGACCGGACTCGAGAGGATGGGATGAGAGCG
ATGAGCAACTGTTTCAACTGGTTCCGGCGGGCACCCTTAGGTGTGGCAGT
CCCCTACCCAACCTCTGCATCCCTCCACTCTGCCATTTGCAACCCGCGAT
TTGTTGCTGCTATGTAAATTGTCACATTATTGTCATAATTCTCAGGCTGG
GAAATGGAAAAGCCATCAACACGAAAATGCCTATGACATAATTTGCGCTT
TGTTGTGGTTAATTGTCGGTGTTGCATCCACGGGGCGTGAGGCGTTAGGC
GTGAGATTAACGACCCACCGCCGGACCAGGCCAAACACAATGCTGCACCA
AAGTGCTTCCAGTGCCAGTGCCACTCCAGCTACTGGTTCAAATCCGCTAA
CGAAGTAAGCCTCGAACGCCGACTAAACGCTGGGAGAATGGAGTTGGTAG
TATGAAATATCACTGACCTGAAATGGGGTTACTATAAACTGAGATATGGA
TTGAAAAATTTGCGAAAGATGAGGCAGAGATATGGTAGTAAACTTTCAAT
TTACCAATGGACGTATTAAACACTAGTTATGGAAGAGATTTGTACTGCAA
ATATACAAATTTNNNNNNNNNNNNNNNNNNNNNNNNNNNNNNNNNNNNCT
GCTAATGGTTTGACTCTGAATTCTTCAATCAGATTCCATTCAAGACATCT
AATACCCATCCAAAATAAAGTGGTTTCGGTTCAAGTCAAATACTTTTAAC
TTACAGATTTGAAAGATGGTATTCATTGCCTTCAAATAGTACACTCCGTT
TGAAAGAACATGTTCTTCCAATAGTTTTTGTACTTTAAGTTCTGTAGTAT
CTTACAGAACCATTTCCTATGAAATGTTTTTCATATTTTTGTACTCTCCT
GGCTACTCGCATTGGGTATCGATATCCCAGCATCTTGAGGATTCGTCCGA
GCCAATTAACTCGACTCCAATGATGTGCGAAATCGCGCAATGCAGAAGCC
GCCGCCCAAAAAGGTATCGAGGCTCCTACAAAGGACCTCCGATCATCTGT
GGATTCTGCAAAGATCTTACGCATCTCTTTGGTCTCTGCTCGAGACCCGG
AATAATTGAAACCAATTAGTTGGGAAAAACCTTTTAATTGTGTTTTCAAT
ACCTGGGCGCAAGTAAATATTTTCATAGGCCGGCCAGCAAACAATGAGGC
TGCTGCGGACACGCCGATCAGCAGCAGGAGCAGGAGACGGGCAAACAAAA
ATGTGAGAACATGGCAATGACCAAAATAATCCTCCTGCTCGGCCAAAAAG
AAAGAGATATTGTAATGCGTTTTACAAGCGAAATCGGTGAAAAGAAATTG
CCAAATAATTGCCAGGAAAAAAGCAGGAGAAAGAGAATCAAGACAAAAAA
TCAACCGCAGCCATTGTCCGAGGAAGAGAAAGAAAATGAACCGAGTCTTG
AGCTNNNNNNNNNNNNNNNNNNNNNNNNNNNNNNNNNCTGCCAACTGTCG
ATGGCTGTCAAAACTTGTGTGGGCCCGACTTCTGTTCTCCAAACTGTTGC
CAAATGTTGCACAGAGCCCAGGAAATATTAACGGAGTCCTCCTTTCTTGT
TGATTTATTTACTTTTTGATTCTCAGTGTCTTGGCAGCAGTTAATTGGCC
CGTTGTTGTGTCAGTCAGGCTCAAGATCAGCGCCAGAGTAAACAAATTTA
CACTGCATTATCCTGCATGTGGCAGGGGCAGGGGCAGGGCAGGATTTTCC
AACTGCAAGATTGCGACAGTTTGATGCAATCAGGAAATGATTAGCTACAG
TTCCTGGGGCGGGGAATACGCTATGGGAATGGAAATGGAAGCCAAACCCG
AATTCTCTCGGTCTTTTATTGTGCGCTAAGCCTGTAAACAACAAATAACA
AATGCCAGATTCCATTGCCATAATTAGCCAACTATTTTCGGTTTCAAAAT
ACTCCGGTTAATTCTACTCTAAACGTACTCAATGAGCTGATCCGCTCTAC
ATGCTGCTTTAAATTTGTGATTGGCATATCATTACCGCATGCCGGATTCG
AGCCACGAATCGCGTGGGTCTGCACTGAGAGAAATCGTGCTTTGCACGAG
CGATAAGTATACGGATGGGTACCCTCTGATCTACGACTTTCTCTCAGTGC
ACAACTTTTGGACCGCAACAAAAAAACAGTGGCAACAGCGGCAGCAGTGG
CAACAAACGGTAGGCTAATTAAGCACTTTGAGCCGCCGTCGCCGCCACCG
TAGACGTGGCCAACATCTAATCACCTGTGAAAAAGGAGGTGAGGCGAACG
AGAGGCCGTCGCAGAAAAACACTTGAGGTTCTCGAGTCGAGTAGAGGTCG
CTCGGTCGGTCTCTGTTGAGGTCTAAATATCGAATCGATTACGAGTGAGC
ACGTCAAGTGGACCCGTACTTTTTTGTAGGAATGTTTTCGGTGGATAATA
AGTTACTGCCGTGTCATGAGAGCGGAACTCCAGTCTTCGGTCTTCGGTCT
TCAGTCATTCGGTGGGATATCTATCTGTTTGTTTGTTGTCTGCGTTGTCT
GCTGTGTTTATACAATACATCAATTTTTATGAGCTGTCAGATTCTTGCAC
TTTGACGTTTGACATTGTTCGGGGGCCCGGTGTCCGGTTACACCGCACAG
CGGCCTACAATGGTGTACAATTATCTGGGGGCTCAATGCCCATTTGCTGG
CGATTGTTGCCCGATTCTGATTTGTCGCCGCTGCCACTGCAATTAATCGT
TCACTTGTTTGCATGTCACTCTCTCGGACAAAATCCNNNNNNNNNNNNNN
NNNNNNNNNNNNNNNNNNNNNNNNNNNNNNNNNNNNNNNNNNNNNNNNNN
ATGGCTGATGATGTCTGAGCTGACATTGAAAATGCGATTATACATGGAAA
TCATAAATTTGTTAATAGCATTTTGTCAGCTCGCTTGGGTAATTAATGTG
TAATGTGCGTTAAGTTCATGAATCATTTTTCGCCAATGAATAGATGGCGA
CATCTATGGCTTGACCTTCTCTTTTGATGAAGTCACGTAGTAGATGTGAG
GCCTTTACCTCAAGCTTTGGATAAGTTGTATCCTCTGTTTAGAGGCTATA
CAGATTCCTTCCCCGGATGCTCAGCCCGATTCCCCCGCTACAATCCCATG
TAGAGCCATATCAGAGCCGAGTTCATTGAGCCGAGCGGCGCCGGACAAGG
TCAGTCTTTTGGGGGGCTGTGGAACAACTTTCGAAAACTGCAACTCAGTT
GTGGCATGCCACAGTCCAAGGACAAGGGCAGGAAGATGCATAATTGAACG
AGGAACAAAGCCAGCAAAAAGCTTCATCAAATCCAGAACGAAGCCTCTAA
TGAGTCAGTTCCCCGAAACAGTTTTCCTTCGCCACTGCAATCACCATTAC
CACGTCACGATTTGACGTCATTCTCCAACTGATTTGCATNNNNNNNNNNN
NNNNNNNNNNNNNNNNNNNNNNNTTCGGAGCCAGTGGAGCCAACGCCCCA
GGTCCCCGAATGCGGAAGTCTGCGCTGCAGCAGTGCGAAAACCGCTACGC
ATGCGCCTGGAAACCCGTTGGGGCACCCGTCGATTGCCCCACCTCAACAC
ACGCACCTACTCCGGTTCCCAGCCCCCCATTGACCTTGATATTGCGGCAG
GCTGCAGTGCGGCGGTGCGTGTGGGGGAAACTGGTCCAGCACTGGACCGG
TGGCACTATAAACCACGTTAGTTATGCGGCAATTAAACGGTTGCGCTGCC
ATGACGTTGACAAGTGCGGGCAAGGCTAAGCCGAGAGTCAAACGGAAAGT
NNNNNNNNNNNNNNNNNNNNNNNNNNNNNNNNNNNNNNNGCCTTCTCCTG
CGAAATTTCAAGCAGATGCGCAATTAGCGGGCACTTACTCGTACATGAAA
TGGGAACAACCTTCTCGGATTTCACTTTCATTTTGGAATTCTGGTGTTCC
GTGATTCTGGGATGTGTAAAAGAGAATGAGAATCGTCTGTCTGACTTTTG
ACGAATTCTCGCTGACAGGGAGGAGTGTGTGGCAGGGTCAGCTCTATGAG
TCAGCTATCAAATCACCATCTCGCCGGGAACTAACCTTCTCCCCACACCA
GAATGGGATTATCTATGGATCTTCCGAATGGATCGTATTTCTCAACAAGT
TTAGCGAGTTTCGGTTTTGACTCCAGCCAGGATGAGGACGACGACGATGA
TGATGGAACTGACTGGGGAACCGATAAGCATTTAGCATTAAATTTTCGTT
AACCTTCCGCCTGGAGTTTTGACTCGCTCGCTCGCTCGCTCGATTTCAGA
AAACGCTCGACTGCATCTTGAATTACAAATAATCGCAATTGTCTGTCTGT
CCATTCCGTGCTTTGTTCGGTGGTAGGNNNNNNNNNNNNNNNNNNNNNNN
NNNNNNNNNNNNNNGTATGGCAGCTGAAATAATTGAGAGACAACGCGGAA
TTAAAGGCGAATCCAGATATGGGAAATGTTCTGCTTTGCATNNNNNNNNN
NNNNNNNNNNNNNNNNNNNNNNNNNGCTCCGGCTCCGGCTCCGGCAGGGC
GCAACCCTCATTATCATCTGAGCGATTGTGATTAACTCGGCGAAAGTGAA
AGCCTGACAAATAGAACTATGAATAGAGATCTATGTATCTCTCACTCCCT
TCCTCTCCCATGGTCTATATGTACATATATCTGCCTCTTGCGCACAATCA
AAATAAAACTGCAGAATCAACCTCCCTCCCTCCCCTGCTGCCTGAACCCA
CCGCCCTTCCAGTGTATCCTTGGGTGGCAGTATCGTCGCATCAGGCAAAC
GCCTCGAAATCGAAATCAAAATCAAAAAGGCAGCCAGCAGCAGCCGAGAA
ATGTTAAAAGGAGGATGAAAACACTAATGTACAGTGAACACTGGATAGAG
TGGATGGGTTCTTGTAGTATCAGCTAGAAAATCTTACTATTAGCTCAAAT
CTTGTAGAGCTTTAGATAGGGTCTAAGTTCTAGTTGGTTGCTACTCTGTT
CCGATACTCCGGTACAGTGGAAACCCTTGCTTCCCCCTCGAGTGTGTCCA
CTGTGGTTCCATAGTGGCCTGGCAGTTGAAACCCTCCCTTTCGCACCCTC
AAGCTAATCCAAAAAATGCTCTCGGCCTCACCTTGGGCTTACTTCCACTT
CTCCTTGCTTCCCCCAACCCTTACCCTTGTCGAACCAATTCCCTCCTCCT
CTCAGCACCGTCATTCGCTGCTCTTGTTGTTGTTTGTCAACTGATTTAAT
TTCCTCCTTCTTCTCCGAGTACTCCGCCCAGGCGTTCATTATTCTTTTTT
TCCTCCACCTCCTGCTAGTCGAAAGGTATATGGAATAAAAGGTGTGGCTG
TCTGAGGGAGAGAGCGAACTGCATAGCTGCTACGAGCGAGCATAACCGAG
CGCCCTACCTTTCCGTTGACATATCATGGGCCTCTTTCTTCTGTGCTTCT
CCCTCCTCCTGCTCTCCGCACACTTCCCTTCCCGCTGTGAGAGGGCGTTT
ACTGTTTTTGGTCACACAAACAAAACCAGCCNNNNNNNNNNNNNNNNNNN
NNNNNNNNNNNNNNNNNNNNNNNNNNNNNNNNNNGCGGACTTGCAAAAGG
GCAAATAACGGTGTAAATGAAAATGTTTCTACTTGAGACCGCGTGNNNNN
NNNNNNNNNNNNNNNNNTTTCCGACCACATGCGGCTGCTTTGTGCCACAC
AAATGATTCCGAGCGTGTCCCTGCGAGTGTGTGTGTGCAAATTGCTCATT
AAAATATTGAAAACCGATTTGCATAGACTTAACTGTTCCCATTCTAGCCC
ATATCTGAGGTTGTGGCCATACCTCTAAAACCCCTCTTGCACGTGGCACT
CGGCACTTGGCCCTCTCTTGGGGGGATTATGCAATGTAGTCCAGTGGGTC
TAGTCCACCAAGAGACTAGACTAGACTAGTATACATACATCCCATATGCC
ATCCATGCCACAATTTCCCTTGGCCAAGCTCTTTCCTGACCTACTGTATG
CCATCATAAATTATGATCAAAAATTATGCAAAATGTTCTCAAACAATTGT
TTGATTGGATGTGGGCGGGGCGCATGTGGGTGGCCATAAACAAGGCCCGG
ACAATGCCTGCAATCGGNNNNNNNNNNNNNNNNNNNNNNNNNNNNNNNNC
ATAAATAATTGAAGCCAGTCTCTCGGCGAGAGTCAACAAGTCAAAGACAT
TGCAGCAACCCTGGCTTGCAGTGGTTCTGATTGTTGCCAGGTGGTTATGG
CCACGCCACAAAGTCCAGCGATCTAGATATAAATCATTACGGACTTGTAT
GCAGAAAATGCAAAAAAAAAGAAACATTGGGAAAGAGGGCTGGCCCCATC
ATCCATCAACAAATCGAACAGTTTTCGAGAGGTATCCTCCATTCCCACAA
TGATCCCCCAGAGAGGATCTTAGATGTTTGATTGTTCCACCACTGGTTTG
GCTTGAAGTGGAACAAGTTTGTTGGCCAAATTAAACGATTGCCCTGAAAA
TTACATCATGCACCCNNNNNNNNNNNNNNNNNNNNNNNNNNNNNNNNAGA
GAGCAGAACCAATTGATAATTCGCTGTTTTCCCTGGCAGCTCCAGTGGCT
CTCAGATGGGATGGGAAAACTCTGAAGCTGAAGTGTTTAAATAATTAAAA
AATAGTTTTGTCTNNNNNNNNNNNNNNNNNNNNNNNNNNNNNNNNNNNNN
NNNNNNNNNNTGGTATAGAAAGCAAAAGTAGACGCTCGAAGCGAAAGAGT
ACGAAACTGGTAAAACGACTCGGCAACAACGATAACCACGAGCCACACAC
ACATACCACCATACGGACGGTACCAATACCAGCCTCAAAGTTGACTTATT
GGAGCACTTAGCTCGATTCTTGTTATTGTTACTGTTACTGTTAACACTCG
TAATACCAACACAATTACAGAGGTAANNNNNNNNNNNNNNNNNNNNNNNN
NNNNNNNNNNNNNNNNNNNNNNNNNNNNNNNNNNNNNNNNNNNNNNNNNA
GTGCCTAGGCGGAGTCGGCGGCAGCAGTCAGTCAGTCCAAGGTTTCTGCT
GCCCCGAACCGCTGATCGGACTATAAAAAGCTTGGGCGGCGCCGTTGCGG
AAGGCAGTTTATTGAATAAATCGGTTGTCGTCGGTCCAAGTCCAGTCCCC
CACATCCGAGTCCAAAATCCCCTCCTTGCTAACGGACAGCACAGTGTAAA
GGCGCGAGTGATACCCCCATTCTCCAACCATTCTGAGAGAAAGAGAGATC
TAGAGTGCAGTTTACGCCGTAGCTTATCAAGGATACAGATCCCCAAAAGA
AAATTTAACAAAATGTTCCGCTTTGTGAGTTTTGCTTGATTTAATTGGAC
CTGATTTGAGAGTGTGTGTGATGCTTATGAGAAATATTTGACAGCTCGCC
CTGACCACCCTGGTGGCCCTGGCTGCCAGCCAGAACAACTACCACCAGGA
CCCCAAGACGGCGGCCATCATCAGTGAGCAGAGGTACCTGTCCGGCGACG
GGAAATTCGGGGCCGCCTACGAGCAGGAGGATGGCATCAACTTCAAGGAG
GAAACCGATTCCGATGGCACCCGCCATGGCAGCTACAGCTACGTGGATCC
CTCCGGACAGCGTCGCACCATCTCCTACACGGCAGGCAAGAATGGGTAAG
ACTGGGCTCATGTTTATTCTCTCCGGGATTCAGACGATCAATCTCGATCT
CCCCCTCTCTACCGCAACAGCTTCCAGGCCTCCGGCGACCATCTGCCGCA
GGCGCCGCCCGCACCACCGCAGCCCGTGCCCACCGCCGGCTACCAGCCAC
AGCCGCAGTACCAGCCCCAGCAGCAGCAGCAGCAGTACCAGGCACCCGCC
CCCCAGCACCAGCCGTCCTTCCGCAGCAACGACTACGATGACGGGTCGTA
CGATCCCCGCTATAACGATCCCAGCTTCGGCCAGAACCAGCAGACTTATC
ATCAGCCGGCTCCTCAGCCGCAGTACCGCCCCGCCCCGCAGCCCGCCTAC
AATCCGGCCCCANNNNNNNNNNNNNNNNNNNNNNNNNNNNNNNNNNNNNN
NNNNNNNNNNNNNNNNNNNNNNNNNNNNNNNNCGGCGTATTACACCACGA
CCACGCCCAACCCCCATCGATTCTCGCCGCCCGGCAAGCTCTCCCTCAAC
CGCACGCCCGACGGCTTCACCTACTCCTTCAACAAGGTCTAAGGGATCTT
ATATGGAGACATAGAGATAGTTCTAGATGTTGCATCTTCTTCATTACTCT
TTACTCTCTCCTCCCCCCTAACGCCCCAACGCCCCAACGCCCTAAAGCCT
TCTTCTGTCACCCCGTTCTTATTCTTGACTTCATCAAAACTCTTGTGTGA
TATGTTTAAGAGCAAATTGTAAACTATGTATCGTACATCGTACATCGCAT
CGTACTTCCTATATGCGTATGAGCCGCTCTTCGTTTATTTGTAACTTATA
ATCCTCCTCAGATCCGATTCCCAGCTCTTATGCTATCATTTCTTACTCTA
ATCGAAGCTGTCTGTCTAAATGTAGAGCGAAGCAAATAAACTTGTTGCGG
TTCGCAGATGTTGNNNNNNNNNNNNNNNNNNNNNNNNNNNNNNNNNNNNN
NTATTCTGGGCCTTGGGACCTCTGAGCAATTTTTATAGAGAACATAGATA
TTGTAGATCTGTAAGCGCAATATACATATGATACTGAAATTGATTGAATC
TTAATCCTGTTCGTTTCTTAAGTCTTTTGTTCAATTATTTTTAGCAGATT
TATCTAAGCACCTCCGGCAGAGAACGCCCACTCCCCAGAGCCCAGAGCCC
AGATACTCGTACTTGTACCACCCCCATGTACCCCCATCGACGACTGCATT
ACACAACCAACTTTCGAGCATGCAAAACGAGTTCCAGTCCCAATCCCANN
NNNNNNNNNNNNNNNNNNNNNNNNNNNNNNNCTATGCCAGCAGCAGCCAA
CACAACAAGGAAAGGCTTTTGGAAACTGGTTTTTGCCCATTTGACAGTAA
TCTTGGCCAATTGTGCAAAATTCCAATAGAAAATGAAATCAACTTGGCGG
CTGTCCCCTGTCCCCACACCCCCATGCTGATCCGGAAAACTATGCACAGT
CGGGGAGAAGCTAATGAATGACTAATTCTAGTTCGACTTGTCGGGGCAAA
GTGTTCGATTTAGCATGGCCTAATCACACCCACGAGCCCCACTGATAGAG
GGTAGTACTGGAGCCATACTTCCCCTCGAACATTGCAGCATAAACATACT
TTCCACATCCATTGTTAGGCATTCTTTTGCACCACTACAAGTATTAGCTC
CACTAGCAACAGCAGCAGCTTTCAAGGTCAGTTTTGTTGTGGACTGGTGT
CCGGCTCTCTGGTTCGATTGGATTGGCTTTTGCTTNNNNNNNNNNNNNNN
NNNNNNNNNNNNNNNNNNNNNNNTTCTGTTGAAATTGTTCAGTCAATTAA
GAAAATCAATTTGGTTTCGTTTCTTATTGTATTTTATGGATTTTATTTGT
TGTTGTTGTTTTGGTAGTACTTTTTTGCACCCACTTTTGTGGCAATCGCA
ATCGCGTGGACTACGACTCGGATTCGCTTACTCAATGGCGGATTTTCGTT
CGGCTTTTGCGAAAGAGGTAAAAGTCAAGAATGTGCTGGCCATCGAATGG
CTATGGTATCGGAACAGGTGCTTGCAAGGTGTGCTGTCGAGGGTACGGGC
CTTTTATGGCTGTTTCTTTATGCACTCGTACTCGTAACTTTAATGAATTA
TTTAACTCTGAAAAATGGCAAACGTTGAAAGATGCTGGAGGTTACTGTTC
TGATGATGTCTGTGGGTGTGAAGAGCTCAATTATTTGATCAATTAAGTGC
AAAGTAATTAGCTTTTTATTCGTCGATTGTAGCCTTATCTGATTTTTATA
TTCACTCGAATCATCCACAAACCTCGGTTTACCTCGGTNNNNNNNNNNNN
NNNNNNNNNNNNNNNNNNNNNNNNNNNNNNNNNNNNNNNNNNNNNNNNNN
NNNNNNNNNNNNNNNNNNNNNNNNNNNNNNNNNNNNNNNNNNNNNNNNNN
NNNNNNNNNNNNNNNNNNNNNNTTTGCTTGACGCCTACTCCTCAGAGACT
ACATATGTATGTATGTATGTATATGAGCGAAACACAACACACATTAATAA
CGCAGAATCATAGAGAATTACCATATTTAGCATATGGGGGAATCTGCACT
TGATCGTTTTATTATTATAGCCAGAAGTAACAAATGAAATTGTAGTGGGT
ACGCAATGCCCTCCACGCGCTTACTTCCCTCTCTTTCACACACTCTTCAT
CGTGCGCCGTCTGTCGGAGGGAATCGAGATTTGGTTGCTATGCTGTTATT
TTTGAAAAAACTTTTTGCAGAGGTCAGGGTAATTTGTCAAATATCAAACA
TANNNNNNNNNNNNNNNNNNNNNNNNNNNNNNNNNNNNNNNNNNNNNNTT
AGATTGTACATACATAATTTTAAAAATATTACGAAATAAATCTGAATGAT
ATCCTAAGAGCGATATTCTTCAAAATTACAGAATTACTGATAGATTCAAT
TAAATAAATTATCTTTCATGTTGTACATATTATTAAGTAGTTCAAGTTAC
AGTTGTATTAACACGGTTGTTAGAATACCCCAAACAATAGTTTGATTGTG
GGGCAGATTTTCAAACATTCATAAAATCTAAAAACATCGATGTTAAAAAA
CCTTGTTTTAGCCAAAATACAATAAAAGCAAGGATTAAAAAGATTGGATA
TCTTGTAGAAAATTTATTCATCAATGCGATAAAACTTTGTGGGCATGGCT
AAATGTTCTATATATCTAATAATATTCCACGGAATATCAAAAACGAGGAT
TATGTATAGTGGAACTTGAAGTAGTCAGTATATTAACGGTATATTTTTAA
AATACGACCGTATATTTCGGTGTATTTCTGAGCGTCTGGCGGTATATTTG
AACGATAAATCCGCGGTCACACTGGATACGAATAAAATAAAATTTAAATT
TAAAATACGATTTAAAATACGTCTAAAAATGGTGAAAGAAAAGCCATTAA
GTCAAGAGCAATTGATGGGACGGATCAAATCCGTTTACGTGAAACATTTC
GTGTAAGTATGTGGTCGCCAGAAATGTGACATTCGCGTCCTCCCATGCAT
GCAAACCGGCGGTCACGGCAGAGTTAATACAGTTTTTGTTGTTTGGTAGG
TCCTACAAGGAGGTAACTTATTATCCCAGCAAATACCTGAATGTATTGAC
TGGGCCCAATGGAAGCGGAAAGTCGACAATAGTCGCTGCAATAATGATAG
GCCTGGGCGGCGAGCCACAATTGCTCGACCGCTCCGCCAGCCTCATCGAC
TACATACAAAGCGGCGAAACTGAGGCTACAATTGCTGTTACGATCTACGG
TCGCTCAGAGCACACTACAGAGGCTTTTCGGCGCATAATATCTTCGGATG
GAACGTCGAGTTTTTATGTCAAGAATATCAAGCAGACGAAGAAAAACTTC
CAGAACATAGTCGCGTCCTATAACTTGCAAGTCGGCAATTTGTGCCAGTT
CATGCCCCAGGACCGGGTTCAGGTAAGACCAGGCCGACATCTAATGCATG
TAGTTTGAACATGTCTAATTTAATGTCTAATACTGTGATCAGGACTTTTC
CAAGATGAATCCTCAGGAGCTGCTAATGAACACAATAGCTTCCATATGTG
ACGATGACCTGACCAATAATTTTACTCAGTTGAAAGCAATGCGTTCCAAG
CAAGTAAATGCCCAATCTGATAGCGAAAAGCAGAAGAAAAGTTTGCAGAA
GAAACAACACCGCTTGGAACAGTAAGCAAACGCAAATCCAATGCTTAAAT
AACTACAAATTCTAATACAACCTTCCAGGTTAAAAGCGTCTGTTGCTCAA
TTTCGAGAACGCGAGGAAACAAATCAAAAGGTGAACATATTTAAAGTAAA
AAAACTATGGCTCGAGGTCGAAAAGAGCGCAGAAAAGGCAGCTGAATATA
GAGAACAACTGGCGACGGAAAAAAAGAATTTCAAGAAAATTGAAAACACC
TTCAAACAGCACAAGCAATCGCAGGAGCAGAGCGAAAAAAAAAGAACAGA
CCTGAGGAATGCTTGCTTGAACACGGTAATTAACATCCCCTGACTATAGT
CAAATTTAAAACTTATTTACATTAAGAAATGGATGAATAATGAGTTTTCT
TTTCAGATTCGTACTTTGGGCCAGGCTGAGGTCGAGCATAATGTTATAAA
GGGGCAACTGGAGAATGTGAAGCTGGAAATCATACACAATAGATCAGCAT
ATGAGGTTGGTAACATTTTGTGTAATTTAAAAGGTTTTTTATTTAAAAAA
