# Supplementary material for: SMCis: An Effective Algorithm for Discovery of Cis-Regulatory Modules
Source: PLoS One. 2016 Sep 16;11(9):e0162968. doi: 10.1371/journal.pone.0162968 (PMC5026350; doi:10.1371/journal.pone.0162968)
Supplement: S1 Datasets — (ZIP) [file pone.0162968.s001.zip › dataset/Drosophila/Masked/dpse_ga17390.fa.masked]

>3:10193956,10233955 (reverse complemented)
GCCGAAATGCCGAAAGAGTGGGAGGATAAAATCATTTTCTTGTAAGACTG
CCAAACGCCAAGTCTTAACAGTTTGAGCGATTGACCAAAGAAAAACTTCA
ATACACTAGGAAAAATGATTATGGTCTTTTCTTTAGACTACTCTACTAAA
ATGGACGAGCTCTCCGTTCTCTCTTTCGCATAGTGTACGCCCCGACAAAG
TTTGTTATTCGCTTTTCGGGGGTATTTGGGACTCATTAATTACGCAGGCC
AGTCCTTGCCCATTTTGGGTTGTTTGGGTGTTAATTTCAAACTTTCATCG
ATTGCTATACTCGAACTGACACAGGCGCACATACACACATGTCATTTAAG
CAACCACCTCCCGCTCCTTATGTAATTGAAAACCAAAAGCAAAACAACAA
TGGCTCGTCTCCTCACATAGCTAATGTTATTTGTGGCTTCGGGATATTAG
TTATTAATGAACATGTTACGAGTGTGTGTAGGCCAAGGATAAAGATGCAT
GAGATGAGGTGGATGGGAGGGCGGCTGGCAGATCGCATGTGTGCTTCTCA
AGTTGCCCCCTATATCTTATATCACCGTTGCTATTTAAGGGTTGCGCTGG
GGAAAACCGTCTATCATCATGATGATGGTGCTTAGAAATCATCTCTTGAT
TTTCATTTAGCATTGTCTCGCATCTCAATATGACACAACTAAAGATGATG
TATCTGTTTTATGAGAAATGCATTTCCTCTGTGTACATTCTGTATATCTT
TGCTTAGAAAACTAAGATCCAATTGAAATGGAACCAATTCATCAAAATGT
TCCTGGAACATAAGATATTGTACATACATTTTATGATAAGAATTAAGTGA
AACAGATGTGAGAAAACACTAATTTCCCTTTTGTATTCTGCCGATGTTCG
AACTTCTTGTAAATCCAAAAACGCTCTCGCAGGGCTTAAAGAGTTGACGC
CATTTCATAAGCAATATCGATCAAACTCCGCCTACCGCACTCACTCCACT
CCCGAACCGACGCCACACACAAGCGCAGGCTTCCACGTACGTGTGAGAGA
CGCTGTCAAAATAAAATTAATGCCCGACCACTGAATAAAGAGTTAAAGGG
AAGCAGCGAATAGCAACGGCAGAGGAGGGAGTGTGCGTGTGTGTGTTGTA
TTCGCCGCACTCACACAGTCAAAGAGTTCACGCCGCAAATCGATAAATAT
AAGCAGCTTCAGAGAATTCTCTCTTTCACCCCTTTCAATGTAACAAAAAT
ACTTTCGCTTTCAATAGAAAATATAAAAGAACAAAATTAAACGGCGAATG
GCAATGAAAGAGAAGCATTCGTGTGTGCATTCGCCGCTTTAATACACTCA
CGCACGTCAGTGTAGTGTGTGCGTCAAAGAGTATGGTATAGGGGAACAGA
TTCGTTGCTTCCCCTTTTTTTAAGCAAAGAGAGTGCGGCAAAGAGCGCAC
AACGTTGTGTCGGAAGCAAAGAGAGTTTTGCTGTATTTAAGGGGCTTGGA
GTGGGATAGAAGAGACAGCCACCGAGCTCCAATGTGAGAAAGAGCGCAAG
TCAATGGCCGCCAGACACTGAAGCAGACGGAGACGGCATTAAAAGGGTTA
AATTGCGCGACATGTGGGGGCGAAAGAGAGCGAAAGTGTTAAAGTGGAGC
ACATGCGTGTTGTTGTGTGTCTGTGTTTTGGCGGCCATATTTGTTTGTTG
TGGGCGCTCAGCAATGAAGCACGTGCAGTCGTTTTCCTCATCGCCCATTC
GTCAGTTACTAGAAGGAGGTTTGGGAGCATCTCTTGTCTGATAATTCTAC
AGTCTTTAAACACTTTAAGGATCTCTGATTTTCTAGTAGGTACACAAAGA
TACAATTATGTTTTTGGGAAGATGAAAAAGTTTTTCAAAGAGTACGTTGG
CGATGGAAGAATTAACAGTCCTATAACCCATAGGATCAACCTTTTAACCG
TCTTATACCAACTGCAGGTTGTTTTCATTCTACAACCCAAAAAATGAATT
GTTTTCGGTCTTTCAGTGTTTTTCACATTTCGTAGACTTGCGCAAGGAAT
TAAATCGCAACCGGTTCTCACGAAGTCACCAAACTCTGTGGTCCCGTCCT
ACAGCCACACATAAATTGAACACCATCAAATGAAAATATATAAAGACTCT
TAGAAAGGATTAGGAATGCTCAAACAGTCACCGAGGAAGTAAAAGGTTAG
AAGCAACAAAACAAAGATAATCTTTTCATTTTTGATGAATCTGCAGGCAA
CGGAGGTGTTGCCTTTAGGGTTGACTGCTCCAGACACAATTACAACTTTG
AAAAGGGAAAAAGGGAAAAAAGAGTCTAGACACTTGGCGCAGCAAAAAAA
AGGGTAAAAAGGATGGATGGAAGAATCCAAAAGAAAACCAATGAGCCTTG
GGATCGAGGCTGCGATAAGACATAGATAAACAGAGACCCGAGTATTGGAA
AATTGCAGTGTCATGTGTAAAATTATATGAAAAAAAAATAGCAAATGAGT
CATACGAATCAACGAAAAAATCCACGAATTTTCGCTCATTTCCCTTTCTG
TTTTTTAAAGGCGAGTGTTAATTGATATGAAGGTTCTTTACTTTTCGTTC
TTTTATTTCGAAGTATAAGTTTAGAGATTTTTCGATATCTCTGAACCCAG
TCTACTTTTGGCAATTTGATCGCAGTGTCCGGTTTATTGTTTGCTTTGCG
GTTGAGAAGTAGGACACTGGAAAAAGGACATAACGATAGCGTATCCTGTG
CATATATGTTCATTTTCTGTGGTTTTAGTTTCCATTGTGAAAGTGAAAAC
GCAAACGGATGCACTTCACTGGGTCCTTCAGCTCATCTTTATAAATTGGG
CAGCATCCTTGTGGTTTTGTTTGAGTTAAGTGTTCTCATATTCTCCATTC
TGGTGTTTGCTCTGGAGTCCCTGGTTTCATGCAATTTTTGCGCATCTTTT
GCGCTTTGTTGAACATTCTCACAGGTGTTCGTCGGGCTCAGGTGTTTCGG
TTCTGTGTGTTTTGTCCGGTTTCCAGGAGATAATCTTTCAAAATGTAGTG
GGCAATGGTGGTCTATAATCGAGGTATGGTCAAGGATAGGATAATAAATG
GTGGATACAATATTTAGTCATAGGTTAAGACGAAGTGCTGCCTATGTAAA
TGATTTCATATTAAACAGCCGACTCCGTTGTTCTAAAATACTGATCTTTT
GTTTTAAATGAGCTAAGTGAAAAGATGGCAGATGGAAATACTGTATGTGT
GTTCTCTATTTTCCCCTCTTATAGTATTTGCTTAGACAAGCATCCCGTCG
TTTAGGCACGCACTCAAGGTCAAGCAAAGGTGACAATGTGCAGAGCAGGG
CCCATGCACATGCCTCAACCACGAAGACTTCTTTTTATCTCCGCTCCTGT
ACTCACACACTGAGATATTTCAACCAAGAAATAGGAAAAAAAATATCATT
ATTCGTCTTTTCCAAGTGGTGAGCACATGGAGACAATTGTTGCAGGAAAT
GAGACATTTGCTTTGGGTTTACTTAGGAGATATTTGAACTTTTTAACATT
TGAAATGCAGCAGGCAATGGGCACGCTTGTCGGCTGCGAACTCCACTCCG
ATGGAAATAGGAGGGGACGAGGCATTGCTGACAAAAATAGCACTATTTCA
GTTGGATAAAACACACTCAAGGGGGGAAAGACAACGCAATCTGCTGTTCT
GTTCATCCTACGAGTAGAACAGAACCATAAATTTGGTCACAAGAAAACTC
ACTTAACTTATATTATCCCTTTTTAAATACGCCTCAGAGCGAAGAACCAA
ATATCATAAATACCGGGATTCCATACATGGCTACTCCATAAAAAACCAAA
TGAGAAATCCATTTCAGAGTCGTCTTACTGGCCAACCTAATGGAACGTTT
AATGTAAGTCAGGACGCGTAGAATGGCATAAAAAATAGTACAGGAAACTT
GGAATCACGGCTTGACTTGACCGACACTCGATGCAGAACCAACCGGCAGC
AGAACGGCAGCTAATTTGCCCCAAAACCACGCCAATGTGTCAATGTGCTG
CCATAAAAACACCAGGAGCATAAAACATGGAGTGGGGAAGGGGCTCCGTA
AGCCGAGCGCAACTTATTGCGCGTGTAAGCGAAAAAATATTTGGGGCCAG
GAGACCATCGCTCTGTCTGTGATGTCTGCAGTTGATTGCATTTGCGTTTA
TCTACTCTTGGAGAGGGTATTACCATTTTCAAGACAATACCAGCCAACGC
TCTTATCCGCAACCTTGTCTGATACCAAATTTCGTCTAGTATCACTGCAA
CAAGAGTATAGAAGGCGCTCATTTGACCCATAGGCTCGCTGTTCGTGTCG
CCTTTTTGGCTTAAGCGGCAATTTTTACGATTGAGGACACTTAGGCCTTA
ATATCCTTTTTAGCACTGAACTAGCTTTTATTTCCGCGTTCCCAGCTATT
TTCAGCCATTTCCAGCTGGTGCATAATTTGTGGTATCTTCACTATTCTCT
TACCCCGACCCAGGCCTAGAGACTCCCCTATTCACAACAAACGACACTTG
TCAGCTGAATGTCAATCCTTTGCAGGTTTCCACAGGATGTGCGATGTGTA
ATGTGAGAACTACTACCAGTGAAAGTGTTTGTTTCCCACACATGTGGAAA
GGATACAATGATGCAAGGATTCAGGCTGCGTCACTTGCTGCATGTCATGG
GAAAGTGATTGTAACACATGGAAAAGGATCCGATGTATGCAACTTCAGAC
ATTACATTCATTACGCTGCATTTTTGAATATATTTGAAGGAGAGTATCTC
ACACATCTCGTATGTGTGTATGTAGTATGCACCTTAATTAATCTTCGGTT
CATGCTTGACCAACTGAACTAATTCGAAGGAGGTAGAACGCGCCGAAAAA
CTCGGCTGGTCAAGCAATGATTATACAATGGCGAGTAGACCTACATATAT
GATATCCTGCGGTGAAGTAGTCAGACATGGTTTTCAGAACCCTCTTGGGA
TTCATGGGACTCATGGGCTCACTATGGATCAGATGCTGCAATGGTCGAGG
ATATAAAAGGATCGCTTACGGAGCCGGCTCATCATCAATAATGTGAAACA
TGTTGCGAAAATTTTAGAGCACACTCTTAAACCTTTTTACTGGACAATGT
GGCCAGCAGACAAAAGCAATAGAACAAAAATGGGACGGTCTTACAGACGA
GCCGACCCGAGGCATACAAAAGGATTCACTCATTGTTTATCTCTTCTACG
ACAGAAAGGGCCGTGCTCTGGGCACAAAATGGCTTCGTATTACCTCATTC
CTGTTACGTTAAAGGAAAGCCATTCAAAAAATACGAAAAGAAGGCCAAGT
TTCGGGTGCGAAGCTTTTCATGCCCTATATGATAAACATAGTTATCCGAC
TTCGATTATTTTGAGATGACTTTTGGTGGGCGGTGCCGACGTTGCTCTTT
CTGGAATGTCGGATGTCATTCTGATAATAAATATATAAGGTCTGAGCTCC
TTTGGTGCGTATGAAAGGGTATTATAATGGAAAATGGATAGTGGAATGTT
TTCGCAATTAAATAGGGCTTAGGCTAGCAGGTTCACCGTCATTTTCTTAA
ATGCGCATTCGTATGAGAATTTAAAAAAGGAACAGGGTCATTCGATACTT
TTTCTTTTAATTTACTTAATAGAAAATGCCTACGAAATCCGAGTATCTCT
ATTCACGAATCGGCGTTAAAATGTCAAATGATTCTTGTCTATTTTGAGAT
TACTGATTCCTGTCTGACTGCTCTAGGGTTAGGGTGTTGATTATCGCGAT
CATACCGATAGTTTTCAACAGCAGAATGAAAGGTTTCTCGTAGAAATTTG
ATAGTTATGTTCTTTGATTCTCTAATTGGTGAATATTTTCTAAATAACCC
ATTTGCAAATCGTTCTAGCGAAACTGAAAGTAATTCTCTCTTTACCATAA
ATCGGTAGTCTGTTCAGTCACCTTTTGTTAGTATCCGAAGATGCGGGCCT
TCGGTCTGTAGCACACAAATGATGGGAAATCGTTATACCACAAGAGCAAA
AAATTGGTGAAAAACNNNNNNNNNNNNNNNNNNNNNNNNNNNNNNNNNNN
NNNGAGCAATTTATTAATACTTTGTCTATTCTCGATTATTACGCCTACAT
GTAACATAAATTAGAAGCCACTTACATTGACAACAGGCGAAAAGTAAGGG
TGTCTATTTATAACATATATCACAAAGGGCAATTTGTGTAGAAAAAAATT
GATTAACAATAAGCGGAAATATTTAGTTACGTTCGATTTAAGCGTCCAGT
GAATGTTTTAGAAGCCACTATGTAGGGGGAATGCAGGGGGACAGAAACTA
AAGAAATGTCACTCCGGATATGCCAGTTTATTTTATAAGCAAGAATTTGA
AGTCATGCGGGCCATTCTCCATGCATCTTTCTCAATCACTATCACTTTTT
TCTTTGTTGCAAGAATGTGTGGTACTCATACAAAAATCATGTAGTGTGCC
GTGGAATCAAACCGCTAACCACTTCCGAAATCTATTATTATGGAACCCAC
TTTCACCTTTTTTGCAATCTGATAAGCGATCATTAATCGACCGCACAATA
CAGGGCCGGATATTCCGATTCTATTTCTCGGTCCCCAAATACGATCGTTT
AATCGTAACCCAAAGACCTGCCCACGTGGAAATACAATTTTGAAGGAAAT
TTGAATGTCTCTGGAGGCGTGTCCCCTACAGTCATTGTTCTCGTTTTGAT
GTGGAAATTATAGAAAATCTCCCTGTCTCTGAAATACAATCGAAATCGAA
AGTTGCCTGGACTCCACGCTGATACCGGAAATGGTTTTCACTTTTATCGA
GCGCCTCTGTGATTTATTTGTGTTTTTATGTCCTAGTTACCCAAGTGTCA
GGTTACGTTTTGAGGGATAACGACGAGGACCTTCAGTTNNNNNNNNNNNN
NNNNNNNNNNNNNNNNCGGAAAACCTAAAATCATCGAGGCATATGTGTTT
TGTAGCGCTTGAACTTATATTTATTGTAGAAGAAGGCAGGACTTGAATTT
TGCATGCTTGCCTCAATGCACACATTCTTCATTTCTCATCAGCAGCACCC
TGGTCAGCAGGTCAGCAGTTCAGCCAAGGATGTGGCATGCAGAGCCTTCC
TTCCCATGTGCTTGAAATTATTTGTTATCCTTTTGCGCAAGATTGCACAT
CCTCTGCGTGGGATTCCAGGATGTATTATACGCTCCATGATTAGGGTCAG
GGTTTTATTCCACTTTATTTTCATTTACTCTTGGGTTACGAAGTACCTCG
GTTGCAAAAGGATTTGCCTTGCACACAATCTAATGAACTAATACGAACGA
TAAGTCCCTCTTCGGTTACTTAGGTTACCCCCAACAAACATTCTGTAAAT
TCTGTAAATTTAAAGTCGGAATTGCCTAAGCTTCAACTCCAGCTGTTCCC
CTTCTTGGGTCAAGTTCATTAGTCCCCTTCGCACTGGCGCCACAAAGTTA
ATAAATATTTAACCCAGCCAAATGACCCAAGCGACTTTTGGAGCGACTTG
GACATAGATAAGCCCTGCACCGCCATCACCCACGCACCACGCACCCCGCA
CAAAGGGGCCAAGTTCAGCAACATTTTAATTTGCCTAGTCAATAGCGATC
TTTTAAAAATGCTTTTCAGCCGACTCCCCTCTCCATCTCCATAGAAATTT
CCTATTGCTTATCTGTCGCTTAGTCGGTGACAGTCGATTGTAATTGCAAT
TGAGTAAACACAGCCGGAAATGCATTTGCTTTCACCGACAACCGCTCGGC
AGACAGACTTTGGGTTATCTTTACGTTTTCCCTGAGTCTCATTGGGACCC
AGTCAACTTAATTGCAGTGGAAGCCCCAGTCTATTGACTTTGCTTAAGGT
TGTGATTTGTGGTTATTGTAGATTGTAGATATATGTACATACTTTTGACC
AATTTCTTGGACAGCAGAGAGAAGGAAACCCCATCTTTTCAGCTGAACTA
ACTTCAGAAGCCTTCCTTTGCAAAGCTACAAGTTTTTAGCCCATTTAAAA
CAAAAGAAAACACATGATATCGGCTTGTCACATCCTGATACAATGTGCCA
CCGATTCCTTACACACTACGTGTATGTTCGAATACCTAAAGGATTACGGC
ACACATCTAAGGATTCCAACGATTTTGATACCCAGAACCAGCAGCTTGTC
ACTCAAATTTGAAAAGTTCTCCACCCACACCAAGACATACCATACCCAAA
ACAGATCTCAGGGGCGGATGATCAAAGAAGCAGTAGAAAGGCTAATCTTG
TTGGGATGGATGTCCGTTAATTTGCTATAATATCACGTAAGAATCATAGA
CGAATCGATAATTTATGTTAATGCAGCAAGGTGACATCTCAATTTGTTGT
CTGGGCAACATGGAGCAAAATTGAACGTGTCCACACAGTGGGCCAAAGTG
CTTAGCAACCAAACAACGCCCCGAGATGTTGCTGCCTCGACGTGACCTGC
CTCTTTCCATTTGCCAAAAAGCAGTGCCAAAATCCTTGCTCCTGGTTGTG
CTCAGACTAATAATACATTTCATTTCAACACTTGCGTTGCCTAGGCGCCG
GATTGGCAGCACTTACTCGTGGACCGGGACCAGATCACTTCCGGATGTCT
CGGCTCTTTAAAAAAACAAGTGGAGATATTTGGGTTCTTTCACTTTCAGT
TTTGGTTTTCAGTTACATAAATGGTGCATCTTGCACCGTCTACCGCGTAT
GTTCTTATGTTTATACAGTTGTTTAGCATTTTCAAATATATATTTTGGTT
GCTCCCTTTGCATTCCCTTGTATGTATATAGTTCCTGCGATAGTCTTTAC
GATAGTTCTTACGAACTTAAGGAGAAAGAATATTATAATATAACTGTATA
TAATTCTAACGATAGTGTTACAGCCACTATTAGACGAGAAGCACGATTAT
ATATCTTTTCCGGAATGAATTGCACTTGAGTAACAATAAAAAGAATTTCT
ATCCATTTGGTACTTTTTTGGACGTAAAGTTGACTAACTAACGATAACGC
ATGACGGGAATTTTCAGGAATTGAGTTTCAGGAGTTCAAGAATGAACAAC
TTTTTCATCCATTGAAATTTCTTCAACTGTAATAGCGTATTTGGCCTTTT
CACCAAGAATGCCAAATACCCTGCAGTAAAAAGTCTATTGAAGTGGGCCT
TGTAGGAATTATGATTAATGAATCGGCCAGACAGCAAGTTGGCCAACTGG
CTGAGTGTCGCTGTAGAATTTTTAATGGTGTATCCCGATCCCCGATCCAA
ACAAAGCTAAAAGGCCATTGACAAAAAACAAAAAATGAACATCGCAGCCT
GCGGCTTTCATACAATTTTAAAGGAGCAACGAAAGGAAGAGTCCGCTTCC
TTTAGGAACCATAAATCATGCAGTTTGATTTAGGGACACCCAGGAGGGAC
TGACTTCATTTGTTGTAGGTGGCAATCCAGTTGATTAATTGATGTAGATT
TCCTCCCAGAAAGGATTGGCCGTTCAAAATTGTCATTTGCCGCGCTTGTC
GACATGGTATCTTTGCGAATCATGGCATCACCTCGTCAGCATAGCTACAT
AAGTAGTGCGTGTGTGAGGCCCCAGTTGCCACCCCTCGTCATATCAATTG
TCGTCCTGCTGTCAACGGGCAATCAATGCAATTTACAGCTTCATTTTTGC
AAATTTAAACGAACAAATTGACGAGCCGAAGGACGGCAGCCTTGTTGACA
GGCCACCACTAACAAACAAAGGACATGTCCGGCTGTCCCTCAAGTTTCAA
CTTGAAAAGCTGCTCAACCGTGTGCAATGCGATACNNNNNNNNNNNNNNN
NNNNNNNNNNNNNNNNNNNNNNNNNNNNNNNNNNNNNNNNNNNNNNNGCG
CTCTCTTTTTCGTTGGCTGACTTTTCTACGACTTCGCTTCTGTCTAATTG
CCAAACAATCGCCGTCTGATTATCCTGTCAAGCGTCAACTTTTTGTGCGG
TTTCCAATGCGTAGTTTTGCTTAATTGGATTGACTTAGGGACATGTGACT
GACATCACGTCATCATCTGCTTCTCACCTTTTCATTTCCATTTTTGGTTT
TGGCGCCGCTTCAAAATCGCACGCAAAACGCGTCCATGAACGGCCATGAC
TGAGACTGAGACTGGACCTTATCGCAACAGTTCCAAAATGGGCTGGGCCT
AGATCGCCGGGCCGAACATGGAATACACTTTTACCCTTCATCGAATTGAT
TTTAATTTCACTTAAATTGTAAAGCACATTTGGTTTTAGAGTCACCAACA
ACCAACAGCGTGTGGTAAAACGTTTTTCCTAAAAACTGTAGCCGGAGCCC
GCGTTATATTATTTGGATAGACTCTCTGCAAGTGTACGTACTTATATGAA
AAAAACCAATATAATTTGTGCAAAAATAAAAATAGAATCGCCATTAGATT
ATGATTGCAATTTTATTAACCCATCTCGAAATTTATTGTCATGTTGGGAC
AGGGCGTGGGTTGTTAAAAAAATATTTTTCAATCCCTTTTAAGTTGACAA
AAGATTGGAATGTATTTTTTTTACTATAGAAAAAATAAGTATATGTATAT
CGAAAGATAAAGATGTGCTCAATTCTGAGAGTGGAACACACACTAACCGT
GATGTGAAAATTGCGGACCAAATTCGTCTTTCTCCCATGGGTTAATGGAT
CACCTCACTACCTACTTAATGTGTTCCAGCTCTTTCTGTTGCCATGTGTA
TGTTTTCGACCATTCCCCCACTCTTTGACACCGAAAGGAGACTCTTGGCA
AGTTCGCCTGAAAAATAAATTGCTTTGAATGCTGATAAGAAACTGGTTGA
CTAAAAATGCGCCCCGGGTGCATTGTACGACCTATTGATAAGCGCAGCAA
AATCCTTGATCTTGACGTTGCGTTTCAACTGGCAAATTTATGTTGCCCAC
AGCAATCGAGTAAATTATTTGATAGGTATTTGTTCTTCTAGTGGGAATAT
GGCCCAGCATCGAAGTGCAGGAAAGAAACGGGAGCAGAAATTGATAAGCA
AGCAAGTGCCTTTAAACTAAACCTGAGCTTCAGAGCCGACGGGCGACGCT
ATTTAATGATAAGAAAAAGGAACGCCTGAACCAAAAACCCACAAAAAACG
CGTGCCTAATTATACAACAGGGAGCCATTTGCATCTGCATGCTGATAAAA
CAGTGAAAAGACAGTCTCTGTTGGGAGTGCGTTGAAAAAAAGGAAGGCCC
TCACTGAGGCACGTGAATTCACGAAATCGGATTAGGAAACAGCTGGAGTC
CTGAATAACGCTACCGAATTTCCACAATTGACAACTTGACTACTCCCAAA
ATAGGACACTAGGTCGGGATCAAGTCGGAAATAACTGTCGAAACGAAAGA
AAAAAAAAATAGTTACATCTTTACAAAAAGTGAATCTTACGCAACAATTG
ATCCTAAATAATTGAGTGACAGCCTCAGTCTTGTATGTAGGAGGCACAGG
AAGTGGATATTTCGGACAACAAAACCAGGGCCAGCAAGGTAGCCTAAACC
TTTTGTTATTGCAAAAAAAAAGAGAAGAAATTCTAGTAATGGAAGCAGAT
GAATAGACCGAATAGACCGAAGCGGAAATGATATCAACATTTGTGGATAA
ACTGCAATTGGATGGCGGCCAATGGCTGAAGATGGGTGTCTATATAGTCT
GTATATTTATTATTACAAAAATACTTCCTTCTAATACTTCGTAACATGTA
CAAATATGTACAAAATAGGTATGTGTTTTCCATTAAGTCAATCAATGATT
TGCATACCTTCTGGCGTACTGTCTCCCGAGCCTATGTTAGGCAACGCACA
GAAGCCCTTCCACAACGGACTAAGCTTTAATCCGTGGATTAATCTGATCT
GCGGAACTGCGGTTTACTTATTGCGCCACAAGATTTAAAAATCCTGGCGC
TAATCTTAGTAGTAGTGAAGTAGATGTAATCGGGCTCCTTTAGTTAACTA
TAATCCTTGACTGATCACTGGATCAGTGGCTAAGCAACATTTTCCGGGAC
CGAAATGATCAATTTACCTGCCTTGGCCCACTGCCCACTGGTCCACTGAT
CATTTGAACAGTTTAACTGGTATAACTTAATCCCAGGATTAAACTTTTTC
TTCATGCCTGATAATAAAAAAAAAATTGGTACAATTCGTTTGTTTTGCTC
AGGCTTTTACCTCTTTTGAGCAGCTGTCCCTCGGATTACGAGAGAGAAAA
AACACTTTGAGTCTACCTCCAAAGACGGATTAAATTTTTTCAAACAAATA
AGTCAGTCTTAAGCATGGCGATTAAGCTTGATCCCCTGCAATGGGCGTAA
TATTGATGGATTTTCCTTTAAATCCTTATCCTAATCTCCGGCTTAGAGAG
CGGCGCGATTTTTTTCGCGGCTCGGNNNNNNNNNNNNNNNNNNNNNNNNN
NNNNNNNNNNNNNNCAATTCGCAAGAACGCAGGCCTTTGGGCCAATGAGG
ATCATAATTATGGAATTCCAAAATACACTGAGAAAGGCAGACAGAGAGAG
CACTGAAGCTCAGCTACCTGTAAGCGTGGGTATCGTATCCTCTTCGCCTA
TCACAGGTANNNNNNNNNNNNNNNNNNNNNNNNNNNNNNCCTTGAGTTGT
TGGCAATTAAGAAGTCAAATTTCGCTTAAAAACCAAAGAAAAAAAGATCG
CAGCAAAAACAAAGCAAAAAATGTTGCAGAGCTGAACTAAATCCGGATTA
AGAATGGCTGTCCTAAGGTCTTTGCATCATAAACAAGGTCAGGATTCCTA
GCGGCATTGTGCATTTGCATATTACCAACGGATCGTAAACGAATTCGCCG
CGAAAACAGCCTCACATATGTATGTACCGACCATACCAACAATACCAACC
ACCCTAGTCAGCTGCCTCGTCCTTTCCAACAGTTTATAGTCTGGCCTTGA
CTTTTTACGAAAGTGAGCGGTTTGACTTTTTTACCGTCTGTTGATGACTT
GCTTCCGCACTTTAAAGTTTTTTATGATTAGTCCTACCTGGGGTTTATGA
CTATTTAGAGTTTTTTAACCGGCCAAACTGGAAGAGTTTTTTATTAGGTT
ACGTGAAAAATGTAACGCAGTCTTCTTGAATGGAACGAACCGAACCGAAT
CGATCTGATTTGAATCCTGAATCTTCAAAGCAACCATGCATTTCGCATGG
GTTTCCTGCAATCCTGGCCACTTTGTGTGCGTATATTTGTCATTTAAATT
AGCTCAGGAACAGCCCACCGAAAAGCGAAAATATGTTGGAAGTATCTGCC
CGGTACACACCCGGAATGTCTGTTTTCCTGGCCAAGCACCTTTCCCGCTG
GTCATTTGGAACAAGACGGATTAGCCGCCTAATCCCCCTTGCGTAGGTTT
TACTTTCATACCTTCTTTTCTTTTTGCTCACCATTAGCGAAACGTGTTGA
GCAATTTTAATGTGATTGATTGCTTGCAAAGAGAAAACATTTTCCTAGGA
ATTTGATTTAAAAAAAAAATAAACAGCATAACTAACAAAATTAAACTTAC
TTGCATACATCATGTATTGATATTGGCCTGCGGTGTCCAATTTGGGCTAG
TCCGTCCTGGCCTCACGGTTGCCTAATCCCAATCCATACTGCAACGCTCA
CGACTAGCTCAGCTAATCCTTAATCTCTGTTTCCGAGGCTGATTAGTTCG
CTTCCATTAGCCTAGGATTTGTAGACCGTGGATTCATTCAAGAATACTAT
GAAGTCTTGTGGTCCCTTGTAACCCTTGCAATTGAGATGCCACGTGATCA
TCTTCGCCCTCCTTTGGGTCTGGCGCACGCTTGGCATGCGATGAACAAGC
CAGATCAAGCCATAGGTTCGTACTCATTAAATTGATATAAAACACGATCC
TGCCCCTCTGCGGGAGTGATCCTGCCCCTCTCATGGTACACGCGTGATCA
GAGGGCTCTAAAAAACAAGACGTGAAATACATTTTTAGGGATGCTGCTGA
CGTTGACGTTGACGGTGGAAGTGCGACAAGGGAGGGTCTATCTGTTTCTT
TCTTTTGATATACAAATAAAAATGTAGTAAAAAGCAATAATAACGCCTGT
TTTTATCACTGCCAACCATTATAGGTGCTTTAACCAAATATAATCTCTCG
AAGAGGTATTCTGCGATATTTTCAATCCTTTTAGCCAGATGCCAGACAAT
CTTGTGCAGACTGCTGCCAAATCTCCGACTAATCTGCGATTATTAGGTCC
TTGAACGAACGGGTATGGCTAAACCCAATCCCCTGCAAGGAGTTTCCATC
ACATTAAAAATGGGGATTTGAGTAATTTTAAATTCAAACAATAAATGATT
AGTGGCTAGTCGAGGATTGCGCAGTTTACATCCGCGGCTTATTACGGTGT
GGCCAAAGAGTGCAGGGAAGGATTGAGTCCAAGTCTGGACTGTAAGTATT
AGGATTAGCAACCAAATCGCATGATTAAGAATGGAAGCTCACAGCGGTTC
CATTCTGAAGTATTCAAGAAACACACAAGATCAAGAGTGCGATGGTCTAC
CTCTGTCCCGTTCACGTCTGTACTTCCAACAACATTATCACGTCGTTACT
ACTCGATTGCCTATAAATCAAGGAACCGCACCCTTTAAAAAACCATACAC
AAGCTGATCGAGTGTAACAAATGATTAAAAAATTGTGGGCACACTCATAG
GCCGTACAACAATAAAAAAATACCCCTATGATGTGTCCCTAGGGTTGCTT
TTAGGCGCATGCGTGTGCGCGACGTGCGATTTTTAAGCCTTCACTTTCAC
TTTTATTTCCGCTTTTTCCCCCTTTTTTGGCCTACCAATCGTCTCTTTGT
TGACAGCCCCTCGTTTTCACTCGAAATATTTGTACAAATTTGTCGTTTTT
TTATAAAAAAAAAATAGAGTTTTCCTCTTTGTTTAGCTTTGTGCGTTTTG
TGTTTATTTGTATTCTTTCAGGAGGTCCGGTCTGGTAAGGGTTATGCACA
GCGGTAGAATTTCTATCAGACGATGAAACTAGACACGTGTAGAATGATGA
AGTTACAACACAACGCATCTGCTGGGATAGTACTCGTACTCGTATATGAA
CAGCTATTAGAACAGCTTAATATGCTGGTCTATTATATATATATTTTTTT
TTTTGAGAGGTCGACACAACAATAGAAAAATATATATATGAGAACCTTAC
TCTATAGTCACCCAAGTAGTGTTAGCCTAGGTTAGTTTTTCAAGTTTGAA
CCTTATCAACAAACTATACGCACTTTCATACGCACTACTGCCCCACTTAT
GTGCAAACATATGGTCGCACAAGTGTGTGAAAGTCTCAGTCGTCGAATTT
TTCTTCACTCTTAATTTCATATTTAAAATCTCGTTTTCTTTTACTCTCGC
CCGACACTAGTATACTTGACTTTGCGTCCATAGATAACCAGCAACGTCTT
ATCGCATACTGCCGGATCTTAATAAAATCATTTGAGCTAAGTTTCTTTGT
CAATATCAAGCGAAAGGCAGCAAACATGTAGAAAAGTATTTCTGACTAAT
CCGCAAACCTGGGCATTAGCTGACGATGCTCTCGAACGAGTCAGATCGGC
TCAAAAATCAGAAATCCTTATCAATAGGGTCATTTTTGGGTGCTTGAATT
TTGTTTAATGCTTTCTGCGAATTTTTGAGAGTTTTGCGAAAATTTTCGCT
GAAACTGATCTTGTTCGTTGGTTGACAGAAACCATTCGAATTTTACGTAA
TATTATGCAGAGCAAGGATATCCATGTCCTTTTTGGCTATTGTTCAATTT
CACTTTCGAAAATTTCCACGGTAGTTCGCATTACCCGCCTGCCGAGTTCT
CTGTTGTGTTCGTCCTTGGCCTACCTACGCAAACCAGCACGACGATCTGG
GCCCATTTTCAGCATAAGTTCTGCACAGCATGTCCTTGCCATAAAAATCT
ACATAAAACGATTTAGAAGTCAATCCGCAAAAGTCACTGCCAACGTTTAA
ATAACCAAAAATAAATTCCAAAAAATATCCATGCTTAAATATGTATGTAC
GAGTATGTTGACTGTTTTTTATTAAGGGCCTTTGACTTGGTTTTGGTTTC
TACCTGGCCTGTTTTTTATCAGTTCCTTTTTTATGACTCATTTTTTAGAC
GTGTGCCAACAATTAGTAACCCATTACGCAGAATATATATATTCCCAAGC
ATTCCTGACCACAGGCTATATAGAACAACAGTCCCTCTCTTCCTGTTCGG
GGATCCCTTAAAAGTATCAAGGGGCAATACTACAACTGGATTCGCTCCAT
AGAGCTGCCGCGCGACACAAAGAGAGCGAGAAAGCAGAACTAGAAGAGGG
GAAATGGCTCACCATGTAGAAATACACCTCGAAGGTGATATTTCGCTAGC
TTCCGGTTCACTCTTACAGCGCACGCTTGGATTTCCACCCCATCTATGAC
ATCTCTTTCCATGAGGCTTGCGTCTTTCGCTCCCTCTCTTGCCCTATCGC
CTGACTCTCCTTTGGCATTAGTTTCATCCCCTTCGTTTCCCCTTCTGGCT
TATGTACAAAGGGGAAATTTCGTTTGAGGGGAAATTCAGTTTTCTACCCG
TTTCGAAATAGTGGCCTCAGATCCTTGCTCCACTTTAAATTGCCTTCAAG
TGCACTTTTTTTTATGAAGGCTCTAAAAAAACAAGAGTAGCGGAAGTGGC
CTTAAGTTTTTAAGGCCTCCCATAGGTAGCGCATAGTTTTGATTTTTTAT
TTTTTATGACTGCAGAATATAAAAATGCAGTGTCATAAAATCGTGAAGGT
TTTTTACACGTACGGCGCAAAGTTATTTGACTAAAAGTCAACATTTTTTT
GGTGAACTGTAGAGGACATAAGTATGTGTGTCAGTACATAAGGACACCAC
GCTTTTGAGATTTTTAAATGTGCTAGCTATCCCTGTCGCTCCAATTTGCA
TAGGAAAAATCAACAGTCGTCTGTCTCTTAGGTAAAAAGTATTTCACTTT
ACCTCTTCGGTCGTCGGATCGTTTTTCGCCGTCGTTTCACTGCTTTCTCC
CTCCCTACTCTTGCTGTCTTGCGCTTGTGTNNNNNNNNNNNNNNNNNNNN
NNNNNNNNNNNNNNNNNNNNNNNNNNNNNTGTATGCGTGAGGGAGGGCGA
AGCCGAAACGGAGCAGAGCGTACTTATAGTTAGCGCACGCACCGAATTTG
TATCATTCGTGATTTTGGTTTGGTCGTGAGAGGAACAACAGAACTCCTCG
ATAAAGAAGAACACCCCATCAACTCATACACATACGCAAATTTGTTGCTT
CAAAAAGGATTTCTCGGCAAAGGATACTTCGAGCTATATAAAACGTGTTC
AGTCACTCTCAAATATCATTCCTCAGCGAAGACTCCTCACGGCAACATCT
TAAGAATTTTTTGTGTCTTAAAAATACAAACTAAAAACGGGCAACAAATC
GAATACCTCAAGGCAAACACAACTGCAGAGAAAGTTAATAAAATAACTGG
AATAAATTACAATCTACCTCATTTTGTATAATCGGCGAACTTATATAAAC
ACAAAAAGAAACTTAACACTCTACCTCAAAGTACAAAAAGTGCGTGAAAC
AAACAAGTTATCCTAGAATCATATCCTAGAAAAAGTGCAGAAAACTTTGC
TCAAATGAAAATTGTGTGTTTACACTGTTTTAACTAAAAGTTATCAAGCG
AATTTACAACTGGTTTTTGCTCAAAACAAGGCAAAAACGAGAAGCCCCCA
ACACCGCAACGAACACAGATTAATGGCTATATCAATGCTCCAGGACGCAC
AGACACGAAGTAAGTAAACAAAACATGCATTTCACTCAACGTTCAAAACT
TGCACACAAGTCCGCTATAAGTTAGACCTGTATCAGAATGAAAGCTTGCT
CTTTAACACAGCACAGTGATAACGACGTCTCGATGTGTTCATCTTAATGT
TAAACGCCATTTTTNNNNNNNNNNNNNNNNNNNNNNNNNNNNNNNNNNNN
NNNTCTAGACTCTAGAGCAATTAAGTTTTGTTTACAAGTTTGGCCAGAAC
TCAGAACCGGCACTCAACTCGTTACTGCAACGCCCCCACCAAAACAAAGG
GCTGAGAGCACNNNNNNNNNNNNNNNNNNNNNNNNNNNNNNNNNNNNNNC
ACTCTCACACATGAACATATGTGACGTTGGTTTGCTCTTAAGCAATTTCT
CTCTTAGCACGACAGCTCTGGCTCTTCTTCTGACTCTCCTTCTCCTCGGA
CTTATTTTAGTGTACAATATTAAGTATAAGAAGGGTAAAGACATTTAGCT
AACNNNNNNNNNNNNNNNNNNNNNNNNNNNAGGCCTAGCTGCTGCTCTAG
CGGGAATTAAAAGGGAGGAGGTCGCTGCAGACCGCTCCATGTCACTGTCG
CCTCCCATGTCGGCCAACACGTCAGCCAGCAGCGCCGCGGCCATGTACCC
GGGAATGGGTCTACAACAGGCGGCCGCTGCATCAGCCTTCGGCATGCTCT
CACCCACCCAACTGATGGCTGCTAACCGCCAGGCGGCTGCTTTTATGGCC
CAGCTTCCAATGAGCACATTGGCCAACACACTGTTTCCCCACAATCCGGC
GGCTTTGTTTGGAGCTTGGGCCGCCCAGCAGTCGCAGATGCCACCCCAGG
GCACGCATATGCATTCCCCGCCCGCCAGTCCGCACTCGCCCGTGCCCACT
ACACCTTTGGGCAGTGGCAAGCATCCGTTGACCTCTCCCAGCAGTACACC
ACAGCACCGTGAGCCAGTGAAGAAGTCTCGCAAGTTATCGGTAAAGAAGG
AGTTCCAGACGGAAATCACCATGAGCGTGAATGATCTCTATCACACACCG
GGTGGACCCATTTCTCCGCCATCCAGCGGCAGCTCGCCCAATTCCACACA
CGAGGTGGGAAGCGTCGGTGCGGGAGTTACCGGCGTCGCATCCAAAGATC
CCTCTCGCGACAAGAGCTTCACCTGCAAGATCTGCTCTCGCAGCTTTGGA
TACAAGCACGTCCTGCAGAACCACGAACGTACACACACCGGCGAGAAGCC
TTTCGAATGCCCAGAGTGCCACAAGCGCTTCACCCGAGACCATCACCTGA
AGACCCACATGCGTCTGCACACCGGAGAGAAGCCATATCATTGCTCCCAC
TGCGATCGCCAATTCGTGCAGGTGGCCAATCTTAGGCGTCACCTGCGCGT
TCACACTGGGGAGCGTCCGTATACTTGCGAGATCTGCGACGGTAAATTCA
GTGACTCCAATCAGCTGAAGTCCCATATGCTGGTCCACAATGGCGAGAAG
CCCTTTGAGTGCGACCGGTGCCATATGAAATTCCGTCGGCGTCACCACCT
GATGAATCACAAGTGTGGCATTCAGTCGCCACCCACTCCGGCCCTCTCAC
CTGCAATGAGTGGAGACTTTCCCATGGCAGTCACCTCTATGGCTCTGGAG
CCATCAGCCAATAAATTTGCGGCTATGTGTGCAAGCTATGGGGGCTCTGA
CGAGTCGGTTGATCTCGAAAAGGGTTCTTTGGACGACGAGGCTCCATTGG
ATTTGTCTGAGGACGGCGCCAGCTCAGTAGATGGCCACTGCAGCAGTAGC
ATGGCCCGTCGAAAGGCCCAGGATATACGCCGTGTGTTTCGTCTACCTCC
TCCCCAGATAATCCATGTCCGCAGCGAAATGCCCGAGCAAACCGAGCCTG
AGGATCTCAGCATGCACTCGCCCCGCTCCACCGAATCACAAGAACAAAAC
GAGGATATTGATTTGGACGATTTGGATGATGCCGCTGCTCTATATATGCG
CCAGCACTAAATCAGTCAAAGCCCAAATTGTACATAGCCTTTATCAGCCT
TCATTTGATGAAGTTGACTGGCAACAATCCACACAAAAGTTAAACAAAAT
GAAGTTTAAAAGTGGAGAGTAAACATCTTTTGCAACAGGAATTTAATGCT
AAGTACAAGTAACTAAAGAAAATATAGATATTTTAGTGAAATAATTGCAC
AAAATTANNNNNNNNNNNNNNNNNNNNNNNNNNNNNNTAATTTGTACAAA
ATTAGCTAAACATGCCATATGCCATGCTTATCCCTGCCAAAACCCACCAA
AATGAACCGAACATGTTGTGCCATTTTTAACACCTAACCTACTTTAAGTT
ACAAGTTTTAGATTATTTTCAACTCAGTCAAAATTGTAAATACCCAGCAA
ACGCAGCTGCCAATTGTAAATTATACAGCGCTCCAAAAATACTATTTTAC
TCTCGCTAAGAATATAAAATCTATCGAATGGTTAATAGACTATATTATTT
TAATTTTAATATATTTTAAAGGATTCTTAAAGAAAGCAATGCCNNNNNNN
NNNNNNNNNNNNNNNNNNNNNNNNNNNNNNNNNNNNNNNNNNTATTTGTA
CGCTATTTGTTTTGTTTGCCATAAATATTTAAAAAAATTATTTAACTGAT
TAGCTCCTAATATTTTATTGCATGAATCTTGTTTTATTAAAGACCAAAAT
ATAATATTACTTTATATGTTCCTATTCAGAGTCATGTTTAGTTGAAATGT
TGCTGAATGCAATGGAAAAATAAATTAATTCCAAAAATTATACAACATTT
TATGTTACCNNNNNNNNNNNNNNNNNNNNNNNNNNNNNNNNNNNNNNAAA
AGGCAAACGGTCTACGGCAATAAGTAACGGGCGAGAAAGCTGTTACACAA
TCTTCTTCCATATTAGAAATACCCTTGATTTTGATTTTGTTTTAGATCTT
GAGAGGCACTTAAGACAAAACAAAATACAATGTTCGCAAGGCATCTTTGA
TATACACATAGCTCAATGAATAAACTTTAGCTGTAAACTGTTAAAATGTA
ATCGAACATATTTCAAATGTGAAAATATACAGTTTCTAATCGTAAGTCTT
GAACCAAGTAAACAGGAAAAAATGCTATAACCAAATACCTCCAATACCTC
TTTGTATCAAAATTGTTGTGAGCTAATACGGTGTATACATATATACAACA
ATTTGGCAATCGTACAATTCAACTGAATTTATATACAAACATTAGACAAA
AATATCGAAAAGGAAACCCAAAGTTATACATTAAGTAATTTTGATGCATA
TTTTATATGGATACGGGCCTAGTAATAAAACGATTTTCGAGCATTTGATG
AAATACAATTTAAGTGTAAATATTAAATTATTATATATTCAATGAATAAT
CAGACCCCCTCTCTGTACATACGTTAGCCTCTGTATATAGTCAGAAATAC
GAACTTACACTACATACTAATTTTAGTGCAATCTTTGGTTCAATTCATCG
AAAGGTAATCAATCCTTTCGATGCATCCTTAGTTCGGACGTTTTAAAGTT
AAAAAAATGCAACAAAATATTGTGTAATTTTCTTTGTTCATTCAAGTGTA
TGGTATACAAGTTCCTCAAGATTAAATGATTACAAAAAATAAAATCAAAT
AGTGAGCGCCCTTCGAATCCTTCGAAGCTCAGCGCATGGCACAAAAGACC
TCACACATGTTTCATATTGATTATGTACATTTAAAACCTATACGAATTAA
ATCGTCACTATATAAACTTAGCTTGTTTAAATGTTAGGTGTAACCTGTAA
TAAAATACTTAAACTATACATATGTCTGTAAATGCAAAGTCAATTTCCAT
GTAAATATTATACTTAATATTAATCAGCTCTACTAATTGCAGCTCAAATT
GTGCAATACATAAATATGTATATGTACATCCATATACAAAGATACGAACC
TAATCTTACGAGTATAACAAACGTCATTTACCAGTTTTGATATGTAGTCA
TGGAAAAACTAATAAATACATTTAGAGATCAGAATTAGAAGAATTTTAAT
TAACACAAAATATTCATAATATTCATATATATGATTCAATAGTATGAATT
CATATGATGTAACGAGTTGTCGGCTTTGTTATCTTGAGTTTCTATTTTAT
TGTTGTTGTCCTTTCCGGCATTGAAACCATAAATATATGCATTCGTTCAA
ATATGTATTTAAGATTTATCAATTCGTTCTAAACTACAATGTATTATGTT
TTCAAATGAACTTTGTGTATACAAAACNNNNNNNNNNNNNNNNNNNNNNN
NNNNNNNNNNNNNNNNNNNNNNNTGTGTTAAACAAAGGACCAAGACTTTT
TTAATCAATAAGCTAAGAAACAACCCCTCCAAAAAACAGAAAATTAGCCG
GGGACACGAGGCTTTTTCCGTTCCTCCAAAAGGCGACAACGGGCAGCATT
ATATAAATTTTTAATTTATGCAAACGAAGCCCTTTCGCATTATTTTACAT
TTGCCACAAGACGCCCCACTAATGCTGTCGCCACCACCCTCTCCAATCCT
CCCCATTACCTAACGTCTTCGTCTTCCCTTCCCCCCCATCAACCCCTCGC
CGGATTTTGAACTCGCGTCTAAAGGAAGCAGCAGCTGAGCGAGAAAAAGA
AATAAAAAACGCGCCGCGCAGCCAGAAAATGTCACAGTGTTTTTCCCCAT
TTAATCTCCAGTGAGAGAGCAAACAACTACACCGAAATGAAGGAAAGGCG
ACTCCCACCGCCAACCCGCCAACCCACGAACCCACGAACTGCCACCAACC
GCCCCCCATTCAACCTTCCAGCAAAACTGACGCCTCCACTTCTTTGTGCC
CCTTTCAACAGCCAAAAAAGGCTTCATCCTGTCCCGGCAGCCTCTATATA
AAAAAACCCACCATGTAATACATAGAGGGCGTCTTATGTGCTTACATAGA
GACNNNNNNNNNNNNNNNNNNNNNNNNNNNNNNNNNNNNNNNNNNNNNNN
NNNNNNNNAGCGAAATGTTCGCGTACTGCGCTGCTTATTAGCATTTTAGC
CTTTCTTCGCTTGGCGTTCACCGAAAGTTGCCAGCGTACACATAAAGAAA
TCGTGTTTGGACGATCCGAACTGATTCAACCTTCNNNNNNNNNNNNNNNN
NNNNNNNNNNNNNNNNNNNNNNNTTCAGACAAAAATAATTATGAAACAGT
AATTACTTGTGGCTAAAATTTTGTTAAGTGTAGTTCCCACTCCCACGTGT
CTGCCCNNNNNNNNNNNNNNNNNNNNNNNNNNNNNNNNNNNNNNNNNNNN
NNNNNNNNNNNNNNNNTTTTCAGCTTTCGAGAAAATTATTTGGACTGGGA
GGCAGAAGAATTTTTTCTCAAATGAGTTTACGAGTGTTTGGCTGTTAGGA
TTTTTCTTTTTCGTGTGGCAAAAGAAAGAAACCCCTAAGAAAATAAAAGG
CATTCAAAATAAATTTAAAGGCTTCGCCGGCAGCGAGCCACCGACGCCGC
CAACTGCCGTTCATTATTCAAATTGAAAAATTATGATTCTCACCCGCGAT
TCGCCAGAGTCCGAGCAAGGGGACAGGGACGACCAGTCCGAGCTTGGCGC
CAAACAGAGGCAGCCTCTTCTAATAAGCTGCCTCAAGTGCAATGGACGAT
GGAACCATGGAATGGCATGTAGGAAAGGGGAGGCTGTGGAAACGACATCT
GAGGCCCGGTTGCTTTCATTATCCTGCGGCCATTCGCCTCAATTAAATGT
ATAAAATTATGAGTGTTATTAATATGACGGCTTTGCCGTTTCGTCTTAAG
GTCGAATACCATTGTGCTCTTATGAGAACACTTAGTTGGCTTCCTTTATT
ATGAATATCTTAGGCCTACAACGGTAGGCTATGCCCATAAATGTATAAAA
TTCAGGTTTGACTATATCTCCATCGGTATTAAAACGTAACTCTACTTGGA
TAGTTGACAGAATGCCACCCAGGATTGCCAGAATGGCTCAGAAAAAATGA
ACAATAGTTGCATCAGGATCAGAACAAAGAGTTTGAAGAAGCAGAGAAAA
TATGCTGCCCGAATAGGCACAGACTATGCAAAATTGAGTCCATGGTCTTG
TTACGGGTTTCTTCTTTCTACCCCCGGCCGTGCCTGGCAGGGTATGCGAA
AAAAGGGCATGCAAATTTTGGCAAACACAATTAGCAAGGATCGGGATCAA
GATCGGCCAGCCAAGACAATGCACGAAGGAAAAGTTACACAGCACGCCGG
CCACGGAGAAAGTGGAAGAAGGAGGATGAAGGACAGCACAGCATGTTGCG
AAAATTGTAAGTACCAAANNNNNNNNNNNNNNNNNNNNNNNNNNNNNNNN
NNNNNNNNNNCTAAAAAGAATGGAAAAAAAACTCTCATTATAAATTTACG
TGCATTCAGCATTTCTACTCCTTTTCGGTTGGAATTTACGANNNNNNNNN
NNNNNNNNNNNNNNNNNNNNTATCAAGTAAACCCCATAGCAGAAGGGGCA
GAAGATGAGGTATAGAAAAAAAGCAAAACTGAAAACAACCCTCTCGAAGA
GCAGCAACTGCGACGCCGACAGCGGCGTCGGCAGCAACGATAACGACAAA
CTCATTTGCATACGAAGTGCTTTCGCTTTTTCTCCGCCAACCCCTCCAGC
CCGCCAGCCACCTTCGTTGTTTTCAGGCATGGCGGCATAGGCCACCTGCG
TCTGTGTTAAAAAGAGATGGGTGCTTGTACTGGCGTCTCTCTCCAACCTT
GGCTTTAATCAAAGAGTTTAATGCTGGATGAGCGCAGCCACAACCAGAGA
AGAGCTCGGGCGGGGATGTGGCTGGGGTCGGGAACGGCGCGATGCTCCTT
CATCTCCTTCGCCTTTTACTGACTCGCTTCCTTTCTGCTTTCTGCTCATT
ATCAAGCACCGAGCGTAAAACTCATTGAGACGTTTTGCATCCCCACTCTC
TATCGCCGTGGGACCCCCTTTGTGGCAAAGCTTTTCCAAGCAGCAGCTTT
CAGCGTTTGCTCTGACTCATTTTACTTGTATATTTTCCGTTTTTGTTTCT
CCCGAGTTGCACGAGAAGCAACGTAAAAGCAGAAGGAAATTTTTGTTTAA
AGAAAATTACAAACAACCCCTTTGGAATTAGAGGAAACAGAGCAAGGACA
AAAATGGAAGAAAACGAGGAAGAGGAAGCGGCTAAGAGNNNNNNNNNNNN
NNNNNNNNNNNNNNNNNNNNAGAAATGAGCGTATATTATTCATGGTATTA
ATGTCGCGAGCAAGAGTAGAAAGCACGGGATGGAGAGACGGGAAGACCCC
TCCCCAAGCAAGTACAAATCTTTAAGCTTTAAGCAGTTTCACTCGCGACG
CATTTGCTGCGTAACCGATTAGGGAATTATACAGAAAATACTTACATATA
CTTCTAGGAATTTGTTGCTTTGACAGCAATTCAAAAAACATTCGGCAAAA
CAACCTACATGAAACATAAATAGAATTAGGCCCTATTCATAACCGACCTT
TGACAATGAAAATCATATGAGCAACAAAATTCCCACGCTTCCCCACTCCC
CCACTTGCCACACATGGTCTGCATAAGCGAAAATCCCGCCACTTTTCCAC
TTTTCCATAGGGGGAGTGGAGCATTCAACACATGAATTTCCATAAAAGCC
AAATTGCACAACTCTATCCCTATGCCGCCGGTAGCAGTACCGCCCATCCA
ACAGTAATGGCAATTCTATGATAAGAATGCTGATGATTACGTAAACATTA
GACAAGTGCGACTCCTTCCGTCCTCTCCCATATGTTTTTTTTTTATTTGC
CACAAATTTTCGACAATTTTGGACAAATTTACATGCATAAACCGCGACGA
CTTTGACGACGGAAACGGCAATTGCCNNNNNNNNNNNNNNNNNNNNNNNN
NNNNNNNNNNNNNNNNNNNNNNNGGCACTACACACGCGATTTTCATGAGT
TTTACTGCTACTCTCTTGGGGAGGCCGTGGACCCTTTCTTCCCCTTTTTT
TTTTGCACAAAAAATTTGAGAGTAAAAAGGCAAAGGAAAACGTTTGAAAA
TCATATGTAAGGGGTGCTGTGCTGTTTTGCTGGCTGGGGAGGACCTGTGG
GGAGGAGTGCTGGTTGTTGTTGACATGTGGTGTGCGAGGAAAGTGAGCTA
TCAACAAGCTATCATTCACTACACATTCTCGTATCTGCTATGCATATGTG
CCCCTGTGAGTGTTGGCAAACTGTTGATGCGATTTAAGCGATTTGTTGTG
GGTTTTCTCTGCCCCACTTGTTTTTATTTGCTTGCTATGCAAAGCCAGAA
ATCGGTAACATACTCGTCAGGTCTTCTGTGCCACTCGTATGTGAAGATGC
GGGAGCGGGAAGGGATGAAGGCAAGGCAAGGCGATTGATAGAGGTCAGTA
TTACTCGTAGTTCTTTGGGTACATCACACACATCACACCGATGTAATGTC
CCTGTAAGGGGACAGTTTTTCGTGCTGCTAAATCAAATTATAGCTCATGT
ATGGGCCTAAAAGGATTTGCTCCGAGCTGCTTATTATTTAATAATGTTGC
GCACTTACTTTCGTTTCGAGTAACTAATATTTACTCATACAGTCCTGGGT
CTGGGTATGTCCTAATGGATTTGTAATTCGCTTATAGAATAAAAGGCACA
TCAGAAAGGAAGCAAGCATGTTGGGAGCTCTCCTTCAGATATCCTTTTAA
CTAATTTGTGGCCATGTCCCAATGTAAGAGACAGCCTCCAACCAACTGAC
AGCCCCCAGATCCCCCAGATATCGGATGCGGATTCGGTATGAGGATATCT
GCAAGCAAGTCCAAGCCTTGCGAATATATTTTCTGAACCAGGCGCCACAA
AATATGCAAAGCGCAATTTAACAGAGCAATGAAAAATTTTTAATTACCTT
TCATATCCGGCCCAAGTGGCCCCGGGCTGAAGCGGGACTCGACGGCGTAT
CCTTTTAATAACTAGACTGCTTTGCATAACAACAAGGAAAACATTAATTA
AGATGCGGACAAAAGCAGGGACTTGGAAGACGGCAACGAAATAAGCAAAT
TAACAAGAGCTGGGACTTTGCATAAATGAAAGGATAATCAGCCTATCAAC
CGGGCCAAGGACCAAAGGCACAAAATGGCGTGCAATTAACATGGAAATGA
CTTTGTTTGACACTGAACTGAAAGCAAGGATCCCAATGGAAAGACAAAAG
ATGTCTCCGAGTGGCATCCTGGCATCCTGGAGTCCCAGAGTCGTGGAGTC
CTGGAGTCCGGAGGGTTAAATTAGCAAAGGACCCAAAATGAAGCCAGCAA
CAGCACAATGCAGCGCGGGCATAATTTAATATTTCCCATTAAGCGCGACC
ATTAATGAACGAAGCGAAAGCGAATCTCGCGACTGCGCAGGGCTCTCTCC
AGGAGCAGGAAGAACTCTCCTTAGCCCTTCGTAGNNNNNNNNNNNNNNNN
NNNNNNNNNNNNNNNTATCCAGCCGGCCATGGCGAGTAATTAAGTTTATG
CGAAGTACAAAATTTAATTTCGTTTGCCACCCCTTTTCAACGCCACCCCC
ATTTGCAGGATTGTGGGACCGTANNNNNNNNNNNNNNNNNAACTTGGCTT
TCATTTTGTTTCGTTTTTGTTTTAAATGCCTTTTGAAGTATTTGCTCCCC
ACACCCCACACCCCACTCGCCGCTCTTCTTTTGCTATAAGCATCTTAACG
GCATCATTTGGCGTCGAGTTGCGCAGGTGGCCACGCAGTTTTTCCTTCTT
AATGTTGAATGTTTTTCATCAAGGTGGTCTTATATGTATGGGAAGTACTT
TAAGGGAGAGCCTTTGACTTGAGGGGACTGCTTATAATTTTTAATTGGTC
TTGGAAGTGTGCCTAAAGAAAGGGATTCAGAGGAGTGGAGTAGAATATTA
AATGCTTTCGTATAAGATTGGTTAAGCAAAGAGAAAGATACTTGAAGATA
CATTCAAACGGCTTTACTCAAAATAAAAACAGAAAGTTACATTAATAACT
ATCGCCACCACATCGCACCTAGTCAATGTCCACAGAATTGCAAAATCATA
AATCAATAATTTCCAGTAAAACCAAACCCCTGCCATTTGACATTAACATC
GCAGCCGTTCCAGGCAATGCGTTCCATGAACTGAGGCATATTTTCCAAAT
TACAAAATTGAGGAAACGAAAGAAAGCATTTCGTGCTGCTTCTCTGCTGC
TGTCGTGCTGCATAATCAGCCCCAGCATCTATGTAGTGCCTCAGCCAACG
TCGCTGCCACGCTTCCAACTCAACGATGCGCATAAATTAAGTTAACCCCT
CTCAGGACGACAAAAAAAAAAAAACGAGTCGCGCGTCTGCCTCATTTTTT
TTGTTCATCTATTTTTTATATCCACCGTAATGTATTTTGTGATTAACTTT
CGTTTTGCATGCAACGCTGCGTGCTTTTCTTACCCCTTTGATAATTTCTG
GTATGTCTGGCTCGTTTTTTCTATGGTACCCTTGATTTTTTAATAGGGGT
ACTTTTTTGTTTAGCTTCGAGTATGTTAAGCGGATCAAATAAGTAGTTTA
TTCGTCAAACTTGAGCCGAAGCTTCAGATACCTTTGCATATATGGCCCTG
AAATATTTTTAATAACTTTCCAAAAATATAACCTTAACGAACCCACTCAC
GATCCACTAACGATCTATGTTCCACTCATCACCCTGTTGGCAGCCTGCAT
TTTTCCCTCTTTTTTTCGTTACCCACATCATCCCAAATTATTCTGCCCGA
GCACATGCTAAAGTACCCACGTTTTTTTTTCGTTCTACCTATTCTGCAGC
TCTCAAAAGTTTTAACCCTTGCACAGTTTACATGAATATTCACTTGTCAA
ATTCCGAACGAAAAAAAACTGTACCCCAAAAAATCGAGCATTTGTTTTTT
ATGATAGAGCCTGGACCTGAACCCGACAACGTCTGGGGTGAGTTTTTTTA
AACTTGATTTTGAAATCCCAACAGCAACACAAAGCAACAAAATGCAAATT
AAAAGTTGTGGAAACCCGTTCTAAAAAGTGCTAAAGGGTTGTCGATGTCC
CAGCCGCAGCCGCAGGACTTTCGACGTTGTCTGGGTAGCAGGAAAAAGGA
AAAAAAATCACGAGGGGTGCGTTTGTCGTGTGTCCTGCCAGGAACAGGAA
CAGCCACAGCCTCACTTTTTTTGAATATTTAATTTTTTTTGGTATGCAAA
TGCCGGCTGCTAAAAAAATTACACCCTATACACAGAGAGATCTATGCATA
ACCTGGGATTGGAATTTCGAAATTTGGAAATTTGAAAAGGGTTTCGGTTT
CCATTGACTCGCCTGCAGTTTGTAGTTTTCATTATTCTCTTTTTCTCTTT
TTTCACTTTGCATACGACGATAATCCTTATTTAGGGGCCGCACACGCAGA
GGGATCAGACATGGAATTTGCGCAAAGAATGCTTCTGGCACACGTCCTGT
TCTTGTCCTGTCTGAAGACTGAAGCTGAAGACGTTCGTCTTTGTATGCAG
CGGAAATTAGTTTTTCCTCAACAGTTTCTTTCTGCCTCATTGGGCGGCTC
ATTTACGCCTATTAGCAGTTTTGACAGCTGCTTNNNNNNNNNNNNNNNNN
NNNNNNNNNNNNNNNNNNNNNNNNNNNTTGCGGGCTTAAGTCCTGCCCAT
GACAGCTGCCCATTGGCGTTGGCATGTCCTGCGGTGCTGATTTCCCCCGC
CGGCCCTCTGGCCAGTTTCCAGCAGATCCTGATCCAAATACCTTTAACAA
ATAGAACGGTCAATCTGAAAAGAAGGACACATGTTCAAACAAACAGAAAG
CGAGTGGTGCCGCANNNNNNNNNNNNNNNNNNNNNNNNNNNNNNNNNNNN
NNNNNNNNNTACATGTGTCCCCAATAGTTGGTATAAGAAATCAGCTTGTT
TCCGTGACATCATATGAGGTAAATATTGAAAAACTGGCAAACACACGTGC
ACAGCAGGAAGACAAAAGGTCGTGGCCCAAGACCCAAAATTGTGCTCAAA
GAAGAATGTCTGACCGGGAGAAGGCTTTAATGCCGCAAATTGTGAAATTT
TGAGAGCAGTTTATCCCGTGTCAGATTTTACCCTATGATATTTCCGACCA
TACCTTGAAGTACCACCTTGTACTCATTGTACATTGACCAAAAAACCGAA
ACCGCCTTCTCTACCCTAAAACTGGAAATTGCAGACATGCCTTATCTTCT
TTCCCAGCCAAAAATCTAACGAAAGAGTTACCAAATTCTCGAGGCACTAT
CAACTTGAAAGAATCAGCGGAACACTCGTGATTCAAGAGGCAGGTAGTAT
TGTCCTGCCGAATATCTAATAGAAAACTATAATTCCCGGTCACGTCTTTC
ATTTTTTGTTATGCTCAAAATTTGTATGTCCCCTCCCACCGCCGAAAGAT
CCATTTGATCCCTTGACGCAAATTTGCTTACACAGGATTTTGAGCAGGCA
TCCATCCATGTTCTTTTCTGACTTTTGGTTATGTTTTTTTGCATCTTTTC
GGCAACTTTTTACCTTTTTCTATAATTTCATTTAATTTTTTTGGCCGCCG
CGTGGCGTTCTTGTAATTGACGGGGATTTTTCATTAGGCAACCAAGCAAG
GATACGAAAGGATGCGCAGTGGAGAACAGAAAAAAATCTTGAGAGCTACC
CTTAAAATAAAAAAATTTCTTAAAAAAGCTGAGTGTGCCAGAGGTTTTTT
TCTTCTATAATTTGTGGGTCCTTGGCTGCTACAAAAAAAGGAGGGAGGGA
GGACGGACCCGGTGACTACGGCGGATGTTGGCGGCAGGCTCAATTTTTTA
TTCCACTCTGCTTGTTGCCAGCGGCTTCTTCGAAAGAAGCAGGGAATGGG
AGGGAAATAAAATCGATGAAGTAATTTCTACTTAAGCAAGCAAGGGAAGG
GATAAGGGAAGCTCCCAGCTCCCAGCTCCCAGCTCGCAGAAGGGAGAAGA
TTTCTGCTCTTAAAGGCAGCTCCGAATTAGCCCAAAGCAAGAGTTGAGAG
TAATAGTAATTTCAGTAATGGTGAAGACATGGCTAGCAGTTGACAGTCCT
CATCCGATCCGATCCCTTCGATCTGTGTCCCACTCATTCCCAGAAAATAT
GCACTAGAGTGCTCCGCTACCCCCAAAGCAATACCACACAACACCTAATA
CACTCAGCACTCAACCCTAAAGTTTTTTTAGCTGGTTCTCTTAAATATAA
AATTACACTATCAACATTAAGTTTAATACCCGCAAGTGGGGATGGGTGAA
CGAGTGGAAAATATAAAAAAAAGGAGACGGTTTGGGTGTGGGAGTTGACG
GCGCGGCGTCAGCGACAAATTCAGAAGAGCAAGTTTCTGGCAACCGTTTT
AAGTGCCAGGCCCACACAGAGAAAGTGGCTGGCAGGGTTGTCTTTTAGTG
GTTGGGGGTATTCGGGTAAAAAAATGTGCCACCCTGCAACGGAGGCAGGC
GCAAGGAAAAATTCTATTGCTATTAAAAAATGTAAAAGCGAAAACAACGA
AAATCGCGCGTGTAAAGCAAGAGTGGAGAATTTGAATAGCACCCACGCCG
ACGATGCCGCTAACCGCGCAGCCAGNNNNNNNNNNNNNNNNNNNNNNNNN
NNNNNNNNNNNNNNCAGGGGATAATGTGGAAAATTGTGTTGGGGTGCTTG
TGGGTGCACCTCCCCTTACGCGGTACGCCGTACGCCGTACGCCTTACATT
CAGCTCATTTGCAAAGGGTGAATGAAATTAACAGAAATGAGAAGCAGGAA
AAAAACGAAAGATATCGATGGAAGTTACCAAGCCGAACGCAGCTTTGAGG
AATTAATCTCGGGGGGAGCAAAGGCCTGGGTACACAGAGTATGTTGGGTG
CCCAGAGGGTATGTTGGAAGCTTTTGATTCCCCGAGTCGTGATTCTTCAT
CATCATTAACAGCCGACCGTGCATATATCTTCTATATACTCATGTGTGTA
TCTTCCCGTTCCGTTGGATATGTTCTCTGTTCGGTAAAAAGGGAATCTAA
GTCGTCGACAACATACCCCGACACCAGGGTCTCGCTCTCACATGCCAGTT
CAATTTCCTCATCAAACATGCTTTTAATTTTAAGAGCGCACGTCGAGGAC
ATTGCCAAAGCCCTTTTCCACATCCCACCTCCCACACNNNNNNNNNNNNN
NNNNNNNNNNNNNNNNNNNNNNNNNNNNNNACCCCAGCCATGTTCTTTTC
CTTTTGGGATACACGTAGAAAGGAAGCCCTTCGCCGTCTTTCTCATTTGC
AGACTTGCTCCAAGCAAAGGGGTTGGAGTTCGTTACCACCGCTGCTGATC
GATATTTTAATTTTCCATTTCTCTTTCTATTTTTCAATGCGTTTCCTTAG
CTTTGGCTTTTCGCATGGTTTTTTCTTTTTATCTCATTTGCTGCTTTGAT
TTTCCCGCAGAGGATGTTGACGATAATGATGATGTAGCTTGCCTTGCCCT
GCCTGTGTTCGGCTCTATGTGTGGCATAGACATGTTGCCTTTTGTTCATT
TGCATGAGTTTCATTAGGAGTCTTCTATATATGTATTTCCATCCATATCT
GCATATCTTTCATTCTCTCAGCCCGTCTCAGCACCAGCACTCTTTCCCTA
GGTGCTTTCTGTGTGGGGGGGCGTTGTTATTAAGTTTGCAATTTGCGCTT
CCAATCTATGATTTTCTTTAATTTTTCCAGAAATATTTGCATCTGTATTG
ATGCGAGAGGTTACGGAATAGAGCTATAGGGATATATTGAAGGATTCTCT
AGTTGTAGGCATAGAACCTGTGCCCACACTCAAAGGACAGCGAAAAGCTT
TTAGAGCTGATCTACGGTAAACTACCAAAACAATTACGCCAATTATGACA
GTTATAAAAATTTGAAAGCTGCTACATAAAAACACCAACACAGAAAATAC
ACGGCCGAATAAAATGAAAATGTTTTTGTTTCTGCGAAAATCAGCGTTAA
AACACCAGTCAGAGGCATGTATGAGAAGGCATGGGAGATGCTGAGGTATG
CTGGCATCCTTCACCCACCCACTGCTAACCATAGCGAATAAAAATGTCAT
AAAATTTGAAAAGCAGGCGACAGACAGACAGACAGACAAGCAGCGAGGGG
TGGTGGGTGGTGGGGAGCAGGGAGCAGGGAGCGCGGACTGACAAGCGATA
TGGGAACATACATATGCCTAGCGAGCATCAAGCAAGAAAGTGCAATTCCC
CCGGCCCATGCCCGGGCTTGGGGTGGCGGTACCCCTCGGACAGACTCTGG
TGCTTGTTCCAGTCGCTTCTACTAATGCAATTAGATGAGTGCCTTCGACG
ACGTTTCAGGGCACGCACACAAATTTTGTTAATGTGTTTCCTCGGTACAG
GTAAGATGCATATGAATATTTTATAGTTCATAATACCAGACCAGGCCCGG
CATTGCGATAAGCCAAGTTGGAGTTGAGGGGTGCTGCGACCCCACAGTCC
ACGAATATTATGTTTTAACGAATTAGATTTCAGTTTAAAATAATATCTGC
GATATGGCCCAACTAATTTGTTGGAGGGCAAGACGCAGCATCTATTTTGG
GTAAAGACCCAAGCCATCAGCCTCTTATTTGCTTTGGCTACACGCGCAAA
GGCATAAATAAATCTCATTTGCGGAGACAGGAGTCNNNNNNNNNNNNNNN
NNNNNNNNNNNNNNNNNNNNNNNNNNNNNNCCAAAGTTTGACCAATGGAA
ATTTGTTGATCTTTGGTACGTTGAAGTTTTTCTTACGCAGTCTGAAGATA
AATGGCACTGAAATTAATTAAGTTGTTAATTTCCCATTAAGCACTATGGG
CTGACCACGTAAGGCGCACAAACAACACAATGCAGCACATGTGGAGGTCA
CAGGATGGGGCTGGGGAGTGAGGGCTCCTGACAGCACTTGACAAAATTAT
GTGCCAGTGGCAACATTTAACCTTTCAGCGTTGTGGAAGAGGAACGAGAA
AACACAAACAAGAGCCCGAGGCATCACCAGCGCCCCACCTCCCCCCCATT
CATCCTGAGCATTCACATATGTGAATATGTGGGCCGCAGGAGCAGCACGC
GTCAACATTTAGTGCTGGTTCACGTTTACCCGCCGCCATACTCCTGTGGC
CACATCACATGTGTGTTGTATTTGCATAAGAAATCTCGCACCAAAAGCAT
TACAAATCGTTGNNNNNNNNNNNNNNNNNNNNNNNNNNNNNNNNTACCCA
CCGCACATACGGTTCACCCCCAATGGTAAAGGATTCGCATGACCTCGCAC
CAGAACCCACACACATCCATTCATTCTTCAATCCCCTTCGATTTGCTTTC
TTTCTGACTCGGCTCTTGTCGCTAATAGAGCGTAATAAATGTCATGTTTC
GCCAGGATCCGATCTGGCCGAGATACTCTTTTTTATGCTTTGTATTTCGA
TTGTTGCTGGCACTGAAAAGGGTCATACATACACGCACGAGTATGTGGGA
AAAGAACCCTTCGCCCGCCCCTTTTTGCTGTAGGAATGAGCTGTTTATTT
GATGATACAGCGAGGCACTTCGCAATGATTTTAGATTGATGATTGATAAA
TGGAGTTAACCTGCCTATCAGGAAATCTAGGACAAAGATTACCATCGCCA
GATACATGAAAAATACTCATAAATGAAATATGGCTAATTTTGTAGTATTG
TGTTCGAGAATCCCAAAGCCAAAGGCTACTTTTGGACATTTTTGGGGAAA
GCACGCCCTTCTTCCACTTCTTCTCTAAGAACTGCCCCCTTCCCCGACGT
ATTCTACAAATTGTAACTTATATCCAGCCAGAGAAAAAGCCAGAGATTCT
TTTGAGCTGGGAGAGTGCTGGCAAGTGGTGTTGGGGAGAGCGAAAACCTT
TTGTTTCTATCATTTCTCAATGCCCTCACTGCCCTTGTCGCTGTCAACTC
TCCCCTTGTCCCCTTTGCACCACCCATCCAGTCACCTCCTTCATTATGGC
CACGATATCATGCTCTGCTGTTGGTGCTACCGCTACTTTTGGCCTACGTG
CTCTTTGCTTAATTTTAAACACCCCCTCATTTGCATAAATGAATTATTTT
CAACCCCAAAGCGGCAACAACAAAAAAATTAAGATTGGAATACGGAGAAG
GAGACGGAANNNNNNNNNNNNNNNNNNNNNNNNNNNNNNNNNNGGCGAGA
CGAGAAATTGCTGTGCATGCGCAAATTTTTCAAGTAGAAGAGACGCAAAT
GAATGGGACAGAATGGCACTTAAAAGTAAGCTTAATGGTCAACTGGCCAC
GTCAAGAGTTCAGGCCATAAAAAGCCCAAAGAAAAACAACAAATTTCGAT
AAATTCTTGTGTTCTCGGCCCTCGCCTGATAACCGTTAAACACAAACAAT
TAAAAATGACAGTTAGGAGGAAGCAAAGTACACAAAGGACGTAAAACTGC
TTGAAGGCCAGGTGTGTGTGTCCCCCCACCCGCCTTTGTTACTCCCCTTA
CGCTCTCTTCAGCTCTTGGCATGAAATGACACAATTTCAATTTCAGTTTT
TATACCAAAAATACCAAAAAATGTCTCTCTAGAAAGGCAACACCGTAGTG
CAACTGCGCTTCAACATCGTGCTATTCCTATCCCTATCCCTATCCCTTGA
TTGACCTGCTCTACTCCCCCCCATTCTGCACCCATACGGTTGTACGTAAG
GTTGACAGTTTTTCTTCCTTGTGTCCCTTTGCAGTCCTCTTTTTTTGCAG
CATTTGTTTGTTTAGCAGCCAAATGTCAAGCGGGCGTTGGTTTTAGTTTT
CCCATCCGCTTCATTGTGATCCCCTGATCCACAGTTGCAATTCCTTTCGG
GCCCGCTCAAGAGTTACAGCCATTGTTCGGAGCAGGGTGCATTGCACAAA
ATCCGTTAGCTATGTTTCTGTAATGCCCTAAATGAGCGTAAAATATTAGG
CGAGATTGTGTTTAGGAGCATATTGGATGAGGTCCTTAATGGGTACCTGA
CTGTCCGGCCTGGCCTCCAATCAATCATTTTGTGTTTGTCTCCAGACAAT
TGGAAGGTACTTTTCTTCTGTATTTCGTTGTGACGACTCGCAGGCAGATC
CAATGAATTTCGAAAGGCTTTACATGCAAGAACATAGTATCTTTCCGAAC
TTGAGAAAACTATCTCCAATGCTACACGTATGTGAAACGAATTCTGTACA
GGAATCCGGTTACTCAATACCTGCCAGGCCAGCTGTTTCTCCCTTTGATT
ATCTGCAAGTCGATCGATTATATACTCGTATCTTTCGATATAGATCCATC
TTGTTTTGCATAATAACTGCGTATCAGCTTGAATAGTTTCGGCTGTCCTT
CATTTGGCAGCAGTCGGGCGTGAGCATTAGAAATGTCGGCAGTCGATGGG
AAAGGCAGGTGTTCTCCTCCTTATTTTTTTGGCATGCAGCCGCTGCAATT
TGAGACCCATTTCAATTTACAGTTGCATTGAAAAGGGACTGAGCACGCGG
CAAGCGGAGGTGCAATTAGGACCAGGCATCATTTGAGTGGAAGTGATTAA
TGCCAGAGAAGTTTGAACGATGCCATCATCTTGTCCATCTTCGTATTTCT
CCGGGGTTCCGTCTCTCTTAACCAACCGAGCTCAGCGTGTAACTTTGCTT
CATTTTCTTGGCTTCACTAAGAAAGTCCGTTTGAAAAACAAACTCCCATC
AAAGAGGCTCACGAAACAACTCAAAAGCCAAGACAAGTGGGCAAAGCAGA
ATGCAAACTTGTAAGTCCTTTTTCGACAGCTGCTCTGGCTACCAGAGAGT
ATTTATATGGGTGGCGACCACGACCACGACCACGGCTCAACAAGAAAGTT
CATTAAAATTATGCCCTTTTCTAATTTTTGAATTGCTCGATGGGTGGGGG
GGAATAGCTGCGTGGGGGAGACCGCTCGATAGGCACTTGTTTTGCCTTCC
TCCTTCTTTGCTTTTGACAATAATCACTGGACTGTTAATTTGTTTCGAGC
ACAATTTTTGGTTGCCTCTCTTTTTCCGTTCTTCCGCTTCTCCGTTTTTC
TTTCCAGATGAAGAAACTTTGGCGCATGCAAATAAGTGAATCAAAGTTTT
CGAAAACACAAACAACAACGTAAGAAAAACCGAACTTTTTAAAAATTCGA
GAATTGGCTCTATCTGCAGAGCGGAGGGGTGGGGGTGAGGGTGTGGCACG
CCCCAAGTACACCCTTATCAGCTGAAAAAGGGTTAGCTAGAACCTGAGTC
CTCATTGGTTAACTGCTCTCTGTCCAGCCCTTGTCCGAGGGTTGAGAACA
ATGTGGAGCTTCAAAGGGTTAAACGCCTAAAACAAAGGACGTTCTGGCAA
TGTCCGTCATCGAATGAGCTCTCAAACCATCCCCTACTGCACTCACTTTC
TCCTGATTTATCTCCGCCTTAGGTTCAGGCACAAGAAACAACCGTATCCA
GAACGCAGTATACTTTTTCATAAAAATATGTTTTAAATCTATGAATTTCC
AAGAGGAAAAGCCGTTCTTATGATTTGTAATAGATTTTTTAACTAAATGC
CCGATAGAGTACACCTACCACATCCATTGCCAACAATGGGGTGTTTCCTC
GCAATTCGATTGCAAGACCCTGTGTCCTCACAGGATTGCCGCCACCCAAA
CACCGTATTTCACATTTTTTAATATTGAGCACCCCCATCACTTAATTTAT
AACAAATGTCGTTGCTGTATTGTACAGTTTTTGTATTGTTACTCTGTCTG
GCAATGTAAAAAAAGTTTTGCGCTTTTCCAAGGGTTGGCTCGGGGCAAAT
AATTTATGGCTCCCGTGTGTGCCCGGGCCCGTGCCCGTGCCCCCTTCTGT
CTTTTGGTTCAACCAAGCTCCAACTCCCTTTCATTTNNNNNNNNNNNNNN
NNNNNNNNNNNNNNNNNNNNNNNNNNNNNNCTTCTTGCTAATCTGACATG
AGCTTAATGAAAAAATCAGTGGAATTTGCGTCCTTCTTCTCGCGTTCAGT
CCTCATTTGCGCTTGTGTGCGCTTTGCAATAATTTAAATTACTTAGAGCT
GGGGTTCTTCATCAGTTTGTTGGTTTGTTGGGGAACGGAACAAGAGAACC
TGATGAAAGTTTTCATGTACATAAATTTCCTTATATGTATGTATATATAT
CCTTAGCGCTACAGCTACAAGAGCACAAGAGCTCCTCCAATACGCGGCAC
AGCAATTAAAATTTTCCATTTCATTCAACCGCAAACGCAAAAAGTTTTCA
CCATTCTGAGTTCTATACTTTGCTTTTCTTTCACTGATTTGTTTATTTGA
AGTTTATCAAAACAAGAAGATGAATGGGATGAAAAGCAAGAAGAAAATGT
GTTCTCTAACTGTGGTTAGCGGAAACTNNNNNNNNNNNNNNNNNNNNNNN
NNNNNNNNNNNNNNNNNNNNNNNNNNNNNNNNNNNNNNNNNNATGGGGCC
GTTCATTTACACTGAATTAAGTTTATCATAAACATGGCAACGGGTCTTCG
TCCCAGACTTCCCCGACTAAAAATAGGCTGTCGAAGAGGAAGAAAAATTA
AAGCGCCTGTCACTTGCAATTATTTTGCCCACAGGCTAAAATCCGCTTCA
CTTGTTCACCCCAAATAGCAAAATTAACTGAACTGATCCGTTCCGTTTGC
CGAGTTAGTTGCTTTATTAATAGTGTTATATTTTGACTGTCACGATTAAT
TAATAGAGCAGTCCTCATCCCAAGATTTCTGCCTTTGAGAGTGTACATTA
AGTATTACGAGCTGCAAATACAGTGGTATTATCATATTACTATTTGAACG
AATAGGAGGCAAGCGGCACGCTTTTTATACCAAAATTCGAATACAAAAAA
TTACCCCACACACTGACTGCAGCTGCAGTTTATGCAAATGAGCTAAATCG
GGAACGAAAAAGGGATAACAAAGGTGTCCTATGGTGGCACGTGATTTAAT
GTCCCGTCAGGGTTGCAATCAGAGGTTCCGCCGGCTGAATAAACGAATCT
TAAATATGAATCGATTCCGGGTTCATTCCGTAGGTATGAAAGGCAAAATC
AGCAAGCATTTGTAATTCAAGAGATGTTACAAAGTGCATTTCCATGAAAG
GAAACTTCTTCGACTTTCCCTTGTATCCGTGTGTAGCCCTCACTCTCCAT
TTTAAATGTGGGTCAAGTTGTTCATCGTTATTATTCAATCAAAGACAGCT
TGGGCTTTTGGTCTTTCTATAAAGACTATATGCTTCGTGTTATTCTCTCG
ATGGACAGGTACATAGGTCCATAGGTAGATAGGTACGATTTCCGAAAACA
ACTTTTATATATTTTGAGTAGCGGGTATCTTTCCGTCGAAACACCTGACT
TGGTTTGGATAACTGTGTTTTGATTTCCTAACTCCAAGCTCTCCAGAGAC
GTTAGACACACTAAGCTCATAATTTGAATGACACAAACAGGACCTAAAAG
TAGACCCATCCGATGACCCATCCATCCACACTTCACGCATAACCTTTCCA
CCTTTTTGCTCCCCTCAGGTTCTTTGTGATTTACATTTATGTTCGATTCT
CATTCAAATCCTAACCCCAATAACTTTTCAAGTGTGTTGCTGACACGTTT
CGCACTTCTCTATATTCGCATTCGCATTATTCATAAAACGAGAAGTGGAA
GTTGGACTGATGTTCTGGACACTTTTGAGTCCACGAAATGTCTACATTCG
GTTCTCTATATGTTTCAGGACTTTTAATCATATGTATGTAAGAGTAAGTT
GTGTATTTTCAGCACAATTTTGCAATGAAATAAAACGAATGCTCTGAAGA
CCAAATGAGGGACATTTCCCTTTCAAGCATGTTTTGAATAAAGGGGAATT
GAATTATTTTAAATATGAAGTAGGCTAAAATCAACTGGATATGCATTACT
CTATACTCACACCGGAAAAATCAAGCATAAAAGTATACACAAATTGTTGT
TAACAGAATGGGTACCTGCTTGGAGCGCTATTTCTGCCCCAACAAGCCGG
TTTGCAGTACTGGGAGAAGGTCCACTTTCTACTTTCCTGGCGGCGGCTCC
TATACTGGCTACTGGAAATGCAACCAGCACCAGGGCTGGGGCGTGAAGAA
GACGGCAAAGCGAACTGCCAAGTACTTTTCTGACAAAAAGAAGCCCGATG
GTCAGCTCGTCTATGAGGGTCATTGGGTGATGAACAAGCGGCAAGGCATT
GGATCGATGCTACGCAAGCGTGGCGCAGAGCTGCAGCTGATATATGCGGG
