# Supplementary material for: SMCis: An Effective Algorithm for Discovery of Cis-Regulatory Modules
Source: PLoS One. 2016 Sep 16;11(9):e0162968. doi: 10.1371/journal.pone.0162968 (PMC5026350; doi:10.1371/journal.pone.0162968)
Supplement: S1 Datasets — (ZIP) [file pone.0162968.s001.zip › dataset/Drosophila/Masked/dpse_ga18381.fa.masked]

>XR_group8:8078976,8118975 (reverse complemented)
TAGCGCTTAGAGAAGATCTCCATCACCCGGTCCACCTTTTGTGCCTCCTC
TTCCCCGGGCATCCGGAAGTAGTCCTTGAATTTGCGCTGCGGCACATCCA
ACTGGCGGCCGGACAGATCCAGATACATGGCGAAAGAGTTTAGGACGGCC
ATTTAGAGCTGGGTGCAGATTCGCTCGACATTCGTCTGGCGGTAGACGGA
TCAGATAACAGATGTCCTGCGTGGACTAGTGTTTCTGTGGCTATGGCTGC
TGCTTCCAGGGGCGCCCCTTCATATGCGTCATCTGCGAAACGTAAGTTGG
TTAGAGAAATGACTCCAGCTGATAGCCAGCCACTCACCTGTGGTATTTGG
ATAGCCTGCGACGCTGGAAAGGCGGAACCTCCTCGACTGGCAGTCACCAG
TTGGCCTTGATGCACGATACTCTGTCCCCTGGCATGGTGTCAAGGCGATC
TAAAGTGGGAAAGATATGAGGATTACTTTCAATAGATCAATCGGTAGATC
CTCAGACATAAATACTTATGGTCAGATTGTAGAAGGGAGCTCGCAGTACA
GACAATTGTGGGTGGCAGCGACGGTCCTCAGGTAGGAGTACGTATTGTTG
TTGGCATTTACACAGAAGGAGAGGGGAGCCGCGCGCCAGTGCCGGCTGTC
GCGCGAAAGGCGATAGGAAATCCTTCTCCAAACGGGCCTTCCTGATGCGC
TTGCGATTCTTCTTCCGTCGACGGTTTTCCTTAAGCTTCCGACGAGCCTC
CCGAAGCATTTTCTTTGAGTCGGCATAGCTGAGTGAAATAGTAGAATTGG
TTAGGAGATCTCTTTTCAAATCTCTTCTATTCACTGATTACTTCTCTTCC
GTTTCTGGATCTGCTTCGTAGTAATATTCGGCGCACCGTCTGGGGTCGCC
GCTGCTCCAGGGAGTCAAACATGGCGGCCCTGGTAGCCACGAAAGGACTA
CTTCTGTCTCGCTACGCTTTTTGAAGCAGGTCTCATTTTGTTGGTATTCC
TTCCTTGACAAGGCCTCCAAGTGAGGCTCAAGTTGCAGCTGAAAAGAAAC
CGTGAATGAGCTACATTTTGGGGAATCTTCTTGGCGGTTTACTTACGTGG
AACCGGCACTTGGCCATCCCCGTTGACACACTTCCACTTCTGGAAGGCCG
GGCAGGCAGGTCTTTAGAACCGCTCAGAGCAGTCCAAGCTAAGACGCTTT
ATTTTGGTTACTGGTTATTTGGCCACTGGTAGGTGACTGTTGCTTCTTCA
TCCGGGTCCTCCTCTTCGTTATCCGTGCCATCCCAGAAACCAACATCATG
CTGCTGGAGCTCACTATTTCTGTAAATATGGCCAGAAAATAAACCAAAGT
TATTTGGCAGCATAACAGGCAGGCCAGTGCGGTGTAAAAACGTAACAGCC
TTGTAACAGCACTATAACAGCACAGTAACAGCACTGTAATAGCGTAACAA
AGCAGTTCGGCGGCGGCGCAGAGAACACCGGCAGTACGCAAAATGCCCAC
TGGCGGCGCTAGTGAGCAGAACAGTTCAAGCGAAAGTCTGAGCGGCTTGC
GATTCGATTTAGATGGAAATTGGTTAAATATGTCCCGAAAAGCGATCTGC
AGTCTCCCCCAGTCCAGATAAATCATTATTCCCTCACCTGCCCTTCAGAG
CGTGTGGCTCTTCAGATCATCAGAACTACCAGAACAAAATTAAGGCAACA
AAAAAAGTGAAGGAAAAAAGCAAACCTTTTGGCCCAAAAATCGACCATCA
ACGGCAGCAGTCGAGTGGGGTCAGTTCTTCAAAAGATCAAAGATATACTT
TGGCGCTTAAGTGTTTTCCCTCCACTTCTCTGGNNNNNNNNNNNNNNNNN
NNNNNNNNNNNNNNNNNTATCATTTCAAGGAGTTTGAGATATTTGTTTCG
TTTTCGTATTGAGTTGTTATATTTCTGTGTGCTCTCCGAGCACTCGAATT
CGTTAGGCACCTTAGTGGAGCAAACAAAAGCAATTAGACGGCGTCATCTG
ACAGCCTCAATGGAATAGTTTTTGGCCCCTGGGGCCCCTGGGGCTCTCGA
GAGGAATGCGCCGAAGCGTTTATCGATCGCCCTCTGATGGGATGTCCAAC
TGCCAATGAGGTACCACAGNNNNNNNNNNNNNNNNNNNNNNNNNNNNNNN
NNNGGACCCAAAAGGGGGGGCTACTGTGTCCCGAGCATAACAAAAGATCT
CAAGTGCGGAGGAGTGAGGTGTTAAAAATTCTACTTTTTATGCTCTTATT
ATGATTTGCCTCTTTGCTGCTTGCTGGAGACTTTGATGGACATTTACGAT
ATGGGAAATGTGTAAGTGTCTGTGTACATACATACATATATAGGGGTATG
GGGTATGGGGTATGGGGTATCTGTGTGCGTTGTCTTCTGTATCTTTTCTT
CTTTTGTTTCACTTGTTTGACAAGCGATGCGTACAAATCAAAGCAGGGAT
CGAGCGGACAGAGAGACTCGATCTACGCGTNNNNNNNNNNNNNNNNNNNN
NNNNNNNNNNNNNNNNNNNNNNNACTCGTCTGTTGTTTGATTAATAGCCG
CACAATTGATATGTTAAGTGGTAAATTACTCCATTGGCACGCAAATGTAT
CTTGAACNNNNNNNNNNNNNNNNNNNNNNNNNCAATAACGGGCAAATTGT
TGTTTGGTTAAGGCGCCGCAATGAATCCGAGAGATGCCTATCGCGAAGCC
CGAGCCCCGGCCCCGGCCCGGGCCCGAATCTCGAGGCGGAGCCTAAAGTG
CGTAAAGTGATTTAATTTTGAATGGGGGACGGTCGGAGAAAGTTTATCAA
ATCCACTCACACTCGATCAATTATTCAATTATTCGATTTGAATTTTTCCC
GCAGNNNNNNNNNNNNNNNNNNNNNNNNNNNNNNNNTCTTTGAGCTTCGT
TGGCTTAAAATTAAAACCCATTAGTCTACTTTTAACACGCTTTCAGGGGC
TACGACACTCTCCGGTTAGCTCTGGTTTTTATTTTTTTTATGGTCCCGTT
TATACGTTTTAAATCAAACAAGAAACAAAANNNNNNNNNNNNNNNNNNNN
NNNNNNNNNNNNNNNNNNNNNNNNNNNAAATCGAATCGAAAAATCCATTA
AAAGAGGCGTAGAATGCAAACAATGGGGGGGTTGGGTTTGGGGCGTTTGG
TGTCATTAAATTTTTGCCACGCCATTAAAGCCGTGGCATTCCTCGTGTTT
GTTGTTGTTTTTATGGAAGAAATCACCCGCAGAAGTGTTATAAAAATCAT
TTAAAAGTCAAGATTGCCATAGATTTGATTCGATTTTTAGCCGNNNNNNN
NNNNNNNNNNNNNNNNNNNNNNNNNNNNNNNNNNNNNCAAGAAAGCCTTN
NNNNNNNNNNNNNNNNNNNNNNNNNNNNGCTTCATGCTCAACTAAAATGA
TTTAATTTCGAAACGTGCCTGGCACATTTTATGATCAATTTTCGCTTTAA
ATATAGATTGAATGCCTCGGCGAATTATTTAAATTTTCGGGTTTCGTTTA
CGTATTCCGTTTTGTTGCTGTTTTTGCGGCTCCGTACGGATCGGTTCGGA
TCGGATCGGATATCATGTGACCGAAGGGTATAGAATACTTATTGGAATGT
GATTGAAATTGATCATTAGTCATAAATATTGCAGGTACTTAGAGATATGG
GACGCTTTAATGGGTTTCCAAAGGCACACACACACACACTTTGTAATGTG
ATAGAGCTAATAGAGATCCCTTCCTTCAGTTCATTTTGATCAAGTAGGGA
TCTATAGGTTTGCATGCCCCATCCCATCTCTTAGAAAGTACTCCCAAGAC
TCCCTGCCTGCCTTCCTAGGCAACCGCCCTGTATCGTAGATCCTTGGAGG
CATCGATCCATCATTGATTACCTTTCAAAAGCCTTCCGTTTAGAGCCTAT
TCGCAGTCAGATTGATTGCTTAGCCCACTTCTTGACATGGCCAATCTCAT
TTCCATCTTTGCATTCGATTGTTGATCTCTCGATTGACTTCATTTCCATT
TCTATTGTGCTGCATGGCTCTACTTCATTGCCTCGTTGTGGCTGTGGCTG
TGGTTGTGGCTGTTTGCCTCATAAATAAACTGTGGCAAATTCTCTAAGCC
AACCTGCTGAAGTCCCCATAAATTATAAGCCCCAAACCAGCGATCNNNNN
NNNNNNNNNNNNNNNNNNNNNNNNNNNGTCATTTTCCCGGCGCGCTTAAT
AAACAACACACACTTTATGCGTTCTGTTGTGGCTGTGGCTCTTGTGTGCC
TTGTGNNNNNNNNNNNNNNNNNNNNNNNNNNNNNNNNNNNNGATTGCTGT
TATATGATTTCATATATCATCAGAGAGGCCCAGAGCTCCCAAGGAGGATC
CTCAAGCAATCTCCGTCCATNNNNNNNNNNNNNNNNNNNNNNNNNNNNNN
NNNNNNNNNNNNNNNNNNNNNTTCAGCATGCGCAGGCGTGCGGCATTTAG
TTCAGCCTGTCGACTCTCGATTGTCTGTCGCATCGTACGCGTGGTATTCC
TCCAACNNNNNNNNNNNNNNNNNNNNNNNNNNNNNNNNNNNNNNNNNNNN
TTTTTGTTTGATAACATTTTATTGTCCGCTTTATAAATTATTGGCGTTTG
GCCTGGGCCTCGGGTTCGGGCCATCGGGCCATCGGGAATCGGGGAATCGG
GGCATAAAAAGTATCCTTTTACGTTGTGTGCATTTTTTGGTATGCAACAT
GTGTCCAAATTTGTGCAGCATACAAATAAATACTGAGGGAAAATTACTAA
GCTTTTGTTATGATACCCTGGACGAGGACGAGGGCTGGGCGTTGATTGAT
GTATCTGCAAAGGACAATGTGCCTTCTGCCGGTCCAAAAAAGAGACACTC
TCTACCCGTTCGCAGTCCTTTCGATTACTGATTACTACTGGGTATCCAAG
TGCTCCATCAGGTCCTGCGGTTCATCATTTTTTCCACCCGTTTTGCTGGC
CTGTTGAGTCTGCGCGTGTTTTGGCCTTTTAGGGCGCTCTTGGCCCTAAA
ACAGACAATTGAGTGTAGTGTGAAAGTTGCTTTAAATACTCTCGATATCG
GTATNNNNNNNNNNNNNNNNNNNNNNNNNNNNNNNNCTTCTGCTGGGAGC
CTGCTCTGCGATACGTAGAGGGGGGGTAGAGTGGAGGGGAAGGGGAGTGG
TGGATGGCTTCCACCAAATCAAACCATTTATGTCTGGGCTCATGCGACAC
ATTTATCATCGTCAACTGACGGACAATGGATGGCCAATGTAGTTCCTCGC
CTTGCACCTGTCTGTTGCCCCCGGGGGGGACGGGTATCGCCCGCGAGATA
TATATAGAGAGAAAGAGAGAGATCTTTAATTATACATTATACCAGAGGCA
CACCCGCTNNNNNNNNNNNNNNNNNNNNNNNNNNNNNNNNNNNNNNNNNN
NNNNNNNNNNNNNNNNNNNNNNGGTATGGGGATCGTTGTGATTGCCCCGA
TTGCCAGTCTTCTAACTGGGGCCCTCGGTAATGAGCTACGGAGGCATACA
CTGCCCGGAACTGCAGTATTTGGCCCGTCTGGTACGCCTGGCATCCAATT
ATACATACATGCTGTCCCTGCCAGTCCCATGGAGCTCTGGTGGGAGCACG
GGCGCATTGATCAATCGAAATGATATAATTATGGGCCACGTCTAAAGGGC
GGCTCTGTGTAAATTGATATCAAGAAATTACGCGAAAATATTTCAAAAAT
ATTAACGAATGTGAATGATATAATGATGAGATGATGGATGGGCGGCTACA
CCGGGAGAAACTAGAAGTGTTTCCCTCCCCCCAAGAAGAAGGGCATTCGG
CCTGGAAGTAGGTCTACTTTTTCTGCCAGTGGCCGACGCACCACCCTAAT
TATGCCCAATTTAAAAAGGGTTAATTAAGGCACAAAACGTATTTCGTGTC
CTGCNNNNNNNNNNNNNNNNNNNNNNNNNNNNNNNCCTCTTGGCCGCCAT
TGGAAGGGCGTTATTAATATGCGACATTTCTGATATCTTTTTGCCGGGGC
AGGTCCGTCTGCAGGCCTCCTCCGATCAATGCCACAGAATACTGCACTCC
TCCCGTACAGGCAATAATTACATACAGCATTTGTCATAACACCAGATATG
GACATTCGATGCTGTTGCTCTGGGCGCGAAACGTTCGAGCCCTGCTCCAG
GGGCCAAAGCCAGAGGACGGCAGCTCCCAGACCCGAACAGATCCAAACTA
TGCGACAAATGTAAGCGGACAAAAAACTNNNNNNNNNNNNNNNNNNNNNN
NNNNNNNAGAAAGAGGGGAAAAAAATGATATAAAGAGGCAACGCAGGGGA
AAAATTGTAAATATCATCATTGGTTGGGCATTTTATAAATAAAATAAAAT
CATAAATGCTGCCCTCGACTCGAGAGATTCGGATGCGGTCTCCGCGAATC
AATTGAATGGAGCGAGCGGATGGACGATGGACGACAGACGGGTGCTATAA
TAATTACAGTCCCCAGTCCCCAGTCTTCAGTCCCGGTCCATTGGGGTAGA
CATTTCGCATTGGAATTCGGAGCATTGTGTCATATTTAATACAGAAATTT
TAATTAAACATAATTTGTAAGGAGTGCACGTTGGTGCCCCCTTAAATGCA
GCAGCGAGGGGAGATTGCTGGCATCGGATAGCCATACCCATACCTCTCTC
TCNNNNNNNNNNNNNNNNNNNNNNNNNNNNNNNNNNNNNNNNATAGAGTA
ATTTATGGCATTTTATGGTTAGGCCATAGCTTGTCTATCATCTGTTGGAA
TTTCACTTTGATCTTATCGCAGCGATCGCCCGTGAGTGGCGAGGCAGTGT
CCAAGCAAATGGGTGACAAATGGGTATGTCTGATTGCTCTATTTAGATAG
AGTGGGGGGAAAGTGATGCATATTTATGTGGGAAACATCAGTCCAGATGA
TCCTTTACCAAGGCCCAGCCATCGCCATCGACATCCCCCTGCAGACGGGG
TCACCTTCTGTCCGTCGTGGTCTGCGAGAGGGGACAGACAAACATTTAGA
CGTTCCCATTCAACCCAAATTCAATTCCGATTCCGATTGCCCGGTGATTA
TTCAAATGATTTAACTAGTTCAACCGCATTTGACCCTCCTCGTGGGCTGC
CGCTCGCCAAGTTCGAAGTTGCCGATCCCCGAACAAACTCTCGGCTTCCT
AGGGTTCCTTCGCCAATTGTTGCCGAGGAAATAGTGCCCCGGAGGTACGT
ATACTATATCGGACTCTTGGACCTCGAATGCATTACATTGGCAGCGGCGA
AGACGAACAATGGCCAGCGTCGGCGGCATTGGGCGTTTTTATTTTTACAG
ATATTGTTTGAAAATTTTCAAAAAATGCTCGTAGGTTGCACTGCGCTCCA
TGTCCAGTCGCAACGCGTCCATNNNNNNNNNNNNNNNNNNNNNNNNNNNN
NNNNNNNNNNNNNNNNNTGTGCCCTCTCATTGTTGTGNNNNNNNNNNNNN
NNNNNNNNNNNNNNNNNNNNNNNNNNNNNNNNNNNNNTGCTCCAATCATC
GTTTTGTAGATATTCGCTTGGTGATATATTTTGGGTGAAGCGCTTCCGGC
AAATCGGAGCTAGGGAGCTGCGGATTCCGATTCGGATTCGAGTGAAAGGT
CAAGTTGTGGCCAAGAAAAGGCACAGCCGATACCAAGGTACCAGGGGATG
CCCGGGGGGGGGAGCCATTGGAATGGGCCGATCCGTGGCAGCTTCGTGTG
GCATCGAAATAAACAAATCAAAGTGAGCAAATGTTTCGGTGGTTTTCCTT
CTCCGATTCTCCGCTCCTCCTCGATTTGCGGTATGTGCTCAATTTTCTAT
AACATATTTGCCATCTCGCTGCCGATCTCTGCGGAGATCTGCGAGCCCCT
GACTTTCCATTTTTCCATCGGGCTGTGCTCTCCGTTTCGCTCATTGTTTC
GTGTGTGAGAAAAACTTATCGAATCGTGGCTATCATTGNNNNNNNNNNNN
NNNNNNNNNNNNNNNNNNNNNNNNNNNNNNNNCAGTCGAACGGGGGAATG
GGGGGGGGCGCAATGGGTTTAAAAGGGGTTCAAATGAAGCTCAGGTGACC
AAGAGGCCAACGAGAGGCTGACAAACCTTTGGAATTCCTTTTTGGAAGAT
GATCTTTTNNNNNNNNNNNNNNNNNNNNNNNNNNNNNNNNNNNNNNNNNN
NNNNNNNNNNNNNNNNNNNNNNGATATATATGGGATTTGACAGCCTGCAG
ATAAACTACTTCTGAGATCATTAATTGCTGATCGTTTTTGTGCTCGGGTG
CTCCAAAAACTGCCCCGAAAGTAAGTGCATGGAGGGAGAGTCTGTCTCCT
GTCTCCCGTCTCTCGGGGCATGGGGCATGGGGCATGGGAAAGCTGCTCGC
TCTGTGGCACAAGATCATTCAACTCCTACAGACACCCGAGCCCACAGAGA
AACAGAGCCACATCCACACCCACACGGCCACAAATCCATGGGCACAATCC
AGCAGACATCAAACAATGATCACGAGTGCCTCGGTTGNNNNNNNNNNNNN
NNNNNNNNNNNNNNNNNNNNNNNNNNNNNNNNNNNNNNNNNNNNCTGGCG
GTGCGGGTGCGGTTTTTGGCCAGATCTCGAGGACTGCCTCAGCCTCTCTG
CCCCAGCCTCAGCCCTGACTGGCGTTGAATTTTTAGTACTTTTNNNNNNN
NNNNNNNNNNNNNNNNNNNNNNNNNNNNNNNNNNNNNNNNNNTCTGTGGC
TGTTGCTCCCCCCCTTAGGGCGTTTCGATTGAACTTGTTCCACATTTTGA
TTGTAATACCGTTCGAGGTGGGCAAGACAAATATGATTTTCAATTTGCGG
CGATCGCTTTCACAAGATTTGCATACCATTATTATGCATTTCTCTCCGCT
GACGACCAGCGATGCCCATTAAACACCAGAGCCAATCCTCTCGAGTCAAA
GTTCAACTGGGTTCGGACTTCCTTGGGNNNNNNNNNNNNNNNNNNNNNNN
NNNNNNNNNNNNNNNNNCCATTCCCATTCCCATTCCAGGGGCTCATTAAA
CTGGAGTCTACTCCAGTTGTTGCTTAGCGGTTGGCTGGTGCATCTGCCAC
AAATCAATATATTTATGACCCGACGCGGACCAGTGTAGAGGCTAATGAGT
GCGANNNNNNNNNNNNNNNNNNNNNNNNNNNNGAATGCTCGATATCCCAC
CCAAGACGGTTATAGATGCACCGCATAAATAGCACCCAAGTGTGTCGTAA
AAGTCTGACGCGATCATCAAAATGTTACTCCTTAGGAGGGGATACGAGGT
CGAGGGGGAGGTGGACGAGGAGGTGTACCCACCTGCCTGCTGGAGCAGCC
CCAGTTTGTCAGGTCCCTGTTCGGCTGTTCGGCTGCTCTGGTGTACAAAA
TGCTATGCAAATTTGGTTTTTATTTACCCGCACGGCTGCCAGAACAAGTG
CAAAAGTCTTTCGTTCCCGTTCCCATTCCCATCCCCAGAGAGTGGACTGG
GCACCATCGGATGGACCATGGACAATTTCTAGAGAGTCAACTCTGGATTT
TATGTGTGTTTGGCATTTGCGAAATGCGTTCGCCTGCACATTTGAATCAA
TCGCTGACTCAGATGTGGCTCTGGATTGGATTTTCCTTTTCGCATTTTTT
TTTTATGGCAGCGACCGGTTGGTGGATCGGGGATCGGTCTCCTCTCCGTG
GACCACCGTCCACGTCGAGGCGATGCTTTTGAACTGCACTGATATCATTT
CGATTTGACATTTAGCATCGCTAATTCATGCGAAATCACCCGCGGATTAT
GTTCATAAGCACACATTACGATTACACGTTTATTATAATTTAGGAGTTTA
GTCCGCGAGATCGAATCGAATCGGTGTACGGTATCGGAACGCNNNNNNNN
NNNNNNNNNNNNNNNNNNNNNNNNNNNNNNACAAAAGGCTTTTGCCGAAC
CGAACCACGAGATCCACTTAGCTGTGGAGCCGTAGTGCCGCTTAGATACG
GGGAGTGCATAAGTGACCTGAAAAGGCAGGAGAGTCGAGTCCTAATGGAA
CTGGGACCCCCTCGCCTCCCCCCCTCGATTGTGGGAGAAAGTGAGCTGAG
AGACTTCCAAGGAACTCCTTCATCATCCTCCTAGTTAGCCATGATGCTAT
GCAGCCACACTTCACAGTGGGTGGAGGTGCTGGAGCTGGAACTGGAACGA
CATCGTTTGCGGTTCGTTTCGCGTCGTTTGTGACATGCGCGCGGTTCCAC
CAATCAACCTCACGGTCGGAGAGGAGGATGGATCTTCTCAAAAGGGAGCC
CCGACTGTGGGCCTTTGTCGTTTGTCGTTTGTCGTTGTCTGCGCACTAAT
TGAGCATTTAAATGCAACGTAATTACGTTTCTAACACCTTCATCAAGCGT
CAACCGTCCGGCGGTCCGGCGGTCCAACGGCTCGGATCGCGCCTTTCCTT
TGATGGCCCCTACTGCAAATTAGCATATAAATTGTCCCGTGTGAACATAA
AATCAAATGACATGTGAGTTTGTCAAAAAAAACCAAAGACTTCAGCGACT
CAGGCGACTCAAAGAGCGCCGCTGCAAAAGCCGCCTCAACGATCGGCCAA
AAGCTGGCGGAAGGACATGATAAGGTGGAAAAATCCACGCCGAAGAAGAA
CATTCGATGCATTTGCCACACAGTCATTAGCATAGCCAAGAACGTGCAAC
TAATTGGAAATGGAACAGTGATCGGCATGAATGGAGTGTCCTCCCTNNNN
NNNNNNNNNNNNNNNNNNNNNNNNNNNNNNNNNNNNNNNNNNNNNNNNNN
NNNNNNNNNGGGGGTCTGGCATCGGATCGAAAAGGGTAAACCCCTAAATT
CTGGCCACCGGCGCCAGCCAGACGTCTTTATGGCCGATCCATGCACTGCT
GTGCTGCATTTTAAATCGGCCAAAGGGCACATCAATTAATTAAGCATTAT
AACAGTTAGACAGACAGACGAACTCTGGCACTACCAATGNNNNNNNNNNN
NNNNNNNNNNNNNNNNNNNNNNNTGGGCACTGGCCACGTTCAGTGGTCTC
CCTTACTGGAGGTTGCTTCTACTCTATGAAGTGTGGGCGAGTTTTTTGAC
CTGGCGACTCTGGCGACGGGCAGTGGCAGGAAATGCAGCGCGTTCTGAAT
GCCAAGGCGTATTCCATTCCAAACGATCGTTCGTTCGATGGTCAATGGTC
CGACGATCGTTGCACAAATGCGCTTTGCATAACTGAGTGTTTTTCTTTCT
TTCAGTGCCCCAACCAGCGCTATAGCGATGACGATGGCGCTGCTGCTGCT
GCTTTTGGGGGCGTTTGCTTTTGCCTGCTGCACTGCACTTGTTGCCCAAC
GCGTGAGGGGAGGATTGGGTGGGCGAATGGGGCTTNNNNNNNNNNNNNNN
NNNNNNNNNNNNNNNNNNNGACGCATCCGGTCAAGTATTTTTATAGCGAC
CATAGGCGATCATTAAAATTGATAAGTGAAATCATATTTATACGAGTAAT
ATGCTTTCCAGGAAATAAATGTGAGGTCTTGCACTTGATGAAATTTCTGT
GGGAATCATAGACCAGAAGATCGTGCCAGAAATGCTAAAACTGCTAGGAA
CAGCAATCGAATATATCGAATATGGAAGAGGGATGGATCACTTCCTCTAA
TGGAGAAGCGAAGACCCACCCGTAATGGGTAATGGGATCTTCTTTCCCCT
ATGCGATGATATCCCCGGTCTTTGGGTATTGCCAAAGTCATATTGGTTAA
GCTGAGCGATCCCTGATCCCTGATCCCACTTCTGAGCAGTTCGCAGTAAG
CGTTCTTTGGGCACGGCACAAGATGTTGGCCGCGTCACTGAAGGACGGGG
ACTTTCCCAGCAGGCTGTCCATTGACTGCGTTTTTTCCCAGTTAGCTTAA
CTTGTGGCTAGCCGGTGGCCTTACCTTGCGATAGATTAACGAGCATTAGA
CGTGGATTAGGTGACCATGTTTTGCCCCAGGCAGTCAGTCATCCGATCAG
CGATCAGCGATCCTTTCCCTCTGCTGTTACTTGTGCAATCTTTGTGAAAA
TTCCAAAGCCAGGATTCTCTGATCAAACAAGTCCAGAGAGTCCACAGCTC
GAGCGTCCAGCGGCGGATTTAATTGAGATCAGCAGAGTGCAGCGCAGAGC
AGAGTGTGTGAAAAACCGCGAAACGCTTTGGAAAATTTGTTGCATTTCCC
CGCAGCAGGCGGCGGCGGCGGCGGCGCAGCAGCAACGAAACCGCAACGCA
GCTTCGACTTCCGCTAGGGGGTTTTGNNNNNNNNNNNNNNNNNNNNNNNN
NNNNNNNNNNNNNNNNNNNNNNNNNNNNNNNNNNNGCTCGACGGAGAGCA
GTGTAGTCTAATCTTAAACATGTGGGTACTCGTACGCGTCCTCGTACTCT
CGTGTACTTTGGGCCAACATTAACATATCGTTAGCGATCTTCGAGCTGGT
ATCTGGTATCTGGTATCTGTGTGTGATCCGTGTGATCCGTGGGAATGCCG
CTTGGAACGGCATTAAATCGTTGGAAACTCCATCACAACTCAGAACTGAG
AACTGAGAACTTCGAAGGCCCAAAGGCTTAATGGCTGTCTCTGTCTCGGG
GAATATGATATGAAAATATGAATAATTCCCCGAACAAAGTCGCGAACAAA
TGTCATAATTGTAGGGTAATTATTATTTATGCTGTCACACTCGATTATAA
ATCTTTTGGGCGAGTATTTGCCAAAAGTCTTAACGTTTCCACCCCGGTGN
NNNNNNNNNNNNNNNNNNNNNNNNNNATCTCCAGCCCTCGATCATAATTC
GTATTCGGTTTATTTGCATAATTTCATAATTCCAATACAATAACCAATTG
TCCGATCGATCCACTGATAAACCAACTACGTACGCTNNNNNNNNNNNNNN
NNNNNNNNNNNNNNNCCCGCAGCGAGAATCAATAAAACGCTGCCCATATA
TCAAAGAAAAAACATTCATATCTCCAAATTCTAAGCCCATTAAAGCATGG
AACGAGTTTCAACCGAGAGACCGACAGAGAACCACCAAAAGGGGTAATGA
AGACATTACCGAAACACAATTAAAACACAAGACATTTGTCAGATGGAACC
GAACAGACAACATATCAAAGACCGAAATACTATACAGCAGAGGANNNNNN
NNNNNNNNNNNNNNNNNNNNNNNNNNNNNNNNNNNNNNNNNNNNNNTCTC
CCATGTGCCATGAGAAATTAGCGAAACAAGTTTTATTGACTTTTCTCTCG
CTCTCGCAACCCCCTTCCCCCTCCTCCCGTTTGCGCCTTCCTTTTAGCAA
ATGAATTTCTAATTTTTCGCAAATAACAGACGATTTTTTTGCGTTTGGTT
TTGGAAGCCTGACCTTAAAATTCCACCAAAATACCAATGAGAAAATGAAA
CTCTCTCTAGAGACAAGAATGGAGAGTACAGAATTCCATTCCTTTCAATT
TCAAGAAGACATTCCACAGACATCCTAAACAAGACCAGATAATAATAGAT
CCAAGCATTTAGTATCTGATGGAAAATCTTTGGTAAACAATAAATATTTT
CCGCCTTTATTTTTGTTATATGGTGGCTCCTCCTCCTTCTGCTTCAAAAG
CTATTTTTACAACGAGTACTCGTACTCGTATTCGTATTCGTTTCAAAAGA
AACTTGAATAGTCATCGAATATAATGAATACATTTCAAACAGGCTGGAAC
TCAAAGGCGATCTCNNNNNNNNNNNNNNNNNNNNNNNNNNNNNNNNNNNN
TCATTGGTTTATCTGAAGTATTATGCCCAAATCTGTGGCTTGTAAGCCAT
CAATTTACTAATTGTAATGGCCATTGGCCATTGGCCATTCAAGCATACAG
CTTTGAACAGAATAAGATGAATTCGTGGCTTAATCTGACGGACCAAAGAC
CAGCTTGTTGTAGGGATACTATCTATCGACAAAATGTTAATTTTTCACAC
ATAATTACAATAACAATAACAATACCGAANNNNNNNNNNNNNNNNNNNNN
NNNNNNNNNNNNNNNNNNNNNNNNNNNNTTGCTGGCAAAAACAAAATGTT
TAGGCTGGTTTTTGTTTTTGCTTCTCGGTTTCGGCTGTTGTTTCCGACTA
AGCTAAGTCCGAGCTTGGTTAAATCAAAAAATATGCAAATTAGTTTTGAG
AGCGAACANNNNNNNNNNNNNNNNNNNNNNNNNNNNNNNNNNNNNNNNNN
NNNNNNNNNNNNNNNNNNNNNNNNNNNGGGTGATTGATATGTGCTGGTTA
TACAGTCATTTGGCCAAAATGATGCAATCAAATCTATGTAAATTCGAAAC
GGAACGTCTTGACTTCTCTGACATTTTCAGGCCTGATAGCCAGCNNNNNN
NNNNNNNNNNNNNNNNNNNNNCTTTGGCTCTATTCCTAGTGGGGCTACCT
GCCATAATTTAGTAGCTGTCTGGCTGCCAACGTTTCCGTCAGTTATTTTT
CGTTTCTTTTTTTTACGACTTTTGGGCAATTAAACAAAGTTGAAAAGTCA
AAAAGTCAACGCAAATTNNNNNNNNNNNNNNNNNNNNNNNNNNNTACGCT
TTATTTTATTGCGTTTTTTAGCCAGTGAGCGTTTTTTAGCAGCCTCCTTG
CAGCCGGGATGCCGTGTGCGTTCGCGTGTGCCGCGACCTTGACGCTCTTT
TCCCCGGAAAGTCATTTTTTACGCAACTCCGCGGAGCAATTGACTTTTTT
ATATGAGAGGTCCTGGCCGAGGGCCCTAGGACCAGTCTCAAGGTCTCAAC
ATATGTACATACAAGCGGTTTTATCCCTTTTCCACTTAAAAAAGTGTGCT
CTGTTTTGGCGCGGGTTACGGGCAACTGCTGCTCGACTTTTTATGGTTAC
GANNNNNNNNNNNNNNNNNNNNNNNNNNNNNNNNNNNNNNNNNNNNNNNG
GTCGCCTGACTTTATGACTCCGCCCCGGGCCCGGACCGAGCGTCTGTCAT
GCCGAGCCGAGCGGAGACATCGGGCCGTCTCCGGATTTCGGTTTTGGTCA
CTTTTTTAGGGCAATTCTTGTGGCTACCTAAGCTCGCGATTTCGTTACCT
AATCGCGGGATCAGCTTACCTAAGCTGCAGATTATCCTAGGATCATAATT
ATGATGATGCCCCTGGCCGTGTCCGCCGACGCGACACTCAACTCGTCGTC
TCCAGAGTACGTACTCCCGCGGCTGGTTTTTTGTTGCGCANNNNNNNNNN
NNNNNNNNNNNNNNNNNNNNNNNGACCAACGACCAACGGCTGAAAGCGGC
AAAAAACTTAAGCCAGGGGATTAAACCGGATTAAAGTCACATTGTCCTTA
TTTTTTTTTCGCTTCTTTCTGTCGTTTTATGCCCCTCCTTTGCCTCTCCC
TCCTTTCGGGCTAACTAATTACTCGGGGAAAATTACCCATTTGCGGAAAT
TCGCGAAAACGTTTGTGTTTTTTATATTTTTAACAGAATTTTCGCAAACG
CGGCTTCGTTTTTTTATGGTGTGTGAGAAAAACAGACAGAGCCAGAACCG
GGCAGAGAGTCAATAAAATTGAATCGATTAGAAAAAAAAACACGCTGGAA
AGGTCCTTAGGAATGTGCNNNNNNNNNNNNNNNNNNNNNNNNNNNNACAG
GGTTCTAGATGTGACTTTTTTGCAAGCCTTTGTTGGCACTTTTTTTTACT
TGGAAGAGCCTCCGCCTTCGGCTGATGCAACCGAAACTAAACTAAGGAGT
CTTCCCGGAATCCATATCCATATCCATAACCATATCCTAACGATGCTTTT
TTACATCACAAAATATGTACTTCGGATGTGGCCAGATCGAGAGATACAGA
GCCGCATGGCAGCATGGCATCGGAAAACATCGGATACTCGCAAGCTATAA
ATTGGTAAATTATAAAGTCAAGGCTCTCTCCCACTCGGAGAACAGAACCC
TTTCCGGGGACAATGCAGTTCCATAAAAGGGTTAACACACACACAAAGGA
AAGGGAGAAGAAGGCTTCATAAAAGGGTTAGCCGGTGCGGTGGAACAGGT
AGCCCTTTAACTTCCTTTTTGGCTCTCATAAAAAGAGTTAAGTGCTACCA
TAAGGTTCTTTTGTATGCAGAAAATAGGAAATGAAGCTGAAAATTGACTT
TAGTTGTGGCCAAATATTGAATTAGTATGTTATTAAGGGTTTATTGGGTA
TTTTAAATGGCCAAAAAAGGGGATCATCTGGGAAATATACTAAAAAGGTG
ATATTCATTATTCCATTGGGTATTTGATGGGGGAAAAGCGGTTCCGATGG
ATGATTCATAGGGCGGATATACGACAAAATCTAGATGGAACGTAGTTTCC
TCCAAGTAAACCCCCGACGGAGTTTCCTTGATATTTATGACCAATGATCC
ATGAGTCCGAAGCCTCCTCCAACCATTTCGATTTTCAGAGCGATCGGAAA
GGCCCCGCCCCATGTTAAAAATGAAGTCAATAGCTTTTGCCCGTGTGTGA
GTGTGCGGTGAGTGCGAGAGATACAATTCCAGACGCCCTTAGCCATGGAG
CATGTGGCGTGTGAGTGGAAGTGGAGTGTCTCTTTAATAAATAACCGAAT
AACGAATAATATCAGAGCAATGCAAATGGAGCTCCCACCAAAACCNNNNN
NNNNNNNNNNNNNNNNNNNNNNNNNNNNNNNNNNNNNNNAACGGTTCATT
CACAGGGCCCGCAGCTAACAGCAGAGCCTTAGCAGTGGCCAAGCAGTGGC
TTAACAGCGACTGAACAGCGGCTTAACATTTCACTCAATCGACCAGCCAG
CGCGACNNNNNNNNNNNNNNNNNNNNNNNNNNNNNNNTTCGATTGCTCTC
CGGATGTTCCGCTCTCGATCTCCGCTTTGCGCTGTGCTGCTGGTGTGGCT
GTGGCGTGGCTGTGGTGGTTGTGCGATCGTGATTTATCAGAGAGCGAGTG
AGAGAGAAACGGGTAAACTCCACTGCTCATCAAAGTGTGCTCCGTGTGCT
CCGTTTTGTGGCTGTGTGCGTGTACATAAGGCTGAAGAGTTTGGGCCAGT
AGGGGCGACACGACACACAGAAATGCTTCTTGCCAGAGACGGGTTTAAGC
CAGAAATCAGTCGCAGCTAGTGGCCCGAAGAGTCAGTTACAGAGATACTA
CACACCGAAAGAGTAGACCAGAGACCAGAGCGCGTTACGTAGTGGAGTTG
AGTTGAGTGCCTCTCGAAAATCGTTGTCGAATTCTCGTATGTTGTGTGTA
TTTTTTGAACCCATGATAAAGTGCTAACCCAAACCAAATCGGAGAAATAT
CCAAAAAGGAAAAACTCATCTCAGTGNNNNNNNNNNNNNNNNNNNNNNNN
NNNNNNNNNNNNNNNNNNNTGCTTACGCCCACACGTGCAATTAAAAAGTC
ATAATAAAAGGCACACACCGTTCCAGAGCCAAATAAAAATCNNNNNNNNN
NNNNNNNNNNNNNNNNNNNNNNNNNNNNNNNNNNNNAAATAAAGGTAAGT
TTTCACAGTTGCAGATCTTTTGGGAATGAACGGAGAGAGTGTGTGTGCGA
GAGAGAGATGGAAATCAAATTCAATTCACGNNNNNNNNNNNNNNNNNNNN
NNGCTGTGCTTTGTGCTCGGGTCGCGGCCGTCGGCAAAGCAGATTTTTAT
GATCTCTTCGCTGCACTACTTTGATTTTTTACAGTTTCGCGCGAAAAACC
TTTCCACATTTCCTTCTTCGTTTTTTTTTTTTTTGGCACACACAGAACAG
AATTTTCATATTTTCGGTTTATCTTCGTTTTTTCTTCTTCTTTTGGCATT
CTTTTTGTTGACTTGCGAAATGTGTTTTTATGGCCAGACGTCAAGGTCTG
GACGTCGGGGGAGTGCTGCATTTTTTTAAGGGAAACGTAATGGAAATTGC
ACAGGGCCCGGTACTGACCCGGTAATGACTTCATCTATAAAAAAATAAAA
ACAGATACTGTATCTGAGAGGGAGGAAAAGCCGCCTGCTACCTGGGTTTT
ATGGCCGAACAGCGCGAAAAAATGAAAAAAAAAGAAAAACTCTGAAAGAT
GAACGCATAGGGTTGCATAATCCGGCAGCTTAAGTTTTTTGCCTGTCGTA
AAAAATGCCATTCGGTGCCTTCGAGGATCGCATCCGAANNNNNNNNNNNN
NNNNNNNNNNNNNNNNNNNNNNNNNTTTTCTGTACTATAAATGTCCTGCG
CCGTGCAGAGAGGGCATCAGTTGCTTAGCAGCATCCCAAACGAACAGATC
GCAGCAGCAGCATCCTCTCTCTCTNNNNNNNNNNNNNNNNNNNNNNNNNN
NNNNNNNNNNNNNNNNNNNNNNNNCCCTGGCAAGATGGTGTTCAACTTGG
TTAGTGTTCTGTTCGGAGAGCGACCTCAATGTGGATTACCAGTGGATTAA
ACCCTTACTAACGCAGAACCCTTACGCTCTCTCCTAATTACAGATGAACC
AGACATGCAAAGTGTGCGGCGAACCGGCGGCTGGCTTCCATTTTGGCGCC
TTCACCTGCGAGGGCTGCAAGGTAAGTGCCTATCGAGCGACAAAAGTGAA
TGAATGGATGCGAATGCGCCTCTTGCTTTGCCGCCCAACTCCTTGTCGAG
GCCACCACTAACCGAACACCATCCGCATCTCCTCTCTCTCTCCCTCTCCC
CGCGCAGTCGTTCTTCGGCAGATCGTACAACAACATCAGCACCATCAGCG
AGTGCAAGAACGACGGCAAGTGCGTCATTGACAAGAAGAACCGCACCACC
TGCAAGGCCTGCCGCCTCCGCAAGTGCTACAACGTGGGCATGTCCAAGGG
CGGCTCGCGGTACGGCCGCCGCTCCAACTGGTTCAAGATCCACTGCCTGC
TGCAGGAGCACGAGCAGGCGGCCGCCGCGGCCGGCAAGGTCCAGTCCGCT
GGCGGAGTCACCTCCTCGCCCGTGGGCTCCCCGCACACCCCCGGATTCGG
GGACATGGCCGCAGCCGCCGCCCATCTNNNNNNNNNNNNNNNNNNNNNNN
NNNNNNNNNNNNNNNNNNNNNNNNNNNNNNNNNGCCACCCACACATGCCC
CTGCTGGGGTACCCCAGCTACCTGGGCGAGCCCTTCGGCGCCCGCCATCC
GGCCGATGCCGCTGCCGCAGCAGCCCTGCCCTTCTTCAGCATGATGGCCA
CCCCCCAGTCGGCCTTCCAGCTGCCCCCCCATCTGCTCTTCCCCGGCTAC
CACGCCAGCGCGGCGGCTGCAGCGGCCGCGGATGCCGCCTACCGCCAGGA
GATGTACAAGCACCGCCAGAGCGTCGACTCGGCCGGATCGGTGGAGTCGC
ACAGCCGCTATACACCGCCCAGTGTGGCGGCAGTGCCCTCGCCCCCAGCC
CCCGTTCGCCCCCAGACGCCCATCGATGTGTGCCTGCAGGAGGAGGATGT
CCAGTCCGTGCACAGCCACCAGAGCCACCACAGCCAGCACAGCCACCACA
GCCAGCAGAGCCACCAGAGCCAGCAGAGCCAGCAGAGCCATCAGAGCCAC
CACAGCCAGACGATGCACCACCCAATCGCCATCCGGGCCACCCCCACCGC
CCAGCTGTCGGTGAGCCACCACTCGTCGCACCACTCCAGCCCCATTCCCA
TGGGCAAGTCGCAGAGCAGCAGCCCCCTCAGCTTTGCCGCCAAAATGCAG
TCCCTGTCGCCCGTCTCCGTCTGCTCCATCGGCGGAGAGACCGCAGTGCA
CCATCAGCAGCATCAGCAGGAGCAGCCCGCTGTCCCAGCAGCTGCTGCCC
AGGACGGACCCATGGACCTCAGCATGAAGACGTCGCGCAGCTCCGTGCAC
AGCTTCAACGACAGCGACGCCTGCAGCCTGCAGGACGAGCAGGAGCAGGC
GCCGCGCCGCAAGTTCTACCAGCTGGAGGCCGAGTGCAGCACCGCCAGCA
GCAGCAGCAGCTCCATCGCCACCAACACCTCCTCCTCCTCCTCGTCCGAC
CACGAGGCCGTCAAGCGGCAGAAGCTGGGCGGCGGCCAGGAGGCGGTGGT
GTCGTCTCCCTTTGGGGCAGCCACAGCGGCGGCACGCAGCGGCTTTGCGG
TGGCCCACAATGCGGCCAGTGCGATGCGGGGTATCTTTGTGTGCGTCTAA
GCGGATCGCTGGATCGCTGGATCGTTGGATCGGTAGAGCGCGGTGGGAGG
AGCTCCAGTAACCCTCTCCCTCCCTCCCCCCCAACCCCCCAACCACTTGT
TGTTGATTTTTTAGTGTATTTTTTTTTTTTTGTTAAATGTTAATTTCATT
TGCGGGCCTCACTCGCACACACGAGAGACAGAGAGACAGGGATGGCGATA
GACTGGTTTGCTGGAAAGAGACAGCCAGATAGTTGCATCGCACTCTCTCT
CTCTCACACACACACACGTACACGTACACCTATTGAGAGCTCAAATCCAA
AAATTATTTTTACAGAAAGAGCAAAAGTACCACCCCCCCGTCCCCCGTCC
CCTATCCCCCCCGTTTCCCACCACACGAACAGAAATTGTATATATTGTAT
CTTTGTATCTTCATATTTTTTTTTTAATAGTATCTAAGAGTTATAGATAG
ATAAGATATGCATAGATATCNNNNNNNNNNNNNNNNNNNNNNNNNNNNNN
NNNNNNNNAAACAACAAAAAATCGTGCGCAAAAGTAGTGAAAAATCCCAC
CCTGAAAAAAAAACAAACCGCTAGAAATTTGTACATAGAAATTTGTCAAC
CTTAAGGCTCGATCTTAATTTGTGCTAAGTAATCTTTTTTTTTCTATTAA
TTATTATTGTAATTTGTAGTCTTAGTTACTATATACATACACACATGTCT
ATATAGATTGGCTTTTAAATTTATGCAAAAGAAAGGAATAAAAATTATTA
TGAAAATTTACACAGCAATTTGTTTCATATTTATTTTGGGGAGGAAAAAT
GGAATAAGTTCCATTAAAAGTATCTATAGATACGCTTCTCCTTGTGATCT
TAGATACAAACGAAATGCAGATCGAATTCTGAACAAAAACATATCTTTCT
ATGGACAATGCTCGTCTCATAATTAAGATGTTGTCGCAGCACCCAAAAGG
AGAACTTTCGATGCCCCTTCTCGATATATATGTATGGCTGTCAGGCCCCT
GTCCATGGCTATCTATCGGATGTATCTGCAGCCGAGTCAGTGCTTTGGCC
ACCGCACATTCTTAGGATCAAAGCTAATAAATTACTTTGGTATTCAGCCA
CCATTCTTGTTTCAATATCAGTTGTACTCCAAACATACATATATCTGATC
GAGCGGTGTCTTTACTCTAAACACGGGCCAAAAACAGGGGCGTGGCCTGT
CTGTCAGTGGCAACACCAAGCCGCAAGCGAATGCTTTGGCATAAATTCAA
TCAACATTTTGCTGCAAGTCGATCGAGGGATCGACCGATGCCCGATGGCC
GATAATAAAACCGATATAGCAGGCCGTTAAGTGCCTGCCTTTGTGGNNNN
NNNNNNNNNNNNNNNNNNNNNNNNNNNNNNNNNNGATGTCCATTGCAATC
GATGGATTGCTGTAAATTATAAATGCCACAAATGTTACGCACAGATATTT
GTCGTCCGCCTCTACGGCCGGGGCCTTCTACTATTTGATATGCTGTGGTC
ATGAGCATTAGGCCTATGGNNNNNNNNNNNNNNNNNNNNNNNNNNNNNNN
NNNCTTGGCCATCCCTAGAGCAGAGCAGAGAACTGGCGGACGACCGACCA
CCCGACCACGTGCTGCTTCAAATAATAAACTTTATATTAACACATACAAA
AGTCATACGCCTCGTTGATGGCCAGAATTTTAATCACTTAATTAGGGAGT
CACCGTNNNNNNNNNNNNNNNNNNNNNNNNNNNNNNNNNNNNNNNCAAAA
CTTTGTTTATGGCCCGACGGACCCGACTGCCCCGTTAAGTGGATCCAATC
CGGCGTTGAATGATGAATGAGGCAACGCGCAGCTAGGCCCAGGACTCTCT
CGGTGTTGGGTGTATCTATGGGATGTCTTGGATGCAAAATCGGGCGCATT
AAACCGACTCTCTGCTCTTCGGGCCATGTCAGAAATGTTGACGCCTTAAC
GGATGACAATAAACCATCCAAAACAGTCCAGGGGGGGAGCAGGCACATAT
CATCAATATGCATAATGGGGCACCACCAGGTCTGGGGGCGGAGGTGGAGG
CGGAGGCGGAGGCAGGCAGCGCACGCCATTGTGCGTTCAACCGCCGACGA
TCCACATTCCGACGTGTGTTTTGTCGTCATTGTTTCTAAATTTATTTTTA
TAGTTTATTAAACAGTCATAGTAAACAAAAACTGAAGGAAAATAAATAAA
TAAAAATGTTTTAGGCCCCAGGCAAAGCGGGCATTAAACTTTTCCAAATC
AACGAAATGGGCCTATAAATGTGAAGGATTTATGCGACAGATTCTACAAG
CCAGTCTTTAGACCACTGTTCATTATCCCGAATCGAGGGACAGAGAGGAT
ATGCCCAGAATCTTCGTCTATTTGGATCACAGACCATTTAAAAATCTTGC
ATCTGGCATTCAAGTTCGTTGTCCAAGTCTTTGGTTTTGGTCTTTGAGCC
ATCAAATGTAATAAAAGTCTCTGGACCAAGCCCCCATCCGGGGCTAAGTC
CGATTTCAGGGCTACACTCGTATCGATATCATTCGTCAAGTATCATTCGT
ATCTGTGGCGCCCCGTTCCCTGGTCTTCGGTCTCTGGGCTGTGGGCTCCC
CCACCTGTCTGTCGTGGCTGAAAAAGTGGTTCATTTGTCTCATCATCGCG
ATCGGCCCCCAATCTCTCTCCAATCAAAAAGCCATTTAGACAAACGAAAA
AGAGAAAACCGTAGTGTGGGGGGGAGGGGTTTCGATCGAAACAAAAAGTA
TAACATTTCAAAATTTTATTGACTGTCAAAAAGGCAGGCGGGCCGATGGC
CAGGCGCCACATCGATGGCCCAATGGCTGGCAGACAAGCGGGCTAGAGGA
TCATATTACCAGCGATACTCGTGGATGGCGCCAAGAGCCCATGAAGAACG
CTTTCCAGAGATGCTTTATGGATGGGTGAGAGGAGATCCGAGCGGTAATT
CGATGTGTCTGTGGCTGTCTGTGGCTGTCTGTGAGGTGCATTACTAATAG
AGGAGTTTCGAGGCGAAGTCTAGAGACAAAGACAACAGACTTGGACGGCG
ACTGAGCACATCTTTAAAAATAGTTCAAGAGTCGAAGCACCTGCAGCAGC
ATTCGCTTTTTAATTATTTATCACCGTTCGCAATGCTAATGCTAATGTTC
TTTCAGCTTTCAAATGAATGCATGCAAAGCATATATCGTATATCTCCCAC
AGAGGAGACGTAAGAACATGTTTATTAAATTAAATAATTGCAGCCCCCCC
CTTCCCACCCCATCGAAATTTGCATTTTAAGAACTGACAATGGAATGGAA
GAAACAATATACGGCTCGTACCACATTGAAAGACTCGTAGAAATATAATG
GCAAATATTATTATTGACACATTATAATGGAAACATGTTTATGCAAAAAT
TTGCATGAAATTTGTTCGCTGAAAGGCAAGACGTCATCCCCATCGCCGCA
TCTCCCCATCCCCATAGCCCCATCCCCATCTCCCCATCGCCCCATCGCCA
GCTTCCAGCTTCCATCTCTGCCCGGTAGCGGCCTTAATTACTTCGAGAGA
CTTCTCGACTCCACAAATCACTGGCAAATAGTCAAAACAAACTATGGCAT
GTGTCAAGCGAATGGGAGATCATTAGAGCTAGGAAAGGGTTCTACTCCCG
CTCTCCCAGCGGCCATCGTACGTGCATTTGTTATACCCAAAAGATATCCC
AAGTATCCATCGGTTGACGGACAATTCCATTGTTCTTCCAGCAAGACATT
AACCCACTTAAGGCCGCTCGAAAGCCGCTCGAAAGCCGCTCGAAAGCCGC
TCGAAAGCCACTCGAAAGCCGCTCGAAAGCAACAACAGAGCAAATCACAT
AGCACATGGCATTCCCGCCAATATCTGGGTCTCATCTTTATTGATTTTCG
ATTCCTGCCGCCACAGCCACAGCCACAGCCACACAGCCACCTTTAACCCC
TCTCTCTCTGGAGGCGCTTGGCTCACACGAGATCCGAAAGCTGGTGGACG
CCAAAAGGGATTCCTCGAGTCGAGGCTCTGGTCCGTAGCTGGCGCTGGTA
ATTAGTGATCTGGTGCACTTGATATGCACCTTAATTTAAACATTTCGTAC
ACACCCAGCTGGGGCACGCATTTGCGGAGGCCTCGTCCATTTGGGGGCCC
TTCTTGGACTCCTCCGAGTCTCCCGAGTCCCNNNNNNNNNNNNNNNNNNN
NNNNNGAGGTCTCTCCCTGGACAAGTTCTGCGTGTAGCGCATGCCGTTCG
CTTGTTCTGTGTTGGCCTTTTGTTGCGGCTCATTNNNNNNNNNNNNNNNN
NNNNNNNNNNNNNNNNNNNNNNNNNNNNNNNNNNNNNNNNNNNNNNNNNN
NNNNNNNNNNNNNTTCTCTCGCGCGCCGTGTTCTCGTTTAAACGTTTATT
TAACTTAAACGAACTTTGCGTGTCGATTAAAGTGCTGCGATTAAGGTACG
ACCTGATCCGGTCTGGTCGTCTCTCTTGTGGTTCTCTGGTATCTGTTTCG
TTCATTCGTTCATTCGGATATTCCTGTGTGTGCCTTCGGAATGGGTATAT
CAGTGGGAGAGTGTCGACTGATGGATGGCCCTTGCCTTGGCATTCCCTCC
CCCCCGAAAGACATGGCAAAGATATGCCTTGAAATGTTTCCCCTAAACCC
AAGCTGAAAACATTCATTCAACACTGCTGGTTCTAGGGTAATCTGTGGGT
CGATCCATGGCCATTTGCAGGTCTTTCTTGTGCACTTCAGAGGCGCATGC
GTGTCCAGTGAACTTACAGGTCAGGCATACGCATGCCAACGATAAAGCAG
CACCANNNNNNNNNNNNNNNNNNNNNNNNNNNNNNNNNNNNNNNNNNTCT
GCCTCCTTCATCATCGCCATCCCGATCATCGTAATGATCGGGATGACCTA
ACCCCANNNNNNNNNNNNNNNNNNNNNNNNNNNNNNNNNNNNNNNNNCAC
TGTTACAGCTGCATAAATCCTTTCGTGGACTTTCTCTCTGGGGCCCCGAT
CTCTGTGGCTGCTTCTTTACGACAAATTTGCCCATTGTTCTGTTTTGGTT
GCTTGATGATGTCCTTTTGTCTTCGCTTACGGTGTGTGCTGTGTGTGTTT
GGCCCCCGACAGCGAATACGGAGGAGAGGAGACCGCACACCGTACACCGC
ACACCGCAATCCACAATATTAATTTGTGCATCCAGCACCTCAAACATTTA
CGAGGACAAAACGCCTAACGAACTCCATCGCCACACCACACTCTCCAGCT
CTGAACAAAAATCAACTCTCGATTGTGGTCTGTTCTGTTCGGGCCTGGCC
CGAGAGGAGAGGAGAGGAGATCCTTATCGGGCTCATGGGCCCTGTATCTG
GTTGCCTGATTATTGNNNNNNNNNNNNNNNNNNNNNNNNNNNNNNNNNNN
NNGTTTTTAGTGCCTTGTCTTATCTTGTTACCCTTATTTATTTTTTTGAA
AAACGAAATTAGATTTAAAGGCCTCACGCAGGCCTCCCTCCGCTCTGGCC
GCTCTGGCCGCTCTCACAAGTGATTTTGATAGCTCGTAAAGAAGTCAAAA
AGTCACAAAAATTTCTTCTTTTTTTAGTGGGAAAACCCACGATCCAGCGA
TCAGTAGATCGACCACCGCAGCAGGAGNNNNNNNNNNNNNNNNNNNNNNN
NNNNNNNNNNNNNNNNNNNNNNNNNNNNNNNNCTTTTCATCGATGGATGG
ATGGAGAATTTATGTTACAGCTCGTTAAATTAGTCTAATGGGGCAAAGCC
AGCTGTCCAGCTGAAAAATCCCCTCCTGCGTCCATGTGGTGGAAAGGGTT
GACATCATTAGGACAGATCTCTTCTANNNNNNNNNNNNNNNNNNNNNNNN
NNNNNNNNNCTCCTCTGTGCTCCGATTGCAACGTGTGCGACCCAGCCCGG
CCCTCGTTCCTGTTCTCGTTCTATCCANNNNNNNNNNNNNNNNNNNNNNN
NNNNNNNNNNNNNNNNNNNNNNNNNNNATCACCTGAGCTGACACTTAAAG
CTTCTTCAGCAGCTCGCAACACTTATGCGAACGGTTNNNNNNNNNNNNNN
NNNNNNNNNNNNNNNNNNNNNNNNNNNNNNNNNNNNNNNNNNNNNNNNNN
NNNNNNNNNNNNNNNNNNNNTATTGTATGGTTAACTGATATGCTTAGTGC
ACGTATTAACCCAAAACCCAGAGCTTGCTCCGAATGGAAGCTCCACACTC
TGCACTCCACACTCAATCGCTTGGGCTGCTGCAGTTGCTGCTGGAGCAGT
GTCACTGTCAATGTCATTTTAGTTGNNNNNNNNNNNNNNNNNNNNNNNNN
NNNNNNNNNNNNNNNNNNNNNNNNNNNNNNNNNNNNNNNNNNNNNNNNNN
NNNNNNNNNNNNNGAGACTCCTCGGAGGCAGAGCCACAGGCAGGCCATGG
CCATAGCCATGCACTTGGCTCGAGTCTTCTTTTTTGCAGAAAAGATCGTG
TGATCCATTACCAAACGTGCGCGATCGTTTGCGCCTGTGTTTAGTGATAT
TTATACTCTCGAAAAAGGCCCAACGATACCCTCGTGCGAGTCGTTGGGGC
TGTGACAAACTCCCAGATGGATGGAAAGTGCCATTTACCAATGGATTTGG
AATCCTCCTACTTGCAGGGCATTTTCTGTTCGTTTTGCTGTCGATGATGG
GGTTTTCCCTTGCCCTTTTCCCTGGTTTACGTTATTTTCCTCGTATTTCT
TCACAACTCTTGGGCATTGCACCTTGTACGTTTTTTGCATTGACATTTGG
TAAATATTGCCAAGGCTTTGGCTCTGCCAGCCATTGAGGAGGTGGGCCCC
CATGAGCTTGGAGTCTGACGTGACACTCCATAACTCCGTGGATCCATGGC
TCAGGGGGCACATGGGCACATGGCGGCTGGTGACTTGATTTGATTTTCCC
ATTACAGAGAGTTTTTCGTGTGCCATCCTTCTGCATACGATATGCAAGCA
CTCAATCAAGCCCGCCTTTCGGTTCCAGCTTGTTTGTCTAGCGCACTTCT
CCTCACANNNNNNNNNNNNNNNNNNNNNNNNNNNNNNNNNNNNNNNNNNN
NNNNNNNNNNNNNNNNNNNNNNNNNNNNNNNNNNNNATACCTGTTGAAAG
GGGAACCCTATATGCCATATAGCGTCCCACAGCATCCTCCACTATCCACA
CCATCCACACTATCCTCCACATTCTAAATTAACTGCTCTTAGCTGGGCAG
CACACACGGCCAACACAGCCCAGAGAATGCCAGAGGCAGGGNNNNNNNNN
NNNNNNNNNNNNNNNNNNNNNNNNNNNNNNNGTTTTGTTTTGCTGGCTTT
TAAGTTTCTTTAGCGTTCGCGGTTCGCGTCTCTTTTGACCCAGTTTTATG
ACACTCAAAGAGTGACCGACGAACGGCCAACGACGAGACGCACAATGAAC
TCCTTTCATGGCCTTGTTAGGCGGGTTGGGATGGGCCTTTGCTCTCCTAA
GCAGCCTGTTTGCACAACATGATCGCTGGCCCAGAGGTCGGCTTATTAGA
ACGGCTCTAGAGGNNNNNNNNNNNNNNNNNNNNNNNTCCTGGGTGTTGCA
TTGTTTGCCCGGACACACATTTTGAAAAAAAAAGGATGCGGAGGACAGAG
GAGCTCGTGACAAGAGNNNNNNNNNNNNNNNNNNNNGAGAGAAAAGAGTT
TTCCCCGAGTCGATCCTCAGTATTCCTGCAGATTTCACGTTAGTCACGAT
CGCCCTCACGCCCCCATCTCCGATCGATCTCTGGCGGCAACGGCGGCTTC
GGCGGTCAGTTGTGAGGAGAAACCCTTTTCGGGGCGAGTATTTGACAAAT
GCAAACAGTTTTCCATCTCCTTTTGGCTTGTTATTAGAACACTTTTCCCA
AAAGGCCACTTAGGCACGAACCCNNNNNNNNNNNNNNNNNNNNNNNNNNN
NNNNNNNNNNNNNNNNANNNNNNNNNNNNNNNNNNNNNNNNNNNNNNNNN
NNNNNNNNNNNNNNNNNNNNNNNNNNNNNNNNNNNNNNNNNNNNNNNNNN
GAGACCTGCCATTTGGCTATGATGTAATATGGCTTTTTGACTTTTGTAGA
CATGATAAAATACAAAANNNNNNNNNNNNNNNNNNNNNNNNNNNNNNNNN
NNNNNNNATATTGGCTAATGGCCGCGGCCTTTTAGACCATTTGNNNNNNN
NNNNNNNNNNNNNNNNNNNNNNNNNNNNNNNNNNNNNNNNNNNNCGTCTC
CGACGTCGGGCAGAGGTGTCAGAGAATCGACTTCAATGAATGGCCCCGCT
TTCGGAGGCGGCTGCAGATCAAAGGGGTTCTTGTTCTGGTTCTCAGTCTC
CTCGGACGGGCCTCGTCTCTTTATTGACCATGGTCCAAGAGTGCATCATG
TCTGTTGTGTCTGTGCATTTGTTGTTGCTGTTAGTGCTGCTTGAGATACA
TTGGGGCAAGTGCTGGCCAGCCTAGCCTTGTCTCTCCCTCTCCCTCTCCT
TCTCCCTCTTTGGCAATTGCAATTGCTCTCTGCACTCTGGTAATGCCACA
AGGTAAAACTCATTTGCATAATTCAAGCCGCAGAGCCGCAGTTGACAAAC
TCCGAGATACTCTACTCGCGGGCATCGGGCATCAGTCCGAAATCGGTTCA
AACTTCGACGAAAGCCGGGCCTCGAATGACATATTTATGGACCCTCTAGC
CCTCCAAAGCCCCAACCGACTGACTGGCGAGCCGCGCCCTTAGCCATTGC
GTTGTGGTGTCTGCTCTGGGCCTTGTCTAGAAGTTGGCCAATCCATCATT
TGGCCATCATTTGTATGCAGGGATGTGCCCCGTGACATGTGCTTTATATA
TAATTTAGAGTTTAAGAGCTGCTGCCTGCCCCTGAATGCCCCCGACTGCC
GCTGACTGCCGCTGCCTGCTACTGTTGCAAGTTGCTGGTCCGTGCCTCGA
TGCGTGCCTTGGTAATGTGCCAATAAATGTGGCAGTGGCAGTGACTCCAC
TCTGCTCTTTCGCTGGAATCGCTTTCGACTCATTTCCGCAATCAAGCCTC
TGCTGGGAGGGCAGGGGGCTGGGGGGCAGGGGCCAACATTCGGGGCATGC
GGTTCGTTCGGTTAAATGGCATCCTAGTTTTATGTCCAGGCCATTATCAA
TGGGATCACAAATATCGAAAGCATTTAAACAGGTGCAAAAATCAGTAGCC
AAAGTAGTCGTCGATACTCGATATCTTTTATATCGAACAGAACACAGAAC
ACACCCGACAGATATGCCATTNNNNNNNNNNNNNNNNNNNNNNNNNNNNN
NNNNNNNNNNNNNNNNNNNNNAGCTTTGTGTGTCTTCGTCTCCGTCTCCC
TGTGGCCTGTGAAATGCGTGCAACGCGAGAATCGAAGCGAAAACAGCAGA
CCGAAGACCGAAGAGACATCGAAACAATGAGAAGCTGCTACCGGTGCTCC
TCACTTACAAGGCAATTAAATGCCAGGCATAACAATCNNNNNNNNNNNNN
NNNNNNNNNNNNNNNNAGGGGCTAACCCTAAAGAGCGCTTTCCAATGATC
TCTCGAGCCGAGCCAGAGATGGGGCCGTGACACGAGACCCGTGAAGAGAG
CACAAGCGATGCGATAGATATTCCTGGAAGACTTTAGATCCCAGAGAGCA
TCGATATTATCCTTGTTTAAGGCCTGCCCCTGCGTGAGTCGTGTCCCTTG
GGTCTCCCCACCAGTCTATGAGTCTCCAAGTCGCTGCTGCTCCTCTGTCC
TCCTTCGGGGGGATCTTATCAAATGCCGTCTATCGGTTTCACATTGCCAT
TTGACAAACACACAAATTAAAAACGATTTAAGAAAGTAAAACGTTTTGGC
CCCCGCGTGGAGTGTGAATGGGAACAGAGCTCCAGGCTGTTTGGATCGTT
GGCAACCAATCCCCCCTCCCCCCACACTGCACTGTCTATCCGTCCCTCAN
NNNNNNNNNNNNNNNNNNNNNNNNNNNNNNNTCAATGTTAATTAGCCCAC
GGCCCAGGCGCCAGTCTACTACCAGACGGACAGTCGACCGACGGACGGAC
CGCCAGTCGGACAGTAGCAAAACATTTTGTTGTCGTCGCTTTGTGTACAA
TTAAAACGTGATCAGGGAGGCCCTCTGGTCTGTGGACGACAGGCGGCGCA
GCTACAAATTTGTCGAACACGCAAAATGGTCTTCCAGGCCGTGTAAATGC
GTGGCCCCGCCGNNNNNNNNNNNNNNNNNNNNNNNNNNNNNNNNAACCTC
CTTGGGCCCAAAATTGTATTGCATTTGGTTTTGGTTTCCCTCGATTCGTC
CACTCGAATCGATTCCCAGACATGGCCCTAAAACGAGAACTAGTTTTGCA
TACATAAGCGAGGCCCTGTCTGCACTACTTCCCTTCTGGGGGGATACAGA
TGGACTAGACCCGGGTGTGTGCTCCACAAACCGGAGANNNNNNNNNNNNN
NNNNNNNNNNNNNNNNNNNNGTGGCGTCAGTGTTAGAGCCATGTTTATGA
ATTGCTAAACGGCAAAGCAGAGATCCAGAGACGGGGGCCAGAGAGAGCCT
CCAGGGTTGGACGATAGGAAACCCTCGCGAAGGATACCTTTTTTGTGCCG
GGTTTCCCTGACAAATCCTCGATTTTTCTGATGGGCCAGCCACTTGTCAC
ACGGCCAGCCATAGCCTGTCCATATTCTTTATTAGCTTTTTATTGCCACC
AATATTTGTGTTAGGGAAAGACAGAGAGCCCTAGACGATCGACCAAATGT
CACCACATCCGGCCCGAAGAACAGTCTGAACAGGGCCTGAACTGGAATTA
GTATTCTAAGTCAACGGCAGCAACCGGCAACGACAGCAGGCATTTCCATG
ATGATGACTTGACCATGGTCTAAGGGGTACGCTGGGTCTATGATGGGGTA
ACAAACGACGACAAGAAGCAACAAAAAAACAGAAAACACAACGTAAAAAA
AGAGTGCCAACAGTTGTTCAACAAATGCGTTGCACTTGCCCCGTTGCCTC
CGGGGTACGATCGATCGNNNNNNNNNNNNNNNNNNNNNNNNNNNNNNNNN
NNNNNNNNNNNNNNNNNTTTGATTTCGTATGCGTATCATTAATATTTCCA
TGGCCTTTACCATCGTTCNNNNNNNNNNNNNNNNNNNNNNNNNNNNNNNN
NNNNNNNNNATGCACTCGTGCGAGTGCACCTTCAATAAATTTATGGCCAT
TGACAATCAGTTAAGACAATCGGATATCTAGGGTAATAATTTCTAATTGT
GGGGACACTCTGTTCTGCAAACACACACACACAGCTGTTGGGACCCCTCC
TCAGACAATGAGAAGAGGATGCGGCACAGAGTTTTTCTTTCTTCACGAAA
GGAAGTCCCAACCCAGGCAGATGGGGGGCTGGGGCTGGCTTCCGGCTGGC
ACATGTCGCAAGGAGAATACTGAGAAAAAGGATTACCGAATGACAGATTG
GTTCCAAAAGACTGGCCGGCCAAGTGCTTTAGCCTCTTGTTGTGTCTTGG
AGGTTATCCAACCAATTTGTTCTTTTGCCTGCTGTTGTTGTGTCTGTTGT
GTCTGTGCGATGTGGAAAATTATTCCGGCCTTGACAGCAAATCTGCTTGG
AAAATTTCGTATTGAAAAACATGGAAAATTAACCCAGAAAAGTTTCGCCA
AACAATAAGACAAAAGAATACGTCGCAGAGGGCCGCCACNNNNNNNNNNN
NNNNNNNNNNNNNNNNNNNNNNNNCTGTGTCATTCTCGACAGACGACAGT
CGACAGTCGGCAGTCCGTCCAAGAGTCATGCTCATGTGCTTAAGTTCAAT
GAGTCGAACGGTAGGCAGTAGTGCCTTGCCTCCGCCTTGCCTCCGCTCCG
ACAGAAGTGTGCCACAACATATATATTTCGAGTGTGTGTGTTGCAATAAC
AGATAGCAGCAAGGTTTTTCCTATGCATTTATTAAACAACATTTCGGTAG
CGGAAGGTCACTCGAAGAGGCATTAAGTCAGGCAACCAATTTCACCCACT
AAAACCAGGCACACGACCAAAGAGCCGGTCCCCCCACCCCTCCCATACCC
CCCTGAATATCTTGAGAGAGCCCCCTTAGCAGACGCCAATTACAAAGCTG
GCTTTGGAGTCGGAGACGGAGACGGAGTTGTGTGATTTTCAGTGACACAG
AAATTGAAACTGAAATTGTTCATTGTTCGAGTGTGCTCTGGTCGGAGAGC
TCGTTAATGACCTGCTCTATCCAAACCCCCTCAATCCCCCCCCTCTCTGT
ATTTCAGGGTTAAGTTGTCGGTGGGGAAGNNNNNNNNNNNNNNNNNNNNN
NNNNNNGTCGATGCTTCAGTAAGTTTTGTGCCAAAAAGCTCTACATTGAA
AAATTATTATAGAAATTAATTGCCTTAAGCCGTGGCCTGCCCCGTCCCCC
CCCTGGCCACCATACCCCCAACCCCTTGGACCCATAATATTTGTCAAAGT
TATTTTCAGAAATTGNNNNNNNNNNNNNNNNNNNNNNNNNNNNNNNNNNN
NNTCCAGCAGGCATTTGTGTTAAGGTAACCCCCCCTCTGCCCCCCCCACT
GCCCCCTCTACGAGTTTTAACCACAACAAATTCCCTGACTAATCATTCGA
CAAAATGGAATGATATTCTACTTTTGATTTGCATTTATTTGCCTTTTTTG
GGTCTTGTTTGTCCAAGTATTTGGCCAAGATCTCAAGGGGGCCCTCGGGG
GGGGGGGCCTTCTTGTGCGTAAACGCGGTGGCTTTGGGGCAGGGCCTAAG
CCGCCACTTGGCTTAAATATTTCAAAGAATAATATTGTTCTTTCTTCGTT
TCGGGATTTCTGCATAACTTTTGAGCTAATTTTTGGCTGCGGATCGAGGG
GATGGAGGGGCTGGAGGGGTTGTCTTTCAATTAGAGCCAGAGACTCCCGA
GTCTCTCTCGAGTGTGGGGGTCTCGTCTCTCTCGAGTGTGGGGGCTCCTC
TGTGTCGCGTTGTGGACAATGAACCGCAATCACAAAGCCCCTGGGGTGGG
GCGGGGGCGGGGGGGCGATGAATCACGTGGGTTCTACAGAAACGGGAATG
GGCTGGGCTGGGCNNNNNNNNNNNNNNNNNNNNNNNNNNNNNNNNNATTT
GCATTGTGCTCTACATAATAAATATTTGCATTACTTGAGGGGTTTTTTTT
CTTCAGGAATTTCCGTTTAAATATGGTATGGAATATGGCAGATGTGGGGT
AGTCTGGCTATATATATATATATGTCTCTACTTTTTACGTGTAAAAAACC
ATTTCCCAGCAACAAATTTCAAATGCCTTCGAAAGACTCAAGCAACGAAC
TTCATTTCCAGGGAAAAAGNNNNNNNNNNNNNNNNNNNNNNNNNNNNNNN
NNNNNNNCGTGCTGTACAATTGTAAAACCACAAAAAAGTGTCAAACTGGC
GCCAGGGCAGTCGCTGAAAAAGGACCTCGAAGGACCACACACTCGACACT
TGCCCACGCACACGGTAGGTGCGAGCCGGACAAGTGATCTATTTAGGTTA
TTATGTCTTTATGTTTGGGACACAGCTGCAGGGAGCTGCAGGCCCGAATC
GTTCTCATTGTCTCGTTTTAGGGAACAGTAGGTGGTGGCCCAGGACCCCG
AGAACGGCAGTGGAGTGAGAGCACAGGATGGCAAAGAGTACAGAGGAATC
CTTGAAGCATAAATCAAAACATAAGCTGAATCGCAGGGCATTATAAATCT
TTTGGGGACAGACCAGTCGCTGCTTCTTTGGCAATTGATTGTCTGTTGCT
TTTCGCCTGCAAATCATATTTAGCCAAGAAGGCAGCCGGAAATCGCTCAT
AATTCAAAAAAGGAAATGCTCATATCCTTTCGTTGCGTGACATCTTTCTC
CTTCGATTAATCTAACTTAAAGTTTGCTCACGCCCCGTACGTGATTTGAA
TGCGAGGGTCCCAGAGGCCCTCCCCGAGGGAGGCAGGGGCAGGCCAGCTA
CTTACAGGAGGAGATCCTTCCTGCCGCTGGCCGCCTGCCTCCTGCCCCTT
GCCGTGACTTGTATCTTTATCTTTATTAAGAATTTCTCGGGTTTGATATC
TTGATTTTATTCCCTGGGCAGGGCATTAATCATACGATATTCGTACGGCC
CGAAACGGCACACATTTTGATTTGTTTTGTGTGGGGCTTGAGTTCTGTCG
AGTTGTTCTCGAGTCGTGTTGCATGTTGCATGCCAATTATCGAACCTGGG
CTACCCCCTGGGCTGCCCCTTTTTTGTGGACTCCCACAGCCACCCACCAA
ATTTCCAGCTATTCAGATCTCAAAATGTCATATACTTTCCATTGATTGCA
TAGAAGACCACACATGCCGCGATGCCGCCATGCCGCCATGCCACCGAGCC
ACTCCCACATGTTGCCTCCTCCACAGCCCGCCACATCGGTCGCCTTTTGG
CGACTCGCTGCTCGCTGCTCGTTTGTCTTTAGCACATGCCTCACAAATGT
ATGATTTAGACGTTTATTAAACTCTAAACAATGGGGGGATCCGAGCACAG
AGACACGGGGACAGCGATNNNNNNNNNNNNNNNNNNNNNNNNNNNNNNNN
NNNNNNGAGAATGTGGGAATTCAAATGAAGACAACATTTCGACAAGTTTA
TTTACGTACACTCTAGGCCATGGTTAGCACCTTTTTCGGAGAGTCGGCTG
AGAGCCGACAGAAGCTCAGAATCCAAAAGGAATTCCTAGGGAAATTCGGA
GATCATAAAACAGGGTCACNNNNNNNNNNNNNNNNNNNNNNNNNNNNNNN
NNNNNNNNACCATAAACATTTAGTTGGCTTGTATTACAGCATCCCTCCCC
ACTGCTCCTTGCAACGTGCGACGTGCTACGTGCAACCTACAACATCTCCT
ACATAGTACGGACAGAGAGAGGCCCCTGCCAAATTGTTTTTTAAAAGCAC
CATTTTTATTGCCACCCATCCACCGATAAGTGATCTCGCGACATTTTCGA
ATTTTAATAGGGTCTCCTCGGCTGCCCAGATCTCTCCTTACAAAGAGCAT
TTGTTTGTGGGGAGCACCGGGAGATCCTCCCCCCCCAGGTCTCCGGCGAT
CATTTGTCGTTGCGTTAATAAAATTGCATTGAGTCTGCATTTGAATTCGC
TTTGGCGGTGGTCAAAGCTCTCAAGAGCTCTGCAGACTCCACTGTGGCCG
GGGGCATTATTAATAATGCNNNNNNNNNNNNNNNNNGCAGAGCAGAGGGG
TCCAGGCTCAGGCGCAGGCTCAGGCTCAGCAGAGAGGTCACCTGGAAAAA
CGTTGCAAGAGAAATAAAACGGCCGACCATTTTTAATATGATTGTATGTC
ATCTTAAGCCCACAGCTAGAGAAGAAGCCCCAGCCNNNNNNNNNNNNNNN
NNNNNNNNNNNNNNNNNNNCCTCCTCTTTGGCCCTGCCCCACCCGCCCAG
CCTTGCTGGACCTCGCTGGTCCATTCGTGTCTCAAATTATCAACGAGTGT
CCGGGGATCCGGTCCTCTGTCGCGTCTCACAGTCCAATCCCCCATTGTGN
NNNNNNNNNNNNNNNNNNNNNNNNNNNNNNNNNNNNNNNNNCCCCATGGC
TGCCCCATGGGTGTCGAAGACAATTTTTCATGAGATGAGCATTCGGGGCA
GTATCGTATCAGGTGTGCCCGTCCAGGCCCCGCGCCAGCCTCCTGGTAAT
GGGTTCGCCTAAATAGTTGGACATGAAGCAAACTTGTTGGCCAAGTGAAA
ATGGGTGATAATCCGTTTTGACAAATTTGCCTACACGGCATGCCTGCGGT
TGGGTGGAGGGGGAGGGGTCACAGTTCAACTGCCAGAGGGAGAAATTTCC
ATGAAGAGAGAAGAAAAACATGGCCCAACATTAGACCTATCTTAACATGT
TAATCCATTGATGGCTTTCCCATCGATCGATCGATCCTCATGTGGCCACG
ATTTCGAGGCATCAGGTTTCCTCTCCACACATTGCTGGCATTTCATTTGA
ATAACTCAATAAGTGATTCGATTCGAGACTGCAAATGCATTTAATTAGTT
ATTAGCAATTGTCAGAGGGATCCAGTGAGATCCGGCTCCGGCTAGCAGAT
CTCCACAGCCTCCACAGTCGGCAGATCATCAGCAAAGTTCAATTTTAATA
TCTACTGCTGTCGTTGCTGTTGCCATTGTTGTTTCTCGCGTAATGTTTGG
AATTACCCAATGGGAATTGGCTCTGTGGCTGTGCCTGTGGCTGTGGCGAC
TAAACTAGTTTAGCAAATCACTTGGGCATGACTAAGTGCCATAAATGCAT
ACAAAATTCCATATACTCGTGGCGCAGGCCCTGGCCGAGTCTGAGTCCGA
CTCTGAGTCTGATTTGTGAACCTTTTCTGCCTGGCAGAACCTGCAACCTG
GAACCTGAGACAGTAGTAATCGTAATTCGTAATTTGTAATTTAGCAAAGA
TGATGCCGAACCCCCAAGCATATAATTACGGCAGGTCTAACATCTGCTAG
ATCTGCCAGATCTGCCAGATCTGCAGCTCTGGGCTGCCTCTCTCTACAGG
TGTGAAATGATGCCAAATCATGCAAATCATTTGACTTTTTATAGTTCCAG
NNNNNNNNNNNNNNNNNNNNNNNNNTATGTATTAGCTGAGACTTTGCCGT
ACTTTTGTAACTTATTAATATTTTTCCCGCCAGCAACGGCAGCCGCACGT
AATTTCTAAACTTACAATCGTCGTCGTTGGGTCTTGATTTCCGGCCCCGT
CTCCGTGTGGCCGGCTGCTGCACCTCTCGTACACGTATCTCCAGCCTGCA
CACATTGTTTAACGTCATTCAGTGGCTGAAATATCAAGCGTGAGAAAATC
TATTATTATCTATCTCAAACTGGCAGCAGCTTCAGGCATCCAGCACTCAG
GCATTGGCTCTGTGCGGCTGGAAAGCGGAACTAGCGCCCGGTAGCACCCA
CGGCGGGGGGAGGGGGCAGATGGATCGCAGATCGGAGGGAGGGCCGGGCC
AGAGACTCGACTCTGGGCAATGTGTGAGGTAATTGGGGGGAATCTTTTGA
TATTGATTAGCGGGGGATTGGGGGCAGGGGAGAGAATCAGAATCAAGTTT
GTGTCTCAAGTCTTTTGATATGAAATCTTGGAATCAGGCAAAATCTGAAT
GAATCCCAAGAATGAGTCACATCCAAGGTTCTTCGTATAGGAAACACCCT
TTTGCTGGGGGGCTGCAGGGGCTGCAGGGGGGGGGGGGGGGGTTCACGGC
ATAGCATATCTTATAAATAGACATGTGAGTAAATTTATTAAATGGCAATG
ATCTCATTACAATTTAATGCCAATGCACAAACGTTTTTGCTGCAAAGAAA
AAATTTAAATTAATTTCATTTAAAAACCACTTAGGCCCACCCCCAACACC
ACCAAGTGCCCCCACGAGCTCTTGACGCTATAGCCATGGGTATATCTATC
TATACNNNNNNNNNNNNNNNNNNNNNNNNNNNNNNNNNNNNNNNNNNNNN
NNNNNNNNNNNNNNNNNNNNNNNNNNNNNNNNNNNNNNTCTGAGGCTGAA
GTTTCGAGCTCTTGGAAGTGACAAAGTGCGGCATGGCCAACTTGTTAGCA
TATGTTAATTAAAGCGGGCGAGCAAACACTGACACACACTGATCGAAAGC
CGAGAGACGGCGATGGAGATGGAGACTGCGGCCTGCTGCCAGTCTGGCTG
GGCCCGATGGTGACTTATGGGCTTGGGGTCTTGAACCGCTGGCTCTGCGA
CTTCATTTTGAACGATCGATGCATAAAATGCCAATAACTGGAGGATTAGA
GCTGGCACCACAGAGGCAGGCACCAGGAGCTGCCGACGGAAATGTCACTG
CCAATCGGCCAATGCCAATTTCATTCACTTTACATTCAATATTCATTGGC
TGTACTGATTTTCCATTTCACTAATTTGTTGAGTTTTTTCTGGTATTTTT
TCTGACTAATCAGTTCTACATATTGGGTTATTTTCAGTATTTAATAAAAT
ATATTGTTTTTATTTTGTAAATTTTAAAAGCACTCAAAATCTAAGTATTT
GGTATTTTTTTTAGTATTTGCAGGTGTTATGGAAATTCAAGTTCTACCTA
AAGCGCAAACTATTGGGTTATTTTCATTATTTTATCAAATATATTGTTTT
TATTTTTTAAGTTTTAAAGGCACTCAACATCTAAATTTTTGGTATTTTTT
TTGTAAATATTTTCTGGTGTTATGGAAATTCAATTTCAAATTGCATTTGG
AGGCAAAAGACGAAATATTCTATATTTTAAGTATTTTTTGTAGTATTTTC
TAATCATTTTTTCTGGTATTTTTAGAATTGCAATGCAATTTCTAGGAAAT
ATTAACAGAGGTGAAAAAGAGTCAAAAAATCCAAATATTCGGTATTTTCA
GTATTTTCCTATGGTATTTTCTGGTATTTTTTACTTTTAACTATAACCCT
TAAGATGTTAATCTTAATCTTTTGATTATTATTTTTTTCCCATGGTATTT
TCTGGTATTTTGAAGTATTTGAATCAATGTGCACTCCTTTCAGTATGTTT
TCTGGTATTATAATTACAATTGTTTATTTTTGTGACTCTGTGACTGCAAT
TGGGACTGATACTCTGTCACTCCAACTGTCACTGCTACTCTTGCAATCAT
CAATCGCAGTGATGGAGCCCCCTCATCACTGCCGCTGCTGCTGGGGCACA
GATACTCGTACCATTCGATTTGCGCCCAATTTCAACGCCTCAACTACTTT
GCGCTCAGATAAATCATCGCGGCAACAATAACTGAGTGAGTCATTGACTG
CTACATGNNNNNNNNNNNNNNNNNNNNNNNNNNNNNNNNNNNNNNNNCTC
GTTTGCATCTCATACGGCGAGTATCTGCATCTGGGGGCAGTGCAGTCAAA
GCCGAAGTCGCAACGATTTTCCATAACAATATTTTCCAATATTGCATATC
GATTTGCGCGTTGGTCGGGGCGGGCGGGCGGTCATTGATTTATTTTCGAG
TTAGGGCCTTGCACAATCTGCATCTAATGCTCTGCGACATGTCAGCAACT
GTTTGGGGAGCTGCCAGCTCCCCCAATCCCCCACTCCCCGCCGCGCAGAC
TCTTGATGTTTTGTGGGACTTCCATCTTTTTCGTAATTGGGGGCTTGCGT
GCGGGTCTCTTTCTCTCTCTCGAACTGGAGCAGGAAGAGCCCCCAAAAAT
TAGAAGAGATCAGAGCATTTTTCATTGTTTTTCCATGAGAAAAACTTTGG
CNNNNNNNNNNNNNNNNNNNNNNNNNNNNNNNNNNNNNNNNNNACTCTCT
GTCCGCGTAATTTGGCCGCCTGGCCTTTGGCAAAAGGTTCTCAATGGAGG
CAGGAGCCGGCTACCGTGGGANNNNNNNNNNNNNNNNNNNNNNNNCTTGA
GCTCTTTTTGGCCCTGCTTCCGTTGCTACAATTTCGTTTCGGTTTTCCGT
AGCGTGACCACAAAACCGTCCAAAAGCAGATGCCAGAGCTANNNNNNNNN
NNNNNNNNNNNNNNNNNNNNNNNNNNNNNNNCTGTNNNNNNNNNNNNNNN
NNNNNNNNNNNNNTGTGCCCGGGCGAGTGTCGCCGACAACACTCTCTGCC
ACTAAATATCCGAAAATGATGGCGATAACAATTTTGCGCCCATGGCGTTG
ACGTTTTGCACTTATTTTGTACCCTGTGTGTGTAGGGTACCCTGTAGTCT
TTGGGGCATAGCGGGGCAGTCGAGGCGTTTGCCACAAAGTGTGGGCTTTC
CTTTCTGTCTTCTGTAGAGAGCTCTCCCATCAATCAGACCTCTTCCAATC
GTCTCCTCATCGTAGAGTATTCAATATTCATTCATATTCTGCCACCATTT
AAGGCCAAGACAGGACCTTGAGGCCTGGTTAATGCTCATNNNNNNNNNNN
NNNNNNNNNNNNNNNNNNNNNNNNNNNNNNNNNNTTTCTTCTGGGCCAGC
CACTGATTGGAATCTGTCTGNNNNNNNNNNNNNNNNNNNNNNNNNNTGCC
TTGGGAGTAAGCAGAATTATGGCTGTCATCAGGCTTGCAGTTGACATAAA
CACTCATAGCTACAGGGGGTCGATCGTCTCACGTCCTCAGTTGGCTGTGG
