# Supplementary material for: SMCis: An Effective Algorithm for Discovery of Cis-Regulatory Modules
Source: PLoS One. 2016 Sep 16;11(9):e0162968. doi: 10.1371/journal.pone.0162968 (PMC5026350; doi:10.1371/journal.pone.0162968)
Supplement: S1 Datasets — (ZIP) [file pone.0162968.s001.zip › dataset/Drosophila/Masked/dpse_ga19636.fa.masked]

>XR_group8:8891229,8931228 (reverse complemented)
GGNNNNNNNNNNNNNNNNNNNNNNNNNNNNNNNNNNNNNATTCATATGCA
AATCTGTCCCAAGCTCTGGTGACCACAAATGAAATGCCAACACGCAGAAA
TGCAAAGAGAGCATCGAATTGCAAATTATGGGGATACAGCCAGCTCCTCT
CCGTGCGTTGACAAAGTTGCGCCTGAATAATTCCATCGCTGTTAGATACA
CTGTATATGTACGAGTGCGAGTGCGAGTGCGACCCAGACCCAGGTCCNNN
NNNNNNNNNNNNNNNNNNNNNNNNNNNNNNNNNNNNNNNNNNNNNNNNNN
NNNGCGCGTGCCCGCGGTCTCACTTCCGCTGCCAAGTGCCTGCTGCCTCC
CATGCGTGACTCCATCTACAAAGCGTAGGCCATGGGTGGGGGCCAGGAGC
GGAGCAAGGCCGAAGTCGTGCAAGAAATAACTGAACTGTGAAATGTGCAC
ACGTTATGCGAGCAGGAAAAACAGCCAGAAGTTCAAACAAATCTGGCAAA
TTAAATTTTACTTTTAAAGTAATTAAGAACAAGTCGCAATGCAAGGCACT
AAGAAAAGAAATTCAAAATAAACTTGAAAGCCAAGCAGCAAAGTAGAGTC
CCGTTTGTTATTCCCGAGGGTCAAAGCGAGAGCGGGAGAGAGTCATGCCA
TCCGAATTCCATCGCCTGTGGTTGCTTTTGGAGAGCGCAATAGAAGGAAG
GAATTGACAAAGAGAGAGAGACAGCGATTGCAGGAGACGAGCAATGCTCT
CGCAGATGAAATGCAGATCAAGCGATAAGACAATTGCCAGTGCATTCAAA
GCTCAAAGGCGCACGACGCCACGACGAGGGTCTGTATTTGCCGAAAGCAA
GACCGAATGCGTCGCCTTAATGTTGTTGCTGCTGGAGAGAGCAATAGAAG
GAAGCAATTGCCAAAGACAGAGAGAGGGATTACAGGAGAGGAGCAATGCT
CTCGCAGCTGAAATGAAGATCAAGAGATTAGCCACTGAACTCGAAGCCCT
CGAATTGGTCCTCCTATTGGCATAGGCCCGCCCCCTCGCTGGTCAAAGTC
CGCTCCTGCATCGATGGTCAGAGTGCTCGTACTGGGACCGACTCCCGCTA
GAAGCTTCTCTCCGGAGACTAATGCCGAATGCAGGTCTGTCTGTGGGTCT
CGAATGGGTATGGAATGGGTTCCCAGCAGTCGCGCCTGCTTTGTCGTTGT
TTTCTGCTATTTGGTTTCCAGGAATCTGTGTTTACTTGGTGACGAACTCC
GTCGCTCCATTAGCATAACACATACCNNNNNNNNNNNNNNNNNNNNNNNN
NNNNNNNNNNNNNNNNNNNNNNNCACGTAAAGGGCGGGATGACGGCACGG
AGGCGGAGGCGGAGGAGGCCCTCAGCAAAGACAAACCTCGAGGTGGAACG
GATGTGCGCTTGATTATGTTGTTTGCCAAAGANNNNNNNNNNNNNNNNNN
NNNNNNNNNNTGAGAGTCGGGTCTCCGTCTCCGTCTCCTCCTCTGAGTGG
TGCTGCCTTCTGTGCATGACATTAATCACTTTGCTGTTTAAATTTTTCGA
GCAAACAGCGCGCGACTGACGCCAGACCGATGCCGGACCCACGTCTGGCC
GGCCCGTTCGGAAAGAAAAACACTCTCAGAAAATACGGTGGCTATCAAAA
TAGTTTTGTACACGTTTCAGCCCACCCAAATGGTCAGCCCGGGTCTCAGT
CCGGAGTCCAGCAGCAGATCTCGATCTCGATCTCCCTGACAGTCTCCCAT
TCTGTCGTCCCCGANNNNNNNNNNNNNNNNNNNNNNNNNNNNNNNNNNNN
NNNNNNGGGTGTTTTGTGCGATGATCACGAGCACGATCACGCGCTTGGCT
GCCGCTTTGTCCTAATGCCGTGCCTTGTGCAAATGTTTATACAACACACA
ATCCGAAGCCGAACTTCAATCCCACTTCCTAAGCAGCCAAAAAGGATTTG
TCTTTGCGNNNNNNNNNNNNNNNNNNNNNNNNNNNNNNNNNNNNNNNNNN
NNNNNNNNNNNNNNNNNNNNNNNNNNNNNNNNNNNTAATGTGCGGGCAAA
CAAGCGTGATGTGGCAATTGTCTGGGGAGCGATTCCAGGGTCTTAGGCTA
CTTGCCACAAGATGAGGCTCGTACTGCTGCTGCTGTATTTGTTAAGTAGC
CTCTGGACAGCCCCTGGCTGTGGCAGAGACACATAGATTTTGATGCCGAG
GTGTAGATCCATTAGCTACCAGTCCGGGGGCAACAAGCAACAAGTGTTCC
CTCGCTCTGTGTGTGATGTGTGTGGGCTCTACAGGAGTCTGTGTACAAAT
TGTGGGTGTGGCACGACTTTGACGGTTCCTGAATTTCAGTCGCCGGTAAA
TCGTGAAAGTAGTTTTTTGTGTGGTTTTGTAAATAGAAGTGGCCTCAAGA
CGGGTCTCATTCACAGGGAAAAAGTGTCTAATGAAAAAAGGACTTCAGTT
CCCTTTCGATTTGAGACTGAAACGAAGGGAGTAGCGGCACACGTGGTGTG
ATACGGCTAAGACACTCTGCNNNNNNNNNNNNNNNNNNNNNNNNNGACGG
AGACGGAGAACGCAGGCACATAGGATCTGGCATCGAAATTCTTCTAGTTC
CACATCTTGCCACAAAATATTGATGGAAGGACTTCACAGAAGAACCTGAT
TGATTGATCAATGACTGATTGAACTCGTTTACGGGTTCCCAAGACTCTCC
GGCCTGATCTGGAATGCCACAAAACTGCTTTTGATTGCTGCCTGTTATTT
AATTTTCCCTTTGAATCCCAGGCAAATGAGTCTCATTAGCAATGCCCAAT
GGCTCCTTGTTGTTCGCTTTGTTCGCATTGGCTTAATTATCACAGTTTTT
TGTACGATTTGAGCTGTTTTTCTTGGCCTTAAAGTGGAACAGGAGTGGAG
TGGCGTGGCGTGGCAACACCTGCCATTGCCACTGCGACTGGCACTGGGAA
CTTTCCTCTCTCTCGCGAAGCAGCAAACCAACAATTGTCGCCAATTAAAC
CATCAGAAATGAAAGAAGAAAAAAACTTAAGGGGGGAGAAGGCCCTTCCG
TGTGTCCGTTGAATGGGGCACATTAATCAGTGGCAGGTTTCAACTGGTTG
CAAGTTTGCGTGAAACGAGTAGCCTCTCATTGATTACGACGCTTCTCGTA
TGTAAATTATTTCTGATTCTTCTTTTGTTGTTGTTATTTTGTTTTGTTTG
TGTCAATTTAGGCAGCGATAACGATATAACGATATGTCTCATCTTCTGCC
TCCAAGGTTTCCAATGAAAGTGCCACAACAGTCGGCGCTGTATCTGAATC
ATTTATTGTGCACACAGGGAGCTAATGACAAGCGACAACTCAGCGGGTCC
CCCACCAGTCCACACAGTCCACACNNNNNNNNNNNNNNNNNNNNNNNNNN
NNNNNNNNNNNNNNNNNNNNNNNNNNGGGGAAACTGGTCATCGATTNNNN
NNNNNNNNNNNNNNNNNNNNNNNACACGCTTACGGTCAATGTCAGCAGCT
CTCCAAGTGAAACCCGAGACCCCTGTCGATGAGTCTCAGTCCCGTCCCCC
ATGAGTGGCATTTATTCATTCGATGGACATTTGTGTGTGCACTTTGATGC
TCCACATTCGACTTGGACTTGGACTTGGACTCTTATCGGAAGGTGGGAAC
CACTGTTTCTGGGAGACTAGAGACTCCCTCACTCCCAGCACGTACACCAG
AGCGAGCCCTTAATCGGAAGAGTTTGCCAATTCTTATCATTATCTATAGG
TTTTCGATTGAAGACTTCTTTAACCTTCGACAGAAAGATTTTCTTTTGAT
TGAAATCCATTGGAACCGCTTTGATTGCCTCAAGAAAGATATATAAGAGA
AAAGAGAAGGTTATTTGGATATCATAGGGTCCCAATACGTGTGCCTCGAT
ACCCAAGCTTTGGTGTGCTTTAATATTAAGAGGAAACCTGGAAATATTTG
TTTTGAAAGGCTATCTATCATGAGGACTGTCTACAGAGATATTTGGGTAT
CATAGTGTTGCGCCACGCGTGCCTCGAATCTTAAAGTTTTGCATCAGAGG
AAGAAATTAGGCGTGTGTGCCTCGACGCTTTCAATATTAAGAGGATTTTT
TTCTAATGTTTAACATAATATTTGAAACAGACAGAAATGGCAATCACTTT
TAATAGAGATCCCGGAATCTTGCGGCCTTGTTGGCCTTGAAAAAATTAGT
GTTTTGCAAACCCTGATCTTCCGCTGAAGTTCAAAGAGTAGGGCCAGAGA
TTGCTAAAAAGGGTTTCACCGCCACGAACCAACACCACAACGGCAGCTGT
TTGTCTGTTTGTCGGGGCTATAATTGAAGCATTTCGTAGGTAATTGGCAG
CGATTTTTGTATGCCCCAAACGCATAAATTAACACCAGTCTGGTATCTGG
TATCTGGTGTCTGGTATATGGAAAGTCCTCGCGAATCCTCTGAAGATTTG
TGTAATTGCGCACACNNNNNNNNNNNNNNNNNNNNNNNNNNNNNNNNTCT
GTAGTTGTTTCTGGGTTGAATTTAATGGAGTGTCCTAAGCCGCCAGACCC
TGCCTGATTATAAGGCCTCAATCTCCGAGGATCTCTTGGGGGTAGGCAAC
ATGCAATTTGGGTCAAAAGAGAGGTGTCTCCCCGTACAACGTTTTTATAT
GTTAATTCTCCTTTTGGCTTTTGGGTTTTGGGGTTTTTTTTGTTGTTTTT
CTTGCGGCTGGCAAACGTTTTGTACCTCATTAGAGCGGCGAAAGCGCGTT
TACAAGTGTTAAATTGGCCAAATTATGGGTTGTTAACAGGATATAAAAGT
AAAAGTGTCTGTGGCAGCAACACAGGCAGGTGCCATCCCATCCCAAGGGA
AAAGGGAAAAGCAAACCGGAGCACAAGTCAATTCAATTTTTGGGTACGAA
AGCAGATGTTTAAGGCCCTCCGATTTATAGAGTGATGATTGAGAAATATT
CCCCATAAGCATTTGGGGTGTGTACATGCATAGTATAAGTATGTATTGGA
GGGGAGGGGGTCTTGAGTATATATTTGAGACCTGAAGACTCATTTTGGAC
GCTGTTATCGCTGTGTAAGCATTATTATAGATTATTTATAGACTGAATGC
AGCTTTAAATAGAGTATATTGATACGAGTAATCGGTAAACGGGAAAATAT
GTTTGTCTTTTATTATTATTAATTTTTCTAAAATTAAAATCCCACTTTAA
GTAGTTGTCTGTATCTTTATCTGTGTATCTGAACAAGTTTTTCATTATAT
TTGCCCTGATATCCCTTTCAGCATTCCCTTGTAATGTCTTCTCTTGGGAG
TTCCTTTCCTTACACTCCTTTCCCTTCACATTAGGCCGGACTTCTGTCAA
TGATCATTCCGCTATACATATGCTTAGTATCGTTCCGCATTATCGTCTCC
AGAGCCCTATCTTTAGCCCCATCAACAGCTCCTGGCTCTGGCTTGGATCC
ACAGGCCCTCCGTTCCACAGATCTGCTGCCTGTTGCTGTCCCTGCGGTCA
GATGCAAGAGATTTGATTAATTATCGCGCCAGAGAATGTCCCAGGGAATG
GGCTGCAACTCCTTTTCCAGCTACAGCTACAGCTCCATCTTGGGCTCCTC
CTGCTGCTGCTGGGATCGTATGTTGCCGACTTAATCGCCTTTCAGCCCCC
GAGACTCTTTCTTGATAATGTTGTTTATGATATTTCAAGTGCAAAACGAT
TTAGTTGCCCGGAAAAAAAGGGCCACGACACACGGCTGACAAAGAGCTTG
ATGCAGCAGATCCTCCGATAATTAATGAGAATGAAAAAAACTTTTAATTA
CTTNNNNNNNNNNNNNNNNNNNNNNNNNNTACAGTGTCCTTGAGAGCCTG
CTCTGCTGATCCTAATGATCCGCTCAAACCAAAAAAAAAGAAAGAAAGAC
CTAGATACGAAAATCGGGAAAAAAGATCGCCCGTAAATCTATAGATTTTT
GCGTAAATTCTCAAGGATAAGCGACGCGGAGGCGAGACATAAAAAGGAAC
AAGGATAGATATTTCTTACGTAAGTGCCTGGCAGCAAAAATATGTTTTTA
TGAGAGGATCATAAACATATTTTTTCCCCCGTCAAGAATGGGAACGCGCT
CTCAATGTTCTGATCTCGTTCCATTTTTAGCGGAACGGAACGGAANNNNN
NNNNNNNNNNNNNNNNNNNNNNCCTCACGGCATGACATAATTTCGCATAA
TTTGCACACAGGATTCAGCACCCTCGAAGGACTCTCAGCACGTGACAAAA
AAGGAGCAAAACAAAAAGAGAACGACCTGCCGTAGCAGATTTTTAGTGCG
AATTTCGCAGGTCATGAGCCCAGATATTTCGGCCAAAAGCGAATTGAATT
TTTCGTCTCAATCTGGCCATATCCCATATCCCGCCCCGCTCCCGTCCTGC
GAGTGTTACCATTTTTTGTTCTAATTATTTTTTATGGTGCCAAAAATTGT
CGCACTTCTTTGCGGCTGGCCGCAGTCGCTCTCCGAGCACACGCTGCTGC
TCGACATCTTTTTGTTTATTTTCTATTCTATAATTTTTAGCTAGCTGTTC
CGTTCGGGGCGTTTCTTTCTTTTTTTGTTTGTGGTTTTACACTGTGTTTT
TGGCCTAATTTTTAGCTGATAATTTTCGCAATTTTTGTGGGTTTTGCGGT
TTCGAGACTTCGAGGCTTCGAGGCTTTACGTCTTTAGGTAGAACTATGGC
TGCCATGGCAGTCATAAATGTTTGCATTGACGCATGTAATCCCCTACTTC
GTTCCTTTGGAGCTGCTTAGACGTGTGGAAAAGTGTATTTGGGGCCTTAA
AAGCCGTAAGTCAGGTGTTCAAAGAGCCCAACGACTTGTTTTGACCAAAT
CGCCAGGAGTTAGGGCTTTCTATGGGGGGTATGATCGTTATATATGTCAC
GAATCGAGGGGCAGGATATCACAGGAGTCGGGATCTGTGTTCCTTGAGTA
CGGGGTATAAACAAACCCGTTTTTACGGTGCAGTTTCTACCAATTATTGA
TATATTCCAGGGGAAATATTACCCAGTTTGTGCTCTAATATTTTATAGAA
CTCCTGAGAAGAAAGAACCTAAGATTGAGATGAGTATTCACTGAATCCAG
GAACAGTCAAAAGGCATCAATTTCTTAGTTAGATTTTCGCGTGTGTTTTT
CTTATATTTCATTTAAAAGAACCTTTAAGGAACGATACAGATTTGTGGCC
CTTTGTGGATCCTGTGTAACCCGTGGCCTCTCTTGCAGACCCTTCTGTGG
ACCCTATTGGGGCTTTGGATCATCTTTATGGAGCCACGAACCCAGAAACC
TCGAGTGGCATCAGCATTCCTTTCGTTTTTCCCCTACTTTCCCTGGCTTC
ACTCTCACCGCTTGCCTTTTACCTTTTCGCCCCTTAATGAGCAACTTTAA
CCTTTGCTAATGACAACTGGCCAGAGAACCAACCGATCGAACCCCTTGAC
GATTGACCTTGACAAATGCCCAACCGAAAAACCGAAACGTAACCCGAGCG
ACCAGCCATGTCAACACTTTCGCTGAAACCCCTTTTGCCTTGCCCTTTTG
CCACAATTAAAATGTTAAACTGGAGTAAAAATGTCGTAAAATATCGTCTA
ATCCCAAGAAAAACGCGTTCGAATATTTTCCAAAAAGAAATGCAGAGCAA
AACGAATTTTTAACAAAACAAAAAAAAAACACAAAAACTCTGAGAGGGCT
TCCGAGAAGTGATCGTGCAGGGGTTAAGGGTTAAGGGACACCCGAACTAG
GTCACTGGATCGCCGCCAACAAAAAAGGACCATAAAAAAGTAGAGCGCAT
CCCACAGCGAGGAGGGAACCCTTTCTGGAAGCCCTCTGCTCTTTACGATC
TAGAGCATGACGGATCTTCNNNNNNNNNNNNNNNNNNNNNNNNNNNNNNN
NNNNNCGTTGGGCATAGTATTCCCGATAATTGTGGCAAAAAATTAGTGCA
CGACGATTTACATAGAACTCGACAACTGGCGAGCTACGACCTACGACCTA
CGACCTTCGATCCATGGTTTGACATTGCATTTAACTTTTGATTTGACAGC
ATCTTGACTGAGAGGGAAAACTGATGAGGGGAAGGATGCAGGGAAAGGAT
GTTGCCTGGTTAATGGCTTTACAACTTGTTGTCTCTAATTATGGTTAAAA
TGGGCCGTAATCCTTTGCTAAATGCAGCAACACAGCAACGCCCCAGCCGA
GCATCCCACGAAAGAGCCCGGAGAGATCCGAGAGATGGAAATTTCACGCG
AATTCCGCGTCATGGTTAAACGCGACTAATCCTTCCGCAGTAAGCCCTTT
CGGACTCGGGCCAGGACTCGGTGGTGGGCGTATTGTTTTGTTTCGAAATC
AAAATATTAGCAAATGTCGGCCTGAAAGGGCAAGGATGTGCCGGACTGTG
CAAGGATTAAGCCGCGAACGAGAACACGGCACATCCTTTCGCAACCTTGG
CAGCCTTGGGACACACGCTCGCAATTTTACGATCCCTGAATGCTTGCCTC
CTTGCCTCTGCCACTCTGCCACTCTGCCACATGCGCGCGTCTCTCATTTG
TTTGACTTTCGTTTTTTAAGCGTAGCCCTTCGATGGCATATCCTTTGTTG
CGGTTCTTTCTACTCTTTTTTTTTCTTTTTAGAGAGGGTTGCAATCCTTT
TGTGGTGACAATTGTGTCCCTGTGTGTCGTGCTCCTCGGGGTTCCCTCAG
CCTTTTTTTACGAACCTCAAAGGATGCGTTTTATGGCCGTCCGCCGTCCG
CTCGTTTTTTAAGCCTTTCTGCTCTGCTCTGCTCTCTCCTCAGATCAGAG
CTCTCCGAAGATCAGTTTTTTGGGCTGCTGGGTTGTAAAATCTCTCGCGC
TGGAATAATAAAACTTTTTACCAAATTCCTGGAAATTTTCGTGCGATTTT
TAGTTTGTTTTTAAACCAATTTTTGGGCCTGTGATTTTTTTTGGACAGCT
ATTTTTTAGAAGAGCAGTTTTTTTTTGGCAAAGGGTTTTTAGTGGAATTT
TTTTGTGATTCGCAGAATTTTCCCCTTTTCTTGATTAAAAAACAGGACCT
CAGCCTTGGAAAAGTAATTTTCTCATTTGTAAATTGTTTATTTTTTGTAT
TTTTAAGTCGAAAAGCCAAAAAGTCACTTTTTTGTGCGTGTGTGTGGGTG
TTTTTTTTTATCGAAATGGAAACAAAAAAGGGTTTTGTGGAAACACTTCA
TGGGGTGTGTGGTATGACTTTTCCCCTTTTTTTAAGGTTTTTTTTCTTTA
AAGGGAATATAATAAAGCAGATAGAAACCGAAAGTTAATCTGGTTTCGAG
GGAAAGTCATCAGGGGAGGTCGCTAAACGAGGAGGTGGCTGCCACAAAGG
AGAGGAATTGCCACCGAGAGTGGAAAAGTCACAGAAGAAGGCTAGTCTGA
TGATCTGATGATGGAAAGATGGAAGGAAACATCTTCTAGTCCACTCCTTT
CTGGGTTGAACCACTCCTGGCATGCCCTCTCCAGCTCAATCACCTTCCGA
GCCCTGATGGAGACCTGGTGGTGCTTCGAAATGGATCGAGAAACATCGTG
ACATATCCTCTACACTATACAGAAGGCTCTAAGCATATAACGCCTGGAAA
TTATACAAAGATCTTCCGATCTTCCGATCTTTTACGGCATCATCCAAGCA
TCTCATCTGCGCCCAAAGACCACAAATTTCGCCAACTCATTGNNNNNNNN
NNNNNNNNNNNNNNNNNNNNNNNNNNNNNNNTTCCATGGCAGATACAAGC
ACAGTTTTTGATGATTGCCTTCATAAATTGAATGTTTTGGGTTTTTTTTT
TGAGGAATTTTCATTTTGAGATTTCGGCATTTTCCCATTCATCCATCGTA
ACGGGGTTAATTATCGTTAGCCGATGTTGGGCAATGGGAAAAATTAACAT
TTGNNNNNNNNNNNNNNNNNNNNNNNNNNNNNNNNNNNNNNNNNNNNNNN
NNTTTTCATTCCTCTGCGATCTTTCCTGCTCTTCGGGTGTCTGCCACTTC
CTTTGGGGAGACAAAGAGAATATCAGANNNNNNNNNNNNNNNNNNNNNNN
NNNNNNNNNNNNNNNNNNNNNNNNNNNNNNNNNNTGTGGCTCATTACGCG
GGTCGTGACTTGCCGAAATGAAAAACAAGTAAAAATCTGGCAACACACAA
CAGAAAGAAACAGAAAGAAACAAAAACTTTATTGCAACGGATGCTTGTCA
GAAGAAGATGCTGCAGCAGATCTGCCACCAGCAGGGGCGGCAGGAGGGGA
GGGGGGGCGGCACCACAAGGGGTACAAAGAGTAGTTGGAGAGGGGGCAAG
GGGGCACGGGGGGACTGCCACTGACAGGGCGGCAGCGGGTGGCAGATGCA
GACGCAGACGCAGCAAAAAATGTTAATCTCCATAAAATGGAAACAATGCG
CCGGCGCAAAGACGACGCAACCGATCGGTGGGGGNNNNNNNNNNNNNNNN
NNNNNNNNNNNNNNNNNNNNNNNNNNNNNNNNNNNNNNNNNNNNNNNNNN
NNNNNNTTTGTACATGGGCCATGCTTCGTGGAGCGCGCATTTTGCGCAAT
AAGTGTGCCAGACGCTGCAGAGGCCAGCCAGACGCTGGACAGACCGACCG
GTTGTTGGTCAGCATTCGCGAGATGCGAGATGCCCCACGTCCATTCCATC
CACAATATAATTTATNNNNNNNNNNNNNNNNNNNNNNNNNNNNNNNNNNN
NNNNNNTCAAGGATCTGGGTCTTCGTCTCTGGGGCTCTGTCTGTGCGTTT
AGGTAATCGCTGGGCATGATCTCTGGGGCGAACTCCAACGCCAGCGCCGT
GACAAGGCAGCAGCCCGCTGTGCTCCGACCACCCCCTTCCCCTCGCTCTG
CTTGAGGCAACGCCACCCCAGTGTAAATTACAACTTGCCTCTTGGCTNNN
NNNNNNNNNNNNNNNNNNNNNNNNNNNNNNNNNNNNNNNACCCGGGGCGG
CTTCTGCTGCCTGTCGGTTTCATTCACCAAGTTCAATAGTGCATGCAACG
CCTGCCACAACCCCCTTTTCCGCGCATTTATGATCGATGCCAGAGAGTCG
ATTTCTTTGGACGAGGCTGCTGCCTCTTGCGATTGTCGTTGTCGGCTGCG
GGTTCGATTCCCTTCGATTCTTTGAGGTGCCTTTGCACGCGATTGCCTCT
ACTCTTCTCCTCGTTCTTATAATTGGGGTATATTTGAAGATGTTGGTGGG
TTTGGGGATAATATATAAGAGAGAAAAGCGTGGAGAGGCCCAGGCGCAGG
CTGAAAAAGAGCACAGACACGAATTGCAAGCGCAGCATACATGTCGTGTG
CATGACTCGACTCTATTTTCACTGATTTAAGCAGATTTAAGCATATAACA
ATATAANNNNNNNNNNNNNNNNNNNNNNNNNNNNNNNNNNNNNTAAAATA
CTTTTAAATTTAAATCAAAGTGAATTTTCTCTGGGAATACGAGTACTCTT
CAGCCCAGAGTATCTCCCATTCGTGTTTCGTTTGTGCCTTGACTGTTTTC
AGTGTTTCTTCTAGACCTTCGACACCTTCCTTTTCGATGGTTTTTGTCAG
GAGCAGAGCTGTCTTTGGGGCCTCTGTCTGGGTGCTCTGTGGATGGGGCT
CTGGTCACGATTTGTTGAGACTCGTAAAACATTTTTAGCACCTCAACGAC
CAGGCAGACGTTTGCCCGAAACGGCGACGATCTATATACAATACATCGAT
GCATTCAGTATTCCCTCTATATGTATCTCTCCTTATTTTTTTTTTTTGTT
GCTGTTGTTTTTAATGGCATTTTTGCATTTTGTGTTCCAGCTACCAAGGA
GAACGCCCACTCGCAGGCGGCTGCAGTTTGCTGTGGGAACTGTTTTTTAT
TCTGTTTTTTTTTCTGTTGGTTGGAATGCATGGAAGCTCTTCTCGATCGA
TCAGCAGATCAGCAAACACATCCTGTCATTAGGGAAATATTTATGTAGAT
CTCAAGGGTAGCCGCAGCTGCTGCTGTCAGCCGCATCTAACGGTGCTCCA
CGAAATGAGGCAAGTCCTCGCTGCGGCAGAAATTAGCTCCGAAATTAGGC
GGCTGCTTTGAGGCTCTCCACCGATTAGTGAAATTTATGCAGAGACCAGA
GAGCGAAGAACGAAGAGCGCCCTCTGTGGCTGGCCGGCGGCATATTTTGG
CCAAATGTGATTCCCGGAAATTGGCAAGGATTCGTTAATCAGCGACGAGG
CGAAAGGGCGACGGAGAGGAAAGCGACAAGAGGGCAAGAGGTAAGACTGC
TGCGTGTCGCATCATAAAAACTCTTTTGCGAATCATCGGACATCAGGCAA
CAGGCAGCCCATCAAGGACACTCTGGACATTAGTTTTGGGCGATCATAAA
ACCCGAAAACCAAAAGACAACACCAAAGGACTCGTCTAATCCGTGGAAAC
TCTATCGCAACAGAAGAAGGATACTCTTTCGGCGCGAGTCGCCTCGTCAC
TCTTTCCACTCTTTACATGCCCCTGCCCCTGCCATGCCCCTGCCGCCACT
CACCTCTTACCTGTGGGTCTTGACGAGTTGACGTTTGTCCGCCAATTGAT
TTGACATTGAAGGGAGACCCCGAGGACCACTCGCTCTCGTCCTACTCGGC
TGTAAATAACCCTAAATAAAACCATAAAATCCTTCTGCATGCTGCGCGAC
ACGGACACCCATCCATCCTCTCGCCTCACCTTGAGCCACCAATCGATCTA
AGGTTTGCGTTTATTTTTCTTCTTGTTTTTTTTTTAGCCGAAATCGTAAA
GGAGGCAAGGCGTTTTTTATGCAATTTTTTTGTGAGGCTTCCACGTTTTT
CAAAGGAACTGCGCGTTCGTTTTTTACGCAATACCATGTAATACTCGTAA
CATGTTTTTTTCGGCGTTTTTTTTTACCCGGTACTCGAAGAATTTAAGGG
ACATATTAGTTGGTTTTTGTCTGTTTTTTATGATTAGAAGTTGACTTTTT
TAGTGAAGAAGTCGCAGGAGTACCAGGAAGTGGCAGGGAAGACAAANNNN
NNNNNNNNNNNNNNNNNNNNNNNGTGAAGGGCTCTCCCTCTCGTCTGCTT
TGAACGGGTTAACTTTGGCCCAAAGGCATGCACCCACCACGCCCATAATC
CTTTTATGGCAAATAAACAAACAACGTCACGGCGCGATCGCCGGATCCGT
AGGTAAAAAGAACCGAAATGCGGGCCTCAAAGGGTGCAATAAAGTTGGCA
AAGGAANNNNNNNNNNNNNNNNNNNNNNNNNNNNNNNNNNNNNNNNNGAT
GGTAGATGGTATGGGTTATAGGGAAGAGTTGTTGGTTGCAGGTTCATGTT
GCACACGCGCTTTGGCTTTTGTTGCACGTTCAGTTTTATGGGTGTGTGGT
TTTAGCCCTTTGATGGGCATGATCATCCTGTTAATAGAAACCGTGCAAAG
GACCTGTACCTGTATCTCTAATCCTTTCGCTACCAGCANNNNNNNNNNNN
NNNNNNNNNNNNNNNNNNNNNNNNGAACCCTTTTGCTGCTGGCCCATGAT
TGCACGGCGAGCGTGTCTAAGGCGATTTAATTAACGCGGTTGCAACTAAG
CCACCGATACGGGGACCAGCGGCAGATCCTGTATCAGGACACGGCTTAAA
ACCCTTTCCCGCTAGTCGCGCGGAACGGAAGAAGGGCGGTGTCCCGTGCT
AAAAGCCAAGCAGCTACTGTTCCAAGGAGTTACAGTTCCAGTTTTCAGGG
AGTTCCAGTAGCAATGCCAAAAAGGAGTCACCAGTAGGGGAGTGGATGGA
CTTGACTTCCAGCGAAAGGATTGCAAGGACTTAACTTTTGGGAAAATCTC
CAATATTTACCAAATACACACNNNNNNNNNNNNNNNNNNNNNNNNNNNNN
NNNNNNNNNNACCTGCAGCAGAGTCGAAAAGTCAAGTCTCGGTTTTGGCC
AAATTGAAGCGGCTGAGCCGGCCAAACGAGTGAGGATCCCAACAAACAGG
GCTCAAAGGGAATCACGAGGATTAGCATCCCCCCCCCACCACCCGACCTT
TGCTGGATGAGAGTTCGTCCTGCCACCTTTAACAATCCAGGAATGGGGAT
ACAAGAGCCCTACAATATCCCCCATTTGTCGGATTTTACTGTTAGCTTGG
GTTCTCTTTTTTTGGGAATACATACACCGTTAGATCTCTCAAGTTTTCTG
TTGGCCGATTTCCGCATCACGCGATCTCCACTCCGTCTCTTTGCCCTTAC
TAAAAACCCCAAAAAAAATCGAACCACGAAAAAAAAAATAACAAAAGACG
AAAAAAAGATAAAAACAAATTCGAGTCGAATTGCCCCAAAATANNNNNNN
NNNNNNNNNNNNNNNNNNNNNNNNNNNNNNNNNNNNNNNNNNNNNNNNNN
NNNNNNNNNNNNNNNNNNNNNNNNNNNNNNNNNNNNNNNNNNNNNNNNNN
NNNNNNNNNNNNNNNNNNNNNTGTATTTTTGCACTTTCNNNNNNNNNNNN
NNNNNNNNNNNNNNNNNNNNNNNNNNNNNNNNNCTAAATTTAGAATTGTC
TGTCGTCGGGTATTTGCTGACGTTTGTGTCGAAAAATTGGACCTCCTGCC
TGCCCACCCACACCCAAAACCGCGCCCGCTCCCCCGAATTCTCAGGCAAA
ATGCGTCGTTACGGTAAATGAGTAATAAAATACTTTGCACAACAGCAGCC
GCAGAAATGGCAGGCAGGCAGGCAGGCAAGGGGGGGACTGGTGGGGTGCC
GCTCTCTCCCTCGAGCGCCATTAAGTGCAACAACAGCGGCAAAAACAGCC
AGCAAATCCGATGATCGCCAGTAAGTGCGTTTGCAGTCGCTGCGCGCGTT
TAAAACAGCGTTGGCGATTTTAATGGCGTTTTAAACGCGCGCGAGAGAGA
GAGTGTGCGGCGTGCGCGCGAGTCTAGGGTGTGCGCGTGTGTGTGTGGCC
ATGGAGCGAGGGCGAAAAACTGCTCCACTCTCCCACTCTCTGTTGCTCTG
TCTCTCCCGCCGCCTCTACTGTTATTTTTAGTTCCATTAACAGCGAAGCG
ACTGCGGTGGTACCCTGTAATGCCGCCGCAGCAATGTGGCGCGTGGGCGT
TCGCTGCCGCTGCCGGCGCCGCTGCCACAGCTCCCGTTAACAGCTGACGT
CGCTGTTAGGCCAACATTTGCCCAATGCTTTTAGGGGGCTCTGCTCTGCT
CTGGCGCTGTTCTAAATTTAGACGCAATTAGCAATGCGCACATTTGATGT
TGTTTTTGCCGTCGGCTACGGCTACCATCACGAGTACCTTTTCGACTATA
CATTTTTGCCACAGTTTATTTTAGACGCTGCATGTGATCTCTCGGAGCGG
CCACAGCAACAATGGGGCAGCATCAAATTGGGCGTTGAGGCGCACAAAAA
CAACTTGTATNNNNNNNNNNNNNNNNNNNNNNNNNNNTATCCGTGAGATA
CATCCACACCTTTGGCTGTTTTTGGCCAGCCCGAGAGTGATGCAAAACGA
CGCCAACGTTTTCCGATCTTTCTGTGCAATTAAATTGGCATGCACAAGTN
NNNNNNNNNNNNNNNNNNNNNNNNNNNNNNTTGCTGACCGCGGGCGGTAC
GCGCNNNNNNNNNNNNNNNNNNNNNNNNNNNNNNNNNNNNNNNNNNNNNN
NNCTTTTGATCGGCTGCCAAATTGTAATTGGAACGCGAAGGTGTTGTAGA
CGTCCGCGACTGCCACTTGGGGGCCAGCGGGGGCATGTGTTCTCGCCGTG
GCAACCTTCTAAACAAACCATAAAACGCATAACTCGTGGCTACACTAGAC
AACCGCACAGGAATGTTGGACATTTTTGTGAGAGGTTTTTATTATCTTCA
AATTGGTTTATTTTCGGATATGGCCCAAGTCCCAAACGTTAGATAATAGC
CATAGCCCCAAGATGATACAGTTCGAGTACATTTCCAGCCTCATGATGGG
GCCCAAATGGGGGTGGGGTTGGGGGGCTCTCTCTAGATTTGCTGGGTTGG
ACAGTGTAATTACAGCCCAACCTTCGACACATCATTAGTCAAAAAANNNN
NNNNNNNNNNNNNNNNNNNNNNNNNNNNACCAGAAACGTGTAAGTCCAAC
AATGCACGTAGACGCCATCAAAGTGAATCTAAGCGTCGATCGACGCACGT
GTAGATCGGGCGGCGGCAGCCTTGTGGAGACCCCCGGACCCCCAGATCCA
CCATAATCATAGNNNNNNNNNNNNNNNNNNNNNNNNNNNNNNNNNNNNNN
NCGATCAAAATATATTTATAAAGGGCGAAGCGCCGACCTTCACTTAATTG
CGGGTGCACGCGGCATGAACGCGAGTGCTGGCTCTGGGTCTCGGTCTGGG
CTTCCCTCCTCTGNNNNNNNNNNNNNNNNNNNNNNNNNNNNNNNNNACTG
CGTCATNGTCACCCCACCTTCATCACACCCCACCCACTTCCGCCTGGCGT
GCGCACAGCCCCAAAGGTAACCTTGTGATCTTGTTTACTGTTTAGCGACC
CCACCACCACCGCAGATAAAACCGAAACACTACGGGACGGACGGAACCGA
ACCTGTCGTGTCGCACTGGGTGGCGTCATATCGTGTCGGAGGCAGAGAGA
CAGCTTNNNNNNNNNNNNNNNNNNNNNNNNNNNNNNNNNNNNNNNNNNNN
NNNNNNNNNNNNNNNNNNNNNNNNNNNNNNNNNNNNNNNNNNNNNNNNNN
NNNNNNNNNNNNATGAATCAGCAGCTAGAACAGAGTCACGCTCCCGGGCC
CAGGCCAGGGACCAGTCTGTGGCTCTCGTGAATCCCGCCAACGGTCGAAG
ANNNNNNNNNNNNNNNNNNNNNGGAGGGGGGGTTTTGCGTGTGTGATTTC
CAAAAAGGAAGAAATGCCCATAAAGCGGTTAGACTTTGCCATTCATTCCC
CCGCCNNNNNNNNNNNNNNNNNNNNNNNNNNNNNNNNNNCAGTGCTGCCA
GTAGGCAGGGGGGCGTATGAGTAACTCGTATCGAGGNNNNNNNNNNNNNN
NNNNNNNNNTAGGANNNNNNNNNNNNNNNNNNNNNNNNNNNNNNNNNNNN
NNNNNNNNNNNNNTTGCTACCTAACCGACCGACGCAGGCGCAGGTGAGAG
TGTGTGTGTGCGCTGGTCGTGTGGCTTTTGCGCTCGCGTCTCGTCGCGGC
GATTTAGCCAACGAACCTGTCGATCAATCGTCATTCGTCTGCCATAAGCC
AAACCGAGCGATAAGGTAGTCAGTCCAGGTAGTGGTCCCGTCCCAGACAC
GAACACACGCGCGCANNNNNNNNNNNNNNNNNNNNNNNNNNNNNNNNNNN
NNNNNNGGCACGAGCACAGACGCGCGCGCACTCTCTCGCACGAAACCCGA
ACGATCCGAAGCGAGCGTCTGGTGTTGGTCTTTTAATCGGCCTGCACTCA
GAACCTGGAACTCATTCGCCAACCGTCACTCGTACCGCGCGGAACACACG
GTCGCAGTAGAACACGGACAAACAACAGCACTACACAAAACCGTAGAGCA
GCCGAGAGTAGAGAGTCCGAGAGCCAAAGCGTTTCTACGTGAAAAAGTGA
GACATTTTTTTCTCTTTGTGAACTTTGAAAACTGCTAAAAACCAAAAAAG
CAACCAAAAATCAGAGCAGATTTGATTTCTGCCAAAAGTGAAACAAGCAC
AAAACAAATAAACAGAACCAAACTGTGCCTCAAACTCAATAAAAAGTATC
TAACCGAAATGGTTACCGGCGTAACTGCAGCCAACATGACAGCCAATGTA
ATGGGCACCGCTGTGGTGCNNNNNNNNNNNNNNNNNNNNNNNNNNNNNNN
NNNCAAGGAGACGCCACTCAAAAGTGATCGTCGGGTAAGTGTCTACCACC
CCCCCTTTGCCCCAACCAAAAAAAGAGAGAAACGTTCTTTGGCGTGGATT
ACATTTTGAGAGATTCTGTTAATTGGGAGACGACACCGACAACGACACCG
ACACCCACCAGAGCCGCTCGCTTAGCATCGCCCACTATGCCCTGGCGGCT
GCCCAAATGCATTTCCTTTTTGGCCGCGTCTCCCACATGGCNNNNNNNNN
NNNNNNNNNNNNNNNNNNNNNNNNNNNNNNNNNNNNNNNNCACAAAACGC
GTATCGAATCTGTCTCTCGGGGGCACACGCGCGTTGGTGGCATTTACGTT
TAGAGCAGCAGCTNNNNNNNNNNNNNNNNNNNNNNNNNNNNNNNNNNNNN
NNNNNNATGCCGGAGCCAGCCGCACACTCATTCATGAGTGCCACCCAAAA
TTGGCTGCTGCCGCTGCCCACTCGCCCCCAAAAAAAGAGCGCGTGCGTCG
CGTGGTTGCTGCAATTGTCGGTCATCAGCCGCCAGTCGCCCCGTGTGTGT
GTGTGGGGGGGCAGAGCCTCCGTTTTTGGCTGCTGACTTCATCCGTAGTC
GACTGGGAACGCGGGCGTCCCCAGTCTTGGCCAAATTTGGCCACACCGAA
AACAGCTTTTGTTTTGTTACCTTTTGCCTCTTCGAATTTCCCGCAATGAC
CTTGTTGTTGCCTGCCTGCCTGCCACTGCCACTACTTTGTACCTGTACGG
GCGGCGTGGAATGGCGGAATGCTGGCGGTGGGGTGTGGGGGGCGGATGGG
GCTCTCTATAAATAGTATTGGCCGGCTCGTTGCGGCTGTAATTTATAACC
GCCAAACACTATTTTTATCAATGCCGCCGCCGTGCATGAGCGCCACTATA
AATAGAGCACGCGCCGTGCGACTCGATTTGGCCGTCAGCCAGTCAACCCC
ATCAGCCAGNNNNNNNNNNNNNNNNNNNNNNNNNNNNNNNNNNNNNNCCG
AACCGAAGGAGACCCATGCAGCTTCTCGCTTCCTCCTATTTTTGGGGCCC
ACTAGGCGCTGCATGAGGTCAAACGAGATGCTCTTCTTTTGGCTAGAACC
GTGACTAATCTTGGCCCTTTGTTTCCCTTCATCTTTGCAGTCGAACAAGC
CCATTATGGAGAAACGACGACGGGCACGCATCAACAACTGCCTCAACGAG
CTGAAGACCCTCATTCTGGATGCCACCAAAAAAGATGTAAGTATCCGCCA
AAAGCAGCGAAAAGATTAAAAAAAAGAATTAAAAATTAAAAAAAAAAGAA
AGAACAAAAAATAAACTTCTATTATGGCAAAAACATTTATTAATTTATCG
ATCCGTTCTTCTCTCTACTTTTAGCCTGCCCGTCATTCCAAATTGGAAAA
GGCCGATATCCTGGAGAAGACAGTGANNNNNNNNNNNNNNNNNNNNNNNN
NNNNNNNNNNNNNNNNNNNNGCCGCCGATCCCAAGATAATCAACAAATTC
AAGGCCGGCTTCGCCGACTGCGTGAACGAGGTGAGCCGCTTCCCCGGCAT
CGAGCCCGCCNNNNNNNNNNNNNNNNNNNNNNNNNNNNNNNNNNNNNNNN
NNNNNNNNNNNNNNNNNNNNNNNNNNNNNNNNNNNNNNNNNNNNNNNNNN
NNNNNNNNNTCGGTGCACGCCCAGATGCTGCCCTCGCCGCCCAGCTCCCC
CGAACAGGATCCACAGCAGCATCTGTTCGGACAGATCCAGCAGACGGCCA
ACGGATATTTTCTGCCCAATGGCATGCAGGTGATCCCCACCAAGCTGCCC
AACGGCAGCATTGCCCTCGTCCTGCCCCAGAGCCTGTCCNNNNNNNNNNN
NNNNNNNNNNNNNNNNNNNNNNNNNNNNNNNNNNNNNNNNNNNNNNNNNN
NNNNNNNNNNNNNNNNNNNNNNNNNNNNNNNNNNNNNNNNNNNNNNNNNN
NNNNNNNNNNNNNNNNNNNNNNNNNNNNNNNNNNNNNNNNNNNNNNNNNN
NNNNNNNNNNNNNNNNNNNNNNNNNNNNNNNNNNNNNNNNNNNNNNNNNN
NNNNNNNNNNNNNNNNNNNNCACCACCTGCTGCACCACACGCACCACTAT
GCACCGCCCAGTCCGGCCAACTCGGTGTACGAGGCCATGGACATGAAGCC
ATCGGTGATCCGTTGCGCCTCAGAGCCGCAGCCGTTGTCGCTGGTCATCA
AGAAGCAGCAGCAGATCAAGGAGGAGGAGCAGCCCTGGAGGCCATGGTAG
AGCAGCCCTTACATCCCCCTGAATCTCCACTACGCTTAAAGACTGATGGG
CGTTGNNNNNNNNNNNNNNNNNNNNNNNNNNNNNNNNNNNNNNNNNNTGC
GCAGGCGTTGTGGCATGCGCAAAAAGGACATTTCACATCATTCGCCAGGA
TAACGCCAATGTTGCCCAAGAAGTGCCACCGAGAACATGCAGGATCCATC
ATCAAAACAGGGGGGGGGTCCCCCCTACCACTCGCTGGAAAAAGCGAGAG
ACTGGGGGATCCCCCCCCACGCCCCATTGCACCGCCCATTGTTATAAATT
ATTTATTATTATTACGCGGTATTCTATAGGTCGCCAGACACTACCTCACT
CTGGGTGTTGACATTGCCNNNNNNNNNNNNNNNNNNNNNNNNNNNNNNNN
NNNGGGATCCATCCATCCATGTATTACGATGGTTTCTCTTTTTTTTAAAA
CAGCAAAACAGAAAAAGTCTTCCACGAAAACACACACNNNNNNNNNNNNN
NNNNNNNNNNNNNNNNNNNNNNNNNNNNNNNNNNNNNNNNNNNNNNNNNN
NNNNNNNNNNNNNNNNNNNCCCATTTAGTTATAGTTTTTTTTTTACAATT
TTTTTTTTACCCCTCTTGAAAAAAAGTATACTATTTGTAAGGCCACGTGA
TATAGAGAACATAATGAACACAGATTCTAAGAAAATGAAAAACAAAACAC
ACAAGAATTTTTTTGATCTAAAAGAAAAACCACACAAAAGATCATTCGAA
AGAGAGAAGAAAAAAAGTATCAGAAAAATACTAAAAAAAAAACTAAAAAG
AAATAAAATAATGAAAATTTTACTAAAAAAAAAACATTAAGCAACAAGAG
TTTATTATTTTGGGGCAAAGGGAAAGTCCCTTTTTGGGACTCGTCTCGGA
CTGGCTTTTTGCCGTATCCCGAAACGGATGATGAAATTCTTGAAATAAAA
CTCTGGCTCCTCTGGTCCCTCCTACCCGCTGTGTGGCACATGTTTCTATT
GCAATCAGCAACAGCAACAGCATTAGAGTTGAAGGGCAGACCGAAGCCAA
AGCGGAACGGAACGGAACGGATGTAAGCATTCCGCATCCGGAATGGAATG
CTCCGTCAGGCCCAACCGATAAGCGGCTCTTTTCTGGAACAACAACAACG
TTTCAAGTGGTTCGCTCATTCTCTTTGTTTTTTTTCTACGATTTCAAAAT
ATTTTGCAATATGATCAAAGATATTTTCGTTGCNNNNNNNNNNNNNNNNN
NNNNNNNNNNNNNNNNNNNNNTATGTACTTTCGTAATGCAGGGAAAATAT
TTTGAAATTGGAGACAGAATATCCTCCTACATTGGCAAAAATGGACAAAA
ATTCCGCAGATAGTCAGCATAAATATCCCCCCCTCCCCCTTTTGCGGTTT
CTATAATTTCAATGTGCAAAAAAAGAAACCTTAAAATTCCAGAGTTTTCT
GGGCAAAAGATACAACCCGTACTCCACTGCCTTCTCACGTGATGGTTAAT
CTGTTATCAATGGGGGAGTGTCTCGTATCTGTATCCCAGACAATTTAGTC
GTCATTCCTCGTGACAAAAGTTTCCGACAAGTCTGCGAAAAAAATACCGC
ACCAAGCTGATAATATCNNNNNNNNNNNNNNNNNNNNNNNNNNNNNNNNN
NNNCCCTGAAACGATAAAGAGTCCCCCAATGTTTTTTTTTTTTGTGGAAA
AACAAATAAAAATCTGTTATTCATTTCGGGTGAATCAAGTGCACAGAAAA
AACAGCATTCAAAACGCATGTGGGGGGGATCTCGCCAGATCTAGAACTTT
ATACCTTCCGTATACGTATAGGCAGTACATGGGAGATATCTCCTTTTGTC
AGCTGTTGTTGGCTGTGATTAAGCCAAGAAAATGCATTTCGTTACTCACT
CAAGAGTGTCGTTTCCAGTCCACAGTTTTGGCTCATCAATGATTCATTCG
CACCACTTATCCAACCATTTGTTCAGCATAGTCGTCGGTGGGTAGTCGGG
AACTTTTGTCTTAGCATATCTGCTAAAATGCTGATAAAAAAAATCCCCTT
AAAACCAACCACCGCCGCCCTCGCCCCACAAAAGACACAAGCCACTTCCA
CTTGAGTCATTCAGTGGGATCTGGTATTTTTTTTTTCATACGAAATTCAA
CAGAAGTCTAAGGGATAGCAAAATGCTAAAAAAAAACCAGCCACCGGATT
GTGCTCGTAACGGGCCCCTGCTCTTGGAGACAAACCCGTTTCCATGACTA
AGCAAGGGATTAAATACTTTCAAAACTTTATCAAAATCCGCTTGATTCAG
AGACGTACAAATAGTTTTCACTCATCAAATGTATGCCAGAAACAATGGAC
GTTATTCACCTTCATTCGACCGAAGTGGAGTGGAGGGGCTATCATTCGAG
AGTACCTTTCGATAGAAGCTTTCAGCTACGGAATGGTGGGAATAGATGAA
GAAGAAGGAGTATTCCTACTGGAATCATTGTAAAACTGGCGGGTTACTAG
TAGAATGCAGCCGAAGTGGTGTTCCAACGTTGGCAGCCTTCTTCCAAGAG
GTAATGGGCAGCACTTTTCGCAGTATTCCTTGGCAGCACACTTCCTCTTC
CTAGCATTGCTGGGCTGCACTCCTTTTGATTTGATGGGCAGCACTCTTCC
GAAATACGGTTTCTGCTCTTATTAAACATATTTCCATTGCATATCCCTTG
TCCCAGTTCCGATATTAAGGCATTCCATTCTTGATTTCGAAACCACCGCA
CTCCTACGCCAGCTCCTGTGCAAATTGCGATTTGCATGTCACGCATACCT
CGTCGATTGGNNNNNNNNNNNNNNNNNNNNNATGTCGNNNNNNNNNNNNN
NNNNNNNNNNNNNNNNNCCTTTGGTTCCGCTTTGGCGATCCTTCGATTAG
CGTGCCACCGAAATGAATTCGTTACAGTTACAGTCTGCACNNNNNNNNNN
NNNNNNNNNNNNNNNNNNNNNNCAGGGCTGTGCTCGGGTGTCACACCAGA
GACCCGGCCTCAGGGCCCCCCCTTGGGAGGCGACGCGTCNNNNNNNNNNN
NNNNNNNNNNNNNNNNNNNNNNNNNNNNNNNNNNNNNNNNNNNNNNNCAA
GTCGTTTGAGGCTACAGACTGGCAGTGCGACTGCGTGGCAGCAGCCAATG
GCAATTGGAATGTCACTGCTGCCACTGCTGCCACTGCCGCCGTTGTCACG
TTTCGCTCTCCCGCAAAAAGAACTTTTGTTTTTGTTTGCGCATTTGGACT
GGGTTCATGTGGCGACTCGTGTGGCATTCCATGGAATTGTTTGCGGCATG
CACCAGCACTTCATTCATGGTAATTGTAGACCCCAATCACCCCATAGCCG
CACCAATTTCAACGAACTGCTGCCCCCCGCACCCGCCAGATAAGACAGAG
AGACCCCGCAGCTGGATATTTTCGGGGTGCTGGCAATAATCGTACGCACA
AACAAGTTGAATGAACTGCAGACAGGCCTGGGCCAAGAAACAAATGCGAA
TCTCAAGTCGAGTCTCTAGTGCTGATCAAAATATACATATGCATGGAACA
CAGATCGAACACGGAGCTTTAGCGCGGCTCGACTTGTGGCTGTCTCTATT
NNNNNNNNNNNNNNNNNNNNNNNNNNNNNNNNNNNGGCAATGTCAAATGC
GAGCCAAGTTTAATGACTCTATAACGCGAAAGGAGAAACTTTGGCCCCAA
GAGAGTCGAGGCTGTAAATACTCTAGGGAGAAAAGGGCTGAATGGTAGAC
TTTTTTTTTGAAATATTTAATTGAATAAATCAAATAAGTAAAAACGGAAA
ACATTTGCTAAGTACTATTTACATTTTTTAAAATTTTACAAATTTAGTAA
TATTAATATGAAAATATTACATTTAAATAATTAAGTAATAAAAACATTAA
TAAATCAAATAAGTAAGAGCGGAAAATATTTGTTAAATAGTATTTAAATT
TTTTAAAATATACCAATTAATCAATATTTATATGAAAATACTATATTTAA
ATAATTAAGTAATAAATACATTTATTATTAAAAATATTTTTAATACGGCC
TATATTTAATCTTAATGAAAAACACTTTAAAACAAATTATAGCTATTGAA
TATATAAGAAATATATTTGATCTAAATATAAAATAATTCAAAATAAATTA
AAGAATTAAAAAATTATATCCAATTGAATTAAAAATTTAAAAATAAAATC
CTAGTGAATTTTACTATTTTTATATTTAACAACCGAATATTTAATTTAAA
TATTCCTGCTTTCTGGTAAATATTTAATATTTAATGAGTTGGAATTTTTT
TTCACGGTGAAGGTTTTTTTGTAAATTTTGGTAGAGTATGGGGTGCTTTT
TGGTTCAGAAATGCCAACCCTTTGGGGTTCCAAAAATCCCTTTGAGCTTG
AAATACCCTTTTGTCATGTGTTAGGGTATGCAGAAAAGGCAAAACGGTTT
GTGTTGACTGCTCTTGACACCCCCATCTCGTGCGAGTAGTGGTATGGGGA
GTGATATTTGTAGCTGCGCTTTGTTGGGGCTTTGGGGAGCTGAGTTTCTT
TTTTGTATTTTTGTATTTTTGGAAGCCATTGAACTTGTTTTGCGACTTTT
GATTAGAGGCAGCGCCGTATTTCGCATATGAAATGAGTGCGACGCGACAG
AGAGATCTCTCGGAAATGTTAGGTGCCAGTGAACTATTTGTTGGCGGGTT
CAAGGACGAACAGACAGACCNNNNNNNNNNNNNNNNNNNNNNNNNNNNNN
NNNNNNNNNNNNNNNNTTGATTCTAGTTCCGAATTGGGGCCCAAACGCAG
TTACAAAAAAAAACAGGCAAGGTCGTTTGTTTTCCGTTTGTTTTCTGTTT
TTGCAGTTCTCGTCTCGCTTTTCGGCTTAGAGACGTGCCGCGAATAGACN
NNNNNNNNNNNNNNNNNNNNNNNNNNNCAGTTGCTGGCTTTGACATTCAA
CTTTCTGGCGGTAGTTCAAGTGGCCCTCCAGCTGCGGCTCCCCCGTTCCC
CCTCCTCCCCCCCACTGACCAAGGTCAGTTTTCCATCGATTGGTGGGGGG
GCTGGGGCGGGGGTGTGGGCTAACTAACCTAAGCCATTTTATTCACCACT
CAGTTTACAGTTTACAAGGANNNNNNNNNNNNNNNNNNNNNNNNNNNNNN
NNNNNNNNNNNNNNNNNNNNNNNNNNNNNNNNNNNNNTCGCTGCGGACGG
CGAAATTAGCGGTACTCAAAAGACAAGAAAAAACAACACTCCACCAGTCC
AGATATTTACACAGTACGAGTGGGGCTGTGTATATGCCGCCTGATAGGGG
AACGGAATCGAACGGAATCGAANNNNNNNNNNNNNNNNNNNNNNNNNNNN
NNNNNCTCTTGTTTACTTGAAACTTACGCCACACGNNNNNNNNNNNNNNN
NNNNNNNNNNNNNNNNNNNNNNNNCGTCACCACCTTATCACCTTGAGCGG
CACGTGACCGACGGCAACGGGGAGCAGGCCGCCGGCTGCAAAAAGAATTT
CCATCGAGCAACCTGATCGTACGACGATCGTTCTATTCGAATCCACTCGA
TCCACTCGCTGCAACTGTGGCCTGCCCGCCAATGGAATCTCTTTGGGACC
CCCGTGCCCCATCAAAATGCCCAACGGTATTCCGCTATATGTATCCACAT
TCATTTGCAATTTGATTTCTGTGTTCTGTTCTGTTTCCCTTANNNNNNNN
NNNNNNNNNNNNNNNNNNNTTTTCTTGAATTTCTGTTCTGTTTCCACTTA
CAGGCAGGCAGNNNNNNNNNNNNNNNNNNNNNNNNNNNNNNNNNNNNNNG
TTTGGTTGGGAAACTGCAGAGGCAGGCAAAATATTTCTCCTCAAATAAAT
ATAGCTGTTTATTTTGGGCAACCGAGAACCCGCACAAAATCCAGTAAAAA
TAAAACAAAATTTTGTAACAACAAAAAAAGAATTAAAAAAATGCAAAACA
GAATGCTGCCAATACTGNNNNNNNNNNNNNNNNNNNNNNNNNNNNNNNNN
NNNAATAGAATGAAATACAAGAAAAAACAACAAAAGCAACAAAAACTCGT
AAATAAAACTCGGAAAAAAAGGAATACGGAAAACAAAAAATACCGCAAAT
GGGAACCCACTCGAATCACGTTTTCTGTCACGCAATTTCGTTTCGTTTCT
TTCTTTCAATGAAATGTGAAATGGATTTGGAAATGGCGCAGTTATTGGTC
ATGTGGTTGGTTCCATTACCATCGCCATCACCAATACCATTCCGATGCGA
TCCCATTAGGATCCAAAAGGGGGGTTTATTCTACAGGTGTGCTCGTTAGA
AGGGTATTGGAGGTGTCCAAGGATTGTCGAAGGAGTAGACGGAGTATCAG
TACACCACCATGCTAAAAATAATTCAATAATTATTCCGTTTTTATAGACA
AGCATATTGAACATATAACAAAGAATTACCTTTGATTTAAATATAAATTA
ATTATAAAATTCTTTGAACACAGTCCATAATTTAACTAAATGCAAAAGAC
TTCAATTTTTTAATAATAATTTATGGGAAATATTTTTAACNNNNNNNNNN
NNNNNNNNNNNNNNNNNNNNNNNNNNNNNNNNNNNNNNNNNNNNNNNNNN
NNNNNNNNNNNNNNNNNNNNNNNNNNNNNNNNNNNNNNNNNNNNNNNNNN
NNNNNNNNNNNNNNNNNNNNNNNNNNNNNNNNNNNNNNNNNNNNNNNNNT
AGGAATATATGTGTAACCTATATATGTGTAAATAAGAAAAAAAAATTTTT
AAATAAATTGTTTTAATTATTTTATATATTTAAATCAGAATACACCCAGT
CCAGAACAGACCTGTCCAACAGGATGATCTAAGATGACCCCTACCCTAGA
AACCTGTACGGATAATATCGCCCTCAAAATTCTACGACCTTGACACGCTT
CTTTATTTTTTGTTTGTTTTAAATAATGGTAATTTTCCCTGTGATTGTTG
TTTGTTCCTGTGATAATATTTTATAGTCAAATGCAAATTACACAAAAAAA
AATGTAAATCAAATATTGTTAAAATTATACCAAAAAGTACGTGAAAGCAG
TTTCTTTTTACAATTTTCACTCCCAAAGACAATCTATTGGTGTACATTCT
GAGATCTTAGAGTGAATATTGTAATTGAATATTCTTCTAGAAATATAAGA
AGTAGACGAGTAGGAGTATAGAATAGATACGGAAACATCTTCCCTTCTGT
TTGATAATAGTTTAAGTTTTCCTGATCATATAGGGATGGCTCTCGTCCAA
AAAACTGCCCTTAAAGGTGCTCCAAAGAAGTGTGTCAAGTTCTAGCCATG
CGACCGACTCCACTTCTACATAAATGGGCTTGATGTATGTCCAACTCTGG
CGAATCGCTCTACTTATGAGCTTCAAACAGGTGTCTAAGACCTATCCCCA
GAAGGGATTACCTGAAGCGGCGCAGCCTTTCAATACGCGGACAACCAGAA
GCCCCATCAAAAACTTATCGCCCGTCCGGCTCCCCAATGATAGACGCGCC
ACAAAAGCGCGTGCCAAATGGAAATGCCATTTGGGGGTACCGAAGAAACA
GAAGCTGTNNNNNNNNNNNNNNNNNNNNNNNNNNNNNNNNNNNNNNTGCG
TGTCTCCTGGATCTGGGCGTCTGACCTGGCATTTGGAAGTGGAAAATTTT
CATGGTTTACATGAACGATTTGAGCCATGTCAATGAGATGTGTCAACATG
TGCGGTGCTGTTGGTACAGCCGATTAGCACCAGGGTAAAGTCATCGCATC
GCGGTTTTTTGGGGACGTCAGCACAGAGACCCGGTGGCAGTTCCAGCCAC
TCCAGCCACTCCAACCACTCACGCCCACTCCCAATTCCTACACCGCTCTG
GAAATTAACACTCATCATCAGGGTTTCGGTTTCGATTTGGGTTGGGGTTT
GCTCGGGCTCTAGGAGTGGGGTTTTGGCTGTGCCACCGGCACCGGCAGCG
ACAGTCGTTTAACATTTGCCATGGCTGTTACCAGGTTTGCTTTATTGACT
TGGCACATTTCGATACCCTCAAAGAAGGGGGTTCTACGCTTTTGATCAGA
GATTTGCCCCGCACAAAGCCTAGAAGGAAGGATCTTTAAAGGTGTGTCTC
TCCCCCTTTTTCAAGGGGCACAATTGGTCGGAATGGTTCGTGCCTCGATT
GGTCTCGTTGCAGGGTATCAATCGTCTCGTGTCTATCCTTGATTTTGTTA
CTTTTCTGTTATTATTGGCTTTTGTGATTTATTTGCGCGGCGTTTTTTGT
GATGTTTTTTTGATCTCCTGGCATTGACGCAACTGTGGGAATATTCCACT
GCAGCGTGCGCGCTGTGGCGGCTGTGTTTGCCCAACAGGCCACCCCCCAC
CCCCCTTGCACTTGCCTCCCCCAACCCGTGGGGAGTGTGCGCGCACGCCT
CCTTCGGATCACAGCAAAACGTGTTAATGGATCAACAGTTTTGTGTTAGT
TTTTTAGGGGCGAGGCAGTCACTCATGGAAGTTGTTTTGGCACCACCCCC
CACCCCCGTCACCCCCTTACAGTAGGTGGATCAATCGATTGCCCTGCTAA
TCAGGCGGGCTAAGTGGAGGGCTGGCTCTCAGTCCGGTGCCGGGCCGTGT
GCGGCGCCAACATTTCAATGGGTTTCGCATCGCTTTCGTCATTTTTCCGT
GGAACTGTGGCGTCGCTGCTGTTGCCATTTCTAGAGCGTGCGAAAGTTTT
GAGACCTGCACCGAAACCGAACCCTACAAATCTTTCATTCTCAGAGCATC
ATCATCTTTTCGGGGGGTTTCGGCGAATGGCGCCATGTGCAGCATTCCTT
CAAACATCAGATTACTCTTACATTGTAGTTTCCATCACACCTTTGTGCTG
GCAGGGTACTTCTGCTATTAGGGGTGCTTTTTGGGGCACTTCTTGGACAT
GGTAAGACTCTTTGGACTCTACTGAAGGTCTGTGTAAGTTTTGAAAGGAC
TTTCCCCTATTATTCTCAGTATTTTCTGGTATTTTTAGTAAGAGCTCTCA
TTTTTCACTATAAGAACATATTATTCGGCCAGGTTTCGTTTTTCACTTTC
ACAAAAGTTTTCCGATTTACTTTTGAAATCACATAAATTAGGGCTTTTCA
TATTCCGCAAGATTTCTTCGTTCTCAAAACGTTTTCTCCTTTTGGCAACA
TTTAATCCCACATTTTCCATTTCCCAATAGATCTTCATCGCTTGGCAGAG
TACAAAAATATTCTCTCTACCTTCAAGTCTTCTAAGAACCTCTACTTTTT
CTGCCTTTTCATAGAAATTCTTGGGCTCTAGGGTTTCTGGCGCCAGTCTC
CCTGAGGTATCAACTTCGTTGCCTCGTGCCCCACAAAAAACCATACATTG
TATAACAGCACAGCACGTGGCATACAGGGCTGCAGTCGATAAGCATTTCG
GGGCGAGGGTTTAGGCCACCTTTAAAATCCACTAAGTTAGAGCTATCAAA
GCCTTATGGTTGAGGGCTTATTATTTTATTTATTCAGGGGTAAATGGGAC
TCAAAAGTTCAGGTATTTCCCAGTTTTAAGAGGCCTTTAAGATGGTTATG
GGGTCAACACAGGTCTGTGATAATTTGAGGGCACGTGCACTCACTCGCAA
TCGTNNNNNNNNNNNNNNNNNNNNNNNNNNNNNNAGTAATATATGGAATT
CCCAGTGCGAAAGTGCCAAGTGTCTAGTCTTTTGATATCTGTATCTGTGA
CACATGAAATCAAATAAAAATAAATCAATCTAGTCATGTTTTTTGCACAC
ACTTGAGATACAGATACAGATATGTATATTTCGGGGGAAGTACATAAAGA
TAGATGCATAGATAGAGGATCTTATAGTTACATAAATCTGCCTTCGATAA
GCAGCTGATAAGAGGCGTAGATCTTGCACGAGTGACTCACGAAATGATGA
AATTCGTCTGTCTCCCAAATAGGGGTTATATTTGCCCCCATTCTTGGACT
TACCCATGAAATGGAATTGGAACCGCTGCTCTATTACATTATATTGAACC
CCATGACATTGCCCTAGCCGTCGTCTGAGTGCTGGCGCTATTTTCGTAGC
CAAAGATTAATTGGCGAACAGACGGCAACTGCGACTGTGGAATAATTGGG
GAAATACCCGATATTAACCTTCTGTGGCCCGACTGGCGGTAATGTGCATA
TCAAATGCGAATAACTTGAACCCCAAATGTGACTGNNNNNNNNNNNNNNN
NNNNNNNNNNNNNNNNNTGTCTGTCTGGGTGGAGCTGTTGAGACTTTGGT
GTTATTTATTTTTGGGGGGGAATAGACAGGTGTGGGGGGGGGACTGGCAA
TCAATCAAAAATCAATGCCTGCGCCGGAAATGACCCACTCGCCGACTGGT
GCCACGTACTAACTAACGATGTCTCTAAATGCTTATTAGCACTAGAAATT
AGCAACTNNNNNNNNNNNNNNNNNNNNNNNNNNNNNNNNNNNNNNNNNNN
NNNNNNNNNNNCGAGTATCTCTATATGGCTATGACGCTGCTTGTTTCGCT
TCGGGATGGAGGCATACAATACATAAATCTTGTTCCATGCAATCTCCGCC
GATCATCAGCCAACTGACGGGAGCACGCGCCGCCCCATCCAGCAGATAAA
GAATAAANNNNNNNNNNNNNNNNNNNNNNNNNNNNNNNNNNNNNNNNNNN
NNNNNNNNNNNNNAAAGTTTCTGAGTGGAGTAAGCCACGATAATGAATGC
CATATAAATCGATTAACACTTTTAAACGACGACGCGTCGCATCGCCTAAC
ACAATCATCTGTCTCTCCATCTCTATCTCCCTCTCTCGACTGATGCTATT
AACAGATCCCTAATGATTCGCGCACGGTGTGAAGGATTTTCGGATATTTC
ACTGGAATCCACTGGAATCCAGCTTTGGGCTGGCCTGTGGCCTGACAACC
GCAGATTTATTCGCTGATCACGCGACAACACGCTCTTTGGNNNNNNNNNN
NNNNNNNNNNNNNNNNNNNNNNNNNNNNNNNNNNNNNNNNNNCAAGTGCG
GGTCTACGCAAGAGAAGATGCGTCAGTCGTCTGCTGCCAATCCCCCTTCT
GGCTTTTGCGGCTTAAGAGTAATTAGCACTGCGGATCACCCTGAATGATC
AGTGGATCACCTTCGGTGGGTCTATGGCTTCCAGTCTAGACCTATGTAGG
TGCTAAGCGAGACACCGTAAAGCCGTCAAAGGCGTCGGGGATCGCCACGG
GATTACTGCATGGATTCTGTCTGGCTCTGCCTCGGGCGCCTGTTTGAGTC
AGGATTAGGTCGGAGGTGGCGTGGCAGGCAGCAGAAATTGCATAAGGTTG
CTCAACAGGGATTGAAGCCTCTCTCTCTCCCTCGCACCCCCTCGGCTTTC
GGGGGGTGGCGCGGCTATACACTAATTTCGACATCATTTGGCCTTGGAAT
GATTCAAGTTCGCCGNNNNNNNNNNNNNNNNNNNNNNNNNNGCTGTTGTC
AGTATCGGTCACCCCTCGCCCACACACGCTCCACGCTCCACCCTCCACAT
CAGCCATCCATCCGCTTTCGAGCGATCGCAGGCACAGTCACTGTTTCGCG
CTTGNNNNNNNNNNNNNNNNNNNNNNNNNNNNNNNNNNNNNNNNNNNNNN
NNNNNNNNNNNNNNNNNNNNNATAAAGCGACGCGACGCGCTGCGCCGCGC
AGTCGAATCCCAAAAACTTTTGTTATTGCATTTTTGTTGTCGAAAGTTCC
GGCTGAGTGCGGCGGTACCTACCCCGCAAAAACACACACATATGGCCATA
CCCTGCTGCAGGCAGTGGGTTTGGCGACATTCTAATGAGGTTTGCCAGGC
AGGAAAACGAAGGAAGTGCCATTAAAACTGCTAAAATAAATAGAAAATTC
GAATAGTTCTTAGGATAGAATACTCTTAGTTCACGGCCATAGCCTATAAA
ACCCAGAAATCCAGCCGCCGGCAGCTTCCCACAAATGAAATGCAAGAAGA
TCAAAATAAAGACAGAAAAAAGTCCGCTATTCCTAGGGTCAGTATTTGCT
GAGAACGCATTAATCTTGTTGTTGCTGGGAAGAACGAAATGAGAGCGCGA
GAGAGCAAGGAAACGAATTGCGTGAGAGGAACACTGCGCTGGCAGCAATA
TCAAGAGATAACAGAATCGGCACTGCACTGCAAGAACAGACATGTCCCAG
CTGTGACACAAATGCATAAACATTGCACACGCATGCACGGCTCNNNNNNN
NNNNNNNNNNNNNNNNNNNNNNNNAGCCAGAATAAGGGTATCTAATGTGC
ACCGGCCCCCCTCTAAGCACGACTTGGTTTGCTTTCTGGTTTTTTTGGTT
TGTTTATTTTTACTGTTTGTTATATTTATTTTTGCGCGCCTGCATCTGCT
TATGTGTACAATGAACGCACCTTGTGGGTTGGTCACATTTTGTGGCTGCC
TGACTTTATGGCGCATACGCCTCGTGGGACATTGAAATTACTTCGCTGTT
TCCTTCCTTTTTTTTTGGTATGGGGGGGGAGGGGGGGACACACACACGCC
CCAAAAAACCAGACGCACCACCTCCCTCCAAAAGCGTTGTGATGGGAATC
AAATGGGTCATTGGACGCGACCAAATATTGAATTTGCACGATTATAACGA
CCTTGCACGACCTTGAATTGTACGTTCGTACGGCTGGTGTTGATGAAAAC
ATTGTTAGCTGGTTAAATTGTCAATAACGAAAACGTAAACCGAAAACAAC
ACCAATTATTAACAATTGTTTGTGCTGCTGTGTTTTGGTTTACATTTCGG
GAGGTTCGGCAGGGGGTCTCCACAGATATCGAAGGGATCTAAAACAGATT
TGCCAAATGATTTCCAGAGAGCAAGGGAGAGGGTTTCAAGGGAAATCTCA
AGTGTTTAGATGTGAAAAATTCGGAATTCTTACACGGATGGTATGATTTC
TGAGAAGCTTAAGCTCTTGAGAAAATTCCGTTTTGGATGTAAGTATTCCC
AGGTAATTTTGTAAGGGTGATTTCTGGCAAGGGTCTTTCCAGAAACAATA
AATGATTAAAGATGGAAATTCATTTATAGATTTCTGTAAAACTATGGATC
GGTGTGGGAAATTCGGAGGAGGTTCTTAGACCTTGAAGCCCTATTATAGA
TCACACTTGGTGAATCTTAACCAGAATTCTTTAAATATAATTTTAATAAC
TATCGAATCGAATAAGTATTAACTGCCAAAAGCTCTATAGTAATTTCATT
TGGATATTTCAAAGCATAATAACAGTAATTAATACGATGCCATGCCATTC
GGATGGTCCCCCTCATCAATTATAAATCTACAAACAACTAATACCCCTCT
ACACCTCTTCATCGGTCTTTTTCTGGCTGTCACTCCGCCTCCTAGCGATA
TTGTCGCCGTTGTTTTGCTTTATGATTCGGCCTTACGGATGGAATGATGG
TAGGGCTACTGTTTAATTCTCGGTTCCCCAAAAATAAACACAGAATACAA
ACAAACGAGCTGCTTCTAGTAAATTGCGACTGATTTATGGGGAATTCCAG
GTGCGTCAGCTCTACCTCTGTGGGGCTCTGTGGCACCTGAATTGGTTGTC
CAATTGTCGAATTCGGATGATAAATAAATTCCCGACAAGTTAACAAATAA
AGCGAATACACAAACACCAGTGGAGGAAAGAGAATCAAGCCTCGAGTGGC
ACGGTTCTGTGTGGGAAGATCATCAGGTGGATCAAATATATCGTACTAGG
GCACAGCATTACTCATGCCTGTTGCGGCTCAGTCACACAGGGAGCGCCCT
TGGAAATCAGCAAATTTCATACGAAAGTCTCAGGAATACTACGCTGGAAG
AGTATTCGAGACATTGTAACGAGACGCCATCTCGTTGAAGTCGTTTTTGA
GCGTTTCGAAGAACTGAGACATTTGATTCGAAGTGCCAACCGAGTAGATT
CGTTAGCCTGGTCATTGAGGGGCTCTAAATCAGGGGTCGATTGAGGATCA
AAGCATCTTAGAACCTGCAATTCTTTTAGNNNNNNNNNNNNNNNNNNNNN
NNNNNNNNNNNNNNNAATAACTCTAGAATTTTTAGTTTTTAGGAACCCCC
TAGATAATATCTTTTAGCCCAAACTGCTTATTGATAGACTTATCTTCGAG
ACATAGTAACGAGACGCCCTCTCGTTGAATACGGTACTCGTTATCGTTAC
GATAGTGAGCGTTTCGAAGAACTGAGACATTTGATTTGAAGTGCCCGAAG
GAATGCCGAGTTCTAACCAAGTAGATTCGAAAGCCCTTAGAGCCCCTCAA
TAGAGGATCAAAGAAAGTTTTCGAGTTTCAGTTTTGGGTTTGTTTTTTTA
ATAACCCTTAGAATTTGCAGTTTTTCGGAACCCCCTAGAGGATATCTTTA
AGCCCAAACTGCTTATGCATAGACTTATCTTAGTCTTTCAACCTTTTTGT
TCTCATCTGTTCTTTGAATTCCAGTTTTATTTATTTTGTGAGTTATGGTG
CCAAGCTTTTTTTTCTCGATTTCTTGGTGTTTTGTTTTTTTTTTTGTTTT
TTTTTTGTTATGCGAAATTCCAAGCAAGGTGACTTTTTTCCTCGTTTGTC
TGCGTTTGCGGTGCCGTCGTCTTTCTGGGTGCAAATTTGTAATGCAAATT
TTCGTTTGCCATCAAAGTCGTCTGTTGGCCTGATCATAATCCCCGCATAT
CTTCGACTCTATGTATTTACTCTATAGAGAGGTAGAGGTTTTTTTTTTAG
CCTTTTCTGTGCATATAATGGNNNNNNNNNNNNNNNNNNNNNNNNNNNNN
NNNNNNNCTTGACTGGAGGCACGCTTTGGCGTTATTTCATCGCGACTTTC
AGGAACAACAATGCCATCAATCTTGAGAGCTGAAACCTCTTTTGNNNNNN
NNNNNNNNNNNNNNNNNNNNNNNNNNNNNNNNNNNNNNNAAAGCAGACGG
AGTTTCCAGTCGTCGCCGTTGCCGTCGCACACAATCGATCTATGGCGCGA
AAGCCAAAAATAAACGTTAAGCCGCAAACCGCAGACTTTGACGCCCCAGG
GGCCCCCTACCCCTGTCCAGCAGAGTCGCAGATATCGTGGTATGCCCCCC
CCCCCACCCCCTCTGTGGTACCCCCCTGACAGTAGCCGTTAAAGCGGGTT
AATCCGTCTGATCCGCAAACGGAATCGTGAGAAGGGCCCCAGACACAAAG
ATATTTCACACCCTTGATGGCCTCCTCCCGAGTGGAAAGNNNNNNNNNNN
NNNNNNNNNNNNNNNNNNNGTGGAAAAACTACAGAGATCTTCCTTGGACC
CAGACCCCAATTTGCTATCGTTTAGGATGGCACTCCTCCTCCGTTCTGTC
GCTGCTGCTCTGCACTTACCCCTAGCCCCCCACCTCCCCCCTGTTCCACA
CCACTTCACGCACCTCACAGAAAGCTTATTTACAGGCTTTATGAGTGTTA
ACACCTGATAACATTTGATTTAGATATCAACAGAGTAATTAGTGGATGAC
ATTTCTGTAAAATTTCCATATCTCTGCGGTGGTATTTTTGGTTCATTCGG
TTGCGACTTTTCCATCGGCTTTTTGGCCTATTTTTAGATGTGGGCCGTGC
CTCGTTCGTGCTTGTAGTTGATCATGGGTCATGATCGTGTGGCCCATTTT
GAGGTTGGGAAAAATATACAACATTTAAACGGTGTACGTCTCGTGGAGTT
GTGGAATAAACGGTATCTGCTGTGCCAGAATCGTGGAAGATACATGTATA
AGAATTGTACTCACGTGATGGCAGACTGAAAATAGAAAAATATATTCAAC
ATTAAATGAGTTTTCAAGTAAATTTAACAATCAGGAAACATCTGAGGGGG
GATTTGTACAAAAAGGGTATTTGTAAGTCGAAATTTAAAGCAACAGGAAA
AGAAAATCCAAATAAATTCTATTTTATTCTCCCACGACGAGGGTCAGTAT
TTGCTGAGAGCTAGAGCGAGAGAGAGAGGCAATGCAAACGAATGTGTTGC
TGTTGAAGAGAGCCATAGAAAGAAGGATGGAAGGCATTGCCGAGAGAGCG
AGAGAGAGGGACTGCAGGAGAGGAGCTGCACTGCACTCAAAGCTCGACGG
CGCACAACGATGATTCTCCCACGACGAAAGCTAGAGCGAGAGAGAGTCAT
TCCATCCGAATGCGTCGGCTAAATGTTCTTGCTGTTTGAGAGCGCAATAG
AAGGAAGGAATTGCAAAAGAGAGAGAGGGATTGCAGGAGAGGAGCAATGC
TCTAGCAGGTGAAATAAAGATCAAGAGATTAGCCACTGCACTCGAAGCAC
TCGAATTGGTCCTCGTATTGGCTTAGGCCCGCTCCCCCCCGCTGGTCAAA
GTCCGCTCCTGCAGCGATGGTCACAGTACTCCTACCGACTCCCCCTAGAC
CCTTCTCTCTGGAGACTAATGCCGAATGCAGGTCTGTCTCTGTCTCCTCA
AGGGTGTCTCTTTTTCTCCAAGGGCGGATTCTCTTCAAAGTGATTTTCAC
AACAAGTGTTCGTTTTTCAAAGCATTTCTTTTGATTGTTGGAAATTCCCA
GAGCAACTCCAGTAATTTCTCAGTGTACAAGACCTTTGATAAGCCCCTCT
ATGCCATATATCAAAGGTAAATCATGTTTGGGAGAGGGGGGACACATATC
ATCTTTTATTGATCAGGCCATGGGTAGGCGCACGCACGTATGCCCCATCC
GGAAATGTGACGGGCCCCGAAAAAAAGGGAATTACTTTATTGTATTCGCA
CGATTAGATCTTCGATTAGGTGTTGTCTTGTTAGATCGATATATGGNNNN
NNNNNNNNNNNNNNNNNNNNNNNNNNNNNNNNNNNNNNNNNTCTGCGCTG
ATTGCGTGACATTTGCTTGGAGAATCGTTCTACCAAAGTCGAAGTCGAAG
TCGTAGACTCAGTCACGAGCTGTTTGCTGATTCCATGCATCGTACGATCG
CTCTGTAAGCAGCCGGCGATCTTCTACCTCCGGCAGTTCCGGCACANNNN
NNNNNNNNNNNNNNNNNNNNNNNNNNNNNNNNNNNNNNNNNNNNNNNNNN
NNNNNNNNNNNNNTTGCTGACGTCAAGGATTTTAATCGAAAGTTGCTCTG
ACCCACATATAGACATTGAAAGCACAAGTGTTGGCCCCAGACCCCAGACC
ACAGACCCCAGGCCCTTCCCAGCAGTAGTCGCGTATGTCTGTTGCTGACT
AAAAATCGTAACCGATAAGGCCACCCCGAGTCGAGTCCCATGCACCGCAA
CACGTACTCCTCCTCGGTCGTCTTTCAGGGCGTACTCGGGTACTATTTCA
CCATATGCCTTCCAGCAACGATAAGGCGGGCTGGCACCCGCATGCTATGA
CTGATTGTCTGCTGCGGCAGCTTATCAGCTGACGTCGTCAGTTGTTAACC
GCTGGAAAGCACTGGAAAGCGTACAGCAAGCAGTGCTACAAGCAGGGAGC
GAGGCAGAGACAGAGACATTACCTAAGGCACTGGCATTAGACACCGGCCC
ATGCCGTTCACTTGTGAGGCGGGGTGCAAAGTCTATGGGCAACGTCGTCA
TCCATAAAACAAGTCGGGCAGGGAGGCAAACGACCTTGCAAAATGTTTTC
CAACCCACCCCCCAGACGCCCATAAACACGACACCTGCCCAATGTCCAAG
CGGTCTGATCGTCACGAATGAGTCACCAGTGACGTCCGTCCCCATTCGAT
GATTTGATGGATCTCCCGACTAGTGACGCGTGTGCTCCAGGATGTAGCCC
AAGTTGTCCGTTCTGGGAAGATCTCAATGAGCAATGCCGTGTTTTGGCAT
GGGAATAAATTGCATTAGAGGAACATGATATCACTTAACTGGAATAAATA
TCGTTGAACATCCGCTTGGCATACCACCCTTTTACTCTCTAAAGATCTTC
GAATAGAAACATCATCTCTCAAATGAGCTTTAGGCACCCACAATATTTAA
AAGATAACAGTCCAAATTCCTCAATAACTTACATCACTTTTAAGCAAAAA
ACATGCATACTTTTCAGACTTTTAAAACCCAACTAATGGCCATCCTATAA
AGACTTTTCAGACCTACAAAATCCAACTAATGGCCATCCTATAAAGACTT
TCCAGACTTTCAAAATCCAACTACTGGCCATCGATTATTTTTCTGTCTAG
AAGAACCCAAACCCTTATTTATATAACGCAAATCATCATCCGATCTGTTG
CTGCTTTCAACAGACTCTGCAGTGCCGTCCCAGACATGCCCCAGGGGCCC
CAATCTATGGCCAAANNNNNNNNNNNNNNNNNNNNNNNNNNNNNNNNNNN
NNNNNNNNNNNAGTTCAAGATTTTCAAGNNNNNNNNNNNNNNNNNNNNNN
NNNNNNNGGCGCCGTCTAGCTCAAAAACTGTCTAAAACTGTCATTAATTA
GAATTTGCAGCGTGTCGTCGCCTGTCTGGCCGATTTGGCCCCCAAAAAAT
AAAAGCTGGAAGACCGCATTCAAAGATAGATTTTTGTCGAACGATGTCTG
GAATTCCCCCCCATCACCTTATGAAAAAACGAGGGGGAACGTTGTGAGTT
GCTGCGGACACCGCAACTCTACGGTTATACCCGATACTAAGTCAGTATGG
CTCTCCTCCGGCAGACGCCGCTAATATTTAACGACACGACAAAGAGTGCG
TGCGAGAGAGACAGAAAATCAGTCTGAGCGTGATGTCGGGCGCTGTGTAG
CCAGTGCAAATTGATTTGTTCCTGTTGGCTATGAAAATGATCTGATCTGA
TCCAGATTCAGCAACCTGATAGATATGGTCATTATCTATGATTCTGCGTT
TTAAGTTTTCTCAAATCTCCAATATTGTGGATGCAACAGATTTTCGTCCT
TTGTGGGGGCGGATGGGGGTGGGGCGAAATTCTGCAGGATATACGTTTTC
TATAGGTGACATCGTCTTAAAGGAGTGTGTGTACAAAATTTGGTTACTCC
TAGCCTTAATAGTCCTCTGAGAAATTTGTGGTTGCCCTCAGATTTTTGGT
CCCCTTTGCGGGGGCGCGCAAGGGGGGGTGGTGGGCCCGAAATTTGGACA
GGAAACCCGGTCAAGGTCCGAAACTATCACAGGAGTGTGGGATACCCCAA
ATTTGGCTCGTGCTCCTGGCTTTTTATAGCTTCTGAGTCCCTTCGAACCT
CAATATTTTTGCAATTGGCAAACCCGACCATCGAAAACCTGTGGTGTCTA
GCAGGACGGAACAGAGGCGAGGAAAAGAGGTGAAATTTGTTTCTCTTCGA
TTCTGGACTATAATAAATTACTACGCATCTGGTTCAGATTTTTTGCAACT
CTACGAAGATATAGTAATCCTTTCTACGCATTCCCTGCGTTTTTTCGTTT
GTCTCCGTACATCGTCCACCAAATTGTGGAGTGCCACCAGATTTTTCGGC
CCTTTTGTGGGGGCGGAGGTGGGCGGGGCCCCCCCGCCCCCGGCCAGAAA
AGGTTTTTTGAAACTACTTTTTTGGAGCCAGGTGGACACCTCACTCCACG
ACCCCCCCGAAGTCTCGCGATCCAAAACACCCCGCCCTCGTTGCTCTAGC
CTCTTAAAATACGTCTTTGGAAGCGATTACAGGCGCTGCAAGCGGGGGAG
AACGGACCCGACGACAGAACCAGAAACGACNNNNNNNNNNNNNNNNNNNN
NNNNNNNNNNNNNNNNNNNNNNNNNNNNNNNNNNNNNNNNNNNNNNNNNN
NNNNNNNNNNNNNNNNNNNNNNNNNNNNNNNNNNNNNNNNNNNNNNNNNN
NNNNNNNNNNNNNNNNNNNNNNNNNNNNNNNNNNNNNNNNNNNNNNNNNN
NNNNNNNNNNNNNNNNNNNNNNNNNNNNNNNNNNNNNNNNNNNNNNNNNN
NNNNNNNCCAAGACAAGAGACAATGGCATATCAATCGACTCGGAAAAAAA
CCTATTGATTGACATGGAATCAAAGATATATAGAAACGTACAACTTTATC
AAGAAACGGAGAAACTACCGAAAAATCAGACAGTTCAACCTAGGGTCAGA
GAAACGATTCGTCATCTGGACGTAACTTACACCCAGGCCACACACAGGTT
