# Supplementary material for: SMCis: An Effective Algorithm for Discovery of Cis-Regulatory Modules
Source: PLoS One. 2016 Sep 16;11(9):e0162968. doi: 10.1371/journal.pone.0162968 (PMC5026350; doi:10.1371/journal.pone.0162968)
Supplement: S1 Datasets — (ZIP) [file pone.0162968.s001.zip › dataset/Drosophila/Masked/dpse_ga20715.fa.masked]

>XL_group1a:3475553,3515552 (reverse complemented)
CGAATCTGGTTGTCCGTGTCGTGTTGGCTTTTTAAGAGAATTGCCAAATT
TTCTGCCAAATAATCGTTAGCTGAAACGGGCGTCTCCTCGCCCCGCCCAC
TCTTCACAGTTGGCTCTGGAAAGGCTACAATAATTGGTAATTTCGTCAGA
ATATGTGAGAGTATCCCAGTCAGGGCACTGCTCCTGCTGTGGCCTTTTTG
GCGTTCTACTAAAGGTCTACTACAAATGCAGCATCCAGGGAAACGCATAC
AAAACAATATCAAAGTCAAACAGAGCTTAAACCTCTACATATTGACGAGT
CCACACATTGTTTGTGGATTCAAAAAATGAATTTGAGACGGGGAAAAAAC
ATATACTCCAAACAAACATTTAGGATATATTTGAAATGTGGATACAATTT
CACTGCCGTGCCACTTTCATTTAATTCTTGTTTCTGCATTTTAAGTCTGG
AGACCCAAAAAATTTCAGAAGCAGAAGAACAATGATAAATGCCCTTGATA
TTATAAATGACTGTTAAAAAATATATTTTAAAGAATTGAAAGTCCAATGT
ATAGATTCCAAATTTATATTTGGGTAATTACTAATCTAATTTGGGCATTT
TACTTTGCATAGCCAATGCTCAGTATGGACGTAAACGTCCATCGGATATT
GTGAGCTTTAAAAATTATTACTTCATGCTATCCTTATACATATCTTTTTA
GATCTGAGTGAACCGTTGTTGATTGAACAAAAAGCCCTTCAAAAATATGA
TTATATTACGGTTTGTCATAAATCTATTAAGAGTTCCCATATCTATGACA
GAAATCCGATTCTATTGGCGAAAACAATATATTTAAATGAATTTGGTCTT
AACATTTGTTTCGTACTCCGTTACGAGTATTTTTGAGATTTCTTCATTGA
CTGTCTATCGGTCGGTGTCCATCAAAGGGAACTCTGGCTCGTTTCGGTTC
GGGTCGGCTCTGGCCAGCAAAGGANNNNNNNNNNNNNNNNNNNNNNNNNN
NNNNNNNNNNNNNNNCACCTACCAACTAGCCATCACGCATGGCTGAAGAA
GGAGTTAGACAAACAAATGGAAAGATCCGTTTTAAGTGAGCCGACGCCGG
GGCTGTCGTTGTCGCCATCCATTGGATGGATGACAGTTCGGTGACCACAG
AAATCCTTTTCCTGTGTCCATCAGCGCGACACTGTGTACACAAAGGTCCT
GGGACAGCGACAGAGCGACCGTTACCGTTATCTGCATGTTCTCTGCCTGA
TTGAGACATTATGACAGCAGCAGCAGCCACAAGATGAAGAAGGAGAGGCA
GGAGTCTCAGAGTCCGAGTCCTGCTCCTGGGCCATTGTCTTAGGATCGTT
CGTTTTGATTTTGTGCTGAGTCAAGTTGTCCAACATTAAGACGAAGCATC
GACAGGGCTTGCCTTTGTCCTCGAGCGTGCATAATTTTTATCAATAAAAA
TGTCATTGTCCGAACACATGCGAAAGGACACGANNNNNNNNNNNNNNNNN
NNNNNNNNNNNNNNNNNNNNNATAATTATCCTCCTCAACTTCCCTTGAAT
CCGAGCCCCGTCTTAAAGGATATTTTTGCTGCTTTCTATCGCTTTTGTTG
CCACCTTTGTCTCTCATAATAACTGTAAAATTTGTGAAATGAAAAATGAT
CCACCGCATTACTGGACAATCATCCAAGTGTTCACACGTTTGCGGCCAGC
CAATTGAATTGGCCAAAATCTGGGAAAATTCGAAAGTTCTTTTTGGCTGA
AATGAATAGCCAAAGGTTCTCGAAGGTGGTTCGGTTCCATCTTTTTGTCA
GACCTGGAAGAAGCAATCCTCAACCGATCTGTCTTGGAATCACTTTATCA
GGATTTAGCTAACCCGTTGCAGAAGGTTTGGAATATAAGGTTTCAAATTT
AGGTCAAGATTTGGCAGAGCTTTGTCTTTCGACGTATTTATGTAAATTAT
TTCCAACTCCTTTCGAATGTTCTTTCCCTTCAAGGTACATATGTACATAC
GCACGATATTTATTTACTGATTGGAAATGCTATAACAAGCAGAAGCATAG
CCGTTCTGTCGACCACTGGTTGTTCTTTTTTCTAAGATAGGGTTAATCTC
TCCATCGATTGATTAATTAAGCGACTTTTATTGGATTAACTATTTCACTT
GCAAGTCTAGCTCATATATGGTAAGAAATATTGTACGGAGATGATGTTTT
GAATTCCATGGTTTTTCTTTTCTTGGTTGTGAAAGTTGGGGAGAACAAAG
TTGGTCGAACAATGGGCAGGCTGTTGCAAACCATTTTGTATAAAACCCAC
ACACATACATACATAAGTACAACCAGAGAAATCGAGATTTAAAAATGCAT
TATAATAGATTTTCACCGAAAGTGGAAATTGTAAAAACAAAGTTGTTTTC
CTTACCATCAATATGAAAATATTTGATCTTGTACATATTTAAATTTAATA
TTTTCGTGGCCCACTATTTTTATATTTAAAATCCGAATATCAACTGTCGA
AAGGGAGAACAGCCCGATAGTATCCCTTGATTCCCCATAAAACNNNNNNN
NNNNNNNNNNNNNNNNNNNNNNNNNNNNNNNNNNNNNNNNNNNNNNNNNN
NNNNNNNNNNNNNNNNNNNNNNNNNNNNNNNNNNNNNNNNNNNNNNNNNN
NNNNNNNNNCCTATCGAAGCTAATGCTTCAAAATAAAGGACTCATTTTAC
TTTACTTGCAATTTAATTTTTGGTATGACATTTTTCTATGAGGGTATCTG
AGGGTATGTATCTAAATACATAATATAGTGGTACGATGTGACCGGCTTAT
TCCGAAAATAAGACTTAGAGAGAGAGAGACATGTTTCTAAAGAGCATACA
TAGTTTTTCGATACGACCCAATCTATGCTGTCTATTTTCATGTTCATATG
GGGAGCTCCTATGAGAAACCATCCTTTAATGATTGCTTTTACTGCAGATC
TTTATCCTCAAACTTCTTGCTGGAACTCGATTCAAGATCCTGTACATATG
ACTGCTGGTTAGCTTTGTGGTCAGCGGCTACTCCTGCTCTTGTGCCTGTT
GGGAATGAGTCACTGTCCGTTCCTTCCCTGACCAGAATATACAATTATAT
AGCTCGAATCGAATCGAATCGATGCTGTCATTCCCCCTTTGCCTTTTGCT
GTTTTAAGAGCAAGGAATCGGAGTGGAAGTGGAGTTTCTGTGGGCGAAGG
GATGGATGCGAAAAGAGTTTGACCAGACGAATTGCCAAACATTTTATTTA
ATCATCGACACGTGTTCTCTGGTTCTCGCTATTCAGAAATGAGAATGGGC
ATGCGAATTGCAGTCAGATTGGGGTGGCACGGGTGGCAGAAACGGGGGAT
GACAATGACAGCCCTTAGATGGTGACGGTGGACCCCGTTCAACCCTTGGG
CAACGCAACCCTTGCGTGATGTGAATCGAATCTCGTAACCGCTGAGCAAA
ATGGCGCTGGCTAAAAATGGCAACAACCAGTACAGCACCCAATTCCCAAT
AAAAATGCTTACAGGCAGGCTCGGATCGGATCAGCGCGAAGCCTAAGCCC
CACTCCGCTGGGACCTACGGTTAATCCTCAGCAGAACCGAAACAGAAATA
TGCCAGCTCCTAATTGGCATCTTGTTGTTCCAGGCATTGTGCCTGCATTC
TTTACGAACAATCGAGATGTCAAGTGAGAGTCAAATAATGATGCATAACC
CGGTGCTCGGGGTTCTAGATGCCGCAACCCAGATTATACTTCGGGAACAT
CATAATTTTCTTGTAATCGATTGCAGAAAAAAAGGCATCAAGTGAAGATA
TCCTACAAAAAGAGATCAGACAGACAAAAACCAACAAAAATCGTTGCTCA
AAATCCACAAGAAAGAGACGAAGGACAACAACAAACGACGGGCGGGCCCT
AACCACACAAAGACNNNNNNNNNNNNNNNNNNNNNNNNNNNNNNNNNNNN
NNNNNNNNNNNNNNNAATATATATCAGACTGCTGCCCATGTTTGTCCTTG
GCCACGTGTAGAGCACACTCCAATCGCAAGCAAGAAGGGCACACGATCAC
GATCTGCCGAACCATCACCGCCAGGTGAGAAGGCAAAACTGTCAATCAGG
ACGCCATCGGCCAGCGCATGTGTGATCGTGATCCCCGTCCTAATCGTGAT
ACTTTGCTGATTTCAACCCCAGACCGATCCGATCGGCGTCTGATTCGCCA
GGCGATTGATCGACTCATGTATTGTATAGTATGTATGTTTACCTTTACCC
CCATCCTCACGCTCTCGCTCGGGCTATCCTACAGGCCCCTGCGCTAACCC
GTTTCATCTGTGTTGACAATTCGCCAAAGATCTGCGAAATGTGTTTGCTC
ATGGCCCTAATCCAGTCCCTTATGGGGCGGCACGATCGATTCAGAGATTC
ATCGATCGATTCCCGAATTCCACGTGGCCAGCACGTGGCTGACTTGAGCC
ACAATCAAGTCTCTTGGATTGGAGATCCCTATGGATCCCTATTTCAAAAT
TAATTTCTGAATCATACAGAAGATTTTGTTGAAGATTGGCCAAGGAAATG
TGGAAATACATCTCTAATAAAATATAGAACAGATTGACTTTCAATGAATG
GGAGACTATGGTAAGAGACGGTTAATTTGGTCACCTCTTAAAGTGGGTGA
TGAGCCCTGCAGAAGTCTGAGCCTTTCGTTAACGAATAATAAATACCCAA
GCTGATGTATTCAAAGATTGATCATTTATGAAAGACTGATTATGTATCTG
GGATCAAATAATCTATATCTATAAATATTTAAGCGATAGGGTCGAAAGTC
AAAGCTGATCAGTCCCTCTCTGACTGGAAGATCGGTGCACTCTGCTCAGC
GTTGACAGATCTTTAGAGATCATCTCTGGGAGTGCTGCGAGATCATAGGA
GGCACTACTAGCTTTAGTGGGCTTGACCAGTGGCTTCGCAAGTCTCCTCA
GCAGATCTACCTATGCAGCATCTCACATCCTTGTGCCAGTGATCCCATTT
CCCATTCCCAGCCCAGATAATCGTCACAGCCTCTACTCAAGTAATTTTTC
AATTGACCTAACAATTGGTCTAAGCTCGTGAGCAGTTGAGCTCGTTGGTC
GCCGATCCGAGGATCTGAAGATCTAATCTTCCGGATTTACGTGAAACTTT
TGCAATAAGTAGTGCATAACAATAAATTGAACTTGGACCGGGCTCGGGGT
CGGATCTGTAGCAGAAGCCGGAGCAAGAGCCGCAACATTATTTGGCAATA
TACGAGCAGGCGAGTGGCCTAATCTGGTGGACTGGACGACTGATCCATTG
CTCGCTCCCTGGCACCATCCTCTACCCCGGCAGCCTCGATTCGCCGATGT
CGTAGTCCGTGCGTAATCTGAGATTAAATTAAAATGTCGCAGGCGCGCAT
TCATAATCAGGCCAAGACAGCGACAGGGGCATGGACGAGACTCACCTCTG
TTTTGCGCTAAATCCCTTGGCTGGATGGCCTAATCCTTTCGGCTGTCCGT
GCGCCTACCTGGTCCTCGTCCTGATCCAGTCCAGTGCCATGCAACAGTCG
CGCTACACACGAATTAACCTGATTAAAATTGTATTTTTCCCAAATTTATG
GGATTAAGTTCCGTTCAAGTTCCTTTAACTCGTTTAAGCTACCGGATTTA
GTTCAAGTGCTCAATCCTAGGGCCTGCACCTCGAGCCATGAGCCGTGAGC
TGAACCGCCGTGAGCCGATTTTTATTGGGCTGGCTTAATTAGCACAATTG
TTTACAAAATTTACCTTTCGTCATGCTGAGAGCCGAAGAACCTGATGACC
TGGCCAACACGAGCAAGCCGTCCTGGATCTCGACAGATCTCCTGTGTGAA
ATCCATGGCACGCACACGCCCANNNNNNNNNNNNNNNNNNNNNNNNNNNN
NNNNNNNNNNNNNNNNNNNNNNNNNNNNNNNNNNNNNNNNNNNGGTACAG
GTCTACTACTCGTTTGGTGTGAACCAAACAGCTCGAAATTCCATTTAAAA
ATTAGTCTAATCCAGAGCAAAGACACTGCTCGAGACGGTCCACATCCAAG
TCCACTCTTCCTGTTTAAGACTCAACCAATTCCCCTTCCCTCCTTCACAA
TTAGCTTATGCAACACAATGGAGGAGGATTTGAATGGGTATGGTATCATA
AGGGCCTAGATGCAACCGATTTCCAGACTTGAAAGTTCCTTTCAATACTG
TTCATATCTTCCATCATCATAATCTGCATTTAGAGAATCTTTCTGCTGAC
CTCTACACATAAATATGCATGGCCATGTAGCAGTATTAGTGAGCTTTCAA
ATGCTGACCAGCAGTCAAACAAACAGAAAGCTTCAATACATGTGTGAGTC
GTGTCCGTGCCTGACCCCATCCACATCCAGATCCACTTCCGTTGGGCAGC
TGGAAAGGCTTAAGAGGCTCGCCTATAGGCGCCTATACAACATTGTATGT
AGTTCCTGTTGCGGTTGNNNNNNNNNNNNNNNNNNNNNNNNNNNNNNNNN
TGTTCCGAGGGTTCCCGGGAAGACGACATAAATTTTTCGGTTAAGCAAAT
AAAAACAAATATTTATTTGTAAAAACAAACCACAAACGAAGATGATTCTC
CGGCCCAAAGGCCTGTTGGTCATAGAAAAACAAATCGTTTGTATGGCTCG
CTCTAGCCCCGAGAGACTGGCACAGGCCAAGCAGAAACACGTGCCCACTT
ATAATGTTTTCCTTAGAGTCGAGTCAGATCTGGGAACCCGAATTTACTCG
CTTACTCCTTCTTTTGCTCCTTCCCATCCATTCATGCTGGAAAAACAAAG
TGCAAGACAACGAATACATACATACATACATCGCTTTTCGAATAGCATTT
CCCCGACATAAAGTTGCAATATGTTGTGTATTAGGACTTGAAGGATGGAA
GCGGAGAGAGTCAGAGCAATTTCCATCTAAATCCCTGNNNNNNNNNNNNN
NNNNNNNNNNNNNNNNNNNNNNNNNTCACGACAGACGCACGCGTGCGTTG
ACGCCCCCTCGAGATTAATGAGGATATGCGGCGTGGCGTTTGTTTACTCT
GCTCTAGCGGGAATGAAAGAAAGATCCTCTCTCTCTCCCCGAATCCTTTC
ACCGGTCCCTATCTCTGCCACATGTGTTCACTTCCAGCTGCTGACCNNNN
NNNNNNNNNNNNNNNNNNNNNNNNNNNNNNNNNNNNNNNNNNNNNNNNNA
ACAGCGAGGGCCGTCGCTCATTAAGCAGCCTTCCACTTAAGCATGAGTTG
GCTGTTTTTGCATCTTTCATAAATGGGACCAAACAATGGAAGCCAGACTG
CGCTCGGCTGTGATTCTTTCTGCATTGAATGGTCTCAAGGAACTCTGTTT
CTCTGTTCCATCTATGATATGCCCCTCTAGTTTGGAAAAAGGCATGAACC
ATTCCCGTGGAATGTTTTGATGTATCTAAAAAGGAAAACTTTGTATATGT
AACCAGAATCTCCTAAAATAAATCGGCTTTTGCGGCAAATACCTCACGGA
AGCACTCGATCATCATACTGGAAGCAGATAAATCACAAGTATCTAAGCTT
GGGACTGATATTAATAAAATATAGGGAACCTACAATTAAGGTTCAATCAA
CCCAATTATCCCACTGAAATCAAAGCTATCTCAATAACCTAGCTTCTCTT
CACAATATAATAACGATATTGAATACTTAACGTAGGAAACCCACAATTTA
GGAACATGTTCCAAAAACGACTCGATCTTCATACTAAAAGGAGAGTTACC
TCATGTAACTCAGCTTATCTTATGCATATGAGAACAATATTGATTATTTA
ACATAGGAAACCCATAATTTGGGAACATATTCCAAAATCAACTCGATCAA
TATACTGGAAGCAGAGTTACCATAAGTAACTAAGCTTTTCTTAACAATAT
AAGAACAATATTAATTACTTAACATAGGAAACCCACAATTTGGGAACATA
TTCCAAAATCAACTCGATCAATATACTGGAAGCAGAGTTACCACAAGTAA
CTAAGCCTCCCTTAACATTATTGAACTAATGTTGATTAAGTACCTAATAC
AAGAAACACATTATTTCGGTTCAAAATCAACTCAATTATCATTATCCAAT
GAAAGCAAAACTTTCTCCAGTAACTTAGCTTCTGCTACAACTAGCAATAT
AAATATTAAATATATTATAAATATTAGCCAAGAACAACCAACATAAATGC
TGACATGATGATCTTAAGATTGGTTCTTCAGCTAAACATATTCTAATGTC
AACCAGATCATCATACTGAAATAATCACAATCTTAAATCTGGACCAACTT
CTCAATATTGGAGACCAATTCAAGCTGCAGATCGGAGCGAAAGGATCGAG
GATCGCGCCTGAAGGCTGTAGGCTATTGAGGAACTTTCCTGCAGGAGTTC
CATTGAAACGATCCTCTGCTAACAATTAGTGTGGCTCGTGCAGCGAAACA
ATTCCACAGCCAGTGGTCCGACCAGGCCTCTGTTCTCTTTTTTTCTTCCT
GATGTCCTCGTCCTCTGCTAATTATGCGTCGAAAAATTGAGCGCCTCAGA
TTACACTCCGCACAACAAAAACGCAACATGAGCCACAGTCGAGAGAGTCC
GGGCGGTTGGGATTCNNNNNNNNNNNNNNNNNNNNNNNNNNNNNNNNNNN
CCATCGGAGTTAATTAATCATGGCAAGAATTACTTGTGGCAAATTGTATG
CAAGAACACAGAGCAACCGGAACCAAAGATCATTAGGACGGGATCTGCTG
AATCGAAGCAGATCTTAGAGCAGTTGTGTATTGTGTGGGCTGGGAGTGAG
TGGCGTGGCATATGTGAGTGTTCCCCTTTGTGTCCAGCGATTTGTTCGGA
AACCCTACCTAATGGTCTTCGCTGACATACCAAACAATACACCGAACGCT
AAGTATAGATATGTGCATACTTACGATTATATTATATACTCCCATCGTCC
ATATAGAGTGCCCTTTCAAAAGGATAGCGATAGGGCTGGGGCTGGGGATC
GACATACTTCGAAGGTCAGTTCCCATAGAAAGAAAGCGAACTTCTTCTAC
AGAATGACCACAGAATGAGAAACTCTTTTCCACGCTCCAACGATCTTTAT
TTGGCAAACAGTCCCGTCCCTGAATGTGTTCCGATAATGACAAAAAGATA
ATCGGCGAAGGGTAACACAGGAAGTGATCTGATCTACTTTCTGCCAGAAC
ATACCGAGCATACCCATACCGTTTTCATTCCGATTCCGCATCATTTCCAC
TTGTTTGGCCACAAATTTGAGGTTGGCTAGACACCGATAATCTTATAATA
TTGCTGAGGAAATGTTTCTTCTCAAATTTCTCGGCTTATTGACAAAATAT
TTTCAGTATCAATGACAATGGCCAATGGAAAGATAGTAATAGTAGGAACA
TAGATATAAATAGGTACAGGCACAGGCATACGAAGAGGGCAAGTGCTCTT
AATCTTCAGGTCCCGCCAAATCGATGAATTTGGAGATGGGGTGGCAGCCC
AATTTGGGACAAACTAATTCCACGACTGTCTCTGGCCCTATAAATGTGTC
AACGCGCCAAATTGATGAATGGCAAAGGGTGGTCCAGGGTGTTCGAGTCA
TTCCGGAAACAGCCCCAACTTTCACCCCAATACTCGTATCTCCGTCCTGA
GGAGCTAAAAAGCTGAAGGGGTTGATGCTTCGTCGGAAGGAGAGAAAACA
GTTGTGGGAAATTGCCAAAAGTGACCAAAGCAGCGGTCAGCATTGCGGTC
AGCCCACAGCTCATTGAGCGATAGACCACTTGTAATCAACCCATCGCCAT
CCGGTCTTTGTTATCATTAAGCAACAGCAGGACAGGGCAGGGAGACCCTG
GGACGGACCAAACCCTTTCATTTGTGGCTCGATGTCTAATAATGAAAATG
TGCCCCCGATGCNNNNNNNNNNNNNNNNNNNNNNNNNNNNNNNNNNNNNT
GCTTGCTATTTATTTATTAAATGCAAGAGACTCCCCTCTCATTCGCAGCA
TCACCCACACGGCTGGACAATGGACTGGGTCAGCTGGCCCAGCTGTCACA
TTTTCCCTAAGCNNNNNNNNNNNNNNNNNNNNNNNNNNNNNNNNNNNNNN
NNNNNNNNNNGGCCTCTGTCTCTGGCTTTAATGAAGTTGGACCCATGGAC
CCTGATTTCATTGCCCGAAAACTCGTTTTCATCCCGCAAACAAAATGAAG
TTGCTGCAGACTCAATCTGGTGGTGTGTTAGGGGCCCTCCGACTGTGGTT
GCGCTAGAGAATGAAGTTGAGCACAAGGGTTCGGCTCTGATTGGTTGGGC
TCGCTCTCGCTCTGCTTCCCAGTACCAGTTCGGTTTATTACGAGGAGTTT
ACGATACTGTTATGCGTTCACGATAAGCACGGCAAAATGGCGCAATCACN
NNNNNNNNNNNNNNNNNNNNNNNNNNNNNNNNNNNNNNNNNNNNNNNNNN
NNNNNACGATCGATCGCACACACACACTTGCCTCAGCCTCAGGCATTGCT
GCTTAAGCTTACCTTCTACCTTCTACGGTGTATTCTACTCTAGCAAGGAG
AGTTTTCAAATACTCACCCATACTTGTGCAAATGGTTCTCCATCTGTCGT
AGTGCATTAGCTTTTCTTAAACAAAACTTATCCTACTTGTTCAGGTGGAA
TTCATGTAACTTTTGAGACATGGGCATTTCCATTCTGGCATTACGTTACG
TTCGTAGAAAAAAGAGAATAAAAACGTCAAATTTGTAAAAGTTTTTAGTC
CTAGTAACATAGTAAATAAGTACTCCTCACGTTACGTTACCAAAAACAAA
AGCCTTTTCGAGGTTGGGTTACAAAATTTGAAAACTGTGCCAATTGGGTA
GGACTATCTGTATACAATTTCGTTTACTAATATATGAAATATTAAGTGTT
CATTCTTGTTGCTAATAGACACAAAAACCTTTCCTGTTTTTTTCTCGTAT
TAAATCTGCAGGGGCATCGTACTATTTTACTGGCGTTACGTTACGAAATT
CCGCGGCGCTAATAGCTCCCACAATATACTGTTAAGTTTTATGGCATTTT
TTCAGATAGTTTAATATTTTAAGTAGACTTTGTGACAGAACTTGNNNNNN
NNNNNNNNNNNNNNNNNNNNNNNNNNNAAGGAAAACATGGTTATTAAAAT
ACAACATTTCACATCAAAGTTAATTAAGTTAAATGTCAATTCGTTGAATT
AGTTTACTTTCACTAAATTCAAATTTAGACGGGTATGCCCATACAGGGTG
TATTAGTAATCTGTTTTTAAAAAAATACTTAAGTATTGAAATCCCTTGCC
CCACTTGTCCTTAATTTTGATGGGGGTATTGGGGTTGGNNNNNNNNNNNN
NNNNNNNNNNNNNNNNACCTAAGCTCAACCTTGACCTTAGCTTAACCTGA
GCTCAATCGTGCGCTTAACTTTTCAGTTAGGGAAGTCATTCAGTCAGCTT
ATCTAGCCCCTGGTCGTGACCGTGAAGATCACGCGGATGGCTCAGACAGT
GAGGTCTGAGCGAGATCTGGCCGCCTCGCAGGCACAGATCGGATCGGATC
TGATCTGGCACTTGTGCCTGGGGGACTTACGCTCCCGGGCCACGCAATAT
TATGCGAGATTAACTTGAGGCCGCCAGATCAGATAGTCAGGCTTTGTCTC
GTAGTCGCGTAGTCTCGTGTGCTGTTGCTGTTTGTTGTTCCCTGTCCCTT
CTATCTGCTGTCCTGTAGACAAATATTTGCGTGGCTTGTTCCAGGAATCA
GGATACAAAAAAAAAGTGTCTTGAAGATGAAAATGAAAATTATGAAATGA
TATTCTCTGGCATAATTTTTGTCAGAATTGCAGACAAAGACAATGGCGTA
GCCGTTTGCATTTCCCATTTTGCACTTTCCCGTTGACAGTTCCGTTCCGA
GTTTTGTTCCCAGTTGTTGGTACCGAGGAACAGTTTTTGCCACCTACAAA
ACTCCGGGACAAAAGGCTTAAACCGCTTAAAGACCGTTTAATCTCATGGA
TTTTGAGTTGCATGNNNNNNNNNNNNNNNNNNNNNNNNNNNNNNNNNNTT
TAGTTTCATGTGAACGGAACAAAAAATCGAGGAAATCGAGATGGGACAAA
ATCAGTTGAAGTTGAAAATTNNNNNNNNNNNNNNNNNNNNNNNNNNNNNN
NNNNNNTGTGGCTCTCGAGAAGACNNNNNNNNNNNNNNNNNNNNNNNNNN
NNTAAAGATCATACAAAGGGCGTGTCTGAGCCAAGGACTTTAGAGGGTTA
AATGCTCATATTACGAGTGGCCAGGAGTCACTGTCAGCCGATTGGTCCTG
GTCCCCAGCAAAAGAGTTATGCGGAATGAGGTTCAGGGTCCAGCTTAACG
TTTTCTCAAATCCTATTCCTGTTCCGTTTGCCTTTTTTCCGTTTGATTTC
GATTGTATCTCTGTGGCTTGCATCCGTTCTGGCGAAGCAAAGATCGTGCG
AGATGGATATGCTGATGGTGCGAACTGACAATTGACACAATTACCAGCCA
GGACAGCGAAATCTGAAATCCATAAACCATAAACCGGTAGGAGCATCGAA
GCCCCGTAAACCGTAAACCGAAGACCGCTGCAATGTCATTTTGACAGCAA
TTGTCTGGGCCCAACAATGCGCTGGAGGAGTAGCAGTAGTAGGAGTACTC
CTAACGGAGTTTTGTGGGCGAATCGNNNNNNNNNNNNNNNNNNNNNNNNN
NNNNNNNNNNNNNNNNNNNAAGGTGTTAAAATTTCAAGGGCCGCTTGATA
GATTGTGTCCAAAGGCTGAGTCGGGGGCATACCGCATACTCATACATAGG
AACTCGTACAACTCTTTTTATGTGGGTCCGATGCGATCCCCGTCACTTTG
ATTAACTCCGAATGGGTTCCGAATGTCGGATATTTGCCCCCTGCTAACGG
TTCCCGGACCCGGACAATGGTATATGGCAGCTAATCAACAGTAAAATGCA
TAAAATTAAGTGAGCAAATGAAAGGAAAGGAAGCTAAAGGGTGCTAGAGG
GTACCGCTATGCCGCTATGCCGCTACGGGTTGACATGCCACACANNNNNN
NNNNNNNNNNNNNNNNNNNNNNNNNNNNNNNNNCAGCGTTGAGTTATTAG
AAATGTGTCAGATTCTGCGCATAACTGTACCGAAAGCGGTTCACAGAGAT
TCATACATATGTATGTATGCGTCTGCTATACGAACAATGGCCTAAACGTT
GACAGTTCATCAAAACGAATGATGCATGCAAAATGAATCATCTATCCGTT
CTACACGTTGAGCAGTGATCTCCGATCTCCCACGAGTCCCAGTCTCTCTA
TGATCTGCCATGAAATGTTGCCTCTTTGTTAGTCTTGTCTTGTATTTTCC
CAACCATTTCGTAGAGTTGATGGGCGTTGCTGCAGCCACACCTCGGACAC
ATCTTCTGGGATCTTCTGGATGGAACAACAGCTACAATACGAATGGCGTA
AGGAAGTAGCAAGTTAGTTTTGCCCATTTAAATAACACTCATGGCTCATG
GGGTCATTGAGGTCTTTGTGGGCTTTGTCTTCGTCCGGTCAGAGGCGATT
TGATGTGCATTATACGATTGCTGTTGTGGATGTTGTGTGGGGTCTCTCGC
ACTCCTTCCCATCGATCACTGCCCAGCCCCCTCTAATCTTGTGTCACAGC
AAAATGTTANNNNNNNNNNNNNNNNNNNNNNNNNNNNNNNNNNNNNNNAA
TAGGATCAATATTTAATGTTCGATTGGGACTTATTTGGACTAAGCAAATT
TCAGATAAGCACCAGCTCCGATGGGGTTGAGATTGAGGAACTTTACAACA
CGTAGAAATCACTCTTTGAAGATGCTTTCTGAAAGGCTTGCTGCGGATGG
CTGCCTAGTCACGGCCAAGTCCCGTCAGCCTGGGCCAAATGTCATTTGGG
TAATCAAAACCGCACTAATTGGCATGGGGTAATGCAATACTCTGCTCCGC
TCCGCTCCCTCTGATCTCTGATATCTGCGAGATCCCAGTGCACGCTTCGG
TGGGTAACCATGAATGAACCGCAAGAATCCTGCCTGCCCGACGTCTCTCA
ATTAAAGAGATGCCATAATTGAGCAGCCTTTGCCAGGATTACGGCCAAAA
AGAGGATAGAACTGAGACGGATNNNNNNNNNNNNNNNNNNNNNNNNNNNN
NNNNNNGAGTGCATAGGATAACAATTAGCAAAAGGATTTGATGGCAGCGC
TAGGAGGACAGGACGGAAGCTAGCTCCGTCATTGTCCATTGTGCACCCTA
CCTTATCCTCTCTACTCTCTATGTACTTAACTTGTGTCTTTTTTAGTCTT
CTTTNNNNNNNNNNNNNNNNNNNNNNNNNNNNNNNNNNCGTTCCTGCCAT
TCCGCTGCACTTCCGTTTACGGAAGTGGCTAAAACCGAACAACCCAAAAG
AGTCCTCATCCAATACCTGTTCCTGTTCTTATCCCTTACGTTTGTGCACT
TTGCATATGGTATGAAAACAAACAAGTGAACGGCTGGACTGGAGATAGAT
CCCCTGTTTCGATGCGATCATGGCTGGTTAGTCTTTTGGCTCTACACAAA
CACACTCCACGACGAGAGAGGCTTTTGTCTCGGACTCGTCCTTCGGGGTC
GGAGCACGTGTAANNNNNNNNNNNNNNNNNNNNNNNNNNNNNNNNNNNNN
NNNNNNNNNNNNTTGCCGTAAGCCAAGTGCACAGCAGCTCCTAACTACAA
TACTTACTTCCTCATTAGCATGAGAGACTCTTCATCCGAATTGTCTGATG
GGCTTAGGCTACGGAAAACTGCTGAAAACTGAATGAAACGACTGGACTGG
CCAAACTAATATTCTATTTGAAAGTAATTTCATTTCATCAATTGTGTCGG
ACATCTACCAGTAATCGCTTGGTATGTACATCAACATAGATTGCTCTTGG
AATAGTGCTAGCTGCGATAAAAGCTTCTTATAAATAGTGGTTCTCTGAGC
ATTGTATCATCCGATACTGTTCCCTGGTGCCTTTTCTATAGAAGCAGATC
CAGCTATGTTATAAATATTCACTATAATAGGGCTAAGAACCTTTATAAAT
CAGCATCTACATATATTTGAATCCATATGGAAAATAATCTTAAGGTAGGA
GACAGAGAGAACTCATCTCTCTTGGTGGTTTTCTGGATGGCTCTGTGTCC
ATGCTTCGCCAATAAAAGTACTGAAAAAGTACTGCGGATGACAATATTTG
ACGATGTTAGCCCATTAAGACAAAGGTGCCGGCAAGGAGTTAACATCGAT
TCCCCGAACCCAACCGCCGTGTCACCCTTTCTTTTTTTTGGCAAGGCAAG
GCAACGAGGCAAAGAGCGAGCAATATAATAAGTAAAAACCCCTTTCAGTC
AATTAGTCGCTGATTTCTTTGTATTCCCGTGTTGCTGCGAACCAATATAA
AAATCGATGTCACAATGGAAGGNNNNNNNNNNNNNNNNNNNNNNNNNNNN
NNNNNNNNNNNNNNNCAAAGCGAACGAACCCTTTTTTAAGAGACGGTGTG
CCTGTTTATGGCCGCTTAAAAAACGCGCTCTGCACAGGGCCAGCGGGCTT
GCAGGGATTGTGGGACTTTTCACGCGAAGCGTCCATTATGCAATAAAAAA
CAACAAAAAAACGTTTCACGTTTTTTAGGCAACAGCTAATGTAGGTCTCG
AAACGAGAATGTACGGGTGCGTGGAGTGGGTGACGGATGGCGGATGGCAA
CCCGTTCGAACCCGCGCTCTACCTGACTTCCTTAAAAAACGCGCTCAAGG
TCGTCCAATGAAAGGATTGCACAAATATTGCATCTTAAGTCCTGAGCTCA
TTACAGCGAAGGGAGCGAAAGGATCGACAGGAGCGACAGGACAGCGGCAT
CGGCAGCAGCAGTCGATATATTTTATGGCATCATTTTTTAAGGTTCATTC
TCTTTATATCTATGCCATATACCATCTTGTTTTTCGCTGAATCTGGTTTT
TACAACGAATTTGGCAACTCTTTGGCTTCGACTCTGCCCGCGACTTTTTA
TGGCCTTTCTCTTAGCTCGATCCGACTCGTTTCGGCCGAGATTGTCGCTC
AGGTAAGCCGTCGCCTCAATGAGGGAATGTGTGCTCTTGTGTGTTGTGTT
CATGAAAATGTTCGGATGAGTGGGTAAAATGTATGTTTAATCCACCATTT
TTACGGTTGGATTAGCACAGGGATTAGCGGATAAGTTCGCGGTTTTTTAC
TGATTATCGAACTACAGTGCACCTCTCCTTTTTTGTGTGCCGAGATCTCT
CTGGCTGAATGGAGCGATGATCGAGTGAATGAATGCCTGTTAAGGGCTAT
CAAAATATATTAAATATTAGAGGATTTACCTACAATAATTCGTTTGATTC
GTCAGATCTGTTTTGGTATTTCCTAATAATTTGCATAAATATCCCATACC
GAGAAATCTCTATGAGACACCAAATATCGATGTTCATCCACAAAAGAGCT
ACAATTCAGATAATTCGAGAAGCATCTTCTCCATATTCTCAGCCCTGATA
TTGACCCTCTCCACATCCGATACTTATGAGCAGGGTCTTCGCTAGTCTTG
CACTTCCGTTTGCTCAAGTCGGAGACCACCGTTAGGATCACTGTTAAGTA
AAGTTAAACAAACGGCTATCCCACGCCCAGACTCGTATAAGGCATAAATG
CTAGCCAGCCAGAGGGCAAACAACATACCTTACGGGGACCGAGACTGGAC
ACTTGTCGCGATGATCCTCGTTTTTGGCGGCGTCATGAATCAAAGTAGCT
GCCAGCCATGTTTGTGGAAATGTTTGGTCCACAGATTGCAGTCCTGTCAG
TCATCGGTGTCCTTGCCAGGATTCTGGGAAGACCTGGCCCTGGCCGAGTA
GGATCCATTAGGATGCGAATTGAGACCACGCAGAAAGGGCTAAAGNNNNN
NNNNNNNNNNNNNNNNNNNNNNNGACGGGGACGGGTTCTGACGGGCTAAT
TTCCATAATTTGTCACGCACAATCATTTGTGTAAGATGTCCATCGAATTC
GCCAGCGAACACCAACACACACCCATAAGGATATGTGAGAGGATTGAACG
GGGCTGGGCTGGTCAGCAGAAGGATCTCGGGACAAAAGCGCACAGCAAAC
GGATTTAGCATTTAGCATTCGCAACCCTTGAGCATTCAAAATACTGAGCA
TCTATCATAAGCAAACCATCTCTTCTCTCATCTCCGCTGCTCTTTCTTCT
GTCCTTGTTGTACTTCTATACACTCCCTCTATACGCTCTATACCGTTTGC
TCCCTGCTGTTTTGAGCCAGAAGCACGACTCGGTCCTAATTGATGCCGAG
CAATCTGATGTAAAGCCTCGCTAGATGGTAATTATATGGGTTTTCAAGGT
ATGACAATGATATGATCTGCAGTGGCGTACAACAAACCATTCGGAATTTT
TGGTTGGGTTTCATTTTCAAAGATATTTTTCAGAGAATGAAGAATTATGT
AACTCCAGTTATTGAAAGTGTTCATACAATCATAGAATAGAAATCATAAT
ATTCGCACTTTAAAGAAAAGTTATCCATACTTTNNNNNNNNNNNNNNNNN
NNNNNNNNNNNNNNNNNNNNNNNNNNNNNNNNNNNNNNNNNNNNNNNNAC
CCATCCAGAATCACAAAGAACATTATTATTTTGCATATGTAATCATATTT
TTCAGTTTTATACCTATTTAGATATCATTGCTTTTCCAGAGATAATGTAT
CTATGCGATTTGTGGATAAATATCTCACTATATCCCACTAGTATATTTAA
CGTTAGTTCTCTTCGAATGACACTTTCGTTCCTTTTACACATTACTTTCG
TTTTTTCTTAATTTTGATATCATAAGTTAATCAATTGCTGTCATAATATC
CAGGGCTTTTTGGGTCGGGGAAAATTACACAAAAAATTATAAACTCTTGC
GCTTAAATGATAGGAAACGGCATAATCAGGCGCAGCGGCAGCGAAGGAAA
TTTTCGCGAAAAATGGAAACCAAAAGTCTCTGTCGACAGTGGCAGAGAGG
CAGCAGCACCCACACCCGCAGCAGCCGCACGGCACCCTCGTAAAACCCTT
TGATGCTGGACAGAGCGAGATGCAATCCCCGAAGTGGAGGAGAAAAGGAC
AGCGATATTCTCCGTCACCCCTTTGCTGTCCGCCTACCTACCTGCGTGAC
ATTGACTGACANNNNNNNNNNNNNNNNNNNNNNNNNNNNNNNNNNNNNNN
NNNNNNNNNNNNNNNNNNNNNNNNNNNCGCCATTGCGAATGAAGCGTCGG
CGCAGCCGGGTTCGGCAGTATAAAAGGCGGTCGGGCTGCCGAAAGGAAAT
CAGTTTGCATTCGCCAACGTCAGAGTCAGCGTCACGTCACCTACACCACA
CACACACAAAGAGAGCGAGCTAGAGAGCTAGCAGAACATCAGTTTACAGT
TATCACGCTTTGGATTAATCAACCGTTAGTCAGACATCATGCTGATGCAC
GAGAAACTCATGTCCGGACAGTTCTTTAACGACCTGAAGACTGGTAAGTT
AGCCACGCCCCCTAGCCCCCCGTCCAACAGCTTACTAAGAAATCCCTCCT
CCTTCTTCTCTCTTTTTAAATAGATCGCAAGCCTTTNNNNNNNNNNNNNN
NNNNNNNNNNNNNNNNNNNNNNNNNNNNNNNNNNNNNNNNNNNNNNNNNN
NNNNNNNNNNNNNNNNNNNNNNNNNNNNNNNNNNNNNNNNNNNNNNNNNN
NNNNNNNNNNNNNNNNNNNNNNNNNNNNNNNNNNNNNNNNNNNNNNNNNN
NNNNNNNNNNNNNNNNNNNNNNNNNNNNNNNNNNNNNNNNNNNNNNNNNN
NNNNNNNNNNNNNNNNNNNNNNNNNNNNNNNNNNNNNNNNNNNNNNNNNN
NNNNNNNNNNNNNNNNNNNNNNNTTGGAGGAGCTGCCTCCGCCGAGGTCC
TTGATCTGTCACGCCGCTGCGACAGCGTGGAGACGCCCCGGAAGACTCCC
TCACCCTACCAGACCAACTACAGCTACGGCAGCGGCTCGCCCTCGACCTC
ACCCACAGCCACGGGCTCCGTCTCCGGCTCCGGCTCTGGCTCTATCCCAA
GCAGCCTTCTGTACTCCGTCCAACAGCAGCAACAGCAGCTGGCCAGCCTC
TATCCGGCCTTTTACTACGGCAACATAAAGCAGGAGCCGTCCGCCCCCAA
GGTCACACCTAATGCCAATGCCAGTGCCACGGCCACTGCCAGCCTCCTGC
AGACATTCNNNNNNNNNNNNNNNNNNNNNNNNNNNNNNNNNNTGGGGGTT
TCCCCACGACCGGCAAGCAATGCCAGCACCATGCAGATCGATGTTTTGGA
GACCCCACAATCGCCGCCCGCAGCCCAGNNNNNNNNNNNNNNNNNNNNNN
NNNNNNNNNNNNNNNNNNNNNNNNNNNNNGTAGCGAACAGCGCCTCCGAC
ACGGGCAAGAACACACGCCCCTTCAAGGCATTCCCCCGGGACCCACTAGT
GATTGCCGCCAACTTTGCGGCCACGGATGTTCTCCTGGACAACCCGCGCG
TTGAGCGCTACACCGAGTACCGTAAGCGGGTACTCGAACAGATCCGCAGC
TCGAACGGCGGCTCTCGCACCGTGACGAACCCCAAAATGCGTCGCACCAA
CTCCCGCAGCGGCAGCGTCAACGAAGGCAGCTCCTCGAACAACAACAGCG
AGAGCGAGGATCGTGCGGCCGCCGAGGAATCCAGCGATTGCGACTCGCAT
GCCGGCAACTTCGAGTCCAAGTCTACCACAGGCTCTCACTCGAACGGCAG
CTCCTCTGGGGCGGCGAATGCCAGCTTCCAGCCGTCCAGCGGCGGACAGG
TGAAGGATGCCGCCTACTACGAGCGGCGTCGTAAGAATAACGCGGCAGCC
AAGAAGTCGCGCGACCGTCGCCGCATCAAGGAGGACGAGATTGCCATCCG
GGCCGCCTACCTGGAGCGCCAGAACATCGAGCTGCTGTGCCAGATTGATG
CGCTCAAGGCGCAGCTGGCCGCCTTCACGGCCAAGGTAGCCACTGCATAG
NNNNNNNNNNNNNNNNNNNNNNNNNNNNNNNNNNNNNNNNNNNNNNNNNN
NNNNTATATACAATGATTTGTCATCCGGCTCTATCAGGGCTCTTATATTT
GGGTTACGCGGAAAGTAGGTAAAGCAAAACAATTACGTTTTTTTAAGGAG
GCCTTCGGGTATATGAATCATTAGTAATAGGTTTGAGGGTTAATTATAGA
GGAAGAAGAAAAGATGCCTGGGATCGCCGCGGGGAGCGCCGTCACCTGTC
TCTATCCTTCTTACTAGTATTAGGACCAACAACCCTAAAAACCATAGAAA
GTAAAACGTGAATCTTTGATACTTTTGTTTTTTAAGCTGAATTTTGGGTG
CACTTGAGTGCGTGGATCGCACCGTCCTAAGATGTCTTACTTAGACACAT
CCCGAATCCCATGCCCCGACGAACGGTATCCGGCGTCCTATTTTTTTCGT
CCTCGACAAAGCGACTAATTGACCCCTCCTGACAGCTCCTACGTCAACTC
CTCTCCTTGATTGATGTAAAATGTTTATATTTGCATAGGCGCCGCCACAT
GTATAGGTTCCTGATTTCATGAATTTACGCTTTCTATTTTCCTCGCCACC
ACGCTCCACCATGTCGAGTCTATCTTCTACTTCTCCGGGGGTCCGATATA
AGTGTCCTATTCGACTGGGTTTTTTTTTAAAGTATATATCTATCCTTGAC
CGACCCGCTTAGCTTTGGTTAGACTTGACTCTGAGCGTGCGCAAGTTGCG
TTGTTCGTCGGCCTAAACCGAGATCGCTAACCCNNNNNNNNNNNNNNNNN
NNNNNNNNNNNNNNNNNNNNNNNNNNNNNNNNNNNNNNNNNNNNNNNNNN
NNNNNNNNNNNNNNNNNNNNNNNNNNNNNNNNNNNNNNNNNNNNNNNNNN
NNNNNNNNNNNNNNNNNNNNNNNNNNNNNNNNNNNNNNNNNNNNNNNNNN
NNNNNNNNNNNNNNNNNNNNNNNNNNNNNNNNNNNNNNNNNNNNNNNNNN
NNNNNNNNNNNNNNNNNNNNNNNNNNNNNNNNNNNNNNNNNNNNNNNNNN
NNNNNNNNNNNNNNNNNNNNNNNNNNNNNNNNNNNNNNNNNNNNNNNNNN
NNNNNNNNNNNNNNNNNNNNNNNNNNNNNNNNNNNNNNNNNNNNNNNNNN
NNNNNNNNNNNNNNNNNNNNNNNNNNNNNNNNNNNNNNNNNNNNNNNNNN
NNNNNNNNNNNNNNNNNNNNNNNNNNNNNNNNNNNNNNNNNNNNNNNNNN
NNNNNNNNNNNNNNNNNNNNNNNNNNNNNNNNNNNNNNNNNNNNNNNNNN
NNNNNNNNNNNNNNNNNNNNNNNNNNNNNNNNNNNNNNNNNNNNNNNNNN
NNNNNNNNNNNNNNNNNNNNNNNNNNNNNNNNNNNNNNNNNNNNNNNNNN
NNNNNNNNNNNNNNNNNNNNNNNNNNNNNNNNNNNNNNNNNNNNNNNNNN
NNNNNNNNNNNNNNNNNNNNNNNNNNNNNNNNNNNNNNNNNNNNNNNNNN
NNNNNNNNNNNNNNNNNNNNNNNNNNNNNNNNNNNNNNNNNNNNNNNNNN
NNNNNNNNNNNNNNNNNNNNNNNNNNNNNNNNNNNNNNNNNNNNNNNNNN
NNNNNNNNNNNNNNNNNNNNNNNNNNNNNNNNNNNNNNNNNNNNNNNNNN
NNNNNNNNNNNNNNNNNNNNNNNNNNNNNNNNNNNNNNNNNNNNNNNNNN
NNNNNNNNNNNNNNNNNNNNNNNNNNNNNNNNNNNNNNNNNNNNNNNNNN
NNNNNNNNNNNNNNNNNNNNNNNNNNNNNNNNNNNNNNNNNNNNNNNNNN
NNNNNNNNNNNNNNNNNNNNNNNNNNNNNNNNNNNNNNNNNNNNNNNNNN
NNNNNNNNNNNNNNNNNNNNNNNNNNNNNNNNNNNNNNNNNNNNNNNNNN
NNNNNNNNNNNNNNNNNNNNNNNNNNNNNNNNNNNNNNNNNNNNNNNNNN
NNNNNNNNNNNNNNNNNNNNNNNNNNNNNNNNNNNNNNNNNNNNNNNNNN
NNNNNNNNNNNNNNNNNNNNNNNNNNNNNNNNNNNNNNNNNNNNNNNNNN
NNNNNNNNNNNNNNNNNNNNNNNNNNNNNNNNNNNNNNNNNNNNNNNNNN
NNNNNNNNNNNNNNNNNNNNNNNNNNNNNNNNNNNNNNNNNNNNNNNNNN
NNNNNNNNNNNNNNNNNNNNNNNNNNNNNNNNNNNNNNNNNNNNNNNNNN
NNNNNNNNNNNNNNNNNNNNNNNNNNNNNNNNNNNNNNNNNNNNNNNNNN
NNNNNNNNNNNNNNNNNNNNNNNNNNNNNNNNNNNNNNNNNNNNNNNNNN
NNNNNNNNNNNNNNNNNNNNNNNNNNNNNNNNNNNNNNNNNNNNNNNNNN
NNNNNNNNNNNNNNNNNNNNNNNNNNNNNNNNNNNNNNNNNNNNNNNNNN
NNNNNNNNNNNNNNNNNNNNNNNNNNNNNNNNNNNNNNNNNNNNNNNNNN
NNNNNNNNNNNNNNNNNNNNNNNNNNNNNNNNNNNNNNNNNNNNNNNNNN
NNNNNNNNNNNNNNNNNNNNNNNNNNNNNNNNNNNNNNNNNNNNNNNNNN
NNNNNNNNNNNNNNNNNNNNNNNNNNNNNNNNNNNNNNNNNNNNNNNNNN
NNNNNNNNNNNNNNNNNNNNNNNNNNNNNNNNNNNNNNNNNNNNNNNNNN
NNNNNNNNNNNNNNNNNNNNNNNNNNNNNNNNNNNNNNNNNNNNNNNNNN
NNNNNNNNNNNNNNNNNNNNNNNNNNNNNNNNNNNNNNNNNNNNNNNNNN
NNNNNNNNNNNNNNNNNNNNNNNNNNNNNNNNNNNNNNNNNNNNNNNNNN
NNNNNNNNNNNNNNNNNNNNNNNNNNNNNNNNNNNNNNNNNNNNNNNNNN
NNNNNNNNNNNNNNNNNNNNNNNNNNNNNNNNNNNNNNNNNNNNNNNNNN
NNNNNNNNNNNNNNNNNNNNNNNNNNNNNNNNNNNNNNNNNNNNNNNNNN
NNNNNNNNNNNNNNNNNNNNNNNNNNNNNNNNNNNNNNNNNNNNNNNNNN
NNNNNNNNNNNNNNNNNNNNNNNNNNNNNNNNNNNNNNNNNNNNNNNNNN
NNNNNNNNNNNNNNNNNNNNNNNNNNNNNNNNNNNNNNNNNNNNNNNNNN
NNNNNNNNNNNNNNNNNNNNNNNNNNNNNNNNNNNNNNNNNNNNNNNNNN
NNNNNNNNNNNNNNNNNNNNNNNNNNNNNNNNNNNNNNNNNNNNNNNNNN
NNNNNNNNNNNNNNNNNNNNNNNNNNNNNNNNNNNNNNNNNNNNNNNNNN
NNNNNNNNNNNNNNNNNNNNNNNNNNNNNNNNNNNNNNNNNNNNNNNNNN
NNNNNNNNNNNNNNNNNNNNNNNNNNNNNNNNNNNNNNNNNNNNNNNNNN
NNNNNNNNNNNNNNNNNNNNNNNNNNNNNNNNNNNNNNNNNNNNNNNNNN
NNNNNNNNNNNNNNNNNNNNNNNNNNNNNNNNNNNNNNNNNNNNNNNNNN
NNNNNNNNNNNNNNNNNNNNNNNNNNNNNNNNNNNNNNNNNNNNNNNNNN
NNNNNNNNNNNNNNNNNNNNNNNNNNNNNNNNNNNNNNNNNNNNNNNNNN
NNNNNNNNNNNNNNNNNNNNNNNNNNNNNNNNNNNNNNNNNNNNNNNNNN
NNNNNNNNNNNNNNNNNNNNNNNNNNNNNNNNNNNNNNNNNNNNNNNNNN
NNNNNNNNNNNNNNNNNNNNNNNNNNNNNNNNNNNNNNNNNNNNNNNNNN
NNNNNNNNNNNNNNNNNNNNNNNNNNNNNNNNNNNNNNNNNNNNNNNNNN
NNNNNNNNNNNNNNNNNNNNNNNNNNNNNNNNNNNNNNNNNNNNNNNNNN
NNNNNNNNNNNNNNNNNNNNNNNNNNNNNNNNNNNNNNNNNNNNNNNNNN
NNNNNNNNNNNNNNNNNNNNNNNNNNNNNNNNNNNNNNNNNNNNNNNNNN
NNNNNNNNNNNNNNNNNNNNNNNNNNNNNNNNNNNNNNNNNNNNNNNNNN
NNNNNNNNNNNNNNNNNNNNNNNNNNNNNNNNNNNNNNNNNNNNNNNNNN
NNNNNNNNNNNNNNNNNNNNNNNNNNNNNNNNNNNNNNNNNNNNNNNNNN
NNNNNNNNNNNNNNNNNNNNNNNNNNNNNNNNNNNNNNNNNNNNNNNNNN
NNNNNNNNNNNNNNNNNNNNNNNNNNNNNNNNNNNNNNNNNNNNNNNNNN
NNNNNNNNNNNNNNNNNNNNNNNNNNNNNNNNNNNNNNNNNNNNNNNNNN
NNNNNNNNNNNNNNNNNNNNNNNNNNNNNNNNNNNNNNNNNNNNNNNNNN
NNNNNNNNNNNNNNNNNNNNNNNNNNNNNNNNNNNNNNNNNNNNNNNNNN
NNNNNNNNNNNNNNNNNNNNNNNNNNNNNNNNNNNNNNNNNNNNNNNNNN
NNNNNNNNNNNNNNNNNNNNNNNNNNNNNNNNNNNNNNNNNNNNNNNNNN
NNNNNNNNNNNNNNNNNNNNNNNNNNNNNNNNNNNNNNNNNNNNNNNNNN
NNNNNNNNNNNNNNNNNNNNNNNNNNNNNNNNNNNNNNNNNNNNNNNNNN
NNNNNNNNNNNNNNNNNNNNNNNNNNNNNNNNNNNNNNNNNNNNNNNNNN
NNNNNNNNNNNNNNNNNNNNNNNNNNNNNNNNNNNNNNNNNNNNNNNNNN
NNNNNNNNNNNNNNNNNNNNNNNNNNNNNNNNNNNNNNNNNNNNNNNNNN
NNNNNNNNNNNNNNNNNNNNNNNNNNNNNNNNNNNNNNNNNNNNNNNNNN
NNNNNNNNNNNNNNNNNNNNNNNNNNNNNNNNNNNNNNNNNNNNNNNNNN
NNNNNNNNNNNNNNNNNNNNNNNNNNNNNNNNNNNNNNNNNNNNNNNNNN
NNNNNNNNNNNNNNNNNNNNNNNNNNNNNNNNNNNNNNNNNNNNNNNNNN
NNNNNNNNNNNNNNNNNNNNNNNNNNNNNNNNNNNNNNNNNNNNNNNNNN
NNNNNNNNNNNNNNNNNNNNNNNNNNNNNNNNNNNNNNNNNNNNNNNNNN
NNNNNNNNNNNNNNNNNNNNNNNNNNNNNNNNNNNNNNNNNNNNNNNNNN
NNNNNNNNNNNNNNNNNNNNNNNNNNNNNNNNNNNNNNNNNNNNNNNNNN
NNNNNNNNNNNNNNNNNNNNNNNNNNNNNNNNNNNNNNNNNNNNNNNNNN
NNNNNNNNNNNNNNNNNNNNNNNNNNNNNNNNNNNNNNNNNNNNNNNNNN
NNNNNNNNNNNNNNNNNNNNNNNNNNNNNNNNNNNNNNNNNNNNNNNNNN
NNNNNNNNNNNNNNNNNNNNNNNNNNNNNNNNNNNNNNNNNNNNNNNNNN
NNNNNNNNNNNNNNNNNNNNNNNNNNNNNNNNNNNNNNNNNNNNNNNNNN
NNNNNNNNNNNNNNNNNNNNNNNNNNNNNNNNNNNNNNNNNNNNNNNNNN
NNNNNNNNNNNNNNNNNNNNNNNNNNNNNNNNNNNNNNNNNNNNNNNNNN
NNNNNNNNNNNNNNNNNNNNNNNNNNNNNNNNNNNNNNNNNNNNNNNNNN
NNNNNNNNNNNNNNNNNNNNNNNNNNNNNNNNNNNNNNNNNNNNNNNNNN
NNNNNNNNNNNNNNNNNNNNNNNNNNNNNNNNNNNNNNNNNNNNNNNNNN
NNNNNNNNNNNNNNNNNNNNNNNNNNNNNNNNNNNNNNNNNNNNNNNNNN
NNNNNNNNNNNNNNNNNNNNNNNNNNNNNNNNNNNNNNNNNNNNNNNNNN
NNNNNNNNNNNNNNNNNNNNNNNNNNNNNNNNNNNNNNNNNNNNNNNNNN
NNNNNNNNNNNNNNNNNNNNNNNNNNNNNNNNNNNNNNNNNNNNNNNNNN
NNNNNNNNNNNNNNNNNNNNNNNNNNNNNNNNNNNNNNNNNNNNNNNNNN
NNNNNNNNNNNNNNNNNNNNNNNNNNNNNNNNNNNNNNNNNNNNNNNNNN
NNNNNNNNNNNNNNNNNNNNNNNNNNNNNNNNNNNNNNNNNNNNNNNNNN
NNNNNNNNNNNNNNNNNNNNNNNNNNNNNNNNNNNNNNNNNNNNNNNNNN
NNNNNNNNNNNNNNNNNNNNNNNNNNNNNNNNNNNNNNNNNNNNNNNNNN
NNNNNNNNNNNNNNNNNNNNNNNNNNNNNNNNNNNNNNNNNNNNNNNNNN
NNNNNNNNNNNNNNNNNNNNNNNNNNNNNNNNNNNNNNNNNNNNNNNNNN
NNNNNNNNNNNNNNNNNNNNNNNNNNNNNNNNNNNNNNNNNNNNNNNNNN
NNNNNNNNNNNNNNNNNNNNNNNNNNNNNNNNNNNNNNNNNNNNNNNNNN
NNNNNNNNNNNNNNNNNNNNNNNNNNNNNNNNNNNNNNNNNNNNNNNNNN
NNNNNNNNNNNNNNNNNNNNNNNNNNNNNNNNNNNNNNNNNNNNNNNNNN
NNNNNNNNNNNNNNNNNNNNNNNNNNNNNNNNNNNNNNNNNNNNNNNNNN
NNNNNNNNNNNNNNNNNNNNNNNNNNNNNNNNNNNNNNNNNNNNNNNNNN
NNNNNNNNNNNNNNNNNNNNNNNNNNNNNNNNNNNNNNNNNNNNNNNNNN
NNNNNNNNNNNNNNNNNNNNNNNNNNNNNNNNNNNNNNNNNNNNNNNNNN
NNNNNNNNNNNNNNNNNNNNNNNNNNNNNNNNNNNNNNNNNNNNNNNNNN
NNNNNNNNNNNNNNNNNNNNNNNNNNNNNNNNNNNNNNNNNNNNNNNNNN
NNNNNNNNNNNNNNNNNNNNNNNNNNNNNNNNNNNNNNNNNNNNNNNNNN
NNNNNNNNNNNNNNNNNNNNNNNNNNNNNNNNNNNNNNNNNNNNNNNNNN
NNNNNNNNNNNNNNNNNNNNNNNNNNNNNNNNNNNNNNNNNNNNNNNNNN
NNNNNNNNNNNNNNNNNNNNNNNNNNNNNNNNNNNNNNNNNNNNNNNNNN
NNNNNNNNNNNNNNNNNNNNNNNNNNNNNNNNNNNNNNNNNNNNNNNNNN
NNNNNNNNNNNNNNNNNNNNNNNNNNNNNNNNNNNNNNNNNNNNNNNNNN
NNNNNNNNNNNNNNNNNNNNNNNNNNNNNNNNNNNNNNNNNNNNNNNNNN
NNNNNNNNNNNNNNNNNNNNNNNNNNNNNNNNNNNNNNNNNNNNNNNNNN
NNNNNNNNNNNNNNNNNNNNNNNNNNNNNNNNNNNNNNNNNNNNNNNNNN
NNNNNNNNNNNNNNNNNNNNNNNNNNNNNNNNNNNNNNNNNNNNNNNNNN
NNNNNNNNNNNNNNNNNNNNNNNNNNNNNNNNNNNNNNNNNNNNNNNNNN
NNNNNNNNNNNNNNNNNNNNNNNNNNNNNNNNNNNNNNNNNNNNNNNNNN
NNNNNNNNNNNNNNNNNNNNNNNNNNNNNNNNNNNNNNNNNNNNNNNNNN
NNNNNNNNNNNNNNNNNNNNNNNNNNNNNNNNNNNNNNNNNNNNNNNNNN
NNNNNNNNNNNNNNNNNNNNNNNNNNNNNNNNNNNNNNNNNNNNNNNNNN
NNNNNNNNNNNNNNNNNNNNNNNNNNNNNNNNNNNNNNNNNNNNNNNNNN
NNNNNNNNNNNNNNNNNNNNNNNNNNNNNNNNNNNNNNNNNNNNNNNNNN
NNNNNNNNNNNNNNNNNNNNNNNNNNNNNNNNNNNNNNNNNNNNNNNNNN
NNNNNNNNNNNNNNNNNNNNNNNNNNNNNNNNNNNNNNNNNNNNNNNNNN
NNNNNNNNNNNNNNNNNNNNNNNNNNNNNNNNNNNNNNNNNNNNNNNNNN
NNNNNNNNNNNNNNNNNNNNNNNNNNNNNNNNNNNNNNNNNNNNNNNNNN
NNNNNNNNNNNNNNNNNNNNNNNNNNNNNNNNNNNNNNNNNNNNNNNNNN
NNNNNNNNNNNNNNNNNNNNNNNNNNNNNNNNNNNNNNNNNNNNNNNNNN
NNNNNNNNNNNNNNNNNNNNNNNNNNNNNNNNNNNNNNNNNNNNNNNNNN
NNNNNNNNNNNNNNNNNNNNNNNNNNNNNNNNNNNNNNNNNNNNNNNNNN
NNNNNNNNNNNNNNNNNNNNNNNNNNNNNNNNNNNNNNNNNNNNNNNNNN
NNNNNNNNNNNNNNNNNNNNNNNNNNNNNNNNNNNNNNNNNNNNNNNNNN
NNNNNNNNNNNNNNNNNNNNNNNNNNNNNNNNNNNNNNNNNNNNNNNNNN
NNNNNNNNNNNNNNNNNNNNNNNNNNNNNNNNNNNNNNNNNNNNNNNNNN
NNNNNNNNNNNNNNNNNNNNNNNNNNNNNNNNNNNNNNNNNNNNNNNNNN
NNNNNNNNNNNNNNNNNNNNNNNNNNNNNNNNNNNNNNNNNNNNNNNNNN
NNNNNNNNNNNNNNNNNNNNNNNNNNNNNNNNNNNNNNNNNNNNNNNNNN
NNNNNNNNNNNNNNNNNNNNNNNNNNNNNNNNNNNNNNNNNNNNNNNNNN
NNNNNNNNNNNNNNNNNNNNNNNNNNNNNNNNNNNNNNNNNNNNNNNNNN
NNNNNNNNNNNNNNNNNNNNNNNNNNNNNNNNNNNNNNNNNNNNNNNNNN
NNNNNNNNNNNNNNNNNNNNNNNNNNNNNNNNNNNNNNNNNNNNNNNNNN
NNNNNNNNNNNNNNNNNNNNNNNNNNNNNNNNNNNNNNNNNNNNNNNNNN
NNNNNNNNNNNNNNNNNNNNNNNNNNNNNNNNNNNNNNNNNNNNNNNNNN
NNNNNNNNNNNNNNNNNNNNNNNNNNNNNNNNNNNNNNNNNNNNNNNNNN
NNNNNNNNNNNNNNNNNNNNNNNNNNNNNNNNNNNNNNNNNNNNNNNNNN
NNNNNNNNNNNNNNNNNNNNNNNNNNNNNNNNNNNNNNNNNNNNNNNNNN
NNNNNNNNNNNNNNNNNNNNNNNNNNNNNNNNNNNNNNNNNNNNNNNNNN
NNNNNNNNNNNNNNNNNNNNNNNNNNNNNNNNNNNNNNNNNNNNNNNNNN
NNNNNNNNNNNNNNNNNNNNNNNNNNNNNNNNNNNNNNNNNNNNNNNNNN
NNNNNNNNNNNNNNNNNNNNNNNNNNNNNNNNNNNNNNNNNNNNNNNNNN
NNNNNNNNNNNNNNNNNNNNNNNNNNNNNNNNNNNNNNNNNNNNNNNNNN
NNNNNNNNNNNNNNNNNNNNNNNNNNNNNNNNNNNNNNNNNNNNNNNNNN
NNNNNNNNNNNNNNNNNNNNNNNNNNNNNNNNNNNNNNNNNNNNNNNNNN
NNNNNNNNNNNNNNNNNNNNNNNNNNNNNNNNNNNNNNNNNNNNNNNNNN
NNNNNNNNNNNNNNNNNNNNNNNNNNNNNNNNNNNNNNNNNNNNNNNNNN
NNNNNNNNNNNNNNNNNNNNNNNNNNNNNNNNNNNNNNNNNNNNNNNNNN
NNNNNNNNNNNNNNNNNNNNNNNNNNNNNNNNNNNNNNNNNNNNNNNNNN
NNNNNNNNNNNNNNNNNNNNNNNNNNNNNNNNNNNNNNNNNNNNNNNNNN
NNNNNNNNNNNNNNNNNNNNNNNNNNNNNNNNNNNNNNNNNNNNNNNNNN
NNNNNNNNNNNNNNNNNNNNNNNNNNNNNNNNNNNNNNNNNNNNNNNNNN
NNNNNNNNNNNNNNNNNNNNNNNNNNNNNNNNNNNNNNNNNNNNNNNNNN
NNNNNNNNNNNNNNNNNNNNNNNNNNNNNNNNNNNNNNNNNNNNNNNNNN
NNNNNNNNNNNNNNNNNNNNNNNNNNNNNNNNNNNNNNNNNNNNNNNNNN
NNNNNNNNNNNNNNNNNNNNNNNNNNNNNNNNNNNNNNNNNNNNNNNNNN
NNNNNNNNNNNNNNNNNNNNNNNNNNNNNNNNNNNNNNNNNNNNNNNNNN
NNNNNNNNNNNNNNNNNNNNNNNNNNNNNNNNNNNNNNNNNNNNNNNNNN
NNNNNNNNNNNNNNNNNNNNNNNNNNNNNNNNNNNNNNNNNNNNNNNNNN
NNNNNNNNNNNNNNNNNNNNNNNNNNNNNNNNNNNNNNNNNNNNNNNNNN
NNNNNNNNNNNNNNNNNNNNNNNNNNNNNNNNNNNNNNNNNNNNNNNNNN
NNNNNNNNNNNNNNNNNNNNNNNNNNNNNNNNNNNNNNNNNNNNNNNNNN
NNNNNNNNNNNNNNNNNNNNNNNNNNNNNNNNNNNNNNNNNNNNNNNNNN
NNNNNNNNNNNNNNNNNNNNNNNNNNNNNNNNNNNNNNNNNNNNNNNNNN
NNNNNNNNNNNNNNNNNNNNNNNNNNNNNNNNNNNNNNNNNNNNNNNNNN
NNNNNNNNNNNNNNNNNNNNNNNNNNNNNNNNNNNNNNNNNNNNNNNNNN
NNNNNNNNNNNNNNNNNNNNNNNNNNNNNNNNNNNNNNNNNNNNNNNNNN
NNNNNNNNNNNNNNNNNNNNNNNNNNNNNNNNNNNNNNNNNNNNNNNNNN
NNNNNNNNNNNNNNNNNNNNNNNNNNNNNNNNNNNNNNNNNNNNNNNNNN
NNNNNNNNNNNNNNNNNNNNNNNNNNNNNNNNNNNNNNNNNNNNNNNNNN
NNNNNNNNNNNNNNNNNNNNNNNNNNNNNNNNNNNNNNNNNNNNNNNNNN
NNNNNNNNNNNNNNNNNNNNNNNNNNNNNNNNNNNNNNNNNNNNNNNNNN
NNNNNNNNNNNNNNNNNNNNNNNNNNNNNNNNNNNNNNNNNNNNNNNNNN
NNNNNNNNNNNNNNNNNNNNNNNNNNNNNNNNNNNNNNNNNNNNNNNNNN
NNNNNNNNNNNNNNNNNNNNNNNNNNNNNNNNNNNNNNNNNNNNNNNNNN
NNNNNNNNNNNNNNNNNNNNNNNNNNNNNNNNNNNNNNNNNNNNNNNNNN
NNNNNNNNNNNNNNNNNNNNNNNNNNNNNNNNNNNNNNNNNNNNNNNNNN
NNNNNNNNNNNNNNNNNNNNNNNNNNNNNNNNNNNNNNNNNNNNNNNNNN
NNNNNNNNNNNNNNNNNNNNNNNNNNNNNNNNNNNNNNNNNNNNNNNNNN
NNNNNNNNNNNNNNNNNNNNNNNNNNNNNNNNNNNNNNNNNNNNNNNNNN
NNNNNNNNNNNNNNNNNNNNNNNNNNNNNNNNNNNNNNNNNNNNNNNNNN
NNNNNNNNNNNNNNNNNNNNNNNNNNNNNNNNNNNNNNNNNNNNNNNNNN
NNNNNNNNNNNNNNNNNNNNNNNNNNNNNNNNNNNNNNNNNNNNNNNNNN
NNNNNNNNNNNNNNNNNNNNNNNNNNNNNNNNNNNNNNNNNNNNNNNNNN
NNNNNNNNNNNNNNNNNNNNNNNNNNNNNNNNNNNNNNNNNNNNNNNNNN
NNNNNNNNNNNNNNNNNNNNNNNNNNNNNNNNNNNNNNNNNNNNNNNNNN
NNNNNNNNNNNNNNNNNNNNNNNNNNNNNNNNNNNNNNNNNNNNNNNNNN
NNNNNNNNNNNNNNNNNNNNNNNNNNNNNNNNNNNNNNNNNNNNNNNNNN
NNNNNNNNNNNNNNNNNNNNNNNNNNNNNNNNNNNNNNNNNNNNNNNNNN
NNNNNNNNNNNNNNNNNNNNNNNNNNNNNNNNNNNNNNNNNNNNNNNNNN
NNNNNNNNNNNNNNNNNNNNNNNNNNNNNNNNNNNNNNNNNNNNNNNNNN
NNNNNNNNNNNNNNNNNNNNNNNNNNNNNNNNNNNNNNNNNNNNNNNNNN
NNNNNNNNNNNNNNNNNNNNNNNNNNNNNNNNNNNNNNNNNNNNNNNNNN
NNNNNNNNNNNNNNNNNNNNNNNNNNNNNNNNNNNNNNNNNNNNNNNNNN
NNNNNNNNNNNNNNNNNNNNNNNNNNNNNNNNNNNNNNNNNNNNNNNNNN
NNNNNNNNNNNNNNNNNNNNNNNNNNNNNNNNNNNNNNNNNNNNNNNNNN
NNNNNNNNNNNNNNNNNNNNNNNNNNNNNNNNNNNNNNNNNNNNNNNNNN
NNNNNNNNNNNNNNNNNNNNNNNNNNNNNNNNNNNNNNNNNNNNNNNNNN
NNNNNNNNNNNNNNNNNNNNNNNNNNNNNNNNNNNNNNNNNNNNNNNNNN
NNNNNNNNNNNNNNNNNNNNNNNNNNNNNNNNNNNNNNNNNNNNNNNNNN
NNNNNNNNNNNNNNNNNNNNNNNNNNNNNNNNNNNNNNNNNNNNNNNNNN
NNNNNNNNNNNNNNNNNNNNNNNNNNNNNNNNNNNNNNNNNNNNNNNNNN
NNNNNNNNNNNNNNNNNNNNNNNNNNNNNNNNNNNNNNNNNNNNNNNNNN
NNNNNNNNNNNNNNNNNNNNNNNNNNNNNNNNNNNNNNNNNNNNNNNNNN
NNNNNNNNNNNNNNNNNNNNNNNNNNNNNNNNNNNNNNNNNNNNNNNNNN
NNNNNNNNNNNNNNNNNNNNNNNNNNNNNNNNNNNNNNNNNNNNNNNNNN
NNNNNNNNNNNNNNNNNNNNNNNNNNNNNNNNNNNNNNNNNNNNNNNNNN
NNNNNNNNNNNNNNNNNNNNNNNNNNNNNNNNNNNNNNNNNNNNNNNNNN
NNNNNNNNNNNNNNNNNNNNNNNNNNNNNNNNNNNNNNNNNNNNNNNNNN
NNNNNNNNNNNNNNNNNNNNNNNNNNNNNNNNNNNNNNNNNNNNNNNNNN
NNNNNNNNNNNNNNNNNNNNNNNNNNNNNNNNNNNNNNNNNNNNNNNNNN
NNNNNNNNNNNNNNNNNNNNNNNNNNNNNNNNNNNNNNNNNNNNNNNNNN
NNNNNNNNNNNNNNNNNNNNNNNNNNNNNNNNNNNNNNNNNNNNNNNNNN
NNNNNNNNNNNNNNNNNNNNNNNNNNNNNNNNNNNNNNNNNNNNNNNNNN
NNNNNNNNNNNNNNNNNNNNNNNNNNNNNNNNNNNNNNNNNNNNNNNNNN
NNNNNNNNNNNNNNNNNNNNNNNNNNNNNNNNNNNNNNNNNNNNNNNNNN
NNNNNNNNNNNNNNNNNNNNNNNNNNNNNNNNNNNNNNNNNNNNNNNNNN
NNNNNNNNNNNNNNNNNNNNNNNNNNNNNNNNNNNNNNNNNNNNNNNNNN
NNNNNNNNNNNNNNNNNNNNNNNNNNNNNNNNNNNNNNNNNNNNNNNNNN
NNNNNNNNNNNNNNNNNNNNNNNNNNNNNNNNNNNNNNNNNNNNNNNNNN
NNNNNNNNNNNNNNNNNNNNNNNNNNNNNNNNNNNNNNNNNNNNNNNNNN
NNNNNNNNNNNNNNNNNNNNNNNNNNNNNNNNNNNNNNNNNNNNNNNNNN
NNNNNNNNNNNNNNNNNNNNNNNNNNNNNNNNNNNNNNNNNNNNNNNNNN
NNNNNNNNNNNNNNNNNNNNNNNNNNNNNNNNNNNNNNNNNNNNNNNNNN
NNNNNNNNNNNNNNNNNNNNNNNNNNNNNNNNNNNNNNNNNNNNNNNNNN
NNNNNNNNNNNNNNNNNNNNNNNNNNNNNNNNNNNNNNNNNNNNNNNNNN
NNNNNNNNNNNNNNNNNNNNNNNNNNNNNNNNNNNNNNNNNNNNNNNNNN
NNNNNNNNNNNNNNNNNNNNNNNNNNNNNNNNNNNNNNNNNNNNNNNNNN
NNNNNNNNNNNNNNNNNNNNNNNNNNNNNNNNNNNNNNNNNNNNNNNNNN
NNNNNNNNNNNNNNNNNNNNNNNNNNNNNNNNNNNNNNNNNNNNNNNNNN
NNNNNNNNNNNNNNNNNNNNNNNNNNNNNNNNNNNNNNNNNNNNNNNNNN
NNNNNNNNNNNNNNNNNNNNNNNNNNNNNNNNNNNNNNNNNNNNNNNNNN
NNNNNNNNNNNNNNNNNNNNNNNNNNNNNNNNNNNNNNNNNNNNNNNNNN
NNNNNNNNNNNNNNNNNNNNNNNNNNNNNNNNNNNNNNNNNNNNNNNNNN
NNNNNNNNNNNNNNNNNNNNNNNNNNNNNNNNNNNNNNNNNNNNNNNNNN
NNNNNNNNNNNNNNNNNNNNNNNNNNNNNNNNNNNNNNNNNNNNNNNNNN
NNNNNNNNNNNNNNNNNNNNNNNNNNNNNNNNNNNNNNNNNNNNNNNNNN
NNNNNNNNNNNNNNNNNNNNNNNNNNNNNNNNNNNNNNNNNNNNNNNNNN
NNNNNNNNNNNNNNNNNNNNNNNNNNNNNNNNNNNNNNNNNNNNNNNNNN
NNNNNNNNNNNNNNNNNNNNNNNNNNNNNNNNNNNNNNNNNNNNNNNNNN
NNNNNNNNNNNNNNNNNNNNNNNNNNNNNNNNNNNNNNNNNNNNNNNNNN
NNNNNNNNNNNNNNNNNNNNNNNNNNNNNNNNNNNNNNNNNNNNNNNNNN
NNNNNNNNNNNNNNNNNNNNNNNNNNNNNNNNNNNNNNNNNNNNNNNNNN
NNNNNNNNNNNNNNNNNNNNNNNNNNNNNNNNNNNNNNNNNNNNNNNNNN
NNNNNNNNNNNNNNNNNNNNNNNNNNNNNNNNNNNNNNNNNNNNNNNNNN
NNNNNNNNNNNNNNNNNNNNNNNNNNNNNNNNNNNNNNNNNNNNNNNNNN
NNNNNNNNNNNNNNNNNNNNNNNNNNNNNNNNNNNNNNNNNNNNNNNNNN
NNNNNNNNNNNNNNNNNNNNNNNNNNNNNNNNNNNNNNNNNNNNNNNNNN
NNNNNNNNNNNNNNNNNNNNNNNNNNNNNNNNNNNNNNNNNNNNNNNNNN
NNNNNNNNNNNNNNNNNNNNNNNNNNNNNNNNNNNNNNNNNNNNNNNNNN
NNNNNNNNNNNNNNNNNNNNNNNNNNNNNNNNNNNNNNNNNNNNNNNNNN
NNNNNNNNNNNNNNNNNNNNNNNNNNNNNNNNNNNNNNNNNNNNNNNNNN
NNNNNNNNNNNNNNNNNNNNNNNNNNNNNNNNNNNNNNNNNNNNNNNNNN
NNNNNNNNNNNNNNNNNNNNNNNNNNNNNNNNNNNNNNNNNNNNNNNNNN
NNNNNNNNNNNNNNNNNNNNNNNNNNNNNNNNNNNNNNNNNNNNNNNNNN
NNNNNNNNNNNNNNNNNNNNNNNNNNNNNNNNNNNNNNNNNNNNNNNNNN
NNNNNNNNNNNNNNNNNNNNNNNNNNNNNNNNNNNNNNNNNNNNNNNNNN
NNNNNNNNNNNNNNNNNNNNNNNNNNNNNNNNNNNNNNNNNNNNNNNNNN
NNNNNNNNNNNNNNNNNNNNNNNNNNNNNNNNNNNNNNNNNNNNNNNNNN
NNNNNNNNNNNNNNNNNNNNNNNNNNNNNNNNNNNNNNNNNNNNNNNNNN
NNNNNNNNNNNNNNNNNNNNNNNNNNNNNNNNNNNNNNNNNNNNNNNNNN
NNNNNNNNNNNNNNNNNNNNNNNNNNNNNNNNNNNNNNNNNNNNNNNNNN
NNNNNNNNNNNNNNNNNNNNNNNNNNNNNNNNNNNNNNNNNNNNNNNNNN
NNNNNNNNNNNNNNNNNNNNNNNNNNNNNNNNNNNNNNNNNNNNNNNNNN
NNNNNNNNNNNNNNNNNNNNNNNNNNNNNNNNNNNNNNNNNNNNNNNNNN
NNNNNNNNNNNNNNNNNNNNNNNNNNNNNNNNNNNNNNNNNNNNNNNNNN
NNNNNNNNNNNNNNNNNNNNNNNNNNNNNNNNNNNNNNNNNNNNNNNNNN
NNNNNNNNNNNNNNNNNNNNNNNNNNNNNNNNNNNNNNNNNNNNNNNNNN
NNNNNNNNNNNNNNNNNNNNNNNNNNNNNNNNNNNNNNNNNNNNNNNNNN
NNNNNNNNNNNNNNNNNNNNNNNNNNNNNNNNNNNNNNNNNNNNNNNNNN
NNNNNNNNNNNNNNNNNNNNNNNNNNNNNNNNNNNNNNNNNNNNNNNNNN
NNNNNNNNNNNNNNNNNNNNNNNNNNNNNNNNNNNNNNNNNNNNNNNNNN
NNNNNNNNNNNNNNNNNNNNNNNNNNNNNNNNNNNNNNNNNNNNNNNNNN
NNNNNNNNNNNNNNNNNNNNNNNNNNNNNNNNNNNNNNNNNNNNNNNNNN
NNNNNNNNNNNNNNNNNNNNNNNNNNNNNNNNNNNNNNNNNNNNNNNNNN
NNNNNNNNNNNNNNNNNNNNNNNNNNNNNNNNNNNNNNNNNNNNNNNNNN
NNNNNNNNNNNNNNNNNNNNNNNNNNNNNNNNNNNNNNNNNNNNNNNNNN
NNNNNNNNNNNNNNNNNNNNNNNNNNNNNNNNNNNNNNNNNNNNNNNNNN
NNNNNNNNNNNNNNNNNNNNNNNNNNNNNNNNNNNNNNNNNNNNNNNNNN
NNNNNNNNNNNNNNNNNNNNNNNNNNNNNNNNNNNNNNNNNNNNNNNNNN
NNNNNNNNNNNNNNNNNNNNNNNNNNNNNNNNNNNNNNNNNNNNNNNNNN
NNNNNNNNNNNNNNNNNNNNNNNNNNNNNNNNNNNNNNNNNNNNNNNNNN
NNNNNNNNNNNNNNNNNNNNNNNNNNNNNNNNNNNNNNNNNNNNNNNNNN
NNNNNNNNNNNNNNNNNNNNNNNNNNNNNNNNNNNNNNNNNNNNNNNNNN
NNNNNNNNNNNNNNNNNNNNNNNNNNNNNNNNNNNNNNNNNNNNNNNNNN
NNNNNNNNNNNNNNNNNNNNNNNNNNNNNNNNNNNNNNNNNNNNNNNNNN
NNNNNNNNNNNNNNNNNNNNNNNNNNNNNNNNNNNNNNNNNNNNNNNNNN
NNNNNNNNNNNNNNNNNNNNNNNNNNNNNNNNNNNNNNNNNNNNNNNNNN
NNNNNNNNNNNNNNNNNNNNNNNNNNNNNNNNNNNNNNNNNNNNNNNNNN
NNNNNNNNNNNNNNNNNNNNNNNNNNNNNNNNNNNNNNNNNNNNNNNNNN
NNNNNNNNNNNNNNNNNNNNNNNNNNNNNNNNNNNNNNNNNNNNNNNNNN
NNNNNNNNNNNNNNNNNNNNNNNNNNNNNNNNNNNNNNNNNNNNNNNNNN
NNNNNNNNNNNNNNNNNNNNNNNNNNNNNNNNNNNNNNNNNNNNNNNNNN
NNNNNNNNNNNNNNNNNNNNNNNNNNNNNNNNNNNNNNNNNNNNNNNNNN
NNNNNNNNNNNNNNNNNNNNNNNNNNNNNNNNNNNNNNNNNNNNNNNNNN
NNNNNNNNNNNNNNNNNNNNNNNNNNNNNNNNNNNNNNNNNNNNNNNNNN
NNNNNNNNNNNNNNNNNNNNNNNNNNNNNNNNNNNNNNNNNNNNNNNNNN
NNNNNNNNNNNNNNNNNNNNNNNNNNNNNNNNNNNNNNNNNNNNNNNNNN
NNNNNNNNNNNNNNNNNNNNNNNNNNNNNNNNNNNNNNNNNNNNNNNNNN
NNNNNNNNNNNNNNNNNNNNNNNNNNNNNNNNNNNNNNNNNNNNNNNNNN
NNNNNNNNNNNNNNNNNNNNNNNNNNNNNNNNNNNNNNNNNNNNNNNNNN
NNNNNNNNNNNNNNNNNNNNNNNNNNNNNNNNNNNNNNNNNNNNNNNNNN
NNNNNNNNNNNNNNNNNNNNNNNNNNNNNNNNNNNNNNNNNNNNNNNNNN
NNNNNNNNNNNNNNNNNNNNNNNNNNNNNNNNNNNNNNNNNNNNNNNNNN
NNNNNNNNNNNNNNNNNNNNNNNNNNNNNNNNNNNNNNNNNNNNNNNNNN
NNNNNNNNNNNNNNNNNNNNNNNNNNNNNNNNNNNNNNNNNNNNNNNNNN
NNNNNNNNNNNNNNNNNNNNNNNNNNNNNNNNNNNNNNNNNNNNNNNNNN
NNNNNNNNNNNNNNNNNNNNNNNNNNNNNNNNNNNNNNNNNNNNNNNNNN
NNNNNNNNNNNNNNNNNNNNNNNNNNNNNNNNNNNNNNNNNNNNNNNNNN
NNNNNNNNNNNNNNNNNNNNNNNNNNNNNNNNNNNNNNNNNNNNNNNNNN
NNNNNNNNNNNNNNNNNNNNNNNNNNNNNNNNNNNNNNNNNNNNNNNNNN
NNNNNNNNNNNNNNNNNNNNNNNNNNNNNNNNNNNNNNNNNNNNNNNNNN
NNNNNNNNNNNNNNNNNNNNNNNNNNNNNNNNNNNNNNNNNNNNNNNNNN
NNNNNNNNNNNNNNNNNNNNNNNNNNNNNNNNNNNNNNNNNNNNNNNNNN
NNNNNNNNNNNNNNNNNNNNNNNNNNNNNNNNNNNNNNNNNNNNNNNNNN
NNNNNNNNNNNNNNNNNNNNNNNNNNNNNNNNNNNNNNNNNNNNNNNNNN
NNNNNNNNNNNNNNNNNNNNNNNNNNNNNNNNNNNNNNNNNNNNNNNNNN
NNNNNNNNNNNNNNNNNNNNNNNNNNNNNNNNNNNNNNNNNNNNNNNNNN
NNNNNNNNNNNNNNNNNNNNNNNNNNNNNNNNNNNNNNNNNNNNNNNNNN
NNNNNNNNNNNNNNNNNNNNNNNNNNNNNNNNNNNNNNNNNNNNNNNNNN
NNNNNNNNNNNNNNNNNNNNNNNNNNNNNNNNNNNNNNNNNNNNNNNNNN
NNNNNNNNNNNNNNNNNNNNNNNNNNNNNNNNNNNNNNNNNNNNNNNNNN
NNNNNNNNNNNNNNNNNNNNNNNNNNNNNNNNNNNNNNNNNNNNNNNNNN
NNNNNNNNNNNNNNNNNNNNNNNNNNNNNNNNNNNNNNNNNNNNNNNNNN
NNNNNNNNNNNNNNNNNNNNNNNNNNNNNNNNNNNNNNNNNNNNNNNNNN
NNNNNNNNNNNNNNNNNNNNNNNNNNNNNNNNNNNNNNNNNNNNNNNNNN
NNNNNNNNNNNNNNNNNNNNNNNNNNNNNNNNNNNNNNNNNNNNNNNNNN
NNNNNNNNNNNNNNNNNNNNNNNNNNNNNNNNNNNNNNNNNNNNNNNNNN
NNNNNNNNNNNNNNNNNNNNNNNNNNNNNNNNNNNNNNNNNNNNNNNNNN
NNNNNNNNNNNNNNNNNNNNNNNNNNNNNNNNNNNNNNNNNNNNNNNNNN
NNNNNNNNNNNNNNNNNNNNNNNNNNNNNNNNNNNNNNNNNNNNNNNNNN
NNNNNNNNNNNNNNNNNNNNNNNNNNNNNNNNNNNNNNNNNNNNNNNNNN
NNNNNNNNNNNNNNNNNNNNNNNNNNNNNNNNNNNNNNNNNNNNNNNNNN
NNNNNNNNNNNNNNNNNNNNNNNNNNNNNNNNNNNNNNNNNNNNNNNNNN
NNNNNNNNNNNNNNNNNNNNNNNNNNNNNNNNNNNNNNNNNNNNNNNNNN
NNNNNNNNNNNNNNNNNNNNNNNNNNNNNNNNNNNNNNNNNNNNNNNNNN
NNNNNNNNNNNNNNNNNNNNNNNNNNNNNNNNNNNNNNNNNNNNNNNNNN
NNNNNNNNNNNNNNNNNNNNNNNNNNNNNNNNNNNNNNNNNNNNNNNNNN
NNNNNNNNNNNNNNNNNNNNNNNNNNNNNNNNNNNNNNNNNNNNNNNNNN
NNNNNNNNNNNNNNNNNNNNNNNNNNNNNNNNNNNNNNNNNNNNNNNNNN
NNNNNNNNNNNNNNNNNNNNNNNNNNNNNNNNNNNNNNNNNNNNNNNNNN
NNNNNNNNNNNNNNNNNNNNNNNNNNNNNNNNNNNNNNNNNNNNNNNNNN
NNNNNNNNNNNNNNNNNNNNNNNNNNNNNNNNNNNNNNNNNNNNNNNNNN
NNNNNNNNNNNNNNNNNNNNNNNNNNNNNNNNNNNNNNNNNNNNNNNNNN
NNNNNNNNNNNNNNNNNNNNNNNNNNNNNNNNNNNNNNNNNNNNNNNNNN
NNNNNNNNNNNNNNNNNNNNNNNNNNNNNNNNNNNNNNNNNNNNNNNNNN
NNNNNNNNNNNNNNNNNNNNNNNNNNNNNNNNNNNNNNNNNNNNNNNNNN
NNNNNNNNNNNNNNNNNNNNNNNNNNNNNNNNNNNNNNNNNNNNNNNNNN
NNNNNNNNNNNNNNNNNNNNNNNNNNNNNNNNNNNNNNNNNNNNNNNNNN
NNNNNNNNNNNNNNNNNNNNNNNNNNNNNNNNNNNNNNNNNNNNNNNNNN
NNNNNNNNNNNNNNNNNNNNNNNNNNNNNNNNNNNNNNNNNNNNNNNNNN
NNNNNNNNNNNNNNNNNNNNNNNNNNNNNNNNNNNNNNNNNNNNNNNNNN
NNNNNNNNNNNNNNNNNNNNNNNNNNNNNNNNNNNNNNNNNNNNNNNNNN
NNNNNNNNNNNNNNNNNNNNNNNNNNNNNNNNNNNNNNNNNNNNNNNNNN
NNNNNNNNNNNNNNNNNNNNNNNNNNNNNNNNNNNNNNNNNNNNNNNNNN
NNNNNNNNNNNNNNNNNNNNNNNNNNNNNNNNNNNNNNNNNNNNNNNNNN
NNNNNNNNNNNNNNNNNNNNNNNNNNNNNNNNNNNNNNNNNNNNNNNNNN
NNNNNNNNNNNNNNNNNNNNNNNNNNNNNNNNNNNNNNNNNNNNNNNNNN
NNNNNNNNNNNNNNNNNNNNNNNNNNNNNNNNNNNNNNNNNNNNNNNNNN
NNNNNNNNNNNNNNNNNNNNNNNNNNNNNNNNNNNNNNNNNNNNNNNNNN
NNNNNNNNNNNNNNNNNNNNNNNNNNNNNNNNNNNNNNNNNNNNNNNNNN
NNNNNNNNNNNNNNNNNNNNNNNNNNNNNNNNNNNNNNNNNNNNNNNNNN
NNNNNNNNNNNNNNNNNNNNNNNNNNNNNNNNNNNNNNNNNNNNNNNNNN
NNNNNNNNNNNNNNNNNNNNNNNNNNNNNNNNNNNNNNNNNNNNNNNNNN
NNNNNNNNNNNNNNNNNNNNNNNNNNNNNNNNNNNNNNNNNNNNNNNNNN
