# Supplementary material for: SMCis: An Effective Algorithm for Discovery of Cis-Regulatory Modules
Source: PLoS One. 2016 Sep 16;11(9):e0162968. doi: 10.1371/journal.pone.0162968 (PMC5026350; doi:10.1371/journal.pone.0162968)
Supplement: S1 Datasets — (ZIP) [file pone.0162968.s001.zip › dataset/Drosophila/Masked/dpse_ga22354.fa.masked]

>XL_group3a:794548,834547
GGATCCTGTCTTATTTGTTTTTTTTTTGCTCGCTCTACTCGAACTTTTTT
TTTCAAATTTATACAATAGTATTTATTGGTGAATCTGGGAGGCACCTATC
AGAATATTTTGTGTTTATCGGAAAAATGGAAAGCCGAAGCGGAAGCAGAA
GCGGAGTGGCATTGAAGCTTTGGATCTAATTTTCGGAATCTTGGAATCAT
GGAATTATCAATCCTTTTGGCACGGCGGACAAACTTTTTAGCAAACAGAT
AAACGTGACGTGGATTGGATCTCTGGGAAACAATATGTGTGGAGTGGGTG
AGTGGGGAGACAGGGAGGAGAAGGATGAGAGTAGAAGGGTGAGTAGGAGG
GCAGCACATACCTGTTCTGGTAGCTATAGTACTTAGCGTCGCGCGGTATC
GTGCACAGCTGCTTGCCATAGCAGCACAGCACTTGGGGATTGAAGGTGTA
TTTCCTGCCGCAACAGTAGCCCAGGGCTTGCATCACTGGATCGATCTCTG
CCTCGAACACCTCCGAAAGCTGAGAGAGAAAAGATGGGAAGATGGGGGAG
CAGGTGTTAGCATCGATTGGGGCAGCATGGATCACAGCTGTAGTACGGCT
GTAGTCCCCCGTATATCCTTGGACGTTACGTTACCTTGGTACAGTAGCGG
TAGACGCGTGAGGTCTTGCGATTGTAGAGCCACGCATTGTCGAACATCAG
CCAAACATCGTCCACGTACTCCCAGGGATCGCTGTACTTGCCGTTCTGGA
TGTTGTTCCGTATCGTGCCCAGATCCATCGGCTTCTTAACGATCTCAAAG
TAGTCGGGTATGCCCAGCGCCTGTGGATCCACCGGATACCGAAACGGCAC
CGATTCCGGCTCCTGGCGCAGCAATTTCTCCAACGTTGGCAGCAATGCGG
TGCGCAGCTCCTCCGGATTGAATTCTGTAATAAGGATTTTACAATTTTAG
CATTGAACTTCANNNNNNNNNNNNNNNNNNNNNNNNNNNNNNNNNNTGAA
CCATCAACCATCAACTATCTGTGGATGGTTGACGATATTGAAAGTATTGA
AAGAAAGACTATACAAGATGTTGCACGAGAGACCAGTTCAGTTCTCTTTT
AGGCACAGCCTTCGTCTCTGATCGCGGCCCTCCGCCCCCTCCGCCCACTC
CGCCCACTCGACCCCCACGGGTTCGGCTGACCTACTCATACTTTCTCTGT
TTATGTCTAGGGCCCCAAAAGTGTTGTCAGAAGTTTAACGAAGAGAATGA
GATTAGTGTCAGCTGTTCCCTCAGCTATTTTTGATTGTATCAAAGGAAGG
GGTCTGAGGGAGAGTGATAGCAAGCATTGCAAGGATTGTCCTGTGACAGG
TACTGCCCCAAACTTGGTTCTGGTCATTACTTACGGCATTTCTTCTTCTT
GTCGCCAGCCTGCAGGGCCAGTGGCTCTGGGACCAGGGGCTTTGGCTCGA
TCTTGGTCTTGATGTCCATGCCCCCCGCTCCGGAGATGCCATCGTGGGCA
CCGTTGATATCATCCTTGCCGCCACCGCCGCCGCCTTCGTGTGTGGCCGA
TGAGGCACTCTCGTCGACATCCATGGGCTCGGTCTTGATCTTGACATTGC
CATCGCCGTCGGCGTCCTCCGATTTGATCTCCATTTTGATCATGCTGGTG
CCGTCGTTGTTGACATTCTTGCCCTTGCCGCCCGTGGAGCAGTCCATCTG
GGAGCTGTCGTTGTTGCCGCCGCAGCTGTCATCCATGAACTCCTTCTTGA
TCTCGTCCTCCTGCTTGATCGAGTCCAGCTTCCCCTTCGAAGCCTTGCCG
CCGCCCCCGCTGCCGTTTGTGTCGTTCGTGGGCGATGGGGTGTCGTCGTC
GTTATCACGCGCCGCTGCCTCCAAGGCGGCCATTTGGGAGGATAGNNNNN
NNNNNNNNNNNNNNNNNNNNNNNNNNNNNNNNNNNNNNNNNNNNNNNNNN
NNNNNNNCACTACCATTGCCACCGGAGGAGGTCGTTGCCAGCATGTGGGG
ATTGCTGTTCGGCGCCGAAAGAGAGCCTCCGCTGCCCGGTCCGCTCGATG
CAATCGTTGCCGTCGCCGACGAGGAGGAATTGCAGCTGAGNNNNNNNNNN
NNNNNNNNNNNNNNNNNNNNNNNNNNGGCCATAACGCCTCCAACTCCTCC
CACANNNNNNNNNNNNNNNNNNNNNNNNNNNNNNNNNNNNNNNNNNNNNN
NNNAGTTGCTTCCGTTGCTGTTGCTGCCGTTGCTGTTGCTCCCGTTGCTG
CCGNNNNNNNNNNNNNNNNNNNNNNNNNNNNNNNNNNNGCTGCTGGCGCA
CGTTGCTGCCGCCGATGTGGGGGCACTGTTAGTCGCCAGGCCGGAGGCAC
TGGTCGCCGGCACGGGGGAGGCCGGCACGTAGGGTGGAGTGTTGGCTCGA
TTGCTCATTGGCTGCATGAGGCTGTTCACCGACGGGGGATTGATGATGCT
GTTGCTGCTGCNNNNNNNNNNNNNNNNNNNNNNNNNNNNNNNNNNNCTGC
TGTTGGAGGGAGTGCCGACGGGACCATTGGAGATGAATCCTCCACCGCCG
CCGCCGGGGGAGGGACTGGGCGCTGAAACCGTCATTCCACCCGCACTCGA
GGGTACACCTCCTGCTGATCCTCCTCCTCCATTCGCACCTCCACTACCCG
CCGCACCAGATCCTGCCCCTCCTGTAGTCAAGGCTGAATCGAGGCTCNNN
NNNNNNNNNNNNNNNNNNNNNNNNNNNNNNNNNNNNNNNNNNNNNNNNNN
NNNNNNNNNNNNNNNNNNNNNNNNNNNNNNNNNNNNNNNNNNNNNNNNNN
NNNNNNGAATGGCCGTGGCATTGCTGAAGGGTGACTGGGGCATGAGCATG
CCCGCTGCCGCCTGCTGGTGGAGGTGTCGCTGCTTCATCATTTCGCTAAG
CTGGGGATTGCTGCCCGCTACGGTGCCGCCATTTGCGTTGATGAANNNNN
NNNNNNNNNNNNNNNNNNNNNNNNNNNNNNNNNNNNNTTGGCCAGGCACT
GGACTGGTGAGGACATTGGCCGCTCCAGCGGCCGTCTGGAAGGGGGAGAG
CACGGGATTGACTACCATGCCGCCGGGACTGGGTCCCGGAGGACCCACCA
GCANNNNNNNNNNNNNNNNNNNNNNNNNNNNNNNNNNNNNNNNNNNNNNN
NNNNNNNNNNNNNNNNNNNNNNNNNNNNNNNNNNNNNNNNNNNNNNNCAT
CGTCACCATATTCGCCTGGCCTCCAACGCCGACTCCAACGCCAACACCGA
GTGCTCCTGCCAGTCCTGCGACACCCACGGGGCCGCCACCCACTGGCTGC
TGCTGCTGCTGACCGACGACCATGCCGCCAGGACCCTGGGGACGGAGCTG
CTGTGGCTGCATCACGCCCCCCATTGGACTGATGATGGGACGGACTCCGC
CAACGGATNNNNNNNNNNNNNNNNNNNNNNNNNNNNNNNNNNNNNNNCCG
ACGACGCCCTGCAGGCCACCGCCCACCGTAGGATTGGAGACGGAGCCGGG
TACTCCGCCCACGCCTCCTGGCACTCCAACGGGGCCGCCGCCGGGAACGA
CCACGGGACCCGAACCGGATACGGGGCCCGTGCCCTGCTGCTGCATGAGC
ATCTGCTGGTGCTGCTCCTTGCGCTTCAGCCGCTTCTCCTCGAGCTCCTT
CTGGATCTTGTAGATCTTCTCAGCGAGCAGGTGGTAGTATTCGGAGCGGC
TCTTGGCCATCTCGTACATGTCCTTCTCGACCTTCTCCGCGTAGGAGACG
AGGTTGTGCATCCGCTTGTCCTGCATCGTCGTTGGATCGGAGGTGGGAAA
GATGGCCTGCACAAGCTTGTGGACGAGATGGTTCCGCAGATCCGCCGTCA
CCGACTCCCGCCAGTCCTTTTCGCTGTCGTTGCCTGTGGAACCCGTTCCT
CCTGTCNNNNNNNNNNNNNNNNNNNNNNNNNNNNNNNNNNNNNNNNNNNN
NNNNNNNNNNNNNNNNNNNNNNCCCCCGCTGGCACCCGTCGTATCGGCGG
GCATCAGAACACTGGAACCCTGGCCGCCGGCAGTCACGCCAGTCGCACCA
CCAGGTCCTGCGCCACTTGGGGGATGAACTTGGGGCACCTTCAGCTTCGA
CAGCTGATCCGCCTGCCCCACCAGCTGCTGCTTGTCTGCCGCTCCTCCGC
CAAAGTTGGCGCTGCCGAAGCCTCCGACGCTCACAGACAGCGGCGTGGGA
ATGTTTCCCAACTGCTGTGCGGGATTCGTNNNNNNNNNNNNNNNNNNNNN
NNNGTCGACCATGTTGGAGAGGCCACCGCGTCGCCGATTGCCAGCATTGG
CGGCATTGCACTGGCCCTGGAGCATNNNNNNNNNNNNNNNNNNGAGGCTA
TTCACATCGTTGGGCAGGACGGAACCGGAACCGGGACCCGTGGGTCCCAG
GACTCGCACTGTAGGTGGGATGCCCTGCATTCGAATGCTCGGAGGCATCC
CNNNNNNNNNNNNNNNNNNGCCCGCTCCGACACCCGCGCCACCGCCGATC
ATATTGCCGGCCGTTACGGGAGAGAGTCCCACCTGGCCCATGGCATCGAA
GCGTCGCAGCTCCTGCTGCTGTTGGTGCTGTTGCTGTTGCTGCTGGACTT
GCTGCTGCTGCTGGGCGAGTTGTTGGGCCATTTCGGCGTTGGATTTGGGT
GCACCGCCCTGCTGCTGCTGCTGCTGCTGGGGCATCACGAGGCCCGTATT
CTGGGCTCCTCCTGGGGCTCCTACCTGTTGCTGCTGCTGCTGCTGCTTGC
CATCGAGTGATCCCCCGACGCCACCGAGCACGGTGAGAGGTTGGTTCTGT
TGCTGTTGCTGGAGACCGCCGGCCCCTCCGCTGCCTGGTGGGCCCCCGCC
AGGGGTCGAACCACCGCTTCCCGCTCCTCCGCCGCCTCCGACATTGGCGT
TCTGGAACACCGAATGACTCTGGCGGAACGGATAGCAGATGATGCAGGTG
CTGTTGATGCAGGTCTTGTAATGCAGGAGGATCTGGCGCGAGGAAGCACA
GTGCTGCATGGTGCAGTCCTTGCTCTGCTTGCAGGTACCCATGTGCGCCA
GAACCGCCTTCATCGCCTTGCAGTAGGGTACGTTGCAGACCTCGCGGTTC
GGATTGAGGGTCTCCCGCCGGTTGCACTTGTGCGCGTGCAGCAGGAGCAT
CAGCTGCTGCTGGATCTGTCGCTTGCGGTCGTCGGGGACATCCTGGCGGT
TCGCCTGTGGATTTCCCGCTCCTCCGACTGCTGCTGTCACAGCTCCGCCT
GCTGCTCCCACCTGGACACCCTGGACTCCNNNNNNNNNNNNNNNNNNNNN
NNNNNNNNNNNNNNNNNNNNNNNNNNNNGGATGGCCCAGTAATTGGTTCG
GCTGCGGGGGACGAGGTCCAAGGGCACCCGNNNNNNNNNNNNNNNNNNNN
NNNNNNNNNNNNNNNNNGGGATTGCCGCCCACTAGCTGTCCGGTGGGTCC
GCCAGTGCCATCGCCGCCCAAACTGGGCATCGGGACAACAGTGCCCACTG
GGCGATTGCCCTGCGGCATGACACCGACTCCTCCCCGTTGTGCCATCTGC
TGGGCAANNNNNNNNNNNNNNNNNNNNNNNNNNNNNNNGGAATTGTTGCC
GCCCGGACCTCCGTACTGGCCCACGCCGTAGGGCATGCTATTCAGTTGTC
CTGCGGGAAAACGAGCAACGAGAGGAATAGGATAAGGATTAGCAGTGGCT
CCCTTCTTGTCGGTCTCGTCGGTGGACCTACCCATCTGCATGTTGGGATT
CTGCATGCGTGGTCCTCCGCCGCCGGGTCCATTCCCTGGGCCGCCTGGTC
CATTGCCACCTCCGGCAGCGCCCATTATGTGGGGACCGCGCAGCATATGC
TGCTGGCCGACCATGCGACCCATCATCGGACCGTTTTGCATGTGCATGCC
CTGCTGGTTGGGTGCCACTGAGCCGCTGCCAGCGCCCACGGGGCCTCCGG
GTCCGCCTGCCACTGAAACGGCATTGATCATGCCACCGCCTGGCTGCTGC
TGCTTCAGCTGGTTGACCATGCCACCCATGCCGCCGCCGCCGACGCTGTT
GGTGAGGACCATGTTCCCCAGATTCCCTTGGGCGATTGTGTTCATTCCTG
CGGATAGGAGACAGGAGACGGGAGACAGGATTACACATGTACATATATCC
GAGAGGAAGAAAGAATGATCTGGGATCAAGCGGCACTCACCTGGTATGGC
ATTCATGCCATTGTTTCCATTATTCGATATCGACATGGGCATCGAATTTA
CCATGCCCATCTGTGTGGCAACCTGCTGCATGACGCTCTGATTGGGCGAC
TGCAGATTTGGGGATTTGCTGCCCAATTGGTTCATCCCCGGCACCACCAT
GGTCCCCTTCTGGCCNNNNNNNNNNNNNNNNNNNNNNNNNNNNNNNNNNN
NNNNNNNNNNNNNNNNNNNNNNNNNNNNNNNNNNNNNNNNNNNNNNNATT
TGGCGGANNNNNNNNNNNNNNNNNNNNNNNNNNNNNNNNNNNNNNNNNNN
NNNNNNNNNNNNNNNNNNNNNNNNNNNNNNNNNNNNNNNNNNGGAGCCAC
CGCCGGCTCCGTTCATTTGTGAGGTAACGACAACCTGACCGACTCCTGGC
CCAGAGCCAGGGCCAGGGCCTGTCTGTTTGTTTGGTCCGACTCCGACGCC
GACGACGGCTTGTGGTCCGCCGCCGCCGCCTGTTGAGTTTGTGTTTGTGA
CGCCAACATTCGAGGNNNNNNNNNNNNNNNNNNNACTCAGCTGATCCGAC
CAGCCGCTGTTTGAGGACACCAGCTCGTCGGGCAGATTCTCTTCCAGAAA
CAACGAGATATCCGCTAAAGGAACAAAAGCAAAGTAAGCAATAATATGAA
TGTTTGAATATGTCCAGGATGTGGGATGTGGAATCCAGGATTACTCACTT
GGATCCATTTTAACCCGCTTTGTGGGCGGCTCGTCCAAATGATCCGCCAT
CATGAAGATCGCTTTGGGTTCTGCAGAGTTTTGCAGAAGAGTTCGATTGA
ACCGAAGATATCCAANNNNNNNNNNNNNNNNNNNNNNNNNNNNNNNNNNN
NNNNNNNNNNNNNNNNNNNNNNNNNNNNNNNNNNNNNNNNNNNNNTAACA
ACAAAAGTAATGATTATACGGAGAGTCGAGAGCGATCCACACGACCCTGC
ACGACGCTACGCTGCACGAACGCCGGGAAGACNNNNNNNNNNNNNNNNNN
NNNNNNNNNNNNNNNNCGCTTTGTCAACAATAATGTTTTCGAAAATTTCC
TTAAAATTTTCCTTTCCTTTTGTTTTGTTTTCCTATATTTCTTTTACAAA
ATTTGCACAANNNNNNNNNNNNNNNNNNNNNNNNNNNNNNNNNNNNNNNN
NNNNNNNNNNNNNNNNNNNNNNNNNNNNNNNNNNNNNNNNNNNNNNNNNN
NNNNNNNNNNNNNNNNCTTGTTGTAATTTTACACACTTTACGGTACACAC
GAGAAAACAGGGAATGGAGAACGCGGNNNNNNNNNNNNNNNNNNNNNNNN
NNNNNNNNNNNNNNNNNNNNNNNNNGAGCACAAGCACAGGCACGGGTGGA
ACTACTACTTGCCCGACAGCACGGCCCGACTGCTAGGACTCAAATGGCAA
AAACCGAAATGGGATTTTCCAATTGATGGATTTTCAGTGGAAATTTAAAT
TGAATTTGAATCGTTTTTTGATGTTTCTCCAACTTTGATAAAGCTGTCAA
TTGAATATTTGCTGCTGCTTCTTCTTCTGCTGTTCCTGCTCCTGCTCCTC
TTNNNNNNNNNNNNNNNNNNNNNNNNNNNNNNNNNNNNNNNNNNNNNNNN
NNNNNNNNNNNNNNTGTGGCAGCTTCAGCTTTTGANNNNNNNNNNNNNNN
NNNNNNNNNNNNNNNNNNNNNNNNNNNAGATGATCTCGACGTTCTGTTCC
TCGAAGAAGAATTCTCTCCTGGCGGCGGTACAGATGCTGTCAAGGATGNN
NNNNNNNNNNNNNNNNNNNNNNNNNNNNNNNNNNNNNNNNNNNNNNNNNN
NNNNNTGGCACTCCGTCTGTTTTCCTTTCGCCGCTCCTGTGCCTTCTCCT
CCAGCCAAAGATCTATCGCGTCCGTGTCCAATTGGCACCGCACCTCGAAG
GTCAGCTCGACCCACTTCGAGCTCAGCTGCTCACCCAACAACAACCGCGA
GCGGATCAGATCCTCCANNNNNNNNNNNNNNNNNNNNNNNNNNNNNNNNN
CTTCCTGGTAAATTTTGTCGATTTTGTTGTTTCTTAAACACCAGTCAACG
CTCGCGTGCATTTTCGTGTTGGTTTGCCCCACCAAAGAGATGACCTTGGT
TTGGGGATGGGGGGGATTGGTGTTGGTGGTGGTTTCTTGGTGGCTGCTCC
TTTTTGTTTTTGTTGCTTTCTTTCTTTCCGATTTCTTATTTTGTTGTTCT
TCTGTTTTTGTTCTAGCCACTTTTCAAATTGTTGTTGTTTTGTTTGTTTG
CTGTTTCCGGAATATTGCGGGGGGAGTGGAGTTTTATTGGAGTGGTTATT
ATGACGATGATTAAATGACGATTGAAGTTTTCAAAAAAGATGTTTGACGA
ACAAAATATAATTCGTAGAAGCAGCGGNNNNNNNNNNNNNNNNNNNNNNN
NNNNNNNNNGTGTGTGTTGTCAGTGTTCGTCCTCGTCCGTCTTTGAGAGA
AACAAAGGGTAGAAGGAAAAAGAGCGCGCGCGAAATTGTTTTTTGGTTTT
GCTTGAACCGTTATTTATATTACATNNNNNNNNNNNNNNNNNNNNNNNNN
NNNNNNNNNNNNNNNNNNNNNNNNNNNNNNNNNNNNNNNCTATAATATTT
TGGCGGCTTNNNNNNNNNNNNNNNNNNNNNNNNNNNNNNNNNNNNNNNNN
NNNNNNNNNNNNNNNNNNNNNNNNNNNNNNNNAGGCTCTGGCTACACTTG
TTCTTCGTGGTTTTGTTTTGGTTTTGGTAAAAAAAAAACGCAATTCACAN
NNNNNNNNNNNNNNNNNNNNNNNNNNNNNNNNNNNNNNNNNNNNNNNNNN
NNNNNNNNNNNCGTTCGCTACGTAGNNNNNNNNNNNNNNNNNNNNNNNNA
TTCTTCGTTGTTGCTCCGTCGTCGTTCCTCGTTGTCTTTGCTCTAACATT
GCACTTTAACTGTAAAAAAAAAANNNNNNNNNNNNNNNNNNNNNNNNNNN
NNNNNNNNNNNTGGGGTTCGGTGTTTGTGTGAGTGTGTGTGCGTGAGAGA
TGTCCACAGAACGGGACTACGAAACGGCTGCGACAATGTCATTCCCGCTA
CTTTGGCTACTGCGGCGAATGCTACCGATTGCCAATATTTATTTATCTTT
TTAGCCGACTTGCCGCCTTCTGGCCGGGCTGCTCTGCCCCCCTGCCACAC
CACAGCTTCCACCTCCGCCGACGCCACCTCCTGCCTCCTTGCGGCGAGAC
AGAGACGAGACGGAGACACAGTCTCCTANNNNNNNNNNNNNNNNNNNACA
GACGGACGGACACGACTTGACAACGGCACTCGAACTCGCTCCCACACTCG
CAATATTTCACCCACTCGCTAGCTCTAACCAGACGTGGACGTGTAGCCCC
TCTCGCTCTTGCGCAGCAGTTAAAAAATAGGAAAAATAATCAAATCGTTT
TGCCGCCAGGGCCAAACAAGTGCCGCCCTTTTTGTAACAGTCGCCTTACC
CACAAAATAAATGGCAGGGAAAATTGCCAAAAATTTCACTCTAGTAATTT
CTCCCCATACAGAGAAGGCATAATTTCTGACGTTAGTTTTTTGACAAGCA
AAAATTGCATTATTTTGATTTTGCTTCCACATTGGAGGCGCAGCAGCGGG
CGGCCATCATCGTACGAGATTTAAATCGAGAGCCTACTCGCAAGTTTTTC
GACGAAAAGCTTTTGCGCCTCTGCGTTTGGTTTGCTTTGCTTTGGGTTTG
GGGTCTCTGTCTGCCACTCGTCATGCTGACCAAGCTCCACCGACAGTGGC
GGTCGCCAGAGCGGGACGGAACGCGTGTACAGATATATTCTCGTAAGTTT
TNNNNNNNNNNNNNNNNNNNNNNNNNNNNNNNNNNNNNGCGACACGACTC
AGAGAGAGAAAGAGAGTAACACGCTCTCGCACGTTTGCTAGTGTGCTAGC
ATTTTAATGGTGTTGGTGTGTGCGCATACACACACTATGGGTAAGCGGCC
AACGAGTGCGAGGAGCATTGGAAAAGGAAAGAAAAACAGAGACGACGACA
GAAATATATTCCATTTTTTGTGTCGCTCCGCTCGTCGTTTTCTTCTTCAC
GTCGCTTCAAAGTTTCTATTGCAGAAATTTTTTGTGTTGTGCTTGGGCAT
TAGGCAATTTTGGCGGCCCCGCAAAAAATCACAAAATTCTGGCCGGCAAA
TCCATAATTCGAGAAAATATCGTAGTTAATTAGGAAAAAATTTCAGGTAA
TTCTGTTCGGCGAATTAATTTTGTAAACTGCAACTTTTTGCCACGCACTT
AATTTTGTATTATTCTATGGAGTTTTGTCGAATTTCGCATTTATACCGTA
TAATTTTCACATTTTTCCCCGATTTTTGGCAATTGCTGCAAACTTTTTCG
CAACACTAAAACAAAAAAATTTCATCCGCTTGTGTTGCAGCAGAAAGTCA
ACTGATTTCGCGAACGAGTAGCAACAGAACTAGAAAGAAAGACTGAAGCT
GAAACGACTACGGGCCCGCTACTACGGGAGCGGAGAGCGAGAGAGCGGGC
CAGATAACAAGCCAGCGAGTGGTCGACGGTAGTGATGTCATGACTTGTTG
GCAAGTATTTTTAAGCTACTAGATCACTACTTTCACGATCATGTGCGATC
ATGTTACTTTTTCAGGACATGTTCAGGACAAGAATACGGACAAGTCCCAA
CATGATAGCGACATGCAGCATGCAGCTCAGACATGTGGGCATACANNNNN
NNNNNNNNNNNNNNNNNNNNNCATAACGTAAGTTAGGAAACATATCATAT
GCACTGCCGAATAGTATGTGGTATTCCGGCAAATGTTCCTAACTATTTAA
TTATTGACTCGAAGACGCATGGAAATCACAAAATCAGACTGGGAACCTCT
AAAGATATCGCCTTTCTGGCATATTGAACTTTTCTTTCATAAGATGAATT
TCGTAATATAAGGAAATGGCTGGAAACATCGATATGGGCAACCGTATTTA
ATATGTTGAAGCAGAGTAAAATCGAAACAAACTCTACTCGAAAAAATCTT
TTCATGGAATCGACATGAATATTTGAATTTTTCAATAAATGCGTGGCTAT
TTGGGGATACATTTTATCAGAAAACCATATTACAAAATTCACATTTCTGC
TACAAACGGGTGAGATCGGGTCACTACTTTCACTCATCTCTGTTGGCCAC
AGTGTTAGACAACTCGCGGAGTAGCATGTTTTCGGTGAGCGGGCGGCTGC
AGAGAGAGCGACAACAGGCCGCAAACATCCGCCACAGGACGCACCACTAG
TGTTGTCCTTGTCCGACGAACCGGTGGCCATCGAAACAAGAGCGCACGGA
ATCAAACATTTATTTGTGAATTATTCCGCAATAAAAGGCTACTTAGCTGC
TGGCTTACAGTTCCAACCATTGCTCCGCCGCGCATTTCATCCGGATGCGT
ATTCCATTCGGTTTTTTTTTGGCGCGCGCTTTAGAAGGGCGGCCGCATAA
ATATTTACAATTTTTTTGTTATGGCGGCTTGGCTGCTGGGCCACACACAC
AGACGCATATTCAGCCAGAGAGCACTCTCACTAAAACACGCAGACAGACA
CGTTGGCACGAATGTGAGTGAGACAGACAAAGTCGTTCTCTCTGGCATTA
CCTGCGTGCGTGTAAGCGGGCCAGCTGGCGTGACGCACTCGAACGAGTCC
GGTCAGCGAGTGAGTGGATTCTCTGAGAGTGCGCTGCTGAGAAAAATATC
ATTTTCTGTCCAAAATGTCCAGTAACGATTGGGCATAATGCCCAGCATAT
TTTACGTTTAAATGCATTTGTCCAATTATTAAATTCTATTCTTTGGTAGT
GCGCCATTAAATGCGACCAAGTGTGATCTTCTACATACGTTTCGCCGGCT
GCCTTGCAAGTCTACTAACGTCACGACTACGTCACGTTTCGGGGCTCGCG
TGTAATTTTTGCGCCAATTTTCATCTACAATTTTTTTCCTACGTTTTCTA
TCTTTCTGTTTTTTGTTTCGCTGTTGGAAAAGTGCGCCATGATGGGGTCA
GGCGGGGGGTAGGCCTTATTTATGCTCTCTCCGCTTCAGAGATGAGCAAT
TTGCCTGCCGCCACGATCGTTCACAAGTTTTAAAGTATCCTCTTCTGTCA
TAGAGCTACGAATTGGTGAAATCCCGGCTAGCTTCATTAAAATTACAGAA
TTCCATTCCGAAATATTACTTCTGCTCAAACTAGACTCAGCAATGGTGTA
ATTTTTAATTTTATTCATTTCTTTCCCCAAGTAGCTAGCCCGTGACTTTT
ACGGCACCTAAAACTGGGTCGCGGTCGGCTTTTTGGTTCTTTTTTGTAGT
ATTACGATGAAAATAAATTCAGAAAAGGAATGTTCTGGAACTAGCTGGAT
TGTCATATATTTAAATACATTTTTGTATGACCTAAAAGTATTATTTAGAT
AACTTGTATTTATTCAGCAATTTTCAGCGATAATGAGGCAATTAAATGTG
AATATTGGAATTACTTTTGAGATCTTACTTTGCCTGATTTTTCTCTAGTA
TTTTTGAGCATGTCTGAAGCATACATTTGTTAACGAAAAATTATCTATTG
GATATATTATCATGGTTAATCAGGATTAATCGTGTTCTGTTGTCTCAGCT
CGGCAATATTTATAATTTGATTCATCAATATATCGGGCGTCTGTCTAATA
AGATTTGGCAATTAATAGAAATGTTAAAAATCATATAGGAAGTGTAGAAA
TCTTGTATTAATATTTCTGCAATATCCAATTCAAATCTTTCCATTGTCAG
TCACGACTATCGGAATTGCTTACAGAGAGATGGCCATCCTTAAGTATGAC
TGTAACACTCCGGAGAGAAAAGACCAAACATTAAGTGCTGTTAAATGTGA
AAATACTAAATATATAGTACTGTCAAATGACAAAAGACAACGCCCTCTGT
AGCGCAGAGTCAGCACTAAATTCGTGTGGCGTGTGTCTTTGCTAACTGCC
CAATGCGCCATCTGTTGTTTGGGAAAATGTCCGTTGGAATTTGAATTTTA
ACAATTTTTACAAACTTTAAAGCTAATCAACCCTTAGGGAACATTTTTGG
CACTAGCATTATATCCAAATAATAATACTAAAATAGAGCATATTCCCGTC
TACGCTGTCATGTCATGGACTATCATGCCATTTGCCGACAAAGGAGCAGC
GGCAGGACATCTAAGGACATCTAAGGACTTTGAAAGGAACAGCGGTCTCT
CCTTAGAGCCTTTCGCAATTTAGTATCGCACCAATTAGTCGTCCTTTGTT
CATTGTGACCTGCTTTGTCGCCTTGTTTTCCCCANNNNNNNNNNNNNNNN
NNNNNNNNNNNNNNNNNNGCGAAAATCCAATCGATTTTTCCCATAGCTCT
TTCCCTGCTCTATGCCTGTCTCTTTCCCACAGTTGCCACTGTTTTATGCC
TCTCGCTCGCTCCCAGCGGGGCGTGCGGTGCCAGAGATCAGAGGACCGAA
GGCCGCCGCGGGGCGCCCTCAAACTGATGATCATTTCGACACCCCATTTA
TGGTACTGGCGGCTTCTTCTCTTCTTCTCCAGNNNNNNNNNNNNNNNNNN
NNNNNNNNNNNNNNNNNGCTCTCTCTCGCTGGCTGGCTGCCGCTCCTGTT
TCTCCTTCCCCCTTTCCACCCGTCCAGCGGCGAACAAGTGCCTTGCCTTT
TGAGCCTTACTTTTGGGTAGGATTTTCCTTGCTGTTGGGTAAAGTGATTT
CCCTGGAAGTGTTAGAATCCTCTTGTTTCGGCANNNNNNNNNNNNNNNNN
NNNNNNNNNNNNNNNNNNNNNNNNNNNNNNNNTTTTTCGGGGTCTTGTAA
ATTGATGCTGTTGACATTTTTAGTGCAAAATGGTCTCCTAGGAGATCTCT
AATATCTTGTTCGCGGTTCGGCCCCTGCCTGTGGCAGTGCCAGTGCCCCT
TGTCACTTGCCCCTTGCCCCTAACNNNNNNNNNNNNNNNNNNNNNNNNNN
NGGCGCACGCACACGCACACGAGAAATATTTATTATTGAAATTAAAATTT
ANNNNNNNNNNNNNNNNNNNNNNNNNNNNNNNNNNNNNNNCATCGGAGCC
GCTTGATTAGAGAATTCCCTGGAAGTAGATGAAGATTCGGTTGCAAGTGC
GCGCCCCCGCCCCCAGCGTCCGAAAAGGTCAAAGGAGGCGCGCCCTGGCC
TTGGGCCAAAATCGAGGCATTGCGCAATCTGTCGCTCAGAAAGACGGGGG
CACAGTCGGCACAGTCCGGAGTCCGAGGAGAAGGCGTTCCCAGATTCCCA
TTTGGATCGATAGAACGATGGATCGATGGAGGTTAGCAGCCAGCTGTTGT
TCGCCCTAAGATCTCGAATATCAAGCGCTTTAGGCACATATTTCTGATAA
ATCCACAGGCTATGCGAAATGAAAGGATTTATAGGATCCGAAAGTAAGGG
AAGGTAATGTCATTAATACATGTATTTTATTATGTTCAAACTCTGTTCTG
GTTTCCAGGCACGATTGGAGCATATCTGAGAGAATGTAAATAGCCCTGAG
GCATTGCTCGCAGACAATCCACAATTTCCGATAGCAAGGCCTACAGCAGA
GCATATCTTTAATAGTGAATATCTTTAAAGTGTTATTAAATTCGATATAA
TAATTAAATGCATTCAATTAAGACAATTTTTGGGTGGTCGAATGATCTCG
GATGCTTAAAAACCCTTGAATAAACCCCTAGTCTATTGTCTCTGCACATT
TAAGACATTATAAAGATTTTGCATAACTAAGAATAAATTTGAACAAGTAT
AATTTTAGGTTTCTAAATCAGAATATTCAGAGCCCTGACAAAAACGTTTC
GATTTTGAATGCCATTTAATGAGCGGCACTTTCTGGTTCATTTCTGAGAC
AGATCAGACGGATTAGACTTTGACTAAAGCGAAGAAGAGATATAGGAATA
AGTATACAGGAGATATGTCGGAGTTCAAAGTCAATTGGCGAGAAAAACCC
CGGGAGATTAGGGTTTCGTGGCTAATCTCTGGGCAAGAGCAGGGGCAAAG
ACGATAGAAAGGCCAAAATATTTGCAGACAGTGAAAGGATTTAAATGCGA
AAATCCCCATAAATCCAATTAACATAAATCTGCATAACGGGTTGAGGGAA
GGCAATCGAAGGATTCCGAATCGTGAGGCAGTAGGCAGGAGCGCAAGAGC
GCAGGAGCGCAAGGGTTAGGGTACCGAAAGGATTAGAACGGAATGCGAAA
TTTCAATTGAATAAGATTCCCATATACCTGTGACTCCTAGAGGGGAGGCT
CGACTTCTATCTGTCTCTCGCTCACACTCTCTGGCTGTTGTTCTACATGT
ACTGTATATCTGTCTCCTTCCCTCTCTGGTTGCGGATTACCGCAGACGAT
CCCTTGACTTTTCCTGCTAAGCGATCGTAAAACGTGGATTATGCATTTAT
GGCCCCACACACACAGGCACACAGGCACACGGGCACACTGACCCACCGAC
CCACACACTCACCCACTCAGCCACTCGCCCACTCGCCCACAGGGGCGACT
CACCACCGACCAGGGGTGCGGTTTAATCCGAGACCAGGAAGATTTGATAT
TAATCTGCTCNNNNNNNNNNNNNNNNNNNNNNNNNNNNNNNNNNNNNNNN
NNNNNNNNNNNNNTGGTGGATTGGTGGATCGTCAGATCAGGGATCAGGGA
ATCAATAATTACGATTCAGGCGTAGCCGAGTCAGGGGCTAGGTAGCACAA
CATTCCCTCCCGGTAANNNNNNNNNNNNNNNNNNNNNNNNNNNNNNNNNN
TGGCGTGGATTAGCGGCGATCTAGTGCAGAAATCCCCAGGCGCGGGTGAG
GATGAGGAGCTTTGGGTGTCGCTAAATGCACAGAAGTCAAAACTTTTGTG
ATCTCTACCTGAATTGTCTGAATCGTCTGAATCCCCGTGATCCTGCTCCT
GATCCTGATCCGCGCAAGACACTTCGACCGACAGTTGTTTGTGTCTGTTT
GGTGGGCTCGTCCTGGCTAATCAATTGATTATCGCCATGGATTGAATCGG
GGATTGAATCAGGATTGGGTGGGGTAAGGGGTAAGGGGAAGGACAGGAAA
GGTTGACTGTTTGTGTAGGCTTGAGACTGGATTTGGATTCAAATCCCACC
GAAAAGATTAGCATTGCACAATGTTTGTGGAGATTTGTGACGAGAACCCA
ACCTTTCTCTGAAAGTTCTTCCTTTTCTGGATGTTCTTCATATCAGAGAC
TTTCCCTTGATGTGTACAAATATACACTTTGCTATGATCTTCTTTGCCTA
TTTCTCAGCTATTTAGCTCTGGGCTCCTCCTTCGGACACTTCTTCAGATC
TTTCTTCAAAGATCTGGCATCTGACTCTCCTCCCACTNNNNNNNNNNNNN
NNNNNNNNNNNNNNNNNNNNNCTCCCCCATCTCACTTGACCTACTGGCAG
GAATAAAAAAGGGGGCGGCGTAGCGTGAGGCAGAACTTTCCTTGGCCCGG
CCTGGCTCCTTTTTTGCTAATTGATTATGCGGCGACGCTGTGGCCCAAGG
ACAAGAACAAGAACAAGGACAAAAGCTGCAAACAGGAGACCGGCCAGACC
GGTAGACAGNNNNNNNNNNNNNNNNNNNNNNNNNNNNNNNNACAGTCTTC
AGGTCTAGTTGACTTCAGCATTGTCATAAATCTTCGCCAACGGAGGAGCT
ACCCGAAGGGCGGGGAAAAGGGCAGAAGAGAGTGCTCCTCTGGCAGCACG
AGACAGTGNNNNNNNNNNNNNNNNNNNNNNNNNNNNNNNNNNNNNNNGGT
GTTGTTGTTGCTTCAATATAATTGTATCTTCCGTTTCATTACATGTTACC
CCAGAGAGCCAGAGAGTCCCGGTCCCAGTCAGATGATACCCAGTGCCAGC
CAGGGAGTGTCGGGCATAGGGGATGCGTTTGCTTTAATATCAAAATAATC
AATGGGATACAGTTGGATGAACTTGAAGCACTTTAAAAGTGTTTGTTTCT
TTGTTTCCTTGGCGTTCTACAAGAATTGAATGAATTGGCGGTCGACACTC
CATGTCTACAGATCTCTTTGGAATGTGTATCAAAATTTCCAGGGATTTTC
ATGATTATATTAACACTGTTAGCAGAGATACAACTAGTCCCCTAATCTGA
TTAATCAGTGATGTTAGATAGCGACTTATAGGATTCGTATTTAAAGCTAC
CCTGATATTACGTTAAACTTCCCAGGACGACGGTGGATCGTCCCAATGGG
TCGACAGTGATTCAAAGCTCGCGAGTGCGCGATGGGGTGGTGCTGGGTAG
CTTTCCCGTCGATCACTCTGCCCGACTGCTGCGTGCCCCTTGTTTCCGTG
GCTCGTTTCGGTTTAGGAGTCATCATTATCTTTTCACAGTACAGCGGCAG
CGGCAGCAAATCGTAAAATTTGTGGCCGGGGAGCCACGTTGCGTATGCGT
AATAAAAAAGACGCCGCATAATAAAAATGGATAGCCAGANNNNNNNNNNN
NNNNNNNNNNNNNNNNNAGAGCCAACAACAATTGTGATTAATGTGCGCGC
ACACACACACAAAGGCAAGCGCATACACAGGAGTGTGCATAAGCACAAGG
NNNNNNNNNNNNNNNNNNNNNNNNNNNNNNNNNNNNNNNNNNNNNNCCCG
CGGCTGGTGCTGCTGCTGTCGACGTCTTGCACTCGCCTTCGCCCGCCGCT
CTGCGTCTCTGCGTCTCTCTTTTGTGGTGGTGTTTGGTTAACGCCCCTTT
AAATACAGTTATTTCATTGGGCCGCGACCACAAATTTATTAGTTTTTATT
GTTATTGTATTGATATTTGAATTATGCCATGCCCCCGCTCCCCGTTCCCA
GCACCGTCTCTAACNNNNNNNNNNNNNNNNNNNNNNNNNNNNNNNNNNNN
NNNNGTGTTCCCTTTTCTTAGATGTTGANNNNNNNNNNNNNNNNNNNNNN
NNNNNNNNNNNNNNNNNTGTAAAGTGAAAAATTAAATGCCATAAAACAGA
AATTTTAATTTAATTAAAATGATGAGCAATGTCTGGCTCTTTTGCCTCTC
TCGTTTACTCTTGAGAAATTGTTAGTTTTGTTCTCTTTTGAACAAAAAAA
GTAAATTACATGAAAACAAATTGGAATAAATGGGTTGTGAAAGGGTATAC
ATGAGTACATCATAGGCATGGGTAATAATGGGATTATAAAGAGGGATACA
AATCTGTCGATTTACTTCCATATTTACTACCTTGCCATTCTTTTCTGAGA
ACAAAGCCCAATTAACATTAAGCAAATGGATTCCTCAATTTAAAAGACGA
ACTTCGAGGATGATCAATAAATCTGCATCTTAATCTGCAATAAATATTTT
GCGAAAATATCATTCAAAGCAAATGTAAAAAGTATATTCCTAGATAAGAA
GTAACATTATATTATTCAATTGTATCCACTACATTCTTCTAAATTAATAA
ATGTAATTATCTGGACGGATAGAAATGTTGAAAAATCTGAAAATAATTAA
CTTTGATTTGTATGGTCGAATAATTGAAGTCATTTGTAAGTTCTAGGAGA
TATGTGCATATATCCTTCGCTTAAAGCTTGAAGTGGTCAGGTCTCAGAGT
CTAAGGAGCAACAAGACTGACCATAGGAGGCATTAAACCAACAACCACTG
CTGCGGCAACAACAACCACACGACACCACAAATATGGAATGCTCACCCAA
TTGCTTTGACACACAAACCCACACATAGAAATTAAAACAAAACGCCTGCG
GATACCCGAAAAGAAGAGGCACAAACGAAAGAGGGACAGAGAGAGCCCGC
AAGCATGGCAGTGCCCGAGAGCAAGTGAGACAGATAGTGCTGCCCTAAAG
GCAAATCCAAAANNNNNNNNNNNNNNNNNNNNNNNNNNNGGCCAGAGCCG
GCGAACGCNNNNNNNNNNNNNNNNNNNNNNNNNNNCCACAGCCACAGTGA
GACAGGACCCGAGCAGTCGGCCAGAAGAGTACAGCACTATGACATGCCTN
NNNNNNNNNNNNNNNNNNNNNNNNNNNNNNNCCGCCGCTACCCGCACAAC
GACGACGACGACGCCGCTGCTGCCGTCATCAGTGATTCGTTTTGTACGTT
GTTAGACTCTCTCGCTGCGTTTTGGAATTCAGTCGAGAACGATAATTAAC
GGTGGTTGTATCACATCACGCNNNNNNNNNNNNNNNNNNNNNNNNNNNNN
NNNNNNNNNNNNNNNNNNNNNNNNNNNNNNCGACGAAGAGAATCNNNNNN
NNNNNNNNNNNNNNNNNNNNNNNNNNNNNNNNNNNNNNNNNNNNNNNNGA
GCTGCGCGCCCCCCCTCGTTTGCAGCACCGTCTACAGTAAAAACTGCAAC
TTTGTTTCGGATCNNNNNNNNNNNNNNNNNNNNNNNNNNNNNNNCTCGAT
ATATACCACGCGATTCCGGGGACTTGTGAATTTTTGGTTGTGTTTCAGCC
TTTAATTTGCTTCGTTCGGTCGTTGGGTTTTTTTTGCGGTTCCATTTCGC
GTGTGTGCGACGCATCGACGTCAGCAATTATTGAGGANNNNNNNNNNNNN
NNNNNNNNNNNNNNNNNNNNNNNNNNNNNNNNNNNNNNNNNNNNNNNNNN
NNNNNNNNNNNNGGCTGTGGAAAGACTATAATTATAAAACTAAAGTGAAA
AGCGTGCCATAATTACAAGACAAATATCAATAAGTGCAAGAGCGAAATGT
GCGAAAATTGTTAAAGCAGAAGGAAGAGCAGAAGGAGCACAGAAGGAGCA
GCAGCATCCAGAGGAATCCATAGCAGAGGAGCCACCACCATCCTCCTCTT
CCTCCATCCAGGAATCAGCATCCAATCACCACGCAAATTGCATTTACAAT
ATGATTGATGCGGCCTGCAATTACCTGAATCCCTATGCTCTGCCCNNNNN
NNNNNNNNNNNNNNNNNNNNNNNNNNNNNNNNNNNNNNNNNNNNNNNNNN
NNNNNNNNNNNNNNNNNNNNNNNNNNNNNNNNNNNNNNNNNNNNNNNNNN
NNNNNNNNNNNNNNNNNNNNNNNNNNNNNNNNNNNNNNNNNNNNNNNNNN
NNNNNNNNNNNNNNNNNNNNNNNNNNNNNNNNNNNNNNNTGATTTCATTN
NNNNNNNNNNNNNNNNNNNNNNNNNNNNNNNNNNNNNNNNNNNNNNNNNN
NNNNNNNNNNNNNNNNNNNNNNNNNNNTCCCCGCTGTANNNNNNNNNNNN
NNNNNNNNNNNNNNNNNNNNNNNNNNNGAAACCCGGAATGAAAATGGAAA
TGCAATATCCGCCACAGGCCTCCTCCACGGGCACGGCCTCGCCCAACTCC
AGCATCCAGTCGGCACCATCCTCGGCGAGCGTGTCGCCTAGTATCTTCCC
CTCGCCGGCCCAGTCCTTTGCCAGCATCTCGGCCAGTCCCACCGCAACGG
GGGAGAGCAGGATCGCCGTGCNNNNNNNNNNNNNNNNNNNNNNNNNNNNN
NNNNNNNNNNNNNNNNNNNNNNNNNNNNNNNNNNNNNNNNNNNNNNNNNN
NNNNNNNNNNNNNNNNNNNNNNNNNNNNNNNNNNNNNNNNNNNNNNNNNN
NNNNNNNNNNNNNNNNNNNNNNNNNCAGCGCCGCCTACGGATGGAATTCG
GCAGCAGCCGCCTACTCGGGTCTGCCCTCAAGGTAAATATCGCCGGNNNN
NNNNNNNNNNNNNNNNNNNNNNNNNNNNNNNNNNNTGCCCCTCGAATCCT
CCCATGATAGCCCCTGAACTAATCCTCCATTTCCATCCCTTTTTGCGATC
CTTGCAGAAGCCAATTCCCGTACGCACAATACGCGTCGGATTACTACGGG
AACGCGGTGGGCATGTCCTCGTCGGCCGCCTGGTTCTCGCACCAGGAGCG
CCTGTACCAGCCGTGGTCCTCGCAAAGCTATCCGAGCTTCAACTTCGACG
ACATCGCCTTCCAGACGCAGCTGCAACGCCGCTCAGTGCGATGCACCTGC
CCCAATTGCACCAACGAGATGAGCGGTCTGCCGCCCATTGTCGGCCCGGA
CGAGCGGGGTCGCAAGCAGCACATCTGCCACATACCCGGCTGCGAGCGGC
TCTACGGCAAGGCCTCCCACCTGAAGACCCACCTGCGATGGCACACAGGC
GAGCGCCCGTTCCTCTGCCTCACCTGCGGCAAGCGCTTCTCCCGCTCGGA
CGAGCTGCAGCGGCACGGACGCACCCACACCAACTACCGCCCGTACGCCT
GCCCCATCTGCTCCAAGAAGTTCTCGCGCAGCGACCACCTCAGCAAGCAC
AAGAAGACCCACTTCAAGGACAAGAAGAGCAAGAAAGCCCTCGCCGCCGA
GGCCAAGGAACAGGCGGCGGCAGCCATTGGCTCCAGTACCGGCTCCGGCT
CCATCAAGCAGGAGAAGGCGGAGAAGCTCCAGAAAAAGTCCAAGACCCTT
TCGCCACCTGTGGAGTTCAAGCAAGAGCAGCCGGAGAGCGCCCTGCTCCA
CAGCTATGCCCCCTATGCCAATCTCTACCAGCAGTCATCCTCCGCCTCAA
CCTCGCTGGCGGCTCCACCCCCGCCGCCCCCACTCTTCNNNNNNNNNNNN
NNNNNNNNNNNNNNNNNNNNNNNNNNNNNNNNNNNNNNNATCGGGCTGGG
GAGCAGCTACGAGCCGTGGAGCAGTGCCGCCAACAATCGTGCCATACAAC
TACCGACTACCTCAGTGACCGCCACCTCAGTACCCGTCACGGCCAGNNNN
NNNNNNNNNNNNNNNNNNNNNNNNNNNNNNNNNNNNNNNNNNNNNNNNNN
NNNNNNNNNNNNNNNNNNNNNNNNNNNNNNNNNNNNNNNNNNNNNNNNNN
NNNNNNNNNNNNNNNNNNNNNNNNNGCACTACGCCGCCCTGGCTATGCAG
AGCGAATCCCAGTTGGCGGCGGAGTATGGATTGACCATGTCCGGCCTCGC
CAGCGGCGCTAGCCAGGACTCCAGCTCGAGCTGTGCCGGCTCCAATGCAG
TATCGAGCCACTCAAGCGGCGGTGGCGGCTACTCCAGCCTCATTGGGCAC
ATGAAGTCGGAGTATGCGGCCAGCTATCCCACGGAATTTGCCACCGGCTC
CTCCGGTTATGGGTACNNNNNNNNNNNNNNNNNNNNNNNNNNNNNNNNNN
NNNNNNNNNNNNNNNNNGCCTGGGCAGCGGCCTATCATCCGCATGCCACG
GCCTAAGGCTCTACTAATNNNNNNNNNNNNNNNNNNNNNNNNNNNNNNNN
NNNNNNNNNNNNNNNNNTCGTTGTTGTTGACGGTTGAAACCGATGCCATG
CTCCTAATCGCTAAGCCCCAATACCTGATCCTGATCCCCCANNNNNNNNN
NNNNNNNNNNNNNNNNNNNNNNNNNNNNNNNNNNNNNCAAGTGAGTCGCG
GGTATCGTGATGTCGAGCCACGTGTGACTCTACAGATATTCTAATCATTC
TTTGAGGAGAAGAAACCCGTAGAACGAGATCCATCTAGTGTTTTTTTTTA
TATATAAATGTGTTTATTGTTGATAAATCTACAGAAAAAAGTGCAGATGC
AAAAGTCNNNNNNNNNNNNNNNNNNNNNNNNNNNNNNNNNNNNNNNNNNN
NNNNNATCGTTAGCCCTAAGAAGAGACCATTTTTTTTGTCCACATTTTTT
TTAATAGTCCTAGGAGAAAGTGATTTTTTTTTGCATGTGTGTACATAACT
CTATAGACCGATATACCATATACCATCCTATGTGTAAGGAGTATATAAGG
AGGAGAGAAACCATCTAGTTGTGTACCATAATAATTGTAATAATTGTTAA
TTGTCTTTAAGATAAATTATATATATACTCGTAATCGTACACAAATCGTA
CAACAAAAGGCGACAAAATCCNNNNNNNNNNNNNNNNNNNNNNNNNNNNN
NNNNNNNNNNNNNNNNNNNNNNNNTTATATCGAAAACAAAGGCGAATTCC
TGTTTACTTCTTTCCACAGNNNNNNNNNNNNNNNNNNNNNNNNNNNNNNN
NNNNNCTGATCTGCTCTGATCCCTCGACTTATCCACGACTCACCCTCGAG
TCCAGTGGTAGGGGTTGCTGATCAGCAAAGAGTGAGGATTGGGGTTGTTC
GGAAGCTTCTTCCCTGCTTCCTGTTTGAATTTGTATAGCTTTTGGGTGCG
GATAGTCAATGGAGATCCAGACATTTTCCCATGCACTGAAACCATTTTCA
GGGTAGAGCATCGTGTAGTTATTGGGTAAACATCCAGTTCATAGAGTACG
GACGTATAAAAGCTAGAAGAAAGCGTTTTCGATACCATAAATGTATATAT
TTTCAGAGCGTTACATACAATGATTACATATGTTCCCAGAGAGTAGATCG
TTTCTTATATTCTTTTCTGTTTAGTTTATTTTTTCATTAAAGATTGCAAT
CAACATTGAGGACTCGCTTTTTCTATAAGAAAATAGATCGATACGATCGA
TTCGTCGTATTGAATTTAATTCAGAAATTTCCCATCATCTCTTTCGCGCA
GATTGGGATCATTACTCAGGGATCGTATCGATCGACTGGGGGGAACCAAT
GAGAGTCAATTTGCTCGCTCCCGGACTATCCCACTTGGCCAGCCCCGCGC
ACCCATTCGCAGGCCAAATGAATGAGCAAAAGAGTTTTTTATAATTAAAT
GGCCAACTTTGTCGTTGCCCCAATGATGGCGTGAAGATACGCCATACCGC
CATACGGCCATACCATACGCGCAGAGCGCGTACGACGCTCCCCATACGAT
GCAGATAGCGGATAGCCGGTCGATTGTGGCCAATATAAAATATTGATTTA
TGCCTCTTGGGGGCTTTCCTGGGGCATCAATCAATTTTCAAGTTGAGTGA
NNNNNNNNNNNNNNNNNNNNNNNNNNNNNNNNNNNNNNNNNNNNNNNNNN
NNNNNNGCCCGATGCCAGTCCCGAAACTCGAGACGAGTTCCAGATCCCTG
GTGCAGCGGTTGACAACCTCAGAGGTGGTAGTATCCCATTGGTACTCGTA
GATGCCCCAAGACCCCGCCTCCTCCTTGCCTCCTTGCCTCCTCCCCTCTA
TATCTCTTCACTATCCATCGCTGGGGGTGTGATGGGGCAGCGCAACAACT
TCACACGCACGTTAATCATACGCCGCATTGACCGCAAAGCATTTACGATA
CCCCAAAACCGTTCGCCCCAAAAAACCCTTTTTTTTTTTGGTTTTTGGTT
TTGGGGCCTCACTAAATGGCAAACAGAATCTGATTGATTTATAACTGAAG
TCTGGAGAGTCCGAGGGAAAAATGGAAAATAAAATAAAATACAATCCCGA
ACGAAGTCGCTCTCTGGCGGCGGCTTAATGATGATAAATGATGATGTTAT
GATTTGTTAATTTTTCTTCAAGTCCCTCTTCAGGTTCGTCTCGCTTTTAT
TGCGTGTTGTGCCCCCAGTGNNNNNNNNNNNNNNNNNNNNNNNNNNNNNN
NNNNNNNGGAGGAGTTAACCCGAAACATGAGGCTCTTCTTTTCGTCTTTT
TTTTTTGTGTGTTTTGTTTCTGTTTTGGTCAGTTTAATGGCTCCGCCGCC
TCCACCCAAACCTCCAACAGTCTGCCTATTCCTCTAACGCTCTCTGGGGC
GAAAGTGTAATTTTAAGTATGGGTTACAGAAACATGGAGAGATGTCTCTA
ATAGGCAAGTGATTTGTTGATCATTCATCTCTGGCTCGGTGACTGTGGCT
CTGCAAATGATTTCGTTTACAGATTTTTCCACAGAGGCCGCAGGGCCTCA
AGGGAGACTCCACCAATGCTCCGGAGAACACCTCAGCAGATAACTTCTTC
TGTTTCTGTACAGCATCAAAGGATATTTCATTATCGGCGATTCATCAGAG
ATATTGTTCGTCGAGGTTGAAGTTGCTCTGCTGTTGCGAGTCTGCCAGAA
TCCACAGATTAGACAGCTCCTAATGAAATCATCCCAGAAGTGTTTTCCAC
TTGAAAGAGAGAATTATGTAGATCAGCAGCAGCCACAGAAGTTCCCAGAA
TTGTTGGCCAACCGACACCACACCTATGGAGGGAGACTCCTAGTCCGATT
TCGTTCCATGCCCTTGACTCCACTCGAGTGGCACATAACCCAGAGTGTTG
TCACACATACTCGAACGGAATCTTCTCCTCCTGGGCAGGGGCACGCTTCG
CAGCGAGGCTCAAGTGGGTCTCCTCCCTCTCCCTCTCCCTCCTCACAGGT
CTCTGGGTAACCAGAGATCGTTCTAATTTTGATCAAAGTTATAAATAATC
GGGCTGGTTGCACAAGATCCACTTGACTTGACATTGGGACATTTTCCACG
GAAACGATGTTTTGATGTTGCGCGCCTTGGTGATCGCTGATCGCTGATCG
GTGATCCTTTTGGGTCCTTTGGCAAACGAGCAGCACACAAAAGGGACAAA
GCAAATTGAGTTGAGATTATCGCTGGCCCGGCGGCAGGACCTGCGCTAAG
TAAGCGTGTCCAAAAAGGTCCTGCCAGTCCTGCCAGTGCCAACGCCAGTG
CCAGCGCAGAAGAGATGATCGAACATGACTTAACTAGAAAATGTTTTATG
TTTCATCGACCGATGTCTGGCCCTCCTGGCACTCTTGGCACTCTTGGCAC
TTGGTATTTATTAGTTTTTACTTTTCACTTTTCATATTTCCCTCGTTCTT
TCGCTCTTTCTTTTGGGGTGGGGTAGGGGGGTGGAGGCAGGGGGCGTGTT
TGACCATGTCATCGGTGATTATAAATTTCGGTCGTGTCTTGCGGTCGAGG
TCCGAGTACGAGGTCCTGTGTGGGTTCTCCCTTTTGTTTATCCGAGAGCA
TCGTTGCGGCATATGGCCGGCCTATCATCCATTCTTTTCGAGAGTCGGTG
TTTGTCGGTCGATGCGGGTTCGGCTACCAGTGGGAGAGAGAGACATGTGT
TTAAAGGATAATCTCGCGCAACAGGATCGCAATCTCGATTGCCTCTTGCC
AAAAGATAAACTATGGAGATGGATTGCTATTTGCTGCGGGGATTACCATA
GTGCGAGGGCTCGGGGGATAATTTCTTAATTTTCTGCTGGATTTCCTACA
GATATGTACAATACATACGTAGAGTGGGCTCCTTTGGCATGCTATATATG
TATGTGGCGGTGTGGATCGGTTATGAATGGCAGAGAATACGGATGATAAA
TGGTACATTTATTTTCAAGTATAACAGTTTCAATGGTATACTAGTATAAC
AGTGTTGGATTGTCGGATAAAGTAAATATGTAAATATGCAACGAATGCGA
ATTGTCTGAATTAATAAAGTTAAGCCCATAGCTAAAGGATGAATAATATA
TTTCAAATGAATAAAGGATTGAAGCCACGACTTTGGGGTAGCCGTGGGAC
AGAAAGGATTAAGGGTGCACTTGTTGAGTATAACAGTATACCAGAAATTG
TTTTGCACTTGAATTCGAATGTGAAGTAAATAATTAGAATCATGAATACC
GAATCATGAATCGATCGATTATACATTCATCCGAGAAGAGGGGAGGCCCG
CGGGCGGCACGTGACCCAATCAATGCCGAGGACATCAGGCCATGACAATC
GTCAAGGATATATGAAGTATTGTGGGGGGCAAGAAAGNNNNNNNNNNNNN
NNNNNNNNNNNNNNNNNNNNNNNNTCAAAGTGGCCAAACGAGCAATATGG
GGATGGGGANNNNNNNNNNNNNNNNNNNNNNNNNNNNNNNACTCAATTGT
TGGCGGCATCTGTGGCATACAAATTAAAATATTTATGTGAGTATTAGGAC
TAAGGACACACGTTAAGGNNNNNNNNNNNNNNNNNNNNNNNNNNNNNNNN
NNNNNNNNNGGAAGGCAAGAGCCAATGGAAAAGTGCGACATATGTGCAGT
CAATAAATTTTCCACTTTTCATGCTGACAGCACAGAAAAACAGCGGGGAA
AAACAACAGCGACAACTCTCGAGCCGCTAATGGCTCCACAATGACCAGGC
GTATTTGCNNNNNNNNNNNNNNNNNNNNNNNNNNNNNNNNNNTGCTGTGG
AAAAGTCCTGTACGAGTGGGACTCGAGTAAATTGCTCCTTTTTCCTGGTG
CATTTAATTTGATTTTATTGTTCGCGCTCCAATTATTTGTTTGCGTCAAA
CGAAACGGTTGCTTTCGATTTGGTTTCGGCTTATCGATATACATATGTAT
GTACATGTGTGTATATTTATGTGTGGGCCACGCCCACGCCCACACCCACA
CCCACACGCGTGTGCTGTGTTGTATGTTTCCCCCATTTCCGGGGGCGCCT
CAAACATCAAACTAATGTTGAATGCAAAAAACGGACAAAAAATAGGATGG
AAAAAAGTGGGAAATCTATTAAAATGCATTTAAATGTCTGCATCCCCCTG
CCTACCGCCTACCCGGTCCTTCGTCCATTCTCAACCACCGGCCACGCCCA
CCTCTCAGGCTGAGGCGCCCCTAACATGTGTATATATGCCTGTTTGAATA
ATCCGCATTATAGCCACAAAAGAGCGTTGCGAATTGATTAGGTTTTCCAT
TTCCATTTCCATTTTCCCTCGTTCCCCCCGCTCGGAACGGGTTGGGGGAT
GGGGATATAAATCGATTTGTTGCGCCTGCTTTTTGATGTGATTTCCGTTT
GCCAGAGGGTAGCATTTCAAGAGTACGCGACTACTGTCCCAGGGAATAGT
TTGGCAGGATAAAGAAGGACCCATCAAACGGCAAGGAAAAACTTTAGGAA
ACGATAAAGATCGATTGAAGAAGATCGGTCTTTCAACATTAATTGTACGT
TCCTATATGGTTTATTAAAAGAGAGACCTTTTTCGAACATTTTCTTGAGT
TCTTGGCACCTTTTTTGTGTAATCTTCAGTTAGTTCTTTAGGCAGAAAAG
GGTATACAATGGCTCGTATATTACTCGCTCGTATTACCATCTTCCATACT
TCCATTGTGTTTTCATTGTTGCCCATTCGAGTGGATCTCCTGTTCGTGTC
TTGTGGTTTTTTTCGAGTGGCGCCTGTGGNNNNNNNNNNNNNNNNNNNNN
NNNNNNNNNNNNNNNNNNNNNNNNNNNNNNNNNNNNNNNNNNNNNNNNNN
NNNNNNNNTGTTTGCTTGTCTGGCGTTGACGTGTGTGCCAACAATTACGC
TTATCCTTTGGCCCCCATACTCCCCAAAACCCCCGCTGTTGTTGGGTGAC
ATGTGTCGGACAGTTCCAGCTCTCTCCTCTCTTCCTGGCTCCATCTCCAG
CCCCATGCACACACACACACGTTGAGTGAGTGTTTTTGCAATTATTATAA
ATCAAGAATTTGATTTATGCCATGTAACAAACTTCAGCAACAACCCGGCG
AACTATTCCGGATTATTTATGGCCGCAAAACACTTACAAAGTGTGTGGCC
CCGGNNNNNNNNNNNNNNNNNNNNNNNNNNNNNNNNNNNNNNNNNNNNNN
GGCCTCTCGGTCGGGTCTTTTGGCCATTTAAGAGGGTTGAGGCACAGGCC
GAGATTTCCTACCTAACAACAATGTGTGAAAAGACCGAAAGCCGTTTCCG
AACAATAGAGAACTGTGCCGTTGTCGGTGACTTCTAGTGGGCCATTTCTA
TTATTTATAGCCGAGCAATAAACCAAACCTCAAAATAAATATAGAAATTC
GCTAAGCGTTCGTTAAGTTCGTGGAGTTCTGAAAAGGTGGGAGATATGTA
CGAGTATGTCTGTGGATGTTCTCTTTATGTTGTAAAAAATGGTGACCTCT
GAGGACTTTAAACTGTTCAGATTCTACTTAGGCACTACTTAGGCAAAATG
AATCTGTGATGGAAGTTTACTTGATGCTCGTGCTCTGGACCTGCTTTCAG
AGAATAACGAAGGGTTAAGGAGTAGATCGCCCTTCAATACCTTTACCTTT
CGCGTATATTGTAACTCTGATTGAAGCTTGCAATTGAAGCTGTCTGCCAC
ACTTTACGCCTGTTTTGTTGCCACTTGAAATCGACACTTCAACACACAGA
AAAAAACGCTGACAGTGTAAACAACAAACGATTTGCATGAACGTTTTTTA
TATGTGAATTCTCTCGAAAGAATGGAGAGCACGGAGATACATATATGTAC
ACATGTAGGTATGGGGGAGAGAGAAGCATAAAAAACATGGTCAGCGGAAG
CGGAAATGGATGCCGCACGGTCAGCAGTGTGTTCGATAACCGAACAGGAA
TCAGGGAACAGGGACTCCCGTCCGACTGCGGACTTGGCACCGATATACCA
GATACCAGTCGTGGTCCGGCACTCAACAATGGAGCAGCGAAGAGCTCTCC
ACTTGAATGCATAAATCACGANNNNNNNNNNNNNNNNNNNNNNNNNNNNN
NNNNNNNNNNNNNNNNNNNNNNNAGCAGTTGAAGCAGCATGTTTGCATTT
TTTTATGAACTTGTCGTACAACAACTGCGGCAAACAAAAACCAAGTCGTG
TACTCGATATACATAAAAAAAGCATAAAAAACCAAATGCCAGAGCGCCAA
ACACAACTGGGAACACAATGGGGTACAACAGGATGAGAGGAATCGCAGAG
GGAGAAAGAGAGAGGGTCCTGTCCTGCAGTTTTTGCGAAGAGTTTACCCA
ACTTTCGGATCGAATTTGCTGCTTTCCAGCAATAACAAGGACAAACGATG
GGATGTGATGGGTCCATGCATGGGCTTGCATTTGGTTCCTAGGCCATGGA
CACTCTTCAACATACTATCTGAAAATAGTTCTATAAATGGGATACGCATC
GTTGAGAGCTCTTCGGATGGCAAAGAGCATTCAAACTTCGTTGAATTGCG
GGAGATACTCGAAACGTTGTCCCCTTGTCCTCGCACAGGACGTTTCATGT
GTCAAGCTTCGGCTTCCTGTATGGCGACACCTCCTCCTACTCCACCAGCA
TCCAGAATCCGAGGGATACGCGCAGCGTAGATACATCCCATGAATATCCC
ATGAATAGAGTACGCGATTGGCGATTGGCAAATCGCATTTATCATCTTGA
GCCGGAGCGGAAAAATTAAACACAACGCAAACACAGCGCCCATTCCCTCC
GAATATGAGAGACTTATGCGGCAACGGATATCCTTGACATATCCTGTCAC
TGCCGCGCGCACTTGAGCATTGTGCGCAATTCGAAAGATACATTCGCAAG
GAGATACATTCNNNNNNNNNNNNNNNNNNNNNNNNNNNNNNNNNNNNNCT
GGGTATGCTCTCTATACAGTGATTAGCCTGCTCGAATTTCAAATTTCATT
CGGCGATCGAGCACCGTGCGACACCTGACGGGAAGTGTGTGTCCGTGTCC
CCTGTGTTACCTGTATCGGGTGCAGCACCTCCTTCTCCTGCAGAGCAGCT
CCCACTCCCATTCCCATAACCTTTTCTCTGTAGATTCCTTTTTGTCTTCG
TTATATTTCATATCAATTGACATGGCACATTGGCGGCCCAGCTGCCACTG
CCCGCCCGATCGTCTGCCGCATATGAAATGCCATTTTATGCTTTATGTTG
CCTGTTAACTGTGGTCTATAATTATCGAGCAGCAGCAACAGCAGCTCCTC
TGCGACTCAGAGAAATACATATGTAGGAATGGAAAATATCAAGTTGAAAT
ATTTCGTGCCCTTGGGCCGATTACTGCCGCATGCCGCATGCCGCTGCCGC
GCGTGTAATGGCAACTGATTTATCGTATTTGAAACATTTTTAGCAGTGCT
CTCCTGCTCCCATTCGAATGCGTACGTAGCTCTGCTCTTCTGCTTCTTTT
ACTGGCATTAGTCAGAGCCAAAGAATTATAACCAACAAACATGGGAAAAG
GGTTCGGTTCAGTTTGGGGTTCTCATGAGCTCTCATGTGTCTTCCCTTTT
AGACAGCGGCTTGGACATTGAAATGTGAGGAGGGCAGGACCATAGCACAG
AGGACAGGGGGAACGGAATCAAGAACAAAGAGTATTGGAAAACGATTCTC
CAGTCTTCCAGCTGAAGGTGTTTCATAAGGGCTGTTGTTCCTAGATCTTA
GAAAATCAGACCTTAATCAGACCCAAAGCATCGAAGTGGCAGGTTGATCG
ATTGCAGTGTTGGTCAACGCATCGCATAAAAGCCAGGAATTCTGCTTGAA
ATCGACTCTTATGAAGGATCGCTAGCACCTTTATCATCTAAGTATCATGC
ACAGTGTTGATTAACAGTGTTGGAAAGTCATTTAAATAGCATCACAAGCT
ATGACTGGCGTGGCCTTTTGTGGGTTTGCAGCTCTAAGGCCCTTGTCAGC
TATATCTTTTCTTTATTTTCAAATCCTAAGAAGTACTGAATGCCAATGTA
GTCTGCTCCTCCTCCTCCTCTCTGGGTCTGACGACCGGCAATATGCCTTT
AATCAAGCCGCAGAAGACAAAGTAATTTCAATTTTCGAATTATTTCCAGC
AAGCCCGACTGAAGCTGAAGCCCAATGCTAATGCCGATTCCGATGCCGGG
AATACCGGGGATGCTGGGGGCGTGGGCTGCTGCTGGGAAAAGAAGAGTCA
AAGAGAGCAGGCAGAGGGCAGGGAGAGGGCAGCGCGCGTGTATTTAAATT
AGGCGCACATAATAAAGCCAATGAGTGATTTAGTTGAATTGCCAACAATT
GAATAAATTTTCCAATTGCCTGGATGCCCGCATTAGCATTAGACCCCCCC
ATTCCCCCATTCCCCCACTTGATCCGGCGACGACTCCTCACGCACATCCT
GGGCAGCACACAAAACGCAAAATCAGTCGAACGTCGCTCCATTCAAATGA
ATGGACTTCACTNNNNNNNNNNNNNNNNNNNNNNNNNNNNNNNCTCAACA
ATTTGGTGAACCCTTTTCAGTCCTCATACTCTGGTCTGGGGGTTGGGNNN
NNNNNNNNNNNNNNNNNNNNNNNNNNNNNNATCCTGCGATGGGGTTAACG
CTTCGCTTGGGTTATTTGGGTTTGCCAACTCTTTGAAGTCCTGCCCTGCC
CTGCCCTGCCCGTGCATTCTGCTCGACTTGTCCTGCTCGAACGAAATGAA
ATGAGTGTTTGTAGCTTTTCATGCGTTGACACCCATTTTTCAGGCCGAAA
GGCCTGACACACGCACCGCTCCACACCGCACTCCGCTCACCCACTCAGTC
AAAACAGACACTGGCAATATGCTACTAGAGTCTTCCATCTATCCACACGT
ATCCGAGGGCTGGCATATCTTCGGCTTAGCCTCCAGTTGGGTCAGGGGTC
ACATGCATTGTTTATGAGCTTTGCAACTTTCGCGGATCGATAGCTCCTAA
CGAGGGCACTGGCCCGCTGAAAACTTCCGCCGTTGAAAAGTTTTCCTGGA
ACTATTTCAGTGGAGAGTCTACGCACCTGTGTAGACCAATGTGGCACACA
GAGCCCCGCAGTGGACTGTGTTCTTAAAGCCGCCTCGAAAATGGGGCCTC
TTCGAAGCTTGATTGGAGGCATCTTTAGCTTTTGTAGAGCATTCGCTTTT
CGCTCAATGTATGGCAGTGAGTATGTCTGGAGAGCAATCATCGTTTTCCC
GTTTCCAATATCAAATGAAAGCGAAAGCCGAGACCTTCCTCTACGCCTCC
TCCTGGGCCCCAAAAGTGCGTGGGCCGGCAGTTAATTTCGAAAAAGGGTT
GCGCATCGCATCGGCAGGGCCACTCAATTGTGCCATTTTTTCCTTGCCAC
TGATTTGCGGCAGGCACTCTCCGTTAGCGTTGGCAAAAAACACACAGAAA
AAACACGTAGCTGTGGCATCCCGAAAGAAAGGGAAGAAACTGCCCTGAAA
AGTGGGTGTTTTATTGAAAGTGGCGGCGCGCATGAGTGCCAAAGGCTGAA
GGCCCAGCCAACCGAGTGTCGGCCCTGGNNNNNNNNNNNNNNNNNNNNNN
NNNNNNNNNNNNNNNNNTGACTGTGATGCTGGTCCTGGTCCTGGGCTGGA
TTCTGGGGCGGTTCAGGCGGAGGGGACACGCCCAAATGGTTTTTATTTCT
TAGAAATAAGTAGCTCTGGCATACTGATGCTCTTTTGCCTGGNNNNNNNN
NNNNNNNNNNNNNNNNNNNNNNNNNNNNNGGTGTGCGCCACATTTTGAGA
GTGCGGGAAGAAGGGGCTGCACTGCAGATTTGCAGGGATCGAGTGCAGCA
GCAACAAGTTTCAAAGAACCTTTGACTTTGACTGTCTAGGAATGCAACTA
CTCCTCAGATCAGACGATCGCCAATCTTTGGCGACCTTGACAGCCAGCCC
CAGGTGATCGCTTGGGAAAATCCTATGGCCTATCCACAGAGATCCGATCC
AGTCAACGANNNNNNNNNNNNNNNNNNNNNNNNNNNNCGGCATCGTTGAT
CCCAAAGCGATAAGCAACATTTGCTACTTTTTAACATGACATCAATCAAC
AATTCAGCCGCAGAAGGANNNNNNNNNNNNNNNNNNNNNNNNNNNNNNNN
NNNNTTGGCCAGGGCTTGGCTTCTGTTAAAGCCGCACTCAAAATGCTTTT
AAGTTTTGCGAGCGAAAAAACTGCTGATGCAAAGATGACCGAACAGAAAA
CAAAATCTGTTTTCTCTCTCTTCGAAAATCCCTCCGTTTCGGCCGTTAAT
TTGATTTCAAAAGGCCGCCGACGCCATGAATAGGCAAATTATGTACAGGT
GCAGTGCAGCAGCCACTGGAGCCACTGGAGCCACTGGAGCCACCGTCGAA
CCACTGAAGTGCAACACCCACCGCCAAAGATCTCTCAGATCTTTGGGTTC
GATGAAAATTGCAGGCAGCCGTCGCTTCAGAGCGTCGCTTTCTTTCAGTG
GTTTCTGTGGCTCTTCGTGTGGCTTAATTGAATGTCAGACGGTGTGGTGC
GTTTGCCCATAGAGATACCAGCATAGGAAACCCACAGCCGCCTCCCCCCC
AGCTGGAGATGGATGCGTGACACGAGCTGCCTTTCAGGAATGCAGTCAGA
AATGAAGGGGACCCTATGGTGTCGATCCTCACGGCAGTCACGACCTACTG
GTCTCTGGCAACTGTCGTCTGCGGCGACTCACGCGCCCATCCGTAGCGGA
CAACTACTGTGCTGCTGGATAGCCCANNNNNNNNNNNNNNNNNNNNNNNN
NNNNNNNNNNNNNNNNNNNNNNNAAACTCTCTCTGGGGCGTTGGGGCGTG
CGCATTGATTGAATGCTCAATTGAGCGCATGAACCGGCGATCATTTTGCC
TGTACGCCCTCCTACTCCTCCCCCAACGNNNNNNNNNNNNNNNNNNNNNN
NNNNNNNNNTTGAGCACTGAATGGAGCGGAGGAGCGCACTCAGCGATTGA
AGATTGATGCTTTGATTGATGGGTGTCAGCAAATTGGATGAGTCGTAGAT
TACGGATGAGAGGAGTCGTCGATGAGGCCGCTGGGCTTCTTCGCATTTTA
AATGCAATTTGTCGAACGTTTTCGCCGCTTTATGGTTTTTTTTTTGTTGT
TCTACATACATGCACATCGACTAGATAATCGATAATCGATGATAATAATA
ACGCCATGGATGATGGTGGGTCTCGAGCCCAGCAGCACAGAAGCAAAGCT
CTATTTGAATGCTGTGTGTGGGGGGGGGGGATAAGTGTGGGAAAAGACAT
AGATAGATATTTGGGCTGTACCCCACCATGAAAACCATATCGGGGTACCA
CCATTCCAGGGGTTTCCATTCCAGGACTCCTCCTTCGATTCTCGTTCAAG
GACACAACTCTTTGGCCACACCTCGCCCTCTGTCCATGTGGCCATGTGGC
CATGTTGCAAGGCGCTGGGGCACATACCACAAAGACCCCAAAGTCATTTT
AAACCTGGGCCCCCGATAAAAATCTAATAAAGTGCGCCGGCATCGGGGCA
CCAGGAGAACCACGGGAGACACAGGTGGGGCAGACACGTGGAGAGGCAAG
CAATTTCTGGAAATTATTTTTTAATAATTTTTCTCCTCTCTTTTTGTTGT
TGCTGTTGCATTTTGCGCTGCGTTGTAAAGTATTTTTGCTTGATTTCTTG
ATTTTGTACCTCGTTTTTGCTACGTTCTTGCCTCGTTGTTGTTGCAGTTT
TTTGTGGCTCTTGTTGCAACGTTGTGCGGCACACTTTGCACTATCGAATC
GTGTGGATCTGAGCGACGAGCCGACGAGCCGACGACGTTGTGGTCTCCTC
CGAAAGCCTCCTCGCTTGCTGGCAGCCCTGACACTTTGCAGGTGTGCCAG
CAACTAGAAAGATCAACGGGACGCAGACAAAAATGGCGGGGAGGGGAGTC
GAAAAGGGGGGAGAGCAGATGTGGCAATGCGCAAGGCGCAGCGTGCAACG
CGAGGCTAAAAATTAATTTCATGTTCGAAAGAATTTTTAATTAACTTACA
TGGCGTATGAGTAATATTAAATCATTGCCCAGAAGAGTTCGGGAGAAGGG
GTCTGAGAGTCGGTGGGAAAGAGAGAGTGTGAGAGAAATAAGAGGGAGGG
CAAGGGAAAGGATATACACTGTGTATTGTTCAGGATTGCTCTTTTGTTTC
AAAGAACAAGCGGCAAGGGCCGCAGCTCTACATTTATATTCTACACAAAA
CTAATATATCCCTATCCCCTTTGAATGTCGGGCATAAAAAGGCTGAAGGG
AACTCCAAAAGTCAAAGTTCTGGGGGGAAAATCAATGCGAAACTGGAGAA
GAGGAAAACGGACGCCCTGCCTGGGCATTCGAATATGTTTTACTGGAGCC
CATTGGTCACGTGGCCGGCGATGTCCTTCCCAGATCGCTGTACTGTCTGG
AAAGGGGGGGAAAGGGAAGCAAACAATTTGCGCTCGTTACGCGGTTGAAA
TTGTTTCAACCCTCGCGGCAATCCCGTTGGGGGGGACTTTAAAATCGCAG
CGAAATAACTCCCCCTAGTGGCCATGGGCTGTTTCGTTATGTGTTTTGTC
ATTAGTTTCATTTTATAATTTATTAACGTCAACATTGTCTACCAGAACAC
CACCAAGCCATCCCCCAACCGAAGTTCCCATTGACATTCTTGTTCTCATT
CCCCTTTTGTGGCCAAATCAGGCTGAAACTGTTTTTGAGAAGCGTACATG
ATGCCTCCCGATGCCTCATTACCAGCTTCGAGTCGGGGAAGTTCTGGTGT
TCTGGCAAGGAAGGGAGATGCCTTTCGATGCCTTTCAATGCCTTTTGGCT
TTAAATGACCAACGAAGCGGATGCACTTTAATTTGACAACAATTGTGTAA
ATTGCCTCGTTCTGCTGTTTGTCCTTTGACTTTGGATTCCATATCCTAGT
ACGTACGTACATATACTTCTTTAAAATCCCCCATATNNNNNNNNNNNNNN
NNNNNNNNNNNNNNNNNNNNNNNNNNNNNNNNNNNNNTTGGGTAACAACT
GACACTAATGTGTCAAAGGTCACGTGGCATTCGTTTGCGACATTTGTGGA
TTTATCTCTCAGTACGGCGCTCATCGAGAGTGCGGGAGGGAGGGTCGTGG
ATGTGCGATATGGAGTGGTGGGTGGTCCTGGGGTGTGCACCAGACTGTCT
GAACTTGAAACGGATCCAACGGGGGGCAGGGGGCAAGGAGGGGGGGATGC
CAAGGCTAATGAGTGAAAGGGGAGATGGATGATGCCATCTCTCTCCTCCC
CCAAAAGGGGGGTCTTCTTCTGCGCTGGAAATGTCTCACTTTCGTACGAG
TATCCTGGATTGCAATGCTTCCTCAGCCCGTCTCCTTGGACCGCTCTTGC
TCGTCCAAGTGGAGGTCCAAGTGCAAGTACTCCCCNNNNNNNNNNNNNNN
NNNNNNNNNNNNNNNNNNNNNNNNNNNNNNNNNNNNNNNGTGTATAATTT
ACCATCCACACCTTGTTAATACGAAATTAATGACTGCATTAGATAAATTA
CATTCCAGCTGCTAGTGCCAGTGTGCTGTTGGCTCTTCAATTATTAAGTG
ACAAGCAGGGACATGTGCAGAGAGTGTACAGCAAGAAGGACTACAGCAAG
GACTGCGCCAGCCAAGACCTTGGCTATCAAAGTCAGGGTCCTGGGGCCAC
TACTCGAACAAATTGCCACTAAAGCATTTTGATGGCAATCGGCGCGGAGG
TCTCTAATGACACTCCCGAGGAGCTGCAGGAGCCCCTCCACCCCCCCCTT
TTGTTATTGTAATTAGCCCCCCAACATCCCTCCGTGGCCACCCCCGAGCC
AAATCTAACCACNNNNNNNNNNNNNNNNNNNNNNNNNNNNNNNNNNNNNC
TCAAGGTCTTTGTGGGGGTTGACTGGAACATTAAAATATGATTAACTTTT
GTGGTTCGTGCCATTGTCGTGTCTATTTAATTAGAAGTGAGGCCACGCAG
TGCCTGCGCCTTTCAGGACCTGTTCCGCCGTATCCTGCGCTAACTAATGA
CCCTTGGAAGGAGGCCAGTTCCTGTTCCTGCTCCTGTGCCTGTCCGCCAA
GGGGGTGCCCCTTTGGGGTGTGGGTCGCACAAAAGGCGCTAATCTAAGTT
TGACGTGTTCGGCATTTACGCTCTTTTGGGCCACCAGATAGACGTTCAAT
ACAGGGTGCTGAGGGTACTGAGGGTGCTGCTCTTTTCAGAGAGCTTTTAT
TGAAAATCTGGACAAATGGAGGTACTACTCGTGTAGGGTATACCTGGGTC
GTGGAATGCACACGTTTTTTTCCCTATTTCGAGAGAGATCTAATCATAAT
TATGTGATTTCTTCACTCCACAATGGCCACACAAGAAAGTGTTCCTTTTG
TACTGTAATTTGTATTGAAATGAGCCCACAACTCCAGTCTTCAGACTTCA
GACCCTGGAAATGGCTCTGCGCTGTCCCTGGGCCTGTATCTACGGGCCGC
TTGGCTGCATTTTGTTAAAAGGTGACAATTAATTTGTCAATAATGGAAAT
TGTCACCAGGGGCGGGAGCACAGGGACAACAGGGACAACAGGGGTGGACG
GAGAACAGGTAGAGAGCCCCCAGCCCCTCCACCCGCCCCACCATTCGTGC
GGCCATTGTTACCACTAATGATATATGGTCTGGTTGACGGNNNNNNNNNN
NNNNNNNNNNNNNNNNNNNNNNNNNGGGCGAACAGGGTCGTTATTTAATT
TTAATTATTTTGTCATTTGTATAAATTAAAATATTGTACGAGCCTATTGG
CCACGGCCGCCAAGGGGTTAAGCTTATTATTGATTAATGATTAATGATCG
GCAGGAAGCCCTCTCCCATAGCGTGACAATTCAATCATTTTGCTCAAAAA
ATGTACATTCAAAGGCAAGCCTTTAATTACGAGCATGTGGGAAATGGGTT
ACCCGATTGGAAAATCCTTTGATACTACAATTATCATAAACGATTTGTTC
AACAAAAATTTAAAGTTTTCCAATGGGTTCTTTTGTTTTCTATAAGCTAT
CTCCTCCAAGGATCCGTAACATTTCGATAAATTGCAATATTTACCGTTCG
TTTGGTGTTGGTCTCATGGGTTCCGCATACTAATATTTTATTTTATGAAC
AAAAGGAAAAAAAACTCATTAAGAACTGGAGCCCCCCTCCAGCATCGTTT
TGGGGGACTGCTGGATTAGGGCCTGGCTAATGAGAAATTTTGATATATTT
TTTTAGCCAAGAAGAGAAGCGAGGCAAAGAGAATTCCCAGGAATTTTTCA
CACAGAGATGGAGCCAAAAAAACAAAAAAATGGAATCGAAGAAGGGGAAA
ATACAACAAAAATGGCGATAGAAATCGTGATACAATCACGTCTAGACTTT
TACGAGTTGCGCCTNNNNNNNNNNNNNNNNNNNNNNNNNNNNNNNNNNNN
NTTATACAAAACTTATATACACACAGATACGCNNNNNNNNNNNNNNNNNN
NNNNNNNNNNNNNNNNNNNNTTGTGTGTATGTGCAAGAACGAGAACTGCA
GCGCCTGTCCCNNNNNNNNNNNNNNNNNNNNNNNNNNNNNNNNNNNNNNN
NNNNNNNTCTCTTTTTGGTTGGCAGGTCAAACGGGCAACGTCAAAAGCCA
GCAACGACGAAGGCCCCAAACGCCGAGNNNNNNNNNNNNNNNNNNNNNNN
NNNNNNNNGCTACAACTTTTGGCCATGGACTTGACTGGGGAGCTGGGGGT
CTTCTTCTTGGATTTGAAAAGTTAGAAACTTGCAGATACCGCCGCNNNNN
NNNNNNNNNNNNNNNNNNNNNNNNNNNNNNNNNNNNNNNNTCTGAGGCTC
AGAGATGAAGGCGAGTGGCAGGCAACGTCTGCGGCTAATTACAGGCTGCC
NNNNNNNNNNNNNNNNNNNNNNNNNNNNNNNNNNNNNNNNNNNNNNNNNN
NNNNNNNNNGCCCCCGAGAAATGATATATTCAGGCTGCTGCTTTATTTGC
ATTTGTCCCAGGCCAAAGAAGGGGCTCCAAAACCCAAGCCAGAAGCCACA
AGCCACAAGAAGCTCTGTAGAGCTCCCCAACGATTCAGCAACTCTATGAT
TCTCTATGTGATTTCTATGATTTCTCAAAGATCTATTCCATAAGCCCCAC
TCACAATGCCCATTGTAGAAGCAATCATTTGGCAAAGCATTTCTTAGATC
TCACATGTTTTCTTGGTTCTTTGAATCAAACCTCGATCAGCCAAACCAAC
CTTCCCATAGGCAGCACTTCGTTCCCCCATCAAATGAGCAAATTTGTTAA
TTTCCCACACAATTTTTGGTTCGGCTTGAAAGGGACTCGAAAGCAAAAGT
GAAAAATGTTATATTGATTAAGTTTTTTTTTGGCCAGCCCAAAAGCTGGG
GTTCGCATTCATCTAAGAGGGAAAACATTTCATCCTTTCGCGCATTTTAA
TCACGCTTAATGATTTCTGCTGCCGTAGACACCGGCCCGGACCGGAGACC
CTGAGAGCGAGCCCTTCGACTCGACCCTTCCTTCNNNNNNNNNNNNNNNN
NNNNNNNNNNNNNNNNNNNNNNNNNNNNNNNNNNGCCCCCATGTCTTGGG
CTTCGTTCGTCGATCAATTTCGGTACGTAGGTGGTTAACACCAGCNNNNN
NNNNNNNNNNNNNNNNNNNNNNNNNNNNNNNNNNNNNNNNNNNNNNNNGT
