# Supplementary material for: SMCis: An Effective Algorithm for Discovery of Cis-Regulatory Modules
Source: PLoS One. 2016 Sep 16;11(9):e0162968. doi: 10.1371/journal.pone.0162968 (PMC5026350; doi:10.1371/journal.pone.0162968)
Supplement: S1 Datasets — (ZIP) [file pone.0162968.s001.zip › dataset/Drosophila/Masked/dpse_hb.fa.masked]

>2:27168798,27208797 (reverse complemented)
NNNNNNNNNNNNNNNNNTATCCCGTCGGCCATGGCTTTGTTTGAGGTTTT
GTGCGCTTAGCCTTTGTTCCTTTGTTAGTCCTTAGTAATCTTTACTTAGT
TTTTTATAGCCGCGTTACTCAATTAATTGTATTCTTATTGCGACTGTCCC
GTGGGACGTCAGTTTGCACAATGTCCGCGTCGAGGCATCCGAGACGACGC
ACTTGGCTTCGGATTCTCCGCCTCCAAAGCTTACGCGATGTTGTTTTCAA
ATTCACGAAGATAACGGCGCTTGGCTGAATGGCTAAGCCAGAGGCGTGGG
TAATGGGGGTCGGAATTCTGTTGTACTCTATTGTATTAACATGAATATAA
TGGTGGAAATTATTACTTGCAATATTTAATAAAGGGTGTTAATAAAGGGT
GATGACCCCCCTCACATTATTTGACGTACGCCACTGGTTGCTAAAGCTAA
GTCTTACTTTCCTGCTCTCTCCCTCGCCTCCCTCACTCTACATTACATTT
AGCGCTCTTGCAAGAGGTGTGCGCTCTCCCACTCGTGTTGCCATGTGTTA
AACGCTCAACAATTGGAAATTTTAGTTACATTCGTTTTGATATCTCGTAC
ATTAGGCGAGACGATTAGCTGTCAACGGTACTTTAATCAATCCAGAGGCA
GATTCTGATGTGGGCCTCTATTCAACGCCACTGATAAGCCATTTTGTTCA
TTGGCCTCGCACGGGGGCAGCAGCAGTTGCAAGTCCGAGTGCACTTGCAC
TCAAATGGTTTACATGACGCCGAGCTCCCACGACCCCATTTTAGGGTGCA
CCGTGGGACCAAGTGTATGAAAAGGTTGTACTAAATGTACTTACGAAAGC
CATAAAAAAGGTCTTCCATTCTCCAGTACATTGATTGCTTGTCGTCCATT
GATATCTCTGGCAAAGTTCATGTTTTGTATTGATACGATCTAATAAAACA
ATTTAGATTAGAAGGTACATATTTCGTCTTTAATCCGAATGGGGGAGCAG
GTACACCTGTCGACATGGTATAAGAATGAGTATCATATGTCTTAATCTAG
AAAAATGTGTCATACAATGTGGCAATGGTACTAATTGGAAATTCAGCAAG
TAATTACTCACTTCGGCTCGGATATCGTACTAGTCTGAGTACGGATGTCC
GAAAGCAATAGATTTCATTAATAAAAATATTTTCAATTCATTTTGCTATC
ATGTCACATTATTTTTCCTTATTTTCTCCAGTTCTTTGTATATTATCATA
TTTTTAATTATTAAATTTGTTATAAAAGATAAAAGCACACCGAAAATTGG
AGATACATGCATACATGTATGTACATATGTGTATGTTTTTGAGCTGCATC
AAATATGCCCCAAAATTGGGGAAAATAAGAAGGGATATGTGTTTGTATTG
CGGGTGTATTTTTGGCATATTTAATTGCAAATATTTACGACGAGCGGGTA
AGNNNNNNNNNNNNNNNNNNNNNNNNNNNNNNNNNNNNNNNNNGAGTGGA
ACAAAAACAAATACAGGCGCATAAACATAATGTTTTGATAGCGAAAAATG
AGCCAAAATTAAAGCTCACGGCCATGAGGTCCTGCGGTTAGCAGGATGCA
CAACCATCTATACCTAAATATGATTGTGTGTGCGTGTGAGAGTGTGCTTG
TTGGAAATAATATTAATGCCGTGCAGACGCAATAACCGAAAATATATATT
ATTTATGCGAAATAAACAGCAGCGACAAGAAAAACTCGACGACCCGACCG
CCCACAAACCCCCAAAACCACCCAAAACCACCCGAAACATAAACCAAATA
TGAAATTAATGCAAAACTGACAAAAGCAGCGTGAGTACCAAAGAAACAAC
GAGAAAATAGAGAGTGTAATATATGAAAATAGGAATAATAAAAGCTGTGC
TTTTGCCTGTGCCAGCGTCAGGACCGGACCTCGTAAAGCCCATACCATAT
ACCATATAGAAAAAGCCATATCTAGAAGAAGGCATATTCATAAACCTCCT
GACTGAAAGCAAACCATTATGGAGAAACCGAAACCGAAAGATCTTGGCCT
CGGGATAGTATAAGACAAACGTACACATAAAAAGACATTTTTATTGCCTG
CCCCAAAAAGAAAGGAACAAAGGAAAAGCAAAGCAAAGCACACAAAAAAG
GAGAAGGGAGAATGGGGGGAGAGAGAGCCAAAAAAGGCCACAAAAATAAT
ATGCGACCGCATAAAAATCTATATAATTCATAAACCCGCAATGGGAGGAA
GGTCGGGACGGAACGGCAGGAACCGGACACGTACTCCGCTCTGTGGCGGC
CATATTGGGTCATAAAAAGNNNNNNNNNNNNNNNNNNNNNNNNNNNNNNN
NNNNNNNNNNNNNNNGAAGAGGCAACATAAAAGCCACGGCCACAGAGCGG
CGGAGGAAAAAAGTGACAGCAGCAGCAACAGAAAAAAAATTTTTATGATG
CTGCCTGCGCAAAAGTTTTGTGAAGCAGAAACATATAAAAAATGTTGCAT
ATTTTTGGGCGTGTGGGTAATTCCCTTTCCGCTTTCCACGGTTATNNNNN
NNNNNNNNNNNNNNNNNNNNNNNNNNNNNNNNNNNNNNNNNNNNNNNNNN
NNNNNNNNNNNNNNNNNNNNNNNNNNNNNNNNNNNNNNNNNNNNNNTATA
GGCACACCATTTTGTGTGCTGTGTGCCCTGAAACTCTGAACAAGAAAAAA
AGAAAAGAATGAAATTAGAAATGGCGCATTTTTGTAATTTACTAAAAAGC
CATATAAAACGCAGTGAAAATGTAAGGGGAACTATAATATGAATGAATGG
ATGTACATAAGCTATGATTGGGGGTATTAAATGGATGTGGGAATGGAGTA
GAGAGTCGGAGCTGCATTAGCAGAGATTCATTAGAAGGGGAATTAGTGCT
GAATACAGTGTAAGATTGTTACGAGTACGTATTAAATTCCCTAGATTTCC
CGAAATCGTATCCATTTTCTCCATCGAACTAAATCTTCACCGCTTCAAAG
CCCAACTGACGTCTGGCCACAGGAACCACCCGCCATATGGAAGAGCTGTC
AGGAAGGCTGTACATCCCTGGTCCGATCTGGCAGGACTCTGGCTTTGGCT
CATTTCCTGGTGCTTTTTGGCAACCAAACGTTATTAGCGTCTCGCACATG
GCTCCGGCAACCATNNNNNNNNNNNNNNNNNNNNNNNNNNNNNNNNNNNN
NNGTCTGGTGGCACACGTTTGCAAAATAAACGAAAGCTGCTGCGCCTGCC
ACACAGCACACACGAGAGGAACAGGAACAGGGCTCGCCAGCACAGAGGGC
TCATAAAAATATGCTAGAAATTGGTTTTGGCACAAGGGCACAAAAAGAAG
GCAACAGCGCCGAGCGAGAAGGGAAAAAGAAAGAACTCTGAGCAATATTT
AATGTCGCCAACGATGTCAACGGGGAGATTGAACCCCAAAATGGGAGAGT
GGGTGGCAGGGAAAGGAAAAAAGTANNNNNNNNNNNNNNNNNNNNNNNNN
NNNNNNNNNNNNNNNNNNNNNNNNNNNNNNNNTTCCGTTCGCTTTTGATT
GTTTTGCAAACAAAGCGAAACAGTTTCGTAGCACAGCACAGAGCNNNNNN
NNNNNNNNNNNNNNNNNNNNNNNNNNNNNNNNNNNNNNNNNNNNNNNNNN
NNNNNNNNNNNNNNNNNNNNNNNNNNNNNNNNNNNTTTCCCACCCCTCAC
ACAGATACTTTTTGTGCTTGTCCTTTTTTGCCCACTTNNNNNNNNNNNNN
NNNNNNNNNNNNNNNNNNNNNNNNNNNNNNNNNNNGGGGGGAAAAAAAAG
AAAAAACGTTGGCAACGTTTTTTCCGAGGGTGGATTTTCATTTTGTATGG
TTCATGATTTCCAACTTTATTTTCGCTCCCCCAATCGCTGCCCACCCAAT
CCTCCCTCCCCATCCGCCCTGGCTATAGCCCTCTCTTTTGCTCCTCATAT
TTGTGTGGATTTTTTTTAGCATTACATTATTTGGAAATTTATGCGGGGTN
NNNNNNNNNNNNNNNNNNNNNNNNNCATCCCAGCGACTCATTCCCCTGCT
TTTCCTCGCTCTCCTCATCGATTTTTTGTGCTTCGTTCGGGGTTCGTTCG
CGGAGGGGAGGAGCGATTTTTTATGTAGATTGGGCCATTATGTGGAATTA
GTTTTTGTGAGGTCCGCTGCTGATAGAAATGGCGCTGGGTCTGGCATCGA
ATGCTGTTATTGGCTGGATGCTAAGCGGAGACCTAGAGGTTCTGGAAAGT
ACACATTTTAGGGAGAAAAGGATTTCAATTAAAAAAGCATCAATAGTTGA
TACAAATTCTATACAGATGACTAATCGAACAGTGTGTACACCATACTTCC
GCTTCCACCCAAAGCTTTTCCAATGCTTCGATCTTGTGCACATAGTTTGT
TGGGATAGTTCAAATTGAAAAATCCTGATAAATCGTACATAAAGCTTCTT
TATCTGTCAATTAAAATGTTTGCTTTCGACAGTTAAAGCATTCCATTACT
CATCACTTTTCCCCTCAATCAGATCAGCATTTAATGTGTACACTTTTCAT
GGAAACCAAGAAGCATTTTTCATTTGTATCAGTGTAAGCTAACAAAAGAT
CTCGAAGTACCCCCAAAAATACAAATAGTTTTTAAATTTGAAACTTATTT
GCGATTGGGATTATTGAAACGACGATTACCAGAAGTCAATTTTTATATTT
GCTCATTTTTCGAGCTCTAAAAATGCTGATAGTGAAACAAAGGCGAGAGA
AAGTCGATGCAGAGTTTGGACTGGCGCTGATAAAAACTAATCTGGAAAAC
CCAATGGTAAATAGATTTTATTTCAGTGATTTTTATGCTTGAATTTTCCC
AATGATTGTGTGGAAAATATTCCGCTGAATTCGATTCTCAGTCAGACAAT
AACCGATACCCCATTTTGAGCCACTCAAGTGTTCACCCCAAGCCCCAATC
CCCGAGTAAAACCTCCCATAATGCTGTATGGAAGGAAGGAAAAAAAAACA
AACAAATGGGATGCCAAATAATGCGAACGTGAACTGCATGAATGTACGAC
TATGTGCGATAGAGAAAGCAGGGGCGTGGTTTAGAAGAGGGTTTAGGGAT
TTACTAATGGAAAGCTTGAGGATTGTGGAATTTAAAATGCGTTAGAGATC
TACTTATAATTATTTCCTACATTTCCACTACCTTTAAAACCGTTAAAACC
CCCATTTAGAAAGACATGCGAAGCCTTTGATCGCTAGTATGTGTGTGTGT
GGGTGTTGCTTTTGGGTTAAGGTGTAGATCGGGGGAGGGGAGGCAGTAGA
TGCATAAATAGCCATAGCCACAGGGGGTGGTTCCCACCAGAAAACTGGGT
GATAATTTAACAACAAAACAAAAACCCACGAAATGCGAATGCGAAACGGG
TATTTTAGTTTTATTTTTGCCTTTTTTACACGCACGCACATAGATACTCA
CCCATACACAGGAAGAGTGACACATGTCTNNNNNNNNNNNNNNNNNNNNN
NNNNNNNNNNNNNNNNNNNNNNNNNNNNNNNNNTACTCCCCTTATTCTTT
TTTTTGGGGTGGTTGCTGTTTCTGGCACAAAAAGCAAGAAATTCACATAA
AAATATACGAGTCCTCATTATGATAATACGAAAATAAATGACAGTGGTGT
TTACACCGGAATACTAGAGGACGAAGCGAAGGCAAGAAGGAGGACTACAG
AGGACAGAGAGGCGGGTAAGGACTATGTGTTAATGCAGCTTCTTAGTTGA
GCGTAGCATAGATATGAGGCATTTATTGGTTTAGTTTTGGCTATAACAAT
GACGGAGACAGAGAGAGTGCGTAAAAACATTGAGGTTGGAGAAGCAAATG
GAAACCTATGAGGAGATGGGAGAGCTAAGGATTTAAATTATAGGAATGAT
ATGTGCCAACTAAGGGTATTATCCATATCCTGAATACAAGAGAATTTTAA
ATTAAGGATCCCGGTAAGTGCAAAGTATTTGCTTGTATTAGTGAGCTTTG
AAAGCTTCCATAAGGAGCAAACTAATACTGATAAGAATGTAGCTTTCTTT
CTGTCTATGAGTTGCGTGTGTGTGAAAGCATTCTTGTAGAGTACCAGGAA
AGAGATGTTTTATCTATATATCTTGTACCTAGTGAAGAAGATTAAACTGG
TATCCAATAATTTAGCCTCCAAAAAAAGCACTGGCATATCTAACCTCATA
CAAATGCTCCACAAACTATAGCATGAATAGGAGATTCTTATTGCAATGAA
ATATGGAAGTTCTGGTCTATCCGCTTCAGGGTATTCCCATAGTCTAGTTT
CGCCCCAATATTTCCGAATAAATCCGAAACCTGGCATTTCAACGCATTCA
CTAGAAAATAAAATATTCTGCTTTGTCCTTTGGCATCGTTGTGTTTCGGC
AAAGACTAGTAGTTCTAACGTTTTATGCCTTTTGTTCTTTTGGCTCCCAC
ACCTTTTGTACCCTTCAGCCAATACTTGGTTCCTCCTACTTATACTGGGN
NNNNNNNNNNNNNNNNNNNNNNNNNNNATTACTTATTCAACATTTGACAT
GGGCTTCGGCTTTGGGACGTGGACTTGGGCCTGGGCCTAAAAGCATTCTG
GCCATGTTTTGGTTGAGATTCGTTTGCCGTTGTCTGTGCGACTAATAGGC
TCGCATATTTATCGTAAGAAGTTCAATTTTTTATTCGCATTTTCCTTGGG
TACGTTTTCCGGCTTAGTTTCCACAGGACCATTACCAAACATTTTCCCTT
TTGCCAAAAGAGCGAAGAGTCCATGTGTGTGTGTGTCTGGAGTGCTGGCC
ATTAGCTAATTCTTTGGCTCACAGAGAGGCAGAATGAGCGAGGGTGAGGT
ACGAAATGCTCGCAAAATTCAGGAGAGTTTTTCCACAGCTGCAGATGAAA
ATTCTTGGGTGAAAATACGTTACATTTTCCGTGTCATCCGAATGAGAAAT
GATCCCCCCCCTCCCGTTTCGAGGGGTCAACAATTAAATGCCATTTCCAA
TAAAAACAAAACTGAAATGCCAGACCAAAGATCCTTTTTCTGAAAACATT
CAATGCATGGCAATGAAAAATTATTTAAATGTGCTAAAATTTTCGAATAT
CACAAGACGGAAAAAGGTCAATTCCGGGGTTGGGAGGGTCAGGGCGATGG
TCAATTAAAATGGGTCCAAAAATCAACCCCCACCTCTGTGGAAACCTCAT
TTCTCACTATGCAAAACAATGAAGCATAGATTTTTCAGCCGCCAGAAAAT
CCTTTTGCAGTCGTTGTCCCGCTTTTCCCAGTTGTTACAGTTTTCAATGT
CCAATGTCGGGGCTATAAATTTGACCCTAGAGCCACCCCTATGTGCCCTA
TGTGGTACTCCTTGAGGCCGAATCGTCTTAGCCGTGACCCCGAATTTTCA
TGCAATTTTCCCCCCTGAAACATTCACAGTATTCGCATTAATTTTAACCT
CTGGCTCTCTGACGCTGACAAGGGGTCACGACGGACCTTCGATGGCGCGC
GTTCTCAATTTTATTTTATTTTATTCGGTCCGAATTTTTCCTCTTCCCTG
ACCAATGGTCGCCGTCCAACCCTCAGGGATCTCTCTTTGGGCAGGGCATC
TGTGTGTGTTGGCGGCATTTCCACCGCCGCAGGGGTCACGAAAGTGTGAA
AATGTGTAACTGCTGCGTGGACTGATTAGATGGCTGGGTTTTAAGGATCA
TTTGTGGGGTGGGAACTGGCCACTGGCATGCATTTGGCGCTTATTCTACA
AAAATGCCCAATTGCCTAAGCTTGGGATTTTGGGATACGGACGACGGACA
ATGGAAGCCAATGAATGGCTGACTCAAAAATCTCACATTTTTACATTTGT
TCGAATGCATTTCGCTGGCGACTTAGTGGCCTTAATTTCCAGCGAATTAC
GAATGTAAAACGGGGACAAATGTTCAGCCAAGAGAATATAAGAGAATATA
ATTTATGTGATTTGCTGGATTTTCTAGAATTTTTGTGTATTGGCTACTAA
TGGATAGGATTATTAAAATGATTTCCCATTGTCAATGTGTGCATGCAAGA
GATTTATTTGTATAAGTGAACTTTGAAAGCTTTCATAAGAAGAGTGGGAA
TACCATTGCAAGTTAAACTTTCGTAGTGTGTATGAAATGCGTGGGTGTGA
AAGCTATTTCACTCTTTTGTAGAAAATGTACAAAATCATGTGAGATTTCA
AGAAAACATTTACTCTTTCCTACACCAATTTCTGCCACACCTCTACAAGT
TCTCCTCAGTGATTTCCAGGCTGTAAAAGGGAAAAACTATTTCTTCTGTC
AACCCTTTACTTTTTCTTACCCCTTTACATATAAATTCATCTAGAACCTA
ACCCTTTTGCGTTCTAATGACCAAAAACACCCAATTCCGAGAAAATGCCA
GCTTGTAAAAAGTACCAAAAATTGGACTTCATTTAACCCGTTCGTAGTCA
AAGCGGCAAAAGGGTTAAGGAAGTATTTCAAATACAGATTGTCCATGCAA
ATGAGAACAATGAATGCCATAAAAAATATACAACGGATGAACCATAAAGA
ACACAATGGAACAGACATTGAGTGGAAAGAAAAAAGAAGAGAAAACGACA
GAAATTGTGGGCCACCTTCGAGGGAAACCTTCAAGGCCACTCCGGATAGC
CGGATAGGATCGATTTGTTAATGGTGAAAGGGTTAAGGGACACCAAGCAA
AAAACAAGGATCTCTACCTGATCTGCCACCAATGACCATAAAAAACTAAA
TGTTTTATGGTCTTTACAAAAAAGGATTCCATTACGCGGAAGTGAGTTTT
TTTCGACAAGTTTTTTAACTTGTTTATTGGGCGGTCATACTGTTTGTTGG
TAGAATGTGCGCCGTCCCGCGGAATGACAATTGTAAGTAGAGCGGAGCGC
GACAGTGTCCCCTCTAATGACCATTAGATACTCAGATGCATATACATATG
TATCTTTCTCTGCGCATAGTAGTTTCTCGCGATTTTCCAGCTATTTTCAT
TGTTAAGGTTCTTCTTCTAAGCGATTCTTTGACCATTACCTGAACAGANN
NNNNNNNNNNNNNNNNNNNNNNNNNNNNNNNNNNNNNNNNNNNNNNNNNN
NNNNNAATCTTAGAGAGAAAGCAATTCGTTGGCGTCATAAAAACCCCGGG
ATGAAAGTACCATAGCAGCGATTGTTTGCCATGTCCTGCCGGTTGTCCTT
GCAACGAATTTTACTGCATAACCATTAAGACGGAACAATGAAAATTAGAG
CAACTATTTGCCCAAGTCCCCGTGTGGACTGTGCCTCTGCTCTAGTTTCC
TTTTTTAATCCTTCGGTTTTTCGTGCTAAAAAAGGATTTACGGATGTTGA
CGCGAACCGCGTCGCATCGCCTCGCCCCGGTCTGCCTCTCGGTCTCTCTG
TTTACCATAAAATTTCCACGAAATCTCCATCCATCTCTCTCACTTTTCCT
ATGGCTATCTCTTCGCTCACTCGTCCTGACCCTGTGTTTCTCTGGTGGGC
GTTACGTCGCGAGCAATTTTCACATTTGATTTATGCGAAATATGCAAATT
TTTGAGGCATGTTAAGGGACTCCCGGCCTGAAAAGGGCAGTGTTTTGAAG
CATAGATCATGAACAGGGATTGTGGTAGTCTTTTCTGAAAAGATTTTTGT
GCCCTTTGGGAGTTGAAATCCTAAAAAAGTGAAAACTATGGTGAAAGGAG
AAACTACTTAGATTATAAGACTATCTTTATGTTAGTCTAGGTTACCCTTT
TTCAGGCTATCTGAAGAACTTTTACCTATGCTTTAATTTTATTTGTCCCA
AATTCAAACGTAAACTCATTTTGATCTTCAGAAATTCCTCCTCCGATAAT
CATATCTCAAAATCGATCCATAAAATTACCATATCTTCAACAGTAGCACA
TCAAATGCAAGTAATTTGTTACCAAAACCAATTTGCACTTAAGATCAAAG
ACGAAAAACCCCATAAAGAAACCACAAACACACACAAAAAATGAGTAAAA
GAGAAAAAACCCTCCAGGAAGAAAAAACTCTAGATAAAATGGCAAATCAT
CCTTGGCATGAAATCGGCTTAGGAACTCAAGGTGATATCTCAACANNNNN
NNNNNNNNNNNNNNNNNNNNNNNNNNNNNNNNNNNNNNNNNNNNNNNNNN
NNNNNNNAGTGTATCTGTATCCCTCTCGAGGGGGATACTCGGTCAACCAC
AAAATCCTGAGCGCTCCGATGCACATTTTGTGTGTGATTCAATTTGCATA
TGGGAGATGCAAAGATGCTTAGAGGAAGATGTTCTTCAGATGTACAGGAT
CCTCCCCTTTATGGCACACTCTTCGGATCTATTGAGAGATCTTCTTCAGG
ATCAGCAGCAGGCCAAAAGGTTAGGGTTCATTTGCATATGAGACGAAGGA
CGAGACGGCTTTCAGCAATTAGACGATCATGATCATGATCGTGTTTGTGT
TTGTAGTTCGAACGAAGATCAACATCTCTGTCTTTCAATTAAAAGGTCAA
GCGTGACGGAGGCGACATTTGTTATGCCTTTGGCTTCAACTTTACATAAC
TTTTGGTCCTGGGCCAGGGGTTTGGCNNNNNNNNNNNNNNNNNNNNNNNN
NNNNNNNNNNNNNNNGGTGCTCCAAAAACACCCGCCCTGTCGCTAATCAG
GCTGATCAGCGCTAATCAGGCACGCTAATCGCTCGCAGGATCAACAGGAT
CACTGATGATCCGCCTACTCCTCGAGTACTGCGTAATGTTGGATTATACA
CTGAAGCAAACTCTTAAATCACTTTTAAATCTGGTCTATCGCCCGCTCTA
GTTATCCTTCTGAGGATGCGTCCGGAGGCAGTGACTGCATCTTCGAACGC
GCGGATTAATGAACGAGGACGAGGCCCGAGCAGCACCGCCTCGGCCCGTG
TCGAGGCCGATTCAGGTAGTCCTCTCGCGTTCCTTTAATCCTTTCTTCTG
CTAAATCCGGTTGCAGTTTATCTAATCCGGTTGCCACAGTGTCAATGTCC
ATGCGGCGTTGCTACCTGTGCTACCACGCACGGGCTCCGACTCCGAGTTT
CAGCGATTCTTCAGCTTCATGTTGTGGCATGATGTCCTGCGTCCTGTGTG
TAATTTGCATTTTCAGTGCGCGTTTTTGTTTGCTTTCTGTGGCAATCGTT
TGTTTGGTAAATATTGCTTTTAAATTTGCCCCTTTCTGTCTCTTGGCCCC
CCCTCTGTCATAACCATATTCGTAGATACAAATTTTGTAATTATAATGTA
TCTACATATTACATATGTATGTGTATTGGTCGAAAACTAAGCCCAAAATA
CATGGCCTAAACCTAGTTGAAAGTTTGCTTTAGGGCAGATGGAATATGTT
TCTAAATTATGTTATTATATAGAATATTAAGGGGGAAAATGTGGGGCTTA
GAGCGATTTTTAGATCATAATTATTTGATTGTTTTTCATGTTACTCAGAT
TTAAGTGGAAAATGTCAAAAATAATCCAAGTTCCATATATTTTATTACTA
CCTAATGTTGTTAAATCTGTATGCACAAACATTCCATAATTTGAACACTT
TATTCCATAATAAATAAACATATTCAAACTGTCCCCTCATCAGCATTATA
ATTTCCACAAAATATTCGGTTCTCCCAAGTCTTTCCTCAAATTTAGTTTC
TCAAATTTCAGACATTCGACTGTCCTGCAGTCCACACAGCTTTTCCTTCA
ATTAATTTCCAGTGGCAGCTAGCCAAGCACACACATGGAACGTCTCCTTG
CACCCCCTCTGTGTGTGGTGTGTGGATGCAACAAATAGGGGCAAAATCTG
TTAAAGCAACAAAAACGAAATCTCCAAACAGACAAAATTCGTTAATGTGT
CTGGGGCTTAAAGTTGCAACGAAACGAAAAAAAGACGGTGCCCAGTCCAG
TGTCCGAAGAGGAGACCAACGAACCCCAGGCCCCGAGTGGAGGCGCCCCC
ATAAATCCCTACTCGGCAGTGGACACAAAAATCAATAATCAATATTGAAG
CGAAGCTGCCAAAAAACTCAGCCAAAGAGGCAGCTGCAGTCCGCAAAATG
CAGCAAAATGCAGCGTCGCGCGTGTCGTGGCAGCAAGGCTCGAAAGGATG
CCACATTAGAGGCTGCCACACNNNNNNNNNNNNNNNNNNNNNNNNNNNNN
NNNNNNNNNNNNNNNNNNNNNNNNNNNNNNNNNNNNNNNNNNNNNNNNCC
TTGGGGTTGCCTTTTGGGGGATGGGGCACATCGTTTCACTCGCCCTGTAC
CAAAATTCCACTCACTTACAGCAGCCTCGTTGAGTGCTTTGTGCTCTGTA
ACGCTCTGTTAGTGAGTGCTCTCTCTTGGACAGGGAATCGCTCTCATCCT
CTCTTGGAGTCTTGTGTGTGTGCGTGTGGCAGTGCATTTCTGACATTTGT
TTCTTCTTTGCAATTGAGATTTTGAGTGTGAGTTTGTTGCTATACCCTAT
ACCCTATACCCGACTGATTTTTTGTCTTTCTCTCACGCACTCTTTGTCGT
GTCGTTCAATACTAGCGCCGTCTGGTGGAGGAGAGCCATACTGACTGTGT
ATCATGTATAAATGTAGAGGTGCGGTCGCAGCAGCAGCCAACAACGTTCC
CCCTCGTGTTGTTTGCAATTGAGATTTGTGATTCTGAGTGCGTTTTTCGG
CTATGACTATCCTCCGTAGAGCACGAGCCGTGTCAGTCTGCTCCGAGCCT
CTAACAACCCATAACGTACCCAAAAAATCGTAGAAGAGAAAAAGAGCAAA
GAACGGACGAGTGTTGGGCGCTAAACGAAATTTTGCCATCATCAAAACCA
AAGAAAAACTCTTAGTGACTGTGCTTAAACCAAAAGCTACTCCTTAAAAA
AAAAGAACAAAAAAACAAGCAAACAATTTTTTATTTGTCAAACGACTTTT
TTCCCGCACATGCGCGAATTTCGCGCAAAAAAAGGAAGCTTAAAAAGCAA
AAGCCAAAAAATAGACTAAAAGAGAAGTGAAAAGGAGCGCCGGCCCCTCT
GCTCCACTCTCGCACACGCACTGTTATCNNNNNNNNNNNNNNNNNNNNTT
TTGTGTGCGCGGTGCATTCGTGTGGGTGTTGATTTAACGGTGCCGCGGTC
AAGTTTAGGAAAGGAAACGAAACGCACAAAAGAGCGGAATAGAGAGTGAG
AGCGCGACTGGAAAGGCAAGAGAAGGTGCTGTTCGCACGGTTCCCGTTTT
TGGATCCACTTTGGGAGAAGTCCCATATTCAAAAAGGTACATATGTATGT
AAATATTATTTTCCAAATTAATATCTTTGGGGGGCTATTTTGCCATAAAC
ATTCCACTTAACCTTCAATAAATCTTAAAAAACACAGATGCTAGTGGAAA
AGCTTCTCTTCTCTCCTCCTCCCCTCCATAAACAAATAAACAAGAATTAG
GAATTTCGCTTTTGTAGGGGCCCATTGATGATGGGGCACATTACAAATTG
TTGAGGCATAAGAAATGTAAAGATTAGTATTCCCTGATCCCCACTTGAAA
CAAAGTTAAGCGTTGATTGTGATATTAGCAAAGCAGTTAAGCGAAAGCTT
TGAAGAGCAACTGTTGTTGTCTTATTAAGCTTTCCAGAGAACGATTGGAA
GCCTAGCTTTGGCTGGCCGAGGCTTGGGATACCCTTCCCTAAAGCTACTG
TGGGATTTGGATTCGAATGAAATGATTCCTTCTCTGCTTTACAAGCTTCT
GCGTAAAAGCGTTCTACCGTCTGCTCTGGTAGGGTATATTCCGAACCGAA
CTTTCTTCTGTTTCTTTTTCTGTCTAACCTTAAGANNNNNNNNNNNNNNN
NNNNNGAAAGAGATAGCCTCATGTGGTAAATCATTTGCTAAAAATGCAAC
GGCACAAAAATTCTAAAACAATATTTTAAAATCTGTCTGGCTTTTGGCCG
ATCTTTTGGCTGAACTTGTTTTTTGCCTTCGTACCCGTTCCGCCTCCTGT
CTACTGTGGGGCTCGCTCTGCATCTGCCCCCCGTTGCAGCCCCATATGGG
AGGGAGGGGAATTGGACTCTCCTCCGTTCTCCCCCCCTCTACTTTCCTTC
TGGCTGACAGCTAATTTTATTTGTTTACATGTCGACTTTCATGTTGTTTT
TCCTTTTCCCCCAGTCCGTCCCCCACACTTTTTAGCATTTTCTCGGGCTT
TTCTTTTGTGCCATTGCACATTTTTCTCGCCGTCTCTCTCTGTGTGTTTT
TTTTTGTGTTGCAGTCTCTTTCTTTTTTAATAATTTAAATTTAGACATCG
AACTATAATTCAAAGTCAACGTTTTGCAATTTTTTAATGGCAAATTGTTT
GGCACTTGCCAAAATGCATTTCAAATACTATAATAAATATTTAACACGAA
CCGAACGAAAGCTGCCCCTGCCACTGCGAAATGGTATAATTTCTTGATGT
TTTTTTAGGAATCATCACAAGATCAGATCTCCTTTCCCCCCCGCCTCCCA
TGAAAAGATTGTCAGTCCGATGTCCAATGATGATGGGATTGTGGTTCACT
ATTTTAATGTTTTTCTGACTAAAAGAAACGGGAGGCATAAATCAAACAAA
CTACTCTTTGTTNNNNNNNNNNNNNNNNNNNNNNNNNNNNNNNNNNNNNN
NNNNNNNNNNAGCCCAAATGACATTGAAATGCAGTTACAGTTGCCTACTT
GGACTTGAAGAGCATGAAAGAATTGAGCTTTCCCTTTAAAAAATGCCCAA
CAAGTTGTTGCAAATAAAGACTGAGAAAGCTTTTGTAAAAGATGAGACCG
CCTCCTCCTCCATAGTATTGTATTCTTCAAAGCCACTACAATATCCTACT
CTCTCAGTCATCCCCTTTGAGCCACTCAGAGGAACAAAATTTACTGAATA
AACATCATTTATACATATAGTATATTCTCTTTCCTCCTCCCATTTCCCGA
AAGTTTTATTTTCTACTTTTTTCTACACAAATTTTTCAACAAAACACACA
CATTTTTTTGTGTGTGGCGCATTTTCTACGTTTTGCTAGATTTTCCATTT
TTGCAATTTTCATGATATTTTTACGTGCTCTAAGAGGCAGAGGGATGGAA
TGGAGCGGGAGGTGGGTAGATGCAAACAAAAAAGGGGTGTGGGGTGGCAG
TGTCTGAGGGGAGTGCGTGGGGGCAGCAGCAGAACTACTAGCACATGTTT
AGTTTACTTTTGCAGTTTCGGTTGCCTCTTCTCTGCCCCTCACGGCTGCA
CTGTGCCCCCGCTACACCCATCCTTGCACCAGCCCCCTCTTATCAGCCCC
TCTCTCTTACTCTTTACTCTTTCTGCAGCTCCCTTGCCTGGTCTTTCTCC
TCTTTCGCTGCTTTGTAGCCGGCGTAATATTAATTTTACACTTGGCCTTT
AGTTTGGCTTTTGTTGTAATACCCTTGAAGATAACAAGGGGTATGATGAT
TTTATGCAGATATTTGCAACGTATGAAAGAAAAAGAGGAACTTTGAGTCC
CTTAGGATTCCGCTTCCAATAGATATTTCAGTTGTCTATGTATTTCTAAT
TTTATAAGACCTAGTATTATCATATTCGGATGACTATTTCTAATAGTTCG
CACATGATAGATATTCAAGGGTATCTAGAGTTTCGCTATCTAAAGTTCAC
CTTCCTTTCCTTTCTTGTTGTTTTTGGGCATTGCACAAAAAAGCGCATAG
AAAAATGCAAAAATGTTCTTTGTTTCTGCAATAGAGACAGCAATACAGAA
GGAGAGAACGAGGGAGAGAGACAGATGTGGCATACAGCACAATTAATTTT
TGGCTTTTCTTTCAAATTTATATTGTACAAAGGCAAAATATTAAATAAAT
ACGAATATGTTCAAATGCAAAATGAGAAATGCATTTGCATTTATTTTTCT
CTCCGCGGAAAACAGCATGGGAAAAACTTTTCCGTGTACCATCAATTATG
CGCACACAAGAGTATGGTCCACTCGCCATGCCACCCCTCCATTGCACCCA
CTTCCCCCCACTCGACTGCTGACGTTCTGCGTTTTTAATAATATTTACTT
GGAAGCTCAAACAATTGCCCAAAAATGCATCGAAAATGCCTCTGAAAATG
AACTAATTTTTGGAAAAATTAAATCGCCAAAAAAATAGAAATTTTTGCAT
AGGAAAAAAGGAACGAAAAATGATTGCTCTTGAATAGGAAAATTCTTTGT
GGAAACTACGCAAATCAAAGTGCATTTGGAAATTTTTGGGGGAAGGGAAA
ACCATGGCAGCAAAAGAAAATGTGTGGGGAAATAATAAATGAAATTCTAT
ATAAAAATCTCCTTTGGTTCAATTTTTCTTGCATTTGAGATTTAAGAACC
GAAATTAAGGAATTATTGACCTTCAAATGCGGAGTAAAATGTTGGAAAAT
TGTATTGTTTTATGCAATTTTTATAAGTTTTTAGTGGAAACTAGATTGAA
GGATGTTCACGTTTTCAGAAACCACCGAAATTTGTTCGGATTTCTTTACA
AATATTCGAACAATCCTGCAAAAGAATGAAAAGTATTCAACAAAAGTATA
ATTGGCATTCTACAATATTCCATATACTTTCTATATATAACCCTTTTAAG
AAGAATTAAAAGAATTCCAAAAATAAACCAATATATTGAACAATATATGA
GCTGTAATAAAGAAATAATGTATGGAAGGTGTATAGAAATTTTCCACTTG
CCAGCCAAAAAAATAGAATCCCGGCAGCTGTACCGTACCTCCTTCCTCTC
TGTAGAATCCCCTAGGTATATCGCACACACTCTTCCTCTCTGGGGAATTA
GTCCTTTAATTTAGTTAAATCCTTTGTTGCTTTTTATTATATTAAAGAGA
AGCCGTCTCTCGTTAGGACACCTCCTACTTCTGCTACGTTTAATCCTCGC
GTAGAAAATGCCACGGGAAAATTCGCTACGCTTCGAGTTTGCCTCATAAT
CTGGATAGCCAGTCCGTTAAGCTCCCCGGATCATCGCAATCCCAGTACAA
ATCCAAATCCAAGTGTCGTGTATTTTTCTCTCTTCTGCAACAATTTTGTG
TTGTGTGCTCTAATCCAAAAGTGGATCAAGCCATGAGGATTCGCGGCAGG
ATTCGCGACTCGCGACCTGTACCTGACTTTTCATCTCGCTCTAATCCCTT
GACGCGTGCGTCCTGCCACACAGCCACTACCTGAGGCAGATATAAGCCAA
TGCCAGCGGCAGTTGCACATTCAGTCACAAGCGACACAACGCACACGCAA
CATCTAACCGAGCGATTCTCTTGAGAAAATATATATATATATTTACGAAA
CATTTGGATTAAACTTCGAGAGCGAAAGGACGAGAGAAAGCGGCTTCAAA
ACGGTAGGTGGACTCTAGCCTCCAGCCTCCTACCATGGATTTTTTTGCCA
CCATCTGTGTCTCATTCTACGATTCACCATTTTGTTGTGGAAAAATCACT
CAAAAAAGCCACCCTCCTCCTCCCATCGTTTCCCCTTCTGGAGCCATGCT
TTAGGGGTGGCTCTCTCTCATAAAAATCTCCCAAAAAAAAGGACAGAAAA
AAAGAAATGTAGAAAAAAGGGAAATAAAAACCTGACGCAGGCGCAACAAT
CACTAACCACCCCCTCTCTTTTTTTGTCTCTCTTTTAGCCTTTGAAGAGC
CCTGCCGCCAAGATGCAGAACTGGGAGACGACTCCGGCCGCCAGCTACGA
GCAGCACAATCCATGGTACAGCAGCATGTTTGCGGCAAACATTAAGCAGG
AGCCGGGATTGACCAGCAGCAACAGTGTGGCAAGCGGCAGCCCCAGTCCG
AGGCAGTCGCCACTGCCATCGCCGGGGAATCACTTGGNNNNNNNNNNNNN
NNNNNNNNNNNNNNNNNNNNNNNNNNNNNNNNNNNNNNNNNNNNNNNNNN
NNNNNNNNNNNNNNNNNNNNNNNNNNNNNNNNNNNNNNNNNNNNNNNNNN
NNNNNNNNNNNNNNNNNNNNNNNNNNNNNNNNNNNNNNNNNNNNNNNNNN
NNNNNNNNNNNNNNNNNNNNNNNNNNNNNNNNNNNNNNNNNNNNNNNNNN
NNNNNGCCCACCATCATCATCACCATTTGGGATTAGGTGGATTCAATCCA
TTGACTCCGCCAGGATTGCCCAATCCCATGCAGCATTTCTATGCCGGAAA
TCTGGGTCGACCCAGCCCACAGCCAACGCCAACGGCAACCCAAGTGGTGG
CACCCACACAAGTGGGGGAGAAACTGCAAGCCCTGACGCCTCCCATGGAT
GTGACGCCACCAAAGTCACCAGCGAAATCCATGGAAAAGGAGCTGCTCCA
CCACGAAAAGGAGCACGATCAGATGTCCAACTCCAGTGAGGATATGAAAT
ACATGGCCGAGTCCGAGGATGATGATCAGAACATTCGAATGCCCATCTAC
AATTCGCATGGAAAGATGAAGAACTACAAATGCAAGACATGCGGTGTGGT
GGCCATCACTAAGGTGGACTTTTGGGCGCACACCCGCACCCATATGAAAC
CCGACAAGATCCTCCAGTGCCCCAAGTGTCCGTTTGTGACGGAATTCAAA
CATCATCTGGAGTATCACATCCGGAAGCACAAGAACCAGAAGCCCTTCCA
GTGCGACAAGTGCTCCTACACGTGTGTGAACAAATCCATGTTGAACTCCC
ACCGCAAGTCGCATTCGTCCGTGTATCAGTACCGTTGTGCGGACTGCGAC
TATGCCACCAAATACTGCCACAGCTTCAAGCTGCATCTGAGGAAATATGG
TCACAAGCCTGGCATGGTGTTGGATGAGGATGGCACACCAAATCCTTCGC
TGGTGATCGATGTCTATGGCACGAGACGTGGCCCCAAGAGCAAGAATGGT
GGCACTGAGNNNNNNNNNNNNNNNNNNNNNNNNNNNNNNNNNNNNNNNNN
NNNNNNNNNNNNNNNNNNNNNNNNNNNNNNNNNNNNNNNNNNNNNNNNNN
NNNNNNNNNNNNNNNNNNNNNNNNNNNNNNNNGCCGCTCTGCAAGGATTC
GCCACTTCGGTGTCAGCACCCTCGCCAGTAATGCCCGCCTCTCCTGCCAA
GAGTGTGGCANNNNNNNNNNNNNNNNNNNNNNNNNNNNNNNNNNNNNNNN
NNNNNNNNNNNNNNNNNNNNNNNNNNNNNNNNNNNNNNNNNNNNNNNTCT
CCTGCCAGTCTCCTGCCGCCGCTGGCCAGCCTTTTGCAGCAGAATCGCAA
CATGGCCTTCTTCCCGTACTGGAATCTAAATCTTCAGATGTTGGCCGCTC
AGCAGCAGGCCGCAGTTTTGGCACAACTTTCCCCACGAATGCGAGNNNNN
NNNNNNNNNNNNNNNNNNNNNNNNNNNNNCTCTCAGTCGCAACACAGCGA
CAATGAGGATGAGGAGCAAGATGATGAGTACGAGCGCAAGTCGGTGGATT
CTGCCATGGATCTGTCGCAGGGAACACCCGTGAAAGATGACGAANNNNNN
NNNNNNNNNNNNNNNNNNNNNNNNNNNNNNNNNNCCCTGGCGATGGTCAT
GAATATGAAGCTCGAGGAGGAGGCCACTCCGCTGATGAGCAGCACGAATG
CCTCACGTCGGAAGGGTCGTGTCCTTAAGCTGGACACCCTTCTGCAACTG
AAGTCCGCGGCATTGACCTCCCCAGAGCAACTAAAGGTTATGCCCACCGC
ATCATCGCCCATTGCAGGACGCAAACAGCTACCCGAAGAACATTGTTCGG
GTGCCAGCTCTGCGGATGAGTCGATGGAGGCGGCGCATGTACCTCAGGCT
AATACGAGTGCCAGTTCCACTGCCTCCAGCTCTGGGAATAGCTCCAATGC
CAGTGCCAGTAGCAATGGGAATAGCAGCTCCACCAGTGCAACAGCACCCG
CTGTGGCATCCACACCCGCAGCAGCAGGGGCCATCTACGAGTGCAAGTAC
TGTGATATCTTCTTCAAGGATGCGGTGCTCTACACCATCCACATGGGCTA
TCACAGCTGCGACGATGTGTTCAAGTGCAACATGTGCGGCGAGAAGTGCG
ACGGACCCGTCGGCCTCTTCGTTCACATGGCACGCAATGCGCACTCCTAA
AAAAACACCAACACAACCAAAAAACCTTGTTATTATTATTTATATATATA
ATTATCCATCATCGTTGTCCTGAATTGTACATATTCGTAGCATTAAGTTT
TCAATTAATTTTGTTGTCGAGAATTGTAAATAATGCATACCCTCAAAAAT
CGTAGAACTAAGCTTAGAATCTATTTGTAGAACCTATCTGTAACTCTCTA
ACTATCTAGAACTCTGCCTTTCGCTGATTTCCATTTTCCATTTCCCATAT
ACGACTCCAAACCCAGAAAAAGGTTTAAAAAATTATCATCCCAAAAATTC
GAAACAAAAAACCGAAAACCTCTACAATAATTTGTAAGAAAAGTCACAAG
TCCAAAGTCACATTACGAGTAATAATGTTTAGGTTTATAATAAATATATG
AATATATTTTATAAAAATAAATATTTAATCTTAATTTTTAATGNNNNNNN
NNNNNNNNNNNNNNNNNNNNAGTATTCAGTATTTTGTTTTAGTCGAAATT
CAAAAACACGAATCGAAAACGAATCAAATAAATAAAATTTATTCAATATA
ATTTTACACATCATTTTTTTATTATATCTCGAATCTTTGCAAATCTTCGG
CATAAATGACAATATTTTCGAATGAAACGATGAAAATGAAGTACAAATTT
AGATATTTTTAAGAGGCCGCTGAGCTAATGGATCAAAATTAAATAGTTTT
TACTCGAAAGAAAGGACTTTTGCCACTTTAGTCCCCCAGTGTAATACTTG
GAATATACTCGTACTCCCTTTTCAAGTATAGATATTTTTAAGCCCAAGAT
TTCCGGAACGAAATGTTTTTATGTAATTGTGTAATAAAAAGAAAAATATA
TTATACAAAAGTTTTTATTGGTTATTATTACCTTTCCTTTGGAGGGTTTC
AGTGTAGTTTTTGGGAAGAATTGTTCTTTCGAAACAAAACCAATGATACA
TAGAATAATCGTCTCTAAAAGGTTTGGTAGTAGCAGAAATAAAAGGAGAT
AATTCATTGAGGTATGTATATTATGCGGAACTCTTCAGGAAATTCCAGAA
TTTCTTCAACTAAATTTTTCTATTTTCTCAAAGTAAAACCCAATTATAAT
CAATCCAAAACTGTAAGCCCACAACCAACCATATGTCTAAGGCTTCTCTG
ACTGTCAACACGCGATCTCTGACATATGATTTATCATATGAAATGGTAAG
CAGCAACAATGTGGAAAATGGTATGGATGTTTTACCAATTCTCTCTCTTC
TATTGGAAAAACTGCTCCATCATTTGCTAAATACTCAAGTTATTAAATGA
AAAGAAAAACATATTCATGTAGAGGAGAAATTTGTGTGCGGGCGAAACCA
AACAAATTGGTGCGGCAAGGGACCGCTATGGGATCGCTTCTCTCTCTTAA
GAATTTTTGATGGATTATTGACATTTTGCGTGAAAACGCACAATTCGCAT
TGCATATGCGAGAGGGGGAAGAGAATTATATAATAATGAAAAACTCATGA
GCACGCGCGTTGGATGCTGGAGATGCAAGGGAAGAGTGACGGCAGGGCAA
CGCCTCTCACAAAGCAAGAGATGATGCAGCAGGGGATCATCGGCGATCGC
CTTGGGATCGTCTGGGATCACTTGGGATCACTCTTGGGGTTGGCGCGCAT
GCGTCGAGCGCACTTCAACCAAATGGCGCGTGGATGCTGGAGGGAAATTC
TCTGTTGGTTCTTTCGGTTTTTCACTCAATTTTATATAAATAGTTTTTCT
TTGGGGATGGCCTCTGATTGGTTCAGAGGTTCTTCGGTCTGGAAATTATC
CCTTAAAATTCTTTCGATGTAAATTTCACTTAAATGCCGTTTTTCCTCAT
TAAAAATTTTGATAGTAATTGATATTTATGGCTGAAAATGAATTTTGATA
AAAGTTGGGAGATTTATTATTGGTTTTATGATGGTTTTTATGGGTCTCGG
GCGTAAGGCAGACGCTATCGTATAAGGCTAACCTTTGAAGTAAAACCTGA
AGAATTCTGGCTGAAATTAATTTCGCTTAAAGTTTTAACATAAAATAAAG
GCTTAAGAGCTCTCCCATAAGGCAGATCTTATCCAAAATTACATTTCAGA
CTCAGACTTGCTTCCAGAAATTAATTTAGACAAAAGTCAAAGTCTCTACC
TCTCCTAAGATGATGGTTTTAGCGTCAGATCTTATCGCAAATTAGATTTT
GCATATATCCCTTTGAGATGACAGACTTTGCGAAGATCCTTTGCTCATTT
GAGCAAAGTTAAGTTGGCAATTTGGCCGTTGGCCTTTGTCCTCTGGGCAG
TGGGTTTCCTTTTCCTTCTCTTTGGCTTGTGGCTGAAGCAAGCGAAAGAT
GTTTATCGTGAAAGAGAGAGGGTCCGTCCTAACTTATTGTTTGACCTGAC
CTTAACGATCCCTAGTTTCTGGTTTTGTTTGTCGGGTTCTTATCCTCAGC
TTGTGGCTTTGTTGAATCTCCTTTCGTTCTCTTTTTTCCTGCTGCTGCTG
CCTCATTGTTTGCGGAATAGACACAAAAAAACGTACCAGAAAGAGGAGTC
TGCCACTTTGTATCCTGGGAGTTCTTCAAATAGTTCAATTGCTGGGCCCT
TGCTGACCATTTGAAAGGTGTAATTTTGGTTTCTGCGCCTGTGCAGCTGT
TCTCTGCATCACCTTTGCCCAGACCAAGGCTCCCAGAATCTGTGATTGAG
GAGGGCACACGCGTCTGGCACGTTCTCACCAAATATAATGCACAACTTGT
GGCCACCCCAACCATCAGTAATCCACCCACTCCTGTGTAAAAACCTCAGT
CAGGAAAAAGTATTATTAATATCGTGGTAACGCTGCGTGGAAATCTCCCA
CAGTGCCATAAATTCTGTATTTATGTACAACGAGGTATAGTCCTTCCCCT
AGCAACGCCATCGCCATATTGCAATGGTTTTTGGGATGGGTTGAATATGG
TTTCAGTTATGGATTCGTATGAGGCTTAGTGGTGCGCCATTTTTAGCTTT
ATAACTAAAAATAACATACACCAAAAATAGCCGTCAGAGAGAGAGAGAGT
GGAAAGGGGTTTACAAGGTTTTTCACTCTCGTTTTTCCCAAAATTTGTAC
CCGAAAAAGGGATGCATGTGANNNNNNNNNNNNNNNNNNNNNNNNNNNNN
NNNNNNNNNNNNNNNNNNNNNNNNNNNNNNNNNNNGATGATTAGCAAACC
ACCCTCACACCCCATTATTATCCAGAGAACTCCCCTCCCACTCTTTAGCC
AGAGAATACTCCTCCCAATCTCCTCCCACTCCTTGTCCAGAGACCTCTCC
CTTCCCTTATCGAACAGCCGTTGCCTTCGATGAGCTGTTGATTGCATCAG
TAATTTTCTCCCGGCGCCCACATCTCTCTCTCCTCAAAAATTCTCCATTC
CTTTTTTTCCACAACTTTACGCATTTTAATTATGAAAATTGCCAGAGTTG
GAGGATCGTTTCGGGTTCGTTTCAGGATCGGCAAAGGGACCAGCATCTGT
GTGTGTGGGTTAATTATCCATTCGCCGTTGTTTTCCTTTTTTTTTTTGGG
CACCTCAAGCGTGACGTCATGTGTGATCCCACCTTAAGGATTTGTTGAAC
AGTCGATTATTTATTTCTGTAAACAGTTTTTCCCTGGAAATGCAGCCACG
CAGTAGAAAGGGAGAGTGCTGGCCAAAAGAGTTCCTTGCGATCCGTCCAA
CAGCTGACCAGAGTCCGAGGTCCGAGGTCCGAAAGTCCTTTATGTGGGAT
TAAGGTGGGTGTAGCGAATCCTTAAGTGGTCACCGCTGCCGCTGCCGTTA
ACAAGGGGCTGAAGGATCTTCTCTGCTGACCGGTTGCTGAGTTTTGAGTT
TTGGCATTCGACTGAATTATGGGTTCAGGCTCTCTAATAGCCATAGATCT
TGTTAGAAGCGTGTGTATAGTATTTTTGGATAAATAGATGCATATGTTGT
ATGTTAAAGAAGCGATTGGAATGGGTAGCAAAGGATTTGGGAGTACATCC
AATTGGTTTAATGCTAAAAAAAACAGGAGTCTGAAAGTTTTTTGTCGAGA
TATAGGCGTCTAAGCGGACGTAAGAACGGGAGTAAAACTCACCCAAAATA
ATTTCCAGATTATTCAAACCTATTCAAAAAGGTTTTCAGAAAAATACAAA
TTTTTGAAACTATAGAAATGTAAGCAAGTATTTCTATCAAATCAAGTATA
TATTTCTGTTATGCCCATTCAAGGCTATGACTAAATGTGACACCAAATCA
AATCTAAAACCCAACCATTCTATGGAACATCCATGAATGGGATGCCCAGC
ATGTATTGACCGCAGAATTCTATGTAAATTTTCAAACCAAAACTAATTGC
AAACGCATTCAAATGATGAATATGCAAAAGTGTATGGAATTAAAGTCATG
GATAGATAGATAAATGATTGGTGGACGGTCGATGGAGGACATAAAAGAAC
CCACTAGTCCCACTGGGGAAAACAAACAACAGGCCCAAGAAAATTAGGGA
AAACTCGCGGCGGCAGCAGATAGCAGAGACAATTTTTACAGTTCCACAAA
CAGAACTGCGTCCATCAGGCGTCCACTCTTTGTACAAACGAGTATATCCN
NNNNNNNNNNNNNNNNNNNTCATAGAGACGGAACCGCTGACGCTGGTATG
GAAAAAACATCTGCTCCTGATGGCACTTTAGTTAACGAAAAACAACAAAA
GGTTAAAAATATATGCACGGAGAGAAGGACGCACGACTCCGATGCCCGAT
GCCCTATGCCCATTCCCATCGATAATGTCCAGCATCCGTTATGGAGAGAC
ACACAGAGAGAAAAAAAGGAAGTGGATATACGACAGGACACAAGCAGCGT
GTGCCTCNNNNNNNNNNNNNNNNNNNNNNNNNNGGGGTTGCACAGATACA
CGCGTGTCCTCCTCTATTTCCCGTTCTGTATATTTGCACTGGATGCGGAC
TTCAGGCCAGCCGCCGTTTGCTGCGTTTCATTTGGTCAGTTTGCTACAAA
CAATACAAATTTTTGTGTGGGCTAGTCGATTGAACTCGAGTTTCCATATA
GACACTCCGTACTCCAGCCTTTTCTTTATGTTTGCCTCGGATACTGTTCG
ACACCAGATGCCAATATACGAACAGAATGTCAAATAGAGTAATCAAAGAA
GCCTGAGAGACAGCAAGTAAAAGGAGTAGTAGGAGTTGAGGAAGTGTGGC
ATAAAGAATTAAGTTCAATGGAGGGCAATACTAGAGACCAACTAATCAAA
TTTCATGGCATTTAATACTCGAAAGATCCAGGTTTAAGAGGTCCTTTAAA
ACTGAACCATTGATTAATATGGAAATGTCAATCAGCCACTTAAATGGTAC
CCACATTATCCTGTAACCCTCAACCTCTCTTTCCATAGGTCCTCCCTAAA
AAATCTCCTGATCACAACCAATCAAAACCCAGTCAAAAAGTCACATCAAC
GCCTATTACACAATCCCAATGATTTTCCCGGAAATTTCATGCAAAAAACG
AGATTACAACCAATAAAAATATCCACACAAAAAAATGCAACCAAAAGAAT
GGAAAAAACGTAGCAAAAAATTGAAATGAAAAACTACCCAAAAATGTGTG
ATACGGGGATGCGATGGGGTGGGTGAGGTTACTGCAACCACCCCTCTGCG
AGAGGGGTTGCNNNNNNNNNNNNNNNNNNNNNNNNNNNNNNNNNNNNNNN
NNNNNNNCATTTGGCAAATATTTTCAATGGATCGATATGTCGCTTCAGGG
GCCGGGGGACATGGCCATGGATGCCTTCGACATGTGAATAAAAAACAGGT
AGGTAAGGTCTTTCCTCGTGTAAGAGATACTTTTTTTTTAGCAACATGTG
TTTTTTCTTTAGAAAAGAATTTCGTTTGTGTTTTTTGTAGGTTTTTGGGC
TGGGATAAATCGACTTATTGGTCTTTTGTGAAAAGGTTCGAAGTGCAAAT
GTCAGCTGTAGAGCTCTGTGGAGCGAGCGTTGTAATGTGAGCAATTAGAG
AGTTTCTCGGAGGTTGAAGATGAAGTATCAGTGTCCCAGGGAGTGGATGT
TGATGGAGGTGTATCCGTGGTCGTCTACAGGTGTCAGCCGATACTTCAGA
TCTGTACAAGTTGTCATCGGATTGTGGTTGATGGGCGGATATGGAGTCTC
CAGTTTCTGTTCGAATCAAGTTCGATTGCACTCCCACAATTTGGCTTGTG
TCCCTTCGCTGTCTGACATCTGGAAATTGCATGATTCACTCTCATTTTCA
GCTGCCTCGGACCCAAGCCTTTCTCCATATCCCTTTGAGTTTTCCTCCTT
TAGGTCTTGCACATCCATCAATAATTCCACATTTTCCCGAAAGTGAAGTG
CATAAATTTCACCATTTCTGCTTCGATTTGCCAAGGGTTAAATTACATTT
TTCAGCTGGTCATTGTGGTTGACAAAAGGGGAACAAAACCGTCAATAGGT
TCCGTTCCCTCTGGTTTTTCTCTGGAAAATTGTAATAATTTCTGGCTTTG
CCAAAAACCGAGGGAGTGGAACATAGCAAACTGAATAAAAGGTGTTGAAT
TTTCGCTTATACTCGTAGAAGGTAAACCCTTTTATTTTTCAATATATGTA
CTATGTATTGTTTTCTTACTTTTTCGGTGGTTACTTTTTTTTTGGGTAAA
TGTTGCTAATTGGAACAGCTGGTTTTCCATAGAGAGAAAATTTGCCAAAG
GTAGGAGAGTAATATACTGTAGAACTTGGTTGAAATATGTATAAAAGATA
GCTGGTAAAAAAATGTTAATGAAACTGTGAAATGTTCTCTAATTAAAATC
ATGCCCATAGACGCCCAAAGAACTTTCTTTTACTATGTTTTATCTGATAA
ACCATTAAAAAGTTTATCCTACATGACCTTGTAGCAGCATTTTCCACAAA
AACTTTTCCCTTTCACTAGCTTCTGGAAACATCTTAATTTTTTCCCTCAG
TTTCAATGAACTTTTTCCTTCAGAGTAGCCTCGCCATTTTGGAGCTAGAA
CTCACCCTTTGTTTCGGCTGTCTGAGACTCCATTTTTGCCCCTTGTCTTC
AGCCACACTTCATAATAGTTTTGTTTGTGCCACACGCACTCTCCACACAC
TCTCCCCTGCAACTACAATTTACAGCGCCTAATAAAAACAAAATGAAATC
AAGGCAATGCGTTTCCCCCCCTGTCATTGTTTTCATTTATTTTTGGATAC
CCTTCTCTTTTGGGGAGCGGGGGCCAATCAACGCCAAGGGATTAGATGGT
TTTCGGGCGTGTGGCACCACAAGATCTTTGTCATTGAACTTGAAAAAGAA
GCCGAAGAGGAGGCACGTTTTCCCAGCGGCAGACACTTCTACCCTTTCAA
CACATTTGGTACTCACCCCCACCCCTGTCCCCTTTGTGTCTCTAAATATA
AACGGATTGTTGCCGCATCCCCGAATCGGAACCCTTTTTCCCTTTTGTAT
CTCGTATCTTTTTATCTCGCGCCTGTTGCATCATCATGATGCATGATCGT
GCTACCCTCGTCAAACATTCGAGTACGGAACACTCTCTGAAAATTAACCA
CCAATAAAAAGGCAACACTTCATAAAAAGTGCTTCCGTTTTTTCCCCTCT
AGATCCGCATCCGCTCCCTTTCTCTGATCTTTTGTCCTCCTGTTGTCTGC
CTGTTGCATGCCCCTCGAAAACTACTTTTTAGATGATGTTGTAATCGAGG
AGTCGTCGTTTGGGTAAACACCCTTAATTTGATTTTTAGCGCCACTTAAT
AGGAGGGCACTTTTTTTACATACTCGTACGAGTGTATAGGGTGTGTTTTT
TCATTTTTTTTATAGATGGGGAGGGTAAAAAATACGAACATGGTAATTGG
TGTATCCGATGGCTGCCTCGCGATGTGTGGCACGATTATGTAATTGACCT
TTTGAGGGGAGAGCAGGGGCAATGGGCGTGGCATGATCGGATATTTTTTA
AGGGCATAATAGTATTCTTTATGGGGTGTCACTATGGGTTCTGCGTAGGT
TGTACGGTGATGAGGGGATGAGTGTTGATTAGTTTATTGATTTTGTATGA
TCTGTTTGTGGTAGATGATCCTTTTCGATTTTAAGGCCTTTCAGTTATAT
CCTTTTTGGATCTATAGTTCTGTTGATCTTCTTCAGAGGCTTTCCTGAGA
TTCCCTATAGTTTTTATTGATTATTTTTAGCAATTTAGATTATTCGTGAA
GCGTATGCTATTCCATTTTTAATAGAATCCAACCTTCCCCCCCAACAACA
GATCCTTGCCATTTCCCTGAACTCTCCTCACATTTTCTGGCCATCATCTG
CTGCTGCTGCCTTTGTCTTTATAATGAATTCATCACATCAAATGCTGATC
CCGATCGCATGTCCTGTCGATTGCCTCNNNNNNNNNNNNNNNNNNNNNNN
NNNNNNNNNNNNNNNNNTTTCCAACAATTGAATCCAACAAGCGAGAGGCT
GAAGGACACAAATGCACAAAATTCAAATGTCATTCAAATAACGGCTGTGA
GGACAATGGACCGCCAGGACGAGGCACGGGTCCTAGGACCCGGAGTGGGA
GTACACCGTACCATAACAGAAGGAAAAGGTGGATGAGAGGTCATTGGAGT
GGGAGCAACGCCTGCATCTCATTTCGTCTTCGCTTTCGAATACGATTTGT
ATGCGGCGGCGTGGCAATATCCTGGGCACAGGATACATGTTCATATATTG
TTATTATACTCCTCTTCCATCCGGTGCTGGGCTTCAGCTGATGGACGGCT
AGAAAAACATCCAAAGGCGACAATGATGATGACGAGGACAAAGTTGGACT
NNNNNNNNNNNNNNNNNNNNNNNNNNNNNNNNNGTGAGGAGAGGCCCAGC
GGTCTCGACTTCCTTTCTGCCGCCAAACCGCACAACAGATGAGGGACTGT
GAAGACCTGATCCTGATTCTGATCCTGATCCCGATACGACCGATGGATGG
TCGGTACGTTCAGGTTTCTTTCTGCCCCGATAAGCGTGACATTTTCATAT
TGTTGGCGATCTAAATCTGTATGCCATTCATGCCATTGATGGCCGATGGC
GTCTTCGGCCTTCGTCTGAGGCCAATCACACGCTGAAGGGATTAGCAGAA
GTGAAGTTTTTTATCTGGGCTAATTGGAGCGTTCTCTTCCGAGATAGATA
GTCCTAAGCGGACAGCCATGAAATGAGAGTCCATTCAGGCGATGGGATAG
CTTTGATTATGCCTTCCTCAGTAAGTACTTTCTTTATGTCCAACGCAATT
GGCGTTAAATCTGAGCTGACATTTAGCCAAGGTCTCAAATTGAGCTGGAA
ACTTTCTTCGATCGCGAGTGTGATTCTTATAAATTTTTGGCAGCTGTTGA
AGGAGTGAAGGACCCCCTGGAGCATCTCGAATGGAAGCAGGAGTCTTTTT
CCCATTGATTTTGGAGCACAACAAATTTTCATAGCTTGAAAAATTACCCA
AAAACTACCAGAAATTAGGACATAACTCCATAACTCGGTAAAAGAGGGGG
GCCCACCGAGAGTCTAGAGCCAGGGGCAGATGTCAAAGATCTGCTAAAGA
TCACACTAAACATCGTCGCCAAAGAAGGAGCTGCTCGACTCAACTCATTT
GAATGAGAAGGAATTCCATTTCCCGGGAAAAACAAACACAAACTCCCAAA
TCCCAGAGGAGCAGACATAAGAAAATCATTTGTGAGACACCCTTAAAGCC
ATCGAACACTCGGGGGCTGAGGGAAGAGGTCCATAAGGGTCGCCTTTTGG
AATGTAAATGTCGCGTGTTCGGAGACGCGACGTTGGCGCGTAAGATTTGT
GTGTTTCCGGGGTCGCAATGCCANNNNNNNNNNNNNNNNNNNNNNNNNNT
CGCCTATAATAGGCTCATTNNNNNNNNNNNNNNNNNNNNNNNNNNNNNNN
NNNNNNNNNNNNNNTAGGATCGTAATAGCGTAAACATTTAACGGGAGCGT
GCGCTGCGCACGCGCAACATTGCCTCACGCGCTCGATCGACCCTCGACCC
TCGATCCTAACCTCTGACTGATCCCCGATCTTTGGTTCGTTTTTGAGCTA
TTGTTTGATTTCCTTAAGGATTTTCGCGTCTTATGATTGATTCAGTGTTT
TGTATTTATTGTTATTCCCATGATTTCTCCATGTTACACGATCACAATCT
TCTGGCATTCTCTCTCTGTGGCAGCATGATTAATCTTTGATGCTTCTTTG
TGGGTGCAATAGCATTGGCGATTTCGGGAGAGGGGTTCCAGTAGTTTGTT
TGACAAATATTGAAGCGATTCCTGATTTGACATACAAAATGTAAGATCAA
AGATGGTTTTTTTTTTAGTGGTTGAATGGAAAGCGGGGAAAAGCTGAACT
AATGGGAATGAAAAGAAAGCGGGAAATCGAAGAGATTTATTGATATTCAA
TGGCAAAAGAGTTTTGGAGTACTTTAAGAATATATTTTAAATAGAGAATT
TATATATTTTGATAAAGGTTACTAAATTATGGTTGGAAATATGTACATAT
ATGTATATGCAGAGCTGAACAAACCATTAAGGGAGACATTGAAAATGTTT
AGAATATCTCGAGTGACTATTTATTAAATTATGTCTCGATTTAAATATGA
TATACATCCCTTTTAGGTCCCTTGAAGTCAATCCTTCACATGTGATCTTG
CGTTCTATCCTTCCCTTAAACCTTTTCCCATTGGGCTATTCCCAACAGCA
TATTCCGTAAACTCCTGCAGCAGCCGCAACATGATGCATGTGGCATATTT
AACACCTCCAATTCATAATGAATGAGTTAAGAGCATCAACAAACTAAGCA
AGAACATATCGATCGCCAGCTACTGCGCTTGCGTCCCATGTGAACGAGAG
AAGTGCTTGTTCGGATACGCCAGGGATACGCCCGCATGGGGCATGGGGCA
TGGGGCAGGACATGTGTTAATCAAGCAGCAACCTCAGCAGCATTGTGCAT
CGTATAACTCTCTGCTGCTCTGCCCTGCAGATGGACTAATTTTTGTGTAA
CAACGGGGAGTGGAGTGGAGTCGAGTGCAGAGAACAGCTGCCAGAAGGAC
TAAAAATAGTTGAGAGGCAAGGTGCAGGCTAGGCTCTACTCCGTTTCGAT
GGGTAGAAAAGGTCTAGGGAGAGGGGGCACTGACACAATTTATGTGACAG
AATTCTCATGTTTGCGCTTAATTTTCATTTAATTTTTATGGGCGCCAAAA
ACTGTCAGACAGGCAACGGCTGCTGCTGCTTCTGCTTTTTGGATGCTGTG
ATACCCGGCCAATTAAGGCCATTTATCTTGGAAGGATTTCAGAGGTAACA
AAGATGGTAACATGAGCTAAAAAACCAACAGAAGACACAAACTGTGACAA
AGAGAGAAAAGCGCAATTGTTGCAGAACTACAATTGAATGCAATCCGGAA
GTGTCCTGCGTGGACAAGGATCGATGGGATGGCCATCGCCCAAGCGGTTT
TGACGATCGACTCACTCAAACAGGAGAAAAACTGAGAGAGGAGAGATGTG
CTCACTGAGAGANNNNNNNNNNNNNNNNNNNNNNNNNNNNNNNNNNGAGA
GAAGTCTACCCCTAAGAACTGAGTGGATCTCTGGAATCTCTATCCATCCA
TAGGGGTTGTCCCTAAGTAAGGTCAAACTTGACCTCTAAGACGACCTCAA
TGTCGGGTGGGTGAAAGATTCGAGCGAGCGCGCGCACGCTCTGGTTGCTC
TTTTTGTTTGTCCGCTTCCTTCAGCAGGGTCATTGTCTGACCTTTTCTGC
TCGCCGCTCTCTTTCTCCTTTGGCACCCGCTTGCCATTGTCTTTGGGCCT
CTGGCATCGTTGACAAAGGCAAGGGGCATTGCAATAAATGTGATAAAGAT
TGTTTTTTGTCCCTGTCCGAGCAATTGCTTGGAGACCGTGCCATAAATTG
CCCNNNNNNNNNNNNNNNNNNNNNNNNNNNNNNNNNNNNNNGGTTGCGTC
TACGCTGAATGATGCCTTAATTGTTGCACGGCAGCTGAAACTGACCGATT
CCTTTGAACTATCCAGCATTTGTGGGTGTTTAACGTATGTTTTGCTGGGT
TTAAATGGTTCGCTTTTGATTGTGCGATGCATATATGGACGTCGCACATA
TGTAATCCCTTTATTTATTGCTATAGAAGGAAAGTAGACTGAGGAATTTG
CACCCAGTACTCTAGATAACAGTCATATTAAAATATTTTGCAGAGTATAA
CTAAATTTGAATTTAACGGTTTCAAAATTGAAGCGTATTATGTAAGATTG
CCGTTTTCCACCACTTCGAAATCGCTTGTGGCGCTATCTGTTGATAATTA
CATGAACTAATATATAAAAAGAGCTGGCCGAACAGCTGTTCGTCTGACGA
ATGATTTCAAAGAACGGTTGGAGTTTGAAACTACAAGTACACGGGGCTCC
AAAAAAGCCCCAATTCGATCCAATTTTTGTGTACCGTAAATTATCGTATA
GAGGCTACGCTTCTGTGTTACCTCTGAAATCCTTCCAGCAGTAGCAGCAG
ACGTTGGCAGTTTTTGGCACCCATAAAAATTAATTTTTTTGTTTTTATAA
TTTTAATATTTGTGTTCGAAAACATTGTAGGTAGATTGAAGGAAAAAATT
CGTTGTAGATAATCTTTGATTTCTTCTTTGGTTCCTCAGTGGGTGTTAAA
TTCGGTTTCCGTTAAATATTAAGTTCTGCTGCCTGCCAGTCATCTGCCTA
AATGAAGGCCAATTCGGGAATCTCTCTGTTTTCCTTCATTTCGAGAAACA
TTTTAGTGGCCCGTTCAAAATCCCATTCGGCCGACTCCACGATTCTTGTG
CACCAGGGAGATGTTAGGCCGGTAAGCTGCTGGAACAAAATGAGCTTGTG
GCTCTTGGCATCAAGTGAGTCCTCGGAGGCTGGCGCCATTAGACGATCCT
TTGGCAGTGGGCAGACCTTGAACGCACCTTCTAACTGTTTCCTCGAGGGA
TTCATGATGCTCAGGTGGTCATTAGTGATCTTCCATCGGCAAGCCTTCTT
GCCAAAGCCCTGGAAAGGATAGATGGTGAATGAATCAATTCAAAATAGTA
TCTCCAATGGTGTCCTACCAGTCCCTGCTTATCAACCTTGAGTACGAAGT
TCCTGGTAAAGGCCAAATAGAGCTCCGCCTGGTTATGGGTGGTCGGAGAG
TCATCGCGCATCAGACCCGTGACATGAATAACTGCCGACTGGCNNNNNNN
NNNNNNNNNNNNNNNNNNNNNNNNNNNNNNNNNNNNNNNNNNNNNNNNNN
NNNNNNNNNNNNNNNNNNNNNNNNNNNNNNNNNNNNNNNNNNNNNNNNNN
NNNNNNNNNNNNNNNNNNNNNNNNNNNNNNNNNNNNNNNNNNNNNNNNNN
NNNNNNNNNNNNGCGCTTAAAGAGCTGGGCGTTGAATGATTGCGAGCGCC
CCATCACATAGTTGCAGGTCATCGTGAATATGGAGTCTTCCGTGTAATAT
TTCATCAGGCGGTTGGCCCTCATGTCTGCCTGCTCGAACTCGCGCAGATA
GTTGCTGAGAAATACGTCGCCCACCAGCTCGTAGGCCCCAATGTCGCAAA
GGAAGTTCTTCTGCGGCGCCTGGCCCGGCTTGCTGCTCAGATCCACCCCA
TCCAGCGTTGTAAGTTGGGGGAAGATTTTCTTCACTGCCTGGATATAATC
ATTGGGCAGGCCGTACTTTCGGCACAGCGGATTGCCATGGAGTCGAAGCG
ACTTTAGCGGCAGCTCACCTAACGCCTTGATGTCCTCCAAATCGTTTATC
CAATTGTGGCCCAAATCCAGGGCCCTCAGGCTCCCCATTCGGGACAGGAC
GCGCGCGGCGTCTATCCTGAAAATATTATTGTTGCACAGACGGATCTCTG
AGCAGTTTGACATGAATTGACGCGAGATAATTGTCAGAATATTGTTCAGA
ATCCTCGTCGAGCCCATGTGGACCCAAAGGCCCTTGAGGCCCTCGTTTGC
CTGGAAGTCTGACATTTTGAGCAGCTGATTCTGGGCCACATAGCACTTCT
GTATGCATTTGGTAATCCTCTCCTGGGGATCCACATGATGGAGCTTGAAG
CGGCTGACATTCATGCGCAGATAGAACGGAATAGTACGAGGACCCATGCA
CACATCTGGATCTTCTACGTTTGTCATCGTTACGGGAATTGGTATCTCCA
GATTACAACTGTGCACCAAATACGCAATCTGTTCGAAGCAGTTGCGCACT
AGAAAAATGTGTTCCTTTCCGTCAAACTAATAAAGGATTGACATATCAAA
ACACATGAGGAAAATCCTTAGATTAGACCTCACCTTGTAGTAGCAGGGAT
AGATCTCGCTCAGAAATTGGTTCGCCGTAAGAAAGAATAATCTAAAGAGA
TATGTTTCAGTTAGCGCGTGCATGGGATCAGGTACCTAAAGGTCACAGAT
AAGTGGTAAAAGTGCTGACTTGGGGTTGGGATTACAAACCAGAAAGGCAT
GCCAATCTTCGCTATGCTCAAAATCAGCCAGCTTCGATTTGTTTGTCCAG
TCAATGCGTATGCCATCCGACTCCAAATCAATGTCATAATTCAGGGGCGT
ATAGGTTTTGTGGAGCTTGTCGTAGGGAATGCCATCCACCATACTGAAGT
TTCCCTGCAGCGCCTTGATGTTGTTGGGATATTTGGGACCCTTGGTGATG
GGATTGTTGGCCAGCTTCAGTTCCTTTGCACGAACACGCTTCAATTCACG
GCACAGACGAACCGAAGAACCAATCTGAAAATGAATTCTTTCTCGATTTG
ATGCCTTACTTTACACCCCACACATACCTTGTTTTCACTGAGATCCAGCA
GTCCAAATTCGATATCGCCAAAGAGTTTCAGAGGATCCACGCTCTTCATG
TGATTGTTCGCGAAAATGAACCCATTCACCGCGCTAAAGTGCTCATCGTT
ATGATAGATGCTGTTGCAGACATGCTTTAAGGTGGCCACATTTGCCAGAC
TAACCACAATGTTCTTGAAACGGGGATTCGCCCCGAAGTTGCTCAGATTC
AAAACGCCACGCACGCCGCTATGCACTTCCAGACGCTCCATTAAGCGCGA
AACCTCCTGAGAAATTAGCAGAGGAGGCGAGATCTGCTTGCTTCTATTGG
CGGCCACACCAAACTGCACGCTTATGTCTACAGTGGCGCCGGAGGAAAGC
CTTAAGCAGAGCTTCTGGGCAAACAGCTTATCGATCGCCGGTTTGCAGGC
ACGCGCCACAAATTTGTCGGCGCGAGGACCACACTGAAAAAGGAAAAGTT
TACAGTGGAAGGATAGCAAAAGTTTTTCATGGAGAGCCAACCTCATAGGC
CACCGGATAGAACTCCTCGCCGTCAATCACATCAAAGATGGCTTCGAGTA
TCACTTGTTTTGGATTCTCCAAATACTCGAGTTGTCCCAGATGATGTATG
GAAAACTCATTCCAGCTCAAGCCCGGTACCCGATCACCATAAGTTGAGCA
GTTTCTAAATATCCTGGGGTCGGGATAATCCACCTGGATCGGCAGGGATC
CATCCGAAAAGTTTAACACGTATCTTTGGCCTTTCGACATGAATTAGTTA
TAATGTTTTAGTTAAATTCTTCAATATCTTACTCCGGGGGTCCATCTTTT
TGCGTTGAAACTGGGGCAGTGCTCAAAATCGGCACTTTGGAAAAGTCCAC
CACTAGGACCCTATGCACCAAATACAAAAACTTTGTGACAAAATCTGAGT
TATGCCCAAAACTCAATAACTCAACCTAGGCGTTAATAATATATAAAATA
TTATTATGTGGAACGTTAGTTTGTCTAGCAAGTAAAGAGAAAGGATGGAA
CTACAAGAAGAACTTTTATTATTGTTCGAAATATTTTCAACACTTAAGAT
CAATTTTTTGCCCTTTTTAAGTCAAGGGGGCTTAGGTGGGTTAAGATCGA
TTTTTCATCGGTATATTTTTAAAACGAGACGGTATTTTTCGGTATATTTC
TGAGGGTCGGACGGTATATTTTATCCATAAATCCACTGCTAGGTTTTTTC
AAAACAAAACAAAAGATGAGCCAATATAGCCACGTTAAGTATACAACATC
ACCGACACCATCCGTGGTGTCCGGCTACTCGAGTGCTTCGCGGCTCCACT
CGCACCTACCGCCCCCGGCGAACCATCGGAAGGATTGCCTGTCAGCGACC
ACAAAGAGCTACAAATATCTGCGACGTCTGCTCAAATTCAATCAAATGGA
CTTCGAATTTGCCCTGTGGCAAATGATCTATCTTCTAATAGCACCGCAGA
AGGTGTATAGAAACTTTAACTACAGAAAACAAACCAAATCACAATTCGCC
CGCGACGATCCGGCATTTCTGGTGCTCTTGATTGTCTGTCTATGTGGTAG
GTCACGTCCCACCCACTCGTCGTACCCCATAATGAAAGTTTCTGATACTA
ATTTCTCTACTCTACTCTGCAGTGACCTCCCTGGGATTTGCCTATGTCTT
GGGGTTGAGCCTCTTGCAAAGCATCGGCTTTATCTTCTATGTGATTTTTG
TTGACTGTCTTCTTGCTGGAGTTATTATTGCATCATTCTTCTGGGCGATT
ACAAATCGCTACTTGCGCACCAACAGCCTGGAGCCGGACATTGAGTGGGG
CTATGCCTTCGATGTGCACTTGAATGCCTTCTTTCCGCCCCTTATGCTGC
TTCACTGCATCCAGCTTTTCTTCTACAACTGGCTTATAAGTCATACGTGG
TTCATATCGCGGTTTCTGGGCAACACTTTCTGGCTTTTCGGCATGAGCTA
CTATGTATATATCACCTTCCTGGGCTACAACTGTGAGTAATTGGGATTGG
ACATTGGAATTCAGATATTAATTTTTGTTTCTCTTGCAGGCATTCCCCAT
CTGAAGAACACCCGTCTCATACTCATTGCTCTGCCCATTATTTTCCTATT
GTATCTGGTCGTTACAATCATTGGCTGGAATGCAACGATATCCTTTGTCA
ACTTCTACAAGTATCGCGTTTATTAAACGACCGACGTGCATTGTAAATTA
TTCTGCTTTTAGCTGCTAAGCACTTCGCCCTCCCCCCTACGATTATGACT
AATAAACTAAACGATTTAGCATTATACAAAGCTATAGGGCTCATCTTGTA
CAAGTTCTTAAAAGTTCTTTAATGATACAACATGTTTTGGCTTTATTAAT
CTACGAATGGATAACAAATACATTCTTTAAGCAAGCTGTTTGGGCTTCAC
AAAGGTGCGTTTCCGCTTATTGCGTTTGCGCTGCAGCTCCAGGCTGTGCA
GTTCCGTGTGGACCTCGGCGAAAACCTCCTTCTGCTCTTCCTCGGGTATG
GTGGAGCGATATTGCTTCATCAGATCGTACTTCTCCCAAGGCTTTTGCAC
CTTCTCCGCCGATTTGCGGTGCTTGTCCTTAATATACTGATCAATATTCG
CCACACCGCGTAGATTTTGGCGCTCCCAACGCTCCAACCAGGGCCGCGGA
CGGAGTATAACTTTGATATCATTTACCGGCACTGGAGCGCCCTCTTCTAG
ATGTTCGGCTTCCATGTTCTCATCAAACGTGCTGAACTCCGGCAGAGCGT
CACGGAGGTAAAACAGGTTGTCATCCAGCCGCTTTTCGAGACGTAGCACT
TCTACCTTTTGAATGGTGGGATCGTATAGTTCGTAGACCACCTCCATGCC
CTGGTGATCAATCACGTTCCGTAGTACGAAGCGAGCGCGGAGACCACAAC
GGTCACGATTTATGCAAATCCCGACAAAGCGACTTGTCTTGCCCGCAGCA
TGGGGATCGGAGCTGGTCACCGCCATTATAGAGCCCACATAAAACTCGGG
CAGATCGATTTGACGCCGCCGGTCCAGCATATCTAAACGTTCCAGCTTCT
CACGGATCGGATTGCGCCACTCTACTTTGGGGTCGGGCAGGAATTCGGGA
TAAATGAACCGATAGTTCGAGGGTACAATGGGTTTTCGCACTGGCGTGGG
TGTGGGTGTAGGTGGCTGAGCTGCAGCGGGAGCAGTCGCGCTAGTTTTCT
CTTCTCCTGGCGGTTCGGCGCCTGCCGATGAGACAGCGGCGGCGGCATGT
TGCGTGGCTTTCGTGGAAAATGTGACTGAAAAAAGGTATTCAATGTACGT
TTTGCGATGGGAACCTAACAAGTACGTACCGATTCGATTGAAGGCCGACT
GCTGTGCCCATACTTTGCTCATAGCCCTGGCGCTGTTCATTTTAATAATT
TTACTTCGAAATAAATGTTTAGATAATCGTGATGCAGTGTGGACGTTTCA
CAACCAGTGTGACCTGCTACATTTTGCATTTGTTCGATAACCTACAAATT
TCTCAGCTGATTTTAGAACGATAGAAAAATTTAAAATTTCTTAAAATGGA
CGACTATTTACGTTATTTCTCCACATTGTTCTTGCTTTATTTGGTGCGCT
CGCTCCTCCATAGATGATACGTTTATATCCCAGTAATAAAAAGAGAGCAA
ATCCCACATATAGAGAGAAGCACAGGCATTCGATATTATCGACTGGATGG
TATACTGTATGGGTAGTGGTAGAGCTGCGCGCCTGAGATTGAATGTGAAA
GAATGACAAGGATATAAACGTAATCTATTGAAATAAATAATGGAGGGAAG
CACTAATCAAGATGTACAGAAATATTCAAATTTAAAATGAAGACGATCAT
ATCAATTTAAATAAGGAAGCTGATGTATTTATTTAATATTGCATATTCGT
ATATTATAATTTAAACTATATAGACTGTCGTGTAAAAATATTTAACAAAA
AGCAACTTCCACTTGTTTGTACTCAAAAAGAAAAGCGTAACACACACAAA
TATTAAGTTAAATGTTAGTTTAAAAAATATTTAGTTAAAGAAATAAGTCA
TGTCAATGAAAAAATGCTTCAAGCGATTTCATCCTTAATCTGTAAAGAGA
AAAAAAAACCAACAAAAATTAAAGATTCTATGAAAATCGGACACGAGGCA
CGTACGTCCAAATGCTGTTCAGGCATATTGTTGTTATTCGACGCCTTTCT
TTCGTGTATCTCCAGTTTATAGCTATCGTCAAAGCTTTTTTCCTTCTTCT
TGGGGCAATCGGAAGGGTGACCGCCAGTGTGGATACGATTGTGCTTAAGC
AGGATATACTTGCGCGGAAAAGTCTTGCCGCAAGTCAAGCACTCGTAAGG
ACGATCGCCAGTGTGAATACGAGTGTGCTCAGCTAGGTGTATCTTGCGAA
TAAATTTCTTCTCGCAAACCAAGCACTCGAAAGGACGGTCGCCAGTGTGG
ATAGTAGTGTGCTCATCTAGCTGAACCTTGCGCGAATATTTCTTCTCGCA
ATACGTGCATTCAAAAGGACGCTCGCCAGTGTGAACAAGCATGTGCCTAG
TCAGGGCATATTTATAGGTAAATTTCTTACCGCACTGCTGGCATGTATTT
TCCAGTTTTCTGGTTGGGGATAAAATACCCGTTAAGACGAAAATCCATAA
TGAAAAAAGATAGACTTACATTGGCAAGGATTGGGTCATGCAGCTCTTCT
TTGTGGGGCTTGATATAGCAGGGTCGGGGTCGGTGAGCTTCATCCTGGTG
TGAGTAAAAAAGTATTTAATGTCTATTCGATCATTCGTTATGATTGAAAA
CCTACTTCTTTTTCATTGTTGGACTCTTTGAGCGACTATTAGCGTCATGG
CAGGAAAACATTTCTAAAACACTCTTCTTCGAGTCGGAGTCGACCTGTTT
TCTGGTTGGGGTTAAAATACACGTTAAGACGAAAATCCATAATGGAAAAA
GATAGACTTACATTGGCAAGGATTGGGTCATGCAGCTCTTCTTTGTGGCG
CTTGATATAGCAAGGTCGGGGTCGGTAAGCTTCATCCTGGTGTGAGTAAA
AAAGTATTTAATGTCTATTAAATCATTCGTTATGATTGAAAACCTACTTC
TTTATCATTGTTGGACTCTTTGAGCGACTATTAGCGTCATGGCAGGAAAA
CATTTCTAAAACACTCTTCTTCGAGTCGGAGTCGTCCTGTTTCTTAGCCC
