# Supplementary material for: SMCis: An Effective Algorithm for Discovery of Cis-Regulatory Modules
Source: PLoS One. 2016 Sep 16;11(9):e0162968. doi: 10.1371/journal.pone.0162968 (PMC5026350; doi:10.1371/journal.pone.0162968)
Supplement: S1 Datasets — (ZIP) [file pone.0162968.s001.zip › dataset/Drosophila/Masked/dsec_gm11382.fa.masked]

>scaffold_15:331931,371930
AGTTCTTCTTTTTCAGGCAGTTATCGCACACGAAGCCACCGGGCCAAATT
GAATCCAGCCAGAGCACGCAGATCTGGTGCTGTTTGCGTCCGCACTCCTG
GCAATCGACAAACGGCTCCAGTTCGAGATGATCGTTCTTCATCTCCTTGA
ACTGATCCTTTTTGATTTGACTGGATAAGGGAATGGTAATGGGTTTTGCA
TCATTCATAATCTTATTCATCTTACTAATCTATTGAAACCCATTTCCATA
AATGGGAAGCCCGCTTTGAATATCATCTTCTGGGTTTATAATCAATTAAA
ACAAGGTTTGAATGTTTACCAAATATTAAAACGAAATTCAAATATAGTAA
AATTCTCAAGAAGTTTAAGTATTAAATCTTTACGCTCATCAAATTATGAT
GATTTACTTATAAGCAAGTTTTAAGAACTTTTGTATCTACGAACCTACAA
TTGAACTCATCAATACTATGATAATGTACTTAATTATCTTATGTATCAAC
TATAAGCCCTTTCCCTCTTTTATTATATAAAAATCTTAACTAAAAATGGT
ATATTCATCGGTTTTCTACTCACGTTTGCGATTGCAGTGGATCGTCGCCC
AGTGTGACCGTATCGCCCTGGATGTCGTTAAAGCACTTTTGGCAGTAGGT
GTATCTATTTGAGGCGACACCGTATTCCTTTAGACTGNNNNNNNNNNNNN
NNNNNNNNNNNNNNNNNNNNNNNNNNNNNNNNNNNNNNNNNNNCATTTAT
GGGCGAATTTTGAAGATGGCAGCCAAAAAGGGAACACAACAACACAGACG
TGTGTACAGGTGTATGGGTGTACAGGTGTTCGGATGTACGGATGTACAGG
TGTGCGTGCAAGCGAGATGGTTATATGCATTTAGTCAATTGCGAGAGTGT
GTGGGTGGNNNNNNNNNNNNNNNNNNNNNNNNNNNNNNNNNNGTNNNNNN
NNNNNNNNNNNNGAGATTTACAATTTAATAAAGACACGCAATAATACAGT
TATGAGGTGACACATATTAACAGGTATTATATTATTATTTTTGTTTTTGT
TGCAGTTGTCGCCGGGGGNNNNNNNNNNNNNNNNNNNNNNNNNNNNNNNN
NNNNNNNNNNNNNNNNNNNNNTGATTTGGATTAGAATTTTTTTCACATTA
ATACAACATTTAAGGGGTACAATCAATATCAATATAGAGGCTCTAAAATC
CCTCGAGTATTACGATTATTAATTACATAGACAAATCGGGATATATTCTA
AGCAATTTTACTATACACGATCTGTTTTACTACATTTTTTGTATGTACAT
ACAAATACTTTAGAATTCTTAATGCATCGGGTAATATATCAATATCTATA
AGATTGTTTTACTTCTATAATATTGGATCTCTCTCTAGTTCTTTGTATTT
GGACTTTAAAACAGATCTTGCATTTTAAATACCAGGAGAACAAAAATATC
CCAAAAACTGTTTTCCAAGTTCAACACTACTTATGGGGGTCTCGGGATAT
TTAATCTCATGAATAAATTCCCTGTTTTTGTTTCGTTTGGCTCGGTTCCG
ACTATTCGAAAAATGTGCAATGTTAAACCTTAAGTCGCATTGCGATGGAT
TGAATCAAAACTATTTAATGGCCATGTAGGAGATCAGGAAATGCAAAAAG
GCTCAGCAAAAGCGGCGATTTCAAGGGATAATAAGAGTATGTGCGTATTT
GTTTTAGTTAAATATCTAAAGATATTATTACAAATTTTCCTTGTGCAGCG
TGATTTTATCTAATTTTATCTAATCACATAGAAAACACAGTGGAGAAAGG
AGGGATAGACAGGAGGATTAAGGATCAGGAATCAAATCCATCAAATTAGG
GCACAAAACTGACTTTTTATACGGTAAAGATACTAAAAGCAGCCATCGAA
CATTGATATTGGATCGGTAATAAAGAGCAAGCGGTTCATAACTAAATCAC
AGGACCTGTTGTTCTGGCTTTTTAATTATTTACACAATTTCAATACGAGA
AGAGCCTGAATTTCGTCTGAAAAAGGCCGAAACAGTCCTCTGATTTTTCA
ATACTTTGAAGGACTCGCTGAATGGGAACATTCGTAAACGAGCAAGCGGT
TTAACTAAATTACATTTTACATCAAACAGANNNNNNNNNNNNNNNNNNNN
NNNNNNNGAGCCAAGCAAAGATCCTCGACTGGAGAATATGTGGGTCTCGA
ATGGAGGATCATCGGATCGTATCGAATCGAATCAGATCAACACATACCTG
TTCTGGTAGCTGTAGTACTTGGCATCCCGCGGAATCGTGCAGAGCTGCTT
GCCGTAGCAGCAGAGCACCTGTGGATTAAATGTGTACTTCCTGCCGCAGC
AATATCCCAGTGCCTGCATCACAGGATCAATCTCCGCCTCAAAGACTTCG
GAAAGCTAATGGGTGGATAGGTGGAAAAGATAGATACTATGAATCCTTTG
GGGATCTTGTCGTATGACAGCGCTCTTACCTTTGTGCAATAGCGATAGAC
CCGCGATGTTTTGCGATTATACAGCCAGGCATTGTCGAACATCAGCCAAA
CGTCGTCGACATACTCCCAGGGATCGCTGTACTTTCCATTCTGGATGTTG
GTGCGTATGGTGCCCAGGTCCATGGGCTTCTTAACGATCTCAAAGTAATC
GGGAATGCCCAGCGCCTGGGGATCAACTGGGTAGCGAAAGGGCACGGATT
CGGGCTCCTGCCTGTAGAGCTTCTCTAGCGTAGGCAGGAGAGCGGTGCGC
AGTTCCTCGGGATTGAATTCTGTATGAAAGAGTAAGAGAATATTTAAATG
TGAATTCCTTTCACTGCGAAAAACTTGTACTTACGGCACTTCTTTTTCTT
GTCACCCGCATTCGGTGCCAGTGGCTCCGGTACGAGTGGTTTCGTATCCA
TCTTGGGTTTTATGTCCACAGCACCGCCTGTCGCTCCGCTATCGTGCGCA
CCATTGATGTTGTCCTTGCCGCCGCCAACACCACTGCCGCCGCCACCTTC
GCCATGATGCTCTCCGGCTGTCGATCCTCCAGCCTCGTCCACATCCATGG
CCTCCGTTTTGATCTTCACCTCGCCATCGAGTCCCTCCTCCGTCTTGATC
TCCATTTTGATCATGCTGGTTCCGTCGTTGTTCACATTCTTGCCCTTGCC
ACCACCCGTCGAGCAATCCATCTGCGAGCTATCGTTATTTCCGCCACAGC
TGTCATCCATAAACTCCTTCTTGATATCGTCATCTTGCTTAATGGAGTCA
AGTTTGCCCTTAGAGGCCATACCGCCGGCATTTCCACTGCCACCACTGCC
GTTTGTATTCTCGCCGGATGGCGAGGGCGTCTCATCATCGTTGTCTCGCG
CCGCAGCCTCCAGGGCAGCCATCTGAGAGGAGAGACTGCTGGAGCTGCTC
ATCATGCGACTGCTCGAGGATGTCGATGTGGTGGTCGTCGCTCCCGTTCC
GCCTCCTGCCGTTCCTCCAGACATGAGGAGCAGTGGATTGCTAGCGGGCG
TAGTGGATGATCCGCCTCCTGCATTGCCACCACCACCGCTGCTGGTGGCC
ATCGTGGCCGATGTAGGAGTCGATACCGAGCTGAGTGGTGTACCCGAGCC
CGCCGAGGAAGATGATGACGTGGAACTTGCACCCNNNNNNNNNNNNNNNN
NNNNNNNNNNNNNNNNNNNNNNNNNNNNNNNNNNNNNNNNNNNNNNNNNN
NNNNNNNNNNNNNNNNNNNNNAATCCGGACGCACTTGTCGCCGGCACTGG
GGAGGCGGGTATGTAAGGAGGCGTACCCGGCCGATTGCTCAGCGGCTGTT
GCATTAGGCTGCTCACCGAGGGCGGGTTNNNNNNNNNNNNNNNNNNNNNN
NNNNNNNNNNNNNNNNNNNNNNNNNNNNNNNNNNNNNNNNNNNNNNNNNN
NNNNNNNNNNNNNNNNNNNNNNNNNNNNNNNNNNNNNNNNNNNNNNNNNN
NNNNNNNNNNNNNNNNNNNNNNNNNNNNNNNNNNNNNNNNNNNNNNNNNN
NNNNNNNNNNNNNNNNNNNNNNNNNNNNNNNNNNNNNNNNNNNNNNNNNN
NNNNNNNNNNNNNNNNNNNNNNNNNNNNNNNNNNNNNNNNNNNNNNNNNN
NNNNNNNNNNNNNNNNNNNNNNNNNNNNNNNNNNNNNNNNNNNNNNNNNN
NNNNNNNNNNNNNNNNNNNNNNNNNNNNNNNNNNNNNNNNNNNNNNNNNN
NNNNNNNNNNNNNNNNNNNNNNNNNNNNNNNNNNNNNNNNNNNNNNNNNN
NNNNNNNNNNNNNNNNNNNNNNNNNNNNNNNNNNNNNNNNNNNGNNNNNN
NNNNNNNNNNNNNNNNNNNNNNNNNNNNNNNNNNNNNNNNTGGTCGTCTG
GTAAGGCGAGAGCGCGGGATTGACCACCATGCCACCGGGACTGGGTCCTG
GTGGACCGACCAGTATTTTGCCGGCTCCAGACCCGGGTGGTNNNNNNNNN
NNNNNNNNNNNNNNNNNNNNNNNNNNNNNNNNNNNNNNNNNNNNNNNNNN
NNNNNNNNNNNNNNNNNNNNNNNNNNNNNNNNNNNNNNNNNNNNNNNNNN
NNNNNNNNNNNNNNNNNNNNNNNNNNNNNNNNNNNNNNNNNNNNNNNNNN
NNNNNNNNNNNNNNNNNNNNNNNNNNNNNNNNNNNNNNNNNNNNNNNNNN
NNNNNNNNNNNNNNNNNNNNNNNNNNNNNNNNNNNNNNNNNNNNNNNNNN
NNNNNNNNNNNNNNNNNNNNNNNNNNNNNNNNNNNNNNNNNNNNNNNNNN
NNNNNNNNNNNNNNNNNNNNNNNNNNNNNNNNNNNNNNNNNNNNNNNNNN
NNNNNNNNNNNNNNNNNNNNNNNNNNNNNNNNNNNNNNNNNNNNNNNNNN
NNNNNNNNNNNNNNNCCTTTTGAATCTTGTAGATCTTCTCGGCCAGCAGG
TGATAGTACTCCGATCTGGACTTGGCCATTTCGTACATGTCCTTCTCGAC
CTTTTCCGCGTATGAAACGAGATTATGCATCCGTTTGTCCTGCATGGTCG
TGGGATCCGAGGTGGGGAAGATGGCCTGCACCAGTTTGTGGACGAGGTGG
TTGCGCAGATCGGCGGTCACCGATTCCCGCCAGTCTTTCTCGTTGTCGCC
CGGAGGTCCAGAGTTTCCGCCATTGCCACCGCCGGCACCTCCAGCTCCAC
CGCCGGCATTCTGGCTGGGGTTGACCGCATTACCACTGCCCGTGGTATCG
GCTGGCATCAGGACACTGGAACCGGCTGCCACTTGACCACCACTCACTCC
GGCGCCCGCTGATGCTCCGCCCGCTCCTACGCCATGGCTCTGCGGATGCA
CTTGGGCCACCTTCAGTTGCTGCTTATCGTTGGCTCCCACGGCTCCGCCG
GCTGCTGCACCACCGAAATTGGTATTGCCAAAGCCACCGACGTTGACAGA
GAGTGGTGCTGGAATGTTGCCACCCAGCTGGGCGGGATTGGGTNNNNNNN
NNNNNNNNNNNNNNNNNNCCACCATGGTGGCAAGGCCACCGCGTCTTCGA
TTCTGGCCTNNNNNNNNNNNNNNNNNNNNNNNNNNNNNNNNNNNNNNNNN
NAGGCTGTTAACATCGTTCGGCAGAACATTTGGTCCACTTGGGCCGCCGG
GACCGCCTGGTCCCAGCACCCTGACGGCCGGCTGAGCGCCTTGAATGCGA
ATCACAGGAGCCAAACCNNNNNNNNNNNNNNNNNNNATACCACCTGCTGG
CACCGGCGATAGTCCAACTTGGCCCATGCCATCGAATCGACGGAGTTCTN
NNNNNNNNNNNNNNNNNNNNNNNNNNNNNNNNNNNNNNNNNNNNNNGGTC
AATTGTTGCACCATATCCGCAGGCGTTTTCGGCGCACCCGGTGCACCGCC
CGCTCCCTGCTGCTGGGGAAGAACTATGGCAGTATTTTGGCCACCTCCCG
GTGCAACCTGCTGTCCCTGCTTGCCATCCACCACCAGACCCGTCAGATTG
GNNNNNNNNNNNNNNNNNNNNNNNNNNNNNNNNNNNNNNNNNNNNNNNNN
NNNNNNNNNNNNAAGATTACCGCCTGCTCCAGCCGCTCCACCACCCGCTC
CGCCGGCACCTGGAGGCGCCCCTCCAATTCCTGCCGGTCCGCCTCCTGGC
GGTACATTCGCATTTTGAAAAACCGAATGATTCTGCCGGAAGGGATAGCA
AATGACGCAGCCACTGTTTGTGCACGTTTTGTAATGCAACAGGATTTGGC
GCGAGGAGGCACAATGCTGCATGGTGCAGTCCTTGCTCTGTTTGCAAGTG
CCCATGTGGGCCAGCACGGATTTCATCGCCTTGCAGTAGTTGACGTTGCA
CACTTCCCTGTTCGGATTCATGTTCTCCCTGCGATTGCATTTGTGTGCAT
GGAGGAGCAGCATCAGTTGCTGCTGGATCTGTCGCTTACGGTCGTCGGGC
ACATCGCGATTGGCGCCACCAGGGCCGCTAGATTGCACGGCGCCACCGGC
TCCGCCGCCTGCCACTGCCGGCACGCCAGCAACGGTTCCTGCATTGGCCA
CAACGCCTGTCCCTCCGATTCCGACTCCNNNNNNNNNNNNNNNNNNNNNN
NNNNNNNNNNNNNNNNNNNNNNNNNNNNNNNNGCCGGGATGCCCGAGCAG
CTGGTTTGGTTGCGGAGGACGCGGGCCCATGGCTCCGGTTTGCTGCTGCG
CCAGCATCTGTTGCTGCTGAGGATTCCCGCTTACCAGCTGCCCCGTGGGC
CCTGATCCATCGCCGCCGAGTGTGGACATGGGCACCACTGTGCCAACGGG
CCGATTACCCTGCGGCATGCCCGGTACGACGCCGCCTCTTTGGGCCATCT
GCTGGCCGAGAAGTTGTTGCTGCTGTTGCTGAGGATTGTTGCCACCGCCT
GGGCCACCATACTGACCCACTCCGTAGGGCAGACTGTTGAGTTGAGCTGC
AAACGGACGGAAATCTTACATTAGCCATCGATTCAATTCCATGCTGGGAA
TGCACGAGATCTGGAACTAGAAACTCACTCATTTGCATGTTCGGATTCTG
CATGCGTGTTCTTCCGCCACCCAGGCCCGTTTCCTGGACCACCAGCTTCT
TCAGAGCACCCATGAGATGCGGGCACGAAGCATATGCTGTTGCTCACCAT
GCGTCCCATCATTGNNNNNNNNNNNNNNNNNNNNNNNNNNNNNNNNNNNN
NNNNNNNNNNNNNNNNNNNNNNNNNNNNNNNNNNNNNNNNNNNNNNNNNN
NNNNNNNNNNNNNNNNNNNNNNNNNNNNNNNNNNNNNNNNNNNNNNNNNN
NNNNNNNNNNNNNNNNNNNNNNNNNNNNNNNNNNNNNNNNNNNNNNNNNN
NNNNNNNNNNNNNNNNNNNNNNNNNNNNNNNNNNNNNNNNNNNNNNNNNN
NNNNNNNNNNNNNNNNNNNNNNNNNNNNNNNNNNNNNNNNNNNNNNNNNN
NNNNNNNNNNNNNNNNNNNNNNNNNNNNNNNNNNNNNNNNNNNNNNNNNN
NNNNNNNNNNNCCAGATTGCCCTGCGCAATGGTGTTCATGCCTGCGGAAG
TATATAACAAAATTGGGGTTTTTAGATAATTGTTGCTATATAAATTTGCT
TGCATTGCTTGGATAACCTTGGATATCAAATTACAAGGAGGAACGATTAC
TCACCTGGTATGGCGTTCATGCCATTGTTGCCATTATTCGATATTGACAT
GGGCATTGAGTTGACCATACCCATCTGAGTGGCCACCACCTGCTGCATGC
CACCCTGGTTGGGTGACTGCAGGTTGGGCGACTTGCTGCCCAGCTGCTGC
ATCCCGGGCACCACCATGGCGCCCTTTTGGCCNNNNNNNNNNNNNNNNNN
NNNNNNNNNNNNNNNNNNNNNNNNNNNNNNNNNNNNNNNNNNNNNNNNNN
NNNANNNNNNNNNNNNNNNNNNNNNNNNNNNNNNNNNNNNNNNNNNNNNN
NNNNNNNNNNNNNNCATCTGGGAAGGCACAACGCTGACGCCAACAACACC
GCCGACACCCACATTGACTCCAACACCGACTCCGCCTGTGCCAGAGCCGG
GTCCTTGGGCTGCCGGCTTGTTGGGTCCTCCACCGGGATTTGGGCCGGAT
GTGGGGTTTGTGGTTACACCGGAGGCGCCGCCACCTCCATTGCCACCCGC
CCTGCTCCGCCGTTCAGCTGATCCGACCAACCACTGTTCGAGGACACCAG
CTCATCGGGGCAGGTTCTCCTCCAGAAAGTAAGAGATGTCCGCTGGAGGA
AGATACAACCGAATTGTTTTTAGTAAGGCTTTTTGAAATCCGTANNNNNN
NNNNNNNNNNNNNNNNNNNNNNNNNNNNNNNNNNNNNNNNNNNNNNNNNN
NNNNNNNNNNNNNNNNNNNNNNNNNNNNNNNNNNNNNNNNNNNNAAAAAA
ATGAAATCCGTAAGAAATTTATAAATTTATCGTAACACTAAAAGTTATTA
TTCACNNNNNNNNNNNNNNNNNNNNNNNNNNNNNTTGGAAAACGAATATT
CTGGTTTCGGTACTCACTTGGATCCATTTTAACCCGCTTTTGGGGCGGTT
CGTCTAAGTGATCGGCCATCATATAGAATTAGTTTGATTCTTCCGTTTCG
AACGCACTCGAATGCAAAAGAAAAAAACAAAAACCCAGACGAAAAATTTT
CGGAAAAGCTGAGTTTATAAAGTTTTTCTGATTTTTGGTTTTTTTTGTTT
TTCACTTTTTTTTCGTCTCCGAGCTCCGTCTATGTTGGAGCTCGATTGTG
TACTGATTTTCGTTATTGGAACTTGTCAAATCTTAATCTTTTGTCACCTA
GCACTTTGACAATTGTTGCACAGGTNNNNNNNNNNNNNNNNNNNNNNNNN
NNNNNNNNNNNNNNNNNNNNNNNNNNNNNNNTTGGACACTTTGCAACACA
CGCATGCACGCACAATACACAACACACAAAGAGGCACTCAAAAGGCGTGG
CTGGCGANNNNNNNNNNNNNNNNNNNNNNNNNNNNNNNNNNNNNGATCTT
GTAATCGATGATGTTGGCGATGCTTGCACTTAATGATGATATTAACGCTG
CTGTTCCGCTTTTTATTGCTTGGGATGTGGCTTGTGTTGTTGTTCTTGTT
GCAGTTGTTCTTGTTGGTTTAGATAATTCCTTTGCTAATTGCCGCTGCAA
CGACAGCAACAACGTAGCCGGCGCTATCGTCACCGCAACGTCAACGGATG
GAGCTGACCACCACCACGTCGTCGGACCTGTGCCCGCTGATCCTGCTGCT
CCCACACCCACACCCACTTCCACTCCTTCGCCTTTTCTCTCTCCTTCTGC
CGCTTCCGCTGATCCTGGAGGATCGCGCAGCCACCACCGCCTGCTCGTTG
CGGCGCCGTTGAGATCGTTGTCGCCGCCACTGGCGCTTTGGCCAGCAGAC
AACTTTTCCACCGCCTGGTGCTCCTTCTGCTCCTCTTGATGCTTGTTCTT
ATCCTGCGTCCACTTGACCAGTACCNNNNNNNNNNNNNNNNNNNNNNNNG
TCCTGCGCTTTNNNNNNNNNNNNNNNNNNNNNNNNNNNNNNNNNNNNNNN
NNNNNNNNNNNNNNNNNNNNNNNNNNNNNNNNNNNNNNNNNNNNNNNNNN
NNNNNNNNNNNNTGTCGAACAGCAGCAGACACACGCGTGCATTTTGTGTT
GTTGGGCCCCAAAAACACCAAAAGTTGACCTTGGCTGGGCGGCTCTTGTT
ATTGTTTGTCTGTTGTTGCCTGCCTGCCTCCACTGAGAGAAAAATAACGG
NNNNNNNNNNNNNNNNNNNNNNNNNNNNNNNNNNNNNNNNNNNNNNNNNN
NNNCGCTATCTTACATATTTTACGTGATTTGTTTTTGGCGGCTTTTTGTT
ACACNNNNNNNNNNNNNNNNNNNNNNNNNNNNNNNNNNNNNNNNNNNNNN
NNNNNNNNNNNNNNGTTTGTGTTTAATTTTGATTGCACTTGATTCGGTTA
TCGTTTACAATTAATAAGGAAAAAAAAAGCAATTCACANNNNNNNNNNNN
NNNNNNNNNNNNNNNNNNNNNNNNNNNNNNNNNNNNNNNNNNNNNNNNNN
NNNNNNNNNNNNNNNNNNNNNNNNNNNNNNNNNNNNNNNNNNNCGACGTT
TGCCGCTCTAGCATTACACATTAACTGCAAATGCACAAGAAGAATAATAC
GCAGCCTATTAGATTATGTTGAATGGACGAACACACACCGCACACAAATC
GAAAGCAANNNNNNNNNNNNNNNNNNNNNNNNNNNNNNNNNNNNNGCCGC
GCGCGAGTGGACAGTGAAACCGAGGGGAAAATGGAAACAAAACGAAACTA
AAATGCGACGAGACGTGCCGAAAACGGGGCGAAAAGGGAAGAGTACAACG
AGAACGGTACCGAGAATTCTCTCGGTCTCGTTGCACTCATCTGTGTGCCG
CTTGACGACCANNNNNNNNNNNNNNNNNNNNNNTGTCTGTTCTTGCCTCG
CAATTTTTCGCCAATACTACCAGCGCTGTACTCGCTATTTTACTCGCAGA
CGTGTGTGTTGGCTTCTCGCTCTTTCGCCGCACACCACGAAAATGAAAAT
AATAATTTCATTTTGCCGCCAGTCCCCGAAAAAATATGGAAAACAAGTGC
CGTCGTTGGCAAAAATATACTTTGAAACATGCTTGAAATTTGTAAGACAA
ATAAATTTTTGGAAACAAAATTGCACACCTTGGCAGGTAATAAAAGGCAG
AGAACTGCTTAAAAAATTAATTGAAGTATCAGCCAGTTGAGGCTGTGCTC
TATAGTCTAGTTTATAAATTAAATGGCCGAAAAAGTGGCCGTATTTTGGT
TTTGCTTCCGCATTCGAGCGGCCATCATATGAAATTCAATTTGTTGGGGC
GGCGAGTGGCGAGTGGGGTGCGAGCGGGATGACACTAGAATGCAGTGGGG
CTGGCTGACAAAAGCTTTNNNNNNNNNNNNNNNNNNNNNNTTTGGGGTTT
GGGGCGCGCGTACAGAATTCTCACAGCGACGCCAACGCCGTTTTCACCAC
ACAGTTACACACACGCACACTTCGAAAACAGCCAGTTCGTACAAGAGCGA
GCACGAGTCCGAGAGAGAAAGCGTGCGATGGTATTAGTGCCAAGCGGCAT
TAGTGTGCAATATACACACGACGGTAAACGGCAACGAGTGCGAGGAGCAT
TGGAAAAAGAAAGAAAAACAGACGACAGAAATATATTCCATTTTNNNNNN
NNNNNNNNNNNNNNNNNNNNNNNNNNNNNNNNNNNNACGTCGTTTCAAAG
TTTCTATTGCAGAAATTTTTTGTGTTGTCTCCGTCAGAGCGTTTTTCATT
TTTCCCGGCCCACACAAAAATCGCAAAAATAATTGGCGAAAATACGAAAT
TCAAGAAAATGCCGTAGAAAATTTGAAAAAAATTTCAGCCCGATTTTGGC
CGGTATTTTTATTTTTCCACCGTCACCGATTGCCACGCACTAAATTTCTA
ACTATACTTTGCAATTTTGCCGAATTTCGGTTTTATACCATATATTTTTC
ACATTTTCCGGCGATTTTATAAAAATCCCACAAACTTTTTCGCAACACTA
AAACAAAAAAATTTCAGTCCGCTTGTGTTAATCGTTCTCCGAGCCAAAAA
TGTTTTTGCTTCAGTGTGACCGCGGCTAGCCGTTGAAATACACCACCGAG
CTCGGAAATACACTAAAATTGACTGTTTAACACAACACGCGAGTGGGGCT
CTCGTCGCTCTCGCGTGCTGTTGGGCCGCTGTTGACGTACTGTTACGACC
CGAAATCCATATAAATGCCTCTGCTAGCAGTCTGTTGGCCCCGTAACAGC
TGTTAGCCGCTGTCCGAACACTGTTTTGCTCTAGCCCCTCGCTCTCTGCG
TCAGCGAGCCCGCTCACGCCATGCGCTCCCTAAGAGCCGATACGCACACA
CGCGCACACATATGGCGCGCCAGATAACGAAGCAGCGAGTCCAGAGATGA
CCACATGATGACGGTGACACATTCGCCGATACTTTTATGCGGTCACTTGA
AAATGCGCACAAAGAAGTTTTGTAAGAAACATCTTTGGTTGGAGACCAAC
ATCATTATGAAATGAATATTCTTTGCAGCGTTTTTGAGATCAAATAGGTT
TTCTAAAAAGATGTTTAATATGAATTAATAAATCAACATCTTGAATGAAT
GCAGTTGTTTAGAATATTTTGTTTTAAGAAGTATTTTTAGACATTATTTT
TAAAACGTTTGTCCATTGTAAAAAATGAGTTTAAAGTTCTTCNNNNNNNN
NNNNNNNNNNNCTATATTTATAGAGGATCACGTAAGTGAGATGGATTTGC
GCATCTCTGGTGGGCCCAGTGTGAGCGTGTTTTCCGTTCGCTCTTGCCGC
GAGAGACAAAGAGAACGTGAGTGAGAAAGGGGCAAGCCGAAAAATCAGCC
GCCGAAGGATACACTATCGTCGTCCTTGTCCGACGAACCGGTGGTCATGC
AAACAACGCACAGAACAAATTAATTTTCAAATTGTTCAATAAATGTCCCA
CTTGCTTCTTATTTTCCCCCCCTTTTCGCTAGCGGAATTTTTGATTTTCT
TTTGGGGGCGCTCTTTCGTTGACTTTTCGAGCACTTTTTCGATTTTCGCG
CGCTGTCGAACGGCAGCGTATTTATTTACAATTTTTTTTGTTAGCGGCCG
CCGTTGTTTGTTGCACATACACAGCGCACACATATAAGCTTGCACTCTGG
CACACTGATGCACACACACCGACACGTTGTCACCGAAATGAACGGGATGG
CTATATGAATGGCTGGCGGCCGGTATGTGAGTGCAAGCGAGATACCGCGA
TTAAGACTCGAACGAGACGGGTCAGCGAGTGATTCCGATTCTCTCTCTTT
TGCGATTGGGAATAATGCCCGACTTTTTACACTAGATGCGTTGGATCTGG
TTATTTAATTATGCTATTTTTCTCAGTATATCGGCAATTGGTTTCATTAA
ATTTGCCGCAAAGTAAGCAACACAAACCGATAGTTAAGATCCGACGTCCC
TGCTGCGCCTCGCGTGCACAATTTGCGCCAATTTCCCCCCTTTTCCAGTT
TTTTTCAACCCAGCACCGCTCGTCTCTTCCTCTTCTTAACGCTAGCATTC
GTACGCGGAACAGTGCTGTCATTGTGGCCGCTGTGTAGCTAAAAAGCGCA
ATTATTTATTATCTAGCTATCTTTTCGGATTTTATTGTCATTTGCCTTTA
AACTATTTTATTTATATGAATAAAAACGTGCTATGCACGTTCTGCAATGC
AGAAGAGAAGAGAGTTTCAAAACTGCAAAATAATTGGAATATAAAGTTTA
GTTTTACAATTTGATAAATCTCTATTGTAAGTGGATTATAACATAGATTA
GAAAACAGTCCAAATCAAAATACTTAATTGGAATACAAATTTTGGTTGTA
CAATTGAGTAAAATGAGCAATACGCCTATTTTGCTTACTATTTGCTGTTT
ACAAGTGGAACATAATCATAATTTTCAGGTTCAGGTTACGCATATGTAGG
CGTAAAGAAATAGCTATATTTGTAGAAGTGCGTATGCACTTTATAAAAAA
TTATCCTACATTAACGTAGTTTATTTGCTTTAAGACCTATCTGAGATATT
CCAATAAGGTTAGTTGTGTAATACAATGTAAATAATTGGAAATAATATTG
TAACTAAATACTTCCATAATATTGTAGAGGTCCGGCTGAAAGCCCCAGCA
GCTAAAGCCGATATCTATATGATTAAAATTGTCTACAACGTTCTAATAAA
TAAATACAATGCAAAATTTACCTATTGAGACAATACATTTATTTTACTTT
TTATATCATCGATCATTTACTGATTTCTTTCGGTGTAGCGCCTAAGCTCT
CTGTGAAATAGAAATGGCGCCACCTAGGTTAAGAAAAGAGAAACAGTTGC
CTTTAGTTGCATAACTTCCCGCTAGATGGTGCGGTATGGGTAGGTGTCAT
GGCTATTCGCTCTTTGGGTTATTGTATTCGCTGTTTAAAGCTGCGCACAC
AAATAATATTTTAGATTTAATGTAAGACAATTTGTATAAATGAAAATCAA
CACAGTGTGCTTCGGTATTTTATATGGAGGAACTGGTTACTGAAGATTCT
AATCCGCTGAAACGCAAATATATTCGAAAAATATCCCAGAATCCAAAAAG
TGATGTAAGTTGTGCATAGAATTAAAACTAAACTTGAAAATCATAATCAA
ATTCGATTTATTTTAATCGGCATACAAAACATTATTTCTGTATTTCAGTA
AGCAACTGAGCTGAATTTCGTTATATGTTTGCATTGGTAAGCAACTGCGC
TCCGCTTTGTTAGATATTAAATAAATATTTGTATTTCCACCGACTAAACC
AAAGGACAATGGAGTAGCGGGAGGATCTAAGGACACCAAAGAAAAAAGAA
CAGCGAACGCTCAATTTGGAATCGAACCAATTAGTTGTCCTTTGTGCTGG
CACCTTTGTCGCCTGGATTTCGCAAATATCGTTTTTTTCCCATGGACCAT
GGCCCATTTGCCACTGTTTTTTCGTTGGCCATTGCGGGTCCTGTTTCGGA
GTAGAGGATCCTTTTCGATGGTTTTCTCTACCCACTTTTGAACCGTGGAA
AGAGCGCAGCGGGGCGTGCGGTGCAAAGATCAGAGGAGCGGCCCGCCGCG
GGGCGCCCTCAACTGATGATCGTTTCGACACCCCATTTATGCGGCGTCCT
TCGGTTCCATTTGGCCCGCTACTGTATCCATACACTGCTAGAAAAACGAT
GCAAATATGTTCGCGTTCCAAATTTATTGNNNNNNNNNNNNNNNNNNNNN
NNNNNNNNNNNNNNNNNNNNNNNNNNNNNNNNNNNNNNNNNNNNNNNNNN
NNNNNNNNNNNNNNNNNNTATTATAATCTAGTTTGTAATCTTTTCCTTTT
ACCCTTCTAACATTTTCAGTTATATTTCTTTTAATTATTTTCCATATTCC
GCGTTTCTGGACTATTTTTTCGAGTGTTGCAACAAGTGGCTCGAGTTCAG
ATATCTGGATATTTCTTCGGTTCGGCCAAGTGATTTCCAGGGAAGTGTTA
GGATCCCCTTGTTTCGGCACTCTTTCTTCACCACCCCCCCCCCCCCNNNN
NNNNNNNNNNNNNNNNNNNNTTTTCTGCCCCTATTTAGGGGCTGTAAATT
GAGGCTGTTGACATTTTTAGTGCAAAATGGTTTCCGAGGAGATCTCTAAT
ATCTTGTTCGCGGTTGTAACCCCTCTGCGACACACGCTTCATAAAAGAGC
ACACAAAAAACACGAAGAGTTTCAAAGGAACACCACACACACACAGGGGA
GGGAAATATTTATTATTGAAATTAAAATTTATTGTTTGGTGCTATTGTTT
TTCTCTCAGTTCGACTGTGTGTGTTTTTTTTTTGCATCGTTGCCGCTTGA
TTAGAGAATTCAGTGGAAGTCGTCCAGAGATCTCGAGATCCCGAGAGATG
GCTACAAGTGCGCCGCGCAAAGGTCAAAGGGGGCGTGGCACGACCTTGCA
ATGTGACCTGAGTATTGCGCAATCTGTCGATCGATTCAGTTGGTTATAAA
TTCGGATATGTGTGGATGAGAAGGGTAAAGAAAATCGGGGGCGTTTCGTG
GATCTGCTCAGATGAATTTCTTCACCATCTGTTGCATCTCGTGGATAATG
CCAGCAAAAAGATACATATATGGAACGGATGGTCAATGAAAAATGATTTC
ACTGCATATGAATTGCAATTCGTGTATTCAAAATCAAACTATTTTGAAGA
GCAAAGGTTAAATGCCATAAAACAAAAGCCAGTTCAACTTCTGCCAAAGT
CTGCGATGCAGAAGTCATAGATAGTTAGCGATAGATAGGTTCAGATACAA
GAAGAGATATACAAAGTCAATTGGCAAAAAAACCCCGGAGATTAATCTAA
TCTGCGACGAAGAACGGGCCGAAGACGCTAGAAAGGCCAAAATATTTGCA
GACAGTGAAAGGATTTAGATGCGAAAATCCCCATAAATCCAATTAACACA
AATCTGCATAACGGGTTAAGGTTTAGGCTAAAGGATTACGAGGCCCATGC
CGTGCACCCAGCAATTTCAATTGAATACTTCTCGATCGCTCACTACCTGG
CCAACGCCGATTTGCATATAGATATATGTATGTAAATATATTCATATATC
TGACTTTCTTCTCCTTCGGATTACCGCAGACGATCCCTTGACTTTTCCTG
CTAAGCGATCGTAAAACGTGGATTATGCATTTATGGCACCCCGCGGCAGC
GTGGAAANNNNNNNNNNNNNNNNNNNNNNNNNGGACAACCGAAGGCCTAA
CCCACAGGACCTTTGGTCAGAGGGTGCGGTTTAATCCGAGACCACCAAAA
ACCGATGGGATGGCCATATAGCTGCACTGCGAGAAAGTAGCAGTGGGTTC
GGCATTGCAAGAATGTAATGATAATCAAATAGGAAGGGGAACTCTTATAT
ATTTAATTCAACTATTTATTAACACTATAAACTTTATAATTATGTTTGAT
GATTTCGAATAGATTACTTTAAAAAACATTGCTAATACAAATTAAGTAAA
AATTTATAGAAACCAAAAGCCACTCTGGCTTCTCTCACTGCAACGAAGAG
ATGTCGCATTAATCCGCCAAAGGACCGCGATCAGGCTTAAGAATCAATAA
TTACGATTCAGGCGTAACCGAGTCGGGGGCTAGGTAGCAAAACAAAACGG
TGTAATCCTGACTCCGAGCCCTTTTTCGTCCGCCCTTCGGGATTAGTGGC
GATCCAGCGAGAAATCCCGCGGATGAGGAGCTTTGATGCGGCGAAGTCAA
AACTTTTCCAGCTTAAGCCTAGCTTAGTTGCTACTCCATGATCTACCTGA
CATCGCTGATCTGCAGATCCGCTGATCCCACGCCTTGTTTGGTGGCTAAT
CGTCGCGGCTAATCAATTGATTATCGCCACGGTTCGGTTGAGAATGGATC
GAGTTGGTTGAGATCTCTTAGCTGGAGTCACTTCCTCAAAATAGATTAGT
CTTCAATTTTCACAATATTTGGAGAGATTTGCAAACATCCAGGCGACATT
CAGTTCACTGCTTCCGATTTATTGGAATGTGCATATATCATAAAAAAGCG
GCTTTGGTAAATCTTATAATTGGTAACATTTTTATTGAATGTCTTTTTTA
TATATATAGACATATTTTGGGCTCCATTTACTTTACATCAAAACCTTATG
TGGGCCCATAAAAAACGTCGGCTTTTCTTCCATTGCGATTTTCCAACTTG
ACATGACCTAGTGGTGCAAAAAGTGGGCGTGACGTTGCGTGGGCGTCGTG
TAGATATGGGTATAGTGGGAACATTCCCTTGCTGTTGCTGCCGACTTTTG
CTAATTGATTATGCGGGCGACGTTGTGGCCNNNNNNNNNNNNNNNNNNNN
NNNNNNNNNNNNNNNNNTCTAAGGGCCAGGAGGCGCAGGGGGATTGTTTC
TGCAAAGGAGGCTAGTTCGGCGATGGGAACGGGGGAGGGTGGGACAGCAA
GGGGAGGGACTGGGCTGGGCATACGGTCTTCGAGTCTAGTTGACTTCAGC
ATTGTCATAAATCTTCGGTAGCCAAAAGGGGCAGAGGAGCCAAAGNNNNN
NNNNNNNNNNNNNNNNNNNNNNNNNNNNNNACTGCCAGTACGAGACAGGC
TCCTCGTTGTTGCCCTGCTTGCCTCAATATAATTGTATCTTCCGTTTCAT
TACATGTTGCCCAGAAGTGCGGCTGGTACCCTGTAAAGCCCAAGTTGGGC
ATAATCGATTTTTATGTATTCTAAAATATTTAGTTAATATTCCAATTGTT
TGTATTGTAACAAGCTACTTATTCACTTACGAACAATACTGACAAATCAG
GAACAACAACTTTTTCTTTTATTAAAACCCATACCAAATTGTATGTTTAT
TTGAACAAGTCTTAAATATCTTTTACACATAGTAGTAATATCTGAAACTC
AGAAATACTTGGGGTGCAATAGTATTTAGTCATAACTAAACTGTTTAAGA
AGTTTCATATCAGTTGGTTAAACATTAAATCTCATATTATCCCAAGAAAT
CTCCTACATAATGATTTTCATCTTAACAAAGGGTAACTTAAGAGTCGAGA
TCCACTTCCGTGAGCTCGTTCCGTTTTGGGAGTCATCATTATCTTTTCAC
AGCAGCAGCAAGTCGTAAAATTTGTGGCTCAGACCCACGTTGCGTATGCG
TAATAAAAAAGACGCCGCGTAATAAAAAGGGAGCGAAAACAACAACAGCA
ACAGCAATTGTGATTAATATGCGGCACACAAGCATACACAAGCACAAGCA
CACACGAAACGGGCGCAGGCCATGCGCGAGAGAGAGAGCGAAGGAGAGAG
CTGCTGTCTCTTTTGTGGTGGTGTTTGGTCAACGCCCCTTTAAATACAGT
TATTTCATTGGGCCGCGACCACACATTTATTAGTTTTTATTGTTATTGTA
TTGATATTTGAATTATGCCCGCTCCCTCAGCCTCATCTAACGTTACTTTT
TATCATTGGGATCCTCTGGAGAAAAATGCCATTAAACAGAAATTTTAATT
TAATTAAAGTGATGAGCCATACTTTTCTCTGTCTGCTTACTTTCATCGAA
ACAAATTGATGGTCTGAGTGGGCAAGGGGATAATGAGAATTTAAGCAGAT
ATTCGTGCTTTTAATGACGGTACTTGAAATGTGTAAAATGTCGAGTAATT
TATGGGCATTAATAATCGCTCGGATATAACAATACCTATGTTTTGTATGT
GCTTAATGTTTATATTAAATTTTTCTAAAATATTTGCTAAGCTCTATGTT
TTGAATTGCAAAGGATACGTGAATACGTTATTTATTTGATATACAATATT
TTTAAGGTGTGGATAGGGTTAACATAAACATAAATTATGGAATATACAGT
TCAACCAACTAAATAATAAAATTTTCAAATACTTCACTAATATAATATTT
CAAATACTTCTCTAAAAATGCTAATAATGTAAATTATTTACACATATTCA
TAAATCCAAAATTTTCATTAAATTTAAGCCAACATTTTTGGCTTAAAGTT
TAGATTTAACNNNNNNNNNNNNNNNNNNNNNNNNNNNNNNNNNNNNNNNN
NNNNNNNNNNNNNNNNNNNNNNNNNNNNNNGCATGCTCACCCAATTGCTT
TGACACACAAACCCACACATAGAAATTAAAACAAAACGCCTGCGGCAGCA
CCGCCAGCAAAAACAACACTGCAACAGCAACGTGGAGAGAGAGCACCATA
CCGCANNNNNNNNNNNNNNNNNNNNNNNNNNCTAGCTACGGAGAGTGGCT
GCTGCTGCCGGGAGTGACGCTTCCGAGCCACACGTGCAAGCGAGACGAAG
AGAGTTGCCCCGAAGGCACACCGTTGCGGCCAAAAACAACCACCATGATG
GTGCNNNNNNNNNNNNNNNNNNNNNNNNNNNNNNNNNNNNNNNNNNNNNN
NNNNNNNNNNNNNATGTGATAGCACGAGCAGCAGCAGNNNNNNNNNNNNN
NNNNNNNNNNNNNNNNNNNNNNNNNNAAGTGGATTCGTTTTGTACGTTGT
TAGACTCTCTCGCCGCGTTTTGGAATTCAGTCGACAATCGACGATAATTA
CCGGTGGTTGTATCACATCACATCACGCNNNNNNNNNNNNNNNNNNNNNN
NNNNNNNNNNNNNNNNNNNNNNNNNNNNNNNNNNNNNNNNNNAGAAACTC
GCTCGTTTTCGGNNNNNNNNNNNNNNNNNNNNNNNNNNNNNNNNNNNNNN
NNNNNNNNNNTTGCACGCAGCATTGGCGAATTTTCGGCCGCGTTTAATTT
GTTTGTGTTTTTTCCGTGTTCTCCTCCGCGTGCTCGCAATTACGTGCGCG
GCAGAAAAAGACTATAATTATAAAACTAAAGTGAAAAGCGTGCCATAATT
ACACGAACGAATATCAATAAGTGCAAGAGCAATGTGCGAAAATTGCTAAC
GAACNNNNNNNNNNNNNNNNNNNNNNNNNNNNNNNNNNNNNNNNNNNNNN
NNGATCCAAACAAATCTCGGCGCTACATTAAAATCGCAAGCGTTTTCAAC
ATGATCGATGCGGCCTGCAATTACTTAAATCCCTATGCGCAACAGCATCA
GGCNNNNNNNNNNNNNNNNNNNNNNNNNNNNNNNNNNNNNNNNNNNNNTC
ATCTGCACATGCAGCATGCGCAACATCATCTGCACTTGTCCCATCAGCAG
GCGCAACAGCAGCACATGCAACACTTGACANNNNNNNNNNNNNNNNNNNN
NNNNNNNNNNNNNNNNNNNNNNNNNNNNNNNNNNNNNNNNNNNNNNNNNN
NNNNNNNNNNNNNNNNNNNNNNNNNNNNNNNTCATGACTTCCTCAGCGCC
GCCACCCTGCTGTCCGCCCCCCCATCCCTNNNNNNNNNNNNNNNNNNNNN
NNNNNNNNNNAGTTCTCCGCTGTATGGAAAGCCGCCAATGAAGCTGGAAC
TGCCGTATCCACAGGCCTCATCCACGGGCACTGCATCGCCCAACTCCAGC
ATACAATCGGCGCCATCATCGGCCTCCGTGTCGCCCAGCATCTTCCCATC
ACCTGCCCAGTCATTCGCCTCCATTTCGGCCAGTCCATCCACGCCCACCA
CGACCTTGGCCCCACCTACAACGGCGGCAGCGGGCGCCCTAGCGGGATCA
CCCACATCCTCCTCACCATCCTCGTNNNNNNNNNNNNNNNNNNNNNNNNN
NNNNNNNNNNNNNNNNNNNNNNNNNNACCTTGGAGCAGCGGCGGTCGCCA
GTGCCGCCTACGGCTGGAATACCGACTACTCCGGATTGGGGCCACCGAGG
TAAATATCCCTATATATAGGATTACAGAAGTTGACTTGGGAATCATTCGC
AAGACAGAAACTTTAAAATGCTAGGGATCAATGGATCAAGCCTAATAGAT
CTTCCAATTTGTGGTTATTAGGGGATACACTAGTTCCGATCTGAATTTAG
ATTCTCCTCTTAATAGAATAACTAACGGGCTGATGGTATTTCCATTCATC
GGGCGAGAGATGAGCATATATCTTATCGCAAATTATACAGTTTAGAAACA
TGGGAATATAGAATTCGCTTTATTCCCGACATTCGAATGGTTTAGTTTAC
AAATAATCTCATAAACTTATTAGTATTCAGATAGCAGGTTTATCCATTAA
ATAACTGATTAAAAAACCAAATTAACCATTCTCTGTCTTCAATTCTTTTC
TCCATCTAGAAGTCAGTTCCCATATGCCCAGTACGCCTCCGATTACTACG
GCAATGCGGTGGGCATGTCCTCCTCGGCCGCTTGGTTCTCGCATCAGGAA
CGCCTCTATCAGCCATGGAGTTCACAGAGCTATCCGGGCTTCAACTTCGA
TGACATCGCCTTTCAGACGCAATTGCAACGCCGCTCCGTTCGCTGCACGT
GCCCCAATTGCACCAACGAGATGAGCGGCCTGCCACCGATTGTGGGTCCG
GATGAGCGCGGACGCAAGCAGCACATCTGCCACATTCCGGGCTGCGAACG
GCTATACGGCAAGGCGTCGCATCTGAAGACCCACCTGCGCTGGCACACCG
GCGAGCGGCCCTTCCTGTGCCTCACGTGCGGCAAGCGTTTCTCCCGATCG
GATGAGCTGCAGCGGCACGGACGTACGCACACCAATTACCGCCCGTATGC
CTGCCCCATTTGCTCCAAGAAGTTCTCGCGCAGCGATCACCTCAGCAAGC
ACAAGAAGACCCATTTCAAGGACAAGAAGAGCAAGAAGGTACTGGCCGCC
GAGGCCAAGGAGCAGGCGGCTGCGGCGATAAAGCTGGAGAAGAAGGAGAA
GAAGTCGGGTAAGCCACTGACGCCACCCGTGGAATTCAAGCAGGAGCAGC
CGGATACGACACCGCTGGTCAACTATGCGCCCTATGCCAATCTCTACCAG
CATTCCACATCCGCGGGATCGAGTGTGAATCCTCCGCCGCCACCGCCACC
GCTCTTCCAGCAGCAGATGACAACGACAACATCGTCGGCGGCCAGCTTTG
TGGAGCAGCCCTGGAGCAGTAGCAGCAGCCGTTCCATACAACCAGCCACT
ACCTCAGCCAGTTCATCCTCATCATCCAGCGCCAGTTCCCCAGCGGCAGC
GGTCGTTTCTGCCATCGGATCTGCATCTTCCCCAGCCGCATCAGCCACGG
CGCTCGCCCAGCATCATTATGCCGCACTGGCCATGCAAAGTGAGTCCCAG
CTGGCGGCGGAGTATGGGCTAACCATGAGCGGATTGGCCAGCGGAGCTAG
CCAGGATTCCAGCTCCAGTTGCCACATGAAGTCCGAGTATGCGGCCAGTT
ATCCGGCTGATTTTGGTGCGGGAACAGCCAGTTACGGCTATCCGCATCCA
CATCCGCACCATCACAATGCGTGGGCAGCGGCCTATCATCCACATGCCAC
CGCCTAGGATGCCCCTGATCCTTCCCAAATTGTTACAGTTGAAAGTTGAT
GAAACAAATGCCATAATGTCCCAAAACCCAGAAAGGCAACAAAGCAAGCG
TAGAACGAAAATCTAGTGTGTGTTTTTTTCAGTGTTTATTGTTGATATAA
AATATATTGTGAAAATCGAAAAAAAATAAGAATTCACAAAATACCGTATA
AGGCATNNNNNNNNNNNNNNNNNNNNNNNNNNNNNNNNNNNNNNNNNNNN
NNNNNNNNNNNNNNNNNGAGACTAGAACTTGAATTTTTTTCATTTTTTTT
CCCCAATCTAGTAGCTAAGGCATTTTTTTTTGCATGTCTGTACATACAAA
CAAATATAGCGTTCTTTTTAAGCCATACCATATAGAATGAGAGAAACCAT
CTAGTTGTGTACCATAATAATTGTTAATTGTCTTTAAGATAAATTATATA
CAACAACAAAAAGAGAAAAATCCAAGGCGACAAAATCCCCACACTGAAAT
CCTATCAATAAAAAAAAAAACGAACAAAATAATATCGGAAAACAAAGCGA
ATCCAGTTTTTATTATTCTCTCCGATCCCGACGCACCCTTGTTTATGGGT
TCCTGGCTTGATTATATTTCAGGGTTGTTTGATCTCCTCCAGGGGTTGCT
TTCTTGCATATAAATCGAGGGATCCAGGAAGCTTCCCGACTTCCGGCGAA
CTTGATCTGCTTTTGGGTGCTGACCTTTGGCGGTATTTGGATAATAATAG
AAACTTTTTCAATAGCACTCATTATAGCTGTCTGCATTTCTAGTTATAAT
TTCATCAACGTCGGCCATCGCCTTAAAGCTGCAAAAGCATTGTTAGCTTG
GGAGACCTACTTCATCTATAGATTGTTTTCCTTTCAAATGTGCATAAATA
TAGGTACGAATGTGATACGTATATATCCTTAAATACAATGATTTATTTAG
TCAAGATACACATAATTGTTGAATTTCATAACAATCGGGTGTGATTTAAT
AGTAGTTTTTCTCACTAAAAGCGGCTTACCACTTTTAGATCCCTTTGAGA
TTCGAGATCCCCGGTCCTTTTCCTAGCTGCGAAATTAATTTAATCCCAGC
ATCCCAACCCCCAGCCCCCCTTAGTTCAACTGGGGATCATAACTCAGAAG
GGGCACATATTCAATCTTTAGGCAACCAATGAGAGTCGATTTAGCTCGAG
CGACTATCCCACTTTGGCCAGCCCAAAATGAATTGCCCAACACAAAGTTT
ATAATTAAACGGGAAACATTTTGTCCCAGCAGAATAAGGGGGGGAAAAAA
AACTAATAATAAAAATACAATGATGGCGTGAAGATTGGCAATCGAATCGC
CAGAGAGAGAAAGAGAAGAGTTNNNNNNNNNNNNNNNNNNNNNNNNNNNN
NNNNNNNNNNNNNNNNNNNNNNNNNNNNNNGCCAATATAAAATATTGATT
TATGCTGCCCAGCCCGGGCATCAATCAATTTTCAAGTTGAGTGAGCGCCA
AGCCCCCGAACGTGCCACGCCCCCCTTCCAATGGGGACCCCAACTCTTGG
ACTCAACCAAAGTCTTCACCATCTTTGGATGCCCGATGCAATGGTGCAAG
AAGCGGTTGACAACCTCGCTTGCTTTCGGATTGGTAGAGCCGTAGTNNNN
NNNNNNNNNNNNNNNNNNNNNNNNNNNNNNNNNNNNNNNNNNNNNNNNNN
NNNNNNNNNGAGCAGGGTGGTGATGGGGCAGCCCGACAACTTCACACGGC
ACGTTAAATCATACGCCGCGTTGGCCCGCGTTAAAGACGCCCGAATGGCA
AAACCCTCANNNNNNNNNNNNNNNNNNNNNNNNNNNNNNNNNNNNNNNNN
NNNNNNNNNNNNNNNNNNNNNNNNNNNNNNNNNNNNNNNNNNNNNNNNNN
NNNNNNNNNNNNNNNNNNNNNNNNNNNNNNNNNNNNNNNNNNNNNNNNNN
NNNNNNAAAGGGAAAAGTTCCCNNNNNNNNNNNNNNNNNNNNNNNNNNNN
NNNNNNNNNNNNNCTCGCAGCTTAATGATGATAAATGATGATGTTATGAT
TTGTTAATTTTTCTTCGCGTCTCTTCGTTTTTGCTCCCCCCACCCCCGCT
ATCCCATCCCCCCTTAAGATATTTTGTTTTATTGCGTAGAGGAGTTAACT
CGAACATGAGGTATACGTCTTTTCTGTTTTGGTCGGTTTAATGGCTCGAA
AAGTGCTCTCGACCAACTCTCGTTCGGGGCGAAAGTGTAATTTTAAGTAT
GGGTTACAGAATTGCTGGAAATGTTAGTTGTTTAGGGCCTATTTAAATGA
TTTTGCCTTTTGGATTTTCTCTTCAGGTCGAATGCACGAAATCGCCAGAA
CTTAAACCTATATAATGTGAGATTAATTGCGAGATTTATTTAGTTCAAAC
AGTTTNNNNNNNNNNNNNNNNNNNNNNNNNNNNNNNNNNNNNCGAGGGAG
GTAAAACAGATAATTCATAATGATATTTTTAAATATAATACAACCATTCA
TAATGTTTCGTAGCAATCTTTCGAGATTTCATAATTCTTCAAGGGTCAAT
ACAGTGGGCTAAGACGAAAATCGTTTGTCGAAAAACCTGTTAGAAAACAC
AAATGAAACAAATTATGAAATCACATCACAAAAATGAAGTCATAACCCGA
TATTGCGACATGACTAACCACTTATGAAAGCGACAGAAAATTAGATCAGC
AGCCGCGAAGTTCCCAGAATTTGTGGCTAGCTGACACCACACCTATGGCC
ACTTAAAAAAATACAAAATTTATAAGCTATATATATGAAATAGCGATGGT
AAACCGAAAGTGTTGTCACACATACTCGACTCAAGTAACTGGGACTTCTG
GGCACGCTCCTCAAGGATCTCAGATTCTCAAGTGGCGCTGTCGATGATTT
TGGGGTAACCAGATATCGTTCTAATTTTAGTCGGAGCTATAAATAATATC
GGCCTGCTTTGGCCACTTGACTCGCCTTGGTTGGCTTGACATTTCCACAG
AATCGATGTTTTGATGTTCGGCGCTCACAGCGACGCAGGAGCGATCCTTG
TGCTCCTCACTTGCCTTCGTCCTTCGAGAGGACAGCAAATTGAGTTGAGA
TTATCTCACTGCCTGCGCTAAGCAAGTGTGTCCAAAAAGAAAAGGTCCTG
CGGCCGAGATGATCGAACATGACTTAACTAGAAAATGTTTTATGTTTCAT
CGGCACTTGGTATTTATTAGTTTCTACTTTTCACTTTTCACATTTACCCC
TATTATACTCTCTGTTTTTTTTCCGGGTTTCTTCTTTTGGGGGAGGGGCG
TTGGCGGTGGGCGTGCTTGACATGGTCATCGGTGATTATAAATTTCGGTT
GTGTCCTGCGGTCGAAACCACCGACGAGTTCTCCCNNNNNNNNNNNNNNN
NNNNNNNNNNNNNNNNNNNNNGGTTCTATTGCCTTTTGTCTTCTGGCCCA
AGATCGTTGTGTTGCGGCATATGGCCTGGTATTTTGGCTTGATGCGGGTG
CAGATCTCGGCAGGACTACAAATACAAGTTTTCAGTGGCTGGGGGCTAAG
ATGACATGTGTTTAAAGGATAATCGCGCTACAAGATCGCCATACCGATTG
CCAAAAGGTACAAGATAAACAGCTCAGCGATGGATTGCCTTCAGCTGGCT
ATTATAATTCAGATACGGACGTCTTCATTTATGCCACCTATTATGAGCGC
CGATCGAGCAAAAGAAAACGTATACAGATTGTTTCATTGCGCTTATTAGT
AAATATATGAACTCCGAATTGAGACAGGTACTATGTGCAGGTTCACCACA
TTTGAATATCAATTGAATACCACCCATCAAGTACCTGATGAGCAGCGTTG
AATTCAATCGATGAACTGCTATCAAAGGAGTCCTTTGTCGATTTCGGCAC
GTGACCCAATCACTGTCGCTCACATCAGACCGTGACAATCGTTAAGGATA
TGTGAAGGATTGGGGATTCGGTANNNNNNNNNNNNNNNNNNNNNNNNNNN
NNNNNNNNNNNNNNNNNNNNNCCACTAAAGTGGCCAAAAGGGATAAGGAC
CTCATCGCTGGCCATCGAAGGACAACTCAATCGGGCCAACGGCATCTGCG
GCATACAAATTAAAATATTTATGTGTGTGCATTAGGCGAGGGCAAACATT
AAGGACNNNNNNNNNNNNNNNNNNNNNNNNNNNNNTGATGTGTGGCAGGA
GCCAATGGAAAAAGTGCGACATATGTGCAGTCAATAAATTTTCCACTTTT
CATGCTGACAGCACAGAAAAAAAAATATACGAAAAGGAAAACCGGCATAG
GGGCGCTCGAGCCACCGCTAATGGCTCCACAATGACCAGGCGCATTTAAT
TCACAGTGGCACAAAGGAAAAAAATGAAGTAAAGGACTCCAAGAGAAAAG
GACTCGACTAAATTGCTCCTTTTCTGCTGCATTTAATTTGATTTTATTGT
TCGCGCTTCGCCTATTTGTTTGTGTCAAAGAATGTTTCTTTCGGTTTGCT
GCGGTTTATCGATATGGGGCACGCCCACTGCCCCACACTACACACCGCCC
CCATTTCCGCCCACACACACACGCACACCAACTAATACGCGTGTGTGTTT
TGTTTTCCGTTTCCTGGTGCGCATAGAAAAAAAATTAAAGGAAAAGTGGA
AAATCTATTAAAATGCATTTAAATGTCTGCACCGTGTAGCGCCCCCCCAC
TACCAACCTGCCACGCCCACACTTGAGCCCAGAAGGGGAGTATATGTATA
TGAATGCCGCATTATGACCACGAAAAAGCGTTGCGAATTGATTAAGTTTT
TCCCATTTCCCTCTTTACCGAATTTCCCCTTTGGAGGGCATAAATCGATT
TGCTGCGCCTGCTTTTCGGTGTGATTTCCGTTTATACAGGGTATCAAAAC
CGGCAGGGATATGGGCGTCATTAGCCGGATAACTCCTAAATAGACTTCTG
ATTTTGTGCCTAGTACCTTTTTAATAAATAAAAAACGTTACCATCAGATA
AAATATGGTATATGCAACGCAACTTCGACTCAATTTTATTTACAATATAA
TGATTTGTTAACATACACATTACTTATTGGCAATTTTCCCAGAAATATTT
CACATATTTCTTTACACAATTTTCCTCGTTATAGTATAAGTTTTTATTGA
CTTGTGGGTCTGGCTCTGACGTGTGTGGCAACAATTACGAATATATAGTA
TCCCTACTCCCCTTGGCACCTCCTGCAAGCCAGATTCGGTGTGACATGTG
TGGGACAGTTCCAAGTTACCGTCGCTCCACCGGTTTGAGTGAGTGTTTTT
GCAATTATTATAAATCAAGAATTTGATTTATGCCATGTAACAAACTTCAG
AAACGAATGCGAACTATTCGAGGTTATTTACGACCGCAAAACACTTACAA
AGTGTGTGGCCCATGAAGTCCGGTTCGGTTTTGTTCTGGTCTGGGGTCTG
GGATCTGGGATCTGGAACCCAGAGGTTCACCTCAGATCTCCTACCGACCT
AACAACAATGTGTGAAATACAAAATAGAAACACCAAACGACGATGCCGAA
CAATGGATTTCTAGTGTGCAATTTCTATTATTTATAGCAGACAATAAACA
AGGTCTGTATATAAATATAGAAATTCGCTTAACCCGGTCTCGAATAAGGG
CTTAAAAATCTAGTGTATTTAATTTAAATTAGCTTGTCCAATAATTTTAA
TAATTTACGAGATGGGGCAGCTTTTGTTAATTTCAAACCCTTTCTGCGTT
TTACTAAACTTTCCCATGAATATTTGTAAAAGTTTTTGTTAGTATATTTA
CATTTATTTATTGGTAGCCCTGTAGTTGCATAAGTTTTTGTGTCTTTGGA
CAATTGCTTGTTACACTCATATTGCAAAATTTAAACTTTTACCATTTTTA
AATTATTATCCACTTGATTGCTCTTTACTTTCAACTAATGAACCCAATGA
TGAGGTCACGAACAAAATGCTCCACCCCATTTAAAACTGAAAACAAAAAT
CTGGCTTGGGTTTTTCCACCCCAACATACATACATATATGTAAATTGTAT
TTTGTATAGTGTATGCATGTACATACATATGTAGCTGGCTCTCGAAGTAC
TTATGCTACCCATCCCAGATTTTTGTTTGCCACTCGAAATCGACACTTGA
ACAACCGGCTACAACGACCACAAAGAGCTGACTGAGTAAACAACAAAAAA
TTTGCATAAGCTTTTTTATATGCGCTTGCCGCAACACAAAAAAAAACCTA
AAAAAAACGTCAAGAGGCAGTGGAAAACATGGCCAGCGGAAGCGGAAATG
GAAATGGATGCCGCGCGGTCAGTAGTGGTAGTGGTGTTCGATAAGCNNNN
NNNNNNNNNNNNNNNNNNNNNNNNNNNNNNNNNNNNNNNNNNNNNNNNCA
GAACTCCGAACTTGGCGCCAATAGCCGGGTCCGGCAGTCCAACAGTCCAA
CAACAATGGGCCAAAAAGAGAGCCACGCTACGCGAAGGCATAAATCACGG
AGAAACGGACAGACGGACGGACAGGCGGACAAACATTCCCGTTGAAGCAG
CGTGTTTGCATTTTTTATGAACTTGTCGAACAGCAACACAATCATGTACT
CCGAAATACATAAAAAATGCATAAAAATGTGAATCGCAACGCCAAACAAT
TGGCAAACAATGGGGAAATCGGATAAGGACCAGTATACATCATTCGCCGC
TTCGCTGGGCGCGCAGAGTTTTCCAACTTTCCGATTACTTTTGCCAGCGC
CGAATGGAGCCAATTAACTGAATTAGCAACAGAAATTGTTGAGTGTTAAT
ATAATTTTTAAATGCAGAACTAAAATTTAAGTAATAATAAAAATATTATT
ACAGTACTGAAATTTCTATAAAGACCAATTTAGCAAGCCAAATGAGCCCT
GAAAGGGCATACGAAATTCGTATGATAATGTCCTTTCTGCAATTGTTTCT
CCTTAGTCCTTTTCCCCTCATTGAGCAGGACGTTTCATGTGTCAAGCTTG
GGCTTCCTGTACGGCGACACCTCCCCCCTGATGCAATGAATAAATATTGT
ATGCGATTTCGGCGTTTCGGATCGAATGGGATCGCATTTATCATCTTGCC
GGAGCGGAAAAATTAAATGCAAACAGTGAGGAAAAATAGCGTTGAATATG
AGAGTCTTATGCGTCAGCGGATATCCTTGACACATCCTGTGCGCCGTATG
CCGTATGTCGCATTGTATTATGTATCGCACTTGCGGAATACATATACATT
TGATGCGATTGCGATTGCATTGCAATCTGGCATCGTTTCTGGCATTGATT
AGCCCCGCCGAACCGAAGCAAACGACCGATCGGATTTCGCTGCGACACCT
GACGGGAAGTGTTCTCGGTTTCGGCTTACCCAGGTACTCCAAGAACCTTA
GTTCAAGGATCCACTCCCTTTCCATTTCTCGTTTCTTTTTAGTTGCTTTG
TTATTTTGTTATATTTCATATCAATTGACATGGCAGAAAAAGAAGTCTTA
GCCCAGCTGCCCGCCCGATCGTCTGCCGCATATAACTCGCGTATGAAATG
CCATTTTATGCTTTATGTGGCCTGTTAACTGTAGTCTATAATTATCGNNN
NNNNNNNNNNNNNNNNNNNNNNNNNNNNNNNNNNNNNNNNNNNNNNNNNN
NNNNNNNNNNNNNNNNNNNNACAGTCGAGGCAAAAAAATGTAGGAAAAGA
AAATATTAAGTTGAAATATTTCATGCCCCCGGGCTGATTACTTGGACCCG
GGCCGCCTGTGTAATGGCAACTGATTTATCGTATTTGAAATATTTTTAGC
ATTGCTCTTGCCCCATTCGTAAGAGAACGCAGCGTCTTAACTTCTGTGTC
CGGCATTAGTCAGAGCCCGAGAATTATAACCGACATGTGAAAAAGGGTTC
CCACTCCGGTTTTCGGCGCGGCCTCTTCGGTTCTCATGTGTCTTCCATGG
GCTGCTGTTTGGACATTGAAATGTGAGCAGAGCATGGGGCAAGCGAACAA
AAATAAATAATAATATTAAGAGACAATCCCTCAAAACAGTGTTGGTTAAT
GCTATACCAAATTGTGTTAAAACAAATTACGCCTAAGCCAATTGTAAAAA
TTGATATAAACAATTGAGACTTACTAAGGTAGCAGTTAGTTTAATTTATT
TTTTAAACAGTATTGGTAAATGAATTTCGTATTAACGAAGAGCAAATAGT
GCTGGCCAGGGATATTTAAAGCGTTTAATCCACAGATATTTGCATATACA
TCTTTCTACCTGAAGTAAACGACTTCAGTTTTGCTTCTTTGTGCCCGAAT
TAACCATTTGAACGGGTCCCTCGTCCTTGAAATAATTTTGTGAAATGTCT
GAATGGCTTGGCTTGGCTGACTCAGCAGACTCCTTTCGACTTGGCTTGGC
TGACGATGGCGCAATATGCCTTTAATCAAGCCGCCGAAGCCGCAAAGTAA
TTTCAATTTTCGAATTATTTCCACCAAAGCTGGAAACGCTGAAGGCACGA
TGCTAATGTGTGGGTGGTTTTTGGGTGGCATTTCCACTGGGAGACGTTGG
GTGGTTGGGCGGTTGATTGCGACAAAGTCAGAGAGCACAGCGCGTGTATT
TAAATTAGGCGCACATAATAAAGCCAATGAGTGATTTAGTTGAATTGCCA
GCAATTGAATAAATTTTCCAATTGCCTGCATTCTCGCATTAGCATTAGAG
AGGGAGGAGTTGGGTGCGAGTCCATGCCCGGCCCCAGCCATTGAATCCTT
TTTTGCTCACGCACATCCTGGAACACAAAACGCAAAATCAGTCGAACGTC
TGTGCATTCAAATGAATGGACGCCGTCGCCCGGCAATTTCGTGAACCCTT
TTTTGGTCCTGCGATGGGTTATTTGAGTTTGCCAACTCTTTGAAGTCCTG
TGCCATCTCCCACACCCCCCTTTATTTTTATAATCCTGGCTCCGCACACA
AAATGACTGTTTGTTGCGTTTCATGCGTTGACACCCATTTTTCAACTCAC
TTGNNNNNNNNNNNNNNNNNNNNNNNNNNGCTCCATCGTGGATTCAAAGG
GATCCCTCAGACACTGGCAATCGAGAGGCAGGATACAAGAAGGGGTAGTA
TGGATATCTGATAATTTTCACAGGATTGTTGGAAAAGTTCTACGGAAGTA
GTGGTTGCGAAGCCCTTTCTTTTACTTTCAAATTTGAAAAGTTGGTTAAG
CTAACTAGGTTTCAATAATTTATGGATGTTTGGCTTCTTAAAAATTGTTT
GGGTCTAGGGTATATCCCATTCGTTTTCCTTGGGAAACGAAAGCGAAAGC
TGAGACTCTACCGCCCACATCTTGGCCAAGTGCGTAAGCAGCCAGTTAAT
TTAAAAAGGGTTGCTCTGTTGCTCATTCACTGTGCCATTTTTTTTTCTCT
TTCAGTTCTTCCCACTGATTTGCGGTGAACATTTTTGGATAGCTGTTGCC
AAAATATACAAGACATTGGGGGAGGGATCGACCCTGAAAAGTGGGTGTTT
TATTGAAAGTGGCGCGCATGAGTGCCAAAGGGCCACAAAAGACCTATCAA
AGCGAGCTCAGTTGAGCGATGCCAGCCAACCGAGAGTCCAGGTCCCATTT
TTTCAACTCAGACCCCTCGATTCCTCAACTTTGCGACTTCGTGGATATTC
CGGGGCTGGATTCTGGATTCTTGGGCGGTTCAGGCGGAGGCGACACGCCC
AGGCGGTTTTTATTTCTTAGAAATAAGTAGCTGCGGCCAGGAGGCCCTTG
TTCATTTGCCGGGCCAGCCAGCCACAGCCAGACGGATTGTGTGCCACTTT
GCAGGGGTTCACTGTAGACCACATGCGAATTTTCGAGACCATTCCGTACG
CAACTTAAAATGATAGTTTGGAAATCATGTAAAACATAAGAAACTAGTAA
TATGCTTGCATATCAATTTAATTCAATTGTTGACCATATTATGTATATTG
CAGAGATTATTATTAAACATTGTTACCTAAAACGAGTCCCTTTTAGTATG
CTTGTGTTCTTCACCGAATAAATCCATGGCGACCTTGACTGTAGCTCGGA
AAATTTCTTGGGAACAAATCCTGTACGATGACGGCATCGCCGATCTTTAA
AGAGATAAGGGGCCGCCTGGATGTGGCTTTTGCTACTTTTAACTTGACAT
CAATCAACGGCGCGGCGACCGGGCTTCTGTTAAAGACGCACTCAAAATGC
TTTTAAGTTTCGCGCATTAAAACTGCTGATGTAAAGATGACCGGACAGAA
AACGGTGGGATTTCTCCAAGAAATCTTTGCTGTTATTGCGGCTGTTAATT
TGATTTCAAAAGCCGCCGACGCCGTCGATACATGAATAGGCAAATTACGT
ACAGGTGCAGTGCGGTGCAGCAGCCAGCGATCCAGCAAACCACCCGGTGC
ACCGGGCCATTGAGCCACCGAAGCGGCGCACCATCGAACCACTGAAGTGC
AACACCCACCGGAGATCTTTTAGATTGCTGGCAGCCGTCGCTTTCTTCGT
GCGGCTTAATTGAATGTCAGATGGTGGTGCCGCCATAGGAAATCAGCAGC
TTGCGCTGCACGCGTGACACGAAGGGCGGCTGAAGTATCGATCTCGTCAC
GTTGGGCGCCAAATGTTTGTTGCACAAGCTTAGGCAGCTTGTGGTAGTTC
GAGAACAGCAGCTAAGCAGCTAAGCTTGCAGGAATAAAAGTTTAAAGTGT
AATGTTCAATTTAGAGAACATACTACGTCCAATGAGGTTTATATTTTTGA
CAAATCAATCATTTACAATCCCCTCACGAGCCTGTCACGTGCACATCACT
AGGCCTGACTACTGTGCCAGCTGCTGGATAGCCGAAAAAAAAAATCAAAC
CAACGCCACAGAGTCGAACAACCGAGAANNNNNNNNNNNNNNNNNNNNNN
NNNNNNNNNNCTCTCTCTGGGCGTTGGGGCGTGCGCATTGATTGAATGCT
CAATTGAGCGCATGAACTGGCGATCATTTTGTACAGCGCCCTCCCCCAGT
ACCGCCCCCTCCGCCCGCCGAGCACTCAGCGATTTGAGCTTGATGCTTTG
ATTGATGGGTGTCAGCAAATTGGATGAGTAGTAGATTACGACGAGTCGAT
GAGGCCGCTGGGCTTCTTCGCATTTTAAATGCAATTTGTCGAGCGTTTGC
GCCGCTTTATGCCTTATAAATGCACCTCGACCAGATAATAATAACGGTCC
AGCGGGTGGGAGCCAAGGTTTGATCCACCAAAAGAGGTTCTTGGAGAAAG
GAGGTCCTCGGATCATTGCCAGAAACTGGAGCAGTGTCTATTATGGAAAT
ATTTACCATTATAATTATGTGCACCATAATCACTTTTTGGGTCATCCTGA
CTATATCATAACTTGACGATCAAGGATATTCCACAATCAAATCGTTTCTT
TTTTTGTGTGATAACTTTTCGGCCACACCTCGGCTAAGTTGAGGCCATGT
NNNNNNNNNNNNNNNNNNNNNNNNNNNNNNNNNNNNNNNNNNNNNNNNNN
NNNNNNNNNNNNNNNNNNNNNNNNNNNNNNNNNCAGGTTCCTCACAGGCG
CTGGGCACATACCAAAGACCTCAAGTCATTTTAAACATGGGCCCGATAAA
AATCTAATAAAGTGCGCCGGCAACAGAGAAAGACGGCGAGAGCCGAATGA
GAGAGAGGGAAGGCACAAGCAATTTCTGGAAATTATTTTTTAATAATTTT
TCTCTTGCTTTTTTTTTCTCCAGCTCTTGGTGCGTTGTAAAATATTTTTG
CTTGATTTCTTGATTTTGCGAGTGCTGTGCACGGTGTGTGTGTGTTTGCG
GCACACTTTGCACTATCGAATTGTGTGGATCTCGACGACGTCGCGACGTC
TCCTCCGTAAGCGCAGAAAGGGGCTCCATTGCAGCCCTGACACTTGCAGG
TGTGCCAGCCAACTAGAAAGATCAACTGGCCAGGTGAGGCAATGCGCTAC
GCGCCGGCAAAAATTAATTTCATGTTCGAAAGAATTTTTAATTAACTTAC
ATGGCGTATGAGTAATATTAAATCATTGCCTAGCTTGGGTAAGAAATGAG
GAGCGGTGCAGAGAGGCGCGAACACTGAGCAGGATGTTTAGAACTTCAGA
GCTTATCGGGGGAAAAAGTTGGATAAATAACAAGTATTTGAGCTAACAAA
CTTGATGCGAGTATCAAAACATAATTTTTAAGGGACAACGTGATACCGAG
ACCCAGACCACTAATTAACTTTGCTGTTGACTTGACACTTTTCCTCGGAA
AATCGCTAAAAAGCAGCTTGATGACCCAGGCGCACATATGTAAGTGAAAA
GTTGAAAGCAATAATCAGTGAAAAGAGCAACAAAAAAGGGGCTGGGGCGT
CTGTGGTTGGTGTTGTATACGGGGGGTGGTGCATTGAATATGTTTTCCAG
CTCGGTCACGTGTCCTTCGTAGATAGCTTTACAGCCTCCCAGGAGGCAAA
CAATTTGCGCTCGTTACGCGGTTGAAATTGCTTTCAACTTCAACTTTCAC
TCACCCCCCCGTGCCAGGATATTTTAAAGTTCCCCAGCAGCAGTCGATGA
AACCACCCGGAACCAATCCCGCGTCCTCATCCACATCCATCCGCCGCCTC
TGTCTTTACTTATGTGTTTTGTCATTAGTTTCATTTTATAATTTATTAAC
GTCAACATTGTTGCTGCTGGGCTGGCTCNNNNNNNNNNNNNNNNNNNNNN
NNNNNNNNNNNNNNNNNGGCTAAATCAGGCTGAAACTGTTTTTGAGAAGC
GTACATGATGGCAGGAGTGGCGATCTCATTAGATATCGGGGGTTGGCCAT
AAATACCCCAAGCCATTCACGACTTTTGGCTTTAAATGACCAACGAAGCG
GATGCACTTTAATTTGACAACAATTGTGTAAATTGCCTCGTCATGCTGTT
TGTCCTTTGACTGGGATTTCTTGCTCTGGTTTTCTGTTTTTAAAATCCCC
TCCCTACGCACGCATAGCCACCCACACAACTGACACTAATGTGTCAAAGG
TCACGTGGCATTCGTTTGCGACATTTGTAGATTTATCTTTCAGCTCAGCT
CTCATCGAAAGTGTGAGATGAGACTGGAGTGCATGGGTGGTACTGGGTGG
TTACATGGGTGGCACTGGGTTGTTACATGGGTGGTTACTGGGTGGTTACT
GGGCGGCGATGGGTTTTTCTAGGGGTGTGGTCGCAGCCAGTGCAACCCAA
GGACAATTGAACTTGAAACCCACTGGCGCCCGGCGTTAATGATTGATAAC
GGAGAGTCCGGGGAAGAGTCAGTAATCCGAACTAACACTGGGGATCAAAA
AGTCCTCTCCAGAACTTTATCCTTTAACGAGGCTAATTTTTCCCCAGAAA
TTACATACTTCTGGCAGGCTTCTTTACTCCCTATATAGTGAGGAAAATAA
GAGTTTTGATTAACATTTTATCCTGGAGCTAAGATAAAGTTATGCCAAGA
TAACCGTTCTCTTCAAAAATCGGGNNNNNNNNNNNNNNNNNNNNNNNNNN
NNNNNNNNNNNNNNNNNNNNNNNNNNNNNNNNNNNNNNNNNNNNNNNNNN
NNNNNNNNNNNNNNNNNNNNNNNNNNNNNNNNNNNNNNNNNNNNNNNNNN
NNNNNNNNNNNNNNNNNNACCGGCGAATCCGTCGGCGTCGTTTTGATCAA
ATCTAACTTTATTCCATCTAGTTGGCGTGGGGCTTGCAGTACACGTATAC
AGCTAGCAATTCGGTTATTCGAACCCCATTCGTTACTTGGTACAGTTGTA
AGACACATCAGGTTATTTAAAATTCTTACAAATAAAAATAAAAATTACAG
TTATTATACAACAAATAAATACCATATTAAACTCCCCTCTCCTTTTCTTT
TTAGAATTTGATTCAAAAATCTACAATATTCTATAGAAAAAAGGAAAATG
GCTTCGATCAATCCATTTTTTGAATTTGTGGCTACATACCGTAGAAAACA
TCGAGCCCTAAAACAACAACGCGTTATCGTATCAAGAGCTGCGGTTTCGT
GGAAGGCTTTATCAAGATCGCAGAAAGGTCGCTACCGTAAAAAGGTACGC
ATTCATTTTATAATTCATATTATGGAGATTATTAATTTGTATCATTTCAG
GCGAGCGATGAACGCCATCGGCGTCGTAGAAATGCTGATAAGAAAGCCAG
GAAAAACCGATAATGGCAGTGATGCCAACGATGCCGTGCTCTACGCTACC
GTTGGCCCCGAAAGAGTAGAGATTTGAAGCTCAATTCTGCCTGCTTTTCA
AAATTCACAGCTTTGCATTCGTTATACCAAATTAGCATTTTATGCACTGC
TTTTGTTTTTATTGGTTTCGAAATTATCATCCTCTGTCNNNNNNNNNNNN
NNNNNNNNNNNNNNNNNNNNNNNNNNNNNNNNNNNNNNNNNNNNNNNNNN
NNNNNNNNNNNNNNNNNNNNNNNNNNNNNNNNNNNNNNNNNNNNNNNNNN
NNNNNNNNNNNNNNNNNNNNNNNNNNNNNNNNNNNNNNNNNNNNNNNNNN
NNNNNNNNNNNNNNNNNNNNNNNNNNNNNNNNNNNNNNNNNNNNNNNNNN
NNNNNNNNNNNNNNNNNNNNNNNNNNNNNNNNNNNNNNNNNNNNNNNNNN
NNNNNNNNNNNNNNNNNNNNNNNNNNNNNNNNNNNNNNNNNNNNNNNNNN
NNNNNNNNNNNNNNNNNNNNNNNNNNNNNNNNNNNNNNNNNNNNNNNNNN
NNNNNNNNNNNNNNNNNNNNNNNNNNNNNNNNNNNNNNNNNNNNNNNNNN
NNNNNNNNNNNNNNNNNNNNNNNNNNNNNNNNNNNNNNNNNNNNNNNNNN
NNNNNNNNNNNNNNNNNNNNNNNNNNNNNNNNNNNNNNNNNNNNNNNNNN
NNNNNNNNNNNNNNNNNNNNNNNNNNNNNNNNNNNNNNNNNNNNNNNNNN
NNNNNNNNNNNNNNNNNNNNNNNNNNNNNNNNNNNNNNNNNNNNNNNNNN
NNNNNNNNNNNNNNNNNNNNNNNNNNNNNNNNNNNNNNNNNNNNNNNNNN
NNNNNNNNNNNNNNNNNNNNNNNNNNNNNNNNNNNNNNNNNNNNNNNNNN
NNNNNNNNNNNNNNNNNNNNNNNNNNNNNNNNNNNNNNNNNNNNNNNNNN
NNNNNNNNNNNNNNNNNNNNNNNNNNNNNNNNNNNNNNNNNNNNNNNNNN
NNNNNNNNNNNNNNNNNNNNNNNNNNNNNNNNNNNNNNNNNNNNNNNNNN
NNNNNNNNNNNNNNNNNNNNNNNCTTGAAGGATTCACCCCTTTCCAATTT
ACTCATTTCTTTTACCACTCCATTATCCCTTCTCCCTATATGTAGATCCA
TGCCTCGGCTAGCTTAATTTACCATCCACACCTTGTTAATACGAAATTAA
TGACTGCATTAGATAAATTACATTCCAGCTTTGCTTCGCTTGTCCTGTTT
GCTGTTCAATTATTGAGTGAAAGAACTTGGGGTCAAAGTTGGAATGGCAA
GGAGCCATCGATGGCTATGGAAGTCCTGACAGTCCTGGCTAATGACAATA
CCTCGCCATCGTTGGCTGTTCCACGGCCTTGTTATTGTAATTAGCCAAGG
GGTTCCAAAGGTACGGAAAAGCCCACCCATCGCGTTTCTCGGGGTTGGAT
GGAACATTAAAATATGATTAACTTTGCGGTTCGTGCCATTGTCGTGTCTA
TTTAATTAGAACTCCACTCGGGCTTCCTTTCGCGACCTCTTGTTCCACAT
AATACATACATATAGCCTGTATAAATAGCGTATCCTGTGCTAACTAATGA
CACTTGTGGGCCGACAAAAGGCGCTAATCTAAGTTTTACGTGTTCGCCGT
TTACGCTTTTTGTGCTCAGAAAATAGGCGGAAGAAAAATGTGCAGGGTAT
GCAGAAGGTTAGTTTCGGATTGTACGACAGTTTTGAGTAGTGATATGTGA
ATCGGAAAATCAAAATCGAATCGACACTGATTTGTTTACAGTTATAACGT
TTATCGGTAGTAAATACCACAGTTAGTTGANNNNNNNNNNNNNNNNNNNN
NNNNNNNNNNNNNNNNNNNNCAATTCTAGAATGAAGCCCTTCTGCAATGA
ACCCATGCAAAATGAACTCTCCCACTGCAGGGTATTACCACGTCGTTTTC
CTTGCTTCTTTCCACTTTCCTTGCAACCTACGAACTTCTATCTAGACAAT
CTAATCATAATTATGTGATTTCTTGCCACTCCATGCCACAATGGCCAAGA
AAGTGTTCCTTTTGTACTGTAATTTTTATTGAAATGAGCCCCCTCGGCGG
CAAAACTGAACTGGAGATCCCCGATGTGTCCGCTTGGCTGCATTTTGTTA
AAAGGTGACAATTAATTTGTCAATAATGGAAATTGTCACCCGGGGGTTGG
GAAACAGAAACACCACTATAGGGGGGTGTACTTGAGTACNNNNNNNNNNN
NNNNNNNNNNNNNNNNNNTTCCAGGTGCGGAAGCTTTCGTGCTCGTGCCT
CGTTTCTGCTAAACTAACTGACTGACTGACTGTCCATCGTAGTTAAGCTA
ATGATATATGGCCTAGTTGACGCTCGAGCCAACCGGCTGGGTAATTTTAA
TTATTTTGTCATTTGTATAAATTAAAGTATATGCATTCGGGCGCCATGCT
TTTTTGCGATGGCCGCCAAGGGGTTAAGTTGCCTGGGCTTCGGACCGAAC
CGGGCTTATTGATTAATGATTATTTTGGCCTCTGGGCCAACCTCGAACCC
CTTTTTCGCTTTCCGTGACAACTCAATCAAAATGGTTCCGTTTGCCTCTT
GTGAATTTTTCTAAATTTACATTTATCGAAGCCTTTAATTATGGGAAATT
CGATTGTGCATATCTATGCATGTATGTATATATTTTTCGAACCAAAAAAA
GGGTGTTTGGGTCACTAATTGGGTCCCCATGGCGTATGCTTAATAATAGT
TCACATACGTCTATTCGTAAATCAAATATGTTCTTTGTGCATTCTCGAGG
GTATTTTCTATCATATATAATTTGTCAAATGGAAAATCGAAAACGTTTTC
AAAGAGCTTACAAATCTATACACAAATTTGATTGTTTGATTAAATGGTAG
CATGTTTAAGTGGCATGGGAATTTTTTAAAAGACCAAAAATCGAATATTT
ACCGTTTGATCCGTTTCAGATGTTTCCTGGCATACTAATATTTCATACAA
ACTCATTAAGATCTGGAGCTCTCCTTTTCTCCTGGCCGACAAGACCCACG
CATTGGAATAAAGTTTGGCTAATGAGAAATTTATATATAAATTTTGTGTT
CGGCGGCCGAAAGAAGAATTCCCAGGAATCTTTCGCAGGCGCAAGTCTTG
GCAGAAAAATAAAATAAAAAAAAGGAATCGGCCAAGAATCGAGGCAAAAC
GCGAACAAGAAGACGGGGAAAATACAACAAAAATGGCGATAGAAATCGTG
ATACAATCACGTCTAGACTTTTACGAGTTGCGCCTACAAAACCAAAAAAA
AAAAAGGAAAAAAATAACAAAATGAAAAAAAAGAATTATAAAAAAGAAAA
CATCGGGGAAACAAGAACTGCAGCCTGTCCGGACTTTTAGTTGGCAGGTC
AAACGGGCAACGTCAAATACGACGAGCCCAAGAACGCCACAAAACCCAAA
AGAAACAAAAAAAAAGAGCCACAAGAACAACAACTACTTTTGGCCATGGA
