# Supplementary material for: SMCis: An Effective Algorithm for Discovery of Cis-Regulatory Modules
Source: PLoS One. 2016 Sep 16;11(9):e0162968. doi: 10.1371/journal.pone.0162968 (PMC5026350; doi:10.1371/journal.pone.0162968)
Supplement: S1 Datasets — (ZIP) [file pone.0162968.s001.zip › dataset/Drosophila/Masked/dsec_gm11927.fa.masked]

>scaffold_23:934313,974312
AATGATTTATTTTAATAAGAAATTGTAGGTAGGTGATTAGAAACAAAGAA
AATATTTGTTATTTATGGACGGTTTTTTATGTTGTAACTGTAACTTAGTG
ATCTAGAATATTATTGTCAGACCCATATATGTAGCTGTATAATAATATGT
TTTTAATAAACCGCTTTAGACCATTTGAAATTTAGGCACTATTGTTAACA
TTGTAAATTGTGAAGATGTCTTGAACTCACTTATTAATAGGAAATTTAAT
ATTCACTAGCTACACCAAACCCAGTTGCACCATTTTAGTTCAACACCCAC
AATATAAATTAACGCGGGTCTGCACACTGAGGAAAAGGTAGAGACACGGA
CAAGCGTCTTAGGGGCATTTTCTGAAACGGATATGAGAAATAAGCAACCG
CATGAAAAATCATCACCAACCTAAAGTAAAATCACAAGGAGAGCTGGTAT
TTATGACTCAGAATTTGCTATTGAAAATTAAAAAATTCTTCAAAAGAAAA
AAGTTGGACGTGGGTGGGTGCTAACGATGCCTGGGTGTGCTGTCGTTGTC
GTTTTCAGTGTTGTTGGAGTAAACAAAGGATCAAAAGCATATTAATTGTT
TTGTGCTTAGGGAATGGTGCTTGTCTTGTCTTTTGAGGACATTGAGGTGA
AGGCAAAAGTGGAGAAATGCTAAGACTAGCACTGGCTAATCGTTGAAGGC
CTTTGAAGCAAAAATTTCTTAAAATGTAATTTGCAATTAAAGACTAAACA
TCCCCGGTGTAGAACGCGCAATTGATAACGCTTTTTTACTTACCCACGCC
GTAGGCTTGGTCTCCTAACGTTTCATACCGTCAACGACTTTGCTCTTTCC
ACCAGAAAGGTTGTTTATAGAGGATGTTTGAACTTAGACAAGTAGAATTT
TAATTAATTGCGTTCTGTAGATAGGAAGATAAAATAGAATTAGGAATCAG
TTTAAAAATAATGCTTTGTAGAAGAAAACTACCTTCTTAATACTTAAACC
CTAACAAAAAGAACCATACTATTAAAGAGAAGTTAGATCATTTAAACCTG
CTTTAACCTAACCTTTAAATACAAAATAACTGAACATCTTCAAAAATTTG
GTTGTTAATTATATTTTTGAAATACAATTTTTATTCAGCAATTTTAACGT
TCTGCTCAGAAAAAAATTCAATTAGTTTTGTATTTCACCATACAGTTGAT
ATTTTTATTGCAAAAGTAATCAGCGGGCAGCTAATTGTTATGATGTAAGA
TTTCTTAGAACATCAACATAAAGGAGAATTGGTAGTGAGGGAAAGCACAT
TAAGAAGGCACGCTGTGACATGTATGGCGGCACTACTTATAGAATTAAAA
TTATAGTTTAACCTCCATAAGTTTTTTACTGACCATAATTGAAGAACATT
AATTAACTTAATGGTTATTTTATATTGCGGTCGCCTATTTATGTCTTCTG
TACTATACATATACAAGAAATATTATTGCAAAAAAAAAAAAACTAGCAGA
GGCTAGTNNNNNNNNNNNNNNNNNNNNNNNNNNNNNNNNNNNCTTCGATG
TAACCAATATATAACTTTTACTTGTTTTATAAAGAAAAGGTAACTTTGCT
TATACACGCTTAAATGACATGGTATTTATTTAAATTATGTGCTTACGGCA
TATATCATTGGCTATTTGAATTTATATACTAATTTCCTCCCTGCTGTGAG
TAGACCCTTTAGCTACCTTACTTATATGAACTCTGTCCAACCCTTTACTA
TTATAGGGGTTGCGTAACTGATAGCCAAAACCCAAAATGGATTACAATAT
TATATACATATGACAAACAAATCCCCCGCGTGCGTTTAACCTGTATTTAC
CAAAAGCTAGATTTTTGATAAACTCCCTGGCACTGGCTGACATATAGATC
GGTTTATGTGTGTACGTACATACATAAAATTCGTTAAGTTAAGGGTTATT
GTATTTTCACATTATGTTTTGAACATGAGGTTATAATAAGAAGTTTCATT
TTGACAAACTTAATTATTTTAGATGCCAAATACGTAACAGGTTTTTATTA
TTTGATATTATTAAAAGCTTCCCAAAGGAGGTAATATATAGAGCACGGTA
AAGTTTCCTTATAATTTAATCATGGTGGGCTTAAATTTTCAATTTTATGT
TACCACATTTCGGGGATAAGTAAATCGTCCGAAATGAGGTGTGCACTTTT
GATTCCGATGTTTTAAAATATAAGAAAACTACAAACAATTGAAGCCAAGA
ACCTTTTAATCAACTGCNNNNNNNNNNNNNNNNNNNNNNNNNNNNNNNNN
NNNNNNNNNNNNNNNNNNNNNNNGGCAAAACAGCAATTGACCAGCTACAA
CATTTTTAAATAGCATGTAATGGAAGCCATTTAAGTTTCATTTTGGGCTC
AAGGTGAGCTAAAATGTTTATATCTTTTATTGTCAACTATGTACTTTATT
GAAAAAGGTCCGGGACGAGAAGAAAAGTGGTTGAGAAGCCAGTTTAGAGC
ACCCACACAAGCAAAAGTCCCCATTACAGTATATCATAAAGTTAAAAGTA
GCACACAAAAAACGTTTTTAAACTTATGTATGTTTGTCCAAGAAAATCCT
TTAGGCTGTCCATTTCAAAAGAAAATTTGGCATGGGAGTGCTTTTTAGCT
CACATTCTTGCATGATATAACAATTTGCATCAGAGTATTAAAACCTTTAA
TATTTTCATTGAGTTCCTTCATTTTTCCGCTTTCTTTACTTTTATGTACA
GTTTAGGCATAAATAGAATTTAAAGTTTCCCAGCAAAAGCACGACAAAAT
TATAAAATACTTTCTAAAATGGTATAGGCAATGAGTTTTCTTTCCTTTCA
AAAAAGTTCGAAAAAAATACAGATATTTTAAAAAGGTTACAATTTATAGC
CAACAATCAATCTTAATTATTTTGAATTTTGTTATAGACTGAAGACAAAA
AATTATACATAAAGTTTCCAAGTCAATCCATGTCTTATCGTCTTAACCTA
ACCAATAAACATCAACCGTTTGAGTCAAAATGAAACAGGCAGATAAGCAG
TCTTGTTTGATTGAAGCTTTGCGTGAGATGTGTAAAGGTCGTATATCCTT
GCTGGCAAGATAGCAAGCGAACAATCATGAAATGGATATTGTTATGACCG
TTCGAAATTGTCTTGAGGATTATTAACAAAATTGCGGGACTGTGATTTAA
GGGTTGCCAATGATTTCCTACAATGATTACGGGAGGGAACTTATGGCATA
CAAAATAATGTCATCGGAATTTGCCAACACACCAATTTTCTTAGTATTGA
ACTACATTTTACTACTTTCACTTAGGCTCTAGCTTGATGACTCGGCCATT
GGAATTCAGTTGAGGTTTAACCGGGAATTAGAATCAACGACGCTTTGTTG
ATGACGTGTGCTAGCGGTTTTGGACCCAGAAAAAAATGTTCTTTAATGAC
CGTCTTGATGGGTATTGTTCCTGTTGCTAAGGCGGAGTTAAAGATTTTTC
TTTTTTCATAACAACTGGCGTTTTGTGCCTTATTCTAAAAATTTGATGCA
ACCCCTTAAAATATAAGAAACCTAAAAGGGCTCGCATGCCTTCAATTAGA
TGCGCCACACTAATCATTAAAGAAAGTGGTTAGTCTGCTAGCAGGAAAAT
GAAAGTAAGCAAAGGACTCAGTCTAAAGAGGTCTGTAAAACCTTGCTTAG
AAATTTTCGTTTAATGCTTCAATTTCGACATCATGCTACTGACCTTCACT
TTCTGAGTTACCTACGCACTCAAACATATGTTCATTCAGTTTCCCTTTCT
TGTGGTCTATTCTTCACCGAGTGCCGCCGGTTTTACATCGACTTGCATCG
ACCGTAACACTTGCTACCAATGCATACTAGTTCACCAACTGCAACTTTCT
TTCGTCAAAAATAACAGATGTCGGGACTATCAGGTTAGAATTAAATACTT
AAATTTGATAGAATTTTATGATAGAATTATAAAATGCATAAGGACTAAGG
AATGTCTATAATATCAAATTTTTTACAATAAAAGCTTTCTGCTGCATGTT
ACACACTTTTTAATTGATCTTGTATACGCATTGTACTGNNNNNNNNNNNN
NNNNNNNNNNNNNNNNNNNNNNNNNNNNGCTATAGACGAAAGAAACCTGA
AAGAAATCCCGACTACCGACTACNNNNNNNNNNNNNNNNNNNNNNNNNNN
NNNNNNNNNNNNNNNNNNNNNNNNNNNNNNNNNNNNNNNNNNNNNNNNNN
NNNNNNNNAGTAACGGGTATAATAATAAAGCAAAAAAATCCTTTTAAACA
GGTAATGCATAAAAACGAGGAGGACCTTAAGTACATGAGGCCTTGCAACC
TCGACTGAAATTTTTGTCCAAAAGTCAACGCAAATTTTCAACAAACCAAT
GCATATATTAGTCCTAGTCGTGCCACTTTATTACCTTTTAAAATCTGCTA
AAAACAAAGGCTGCAATTTTAAATAGGTTATCATCAAAATACAGACGGAA
AGCCACAAATAAAATTGATTGGTCATTAATTCCCATGTATCTTGATCTAC
AAATGAACAATGTTTGTCGTTGGTTAACACAGATATCGCACATGAAAGAA
AAAGCGAATGCCGGCAGACTTACAAATGACTATTACCGCGCAACGAAAGG
ATTTCCAATGAGCACTTCAGCACGCTTAGACATTATTATTTACAAAAGGA
TAACGACCGTCGCGCGTCGTTCAACAAAGAAAAAAGGATGTTTGTCCTGG
TTGCACGAAAACGCAATGCTGCGGTTGATAACAATAATGCCCAAGTGCGA
TTTGCTTAGGACCACTTCACTGGTCTGCTATTTGCATTAGCATTAATTTT
GTGTAATTTTTGATAAAACCTACGGTTCAATTAAAGATAAGTTTCGGTCA
CGGAACCGTACAATCTTTTGTGTTTCTGGCTATTGCAGGATGCAAGTGTG
TGTCTTATACAGGTGAAGTCATTTAAAAAGCGAGAGGTGGGGGCTTACGT
AAATTGTATTTTAGGCGTTTTCCAGGAAACGGTGTCAAGGTAATGTTTGC
CTGTTACTCCGTCTGGGAAAAAACACAGCGAAAATATCTCTTAAGGGCGA
TCTTACTAAAAAAAAAAAACTAAACAATAAAACCTTATCGATAATTATTG
TTTCGAAAATAAAAAACAGTTTATTGGTGGACGTTCAAAATCTGATCTTA
AAAAGTTTTCCAATTAGAAATGTGGCATTTGTCAAGACACAGCAAGGCTC
ACCACTGATCTTAAAGTATTTATTTCCAAATGAGCTTGTGGAGTAAATGC
TTTTGATTGTCAAGGCACTCGTCATCAGTGTATTTCAGCGTTGAACGCTA
CATTATGTATTCATATTTTGATTAAAATTATCTAAAACACACGGTCATCT
GCTTTTGACAGCAAACATCCATCATGAAAACCAATCCTAAAGCAAATGAT
TAATACGATATTTGAGCGACTTAGGCACACTGGTAAACCACTTCAGCATC
ACCCAAACTGGTTCTACCTGTGAACTCTTTTGACAGAAGTATGGGTGACA
TATTAGCCACATTAAAATGCCACAGGGCATCCTAAACGCATACTTGAATT
TTTAACCCCGTCTTAGAAATGTTTTCAAATAAAAAAAGGACAAGGAAATG
AGAACACATTATCAACCAATTCGGGATCGCATCCCTGGGCCTTGTTTCCT
ATCCATGGCACCCCTTTTTTGACACTCTCGCCTTTTCTTATTTCTTCGTC
TTCGTCTTGATCTTTTACCCCTAATTTAGTGATCAACGCCGGATTTTTTT
CCCACTTCAGTTTAGTTTGCCTAAACTTCCAATGCTATAATAAAAGGGTC
ACAAGCGCACGGGTATTTCAACTAGAAATCTCGGCATGTGCGCTGTATCG
GATCCGAATTTTCGGCTTGCTATACTTTTTTTATTCGAGGGACCGGGGCT
AATACCATATGGCGTTTATCGTCTTGACGCTCTGACGTGTGTCAGTCTCG
CGCACAGAAAAACTTTCGTGTTGATTTTTTGGGGTTAATTTGTTTTGCGA
CTCTATTAATTGGCTGCGTTTTGTATTCTTGTAGGCGTTCCCCACTTAAA
ATGGGCTAGCATTTCAATCAAATAACTAGAACTAATTAGCTACCCACAGG
GTACCTCTTAAAACGAATTAATACATTGATCGAACTTCCTGTTTCTGTGT
TGATCATCGATGTGTTCTTTCGAACATTAATATCAATATAATTTCAATCC
GTAAACTTTTATTCAATTCTCTTAAATAGTTGCATAGTTCGTTAGCTTCA
CCCACCATACCGACCCAACTTTTATGTTCAAAAATGCTACACGTACTTAA
TTTAAAGCTATGTCTTATACCTTTTGCAGACTCTACACTACACTAAAGCC
ACTAGTAATACTCGTAATATTTGATAAAAAAAAAACATTTAATAAATAAA
ATAGATGACAGATAGATAGAATATATTCTTACAAAAAAAAAGACACAAAT
GGGGGATATTATCCAGAAAAATGCTTGTATAAGAGTTTCAGTATATCAAT
CCGTTGTATAGATAGATGGATGCCAAAAATACAAAAAATTAATCCGCCTT
TTGTACACGAATTAAACAAAATTTACTTTGAATATACCACGATAAAACGT
ATAAATAAGAATTATTAAAGCAGAGCTGCGAAAGCAACGGATTGTTGATT
GCATATGATTCGTTGTCGCTTCCTGTAGTCGAATATGATTATACTTGAGG
CATGTGCGGTCATGTAGCAATGAAAATTTGTTCTTAATCACTTATCATGC
AAGACAGTGCCAAAGAATAAGCGCTGCCTGGACACGCAAATGTGAGCATG
AACTCTTCACAATTAGGCGAACACGTTGAATAGAGAGGCTAGATAATAGG
ATTATTATATAAATAACTTTATTTTATTTTTAATAAATTTCATATAATTC
TTATAAATTAGTTGAAACAAATCGGGTATTTTTCTTAAAACACATTGGAA
ATTGTCAAAAAAAAAAAATGTTTACGGAAAGTGAGCCGTGGCATACTACC
NNNNNNNNNNNNNNNNNNNNNNNNNNNNNNNNNNNNNNNNNNNNNNNNNN
NNNNTCATTTTCTTGTTAGCTGCCACAAGGCAATTTCGCACAGTTTGACC
GATTGAGCAACGAAAAACTTTATTGCACTGTACCAAATCATTATTTCAAT
ATAACACACTTCTGAGACTACAGATTCCAAAATCCGTGGCGTTTATACTT
TAGCAGTGTATATCTTCTTGATAAAGTTTCTTTTTGCTTCTTGAGTGTAT
ATGTTACTCATTAATTACGCAGGGAAAAACTAACCTATTTCGGTGTTCAT
TTCAAACTTGTATAGACTGAGACAAATCTGCACACATGTCATTTAAGCTC
AACCTCCCACTTCTCATGTAATTAAAACCCAAAAACAAAACAACATAGTG
AGGGGGTTTCACAAAGCTTATGTTATCAGTCGCTTTGGGATATTAGTTAT
TAACGAGCTTGTTACATATATTAAGGGTAAAAAATATAATGTGGATGGGA
ATGCTGTTACTAGATCACATGAAAATAATGTACAGCTCAGCAATATGTTA
TATTAGGCAGTACGCCATTTCATAGGTAATATTGATCAAACTCCGCCTTT
TTCTTACTCATATCAGTNNNNNNNNNNNNNNNNNNNNNNNNNNNNGTGTG
TATTTCAGAAATATAAATAGATTTCCCAACGCTAAATAAAGAGTTAAAGG
GTAAACAGCGAATGACAATGAAAGAGTTGTTCGTGTGTGTGGGTATTCGC
AACCCTAATATAATAATATATAAACTCTGCAATCGATAAAAACAAGCAGC
AACCCCAAAAGTCCCTTTTCACCCTTTTGATGTAGAAAAATCCTTTCGAT
TTCATCTAAAAATTCATACGAGAAGAGAGAACGAAAAAAAAAAACTCACT
CAAGCCGTTCATCCATGCACGAGCGTACATACACGTATGCAGGAGCATGG
AGCTGTGAAGGGGTAAGAGAACAAGTGTTGCTTCCCCTTTTTACTTTTAC
TGAGCGAAGAGGTATTACGGCGAAGAGCGCGGATTTGCGATGAGTAATAA
AAAGAGAATATTGGACGAAACCGAAAATTGAGCCCCACAGTTCCAAAGAG
CGCACATCAATGGCCGACAGACGTGATGCAGACGGAGACGGCATTAAAAG
GGTTAAAGTGGGCGACACGTGCGGACGAAAGAGAGCGAAAGTGTTAAATT
GGAGCACATGCGTGCTGTTTTCCGTCTCTGTTTTGGCAGCCATTTTGCTC
TGCTATGGGTTGGAGCTCAGCAATGAAGTACGTGGGAAGCTTCATTACTT
GCCATATAAACAATGTTTCTTGTTTTTGAGCGATTAATGCGTTGGAAGTA
TAAAACGCGTATAATTTCTAGGCGCGAGTAAACTTTATCGAAGGACAAAC
TATGAAATATTCATTTTTCATTTAAATACAAACACATATTTATATTATGC
TCCCAGTTTTTTTTATGGTTTTTTAAAGAGTTTTAAGTGTTTTTTACTCA
TAAAATTTCTGTTTTTGGAATATGATAGCGAAGTCCGGGTAATTGTTTTT
CGATCAAATCTAGGACATTCGGTCGAGGACATGATAATCGCACATCCTGT
GAGCATACATATACTATTCGGTGTTTTATTTTTGTGGTTTTGGTTTTCAT
TGTGAAAGTGAAAACACAGAAGCGGATGCACTTTATAGAGTTCTTCTTGT
AGGTAGAATACATGTGGTTTTCTGTTTGAGTTAAGTGTTCTCAAATTCTC
CACCTTGGTATTTGCTAAAGGTGTTTCAGACTCATGCAATTTTTGCGCAT
CTTTTGCGCTTTGTTTAATATTCTCACAGGTGTTCTCTGGTTCAGGGGTT
TTTTGTTTGTTGTCCAGCTTCCAAAAGATTATTTTTCATAATATGAAGTC
ATTTGGATGTTTTAGCCAAAGATCCCTCTTGAATATACATTACCATAACG
ATCGTTTCGCTAGTATACTAGTAGATCCGCTGAAAGGTTTGTAGCAGGTA
GAAGGAGCGTTTTCGACACTGTGAAGTTTTCTNNNNNNNNNNNNNNNNNN
NNNNNNNNNNNNNNNNNNNNNNNNNNNNNNNNNNNNNNNNNNNNNNNNNN
NNNNNNNNNNNNNNNNNNNNNNNNNNNNNNNNNNNNNNNNNNNNNNNNNN
NNNNNNNNNNNNNNNNNNNNNNNNNNNNNNNNNNNNNNNNNNNNNNNNNN
NNNNNNNNNNNNNNNNNNNNNNNNNNNNNNNNNNNNNNNNNNNNNNNNNN
NNNNNNNNNNNNNNNNNNNNNNNNNNNNNNNNNNNNNNNNNNNNNNNNNN
NNNNNNNNNNNNNNNNNNNNNNNNNNNNNNNNNNNNNNNNNNNNNNNNAT
CCCTAAGACTATGGAATTGTTATATGACAAATAAAGTGAGAAGATTTTAA
TTTTTTACTACCAGTCCTTCTTATTCCCCTTATGTATGTTTTTTCCAGTA
TGTTTTTTCAAGGTTGTTCAAAGGTGAAATTATGCTGAGCGAAGCATATG
CATATGGCGCATCATAAGAGATTGTAGCCAGCACATGGAGACAATTGTTG
CAGGAAATGAGACATTTGCTTGAGGTTTCTTATGGAAATATTTGAACTTT
TTAACATTTGAAATGCAGCAGGCGCTGAGCACGCTTGCCGGATACAAATT
TTAATTTATTAGAGAGGGGCCGGCCCTCAGAAAAAAAATGAATTGTCAAC
AAAAATAGAGCCATTCATTTAGAAGCAAGAATATTTTCAACAGAGCGAGA
TCCTTAAAAGGAGACAAAATTGACACCAAGAATGTCATAAATTTTGATAA
CAAAAACACACTTAAATTGTATTATTTCTTTTTAACTATGCCAAAACACT
CCGACTACATACATACATATGTAATCCATCGGAAAACCAATCTTTAATTT
TTTCGAAAACATTTTATAAATTAAGGTAATATATGTTAGCCGTGATACGA
ACAAACATTGAACACTAGAAAAATGGTAGATGGAGCTAAAGAACCAAATT
TGACCGGCATTTATAGCAGGGTGGTAACTAATTCGTGCCCAAGTACAGAA
GTGTGTCAATGAGCCGTCATAAAAAGACTAGTGCCAAGACCCATCTGCGT
AAAAGTAACGTTACTCATTGCGCGTGTAAGCAAAAAATTTTTATTTCGGA
TGTCTGCAAATGATTGCAAACGAGACTATTGTTTAAGGCGTATAACATGT
TTTTTATTCACTTCAGGCGAATATAAATGGCATACTAGAAACACAGCTTG
ATCTGCAGTTTCCTTTTTTTTGCCTAAACGGCCAGGTTTACGATTGGAGG
CCACTTATAACTCGTTATATTTCTTGGATCTTATTTCCTCGACTTTTTCG
AGTTTAGAAATATTACTGTTGTTTCCCTTTTTTATANNNNNNNNNNNNNN
NNNNNNNNNNNNNNNNNNNNNNNNNNNNNNNNNNNNNNNNNNNNNNNNNN
NNNNNNNNNNNNNNNNNNNNNNCTNNNNNNNNNNNNNNNNNNNNNNNNNN
NNNNNNNNNNNNNNNNNNNNNNNNNNNNNNNNNNNNNNNNNNNNNNNNNN
NNNNNNNNNNNNNNNNNNNNNNNNNNNNNNNNNNNNNNNNNNNNNNNNNN
NNNNNNNNNNNNNNNNNNNNNNNNNNNNNNNNNNNNNNNNNNNNNNNNNN
NNNNNNNNNNNNNNNNNNNNNNNNNNNNNNNNNNNNNNNNNNNNNNNNNN
NNNNNNNNNNNNNNNNNNNNNNNNNNNNNNNNNNNNNNNNNNNNNNNNNN
NNNNNNNNNNNNNNNNNNNNNNNNNNNNNNNNNNNNNNNNNNNNNNNNNN
NNNNNNNNNNNNNNNNNNNNNNNNNNNNNNNNNNNNNNNNNNNNNNNNNN
NNNNNNNNNNNNNNNNNNNNNNNNNNNNNNNNNNNNNNNNNNNNNNNNNN
NNNNNNNNNNNNNNNNNNNNNNNTTGTTTTTTTTTTTTCTTATGCGAAGC
AGTCTTTTTTTTGTACACTTGACACTTGCCATCTGAAAGTCGCCGTCAAT
CCTTTGCAACGTTACGGCAGGATGTAGAATGTGTAATGTGAGACAAATAA
GGAGCTACCAGCGGATAGAGAAAGTGTTTGTTTCCCACACATGTAAAATG
AAGAGAATGTTGCCAGAATATGGGCTCTTACAAGTCATGGGANNNNNNNN
NNNNNNNNNNNNNNNNNNNNNNNNNNNCCCACCTATACATATATTAGGCA
TCACAATGAATTTCAAATAAAAACATTTTAGATAAAGTATGAAACATATT
GAGGCACAGTAAGCCTTTCTATGTAACAAAGTGAAGCACAGTAAGCCTTT
CTTGAATAAGTAAGCTCATTTAAAGAATTGACACAAAAACAGCGTATGTC
AATCATTTATTATGGAAGGACATGTGGAAGCTAAACGATCTACTATGGTT
AACAGTCATGAGGTTGTCATTGTGGTGGTGCAATGCAACAGCCTAAAGGG
GATCCCTTCCTGGATCTTCATCAATAATGTGAATCATGTTGCAAATGTTC
AGAGTGCTCACTTAAACATTTTTTGTGGACAATGAAGAAGCAAACATAAT
AAACTGACAGGGCGGACTTAAAAACAACCAGAAACCAAGAATATGAAATT
CTTTTTATACTCAGATGGGAAAAAATATGTATGGTAATATGTGATCTTTG
AAGACCATTTCATAAATATTTCTGTTATTGGGTTATATATAGTTAAAAGG
CCAAAAGAAATTGCAGTTTTTTCGCTGACGCTTTTTATCTCCAAGATTAA
TTATTGAAAATTAAAACCCAAATAATACATTATTTAACACTTTTACAGTT
AGAGGAAAATGTTAATACAGAAATAAGTGGTCATCAATGAACGGAAATAT
TTATTAAGATTAAATCGTTAGTCGTTTAGAGAAGAATGACGATAAAAATA
CTGTGAAGAAATTGTCACCACGGCCACGGATATGCTAGATTAGTTTAAAA
CAGAATTTGCTTTTATGCGGGTATTTTTACTTCTTATTTAAACAAACAAA
ATTTGAGTACACATGTCCATAAATCCTAAAATACCTTTCTAATAATACCT
TTTTTCACCTTTTTTGCAATATGATAAGTTATAATTATAAGACCGCACAA
TAAATTGGAGGAAGTTTCGATTTTGTTTTTCAGACCACAAATTTGATCGT
TTAATCGTGACCCAGAGAACTGACTACACGGAAATGAAATTTGAATGCTT
TACGGGGCGTGCCGCGCTCTGCTATTGTTCTCGATTTGACGTGGAAATTA
AAGAAAATCTCCCTGCCCTTGATACACAATCGAAATCGAAAGTTGCCTGG
ACTCCACGCTGATACCGGAAATGGTTTTTACTTTTATCGAGCGCCTCTCT
GATTTATTTGTGTTTTATGTCCTAGTTACCCAAGTGTCGGGTTTCTGCTT
CAGGGATAAAGACGAGAACCTTCACTTAGGGAACAAGAAGTGAAAAAAAC
AAAACTCAACGAGGCATATGTGTTTTCTACCGCATGAACTTGTTTTCCTT
GTTAAAAACGACAGTCCTCACATTTTGCATGCCTGCTTCAGTGCACACAT
TCTTCATCTTCGTTTTTCACCAACGGCACCCTGGTCAGAAGGCCTGCAAG
AGATATTCTGTCCTTCGATGGGCTTAAAATTTACTATCCCTTTGCGCAAG
ATTGAACATAGTTTGCGTGGGTACCTTGAGTATTTGTGATTAGGGTCAGT
TTTGTATTTTATTTTCATTTTTAGGAAGATGGAATTCTGTATTGGAGAAA
TTGCAAATGTTGTGCGCTCTTCCAAAGAAGATATATATGGTACGCCAAAT
GAGTAATTTCGTGTGCGGGATATTCATTTGTTAATTATTGCCCTTTAGAC
TGGCGCTTGTAGTAAATAACATTTAATCTAACCAAATGTCCAGTCATTTT
CGGTGTTCTTTCAAAACGATACCCAACCATTGTCAATTACCCCCAAATGA
GGGAAATAACAGTTTCATTTGCCTATTCAATAACTACATTTTCAAAATAA
ACTACCAGTCTAGTTCCCTCCAAACCATTAGCATTGCTCTTTGCTTATCA
GTCGCGTAGTCTGTGGCAGTATATTAAATTTCAATGGAGTAAACAAATCC
GGAAATGCACTTGTTTTCATTGACAATCACTGACCATACTGACCTTAGGT
TATCTTATTGCTCCCTCAAATCGTTCCGATTCACTGTCAGTTTATTTACC
GTGGTGTATACTACGCTTATAAAGGATAAATAAGTGCTGACGAACTTGAA
TTGGATTGAAGACAGTCTAGAATGCCTGCACGATGCAAAAAATAAGGATA
CGTGCACATTCAACAAAAAAAAGGATTGCGGTACAGATCAAGGATGATTT
GAATTCGAAGACCTATAAGGGTTACATGTCACCAAAAAAAATCACATACT
TTACACAGTGGATAATAAGATCAGAACAAAAGGATAAATTCGTTGATATA
CTTTTGATCATACAATCACGTAAATTTAAAGCGATAAACTGATAATTTAT
GTAGGTGCTGACATCTCAATTCGTGTCCACACGAAGTGGAAAGGAATTAC
CCAAATTGAATGTCGGATATTGCAAATCAGTCTGCAGCAAATATGTGCAC
AAGAATCTTGATGGAGGTTTGCAATAAAATGTCGGATACATTAAACTATT
TTCGATACTCAATTAAAATGTACAGAAGTAAAATAATGTATACTTAATAT
ACCTAAATACCTATTGAAAATTGGGCTTGGTTATATAAAAATATAAAATA
TAAACACATCTGCTTTTTAAATTTTAAAAGAAATGCTGAACCATGAGTTG
CTCCACTTTCTTTTACGGAGAAAAGTTGACGTCTAATACAACAACGCATG
ACTAGAATATTTAACACATTTAGGTCTAAGAAATGCTTTAAACTTTTCCA
CATCAAATATCCTGGAAAAAAATTATGATTAATGGAGCTGCTTCAATAAT
AATAAGCTAACTGGCTTGTAATGTTCTTACTCGGTTCCCGATCCAAAGTA
AAGATCAAAACCTTGTAAAATATGTAACTCTTCAGACCCCAGAAAAGAAG
GAGCTACTTTCTTTAACATCCATAAATCATTTAGGTTGATTTATTGACAC
CTAAGGACTTCCTTCATTTCATGTAGGTGGCAATACATTTGATTAATTGA
TTCCGACCAGAGCCTAAAAAGGGTTGGCCGTTAGAAATTGTCATTTGCCG
CGCTTGTTGACAACCTATGCTTACAAATACTGGCTTCAACTCAGGGACTG
ATTCTATGCGTGTGGCCCAACCCCTCATCATATCTAAAATCGTCCAGCTG
TCAGCGGAATATCAATGCAATTTATAGCTTCATTTTTGCAAATTTACTAC
AAAAATTTCCCAAGAGTTAGAACGCTGACAGGCAACCGCTGACAAACAAA
GAACACATTCAACCACCAACTTTTCACTTGAAAAGCTGCCAATGTGCAAT
GCGATATTTTTATATTTTTTTTTTTTATACTGGTCATGAGTTTTTTTGTC
ATTTGACATTTCTACGACTTCACTTCTGTCTAATTGCCAAACAATCGTCG
CCTGATTATCCTGTCAAGGCTCAACTTTTTGCGGTTTCTACTGTAAGGTT
TTGTATAATTGGATTGACTTGCGGACATTTGAGTGACATCATATCAACAT
CTTTAACGCACCTCTGCATTTCTGGCTCTGATTTCAAAACACGTCTTGCC
ACAAACGAGCGAAACACAAATTAGCCAATATCGACCGATATTCATTTCAC
ATTATTAGGTGGAAAACGGATAATATAATATATTTTACCAATTATGTAAG
GTAACAAATACAACTGATATATTTGTCTGAGTTAAGCATTAGTGAGATTG
GCGCATTAAATTTGCTATACGAAGAGATTTATTTTTCCTCTTATATGGTC
TGAAGCTCATATTTTATGGTTAAATCTGCCATCGCATTTTTTTAGCGATA
TTTGTTGCCATGTCGATTTTTGTCCTCTCTTTTAAAACTTTTGGAGCTTC
TGGCTTTGTTATTTGAAAAATAAATAGCTTTGTTGCTGATAACAAACTGG
TTGACTAAATGCGCTCCGGGTGCATTGTACGACCTACTGATAAGCATGGC
AAAATCCTTGATCTTGACTCTACGTTTCAACTCGCACTCGTACGTATTTT
TGTCTAGGACGTTTAATTTAGCATAGTGCAAGAATAAAACAACGAAAGAT
AAGACCCCGCTCATAATAAAAAGTTGCGCGTCAAGTCCAGTGGGAAACGT
TTCTGATATAATAAGATAATCAGCTTCGAAAAATATACAACACAATTTGC
CAATTATACATCTGGGATTTACATATTTAGAGATAAAACAGCAAACTGAC
AATGGTGGGTGGTGCGCATGAAAAATTGGTTTTCAACTTGACAAATTTTC
ATGGTAAAAAGCAGAAAGCAGCACTAGTGGGATAAGAAGTATTTAATACA
TAACACAGTTAGAAAAAAACAAATATCGCTATTCGGGTTAATCGAGATAC
GCGGAAATGCGGTTTTCCTATTGCACCACACACGCCAAGTATCCTAGCGC
CTAATGAGAATGAAGTCAAATCGGGATCCTAAGTTAACTATAATCCCAGC
TTAATCACTGGATCAGTAGCTAAGTAGCATTTTCCGGGATGAAAATATGG
AGTTACCTGAATATGTCTAGCGATCCTGATAACTGCTTTAACTTAATCGA
CATGCATGATCATAAAAAGCAATTTGCTACAATTTATATTTTTTTGCTTT
TACTTCTTTTAAGCAGCTGGGATCTGGATCAGAAAAGAAAAAGTGTAACG
CCTACCTTCAGAAACGGATTAAATTTTTTCAGACAAATAATCCAGCCTTA
AGCATGGCGATTAAGCTTGATCCCCTACCAAGGGGCGTAATATTGACGGA
TTTTCCTTAAATCCCTCTGTTAATCTCCGGCTTAGAGCGCGACGCGTTTT
TTCGCGACTCCGCCTGCATTGTTTTTTTTTTCAGTTTCTTCAATTCGCAA
GAAGGCAGGTCTATGGACCGAATGAGGATCATAATTATGGAATTCCTAAA
TACACTAAGAAGGGCAGTCGGCATAGTATTTATCTACCTGTAAGCGTGGG
TTCTGTCTTTGCCCCTTGAATCCGAGACTCTTTAGTCCCAGGTAGTCAGT
ATACCAGCCTTGAGTTCGTCGGCAATTAAGAAGTCAAATTTCTCTTAAAA
ACAACAAAAAATGTCAAAGTAAAAACAATGCAAAAAATATGTGTAACTGA
ACTAAATCCGGCTTAGGGATCTTGCGTCATAAACATGACTAGGCAGCCAA
TAAAATTTGATCATTTGCATGTCACTTCTGCACCGTAAACGCAGCCGACA
CATCGCCTGAAACTCAGCGTCATTAGCCATCTCACTCTTTCGCATAACTT
TTTAAAATTATTGACTTGTCTTTTTTACGAATGCAAAGGAAGTCCTTGTG
TACTTCCGTTTTTTAAAGTCCGATTTTATTATCTACCTGTAATCGATAAT
GACAAACAAGTTTTTTAACATTGCCAAACTTCGTTGTTTTGTAGTTCAAT
AAGCTTCATTTTTTAAGCGCTCTTTAAAATCATCCATTTTATGGATATTT
ACTTTTCAAACCACATTAACGTTTGCGGTTTACGTTGTTTTTCATATCTG
CAAAAAGGTACAAGTATAATTTATTTGATTGAAAAAGGAATTTGAGACCA
GACCAATCTTAAACAGAAACAAGAAAGCGTGGATATTGTTATATGTACAA
ATACAACCATGGCACATACATATGTATATCCTAATCCAGCCTTCCCCTTA
TTTAAGCAATTGCAATAATTTTCATCATTGCAGGTCAGCAATCAAAGTTC
TTGATCCAATCACTATGGTAACCAGATGCGCAAGCTGCTAATTTATTCAA
AACATTTTTCTTAGGAGTCTTCCACATTAACCCTTACCCTTGCTGAGACC
CGGATTCAAAAAAAGCATTGGTTTAATACATGTAGTCGTCATTGTTTGAT
ATTTTTCGCATCGCGTGACATCGGTAACTGAATAAATTGTTCGTGATTTA
TATATGTAAACATAAAATATATAGAAAACTGAGGTCGAGTATACTTTTTG
AGTTCGTTCGAAAGGGGTATTTAAATAGATCTCAGTCGTTCCATAACAGC
TTAAGGTTGCGCGGATTAGAACCAAAGATTACCGACTGGATAAAGACAAG
TTCGAGCACAGAATTCAATCCTGTTCTCGATACTTTGTGAATGGATTTAT
ACTAAATCAGAGGTTCATAATACCTTCTTATGTTTTGCTTAATCTTCGCG
TACATGTGGTAACCGCCATTAACGTTACTATCGTTACTATGCACTTACCA
TAAATAAAAAACCAAACCCTCAAAAATTAGAAAAGAAACCCAATCGAGTG
TTACAAATTGCTAAAAAATTGTGGGCACACTTATGGGTTGTCAAACAATT
AAAAACCCTATCTGCACCCCTACGGATGCTTCATATTACAACCGCTGCAG
CCCGTTTTTTAGGTCCTTACTTTTAACTTTTTTCCGCTTTTCCCCCTTTT
TTTTTATTGAACCATTTCCCTTTTGTTGACAACCCTCGTTTTCACTTCAT
ATATTTGTTCAATGATTGATATCTTCTTGCTAAAAAATAATGAAGCTTAA
AATGTTTTAGCATAGCGCGTGGTTTCTTTTAAAATAAAGCTAAACGCCTT
TATTAGTTTGACGCAGCTTCACAAACTTTAATTTTAAAAGGTAAAACTAC
ACAATAATATTAAAGAATAATAAAAAAAAGGGAAAATAAACTAAATTTGT
TGACCCAGGTAAGTTCCCCTATTTCGGACCTTATCGGCGTCCTCGACCAT
ACGCACTTCACTACGCACTACTGCCCCATTCACACGGAAATCTTTATTTC
GCTTTGCCAATCAAAATCTAGTCTACTTTTCTTTTATTCGCTTTGATAAT
ATTCTAGTTTAGCGATTGTCGACAAAGTCATTAACGATAAGGCCCGGATC
TTATTAAAATCAGTTGAGCTTAAGTGGATTATTCAATATAAAGCCGCTGC
TTATCACGCAACCAACCCAAAAAAATTTCTGACTAATCACCGAAACCTAG
GAGTCGTATGAAGATTTGCTAAAACTGGTCAGCTCAGCCCGAAAGTAAAG
AATTTCTTATCAATAGGGTCAGTTTTAAGCGCTTTGCTTGCATATTATTT
AATGCCTTCTGCGAATTTTGTTATGGTGAAAATCTTTCGATGAAGTCGAA
CATTCGATGACAAAACCATTCTAATTTTACGTAACATTATGCGGAGCAAG
GATATGTGTGCCTTTCTGCTTTTCTTTGGTTTCACTTTCTTAAAATCCAC
GGTAGTTCAAATTTACCACCCGGTGAGCTCTGAGCGTCCTTGGCCTACCT
ACCAAACCAAAAATACCGATCTGCACCCATTTTCAACATAAATTTAACAT
AGCATGTCCTTGCCATAAAAATCTACATAAAACCATTTAAAAGTCAATCC
GCAAAAGTCACAGAAAACGTCCATGCAAGCAAAAAAAATTTCAACGATGC
AGCTCTCTAACAGTTTTTTATGATATTTTCTTTTTACCTGAATCCGTTTT
TTACTAGTTTCTTTTTACGATTTCTTTTTTAGACGTGTGCCAATAATTAG
TTGTCCATTAAACTGAACTTCCACTTTGTGACTTTGCTCAACAGGCTACA
AGGAAGACGAAAAACTCACTCAGTCTAGCTGGTAAAAAAAACAGTCGACC
TTCTTTCTTACTTTCTGCACTCCTTAAGCCGATGTTTTGTTTACTTCCTG
TTCACTCGTACAGCGCACGCTTGAAATTCAACCCCGTCCGTGACATCTCT
TTTCATGACTTTTGGCTCTTTTGCTCTCGCTGTTTCATTTTCGCCCAGAA
CTCCATTGGCGTTCATCCCTCTTAGACACCTTAGTTATTTCCTATTACTC
AAATGTTAAAAGGGGAAATGACCAAGGCACATCTGAGTGAGTTTTTGTTG
TGCGTCCCTTAGTAACTCTAAAAACTCCTATGTGATCTTTATGTGGTGTA
ATATTCCTGCAAGTGCAGATTTTATGAAGGCTCTAAAAAACACAAGCGGA
AGTGGTCATAAGCATTAAAAAATGTCCTTTAATGGTCAACACATAGTTTT
GATTTTTTATGTTTTATGACTGACTAGAAACGCAAAGGTCATAAAACCCT
CTACTCAGCGAAGATAATTCTCATCGACAACCTATGTTAAAAAACCACAT
CGTCCATATTTGACTCTAGCTCACTATATATCTTTGGCATTGAAAGGAAC
CTCTAGCTGTCTCGTTCGCACCAATTTGCATATGAAAAATTAGCACTTTT
AGGTATAAAAAGGAATCGATGAAACCAACTCACTCAACTCAGCGAAGTAC
CCAGTTTTTACTTTACCTGCTCAGGCTTGGGGATCGTTTTTCGCTTTCGC
CGTGATGATTTCCCTTCCTGTTTGCACGCTTATTTGCGTGCGTGTGAGCG
GGAGAGCCAATTGAGTCCCGGACTGCGTGCGTACGAGGGTGAGTGAGAAT
CTTTCGCCGAGACAGAGCGTACTTATAGTTAGCTCACGCAGCGAATTTGT
ATCAGTCGTGATTTGGCTCTGTCAGCGAAAGGAACAACCATTTGTTGTGC
CACACACAACCGCGTGTAATATAATCGAATCAAACTTCAACTACCTCATT
TTGCTAAATCGGTGAATTTTTATAAAAGAAAATTTTAGTGAAATCTCTCT
ACCTCAAAGTACAAAAGTGTTAAAGAAATTATTCATATCCCTGAAAGTGC
GCACAAATTGCTCAAATGAAATTTTGTTGTCTAAAAAACTAAAGCTACAA
AACTACAAAGGAGAATATTAAAGGTGTTTGCTGTGTGGGGAAAAACATTG
CGCGAGCACAAAATTAGGAGCACAACAAAAATTTGTTGATTTCCATATCA
ATGCTTCAAGACGCACAAACGCGAAGTAAGTATTAGCCCGAATTAAAAGA
TTCCCAAATTTTGTAAACTATCTGGAAGTTCTAGTGTCCCCGATCACTTT
CTCATAATTAAACACAGTTTAGTCCGATATCTTTAGTATAGCGAATACAA
ATTTAAGAAATACAAAACACACTTCTACACACACAGACAAGTTAGAATTT
GTTTACATGTTTGGACAAGAACCGGCACTTAACTCGTAATCGACCAAAAC
AAAAACTAGTTAGACGAAAATAGAGAGCTGCGAATATATTAAGAGTCCTC
TCCGTACGAAACTTTCTCTCACACATGTATCATATGTAAAAATTTTTTCT
CTTTTAAACCGTTGCTCTTAGGAAAGGGTCACATCAGTAACTAGACATTT
CCAAAAGATAACCCTACTAACTTTTGCTTTTTTTTTAGCTATAGCTGCTG
CATTAGCTGGCATAAAACAAGAGGACGTTCATCTGGACCGTTCCATGTCG
CTATCGCCCCCCATGTCGGCCAACACATCAGCAACAAGCGCCGCTGCGAT
TTACCCAGCTATGGGTCTCCAACAGGCGGCCGCAGCCTCAGCTTTTGGAA
TGCTCTCACCTACCCAACTTCTGGCTGCAAACCGTCAGGCTGCCGCATTC
ATGGCCCAACTGCCCATGAGCACATTGGCCAACACTCTCTTTCCACACAA
TCCGGCGGCTTTGTTTGGGGCTTGGGCTGCCCAACAGTCGCTCCCGCCCC
AGGGCACGCATTTACATTCGCCGCCAGCCAGCCCGCACTCTCCGCTGTCC
ACTCCTTTAGGTAGTGGCAAGCACCCATTAACTTCCCCCAACAGCACTCC
CCAGCACCATGAGCCAGCGAAGAAGGCTCGAAAATTGTCGGTGAAGAAGG
AGTTTCAGACCGAGATCAGCATGAGTGTAAACGATATGTACCATACATCG
GGAGGCCCAATATCTCCGCCTTCCAGTGGCAGCTCTCCCAATTCGACGCA
CGACGGAGCGGGTGGAAATGCTGGATGTGTCGCTGTCTCCAAGGATCCAT
CTCGCGACAAAAGCTTCACCTGTAAAATCTGCTCACGGAGCTTTGGCTAT
AAGCACGTGCTTCAGAACCACGAACGCACCCACACCGGTGAGAAGCCTTT
CGAATGCCCGGAGTGCCACAAGCGGTTTACTCGTGACCATCACTTAAAAA
CCCACATGCGTTTGCATACTGGAGAAAAACCATATCATTGCTCACACTGC
GATCGTCAATTCGTTCAGGTGGCCAATCTTAGAAGACATTTGCGTGTCCA
CACTGGAGAGCGTCCCTATACTTGTGAAATCTGCGATGGCAAATTCAGTG
ACTCCAATCAGCTTAAGTCCCACATGCTGGTACACAACGGCGAAAAGCCG
TTCGAGTGCGAACGCTGCCACATGAAGTTCCGACGGCGCCACCATCTAAT
GAATCACAAGTGTGGCATTCAGTCGCCGCCTACTCCCGCGCTTTCACCAG
CCATGAGTGGAGATTACCCCTTGGCAATCTCCGCAATGGCAATCGAGGCA
TCCACGAATAGATTTGCGGCAATGTGTGCCACCTACGGAGGTTCGAATGA
GTCGGTCGACATGGAAAAAGCGACACCGGAGGAGGATGGTCCATTGGATT
TGTCTGAAGATGGAGCCAGCTCTGTGGATGGCCATTGCAGCAGCATCGCA
CGGCGCAAGGCACAGGACATTCGTCGGGTTTTCCGGCTACCTCCACCGCA
AATCCCTCACGTACCCAGTGATATGCCTGAGCAAACCGAGCCGGAGGATT
TGAGCATGCACTCTCCTCGCTCTATCGGATCTCACGAGCAAACCGATGAT
ATTGACTTGTATGATTTAGATGATGCCGCGGCTTCATATATGGGCCATCA
ACAACATTAGGCCAGTACCATACCAAATTGTACATAGCCCTAATCAGTTT
TCATTTGATGAAATTGACTGGCAATTATTAAAACAAAATTGAAAATTTTG
CTATTTCGAAGTGGAAAGTAAAAATTGTTGCAACAGGAATTTAATCATAA
GTACAAGTTAAAAGAAATACATAAAAAAAAACTTGAAATTGTACAAAGTA
AGCCATGCCATATGCTTGTTACCGCCACACCCCACCAAATTAGATCGAAA
ATGTCGTGCCATTCTTTACCTTAAATTTAAGTTATATTATTAGGTTCGGA
ATCTTAAATTGTACATATTCAGCTTACACAGCTGCCAATTGTAAAGTAAT
CGGCGCTCTAAACATGCATTGTAACAGAAAATGAAAAGCCAAAAAGTTTA
TTTAGGATATCTATAAANNNNNNNNNNNNNNNNNNNNNNNNNNNNNNNNN
NNNNNNNNNNNNNNNCTTTAAGAAAACAATGCCAATAATCTTCAAATCAA
AACTAACTTTAAGTTAAATAATAAAAAAAACATTTGTTCGCTAATTGTTC
TGTTTGCATTTACTATTTGAAACTATTATTAGATATAAAAACTGAGTTAA
TCCTGTTTTTTTAAGCTCATTTTTAAATATACACTTTTATATTTATACTT
CAATAAATATTTGGTTTAATTGTTGCTGCTTNNNNNNNNNNNNNNNNNNN
NNNNNNNNNNNNNNNNTGGTAACGTTTATATTTAACTGATTCCGTTTTTA
TTTGATATTTCAAAAACTTAAACACCGTTTACGCATCCATTTTTGAAAAT
GGTTTTTTTTTTTGCAAACTATAAGAAACGTTAATATATATTCCAAAATC
ATAAGCTTATGTAGATCAATGAGTATTGAAAGTATAGTAATCCCACTTGT
CTTAACACTCGTGACTATTAGTTGTAATTGTAAGACTTGAACCAAATACA
CAGGAAGAAATTGCTATAACCAAATACCTCCAATACCTCTGTATCGAAAT
TGTTGTGAGCTAAACAGTATATACATTCAACAATTTGGCAATCGTACAAT
TCAACTGAATTTATATACAACACTTGGGAATATAAACTAAGAAGCATAAA
CAATTTATATGTATTACAATTTTGATGCATATTTAAAAGCACCTAAGTAA
GAAATTAATTTTGAATACTAGGCCAATTCAAACTAGATGTAAAAGTATTT
AAGGTTGTATATAACAATAATAATTTGAAATAATTTTAGTGTAATTTTTG
GTTCTATTCATTGGTAAGCCAATAATCTTACTGCTTTTATTTAAAAACTT
TGTAGTCATAATAATGTAACAAATTAATATGTAATTTTCTTTGTTCATTC
AAATGTATGGTATACAAGTTCCTCAAGATTAAAAGAATACAAGAGCTATA
AACAAAAATAGAGAGTGCACTTCTAATCATTTGAAAGTCAGCGCCCGAAA
GACATCATATTAATTGTGTACAGCAACATTCGACGTTTAAACCGATAGAT
ATAATTAAATATATAAAATCACAAGTCAATTTTTATGTAAATAAATTATA
ACCCTAACTGTGGCTACATTGCACAGTATCCAAAAATAAGAGTTATGTGT
TAATTATGGGGTTTTAATATTAAACCCATTAAAGACATACACTCATACAC
CTTGTAAAATACGTCAGGAAATATAAACTAGAAAATGTATATTATGGTAC
ATGATTGCATTAGATATGACAGTCTACCATAAAATAAGTAAACGAAACTG
TTACTTTTTGTCATAACTATTTCTTCTCTAATTTAATGTTTTACTTTCTT
CAATAATAAATACATACGTATGCATACTGATTAACTATGTATTACTTAAA
AACCAAAATATATTATGTTAAATTTAAAAATGCGGTCTGAAAAACCCAAC
AAGAAATACATATAATATATATACATATTGGAATATTGTGTAAAGCAAAA
AAATTTATTTATTCGAAAAGAAGCAACCCCACAGCTTTCTTCGATTTTTC
GTAAAAGCGAAAACGGGCAGCATTACATAAATTTTTAATTTATGCAAACG
AAGCCCTTTCGCATTATTTTACATTTGCCACAAGACGCCCCACTAATGCC
GTCGCCACGTTCCTCCCCACGCCCAGCCCCTTTATTCATCCCTTCACTGG
AATTTAAATTTACGTCTGCAGGCAACGGCAGCAGCTGAGCAAAAACGAAT
ATAAAAATCGCGCCGCGCAGTCAGAAAATGTCACAGTGTTTTTTCCATTT
AATCTCCAGAGAGAGAGAGAGCAAACATCTACAATGCTATGAAAGAAAGT
CGACACCACCCACTCATACCCATCGCCTCCCGTTCAGCCATGCCGCGAAA
CTGACGCCTTCTCTTCTTTGTGCCCCTTTCAACAGCCAAAAAAGGCTTCA
TCCTGTCAGCCCCCTATATATAAAATTGTATGTACAAGTATTACATAAAT
AACGTCTTATGTACTTACACATGTATATACAACGGTGTAAAAGAGTGAGA
CGCAGGACAAATGCTCACGTTTTGTGCTGCTTATTAGCATTTTAGACTTT
CTTCGCTTAGACTTCTGTAAACATACTCTATGAGCGTATACGTATATAAA
AACATTTCAATAATTAAAAAGTTAAACGTAATGTTAAACAAATAAAACGT
ATGATAAAACTGTTTACCCAACATTTTACTAATAAAAGCTTATTATAAAT
AAGTTTAAATAAGAAACGGGAAGAAACTGGTAAATACCTGTTTTGAGGTG
TACATGTACATATATCTTTTTTGAACCCCCAATCCGCAAAGGAATGAAAA
AATAAAAACCGCCGACGCGGTTCGGTTGCAAAGTCCGAAAATAAGAATTA
GGACGAAGACTTCTGCTCGCAAATTCTCCCTAAAAGTAAACGGACGGATA
GAATGAAACATGGATTGGGTGTGGGAGGGGTCACCTCATACTTCCCTTTA
TTTGTCAGCCTTGGCTATTTCCCACATTATATATTAAAAATATAAGGATT
ATTTTTCATTAAACTCAGCTTCCATAGTTTAAACTTTTCCAACTCTATGG
TTCTATAAGTCCCAAATTCAAAATCATTTGAATTTAATTTACAACTTAAG
TGTTAACTATTTTTNNNNNNNNNNNNNNNNNNNNNNNNNNNNNNNNNNNN
NNNNNNNNNNNNNNNNNNNNNCATGTAACAAATAAAATTTGTACTAATTT
TTAAAGATATGTGAAAAACGTTTTGGCCATGTTCTAAAACGCATAACTGA
ACCTTCACGTATTTATGTGGTTCTTTCTGTAAAAAAAATTAATTTACATG
AATAGAGTTCGTTATACAGTTTTCTTTCTTATGTTTTAAGGTTAGGCTTA
TCCACAAATTTGTATATATCTTGCTCATGCTTTAGCATAGAAAATAAATT
TCTGTAGACCAGAAGCATAAGGTAGACCTAGGGACAAACAGTATTATTTT
AAACAATAGTAAAAAGAAACAAAAACACATGCGAACGACAAGGGTCAATG
TAAGCCAGCGGGACCTTCGCAGGTCATGCAAATTTGGACAAACACAATTA
GCAAGGGATTGGGATCAAGACTAACTATCTGAGACGTTGCCTACAACCGA
ATTCTTGCAAAATGGTAGAATATAGGTAGGAAGAAATTACCTCATCTCTT
GAAAATGGTACACACCAAGAAAGTGTGTAAGCGAAAAAAGACTCATTATA
ATTTTACAATTCTACTCATACTAATTACGCTGGAAATTTTCGAGATTGGC
CCTTCTTCAAGTATACGTAGAAGAAGCGAAGAAAGAACAAAAAATTACGG
CAAGTTAAAATGAAAAACAACCCTCTCAAACAGGACAGCAGCGACTGCGA
AGCCTGCCGCGGCGTCAGCAGCAACGATAACGAAAAACTCATTTGCATAC
GAAGTGCTTTCGCTTTTTCTCCTTACCAATCCCTCAAATTCTTCATTCTG
AAGCATGGCGGCAAGAGGCCACCTGCGTCGGAAAGAGAGGGTAGCCTACG
TGCGTCCCTGTTGCACCTTTGCCTTCATATCAAAGAGTTTAATCCTAGTA
TAACGCAGTCAGAGCCAAGAAAAGCGTCGACCTGGAATGGGCAAAGCTTC
CCGGCTTTTGGCTAGCTTGCTTACTCGCTTCCTTCGCTACTCATTATCAA
GCAGCGAGCGTTAAACTCATTGAGACGTTTTCATTTTTGCTTCCCATCGC
CCAGCACCCCGTGCAGCAAAGCTTTTTCAATCGACGGCTCTCAGCGATTT
CTCCGACTCATTTATATTTTTCATTTTAGTCTCTCAGATGTTCAGCAAAA
GCTATGTATAAGCAAAACGACATTTTTCCTTAACGAAAATTAGGAACAAC
CCCTTTGGAATTAGATGCAAAGGAACGAAGATACAAATGAAGCCAAGAAA
GTGAGTATTAAAGAACGTCAGCGTGAAAGCTTAAGAAATGAGCGTATATT
ATTCATGGAATTAACGTCGTACGCAGGAGAGGAGAAGCGCAAAAACGGGT
AACTCTACATGGTATTTTAAAACATTGGTTCAAACGACTTTAGAAGTGTA
CTTGCCAAGGCTATAAAATATCCATAAGTAAAATGATGGTAATTTTGACT
ATAAACGCAATTCCAAACAATAGAATATATTTCGAAATATATTTCCTTCG
CACATATGAACTTTAGCGTCTTTATTCACCCTTCATAACTTATCTTTAAT
CATGAATTTCCTTTTTACAAATTTTATTAACCCCGCAAAATAGTCTTACT
GCCAATTGTAAACCAAAAGTTCTGGTAAATACATAAATATTCGGCAAGTG
AATTACTTACGCACTAACCCATATGTTTTTATTTACCGCAAATTTTCGGC
AATTTTGGACAAATTTACATGCAAAATCCGCAAGGACTTTGACAGCGGAA
ATGCCAATTTTCCAACAATGACGACGAACTGCACACGCAATTTTCATGCG
GTTTAGCATTTCTATTCCCCCTTGGGAAGGTTGTGGACCCTTTCTTCCCC
TTTTACTTTTTGCAAAATTTGTTTAGAAAAAATCAAGTGAAAAAGGTTTG
AAAATTATACGGGTGGTGTGGTTCGCTGATGTGTCAGGGAGGAGTGTGGC
TTGTTGACATTATGTGTTCCATGGAAAGTGAGCTATCAACGAGCTATCAT
TCACTACACACACTTGAATGTGTTTTTGAGTGTGTGGGCGAGGGCGTTTT
GGCAAACTGTTGATACGTCTTTAGCGATTTGTTGTGTGTGGTTTTTTGCG
GACTTGTATATTCAACGGGGGCTTTAATCAAATTATGAAAACTTAATCAT
ACATATCAGATGGATCATAGCAAGTTGAATGAAGGTAAGTGGAAACGGTC
AATTTTGAGAGAGATACAATTTGAGAACAAAAGGTTTCAGTTGGGTTTCA
CAATTTAATTATAAGGCTTTACCTACATATGGGCTTTGGATACTTTGGGT
CAAAAAGGATTTTCTAAGAACACTTATTAAATGTTGTTCCATTAAGCTTC
GTTTCGAATGCCCATCGTACTCGTATGATATTGCTAGACAGTCCTAATGG
ATTTGTAATTCGCTTATATAATAAAGGTTCCAGCTTCGGTTGTGCCATTT
TCGTCGAAGTCTTTGAACTATGTATAGCAGTAATCTTAGTGTCAAAAAGA
AACAAAAGATTTTGTGATGACGTCTCCTATACAACAGGACAAAACTAAAT
CACGGAATATTTAAATCCATTCGGCTTTCTTTATAAAAATGATAGGAAAT
GTATAAATGTATAAACGTTAAATCCCGCAATCAGAACGTTAATATCAGGA
TGTTTGAATTTAGGAATAGGCTCGTCAGTTGTTTTTTTTTTTTTTAAACA
AATAATTTACATTGAATCGACATCGATGCAAGACACATAATCGAATCAAT
CGAGCTACATAATATGTAGAAATATATGCCCTCAATATAACCCACTTAAT
TTAATCGTCTGAGGTATTCACCACTAAATATTTAAAACGCAATTAAACAT
TCCAAAGAACAAATTTTAATTACCTTTTACATCCGTCCAAGTGGTCTGGC
ACAAAGCAGGGCTTGACGTTATATCCTTTTAATCAGATGACTCCCTAGCA
CAACAACAAGGAAAACATTAATTAAGAGATAGACAAACCCATAACCAGGA
TGTAGGCAAGGAATAAATGAATTAACAACAGCAACGACTTTGCATAAATG
AAAGGATAATCAGCCTATCAACAAAATGGCGTGCAATTAACGTGGAAATG
ACTTTGTTTGACACTCAAATGAAAGCCGGCATCCTAGTGGAGAGACAAAA
GGCTTTGCTTTTCACCATCCAGGCCAGCTGAGGGTTAAATTAGCAAAGGA
TCTAAAGCGAAGCCAGAAAAAGCACAGTGCCGCGGACATAATTTAATATT
TTCCATTAAGCGCGACCAGTAATGAACGAAGCAAAGGCAGGTCTCGAACT
GCGCAGACTCTCCCAAGGAAATTGAAGAGCTGGACGACCCTCTCCACCCG
TCTCATCCAGCCGCCCAAGACGAGTAATTAAGTTTATGCGAAGTACAAAA
TTAAATTTGCCACCCCTTCTAAGCCACCCTCTTTGCGGCATGGGGTATCA
TAGCTTTCATTTTGTTCCTTTTTTTAAACGCATTTTGAAGTATTTGTGTC
CCTAGTTGGCGCCCTTCTTAACGGCATCATTTGGCTCTGGGTTTCGCAGG
TGGCTACGCAGTTTTTCTTAATGTACAAATTCTTATCAAGGTGGTATTAC
AAAAACTGCGCGTAAAATTTTTCTTAAGAACCCCTGCTTATAATTTTTAA
TTGGAGTTTTAGTGCGCCTAACAACGAATTTCTACCTTATGAATTTTTTC
TGCATGCAGTTTATTACAAAATTTAATTAAATCATATGTAGTATCAAAGA
GTTACACAAAAAATTATTTCCGTTTAGTATACTTTATTATAAAATGCGTC
CCACACCCACTACGAGCATGAATCAATACATTTAACAGAAGTGATGCATG
CAACATACGCGTGTAAGCTGCGTGTTTCATAGACGAAGGCATATTTTGCA
AATTAAACAATCGACAAAAAAAACGCATTTCTCTATGCGTGCATACTTTA
TTATCAGCTTCAGAATGGCATATACTGCCGCAATCATCAGAGCTGACACG
CTTTCAGTTTGGAGTTGCGCATAATTTAAATTAACCCCTATCAAGGGAGG
AAAAAAAAACGACCCCACGTCTGCTTTATTTTTTTTCTCATTTATTTTTT
ATATCCACCGTAATGTATTTTGTGATTAACTTTTGTTTTGCGTGCAAGGC
AGCGATTTTGTACCCCTTTGATGCTTTTGAATTTCATAGTGCACTGCCGT
TATATTATTTTCTAATTTCAAGATCTTAATGGTTTTACTAAAAAAATATT
TTAATGCTTGTCTTTCCACTTAATACTGTATACATTATATAAAACATTAT
TAAAATCATCTAACCAAATTGACAGTTTCAATATTATAAATATGTACTGC
AAAGGGTTTTTTAATTTCGTTTACCATAACAAAAAATAATGTAATATATA
TTTTTAAATTTTTCATCAGTACAAGGTCTTTTTACCACATCAGCCCAATT
TTATCATATTGAACACATGCTAAGGGACCCACGTTTTTTTTTATTGAAAT
GCCCAAGCACTTTTTCGGATTTAACCCTTACAGAACATACTTGAATATTC
ACTTGTAAAATTAAAAAAAAAAAACTGTACCAAAAAAATGAGGCATTTGT
GTTTTATGGGGAGATTCTGATGCCGTCAGCTTTAGGGGTAAGTTAAAACT
TGATTTTCAAGTCCTAACAGAAACACAAAGCAACAAAATGCAAATTAAAA
GTTGTGGAAACCCCTTTTAAAAAGTGCAAAAAGGGTTGTCGCTATCCCAG
ACATAGGAGTTTCAATGTTGTCTGGGTAACAAACAGAAAAAATCTCTATG
AGGGGTGCTTTGTCGTGTGCCATGCCAGGCACAGCCTCACTTTTTTGAAT
ATTTAATTTTTTGGGTATGCAAATTTCGGCTGCTGGTAAAAAAAAAACGG
TATAGACAGATTTCGGCATGTACCTCACAATAGGGATTTATGGAATTTTA
AAAGGGTTTCGGTTTTCGATTTTCATATAGTTTTCCCTTCTCCCTTTTTT
GCATTCGCATTAATCCCGATTTAGGGGCAGCACATGCAGATGAAGATCAA
CAACGGATTTTGCGTAAAGAATGCGACCGGCACACGTCATTTTCTTTTCT
GTATTTCTAAGGAAGGAAAATTATACTTTCCTTTGGCATTCATTGGGCGT
CTCATTTACGCCTATTAGCAATTTAGACAGCTGCTCGCCCAGGTTAAACA
GAAAGGCTTGCGGGCTTAAATTCTGGTATTGACAGTTTCCCCTGCCATTT
ACGTTGGCATGTCCCGCGGTGCTATTGCTCCTTCTGACCCTTGCCAGCTT
CAAGCATATCCTGATCCAAATACCTTTTTCATATAGAACGGTCAAACGGT
AAAGAAAGGACACATGTTCAAACAAGCCGAAAATTGTACTTGCTTACACA
CACCCTCGGCCCCATTTTTTCTCCAATAGTTTAGTTTGTATAAGAAATCT
TCTTGCTTCCGTGACATCTTTTCAGGTAAATATGAAAAACTGGCAAACAC
ACGTGCACAGCAGGAACACAAAAAATGGTCTTGATCAATATCAAGCAAAA
GCTACATATGCTGGCCAGGTACTACCACTAGANNNNNNNNNNNNNNNNNN
NNNNNNNNNNNNNNNNNGGAACATATTTGNNNNNNNNNNNNNNNNNNNNN
NNNNNNNNNNNNNNNNNNNNNNNNNNNNNNNNNNNNNNNNNNNNNNNNNN
NNNNNNNNNNNNNNNNNNNNNNNNNNNNNNNNNNNNNNNNNNNNNNNNNN
NNNNNNNNNNNNNNNNNNNNNNNNNNNNNNNNNNNNNNNNNNNNNNNNNN
NNNNNNNNNNNNNNNNNNNNNNNNNNNNNNNNNNNNNNNNNNNNNNNNNN
NNNNNNNNNNNNNNNNNNNNNNNNNNNNNNNNNNNNNNNNNNNNNNNNNN
NNNNNNNNNNNNNNNNNNNNNNNNNNNNNNNNNNNNNNNNNNNNNNNNNN
NNNNNNNNNNNNNNNNNNNNNNNNNNNNNNNNNNNNNNNNNNNNNNNNNN
NNNNNNNNATGCACTTCAAATTTGTCCCTATTTTCGACACTCTTTCTTGT
TTTTTGTCAAGTTTTCCTTTTTGTACCAATAAACCAATCAGCCTTATCGA
AATGTAAACCAAAAACAAATTAACAATGCGAGCTACACATTAGGAGATTG
TAAAACTTAGATCACAGTTACACGTAGTTTGAATTGTTAATACGTTGACA
TTGTATCGCATGTAGATCTTAAGTATCTAGGATTTAATACATTAGTTTTT
CTATAAGATTAAAAACAGCACTCATACACTCATGTACACATATATGTATG
TTTATCAACCGAAAACATAAAATAAAACTGCAAGTTAAATAAGGCTTTAA
AGTCCAGGCGTTGCAATTTTCCATTATATATTCCCATATCTTTGGCAGAA
TAATTATTTATTAAAATTGAATATATGATGATTACAGGATTTGTATCACT
CCTCGAGTTTGCCTACTCATGATTTAACATAACATAGGTTATGGAATTTT
TTCTTTCTGTTTTTAAATCTCAAGTAATTTAACTTATTTTTTTAGTCGCG
TGGCTTTTTTGTAATTGACGGTGGCTTTTTATTAGGAAAGCTCCGGAATG
AAAGGATGTGAAAGGGGTGGTAAGAAAGAAAATAAGAACTACCCCTAAAA
ATTCTGAAAAAAGTTGTGTCAAAGGTTTTTTGTCTAGTGGCTGCGGGATC
TAGCCAAAAAAAACGACAGCAAAAGTCACGAGAGGGGAACTTCTCTGGGA
GTAAGCGTCAAATCCAATTTTCAAGTAAGGAATGGCAAAAGAGAAAAAAT
CGATGCGGTAATTATACCCATTACTTCTGGAGTAAAGAGGTATGGTTTTA
ATGTTCGAAATATCATNNNNNNNNNNNNNNNNNNNNNNNNNNNNGTTGGA
ATATCAGATTTATTAAAAAAATTATTAAAAGGTAAAAGGGTTTAAACTTT
ACTAGAGTGTCACAGTCTTTAATTAATTAATCAAAGAGATACCGCAGAAC
TTCGAAAACATTATTTTTTTTGTGAATCATCTTAAAAAGTGCATGCATTA
TGTCTTTTTGATTTTTAAACTAAATAGTCTTAATAGTCTAACAACATAAA
TTCCCAGAAACTTAACGGTGTTTCATATTAATTAAATTATAAATAAAAAA
CTTCGATCTTACTTTTAAGTAAAAAATAATCAGCGACAGCTGCCCATCAA
GAAAAAACTGTCTTTCCATTAGAAAGTCAAATACAACCCTACATTTTTGT
TGTCTTTCAAATATAATATTACACAATTAACATTAGGTTTAATACCGGCA
AGTGCAGATGGGAATACGCAGAAGTGGAAGACAGCGTAAGGAACCAAGAA
TGGGTGTGGAATGAGCAACTTTCACGACATACACAGAAAATACTGGCAAC
CGTTTTAAGAACCGGACCGACACAGCCAAAAGTGGCTGGCACAGCCGCCA
TTTAAAAGGGGACATTGAAAAAAAGGTGCCACCCTCGAAGCTGGGGTAGG
AAAAAAACTGTATACCTATTAAAAATATAAAAGCGAAAACAACGAAAACC
GCGCGTGTAAAGCAAGAGTAGAAAATTTGAATGAGCTCGCGCCAACGACG
TCTTCGACTGCGCAGCCTTTGTAAGCGTCGGGAGATAATGTGGAAAATTG
TATTTTTCTCCTTGTGCTCCATGCTTCCCACTTATTTCAGCCAAGTATCT
AGCTCATTTGTAAAGGGTGAATAAACTTAACAGAAATAGCAGGAAACATA
ACAAAAGATTTTTTTTAAATTTATCTCGGCACCAGGAGTTTATAACATTT
AGGCAACTTACCTACTTTATTTTAAACACGCCTAATATATCGGATATTGA
CACATACGTTCCTTTAACTACAAAACCGCATAATGTCTCACATCTTTTTT
TGCCATTCCTCAATGTTAGGTCGTCAATAATGCCGTTTCGTCTGCTGCTT
TACTTGATTATCTTCAAAGCTAAGGGTTGGAGTTCGTTACCACCACAGTT
GATCGATATTTTAATTTTATTTTTTCGCAAGTTTCTATTCCTTGTACTTC
CGCACTCAATGTCGTTACCGTAGATTGGTATAAAGCAAGACTTTACATTT
TTCGACAAGGATGTTGAGTTAAGTTTGTGAGTTAAGTATGAGCGGCTTGT
ATTTATTTGAAGCCCTTTGGATCTCTCCATGATCCGCACCTATAACTTCC
TTTCTGTCTATGTGATTTATAAGTCAAATTTTCTTGCACTTTTCGTTTAA
NNNNNNNNNNNNNNNNNNNNNNNNNNNNNNNNNNNNNNNNNNNNNNNNNN
NNNNNNNNNNNNNNNNNNNNNNNNNNNNNNNNNNCNNNNNNNNNNNNNNN
NNNNNNNNNNNNNNNNNNNNNNNNNNNNNNNNNNNNNNNNNNNNNNNNNN
NNNNNNNACAGCACTTAACTTGGTTGAATATACTGTAGTGACTAATGACA
AAATACGTGCTTTTAAATATTGAAGTGGTCTTCGTTGACTACGTACAATA
AAAAGCTTTTAGACACTGCCTATAGTGAAACTACCTAAACAATTACGCCT
ATTATTACGGAGATAAAAACTTAAAAGGTAATGCATAAAAACACCAACAC
GAAGAATTAAGAAAATAATAAAGAATGTTTTTGTTTTAAAAGGAAAGAAC
ACTAAAAGTACATTGCTATTTCGACTTCCTTTGTGTTCTCCGAACCACAT
CAAGTAAAAATGTCATAAAATTTGAAAGCAGGCGACAGACAACCTTAGAG
GGGATGCGGGGTCAGAAAAGATGAAGCAACATATGCCTAGTAAGCAAGGA
TCTGCAAATTTCTTCGCTCTGGCTTGGGGTGCCCTTTGGACATTCCCTGA
TACAGACATTTCTTTTAATGCAATTAGGTGAGTGCCCGAAAATTCAAGGA
ATAATTCAGATTTGACAACGTTTCACTTGACGCAGGCAAATTTTGTTAAT
GTGTTTTCTTGGTACAAAAACACATATGAATATTTTACAGTTCATAACAT
GAAACATGGTTTTGCGATAGAAATTAATGAAAAGAAATTTGTGTGCTCAT
CAATGTCAAATCAAATATAAACAAACTATTTTTAAATTTTATTTGAACGG
TAAAGTCGAGTTTTTAAACGAATCTGATCTATACTCTGCGAGTATCGGGT
ATAATAAAGAAGCTCTTGTGGACATGTTCGACATGGTCGAAGTTAACTTC
CTTTAATTTGTTAGTTGTCGCCTCCTTATAAAAAACATTACTCAAATTAT
ATGTTTGGTGCTTTTAAAGTCGTTTATTATGTAAAAATTATATTTAATCA
TATTCAAAGGGGGAACTGCGTTAATTAGGACACAAAAAATATGTGTTACT
AAAGTAATGTTTTCTATATAAATGTGACATTTTTATACCCGTTACTCGTA
GTTTAGACTCTTTAAAGGTTACCCGTATACTTTTAAATTTATTGTATAGA
CAATTAGATTATCTATGTAAAAAACTTTTAAAAGCTATTTGTAGTGACTT
CGACAAAAGAGTTCTTTTTTGTTATATTTCTTATTGCCTTAGAAAGTGAG
TCGGATCAGACAAACGTATATGAGCTTGGCCCAAAATTTCGCATAAATAT
ATCTTATTTGAAATAATGCCACATCGCGTTAAAGTTAGAAAAAATACGAT
ACAAATACGTTAAAGTTTGACCAATAGAATTTTTTTGTTTTTCGTGGCGA
ATAGGTATGTTTCCAGACTGAAGATAAATGGCAATGGAATTAATTAAGTT
GTTAATTTCCTATTAGGCACTATACGCTCTGCACGTAACAATCAGAAACA
ACACAAATAAGTGAGAGCTTAGGATGGAGTGTAAGGCACCCTGACAGCAC
TTGACAAAATTATGTGCCTAGTGGCAACATTTAACCTTTCAGCGTGGTGA
AACAGAAAAAAAAACAACCATACACAAACGCTTAAGGCGAGGGCACAGCC
CTTCGGTACAGCACTCCCTCCTACTCCAATTCTGGCTTGAACTTTAGCTC
TCTTTTTCCGTTCAGTCGTCACATATGCGTATGTGGCCACAGAAGCGGCA
CGCGTAAGCATTTAGTGCTGACTTCCCCGTCTTACTTCCGTGCCCATATA
CATGTGTGTTATATTTGCATAAAAATCTTACACAGAAAACATTACAAATC
ATTGCCTTTCACCTTCTGCGACCGCACATACGCTTCACCCTCAAAACACT
AAAGGATTCGCATGACCTCCCTCCAACTCATACAAGTTATCCAGCCCCTC
TTCGACTCGTTTCTCATCGCTAATAGACCGTAATAAATGTCATGTTTTTT
ATGATACGTCTGAGCTACTCCTTTCAGTGCTTTGAATTTCGATTGTAGTT
TGTGTTGAAAAGGAGTGTGGGGGGGAGGGCATCCATGGCAATTCTCGCCT
TTTGGCTGGAAAAAGAAGCTGTTTACTTAAAAGTATACCAAATTGTATTT
AAATGTAAAAAACAACGAACTTCTTCTTCAGCTAACAGATATATTCAAGC
TAATCCTGCTTTGATATATTTCACTATTTCAAGCTACGTGCAGTTTTTCG
CTATTTTTTGACCAAAGCCGATATTAACCTTAAACTTGTAACTTATACCT
AACAAAAAATATATGGAAAATAGCTGGGAGATACAGTGGACCCCAGGGGT
TTGAGTGGTTCTAAAGAGAGGGAGGGAAAACCTTTGTTTTAAACATTTTT
AAAGGCCTTACTCTCCTTGCACGGGCCGTTTTCGTTCCCTTTTTCATTCC
ACTTAGCTAGTCACCTCCTTCATTATTTCTGCCGCTTCTTGTTGTTGTTT
TTTGTGCCGCTTTTGCTAGCCTACGTGCTCTTTGCTTAATTTTAAACACC
CCTCATTTGCATAAATGAATTATTTTCAACCCCAAAGAAGCACCAACAAA
AAAATTAAGATTGAAATNNNNNNNNNNNNNNNNNNNNNNNNNNNNNNNNN
NNNNNNNNNNNNNNNNNGGCAAAAATTGCTGTGCATGCACAAATTTTTGA
AGTGCAAAGCGCTTTTATGGAGTAATCGTGGAGAGGTTGGGAAGAATTAG
GCTGAATGACACTTAGATACTTCTAAGCTTAATGGCAACTGGCCAAGACA
AGAGTTTAGGTCATAAGAAGCCCAAAGGAAATTTTAGTATTGCTTGCATT
CGTTGCTATTCTTCTGATAACCGTTAAACGCAAACAATTAAAAATGTCAG
TTAAAAGGAAAAAGGCTACACAAAGGGCATAAACCTAGTAAAGACCAGGT
GTATATGTGTCCTTTGGAATTGCCCCTCCCCATTAGTTTCATGGCATGAA
ATGACACAATTTCAATTTCAGTTTCCATTTTTTAACAAGGAAGTAGACTC
ATATTCCCTTTCTCAAAACGAAAGGCAACACCGTAGTGCAACTGCACACG
TCAGATCCCAGCCTTTGATTGACCTGAGTATCACCCCCGCAATGAATGGG
TACTTGCCAGATTGTCCGTTTTTCTCCTTTTCTTTTCCTTGCATCTCTCA
TTTTTTGCAGTATTTGTTTGTTTAGCAGCCAAATGTCAAGCGGGCGTTGG
TTTTATTTTTTCCATCCGCTTCATTGTGATCCTTTGATCCACAGTTGCAA
TTCATTTTGGGCCCGTTCAAGAGTTAAGTCTATTGTAAAGAAGAGGGTAC
GTCGCTGTCTGTTCCAGTAATGCTCTAAATGAGCGTAAAATATTAGGCAA
GATTGAGTTAGGAGCACATTGAGGTCTTAAATGGCTACCTAACTGTCCAA
CCCCAAGCCTTTAATCAATCATTTCGGGGTTGTCTCTCCTCCGAGAATAG
AGATATTTCTTTTTTTGTTTGTGGGCTTCTCAGAGATATTAAAAATAGTA
ATGATAATTTTGGCTTTGGGTCTGTAGATAAAACATATTAATTAATAATG
AAGAATAAGTGAGTGTTAATATCGCTGAATACATATGGAGCTTTTAAAGA
AAAATTGTCTTTGTTTTATAAGCCCAAAAAAAAATATTTTTTTGTGAAAC
ACAAAGCAATTTCGATTTATTATTATGTACAGATATTATGGAACTATACA
TATATGCTTTTAGATATGAGTCTTGACTTGAGTTGTTACTGCTAGCCTTT
GTTCAAGAGCAGTCTATTGCGAGTCTCCGAAATTGTTCGCAGCTCGGGTC
AAGATTTCAGATTAAATAAGCAGGGAACCGACAACTTATTTAAATAGGCG
ATAAAACTCGAATTAATAAATAACGTATGTTCTGGCCGTCGATTTTATTC
GTTTCACTATATAAGCTTGTCTATATTAAAACATTATAGCTGTATACTAT
CTTTGCTTCACAAAAATTCTTTTGGCAAAGAAACTTTCATCAAGGCTTGG
ATAAAACTTGGATCAAAACCCAAGACAAGTGGGCAGAGCAGAATGAAAAA
TAATAAGTCCTTTTTCGACAGCTGCTTTGGATACCAGGGAGTATTTATTT
GATTGGAGGTCGCGACTCCAAAAGAAAGTTCATTAAAATTATGGCCTCTT
CTAATTTTTGAACTGGCCCCAGAAAGGAGGAGGGAGGGATATGATAAGTA
CCATAGACCCCAACTTTGCCTTTCTGGTCGTTTGCTTTTGAAAATAATCA
TTGGACTGTTAATATGTTTCAAGCACAAATTTTTGTTGGCGCTCGTTTTC
TGTTTTTCTTTCCAGTTGAAGAATCTTTAGCTCATGCAAATCAAAGAAAC
TCAAGTTTTGACTACCCACACCAAAAGACAAAATACTTCGTAAATAAAAT
GTTTACATTTTTCAAATTTAAAATACTGTCTACGTTGGTGGTTATAGTGG
GTGTGGCAGTAGTAGTTCGCACCCTTAATTAAGAAAAAGGGGTTAATTAG
GTGGTGACCCCTTATTGGGTGTTTGGCCACTGCCCACTAGGCATAGGTTG
GATAAAAGGGTTGAATTAAAACAAAAAGCTTTCTACTCCGATGTCTAGCT
CAACAATCGAGAAAACAACCCTACAGAAATGATATGTATTTTATGCCGTC
GGACCTAACTCTTTCATACACTTTGTTTTATGGCTATAATTGAACATCCC
TCATGATTTTGACAATGTCACGAGGATAAGAGATGTGTTCCAAAGAACCA
GATCGAATTGCGGAAAGATATACAGACAGTTTCATCTTTCGTAGCCCTAA
AGCGGGTTTTAAATGGTTACTTTGGCAATATTAAAATTTCCTGTTGTTTG
TCTTAATAATGGATAATAGTTCATTTTTTGGATTTTTTTAAACTAATTTT
GTGGGTCCTTGCAGAGTTTAAAATTTTCTATTTGAACTACATTAACCCGC
GATGCATTTCAATTATATATAATAATTTAATAATTTAATTATCTGTTGCT
TAATAAACATAGAAATGTTTCACTTTTTAGTTGCTTTAAAAGTAGCACAC
GTTTATTAAATAAAACCGCTGTAACTGTTATGGGCAATATGTATACATAT
TATGTATTATGTTATGTATACATGTATGGGCAAAGCAATTAAAATTTTCC
ATTTCACTCAACCCAAAACCAAAAAGGTTTACTTGTTGGTTTGAGTTATA
TATTTTTTTCTTTTTTTCTTTATTTGAAGTTTATCAATACAAGGGGATGG
AAGACGATATGGAAAACCAAATGATTGCGTTGACTGGGAGTTTCTCTAAA
AAAAAAATAAGAACCAACCAACTTAATTAAGCTTATCATATACATTCCAA
GCACAAGCTGTCGAACAGGAAGAAAAATTAAAGCGCCTGTCACTTGCAAT
TATTTAGCCCGTAGGTTGATTTCTATTCTGTTGCTTCCAAAAGAGAAGAA
ATTACCCGAACTGATCAACCGCTTCAGTAAACTGCACGGAAAGCAATCGC
ATTTTTCTTTTGATTAATAATAGTCTAAGAAATAATTTTAGCAACTTGTC
ATTTATGAATGTCAGTGCTCAATAAAGCCCTATAGATTAGTGTACCATCA
TGTTGAAGTGAAATAGGTTTGGTTTAATAGTTTAAAACAATCTCAATACG
ACGGATATTCTATTCTATAGCCACCTACTTACAGGCTATCACAAACAATA
AATTAAATAACNNNNNNNNNNNNNNNNNNNNNNNNNNNNNNNNNNNNNNN
NNNNNNNNNNNNNNNNNNNNNNNNNNNNNNNNNNNNNNNNNNNNNNNNNN
NNNNNNNNNNNNNNNNNNNNNNNNNNNNNNNNNNNNNNNNNNNNNNNNNN
NNNNNNNNNNNNNNNNNNNNNNNNNNNNNNNNNNNNNNNNNNNNNNNNNN
NNNNNNNNNNNNNNNNNNNNNNNNNNNNNNNNNNNNNNNNNNNNNNNNNN
NNNNNNNNNNNNNNNNNNNNNNNNNNNNNNNNNNNNNNNNNNNNNNNNNN
NNNNNNNNNCCTATAGAACCATTTTTGTATACTGAATAACAATACTTTAT
GACTGCTCATAGGACAGATATATGATATTTTTGATCAAACTAAAACTGCA
ATTATATGTATTTAGTTTAAAAGCTTATTACACCGCAGCTTAACACTTTT
TTATGAAAAACAACGAATGTTTGTGTTTTTCTATTAATCCAATGTCAGCT
TATAGTTTTTTTGTAATAGCATATACAAAAGTTTATAAATTATATACACT
AAGAACACATATAGGTATTCTTAAAGATATTGACAAATGATCCGTTATAT
CTACAGAAAAAGTAAGGAAAGTTTACAAAGTCCCAAAAGGTTGATTTTAA
TATAATCTTCTTTTCTAAGTCAAGTGTATATTTTCTGAACCCTCGGTAAA
TCAGTTTACATTCATCGAAAACTTTAAGTGTCACAAAAAAAAACCCCATT
CGATATCCACAATTTGTACACAATCATTTTCCTTTTCGCTTTCCAATCAT
ATTAAAAACGGTTTATTCACACGCAAATCCTAAACATAAAATTTACCCTA
AAACGTATTGTAAAGTAGTTCGGAAAAACCTGTAAATTGTACTCCTGTCG
