# Supplementary material for: SMCis: An Effective Algorithm for Discovery of Cis-Regulatory Modules
Source: PLoS One. 2016 Sep 16;11(9):e0162968. doi: 10.1371/journal.pone.0162968 (PMC5026350; doi:10.1371/journal.pone.0162968)
Supplement: S1 Datasets — (ZIP) [file pone.0162968.s001.zip › dataset/Drosophila/Masked/dsec_gm12909.fa.masked]

>scaffold_4:5483403,5523402
AGACAATAAAAGAAATTAAGATGACGTNNNNNNNNNNNNNNNNNNNNNNN
NNNNNNNNNNNNNNNNNNNNTGAAATATAATGGATGCCGGCTTAAATGGG
ATGTTCTGGCATTTCCATATGACTTTGGCTAATTAATGACCCCTCACTTG
GCTAAGAACGAAACTTTGAAACTTTCGTTTTTAATGAGATGCCTGAACGC
CATAAACATATTTGTTTTCCCCGCAGAATTCCTCAGTAATTAAATGCTGT
CTGGTAAAAAAAACTAACTTTAAATGAGTAATTATATGGCCTGCGAAGAA
GGCTTGATAAGAATTAGAACTGGTTTTCGCCTGTGTCTGTCTTTCTCTGT
CTTTCTTTCGGCATTTGTCTAGCCTTAGTTTTTTGCCAAAAGAAATATGA
TTTTTTATGAATTTGACTTTGGCTGGCGTTTAATTACATGGTCTCCGAGT
GGCGGAAATGCCTGAGAACGGTTAATTAAATTATGCCTGGCCAAATCAAA
CTCATCGCCGTGGATTTCAGCCATCGATTGCAGCAGCTCCAGCCAAATCT
CGGTACCTACTTCAATGGCATGCCAATTGCTGGCAACAAAAAGCTATCAA
AATACCTTGCCATTAATTATAAATATGTTGAAACTGCAACAGACGACTGA
GCATCTGTCTGGGCTATGGATTTTCGGTTTTGGGCTTGGCTTTTGGCTCT
CGACTCCGCTTATTTTGTTTCTGGCCAGACTCTGCAACTTTTTGGACGCT
TCTTGAAGTTGCCAGTTGTTAGTTTGTGTGGCCAGCCTGCTGCCAATACA
AGTTCAATGATTCTTATACACCCAAAAAAAAACTCAAGCCCTAAAAAGTC
TTTGAACTTGGTAAGTAAACAAAGAAGCAGAAGGTGGGTAAGGTGAGTGT
CTATTAATAGTTACTAAAAAAATTTAAAAAAATATATTTTCGTGCATTTT
AAATCGTAATCGCTAAGTGCATTGAACTAACTGCAGAATCCGCCGAGACT
CTTGGAATTAGCTGCAAGTGCTTGCGACTCTCGGCGATTTCTGGTGTGAA
ATGCACCTTGACATTTGGCTAGGATTTTTCCCATGGCTTATCGATTGAAC
GCAATGAATTTGTTCTCGTCGCTCGATTTGTTATACGTTTGCCAAGTATT
TTTAATGGGATATAATTTTGTTGCCTTGTTTACTACCTCTCTGGCTAATT
ACCACTTTTTGTCCTCCCTAATTGCAGCCATTAACCAAATCCCCAGAGAC
AGTGGCCAGAATGATCGCAGAGCAGCTGGTGGTCAAAAGAGGCCCCATGA
TTCACTGAGGAGCCCCAGGAAAGCGATCCCCATTAAGCACCGAGAACAAA
AGAAGCATTAAGCGCTTGATTAACTGGTGGACAGGTGGACTAACCTAAAG
CGGAATGGCACACTTTTGCTGGCTTCTTAAATTCGGTCTCTTGCTGCTGG
TAAGTGTCGCATTAAGTTGGTTATTCACTTCTTTATGGCCAGGTGCTCGC
AGAATTCCAGGGAACTTGCTCAGATTTGGTCAAAGAAACGCTTAAGTTCA
AGGCTAAGATTTGGCCATCTTAGCTACCAAACAAAACTAGTTTACACTCC
ATTCCAAGCACTTCCAAAAGTGGTTAGTAATTGTCTTTATGGTATGTAAT
TCCGAAATAGTTTGGGTGCTGTTAAAGAAAACGCACTTAAATATATCTGG
CATTAGCTGCTAGAAGCTGTGATAAATCGAAAAAAGCATTTCAAAAGCAA
ACAATAAACTGATTTTCATTTCAACACAGCCGAAAGCAATCAATCAATTT
ATCTGATCTTCAACTTGGAAAGTTTCGTCCTCCATCCCCACGACTTCGAT
TTAACAATCCAACGAAACTGATTCAAATGGCATCGTTCGGAAACTTTAAA
CTCCAATTGAGACCTCATCTTTATGGCCAGCAATTCCCATGCACAAAAAT
GCAATTGCCAAATGCACTCACATGGGGTGCACCATTAGCTTGGCCAATGC
GTTTTGAAAAATGGTTTAATGGTGCGATCGCACTACATTTGTTTGCCGAC
GTCGGTTTTATTAGCCCAAATCATCCATAATTCTGTTGGCTGCTTGGCCA
GCAAATGCATTTGGAATTAATTTTTACCACACACTCGCTTTTCTGTCTGG
CCGGCTCTTTATTGACTGCTCATTAGACAGACCAAGTTGATTGTGAGTAA
TGTGGAGCGGAGTAAGCCAAACTGAAGCCGAGTAAACTAAATAATTGCAC
GCGATTTAACTGCAGTCGGTAACCACTGTACTCAGAGAAAAGATGGCAAT
TAAATATATTTTATGTGATAAATAATTAAGTAGATCTGCATATGTGTAAT
TCCTACAACGATTGCAGGTGTACTTAAGATAATGGTATTTTAATTATTTT
TGCTTAAATTTTATTTCGAGTTGTTTATCTAATACTTATTGCATAATAAT
ATATTCCTTTTTAGTTAACAGTTATGAACGGTTATTACCTAATTAGGGAC
TTAACACAACGACCTTTACGTTTATTACTTGGAAATACTTTTAAATTATA
TTTGCAATTAAATTTCATCTTGACTGTTTCATTTGCGAAGTGAGAACTGC
CCGATAAAATTAATTACACATTTTTTGCGAGTGTTTGCTTGCAACTGACG
TTTGGAGTGCCTCTGTTTTGTGGCTCCAACTTTTGCTCTGTTTGCGGCTA
AAACCCAGGCTCTGTCTTTTGGCCATTCAAAGGCGATGACTACGGCAATT
TGCAAATTATGCTCAGCGGGGCAGGGAGTGGTGCAGCATTGTCAGTGGTG
CAACTACATTCTAAACTCGGATTTTCTAGGCGATTATAAGCCATTATTAA
CCCACCGAGGCACATCCGAGTCTTGGGTTACACGAGTATTCATCAAATAA
ACGGTTTTGTTTATGGCTCTGAGTGACTCCTAAACGATCTGGGGCCAGCA
TGGGTTAATTTCCCACACGAAATGTGTTTTTGGTCTGTGTCTCTGCAGTG
TAATTAATAAATGTGTGTTATTGTGCCACAGCCCAAGTTGATAGCTGCAA
TTTGGATCGACTCGAATGCGAACTGGAGTCCGATTCTGATTCCGCCCCAA
CTTGTGGCATTGAGCGCGGCCCTAATGTGGGCTGCACTTGGCTGGGAGAT
CGATAGACCGATAATGGGAACACTCAGGAAAATAATGATTGAAATGCAAA
ATAAATCTTGATTAAATGGAGGTTTTGTGGTCCCCTCAGTTTTCTTTGTG
CATAAACCTCCGCTGGCATTAGCTTGTAATATTGTGCACACAATGTGTTC
CCCAGCTGACGACAGCGGGTGGTGGCTAAGACCGGCGAATGTCTGATGTC
TGCTACCAGAGATTAGACTTTGGCCTGGCCAGTTTAGGCTGGGCTTGTGG
GGAAAATAGACCCGCTGACACATTCACTTGGCCACCGACTGTTTTGGCTG
CAAATTGCAACAGTGGCTGCTCCTTTGAAAACCGCCCACTTCTAGCACAA
AATGCCCGCGGACACCACTCGAAACTGGCAGAAATGCCAGAAATGGGGGG
TTACATGACTTTTTCCGCATTCGATACCGTAGTTCGTGGCCTGAGTCACT
GGCCCCTCTCCAAATCCTGTTTACATAGCACCCAAGTATATATGGGCCCA
TATCAATCAAATTACTTCCGAAATTTGCATAACGCAAACATGAATTCAAT
CTGTCAACCCGTGGCGTTTGTGTAGTGTCAAGCGTAAAAACTGAAATCAC
GACGATTGTGGCTAATTAAAGCATCGGGTATCGAGTATTGGGTATCGAAT
GGCAGCATCAGCGGCACTTGAAAGCCAATCGAGTGGGCCAAATGATCCTA
ATAAAGAGAGCGCTCATTAAGGCGTGATTATTGCTTAATTGTTTGCTGGC
TATTCACGCGCACACAAGGCGGATACGTGATATTCTGAAAGTTGACTTTT
TTTGACACTTCCGCTAAGTTGACAGCCGTGAAAATTGTCGCCAAAACGCC
ACAATCGAATGATAAATGGTCCACTTCGGCAGGCAAAGTGCAAAAGAATG
TCGAAACAGGATTAGCTACCTGATAAATCAATCAAGATTAATAATTGCTT
ATCACTTTTGCGCTGGTTGAAGGAACCCAAACCCATTACCCAATTCATTC
ATTAAACTGGAGCACGTCACTGACCAGGCGTTTTAAATAACCCCACAATG
GAAAGGAATTCGCATTGTTCCAGTTGGCTTGGTATTTTTAGAACGTTTTT
TTCTTTGTCTTCGGGCGAAACCAAATAGTTGGCCCTTTTGTAATTGTCAC
TCGGATAATTCGCTCCCTAGACCGTTGATTTAGTGTCAATGCTAACCGTC
GCTTTTCCATTTTCCATTCAACGCCCGCGGTCGGTTACTTCTGCAATTTT
AGACATAAAAGGCAAGGCGACCCGCCGGATGACTAACCGATCTGGAGATA
TAGTATTATAGTAACNNNNNNNNNNNNNNNNNNNNNNNNNNNNNNNNNNN
NNNNNNNNNNAACTTTAGCACATGTGCGAAGGTGTTCGCTCAAATCTGCT
CTAGAAAATGCTCGGCGACAGGCGCCCACTGCACTGCCGGATGTTGTTAT
TGTTCTTGCTCAGGGGAATAAATACACACGTTAGGGGAAAAAATGGATAT
ACCTATAAGCAGATTGAATAATTATGCTATTATGTTCGCCACTGCGACCG
ATTTCCATTAATATTCGATTCAATTTTCGTTATTTTTCATTGTTTTCAAT
TTGCGCCTTTCGAATTCGCCTCAATGGATCAAAAGTGTTGGCTAGTAAAT
GATCTGTCTCGTTGCAATTAGCAATGCTAATACTTATGGCGATCGATAAA
TATCCATAAATATGTTTTATTAGCTCGCTTCGATCGGCGGGTCGTTTGGC
AGGGCGAGTTCGTGCCCTAAGTCTTTTGTTTATGCGGTGGGTGTGTGTCC
TGATAACAATTTATGGCCGATCTCTGGCCATGAATTTGCACTGGAGTGTT
TTGAATAGTGTTATGCCAAAGATGTGGACGTAGATAACCAAGCTACTAAA
GTAATTTAATGGTGCATTAAATGTAAATTGATGGTGTGTTGAATGGCAGG
GAAAGGTGAAGAAAATGTAAGGGATTTTTAACAACATACTTTAGCCTCTG
ACCGTGTTTTTTTTTCCAAAATGTAAGTGTTAGTCATCGAAAGGGATAAA
ACCAAAATGCGACCTGATTCCCAGAAAAACTGGCCGCTCAGTTAGGTTAT
GAAATTGACTTCCTCAGCAGCAAACAAGTTTATAAGTCACAAGATGAGTC
AATGAAATGCATGCAAATCGGTAGGAACATAAATATCTTAATGACACTGA
GTGACACTTTGACCGGCATCGTTTAACTAGTGTTTCCATTTTCCACTCGA
GCGATCTGCTGCCATTTGCCCATTGGACAATCAATAATCCACTGCTCGAA
CTGTTTACTGGTTCGATGGGTGTTTTCGCTACCTTACGCCACCCACTTGA
GCACTTGCAACGCGGTTAATTATGCCACATTCGCCACTTGACTAGGGACT
CCACAGTAACATGCGCCACTTCAAACGGAGCACCGCAGCATTCCTCTGAT
GTCTTAATAGACCAGCCGCATTATTATTCAAATGCCATTGAGCTAAAGTC
CAGATCTCGGTCGTCCATTGCATGACTTTTGCATATTTGCTAGCGACGTG
AAGACATAACTCAGCTTATGTGGATCGATACAAATGATATTTAAATTACG
CAAATTTATAAATAGATCGCTGAGATAAGCTCAATATGTAGTCATTCCCC
ACTGCAATTGGATGAAATATGCTAAAGATTTCTTTTTGAATTACCCGTTT
TCTAGTGTCGATGCTCTCACCACCGATTGCACTTAAGTAATGTCGAGCAT
AACTAACACTCCTTCATCTCTGACATTTCAGATGTTGTCCGGCTGCCGGA
CGCGCCCAGCCCCCCTTCCCAGGTGGCAGACAGAGTGAGCTCATCGCGGG
CAACGAGTTCCTCAAGCTGTTCCTCGATCATGATGACCAGCAACGAAGCC
TCCACAGCGGTGAACAGGATTTTGGGGGCAGGGCAGAGTCACCATCGTCG
TCTCCGCATCCCCACCACAGAGCAGCCACAGGAAGAAGCCTGGATCTCGG
CAGGAACCGCTATAGGAACTCCCTGACATCCGGAAACTCCCAGACCGAGG
AGCCATCCGACTCTAAGCAGGTGGTGAAGTTGGTAACCTCAGGCAGTAAA
ATAGTGTTCCTCGAAGATGTCCCTAATAAATTGAAAGGAAAGTCCAGCGG
CGAGGTCAAAGTGGTGGCCGTTAGTGTGAGTTCCTCCAGCAAGAGAGGTC
CTTCGAGGAGCAGTGTTTCTGGCGTCACAGGAACGGGTTCGGACTTTGTC
AACCGCTCTCATAAAAGTGAACTTTCGATTGAGGAAACGGAGCCCAGATT
GGCTGCGGATTCCATGGACAGCGATGTGGATTCCCTAAACAGTGCCTCCA
ATATACAAAGTGTACTGGCTGCTCCTTTGCTGGCGGCTTCCTCTACGCAT
TCCTTTTTAAAAAACCAAAGCGAAGTGACTGAAGAGGAAGCCGGCGTGGG
AACCGCAGCTGGAGCAGGTTTACCCTTTCAAACGGTTATTTACCATGACA
CCAAACAGGGAAGAGGACCTCAGTCCAGGTCAATATCCTACAGTTCCATC
TCCCAAAACGTGGAGGACCTGCAAACCTGGCAGCAGTCGAAAAGTGGCAT
TTTGGCGGAGGCCCAGAGAAATGTAAGTGAGAGCTTGAAACACGCGCACT
CGTCTGAACCAGCCAAGTTCTACTCAGTACCATCGAAAATGTACAGTGTG
CCTAGTAAGTTTTACTCCGAACCAGCTAGGGTGTATTCAGAACCCGCTAA
AATGTATGGACAGCCGGAGAAGGTGTACTCATAACCCTCGAAAGTCTACG
GACAGCCCTCCAAGTTTTACTCGGAGCCAGCGAAAGTGTACTCGCAACCC
TCGAAAGTTTATGGTGAACCGGCCAAGACATACTGGCCACAAACATTGAC
CACAACGGCCGCAACACCACTGGGTAGCACCACCTCGTCCTCCCCATCTT
CCACCAGCACCTCCGAGAAACCACCACTGGCAGCCACCACCTTTGTGCCA
CTGCGATCCAGACCAAGACCCGCGATTGTCTCGCGCATCGCTTTTGGCGA
GGCCCAGAGCACAAGCACCGCGACAGCAGCAACACCAAGCAGCACGGCAG
CAGCAACACCAAGCAGCACGGCAGCAACATCCAGCGGCACGGCGGCAACA
GTGGCCAGCAGGGTCACCACAGTGAAGCCTCCTAGAAGCAGCACCTCATC
CAGCATCAGGCCAACCACTTGGCAGCACCATTATCACAGCTACAGCCACC
AGCCCCAGCCGGCCCATCCAACTCGCAGAGTACTCTTCAATTTGGATAAA
TTGCCTTATGATTTATTGAATGCACCGCAGCCGCATCCATTGGAGCCAAT
TTTATCGAAGCACTCAAGTCCGAACCACTACNNNNNNNNNNNNNNNNNNN
NNNNNNNNNNNNNNNNNNNNNNNNNNNNNNNNNNNNNNNNNNCAAGTCCA
TGCTGGGAGCAACAACGTCAGCATTCATCACCGCCGCATCAACATTCTAA
TCAAAATGCCAAAGGATTGCCCAATAGAGGTGAGTCTGAATCTGGTTAAA
CAAATTACACTGTGCAGCAGGGCGAGTGTTGCAATGCATAAATTAAACAG
ATCAATTTTCTGGGCCCATCAGGTTTAATCGTATATCATTTATAACGACC
TGCTTGGCTGGATGATTATGTTTCACTTAGGGAGTAGCTAGCCATTCGTT
TGCAGAGTAAAGACAGCCGATATCGATTGGGGTTCTATTAAAGATCATTA
CTCATTATTCATTCGTGTAGCATTACTGGAGTAATTTTTAGGAAGTACTC
CAACCAGTTGCCCAGTGTACTTATGACAGACAGCGACAACGCAACCACTT
GAACCCCGGCCAACTAATCTTGAACTTATCAAACATCATCTTTTGTTGCA
TCTCGCCCCGCAGATCTAGTCAAGTGTGTTTCCAAATTCGCACACCAACA
TGGAGCAGCGGCGTCCGCGGTGGACCCATCGCCGCCATCATCTTCGGGGT
CAGGCGGTGGCTATTCGTACAGNNNNNNNNNNNNNNNNNNNNNNNNNNNN
NNNNNNNNNNNNNNNNNNGCGANNNNNNNNNNNNNNNNNNNNNNNNNNNN
NNNNNNNNNCTTCACCACCGAGCGCCCCGAGCTCTACACTCCGACCTCCG
AGCAGAATTACGAAATTGAGGAGTCCGTTAGTGTTATGACAAACGGACGA
GCCCATGGACCGCAGNNNNNNNNNNNNNNNNNNNNNNNNNNNNNNNNNNN
NNNNNNNNNNNNNNNNNNNNNNNNNNNNNGGCAAATCACAACGCCAGCCA
GTCCAGTGTCCCAATCGAGCACCACCGCCAGCCCAAGTCGTGGCATCAAC
AGAGGACGTGGCTCGGTGGTTTACAATGCAAATGCCAACGATTACTCNNN
NNNNNNNNNNNNNNNNNNNNNNNNNNNNNNNNNNNNNTCAGAGGGCCAGG
GAGGCCCCGACGCGGCCTCCGATGACGAAGACAAAGTCGCCTACGTGGTC
GAGGGACGCAACTACCGAAAGTACCGGGTCGAGGAGAAGACCGACGACGG
CTTCATCGTCGGCGAGTACGGAGTGGTGGACCACAACGATGGAAACCTGT
GGGGAGTGCGTTACACCGCCGACTCCACCATCAATCGCAGTCTGATACAG
AAGGCGTTGCTCACGTTTCTGAAGCTCAAGTAGGGGCCAAATGGTCAGGC
TCCACTCGGGAAAGCACTCGAAGTGGAGGGAGGAAAGTCGCCAGTATACA
GGGAAATCTTTGGAAAGTACAGGGATGCTTGTGAAATTACTAATAAAGAC
AGACCGTTTTGGGACTTACATTTTTAATTATGAATGTATATTACTCATTT
ACAAGAAGGTCTAGATCGTTAAAAATATTGGAATAACTAGAAATATTAAT
AACTTGTTAAGTTAAGCGAGAACTAGCAAGCAATTATATGCTAAGAAACC
TATCTGTCTGATTAAGTTTCACATTTTATAAGTTGTAAACGTAAATTTTA
GTTATAGAACAAAAACACAGTTATATGGCGACTTTCCCAATTCATGTCGA
TGATTTCCCGAGTGTCAAAACACAAGAACCCCGCACTTCCCCACTGAAGA
GACAGCTGCAAAGGCATTCACATGTGATCCAAGTCGTATTGTAGTTAGCT
TAGGCAACCTAAACCTAGATAGATAAACCTAGATAGATGTACCCTAGAAC
TTAGCCACTAGTTGAGTTCCCACGAGATCAGTGTGTGTGTTTAGTCAGTA
AACGAATTTTGTTTAATGTTTAGTTAATGTTTTAATTAATTTATTGTAGT
TGTTGGTATTGTAATTGTAATCTCAAATCCGAGCCTAATTTATTCAGCCG
ACCAGCACACCCGAAATTGCGCAGAACTAGCAACTTGCCATACAATCCGA
GCACCTACCAGCATTAAGAACGAGCGAAAAATATCCTAATTAGAGCATTA
AGTGACTTGTGTAGTGAAATAAACTAAATTCCATTGAGACTAAACCGCAG
TTGTGCATTACCCATTAATCTCGCAGCGGGCGGGGATCGCAACGGATGTG
ATTGGGAAACAGGTTGTCCTGGGGGCAGCAGCTCCTCCGATCCGCAAAGT
AAATAGCCCCTTAAAATTGATTAAAAACATGCAGCCTGCGGCGCGGCGGA
GGGAGTCGTTTTTCTGGACAATATCATTAAAATTTAATTGATATGAACAA
GTGACAAAGCAGCAGCAGGACAGCTGACGCCAAGAATTCGCAGCTCACGG
GGTAGTTTGCTTTTATGACTACACTGAGAGAAAAGGAGAGTGCGGTTCAA
CTAAGCCGAACTACATATTCTTCACAGTATTTTTCCCAGTTCAGGGATTA
AGAAGATAAACAGTTCTGTTTTGGGATAATGATAATGCCCTGACAGCCAA
AACCTGCTGGGCTATCAGTCTTCCGAGTGAAACGCGGAAGCAGAAAGACA
GAGAAGCAGTGGCATCTCTGAAGCTCCGAGATCGGGGACAAGGAGCCAGT
GACAAAGTCAAGGCGGCAGTTTAGGGTCCATATAGAGCCACATTTGGCCA
ATTAAGAGCAGCATTTCCATAAATGTCCAGCGGTTGTTTACTGATCTGCC
CCAAGAAACCGAGCCCATGCGGCACTCAACGGGAAACCAAGTGGACGGAA
TCCAAGTGGATGTGAAGGTCGCTGAGCGACCTTGCTTGCGGTCGCCTTCT
TTCCACCTTGGATGCCTCCATCCTCCGTCCTCGAACGAAGCTGCTTCTTA
GGCGTTTGCGTGTCGTCATTTGGCTGGTTTTATTGCCCCTTGGGGACTGG
ATATTGGACTGCAGAGTGGCCGGTAAAATTTCCACTAATGATTGCATGCG
CNNNNNNNNNNNNNNNNNNNNNNNNNNNNNNNNNNNNNNNNNCCCTGCTA
TTTTTAGATATGTAAGACAATCGCAGTTCGGGCTTTGGTATGCTGTCTTA
TCGCAAACCGGCAATCACCCCGAGCTCGAGTTCGAGTCCCCCTGAGTGCG
ATTCTGACCCGGCTGCATCGGCGTCGCGATCTGCGTGAAGAAATACAGCA
CATGACCATAAAATCACGAAGGGAACGTGAGCATCCGGCACCGAGACTTA
GAATACACTTGGAAATCAGGTACACCAAATGAAATCTTAACACTTATAAA
CTAATCGGCTATGTACGGATTAGTATAGTCTCAGGTCAACCAACAAGTAA
TCTAAGCTCTTCTTTATATTATAGATATATATGATTATAATTTAATGAAG
TACTTAATGTTATTCCGTTGGTTTCCGTTTTTTAAAAGAATTACCATACC
CCTATTCAAGGGTATGGAAAAAGAGAATGTGCCTGGGCAGTTGCAGATTT
AATGCGAAATGCCAGAGAGGCAGAGACAAAAGTTTGTNNNNNNNNNNNNN
NNNNNNNNNNNNNNNNNNNNNNNNNNNNNNNNNNNNNNNNNNNNNNNNNN
NNCCTGGCCGTGCCCTTTCTGCGGTCAGCTGCCTGATGGACATCTCCCGG
GAGGAGGAGCTGGCTTTCGAGATTCGAGATGGGTCAGGAACTGGTTATAC
CGTTGCGCTTAAGTGCGGCAATTACCGGGCGATACAGTTCTCCGCGCCTT
TTGCAGGAGTGAAAGAACTTAACTGAAGTGCAGTATGATGAATGCCGGCA
AAACACGTTTCAGTTCCAACGGTGCACAGAAAACAGCGATCATTCCTTTT
GATTTTAAAAGACCACATATATTTTTAGCATTATATGAAGATTGATTAGA
AACCTATTTTTAGAGATAGCATCTTTAGATTATTACTATTTACTTCAGCT
AAAGAAAACTAAGGCAGTGCACCAACGGGTTAAAGATTAAAATTAAAATT
TATATGAGGAGTGTTTTCCATTACTGCATTGTTTTTTGTGTAGACTCTCG
CCTTTAGGGGGCGTCAATAAATTTGAAAACTACATGAGCGCCGATCGCAA
TGACAGGTTGAACGGTGCCACGCCCCCCGCCCCCATGTCCTGGTTAGTGG
CTTTTTAACGCGGAGGGCGTGGCGCCGCAATGGGCATTCTGACAGCTTTC
GAGAAGGCTGTCCACCGGCTTCATTAAGCCCCCGATCTCGAGCTGCATCC
GCATCCATGTGCACGCGAGATGACCAGCTTCCTTTTACTTTTGCCTTGAG
CAGCTGGCAAATTGCTCGCCCATTGATCTGGCTTACAAGAATCGGCACTT
TTCGCCTAGCCAGCGAGTCCTGTTAATTATTTCGGTCCCATGGAACCACG
GCCACTTAATGAAGTCGCCCCCATGCAGGTGAGCTCGGTGAACAGGCATG
TTTTCACAATTTACGAACCATTTTATTCAATATACGAGTCGAGTGGGGAT
GGCTGATCGATCGCGGCTCGGAAATTTATGACATGGCATTATAATTGACC
GATTTGTCATTATAATTAGCGTGTACACAGCCCAGACAGCGCAGAGCGGC
GATCCTAATTTATGCATATTGGGTGGATTATTTTCAGAGAGGACAACGTG
GTGATAAAACACGAAACATTGTTGCAACGAGCGGAAGATGTACTTCAGTA
AATCACTTTTTTATTACAAGCTATTAATATTCATTCAATGAAGAATGCGC
GGACGATAAAATAGTAAAGATAAAACAACTAGATGAAAAAGATCAAGTAT
CAGTTTACTTTTCAAAGCTTGATCATTTAAATAAATAAGTAAGATGTACA
TCTATCTCTGCGTTCTATAATACTAGTAATTAAGACCGGTCTAACTATGC
NNNNNNNNNNNNNNNNNNNNNNNNNNNNNNNNNNNNNNNNNNNNNNNNNN
NNNNNNNNNNNNNNNNNNNNNNNNNNNNNNNCTCCTTGTATGGTATTTAC
TTCTCATGTCGATTTATACGTTAATTTTACACGATTTGTGTCAAAACTTG
TAGCTGTATTGAAATCAAGTATGCCTAAAAGCATACTAGTTTTTAAATTA
ACATGTCTTACAGTTGATATTCATCATATTGGGGATGATTTTATTTAAAT
GAAATTTACATTAGTTTTTTGCTTTTTAGTATTGTTTTAAAGCAATTAAT
TAAGGTAATCCCTTATGAAATATTCGTTTTAAAGGCAAGAAATGTAGTTC
CTTTCTTATAAATTCCCAACCACTTGAAGATATTTTGAATCAAAGAAAGT
ATTTAAACAGAACCAGGCCAAGCAAAACGCCCACAAAAAGTGCAACACCG
GAAAGGAAGATTAAAATTACCAAAAGTCATGAATCAAGCTGAGAAGTTAA
TTCAACAAAAAATCGAGAGGGACGGTCAGATGTTCAGACAATGAAGAATG
CAAATCATTGCACTGCCGTGTCCTGTGAATCCTGCAAGTCCTGCAGACTG
CAATCGATTTGGAGCACAACTAATTGTCCGCCGGCAATTAGCAGGAAAAG
TATTCCTCCGCATTCAACACTTTACTAATCTGCAAGTGTCAAGCGGCCGC
AAATGATGGCGATGACAAAAGGAGTTGACAGGCAGGACATTCGGGGCAGG
AGTGCAGGACTACAGGCACGGGTGCGGGTTCCGGAGGGTTGAAGTGTGCG
TTCCGGGTAAAAAAGGATCGAGGCAGCCGCACTGGCAGCATCGACCTCGA
AATTCCTCCGAACTGCTGGGGTTGCTTTTTTGCCACACTCAAGAAAGGCG
GCCTGAAATTTGCACTTCATTTTGGCATCAGACTGGCTGCAAATTAAAAT
TATTGTTCAATGATAAAAATTAAAAGTGTAAGAATTCGTTTTAAACATGT
ACTTTCCATCACTAAATGGGTTTCAGTGTGAAAAAATTCTGAAAAGTGAT
GGAGAGGTTTTTGTAGTTTGTTTATGAGCATCCTTTTTTTGAGTGCACTG
ACTCAGACTTAAAAGGAAGAATGTAGACTCAGACGACAACAGGTCTCGTC
AACGAGGCACAAAGGATGGAGCGGCCTCTACCTTTTCGCATAATGAAATT
CAAGTACCGCTCGGTGCTCCTTTAACGTTTGATATCAAAGGACATTCGAT
CGGGCATGCAACATGCGCTCTTTGTCCCGCCGTTGTTGTCAGTTTTACTC
AAGCGTTTCTCGTATTTATGCCAAAGATTACATGTTGATCTCGCATATCT
TTCATCTTGACGGACTGGGCTTCTTTATTCGAGCTCCGATCCTGGAATCC
TGTGCGTGCTTCCCACGTCGCTGACACTCGATACTCGCTGGCAGGCAAAA
TCAAAATGCCGTCAGTCAGTAGCCCAGTCATGATCGTGCATTAATTGGTA
GACAAATCACAAAACAAATTATCCTACATCGTTCGAGAAGTGAATTTAAA
GTGTAGTTTGTCGACTGGATGATACCCAATACCGTAGCTTGACTTTATTC
CTCTTTATTTCTACACTTTATTTGGAATAGCCAAAGCAACCCATTCGTTC
TTACAGGGTATTATTATGAAACTTTCACATTTATTCATGGAGAAAGAATC
ATCTATCTTCCATGGAAATCTCCCTTCGCTGAATACTCACCCGCTTCTCT
GGTAGTCCATTGTGGACCACATTTCTCCAGCTCCAACTCCACCTTCCAAA
GATTCTATCCAATCGATAAGCTATGCCCAGAATGGCCCCTTTTCAGCTAC
CTCCAGTTAGCGATTTGATGAGGGTTTCCATGGATTTCCCTGCTCCTGGA
TAGATAATAATTTCATGACTGAAACAAAGAGCATATTGCGCATGCTAGAT
TGATCGCCCACTTGTTTGCAATCTAAAAAAAGGCCAAGGAAATTGAAATC
CTTTCTTGTGCATTCTTCCACTCATTTTGGCTAACCCTTTTCTGCTCAGT
TCGTGGAAGTTAGTTGCTCAAGATTCGCCATTTATTCAATGCCCATATTT
TTTGTGAAAAATGTAGAGTTTAAAATTTCCCGCATCAATGGTGAATGGAT
TGTTATGTTTCGTTGTAAAATCTTAGGGCATCAGGTGCCATGAGGTGCAT
TGTGCGTAATAATAGACCCCGAATTGCCAGCGTTCTGTGTTCAATTTCAA
TCAGCCGTGGATCCTTGAGTGGGAGCTTACAACTCTCTTCCCACGAAACA
GAAAAAAGACGATGATGTTTGTAATTCTATTATGACTGTGGAGCCAAGTG
CTAGTTGAAAGGTTGAAGGTTAATGATCCCTTCAGAGCAACGAACTCGCT
TAATTGCATAGAATGTAAAGGATGGGGATAAATGGAAATTTGAAAGGAAT
GAAGGGGTCCTGGGAGCAGTATTGAGAATATTGAGTATATTCTCAAACGT
ATTTGCAGTTTAAAAACACAAAATTGGTGATACATTTTTCGAAGAGCCAA
TGAGGTAAGATACAAGGGAGTTTGTATCATAGTTTGCATTTCCTGTTTAC
TCAGATAATTTTGAAAGCAAGCCTCCTTTGGGCTGTCTAATAAAATCAAA
GAGATCTACCGCTCCTAACGCAACTATCTGCCAAGATCTGTGAACACATT
TAGCCGGAAAAGCGGGACAAATTCGGTAAGAATTCGTAGATTTTCTATCT
CCTGTGGAAAAAGCGAAAACATAAACACATTTTACTCGCAAATTGTTGCA
AGAAATGTGTAAAATTTCTCGGCATATCGGGGAATGAAATCGGAAACTTG
TGCCAACAGTCTCGGGCGTGAGAAATGTAACGCAGATATTAGACTACTCT
CTATCTGCAATAATCTGCGTATGACATAATCTTAGGACTTAAAGATGCAA
ACGAGACGTGGCCTGGTTTCTGGCCCTCTAAATCTTTTCAAAAACAAAGG
GCCAGCGGCAAACAGGACATCCTACTTAACAGCAGCGAGCTGGTATTCAA
TTGTAAAAAAGGCAAACAAAAAGTCCTTAAGTTATGTTGGCTGGCAAATG
TTGAGCGCGAAACAAAGAGGCTCCTCTTTGCGAGGACCACAAAAGGTCCT
GAAATTCAGACTCAAAACTAAGGTAATGGCACTTATACAAGGTCCAACTA
ATACACCAAGAAAAATTAAAAACACTCGTTTAAAAAAAATAATAAAAGGC
ACCATTCGAAATATAGTTCTAAGATGTTATAACTTTACATTAACCTTCTA
TTAAATATCTAATATCTACGTAATTGAATAGATCAGTAACAAGCATTTGT
ATAATTTTTCTCTTTGTGCAGGACACAACAATCAAAACTGAATTGGAAAT
GGAAGCAGCGACTTCATCACTTGTTTCCTCTGGCTCTCCTGTTGCATAAA
TAATCTCGGGGGCATTCAACAGCCTGAAATCGGAGAAGTTGGCGGAGAAG
ACTCGGAATCTCGCATCGGATATCGGGTCGTAGTAGTGGCCCAAATCTTG
GAGGTGTGTCCCATTGTTCTGGCCGCGTTTCCGTGGCAGCAACGAATATG
AAACCTATCTGGATTTGATTTTGCACGTGCAGGTCTGGGAACCTCGGCAC
TCCAAGGACCCGATCCTGGCTGTCAAATCCCGACAAAAGTTGCTCAACTT
TCTGCCGGCGTGTCCTCCCGACTTGCGCAATTTTTCCGAAGATATTCGAG
CACTTTAATTTCATGTTTGGGATTGTTCGCCTGATTTCTCAAGATCAGAT
TGCTTATCTGTGTCCCCGTTCCCCTGATTCAATTTGCCCTCTGTGTAATT
ATTGCGCTTTTCCTAGGCTGTTTGTCCTCTTTAGGGTCTAATAGTCCACT
TCCTGCCTTCCAAGCCTCTTGGGGTTCCATTTGCACTTCAGTTTGACGTG
ATTTGCGAGTCGCTTCCTGTGGATCTCGTTCCCGCGAAAGGATATTCGGG
GCTATCTCCTTCACTCCCCTGTCTGTTTGCACTTTTCAGTTTGGATTTGA
CAGGCTTTTTGCTCTTATGAACTGGTGAACTTTGCTGCCTCGCTTCGGCG
GAAGTTGTCGTCAAAGGTTTTCGTTTCCGCAGTTTCTGGGTGCATTTGCA
TATTATGAGCGCCAAAGGACTTCTGATTCTTTGTCTTCTTGGCGCCAAAA
GGTATAATTGATGGATTCTCAATCGGATTTGGTTACAGTTTGGGAAAGAG
TTAGGCCCGCCAAAAATGTAGATTTATTTGGATAATGAATTGCTCTGAAA
TTTTATTCATTGTCTGATCCAAAATAAATCTAATTCGTGGATTTTGACAT
CTTCAGAGATTAGTACTGTGTCGAGACTAGCGGCGGCCTTTAGAACTTGA
AGGGTTTGACAGTGGGTGTATGGGACTTCAAAAAGATTATGCCCAATTTC
TATGTCATGAATCCTAAGCAATTTACATATTTTGCATGAATTTGTGAGGA
CATGTGCACTGAACTGCAATATTTCTGCGGCACCAGATAGCGACGTGCCA
TAAAACTGAAACAAAACACTCAACTAATGACATTCCGGGTCTTTCCCATC
AAAAGTCTGGCGCGATTCATAATGACCAAAGCGCAGGGTCAGCGGTAGAA
TATCTGGGGAAATAACCATGGAAATAGGGTCGGTCTTCCCTCGAAGAGTT
TGCTCAATGCTCAATGAATTCGGAGCGACGGCGGCAACTTTTGGGCCATA
AAGCGAAGAGCGGGAATTTTCCACCTCCAGCATGCAAATTAAGTGAATTT
CCCAGCTATTTAACCCTTTCATTTCGCTCGAACCTCGTCTTAACCCTTTT
CTCCTAGCCGTCGAGCAATTCATAAAAACGCAGCGAAAGTGGCAAAAAAA
TCGAAGCCAACCCAAACGGTAGCTACCTGCATTCTTCGAAGACAAAAGGT
GGTAACTCGTCATTAAGACGAATAATCGCTACCTAAATCCTTTCGCTTTT
CGTCCTCAAGGAACTTTGTAAAAAAGTCGCAAAAATTCGGGGAATTTTTT
ATTCACTTTTATTCATGGGCGACCTTGAATGGCCGTTATGTTGTCGGTGG
GTGGTTACCTGGCTTAGGTATGCGACATATAGACTGCAATATTCCGACCT
GCCGGTGACTGCTGTTTCAATTCTTGTGGTGGATTTAGCGCTAATCCCCC
GGATTAGCGACTGGCCGGCGTCCCGAGTTCATTAAGCAAGGGAGCTGATA
GTTGGTCTCAATGAAAGGAAAGGGGAAATCACTACCAAACTCAAACTTCC
TAAAGTCGTATATTCCGTAACTACAACTTGATGAATGACAAATTGCTTTA
TTGCCACAATCAAGAAATATTATCCCAAAAACCCCGATTAGTTAAAAACT
GTTCTTAAATAAATTGGGCTTGGAGACTGTTCCTAAAACTATAGTTGTTA
TAGCTTGGCAAACTTTTCGTTTGGTTATGAACATACTCGTACAACGTGGG
AAGATCAAACAGATGCAGCCTCCTCGTCTGCATATTCACGAGTTCCCACA
ATTATAATTACTCCAAACTCGATGAGCGGTCAAGGGAATGTCAAAAAATT
GATATGTCATCGTCATCTGGTTTAGTAGAGCATCCTCCTTCTTGGAAGTC
CGGCTAATGATCGGAATAGCAGCACACGCAAGCGAATTCCCATGCAGCGC
ACCTGAGTTCCAATTAACCACCCCCTACGGGGCAGCATCATCCAGGGGTT
GACTAGTCCAATTAGAACCCCTGGACATTGCAACCCCTGCCGACTGTTGT
TGATATCATGTCAAGCATTTTATTGATCAAGTTACGCATCCGTAATACGA
ATCGAAATATAATTGCTCTTTTCAAGTGTCTATCGTATATCAAATGAATT
GCATTTGCATCTCCGCCCTTCTGCAGTCGAGTCCGTTCGAGCGGAGAGCT
GTTCCCACGTTCGGGGTCCTGGATCAGGATCACATGGCCTTAGGCGTTGG
TGCGTAATCGCACCAGACTTACAGGATCTTGCTTAATATTATTAAGTACT
CGCCCGATGCTGGGACCTCGCACAATGTCTTTCTTTTGAATTCGCTGATC
CCGAAGACAGAAAAGCTTGATCTAGCTGCCTCCCGACCAGAGTGCCTTTT
CCAGGCAGTACCACTCCCGCGATCTAAAATCCGTAATCTGCTTAAGCGGC
GAGCTTAAGTCGAGGAACCGGTGGGTCCTTCGGGACTTGGCAGGACCAAG
CGAGATTAGAGGCACTGTCCACTTGAATCCTGAAGGCTCTCAAAAGGCAA
CGCCTAATCTGGCTTAGCCGCGGGAGCAACTATCTCAAATGGCTAGCTCC
CATTTTAGTATACACGTACCTTTGGTTTTTATACCAACTATGTCTTGTTA
CACATCTTATGATTTTACTTTAAAATAATTGTATTTATTATAAAATTATA
AATTATAGGTGCAGTTTTGTAAGTACTGGTCTTTAAAAAAGCAATCTGAG
CTCCGCAATAATTTTTTTTAAAGTATTTATTGATAAGTTGTTAAAGCTGG
TTCAGAAATGCAACTATTTGTTTATTTTAAATCAGTGCACATAATACATA
TAGTAAATTCGTTGTATTCCAAAATTCATTTAATGGGAGAATCGATTGTT
TAAAAATTACGCTAAAAAATTCATACTGAACTTATATATTAGATTTATGT
AAATTTAATAAACTCAAGCAAAACTCCAGTTTAGGGTCTATAATTTTGAT
CTTTTTGTACAATCTGATATCTGTCAAAGTCTTTAGATTTATCATTCCCC
TAAACATTCATATGGTTGCATCATAAAAACCTAATTACTGAACGGAAAAC
AATCAATAGTGCGTGGTATTCAACCCCTGCTGCTACTATCGCCACTCGAA
AAGGACTCGCCTCGCAGGACTAGAAGCGAACCCACAGGTACTTCACACAA
ATCACAAAGCGGCAATAATGGCAACGCCATAAAATACTCGGCCATGGATA
TGGAAGGATATCTCTTCATTAACAACTGTCGCAGGACGGGCAGAGATTCT
CTGCTGCGAGAGAGGGTAGCAGACGGACGAGGAGTTCGCGAGAGAGCAGG
TAGTGAACCCTGCGGAAAAGGGCCATAAAAACCCAAGGTATTGAGAATGA
GAATGAGCGACGGCTGCTGCGTTCCTTGCTCAATGAATTTTTCGCAATGG
CAGCCTGCCGCAGGATCGAAGGATTCTCCAGGGGAGAGTGAGAGAGGATA
TGCGAAAGAGGGCATTAGAAGCAACCCTCGCCCGAGTTTCGACCAATGAA
CGCGGAGTTTGTCTACCTAAGGGTGATCGACTGCTCGATGAATGGATTTG
GTCTGCAGGACTATTAAAACGCCGGCGGTCCTCACAGCAGACAACACAAC
CCATCGTGATCTCATCGAGTCCACATCGGAGTAACCAAGGATATATCGAA
TATATCACAATCCGCAATACAGCCGTCCACATAAACCGTTAAAATAAAAA
TCCAAAACGACTCAAAGACACTTCAGTGCCAAGTGCCAAGTGAAATTCAA
TTTGTGCAACCGTTTCTATAAAAATCGCCAAAATTACGCCCCACATCGGT
ATGCAGTCGTCGGAGGGTTCGCCAGACATGATGGATCAGAAATACAACAG
CGTGCGCCTTTCGCCAGCGGCATCGAGTAAGTATAGCAAAGAAATCAGAT
AGATAGATAAAAAAAGATGAAATCAATCTTTCTAATATATAAATCCAAGA
CAATCCTTTACTTATACAAACTTTCCCCTCTTCTTGAATTTCCAGGTCGC
ATTCTATACCATGTGCCCTGCAAAGTCTGCAGAGATCACAGCTCCGGGCA
AGCACTACGGCATCTACGCCTGTGATGGGCTGTGCCGGGATTCTTCAAGA
GGAGCATTCGGAGATCGCGGCAGTATGTGTGCTAGGTCGCAGATGCAGGG
AACTCTGGTGTGGTTGGACAAGAACGCACAGGAACCAGTGTAGGGACTGG
CCCGGCTGAAGGAAGNNNNNNNNNNNNNNNNNNNNNNNNNNNNNNNNNNN
NNNNNNNNNNNNNNNNNNNNNNNNNNNNNNNNNNNNNNNNNNNNNNNNNN
NNNNNNNNNNNNNNNNNNNNNNNNNNNNNNNNNNNNNNNNNNNNNNNNNN
NNNNNNNNNNNNNNNNNNNNNNNNNNNNNNNNNNNNNNNNNNNNNNNNNN
NNNNNNNNNNNNNNNNNNNNNNNNNNNNNNNNNNNNNNNNNNNNNNNNNN
NNNNNNNNNNNNNNNNNNNNNNNNNNNNNNNNNNNNNNNNNNNNNNNNNN
NNNNNNNNNNNNNNNNNNNNNNNNNNNNNNNNNNNNNNNNNNNNNNNNNN
NNNNNNNNNNNNNNNNNNNNNNNNNNNNNNNNNNNNNNNNNNNNNNNNNN
NNNNNNNNNNNNNNNNNNNNNNNNNNNNNNNNNNNNNNNNNNNNNNNCAC
CCTCTTTCCAAGTACCGTCAACTTGGATCAAGAAGCGTGCGGGGCCTTCA
CCCGAACGCCAATTGCCGGGTTCAGCTTGCTCCCTGCTGGAGGAGTCCTT
GGACGGAGTTCTTCATCCTGGGCCATGGGCCCCAGTACCCTTATGCCCCA
TGAACTTTCGGCCCAGCTGCTGTTCGTCTACGAGTCCGAAATGCCAGCCG
GGAGATCATGGGCATGGTAACCCCGCGAAAGTGCACGCCTTCCAGGAGGT
GCTGAACCAACTGTGCCATCTGAACATTGACAGCACAGAGTACGAGTGTC
TGAGGGCTATTTCGCTCTTCCGTAAGTCACCGCCGTCGGCAAGTTCTACC
GAGGATTTGGCCAACAGCTCAATCCTGACAGGAAGCGGCAGCCCGAACTC
CTCGGCCTCTGCTGAATCCAGGGGTCTCCTGGAGTCGGGAAAAGTGGCGG
CCATGCACAACGATGCCCGGAGTGCGCTGCACAACTACATCCAGAGGACC
CATCCCTCGCAGCCCATGCGATTCCAGACCCTCTTGGGCGTGTTGCAGCT
GATGCACAAGGTCTCCAGCTTCACCATCGAGGAGCTGTTCTTCCGGAAGA
CCATCGGCGACATCACCATTGTGCGCCTCATCTCCGACATGTACAGTCAG
CGCAAGATCTGAACAGTATATAGAGCCTAGACTAATCGCCGCACTCGAAG
TGCCTTCCAAGTGCTGGGAACTGTGATAATCTCGGAAGAAGCGCTTTGGA
CAATACTCGATCAGTGAAATCAACGATTTCACACATCCAGAAGTCGAGCC
TTAAAATACGTACACAACACTCACCTTAATACCTTACCTAACCAGAACTC
GAAGTAATCTTAGCTAAAGTCTCTCAGACCATCCAGATGTGTTTCAAATT
GCATTCGCAAAAGTTACAACTTTGCCTGTTAAATACGCCAATCGTAGCTT
AGTTTTAAACTCTTTAGTTTTAAGCGTATATTATTAGCTTTAGGATTTGG
AAAAAACTTATTCAAAATAAACCTAAAGGTTTCGAAATGAAAATTTATTG
GACTTTTTTGGGTGGATATACTATTTTGGAAGAATTGGTATTGGTTTCAG
AACTTCGATTTGAACTATCAGAAGTTTAAAACATATTTTTATATGTTCAC
TTGAAAGAATATAATTTATTCATTAAAAAGAAAAAACTAGTGATTCATTT
TATTTGAACTGTCTTTTGGTTTACAAATCAATTAAACGTTTAATAGTATA
GCATCCCGAGCTGAACTTAGAAAAAATGTATCTGAACTAAACAAGAAGTA
GGTCCTAAATTTTTGCGCAACTTTTTAATGCGTTCGCAGCTGAAAGTGTT
ATGCCAAACATGGAATCATGAGATTACACACGGAATTATCATTCTTTTTA
TGGCCATTTCGTGAGGCTTTTCGCATCCTTAGAGACGACAAAGCAACCGC
ACAGGACAACCCAGTTAATCACAAATGAATTATGCAAATACTGGAACAAA
GAAATATTAGATCGCAGAAGGAACCGTGGAAAATTAGCATAGTTTTTCTG
CATGAGCAGACCAAAGTCGGCATTAATTTGGGAACCTGAGGGACACAGTG
CAATGGCCGCCCCAGTTTTGATATCCTTTCTCTCCCGCCCCGAAATTCGA
AAAGTTAAAAAGCAAAATTCACTTTTGTGACTTTGTCGAGCGGCGTTGGA
TCGTCGGATTGCTGGCANNNNNNNNNNNNNNNNNNNNNNNNNNNNNNNNN
NGATCGCTCTGGCGGAAGGACAATTGAATCCTTTCACAATGGCCAACCAA
CGTGCAGCCGGAGGTAAATGAGTTTTCGCTGGCGAAGGCTGAACAAACAG
TTGCCAAATTGTTCGAATTGCGTTGGCCAAAGTAAACAGAGATGAGTGTA
TTCCACTGACACACATCCATGGCAGTAGCGATGAGGATGTGCAAAAACCT
ACCCTAACGGAGAGTCCGGAGCCCAAGCCTGATTCCAATCCAACCACGGC
ACCCAGAACATCCTGCGGGGATTGGGATTGGGAATTAAGCATGCTTCGTT
GGTGCTGCCATTTCGACTTTCGCCAAAGGACCCTGTGTCCTGGGTGCTCA
GGCGGTTCACTCGGATGCTGTTGAACCCGGGGTAACAAATTGTGATATTT
CTATTTCCCTGCGCTGTTGAGCCCTTTTAAGTCCTAATGGCCCTTTATTA
TCTGCCTTTAGACTTTTAATAGACTCAGGCACCAGGACACAGCAACGCAG
AAACACCGAGAGCAGCACCCGAGAGTCCTTTTGGTGGATGTGTGTGTTGG
CCTAATCCTCATCATTCTGTCATCAGTGACGTTTTTCTGCACATTGTCGG
TTGGCCATTGTTTGCGTCTTAATTTGCAGTTTTCTCTTGTAGTTTTGCAC
TCTCGCCGGCGAGCAAAGGATTTTCACATTTTTTCACTTTTTGATTTCTA
TAATGTCCCTTAAAGAAGGAGACCATCTTTAAGACGACTTCAACGTCGGG
TGTGATACTAGCATGGGGCTTACTTCATGGGATTAAGATCTACCAAAAAC
TAAATCAACTGCGAAAAATTATCATTTTGAAAAACAAAAATTTTAAATAT
TACTTATAAATATAAGTTAACAATTAACTTAACAATTCATTTTTAATAAC
AGTAACAGAACAGAGTTCAAATATATAATTATTTGAATAATGAGTTATAC
GAAGTCCTTAGTTTAGGTGTAGGTAAAGCTTAGAGTCCTTTAGAAATTAA
TCTCAGTTTGCGGATTCTCTCCCCTTAGATTAGACTCAATTTAATCCATT
TAAAGGTGGAAGGCGGCTTGGACTAGGACTCGGACTATCTACGCGGACTA
ACTTGTGCCTCACTTGAACTGCATTAAATCCGCGAGCTTTACCTGTCGAA
AGGGGGTGGGAACTGGCTCATCTGACAGAAATCTCAAGTGGCTGGCGATC
CGAAATTTCTGGGGAAATTCGGAACAAGTAAGTAGGAATCTGCGGGATTT
TGTGTAACGCGTTTAATTCATAGATTTTCGTTGATTAAGTAATCCCCGCA
AAGGGCTCAATGAAGGCGACCGTCGGCCGATTAGCGCAGTTCGCGTAAGC
GACATCCCGCTTACGAGTTTGCCGCCCGAGTTTGTACCGAAGGCAGGTGT
GGGTTAACAGGTTAAGGGTTTCGCAAGCTTAACCCACACAGGGCCTCTCT
CGCTCCCTCCTCGAGGCTCTCCTTCTGGCTCTGATCCTTATCCAGGCGCA
ATTACCTAGCGAAACAAAAATATGAGTATGCAAATAGATTTTAATGGGCA
GGATTACCCTTTTGCTAAATACCAAAATCCTGGCCGGGCGGTCTGCGCAC
CGCAGCTCCTTTGTTTTCAAATGTAATGAGAATGTCTCTAAGCCAAAATA
TTAAACATCCGTTTGAGCCTGGCCAGAACACAACCATACATCGTCTATGT
ATATACGTATACTGCAAATCCGGCTTCCGATTGTCCTAGTTGTTTGTACC
TGAAGTCAGGACGTCTCTCTCTCGTCCTGCGACAAGCAAAAGTCAAAGCG
GCGTTGTTCTTGTAAATTGAGTAGCTCGATTTATCGCCAGATCAATTTTC
TATATCTGCCGCCCAGATAAGCGGGTATATAATTGTTTCTGTGGCTTATG
CGCTGCCAACTAAGCCTGGTATTGGTCCTGGTTTCCGTTTCGCTTCTTGC
TCTGAGCCTTACTTAGTACCTTAAGTTCTGCTTAACTTACTTTAGTGGGC
AAATGGCAAATTTTCGGCGGAAAATTCTACGAAGTTCTTTGTATTTGCAT
ACACATCCGTGGCGGCATTGTCTTTGACGCTTAGTCGCATAATTTGCCAG
ACAAAACAGTCATAGGACTAGAGGGGGAAATGCACTGAGGAAAAAAGTTG
ATTCTAATTAAAAACTGAGTTGTACACATAAAACGACTTGCAAATGGTAT
GCATTTTTCGACTCTTCATCGCATAAAGTCAATTAAAAGTGCAAAAGACA
TTTTTTACATAGGTACTTTACAAAAACCCTTTTTTAAAGGAGACCACAAT
AACGTAGCGATTTATCCACCGAATTGTGCGACTTTTAGACCTCATTAGAC
AGAACACTTCAAGCACACCAGCTGCTTTCTAACAAGGCTGTCTTAGATCA
TCAGCTCTGATCAATGCTATCCAAGGCGATTAGGACGAGGACATCGCGTT
GCAGGATCATCGAAGCGTGGCCTCATCCAAAGTACTTTTTGCACTGGTCC
CTCCATTGTATCTGCCCCTTTTTTATGCCCCTAAGTACTTGATGCTCCGA
AAATCTGTGCACATCCTTTTGATTGTTGCCATCTGAGTACGGGACAATAG
TAGTGGTTTTGCGACGAGTGGACCTCCTGGAGGTGAGAAAAATATTAAGG
GCAAATCCGCTGAGCCGCCGATCCGGCGAACAATGTCCTCGAAGAATCTT
GAGAGCAACTTGCGTTTAACCTCAAGAAAGTAGCAATTGCCCGCATTATT
TCGATGATCGACGAGTCCTTTGTTCGAGGGATGCAGTTTGATGGAAACTC
CGCTGCGGCGAAAATATATTGACAGACTAACAAGTGTTATACGATCTGCG
ACAGTTTTTTCCGAAACAAGAGGCCTCGGTTCAAGGACTTGCAATCAAAA
GCTGGACCACCGCGACTGCAACATCTTGTGTGTTCCCTCGAAGATTTTGA
ATTGAATAGGGGCTTGTCCGTTGAGAAACTTTTACAAAACTAATGGAGGA
TTTGTCTCACGTATATTTTTTGATCGGAAGTGGTGGAAGCTGCATCTGCG
TATGGAAATGTACCTCCGGGCGGAATCTTTGCGCAGCCTGGTAATTGAAT
TTGTTGCCTTTTCATTTGATGTTTTCTTTGCATAACAAAGCGGACCGCCG
ATGGCCTCCGGGCCTCGAAAACCGATTGCGTAGATAGTTTTCGATGGGGT
TGTATGTGTACCTTTCCGGGAAAAATGGCGGCCAACCGGCATTTAAAGGC
GTTGCACATCATTTAATTAAGCCGTCGCACGAAGCTCTCCCACTTCCATT
TTCCTGGTTTCGAAAAGTTCGAAACTTTTCAACTTCCGGTCAAGAAAGCA
GGTGGCCGGTCATCAGGTGCATCCCCGAATGAAGCCATTACTACCGGGTC
ACGCAATGTCCAACGGCCAACGGTCCTGGGAACTTGGGAACTCTTCGGGT
TCGGTGTTAACCAGCAGCGGTGAAAAGTGAAAAGCCGTCGCGTCACCCTC
GTCAATGGGAGGCCATATGTCATCATAACGAGACCCGATCAACCCTGAGC
TACTGAGCTCTCAATAGAAGTAGGAATGCACCGCGAATAAAGTAGTTTAA
AATACTAGATATAAGTACCATAGATATTAACTTAGTATCTGAATGTAATT
TTAGATTTTAGCTTAATAAATCGTTACATTTCTTACCCCTTTTTTGCTCT
TTGTGTTCTTCAAGAGCACCCCTCCAGAATGCAAGGTTCGTCTTTCAGTG
TAACAACCCTGCCCTCGCATTCCGCAACAGTTCGATGAGAGCTCGGCAAA
TATTGAAAGAGCTCCCAGAAAGGATCTGGGACGAAGGGGACGAAGGGGAA
AGGACTCGCCACTTGAGAAATGTAACAAATCGACTTTGACAAAGCTNNNN
NNNNNNNNNNNNNNNNNNNNNNNNNNNNNGGGAAATCGCGAAGTCGCCAA
ACAGAAACTGTCGCTTTCGGTTTCTCGATTCGGGTTGAGTTGTCGGTGGT
TCTGGGCACTTGGAAAGTTTTGAAGTGGCCACTTAACACTCGAAATCGGG
AACGAGCTTGCTACACGTCACTCACACCATCACCTCATTAGGGCTTGCTG
CGCTCCCAGGATACAAGGATATGTGTGCAGGATGTGCGGAGCGCCTAAAA
CAAAAGGGGTAGTTAGCGAGTTGGACTTGCCAGCGAAACGCTACAAAAAA
GCAAGTTCAGCAGTTCGAAACTGAAATCGGGATATTGGCAAACCAATTTT
CGAGGGCTTTTGTTTCGCTGAACGACGCGAGTAAGCCACAAAGGATCAAC
AAGGCTCGAGAATTATTTTGTAGGACCAGCAATTGAAGCACTCCAAGTGA
GTCTGGAGTGTTGGACCCGGCGATTGTAAATTAATTTTCCAGCAAGCAAA
CTACTTTGTCATACAAATATATTTGAAAAAAAAAACAGTGGAAAAAAGCT
GGATAGGGAAACCATCTTGCACATAGATTTTGTTGAATTTATTGCATATA
ATGTTCTGTAAAATATATAATCTTGTATGAATAATCAAAATTAAAAATTG
TTATTTAGAATAGTAAGCCTGAAAAGGTATTGCACATACACTTGAAACAT
GTTTTCATAAATTATCAAGATTTCATTGAAAACAAAAGAACCTTTTCAGA
CACTTTGCCATAATTTTTTCACATTTTAAAAAGTGATCGAGTGGTGGCCC
AAATATCAAATGGTTGTCCACATTTTGTTTTATCGCCAGCTGTCGACGGG
AACAGCAACAAAATCAACTTCAATTTCGTTTTTAGTCTGGTGATTTTCGC
TTTTTATCGAAGCCATTTTGTCAGAAAAAAGGGATTTAGCCACTAATCCG
AAAATGGGACATGTCCGGGCCAGGAAAACGGTGCAGAGGGCGATTGAATG
TATCTGCGGCTGCCTAACGAGCCTGCTGCCAATTGGTGTCGATAAAAAAT
ATAAAAAACCGAAATGAGAATCAGGGCGCGTGATTTCTGACATCGCAATT
GACAACCGAGAGGAACAACAGCTGCTGAGCGAGGGAGACGGCGCAACGCT
TTCAATTTGCTTCAGGAGATTAGGGAGGAGGACCAGCTAGAGGCACGATG
GCACATCCACATTAAAGCGCTTACATGGGAACTAATTTCTGAAGTGCCCT
CGAACACTTCATATAATATTTGCATCATCTGCGGCAAGCGGCTGGCGACA
GCGACAACCCGCTGCGGGGATTAGCACTAACGCAAACATGGCGACAGTCA
AAACCAATCCGAAACCCTGTGGCACCCAAAAAACTATCTGACGGATACGC
GAGCTGTGACTGACTCGCCGTGGCTTGTCAGCTTCACTGTGGCTAGGTGA
CAGTGGTTAAAAGTGATGGTTAGCTAGCAATAAACAAATTTTTACCAAAC
TACGTCTGTACGAAATCATATTACTTTGACTGGTTCTTCGAGCCTGATGT
CGTAATTGAAACACATTGATTGTTAGGCAATGGGTGGTTTGTATATATGT
CTTAATGAAACTGTTTAATTTGGTATAAGCTTAAGTTAGTATTTTGTATA
TAGTTCATTAGTACTCTGCCCACTGTGCATGGGGTGTCTTTGGGCTGCGC
GTGCTGTGTTCCTCGTGAGCAGCTTAAAAAACGCTGGTCGGACGGACACT
GTTTGCCGTGCGGATCACACTTGAGGGCCGGGTCCGTTGACAAAACGGTT
AAGTCGGCGTTCCGAAAGCGCCGGTCCATGACATATTTTCAGGGGAAACA
GGCGCGCGGGGGCTGGCAATTATAATGTGACAATGTCACGTGAACAGCGG
CAACATCCTGATGTCCTACGCTAGAAGGGCACATGCATATATCCCTTCAG
CATATAAATACTTAATATATGATGAAACGGGCTTTGGATTCCGCAGAGCT
GGAACCACTTTTTGTGCGCTGGTCTGTTCCATTTTAATGAGAGAATGAGC
GAGGATGAGCAATGAACTGTTGGCCCGCAGTGCAACTGTTTCAACTGGTT
AGGCCATAGGACTAGTTCTCCAAGGGGTGGTTCTGCCAACCCCTACCCCA
ACCCATCCGAACGCAAAACTCATTTGCACCCCGCGATTTGTTTGCCGGCT
ATGTAAATTGTCACATTATTGTCATAATTCTCAGCCCTGGGAAATGGAAA
AGCCATCAGCGGAAAACGCCTATGACATAATTTGTGCTTTGTTGTGGTTA
ATTGTCGTACTCACCTCCGAAGGGCGTGAGCGTATGTAGGAGATTAGTCC
GAATGGACAATAAGCAATAATGCTCTAAAGTGCTGCTAAACACTCCAGCT
ACTGGTCGACTGGGTCTTAAAATATGGCTCAAAAGTGGTGAATATTGAGA
TAGGCTGGTTAGCGATTAGAGGTCTTTGAATATGATTATTAAATCGCAAA
ATAGACAGATGGCTAAATATCTTTCTAGTCCCTATTTAAATCTATGTATT
ATATATCGCTGAAGATTTCACCTTACCATCCAACTTAATCCAATTAAACG
AAAAATTGAGATGTTCAACAAAAACATAATGATTCCCAAGAATTTCATGA
ACCGACTTCGAGCATCTTTCATAACAGTTCGCCCCTATCGATGACGAAAC
ATCTTGAGTAACCGTCCGAGCCAATTAACTCGACGCCAATGATCTGTGAA
ATCGCGCAACGCAGAAGCCGCCGCCGGAGATCTAGATGCCGAATCCCTGA
ATCCAGATCCTTCGGATCTGGAAGAGCTCCGATCATCTGGTCGGATTCTG
CGCTTTGGTCTCTGACCGAGACCCGTAATAATTGAAACCAATTAGCTTGG
AAAAACCTTTTAATTGTGTGTTCAATGCCCGGTCTTAAGTAAATATTTTC
ATGGGCGCAGGACAATGCGAGGATGTGAGAACATGGCAATGACCAAAATA
ATCCTGCTCCGTTCGTAGCATATATTGTAGTGAATGTTACCAGCGAAAGC
GGTCTAAAGAAATTGCCAAATAATTGCCAGGAAAAAAGCAAGACAAAGGC
TCTGGAGAATGGAAAGCATGAAGACAAAAAATCAACCGCAGGCATTGTGC
GCCGAAGAAAGAAACTGAAATCCTGGTCTTCAGGAACTCTCTTCTCTTTT
TTGCCAACTGTCGATGGCTGTCAAAACTCGTGTGGGTAGCTGGAAATATT
GTTGCAAAATATTGCACAGGCCCAGGAAATATTAAGGGGGTCCATTCTTC
TTGATTTATTTACTTTTTGATTCCCAGCATTTCTTGGCAGCAGTTAATTG
GCCCGTTGTTGTGTCAGTCAGGCTAAGGATCAGGATCAGCGCTAAAATAA
ACAAATTTACATCGGAGATTTACGGGCTCTGAATTGCGACAGTTTCACGT
AATCAGGAAGTGATGAGCCCGGGGTATTTACCTGTACAAAAGCCCGTAAT
TTGTTATTCCTATTCGTATAGTATGGTATAGTACAGGAAATTCTATCGGT
GAGCTAATGAAAATGCCAAATTCCCTGGCTGTAATTAGCCAACTATTCGA
AATGTTTCGGTTTCCAAATTCGCAGCTAATTCTACTTTAAACGAACCCAA
TGAGCTGATCCGCTCTACATGCTGCTTAAGTTTTGTGATTGGCATATCAT
TATCGCATGCCGACTTCAGTTTTTAATTCGGCTCTATACACTCAGCGAAA
ATAAATCATAAGCAAAGTTCATTGTAGAAACCCTTTTATATCAAAGAGTT
CCATTAAGCCAACTAACTTATATAATGACCAAATTAATAAAATAAGTAAA
TTGTCTATGGGCTACTTAACTTAGTAATCCGTAATTATATTTCAATTTAA
TTCAGTAAAGTCCATTTCCTCAGTGTCCCAGCTTTGGATTGTCTTGAAGT
AGCCACAACAAAGTGGCAAGCATAACAGAGTAATAACAAAAAAGGCAGCA
AGAAACGGTAGGCTAATTAAGCACTTTGAGCCGCCGCCGCAGACGTGGCC
AACATCTAATCACCTGTGAAAAAGGAGCCGAAACGCTCGAGTTGAGTGGC
TCGGAAGGCGAGTTGAGTGGAGGTGAGGTCTAAATATCAAATCGATTACA
AGTGAGCCCGTCAAGTGGACGGGGTATATTTTTCGATAATAATTTAGTGC
CGTGTCATGAGAGCGGAACTCGCCGGCACTCCGGTTTATTTGTTTTTTAT
TTGAGGCTGTGGGCTGTTTGTTTATTGGCTGTCAAATTCTTGCACTTTGA
CGTTTGACATTGTCCCACAAACGGCGCACAATCAACCGGAATTTAATGCC
CATTTTCAGGGGATTGTGTGAATGAGCGATTCCGATTTGTCGAAATGTCG
GCGCTGCCAACGCAATTAATCGTTCACTTGTTTGCATGTCACACCGAAAA
GTAACACCACTGAAAATAAACCCCATCCGATGTGACATTGAAAATGCGAT
TATGCATGGAAATCATAAGTTGGTTAATAGCGCGGTAATTAATGTGTAAT
GTGCGTTGAATCATGAATCATTTTCGCCAATGAATAGATGTCAACATCGG
CTTAATTGTCTCATTTGTGAGCTGACCTTCTGGCTGCAGATATGATATTC
AAATTATCTCAGATTTTTCTTGGTCTTCGGATAAGTGTTGCTTGGAAGTG
GAAAAGTACTCCTTCCCCCCGAAAAAGTGAGCCGTACGTTCTGGGCCCCA
CAAGCTAAATGATCAGGGTTCAGTGCACCAGCTTTTCGACAAGGTCAACA
ATTTGGGTGGCTGCAAAACAACTTTCGAAAAGTGTAGCAACTGCAACTGG
GCAGTGGCATGCCACATTTCAAGGACAAGGGCAGAAGGCAATTCACGAAT
GCCACAGGATGCAGATAACCACTTCTGATGAAGACCCAAATGATGGACTT
GAATGTTTTTTACCAATTTTAAACGATTCAATTTTTTGAGGGCATAGATA
AAACAAATTGGAGAACTTAAAAAATACATACATAGGCAATTCAAATTAAA
AGGGAAAACTCTGAAGTAAAATATGTTGTTTTTATGTTGTCAGAATCAGA
AATTGTGTATCTGCTCCATTAAGATGACCTTTTGTTAACAGCAGTCGATT
AAAATTATTGGCACTATGGTTCTAATCCAACTTATTTCTCTCAGTTATTA
TTTTTCCGCTTCCTTTTCCACCTCACTGGTATTTTGACGTCACTCCTTGT
TCGATTTGCATATTCGCACACTGCGCAGACAGCCGAACCCAGTAATCAGG
CCCCCGAAATGCGGAAGTCTGCGAATGCATTGCGAAAACCGCTACGCATG
CGAAAAACTCGTTTTCCACCGCCCTCTTCGCTCCCCCCCGCCCCACTAGA
AAAACACGCAATAATCCCACGTAAGATGACCTTGATATTGCCAACGGGCC
AATGCGTATGTGTGCGTGTGGGGAAACTGGTCCAGTGGAGCTGTAAACGG
TTTAAGCCATATAAACCACGTTAGTTATGCGACAGTTTATGGCTTAAAGC
AAAGTTGCTAGGCCGGAGGAAAAGTCAAACGGTAAGCGAAACCGTGGCCA
GGAAAATGGAAACGCGATGTGAAAATTCAGCAGATGCGCAATTAGCGGGC
ACTTACACGGGAGTTAAGAGTATATATCGAGTTACACATTCATAAGGGAT
GAGTGATTGAAGTCGGATTTGGATAAGCAGTATTTAAGGGAAATACATAG
GAACAAATTTATAGGTATATGAATATTATAGGAATTATATGATAATGGCG
ATTAATATTAATTCTTTTCAAGTTTACAAAAAAACATAAAACATTTAGTT
TTTTGAAAAATCCATATAAACTGTACCTAATATTTATTCCGCGTAATATG
CGCATTTTTTAGCAGTGTACCTAGAGTTGTCTGACTGACTTTTGACGAGT
GTGCAGGGTCATCCGTGAATCAGCTATCAAATCACCATCTCCCCATCATC
TCAAACTACTTGCCTCCTTTCCACCAGGAATAAATGGATCGTATTTCCCG
ACGAGTTTGGCGAGTTTGGTTTTGACTTCTNNNNNNNNNNNNNNNNNNNN
NNNNNNNNNNNNNNATGGAACCGATAAGCGTTTAGCATTAAATTTTTGTT
AGCCTTCCGCGCGGAGTTGACTCGCTCGATTTCAGAAAACGCTCGACTGC
ATCTTGAATTACAAATAATCGCAATTGTCTGCCCATATATCTGCCTGCTC
GTTTTCGCTTTGTTCGGGTGGTAGTTCCTAGTTTCCTGATCCGCAGCTCT
GACCCGGGCTCCTGGGCTCGGAATAGCAGCTGAAATAATTGAGAGACATC
GCGGAATTACGACAGCATGGATGTGGATGAGGATGAGGAAAACGCTCTGC
TTTGCATGATGCATCCCCTCCCTGAGGGCACAACCCTCATTATCTCTTCG
CCGATTGTGATTAACTCGGCCAAAGTGAAAGCCTGACAAATAAAACGCTG
AATGGGCCCGTCAGCCATCTCTTTCTGGCTGCTGCAGATGACGGGGCAAT
CACAACAGAAATAACAACAAAATCAACCTCCTGGTACAACTCCCTCCCTC
GAAATTCTGGGTGGCAGTATCGTCGCATCAGGCAAACGCCTCAAAATCGA
AATGGAAATCAAAAAGGCAGCAGCAGAGAGGCCAGCGAAGAAGGACGTGT
CGGGAGTACAGTGGACGCTCGCACATGACGGATTTAATGAAATATTTTGA
ATTAATTAATAATAAATTTGAAAATTTATGTTATTCCATAAGAGAATTAA
GATATAGTTTTGGAGTACTTTGAATTATAACTGTATTGCCATTTCTATGG
ATATTTTAAGTATAAGAAATTCTAAAACTTCCCGTTTTCCGAGTGATCAC
TGTAGCTGGACCGTTTCAACCCTCCGATGGGCACACCCTCAAGCTAATCC
GGCCATGCTCAACTGCTCGGCCTCACCTTGGATCCGCTGCTCTTGCCATC
GCCTCCTTGCCATGGCGTTCGCACATACAAGTATATATTCCGGAGCTATA
TGCCATAGCTGCAGTTCCTGTTGTTGTTTGTCAACTGATTTAATTTCCTC
CTCCTTTTACCGCTTTCTGCTCTGATCACCGCCTCCTGCTGCGAGAGGGC
GTTCTCCGCTTTTGGCCACACAAACAAGCCCGCCGGATANNNNNNNNNNN
NNNNNNNNNNNNNNNNNNNNNNNNNNNNNNNCTTGCAAAAGGGCAAATAA
CGGTGTAAATGAGAGTGTTGCTACTCGAAATCTTCGACCCCATGCGGCTA
CTTTGTGTGCGAGAGTGTGTCGCTGTGTGGAAATCGCTCATTAAAATATG
AAAACCCGATTTGCATACCTAAATGCTCTAATTCTCTTTGCGTCGAATTT
GAGGACTTAAGAAAAATTGTTTACAATTAAAATGAATATCTATATAGATA
AATTAATGTTCATTTGACTCTAGATATAAAACTTCACCTAAGTTGGGGAT
GCAGACCTGCTTGCATTGTTAGATCATAAATAATGCCAAAAGTTCTCTGC
AAACATTACGCAAAGTGGNNNNNNNNNNNNNNNNNNNNNNNNNNNNNNNN
NNNNNNNNNNNGCCAACTGCTTTGGCCATAAACAAGCCCAAACAATGCCA
GACATTTCAAACACAATAAATAATTGAAGCCAGCGCAGAGTCAACAAGTC
AAACACATTGCGGTAACTCTGGCGATTGTTGCCAAGCGCTTTTGGCCACA
CCACAAAGTCCAGCTTCTCAGTCCGATCTAGATATAAATCAACTTGGCCA
TGCACATGCAGAATGCAAATCCAGCTAAAAGGCAAACAAACGGCTTTACA
ACTTTACAACTTGAAGAGGGGAGTGAAAAGTTAACAACGCTCATTTGGCG
AATTTCCCAAGATCTGTTCGGATTTTGAGCAGAGGGCGACCGCCCAGTTA
TCCATCACAATCGACAGTTTCCACGGGCTTTTCACACTGGAAAAATCAAA
AAGACAATAACGAGGCTTGTGCCAATTTCTTCCACATGGTGTTTTCAGTT
ACTTTCTATTTCTGTTTTTAGCTTAGGCCGCGTTAATGGCAGAAAACAAA
AGGTTGAACATTATTGTAATATAAAGGCATGTTATTTAATCCATTTTATA
TCCCATTTTATTTGTATGCTCCATACATTTTATTTTTTGCCTACGCCCAA
ATTAAACTATTGCCATGAAAATTGCATCATGCTCTGCAGAACCAATTGAT
AATTCCTGGTTTCGATAGATCCCCTCCCAGATGAGGATACCTGCGCTGAG
GCTGGATTACAGCTGAAAAACTTTTGAAATAATTAAAAAATAGTTTCGTC
TTGGGCTTGGGCCTGGTGCAGCCAGAAACGGTGGAACTAAGTGCATATAG
CATATATTCGTATATATAGAAAGCAAAAGTTGGCGCTCCAAGCGAAAGAG
ATCGAAACTGGTAAAACGACTTGGCAACACGACCGCGATACCAATACTTG
CCCAAAGTTGACTTATTGGAGCACTTAGCTCGATTCTTGTTATTGTTACG
CCGACTTGGCCGACTTGTTGTTGCCGTTAACGTTCATAGTACCAACACAA
TTACATAGCTTGGAGTGCCTAGGCGGAGCCGATCGGCGATCCAGCGATCC
AAGGTTCCCGCTCGGACTATAAAAAGCTTGGGCGGCGCCGTTGCGGAAGG
CAGTTAACTCCACAAATCCGTTGCCGTCGGTCCCATTTCCCAATTAACCG
ACTTGTAAGCGTAAAGGCGCGAGTGAATCCCCCTCGAGAAGAAGAGAAAA
TTGTGTGCAGTTTACGCTTGACAAGGATATTCCAAACTCCCCGCACCAAA
ATGTTCAGATTTGTGAGTTGTGTTTTATTCAAGGGTGTTCGAACAATTTA
AAAGCTATTAAGAGAAAAGTAATCAACCTTACGGACAAAAGTGTCAATTC
CAACCAGGATATTCTAGAGTATACATTAAATGGTGAAAGCATCTGACAAT
TAAAATCTTACCTTATATTACGTTAAGTGATCATGGTTCAGATGAATGAA
TTAGTAGCACTTAAATAGTTGTAGATTGTACAATTAATTTTGAATTCTTG
ACAGCTTGCACTGACCACCTTGGTGGCCCTGGCTTCCAGCCAGCACTACC
ACCAGGACCCCAAAACGGCGGCCATCATTAGTGAGCAGCGTTATCTGTCC
GGAGATGGAAAGTTCGGAGCCGCCTATGAGCAGGAGGATGGCATCAACTT
CAAGGAGGAGACGGATGCGGATGGAACACGTCATGGCAGCTACAGCTATC
TGGATCCCACGGGCCAGAGGCGTACTATTTCGTACACAGCTGGCAAAAAT
GGGTAAGGAAACTATATAGGACCAATACGCGAACCCGTATTAATTTATTG
GTGTTTATTCCGAAATAGCTTCCAAGCTTCTGGAGATCACTTGCCCCAGG
CACCACCTGCTCCACCACAGCCTGTGCCCACAGCGGGATATCAGCCACAG
CAGCAGTACCAGCCACAGCAGTACCAGGCTCCCGCTCCCCAGCCCCAGGC
CAGTTTCCGCAGCAACGACTACGGAGATGATGGTTCCTACGATCCCCGCT
ACAACGATCCCTCCTTCGGGCAGAACCAGCAGAGCTACCAGCAGCCCGCT
GCCCAGCCGCAGTACCGTCCTGCTCCCCAGCCCGCGTACAACCCACAGCC
CGTGCAGCCGCAGCAGCAGTACCAGCCCCAGTATCAGCAGCCCCAGCCGC
AATATCAGCAACCACAGCCCCAGCAGGCGTTTTACACCACCACCACCCCC
AACCCACACCGCTTTTCGCCTCCCGGAAAACTGTCCCTGAACCGTACGCC
CGATGGCTTCACCTACTCCTTCAACAAGGTCTAAGCCCCACTGTCCCCCA
CTCAGACATTATGCATCGTCTTCATTATTAGGGACTCTCTTTTCTTTTCC
AATTCTCCCTATCACAACTAAAACCCCTACTCTTTTCTTGACTCCATCAA
ACTCTCGTGTGATATGTTTAAGAGCAATTGTATCGTACTTCCTATATGCG
TACTGTTTGTTATTAATTTATAATCCTACACAGAGAAAATTAATCGCTGC
TGCCCAAGGGGTATTGCTGATTTAAATTACAAAATATATATTCAAAATAT
CATTTGCATATTTTTGAAATATGAAAAAACTTAAGAAATTTCGACCTTTT
TCTCTGTGACTTTCCCATTAAACTTTCCATTTAAGTCTTCCCAAGAAAAG
CGAAGTCAATAAACTTCGATGATGTTGAAAAATGTTCAAAATTAATTTAG
AAACTATGGTAATTTGGGCCTTGGGACGTCTGAGCAATTTGTACTATAAA
CGCGTAAAAGCAATATATGAAGGAAACCAAGTTCGTGTCCTGCAGTCTTT
TATTTTTCGGCCAGTGGCAGCTTATTTAATTTCCAGCAGATTTATCTAAA
CACCTCGGGTGGTGAACGCCCACTAAAAGCGGCATTACACAACCGACTTT
CGTACGTGCGAAACAAGTTTCGAGTTTCTGTTACGATTCTATGCGGCCAA
CAAGGAAAGACCTCAAACGGGTTTCGCTCATTTGACAGTAATCTTGGCCA
ATTGTGCAAAATTCCGATGAAAATGAAATCAGCCTGGTGCGCTGGCTCTG
GCTAAGCCGGAAAACCATGTGCAAGTGGGGGTGGCACTGGTTCATTAGGG
GATTGGGGCTCTAAATCAATTCCCAATGGTATTGCGATCCGTCAGGCTCC
AGTTGCGTTAGTGCAACTTAATTACATCCAAATATTTTGCATATTTTATG
CACCATCGAACGCAAGAATGACAGCTAATTTGCTATTTCCTCTCACCTGT
TGAGTTCTCAGCATATGTGTGTTATTATTTACAACTTAATTCGAGCTCCG
ATTGCTATTCTATTATTTGATTGCACTTTTACATATATATTTACTTCGGA
AATAATAAATTAATTCAGGACATGGTTGAATAATTGATTTCATTCCATAT
CTCTCAAAATCTATTCAAATTTGACTTCATTATTATGAGAACTNNNNNNN
NNNNNNNNNNNNNNNNNNNNNNNNNNNNNNNNNNNNNNNNNNNNNNNNNN
NNTTTAGGACTAGCGTTTTATTGTGGACTTTATTTTTATCATTTTTCCCT
CTGTACTTTCCACATCCATTGGTTGGCATTCTTTTTCACCACCGACAACG
ATTACATTAACAATATTAGCAACACTTTTCAGAGCTTAGCTTTCAAGGTC
AGATTTGTTGTGGACTCGAGGGTCCNNNNNNNNNNNNNNNNNNNNNNNNN
NNNNNNNNNNNNNNNNNNNNNNCTGTTGAAACTGCTCAGTCAATTAAGAA
AATCAATTCGGTTTTGTTTTTTGCTGCTTATTGTTTTTTATGATTTCTTC
TCCGCGTGCCTTTGTGCACCCACTTTTGCGGCAATCGCAATCGATGGAAT
TGGCTTGCTCAATTGCGGATTTTCGTTCGGATTTGCGAAAGAGGTAAGAG
TCGAGAATTTGCCTGGGACCGAAACAGGTGTCTCATGGGTGTGTTGCTTC
CAGTGTGTTCTTTATACGTCTATTTTTATAAACAACACACGTTTATGATT
GACTGCGTTTATTTTTAAAATGGCAAACGTCGCCAGAATTTGTCGTGAAA
TTTGGAGCTCAGTCCAATTATGGGTATGTGGGTGTGACGAATCCAGAATC
CAATTAAATTGATGAGTAATTAATATATTAAATTAAAGTGGCGGATTATA
AACTTGAAAACATCATTAAATTTAAAGGTAATTTGCAATTGAGTTAAGTG
ATATAATCTTATTTTTTTAAAAGCACATAAGCCAGAAGCAATCCTTATCG
GATTCACTTAGGTGACGAATTCTCCTCATGAAATGGTAGATAGCCGGGAC
ACCAAACATTTAGCTGATACAATAACCGATACTGTATACTTCTATAAAAA
ACCGATAGAGACCGCCACCGTTCTTTTGATATGAAAATATACATACATTT
ATGTTTAAAGTGCCAAATAACTCTTATATTAAAATATGTAAATTATAAAT
TAAATGCATTGAAATATTTCTATAATTTTTTTTATATCAATGCGCAACTT
CCCATATAAAGTCATTAAAAAAAGGCATTTAAAATAAATGGTCTTTTATT
ACTTAAAAATACTCTGTACAACAAGACTACTCTAAGTATTTATAAGCGAT
ATTTAAATTAACGATTAAGTCAGGACTTAGTAATCCCTCTCACACATTGA
TGACCAGTGCTGTGGATCGGTATTTCCTTTTGGGCTTGATGATGGTCTTG
GGTGGTCGGTTAAGATCTCCACTTGGAGGACGCCTGCGTGATCGAGATCC
CTTCGGCGGAGAAGATGGTGGGTGTTCGATGTACTTGTTGCGCAGGTGTC
CGGGCCCCGAAAAGTTGGGCGGATAGGCCTCAAAATCCTCGATCTCGAGG
TCTGGCCGCGATTCACGCTCCTGTTCCTGCGCCTGGGCCTTGAAGAACTT
TTGCAGCTTCGGATTGTTCAAAAGCTGAACCTTGATGGCCTCGTCGAGCA
GCTTCTGCTGATCCTCCAGGTAGGCCTCTATTTGTTTCTTGGAGGCGACG
CTTTTGTAGCGATCGTGGTTCTTTGGTCGGGGCACTGGAACCACCTCGTA
GTCATCGTGCTCGGGCTCATAAACACTATATGAATTGCTGCTGGATGCGA
CGGTTGCCTTTGGAGGTGGCACTAGATGAAAGGGATCGGCCTCCGATTCG
TATTGCACTGGGGTCCACTTCGATCTCTTCGGAGGAGGTCCTACATCCTC
TCCAGACCCAATATGAACATCGGATCCATAACCGGAGGGCTTGTGGATAT
CGGATCCATAACCAGATGCCTTGTAGGGAATGGCCGTCACATATTTTGGC
TGCTTCTGGTAGCCGGAACTGGACTTCTTGGGCACAGTTATGGGATGCTG
GACGCGAATTTGGGTGCCAATCGTGTACTCCCGACTGTCCTGAACGGAGG
ACTCTCCTGAATATTCGGCGGAATTGTAGCGTTGTTCGCCTGAGTAGTCC
TCTTCCTCTTGCTATATTCAAGAGGAATAATTCATTATTTGATATCTCAT
TTTGTTAGCCCAACTCACCGATCCGTAGGGTCTGTAATGGCTCTTCTTGG
GATACTTTTTGCTCAGTGGCCGGTGCTTGCTCTCATTCGTTTGCAGATCG
GCGCGGAGGTAACCAGCAGGTCCTATTCTCACCGGTCCTGGCAGGGAGCT
GGGTCCGTGCCCAGATCCCGAACCCACTGCACTGAAGTAGCTCCTCCGAT
AGTAGGATCGCGGAGGTCTCAGTCCCGAGGTGACCGTCACTAACAGCACC
GCCGCAGCGAAGAACTAAGGAGATAGTATCCATTTCAGGTTAATTGTGAA
TCTACGATTCGGGTGTAACAGCTTACATTCCAGCACACTTTCATTTTGGG
TGGCGGCTTTTTCGGGGGTATTGCGTCTTGTGAAAACTCTCTTCAACGGT
