# Supplementary material for: SMCis: An Effective Algorithm for Discovery of Cis-Regulatory Modules
Source: PLoS One. 2016 Sep 16;11(9):e0162968. doi: 10.1371/journal.pone.0162968 (PMC5026350; doi:10.1371/journal.pone.0162968)
Supplement: S1 Datasets — (ZIP) [file pone.0162968.s001.zip › dataset/Drosophila/Masked/dsec_gm18880.fa.masked]

>scaffold_10:2073849,2113848 (reverse complemented)
GATCCGGGCCTGGCCAGGGGAACAGTCACTGGCGGGCGCGGAACCGGGAC
AGGGAGTATGAGATGGGCAATCCGCCCAAGAACTTCACCTCCTCCGTTAC
GGGACTGACCGCCGGCAAGTATTACCGCTTCCGAATTGTGGCGGTGTACT
CCAATAACGACAACAAGGAGGGCAACACCTCCCTCAAGTTCTTCCTGCAA
AATGGAACGGCCAAGTCGAATCTGCCAGTGCCGGAACTTCGCGCGGTGGA
GACGCTCTCCGAGTCCGCCGTGGTGCTCCATTGGTCCCTGGTATCCTCGA
CTCAAAATGAGGATATAGACGGGTACTATGCCTACTATAGGCCAGCGGAC
TCAGCAGCGGAGTATTTGAAGACCACGGTGGATGGCGGAAGAAGCAGGAG
CTTTAAGATAGACCTCCTTCGTCCAGGAACCCCCTATGAGTTCAAATTGC
AATCGTTCAACTCCGACGCAGCCTCTGAATTCAGTGCTATTCGGCAAGCG
AGGACCAGAAGTGAGTGCAGCTCAGGTATGCTATGATGGGCTTGAAATAT
GTTTTAACTTGTGTTCCTTTTTAGAAACCCACGAGCAACCAGCTTCATCT
TCTTCCACGCCAGTGCCAGCCAATAAAGCAGTGGAACAGCACCAGAACTC
CTTATATCCACTGATCGCAGGTGCCGCTGGCGGAGGCATACTACTCCTCA
TCGCCTCATTGGTGGTCTGCCTTTGCCTAAAAAGACGTGAAAACTCTCAG
CCGGAGGGTAAGTCCAGCTTAATGGAGTCGGATATCCTCGTACTTATCAA
ATTATATCTATGCATCCACAGATGAGAACAAACCGCAATTGGAGCACATC
CAAGCGGACTTTGTTACCTCCGCCGTCCTGGGAGTTGGTGGCCACCACAA
GAGTGGCGATGTGAGGCGCCTCAACGGAGTGATTCCGAGGATGAACATTA
CGCCCAATCCACTGGCCCAGGAAACGGCATCCGATAAGGTAAACCATGAA
CTTCCGGGTCTAAACTCGAGCCCAATTTTCACACAGCTTCATCCAAAACT
TTTCGCTGGTTGGTTGGTCAAAATTCAAATTCAAATTGTAAACACCCCTT
CGAAAGTGGTANNNNNNNNNNNNNNNNNNNNNNNNNNNNNNNNNNNNNNN
NNNNNNNNTGGTTACTCTGCCAAATCTCGTCGAGATTCGCCTGCCAATTG
AGCGTCCAATGTTCCAGAACCGCAACGTGATGGAGCTGCGTTTCCTGCCG
CCGCTGGCGAATGGAAATGGAAATGGCAACTGCATGGCCAGAGATCTAGC
CCTGGAGCGGTCGAACGCGGAAGAGCCGCAGGATGAGGACGGAAACGAAG
ATGATAAGGGGCTACCGACGGTTGCCTCGTCCTCCTGCGAAACGCTGGAG
GCCTGCGACGCTGCAATCAAACTGAATCTTCCTCAGAAACACGACCAGGA
GCAGCTGGATGCTCCGAACGCGGTGCTGGAGGCGCCCAGCAAGCCGCTAC
CTCCGCTGCCCAAGAAACCAGCAAACGGCGCTGGCCAAGTAAGCCTGCAA
TTGAAATCGAAAACAATAGCACACGGGCGCATAGCAATACAAACTGTATA
CCAATTTTGACAACGTCAACTTGCTGGCAGTTTGTGCATACAACTCCCAT
GTGCTATTGCTTTTCCGCCTCCGCAACCAGGATAAGCCAACCCCTCCAGC
CGATATTGTTTTGTCAACATTGTCATTCATTCACTCATGAAGAAACGATT
CGCCTAGTGTCTTATCCTGCTAATTCATGTCTCCTAATGTTCCACAGAAC
AACTCTGGGCTGCATCAGAATGGCCTTCACCACGCACAGCCGTACCATCC
GCCTGGCACGCCCACCTTGATGCACAAGCGACTGGACTACCACCAGCAGC
CGCCGCCGGTGCCTCCGCACTCGGCCTACTACCAACAGGCACCCACGCAC
CAGCCGTCGCCGATGATGGAGCGCAGTGTCAGGGGTCACCAGCAGCCCGG
GGGCTTTCATCTGGAGGAGGGCACACCCACGCCGACCAGGATCCCATCCC
TGCGGCGACAGCGACGCACCTCGGGCAACCAGCAGGTGCACAACAGCCAC
AGCAATCTCAATATTGGCCTGAGNNNNNNNNNNNNNNNNNNNNNNNNNNN
NNNNNNNNNNNNNNNNNNNNNNNNNNNNNCTGGCCATCCGGGTGGCCTGG
TGGGCATACCCATCGTGCCAGGGAGCCCGAGGGTCCAGAGATCGCCTATG
CCGAGCAGGGCGATGATCAAGAGGACGCGCCTGGGCAGCCACACGGACAA
CATATCGTCGGGCAGTCTGAACAGTATTGAGGTGTGATGACTCGCAGAGG
AGCACCAGAACTAGTGGGCGGAACAGCACAACGAGGAGAAATATACCTAA
GCGTCAAGCGAAAGTGGTTCCCCAAAAACAGACAGTTTCAAGTAGACCTA
AGGATACGAAACTAGATGTGTATTATTGAGGTAATCGTAGGACAGGCCGG
CAAAGCAGCTCAAAACCCTCGAATATTAGCTTTAAGGCACCCGGTACTGT
TTAGTTTTCCAAAAACCAATCAATTTGGCCAACCATTTAGCTTAGAACTA
GGGAATTTGCCATTAACAGAAGTTTCTGTCGTCTAATATGCTCGATTAAC
TTTGCGCTAAAACACTAGTAATCTAGTAACGGTTTCATTTTGAGCTCATT
AAAATGTATTTCGAGCAGAACGTTTAATTTACGTTTAAAAAACAGCTAAG
CAGCTAAGTCGTTAAACGCTAATGCTGCTTTGTTTTGTTTTAGGTAAATA
TTGAATTTGAAAATATACAAACTTAAGTATAAGTAATTGGTAATGTAAAA
CTTTTCCCGTTGCTGCCGGCCAGATAGTCAGTAGGATTACTAATGTTAAG
TTTTTTTTTACTATTGATATAACTATTTCGGGGCCAAACTTTATCTCGAA
TAAGACCTGTAGCATAGCGTTATTTATTTATTGCAGTGTAAGCGTCAGGC
GTCAGCAACTCGAATTGATTAGTTCAATTAACAAGCAACCTAATGTACGT
TTAAGTCAAACCAACTATCTAGCAATAAGTTAATACATTTCTAGATGTGA
CTAATACACAGAACCCAAGAGAGAAGCATCCTAAACTACATTTAAGCTCA
TAGGCGGCAGTTTTAAACGAATATGCGAGTCCTGAAATTAAAAAGTGAAT
CTTTAAACATATCCCGGTATTTTTGTTTTAGTGTTGGGAAATTTAAGTGC
TGGCATTCAAGATACTGGGATTTTCATATTTTTGAGTACCATTTTTAAAA
ATCCCGCCTTCATATGGCGACTCTCACTAGCGAATGCACCCACCATTTCT
TAGCGAGTGCACCTACCATACTTGACTGCCATGCGTGACTATCGACACTT
GTGCCAGCTCTAGGACAACAACAGCTGATTGTCACATTAGAACTGAATTG
GAATTAGATTATTATTTTAGCGCTTTTATAACACAAAAGGCCGAATAAAT
AGCTTCCGAACAAGCGCCACCAATCCGTCGAACGGCTGGTACCACGAACA
AGCTGAACAGAACTCCGAGAGCATGAATTTTCTGCGGCAATCCTTTGGCA
TTACGAAACAGTTGGCTTCGCAGGGTAAGCTTAACTAAAACAAGTTAAAT
GCATTAAAAACGAATATTTTAATTGATTTTGTGGGCACGAGCTGCTCCTA
CGCAGGAACTGGCCATTAGGAGTCCGTGAATTGGCGCATTCAGCCACCCT
TCCGCTGCGAAGTGCAAACCAAATAAACCGGGAGCGCATAAGTGTTTGTT
TTCCCCCGACTTTCCTGCATTTCCCCAGGTTTTCCCAACTCTTTTTGAGT
TTGAGTTTTGGCAGCGCGTGGCGGCCGCACTTTTCGCCTGCGAATATTTT
CATTACCAGTTTCACATGCACATGAACATTCCGCAGCTCCCCCGCTTTAG
ATTGCTAAATTAATTGAAAACCTGTCACCCCGAAAAAGAAGGAAAAGCGC
GGAAACAATAGAAATGTTCAACCGCAAAAAAAGGTCGCAGTTTAGGGGAC
AATAGGTACCGGATTTGTTTGTCCGGCAATCCTGCATATGGAAATTATTA
CCTGCCGCTTGTGTTGTGTGTGGCATTTGGCATATTTATAATTGAAAACG
CTGCTGCGTCGCTTTGTTTCTGGCCAAAAAGGCTTGTCAGGATTCGGAGC
GAGTACTCCCATGCTTGCGCGTCATTTGGCCGCAATTATTGTCGCCAGCC
GCCAACTCCGTTCCACAATTCTCGATTTCCACAGAGATTAGCCGCATGAC
AAAGGAGCCAGCACAGAACCAGCGGGCATTGTCAATCACTGACCAACTGT
CCGTGGAAGTGACCCTTTTGTCCGCATTTCGAAGCCGGTACAGTCGTGCT
TTATTGATTTCGACCGATCTCTTTCGCTCCCATCATTGCATTCTCAATCG
AGTCGATGGCCGTACCCTTGTGTGTTCATAGTCTAGCCACTTTCTTTCTC
ATAATCAAGGAGATTCAACTAGGAGTATGATTGCAAGCTTGAACTTGGAG
AAGTTAATTCTGTTGTACTGGTTTTCTTTAAGCTACATATCTAACTCTTT
CACTTCTTTGCCAGCCATCCAGTGCAGCTATGAGACCGCCGTCCGTGGAA
TGGCATCGCTGCAGCAGATGCACCGCAGCGGACCGCACATAAAGACGCGG
CCGCCGCGCCAGCCGCTGGATGGAAAGCCCTTCGCCAAGGGCGTCGTCCT
GAAGACGCTGATTAAAAAGCCCAAGAAGCCGAACTCGGCCAATCGAAAAT
GCGTGCTGGTGCGCCTCTCCACCGGCAAGGAGATGGTGGCCTACATCCCC
GGCATCGGGCACAACCTGCAGGAGCACAACATCGTACTGTGCCGCGTGGG
GCGTCTGCAGGACGTGCCCGGCGTGAAGCTGAAGGCTGTGCGCGGAGTCT
ACGACTTGGCGCACGTCATCAAGAAGAGCCAATAGTTATTAACCACTTCC
TAATCACGTTGTTCAAATGCATAGCTCCACAATCAACAGACGGATGCGTC
GTTCTTATTATTGTTTGTTTTTTACGGAAAATTATGTAGCTCAGCCGGCT
TAAGAGGTAAGTGAGTGAGTAGTGACAAGTGAACGGGCTCAGTCAGGATC
TCCTTTCGGTTGGCTGCATTCTCGTAATCTTAAGTCAATAGGCTGTCGCA
TCATCTTTACCTAAGAATAGCCTGGTCTCTCAGGGGAAAATGGTCTTAAA
CGGCATTTTACGCTTAACTGGCAATCCTTTTGCATGAATCCTGTTTGCTT
TTTAACAGAATTGCAAATTTTCTGCCAAATAATCGTTAGCTGAAATGGGC
GTCACTCCAATACGCCCACTCTTCACAGCTACGAAGTTCAATGGAAAATC
TATGTAGTAGTTGGTCCTTTTTGGGAATCCTGCTGGGTGACTGCCGAAAA
TTAGCTAAGAAAATTGAGTCCTTCCACAAGGGGAAGTATCTTTTTTAAAG
AACTAGGACTTAAATACGGATTGATCAGTTATGATCACAAGTGCAATTGC
AAATTACGAGCTTGGCTTGAGTTTGGTTTCTACGATTGCTCATTCGCTGA
AGATGAAATGCATATGGCACAAAATGTAAATATCTAATATCAAACTATTA
TTACAGACACAGTTCATAGTTGTTGGATCCTCAGTGACTCTCCTCAAACC
GAATTGTCGGTCCGAATCAAAGTCGTTTCGGGAGTGTCCTGCGCAGGACT
CACCGTTAACCCATCCGCAGAAGGGACAGTCGCAGAGACCGTTAGGCAAA
TACATCGAAGGATCCTTTTTAAGTTAGCCGACGTCGAAGCTGTCGCCGTG
TAGATGTCTTTTTTGTCCACATCCTCGGATGGATGACATTTCGGTGACCG
CAGCAATGCCGTTTCCTCTGTCCGCCAGACATTGTGTCAACAGAGGGTCA
GCATGCAGGACCATGGGTGTACCGTTAGTCCCGGCCGAAAGTCCGTAGTC
CTGCTGCCTGATTGAGCCATTATGACAGCAGGTCCTTTGTCCGGGGATCG
TTCGTCTTCGCCGTCTTTTCTGCTGAGTCAAGTTGTCCAACATCTTTGGG
CCCCGCCTTTGTTTGCCGGCATGCATAATTTTTATCAATAAAAACGCCAT
TGTCCAGCGTTGAGGAAAAAACACATACGAGTCCCGCTTCCGTGTAATCA
CCGAAGGATATTAGCTGCTTTTTCTTCAGCTCCTTTTGTTCGCCGTGTTA
ACTGTAAAATTTGCCAAATGAAAAATGACTCCCGGTCTCGGGGATTACTG
GCCAATCATCGAGGCGTTCACACGTCTGTGGCTTGGCCAGAATGAATTGG
CAAAACATCTGGGAAAAACGACATTCAAAAGTTTTTATCTCCAACGAATT
GTGCGACTCGAATCGCAATTTTTCGGGGAATGATTGAGTGTCCGGACTAG
GAGATAGGGCCGTCCAATATGCTAATCTTGTTGTATATCTAGAATATTTG
CAAAGATATAACACATTTTAAATCACACTCACCCTTGACCCTCTGGCTTT
TGCATTGACTATATTTTTAATTGTTCTTTGCTTACCACAACATTGGGCGT
TAGTTATTGATTTTCTCCCAACTTTCGCCTCTTCTTCTATATCTGTGAGT
TTCTGTTCTGGTCTGTTTTGTGGCCAAGGGCTTTAATTGTGCCTGCACCC
CTTCTAATCATCTTTTGCACACCCATAACCAATCGATGCTGTCACTTCCC
CGTTTAGTTTTACTCTTTTCGGCGGACACGAAATGGAAAGGCGTAGAGAA
AGGGTGGCGGAGTCACTGGAGTTTGACTGTACGAATTGCCAAACATTTTA
TTTAATCATGGACACGTGTTCGGCGACCTTTCGGGGTNNNNNNNNNNNNN
NNNNNNNNNNNNNNNNNNNNNNNNNNNNNNNNNNNNGCCACCCCGAGAAG
ATGACGACTCCCAAATGTTCAACCCTTGTGCAACCCTTGTGCTTGCGTGA
TGTGAGTCTCGTAACGCCGGAGCCAAAATGGCGCTGCCAAATGGCTGAAT
CCCGGAATCCCAGAATCAGTGTGCGATTCGCAATAAAAATGGTTTCAGCT
AAGCCGCATTCCGCGGGGACCTGTGATCCTTAACTTCTGGTCTGATCTTC
TTTAAATCGCACAAGAAAGAGGTCCCTAATTGGCATCTTGTTGTTTTCGC
CCTTGTGCCCTTTCTTTGGCAACAATCGAAATGTCAAGTGTGAGTCAAAT
AATGATGCATAACCCCCGACCAGACGGTCTCTAGATGCTGCAACCGAGAT
TATCCTTCGGAAACATCATCATTTTCTTGTAATCGATTGCAGAAAGAGGC
GAGAACCGAGCAAATCTCTCTCAGAAAGATCAAACTGACAAAAAACGGGC
CAACGGAAAAAGGGAGGAGAAGCAACAACAAACGACGGGCGGGCCAAACC
ACACAAAGGATCGTCATCCGATCGTCGTTCTCGCTCTGCTGCGAATGTGC
GGAATGTGTGTCCTCTGGCCACGTGCAGAGCACACTCCAATCACAGGCGA
GAAAAGACACACACACCTTGGCCGCCAGGTGAGCGGCCCAAGTGTCAATC
AGGACTCACTCGCGATCCCCTTGTGATTTCCGCATTTCAACCCCAAGCGA
TCGCAGATCTCATCTGATTCGCCACGATCGCAGCCCACGACTCCTTTTCG
ATCTGTGTTGACACTGTCAAAGAGATCCTGGCGATCGAAATGTGTTTACT
CATGGCCTAAATCCCTTCCCTTTGGGGCGTCACGATCGAATGGCAATCCT
TTCTAGCCAGCGCACGATCGGCACGTGGCGACTTGGATCGTGAGCTGATA
TTTTTCGCACTTTTTCTAGTGAATTTTGTCGGTGGAAACAGAAACGATAT
TTGATTTTAATCATTGATTTATTCTTTCACAATCTTGATGTACAATTCGT
AAGTAACTACAGATTCTAGAATATTTGTTTCTGCAATCTAAACATTATTT
ATAATTAAGTTTTGTAGCATGTAGCATTTGTAGCTGTAGTATTCCCAGGG
GTTCGAAAGTCAACGCATCTAGTTCAGCTTACTACTTTGGACTTGTGTGG
GGATCAGGGGAATGAGATCATCGGAGGCACTGCTAGCTTTAGTGGGCATG
ACCAGTGGCTTTCAAGGATCTACCTAGATCTGCTGCGACTGGGATTACCT
CCATGATGAGATGGCCCAGATTTCCATTCCCCGCTCAAGTGATTTGGCAA
TTGACCTAACAATTGGGCTAGGCGCGGGAGGGAATCTGAAAATCTGGGGA
TCTAGCCATCTAATCTTACGGATTTACGTGAAACTTTTGCAATCGAAGTG
GCGGCCCCTGGAACTCGACCATTATTTGGCAATATACGAGCGGAGTGGCC
TAATCTGGTGGACTNNNNNNNNNNNNNNNNNNNNNNNNNNNNNNNNNNNT
CCTCTCCTCGTTCGCTCGTAATCTGAGATTAAATTAGAATGTCGCAGGAA
GGCGATGGGCGGTGGGCCTGTGCTGGACGGACTCACCTCTGTTTGCGCTA
AATCCCCGAGATCCAGAGGCCTAATCCTTTCGCTCGACCGACTACCTGGC
CCCTGATCCCGTGGCCCAGATCCCGAAACCATGCAACAGTCGCGCTACAC
ACGAATTAACCTGATTAAAATTGTATTTTTCCCAAATTTATGGGATTAAG
TTCCGTTCAAGTTCCTTTAACTCGTTTAAGCTACCGGATTTAGTTCAAGT
GCTCGCCTGGATCTCCCCGGGAGATCTCAGGCCACTCGGCCATCCGCCCA
GGGCTCTCAGGTCGCTCGAGCCGCTCAAGCCTTCGTGAGCCGATTTTTAT
TGGGCTGGCTTAATTAGCACAATTGTTTACAAATTTACCTTTCGTCATGC
TGCAAGGGATTGTTCCAGGATCCTCCTGAGATCGGTGTGTGAAATCCATG
GCCCGCACACGCCCACGGCTCAAAATTCTTGGCCCAGAGTCTAACGTCCT
GCAATTCAGAGCAGGGCAGGGCAGATCAGCTATGTGTGAACCGTGCAGAG
AGCAATTCTCCTTAAAATTGGTCTAATCCAGAGCGTGGACCCTGCACTAC
GGTGCGTCTTGGCCATCAGTTCCACCAGCTCGCCGGCCCATTTGCCCATC
AATTATGAGCCTTATGCAACTCATAATGAGTTTTTTTCTCTCACTTAGGC
CAAAACTTTATCCAAACACATTTGTGTGCGCCTGTAAAAAAGGGGCTCAA
AGTTGTGTTCCTGCAGAAAGAAGGAAATCTGTTTATTTCAATTGATTGCC
AATTCATAATTTACCAGGCTTACAAGCCTTTCCTATGTATGTATCTGGTG
TCCGGGGGAACTAGAGACAGACTTCCTAAATGTGGACTTCGAAAACACAC
CCATTGACCTCGGCGAACGTGAGGCCACTTTGAGCAACTCCTTCACTTCA
CTTCACTTCCGTTGGGCAGCTGTAAAGGCTTAAGAGGTGCTCGATTGGCG
CCTGGACAAGGATCCTGCGACTCCTCGAACTGCGTTCCTGGCTGTGGTGT
GTGCGTTCCCTAGAAGACGACACAAACTCTGTGCTTAGGCAAATATAAAC
AAATATTTATGCGTAAAAACAAACCCCAGACGAGGCCCAAGGGCCTGTTG
GCCGTAGAAAAACAAATCGTTTGTATGCCCTGTGGACCAGGCAGAAACAC
GTGCCCACTTATTATATTTTCGTTGGATTCCAGTCCGGGGCTAGCAGGCC
AAACTAAATCGCCATTGACGCTGGAAAAACAAAACGCAAGTCAAGCCATC
GAAATGGATTTCGAATCGCGTTTCCCCGACATAAAGTTGCAATATGTTGT
GTGCGGCGGGATTAGAGCCAGAGCAACTTCGATCCTCCGGCCGCAGTCCG
AACTCCGATCCCATTCGGTCTACGCCCCCTCGAGATTAATGAGGATGTGC
GGCGTGTGTTTACTCCGTCATGTTCCCGNNNNNNNNNNNNNNNNNNNNNN
NNNNNNNNNNNNNNNNNNNGCCCAGAGTCCAAAGTCGAATCCTTTCACTA
GCCAGGGGCATGAGCCACATGTGTTCCTTTTTTCCAGCTGCTGACCACAC
TCGGCACTGGGCATCGGACTTTGGTCATTGAGCATTGAACACCAAACACC
GAAAAAAGACCACTGAACACGCTCATTAGGCAGCCTTCCACTTAAGCGTG
AGTTGGCTCTTTTTGCATCTTTGATAAATTAACCAACAATGGGAGGCGAA
CTGTCGCTCGATGGCTCGTGTTGGTCTTCAATGCTCAGATTCTGTGAGAG
CATTTCCTTCGGGATGTGGCCAGCAGCCAGCAGCCAGCTGAACAGCCACT
ACTTGGAGCATCGTATCTCGATTTCTATTCCCACTCACTCCACAATTACC
CCAAGCAGTCAGTGGGTTGCTGACTGCCACGCGATCTGACCACTAGAAAG
CTCCAGCAGCACTCCGACTGGAGTCCAATGATCTCCAATTCAGCATCTGA
GCTGAGACCCAGGAAATTCGAACTAATTGCTGCACCCAGAGCATAACCCA
GAATCGATTCGTTTGCCACACTCCAAGGGAAAGGATCGAGTCCGGGCTTC
GTGGCAGGAGGCTGTTTGTCAAGGAACTTTCTTTCCCGCAGTTCCTTTGA
AGCGTTCCAGCTAACAATTAGTGAAGAAAGTCGTGTGGCTCGTGCACCGA
AACAATTCCGCAGCCAGCGGTCCTCAGTTCCCAGTCCGCTCCTAATTATG
CGTCGAAAAATTGAGCGCCTCAAATTACTCGTGCAATCCGAACAAGATCG
CAACATGAGCCTTGGCAATGGTAATGGAAATGCAAATGCCATTGCCATTC
GAGTTAATTAATCACGGCAACTTGTGGCAAATTGTATGCAAGGGGTATCC
AAGGGTCGACCGGAACCGTAGATCANNNNNNNNNNNNNNNNNNNNNNNNN
NNNNNNNNNNNNNNNNNNTGGCGTGGCATATGTGAGTGATCCTCCATTGT
GTCCGGCGGATTGTTGGAAAACCCTGGCTAATGGTCTGCGCTGACAGTCG
AGACAATAAACGCGATGTATATTTATATATGGTCTGGTAGAGAAAAGGAT
TCCGGGGGACAGCGGGTCAGTTCCCAGGGAGAGAAACTCTTTCCACGCTC
CGCTGATCGCACTATTTGTCTATTTGGCAAACAGACCTCGATCACGACAA
AAAGATAATCGGCGAAGGGTAAGACAGGAAGTGATCTGCTTTCTTCGCAT
CGTTTCCACTTGTCTGGCCACAAATTTGAGGTTGCCTGACCAGATAATCT
TATAATGTTGCTGCGCCACAGCAAAAGTCTTCTCGAGTTTCCCCCGATTG
TATTGACAAAACAGTTTCAGTATCAATGACAGGGTTTTCAGCCATGGCGA
GGGGCAGGTGGTCACCGCATCGATTTAGCCGGGAGTGGGGGCGTAAAACC
TAATTTCGAGCCAGCAACTAACTCCACTGACTCCCCATAAATGTGTCACA
GCGCGACGAATTGATGGGGTGTTCGTTCCCCAAACTTCCACCCCACCCCA
AACTCCAGACATCCACGTCCACCCTGCTGCGCCCCCGAAACGCAAGAGGG
GTTGAGCCAACAATTGTAGGAAATTGCCAAAAGTGACCACAGCGGCGGTC
AGCATTCCGAGCGACCCGCAAAATTGCCAGCGAGCGACCACTTGTAATCA
AGCCAACGCCATCCGGTTTTGTTATCATTAAGCAACCGCCCGGGAAAGTC
GGAAAAGGGCTTTCCCGAGCCGAACCACGCCGTGGCAGAACCCTTTCATT
TGCCTTAATGAAAATGCCCCCGATGNNNNNNNNNNNNNNNNNNNNNNNNN
GCCTGCTATTTATTTATTAAATGCAGGAGACTCCCTCGCCTCCGGATGGA
CACAATGGACATCGGACAATGGACTGGGTCAGCTGGCACAGCTGTCACAT
TTTCCCTAAGCCCTGGATCTCTGGATCCGTCACCCACTCNNNNNNNNNNN
NNNNNNNNNNNNNNNNNNNNNNNNNNNNNNNNNNNNNNNNNNNNNNNNCT
AAATGCGGTCCTATATCTCCTGGCTTTAATGAAGTTGCGGGGATTCATTG
CCCAGAGAACCAGTTTCCCACCAGACGCACAAAATGAAGTCGCTGTGGTG
GTGGTTTTTCGAAATCCCCTCCAGCTGTGGAATTCTGCCTCTGATTGGCC
GAGCCTTTGAGCTCTACTTTATTGCGTGGCCCGGAGTTCGACAGAGTCTT
CGATTTCCTAGCAGGACCTCGATTATAAACGCCAAAATGGCGCAATCCCT
GGCAATGGAGGATGCAACGTAACATGGCGATGGAACTGGGTTCGATCTTG
GGACTATGCGACCTTGAGACAAGTTCTACATAGTTCAGAAACTGTGGGGA
AAGTGAGGAAAGTTCGAGATGAAGAAGATTAATTGCAGTTCCAGACTGAA
GTTTCAGTGATCTAGGGAATGGTTTGATTTGAAATATTGTATAAACTGTC
CCATCAGTAAGAAATAAGCGATATAGTGAGAATAGCTTTGCCAAGCTTAG
CTTGCTTAACTCTAGCTCCTTACTTGCCAGTTTTTAGCCACATCGTTTAA
CCTTTTTGATTCCCCTGCGTTACGTAAAACGTATTACTGTTGCGACCAGG
CTCAGAGAAATCTGCTCGTTGAGCCTAGCTCGACAGTTAGTCAAGTCATC
TGGAATCCATTGCCGGCTTAAAAGTGGAGAGCTGCGGATCTGGACACTTG
TTTTCAGGGGATTACGCTGTTTGGAACACGCAATATTATGCGAGATTAAC
TTGAGGCAGCCAGATAGTCAGGATTAGCATGGAGGATTGGAGGATCGAGA
GAGCTGTGCCTAGTCACCTGTCGGATCACCCGGAACCCTCCGGCCCACTG
AGCTTCCAACAATATTTGTGTTCTCCTTCCGAGAAGCAAAAAATGCACTT
TTAAAGATGAAACTGAAAATTATGAAATGATATGCTAGTTCATATTTTTG
GCAGAACTCGGTGACAATGGCACATTTTGCCACCTACAAAACTGCGTGCA
CAAAGGGCTTAAACCGCTTAAAGACCGTTTAATCTCATGGATTTCAGTCG
TTTTTAGTTTCATGTGAAAAAACTCGAGGCAAAAGGCAACTGTGGTTCTC
AAAGGAGATGAGAACAGAACGAAACGGAACTCGGATACAATGGGCGTGGC
CGGGTCGAAGACTTTACGGTGTTAAATGCTCATATTACGAGCTGGCCAGG
AGTCACTCTATGAAAAAGAGTTATGCGGAATGAGGCTTAGGGNNNNNNNN
NNNNNNNNNNNNNNNNNNNNNNNNNNNNNNNAGGATTTCCTAGATCTACC
GTTCTCGCCCGGTCCCGATCTGCCGATCCCGATTGTATCTTGGCAGCGCA
TCCGTTCCGGTGGAGATCGTGCTGGATGGATATGCTTTATATGCTGATGG
AAGTTAGGAGATGGTGCGAACTGACAATTGACACAATTACCAGGACGGCC
AAATCCGCAAACCGCTGCAATGCCATTTTGACAGCAATTGTCCTGTCCAA
CAATGTGATCTGGGATCTGAAATTTTGAATTTCGCTTCTCGAGAGGAAGG
GGGCTAACAGTAGCCATTCTAACGGGGTTTCGTAGGCGGCTTTGGCTTGC
AGTTGAACAATGGCAAAGGACAAAAAGGAGTGCAGCAGCAAGGACACTCC
CGCAAAAAGGTGTGAAAATTTCAAGGGCCGCTTGATAGATCGAGTGGGCT
CGACACCCCGATGGCCGGGGGCGGATCGTAACTCTTTTTATGTGGGCTCT
TCGACCGGCGGTTTGATTAACTCCGGAAAACCCTAACGGTGCTCGGCCGC
TGACAATGGGCGTCGTGGCTGATGGCAGCTAATCAACAGTAAAATGCATA
AAATTAAGTGAGCATTGAAAGGGCATTATCGGGAATAAGGGTCTTTGCGC
CGGCTATTAGAATTGTTTCACACTATACGCACATAACTGTACCGCGAGCG
GTTCTCACCCAAATAGATACCGATCACAGAGCTCCGAGTTGGAACAATGG
TCCAAAACGTTGACAGTTCATCAAAACGAATGAAGCATGCAAAATGAATG
TGCCATCAGCGATGGCAAATACCCTGCAATCGCTGCTCAGTGCAGTGACT
GGTGCACTGGAAAAGGGGTTTGGAAATCTTGCTCACTTAAGTATTCATGT
TCAGATATTGGTCCTTCCAGATGATCGCAGTGTAGCTGTAGGAGCAGAGA
TCTCCCACTCGGAAATCATGCGTGAAATGTTGCTTTCTTTGGATTCCTTT
CTCTTGCTCGTCTTGTGTGTGCGAGTATTTCAGTATTTTCCCAACCCGAG
CATTCTCATTTTCCTCTGACTATGGCGATGGGCGTGGACAGTGACACACC
CCTCGATCCCCTGTCTCCTGGCCATCTTCCTGGGGTCCTGACAACGGGAC
AACGGGACAACAGGACAACAGGCACAATGATGGCGTAAGGAAGTAGCAAG
TTAGTTTTGCCCATTTAAATAGCACTCTGGACACCGAGCTCTTTGTGCGT
CGATTTGACGAGCATTAAATGGCACTTTTCCCGTGTGGGGTCTCCCCNNN
NNNNNNNNNNNNNNNNNNNNNNNNNNNNNGCCCAATCTTGAGTCAGAACC
TTGAACTTATCGCGCACAATTTCAATATTGGGCTTCGCAGCTCAGCGCAG
TCGATCATTCAAAGTTCATTGAGTTGCTGGGATGTTTGGCCGGTGCAAAC
ATAAGACGATAGACGCGCTGTCGCCCCAATTTGGAAGATGCAACTCGCTC
GGCAGATAAGAGGACTCCAAAGCATGGCCGGTCTGCGAGGAAAATGTCAT
TTGGGTAATCAAAACCGCACTAATTGGCATAGTAATGCAATACTGCCTTG
GGATTTGGGATCCGGATTTCATATTCCGGACTGGAGATCTGCTCGAGATC
TTTTCGCTCGACTGGTCAGCGGTGAATGAAGGAAGGCTCTATTAGGAGCG
GCTCGACGTATCTCGATTAAAGAGATGCCATAATTGAGCAGCCTTTTGCT
GGATGTGGGATTAGGAGCCATAGGATAACAATTAGCCAAAGGATTTGACG
ACGGAAGCTATGGCCATTGTGGGTTCCCTTCCAGTACTTAACTTGTGTCT
TTTTTAGTCGGGGTTCTTTTTGCCGAGCTGTGCACTTCCGTTTGCGGAAG
TGGCTAAGGCAAATCCCCAGACACATCGAGCCGAGCAATACCTGTTCCCA
TTATCCTCTGCAAGTGTGCACTTTGCATATGCCAAGGAAAACAAACAAGT
GATCCTAGGTCCTCGATTCCCGACTCTCGATCCTGGTTAGTCTTTTTCGC
TTAGCCCAAACACTCTGCTGCGAGAGGAGAGGGCCTTTGTCCGCCCGAGG
AGCACGTGTAATCCCCGTTCACTTCCTCGCCGGCCGACTACTTACTTCCT
CATTTGCATCGCAGGATATAGGGATATGGACGGGCCCAAGTGCCTTTCCT
GATGGGCTTAGGCGGCCATCGTGGCTGAGAATTAACTGAATGACGGCCAA
ACTAATCATACATTTGAAAGTAATCTCATTTCATCAATTGTGCTGAGGAA
CGGCCTTTCAAGGAGTTCCTTTTGGAGGAAGTTGGAAGAATGAACTAAGC
ACGATTCTTTCAAATAGCGCTGCATTAGTGAAATATATTTGATGATATCA
AAAAGATAATTTATTACCAGAAACTTACCATCACATCGAGATGAAAATGC
GGAGGAGAGCGCTGCTCTTTGCTTATCCCAAACTAGGGGTTTTTTTAGGG
ATAAAAAGCGGGAATACAGTTTCTCAGAAACAAAATGGCAGTCCTAATAT
GCGATAAGTTGCTTTCAACTTACGTTTACGACAGGGGCCATTTGAAGCTA
AGGCTTCCAATATGTGACTGTTAACCCATTAAGACAAAGGGCCGCGAAAG
GAGTTAACGGCAATTCCCCGAAACTAAGCACGAATCCAAATCCAAGCCAC
TCCTCACCCTTTTTTGGACGGGTCGGTCGGGTCATATAAGGCAAAACCCC
TTTCAGTCAATTAGTCGCTGATTTTCTTTGTCACCTAGCAGCGGACCAAT
ATAAAAATCGCAGCCACAATGGGCGGAGGAGAGAACCCTTTTTTTTAAGG
ACAGCCGATGTCTGAAATGTCAGTTTATGGCTCCTTAAAAAACAGCAGCG
GCTTTAGGGTCCGCGGACTCGGAATGAGGCCTTTTCGCACGAAGCGTCCA
TTATGCAATAAAACTCTGGATGTTTTTTAGGCAACAGCATAACAGCCTAA
TACAGCGCATATTGTGGGTGGGCAACCCGTTCGGGCATCAGGTAGATGAT
TCCGTAAAAAACGCGCCCAAGGTCACCACTCAAAGGATTGCACAAATATT
GCATCTTTGGTTCGGAGCTCATTATGGCGAAGCAACAGCAGTCCGAGTAT
ATGAATATATGGTTTTATGGCCTGCTGTTTTTTAAGTTTTTTTCGCTGAA
TCTGGTTTTTACACCGAACTTGGCAACTCTTTGGCTTCAACTTCGGCCGC
GACTTTTTATGGCATCTGCTCGGGATCGATTGGGCTGGGTTATACGTTTG
TCCAGGATCTGGAAGGGCTCGGGCCCGGGAACCGCAGGTAAGGGATCGAC
TCAATGACGGCGACGTGACCGTCCGAGTTTTAGTTTAATCCACCATTTTT
ACGGTTGGATTAGCGCACGGATTAGCGGATAAGTTCGCGGTTTTTTACTG
ATTACCATATCGATCCTTCTTTTTATTTGCAATCCACCCAATCCCACTGA
ATGGGAAGTCGTAAAAAGAGAATGAATGAAAGTTAGCAAGGGAATATGGA
AATCTGATCAACGTATATAAAGTAGGTATTGTTGATAGGATTTGATATCA
TTTCTGCGTAACAAATCTAAGCTACAGATTTGGACACACTGACCGTCATG
TCCTCGAAGTAGCTGCAGTAAGTATCCAGCATAACATTTCCCATGGATGA
TAGCCAACATTGTACCGCTACCCACTTCCGTTGGCCGTCGAGGCGACCGT
TAGGACAAACAGTTAACAAAGTGAAACAACTTGTCGAGGATCCCACATCC
CACGCCGCAGCGGAAGCCAAAGGGATAAAGGACGTAGAATCAAGGATGTT
TAAGGAGGAGGGCAAACACGAGCAGTCAACACTGGCGGACACTTGTCGCA
ATGATCCTGGACTCTCGATTCTCGATCCTCGGGCTGGCGGCGTCATGAAT
CAAATGGGCAGACTGGCGAGTGTCCTTGTCGAGATTCCGGGAAGCCGAGT
TTTCATTGCCGAAATAGGAAAAGGATGCGAATTACGCCAGCCGAAAAGGA
CTGAAAATTGCAAGAACGCCAGAACTCGGCCTAATTTCCATAATTTGTCA
CGCACAATCCAACGAATTCGCCATCACATAGATACACAGATTCTAGATGG
GCTGGTCAGCAAAAGGATTTCGGGACAAAAGCGCAAAACAAACGGATTTA
GCCATCACAACCCTTGGATGTTGTGCATCTTTTATCAACAAACCAGATTC
CATCTCTTTTCTTTGACCAGATGCCTCTCTTCCTGGCCAGAAAAGTATGA
TTTGACTGTAATTATAATATACTACGGTCAGGGGGTCTTTGATATGCGAA
ACGTTCTGGAAGATTCAAAAGCATGCTGAAATAAACCAGTCCAGAAAAGA
ATAGCGAGAATAGAATGTCTAATTGCGGTTTATTCTTAAAACAACATTAG
AAACGTATTCAGCAGTTACTTAAATCTAAAGACTTAGTAACTAAAGATTT
TTAAGTTTGGTTTTTGGGTAAGGGCTTTATCATTTAGATATCAAAGCAAG
TAAGTTAGGTACAATTGTAATAATACATCAATTGCACAATGCTGGTATAT
ACAAAAATGGGGTTTCCTCAAACTTGGACTTATAACATCGCAATGAACGC
CTATGAAAATAAAGCCGAAGTTTAAAACTCTACAATGATTATGAATACTT
TTAGCCCATTCCATGAAAACGAAATGTAAAGCACTGCAAAGGTGGTACGA
ATTTTCCTATTTTTTCCCATTGAATATTAAAACCAAGAAAAAACCATATC
CTTTCGCGGAAACTGATGAAACATAAAGTTCGAAAACTCTTTGTACTTTT
TTTTTTAAATTACGTTAAATGGCGAACTAACAATAGCACAAAGAACTATG
ATTTTTGCGAAAACTGCGAAAACCAAATGAGGGAAAGGGCAGCCGCACCC
TTGTAAAACCCTTTCGAATGCGGCGAGACAGAGAGGGCAACAGGGCAGAG
CGGGACAGAGTCAGAAGCAGAGCCAGAATCACCCCTTTGCCCTTTGGCCT
TTGTACCGCCTACCTGCTTCGTACCGCTTCGGCTGGCCGCTCGTGTCCGC
CATTTCGATGTGAATGAGGCGTCGGCGCAGCCTCCGGATTTTCGGTATAA
ATGCAGGGGGTTCCGACGAGAGGAAATCAGTTTGCGTTCGACATCGTCAG
CGTGAAGATATAGCAATATCAGAGCTAGATCACCAGTCTATATAGCGTCA
ATCAGTTGGATTAAACCCAGAGACCATACACCGAACACCATGCTAATGCA
CGAGAAACTCATGGCCGGGCAGTTCTTCGATCTCAAGACTGGTAAGTTGG
CCACGCTCCTTGGACTCTCCTCGATCCGTAAACTAACAAATCCCCTCTCT
CTCAATCTCGGCAGATCGCAAACCCCTGATNNNNNNNNNNNNNNNNNNNN
NNNNNNNNNNNNNNNNNNNNNNNNNNTTGCCGCACAGCCAATTGCCGGTT
CAGGGATCCTTGGGCCTGCCCAAAATGGATCTGTACACGGCCTACGCCTA
CCAGCAGCAGTTGCTGGGAGCTGCCCTCAGTNNNNNNNNNNNNNNNNNNN
NNNNNNNNNNNNNNNNNNNNNNNNNNNNNNNNNNNNNNACCTCCTCTGCA
GAGGTCCTGGATCTTTCCCGTCGATGTGACAGCGTAGAGACGCCCAGGAA
GACTCCCTCGCCGTATCAAACAAGCTACAGCTACGGCAGTGGTTCCCCCT
CGGCCTCGCCCACCAGCAGTCTTCTGTATGCGGCCCAAATNNNNNNNNNN
NNNNNNNNNNNNNNNNNNNNNNNNNNNNNNNNNTTGGCCTCCCTGTATCC
CGCTTTTTACTACAGCAACATCAAGCAGGAGCAAGCCACGCCCACTGCTG
CTCCGCCCAAGGTCACACCAACCGCCAACCTTCTGCAAACCTTNNNNNNN
NNNNNNNNNNNNNNNNNNNNNNNNNNNNNNNNNNNNTCGACCAACTCACC
AAGACCCGCCAGCAACGCCAGCACAATGCAGATAGACGTTCTGGAGAATC
CCCAGTCCCCGGCTGTTGAGGCCACCACGCCCACCACCTCCAGCAGCGGC
GAGGCGGGAAAGAGCACCCGTCCCTTCAAGGCCTTTCCCCGGGATCCCTT
GGTCATAGCTGCCAATTTCGCAGCCACTGATGTCCTTCTGGACAATCCGC
GAGTGGAGCGCTACACGGAATACCGGAAGCGAGTGCTTGAGCAAATCCGC
AGCTCCAACGGAGGATCGCGCACCGTAACCAACCCAAAAATGCGAAGGAC
CAACTCAAGAAGTGGATCCGTCAACGAAGGCAGCTCCTCAAACAACAACA
GCGAAAGCGAGGATCGCGCTGCTGCGGAGGAGTCAAGCGACTGCGACTCC
CAGGCGGGAAACTTCGAGGGCAAGTCCGCCACCAGCAGCTCCAGCAACTT
GGCTAACGCTACTGCAGCGAACTCCGGTATCAGCTCGGGCAGCCAGGTTA
AGGATGCCGCCTACTACGAGAGGCGTCGCAAGAACAATGCTGCCGCCAAG
AAGTCCCGCGATCGCCGCCGCATCAAGGAGGATGAGATCGCCATCAGGGC
CGCCTATCTGGAGCGCCAGAACATCGAGCTCTTGTGCCAGATAGACGCAC
TCAAGGCCCAGCTGGCCGCCTTCACCTCCGCCAAAGTAACCACCGCCTAA
AGGTCCACTCCTCTCTTGATGCGTTGAACGCGAGGATCCGAATCGTATGT
CCTGTTTTTGGGTCAGCTTATCTGTGAATAGTTTAGGGGGCTCAACTTTC
TTTTTTTTACACACTCGCATTTAAGTACTTTAAGTCCTTGGAGTATACGT
TATATTTGGAAAATGTATTAGCTGTAGTGCATCTCGCAATCTCACCAGTT
AACTATCAATGGAATCATCTATAGTTGTAGAAGTCCCAGCTAGCCAGTAA
TGTTTAACTTGTAAGTGAATTTTTTTCATAGCCCTAAGGAATCAATTATA
ATAAATTATCCAAAATAATTATATTCCATTACTGCTTAATATGGTCTTCG
TTGTATCTTGGTAAGTTGTTGCTACCTACTGAAACTTCTGCTCGCCTGGT
GTTCAGAATCTGAAAAATTACAAAATTCGATACTTTACTTTTTTATCATN
NNNNNNNNNNNNNNNNNNNNNNNNNNNNNNNNNNNNNNNNNNNNNNNNNN
NNNNNNNNNNNNNNNNNNNNNNNNNNNNNNNNNNNNNNNNNNNNNNNNNN
NNNNNNNNNNAAATTTGCTAAATATATGATACATGTAAAAGTCATAACAT
TTGAATGCAAGCTGAACGAGGCCTGATATTAACCATTTGCAAATTTTTAA
CATTACTTTCTGTACTTTTAGGCCGGAAAAGATAGCCACTCAATGGTGCC
CCATATATTTGTAACATACTTTTAGGCCCTGAAAGAATTCAATCACCATC
GTCACCTTCTNNNNNNNNNNNNNNNNNNNNNNNNNNNNNNNNNNNNNNNN
NNNNNNNNNNNNNNNNNNNNNNNNNNNNNNNNNNNNNNNNNNNNNNNNNN
NNNNNNNNNNNNNNTGTCTACTAAAAATTAATAGTTGGTCACCTCCTGGA
ATTCCANNNNNNNNNNNNNNNNNNNNNNNNNNNNNNNNNNNNNNNNNNNN
NNNNNNNCGCATTTTTGCGCAAAATTTTTGGATTTTTCGATTTTAGATAC
CAGGCGATGATAATCAGTAGCGGGTGTCTACTGAAAACCAATTAATAGTT
GGTCACCTCCTGGAATTCCANNNNNNNNNNNNNNNNNNNNNNNNNNNNNN
NNNNNNNNNNNNNNNNNNNNNCGCATTTTTGCGCAAAATTTTTGGATTTT
TCGATTTTAGATACCAGGCGATGATAATCAGTAGCGGGTGTCTACTGAAA
ACCAATTTATCGTTGGTTAACTCCTATAATTCTTGTTCGCCTGGTAGTTT
GAACCGAAAAAATCTCTCAATTTTGCTTACAAAATGCGTATTTTTGTGCA
AAATTTTTGATTTTTTCGATTTTTGATACCAGGCGATGATAATCAGTAGC
GGGTGTCTACTGAAAACCAATTAATAGTTGGTCACCTTCTGGAATTCTNN
NNNNNNNNNNNNNNNNNNNNNNNNNNNNNNNNNNNNNNNNNNNNNNNNNN
NNNNNNNNNNNNNNNNNNNNNNNNNNNNNNNNNNNNNNNNNNNNNNNNNN
NNNNNNNNNNNNNCGGGTGTCTACTGAAAACCAACTAATCGTTGGTCACC
TCCTGGAATTCCANNNNNNNNNNNNNNNNNNNNNNNNNNNNNNNNNNNNN
NNNNNNNNNNNNNNCGCATTTTTGTGCAAAATTTTTGGATTTTTCGATTT
TAGATACCAGGCGATGATAATCAGTAGCGGGTGTCTACTGAAAACCAATT
AATAGTTGGTCACCTCCTGGAATTCCCANNNNNNNNNNNNNNNNNNNNNN
NNNNNNNNNNNNNNNNNNNNNNNNNNNNNNNNNNNNNNNNNNNNNNNNNN
NNNNNNNNNNNNNNNNNNNNNNNNNNNNNNNNNNNNNNNNNNCGGGTGTC
TACTGAAAACCAATTAATAGTTGGTCACCTTCTGGAATTCTNNNNNNNNN
NNNNNNNNNNNNNNNNNNNNNNNNNNNNNNNNNNNNNNNNNNNNNNNNNN
NNNNNNNNNNNNNNNNNNNNNNNNNNNNNNNNNNNNNNNNNNNNNNNNNN
NNNNNNCTGGTGTCTACTGAAAACCAATAAATAGTTGGTCACCTCCTGGA
ATTCCANNNNNNNNNNNNNNNNNNNNNNNNNNNNNNNNNNNNNNNNNTTA
CAACATCCGCATTTTAGTGCACAATTTTTGGATCATTGGATTTTACATAC
CAGGCGATCATATTCACAGCAGGTGTATCCTGAAAACCACCTAATCGTTG
GTCACCTCCTGGAATTCCAGAACGCCTGGTAGTTTAAACCGAAAAATCTA
TCAATTTGGCTTACAAAATGCGCATTTTTGTGCAAAATTTTTGGATCTTT
CGATTTTACATACCAGGCGATGATCATCAGTAGCAGGTGTCTACTGAAAA
CCAATTAATAGTTGGTCACCTTCTGGAATTCTNNNNNNNNNNNNNNNNNN
NNNNNNNNNNNNNNNNNNNNNNNNNNNNNNNNNNNNNNNNNNNNNNNNNN
NNNNNNNNNNNNNNNNNNNNNNNNNNNNNNNNNNNNNNNNNNNNNNNCGG
GTGTCTACTGAAAACCAATTACAAAGGTGGTCACCTCCTGGAATTCCNNN
NNNNNNNNNNNNNNNNNNNNNNNNNNNNNNNNNNNNNNNNNNNNNNNNNN
NNNNNNNNNNNNNNNNNNNNNNNNNNNNNNNNNNNNNNNNNNNNNNNNNN
NNNNNNNNNNNNNNNNNNNNNNNNNNNNNNNNNNNNNNNNNNNNNNNNNN
NNNNNNNNNNNNNNNNNNNNNNNNNNNNNNNNNNNNNNNNNNNNNNNNNN
NNNNNNNNNNNNNNNNNNNNNNNNNNNNNNNNNNNNNNNNNNNNNNNNNN
NNNNNNNNNNNNNNNNNNNNNNNNNNNNNNNNNNNNNNNNNNNNNNNNNN
NNNNNNNNNNNNNNNNNNNNNNNNNNNNNNNNNNNNNNNNNNNNNNNNNN
NNACGCGAGGATCCGAATCGTATGTCCTGTTTTTGGGTCAGCTTATCTGT
GAATAGTTTAGGGGGCTCAACTTTCTTTTTTTTTCACACTCGCATTTAAG
TACTTTAAGTCCTTGGAGTATACGTTATATTTGGAAAATGTATTAGCTGT
AGTGCATCTCGCAATCTCACCAGTTAACTATCAATGGAATCATCTATAGT
TGTAGAAGTCCCAGCTAGCCAGTAATGTTTAACTTGTAAGTGAATTTTTT
TCATAGCCCTAAGGAATCAATTATAATAAATTATCCAAAATAATTATATT
CCATTACTGCTTAATATGGTCTTCGTTGTATCTTGGTAAGTTGTTGCTAC
CTACTGAAACTTCTGCTCGCCTGGTGTTCAGAATCTGAAAAATTACAAAA
TTCGATACTTTACTTTTTTATCATNNNNNNNNNNNNNNNNNNNNNNNNNN
NNNNNNNNNNNNNNNNNNNNNNNNNNNNNNNNNNNNNNNNNNNNNNNNNN
NNNNNNNNNNNNNNNNNNNNNNNNNNNNNNNNNNNAAATTTGCTAAATAT
ATGATACATGTAAAAGTCATAACATTTGAATGCAAGCTGAACGAGGCCTG
ATATTAACCATTTTGTCAATTTTTTAACATTACTTTCTGTACTTTTAGGC
CGGAAAAGATAGCCACTCAATGGTGCCCCATATATTTGTAACATACTTTT
AGGCCCTGAAAGAATTCAATCACCATCGNNNNNNNNNNNNNNNNNNNNNN
NNNNNNNNNNNNNNNNNNNNNNNNNNNNNNNNNNNNNNNNNNNNNNNNNN
NNNNNNNNNNNNNNNNNNNNNNNNNNNNNNNNNNNNNNNNNNNNNNNNNN
NNNNNNNNNNNNNNNNNNNNNNNNNNNNNNNNNNNNNNNNNNNNNNNNNN
NNNNNNNNNNNNNNNNNNNNNNNNNNNNNNNNNNNNNNNNNNNNNNNNNN
NNNNNNNNNNNNNNNNNNNNNNNNNNNNNNNNNNNNNNNNNNNNNNNNNN
NNNNNNNNNNNNNNNNNNNNNNNNNNNNNNNNNNNNNNNNNNNNNNNNNN
NNNNNNNNNNNNNNNNNNNNNNNNNNNNNNNNNNNNNNNNNNNNNNNNNN
NNNNNNNNNNNNNNNNNNNNNNNNNNNNNNNNNNNNNNNNNNNNNNNNNN
NNNNNNNNNNNNNNNNNNNNNNNNNNNNNNNNNNNNNNNNNNNNNNNNNN
NNNNNNNNNNNNNNNNNNNNNNNNNNNNNNNNNNNNNNNNNNNNNNNNNN
NNNNNNNNNNNNNNNNNNNNNNNNNNNNNNNNNNNNNNNNNNNNNNNNNN
NNNNNNNNNNNNNNNNNNNNNNNNNNNNNNNNNNNNNNNNNNNNNNNNNN
NNNNNNNNNNNNNNNNNNNNNNNNNNNNNNNNNNNNNNNNNNNNNNNNNN
NNNNNNNNNNNNNNNNNNNNNNNNNNNNNNNNNNNNNNNNNNNNNNNNNN
NNNNNNNNNNNNNNNNNNNNNNNNNNNNNNNNNNNNNNNNNNNNNNNNNN
NNNNNNNNNNNNNNNNNNNNNNNNNNNNNNNNNNNNNNNNNNNNNNNNNN
NNNNNNNNNNNNNNNNNNNNNNNNNNNNNNNNNNNNNNNNNNNNNNNNNN
NNNNNNNNNNNNNNNNNNNNNNNNNNNNNNNNNNNNNNNNNNNNNNNNNN
NNNNNNNNNNNNNNNNNNNNNNNNNNNNNNNNNNNNNNNNNNNNNNNNNN
NNNNNNNNNNNNNNNNNNNNNNNNNNNNNNNNNNNNNNNNNNNNNNNNNN
NNNNNNNNNNNNNNNNNNNNNNNNNNNNNNNNNNNNNNNNNNNNNNNNNN
NNNNNNNNNNNNNNNNNNNNNNNNNNNNNNNNNNNNNNNNNNNNNNNNNN
NNNNNNNNNNNNNNNNNNNNNNNNNNNNNNNNNNNNNNNNNNNNNNNNNN
NNNNNNNNNNNNNNNNNNNNNNNNNNNNNNNNNNNNNNNNNNNNNNNNNN
NNNNNNNNNNNNNNNNNNNNNNNNNNNNNNNNNNNNNNNNNNNNNNNNNN
NNNNNNNNNNNNNNNNNNNNNNNNNNNNNNNNNNNNNNNNNNNNNNNNNN
NNNNNNNNNNNNNNNNNNNNNNNNNNNNNNNNNNNNNNNNNNNNNNNNNN
NNNNNNNNNNNNNNNNNNNNNNNNNNNNNNNNNNNNNNNNNNNNNNNNNN
NNNNNNNNNNNNNNNNNNNNNNNNNNNNNNNNNNNNNNNNNNNNNNNNNN
NNNNNNNNNNNNNNNNNNNNNNNNNNNNNNNNNNNNNNNNNNNNNNNNNN
NNNNNNNNNNNNNNNNNNNNNNNNNNNNNNNNNNNNNNNNNNNNNNNNNN
NNNNNNNNNNNNNNNNNNNNNNNNNNNNNNNNNNNNNNNNNNNNNNNNNN
NNNNNNNNNNNNNNNNNNNNNNNNNNNNNNNNNNNNNNNNNNNNNNNNNN
NNNNNNNNNNNNNNNNNNNNNNNNNNNNNNNNNNNNNNNNNNNNNNNNNN
NNNNNNNNNNNNNNNNNNNNNNNNNNNNNNNNNNNNNNNNNNNNNNNNNN
NNNNNNNNNNNNNNNNNNNNNNNNNNNNNNNNNNNNNNNNNNNNNNNNNN
NNNNNNNNNNNNNNNNNNNNNNNNNNNNNNNNNNNNNNNNNNNNNNNNNN
NNNNNNNNNNNNNNNNNNNNNNNNNNNNNNNNNNNNNNNNNNNNNNNNNN
NNNNNNNNNNNNNNNNNNNNNNNNNNNNNNNNNNNNNNNNNNNNNNNNNN
NNNNNNNNNNNNNNNNNNNNNNNNNNNNNNNNNNNNNNNNNNNNNNNNNN
NNNNNNNNNNNNNNNNNNNNNNNNNNNNNNNNNNNNNNNNNNNNNNNNNN
NNNNNNNNNNNNNNNNNNNNNNNNNNNNNNNNNNNNNNNNNNNNNNNNNN
NNNNNNNNNNNNNNNNNNNNNNNNNNNNNNNNNNNNNNNNNNNNNNNNNN
NNNNNNNNNNNNNNNNNNNNNNNNNNNNNNNNNNNNNNNNNNNNATGATA
ATCAGTAGCAGGTGTCTACTGAAAACCAACTAATCGTTGGTCACCTCCTG
GAATTCCAGTTCGCCTGGTAGTTTAAACCGAAAAATCTATCAATTTGGCT
TACAAAATGCGCATTTTTGTGCAAAATTTTTGGATCTTTCGATTTTAGAT
ACCAGGCGATGATAATCAGTAGCGGGTGTCTACTGAAAACCAACTAATCG
TTGGTCACCTCCTGGAATTCCAGTTCGCCTGGTAGTTTAAACCGAAAAAT
CTCTAAATTTTGTTAACAAAATGCGCATTTTTGTCGAAAATTTGTGGATT
TTTCGATTTTATATACCAGGCGATGATAATCAGTAGCGGGTGTCTACTGA
AAACCAATTAATAGTTGGTCACCTTCTGGAATTCTNNNNNNNNNNNNNNN
NNNNNNNNNNNNNNNNNNNNNNNNNNNNNNNNNNNNNNNNNNNNNNNNNN
NNNNNNNNNNNNNNNNNNNNNNNNNNNNNNNNNNNNNNNNNNNNNNNNNN
CGGGTGTCTACTGAAAACCAATTAATAGTTGGTCACCTCCTGGAATTCCA
NNNNNNNNNNNNNNNNNNNNNNNNNNNNNNNNNNNNNNNNNNNNNNNNNN
CCGCATTTTTGTGCAAAATTTTTGGATCTTTCGATTTTAGATACCAGGCG
ATGATAATCAGTAGCAGGTGTCTACTGAAAACCAACTAATCGTTGGTCAC
CTCCTGGAATTCCANNNNNNNNNNNNNNNNNNNNNNNNNNNNNNNNNNNN
NNNNNNNNNNNNNNNCGCATTTTTGTGCAAAATTTTTGGATCTTTCGATT
TTAGATACCAGGCGATGATAATCAGTAGCAGGTGTCTACTGAAAACCAAT
TAATAGTTGGTCACCTTCTGGAATTCTNNNNNNNNNNNNNNNNNNNNNNN
NNNNNNNNNNNNNNNNNNNNNNNNNNNNNCGCATTTTTGTGCAAAATTTT
TGGATCTTTCGATTTTAGATACCAGGCGATTATAATCAGTAGCTGGTGTC
TACTGAAAACCAACTAATCGTTGGTCACCTTCTGGAATTCTNNNNNNNNN
NNNNNNNNNNNNNNNNNNNNNNNNNNNNNNNNNNNNNNNNNNNNNNNNNN
NNNNNNNNNNNNNNNNNNNNNNNNNNNNNNNNNNNNNNNNNNNNNNNNNN
NNNNNCCTTCTGCAATTCTTGTTCGCCTTGTAGTTTGAACCGAAAAATAT
CTAAATTTGGCATACAAAATACTCATTTTTGTGCAAAATTTTAGGATTCG
CGGTCAGCAAGTGCTTCCTTGCACCAGCTCCAACGGCGCTGCCCAACCCA
CCTGAGCACTGGACGTTGTCCAGGTCAAAGGGTAAACTTCCCATGGTGAT
GATGCCGTCGATGCCCAAGTTCCAGATGTTGATGCAATTTTTTATTAGTA
ATTCAAAAATGGACGCACAAGCGCGATTAGGTTTATCCCCCGAAAAGCGG
ACAAAATGTGCAACTTACCTTAAATGTTGATAAAGAATAAATGCAGAGAG
CAGCAAAAGCTACCTATTAACTAATAATAATTATAATGCAACTACTATAA
ATCGTATACCCACCAAACCACTAAGCTTTTAGGCCGCGCCAAATTGACAC
TCAATGGTGCTCATATATTTGTTGCATACTTTTAGGCTCTGTAAGAATTC
GATTTACTCAGCGTCACCATCTGGTATTTCAGTTCGTTTAGAAATTTAAA
CCGAAAAATCACACAATTTGCCTTATTTGGTTTATCGTACCAGGCGATCA
TAATCAGTATAAGGTGTCTACTGAAAACCAACTAGGGAACTTTATTAACT
TTNNNNNNNNNNNNNNNNNNNNNNNNNNNNNNNNNNNNNNNNNNNNNNNN
NNNNNNNNNNNNNNNNNNNNNNNNNNNNNNNNNNNNNNNNNNNNNNNNNN
NNNNNNNNNNNNNNNNNNNNNNNNNNNNNNNNNNNNNNNNNNNNNNNNNN
NNNNNNNNNNNNNNNNNNNNNNNNNNNNNNNNNNNNNNNNNNNNNNNNNN
NNNNNNNNNNNNNNNNNNNNNNNNNNNNNNNNNNNNNNNNNNNNNNNNNN
NNNNNNNNNNNNNNNNAGTTGTGGGTAAAATTCTGATATTTTTGTTACTT
AAAATCATAACACATTTGTTTGCCAAGTTTATCGTTTTTTTATTTGTTTT
AGTTGGAACTTCGGAAAATTTTTTTACATCACGATTGGAAAAAGGAGAAA
ATTTTGTTGGGTTTTTGTGGTTGGAAACTTGGATGTAGATAGCGCTCAAT
CGAACCGAATTTAGCTGCTCACATTTACGGATCAGAAACTTTACTAGACT
TAGCGTAGACACGATCCAGTTAACACTTATCGAATACTTGAAAATAGTCG
ATATTAAAGTGCGCTTAGCTTATATACATTTGACAAGAAACAGGGTGTAA
GATGTAGATTATTTCAATTTGTTAAGCTTTTGAATAAATATTATATTGCA
TGTCTGGCAATATAACACAAAGTTTTAGATAGGTCTTGAAAACCTGCAAT
TTTAATATGAACATTAATAATTTGAATAGAATATCTATATGGAGGTGTTC
CTAAATAAGTTTAGGTAAGCACCAACGCTGAAGAAAATAATTTTAGGATT
TCACTCCAAGTACATGAGTACTAAATAACAAAACAAAGCGGATAGGTCTG
TGCTTCCTTGGAACCCCTGCCAACTCTTTTCGGCATGCGAATCGATGGCA
GATATGGAAGGGATATATAGCAGATATATCAGCTCATCGATTATGGCGGG
CCGAGTCCATTAATAATAAAAATTATGGGGCGTTTACAAGAGGTTGTCAT
GACAGTCGCCTGACATTTATGCAACTTTATGAGAAGGAGGACAACAGGAC
AACGGGCGCAATGGAAATCCACCCCGCCGGCGACCGACGACCGACGAGCG
AATGACAAGTCTATCAATTTTTCACACACTCCTCAAGAATTTCGCAGGAG
GGGCGGGGATGGGAGGCATTTTCCGAGTGATTAGAGTACCTCCTCACTCT
CATTCTCACTCAAGGGTTAAGGGCAGGGCATGCAAAATGCAGTCGGCTTC
ATTGCACAATTTTCCCTTCGCTTTGTGCGCTGCATATCGAATGCAATAAT
TTTGACAATTTGCGAAATTTAAACGTCATGAATGGCAGTGTCTTAAATTA
CAATCCTTCCCTTGCTCTTCCTCTTTTGCTGTTGCTGCTCTTTTCCCGGC
GCTGGCCAAGTTTGCATCTGTCCTTCGGGAGAAAGATAGGAAAGTCCTGA
CATTGACTCTCTCGGAGGATGTCCTTGTATCGCGTATACATGTCATACAT
GGATACACGATTATCTCTTTCAGATTCGGACCTGAAAAAGTTGCTTTCTG
CCGTTTTTCGATTTAGATTATGGGTTTGTGTGCCGTCATCCGCTGACAGC
TCAATCGGGACAATGTCCTGTGACGTGAAGTCCTTCGCCTAGGCGCAATC
CCCGAAAATATGAAGCGTCATGCTTGGCCAGCCGCAACAACATCCTTGAG
ATTTACATGACAAGTCAAGAGATAGGACATTTCCTTTTTTAAGGAAGAAT
CCGCCGGATTGGGAACGAGGATCGCAGTCGTACGGCCCTCTACCCGACAG
ATGTCAATCAAATGAAATTAACACATCGTCACTGAAGTAGTTCGTTGGTC
TGGTTTTCTTGGCTTTCGCTGCCATTACCACTGGCACGTCCATTTCCAGA
TCCCTCCCATTTTGGGCTAAGTCGCATTAGGCGCCTAATGNNNNNNNNNN
NNNNNNNNNNNNNNNNNNNNNNNNNNNNNNNNNNNNNNNNNNNNNNNNNN
NNGGCTGCATTTCACAGGCATTTTCTTTTCAGTTCGGCTCGGTTCGATTC
TATTTTCAGCAAACTGCCCCGAGGCCGAAAGGCCCCTAATGGGATTACAT
AATATCATTAATCAGCCGAGTGAAATCGGAATCGCAATTGGAACTGGAAT
GCCGCGGCATATGACATGTGCCACCTTCTTCTGATCCGAGGAGAGGGTGG
ATAGAGGATACACGTTCCGTACATCCCTTCGATTGCAGGACACGCGCTGT
AATTATGTAATTACCGATATGGAATACGGAGTGCCGATACCGAAAGCGAT
GCCCAAAACACTGACCATCGCGTATCGCACTAATTGCATTAAATTGTCCA
ACACGAACCGATCAGCCAGATGACGCTCCATGCCGTATCATCCCACACTT
TTCCGCCGAGCCGATGTCCTTTTTATTGGTATTTGCTTATCGCTTCAAGC
AAGTTGTTCCAACTGTTTTGATAGGCTTAAAACGAATGCATTTTAATTGG
CCATGCGACGTTTTGTGCCGTCGCATTGTAATTTCTTAATTTCGAGCTCG
CAAACAGGGGGTGGTGTTTGGTTTTGGGTGGGTTTCACATCGATGTTTAC
CTAGTTTTATAGAGCTGTTTGCCGTGTTCATTTCCTTTTAAGTCTCGCTT
GGTTCGATGACCACTCGACAATTAATGGGATCTGTATCCCTACTGATAGG
AATAAGTGCATAAAAAATGTAGTGTAAACAATAAATGAACACAAGTTTTT
CCTATATTTATATGATCAATGATTACAAGATCGCAAAATCCATAGGATCT
GTGTCATGAACACGGTCTTTGCTCCTCCAAAAGATATCTCACGAAAAGCA
AACCAAGAAAGTCGCACTGGAGGGTTGGGAAGGAAGGAAAGAAAGAGTAG
CGGGCATGTTTAGCGAGCTATGACCCTGAGAAACGCGATCCCGAGTTGAC
CGCAATCATTTCAACTACGAGTACTCCCCCACAGGAGCCAAGGAATGTCC
AGTCTTCGGGGTCCTGGCTGCGCAGTAATTGTCGGAAGTGCAACTACTTA
GAGGCTGACTTGGACTCCGCGCTTGAGTGAGCTCTCTTCCTTGCGCAGCT
AGGGATATCTTGAGGTGGCCTTTAAGTTAATTGCTGCATTTAGAGACGCC
GTGCGATGTGGCACTGGCGATAAGAAATGGCTGTGGGGATCGGAAACGCA
GAGGTCCGACAGATGTCAGGGGATCTTAAAACGTCGTGCAGTTCGCTAAG
CGACTTAGTCCCGATTTGCTTTGTGCGGCGGGTTATGTAAGCCAGCTTAC
GCTGGCCAGAATTCCGACTCCAACTGCTTGGCAACCCCTAACCCTTTGTG
CTCATAATTGAACTGTCTTTGTGTCCTTGCACGGGACTGGGTGTCAAAAT
ATTTCCTGCACTTTGGACCTATGCTAATTCCGGGACAGCAGAACACGGAT
TTTCATGTCCGTAAAATATGATTGCGCCTAATCCCTTTGTCAAGGCGATG
ACAAATAAATATTTCCACGATGTCATGTCAAAATATCATCGAAAGGATTC
ACCCTGACACCATCTCGGATTTTTATTTTCCGATTCTTGGGTATTTCTGA
ATTTTTTATGCAAATTTTACCGTGTGCCCTGCATTTTCTGGGGGGTAACT
GACGAACGGCGATGACTGTGAGCCCTGAGGTCCCGACGGAAAGTCCATTA
AGGTGTTACTCGGGCAACAATCTCCGCCGAGTAATTACAGGCTTGTTAGC
TATGGTTGCAACAACATTGCTTTCTCCTGGGGGTGCGACGTTTTTTTCCT
GACATCTTCGGTTACGTGGGAAATGTTTCTTTTTTAGGCATGCCTTTTTT
GTTCGCGTCCCTCGCAGAACATCACTTACGAGGATCTGGCAGATCGGGAT
CGGATCAGGGGATTGTCAATCAAGGTGGCAAGCGGATTTCCATAGCCGAG
CTGCAGGGCTAATTACATGCGAAGGATGCGCCGATAGGGTCCCTCCTGAC
TTCCCCTGTTCCCCGCCCTTGCCCAATTCATATTTAATAAACTTCGAATG
GTCAGATCGTAATGAAATTATAGTTGAATGAGTGGAATCTTGCGATAAAT
TGTGTGAAGGTAGTTCTATACTAAAACTTCACAGAAACCAATCTAGTTTA
GTTGTAGTATTACTAAACCTATTTAGAGGTCCTTCAAGTAAGGCATGTAA
CCAAATAATGTATCAGAATGTCTTAAAACTGAATAAACATCGGAGTAAAT
TGACTCGATCAGCCACATCGGCATTTTAGAGTCTGCTCCGAATCGATTTA
GATTTAGGGAAAGCCTTTCAAGAGCTCCTCATAGCCAGGTAAAAGGATAA
TAGGTGAAAAGTCCGGTAGTCGTAGGCACGAAAGACGAATGGACGCAGCT
GCAATCCAGAGTGGCCCTCCAACCACCGAACCAATCTGCGCACCTCGGCA
GAGCCGCCCAAGACAGTTGCTCTAATTTAGAGACGTTTTGGGTAATTTTT
GCGCAAGAAATCGGAATGGGAATTGAAATTGAAATTGGCTCATCTCGGTC
CTTGATCCTTTGTTGAGGTCCGGCTGCCGGACATTCGGCACTTTCACGCT
CCTTAGTCCAACGTGCAGAGCCCCGAGTCCTCGCAGCGTGTGGAACGTGA
CAAGGACGAGTCCGAGTCCAATCCCGATGCCCAGGATGCGACCAAACAAA
GCCAGAGGCCAATAAATCTGCTACGCATCGGCATCGCATCAAAAACTGAC
AGGCCGGCTTTGTCTTCGTCGAGAGCTCGTGAGGCGAACAAAGGACGCGC
CAATTCGAATTGGGCCGATCGGAAGCGGAGCAGGACACCAAAGCCCGCAA
CGTAGGATCGTAGCCCCCCGCTGGATCGTAAAACCGGAGGCGCCGACTGC
GGTTCCTATGCAAAACAGCCGCCGCCCGATCGGAATCCACCAAAGGATTC
CGGAACAGCGGGCGGGAGGAGCCAATACAGTGCGCCTCATTGTGTGCTGT
GGCCAAAGTCCTGATTGTTTTTCGACGGCAAATCAGCTTAACAAAAAATA
TCAGTACTAATTATTGGTGGTCGAAAAGTTGTTGAAGACCAAAGTCGAAC
TTTTTTAAGCCATCTCATTAATTAAGTGAAATTGGTGACAATTCTCTCGC
TTTTCATACGTCTTTTCAAATATATTTTTTCATAACTTCTAGAAGCAGTC
TGTAATTTCTAAAAAAAAAGGGGACAAAGAGGCTATTGTGTAAGGAATTG
GCCATATATATTTGACCAATACGCCATAAAATCCATTGTGCGTCGTATGG
GTCAACCACTGGCCATCGGTGGTCATCGATGGTCATCACCTCGCTTCCTC
CCCGATCCGCCCATTTTTTATGTGCGCCCAAACATCTTTATTTGCGATGC
TCGACTTGCTTTCTTGGTGCCCTATCTCATTTTTTAAGTGGACTGTTGAA
GCGCAGAATGCCTCTCCATTTCGCAGGACACACCCAGAAATTAGCCAAAG
GATGGGCCCGATCCGCACTTTCTTTTGCTCGAGAGTGCAGAAACTGTCGC
ACATAAATTTTAATTAACTTTGTTTTTAATGTGCAAATTTATGTTCGAGG
GCTGGAGAAGACTACTCTTGGGTTGCTCCTGCGAGTACTTGCTGATTTTC
GCTGTGGGCAAATGACAATCGAACAAACCGAAAAGGGATCGGCAGTCGGA
TCCTTTTTTTCGGATCCCTGCAATATGTGCTCTAAATTATTTGCAATAAT
TTCAGCCCCGGCCTCTGATTTTTTGCCCACTTCGCATCCTTTCCCTGGCG
TTCCTTTGTTGCAATTTATTTTCTGCTCCTTGGATGCAGCAGACATCTCC
CGTTGCNNNNNNNNNNNNNNNNNNNNNNNNNNNNNNNNNNNNNNNNNNNN
NNNNNNNNNNNNNNNNNNNNNNNNNNNNNNNCTGTTCATTATGGCATCCA
TTGTCTTGCGCTGTCTGCCTCAGACGCATCCTTTGGGTGTCCTTTCGTGT
GTTCCAGTTTGCGCTGCCTCTTCTTTATTTTTTCAGGGTCACAATTCGAG
TCTCAGTCGTCGTCCTTAGGAGAGTATCCCCCACCCCAAATGACCAGGAT
CCGTTTGCGAAACTGTCTCGTATTTGACAGTTGACAGTTGGTCGACTTTT
GAGTTGGAAAGTTATGAGCATAAACATGATATTTGCCAGGGGCCCGTGTT
GCTATTGCCATTTGGCAATTTATCCTTTATATAGTGCCAGTCATTTTTAG
TCCCCTGCCTCCAGCGAAAATGCCAGCGTAAAAGTTATGAAATCAATTAA
TCATTTCAGCTCATTTATGATTTAATGGCTTCACTTTTTTGCGGTTTCCG
CTTAGAGTCGTAAAACGTAAAATCCCCACAACCTTTTCGCAGCGCGTTAA
TGAAGTCGCAAACTGGCACTTTCCTACTTTCCTACTGTCCTACCGCCCAA
TGCATCGCATGGCTATATGCGAACTTTCCCCTTTCGCAAACACTTTCCCT
CCGTTATGCAAAACGCAAACAAAGCCGCGCGACAAGCATTTGATACACTT
TGGGCACTTTGAATGCCATTTCAGGCGGCGCGCAGCAAATCAAATATCGA
TAAATTTCGCAAACAATGCGAACACGGGCGCATTAATCAAATGCGGCAAC
AATAAAGCAGCCCTATCTGTAGGATCCAGCCAAAGTGGCCGATCTGCATG
TAAGCACATATGCAAAGGCGTTCGAAGGGGAGGGTAATACCGATCGAGCC
TGCCAGAGAGGTTCGAGTAGCTAATTCACACGTTCAAAAGGGGTAAACCG
CTCGCACACAATTGTCCAAGTAAACACGACTAACTTACAACTCATAGCTT
AGAACATATAATCGTAGGAGGTGCTACCCAGTACTCTTCACATCTGGATG
GTAAACGGGTTGAGCACGCATCTCTAGCGGATTCGCGACCTTGCAGTCGA
GCATGCAAGTTCCTCCGGCTTCGCTGCGCAGGACCTCAGGAGCGCAGGAC
CTCGGGACGCCGGCTGAGTGAGAGTGAAAGTCAAGTGGCTCTTGGCGACG
CGCTCTGGCTCGAGCACGCGTGCAGGGGAAAGAGACGGGAGATGCAGGCC
GGGAGGAGCGGTAAAAAATGCATGGGCAATTTGCATACAGCGATCGGGAC
TGGATCGTGACTTCGGGCAGTCCTTGAGGCAGGGTCCTTGGGCTCGTTAA
TTAAGCGTAAAATCGTCGCACACGAAATGCCGAAAATTCAAATTGAATTT
GAGAGGTTTTCGTGTTGTTCTTTATCCATTTTGTGTTTCGTTGTGTCCCT
CTAAACCGCAGAAAATGCGAGGATTATGGTAATTTTGTGTGGAAATTGCC
GGTGAAGACTAGACGGGATACGCCTTGTTAGGCAGGATGCTCGTTAAATC
ATATTAATCAACATGCCGGAATCCTTTCTTAGCGCTGGAAACTCTCTCAA
AAACCCATTTAATCCTTTTGTGCGGCTGTGTAAACAGCAATAACTCAGCG
CCACAAAGAGAATCGAAGGACTCGGGGACATAACGAGGGCAAATCGAAGG
GAAAAGAGGTAAAAAGTAAGCAAAAGGAGCGCATTTCGCAAAGTAAACGC
TGAAAAAGAGTTGAAAAGTTGAGAAATTCGCCATTTCAGTGGATGGAACG
GGGCAATCGATTAACTACCCCTGCACCCTTTTTGTGTCCCTATCCAGGCT
GAAAGCCGATCGGAAGATAGTCACATGAACACATACGAAACAAAACTACT
TTCACCGCAAAAAAGCCGAAAAGGATAACGTGCGAAATATACGATCCCCG
TTAGCGAAAATCTTTCAGCGATTGATCGCAAATAAAGATATCTCCAGGGG
ACCAGATCCCATTCAAGGATGCGCCTTATATCCTGAACTAGATCAGACCG
CCAGATAGCCAGCCACGTCGGTCACGGACACTTTGAGTGATCCAAGTCCA
GGAGATGACGTGCTGCGATCACTTGAACGTCACTTAGGATCGCTGGTCGA
TGATCACTTGAAGATCACTCAGGGATCTCGACGATCACTTCATCTTCAGC
TGGTCAAGAGCCACATATGGGGGCAGTTATCTTTGATCTTGTCATCGGAA
ATATAATATACTTATTGGTTCCACATTTCATATTCATATGGAGGACTGCG
GCTGTGCTTTAAAATATAGATCACTACAAAGGTCATGGGAACCATATCCT
TTTACCACAGAACATCTCAAAGTCAAATCCTCACAAGTTGTGAATTTGCA
CGGCATGAGGTCCTTATATTTGTAGAAGGAACACCTATTAAAAAGTTGAT
AATTTGATAATGCATACTGTGTACAAACTTTTCCCCTGTTGGGTGAACAA
CTGACGCTTTGAACAGGACTTTTCCCAGAGTTCGTAACATTTTTCTAATG
CTTCCTTCCGGAAGTGGCAAACATTTTCAATTAAAGCCGCCCAGTATATA
AATTGCATTTGCGGCCGCTAAAGAGCCGCAATTAATACTGATACCGCGCT
ACGACAAGTGGCTAAAATGACGAGGAGCTGTCGGCCAGGAAGTTGGACTT
GGCATGGGCTAATTAGCCGGCCAACCTGGCTTCCCTTCTACTTTTTCCGT
TCACTGTTTTCCAGCCTGTTGCTGCTCTAAATGTCCATTCAAATGAGGGG
GAGACAAGGGCGAAAGGAAGCAGACTTCCTTGAGGGGAATGAAAGCAAAT
TTAATAACCAAGCGCTGGCCGATAGACATCTAGATGTCATTTTCGTGTGG
TGGTGCTGTGGATGAGTGGCTGGATTGGAGTGGGTGATTCTCGGCCGGTA
CTGGGAACTGTGGGAAAGAACGAAGCCAAGCACTTCTTAAAATCTTCATC
AAAGTATCAGATCTTGTGGGCTCACATATATAATGTGAAATTATACTTTC
ATATTCTAAGCTAAGCTTCTGACATTCTCGAGCTTGTTGCTCAAGTTCCT
CAAAATCCAAAGACAGTTTGATACCACACACATCCATCCTTCGGCCGAAG
GTTTTCTCGCCAGAAAGAGAGCCTTCTCACCCAAAGAGAGATAGCCGGAG
AGAGCGAGTGTCCTTCTGCCCGCCGGGGTGCCTCTTGCGCAACAANNNNN
NNNNNNNNNNNNNNNNNNNNNNNNNNNNNNNNNNNNNNNNGGGTATAAAA
CGCAGCCCGCTCCCCGTACCGCTTCAGTTTGTCAGCGAGAGCGGTCGAGA
GCAGAAGAATAGCAGAGTCTAGAAGTACATCTTTTTTTTTGTGCACCAGG
AGCAGCAGAAACAGAACCACACACAACATGCTAAAGTGGACGGCATCGGC
GCAGCGCCTGAACGAGATTCCCGTGCACGATCAGGATGCCAACCAGCCGC
AGAGGAGGAGGCTGCAGAGGAGGCAGCGCCGTCAGCGGAGGGCCACCATC
GCCAACAAGGAGAACGTGCCCGATACCGTGGGCTACACCTCCACGCCAGT
GCCCATTTCCAGGCTGCTCAACAGTCCCCTGGTCCTGGCGCCGCTGAGCG
ATATCCGGAATGTCACCCCGGAGGCGGTGGTGCGCAGTCAGGCGCCCCAA
AGGGTACAGAGTGTGCGATACGCCACCACATTGCCACGTTTTGCCGAGGA
TTACTCGCCCAACGGACTGCCCAGTGGTCAGCACTTGGCGCTGAGGGGCC
TGGCTCCGTTGGATCCCTTTCTGGGCCAGCCGCGCTACATAGTGGGCTCG
GGTGCAGGAGTTACCAAACTCAAGCAGCGCAGACTGGACGAGGACTTTGT
GGCCACCTTGGAGCCGGAGTTGCAGGAGCCGGCAGTGCTGGAGCCACCCA
CCCCCAAGGTGGAAGTGCGTCCAAGCACACCGCAGCCTGCCTCCACGCAG
ATGGGGGATCAGACTTTGGATCGCCTCATCGATGCCATCTTGGATTCCGC
CTGCAAGGCGAATGTCAGCACCAAGAAGAAGCCGAGAAGGTCCACCTTCA
ATCTGCGCAGGCGCACCTTGGTCAAGCAGCAAATGGAGTCGAACTGCCCC
CAGGAGGTGCTGTCGCCATCCTACGCACCTGGAGACGATCCGGCCGCGGA
TCTGAGCTTTGGTCTGGTTCCCTTGCCCATGCACAACCTGATGGCCACTC
CGGAACCGGCCTCGCCCCTGTCCAAGATTTCACACAACTTGCTTGTCCAA
CTGGACACTCCAGTGGCCCCCAAGTCCGCCCCCTGCGACAACACCTTCTG
CCTGGAGACTCCAGTTAAGGCCCTGAAGAGGACCCGCAAGGAGATCGTCG
CCAAGGAGTCCCCCATTAAGCGCTACAAGGTGGACGAGCGCAATTACTTC
GAGGTGGGATTGGCCCTGCCCTCATCTATATATGTCTGAGAAGAGGTCCT
TTCAAACAGATCCTCGGATAGCCAAAAAAAAGAGAAGAGAAACTAAATGC
GAGATGCAGATGAAGACGAGGAAGCGAGCAACGCTGACAAACGGGGGGAA
AACGCTTAACTATGACGCTTAACTAGTTCCTAAGTCGTAAACTAATCATC
TTTCAATTACTGTACATAATTTCGTAGCCCACCTTAATCACTATTTATTC
GAATTACTAACAAACCATTTTTTTTTGCTGCTGTTATGTAGTTTTCGAAT
ATACCTTTTTTTTCATTATTTAATTTTAAGCAAATATTTGTTACCCAAAT
AATTATTTTTTTAAAATAAAAGCATTAAATCAAAAACAATGAAGTACACT
TTTCTTTTCTTTTGAAATGGGAAATACTTTAAATATCAGCTTCTTGTCAT
AAATGTCAAAATGTTTTTTTAGTAACTTTGGCAACTTCCATGCGTATTGA
ATAGAAATGGTGATATTTGAAATACCTTGGCTAGCTTCATAGTCTAGAAA
GGTGTTGGCATGTATCCATTGAAACCTAGTCTTTAAATGTTAGGTTTATA
GATGCTTTCTGAACCATTTCCGAAAGACGAAAAAATATAATTTTTTTTGT
TGTCATAGCATCGCATTGAGTTTTCGGGTGAATGCGAAACATCTGCGGTC
ACCTTCGTCGCCTACGCAATATCCCAGCTCGTGCCGATTGCATTTTGACC
TGCGGATACGCACAACGTGTATTTACACAGTTGCTTGACCAAACGATTTG
CTTTGCTTTTCCAAGCGACCAAAACAAACAACGGCGGTACAGGTTGGGAA
CTGGGAATAATTGAATGCCTGACAGGTACAATGGCACGCCCCGGGATCTA
TAATCAAGAAGAAAAGGAGAAGTCAGAGCCAGCCAACAGCTGGTCCACTC
CTTGTTTCCGAGGACTCGGGACTCTGCGTCCGCTGTGCTGCTCAATTGGC
TATTTTCCCATCGAACTGGCTGCTCAAAAACTATAAGGCTATATGTTATT
AATTCATTCATTGCGACCGCTTTTGAAGAGAACACATTTTGCGTACACTC
GCTTATCATAATTTAAATACATTTCAAAATCATATTTTACAGCAAATGAG
TTTCCAAAGTCATCGAAACGAAATCAACCCCCGATTTTCGCTTTTGTCTG
AGAGCTTTAGAGCTTAGAGTAATCCAACCAGAAAGCGTTTTGCACATATT
AGTATCCTATTAAAAAAATCGTGCACCCTTGCGGATGTCCATGTTTCGAA
ATCAAATTATGGGAACTGCAGTGTCCAGCTAGATCATCCGTGAAAAATCT
AGCTATGTTTCCATGCTCCGACTTTTGGCAAGAACATCATCTCTAATCCT
CTGGCACATGACACTTGTTGGTACGTTGACGCCCTCGCACACACTTTTTG
GCACTGTAACTCGTTTTGAGTGCGGTATGGATGGNNNNNNNNNNNNNNNN
NNNNNNNNNNNNNNNNNNNNNNNNNNNNNNNNGTCGCTGTTCCGCAGGAA
CCCTACTGTTGCGGAAGGAACCCGCTTAATCCCCGGCTTAGCAACCTGTC
ATCGCATCGCACATTTCTGTGGGCTTGTCCCTAATTTGTAGACCATTTAG
ACTGCGATGCGATAGATAATTGAATTATTTTTATTGTTCGCATTGGACGA
CCGGTTATGTGCCCCGCTGGGCGCACTTGCTCCGCTCGACCTGGCCAGCT
GTGCTCACCCGCATCGTTAGACCAATTTCCTAATGCCGTCGTCTTGGGTC
ACACCCCTTTTCCCGTTCTAACCCTTTTTGCCGAACTCGGCCCGTAGAGC
CATCGAATTTACATTTCTTGGCCCGTTTCCGTCTTCGCCCCTTCTGCACT
CCCTTCGGGCTGCTTGGTGTCACTTGGCTAATCGATAAAAATTTAATTAA
TTGCCTGTAAATGTGATAGAAACAAGCGTCCCCCGAACTTGGGAAGTGCC
AGCCATCGAGTGTGCAGAGCATGGATGATCATCGGTTATGGGGGCTTCTG
