# Supplementary material for: SMCis: An Effective Algorithm for Discovery of Cis-Regulatory Modules
Source: PLoS One. 2016 Sep 16;11(9):e0162968. doi: 10.1371/journal.pone.0162968 (PMC5026350; doi:10.1371/journal.pone.0162968)
Supplement: S1 Datasets — (ZIP) [file pone.0162968.s001.zip › dataset/Drosophila/Masked/dsec_gm21172.fa.masked]

>scaffold_1:3461198,3501197
TGCGGCTTAACTAGATTTCGTTATAGGCGTACAACATATTGTGTCGACTT
CTAAGGCCCCATGGTGGCGAATACTTTTAGCCCCTTTCCTCGTCCCCGGT
TGCCACGATCCCAAAGGACCTAGTGTTTAGTTTCTGGCTGGCGGTCAGAC
AACCTGGGCGAGGAAACCCTCATTCTCCTCCGTTACAATAGCATCGATGT
TGTAGAATATAGCATGCATGGCGATCACGAAGCATGAAGCACCCAGCGTC
CAAAACAAAACCGCACCCGCGCCCACCAGGAATAGCACTGGTGCCGTCGC
CAGATTGAGTGCGATGATCTGCTGGCTGGGCGTAAGTTGTTGTCCCACGA
TGGTGATGTTGCTGTTGCGCACGCGCAGCTTATGACAGCCAAAAGCGGAA
GCCAGGATGACCAGCAGAATGCAGGGAGCTGTGATGCTGGAGATTATAAC
TATTAAATGGGGTGGTACAATAAGGTTTTTAGAATCACTCACAGGCAGTA
TATCATCAGTACAAAAAAGATGAAAACGTAGTTGGCCTGAAAGTAGGAGA
GATTCCGAATAACCCGGCTATTTAGCCGCTGCATGCTGACGGCCGTTTTG
AAATTGTTGATGTTGAAGAAGACTACCCAGGGTCGCAGGGAGTTCCGGAC
CATTTGGAAGACCTGCAGCGGTGATGGCAGGTTGGATAGCGAGGGCAGGC
TGCTGTGTTCAAGAGTAATTAGTTCCTATTCGCTCTTTGTTTCGTTTTAC
TCACCTTTGCATGTCCACGGAGAACCTGCCTCCGGAGGGCGGTGGCGGCT
GCATGTTGCCGGATAAGTTCCCGCCAGTTTGAGCCATTTTGTGTTTCCCA
ACCTCGTCCTAACGCTTATCTTAGAGACACGTCTTCGCTGCAATATACGA
TTCTTCTTTCGGCAAGTGTGGGCGTTCCACAAGTGTTATGTGTATCTTTG
CAGTAGGCCCACTTGGCCCGAGAACTGTCTTGAGGATGCTGCGGCGTTTG
TAAAGCGACGAGGACTTTAGCGGGGTCACTTCTACATGGAGGCGGCAACA
CTTTCGATGTTGATTTTACGATTTACTCTTAATTTGCTATGACATCGTTT
TCTTTTGAGAAACAGTATACAAAGTTTGAAAAATCTGATGTGGCAGATAG
TTCTAGGATTGCCGTTGTCGTGACATGCGGTGTGACCAGAGTTGCGAGTG
CGCAAATTCTCGAAATCAACTGAAATCAACAAATCCAACACGCTAAATGC
AATCAAACATTCATTCCAAAACTTTTTCTCCCAGGGTTTAAATATAAATT
ATTTTGTTAGAAATATTTTTACACATAACATTTATATTTNNNNNNNNNNN
NNNNNNNNNNNNNNNNNNNNNNNNNNNNNNNNNNNNNNNNNNNNNNNNNN
NNNNNNNNNNNNNNNNNNNNNNAGATATTTGATAAGAGAATTTACCTGCC
TGGTTCTTTTGATTTCGTTTTATATAAGTAGGCGGTACTTTTTAAAAGTC
TGCATTGTTGTATGAGTAACGGGTAAGAATCGTGCTGAAATTTTAAATAT
TTTTTAAACAATTTATTTGACGGATAACACAACATAAGACTCCGATCGAT
GCCCGTACCCCTTAACTTTTTCTCAGGTCTCAGTCATAGAAATAATTGCT
CACTTTTACATAAAATTCGAGATATAGCCTTGCGAATCGAAGTAGCCAGA
TTAGAAATTTATGCTGATAGATGCAATTTATTTTTAAAAAATTCTTGTGT
CTTATAAATATCCTGTATTTCCTGTATATTGTATACATATTCAGGTAAAA
TTGTACATTTCTATTTACATTTACTAACAAAGAGTTTTAGAAGTTAAGAG
ACTTTTCATTGGCAATACCATTATCCATTGAAACGTTTGTTTTACGCATG
TTTACAGATACATATGTATTTTTTTTAACGTCATAAAATATTGTTTGTGT
GACACTATTGATAAGTATTTTTTCGCAGATTCGGTATGAATCAGATTTTT
GATTTTAACTTAAAGAAATTGTTTCTTGACATAAAGTGAAATGTTCAGAA
TGAATGATATTTGTTTACGGAAATGGGAATTGATTATCATCATTTTGATC
AACGATATNNNNNNNNNNNNNNNNNNNNNNNNNNNNNNNNNNNNNNAATA
TGGTAAAGTGTTGCGACTATTAGATACCTGTTACACAGAATTTGGAACTG
AAACAGATAGAGATGGAGAATTAGAATATTTTGACGTGTAGCAAGGAGAT
AGCTCCAATCAAGATACTATTACTACAGTTTTGATATGTTTAAAGGTAGT
AGGATTTGAACGTTTCCTGTCATCCAGAAAACGTTTAGCATGTAAGCGTT
TAAGAAGTTTTGGGCGTAATAGGGGCGTGGTACGGTTTTAAAGAAAACTT
ACATGNNNNNNNNNNNNNNNNNNNNNNNNNNNNNNNNNNNNNNNNNNNNN
NNNNNNNNNNNNNAATTATACAATAATTAACCGGAGCAAAGTTTACGCGG
TCCATATCTTATACCGAGTGGGATTCATAGTGGCCATAGAGTGAATCATT
TTAGCAATCGAGATAAGCTTGAACTTTTAAGACCAACTGGCTTTTGAATT
CAGTCTTCGGTTAGGCTCCGGCATTACAAGATGGTCTCGATCCAANNNNN
NNNNNNNNNNNNNNNNNNNNNNNNGACGCTTTTGCCTCAAGCGATTTCCT
TGGTGAATTCTTTAGAATTTGGTAAATAGTAGCAAGGATATTTACAATTT
CATCGGATCAGTGCCAGTGTTTAATACATCCTTTGGCAGCTCATGGATTT
CTTTTTTAATTTCAACAATAATTAATACCTTTTAATTACAAAATTAGAAC
TCCATTGGGTTGATTTCGATGCACACATTTATGGTCGTACCAGGAAAATG
CTACCTTTAATAGGATTTCATACAGTGCAACAAATGCTAAATTCGGCCAT
TTTGAGCTTCATTAACTAATAAATTCTTTTTACCGCCCTTAGCAAAATTT
AGTATTTGCCCACTAGACGAGATTTGCATCCCAATGAGCAAATGTGAACC
TCTTATGAAGCTTCTAAATCGCCGGAATATGACAAACCATGAGCAATCAA
AGTTCCGAAACAAACTATGCAACATTGATAATTTTGCCCATGAGCTAGTG
CACATGGTTTTCACCTGCTGCCCAATGGTTGCTGGGGTTAAACTACCAAA
TAGCAGTGTCTGCGGAGAGAGTCCCCCGTCGTTATATATCGTAGCTGGCA
AGGAGGCACAGCTCAACCAGTTTCCCTGGACAGTCCTGCTGGGTTACAAT
GCCTACTCAGCAGAGCGCCGTGAGCTGTCTCCCATGTGTGCGGGCTCCTT
GATCGCCAGTCGCTATGTGCTGACGGCAGCCCATTGTTTGTTCGTGAAAG
ACTTCTATGTGGCCAGTGTGCGCCTGGGCGAGCATGACACCGATAACGAT
CCCGACTGCACCCGACTGCCGAATGGAGACAAAAAATGCGCTCCAACTTA
CGTGGACATCGATGTGGATCAAAGGGTCCCGCACGAGCAGTACTACAAGA
GAAATGAAAGGCACTACAACGACATTGCTCTGTTGCGTCTAAAGAGTCGG
GTGAAGTAAGTACCTTACCTTTTCCAATCGGTGGTCTCTCTTTCAGATAC
ACCCTTCAGATCAGACCCATTTGCATTTGGCCTGGCATTGAATTGTCAAA
TTCCTCCTTCGAAAACCAACCTTTTCAAATTGCCGGCTGGGGCGATTCTG
GCCAGCAGCACTACAGCCCCGTACTGTTGCACGGCACTATCAGTGGAATG
AGTCCGGATGAGTGCTTGAATCGGTATCCCACACTACGAGTCGATAAGGA
CATCCATATATGTGCCATGGGACGGGATGGCACCGACACCGGACTGGGCG
ATTCCGGTAGCCCGCTGATGGCATCGGTGGGCAGGGATGATGGTCAATTT
TATTACTTAGCCGGCATAACCTCCTACGGAGGGGGCCCCTCCTGTTACGG
ATGTGGGCCAGCGGTTTACACGAAAACATCCTCATATTATGAGTGGATAA
AGAAGGAAATTAATAAGATCGCTGAAGATGAACTTAAAATTAAGTACAAA
TCGGTAAAAATACTAATTTAATTTAACGATATTAAATTGAAACTTTTTAT
GCATGTAGAAATGGAATTTGTTCTTTGTTAACAAAACAACACCTAAACAC
TTAAGTAACGAAAGTATACACTTATCTTTAAAACAACTCCAGATCTTACT
TAGACCAACTCTAACTCCATTAAGGTTGACTTAGACTCTAAATCGAAAGA
ATTCCTAGACTGAAGGATACTCTTAGTCAGCTATTGGAGAGTTCGAGGAA
TATGGAGGTATGTATATATCGACACAGCAAGTTCTTCTTATCAAGAATAT
GCATATGTTTGTACATATATACTCTCTACATTATAATTTATCGAGTCGAA
TAAAATTTCCATATAACTCTATGACTAAGAGTTTTAGAACCCCACGACGA
GGGAGATTTATTATGAATTTTTCTGAAAAAACTTTTAACTTAAATCTCTA
AAGATTTGAAGATTTCCTATCAAAGTTGATAAATTTGTGTGGCATATTGG
TTTTTTTTGGTTGGCTTGACATATTTTTGCAATTAATTTAAAGAATTTAT
CATGCATTTTTCCGAAAAAACTGTTGGCTAACTTAAATCTTTAAAGATTT
GAAGATTTCCTATCAAAGTTGATAAATTTGTGTTTCATATTAGCTTTTTT
AGTTTGCTTGACACATTTTTGCAATTAATTGAATTTNNNNNNNNNNNNNN
NNNNNNNNNNNNNNNNNNNNNNNNNNNNNNNNNNNNNNNNNNNNNNNNNN
NNNNNNNNNNNNNNNNNNNNNNNNNNNNNNNNNNNNNNNNNNNNNNNNNN
NNNNNNNNNNNNNNNNNNNNNNNNNNNNNNNNNNNNNNNNNNNNNNNNNN
NNNNNNNNNNNNNNNNNNNNNNNNNNNNNNNNNNNNNNNNNNNNNNNNNN
NNNNNNNNNNNNNNNNNNNNNNNNNNNNNNNNNNNNNNNNNNNNNNNNNN
NNNNNNNNNNNNNNNNNNNNNNNNNNNNNNNNNNNNNNNNNNNNNNNNNN
NNNNNNNNNNNNNNNNNNNNNNNNNNNNNNNNNNNNNNNNNNNNNNNNNN
NNNNNNNNNNNNNNNNNNNNNNNNNNNNNNNNNNNNNNNNNNNNNNNNNN
NNNNNNNNNNNNNNNNNNNNNNNNNNNNNNNNNNNNNNNNNNNNNNNNNN
NNNNNNNNNNNNNNNNNNNNNNNNNNNNNNNNNNNNNNNNNNNNNNNNNN
NNNNNNNNNNNNNNNNNNNNNNNNNNNNNNNNNNNNNNNNNNNNNNNNNN
NNNNNNNNNNNNNNNNNNNNNNNNNNNNNNNNNNNNNNNNNNNNNNNNNN
NNNNNNNNNNNNNNNNNNNNNNNNNNNNNNNNNNNNNNNNNNNNNNNNNN
NNNNNNNNNNNNNNNNNNNNNNNNNNNNNNNNNNNNNNNNNNNNNNNNNN
NNNNNNNNNNNNNNNNNNNNNNNNNNNNNNNNNNNNNNNNNNNNNNNNNN
NNNNNNNNNNNNNNNNNNNNNNNNNNNNNNNNNNNNNNNNNNNNNNNNNN
NNNNNNNNNNNNNNNNNNNNNNNNNNNNNNNNNNNNNNNNNNNNNNNNNN
NNNNNNNNNNNNNNNNNNNNNNNNNNNNNNNNNNNNNNNNNNNNNNNNNN
NNNNNNNNNNNNNNNNNNNNNNNNNNNNNNNNNNNNNNNNNNNNNNNNNN
NNNNNNNNNNNNNNNNNNNNNNNNNNNNNNNNNNNNNNNNNNNNNNNNNN
NNNNNNNNNNNNNNNNNNNNNNNNNNNNNNNNNNNNNNNNNNNNNNNNNN
NNNNNNNNNNNNNNNNNNNNNNNNNNNNNNNNNNNNNNNNNNNNNNNNNN
NNNNNNNNNNNNNNNNNNNNNNNNNNNNNNNNNNNNNNNNNNNNNNNNNN
NNNNNNNNNNNNNNNNNNNNNNNNNNNNNNNNNNNNNNNNNNNNNNNNNN
NNNNNNNNNNNNNNNNNNNNNNNNNNNNNNNNNNNNNNNNNNNNNNNNNN
NNNNNNNNNNNNNNNNNNNNNNNNNNNNNNNNNNNNNNNNNNNNNNNNNN
NNNNNNNNNNNNNNNNNNNNNNNNNNNNNNNNNNNNNNNNNNNNNNNNNN
NNNNNNNNNNNNNNNNNNNNNNNNNNNNNNNNNNNNNNNNNNNNNNNNNN
NNNNNNNNNNNNNNNNNNNNNNNNNNNNNNNNNNNNNNNNNNNNNNNNNN
NNNNNNNNNNNNNNNNNNNNNNNNNNNNNNNNNNNNNNNNNNNNNNNNNN
NNNNNNNNNNNNNNNNNNNNNNNNNNNNNNNNNNNNNNNNNNNNNNNNNN
NNNNNNNNNNNNNNNNNNNNNNNNNNNNNNNNNNNNNNNNNNNNNNNNNN
NNNNNNNNNNNNNNNNNNNNNNNNNNNNNNNNNNNNNNNNNNNNNNNNNN
NNNNNNNNNNNNNNNNNNNNNNNNNNNNNNNNNNNNNNNNNNNNNNNNNN
NNNNNNNNNNNNNNNNNNNNNNNNNNNNNNNNNNNNNNNNNNNNNNNNNN
NNNNNNNNNNNNNNNNNNNNNNNNNNNNNNNNNNNNNNNNNNNNNNNNNN
NNNNNNNNNNNNNNNNNNNNNNNNNNNNNNNNNNNNNNNNNNNNNNNNNN
NNNNNNNNNNNNNNNNNNNNNNNNNNNNNNNNNNNNNNNNNNNNNNNNNN
NNNNNNNNNNNNNNNNNNNNNNNNNNNNNNNNNNNNNNNNNNNNNNNNNN
NNNNNNNNNNNNNNNNNNNNNNNNNNNNNNNNNNNNNNNNNNNNNNNNNN
NNNNNNNNNNNNNNNNNNNNNNNNNNNNNNNNNNNNNNNNNNNNNNNNNN
NNNNNNNNNNNNNNNNNNNNNNNNNNNNNNNNNNNNNNNNNNNNNNNNNN
NNNNNNNNNNNNNNNNNNNNNNNNNNNNNNNNNNNNNNNNNNNNNNNNNN
NNNNNNNNNNNNNNNNNNNNNNNNNNNNNNNNNNNNNNNNNNNNNNNNNN
NNNNNNNNNNNNNNNNNNNNNNNNNNNNNNNNNNNNNNNNNNNNNNNNNN
NNNNNNNNNNNNNNNNNNNNNNNNNNNNNNNNNNNNNNNNNNNNNNNNNN
NNNNNNNNNNNNNNNNNNNNNNNNNNNNNNNNNNNNNNNNNNNNNNNNNN
NNNNNNNNNNNNNNNNNNNNNNNNNNNNNNNNNNNNNNNNNNNNNNNNNN
NNNNNNNNNNNNNNNNNNNNNNNNNNNNNNNNNNNNNNNNNNNNNNNNNN
NNNNNNNNNNNNNNNNNNNNNNNNNNNNNNNNNNNNNNNNNNNNNNNNNN
NNNNNNNNNNNNNNNNNNNNNNNNNNNNNNNNNNNNNNNNNNNNNNNNNN
NNNNNNNNNNNNNNNNNNNNNNNNNNNNNNNNNNNNNNNNNNNNNNNNNN
NNNNNNNNNNNNNNNNNNNNNNNNNNNNNNNNNNNNNNNNNNNNNNNNNN
NNNNNNNNNNNNNNNNNNNNNNNNNNNNNNNNNNNNNNNNNNNNNNNNNN
NNNNNNNNNNNNNNNNNNNNNNNNNNNNNNNNNNNNNNNNNNNNNNNNNN
NNNNNNNNNNNNNNNNNNNNNNNNNNNNNNNNNNNNNNNNNNNNNNNNNN
NNNNNNNNNNNNNNNNNNNNNNNNNNNNNNNNNNNNNNNNNNNNNNNNNN
NNNNNNNNNNNNNNNNNNNNNNNNNNNNNNNNNNNNNNNNNNNNNNNNNN
NNNNNNNNNNNNNNNNNNNNNNNNNNNNNNNNNNNNNNNNNNNNNNNNNN
NNNNNNNNNNNNNNNNNNNNNNNNNNNNNNNNNNNNNNNNNNNNNNNNNN
NNNNNNNNNNNNNNNNNNNNNNNNNNNNNNNNNNNNNNNNNNNNNNNNNN
NNNNNNNNNNNNNNNNNNNNNNNNNNNNNNNNNNNNNNNNNNNNNNNNNN
NNNNNNNNNNNNNNNNNNNNNNNNNNNNNNNNNNNNNNNNNNNNNNNNNN
NNNNNNNNNNNNNNNNNNNNNNNNNNNNNNNNNNNNNNNNNNNNNNNNNN
NNNNNNNNNNNNNNNNNNNNNNNNNNNNNNNNNNNNNNNNNNNNNNNNNN
NNNNNNNNNNNNNNNNNNNNNNNNNNNNNNNNNNNNNNNNNNNNNNNNNN
NNNNNNNNNNNNNNNNNNNNNNNNNNNNNNNNNNNNNNNNNNNNNNNNNN
NNNNNNNNNNNNNNNNNNNNNNNNNNNNNNNNNNNNNNNNNNNNNNNNNN
NNNNNNNNNNNNNNNNNNNNNNNNNNNNNNNNNNNNNNNNNNNNNNNNNN
NNNNNNNNNNNNNNNNNNNNNNNNNNNNNNNNNNNNNNNNNNNNNNNNNN
NNNNNNNNNNNNNNNNNNNNNNNNNNNNNNNNNNNNNNNNNNNNNNNNNN
NNNNNNNNNNNNNNNNNNNNNNNNNNNNNNNNNNNNNNNNNNNNNNNNNN
NNNNNNNNNNNNNNNNNNNNNNNNNNNNNNNNNNNNNNNNNNNNNNNNNN
NNNNNNNNNNNNNNNNNNNNNNNNNNNNNNNNNNNNNNNNNNNNNNNNNN
NNNNNNNNNNNNNNNNNNNNNNNNNNNNNNNNNNNNNNNNNNNNNNNNNN
NNNNNNNNNNNNNNNNNNNNNNNNNNNNNNNNNNNNNNNNNNNNNNNNNN
NNNNNNNNNNNNNNNNNNNNNNNNNNNNNNNNNNNNNNNNNNNNNNNNNN
NNNNNNNNNNNNNNNNNNNNNNNNNNNNNNNNNNNNNNNNNNNNNNNNNN
NNNNNNNNNNNNNNNNNNNNNNNNNNNNNNNNNNNNNNNNNNNNNNNNNN
NNNNNNNNNNNNNNNNNNNNNNNNNNNNNNNNNNNNNNNNNNNNNNNNNN
NNNNNNNNNNNNNNNNNNNNNNNNNNNNNNNNNNNNNNNNNNNNNNNNNN
NNNNNNNNNNNNNNNNNNNNNNNNNNNNNNNNNNNNNNNNNNNNNNNNNN
NNNNNNNNNNNNNNNNNNNNNNNNNNNNNNNNNNNNNNNNNNNNNNNNNN
NNNNNNNNNNNNNNNNNNNNNNNNNNNNNNNNNNNNNNNNNNNNNNNNNN
NNNNNNNNNNNNNNNNNNNNNNNNNNNNNNNNNNNNNNNNNNNNNNNNNN
NNNNNNNNNNNNNNNNNNNNNNNNNNNNNNNNNNNNNNNNNNNNNNNNNN
NNNNNNNNNNNNNNNNNNNNNNNNNNNNNNNNNNNNNNNNNNNNNNNNNN
NNNNNNNNNNNNNNNNNNNNNNNNNNNNNNNNNNNNNNNNNNNNNNNNNN
NNNNNNNNNNNNNNNNNNNNNNNNNNNNNNNNNNNNNNNNNNNNNNNNNN
NNNNNNNNNNNNNNNNNNNNNNNNNNNNNNNNNNNNNNNNNNNNNNNNNN
NNNNNNNNNNNNNNNNNNNNNNNNNNNNNNNNNNNNNNNNNNNNNNNNNN
NNNNNNNNNNNNNNNNNNNNNNNNNNNNNNNNNNNNNNNNNNNNNNNNNN
NNNNNNNNNNNNNNNNNNNNNNNNNNNNNNNNNNNNNNNNNNNNNNNNNN
NNNNNNNNNNNNNNNNNNNNNNNNNNNNNNNNNNNNNNNNNNNNNNNNNN
NNNNNNNNNNNNNNNNNNNNNNNNNNNNNNNNNNNNNNNNNNNNNNNNNN
NNNNNNNNNNNNNNNNNNNNNNNNNNNNNNNNNNNNNNNNNNNNNNNNNN
NNNNNNNNNNNNNNNNNNNNNNNNNNNNNNNNNNNNNNNNNNNNNNNNNN
NNNNNNNNNNNNNNNNNNNNNNNNNNNNNNNNNNNNNNNNNNNNNNNNNN
NNNNNNNNNNNNNNNNNNNNNNNNNNNNNNNNNNNNNNNNNNNNNNNNNN
NNNNNNNNNNNNNNNNNNNNNNNNNNNNNNNNNNNNNNNNNNNNNNNNNN
NNNNNNNNNNNNNNNNNNNNNNNNNNNNNNNNNNNNNNNNNNNNNNNNNN
NNNNNNNNNNNNNNNNNNNNNNNNNNNNNNNNNNNNNNNNNNNNNNNNNN
NNNNNNNNNNNNNNNNNNNNNNNNNNNNNNNNNNNNNNNNNNNNNNNNNN
NNNNNNNNNNNNNNNNNNNNNNNNNNNNNNNNNNNNNNNNNNNNNNNNNN
NNNNNNNNNNNNNNNNNNNNNNNNNNNNNNNNNNNNNNNNNNNNNNNNNN
NNNNNNNNNNNNNNNNNNNNNNNNNNNNNNNNNNNNNNNNNNNNNNNNNN
NNNNNNNNNNNNNNNNNNNNNNNNNNNNNNNNNNNNNNNNNNNNNNNNNN
NNNNNNNNNNNNNNNNNNNNNNNNNNNNNNNNNNNNNNNNNNNNNNNNNN
NNNNNNNNNNNNNNNNNNNNNNNNNNNNNNNNNNNNNNNNNNNNNNNNNN
NNNNNNNNNNNNNNNNNNNNNNNNNNNNNNNNNNNNNNNNNNNNNNNNNN
NNNNNNNNNNNNNNNNNNNNNNNNNNNNNNNNNNNNNNNNNNNNNNNNNN
NNNNNNNNNNNNNNNNNNNNNNNNNNNNNNNNNNNNNNNNNNNNNNNNNN
NNNNNNNNNNNNNNNNNNNNNNNNNNNNNNNNNNNNNNNNNNNNNNNNNN
NNNNNNNNNNNNNNNNNNNNNNNNNNNNNNNNNNNNNNNNNNNNNNNNNN
NNNNNNNNNNNNNNNNNNNNNNNNNNNNNNNNNNNNNNNNNNNNNNNNNN
NNNNNNNNNNNNNNNNNNNNNNNNNNNNNNNNNNNNNNNNNNNNNNNNNN
NNNNNNNNNNNNNNNNNNNNNNNNNNNNNNNNNNNNNNNNNNNNNNNNNN
NNNNNNNNNNNNNNNNNNNNNNNNNNNNNNNNNNNNNNNNNNNNNNNNNN
NNNNNNNNNNNNNNNNNNNNNNNNNNNNNNNNNNNNNNNNNNNNNNNNNN
NNNNNNNNNNNNNNNNNNNNNNNNNNNNNNNNNNNNNNNNNNNNNNNNNN
NNNNNNNNNNNNNNNNNNNNNNNNNNNNNNNNNNNNNNNNNNNNNNNNNN
NNNNNNNNNNNNNNNNNNNNNNNNNNNNNNNNNNNNNNNNNNNNNNNNNN
NNNNNNNNNNNNNNNNNNNNNNNNNNNNNNNNNNNNNNNNNNNNNNNNNN
NNNNNNNNNNNNNNNNNNNNNNNNNNNNNNNNNNNNNNNNNNNNNNNNNN
NNNNNNNNNNNNNNNNNNNNNNNNNNNNNNNNNNNNNNNNNNNNNNNNNN
NNNNNNNNNNNNNNNNNNNNNNNNNNNNNNNNNNNNNNNNNNNNNNNNNN
NNNNNNNNNNNNNNNNNNNNNNNNNNNNNNNNNNNNNNNNNNNNNNNNNN
NNNNNNNNNNNNNNNNNNNNNNNNNNNNNNNNNNNNNNNNNNNNNNNNNN
NNNNNNNNNNNNNNNNNNNNNNNNNNNNNNNNNNNNNNNNNNNNNNNNNN
NNNNNNNNNNNNNNNNNNNNNNNNNNNNNNNNNNNNNNNNNNNNNNNNNN
NNNNNNNNNNNNNNNNNNNNNNNNNNNNNNNNNNNNNNNNNNNNNNNNNN
NNNNNNNNNNNNNNNNNNNNNNNNNNNNNNNNNNNNNNNNNNNNNNNNNN
NNNNNNNNNNNNNNNNNNNNNNNNNNNNNNNNNNNNNNNNNNNNNNNNNN
NNNNNNNNNNNNNNNNNNNNNNNNNNNNNNNNNNNNNNNNNNNNNNNNNN
NNNNNNNNNNNNNNNNNNNNNNNNNNNNNNNNNNNNNNNNNNNNNNNNNN
NNNNNNNNNNNNNNNNNNNNNNNNNNNNNNNNNNNNNNNNNNNNNNNNNN
NNNNNNNNNNNNNNNNNNNNNNNNNNNNNNNNNNNNNNNNNNNNNNNNNN
NNNNNNNNNNNNNNNNNNNNNNNNNNNNNNNNNNNNNNNNNNNNNNNNNN
NNNNNNNNNNNNNNNNNNNNNNNNNNNNNNNNNNNNNNNNNNNNNNNNNN
NNNNNNNNNNNNNNNNNNNNNNNNNNNNNNNNNNNNNNNNNNNNNNNNNN
NNNNNNNNNNNNNNNNNNNNNNNNNNNNNNNNNNNNNNNNNNNNNNNNNN
NNNNNNNNNNNNNNNNNNNNNNNNNNNNNNNNNNNNNNNNNNNNNNNNNN
NNNNNNNNNNNNNNNNNNNNNNNNNNNNNNNNNNNNNNNNNNNNNNNNNN
NNNNNNNNNNNNNNNNNNNNNNNNNNNNNNNNNNNNNNNNNNNNNNNNNN
NNNNNNNNNNNNNNNNNNNNNNNNNNNNNNNNNNNNNNNNNNNNNNNNNN
NNNNNNNNNNNNNNNNNNNNNNNNNNNNNNNNNNNNNNNNNNNNNNNNNN
NNNNNNNNNNNNNNNNNNNNNNNNNNNNNNNNNNNNNNNNNNNNNNNNNN
NNNNNNNNNNNNNNNNNNNNNNNNNNNNNNNNNNNNNNNNNNNNNNNNNN
NNNNNNNNNNNNNNNNNNNNNNNNNNNNNNNNNNNNNNNNNNNNNNNNNN
NNNNNNNNNNNNNNNNNNNNNNNNNNNNNNNNNNNNNNNNNNNNNNNNNN
NNNNNNNNNNNNNNNNNNNNNNNNNNNNNNNNNNNNNNNNNNNNNNNNNN
NNNNNNNNNNNNNNNNNNNNNNNNNNNNNNNNNNNNNNNNNNNNNNNNNN
NNNNNNNNNNNNNNNNNNNNNNNNNNNNNNNNNNNNNNNNNNNNNNNNNN
NNNNNNNNNNNNNNNNNNNNNNNNNNNNNNNNNNNNNNNNNNNNNNNNNN
NNNNNNNNNNNNNNNNNNNNNNNNNNNNNNNNNNNNNNNNNNNNNNNNNN
NNNNNNNNNNNNNNNNNNNNNNNNNNNNNNNNNNNNNNNNNNNNNNNNNN
NNNNNNNNNNNNNNNNNNNNNNNNNNNNNNNNNNNNNNNNNNNNNNNNNN
NNNNNNNNNNNNNNNNNNNNNNNNNNNNNNNNNNNNNNNNNNNNNNNNNN
NNNNNNNNNNNNNNNNNNNNNNNNNNNNNNNNNNNNNNNNNNNNNNNNNN
NNNNNNNNNNNNNNNNNNNNNNNNNNNNNNNNNNNNNNNNNNNNNNNNNN
NNNNNNNNNNNNNNNNNNNNNNNNNNNNNNNNNNNNNNNNNNNNNNNNNN
NNNNNNNNNNNNNNNNNNNNNNNNNNNNNNNNNNNNNNNNNNNNNNNNNN
NNNNNNNNNNNNNNNNNNNNNNNNNNNNNNNNNNNNNNNNNNNNNNNNNN
NNNNNNNNNNNNNNNNNNNNNNNNNNNNNNNNNNNNNNNNNNNNNNNNNN
NNNNNNNNNNNNNNNNNNNNNNNNNNNNNNNNNNNNNNNNNNNNNNNNNN
NNNNNNNNNNNNNNNNNNNNNNNNNNNNNNNNNNNNNNNNNNNNNNNNNN
NNNNNNNNNNNNNNNNNNNNNNNNNNNNNNNNNNNNNNNNNNNNNNNNNN
NNNNNNNNNNNNNNNNNNNNNNNNNNNNNNNNNNNNNNNNNNNNNNNNNN
NNNNNNNNNNNNNNNNNNNNNNNNNNNNNNNNNNNNNNNNNNNNNNNNNN
NNNNNNNNNNNNNNNNNNNNNNNNNNNNNNNNNNNNNNNNNNNNNNNNNN
NNNNNNNNNNNNNNNNNNNNNNNNNNNNNNNNNNNNNNNNNNNNNNNNNN
NNNNNNNNNNNNNNNNNNNNNNNNNNNNNNNNNNNNNNNNNNNNNNNNNN
NNNNNNNNNNNNNNNNNNNNNNNNNNNNNNNNNNNNNNNNNNNNNNNNNN
NNNNNNNNNNNNNNNNNNNNNNNNNNNNNNNNNNNNNNNNNNNNNNNNNN
NNNNNNNNNNNNNNNNNNNNNNNNNNNNNNNNNNNNNNNNNNNNNNNNNN
NNNNNNNNNNNNNNNNNNNNNNNNNNNNNNNNNNNNNNNNNNNNNNNNNN
NNNNNNNNNNNNNNNNNNNNNNNNNNNNNNNNNNNNNNNNNNNNNNNNNN
NNNNNNNNNNNNNNNNNNNNNNNNNNNNNNNNNNNNNNNNNNNNNNNNNN
NNNNNNNNNNNNNNNNNNNNNNNNNNNNNNNNNNNNNNNNNNNNNNNNNN
NNNNNNNNNNNNNNNNNNNNNNNNNNNNNNNNNNNNNNNNNNNNNNNNNN
NNNNNNNNNNNNNNNNNNNNNNNNNNNNNNNNNNNNNNNNNNNNNNNNNN
NNNNNNNNNNNNNNNNNNNNNNNNNNNNNNNNNNNNNNNNNNNNNNNNNN
NNNNNNNNNNNNNNNNNNNNNNNNNNNNNNNNNNNNNNNNNNNNNNNNNN
NNNNNNNNNNNNNNNNNNNNNNNNNNNNNNNNNNNNNNNNNNNNNNNNNN
NNNNNNNNNNNNNNNNNNNNNNNNNNNNNNNNNNNNNNNNNNNNNNNNNN
NNNNNNNNNNNNNNNNNNNNNNNNNNNNNNNNNNNNNNNNNNNNNNNNNN
NNNNNNNNNNNNNNNNNNNNNNNNNNNNNNNNNNNNNNNNNNNNNNNNNN
NNNNNNNNNNNNNNNNNNNNNNNNNNNNNNNNNNNNNNNNNNNNNNNNNN
NNNNNNNNNNNNNNNNNNNNNNNNNNNNNNNNNNNNNNNNNNNNNNNNNN
NNNNNNNNNNNNNNNNNNNNNNNNNNNNNNNNNNNNNNNNNNNNNNNNNN
NNNNNNNNNNNNNNNNNNNNNNNNNNNNNNNNNNNNNNNNNNNNNNNNNN
NNNNNNNNNNNNNNNNNNNNNNNNNNNNNNNNNNNNNNNNNNNNNNNNNN
NNNNNNNNNNNNNNNNNNNNNNNNNNNNNNNNNNNNNNNNNNNNNNNNNN
NNNNNNNNNNNNNNNNNNNNNNNNNNNNNNNNNNNNNNNNNNNNNNNNNN
NNNNNNNNNNNNNNNNNNNNNNNNNNNNNNNNNNNNNNNNNNNNNNNNNN
NNNNNNNNNNNNNNNNNNNNNNNNNNNNNNNNNNNNNNNNNNNNNNNNNN
NNNNNNNNNNNNNNNNNNNNNNNNNNNNNNNNNNNNNNNNNNNNNNNNNN
NNNNNNNNNNNNNNNNNNNNNNNNNNNNNNNNNNNNNNNNNNNNNNNNNN
NNNNNNNNNNNNNNNNNNNNNNNNNNNNNNNNNNNNNNNNNNNNNNNNNN
NNNNNNNNNNNNNNNNNNNNNNNNNNNNNNNNNNNNNNNNNNNNNNNNNN
NNNNNNNNNNNNNNNNNNNNNNNNNNNNNNNNNNNNNNNNNNNNNNNNNN
NNNNNNNNNNNNNNNNNNNNNNNNNNNNNNNNNNNNNNNNNNNNNNNNNN
NNNNNNNNNNNNNNNNNNNNNNNNNNNNNNNNNNNNNNNNNNNNNNNNNN
NNNNNNNNNNNNNNNNNNNNNNNNNNNNNNNNNNNNNNNNNNNNNNNNNN
NNNNNNNNNNNNNNNNNNNNNNNNNNNNNNNNNNNNNNNNNNNNNNNNNN
NNNNNNNNNNNNNNNNNNNNNNNNNNNNNNNNNNNNNNNNNNNNNNNNNN
NNNNNNNNNNNNNNNNNNNNNNNNNNNNNNNNNNNNNNNNNNNNNNNNNN
NNNNNNNNNNNNNNNNNNNNNNNNNNNNNNNNNNNNNNNNNNNNNNNNNN
NNNNNNNNNNNNNNNNNNNNNNNNNNNNNNNNNNNNNNNNNNNNNNNNNN
NNNNNNNNNNNNNNNNNNNNNNNNNNNNNNNNNNNNNNNNNNNNNNNNNN
NNNNNNNNNNNNNNNNNNNNNNNNNNNNNNNNNNNNNNNNNNNNNNNNNN
NNNNNNNNNNNNNNNNNNNNNNNNNNNNNNNNNNNNNNNNNNNNNNNNNN
NNNNNNNNNNNNNNNNNNNNNNNNNNNNNNNNNNNNNNNNNNNNNNNNNN
NNNNNNNNNNNNNNNNNNNNNNNNNNNNNNNNNNNNNNNNNNNNNNNNNN
NNNNNNNNNNNNNNNNNNNNNNNNNNNNNNNNNNNNNNNNNNNNNNNNNN
NNNNNNNNNNNNNNNNNNNNNNNNNNNNNNNNNNNNNNNNNNNNNNNNNN
NNNNNNNNNNNNNNNNNNNNNNNNNNNNNNNNNNNNNNNNNNNNNNNNNN
NNNNNNNNNNNNNNNNNNNNNNNNNNNNNNNNNNNNNNNNNNNNNNNNNN
NNNNNNNNNNNNNNNNNNNNNNNNNNNNNNNNNNNNNNNNNNNNNNNNNN
NNNNNNNNNNNNNNNNNNNNNNNNNNNNNNNNNNNNNNNNNNNNNNNNNN
NNNNNNNNNNNNNNNNNNNNNNNNNNNNNNNNNNNNNNNNNNNNNNNNNN
NNNNNNNNNNNNNNNNNNNNNNNNNNNNNNNNNNNNNNNNNNNNNNNNNN
NNNNNNNNNNNNNNNNNNNNNNNNNNNNNNNNNNNNNNNNNNNNNNNNNN
NNNNNNNNNNNNNNNNNNNNNNNNNNNNNNNNNNNNNNNNNNNNNNNNNN
NNNNNNNNNNNNNNNNNNNNNNNNNNNNNNNNNNNNNNNNNNNNNNNNNN
NNNNNNNNNNNNNNNNNNNNNNNNNNNNNNNNNNNNNNNNNNNNNNNNNN
NNNNNNNNNNNNNNNNNNNNNNNNNNNNNNNNNNNNNNNNNNNNNNNNNN
NNNNNNNNNNNNNNNNNNNNNNNNNNNNNNNNNNNNNNNNNNNNNNNNNN
NNNNNNNNNNNNNNNNNNNNNNNNNNNNNNNNNNNNNNNNNNNNNNNNNN
NNNNNNNNNNNNNNNNNNNNNNNNNNNNNNNNNNNNNNNNNNNNNNNNNN
NNNNNNNNNNNNNNNNNNNNNNNNNNNNNNNNNNNNNNNNNNNNNNNNNN
NNNNNNNNNNNNNNNNNNNNNNNNNNNNNNNNNNNNNNNNNNNNNNNNNN
NNNNNNNNNNNNNNNNNNNNNNNNNNNNNNNNNNNNNNNNNNNNNNNNNN
NNNNNNNNNNNNNNNNNNNNNNNNNNNNNNNNNNNNNNNNNNNNNNNNNN
NNNNNNNNNNNNNNNNNNNNNNNNNNNNNNNNNNNNNNNNNNNNNNNNNN
NNNNNNNNNNNNNNNNNNNNNNNNNNNNNNNNNNNNNNNNNNNNNNNNNN
NNNNNNNNNNNNNNNNNNNNNNNNNNNNNNNNNNNNNNNNNNNNNNNNNN
NNNNNNNNNNNNNNNNNNNNNNNNNNNNNNNNNNNNNNNNNNNNNNNNNN
NNNNNNNNNNNNNNNNNNNNNNNNNNNNNNNNNNNNNNNNNNNNNNNNNN
NNNNNNNNNNNNNNNNNNNNNNNNNNNNNNNNNNNNNNNNNNNNNNNNNN
NNNNNNNNNNNNNNNNNNNNNNNNNNNNNNNNNNNNNNNNNNNNNNNNNN
NNNNNNNNNNNNNNNNNNNNNNNNNNNNNNNNNNNNNNNNNNNNNNNNNN
NNNNNNNNNNNNNNNNNNNNNNNNNNNNNNNNNNNNNNNNNNNNNNNNNN
NNNNNNNNNNNNNNNNNNNNNNNNNNNNNNNNNNNNNNNNNNNNNNNNNN
NNNNNNNNNNNNNNNNNNNNNNNNNNNNNNNNNNNNNNNNNNNNNNNNNN
NNNNNNNNNNNNNNNNNNNNNNNNNNNNNNNNNNNNNNNNNNNNNNNNNN
NNNNNNNNNNNNNNNNNNNNNNNNNNNNNNNNNNNNNNNNNNNNNNNNNN
NNNNNNNNNNNNNNNNNNNNNNNNNNNNNNNNNNNNNNNNNNNNNNNNNN
NNNNNNNNNNNNNNNNNNNNNNNNNNNNNNNNNNNNNNNNNNNNNNNNNN
NNNNNNNNNNNNNNNNNNNNNNNNNNNNNNNNNNNNNNNNNNNNNNNNNN
NNNNNNNNNNNNNNNNNNNNNNNNNNNNNNNNNNNNNNNNNNNNNNNNNN
NNNNNNNNNNNNNNNNNNNNNNNNNNNNNNNNNNNNNNNNNNNNNNNNNN
NNNNNNNNNNNNNNNNNNNNNNNNNNNNNNNNNNNNNNNNNNNNNNNNNN
NNNNNNNNNNNNNNNNNNNNNNNNNNNNNNNNNNNNNNNNNNNNNNNNNN
NNNNNNNNNNNNNNNNNNNNNNNNNNNNNNNNNNNNNNNNNNNNNNNNNN
NNNNNNNNNNNNNNNNNNNNNNNNNNNNNNNNNNNNNNNNNNNNNNNNNN
NNNNNNNNNNNNNNNNNNNNNNNNNNNNNNNNNNNNNNNNNNNNNNNNNN
NNNNNNNNNNNNNNNNNNNNNNNNNNNNNNNNNNNNNNNNNNNNNNNNNN
NNNNNNNNNNNNNNNNNNNNNNNNNNNNNNNNNNNNNNNNNNNNNNNNNN
NNNNNNNNNNNNNNNNNNNNNNNNNNNNNNNNNNNNNNNNNNNNNNNNNN
NNNNNNNNNNNNNNNNNNNNNNNNNNNNNNNNNNNNNNNNNNNNNNNNNN
NNNNNNNNNNNNNNNNNNNNNNNNNNNNNNNNNNNNNNNNNNNNNNNNNN
NNNNNNNNNNNNNNNNNNNNNNNNNNNNNNNNNNNNNNNNNNNNNNNNNN
NNNNNNNNNNNNNNNNNNNNNNNNNNNNNNNNNNNNNNNNNNNNNNNNNN
NNNNNNNNNNNNNNNNNNNNNNNNNNNNNNNNNNNNNNNNNNNNNNNNNN
NNNNNNNNNNNNNNNNNNNNNNNNNNNNNNNNNNNNNNNNNNNNNNNNNN
NNNNNNNNNNNNNNNNNNNNNNNNNNNNNNNNNNNNNNNNNNNNNNNNNN
NNNNNNNNNNNNNNNNNNNNNNNNNNNNNNNNNNNNNNNNNNNNNNNNNN
NNNNNNNNNNNNNNNNNNNNNNNNNNNNNNNNNNNNNNNNNNNNNNNNNN
NNNNNNNNNNNNNNNNNNNNNNNNNNNNNNNNNNNNNNNNNNNNNNNNNN
NNNNNNNNNNNNNNNNNNNNNNNNNNNNNNNNNNNNNNNNNNNNNNNNNN
NNNNNNNNNNNNNNNNNNNNNNNNNNNNNNNNNNNNNNNNNNNNNNNNNN
NNNNNNNNNNNNNNNNNNNNNNNNNNNNNNNNNNNNNNNNNNNNNNNNNN
NNNNNNNNNNNNNNNNNNNNNNNNNNNNNNNNNNNNNNNNNNNNNNNNNN
NNNNNNNNNNNNNNNNNNNNNNNNNNNNNNNNNNNNNNNNNNNNNNNNNN
NNNNNNNNNNNNNNNNNNNNNNNNNNNNNNNNNNNNNNNNNNNNNNNNNN
NNNNNNNNNNNNNNNNNNNNNNNNNNNNNNNNNNNNNNNNNNNNNNNNNN
NNNNNNNNNNNNNNNNNNNNNNNNNNNNNNNNNNNNNNNNNNNNNNNNNN
NNNNNNNNNNNNNNNNNNNNNNNNNNNNNNNNNNNNNNNNNNNNNNNNNN
NNNNNNNNNNNNNNNNNNNNNNNNNNNNNNNNNNNNNNNNNNNNNNNNNN
NNNNNNNNNNNNNNNNNNNNNNNNNNNNNNNNNNNNNNNNNNNNNNNNNN
NNNNNNNNNNNNNNNNNNNNNNNNNNNNNNNNNNNNNNNNNNNNNNNNNN
NNNNNNNNNNNNNNNNNNNNNNNNNNNNNNNNNNNNNNNNNNNNNNNNNN
NNNNNNNNNNNNNNNNNNNNNNNNNNNNNNNNNNNNNNNNNNNNNNNNNN
NNNNNNNNNNNNNNNNNNNNNNNNNNNNNNNNNNNNNNNNNNNNNNNNNN
NNNNNNNNNNNNNNNNNNNNNNNNNNNNNNNNNNNNNNNNNNNNNNNNNN
NNNNNNNNNNNNNNNNNNNNNNNNNNNNNNNNNNNNNNNNNNNNNNNNNN
NNNNNNNNNNNNNNNNNNNNNNNNNNNNNNNNNNNNNNNNNNNNNNNNNN
NNNNNNNNNNNNNNNNNNNNNNNNNNNNNNNNNNNNNNNNNNNNNNNNNN
NNNNNNNNNNNNNNNNNNNNNNNNNNNNNNNNNNNNNNNNNNNNNNNNNN
NNNNNNNNNNNNNNNNNNNNNNNNNNNNNNNNNNNNNNNNNNNNNNNNNN
NNNNNNNNNNNNNNNNNNNNNNNNNNNNNNNNNNNNNNNNNNNNNNNNNN
NNNNNNNNNNNNNNNNNNNNNNNNNNNNNNNNNNNNNNNNNNNNNNNNNN
NNNNNNNNNNNNNNNNNNNNNNNNNNNNNNNNNNNNNNNNNNNNNNNNNN
NNNNNNNNNNNNNNNNNNNNNNNNNNNNNNNNNNNNNNNNNNNNNNNNNN
NNNNNNNNNNNNNNNNNNNNNNNNNNNNNNNNNNNNNNNNNNNNNNNNNN
NNNNNNNNNNNNNNNNNNNNNNNNNNNNNNNNNNNNNNNNNNNNNNNNNN
NNNNNNNNNNNNNNNNNNNNNNNNNNNNNNNNNNNNNNNNNNNNNNNNNN
NNNNNNNNNNNNNNNNNNNNNNNNNNNNNNNNNNNNNNNNNNNNNNNNNN
NNNNNNNNNNNNNNNNNNNNNNNNNNNNNNNNNNNNNNNNNNNNNNNNNN
NNNNNNNNNNNNNNNNNNNNNNNNNNNNNNNNNNNNNNNNNNNNNNNNNN
NNNNNNNNNNNNNNNNNNNNNNNNNNNNNNNNNNNNNNNNNNNNNNNNNN
NNNNNNNNNNNNNNNNNNNNNNNNNNNNNNNNNNNNNNNNNNNNNNNNNN
NNNNNNNNNNNNNNNNNNNNNNNNNNNNNNNNNNNNNNNNNNNNNNNNNN
TTCCAAGCCCCAGACACCGCCTCCCTCGCCAAATGGTAAGTTGAATGATA
AAGCCGAGCAAACGTGACAATTTACTTACACCCAATCTTTCCTCTCTCCA
AACAGAATGCCTATCCAGTCCGGATAACTCCTTGAACGGCAGCCGCGGCT
CGGAGATTCCCGCCGACCCGTCGGTCCGCCGCTACCGCACCGCCTTCACC
CGTGACCAGCTGGGTCGCTTGGAGAAGGAGTTCTACAAGGAGAACTACGT
GTCCCGTCCCCGTCGCTGCGAACTGGCCGCCCAACTGAACCTCCCGGAGA
GCACGATCAAGGTGTGGTTCCAGAACCGCCGCATGAAGGACAAGCGCCAG
AGGATCGCCGTTGCCTGGCCCTANNNNNNNNNNNNNNNNNNNNNNNNNNN
NNNNNNNNNNNNNNNNNNNNNNNNNNNNNNNNNNNNNNNNNNNNNNNNNN
NNNNNNNNNNNNNNNNNNNNNNNNNNNNNNNNNNNNNNNNNNNNNNNNNN
NNNNNNAATCCCATGATGGCCACCGGAATGCCTCCGATGGGCATGCCCCA
GATGCCCACGATGCAAATGCCCGGACACTCGGGACATGCTGGCCATCCCT
CGCCCTACGGACAGTACCGCTACACGCCCTACCACATCCCCGCCCGCCCG
GCGCCGCCACATCCCGCTGGCCCTCATATGCACCATCCGCACATGATGGG
ATCCAGCTCCACGGGATCGTCGTACTCCGCCGGTGCCGCCGGCCTTTTGG
GCGCCCTGCCCTCCGCCTCCTGCTACACCGGACTGGGTGTGAGTGTGCCC
AAGACCCAGACGCCGCCGCTGGATCTGCAGTCGTCCTCATCGCCGCACTC
CTCCACGCTGTCGCTCTCGCCAGTGGGATCCGATCACGCCAAGGTGTTCG
ACCGCAGTCCAGTGGCTCACTCAGCTCCATCAGTTCCTGCTCCCGCTCCG
CTGACTACCACCAGCCCGCTGCCCGCTCCCGGCCTCCTGATGCCCAGTGC
CAAGCGGCCCGCCTCCGACATGTCGCCGCCGCCGACGACAACCGTGATTG
CGGAGCCCAAGCCGAAGCTCTTCAAGCCCTACAAGACTGAGGCGTAAGCC
CGCGATCCACATCCCCATCCTGCTCCCCCAAAGATTGTACAAACTAGTCT
TAGTCTGCCCCATCTATTTATTCCCGAAGATTGTACAGATTGTAGAGTAG
ATAATTGTAGTCATAATTAAGGCGCAAAATCAAATTAAGAAATAAATGCG
AAAATAACATTGAAAATTATACGACACACTCTGTTTATTTGCACTACCTG
GTACCTGGTAGNNNNNNNNNNNNNNNNNNNNNNNNNNNNCCTGAGCTGAA
TCGCTTTTATGGACCTGGCTCTCTGGATTAGCTGTGGAGAAACCTGGCGG
GACAGCTGCTCTGATCTGCGCTGCGCTGCTGACTGCTGACCTTCCCAGGG
AAACTGTGGCAAATCGAACGGAAGAGGGACGGAGCGGCAGAGCGTGCCGA
GTCTCCTTCGGAGTGGCCACCCACAATCAGGAGTAAGGGTTCCCGATGCG
GATGCCGATTCGGCACCGGCGGGGGAGGGCAACAACATCCACGGGGGATT
GGCACAAGCCAATGGCTTATTAATGCGATCCGAGCGGATCCAAGCGGGAG
GGCCCATTGCAAATGCAGGGCCACCCCGCTGGGCGTCGACCTTGGCGAGA
AGTTGGGCCCACTCCCTGCCACGCGTCAGGTTGCATTGCCCATGGAATCA
ATTTCGGTGTCCTCGGATTGCATTGGGCTCGGCTAATTAATTGTCACCTC
ACCCGTTGAGTTACTTGTTCGTTTGTTGGTCCTGGCCTTATGTTTGCTTT
CTCTTCTCCATCGCCAGGCAATTGTCATAATTGAGAAATCATCGGAAGGA
CGAGCCAGTGCGAGAGAGAGAGAGAGGGTTGCTGGTAGAGTCCTTCTCGA
ATCAAATCCCTATTTAATTGCCGTGCAAAACATGTGTTTCAATTGCTCAG
CCGTGGTGTAAGGGGTGTCAATTGCTCATAATCCCACAGCTAAAAAACCA
GAGTCACCCAAAGGCAGGACTCGATGGATCGAGTGGAGTGGGTAAACGAT
GTGANNNNNNNNNNNNNNNNNNNNNNNNNNNNNNNNNNNNNNNNNNNNNN
NNNNNNNNNNNNNNNNNNNNNNNNNNNNNNNNNNNNNNNNNNNNNNNNNN
NNNNNNNNNNNNNNNNNNNNNNNNNNNNNNNNNNNNNNNNNNNNNNNNNN
NNNNNNNNNNNNNNNNNNNNNNNNNNNNNNNNNNNNNNNNNNNNNNNNNN
NNNNNNNNNNNNNNNNNNNNNNNNNNNNNNNNNNNNNNNNNNNNNNNNNN
NNNNNNNNNNNNNNNNNNNNNNNNNNNNNNNNNNNNNNNNNNNNNNNNNN
NNNNNNNNNNNNNNNNNNNNNNNNNNNNNNNNNNNNNNNNNNNNNNNNNN
NNNNNNNNNNNNNNNNNNNNNNNNNNNNNNNNNNNNNNNNNNNNNNNNNN
NNNNNNNNNNNNNNNNNNNNNNNNNNNNNNNNNNNNNNNNNNNNNNNNNN
NNNNNNNNNNNNNNNNNNNNNNNNNNNNNNNNNNNNNNNNNNNNNNNNNN
NNNNNNNNNNNNNNNNNNNNNNNNNNNNNNNNNNNNNNNNNNNNNNNNNN
NNNNNNNNNNNNNNNNNNNNNNNNNNNNNNNNNNNNNNNNNNNNNNNNNN
NNNNNNNNNNNNNNNNNNNNNNNNNNNNNNNNNNNNNNNNNNNNNNNNNN
NNNNNNNNNNNNNNNNNNNNNNNNNNNNNNNNNNNNNNNNNNNNNNNNNN
NNNNNNNNNNNNNNNNNNNNNNNNNNNNNNNNNNNNNNNNNNNNNNNNNN
NNNNTACTTAGATACACAGCCCATGAATGGGTGCCACTTCATGCGTAGTT
CTCCCACGAAACAATGCATTATTCAAGAGCCAAGGCTCTACGCATTTACC
ATATGATGTGCAAACAAAATTAAGTTTTATTGGGGCGTGATGAGTGGTGA
GCGAGGAACTAGGGATTGTCGAGGATGGNNNNNNNNNNNNNNNNNNNNNN
NNNNNNNNNNNNNNNNNNNNNTTTAATAGTGAATTAGCACCTCGGAATCG
GGCGTTTATGGCGCAAACTCTCCTCTTGCCAGCTGACGGAGCCGACAAAA
GGCAGCTTTTGTGGCCAAGACGACCGCAATTCGGGCTCTCCATCGATTTA
TGAGCTACGAATTTCACACTAACTGTCAATGAATATAAAGTGATCATCAG
AGGGCGAGGCGCGGTGGATCTCCCGCCGGTGGACACGGCGAGATCTGAGG
CTGGAGCCGGGAATCTGGTTGTTATCCAATCCCATGCCGAGCTATAGAGA
GCCAGTGAGATTCCCAGAGCTGGATACTCCAAACTGCGATACTCCATTCA
CGTGGTAATTGCAGTCGAGAGCTGAGAGCGCTAAACGAAGTCGAAAATGC
TTTATGATCCTGCCAATAGATGAGGGGTTTCGAAATCAGCCAGCGGATGA
ATAAACATCTTTGTAAAATGATGATGCCAGCACTGAAATAATTTCACACG
TTTCTCGCACACACAGCATCTATCTAGTGTGTATGCGTCATGAGGGGCAG
ANNNNNNNNNNNNNNNNNNNNNNNNNNNNNNNNNNNNNNNACTTTATATG
CATGGTATTTGCCAATTTGCACGCTGCCCATTAACGGACCATGCGCCGTT
TATCGGACTCGTATTCGAGCCATTCTGCCAATCCATTTTCACGGATATTA
ACGCACTGATAATCGCGACAATCAAACTCGTATTTAGCCAACAGTCGCAG
CATTTCCATACTGGGGGTGGTCTCTGCTGGGTGTTGCGAATGCGTCGCCA
ATTGGTCAGGGTTCACTGTAAATGGCCCAGCCCAAATGGGAAGCGGCAGT
TGAGGAGGGCCCGAATCAATTGCCCTGATGGATGCTGCGGCTGTCCAAAG
TTGCAGCTTTTCGGGTCACTCCGCGCTGGGGCAGGAGGGCTATAAATCCG
CAGGCCAGATAATGAAACTAGAATGATTGAGGCAATCACTGGTGTGGCCA
GCAGCCTGCTGGCGGAGTGTCCTCCGCTCTGCGCATGTCCTGGATACACA
CAGCTCGGCGCACATAGCGATNNNNNNNNNNNNNNNNNNNNNNNNNNNNN
NNNNNNNNNNNNNNNCACTTTACATTATGTGGCGAAGGACTGGCGATTAC
CGATTTCGCAGTTCAGGACCTCTGGATTTGCGATCCTGCGCACGACGTGT
CAACTTTATTGCGGTTTGACTTTGCCGCGGCCCCTCGAAACTCACAAACG
TATCCTGGAACCCAGAATCCCTGGGCTCTGGGCTGTGGACTCTGGACTAT
CCGCCGACCCTCCATATCCATGATTTACAATTCTCGTTTTTTTCGCGTTA
TTTTTTTAGGGGCTTTAATGACCGTCGTAAAGCCGCAGGAGGACTAGGAC
TAGGACCAGGACTCTGCTCACATTTCGCGCACTGATTCTAAAAAATGAAA
TCATTTTTTCTTGAATTTCACGGCGCGCCTCGAGCAGGACTCTTTGTTCT
CGGCCAGGCAATTGTCCTTTTTTGCGCTCGGCTCTCAGTTTTTTCGGCCA
GCGGGCATTACCTACATGTCGTTATATGGCGGAGATGATATTCGCCTGGG
ATCGGTTCCGTCTTTTAGGCCATATAAATGACGCGGCATATATAACTGCA
TTGCAATTCTAGGTACTAGTCTCAGTTCTGATGTTTCCAGGTTTCTGCCA
GCCCGCCTAGATTCGCATTTCGCGGAATTCGGAAGCGGAACAGAATGCCA
GAATGGACAGAATCCTGGCTGACCTTGCCTTTTGGCCAGGGGCCGTAAAA
AAATTGACTCGCTGCGGTGCGCGGAATATTTTTTAAATCTGACTTTCCAA
CAATCCTGATCTGGGTTCGAATCGTAAAAAAAATGCAGAACAAAAAGCGG
GCATTTTCGACAGCAAATGATCTGTTAATGGGCCGGGCTAAAAAACTAAG
TCACAAAGTCACAAGGTTGTCCGGGAAATTGACCCGGTTAAGAATGTCTG
TCTGTACCGAGAAGGACGCAGGACACTCAGCACTTCAAAGCTCCCATCGC
CCGAAGGATTCCCCCGAAGATTCACACGGCTGGCGGGGGGGATCACCGTT
TGATCAGAAACCGCCGTCGTTAACGGCGACAAAAAGCAAGTGACATGCAA
ATTAGCCAGATTAATGGTGGCCAGCAAGGTCAGGCCGCCCTTAATGGGTG
TGACCGCTGGATNNNNNNNNNNNNNNNNNNNNNNNNNTCAACGGCAAAGG
AACCGCCAACGGCAGCAGTACCATCACCACAACCACCGATCGATCGATCG
AGTGACCTTCGACCTGCCGCATTGTTATCTGCGTGCTGCGATTTTTTCTT
CATTTTTCACAGGCCATTTGCGTGCGCTCCTGCTGTCCTTCGTGTGTCCT
TTTAGCATGCGTGTCCTTTTTAGCATGCTAAAAATCAAGCAATCGACAAT
CTGCGCGATCTTAGCCGGAATCGGGATTAGTCGTTTATGGCCCACGCCCT
CAATCCTCCATAAAACACTAAGCGCTTTCGCCTAATGTATGTATCTCCTG
ATATCTGGAAATCTCACTATGGNNNNNNNNNNNNNNNNNNNNNNNNNNNN
NNNNGATGAATAAACAACTTCTTAATGGGATGCTGCTCAAAATGGCTCCC
ACTCATCCCCATTGGCGGCTGGGAGAGTCGTTGGGCATCCGGAAGCGGGG
GCAGCCAAAAATATACCCACATCCCATGGATGCCATCAATTAGCATACAA
TTAAAAAATGCTTAAACAGGGAAATCGACTTGGGATGCGAGTGGTTCGGC
CGCAGATGCAGCCGCAGACGCATTTGTATCTCCAAGTGGCGGGCAGCAGA
TCAAAGCGACGACAACATAATTGCTGCTTCACTTCACAGTTCTCAGGCAC
TTAAGATATGTATGTTGCATACATAGCTATTGCGAGTCCGGATCAGCTTC
CCCTATCGATCTTCCCTTTTTTTGTCTGACTGACTGACTGCCGGTGGGCC
CTTGAGAAGCGATGGCGCCTGCTAATTGAGATCGCGGCGATCCTTTGGAT
GCCCACTTGAGGAGTTGTCCTTTAATGGGCGAGGCGCGGAAGTGCAGGAC
TTCCTGGTGTCCTTGAGCGACCGGAGCAGATCTAANNNNNNNNNNNNNNN
NNNNNNNNNNNNNNNNATGCACAACACGGTAATGATAAGCAGGAGGATGC
ACTGTATCCGTACCTGAGCCCACTGATCCCCGGCAAGTCCGAGACAAATC
CACAAATATTGTCAACTCTTTGGCTCTAATCTGAGGCCTAATCACTTCCC
TGAAATGCATAATTGTGCCGCGGCTTTTGATACGCTCCTGGCGGAGAAGA
AGATGAGGAAAGGATGCCAGGGAACCGCAGCCAAGTGGCAGTCGAGATTG
GCAAATCCGCCAGCGGACAATGCCCAGAGAATGGGCAACAAGTAGCGGCG
AATTAGCAATCCTATCATGCTTTTATGGCCGGCCAACTCTTGCCCGCGCA
TCTCAGTTCATCCGAAGCGNNNNNNNNNNNNNNNNNNNNNNNNNNNNNNN
TACCCCTGCTATCCTGTCAACCCCTTTAGGGCGATAATCCTTCTAAATGT
TTGCATTAATTTCGAGGCGTGGACGGATTAGGGCGTGCTGACTGGGCGGA
ACCCGCAGCAGAAACCGCCGAGGACACTGCACCGACTGACCTGCAGTCTG
CAGATCTCTGATCTCCGATCTCTAATCCTTTCGTATTTGCAACTGACTTC
TGCACTGGGTCCGCCCCTAATCCTTCCGCCGAGAAGGCGGCAGAGTCGCG
AGGTCCTGGCCCGGGGTAATGGGATTATCTGCGATTACCCCAGATGATCC
GCAGAAAGTCAATCTGGTTCAGGAGCTAATTGTCAGCGAAGTCAACTAAA
TCCAATCCTTTCGCGCCCCCTTCNNNNNNNNNNNNNNNNNNNNNNNNNNN
TGAGAATTTCTGGCAATTAAGTTGCCCGTTTTGATGCGCGGGGGCGGGTG
CATCAAATCCTTTCGGCATACCTGTCCAGCACAAATGCTGAATTCCGCAT
CCCATGGATACCCAGATATTCAGATATCCCAAGGCCGCAAAGTCAACAAG
TCGGCAGCAAATTTCCTTTTGTCCAGCGATGTGTTTTTTTTAGCCATAAC
TCGCTGCATTGTTTGGGCCAAGTTTTTCTTCTGCCAAATTGCGAAGATGA
TGCGGGGATTATTCGCTGATTGCGTGCAATTATGGACATCCTGCGAGGCC
CCGAGTAACTTCCTGCTAAATCCTTTCATGCGTCTACAGAACCCCTTTGT
GTCCCGTTCGCCGGGAGTCCTTGACGGGTCCTTCGACTATCCGCTTACAG
CAGCTTGCGTAAAATTTCATAACCCTACGAGCGGCTCTTCCGCGGAATCC
CTGGCATTATCCTTTTTACCTCTTGCCAATCCGTTGGCTAAAAAACGGCT
TCGACTTCCGCGTAACTGCTGGACAACAAAGACAAAAAACGGCGAAAGGA
CGGCGATTTCCAGGTAGCATTGCGAATTCCGTCAAACTAAAGGACCGGTT
ATATAACGGGTTTATATGGCCAGGATCTCGCAAGGATCTCCGGGACCGCC
AGAAGCTGAGTAAAACTGCAGGCTCTGTTTTGATTTCTGCAACTTCAGTT
AATTGCCCGGGATGGCCAGCAATTGCCGGCAATTATAAAACAGCGCAGAT
GTGACTCAGCTTCCATATCTATCTCTGTATCTCATGCCGAAAATCGGGGG
TGGGGAGCGGAGGGACGGGGTGCGTGGGTGGCTTGGCTGGCAGGGGGGCG
GAGGTTCAGCGGGTGATAAATGTGCGTGATTTGGAATGAATGCGCATCGA
TTAAAACCGCAGGGCAATCAATTTAGCGCCTTTTACGCCAAATTGGCTCG
TACACAACCAATTAATGTCAGCGGGTGAACTGACACCCTCGCCCTCCACC
GCATCCCCCTCTCCCCTGTTGGCCATCCACCCCCGAAAAACAATTACAAC
AACGAAGACAAGCCGAGGGACTGCTGCAGATTCCGCTCAATAAACCTCCA
ATAAAGCGAATCCAGCGTGAGGCGTCGACGTCTAATTGCTGTTAACTCGT
CAACTAGGAGAACGCTCCATCCTCGCCCTTGTGCGGCTCCTTGGAAGCCT
GATTAAACGGATTGGAGGTGCGAGGTGTACAGTCGAGCGTCCGTAAGAGC
AACCAGTCTTTGGTGGAAGTAAAAAACATGGACAAACTTATATAAGCTTT
ATATGTACGTATAATTTATCAGGCTTACAGTGCTAAGAATGCAACTTAAT
TAAAACATATCCTTTTCATAACAAATTACTAAGAAGGACGTCGCAGAAGA
ACCTACTATTATAAACTGCACGATTTATATTATCTGAATATTAAATCATT
ATTATTTATTGTGTACAAATTTCAATCAAAAATGTATACATTCTATCTTA
GTAATTAATTACCTGAATAAAGACTTTTGAAGTAAATCATAGCCAATATG
TTACTCATGGATTTCTTTTCATATTCAATACTAACCAATGGTTTATAAAT
GAAGATATACCGTTTGTCGTCTTGTCAATTTGTATCTTCACAATAAGTAT
AATACAGAATCGAGCAAGTAAAACAAAAGAAAAATCCATGTGAATAAATC
AGAGCTAAAGACGTCGGACTGTACAGCAGCTTTTGGTTGAAAAGGGAGAA
GAGCGCTGTTTGCATCATACACCGCAATGAATGAGTGCCCCATAATTGTG
ACTTTGGGTCTGGGGCGGTTCCGCTGCCCTACCCCCTCCGCTTTTTGCAG
CTTCCTGCGTCGCGGAAGGCGACGGCCATCTTTCTCAGCCACCCCGACTC
CCCACCTCCCCTTCATCACCACCCTCGCCATCACAAAAACTGGTTTCCGC
TCGCCACTTTCTTTTGCTCTCTGCGCAGGCGCTCTTCGAAGACAAGAGAC
TTGCAGCCGATTGGTTGAATTCGTTCTGCGTTTCCATGGAGTTGGCTCCC
ATTCTTTTGGGGCAACGACCACGCCCAATGGCGCTGCTCTCCGCTCTGCC
GACGTCGCTGCCACTCTCTTAAGTGATAAAAAATAAAACTGAAAGTAAAG
CTGAATAAAACGCTGCCATAATTGGCATCGTTAATGCCAAAACCATGAAT
ACTAAAAAGTTTATACGAGCTTAAGCTCCGATTGAGCAGTTATTGTAGGG
ACAGGTTGATGGCCGAGTGTTTTTAGTGATTTTATTCTTACTTCCAAAAC
TTCTACAACTAAGTTAAATAGACCTATTGAATTCTACATATACATCCTAC
ATATATTTTAGATATTGACATAGCCGAAAAGTATGCTGCACTTTGTCAAT
CAAAACGTAAGCAGCTACGTTATCGCGAATGACTTCATAGCAGCGAACAT
CTGCCAGCGAACATAGCCAGGTTGGGCTCCTGCACACGTTGCCACTCTTT
CCTTTAGCGTTGCCACATCAATTTCTTTTACAAAACATCGCAGCGTGCAA
TCGATGTTTTCTAAGCCCAATCGATGAATGTCTGCTTACGCACATCACCA
ATCTGTTTCTGCTGCCTCATCTTTGAATTTGACTAAAAGTGCCGATTTCC
AGCTCAACGAATAGTCCGACTCGCGCCGAATTGTACAATTAAGTTAATAA
GTTCAACGCCAACTAGTTAATCATGGCAGATTCCAAGGGGTAAGTGAACT
GGACGCCCAAATACACGCCGACTGTGTCGGTCCAAGTCGAAATTCACAAA
TTTCGCTCAGTCATTGAGCCGAAAAAAATATGCAAGGGCCACATCGCAGA
CATACTATTATTTAATTGTGAAAGGCTTTCGCCGATTTTCGCGAGACTAA
GACATTTAGCGCGACTTTTCCGTTGCTCGGTTGCAAAATGTTGCGAAACT
AGGGCAAACCTGAAAACCGAAGAAAAAAAAAACGCCAGCGAGAATCGCCA
TTTGCAGTACNNNNNNNNNNNNNNNNNNNNNNNNNNNNNNNNNNNNNNNN
CCGCTTGAAAACTTACGATTTCCCTTTGTTGTCCCAAAAATACAAGTCAT
CCATTGCTGGAGGACACGATTTTCCGGTTGTTATAGCTTTGGATACAAAA
AACAATACTGGATATATGGCAGCTATTTCGATAATAAGTCGCGAAAACTG
TAAACTCTATATTCCAAAACCACATATTTCAATGCTAGTTATGCTTCCTA
TTAGTAATACCTTTGTGATATTGCATTAATTCTAGAAGTTTTAATCATTA
TGCTCCCCCAACTCGCCAGTAGTCAATATACAACACATATATCGTTTAAA
TAACAATAAATCCAATAAATCCCATAATTTACCTCTAAATAATTCGTGTA
AATACAACTAAGTAAAGTTTAGATATTATTATAACAAATGGCGCCAAAAA
AGATAGCATCGAATACAAAAAATACAAACTTTCTTTCATAACTAAAGACT
ATAAACAATGGGAATATATAATAAAGCCATCAACCAGAATTTGTACTATT
ATTCCGATTAATATAGATTTTTATGATCGATATAGTGTGATAACCTTTTA
TGTTCTCAAATCTATCAATAATCACGTCATCACGTTAGCTACGAAAAATA
ATTCGGCTAGCCTAATTATCCAGATGCTTAGTTCCATTCCGTATTACTGG
TGAAAGTAGTTTCCATATATTTAACAAAACTAACAAAAAAAGAAAAACAA
TGTCCGGCGGCAAGAACGATAAGATGGATCATGATGGGGATACCAGGGAC
TTTATGCGCGGATATCACAGCGAGCAGGATGAGAAGATGAAGCCGAAAGC
CTCGTTCGATAAGCGGTTAGGCCAAATTTCAGGACATAAGATATTTCTTT
AGAGATGAGTCTTACGCGATCCTTTTTTCTTCTACCCCACAGTGAAGATC
TGGCTACGGCGATCCTGAAGCGCAAGGACCGTCCCAACCGACTGATTGTG
GAGGAGGCTCAGAATGACGACAACTCTGTGGTGTCGCTATCGCAGGTAAG
AATCACTCTCCCAAAGGCCACGTCATCGCATGGCTTATTCACATGACTTG
GCTATTCTCTTCGCCCCCTTAAACTATATCAGGCGAAGATGGATGAGCTG
CAGCTCTTCCGTGGCGACACCGTGATTCTGAAGGGCAAGCGCCGAAAGGA
GACGGTGTGCATCGTGCTCTCGGACGACACCTGCCCCGACGAGAAGATCC
GAATGAACCGCGTGGTGCGCAACAACCTGTGCGTCCATCTTTCGGATGTG
GTTTCCGTGCAGTCCTGCCCGGACGTCAAGTACGGCAAGCGGGTGCGCAT
CCTGCCCATCGACGAAACCACCGAAGGCGTTACCGGCAACCTGTTCGAGA
TCTATCTGAAGCCGTACTTCCTAGAGGCCTATCGGCCAATCCACATGGGC
GACAACTTCATTGTGCGCGCCGCCATGCGTCCAATTGAGTTCAAGGTGGT
TCTGACCGACCCGGAGCCCTACTGCATCGTAGCTCCCGAGACGGTAATCT
TCTGCGACGGTGATCCGATCAAGCGTGAGGAGGAGGAGGAGTCCCTAAAC
GCCGTTGGCTACGATGATATCGGTGGTTGCCGCAAGCAGCTAGCCCAAAT
CAAGGAGATGGTTGAGTTGCCTTTGCGGCATCCATCGCTCTTCAAGGCCA
TCGGTGTGAAGCCACCGCGTGGTATCCTTATGTACGGTCCCCCGGGTACC
GGTAAGACCCTGATTGCCAGGGCTGTGGCCAACGAGACCGGAGCCTTTTT
CTTCCTGATTAACGGACCGGAGATCATGTCCAAGCTAGCCGGAGAGTCGG
AATCGAATCTGCGCAAGGCCTTTGAGGAAGCCGAGAAAAACTCGCCGGCT
ATCATCTTCATCGATGAGATCGACGCCATTGCCCCCAAGCGAGACAAGAC
CCATGGCGAGGTGGAGCGTCGCATTGTGTCGCAGCTTTTGACCCTCATGG
ACGGCATGAAGAAGAGCTCCCATCTGATCGTTATGGCTGCCACTAACAGA
CCCAACTCCATTGACCCGGCCCTGCGTCGCTTTGGACGTTTTGATCGTGA
GATTGACATCGGCATTCCAGATGCCACTGGTCGACTGGAGGTGCTGCGCA
TTCACACCAAGAACATGAAGCTGCATGATGACGTTGACCTGGAGCAGATT
GCTGCCGAATCCCACGGACATGTGGGCGCTGATCTGGCTTCACTGTGCTC
TGAGGCTGCCCTTCAGCAAATCCGTGAGAAGATGGACCTCATCGATTTGG
AAGACGATAAGATCGATGCCGAGGTGCTGGCGTCGCTGGCCGTGACAATG
GAGAACTTCCGCTACGCTATGACCAAGTCCAGTCCATCGGCACTGCGTGA
AACTGTTGTGGAGGTGCCGAACACCACCTGGACAGACATCGGTGGTTTGG
AGAGCGTCAAGAAGGAATTGCAGGAGCTGGTACAATACCCAGTGGAGCAT
CCGGACAAGTTCTTGAAGTTTGGTATGCAGCCCAGTCGTGGTGTCCTTTT
CTACGGACCCCCTGGTTGCGGTAAGACGCTGCTGGCCAAGGCCATTGCCA
ACGAGTGCCAGGCGAACTTCATCTCAGTCAAGGGTCCCGAGCTGCTGACC
ATGTGGTTCGGCGAGTCTGAGGCCAACGTGCGCGACATCTTCGATAAGGC
CCGCTCGGCGGCTCCTTGTGTGCTCTTCTTCGACGAGCTGGACTCGATCG
CCAAAGCCCGTGGCGGTAATGTTGGCGATGCTGGCGGCGCCGCTGATCGT
GTGATCAACCAGATCCTTACCGAAATGGATGGCATGGGAGCCAAGAAGAA
CGTGTTCATCATCGGAGCCACCAATCGCCCGGACATTATCGATCCGGCCA
TCCTCCGTCCGGGCCGTCTGGATCAGTTGATCTATATTCCGCTGCCCGAT
GACAAGTCGCGTGAGGCTATCCTGAAGGCTAACTTGCGCAAGTCGCCGTT
GGCCAAGGAAGTAGACCTTACCTACATCGCCAAGGTGACGCAGGGTTTCT
CTGGCGCCGATCTGACCGAGATCTGCCAGCGGGCTTGCAAGCTGGCCATC
CGACAGGCCATCGAGGCTGAAATTCGTCGCGAGAAGGAGCGCGCCGAAAA
CCAGAACTCGGCGATGGACGTAAGTCATTTAGCATAGCGCAAAAAATAAG
AATGTTTATGTTTGACTATTTACCATATAATCAGATGGACGAGGACGATC
CAGTGCCGGAGATTACCAGCGCCCACTTTGAGGAGGCCATGAAGTTCGCT
CGTCGTTCGGTGTCCGATAATGACATCAGGAAATACGAGATGTTTGCCCA
GACTTTGCAGCAGTCCCGTGGATTCGGACAGAACTTCAGGTGAGAATCGA
ATGTTCTTTCTTGTTGCAATCGTTACTGATGGAAATGTATGTGTCATTGC
AGATTCCCCGGTCAAACCGGTAACACCTCAGGATCTGGTAACAACTTGCC
AGTTAACTCGCCCGGCGACAACGGCGACGATGATCTTTACAGTTAGATTT
CTAGTTTTACACTGCAAAACAAAACCACAAAATGGAACTTTTTAAATGAA
TTTTTTCCGTAAAACCGAGCAAGCAAAACCAATCACATTCGCATCCTGGA
GGCGGTAACTTACTACAGCAACCATTGGCCAAGACATTCAGCCGACGGCG
AAATCAGATGACATACCCGATTCAATATTCACTTCTTTGATACCCTCCTT
ACTCTTGGTCGCGGATCCGTGCAGCAGGATAAGGTTCCCATTTCGATTTG
GGCTCGCCTAATCCGAAACCATTTTAATTGGCGAACAATTCCGCGCCTCA
CACTAATCATTCGTGCATTGTCGGTAGAGTGGCTCCGATATATGAGTTTC
TNNNNNNNNNNNNNNNNNNNNNNNNNNNNNNNNNNNNNNNNNNNNNNNNN
NNNNNNNNNNTAAACACCGTAAAATTATAAGTGTATTTGGAGCTACATTT
TTAAGTGAATAAAAATTATAAATTCAACAAAATCAATTCAACAATCATTG
AAGAGAAACGAGACCATCGAGGTAAGTATAGTACTCAGTATCCTCATTTT
CAGTTAACTATTTCTCACCAAACTTGACTTAAATCTTATTTATTGTTATT
TAGGCTACCCAAATCCATACGGTTCCCATTGAAAATATCGTTTTATTTGT
TTTATCGCATTTATTAAACTGGTATTAATTCGTCATGTTTGCTTTTTCTG
GNNNNNNNNNNNNNNNNNNNNNNNNNNNNNNNNAATTCTTTGCGACATAA
CAAGGACATCTTAATATGAAGTTAGTTGAATTCTTTCATATTTAAATAAT
CATTATCGCTTCGGTCTTATAAATAAACATTCTTTGCCATTCTATTAACC
GCTCGTTAATTAAATCAATGTTTTGGCATCGGTANNNNNNNNNNNNNNNN
NNNNNNNNNNNNNNNNNNNNGGCAAAAGCAGGAAACTTTGAATTTGATTG
GCTTTTTAATGTGTTAATGCAGCTTCTTCGGCGCTTAATTTAAATAAAAT
GTGTGCTTCCCTTTCTCTCAGTGTCTACACCTTCAATTCTGGAAATATGC
NNNNNNNNNNNNNNNNNNNNNNNNNNNNNNNNNNNNNNNNNNNNNNNNNN
NNNNNNNNNNNNNNNNNNNNNNNNNNNACACATACATAATTAATACGCTT
TATGCATAATTACAACACAACAGTTAAAATACGAATAGGCTTTACTATTT
TTGTATTTAATGTACTCGTTCCTCTGTGACTTTAATTTGAAGTTTGCGCG
TTTAGAGCTTGTCATCGGTGATTTCAACGATTTTTTAAATATTCTTTTTT
TTGAGCTTTGCTTGATGACAGTATTCAATATGGCTNNNNNNNNNNNNNNN
NNNNNNNNNNNNNNNNNNNNNNNNNNNNNNNNNNNNNNNNNNNNNNNNNN
NGAAGAAAATGGCCAGCACTTTCTGCACCTTAATTAATTTCTATAACTTT
ACTCGCTTGATATAATAGTTATTATTTATGTTTTTCTCGAACTCGTCATC
TCATCGCGTTCTTTTTGTTTCGAAAATTTCCAAGAATTTGTTGCTTTAAA
GTCTTGAACATAGACTAGACACCAATTAAGATTAAAAACATACTTTTATA
TACTTTAGTTGTATTATTCCTCGCTGGCAATTTGAACGCCTTGCAGCAGC
TTTACAATTTTACACATATGATATTTTCGGTTTCTTTATATGTAGTTTCT
TTTAGCTTTGAACACCTGTCGACTGTTGGTATGCCAGTTGAANNNNNNNN
NNNNNNNNNNNNNNNNNNNNNTACCTACGTATGTATGCAAGTTCATTGAT
TATCCCTCTACGATTTGTTTAGTTACGCTGTTTGTTCAAAACAATACGGT
TACACTCATATAAAGTAGTTGGAGTCGTTAAGATTTAGGTAGGCGTTACC
ATAGTTTAAGCTCATTCAGTTANNNNNNNNNNNNNNNNNNNNNNNNNNNN
NNNNNNNNNNNNNNNNNNNNNTGAACAGCAACAAAAACAGTGGGACATAC
TAAGTACACATTATCCAGGCCATCGATATTGCTTGGATTCCTTTTCGCCA
TGGCCCGAAAAAGGATATAAAGGATATGAATACATATAAGGATATATCGA
AAAGCGGTCTAAGCAATTATCCCCTGGTGCTGGTGCACTCCACTTTTCCT
TTTCCTTTTCCCGTTCTCAACCCGCGCTCTCAGCTAAATTTCGTATTTTT
CGCTAGTTTTTCTCAAAGTTTTCTAAGTTGATCCCATGCAACATATTGAT
TGTGCCATTAGCCTTACTTATTTGTTTTCTTTTCGTTCCGCTCCGAGAAC
TGAATAACAAAATAACATCCTCGTGTGCCTATTGTGAGATCGCTTTAGGA
AGTGGAAAGCCTTCATCATCTCGGGGACCTGCAAATCTGATATCTTTCCT
ACTCTCCGATGCTTCTTGTATAGACTAGTACATACAAACATTAATTGGTT
GTTGGTTTGGGGTTCCCCGCTCGAATACTTCTCGATTCTGGGGTAAGTAT
CTCCCGATTGATGTGGGATCTTAGCTGANNNNNNNNNNNNNNNNNNNNNN
NNNNTCTATTTGCTCTTATTTGATATATTTTCTTACTCTTCTTTTTACTT
ATCAGTAACTAGCAGCCAAAGAAACAAGTGATTGCGTTATTTTCTAAATT
ATGAATAAATCAATGGATAACAAAAAGTTATGAATAAACAAAACTTAAAT
TAGTATTTTTAACATTTCCGTTGAGCCAATCGTTTGTTGTTGCTTCTCTT
TGCTGATTGCATTTGAATTCAGTTTTGCCCAATTAAATACATTACAAATT
ACAATTGCTAAATACATACAATACAATTCTTAACTCGCCAGCTTGCTTGC
TTTTTTGTTTTGGATTAGAAACATGGCGAAGCTTCTCCCNNNNNNNNNNN
NNNNNNNNNNNNNNNNNNNNNNNNNNNNNNNNNNGTAGTATTATAGATTA
ATTTCAATTATCAAATATTCATGATTAAGTTTAAATGATTTTGTGTCCTT
GTGTTTTGTTTGGTATTTGTGCATTGCTGTGGCTTGTGATCTGCTCTTAT
CTCTTATCTGCTGTCCGTTGAGTTGCTCAATTAGAAAGAAACATGGTTAC
AAAATAAAATCCTAAGAAGCCTGCAAGTGACCTTTCACTTTCAGTTGCCG
TGTGTTCTAGCTGTTGANNNNNNNNNNNNNNNNNNNNNNNNNNNNNNNNN
NNNNNNNTTCAGACTTTTTATCGTGTATCGGTGATATTGTTTTTGCTGCC
GAATATCTTCACCAACTGCGACTCGTAGTCGTCAATGTTGCGCTTCATAA
TATCCATGCAGGGACCCAGCAAACGCTCAAAGGCCTTGACATCGAGGACT
ACATGGAAAAGTGGTAAATAATCATTAGTTAAGGTGTCAACTTTATGAAA
TGCGTTTGAAACACTTAGTGCATGCTGAGGATGTTGGGATTTCTTGGGAA
CTGGCTGTTTAGTAGTACTTATTAAACAACGTATTAGCACACACCACACA
CCAAATCCAATGGGATAACCATTATGAGTTCAGTTCTTGATCACCACAGG
CCCCACTATATCATCTGCATTTCCATCTCTTACCGATCCATCAACCTTTA
GTGCCTGTGTCAGCTTCAGACATTCAAATTTCATAGTGCTGTGGGTTTAA
TTTCAGGAATGATGTGGATTTTCCCATAACATGTAACATTATGTGCGTGT
GTGTCGGAACGAAACTGGCTTTATTTACTTTCTTAAATTTTGAATAGCTA
TGGTAGACTTGAATTATGGTATATGGTACATTTGCAAATTTGGAATAAAA
TAAACTACAAAATTAGGAACGCTTCAAACTGATTTCTTCACAAATTCGTA
TTACGGCGGGCCATGTCGGTGAACATTTGCTCATAGATCACGATATTGCG
CTTGAGTACATCGGTCAGGAAGCCCATGATGCGCTCAAAGGCCTCTGTGT
CTAGGACTGGACGGATTTTGGAGTTAAATAATATATATTTAATGAATATT
TCTTAATTAAAGGACCCATTTTCATGACCGCATCCACTTTTGGGACTTAA
ATCAAGTTTTGTCAATCAATTGGAGTCATGAAAATGGGATTGCANNNNNN
NNNNNNNNNNNNNNNNNNNNNNNAAAGCTAATTAAGCGGCAAGTTGCCGA
AATATTCGCGCAGATCCTGTTCCAGATAGCGATACCCACTAATGCTACGC
TGAATGCCCCCACTACACTTTCCCATTAAGCGTTCGAAGCAAATAACATC
CAGGACTACACACAGTGCACAAAACATACGAGGAATGGGGCATGGGACGT
GGACAGGACAAAGAACAAAAGCATTAGGGATTAGGTCAAACGGGAGATCG
ACTGAAACGCTTTCCGTGTAGCCATTCCGCCGGCCAGGACACTCACATGC
TAGCTTGACGACGCCGCCCGTGGCGTAGACGGATGCTGCCCGGGGTCGAT
GTGTCACCAGCGCCAGCTCGCCGAAGTACTGTCCCTTGCCCAGCTGGGAG
ATCTCCACCTCGGCGTCGTCCTGGTCCATGCGCACGGATACCGTTCCCTC
CTCAATGAAGTACATGCCGTCGGCGGCGTCACCTGGGAATCGGGCAAAAA
AATCGCTGCCATTAGAAGGGCTCCAAAAGGTATAGAATCTTTTCCGCTTT
AAGTGATGATATATTTAAGTAGTTATATTTTTGTGGGTATTTACTTGACA
TTCTACGGAAATCACAATAATTTGAAAATTAATTCCATTTAATCCCAAGA
TTATTAATAAATAATCATAACCATTTAAAAGGTTTCCCTTGAGATCTTTG
GTTTTCTTTACCAATCCATCGGTTTAATTGGGGAATTGTAATTTTATCTA
AACCTTTCTATTCCACGCAAAAGTGAAGTACACAATCCACAGAGAAATAG
CAAAGATTGCAAAGATTGATTTACCTCAGGGAGTTGGTCCCCCAACTTTG
CCATTCACTTACCCTGTTTGATGATGCGTTCGCCATTGTCGTAGCTCTTC
GAAACCAAGGCATCCGCCAGATTCATGCGTTCGTAGTTCTGGAGCACAAG
AGAGGTGGGTGATATATGATATCGATTGGGGGAGCAGTGGGAGCGAAGTT
ACTCACCTGCAAAGCCTTCAGCATGGGCACGCTGTTCAACAGCTCCTCGT
ACATTTTCCGCTTCCTGAAGGCCGACTTCAAGAGGATGCGGCGGAAGGTC
TGGCGATCCATGGCCCAAAGTAGACCACTCGTTTCCGCCTGAACGGTGGC
CGCTCTAGATATTTAAGTTCAACATTAGAGACACGNNNNNNNNNNNNNNN
NNNNNNNCAGCCATTAGCACATTGTAATTGTGGGTCAGACAGCGCGGAAA
ATTTGACTAAATGAACCGATCAAATACGAGAGTCGCACATACCTGGGCAT
ATTGTAGAGCAGCGCTAATTCACCGAAGAGTCCAGTGTGATTGTAGGTGT
TAATGTGCTTGTCATTAATATAGACTTTGTAGACGCCACTGCGAAAATGG
GGAAGGGAGAAAATGCGGGGGTTACGACGTTACCGGGAAAGCACTAAAAA
TCCACTTTAATTGAATGCAATTTATAATTGATGCGCTGCGTGTGTGTGCT
CATCAATATGCAAGTACTCATTAATTGCCATATCAAATACTAATTCGCAT
TCAAACACGAATTAATTAAGCCGCTCGCAAATGAATGAGCTTCTCTTGTC
AGCATGAGTAATTTTGCGGTTATAGTTCTTTGAGTTCATCCTAAAATGGT
TAATTCGCATCCATATACATATGGAAAATTTGCTCGATTGCGGTTAAAAT
GTTGTACGAAGTTGCGCTTATATCTGCGGCCGTAATGAATACTTAAATTA
AACAAATATTTGTTTTATTCAATGTGAAATGCCACAAAATGCCATAGTAT
TAGTAGCATAGTATAGCTTATCATTTTTCTAAACAGGTTTGCAATCATTT
TAAAGAGAGTACTTCCATATCGAAGCCAAGCTTGAGGCAGCCCAAATAAA
ATCATGAAAAGTTACCACAACTTCACGTTAACTTTTGGCAAACAGAAAGT
GTGCATTATTCATGGAGTTTGATTGAAATTTGTTTTGTTTTACTTACGAT
TCAATAACATAAAAGTTATCGCCGTCGTCACCCTGGCGGATGATAAAGTC
ACCCGGCTGAACCTTCCGCTCGAACATGGCATCCAGGACTTGGTTCATCT
GCGAAAACAAATCAGTTACAAGGCGCATGGTGTGGGTGTGTTTTTGGTGG
AGCAGGGGAAGGGAAGCCTGCCTGATGGGGGATAATCCCCCGTAAAAGGA
AAACCGCAGGCAGACACTTATTCGGGTTAAACACTGATGCGTGTATGCCT
GCTCCGTTGCCTTTCCCATCGCTTCCTCCAGCTCCCCAAAGGGACTTATG
ATTTATGTAGTGTGTAGATGCGAACCTGCTCCTTCTCGAGGGATCGGAAG
