# Supplementary material for: SMCis: An Effective Algorithm for Discovery of Cis-Regulatory Modules
Source: PLoS One. 2016 Sep 16;11(9):e0162968. doi: 10.1371/journal.pone.0162968 (PMC5026350; doi:10.1371/journal.pone.0162968)
Supplement: S1 Datasets — (ZIP) [file pone.0162968.s001.zip › dataset/Drosophila/Masked/dsec_gm25080.fa.masked]

>scaffold_0:927177,967176
ACCGATCGCGATCATCCCAAAAATAACAAGGTGGGCATTTGCATTTTGTT
ATTGTTGGTCAGGCGGTTCGCACACGCGCCCCAGTGGGTGGTTGAGATCT
TTATAAACTGGCTATCTGATGGATTGGATGAAATAAACCTGATTTATGCA
TACTCGCCTTTTCCACTTCCGGCGAGCATCACAAGGTGCGATTACCAATT
TGGGTCTGCTCATGCGTAGCCGCACGTGTCCTTCGGATGGAAGATGATAG
GATTTGTATCCCTAACCAGCCACATGCACATTGGGATCCCCAATATGGCA
AACACCTCACTTAAGTGCCATTTCCGCTGGCACAGCGGACATTAAATTAG
CAATCATTAGGCCAGCTCCAGCTCCAAATCCAAATCGCTGGCAATCAGCA
TCCAATTTGGCCAAGATGCCTCCAGCTTAAGCCTTTTATATCCCGCCGGG
ATTTAGTTATAAAAAGATTTGACTCAGTTTCGCATTGGTCCCACCTGTTG
CCCCATTGTCCTCCAAAGTGCCAGCCGCCTGGCACACACACACATAACTA
TATCCATATATATACTTATATATTTTATTCGGCTGTTTTTTTATGGGCTC
GAACGGGGCCGTTTGCGAAATCGCATAAACATAAAGGTAATTGCACAGAC
ATGCCAAAAATTATCCGATATTCGTCGTCGATGTAAGGCAGTGAGGATGT
ACTACCACTATATGTATATGTATAAAGCCTGGGCAGCAAAAAAAAAAAAA
AAGAGAGAAACCCATCGATGATGCTTGGCATTTATTGTGATCGCCGCTTA
TTGCCCGCTTCACTGAGATATCCCAGAGTGCCAAGGTTTTTCATTTAGCT
GCCAAAGGGTTCGGCACTAAAAACCTTCTTAATGAGCTACAGAAGAGTTA
AAGAGCATAACTATATAAGAGTTTGATTTTGAAAAGCAATATTTTATATT
TGCTTCCTACAATCAGTATAAAAAAAACCATAAAAAAGGAAAAATGACTA
TGACTAGGCTAACAAATCTAGTATATATCAGTACATTGTGAATTGAACAC
ATGAACCTATGGAGTATATCTATATCGTTACATGAACCAAATAATCGCAT
TATTCCCCGTGCAGGGTGACAATCCCCAAATAAAAGTGATTGTTCCCTTT
AGTCTCAAAACAAAAAATGGAAGAAAAGCACAAAAAACCCAAAATCGGCT
AAAAGATTCGCATTGCCTTTCAGCTGCTGCAACTGCTCCACTGTTTACAT
GGGATGCTGTTGGCATCATCGCTGCTTTTTGTATTTCTTATTTTTTTGTT
TTAACAAGGGAAAGGGGATGTGGACATGGTCGGAGGATCGCCTTGTGACA
TATGCGAAATTCATTGTCGCGTGTTGCGTTGTCCGTGGATGCCAACGACT
TGGCAACCAACCTTGGCTGACGGGCAATCCGCTCAGATNNNNNNNNNNNN
NNNNNNNNNNNNNNNNNNNNNNNNNNNNNNNGCACTCCTCCATCTCGGGG
GGCATTACAGGTGCTGCTGCCAGATATGCACAGCAAGAAAATATCCGAGG
AACAGATATGTGTTCATAATCCGAAAACCCCAAGCCAGCGATATACATTC
TTATGCTGTTACATATGTGGTAGTTATAAGCCCTTTTTTCCATCGTTATT
TAAGCCTTATTTAATACATATTCCATATGAAATTACGTAATTTTTTCCAG
TGCAGTCAGAGGTAGTGCCATATCGCGACGGACATTATCGCGCTCGTCGT
CGGTCGCTGGGCATTGAAAAATTGGCAATTGTTTTGGGACAGCGGCGNNN
NNNNNNNNNNNNNNNNNNNNNNNNNNNNNNNNNNNNNNCAGACTTTAACT
GGCCGCTTAAACGATCGCTTAACTACTGTTAATCTGCGGCGGATTGGGCT
TTAAAACCGGACTGCGATAATATAATCCTGGTCCAAGGTTGAACGCCATT
CGTGCGTAAGTGCAATTAGTGTAATGTAATAATGAGCGATGCCCCAGCAA
TTTGCCCATAAGCATTTTAATGTGTTGCGCCATGCGGGGGCAGCACATGT
GGGGATCTGTTGGGACCGGATCAGGTGGGCTTCGTATCCATGATGCAGAG
AGCTACGGATTTTGGCTCCACAGAGACAGGGCCACGCGTCTGCAGCAACT
GACGCACGCGGCCTCATGTGACCGCAGATATAATGCGTGGATACGTTGGG
TCTTACGTCTGCAGTTCGCGGTCCGTAGTCCGCTCCCCAACTTTAGACCT
CCAACCGGCACCATTTGAGTACACATTCATTCAGCAGAATTTTCCCGCAA
ATGCCCCCATCCATGCCAACACACCGAAAACACACATCCGCACGCAGTTT
TCTGCTTCTCAATGAGCCAAATTGGCAACCGCCTCTCTACGCAAATCTTT
GACGTCAGCCGTCATCCGAACAGTGAGCACACAGACTCTGGGTGGCCGGG
CAGTGCGGGATTTGGGGGCTTTTTGGCAAGGTAAGCGTGACCAAATATGG
GGAACCAGAAGTGGGTTATGGGAAACCTGTGCGCTCTGCAGAAATTTCAG
GGAAATTAGCACTTAATGCTTCGCCATTTACAAATTGTGCAGGGGAAATC
TAGGTTGACTTTGAACAGGAAGTCTTCTTTGTGAAATATCAGGTGGGCAC
GACAAAGTGTTTCCACAAATGAATTATTCATGTTCCAGAATCTCACTTTC
AGAATAGATTTCCAAACGAGACAATTCAAAGCAGACAACAGAGAATCATT
CTACTTTTAACAGGAAACGTGTTTCATATGATAATCTACTTAAACTAATA
ATAAAGTTTTTGATCATTTTTTATAAAAATATACAAGGAATGTTTGATGT
TTTCGCATCATTAATATCTTAAACATTCCTTAAATATTAGCAACATTTAA
ATGAATTAGAAAATACCACTCCAGAACGAAACAGGATGCAAAGCAGTTAG
CGTGTTTAGCAGGTGCCCGAGGCATTCCTAATGACGCAGCACAGCCCCTT
TTCTCTCCTGCGACTTGCTCCTCTTCCGACTCCACCGATTCTTCTGATTC
CTCAGATTCAGTAAGCCCAAGGTCCCAGTGTTTGCACAACAACACGACGC
CAAAGTGGTCGCCACTTGAGACGCTGATTTATGCACGNNNNNNNNNNNNN
NNNNNNNNNNNNNNNNNNNNNTGCGGCGACGGTCAAAGACTCGTCTTCAG
TCCTCAGACTTCGGTCCTCCTCCTCGTCTTCGGCATCCAAGAAGGCATCG
AGAAGAACGAGAAGAACGGGGGCCTGCGAAGACAGAAGACAGTTCATCAC
AATTGCGTTTGCAAATCAACGAGGCGACAAGCGAAGGCGCGCATGCGCAG
CACTGAAGATTCAGATTGGATCGGAGGAGGGCCTAACCCAACTGGTGGTA
GTTGATGGCCGATGGCCGATGGCTCTGTCTCCGTGCCTCATTCATATGCA
AATCCGTCCACGCTGGTGACCACAAATGAAATGCCAACACGCAGAAATGC
AAAGAGAGCATCGAATTGCAAATTATGGGGATGCCAGCTCGTTGACAAAG
TTGCGCCTGAATAATTCCACAGCCCTGTTAGAAGCGACGACAACTTANNN
NNNNNNNNNNNNNNNNNNNNNNNNNNNNNNNCCCAGACACATACGNNNNN
NNNNNNNNNNNNNNNNNNNNNNNNNNNNNNNNNNNNNNNNNNNNNNNNNN
NNNNNNNNNNNNNNNNNNNNNNNNNNNNNNNNNNNNNNNNNNAGCAAAAG
CGCGTGCCCGCGGTCTCAACTTCCGCTGCTGCCAAGTGTTCGCTTCCATG
CGTGACTATATCCACGAGATCAGGAGCGGACCGAGGTCGCCTCCAATGGA
TCGCCAAAGTCAGCAAAATATATGGCACACCAGCAAAGCAAAAAAATAAA
TCAAAATAAACTCCAGAAATAAGAGTCCCCTGTTTGTGCAGTTGAACAGT
GAAATTGAAGTACCAAATATGCAAAGTGTTTCAGGTCTCAATTCGGTTTA
AAATACTCACATATGTGGTATGACAATGAAAAAAGTTGACAAAAGTACAA
AAATAATTGAACAACAAAGCGTTTAGTAAGTGGTATATCATTTTACTTGC
TGTACAATTGCGAACATAAAATCAAAGCTTGCATAATATATTTTTGGCAT
TACTAAAAGGTTTATTTTATTTAATTGTTTGGATATTGAAATTCAGTGGA
AATCTTAATCAGTTCATTTTGATTGATCATGTTTATAAAATTAACCAGAT
TTCTATACTTAATCTTCAACGCACGCCCTTCAAAATATAACAAATGTCGA
ATTTTTTATAATTTATATTTTTAATTAAGCAACTAGGTGGTGCTCAGTAA
CTCCGCTCCTGGTGGATGGTCAGTGAGTGTGTGAGATGACTCCCCCTAGA
AGTTTTACGAAACTAATGCCGAATGCAGGTCGGTTTCCGTGCCTCCACAT
TCCCAGTCGTTTTGTTGTCATTTTCTGCTGCCTGGCTTCCAGGAATCTGT
GTGTTTGCTTGGTGACGAACTTGGTTGCTCCATTAGCATATAGCCGGTGG
AGTTCTTCAATGGGGGCGGGGGATGAGCCGAGCGGATCGCTGTGGAACGG
ATGTGCGCTTGATTATGTTGTTTGCCAGCGAGGATGGTGCTTCATCTGGC
TGCTCGAGATGACGAAGATTCTATGAGTGCCCTGCCTTCGCCGGGCATTA
ATCATTCTTGTTTTTGAATTCTTCTCAAGCAAACAGCGCGCGTCTGACGC
CAGGCGGTCGGCTACCAGAAAATGGGAGAGACAACACCATGCTTCGAACA
AAAAACGGTGGCTATCAAAATAGCTACGTACACGTTTTAGCCCACCCAAA
TGGTCAAGGGTTTCCTCGGATCTTGATCTCTGTTTGTGCGATCACGATCA
CGCGTTGTCCGCCGCTTTGTCCTAATGCCTCGCCTTGTGCAAATGTTTAT
CCAAGACAATCCCAAGCCCCGGGCCCGATTTCCAGACCGAAAGGATTTGT
CTCGCCTCGTCATCATCGGCATGCCAGCATTCCAGCATCGCCGGAATCAT
CATCCGCATCGTCGGCGGCGTTAATGTGAGGGCAAACAAGCGTGATGTGG
CAATTGTCTGGGGAGCGATCTGTACTGCGTGTAAGTAGCAGACTTCTTGC
TCTTTCCCTATTTGCTAAGTAGCCCCTGGGCAGGAGAGGCTGTGCCCGAT
CCCGAGGTGTAGATCCATTAGCTACCAGTCGAGCGGCCACACAGGAGTCG
ATGAAGTGAGCATACGGATTCCCGGATACGAAATGAGTGGGTGTAACCCG
ACTTTGAAGGTGCCCGTTTTTAGGGAAAAGTCGAGGAAATGCGAGAAGGA
TTGTGGTTTCCCGACGAGAGACTTCTCATGTACTTTCTAACGATTCAAAG
GGATATTTCTTGAAGATCTGTTAACATACGTCCAAACTTAAGGCAGTACT
AAGGTTATAGATTTTAGAATGTAAAAACTTAAGATAGCAGATGTGAATAA
TAAACCGCACTTACTTATGTAATTACCCATTAACTCATTTCCGAAATCAG
CTAAAATAACACGGTTCGACGTTTTTAAACACGACCTAATTGCGATCTAC
TAGTCACCCTCTTTATTGACTCAAGCTTGTGAAACCTGATTGATTAATTG
ACTAATTGTGTGTTTTCAGTTCCCAGGCTCAACCGAAGTCCTGGAATGCG
ATTTAACCACTTTTGATGACCGGTCCGCAGTTCCAGAATATTAATACTTC
CCCTCCAATTCAGTTAAATGAGCTTCATTAGCAGTACGCTTGCTTTTCAC
TTTGGCTTAATTATCACGGCTCACGAAGGGTTAAAAGTGGAGCAGGAGTG
ACAGGAGCGCTGTGGACGGAGCACCTGCCACTCGAGGTGAACTTTCCTCG
GTCGCAACCCGACAATTGTCGCCAATTAAACCAACAGAAATGGAGATATA
TGGGAATAACCAAGAGAGCCCTTTGGTTTATGCACTGGGAAAAAATATAT
GCTCAATTGTGAAATTCAAAAACCTGCAAAAATCACATCCTACAAAACTT
CAAGAAATCGCATCTGCATTTTATTATTTATTTCATATGGTAAAGGAAAA
ATATACGTTTTTAATGAAACATAAACCTTAATGTTGCGCAAATGGAAACA
TAACTCTTGATTGATACCCCAATTTTGTCGCTGTTTAACGAGTTAAAGGA
GCACATTAATCAAGGGCCGTTGCGCGAAACAAGTAGCTCATTGGGCATAT
GCAAATTATGCCCGATTACTCTTACTCTCCGCCCTGGGTTCACTTCTCCT
TTATCAATTGAGTCAGCAATAATGACGATACACATATATACGATATAACC
CACCGCAGCAGATACGATTTCAAGGTTTCCAATGAAAGTGCCGCTGCCCG
CTGCCCGCGCCACGATCACGAATCATTTTTTATCACAAACATTCGCCATT
CGACTGGCTAATGACAGGCGACAAGTCAGCAAGTCGACGGATTTCTGGCG
ACTGGTCATCGCTGAGCACCGGTGACTGTGACACGCTTCTGGTCAATGTC
AGTCGGGNNNNNNNNNNNNNNNNNNNNNNNNNNNNNNNNNNNNNNNNNNC
CAGATATAGCGCTGATGCCCCTTCTGGAACAGAGTCTCCAATCCCCACGA
ATGCTTGCACTTTTATGCCCCACTTATTGCGCTTATCGCAGTCGTTTGGG
TTTCTGGGAAATTGTTTACGCTTTCGGCACGAAACAAATGCCGGAATATT
CACATAAAATAGAGCATTTCATGGTCTTGGAATCTGGAATCTGGAAACTG
GAATCACACGGACATGGGTTGTGTGACCAGTGTGGCCTTGAGCAAATCGG
TGCACCCAAATTAGATATGCTTCCAGATCGGCGTTGAAGTTCAAAGGCAG
TGTTCAGATTCCGATCCCGAGTGCTAAAAAGGGTTTCAGCTGCGGCAGCA
GCTGTTTGCAGGCCATAATTGAAGCATTTCGTAGGTAATTGGTGGCGATT
TTTTTATGGCCAACGCATAAATTAACACCACCGAGCAGAGAGTCTCTGAA
ATCCGACTCCGAATCCTCGGCAGATTTGTGTAATTGCGCTCCACTTGCAG
CGGGTACAGCCCATCCTGGTCGGATTTAATGTGAGTCCATCACCAAAGCT
TGGTGGTTATAGGGCTCGAACTCAATCTGCCTGGTAGAAAACGTTCAATT
TGGGTCAAGAGAGGTGTCTCTCCTCCTTTTTTCATCTGTTGTTTCCATCG
TTATTTTATATGTTAATTTTGGCCCGGGCTCAAAACTCCACTTTTTATTT
TGGCCATCATCCTGTTTTCTCGCCGGCCAAACGTTTTGTACCTCATTAGA
GCGGCGAAAGCGCGTTTACAAGTGCTAAATTGGCCAAATTACGGGTTGTT
AACAGGATATAAAAGTAAAAGTGTCTGCCAGCCGAAATCTCCGCTTGCAG
GCAGGTGCCATTAAAAGGGAAAAAGATGCCCATGCCCATCTCGCACTTCG
GTTTCAATTTGGACACCAACCAAGCACATACTTAAAGATTTCAAATTTAT
AGAGTGATGATTGAGAAATATCGATAACACTTTAGTTTTTTACCCCACCG
GCAAGGCCACCTGCATGAATCCTCCTTTTATGGGTGGTTTGTAAACAATT
ACCGGACAAACATTTAATTGGAGTCTTTAGGAAAATGTTGAAAAGTTAAA
GCGATGGCTTTTAGATGATATGATATGATAACTATAGTTTATTGACTATA
ATTTCTTTAAGTTCAATTAAATGTAATATACTTAACTTAATTACTTTATA
TTCAATATTATTATGATGGTTCTTCCACAAAAAACTCATTTTAAGCGACT
TTAGTTTTCATTATGACATTATAAAATTGTGTTAAACATAAATTTAATTA
AGAACTCCCCTTTAAATTCTAATTTTGGGCTAAAATTTCAATCTCTTCCC
TTCCTCCAAACATCTGCTGTCAATGATCATGCAGATACAAAGTCGCTCGG
AGTTATCGTGGCCATTATCGTCTTTTGGCCCTATCTCGGCTCCATCAGCA
GTTCCTGATCCGGCTACTTGGCCAGCTCTGGCTCCAGCATCTTGTGCTGC
TCCAGGCTCTGGATCTTGGTGACTCCCGTCGATGCGGCCAGATGCAAGAG
AGGTGATTAATTGCCACCCGAATGTCCCGGCCAACTGGTCGGATCTTACC
TTTTTTACGTTTACCTGTCGCCGGTTAATGTTGCCAACTTAATCGCATTT
TGCCAAGACTCTTGATAATGTTGTTTATGTGCAAAACGATTTGGCTGACC
GGGCGATGGGCAATGGGCGATGCGGATCTGCGGATAATTAATGAGACGGA
CTTGTGTAATTAATAAAAAACTTTTAATTACTAAGGGGAAGGCCTGTCCT
TGAGCTGATGCTGCTGCTGAAATCCTAATGAGTGGCGAAGGAAGAAAAAA
ATGTTACATGTCCTGGATGATCCATAGATGGGCGGGAAAAAGTCCGATAT
GCGACGAGATTTTTGCGTAATTTCTCAAGGCCAGACAGGGACAACATAAA
AAGGACGAATTTCTTACGTAAGTGACCGAAATATGTTTTTATGAGAGGAT
CATAAATTTTTTTCCCCTAAGAATGGGAACGNNNNNNNNNNNNNNNNNNN
NNNNNNNNNNNNNNNNNNNCATTTTTAGCGGAACTGTCCGCCAGTCCGAT
GTCCTTTTTCGACCGCCTCACGGCATGACATAATTTCGCATAATTTGCAA
CAATCCTCGAAGGACCTTTCGCCCCGAACACCAGGACACCCACCAGCACG
TGACAAAAAAGATGAACAAACAAAAAAAGAGAGCGACCTGCTCGCGAATT
TTTAGTGCGAATTCCGCAGGTCATCGCCGAAATTTGGCCAACAACTTATG
AATCAGCATATTTTGGCAACATGCGCACTCGTCCTGCTGCTCGACATGTT
CCCATTTTTTGTTCTAATTATTTTTTATGAGTTCAGTACACGCGCAAAAA
TTGTCGCACTTCTTTGTGGCCAGCCGCAGACGTGTTTTTCTATGGATTTT
CGCATTGTTTTGCGGTTTTTGTTTCTATTCATGATTTTTTATTTGCCCCG
AGCCCTGCTGTTCGTTTTTGGCCCTGTTTTCTTTTTTGTGGTTAGAAGCG
GACCCAATTTTTAGCTAATAATTGTTGCAATTTTTGTGGTTTTGGGCAGA
GACCTGTTCTGAATCTGTAGAGAGACCAGTCAATCTGTATAGGTAGCAGC
TGGTAAAATTAGAAGTGATAATGAGGGCTACGCAAATCGAAAATCTTTTT
TATTGAATCTTTTTTTAAGTCTATCAAGTTTAAAAGATTTTCAGCTGTTT
TTAGTATTTTTCTTACGAAAGAGTGTCACTGCTTCTAATTTAACTCTCGC
TTTCAGTTTGCCTTTTACCTTTTCGACTAATGATCAACTTTAACCTTTGC
TAATGACAACTGGCCAGAATCGGTCCACCTTTAACCTTGACAGATCGCCG
TGGCTTGGTGACAGATGAGGAGTTTTAACTCAGCTTGAAACCGAAACCTA
AAAACCTAAAACTCACCATCATGTCAACACTTTCCCTGCCAACCATAAAT
ACTCGAAAAACCCATAAAATCACTGAAATTCAGACGAGAGCAGGGCGAAA
CCCTTTGCCACAATTAAAATGTTAAACTGGAGTAGATATCATAAAAGCAA
TAAAAACCCCGGAGACGCTAAGGGAATTGCTCTACTTAAGCCGAAAAACG
CGCTGCTCAAAACAAATTCCCAAAAAGTTGCCTCAAAGCAAAGCAAGACT
AATTTTTAACAAAGCAGAAAAAACACAAAAACTCTGAGTCAGTTCTTCCG
GGAACCACGGAACTATCCGCTCAAGGGTCAGCTAAAGGGGTTTGCGAGGA
TCAGGAACGAAAACCCGAACTAGGTCACTGGATCGACGGGCACAAAAAAC
GCACAATGCTGGCCAATAAAAAAGTAGAGCGCATCGCAGGACATCATTGT
CCTGGCCGAAACCCTTTCTCGGGTTTTACGATACAGAGCGGCTTTTTGTG
TCCTTTTTTTTTGGAAACTTCTCCATAATTGTAGCAAAAAATTAGTGCAC
ATCTTTAGAATTTACATAGAACTCGACCTTCGTTGACACTGCGTTTAACT
TTTGATTTGGCATCTTGACTGAGTTTGACGGAGCAGGAGAAAAAATTGTA
AAATGGTGGCGGGAAAGGCTGGGTAATGGCTTTACAACTTGTTGTCTCTA
ATTATGGTCGAAATGGGCCGTAATCCTTTGCTAAACGCAGCAACACAGAC
CGCCCCGTTTCGCCACGAATTCCAGTTCTTCCGAGTGGCCGAATCCATTG
AGTTCCCGCGAAATCCGCGTCATGGTTAAACGCGACTAATCCTTCCCGTA
AGCCCTTCGCAGCGACCTGAACCCGNNNNNNNNNNNNNNNNNNNNNNNNN
NNGGGCGTTTTTGTTTAGTTTCGAAATCAAAATATTGGCAAACACGCTGA
AGGGAATACGGCTGAAAGGGAAAATGTGCAAGGATTAAGCCGAACACATC
CTTTCGCAACCTTGGACCCTTCCACGTTCGTGCACACGCTCGCAATTTTA
CGACTTTCTCCTAACCCGAATGCGATTTTGATTTCGACTTTGGCGAAAAC
GCATGCCAAGCGCATGTCCTTGCAACGATCCTACGATCCTCAATTGTTTC
GCCCTCCGAGTTGACTTTCGTTTTTTAATTCGTCCCGGTCGAAGGACAAT
CCTTTGCCGATTTGGCCATTGTTGCGGTTGTCTCGACTCCTTTTTTGCCA
GAGGGTTACGGTCCATTGTGGTGGCGATTGTCGCGTCCTTTGTGGCGAAT
TTCGACCCGGGATCGCTGTTTTTTACGATCCTCAACGGGTTTTACGACCT
CCGTCCGTTTTTTAAGCCTTTCTGCTCTGCCATCCTCTGACCCNNNNNNN
NNNNNNNNNNNNNNNNNNNNNNNNACTCTTTCGGGTCCTCTTCGCGGGTT
GTAAAATCCGGCTGGAACAATAAAGTTTTTTACCAGATTCCGGGAAGTTT
GTAGCGATTTTTTAAAATGTTTTTTTTTTAGAAGTGCAATCTTTATTTTG
GCAAATTGTAGGGGCTTAAGCGGAATTTATTAGGTTTCTCGGAATTTCCA
CATTTTTTGATTAGGCAAAAGGCTTAAAAAACAGCCCGCAACCTTGGTGT
TAATTGAGTTGGATAGATAAAGAAGATGTCCTTAGGGAACTATGTTTTTA
AGTCGAAAAGCCAAAAAGTCAAATGTGATTTTTTATGGGAACGAGACAAA
AAAGGGTTTTGCGGAGATTTCACGTGGAGTGGTATCAGTTTTTTCCAGAC
ATGTTGTGAACTTACAAAGACGATCGTAAAGTAGATCTTAACACAAAGTT
AATCTGCTTTCGGAGAAAAACGCTGCGGCCTTAAACGTAAGGAGATGAAA
TCTAAGTAACATAGCAAGTCTNNNNNNNNNNNNNNNNNNNNNNNNNNNNN
NNNNNNNNNNNNNNNNNNNNNNNNNNNNNNNNNNNNNNNNNNNNNNNNCA
GTGCAGTTAGCTCAAAATTATTCCAACTCATTGAAGCACAAAATTTCAAA
GACTTGGCCGTTTTTTGATTGTACTTCCAAATTGAATCTGATTTCGGCAT
TTTCCATCTATGTAACCAACGAGGTTAATTATCGCCGCATTGCTCAATAA
GAAAAATTAACATTTTCTCGGTGGTGCGACTTCCTTTTGGGGCCAGACAA
AGAGAAGACCCTGGCAGAGATACCCCCATCCCCCATTCAATTCGGTGCCC
CCAGATCTGCACCTCCGCCACTCGCCGCCATATAGCTCATTACGCGGGTC
GTGACTTGCCGAAATGAAAAACAAGTAAAATCGGGCAGGGGAGCAGAACA
CAAAAAGAGTTTATTGCAACGGATGCTTGTCGGAGATGCTGATATCTAAG
AAGGGGAGCTTGGGAGGTGTCTTCGGAGGGAATGGGGTGGGGGGTGCCGG
GTGGCAGACGCAGCAATGTTAATCTCCATAAAATGAAAACAATGCGCCGG
CGCGACGATCGCTCGCCAGCCTCAAATGTTTCAGTTCTGCAGCTCCCGAA
AGGCACTGGGAGAAACAAGTACCTATTTGAGAAAANNNNNNNNNNNNNNN
NNNNNNNNNNNNNNNNNNNNNNNNNNNNNNNNNNNNNAACATTACTTTGA
TATTTAGATATCCATCTTCAGCAAAAATGTATAATAGTGTTATTTAAATA
ACAGAAAAATCTGGAATCTCATTTCTTGAAGTGTTTAATATTTTATGATA
CACACTTCAACTTTTCTCAGTGTATTTTTGGAACCCCAAGCGCTCTGGCC
ATGCTTCGTGGAGCGCGCATTTTGCGCAATAAGTGTGCCAGACGATTCGG
ATTCAGATGCAAACGTTGGAACAGAAGGACGGACCTTTGGACCGGTTGGT
CAGCATTCGCGATGCCCCACCTCCCCCCGCAATATAATTTATGCAGCAGC
AGCAGCTCAAGGATTTGAAGCCCGGCTCCCTGGGTCTGTGTGTGCGTTTA
GGTAATCGCTGGGCATGATCTTGGCGAACCTCCAACGCCACCGCCGTGAC
AAGCTGCCCGCTGANNNNNNNNNNNNNNNNNNNNNNNNNNNNNNNNNNNN
NNNNNCTGCAGTTTCTCCACTCAATCCCCTTTTCCTGGTGCCCAACACCA
CCCCAGCGGCTCGGCTGGCTGAGTGTAAATTACAACTTGCCTCTTGGCTC
AACGCCCCGACTTTTTGCGGATCGGCCGCTTTTGCTGCTTCTGCTGCCGC
TTATTTTGCCGCAGCCTGTCGGTTTCATTCAGAAAGTTCAATAGTGCATG
CAACGCCGGCCACGACTTGGTGGTACCGCCCTCCCCCAACTCTATCCCTC
AGCTCCCTCAGCCCCCTTGATCCTTCAACTCCCCCCGCGCATTTATGATC
GATACCAGAGCCGATTTCTTTGAGGCTGCCTTTTGTGATTGTCGTCGTTC
GGTTTGGTTGGATCATCGGATGCTTGAGTTGCCGTTGCTGTTGAGCTCCC
CAAGTATCTGCTCCTCCTGCACGCGATTACCTTGTAGGGGGGGGCAGGAT
GTACCCTTCCATCAGCAGGGTCATTCAGTAGAAGGAATTGTTGTGAATTG
TAAAAAAGGGAACTAATTTTCTTTTCGATTGCTTAAATACCAAGGTTATT
AAGAATCTAAACTTACTAAGGATAGATTATGCGATCTTTAAGATACTTTC
TATCCCAGGCAAGGGTATTTTTAGTTCGTCCATCTGTCATTTCTTGGGCC
AGCACTGATAGAGCATCGACACCTTCAACTGGGGCTGCTGGTGGGAGAGC
TTTTCGGGAAACCTGGGATCTGGCATCTTGAGTCTGGGGCGGATGGTGTT
GTATGCGGCCATGTCTGGGTCTGGTCACGATTTGTTGGGACTCGTAAAAC
ATTTTTAGCACCTCAACGACGACCAAGACGACTGACGATCATCTATACAC
ATCGATCCGCGTGCACTTCTGCAGTTCGGCACTCGATTGCCTTTGTTCGC
GCTGAGTTCGCCAGCCCGTTTTAATGGCATTTTTGCATTTTTGTGTTTCT
GTTCCAGCTACCAAGCAGAACGCCCACTCGCTGGGAACTCAANNNNNNNN
NNNNNNNNNNNNNNNNNNNAGCACTGCTGCCAAACACATCCTGTCATTAG
GGAAATATTTATGTAGATATCGGCTGGGATCGAAGTGATGGGCAGGAGCA
GCTGCCTCCTAACGGTGCCCCCAATCAGAGGCAGTCAAATTAGTCTCCAC
ATAATTAACTCAACAAGTTTTTGGGACCAGACGATTTTATTTGGGCATTA
GGCGGCTGCTTTGAGCTACCTTTTATAAGCTATCTTCGCTTTTATTTTTT
CCTCGGCGGCGATTAGCCAAATTTATGCAGAGCGCCCTCTGGCGTTGGCG
AAATGATATTCCCGGAAATTGGCAAGGATTCGTAATCGGCCGAAAGAGGA
GAGGGAATGAGTTTCCTGGGTNNNNNNNNNNNNNNNNNNNNNNNNNNNNN
NNNNNNAAAAACTCTTTGCGAATCAGGCAGCGGCAGCGGGTTCGCATCGG
CGGTATTAGCCATCAAGGCCATGAAAGACATTAGCTTGGTGGATCGTAAA
ACCCCTGAACAACGGACGCAGAGGGCTAATCCGTGGAAACTCTAAACTCT
ATCCCAGAGAGAACCTCTTTCGGCGCGAGACTACTCAGTTGGCTAGGTAA
AAGCCGTAGAACTCTTTCCACTCTTTCCCGATTCCCCGATCGCCGAGCCC
TACCTGTCCTGCGAGTTTGACGTTTGTCCGCCAATTGATTTGACATTGAA
GGCTCTCTACCGTCAAATAACCCTAAATAAAACCATAAAATCCTTCTGCA
TGCTGCGAACCCATCCATCGAAAGATCCTCACCTTGAGCCACCCGCCATC
TAAGGTTTGTTTTTTTCCTCACTTTTTTGACGCGTTTTTTAGCCGAACTC
GTAAATGTGAGGAAATCATTTTTTATGCAATTCGTTGTCGACTTTTGAGA
ATTCAGGGAACTGCGTTCGTTTTTTACGCAATGCCATGTAACGTCTGCTG
GTTTGTTGTTTTTTCTTTATGGGAGGCGAGTTGACTTTTTTAGAGAAAAT
TATGAGGGAGGAGCGGGCATTAAAAAAGGGAGTCAAGGAAAAGGGAAAAC
TGCCAGTACCAGGAAACCCTAAACTAAAAAAAACGTAGAAGTATTCGTAT
GCATTTGACCAAAAGAGCCGTACGCATCGATCTCTCGCTGAAATCCTCTC
CAAAACTCAAGTTTCAACGGGTTAACTTGGTCCAGCGGCGTGAGAGCTAC
GTATAATCCTATGCATATAGATATAGATAGATAGACAGGGATAGAGGTAT
ACCTGCACCCACCACGCCCATAATCCTTTTATGGCAAATAAACAAACAAC
GTCACGGCGACTCAGTCGCGAAGGATTGCCATGGCTAGGTAAAAAGTGCC
AAAAGGGTGCAATAAACCGGGTTGAGATGGCCAAAGGGTATGGCCACGGT
ATGGCATGGTTATAGATATGGAAGGATAGGGAAGAGTTGTTGCACACGCG
CAGTGGCATTGTTGCACACTCGGTTTTATGGGTGTGTGGTTTTAGCCCTT
TGATGGGCATGATCATCCTGTTAATAGAAAGCGTGGAAACCCGTTGCAAC
TTGTAACCCTACCTGCACGCCCAACCAATCTCTAATCCTTTCCGCGGCGA
TCCTGAACCCTTTTCGGTCCAGATCGTTTGGAGGAGGCGAGCGTGTCTAA
GGCGATTTAATTAACGCGGTCGCAACTAAGCCACCGAATACCAGGACATG
GCTTAAATCGGAACCCTTTCCTCGGCCGGGAGGAGGTGGCCCTGCTAAAA
GCCATCCGGCTACTGTTCCGAGGACGGTTTAGGAGGCATGGATGCAGTAG
CAACGTGGGCGTCATCGGAAAAGTCAGACAGGGAGCGGGTGGGCGGAGGG
ATTTGACTTCCAGCGAAAGGATTGGCGGACTTAACTTTCGGAAAAACTCC
AATATTTACCAAATACCAAAGGGCCACCAAGTGCACTCTGTTGAGCACTT
GGCCAGCAGTCGAAAAGTCAAGTCAGGTTTTGGGATTTCAACAGCAAATT
AACCGGCTGAGCCGGCAAAGCGAGGATCCACAAGGCATTGAGATATACCC
ATATCTGAGGGATTAGGAAACATTGTAGCTCCCTTTGTAGCCTCAAATTT
GGGTCACTTGAAAGACAACAAATGAGTTTAATGTTGATTTTAATTCTGAT
CTTTACAATACTTTTCTGCGAATAACAAGACATCATGCTATCATGTATAG
CAATATTCAAAACTTTTCTTTTAACAGCTACCGAATCTTTTAAAACCGGG
TTCAANNNNNNNNNNNNNNNNNNNNNNNNNNNAACCTTCGTGCACCCCAG
AAGATACTGTTAGATCGTACTAAAAAATAAACCCGTTTTGAGTTGCCCCC
TTTTTCAGTTATCCGTTTTCCGCATCACGCGATCCCCAGATCCCTTCCAT
TTTTTTGCACTTATAAAGTCGCTCGGCCGAGCAACCTAAAAAATACGACA
TAAAAAACAAACGCAGAACGTAACGAAGACAACAGCCTCGAAAGGAAGGG
GAAAATGTATTTTTGCATTGTTTTTTTACCTGTTGCTAAATTTAGAATGT
CTGTCGTCGGGTATTTGCTGACGTTTGTGTCGAAAAATTAAGCCTTCTGC
CGCAAATAAACCCCACCCACCGCCGACCGACCTCTCGCCACCCCCTTTCT
CATTACCCTCCCTGGCCGAAAATAAAATTCTGGGCAAAATGCGTCGTTAC
GCTTAATGAGTAATAAAATACTTTGCACAATGTGGGGAACAAATGCGATT
GCTAACTCGCTCGCACACAGGCCGTCTCGCTCCCACTCGCTCTGATCCTC
CCACTCGGGTTTGCCAAAATTTACAGCGCCATTATTTGCGAAAACAACAG
CATCATACTCAGAGAAAATTAAGATCATTTCAGGCCCAATTTTAATGTTT
TATTTAAGGTCATAATTATCTAAAGTTTGTACATAGAATGATAATATAAT
CCGACGCATCATATCACTGTTTTGTATTCATCAAACAAATTTAAACTAGT
CTTTCGGAAATTGTATAATTATTATCACATTATTTGTGATATTATCCCAT
CAGGTACATTTGATGTATGTGAAATTTTCGGGCAGTGCATTCGCAACACC
GGATAGCGCAAATGTGGCGCGCGTTTTTAACAGCGTTGGCGATTTTTATG
GCGTTTTAATCGCGAGAGTGGCGCGCGCGGCTAGAAATTTATTTTCGCCG
CGGCCATGGAGCGTCCGCATGTACTCTCTTTCTCTCTCTGTTTGCCCCAC
TCTCGGGCGTAACAGATGCTCCCCTAACCCAACCAAGTACTGTTATTTTT
AGTTACATGCCGCTGTTTCCGACCTACCGACTTAAAAGCGGCGCGTGGGC
GTTTCTGTCGCTGTTAAACTCGCGACGTCGCTGTTAACAGAGCCCTACGA
TCAACAGATAACAAAATAGTTTAATAGATACTATTTAATGGATAATATCT
AGATAGTTACTAACTAGACAAGAACTTCTTTTTGTTTTAAACTTAATAAT
GACAGCTATATGGTATTTTGCACAGANNNNNNNNNNNNNNNNNNNNNNNN
NNNNNNNNNNNNNNNNNNNNNNNNNNNNNNNACATTTGCTATAATGTTAT
TACCATCGCTTTTACGATTATTAAGGGGGGGGTTCGAGGGGTTTTTTATC
GTACCACCAACGTTTTTGTTTGTTTTCAGTGATCAGGGCTCCCGGGGCTT
CTGGGGAATCTGGGGGATCTGGCGCTGTCTAATTTTAGACGCAATTAGCA
ATGCGCACATTTTTGTGTGCTTGCGCCTTTTCGACTATAAATTTTTGCCA
CAGTTTATTTTAGAAGCTGCATGTGATCGGGTCCGCCAGCAACAACAACA
ATGGGGCGTCAAATTGGGCGTTCAACGCACAAACAACTGCGAGNNNNNNN
NNNNNNNNNNNNNNNNNNNNNNNNNNNNNNNNNNGAGATACATCCACACC
TTTGGCTGTTTTTGGCCAGCGAGCATGATGTAAAACGCCGCCAACGTTTT
CCGACCTCTCGNNNNNNNNNNNNNNNNNNNNNNNNNNNNNNNNNNNNNNN
CGTTGCAATTAAATTGGCATGCACAAGTGCCGCCTCTGCCGCCGACACCG
CCTCTGCCGACGCTGACCGCGGGCGGGCCGCCTTTTGATCGGCTGCCAAA
TTGTAATTGGAACGCGAAGGTGTTGTCGACGTCCGCCACTACCGCCTATA
TATATATATCCATGTTGTTGGGGCATGTGTTCTCGGCATAACAATCTTCC
CTGGCGACCACAAAACGCACAACACTCTAGACAACCCTCAAAAATGTCAG
AAATTCCCCAAAATTGTTGTGTATTTTCACGAATCGTTGGACGTGATTGT
TGATTAACTTAAAGTTAATGTAATTTAGTTATTTAACAGAAATCCCTCTT
GAAGTATAGTAAAAATATAACCTTTTAAACGTTATTTTTACTTATCTTCA
TTAGAGTCAACTTTATTAGTTTCTATATAAAAACTGCCAGGTGGTTTCGT
TATAAAAAATATTGTAAGCACCCGTTTTTAGCCAACTTGAATGTTTTAAG
CCTGACTGACTCATTCCAATGTAACTTTGTTGACGAGTCGTGGTTTTGTT
ATAACTTCACTAATCAGGCTTTAAAAATATTTCCCAAGAACAAACGTCAG
CGATAACGTAATTTCCCTTTATATATCGTGTAACCCAAATATATGTCAAT
TACCCTTACTGATCTCAGTGTGGTTAAACTAATTACATGGTTATTTCCAG
TTCTTAGAACTAAACCCATATTTTGCAGATAATATCACTTTCGGTTGTAA
CCAAATGTGAGTGACGCACTATGGCTTTTTACTACCAAATAAACAATATA
ATTTAAGCTTAATTTTCCTCTTAATATACCGAGTTTTCAGAGCAATACCC
CTTTTGTCATTCTGCTAATGAATGGTTAGTTTGCTGATGCCCGACTATTC
CGCGTGTCGCGTAATTATAGTCAACCTTCGATAAATCATTACTCCAAACA
AAACAACAAATAATATATGAAAAACTTGAAAATCCAACGCTGCACGTAGA
AGCCATCAAGCTGAATCTAAGCTTCCGGCGGAGCACGTGTGATCCACGCA
GCCTTGTCCACAACGATTTCCATTTCATTTAGCCCGTTGGCGGCTATCGA
TCAAAGGGGCGACCTTCACTTAATTGAGGCGCACGGCATGCTGAATGAGT
CGGTTGTACAGACTGGTCTGGAAAATGCTAGGGGGATAACTATAGCCACC
ACCCAACCACCCACTTCCGCCTAGCGTGCGCACAACCTTGTGATCTTGTT
TACTGTTTAGCGACCCCCGAGCGGCAGATACACAGTACACAGCACAAAAA
ACCGAACCTGTCGCACTGGGGTGGCGTCATATAGCCAGCTATTTTCACCT
TCTATGGGACGTCGTCGCGTTGGCCGCATGAATCAGCAAACCACGAACGT
CGAGNNNNNNNNNNNNNNNNNNNNNNNNNNNNNNNNNNNNNNNNNNNNNN
NNGAAACACAGCCTCTTGTGAATCCCTCAGTTAGCAGAGCCCAGCAGAGT
AAAGCCAANNNNNNNNNNNNNNNNNNNNNNNNNNNNNNNNNNNNNGATCA
CCAATGGGGGTTTCGCAGTGTGATTTCCAAAAAGGGAAGAAATGCCCATT
CCCGCGAGCCACCTGGGCGTATGAGTAACGCGGTGTGTACTTTTAGGTAC
CGCTCACAAGCGCGAGCGCGNNNNNNNNNNNNNNNNNNNNNTGAAGCGAG
CAGGTAGCGCCTAAATACCCCTAGGTAGCCGCAATGCCTGTGCAACTGTA
TTGGGTGCGGTCGTGTGGCTCGCGCTTCGCGTCTCGCAGCGGCGATTTAG
TCTACGAACCTGTCGATCAATCGTCAGTCGTCCGCCCGAGAGCTCAGCGA
TAAGGGTAGTCCCCGCTACGCTCCGCAACATCCAGACGCAGTAAAGCAAN
NNNNNNNNNNNNNNNNNNNNNNNNNNNNGCGCAACCATCCGAAAGCCGAA
CGATCGATCTTCTGCTTCGTGCCGAGTCGTTTCGGTCTTTTAATCGCACT
GCAGCCAGAACCTGCTGCTCATTCGCCTGCCGTATTTCGTAGCGTGCGGT
TCTATCGCTCCGCCTTGATAAACCGAACCGAAATCTAGAGAACCCCCAGA
CACAATAACATTTTACGTGCTTCTCTGCGACGCTGCGCGAAAGTGAAACC
AAGTGAACTTGAATATAAAAACTGACAACTGAGTTGATCTACAAAAGAAA
AACAGCAGTGAACTCATATTGCCAAGAGCAGCAAATTCATATTTGCTGCC
AAGTGAAACCCAAACTGTGCCTCAAACTCAACAAACAATATCTGACCGAA
ATGGTTACCGGCGTAACAGCAGCCAACATGACCAACGTTCTGGGCACAGC
CGTTGTGCCGGCCCAGCTCAAGGAGACGCCGCTCAAAAGTGACCGTCGGG
TAAGTGTCTTTCGAGAAAAATATGCCTCGAAAAAAAATCCGAAGCCAAAA
CCAAAAACCACGTCAATGGATTAAATCAGAACCTCTAGTTCCCCGAAATC
TGTGGATTAAATGAAGCGAACCAAACCGAGAATTCCCCTAATTGAGAGCC
ACCCACTTCGAGCTCGAGTTGATTTCCATTCGCGACTGTGGGCGACTGGC
CCCATCAATCCCGCTGCCCAAATGCATTTCCTTTTTAGCCATCTCCCACA
TGGCTGGCTGGGAATAAAAATCCGAAAAAAAACACTCTGAGCCAGACCAA
AAAAAGGCCGCAACCGCCGTCGCCCCGCCAACACAAAGCGAATTTATCTC
GCGTCGCGTTGGTGGGGCATTTACTATATGGCATATGGCATACTACTACG
ACTACACACGCTCCATCCATTCATGAGTGCCGCCCAAAATTGGCTGGCGT
AGCTGCCCACCAGCTCCCCAGATTCGGACTCGGATTCGGATTTGGCTGCC
ACTTGGCGCGTGCGTCGCGTGGTGGCTGCAATTGTCGGTCATCAGCCGCC
GTTTTTGGTCATTCGAACGGCACCGGTTCATTGAGTTGGCCAGAAAAAAG
CTGACTTCATGCGAGTCCAAATTTGGCAACTTGTGCTCCCTAGATAATAA
TGTGCCTAGTTTTGGCATCTTCGAATTTCCCGCTCTGACCTTGTCGCATT
CTCATTATTTTTGCTCATACCTGGTTGGTTTATTTATAGCCACTGGCTGT
AATTTATAACCGCCAAATTATTTTTAAATAAATGCCTCGGCCGAGTGGTG
CTATAAATAGAGCACGCGCCGTGCGACTAAATTTGGCCGCCAGCCAGTCA
ATCCGCTCCCCAGCCTCCGCCCCCACCTCCTTGATCTCCTCCAATCCAAT
TGAAGACCCATGCAGCTTCCTCTATTTTTGGGTCGCTGCATGAGGTCAAA
TTAGCCGTGCAAAAGCCGTGACTAATCGATGTTTTTTCCATTTCTTTCCT
CTTGCAGTCGAACAAGCCCATCATGGAGAAACGCCGACGTGCCCGTATTA
ACAACTGTCTCAATGAACTCAAGACTCTGATTCTGGATGCCACCAAAAAA
GACGTAAGTATCTGATAAAAATATATAAAAACAACAATTAAAAGTTTCCT
TCAATAAAAAAGAAAAAAATATTTTTGAAAAAATATAAAAGTTATTTTTT
TGAAATTTTACTAATTTGCAAATTATTTTCTCTCTACTTTTAGCCGGCTC
GCCATTCCAAATTGGAAAAGGCCGACATTCTCGAGAAGACAGTGAAGCAT
CTGCAGGAGCTGCAGCGCCAGCAGGCAGCCATGCAGCAGGCCGCCGATCC
CAAGATTGTGAACAAATTCAAGGCCGGATTCGCCGACTGTGTGAACGAGG
TTAGCCGCTTTCCCGGCATCGAGCCCGCCCAGCGTCGTCGCCTGCTGCAG
CACCTGAGCAACTGCATCAATGGCGTTAAGANNNNNNNNNNNNNNNNNNN
NNNNNNNNNNNNNNNNNNNTCCATCCACGCCCAGATGCTGCCGTCGCCGC
CCAGTTCCCCGGAGCAGGATAGCCAGCAGGGGGCAGCGGCGCCCTACCTC
TTTGGTATCCAGCAGACGGCCAGCGGTTACTTTCTGCCCAATGGCATGCA
GGTGATCCCCACCAAGCTGCCCAACGGCAGCATTGCCCTCGTGTTGCCCC
AGAGCCTGCCCNNNNNNNNNNNNNNNNNNNNNNNNNNNNNNNNNNNNNNN
NNNNNNNNNNNNNNNNNNNNNNNNNNNNNNNNNNNNNNNNNNNNNNNNNN
NNNNNNNNCCATGTTGGTTAGCATGCCCCAGCGTACAGCAAGCACCGGAT
CCGCCAGCTCGCACTCCTCCGCCGGATACGAGTCGGCGCCCGGAAGCAGC
AGCAGCTGCAGCTACGCCCCGCCCAGTCCGGCCAACTCCAGCTACGAGCC
CATGGACATCAAGCCATCGGTCATCCAGCGCGTGCCCATGGAGCAGCAGC
CCCTGTCGCTGGTGATCAAGAAGCAGATCAAGGAGGAGGAGCAGCCCTGG
CGGCCCTGGTAGAGGGTGTCTGCATATGCATTGCGCAGAGAGCATAGCAT
AGCCCCCCCTATCGAATCTCCCGCTTTTAAGACTGACCCCCCACAACTCA
TCCAACTCACACACATGCGCAGGCGTTGTGCGCATGCGCGTAGACATTTC
ACATCATTCGCCGGGATTGCGCAAATGTTGCTTTGAAGTGTTGCAAACAT
GCGAATCCTAAATCGGTTCACGGCTTCGTTGGCTTAGTTTCCTGGCTTAT
ACCCTGGAAACCCGCTGGCGAGGCTAAAAACCTTCATNNNNNNNNNNNNN
NNNNNNNNNNNNNNNNNNNNNNNNNNNNNNNNGTTGTTATAATTTATTTA
TTATTATATTATGTAATCGATTTGAGAGAATGGTATTCTACCAGGACATC
GCCAAACTACCTCAGTCCAAGTACTTGGTGTTGAATTGCCTCATGTATCA
TGTATTACTCTTTGAATAACAGCAAATCAGCGAAAGTCTTCCAAACACTC
ACAGAATATGAAAATGCGAAAAAGCACTTGAAAAGCTGAAATACTTTTTA
TGAAAAAGATAAACGCAAAAGCATAACTCTTACACATAGTCGTACATCTC
CATTTAAGTATAGGTTTTGTACCTTAGCCAGCTAAGCCGCTTAGGGTTTC
TCTCGCTCTTAAGTCTAATCAAAGAATAATTATATTTATAAAACACAAAA
ATCTATTCGTAAGGCCACGTGATATAGTGAACATAATGAGCTTCTAAGAA
AACAAAACAAGAATTTGATGCAAGCAANNNNNNNNNNNNNNNNNNNNNNN
NNNNNNNNNNNNNNNNNNNNNNNNNNNNNNNNNNNNTTTAAAAGATTCTA
CTAAAAAATCAAATACGCAAAACGGATTTGTTATTGTGGTTGGGGTATCT
TTTCCTGGGTTTTTTCAGTCGGGTGAAAGTCCCCCATTATGGTTCTTTTT
TTTTTTTGTTTTAGAGGTCAAACGCTCTGAGTGACAGGAAACTTATCGAG
CCCCCCGACTTATCGTAGCAAATTTCGACGCTAATTATTATAATGCCCAT
GGTGAAATTCATTTCGCTGAAGAGGATCGGCGGGGACTACGTTTTAAGGG
GCTCGATTATGGCCGTTTCTGCCAATGTAATCGGCACGACGGGTTGAAGG
TTTCTCTGTGGCCAGACCGTAACGGATATAGATATATGTGTGCCATAAAT
ATTATATAGGAAGGAATGCCTTGATTTTCACACATCCGTTCGATAAGCCC
GTTATTTGAAAAAGTTGTGACGAAATAAATACTTATAAAAAAATCCTTTG
TTCGATAGTATTTCAAAATATTTTGCAATTTAACCATTGGCTATTCCAAT
CGAAGTGATCAGCAAAAGTTAAGGCGCACAAGAGTATATTTTGAAATTCA
AGGCAGGTTAGCTCTGATTGCAATAAATCCAAAATTCCATTAGCTGGCGA
TTCAGCATAATACCGAATTACTTGAGGATATGGAATTTCAAGAAGTTGTC
CACTATAGCCGCAGGAAAGTCGATCCGGTTCGCGTTAGTTGGAACTCAAT
CGGATATCGCCATGGATCATGAATGACCGATAGCGACAAATGCGCTTGGA
AATTCCCTGGAACTATCCACTCGAATCCAGTGAGTTACAAGGTACACGAT
ATATGCAAGTTTATCAGTCATTAGGGAAATCTGTTACCCAGTAGCAACCG
AGTCATGCCCTTCAATTCTCATAGTTCCCCCACTCTAATCTAAGCAAATC
CCTGGGCCATTAATCGTCATGCTCGTGACAAAAGTTTCCGCGAAGTCTGC
GGAAAAAATACCGCATCATGCTGATAATATGAGTGTGATAAAGCGGATAA
GTGAATAAAATTGTTTTCCATTTGCTGGTGAATCAAGTGCAGAGCGCCAC
CATTCAGTTGCTCATCACGGCGTGCCTGCCACTCCCTTGCTGCAGTGCGT
CTGTATCTGGGCCTAGTCTCGTTCGCCGCATGAATGGATCAGTATTCACC
CGCCAACTATTCACAAAACTATCTCGTGCAGCCTCAAAGTCCAGGGGAAA
AATTCTCGTAAAAACTAAGTAAAGATTGCACACAGCCGTTCAGATGTCGC
ATGTTCTGGAATTTAAGCAATACACTGAAAATACGCTTCGAGAAAAGTCC
GANNNNNNNNNNNNNNNNNNNNNNNNNNNCATGACCAGGCTTTTGCCCCA
CTGAACCGAAAGTGCACTCGATTAATCACTGTGGGAGACGACCGACTTTC
GACCCATCGATGAGGATTACTCATCGCGGTTCGTCTAGCTCGAAATAGCC
TCGAAAATTTTGCCAGCATGTCTGCTAATTTACAACGAATCCCCTGTTGA
CGGTATAAAAACCCGCCCATTGAGTCATCATCATCGTTTGCCTTAATTGG
CAAAAATCTGGTTTCTTTGGAGGACCAATTTTTAAATTAATCGGCCCCTA
ATGAAAATAGTCCCATTTGCCTTTAACATTTGGGGTTTTCACAGTAGTTG
TTTTATTATATGACTAATGTGTATCAAGGGAGCCTGAATCAGAATGGGAT
GAACATATGTTGGTAGATAGTGTTTGTGTTTATATCATGATAACACACAA
GTAACTTGTGATCTTTTGGAATAAGTACAGAAACTCTTCAGTCTCTGAAC
CATACCATTTCTTTGCTTTTTTGTTGAGTAATATTTTTAAAAATGTTCAA
GAAACGTTTTTTAAAAACCTTAAGTGCTCCCTATAATTCATGCACGCTAC
CTAATTTCCAGATCACCACTCTGTGCAAATCGCGATTTGCATAGCTGCAT
TCCTTAGACGGCAGTCAGCATGTCGTCTGATTTTTGGTTCCGCTTGAAAG
TCGGTGGTCCTTCAATTTGATCTGCTTGGCACCACCACCAGCCACAATAC
AAAACGCATTCGCCACAGTTGCGCACAAATGAAATCGAAATTAAAGAACT
TCAGACCACTGGGTACACTGAGTACTGGGTTCTGAGTTCTTGTGGGTTTT
ACTTGGGTTGCGATATATGGGTGTAGGGAACTCAGGGCAGTCAGGGAACT
CAGGGTCTGTTGCGACATCTGAGGCTATTCGCGACTGCGTGGAATGCCGC
CAGTCGCCAGTTGTCACGTTTTGCTCTGGCAAATGACCCCAAAAATGAAT
GAAAAAACAAAGCTGTTTGTTTACGACGACTCGTGTAGCATTCCGTGGAA
TTGTGTGCGGCATGGAGCAGCTCACTTCGCATCGNNNNNNNNNNNNNNNN
NNNNNNNNNNNNNNNNNNNNNNNNNNNATGGTAATTGAAGATCGAGCCGT
TGTCGTCGTCGCAGATTTTTCGGCGAATTGCCGCCCTGATTATCCGGAGT
TGGAATCGCCATTCGAATAGGAGGCTGCAGCTGGTGAATTCGGGGAGTAC
GCATAAACAAGTTGAATGACCCAAGAATTTCGCGACNNNNNNNNNNNNNN
NNNNNNNNNNNNNNNNNNNNNNNNNNNNNNNNNNNNNNNNNNNNNNNNNN
NNGCGAGCCAAGTTTAATGACTCGCCGACTTCTCTTGACACCCGCACTGA
CTTTGTTTGGATTATTGGTGTATTTTCGGTGTTTCAAGCTTTGTTTACCA
TGGGCTTTTGAACCCGTTCTGCGAGTCTTGATTAGAGGCAGCGCGCATAT
GAAATGAGTGCGAGTCCCGCGAACGGGGATCTCGGAAATGTTAGGTGCTA
TTGAACCATGCGCGGCGGTTCAAGGAGATTGGCCGCGACGAGATTCTAGC
TGCTAACTGGGCCTAAACACAGTTACACAGACGGCAAGGTCGTTTCGTCT
GGTTTTGGCTGGTTTTTGTTTTTAGTTGTATTGCTTCTGGGCTATCAGAC
GTGCTGAGCATAGACAAGCGGCGGAATCGAATTCGGTGGCTTTGACATTC
AACTCGCTGTCCGGCGGTTCAAGTGGCACCACCATCCCCAGCCACTGAGC
AAGGTCAGTTCTCTAACTAGCCCAAGCAAATGGTGTTCACCTACTTTACA
CTTTACACTGCGCCATTAAAATTCCGGTGAGGGTGTTTACACACTCTATC
GCTGATAGGGAACCCAAACACCTGAGCCACCGTAAGGAACCAACCACCTT
ATCACCTTGAGCGGCACGTGATCGCCCGATTCGATGGTTCTAGTGGTGCG
AACCAATTCCCCCCGAGCAACCTGATCGTATGCCATTGGATCCTTGGGGT
TGGGTGGGCTGGCTTCGCTGGAATCTCCGCGGCACTTGATGTAAATATCA
ACGGTGCTTCGATATATGTGCATGTATCTTCAGAATTTGACTTACAGAGA
GAGAAAACTGTACTTTCAGTTCATATACATTAAAAATAATATAAGCAAAC
CATTTTAGCATCTATGCTATGTTACACTTTAGTGAATGTTTTATTTTTTA
AAGATAGATGTTTATTGTTTGAAAACCTTTAATTTTTCTCAGTGCACTTG
TTTCCATTTCGATTGCATAAAGTTTCAGACCCCGTGCATAGCAAACTGCA
GGCCACGCAAAATATTTCACATAAATAAATATAGCCGCTTATTTTGGGAA
ATTGAAACAAGCAATGCGAAGTGGNNNNNNNNNNNNNNNNNNNNNNNNNN
NNNNNGGCAGCTAATACAGCAACGGAACCCACTCGAATCACGTTTTCTGT
CACGCAATTTGAGTTCTTTCATTGAAACTGATTTGAAACTGGAAATGGCG
CAGTATGGTGGGCATATGGTCTTCGTGGCTTCACATTCCCAATTCCCCCA
CTTCCATTTCCTCCCCAAATGGTTATTGACTTATCAAGTAAAGTGGTGGA
GCAAGAGCGAGCGATTATGGGGCTTCGCTCCAGGAGTGGGTTAAGTCCAA
AATGGGCGATTGAATAGGCAGCTTCTGGTTGATAGTGGTCAGCGTTTGTT
GCGGTCATTCGTCGCATAATCTGATAAAGTAGATTCAGCCATTTGCGATT
GAGTGTTAGCCACAACTCTAGCCATGCTTGCAGACTATATAGTCCTCAGT
CTAGACTTTATCATCGGTAATTGGCCATATCTTTGTTGAAATGCTTAATT
GGATTGTAATGTTAAGTGAACGTTTACAGGTGTATAATACTAATGCTAAA
CCATCTCAACATGTCTAAAATTGATAAATTACCTGGAAAACTGATTGTAT
TTATTTTACGTTTCAAAAGAAAACGAAATAAATTGCAGGAGACATTACTC
ATCCGCCACTTTGGCAATCTTAAAGCTGCCTAAAATTACTAAGGCTCCTG
CATTACTTGTCTAATCTCCGATATGTGTCACTTTAGAATATCGCAATACC
TATCAGCTGGGAACTTCGAACAGGTGTCTAAGCTCCGCGAGTTTTTGGTG
TGGAGTGTCGTCATTCTTATCGGTGTCGCACTGTCGGCGATCTGAAAGCA
TAAGCCGATGAATTAAAAAAAAGGTAGTGGTGCGCGTGCCAGAGGAAAAT
GCCATTGCTTTGGGATTGAGGCTGACTGGGAGGCTGGGGCCTGCACCCAA
TGCACCGCATGTGGAAAATTTTCATGGTTTACATTAACGATTCGAGAGCC
GCCAATGAGAAGTGTCAACATGTGCTCGTCTGATTAGCACCGCCAAAGTC
ATCGCGGTTTTGGGGACGTCAATCGTCGACCAGGTGCCAGTCGCGGTCGC
CGTCGCCGTCGAATTGTGGAACCACTCGGAGGTTCGGCCCCGGGGAATTN
NNNNNNNNNNNNNNNNNNNNNNNNNNNNNNNNNNNNNNNNNNGAGACACC
CGCTGCTCCGCCGGAAATTAGCACTAATCTCCGCCGGTTTGCTGATTCCA
CTGAGAACAATTTCGAATGTAATTGTACAAAACTTAGGATCCAATAAAAA
GTAATGCTCATATTTTATCGTATAAACTGTAAATTAAGTATTTGAAGTCC
CAAAGTATCTTAACTCAACTGGAACTGAGGGGTGATATAGAGATCAAAGC
ATCTCTTAAGTTTGCACAATAAATATTTCAAAGCTAAAATTTATTTAATA
TATATTTTAAATTAATGACTAAAGATTAAATACACATTAATTATAATGAT
GTATTAATTTAACTACTGACAAATGTCCAAAAGTGTTATATATATATATT
TAAACAAATTTGAAAGTAAGTGGGATCATTGGGTTGTATTAAGTTTTATT
AATTGTAGATTTCCAGTTTCGATATGAGGAAGAATTAAAGAGGAAACCAG
ATTTATCTGATATCCAATTACATTATATATTATTCTGAATTCCCCAGCGC
TTACTAAACCTGATAATATTTTTTTCCGTGTTCCTGGTAGAGTGGGCCTT
TGGTTTGGGTACCTGGAGGGGAATCATTTGCCATTCGGCGCGGCGGTTAC
CAGTTTTCTTCTTTCTGTTATTCTGATATCTGCTTTTGTTGTGTTGACTT
GGCACATTTTTGTTGTGATTTATTTGCGCGGTGTTTTTTGATTGAAATCA
CCAAACAACGGAGCATTGACGTTGACGCAACTGTGGGAATATTCCACTGC
AGCGTGCGCGGCTGTGTTTGCTTAACTGGCTGCTGTGGCTGCCACCCTTG
GCACCTGCCCCTCCATCACTCCAGGCTCCGCCGCCCCCCCGAACCACCCA
ATCCCGCCGCCCGGCAAAGAGCACACGCCTCCTGCCGCAAAACGTGTTAA
TGGATCAACAGTTTTGTGTTAGTTTTTTAGGGGCGAAGTTGGGGAGGAGG
TTCTAATATTTTTTGTCGTATTACTTTTCGACAGCCCCACCCCCTTTTGG
TTGGGCACATAAGCGCTCGATGAAAACTGATTGATTGCCCCGCTAATCAG
CCGAACTAAAAGAGCTTTTGTCCCGTGCCCGTCGGTGTGCGGCTCCAAAT
TTGCAGTGTGATTCGTTTTTCCGCGAATCGTGTTTGTTGACACAGTCATT
TGGAGCGTGCGAAAGCGGAGAGTGTTTGCTCGGATTACTGGACCACTTAG
TCGTAGAACCCTGGACACCTCCTGGACATCTCCTACTCGTCCACTTTAAG
CGCATTACGCCCATGTGACGATGATCGCGTTGCTCCAAACGTGACTTCCC
TGGCGTTTCGCTTTCATGAACGACGGGTACTTGAACTTCGGAAAATGAGT
TGACAATGACATTATCATTAAATGTTTATTGGGTCGATTTATGAAATTAC
AACTGTGAGTCATCTAATGGATGGCATTCAAATACATATGGCGTCTATTG
GCGGGAGTCGTATATTCTGTCAGCTACGGTCAGAAAGTAAAGTTAGACAT
CTAAAGATAGAAAATATATAACATTTAATTAGCCGATCATAATTCAGTTT
AAATTACCTTTAGGGTATTTTCAAATCGACCTATATAAATACTCCCAAAT
GCTCCATATTTCAATATTTCTTTTTCGGCTATAAATTCAATACCGATTAT
CTTTCAAGTGGGTCCCGTTCCACATTTTCCGAAGCGTGTGCCGTGATATG
GTTTCAGTTCATCAATTATATCACACTAGGGCACGTGGCTTACATTTCAG
CAATCAATAATATGTTTTGGGAAATGCCAGCCCAGACCGGGGAAATCCGC
CAGTTATTTTGGTGGGAAACATCCGCTTTGAAGCGGGCCGCCCCAAAAAA
AGGCGCACTTAAGATGGGGCTTAACTAACGGCTATGGGGAGCTCATATGT
ACTTATCCGGCCAGCAGGTCACGCGGGCTGTTTGGGGCATTTAGGTGTTA
ACGACGGACACAAGTGCTCGACAAACTCATGTGCATGTGTACTCGCTGGC
GGATGAGTAATGGAATTCCCATCATGCAAAGTCCGCAATGGCCGGGTGTC
CGGGGCTGATGGATCCTCTTGATAAGGTGACTTTGACAAATGAAATTATT
TGGCGAATGGGGCAATATGGCAGCACCATATATCAGTCCAGCCAAGAGCT
ACTGGCTTTGTTTTATTGGGTCTACATAAAAGTGCAGGGGTAGCTGAGTA
AATTGGCTTTATAGATCTATTAGTAGAACAAATATTTTTCGCCTTTTTTT
TTATAAAGATCTCTCTGCCATTATTACCCTTCCATTGATAAGATAAGAGC
CTCTGCAGAAACATGAAATCATCTCATGCCAGATACCCTTCATTATAGCA
TCAATCTAGTCATGTTCAACGCACTAATGCTCAAATTCTCATAAAATGAC
TCATGGATTGGCCAAAAATGTGATGAAATTCCTACCATTGCCATTCAACT
GTCTGCAGATAGGGAAAAATTCCTGTGATAGCAATATATAGCAATATGAC
ATTGTCATTGTTGAAATTCTTAGAGCACCCCATTGAAATTCTTCTAAGGG
CGCTGAAAGTTCTCGCACAATTTGTATATTGAACCCGGTGACATTGCCAA
AGTGCCGGAGCTGTTTTTCGTAGCAAAGATTAATTGGCAAGACCGAAGGC
ACTGTCGAATAATTGGGGAAATACCCGATATTAACCTGCGATGGCCGCTT
GGGGAATATATAGTAAGTTTTAGGTGCATATCAAATGTGCGAATAACTTG
TGACGCATCGCAGAGATAATAACCCGATGAGCCAGGCTGACCAGCCCAGT
AATTTTTGGGGTAATCAATCAAAATAACATATTGATGTCTGGCCGAAAAT
GACCCACTCGCCGACTGCCACGTACTAACTAACGATGTCTCTAAATGCTT
ATTAGCACTCGAAATTAGCGACTCGCCAAATAAAGTGAATACAATTCGAA
TGCCCCACTGTTTTGAGTGTTCGTGTGACTGTGACGTCGCCGACTTGTGA
CTGAAATCCGGAGTTCGGAATATACATATAGGTATATCTGGTAAATCGTA
AGTTGCTCATGCAATCGCGCAGATACACCAGAGCAGCACGCGCCGAATGA
AGCGAGCGTGTGGCCAATGGATAAGTATCTGTATCTGAATGTGAATCTCC
GGACGAAACGCTGGATCCCGTGCTTTTGCTGGCGGGTGGAAAGTTTCTGG
CTGGATTATTTGGGCTGAAAATTGACATACACAATGATAATGAATGCAAT
AAAGTCGATTATCACATTTAAACGACGACGCGTCGCCGCCTAACACAATG
CGTTTAGCGAATTTGTAATGATTGAAGGATTAGGCCATTCACGGCAACCA
ACAGCTCCAGATACAGATTCGGATTTCGATATTAAGTCCCTGCCTGACAA
CAGCGGTGATCACGCGACACGCTCTTTGTGTCTGTCGATGATTATGCAAG
GTTTCGCAATGCCAACAGCAAGATGCGTCAGTCCGACAATCCGCGATGTC
TGATATATGATGTCTGCCGTTGGCTTAGGGGTAATTAGCACCGCCAAATC
TCCNNNNNNNNNNNNNNNNNNNNNNNNNNNNNNNNNNNNNNNNNNNNNNN
NNNNNCTTCGCCGGCTCCTCGGTTTTAGCCAGTCCAGTCTAGTCTGGTCT
AGGTGTTAAGTGCGCCGCAACAGAGCGGGATTATAATTGCAATCCCTCTT
TGGGTCTTAAGCCTTTGGGCGCCTTATTTTTTTGGCCAGGATTAGGCAAT
GGTGGCCAGTAAGCCGCAGGTAGCATTGTGCATCTCATGCATTGCGGCCA
AGACGTAGGTTGCGTAAGTTAGCCCAACTCCAGTGACTGGCTGCACCGCA
CACAAAAGCTAATTACGATTGTCTTTCTGCTCGCGATAAGATGGGGTTCT
CCTCTGAAGGCCATCGTTGTAACGGAACGGAAATGTAATAGGAGATTACT
TTCCAGGAATGCGAAAGCAACGAGTTGAGGGTGATTTCTTGGAATTAAGG
TTGCTTTTATCAGAAGTGAGTGTAAAATGTTTCCCATTAGTAATATTACT
AATTTAGTTACCATGCATATTACCAAGGATCCTTCAACGAACGAATGCAA
TAGCATTAGTCATATTTCAATCACATGGTCTTAATAGGCTTAATGTGTAA
TTATTATTATTTATATATTAATATATCAACAAAATAATTCGTTTTAATAG
GTGCTGACACTGTGGTTGACCATCAGTTGAGTAGCATGGTACACTTGTTA
TTACTGAATTGGAAACATATTGGTAGAATCTGTAACGTATTTCCATGGAA
TTCTGGATCGGGAGACCCCTTATCATGCGAAATCTGTAGTAAATTTTTTC
ATAAACAACCCCATTGCCTTCGATTCGCTCGACAAACATCGGAAAGCACG
CATATTCATAACACAAATCGCACCCTCCACTTTCTGGGTGTATCGACATA
ATTTGGCCTTGAGCGGTTCAAGTTCGGCGGCGTCACTCGCACAGAGNNNN
NNNNNNNNNNNNNNNNNNNNNGCGGCGAAATGGAAACAACAACAACACGG
CAGTCAAACAAAGCTGTTTCGCTTATGAATTTCGAATGTTGAAGCTGCAA
TCTGGCCCCCGCCCACCAAACAGCACCCGCACNNNNNNNNNNNNNNNNNN
NNNNNNNNNNNNNNNNNNNNNNNNNNNNNCTCNNNNNNNNNNNNNNNNNN
NNNNNNNNNNNNNNNNNNNNNNNNNNCTAAGTTCCCAGATAGCGCAGCTT
GAAACTGACATTACTTTGTTTTATTTATATACACATTTTTGTTTTTACAG
TCAAAGTTCCGGCTGAGCGCCAGACATCAAATCGAATCGAATCGCACATG
CCGTAGCTTCAAGTAATGTTTTCACTGCATACGCTTATGTGTACAATGAA
CGCGCCTTGTGGGCTGGGTTGGGTTGGTTTTTTTTAGGTTTTTGGGCGCA
TTTAGTGACTTAATTGCGCATACGCCGCGTGGGCCATTGATATTGCTATG
TACTGTTGCGCCGTCGCTTATTCCCTCGTTTTGATCTGGCGCACACCCCA
CAAAACCCGATCGACAATCGACGATCATGTGGGTCATTGGACGAGCCAAA
ATATTGGGTTTGCACGATTATACCGACCTTGCGCGACCTTGAACACTGTT
AGCTTATACAATTGCCAATAACAAAAGCAAAAATCGCGTCCATAAATGGC
AAGCTATTACCACTTATTTGCGTTGCTGTGATTGGCTTTGCAGTTGGTGT
AAAGAAATGATATATCTTTCTATTATGTAGTACCAAGAAAAATGGTTTGA
TATTCTTCAAAAGCATGCTAGCCAGAAGCTCGATTCTTGGAATTAATAAT
ATATTAATAACTCTCATATTTTTTTGACCCATGCTAATTCAAATTCAATC
TAATCACCATCAAATAATCACGCCACCATAATTTGACTACCGAATTATAA
GCTCGATTTTATTTGGATATTTCCATACATAATAATAGTAATTAGTATGA
AGCCAGTGTACGACCGCAGGCAATTATAAATCGACAGTCTGTCTTTAGCT
TTTCCCTTGTCTATCCATCGATATTGTCGCTTTTTGCCCCAATGTTGTTA
TTTGGTTCGGCCTTACTGTACGGTAGGGCTACTGTATAATTCTCGGCTGC
GANNNNNNNNNNNNNNNNNNNNNNNNNNNNNNNNNNNNNNNNNNNNNNNN
NNNNNNNNNNNNNNNNGCTGCTGCTTCTAGTTATTTGCGACTGATTTATG
GGGAATTCCAGGTGCGTCAGATCGAGTGGTTCTGTGGGTCGTAACTTTGC
CATTGACACCGAATTGGGTGTCCAACTGTCGAAAAATAAAACCATTTTAT
TAAATATATAAATAGCTACTAAGTTGGCAGACAACGGATGATAAAACCAT
CTTGCCAAAGAGGGGATTAGTATGATTTCGACTTGGCATTTCCTATAAAG
TTTAAAAATAATGTCATTGTTCTTTCTTCCCTTAAAATCTCTACAGTTAT
AGCCAAAAAACGTAGCTTTTTATAGATTTCTCATTGTTTCGTGACTTATG
TTGCTAACTTTTTTCTTGAATTTTAAATATTTTTGGTTCCTCTGGCAAAA
TTCCAAGCAAGGTGACTTTTTCCGCCGTCTGCTTATTTCTGGGTGCGAAT
TTGAAATGCAAATTCTTCGCCATCGGACTTTAAGCCCCAATCATAATGAT
CATATATCTGCGCTTATAGACGGGTATGTGGATTTCTAGTGTTTTCTGTT
CACGNNNNNNNNNNNNNNNNNNNNNNNNNNNNNNNNNNNCTTGACTGGAG
GCACGCTTTGGCGTTATTTCATCGACTCCGGGGCACAAATGAGTAACAAA
GTACGAAACAAAGCTGCCAAAAAAAAAACACAAAACCTTAGAAAATCAAT
CCGTCGGATCCATCCGGAGCAGCAACAACAATGCCATCATCATCGATCTT
CAGACTGAAACTCTTTTGTTATTTTGTGATATTTTTGGCACTGTTTATTT
ATTTATAAAGCATTCACCAGTCGCAGTCACATTTGTTTTTCCTGTGGGCA
CAATTAATCTATGGCGCGAAAGCCAAAAATAAATCGATCACCGAGGCTTA
ACCGCAAACTTAGCGCCTTGGGCTCAGTCGGCGATATCGTGGACATATCG
AACTTATGACGCAAGTATCACGTCTGGACATCCAGTATGCAGTAGTCAAT
ACCCAGCTGACGGTGGCATCAATCCGACCAATACAGCAGCGCTAAAAAAA
AAATCGTGAGAAAGGCCACCGATGTTGACAATTCACACCCTGGATCGTCG
AGAGCGGAAGATTTGTTGCTTTCCTAAGCCATGGAAAACTACATGGAGCT
TCTTGGACCCAGACCCCAATTTGCTATCATCAGATAGACTCACTACAGCA
TATATTTACAAGCTTTACGACTTTTAACACCTGATAAGATTTGATTTAAA
TGTCACAATTAGCGGATGACAAAAATTTCCATATCAGTGTGAATCTCTCT
GTCTGTAGTGTCAGGAGGTATTTTTGAAGTTCGTTCCGCTTCGTCTTGCG
GATTGCCCTATTTTTAGATAGGCCACGTGCAGTCTGATATCTCATAATGA
CATTCTAATCAGTCCGAATGAAAAGCTCACAATTAAGACGTCTTTCAGGA
GTAACTAAGCACTATATTTTTAGCACAAAGNNNNNNNNNNNNNNNNNNNN
NNNNNNNNNNNNNCCTGCCCCTGAGGCATTTCCTTTATTAGTTTTACAAT
TGCTGAGCAAACCATCAATTACACATTTCCCTTGATAAGCCCATTAAGTG
TTTCCGCAAAACTAAAAATGCTCCTTATAAGGTCACACGAATGGGCATTA
CCGATAGTTATTGATAGGGTAGTATCGTGGTAATATTTTAATTTTAGCAC
TCACATTCAACACACCTGGAATATGGTGCTATGGGGATATAGCAAGGTAT
CACCATACGGAAATGAGTCGAGCCCCGAAATGAGGAAATTCTTTATAGTT
TAACGCGATTAGATTCGCGACCGTTAGACTGTAAGGGATATCGGATGGGT
GGGTGTACCATTCCCCAGACGAATCATGCTGATTGCATGCATCGTACGAT
CTCTGCTGGCTGATTCCAGCTCGAGTTCCGGCAGCCAGCTGCTGACGTCA
AAGTCTTTAATCGAAAGTCGAAGCGTTGTGACCCACTTACAAACATTGAA
AGCACAAGTGTTGGCCTAGCCCTTAGTTGCTGACTAAAGTCGGCCCGAGC
ACCCAGATAAGGCCAGACCATCCGACCGCGGATCCCATGCACCGCACCAC
GTACTCCTTGACGGGGTGTAAGAAATACACTGACGAAATTTAGAATGGGC
TTAACACTTATGATGGTGATATATGATTGAGACATATCATGATGATTGAA
GTTTTTCCAGCAATGGGTTATAAGAAACGTAAAGAATGGAGTTCCCCCTT
TTATATTGTGAGTTGGTTGTTCAGTTGTGTTTTATGGAAATGAAGTTCTT
ATGATAAATGCATTTTTTTTTAAATCTTAAACAGGTTTTCAATATAATTG
TTGTACATTTATTAAGTCCGTAGATTCAAAACGTAGAACATTTTTATTAT
AAACTTGTTTATACCATGTACTTTAAAAACTTAGAATTTATACTTTGGCC
TTATTCATATGATATTTACCTATTTTCAATACAATATTCGAGAAAATCCA
TTTTCATACCTTATAGAAAGAGCACAACATTTTTTTCAGTGCACAGTTCG
AAGGCGTCTACGTGCGCTGCAGTGCGAAGCACGAGCCCCGTCGTTAATTT
CACCATTAGCCTCCTTGCACAGTGAGCACTCCGATAAGACGCCGGCATGC
CGTGCCACACATACACACGCCCAAATATATAAAGTAATATATGACTGATT
GTCTGCCGAGGCCCAAGACGTCGGTCGTCGTAAACAGCTTATCAGCCGGG
CGATGTGGTTACCCGTCGAAAGCGCTGGAACGCAACCAGATCGGAAACCT
GTCACAGACAACGGCCGAGTCTCCGGCTGGCATATGCAATCACCCGGGAG
AGCAAAGTGCGAGGACCGACGTCATCGTGGAACGCTGACGCAACGACCTT
GTCGAGCGGCCCACCTCCCGACGCTCCCACCGGCCACCCACCTTAAAGTC
CAACGGGCCGTGAGTCACCACCAGTCGCCAGTGACTCCCATTAGATTTCG
ATTCGATGACTGGCACTCATGCGGATCACAGATTACAGGATTTCGGACGA
CTTAGTTGGTATTCTGGGAATCTCGAAATCCCACTGAGCAATGCTATGAT
ATTGACTTCTATTGCATTGCGGAACTGACTGGGATTACGATTGGATTACA
ACACGGAACTAGGCTGGCTTTATGGTGATATTTTATAAAAACCTTTGATT
CAGATTATTAATGAAATCATGTAACTAAATAATCATAGAATATTTCCCCT
AGTAAGATGGTATATACTTTACAGACTATGTTATAATAATTATAAGTCCG
ACGACTTTTAATGATTTATTTTTGATGGATTTGAAAGATACAAAATTAAA
ACATCGCTCAACTTGCGATAGTAAGCCACACACACAAGCTGAGAGTCCAC
CGATCGATCATTAGTTCTTCTTAGCCATTAGAAAAACCTTCTTTATATAA
CACGATCATCCGATGCTATCCGTTGGCTCTTTCATCAGCTTTTTGGCCAG
ACATGCCCTGGGGTCTCGAAACTACACAGACACCTCATACATTCAAAATC
GATATTTTTTAGATGCTGCTCTTTCGGAGTTGGGCTTAGTTTTTTTTCTT
TGGTTTTTGCTGGCTTTGTCTTTGGCGCCGTCTAGCTCAAAAATGGCTAA
AACTGTCATTAATTAGAATTTGCAGCGTGTCGAGTCTGTGCCATCCGTCG
TCGCTTGTCTGGCTGTTTGGCATTAAAATGTTAACCACAAAGAGGCCAAA
AAGGGGGAACAGGTCGCATCGCGAACGTTTCTGGAATTCCCCCGCCGCAA
AAAAAGAAAGCAAGCCACAAGAAAAATTAGCCAGCAAGCGTGTGTTTGCC
AAAGCCAAAGCCAAGGCAAAAACAACAAAAAAATAAGAGTTAAAAATAAT
CATAAATAAAGGTAGGAAAATAAAGCAAATATCGCCTGAGACAAAAACCA
GTCGGAGATGCCGTTGGAGACGCCAAGTTGGTGGCTGCTACGTTTGGCAG
GGGGGGAGTGGAACTAGGGGGCCTCAGACGGGCCCCACTCTAAGCCACTC
TAAGCAACTGAGCACTCTAAGCCGAGCAACAACTCTGAGCCACTTTGAGC
CACACGCGCCGCGCTTTTGTCATAAGCCTGTCATAGACCACGCGACTGCA
GCTGAATTCACACGCTTCGTTGTGGNNNNNNNNNNNNNNNNNNNNNNNNN
NNNNNNNNNNNNNNNNNNNNNNCCACTTCGTGGAATTCGCGGCGACATTC
CCAGCACACTCCGTATATATATAGTGTAGTCTACTGACATGTAGATATAT
CGATAATGGGCCACAGTCTGGCTTCTATTCAGAACGATTGTTCGATTTGG
GCCCAGTTTCCTAGGCCAGATTTGCATCGAAAACTAACCAATTCGATCAG
ATCCTATCTTTTATTTCTTTCGCTAAATCATATACTTTGAAAGGTACCAG
TGTAATTTTTTGCTCTTGGCCTATTCATAGAATATAATTTTTCCACAATA
ACTGGTATAAAGTTTTGACCAATGCAAAAGCTGAAATATTTCATTGGTCT
TCAGTGTATAGCAAGTAAATATGTATATATTAATAACTATTTTTAAGGAA
GACTATCTACTGTAATTGCTATTTTCCGACACTTAATTTGCAGCTGACGT
TCTGTCAATTAGGCGCATGGAATGGCAGTGCCTGTGTGGGCGTTTGATTG
ATGTTAAAAATGCCGCCACCGTGCGATACTCGAATATGATAGTGCAGGTG
AGCCTCCAACAGGTGTCACTGCCATTGGGGATTGGAATGGCGGTTGGAAT
GGGATGGCCAACAGTTCGCTTTGGTGCCGAGTCGTGCTGGTTTTTCCCAA
CAGAATTAACTGAAAGAGCAGATAACATGCCTCATAAATCAAGAGCATGT
AAATAGTTTACCGCGTGTGTGTTCCACTTTATTAGCTCATTGAAGCTTAT
GAGCATTGCTTTTGTCGATNNNNNNNNNNNNNNNNNNNNNNNNNNNNNNN
NNNNNNNNNNNNNNNNNNNNNNNNNNNNGTTTTCTTCTCTTAAAACACTC
TTGGTATTTATCATCAATTGAAATACTTTGCTCTGTGTATTTATAGAGTG
ATGGATTGGGCCACCTAAAGTTCGATTAGCAGTGAACGAAACGATCTTGG
GTTCCAAACTGTCGAATTCTTGGAAGAAATCAGTTAGTTAGCAGCGAATC
GTGGCACGTTTTGGTAATTATGGCTCACTTTACGCTCACTGCCAAAAGTC
CACAACTTCGAGCGTCTTTATTTACCCATTTACAGAGTTTCGCAAATGCG
TGCTGTGTATGATCTGCGTGTCGCCACAAATCTTCAGTATCAACAGNNNN
NNNNNNNNNNNNNNNNNNNNNNNNNNNNNNNNGTCAAATCGTCAGTGTAG
AATGTTGCGTAAGAAGCTTCTCATTTTTCTTGGCTGTCGAATTCCTTCTG
GCCCGTATTTTTTTCGGCTTAAATGGGCGCGTGTAAACGTCACGCTTGTG
TTTTCTTTTTTTACCATGGTTTTACGTAAAGGTATTAATGAACCGAATTC
GTTCAAAAGTTCGTGAAACCTGAAGAGGCGTTTTCAGTTGGGGATAACCG
AATTATGACGAACTTGCAAGCACTTACCTGCGAATTTTATTAGTTGGCCC
AGAATTTATTTAAGTTTATAATTATTTAGGTATACTTTTAATAGAAACGA
TTTTATCCATAGATTTTTTAAACATTACGTGTTTTAACTACTTGGTATTT
AGCTTTGTTCAAGTCACGGATTATATTATAAATATCGTTATTGTATAGTA
GCAATTAATTCGGAATAACCACTATGAGTGTTACGACAAGTCTAATTTCT
ATTACATCACATCAGGTTATTCTGTAATGGAATATTAATGCAAATCGAAA
GTGATACATAGTAATTAATTAAAATTTTAAATACTGTAATGATTTTTAAT
ATTTTGTCTGAGCAATGCGAATATATCGATTTCTTTATGTTTTTTGTGCC
GTTTAAGCCCGGCGAAGGGTGACTGCTTTTTTTTAATTTAAAATCAATAA
GTTCTCAAGTCACAACAAATAAAGGCATAAAAGAAAATCGAAAAATACAC
AATGTCAACTCAGTCGGAATTTCGATCCAAAGTCAATGCAATGCTTACAT
AACGTAATAGGGTCACTTAACTCGCGAATTACGCAAGCGAACCGAAAAGA
AAGGGGAGCCAATAAAAAGAAAATACTTATGCTGGAAAAGGGAAATGTTT
TTGGGGGAAAATAGCACAACACTGTGACCCAGTGAGGTGCGCCAAAATAA
AGACAATCTCGCTAATCTCGACACGCGCCTGCTTCATGGAATCAGATTAG
AGATGGCAAGTGATGCGATAGGTGGGTACTAGTGCTTTTAATAATACTAA
