# Supplementary material for: SMCis: An Effective Algorithm for Discovery of Cis-Regulatory Modules
Source: PLoS One. 2016 Sep 16;11(9):e0162968. doi: 10.1371/journal.pone.0162968 (PMC5026350; doi:10.1371/journal.pone.0162968)
Supplement: S1 Datasets — (ZIP) [file pone.0162968.s001.zip › dataset/Drosophila/Masked/dsec_hb.fa.masked]

>scaffold_0:17313934,17353933
CACAAAATCAATCGAACTTTATAGGTGGCTTTGTTTTACCCATACAAGTA
CATATGTACATTGTATGTATTTATTTACTAGGTAAATTTATTTACCGACA
AGAAACAACTTTCTTCGTCATTAAAGGACACTTTTTATTGTAGTAGTACA
GTCGTTTCTACTTATGGAAGTTTGACTGTATTTACGCATCGTCCTCACCN
NNNNNNNNNNNNNNNNNNNNNNNNNNNNNNNNNNNNNNNNNNNNNNNNNN
NNNNNNNNNNNAGCTGCTCTACCGTTACTGTCTGAAGTCCCGTTGTCATG
GGAGNNNNNNNNNNNNNNNNNNNNNNNNNNNNNNNCACGCAGGCGACAAC
TCTATGCTAATATTAAGTACATGCGTTCACGTTTATTTATACGCGTTGTT
GTTGCCCGATGGCCTGGCTGCTTGTTGTTGTTGGTTTGTTGGTGAGAGAC
GAGGGGCTTATATAAAAAGGAAAGGAACCTCTAACGCACATGCACAAGTG
TGGCCATGGGCGAGTAACGGAGAAATTGCCGATTCCAATTGGAAAATGTG
CGAGCCTGCGAGTTCCGGTCACACTGGAAATCACTTTTTATCCAATTAAG
TTTTTCATTCGATAAATATGTTAACATTTTTTTACAGTAGCTTTTTACCA
AGTACCTGATTTTTTTAAACAAAATTGCTTTTATCGTTGCACAAATATTA
TTATGCAGAAAGAAAGTACATGTTCAATATATTAAAAACGGCTAAGATCA
TGCCATTAAAAACAGTATATTTGAGTTTCCCGCCAAAGGTGCTGTTAAGC
TGGACAGCTGATAACCAAAACGATAACTTTACATTCGATGTGTGCAGGGA
TAACAAATGTATTAAGAATCGAACCAGTTGTGGCATATCTATCTGATTTT
ATTGACCTATTTTGGTAAAATTCCTTAATTTACCTCAGGTTTTCTGGCTT
TTCGCAATGCCGGCCGACCAAATTCAATACTCAGAGAAGTACTTCGACGA
CAAATTTGAATACAGGTACGTGCGACTTGCGTTTCAGCACCCGAACACTG
TTTGTTTACACGCAAACCACTTTCCCACCCTGCAGGCATGTTATCCTGCC
ACCGGATTTGGCCAAACATGTGCCGAAGGCTCATTTGATGACCGAGACGG
AGTGGCGCAACCTGGGCGTGCAGCAGAGCCCCGGCTGGGTGCACTACATG
GTCCACGCTCCGGAGCCTCATGTGATTCTATTCCGACGCAAACGCATTCC
GGCGGAGGACGCTCCACAGGTGGCAGCCGCTAATGCGGCTCAGGCCATCG
CGAATCTCTGCGGTTAGGCGGAGGATGCCATGCCGCCAAGGAACGCTCTT
CCAAGGACGCACTCGTCAATGCTCACGCAGTATTTCATAAGTTAGCATCA
GACAGCCTGATGTAAAATTAGAAACCATAGCTTTAGTGTTCAGCTGGCAA
GTTCAAAGACACGAAACGAACTGAAGACATCGTTTCTGTTAATTTCATTA
TGTTTATTTACCTAAAATACAAATCAAAGCGTACGCCCTGTGTACAGACA
GTTTAAAAGTAGTGGTTAACTAATTGACTAATTGTAGCAGCGCCATATCG
CCGGCAGCAGGCGATTCGTCCAACTCTCGTTGCTCAGGTTGCAGTTCTTT
AGGGCGTAATGCTCCATGGCGTATAGTGAGATCAGCGTGGCATTTCCTAG
GATCAGAGAAAACCACAAAAAGATGTTGCCCATCACTTTTGGAGCACTTC
GCATTAGGAATACCAAGGCAACACCCACGACACCAAAGAAGAAGAACATC
ACTGGGAAGAACATTTGCAGGGCGAAGCCGAGAACCTGCTCATGGACCAC
AGCGGAGATCATGAACACTGCCAGCGAGGCGGCCACCTTGGAACCTCGGA
ACACATGAGTGTACATATCCTTGTATACGTACTCGTACAGCCAGTCGTGC
ACGACGACATTCCAGTTTCTGTAGTAGCCATCGTAAGTGTGCGACGTCCA
CCAGTCTTTGTAGAACATTCGATCGCCGAAGCGTAGCAACTCCGACGTGA
AGTTGAGCCACGAGTGCAGGATTAGGTAGAAGCCGCACAGGAAGATCAAC
CCGCTGGGCAGCATCATGCCGAACAGCTTGAGGATCAGCTGGGAGGGTCC
CATTGGTTCCAGGCCGTACTGTCCGAAGTGCTCGTGGATGTGCCGCTCAT
GGATGAACGCGTACAGGAAGGCTATGGCCACCACCTCCAACAGGCGATTC
AGGGCGAACTTCCAGCGGATGTGGGAGGTGCGCGGGTAGCTGTCTCGGTA
GATAAGCGTGGGCGCAAACAGGAAGTACGTGTAGCAGCTCAGCGGCGGCA
CAAAGGGTCGCCCACTGCCCTCTTTCTCCTCCTCCGCATCTTCCTTCTTG
GCCTTGCCCTTCAGAACCCGCTCAGCATTGTACCTCACAAAGGCGTGCAT
CTTCATCAGCAGTCGCGTGCTCTCGAGCAACAGGACACACGCACTCACGA
AGGGCAGGTTGAACTTGAGGCACAGCGAAGTCGACACGAAACAGAAGACC
AGCTGGGAGCTGATGTACAGGATGAGACAGCTGTGCGACCAAAAGCGCTG
GAGGAAACCTGCACAATGAGCGAACTGATTAGAAAATATGTCCAAAGAAA
TGAGGTCCTTTTAAGGTGCTACATTTATCTTCTCTTAAGTTACTTTACTT
TTATGTAAAGTACTTTTTTTAAACAAACAGAGCAAATGTGCAAATAAACG
TTGTACAATTCAACCGAGATGAGTAAGTTATAAGTGAGTTTCCTTTGTTA
AAGGCGATGTCGTCACAATTTGCTGGTCAAGTGCCTCAACAAAAGGCTCA
TAACACATGAGCTTTTAACTACCTGCACTTTTGAAAAAGCAGATATGATT
CCATAAATTATCATTACCATACTTTAAATAATTTAATTTAACCCTATAAT
TTTACGATAATTAAATCACCCAACTTACTGTGCGGTTTCAGCTTATGCCT
GACCAAGGCCCATCCGCGGAAGGCGAAGTAGAGTGCCAGGACGAAGACAT
GCTCCAGCAGCCAAACGCCCATCACCCAGTGGAGGCGGCGCAGTCCGCTG
CGGAAAGTGCCCAGTCCCAGATCGAAGCGGCCATCCACAAAGTAATCGTA
GCAAATCACGTTCAGCAGGAACATGACCAGAATAATGTAGAAGATGTGGT
AGATGGTGCGCATGTGCTCCACCTGCAGCAGAGCGGTGAGGTACGATTCC
CGGGCAACGAACACTTTTTCGGGCAGTTGTCGCCGCTGCTTACGGGCGGA
TGTTTCGCTTTGGATCGGTGGCCTTGGATGCGTGCCATTTGCATGGCCAT
TTGTGGAGTCGCTGACGTCTGCTGGCGCTTGACTGACGCGATTGTGCCAG
GTGCTCTTTCGATCCGATCTCTCGAAGTTGGGGAACTCGTGGGCACGCAG
CTCGCGCTGTCGCAGATCCTGCAGCACATCCTCCACCATGCAGGACAGCC
GCTGCTCGAAGTCCGTCAGCATCTTGGACTGGAACTTCTGCAGCTTGTCG
CGCACAAAGCCGAGGTCGGGCAACCTGGGCTGTGCCTCCTCCTCGCCTCG
TTTTTCTTGACATTCCGCGGCCATGACTGGTTCTCAAATGCTGTGCGTCC
TGCTTCTAAAGCTGTTCCTTTAGTGTTAATGTCAATCCTATCCAGCTGGT
GGATTTTACAGCAGCGACTGTCCCCGGGAACGTCAGTTCGCACAATGTAC
GCGTCGCTGGTGCGGCTGTGTTGTTTTCAAATCCGCGTCGATAACGGCGC
TTTGCTGACTTAGCAGCAGGGGCGGCGCTAAAGGGGATCAAAAAAATAGC
TTTATTATATGTATAATTTAATGAATATTTATATTAAATATATTATTATA
ATAAATAATAAAAAATATATTTAAAATATGAAATCTATAATTTACTAAAA
TTAATAATCGAGTGAAATATATTTTTTATTATTATTTATAATCTATTTAA
TGATGATTGTGTTGATCTTTTTGAACTTGATAAAATTATGGACATTATAT
AGAATTTTTCATATTCTAAATACGCTATATATTCCAGCCCGCGACACTTA
GCTGGGTCTCGAGTTTCCTAATGCTAAGTTAAAGTGCGCTATACAATTGT
AATTGAAATACATTCGGACTAATATCTCGCACTTTGAGCAAGACGACTGA
CTGACTAGCTGTCAACGGCACTTTAATCAGTCTATTCTACGCCACAAGTG
CGATAAGCGCTGTCCATTGGCCTCGTGGCTCTCTGATTCTCAGGAGGCGA
GTGCGAGTGCGAGTGCACTTGCACCCGATTTGTTTACATGATGCTGACCC
GATTCCGATTGCAGCCAGCCCAGTGCATGGCGCACAGTGGGCCAGGCACA
GTGGGGCGTATCACAAAAACCATCGTTGAAAAATTCTAGATTATAATGGA
AATTAACTTATTACTGTTATAAAAGTTATAGATGTTATTATAACTACTTC
TATATGTATGAAAATTTACAATAAACACATTTCCAACTACTAGGAAAACT
TTCAAATGAACATTCGATGTGATGGAACAGCATGGGTGTTATAAGTTTAA
ATCCGTAAAGTTTAATTGCACGCAGATATCCCTATCAAAGTTCAAAGATT
CCATTGATAGCGGCTAATAAAACTACTAAGATTAGCTAGTTCTGTAATCA
CCTTGCGGCTAAGCACACCTGTGATCTTGATGTACTTACACAAATAATCA
GGTTAATGCTTAGTTTGTAGAGACAAAGTATGCACTAAAGACATTTCCCA
ACAGCTACTAAGGGGAAGTAACTTGTAATAAAGGAAACAAAGTTATTCAA
TTTAATTTTTCGTCATTGCATGAATCAGCTTAGCGTTGAAGGTTTATGAT
TAATTTTTGGTCATAAACCTTAACTTACCACTTACTATCAAGAATGTTTT
AACAGGAATTATTTCAGTTAAAAGTTAAAAGGGGCAAATGGTTTAAATGT
ACCATTAGTTTAGTTCAAAAAGTTAAAAGCCCTACAATACTAATTCCTCT
TACGATTAAAAGCCTGCAGTTTCCTTTAAAATAATTATCGTTTAGATGCA
ATAATTAATAAAATGAGTTAAGAGTTTGCTTGCTGTAATTGCATTGAATG
ATTGAAAATGCTTTCCAAATATTTTCCAACAAATACTTGACTTGTGTGTA
AATTATGAAATTTTTAATTAGCGCATTTTTCCAAGCCAAAAAAGTATACC
AAAAATGGTATATAGCTTTGCTGCACCAAAAACATGGCCCAAATTGCGAA
TAATGAGCGTGTGTGTGTGTATTTGTATATTTTCGGTGAATTTTTGGCAT
ATTTAATTGCAAATATTTACGAGAGNNNNNNNNNNNNNNNNNNNNNNNNN
NNNNNNNNNNNNATCTCGATGAGTGGAATAAAAACAAATACACGGGCACA
AACATAGTGTTTTGATAGCGAAAAATGAGCCGAAATTAAAGCTCACGGCC
ATAAGTCCTGCGGTTCGCAGGATGCACGCGNNNNNNNNNNNNNNNNNNNN
NNNNNNNNNNNNNNNNNNNNNCTAGAAATTATATTAATACTGTGCAGACG
CAATAACCAAAAATATTTATTATTTATGCGAAATAAACAGCAGCGGCAAG
AAAAACTCANNNNNNNNNNNNNNNNNNNNNNNNNACCATAAACCAAATAT
GAAATTAATGCAAAAATGACAACAGCAGCCAGTGCGATGGCTAGAGCGAA
AAAATAACAGCCAAAAACGGAGAGTGTAATATATATGAAAATAGGAATAA
TAAAAGCTGCTCCACTACCAGGACTCGTAAAGCACAGGGGCCAAAAGGAC
CAAAAGGACGCAGTCGAAGTCGAAGTCGCAGCGTATTCATAAAGATGCCG
CCCGAAGGCGGCCATTATGGAGAAACCGAACGGACGGGGGATCCAGATCC
TTTGGCCGGGATAGGAGACAAGCGTACACATAAAAAGACATTTTTATTGC
CACCCATTCCGTGGCAGGGAAGGCCACCAAGAAGGCCAAAACCGAGCAGT
CGGGGCCAACACAAAAAAGAGGGAGAAACAAAAAAGGCAACAAAAATATT
ATGCGACCGCATAAAAATCTATATAATTCATAAACCCCCACTCGGAATAG
AGATGGCCAAGTGGCGATTTTCGCAGTTCAATTTGATTTAAATTGGCTTG
GACAAGGTTAGGATAAAATATATATAAAAATGTTCAAAACATTATAATTA
CGATATAGTAAAGAACTAGAAGCAATCAATTTGGAAACGATAAATGATCA
CTTACAATTGGAAACAAAATGGCTGTAGCATTTGAACAGTTAGTTAAGAG
TTGGTGGATATACCGTTATGGATGTTGATATATGGACATTTTGGAATAGA
TCGGCGGCATCACTGACCCAATGAAATGGTGGAAAGTTGGAAACGGGAAG
GCAAACACGTACGCCGCTCTGTGGCGGCCATATTGGGTCATAAAAAGNNN
NNNNNNNNNNNNNNNNNNNNNNNNNNNNNNNNNNNNNNNNNTAGAGAGCA
GCATAAAAGCCTGGCCACAAACCAAAAGCGGGCCAACAACAGCAACAATA
AAGGAGGAAAAAAGTGACAGCAGCAGCAGAAAAAATTTTATGATCCTGCC
TGCGCAAAAGTTTTGTGAAGCAGAAACATATAAAAAATGTTGCATATTTT
TGGGCATGTGGAAAAATGGGGCGGCCAAAGTGGGCGGTGGGCGGTGGGTG
TTGTGCGCATATGCGAGTGCGTGTGTGAGTGTGCATGTTTTGTCATTTCC
GTTATTTGTCGTTGTATTGTTGGTTTATAGGCGCACCGTTTTGTGTGTCC
CAAAATGAAAACAACAGCAACAACGCAAAAAGCACACACAAATTAGAAAT
GGCGCATTTTTTTAATTTGGCAAAAAGGCCCATAAAACGGAGTGAAATTG
CTAGCGATGATGCCATGAGCCATGATTAGAGTTTCAGCGAATGTAGCATT
CGTGGAAGCAAAATAGTTTTAAAGGTATAACTAAAGTTTATCAATTATAG
GGTTTTAGTATTATATTAAAGAAAGTTTAGCTGATACCATGATTATAAAG
ATTTTTATTTATCTCTTTCGAAAAAAAAGTAAAGTATTTAATAATGTGTG
AAAAACTTTAAGGCGGTAATTACCGAAATATTAATTTTGTATAGTTATAC
TTGTTCATTTTGTAATTCCGTTTATAATTTATAATTAAGCACAGTTTATA
CACTAAGTAGATATGCATATATTGTGATATGGTATTATACCGTAATTGTT
TTTAAATATTTTCTTGACAAAGCAGCTGTTTGAAAATGTTACCTAACTTC
GATTCGGATTGTAGCTTACTTTCCAATCAAATACAAATCTGGCCATATAA
AGAATCATCCAAAAGATGTTTTACTGCCCGTTGGTAATGCACTAACCAAT
ACCCAATTTGCGCAGGAGCATTTCGTCGCAGCTTCATTACCCTCACGTCC
AGACCAAGGGATTCCAAACCATATGGAAGCAAACAGAGAACCGGAATCCA
AAACCAGAACCCGTAGCCTGCAGGATTCCATGCTGGACTCTGGCCATTTC
CTGCCGCTTTTTGGCCAGCCACGTTATTAGCGTCTAACACATGGCTTCGC
ATCGTTCCCAGCTCCTGGGGGGCGTTCGAACGAACGGGGGGCGTGTCCGA
TGGCACACGTTTGCAAAATAAACTAAAGCTGCTGCGCCTGCCAGCCGAAT
GGACTTTTGTTGACCCCTCCGCCTGCACACAGGACTCATAAAAATATGCT
TGAAATTGGTTTGGCCGGAAAAAAGGGACAGGCAGTGAGAATCGCTGGAG
AAGAAAGAACTCTTAGCAATATTTAATGTCGCCAACGATGTCAACTGGCG
GGGAAAATCGGGTGGCGAAGGCGGGGAAAACTCGGAATGAACATGGCGAC
TACGTCGCTTTTGATTGTTTTGCAAACAAAGCGAAACAGCCTTTGCGAAT
CAACCAAATAATGCACCTGGGAAAATGGGCATTTCATTTAGAAAATATAA
CAAATACATAACCCTCAAAGGAAANNNNNNNNNNNNNNNNNNNNNNNNNN
NNNNNNNNNNNNNNNNNNNNNNNNACATAACTTGAATGGTGAGATATTGA
AAACCACTTTTGCTTTAGTAGTTATCAATATATTAGACCAACTAACTTTT
CAAGAAGTATTTAAGGAGAATCCTATTTTTATAAAAACTTTATTTCAAAG
TGCATCTCCATCGCCGNNNNNNNNNNNNNNNNNNNNNNNNNNNNNNNNNN
NNNNNNNNNNNNNNNNNNNNNNNNNNNNNNNNNNNNNNNNNNNNNNNNNN
NNNNNATGCTTTTTGCGCTCTTCTTTTTTGCCCACTTAAACAAAACAAAG
GGGAAGCAAGGAAAACAAAATAAAAACGAAAGGAAAAAACGTTGGCAACT
TTTTTCGAGGGTGGATTTTCATTTTGTTTGGTTCATGATTTCGAACTCTA
TTCGCTCCCCCAAATTTCGCCCATGCAGCCCGTCTCGCTCGCACCCAAGT
GCGGATTTTTTTTAGCATTACATTATTTGGAAATTTATGCAGGGGGCGGC
CGATTCAGTGACTCATTCCCATTCCGCCCATCGATTTTTTGACGGCCATC
GAGGACGAAGGACGAGGGGTGGGGGCATTCACACAGCAAACGAGCGATTT
TTTATGTAGATTGGCCCATTATGTGGAATTAGTTTTTGTGTGGCTGCTGA
TAGAAATGGCGATGCTCGTGGGATTTTTATTGGCTGACGCAGGCTTTGTT
CCGCAGCCCGAAAAAGTATGCAATGGTTTTTTGTCAGACGTATTCGCTAA
AAAAAATCAGATCTCTTTAACAAATACTGCTTTTAGAAATCTATTCAATT
TTTCTATAAAAACTATGTTGTAAATGTATAATAAAGTATTGAACATTCCC
CTACTAAAAATAAAATGTTAGAAACATTTATTTAACCGCAACATTTTAAA
AAATAGGTATTCAGCTTAATTAAATTGTATTTCAATGCACAATCATCTAA
TTAAATAAAGCAGCGTGTTCAAACCCATATTATAGCAATGAAGACAATAA
AGACTTGATTAGTTGAGAGTTTACGTGAGTTTACTTGAGATAAGACTTCA
TCTTTTGCTTACTATCTGCACTGATTTTCCAAAATTTTCCATAGAGAACA
AAAAGTTGACTGACCAATTGGGCAAACAAATCAAAACATTTTTATCAGTA
CGAGCAAACAGAAACCGCCACACATATTTGCATTTTTTTATTGTTAAACA
AGAATTGTTTGACCTTTAGCTAATTTGATTGTCTTCCACAGAACTTAATT
TTCATGAACGGGGGGACTTGAATATTATTAGCTGATAAGCAGTAAAACAA
AGAAGAAAAGCGAAGAAAATGATGCGTAGATGATTCTGAACACAACTGCG
AAAATGTAACGAAAAAAGTTAGTTAATGCCTCTTAAATAATTATAATTAT
ACAAAATTTCTAACTACATTTCTACAGTTGAATTATTGTACTACGTTTTA
TTTAACTAATAGAGGAATTTCCACACGTGATGAAGTCAACGCAAAGATAA
ATAAGTTTCTTACAATTCGAACATCGAAGATTGTGCAGATAACCAACAGA
GTCTTAGGCAAAGGGGGTTCATTATTCCTAAAATATGTNNNNNNNNNNNN
NNNNNNNNNNNNNNNNNNNNNNNNNNNNNNNNNNNNNNNNTGCTCGAGAC
CTAAAAATCAGGCTTATGAATGTAGTTCCAAAAAGATATTACTTCATTCT
TAAAACGAAGGCTTTGCCTAAAATAAAATCCACCGACTTAATATAATTTT
AGCAAATAATTAAAAATTAAAAAAAACNNNNNNNNNNNNNNNNNNNNNNN
NNNTTCTACGCCTCTGCTCAAGATTTCTGGATTGAGTAGCTTGGTGGGTG
GATGCATAAATAGTCGAGCCACGCCACTTGGGGTGGATATATAGTTTCTA
TATTGCTTCGCACTGGGTGATAATTTAACAACAACAAAACCAAATTGCCA
ATGCGAAACTGTTTTTGTGTTTTACTTTTATTTTTGCTTGGGTGCCTTTT
TTNNNNNNNNNNNNNNNNNNNNNNNNNNNNNNNNNNNNNNNNNNNNNTGC
GGAAAGTGAGTGACATGTGAGGGGGTGGCAAACTGCCCCCTTTGGGGTGG
TTTGGTTTTTGCTGGTGAATGTTTCTGGCACAAAAAGCAAGAAATTCGCA
TAAAAATATACGACTCCTCATTATGATAATACGAAAATAAGTGACAGTGG
TGTTTACACTCTAACGGTGAGCAAGGAAAATGCTGAGGATACACGGGATA
CGAATTTTGGGGGGATTATGTGGGGAAGTGTTAATGCAGCCTCTTTTTTT
GGGGATGCAGGAATACGAGATATTCAGTGGTTTAGATGGGAAATAACAAT
AATGCGTAAAAAGACTTAGGAGAATGTATCTAATAAATATTTGTAATATA
TTATTATATTCACTCCATGATAAGTTATACTCAAGTGTAAAGTTGAGCTT
TGGCCTCATTCATGATTACAGGGTATCCTTCCGGCAAGAAAAATTCTGGC
TGCCAAAATAAATCCGGAATCTGGCATTTCAACGCATTCATTAGAAAATA
AAATATTCTGCTTTGTCCACTCGCATCCTGTTTATCCGTGCTAACGTTTT
ATGCCTTTTGTTCTTGGCGCCCACACCTTGGACGGCACGACGAGTCCTGG
AATCGTCCTGATGTTCGCAATCTTAGAAAAAGAATTACTTATTCAGCGCT
TGTCATGGGCTTTTGGACCGGCTTAAAAGCCTGCTGGCCATGTCCTAGCC
AGCTTGGCATTGGCGTTGACTGTGCGACTAATAGGCTCGCATATTTATCG
TAAGAAGTTCAATTTTTTATTCGCATTTGGGCCGTACGTTTGCCGGCTTA
GTTTTGCCGGGGCCATTACCGACATTTTCCGCAAAAGAGCCCCGGCCATT
AGCTAATTCTTTTTGCCCCGGCAAGTGAAAGATGAACAGAGAGAGAGAGT
GAGGGAGCTTCTAGTTGGGCAGGAAAATGAGCAGAATTTTCCAGCTGCCG
TTGACGAGAAATACGTTACATTTTGCCGTACGCTCGAGTGGGAAACTCAG
GGGTCAACAATTAAATGCCATTTGCAATAAAAACAAACCGGGCTGGCAAT
GAAAAATTATTTAAATGCGCAGCACAAATGTCAAGACGGAAAAAGGTCAG
GCGACCCGGTTACGGGTGAGGGTCACCCGATGGTCAATTAAAATTGCTCT
AACCCGGATTGACCTCACCTCCGGAGCCAATTTCGCACCGAATCGAAACA
TTTTTCACAAACATGCTAAACAATGGAGCGCAAATTTCGCCGAGTCCCGC
TGCAAAAATCCATCGCTCGACTGTTACAGTTTTCAATGTCGAGCCATAAA
TTTGACCCCAGCCACCCCTATGTGTGTGCCCTGTGAACTGGCAGCGCTCC
TTGAGGCGTCTTAGCCGTGACCCCGAATTGATGCAATTTCTCCCCGCACA
TCCGCACATCCACAGTATTCGCATTAATTTTAACCTCTGGCTGACGCTGA
CAAGGGGTCAGGATCAGGATCAGAGCGCTGGCGCGCGTTCCCAATTTTAT
TATATTTTTATTTTATTTTTACTCGACTTTGTTATACGCTGACCAATGGC
CAGGGGCCAACCCCCGATCGACGCATCTGTAGCGCCGCAGGGGTCACGAA
AGTGTGAAAATGTGGACTGATTAGACGGGCACATCGTCCTGCGTCCAAGG
ATCTCTCTGGGGTGGGTGAGTCAAATGCTCGTTTTTGGGGTGGGGGTTAG
CGTATTTGGCGCTTATTTCCCAATGCCGATTGCCTAAGCTCGGGATTTGG
TTTGGGTTTGGTTTTCAGATCCTTCGGACGCTCAACAATGGACAATGGTG
GCCCGGGCTCTGGAGTCCTTTTTACATTTGTCCAATGCCCAATGTCCGAA
TTCATTTCGCTGGCGACTTAGTGGCCTTAATTTCCAGCGAATTACGAATG
TAATCGCGCCAAATGTTCGGCCATAAGGATCGAATATAATTTGTGGGATT
TTCAAGAATTTTCCACGACCGTTACTTATGGGCGCAACATTAAAATGATT
TTTCTTTCTAGGCTAAATCTGTTGTATTTACATTTATTAAATAAATGTGT
TTAATCTGTTCATATTTTAAAGTATTTAGTAAATTATACGTGCTCAAAAA
ACTATTTAATGTTTAAAAATACAGTAAATACAACTAAGAAAATATTTTTA
AAATTATTAAACATTTTTTATGCGATGAACATATCCAAGGACCTTAAAAT
AACTACATGACACTTTCGGGTTTTTACATTTTACGCTCATATTCATAAAC
TTATATATTGCTTTCAAAAGTGCTGGATATTTTTCCTACAAGTTTTTCAG
TATTTTCCAAGTAGTAAAATGTGAAAACAGTATAACCCTTCCACTCGCCT
TAGCCCCTTGAATTCACCCAATAAACCCACCGATAGCCAATATCGAACTT
AACCCTTTCGCCTAATGACCAAAACGAATTCCAAGAAGATCGCGGCTTGT
AAAAAGTGCAATGGATATTTCGCTTAACCCGTTCTCTTCCCAGCAACTTT
CTCGTTCGCCAAAGGGTTGAGGAAGTAGGGATTTCGCCGTGCAACGAGGC
TCAAAGGACAAAGGACACCATAAAAAAGAAACAACCGAGGCGTCATAAAG
AACACAATGACGCCGACATTAGGTGGAAACAAAAAGAAAGGAGAGAACGC
AAAGCACACAAATTGTGGGCCGTTTCGAGGGAAGCGGGCAAGGACACTAA
CAGGATGCGATTTTTTCTTAATGGGTGAAAGGGTTGAGGTCGCGCACAAA
AAACGGCAGCCAGATACCTGCCCACACCGTTGGTCATAAAAAACTAAATA
TTTTACGATCGGCACACAGAAATGGGATGTCTTACGCGGAAGTGTGTTTT
TGTTTCTTCTGTTTTTTAGGCTTCTAACAAGACGGTCGGCACAATTGTAT
GTAGAGCGAAGCGCTCTAATGACCATTAGACTCATAGATATTGTATCTTT
GTGCGCCTTTCGAAGTTTCTCGCGATTTTCCAGCTACTTTCATTGTCAAT
CGATGGTCTTACCTGACCAAAACAAAGCCGGGACCGAAGCGAAATCTATG
GAATAACATGCAAAGCGAGTCGCCTTCATAAAATCTCGTGGCGTGTCGAC
TGGAAATCCACCAGACGATTGTCCTGCGCGTCCTGCCGTCGTCCTTCGCA
CTATTGTTTGGCCGCATAGCCAATTTTACGGCGTAACCATTAAGGCGGAC
AATGAAAATTAGAGCAACTATTCGCCCTGGCCCGGACCTCTGCTCTAGTT
TCCTTTTTTAATCCTTCGGTTTTTCGTGCTAAAAAAGGATTTACGGATGT
TGGCCGAACGCCCGTGTACACAGCCATCCTGTTTACCATAACGTTTCGGC
GGAATTTTCACGCAGCCCTCTCGCTTTCCACCCATTTTCGTGGGCGTAAC
TCGCGAGCACTTTTCGCATCTGATTTATGCGAAATGTTAATTTTTGCGGC
TTCCTAAGGGTTTCGACATGCCGTAGAAGTGTGCAAAATCCGCCAGCGAA
TGTGGCAGAGATTTGCAAGTGTTTTTTGCTACCTAAGGACCACAGGACTT
TTTGGTGAATTGTTTGGTTTTGTTAGAGAGTAAACCGCTGTGCAGAACAT
GCTAGTCATATATTAGCGATTGGTATTATGAATCGAACATTTACTCTCGT
TTCAAACTATCCTAAAATAACAAATTCAACATGTTTGAAAACAAACTGAC
ATCATCAATTGACTCGATACAGCAATATTCTTACATTCTTACTTTTTTAT
ACTTTTTTAATCAGCTTCCAATACCTTTAAGTATGAAACTACTCTCGAAG
TGCACTCTAGCCAACAGTAGCGCATAAATCTAAGTAATTGTGTGGCAAAA
CCAATTTGCACTTAAGATCAAAGAGCAAAATCGCCGTACAATNNNNNNNN
NNNNNNNNNNNNNNNNNNNNNNAAAGAGAATCCCCTTCAGAAGCAAAAGA
AAAAAACTGAAGTAAAATGGCAAATCATCCTTGGCATGAAATCAGCTTAC
GAACTCAAGGTGATATCTCAACAGGCCGCAGGACAAAGGTCAGCAGAAGA
GTGCGCCAAATCAAAACACAAAAAAAAGATAGATCTTAATGAGATACTCC
CTCGAGGGGCGAATCGGTCGACCACAAAATCCCAAGCGCTTGGCTGCACA
TCTTACAGATACATTTGCATATCATCTGGGAGATGCGCAGATCAGGAGAT
AAAGATGTGCGGATCCGCCCTGTTGATCTGCCCAATCTACCCCTCGAAGG
AACTTCTGTTGAGACAGCCGCAGGCCAAAGGTTAAGGATAAGGATCATTT
GCATGCGTGGCATGGACTTTCGGAAATTAGACGATCATGATCATCAGCAT
GTTTGTGTTTGTCCCGATCACCGGATAGGTATATCACAGCTCATCAATTA
AAAGGTCAAGCGTGACGATCCTTGGGACTATTTGTTATGTCCTTAACTTC
AACTTTACATAACTTTCCAAACGTAACCGGGTAGGATCCACACAGCACCC
GCCCGCCTAAGCGACGCTAATCGGGCTGATCAGGGAACGCTAATCGCTCG
GGACTAACTGGATCCTCCGGATCAGCGGCGCTGATCCTGCGTGATCCTGC
GTACTGCGTAATGTTGGATTATGTCCTGTGCGAAGAGGTACGGCTGGCCA
ACTTTTAAATCGCTTTTAAATCCACATCACTCTAGTTCCAGTCGCACTTC
TTCGGATGCGCGGATTAATGAACTGGGCGGGCCGATCAGGTAGCTTCGCG
TCCTTTAATCCTTTCTCCGCTAAGTCCGGTTGCAGTTCGCATTCGTAATC
CGGTTTGCCATGTCAACGTCAATGGCAGGTCTACCTCCGGTACTACCTGT
CCCGAGTCGTCCTTTTGGCACATACATTCCTCTGGTTATGTGAGAGAGCA
GCAACTTGTGTAATTTGCATTCCGGCGGTGTTTTGTTTGCTCTGTTGTTT
TGTAAATATTGCTTTTACATTTTCCCCACCCCCCGCCAACGACCTAATTT
CTCCCCGTTCCACTTTAGTTTTACCCAAAATATTCCACATAAACAGGAGA
TTGAATAAAATAGCCGGAGGCACATTAATTCCGAACGTAATTATGAATTT
GTATGCATGTTTTCTTTGGAAAAACACTGTTCCATACAAATAATAAGTTA
TCGTTTTGTATTGTATAGATAAATAGATTTTTACGAATTAACTATACTGA
CATTTAGCCCCACTAGTTATTCGCTAGTACAAAATTTCCAATTAAACCTA
TTTAAAAAAATTTCAAAATCGCACCTAATTTATCATTCTTAAAGCGAATA
TTCTGCTTGGGAAAATAAATGGTCAAAACCAAATGATACTATAGATGAAA
AGCATCTATTGCTAACTATAATCCTTGTCAAGCTAGCAATGATACATTTT
CCGAAATTAGCTTAAAAAGGTGGAATACACCCATTATGCACAAACTTCCT
TAAGGAGATTTGGAATTTCGGATGCTAATTGTGGCAAAGCTTTGCCCAAA
TTAAGTTAACACGCACAGCAACAGGAAAATGTGTTAAAGCAACAAGAAGT
CTCCTCGGCCCAAACCTCCATCGGCCAAATTGCAGTTGGCTAAGTTGTTA
ATGTGTCTGGGCTTAAAGTTGCCCAAAAAACAATTGGCGAAGGCGCCCCC
CATCCCCCCCCCCATTTCCGCTCTCTCACTTTTGGGCCAGAAATCAATAA
TCAATAGTGAAGCGGAGATGCCAAAAAACGGCAAAGAGCCAGAAAGGCAG
CTGCATTCGGCCAAAATGCAGCGCCAGAAAATGCAAAAGGATAAAATNNN
NNNNNNNNNNNNNNNNNNNNNNNNNNNNNNNNNNNNNNNNNNNNNNNNCC
ACGAAGGGGATGCTGTTTGGTTATTGCTTTTGGGGATGGGGAAAGTCACT
CAGATTTACAGCTAGCATCCGTATCCGTTTTGAGTGAGTTTCGTCGTTAC
GTTGATGCTAATGCTCTCCGCCTGCTCTCTCATTTCGGTTTCTGCTTCTC
CGTGTAACGGCTCTCGTACGCCTTTGTGTTGTTGCACTTCTGGCATTTGT
TTTTGCTTTGCATTGAGATTTTAGATTTGAGTTCTTTTTTGGCGAGTGCA
TCGCTGTGAGGAGCAGTGAGGAGATTTTCAGCTATTAGAAGAGCCCGCTG
AGCGCCAGTTTGGTCAGTTGTGCTCCGAGTCCCGAAAACGAAAGTCGCTA
GCATTGACAGGCAGCCACTGAAACACAAAAATAACCAAACATCCAAAGGA
CGAAACGTAACTGCTATCAAAACAAATATTGCCAATAAATACAACTAAAC
TTCGTGTTTGTGCTAAAAGAAAACCAATTGCAAAAAGACTCTTGAACCGA
AAACTTATTTTTTGGCAAAGACCACATCCCGCACATGCGCGAATTCCGCG
AAAAAGAAAGCACAAAAGCAAGCTAAAAAGCGAGGCCCAAAAAATAGACA
AAAACGAAGAGCAAGGAGCCCCCACATCGCCGCTCCCCCTCGCACGCACT
GTGCGTGTTGGTCTAACGGTAACCGTGTCGCGGTCAAGCGAGAGAGTGGG
AAAGAGAGAGTCCGCGAGCGAAAAGCGTAAACTTCCGTGCTCCTGCTCCT
GCTCCCGGTTCCCGTTTCCAAATTCTCCAGGAGAATTGCACTTGGACTGT
CCCCAAGGTAAGTAAGTGGGCGTACCATCCAATATCCTAGTTATACACTG
CATTCGACCTCCAATAAATCGTAAAAAACACATGCGAGGTAGAAATTCGC
AAAAGCTTTCCGCGGATAAACAAATAAACAAGAATTACAAATAGGTTTTG
CGGGAGCAAATGCCAAAATGTTGGGGTATCCAGTAATATACACAGTTTTT
GTGAGGATTTACACATTCGCTCTGTAAATTTTAATTTAGTTTTGAATTGA
AACGAAATCTGTTTTTTATAGAATATATTCGATATAAATTCGAATTAGTG
GTTTAATTATAATCCATCATGTGAAATACTTTCGAAATAGCTGTCTGTCA
AAAGAAACGGATTTTAAAAGTTCGTTTATATGCTAATAAGTACTATGCTT
AGAGTATTTTACATTATTTATTCAGGCTAATCTGATGACTGATAAGCATT
TTGCTTATTCTCTGTTATAATCACCTTTAATCCCAAGTACTCAANNNNNN
NNNNNNNNNNNNNNNNNNNNNNNNNNNNNNNNNNNNNNNNNNNNNNNNNN
NNNNNNNNNNNNNNAACCTTAGAANNNNNNNNNNNNNNNNNNNNNNNNNN
NNNNNNNNNNNNNNNNNGAGTGTGGTAAATCATTTGCTAAAAATGCAAAC
GGCAAAAATTCTAAAACAATATTTTAAAATCTGTCTGGCTTTTGGCCGAT
CTTCGGGTGAACTTGTTTTTTGCCCGCTCGTTCTGTTTTTGCCCAGAACT
GCAGCGTATATGCAACCCCCAACCGACCCCCCCTCCTCATTCACTCCTCC
TAAACACCGCCCCTGGCCACGCCCCCCTCTACGGCTGACAGCTAATTTTA
TTTGTTTACATGTCGACTTTCATGTTTTTTTTTTTTTCGCCTTCCTGCCC
CCCAAATAACCCCTTCAATTTTTAGCATTTCTTTTCGCTCTTCTTTCGGC
AAATGCATTTTCGACTTTTCTTTTTTAATAATTTAAATTTAGACATCGAA
CTATAATTCAAAGTCAACGTGGCAATTTTTTAATGGCAAATAGTTCGGCA
CTTGCCAAAATGCATTTCAAATATAATGAATACACCTATGTGACGCTCGT
TGGCGTTGTTTTTTTAGGATGATGTTGGGGAATTCATCATGGCACGATCT
TTTGCAGAATTGATTGTCATCCGACAGTTTTAATGTTTGCCGACAAAAAG
AACCGAGCGCAATTCAAACAAATGGGGCTTTGTTAGGAGCATAAAAATAA
ATATGCACATATTATACGGGATATATTTATAAACCGCAAATGACATTGAA
TCACTTCAGTCAGCAGCAGTGCAGTTTGCCCTAACCAAATGCAGCTCCAA
AAAACAACAAGTTGTTCTAAGCCAACAACATAACGGGTGCAACTGCNNNN
NNNNNNNNNNNNNNNNNNNNNNNNNNNNNNNNTTTATATAGCAAAGGCAT
ATCCTGCTCTTGGCTTGCTTTTTGTACGGATTTTTCAACAAAAACATTTT
TTGTGTGGCGCATTTTCTGCGTTTGCGAATTTTTCCATTTTTGCCATTTT
CATGATATTTTTAGAGGGGTAAAAAGGAGACGGTGTTGCTGTGTGTGGGG
GGGGGGGGCACCAAAAACGACTAGCACATGTTTAGTTTACTTTTGCAGTT
TCGGTTGCCTGGCTGCACTCGTTGTGGCCACACCACCCCACCAGCCCCCC
ACTGCATGGTCCCCCCTGCCCCCTTGGCCCACGCCCCTCCTGACCGGCGT
AATATTAATTTTACACTTGGCCTTTAGTTTGGCTTNNNNNNNNNNNNNNN
NNNNNNNNNGGCATGGCACAAAAAAGCCCAGACGAAAGGCGAAAATTCTC
TTTGTTTCATAGTGCGNNNNNNNNNNNNNNNNNNNNNNNNNNNNNNNNNA
TCGCAGAGCAATTAATTTTGGCTTTCTTTAAAAATATCCACAAAAGCGAA
TTTAAATAAATATGCTAAGCTTCATTTTGTGTGCACTTTCTGTTTCCTGA
ACCATCAATTATGCCTAAGTATTGTAGATAGTTTAGCTGCCAGATAGCAC
AGAGCACCATCCTCCTCCCCTAAATAATATTCCGTAAATGCCCCTTTTTC
TCGTTTTGCGTTTTTAATAATATTTACTTGAAAGCACAAACAATTAGCCA
AAAATGCAGCAACTGCACAATTTTTCAGCGTGAAATTGGAAATGGAAAAA
AATAGAGGCAACAAGAAATTTTAATGCGAGAATTATTAGAAGAACTACGC
AAATCAAAGTGAAATGTCTGGCGGAAAATTGTTGTCAGGAAAATGTTTTT
CAGATGGGTGTGTAATAATTATACTGCACATATTATGCACATAGTTTAGT
TGGTCCTTGCAGTTTTCCCGCAGGTGTAAGCAATTTTGATCCGTTAATTT
AGTTTAGTCCCGCGCAATCCTTTTTTACTTTTTATTATTAACTACGAAAC
TGCCCTCGCTAGCTGCCTACTCCTGCTGTCGACTCCTGCCCAACGTAATC
CCCGTAGAAAACCAGTGGAAAATTCGCAGCTCGCTGCTAAGCTGGCCATC
CGCTAAGCTCCCGGATCATCCAAATCCAAGTGCGCATAATTTTTTGGTTC
TGCTCTAATCCAGAATGGATCAAGAGNNNNNNNNNNNNNNNNNNNNNNNN
NNNNNNNNNNNNNNNNNNNNCCTGTACCTGACTTCCCGTCACCTCTGCCC
ATCTAATCCCTTGACGCGTGCGTCCGTCTACCTGAGCGATATATAAACTA
ATGCCTGTTGCAATTGTTCAGTCAGTCACGAGTTTGTTACCACAGCGACA
ACACAGCATCAATATCCTTGCAAATCCTTACGAAAATCCCGACAAATTTG
GAATATACTTCGATACAATCGCAATCATACGCACTGAGCGGCCACGAAAC
GGTAGGATATTGTAGCCATATTACCCAGTGTCTCCATTTTGTACACAAAA
TCACTCAAATCCCCGTCAGGGGGTGGGTGCCGCCTAGCCACCCCTGGCGT
ATTTTTTGTTAGGGGTGGTGCCGCAAGCACACCAAAAAAAGAGAAAAAAA
AGAAAAGCGAGGAAAAATAAAATGAAAAACAAGCGGAAAAAAGAGGAAAA
AACTCGACGCAGGCGCAGNNNNNNNNNNNNNNNNNNNNNATGCCCACTAA
CCCCACTCTCTCTGTTTTCTTATCCATTACAGCCGTCTAGAGCCGCCAAG
ATGCAGAACTGGGAGACGACAGCCACGACCAACTACGAGCAGCACAACGC
CTGGTACAACAGCATGTTCGCGGCCAATATCAAACAGGAGCCGGGTCATC
ATCTCGACGGGAATAGCGTGGCCAGCAGTCCGCGCCAATCGCCCATTCCC
TCGACCAATCACCTGGAACAGTTCCTCANNNNNNNNNNNNNNNNNNNNNN
NNNNNCCATGGATACCCTGTGCGCCATGACCCCTTCACCCAGCCAAAACG
ATCAGAACAGCCTGCAGCACTACGATGCCAACTTNNNNNNNNNNNNNNNN
NNNNNNNNNNNNNNNNNNNNNNNNNNNNNNNNNNNNNNNNNNNNNNNNNN
NNNNNNNNNNNNTCTGATGGGTGGATTCAATCCGCTGACGCCACCCGGTC
TGCCCAATCCCATGCAGCACTTCTATGGCGGCAATCTGCGACCCAGTCCA
CAGCCCACGCCCACATCCGCCTCCACAATTGCGCCCGTTGCAGTTGCCAC
TGGCAGCAGCGAGAAGTTGCAGGCACTAACACCACCCATGGATGTCACAC
CGCCCAAGTCGCCGGCCAAGTCAAGCCAGTCGAATATTGAGCCGGAGAAG
GAGCACGATCAGATGTCGAACTCCAGCGAGGACATGAAGTACATGGCCGA
GTCCGAGGACGATGATACCAACATCCGTATGCCCATCTACAATTCGCACG
GCAAGATGAAGAACTACAAGTGCAAGACTTGCGGCGTGGTGGCCATCACC
AAGGTGGACTTCTGGGCACACACCCGCACCCACATGAAACCGGACAAGAT
CCTGCAGTGCCCGAAGTGCCCGTTCGTCACCGAGTTCAAGCACCACTTGG
AATACCATATCCGGAAGCACAAGAACCAAAAGCCCTTCCAGTGCGACAAA
TGCAGCTACACGTGTGTCAACAAATCCATGCTGAACTCGCACCGCAAGTC
GCACAGTTCCGTGTATCAGTACCGTTGTGCGGACTGTGATTACGCCACCA
AGTATTGCCACAGCTTCAAGCTGCATCTGCGCAAGTATGGCCACAAGCCC
GGCATGGTTTTGGACGAGGATGGCACCCCGAATCCATCGCTGGTCATCGA
TGTCTACGGCACGCGTCGTGGTCCGAAGAGCAAGAATGGTGGACCGATTG
CTAGTGGAGGAAGTGGCAGCGGCAGCCGGAAGTCAAATGTGGCAGCTGTC
GCTCCGCAGCAACAGCAATCCCAGCCAGCTCAGCCAGTCGCCACATCTCA
TCTGAGTGCCGCCCTGCAAGGATTCCCTCTGGTTCAAAGCAACTCGGCTC
CTCCGGCGGCATCTCCAGTGCTACCGCTGCCCGCCTCTCCTGCCAAGAGT
GTGGCCAGCGTGGAACAGACGCCCAGCTTGCCCAGTCCAGCCAATCTTCT
GCCTCCTTTGGCCAGTCTGCTGCAGCAGAACCGCAACATGGCCTTCTTCC
CCTACTGGAACCTCAATCTCCAGATGCTGGCCGCTCAGCAACAGGCCGCC
GTCTTGGCCCAATTGTCGCCAAGAATGCGAGAGCAACTGCAGCAACAGAA
CCAGCAGCAGAGCGACAATGAAGAGGAGGACCAGGACGATGAGTACGAGC
GCAAGTCGGTGGACTCCGCCATGGATCTCTCCCAAGGAACGCCGGTGAAG
GAGGATGNNNNNNNNNNNNNNNNNNNNNNNNNNNTGGCCATGAATCTCAA
GGTGGAGGAGGAGGCCACGCCGCTGATGAGCAGCTCGAATGCCTCGAGGC
GCAAGGGACGCGTCCTCAAGCTGGACACCCTGCTACAACTGCGATCGGAG
GCCATGACCTCTCCCGAGCAATTGAAAGTACCCAGCACACCCATGCCCAC
TGCATCCTCGCCCATTGCCGGACGCAAACCCATGCCTGAGGAACACTGCT
CGGGCACCAGTTCGGCGGATGAGTCGATGGAGACGGCCCATGTGCCGCAG
GCCAATACCAGTGCCAGTTCGACGGCGTCCAGCTCGGGTAATAGCTCCAA
TGCNNNNNNNNNNNNNNNNNNNNNNNNNNNNNNNNNNNNNNNNNNNNNNN
NNNNNNNNNNNNNNNNNNNNNNTCCTCCATCCGGAACTCCGGCGGCGGCG
GGTGCCATCTACGAGTGCAAGTACTGTGATATCTTCTTCAAGGACGCCGT
GCTCTACACCATCCACATGGGCTACCACAGCTGCGACGATGTGTTCAAGT
GCAACATGTGCGGCGAGAAGTGCGACGGACCCGTCGGCCTCTTCGTCCAC
ATGGCCAGGAATGCTCACTCCTAAGTTCCCCATCACCATCACCTTGTTAT
TATTATTTATCACTATTATCACATAATCGTTGTCCAGAATTGTATATATT
CGTAGCATAAGTTTTCCAAACATTATTTTGTTGTCGAAAATTGTACATAA
GCCAATTAAGCCGCTAATTCTAGACCTAAGTTTATCTAACTATCCTAACT
GTATCGAACTGTAGCCACCTTTCACTCTGTCTCTTTACACTCTTGTATTT
TCGAAATCGACTAAAAACCCTGAAAACGGTTTAAAAACTATCATAAATGC
ATGGAGAAACATAAGCCTAAGTTAAATCTAATTTGTAAGTGGAGTCAAGC
GAAACAACCAAACAATACCAACAGTCCAAAGTCAAATTAATAAAATATAG
TTTATAACATATACATAATGAGTATGTCTTCTAAAATAATTACTTAGTCT
TATTTAACCTACATATTCATATATGCGCATAACACTCAGTTCTTTCTCTG
ATATTCTCTCAGTATTTTGTTAGTTGANNNNNNNNNNNNNNNNNNNNNNN
NNNNNNNNNNNNNNNNNNNTTTATTCAATATAATTTATACAAGTTTTTCC
CTTTATTTTTTGTTGTTAACCTTTGGCAATAATGACAATATTTTCGATGC
AACTGAAACTGACGAAAGAAGAAGTACAAATTTAGAGATTTTTAATGAGT
AGCTAAGATGCGCGAAATCTGAGCAACGGATCAAAATTAGTATTTACCCC
ATAAAATTTAGGTCGAGGTCATGAATCGAATTTCGAGACTTAGGATGTGA
GCCCAGTGTAATCCTTGATAAATCCCATTTTAAGTAAATTAAACTAGTCT
AAGATATTTGCCCACGAAATGTTTTTATGCAATAACATAATAAAGATGAA
GATATTATTATTATATGCGGTGTTTTCTCTATATGCTATGAAAACTCAGT
AATAACCTGGGGANNNNNNNNNNNNNNNNNNNNNNNNNNNNNNNNNNNNN
NNNTTATGAACACTCATTCATATCCTGTGGATTTCTTCATCTTTCTTTAA
CAGAACCTTAGCATATTATAATATATCCCTGTTCCAACCATATGGCCAAG
AACTGACCAATGGAACTGTCAACACGCGATCTTTAAACATGATTTATCGC
AAGCGATCACCCTCACCAAAAAAAGCAACTGAATATATTCGGAAAATTGT
GAGTAAGTATTTATGTATATTCTTTTCAATTGAAGAACTGCTCCATCATG
TGCTAAATACCCAAGTTGTTAGATGAAAAGGAATAATATACAAAACAGAA
TTTGTGTGCGGGCGCAACCCAACAAATTGGAGAATCTCCTGCTTTCTTCC
TACATATTTCAATGCAACGAATTTTGATGGATTATTGACGTTTTGCGTGA
AAACGCACAATTCGCATTGCATATAAGAGGGGCATTATATAATAATGAAA
AACTCATGAGCACGCGCTGGAGGAACCAGAGGAGGAGGAGTGGCAGGAAG
ATGACGCAGCAAGGCGTCTCCTTCTGCCATCCGGGATCACTTGGGATCGA
TCCTTGGAATATTTTGGGGTTGGCGCGCATGCGTCGAACGCACTTCAGCC
AAATGGCGCGTGGATAAGGGGAAATTCCTTCGATTTTCGGTGCTCGAGTG
GGAAAGTCAGTTCTATAAAAATAGTTTTCTCCGGGCTGCATCTGATTGGT
GGTTGTAGGAATGCACTTCTCTTGATATTAATTCCATGTAAATTTCGTTT
AAATGTCGTTTTTCCTCATTAAATCATTCCAATAATTGATATTTATGGCT
GAAAGTAATTTCGTTGGGAGTCAAGGGTGAGCGATGATGGTTTAAAGCCT
CTGATCTTATCACAAATTAGATTTTGCATATCCCCTTAGATTAAAGTCTC
AGTAGCCAGAAGGATCTGCACATCCTTGCTCATTTGAGCGAAGTTAAGTT
GGCAATTTGCCCTTTGTACCGGATGAACTCTTGGCTTGTGGCCGCCGCAA
GCGAAAGATGTTTATCGAGGACGAAGGAGTCCCAGCCGCATTGTCCTCAT
CTGAGCTAACGATCCCTAGTTTCTGGTTTTGTTCGTCGGCTCTTATCTCA
GCTTGTGGCTTTGTAGCATCTTTCTTCTTCCTGCTGCCCGTCATTGTTTG
CGAATAGACNNNNNNNNNNNNNNNNNNNNNNNTGCAGAAGAGTAGGTGGA
GAGTCCTGGACACTTTGTGGCCTGGGAGTTCTTCAAATAGTTCAATTGCC
CGGCCTGCTGACCATTTGAAAGGTGTAATTTTGGTCCTGTTAGGACACCG
GGTCCCTTCTCCTATGTCCTGGATGCAGCTGCTCTCGCCATCCTCCTTTC
CCAGCTATTGACTCACCTTTTGACTCCCCCAACTCTGATTGATCAGCAGG
ACACGCGTTTGGCACACTTTCACAGTACATAATTTGGGCTTTTACCACTG
CCCCAACTCTATCGGCAATTATAAAAGCCAGCTTAGTCTAGAGAATTATG
TGCACTTGGAAATAAGAACAAAACTTTCTAGTTAGTTAGTTATTATATTA
AACGATTTACTAATCATGCGATTTTTTATCTTAAACATATTTTAGGAAAC
GATAGAATGCTTAAGTTTTGTAGTATTGATGGAAATGAGATTATTTCTTT
AATACTCAGCTAAAAAGGGCTGTAATCTACAGTATGTAATTCAAAATTAA
TTTCATAAATTTTCTCTCAGTGTATATATAAATAATAGCCGTTTGCTCAC
ATCTACACATATCCCACAGGGCTAAGCAACGCCATAAATAGGGTATTTAT
GTTTAACCACCACCTTCGACTTCGCCATTTTGGGATGGGGATGCGATACG
GATTTGGTGTGGGTTACGGATTGAGTTTTTGGTGCCAACGGTGCACGATA
TGGTGTCCATTTTTAGCAGCGCTGCCACCAAAAATAACCGAAAACCAAAA
TAGCAAATATTGAAAAGGGGAAAGGGGTTAACAAGGGTTTCCACTCACCC
AAAAATATATATATATGTATTACTCGGGGGGTAAGAGGGCGACATGTTGT
GGGTGTTTGGTTGATTAGACGGCGTCCGGGGTGTCCAATGGCCACATGCA
GGATCCGATGCGATCCCATGATTAGCAATCCACCCCCGCCAAGTCAGCAT
CCTTTGATGAGCTGTTGATTGCATCAGTAAAAGCCGGCGCCCACATGCAG
GGATCGAAACTCGCCAGCTACTTTTTTCCACAACTTTACGCATTTTAATT
ATGAAAATCGCCAGGAATGGGAAGGGATCGGATCAGTCGGGTACCCGGAT
CAAGGGACCCGGGCCAGCATCTGTGTGTGGGTTAATTATGAGCGGCGATC
CTTTCGACGTCTCAAGCGTGACGTCATGTGCGAGTCACCTTAAGGATTTG
TTGAACCCCCGATAATTTATTTCTGTAAACAGCAATCCCTGGAATTGTGC
CTGAAATGGCAGCGAGGGAGTGGGAGACCATCCTTTCACCTCGTCCAACA
GCTGACCGGCCAGCGTTCGTCCTGCGAGATTGAGGTGGGTGTAGCGAATC
CTTAAGTGGTCAACGCCGCTAACGAGCACCAAGGATGTGCTGACCATCTG
AGTTTTGGCAGTCGGCCAATTTATGAGTTTGCCATGTGGCGAGTATCTTA
AAGATACTATTATTCAATTTGAAATTAAGAAATTTATAAGCAAGTGATAT
AATAAGAAAATTATTTAATATTAATATAAGTGTTGCTTGATTACAAAATA
TTCAGATACAAATGTATCTGAGTAAGGAAAGTACCTTAAAACATGATGAC
TTTCGTTCTATTCACATTTAAAACATTAAAACCCTGAAACACCAACTTAA
ATATCTATTCAACTGCCATTATGTATGCCCACCATGATAGTTAATCATCC
TAGTCGACAACAATTCCACTCAGCCACAAAATTCCGAATGCAATTCAAAG
GCAAAAACCAAAACTAATTGCAGTGAATCGCTTGATGAATATGCAAAACT
GTAGAAAATTAAAGCACATCCATAANNNNNNNNNNNNNNNNNNNNNNNNN
NNNNNNNNNNNNNTTATCCTGTACACTGAATAGATACCATGAATGAGATC
CATGAAGGACCCACCGTTCCATAGGGAAATAAACAAAGCGGATAACTAAG
GAAAACTCGCGACAGCAAACAGCGAAAGTAACAAAACAATTTTTACAGTT
CGGCAAACAAAATGTGTCCACTCCGCATGTAAATGGATGGGTAACAAAAA
AAAAAAAAGAAAATACACGAGGAGATATATAGGAGAAAAACTCCGACTGG
GATGGAAAAAACATCTGCCCCTGATGGCACTTTAGTTAACGAAAAACAAC
AAAAGGTTAAAAATATATGCAAGCGGACTCCGGCTACCCAATGCCCTATA
CCAAATACCATCCAGAGTTCCATTCCCACTCCCATTCCACTTCATCGATA
ATGTCCAGCATCCGTTATGAAGAGACCGAAAAAAGAAGGAAATTGACAAC
AGCGTGTGCCTCACNNNNNNNNNNNNNNNNNNNNNNNNNNNNNNNNNNNN
CGAGTGTGGGGGTTGCACAGATACGCTACGCGTGTCCTGGGAGTCCTGCA
CCCTGCCACATACCATATTTGCACTATAGAAAGTCCAGCCGCTGGACTCG
TTTGGTCAGTTTGCTACAAACAATGCCGCCTTTGGTGCGGGCCAGTGGAT
TGAATTCCCGATTTTGGCATCCTTTACTTTCTGTTTGCCCTCGAAACACA
TCCACCAGATGCCATGGTCAAGTCAACAGTGAAATCATAGATGCCTGGGA
GAGTCCCAAGTTCTGGAAGGGTAAAGTGAAAGATTCAATCAGGGGGCAGA
CTCTAATTCATATTAGTTATAGCGCCTGATAATTCTAATTATTAAGTTAC
TGACTCAATCGAACCTACAGCATATGTAGGTTTTCTTAAGCTTTATGAAA
GGAACTGCAAAAAAAGACATTATATAACATAGCTCATATGCATTCGAAGG
AGACCCTATATGCAATTTTTTATTGATAATTTCCCCATTGAAAGTGATGG
TAACCCTCCCTAATCGAGCCATCAAAACCAATCAAATCGTGGCCAAAAAG
TCAAAGCAACGCCTATTACACAATCCGAATAGAGGAAATTTCACGCAAAA
AATGCGATTACCACCAATAAAAATATCACACACAAAAAACACTCCTTAAA
AACGAACCAAAAAATCGAAACCCAAACTACCCGAAATTGGAATACACGGG
GTGGGTACGGATAGCAAACCACCACCACCTCATCATAGAGGGTTGCAAAA
AAAAAAAAAAGGAACCGAATAGAAAACTAAAATGGAAAGAACCATTTGGC
AAATAGTTTCAAGGGATCGATATTCTTTTTTTCTTTATGGGGAGGGAGGG
TGAGGGATGAACTCGACATGTGAATAAAAAACAGGTAAGGCAAGGTTTTC
CTACTATTCTTTTTGTAAGAGATACTTTTTTAGCAACATGTGTTTGTTTT
GTGCCTTTGAAAAGATTCGGAATCTGGGAATCCACTGTATTTGGTTTCGC
TAAATCGACTTATTGGTCCTTTGTGCAGGATTCGAAGTGCAAATGTCAGC
TGTGGTGAGATGGAGTGTAATGTGAGCAATTAGGAGACCCCGAGGATGAT
GTATCAGTATCAGGACGAAGGACGCAGGTTATGGGGGCAGTATCAACGGT
CTACAGGTGCTAAACGATACTCCCGATGCAAGTTGTCAGCACTTGGATGC
TAGATGGGCGGATATGGGTCTCGAGTTTCCGTTACTTGTCCACCGAGGAA
TCAAGTTCTAGGCAGGCCAGAGTCCTCCCTCCGCCCAGTTGGCTTGTGTC
CTCGATTAAGGACATCTGGCAATTGCATGATTCACTCTCGTTTTCAGCTG
CCCTCCTAGCCCAACTTTATTTCCCCCTTTCTCCCTGCAGGTGCTCAACT
GACATCCATCAATAATTTTCGATGTATGCGACTACTACATATTTGGCAAA
GTGAAGAGGCAAAATTACTGCTTCGATTTGCCAAGGGTTTACTTGCATTT
TTCAGCTGGTCATTGTGGCTGACAAAAAGGATGTCGTTTTGCTTTGCGGG
AAAAGAGGGGAACACTGATTTCCCTCTTGCTTTTCTCCGGAAAAATTGCA
ATAATTTCTGCTCTTGGCAAAAACCAAGGGAGTAACATCTGAATAAAAGG
TGTTAAAATTTCAACATCAATGGTGAACCCTTTTTCCATTATTTGGTTTT
ACTTTTGGTGGTTACTCTGTGGGTTCCAAATGTTGCTAATTGGAACAGCT
GCTTTTCAGTTAATAATTTCAAAGGGAAATGTTATTTGGCAAAATTTATA
GAAATAACTAATCGATCATTGAAGTAGAAATATGTATATCCGATTGATTT
CTATATTTGAAAAATATAGAAAATTCGTATTGGTATCAAGCAATTAGAGT
AGAAATTAAACATTGAAATAATGTAGTTTTAGAAGCCTTCTAGAAATTTT
CCACTCTCTTCGGTTTCAATGAACTTTCCCGTTGGCTCCCTTCGCCATTT
TGAAGTTTTCCCTGGTGACGAAAACTCACCCTTTTCCCGGGCTCAAACTC
CATTTTATGCCTCGTGCTCAGCCGCACTTCATAACCATTTGTTGGTTTTA
TTTTTAAAAGTGTCCCCAAAATCTAGCCCCTCTCATCGACTTTCGACGCA
ATTTGGAGGACGTAATAAAAACAAAATGAAATCAAGGCGAGTGCACCCTT
TTGAAAAGTGCCCGAAATGTATTCATTTATTTTCGGATGCCCCCCTAGGA
CGTTTCCCCCTTTTTGTCTTTCCGCGGGGCCAATCACCGCGAAGGGATTA
GATGCTCTTTGGGCGTGTGGCACCACAAGATCTTTGTCATTGAACTTGAA
AAAGTGACGAGGAAACGTGCCGCAGACAACTGGCGATTATACCCTTTCAA
CGCATTTTGGGCAATCCGACATGAATAACACAAATGTGTGTGTTTTCCGA
AAATAAATAAAACATACATACATCATCCATCGGAACCCTTTTGCCATTGT
ATCTTTTTATCGCTCGCCTGTTGCATCATCGTCCTCATCATCGCCATGGG
GTTTTACCCTCGTCAAGCATCGAGTACGAGCTCTCAAATTAACCACCAAT
AAAAAGGCAACACTTCATAAAAAAAAAATAAAGGGAAGGGAAAACAACTT
CCGTTTTTTCATTGTTTCCCCGCCGGATCCTCGGATCCCTCGCCTGTTGC
TCCCTTCCAATATTTTTTAGGCTGTTCCGTAATCGAGGAGTCGTTAGGTA
AACACCCTTAATTTGATTTTTAGCGCCACTTAACAGGAGGGCACTTTTTT
TTTATCCTTGCGATATGCATATGGGGTGAGTTCTTTTTTTTTTTTTTTGG
GGAGGGTAAAAAATAAGGGCAGAACAAAAAAGTTGACATGGTAATTGGTG
TATCGGATGCTCGAAATGAAGCCATTATTATGTAATTGACTTTATCGGAA
GTTGAAGGGGAAGGGGAGTTTTTGAGGGGCGTGGTTTGCTGTGGGAAATG
TCGAATTTTTTTTATAGGGAGTGTTTTTTATCAGCCTGGGGATTCATAGT
TGTAATCCTTATTGAGTTATTATAATCTTATATACCATTAATGTTTGGTA
ACTTATATGTGGATTTAACTATATATTAAAAAAAGTTTTTATTGCATATG
AATTGTTTATTACTACTAAATTGTAGATGCAGTTAGTATGCACGCTTAAA
ATCGAATATAAATAATCTTAATGGAATTCAATTTATCTCTTTTCAGGGAT
CAGTAGTAAGCAATTCCTAGATATCTTGGCATACTTTGGCCCTCATCTGC
TGCAGGCTGCATCACTGCACCATTGTTCGCATAATGAATTCATCACATCA
AATGCTGATCCTGGCTGCGATCGCAGGACTCGTCGATTGCCGAACATAGA
AGAGCCCAACAATTGAATAGCGGCGAGCGGATGGAAATGCACAAAATTCA
AATGTCATTCAAATAGCGGCTGTCAGGACAATGGCCACGCACGCGGTCNN
NNNNNNNNNNNNNNNNNNNNNNNNNNNNNNNNNNTATACTATATGTAGAG
GCGAAAGGTGGTTGAGGTCCTGAGAAGGATATTCGAGGAGTGGGAGGCAC
GAGACACGCCTGCATCTCATTTAGGGACTTCGGCAAATCTTTTCACTTCT
CTTTCCCTCTTTTCAATGCACTTGAAGAAAAATAAGCAAGAATCTGGAAA
AATAATAAGCTAGTAAATTATAATTAGAGTTCTTAAGTTATAAGTATTTT
AGATTTACTTTTATACGAGCTATCTTCTATTTATTTAATATCTTTACTTT
CATTTCTTCGTGTGTACGGCAATATCCTGGCACAGGATACATGTGCGTAT
ATTGTTATTACTTTCGAGTTCCATCCGGTTTGCCCTCAGCTGACTGACAG
CCAGCGGCCGACGGCTACAAAAACATTCCGCATTGAGAACTCCAGTCAAA
GGCGACGATGATGAGGACAAAATCGGACTGCCGGGTGAGGCATCAACTTC
GCTTCCTTTCCGCCAAACCACAACAGATCGGCCCGGTCCGATCAGGTTTC
CCTGGCGATAAGCGTGACATTTTCATATTGCCAGCGATCTCAATCTGAGT
GCTCAATCAGAATTCTAGATTTCCCAGTCAATCCAACCATGCGTCCCGTC
CATTCATACATTCTCTGTTGCAGCTTTGCCATTTCTGAGGCCAATCACAC
GCCGACAGGATTAGGAGAAGTGATGTTTTTTATCTGGGCTAATTGGTCCC
TCCAAGCGGACAGCCATGAAATCAGAGTCCGATCATCCGATGGGCCAGCT
CTGATACACGTCTCTTAAGATCCATTCTTATCCGGATTTCTTTTGCAGGG
GCGTGCAATTGGCGTTAAATTCGAACTGACATTTAGCTTAAGGAGTCGAG
AGAAAGGACTTTCTTCTTTGAACTTGGATTATTTCTATATCCAAGCAGGA
TCTCAGTAGCCTGCAACTTATTTGGTCAATATGACTATTTTTAAGCCACT
CATAAGATGGAGTTCACATGACTTCAGCAGCTGCTAAAAGGGTATGTGGA
GCCCCCTTTCTTTGGAGCATTACAAATTTCCCCGACTGAAAAATTAACCA
AGAACTACCAGAAATTAGGGCATGACTCCATAACTCGCCAGTCGGGAGCC
AGGGCAGATGTCAAGCTGCTAAAGATCACACTAAACACAAATATCGCCCA
AGGAGCTCAACTCATTTGAATGAGGGCTCTCGCTTCCCGGGAAAGCAAAC
AAATTCCGACCCTCAAATCCCAAAGGAGCGCAGACATAAGAAAATCATTT
GTTGGGGAAGGAGTAGGGAAAGGACTCCAAGGGATCAACACAAAGTCAAA
TGCCGAGCGACCCGTTCGAAAAAATCTGAATGTCGCGTGTTGGCGCGTAA
GATTTGTGTTTTCCGGGACCGACGTCTCGGAAAAATCGGGGTCACCCAAA
GGGTCGGGGGTCGGGACTCAAGGCATCATAATAGGCTCATTTCCTTGCCT
GCTCCTTGGGCTCCTGATTTTCCGAGCGTAATGGCGTAAACATTCAAGGG
GAGCGTGCGCTGCGCACGCGCAACATTGCCTCACCCTGCGACCCGANNNN
NNNNNNNNNNNNNNNNNNNNNNNNNNNNNNNNNNNNNCGAATCTCATCCC
GATTTCAATCTGCGCGCCATTGTTCGATTTCCTTGAGGATTTGCGCGTCT
TATGATTGATTCAGTGTTTTGTAACGATTGTTGTTCCCATGATTTTCCCA
CGTCCACGATCACAATCTTGTGGCATTTGGTACGGCGCATGATGAATCAT
TGATGCCTGCCGGTGGGTGTAACGTTTGGTTTGGAAGTCGGGGGTAACCA
TCGTCTATTTGACAAATACTCAATTCATCTTTCTTCCCAAAGGTCGTCGC
GTGAATGGAAAGCGGAGAAAAGCTGAAGCGAATGAAAAAGTATCCTTGAA
TGATGCATGAAAAATGGTGAATAATGTCGAATTTACCACATGCAATTTAT
ACACCTTTGTTAACTCAAAAAAGTTGTAAATAAAAGATGTACATAAGCAA
TAAATATTTTTATATTAATTTTAAGTTATTAAAAGATATATTTTCATATT
TTCTTGGTTGCATCCATCGAGAACACATGATACTGCAGCAGCAGCAGCAC
ATGACACATGTGGCACATTTAACACCTCCAATTCATAATGAATGAGTTAA
GAGCATCAACAAACGAAGCACGAACATATAGGCGGCGACTACTGAACATC
GTACCCGACATGGTCATGGATTGGTATTGGGAATCTGGGTTGGCGTCGTA
GGTGCTTGTTTGCCACGCCCGCATCTTCCAGGACATGTGTTAATCAAGCG
GCAGCCTCGGCAGCGCATAACTCAGTTGCAGATGGACTAATTTTGTTGTA
AGTCGGGTAATAAAGGAGGGACGAATGCTACACAGCTGCCCCAAGGACTA
AAAATAGTCGGTGGCAAGGTGCAGGCTGGCTTACAATTTATGTGACAGAA
TTCTCATGTTTGCGCTTAATTTTTGTTTAATTTTTATGGGCGCCAAAAGA
GGAGACGTCTGCTGCTGGTGGGATGGCCAATTTTGGCCATTTATCCTGGC
CGTATTCAGTTTTGAAACAATGGTGTTGGACAAAGAAGGTAACATGAGCT
AAAAAACCAATAGAAGCAAGAAAATGTGACAGGCAATCGGAAGAAGACAA
ACAAATGGAGAATCCAAAGAAAAGCGCAATTGTTGCAGGATGACAATTGA
ATGCAATCCGGAAATGTCCTGCGTGGACAAGGATCGATGGCCATCGCCCA
AGTGGATTTTTTTTACCACTCAAAAAGTGAGTAAAAGAGAGTGCTACTCA
AAATTGAGAAAATCTTTAGCTCGCTGGATCCTCATAAAACATAAATCCAC
CCCTATCTAAAAACTCAACTCACTTTGAGTTGAGATCGCTGCAGATTGAG
TGAATATCTTTTGAGATATGTAAGTTTCCTTTGATTTCAGAACCCCAGGA
GTTTTCCGCATTCGGGTCTAACTTGACCTCTAAGGCGACCTCAAAGATGC
GAGTTGAGAGAAGCGCGCGCGTTGCTCCTTTTGTGTCCTTCGCTCGCATC
CTTCGGGTCATCTTCTGACCTTTTCCCATTTTGGCACCCGCTTGCCCTTT
GTCCCTCGCCATCGGGATCGTTGACAGAAGAGCTGGGGCATGCAATAAAT
GTGATAAAGATTGTTTTTTTTTGTTTTTGTCTTTCTGTGCAATTGCTTGG
ACACCGTGCCATAAATTGCCCATAGACGACCTTTGATCTAGCATATCGTC
GTTGATCATCGACTAGGGGTTTCCTTGGCACGGAAATGCCTTGAATGATG
CCTTAATTGTAGGACATGCAGCTGGAACCATCGGATTCCATTGAACCGAC
CCTCAATTGTGGGTGTTTAACGTATGTTTTGCGCGACTTTAGGCGCAGTC
TGATACTTTTTACACATGTAATACCCTAATTTATTGCAGCGCTATAGAAA
AAAATTTAGAATTAGTATCATACTACTTTTCTAGAACTACTTTCATTGCA
CCACTGTCACTTAAGAGAACTCACACTGAATCTCGCGAAACGAATTACTC
GTGTCAATTTAAATTATATTTTACACCACAAATTTATTTCTAAATAATTT
AGCCAGTTGTCAGTGGATCTTGAACATTGCTAGAGGTTAGACCAATGAAG
ATCTGTGCTCAAATAATTGGAATTGTAGTTTTAGCTACTCTCCTTAAGGA
AGTTGGTAAGTACATCCTATATCTACCTAAGTTTATGAAGATGGTTAAAC
AATTTGGTTCTCTTTTAAGATGGAAAAGGAGAAATTTCAGACCTGGTTAG
TTTCTAATACAATTTCTAATTGCCATATATAATATGTAAGGTTTTTCCAA
GGAATCTCTGGCAAAGACCGATGCAATGTACACTGCCCTGCTGAAGGAGA
TAAATTCAACTTTCCACAAAAGACCGTATCTAATAGAAAAAAATGCAGAG
TTCGAAAAGAATTTCCAAACGGTTTTAGTTGCTCTAAACTTAAGCATGTA
TGAAATAGCTACCAAAATTGATATCTACACCGACTTTACAGTTTACAATC
AAATTCGACTCGAACTCGAAAGGGAAATCTATAAGAAGCTACAAGTTGCG
GAGAGGCTTCAGAAGATGGAAAATCTTTTGCCAATGTGTCGCGTCTTTTT
TGCCAATCAGCAGGTGCAACTCATTGGCAGTTTCAGTCAATCGAACCTCA
TGAAATTGGAAATATTGCATAATCCGGGACCACAGTGCGAAAATGTTGAG
GTGCAAAAAATTTTCATCACGCCAACTTCATCGACCGCCAGGCCCGAAAA
CTACGATACAGAGATTCTGAAAGTTTTGGCCAAATACAGGACACGTCCGT
GGGGAAAAAAAACGTATCGGGACTTCGACGATAAAATATGGAACCTCTTT
TTGGCCATAAACAGCGAAGAGCAACAATTTAAAAAGAACGCATTAGCCGC
ATTCAAAAAATATGACGAAGATCGCGCTATTTTGGACAAAGCATTGGCAC
ACCGAATTGCAGAATTCGAGAAACAAATTCCGAATGAGAAAAAATCCGTG
CAGGGTCGATCTTATTCGCTTGAAAAAAGAATTGGGACGCGCAATGTTTG
AAACCACGCAGAAAAAACACAACAGTTTGGTCGCCACGAACTATGTAAGG
ACCTGCCTCAATAATCAAAGAAAAATTTTCTTTGCAATGAATGATTTAGC
ATTGTAAACTTTAGATTGGTTTTATTTTACTTTAATATAATATTTAAGCA
CTAAGAAGCATATATTAAAAACAATACAATTGAGTTGCTAGTTTCCAGAA
CTTAATAAAGTTTAAAATGTATCCTTTCTAGCCAAAAGCAATATCTGTGC
TTATTTAGAGATTTTTTACATACTACTTTTTTATATTTAAAGACTAATTT
ATGTTTGCCTGCCCTGACTGGCTGACATTTGCTTTCTTATTCGAGCTTGG
GCCTCAGCTGGCCAATTTTTTAGTTCTTCCTTGCCACAAGGCAAACAAAA
AGAGGCTGTATAGTAGAAACTGCAGCCAGGATCCTTGCACACCGTCTTGG
AGCAGATGGAGCACTTAGTCCCCATTGCGATATAGTATTCCGGCTTTGAC
TGCCAACGAGGTGGAGGTGGCTGGAAAGGATCTCGCATCACGTAATTGTC
CTCCGGGTAGACGACTCCTAAAGCAAAGGGCGGTTTCCGTCCAAAATAAT
GGACCATCTCCTGCATTTCACAGCCAGAGCAGTTGAATTCGATGCGTGCT
ACTCGTTCATCCTCTTCCTCGGGATCAATGGGCTTTTTAACCTCCTCGGG
AAGCTGTAAACGCTCAATTTCCTCTGCCTCGTTCTCCAGGACGAGGTCGT
CATCGGGATCCATGTTTAAGATTTTCTAAAAGACCAATAGAAAAAACAAA
GACTGTGCAACTTATACGAGGACTATATACATTTACTACACTTATAACAA
TAGTATAACAATATTTGGTCAAATCAGTTTGTATGTCACTCAGCGAACGC
CATGCGACGCTTTCCAGGCAAATCCTCCGGCCACCATTCCGGACGTTCAA
CATAGCAGCGCTCGCCATCGATCATCAACTCCGGACGGCCGTTGAGAACC
TTCTCGATGCGCAGCAGTGCTACACCATGCTTGTGCGCAAAGCCAAAGAC
GCGTCCAAGTTTCGCTCCAGCCAAAGAAGTTACGTCCTGGCTGGAACCCA
CATCAATAGGGGCCGTCAACCGGATGGGCATGTATCGCTTGCGGATCACG
CCCGAATGATGGACGCGGGCTGTTAGCTCCTGGCCCACATAGCAGCCCTT
GTGGAAGCTCACGCCATGCAGGTAATCCGCATTGGCTTCGAGGGGAAAAC
ATTTGCCCGGTGGCAGTTCCGAGCAGCCCTCGCCCACTCCTTGCTTGTAG
CGCAGCAGTTGATAACTATTGTCGGAGGAGGCTGCTGTGGCGGTACCGAA
GTCGGTAAAACATTTGGACAGCTTGGACCAGTCCATGTCAGTGGGGGCCA
GGATGCGAGTGCCAAGGACATGCAGCCTCGGGTCGGGGGACACAAATAAA
TCTGGATGTGGATTGGGTACAGCCTCCGAAGCGTCCTTAAGGTTAAACAA
CACCCATGGGGTATACTCGTCGTCTACACTGTCGACCTCAATGCGCCTGC
GAACGCGATAGGTGCGCAGGTGGCGTCGGAAGTCCGAGGAAGCCTCCCGA
TCGCACTCAACAAGGATGGTTTCCGGGTTGTTGGTGCGGTACAAGATGGT
GTCGTACAGCAGCCTGCCCGCCTTGTTGAGAAAGTGGGCGTACATTGAGG
CAGGACCCCCCGGCGACTGAATCCGGGCCACATCGTTGGTCGCCAGACCC
TGCAGAAATGGCACCACCTCGGCCCCGTGGACACGGATGAGTTCTCGATT
TCCCAGCGGCTCCAAAGTAAAATTGCGCTGACTTGGGCCCACCGGACGGG
CGTATGGGATCCTCATCTCATGGAGATTACGTATGTGATGGCGCACAGCG
CGCAGAAACCACGGATTCGTACGATTCATGCTGGAAAATGGAGGCATCTG
TTGCCTGCAATTGGTACTGGAAATGCCAACGGAAATCGCTCTTACCTTGT
GCAGGAAATTTGATTAAAATTATTCGATATATCTAGCAGCAGAAACTTAA
ATTTGGTACTCAAAACAAAGTCGAGCAAGGAACTGATTTTTTGGCACCCG
GTTCATAACATTTGGAATTGACAGTTCGTTTGGAGATGAGCGATTGGATT
TCCTTTTACGTGACACGAATTGTGGTGGAATAGATAAATATCGTTGATTA
TCGTGAATATCTCACACTTGCATATGCAATAAAATTCTTTAAAAATATGT
CTGCATGCTTACAATTTTATTTTCTTAAAGAATTTTAATAATACAGCAAA
TTTAAATGAATTGTTTACTGTATTATTTTCGTGGCACTTACCGATTGTTT
CTAGCCACGAAACTCGGTCACGCTCTCATCGCCAATCAGCTGTTTCTTAT
CGTGACACCACATCATCTTGTTTTCTTTGGCTTATTTTAGCACTTTATAC
GGGGAAAATCGGTATTTCGTGGCGCTGAGGGCGCAGCCACTCTGCTGAAA
ACACAAGAAATTTGTTTTAAACAAAACAAAATGAGTCAATATAGCCACGT
TAAGTATACACAATCGCCGACGCCGTCGGTGGTTTCCGGCTACTCGAGTG
CCTCGCGGCTCCATTCGCCACTCCCGCCACCCGCCAACCACCGGAGGGAC
TGCCTCTCGGCGACCACGAAGAGCTACAAATACCTGCGACGTCTGCTCAA
GTTCAATCAAATGGACTTCGAGTTTGCCCTGTGGCAGATGCTCTACCTCT
TTGTGGCGCCCCAGAAGGTGTACCGGAACTTCAACTACCGGAAACAGACC
AAGTCACAGTTCGCCCGCGATGATCCGGCCTTTCTGGTGCTCCTGGTCGT
CTGCCTATGTGGTGAGTTCTAACGCCCAAGCATCCACACTCCCGAAGGGA
GGAGGGAGATCCCATTTTTATCTGTTGTCATCTTGTACCATATCTACAGT
TTGGCACTCATAACTTCTCTTCTGCTTATATCTAGTTAAAAGCTAAAAGT
TAACCAATTTCATCAGTGCCCAATAAGATTACTATTGTACTCCAGCCTTA
TATAGAAACAATCAAGGAAAGGCCGACTAGTAATGTATTTATCTTTTAAC
AGTCACCTCCCTGGGCTTTGCGTATGTGCTGGGACTGTCCTTCTGGCAGA
GCATCTCGTTCATCTTCTACGTGGTATTCGTGGACTGTATTTTCGTGGGC
ATCATAATAGCCTCGTTCTTCTGGGCGGTGACGAATCGGTATCTGCGCAC
AAATAGCCTGGAGCCGGATATCGAGTGGGGCTATGCCTTCGATGTCCATC
TAAATGCCTTCTTTCCGCCACTGATGCTGCTGCACTTCATCCAGCTGTTC
TTCTACAACTGGCTGATCAGCCAAACGTGGTTCATCTCGCGATTTCTGGG
CAACACCTTCTGGTTGATGGGCATGGGCTACTATGTGTACATCACATTTC
TGGGATACAATTGTAAGTTATTAAATTGTAATCAATTTCTCGAAATAATA
AGTTTTGCTCCTGCAGGCATTCCCCATCTGAAAAACACCCGCATCATTCT
CATCGCCCTGCCCATCATCTTTCTGCTGTTTCTGGTCGTCACAATTATTG
GTTGGAACGCAACGATATCCTTTGTCAATTTCTACAAGTATCGCGTATAT
TAGTAATGCAATGTGCGTTGTAAATTATTCTGCGTTTAGTTGCTGAGCCA
TTATACTACAATTATGACTAATAAACTAATTAATTTAGCGTTATCCAAAA
CCATATAATTGCTATCTCAGTAATTTTTCGAACATAAGCCATTTTTATAA
AGTAGAATAGTGGAAAACTATAAAATAACATTTTCTCGATATTTTTATTC
TATAAAATGGACAACAAATGCAATTACGCCAGCTGCTTTGGCTTAATGAA
AGTGCGCTTGCGCTTGTTGCGTTTTCGCTGCAGCTCCAGGGCGTGCAGTT
CCGTGTGCACTTCGGCGAAGATCTCCGTCTGCTCCTCCTCGGGAATCGAG
CTGCGGTAGTCCTTCATCATGTCGTACTTCTCCCATGGTTTCTGTACCTT
GGCCGAAGACAGGCGATGCTTGTCTTTTAGATACTCATCGATGTTGGCCA
CACCACGCAGATTCTGTCGTTCCCAGCGCTCCAGCCATGGACGCGGACGG
AGCATCACCTTAATGTCGTTCACCGGCACCGGAGCACCCTCCTCGAGCGG
TTCCGCCTCCATGTTCTCATCAAAAGTACTGTACTCCGGAAGAGCGTCCC
TCAGGTAGAAGAGACTGTCATCCAATCGCTTCTCCAGCCGCAACACCTCA
ATCTTCAGGATTGTAGGATCGTACAGCTCGTATACCACCTCCATGCCCTG
ATGATCGATCACGTTGCGTAGGATGAAACGGGCGCGCAGTCCACAGCGAT
CCCTATTAATACAGATGCCCACAAATCGACTGGTTTTGCCAGCGGCATGG
GGATCCGAACTGGTCACCGCAAGCACAGATCCAACGTAGAACTCGGGCAG
ATCGATCTGTTTGCGACGATCCAGCATGTCCAGTCGCTCCAGCTTCTCGC
GGACGAGGTTGCGCCACTCCACCTTCGGATCGAGCAGGAATTCTGGGTAA
ACAAACCGATAATTTGCCGGAATGATTGGCTTCCGGTTCACTGGCGGAGT
CGGCGTGGTTGGCGGAGCCGCTTTTTTCTGTTCCTCCTTATTTTCAATTA
CATGTTCCGCAGTTTTGGTGGAGAAGGTCACTGAAAATACGTTTCCTGAA
TGTGTTGCACAATATAAAAAGTCTCTCCTTACCAATCCGCTTGTAGGCAC
ACTGCTGCGTCAATCTATTCAGCATAACTCTTGTGCTTAAGTTCATTTTG
AATAGTTTTTGGGATCCGCTGAAACAAAATGATGTTTAGATAATCATGCC
GCACTATAATCAGCTGGCAGCACCGATAGCAATAGCAGAGTTATCGATAG
CCTTTTCTAATTGGAAGGGAACTGCCAACTTGTCAGTTTTAAGCTCATTT
ATTTATTAACAAAATATAACAATTTGTATATTAAAAAATATTGCAGTATT
