# Supplementary material for: SMCis: An Effective Algorithm for Discovery of Cis-Regulatory Modules
Source: PLoS One. 2016 Sep 16;11(9):e0162968. doi: 10.1371/journal.pone.0162968 (PMC5026350; doi:10.1371/journal.pone.0162968)
Supplement: S1 Datasets — (ZIP) [file pone.0162968.s001.zip › dataset/Drosophila/Masked/dsec_kni.fa.masked]

>scaffold_11:555326,595325 (reverse complemented)
TTATGGTTTTCAAAGCCGAAGTGATTTCTCTAATTTGTATTTTATAGCGA
AATTCCATTTTTTTTAGCATCATCTTGAAGGATTGAGGCCTGAATGTGCC
ACTGCGACTTTCCGCGTTCTCAGCTCTTAACTCAATAAAACAAAATGAGG
AATCTCTGTACAGATAGTATGCTTACTTCTAACTAATTATATGGCTATTA
TTAATAACGTACATATATAACAACATATACATGAGGAAAAAGTACATATG
AGACATAGACAAAAATGTATGTATCCTAAGACATTTGTTACTTTATTGTT
TTTAGAAAGCGCGTACGTATGTATAAATTTGCAATTTTTATTCCTACTGC
CCCCGAAAAGAAAATATACAAAACAATAAATGGAAAACATTTACAAAATG
TTATTGCTTTAAACAAATAACAAATACGAAATGTGCAAAGTGTTGGAATT
TTCCATAGGCCTAAGTCCAGCCATTCAATAAACAATAAAGCCGAATGACA
AATTTTGCTAACTGAAACAGCATCGAAAATATATAAGTGGTCAGAAAAAA
AAGCGAAACTTGATTGTCTTTATTATGGGACTTAATAGTTTATAATAAGA
ACTTTTCTGTCTTTAGAANNNNNNNNNNNNNNNNNNNNNNNNNNNNNNNN
NNNNNNNNNNNNNNNNNNNNNNNNNNNNNNNNNNNNNNNNNNNNNNNNNN
NNNNNNNNNNNNNNNNNNNNNNNNNNNNNNNNNNNNNNNNNNNNNNNNNN
NNNNNNNNNNNNNNNNNNNNNNNNNNNNNNNNNNNNNNNNNNNNNNNNNN
NNCAAAATAATTAACCCATTTATTGGGTGGTTNNNNNNNNNNNNNNNNNN
NNNNNNNNNNNNNNNNNNNNNNNNNNNNNNNNNNNNNNNNNNNNNNNNNN
NNNNNNNNNNNNNNNNNNNNNNNNNNNNNNNNNNNNNNNNNNTTTTTTGA
TATTAAAATAAAAAAATTATGCTGTTTGTATGTTCATATGTATTTATTAA
TTAATGCAAATAAATTGCCAGACATACTCAATTAAATTCGAACAAATCCA
AACAAATTTAATTCGTCGCATATGAAACAAACAAATCTTATAATTTTTAC
GATGAACTCTTATACATACATTTATTTTACTCGGAGGGTATAGTTACATA
ATGGGTAATGGCTAACTATTGCTTTATTCGTAAGGTATGCTCCTGTTAAG
AGGGTGTAGAAAACGTGTAAGTTATGAATGTAGAATTCAGTAGGTTCAAC
TGCCAGGCGCTAGGTGTCGCACCAATTCCTTCGTGGAAATCGTTTAGATT
TCTCCTATTCTTGTAGATATCGTTAATGCAAAAAATGCTTTTATAAATTG
ACTTGTTTAGGTTACTCGTCTGCTTATAAAAATTAAGTTTTTAATGGTTA
TGTCAGTTATCAGAATACAAAATGATCCATATAATATAAATGGATCATTT
TGTATTCTGATAATACCTTTTCACATGCCAGCCGATGCTTTCTAAACAAT
TTCATGGTAGTATTTTGATTTGCTGCATAAACAAATGCAAATTCATATAT
TTATTTAGTATAGTGACTTACCTTTGGAATAGGCAAATTATAATTAAGCA
AGTACACGGAAACCACCGACTCACCTGTCCTGCTTCCAAGCCTTAGTAAC
TACCTGGCGAATAAAGCAGCGTTCTAAGACCCCAACTCCAATTCCAATTC
CAAGCCCCTTTGGCCCAAAAATCGACCATCAACAGCATTCGAGTGGGGTC
AGTTCTTCATCTTGAAAAGATCAAAGATACACTTTGGCGCTTAAGTGTTT
TCCCGGCACTCCGTAGCCTCATCGCCAGCTATCAAGTGAAGGAGTTCGAG
ATATTTGTTTCGCTTTTCGAATTGAGTTGTTATATTTTCTGTGGCTCCGT
GCACTCGAGTTCGTTAGGCACCTTAGTGGAGCAAACAAAAGCAATTAGAC
GGCGTCATCTGACAGCCTCAATGGAATAGTTTTCGGAGCGAATACCGGCG
GAATGCCGCAGCGTTTATCGATCGATCGCCCTCTGATGGGATGTCCAACT
GCCAATGAGACCGGGCCGAATAAAAAATAAGTGAAATACAAATGGGACGA
GGGGGGGGCCACTGTATCCAGGGCGCAGAACAAAAGAGCTCCACTGCGGA
GGAGTGAGGTGTTAAAAATTCTACTCTTTATGCTCCTATTATGATTTGAC
TCGCTGCTTGTGGACTTTGATGAACGTTTACGATATGAAAAGTATCTGAT
GATGCACTTAAAAAAATATATTACTCCTGGCTTGTTTTGGGTTGAAACTT
GAAGTTCNNNNNNNNNNNNNNNNNNNNNNNNNNNNNNNNNCTGAAACAGC
AAAAAAAACCTTACCTTCAATGTTGCTTAAGTATTTTTGTAGAGAGATCG
AATGAAATGCAAAAAATCCTAGATTGAAGTCGCATTTCTTCGAGTATATA
TGTGCGTGGAGTTTTTTAAATCTTTTCAGCTTTTGTCTCACTTGTTTGAC
AACCGATGCGTACAAATCAAAGCAGGAATCCAGAGTCAGAGGCCCCAAGC
CCCCGGCTCGTCTGTTGTTTGATTAATAGCCGCACAATTGATATGTTAAG
TGGTAAATTACGCCATTGGCACGCAAATGTATCTTTACGATACATACATG
CGTTTGTGTGTAGACAAAATAAAAAAACACAAAAACGGGCAAATTGTTGT
TTGTTTAAGGCGCCGCTTTGAATGGAGATAAAAATCTCGGAGCTGCGCTA
TCGAGGCTCTGGAAAGGCGGAGCCTAAAGTGCGTAAAGTGATTTAATTTT
GAATGAACGGCGGAGAAAGTTCATCAAACACTCATTCGTTGGCCGGCATA
CAATTATTCAATTATTTGGTTGACTTTTCCGTTGTTGTATTCAGCGGATG
AAAAGTTTGGTATTTTACAAGGTTCGTTGGCTTAAATTAAAACCCATTAG
TCTACTTTTAACACGCTTTCAGGGAGTCGATGTTTGTTGTTTTTATGGTA
ACGTTTATATGCTTAAATAAATGGAAATACAAAGCGAATCGAGGCGAAAC
AGAAAATCAATTAAAGCCTTTTTGTATATTAGAAAAGCGAAACAATGGGG
AGGGAGTTCGATTGATGTCATTAAATTTTTGCCACGCCATAAAATTCATC
GATTTTTTTTGTTTTATTGAAAAGCTGCCATGTAGAAGTGTTATAAAAAT
CAGTTAAAAGCCGAGATGGCCGTAGATTTGATGATTTTTTGTGGTCTCTG
TTTTGTTTTTACTGCACGAAGCCTTTGCTTATGCTCAACTAAAATGATTT
AATTTCGAAACGTGCCTTGCAAACTTTATGATCAATTTTCGCTTTAAATA
TAGATTGAATGCCTCGTCGAATTATTTAAATGTGGCTCTGGCTTATTTAT
TTATTCTGTTCTTTGTTTTTCGAATATCATGTGACGAAGGTGCTTTATCG
GAATGCAAAAGTGAAGGAGGGAGCAGCCTTTTGATGATCCCCAATGGATT
GTAAATTTTGTAAGTTTTATGGATTTGATTTACGATGTTTTAATAGAACA
GTGATTTACGACGCTAAAATTTTTCGATGAAATTCATTTGATTTAATGCG
AACATTCGCCTTGCCATTAAGTATTTGTGGCTAATCCTTAAATATTTTGA
AATTTATTGTTCGACTACATTCGTGGACATTTGATTGAATTGTGGAAATT
TGTAGTTCCATTTACCTTTCTTTTTATGTTGCTACCAGTCCGGCTTTTGT
ATCTTTTCCCCTAATGAAATTATGGAAACGATCAATATTATTGGCCATTA
AAAGTCCATCTTCTGCTCCTGTGAATATCAATCCTCTTTCGATTGTTTTG
CACATCAAAGCTGATGGAGTTGACTTCATTTCCATTTCTATTGAGGCATT
GATCTCTCGCGCGGTTGTCTGCCTCATAAATAAACTGTGGCAAATTCTCT
AAGCCAACTCGCTGAAGGCCCATAAATTATAAGGCCCAGAGCCACAACAA
CTGAGTTGGCCAGTGTGGTTGTTGTGTCATTTTCCCGGCGCGCTTAATAA
ACTACACACACTTTATGCGATCTGCGCTTCATGTTGTTGTGGCCTGCCGA
TTGCTGTTATATGATTTCATATATCATCGGAGCCACGTAGGACCCTCCTC
CTCCCACTTTACTCATTTTGTACTTTTTTTTTGCAGAGTTCACTGTGTTC
AGAATGCGCAGGCGTGCGGCATTTAGTTCAGCCTGTCGACTCTCGATTGT
CCCTCCTTTTGGCCCCGATTGCGAAGATTCCTCTGTGGCTTGCTTGTATA
TATACTTTTTGTTTGATAACATTTTATTGTCCGCTTTATAAATTATTGGC
GTTTGCCGGGACTCGAGTTGGCATCGGAATCGGGGCAAAAAATATCCTTT
TACGTTGTGTGTTTTTAGCATGCAACATGTGTCCAAATTTGTGCAGCATA
CAAATAAAAACTAAGGGAAAATAACTATGTTGAGTTAGAGGAGATACCCT
CACAAAGCNNNNNNNNNNNNNNNNNNNNNNNNNNNNNNNNNNNNNNNNNN
NCAAACCTTTGATTAGTGAAATCCGTAGCATAGCAATTGAGCACCTAATA
AATTAACTTTACAGGGTATCCAACTGCTTAAATAGTACCCTCCTGAGATG
CGACTTGATTTCATAAGTTGTCTTACTTTTTGCCCAGCTTTGCTGAGTTT
GCGCTTGTTTTGGCCTTTTAGGGCGCTTTGGCCCTAAAACAGACAATTGA
GTGTAGTGTGAAAGTTGCTTTAAATACTCTCGGTATCGGTATCGAGGCGT
TCCGATGGCCGAAGGCGCTGGTGGCGACGACTTGTGATGGAATGGGAGGA
TCTCGAGATGGGGCTGCTGCCACCAAATCAAACCATTTATGTCTGGCTCA
TGCGACACATTTATCATCGTCAAGTAACGAAACCCACCTGCACCTGTCTG
CTGCTAAGAGAACCAGATTGGGGTCCATTGGGTGGGGAATCTTTTGGTTT
GGGTGGGGGGGAGGTGGAGAGATCTTTAATTACACATTGTAGCAGGCACA
CCCGCTGGGCTGAATGGGGTTCCACTTCTCAAAGTCATCTAACTGGAGCC
CAGCCATAATAATGAGCTGCAGGGATCCTACACTGCCAGCAACTAAATAA
CTCTCATATCGAGAACAATGAGAAATCCGTCCGGAATCCGTGGCATCCCA
TTATGGCTCCGATATGTAGTGTACATATAGGGCTGGCTGAGGAGCGATGC
GCATCGATCAATCGAAATGATATAATTATGGCCAGGTCTGAAGGGCGGCT
CTGTGTAAATTGATATCAACAAATTACGCGAAAATATTTCAAAAATATTA
ACGAATGTGAATGATATAATGATGAGGCGATGGATGTCAAAAGGCACTAA
AAAAAATAAAATTACAATATATTTGCAACAATTAGCCGTTTTAGGAAAAC
TGCAAGTGTAACTCAATGAATTTTTAAGTAACAAGAATAGCCTGTTCTTA
TCATAATTTCTTTGTATATTTGTATAATTATCCTATACTTAAGCAGTTCT
GCAATTAATAATGCCAGTTTCATTTACTCAAGATGGCATAAATGTGCAAC
AAACTATTTTTTTCAGTGCACCTGCTCCACCCTAATTATGCCCAATTTAA
AAAGGGTTAATTAAGGCACAAAACGCATTTCGTGTCCTGTGTCCGCCAAT
GGAGAGCGTTATTAATATGCGACATTTTTGATATCTTTTTGCGTCTGCCC
GGGAAGAGGAAGACCGATGCTGTAGAATATACAGAGCGACCAATAATTAC
ATACAGCATTTGTCATAACACCAGATATGGACATCCGATGCTGTTGCGCC
GGGCGCGAAACCTTCGAGCCCCGCCAAAAGGCAAAGGCCAGCAGACCAAG
GATGCTTTCGAGCCTGGCCAAGATCCGAACTATGCGACAAATGTAAGAGG
GGGAAAGAATACAAATCAAAATTGGTAAAAAATGATATAAAGAGGCAGCA
GAAGGAAAATTGTAAATATCATCATTGGTCGCAGCCAGCGATCGCTGGGC
ATTTTATAAGTATAAATAAAACAAAATCATAAATGCTGCACTCAACGATC
GTGGAATGGATGGATCCGATCCTGGGTGCTATATAATAATTACAGTTCGC
ATTCGCATTCGCAAACCCTCTTCAGACGCTTCGCGTTGGAATTCGGAGCA
TTGTGTCATATTTAATACAGAAATTTTAATTAAACATAATTTGTAAGGAG
TGCACGTTGATGCATTCTGCCCGGACACACTGGCCAACTGAGATGGCTCG
CAACGATAGCCCGACTTGGGATCGGAATAGAGTAATTCATGGCATCTTAT
GGTTAGGCCACAACTTGTCTATCATCCGCAGGAATTTCACTTTGATCTTA
TCGGAACGTGCGAGCAGTGGGTTCCGTGGGTCCAGATAGGTGACAAATGG
ACGGGTTGATTGCTCTATTTCGAATTAACATTATCTGTCATATTATTTTA
ATATAAATTTATTCTAAGAATTTAATGGCTGAGTTAGCAAAAGATAGCAT
AATAATAATAGGTGATTTTATTTGACCACCTTGACTAAATACGTTTAGTA
AGGGATTCCAATAGAGTATATTTTCAAATCATATTTAAATATGAATCAGC
CTGAGATTAAGGAGTTTTTAGGCCTAGAATACTTCATTCTACGACTTTAC
TTCCACAACATACCTGAACTTTGGTCCATTATTGGGCTCACCTTCTGTTG
GGCTACCACAGCCATGAAGATGCTAGACAATGCCGTTGCAACCCAAATTC
AATTCCAAATCGATGCTCGGTGATTATTCAAATGATTTAACTAGTTCACC
GCATTTGACCCTCAGAGTGGGCAGCTCTCAAGTTCGCTGGGGCCCAACCC
CGAAAATCCGAAATGCGAACTCTAGCTTCCTAAGGTTGCAGAGCCTCCAA
ATGTGCTCCCCGAAATCGGAGGAGTCGAGCTGATGGCCCCGGGCCATTTG
ACTGACTGACTTCGACTGCATTACATTTGCAAGACAACAATGGTCATTTT
TATACGTTTTTTCGGCGGCGTTGGGCGTTTTTATTTTTACAGATATTGTT
TACAATTTCACAAGTCCAGTCCACAAAGGCTGTGCCCTCTCATTGTTGGA
GCTGTGGCAAAAATNNNNNNNNNNNNNNNNNNNNNNNNNNNNNNNNNNCT
CCAATCATCATTTCGTAGATATTCGCTTGGTGATATATTTTGGGTGAGCG
CTTCCGGCAAATCGGAGCCAGTGAAAGGTCAAGATGTGGCCAAGAAAAGC
AGCCGGAGCAAGCGGAAAACTGCTGCCCAGGGAGCTGTATCCCATTGGAG
TGGGATTGCGAGCGAGAAGGTACAGTCTTTACCATTTAAGACAAATTCGA
GAACAGAAATCTAATAGATTCAACATTCTAGTTGGATTCTAATGGGAAGG
TTTGTTTTACATTAACTATATAGTACATCTGAATTGGGTTTCAAAAATGT
TCATGGAAGGTGCAAGTTTTTGAATGTATTTAAAAACGTTTGTTTAAACT
ACTCTATTATTAACGCGTTTGATTTTATGTGAATTTTATGTGATTTTTAT
ATTTACTTTCCTAGTAAATCTATTTGCTCTCTAAGTATTCAAAGTAAGCC
CAACGGCGGAAACGTTGTGAGGAGTCTCCACTGTACATCGAAATAAACCA
AATCAAAGTGAGCCCAATGTTGGCCAATGGAAGAGCCTTCTTCTTCCTCG
CGTTCGATTTGCGGTATGTGCTCAATTTTCCATAACATATTTGATCGCAG
CGATCTTTGCAATCGCCTCTGACTTTCCACTTTTCCCTTTGTTCGCTGCT
TTTGTTCGTGTGTGAGAAAAACTTATCGAATCGTNNNNNNNNNNNNNNNN
NNNNNNNNNNNNNNNNNNNNNNNNNNNNNNNNNNNNNNNNNNNNNNNNNN
NNNNNNNNNNNNNNAAATTAAAGCCAGGTGACCACGAGGCCAACGAGCTG
ACAAACCTTTCGGTTCGGAATGCCTTCACACACGAAGATGATCTCGCTGC
TGGCTGGCGGATATTATATGTTAGTATATAGTATTTGACAGCCTCCAGAT
AAACCACATTCGAGATCATTAATTGCCGATCTTTTCGCTCCAAAAACTGC
CCGAAAGTAGGATTCGAACTGGGCTCGCGTCGGGAACTTGGGGTTTGGGG
CATGGGAAAGCGCTCGGGAGCAGATCATTCAACTCCCACAGACACCCACA
CCCACACGGCGTGGCACAAATGGCAAAATCCAGCAGACATCAAACAATGA
TCACGAGTGGTGCTCTGCCGNNNNNNNNNNNNNNNNNNNNNNNNNNNNNN
NNNNNGCCCTGGTGGTGCGGGTGCGNNNNNNNNNNNNNNNNNNNNNNNNN
NNNNNNNNNNNNNNNNNNNNNNNNNNNNGGCCAGATCGATGCTGGCCGGC
TGGCTGATGATAACCAGTGACTATGACTCGCCTTGGCCTGGCTTTGAATT
GTTACACTAAGAAGAAGTGTAAGAAAATCAATGGATAAATAAATAATTTA
AGGATTTTACAATTTAAACAAAAACAGGGACCGTTTACAGCTAAGTTCTA
AGCTTTTAATTAAATAAAATGTTTTGGCTCTAAAAAGGCCTAATTAATAC
ATTGTTCGATTTGCTTGATTAAATGTGTGGCATGTGTTGATAAGAAAACT
TGTAATCCATTCACTTTTAGGGAATCTGAAAGAAAGGACTTCTATTTAAA
GAGAATACATTTTTTTTAAGTGTGTCTACCTTATTTTACCTAAGGCCCTT
GCGATTGAACTTGTTCCACATTTCGATTGTAATGCTAACGGAGAAAGAGA
GGCAGAAAGTGCTGGCCAAGACAAATATGATTTTCAATTTGCGGCGATCG
CTTTCACAAGATTTGCATTCCACTTTGCATCTGAAACTGGGCAACTCCCT
CGAGCCGTTCGAAAGCCATCAAACACTTGAACAAACGCCAAGTCAAAGTT
CAACTGGGTTCGACTTCTTAGCTTTTCCCTGGCTCTTAGCCGTTGTGGCT
CATTAAAACGTCACTCCAGTTGCGGCCATTGCATGTGCACTTCGTGCTGC
ATTTGATGCAGCGGAAAACTGCGTTTGCCACAAATCAAAATATTTATGGC
CAGCGCGGCTAATGAGTGGCGGTCCGAAATGCTCGATATACCACCCAAGT
CGGTTATAGATGCACCGCATAAATAGCCACAAAGTGTGCCGTAAAAGTCC
AACGCGATCATCAAAATGTTCCTCTTTAGTGGCAGCTCCTCGGGAGGATC
GGGGACACCGGCCACTTGGGACCTGGGCCACCTGCCTGGAGCAGCCCTGT
TTATCAGGCACAGTCCCGTGTACAAAATGCTATGCAAATTTGGTTTTTAT
TTGCCCACTGCTGCCAGAACAAGTGCAAAAGTCCGACGCGTTCCCATTCC
CAGGTGGCCAAACACTGAGGAATATTACGTGAAATGGGAGAAATGTTGCT
GTAAAATATATCAAATATTATATCTAACAAATTTATTCATTTATTGTGAC
TATAGTTAACATAAAAGTGAAATTATTAAAATTAGTTTACTCAGTTATTG
TAAATACATGATTTATAAATGAATATATAATGCTAGCAATATAATGAAAT
ATCTTACCATAAATTATCTTTAAATTTTACAAATAGTTAAAACTATTTTG
TTTTTGTTCTTGCTCTTTTTCCACAGATATATAGTGAAGATCTTAAATGC
TTCATTAAAACTCAAAGTCTGTTTTGATCTGCTTTAAAAGTAGAACCGAA
CTAATTTGCATTTCCGTGCAGCTTAGGCCCCAGCTCGATTCGCGGATTCC
ATCGACGATGGCCAGTATGTATGTCCATGGTGCAGTGGACCATTTACAGA
AAGTCAACTCTGGATTTTATGTGTGTTTGGCATTTGCGAAATGCGTTCGC
ATGCACATTTGAATCAATCGCTGAGTCAGATTGGTTTCCTCCTTTTTCTC
AGTTTTTACGACTGCAGAGAGATTGGGATACCGGTTGGTGGACTGGCGAA
CTGCGATGCTTTTGAACTGCACTGATATCGTTTCGATTTGACATTTAGCA
TCGCTAATTCATGCGAAATCACCCGAAGATTATGTTCATAAGCACACATT
ACGATTGCACGTTTATTATAATTTAGGAGTTTACTCCTTGATCGCATCGA
ATGCGACCAGTTGAGGCCTTGGGAAAGTCGGTGACAAAGGCATTTTGCAG
TGGACGAGGATGGGGATGCGGCCGAGGTGAAACCACTTAGTGCTGAATAA
TTTAGATAGGACTGTTTAGTTTGTGTAATTCCTTTTTACGAGCAGGTGAC
CTGGAAAGGTACTGAGCGAAAAGAGATCGCCAAATGGTCAAAATGGACAA
ATGGAGCTGCAGAGATAAGGGACTTCGAGTGGGTATAGAGAAAGTGAGAT
GTGGGACATGGTCAACTTTCCCTTGACAGGCGGGTCATTTTTCATAAGCC
TAATATGAAAATTATATATTTAATAAAACGTGTAGTTTAAGCCTCTTAAT
TTTATAGTCAAAAGACTGGTCTTAACTCGTAAGGATGGATCTTAGTTCGT
TCTTTACTTATACGTATGTTTAGGGCTTCGTGGAACTACCGCAACCGTCT
TCATTCTATCCCTATTTAGCAAAGATCTATGCGGTCAGCGAAACCACATT
GGTGGGTGGATAACGATGCTGAGCCGCCAAAGGAACCACATCTCCAAGCG
TTTGAAGTTCGATGCGCTCGTTTGTGACATGCACGGTTCCAGCAATCAAG
GAGGGGAAAATCTGCGGTGGGGTGGTGCAGAATCGGGAAAAGAAGCACCT
AGCGGGGAGCTTCACTGTGGCCCGAAAGACAGGCGATGCGGTACTGTCTT
CGCACTAATTGAGCATTTAAATGCAGCGTAATTACTTCTCTAACACCTTC
ATCAGAGGCAACCGTCAACGGCTCGCCTTTGATGCGGATGCGCACTGCAA
ATTAGCATATAAATTGTCCCGTGTGAACATAAAATCAAATGACATGTGAG
TTTGTCAAAAAAGCCGGCTCAAAGTGCCGCTGCAAAGCCGAGTCGTCTTG
GCCACAAAAGCTGGCGGAAGGACATGATAAGGTGGAAAAATGCAGTCATT
AGCATAGCGAACGTGCAGCTAATTGGAAATGGAACAGATCAGCATGAATG
AAGTGGAAATGGGCATGGGAGTCCAGTACTCACTCGGCCAACTTGGAAAA
TCGAAGGTTAATCGCATGTAGACCCCTAAATTCTGGCCACCGGCGCCAGC
CAGACGTCTTTATTGCCGATCACGGGTCGATGTGGTGCATTTTAAATCGG
CCAAAGGGCACACAATTAATTAATAGTATAACAGTTAGACGAAACAACTG
AATGCAGTTACACAGGAAAAAAAAGGATTGAGATTAATGGATGGTATACA
AGTTTAAGGAAGCACAGATCAAGTTATCTGGAAATCACAATTACAAAGCT
AAATTAGCAAAGAGACTTTATATATTGAACCATAACTGAACTATACAACG
TTAGCAGTTTTCTGTGAATACAGAGAATAATGTGATATTTTTAATGGTTC
CTTAAAAGATAGAAGAAGTTATCTTGACAACACATTTACTAAACCAAATT
TGCAATAGATTTTTTACACTTAACCATAACTTAATTGAAGGATTTTATCA
GTTTTTTGTGGTTTCAAGAAACATNNNNNNNNNNNNNNNNNNNNNNNNNC
CCAGTGCACTACTCAATTTCATTCAACAGTCTTTAGCCAGGTCTATGAAG
TGTGGGCGAGTTTTTTGACCCGTTGGCGGGCAGGAAATGCAGCGCGTTCT
GAATGCCAAGGCGTATTCCAAATGATCGTTCGATGGTCAATGGTCGACGT
TCGTTGGCAACCCTTTCCCCAATCAACCCCTCCCCCCACCCACTATTGGT
TGAATATCGTTGCATAAATGCGCTTTGCATAACTGAGTACTTTTGTACTC
AACCTCAAAGCAAACGATGACGTTGACGACTGGCGCTGCCGCCGCTTTTG
GGGCGTTTGCTGCACTTGTTGGCATGAAACGGCAGATGACTCCCAACACT
GGAAAAAACTACTTATATAACAATGTCACGGATACTTGAAAGAGTTAATA
AAGCAGTATCTGTTTATTAAGAATTAAATTAATTTTTTGTTTAACTCAAA
ATATTGTCTGCAAATCAATGCTCATCAGGGGAAATCCTATGTTTTCAGTG
ATTGAAGTTAATTCTAAAAAAAAAGATAGGGGGGGGTGGATCCGGGGGTA
TCCGGTCAGATTTTTTATGGGCGATCATTAAAATCGATAAGAGAAATCAT
ATTTATACCCAATGAAATATGTTTCCAGGAAACTTATGTGTGGGCCACGG
ACTGTTTGCAATTGCCTGGGAATCAAAGTTGGGCTTGTGATCGAACTGAT
CGTGCCAGAAATAGAAAATAGGTGCCGGAAAAGAGTTTGTAACCTTAAGA
AAATTGTATATTTTTATTGTTAAGCTAATTTTGCATTAGAACTTAGCGGA
TATATAAAGACATCATAAGTATGAGTATTTATCGGATAATAAACCAAATG
TAATTACTGTTTTCGGAAGTTATGTAATCGCGTTTGGTATTACAATTCTC
TTCGCAGAAAGATCATGATTCTATTTTGCTCCCAAGTTGCTTACTTTCGC
CGCGATAATTCTGATCCTATAGCCCAACCTGGGTATAACCAAAGTCATGT
CGGCTAATCTGGCTTCGTAGTAAGGGCGATTTCGTAGGACGGATCGCTCG
AGATCTCGCTGCTCAGTGAAACGAGGAATTCCCGGCAGGCTGTCCATTGA
CGGCGTTTTTTCCCAGTTAGCTTAACTTGCTTGCGGCTAAGATAGATTAT
CGAGCATTAGACCAGGATTACGGGTCGGTGTTGTGCCAGGCAGTCAGCCG
GCGAAGTCCTTCGGGGTCGCTATCTCATCGACTTGTGCAATCTGTGTAAA
TTCCAAAGCCAGGATCCGATCAAACAAGTCCCGAGTCGCCGGCCAGGCGG
ATTTAATTGAGATCAGCCACCCAGCCAGCCAGCGACGGAAACTGTGTGAA
AAACCGCGAAACGCTTTGGAAAATTTGCCGCATTTCCCGCCTGGCTGGAA
ATTTGATTGCCAAACCGCAGCTCCGACTTCCGCTCGTTGGTTTTGCCCAG
TCCCGGAGCAGAGTTTAATCTCAAACATGTGGGTACTTCGGTTTACATTA
ACATATAGTTAGCGATCTTAGATCTCCGGACTGTGATCCGTGGGAAGTTT
GGTCCAAGCCAGACTCGCACTGAAACTGAAACTAAACCTGAGGGAAACTC
CTCCAACGGAAAACTCGCAGATTTGGCGAAAGGCTTAGATCGGAACTATT
TCCATTCCATCCGCTCACCGGATCGGATAAACCCTACTGTCATAATTGTA
GCGTAATTATTATTTATGCTGTCACACTCGATTATAAATCTCATATTTGC
CAAATGTCTTAGGAGCGTTTTCAACCCCTTTGCGCCAGCATTGTTCGCCT
TTTGTGCTGCCATCAATAATCATATTTCGGAATTTGCATAATTTCATAAT
TCCAATACAATATCAATTGTCCGATCTAGTGATAAGCCGAAGAATTCCCG
CCGAGAGAATCAATAAACGCTGGCCATATATCAAATACAAAGCCCGCTAA
ACCATCGAAACGAGTTTTAGGTGAGAGGAACATCGAAAGCGTAATGAAGA
CATTACTGAAACACAATTAAACACAAGACATTTGTCAGGCGAAACCGAAC
CAACCACATATCAAAGACATTGAGAACTTCCAGATGCCTTGAGAAATTAG
CCAAACAAGTTTTATTGACTTTTCCTAGTCCCCAAGCTGAATTTCTAATT
TTTCGAGAATGTGCGCAAAAAGTAAATCTAATATATATAAAACTAATCAC
GGAGTAGGGTTAGTTCGGCTGAAAAATAATTTTGATACCCTGCAAAAACC
AATAATAATAAAGAAATAATAGTTACTTTAGAATATCGATGCTCTTTAGA
AATGTTTAACAATTTTTAAACTTTAAAAGAAAGCAAGAAATGATATATAC
TACCCAAAATAACTTTTAATACATTATAAAAAAAATAATACATGCCAGAT
CAATTACTTAACTACATGAAGCTTCAGTACATTCTAAACTACACCGGATA
ATAATAGTGCTTAAACCGAAAAATTCTTAATTTACACCGATGTGAGATAG
AAAAGCCGTTGTGTGTGATAAATATTTTCCGCCTCCAATTTTATATAACG
AAATGCCGAGGTTCTCCTGCAGCCGCCCGTCGCCGGCCATCACAGCTATT
TTTACTATATAATGAAACCTGAACAGTCATCGGAGATAATGAACGCATCT
CAGTCCATCAGCTCGATGCCTTTGTTATCCAACGTGATGTGATTCATTGG
ATTATCTGAGGCATTATGCCCAAATCTGTGGCCTGTAAGCCATTAATTTA
CTAATTGTAATGTTGCCCATCGAATATTTAGCAGAATCCAGCTGAATCTT
ATCTTTGTGGACCAGGCCAGCCGGACAGATGAGCAGCCCGTTGTGTAGGA
TATCGAAAATGCAAATTCCTCGCACATAATTACAATAACAAAGATGGCAA
AACAAAATGCTAAGTCCGAGCTGTTAAATCAAAAATATGCAAATTACCTT
TGTGAGCGAATACGAGTCTGAAAATCGAATCCGAACAAGTTCGGACGGAC
CTGGGTTCGATTTGATTGATATGTGCTGGTTATACAGTCATTTGGCCAAA
ATGATGCAATCAAAACTATGTAAATGCGAACGGGGGCCTCTCGGCTTCTC
TGACATTTCGAGTATTTAAGGCTGATATGGCAATATAGCCAGAAATCCGG
AACCGTGCGGATCGGAAGGGGTTATATTCATACCTAGGCACAATTTAGTA
GCTGCCATTTCCGACAGCTTCTGCCTTTTTACGACATTGGGCAATTAAGC
CAAAGTTGAAAAGTCAAAAAGTCAGCGCAGATTTGTGCGTTACTTTTTTA
TTGTGTTTTTTACCAATCGACCGTTTTTTAGCCTTCTAGTAATATGCTTG
CCTTCAGGCTATTTCCCGGGAAAATTTGTCATTTTTTACGCAACTCCGCG
GCGGCAATTGACTTTTTTATATGAGGTCCTGGTTCTGGTTCAGACCCGCT
GTCTTTCAAGGTGAAGACATATGCCGAGATGCAGCCGTTTTATCCCTTTT
CCGCTTAAAAAATTGCNNNNNNNNNNNNNNNNNNNNNNNATTCGGGTGCT
CTTGTTTGGCTCGGGTTATAACCATCGGCTGCTCGACAATTTTTATGGTT
ACGACCGACCGGCCTGACTTTATGACTCGCACGGCCCACAGCGAGCAAAC
GTGGCCCGAACGCAGGCTGAGTTTTTTAGTCCAATTCTTGTGGGTACCTA
AGCCAACGATTTCGTTACCTAATCGCGGGATCAGCTTACCTAAGCTGCAG
ATTATCCTAGGATCATAATTATGACGGCGGACGCGACACTCGGCTCGGTT
TTTTTTTTAATATTTTTGAAAGATGCGAACGCATTGCTGGGCGGCAAAAA
ACTTAAGCCGGGGATTAAACCGGATTAAAGTCACATTGTTCTCATTTTTT
CCTCTCCTTTCGGGCTAACTAATTACCCCGGAAAAATTACCCATTTGGCT
TGCGCGGAAATTCGCGAAAACGCCTCAACTGCGTTTTTTGCAACGAATTT
TCGACAACGAGTCTTTTTTATGGTGTGAGAAAATAGAAAAAAAACGGTGG
GCAATAAAAATGAATCGATTAGAAAAAAATGTGGGTGGCTGAGCGAAAAA
CGAGATGCCGGAATCGAAGCGAAGGATGGTTCTAGTTGCTTTTTGACTTT
TTTACAAGCCTTTTGTGCGTTTTTTCCCGTTTTTACGCGGAATTCCTCTG
CCTGATGCAACAATTGAAAGTCAAATGGGAAAACTTCTGGGAAGTCAGCT
AACGAGTTTTTGTTAAGAGTATACCTTAGACATGGTTTAGTACATCGGTT
GTAGTTTTATATTTTATAATACTAGCCACACTTCGGAGTGAAAAAGTCAA
GGTTCCTGTCTTTTGGTTTGAACAACCCTTTCGGTACAATGCACGTCCAT
AAAAGGGTTAAGCACATCGGTTAGCGGCATAAAAGGGTTAAACAGGTAGC
TCCTTTTTCCCTTTTGGCTCCGAGCAAACAACTATAAATATTCGTAAAAA
GAGTTAAGTGCCGCCATAAGGCTCTTTGTTTACACAAAGGAGAAATTATG
TTGGAAGTTGACTTTTAAAAGGGTTACAATTAAATTCGATTGATATTTGT
ATTTTATTGAGTAGAATGATGAAGAAGGTGAGGAAATTTTTATAATATAT
AAAGAAAATTTTGTGATACCTTTGCGAAATATTACTTTACTAAAATGTAA
TAATTATAAAATTATTAAAATAATTATATTCTATTCATATTCAATTTGTA
TGATTTAAACCTATTTTTGTATGCTATTTTATATGCGGCTTGCAAATTAA
CTACTTTTATATGACTCATTCTGAATCCGGGTAATAGCCCGTCTAAATAG
TATTTTTTATAACTTTTCGGACGCAATTACATACTCATTACTACTCAACT
ATCATTTTATAGGTATGAATCAATGCTGATATCTTATTGATTAACTTCTA
ATTTAAGCGTTTCAATTTATTGCTAAGTCGCGGCTATGCAAATTTTAACA
TATTTACTGAAATCTTGAGAATCATTTTGTGAATCACACAGTATGAGGGA
AAATTTCCGGCGAAAAAAGGGTTTTGAAAATCAAACTAGGCGCTAGGCAT
ACAGGCAACTCTAAATGTATCCAAAAACCGGCGGACTTTGAAAAGAGAAC
CCCAAGCGAATTGGCCTCCAACCATTTCGATTTCGAGCGGCCAAAACGGC
TCCGCCCATGCCAAAAAAAATGAGCAGCTGTTAAAAATGAAGTCAATAGC
TTAGTGGAGNNNNNNNNNNNNNNNNNNNNNNNNNNNNNNNNNAGAAATCC
AGCCGCCCTTAGCACGCGAGTATCTTTAATAAATAAACGAATAATATCAG
GGCCATGCAAATAGCCAGATTACAGGGGACTCAAAATCTCNNNNNNNNNN
NNNNNNNNNNNNNNNNNNNNNNNNNNNNNNNTTTCTATTCATTCAATAAC
AGAGCGCTAACATTCTGCTAACATTTCGCTCGAGTGGGGTTCGAACTCAA
TGCGCATGTGTGCGTGCTCGATCGCTCTCTCACTCGATCCGAGTCTTAAA
GGTGGTGGTTTCAGCCGTGATTTATCAGAGAGCTGGGGCTGAAAACTGGT
AAGTCTGCGTTGGTGTGAGTGCGAGTACATAAGCCAAAGAGTTCGGCCAG
TAGGCGAAACACAGAAACGCTTCTTGCCAGTCGAACCTCTCAGCCAGAAA
TCAGTCGTCAGCTAGTAGCCGAAGTGTCAGTTACACACATCGAGGGTTCC
CAAACCGCGTTGCTCCGGCGATCAAAAACCACACATCCCATCAAATCGTA
TCCAAAACTATAATCAAAGTGTTGAAAACCTGAATCACTCAGACTGATTG
AAAAGTGCTTGCAAACCCNNNNNNNNNNNNNNNNNNNNNNNNNNNNNNNN
NTGCCAAAGTGAGAAAACGTGCAGCAACGATCGCGAATCGCTGCAATTAA
AAAGTCGTCATAAACCTAGTGCCCATCCAGCAACAACAAAAAAAGCAAAA
AGGTAAGTTCTGAGCGAGGGAGACAACATGAGATCAAAGTCAATTCACGG
TTCTTGTTTTTGGGTCGCGGCCGTCGGCAGATTTTACGATCCCTTGTGCA
CTACTTATATTTTTTACTGTTTCACGCGAAAAACTAACGGCCAAATTTCC
ATCTTTTCCCTATTTTTTTGCGGCCCGAGGCCGCGTGAAAAAAATCACAA
TTTTCATAAGCCGAATTTTCAATTTTTTGTTTGACTCGGGAAAAATCGGC
GTGAGTTTTTATGGCCGAACGTCAAGGTCTGGACTGCTGCTGCATTTTTT
TAGGGAACACTATTTTCGCAGCACTCGTAATGACTTCGAATAAAAAAGAA
AATCTACCTGAGTTTTATGACTGGACAGCGCGAAAAAAATGAAAATGAAC
GCATAGGGTTGCATAATCCGGCAGCTTAAGTTTTTTGGCCTGTTGTGATC
ATAAAAAACGCCCATCCTGTCTAGTATTTCCCAGTTTCCTATATATATCC
TGGCCCGCCTAGAGCTCAGCATCAGTTGCTCAGCAGCATTCCAAGCGAAC
AGATCATACAGCAGATCCTCACAGCGATCGTGAGAAAAGCATTCAAAATT
CCAACAAATATCATTCCAAAATGGTGTTCAACTTGGTTAGTGTCCAGAGC
CGTTCGCCTCCTTGTGGATTACACATATACCTCTCGACCAGTGGATTAAA
CCCTTACTAACGCGGGATTTCTTTACTATCTTCCAGATGAACCAGACATG
CAAAGTGTGCGGTGAGCCGGCGGCGGGCTTCCATTTTGGCGCCTTCACCT
GCGAGGGCTGCAAGGTAAGTTGTGTCTCAAGAAATACATTGACAAATGAA
TAGCCAGAGAATGAATAGAACTAGAGACCCCAAGGGGTTAGGTTTCAGAT
ACATGTTCGAGGAACAGGCCATCGGCGATTCAAATCGTTGTCTAAAACAT
TGGCCTTAAGTTCTTGAATGAATTTCTGCTCTGCCCCTAATCAGTTTCAT
ACCACTTAACTAACCCACATTCTTCCTTCCCTTTGCCATTGCAGTCCTTC
TTTGGCCGCTCTTACAACAACATCAGCACCATCAGCGAGTGCAAGAACGA
GGGCAAGTGCATCATCGACAAGAAGAACCGCACCACCTGCAAGGCGTGCC
GCTTGAGGAAGTGCTACAACGTGGGCATGTCGAAGGGGGGATCCCGCTAC
GGACGTCGCTCCAACTGGTTCAAGATCCACTGTCTGCTGCAGGAGCACGA
ACAGGCCGCCGCAGCGGCGGGCAAGGCGCCTCCATCAGCGGGTGGCGTAT
CGGTGGGTGGTGCCCCGTCGGCCTCCTCCCCGGTGGGCTCGCCACACACA
CCCGGATTCGGGGACATGGCCGCCCATCTNNNNNNNNNNNNNNNNNNNNN
NNNNNNNNNNGTGCCGCGTCATCCACATATGCCTCTGCTGGGCTATCCCA
GCTATCTGCCCGACCCATCCGCCGCCCTGCCCTTCTTCAGCATGATGGGC
AGTGTACCGCACCAGTCGCCCTTCCAGCTGCCCCCGCACCTCCTCTTCCC
AGGCTACCATGCCAGTGCTGCCGCTGCAGCGGCTTCTGCTGCGGATGCCG
CTTACCGCCAGGAGATGTACAAGCACCGCCAGAGCGTGGATTCCGTTGAG
TCGCAGAATCGCTTTAGTCCTGCCAGCCAGACACCAGTGGTGCAGCCCAC
CTCATCGGCCCGCCAGTCGCCCATCGATGTCTGCCTGGAGGAGGATGTTC
ACTCCGTGCACAGCCATCAGTCGTCCGGAAGCCTCCTGCATCCCATTGCC
ATCCGAGCCACTCCCACCACTCCGACTAGCAGCAGCCCGCTGACTTTTGC
GGCCAAGATGCAGAGCTTGTCTCCCGTTTCGGTTTGCTCCATTGGCGGTG
AAACTACCAGCGTTGCGCCAGTGCATCCCCCCACCGTTTCCGCCCAAGAT
GGACCCATGGATCTGAGCATGAAGACCTCGAGGAGCTCCGTGCACAGCTT
CAACGACAGCGGCTCCGAGGATCAAGAAGTTGAGGTGGCTCCGCGCCGGA
AGTTCTACCAACTGGAGGCCGAGTGCCTGACCAGCAGCAGCAGTTCCTCC
CACTCCGCCGCCCACTCACCGAACACCACCACCACCCATGCAGAAGTCAA
GCGGCAGAAGCTAGGTGGTGCAGAGGCCACCCACTTCGGTGGCTTTGCGG
TGGCCCACAATGCGGCTAGTGCCATGCGGGGAATATTCGTGTGTGTCTAA
GTACACGGCGAAAAAACCAAGTGGGAGGAGTCGCCCCAAAAACCCTCGTT
GTTTATTTTTTGTTACTTAAAGAAAATGTAAATTTATTCGTGTGCTCGCT
CGCACTTAGGGAAGTGGAAAGAGATAGGGACAGACAGGTTTTGCTGGAAA
GAGACATCCTGACCAGGTAGTTGCATTGNNNNNNNNNNNNNNNNNNNNNN
NNNNNNNNNNNNNNNNNNNNNNNTAACCTATTGAGCTCGGATCCAAAAAT
TATTTTTATGAAAACGTTAAAATTGTAAATATATCTTTGAGCTTGTTTGC
AATTGTATTTTAAAGTTAGCCGGCGGAAGAGCCGTAGAAGTAGTAATCAT
TCCCACCCTCAAATGCTATTGTACATAAAAATTGTTAAGTCTAAGAATGA
TCTTTATTGTCTCTAAGTATTTTATTATAATTTAGTCCTAGTTATGGTAT
GTCTAATGATTGGCATTTAGTTTTATACAAAGAAAAATAAAAACTATTAA
AAATTAAACTTTTGTCGTTTCAAATGCTTTTGGGTGTATTTTCGAACTAT
CTATTTAAAATTACAGAATACACAAATACATTTCTACAGTTTTTGCTTAC
GGATAATTGAACTAAATTATTTACAATGTCGTCTTGAAACTCATTAATTC
CAGGGCACGTTTACTTCGGTGTTGCTTTCATTGATTTAATTTTAGTTGTG
ACTTCATTGAAAAATGTGTTTAAATTACAAAACATGCAGTTTAAGCCACT
TGGGAAGATTACTTTAAAAAATACTAAAAAAAAACATTTTCGTAGTACCT
TAAAGTTAACGAACCCTTCGGATTTGTTTACCCCACTTAAGCACATTATT
ATGGACCATATGCCAGGTGCAAACTATCTTTCGGATGTATCTGCTACCGC
ACATTCCATAGGATCAAAGCCAATAAATTATTTACGTATTCAGCTACCGC
TCTTGTTTCAAAATCAGTTCTGTTCGAGCATGCGAGCATATATCTATATA
CATATATCTGATCGGCGGTGTCTTTGGCTCGATGTTCGTTAACCACGGGC
CAAATGGGCGTGGCCTGTCAATGGCAACACCAAACAGAGACGGAAAACAA
ATGCTTTGGCATAAATTCAATCAACATTCGGTTGCAAGTCGATCGGCGAT
GGCCGATAATAAAACCGATATAGCAGCCGTTAAGTGCCTTGCTGTGCCTG
CCTATTGCACTCGCGATTGCTGTAAGGTAGTTGTGTAGTAAATTAAAAAT
GCCACAAATGTTACGCACAGAAATTCGATGCTAGCCCCCCTAAGCTCCAT
GTTTTATATGCTGCGGTCATGAGCATTAGGCCTATGCCAGTGCCTCCGAT
ATGGGCCGACTCGATATCTCCGGCAGTGCCGATTCTGCCTGGCAGTGCGA
CCACGTGCTGCTTCAAATAATAAACTTTATATTAACACATACAAAAGTCA
TACGCCCCGTTGATGGCCAGAATTTTAATCACTTAATTAGGCGGCTGACT
GGTCGATCGGGCCGAACTTTGTTTATGGCCCNNNNNNNNNNNNNNNNNNN
NNNNNNNNNTATCCACCCGATGATGAATGGGACAGTCGGCCGCGGCACGA
GAACTATGCAGGATCCCCGGCTTTCTTGGATGCAAAATATCGTAATGCTC
GACATTGGCTGTGTCAAAAGTAATACCCGTGAGGCGTCAGTGACAATAAA
CCATCCAAGTGGGATTTGGAAGTATCGGTCCGTGGTGGAGAGATGGGCAG
GCGAACAGCATATCATCAATATGCATGATGGGGCCTATATATGGGTTAAA
CGGGGAGGAGGGGCGGTTGGATGAGCAGCGCACGCCATTGTATCGCTGAC
GATCGCATTCCGACGTGTGTTTTGTCGTCATTGTTTCTAAATTTATTTTT
ATAGTTTATTAAAGAGTCATAGTAAAATAAAATAAATACAATACACTCGA
GCCATAGAAGTCAATATACGCTTAAGTAGGTTTCACATAAAACAAAAACA
GCAAATGCAAATATATTAGCCTAGTATGAAAATAATATGCCCGCCCATCT
CTACGCTTTGGCAAGAAATAAAAAAAAAAAGTGTTGAAGCAAATTAATAT
TTCTTATTTTGGATACCAAAATTTTCCCTAATAAATAGTACTAAATTAAG
ATCAATTGACAGAATATTTACTTGAGAGTAGCTAGTTAGAGTAGTTAGGT
ATATCCCATTTAACTCAGTTCTAGTCCAGATTTAACGTCTAGATATGGCG
CCAAATCAAGTTCGCTTCCTAAGTCTTTTGTTTAGCATTCGATAAAATTA
ATGGAACGAGTTCAGCTTTCTTTATGACCGATAAGAAGCACACGCCTCAA
TAATAACAAAGCTTGCGTCTAATTTCAGTATTCTTTAACCCGATGTCTGG
GTATATCGATATCATTCGTCAAGTTTGTTGCCCAAGACTTTCGTTTTTTG
GGTTCACCTTGCTGTCAAACTGAAAAATTGGTTCATTTGCCTCATCGCCC
AAATCTCTCCAATCAAAAACCCATTTAGACAAGAAAGACGAGAAGAATGA
GACAGGCGGAGGGAAATAAAATCGATTCAGCATTAAAATGGGCTGAAAGT
ATAACATTTCAAAATTTTATTGACTGTCAAAATGCAGGCGCCGAACGAAA
ATGTCCGTAGACAACCGGGCTAGATCAAGTTACCTGGCGCCAAAGGGGTC
TTTCAAGATGCTTTATTGACCCCGTGTAGGGTATCCATGTGTGTGAGTGT
GCTTGTCTGGTGATCTATGATAGATGCAATACTAAGAGAGTTCCCCGAGT
TATGGACAAAGACTCGGACTTGAACTGCGACTCGGGCTGAGCACATCTTT
AAAAATAGTTCAAGACAAGCACCTGCAAATGCCTTTTTCTACGGGTATTC
GCATTTAATTATTTATGACCGTTCGCAATGCTAATGCTCCATCGGTTAAA
GCTTTCAAATTAATTCATGCAAGACATATATAATACGCGCGCAGTAAGAA
CATGTTTATTAAATTAAATAATTGCAGCCGTAGTGGAGTGGCATCGCGCT
GAAAAAATAAATTCCCAATTTGCATTCGATCGCTGACAATGGAATTGAAG
AAACAATATAGAAAAAATCGCAAATATTATTGACACATTATATGGTGGAA
ACATGTCTTTAATGAGAAATTATGCAAAGATTTGCATAAAATTTTGTTAA
AAGCAAGTCAGCAATCTGAACAGAGTCAATGCCTCAACCGCTTTTGCGTC
CGGTAGCGGCCTTAATTACCGCCGAGATTCTCTAGAGGGTAAGGGGCGTG
TTCGTAGACTCACAACTCTCTGACAAATAGTCAAAACAAACTATGACATA
CCGCATCATATTTATATCTTCAGGTGCCAGTTGGACTGAAGAGCCGAGAT
CATTAACTTTCAAGGAGTCGTGGATTGAGGAAGCAAAAATGAAACTTATA
TTAATAGTGGTTCTGGTACTGAAAGATTGTTTTAGTACAGCTAAACCGTG
TATTATAGCTTTTTCCTTCGCTAATTTCATTTAGCTATAATCCGTATATT
AAGAGTTGCATTTAATGAACTGCGATGTGTGGCACTTCCCACTTGACCCC
AGAGCTGAACTCTTTCTCTGCCTCTTTTCCTTAACCATATTCCGACTGCA
TTTCAGTGCTATCCCAAGATCCGATCGGATGACGGACAGTTCCATTGTTC
TTCCACCCAGCAAGACATTAACCCACTTAATGTGGCCGGGAGAACGCAGA
GTCCGAGTTGGGCAAATCACATGGCACATGGCCAATCGGAGGCTCATCTT
TATTGATTTCGAATCCGCCGCCACCACCTTTAACCCCCTTTTCGGTTGGA
CGGATCGAATGGAAAAACAAACTCAGAGCTTTGGGGGCGCTTGGCTCACA
CGAGATCGGATTTGGCCAAAAGGGATTCCTGGCCCGGAGTTGGCTTAAAA
CTGGCGCTGGTAATTAGTGATCTGGTGCACTTGATATGCACCTTAATTTA
AACATTTCGTACACACCCAGTCGGGGCACGCATTCTGATTTTTCTCCTTT
TTTTCATTGTATATATTTCTTTCATCCGACTGGAGGCCCTTCTCCTGATT
CCTTTGGGTTTCATCTTGGTCCTCGGACAAGTTTTGCGTGTAGCGCATGC
CGTTCGCTTGTTTCTGACCCATTCCCAGTCTCATTCTCATTCTCATTCTG
GTGCCTTTGGTTTGGTTGTGTTTCCCCATTGCCATTCCCTTCGCGCGCCG
TGTTCTCGTTTAAACGTTTATTTAACTTAAACGAACTTTGCGTGTCGATT
AAAGTGCTGCGATTAAGGTACGAGCTGATCCGGTCTTCTGGTATCTGTTT
CATTCCTTTTTTTCTGATTTTTGGTGACCACTTGACTTTGGGTATATTGC
CTCATGGGAGTTAAAAGATCAAGTTAGGGCATAAAACTTGCCTTTATTAG
TGTCGTAGTGAGCTTAACGATTTTACTGCGACCTTCAATATATCATTTAA
ATAAAGATGATTCGAAATAGGTATATTAAAGTCGAATATATTTATATGCA
ATTATAATACAACCTTAGCTGAATCGTAGATCCTAAAGAAGTTTATTTAA
TATATTCTGAGAGGAAAGTATATCAATGTAGGGTAACTATCTCGACCATC
AATTGCATTTCGAGCATTCCCTTGCAGGTCTTTCAAATGATTCCTTTGCT
TTTCGAGGCGCATGCGTGTCCAGTGAACTTACAGGTCAAGCATACGCATG
CCAACGATAAAGTTGAGGTTGCACTGCCAGTGAAATGATCATGATGGGAA
CGGGTAAGNNNNNNNNNNNNNNNNNNNNNNNNNNNNNTTTGACCTAACCC
AGACACGGTTACAGCTGCATAAATCCTTTCGTGGACTTTCTCTCTGGGGC
CTGCTTCTTTACGACAAATTTGCCCATTGTTCTGCTTTGACCGCCTGATG
ATGTCCTTTTGTCTTCGCGTTCGGTGTGTTTGGCCCCCGACAGCGTGCCT
CTCTCCACCAGCAAGGTCCCATGTCNNNNNNNNNNNNNNNNNNNNNNNNN
NNNNNNNNNNNNNNNNNNNNNACAATCCACAATATTAATTTGTGCAGCCA
GCACCTCGAACATTTACGAGGACAAAACGCCTAACGAACTCGAGCTCAAA
TCAACTCAGGGGCCTGATCCTTATCGCGGGAAGAGCACTCAAAAAAATTC
TATCCTCAGTTTGAGATAAAAAGAAAAATATTATTAGAGCACTAAGTGGT
GCTAAAATGATAGTAACCATAAAACAGGAGATGCTAATTCTTAAGCTTTA
AAAAGAATTAATATCTAATGATATGGGAAACCCTTAAGTTTAAGTTACGA
ATGTAGAATATTCAGGATTTTTATAATATCATATATTTTATCCGTCCTAG
GTTGATTTTCGACAGAATGGCCTTAGTAATTTTTCGAGTGTATATGACCT
ATCTGGTTGCCTGATTATTGGTTGTTGTTTTTTAGTGCCTCGTCTTATCT
TGTTACCCTTATTTATTTTTGAAAAACGAAATTAGATTTAAAGGTCTGCG
TGAGGCTGGGCCACAAGTGATTTTGATAGCTCGTAAAGAAGTCAAAAAGT
CAAAATTTTTAGTGGGAAAACCCACGATGCACGCTGTATCGTTGAGTATC
GACCACCGCAGCAGGAGCTCTAGCTGTAACCGATCGAGTGGAGACAGGGA
ATTTATGTTACAGCTCGTTAAATTAGTCTAATGGGGCAGAGCCAGCTGTC
CAGTAGTTGGTGGTTCTAAGCCAGGCCAGGCTGTGGAAAGGGTTGACATC
ATTAGGACGGATCTCGATCTAGCTTTGGGCCACCAAAACAACGACGAAAC
CAGTGCTGCGATTGCAACGTGTGCGACCTTCTTGGGTGCCATTCCTCAGC
GAATTTCCACCGATGCCTCCTTTTTCGAACGGCAGAATCGCTGCACTTCA
AGCCAGCAATCACCTGAGCTGACACTTAAGGCTTCTTCAGCAGCTAGCAA
CACTTATGCGAACGGTCGCCGGGTTATTGTGTGGTTAACTGATACGCTTA
GTGCACGTATTAACCCAGAACCACTCTGCACTCCGCACTCGATCGCTCCG
GCTTCTGCAGTTGCTGGAGCAGTGTCACTGTCAATGTCATTTTACCCCGG
CAGAGCTCNNNNNNNNNNNNNNNNNNNNNNNNNNNNNNNNNNNNNNNNNN
NNNNNNNNNNNNNNNTCGTGGAGACCCAGTCGCAGTCCCAGGTCCCAGTC
GAAGAGCCAGACTCATAGGCAGGCCGTGCACTTGGCTCAAACTCAAGCTC
AAGCTCAAGTCTTTTGCCTGCTAAAAGATCGTGTGATCCATTACCAAACG
TGCGCGATCGTTTGCGCCTGTGTTTAGTGATATTTATTTATTTTTTTCGG
TGGGCCACATACTCTTGCGAAATGAGGCAGGTCGATTATCGCAGAACGGT
GGGAAAATGATTGGAAGTGCATCAAGGGGGTAGCCATTTGCATAGATATG
CACATAAGGTGGCACAGTCCCCTCTTCTGCTCGTAAGAACGCAGCTTTAA
ATTAAAGGGAAATATGCTAAAATCTATATACAAAAGCCAAATGATTGAAA
TTGTAGGCAGGGTAATTCGTTTTCCAAACAACCCTTTCCTGCAGAGCATT
CATAGTTCGTGTCAGCTATTTCCTGCGCCCTTTTCCTCGGTTTATTTTTC
CGATTTCTTCACAACTCTTCTGCATTGCACCTTCTACTTTTTGCATTGAC
ATTTGGTAAATATTGCCAAGGTCTGCACACCATTGAGCAGCAGTTGCCGT
TGAAGACGTGACTCCATAACTGGTGGCTTGGCTTCAACTGCTCGGGTGTT
GAGCCTGGTGACTATGACTTGATTTGATTTTCATACGGACTATTTTTTGC
TTTTTCGTGGCTTTCGCAACCTTCTCCTCCAGGGGCAGAGCCACTCAATC
AAGCCGCCTTTTGGTTCCAGCTTGTTTGTCTAGCGCACTTCGCCGCTCAC
ACCACCGCCATCGCAGGATGATGGTATGGAGTGGGTTAAGATGCCATGGT
TTGCCATGAGACCTTTATGGTACCTGTTCCCGGTCCAGCATGCAGCATCC
ATCTCGCGCTCCTCCACATTCTAATTAACTGCTCTAGCTGGGCAGCACAG
AATGCAGAGCAGCGTTTTGTTTGCTGGCTTTTAAGTTTTTAGCCCTCCGA
CCGACCGTTTTTATGACACTCAAAGTGACCGACGGACGACGCACAATGCA
CTCCTTTCATGGCCTTGTTAGCCGGTATTCGTTCATCCCTTTGGGCCCTC
TTTCAAGCGTGCTGACCGCCGCCTGTTTGCCCGTGATCGCTCCGCGAGTT
CGGCTTATTAGAACAGCCCTTTGGGGAGGGAGGTGATTTCAGCTGGGTGT
TGCATTGTTTGCCGACCATTTGAAAAGGACCCTGTGCTAGTGACGAGTTC
ACACCACTCACGACGAAGGTAAGCTAGTGCTAAAGGGATTTAGCACCGAG
AAAAAAGAGCACATAGTTTTCTGAACCTAACTCTTAAAAATCGCTTCTAA
ATTTATACAATAGTGAAACTCTTACGGGACAAGAATGGATTGCTTTACTT
TTATGACTTTATAATCGAACAATATATATTTCATGATAACATTTTTTTTC
CTGTGTAATTTCACGCTGGCCTCACGCCCCCAACCCCTTTATGACGGTCA
GTTGAAAAAGCCGAAGGAAAACCCTTTTGGGCCGCGATCTATTTGACAAA
TGCAAACAATATCGTTCTGACCGCTTTCCAGTTAAAACAGTTTTTGTTTT
CCCCTCTATTTTTTGGCTTGTTATTAGAACACTTTTCCCAAAAGGCCACT
TAGGCACGAAACGAATCATTCCNNNNNNNNNNNNNNNNNNNNNNNNNNNN
NNNNNNNNNNNNNNNNNNNNNNNNNNNNNNNNNNNNNNNNNNNNNNNNNN
NNNNNNNNNNTCATCTCTCACATCTCCTTCGGCTGCGTTATGATGTAATA
TGGCTTTTTGACTTTTGTAGACATGATAAAATACAAAACGTTGCGTGGCT
GTTATATTGGCTAATGGCCGCGGCCTTTTAGACCATTTCAGAGTGGACTT
GNNNNNNNNNNNNNNNNNNNNNNNNNNNNNNNNATGAGGTGTCAGGGAAT
CGACTTCAATGAATGGCCCGCTTTGAGGCGGTCGCAGATCAAAGAGCTCT
TGTTCTGGTTCTCGGTCCTCGGCCTTTGGTCTTCGTCTTTATTGACCGTG
GTCCAAGTGCCCGATGTGTCCGTGCATTTGTTGCTGCAGTTAGTGCTGCT
CAAGACACATTGGGATTGGGCAAGTGGCTGTGGACCCATCATCATCACGG
CGGCCACGAAGATGATGATGTTTGGCTTTGGCTTTGGTCGTCTCCGTCTG
CGCTGCTAAACCTCTTGCAATTGCAATTGCCATTGAGCGTAATTCAACTG
GCCAGGGCCGAACTCATTTGCATAATTCACGCAAAAGTCGCGCAGAAACA
AAAGGCGAATTCTAGGGTACTCTTAAATGGGGATTGGCTTTGAGAAGGTG
TTAATTTAAACAATATGTGGATGAAAAATTCTAATATTCAAGTGTTAGAA
TTGTTAGTACTCAGAGAAATATTACATTTTACATGTTAAATTTTAAAATA
TTAGACCTCAAATAGATTTACGAGGTAAAAGTAAATCGGATTAGGGAAAA
TCTTATAGTCATACTATGACAATTTAAAACCTAAGCTAGTGAAATTTTAG
AACTGCCTTATGTGTCACTCCATCGCAGCTCGAACCCAAAACTTGGCTTC
ATGGAATATTTATACTACCCTTTGTCAGATCGGACGCACTATCGAGCCGC
GCCCTTAGCCATTCTGTTTATGTACTTTTCGCCGTTTGTGCCCTGGGCAT
GTCTAGAAGTTGGCCACTTCATCATTTGGCCGTCATTTGTATGCGGGGAT
GTGCTCGGTGACATGTGCTTTATATATAATTTAGAGTTGCTGCTACTGTT
GCAGGNNNNNNNNNNNNNNNNNNNNNNNNNNGGGTCGTGCCTTTATCCGT
GCCTTGGTAGCGTGCCAATAAACGCGTCTCTTTCGCTGGAATCGCCGTTG
TTCAGCCGACTCATTTCCGCAATCAAGTCGCGCTGGCTGGCCAATGGCAT
CCTAGTTTTATGTCCAGCCATTATCAATGGGATCACAAATATCGAAAGCA
TTTAAACAGGTGCAAAATCAGTAGCCGCCGTCGATACCCGATATCGCTTA
CGTCGACGTCCGAGATGCCAAAAACGTAGCAANNNNNNNNNNNNNNNNNN
NNNNNNNNNNNNNNNNNNNNNNNNNNNNNNNNNNNNNNNNNNNNNNNNNN
NNNNNNNNNNNNNNNNNNNNNNNNNNTTTGGAACTGGCCTGTGAAATGCG
TGCAACGCGAATCGAGAAGACATCGAAACAATGAGAAGCTGCTACCGGTG
CTCCTCACTTACAAGGCAATTAAATGCCAGGCATAACAATCTTTTGGGGT
AACCCTTGAGAATCGAGCGCTTTCCAATGATCCAGGGTTAGAGGTGACCA
CGTGACACGACGCCGTGAATCCAAAACCAAATCATTATGCTGCGATAAAT
AAACTAGAATAGTTTCTTATGTTAATGCGTTATCTTGGCTACTGAGTCGT
AAAACGATTATATAAAGGTGCACATTGCATCTCCTACTTTTAAACCTATA
TTATGTAAGTCGAGTCGTGAGTCGTGCCTGTAGTCCCATCTCGAACTCCC
AGTTTCACCTCGAGAATCAACCCCTCGGCGGCTCCTTCACCTTGGGGCCT
TATCAAATGCGGTCTATCGGTTTCACATTGCCATTTGACAAACACAATTA
AAAACGATTTAAGAAAGTAAAATGTTTAGCGAGTGTGAATGGGAACACAG
CCAGCATTTTTCGTCGGACCTAAAAGCCAAATCGCCCCCCGCATACCCCA
TATCCCCCGTAGCCACCGACAATGTTAATTAGCCCACGGTAGGCGCCAGT
CTACAGCCGACAGTAGCGAAACACTTTGTTGTCGTCGCTTTTGTACAATT
AAAACGTGATCAGGCTCTGGACAGGCAGCTACAAATTTGTCGAACACGCA
AAATGGTCTTCCAGGCCGTGTAAATGCGTGCCATCCTCCCGTAGACCAAA
TANNNNNNNNNNNNNNNNNNNNNNNNNNNNNNNNNNNNNNNNNNNNNNNN
NNNNNNNNNNNNNNNNNNNNNNNNNNNNNNNNNNNNCTNNNNNNNNNNNN
NNNNNNNNNNNNNNNNNNCAGACATGGCCCTAAAAAAGAAACTAGTTTTG
CATACATAAACATGGCCCTGTCTGCACTACTTCCCTTCGGGATAGCCTCT
TGTCTGGGGATAGATGGACTTGGACTTGGACTTGTACTTGGACCCCCTCC
CCATTCCACTTCAGACCAACTGAGCTCTGAAAAGTGAACCAAAAACCAGA
CGGGAGACGACGACAAATCCGAGACGAGTGGCGTCAGTGCAGGCCATGTT
TATGAATTGTTAAACGCCGCTGCATTACCCGAGAAGCAAACAAAAGGAAA
GCAAGTGACATGCACAATAGCGCCAGGGATGTGGAAATCCATTATTGGCT
ATGGGAACCGAAATATTTCAGAAGATATGGGCTTCCACGAAGTTTGTGAT
ATGGAAGTAGTCTATAAAGCCAGCCCAAAATACATGTATTTTTAATTTAG
GCATAGTTTATCCAACTCTTGTATAGTTATTTCCTACCTTTTGTAGAGNN
NNNNNNNNNNNNNNNNNNNNNNNNNNNNNNNNNNNNNNNNNNNNNNNNNN
NNNNNNNNNNNTAATAATAAATTCCTATCATTAGGTGTACAAAATATAGT
ATGGTTATCACCTAAATTCGGATCCTCATTTATGCCATATTCTTATATGC
TTGATAACTAGGCAAACTCTTCCCCTACTCTCGGCCAAATGTTAAATGGC
TCTTTACGAGGAAAAACTATTTTCCATCCCTGGCCTCCATGCACTTGTCA
GCCAGGCATTTGTCTTTCCATGTTCTTTATTAGCTTTTTATTGCAACCAA
TATTTGTTAGGGCCAAGAGAGAAAAAGGGCGGGAGCNNNNNNNNNNNNNN
NNNNNNNNNNNNNNNNNNNNNNCCCGACCAAATGTCACCACATCCGGCCC
GAGCAGCAAACTGAATTAGTATTCTAAGTCAACAGCAGGCTGCCGAGTTG
CTGATGACTTGACCATGGCTGTCTATGATGGGTAAAAACGAAATGAGCGG
ACAAAAAGTGCCAACAGTTGGTCGACAAATGCTGCACTTGCCCCGGGGAA
AAAGTCTCAGTCCTCCTGCATTTGCCTTGATTTCGTATGCATGTGTGCGT
TATCATTAATATTTCTTCTGCCTCTGCAAGGGCCATTCATTTGTATACCT
CAATAAATTTATGGCCATTGACAATCAGTTAAGACAATCGGATATCTAGG
GTAATAATTTCTAATAGTGGGGAGAGTCTCCAGTCTCTACAGCTGTTGAA
TGCCGACCGAACAAAGCGATATCGAAGAACCCTTTTGCTTCCCCGGTGAG
GATGCATCTCGGCGTTTTTATTCGGTTTCCCGATCTGGAAGGAAGTCGAC
CTGTGTGCTTCCGCTCCGGAGACAAATTGTAGCACATGTTATCGAAGTCT
GGCCTCGGGTGAAGACTAATGGGAACCAGCAAGGGATTTCTCAGAAATCT
TGGAGCATAAGCACGGCGAGCTGTATGGAATCGATCAATGCCACAGATCG
TTGTAAAACGATTCCGAACATTTCTGATATTGATTTTAGTGTGACGTTTC
TAAAATATAAATTTTCTTGCATTCTGTGCTTTTCTTTAACCCATTAGTTA
GTAGCTGGACTCTAGAATGCAACATATCTTCAGTTATTGTCTGCATTGTG
GACAATTCTCTTCAAGGCCATCCGACTAATTTGTTCTTTGTTTTTATTAT
GCGTGTGCTTGATTAATTTGCCGCCCGCCAAGACATGGAAAATTATTCCA
GCCTTGACAGCAAATCTGCTGAAAATTGTATTGAAAAACATGAAAATTAA
CCCAGAAAAGTTTCGCCGCTGCTCAACAATAAGACAAAAGAATACGTCGC
CGGTCTGTGGGCAGTATTCTTCTAGCAATCTGCCGAAGCTATAGCTGCAG
CTACATATATCTCAAGCTATAGTGTGCTGTGCGGAGCTTGTCACTGTTGC
AGTCGTCGTCCACCAGAGTCATGCTCATGTGCTTAAGTTCAATGAGTCGA
ACGGTATAAGAAGTAATAAGAGACAATGCCAGAAGTGTGCCAGCGGGGGG
AGATAGGTACAGGTACATGTAATGAATGTAAGCAGAAGTAAGGGTATAAG
TATTTTATGATGCAACGTGTATCTGCAAGGTTTTTCCTATGCATTTATTA
AACGCGAGGAAGGTCGCCGGCATTAAGTCAGGCAACCAATTTCACCCACT
AAACTCAGGCACACGACCAAGAGGCCAAAAACTTGACAATCTTTGACAAT
TGCCAGGGACACCAGCACCGTATATATGTACATATCGCCGATCTTGAGCC
TCCCCCGTCTAGGGGCCGCCAATTACAAGCTGGCTATAGTTGGCTGAGTT
GGACTGAGTTGTGTGATTTTCAGTGACACAGAAAACTGAAATTGTTCATT
GTTCGAGAGCTGTTCGAGAGCTCGTTAATGACTTGCTCCCCATATATACC
CGTGCACGTAAATAGGTATATATATAGATTTCAGGGTTAAGTTGGGGAAG
TTATTATTATTGTCGACGCTTCAGTAACTTTTGCCAAAGCTCCACATTGA
ACAATTATTATCGAAATTAATTGCCTTAAGCCGGTGTCCCCCTTTGGCAT
ATTGTCAAAGTTATTTTTCAAAAACTGGCCGAGCGTTTTATTTTAATCAT
CGCCGATCTGCCGGCCAGGCAATTGTGTTAAGGTAAAGGCCCCGCATTAT
TTCATCTACATATTTATAGCGCATCTTAAGCCCCAAAAATTTCACCATTA
ATCATCGGAAAAAAACCCATAAGTGATTTCAAAACTCTCATTCTAAGAGC
AAAAGACCCTAGTCTGATTCGGTTTGTTTTCTTTTCCGCTTTTTTTTGCG
GTCACCGATTTGTTTATCCAAGTATTTGGCGAGTTTCGATGAAGAGACGG
CCTTTTGGGGCATTGTGTGTAAACGCGGTGTCTTTGGGGCAGGCTTAAGC
AACACTTGGGCTAAATATTGCCGTCGCCCAAAAGAATAATATTGTTCTTT
CATCTCGCTTGGCTTCTGCATAACTTTGAGCTAATTTTTGCCCAGTTTTG
TTTGCCCCAGAGAGGCTTCAATTAGAGTCTTGAGACGGGCGCCTGAAACT
GAGACAGGGACAGTGGCTCGAGTGCCCATCGAGTGTGGGCTTGTGNNNNN
NNNNNNNNNNNNNNNNNNNNNNNNNNNNNNNTGGAGATCACGGTGATGAA
TCATGGTTATACGGAATCGGTAACAGAATGGGGTTGGGCTCAACCTGCAT
GTGATCTGAATTGGTTTCCAACATTTCCAGTCAAATTGAATTTCTGTCTT
AGCTGTAATACAAAATGTAGTAAGTTGATTTAATTTATTAGGATTTTTTG
GATTGTATTTGATGTGGTAGACAAAAGACTCAGGAAACGAACTTTAGTTG
GTACGCATCTGTCAAGGAATTGGAATATAAGCTGCTGTCGCAGCTAATAA
TCAACAATAAATACATTAAAGATCTCTTTGTAACAAAAATATTTCATTTA
AGTTTGACCATTAATCATAAAAACTTATTTTCGTAAATGTTAATACATCT
CCTATTCGATCTTTTGAAGACTCAATCTTTCCTTAATATTAATCGAATTC
ACATCTCAACTTTTGCATAAGAAACGTGGATTTTTCCCACAGAGGCAATC
TCATCTGGTCGAACGTGAAATGATTTCCCGGAAAATGGCCATAGATCGGC
CTTAGAGAACCCAACCTGCACAATTGGTAAACCACAGAAAGAGTGACAAA
CTGGCGCCAGTCTCGGGACAAGGACCACACACTTGCTCGAAGGTGCGAGC
CGGACAAGTGATCTATTTAGGTTATTATGTCTTTATGTTGGGACAAACAA
CCAACTCGACCAGGGGCAGCTGCAGGGATCGATCTCATTGTTATTGGGAA
ACAGTAGGTGGTGGCAGGGACTGGGAAAAAAGGAGAGGGAGGAAGGGAAA
AAAGTCCTGTGCAAGTAACTGGGACATAAATCAAACATAAGCTGGATCCA
AGAGCCTTATAAATCAGAGGGCGCGATGCGAGTCTGGCGATTTCTTTACA
TTTCGTACCTTGCTGCCTGCAAATCATATTTAGCCAACCGGAAACCGATC
GTAACTCAAAAAAGGAAATGCTCATATCCTTTCGTTATGACATTTCTCCT
TAACATAATCAATGCCTCGATTAATCTAACTTAAAGTTTGCTCACGCTCC
GTACGTGATTGGCCTGCGAATTGCCTAAAAGAGTCCACGATTGAGTTGCT
GTCGCAGCTCACATTCAATTCCAAAATGAGGAAGAGCTACATACAGATCC
TTTTNNNNNNNNNNNNNNNNNNNNNNNNNNTTTATGTTTATCTTTATCTT
TATTAAGAATTTCAGTAGCCCTCCGTTTTGATATCTTGATTTTATGCCCT
GTGCAGGGCATTAATCATATAACAACATATTATATGCATGCATTTTGATT
TGTTTTGTGTGGCTTTGATTTCTGTCAGTTATTCGAGTTGCATGCCAATT
ATCCGACATTTGCCAGGGGTGCCACTGAAAAGGAGCTTTTAGCACCGTAT
AATTGCAGCTTAGTTGATTTTGATTCTAAGTATTTCCCTGGGAAATCTTA
AAAGATATTAAGTCGTCTGCGTGCTACTTCTATTTCATCTCCCACAAACA
CCAGCCAAATTACCAGTTTAGAACGCACCATTATCTTTGTTTAATTTGAC
ACACTTTGATTGCACAGGTCCAGACCTCAAAAGACCACACACATTACCAT
TAGATCCCACATAACGAACTTCATACTAAAACTGAGCGACACCCCTCATA
CTATCGTTGTCTTTAGCATATGCTCACAAAGTTGATTAGACGTTATAACT
CTAAACAATAGCGACCGAACTATTGGTACTGTGTGAGCTTTATTTGGCAG
GCATTGTGGGATTTCGAATGGGGAGAACTTTGACATGTTTGTTTGCACTT
CGAATTGTCGGTTGCTCAGCCTGTGGTTAGCACCTTTCTTTTGAGGTGGA
AAAATTTGTTATAGAACTTCTGGCTTTAAAGTTATGAAATCCTCTGATAG
GATAGTTTAAAATGTAAATAAAACAAAAGAAAGTTTGAGAGTTCATAGTA
AATTAAAATGCAAATAAAATGCCTTAGTAAAGCAGGACTTTGGGCATATT
AACCCCGATTGCTAGTTTACTGAGCAGTAATAAGAAACTGTCTGCAACCC
GTTAGCCAGATCATAAATATTTAGTGGCTTGTATTACAGAGCCCCCTGAT
GATCTTCTCGCCCCCGAGCCTCCGTCCACGCACCGAAAGGTGATATAAAT
TACAATACAACCTACATCTACATAGTGCGCGGCTTCAGGTCGCCCTGCTG
TTGTTGTGGCACCCAAAAGCCAAATTGTTTTTTAAAAGCACCATTTTTAT
TGCCGTCCGATAAGTGATCTCGCGACATTTTCAATTTTAATAGGGTCTCT
GCTCAGGTCTCCTTACAAAGCCTTTGCTGCGGGTCCCGGTCTCAGCCTCA
GTTTCTCTCAGTTGCCAGCAGCGCTTGACTTCAACATGGAGCGATCATTT
GTCGTTGCGTTAATAAAATTGCATTGGGCCAGCATTTGAAACCGCTTTGG
CGGTGGTCAAAACGCTCTGCCTGGCCCAGCTCAGCTCAGGCATTATTAAT
AATGCGGTGGGTAGAGCCACACAGGCGGATCGGGCGGCCCGAGGAGCTTC
AAGAGGTCGCCTCAAAACGTTGCAAAAATACTACGGCAACCATTTTTAAT
ATGATTGTATGTCATTTTAAGCCCACACTCAGGAAAACTAATAGCGCACA
AATTGGCAAGGCAATAACTTAAGGTTAGAATTCTATTAGATGGTATCTTC
TTCAATTCAAAAAGAAATTAATAAGGATCAATAAGTAAGGATTGTTTGAT
AAAACTATAACTAATCACTTGATTTACATACGACATATGAAAAATGAATT
TATTTAGCTGGCAGCAAGGATTGGTTTTTTTTTCCAGAATTTTCTTCAAG
TGCATTAAAGCCAGCGCCTTGGGCAGTGCCTCATCCTCAGTTATAGTTGC
CATATAGCCATGTGTTGGCTCGTCTATTCGCATACTCAAATTATCAGCAT
GCCGGCTTGGCGAGAGTTGGGATCCGGTCTCCCATTGTGTGCTGTGGAGC
TGGCCCAGGTCTCTGGGTGTCGAAGACAATTTTTCATGAGATGAGCATTC
GCTCGTATCAGGTGTGTCTGTGTCCACCATCGCCATCGCGATCGCCTGGT
AATGGGTTCGCCTAAATAGTTGGACAAGCTAACTTGTTGGTCGAGTGAAA
ATGGGTGATAATCCGTTTTGACAAATTTGCCTACACACTTAGTGCGCCTG
GTCAGAGTTCAAGATGGGGAGAAATTTCCTAAGCGACGTCGATGTCTTTT
TATAGAATGCTTTGCTGGCCTTAAGGTTGGGGTGGGGATAGATGAGTGGA
GATTTCGAAGCTGTTGTGCTTATTTACACAACCAAAATCGATATATCCGA
CGACATGCGTAACGATTACTTCTTTTAAATAAGCTGCTTAAATTATTAAG
CTCATACCCAACCTAGCTCAAGTGAAACCAGTCTAGGCTAGCCCATTTAG
ACACACCGCCCATTGATAAATTCCGTGGGTTCCCATCGCGATGACCCCCT
CTCAGATGCATTGAGGGGATCATCTTTGCACGATTCAGATTACAATTAAA
GTATCAAGTTCCTCTCCGCACATAGCTGGCATTTCATTTGAATAACTCAA
TAAATGATTCGTCGCCGGCAATTTGCAAGTGCATTTAATTAGCTGCGGAC
AGTTGCCAGGGAAGAGATCCGGCTCAAATGCAAGTGCAACTCGGCGGCAA
AGTTCAATTTTAATATCATATTAGGTACTCGAGCGCACTGCTGCCTGCCA
TTGTTTTTGTGTGGCGCAATGTTTTGGAATTACCCAATGGGAATTCGCTC
TGTGTGCGCGGCTAAACTAGTTTAGCAAATCACTTGGGCATGACTAAGTG
CCATAAATGCATACAAAATTCCAGCAGCCACTACCCAGCAAAAGCCAGCT
CCATATGGTACATATATGCACTCGCGGTCGTAATCGTAATTCGTAATTTA
GCGAAGATGTCTTCCAGCAGCCCCACCATATAATTACGCCATTCGTCTAA
CGTCCGAAGGCTGGCATGTTCAGGTGTGAAATGTGGCTGCAAGCTGTTTT
GCCAAATCATGCAAATCATTTTACTTTTTATAGTTCCAATAAACATATTA
GCCGAGCGTTGAGCTGCAGCTCGCCCTAACCGTATTTCTAACTTATTAAT
ATTTTTCCCGCAGCCGCACGTAATTTCTAAACTTACAATCGTCGTCGTAG
CTCGATTTCCGGCCCCTCTCTCGGCCGCACCTCCTGAACTCCCCCCATGT
CACAGACTGCACACATTGTTTAACGTCATTCAGTGGCTGAAATATCAAGC
GTGAGAAAATCTATTATTATCTATCGCAAGCATAAGCCGTAGCTGACGCT
CCTAATGCCCCCACGGCAGCTGAAAGCGGAACTAGCCGGTAGCACCTAGG
AAGNNNNNNNNNNNNNNNNNNNNNNNNNNNNNNNNNNGTCGGACAGATGG
ACCGATCGTGTGGAGGGGTGCGGAGCCATGTAATCTCTGTCCAGTTGTGG
GCTCGACTTCGTGTAGTTCACGCGATATGAGGTAAGCTGCCTCTAATTAA
GGGAATCTTTAATATTGATCAAGGTCAAGAATCGGCTTCGTGTCTTAAGT
CTTTTGAATTGGCTGCAATTCTGCTAACAACAAAAACAAAACCAGGGGCA
AGCACATTTGGTTAGTATTCAAAAATATTTATTTAAATAAAAATCACGTT
AGTGTATTGAACCATCTTAGAAATACAAGAGACTGCAATATGGCAACAGA
ATCGAGTTCGTGTCCTAAGTTTTTTGATTTGTTTACATAAGCGGCCATTC
AAAATCGCTTCTTGTTTTGCTCATAATTTATTTAGCTTGATTATTAATAT
TCACTATCATCCTAAACAATACTAATTGTATTTGCAAATGGCCAGTCAGT
ATGCTAACCACTTCTCACAAGTCAACGCTGCACTCACAAAACGATAAAAC
TTACACCCTTTATTTATTGGGTAAGGTTATGGGTTCATGGCATAATATTT
TATAAATAGACATGTGAGTAAATTTATTAAATGGCAATGATCTCATTACA
ATTTAATGCCTGTCTGCCTGCAAAGGCTCCACACGTTTTCCTCTTTTGCA
AAGGCAAAAATTTAAATTAATTTCATTTAAAAACCACTTAGGCCCACCCC
CAACACAAAGTGCCCACGAGCTCTTGACGCCGAAGCTCAAACTCTGAGTG
AACCTAAACTCGAAGCTGCGGCCCAGGCTGAAGTTTCTGGCTCTTGGAAG
TGACAAAGTGCGGCATGGCCAACTTGTTAGCATATGTTAATTAAAGCGGG
CGAGCGAACACACTCGCAGGTCGCAACTGAGTCGGAGATGGAGTCGGATA
TTGAGCCTCGGAATCAGAAAACCAAGACCCAATACCCAAGACCCGCTGCC
TGCTGCCAGTCTGGCTGGGTCGCTTGTGACTTATAGGCTTGGGGGTCTCC
AACCGGGGCTTCGACTTCATTTTAGCAGTCGTTGCGGAACTGCCAATAAC
TGCCAGATTAGTGCTGACAAGCTGGAGAGGTGATGATTGAAAAGCCATTA
CATATCATAGACTTCTTTGGTCGCAGTCACAGAAGGTCACTAAAACAGAA
TGCTTTAACTATTCGCGCTGAAATGATAATAGAAATAGAGTCTACAATTT
TATTTAGATTTAAATATATTTTTTTATATAATTTAGATATTTTTATGTTG
TTGTTAAATGTCTGACTATTATTGTTCAAAGAATTACATCATTTCAAGTG
ACTTCTTGAAGCGATTATTGTGACTGCGACTGGGAGTCACAGATCAATCA
TCACTGTCGAGCAGATACATTTCGATTTGCGCCCAATTTCAACGCCTCAA
CTACTTTGCGCTCAGATAAATCATCGTGGCAACAATAACTGAGTGAGTCA
TTGACTGCTACATGTGTATTTTGTATCTTGTATCTCGTTTGCATCGACAA
TCTGCATCTGGGCAGTGGCAGCGTTTTCCATAACGATATTTTCCAATATC
GAATGCGTTGGTCGTCGTCGGCGGACCCGCGCATTGATTTATTTCGATTA
TTTGTTTGACTTGCATAATCTAATGTTTCGTGGGTTTTTCAACTTGTCAG
CGGGGAGTTTCTTCTGTAGCCGAAGCCTCGATTTAATTGACTTAATTTTA
GGGGGCTTGCGTGTGGCTCTAAACTTCCCAAACTGGAGCAGGAAGAGCCC
CGAAAATAGCCGACGAAATTAGACGAGAAGAAATAAGTCGAGCAGCTCTC
ACTGTTTTTCCATGAGAAACTGGCCGCGTAATTTGGCTGGCCTTTGGCAA
AAGGTTCTCAATGGCGCAGGAGTTACCAATTCAGCTACCGTGGGAGCTGC
TCTTGAGCTCTTTTCTTGCAGCTCATTTTTCTTCACTTTTTTTCTGCTTC
CGTTGCTTCAATTTCGTTTCGGTTTTCCGTAGCGTGACCACAAATCCAAG
CCAGTCAGAAGACATAGCCAAGAGGGGAGCTGTCCGGAGGAGGGGCAGTG
TCGCCGACAACACTCTCTGCCACTAAATATCCCAAAATGATGGCGATAAC
AATTTTGCGCCCATGGCGTTGACGTTTTGCACTTATTATTTGTGCTTTTC
