# Supplementary material for: SMCis: An Effective Algorithm for Discovery of Cis-Regulatory Modules
Source: PLoS One. 2016 Sep 16;11(9):e0162968. doi: 10.1371/journal.pone.0162968 (PMC5026350; doi:10.1371/journal.pone.0162968)
Supplement: S1 Datasets — (ZIP) [file pone.0162968.s001.zip › dataset/Drosophila/Masked/dsim_gd11921.fa.masked]

>2R:19534501,19574500
ATACGGACAAGCGTCTTAGGGGCATTTTCTGAAACGGATATGAGAAATAA
GCAACCGCATGAAAAATCATCACCAACCTAAAGTAAAATCACAAGGAGAG
CTGGTATTTATGACTCAGAATTTGCTATTGAAAATTAAAAAATTCTTTAA
AAAGAAAAAAAGTTGGACGTGGGTGGGTGCTAACGATGCCTGGGTGTGCT
GTCGTTGTCGTTTTCAGTGTTGTTGGAGTAAACAAAGGATCAAAAGCATA
TTAATTGTTTTGTGCTTAGGGAATGGTGCTTGTCTTTTGAGGACATTGAG
GTGAAGGCAAAAGTGGAGAAATGCTAAGACTAGCACTGGCTAATCGTTGA
AGGCCTTTGAAGCAAAAATTTCTTAAAATGTAATTTGCAATTAAAGACTA
AACATCCCCGGTGTAGAACGCGCAATTGATAACGCTTTTTTACTTACCCA
CGCCGTAGGCTTGGTCTCCTAACGTTTCATACCGTCAACGACTTTGCTCT
TTCCACCAGAAAGGTTGTTTGTAGAGGATGTTTGAACTTAGACAAGTAGA
ATTTTAATTAATTGCGTTCTGTAGATAGGAAGATAAAATAGAATTAGGAA
TCAGTTTAAAAATAATGCTTAGTAGAAGCAAACTACCTTCTTAATACTTA
AACCCTAACAAAAAAAACCATACTATTAAAGAGAAGTTCGATCATTTAAA
CCTGCCTTATAAAGGCTTTAATCTAACCTTTAAATACAAAATAACTGAAC
ATCTTCACAAATTATATTTTTGAAATACAATTTTTATTTAGCAATTTTAA
CGTTCTGCTCAGAAAAAATTCAATTAGTTTTGTATTTGACCATACAGTTG
ATATTTTTATTGCAAAAGTAATCAGCGGGCAGCTAATTGTTATGATGTAA
GATTTCTTAGAACATCAACATAAAGGAGAATTGGTAGTGAGGAAAAGCAC
ATTAAGAAGGCACGCTGTGACATGTATGGCAGCACTACTTATAGAATTAA
AATTATAGTTTAACCTCCATAAGTTTTTTACTGACCATAATTGAAGAACA
TTAATTAACTTAATGGTTATTTTATATTGTGGTCGCCTATTTATGTCTTC
TGTACTATACATATACAAGAAATATTATTGCAAAAAAAAAAAAAAACTAG
CAGAGGCTGAACGCCTAGCCTATGCCATTGGCTACTTCACCGTAACCAAT
ATATAATTTTTACTTGTTTTATAAAGAAAAGGTAACTTTGGTATTTAACA
TGGTATTTAACATGGTATTTATTTAAATTATGTGCTTACGGCATATATCA
TTGGCTATTTGAATTTATATACTAATTTCCTCCCTGCTGTGAGTAGACCC
TTTAGCTACCGTACTTATATGAACTCTGTCCAACCCTTTAATATTATAGG
GGTTGCGTAACTGATAACCAAAACCCAAAATGGATTACAAAATTATATAC
ATATGACAAACAAATCCCCCGCGTGCGTTTAACCTGTATTTACCAAAAGC
TAGATTTTTGATAAACTCCCTGGCACTGGCTGACATATAGATCACGGTTT
ATGTGTGTACGTACATACATAAAATTCGTTAAGTTAAGGGTTATTGTATT
TTCACATTATGTTTTGACCATGAGGTTAAAATAAGAAGTTTCATTTTGAC
AAACTTAATTATTTTAGATGTCAAACACGTAACAGGTTTTTATTATTTGA
TATTATTAAAAGCTTCCCAAAGGAGGTAATATATAGAGCACGGTAAAGCT
TCCTTATAATTTAATCATGGTGGGCTTAAATTTTCAATTTTATGTTACCA
CATTTCGGGGATAAGTAAATCGTCCAAAATGAGGTTTGCACTTTTGATTC
CGATGTCTTAAAATATAAGAAAACTACAAACAATTGAAGCCAAGAACCTT
CTAAGCAACTGCAAATATTCATACGATTTCTACTNNNNNNNNNNNNNNNN
NNNNNNNNNNNNNNNNNNGGCAAAACAGCATTTGACCAGCTACAACATTT
TTAAATAGCATGTAATGAAAGCCATTTAAGTTTCATTTTGGGCTCAGGGT
GAGCTAAAATGTTTATATCTTTTATTGTCAACTATGTACTTTATTGAAAA
AGGTCCGGGACGAAAAGAAAAGTGGTTGAGAAGCCAGTTTAGAGCACCCA
CAAAAGCAAAAGTCCACTGTACAGTATATCATAAAGTTAAAAGTAGCACA
CAAAAAACGTTTTTCAACTTATGTATATTTGTCCAAGAAAATCCTTTAGG
CTGTCCATTTCAAAGGAAAATTTGACATGGGAGTCCTTTTTAGCTCACAT
TCTTGCATAATATAACAATTTGCATCAGAGTATTAAAACCTTTAATATTT
TCATTGAGTTCCTTCATTTTTCCGCATTCTTTACTTTTATGTACAGTTTA
GTTATAAATAGAATTTAAGGTTTCCCAGCAAAAGCACGACAAACTTATGG
AATACTTTCTAAAATGGTATAGGCAATTAGTTTTCTTTCCTTTCAAAAAA
GTTCGAAAAAAATACAGCTATTTTAAAATAGGTTACAATTTATAGCCAAC
AATCAATCGTAATTATTTTGAATTTTGTTATAGACTGAAGACAAAAAATT
ATACATAAAGTTTCCAAGTCAATCAATGTCCTATCGTCTTAACCTAACCA
ATAAACATCAACCGTTTGAGTCAAAATGAAATAGGCAGATAAGCAGTCTT
GTTTGATTGAAGCTTTGCGTGAGATGTGTAAAGGTCGTATATCCTTGTTG
GCAAGAAAGCAAGCGAACAATCATGAAATGGATATTGTTATGACCGTTCG
AAATTGTCTTGAGGATTATTAACAAAATTGCGGGACTGTGATTTAAGGGT
TGCCAATGATTTCCTACAATGATTACGGGAGGGAACTTATGGCATACAAA
ATAATGTCATCGGAATTTGCCAACACACCAATTTTCTTAGTATTGAACTA
CATTTTACTACTTTCACTTAGGCTCTAGCTTGATGACTCGGCCATTGGAA
TTCAGTTGAGGTTTAACCGGGAATTAGAATCAACGACGCTTTGTTGATGA
CGTGTGCTAGCGGTCTTGGACCCAGAAAAAAAATGTTCTTTAATGACCGT
TTTGATGGGTATTGTTCCTGTTGCTAAGGCGGAGTTAAAGATTTTTCTTT
TTTCATAACAACTGGCGTTTTGTGCCTTATTCTAAAAATTTGATGCAACC
CCTTAAAATATAAGAAACCTGAAAGGGCTCGCATGCCTTCAATTAGATGC
GCCACACTAATCATTAAAGAAAGTGGTTAGTCTGCTAGCAGGAAAATGAA
AGTAAGCAAAAGGACTCAGTCTAAAGAGGTCTGTAAAACCTTGCTTAGAA
ATTTTCGTTTAATGCTTCATGATGTCGAACATCATGCTACTGACCTTCAC
TTTCTGAGTTACCTACGCACTTAAACATATGTTCATTCAGTTTCCCTTTC
TTGTGGTCTATTCTTCACCGAGTGCCGCCGGTTTTACATCGACTTGCATC
GACCGTAACACTTGCTACCAATGCATACTATTTCACCAACTGCAACTTTC
TCTGGTCAAAAATAACAGATGTCGGGACTATCAGGTTAAAATTAAATACT
TAAATTTGATAGAATTTTATGATAGATTTTATGATAGAATTATAAAATGC
ATAAGGACTAAGGAATGTCTATAATATCAAATTTTTTACAATAAAAGCTC
TTTGCTGCATGTTACACACATTTTAATTGATCTTGTATACGCATTGTACT
GNNNNNNNNNNNNNNNNNNNNNNNNNNNNNNNNNNNNNNNNGCTATAGAC
GAAAGAAACCTTAAAGAAACCCCGACTACCGACTACNNNNNNNNNNNNNN
NNNNNNNNNNNNNNNNNNNNNNNNNNNNNNNNNNNNNNNNNNNNNNNNNN
NNNNNNNNNNNNNNNNNNNNNAGTAACGGGTATAATAATAAAGCAAAAAA
AAATCCTTTTAAACAGGTAATGCATAAAAACGAGGAGGACCTTAAGTACA
TGAGGCCTTGCAACCTCGACTGAAATTTTTGTCCAAAAGGCAACGCAAAT
TTTCAACAAACCAATACATTTATTTGTCCTAGTCGTGCCACTTTATTACC
ATTTAAAATCTGCTAAAAACAAAGGCTGCAATTTGAAATAGATTATCATC
AAAATACAGACGGAAAACCACAAATAAATTTGATTGGTCATTAATTCCCA
TGTATCTTGATCTACAAATGAACAATGTTTGTCGTTGGTTAACACAGATA
TCGCACATGAAAGAAAAAGCGAATGCCGGCAGACTTACAAATGACTATTA
CCGCGCAACGAAAGGATTTCCAATGAGCACTTCAGCACGCTTAGACATTA
ATATTTACAAAAGGATAACGACCGTCGCGCGTCGTTCAACAAAGAAAAAA
GGATGTTTGTCCTGGATGCACGAAAACGCAATGCTGCGGTTGATAACAAT
AATGCCCAAGTGCGATTTGCTTAGGACCATCTTCACTGGTCTGCTATTTG
CATTAGCATTAATTTTGTGTAATTTTTGATAAAACCTACGGTTCAATTAA
AGATAAGTTTCGGTCACGGAACCGTACAATCTTTTGTGTTTCTGGCTATT
GCAGGATGCAAGTGTGTGTCTTATACAGGTGAAGTCATTTAAAAAGCGAG
AGGTGGGGGCTTACGTAAATTGTATTTTAGGCGTTTTCCAGGAAACGGTG
TCAAGGTAATGTTTGCCTGTTACTCCGTCTGGGAAAAAACACAGCGAAAA
TATCTCTTAAGGGAGATCTTACTAAAAAAAAAAAATTAAACAATTAAACC
TTATCGATAATTATTGTTTCGAAAATAAAAAACAGTTTATTGGTGGATGT
TCAAAATCTGATCTTAAAAAGTTTTCCAATTAGAAATGTGGCATTTGTCA
AGACACAGCAAGGCTCACCGCTGATCTTAAAGTATTTATTTCAAAATTGG
CTTATGGAGTAAATGCTTTTGATTGTCAAGGCATTCGTCATCAGTGTATT
TCAGCGTTGAACGCTACATTATGTATTCATATTTTGATTAAAATAATCTA
AAACACACGGTCATCTGCTTTTGACAGCAAACATCCATCATGAAAACCAA
TCCTAAAGCAAATGATTAATACGATATTTGAGCGACTTAGGCACACTGAG
AAACCACTTCAGGATCACCCAAACTGGTTCTACCTGTGAACTCTTTTGAC
AGCAGTATGGGTGACATATTAGCCACATTAAAATGCCACAGAGCATCCTA
AACGCATACTTGAATTTTTAACCCCGTCTTAGAAATGTTTTCAAATAAAA
AAAGGACAAGGAAATGAGAACACATTATCAAGCAATTCGGGATCGCATCC
CTGGGCCTTGTTTTCTATCCATGGCACCCCTTTTTGACTCTCTCGCCTTT
TCTTATTTCTTCGTCTTCGTCTTGATCTTTTACCCCTAATTTAGTGATCA
ACGCCGGATTTTTTTCCCCACTTCAGTTTAGTTTGCCTAAACTTCCAATG
CTATAATAAAAGGGTCACAAGCGCACGGGTATTTCAACTAGAAATCTCGG
CATGTGCGCTGTATCGGATCCGAATTTTCGGCTTGCTATACTTTTTTTAT
TCGAGGGACCGGGGCTAATACCATATGGCGTTTATCGTCTTGACGCTCTG
ACGTGTGTCAGTCTCGCGCACAGAAAAACTTTCGTGTTGATTTTTTGGGG
TTAATTTGTTTTGCGACTCTATTAATTGGCTGCGTTTTGTATTCTTGTAG
GCGTTCTCCACTTAAAATGGGCGAGCATTTCAATCAAATAACTAGAACTA
ATTAGCTACCCACAGGGTACCTCTTAAAATGAATTAATACATTGATCGAA
CTTCCTGTTTCTGTGTTGATCATCGATGTGTTCGTTCGAACATTAATATC
AATATAATTTCAATACGTAAACTTTTATTCATTCCTCTTAAATAGTTGCA
TAGTTCGTTAGCTTCACCCACCATACCGACCCAACTTTTATGTTCGAAAA
TGCTACACATATTTAATTTAAAGCTATGTCTTATACCTTTTGCAGACACT
ACACTACACTAAAGCCACTAGTAATACTCGTAATATTTGATAAAAAAAAA
AAACTTTTAATATATAAAATAGATGACAGATAGATAGAATATATTCTTAC
AAAAAAAAGACACAAATGGGGGACATTATCCAGAAAAATGCTTGTATAAG
AGTTTCAGCATATCAATCCGTTGTATAGATAGATGGATGCCAAAAATACA
AAAAATTAATCCGCCTTTTGTACACGAATTAAACAAAATTTACTTTGAAT
ATACCACGATAAAACGTATAAATAAGAATTATTAAAGCAGAGCTGCGAAA
GCAACGGATTGTTGATTGCATATGATTCGTTGTCGCTTCCTGTAGTCGAA
TATGATTATACTTGAGGCATGTGCGGTCATGTAGCAATGAAAATTTGTTC
TTAATCACTTATCATGCAAGACGGTGCCAAAGAATAAGCGCTGCCTGGAC
ACGCAAATGTGAGCATGAACTCTTCACATTTAGGCGAACACGTTGAATAG
AGAGGCTAGATAATAGGATTATAATATAAATAACTTTATTTTATTTTTAC
TAAATTTCATATAATTCTTATAAATTAGTTGAAACAAATCGGGTATTTTT
CTTAAAACACATTGGAAATTGTCAAGAAAAAGATTTACGGAAAGTGAGCC
GTGGCATACTACCNNNNNNNNNNNNNNNNNNNNNNNNNNNNNNNNNNNNN
NNNNNNNNNNNNNNNNNTCATTTTCTTGTTAGCTGCCACAAGGCAATTTC
GCACAGTTTGACCGATTGAGCAACATAAACTTTATTGCACTGTACCAAAT
CATTATTTCAATATAACACACAGAGACTACAGATTCCAAAATCCGTGGCT
GTTTATTCTTTAGCAGTGTATATCTTCTTGATAAAGTTTCTTTTTGCTTC
TTGAGTGTATATGTTACTCATTAATTACGCAGGGAAAAACTAACCTATTT
CGGTGTTCATTTCAAACTTGTATAGACTGAGACAAATCTGCACACATGTC
ATTTAAGCTCAACCTCCCACTTCTCATGTAATTAAAACCCAAAAACAAAA
CAACATAGTGAGGGGGTTTCACAAAGCTTATGTTATCAGTCGCTTTGGGA
TATTAGTTATTAACGAGCTTGTTACATATATTAAGGGTAAAAAATATAAT
GTGGATGGGAAAGCTGTTACTAGATCACATGAAAATAATGTACAGCTCAG
CAATATGTTATATTAGGCAATACGCCATTTCATAGGTAATATTGATCAAA
CTCCGCCTTTTTCTTACTCATATCAGTNNNNNNNNNNNNNNNNNNNNNNN
NNNNNNNNNGTGTGTATTTCAGAAATATAAATAGATTTCCCAACGCTAAA
TAAAGAGTTAAAGGGTAAACAGCGAATGGCAATGAAAGAGTTGTTCGTGT
GTGTGGGTATTCGCAACCCTAATATAATAATATATAAACTCTGAAATCGA
TAAAAACAAGCAGCAACCCCAAAAGTCCCTTTTCACCCTTTTGATGTAGA
AAAATCCTTTCGATTTCATCTAAAAATTCATACGAGAAGAGAGAACGAAA
AAAAAAAAACTCACTCAAGCGGTTCATCCATGCACAAGCGTACATACACG
TATGCAGGAGCATGGAGCTGTGAAGGGGTAAGAGAACAAGTGTTGCTTCC
CCTTTTTACTTTTACTGAGCGAAGAGGTATTACGGCGAAGAGCGCGGATT
TGCGATGAGTAATAAAAAGAGAATATTGGTCGAAAACGAAAATTGAGCCC
CACAGTTCCAAAGAGCGCATATCAATGGCCGACAGACGTGATGCAGACGG
AGACGGCATTAAAAGGGTTAAAGTGGGCGACACGTGCGGACGAAAGAGAG
CGAAAGTGTTAAATTGGAGCACATGCGTGCTGTTTTCCGTCTCTGTTTTG
GCAGCCATTTTGCTCTGCTATGGGTTGGAGCTCAGCAATGAAGTACGTAG
GAAGCTTCATTACTTGCCATATAAACAATGTTTCTTGTTGTTGAGCGTTT
AACGCGTTGGAAGTATAAAACGCGTATAATTTCTAGGCGCGAGTAAACTT
TATCGAAGGACAAACTATGAAATATTCATTTTTCATTTAAATTCAAACAC
ACATTTATATTATGCTCCCAGTTTTTTTTATGGTTTTTTAAAGAGTTTTA
AGTGTTTTTTTACTCATAAAATTTCTGTATTTGCAATATGATAGCGGAGT
CCGGGTAATTGTTTTTCGATGAAATCTAGGACACTCGGTCGAGGACATAA
TAATCGCACATCCTGTGAGCATACATATGTATACTATTCGGTGTTTTATT
TTTGTGGTTTTGGTTTTCATTGTGAAAGTGAAAACACAGAAGCGGATGCA
CTTTATAGAGTTCTTCTTGTAGGTAGAATACATGTGGTTTTCTGTTTGAG
TTAAGTGTTCTCAAATTCTCCACCTTGATATTTGCTAAAGGTGTTTCAGA
CTCATGCAATTTTTGCGCATCTTTTGCGCTTTGTTTAATATTCTCACAGG
TGTTGTCTGGTTCAGGGGTTTTTTTTGTTTGTTGTCCAGCTTCCAAAAGA
TTATTTTTCATAATATGAAGTCCATTTGATGTTTTTAGCCAAAGATCCCT
ATTGAATATACATTACCATAACGATCGTTTCGCTAGTATACTAGTAGATC
CGCTGAAAAGTTTGTAGCAGGTAGAAGGAGCGTTTTCGACCCTATGAAGT
TTTCTATCTGGAACANNNNNNNNNNNNNNNNNNNNNNNNNNNNNNNNNNN
NNNNNNNNNNNNNNNNNNNNNNNNNNNNNNNNNNNNNNNNNNNNNNNNNN
NNNNNNNNNNNNNNNNNNNNNNNNNNNNNNNNNNNNNNNNNNNNNNNNNN
NNNNNNNNNNNNNNNNNNNNNNNNNNNNNNNNNNNNNNNNNNNNNNNNNN
NNNNNNNNNNNNNNNNNNNNNNNNNNNNNNNNNNNNNNNNNNNNNNNNNN
NNNNNNNNNNNNNNNNNNNNNNNNNNNNNNNNNNNNNNNNNNNNNNGATG
GTTTTTTTGTTATCCCTAAGACTATGGAATTGTTATATGACAAATAAAGT
GAGAAGGTTTTAATTTTTTACTACCAGTCCTTCTTATTTCCCTTATGTAT
GTTTTTTCCAGTATGTTTTTTCAAGGTTGTACAAAGGTGAAATTATGCTG
AGTGAAGCATATGCATATGGCGCATCATAGGAGATTGTAGACAGCACATG
GAGACAATTGTTGCAGGAAATGAGACATTTGCTTGAGGTTTCTTATGGAA
ATATTTGAACTTTTTAACATTTGAAATGCAGCAGGCGCTGAGCACGCTTG
CCGGATACAAATTTTAATTTATTAGAGAGGGGGCGGCCCTCAGAAAAAAA
ATGAATTGTCAACAAAAATAGAGCCATTCACTTAGAAGCAAGAATATTTT
CAACAGAGCGAGATCCTTAAAAGGAGACAAAATTGACACCAAGAATGTCA
TAAATTTTGATAACAAAAACACACTTAAATTGTATTATTTCTTTTTAACT
ATGCCAAAAGACTCCGACTACATACATACATATGTAATCCATCGGAAAAC
CAATCTTTAATTTTTTCGAAAACATTTTATAAATTAAGGTAATATATGTT
AGCCGTGATACGAACAAACATTGAACACTAGAAAAATAGTAAATGGAGCT
AAAGAACCAAATTTGACCGGCATTTATAGCAGGGTGGTAACTAATTCGTG
CCCAAGTACAGAAGTGTGTCAATGAGCCGTCATAAAAAGACTAGTGCCAA
GACCCATCTGCGTAAAAGTAACGTTACTCATTGCGCGTGTAAGCAAAAAA
TTTTTATTTCGGATGTCTGCAAATGATTGCAAACGAGACTATTGTTTAAG
GCGTATAACATGTTTTTTATTCACTTTAGGCGAATATAAATTGCATACTA
GAAACACAGCTTGATCTGCAGTTTGTTTTTTTTGCCCTAACGGCCAGGTT
TACGATTGGAGGCCACTTATGTATAACTCGTTATATTTCTTGGATCTTAT
TTCCTCGACTTTTTCGAGTTTAGAAATATTACTGTTGTTTCCCTTTTTTT
AAANNNNNNNNNNNNNNNNNNNNNNNNNNNNNNNNNNNNNNNNNNNNNNN
NNNNNNNNNNNNNNNNNNNNNNNNNNNNNNNNNNNNNNNNNNNNNNNNNN
NNNNNNNNNNNNNNNNNNNNNNNNNNNNNNNNNNNNNNNNNNNNNNNNNN
NNNNNNNNNNNNNNNNNNNNNNNNNNNNNNNNNNNNNNNNNNNNNNNNNN
NNNNNNNNNNNNNNNNNNNNNNNNNNNNNNNNNNNNNNNNNNNNNNNNNN
NNNNNNNNNNNNNNNNNNNNNNNNNNNNNNNNNNNNNNNNNNNNNNNNNN
NNNNNNNNNNNNNNNNNNNNNNNNNNNNNNNNNNNNNNNNNNNNNNNNNN
NNNNNNNNNNNNNNNNNNNNNNNNNNNNNNNNNNNNNNNNNNNNNNNNNN
NNNNNNNNNNNNNNNNNNNNNNNNNNNNNNNNNNNNNNNNNNNNNNNNNN
NNNNNNNNNNNNNNNNNNNNNNNNNNNNNNNNNNNNNNNNNNNNNNNNNN
NNNNNNNNNNNNNNNNNNNNNNNNNNNNNNNNNNNNNNNNNNNNNNNNNN
NNNNNNNNNNNNNNNNNNNNNNNNNNNNNNNNNNNNNNNNNNNTTGTTTT
TTTTTTTTCTTATGCGAAGCAGTCTTTTTTTTTGTACACTTGACACTTGC
CATCTGAAAGTCGCCGTCAATCCTTTGCAACGTTACGGCAGGATGTAGAA
TGTGTAATGTGAGACAAATAAGGAGCTACCAGCGGATAGAGAAAGTGTTT
GTTTCCCACACATGTAAAATGAAGAGAATGTTGCCAGAATATGGGCTCTT
ACAAGTCATGGGAAAGTGTATGCAATCAATTGCAATGCATTCAATTCACC
CACCTATACATATATTAGGCATCACAATGAATTTTAAATAAAAACATTTT
AGATAAAGTATGTAACATATTGAGGCACAGTAAGCCTTTCTATGTAACAA
AGTGAAGCACAGTAAGCCTTTCTAACCTTGAATAAGTAAGCTCATTTAAA
GAATTGACACAAAAACAGCGTAGGTCAATCATTTATTATGGAAGGACATG
TGGAAGCTAAACGATCTACTATGGTTAACAGTTATGAGGTTGTCATTGTG
GTGGTGCAATGCAACAGCCTAAAGGGGATCCCTTCCTGGATCTTCATCAA
TAATGTGAATCATGTTGCAAATGTTCAGAGTGCTCACTTAAACATTTTTT
GTGGACAATGAAGAAGCAAACATAAGAAACTGACAGGGCGGACTTAAAAA
CAACCAGAAACCAAGAATATGAAATTCTTTTTATACTCAGATGGGAAAAA
ATATGTATGGTAATATGTGATCTTTGAAGACCATTTCATAAATATTTCTG
TTATTGGGTTATATATAGTAAAAAGGACAACAGAAATTGCAGTTTTTTCG
CTGACGGTTTTTATCTCCAAGATTAATTATTGAAAATTAAAACCCAAATA
ATACATTATTTAACACTTTTACAGTTAGAGGAAAATGTTAATACAGAAAT
AAGTGGTCATCAATGAACGGAAATATTTATTAAGATTAAATCGTTAGTCG
TTTAGGGAAGAATGACGATAAAAATACTGTGAAGAAATTGTCACCACGTC
CACGGATATGCTAGATTAGTTTAAAACAGAATTTGCTTTTTTATATATAG
TAAAAAGGCCAACAGAAATTGCAGTTTTTTCGCTGACAGTTTTTATCTCC
AAGATTAATTATTGAAAATTAAAACCCAAATAATACATTATTTAACACTT
TTACAGTTAGAGGAAAATGTTAATACAGAAATAAGTGGTCATCAATGAAC
GGAAATATTTATTAAGATTAAATCGTTAGTCGTTTAGGGAAGAATGACGA
TAAAAATACTGTGAAGAAATGGTCACCACGGCCACGGATATGCTAGATTA
GTTTAAAACAGAATTTGCTTTTATGCGGGTATTTTTACTTCTTATTTAAA
CAAACAAAATTTGAGTACACATGTCCATAAATCCTAAAATACCTTTCTAA
TAATACCTTTTTTCACCTTTTTTGCAATATGATAAGTTATAATTATAAGA
CCGCACAATAAATTGGAGGAAGTTTCGATTTTGTTTTTCAGACCACAAAT
TTGATCGTTTAATCGTGACCCAGAGAACTGACTACACGGAAATGAAATTT
GAATGCTTTACGGGGCGTGCCGCGCTCTGCTATTGTGCTCGATTTGACGT
GGAAATTAAAGAAAATCTCCCTGCCCTTGATACACAATCGAAATCGAAAG
TTGCCTGGACTCCACGCTGATACCGGAAATGGTTTTTACTTTTATCGAGC
GCCTCTCTGATTTATTTGTGTTTTATGTCCTAGTTACCCAAGTGTCGGGT
TTCTGCTTCAGGGATAAAGACGAGAACCTTCACTTAGGGAACAAGAAGTG
GAAAAAACAAAACTCAACGAGGCATATGTGTTTTCTACCGCATGAACTTG
TTTTCCTTGTTAAAAACGACAGTCCTCACATTTTGCATGCCTGCTTCAGT
GCACACATTCTTCATCTTCGTTTTTCACCAACGGCACCCTGGTCAGAAGG
CCTGCAAGAGATATTCTGTCCTTCGATGGGCTTAAAATTTACTATCCCTT
TGCGCAAGATTGAACATAGTTTGCGTGGGTACCTTGAGTATTTGTGATTA
GGGTCAGTTTTGTATTTTATTTTCATTTTTAGGAAGATGGAATTCTGTAT
TGGAGAAATTGCAAATGTTGTGCGCTCTTCCAAAGAAGAGATATACGCCA
AATCAGTAATTTCGTGTGCGTGATATTCATTTGTTAATTATTGCCCTTTA
GACTTGCGCTTGTAGTAAATAACATTTAATCTAACCAAATGTCCAGTCAT
TTTCGGTGTTCTTTCAAAACGATACCCAACCATTGTCAATTACCCCCAAA
TGAGGGAAATAACAGTTTAATTTGCCTATTTAATAACTACATTTTCAAAA
TAAACTACCAGTCTAGTTCCCTCCAAACCATTAACATTGCTCTTTGCTTA
TCAGTCGCGTAGTCTGTGGCAGTATATTAAATTTCAATGGAGTAAACAAA
TCCGGAAATGCACTTGTTTTCATTGACAATCACTGACCATACTGACCTTA
GGTTATCTTATTGCTCCCTCAAATCGTTCCGATTCACTGTCAGTTTATTT
ACCGTGGTGTATACTACGCTTATAAAGGATAAATAAGTGCTGACGAACTT
GAATTGGATTGAAGACAGTCTAGAATGCCTGCACGATGCAAAAAATACGG
ATACGTGCACATTCAACAAAAAAAAGGATTGCGGTACAGATCAAAGATGA
TTTGAATTCGAAGACCTATAAGGGTTACATGTCACCAAAAAAAATCACAT
ACTTTATACAGATCAGAACAAAAGGATAAATTCGTTGATATACTTTTGAT
CATTTTACATACAATCACGTAAATTTAAAGCGATAAACTGATAATTTATG
TAGGTGCTGACATCTCAATTAGTTGTCTGTTCGTGTCCACACGAAGTGGA
AAGGAATTACCCAAATTGAATGTCGGATATTGCAAATCAGTCTGCAGCAA
ATATGTGCACAAGAATCTTGATGGAGGTTTGCAATAAAATGTCGGATACA
TTAAACTATTTTCGATACTCAATTAAAATGTAAAGAAGTAAAATAATGTA
TACTTAATATACCTAAATATCTATTGAAAATTGGGCTTGGTTAGGTCTAA
CAAATATAAACACATCTGCTTTTTAAATTTTAAAAGAAATGCAGAACCAT
GAGTTGCTCCACTTTATTTTACGGAGAAAAGTTGACGTCTAATACAACAA
CGCATGACTAGAATATTTAACACATTTAGGTCTAAGAAATGCTTTAAACT
TTTCCACATCAAATATCCTGGAAAAAAATTATGATTAATGGAGCTGCTTC
AATAATAATAAGCTAACTGGCTTGTAATGTTCTCACTCGATTCCCGATCC
AAAGTAAAGATCAAAACCTGGTAAAATATGTAACTCTTCAGACCCCAGAA
AAGAAGGAGCTACTTTCTTTAACATCCATAAATCATTTAGGTTGATTTAT
TGACACCTAAGGACTTCCTTCATTTCATGTAGGTGGCAATACATTTGATT
AATTGATTCCGACCAGAGCCTAAAAAGGATTGGCCGTTAGAAATTGTCAT
TTGCCGCGCTTGTTGACAACCTATGCTTACAAATACTGGCTTCAACTTAG
GGACTGATTCTATGCGTGTGGCCCAACCCCTCATCATATCTAAAATCGTC
CAGCTGTCAGCGGAATATCAATGCAATTTATAGCTTCATTTTTGCAAATT
TACTAGAAAAATTTCCCAAGAGTTAGAACGCTGACAGGCAACCGCTGACA
AACAAAGAACACATTCAACCACCAACTTTTCACTTGAAAAGCTGCCAATG
TGCAATGCGATACTTTTATATTTTTTTTTATACTGGTCATGAGTTTTTTT
GTCATTTGACATTTCTACGACTTCACTTCTGTCTAATTGCCAAACAATCG
TCGCCTGATTATCCTGTCAAGGCTCAACTTTTTGCGGTTTCTACTGTAAG
GTTTTGTATAATTGGATTGACTTGCGGACATTTGAGTGACATCATATCAA
CATCTTTAACGCACCTCTGCATTTCTGGCACTGATTTCAAAACACGTCTT
GCCACAAACGAGCGAAACACAAATTAGCCAATATCGACCGATATTCAATT
CACATTATTAGGTTGAAAACGGATAATATAATATATTTTACCAATTATGT
AAGGTAACAAATACAACTGATATATTTGTCTGAGTTAAGCATTAGTGAGA
TTGGCGCATTAAATTTGCTATACGAAGAGATTTATTTTTCCTCTTATATG
GTCTGAAGCTCATATTTCGTGGTTAAATCTGCCATCGTATTTGTTTTAGC
GATATTTGTTGCCATGTCGATTTTTGTCCTCTCTTTTAAAACTTTTGGAG
CTTCTGGCTTTGTTATTTGAAAAACAAATAGCTTTGTTGCTGATAACAAA
CTGGTTGACAAAATGCGCTCCGGGTGCATTGTACGACCTACAGATAAGCA
TGGCAAAATCCTTGATCTTGACTCTACGTTTCAACTCGCACTCGTACGTA
TTTTTGTCTAGGACGTTTAATTTAGCATAGTGCAAGAATAAAACAACGAA
AGATAAGACCCCGCTCATAATAAAAAGTTGCGCGTCAAGTCCAGTGGGAA
ACGTTTCTGATATAATAAGATAATCAGCTTCGAAAAATATTCAACACAAT
TTGCCAATTATACATCTGGGATTTACATATTTAGAGATAAAACAGCAAAC
TGACAATGGTGGGTGGTGCGCATGAAAAATTGGTTTTCAACTTGACAAAT
TTTCATGGTAAAAAGCAGAAAGCAGCACTAGTGGGATAAGAAGTATTTAA
TACATAACACAGTTAGAAAAAAACAAATATCGCTATTCGGGTTAATCGAG
ATACGCGGAAATGCGGTTTTCCTATTGCACCACACACGCCAAGTATCCTA
GCGCCTAATGAGAATGAAGTCAAATCGGGATCCTAAGTTAACTATAATCC
CAGCTTAATCACTGGATCAGTAGCTAAGTAGCATTTTCCGGGATGAAAAT
ATGGAGTTACCTGAATATGTCTAGCGATCCTGATAACTGCTTTAACTTAA
TCGACATGCATGATCATAAAAAGCAATTTGCTACAATTTATATTTTTTTG
CTTTTACTTCTTTTAAGCAGCTGGGATCTGGATCAGAAAAGAAAAAGTGT
AACGCCTACCTTCAGAAACGGATTAAATTTTTTCAGACAAATAATCCAGC
CTTAAGCATGGCGATTAAGCTTGATCCCCTACCAAGGGGCGTAATATTGA
CGGATTTTCCTTAAATCCCTCTGTTAATCTCCGGCTTAGAGCGCGACGCG
TTTTTTCGCGACTCCGCCTGCATTGTTTTTTTTTCAGTTTCTTCAATTCG
CAAGAAGGCAGGTCTATGGACCGAATGAGGATCATAATTATGGAATTCCT
AAATACACTAAGAAGGGCAGTCGGCATAGTATTTATCTACCTGTAAGCGT
GGGTTCCGTCTTTGCCCCTTGAATCCGAGACTCTTTAGTCCCAGGTAGTC
AGTATACCAGCCTTGAGTTCGTCGGCAATTAAGAAGTCAAATTTCTCTTA
AAAACAACAAAAAATGTCAAAGTAAAAACAATGCAAAAAATATGTGTAAC
TGAACTAAATCCGGCTTAGGGATCTTGCGTCATAAACATGACTAGGCAGC
CAATAAAATTTGATCATTTGCATGTCACTTCTGCACCGTAAACGCAGCCG
ACACATCGCCTGAAACTCAGCGTCATTAGCCATCTCACTCTTTCGCATAA
CTTTTTAAAATTATTGACTTGTCTTTTTTACGAATGCAAAGGAAGTCCTT
GTGTACTTCCGTTTTTTAAAGTCCGATTTTATTATCTACCTGTAATCGAG
AATGACAAACAAGTTTTTTAACATTGCCAAACTTCGTTGTTTTGTAGTTC
AATAAGCTTCATTTTTTAAGCGCTCTTTAAAATCATCCATTTTATGAATA
TTTACTTTTCAAACCACATTAACGTTTGCTGTTTACGTTTTTTTTCATAT
CTGCAAAAAGCTACAAGTATAATTTATTTGATAGAAAAAGGAATTTGAGA
CCAGACCAATCTTAAACAGAAACAAGAAAGCGTGGATATTGTTATATGTA
CAAATACAACCATGGCACATACATATGTATATCCTAATCCAGCCTTCCTC
TTATTTAAGCAATTGCAATAATTTTCATCATTGCAGATCAGCAATCAAAG
TTCTTGATCCAATCACTATGGTAACCAGATGCGCAAGCTGCTAATTTATT
TAAAACATTTTTCTTAGGAGTCTTCCACATTAACCCTTACCCTTGCTGAG
ACTCGGATTCAAAAAAAGCATTGGTTTAATACATGTAGTCGTCATTGTTT
GATATTTTTCGGATCGCGTGACATCGGTAACTGAATAAATTGTTCGTGAT
TTATATATGTAAACATAAAATATATAGAAAACTGAGGTCGAGTATTCTTT
TTGAGTTCGTTCGAAAGGGGTATTTAAATAGATCTCAGTCGTTCCATGAC
AGCTTAAGGTTGCGCGGATTAGGACCAACGATTACCGACTGGATAAAGAC
AAGTTCGAGAACAGAATTCAATCCTGTTCTCGATACTTTGTGAATGGATT
TATACTAAATCAGAGGTTCATAGTACCTTCTTATGTTTTGCTTAATCTTC
GCGTACATGTGGTAACCGCCATTAACGTTACTATCGTTACTATGCACTTA
CCATAAATAAAAAACCAAACCCTCAAAAATTAGAACAGAAACCCAATCGA
GTGTTACAAATTGCTAAAAAATTGTGGGCACACTTATGGGTTGTCAAACA
ATTAAAAAACCTATCTGCACCCCTACGGATGCTTCATATTACAACCGCTG
CAGCCCGTTTTTTAGGTCCTTACTTTCAACTTTTTTCCGCTTTTCCCCCT
TTTTTTATTGAACCATTTCCCTTTTGTTGACAACCCTCGTTTTCACTTCA
TATATTTGTTCAATGATTGATATCTTCTTGCTAAAAAATAATGAAGCTTA
AAATGTTTTAGCTTAGCGCGTGGTTTCTTTTAAAATAAAGCTAAACGCCT
TTATTAGTTTGACGCAGCTTCACAAACTTTAATTTTAAAAGGNNNNNNNN
NNNNNNNNNNNNNNNNNNNNNNNNNNNNNNNNNNNNNNNNNNNNNTTTGT
TGACCCAGGTAAGTTCCCCTATTTCGGACCTTATCGGCGTCCTCGACCAT
ACGCACTTCACTACGCACTACTGCCCCATTCACACGGAAATCTTTATTTC
GCTTTGCCAATCAAAATCTAGTCTACTTTTCTTTTACTCGTTTTGATAAT
ATTCTAGTTTAGCGATTGTCGACAAAGTCATTAACGATAAGGCCCGGATC
TTATTAAAATCAGTTGAGCTTAAGTGGATTATTCAATATCAAGCCGCTGC
TTATCACGCAACCAACCCAAAAAAATTTCTGACTAATCACCGAAACCTAG
GAATCGTATGAAGATTTGCTAAAACCGGTCAGCTCATCCCGAAAGTAAAG
AATTTCTTATCAATAGGGTCAGTTTTAAGCGCTTTGCTTGCATATTATTT
AATGCCTTCTGCGAATTTTGTTATGGTGAAAATCTTTCGATGAAGTCGAA
CATTCGATGACAAAACCATTCTAATTTTACGTAACATTATGCGGAGCAAG
GATATGTGTGCCTTTCTGCTTTTCTTTGGTTTCACTTTCTTAAAATCCAC
GGTAGTTCAAATTTACCACCCGGTGAGCTCTGAGCGTCCTTGGCCTACCT
ACCAAACCAAAAATACCGATCTGCACCCATTTTCAACATAAATTTAACAT
AGCATGTCCTTGCCATAAAAATCTACATAAAACCATTTAAAAGTCAATCC
GCAAAAGTCACAGAAAACGTCCATGCAAGCAAAAAAAATTTCAACGATGC
AGCTCTCTAACAGTTTTTTATGATATTTTCTTTCTACCTGAATCCGTTTT
TTACTAGTTTCTTTTTACGATTTCTTTTTTAGACGTGTGCCAATAATTAG
TTGTCCATTAAACTGAACTTCCACTTTGTGACTTTGCTCAACAGGCTACA
AAGAAGACGAAAAACTCACTCAGTCTAGCTGGTAAAAAAAACAGTCGACC
TTCTTTCTTACTTTCTGCACTCCTTAAGCCGATGTTTTGTTTACTTCCTG
TTCACTCGTACAGCGCACGCTTGAAATTCAACCCCGTCCGTGACATCTCT
TTTCATGACTTTTGGCTCTTTTGCTCTCGCTGTTTCATTTTCGCCCAGAA
CTCCATTGGCGTTCATCCCTCTTAGACACCTTAGTTATTTCCTATAACTC
AAATGTTAAAAGGGGAAATGACCAAGGCACATCTGAGTGAGTTTTTGTTG
TGCGTCCCTTAGTAACTCTAAAAACTCCTATGTGATCTTTATGTGGTGTA
ATATTCCTGCAAGTGCAGTTTTTATGAAGGCTCTAAAAAACACAAGCGGA
AGTGGTCATAAGAATTAAAAAATGTCCTTTAATGGTCAACACATAGTTTT
GATTTTTTATGTTTTATGACTGACTAGAAACGCAAAGGTCATAAAACCCT
CTACTCAGCGAAGATAATTCTCATCGACAACCTATGTTAAAAAACCACAT
CGTCCATATCTGGCTCTAGCTGACTATATATCTTTGGCATTGAAAGGAAC
CTCTAGCTGTCTCGTTCGCACCAATTTGCATATGAAAAATTAGCACTTTT
AGGTATAAAAAGGAATCGATGAAACCAACTCACTCAACTCAGCGAAGTAC
CCAGTTTTTACTTTACCTGCTTAGGCTTGGGGATCGTTTTTCGCTTTCGC
CGTGATGATTTCCCTTCCTGTTTGCACGCTTATTTGCGTGCGTGTGAGCG
GGAGAGCCAATTGAGTCCCGGTCTGCGTGCGTACGAGGGTGAGTGAGAAT
CTTTCGCCGAGACAGAGCGTACTTATAGTTAGCTCACGCAGCGAATTTGT
ATCAGTCGTGATTTGGCTCTGTCAGCGAAAGGAACAACCATTTGCTGTGC
CACACACAACCGCGTGTAATATAATCGAATCAAACTTCAACTACCTCATT
TTGCTAAATCGGTGAATTTTTATAAAAGAAAATTTTAGTGAAATCTGTCT
ACCTCAAAGTACAAAAGTGTTAAAGAAATTATTCATATCCCTGAAAGTGC
GCACAAATTGCTCAAATGAAATTTTGTCGTCTAAAAAACTAAAGCTACAA
AACTACAAAGGAGAATATTAAAGGTGTTTGCTGTGTGAGGAAAAACATTG
CGCGAGCACAAAATTAGGAGCACAACAAAAATTTGTTGATATCCATATCA
ATGCTTCAAGACGCACAAACGCGAAGTAAGTATTAGCCCGAATTAAAAGA
TTCCCAAATTTTGCAAACTATCTGGAAGTTCTAGTGTCCCCGATCACTTT
CTCATAATTAAACACAGTTTAGTCCGATATCTTTAGTATAGCGAATACAA
ATTTAAGAAATACAAAACACACTTCTACACACACAGACAAGTTAGAATTT
GTTTACATGTTTGGACAAGAACCGGCACTTAACTCGTAATCGACCAAAAC
AAAAACTAGTTAGACGAAAATAGAGAGCTGCGAATATATTAAGAGTCCTC
TCCGTACGAAACTTTCTCTCACACATGTATCATATGTAAAAATTTTTTCT
CTTTTAAACCGTTGCTCTTAGGAAAGGGTCACATCAGTAACTAGACATTT
CCAAAAGATAACCCTACTAACTTTTTCTTTTTTTTTTAGCCTTAGCTGCT
GCATTAGCTGGCATAAAACAAGAGGACGTTCATCTGGACCGTTCCATGTC
GCTATCGCCCCCCATGTCGGCCAACACATCAGCAACAAGCGCCGCTGCGA
TTTACCCAGCTATGGGTCTCCAACAGGCGGCCGCAGCCTCAGCTTTTGGA
ATGCTCTCACCTACCCAACTTCTGGCTGCAAACCGTCAGGCTGCCGCATT
CATGGCCCAACTGCCCATGAGCACATTGGCCAACACACTCTTTCCACACA
ATCCGGCGGCTTTGTTTGGGGCTTGGGCTGCCCAACAGTCGCTCCCGCCC
CAGGGCACGCATTTACATTCGCCGCCAGCCAGCCCGCACTCGCCGCTGTC
CACTCCTTTAGGTAGTGGCAAGCACCCATTAACTTCCCCCAACAGCACTC
CCCAGAACCATGAGCCAGCGAAGAAGGCTCGAAAATTGTCGGTTAAGAAG
GAGTTTCAGACCGAGATCAGCATGAGTGTAAACGATATGTACCATACATC
GGGAGGCCCAATATCTCCGCCTTCCAGTGGCAGCTCTCCCAATTCGACTC
ACGACGGAGCGGGTGGAAATGCTGGATGTGTCGCTGTCTCCAAGGATCCA
TCTCGCGACAAAAGCTTCACCTGTAAAATCTGCTCACGCAGCTTTGGCTA
TAAGCACGTGCTTCAGAACCACGAACGCACCCACACCGGTGAGAAGCCTT
TCGAATGCCCGGAGTGCCACAAGCGGTTTACTCGTGACCATCACTTAAAA
ACCCACATGCGTTTGCATACTGGAGAAAAACCATATCATTGCTCACACTG
CGATCGTCAATTCGTTCAGGTGGCCAATCTTAGAAGACATTTGCGTGTCC
ACACTGGAGAGCGTCCCTATACTTGTGAAATCTGTGATGGCAAATTCAGT
GACTCCAATCAGCTTAAGTCCCACATGCTGGTACACAACGGCGAAAAGCC
GTTCGAGTGCGAACGCTGCCACATGAAGTTCCGACGGCGCCACCATCTAA
TGAATCACAAGTGTGGCATTCAGTCGCCGCCTACTCCCGCGCTTTCACCA
GCCATGAGTGGAGACTACCCCTTGGCAATCTCCGCAATGGCAATCGAGGC
ATCCACGAATAGATTTGCGGCAATGTGTGCCACCTACGGAGGTTCGAATG
AGTCGGTCGACATGGAAAAAGCGACACCGGAGGACGATGGTCCATTGGAT
TTGTCTGAAGATGGAACCAGCTCTGTGGATGGCCATTGCAGCAGCATCGC
ACGGCGCAAGGCACAGGACATTCGTCGGGTTTTCCGGCTACCTCCACCGC
AAATCCCTCACGTACCCAGTGATATGCCTGAGCAAACCGAGCCGGAGGAT
TTGAGCATGCACTCTCCTCGCTCTATCGGATCTCACGAGCAAACCGATGA
TATTGACTTGTATGATTTAGATGATGCCGCGGCTTCATATATGGGCCATC
AACAACATTAGGCCATTACCATACCGAATTGTACATAGCCCTAATCAGTT
TTCATTTGATGAAATTGACTGGCAATTATTAAAACAAAATTGAAAATTTT
GCTATTTCGAAGTGGAAAGTAAAAATTGTTGCAACAGGAATTTAATCATA
AGTACAAGTTAAGAGAAATACATACAAAAAAACTTGAAATTGTACAAAGT
AAGCCATGCCATATGCTTGTTACCGCCACACCCCACCAAATTAAATCGAA
AATGTCGTGCCATTCTTTACCTTACATTTAAGTTATATTATTAGGTTCGG
AATCTTAAATTGTACATATTCAGCTTACACAGCTGCCAATTGTAAAGTAA
TCGGCGCTCTAAACATGCATTGTAACAGAAAACGAAAAGACACACAGTTT
AATTAGGATATCTATAAATAATTTTTATTTAATTTATTAGGTTAATTTTT
TAAAATTTAATCAAATTCTTTAAGAAAACAATGCCAATAATCTTCAAATC
AAAATTAACTTTAAGTTAAATAATAAAAAAACATTTGTTCGCTAATTGTT
CTGTTTGCATTTACTATTTGAATCTATTATTAGATATAAAAACTGAGTTA
ATCCTGTTTTTTTAAGGTCATTTTTAAATATACACTTTTATATTTATACT
TCAATAAATATTTGGTTTAATTGTTGCTGCTTAATATATAAACAATAAAT
AAAAAAGAAAAACAATGGTAACGTTTATATTTAACTGATTCCGTTTTTAT
TTGATATTTCAAACACTTAAACACTGTTTACCCATCCATTTTTGAAAATC
GTTTTTTTTTTTTTGCAAACTATAAGAAGCGTTAATATATATTCCAAAAT
CATAAGCTTATGTAGATCAATGAGTATTGAAAGTATAGTAATCCCACTTG
TCTAAACACTCGTGACTATTAGTTTTAATTGTAAGACTTGAACCAAACAC
ACAGGAAGAAATTGCTATAACCAAATACCTCCAATACCTCTGTATCGAAA
TTGTTGTGAGCTAAACAGTATATACATTCAACAATTTGGCAATCGTACAA
TTCAACTGAATTTATATACAACACTTGGGAATATAAACTAAGAAACATAA
ACAATTTATATGTATTACAATTTTGATGCATATTTAAAAGCACCTAAGTA
AGAAATTAATTTTGAATACTAGGCCAATTCAAACTAGATGTAAAAGTATT
TAAGGTTGTATATAACAATAATAATTTGAAATAATTTTAGTGTAATTTTT
GGTTCTATTCATTGGTAAGCCAATAATCTTACTGCTTTTATTTAAAAACT
TTGTAGTCATAATAATGTAACAAATTAATATGTAATTTTCTTTGTTCATT
CAAATGTATGGTATACAAGTTCCTCAAGATTAAAAGAATACAAGAGCTAT
AAACAAAAATAGAGAGTGCACTTCTAATCATTTGAAAGTCAGCGCCCGAA
AGACATCATATTAATTGTGTACAGCAACATTCGACGTTTAAACCGATAGA
TATAATTAAATATATAAAATCACAAGTCAATTTTTATGTAAATAAATTAT
AACCCTAACTGTGGCTAGGGATGTGCAATGTATCCAAAAATAAGAGTTAT
GTGTTAATTATGGGGTTTTAATATTAAACCCATTAAAGACATACACTCAT
ACCCTTGTAAAATACGTCAGGAAATATAAACTAGAAAATGTATATTATGG
TACATGATTGCATTAGATATGACAGTCTACCATAAAATAAGTAAACGAAA
CTGTTACTTTTTGTCATAACTATTTCTTCTCTAATTTAATGTTTTACTTT
CTTCAATAATAAATACATACGTATGCATACTGATTAACTATGTATTACTT
TAAAACCAAAATATATTATGTTAAATTTAAAAATGCGGTCTGAAAAACCC
AACAAGAAATACATATAATATATATACATATTGGAATATTGTGTAAAGCA
AAAAAATTTATTTATTCGAAAAGAAGCAACCCCGCTATAGAAAATTACCC
ACAGCTTTCTTCGATTTTTCGTAAAAGCGAAAACGGGCAGCATTACATAA
ATTTTTAATTTATGCAAACGAAGCCCTTTCGCATTATTTTACATTTGCCA
CAAGACGCCCCACTAATGCCGTCGCCACGTTCCTCCCCACGCCCAGCCCC
TTTATTCATCCCTTCACTGGAATTTAAATTTACGTCTGCAGGCAACGGCA
GCAGCTGAGCAAAAACGAATATAAAAATCGCGCCGCGCAGTCAGAAAATG
TCACAGTGTTTTTTCCATTTAATCTCCAGAGAGAGAGAGAGCAAACAATC
TACAATGCTATGAAAGAAAGTCGACACCACCCACTCATACCCATCGCCTC
CCGTTCAGCCATGCCGCGGAACTGACGCCTTCTCTTCTTTGTGCCCCTTT
CAACAGCCAAAAAAGGCTTCATCCTGTCAGCCCCCTATATATAAAATTGT
ATGTACAAGTATTACATAAATAACGTCTTATGTACTTACACATGTATATA
CAACGGTGTAAAAGAGTGAGACGCAGGACAAATGCTCACGTTTTGTGCTG
CTTATTAGCATTTTAGACTTTCTTCGCTTAGACTTCTGTAAACATACTCT
ATGAGCGTATACGTATATAAAAACAATTCAATAATTAAAAAGTTAAACGT
AATTTAAACAAGAATCCACNNNNNNNNNNNNNNNNNNNNNNNNNNNNNNN
NNNNNNNNNNNNNNNNNNNNNNNNNNNNNNNNNNNNNNNNNNNNNNNNNN
NNNNNNNNNNNNNNNNNNNNNNNNNNNNNNNNNNNNNNNNNNNNNNNNNN
NNNNNNNNNNNNNNNNNNNNNNNNNNNNNNNNNNNNNNNNNNNNNNNNNN
NNNNNNNNNNNNNNNNNNNNNNNNNNNNNNNNNNNNNNNNNNNNNNNNNN
NNNNNNNNNNNNNNNNNNNNNNNNNNNNNNNNNNNNNNNNNNNNNNNNNN
NNNNNNNNNNNNNNNNNNNNNNNNNNNNNNNNNNNNNNNNNNNNNNNNNN
NNNNNNNNNNNNNNNNNNNNNNNNNNNNNNNNNNNNNNNNNNNNNNNNNN
NNNNNNNNNNNNNNNNNNNNNNNNNNNNNNNNNNNNNNNNNNNNNNNNNN
NNNNNNNNNNNNNNNNNNNNNNNNNNNNNNNNNNNNNNNNNNNNNNNNNN
NNNNNNNNNNNNNNNNNNNNNNNNNNNNNNNNNNNNNNNNNNNNNNNNNN
NNNNNNNNNNNNNNNNNNNNNNNNNNNNNNNNNNNNNNNNNNNNNNNNNN
NNNNNNNNNNNNNNNNNNNNNNNNNNNTGGTTCTATAAGTCCCAAAGTCA
AAATCATTTGAATTGAATTTACAACTTATGTGTTAACTATTTTTNNNNNN
NNNNNNNNNNNNNNNNNNNNNNNNNNNNNNNNNNNNNNNNNNNNNNNNNN
NCATGTAACAAATAAAATTTGTACTAATTTTTAAAGATATGTGAAAAACG
TTTTGGCCATGTTCTAAAACGCATAACTGAACCTTCAAGTATTTATGTGG
TTCTTTCTAGTAAAAAAAATTAATTTACATGAATAGAGTTCGTTATACAA
TTTTCTTTCTTATGTTTTAAGGTTAGGCTTATCCACAATTTTATAAATAT
CTTGCTCATCCTTTAGCATAGAAAATAAATTTCTGTAGACCAAAAGCATA
AGTCTACCACCTAATGACAAACAGTATTATTTTAAACAATAGTAAAAAGA
AACAAAAACACATGCGAACGACAAGGGTCAATGTAAGCCAGCGGGACCTT
CGCAGGTCATGCAAATTTGGACAAACACAATTAGCAAGGGATCGGGATCA
AGACTAACTATCTGAGACGTTGCCTACAACCGAATTCTTGCAAAATGGTA
GAATATAGGTAGGAAGAAATTACCTCATCTCTTGAAAATGGTACACATAA
TGAAAGTGTGTAAGCGAAAAAAGACTCATTATAATTTTACAATTCTACTC
ATACTAATTACGCTGGAAATTTTCGAGATTGGCCCTTCTTCAAGTACACG
TAGAAGAAGCGAAGAAAGAACAAAAAATTACGGCAAGTTAAAATGAAAAA
CAACCCTCTCAAACAGGACAGCAGCGACTGCGAAGCCCGCCGCGGCGTCA
GCAGCAACGATAACGAAAAACTCATTTGCATACGAAGTGCTTTCGCTTTT
TCTCCTTACCAATCCCTCAAATTCTTCATTCTGAAGCATGGCGGCAAGAG
GCCACCTGCGTCGGAAAGAGAGGGTAGACTGCGTGCGTCCCTGTTGCACC
TTTGCCTTCATATCAAAGAGTTTAATCCTGGTATAACGCAGTCAGAGCCA
AGAAAAGCGTCGACCTGGAATGGGGCAAAGCTTCCCGGCTTTTGGCTAGC
TTGCTTACTCGCTTCCTTCGCTACTCATTATCAAGCAGCGAGCGTTAAAC
TCATTGAGACGTTTTCATTTTTGCTTCCCATCGCCCAGCACCCCGTGCAG
CAAAGCTTTTTCAAGCGGCGGCTCTCAGCGATTTCTCCGACTCATTTATA
TTTTTCATTTTAGTCTCTCAGATGTTCAGCAAAAGCTATGTATAAGCAAA
ACGACATTTTTCCTTAACGAAAATTAGGAACAACCCCTTTGGAATTAGAT
GCAAAGGAACGAAGAAACAAATGAAGCCAAGAAAGTGAGTATTAAAGAAC
GTCAGCGTGAAAGCTTAAGAAATGAGCGTATATTATTCATGGAATTAACG
TACGCAGGAGAGGAGAAGCGCAAAAACGGGTAACTCTACATGGTATTTTA
AAACATTGGTTCAAACCACTTTAGAACTGTACTTGCCAAGGCTATAAAAT
ATCCATAAGTAAAATGATGGTAATTTTGACTATAAACACAATTCCAAACA
ATAGAATATATTTCGAAATATATTTCCTTCGCACATATGAACTTTAGCGT
TCTTTATTTACCCTTCATAACTTATCTTTAATCATGAATTTCCTTTTTAC
AAATTTTATTAACCCCGCAAAATAATCTTACTGCCAATTGTAAACCAAAA
GTTCTGGTAAATACATAAACATTCGGCAAGTGAATTACTTACGCACTAAC
CCATATGTTTTTATTTACCGCAAATTTTCGGCAATTTTGGACAAATTTAC
ATGCAAAATCCGCAAGGACTTTGACAGCGGAAATGCCAATTTTCCAACAA
TGACGACGAACTGCACACGCAATTTTCATGCGGTTTAGCGTTTCTATTCC
CCCTTGGGAAGGTTGTGGACCCTTTATTCCCCTTTTACTTTTTGCAAAAT
TTGTTTAGAAAAAATCAAGTGAAAAAGGTTTGAAAATTATATGGGTGGTG
TGGTTCGCTGACGTGTCTGGGAGGAGTGTGGCTTGTTGACATTATGTGTT
CCATGGAAAGTGAGCTATCAACGAGCTATCATTCACTACACACACTTGAA
TGTGTTTTTGAGTGTGTGGGCGAGGGCGTTTTGGCAAACTGTTGATACGT
CTTTAGCGATTTGTTGTGTGTGGTTTTTCGCGGACTTGTATATTCAACGG
GGGCTTTAATCAAATTATGAAAACTGAATCATACATATCAGATGGATCAT
AGCAAGTTGAATGAAGGTAAGTGGAAACGGTCAATTTTGAGAGAGATACA
ATTTGAGAACAAAAGGTTTCAGTTGGGTTTCACAATTTAATTATAAAGCT
TTACCCATATATGGGCTTTGGATAGTTTGGGTCAAAAAGGATTTTCTAAG
AACACTTATTAAATGTTGTTCCATTAAGCTTCGTTTCGAATGCCCATCGT
ACTCGTATGATATTGCTAGACAGTCCTAATGGATTTGTAATTCGCTTATA
TAATAAAGGTTCCAGCTTCGGTTGTGCCATTTTCGTCGAAGTCTTTGAAC
TATGTATAGCAGTAATCTTAGTGTCAAAAAGAAACAAAAGATTTTGTGAT
GACGTCTCCTATACAACAGGACAAAACTAAAACACGGAATATTTAAATCC
ATTCGGCTTTCTTTATAAAAATGATAGGAAATGTATAAACGTTAAATCCC
GCAATCAGAACGTTAATATCAGGACGTTTGAATTTAGGAATAGGCTCGTC
AGNNNNNNNNNNNNNNNNNNNNNGACAAATAATTTACATTGAATCGACAT
CGATGCAAGACACACAATCGAATCAATCGAGCTACATAATATGTAGAAAT
ATATGCCCTCAATATAACCCACTTAATTTAATCGTCTGAGGTATTCACCA
CTAAATATTTAAAACGCAATTAAACATTCCAAAGAACAAATTTTAATTAC
CTTTTACATCCGCCCAAGTGGCCTGGCACAAAGCAGGGCTTGACGTTATA
TCCTTTTAATCAGATGGCTCCCTAGCACAACAACAAGGAAAACATTAATT
AAGAGATAGACAAACCCATAACCAGGATGTAGGCAAGGAATAAATGAATT
AACAACAGCAACGACTTTGCATAAATGAAAGGATAATCAGCCTATCAACA
AAATGGCGTGCAATTAACGTGGAAATGACTTTGTTTGACACTCAAATGAA
AGCCGGCATCCTAGTGGAGAGACAAAAGGCTTTGCTTTTCATCATCCTGG
CTAGCTGAGGGTTAAATTAGCAAAGGATCCAAAGCGAAGCCAGAAAAAGC
ACAGTGCCGCGGACATAATTTAATATTTTCCATTAAGCGCGACCAGTAAT
GAACGAAGCAAAGGCAGGTCTCGAACTGCGCAGACTCTCCTAAGGAAATT
GAAGAGCTGGACGACCCTCTCCACCCGTCTCATCCAGCCTCCCAAGACGA
GTAATTAAGTTTATGCGAAGTACAAAATTAAATTTGCCACCCCTTCTAAG
CCACCCTCTTTGCGGCATGGGGTATCATAGCTTTCATTTTGTTCCTTTTT
TTAAACGCCTTTTGAAGTATTTGTGTCCCTAGTTGGCGCCCTTCGTTTGC
CATAAGCATCTTAACGGCATCATTTGGCTCTGGGTTTTCGCAGGTGGCCA
CGCAGTTTTTCTTAATGTACAAATTCTTATCAAGGTGGTATTACAGATAC
TGCGCGTAAAATTTTTCTTAAGAACCCCTGCTTATAATTTTTAATTGGAG
TTTTAGTGCGCCTAACAACGAATTTCTACCTTGTGAATTTTTTCTGCATG
CAGTAGTATCAAAGAGTTACACAAAAAATGATTTCCGTTTAGTATACTTT
ATTATAAAATGCGTCCCACACCCACTACGAGCATGAATCAATACATTTAA
CAGAAGTGATGCATGCAACATACGCGTGTAAACTGCGTGTTTCATAGACG
AAGGCATATTTTGCAAATTAAACAATCGACAAAAAAAAACGCATTTCTCT
ATGCGTGCATACTTTATTATCAGCTTCAGAATGGCATATACTGCCGCAAT
CGTCAGAGCTGACACGCTTTCAGTTTTGAGTTGCGCATAATTTAAATTAA
CCCCTATCAAGGGAGGAAAAAAAACGACCCCACGTCTGCTGTATCTTTTT
TCTCATTTATTTTTTATATCCACCGTAATGTATTTTGTGATTAACTTTTG
TTTTGCGTGCAAGGCAGCGATTTTGTACCCCTTTGATGCTTTTGAATTTC
ATAGTGCACTGCCGTTATATTATTTTCTAATTTCAAGATCTTAATGGTTT
TACTAAAAAAATATTTTAATGCTTGTCTTTCCACTTAATACTGTATACAT
TATATAAAACATTATTAAAATCATCTAACCAAATTGACAGTTTCATATTA
TAAATATGTACTGCAAAGGGTTTTTTAATTTCGTTTACCATAACAAAAAA
TAATGTAATATATACTTTTAAATTTTTCATCAGTACAAGGTCTTTTTACC
ACATCAGCCCAATTTTATCATCTTGAACACATGCTAAGGGACCCACGTTT
TTTTTTATTGAAATGCCCAAGCACTTTTTCAGATTTAACCCTTACAGAAC
ATACTTGAATATTCACTTGTAAAATTAAAAAAAAAAAAAACTGTACCAAA
AAAATGAGGCATTTGTGTTTTATGGGGAGATTCTGATGCCGTCAGCTTTA
GGGGTAAGTTAAAACTTGATTTTCAAGTCCTAACAGAAACACAAAGCAAC
AAAATGCAAATTAAAAGTTGTGGAAACCCCTTTTAAAAAGTGCAAAAAGG
GTTGTCGCTATCCCAGCCATAGGAGTTTCAATGTTGCCTGGGTAACAAAC
AGAAAAAATCTCTATGAGGGGTGCTTTGTCGTGTGCCATGCCAGGCACAG
CCTCACTTTTTTGAATATTTAATTTTTTGGGTATGCAAATTCCGGCTGCT
GGTAAAAAAAAAACGGTATAGACAGATTTCGGCATGTACCTCACAATAGG
GATTTATGGAATTTTAAAAGGGTTTCGGTTTTCGATTTTCATATAGTTTT
CCCTTCTCCCTTTTTTGCATTCGCATTAATCCCGATTTAGGGGCAGCACA
TGCAGATGAAGATCAACAACGGATTTTGCGTAAAGAATGCGACCGGCACA
CGTCATTTTCTTTTCTGTATTTCTAAGGAAGGAAAATTATACTTTCCTTT
GGCATTCATTGGGCGTCTCATTTACGCCTATTAGCAATTTAGACAGCTGC
TCGCCCAGGTTAAACAGAAAGGCTTGCGGGCTTAAATTCTGGTATTGACA
GTTTCCCCTGCCATTTACGTTGGCATGTCCCGCGGTGCTATTGCTCCTTC
TGACCCTTGCCAGCTTCAAGCATATCCTGATCCAAATACCTTTTTCATAT
AGAACGGTCAAACGGTAAAGAAAGGACACATGTTCAAACAAGCCGAAAAT
TGTACTTGCTTACACACACCCTCGGCCCCATTTTTTCTCCAATAGTTTAG
TTTGTATAAGAAATCTGCTTGCTTCCGTGACATCTTTTCAGGTAAATATG
AAAAACTGGCAAACACACGTGCACAGCAGGAACACAAAAAATGGTCTTGA
TCAATATCAAGCAAAAGCTACATATGCTGGCCAGGTACTACCACTAGANN
NNNNNNNNNNNNNNNNNNNNNNNNNNNNNNNNNGGAACATATTAGNNNNN
NNNNNNNNNNNNNNNNNNNNNNNNNNNNNNNNNNNNNNNNNNNNNNNNNN
NNNNNNNNNNNNNNNNNNNNNNNNNNNNNNNNNNNNNNNNNNNNNNNNNN
NNNNNNATTCTTGATCAGGCTCAATAGGCGAGTCGATCCGGCCCTGTCCA
TTCATCTGTCCGTCCGTCCNNNNNNNNNNNNNNNNNNNNNNNNNNNNNNN
NNNNNNNNNNNNNNNNNNNNNNNNNNNNNNNNNNNNNNNNNNNNNNNNNN
NNNNNNNNNNNNNNNNNNNNNNNNNNNNNNNNNNNNNNNNNNNNNNNNNN
NNNNNNNNNNNNNNNNNNNNNNNNNNNNNNNNNNNNNNNNNNNNNNNNNN
NNNNNNNNNNNNNNNNNNNNNNNNNNNNNNNNNNNNNNNNNNNNNNNNNN
NNNNNNNNNNNNNNNCGACACTCTTTCTTGTTTTTTGTCGAGTTTTCCTT
TCTGTACCAATAAACCAATCTGCCTTATCGTAATTTAGACCAAAAACAAA
TTAACAATGCGAGCTACACATTAGGAGATTGTAAAACTTAGATCACAATT
ACACGTAGTTTGAATTGTTAATACATGTACATTGTATCGCATGTATATCT
TAAGTATCTAGGATTTAATACATTAGTTTGGCTATAAGATTAAAAACAGC
ACTCATACACTCATGTACACATATATGTATGTTTATCAACCGAAAAAATA
AAATAAAACTGCAAGTTAAATAAGGCTTTAAAGTCCAGGCGTTGCAATTT
TCCATTATATATTCTCATATCTTTGGCTGAATAATTATTTATTAAAATTG
AGTGTATTATGATTACAGGATTTGTATCACTCCTCGAGTTTGCCTACTCA
TGATTTAACATAACATAGGGTATGGAATTTTTTCTTTCTGTTTTTAAATC
TCAAGTAATTTAAATTATTTTTTTAGTCGCGTGGCTTTTTTGTAATTGAC
GGTGGCTTTTTATTAGGAAAGCTCCGGAATGAAAGGATGTGAAAGGGGTG
GTAAGAAAGAAAATAAGAACTACCCCTAAAAATTCTGAAAAAAGTTGTGT
CAAAGGTTTTTTGTCTACTGGCTGCGGGATCTAGCCAAAAAAAAACGACA
GCAAAAGTCACGAGAGGGGAACTTCTCTGGGAGTAAGCGTCAAATCCAAT
TTTCAAGTAAGGAATGGCAAAAGAGAAAAAATCGATGCGGTAATTATACC
CATTACTCCTGGAGTAAAGAGGTATGGTTTTAATGTTCGAAATATCATNN
NNNNNNNNNNNNNNNNNNNNNNNNNNGTTGGAATATCAGATTTATATAAA
AAAAATTATTAAAAGGTAAAAGGGTTTAAACTTTACTAGAGTGTCACAGT
CTTTAATTAATTAATCAAAGAGATACCGCAGAACTTCGAAAACAAAATTT
TGTTTGTGAATCATCTTAAAAAGTGCATGCATTGTGTTTTTGATTTTTAA
ACTAAATAGTCTTAATAGTCTAACAACATAAATTCCCAGAAACTTAACGT
TGTTTCATATTAATTTAATTATAAATAACAAACTTCGATCTTACTTTTAA
GTAAAAAAAAATGAGCGACAGCTGCCCATCAAGAAAAAACTGTAATTTCC
ATTAGAAAGTCAAATACAACCCTACATTTTTGTAGTATGTCAAATATAAT
ATTACACAATTAACAATTAGGTTTAATACCGGCAAGTGCAGATGGGAATA
CGCAGAAGTGGAAGACAGCGTATGGAACCAAGAATGGGTGTGGAATGAGC
AACTTTCACGACATACACAGAAAGTTACTGGCAACCGTTTTAAGAACCGG
ACCGACACAGCCAAAAGTGGCTGGCACAGCCGCCATTTAAAAGGGGACAT
TGAAAAAAGGTGCCACCCTCGAAGCTGGGGTAGGAAAAAAACTGTATACC
TATTAAAAATATAAAAGCGAAAACAACGAAAACCGCGCGTGTAAAGCAAG
AGTAGAAAATTTGAATGAGCTCGCGCCAACGACGTCTTCGAGTGCGCAGC
CTTCGTCAGCGTCGGGAGATAATGTGGAAAATTGTATTTTTCTCCTTGTG
CTCTTGCCCATGCTTCCCACTTATTTCATCCAAGTATCTAGCTCATTTGT
AAAGGGTGAATAAACTTAACAGAAATAGCAGGAAACATAACAAAAGATTT
TTTTAAAATTTATCTCGGCACCAGGGGTTTATAACATTTAGGAAACTTAC
CTACTTTATTTTAAACACGCCTAATATAACGGATATTGACACATAAGTTC
CTTTAACTACAAAACCGCATACTGTCTCACATCTTTTTTTGTCATTCCTC
AATGTTAGGTCGTCAATAATGCCGTTTCATCTGCTGCCTTACTTGATTAT
CCTCAAAGCTAAGGGTTGGAGTTCGTTACCACCACTATTCGTTTAATNNN
NNNNNNNNNNNNNNNNNNNNNNNNNNNNNNNNNNNNNNNNNNNNNNNNNN
NNNNNNNNNNNNNNNNNNNNNNNNNNNNNNCNNNNNNNNNNNNNNNNNNN
NNNNNNNNNNNNNNNNNNNNNNNNNNNNNNNNNNNNNNNNNNNNNNNNNN
NNNACAGCATTTAACTTGGTTGAATATACTGTAGTGACTAATGACAAAAT
ACGTGCTTTTAAATATTGAAGTGGTCTTCGTTGACTACGTACAATAAAAA
GCTTTTAGACACTGCCTATAGTGAAACTACCTAAACAATTACGCCTATTA
TTACGGAGATAAAAACTTAAAAGGTAATGCATAAAAACACCAACACGAAG
AATTAAGAAAATAATAAAGAATGTTTTTGTTTTAAAAGGAAAGAACACTA
AAAGTACATTGCTATTTCGCCTTCCTTCGTGTTCTCCGAACCACATCGAG
TAAAAATGTCATAAAATTTGAAAGCAGGCGACAGACAACCTTAGAGGGGA
TGCGGGGTCAGAAAAGATGAAGCAACATATGCCTAGTAAGCAAGGATCTG
CAAATTTCTTCGCTCGGGCTTGGGGTGCCCTTTGGACATTCCCTGATACA
GACATTTCTTTTAATGCAATTAGGTGAGTGCCCGAAAATTCAAGGAATAA
TTCAGATTTGACAACGTTTTACTTGACGCAGGCAAATTTTGTTAATGTGT
TTTCTTGGTACAAAAACACATATGAATATTTTACAGTTCATAACATGAAA
CATGGTTTTGCGATAGAAATTAATGAAAAGAAATTTGTGTGCTCATCAAT
GTCAAATCAAATATAAACAAACTATTTTGAAATTTTATTTAAACGGTAAA
GTCGAGTTTTTAAACGAATCTGATCTATACTCTGCGAGTATCGGGTATAA
TAAAGAAACTCTTGTGGACATGTTCGAAATAAAATCTCAACAAGGGACAA
TTTTTGACTTTTTTTATAAGGTGGTCGAAGTTAACTTCCTTTAATTTGTT
AGCTGTCGCCTCCTTATAAAAAACATTACTCAAATTATATGTTTGGTGCT
TTTAAAGTCGATTATTATGTAAAAATTATATTTAATCATATTCAAAGGGG
GAACTGCGTTAATTAGGACACACAAAATATGTGTTACTAAAGTAATGTTT
TCTATATAAATGTGACATTTTTATACCTGTTACTCGTAGTTTAGACTCTT
TAAAGGTTAACCGTATACTTTTAAATTTATTGTGTATACAATTAGATTAT
AAATGTAAAAAACTTTTAAAAGCTACTTGTAGTGACTTCGACAAAAGAGT
TATTTTTTGTTATATTTCATATTGCCTCAGAAGGTGAGTCGGATCAGCCA
AACGTATATGAGCTTGGCCCAAAATTTCGCATAAATATATCTTATTTGAA
ATAATGGCACATCGCGTTAAAGTTAGAAAAAATACGATACAAATACGTTA
AAGTTTGACCAATAGAATTTTGTTGTTTTTCGTGGGGAATAGGTATGTTT
CCAGACTGAAGATAAATGGNNNNNNNNNNNNNNNNNNNNNNNNNNNNNNN
NNNNNNNNNNNNNNNNNNNNNNNNNNNNNNNNNNNNNNNNNNNNNNNNNN
NNNNNNNNNNNNNNNNNNNNNNNNNNNNNNNNNNNNNNNNNNNNNNNNNN
NNNNNNNNNNNNNNNNNNNNNNNNNNNNNNNNNNNNNNNNNNNNNNNNNN
NNNNNNNNNNNNNNNNNNNNNNNNNNNNNNNNNNNNNNNNNNNNNNNNNN
NNNNNNNNNNNNNNNNNNNNNNNNNNNNNNNNNNNNNNNNNNNNNNNNNN
NNNNNNNNNNNNNNNNNNNNNNNNNNNNNNNNNNNNNNNNNNNNNNNNNN
NNNNNNNNNNNNNNNNNNNNNNNNNNNNNNNNNNNNNNNNNNNNNNNNNN
NNNNNNNNNNNNNNNNNNNNNNNNNNNNNNNNNNNNNNNNNNNNNNNNNN
NNNNNNNNNNNNNNNNNNNNNNNNNNNNNNNNNNNNNNNNNNNNNNNNNN
NNNNNNNNNNNNNNNNNNNNNNNNNNNNNNNNNNNNNNNNNNNNNNNNNN
NNNNNNNNNNNNNNNNNNNNNNNNNNNNNNNNNNNNNNNNNNNNNNNNNN
NNNNNNNNNNNNNNNNNNNNNNNNNNNNNNNNNNNNNNNNNNNNNNNNNN
NNNNNNNNNNNNNNNNNNNNNNNNNNNNNNNNNNNNNNNNNNNNNNNNNN
NNNNNNNNNNNNNNNNNNNNNNNNNNNNNNNNNNNNNNNNNNNNNNNNNN
NNNNNNNNNNNNNNNNNNNNNNNNNNNNNNNNNNNNNNNNNNNNNNNNNN
NNNNNNNNNNNNNNNNNNNNNNNNNNNNNNNNNNNNNNNNNNNNNNNNNN
NNNNNNNNNNNNNNNNNNNNNNNNNNNNNNNNNNNNNNNNNNNNNNNNNN
NNNNNNNNNNNNNNNNNNNNNNNNNNNNNNNNNNNNNNNNNNNNNNNNNN
NNNNNTTTAGCTATGCACGCCAGCCAGAGTAGTCTAGAGCCCAAGAAATA
AATTTATATTTAGTATGCTGCATCGTGCTATCTCTGATACGTTAACCACA
CGTTAAATTCATTATGAAAAGCTACACCAGAGCCGAACCTAGAAGACCAG
GGTATATGTGTCTCTTGAATGCCCTCCCCTCTAGTTCATGGCAGGAATGA
CACAATTCCATTTCAGTGTCCTTCTTCTTCTCTACAGAGTACTATATCCT
TTCTCAAAACGAAAGGCAACACCGTAGTGCAACTGCACACGTCAGATCCC
AGCCTTTGATTGACCTGAGTATCACCCCCGCAATGAATGGGTACTTGCCA
GATTGTCCGTTTTTCTCCTTTTCTTTTCCTTGCATCTCTCATTTTTTGCA
GTATTTGTTTGTTTAGCAGCCAAATGTCAAGCGGGCGTTGGTTTTATTTT
TTTCCATCCGCTTCATTGTGATCCTTTGATCCACAGTTGCAATTCATTTT
GGGCCCGTTCAAGAGTTAAGTCTATTGTAAAGAAGAGGGTACGTCGCTGT
CTGTTCCAGTAATGCTCTAAATGAGCGTAAAATATTAGGCAAGATTGAGT
TAGGAGCACATTGAGGTCTTAAATGGCTACCTAACTGTCCAACCCCAGGC
CTTTAATCAATCATTTCGGGGTTGTCTCTCCTCCGAGAATAGAGATCTAT
CTTTTTTTGTTTGTGAGCTTCTCAGAGATATTAAAAATAGTAATGATAAT
TTTGGCTTTGGGTCTGTAGATAAAACATATTAATTAATAATGAAGAATAA
GTGAGTGTTAATATCGCTGAATACATATGGAGCTTTTAAAGAACAATTGT
CTTTGTTTTATAAGCCCAATAAAAAATATTTTGTTGTGAAACACAAAGCA
ATTTCGATTTATTATTATGTACAGATATTATGGAACTATACATATATGCT
TTTACATATGAGTCTTGATTTAAGTTGTTACTGCTAGCCTTTGTTCAAGA
GCAGTCTATTGCGAGTCTCCGAAATTGTTCGCAGCTCGGGTCAAGATTTA
AGATTAAATGAGCAGGGAACCGACAACTTATTTAAATAGGCGGTAAAACT
CGAATTAATAAATAACGTATGCTCTGGCCGTCGATTTTATTCGTTTCACT
ATGTAAGCTTGTCTATATTAAAACATTATAGCTGTATACTATCTTTGCTT
CACAAAAATTCTTTTGGCAAAGAAACTTTCATCAAGGCTTGGATAAAACT
TGGATCAAAACCCAAGACAAGTGGGCAGAGCAGAATGAAAAATAATAAGT
CCTTTTTCGACAGCTGCTTTGGATACCAGGGAGTATTTATTTGATTGGAG
GTCGCGACTCCAAAAGAAAGTTCATTAAAATTATGGCCTCTTCTAATTTT
TGAACTGGCCCCAGAAAGGAGGAGGGAGGGATATGATAAGTACCATAGAC
CCCAACTTTGCCTTTCTTGTCGTTTGCTTTTGAAAATAATCATTGGACTG
TTAATTTGTTTCAAGCTCAAATTTTTGTTGGCGCTCGTTTTCTGTTTTTC
TTTCCAGTTGAAGAATCTTTAGCTCATGCAAATCAAAGAAACTCAAGTTT
TGACTACCCACACCAAAAGACAAAATACTTCGTAAATAAAATGTTTACAT
TTTTCAAATTTAAAATACTCTCTACGTTGGTGGTTATAGTGGGTGTGGCA
GTAGTAGTTCGCACCCTTAATTAAGAAAAAGGGGTTAATTAGGTGGTGAC
CCCTTATTGGGTGTTTGGCCACTGCCCACTAGGCATAGGTTGGATAAAAG
GGTTAAATTAAAACAAAAAGCTTTCTACCCCGATGTCTAGCTCAACAATC
GAGAAAACAACCCTACATAAATGATATGTATTTTATGCCATCAGACCTAA
CTCTTTCATACACTTTGTTTTATGGCTATAATTGAACATCCCTCATGATT
TAGACAATGTCACGAGGATAAGAGATGTGTTCCAAAGAACCAGATCGAAT
TGCGGAAAGATATACAGACAGTTTCATCTTTCGTAGCCCTAAAGCGGGTT
TTAAATGGTTATTTTGGGAATATTAAAATTTCCTGTTGTTTGTCTTAATA
ATGGATAATAGTTCATTTTTTGGATTTTTTTAAACTAATTTTGTGGGTCC
TTGCAGAGTTTAAAATTTTCTATTTGAACTACATTAACCCGCGATGCATT
TCAATTATATATGATAATTTAATAATTTAGTTGTCTGTTGCTTAATAAAC
ATAGAAATGTTTCACTTTTTAGTTGCTTTAAAAGTAGCACACGTTTATTA
AATAAAACCGCTGTAACTGTTATGGATATACATGTATGGGCAAAGCAATT
AAAATTTTCCATTTCACTCAACCTAAAACCAAAAAGGTTTACTTGTTTGT
TTGAGTTATATANNNNNNNNNNNNNNNNNNNNNNNNGAAGTTTATCAATA
CAAGGGGATGGAAAACGACATGGAAAACCAAATGATTGCGTTGACTGGGA
GTTTCTCTAAAAAAAAAATAAGAACCAACCAACTTAATTAAGCTTATCAT
ATACATTCCAAGCACAAGCTGTCGAACAGGAAGAAAAATTAAAGCGCCTG
TCACTTGCAATTATTTAGCCTGTAGGTTGATTACTATTCTGTTGCTCCCA
AAAGAGAAGAAATTACCCGAACTGATCAACCGCTTCAGTAAACTGCACGG
AAAGCAATCGCATTTTTCTTTTGATTAATAATAGTCTAAGAAATAATTTT
AGCAACTTGGCATTTATGAATGTCAGTGCTCAAGAAAGCCCTATAGATTA
GTGTACCATCATGTTGAAGTGAAATAGGTTTGGTTTAATAGTTTAAAACA
ATCTCAATACGACGGATATTCTATTCTATAGCCACCTACTTACAGGCTAT
CACAAACAATATATTAAATAACNNNNNNNNNNNNNNNNNNNNNNNNNNNN
NNNNNNNNNNNNNNNNNNNNNNNNNNNNNNNNNNNNNNNNNNNNNNNNNN
NNNNNNNNNNNNNNNNNNNNNNNNNNNNNNNNNNNNNNNNNNNNNNNNNN
NNNNNNNNNNNNNNNNNNNNNNNNNNNNNNNNNNNNNNNNNNNNNNNNNN
NNNNNNNNNNNNNNNNNNNNNNNNNNNNNNNNNNNNNNNNNNNNNNNNNN
NNNNNNNNNNNNNNNNNNNNNNNNNNNNNNNNNNNNNNNNNNNNNNNNNN
NNNNNNNNNNNNNNNNNNNNNNNNNNNNNNCCTATAGAACCATTTTTGTA
TACTGAATAACAATACTTTATGGCTGCTCATAGGACAGATATATGATATT
TTTGATCAAACTAAAACTGAAATTATATGTATTTAGTTTAAAAGCTTATT
ACACCGCAGCTTAACACTTTTTTATGAAAAACAACGAATGTTTGTGTTTT
TCTATTATTCCAATGTCAGCTTATAGTTTTTTTGTAATAGCATATACAAA
AGGTTATAAATTATATAAACTAAGAACACATATAGGTATTCTTAAAGATA
TTGACAATTAAAATGATTCGTTATATCTACAGAAAAATTAAGGAAAGTTT
ACAAAGTCCCAAAAGGTTGATTTTAATATAATCTTCTTTTCTAAGTCAAG
TGTATTTTTTCTGAACCCTCGGTAAATCAGTTTACATTCATCGAAAACTT
TAAGTGTCACAAAAAAAACCCATCCGATATCCACAATTTGTACACAATCA
TTTTCCTTTTCGCTTTCCAGTCATATTAAAAACGGTTTATTCACACGCAA
ATCCTAAACATAAAACTTACCCTAAAATGTATTGTAAAGTAGTTCGGAAA
AACCTGTAAATTGTACTCCTGTCGTTTGGTGTTTTCTGTCCATTTGTTAA
TTTGCTCAAGGGTCGAGTTATTGAAAAAGATAAATCAAGTCTTCGCTAAC
ATCTCATTTCTTTCTGTATCAATTTAATCAATTTTCAATTGTCATGCATA
TACAAACTCTCACATTAGCATATCTTTAAGCGTCCAGGTCAAAGTTTTTT
TTGAAAGTATGAGTACCTGCCTGGAACGATTTTTCTGTCCTAACAAACCA
GTCTGCAGCTCGGGCAGAAGAGCCACTTTCTATTATCCTGGAGGTGGGTC
CTACTCGGGCTACTGGTTATGCAACAAACACCAGGGCTGGGGCGTCAAAA
AGACGGCAAAGAGAACTTGCCAGTACTTTTTTGGTAAAAAACATCCTGAA
GGTCAGCTCATTTATGAGGGAGACTGGGTGATGAACAAACGACAGGGAGT
