# Supplementary material for: SMCis: An Effective Algorithm for Discovery of Cis-Regulatory Modules
Source: PLoS One. 2016 Sep 16;11(9):e0162968. doi: 10.1371/journal.pone.0162968 (PMC5026350; doi:10.1371/journal.pone.0162968)
Supplement: S1 Datasets — (ZIP) [file pone.0162968.s001.zip › dataset/Drosophila/Masked/dsim_gd15118.fa.masked]

>chr3R_Mrandom_043:-19683,20316 (reverse complemented)
CCTTCTTCCCCTACTGGAACCTCAATCTCCAGATGCTGGCCGCTCAGCAA
CAGGCCGCTGTCTTGGCCCAATTGTCGCCAAGAATGCGAGAGCAACTGCA
GCAACAGAACCAGCAGCAGAGCGACAATGAAGAGGAGGAGCAGGATGATG
AGTACGAGCGCAAGTCGGTGGACTCCGCCATGGATCTGTCCCAAGGAACG
CCGGTGAAGGAGGATGAGCAGCANCAACAACCGCAGCAGCCGCTGGCCAT
GAATCTCAAGGTGGAGGAGGAGGCCACGCCGCTGATGAGCAGCTCGAATG
CCTCGAGGCGCAAGGGACGCGTCCTCAAGCTGGACACCCTGCTACAACTG
CGATCGGAGGCCATGACCTCTCCCGAGCAACTGAAAGTACCCAGCACACC
CATGCCCACTGCATCCTCGCCCATTGCCGGACGCAAACCCATGCCTGAGG
AGCACTGCTCGGGCACCAGTTCGGCGGATGAGTCCATGGAGACGGCCCAT
GTGCCGCAGGCCAATACCAGTGCCAGTTCGACGGCGTCCAGCTCGGNNNN
NNNNNNNNNNNNNNNNNNNNNNNNNNNNNNNNNNNNNNNNNNNNNNNNNN
NNNNNNNNNNNNNNNNNNNNNNNNNNNNNNNTCCTCCATCCGGAACTCCG
GCGGCGGCGGGTGCCATCTACGAGTGCAAGTACTGTGATATCTTCTTCAA
GGACGCCGTGCTCTACACCATCCACATGGGCTACCACAGCTGCGACGATG
TGTTCAAGTGCAACATGTGCGGCGAGAAGTGCGACGGACCCGTCGGCCTC
TTCGTCCACATGGCCAGGAATGCTCACTCCTAAGTTCCCCATCACCATCA
CCATCACCTTGTTATTATTATTTATCACTATTATCACATAATCGTTGTCC
AGAATTGTATATATTCGTAGCATAAGTTTTCCAAACATTATTTTGTTGTC
GAAAATTGTACATAAGCCAATTAAGCCGCTAATTCTAGACCTAAGTTTAT
CTAACTATCCTAACTGTATCGAACTGTAGCCACCTTTCACTCTGTCTCTA
TACACTCTTGTATTTTCGAAATCGACTAAAAACCCTGAAAACAATGTAAA
AACTATCATAAATGCATGGAGAAACCTAAGCCTAAGTGAATCCACCACA
