# Supplementary material for: SMCis: An Effective Algorithm for Discovery of Cis-Regulatory Modules
Source: PLoS One. 2016 Sep 16;11(9):e0162968. doi: 10.1371/journal.pone.0162968 (PMC5026350; doi:10.1371/journal.pone.0162968)
Supplement: S1 Datasets — (ZIP) [file pone.0162968.s001.zip › dataset/Drosophila/Masked/dsim_gd21550.fa.masked]

>3R:26299172,26339171
GAACGAAACTTTGAAACTTTCGTTTTTAATGAGATGCCTGCCCGCCATAA
ACATATTTGTTTTCCCCGCAGAATTCCGCAGTAATTAAATGCTGTCTGGT
AAAAAAAACTAACTTTAAAATATCTATAGAGGGCCATGAGTAATTATATG
GCCTGTGAAGAAGGCTTGATAAGAATTAGAACTGGTTTTCGCCTGTGTCT
GTCTTTCTCTGTCTTTCTTTCGGCATTTGTCTAGCCTCAGTTTTTTTGCC
AAAAGAAATATGATTTTTTATGATTTTGACTTTGGCTGGCGTTTAATTAC
ATGGTCTCCGAGTGGCGGAAATGCCTGAGAACGGTTAATTAAATTATGCC
TGGCCAAATCAAACTCATCGCCGTGGATTTCAGCCATCGATTGCAGCAGC
TCCGGCCAAATCTCGGTACCCACTTCAATGGCATGCCAATTGCTGGCAAC
AAAAAGCTATCAAAATACCTTGCCATTAATTATAAATATGTTGAAACTGC
AACAGACGACTGAGCATCTGTCTGGGCTATGGATTTTCGGTTTTGGGCTT
GGCTTTTGGCGCTCGACTCCGCTTCTTTTGTTTCTGGCCAGACTCTGCAA
CTTGTTGGACGCTTCTTGAAGTTGCCAGTTGTTAGTTTGTGTGGCCAGCC
TGCTGCCAATACAAGTTCAATGATTCTTTTACACCAAAAAAAAAACTCAA
GCCCTTAAAAGTCTTTGAACTTGGTAAGTAAACATAGAAGCAGAAGGTGG
GTAAGGTGAGTGACTATTAATAGTTACTAATGAAAGTTAAAAAAATATAT
ATTTGTGCATTTTAATTCGTAATTTTTCGCTGAGTGCATTGAACTAACTG
CGGAATCCGCCGAGACTCTTGGAATTAGCTGCAAGTGCTTGCGACTCTCG
GCGATTTCTGGTGTGAAATGCACCTTGACATTTGGCTAGGATTTTTCCCA
TGGCTTATCGATTGAACGCAATGAATTTGTTCTCGGCGCTCGATTTGTTA
TACGTTTGCCAAGTATTTTTAATGGGATATAATTTTGGTGCCTTGTTTAC
TACCTCGCGGCTAATTACCACTTTTTGTCCTCCCTAATTGCAGCCATTAA
CCAAATCCCCAGAGACAGTGGCCAGAATGATCGCAGAGCAGCTGGTGGTC
AAAAGAGGCTCCATGATTCACTGAGGAGCCCCAGGAAAGCGATCCCCATT
AAGCACCGAGAACAAAAGAAGCATTAAGCGCTTGATTAACTGGTGGACAG
GTGGACTAACCGAAAGCGGAATGGCACACTTTTGCTGGCTCCTTAAATTC
GGTTTCTTGCTGCTGGTAAGTGTCGCATTAAGTTGGTTATTCACTTCTTT
ATGGCCAGGTGCTCGCTGAATTCCAGGGAACTTGCTCAGATTTGGTCAAA
GAAACGCTTAAGTTCAAGGCTAAGATTTGGCCACCTTAGCTACCAAACAA
AACTAGTTTACACTCCATTCCAAGCACTTCCAAAAGTGGTTAGTAATTGT
CTTTATGGTATGTAATTCCGAAATAGTTTGAGTGCTGTTAAAGAAAACGC
AATTAAATATATCTGGCATTAGCTGCTAGAAGCTGTGATAAATTGAAAAA
GGCATTTCAAAGGCAAACAATAAACTGATTTTCATTTCAACACAGTCGAA
AGCTATCAATCAATTTATCTGATCTTCAACTTGGAAAGTTTCGTCCTCCA
TCCCCACGACTTCGACTTGGACTTCGATTTAACAATCCAACGAAACTGAT
TCAAATGGCATCGTTCGGAAACTTTAAACTCCAATTGAGACCTCATCTTT
ATGGCCAGCAAAGCCCAGGCACAAAAATGCAATTGCCAAATGCACTCACA
TGGGGTGCACCATTAGCTTGGCCAATGCGTTTTGAAAAATGGTTTAATGG
TGCGATCGCACTCCATTTGTTTGCCGACTTCGGTTTTATTAGCCCAAATC
ATCCATAATTCTGGCTGCTTGGCCAGCAAATGCATTTGGAATTAATTTTT
ACCACACACTCGCTTTTCTGTCTGGCCGGCTCTTTATTGACTGCTCATTA
GACAGGCCAAGTTGATTGTGAGTAATGTGGAGCGGAGTAAGCCAAACTGA
AGCCGAGTAAACTAAATAATTGCACGCGATTTAACTGCAGTCGGTAACCA
CTGTACTCAGAGAAAAGATGGCAATTAAATATATTTTATGTGATAAATAA
TTAAGTAGATCTGCATATGTGTAAGTCCTACTACGATTGCAGGTGTACTT
AAGATAATGGTATTTTAATTATTTTTGCTTAAATTTTATTTCGATTTGTA
CATCGTATACTTATTGCATAATTATATATTCCTTTTTAGTTAACAGTTAT
GAACAGTTATTACCTAATTATGGACTTAACACTACGACCTTTACGTTTAT
TACTTGGAAATACTTTTAAATTATATTTGCAATTAAATTTCATCTTGACG
GTTTCATTTGCGAAGTGAGAACTGCCCGATAAAATTAATTACACATTTTT
TGCGAGTGTTTGCTTGCAACTGACGTTTGGAGTGCCTCTGTTTTGTGGCT
CCAACTTTTGCTCTGTTTGCGGCTAAAACCCAGGCTCTGTCTTTTGGCCA
TTCAAAGGCGATGACTACGGCAATTTGCAAATTATGCTCAGCGGGGCAGG
GAGTGGTGCAGCATTGTCAGTGGTGCAACTACATTCTAAACTCGGATTTT
CTAGGCGATTATAAGCCATTATTAACCCACCGAGGCACATCCGAGTCTTG
GGTTACACGAGTATTCATCAAATAAACGGTTTTGTTTATGGCTCTGAGTG
ACTCCTAAACGATCTGGGGCCAGCATGGGTTAATTTCCCACACGAAATGT
GTTTTCGGTCTGTGTCTCTGCAGTGTAATTAATAAATGTGTGTTATTGTG
CCACAGCCCAAGTTGATAGCTGCAATTTGGATCGACTCGAATGCGAACTG
GAGTCCGATTCTGATTCCGCCCCAACTTGTGGCATTGAGCTCGGCCCTAA
TGTGGGCTGCACTTGGCTGGGAGATCGATAGACCGATAGGAACACTCAGG
AAAATAATGATTGAAATGGAAAATAAGTCTTGATTAAATGGAGGTTTATT
TTTCCCCTCAGTTTTCTTAGTGCATAAACCTCCGCTGGCATTAGCATGTA
ATATTGTGCACACAATGTGTTCCCCAGCTGACGACAGCGGGTGGTGGCTA
AGACCGGCGAATGTCTGATGTCTGCTACCAGAGATTAGACTTTGGCCTGG
CCAGTTTAGGCTGGGCTTGTGGGGAAAAAAAACCCGCTGACACATTCACT
TGGCCACCGACTGTTTTGGCTGCAAATTGCAACGGTGGCTGCTCCTTTGA
AAACCGCCCACTTCTAGCACAAAATGCCCGCGGACACCACTCGAAACAGG
CAGAAATGCCAGAAATGGGGGGTTACATGACTTTTTCCGCATTCGATATC
GTAGTTCGTGGCCTGAGTCACTGGCCCCTCTCCAAATCCTGTTTACATAG
CACCCAAGTATGTATGGTCCCATATCAATCAAATTACTTCCGAAATTTGC
ATAACGCAAACATGAATTCAATCTGTCAACCCGTGGCGTTTGTGTAGTGT
CAAGCGTAAAAACTGAAATCACGACGATTGTGGCTAATTAAAGCATCGGG
TATCGAGTATTGGGTATCGAATGGCAGCATCAGCGGCACTTGAAAGCCAA
TCGAGTGGGCCAAATGATCCTAATAAAGAGAGCGCTCATTAAGGCGTGAT
TATTGCTTAATTGTTTGCTGGCTATTCACGCGCACACAAGGCGGATACGT
GATATTCTGAAAGTTGACTTTTTTTGACACTTCCGCTAAGTTGACAGCCG
TGAAAATTGTCGCCAAAACGGCACAATCGAATGATAAATGGTCCACTTCG
GCAGGCAAAGTGCAAAAGAATGTCGAAACAGGATTAGCTACCTGATAAAT
CAATCAAGATTAATAATTGCTTATCACTTTTGCGCTGGTTGAAGGAACCC
AAACCCATTACCCAATTCATTCATTAAACTGGAGCACGTCACTGACCAGG
CGTTTTAAATAACCCCACAATGGAAAGGAATTCGCATTGTTCCAGTTGGC
TTGGTATTTTTAGAACGTTTTTTCTTTGTCTTCGGGCGAAACCAAATAGT
TGGCCCTTTTGTAATTGTCACTCGGATAATTCGCTCCCTGGGCCGTTGAT
TTAGTGTCAATGCTAACTGTCGCTTTTCCATTTTCCATTCAACGCCCGCG
GTCGGTTACTTCTGCAATTTTAGACATAAAAGGCAAGGCGACCCGCCGGA
TGACTAACCGATCTGGAGATATAGTATTATAGTAACNNNNNNNNNNNNNN
NNNNNNNNNNNNNNNNNNNNNNNNNNNNNNNAACTTTAGCACATGTGCGA
AGGTGTTCGCTCAAATCTGCTCTAGAAAATGCTCGGCGACAGGCGCCCAC
TGCACTGCCGGATGTTGTTATTGTTCTTGCTCAGGGGAATAAATACACAC
GTTAGGGGAAAAAATTGGATATACCTATAAGCAGATTGAATAATTATGCT
ATTATGTTCGCCGCTGCGATCGATTTCCATTAATATTCGATTCAATTTTC
GCCATTTTTCATTGTTTTCAATTTGCGCCTTTCGAATTCGCGTCAATGGA
TCAAAAGTGTTGGCTAGTAAATGATCTGCCTCGTTGCAATTAGCAATGCT
AATACTTATGGCCATCGATAAATATCCATAAATATGTTTTATTAGCTCGC
TTTGATCGGCGGGTCGTTTGGCAGGGCGAGTTCGTGCCCTAAGTCTTTTG
TTTATGCGGTGGGTGTGTGTCCTGATAACAATTTATGGCCGATCTCTGGC
CATGAATTTGCACTGGAGTGTTTTGAATAGTGTTACGCCAAAGATGTGGA
CGTAGATAACCAAGCTACTAAAGTAATTTAATGGTGCATTAAATGTAAAT
TGATGGTGTGTTGAATGGCAGGGAAAGGCAAAGAAACTGTAAGGGATTTT
TAAAAACATTTTATAGCCCTTTTGTATTTTTTTTCAACGTGATCGTGTAT
CCTAAATGTAAGCATTAGTCATCGAAAGGGATAAAACCGAAATGCGAAAA
ACAGAAAAACTGGCCGCTCAGTTAGGTTGTGAAATTGACTTCCTCAGCAG
CAAACAAGTTTATAAGTCACGAGATGAGTCAATGAAATGCATGCAAATCG
GTAGGAACATAAATATCTTAATGACACTGAGTGACACTTTGACCGGCATC
GTTTAACTAGAGTTTCCATTTTCCACTCGAGCGATCTGCTGCCATTTGCC
CATTGGACAATCAATAATCCACTGCTCGATCTGTTTACTGGTTCGATGGG
TGTTTTCGCTACCTTACGCCACCCACTTGAGCACTTGCAACGCGGTTAAT
TATGCCACATTCGCCACTTGACTAGGGACTCCACAGTAACATGCGCCACT
TCAAACGGAGCACCGCAGCATTCCTCTGATGTCTTAATAGACCAGCCGCA
TTATTATTCAAATGCCATTGAGCTAAAGTCCAGATCTCGGTCGCCCATTG
CATGACTTTTGCATATTTGCTAGCGACGTGAAGACATAACTCAGCTTATG
TGGATCGATAAAAATGATATTTTAATTACGCAAATTTATAAATAGATCGC
TGAGATAAGCTCAATATGTAGTCATTCCCCACTGCAATTGGATGAAATAT
GCTAAAGATTTCTGTTTGAATTACCCGTTTTCTAGTGTCGATGCTCTCAC
CACAGATTGCACTTAAGTAATGTCGAGCATAACTAACACTCCTTCATCTC
TGACATTTCAGATGTTGTCCGGCGGCCGGACGCGCCCAGCCCCCTTTCCA
GGTGGCAGGCAGAGTGAGCTCATCGCGGGCAACGAGTTCCTCAAGCTGTT
CCTCGATCATGATGACCAGCAACGAAGTCTCCACAGCGGTGAACAGGATT
TTGGGGGCAGGGCAGAGTCACCATCGTCGTCTCCGCATCCCCACCACAGA
GCAGCCACCGGAAGAAGCCTGGATCTCGGCAGGAACCGCTATAGGAACTC
CCTGACATCCGGAAACTCCCAGACCGAGGAGCCATCCGACTCTAAGCAGG
TGGTGAAGTTGGTGACCTCAGGCAGTAAAATAGTGTTCCTCGAAGATGTC
CCTAATAAATTGAAAGGAAAGTCTAGCGACGAGGTCAAAGTGGTGGCCGT
TAGTGTTAGTTCTTCCAGCAAGAGAGGTCCTTCGAGGAGCAGTGTTTCTG
GCGTCACAGGAACGGGTTCGGACTTTGTCAACCGCTCTCATAAAAGTGAG
CTTTCGATTGAGGAAACGGAGCCCAGATTGGCTGCAGAGTCCATGGACAG
CGAGGTGGATTCCCTAAACAGTGCCTCCAATATACAAAGTGTACTGGCTG
CTCCTTTGCTGGCGGCTTCCTCTACGCATTCCTTTTTAAAAAACCAAAGC
GAAGTGACTGAAGAGGAAGCCGGCGTGGGAACCGCAGCTGGAGCAGGCTT
ACCCTTTCAAACGGTGATTTACCATGACACCAAACAGGGACGAGGACCTC
AGTCCAGGTCAATATCCTACAGTTCCATCTCCCAAAACGTGGAGGACTTG
CAAACCTGGCAGCAGTCGAAAAGTGGCATTTTGGCGGAGGCCCAGAGAAA
TGTAAGTGAGAGCTTGAAACACGCGCACTCGTCAGAACCAGCCAAGTTCT
ACTCAGTACCATCGAAAATGTACAATGTGCCCAGTAAGTTTTATTCAGAA
CCAGAGGGGGTGTATTCAGAACCCGTTAAAATGTATGGACAGCCGGAGAA
GGTGTACTCAGAACCCTTGAAAGTTTACGGACAGCCCTCCAAGTTTTACT
CGGAGCCAGCGAAAGTGTACTCGCAACCCTCGAAGGTTTATGGTGAACCG
GCCAAGACGTACTGGCCACAAACATTGACCACAACGGCCGCAACACCACT
GGGTAGCACCACCTCGTCCTCCCCATCTTCCACCAGCACCTCCGAGAAAC
CACCACTGGCAGCCACCACCTTTGTGCCACTGCGATCCAGACCAAGACCC
GCGATTGTCTCGCGCATCGCTTTTGGCGAGGCCNNNNNNNNNNNNNNNNN
NNNNNNNNNNNNNNNNNNNNNNNNNNNNNNNNNNNNNNNNNNNNNNNNNN
NNNNNNNNNNNNNNNNGGTCACCACAGTGAAGCCTCCTAGAAGCAGCACC
TCATCCAGCATCAGGCCAACCACTTGGCAGCACCATTATCACAGCTACAG
CCACCAGCCCCAGCCGGCCCATCCAACTCGCAGAGTACTCTTCAATTTGG
ATAAATTGCCTTATGATTTATTGAATGCACCGCAGCCGCATCCATTGGAG
CCAATTTTATCGAAGCACTCAAGTCCGAGCCACTACNNNNNNNNNNNNNN
NNNNNNNNNNNNNNNNNNNNNNNNNNNNNNNNNNNNNNNNNNNNNNNNNN
NNNCAAGTCCATGCTGGGAGCAACAACGTCAGCATTCATCACCGCCGCAT
CAACATTCTAATCAAAATGCCAAAGGATTGCCCAATAGAGGTGAGTCTGA
ATCTGGTTAAACAAATTACACTGTGCAGCAGGGCGAGTGTTGCAATGCAT
AAATTAAACAGATCAATTTTCTGGGCCCATCAGGTTTAATCGTATATCAT
TTATAACGACCTGCTTGGCTGGATGATTATGTTTCACTTAGGGAGTAGCC
AGCCATTTGTTTGCAGAGTAAAGACAGCCGGTATCGATTGGGGTTCTATT
AAAGATCATTTCTCATTATTCATTCGTGTAGCATTACTGGAGTAATTTTT
AGGAAGTACTCCAACCAGTTGCCCAGTGTACTTATGACAGACAGCGACAA
CGCAGGGGTTTAACCACTTGAACCCCGGCCAACTAATCTTGAACTTATCA
AACATCATCTTTTGTTGCATCTCGCCCCGCAGATCTAGTCAAGTGTGTTT
CCAAATTTGCACACCAACATGGAGCAGCGGCGTCCGCGGTGGACCCATCG
CCGCCATCATCTTCGGGGTCAGGCGGTGGCTATTCGTACATCTCGAGNNN
NNNNNNNNNNNNNNNNNNNNNNNNNNNNNNNNNNNNNGCGANNNNNNNNN
NNNNNNNNNNNNNNNNNNNNNNNNNNNNCTTCACCACCGAGCGCCCCGAG
CTCTACACTCCGACCTCCGAGCAGAATTACGAAATTGAGGAGTCCGTTAG
TGTTATGACAAACGGACGAGCCCATGGACCGCAGNNNNNNNNNNNNNNNN
NNNNNNNNNNNNNNNNNNNNNNNNNNNNNNNNNNNNNNNNNNNNNNNNGG
CAAATCACAACGCCAGCCAGTCCAGTGCCCCAATCGAGCACCACCGCCAG
CCCAAGTCGTGGCATCAACAGAGGACGTGGCTCAGTGGTTTACAATGCAA
ATGCCAACGATTACTCNNNNNNNNNNNNNNNNNNNNNNNNNNNNNNNNNN
NNNNNNTCAGAGGGCCAGGGAGGCCCCGATGCGGCCTCCGATGACGAAGA
CAAAGTCGCCTACGTGGTCGAGGGACGCAACTACCGAAAGTACCGGGTCG
AGGAGAAGACCGACGACGGCTTCATCGTCGGCGAGTACGGAGTGGTGGAC
CACAACGATGGAAACCTGTGGGGAGTGCGTTACACCGCCGACTCCACCAT
CAATCGCAGTCTGATACAGAAGGCGTTGCTCACGTTTCTGAAGCTCAAGT
AGGGGCCAAATGGTCAGGCTCCACTCGGGAAAGCACTCGAAGTGGAGGGA
GGAAAGTCGCCAGTATACAGGGAAATCTTTGGAAAGTACAGGGATGCTTA
GGAAATCACTAATAAAGAGAGACCGTTTTGGGACTTACATTTTTTATTAT
GAATGTATATTACTCATTTAAAAAATATTAATAAAATGTTAAGTTAAGCG
AGAACTAGCAAGCAATTATATATGCTAAGAAACCTATCTGTCTGATTAAG
TTTTACATTTTATAAGTTGTAAACGTTAATATTAGTTGTAGAGCAAAAAC
GCAGTTATATGGCGACTTTCCGAGTTCATGTCGATGATTTCCCGAGTGTC
AAAACACAAGAACCCCGCACTTCCCCACTGAAGAGACAGCTGCAAAGGCA
TTCACATGTGATCCAAGTCGTATTGTAGTTAGCTTAGGCAACCTAAACCT
AGATAGATAAACCTAGATAGATTTACCCTAGAACTTAGCCACTAGTTGAG
TTCCCACGAGATCAGTGTGTGTGTTTAGTCAGTAAACGAATTTTGTTTAA
TGTTTAGTTAATGTTTTAATTAATTTATTGTAGTTGTTGGTATTGTAATT
GTAATCTCAAATCCGAGCCTAATTTATTCAGCCGACCAGCACACCCGAAA
TTGCGCAGAACTAGCAACTTGCCATACAATCCGAGCACCTACCAGCATTA
ACAACGAGCGAAAACTATCCTAATTAGAGCATTAAGTGACTTGTGTAGTG
AAATAAACTAAATTCCATTGAGACTAAACCGCAGTTGTGCATTACCCATT
AATCTCGCAGCGGGCGGGGATCGGAACGGATGTGATTGGGAAACAGGTTG
TCCTGGGGGCAGCAGCTCCTCCGATCCGCAAAGTAAATAGCCACTTAAAA
TTGATTAAAAACATGCAGCCTGCGGCGCGGCGGAGGGAGTCGTTTTTCTG
GACAATATCATTAAAATTTAATTGATATGAACAAGTGACAAAGCAGCAGC
AGGACAGCTGACGCCAAGAACTCGCAGCGCACGGGGTAGTTTGCTTTTAT
GACTACACTGAGAGAAAAGGAGAGTGCGGTTCAACTAAGCCGAACTACAT
ATTCTTCACAGTATTTCTCCCAGTTCAGGTATTAAGAAGATAACAGTTCA
GTTTTGGGATAATGATAATGCCCTGACAGCCCAAACCTGCTGGGCTATCA
GTCTTCCGAGTGAAACGCGGAAGCATAAAGACAGAGAAGCAGTGGCATCT
CTGAAGCTCCGAGATCGGGGACAAGGAGCCAGTGACAAAGTCAAGGCGGC
AGTTTAGGGCCTTTATAGAGCCACATTTGGCCAATTAATAGCAGCATTTC
CATAAATGTCCAGCGGTTGTTTACTGATCTGCCCCAAGAAACCGAGCCCA
TGCGGCACTCAACGGGAAACCAAGTGGACGGACTCCAAGTGGATGTGAAG
GTCGCTGAACGACCTTGCTTGCGGTCGCCTTCTTTCCACCTTGGATGCCT
CCATCCTCCGTCCTCGAAAGAAGCTGCTTCTTAGGCGTCTGCGTGTCGTC
ATTTGGCTGGTTTTATTGCGGGTCCCCTTGGGGACTGGATATTGGACTGC
ATAGTGGCCAGTAAAATTTCCACTAATGATTGCATGCGCNNNNNNNNNNN
NNNNNNNNNNNNNNNNNNNNNNNNNNNNNNCCCTGCTATTTTTAGATATG
TAAGACAATCGCAGTTCGGGCTTTGGTATGCTGTCTTATCGCAAACCGGC
AATCACCCCGAGCTCGAGTTCGAGTCCCCCTGAGTGCGATTCTGACCCGG
CTGCATCGGCGACGCGATCTGCGTGAAGAAATACAGCACATGACCATAAA
ATCACGAAGGGAACGTGAGCATCCGGCACCGAGACTTAGAATACACTCGA
AAATCAGGTACACCAAATGAAATTTTAACATCTATAAACTAATCGTCTAT
GTACGGATTAGTATAGCCTCAGGTCAACCAACAAGTAAAGCTCTTCTTNN
NNNNNNNNNNNNNNNNNNNNNNNNATTAGCTTCAACTACATATGATTATA
ATTTAATGAAGTATTTAATGTTATTTATACGAATTGGTCTCCGTTTTTTA
AAACAATTACCATGCCCCTATTCAAGGGTATGGAAAAAGAGAATGTGCCT
GGGCAGTTGCAGATTTAATGCGAAATGCCAGAGAGGCAGAGACAAAAGTT
NNNNNNNNNNNNNNNNNNNNNNNNNNNNNNNNNNNNNNNNNNNNNNNNNN
NNNNNNNNNNNNNNNNNNCCTGGCCGTGCCCTTTCTGCGGTCAGCTGCCT
GATGGACATCTCCCGGGAGGAGGAGCTGGCTTTCGAGATTCGAGATGGGT
CAGGAACTGGTTATACCGTTGCGCTTAAGTGCGGCAATTACCGGGCGATA
CAGTTCTCCGCGCCTTTTGCAGGAGTGAAAGAACTTAACTGAAATGCAGT
ATGATGAATGCCGGCAAAACACGTTTCAGTTCCAACGGTGCACAGAAAAC
AGCGATCATTCCTTTTGATTTTAAAAGACCTCAGATATTTTTAGCATGAT
ATAAAGATTGATTAGAAACCTATTTTTAGAGATAGCAGCTTTAGATTATT
ACTATTTACTTCAACTAAAGAAAAACTAAAGCAGTGTACCAATGGATTAA
AGAATAAAATAACAATTAATATGAGGAGTGTTTTTCATTACTGCATTGTT
TTTGGTGTAGACTCTCGCCTTTTGGGGGCGTCAATAAATTTGAAAACTAC
ATGACTGCCGATTGCAATGACAGGTTGAACGGTGCCACGCCCCCGCCCCC
ATGTCCTGGTTAGTGGCTTTTTAACGCGGAGGGCGTGGCGCCGCAATGGG
CATTCTGACAGCTTTCGAGAAGGCTGTCCACCGGCTTCATTGAGCCCCCG
ATCTCGAGCTGCATCCGCATCCACGTGCACGCGAGATGACCAGCTTCCTT
TTACTTTTGCCTTGAGCAGCTGGCAAATTGCTCGCCCATTGATCTGGCTT
ACAAGAATCGGCACTTTTCGCCTACCCCGCGAGTCCTGTTAATTATTTCG
GTCCCATGGAACCACGGCCACTTAATGAAGTCGCCCCCATGCAGGTGAGC
TCGGTGAACAGGCATGTTTTCACAATTTACGAACCATTTTATTCAATATA
CGAGTCGAGTGGGGATGGCTGATCGATCGCGGCTCGGAAATTTATGACAT
GGCATTATAAATTGACCGATTTGTCATTATAATTAGCGTGTACACAGCCC
AGACAGCGCAGAGCGGCGATCCTAATTTATGCATATTGGGTGGATTATTT
TCAGAGAGGACAACGTGGTGATAAAACACGAAACATTGTTGCAACGAGCG
GAAGATGTACTTCAGTAAATCACTTTTTTATTACAAGCTAGCAATATTCA
TAAAGAATGAAGAATGCGCGGACGAAGAAAAAGTGAAGAAAAAACAACTA
TATGACAATGATCAATAAAGATATCAGTTTACTTTTCAAAGCTTGATCAT
TTAAATAAATAATTAAGATATACAACTATCTCTGCGTTCTATAATACTAA
TAATTAAGACCAGTCTAACTATGCATTTATCTGTATATAAAACATATATT
TATGACTATATACACCATAAAAGTAAAAATAATACATATTTATCTCCTTG
TATGGTCATATGTATGCTCATACCGATTTATACATTAATTTTACACGATT
TGTGTCAAAACTTGCAGTTGTATTGAAATCAAGTATGCCTAAAAGCATAC
TAGTTTTTAAGTTAACATGTCTTACAGTGGATTCAACATATTGGGGATGA
TTTTATTTAAATTAAATTGCGTTTGTTTCTTGCTTTTTAGTATGGTTTTA
ATTATCAATTACTTACTTTACCATCAACGACAGTTACTTAATGGTAATCC
CGTATAAAATATTCGTTGTAAAGGCAAGAAAGATAGTTCCTTTCTTATAA
ATTTCCAACCACTTCAAGATATTATGAATTAAAGAAAGTATTTAAACAGA
ACCAGGCCAAGCAAAACGCCCACAAAAAAGTGCAACACCGGAAAGGAAGA
TTAAAATTACCAAAAGTCATGAATCAAGCTGAGAAGTTAATTCAACAAAA
AAATCGAGAGGGACGGTCAGATGTTCAGACAATGAAGAATGCAAATCATT
GCACTGCCGTGTCCTGTGAATCCTGCGAGTCCTGCAGACTGCAATCGATT
TGGAGCACAACTAATTGTCCGCCGGCAATTAGCAGGAAAAGTATTCCTCT
GCATTCAACACTTTACTAATCTGCAAGTGTCAAGCGGCCGCAAATGATGG
CGATGACAAAAGGAGTTGACAGGCAGGACATTCGGGGCAGGAGTGCAGGA
CTACAGGCACGGGTGCGGGTTCCGTAGGGTTGAAGTGTGCGTTCCGGGTA
AAAAAGGATCGAGGCAGCCGCACTGGCAGCATCGACCTCGAAATTCCTCC
GAACTGCTGGGGTTGCTTTTTTGCCACACTCAAGAAAGGCGGCCTGAAAT
TTGCACTTCATTTTGGCATCAGACTGGCTGCAAATTAACATTATTGTTTA
ATGAGGGAAAATAAAAGTGTAAGAATTCGTTTTAAACATGTACTCTCCGT
AACTAAATGGGGTTCAGTGTGAACAAATTCTAAAAAGTGATAGGTTTTTG
TAGTTTGTTTATGAGCATCCTTTTTTTGAGTGCACTGACTCAGACTTAAA
AGGAAGAATGTAGACTCAGACGACAACAGGTCTCGTCAACGAGGCACAAA
GGATGGAGCGGCCTCTACCTTTTCGCATAATGAAATTCAAGTACCGCTCG
GTGCTCCTTTAACGTTTGATATCAAAGGACATTCGATCGGGCATGCAACA
TGCGCTCTTTGTCCCGCCGTTGTTGTCAGTTTTACTCAAGCGTTTCTCGT
ATTTATGCCAAAGATTACATGTTGATCTCGCATATCTTTCATCTTGACGG
ACTGGGCTCCTTTATTCGAGCTCCGATCCTGGAATCCTGTGCGTGCTTCC
CACGTCGCTGACACTCGATACTCGCTGGCAGGCGAAATCAAAATGCCGTC
AGTCAGTAGCCCAGTCATGATCGTGCATTAATTGGTAGACAAATCACAAA
ACAAATTATCCTACATCGTTCGAAAAGTGAATTTACAGTGTAGTTTGTCG
ACTGGATGATACCTAATACCGTAGCTTGACTTTATTCCTCATTATTTCTA
CACACTATTCCAAAGCAACCCATTCGTTCTTACAGGGTATTATTATGAAA
CTTTCACATTTATTCATGGAGAAAGAATCTCTGGCCATCTATCTTCCATG
GAAATCTCCCTTCGCTGACAACTCACCCGCTTCTCTGGTAGTCCATTGTG
GACCACATTTCTCCAGCTCCAACTCCACCTTCCAGAGATTCTATCCAATC
GATAAGCTATGCCCAGAATGGCCCCTTTTCAGCTACCTCCAGTTAGCGAT
TTGATGAGGGTTTCCATGGATTTCCCTGCTCCTGGATAGATAATAATTTC
ATGACTGAAACAAAGAGCATATTGCGCATGCTAGATTGATCGCCCACTTG
TTCGAACTCTAAAAAAAGGCCAAGGAAATTGAAATCCTTTCTTTTGCATT
CTTCCACTCGTTTTGGCTAACCCTTTTCTGCTCAGTTCGTGGAAGTTAGT
TGCTCAAGATTCGCCATTTATTCAATGCCCATATTTTTTGTGAAAAATAT
AGAATTTAAAATTTCCCGCATAAATGGTGAATGGATTGTTATGTTTCGTT
GTAAAATCTTAGGGCATCAGGTGCCATCAGGTGCATTGTGCGTAATAATA
GACCCCGAATTGCCAGCGTTCTGTATTCAATTTCAATCAGGCGTGGATCC
TTGAGTGGGAGCTTACAACTCTCTTCCCACGAAACAGAAAAAAGACGATG
ATGTTTGTAATTCTATTATGACTGTGGAGCCAAGTGCTAGTTGAAAGGTT
GAAGGTTAATGATCCCTTCAGAGCAACGAACTCGGTTAATTGCATAGAAT
GAGAAGGATGGGGATAAATGGAAATTTGAAAGGAATGAAGGGGTCCTGGG
AGCAGTATTGAAAATATTGAGAATATTCCCAAACGTATTTGCAGTTTAAA
AACTAAAAATTGGTGATACATTTTTCAAAGAGCCAATGAGTTAAGATACT
TCACCTACCATGTGAATGAAGTTCTTTAAAAGAGGAAGGGAGTTTGTATA
ATAGTTTGCATTTCCTGTTTACTCAGATAATTTTGAAAGCAAGCCTCCTT
TGGGTCGTCTAATAAAATCAAAGAGACCTACCGCTCCTAATGCAACTATC
TGCCAAGATCTGTGAACACTTTTAGCCGGAAAGCGGGACAAATTCGGTAA
GAGTTCGTAGATTTTCTATCTCCTGTGGAAAAAGTGAAAACATAAACACA
TTTTACTCGCAAATTTTTGCAAGAAATGTGTAAAATTTCTCGGCATATCG
GGGAATGAAATCGGAAACTTGTGCCAACAGTCTCGGGCGTGAGAAATGTA
ACGCAGATATTAGACTACTCTCTATCTGCAATAATCTGCGTATGACATAA
TCTTAGGACTTAAAGATGCAAACGAGACGTGGCCTGGTTTCTGGCCCTCT
AAATCTTTTCAAAAACAAAGGGCCAGCGGCAAACAGGACATCCTACTTAA
CAGCAGCGAGCTGGTATTCAATTGTAAAAAAGGCAAACAAAAAGTCCTTA
AGTTATGTTGGCTGGCAAATGTTGAGCGCGAAACAAAGAGGCTCCTCTTT
GCGAGGACCACAAAAGGTCCTCAAACTCAGACTCAAGACTTAGGTACTGG
CACTTATGCAAAGTCCAACTGATACACCAAAAAAAATTAAAAGCACTCCT
TTAAAATGCAAAATAAAATAATAAGAGGCACCATTCGAAATATAGTTCTA
AGATGATATAACTTTACATTAACCTTCTATTAAATATCTAATATCTTCGT
AATTGAATAGATCAGTAACAAGCATTTGTATAATTTTTCTCTTTGTGCAG
GACAAAACAATCAAAACTGAATTGGAAATGGAAGCAGCGACTTCATCACT
TGTTTCCTCTGGCTCTCCTGTTGCATAAATAATCTCGGGGGCATTCAACA
GCCTGAAATCGGAGAACTTGGCGGAGAAGACTCGAAATCTCGCATCGGAT
ATCGGGTCGTAGTAGTGGCCCAAATCTTGGAGGTGTGTCCCATTGTTCTG
GCCGCGTTTCCGTGGCAGCCACGAATATGAAACCTATCTGGAGGATTTGA
TTTTGCACGTGCAGGTCTGGGAACCTCGGCCCTCCAAGGACCCGAATCTG
GCTGTCAAATCCCGACAAAAGTTGCTCAACTTTCTGCCGGCGTGTCCTCC
CGACTTGCGCAATTTTTCCGAAGATATTCGAGCACTTTAATTTCATGTTT
GCGATTGTTCGCCTGATTTCTCAAGATCAGATTGCTTATCTGTGTCCCCG
TTCCCCTGATTCAATTTGCCCTCTGTGTAATTATTGCGCTTTTCCTAGGC
TGTTTGTCCTCTTTAGGGTCTAATAGTCCACTTCCTGCCTTCCAAGCCTC
TTGGGGTTCCATTTGCACTTCAGTTTGACGTGATTTGCGAGTCGCTTCCT
GTGGATCTCGTTCCCGGGAAAGGATATTCGGGGCTATCTCCTTCACTCCC
CTGTCTGTTTGCACTTTTCAGTTTGGATTTGACAGGCTTTTTGCTTTTAT
GAACTGGTGAACTTTGCTGTCTCGTTTCGGCGGAAGTTGTCGTCAAAGGT
TTTCGTTTCCGCAGTTTCTGGGTGCATTTGCATATAATGAGCGCCAAAAG
ACTTGTGATTCTTTGTCTTCTTGGCGCCAAAAGGTATAATTGATGGTTTC
TCAATCGGGTTTGGTTACAGTTTGGGAAAGAGTTAGGCCCGCCAAAAATG
TAGATTTATTTGGATAATAAATTGCTCTGAATTTTTATTCATTGTGTGAT
CCAAAATATATCTAATTCGTGGATTTGCAAATCTTTGGAGATTAGTACTT
GCGGCGGCCTTTAGAACTTGAAGGGTTTGACAGTGGGTGTATGGTGTATG
GGACTTCATAAAGATTATGCCCAATTTTTATGTCATGAATCCTAAGCAGT
TTACATATTTTGCATGAATTTGTGAGGACATGTGCACTGAACTGCAATAG
ATAGCGACGTGTCATAAAACTGTAACAAAACACTCATCTAATGACATTCC
GGGTCTTTCCCATCAAAAGTCTGGCGCGATTCATAATGACCAAAGCGCAG
GGTCAGCGGTAGAATATCTGGGGAAATAACCATGGAAATAGGGTCGGTCT
TCCCTCGAAGAGTTTGCTCAATGCTCAATGAATTCGGAGCGACGGCGGCA
ACTTTTGGGCCATAAAAGCGAAGAGCGGGAATTTTCCACCTCCAGCATGC
AAATGAAGTGAATTTCCCAGCTATTTAACCCTTTCATTTCGCTCGAACCT
CGAATCGCCATTAGCCGTGTGGCGTCTTAACCCTTTTCTCCTAGCCGTCG
AGCAATTCATAAAAACGCAGCGAAAGTGGCATAAAAATCGAAGCCAACCC
AAACGGTAGCTACCTGCATTCTTCGAAGACAAAAAGGTGCTAACTCGTCA
TTAAGACGAATAATCGCTACCTAAGTCCTTTCGCTTTTCGTCCTCAAGGA
ACTTTGTAAAAAAGTCGCAAAAATTCTGGGAATTTTTTATTCACTTTTAT
TCATGGGCGACCTTGAATGGCCGTTATGTTGTCGGTGGGTGGTTACCTGG
CTTAGGTATGCGATATATAGACTGCAATATTCCGACCTGCCGGTGACTGC
TGTTTCAATTCTTGTGGTGGATTTAGCGCTAATCCCCCGGATTAGCGACT
GGCCGGCGTCCCGAGTTCATTAAGCAAGGGAGCTGATAGTTGGTCTCAAT
GAAGGGAAAGGGGAAATCACTACCAAACTCAAACTTCCTAAAGTCGTATA
TTCCGTAACTACAACTTGATGAATGACAAATTGCTTTATTGCCACAATCA
AGAAATGTTATCTCTAAAACCCCGATTAATTAAGAGAAGAGTATTGGCCT
TTGGAAACTGTTTTCAAAACTATACGAATTATTATTATACCATACGAGAA
TGACTAAATTTTCGCTTGGTTATGAACATACTCATACAACGTGGGAAGAT
CGAACAGATGCAGCCTCCTCATCTGCATATTCACGAGTTCCCACAATTAT
AATTACTCCAAACTCGATGAGCGGTCAAGGGAATGTCAAAAATTGATATG
TCTTCGTCATCTGGTTTAGTAGAGCATCCTCCCCCTTGGAAGTCCGGCTA
ATGATCGGAATAGCAGCACACGCAAGCGAATTCCCATGCAGCGCACCTGA
TTTCCAATTAACCACCCCCTACGCGGCAGCATCATCCAGGGGTTGATTAG
TCCAATTAAAACCCCTGGACATTGCAACCCCTGCCGACTGTTGTTGATAT
CATGTCAAGCATTTTATTGATCAAGTTACGCATCCGTAATACGAATCGAA
ATATAATTGCTCTTTTCAAGTGTCTATCATATATCAAATGAATTGCATTT
GCATCTCCGCCCTTCTGCATTCGAGTCCGTTCGAGCAGAGAGCTGTTCCC
ACGTTCGAGGTCCTGGATCAGGATCACATGGCCTTAGGCGTTGGTGCGTA
ATCGCACCAGACTTACAGGATCTTGCTTAACATTATTAAGTACTCGCCCG
ATGCTGGGACCTCGCACAATGTCTTTCTTTTGAATTCGCTGATCCCGAAG
ACAGAAAAGCTTGATCTAGCAGCCTCCCGACCAGCGTGCCTTTTCCAGGC
AGTACCACTCCCGCGATCTAAAATCCGTAATCTGCTTAAGCGGCGAGCTT
AAGTCGAGGAATCGGTGGGTCCTTCGGGACTTGGCAGGACCAAGCGAGAT
TAGAGGCACTGTCCACTTGAATCCTGAAGGCTCTCAAAAGGCAACGCCTA
ATCTGGCTTAGCCGCGGGAGCAACTATCTCAAATGGCTAGCTCCTATTTT
AGTATACACTTACCTTTGATGTTTATACCAACTACGTGTCATTACAATTT
TATTTATTATAAATTTATAAATTATAGATACAGTTTTGTAAGTACTGGTC
TTTAAAAACTGAAATCTAAACTCCGCAATATTTTTTAAAAGTATTTTTTG
ATCGAATCTGGTAGTTGCCAAAGCTGGTTCAGAAATGCAACTATTTGTTT
ATTATTTAAATCAGTGCATATAATACATATAGTAAATACGTTGTATTGGT
TAGCAAACGTAATTCCAAAAATGCATTTAATGGGAGAATCGAAAGAGATT
GAGGCTTAAAAGGGTTTGTTTAGTAAATTGTTTAAAAATTACGCTAAAAA
ATTAATACTGAACTTATATATTAGATTTATGTAAATATGATAAATTCAAG
AAAAAGGCCAGTNNNNNNNNNNNNNNNNNNNNNNNNNNNNNNNCTTTGAT
CTTTTTGTACAATCTGATATCTGTCAAAGTCTTTAGATTTATCATTCCCC
TAAACATTCATATGGTTGCATCATAAAAACCTAATTACTGAATGGAAAAC
AATCAATAGTGCGTGGTATTCAACCCCTGCTGCTACTATCGCCACTCGAA
AAGGACTCGCCTCGCAGGACTAGAAGCGAACCCACAGGTACTTCACACAA
ATCACAAAGCGGCAATAATGGCAGCGCCATAAAATACTCGGCCATGGATA
TGGAAGGATATCTCTTCATTAACAACTGTCGCAGGACGGGCAGAGATTCT
CTGCTGCGAGAGAGGGTAGCAGACGGACGGGGAGTTCGCGAGAGAGCAGG
TAGTGAATCCTGCGGAAAAGGGCCATAAAAACCCAAGGAATTGAGAATGA
GAATGAGCGACGGCTGCTGCGTTCCTTGCTCAATGAATTTTTCGCAATGG
CAGCCTGCCGCAGGATCGAAGGATTCTCCAGGGGAGAGTGAGAGAGGATA
TGCGAGAGAGGGCATTAGAAGCAACCCTCGCCCGAGTTTCGACCAATGAA
CGCGGAGTTTGTCTACCTAAGGGTGATCGACTGCTGGATGAATGGATTTG
GTCTGCAGGACTATTAAAACGCCGGCGGTCCTCACAGCAGACAACACAAC
CCATCGTGATCTCATCGAGTCCACATCGGAGTAACCAAGGATATATCGAA
TATATCACAATCCGCAATACCGCCGTCCACATAAACCGTTAAAACAAAAA
TCCAAATCGACTCAAAGACACTCCAGTGCCAAGTGCCAAGTGAAATTCAA
TTTGTGCAACCGTTTCTATAAAAATCGCCAAAATTACGCCCCACATCGGT
ATGCAGTCGTCGGAGGGTTCGCCAGACATGATGGATCAGAAATACAATAG
CGTGCGTCTTTCGCCACCGGCATCGAGTAAGTATAGCAAAAAAATCAGAT
AGGAATAAAAAAAGATGAAATCAATCTTTCTAATATATAAATCCAAGACA
ATCCTTTACTTATACAAACTTTCCCCTCTTCTTGAATTTCCAGGTCGCAT
TCTATACCATGTGCCCTGCAAAGTCTGCAGAGATCACAGCTCCGGCAAGC
ACTACGGCATCTACGCCTGTGATGGCTGTGCCGGATTCTTCAAGAGGAGC
ATTCGGAGATCCCGGCAGTATGTGTGCAAGTCGCAGAAGCAGGGACTCTG
TGTGGTGGACAAGACGCACAGGAACCAATGTAGGGCCTGCCGGCTGAGGA
AGTGCTTTGAAGTCGGAATGAACAAGGATGCAGTGCAGCACGAGCGGGGA
CCGCGGAACTCCACTCTGCGTCGCCACATGGCCATGTACAAGGATGCCAT
GATGGGCGCCGGTGAGATGCCCCAAATACCCGCTGAAATCCTGATGAACA
CGGCTGCCTTGACTGGCTTTCCTGGAGTGCCGATGCCCATGCCTGGCCTG
CCCCAGAGGGCTGGTCATCATCCTGCTCACATGGCCGCCTTCCAGCCCCC
ACCATCGGCTGCCGCTGTCTTGGACTTGTCCGTGCCACGAGTGCCCCACC
ACCCGGTGCATCAGGGACACCACGGTTTCTTCTCGCCCACCGCCGCCTAC
ATGAATGCCTTGGCCACTCGGGCCCTGCCCCCCACTCCTCCGCTGATGGC
AGCTGAGCACATCAAGGAAACCGCGGCGGAACACCTTTTCAAGAACGTCA
ACTGGATCAAGAGCGTGCGGGCCTTCACCGAACTGCCCATGCCGGATCAG
CTGCTCCTGCTGGAGGAGTCCTGGAAGGAGTTCTTCATCCTGGCCATGGC
CCAGTATCTTATGCCCATGAACTTCGCCCAGCTGCTGTTCGTCTACGAGT
CCGAGAATGCCAACCGGGAGATCATGGGCATGGTGACCCGCGAAGTGCAC
GCCTTCCAGGAGGTGCTGAACCAACTGTGCCATCTGAACATTGACAGCAC
CGAGTACGAGTGTCTGAGGGCTATTTCGCTCTTCCGTAAGTCACCGCCGT
CGGCAAGTTCTACCGAGGATTTGGCCAACAGCTCGATCCTGACCGGAAGC
GGCAGCCCGAACTCCTCGGCCTCTGCTGAATCCAGGGGTCTCCTGGAGTC
GGGAAAAGTGGCGGCCATGCACAACGATGCCCGAAGTGCGCTGCACAACT
ACATCCAGAGGACCCATCCCTCGCAGCCCATGCGATTCCAGACCCTCTTG
GGCGTGGTGCAGCTGATGCACAAGGTCTCCAGCTTCACCATCGAGGAGCT
GTTCTTCCGGAAGACCATCGGCGACATCACCATTGTGCGCCTCATCTCCG
ACATGTACAGTCAGCGCAAGATCTGAACAGTATATAGAGCCTAGACTAAT
CGCCGCACTCGAAGTGCCTTCCAAGTGCTGGGAACTGTGATAATCTCGGA
AGAAGCGCTTTGGACAATACTCGATCAGTGAAATCAACGATTTCACACAT
CCAGGAGTCGAGCCTTAAAATACGTACACAACACTCACCTTAATACCTTA
CCTAACCAGAACTCGAAGTAATCTTAGCTAAAGTCTCTCAGACCATACAG
ATGTGTTTCAAATTGCATTCGCAAAAGTTTCAACTTTGCCTGTTAAATAC
GCCAATCGTAGCTTAGTTTTAAACACTTTAGTTTTAAGCGTATATTATTA
GCTTTAGGATTTGGAAAAAACTTATTCAAAATAAACCTAAAGGTTTCGAA
ATGAAAATTAATTGGACTTTTTTGGGTGATACACTATACATGAAACAGTC
AGTTTCAGAACTTCGATTTTAACTATCAGAAGTTTAAAACACATTTTTTT
ATGTTCACTTGAAAGAATATAATTTATTAATTAAAAAGAAAAAACTACTG
ATTCATATTATTTGAACTGTCTTTTGGTTTACAAATCAATTAAACGTTTA
ATAGTATAGCATCCCGAGCTAAACTTAGAAAAAATTTATCTGAACTAAAC
AAGAAGTAGGTCCTAATTATTTGAGCAACTTTTTAATGCGTTCGCAGCTG
AAAGTGTTATGCCAAACATGGAATCATGAGATTACACACGGAATTATCAT
TCTTTTTATGGCCATTTCGTGAGGCTTTTCGCATCCTTAGAGACGACAAA
GCAACCGCACAGGACAACCCAGTTAATCACAAATGAATTATGCAAATACT
GGAACAAAGAAATATTAGATCGCAGAAGGAACCGTGGAAAATTAGCATAG
TTTTTCTGCATGAGCAGACCAAAGTCGGCATTAATTTGGGAACCTGAGGG
ACGCAGTGCAATGGCCGCCCCAGTTTTGATATCCTTTCTCTCCCGCCCCG
AAATTCGAAAAGTTAAAAAGCAAAATTCACTTTTGTGACTTTGTCGAGCG
GCGTTGGATCGTCGGATTGCTGGCANNNNNNNNNNNNNNNNNNNNNNNNN
NNNNNNNNNGATCGCTCTGGCGGAAGGACAATTGAATCCTTTCACAATGG
CCAACCAACGTGCAGCCGGAGGTAAATGAGTTTTCGCTGGCGAAGGCTGA
ACAAACAGTTGCCAAATTGTTCGAATTGCGTTGGCCAAAGTAAACAGAGA
TGAGTGTATTCCACTGACACACATCCATGGCAGTGGCGATGAGGATGTGC
AAAAACCTACCCTAACGGAGAGTCCGGAGCCCAAGCCTGATTCCAATCCA
ACCACGGCACCCAGAACATCCTGCGGGGATTGGGATTGGGAATTAAGCAT
GCTTCGTTGGTGCTGCCATTTCGACTTTCGCCAAAGGACCCTGTGTCCTG
TGTGCTCAGGCGGTTCACTCGGATGCTGTTGAACCCGGGGTAACAAATTG
TGATATTTCTATTTCCCTGCGCTGTTGAGCCCTTTTAAGTCCTAATGGCC
CTTTATTATCTGCCTTTAGACTTTTAATAGACTCAGGCACCAGGACACAG
CAACGCAGAAACACCGAGAGCAGCACCCGAGAGTCCTTTCGGTGGATGTG
TGTGTTGGCCTAATCCTCATCATTCTGTCATCAGTGACGTTTTTCTGCAC
ATTGTCGGTTGGCCATTGTTTGCGTCTTAATTTGCAGTTTTCTCTTGTAG
TTTTGCACTCTCGCCGGCGAGCAAAGGATTTTCACATTTTTTCACTTTTT
GATTTCTATAATGTCCCTTAAAGAAGGAGACCATCTTTAAGACGACTTCA
ACGTCGGGTGTGATACTAGCATGGGGCTTCATGGGATTAAGATCTACGAA
AAACTAAATCAACTGCGAAAAATTATCATTTTGAAAAACAAAAATTTTAA
ATATTATTTCCAAATATATCACTCTTAACAATTCATTTTTAATAACAGTA
ACAAAATAGAGTTCAAATATATAATTTCATGAATAATTCGTTATACAAAA
TCCTTAGATACACCTAGTAGATAAATCTTTTAGTCCTTTAGAAATTAATC
TCAGTTCGCGGATTCTCTCCCCTTAGATTAGACTCAATTTAATCCATTTG
AAGGTGGAAGGCGGCTTGGACTAGGACTTGGACTATCTACGCGGACTAAC
TTGTGCCTCACTTGAACTGCATTAAATCCGCGAGCTTTACCTGTCGAAAG
GGGGTGGGAACTGGCTCATCTGGGAGAAATCTCAAGTGGCTGGCGGTCCG
AAATTTCTGGGGAAATTCGGAACAAGTAAGTAGGAATCTGCGGGATTTTG
TGTAACGCGTTTAATTCATAGATTTTCGTTGATTAAGTAATCCCCGCAAA
GGGCTCAATGAAGGCGACCGTCGGCCGATTAGCGCAGTTCGCGTAAGCGG
GATGTCCCGAGTTTGTACCCGGAGGCAGGTGTGGGTTAACAGGTTAAGGG
TTTCGCAAGCTTAACCCACACAGGACCTCTCTCGCTCCCTCCTTGAGGCT
CTCCTTCTGGCTCTGATCCTTATCCAGGCGCAATTACCTAGCGAAACAAA
AATATGAGTATGCAAATAGATTTTAATGGGCAGGATTACCCTTTTGCTAA
ATACCAAAATCCTGGCCGGGCGGTCTGCGCACCGCAGCTCCTTTGTTTTC
AAATGTAATGAGAATGTCTCTAAGCCAAAATATTAAACATCCGTTTGAGC
CTGGCCAGAACACAACCATACATCGTCTATGTATGTACGTATACTGCAAA
TCCGGCTTCCGATTGTCCTAGTTGTTTGTACCTGAAGTCAGGACGTCTCT
CTCTCGTCCTGCGGCAAGCAAAAGTCAAAGCGGCGTTGTTCTTGTAAATT
GAGTAGCTCGATTTATCGCCAGATCAATTTTCTATATCTGCCGCCCAGAT
AAGCGGGTATATAATTGTTTCTGTGGCTTATGCGCTGCCAACTAAGCCTG
GTTTTGGTCCTGGTTTCCGTTTCGCTTCTTGCTCTGAGCCTTACTTAGTA
CCTTAAGTTCTGCTTAACTTACTTTAGTGGGCAAATGGCAAATTTTCGGC
GGAAAATTCTACGAAGTTCTTTGTATTTGCATACACATCCGTGGCGGCAT
TGTCTTTGACGCTTAGTCGCATAATTTGCCAGACAAAACGGTCATAGGAC
TAGAGGGGCAATGCACTGAGGAAAAAGTAGATTTTAATTTAAAAACTGAG
TTGTACACATAAAATTATATTAGCAAATGGTATGCATTTTTTCACTCTTC
ATGGCATAAAGTCAATTAAAAGTGCAAAAGACATTTTTTACATAGGTACT
TTACAAAAATCATTTGTAAAGGTAGAACACAACAACGTAGCGATTTATCC
ACCGAATTGTGCAACTTTTAGACCTCATTAGACAGAATACTTCAAGCACA
CCAGCTGCTTTCTAACAAGGCTGTCTTAGATCATCAGCTCAATGATCAAT
GCTATCCAAGGCGATTAGGACGAGGACATCGCGTTGCAGGATCATCGAAG
CGTGGCCTCATCCAAAGTACTTTTTGCACTGGTCCCGCCATTGTATCTGC
CCCTTTTTTATGCCCTAAGTACTTGATGCCCCGAAAATCTGTGCACATCC
TTTTGATTGTTGCCATCTGAGTACGGGACAATAGTAGTGGTTTTGCGACG
AGTGGACCTCCTGGAGGTGAGAAAAATATTAAGGGCAAATCCGCTGAGCC
GCCGATCCGGCGAACAATGTCCTCGAAGAATCTTGAGAGCAACTTGCGTT
TAACCTCAAGAAAGTAGCAATTGCCCGCATTATTTCGATGATCGACGAGT
CCTTTGTTCGAGGGATGCAGTTTGCTGGAAACTCCGCTGCGGCGAAAATA
TATTGACAGACTAACAAGTGTTATACGATCTGCGACAGTTTTTTCCGAAA
CAAGAGGCCTCGGTTCAAGGACTTGCAATCAAAAGCTGGACCACCGCGAC
TGCAACATCTTGTGTGTTCCCTCGAAGATTTGAATTGAATAGGGGCTTGT
CCGTTGAGAAACTTTTACAAAACTAATGGAGGATTTGTCTCACGTATATT
TTTTGATCGGAAGTGGTGGAAGCTGCATCTGCGTATGGAAATGTGCCTCC
GGGCGGAATCTTTGCGCAGCCTGGTAATTGAATTTGTTGCCTTTTCATTT
GATGTTTTCTTTGCATAACAAAGCGGACCGCCGATGGCCTCCGGGCCTCG
AAAACCGATTGCGTAGATAGTTTTCGATGGGGTTGTACGTGTATCTTTCC
GGGAAAAATGGCGGCCAACCGGCATTTAAAGGCGTTGCACATCATTTAAT
TAAGCCGTCGCACGAAGCTCTCCCACTTCCATTTTCCTGGTTTCGAAAAG
TTCGAAACTTTTCAACTTCCGGTCAAGAAAGCAGGTGGCCGGTCATCAGG
TGCATCCCCGAATGAAGCCATTACTACCAGGTCACGCAATGTCCAACGGC
CAACGGCCCTGGGAACTTGGGAACTCTTCGGGCTCGGTGTTGACCAGCAG
CGGTGAAAAGTGAAAAGCCGTCGCGTCATCCTCGTCGATGGGAGGCCATA
TGTCATCATAACGAGACCCGATCAACCCTGAGCTACAGAGCTCTCAATAG
GAGTAGGGATGCACCGCGAATAAAGTAGTTTAAAATACTATATATAAGTA
CCATAATTATTAACTTAGTATTTGAATGTAATTTTAGATTTTAGCTTAAA
AAATCGTTACATTTCTCTCCCCTTTTTTGCTTTTTGTGTTCTTCAAGAGC
ACCCCTCCAGAATGCAAGGTTCGTCTTTCAGTGTAGCAACCCTGCCCTCG
CATTCCGCAACAGTTCGATGAGAGCTCGGCAAATATGGAAAGAGCTCCCA
GAAAGGATCTGGGTCGAAGGGGACGAAGGGGAAAGGACTCGCCACTTGAG
AAATGTAACAAATCGACTTTGACAAAGCTTGGACCTCAACCTCAAAAACT
CAACCTCGACCTGGGAAATCGCGAAGTCGCCAAACAGAAACTGTCGCTTT
CGGTTTCTCGATTCGGGCTGAGTTGTCGGTGGTTCTGGGCACTTGGAAAG
TTTTGAAGTGGCCACTTAACACTCGAAATCGGGAACGAGCTTGCTACACG
TCACTCACACCATCACCTCATTAGGGTTTGCTGCGCTCCCAGGATACAAG
GATATGTGTGCAGGATGTGCGGAGCGCCTAAAACAAAAGGGGTAGTTAGC
GAGTTGGACTTGCCAGCGAAACGCTACAAAAAAGCAAGTTCAGCAGTTCG
AAACTGAAATCGGGATATTGGCAAACCAATTTTCGAGGGCTTTTGTTTCG
CTGAACGACGCGAGTAAGCCACAAAGGATCAACAAGGCTCGAGAATTATT
TTGTAGGACCAGCAATTGAAGCACTCCAAAGGAGTCTGGAGTGTTGGACC
CGGCGATTGTAAATTAATTTTCCAGCAAGCAAACTACTTTGTCATACAAA
TATATTTAAAAAAACAGTGCAAAAAAGCTGAATAGGGAAACCATCTTGCA
CATAGATTTTGTTGAATTTATTGCATATAATGTTCTGTAAAATATATAAT
CCTGTATGAATAATCAAAATCAAACATTATTATTTAGAATAGTAAGCCTG
AAAATGTATTGCACATACACTTGAAACATGTTTTCATAAATTATCAAGAT
TTTATTGAAAACAAAAGAACCTTTTCAGACACTTTGCCATAATTTTTGCC
ACATTTTAAAAACCCACAGAAATGATTGAGTGGTGGCCCAAATATCAAAT
GGTTGTCCACATTTTGTTTTATCGCCAGCTGTCGACGGGAACAGCAACAA
AATCAACTTCAATTTCGTTTTTAGTCTGGTGATTTTCGCTTTTTATCGAA
GCCATTTTGTCAGAAAAAAGGGATTTAGCCACTAATCCGAAAATGGGACA
TGTCCGGGCCAGGAAAACGGTGCAGAGGGCGATTGAATGTATCTGCGGCT
GCCTAACGAGCCTGCTGCCCAATTGGTGTCGATAAAAAATATAAAAAACC
AAAATGAGAATCAGGGCGCGTGATTTCTGACATCGCAATTGACAACCGAG
AGGAACAACAGCTGCTGAGCGAGGGAGACGGCGCAACGCTTTCAATTTGC
TTCAGGAAATTAGGGAGGAGGACCAGCTAGAGGCACGATGGCACATCCAC
ATTTAAGCGCTTACATGGGAACTAATTTCTGAAGTGCCCTCGAACACTTC
ATATAATATTTGCATCATCTGCGGCAAGCGGCTGGCGACAGCGACAACCC
GCTGCGGGGATTAGCACTAACGCAAACATGGCGACAGTCAAAACCAATCC
AAAACCCTGTGGCACCCAAAAAACTATCTGACGGATACGCGAGCTGTGAC
TGACTCGCCGTGGCTTGTCAGCTTCACTGTGGCCTGGTGACAGTGGTTAA
AAGTGTTTAGGTAGTAAAAAACTAATTGTAACCAAACTCTACGTCTCTAG
AAAATCATCATTTTTGACTGGTCCTTCGTGCCGTATGTCGTAATTGAAAC
ACATCGATTGTTAGGCAATGGGTGGTTTGTATATACGTCTTAATGAAACT
GTTTAATTTGGTATAAGCTTAAGTTAGTATTTTGTATATAGTTCATTAGG
ATTCTTCCCACTGTGCGTGGGGTGTCTTTGGGCTGCGCGTGCTGCGTTCC
TCGTGAGCAGCTTAAAAAACGCTGGTCGGACGGACACTGTTTACCGTGCG
GATCACACTTGAGGGCCGGGTCCGTTGACAAAACGGTTAAGTCGGCGTTC
CGAAAGCGCCGGTCCATGACATATTTTCAGGGGAAACAGGCGCGCGGGGG
CTGGCAATTATAATGTGACAATGTCACGTGAACAGCGGCAACATCCTGAT
GTCCTACGTTGGAAAGGCATATATATCCCTTCAGCATATAAATACTTAAT
ATATGAAGAAAGGGGCTTTGGATTCCGCAGAGCTGGAACCACTTTTTGTG
CGCTGGTCTGTTCCATTTTAATGAGAGAATGAGCGAGGATGAGCAATGAA
CTGTTGGCCCGCAGTGCAACTGTTTCAACTGGTTATGCTATAGGACTAGT
TCTCCAAGGGGTGGTTCTGCCAACCCCTACCCCAACCCAACCGAACGCAC
AACTCATTTGCACCCCGCGATTTGTTTGCCGGCTATGTAAATTGTCACAT
TATTGTCATAATTCTCAGCCCTGGGAAATGGAAAAGCCATCAGCGGAAAA
CGCCTATGACATAATTTGTGCTTTGTTGTGGTTAATTGTCGTACTCACCT
CCAAAGGGCGTGAGCGTATGTAGGAGATTAGTTCGAATGGACAATAAGCA
ATAATGCTCTAAAGTGCTGCTAAACACTCCAGCTACTGGTCGACTGGGTC
TTAAAATATGGCTCAAAAGTGGTGAATACTCGTATTGAGATAGGCTGGTT
AGGGGTTAGGTCGATTAGAGGTCTTTGAATATGATTATTAAATCGCAAAG
TAGACAGATGGCTAAATATCTTTCTAGTCTCTATTTAAACCCATGTAATA
TATATCGCTGAAGATTTCACCTTACCATCTAACTTAATCCAATTAAACGA
AAAATTGAGATGTTCAACAAAAACATAATGATTCCCAAGAATTTCATGAA
CCGACTTCGAGCATCTTTCATAACAGTTCGCCCCTATCGATGACGAAACA
TCTTGAGTAACCGTCCGAGCCAATTAACTCGACGCCAATGATCTGTGAAA
TCGCGCAACGCAGAAGCCGCCGCCGGAGATCTAGATGCAGAATCCCTGAA
TCCAGATCCATAGGATCTGGAAGAGCTCCGATCATCTGGTCGGATTCTGC
GCTTTGGTCTCTGACCGAGACCCGTTATAATTGAAACCAATTAGCTTGGA
AAAACCTTTTAATAGTGTGTTCAATGCCCGGTCTTAAGTAAATATTTTCA
TGGGCGCAGGACAATGCGAGGATGTGAGAACATGGCAATGACCAAAATAA
TCCTGCTCCGTTCGTAGGATATATTGTAGTGAATGTTACCAGCGAAAGCG
GTCTAAAGAAATTGCCAAATAATTGCCAGGAAAAAAGCAAGACAAAGAAT
AGAGAATGGAGAATGGAAAGCATGAAGACAAAAAATCAACCGCAGGCATT
GTGCGCCGAAGAAAGAAACTGAAATCCTGGTCTTCAGGAACTCTCTTCTC
TTTTTTGCCAACTGTCGATGGCTGTCAAAACTCGTGTGGGTAGCTGGAAA
TATTGTTGCAAATATTGCACAGGCCCAGGAAATATTAAGGGTCTCCATTC
TTCTTGATTTATTTACTTTTTGATTCCCAGCATTTCTTGGCAGCAGTTAA
TTGGCCCGTTGTTGTGTCAGTCAGGCTAAGGATCAGGATCAGCGCTAAAA
TAAACAAATTTACATCGGAGATTTACGGGCTCGGAATTGCGACAGTTTCA
CGTAATCAGGAAGTGATGAGCCCGGGGTATTCACCTGCACAAAAGCCCGT
AATTTGTTATTCCTTTTCGTATAGTATGGTATAGTACAGGAAATTCGATG
GTTTTCTATCGGTGAGCTAATGAAAATGCCAAATTCCCTGGCTGTAATTA
GCCAACTATTCGAAATGTTTCGGTTTCCGAATTCGCAGCTAATTCTACTT
TAAACGAACCCAATGAGCTGATCCGCTCTACATGCTGCTTAAGTTTTGTG
ATTGGCATATCATTATCGCATGCCGACTTCAGTTTTTAATTCGGCTCTAT
ACACTGAGCGAAAATAAATCGTAAGCAAAGTTCATTGTAGAAAACCTTTT
ATATCAAAGAGTTCCATTAAGCCAACTAACTAAAATAATGACCAAATTAA
TAAAATAAGTAAATAAGTAATCTATGGGCTACTGAACTTAGTACTTCGTA
ATTATATTTCAATTTAATTCAGTAAAGTCCATTTCCTCAGTGTCCCAGCT
TTGGATTGTCTTGAAGTAGCCACAACAAAGTGGCAAGCATAACAGAGTAA
TAACAAAAAAGGCAGCAAGAAACGGTAGGCTAATTAAGCACTTTGAGCCG
CCGCCGCAGACGTGGCCAACATCTAATCACCTGTGAAAAAGGAGCCGAAA
CGCTCGAGTTGAGTGGCTCGGAAGGCGAGTTGAGTGGAGGTGAGGTCTAA
ATATCAAATCGATTACAAGTGAGCCCGTCAAGTGGACGGGGTATATTTTT
CGATAATAATTTAGTGCCGTGTCATGAGAGCGGAACTCGCCGGCACTCCG
GTTTATTTGTTTTTTATTTGAGGCTGTGTGCTGTTTGTTTATTGGCTGTC
AAATTCTTGCACTTTGACGTTTGACATTGTCCCACAAATGGCGCACAATC
AACCGGAATTTAATGCCCATTTTCAGGGGATTGTGTGTATGAGCGATTCC
GATTTGTCGAAATGTCGGCGCTGCCAACGCAATTAATCGTTCACTTGTTT
GCATGTCACACCGAAAAGTAACACCACTGAATATAAACCCCATCCGATGT
GACATTGAAAATGCGATTATGCATGGAAATCATAAGTTGGTTAATAGCGC
GGTAATTAATGTGTAATGTGCGTTGAATCATGAATCATTTTCGCCAATGA
ATAGATGTCAACATCGGCTTAATTGTCTCATTTGTGAGCTGACCTTCTGG
CTGCTGTGCACTTGCAGATATGATATTCAAATTATCTCAGATTTTTCTTG
GTCTTCGGATAAGTGTTGCTTGGAAGTGGAAAAGTACTCCTTCCCGCCGA
AAAAGTGAGCCGTACGTTCTTGGCCCCACAAGCTAAATGATCAGGGTTCA
GTGCACCAGCTTTTCGACAAGGTCAACAATTTGGGTGGCTGCAAAACAAC
TTTCGAAAAGTGCAGCAACTGCAACTGAGCAGTGGCATGCCACATTTCAA
GGACAAGGGCAGAAGGCAATTCACGAGTGCCGCAGGATGCAGATAACCAC
TTCTGATGAAGGCCCTAATGATGGACTTGAATATTTTTTACCAATTCATA
CGATTCAATTTTTTGAGGGCATAGTTTAAACAAATTGGAGAACTTAAATA
AGATATACAAAGGAAATTCAAATTAAAAGGGAAAACTCTTAAGTAAACCA
TGTTGTTTTTATGTTGTCATTTAATCAGAAATTGTGTATCTGCTTAATTA
AGATGACTATTTGTTAAAAGTAGTCCTATTATTTTTCTCATTTATTCATT
TTCCGCTTCCTTTTCCACCTCACTGGTATTTTGACGTCACTCCTTGTTCA
ATTTGCATATTCGCACACTGCGCAGACAGCCGAACCCAGTAATCAGGCCC
CCGAAATGCGGAAGTCTGCGAATGCATTGCGAAAACCGCTACGCATGCGA
AAAACTCGTTTTCCACCGCCCTCTTCGCTTCACCCCCACCGCCCCACTAG
AAAAACACGCAATAATCCCCGTAAGATGACCTTGATATTGCCAACGGGCC
AATGCGTGTGTGTGCGTGTGGGGAAACTGGTCCAGTGGAGCTGTAAACGG
TTTAAGTCATATAAACCACGTTAGTTATGCGACAGTTTATGGCTTACAGT
AAAGTTGCTAGGTCGGAGGAAAAGTCAAACGGTAAGCGAAACCGTGGCCA
GGAAAATGGAAACGCGATGTGAAAATTCAGCAGATGCGCAATTAGCGGGC
ACTTACACGGGAGTTAGGAGTATACGTACATATATCGAGTTACACTTTCA
TAAAGGATGAGTGATTGAAGTCGGATTTGGATAAGCAGTATTTAGGGGAA
ATACATAGGAACAAATTTATAGGTATATGAATATTATAGGAATTATATAC
AAGGGCGATTAATATTAATTCATTTAAAGTTTACATAAAAACTTACAACA
TTTAGTTTTTTGAAAAATCCATATGAACTGTACCTAATATTTATTCCGCG
TGATATGCGCATTTTTTAGCAGTGTACCTAGAGTTGTCTGACTGACTTTT
GACGAGTGTGCAGGGTCATCCGTGAATCAGCTATCAAATCACCATCTCCC
CATCATCTGAAACTCCTTGCCTCCTTTCCACCAGGAATAAATGGATCGTA
TTTCCCGACGAGTTTGGCGAGCTTGGTTTTGACTTCTNNNNNNNNNNNNN
NNNNNNNNNNNNNNNNNNNNNATGGAACCGATAAGCGTTTAGCATTAAAT
TTTTGTTAACCTTCCGCGCGGAGTTGACTCGCTCGATTTCAGAAAACGCT
CGACTGCATCTTGAATTACAAATAATCGCAATTGTCTGCCCATATATCTG
CCTGCTCGTTTTCGCTTTGTTCGGGTGGTAGTTCCTAGTTTCCTGGTCCG
CAGCTCTGACCCGGGCTCCTGGGCTCGGAATAGCAGCTGAAATAATTGAG
AGACAACGCGGAATTACGACAGCATGGATGTGGATGAGGATGAGGATGAG
GAAAACGCTCTGCTTTGCATGATGCATCCCCTCCCTGAGGGCACAACCCT
CATTATCTCTTTGCCGATTGTGATTAACTCGGCCAAAGTGAAAGCCTGAC
AAATAAAACGCTGAATGGACCCGTCAGCCATCTCTTTCTGGCTGCTGCAG
ATGACGGGGCAATCACAACAGAAATAACAACAAAATCAACCTCCTGGTAC
AACTCCCTCCCTCGAAATTCTGGGTGGCAGTATCGTCGCATCAGGCAAAC
GCCTCAAAATCGAAATGGAAATCAAAAAGGCAGCAGCAGAGAGGCCAGCG
AAGAAGGACGCGTCGGGAGTACAGTGGACGCTCGAGCATGACGGATTTAG
TAAAATTAATTAAATATTTTCAATATTTTATGCTATAAGAATATAAAGAA
AAGGCTCTTTAAAATGGTTTATGAATATGTTTTAGATGTAACTGCAGTTC
TATTACTATAGATATTTAATATAGAGGAAATTCTCGAACTTCACGATTTC
CGAGTGATCACTGTAGCTGGACCGTTTCAACCCTCCGATGGGCACACCCT
CAAGCTAATCCGGCCATGCTCAACTGCTCGGCCTCACCTTGGATCCGCTG
CTCTTGCCATCGCCTCCTTGCCATGGCGTTCGCACGTAAGTATATATTCC
GGAGCTATATGCCATAGCTGCAGTTCCTGTTGTTGTTTGTCAACTGATTT
AATTTCCTCCTCCTTTTACCGCTTTCTGCTCTGATCACCGCCTCCTGCTG
CGAGAGGGCGTTCTCCGCTTTTGGCCACACAAACAAGCCCGCCGGATANN
NNNNNNNNNNNNNNNNNNNNNNNNNNNNNNNNNNNNNNNNCTTGCAAAAG
GGCAAATAACGGTGTAAATGAGAGTGTTGCTACTCGAAAACTTCGACCCC
ATGCGGCTACTTTGTGTGCGAGAGTGTGCCGCTGTGTGGAAATCGCTCAT
TAAAATATGAAAACCCGATTTGCATACCTAAATGCTCTAATTCTCTTTGC
GTCGAATTTTAGGACTTAAGCAAAACTGTTTACAATTAAAAAGAATATAT
ATATATAAATAATTTAATGTTCATTTGACTCTAGATATAAAACTTCACCT
AAGTTTGGGATGCAGACCTGCTTGCATTGTTAGATCATAAATAATGCCAA
AAGTTCTCTGCAAACATTACGCAAAGTGGGNNNNNNNNNNNNNNNNNNNN
NNNNNNNNNNNNNNNNNNNNNNNGCCAACTGCTTTGGCCATAAACAAGCC
CAAACAATGCCAGACATTTCAAACACAATAAATAATTGAAGCCAGCGCAG
AGTCAACAAGTCAAACACATTGCGGTAACTCTGGCGATTGTTGCCAAGCG
CTTTTGGCCACACCACAAAGTCCAGCTTTTCAGTCCGATCTATTGGCCAT
GCACATGCAGAATGCAAATCCAGCTAAAAGGCAAACAAACGGCTTTACAA
CTTTACAACTTGAAGAGGGGAGTGAAAAGTTAACAACGCTCATTTGGCGA
ATTTCCCAAGATCTGTTCGGATTTTCGGCAGAGGGCGACCGCCCAGTTAT
CCATCACAATCGACAGTTTCCACGGGCTTTTCACACTGGAAAAATCAAAA
AGACAATAACGAGGCTTATGCCAATTTCTTCCACAGGGTGTTTTCAGTTA
CTTTCTATTTCTGTTTTTAGCTTAGGCCGCGTTAATGGCAGAAAATAAAA
AGTTGAACATTATTGTATTATAAAGGCATACAATACTGTTATTTAATCTA
TTTTATATCCCATTTTATTTGTATGCTCCATAAATTTTATTTTTTGCCTA
CGCCCAAACTAAATTAATGCCATGAAAATTGCATCATGCTCTGCAGAACC
AATTGATAATTCCTGGTTTCGATAGATCCCCTCCCAGATGAGGATACCTG
CGCTGAGGCTGGATTACAGCTGAAAAACTTTTGAAATAATTAAAAAATAG
TTTCGTCTTGGGCTTGGGCCTGGTGCAGCCAGAAACGGTGGAACTAAGTG
CATATAGCATATATTCGTATATATAGAAAGCAAAAGTTGGCGCTCCAAGC
GAAAGAGATCGAAACTGGTAAAACGACTTGGCAACACGACCGCGATACCA
ATACTCGCCCAAAGTTGACTTATTGGAGCACTTAGCTCGATTCTTGTATT
GTACGCGACTGGCNNNNNNNNNNNNNNNNNNNNNNNNNNNNNNNNNNNNN
NNNNNNNNNNNNNNNNNNNNNNNNNNNNNNNNNNNNNNNNNNNNNNNNNN
NNNNNNNNNNNNNNNNNNNNNNNNNNNNNNNNNNNNNNNNNNNNNNNNNN
NNNNNNNNNNNNNNNNNNNNNNNNNNNNNNNNNNNNNNNNNNNNNNNNNN
NNNNNNNNNNNNNNNNNNNNNNNNNNNNNNNNNNNNNNNNNNNNNNNNNN
NNNNNNNNNNNNNNNNNNNNNNNNNNNNNNNNNNNNNNNNNNNNNNNNNN
NNNNNNNNNNNNNNNNNNNNNNNNNNNNNNNNNNNNNNNNNNNNNNNNNN
NNNNNNNNNNNNNNNNNNNNNNNNNNNNNNNNNNNNNNNNNNNNNNNNNN
NNNNNNNNNNNNNNNNNNNNNNNNNNNNNNNNNNNNNNNNNNNNNNNNNN
NNNNNNNNNNNNNNNNNNNNNNNNNNNNNNNNNNNNNNNNNNNNNNNNNN
NNNNNNNNNNNNNNNNNNNNNNNNNNNNNNNNNNNNNNNNNNNNNNNNNN
NNNNNNNNNNNNNNNNNNNNNNNNNNNNNNNNNNNNNNNNNNNNNNNNNN
NNNNNNNNNNNNNNNNNNNNNNNNNNNNNNNNNNNNNNNNNNNNNNNNNN
NNNNNNNNNNNNNNNNNNNNNNNNNNNNNNNNNNNNNNNNNNNNNNNNNN
NNNNNNNNNNNNNNNNNNNNNNNNNNNNNNNNNNNNNNNNNNNNNNNNNN
NNNNNNNNNNNNNNNNNNNNNNNNNNNNNNNNNNNNNNNNNNNNNNNNNN
NNNNNNNNNNNNNNNNNNNNNNNNNNNNNNNNNNNNNNNNNNNNNNNNNN
NNNNNNNNNNNNNNNNNNNNNNNNNNNNNNNNNNNNNNNNNNNNNNNNNN
NNNNNNNNNNNNNNNNNNNNNNNNNNNNNNNNNNNNNNNNNNNNNNNNNN
NNNNNNNNNNNNNNNNNNNNNNNNNNNNNNNNNNNNNNNNNNNNNNNNNN
NNNNNNNNNNNNNNNNNNNNNNNNNNNNNNNNNNNNNNNNNNNNNNNNNN
NNNNNNNNNNNNNNNNNNNNNNNNNNNNNNNNNNNNNNNNNNNNNNNNNN
NNNNNNNNNNNNNNNNNNNNNNNNNNNNNNNNNNNNNNNNNNNNNNNNNN
NNNNNNNNNNNNNNNNNNNNNNNNNNNNNNNNNNNNNNNNNNNNNNNNNN
NNNNNNNNNNNNNNNNNNNNNNNNNNNNNNNNNNNNNNNNNNNNNNNNNN
NNNNNNNNNNNNNNNNNNNNNNNNNNNNNNNNNNNNNNNNNNNNNNNNNN
NNNNNNNNNNNNNNNNNNNNNNNNNNNNNNNNNNNNNNNNNNNNNNNNNN
NNNNNNNNNNNNNNNNNNNNNNNNNNNNNNNNNNNNNNNNNNNNNNNNNN
NNNNNNNNNNNNNNNNNNNNNNNNNNNNNNNNNNNNNNNNNNNNNNNNNN
NNNNNNNNNNNNNNNNNNNNNNNNNNNNNNNNNNNNNNNNNNNNNNNNNN
NNNNNNNNNNNNNNNNNNNNNNNNNNNNNNNNNNNNNNNNNNNNNNNNNN
NNNNNNNNNNNNNNNNNNNNNNNNNNNNNNNNNNNNNNNNNNNNNNNNNN
NNNNNNNNNNNNNNNNNNNNNNNNNNNNNNNNNNNNNNNNNNNNNNNNNN
NNNNNNNNNNNNNNNNNNNNNNNNNNNNNNNNNNNNNNNNNNNNNNNNNN
NNNNNNNNNNNNNNNNNNNNNNNNNNNNNNNNNNNNNNNNNNNNNNNNNN
NNNNNNNNNNNNNNNNNNNNNNNNNNNNNNNNNNNNNNNNNNNNNNNNNN
NNNNNNNNNNNNNNNNNNNNNNNNNNNNNNNNNNNNNNNNNNNNNNNNNN
NNNNNNNATGGTTAAATGAGTGATATCATTCAATATCTGTCAAATTTGAC
TTCATTATTATGAGAACTATATTTTATTTATGATTTTTTGTGTAAATAAA
AGCTTAATTAAAATATAAATATTTTTAGGACTAGCATTTTATTGCGGACT
TTATTTTTAACATTTTTCCCTCTGTACTTTCCACATCCATTGGTTGGCAT
TCTTTTTCACCACCGACAACGATTACATTAACAATATTAGCAACACTTTT
CAGAGCTTAGCTTTCAAGGTCAGATTTGTTGTGGACTCGAGGGTCCNNNN
NNNNNNNNNNNNNNNNNNNNNNNNNNNNNNNNNNNNNNNNNNNCTGTTGA
AACTGCTCAGTCAATTAAGAAAATCAATTCGGTTTTGTTTTTTGCTGCTT
ATTGTTTTTTATGATTTCTTCTCTGCGTGCCTTTGTGCACCCACTTTTGC
GGCAATCGCAATCGATGGAATTGGCTTGCTCAATTGCGGATTTTCGTTCG
GATTTGCGAAAGAGGTAAGAGTCGAGAATTTGCCTGGGACCGAAACAGGT
GTCTCATGGGTGTGTTCTTTATAAGTCTATTTTTATGAACAACACACGTT
TATGATTGACTGCGTTTATTTTTAAAATGGCAAGCGTCGCCAGAATTTGT
CGTGAAATGTGGAGCTCACTCCAATTATGGGGAGGTGGGTGTGACGAACC
CAGAATCCAATTAAATTGATGAGTAATTAATATATTTAATTAAAGTGGCG
GATTATAAACTTGAAAACATCATTAAATTTAAAGGTAATTTGCAATTGAG
TTAAGTGATATTATCTTATTTTTTAAAAGCACAAAACCAGAAGCAATCCT
TATCCGATTCACTTAGGTGACGAATTCTCCTCATGAAATGGTAGATAGCC
GGGACACCAAACATTTAGCTGAGACAATAACCGAGACTGCAACTTCTATA
AAATCCCGATAGAGACCGCCACTGTTCTCTCTCGTTGATATGAAAATATA
CATATATTTATGTTTAAAGTGCCAAATAACTCTTTTATTAAAATATGTAA
ATTATAAATTAAATGCATTGAAATATTTCTATCATTTTTTTTTATACCAA
TGCGCAACTTCCCAGATAAAGTCATTAAAAAAGACATTTAAAATAAATGG
TCTTTTATTACTTAAAAATACTCTGTACAACAAGACTACTCTAAGTATTT
ATAGGCGATATTTAAATTAACGATTAAGTCAGGACTTCGTAATCCCTCTC
ACACATTGATGACCAGTGCTGTGGATCGGTATTTCCTTTTGGGCTTGATG
ATGGTCTTGGGTGGTCGGTTAAGATCTCCACTTGGAGGACGCCTGCGTGA
TCGAGATCCCTTCGGCGGAGAAGATGGTGGGTGTTCGATGTACTTGTTGC
GCAGGTGTCCCGGCCCCGAAAAGTTGGGCGGATAGGCCTCAAAATCCTCG
ATCTCGAGGTCTGGCCGCGATTCGCGCTCCTGTTCCTGCGCCTGGGCCTT
GAAAAACTTTTGCAGCTTCGGATTGTTCAAAAGCTGAACCTTGATGGCCT
CGTCGAGCAGCTTCTGCTGATCCTCCAGGTAGGCCTCAATTTGTTTCTTG
GAGGCGACGCTTTTGTAGCGATCGTGGTTCTTTGGTCGGGGCACTGGAAC
CACCTCGTAGTCATCGTGCTCGGGCTCATAAACACTATATGAATTGCTGC
TGGAGGCGACGGTTGCCTTTGGAGGTGGCACTAGATGGAAGGGATCGGCC
TCTGATTCGTATTGCACTGGGGTCCACTTCGATCTCTTCGGAGGAGGTCC
TACATCCTCTCCAGACCCAATATGAACATCGGATCCATAACCGGAGGGCT
TGTGGATATCGGATCCATAGCCAGATGCCTTGTATGGAATGGCCGTCACG
TATTTAGGCTGCTTCTGGTAGCCGGAACTGGACTTCTTGGGCACAGTTAT
GGGATGCTGGACGCGAATTTGGGTGCCAATCGTGTACTCCCGACTGTCCT
GAACGGAGGACTCTCCTGAATATTCGGCGGAATTGTAGCGTTGTTCGCCG
GAGTAGTCCTCTTCCTCTTGCTATATTGTAGAGGAACATTTTAAATCTTT
ACTATTATTTGATACCTTATTTGTTAGTCCAACTCACCGATCCGTAGGGT
CTGTAATGGCTCTTCTTGGGATACTTTTTGCTCAGTGGCCGGTGCTTGCT
CTCATTCGTTTGCAGATCGGCGCGGAGGTAACCAGCAGGTCCTATTCTCA
CCGGTCCTGGCAGGGAGCTGGGTCCGTGCCCAGATCCCGAACCCACTGCA
CTGAAGTAGCTCCTCCGATAGTAGGATCGCGGGGGTCTCAACCCCGAGGT
GACCGTCACTAACAGCACCGCCGCAGCGAAGAGCTATGAAGATAGTATCC
ATTTCAAGTTAATTGTGAATCTACGATTGCGGGTGTAACAGCTTACATTC
CAGCACACTTTCATTTTGGGTGGCGGCTTTTTCGGGGGGATTGCGACTTG
TGAAAACTCTCTTCAACGGTATTAACCACCAGCGTGGCCCCAACGAAACT
GAAAGTTCGGCCAACGGACGCAACAGTTTTATGCCAGCTTCCTCGAACCT
GCTGCAACATGTTTTGCAATGGCAATCGCAATTGAAACCTGCCAGGTGAG
CAGCTAGTCAGTAGCAGATCGAAATCTCCGCTTCACGCATGGACTTACTA
CTCACAACATGGAGTAAAAAAGAGCTTACCGCGCGCAAAGTGAGGCATCA
TTTGCATTTCCACTAGGAAATAGAGCGCCAACTTATCGGATGGGGCAGGG
GGCATAAATAAAATGTTTCTTTATGGCCGTAATTACACATAACGATGGCC
ATTTACTTCTTCGAAGTTGTAACTGCGGAGGGGGCTCAGGTTGTAGTCTG
TGACTTAATAGGAAAGTAAGCAAATTAGATACATATGCAAAATGTACGAC
AATAAAGTTAATAGGCAAAGATTGATGGCTTTTTTGAGTAATTTGACCTC
GAACTTGTTAATATAAAGCTAAGTAAAAGAAATGCCTTTATTCGATGGTA
ACAAACTTACAATTGCTTATTAATCATCATAGAAGTGTACAAATATTTTC
GTAATAAAGGTTCAACAACCGAAAATGGTAATATAAAAATATTATAACTA
