# Supplementary material for: SMCis: An Effective Algorithm for Discovery of Cis-Regulatory Modules
Source: PLoS One. 2016 Sep 16;11(9):e0162968. doi: 10.1371/journal.pone.0162968 (PMC5026350; doi:10.1371/journal.pone.0162968)
Supplement: S1 Datasets — (ZIP) [file pone.0162968.s001.zip › dataset/Drosophila/Masked/dsim_h.fa.masked]

>3L:8092142,8132141
AAATGCAACTTCAAATGCTAATTGCGGCGACGGTCAAAGACTCGTCTTCA
GTCCTCAGACTTCGGTCCTCCTCCTCGTCTTCGGCATCCAAGAAGGCATC
GAGAAGAACGGGGGCCTGCGAAGACAGAAGACAGTTCATCACAATTGCGT
TTGCAAATCAACGAGGCGACAAGCGAAGGCGCGCATGCGCAGCACTGAAG
ATTCAGATTGGATCGGAGGAGGGCCTAACCCAACTGGTGGTGGTTGATGG
CCGATGGCTCTGTCTCCGTGCCTCATTCATATGCAAATCCGTCCACGCTG
GTGACCACAAATGAAATGCCAACACGCAGAAATGCAAAGAGAGCATCGAA
TTGCAAATTATGGGGATGCCAGCTCGTTGACAAAGTTGCGCCTGAATAAT
TCCACAGCCCTGTTAGAAGCGACGACAACTTANNNNNNNNNNNNNNNNNN
NNNNNNNNNNNNNNNNCCCAGACACATACGNNNNNNNNNNNNNNNNNNNN
NNNNNNNNNNNNNNNNNNNNNNNNNNNNNNNNNNNNNNNNNNNNNNNNNN
NNNNNNNNNNNNNNNNNNNNNNNNNNNAGCAAAAGCGCGTGCCCGCGGTC
TCAACTTCCGCTGCTGCCAAGTGTTCGCTTCCATGCGTGACTATATCCAC
GAGATCAGGAGCGGACCGAGGTCGCATCCAATGGATCGGCAAAGTCAGCA
AAATATATGGGATAGCACACCAGCAAAGCAAAAAAATCAAAATAAACTCC
AGAAATAAGAGTCCGCTGTTTGTGCAGTTGAACAGTGAAATTGAAGTACC
AAATATGCAAAGTGTTTCAGGTCTCAATTCGGTTTAAAATACTCACATAT
GTGGTATGACAATGAAAAAAGTTGACAAAAGTACAACAATAATTGAACAA
CAAAACGTTTAGTAAGTGGTATATCATTTTACTTGCTGTACAATTGCGAA
CATAAAATCAAAGCTTGCATAATGTATTATTGGCATTACTAAAAGGTTTA
TTATATTTGATTGTTTGGATATTGTAGTTCAGTAGACATCCTAATCAGTT
CATTTTGATTGATCCAGTTTGTTCATAAAATTAACCAGATTTCTATACTT
AATCTTCTTCGCATGCCCTTCAAAATATAACAAATGTCGAATTTTTGATA
ATTTATATTTTTAAGTAAGCAATTAGGTGGTTTTAGTAACTCCGCTCCTG
GTGGATGGTCAGTGAGTGTGAGATGACTCCCCCTAAAGCTTTACGAAACT
AATGCCGAATGCAGGTCGGTTTCCGTGCCTCCACATTCCCAGTCGTTTTG
TTGTCATTTTCTGCTGCCTGGTTTCCAGGAATCTGTGTGTTTGCTTGGTG
ACGAACTTGGTTGCTCCATTAGCATATAGCCGGTGGAGTTCTTCAATGGG
GGCGGGGGATGAGCAGAGCGGATCGCAGTGGAACGGATGTGCGCTTGATT
ATGTTGTTTGCCAGCGAGGCTGGTCCTTCATCTGGCTGCTCGAGATGACG
AAGATTCTATGAGTGCCCTGCCTTCGCCGGGCATTAATCATTCTTGTTTT
TGAATTCTTCTCAAGCAAACAGCGCGCGACTGACGCCAGGCGGTCGGCTA
CCAGAAAATGGGAGAGACAACACCATGCTTCGAACAAAATACGGTGGCTA
TCAAAATAGCTACGTACACGTTTTAGCCCACCCAAATGGTCAAGGGTTTC
CTCGGATCTTGATCTCTGTTTGTGCGATCACGATCACGCGTTGTCCGCCG
CTTTGTCCTAATGCCTCGCCTTGTGCAAATGTTTATCCAAGACAATCCCA
AGCCCCGGGCCCAATTTCCAGCCCGAAAGGATTTGTCTCGCCTCGTCATC
ATCGGCATGCCAGCATTCCAGCATCGCCGGAATCATCATCCGCATCGTCG
TCTTCGTCGGCGGCGTTAATGTGAGGGCAAACAAGCGTGATGTGGCAATT
GTCTGGGGAGCGATCTGTACTGCGTGTAAGTAGCAGACTTCTTGCTCTTT
CCCTATTTGCTAAGTAGCCCCTGGGCAGGAGAGGCTGTGCCCGATCCCGA
GGTGTAGATCCATTAGCTACCAGTCGAGCGGCCACACAGGAGTCGATGAA
GTGAGCATACGGATTCCGGGATACGAAATGAGTAAGTGTAACCCGACTTT
AAAGGTGCCCGTTTTTAGGGAGAAGTCGAGGAAATGCGAGAAGGATTGTG
GTTTTCCGACGAGAGACTTCTCATGTACTTTCTAACGATTCAAAAGGATA
TTTCTAGAAGATCTGTAAACATACGTCCAAACTTAAGGCAGTATTAAGGT
TATAGATTTTAGAATGTTAAAACTTAAGATAGCAGATGTGAATAATAAAC
CGCACTTACTTATGTAATTACCCATTAACTCATTTCCGAAATCAGCTAAA
ATAACACGGTTCGACGTTTTTAAACACGACCTAATTGCGATCAACTAGTC
ACCCTCTTTATTGACTCAAGCTTGTGAAACCTGATTGATTAATTGACTAA
TTGTGTGTTTTCAGTTCCCAGGCTCAATCGAAGTCCTGGAATGCGATTTA
ACCACTTTTGATGACCGGTCCGCAGTTCCAGAATATTAATACTTCCCCTC
CAATTCAGTTAAATGAGCTTCATTAGCAGTACGCTTGCTTTTCACTTTGG
CTTAATTATCACGGCTCTTCGGCAGTGGAGCAATCGGAGGGGTTAAAAGT
GGAGCAGGAGTGACAGGAGTGCTGTGGACGGAGCACCTGCAACTCGAGGT
GAACTTTCCTCGGTCGCAACCCGACAATTGTCGCCAATTAAACCAACAGA
AATGGAGATATATGGGCAGAACCGAGAGAGCCCTTTGGTTTATGCACTGT
GAAAAAATATAGGCTTAATTCTTAAATTCAAAAACCTTCAAAAAAACATA
TCCTACAAAACTTCAAGAAATCGCATCTGCATTTTATTATATATCTTATA
TGGTAAGGGAAAAATATACGTTTTTAATGAAACATAAACCTTTATGTTGC
GCAAATGGAAACATAACTCCTGATTGATACCCCAATTTTGTCGCTGTTTA
TCGAGTTAAAGGAGCACATTAATCAAGGGCCGTTGCGCGAAACAAGTAGC
TCATTGGGCATATGCAAATTATGCCCGATTACTCTTACTCTCCGCCCTGG
GTTCACTTCTCCTTTATCAATTGAGTCAGCAATAATGACGATACACATAT
ATACGATATAACCCACCGCAGCAGATACGATTTCAAGGTTTCCAATGAAA
GTGCCGCTGCCCGCTGCCCGCGCCACGATCACGAATCATTTTTTATCACA
AACATTCGCCATTCGACTGGCTAATGACAGGCGACAAGTCAGCAAGTCGA
CGGATTTCTGGCGACTGGTCATCGCTGACTGTGACACGCTTCTGGTCAAT
GTCAGTCGGGNNNNNNNNNNNNNNNNNNNNNNNNNNNNNNNNNNNNNNNN
NNCCAGATATAGCGCTGATGCCCCTTTTGGAACAGAGTCTCCAATCCCCA
CGAATGCTTGCACTTTTATGCCCCACTTATTGCGCTTATCGCAGTCGTTT
GGGTTTCTGGGAAATTGTTTACGCTTTCGGCACGAAACAAATGCCGGAAT
ATTCACATAAAATAGAGCATTTCATGGTCTTGGAATCTGGAATCTGGAAA
CTGGAATCACACGGACATGGGTTGTGCGGCCAGTGTGGCCTTGAGCAAAT
CGGTGCACCCAAATTAGATATGCTTCCAGATCGGCGTTGAAGTTCAAAGG
CAGTGTCCAGATTCCGATCCCGAGTGCTAAAAAGGGTTTCAGCCCAGCTG
AAAAAGCGGCAGCAGCTGTTTGCAGGCCATAATTGAAGCATTTCGTAGGT
AATTGGTGGCGATTTTTTTTATGGCCAACGCATAAATTAACACCACCGAG
CAGAGAGTCTCTGAAATCCGACTTCGAATCCTCGGCAGATTTGTGTAATT
GCGCTCCACTTGCAGCGGGTACAGCCCATCCTGGTCGGATTTAATGTGAG
TCCATCACCAATGGCTGGTGGTTATAGGGCTCGAACTCAATCTGCCGGGT
AGAAAACGTGCAATTTGGGTCAAGAGAGGTGTCTCTCCTCCTTTTTTCAT
CTGTTGTTTCCATCGTTATTTTATATGTTAATTTTGGCCCGGGCTCAAAA
CTCCACTTTTTATTTTGACCATCATCCTGTTTTCTCGCCGGCCAAACGTT
TTGTACCTCATTAGAGCGGCGAAAGCGCGTTTACAAGTGCTAAATTGGCC
AAATTACGGGTTGTTAACAGGATATAAAAGTAAAAGTGTCTGCCAGCCGA
AATCTCCGCTTGCAGGCAGGTGCCATTAAAAGGGAAAAGGATGCCCATGC
CCATCTCGCACTTCGGTTTCAATTTGGACACCAAGCACATACTTAAAGAT
TTCAAATTTATAGAGTGATGATTGAGAAATATCGATAACACTTTAGTTTT
TTACCCCACGGGCAAGGCCACCTGTATGAATCCTCCTTTTATGGGTGGTT
TGTAAACAATTACCCGACAAACATTTAATTGGAGTCTTTAGGGAAATGTT
GAAAAGTTAAGGTGACTGTAAAAGACATTTCTCGGATGGCTTTTAGATGA
TATGATATGATAACTATAGTTTATTGACTATAATTTCTTTAAAGTTCAAT
TAAATGCTTAACATAATTAGTATATTTTCTTTATTATGATGATGATTCTT
CCATAAAATATACATTTTAAGCGATATTAGCTTTCATTATGACATTNNNN
NNNNNNNNNNNNNNNNNNNNNNNNNNNGAACTCCCCTTTAAATTCCAATT
TTGGGCTAAAATTTCAATCTCTTCCCTTCCTCCAAACATCTGCTGTCAAT
GATCATGCAGATACAAAGTCGCTCGGAGTTATCGTGGCCATTATCGTCTT
TTGGCCCTATCTCGGCTCCATCAGCAGCTCCTGATCCGGCTGCTTGGCCA
GCTCTGGCTCCAGCATCTTGTGCTGCTCCAGGCTCTGGATCTTGGTGACT
CCCGTCGATGCGGCCAGATGCAAGCGAGGTGATTAATTGCCACCCGAATG
TCCCGGCCAACTGGTCGGATCTTACCTTTTTACGTTTACCTGTCGCCGGT
TAATGTTGCCAACTTAATCGCATTTTGCCAAGACTCTTGATAATGTTGTT
TATGTGCAAAACGATTTGGCTGACCGGGCGATGGGCAATGGGCGACGCGG
ATCTGCGGATAATTAATGAGACGGACTTGTGTAATTAATAAAAAACTTTT
AATTACTAAGGGGAAGGCCTGTCCTTGAGCTGATGCTGCTGCTGAAATCC
TAATGAGTGGCGAAGGAAGAAAAAAAATGTTACATGTCCTGGATGATCCA
TAGATGGGCGGGAAAAAGTCCGATATGCGACGAGATTTTTGCGTAATTTC
TCAAGGCCAGACAGGGACAACATAAAAAGGACGAATTTCTTACGTAAGTG
ACCGAAATATGTTTTTATGAGCGGATCATAAATTTTTTTCCCCTAAGAAT
GGGAACGNNNNNNNNNNNNNNNNNNNNNNNNNNNNNNNNNNNNNNCATTT
TTAGCGGAACTGTCCGCCAGTCCGAAGTCCTTTTTCGACCGCCTCACGGC
ATGACATAATTTCGCATAATTTGCAACAATCCTCGAAGGACCTTTCGCCC
CGAACACCAGGACACCCACCAGCACGTGACAAAAAAGATGAACAAACAAA
AAAAGAGAGCGACCTGCTCGCAGATTTTTAGTGCGAATTCCGCAGGTCAT
CGCCGAAATTTGGCCAACAACTTATGAATCTGCATATTTTGGCAATATGC
GCACTCGTCCTGCTGCTCGACATGTTCCCATTTTTTGTTCTAATTATTTT
TTATGAGTTCAGTACACGCGCAAAAATTGTCGCACTTCTTTGTGGCCAGC
CGCAGACGTGTTTTTCTATGGATTTTCGCATTGTTTTGGGGTTTTTGTTT
CTATTCATGATTTTTTTTTGCCCCGAGCCCTGCTGTTCGTTTTGGCCCTG
TTTTCTTTTTTGTGGTTAGAAGTGGACCCAATTTTAGCTAATAATTGTTG
CAATTTTTGTGGTTTTGGGCAGAGACCTGTTCTGAATTTAGGGCCGAAGC
CAATCTGTATAGGTAGCAGCTGGTAAAATTAGAAGTGATAATGAGGGCTA
CGCAAATCGAAAATCTGTTTTATTAAATCTTTTTTAAAGTCCATCAAGTT
TAAAAGATTTTCAGCTGTTTTTAGTATTTTTCTTCCGAAAGAGTGTCACT
CCTTCTACTTTAACTCTCGCTCTCAGTTTGCCTTTTACCTTTTCGACTAA
TGATCAACTTTAACCTTTGCTAATGACAACTGGCCAGAATCGGTCCACCT
TTAACCTTGACAGATCGCCGTGGCTTGGTGACAGATGAGGAGTTTTCAAC
TCAGCTTGAAACCGAAACCTAAAAACCTAAAACTCACCATCATGTCAACA
CTTTCCCTGCCAACCATAAATACTCGAAAGACCCATAAAATCACTGAAAT
TCAGACGAGAGCAGGGCGAAACCCTTTGCCACAATTAAAATGTTAAACTG
GAGTAAATATCATAAAAGCAATAAAAATCCCGTAGACGCTAAGGGAATTG
CTCTACTTAAGCCGAAAAACGCGCTGCTCAAAACAAATTCCCAAAAAGTT
GCCTCAAAGCAAAGCAAGACTAATTTTTAACAAAGCAGAAAAAACACAAA
AACTCTAAGTCAGTTCTTCCGGGAACCACGGAACTATCCGCTCAAGGGTC
ACCAAAAGGGGTTTGCGAGGATCAGGAATGGACACCCGAACTAGGTCACT
GGATCGTCGGACACAAAAAACGCACAATGCCGGCTAATAAAAAAGTAGAG
CGCATCGCAGGACATCATTGTCCTGGCGGAAACCCTTTCTCGGGTTTTAC
GATACAGAGCGGCTTTTTGTGTCCTTTTTTTTGGAAACTTCTCCATAATT
GTAGCAAAAAATTAGTGCACATCTTTAGAATTTACATAGAACTCGACCTT
CGTTGACACTGCGTTTAACTTTTGATTTGGCATCTTGACTGAGTTCGACG
GAGCAGGGGAAAAAATTGTATTGTAAAAATGGTGGCGGGAAAGGCTGGGT
AATGGCTTTACAACTTGTTGTCTCTAATTATGGTCGAAATGGGCCGTAAT
CCTTTGCTAAACGCAGCAACACAGACCGCCCCGTTTCGCCACGAATTCCA
GTTCTTCCGAGTGGCCGAATCCATTGAGTTCCCGCGAAATCCGCGTCATG
GTTAAACGCGACTAATCCTTCCCGTAAGCCCTTCGCAGCGACCTGAACCC
GNNNNNNNNNNNNNNNNNNNNNNNNNNNGGGCGTTTTTGTTTAGTTTCGA
AATCAAAATATTGGCAAACACGCTGAAGGAATACGCCTGAAAGGGAAAAT
GTGCAAGGATTAAGCCGAACACATCCTTTCGCAACCTTGGACCCTTCCAC
GTTCGCGCACACGCTCGCAATTTTACGACTTTTTCCTAACCCGAATGCGA
TTTCGATTTCGACTTTGGCGAAAACGCATGCCAAGCGCATGTCCTTGCCA
CGATCCTACGATCCTCAATTGTTTCGCCCTCCGAGTTGACTTTCGTTTTT
TAACTCGTCCCGGCCGAAGGACAATCCTTTGCCGATTTGCCCATTGTTGC
GGTTGTCTCGACTCCTTTTTTGCCAGAGGGTTACGGTCCATTGTGGTGGC
GATTGTCGCGTCCTTTGTGGCGAATTTCGACCCGGGATCGCTGTTTTTTA
CGATCCTCAACGGGTTTTACGACCTCCGTCCGTTTTTTAAGCCTTTCTGC
TCTGCCATCCTCTGACCCGTCCAGTTCTGATCAGTTCAGTTCGGTGTCAA
CTCTTTCGGGTCCTCTTCGCGGGTTGTAAAATCCGGCTGGAACAATAAAG
TTTTTTACCAGATTCCGGGAAGTTTGTAGCGATTTTTTAAAATGTTTTTT
TTTTTTTAGAAGTGCAATCTTTATTTTGGCAAATTGTAGGGGCTTAAGCG
GAATTTATTAGGTTTCTCGGAATTTCCACATTTTTTGATTAGGCAAAAGG
CTTAAAAAACAGCCCGCAACCTTGGTGTTAATTGAGTTGGATAGATAAAG
AAGATGTCCTTAGGAAACTATGTTTTTAAGTCGAAAAGCCAAAAAGTCAA
ATGTGATTTTTTATGGGAACAAGACAAAAAAAGGGTTTTGCGGAGATATC
ACGTGGCGTGGTATCAGTTTTTTCCAGACATGTTGTGAATTTACAAAGAC
GATCGTAAGGTAGATCTTAACCCAAAGTTAATCTGCTTTCGGAGAAAAAC
GCTGCGGGCTTAAACGAAAGGAAATGAAATGTAAATAGCATAGCAAGTCC
AACTTAAAATAAATGAAAACCAAGATAAAATTATAAATTTTGCAATTATT
AAATTTGTTAATTCAGCTATACAAATCGTGTCCGACTTTGAATAGCAATT
ACTGGAACCTGATAGACAATTATAATTAATCCCTCAAAATTAATATTCAG
TGCAGTTAGCTCAAAAATATACCAACTCATTGAAGCACAAAATTTCAAAG
ACTTAGCCGTTTTTTGATTGTACTTCCAAATTGAATCTGATTTCGGCATT
TTCCATCTATGTAACCAACGAGGTTAATTATCGCCGCATTGCTCAATAAG
AAAAATTAACATTTTCTCGGTGGTGCGACTTCCTTTTGGGGCCAGACAAA
GAGAAGATCGGACCCTGGCAGAGATGCCCCTATCCTCCATTCAATTCGGT
GCCCCCAGATCTGCACCTCCGCCACTCGCCGCCATATAGCTCATTACGCG
GGTCGTGACTTGCCGAAATGAAAAACAAGTAAAATCGGGCAGGGGAGCAG
AACACAAAAAGAGTTTATTGCAACGGATGCTTGTCGGAGATGCTGATATC
TAAGAAGGGGAGCTTGGGAGGGGTCTTCGGAGGGGATTGGGTGGGGGGTT
CGGGTGGCAGACGCAGCAATGTTAATCTCCATAAAATGAAAACAATGCGC
CGGCGCGACGATCGCTCGCCAGCCTCAAATGTTTCAGCTCTGCAGCTCCC
GAAAGGCACTGGGAAAAAACAAGTATCTATTTAAGAAAANNNNNNNNNNN
NNNNNNNNNNNNNNNNNNNNNNNNNNNNNNNNNNNNNNNNNAACTTAAAT
GCATACATACTTTCATATAAAGATATCCAAACTCAGCAAAAATGTATAAT
AGTGTTCTTTAAATAAAAGAAACATCTGGAATCTCAGTTCATGAAGTGTT
TATATTTTGTGGCACACACTTCAACTTTTCTCAGTGTATTTTTGGAACCC
CAAGCGCTATGGCCATGCTTCGTGGAGCGCGCATTTTGCGCAATAAGTGT
GCCAGACGATTCGGATTCAGATGCAGACGTTGGAACAGAAGGACGGACCT
TTGGACCGGTTGGTCAGCATTCGCGATGCCCCACCTCCCCCCGCAATATA
ATTTATGCAGCAGCAGCAGCTCAAGGATTTGAAGCCCGGCTCCCTGGGTC
TGTGTGTGCGTTTAGGTAATCGCTGGGCATGATCTTGGCGAACCTCCAAC
GCCACCGCCGTGACAAGCTGCCCGCTGANNNNNNNNNNNNNNNNNNNNNN
NNNNNNNNNNNNNNNNNNNCTGCAGTTTCTCCACTCAATCCCCTTTTCCT
GGTGCCCAACACCACCCCAGCGGCTCGGCTGGCTGAGTGTAAATTACAAC
TTGCCTCTTGGCTCAACGCCCCGACTTTTTGCGGATCGGCCGCTTTTGCT
GCTTCTGCTGCCGCTTATTTTGCCGCAGCCTGTCGGTTTCATTCAGAAAG
TTCAATAGTGCATGCAACGCCGGCCACGACTTGGTGGTACCGCCCTCCCC
CAACTCCATCCCTCAGCTCCCTCAGCCCCCTTGACCCTTCAACTCCCCCC
GCGCATTTATGATCGATACCAGAGCCGATTTCTTTGAGGCTGCCTTTTGT
GATTGTCGTCGTTCGGTTTGGTTGGATCATCGGATGCTTGAGTTGCCGTT
GCTGTGGAGCTCCCCAAGTATCTGCTCCTCCTGCACGCGATTACCTTGTA
GGGGGCAGGATGTACCCTTCTATCAGCAGGGTCATTCAGTAGAAGGAATT
GTTTTGAATGGTAGAAAAAAGGAAACAAACTCCCTTTTTGATTGCTTAAA
TACCAAGGTTATTAAGCATCTAAACTTACTAAGGATAGACCATGCGATCT
TTAAGATACTTTCTATCCCAGGCAAGGGTATTTTTAGTTCGTCCATCTGT
CATTTCTTGGGCCAGCACTGATAGAGCATCGACACCTTCAACTGGGGCTG
CTGGTGGGAGAGCTTTTCGGGAAACCTGGGATATGGCATCTTGAGTCTGG
GGCGGATGGTGTTGTATGCGGCCATGTCTGGGTCTGGTCACGATTTGTTG
GGACTCGTAAAACATTTTTAGCACCTCAACGACGACCAAGACGACTGACG
ATCATCTATACACATCGATCCGCGTGCACTTCTGCAGTTCGGCACTCGAT
TGCCTTTGTTCTCGCTGAGTTCGCCAGCCCGTTTTAATGGCATTTTTGCA
TTTTTGTGTTTCTGTTCCAGCTACCAAGCAGAACGCCCACTCGGTGGGAA
CTCAATTTTTTGGATTTTTTTTTTGTATTTTAGCACTGCTGCCAAACACA
TCCTGTCATTAGGGAAATATTTATGTAGATATCGGCTGGGATCGAAGTGG
TGGGGAGGAGCAGCTGCCTCCTAACGGTGCCCCCAATCACTGGCAGTCAA
ATTAGTCTCCACATAATTAACTCAACAAGTTTTTGGGACCAGACGATTTT
ATTTGGGCATTAGGCGGCTGCTTTGAGCTACCTTTTATAAGCTATCTTCG
CTTTTATTTTTTCCTCGGCGGCGATTAGCCAAATTTATGCAGAGCGCCCT
CTGGCGTTGGCGAAATGATATTCCCGGAAATTGGCAAGGATTCGTAATCG
GCCGAAAGAGGAGAGGGAATGANNNNNNNNNNNNNNNNNNNNNNNNNNNN
NNNNNNNNNNNNNNNNNNAAAAACTCTTTGCGAATCAGGCAGCGGCAGCG
GGTTCGCATCGGCGGTATTAGCCATCAAGGCCATGAAAGACATTAGCTTG
GTGGATCGTAAAACCCCTGAACAACGGACACAGAGGGCTAATCCGTGGAA
ACTCTAAACTCTATCCCAGAGAGAACCTCTTTCGGCGCGAGACTACTCAG
TTGGCTAGGTAAAAGCCGTAGAACTCTTTCCACTCTTTCCCGATTCCCCG
ATCGCCGAGCCCTACCTGTCCTGCGAGTTTGACGTTTGTCCGCCAATTGA
TTTGACATTGAAGGCTCTCTACCGTCAAATAACCCTAAATAAAACCATAA
AATCCTTCTGCATGCTGCGAACCCATCCATCGAGAGATCCTCACCTTGAG
CCACCCGCCATCTAAGGTTTGTTTTTTTCCTCACATTTTTGACGCGTTTT
TTAGCCGAACTCGTAAATGTGAGGAAATCATTTTTTATGCAATTCGTTGT
CAACGACTTTTGAGAATTCAGGGAACTGCGTTCGTTTTTTACGCAATGCC
ATGTAACGTCTGTTGGTTTGTTGTTTTTTCTTTATGGGAGGCGAGTTGAC
TTTTTTAGAGAAAATTATGAGGGAGGAGCGGGCATTAAAAAAGGGAGTCA
AGGAAAAGGGAAAACTGCCAGTACCAGGAAACCCTAAACTAAAAAAACGT
AGAAGTATTCGTATGTATTTGGCCAAAAGAGCCGTACGCATCGATCTCTC
GCTGAAATCCTCTCCAGAACTCAAGTTTCAACGGGTTAACTTGGTCCAGC
GGCGTGTGAGCTACGTCTAACCCTATGCATNNNNNNNNNNNNNNNNNNNN
NNNNNNNNNNNNNNNNNNNNNCCTGCACCCACCACGCCCATAATCCTTTT
ATGGCAAATAAACAAACAACGTCACGGCGACTCAGTCGCGAAGGATTGCC
ATGGCTAGGTAAAAAGTGCCAAAAGGGTGCAATAAACCGGGTTGAGATGA
CCAAAGGGTATGGCCACGGCATGGCATGGTTATAGATATGGAAGGATAGG
GAAGAGTTGTTGCACACGCGCAGTGGCATTGTTGCACACTCGGTTTTATG
GGTGTGTGGTTTTAGCCCTTTGATGGGCATGATCATCCTGTTAATAGAAA
GCGTGGAAACCCGTTGCAACTTGTAACCCTACCTGCACGCCCAACCAATC
TCTAATCCTTTCCGCGGCGATCCTGAACCCTTTTCGGTCCAGCTCGTTTG
GAGGGGGCGAGCGTGTCTAAGGCGATTTAATTAACGCGGTCGCAACTAAG
CCACCGAATACCAGGACATGGCTTAAATCGGAACCCTTTCCTCGGCCGGG
AGGAGGTGGCCCTGCTAAAAGCCATCCGGCTACTGTTCCGAGGACGGGTT
AAGGATGCATGGATGCAGTAGCAACGTGGGCGTCATCGGAAAAGTCAGAC
AGGGAGCGGGTGGGCGGATGGATTTGACTTCCAGCGAAAGGATTGCCGGA
CTTAACTTTCGGAAAAACTCCAATATTTACCAAATACCAAAGGGCCACCA
AGTGCACTTTGTTCAGCACTTGGCCAGCAGTCGAAAAGTCAAGTCAGGTT
TGGGATTTCAACAGCAAATTAACCGGCTGAGCCGGCAAAGCGAGGATCCA
CAAGGCATTGAAATATACCCATATCTGAGGGATTAGGAAACATTGTAGCT
CCCTTTGTAGCCTCAAATTTGGGTCACTTTGAAAGATAACAAATGAGTTT
TATGTTGATTTTAATTCTTTTAGATCTTTACAATACTTTTCTGAGAATAA
CAAGACATCATGCTATCATGTATAGCATTAATCAAATCTTTTCTTTTAAC
AGCTTCCGAATCTGTTAAAAAAGAGTTAAAGTATTAATATATCATATTAT
AACATATATCCTTCGTGCACGCCAGAAGATACTGTTAGATCGTACTAAAA
AATAAACCCGTTTTGAGCTGCCCCCTTTTCCAGTTATCCGTTTTCCGCAT
CACGCGATCCCCAGATCCCTTCCATTTTTTGCCCTTATAAAGTCGCTCGG
CCGAGCAACCTAAAAAAAATACGACATAAAAAAACAAACGCAGAAGGTAA
CGAAGACAACAGCCTCGAAAGGAAGGGGAAAATGTATTTTTGCATTGTTT
TTTTACCTGTTGCTAAATTTAGAATGTCTGTCGTCGGGTATTTGCTGACG
TTTGTGTCGAAAAATTAAGCCTTCTGCCGCAAATAAACCCCACCCACCGC
CGACCGACCTCTCGCCACCCCCTTTCTCATTACCCTCCCTGGCCGAAAAT
AAAATTCTGGACAAAATGCGTCGTTACGCTTAATGAGTAATAAAATACTT
TGCACAATGTGGGGAACAAATGCGATTGCTAACTCGCTCGCACGCAGGCC
GTCTCGCTCCCACTCGCTCAGATCCTCCCACTCGGGCTTGCCAAAATTTA
CAGCGCCATTAGTTGCGAAAACAACAGCATCATACTCAGAGAAAATAAGA
TCATTTCAGGCCCAATTTTAATGTTTTATTTAAGGTCATTAGTATCGGAG
ATTTGTATATAGAATGATAATATAATTGTACTCATCATACTCATCGTTTT
TGTATTCATCGAACAAATGTAAACTAGTCTTTAGAAAATTGTATAATAAC
AAATGGCTATAGATTGTAAAATAAAATATTTGTGATATTATCCCATCAGG
TACATTTGATGTATGTAACATTTTCGGGCAGTGCATTCGCAACAGCGGAT
AGCGCAAATGTGGCGCGCGTTTTTAACAGCGTTGGCGATTTTTATGGCGT
TTTAATCGCGAGAGTGGCGCGCGCGGCTAGAAATTTATTTTCGCCGCGGC
CATGGAGCGTCCGCATGTTCTCTCTTTCTCTCTCTGTTTGCCCCACTCTC
GGGCGTAACAGATGCTCCCCCAACCCCACCAAGTACTGTTATTTTAAGTT
ACATGCCGCTGTTGCCGACCTACCGACTTAAAAGAGGCGCGTGGGCGTTT
CTGTCGCTGTTAAACTCGCGACGTCGCTGTTAACAGAGCCCTACGATCAA
CAGATAACAAAATAGTTTAATGGATACTTNNNNNNNNNNNNNNNNNNNNN
NNNNNNNNNNNNNNNNNNNCTTTATATTTTAAACTTAATAGTGACAGTTA
TATGGTATTTTGTGTCTAGTGAATAATAATTTTGAATGATAATGGCACAG
AAATTGACTTCATTGATCTTNNNNNNNNNNNNNNNNNNNNNNNNNNNNNN
NNNNNNNACATTTGATATAATGTTATTAGCATTGCTGTTACGATTATTAA
ATAGTTAGTTACATGGTCCAAAATGATTCGAAATATCTTCGAGGGGTTCT
TTAACGTACCACCAACGTTTTTGTTTTGCTTTCAGTGATCAGGGCTCCCG
GGGCTTCTGGGGAATCTGGGGGATCTGGCGCTGTCTAATTTTAGACGCAA
TTAGCAATGCGCACATTTTTGTGTGCTTGCGCCTTTTCGACTATAAATTT
TTGCCACAGTTTATTTTAGAAGCTGCATGTGATCGGGTCCGCCAGCAACA
ACAACAATGGGGCGTCAAATTGGGCGTTCAACGCACAAACAACTGCGAGN
NNNNNNNNNNNNNNNNNNNNNNNNNNNNNNNNNNNNNNNNGAGATACATC
CACACCTTTGGCTGTTTTTGGCCCGCGAGCATGATGTAAAACGCCGCCAA
CGTTTTCCGACCTCTCGNNNNNNNNNNNNNNNNNNNNNNNNNNNNNNNNN
NNCCGTTGCAATTAAATTGGCATGCACAAGTGCCGCCTCTGCCGCCGACA
CCGCCTCTGCCGACGCTGACCGCGGGCGGGCCGCCTTTTGATCGGCTGCC
AAATTGTAATTGGAACGCGAAGGTGTTGTCGACGTCCGCCACTACCGCCG
ATATATATATCCATATTGTTGGGGCATGTGTTCTCGGCATAACAACCTTC
CCTGGCGACCACAAAACGCACAACACTCTAGACAACCCTCAAAAATGTCA
GAAATTCCCCAAAATTGTTGTGTGTTTTCACGAATCGATAGACGTGATTG
TTGATTAAGTTAAATGTAATTTAGTTATTTAACAAAAGTCCCTCTTGAAG
TATTGTAAAAACATAACCTTTTAAACATTTTTTTACTCATCTTCATTAGA
GTCAACTTTATTAGTTTCTGTATAAAAACTGCCAGGTGGTTTCGTTATAA
AAAATATTGTAAGCACCCGTTTTTAGCCAACTTGAATGTTTTAAGCCTGA
CTGACTCATTCCAATGTAACTTTGTTGACGAGTCGTGGTTTTGTTATAAC
TTCACTAATCAGGCTTTAAAAATATTTCCCAAGAACAAACGTCAGCGATA
ACGTAATTTCCCTTTATATATCGTGTAACCCAAATATATGTCATCTACCC
TTACTGATCTCAGTGTGGTTAAACTAATTACATGGTTATTTCCAGTTCTT
AGAACTAAACCCATATTTTGCAGATAATAGAGGGCTTAAGCAGTTATTTA
AAATATCACTTTCGGTTGACGCACTTTGGCTTTTTACTACCAAATAAACA
ATATAATTTAAGCTTCATTTTCATCTTAATATACCGAGTTTTCAGAGCAA
TACCCCCCTTGTCATTCTGCTAATGAATGGTTAGTTTTCTGATGCCCGAC
TATTCCGCGTGTCGCGTATTATAGTCAACCTTCGATAAATCATTACTCCA
AACAAAACAACAAATAATATATGAAAAACGTGAAAATCCAACGCTGCACG
TAGAAGCCATCAAGCTGAATCTAAGCGTCCGGCGGAGCACGTGTGATCCA
CGCAGCCTTGTCCACAACGATTTCCATTTCATTTAGCCCGTTGGCGGCTA
TCGATCAAAAGCCAAAAGGGCGACCTTCACTTAATTGAGGCACACGGCAT
GCTGAATGAGTCGGTTGTACAGACTGGTCTGGAAAATGCTAGGGGGATAA
CTATAGCCACCACCCAACCACCCACTTCCGCCTAGCGTGCGCACAACCTT
GTGATCTTGTTTACTGTTTAGCGCACCCCCGAGCGGCAGATACCTCTATC
ATGTGAAGCGCAGCACAAAAAACCGAACNNNNNNNNNNNNNNNNNNNNNN
NNNNNNNNNNNNNNNNNNNNNNNNNNNNNNNNNNNNNNNNNNNNNNNNNN
NCCCCTAAATGTGAAATTCCCAAATGTGTGGTTTTAGAATCGATGAGGAT
TGTGATAAGTAAAGTATTTGTATTAACAAAGTCCTTGAGATATGTAAACA
TACCTTTACATTTTTATCATTTCATGAGTCACTTATAGTTCGTAAACTGC
AGTGTTCGTTTAAAATTTAGCACGTTTAGCACTGAAGTTTAGCAGCCGAC
ATCAACTATCATGAGATGTGTTGACGAGTCGGGTGTGTTATACGCGGGAC
TTCAATAATTTGGAGTAGGTTGTTATCGTATCAGCTTAAATATCCAGACA
AAGTCAGCGAAAGGAATTCCTTTCACGCTACCTAGAACTCAATATCTCTC
TCTCTGTATGTGGGGGAAAAAAACTAATGCATGGTTATTTCCAGTTCTAG
ACTAAACCCATATTTGCAGATAGTAGAGGGCTCAGCAGTTATTAAATATC
ACTTTCGGTTGGACGCATGCGTGTGTTTTTTACTACCAAATAAACAATAT
AATTTAGAGCTTCATTCTCATCTTAATAATATACGGGTCGGAGCTGAGGA
GTATGACAGCACACCCCCCCTGGTCAATTAGATAAGGATGGTAGTTTTTT
GACGCCGGACTATTCGGCGTGTCGCGTATTATAGTCAACCTTCGATAAAT
CATTACTCCAAACAAAACAACAAATAATATATGAAAAACGTGGGAAAATC
CAACGCTGCACGTAGAAGCCATCAAGATGAATCTAGGCGTCCGGGGGGTC
CGGGGGAGATCCATGATCCACGCAGCCTTGTCCACAACGATTTCCATTTC
ATTTAGCCCGTTGGCGGCTATCGATCAAAAGCCAAAAGGGCGACCTTCAC
TTAATTGAGGCACACGGCATGCTGAATGAGTCGGTTGTACAGACTGGTCT
GGAAAATGCTAGGGGGATAACTATAGCCACCACCCAACCACCCACTTCCG
CCTAGCGTGCGCACAACCTTGTGATCTTGTTTACTGTTTAGCGACCCCCG
AGCGGCAGATACACAGTACACAGCACAAAAAACCGAACCTGTCGCACTGG
GGTGGCGTCATATAGCCAGCTATTTTCACCTTCTATGGGACGTCGTCGCG
TTGGCCGCATGAATCAGCAAACCACGAACGGCGAGNNNNNNNNNNNNNNN
NNNNNNNNNNNNNNNNNNNNNNNNNNNNNNNNNGAAACACAGCCTCTTGT
GAATCCCTCAGTTAGCAGAGCCCAGCAGAGTCAAGCCAAACCGAACGCTG
ATCGAGCCGACCGACGATCACCAATGGGGGTTTCGCAGTGTGATTTCCAA
AAAGGAAGAAATGCCCATTCCCGCGAGCCACGGGGGCGTATGAGTAACGC
GGTGTGTACTTTAGGTACCGCTCACAAGCGCGAGCGCGNNNNNNNNNNNN
NNNNNNNNNTGAAGCGAGCAGGTAGCGCCTAAAGTATACCCCTAGGTAGC
CGCAATGCCAGTGCAACTGTATTGGTGCGGTCGTGTGGCTCGCGCTCGCG
TCTCGCAGCGGCGATTTAGCCTACGAACCTGTCGATCAATCGTCAGTCGT
CCGCCGAGAGCTCAGCGATAAGGTAGTCCCGCTACGCTCCGCAACATCCA
GACGCAGTAAAGCAANNNNNNNNNNNNNNNNNNNNNNNNNNNNNGCGCAA
CCATCCGAAAGCCGAACGATCGATCTTCTGCTTCGTGCCGAGTCGTTTCG
GTCTTTTAATCGCACTGCAGCCAGAACCTGCTGCTCATTCGCCTGCCGTA
TTTCGTAGCGTGCGGTTCTATCGCTCCGCCTTGATAAACCGAACCGAAAT
CTAGAGAACCCCCAGACACAATACCATTTTACGTGCTTCTCTGCGACGCT
GCGCGAAAGTGAAACCAAGTGAACTTGAATATAAAAACTGACAACTGAGT
TATTCTACAAAAGCAAAACAGCAGTGAACTCATATATTGCCAAGAGCAGC
AAATTCATATTTGCTGCCAAGTGAAACCCAAACTGTGCCTCAAACTCAAC
AAACAATATCTGACCGAAATGGTTACCGGCGTAACAGCAGCCAACATGAC
CAACGTTCTGGGCACAGCCGTTGTGCCGCCCAGCTCAGGAGACGCCGCTC
AAAAGTGACCGTCCGGTAAGTGTCTTTCAAGAAAAATACGCTTCGAAAAA
AAATCCGAACCAAAACCAAAACCCCCGTCAATGGATTAATCGAACCTCTA
GTTCACCGAAATCTGTGGATTAAATGAAGCTACCAACCGAGAATTCCCTA
ATTGAGAGCNNNNNNNNNNNNNNNNNNNNNNNNNNNNNNNNNNNNNNNNN
NNNNNNNNNNNNNNNNNNNNNNNNNNNNNNNNNNNNNNNNNNNNNNNNNN
NNNNNNNNNNNNNNNNNNNNNNNNNNNNNNNNNNNNNNNNNNNNNNNNNN
NNNNNNNNNNNNNNNNNNNNNNNNNNNNNNNNNNNNNNNNNNNNNNNNNN
NNNNNNNNNNNNNNNNNNNNNNNNNNNNNNNNNNNNNNNNNNNNNNNNNN
NNNNNNNNNNNNNNNNNNNNNNNNNNNNNNNNNNNNNNNNNNNNNNNNNN
NNNNNNNNNNNNNNNNNNNNNNNNNNNNNNNNNNNNNNNNNNNNNNNNNN
NNNNNNNNNNNNNNNNNNNNNNNNNNNNNNNNNNNNNNNNNNNNNNNNNN
NNNNNNNNNNNNNNNNNNNNNNNNNNNNNNNNNNNNNNNNNNNNNNNNNN
NNNNNNNNNNNNNNNNNNNNNNNNNNNNNNNNNNNNNNNNNNNNNNNNNN
NNNNNNNNNNNNNNNNNNNNNNNNNNNNNNNNNNNNNNNNNNNNNNNNNN
NNNNNNNNNNNNNNNNNNNNNNNNNNNNNNNNNNNNNNNNNNNNNNNNNN
NNNNNNNNNNNNNNNNNNNNNNNNNNNNNNNNNNNNNNNNNNNNNNNNNN
NNNNNNNNNNNNNNNNNNNNNNNNNNNNNNNNNNNNNNNNNNNNNNNNNN
NNNNNNNNNNNNNNNNNNNNNNNNNNNNNNNNNNNNNNNNNNNNNNNNNN
NNNNNNNNNNNNNNNNNNNNNNNNNNNNNNNNNNNNNNNNNNNNNNNNNN
NNNNNNNNNNNNNNNNNNNNNNNNNNNNNNNNNNNNNNNNNNNNNNNNNN
NNNNNNNNNNNNNNNNNNNNNNNNNNNNNNNNNNNNNNNNNNNNNNNNNN
NNNNNNNNNNNNNNNNNNNNNNNNNNNNNNNNNNNNNNNNNNNNNNNNNN
NNNNNNNNNNNNNNNNNNNNNNNNNNNNNNNNNNNNNNNNNNNNNNNNNN
NNNNNNNNNNNNNNNNNNNNNNNNNNNNNNNNNNNNNNNNNNNNNNNNNN
NNNNNNNNNNNNNNNNNNNNNNNNNNNNNNNNNNNNNNNNNNNNNNNNNN
NNNNNNNNNNNNNNNNNNNNNNNNNNNNNNNNNNNNNNNNNNNNNNNNNN
NNNNNNNNNNNNNNNNNNNNNNNNNNNNNNNNNNNNGGCCAGGACATGCT
TGCACAGGGCATTAAAGTAACCTTAAAGCATCGTGCGCAGATTGAGATGA
TTGATGTCATTCAGGAAGTCGATTTGTGCACTTCTATTCTGTATTTGGGG
CCCAACTGTGCATCTTTTGCGGCACTAGGCCTGCGTAGTCCTCGCCGCAG
TGCCGACGGAATGAGAGGATGATTGAGAAGTTGGGGAGTGCTCGACGGCG
TGGCCATTTTACGTGCTTTTTCTGAGAAGCTGCGCNNNNNNNNNNNNNNN
NNNNNNNNNNNNNNNNNNNNNNNNNNNNNNNGTGTTCTACAAAAGCAAAA
CAGCAGTGAACTCATATATTGCCAAGAGCAGCAAATTCATATTTGCTGCC
AAGTGAAACCCAAACTGTGCCTCAAACTCAACAAACAATATCTGACCGAA
ATGGTTACCGGCGTAACAGCAGCCAACATGACCAACGTTCTGGGCACAGC
CGTTGTGCCGGCCCAGCTCAAGGAGACGCCGCTCAAAAGTGACCGTCGGG
TAAGTGTCTTTCGAGAAAAATATGCCTCGAAAAAAAATCCGAAACCAAAA
CCAAAAACCCCCGTCAATGGATTAAATCAGAACCTCTAGTTCCCCGAAAT
CTGTGGATTAAATGAAGCGAACCAAACCGAGAATTTCCCTAATTGAGAGC
CACCCACTTCGAGCTCGAGTTGATTTCCATTCGCGACTGTGGGCGACTGG
CCCCATCAATCCCGCTGCCCAAATGCATTTCCTTTTTAGCCATCTCCCAC
ATGGCTGGCTGGGAATAAAAATACGAAAAAAAAAACTCTGAGCCAGACCA
AAAAAAGGCCGCAACCGCCGTCGGCGCGCCAACACAAAGCGAATTTATCT
CGCGTCGCGTTGGTGGCATTTACTATATGGCATATGGCATACTACTCCGA
CTACACACGCTCCATCCATTCATGAGTGCCGCCCAAAATTGGCTGGCGTA
GCTGCCCACCAGCTCCCCANNNNNNNNNNNNNNNNNNNNNNNNNNNNNNN
CTGCCACTTGGCGCGTGCGTCGCGTGGTGGCTGCAATTGTCGGTCATCAG
CCGCCGTTTTTGGCCATTCGAACGGCACCGGTTCATTGAGTTGGCCAGAA
AAAAAGCTGACTTCATGCGAGTCCAAATTTGGCAACTTGTGCTCCCTAGA
TAATAATGTACCTAGTTTTGGCATCTTCGAATTTCCCGCTCTGACCTTGT
CGCATTCTCATTATTTTTGCTCATACCTGGTTGGTTTATTTATAGCCACT
GGCTGTAATTTATAACCGCCAAACTATTTTTAAATAAATGCCTCGGCCGA
GTGGCGCTATAAATAGAGCACGCGCCGTGCGACTAAATTTGGCCGCCAGC
CAGTCAATCCGCTCCCCAACCCACGCCCCCACCTCCTTGATCTCCTCCAA
TCCAATTGAAGACCCATGCAGCTTCCTCTATTTTTGGGTCGCTGCATGAG
GTCAAATTAGCCGTGCAAAAGCCGTGACTAATCGATTTTTTTTCCATTTC
TTGCCTCTTGCAGTCGAACAAGCCCATCATGGAGAAACGCCGACGTGCCC
GTATTAACAACTGTCTCAATGAACTCAAGACTCTGATTCTGGATGCCACC
AAAAAAGACGTAAGTATTTTAATAAAAATAAATAAAAACAACAATTAAAA
GTTTCATTCAATAAAAATGAAAAAAATATTTCTGAAAAATATAAAAAATA
TTTTTTGAAATTTTACTAATTTCCAAATTATTTTCTTTCTACTTTTAGCC
GGCTCGCCATTCCAAATTGGAAAAAGCCGACATTCTCGAGAAGACAGTGA
AGCATCTGCAGGAGCTGCAGCGCCAACAGGCAGCTATGCAGCAGGCCGCC
GATCCCAAGATTGTGAACAAATTCAAGGCCGGATTCGCCGACTGTGTGAA
CGAGGTTAGCCGCTTTCCCGGCATCGAGCCCGCCCAGCGTCGTCGCCTGC
TGCAGCATCTGAGCAACTGCATCAATGGCGTTAAGANNNNNNNNNNNNNN
NNNNNNNNNNNNNNNNNNNNNNNNTCTATCCACGCCCAGATGCTGCCATC
GCCGCCCAGTTCCCCGGAGCAGGATAGCCAGCAGGGGGCAGCGGCGCCCT
ACCTCTTTGGTATCCAGCAGACGGCCAGCGGTTACTTTCTGCCCAATGGC
ATGCAGGTGATCCCCACCAAGCTGCCCAACGGCAGCATTGCCCTCGTGTT
GCCCCAGAGCCTGCCCNNNNNNNNNNNNNNNNNNNNNNNNNNNNNNNNNN
NNNNNNNNNNNNNNNNNNNNNNNNNNNNNNNNNNNNNNNNNNNNNNNNNN
NNNNNNNNNNNNNCCATGTTGGTTAGCATGCCCCAGCGTACAGCCAGCAC
CGGATCCGCCAGCTCGCACTCCTCCGCCGGATACGAGTCGGCGCCCGNNN
NNNNNNNNNNNNNNNNNTACGCCCCGCCCAGTCCGGCCAACTCCAGCTAC
GAGCCCATGGACATCAAGCCATCGGTCATCCAGCGCGTGCCCATGGAGCA
GCAGCCCCTGTCGCTGGTGATCAAGAAGCAGATCAAGGAGGAGGAGCAGC
CCTGGCGGCCCTGGTAGAGGGTGTCTGCATATGCATATGCGCAGTTAGCA
TAGCATAGCCCCCCCTATCGAATCTCCCGCTTTTAAGACTGACCCCCCAC
ACACAACTCATCCAACTCACACACATGCGCAGGCGTTGTGCGCATGCGCG
TAGACATTTCACATCATTCGCCGGGATTGCGCAAATGTTGCTTTGAAGTG
TTGCAAACATGCGAATCCTAAATCGGTTCACGGCTTTCGTGGGCTTAGTT
TCCTGGCTTATACCCTGAAACACGCTGGCGAGGCTAAGAACCTTCATCAG
ACGCACTNNNNNNNNNNNNNNNNNNNNNNNNNNNNNNNNNNNNAACGTTG
TTATAATTTATTTATTATTATATTATGTAATCGATTTGAGAGAACGGTAT
TCTACCAGGACATCGCCAAACTACCTCAGTCCAAGTACTTGGTGTTGAAT
TGCCTCATGTATCATGTATTACTCTTTGAATAACAGCAAATCAGCGAAAG
TCTTCCAAACACTCACAGAATATGAAAATGCGAAAAGAGCACTTGAAAAG
CTGAAATACTTTTTATGAAAAAGATAAACGCAAAAGCATAACTCTTACAC
ATAGTCGTACATCTCCATTTAAGTATAGGTTTTGTACCATAGCCAGCTAA
GCCGCTTAGGGTTTCTCTCGCTCTTAAGTCTAATCAAAGAATAATTATAT
TTATAAAACACACAAATCTATTCGTAAGGCCACGTGATATAGTGAACATA
ATGAGCTTCTAAGAAAACAAAACAAGAATTTGATGCAAGCAANNNNNNNN
NNNNNNNNNNNNNNNNNNNNNNNNNNNNNNNNNNNNNNNNNNNNNNNNNN
NTTTAAAAGATTCTACTAAAAAATCAAATACGCAAAACGGATTTGTTATT
GTGGTTGGGGTATCTTTTCCTGGGTTTTTTTCAGCCGGGTGAAAGTCCCC
CATTATGGTTCTTTTATTTTTTGTTTTAGAGGTCAAAACGCTCTGAGTGA
CAGGAAACTTATCGAGCCCCCCGACTTATCGTAGCAAATTTCGACGCTAA
TTATTATAATGCCCATGGTGAAATTCATTTCGCTGGAGAGGATCGGCGGG
GATTTCGACGATAATACAACTACGTTTTAAGGGGCTCGATTATGGCCGTT
TCTGCTAATGTAATCGGCACGACGGGTTGAAGGTTTCTCTGTGGCCAGAC
CGTAACGGATATAGATATATGTGTGCCATATATAATATATAGGAATGCCT
TGATTTTCACACATCCGTTCGATAAGCCAGTAATTTGAAAAAGTTGTGAC
GAAAAAAATACTTATAACAATCCTTTGTTCGATAGTATTTCAAAATATTT
TGCAATTTAACCATTGGCTATTCCAATCGAAGTGATCAGCAAAAGTTAAG
GCGCACAAGAGTATATTTTGAAATTCAAGGCAGGTTAGCTCTGATTGCAA
TAAATCCAAAATTCCATTAGCTGGCGATTCAGCATAATACCGAATTACTT
GAGGATATGGAATTTCAAGAAGTTGGCCACTATAGCCGCAGGAAAGTCGA
TCCGGTTCGCGTTAGTTGGAACTCCATCGGATATCGCCATGGATCATGAA
TGACCGATAGCGACTAATGCGCTTGGAAATTCCCTGGAACTATCCACTCA
AATCCAGTGAGTTACAAGGTACACGATATATGCAAGTTTATCAGTCATTA
GGGAAATCTGTTACCCAGTAGCAACCGAGTCACGCCCTTCAATTCTCATA
GTGCCCCCACTCTAATCTAAGCAAATCCCTGGGCCATTAATCGTCATGCT
CGTGACAAAAGTTTCCGCGAAGTCTGCGGAAAAAATACCGCATCATGCTG
ATAATATGAGTGCGATAAAGCGGATAAGTGAATAAAATTGTTTTCCATTT
GCTGGTGAATCAAGTGCAGAGCGCCACCATTCAGTTGCTCATCACGGCGT
GCCTGCCACTCCCTTGCTGCAGTGCGTCTGTATCTGGGCCTAGTCTCGTT
CGCCGCATGACTGGATCAGTACTCACCCGCCAACTATTCACAAAACTACC
TCGTGCAGCCTCAAAGTCCAGGGGAAAATTCTCGTAAAAACTAAGTAAAG
ATTGCACACAGCCGTTCAGATGTCGCATGTTCTGGAATCTAAGCAATACA
CTGGAAATACGCTTCGAGAAAAGTCCGANNNNNNNNNNNNNNNNNNNNNN
NNNNNCATGACCAGGCTTTTGCCCCACTGAACCGAAAGTGCACTCGATTA
GTCACTGTGGGAGACGACCGACTTTCGACCCATCGATGAGGATTACTCAT
CGCGGTTCGTCTAGCTCGAAATAGCCTTGAAAATTTTGCAAGCATGTCTG
CTAATTTACAACGAATTCCCTGTTGACGGTATAAAAACCCGCCCATTGAG
TCATCATCATCGTTTGCTTTAATTGGCGAAAATCTGGTTTCTTTGGAGGA
CCAATTTTTAAATTAATCGGCCCCTAATGAAAATAGTCCCATTTGCCTTT
AACATTTGGGGTTTTCAAAGTAGTTATTTTTTTATATGACTAATGTGTAT
CAAAGAGCCTGAATCAGAATGGGATGAACATATGTAGGTAGATAGTGTTT
GTGTTTATATAATGATAACACACAAGTAACTTGTGATCTTTTGGAATAAG
TAAAGAAACTCTTCAGTAATATTTTTAAAAATGTTCAAGAAACGTTTTTT
AAAAACCTTAAGTGCTCCCTATAATTCATGCACGCTACCTAATTTCCAAA
TCAGCCATCTGTGCAAATCGCGATTTGCATAGCTGCATTCCTTAGACGGC
AGTCAGCATGTCGTCTGATTTTTGGTTCCGCTTGAAAGTCGGTGGTCCTT
CAATTTGATCTGCTTGGCACCACCACCAGCCACAATACAAAACGCATTCG
CCACAGTTGCGCACAAATGAAATCGAAATTAAAGAACTTCAGAGCACTGG
GTACACTCAGTGCTGGGTTCTGAGTTCTTGTGGGTTTTTTCTTGGGTTGC
GATATATGGGTGTAGGGAACTCAGGGCAGTCAGGGAACTCAGGGTCTGTT
GCGACACTTGAGGCTATTCGCGACTGCGTGGAATGCCGCCAGTCGCCAGT
TGTCACGTTTTGCTCTGGCAAATGACCCCAAAAATGAATGAAAAAACAAA
GCTGTTTGTTTACGACGACTCGTGTAGCATTCCGTGGAATTGTGTGCGGC
ATGGAGCAGCTCACTTCGCATCGNNNNNNNNNNNNNNNNNNNNNNNNNNN
NNNNNNNNNNNNNNNNATGGTAATTGAAGATCGAGCCGTCGTCGACGTCG
CAGATTTTTCGGCGAATTGCCGCCCTGATAATCCAGAGTTGGAATCGCCA
TTGGAATAGGAGGCTGCAGCTGGTGAATTCGGGGAGTACGCATAAACAAG
TTGAATGACCCAAGAATTTCGCGACNNNNNNNNNNNNNNNNNNNNNNNNN
NNNNNNNNNNNNNNNNNNNNNNNNNNNNNNNNNNNNNNNNNGCGAGCCAA
GTTTAATGACTCGCCGACTTCTCTTGACACCCGCACTGACTTTGTTTGGA
TTATTGGTGTATTTTCGGTGTTTCAAGCTTTGTTTACCATGGGCTTTTGA
ACCCGTTCTGCGAGTCTTGATTAGAGGCAGCGCATATGAAATGAGTGCGA
GTCCCGCGAACGGGGATCTCGGAAATGTTAGGTGCTATTGAACCATGCGC
GGCGGTTCAAGGAGATTGTCCGCGACGAGATTCTAGCTGCTAACTGGGCC
TAAACACAGTTACACAGACGGCAAGGTCGTTTCGTCTGGTTTTGGCTGGT
TTTTGTTTTTAGTTGTATTGCTTCTGGGCTAGCAGACGTGCTCAGCATAG
ACAAGCGGCGGAATCGAATTCGGTGGCTTTGACATTCAACTCGCTGTCCG
GCGGTTCAAGTGGCACCACCATCCCCAGCCACTGAGCAAGGTCAGTTCTC
TAACTAGCCCAAGCAAATGGGGTTCACCTACTTTACACTTTACACTGTGC
CATTAAAATTCCGGTGAGGGTGTTTACACACTCTATCGCTGATAGGGAAC
CCAAACACCTGAGTCGAGCCACCGAAAGGAACCAACCACCTTATCACCTT
GAGCGGCACGTGATCGCCCGATTCGATGGTTCTAGTGGTGCGAACCAATT
CCCCCCGAGCAACCTGATCGTATGCCATTGGATCCTTGGGGTTGGGGGGA
GCTGGCTTCGCTGGAATCTCCGCGGCACTTGATGTAAATATCAACGGTGC
TTCGATATATGTGCATGTATCTTCAGAATTTGACTTACAGAGAGAGAAAA
CTGTAGCTTCAGTTCATATACATGAAAAATAATATAAGCAAACCATTTTA
GCATCTATGCTATGTTACACTTTAGTGAATAATTTATTTTTTCAAGATAG
ATGTTTATTGTGTTTGAAAAAATGAGAAAATAGTTTAAATCAGTTTAAAA
ACCTTTACAGTGCACTCGTTTCCATTTCGATTGCATAAAGTTTCAGACCC
CGTGCATAGCAAACTGCAGGCCACGCAAAATATTTCACATAAATAAATAA
ATATAGCCGCTTATTTTGGGAAATTGAAACAAGCAATGCGAAGTGGNNNN
NNNNNNNNNNNNNNNNNNNNNNNNNNNGGCAGCTAATGCAGCAACGGAAC
CCACTCGAATCACGTTTTCTGTCACGCAATTTGAGTTCTTTCATTGAAAC
TGATTTGAAACTGGAAATGGCGCAGTATGGTGGGCATATGGTCTTCGTGG
CTCCACATCCCCAATTCCCCCACTTCCATTTCCTCCCCAAATGGTTATTG
ACGTATCAAGTAAAGTGGTGGAGCAAGAGCGAGCGATATGGGGGCTTCGC
TCCAGGAGTGGGTTAAGTCCAAAATGGGCGATTGAATGGGCAGCTTCTGG
TTGATAGTGGTCAGCGTTTGTTGCGGTCAATCGTCGCATAATCTGATAAA
GTAGATTCAGCTATTTGCGATTGAGTGTTAGCCACAACTCTAGCCATGTT
TGCAGACTATATAGTCTTAGTCTAGACTTTATCATCGGTAATTGGCCATA
TCTTTGGTAAAATACTTAATTGGATTGTAATGTTAAGTGAACGTTTACAG
GTGTATAATACTAATACTAAACCTTCTCAACAAGCTTAAAATTGATAAAT
TACCTGGAAAACTGATTGTATTTAACGTTTTTGTATTATTTTTACGTTTC
AAAAGAAAACGAAATAAATTGCCGGAGACATTACTCATCCGCCACTTTGG
CAATCTTAAAGCTGCCTAAAATTACTAAGGCTCCTGCATTACTTGTCTAA
TCTCCGATATGTGTCACTTTAGAATATCGCAATACCTACCCGCTGGGAAC
TTCGAACAGGTGTCTAAGCTCCGCGGGTTTTGGTGTGGAGTGTCGTCATT
CTTATCGGTGTCGCACTGTCGGCGATCTGAAAGCCTAAGTCGATGAATTA
AAAAAAAGTTGGTGGTGCGCGTGCCAGAGGAAAATGCCATTGCTTTGGGA
TTGAGGCTGACTGGGAGGCTGGGGCCTGACCCAATGCACCGCAAGTGGAA
AATTTTCATGGTTTACATCAACGATTCGAGACCCGCCAATGAGAAGTGTC
AACATGTGCTCGTCTGATTAGCACCGCCAAAGTCATCGCGGTTTTGGGGA
CGTCAATCGTCGACCAGGTNNNNNNNNNNNNNNNNNNNNNNNNNNNNNNN
NAATTGTGGAACCACTCGGAGGTTCGGCCCCGGGGAATTNNNNNNNNNNN
NNNNNNNNNNNNNNNNNNNNNNNNNNNNNNNNGAGACACCCGCTGCTCCG
CCGGAAATTAGCACTCATCTCCGCCGGTCTGCTGATTCCACAGAGAACAA
TTTCGACTGTAATTGGGCGAACTTAGGATCCAATAAAAAGTAATGCTCAT
ATTTTATCATATTTTATCATATAAACTGTAGATTAAGTATTTGAAGTCCC
AAAGTATCTCAAAGAACTGAGGGGTGATATAGAGATCAAAGCATCTCTTA
AGTTTGTACAATAAATATTTCAAAGCTAAAATTTATTTAATATATAGTTT
AAATTAATGTCTAAGGATTAAATACACATTAATTATAATGATGTATTAAT
TTAACTACTGATAAATGTCCAGAAGTGTTATATATATATTTAAACAAATT
TGAAAGTAAGTGGGATCATTGGCTTGTATTAAGTTTTATTAATTGTAGAT
TTCCAGTTTCGATATGAGGAAGAATCAAAGAGGAAACAAGATTTATCTGA
TATCCAATTACATTATATATTATTCTGAATTCCCCAGCGCTTACTAAACC
TGATAATATTTTTTTCCGTGTTCCTTGTAGAGTGGGCCTTTGTTTTGGGT
ACCTGGAGGGGAATCATTTGCCATTCGGCGCGGCGGTTACCAGTTTTCTG
CTTTCTGTTATTCTGATATCTGCTTTTGTTGTGTTGACTTGGCACATTTT
TGTTGTGATTTATTTGCGCGGTGTTTTTTGATTGAAATCACCAAACAACG
GAGCATTGACGTTGACGCAACTGTGGGAATATTCCACTGCAGCGTGCGCG
GCTGTGTTTGCTTAACTGGCTGCTGTGGCTGCCACCCTTGGCACCTGCCC
CTCCATCCCTCCAGGCTCCGCCGCCGCCCCCGAACCACCCAAATCCGCCG
CCCGGCGGAGAGCACACGCCTCCTGCCTCAAAACGTGTTAATGGATCAAC
AGTTTTGTGTTAGTTTTTTAGGGGCGAAGTTGGGGAGGAGGTTCTAATAT
TTTTTCTCGTATTATTTTTCGAGAGCCCCACCCCCTTTTGGTTCGGGGCA
CATCAGCAGTCGATGAAAACTGATTGATTGCCCCGCTAATCAGCCGAACT
AAGTGAGCTTTTGTCCCGTGCCCGTCGGTGTGCGGCTCCAAATTTGCAGT
GTGATTCGTTTTTCGGCGAATCGTGTTTGTTGACACAGTCATTTGGAGCG
TGCGAAAGCGGAGAGTGTTTGCTCGGATTACTGGACCACTCAGTCGTAGA
ACCCTGGACACCTCCTGGACATCTCCGACTCGTCCACTTTAAGAGCATTA
CGCCCATGTGACGATGATCGCGTTGCTCCAAACGTGACTTCCCTGGCGTT
TCGCTTTCATGAACGACGGGTACTTGAACTTCGGAAAATGAGTTGACAAT
GACATTATCATTAGTTGTTTATTGGGTCGATATATGATATTACAACTGTG
AGTCATCTAATGGACGGCATTCAAATACATATGGTGTCTATGGGCGGGAG
TCGTATGTTCAGTCAGCTACGGTCAGAAAGTAAAGTTAGACATCTAAAGA
TAGAAAATATATAACATTTAATTAGCCGATCATAATTCAGTTTAAATTGC
CTTTAGGGTATTTCCAAATCGACCTATATAAATACTCCCAAATGCTCCAT
ATTTCAATATTTCTTTTTCGGCTATAAATTCAATACCGATTATCTTTCAA
GTGGGTCCCGTTCCTCATTTTCCGAAGCGTGTGCCGTGATATGGTTTCAG
TTCATCAATTATATCACACTAGGGCACGTGGCTTACATTTCAGCAATCAA
TAATATGTTTTGGGAAATGCCAGCCCAGACCGGGGAAATCCGGCAGTTAT
TTTGGTGGGAAACATCCGCTTTGAAGCGGGCCGCCCCAAAAAAAGGCGCA
CTTAAGATGGGTCTTAACTAACGGCTATGGGGAGCTCATATGTACTTATC
CGCCAGCAGGTCACGCGGGCTGTTTGGGGCATTTAGGTGTTAACGATGGA
CAGTTCAAATGGGGTTCACCGCCACAAGCGCTCGACAAACTCAAGTGCAT
GTGTACTCGCTGGCGGATGAGTAATGGAATTCCCATCATGCAAAGTCCGG
GCCTGATGGATCCTCTTGATAAGGTGACTTTGACAAATGAAATTATTTGG
CGAATGGGGCAATATGGCAGCACCATAAATCAGTCCAGCCAAGAGCTACT
GGCTTTGTTTTATTGGGCCTACATAAAAGAGCAGGGGTAGCTGAGTAAAT
TGGCTTTATGGATCAATTAATAGAACAAATATTTTTCGCCTTTTTTTTTA
GAAAGATCTCTCTGCCATTATTACCCTTCCATTGATAAGATAAGAGCCTC
TGCAGAAACATGAAATCATCTCATGCCAGATACCCTTCATTATAGCATCA
ATCTAGTCATGTTCAACGCACTAATGCTCAAATTCTCATAAAATGACTCA
TGGATTGGCCAAAAATGTGATGAAATTCCTACCATTGCCATTCAACTGTC
TGCAGATAGGGAAAAAATTCCAGTGATAGCAATATATAGCAATATGACAT
TGTTATTGTTGAAATTCTTAGAGCACCCCATTGAAATTCTTCTAAGGGCG
CTGAAAGTTCTCGCACAATTTGTATATTGAACCCGGTGACATTGCCAAAG
TGCCGGAGCTGTTTTTCGTAGCAAAGATTAATTGGCAAGACCGAAGGCAC
TGTCGAATAATTGGGGAAATACCCGATATTAACCTGCGATGGCCCCTTGG
GGAATATATAGTAAGTTTTAGGTGCATATCAAATGTGCGAATAACTTGTG
ACGCATCGCAGAGATAATAACCCGATGAGCCAGGCTGACCAGCCCAGTAA
TTTTTGGGGTAATCAATCAAAATAACATATTGATGTCTGGCCGGAAATGA
CCCACTCGCCGACTGCCACGTACTAACTAACGATGTCTCTAAATGCTTAT
TAGCACTCGAAATTAGCGACTCGCCAAATAAAGTGAATACAATTCGAATG
CCCCAGTGTTTTGAGTGTTCGTGTGACTGTGACGTCGCCGACTTGTGACT
GAAATCCGGAGTTTGGAATATACATATAGGTATACCTGGTAAATCGTAAG
TTGCTCATGCAATCGCGCAGATACACTAGAGCAGCACGCGCCGAATGAAG
CGAGCGTGTGGCCAATGGATAAGTATCTGTATCTGAATGTATATCTCCGG
ACGAAACGCCGGATCCCGTGCTTTTGCTGGCGGGTGGAAAGTTTCTGGCT
GGATTATTTGGGCTGAAAATTGACATACACAATGATAATGAATGCAATAC
AAGTCGATTATCACATTTAAACGACGACGCGTCGCCGCCTAACACAATGC
GTTTAGCGAATTCCTAATGATTCGCACACGGCGTGAAGGATTAGGCCATT
CACGGGAACCAACAGCTCCAGATTCAGATGCGGATTTGGATATTAAGTCC
CTGCCTGACAACAGCGGTGATCACGCGACACGCTCTTTGTGTCTGTCGAT
GATTATGCAAGGTTTCGCAATGCCAACAGCAAGATGCGTCAGTCCGACAA
TCCGCGATGTCTGATATATGATGTCTGCCGTTGGCTTAGGGGTAATTAGC
ACCGCCAAATNNNNNNNNNNNNNNNNNNNNNNNNNNNNNNNNNNNNNNNN
NNNNNNNNNNNNNNNNCTTCGCCGGCTCCTCGGTTTTAGCCAGTCCAGTC
TAGTCTGGTCTAGGTGTTAAGTGCGCCGCAACAGAGCGGGATTATAATTG
CAATCCCTCTTTGGGTCTTAAGCCTTTGGGCGCCTTATTTTTTTTTGGCC
AGGATTAGGCAATGGTGGCCAGTAAGCCGCAGGTAGCATTGTGCATCTCA
TGCATTGTGGCCAAGAAGCAGGTTGCGTAAGTTAGCCCATCTCCAGGGAC
TGGCTGCACCGCACACAAAAGCTAATTACGATTGTCTTTCTGCTCGCGAT
AAGATGGGGTTCTCCTCTGAAGGCCACCGTTGTAACGGAACGGAAATGTA
ATAGGAGATTACTTTCCAGGAATGCGAAAGCAACGAGTTGAGGGCGATTT
CTTGGAATTAAGGTTGCTTTTATCAGAAGTGAGTGTAAAATGTTTCCCAT
TTATAATATTACTAATTTAGTTACCATGCATATTACCAAGGATCCTTCAA
CGAGCGAATGCAATAGCATTAGTCATATTGAAAACGCACATGCAATCACA
TGGTCTTAATAGGCTTAATGTGTAACTATTATTATTTATATATATATCGT
ATTAATAGTTGCTGACAGTGTGGTTGACCATCAGTTGAGTAGCATGGCAC
ACTTGTTATTACTGAATTGGAAACATATTGGTAGAATCCGTAAAGTATTC
ATGGAATTCTGGATCGAGAGACCCCTTATCATGCGAAATCTGTAGTAAAA
TTTTTCATAAACAACCCCATTGCCTTCGATTCGCTCGACAAACATCGAAA
AGCACGCATATTCATAACACAAATCGCACCCTCCGCTTTCTGGGTGTATC
GACATAATTTGGCCTTGAGCGGTTCAAGTTCGGCGGCGTCACTCGCACAG
AAAAAAAAAAATATTATAAAGCGGCGAAATGGAAACAACAACAACACGAC
AGTCAAACAAAGCTGTTTCGCTTTTGAATTTCGAATGTTGAAGCTGCAAT
CTGGCCCCCGCCCACCAAACAGCACCCGCACAGCGGACNNNNNNNNNNNN
NNNNNNNNNNNNNNNNNNNNNNNNNTCGCATTGACTCCAGTCACAGTCGC
AGTTTTTGGTTTCAATCGCGGTCACAGTCGCCTAAGTTCCGTTCCCAGAT
AGCGCAGCTTGAAACTGACATTACTTTGTTTTATTTATAAACACATTTTT
GTTTTTACAGTCAAAGTTCCGGCTGAGCGCCAGACATCGAATCGAATCGC
ACATGCCGTAGCTTCAAGTAATGTTTTCACTGCATACGCTTATGTGTACA
ATGAACGCGCCTTGTGGGCTGGGTTGGGTTGGTTTTTTTAGCTTTTTGGG
CGCATTTAGTGACTTAATTGCGCATACGCCGCGTGGGCCATTGATATTGC
TATTTACTGTTGCGCCGTCGCTTTTTGCCTCGTTTTGATCTGGTGCACAC
CCCACAAAACCCGATCGACAATCGACGATCAAGTGGGTCATTGGACGAGC
CAAAATATTGGGTTTGCACGATTATAACGACCTTGCGCGACCTTGAACAC
TGTTGGCTTATACAATTGCCAATAACAAAAGCAAGAATCGCGTCCATAAA
TGGCAAGCTATTACCACTTATTTGCGTCGCTGTGATTGGTTTTGCAGTTG
GTGTAAAGAAATGATATATCTTTCTATATATCTTTCTTTCAAGAACATGC
TACCAAGAAGCTCGATTCTTGGAATTAATAATATATTAATAACTATCATA
TTTTTTTGACCCATGCTAATTCAAATTCAATCTAATCATCATCAAATAAT
CACGCCACCATAATTTGACTACCGAATTATAAGCTCGATTCCATTTGGAT
ATTTCCATACATAATAATAGTAATTAGTATGAAGCCAGTGTACGACCGCA
GCCAATTATAAATCGGCAGTCTGTCTTTAGCTTTCCCCTTGTCTATCCAT
CGATATTGTCGCTTTTTGCCCCAATGTTGTTATTTGGTTCGGCCTTACTG
TACGGTAGGGCTACTGTATAATTCCCGGCTGCGAANNNNNNNNNNNNNNN
NNNNNNNNNNNNNNNNNNNNNNNNNNNNNNNNNNNNNNNNNNNNNNNNNG
CTGCTGCTTCTAGTTATTTGCGACTGATTTATGGGGAATTCCAGGTGCGT
CAGATCGAGTGGTTCTGTGGGTCGTAACTTTGCCACTGACACCGAATTGG
GTGTCCAACTGTCAAAAAAAAAAACCATTTTATTAAATATATAAATAGCT
GCTAAGTTGGCAGACAACGGAAGATAAAACCATCTTGCCAAAGAGGGGAT
TAGTATGATTTCGACTTGGCCTTTCCTATAAAGTTTAAAAATAATGTCAT
TGTTCTTTCTTCCTTTAAAATCTCTACAGTTATAGCCAAAAAACTTAGCT
TTTTATAGATTTCTCAATGTTTTGTGACTTATGTTGCTAACTTTTTTCTT
TAATTTTGAATATTTTTTGTTACTCTGACAAAATTCCTAGCAAGGTGACT
TTTTCCGCCGTCTGCTTATTTCTGGGTGCGAATTTGAAATGCAAATTCTT
CGCCATCGGACTTTAAGCCCCAATCATAATGATCACATATCTGCGCTTAT
AGACGGGTATGTGGATTTCTAGTGTTTTCTGTGCACNNNNNNNNNNNNNN
NNNNNNNNNNNNNNNNNNNNNNCTTGACTGGAGTAACAAATGAGTAACAA
AGTACGAAACAAAGCTGCCAAAAAAACACAAAACCTTAGAAAATCAATCC
GTCGGATCCATCCGGAGCAGCAACAACAATGCCATCATCATCGATCTTCA
GACTGAAACTCTTTTGTTATTTTGTGATATTTTTGGCACTGTTTATTTAT
TTATAAAGCAGTCACCAGTCGCAGTCACATTTGTTTTTCCTGTGGGCACA
ATCAATCTATGGCGCGAAAGCCAAAAATAAATCGATCACCGAGGCTTAAC
CGCAAACTTAGCGCCTTGGGCTCAGTCGGCGATATCGTGGACATATCGAA
CTTATGACGCAAGTATCACGTCTGGACATCCAGTATGCAGTAGTCAATAC
CCATTACCCAGCTGACGGTGGAATCAATCCGACCACTACAACAGTGCTAA
AAAAAAAAAAAAATCGTGAGAAAGGCCACCGATGTTGACAATTCACACCC
TGGATCGTCGAGAGCGGAAGATTTGTTGCTTTCCTACGCCATGGAAAACT
ACAGGGAGCTTCTTGGACCCAGACCCCAATTTGCTATCATTAGATAGACT
CATTCCAGCATATATTTACAAGCTTTACGACTTTTAACACCTGATAAGAT
TTGATTTAAATGTCACAATTAGCGGATGACAAAAATTTCCATATCAGTGT
GAATCTCTCTGTCTGGAGTGTCAGGAGGTATTTTTGAAGTTCGTTCCGCT
TCGTCTTGCGGATTGCCCTATTTTTAGATAGGCCACGTGCAGTCTGATAT
CTCATAATGACATTCTAATCAGTCCGAATGAAAAGCTCACAATTAAGACG
TCTTTCAGGAGTAACTAAGCACTGTATTTTTAGCACAAAGTCATGAAAAG
GCCTACATTTTATCTACTCACCTGCCCCTGAGGCATTTCCTTTATTAGTT
TTACAATTGCTCAGCAAACCATCAATTACACATTTCCCTTGATAAGCCCA
TTAAGTGTTTCCGCAAAACTAAAAATGCTCCTTATAAGGTCACACGAATG
GGCATTAGCGATAGTTATTGATAGGGTAGTATCGTGGTAATATTTTAATT
TTAGCACTCACATTCAACACACCTGGAATATGGTGCTATGGGGATATAGC
AAGGTATCACCATCCGGAAATGAGTCGAGCCCCGAAAAGAGGAAATTCTT
TATAGTTTAACGCGATTAGATTCGCGGCCGTTAGACTGTAAGGGATATCG
GATGGGTGGGTGTACCATTCCCCAGACGAATCATGCTGATTGCATGCATC
GTACGATCTCTGCCGGCTGATTCCAGCTCGAGTACCGGCAGCCAGCTGCT
GACGTCAAAGTCTTTAATCGAAAGTCGAAGCGTTGTGACCCACATACAAA
CATTGAAAGCACAAGTGTTGGCCTAGCCCTTAGTTGCTGACTAAAGTCGG
CCCGGGCACCCAGATAAGGCCAGACCATCCGACCGCGGATCCCATGCACC
GCACCACGTACTCCTTGACGGGGTGTAAGAAATACACTGACGAAATTAAG
AATGGGCTTTACACTTATGATTGTGATACATATATGATTGAGACAGGTCT
TCTAATGAAGTTTTTCCAGCAATAGGTTATAAGAAACGTAAAGAAGGGAG
TTCCCCCTTTTATATTGTGAGTTGGTTGTTTAGTTGTGTTTTATGGAAAT
ACAGTTCTTGTGATAAATGCATTTTTTTTATCTTAAACAGGTTTTCAATA
TAATTGTTGTAGATTTAAAACGTAGAACCTATAAACTAGTTTATACCATG
TACTTAGAATGGCCTTATTCATATGATATTTACCTATTTTCAATAAATGG
TAAAATAGTATTCGAGAAAATCCATTTTCATACCTTATAGAAAGAGCACA
ACATTTTTTTCAGTGCACAGTTCGAAGGCGTCTACGTGCGCTGCAGTGCG
AAGCACGAGCCCCGTCGTTAATTTCACCATTAGCCTCCTCGCACAGTGAG
CACTCCGATAAGACGCCGGCATGCCGTGCCACACATACACACGCTTAAAT
ATATAAAGTAATATATGACTGATTGTCTGCCGAGGCCCAAGACGTCGGTC
GTCGTAAACAGCTTATCAGCCGGGCGATGTGGTTACCCGTCGAAAGCGCT
GGAACGGCAACCAGATCGGGAACCTGTCACAGACAACGGCCGAGTCTCCG
GCGGGCACATGCAATCACCCGGGAGAGCAAAGTGCGAGGACCGACGTCAT
CGTGGAACGCTGACGCAACGACCTTGTCGAGCGTCCCACCTCCCGACGCT
CCCACCGGCCACCCACCTTAAAGTCCAACGGGCCGTGAGTCACCACCAGT
CGCCAGTGACTCCCATTAGATTTCGATTCGATGACTGGCACTCATGCGGA
TCACAGATTACAGGATGTCGGACGACTTAGTTGGTTTTCTGGGAATCTCG
AAATCCCACTGAGCAATGCTATGATATTGACTTCTATTGCATTGCGGAAC
TGACTGGGATTACGATTGGATTACAACACGGAACTAGGCTGGCTTTATGA
TGATATTTTCCAAAAACCTTTGATCCAGATTATTAATGAAATCATGTAAC
TAAATAATCATAGAATATTTCCCCTAGTAAGATGCTATATACTATACAGA
CTCTGTTATAATAATTATAAGTCCGACGACTTTTAATGATTTCTTTTTGA
TGGATTTGAAAGATACAAAATTAAAACATCGCTCAACTTGCGATACTAAG
CCACACACACAAGCTGAGAGTCCACCGATCGATCATTAGTTCTTCTTAGC
CATTAGAAAAACCCTTCTTTATATAACACGATCATCCGATGCTATCCGTT
GGCTCTTTCATCAGCTTTTTGGCCAGACATGCCCTGGGGTCTCGAAACTA
CACAGACACCTCATACATTCAAAATCGATATTTTTTAGATGCTGCTCTTT
CGTAGTCGAGCTTAGTTTTTTTTCTTAGGTTTTTGCTGGCTTTGTCTTTG
GCGCCGTCTAGCTCAAAAATGTCTAAAACTGTCATTAATTAGAATTTGCA
GCGTGTCGAGTCTGTGCCATCCGTCGTCGCTTGTCTGGCTGTTTGGCATT
AAAATGTTAACCACCAAGAGGCCAAAAAGGGGGACCAGACCGCATCGCGA
ACGTTTCTGGAATTCCCCCGCCGCAAAAAAAGAAAGCAAGCCACAAGAAA
AATTAGCCAACAAGCGTGTGTTTGCCAAAGCTAAAGCCAAGGCAAAAACA
ACAAAAAAATAAGAGTTAAAAATAATCATAAATAAAGGTAGGAAAATAAA
GCAAATATCGCCTGAGACAAAAACCAGTCGGAGATGCCGTTGGAGACGCC
AAGTTGGTGGCTCCAACGTTTGACAGGGGGGAGTGGGGCTAGGGGGCCTC
AGACGGGCCCCACTCTAAGCCACTCTAAGCAACTGAGCAACTGAGCCACT
GAGCCACTGAACCGCCGAGCAACAACTCTGAGCCACTTTGAGCCACACGC
GCCGCGCTTTTGTCATAAGCCTGTCATAGACCACGCGACTGCAGCTGAAT
TCACACGCTTCATTGTGGNNNNNNNNNNNNNNNNNNNNNNNNNNNNNNNN
NNNNNNNNNNNNNNNCCACTTCGTGGAATTCGCGGCGACATTCCCAGCAC
ACTCCGTATATATAGTCTACTGACATGTAGATATATGGATAATGGGCCAC
AGTCTGGCTTCTATTCAGAACGATTGTTCGATTTGGGCCCAGTTTCTTAG
GCCAGATTTGCATCGAAAATTAACCAATTCGATCAGATCTTATCTTTTAT
TGGTAAAGCTAAATCACAGATTTTGAAAGGTTCCAGTGGAATTTTTTGCT
CTTGGCCTATTCATAGAATATCATTTTTCCACAATAACTGGTATAAAGTT
TTGACCAATGCAAAAGCTGAAATATTTCATTGGTCTGCAGTGTATGACAA
ATATGTATATATTAATAACTATTTTTTAAGGAAGACTATCTACTGTAATT
GCTATTTTCCGACACTTAATTTGCAGCTGACGTTATGTCAATTAGCCGCA
TGGAATGGCAAAGTGCCTGTGTGTGGGCGTTTGATTGATGTTAGAAATGC
CGCCACCGTGCGATACTCGAATATGATAGTGCAGGTGAGCCTCCAACAGG
TGTCACTGCCNNNNNNNNNNNNNNNNNNNNNNNNNNNNNNNNNNNNNNNN
NATATGGCCAACAGTTGGTGCTGGTTTTTCCCAACAGAATTAACTGAAAG
AGCAGATAACATGCCCCATAAATCAAGAGCATGTAAATACTTTAACGCGT
GTGTGTTCCACTTTATTAGCTCATTGAAGCTTATGAGCATTGCTTTTGTG
CATATTGTAATATAATAATATATGTATAATATATTCATATCAATAATATC
AATTTTATTAATGTTTTCTTCTCTTAAACCACTCTTGGTATTTATCATAA
ATTTACCTAATTGACCATCATCACTTGAGATACTTTGCTCTGTGCATTTA
TAGAGTGATGGATTGGGCCAACTAAAGTTCGATTAGCAGTGAACGAAACG
AGCTTGGGTTCCAAACTGCCGAATTCTTGGAAGAAATCAGTTAGTAAGCA
GCGAATCGTGGCACGTTTTGGTAATTATGGCTCAGTTTACGCTCACTGCC
AAAAGTCCACAACTTCGAGCGTCTCTTTATTTACCCATTTTCAGAGTTTC
GCAAACGCGTGCTGTGTATGATCTGCGTGTCGCCACAAATCTTCAGTATC
AACAGTTTTTTTTTGTTGCTTGTATTTTTTTGTTTATTGTCAAATGGTCA
GTGCAGAATGTTGCGTAAGAAGCCTCTCATTTTTCTTGGCTGTCGAATTC
CTTCTGGCCCGTTTTTTTCGGCTTAAATGGGCGCGTGTAAACGTCACGCT
TGTGTTTTCTTTTTTTTACCATGGTTTTACGTAAAGGTATTATTGAACCG
AATTCGTTTAAAAGTTCGTGAAACCTGAAGAGGCGTTTTCAGTTGGGGAT
AACCGAATTATGACGAATTTCCAAGCACTTACCTGCGAATTTTATTAGTT
GGCCCAGAATTTATTTAAGTTTATAATTATTTAGGTATACTTTTAATAGA
CGCGGTTTTAGAGATAGATTTTTTAAACATTACGTGCTTTAATTACTTGG
TAATTAGCTGTGTTCAAGTCACGGATTATATTATAAATATAGTTATTGTA
TAGCAGCAATTAATTCGGAATAACCACTATGAGTGTTACGACAAGTCTAA
TTTCTATTACATCAGGTTATTCTGTAATGGAATATTAATGCAAAGTGACA
GTGATACATAGTAATTTATTAAAATTTTAAATACTGTAATGATTTTTAAA
ATTTTGTCTGAGCAATGCGAAGATATCGATCTCTTTATGTTTTTGGTGCC
GTTTAAGACCGGCGTAGGGTGACAGCTGTTTTTTTTCATTTCAAATCAAT
AAGTTCTCAAGTCACAACAAATAAAGGCATGAAAGAAAATCGAAAAATAC
ACAATGTCAACTCAGTCGGAATTTCGATCCAAAGTCAATGCAATGCTTAC
ATAACGTAATAGGGTCACTTAACTCGCGAATTACGCAAGCGAACCGAAAA
GAAAGGGGAGCCAATAAAAAGAAAATACTTATGCTGGAAAAGGGAAATGT
TTTTGGGGAAAAATTGCACAACACTGTGACCCAGTAAGGTGCGCCAAAAT
AAAGACTATCTCGCTAATCTCGACACGCGCCTGCTTCATGGAATCAGATT
AGAGATGCCAAGTGATGCGATAGGTGGGTACTAGTGCTTTAATAATACTA
