# Supplementary material for: SMCis: An Effective Algorithm for Discovery of Cis-Regulatory Modules
Source: PLoS One. 2016 Sep 16;11(9):e0162968. doi: 10.1371/journal.pone.0162968 (PMC5026350; doi:10.1371/journal.pone.0162968)
Supplement: S1 Datasets — (ZIP) [file pone.0162968.s001.zip › dataset/Drosophila/Masked/dsim_kni.fa.masked]

>3L:20019706,20059705 (reverse complemented)
CAAAAGCAATTAGACGGCGTCATCTGACAGCCTCAATGGAATAGTTTTCG
GAGCGAATACCGGCGGAATGCCGCAGCGTTTATCGATCGATCGCCCTCTG
ATGGGATGTCCAACTGCCAATGAGACCGGGCCGAATAAAAAATAAGTGAA
ATACAAATGGGACGAGGGGGGGCCACTGTATCCAGGGCGCAGAACAAAAG
AGCTCCACTGCGGAGGAGTGAGGTGTTAAAAATTCTACTCTTTATGCTCC
TATTATGATTTGACTCGCTGCTTGTGGACTTTGATGGACGTTTACGATAT
GAGAAGTATCTGATAGTGCACTTAAAAAAAAATGTATTCCTTCTTAANNN
NNNNNNNNNNNNNNNNNNNNNNNNNNNNNNNNNNNNNNNNNNNNNNNNNN
NNNCCTTACCTTCAATGTTGCTTAAGTATTTTTGTAGAGAGATCGAATGA
AATGCAAAAAATCCTAGATTGAAGTCGCATTTCTTCGAGTATACATGTGC
GTGGAGTTTTTTAAATCTTTCCAGCTTTTGTCTCACTTGTTTGACAACCG
ATGCGTACAAATCAAAGCAGGAATCCAGAGTCAGAGGCCCCAAGCCCCCG
GCTCGTCTGTTGTTTGATTAATAGCCGCACAATTGATATGTTAAGTGGTA
AATTACGCCATTGGCACGCAAATGTATCTTCAAGATACATACATGCGTTT
GTGTGTAGACAAAATAGAAAAACACAAAAACGGGCAAATTGTTGTTTGTT
TAAGGCGCCGCTTTGAATGGAGATAAAAATCTCGGAGCTGCGCTATCGAG
GCTCTGGAAAGGCGGAGCCTAAAGTGCGTAAAGTGATTTAATTTTGAATG
AACGGCGGAGAAAGTTCATCAAACACTCATTCGCTGGCCGGCATACAATT
ATTCAATTATTTGGTTGACTTTTCCGTTGTTGCGTTCAGCGGATGAAAAG
CTTGGTATTTTACAAGGTTCGTTGGCTTAAATTAAAACCCATTAGTCTAC
TTTTAACACGCTTTCAGGGAGTCGATGTTTGTTGTTTTTATGGTAACGTT
TATATGCTTAAATAAATGGAAATACAAAACCGAATCGAGGCGAAACAGAA
AATCCATTAAAGCCTTTTTGTATATTAGAAAAGCGAAACAATGGGGAGGG
AGTTCGATTGATGTCATTAAATTTTTGCCACGCCATAAAATTCGTCGATT
TTTTTTGTTTTATTGAAAAGCTGCCATGTAGAAGTGTTATAAAAATCATT
TAAAAGCCGAGATGGCCGTAGATTTGATGATTTTTTGTGGTCTCTGTTTT
GTTTTTACTGCACGAGGCTTTTGCTTATGCTCAACTAAAATGATTTAATT
TCGAAACGTGCCTTGCAAACTTTATGATCAATTTTCGCTTTAAATATAGA
TTGAATGCCTCGTCGAATTATTTAAATGTGGCTCTGGCTTATTTATTTAT
TCTGTTCTTTGTTTTTCGAATATCATGTGACGAAGGTGCTTTATCGGAAT
GCAAAAGTGAAGGAGGGAGCAGCCTTTTGATGATCCCCAATGGATTGAAT
TATTGTAAGTTTTATGGATTTGATTTACGATGTTTTAATAGAACAGTGAT
TTACGACGCTAAAATTTTTCGATGAAATTCATTTGATTTAATGCGAACAT
TCGCCTTGCCATTAAGTATTTGTGGCTAATCCTTAAATATTTTGAAATTC
ATTGTTCGACTACATTCGTGGACATTTGATTGAATTGTGAAAATTTGTAG
TTCCATTTACCTTTCTTTTTATGTTGCTACCAGTTGGATTTTTGAATCTT
TTCCCCTAATGAAATTATGGAAACGATCAATATTATTGGCCATTAAAAGT
CCATCTTCTGCTCCTGTGAATATCAATCCTCTTTCGATTGTTTTGCACAT
CAAAGCTGATGGAGTTGACTTCATTTCCATTTCTATTGAGGCATTGATCT
CTCGCGCGGTTGTCTGCCTCATAAATAAACTGTGGCAAATTCTCTAAGCC
AACTCGCTGAAGGCCCATAAATTATAAGGCCCAGAGCCACAACAACTCAG
TTGGCCAGTGTGGTTGTTGTGTCATTTTCCCGGCGCGCTTAATAAACTAC
ACACACTTTATGCGATCTGCGCTTCATGTTGTTGTGGCCTGCCGATTGCT
GTTATATGATTTCATATATCATCGGAGCCATGGAGGACCCTCCTCCTCCC
ACTTTACTCATTTTGTACTTTTTTTTACAGAGTTCACTGTGTTCAGAATG
CGCAGGCGTGCGGCATTTAGTTCAGCCTGTCGACTCTCGATTGTCCCTCC
TTTTGGCCCCGATTGCGAAGATTCCTCTTTGGCTTGCTTGTATATATACT
TTTTGTTTGATAACATTTTATTGTCCGCTTTATAAATTATTGGCGTTTGC
CGGGACTCGAGTTGCCATCGGAATCGGGGCAAAAAGTATCCTTTTACGTT
GTGCGTTTTTAGCATGCAACATGTGTCCAAATTTGTGCAGCATACAAATA
AAAACTAAGGGAAAATAACTATGTTGAGTTAGAGGAGATACCCTCACAAA
GCNNNNNNNNNNNNNNNNNNNNNNNNNNNNNNNNNNNNNNNNNNNCAAAC
CTTTGATTATTGAAATCCGTAGCATAGTAGATGAGCACATAATAAATTAA
CTTTACAGGGTATCCAACTGCTTCAATAGTACCCTCCTGAGATGCGACTT
GATTTCATAAGTTGTCTTAGTTTTTGCCCAGCTTTGTTGAGCTTGTGCTT
GTTTTGGCCTTTTAGGGCGCTTTGGCCCTAAAACAGACAATTGAGTGTAG
TGTGAAAGTTGCTTTAAATACTCTCGGTATCGGTATCGAGGCGTTCCGAT
GCCCGAAGGCGCTGGTGGCGACGACTTGTGATGGAATGGGAGGATCTCGA
GATGGGGCTGCTGCCACCAAATCAAACCATTTATGTCTGGCTCATGCGAC
ACATTTATCATCGTCAAGTAACGAAACCCACCTGCACCTGTCTGCTGCTA
AGAGAACCAGATTGGGGTCCATTGGGTGGGGAATCTTTTGGTTTGGTGGG
GGAGGGGAGAGATCTTTAATTACACATTGTAGCAGGCACACCCGCTGGGC
TGAATGGGGTTCCACTTCTCAAAGTCATCTAACTGGAGCCCAGCCATAAT
AATGAGCTGCAGGGATCCTACACTGCCAGCAACTAAATAACTCTCATATT
GAGAACAATGAGAAATCCGTCCGGAATCCGTGGCATCCCATTATGGCCCC
GATATGTAGTGTACATATAGGGCTGGCTGAGGAGCGATGCGCATCGATCA
ATCGAAATGATATAATTATGGCCAGGTCTGAAGGGCGGCTCTGTGTAAAT
TGATATCAACAAATTACGCGAAAATATTTCAAAAATATTAACGAATGTGA
ATGATATAATGATGAGGCGATGGATGTCAAAAGGCACTACAAAAAATATT
TAGAATAAATATTTTAGGAAAACTGCACGTGTATCTCAATGAATTTCTAA
GTAACAAGATGAGCCGGCTCTTGTTAGAATTTTTTTTGAATCTATTACTC
AGATTTGTATAATTATTATAATTTATAATGACAACAAAACCTTGAACTAT
TTCTTTCAGTGCACCTGCTCCACCCTAATTATGCCCAATTTAAAAAGGGT
TAATTAAGGCACAAAACGCATTTCGTGTCCTGCGTCCGCCAATGGAGAGC
GTTATTAATATGCGACATTTTTGATATCTTTTTGCGGCTGCCCGGGAAGA
GGAAGACCGATGCTGTAGANNNNNNNNNNNNNNNNNCAAACTCGACGATC
AGAGCGACCAATAATTACATACAGCATTTGTCATAACACCAGATATGGAC
ATCCGATGCTGTTGCGCCGGGCGCGAAACCTTCGAGCCCCGCCAAAAGGC
AAAGGCCAGCAGACCAAGGATGCTTTTGAGCCTGGCCAAGATCCGAACTA
TGCGACAAATGTAAGAGGGGGAAAGAATACAAATCAAAATTGGTAAAAAA
TGATATAAAGAGGCAGCTGAAGGAAAATTGTAAATATCATCATTGGTCGC
AGCCAGCGATCGCTGGGCATTTTATAAGTATAAATAAAACAAAATCATAA
ATGCTGCACTCAACGATCGTGGAATGGATGGATCCGATCCTGGGTGCTAT
ATAATAATTACAGTCNNNNNNNNNNNNNNNNNNNNNNNNNNNNNNNNNNN
NNNNNNNNNNNNNNNNNNNNNNNNNNNNNNNNNGAGCATTGTGTCATATT
TAATACAGAAATTTTAATTAAACATAATTTGTAAGGAGTGCACGTTGATG
CATTCTGCCCGGACACACTGGCCAACTGAGATGGCTCGCAACGATAGCCC
GACTTGGGATCGGAATAGAGTAATTCAAGGCATCTTATGGTTAGGCCACA
ACTTGTCTATCATCCGCTGGAATTTCACTTTGATCTTATCGGAACGTGCG
AGCAGTTCCGTGGTTCAGTGGATCCAGATAGGTGACAAATGGACGGGTTG
ATTGCTCTATTTCGAATTAACATTATCTGTTATATTATTTTAATATATAT
TTATTCTAAGAATTCAATGGTTGGGTTAGCAAAAGATAATATAAGAAGTA
GTAGGTTACCTTGACTACCTTGACTAAATACATTTAGTAAGGGATTCAAA
TAGAGAATATATTTTATAACTTTCAAATCATATTTACATATAAATCAGCT
TGAGATTAAGAAGTTTTTAAGCCTAGAATACTTCATTCTACGACTTTACT
TCCACAACATACTTGAACTTTGGTCCATTATTGGGCTAACCTTCTGTTGG
GCTACCACAGCCATGAAGATGCTAGACAATGCCGTTGCAACCCAAATTCA
ATTCCAAATCGATGCTCGGTGATTATTCAAATGATTTAACTAGTTCACCG
CATTTGACCCTCAGAGTGGGCAGCTCTCAAGTTCGCTGGGGCCCAACCCC
GAAAATCCGAAATGCGAACTCTAGCTTCCTAAGGTTGCAGAGCCTCCAAA
TGTGCTCCCCGAAATCGGAGGAGTCGAGCTGATGGCCCCGGGCCATTTGA
CTGACTGACTTCGACTGCATTACATTTGCAAGACAACAATGGGCATTTTT
ATACGTTTTTTCGGCGGCGTTGGGCGTTTTTATTTTTACAGATATTGTTT
ACAATTTCACAAGTCCAGTCCACAAAGGCTGTGCCCTCTCATTGTTGGAG
CTGTGGCAAAAATNNNNNNNNNNNNNNNNNNNNNNNNNNNNNNNNNNCTC
CAATCATCATTTCGTAGATATTCGCTTGGTGATATATTTTGGGTGAGCGC
TTCCGGCAAATCGGAGCCAGTGAAAGGTCAAGATGTGGCCAAGAAAAGCA
GCCGGAGCAAGCGGAAAACTGCTGCCCAGGGAGCTGTATCCCATTGGAGT
GGGATTGCGAGCGAAGGTACAGTCTTTACCATTTAAGACAAATTCGAGAA
CAGAAATCTAATAGATTCAACATTCTAGTTGGATTCTAATGGGAATAGAG
GAACATTGGGTATAACAATTAATTTTGTATATTAACTATCCATCAGGATT
TGATTTTGAAAATGTTCATGGAATATGCAAGTTTTTGAATGTATTTAAAA
ACGTTTGTTTAAACTACTCCATATTTATGCGTTTGATTTTTTGTGAATTT
TATGTGATTTTTTTATTTACTTTCCTACTTTCAAACAACCCTGATTTTAG
ATGGCGGGAACGTTGTGAGGAGTCTCCACTGTACATCGAAATAAACAAAT
CAAAGTGAGCCAATGTTGGCCAATGGAAGAGCCTTCTTCTTCCTCGCGTT
CGATTTGCGGTATGTGCTCAATTTTCCATAACATATTTGATCGCAGCGAT
CTTTGCAATCGCCTCTGACTTTCCACTTTTCCCTTTGTTCGCTGCTTTTG
TTCGTGTGTGAGAAAAACTTATCGAATCGTNNNNNNNNNNNNNNNNNNNN
NNNNNNNNNNNNNNNNNNNNNNNNNNNNNNNNNNNNNNNNNNNNNNNNNN
NNNNNNNNNNAAATTAAAGCCAGGTGACCACGAGGCCAACGAGCTGACAA
ACCTTTCGGTTCGGAATGCCTTCACACACGAAGATGATCTCGCTGCTGGC
TGGCGGATATTATATGTTAGTATATAGTATTTGACAGCCTCCAGATAAAC
CACATTCGAGATCATTAATTGCCGATCTTTTCGCTCCAAAAACTGCCCGA
AAGTAGGATTCGAACTGGGCTCGCGCCGGGAACTTGGGGTTTGGGGCATG
GGAAAGCGCTCGGGCGCAGATCATTCAACTCCCACAGACACCCACACCCA
CACGGCGTGGCACAAATGGCAAAATCCAGCAGACATCAAACAATGATCAC
GAGTGGTGCTCTGCTGCTTTTGCTTTTGTTTTTTTATTTTTATCTTTGCC
CTGGTGGTGCGGGTGCGGTTGCTTTGCCTTTGAGTTTTCGGAATGGGTTT
GAGTTTGACTTTGCTTTTGGGCCAGATCGATGCTGGCCGGCTGGCTGATG
ATAGCCAGTGACTATGACTCGCCTTGGCCTGGCTTTGAATTGTTACACTA
AGAAGAAGTGTAAGAAAATTAATGCGTAAATAAAAATTTAAGGATTTTAC
AAGCTAAAGTCAAAGCTATTATTTAAATAAATTGTTTTGGCTCTAAAGAG
GGCTAATACATTGATCAATTTGCTTGATTAAATGTGTGGCATGTGTTGCT
AAGAAAACTTGTAATCAATTCTTTTTCAGAGAATATAAAAGATAGGTCTT
CTATTTAAACAGAATACTTTTTTCTAAGTGTGTCCACCTTATTTTACCTA
AGGCCCTTGCGATTGAACTTGTTCCACATTTCGATTGTAATGCTAGCGGA
GAAAGAGTGGCAGAAAGTGCTGGCCAAGACAAATATGATTTTCAATTTGC
GGCGATCGCTTTCACAAGATTTGCATTCCACTTTGCATCTGGAACTGGGC
AACTCCCTCGAGCAGTTCGAAAGCCATTAAACACTTGAACAAACGCCAAG
TCAAAGTTCAACTGGGTTCGACTTCTTAGCTTTTCGCTGGCTCTTAGCCG
TTGTGGCTCATTAAAACGTCACTCCAGTTGCGGCCATCGTATGTGCACTT
CGTGCTGCATTTGTTGCAGCGGAAACTGCGTTTGCCACAAATCAAAATAT
TTATGGCCAGCGCGGCTAATGAGTGGCGGTCCGAAATGCTCGATATACCA
CCCAAGTCGGTTATAGATGCACCGCATAAATAGCCACAAAGTGTGTCGTA
AAAGTCCAACGCGATCATCAAAATGTTCCTCTTTAGTGGCAGCTCCTCGG
GAGGATCGGGGACACCGGCCACTTGGGACCTGGGCCACCTGCCTGCAGCA
GCCCAGTTTATCAGGCACAGTCCCGTGTACAAAATGCTATGCAAATTTGG
TTTTTATTTGCCCACTGCTGCCAGAACAAGTGCAAAAGTCCGACGCGTTC
CCATTCCCAGGTGGCCAAACACTGAGGAATATTACATGAAATTGGAGAAA
TGTTGCTATAAAATATATCAAATATTATATCTAACAAATTTATACATTTA
TTGTGACTATAGTTAACTTAAAAATGAAATTATTAAAATTATCTTACTTA
GTTATTGTAAATACATGATTTATAAATGAATATATAATGCTAGCAATATA
ATGAAATATCTTATCTTTACATTTTACAAATAGTTAAAACTATTTTGTTT
TTGTTCTTGCTCTTTTTCCACAGATANNNNNNNNNNNNNNNNNNNNNNNN
NNNNNNNNNNNNNNNNNNNNNNNNNNNNNNNNNNNNNNNNNNNNNNNNNN
NNNNNNNNNNNNNNNNNNNNNNNNNNNNNNNNNNNNNNNNNNNNNNNNNN
NNNNNNNNNNNNNNNNNNNNNNNNNNNNNNNNNNNNNNNNNNNNNNNNNN
NNNNNNNNNNNNNNNNNNNNNNNNNNNNNNNNNNNNNNNNNNNNNNNNNN
NNNNNNNNNNNNNNNNNNNNNNNNNNNNNNNNNNNNNNNNNNNNNNNNNN
NNNNNNNNNNNNNNNNNNNNNNNNNNNNNNNNNNNNNNNNNNNNNNNNNN
NNNNNNNNNNNNNNNNNNNNNNNNNNNNNNNNNNNNNNNNNNNNNNNNNN
NNNNNNNNNNNNNNNNNNNNNNNNNNNNNNNNNNNNNNNNNNNNNNNNNN
NNNNNNNNNNNNNNNNNNNNNNNNNNNNNNNNNNNNNNNNNNNNNNNNNN
NNNNNNNNNNNNNNNNNNNNNNNNNNNNNNNNNNNNNNNNNNNNNNNNNN
NNNNNNNNNNNNNNNNNNNNNNNNNNNNNNNNNNNNNNNNNNNNNNNNNN
NNNNNNNNNNNNNNNNNNNNNNNNNNNNNNNNNNNNNNNNNNNNNNNNNN
NNNNNNNNNNNNNNNNNNNNNNNNNNNNNNNNNNNNNNNNNNNNNNNNNN
NNNNNNNNNNNNNNNNNNNNNNNNNNNNNNNNNNNNNNNNNNNNNNNNNN
NNNNNNNNNNNNNNNNNNNNNNNNNNNNNNNNNNNNNNNNNNNNNNNNNN
NNNNNNNNNNNNNNNNNNNNNNNNNNNNNNNNNNNNNNNNNNNNNNNNNN
NNNNNNNNNNNNNNNNNNNNNNNNNNNNNNNNNNNNNNNNNNNNNNNNNN
NNNNNNNNNNNNNNNNNNNNNNNNNNNNNNNNNNNNNNNNNNNNNNNNNN
NNNNNNNNNNNNNNNNNNNNNNNNNNNNNNNNNNNNNNNNNNNNNNNNNN
NNNNNNNNNNNNNNNNNNNNNNNNNNNNNNNNNNNNNNNNNNNNNNNNNN
NNNNNNNNNNNNNNNNNNNNNNNNNNNNNNNNNNNNNNNNNNNNNNNNNN
NNNNNNNNNNNNNNNNNNNNNNNNNNNNNNNNNNNNNNNNNNNNNNNNNN
NNNNNNNNNNNNNNNNNNNNNNNNNNNNNNNNNNNNNNNNNNNNNNNNNN
NNNNNNNNNNNNNNNNNNNNNNNNNNNNNNNNNNNNNNNNNNNNNNNNNN
NNNNNNNNNNNNNNNNNNNNNNNNNNNNNNNNNNNNNNNNNNNNNNNNNN
NNNNNNNNNNNNNNNNNNNNNNNNNNNNNNNNNNNNNNNNNNNNNNNNNN
NNNNNNNNNNNNNNNNNNNNNNNNNNNNNNNNNNNNNNNNNNNNNNNNNN
NNNNNNNNNNNNNNNNNNNNNNNNNNNNNNNNNNNNNNNNNNNNNNNNNN
NNNNNNNNNNNNNNNNNNNNNNNNNNNNNNNNNNNNNNNNNNNNNNNNNN
NNNNNNNNNNNNNNNNNNNNNNNNNNNNNNNNNNNNNNNNNNNNNNNNNN
NNNNNNNNNNNNNNNNNNNNNNNNNNNNNNNNNNNNNNNNNNNNNNNNNN
NNNNNNNNNNNNNNNNNNNNNNNNNNNNNNNNNNNNNNNNNNNNNNNNNN
NNNNNNNNNNNNNNNNNNNNNNNNNNNNNNNNNNNNNNNNNTAGTGAAGA
TCTTAAATGCTCCATTTAAACTCAAAGTCTTTTTTGATCTGCTTTAAAAG
TAGAACTAAACTAATTTGCATTTCCGTGCAGCTTAGGCCCCAGCTCGATT
CGCGGATTCCATCGACGATGGCCAGTATATGTATGTCCATGGTGCAGTGC
ACCATTTACAGAAAGTCAACTCTGGATTTTATGTGTGTTTGGCATTTGCG
AAATGCGTTCGCATGCACATTTGAATCAATCGCTGAGTCAGATTGGTTTC
CTCCTTTTTCTCAGTTTTTACGACGGCCAGAGAGATTGGGATACCGGTTG
GGGGACCGGCGAACTGCGATGCTTTTGAACTGCACTGATATCGTTTCGAT
TTGACATTTAGCATCGCTAATTCATGCGAAATCACCCGAAGATTATGTTC
ATAAGCACACATTACGATTGCACGTTTATTATAATTTAGGAGTTTACTCC
TCGATCGCATCGAATGCGACCAGTTGGGGCCTTGGGAAAGTCGGTGACAA
AGGCATTTTGCAGTGGACGAGGATGGGGATGTGGCCGAGGTGAGACCACT
TAGTGCTGAATAACTTAGATAGGAGTGTTTAGTTTGTGTAATTCCTTTTT
ACGAGCAGGTGACCTGGAAAGGTACTGAGCGAAAAGAGATCGCCAAATGG
TCAAAATGGGCAAATGGAGCTGCAGAGATAAGGGACTTGGAGTGGGTCTA
GAGAAAGTGAGATGTGGGCAGAGCATGGTCAACTTTCCCTTGACAGGCGG
GTCATTTTTCATAAGCCTAATATGCAAATTATATATTTAATAAGACTTGT
AGTTTAAGCCTATTTATTTAATAGTCGAGAGACTGGTCTTAGCTCGTAAG
GATGGATCTTAGTTTGTTCTTTTCTTAAGTATATGTATGTTTAGGGCTTC
GTGGAACTACCGCAACCGTCTTCATTCTATTCCTATTTAGCCAAGATCTA
TGCGGTCAGTGAAACCACATTGGTGGGTGGATAACGATGCTGAGCCGCAA
AAGGAACCACATCTCCAAGCGTTTGAAGTTCGATGCGCTCGTTTGTGACA
TGTGCGCGGTTCCAGCAATCAAGGAGGGGAAAATCTGTGGCGGGGTGTGC
AGAATCGGGAAAAAGAAGCACCCAAGGGGGAGCTTCACTGTGGGCCGAAA
GACAGCCGATGCGGTACTGTCTTCGCACTAATTGAGCATTTAAATGCAGC
GTAATTACTTCTCTAACACCTTCATCAGAGGCAACCGTCAACGGCTCGCC
TTTGATGCGGATGCGCACTGCAAATTAGCATATAAATTGTCCCGTGTGAA
CATAAAATCAAATGACATGTGAGTTTGTCAAAAAAGCCGGCTCAAAGTGC
CGCTGCAAAGCCGAGTCGTCTTGGCCACAAAAGCTGGCGGAAGGACATGA
TAAGGTGGAAAAATGCAGTCATTAGCATAGCGAACGTGCAGCTAATTGGA
AATGGAACAGATCAGCATGAATGAAGTGGCAATGGGCATGGGAGTCCAGT
ACTCACTCGGCCAACTTGGAAAATCGAAGGGTAATCGCATGTAGACCCCT
AAATTCTGGCCACCGGCGCCAGCCAGACGTCTTTATTGCCGATCACGGGT
CGATGTGGTGCATTTTAAATCGGCCAAAGGGCACACAATTAATTAATAGT
ATAACAGTTAGACGAAACAACTGAATGCAGTTACACAGAGAAAAGAGGGT
CGAGATTAATGGTTGGTATAAAAGTTTAAGGAAGCACAGATCAGGTTATC
TGGCAATCACCAATACTGAGCTAGATTAGCTATGGAACTTTATATATTGA
ACCATAACTGAACGAACTATAAAACGTTAGCAGTTTTCTGTGGACACAGG
GAATAATGTGATATTCTTAATGGCTCCTTAAACTATAGAAGATGTTATCT
TGACAACACATTTACCAAACAAAATTTGAAATGGATTTTTTACACTTAAA
ATTAACTTAATAAAGGGNNNNNNNNNNNNNNNNNNNNNNNNNNNNNNNNN
NNNNNNNNNNNNNNNNCCCAGTGCACTACTCAATTTCATTCAACAGTTTT
TAGCCAGGTCTATGAAGTGTGGGCGAGTTTTTTGACCCGTTGGCGGGCAG
GAAATGCAGCGCGTTCTGAATGCCAAGGCGTATTCCAAATGATCGTTCGA
TGGTCAATGGTCGACGTTCGTTGGCAACCCTTTCCCCAATCAACCCCTCC
CCCCACCCACCATTGGTTGAATATCGTTGCATAAATGCGCTTTGCATAAC
TGAGTACTTTTGTACTCAACCTCAAAGCAAACGATGACGTTGACGACTGG
CGCTGCCGCCGCTTTTGGGGCGTTTGCTGCACTTGTTGGCATGAAACGGC
AGATGACTCCCTACACTGGAAAAAATACGTATAGAGAAATACCACGGATA
CTTGAAAGAGTTAATAATGCAGTATTTGTTTATTAAGAATTAATTAAATT
TTTTGTTAAACTCAAAATATTGTCTGGAAATCATAGTTAATAAGGGGGAA
TCCTTTATTTTCAGTGATTGAAGTTAAGTATTAAAAAAAGCTAGAGGGGG
TGGATCCAGGGGTATCCGGTCAGATTTTTTATGGGCGATCATTAAAATCG
ATAAGAGAAATCATATTTATACCCAATGAAATATGTTTCCCGGAAACTAA
TGTGTGTGGGCCACGGAACTGTTTGCAATTTGCCTGGGAATCAAAGTTGG
GCTTGTGATCGAACTGATCGTGCCAGAAATAGAAAATAAGTGCCGGAAAA
GAGTTTGTAACCTTAAGAAAATTCTATATTTTTATTGGAAAGCTCTGTTG
CAATAAAACGTTGTTATTTATTTCTATAACATTTATTTCATAGACTGCAG
TTTTATAAAACTAATTTTGCATTAGAACTTATCAGATATATAATGACATC
ATATGTATGAGTATTTATCGGATAATAAACCAAAAGTAATTACTGTTTTC
GGAAGTTATGTAATCACGTTTGGTATTACAATTCTCTTCGCAGAAAGATC
ATGATTATTTTTTGCTTGTTGCTTACTATCCCCGCGATAATTATGATCTT
ATAGACCAACCTGGGTATAACCAAAGTCATGTTGGCTAATCTGGCTTCGT
AGTAAGGGCGATTTCGTAGGACGGATCGCTCGAGATCACGATGCTCAGTG
AAACGAGGAATTCCCGGCAGGCTGTCCATTGACGGCGTTTTTTCCCAGTT
AGCTTAACTTGCTTGTGGCTTAGATAGATTATCGAGCATTAGACCAGGAT
TACGGGTCGGTGTTGTGCCAGGCAGTCAGCCGGCGAAGTCCTTCGGGGTC
GCTATCTCATCGACTTGTGCAATCTGTGTAAATTCCAAAGCCAGGATCCG
ATCAAACAAGTCCCGAGTCGCCGGCCAGGCGGATTTAATTGAGATCAGCC
ACCCAGCCAGCCAGCGACGGAAACTGTGTGAAAAACCGCGAAACGCTTTG
GAAAATTTGCCGCATTTCCCGCCTGGCTGGAAATTTGATTGCCAAACCGC
AGCTCCGACTTCCGCTCGTTGGTTTTGCCCAGTCCCGGAGCAGAGTTTAA
TCTCAAACATGTGGGTACTTCGGTTTACATTAACATATCGTTAGCGATCT
TAGATCTCCGGACTGTGATCCGTGGGAAGTTTGGCGTTGGTCCAAGCCAG
NNNNNNNNNNNNNNNNNNNNNNNNNNNNNNNNNNNNNNNNNNNNNNNACT
CGCAGATTTGGCGAAAGGCTTAGATCGGAACTATTTCCATTCCATCCGCT
CACCGGATCGGATAAACCCAACTGTCATAATTGTAGCGTAATTATTATTT
ATGCTGTCACACTCGATTATAAATCTCATATTTGCCAAATGTCTTAGGAG
CGTTTTCAACCCCTTTGCGCCAGCATTGTTCGCCTTTTGTGCTGCCATCA
ATAATCATATTTCGGAATTTGCATAATTTCATAATTCCAATACAATATCA
ATTGTCCGATCCAGTGATAAGCTGAAGAATTCCCGCCGAGAGAATCAATA
AACGCTGGCCATATATCAAATACAAAGCCCGCTAAACCATCGAAACGAGT
TTTAGGTGAGAGGAACATCGAAAGCGTAATGAAGACATTACTGAAACACA
ATTAAACACAAGACATTTGTCAGGCGAAACCGAACCAACCACATATCAAA
GACATCGAGAACTTCCAGATGCCTTGAGAAATTAGCCAAACAAGTTTTAT
TGACTTTTCCTAGCCCCCAAGCTGAATTTCTAATTTTGCGAGAATGTGCG
CAAAAAGTAAATCTAATATATATAAAACTAATCACGGAGTAGGGTTAGTT
CGGCTGAAAAATAATTTTGATACCCTGCAAAAACCAATAATAATAAAGAA
ATAATAGTTACTTTAGAATATCGATGCTCTTTAGAAATGTTTAACAATTT
TTAAGCTTTAAAAGAAAGCAAGAAATGATATATACTACCCAAAATAACTT
TTAATACATTATAAAATAAATAATACACGCCAGATCAATAACTTAACTAC
TTGAAGATCCAGCACATATTAAACTACACCGGATAATAATAGTGCTTAAA
CCGAACAATTCTTAATTTACACCTATGTGAGATAGAAAAGCCGTTGTGTG
TGATAAATATTTTCCGCCTCCAATTTTATATAACGAAAAGCCGAGGTTCT
CCTGCCGCCGCCCGTCGCCGGCCATCACAGCTATTTTTACTATATAATGA
AACCTGAACAGTCATCGGAGATAATGAACGCATCTCAGTCCATCAGCTCG
ATGCCGTTGTTATCCAACGTGATGTGATTCATTGGATTATCTGAGGCATT
ATGCCCAAATCTGTGGCCTGTAAGCCATTAATTTACTAATTGTAATGTTG
CCCATCGAATATTTAGCAGAATCCAGCTGAATCTTATCTTTGTGGACCAG
GCCAGCCAGACAGATGAGCAGCCCGTTGTGTAGGATATCGAAAATGCAAA
TTCCTCGCACATAATTACAATAACAAAGATGGCAAAACAAAATGCTAAGT
CCGAGCTGTTAAATCAAAAATATGCAAATTACCTTTGTGAGCGAATACGA
GTCTGAAAATCGAATCCGAACAAGTTCGGACGGACCTGGGGTCGATTTGA
TTGATATGTGCTGGTTATACAGTCATTTGGCCAAAATGATGCAATCAAAA
CTATGTAAATGCGAACGGGGGCCTCTTGGCTTCTCTGACATTTCGAGTAT
TTAAGGCTGATATGGCAATATAGCCAGAAATCCGGAACCGTGCGGATCGG
AAGGGGTTATGTTCATACCTAGGCACAATTTAGTAGCTGCCATTTCCGAC
AGCTTCTGCCTTTTTACGACATTGGGCAATTAAGCCAAAGTTGAAAAGTC
AAAAAGTCAGCGCAGATTTGTGCGTTACTTTTTTTATTGTGTTTTTTACC
AATCGACCGTTTTTTAGCCTTCTAGTAATATGCTTGCCTTGAGGCTATTT
CCCGGGAAAATTTGTCATTTTTTACGCAACTCCGCGGCGGCAATTGACTT
TTTTATATGAGGTCCTGGTTCTGGTTCAGACCCGCTGTCTCTCAAGGTGA
AGACATATGCCGAGATGCAGCCGTTTTATCCCTTTTCCGCTTAAAAAATT
GCGGATGGGTGGACGGATGGGTGGAATTCGGGTGCTCTTGTTTGGCTCGG
GTTATAACCATCGGCTGCTCGACAATTTTTATGGTTACGACCGACCGGCC
TGACTTTATGACTCGCACGGCCCACAGCGAGCAAACGTGGCCCGAACGCA
GGCTGAGTTTTTTAGGCCAATTCTTGTGGGTACCTAAGCCAGCGATTTCG
TTACCTAATCGCGGGATCAGCTTACCTAAGCTGCAGATTATCCTAGGATC
ATAATTATGACGGCGGACGCGACACTCGGCTCGGTTTTTTTTTATTATTT
TTGAAAGATGCGAACGCATTGCTGAGCGGCAAAAAACTTAAGCCGGGGAT
TAAACCGGATTAAAGTCACATTGTTCTCATTTTTTCCTCTCCTTTCGGGC
TAACTAATTACCCCGGGAAAATTACCCATTTGGCTTGCGCGGAAATTCGC
GAAAACGCCTCAACTGCGTTTTTTGCAACGAATTTTCGACAACGAGTCTT
TTTTATGGTGTGAGAAAATAGAAAAAAAACGGTGGGCAATAAAAATGAAT
CGATTAGAAAAAAAGGTGGGTGGCTGTGCGAAAAACGAGATGCCGGAATC
GAAGCGAAGGATGGTTCTAGTTGCTTTTTGACTTTTTTACAAGCCTTTTG
TGCGTTTTTTCCCGTTTTTACGCGGAATTCCTCTGCCTGATGCAACAAAT
GAAAGTCAAATGGGAAATCTTCTGGGAAGTCAGCTAACGAGTTTTTGTTA
AGAGTATACCTTAGACATGGTTTAGTACATCGGTTGGAGTTTTATATTTT
ATAATACTAGCCACACTTCGGAGTGAAAAAGTCAAGGTTCCTGTCTTTTG
GTCTGAACAACCCTTTCGGTACAATGCACGTCCATAAAAGGGTTAAGCAC
ATCGGTTAGCGGCATAAAAGGGTTAAACAGGTAGCTCCTTTTTCCCTTTT
GGCTCCGAGCAAACAACAATAAATATTCGTAAAAAGAGTTAAGTGCCGCC
ATAAGGCTCTTTGTTTACACAAAGGAGAAATTATGTTGGAAGTTGACTTT
TAAAAGGGTTACAATTAAATTCGATTGATATTTGTATTTTATTGAGCAGA
ATGATGAAAAAGGTGAGGATACAACAGTTTTATAATATATAAGGAAAATT
TTGTGATACCTTTGCGAAATATTATTTTACTAAAAATGAAATTATAATAA
TAAGTCTATTCATATTCAATTTGTATGATTTAAACCTATTTTTTGTATCA
TATTTTAGAAGCAGCTTGCAAATCAACTACTTTTATATGACTCATTCTGA
ATCCGGTTAATAGCCCGTCTAAATAGTATTTTTTATAACTTTTCGGACGC
AATTACATACTCAATAATACTCAACTATCATTTTATAGGTATGAATCAAT
GCTGATCTCTTAATGATTAACTTCTAATTTAAGCGTTTCAATTTATTGCT
AAGTCGCGGTTATGCAAATATTAACATATTTATTGAAATCTTGAGAATCA
TTTTGTGAATCACACAGGAAAAATTTCCCGCGGAAAAAAGGTTTTGAAAA
TAAAACTAGGCGCTAGGCATACAGGCAACTCTAAATGTATCCAAAAACCG
GCGGACTTTGAAAAGAGAACCCCAAGCGAATTGGCCTCCAACCATTTCGA
TTTCGAGCGGCCAAAACGGCTCCGCCCATGCCAAAAAAATGAGCAGCTGT
TAAAAATGAAGTCAATAGCTTAGTCGAGNNNNNNNNNNNNNNNNNNNNNN
NNNNNNNNNNNAGAAATCCAGCCGCCCTTAGCACGCGAGTATCTTTAATA
AATAAACGAATAATATCAGGGCCATGCAAATAGCCAGATTACAGCGGACT
CAAAATCNNNNNNNNNNNNNNNNNNNNNNNNNNNNNNNNNNNNNNNNNNN
NNNNNNNNNNNNNTTTTCTATTCATTCAATAACAGAGCGCTAACATTCTG
CTAACATTTCGCTCGAGTGGGGTTCGAACTCAATGCGCATGTGTGCGTGC
TCGATCGCTCTCTCACTCGATCCGAGTCTTAAAGGTGGTGGTTTCAGCCG
TGATTTATCAGAGAGCTGGGGCTGAAAACTGGTAAGTCTGCGTTGGTGTG
AGTGCGAGTACATAAGCCAAAGAGTTCGGCCAGTAGGCGAAACACAGAAA
CGCTTCTTGCCAGTCGAACCTCTCAGCCAGAAATCAGTCGTCAGCTAGTA
GCCGAAGTGTCAGTTACACACATCGAGGGTTCCCAAGCCGCGTTGCTTCG
GCGATCTAAAAACCACACATCACATCAAATCGTATCCAAAATTATAATCA
AAGTGTTGAAAACCTGAATCACTCAGACTGATTGAAAAGTGCTTGCAAAC
CCAAAAAAACAAAAACAACAGACACAAACTGCCAAAGTGAGAAAACGTGC
AGCAACGATCGCGAATCGCTGCAATTAAAAAGTCGTCATAAACCTAGTGC
CCATCCAACAACAAAAAAAAGCAAAAAGGTAAGTTCTGAGCGAGGGAGAC
AACATGAGATCAAAGTCAATTCACGGTTCTTGTTTTTGGGTCGCGGCCGT
CGGCAGATTTTACGATCCCTTGTGCACTACTTTTATTTTTTACTGTTTCA
CGCGAAAAACTAACGGCCATATTTCCATCTTTTCCCTATTTTTTTGCGGC
CCGAGGCCGCGGGAAAAAAATCACAATTTTCATAAGCCGAATTTTCAATT
TTTTGTTTGACTCGGGAAAAATCGGCGTGAGTTTTTATGGCCGAACGTCA
AGGTCTGGACTGCTGCTGCATTTTTTTAGGGAACACTATTTTCGCAGCAC
TCGTAATGACTTCGAATAAAAAAGAAAATCTACCTGAGTTTTATGACTGG
ACAGCGCGAAAAAAATGAAAATGAACGCATAGGGTTGCATAATCCGGCAG
CTTAAGTTTTTTGGCCTGTTGTGATCATAAAAAACGCCCATCCTGTCTAG
TTTTTCCCAGTTTCCTATATATATCCTGGCCCGCCTAGAGCTCAGCATCA
GTTGCTCAGCAGCATTCCAAGCGAACAGATCATACAGCAGATCCTCACAG
CGATCGTGAGAAAAGCATTCAGAATTCCAACAAATATCATTCCAAAATGG
TGTTCAACTTGGTTAGTGTCCAGAGCCGTTCGCCTCCTTGTGGATTACAC
ATATACCTCTCGACCAGTGGATTAAACCCTTACTAACGCGGGATTTCTTT
ACTATCTTCCAGATGAACCAGACATGCAAAGTGTGCGGTGAGCCGGCGGC
GGGCTTCCATTTTGGCGCCTTCACCTGCGAGGGCTGCAAGGTAAGTTGTG
TCTCAAAAAATCCATTGACAAATGAATAGCGGAACGTATTCCGGAGACCC
CAAGGGGTTAGGTTTCAGATACATGTTCGAGGAACAGGCCATCGGCGATT
CAAATCGTTGTCTAAAACATTGGCCTTAAGTTCCTGAATGAATTTCTGCT
CTGCCCCTAATCAGTTTCATACCACTTAACTAACCCACATTCTTCCTTCC
CTTTGCCATTGCAGTCCTTCTTTGGCCGCTCTTACAACAACATCAGCACC
ATCAGCGAGTGCAAGAACGAGGGCAAGTGCATCATCGACAAGAAGAACCG
CACCACCTGCAAGGCGTGCCGCTTGAGGAAGTGCTACAACGTGGGCATGT
CGAAGGGGGGATCCCGCTACGGACGTCGCTCCAACTGGTTCAAGATCCAC
TGTCTGCTGCAGGAGCACAAANNNNNNNNNNNNNNNNNNNNNNNNNNNNN
NNNNNNNNNNNNNNNNNNNNNNNNNNNNNNNNNNNNNNNNNNNNNNNNNN
NNNNNNNNNNNNNNNNNNNNNNNNNNNNNNNNNNNNNNNNNNNNNNNNNN
NNNNNNNNNNNNNNNNNNNNNNNNNNNNNNNNNNNNNNNNNNNNNNNNNN
NNNNNNNNNNNNNNNNNNNNNNNNNNNNNNNNNNNNNNNNNNNNNNNNNN
NNNNNNNNNNNNNNNNNNNNNNNNNNNNNNNNNNNNNNNNNNNNNNNNNN
NNNNNNNNNNNNNNNNNNNNNNNNNNNNNNNNNNNNNNNNNNNNNNNNNN
NNNNNNNNNNNNNNNNNNNNNNNNNNNNNNNNNNNNNNNNNNNNNNNNNN
NNNNNNNNNNNNNNNNNNNNNNNNNNNNNNNNNNNNNNNNNNNNGCAGCA
ACAGCAGGTGCCGCGTCATCCACATATGCCTCTGCTGGGCTATCCCAGCT
ATCTGCCCGACCCATCCGCCGCCCTGCCCTTCTTCAGCATGATGGGCAGT
GTACCGCACCAGTCGCCCTTCCAGCTGCCCCCGCACCTCCTCTTCCCAGG
CTACCATGCCAGTGCTGCCGCTGCAGCGGCTTCTGCTGCGGATGCCGCTT
ACCGCCAGGAGATGTACAAGCACCGCCAGAGCGTGGATTCCGTTGAGTCG
CAGAACCGCTTTAGTCCCGCCAGCCAGCCACCAGTGGTGCAGCCCACCTC
CTCGGCCCGCCAGTCGCCAATCGATGTCTGCCTGGAGGAGGATGTTCACT
CCGTGCACAGCCATCAGTCGTCCGGAAGCCTCCTGCATCCCATTGCTATC
CGAGCCACTCCCACCACTCCGACTAGCAGCAGCCCGCTGAGTTTTGCGGC
CAAGATGCAGAGCTTGTCGCCCGTTTCGGTTTGCTCCATTGGCGGTGAAA
CTACCAGCGTTGCGCCTGTGCATCCCCCCACCGTTTCCGCCCAAGATGGA
CCCATGGATCTGAGCATGAAGACCTCGAGGAGCTCCGTGCACAGCTTCAA
CGACAGCGGCTCCGAGGATCAAGAAGTGGAGGTGGCTCCGCGCCGGAAGT
TCTACCAACTGGAGGCCGAGTGCCTGACCACCAGCAGCAGCAGTTCCTCC
CACTCCGCCGCCCACTCACCGAACACCACCACCGCCCATGCGGAAGTCAA
GCGGCAGAAGCTAGGTGGTGCAGAGGCCACCCACTTCGGTGGCTTTGCGG
TGGCCCACAATGCGGCTAGTGCCATGCGGGGAATATTCGTGTGTGTCTAA
GTACACGGCGAAAAAACCAAGTGGGAGGAGTCGCCCCAAAAACCCTCGTT
GTTTATTTTTTGTTACTTAAAGAAAATGTAAATTTATTCGTGTGCTCGCT
CACACTTAGGGAAGTGGAAAGAGATAGGGACAGACAGGTTTTGCTGGAAA
GAGACAGCCTGACCAGGTAGTTGNNNNNNNNNNNNNNNNNNNNNNNNNNN
NNNNNNNNNNNNNNNNNNNNNNNNNNNCTATTGAGCTCGGATCCAAAAAT
TATTTTTATGAAAACGTTAAAATTGTAAATATATCTTTGAGCTTGTTTGC
AATTGTATTTTAAAGTTAGCCGGCGGAAGAGCCGTAGAAGTAGTAATCAT
TCCCACCCTCAAATGCTATTGTACATACAAATTGTTAAGTCTAAGAATGA
TCTTTATTGTCTCTAAGTATTTTATTTTATTTTAGTCCTAGTTATGGTAT
GTCTAAAGATTGGCATTTAGTTTTATACAAAGAAAAATAAAAACTATTAA
AAATTAAACTTTTGTCGTTTCAAATGCTTCTGGGTGTATTTCAGAACTAT
CTATTTAAAATTACAGAATACACAAATACATTTGTACAGTTTTTGCTTAC
GGATAATTGAACTAAATTATTTACAATGTCGTCTTGAAACTCATTAATTC
CAGGGCACGTTTACTTCGGTGTTGCTTTCATTGATTTAATTTTAGTTGTG
ACTTCATTGAAAAATGTATTTAAATTACAAAACATACAGTTTAAGCAACT
TGGGAAGATTACTTTAAAAAATACTCAAAAAACATTTTCGTAGTACCTTA
AAGTTAACGCACCCTTCGGATTTGTTTACCACACTTAAGCACATTATTAT
GGACCATATGCCAGGTGCAAACTATCTTTCGGATGTATCTGCTACCGCAC
ATTCCATAGGATCAAAGCCAATAAATTATTTACGTATTCAGCTACCGCTC
TTGTTTCAAAATCAGTTCTGTTCGAGCATGCGAGCATATATCTATATACA
TATATCTGATCGGCGGTGTCTTTGGCTCGATGTTCGTTAACCACGGGCCA
AATGGGCGTGGCCTGTCAATGGCAACACCAAACAGAGACGGAAAACAAAT
GCTTTGGCATAAATTCAATCAACATTCGGTTGCAAGTCGATCGGCGATGG
CCGATAATAAAACCGATATAGCAGCCGTTAAGTGCCTTGCTGTGCCTGCC
CATTGCACTCGCGATTGCTGTAAGGCAGTTGTGTAGTAAATTAAAAATGC
CACAAATGTTACGCACAGAAATTCGATGCTAGCCCCCCTAAGCTCCATGT
TTTATATGCTGCGGTCATGAGCATTAGGCCTATGCCAGTGCCTCCGATAT
GGGCCGACTCGATATCTCCGGCAGTGCCGATTCTGCCTGGCAGTGCGACC
ACGTGCTGCTTCAAATAATAAACTTTATATTAACACATACAAAAGTCATA
CGCCCCGTTGATGGCCAGAATTTTAATCACTTAATTAGGCGGCTGACTGG
CCGATCGGGCCGAACTTTGTTTATGGCCCNNNNNNNNNNNNNNNNNNNNN
NNNNNNNTATCCACCCGATGATGAATGGGACAGTCGGCCGCGGCACGAGA
ACTATGCAGGATCCCCGGCTTTCTTGGATGCAAAATATCGTAATGCTCGA
CATTGGCTGTGTCAAAAGTAATACCCGTGAGGCGTCAGTGACAATAAACC
ATCCAAGTGGGATTTGGAAGTATCGGTCCGTGGTGGAGAGATGGGCAGGC
GAACAGCATATCATCAATATGCATGATGGGGCCCATATATGGGTTAAACG
GGGAGGAGGGGCGGTTGGATGAGCAGCGCACGCCATTGTATCGCTGACGA
TCGCATTCCGACGTGTGTTTTGTCGTCATTGTTTCTAAATTTATTTTTAT
AGTTTATTAAAGAGTCATAGNNNNNNNNNNNNNNNNNNNNNNNNNNNNNN
NNNNNNNNNNNNNNTACGCTTAAGTAGGTTTCACATAAAACAAAAACAGC
AAATGCAAATTTATTAGCCTAGTATGAAAATAATATGCCCGCCCATCTCT
ACGCTTTGGTAACAAATAAAAACAAATGTTGAAGAAAATTAATAGCTCTT
ATTTTGGATACCAAACTTTTCTCTAATTAATAGTACTAAATTAAGATCAA
TTGACAGAACATTTACTTGAGAGTAGCTAGTTAGAGTAGTTAGGTATATC
CCATTTAACTCAGTTCTAGCCCAGATTTAACGTCTAGATATGCCGTCAAA
TCAAGTTCGCTTCCTAAGTCTTTTGTTTAGCTTTCGATAAAATTAATGGA
ACGAGTTCAGCTTTCTTTATGACTGATAAGAAGCACACGCCTCAACAATA
ACAAAGCTTGCGTCTAATTTCAGTATTCTTTAACCCGAGGTCAGGGTATA
TCGATATCATTCGTCAAGTTTGTTGCCCAAGACTTTCGTTTTTTGGGTTC
ACCTTGCTGTCAAACTGAAAAAGTGTTTCATTTGCCTCATCGCCCAAATC
TCTCCAATCAAAAACCCATTTAGACAAGAAAGACGAGAAGAATGAGACAG
GCGGAGGGAAATAAAATCGATTCAGCATTAAAATGAGCTGAAAGTATAAC
ATTTCAAAATTTTATTGACTGTCAAAATGCAGGCGCCAATCGAAAATGTC
CGCAGACAAGCGGGCTAGATCAAGTTACCTGGCGCCAAAGGGGTCTTTCA
AGATGCTTTATTGACCCCGTGTAGGGTATCCATATGTGTGAGTGTGCTTG
TCGGGTGATCTATGATAGATGCAATACTAAGAGAGTTCGCCGAGTTATGG
ACAAAGACTCGGACTTGAACTGCGACTCGGGCTGAGCACATCTTTAAAAA
TAGTTCAAGACAAGCACCTGCAAATGCCTTTTTGTACGGGTATTCGCATT
TAATTATTTATGACCGTTCGCAATGCTAATGCTCCATCGGTTAAAGCTTT
CAAATTAATTCATGCAAGACATATATAATACGCGCGCAGTAAGAACATGT
TTATTAAATTAAATAATTGCAGCCGGAGTGGAGTGGCATCGCGCTGAAAA
AATAAATTCCCAATTTGCATTCGATCGCTGACAATGGAATTGAAGAAACA
ATATAGAAAAAAATCGCAAATATTATTGACACATTATATGGGGGAAACAT
GTCTTTAATGAGAAATTATGCAAAGATTTGCATAAAATTTTGTTAAAGGC
AAGTCAGCAATCTGAACAGAGTCAATGCCTCAACCGCTTTTGCGTCCGGT
AGCGGCCTTAATTACCGCCGAGATTCTCTAGAGGGTAAGGGGCGTGTTCG
TAGACTCACAACTCGCTGACAAATAGTCAAAACAAACTATGACATACCGC
ATCATATTTATATCTTCAGCTGCCAGTTGGACTGAAGAGCCGAGATCATT
AACTTTCAAGGAGTCGTGGATTGAGGAAGCAAAAATGAAACTTATATTAA
TAGTGGTTCTGGTACTGAAAGATTGTTTTAGTACAGCTAAGCCATACTAA
AAGCTATAGCTTTTTCCTTCGCTAATTTCATTTAGCTATAATCCGTATAT
TAAGAGAGTTGCATTTAATGAACTGCGATGTGTGGCACTTCCCACTTGAC
CCCAGAGGTGAACTCTTTCTCTGCCTCTTTTCCTTAACCATATTCCGACT
GCATTTCAGTGCTATCCCAAGATCCGATCGGATGACGGACAGTTCCATTG
TTCTTCCACCCAGCAAGACATTAACCCACTTAATGTGGCCGGGAGAACGC
AGAGCCCGAGTTGGGCAAATCACATGGCACATGGCCAATCGGAGGCTCAT
CTTTATTGATTTCGAATCCGCCGCCACCACCTTTAACCCCCTTTTCGGTT
GGACTTACAGACGGATCGAATGGAAAAACAAACTCTGAGCTTTGGGGGCG
CTTGGCTCACACGAGATCGGACTTGGCCGAAAGGGATTCCTGGCCCGGAG
TTGGCTTAAAACTGGCGCTGGTAATTAGTGATCTGGTGCACTTGATATGC
ACCTTAATTTAAACATTTCGTACACACCCAGTCGGGGCACGCATTCTGAT
TTTTCTCCTTTTTTTCATTGTATATATTTCTTTCATTCGACTGGAGGCCC
TTCTTCTGATTCCTTGGGGTCTCATCTTGGTCCTCGGACAAGTTTTGCGT
GTAGCGCATGCCGTTCGCTTGTTTCTGACCCATTCCCAGTCTCATTCTCA
TTCTCATTCTGGTGCCTTTGGTTTGGTTGTGCTTCTCCATTGCCATTCCC
TTCGCGCGCCGTGTTCTCGTTTAAACGTTTATTTAACTTAAACGAACTTT
GCGTGTCGATTAAAGTGCTGCGATTAAGGTACGAGCTGATCCGGTCTTCT
GGTATCTGTTTCATTCCTTTTTTTCTGATTTTTGGTGACCACTTGACTTT
GGGTATATTGCCTCATGGGAGTTAAACGATCAAGTTAGGGCATAAAACTT
GCCTTTATTAGTGTCGTAGTGGGCTTAACGATTTTACTGCGACCTTCAAT
ATATCATTTAAATAAAGATGATCCAAAATAGGTATATTAAAGTCGAATAT
ATTTACATGCAATTATAATACAACCTTAGCTGAGTCGTAGATCCTAAAGA
AGAGAGAAAGTATATCAATGTAGGGTAACTACCTCGACCATCAATTGCAT
TTCGAGCATTCCCTTGCAGGTTTTTCAAATGATTCCTTTGCTTTTCGAGG
CGCATGCGTGTCCAGTGAACTTACAGGTCAAGCATACGCATGCCAACGAT
AAAGTTGAGGTTGCACTGCCAGTGAAATGATCATGATGAGAACGGGTAAG
NNNNNNNNNNNNNNNNNNNNNNNNNNNNNNNNNNNNNNTTTGACCTAACC
CAGACACGGTTACAGCTGCATAAATCCTTTCGTGGACTTTCTCTCTGGGG
CCTGCTTCTTTACGACAAATTTGCCCATTGTTCTGCTTTGACCGCCTGAT
GATGTCCTTTTGTCTTCGCGTTCGGTGTGTTTGGCCCCCGACAGCGTGCC
TCTCTCCACCAGCAAGGTCCCATGTCNNNNNNNNNNNNNNNNNNNNNNNN
NNNNNNNNNNNNNNNNNNNNNNACAATCCACAATATTAATTTGTGCAGCC
AGCACCTCGAACATTTACGAGGACAAAACGCCTAACGAACTCGAGCTCAA
ATCAACTCAGGGGCCTGATCCTTATCGCGAGAAGAGCACTCAAAAAAATG
ATATCCTCAGTTTGAAATTAAAAGGGAAAATATTATTAGTGCACTAAGTG
CTGCTAAACTGATTTTAACCCTAAAACAGGAGATGATTATTCTTAATGGT
ATGGGAAACTCTTAAGTTTTATGACACAGGTACATTCCGAATGTAGAATA
TTCAGGATTTTTATAATATCATATATTTTATCCGACCTAGGTTGATTTTC
GACAGAATGGCCTTAGTAATTTTTCGAGTGTATATGACCTATCTGGTTGC
CTGATTATTGGTTGTTGTTTTTTAGTGCCTCGTCTTATCTTGTTACCCTT
ATTTATTTTTGAAAAACGAAATTAGATTTAAAGGTCTGCGTGAGGCTGGG
CCACAAGTGATTTTGATAGCTCGTAAAGAAGTCAAAAAGTCAAAATTTGT
AGTGGGAAAACCCACGATGCACGCTGTATCGTTGAGTATCGACCACCGCA
GCAGGAGCTCTAGCTGCAACCGATCGAGTGGAGACAGGGAATTTATGTTA
CAGCTCGTTAAATTAGTCTAATGGGGCAGAGCCAGCTGTCCAGTGGTTGG
TGGTTCTAAGCCAGGCCAGGCTGTGGAAAGGGTTGACATCATTAGGACGA
ATCTCGATCTAGCTTTAGGCCACCAAAACAACGACGAAACCAGTGCTGCG
ATTGCAACGTGTGCGACCTTCTTGGGTGCCATTCCTCAGCGAATTTCCAC
CAATGCCTCCTTTTTCGAACGGCAGAATCGCTGCACTTCAAGCCAGCAAT
CACCTGAGCTGACACTTAAGGCTTCTTCAGCAGCTAGCAACACTTATGCG
AACGGTCGCCGGGTTATTGTGTGGTTAACTGATACGCTTAGTGCACGTAT
TAACCCAGAACCACTCTGCACTCCGCACTCGATCGCTCCGGCTTCTGCAG
TTGCTGGAGCAGTGTCACTGTCAATGTCATTTTACCCCGGCAGAGCTCNN
NNNNNNNNNNNNNNNNNNNNNNNNNNNNNNNNNNNNNNNNNNNNNNNNNN
NNNNNTCGTGGAGACCCAGTCGCAGTCCCAGATCCCAGTCGAAGAGCCAG
ACTCACAGGCAGGCCGTGCACTTGGCTCAAACTCAAGCTCAAGCTCAAGT
CTTTTGCCTGCTAAAAGATCGTGTGATCCATTACCAAACGTGCGCGATCG
TTTGCGCCTGTGTTTAGTGATATTTATTTATTTTTTTCGGTGGGCCACAT
ACTCTTGCGAAATGAGGCAGGTCGATTATCGCAGAACGGTGGGAAACTAT
TTGGAAGTGCATCAAGGGGGTCGCCATTTGCATAGATATACACATAAAGT
GGCACAATCTTTCTTCAGCTTGCTTACTTTTAAAATCACACCTATGCTCG
TAAGAACGCAGCTTTAAATTAAAGGAAAGTATGCTCAAATCTATATACAA
AAGCACGAGTAATTCATTTTCCAGACAACCCTTTCCTGCAGAGCATTCAT
AGTTCGTGTCAGTGATTTCCTGCGCCCTTTTCCTCGGTTTATTTTTCCGA
TTTCTTCACAACTCTTCTGCATTGCACCTTCTACTTTTTGCATTGACATT
TGGTAAATATTGCCAAGGTCTGCACACCATTGAGCAGCAGTTGCCGTTGA
AGACGTGACTCCATAACTGGTGGCTTGGCTTCAACTGCTCGGGTGTTGAG
CCTGGTGACTATGACTTGATTTGATTTTCATACGGACTATTTTTTGCTTT
TCGTGGCTTTCGCAACCTTCTCCTCCAGGGGCAGAGCCACTCAATCAAGC
CGCCTTTTGGTTCCAGCTTGTTTGTCTAGCGCACTTCGCTCACACCACCG
CCATCGCAGGATGATGTTATGGAGTGGGTTAAGATGCCATGGTTTGCCAT
GAGACCCTTATGGTACCTGTTCCCGGTCCAGCATGCAGCATCCATCTCGC
GCTCCTCCACATTCTAATTAACTGCTCTAGCTGGGCAGCACAGAATGCAG
AGCAGCGTTTTGTTTGCTGGCTTTTAAGTTTTTAGCCCTCCGACCGTCCG
TTTTTATGACACTCAAAGTGACCGACGGACGACGCACAATGCACTCCTTT
CATGGCCTTGTTAGTCGGTATTCGTTCATCCCTTTGGGCCCTCTTTCAAG
CGTGCTGACCGCCGCCTGTTTGCTCGTGATCGCTCCGCGAGTTCGGCTTA
TTAGAACGGCCCTTTGGGGAGGGAGGTGATTTCAGCTGGGTGTTGCATTG
TTTGCCGACCATTTGAATAGGACCCTGTGCTAGTGACGAGTTCACACCAC
TCACGACGAAGGTAAGCTAGTGCTAAAGGGATTTAGCACCGAGAAAAAAG
AGCACATAGTTTTCTGAGCCTAACTCCTAAAAATCCCCTCTAAATGTATA
CAATAGTGGAAATCTTAGGGGACAAGAAGGGATTGCTTTAATTTTAACAC
GTTATATTCAAAACATTATATATTTCATGATAACATTTTTTTTCCATGTG
TAATTTCACGCTGGCCTCACGCCCCCAACCCCTTTATGGCGGTCAGTTGA
AAAAGCCGAAGGAAAACCCTTTTGGGCCGCGATCTATTTGACAAATGCAA
ACAACATCGTTCTGACCGCTTTCCAGTTAAAACAGTTTTTGTTTTCCCCT
CTATTTTTTGGCTTGTTATTAGAACACTTTTCCCAAAAGGCCACTTAGGC
ACGAAACGAATCATTCCNNNNNNNNNNNNNNNNNNNNNNNNNNNNNNNNN
NNNNNNNNNNNNNNNNNNNNNNNNNNNNNNNNNNNNNNNNNNNNNNNNNN
NNNNNNNNNNNNTCATCTCTCACATCTCCCTCGGCTGCGTTATGATGTAA
TATGGCTTTTTGACTTTTGTAGACATGATAAAATACAAAACGTTGCGTGG
CTGTTATATTGGCTAATGGCCGCGGCCTTTTAGACCATTTCAGAGTGGAC
TTGNNNNNNNNNNNNNNNNNNNNNNNNNNNNNNNNTGTCAGGGAATCGAC
TTCAATGAATGGCCCGCTTTGGGGCGGCCTCAGATCAAAGAGCTCTTGTT
CTGGTTCTCGGTCCTCGGCCTTTGGTCTTCGTCTTTATTGACCGTGGTCC
AAGTGCCCGATGTGTCCGTGCATTTGTTGCTGCAGTTAGTGCTGCTCAAG
ACACATTGGGATTGGGCAAGTGGCTGTGGACCCATCATCATCACGGCGGC
CACGAAGATGATGATGTTTGGCTTTGGCTTTGCTCGTCTCCGTCTGCGCT
GCTAAACCTCTTGCAATTGCAATTGCCATTGAGCGTAATTCAACTGGCCA
GGGCCGAACTCATTTGCATAATTCACGCAAAAGTCGCGCAGAAACAAAAG
GCGAATTCTAGGGTACTCTTAAACGGGGATCGGCTTTGAGAAGGTGTTAA
TTTAAACAATATGTGGATGAAAAATTCTAATATTCAAGTGTTAGAATTGT
TAGTACTCAGAGNNNNNNNNNNNNNNNNNNNNNNNNNNNNNNNNNNNNNN
NNNNNNNNNNGATTTAAGAGGTAAAAGTAAATCGGATTAGGGAAAATCTT
ATACTCATACTATGATAATTTAAAACCTAAGCTAGAGAAATTTTAGAACT
GCCTTATGTGTCACTCCACCGCAGCCCGAACCCAAAACTTGGCTTCATGG
AATATTTATAGTACCCTTTGCCAGATCGGACGCACTATCGAGCCGCGCCC
TTAGCCATTCTGTTTATGTACTTTTCGCCGTTTGTGCCCTGGGCATGTCT
AGAAGTTGGCCACTTCATCATTTGGCCATCATTTGTATGCGGGGATGTGC
CCGGTGACATGTGCTTTATATATAATTTAGAGTTGCTGCTACTGTTGCAG
GNNNNNNNNNNNNNNNNNNNNNNNNNNNNNNNGGGTCGTGCCTGTATCCG
TGCCTTGGTAGCGTGCCAATAAACGCGTCTCTTTCGCTGGAATCGTCGTT
GTTCAGCCGACTCATTTCCGCAATCAAGTCGCGCTGGCTGGCCAATGGCA
TCCTAGTTTTATGTCCAGCCATTATCAATGGGATCACAAATATCGAAAGC
ATTTAAACAGGTGCAAAATCAGTAGCCGCCGTCGATACCCGATATCTCTT
ACGTCGACGTCCGAGATGCCAAAAACGTAGCAANNNNNNNNNNNNNNNNN
NNNNNNNNNNNNNNNNNNNNNNNNNNNNNNNNNNNNNNNNNNNNNNNNNN
NNNNNNNNNNNNNNNNNNNNNNNNNNNNNNNNTGGAACTGGCCTGTGAAA
TGCGTGCAACGCGAATCGAGAAGACATCGAAACAATGAGAAGCTGCTACC
GGTGCTCCTCACTTACAAGGCAATTAAATGCCAGGCATAACAATCTTTTG
GGGTAACCCTTGAGAATCGAGCGCTTTCCAATGATCCAGGGTTAGAGGTG
GCCACGTGACACGACGCCGTGAATCCAAAACCAAATCATTATGCTGCGAT
AAATGAACTAGAATAGTCCCTTATGTTAATGCGTTATTGTGGCTACTGAG
TCGTAAAACGATTATATTAAGATGCACATTGCATCTCCTACTTTTAAACC
TAAATTATGTAAGTCGAGTGCTTACTTGACTACTCGTGAGTCGTGCCTGT
AGACCCATCTCGAACACCCAGTTTCACCTCGAGAGTCAACCCCTCGGCGG
CTCCTTCACCTTGGGGCCTTATCAAATGCGGTCTATCGGTTTCACATTGC
CATTTGACAAACACAATTAAAAACGATTTAAGAAAGTAAAATGTTTAGCG
AGTGTGAATGGGAACACAGCCAGCATTTTTCGTCGGACCTAAAAGCCAAA
TCGCCCCCCGCATACCCCATATCCCCCGTAGCCACCGACAATGTTAATTA
GCCCACGGTAGGCGCCAGTCTACAGCCGACAGTAGCGAAACATTTTGTTG
TCGTCGCTTTTGTACAATTAAAACGTGATCAGGCTCTGGACAGGCAGCTA
CAAATTTGTCGAACACGCAAAATGGTCTTCCAGGCCGTGTAAATGCGTGC
CATCCTCCCGTAGACCAAATANNNNNNNNNNNNNNNNNNNNNNNNNNNNN
NNNNNNNNNNNNNNNNNNNNNNNNNNNNNNNNNNNNNNNNNNNNNNNNNN
NNNNNNCTNNNNNNNNNNNNNNNNNNNNNNNNNNNNNNCAGACATGGCCC
TAAAAAAGAAACTAGTTTTGCATACACAAACATGGCCCTGTCTGCACTAC
TTCCCTTCGGGATAGACACTTGTCTGGGGATAGATGGACTTGGACTTGGA
CTTGTACTTGGACCCCTCCCCCATTCCACTCCAGACCAACTGAGCTCTGA
AAAGTGAACCAAAAACCAGACGGGAGACGACGACAAATCCGAGACGAGTG
GCGTCAGTGCAGGCCATGTTTATGAATTGTTAAACGCCGCTGCATTACCC
GAGAAGCAAACAAAAGGAAAGCAAGTGACATGCACAATAGCGCCAGGGAT
GTGGAAATCCATTATTGGCTATGGGAACCGAAATACTTCAGAAGATATGG
GTTTCCACGAAGTTTGTGATATGGAAGTAGTCTATAAAGTCTGCCCAAAA
TACATGTATTTTTAATTTAGGCATAGTTTATACGACTCTTGTAAAATTAT
TTTTTACAATTTGTAGAGATTCATTGGGTAGTTTATTATATTCTTTATTA
GTTGTTTCTTTGTTACAATAATATATATTATAATAATAAATTCCTATAAT
TAGGTGTGCAAAATATAGTATGGTTATCATCTAAATGCGGATCCTCATTT
ATGCCATATTCTTATATGCTTGATAACTAGGCAAACTCGTCCCCTACTCT
AGGCCAAATGTTAAATGGCTCTTTACGAGGAAAAACTATTTTCCATCCCT
GGGCACCATGCACTTGTCAGCCAGGCATTTGTTCTTTCCATATTCTTTAT
TAGCTTTTTATTGCAACCAATATTTGTTAGGGCCAAGAGAGAAAAAAGGG
CGGGAGCNNNNNNNNNNNNNNNNNNNNNNNNNNNNNNNNNNNNCCCGACC
AAATGTCACCACATCCGGCCCGAGCAGCGAACTGAATTAGTATTCTAAGT
CAACAGCAGGCTGCCGAGTTGCTGATGACTTGACCATGGCTGTCTATGAT
GGGTAAAAACGAAATGAGCGGACAAAAAGTGCCAGCAGTTGGTCGACAAA
TGCTGCACTTGCCCCGGGGAAAAAGTCTCAGTCCTCCTGCATTTGCCTTG
ATTTCGTATGCATGTGTGCGTTATCATTAATATTTCTTCTGCCTCTGCAA
GGGCCATTCATTTGTATACCTCAATAAATTTATGGCCATTGACAATCAGT
TAAGACAATCGGATATCTAGGGTAATAATTTCTAATAGTGGGGAGAGTCT
CCAGTCTCTACAGCTGTTGAATGCCGACCGAACAAAGCAATATCGAACCC
TTTTGCTTCCCCGGTGAGGATGCATCTCGGCGTTTTTATTCGGTTTCCCG
ATCTGGAAGGAAGTCGACCTGTGTGCTTCCGCTCCGGAGACAAATTGTAG
CACATGTTATCGAAGTCTGGCCTCGGGTGAAGACTAATGGGAACCAGCAA
GGGATTTCCCAGAAATCTTGGAGCATAAACAAGGCGAGTGGTATAAAATC
GATCAATGCCAAAGATCGTTGTAAAACGATTCCGAACATTTCTGCTATTG
ATTTTAAGGTGACGTTTCTAAAATATAAATTTTCTTGCATTCTGTGCTTT
TCTTTAACCCATTAGTTAGTAGCTGGACTCTAGAATGCAGCATGTCTTGA
CTTATTGTCTGCATTGTGGACAATTCTCTTCAAGGCCATCCGACTAATTT
GTTCTTTGTTTTTATTATGCGTGTGCTTGATTAATTTGCCGCCCGCCAAG
ACATGGAAAATTATTCCAGCCTTGACAGCAAATCTGCTGAAAATTGTATT
GAAAAACATGAAAATTAACCCAGAAAAGTTTCGCCGCTGCTCAACAATAA
GACAAAAGAATACGTCGCCGGTCTCTGGGCAGTATTCTTCTAGCAATCTG
CCGAAGCTATAGCTGCAGCTACATATATCTCAAGCTATAGTGTGTTGTGC
GGAGCTTGTCACTGTTACAGTCGTCGTCCACCAGAGTCATGCTCATGTGC
TTAAGTTCAATGAGTCGAACGGTATAAGAAGTAATAAGAGACAATGCCAG
AAGTGTGCCAGCGGGGGGAGATAGGTACATGAATGTAAGTAGAAGTAAGG
GTATAAGTATTTTATGATGCAACCTGTATCTGCAAGGTTTTTCCTATGCA
TTTATTAAACGCGAGGAAGGTCGCCGGCATTAAGTCAGGCAACCAATTTC
ACCCACTAAACTCAGGCACACGACCAAGAGGCCAAAAACTTGACAATCTT
TGACAATTGCCAGAGACACCAGCACTGTATATATCGCCGATCTTGAGCCT
CCCCCGTCTGGGGGCCGCCAATTACAAGCTGGCTATAGTTGGCTGAGTTG
GACTGAGTTGTGTGATTTTCAGTGACACAGAAAACTGAAATTGTTCATTG
TTCGAGAGCTGTTCGAGAGCTCGTTAATGACTTGCTCCCCATATATACCC
GTGCACGTATATAGGTATATATATAGATTTCAGGGTTAAGTTGGGGAAGT
TATTATTATTGTCGACGCTTCAGTAACTTTTGCCAAAGCTCCACATTGAA
CAATTATTATCGAAATTAATTGCCTTAAGCCGGTGTCCCCCTTTGGCATA
TTGTCAAAGTTATTTTTTAAAAACTGGCCGAGCGTTTTATTTTAATCATC
GCCGATCTGCCGGCCAGGCAATTGTGTTAAGGTAAAGGCCCCGCATTATT
TCATCTACATATTTATAGCGCACATCTTAAGCCCCAGAAATTCCACAATT
AATCATCGGAAAAAAACCCATAAGTGATTTCAAAACTCTCATTCTAAGAG
CAAAAGACCCTAGTCTGATTCGGTTTGTTTTCTTTTCCGCTTTTTTTTTT
TGCGGTCACCGATTTGTTTATCCAAGTATTTGGCGAGTTTCGATGAAGAG
GCGGCCTTTTGGGGCATTGTGCGTAAACGCGGTGTCTTTGGGGCAGGCTT
AAGCAACACTTGGGCTAAATATTGCCGTCGCCCAAAAGAATAATATTGTT
CTTTCATCTCGCTTGGCTTCTGCATAACTTTGAGCTAATTTTTGCCCAGT
TTTGTTTGCCCCAGAGAGGCTTCAATTAGAGTCTTGAGACGGGCGCCTGA
AACTGAGACAGGGACAGTCTCTCGAGTGCCCATCGAGTGTGGGCTTGTGN
NNNNNNNNNNNNNNNNNNNNNNNNNNNNNNNNNNNTGGAGATCACGGTGA
TGAATCATGGTTATACGGAATCGGTAACAGAATGGGGTTGGGCTCAACCT
GCATGTGATCTGAATTGGTTTCCAACATTTCCAGTCAAATTGCTTATACT
TGCTACGGGTATGAATTTCTGTCTTAGCTGTAATACAAAATGTAGTAAGT
TGGATTCATTTATTAGGATTTTTTGGGATATATTTTGATGTGGTAGACAA
AAGACTCAGGAAACGAACTTTAGTTGGTGCGCATCTATCAGGGAATTAGA
ATTTAAGCTGCTGTCGCAGCTAACAATCAACAATAAATTCATTCTAGATC
TCTTTGTTAAAAAAATATTTCATTTAAGTTTGACCATTAATCATATAAAC
TTATTTTCGTAAATGTTAATACATTTCCTATTCGATCTTTTGAAGACTCA
ATCGTTCCTTAACTTTTGCATAAGAAACGTGGATTTTTCCCACAGAGCAC
CAAATCAAAGGTCCTACGCAGGCGATCTCATCTGGTCGAAGGTGAAATGA
TTTCCCGGAAAATGGCCATAGATCGGCCTTAGAGAACCCAACCTGCACAA
TTGGTAAACCACAGAAAGAGTGACAAACTGGCGCCAGTCTCGGGACAAGG
ACCACACACTTGCTCGAAGGTGCGAGCCGGACAAGTGATCTATTTAGGTT
ATTATGTCTTTATGTTGGGACAAACAACCAACTCGACCAGGGGCAGCTGC
AGGGATCGATCTCATTGTTATTGGGAAACAGTAGGTGGTGGCAGGGACTG
GGAAAAAAGGAGAGGGAGGAAGGAAAAAAAGTCCTGTGCAAGTAACTGGG
ACATAAATCAAACATAAGCTGGATCCAAGAGCCGTATAAATCAGAGGGCG
CGATGCGAGTCTGGCGATTTCTTTACATTTCGTACCTTGCTGCCTGCAAA
TCATATTTAGCCAACCGGAAACCGATCGTAACTCAAAAAAGGAAATGCTC
ATATCCTTTCGTTTTGACATTTCTCCTTAACATAATCAATGCCTCGATTA
ATCTAACTTAAAGTTTGCTCACGCTCCGTACGTGATTGGCCTGCGAATTG
CCTAAAAGAGTCCACGATTGAGTTGCTGTCGCAGCTCACATTCAATTCCA
AAATGAGGAAGAGCTACATACAGATCCTTTTNNNNNNNNNNNNNNNNNNN
NNNNNNNATTATGTTTATCTTTATCTTTATTAAGAATTTCAGTAGCCCTC
CGTTTTGATATCTTGATTTTATGCCCTGTGCAGGGCATTAATCATATAAC
AACATATTATATGCATGCATTTTGATTTGTTTTGTGTGGCTTTGATTTCT
GTCAGTTATTCGAGTTGCATGCCAATTATCCGACATTTGCCAGGGGTGCC
ACTGAAAAGGGGCTTTTAGCACCGTATAATTGCAGCTTAGCTGATGTTGA
TTCTAAGTATTTCCGTGGGAATTCTTAAAAGATATTAAGTCGTCTGCGTG
CTACTTCTATTTCATCTCCCACAAACACCAGCCAAATTACCAGTTTAGAA
CGCACCATTCATCTTTGTTTAATTTGACACACTTTGATTGTACAGGGTCA
GACCTCAAAAGACCACACCCTTTACCATTAGATCTGAGCCCAACACCCCC
TCATTTCATATTCGTTTGTCTTTAGCATATGCCTCACAAAAGTATGATTT
AGACGTTTATTAAACTCTAAACAATGGCGACCGAACTATTGGTACTGTGT
GAGCTTTATTTGGCAGGCATTGTGGGATTTCGAATGGGGAGAACTTTGAC
ATGTTTGTTTTCATTTCGAATTGTCGGTTGCTCAGCCTATGGTTAGCACC
TTTCTTTTGAGGTGAAAAAATTTGTTATAGAACTTCTGGCTTTAAAGTTA
TGAAATCCTCGGATAGGATAGTTTAAAATGTAAATTAAACAAAAGAAAGT
TTGAGAGTTCATAGCAAATTTAATATTTGGCCTTAGTAAAGCAGGACTTT
GGGCATATTAACCCCGATTGCTAGTTTACTGAGCAGTAATACGAAACTGT
CTGCAACCCGTTAGCCAGATCATAAATATTTAGTGGCTTGTATTACAGAG
CCCCCTGATGATCTTCTCGCCCCCGAGCCTCCGTCCACGCACCATAAGGT
GATATAAATTACAATACAACCTACATCTACATAGTGCGGGGCTTCAGGTC
GCCCTGCTGTTGTTGTGGCACCCAAAAGCCAAATTGTTTTTTAAAAGCAC
CATTTTTATTGCCGTCCGATAAGTGATCTCGCGACATTTTCAATTTTAAT
AGGGTCTCTGCTCAGGTCTCCTTACAAAGCCTTTGCTGCGGGTCCCGGTC
TCAGCCTCAGTTTCTCTCAGTTGCCAGCAGCGCTTGACTTCAACATGGAG
CGATCATTTGTCGTTGCGTTAATAAAATTGCATTGGGCCAGCATTTGAAA
CCGCTTTGGCGGTGGTCAAAACGCTCTGCCTGGCCCAGCTCAGCTCAGGC
ATTATTAATAATGCGGTGGGTAGAGCCACACAGGCGGATCGGGCGGCCCG
AGGAGCTGCAAGAGGTCACCTCAAAACGTTGCAAAAATACTACGGCAACC
ATTTTTAATATGATTGTATGTCATTTTAAGCCCACACTCAGGAAAAGTAA
TAGCGCACAAATTGGCAAGGCAATAACTTAAGGTTAGAATTCTATTAGGT
CGTATCTTCTTGAATTCAAAAAGAAATTAATAAGGATCAATAAGTAAGGA
TTGTTTGATAAAACTATAACTAATCACTTGATTTACATACGACATATGAA
AAATGAATTTATTTAGTTGGCAGCACGGATTGGTTTTCTTTTTCTGAATT
TTCTTCAAGTGCATTAAAGCCAGCGCCTTGGGCAGTGCCTCATCCTCAGT
TATAGTTGCCATATAGCCATGTGTTGGCTCGTCTATTCGCATACTCAAAT
TATCAGCATGCCGGCTTGGCGAGAGTTGGGATCCGGTCTCCCATTGTGTG
CTGTGGAGCTGGCCCAGGTCTCTGGGTGTCGAAGACAATTTTTCATGAGA
TGAGCATTCGCTCGTATCAGGTGTGTCTGCCCCACCGGACGCCTCCGGAT
CCACCATCGCCATCGCGATCGCCTGGTAATGGGTTCGCCTAAATAGTTGG
ACAAGCTAACTTGTTGGTCGAGTGAAAATGGGTGATAATCCGTTTTGACA
AATTTGCCTACACACTTAGTGCGCCTGGTCAGAGTTCAAGATGGGGAGAA
ATTTCCTAAGCGACGTCGATGTCCTTTTGAGAATGCTTTGCTGGCCTTAA
GGTTGAGGTGGGGATAGATGAGTGGAGATTTCGAAGCTGTTGTGCTTATT
TACACAACCAAAATCGATATATCCGACGACATGAGTAACGCTTACTTATT
TTAAATAAGCTGCTTAAATGATTAAGTTAAGTTATTAAGCTATGATCAGA
CTATGATCTGCCATAACATTGGGCATACCCAACCTAGCTCAACTGAAACA
AACCTAGGCTAGCCCATTTAGACACCCCGCCCATTGATAAATTCCGTGGG
TTCCCATCGCGATGACCCCCGCTCAGATGCATTGAGGGGATCATCTTTGC
ACGATTCAGATTACAATTAAAGTATCAAGTTCCTCTCCGCACATAGCTGG
CATTTCATTTGAATAACTCAATAAATGATTCGTCGCCGGCAATTTGCAAG
TGCATTTAATTAGCTGCGGACAGTTGTCAGGGAAGAGATCCGGCTCAAAT
GCAAGTGCAACTCGGCGGCAAAGTTCAATTTTAATATCATATTAGGTACT
CGAGTGCACTGCTGCCTGCCATTGTTTTTGTGTGGCGCAATGTTTTGGAA
TTACCCAATGGGAATTCGCTCTGTGTGCGCGGCTAAACTAGTTTAGCAAA
TCACTTGGGCATGACTAAGTGCCATAAATGCATACAAAATTCCAGCAGCG
ACTACCCAGCAAAAGCCAGCTCCATATAGTACATATATGCACTCGCGGTC
GTAATCGTAATTCGTAATTTAGCGAAGATGTCTTCCAGCAGCCCCACCAT
GTAATTACGCCATTCGTCTAACGTCCGAAGGCTGGCATGTTCAGGTGTGA
AATGTGGCTGCAAGCTGTTTTGCCAAATCATGCAAATCATTTTACTTTTT
ATAGTTCCAATAAACATATTAGCCGAGCGTTGAGCTGCAGCTCGCCCTAA
CCGTATTTGTAACTTATTAATATTTTTCCCGCAGCCGCACGTAATTTCTA
AACTTACAATCGTCGTCGTAGCTCGATTTCCGGCCCCTCTCTCGGCCGCA
CCTCCTGAACTCCCCCCATATCACAGACTGCACACATTGTTTAACGTCAT
TCAGTGGCTGAAATATCAAGCGTGAGAAAATCTATTATTATCTATCGCAA
GCATTAGCCGTAGCTGACGCTCCTAATGCCCCCACGGCAGCTGAAAGCGG
AACTAGCCGGTAGCACCTAGGAAGNNNNNNNNNNNNNNNNNNNNNNNNNN
NNNNNNNNGTCGGACAGATGGACCGATCGGGCGGAGGGGCGCGGAGCCAT
GTAATCTCTGTCCAGTTGTGGGCTCGACTTCGTGTGGTTCACGCGATATG
AGGTAAGCTGCCTCTAATTAAGGGAATCTTTAATATTGATCAAGGTCAAG
AATCGGGTTCGTGTCTTAAGTCTTTTGAATTGGCTGCAATTCAGTTAACA
ACAAAAACAAAAACAAGGGGCAAGCACATTTGGTTAGTATTCAAAAATAT
TTATTTAAATAAAAATCACGTTAGTGTATTGAACAATTTTAGAAATACAA
GAGACTGCACTTTGATAAAATTCTATAATGTATATGGCAACAGAATCGAG
TTCGTGTCCTAAGTTTTTTGATTTGTTTATGTTAAGAGTAACATAAGCGG
CCATTCAAAATCGCTTCTTGTTTTACTCATAATTTATTTAGCTTGATTAT
TAATATTCACTATCATCCTAAACAATACTAATTGTATTTGCAAATGGCCA
GTCAGTATGCTAACCACTTCTCACAAGTCAACGCTGCACTCACAAAACGA
TAAAACTTACACCCTTTATTTATTGGGTAAGGTTATGGGTTCATGGCATA
ATATTTTATAAATAGACATGTGAGTAAATTTATTAAATGGCAATGATCTC
ATTACAATTTAATGCCTGTCTGCCTGCAACGGCTCCACACGTTTTCCTCC
TTTGCAAAGGCAAAAATTTAAATTAATTTCATTTAAAAACCACTTAGGCC
CACCCCCAACACAAAGTGCCCACGAGCTCTTGACGCCGAAGCTCAAACTC
TGAGTGAACCTAAACTCGAAGCTGCGGCCCAGGCTGAAGTTTCTGGCTCT
TGGAAGTGACAAAGTGCGGCATGGCCAACTTGTTAGCATATGTTAATTAA
AGCGGGCGAGCGAACACACTTGCAGGTCGCAACTGAGTCGGAGATGGAGT
CGGATATTGAGCCTCGGAATCAGTAAACCAAGACCCAATACCCAAGACCC
GCTGCCTGCTGCCAGTCTGGCTGGGTCGATTGTGACTTATAGGCTTGGGG
TCTCCAACCGGGGCTTCGACTTCATTTTAGCAGTCGTTGCAGAACTGCCA
ATAACTGCCAGATTAGTGCTGACAAGCTGGAGAGGTGATGATTGAAAAGC
CATTACGTATTACAGAGTTCTTTGGTCGCAGCCACAGTAGGTCACTAAAA
CTGAACGCTTTAACTATTCGCGCTAAAATGATAATAGAAGTAGAGTCTAC
CATTTTATTTAGATTTAGATATATTTTTTTATATAATTTAGATATTTTTA
TGTTGTTTTAAATGTTCTGGCTATAATTTTTAAAAGAATTACATCATTTC
AAGTGACTTCTTGAAGCGATTATTGTGACTGCGACTGGGAGTCACAGATC
AATCATCACTGTCGAGCAGATACATTTCGATTTGCGCCCAATTTCAACGC
CTCAACTACTTTGCGCTCAGATAAATCATCGTGGCAACAATAACTGAGTG
AGTCATTGACTGCTACATGTGTATTTTGTATCTTGTATCTCGTTTGCATC
GACAATCTGCATCTGGGCAGTGGCAGCGTTTTCCATAACGATATTTTCCA
ATATCGAATGCGTTGGTCGTCGTCGGCGGACTTGCGCATTGATTTATTTC
GTTTATTTGTTTGACTTGCATAATCTAATGTTTCGTGGGTTTTTCAACTT
GTCAGCGGCGGGTTTCTTCTGTAGCCGAAGCCTCGACTTAATTGACTTAA
TTTTAGGGGGCTTGCGTGTGGCTCTAAACTTCCCAAACTGGAGCAGGAAG
AGCCCCGAAAATAGCCGACGAAATTAGACGAGAAGAAATAAGTCCAGCAG
CTCTCACTGTTTTTCCATGAGAAACTGGCCGCGTAATTTGGCTGGCCTTT
GGCAAAAGGTTCTCAATGGCGCAGGAGTTACCAATTCAGCTACCGTGGGA
GCTGCTCTTGAGCTCTTTTCTTGCAGCTCATTTTTCTTCACTTTTTTTTC
TGCTTCCGTTGCTTCAATTTCGTTTCGGTTTTCCGTAGCGTGACCACAAA
TCCAAGCCAGTCAGAAGATATCGCCAAGAGGGGAGCCGTCCGGAGGAGGG
