# Supplementary material for: SMCis: An Effective Algorithm for Discovery of Cis-Regulatory Modules
Source: PLoS One. 2016 Sep 16;11(9):e0162968. doi: 10.1371/journal.pone.0162968 (PMC5026350; doi:10.1371/journal.pone.0162968)
Supplement: S1 Datasets — (ZIP) [file pone.0162968.s001.zip › dataset/Drosophila/Masked/dvir_eve.fa.masked]

>scaffold_12875:1319016,1359015
AGCAATTGCTATTGCCAACTATTCAGACGCCTTAAATGGACATATATATA
GAGATTATATGGATGCACATAAAAGCTTAAGCCTTTCAAATTTTTAATCC
TGCCAAAGAAGCTCTTGCTGACTTTTTTATTTTTGTATAATTTTTACCGT
TCAAAAGTTGCTTGTGTGCTCTTGGTGTGGGTTTCGAACAAGAAATCAAA
TGATTTGTACAGAAAAAATGCTCAAATTTGACAAAAATGTTTGAGAAAAG
CCTTGAATCGATTCGAATTCTACAGCTAAAGAAGACGTTCTCCCAAAGGC
GCTGTTAATTAGTAGAGATTTTACTGTTATAAATATTTTACTACATCCGG
NNNNNNNNNNNNNNNNNNNNNNNNNNNNNNNNNNNNNNGTATGTATCAAT
AACATATATAGATGTACGCGTATGCAAGAGCTGCCAATACTCAGAGACTG
AGCAACAACGGCAATTTACACTCATAATTTATCTGTGTGCAGAGTGAAGA
GCCTACACAAAATTTTGACATACTTCAAGGCGCCGNNNNNNNNNNNNNNN
NNNNNNNNNNNGATACGCGGACAGGGCAAGCGTGTAGCCACACAAATTGA
AATTCTGGCAGCGGCAACAGCTTCAACTTGTTGACGACGTCGGAAGCAGC
CGCAAGTAGTGGGCGGCGATTGCTGCGAAGGACGCGAAGCAGCAGGAAAA
AAATCACAAGGCGCTGCTGGATTCAACAATTTGTTGAATGTACATATANN
NNNNNNNNNNNNNNNNNNNNNNNNNAATTGTGTGTGTGTGTATTACATGC
ATATACAAATAAAAGTATGTGTCGGACTTTTTTCGCTTTATGTAAAAACN
NNNNNNNNNNNNNNNNNNNNNNNNNGAGACGTGCACGCTGAGTGCTGGGC
AAACGGTTTGCGGCAAGTCTTTNNNNNNNNNNNNNNNNNNNNNNNNNNNN
NNCTCACGGAGAGCGAACGTAACGGCAGTCGAAACGACGACAGGCTCCAA
AATGTAGCTCCGAAGCCAGCGTTAAGGAGCAAATAAATGGCTCGNNNNNN
NNNNNNNNNNNNNNNNNNNNNNNNNNNNNNNNNNNNNNNNGCGCACGCAG
ACAGTTAACCGTTAGNNNNNNNNNNNNNNNNNNNNNNNNAAAACTGGCCA
AAAACTTGAGTGTCTGTGTGCTCGACTCTACGCCTGTGCTTTGTTTTATT
ATTATTATTTTAAATTGTTTTTCAACAAATTGCCTGTGCGTGTTTTCTTT
TTTTTTAAGGTACGCGCCGTTGTTAAATTTATAGTTAATATTATTTTATT
TCCCTTGCACTTTCTTGTTTATACACATTTATTTATACTTTTTGTATATT
TACTTTTTTTCCACTAGCTATTTTCTTGTTGTTTTATTTTTTTGTAGGCT
GTTGAATTTTTTATGAAGTCGCAACGCANNNNNNNNNNNNNNNNNNNNNN
NNNNNNNNNNNNNNNNNNNNNNNNNNNNTAGAGACGGGGAACGCGAGAAC
GACCCGCACAGTTTTCGACTGTCCTATGTCTGTATGCGTGCGTAGTCTGT
GCGTATCCNNNNNNNNNNNNNNNNNNNNNNNNNNNNNNNNNNTTATTTGT
CGCTATACCCGTGTATGTGTGCGAGCGGCCACGCTGCCGACGATGTGAAC
AGATCCAAATCTCGCCCAACACTGATGGGGATGGCGTCTGGGCGCTGGAG
CTGGCTAGAGTAGAGCAGCTGCCTGCCTACTGTTAACATTGCTCTGTTAG
CTTAACATGATACGGCCACTCACAGTACTGAATGCGGGCAATAGGTCAGT
GTTAACAGTGAGTGCGATGGCAAGTGTGAGCGCTGCTCTGCCACTGTTAC
TGTACGCAGGAGCGCACAGATATCCTGTTAATTTGATAACTGTTGTCGTG
CGACTGTTTCTTTTTTCATTATTTTTTCAATCTGGCTAGCCTTAGTCTGT
TATTTATACGATGCTGTTGCATGTTTTAGCCCAAGCATCTGGTTTCTATC
AAGAACTTTGTTGTGAGCGCTTGCGAAGAACTACNNNNNNNNNNNNNNNN
NNNNNNNNNNCCTATAGGTGTTTACACGTATAGCCATGTTGGATTGGAAG
CGTTTTATGGCGCTGCTTCCGTTAGCCAAGCGGAAAAATGTTTACTACAA
AGCAACACAACGAGAGCAATATGCAAAATGGCCTTTGTGTGCANNNNNNN
NNNNNNNNNNNNNNNNNNNNNNNNNNNNNNNAGACNNNNNNNNNNNNNNN
NNNNNNNNNNNNNNNNNNNNNNNNNNNNNNNNNNNCCATGTGCTATGATA
GTCGGCACTCGTGCATGAGCTAACGGTAATGCGGCCATTTTTTTTCTTTA
TGCGTATTATTTAAAATAAGCATAAAAACTATATGGAAACTGTCGGCACG
AGCTTAAGCTCGAATACAGTTAAAGCTCGCTTGAGCGAACACGCTTACTT
TTAAATTTAAGTTTAAGTGATTTTAAAAGTTTGTGAAGATGTAGGATTGA
ATTTTAAGACAAATTTTCATGTGGTATTCTAAACAGGAAATGTTTTATTT
CCTTCCTTAAAGAGAAATTGCACGGTTTTTTATTCGCACAAGGCTCGATT
TGCTTGATAGAAATTGAAGAATTGGATTTGAAAGTGATGTCCGTTAGTAG
AGCTTTTACTGTACNNNNNNNNNNNNNNNNNNNNNNNNNNNNNNNNNNNN
NNNNNNNNNNNNNNNNNNNCTAGCTTTGTGTGTGGGAGAGCAGGAGCTAG
CCTGGCTTCAGATCTCCCAAAAGTCAATTAAGTTAGCCAAAAGCGAAGGC
CTAAAAAGCAGCTGAAAAGGAAACGTTCATAAACTTTGGCCGAGCGACGT
AGACGTGNNNNNNNNNNNNNNNNNNNNNNNNNNANNNNNNNNNNNNNNNN
NNNNNNNNNNNNNNNNNNNNNNNNNNNNNAACGCGCCGCGGCGTGCGTAA
AACGCACNNNNNNNNNNNNNNNNNNNNNNNNNNNNNNNNNCACTTTGCTA
ATGGAGCTGTGTGCTTAGGTTGATGTTGTTGCCACTGGCACAAAGGGAAT
ACACATGTCCGTGTNNNNNNNNNNNNNNNNNNNNNNNNNNNNNNNNNNNN
NNNATGAGCTGTTGCTGTAAAGCACGCGCCTCTTTGATTAGCCTACTTGG
AGGCGTTTTGTTTGGCTCTTCAATTTACATTTAAGTAGACAGCCGCACAA
ATCTATTGTGTATTCCACGTTTATTTGACGTTCAGCGTTTAGTTCGGAAT
TGACTGAGACTAGAACTGCGAATTGAATATTTGGCGGGCGGCAAAGGCTG
AACGCAGCCAGCAACCTGCGAGCGTGTCGAGTGCACGGCGTGAACTGTTT
GGTTCCCACGCACAATGCGANNNNNNNNNNNNNNNNNNNNNNNNNNNNNN
NNNNNNNNNNNNNNNNNNNNNNNNNTGAAGAGAGCCTTGACTGTTAGTTA
ACAGAATGCTAACAGCGTACCAAAGTTGGCCAATAGGTCAGTTACACTGC
AGCTGCAGCTGCTTTGCCGCATCGCAGAAAACTCAATGTTAAAAATTAAT
TTTCATTAACAGACACTGAGAAAAATGAAGCTGCATTTAATAAAGAAGTT
AAAATTGTTCAGCTAGAAGATACTCATTATTTAAATGGTAAGCAGCAGGT
TTCGCTTTCAAGNNNNNNNNNNNNNNNNNNNNNNNNNNNNNNNNNNNNNN
NNNNNNNNNNNNNNNNNNAAATCGTAAATGAAACTTGAACTGAAAGCAGG
ATTGAGAGATATTCATGAAAATTATTTTGATTAAGGAGTAAAAATAATTG
GGCTCAATTTTATTTGTTGTAATAGTCCTGCAGGGCAACTCACTGCAAGC
ATAATAACAATTTTTAAAAAAGGATGTCAGGCTCTGCGTCTATATTCAGG
CAGTACAGAATTTATGCATATGAATATAGATTCAAGCTGAGAGTGTAAAA
GCAAATGCTTTTGATTGTAAACAAAGCAAAATTCTTTATGCAATGTTATT
TTTCATGATCGGACCTCGTACAATTAGAGCAGCAATAAATATAGTTGAAT
GTTTAATTCAAGGCAAAGTGATATTTAAAGTTTACATATTTCAAATTTGA
GCCCACTTTTCCTTCTGTAAATATCCCACAAGATATTTAAATATTTATTA
AATACAACTTGCATTTGATTTGCGCAGATGTTGCATAGGATCAAGTTACA
TTTGTACAGCGAATTATAAAGATAACTAGAGATAAAGCTAAGGCACTTAA
CGGCGATCGGTTTTGCCGGTGCCTCGTTTACCGGAATACAAATGCCGCGG
CATTTTGGTGCCAATGAAACGATCCGCCTCGCCTTTGAGACCCAGCCGTG
TCACCTTCTTGGCAATGTCGCGCTTGGCCATGATTTGCGCCTTCTTCCGG
ATGGCAACGTCCTTGATGCCGAGCGTATCGCGCGATGGCGCACGCTTCAG
TGGCTGTCCGGTCTTCTTGACAACCGCTGAGGATTCTTTGTCCAGCAGCG
GCTGCTTGGGTGTTGTCTTGCTGCCAACGGCCACAACGCCACGGCGTAGA
TCCATCACGGATTTGGTGAAATTGGCATTCTCGCTGCCAGACATATCGAC
GCCAAGACCCTCCATGGTCTGCACAAGCTTGCTGACAGAACGATCACGCA
CCTTGGGCTGCTTGTTGCGCGGAATGATGGGCTTGTTCTTTCTGGAGGAC
AGACGCTTCTCGTCGCGCAGTTCGAAACGTTTGCCGCGTATCTGTTTGGC
CATTTCGCGAATCTCTTTGAGCGTCTCGTCCATGGACATGTCGGGCACAG
CGTAAACACCGCCAGATTCTCGCAGACCTTCTTCGCGCTCCAGCTCCTCG
AGCTTCTCGAAAATATCCGCATCGATGTAGTCGGCAATGTTGCGACCCTC
CCAGAACTCTGGTATCACATCGTAGCGCTCCTCCTCGGCTATTTCCTCGT
AGTTCTTCTTCAGATCGAGCGTATAATCATCGCCCATCTCCTCCTCAATC
TCCTTCTCCAGCTTGCGTTTACGTTCAGCCTTGGCTGCGTTCTTCTCAAG
ACGCGCCAATGCCTGCTCGGGTATACATGGAGCTCGAACCTTGTCGTCGC
GCGGAGCGGGCATTGCCACATGCAAACGGTTCAGTATGTTATCCACCTTC
TTGGTGCGCATCTTTTGGTCCACGCGATAGGAGAGCAGGCGTTCGCAAGC
CTCTGTTTTCACCTCCATAACGCCAGTCTCTTGCACTGTGGACATAAACA
TGACAGGCACCTGTTTATCCTCCTGCAGCTTGGTGATAATGGCTTGACGC
TCCGCGGGCAGATCCTCCACCGATAATATGTCGATTTTATTGATGGCCAG
TATAAGTGGCTTGTTTGTGAACAACGGTTTGATGCTCTCGAACAGCTGTA
CCTGCTCCTCCAAGGAGTGACCACACTGTTCCGAAATGTCCATAAAGTAC
AGGACACACGCACGCAAATGGGCCAAAGCGGTAATTGCCTGCATTTCAAT
AACATTGCGCTCCTCCAACGGATGATCGAGTATGCCGGGTGTATCAATCA
CCTGCCAGCGCAAGTATTTATAGTCTGTGTGGCCCACATACAGGGATTTT
GTGGTAAACGCATACGGCTGCACCTCGACATCGGCACGCGTGATTTTGTT
AATGAACGAGGACTTACCCACGTTGGGGAAGCCGCAAATGATAATGGTGC
GTGAGTAGGGATCAATAGTAGGCAGACGCGATAAATGCTGACGAACTTGC
TCCAGATAAGTCAAATTGGAAGCCTGACGCTTCAAGATTGTGGCCATGCG
ACCCAAGGCAGCCTTCTTCAGCTGCTTGCAGCGGTACAATGAGTCGCCGT
ACTTAAGCAGACGCACATAGTCCTTCGCCACACTGCAAAATTTTAGTAAG
TTATCGATCAGGATGCATATGGTGAAAATTGTCAATCTGCTTACTTGTCC
ACCAAATGTCTGGCTGTGTTCAACTGACCCAGCGCCAATTTGTAATGGTC
CTTGTCGTAAAGCACATTCATCAGATCTGCATAGAATGGATGCACATCAT
CCAGTTTAGGAAAGTCCTGTATTATCTGCGAGAGACGATCGTGGAAATTC
TGTTGCGTGTACTTCACCTTGCGCGTGTAAAAGGCACGAATACGCGAGAT
TTTGTAGCCCTTGTGCACGACTGTGGGTGTCTTGCGCTGTGTTTTCGACA
GCATAATGTCGATAAAGTCCTGGAAAATGGTATAAAGGATAAATTATTTA
CATATTGCGCATTTGTAAACATTTGCAGTGAGGTTATGTCGTTGGCACTG
GGTGCTCCGACAGACGTAAGCAATTTAAAATGCTGCTACTTTTGCTTACC
TTTGCTGGCGGCACCACCATTATCTTTTTAAAGTTGTACAAACTCNNNNN
NNNNNNNNNNNNNNNNNNNTCCACGGCAAATTAAAGGAAAATAAATGGGA
ATCGCTTGCAAAAACACCACGCGGTGTCTGCAACAAATTCCAAAAAGAGC
TGATATAGAGTCTAGAGATGGGTTCAAGGCGCGATAGTCGAAAACATCGC
AAAATGAAGAAGTCGTGCAAAGGTTGGCAACATGCAAGCTAGTTATCGAA
TATCTTATCGAAGGCCTAACCTTTATCGACGTATTACAATAATTGGACTC
ATATTGTTATGAATTTAATAGAATTCGCGAAAAGCAAACAATTTGATGTT
AATTAAGCTAACGCATTCGTTAAAAAACATACTATTAAAATATGTTATCC
AATTGAGAATAAGTATAAGCGCTGCATTGCGATCTGCACGCCGCAAATAA
TAACATGCAATGTTGTTTATTTTAGGATCATAGTTAAACAAAAACTCTAT
GCTTTATATAAAAATAAAGAAAAACTCTAGCAAAATGCTGGACAGAGCGA
ATGGCAAACCCTTCAGATGTGACCAATGCAACTATACGTCCAATCGTTCC
TTCGATCTGCGACGTCATCAGCAGCGCCATGCCAGGGTGAAGCCCGTGGA
AGGAACTGTATTCAAATGCAGCGAATGCTCCTTTGTAACGAAATGGAAGC
GCAACATGGGACGCCACATGGAGAAGCATAAAAAGAATGCGGTGGCAGAG
GACAGTCAGCTAGAGGATGAGGCCATCGAGGAGTTTATAGTGGAGGTAAT
TGAAGCAACCGAAGATCCGGAGATCGAGGAGGAGCAAGCTGCACCCGATC
AAACCACAGTCACCATGGTTCTGGCTTCGGATGAAATTAACGAGACGCCA
AGAGATAAGAAGCTGAAACGCTTCAAATGCGAACTCTGCCGCTATACATC
GAATCGCGCCTTTGATTTGCGACGTCACGAGCAGACGCATTTTCGCATAA
AGGTGGTCGATGGCATGGCCTACAAGTGCTCCGAATGTCATTTCATAACC
AAATGGAAGCGTAATATGAGGCGTCACATGCGCAAGCACGAGGATCCCAG
CGAGCAAGAATTAACAGCAGAAACGAATGAGCCGGAAGCCGAAGAGATTG
TTGTGGAGCTCATCGATGCAGAGACATTAAGCTCCGATTTTGACATGGTA
TCCGAGACGCAATCCTGCTCCCAGGAGTGGTCCGCACCCGAAGAAACCCA
GAGCGATAAACGCTATAAATGCGACCAATGTGAATATGAATCGAAACGCG
CCTACGATTTGAGACGTCACGCACAGGTCCATGCAAAGGCGAAGCCACTG
CAGGGCATCGCATATCAGTGTAATGAATGCTCCTTTATCACCAAGTGGAA
GCGAAATATGAGGCGGCATATGGAGAAGCACAAACCGAAGCCAATCGAAG
CAGACGTTCAGGTGGACGACTTTGTTGTGGAGCTAAAGTCTGTCGAGGGA
GCTCAAACTGAGAAAGTAAAGTCCTTGGAATTGGAAGAAGATCCCGGAGT
ACTGCCTTCCTATTGGATAGCGCTCCCAGCAGATGATACAATGTATTAAG
AGACGGCTTCATAGCAGTTGGTTCCCTTCTAAAAAAAATTCGAGATTAAA
GGCTGAATTGAAGCCTTTGCTAACTATAAAAGTACACATGTACATATGTA
TAAATCTCTTTTTAAAACTATACATAAGAAATTCCAATTATTTACAAATA
TTTTACTGGTAAACTAATGACAGATTATTGCCAATAAAACAATAAACAAA
AATACATTAAAATTATTGATAGATGCTAGAGATAACAATGATAACATAGT
GTTATGCAAACATGCAGATGCAGCGCAGTGGGAACACTGCGAAATGTTAA
CTTCAAGCATGCTACAGTGTATGCGCGACTAATTTCACATACATTGAAAT
TTGGGCTCAAAAGTAAACATGTTTTAATTAAATTACTCCTGCAAAAAATG
TATAAAATAAATTAATTTACGCCATATTAATTATATAACAACTATTATTT
AGCCATATTAAAGGCAACTTTGAATACATCGATATATCGTATACAAAAGC
TTATCGATGTAAAATACATAAAAGTCGCAGTGGCAAAAATCGATACACGG
ATGTTGATTCATCACTAGTTTCGATGAATTTTTTATATAGACAACCACAC
GGAATTGTTGCTTAAATTTGCTTTAAATTAACACAAATTGCTACGTCTAA
GCACAATACATAAAGGCAATACACAAATATTTTTATTAAAATGGCCGACG
ACTGGGGTAAGTGCACGTGGATGCGTCATTAAAAATAAAACGTGGGCGCT
GCGCATGTGGCGCTCGTGGCGCCCCCTAACCCAGCAGCCCCACCCCCGCT
CCGCCCGCGCACTTTCGACTAGAAAGGAGACGTGCATCCAACCTTGATAT
TTATGTATATTTATAGCAAATTTAATTGCATATATATGTACATACATAAT
AACCAAAAACATTATGTCTTATGATCTTGCAGAATCCGCCGCCGACAGTG
AAATTGTCATACGTCCGAATGCAACTAACAATATAAACAAATGGGAGGGC
GAGGACGACGACGAGGATGTTAAGGTGCGTAGAAATTAACTCGCAGTTAG
CATATTGTTAACAAAGCAACCCAATTGTTGCTGTTGTAGTTGTTAATCTG
CTTTTGTTGGCAGGCGACACGAGAGTTGTGCTCGTGACACGAGTGCGCAC
GACGTGTTCGTGGCAAAAAAGTATGATTTCATCAGCTCAACACGAAATCT
TTCAATATTGCATATGGTCAACGAATTCAATTGCGATACAAATTTAGAAA
ATATATAAATTGAAGAAGTTAATGAACACAACATTTTTCAACCCAAGTCA
GTAATTTTTTATAGTTTATTTTCGTCTGGTTATTCGTGTTTGCGTCGAGT
TGAAATTCAAATTCAACACGCTTCCATCTCTAGTCTAAACTAGTTTTTTT
TTTATTTGGGGTCTTTTGCTTTTGTTAAACAATTTTCACTTTCGCTTTGC
CGTACACGTGGTCACTTTGTTATTGCACTTTTATACGCTAAACCAACTAA
TAATAAAAATAATTTTCAACATTTAGGAAAGCTGNNNNNNNNNNNNNNNN
NNNNNNNNNNNNNNNNNNCCCACGAAAACAGAAGCGCCAGTTAAAACTAA
ACCCAACAAGGCACTGAAAGCGAAATTGGAGGAACAAGAGGTTTGACCTA
ATCATTATTTGATTATATAAATAAATCTATTTCAAATTAATTATTTAGCG
CCTAAACGAGGAGGAGGAACGGAAGCGTCTGGCCAACATGACAGCCGAGG
AAAAATTAGCGGAAAAGCTGCGTTTGCAAAAAATTCAAGAGGAATCCGAT
CTTAAGAGTGCCCTAGACACATTCGGTGTGACGAGTATAGGCGGCGGTCT
CGACGCCTTCAATCCGCAGAGTAAAGAGGAGTTCAAGGAATTTGGTGCCA
CACTTAGCTGGAAGGTAGCACAGTACCGGGAATCTGTACATTTTCCAGAA
TTTATAGAGGATCTGGTGCGCAGCTTATGCGTAAACTGTGAGTGATAATT
GCGAAACACAACTATATATATTTCTACCTAAACTGATAATAATTGTGATT
TCCCCATCAAGTGAGCGCCGCTGACATTAAGAAGGTCAAAATGAGCGTGG
AGAGCTTGCACTCGGAAAAACAGAAAATGGAAAAAGCAAATGCCAAGAAG
TCAGCTGCCAAGGCCAAGGGAAAAGTTTCGTTGCGCAAAGAAAGCGATGT
AGGTCAATTTTGCATCGATTGGCTTCATTTATTAATTATGTATATATCTT
TATAGGATATTGATGACTATCAAAAGTATGGAAATGATTTTACCGATGAT
TACGATGACTTCATGTGAATAATAGGATCAATAGATAAACGCATATAACT
AATTATTGANNNNNNNNNNNNNNNNNNNNNNNGTTGCTTGTTGATGTCGA
AGAGAGTTCTTCTTGTTAAAGAAAATTGCGCTGGAATTTAAATCCTTTTT
TGTTGATTTTGAGAATGCTGTTCGAAGGCGCCNNNNNNNNNNNNNNNNNN
NNNNNNNNNNNNNNNNNNNNNNNNNNNNNNNNNNNNGACAGCACAGACAC
ACACCATTATACATACCGACATAAATGCATGTAAAAATANNNNNNNNNNN
NNNNNNNNNNNNNNNNNNNTTAATAGATTAACTANNNNNNNNNNNNNNNN
NNNNNNNNNAAACCTCAACGAACATTTTTCAGATTTAAAAAAATACAATA
AATTAGGTACATGAATGGCTTCTTGTAAATTCACTTTTGTATCATATTAA
AAAGCGATATTAAATTGTAAAACAAGCTCAAATTGGGATTCTTCAATTTT
TTTTTTTGGTTTTCAAGCTTAAACTGTTTTAAAATAATCGTTATCGGCTC
GTTCGAAACGAAATTAATCGAGTGAACACTGCAGTCGATAATTTTCAGCT
TGTGACGTCATAAACTCATGCCATATGGCAGTGAATGTTCTTTTAAAAAC
CATTAAAATGCAACTCTGTTCACTGAGCTGTAACTCTGGTCAGGCACGTG
TATCTCTTCTTCTTCTTGATATCAAACGTAAACATGACCGACAGCATAGT
GGATTATATTGCCGGTACCAATGATTATTGTCAATTAGAATATCGTTATA
GCTACGCTTACTTGGTATTACAGAAGCTGCTGCTAAGGAACTGCCGAGCT
CTGAGGAAGAGGATGACATTGAGGACGAGGACACCTGTAGCGCTCAGGAA
TTGGCAGCTGAATTTCGCACCCAGCACACAAAGGACGAGGCGTCGTTGTC
TCTGAAGCGTGACTACGTCCTGGGCTTATGTGCGGATCCTGGATTTACGC
GCCTTGCAGCTGGTCTCTCAAATACCGCTGTCAAGATTTACGATCTGAGT
GCAACAGGCGCACTGACAGCAATTCATGAGGAGCGGGTGCCCGCCTTGAC
CAGCTCCGATAATGCAGTCACCATCTGTGGTGTTCGTTTTCTGGAGGAGA
ATCCAAACACATTGCTTGTGGGGACCACGAATGGGATAGTGCGTCTATTT
GATTTGCGAGCCGCGGGCGAACAGGCAAGATTTGAGTACAAAGTCAATCC
TGAAGCGGAACCAGCTCTGCCGCCCGTGCCTGAGTGCATCACATGCTTCG
ATCGCAATGCCAACAGCCGCATCATCTGCTGCGGCACAGAGCAGCACATG
GGCAACGTGTATTTGTTGTTTTATGATGTGCGCGAACGCAAACAGTTGGG
TGTTTACTACGAAAGCCACGAGGACGATGTGACGGCTGTGCGTTTCCATG
CCAGCAATCCGGATCTGCTATGCACGGGCGGAACAGATGGCCTGATAAAT
GTGTTTGATATCAAGCAGAGCGACGAGGATGAGGCGCTGTGTAATACCAT
CAACACGGAGAGCAGTGTGCATCGCCTCAACTGGCATCAGAATGTCTACG
AGCAGGACATTATTTCCTGCATAACGCACACCAACGACTTCAAGAGCTAT
GAGTGCATGGAAGGCGATGAGGTTATCTCCTTTGAACGATCCGACATTGT
TGCTGGTATACGACGTAAAAATGCCGGCAATTTCAATTTGATCAATGCCC
ACAATCTGGAGGACGATGGCGTCTTTTTGCTAGCTGGCACCAATTTCAAT
CGCGGGTGAGTTTTGATCCCACATATGAGTTGTCGACCCGTCCATAACTC
TCTTCTGTATAGCGAGGTTCTGCGTTCCGTTACGGCTCCTGCCAAGGATA
CCCTCAAGCCCCTTACAAACTTTGTGGGCAACAAGCAAATTGTACGAGAG
AGTCTGTACGATGCGAAGCGTGATCTACTTATAACTGGCGGCGAAAGCGG
CATTATCTCCATCTGGACACCCGATGCGGGGAGCACGATTAACAGCAGTA
AATTAAAGAGCAAATCGATAGCAGCTAAGAAACACAAGTCAACTCCATAC
TAAAGACAAGATTTTATAATAAAATTGCGCTAATTTCTAATTTACGTTAA
ACTTTAGACTAGTTTAATATCTCAGCCCGTTAAGCTAACTGTTACTTTTT
ACAGTATTCGCGCCATTTTGCCTGACGTTGCCAGATGTCGAAGCTTATGC
TGCTTGTTCAATTATTGCCCATGCGTGCTGCCACTAGGTTTGCATATTGT
TGCACACGGACAGCGTCTGCTTGTTTTGAAACGTTACGAATGTTCTAAAA
CGTAAGCGCGCTTACGTCGCCCTTGCATGGGCGCGTAATGAATGAAGTGG
AATTTCTTTGAGTATTTTTGGGGTGGTTTTGAGGAAGCTTTAAAAATCGA
TATGTAAACAAAAATCCACTTATATATGTATAAAAAGGAGTTAGGTACTA
AATAAATACATTTAAATGCACTACAAATTTGTTTTAATAAGGATTTTTTA
AGATTCGAGTAGGCCATATATTAATCTTTGAGAGCGAAGCGTTTCAATAG
TCAAAAGTGACTATAGTATACTTAAAGCCCGATGTGTTTAGCCACATTTG
AAGAGCACTCTCTCTTTTTTGACCCACTCCCAGCCCGAAGTCCCATTAAG
CTCTGCTTAGTAAAAAATTAGCACATGCTTAACGCACAAGCTGGGCACGT
CCTGCGAGCACAAATAATTTCTCAATTGCTTTCTTCTACTCGTCGCATTT
CGAGGCCCAATTAGTGCTGCAGTAGGCATTGCAAATGCGTGCCCACAGAT
CGTCTAATCCGGTGCCACCGGGAAGCAGGATCTCTTGGGCTAAATGTTGA
CAAATACAACACCTACGATACAAATAAAATTGCTACAGAAGTACCACCTA
AAACGTAGCAGCCAAAGGCCTAACCGGAACGATATGATTTTCACAAATTT
ACGCCAGCCAAGCAAAACCCAACGGCAGGACTCGCCGCCACCGTTGCCTT
TGGTCCTGCGGCGCACACAGGATCGCATCGTATCGCATCGGTTGGGATCG
GTTCCGAATCCGAAACCGAAACGGTCTCCGCTCCACTCACCGTGGCTAAT
TGCTCATGAATAAATTGTTCGGTTTTCGAATTCCATTGAAACTGCGTCGA
NNNNNNNNNNNNNNNNNNNNNNNNNNNNNNNNNNNNNNNNNNNNNNNNNN
NNNNNNGCAGCGAGTCCTGCGGAGCAACCAAAATATTATGGTGTTCCCTG
CTGTTAGCGCACAGTGAGCGCGAATTTGCTGCGGTAAGTCGATGCTGCTT
TTTCTTTGCCGAGTCCTGAGTCCTGAGTGTCCTTTCTGCTGCTTGGCAGG
ACCTCTGTCGTCGGTCTGTCAGCCTGTGATTTGACATGTTTGTTAGCTAG
GCCTGACCCTGAGTTGGTGTTCCACTTTGATGTGATTCGTCAATGCGGTG
GACTACCGGCTACCGACTGCAGACGCAGATTCCTTTGGCCCGAAGACTCT
GGACCTGCCCCAGCAGGCATCTCACGAGCATGCGGATGCCCAACAGCGTT
TGTTGGCGTATCTGTGTCGCAGNNNNNNNNNNNNNNNNNNNNNNNNNNGC
CGCTGTCTCCTGTTGCCGCTGGAGTGGCATTCGCTAGGCTCGGCATGGGC
CACCAATCCGGCGAACCTCCCGTCGGCACGCATACCGCAATGCGCCGTAT
TTATAGTAAACGTAGCCGATCGATTGCGGTTCCGACTAGCCATATCGAGA
TTACCACGGAGNNNNNNNNNNNNNNNNNNNNNNNNNNNNNNNNNNNNNNG
CATATGCCTTTATTATGACTATGCTTAAAGAAGAATTGGGATTATTATGG
CTTAAAGACGGCTCACAATCATGACTATATTCAAGAAATAAAGAGTATAT
CAATTCTTAATTAGTATTAGCAGTCGTCAAGTTTTTGTTGAAACTTGGCA
GAGAGCTGTGTTTTTGCTGTAGGCAGTTCTTAAGTCGAAGTCGGTCGGCA
TGGACGGACCACTTTATCAAACAGCTGCCATATCTTAAGCAAAACAAAAC
GAATTATGAGCTTTATTTTGCTGCTAGCTTAAGAAAACAATCATATTAAA
ACGTATCTTTTATATCATAACTCGCCCGGTTTTGTTTGCTGACNNNNNNN
NNNNNNNNNNNNNNNATAATCGAAGTGATTAAATAAAGAAATTGCCGTTA
GATACTGAGATACTCATAACTGAACATAGATAAATAACCTTTGAGATATT
ATAAGATACTTTCACAGATATCGAACATAGATACTTTATACATAAGATAT
ACTCATTGGCACCCAGATACTTGTTACTTGCCAAACAAAGTATATCTTTA
AGATACTTTTACAGACACTAAGATACTTGTAACTTTCCACATATACTTAA
TATTTGAGATACTTAACAGATACTGCCTATAGATATTTCATCTTTAAGAT
ACTTTCCCAGATACTGAGATGCCCATAGATACTACATAGTTACTTCTCAC
AGATAATTTATCTTTTAAATGCTTTTACAGACACTGATATACTTTTGACT
ACCCATCATCTAACTACACACCTAGCTACTTCCCATAGATACTTCATCTT
ATAGATAATTGTACGCACACTGCGATACTTATAGCTTCCCATAGCAGAGA
TAAAGTACATACAAAGGTAATGATATTCCTATAACTACTTATAGATACCT
CATCTCTAAGATACTTACAGAGAGTATCTGATGGGTTGCCAAAGATACTT
TATCTTTCAGATACTTGAGCTCAACACTTCTCCTCAACGCCGCTCGCCGC
ACAGGTATCTCTGCCCCTCGCCCGCGATTCGCCTCCTCTGCCTGGGCTTG
GCCCTAAAAAAGAAACCGCATGATTATGCGCCCACACAATATCCGACAAT
GGTTCACCTAATTATTTGGCTCGTGCTCTGCTCTGNNNNNNNNNNNNNNN
NNNNNNNNNNNNNNNNNNNNNNNNNGTCGACAAAAAGCGAGCCAATTTTT
AAACGATTTGTCTCTCTTTTTATGAGTTTTTTCCATTGTGCGCATTTTTA
GCTGTGTTCGCTGCTCTACAAACCTCCTAATTGCGGCAATTGCCGAGTCC
TTCGCGTTCCGCGTACGTCGTGCGTCCTTTTTATTGAGCGCTCGCATTTC
CACTAAAAATTGTGCCATTTTTTCCATTCTTAGCCAGGTAGTTGCCGCGT
GAGACGCGCCTTTTTATTGGTGCACCTTCGGCGAAAATCGGAGTGACAAC
CGCAGTCCAACGGCGAGTCCTTCGCAGGGATGTGACCTGCCATACTTATC
CAGCTATGAAGCTGTTTATATCAAAAAAAATTAAAAATATTGTAAATGAT
AGTTGAGTAATTCTTGAGATATTCCTATGTGAGCCATAAGCGAATTCTTC
TTTTATAAGATCTCCCCCAGGAATCTAAGCTCTGGAGAGTCTCCTTCAGA
TCAAGTTTAGGCCAGATTCTCTGCTCTAAATAAACAAGGTGAACAAAAAA
AAATGATCTCTCGTTTTAGTGCCAGTTTGGCATTGTTTGTGGCAAAAAGA
AAATTGTTGTCATAAATTTATGGTATGGGCTCGTTTTGGTACCATTTTTC
TGTTGTTTGCGGCAAAGAAATGGTTCAGGAATTATGGTATATGCAGATTT
TTATGGGCCGTGCGCTGTTTCGCGGAATTCCGTCCGTGTCCTGTTGTGCA
TTCCGAGGACCCGTATTTAGGAATGTAGATCAAAGTTTTTTGTTTTCATT
GTGGCATTTTTTCGGCTGCGCTAGTTTTTTTCCCCGAAGCCCCTGTACCG
GAATGCTCTAATTTTTTAATTCTTCACGCGTTTTTATGACCGCCGGAAAA
ACAGTGGAAAACATGAAAATCGTTTTCCACAAGGTTACTTAGCACCATTT
ATACAGAGNNNNNNNNNNNNNNNNNNNNNNNNNNNNNNNNNNNNACTCTA
CTTACCTGTTAATTGTGGCCATAATTCCCAACGTTCAGCCACATTTTTAA
GATATTTTTATTAGGGCGTGCCCTATATATGCAGAACATTACGATCGTAA
ATCTTTCGAACTGTGCGTGTGTAAAACAAATCCACAAACTTTTTACAGCT
GCCAATCACAGTTTTTGCTTGCTTTACGAATATTCGAAATTATTAAATTA
TTATATTTTATTCTCAAATACGAGAGCTCGACTTTTGTTCCTGTTTTGTA
CAAATTTTGGATTAAATCTTTGAACAGAGTTTTAAAAGTTCTCATCGACT
TAAACATANNNNNNNNNNNNNNNNNNNNNNNNNNNNNNNNNNNNNNNNNN
NNNNNNNNNNNNNCTTTAGAATCGACTTTCTATCGTTCGGCAGGCTTCAA
AGGTGCATATACTTTATATTATATTATATATTATAAAAAAAATTAAAGAA
AACAAATATTAGTTTGTAAAATAACCCTGAAGACGTTTGCCGAGGCGCAA
CCGAAAATAATTTGAATACAAATATATATTAACACAAAATTGCTTCAAGT
TTTCATTTTCATAAATTAAGCGTCGCACCTCGAGGCAGCTACATAAATTT
AAAAAAAAAATAAAACATTAATAACATTAATAAAAGGAAAACATTAATTA
ACATTAATTAAAAGGAAAAAACAGTTTCGGCTGCAAATAAGCATTTCCTT
GTGGGCTCAATATATTTTTTGAGCTATGTATATCCTTTATAAGGAGAGAA
ATCTTTAATTTGTTGTGAGAGAATTTGAGAAAAAAAAGAATTTCTATTAA
AAAGCTAACGTAACTTTTTACTCGCGCAGTTTCTTTTTTTATGTAGTTTT
TTTTGTTTAAGAATATATTATATATATATTGTCAATCTTAAGTTAATATA
TATAATAAAATATATAACATATAATTCTAATTTTGCTTTTTTTATGATAA
TTATTTTTATAATGATAACATGCTATTAAAAATAAAGCTAATTCTTAAAT
AATTTCACAAACATATACCTATTTTTATTATACATAAATACGCATAACAT
ACTTGTATTTATATATATGTANNNNNNNNNNNNNNNNNNNNNNNNNNNNN
NNACTTCCCATAATCAGCATAATCAGCGAGATCGGCGCTTTGTTTGCCAG
CACAAATGCCAATAAAATGGNNNNNNNNNNNNNNNNNNNNNNNNNNNNNN
NNAAGCGACTTCCACGTAGTTAGGTTTCAGGCCGAAAGTGTTCAACTTGG
CTTGGACTATGGTTGATCGGTTGAGGGTGAGGGGTCAGGTAATGCTGTTC
ACTTTCGCCTGGCGCGAAGTGAAAGGTTAGAGAGTTGGCTTGGCCCGATC
GCTGGTTGAGCAGCCCACCATAAAGGGTATTTACTGTCGATGCCGCAGTG
TCGCGTTTATTTGCACTTGGGCCCAGGCAAAAGGTTGCTCATTCTGCATG
GACAACGGACAGAGGACAGAGGATCGCGGCGGGTGAAACAAAAGCGCCTG
AATGCACAATAGGCAAGGTTGTGGGTAGGGTTCGACGGTGGGCAAGGCTT
GGGCTTGGACAACGACAGCAGCAGAGACTCTGGCCAGGTCGCCGGGCGTT
CAGGTAGAGCGGCATTCGGCGAGTTAATGCAAATTGCCGCGCAATATAAC
CCAATAATTTGAACTAACTCAACGACTGGGAGAGTTACTTAGTAATGCAT
AACAATGAGCGCAGTTGAGGCTGAAACTGAAATTGAAATGTTTGATGCCA
AGGGTTTTGGCATTGACTAGAACTCGTCCTGGTCTGNNNNNNNNNNNNNN
NNNNNNNNNNNNNNNNNCGTTAATCCGTTTGCCATCAGCGACATTATTAG
TCGATTTTCTCAGTTTGGCTCAGTTTCACTTTCGCCTTGCGGATACGAGT
TAGATTTTATTGCAGCATCTTGAACAATCGCTCGAACTTGGAACTGAATA
TGGATTTTGGACACATGCTGTGCTGCGATTGCTCTAGTTTAAGGCCTATG
GCTAAGGTGATTTAGGCCGAAATTTTCATTGTCTTTTACTCAAGCTGACC
GGGTTACCCTCAGGCAGCGACTTTTGATTTAACTTTCAGCAAACGACTTT
AACTCCCTTTTCGACTTGCCGGACTTTCCACAGGCCACAACATTTTGTTT
ATTTGTTTATATTGTGGATTATNNNNNNNNNNNNNNNNNNNNNNNNNNNN
NNNNNNNNNNNNNNNNNNNNGGGCTTTGGGCGCGCTGATCCACACGCATT
TTCATTAGAAAGCCATAAAAACGCATAATTATGGCAACAGGGATTAGCCA
CACGCACATATATGTATATGTATATGACATAATTAGCGGATTCTGAAATT
GGGTTATTTTTGTCCTCTTTTTTCTTGGCCCAGCTTNNNNNNNNNNNNNN
NNNNNNNNNNNNNNNNNGCAGGTAACGGCCAGGCGGACAGCTCAATAGCT
TACGCAAGCAAAACAAAAGTCAAATAAAGAAAAACTTTCAAGTTGGCAGC
ACTTTAGGTNNNNNNNNNNNNNNNNNNNNNNNNATCCGTCGCCAGTGCTG
CCCCATGTAAGTGCGCTGTGGGTACAGTTGCGCCTTTAGGCAACATGATT
ATATCATCATAATAAATGTTTGCCGCAACTAAACTGAAACTTTTCAAATT
AAGTTTCAACAACTGCGCCCCCAAAAGTATTTCATTGTTTATGCANNNNN
NNNNNNNNNNNNNNNNNNNNNNNNNNNNNNNNNNNNNCTAAAACTTTTGC
TTTATTTGGGCCAGATAAGGTTCATTTACTGTTTAAGCTGCGTCGCTGNN
NNNNNNNNNNNNNNNNNNNNNNNNNNNNNNNNNNNNNNNNNNNNNNTGCG
TGGAAGTGTGAGCCCGTTAAACGTGCGGCATATAATATTAAGACTTCATA
AAAGAGCAAATTATTTGGCTGCCTGTGGATCGATATGGCAACCTCCTCCA
CCAGCGCTCGTTCTCCATCTCGGTCTGTGCATTATGCCATATCATTCTTT
TGCCTGATGAAGCCGATAAAATCCCATTATTAAGGGGGCCACTCACGTCT
CGTTCGCACCCGTGGCGCTGCCCGCTTGCGGACAAGCGAAACAAAAGATT
CGCTCATACGCTATGAATATATGAAATCGCACTCGCCTCCCACAGACTGA
CAGAGCGAGAGCGAGAGCAAGAGAGCGAGANNNNNNNNNNNNNNNNNNNN
NNNNNCCATGATAACTTGATTATGCCTTGTCCCTTTGCCTTGGACCACCG
CCAGGCTGTGCATTATCACGCTTTTGCTTTGGCTCTCCTCCTCGCTGCTT
TTTTATGTACTATTGTTCCGGCATCGTAATTGCCTTCATCGTCGCATAAT
TGTNNNNNNNNNNNNNNNNNNNNNNNNNNNNNNNNNNNNNNNNNNNNNNN
NNNNNNNNNNNTCGTTCATTGCCGCCCGGCAGGCAGTGCGAGGCAACGGC
AATAGCAGCAGCCAAATGCACAACTATCGCCGTCTCGCTTGCGCCTGGCG
CGTTGGGCTGCCATTGGCCGGGCGCTTGCCTGCGGCAGCCATTGCTATGC
GGGCTGGTATAAAAGAGAGCCGGGGTAGCTGAGAGCGACACACTTGAGCT
GTAACCATCGCAGAGTCAACATCGTCGCTTAACCTTTAAACCGTTTTAAC
CGTTAAGTCGTTTAGTCTAACGCACTGCCAAGTCGAGAACTGAGACCTGA
TTAATTGNNNNNNNNNNNNNNNNNNNNTAATATATAGTATATATAGCAAA
ATGCACGGATATCGCACCTACAACATGGAGAGCCATCACCACGATGGCAG
CAGCAGCGCCGTTGACCAGAAGCCGCTGGTCGTCGATCTGATCTCAACAC
AATACGGCAAACCACAAACGCCGCCGCCTTCGCCAAATGGTAAGTGCTGC
AAACCGAGCGCTGCTCCACTCAACGGCTTGACTAACTGTTCGCTCTTCTT
CTTCGTTTTCCTTGCAGAGTGCCTGTCCAGTCCGGACAACTCGCTGAATG
GCAGTCGCAACTCGGAGATACCTGCTGATCCGTCGGTTCGTCGCTATCGA
ACCGCATTTACACGCGATCAGCTGGCGCGTCTCGAGAAGGAGTTTTATAA
GGAGAACTATGTGTCCCGGCCGCGTCGCTGCGAGCTGGCCGCCCAGCTCA
ATCTGCCCGAGTCCACGATCAAAGTGTGGTTCCAAAATCGCCGCATGAAG
GACAAACGCCAGCGCATCGCCGTCGCCTGGCCGTACGCAGCCGTCTACTC
GGATCCCGCTTTCGCCGCTTCCATACTGCAAGCGGCCGCCAATAGCGTGG
GCATGCCCTATCCGCCGTATGCACCGNNNNNNNNNNNNNNNNNNNNNNNN
NNNNNNAATCCCATGCTGGCCACCGGCATGCCCACCATGCCAGTGCCCGG
TCACTCGCCGTATGCCCAGTACCGTTATGCGCCGTATCACATTNNNNNNN
NNNNNNNNNNNNNNNNNNNNNNNNNNNNNNNNNNNNNNNNNNNNNNNNNN
NNNNNNNNNGCGGTGGCCATGCAGGCTGCGATGGGCTATCCGGCGGCCAT
GTTGGGCNNNNNNNNNNNNNNNNNNNNNNNNNNNNNNNNNNNNNNNNNNN
NNNNNNNNNNNNNNNNNNNNNNNNNNNNNNNNNNNNNNGATCTGCAGTCC
TCCTCGTCGCCGCACTCCTCCACGTTGTCGCTGAGTCCCGTCGGCTCCGA
TCACACCAAGGTCTTCGATCGCAGTCTCAGCCCGCTGCGCAGCGCGCCCA
CCGCCCCCGCCGTCGCCAACGCCATCCACACGACCAGCAGCCCGCTGCCC
GCGCCCGGTCTGCTGATGATGCCCAGCGCCAAGCGGCCAGCGTCGGATAT
GTCGCCGCCGCCGGCGACAACAGTTCTGGCGGAGCCGAAGCCCAAGCTAT
TCAAGCCCTACAAGACTGAGGCGTAGGCGTTGCCACGCCCACGCCCATGC
TCGCTGAACCGCAACCCGCGCTGCCCGCTCGATTGTACAAATTAGCGTTA
AATTGTTGTTGCCCCTCAATTGCATCTGCCCCCCCTACTCCCACCTCTGC
ACAGTGTGTGGAGCGGGATCGAATCGAAGCTATTTATCAGTTGTACATAA
ATTGTAAATTAGTTTTTAGTTTTAGTTAATTTTNNNNNNNNNNNNNNNNN
NNNNNNNNNNNNNNNNNNNNNNNNNNNNNNNNNNNNNNNTTGCGTTGACT
CTTATATACCTGGGCAGGTATTTACCTGTGCCCAGTTGATCCTGTGGAGA
AACCTTAGAGCGAGCAGCTGCTCGAATCCTGCTGCTGCTTGACCTCGAGA
GTGCGGCACACGCGCGGCGACCTTCGGCCCGTTGGCGAGCGGGGGGTTGC
CCAAATTGCTTATTAATGCGATTAGAGGAGAANNNNNNNNNNNNNNNNNN
NNNNNNNNNNNNNNNNNNNNNNNNNNNNNNCTCCTTCTGCTTGTCACACG
CAGCGCATCCTTTGCAACTGTCGCGCCGTGTCCTTGCCACTGACAGCATG
CCACATTTGCCGCTCGGGCCACCCTGGCACGCGTCAGGTTGCCTGCAGTC
AATGCGTATCAATTGTCCTGGCTAATTAATTGCCGCATCCGGCTGCCTGC
CGTGTTTGTTTGCCTTTTACCAATTGTCATAATTGAGAAATCATCGGCAC
AAGGACACAAACCCAACTGGCCCAAAAAATAAATACAAACAACTGAGACA
CGGCAATCAAATTCGTATTCAAGGGAAACATGTGTTTCGAACTGTTCAAA
TTGTGCTCAAAGGGTGTCAATTGCTGCGCTTATCAACACCAGCAAATCCC
GTTTAACTCCAGCCGTACCCTTAAGCCTAGATACTTTATCTGTATCTCCC
TTTGTCAAAACATGTTTTGACAGCGCATAAAAAATGTGCTCGACCCCTTT
CGAATCGCTTTCGGGGGCTGCAGTTGGGAATCTCAGCCAAGTGGCAACAT
TTTATGATTTGATAATAACAGATAGCGCACACACNNNNNNNNNNNNNNNN
NNNNNNNNGCGGAGCATGCTCGACTAGAAGCTGCCCTGTTGTCAGCTGCT
CTCCTTTCGCCCCTTTCCCCTTCACAAAAGTCAATCATATGCTAGACCAG
AATCGAAATGCAAAATATGTTTGTCAGTAGCTCTTCTAAGCTCCGAGTTA
TGCCTTGAAGAGGCAAGCAGCCAATCGATATTTATCGATTCTTCGGAATT
TAGCCGAAGTTCTTGTTACTATCAAATAAACTACATCCCTGTAAATATAT
ATAAATAAAATTTTTTAAGGCCTATCTCTAGTAATCAATGACATGTTTAA
TAGATTAAGTTTTGATATCGATATTTATCGATTCTTCGGAATTTTGCCGA
AGTTCTTGTTACTATAAAAAAAACTAACTCCTTGCGTTTGTCTCAATGTC
AAATTTGTTACGACTAGCTCTAAGACATGCTTTAAGGAGCAAGTTTTGAA
ATCGATATTTATCGATTAAGCCAAAAATATGTAGTTTTGCGTCAGATCGA
AACAAAGCAGACGAGCATTGCCTGACTCTATAAAAAATCGAAGAGGTGTC
CTATTGCATCCAGCCTTTATTATACCCCTTTGAAGACATATTCAATAAGT
ACAGGGTATCCTGGAAAAAGGGAACAGTGAGTCGACCCTGGGGACCTGGC
TCAGGGCTCCCGGGTCTAGAAGCAAGTAAATTAAAAAGCGCAAGCGGAAC
GTTTGGCCTCAAGTGTGGGCAGGGCTGGGCTGGCTGTTGACTGGTGAGGG
GTGGTGCGGGTGGTGCGGGGCATGTGTTGGGGGCGGGGTAAACAACTCGA
TTAATTCCTGTTTAGGGGTGTGACTGCCCGGTTTGCAGGTTGTTGATAAT
TAATCATGTGGGGATTAAGTTGTTTTTTTTGGCCAGTGCTGAAATAGAAG
GCAGGTTTATTGAAAAATTATGCGCCATAAAAAAGGCAGAGCANNNNNNN
NNNNNNNNNNNNNNNNNNNNNNNNNNNNNNNNNNNNNNNNNNNNNNNNAG
CGTATTACAAGCGAATTGCTGTGGATTAGCGAGCGAGCAGCAGCTGTTAA
CAGAAAAGGTCGGCTTTAAAGAGTTAACAGATTTCCGATTGCCAAACAAT
ATAAACGCGATATTATTATCAATTAGGCGGCCGTATCTAATTCGAGACGC
GATTCGCTTTTATTGCGCTCAATCAATGGCATTTGGCACTCGAATCAATG
GCTGCCACTTCATGAGAACTTCTGCTCCCACAAANNNNNNNNNNNNNNNN
NNNNNNNNNNNNNNNNNNNNNNNNNNNATAACAATGCATAATTCAATAGC
TCAAGGCCCAGCCCAAACGCATTTATGAAGCTAAAACCTCACCTCTCTGT
CTCCCCCCGCTCCTGTGATGTACAAACAAAATTAAGTTTTATTGGTGCGC
AGTCGACGCTGCGATGATGCGTGAGAGCTGGAGATGATGAGTGGGAAATT
GAGCGCAGCTGAGACACCAGGCCCCCAATCCTAAGCCCAAAAACCCAGTC
TCTGTTCAATTCTTGAGCCTCTTTATAGAAATCTCTAGTTAGCTGGCCAA
AAATGGGGTATGCTGGTTTTTGTCGATTCATTCATATATTCTCTATCCTG
CGTTAACTTCTCCTGCGTACATAATATCGATAAATATCGATTTTGACACA
AAGTCGAGAACCATAAGAGTTAGATATATGAAGTTTTCAATTTGCAATTA
TTTATAGAGCTATATGCTTGGGCTTGGGTATATACACTTATTTGCATACC
ATTTTTAAACCCTGAAAATTTCATAAAAATCAAACATCAAAGATCCGAGT
TAGGCAAGATAGAATAGTCCATACTGTGGGTCTATGGAAAGAGGAGGGCA
GACAGACGTCCACTCGACTCTGTGATTGGGATATCTGGCAGTCGGGCATA
TCCGACTAGAGCATTCTGACGGCTTGTGTGTTATTTTATTTCGTTTTTTT
TTTCTGATTTCTTTTAATAGTGAATTAGCACCTCGCACTGTCGGCCTGTC
AGTGTTTGAGTTGGCTTTATGGCCATCATCTGGCCGATTGTTTGTCTCTG
TCTCTCGCGGGCTGCCAGTTGCCCACTTTCCCAACCCAAAACGAACCGTC
GGCATTCGCACAAAAGCCAGCTTTGTGTGTGCGTCGGCCCGGGCGACCGC
AATTTAGACATCCACAAGTCCACAGCTTTGCCCCGCTCTTTATGATGTAC
GAAATTCACACTAAGTGTCAATGAATATAAAGTGATCATGGNNNNNNNNN
NNNNNNNNNNNNNNNNNNNNNNNNNNCTGTTGCTTGGCAATCGGCGAGAT
CTGAGCCCCCCTTTTCAATGTTATACAACTAGCTACATTCCCAGCTTGGT
TGTGCCACTCATTTCCCAACAGGAACAAAGCATAAAAACCGCCCAAAAAA
ATGAACACCACACAACAAAGTTGGAGCTCAAGCTGCATAAATACACATGA
ATACAAAGAGAAGCTCTTCTAAATTATTGGGCCACGCTCTAGCGTATCTT
GCCTATGATAACACCTGATTTTAGGTAGATGGATAAATAATATACATTTT
CAGAATCTATAAATATATCTTATATCTTATGTATGGTATATGAGTTATTT
GAAAATAAAAGAACTCTCTGCAAGATAAATGTAGATTGGAACTACTTATA
AAAATAAATGCTTAAGTCTTTTATTTAAATGAAAGCATTTTCTTTGGGCT
ATAATAATAAAATATATTCATATATAAAAACTTGATAAATATTAAAATGT
ATTTATGGACTTAAATTTGTTGCATAGTGTACTTAAAAGCATGTTTAGTT
TTATGTGAGGACCACAATTAAGTTTCCTATTGTTTTCTGTTGTTTTTGGG
CAGCTTTTGCAACCACTTGCGGTTTCNNNNNNNNNNNNNNNNNNNNNNNN
NNNNNNNNNNNNNNNNNNNNNNNNNNNNNNNNNNNGTCTAGCTCGAAGGC
ATGAATAAACATCTTTGTAAAATGATAATGCCGTCGCACAAATAATTTCA
CACATTCAACGCATACACAGCGCCNNNNNNNNNNNNNNNNNNNNNNNNNN
NNNNNNNNNNNNNNNGGCCAGACAATTAGTCAGTCGTTTGTGAAACACGC
ATAAAACATATCCACAGACATAACTTATTATAATATATCNNNNNNNNNNN
NNNNNNNNNNNNNNNNNNNNNNNNNNNNNNCGCGCGTATTGGCTATGCTG
TCATGGAGGGGTTTGGTGGAGGGGGTGGAAGGGGGGTGTTCTGCTGTTTT
GGCAGTTGGCCAATTTGCACGCTGTCCATTAACATGGCCATGCGCCGCTT
ATCTAACGGCGGCTCCAGGCATCATTCTGCTGGTCTCAACATTTTCATGG
ATATTAACATGCGATAATCGCAACAATCGAAACGCGGCCAAAACAACAAA
ACAAGGCAGTTATATAGAGGAGGGGCGGGGGAGGGGAGAAATTCGAATGA
TGTCAGCAATTTTGCATTTCCATATGCGATTCGCTGCGGTGCAATTGGCA
AAGCGACAAACGCCAAGGGTAGACTCTGGACTCTGGACTCTGGCTTTGGG
TTTGGGTTTGGGGGTTCGGGGCATTAAGGCTGCGTGATAAGCTTCCGGGT
AATTGCAATGGAAGCACACGCAGACAAACGAAATTGCCCTGAAAATCTGA
CCAGTCGACGAGGGGCAACAATAAAGCGAAATAAAAATCAATTGCTGTTG
ATAGATGCTGTGGCTGTCCGAAGAGCTCGGGTCAAGCGTGGGTGGGTGGG
CCCAACAATAAATCTGCAGCTGAGCTAATGAAACTAGAATGATTGCGGCA
ATCACACACGGGTGTGGCGAGTGTAGACGTGTACGTGCCGGGCACTGGCT
ACGGCCAAGGAGGAGCAACGGACACTGGGCTGTGGCTCTTGCCGGGCAAT
GCGCATGTCCTGCAATCAAATACATACACACATATTTTTTGTGCCTTTGG
CATACATTATGTACACGTCGTCTCACTGGACCCATGCTCTTACCGGATCC
TGCGCATTTGAACGTGTCAATTTTATTGCGGTTTGACTTTGCCCAAAAGC
CGTCAGCAAAGCGGCCAGGAAAAGCCCTTCAAGGCGGTCNNNNNNNNNNN
NNNNNNNNNNNNNNNNNNNNNNNNNNNNNNNNNNNTCTTTAGTTAAAGTC
GACTTTTTGGTTGACTTTATGATTTACAGCGCTCGTTTTTTTCGCGTTAT
TTTTTTAGGAGCGTTAATGGCCATCGTAANNNNNNNNNNNNNNNNNNNNN
NNNNNNNNNNNNNNNNNNNNNNNNNNNNNGCACTGATTCTAAAAAATGAA
AACAGTTTTTATGAATTTCTCACAACGCGCCTCGACTGCGACTTGGCCTG
TTCCTGTGCGTTGTCCTTTTTCGCCGTTTTCTACTATTTTCTTGTTGTTG
TTTTTTTTTGCCTTTTTACCTAGCCGAGTCGAGCCTGGCTCTTTTATGGG
CAAACAAATGGCAGCGATTATATTCGGTTTCGGTTTTTGGTTCTGTTTTT
TAGGCCATAAAAATTAGGCGGCATAAAAAAACTGCATTGGAATTCTAGTT
CTAGTTTCAGATTTTTAGGTTTTCAGGCTTCGCGTTGCTGTNNNNNNNNN
NNNNNNNNNNNNNNNNNNNNNNNNNNNNNNNNCGCGGAATTCGGAAGCGG
AACAACGACGGCCCGACCTTGCCGTCTCTGAAGAGCTATTCAAAGCGAAA
CATTTGGAAATTGACTCGCTGCGGTGCGCGAAATATTTTTTAGAACTGAC
TTTCGAATCGTATGTCAATTGTCTCTGATCTGAGCTGATCATAAAAAAAA
AGCAGAAAAACGATCGGGCATGATTTTTTTATTATTGGCCTAAAAAACTA
AGACGCGCCCAAAACAATGCAGTGGGCCCAAAAGTCACCAAGCAGCAGGC
ACAAAGGCCAAAAGGTCGTCCGAAGAGTGCAAAGTGTGATAAAGCGATTA
TTCACAAGGTTGCAAAATCAAAGTAGCTTGCAATTAAATGGGAAGTTCGA
TTTGTTTTCAAACACGAAATGCTGAAAGGCTGCAAGATGCGGATTTTTCA
GTGAATATCTACAAAATAGAATAGAAATAGCAGATAATTTCTTAAGGCAT
AAAATTAATCAAACTTATACTAGTCTGATATCTAGTGCAAAGGATTGTAA
TTTATTTAGTCCATTAGCTAGTCAAAAGTCGTATATATATTTAAATTCCT
ATTACTACTAGGGAACCAATTTAATTATTTATGAGACGAGCTAGGTAAAG
GTATATCTCTCTAGGTGTATCTCGCCCAGCTTACACTTTATTAGAAGCGA
CAAAAAGTATGTCCGATTTGCGACTGATATACATATATATATGTATACGA
CTTGTATGGATCAGGTCTTGCGATAGACTCTCAAGACTCTCCCAAATAAC
GTATCGTTTCAACATCAGATTTAATTGAGCCGAGTTAAAAGTTTAAAGTT
TTTCGAAAAATGTTTCGAAATCAACGATCTTGGAATAATTTAAGATCTAG
ATTCGTTTGAAGGTGCTTTCATGTGCTCAGACATAAGTTGAAATGGCAAA
TCTGTAAACATTAACATAACATTTACATAATGTTTACATAAAAGTATATA
ACATTTATATGAAATTTACATAACATTTAAATACCTTCAAAATCTAAACT
ACTTTGCNNNNNNNNNNNNNNNNNNNNNNNNNNNNNNNNNNNNNNCTCAA
CATTTTTTCGAATTTCCTTACAGCTTACAGCACGTAATTGGACGAGTTTC
TTACGCAAACCTCGCACAGTTCAAAGAGTTGTTTGCTGAGAAAATAGAAA
ACCTGATAGATTCGTACGTGGAAAACCGCAGGATGCAAATCGGTAAACCT
CAACTTCAAATGGCATTTGGCCGATGCGAATTCGCGCGAAGTTCGCAGCG
ATTAGATGCAGCTTTTTTGAACTGCGCCGCAGTTGCAGATGCAGATACAT
TCCCGAGTTGCATCCACATGCAAATTACGCAGATTAATTGTGGCAGCGGT
CACGCCCCAGCCCAACAAGGCCCAGGNNNNNNNNNNNNNNNNNNNNNNNN
NNNNNNNTACATGAACAGCTACGGCAGCCGTGACCTTCGACCTTTTATAG
TNNNNNNNNNNNNNNNNNNNNNNNNNNNNCTTCTTTATGCACATTTTTTC
ACAGGCAATTTCGGTCTGCCGTTGCGGCTGCCTGTCCGGCCTGTTCGCGC
CTGTGTCCTTTTTTGAGGATGCTAAAAATCGCGACATCTTAGCCAGAATT
TTTGGCCGGATTAAGCATTTTATGGCCAGCAAATGCTGTCAATAAAACGC
TAAGCGCTTCCCACTAATCTCCAACCGTAGACGTATCCTTAGCCANNNNN
NNNNNNNNNNNNNNNNNNNNNNNNNNNNNNCTGCTGGCTGGACATGTATC
TGCCGCTTTAAATTTTGTATATTTGGTGTGTTTATTTTTTTTTTAATGCA
CCCAGCAGCCTCCCCCCGCCCTCTCCCCCTCGACAGCCACGCCGCAGCTG
GCATTTGAAATGCCATCAGAATATGGTTCCGGAACTGTGCGCCAAATATA
GTACAAGTATCTTTGAGTATCTCATGGATGCGCAACGGTTTTGTGACAAT
GCAATCAATTAGCATACAATTAAAAAATGCTTAAACAAGGAAATCAACTC
GAGCTGCAGACGCACACACAGCCTNNNNNNNNNNNNNNNNNNNNNNNNNN
NNNNNNNNNNNNNNNNNNNNNNNNNNNNNNNNNNNNNNNNNNNNNNNNNN
GCAGATGCCTTGTAAGTGGGCCGCAGATCAAAGCGACGACGACAACATAA
TTGCTCGTTCACTTCACAGTTTTTTGATGACTTCGACATGGCCACAGCAA
ACACTTAATGCTCCATATATTTCAGCTACACTGCAAAAAAATAAACGGTC
CTAAAAATATGCTTAAAAAATTACTTAAATATTGGCTTTTATTTTATTTA
ATATTAAACAGAATCTTATCTACATAAAATGTAGCCCGTAATTTCTTTAT
GAAAATAAGCACGGCTTGCCTTAATTTCAGTAGAACGGGCAGTTGCNNNN
NNNNNNNNNNNNNNNNNNNNNNNNNNNNNNNNNNNNNNNNNNNNNNNNNN
NNNNNNNNNNNNNNNNNTTGTTCTGCTTGAACTTATATTTGTCTGTGCAT
TTCTGTAGAATTCAATTGAAGCACACATAATTTTCTTACAGTGTACATTA
TGCAGCCTGAATCACATTGTTGAAATATTGTATCTTTTATGTTGTTTGCG
GCTTGTTGCGTCTGCTCTGGTGGCCCTTGTGGCGCCACAAGCTCCTTTTT
GCCGCTGCTAATTGAGTTTTAAGTAGCCAGCGGCATCCACTTGAGCGCTG
CGGAAGTTCCAGGTCCTGCATTTCCTGTTGCCGCTTGCCCTTGACAATGC
CAAGGGCCNNNNNNNNNNNNNNNNNNNNNNNNNNNNNNNNNNCTCTTTGG
CCTGGCCAAAGTCAAACTCTAATCCACAAATATTTTCAACTCTTTTGCTC
TAATCGCTGCTTCTAATCACTTCCATGAAACGCATAATTGTGCCATTGCA
ATTGATACGCTTAGCCGACCTGTATACCCTAGATACCCTCTATACCCTAT
ATGCAGACAGTTGCCCAGTTGCCCGCAGCCAAGTGGCAAATCCGCGAACA
GACAATGCGCACAGAATGAACGACAAGTAGCTGCGAATTATCAATCCTAT
CATGCTTTTATGGCACGGTCCCAACTCGTCTCCAGTTCAGCGAATTTATG
CATACCCTTACCGCGGCGACCCGTCACCCCTTTTTACGGCGGACCGAGCT
GATAATCCTTCTAAATGTTTGCATTAATTTCGAGGCGTAAACGGATTAGG
GCGTCGGCGCTGGGCGTTGCCCGGCAGCCAGCAAAAACCGCCGACAACAC
GGATACCACTGACCTGCACNNNNNNNNNNNNNNNNNNNNNNNNNNACGGC
CACGCCCCGCCAGGAGATGTACACAAAATGGATTTAAATCCTTTCGCATT
TGCGCTGACTTCTGGACTAAAACTGCGCCTAATCCGGTGAACGGGTTGCG
CCTGCTACTGCTAACGGGATTAACTCCGATTACTCCAGATGATCCGCAGA
AGTCAATCTGCTTTCAGGCTTTAGGCTAAAGACTCGAAACTCCCAAATCC
AAATCCCTCGGCCGGAGCAGCAAATCCAAGCTCTGCTGCAGTTGATANNN
NNNNNNNNNNNNNNNNNNNNNNNNTGAGAATTTCTGGCAATTAAGTTGGC
GATTTGCTGCGCCTGGGCGGAGCCCTAGCCGGGGGCGTGCCCGCAGCATA
CCTGTTTGGCCAACTGCAGCAGCAGCTACTTGAGCGGAAGCTCAAGGCCA
AAAGGTCAGTTTTTTAGGCAGAACTTTGTTTTTTTTTTCTTGACACTTTG
TTTTTTGGTAAATTGCGCAGATTATGCGAGGATTATGCGTTGATTGCGTG
CAATTATCATGTGCTGCTCCTGCCGTGCCTTGTCAAATATATGTAAGAGA
AAAATTACCNNNNNNNNNNNNNNNNNNNNNNNNNNNNCTGCCTTTACGAT
TCACGCTAAATCCTTTGAGCACCCCTTTTGTCTGTCGCCTGGGTCCTTGG
GCGTCGCTAGCTTGCGTAAAATTTCATAACCCTAGCAGGGATATTCGTGG
AAAGCGAATGCGGCACAGTCATATCCTTTTCATATCCTTTTCGCCTTACC
TCTTGCCAATCCGTTGGCTAAAAAAACGTCGCGCGATTTCCGCGTATGCC
GGCAGGTAAAACGCCTANNNNNNNNNNNNNNNNNNNNNNNNNTCTTGCAA
ATGTTTCGCAATAAACACGCAACGCTTATATAACGAGTTGTGTGTCCGGT
GCTGCCAGCGGGGCATACATATGTATGTTGTATGGCACCGATGTATGGCA
ACCATTTTGTGAATTTGACGTTAATTGCACTGCGGCGGCAATTGCAATTG
CCGGCAATTATAAACTGTGCAGATGTGGCAGCAACGGGTAGTGGAGAGCG
TGGGTGGAGGTTTGGGGTGGGGGGTTGGTTGATAAATGTGCGTGATTTGG
AATGAATGTGCATCGATTAAAACCGCAGGGCAATCAATTTGCGCCTTTTA
ACCGATTTCAACGCCAAATTGGCTCGAACACAACCAATTAATGTCAGAGC
AGNNNNNNNNNNNNNNNNNNNNNNNNNNNNNNNNNNNNNNNNCCCCGAGC
AAAACAATTAACACACAGTGTGCGCAGGGGGCAAAAGGGTCGACGTCGAC
GTTTAGACACATTCCGCACGATAAACTTGCAATAAAGTCAAGTCGAGGCG
TTTAATTGCCGTTCAGCTCGTCAGTTGTCTGTTAGGGGGCTGCCAGGTTT
TTTGATTAAACGCACACCTGTAATGGCAACGCCGGCAGCTAACGGTTACA
CAGCGATGAGCTGTACGCATCATATACCGCAATGAATAAGTGCCTATAAT
TGGCAGTTTTAGAGCATATTTGCAACGGGTCTGGCAAAAGTCGACGGCCA
TTTTTATGCAGTTACGGTAAAAAGCTGTTTACATACGCGAGAGCTTACTT
TATACGNNNNNNNNNNNNNNNNNNNNNNNNNNNNNNNNNNNNNNNNNNNN
NNNNNNNNNCGTGCTGCGCCGACTCACACTCGCTGCGCGCTGATTGGCTG
TTTGGGCTTTTGGAGCCATTGCTCCATTTTGTCAGCAGACACGCCCTCTN
NNNNNNNNNNNNNNNNNNNNNNNNNNNNNNNNNNNNNNNNNNNNNNNNTA
AGAACTAATTAAGTAAAATGAAATAAAATGCTGCCATAATTGAAGTCGTT
AATGCTAAAGCCATGAATACTAAAAAGTTTTCATTTACTGCAGCTGAGCT
GCGGCTGTAATAACAGTAAATTGCATTGCTTAAACGACGCGGTTTGATGG
TCGGTCTAAGATAACGTATTGAGGGAGTGGCTATTACACCACNNNNNNNN
NNNNNNNNNNNNNNNNNNNNNNNNNNNNNNNNNNNNNNNNNNNNNNNNAA
TAAGTTGTATATTCGTGCATTCGCCACTCTTTAGAAAAACCAACATAACG
TAAAAACGTACTGGCCAGTAATACGTGACCCGCCAGTCACAACGTAAGAC
TTCGTAAAATTTTAGTACATTCATTCGATTCATAGCACTTAGCTTGCGCG
CGTCAAGCAGCCTGCGTTGCCACTGCTGCTAACAAATATGGCAGCATCAC
AAGCGACCACACCTTTTTCAATGCCAAAGTGTGGCCATAGCTTGCGCTGC
GTTGCATATCGAATATATTCATGGTCGCATTGAAAACGAACCGATAGACG
CCTGCCAACGATAGTTAACAGTGCCCTTTGAGGGAAACAGCAATTGAACA
CTAGCTTAAAATCGCATTCACACTAACATTTATATTCGGGAAAAAACATT
GGAACGGGTTGGACGCGGAGAGCACACTTCTTCATTTTTCTGCGAAAAAA
TTCAATCAAAGCTCAGAAATAAGCGGTAATATACAGGGAAAATATTTGGC
TAGCGCTTACAGTTTATTGTTTATTGCAAACACGCGCATATTGCTTGTAC
ACAACGCAGTGCAGACAAGCAAGCGAAGCCAACGAAAAAATATCGGGGAA
TAAAGTGCGCTAAAAAAAAAGTGAAATCTAATGTTAAAAGTCAATTTCTT
ATAGTCGCGAACGTGATTCAATAAATAACCGACAGGGCAATTAATTTATG
TGACGAATTGTGGAAAATCGAGAATGGGAACGAAAGTGCAACAAAACGAC
GACGCTGCCGCCGCAGCGCCAGCGGCAGAAGCGGCCGCCACCCNNNNNNN
NNNNNNNNNNNNNNNNNNNNNNNNNNNNNNNNNNNNNNNNNNNNNNNNNN
NNNNNNNNNNNNNNNNNNNNNNNNNNNNNNNNNNNNNNNNNNNNNNNNNN
NNNNNNNNNGAGCTAAAGTCACAAACGCTGCCCACACATAGCGCAGCGCC
GACGCAAGTGTTAATCATTCCTGCCGCCCAGGCTTCCACGATGGCCACAA
ATGCCGCCAAAAAGATACGACGCGCCTTCTCCATGCCACGCAATCCGTTT
CGCTGGTCGCGCAAATTCAAGACGATTGCTGCCACAGCCGGCACAGCTGC
CGATGGCAGCAGCGTTAACGTCGGCAGCGCCAGCAACACGGCGATTTCGT
CCTGTGTGAGCGGCGGTCGCGGACGCAGCGGCAGCATTGTTTCGCTCAGC
AGCTATGAGGCGGCCTCTGATGCGCCCATCGGCAAGGACAAGCCAAATAG
GGCGGCGACCATTGCAGTNNNNNNNNNNNNNNNNNNNNNNNNNNNNNNNN
NNNNNNNNNNNNNNNNNNNNNNNNNNNNACGTGCGAGCGGGCAACAAGCA
CGTGTGTTGCGTCGCTCTTCCTTCAGGAAATTTCTTAATCGCATCGCGCA
GCATTTAAGCGCAACGGTGAATGTTGGGGTAAGCACTAGAAACTTAACTG
TAAATATGCATACATGAATAAATATACGATGCACGCACTGCTGTCTAGAG
TGGGGCGCGTGTCGTGTCACGAGCACGCACAACGCTCCGCTTTGATATTT
GAACGTGTCGTATTAGACAATTCCCAACACGCACCCATCTCTAGCTTTCA
CTATTCTCAACTACTTCTTTGTATACAAGTGTGTACATATTTTCGCTTTC
TTTGTTCAAAAGCAGCATCAAACTCCCCTCTGATAAGCAGCTCACTCCTA
ACGAGTGCTGCNNNNNNNNNNNNNNNNNNNNNNNNNNNNNNNNNNNNNNN
ATTTATAAAAACATCGTTTGGTGTCGGCGTTATCGTTGCCTTTGTTTTGC
TCTGCTTTGCCGCCTTTGTCTCTCGCTTGCACTTTGCTGCCGTCTTGTTT
TTGTGCAATACATTCAAATAGTTTGACACGCNNNNNNNNNNNNNNNNNNN
NNNNNNNNNNNNNGTGTGTCCTGCATTGCGTGCCAATTGTTCTTGTTGTT
TGCCACCCACTGGGCCCGCCATACGCTGGCCAAATCGGCATTTGCCACGT
TTCCATGTTTCGCTCGGCCGTTGTTATTGTTCTGCCGTCTGCTGAGTCAT
CGCGAAATGCGTGCGTTGATAACAGACAACGTATCGCTGTATTTAAATGT
GGTCTTATTCGGCTTTCTGTTGCTTTCTTTCACAATACGTCTGAATGAGG
CATGTAGCGTGTACAGCGAGACCTGGCAGAGAGAAAGGCGAAAGAGCGCA
AGTGAGTGTATGTTAACTATGTTATGTGGAATGTGAAATATGTAATTTGC
ATAATAATGTAATGTTACAGACAAGTATGTTACATATGTTATGTTAATGT
CGCTTCGATCACTTATTAGCAGTTGCAATAAATAATTTAAGAGAGAGAGA
GAGAGTATCTAGTATGCGACTTGGCAAAGCTGACGTTTATTTTATAGAGT
TTACAGAATAATTACCATGCGGACAGCGCATGGAAATTAATGTTATTTTT
AAACAATTGCTGTCTCATTATTATTTGTATAATTTATTAAGCTGAGAGGC
CCTAAATTTGTTGCAGGTGCTGTGTGGGCGTTGGGCCAGCGTNNNNNNNN
NNNNNNNNNNNNNNNNNNNNNNNNNGCGCAACAATTGTTCAAACAATTTG
TGTAAATGTTGGCAACATTTGTTGCCGCGGCTGGCGCTATATNNNNNNNN
NNNNNNNNNNNNNNNNNNNNNNNNNNNNNNNNNNNNNNNNNNNNNNNNNN
NNNNNNNNNNNNNNNNNNGCCGGAGACAAAAGTTTTAGTTCGTGCGCCGT
TGGAGCGTAGCCGCAGCTGCCAGTTGCCCCCCAGCGTTGCCACAGACAAT
GGACTCCAGTCCTGAGAGGCAAGAGACAACTCCTCGCGGCAGATTGACAA
ATGTGTGCCACGCTTCTCTGTCTGGAAGACAGAGGCAGAGGCACAAATAA
AAGCCTGAAAGGCAAGTGCAGGGCGACAGTTGTTTACACTCACTACCCAA
TCCTCAATTCACATTTGATCTAAAAATGTAAAATGTACATACATATACGT
ATGTGTGTGTGGCACACATATATGCATTTGTTGCCGTTGTAATAAGCTCG
TTGATTAATTGTAGAGGGCAAGACCTTAGACTGCCGCTGATGACCTTTTA
CGCGCCTCGAATTCCTAAACGTTAGCACGAAAAAAAAAACACAATTTCAA
ATGCACGAAACGAATTGAATTGGAGGCAACTTCAATGAANNNNNNNNNNN
NNNNNNNNNNNNNTAAATTGATGTACAGTGAAAGCACTCTAGAGCGAACA
AATAGGCAGATGTTTGCTTTTAAGGGATTAGAATGGCTTTAAATGCAGGC
AACTCTTGATATAAGCATTAAACGCAAGGCAGCTGTCCGTTCGCAGAGCT
TTCACTGTACTCCACATTTAAGTCAGCTGACCAAGTGAAGGCCTTATGTC
ATTAGCCAAGTTTCGGCTGTGCCACCTTTCACCANNNNNNNNNNNNNNNN
NNNNNNNNNNNNNNNNNNNNNNNNNNNNNNNNNNNNNNNNNNNNNNNNNN
NNNNNNNNNNNNNNNNNNNNNNNNNNNNNNNNNNNNNNNNNNGGTGATTA
CCTCACACTCCAGCTGTGAGCCTCGCTAGCTGATTTATGATTCACGCTGC
AAGCATCTCGCATTGATTTTATTCAAATGGCCCAGCCAAAGCAAGTGCAA
TGCAATGCGAATAACCTGAAATAATAGCAACAACAACTCAATTTGGCTTA
TTAAAATGCCAATTGGTGCATTGCGCGTGGGCCGAAGTCGTCGTCGTCGT
CGCATTGTGCAAAAATTGCATGCCAAAAAATACATATATATGTATATATT
CCGCACTAACGGCAACAAAATGTCGAAAGAAAGGGAAGGGGGTGTGTTTC
ATTAGACGGCATTCAAGTCAAACAAAAAATGACACTCAATAGTGAAACGT
GCGACATGAATTTCACACTCCGTGCAATAACTGCCAGAGATGGCACAAAC
TAGAAACAGTCAAGGCTCTTAAATATAGAACATTATTTTTGGCCGAGATA
TGACCATTTATTGTTTTCCAAAAAAATTCGTGTGGTTGTGGACACAATAT
TCACGACATAATCTCGCCATGATCAACGGCGAAGTTATGTCGCTTTGAAA
CGTCATATCTCNNNNNNNNNNNNNNNNNNNNNNNNNNNNNNNNNNNNNNN
NNNNNNNNNNNNNNNNNNNNNNNNNNNNNNNNNNNNNNNNNNNNNNNNNN
NNNNNNNNNNNNNNNNNNNNNNNNNNNNNNNNNNNNNNNNNNNNNNNNNN
NNNNNNNNNNNNNNNNNNNNNNNNNNNNNNNNNNNNNNNNNNNNNNNNNN
NNNNNNNNNNNNNNNNNNNNNNNNNNNNNNNNNNNNNNNNNNNNNNNNNN
NNNNNNNNNNNNNNNNNNNNNNNNNNNNNNNNNNNNNNNNNNNNNNNNNN
NNNNNNNNNNNNNNNNNNNNNNNNNNNNNNNNNNNNNNNNNNNNNNNNNN
NNNNNNNNNNNNNNNNNNNNNNNNNNNNNNNNNNNNNNNNNNNNNNNNNN
NNNNNNNNNNNNNNNNNNNNNNNNNNNNNNNNNNNNNNNNNNNNNNNNNN
NNNNNNNNNNNNNNNNNNNNNNNNNNNNNNNNNNNNNNNNNNNNNNNNNN
NNNNNNNNNNNNNNNNNNNNNNNNNNNNNNNNNNNNNNNNNNNNNNNNNN
NNNNNNNNNNNNNNNNNNNNNNNNNNNNNNNNNNNNNNNNNNNNNNNNNN
NNNNNNNNNNNNNNNNNNNNNNNNNNNNNNNNNNNNNNNNNNNNNNNNNN
NNNNNNNNNNNNNNNNNNNNNNNNNNNNNNNNNNNNNNNNNNNNNNNNNN
NNNNNNNNNNNNNNNNNNNNNNNNNNNNNNNNNNNNNNNNNNNNNNNNNN
NNNNNNNNNNNNNNNNNNNNNNNNNNNNNNNNNNNNNNNNNNNNNNNNNN
NNNNNNNNNNNNNNNNNNNNNNNNNNNNNNNNNNNNNNNNNNNNNNNNNN
NNNNNNNNNNNNNNNNNNNNNNNNNNNNNNNNNNNNNNNNNNNNNACGGA
GGTTAGGTCGTGTTGAAACGACCCAGCTCCGGCGAATTTAAAAAATCTCG
GAGATATGACGTTTCAAAGCGACATAACTTCGCCGTCGATCTTGGCGGAT
TCTACGGACCTCCCCGAGTAGCCCTTCCCTTTCTGACCGTAATCGGGCTT
TATTTGGCCGAGATATGACCATGTAAAGTTTTCCAAAAAAGTTCGTGTAG
TTGTGGACACGATATTCACGACATAATCTCGCCGTGATCAACGGCGAAGT
TATGTCGTTTTGAAGCGACATAACTCCGCCGATCTAAAAAAATCTTGGAG
ATATGACGTTTCAAAGCGACATAACTTCACCGTCGATCTTGGCGGATTCT
ACGGACCTCCTCGAGTAGCCCTTCCCTTTTTGGCCCCTCTCGGGCTTTAT
TTGGCCGAGATATGACCATTTAAAGTTTTCCAAAAAAATTCGTGTGGTTG
TGGACACAATATTCACGACATAATCCCGCCATGATCAACGGCGGTTATGT
CGTTTTGAAGCGACATATCTCCGCCGATCTAAAAAATCCTTCAGATATGA
CGTTTCAAAGCGACTTAACTGGAATTACATTGAATTTCCCGCTTGCCATT
GTGTAAAAGCAACGTGCGTGCTCGTGTCACGAACAACACGCGCCCAGCTC
TAATAACAACACGTGATTCTCTTGTATGGCTGTTTGGCTAAACATACATA
GGTAGGCTGGTAGCTGGCAGCAGGGAGGGGCTGGGGTTGGGTTTGGGTGT
CATTTGCAAGCCATTTCCGCAAGCTTTCGGCCACCCAATGTTAGACGTGG
AATACTATAGAGTATATGNNNNNNNNNNNNNNNNNNNNNNNNNNNNNNNN
NNNNNNNNNNNNNNNNGCCGAGATTAGTACGTAACAGCNNNNNNNNNNNN
NNNNNNNNNNNNNNNNNNNNNNNNNNNNNNNNNNNNNNNNNNNNNNNNNN
NNNNNNNNNNNNNNNNNNNNNNNNTTCGCGTATTTCCGCCAGGCAAAAGC
TAGCACGTAACTTTTGCGCNNNNNNNNNNNNNNNNNNNNNNNNNNNNNNN
NNCCGCAGTGCGAATTATTATTGTCTGTTGTTGGTTTTTACCGCACGTTT
TCTATTCTCTCTCTCAGGCTCTCCTGCGCGNNNNNNNNNNNNNNNNNNNN
NNNNNNNNNNNNNNNNNNNNNNNNNNNNGTTGCTCTTCTGAATTTACTTT
CAAGGTAAAATCAATTGAGATCAAACTAATTGAAAATGTTTTTCAGAATG
AGTGTTTTTTTTTTTTTGTTCTCTCGTTATATTCTAGTATATCTCTGCCT
CCATTTGGTGTGTGTATTTTTGTAGCAGCATATTTTCATAAACAAATGTA
AAAATAGTTGCCTTGCAGCATTAACGGCAATAGCAACAATTTGCTCAACT
ATGCGTTAAGCTAGTTTCTTAGACAGCTTAGATCAGCAGCCACAGTTCAT
TCACTCAAACTATTAATCAGTGTTGCGTCTGGCTGTAATTGTCATGTTCA
GTGTTGCTAAGCCAAGTTAGGTAATCAGCATCAGCAAATGTTGAATTCAC
TTATGTATACAACTAATCTATTTATAAGTGCGCTATCAGTTTACGAAACC
AGACGCAGTCTGTTGCTAAACTGATTTAAATTAGTTTTACTCAGAGATTA
ATTTAGAATTTATTCAATTGCACATAATGGTCGCACGTTATAGCAATAGG
AATATTGTAAGCTTAGCTTATATAGCATTCAGCTTTTGAATATATACAAA
TGTTGTAACACAATCTTTCACTCAATCAGCATAAAGAGAGCAACTTAAAC
AATGGAAATTTTGCAGCATTGAGCTTTGCAAGCTGAACTTTCACAGCATT
CAGCTTTCATACGGTTTCTTACCTAACGGTATCATTTAACTGGTTCGCCA
GACAGAGCTGAGCTCAATTGTTTTTATTTGTTTAATAATACTTCTGTGTG
CTATACACATTTAACCCTGAACTCTCGGCTTACGTCTGAATAAGTACATA
TATGCCCAAAATTTCAATCAGAGGTCATTTTACTAAAATAGCGCCCAGTC
TCTGAGAAATAAACTACAAAAATAGCCTGAAATAAAACCACTTGACTGCG
ATACTGGTTAATACCAGAGCATACAAGTGTCTAAAGAGCNNNNNNNNNNN
NNNNNNNNNNNNNNNNNNNNNNNNNNCACAGACATAATTAAAGCGTGATT
GCTTTATGCCTGACGTCAAAAGCAAAAATTTACGTCTCTTCAACCTAATT
GCACACATAAATTTAAACTCGCAACGGCCATTATAGCGCCTAGACACTGT
GATTATACATAAACNNNNNNNNNNNNNNNNNNNNNNNNNNNNNNAGTACT
TCTAGCTGTAATCAAAGTTGTCCACGTAACGCAGTCGAGCGTGTTTGCTA
ACTAAATAAAAAGTGCAAATTTGCCCAGCTAAAAACTGGACCGTTTGTCC
TTGTGATATCAGAGAACATAACTGAACTGTGGAACTGTTGAATAAATAGC
TGGCTAACGAATACTCATATTCACACTGACACACACGAATTCGCGAATTC
GTTTTGCGTATCGCGCCACTGATAAGCAATTCACGTTGACTACACTCGAG
GTGCTGATTGCGAGAACCTTGGCTGAATATCTGTTGTAGCCAACAAAAAT
GTGGGCGTGTCGGCCACGTGTGACAAGCGCCCCCCCTCTTTTACATAACC
AGGCCCAGACGTGAGCAAAAACAGTCGCTGCGCAAGGCATTCAATTATAT
