# Supplementary material for: SMCis: An Effective Algorithm for Discovery of Cis-Regulatory Modules
Source: PLoS One. 2016 Sep 16;11(9):e0162968. doi: 10.1371/journal.pone.0162968 (PMC5026350; doi:10.1371/journal.pone.0162968)
Supplement: S1 Datasets — (ZIP) [file pone.0162968.s001.zip › dataset/Drosophila/Masked/dvir_gj17061.fa.masked]

>scaffold_12928:7415155,7455154
TGTCGCGTCGGACGACTGCAGGATGTGCCCGGCGTCAAGCTGAAGGCGGT
GCGCGGTGTCTACGATCTGGCGCACGTTATCAAGAAGGGCCAATGACAAC
CAACTACCATGTAATTCTCTTCNNNNNNNNNNNNNNNNNNNNNNNNNNNN
NNNNNNNNNNNNNNNTCTTTGAGTACTCTGCTATTCTTGTGCAGCATATA
TTATTATGATTTTTTTAATGGAAAATTATGCAGCTCAGCGGGATTAGTGT
AAGTAGCCAACACACAACAAGTGAGCTCTGGCCTCGCCTCATCCCAACTT
GTCTTGCCGTAATCTTAAGTCAACAGGCCAAATTGCGAGCCAAACAATTG
GCCAGTGTTGCCAACGACGCTGCCGAAAAAGGAGCTAAATCCCATTGGAA
AATAGCTAAAAAATAGCCAGAGCATGAATTGGACGACTGAAGACAGCTGA
AATTGGCCAGAATTTGGCCAGAATATAGCTGATATCGCAACACTGCACAT
TTGTTGCCCACTCGAAATATGATTTTAACGGCATTTTTACGCTTTAGCAG
GCAAATCCCTTTTTGAAGAAACGGCCCGTCTTTACTTTTTAACAGAATTT
GCTTGCACAAATTTTATGCCAAATAATCGTTAAGCGAAATGGGCGTCGAC
AGGCCACGCCACATTTTCACAGTACGCAGAGCCTCGCCACGCCTTTGCAA
CAGGATACAACAAATTTTGAATAGGCACCGACCAGGTTGTCGTGCATCTG
GGCTGAACGATAACATCTGTATTAAATCAATCCCATATTCAAGCTTCCAA
AGGATTTCGGCAACATGCCAATTCCGCTATTAATCTTTCGGGTTATCCTG
AATATCTGGGTAGTCCTAGGTGTGGAGCTGGTGTCGCTTATGGCAGAGCA
GCTGAATGCTAACATATACGAGCATAAAAAGTTTCATCAGGAATCCATAT
GCAACTTGAGGTCCGACCCACTGACGAGGGGTAGTTGAGGATTCTCAGAT
GTGATTATTATATGTTACTCATTAATTGATGTGGCGGGTAAGTCAAGTTC
TCACATAATACATTTTAATATAACGCCAGCTGCTGCTTTATTTCGCGCTA
TTTATATTTGTTCCTTCGGGTCAAATAACCAAAGATCTCTACTTCATATT
TAATGTACTTTATTTTCTGGTGCCGTACGAACTTCTGGGGCTTGCGATTA
CGTTGAGCTTGTGGGTCTGCTGGGATAAATTGAATTATTCTAAACGCTGG
CGTTTTATCAACAATTAAACTTTGCCCTTACCTTACCTTTATCTATCTTT
AATTGTGTTTAACTGGCAACGCCATTCCTGAGGCTCACTAACTAGATGGC
AACTACGAGAAAATGGCCGCCGTTATACGCTTAAGTATGTACATATGTAT
GCATATTGATATGGACGTGCGTTGAACGTTGTATCCAACACGTTACGCAA
CAGATGCAACAGCAGTTAAGACAAACGATCATGATGTCCGCCATGACGAA
GTAGCCACTGTGGTATATGCATGTATGTTAGTTACTTCGGTTGTGCACAA
AATATAAGCGATCAAGCTTATCTTATTAAGTAGCACTATACATAGTTGCC
TTTAAATGCTATCAACTTGTTGTGCAACAGTTGTTTAGCCACGCTCAGGG
TGGCAGCCCTGACAAAATGGCCGCCCTGATGTACAAAATTTACAAAGCGC
ATCTGTGAACACGATATGCAACGGTTATAAATCAGCGATATATAATCAAC
ATGGCAGCCTTACAAGCATAATTATGTTCCGCAAACAAACAATCTGTTAC
GCAACTGTTGCGTAGCGGATATATACGATCAAGATGGCATCTATCTAAAT
GTGGCCACCACATTTAATTAATCAGCGACATTTAATCAACATGGCAACCT
TACAAGCATCAATATGTTCCGCTAACAAGCAACCTGTTACGCAACTGTTG
TGCAGCGGATATATGCGATCAAGATGGCATCCATGTGAATGTGGCCACCA
CGTTTTTTCTGAATTGTGCGGGTGCGTGTGTAAAATAAAAATTATATATG
TATTCCTGTAAATAACGCATTTAAATAACGAAATATCAAACGCTTATACA
TAACTGTGGGAAGCTCTTCGTCTACTATAACAACTCTTTTCAGAGTAGCG
CTGGTAAGTGAATTTTTAGACCCTTTTTTTGTCGGTACCCATCAAAGCCN
NNNNNNNNNNNNNNNNNNNNNNNNNNNNNNNNNNNNNNNNNNNACAAACA
CACGTCCAGCGATCGTTTTATGAAAGCCGACGGACATTGCAGTCCCACGA
TGACATTTCAGCGTTGACCACGAAAAATCCTTTTGGGCCAAAAGTCTAGG
CGACACTCGCCTAACAATGGCCAGCAGCGTTACCGTTAACCGTTAGAACA
ACAGTGTCTGCCTGATTGAGCCATTATNNNNNNNNNNNNNNNNNNNNNNN
NNNNNNNNNNNNNNNNNNNNNNAGTTTTTGTCGCTTCTTTTGCGCTGCCG
TTCTTTGTTTTAGCGTCGTTCGCTGATTTTATGCTGAGTCAAGTTGGCTA
ACATGCAGCCAAATCCCTTTGTACTTAAGCGTGCATAATTTTTATCAATA
AAAATGCCATTGTGNNNNNNNNNNNNNNNNNNNNNNNNNNNNNNNNTAGG
GAGAGGCTAGCCACATAGTATATATGCGATAAGCACTAATCATCCTGTTG
GCACTTCCGTTGAAATCGTACCGCAACGGTTCTTTGTTTTTTTTTTTTTC
AGTAATAACTGTAAAATTTGGCAAAATGACAAATGATTAGCTGGCCAAGG
CAGACTCATGCAAATGTTCACACATTCCGAACCTTGAGATTCGGTTCGTA
AACCTGATTTTTCACATAATAAGTGTTTTTTTCTATTTCATTATAATCTA
GAGAATCTTAATTCATAGCTTATACCCTGCACCCGTTAAAAATGGGCAAA
TGGGGTATAACGTATTTGTGCAAATGTATGTAACAGGCAGAAGAAAGCTT
CTCCGACCCCATAAAGTATATTATATTCTTGATCAGCATCAATAGTCGTG
TCGGTCTAGCCAGNNNNNNNNNNNNNNNNNNNNNNNNNNNNNNNNNNNNT
AGTGCCTGCGCAGATCGAGTTTTTTTTCTTCTGATAATCGAAAACTGACT
CCGTTTTCAAGCAATCAATAAAAATCGATATCGACATACTGTATTTTTTT
AGTTGGGTAAATACTAAGAACTAGAGGCACCAAACTTAATATTTAAACTC
TAGAGTAGTATATATATATATATAAAGTATCTTGAAACGAGCGTGTTGCG
CGAGGGTATTCTCCTAGTCTATATGTAATACTTACTTTGTATTCTAAACG
CTTGAATCACAAAACTTGGATAAGATATAAGGAAAACGTCTTTGTTTCTG
CTAACTATGCGAAAGCGAGTACATTTTCGTTTATTATTTTAAGTCGAGAA
TAGTTAGAAACCATTTACTAGGGCTTTCGGCTAAGACAGTATTACATGCA
GTCACTAACCCCAGACTCGAGCCCAGATTCACCTAAATAAATGACTTATT
TGAAGAGCTAAGCTTCTTTGAACCAAACGTACTTAAAGTCCACCTTAAGT
TAAAAGCTAAAAACTAACGAATTCCGTTAAGGTTATCATATAACTAAATG
CTAGTATAAATCGTTGCCGTGGACAGCGTTTAATGAAAGTCGACTGACCC
TTCTGGGAACTTTAATTGCGGTTGTTCTGACATTTTGCTAAAGGGTTGGC
AAAAGGATTGCTTTGTAGATTGTCAAACGGTTTGTTTAATTTTCGACACG
TGTTCTGGACTTTGGGGTTGATTTCGGTTGCATGAATATGAACATAAAAT
TGCAACCCCGTTGGTCGTGCGGCAATTTCAACCCCCATTCGTTGCTTGTA
CAACCCTTGCTCAACCACAAAATGGAGTTGCGCTCGGTAATTTAATTCCT
GAGCACAAATGGCGTTTGATATGTGTTTCTTTTTTTTTTTTTGTTGCCGG
GTTTGTTTGGCCCGACTAAGCTCCAGAGTCCATGGGGAACGATCGTTATA
AGGAAAAGAATGAAGACAACACAAACCCAAAACAACAGCAGAGAGATCTA
ATTGCCAAATACTTTGTATTCTTTTAACCATTTAACAAGAATAGATTGGC
AAGTCAAATAATGATGCATAACCCTTGAGAGGCAAGTGGCNNNNNNNNNN
NNNNNNNNNNNNNNNNTAGATGCGGCAACACAGATAATCCACAACGAACA
ACATCATTTTCTTCTAATCAATTTGCTAAAGAATGGCACGGCACAAGAGC
AGAGTCTTAAAAAAAGAGATCAGACTGGCATTCAGTTGAAATGTCAAGAG
ATCTCCGAGATGCCAACAAACAACGGGCGGGCGTTAACCGCACAAAAGGT
CGATCGTGTGCCTTTGGCAGCACAAGCAGCCAATNNNNNNNNNNNNNNNN
NNNNNNNNNNNNNNNNNNNNNNNNATATTGTTGGCCACGTGCAGCGCACA
CTCCAATGGCAACGCATCGATCGTTGGCCAGGTGAGAATTCTGGCATTGG
CATTTGATTTCAACCCCTTTTGGCTTGATGCTCGTGGTGATCGTGCAGTT
TGATACCCAACGATTCGCCACCTTTATCAATGTTGACATATCACAAAATA
TGTTAACTGCGAATCGCAGATTTCAATTTGTGTTTACTCATCGCCATAAT
CCTTATGAGGCGGCACGATCCTTCGTTTGATCGCATGCCAAACGTTTGCT
CAGCACGTGTCTTTATTTTGTTCACATTTAGAGTAGTTTGCCTCTTATTA
AAGAGGTGCCTCGATCTACTAAAGTGTTTGATAGTTGATAGTTGAGCAGT
GATCATAGTATGGCTGGATCAGGCTAGATCTGCGTGCATTGTCGATCTTG
TTAACCTTGTTTTAAGAGCACTTTTTCCGTGATCGTTACCTTATATCATT
TGTTCATCTGATGCTCGAACTTATCCTTAAATGTACTTGATTGTTCACGC
TCTCAACGATCTTGTAGACTATTTTTATTTTAGTAACTGTTGACTAGCTT
AATAATAATCCAACTGCTTGGTGAGTTATGCTGATCAGCGAAAGCTATGC
AAAAACAGATCTTTCTAATCTAGTCAACTCCAAGTGGGCTTGATGACTGC
TTGATCGGCGATAGTTGCGTTAAGTTTGAAGTATTAAGCTGAGAACTAAG
CCTAACGGTTGGTGGTTTGATCAGTGCTTGATCAGTGATCGTTGCTTAGA
CCAATTTGTTGATCTGCTAATCTGAGCTGATCTAGTTGAGTGGTTGGAGG
CAAGATCGCGCCCGAAGCCTAGGCATAAGTTTCTGGCTTAAGGGGGGCTT
GATCGGCGAATGTTACCTAGCCCAAAAACCTAGAGCTGATAATCTGGCGG
ATCTAAATGAGTGTCACAGGCTGTTCAACTAATTATTCAATTGACCTAAA
AATTTGCATTGGCAAATGGGCAAATGGGATTGAATGCCGAGCCGGTACGG
CAGTCGGTACGGCAGTGGGTACTGTTACTGTTACTGGTAATCTACGGATT
TACGTGAAACTTTTGCAATAGTTTCAGTGCATAACAATAAATTAGAACTT
ATTTTGCGTGTATTTGGCAATATACGAGCAAAACTGGTGGCCTAATCTTA
AGTACGGCCCTGATCCGGGCCTCGCTCCCCGGTGCGTCTTGAGCGTAATC
TGAGATTAAATTAAAATGTCGCAGGCGCGCATTCATAATCGGGGCCATGA
AAAACTGCTTTCTGCTGCATAATCCGCCCTCGACANNNNNNNNNNNNNNN
NNNNNNNNNNNNNNNNNNNNNNNNNNNNNNNCGCCTGGCCTAATCCTTTC
GCCGACTCAATTGACTAGCGCTACCTGCGCACGCCTGTCGGTACCTTGAC
CAGGACCAGGACCAGAGAGAGGCCATGCAACAGGCGCGCTACACACGAAT
TAACCTGATTAAAATTGTATTTTTCCCAAATTTATGGGATTAAGTTCCGT
TCAAGTTCCTTTAACTCGTTTAAGCTACCGGATTTAGTTCAAGTGCGCGA
CCTGAGAGCGAACCACATATGAGGCTCACAAAAACTTGGCTTGAACACTT
GCATTGAGCCGCCTGTGAGCCGATTTTTATTGGGCTGGCTTAATTAGCAC
AATTGTTTACAAAATTTACCTTTCGTCATGCTGACGGCCCATTCGCCTTC
TCTCTCTCTCTCTCGTCGGACCTCTGCGCTGTGTGAAATCCATGGCACGN
NNNNNNNNNNNNNNNNNNNNNNNNNNNNNNNNNNNNNNNNNNNNNNNNNA
AACGTGTGAACCGAGCAGCTTGAAATTCGATTTAAAAATTAGTCTAATCC
ACAGCCAGATACTACCGAAAATGGGCCAAGAGCATGCGACTCTCTGTCTC
TCTTTGGCCATCCTCTTGCTACCATTTGCCTTTGCTCTTTCCATTCCCCT
TAAATGCAATTAGCTTATGCAAATGTCTCTGAACCACAGAACCCGCAGCA
CAGACAAAAGACATTCGCTCCACAAAAGGCGCGGTGCGGTTTTTTTTTTT
TAATGACCCTCAGCATTTCTTTTTTATTGTGCCCAGTTACATAATTGTCG
GGCTTTGTTCGATCTGAAATTAATGGTATACCTAGGTAGGCTTCAACTCG
TCTCTATTCCATTTTCCTTTTGGCAATATAGGCATTTCACTATTCAGCAA
TGTTGCAATTAATCAAGAATGTATATAAATACACTTGAGGCTGATTCTGG
AAGATTCCGTCACTTCTTTCGGATATGTAGGAGGCATATTATCCTGCCGC
ATCTGTTGTTTTGACTAAGAGCAGGACCCAGCGTTGTTTCTGTTTCCTAT
ATAGAGCTTCACATATTTTTGATAACCTTTTTATTATATGAGCTATAATG
AGCTAAAGGAAAAAAGAGACAGAAAGAGGATTAGACCTCTGGAGAGCTAC
AAAAGCTGGCAACTTTGAATTTCAAATATATATAATCTTTTAAATCATAT
CGAAAACGAACTTATTCATTTTTGCGCTATCTTTTAATATTTTCCTTTAT
GGCAAAGCTTAACCCAAAAACTAAAAGAGGTAGATATACGAAGCATGTAG
GTTCTCTTAGAATATGCACATGCTATAAATATTTCGCAAATTGGATACTT
CATCGATTCTTCCCCAAAGAATGGTAGAACCTTGCGCTTTAGTACACGTG
CTCACATGCGATAGTTAAGTACCGAAAATCGTATAAGGATCGGACCATTA
AAAGTGATCTTAATCAAACAAAGTGTGGGCTAAAGAGTAGAAAAAGCAGC
CAGGCTGGGTAACTGCTAGTCGGATACGCTCTCACTTAACTAGCTTTTAG
TCCTTTTTAAGGGCTAACTTGAAACCTTAGCTTGGCCTGAGATCGACTTG
AGATGAACTTAGATCATCTAGGGCATACCGCAATGATCTGCACACATGCA
AGGCCTTACAACNNNNNNNNNNNNNNNNNNNNNNNNNNNNNNNNNNNNNN
NNNNNNNNNNNGGGTATTTGGAAAGCCAGACCAGAACCACTTCCGTTGCG
CAGCTGTAAAGGCTTAAGAGGCTGCGTCTGTGCCACAAGGGGCATGCTGT
CGATTGGCGCCTGCTTTTGAGGCAGTGGCANNNNNNNNNNNNNNNNNNNN
NTCCCAGCGAAGACGACGACACAAATTTTGCGCTTAAGCAAATAATAACA
TATATTTATTTAGAAAAACAAACGCAAACGATGCCCAAAGGGCCAGGCAT
AGGAAAACAAATCGCTTTGAGCGAAGGCCCCTGGACCTGGACCTGGGCCC
AAAAGAAACACGTGCCCACTTAATAGCTGTGCTCGTTCTCTCAATTTTGA
AATATATGTGTTTGGTTTTTGGGCACAAGTCGAAGAGTAATGTTTCATTC
ATGTTAGAAAAACACAACGCAAATCAGTTGCTGTGCTGTCAATTCGTTTC
TTCGTTTTCCCCTACATAAAGTTGCAATATGTTGTGTATTAGTGCCCAAA
AGACCGAATCCATATACCAATCGTTCAGCCCGGAGACGAGCGCGTGCGGA
ATATGGAATAGGGAATACGCCCCCTTGAGATTAATGAGGAATGTGTGCGG
CATTTGTTTATTCTAGATGCCCAAGCGTTCACGAATCCTTTCGCAGGACA
CACTGTAGACTCGGCTTTCAGCTGCTGACCACACTGGACATTGGGCACAT
TAAGCTGCATTCCACTTAAGCATGAGTTGGCCCTTTTCCGTTTTGCCGCA
TGATAAATGAGCCGAGCTCTCAAATAACCGAACACAGACTCTGGTCCATA
ATATATGTGATACAAATTGCAGCGATCGCCACACTGAGCATTAAAGTGAA
GAGCTTGCGTTTGCATTTCCCTCGAAACGGTGCCAACAATTAGTGACCAT
GTCCCTGGCTCGTGGACTGCCAAAAAGGAGAGAAAAAGACAAAACAATAA
CACAGCAAGTGGTCCATTGGCACATTTGAAAGACAGACTTGCTACACTAA
TTATGCCACGTTGAGCGCCTCGCTCCACATGAAACGCTTAGGTTCGGTTG
CCAAATGCAAATGCAAATGCCCAATGAAAGTTCATTAATCAAAGAGTAGC
CAATGCCGGGAATCCTGAGACCGGAACCGGACTGATCATTAGTGGAGTGC
GTTGTACAGTCGCGCTTTTGTCGCATAATTTGCTGGAAAACCCAGCACTA
ATTATCTCTGCTGACATGCTGACACAATGGGCCCGAAAATAGTCTCTGAT
TTCGCTAAGGCGACTCGTTTTCCCATTTGGCAACCCTTGGTCCAACATCG
TCTAATATCTTGAATGGACCAAATTGAAACTCTTTCTTCGGCCAGCTGAT
GCTGTTACGCCTCACTGCTCTATTTGGGAAACAACAAATGCATTTGCTCT
CGATACTGACAGCCAGATAAGAACCACAAAAAAAAAGAACCCAAAAAAAG
GGCGCAAAGAGCAGGAAGTGCGGATCCAGGTCCGGCCAAAGAAACTCGAA
TGTCCCGTCCCAACCGCATCAATTCCACTTGTTTGGCCACAATATTAAGA
CAGCTCCGCATCGATTATCTTATAATATTTGCCGGCTACAAAAACCGTGC
TCGAATTTCCAGCTTATTGACAAATATCTCAATATATCTATACCTATATA
CGCTGTGGCTATCCCTGTCTACTATCAATGTAGATTGCGGCTACACACAG
GTGTGTTCATCAATTGTGGAGCACAACTGCGACTGCCTCAAGGGGGCAAC
TCTCTAATATATTCCTATATGGTACTCGAGTCGGAAGTGACCGCCTAGGA
GATATTCTGCATCCAATGCCAAGTCCAATGCTGTCTTTGCAAACAACCCA
CAATAGAACTGTCCATCTTCATGGTCTAGACCCTTAAATAAACTTGGTCT
TTATTGTCTGATTAGTCTGAAAATGTTCAGGAATAAAAGAGACAGAATAA
GTTTCTAACTCTTCAAGTTTCCGAGTGCGAACCGTCTAGATAGAATTAGG
ANNNNNNNNNNNNNNNNNNNNNNGCTATGGTTCCTGTTCCTACGCGCATA
GATTTGCACACAACTAGAAGCCCTTTGCTAGGCGTTCTGGGTATAAAGAT
ATCAATAGTAATAAATATATTTTCTAAAGAGCTTGCTTATGGCAGCGCCT
GCTTAGCCCCAAAGCAGACATGTCTGCGCCTCAAATCGATTGGCCCCAAG
ACGAGAGTCTCTGCTGCTGGTTTGGGGGTTGGGATACCCGGCTGTCCGAC
TGTCCGGCTATGTGTCTTGTGTTGTGTTGGAGGCAACCTGATTTTGGGCA
AACTAATTCGTTGGATTCGTCTGCGCTATAAATGTGTCAACGCGTCAAAT
TGATGAATGTGTCCGCGCAGACAACAAAAGGTCAACCGCAAGACCTTACC
CCATGTCCGCATGTCCGCATGTCCGCACAATATTGGTGAGTTGCCTCTAA
CCCCAAACTCTTTCATTTATGGACATGGGCACGCTGCGGGCTTAATGTAT
GAAGGGGTTGCGGCTGGGAATTGACAACACAATTGTTTGGGAAATTGGCA
AAAGTGACCAAAACAGCGGTCAGCATTGCGAGCAGCGCGCTCGGCCCCTT
TCCCAATCATGACACGGCCATCCGGTTTGTTATCATTAAGCAACAGCCAA
ATCAGTCGCAACCCTTTCAGCTACGGGATTTGGGCAACTGGGTCGTCCCT
GGCCATGGATCTGGAACAGCGTCTGAGTCTGTCTAATAATGAAAATGCCT
GCGTTCTGATGCGTTGTCGCTGTCGCTGTCGCTGTCTATTTATTTATTAA
ATGCGAGCCCCCAGACCAGCACACAATATGAGGGAGAGGGCCGTGCAACA
GAAAGCNNNNNNNNNNNNNNNNNNNNNNNNNNNNNNNNNNNNNNNCTGCC
GCCCACACCGAGGGTCAGCTGGCACAGCTGTCACATTTTTCCTTAAGCCC
NNNNNNNNNNNNNNNNNNNNNNNNNNNNNNNNNNNNNNNCTCGCATCTTT
AATGAGGTTCCAGCGGCTGCTCCTGAAACTCGTTTTCACTCTTTCCATTT
TTGCACAAAATGAAGTTAAAGTGGCGANNNNNNNNNNNNNNNNNNNNNNN
NNNNNNNNNNNNNNNNNNNNNNNNNNNNNNNCACGCTGATTGGCTGGCCT
TGGGCCTGTTTGTACAACTTCATTTGATATTACGATATTCCATTTACGAT
CAAATTTCATTGAACGCAACACGCAAAATGGCGCAACATTCAGAGACTCC
ATTTTTCAATGTGCTGCAACATGGCGCACTCTTTAAGACATTTGCGGTAA
ATGCTTGTATCTGGAATATATATGAGGCTTCCAATTTCCTTGAGGCTGGA
GTTCCAGGTTCTTGCTTGGAAGCAGGCAATGTCTTAGCTTAAGGCCTAAC
CGCTCGTAGAGTTCATGTTAAATGCATAACATTTATTGATAATAATAAAT
AAGAAATATAATGGTTGCAAGGTCTTGCTTGCATCGTAAGGCTGATGAAT
CGTGAATTAAACGCCGATTTTGGTTCACAGCAAATATTTCAAACAAATCG
TTTTTTTTTTTCAATAATATTTTCTATTACCAATATGTTGTAAGGCTCAA
TTCATAGTAAATCAAATGTTGCGATTCCGATTTGTTTCAAAAAACTCAAT
AGTCATAAGAAAGNNNNNNNNNNNNNNNNNNNNNNNNNNNNNNNNNNTGC
ATTCACATATTGTGTATGTGTGGATTTTTGAGTCCAAACATGTTCTCTTG
GGCCAAATTTACCAACCATTGCGCTTAAGCTATCGCCTTACTATGCGATT
CTCATGAATTCACATAGGACCTGTCAGTTTTTATGCTTTGCTTATAAGCA
ATAACTCTGCTTTTGCTCTTATAATCTCTCTTTCCTGTTACTTCCTCACG
CTCTTCCGTACGTACTAGAGCTTTTACATGCATGCGACTCATGCTCGTAA
CGAAAAGGCTTTTGTGGGCGGCCAAGGCAAAAGCTCACTAATACATGCGC
AATGCCTGTAAATTACACACACACACATATACAAAAACAAACTAGATTGT
GAGATGGTACGCAATTGTGTTGTTGGCTTTGTCACACACAAACACCTAAG
CGTCGGAGGGCTTAAAAAGATGCTTAAGTCGGGGACTAAGACCAGAGTCT
GGCCATGGATTTGGATCTAGCTGTGGCTCTAACGGATCGCTGCACTTGTG
CGCAGATTACGCGGCACGTTCACGTAATATTATGCGAGATTAACTTGCCA
CAGTCGAAAGTCGCACCTAGAGCTAAGGCTCAAACTTCGCCCAAATATTT
GCATTGGACTTCCACGAANNNNNNNNNNNNNNNNNNNNNNNNNNNNNNNN
NNNNNNNNNCAAACGAAGGAGTAGCAAAGTGAATGGAAAATATTATCAAA
TGATATTTTTTTTTTTTTTTCATAATTTTTGCCAAGAATTTTGTGGCCCT
AACAATGCTGAACAGTTGTTGATACTGACGCACATTTTGCCACCTACAAA
ACTGGTGTGACAAAAGGCTTAAATCGCTTAAAGACCATTTAATCTGATGG
ATTTCAGTTACACGCAGTGTCCCGTTTTTAGTTTCATGTGNNNNNNNNNN
NNNNNNNNNNNNNNNNNNNNNNNNNNNNCGACAACGGAACTCGGAACTCA
TGGGACAAAGCAGGGCAAAGAAGAAGTTAGGGCCAAGCCGGCTTTAGAGG
GTTAAATATGCTCATATTACGCTGCCTGGGCCAAGAGTCAGCCAAAAATG
GCCAAAAAGAGTTATGCGGAACGGTAAAAACCCGGACTTAACGCCTTAAC
CTCACTTGATTCTATCGTGCGCTTCCGTTTGGAGAATAGATCCTGTCTAA
GATGCAGATCGTGCGAATTGACAATTGACACAATTACCAAAAAAGGACCA
AAAGGAACACGGCCAAACGCTGNNNNNNNNNNNNNNNNNNNNNNNNNNNN
NNNNTTGATTTTGACAGCAATTGTGTGGGCCAACAAAAAGGCACTCACCC
AGATATATGAACTTCTATGCCAATGTCTCCTACTCCTTTTCCTAACGGGG
TTTTGTAGGCGGCTTTGCGCTGACAACAATGCGTCGCNNNNNNNNNNNNN
NNNNNNNNNNNNNNNNNGGTGTTAAAGGTTTTGCGGAACCGCTTGATAGA
TTGACCGGGAGCATACCCGGTCTCAGTATACGGATTTCGTTTCACCAAAC
TACTTCATAACTCGGTTTATGTGGGCCTGCTTTGATTAACTCACACGGTC
TTTCAATCAGGCGCCCTCTCACTCTAACCGCAGCTAAGCCTATCCTCCGC
TCTCTTTCTCTCTCTCGCACGGTGCGCTAGCTAACGGTTCGGGCCCCCTG
ACAATGGCTGCTGGCAGCTAATCAACTCCAAAATGCATAAAATTAAGTGA
GCTATGAACAAAAGGGCCTCGCAAAAGGGTAGACCATAGAGGNNNNNNNN
NNNNNNNNNNNNNNNNNNNNNNNNNNNNNNNNNNNNNNNNNNNNNNNNNN
NNNNNNNNNNNNNNNNNNNNNNNNNNNNNNNNNNNNNNNGCTGATGAGTT
ATTAGAAATATTTCACATTTGATTTGAAGTTACAGTTGCAATTGTTATAC
GACATAGCTGTAGCATCTACCCATAACTGTACCCGCTCGATCCCACACTC
CCTTTTAATNNNNNNNNNNNNNNNNNNNNNNNNNNNNNNNNNTTGAACGG
TTCTCACACATTTGGCAACAGACAATGCCTCTAAACGTTGACAGTTCATC
AAAACGAATGATGCATGCAAAATTAACGCTGCTCATACAAATCCAACTGC
AAATACCCTACAATGTGTGTCTATTATGTTGCGAGACACAGGCTGTCTAC
AATGTCAATCGTAGATGAGGTATGGGGTCAATAGGTAGTTCATAGTTTCT
TATAGACGCTTTATCTAAATAAAATCTCTTTAAATATCGTCTTAAAACGT
AATATTCTTCATTTTCTTTTCATTACACATTCTTCCACATTTTACAGTCT
TCGCTTTATGTACAGCAACAGATTATGCAAGTAGCATTAGGGTCTATTGC
AACTCTAATGCTCTCTAATAATCCAAAAATATCTAATATGGGAGACCTAT
TTTAAGTGCTATTTATTTTACACTACACTCGATACAAATTTGATNNNNNN
NNNNNNNNNNNNNNNNNNNNNNNNNNNNNNNNNNNNNNNNNNNNNNNNNN
NNNNNNNNNNNNNNNNNNNNNNNNNNNNNNNNNNNNNNNNNNNNNNNNNN
NNNNNNNNNNNNNNNNNNNNNNNNNNNNNNNNNNNNNNNNNNNNNNNNNN
NNNNNNNNNNNNNNNNNNNNNNNNNNNNNNNNNNNNNNNNNNNNNNNNNN
NNNNNNNNGACATAAATCTTAAAACATATTGTTCAGCTATCTTTTTCAGC
AGTTTCTTCAGCTGTAGCGCACTCTGTCTGTCGTCTAAGCCGCATCGAAC
CCGTTTTTTGCTCGTTCTCAGTCTTTGACTTTGTCTCTGATGCACCATGA
AATGTTGCATTTTCCTTGTGTCGCCTTTGTCCTAGCATCATTTCCAACAA
TTTTGTGCGAATGGGCGTTGACGTACACAAACTGCTACTCCTACGCCGTG
TTTCTGGTCCTTGGGCAGCGTCTCAGGTCCCGGGGCGTTGCCGTTGCCAA
ACAACAGTTACAATGCGCCCGGCGTAAGGAAGTAGCTAGTTAGCTGTGCC
TATTTAAATAATACTCTCTCTATTCTCTCTATTCCGGCTCTTGTACAACA
ATTTGACTTGACTTCCCATTTTTTCCGGGTGGCCACCGGGGCATCCATCA
TATTATTGTTTGTAGTTTAATCTTAGATCATGCCAAGTACAAATTGCAAT
GAGCTCTTCCTATCGCTGAAAATTTCAACTCTTCTTCGCTATCTATGCAA
TTTGAACAATATTTGTGTTACGTTTGCCTAACATTGTTTGTCGCTTTTGT
TTGGATTGTACTCGGATTGTCTAAACTTGATTTTGATTGTGACAATCAGG
CATTAGGCATTAGGCTTAAATAATGATATGCCACCCATTGAAAATGAAGC
TCACATCATCATAAAAGTTTATTCACGTTCTTTTTTTTTTGTATTTTTTT
ATTGAATTGCTTAGGCAATTACTTACACATTCCTTTAAAATATGCCTAAG
CTGGAAGATCAATAACTAAGTCAATAACTATTGTTGTTCTTGAATAATCA
TTGCACAGCATTTAGCTATAATATTTGATAGAAATTAATTTATATTTAAG
CAAATGCCTTTTATTTATAAGTCATAAGAAATTGCCTGGCTTTGTCCAAA
GCTAAGAAACTAAGTTGAAATTGAAAGTTGAACCGTTGATATCTCGTTTG
CTAGTCCGACGCTCAGACAGCTTAACCGCGCAGATTCTCATTANNNNNNN
NNNNNNNNNNNNNNNNNNNNNNNNNNNNNNCTGTGAAATGTCAAATCGTA
AAGATATAGAAAGTTAATTAATGGGCAGACTTGCAATTGTTTTTGCGATG
TATAGAGAGAGTTAAACTAAGAGATGGATTATCATATTGATGTCTAGACC
CAAAATAGAGACTCGATCTGCATTGTGATGTGTCGACCGTCTGTGGCTGC
GGCAGCAAATGACATTTTCGAGGGTAATCAAAACCTCACTAATTGGCCTT
GTAACGCAATACTTGGGTCAGCGCACAGCGACTGTCATTAGGCCGGATCT
CGGATCTGTGCATATCTATATATACATATTTATTTTTTTTGGGATCGGTG
CGCTTCACTGGCTGTCCATGAATGAGCTGAAAGTGCAAGGACTCGAGCAC
TGTCTGCTCTCAATTAAAAAACAGCAGCAACAACAACAGCCAAATGCCAT
AATTGAGCAGCATTTGGTGGGGATGGGATTATGCATACCAGAGGATGGGC
ACACATAATGGTGCGGCACGGACTCGAGTATAGGATAACAATTATTTAAA
GGATTTGACCAGAACGGAAGCTAACGCTGCACCGTACTTAACTTGTGTCT
TTTTTTTTGTTTTGTTTTTAGTCTGCCCATTCTCGGCCCATTTGCCATTT
TTACAGATACTTCCGTCACGGAAGTGTCTCGGCCTGAAGACCACTCGCAC
TCGCACTCATCCTTTGCCCTTTGCCTGCGCCCGTTTGTATCTCTTTTTTG
GCCATTATCTCGGCGGGCAAGTGTCTATCTGTTTGTGTGTGCATTTTGCA
TATGAAAACAAACAAGTGAACGAAACGCTGCNNNNNNNNNNNNNNNNNNN
NNNNNNNNNNNNNGTTGGACTGAAGAACTGTCTAGCAATCGGTCCGGTTC
GGTTAGTCTTTTGCTTTTGTGTCCTGTCAAGCGGCACACGTGTAATCCTT
GGTCAATTCTTAAACACTGGTCATCACCTGTACCGCTTCCTCTGCCTCAG
CCTGATCCATTCGCCTTCCTCTTCAGCTGCTGTCTGGATCTAACTACTTC
CTCATTAGCCTGTGCAAGCTGTGCACTTCAGCTGAATTGGCTTGAATTGG
CTTATGGAACCAAAATACAACTAAATACACAAAAAAAATGCATAAACATT
TTTAAGTCCCAATCTCTGCNNNNNNNNNNNNNNNNNNNNNNNNNNNNNNN
NNNGAGACATGTGCAATCCTTTGTTTCGTAACTTTGAGTTAAATCCATTT
CCGTTGCGAACATTTTGCTGTATACTGAATGTGGCATAAACTTTATGCTA
CTTTTAGGGATTTACTATATGATACATAGAATTATGATTAAATGATGCTT
AACTTTTGGATATTTGGGCTACTAAATAGAGTTTTTAATCGATTGTCGCC
ATATTAGTATATTCTTTATATAGAGTCCCTAATGTTTTATCATAATGATG
TCTTCTATCGATGATCGAAAACGATAAATACGGGTTTTCAGATTGGACTT
TTTGCCATATCTCGAAGCTTATACGAGCTACAGATGCCACATCTAGGATG
TAGTTACCGTTAGAGTATATTTACTCGAATGCGAATCGGGCTCGCAATTG
ATTTGTCCATTACGATGGCAAATTTCAGGTACGGCTGATAGTGCTGCTAC
CCTCTATCAAAGCCGAGGCCTGTTGGCATAGAAAGTCAACCCATTCTCAT
GACTTGGCTGTGGGATATAATAATAAAAATGTTGTCAAACTATTTGGCGT
ATGACGCTGACAAAAGCCAAGGAGTTAAATTGAATTCCGCGAACTTTGNN
NNNNNNNNNNNNNNNNNNNNNNNNNNNNNNNNNNNNTGGGAATAGGAACA
GGACCAAATAACCAAAAAACCCCTTTTAGTCAATTAGTCGCTGATTTTCT
TTGTCCCGTTTTGCAGATTNNNNNNNNNNNNNNNNNNNNNNNNNNNNNTG
GGTGGCATAATAAAAACGTATTCACAATGAAAAGGTCGCAAGGCGGCGAA
CCCTTTGCTTTATCGACAGTACCAGGACGGCGTACCGCTACGCAGTATGG
TAAAAAACAAAGAAACGCTACCATAATTTTGACCTGTGCGTGTTCATATT
TTCCGCCGAAGCGTCCATTATGCNNNNNNNNNNNNNNNNNNNNCATTTCC
AAGTTCTGTTTTGGGCAATAGAGGCTAATGCTTAAAGGGATATGTATAGC
AACCCGTTCGGAGCGCCTTACCTGGCCATTTTCTTGTATATATTTTATTA
CAGTTGGCATAAAAAACACGCTCAAGGCCGTCACACGGGTAAAGGATTGC
ACAAATATTGCATCTTTGTTGGCCCGGCCNNNNNNNNNNNNNNNNNCGGC
GGCCAGCTCATTATATTATNNNNNNNNNNNNNNNNNNNNNNNNNNNNNNN
NGCAGCGAGCACTTTTTTATGGCATCTGCCAGTTTTTTACGGTGCGGCCG
GCCACGGTACGGCCGGGTAGAGCCCGGTACGGTTACATTTATTTTTTCTC
TGAATCTGGTTTTTACTGCGAAATTGGCAACTCTTTGGCAACGGACGCGA
CTTTTTATGGCCCACAGGTAAATGGCCAACTCAATGAGCAATATTTCCTT
TCTCCTCCTCTCTGGGTGTGCATATGCCTGTCTCGCTCTCTCTCTGACNN
NNNNNNNNNNNNNNNNNNNNNNNNNNNTTTAGTTTAATCCACTATTTTTA
CGGTTGGATTAGCGTTGGATTAGCATAAGCTCGCGGTTTTTTAGAGATAA
TTAAGTGGAAAGTTGTTGCCTTCATTTCTTTTTTGTCAATGGAACACGCA
AAAGTGAATGAGCTGTGAAGGAGGGCATATACATATATATAGACGACTGG
GCTGATCACAAAATAATATAGGGCTAAACAGAGCTGGAGTTTCGCATGCA
ATCAGGTCGTTAACAAGTTTTGCTGAAAATCAATTTCCCAAAATTATATG
ATTGCCATATTTTATTTACACACACTTGAGGCTGGCCACTTCCGCTTGTC
GCGACATTGTAGATTTTGAAATATATTTGCAATCCCAGCGCCGTTACAAG
GGCCAAACAGTTAAGTAAAGTTAAACAAAGGCTTAGGCGCTGCCATTGCC
ATTGCTATCCCACGCTCTGGAGCGGCACGGCGACGAGCCGATCCAAGAGG
ATGTGTGTGTGTGCCTGATTGCCGGATGGGTAAACATGTGCGCCGCACAA
TGGCGGCGGCACTTGTTGGCGGCATGAATCAAAACTGGCAGCGAGCACGG
CAATTGGCGACNNNNNNNNNNNNNNNNNNNNNNNNNNNNNNNNCCCTTGA
TCATGGCCTTGGCGCGAGCTGCTGGCTTCCAGGAAGGCTTTTTGGGTCGC
AGCAGGAAAGCCGCCAGCAAATGGAACGTCGAGTGCAATGCCTGGTTAAA
AGGATGCGCTAACCCGCGAAAGGCTCGCCAGCCCAATTTCCATAATTTGT
CACGCACAATCATTTGTGTAAGATGTGCACAAAATTCGCAANNNNNNNNN
NNNNNNNNNNNNNNNNNNNNNNNNNNNNNNNNNNGATACACACTGTGCCC
AAGTCTGGGCTGGTCGGCAAAAGGATTCCGCAGACAAATGCGCAAAACAA
ACGGATTTAACTATTCGTAACCCTTGGCCTTAGCAGCAGATCTCCCACTC
CCANNNNNNNNNNNNNNNNNNNNNNNNNNNNNNNNNNNNNNNNNNNNNNN
NNNNNNNNNNNNNACGCACCTCGTTTGCATACCCTTTCTGCTGCCCGCTG
TGGCAGCATCGCCTAAGCCAGCAAAATAATTTACCCTAATTGCTTCTAGA
TTTACTTCTAATGTCGCGCCTCGTCTGGCCTTAACTAGCTCCACAATTGT
TCTAACTTACAAATGTGTCTTTTTAAAGCACAACTGATTATATCTTGGGT
TAGTGTAAAAATGTAGGTTTGATTACAAGACACAAAAGAATTGCACAAAC
TTCTATTTCATTCATGTCCAACTTAAATATGTTTAATATAATTGTGCCCT
TTCGAACACTCAAAACCTGAACTTAACCTCAAATTAAACATTAATTCGAT
CCTTACTTTATATATATTTGACACAAGTTTGCTTGCTTTCGAAATTATGA
CAAAATCTATTAATAATTTCACTATTTATGACTATAGAATAATATATTTA
TTTATATTCCTAATAAGTCTGGCGTAGATTGTAAAACTTCTTTCTAGAAA
AAATTAGTTTAATAATTTTTGTACCAAATTCTAAAATCTCTATTCAAACA
CCAAAATGAACTCTTTTTGACCAGAAGCTAGTATTTTTTTAAGATTATTA
TGAAGATCTTATAACTTTTACTAGNNNNNNNNNNNNNNNNNNNNNNNNNN
NTACTAGACATATGCATAGTTTTTTTTCTTTCAAAAAGAGCATTCAAAAA
GAAAAACTAACCTTTTTTGCCTTAAAAGAAATAAGAATATAAAATCAACT
TGCAAGAAATCGTAATACGCGAAATAAAATACAGAAAAAAAGGAAAAACA
AACAATTCAAGCAAAATAAATACAACAATTTTTCGCGATAACTGCATAAA
ACTAATGCAAAAAAAAACAAGACGGGACGACAAATATTGANNNNNNNNNN
NNNNNNNNNNNNNNNNNNNNNNNNNNNNNNNNNNNNGTAAACAGAAGAAA
CTCGAAAAAAGGGTCAAGCGAAAGCAAACCTCAACAACCCTCGTAAAACC
CTTTGAGGCTGAGCGCAAGAGAGCGCGAGTGCGTAAATGANNNNNNNNNN
NNNNNNNNNNNNNNNNNNNNNNNNNNNNNNNNNNNNNNNNNNNNNTGTGA
GTGTGTGCGACTCACCCCTTTGCCTTTGCGCTAGCCACTGTTGTTGTTGC
GTGCGTGCCTTGGCTACCTGCGCCAGCCGCCATTTTCTTGCTGAGCGGGG
TGCGAGTGCAACGGTAAATGAATGAAGCGAGCAGCGGGCCGCTGCGTCGG
CGTATATAAGGCGGCCGGAATGTCAACTCGAAATCAGTTAACGTTCGACA
ACGTCAGAGCACAGACAGACCGNNNNNNNNNNNNNNNNNNNNNNNNNNNN
NNNNNNNNNNNNNNNTATACTTTGAGCAACATTTTTGGATTAGCAGCAAC
ATGTTGATGCACGAGAAACTTTTGACTGGACAGTTCTTTGATTTGAAGAC
TGGTAAGTGTAGCCACGCCCACACAACAAATGCCCAGACACGCCTCTTTA
ACANNNNNNNNNNNNNNNNNNNNNNNNNAATAGATCGCAAGCCCCTGCTG
NNNNNNNNNNNNNNNNNNNNNNNNNTNNNNNNNNNNNNNNNNNNNNNNNN
NNNNNNNNNNNNNNNNNNNNNNNNNNNNNNNNNNNNNNNNNNNNNNNNNN
NNNNNNNNNNNNNNNNNNNNNNNNNNNNNNNNNNNNNNNNNNNNNCTTCG
CACTTGACTTTGCCCAAAATGGATTTGTATGCCGCCTACGCCTATCAGCA
ACAGTTGCTGTCGCTCAGCNNNNNNNNNNNNNNNNNNNNNNNNNNNNNNN
CAGTTGCTGTTGCCGCCGAGGTGCTGGATTTGTCGCGTCGCTGCGACAGC
GTGGAGACGCCACGGAAAACACCTTCGCCGTATCAGACCAATTACAGCTA
TGGCAGCGGCTCACCCGCCGCCTCGCCCACAGCCATACCCAGCAATCTGT
TGTACTCCACACAGGCAGCCGCCGCCGCCGTCCAACAGCAGCAGCAGCAT
CAACTGGCCACGCTTTATCCGGCGCTTTACTACGGTGGCGGCAGCAACAG
CATCAAGCAGGAGCCAAGTCCGGCTGCCAAGACGGGCAACAATTGCAGCG
CCACCGCCAGCCTGTTGCAGACATTTNNNNNNNNNNNNNNNNNNNNNNNN
NNNNNNNNNNNNNNNNNNNNNNNNNNNNNNNAGCACTTATCGCGCCCGGC
TAGCAATGCCAGCACCATGCAGATCGATGTGCTGGAGGCGCCGCAGTCGC
CGCCAGCGCCTGCAAGCGCAACGGCGAACGCCGGCGAGAGTCAGTCATGC
AGCAGTGCCACGACCACGCCCACCAGCAGCACAGCAGCACTGGCCACGGA
TGCCAGCAGCAAGACAACGCGTCCGTTTAAGGCGTTTCCGCGCGATCCGC
TGGTCATAGCGGCCAATTTTGCGGCCACCGATGTGCTGCTCGATAATCCG
CGCGTGGAGCGCTACACAGAGTACCGGAAGCGTGTGCTCGAGCAGATACG
CAGCTCGAATGGAGGCGCACGGACCGTAACCAATCCGAAAATGCGACGCA
CCAATTCGCGCAGCGGCAGCGTCAACGAGGGCAGCAGCTCGAACAACAAC
AGCGAGAGCGAGGATCGCGCCGCCGCCGAGGAGTCCAGCGATTGTGATTC
GCATGCCGGCAATTTCGAGAAGCTGTCCGGCTCAGGCAATGCCGGCAACA
GATCGACATCGGGCGCTGCCGCAGCAGCTGCCGCTGCCTCCGGCACAGGC
GGCAGCCAGGTGAAGGATGCCGCCTACTATGAGCGTCGGCGCAAAAACAA
TGCGGCGGCCAAGAAGTCGCGCGATCGCCGACGCATCAAGGAGGACGAGA
TCGCCATCCGGGCGGCCTATCTGGAGCGTCAGAATATTGAGCTGTTGTGC
CAGATTGATGCGCTCAAGGCGCAGCTGGCCGCGTTTACGGCCAAGGTGGC
TGTTTAGGCAGCGATAACACATTGTCACATTGTTATCGAAAACATATTGC
CTGTTATCGATAACAAATCGATCGCCAATCGCTGCTTGTTGCGTTGAACG
CGTGCGAGTCTCAGTTCCGTTTGGTTTCCACACAAAACACTAGTTAGGCA
TTTTTCGGTTAAACNNNNNNNNNNNNNNNNNNNNNNNNNNNNNNNNNNNN
NNNNNNNNNNNNCAAGGAGGGGCAGCTTATCTGTGAATACTTTCATTCGG
TTTCTTCTATGCNNNNNNNNNNNNNNNNNNNNNNNNNNNNNNNNNNTTAC
CATCATTACCAACTGCATATTTTTGATTTAAGTCCTATTATTTTTTTTTT
TATGTCTCAATTCAAGTATTTTAAGTACTTTAAGTTCTTGGGCTTTTAGC
GCAAAATCTCACCAGTTAATTAATATACAAAATATCTAATAATTAGTCTG
TATAGTACAAGGTTAATTTATAAGCGACATTTTTTTGCATATCTTTAAGT
AATAAAATATCTTTTTAAAAATAACGGTTCAAGTTTTACAATCGAGCTGC
GCTCTCATAGCATGCAACTTTTGTCAACGAACACCCGTAAGCCGGGAAAA
ACACAATCTTAAAAAGTTTAAATGTCCACAGCTCGGCTAATTGAAGTCAG
ATCTTGAAAAGCTATGGCATTCTGGGCTCGTAAAACTGTATAGAACAGAT
TTGAAGTGAAAACAATTCAATTCCGAACAAACCCCTTTTTGGCGAAAATT
GTGATGTTACCCCTTGCCATTTTTGTTGAATTTGATAAAACTCTAGATTC
GAATTTTCTGCATGCCAATCGGTAGTCTTGGTCCGTACGAATTCGAAGTG
GGATATCGTTCCGAAATCGGACTTTATTTACCCGAGATATTCGAACTATT
TCAAATTTTTTCAAAAATTTCCCATGTTCATAACTCGGCCAATTGAAGTC
AGATCTTGAAAAGATACTGCATTCTGGACTCGTGAAACTCTATAGAACAG
ATTTGAATCAAAAGCTAATCATTTCAGAATAAACTCGATTTATGCGAAAA
TTGTCATTATTGTTGTTGGATTTTCAAAATACCAATCGAGTTCAAAAAGT
TCTAATTCTAAATCGGCTCAAAATATCGATCTAAAAAATCGAAATCCAGT
TGTAACGTGGCGCCATCTGTTGCACGAGACACTGAATGTGCAAGCGGTTA
CGTGGCAAGCAGCTTTTGCTAAGCTGCAAAACGCTGAACAGGGGAATCAC
AAAACTCGTGCAANNNNNNNNNNNNNNNNNNNNNNNNNNNNNNNNNNNNN
NNNNNNNNNNNNNNNNNNNNNGCNNNNNNNNNNNNNNNNNNNNNNNNNNN
NNNNNNNCGTTCGTTTTTGTTTTTCATTAATACTAAGTGTACGCATTAAA
GGTAATATATGTGTTAATTGTTAATTCATTCATTAATCGTAGGCTTACTA
AAAATTGTAATTGTTTTTGTTTTAATGTTGCTTTTCTCATAATGTTGCAT
TTGTTGAATTATATAATTACGACTACAGGCTACATACAGCCCGGGGCAGG
GCTAAATGAACAACAGCTTCACTTTTGCTTTTGTTGATCGTCTTCCATTT
TGCTTTTGTGGTTTTCTCTTTTCATTATTGTTATTATTAGTTTAGTTTTA
GTTAGTTTTCATTTATAGTATGTGTGGTTCCGTTTCTCATTAGATATTAG
CATTAAGTTTTTGCTTTGTATAAGGCTAAGTCGTTTGCTTAACTGATCCT
ATTCGTTCAATTGTTTACTCTTTTAATATGTTACATGGATTTTTGTTTTT
TTTTAGCACTCCCTCAAGTTATTTAACAAAGTGTTGACAACAATTAATTG
CTAAAATGCCAGCGCCTGGTTTAAGGCTACAATTTAATATAGTTTCATGT
ATGGGATCCATATGTGGGCGGAGGGGGCACTGTTAAAATGTTATAATTAT
GCATATGTATATGTATATATGGTATCATTCNNNNNNNNNNNNNNNNNNNN
NNNNNNNNNNNNNNNGATAGTAAGGAAAACTGTTNNNNNNNNNNNNNNNN
NNNNNNNNNNNNNNNNNNNNNNNNNNNNNNNNNNNNNNNNNNNNNNNNNN
NNNNNNNNNNNNNNNNNNNNNNNNNNNNNNNNNNNNNNNNNNNNNNNNNN
NNNNNNNNNNNNNNNNNNNNNNNNNNNNNNNNNNNNNNNNNNNNNNNNNN
NNNNNNNNNNNNNNNNNNNNNNNNNNNNNNNNNNNNNNNNNNNNNNNNNN
NNNNNNNNNNNNNNNNNNNNNGTTAAAAAAAAGCTAATTTACACAAATAT
AAGTGACATCTTAGGAGGGGGTGATTGGATTTGGGGTATAACAACATAGA
TTTAAGGATGTGTACCTTGTGGTTGGAGAAGGGAGGTGGGGGAGGCTGGT
TTCTCGGGTATTTGTGTGTGTTGTTATATAACTTGTTTGTGTAAAAACGT
TTATGTATAGAATAAGTATGCATTATAATAACTTTAATATAACTCTTTNN
NNNNNNNNNNNNNNNNNNNNNNNNNNNNNNNNNNNNNNNNNNNNNNTTTA
TGTTTATTTACTGTCCGNNNNNNNNNNNNNNNNNNNNNNNNNNNCAAAAC
AAACACATGGATTTTTAGCAAAGATTAAAAAAAATGTTAAATGGTGAAGA
CAACAAACACAGCAAAGCAGCCAAAAGTACAGTGCACTCAAAACATGTGN
NNNNNNNNNNNNNNNNNNNNNNNNNNNNNNNNNNNNNNNNNNNNNNNGCC
CAACTCGTGGAAGCCAATGTTGAATGTTAGACAACACTAAAAACTAAGTT
GTACAATTTTAAAATTTTCACTAAACATCATGGTTTTGCATTTAACAACG
GAGCGGCAAAGTGCAACGCAGNNNNNNNNNNNNNNNNNNNNNNNNNNNNN
NNNNNNNNNNNNNNNNTTATTAACTTCTTGAGTGTTTGCTTCGATTTTCG
TCAGTTCTATTTATATTTTCTTTGTTTATATTTAATTGTTTTTGTTTTTT
GTCATTAAGCCACACTGGTTGGAAATAGTTCGACGAACTAAATTGCAAAA
TGTTATCATTAATTTTATGGAGCTTGTGTGGTCTGTTTGGTCTGATAATG
AGTTGTGCCTAGATATTGAATCGTGCACACCACCGTATCTATTCTATATA
CATACATATGCTAGTCACATTTAACTGAAGATCGTATTGGAAGTACATCG
TTACGATATTTATTAAGAACAAAAAGACGCCGAGGCTTTTTGATGCTACG
TTCATGCCGGAGCCTTATGTCAAGTGTAGAAAAATAAATATTTGCTTTTG
TTTCACTGCCCGCTTGCATGAATTTGTTGTTTCACNNNNNNNNNNNNNNN
NNNNNNNNNNNNNNNNNNNNNNNNNNNNNNNNNNNNNNNNNNNNNNNNNN
NNNNNNNNNNNNNNNNNGGATTCGAGTTTTAGTTAAGCTAAGACAATAAA
AACTCCATATATCGTCTCAACGATTTGGGCTTCAATCATATTACTATGGC
AGCTCTAGGCTATAAGCTATATATGCANNNNNNNNNNNNNNNNNNNNNNN
NNNNNNNNNNNNNNNNNNNNNNNNNNNNNNNNNNNNNNNNNNNNNNNNNN
CTTACTAGTTTAATTTGGAATTACGCTTTTATATGTATTACGTAGCATTG
CGAGTACAAAACAATGTTGAAAACAACTACACACAGACATATACATGTTT
ATATGTTGTATACACATATTTTTATCGCTTTGAACGTAACGTACAAAAAC
AAACATTTAACATTTATCTAAAGGCTCTCGCGCNNNNNNNNNNNNNNNNN
NNNNNNNNNNNNNNNNNNNNNNNNNNNNNNNNNNNNNNNNNNNNNNNNNN
NNNNNNNNNNNNNNNNNNNNNNNNNNNNNNNNNNNNNNNNNNNNNNNNNN
NNNNNNNNNNNNNNNNNNNNNNNNNNNNNNNNNNNNNNNNNNNNNNNNNN
NNNNNNNNNNNNNNNNNNNNNNNNNNNNNNNNNNNNNNNNNNNNNNNNNN
NNNNNNNNNNNNNNNNNNNNNNNNNNNNNNNNNNNNNNNNNNNNNNNNNN
NNNNNNNNNNNNNNNNNNNNNNNNNNNNNNNNNNNNNNNNNNNNNNNNNN
NNNNNNNNNNNNNNNNNNNNNNNNNNNNNNNNNNNNNNNNNNNNNNNNNN
NNNNNNNNNNNNNNNNNNNNNNNNNNNNNNNNNNNNNNNNNNNNNNNNNN
NNNNNNNNNNNNNNNNNNNNNNNNNNNNNNNNNNNNNNNNNNNNNNNNNN
NNNNNNNNNNNNNNNNNNNNNNNNNNNNNNNNNNNNNNNNNNNNNNNNNN
NNNNNNNNNNNNNNNNNNNNNNNNNNNNNNNNNNNNNNNNNNNNNNNNNN
NNNNNNNNNNNNNNNNNNNNNNNNNNNNNNNNNNNNNNNNNNNNNNNNNN
NNNNNNNNNNNNNNNNNNNNNNNNNNNNNNNNNNNNNNNNNNNNNNNNNN
NNNNNNNNNNNNNNNNNNNNNNNNNNNNNNNNNNNNNNNNNNNNNNNNNN
NNNNNNNNNNNNNNNNNNNNNNNNNNNNNNNNNNNNNNNNNNNNNNNNNN
NNNNNNNNNNNNNNNNNNNNNNNNNNNNNNNNNNNNNNNNNNNNNNNNNN
NNNNNNNNNNNNNNNNNNNNNNNNNNNNNNNNNNNNNNNNNNNNNNNNNN
NNNNNNNNNNNNNNNNNNNNNNNNNNNNNNNNNNNNNNNNNNNNNNNNNN
NNNNNNNNNNNNNNNNNNNNNNNNNNNNNNNNNNNNNNNNNNNNNNNNNN
NNNNNNNNNNNNNNNNNCCACNNNNNNNNNNNNNNNNNNNNNNNNNNNNN
NNNNNNNNNNNNNNNNNNNNNNNNNNNNNNNNNNNNNNNNNNNNNNNNNN
NNNNNNNNNNNNNNNNNNNNNNNNNNNNNNNNNNNNNNNNNNNNNNNNNN
NNNNNNNNNNNNNNNNNNNNNNNNNNNNNNNNNNNNNNNNNNNNNNNNNN
NNNNNNNNNNNNNNNNNNNNNNNNNNNNNNNNNNNNNNNNNNNNNNNNNN
NNNNNNNNNNNNNNNNNNNNNNNNNNNNNNNNNNNNNNNNNNNNNNNNNN
NNNNNNNNNNNNNNNNNNNNNNNNNNNNNNNNNNNNNNNNNNNNNNNNNN
NNNNNNNNNNNNNNNNNNNNNNNNNNNNNNNNNNNNNNNNNNNNNNNNNN
NNNNNNNNNNNNNNNNNNNNNNNNNNNNNNNNNNNNNNNNNNNNNNNNNN
NNNNNNNNNNNNNNNNNNNNNNNNNNNNNNNNNNNNNNNNNNNNNNNNNN
NNNNNNNNNNNNNNNNNNNNNNNNNNNNNNNNNNNNNNNNNNNNNNNNNN
NNNNNNNNNNNNNNNNNNNNNNNNNNNNNNNNNNNNNNNNNNNNNNNNNN
NNNNNNNNNNNNNNNNNNNNNNNNNNNNNCGGCACTAATTGGATTAACAG
CCGTTGCATTGNNNNNNNNNNNNNNNNNNNNNNNNNNNNNNNNNNNNNNN
NNNNNNNNNNNNNNNNNNNNNNNNNNNNNNNNNNNNNNGGATGAGGCCGC
CGCCGCNNNNNNNNNNNNNNNNNNNNNNNNNNNNNNNNNNNNCTTGCGCT
GCTGCTCCTTTTCGGCAGCCTCCTTTTGGTGCTTCTTCTCCTTCTCGGCT
GCCTCGAGCAGCTTGAGGCGATCGCGTTCTTTGGCTTTGTTGCGGAATTG
CTGAAACGAATCCATCGCCGGCTTGGCCTTGCTCGACGTGGTCGCCGTAT
TCTGCGGCGAACTGGCCGATGCCAGCGACGACCACGAGCTGGCATTCTTC
AGATTCTGCTCGACAGCGCTCTTGAACACCTGATAGCTAGCGTGCGTATT
GCCGGCGTGCAGCTTTAGATCGGAGGGCGATNNNNNNNNNNNNNNNNNNN
NNNNNNNNNNNNNNNNNNNNNNNNNNNNNNNNNNNNNTTTGTCGGGCGGA
CTTGGCATCATCGACTCAATAGGCTTCGGTATGATTAGCATTTTGTTGTT
GGCCTGATTGCCANNNNNNNNNNNNNNNNNNNNNNNNNNNNNNNNNNNNN
NNNNNNNNNNNNNNNNNNNNNNNNNNNNNNNNNNNNNNNNNNNNNNNNNN
NNNNNNNNNNNNNNNNNNNNNNNNNNNNNNNNNNNNNNNNNNNNNNNNNN
NNNNNNNNNNNNNNNNNNNNNNNNNNNNNNNNNNNNATCACCATCTTTAA
GCTTGCCGCCACCCGTACTGCCCATCATGGCCGCCATGGGCATCACATGG
TCCAGCAGGCCAGCCGAAGCCATATTGAGATTATCAAAGCCCGGCATGCC
GCTAAAGTCGGCCACATTGTAGCCATTGTTGTGTGCNNNNNNNNNNNNNN
NNNNNNNNNNNNNNNNNNNNNNNNNNNNNNNNNNNNNNNNNNNNNNNNNN
NNNNNNNNATAGGGAGCCGTCGCCATGTCCAGATTGAATATGCTATTGTT
TAGCAAATGGTTGCCATTCATGCCAGCCACATTCTCCACGCTCTTTGACA
GCAGCTCTGTCATGTAGTCCATGCNNNNNNNNNNNNNNNNNNNNNNNNNN
NNNNNNNNNNNNNNNNNNNNNNNNNNNNNNNNNNNNATTCCGAACTGTTG
CTGCTGCATCATATGCGCCTGGTGGGCCATTAAAAAGTTTTCCGTCAGCG
ATGATTTGCCCGTGGAACTGGCGCTAAACTCAAGCGAGGCCAGCGACTGT
TCCACGGGATCATCGAATTGGGGTATCTGCTTGAGGCCAGCGGCCAGTGA
GGCGCTGGACAAAGCATCATTAACGCCCACGCCCACGCCCATGCCTAGTG
TGCCCGNNNNNNNNNNNNNNNNNNNNNNNNNNNNNNNNCCGGCAGCACCT
GTGGAGGCGAGCGCAGCGGTCAGCGCCGCATGATGATCGGCCAGCTCGGG
CTGCTTATGCAAATTGCTGGCAATGCGTATGCCGCCAATGCTGCCCGCCT
GTCCAGCGCCCGCTGCTGCCGCCGCTCCGCCATAGCCGTGCGGCGGCAAA
GCACCAGCAGACGCAGCGGACAATTTGCCAGCAGCGCTGCCCAACAATTC
GTTGACGCCCGTTGCGAGTCCGTTTTTATGATGGCCAGAAGCATGCAACA
CATTGCCAGCATAANNNNNNNNNNNNNNNNNNNNNNNNNNCGGCGCTGTC
TTGTTGTTGTTGTTCAGCATGGCCGCTGCGGCCAATGGATTGGCATTGCC
CATGAGGTTGGCTGCACGTATACAAAGGTATTGGTACCGAGGAGGTGGGC
AGGTGAACAGGTGAACAGGTGAACAGGTGGGGTGTTGCGGAAAAGAACAT
TTAATTAGTTCAGTTAGTCACAACATATCAATCGTAGGGCCTTTCTCTCA
ATTGGTACTCACTCATTTGTGCAGCTGACGCGTTGGCGCCCACAGAGGAC
AGCATATGATCCACCTGATCCAGCTGGCGCTGCAAGTCCGATTGCATTTG
CTGCACCGTCGGCGCCGGCGCCAGATTGCCGAGCAAGCTGCCAGCCAGGC
TGGGATTGTTATTTACCTGCATTGCCGCCAATGGGGTCAAGATCGGGTAG
TACAATAGATTGGATAGAGAGGGTAACGCACACTGATTAGGTTAAATGAA
TATTATGTTTGGCACGCACTCGAATTCTTGCTAGTTCTAGTTTTAAATCC
ACCTTCCTAACGAGTTCAATAGCAAAACATTTGTCAACTGTCAAAGAAAT
TGTATTTTGTAAAATATGGCAACGCCCTGATTAAATACTGTTAAGCTGGC
AGCACTCTATAACACTTGACAGATTGGCTAGCTATGCTGGAATATTCAAC
GATCACACAGTGTTGCCACAAGCGCATCGCATTTACAACACTGCTAAATA
TTTACCTTGAAGCTAAACTTCCTGTCAAATTGTGTGCAATGCATTTAGAG
CACTAGGAGTTATTTATATCGAAGCTAAACTTCCTGTCAGATTATGTGCA
ATGCATTTACAGCACTGGCAAATATATACCTTGATGCTAAACCACCTATC
AAATTTAACCAACAACTTAAGTAGCAAAAAAACCTTTAACTAAATGTTAA
ACTAGTTTTAGTAAATATTAGATGAAATATTAGACTTGCACAGAAACTAA
CTACGGCATTTGCTAACGATTAAAAGGCTTCAGTTTCGAACTATTATTGA
ACAAATATTATTAGCAGCTAATTATTTATTTTATATATATACTTTCTATA
GGGAAAAATATGACTGAAAAATTAGATTAGAATTAGAAACTCAGACTTAA
CTACACTTGATATGATCTAGAGTTATGCGAAGATAATCTAACTCTGCGTA
TCTGAGACCTCTTGTCACGCCTTTACTATAGCAAAACATAAATAATTTCT
ATGCAACTGTTAATGGAATATCGAATAGTAGACATCATGTTAATAACACT
CAAGAGACCAAGGGAAGCCCAAGCATTTGTCTTTGATCAAACCAATTTTG
AATAAAAATACGCTTCGGACATGAATGTTATTTGTCCAAATGGTTTAGGC
TCAGTTCAAGGCTCGGTTCGCACTAAAGAAAATCAAATGGAATTACGGGC
TCGATACGATTCGATGTCAAACTAGTTGACAGTCTTTCTTACAATGAGGT
GCAGAAGATGGGCGCATGAGATGCCAAACAATCGAAGTATGTGTGCATTT
TGTGTTAAGAGGTTTGGTTTTCCATATGGGTTCCCAGTTAAGAAATATTG
AAGGACTTTCAATTGCAGCTACTTACATTGCTTCCATTTGAATCACGTGA
TTTTTTCTTGCGTGGTGGCCGATCGTCGGCATCGCCTGAAAGATTACGAA
ATCAAATATTAGAAAATTTAATAAAAACAACATTTTTATTTGATTCAAGT
GGGGGGAAAGTTGGTTTAGTTCGAGCACCNNNNNNNNNNNNNNNNNNNNN
NNNNNNNNNNGGTGATTGTGAGTGTTAAAAGAGTAAATCAAGAAAGCATG
GAATGCTACGGGAAAATATTAATTGCAAATTAATTTGATATGTGTGTGTG
TTGGGATTGGGAGGGACTTATATAGAGGATATATGGTATGGTATATAAAA
GANNNNNNNNNNNNNNNNNNNNNNNNNNNNNNAAAGAAAAATACCTCGAT
ACAATTGTGGAACGCTGAAACCAATGTGAAGCAATTGTTGTACCCGGTGT
GCGGTGAGGCGAGGAGGGCGGGTTCCGGCATAATGGGGCTTTAGGTATAT
TTAACTGCCTCATAACTCTGCCTCGCCCTCATTTTCTTNNNNNNNNNNNN
NNNNNNNNNNNNNNNNNNNNNNNNNNNNNNNNNNNNNNNNNNNNNNNNNN
NNNNNNNNNNNNNNNNNNATTAATTTTCTTTCTCTCTCTCTCTCCCACTT
CTAAAGTCTGTAAGTAAGAAAACCTGCACGAGAAAAACGAGGGAAAAACA
ACCAAAGAGGGCACCAACCAACCTGCTCTNNNNNNNNNNNNNNNNNNNNN
NNNNNNNNNNNNNNNNNCTCTCTCTCTGTTTTCGCTCGAATTCATCGAAA
TTGATCGTCATTTTTATTTTGGATTAATGATTTATGGGCTTTACTTTTGT
TTATGTGCAATTTATTGGTTTATAGNNNNNNNNNNNNNNNNNNNNNNNNN
NNNNNNNNNNNNNNAAAGAGAATTGGGAGAAAATGTTGTGGAAAGAATGC
AGAAAGACAAGTTGTTCATTTTTTTTTTTGTTTCTTTTTAATAAACTTTT
TCTTTGTTGTTTGTTGTTGTTGTTGTTGTTATATTCATTGCCTTTTGTTG
TGCGCTGCATTTTGTTGTTGTTGTTTTCTTCTTCTTCTTCTCTTTTCTTA
AACATATTATTTATTGTTTGTTGTTGTTTNNNNNNNNNNNNNNNNNNNNN
NNNNNNNNNNNNNNNNNNNNNNNNNNNNNNNNNNNNNNNNNNNNNNNNNA
NNNNNNNNNNNNNNNNNNNNNNNNNNNNNNNNNNNNNCAAATCTTCGTAT
AATTCAAAATGCATCTTTATGCCAANNNNNNNNNNNNNNNNNNNNNNNNN
NNNNNNNNATTTTTTCTGCCTAGCGTTGCCTTTAACTAAGATTTTTACTA
ANNNNNNNNNNNNNNNNNNNNNNNNNNNNNNNNNNNNNNNNNNNNNNNTA
TAATTTGGCTTTGCNNNNNNNNNNNNNNNNNNNNNNNNNNNNNNNNNNAC
GTGAAAAAAAAACCTAAGTTCTTCGCTGCTTTTGTTGAAACCAAAAATGC
ATTATTTATTTTTTTTTAAATATTTTTAAAGTTTTTTCTTTTTTATTTTT
ACAAGACTTTGAGCGTGTTTACANNNNNNNNNNNNNNNNNNNNNNNTNNN
NNNNNNNNNNNNNNNNNNNNNTCGTCGTGTTTCGTTTTGTTGTTGTTTTA
GTCTTCTGCTTTTAACTAAAGATCTTACATAGGTTACTAAAGAAAACTGC
TTTTGATGCTTGGGGCAATTTTTAGGAAGGCTTTTCACNNNNNNNNNNNN
NNNNNNNNNNNNNNNNNNNNNNNNNNNNTTGTCGTTTTTAAAAAATTGTT
TGCGCATTTTTTCGGCATTTTTGGAATAANNNNNNNNNNNNNNNNNNNNN
NNNNNNNNNNNNNNNGGGTAATAAAAAAACAGCAAATTTTACAAAAAATC
ATAAATAATTGTTCACAATTTTCNNNNNNNNNNNNNNNNNNNNNNNNNNN
NNNNNNNNNNNCAGCAAAATACAAAGCACACGCTCAAAAAAATTAACAAA
AAAAAAACTCGATTTAAATAATTTTGCTCGCTTTTTTTCTTTAATGTTGA
TTTGTTGTTGTTGTTGTTTGTTGTGTTTAAAATAATGTTGAAACATGTTG
TTTAATGNNNNNNNNNNNNNNNNNNNNNNNNNNNNNNNNNNNNNNNNNNN
NNNNNNNNNNNNNNNNNNNNNNNNNNNNNNGCTGTTTAGTTTAATATTAA
AAATTGTTATATTTATAAATTTATTTAATGCAATTTGTTTTGTTTAAGTT
TTAATTCATTTCTATATTTTTGCGTTTTCATTTTGCTCTTTTTTGTTGTT
GTTGTTTCTTCNNNNNNNNNNNNNNNNNNNNNNNNNNNNNNNNNNNNNNN
NNNNNNNNNNGAAAAAACGTGCAAACAATGTGTAAAGGGGAAAGCCGACA
GCCGAAAAATAAATAATAAAATGCTTTCAAAATACATTAAATTATTTGTT
TTCAAAATAACCTTCGCTATGCATATGTATGCACACATGTTTCCNNNNNN
NNNNNNNNNNNNNNNNNNNNNNNNNNNNNNNNNNNNNNNNNNGTACATGT
GTGCCGATGTGAATACATGCATATGCATCTATATATATACACTAGATGTG
CGTTTGCATGGAGTCCAAAAACAAACTCCATGTCCGACATTTTGCCTAGA
ACTTGTTTCGGGCTCTTCATCAGAGAACTCGCTCTGTTNNNNNNNNNNNN
NNNNNNNNNNNNNNNNNNNNNNNNNNNNNNNNNNNNNNTACTTGATTACA
GTCTGTCTGTGCGGTCTGTCATCTGTATTTGCTTTTTGANNNNNNNNNNN
NNNNNNNNANNNNNNNNNNNNNNNNNNNNNNNNNNNNNNNNNNNNNNNNN
NNNNNNGCTTTGTTAAAGTTTGTTTGGTTCTGGAGAGTTTTCGCTCCCTT
GAGACACATCGACTTTTAAATATTAACGTAGTTGGTGNNNNNNNNNNNNN
NNNNNNNNNNNNNNNNNNNNNNNNTGTTGGTGTTGAATTGTTTATTAAAT
ATTTATTGCTTGNNNNNNNNNNNNNNNNNNNNNNNNNNNNNNNNNNNNNN
NNNNNNNNNNNNNNNNNNNNNNGTGCATAGTACATAAGTAGATAATTACA
GCTCTTTTGTCCTGCTAACCCTACAAATTATTTAAATATTAACTAACTTA
CGAGNNNNNNNNNNNNNNNNNNNNNNNNNNNNNNNNNNNNNNNNNNNNNN
NNNNNNNNNNNNNNNNNCTCAAAAGTCTTCTGCTTCTTTAAGTATTTACT
CGTACTTCTTGTAGCCTGTCNNNNNNNNNNNNNNNNNNNNNNNNNNNNNN
NNNNNNNAATTTGTGCTTGTTTCAGTAAGGTTCTGCTGGAAGTACTGTTC
AGTTGAAATTGGAAGCGTTTACATAACATTTTGTACATAATTTACGAAAA
AAAATTCGTTGCAAAAACGATGGCGAATGGGCACAAAGAAAAGAGCGGAA
AAGCAAGCGCAGTTAACGGTAAACAGTTAACGGTAAATTGAGTATGCGAT
CGATAATTGTGTAATCGTTTTATTTCAAATCGTTNNNNNNNNNNNNNNNN
NNNNNNNNNNNNNNNNNNNNNNNNNNATAACACTTTAATCGGAACAATTT
GGCGCACTGCTTGCATTTAACAAAAAGCAAGCAGTGCACAGTGGGCGCGG
TTCATAAATCAAGCAGCATATTCAAATTTGTGTATTGAGTAGGTAAAATA
AACACTCATTGCTACNNNNNNNNNNNNNNNNNNNNNNNNNNNNNNNNNNN
NNNNNNNNNNNNNNNNNNNNNNNNNNNNNNNNNNNNNNNNNNNNNNNNNN
NNNNNNNNNNNNNNCTAGCTAACTACTTAAATACCAGCCCCCGAATCCCA
CCCTAGACCCAAACGTCCCCACTTCAACTACTATTGCTGTTGTGNNNNNN
NNNNNNNNNNNNNNNNNNNNNNNNNNNTAAATATTAATATACGTATTTGC
TACTCGTTGATAATTGGTGTTTGTTGTTGCTTTTTTGTATACATTTTCTT
TTTTAAACTTTCTTAATTTTACACATTGTCTGCAAGTGTATTTTTAATAT
CAATTTCAATTTCAANNNNNNNNNNNNNNNNNNNNNNNNNNNNNNNNNNN
NNNNNNNNNNNNNNNNNNNNNNNGCTATTGTTTAAATAATGCACATATGA
ATTGTGTGTGTTTGTGTTTTGCATTTTATCATTGTTTCATAATTTTGTTT
TATAAAATTGGGGTTTCTTTTGACTCTCGCTTTTGTTATGAGNNNNNNNN
NNNNNNNNNNNNNNNNNNNNNNNNNNNNNNNNNNNNNNNNNNNNNNNNNN
NNNNNNNNNNNNNNNNNNNNNNNNNNNNNNNNNNNNNNNNNNNNNNNNNN
NNNNNNNNNNNNGTGCTGAATTCACTTCCTAACGTCNNNNNNNNNNNNNN
NNNNNNNNNNNNNNNNNNNNNNNNNNNNNNNNNNNNNNNNNNNNNNNNNN
NAGAGAGAGCGCTGTTGGCGCCCAAAAAAGTAGGCAGCAATTGCGCAGGC
TGTCGCGTGTTAGAAGCTAACTGATGTAAAGAACGTACGCATTGAACGAC
AAAAGGCTGACTAATAGGGCAAACAAGGCAACTCAATATTATTGCAAACA
GTGTTGTACAATGCGCGAAAGAGAGATAATGAATGAGTGTTAATTTAAAT
AAATCATTGAGAGCGTATACGAAATAATATTCTTTTTATTTATTTGTTCA
GTTTTTGCTGAGTATGNNNNNNNNNNNNNNNNNNNNNNNNNNNNNNNNNN
NNNNNNNNNNNNNNNNNNNCCGCTTGATATTTAGATTAAAGAGTATACAA
TACAGCGATTGAGAGACAATCAGAATACAAAAACAAATATGTTTAGAGAA
TGTTAAAAAGCGAACTGTTTCAACACAGTGCCAGACACAATTCAATAAAG
AATCTATTTAGTTTGTTGTCGAACTTAGCAGAGAGGCGACATTGATGGAA
TTCGGTGGAGTTGGGCAAATGATTGATGTGAAAAACTATGCTATACACAA
ACATACACCACAAACTAACTAACAGACAGTTTTGTGTTAAAACAGAGCTA
GGGCTTAACTAGATAATATGTGGCTGTTTATTTTGATGCATCACTGATCA
GTGCTGTTACGATAAAATGGAAGGACTGGGCTCGTAAAATGCTGTCATTG
ATTGACTGATTGATGGCTGTAATTGCTGATAAAGCACATTGTTTACAATA
CAGAACACAAAAAAAAAAAAATAAACTCTACATGATATACACATTGTATA
TAAGTTGAAATATGTGGTTAGGCAAGCGCGCTAGCCTAAATATCACATAC
ATTAAAGGTTTTTTTTTTTGGGAAAGTAGTAGAAAATGTGCGCTACANNN
NNNNNNNNNNNNNNNNNNNNNNNNNNTGCTTAAAGTTTGTAGAACTATGC
ACTACTGATGGATTGAATGATCGTATAGCTNNNNNNNNNNNNNNNNNNNN
NNNNNNNNNNNNNNNNNNNNNNNNNNNNNTAATTAGTACGTTCATAGATT
GCTTTTTATACATGCANNNNNNNNNNNNNNNNNNNNNNNNCTGAGGTTCC
TTTGATGTTANNNNNNNNNNNNNNNNNNNCTTTTTTTTACATATATATAT
AAATCGACGCTACTCTTTGATTTTCAAGTTTTTGATGAGNNNNNNNNNNN
NNNNNNNNNNNNNNNNNNNNNNNNNNNNNNNNAAATCGATTGATTGATTG
CNNNNNNNNNNNNNNNNNNNNNNNNNNNNNNNNNNNNNNNNNNNNNNNNN
NNCATTACTTTCTTTTTCAGATTGGCTGCCCCCAATACACAATTGCTTCA
CGATTTTTTTCAGCATATTCTCNNNNNNNNNNNNNNNNNNNNNNNNNNNN
NNNNNNNNNNNNNGGNNNNNNNNNNNNNNNNNNNNNNNNNNNNNNNNNNN
NNNNNNNNNNNNNNNNNNNNNNCAAGACTTAAAAATTAGTAGAGCTTGCA
TACGTAAGCTTCTATTTCATTAACTTTCTTTGCGTTTCTTTAAGATAAAC
TTGTTGGNNNNNNNNNNNNNNNNNNNNNNNNNNNNNNNNNNNNNNNNNNN
NNNNNNNNNNNNNNNNNNNNNNNNNNNNNNNNNNNNNNNNNNNNNNNNNN
NNNNNNNNNNNNNNNNNNNNNNNNNNNNNNNNNNNNNNNNNNNNNNNNNN
NNNNNNNNNNNNNNNNNNNNNNNNNNNNNNNNNNNNNNNNNNNNNNNNNN
NNNNNNNNNNNNNNNNNNNNNNNNNNNNNNNNNNNNNNNNNNNNNNNNNN
NNNNNNNNNNNNNNNNNNNNNNNNNNNNNNNNNNNNNNNNNNNNNNNNNN
NNNNNNNNNNNNNNNNNNNNNNNNNNNNNNNNNNNNNNNNNNNNNNNNNN
NNNNNNNNNNNNNNNNNNNNNNNNNNNNNNNNNNNNNNNNNNNNNNNNNN
NNNNNNNNNNNNNNNNNNNNNNNNNNNNNNNNNNNNNNNNNNNNNNNNNN
NNNNNNNNNNNNNNNNNNNNNNNNNNNNNNNNNNNNNNNNNNNNNNNNNN
NNNNNNNNNNNNNNNNNNNNNNNNNNNNNNNCTCGAAAGAGAATATATCA
ATTTTGCAGCTCTANNNNNNNNNNNNNNNNNNNNNNNNNNNNNNNNNNNN
NNNNNNNNNNNNNNNNNNNNNNNNNNNTGAATTTTTACCAGTTGAAATAA
ATTAAAACATTTTGTAACAAACTGTTAGCCAGGAATTTTGCATTTACGCT
GCCATTTTTCTGCTCATAACCTCAAAAATTGTTTAAAAATGTACAAAAAA
AAATTTAAAACAAAAAAAAACCGGACGCAGCAACAATTTGTTTAACAAAT
TCAAATGCTGCTTAAATTAATTCGTTGGCTTCTGGATATGAATTATTTAT
TTAATTATTTACGTGGAAAAATGGAAAAATCAGATTTGAGGCTTGGAATA
AAATATGAAGCGTTTTATATTTTTGTTAAAAAAAAAAAAANNNNNNNNNN
NNNNNNNNNNNNNNNNNNNNNNNNNNNNNNNNTTGAGCAAACGCATATTG
CACTTTGTCATGAACTTTGTTCTGGGCATCNNNNNNNNNNNNNNNNNNNN
NNNGAGTTTTGAATATAGAAAAAAAATGTCTAATTTATTTTTTGTGGCTG
GTCACACAGAAAATGGCAGCAGAATGGGGGAGGGCCTAGGGGGTTGGCTA
AGTGGCTAAGCAGNNNNNNNNNNNNNNNNNNNNNNNNNNNNNNNNNNNNN
NNNNNTGTTTTAATCCATGTAACTTGGCATTGCGCGCGTGGTTGTGTGTG
TGTGCGCGCGTTGTTAGTGTCTGCATGTGCATATNNNNNNNNNNNNNNNN
NNNNNNNNNNNNNNNNNNNNNNNNNNNNNNNAAAAAAGTGTTAATCAATT
TTAATATGTGTACAAAAAAACATACAACAAAACAACACTGTTCGCTCCTA
AGCGCGATCTGTCTCTTTCTATCGCCCGCTCTAACTGNNNNNNNNNNNNN
NNNNNNNNNNNNNNNNNNNNNNNNNNNNNNNNNNNNNNNNNNNNNNNNNN
NNNNATCCATTCACAAGTTACACGCTCAACTTTGTATTAGATGCTTAAAA
CTCTTTATTTTTTATCTAGACCTTAGCAAAAAATAAGTATCAACTAAAAT
AAACACAATGTATGCCNNNNNNNNNNNNNNNNNNNNNNNNNNNNNNNNNN
NNNNNNNNNNNNNNNNNNNNNNNNGCCTAACGAGAATTTAATTAAGCCAA
AAAAAAAAGGTTACTAAGCTTTAAACTCTGTTCAATTCGTTCGCTTTCCC
ATTATACAATTCTCCTGAATTATTCATTTGTTAATTATGCATANNNNNNN
NNNNNNNNNNNNNNNNNNNNNNNNTAAATAGTTGAATATAATGTGTGTGT
GTGTGTTGGCCAAACGCTTCATAACACTGCCTACAGGCTACAACACTGGC
TCATAGCTAAAGCGNNNNNNNNNNNNNNNNNNNNNNNNNNNNTTTTTCCC
CCTTTCATCCCAGATTACACTCTCTCATCTTTAAGCTAATTTCTGTTCAT
TTTAGTCTCGANNNNNNNNNNNNNNNNNNNNNNNNNNNNNNNNNNNNNNN
NNNNNNNNNNNNNNNNNNNNNNNNNNNNNNNNNNNNNNNNNNNCCTTTCC
ACTTTGTTCCGTTACGTTTCGTACTGTTCTTTTAATTCTTTTCTTTTAGC
GAGCTTGGCTTACAGAGAACTTTGGACTTACAACTGATTTCTTTTCATAA
TAGAATTTTTGTTTCGACTAACTTTTTCAGCTNNNNNNNNNNNNNNNNNN
NNNNNNNNNNNNNNNNNNNNNNNNNNNNNNNNNNNNNNNNNNNNNNNNNN
NNNNNNNNNNNNNNNNNNNNNNNNNNNNNNNNNNTATTTGCTTGTAAATA
TGATAAATGTAGTTGTTGTTGTTTTTAGTTTGTTACACATATGTATATGT
AATACATATACGCNNNNNNNNNNNNNNNNNNNNNNNNNNNNNNNNNNNNN
NNNNNNNNNNNNNNNNNNNNNNNNNNNNNNNNNNNATTGTGTTTTTGTAT
CTTTCTGTGAGNNNNNNNNNNNNNNNNNNNNNNNNNNNNCCGCTTTTTCA
ATCAATTAAGCATTTCGTTTCNNNNNNNNNNNNNNNNNNNNNNNNNNNNN
NNNNNGTTTTTGGGGGTCTTATATNNNNNNNNNNNNNNNNNNNNNNNNNN
NNNNNNNNNNNNNNNNNNNNCGCGTCCTAACCTGCTTCACTGTCGCTCGA
GTCNNNNNNNNNNNNNNNNNNNNNNNNNNNNNNNNNNNNNNNNNNNNNNN
NNNNNNNNNNCGAGACAGGATTCGCTGGCTGCACAGCCTCCACTTTGCTG
GACGTGGTCTCATCTGCAAAACAAGCGATAAAATTGGGAATTAATTAGAA
ATCCATGCGAACATTATCCGTATTGTTGCTCACCTTTCTTGGCTGTTTTC
TTGCTAGCGCCCAATTGGCCAGTTACATCCTGTAACCGTTTCTCCAGTTC
CTGTTTCTTTTCGGCCATTTGCTCGTCCTTTGATTTACCGGAAGGCTTTT
TATCTGCAATAACAAAATTTGGGAATTTTTTTAATTACCGTGTCAAAACA
TTTGACAGCTCAACACTGAATCTANNNNNNNNNNNNNNNNNNNNNNNNNN
NNNNNNNNNNNNNNNNNNNNNNATTCGCTCGCTCTGTCTCAATGCGATTA
GTGAATTGAGTATTTACTTANNNNNNNNNNNNNNNNNNNNNNNNNNNNNN
NNNNNNNNNNNNNNNNNNNNNNNNNNNNNNNNNNNNNNNNNNNNNNNTAT
TTTAAGAGCTCAACAATGAGAATTTATCGAAAATTAGAAAAAGAGAAAAG
AAATTACAGTAATGCATGCTTTCGAGCGAANNNNNNNNNNNNNNNNNNNN
NNNNNNNNNNNNNNNNATATGGAACAATCATCCGTGNNNNNNNNNNNNNN
NNNNNNNNNNNNNNNNNCAAAAATACAAGAGTTCTAGGCGCATGCAATGT
TATTAATATGGCTTTACCCTAAAAACCATTATTTACACATAATACCAACC
TTTTTATTATTATTTTTTATTTACCATATTTTGGACAAATTTGAACAAAC
ATTCCATTTAATTAAAATTTACACCCTTGCAGTAGATTTTGTTATCTTGN
NNNNNNNNNNNNNNNNNNNNNNNNNNNNNNNNNNTTTAATCAGATCAACA
ACTATATCTCGATCTGGCTACATATATGCCCGAATAGTCGGATCACATAG
CTTTCATACGAACTATTGGCATTTCTTGTACTTTCTTCAAATACTTGAAC
CAAATTTCGGACTACTTTGTCTTAAGAAAATGAAGCTTTTGCATGGAAAA
