# Supplementary material for: SMCis: An Effective Algorithm for Discovery of Cis-Regulatory Modules
Source: PLoS One. 2016 Sep 16;11(9):e0162968. doi: 10.1371/journal.pone.0162968 (PMC5026350; doi:10.1371/journal.pone.0162968)
Supplement: S1 Datasets — (ZIP) [file pone.0162968.s001.zip › dataset/Drosophila/Masked/dvir_h.fa.masked]

>scaffold_13049:6305014,6345013
GTGAGCTGCTGCGGCACGCCTCCGCCCCAGCGGCTGGGCCAGAAGTCTGC
AGCGAGCAGCAGTAGTTCCCGCCAGCGTACCAGTCACTCGACTCACATTC
ATTCAGCAAATGTTTCCCCAATTTACACACACACACGCAATATGCGGTTA
ATCAATGGACATCCAAAATAACAAATAACAAAAATTAGCAGCCGGACTAC
AAATACGCGAATGTTTGACGTCAGTATTGGAGGGGCTTCTGGGAACACAG
ACGCATTCGCCTCGTAATTTGTTGGGCTATTTTGCGAATAGCGCCAAAAG
AAACGTGACCAAATATGGGGAGCTGGCGCAGCGGAAATGAAAATTCGCCA
ATTGAGAAACGGCCTTGAGAGAAAACGTTTGCTGGAATGGCACAAAGCTA
AAGCTCCCTTTTCGAGCGTTTATGTAAGCACGGGCCAAACAAACTGGTTC
ACAAGCAAAAAAAAACTATTCGGCCTAAAGACTGTGAATGGTTATGGGTT
TTTTCTTCTGTCATTATGTGATCTTTTTATGATTAATCAGCCTTATAAGG
CGGGTCTTAAATAAAGTAGACCTAATTTAGCAGTTGGAATGGGCGCTTAA
GGCGCCGATCTTTAGATATTTTTATGGCATAGTAAACCTGGAAATTGAAA
TAATTAGTATAAGGCATTTGTTAAAGTATTCCATTCAGTTTAATTTTTCG
TATTTTTATTTATTTATGAATTTTTTATATAATTTATAAAGCTGTTTAAT
ATTAAGAAATAAGTTTCTTCAGACGTTTAATGGTGCTTTGAGCTTCGTAT
TAGAACAGAAAACGAAAAGCATAGCTCAAGGAAAAGATTTTCCTTTTTAA
TAAGCAATATCATTTTTAATCTACTATTGCCCGTTGCCCTGAAAATATTA
TAAGCCTTTAATATTTTCATAAGCAAGATGCGGGCTAAAATAGATATTTT
ACCAAATAACCAAATAAATAGTTTGGGTTTGGTTTGTAAATTTGGGCTTA
AACCGGCCAAATAACCAGAAAACTTTATCTGGTTCAGGTTAAGGTAAAGG
TAAAGGTTCCGTGAATATTCCGGCATGGAACATTAATAACATTAATTATT
ATATATATAGCAAATTGATTGTTAGATATTTTGTGTAAATGCCCGACAGA
TTTCGTGGCAATTTAGTTATACCCGCTAGCAGGGCATTATGAATTGGAAG
ACAAATTTGTACATCTCACTAAAGTGCAAGATATATTCAGAGCTGACTTA
TCAATTCCCGGAGGTGCAATTGCTGTACAAATAGAAGAAGAGAGTTTTCG
AGTCCGAGGCACACCCACACGACTTCTGGCAAAAGGCAGGTCGGCAGCTC
GGATCGGCCACACAGGAACACNNNNNNNNNNNNNNNNNNNNTGGTACCTA
ATGGATCTACACCTCGACTTATGGACTGCTTAGCTGGCNNNNNNNNNNNN
NNNNNNNNNNNNNNNNNNNNNNNNNNNNNNNNNNNNNTCTCTGAGCTGCC
GCTCCCCAGACAATTGCCACATCACGCTTGTTTGCGTGCACATTAACGCG
GCGACAGGGCCAAATCCTTTTTGGCTACTTAGGATCGCAGCATTGTCCAG
GCAGCCGGGCAAAGTCTTGAATAAACATTTGCACGGCATTAGGGCGAAAG
CGGCAGCGAAGCGCGTGATCGTGATCGCACAAACAACGAGACGGTAGTCT
CGAGGCTAGTCAACAGCTGTCCCTCTGTCCGGTTGTCCAAGCTGTGCATC
AGTTGTCCATTTGGGTGGGCTGGGTACGTGTACAAAACTATTTTGATAGC
CACCGTTTTTTGGTAGCCGACAGACCAGGCCGGACCAGGCCGTCGTCCAC
TGGCGTCAGACGCGCGCGCTGTTTGCTTATTTGCTTAAAACTTAAACAGA
AAAGTGATTAATGTCATGCACAGCCTCCNNNNNNNNNNNNNNNNNNNNNN
NNNNNNNNNNNATTCCACAATCCCAATCCCAGGCAGCCGAGCAAACAACA
TAATCAAGCGTACATCCGCCGAGGACCGAGCATCGTTGTGCTCGTCATGC
CTGTGTCTGTCTGTGTGTTATGCTAATGGAGCGACGAGTTTGTCACCCAG
AGTCAGCGACTGAGATTCCTGGAAGGCCGGCCAAATGTGGCGGGCATTAG
TTAGCATTGCAAAGCTTCACGAACGCTGCTTGGAACTGTGCTCCGCTGGC
CACGCTTTGTAGATAAAAAGTCACGCATCGCGGCAGACACTTGGCCGCAA
ACGGAGGTTGGAGCCCGCGGCCACGCGAGCTCTCAACTATGTATCTAACA
AGAGAATTATTCAGGCGCAGCATTGTCAACCGTCAACAGNNNNNNNNNNN
NNNNNNNNNNNNNNNNNNNNNNNNNNNNNNNNNTACCTGAGCAGCCCGTC
CACTCTGCCATAATTTGCAATTCGATGCTCTCTTTGCATTTCTGCGTGTT
GGCATTTCATTTGTGGCCACCACAAGATTTGCATATGAATGAGTCGCTGC
CATGTGCCACGGCTACCATGTACTAGTCGTCATTCTCAGTCGATGGCTGC
CTCTGTTTCTGTTTGTGGTGCTGCACATGCTGGTCGCTAGCATTGATTTG
TGATGAACTGTCTTCTTGGCTGGGGTGTTTGCGAGTCTCTGGAGTCGTGA
TCGTGTCTTTGACCGTCGCCGCANNNNNNNNNNNNNNNNNNNNNNNNNNN
NNNNNNNATGCATAAATCACTCCTCGAGTTGAGTAAACAAAAGTCTTGAC
GATCTGTTCGTTGGTGTCCCCTACCCGCCCTCCTTATCCACTGTCAGATA
CAAATTCAATTGGCCACTGGCCATGCGGGGCACTGCTGATGCCACCTGTC
ATTCTGGACTCGATGACACTTTTACTTTTGCATCCTGTTAAGCACTTTAA
TCAAATGGAAGTATTTTTTTATAATTATACGATTTTTAATGTATTTTCCT
TTAATATCTACCCATATCTTGCATGGATTCTACTCTATTAGTTAAATTGA
AATGTTCTACTATATCGATAATGTTATCGATTTACTTGCTCAAATATCGA
TAATGTAATCGGCTGTAATAGTACAGACATCTTTTAGACTAAGCTCTGGC
CATCTTATCACATTTATCAGTTAAATATTTAGTTTAAACGCTGATTTTAC
TGAATCGATAAAGTTATCGATTATCTTGCTTAGCTCTAGCGCAGGCAATC
TTATGAATTCTGCGTATTATCGATAACGTTATCGATAGACAAGCTCAAAT
AGCGTGGCCAACATTGAGGCGATCTCAGGCTTTTGTAAGGTAAGCATATT
TATCAGTCCAGTTTAATTGGTGAATTATCGATAGGCTAGCCAAAAAATCG
ATGCTAACTTTAAGACAAACATAATTTCGCCCAATAACAATTTAATGAGA
ATTATTTCACATTGAAAACGACCTGAAAATAGCTACAGCCATATGTATTT
CTGGACTCTTTCGAGATTTTATTTTAGGAAAACTTATCATAGAAAATCGT
TTACCTATAAATAAGTACACATAAACAGTTTTAGATGGACTATTTAAATA
CAGATCGCATGCCATGGAGAGGAACCAATTAAATTCTTGATCGGTTTTCT
AATGAAACCATTAATTTGAACATCAATACGGAGCATTTAATNNNNNNNNN
NNNNNNNNNNNGAGAGCCAACACATTTGCTTTATATCTTCCATGGTANNN
NNNNNNNNNNNNNNNNNNNNNNNNNNNNNNNNNNNNNNNNNNNNNNNNNN
NNNNNNNNNNNNNNNNNNNNNGGAGAGGTAAGGGAAGAGGCATTTGTGGC
ACCTGCTGCAAGTCTGGGCTGTTGCAATCTGTTGCATTCTGTTTGGCCCG
ATTCCTGCAGCCGACACTTTTACTTTTATATCCTGTTAACAACCCGTAAT
TTGGCCAATTTAACACTTGTAAACGCGCTTTCGCCGCTCTAATGAGGTAC
AAAACGCTGCCAAAAAGTCGGCACAAAATTAACATATAAACGCGGCACTT
CTGACCCCAAAATTAAATTGCCTGCCGTCCAAACCTTATAATCAGAGCTC
TTGGCTGGCTTAGGACATAAGTATTAAAGGGCTCAAAGACTCCGATTACA
ATGCCAGCCCGAAAAAAAAAAATCGCCAAAAACAAATTTCAGTCTCTTGA
CTCATTCCGCAATTACACAAATCTGTTGAGGAGCCATCTTCCAAGCTGGG
CTCTCAGCCTGGTGTTAATTTATGCGTTCGGCATAAAAAATCGCCACCAA
TTACCTACGGAATGCTTCAATTATGGACTGCAAACAGCTGCCGCGCGGTG
AAACCCTTTTTAGCACTCGCCTCACAGTGAAAATTGGATCGGGAACTGTG
CTCGATTTCCTTTGAATTCGCTTCCTGGGCATATCTAATGCATTGCAGCA
GCGCAGCCCAACTCGGCTACGCTCAAGGCCAGACCAGAAATTAGGCCCTA
ATTGTTGCATATTTTTTTCCTTTTTCTTATTTTTATTTTCAGTGGTTTTT
ATATTTTTGGCATAGAGGCTATAATTGCCCCGTTATTAGGCTGTTTCTAA
GTTCAGCAAATTGTTGTGCAACTTGACTATGTTTTTTGGGTCTGGAGTAT
TTGGTCTACTTGGAGCTGGAAGAAGGCACATGTGCTCAAGAGGAATCAAT
TTTGGAGTGTGCCTCGCCACGAGGTCTGAACGGAGCACTAATGTTGAAGG
AAGAGCCCCAAGGTGGGGTAAATTGATGAATTNNNNNNNNNNNNNNNNNN
NNNNNNNNNNNNNNNNCGAAAAAACTCTATGAAATATTGTAAGCTGGTCG
GAATGATAGATCTAGGACGAAGGATTATCTAGTCCAGAAGGATTGTCCTG
TTCCTGTTGCTATTTCTAAATTGAATCAGTTGTATTAGGCATAGACTGTA
TTTACAAAAAGTTAAACAAACTTTATAAGTAGAGCTAGCTTCTGAGAAAA
GGCTCATCAATAATAACTATCGGTACGGAAATATATATATATTCCTAGAT
TAGATAGGACTAGCTACTATGGCCCACCTAAAGCCATTCACTAGCCTGGG
GATTCACATTAACAATTTTCTTGCTCTTTGTGTACTCCCCAACATTATAG
TTTTCGATAAGGCAATATATATATCTTAGACGAATGTAAAGCCAACTGGC
GCTTTCTTATAGATATTCCTAGATTATAATTATTATTAAAATATTAATAG
GCCATCGCAAGGCTAAGCTACAACCAGTTATGGTCCACTTGCATCCATCT
CTGGCCTGGGAATTTGCACTCCCATCTTTCTTATCCAGTTGCTCAAATGA
TAGGGTCATAGGTTTAGCTATTGGCAAACTGCAAATTTGTAGCCAAAATA
AAGTCTATTACGTACAGGTGGTTTCGTTTTCCAGTTATATAAAAGCTGGT
TTAAGCCCGTTTCGGTGACAGTTTGCACTTGAGGTGGTCGCCCGGCTGAG
TACGTGCTGCAATGTGCATTTTCAGAACTTTATTTTGTTCTTTATTTTGT
TTTCCGATTTGATTTCTGTTGTATAAGTGCGAGCATGCGATAAGAAATGG
GGCGCGTCTGAGTGCACACGAGGGCGTCGCGTATCGGTTTCATCCAAAAC
ACAGCGCCAAACATGCAACTGACATTGGCCAGAAGCGTGTCAGAGAACGG
GCCCGCAGTCAAATCCACAAGCGATGACGCGGATTCTCTCCACCTGTGGA
ATCGCTGACTTGTCGCTTGTCATTAGCTCCTTGCANNNNNNNNNNNNNNN
NNNNNNNNNNNNCATGCCATTAAAAACAATAATAAATGATTCGACGATTT
CGACGAGTGTGTTTGCATTGGAAACCTTGGAATCGGAGCTGCCGCACATC
GTCGCCTATATAGTCATATCGTTATCGCAGCAGAATTGACAACACAAAAA
TATAATTTACATATACTTTGCGTAATCAATGAGCTACTCGTTTCACGCAA
CTGCAACTCGATTTGTCCGGCTGATTAATGCGCCCTTTCAATGCACCAAA
CAGGCAACAGGCCCCTCTACGCTTAATAACAGGCCGACTCCGACTCCAAG
TCGAATTCGGGCTAACTAATAAGAGTGAAACATCCATGTTAATTGGCGAC
AATTGTTGGTTACGTTTTGGTTTAGGCCCCGTCGAAAGTGGACCACTTTG
TGCAGCTGCTTCTGGTTTACAGATTCACCGACAATGAAAAAAAAACTGTG
ATAATTATGCTATGTAAAGAAATACAGTGCCTGGGAACTTAACTCATTTG
CAGTTTCAAAACTGTCCAAGACATTCAAAAGTGGAGCAAGCGAAAATAAA
TACAGCGCAAAAAGTTGGAATTACAATTCCAATTTTGGGAAATCTGTTTA
CATTTCGAAGGGCGGCTAGTATTGAAAATTATATGAAAAACTTTCGTGTC
TGACAACCTTGACGCACACAGACAGCTATAACAGACAATGTTAAGTCTTA
CCGCTGACAGCATAAATAATTATCATAGATAATGTGAAGTTTAAATTATG
TTGAATGAACAATGTAACAGATTCTTGAGAAATAATGCCTTTTAATTAAC
AGCTGTAATAGACAATGTTAAGTCTTACTGATAACAGCATCAATGATTAT
CATAGATAATGTAAAGTTTAAATTATGTTGAATAAACAATGTTTGTAACA
GATTCTTGAGAAATAAAGCCTTTTAATTAACAGCTGTAACAGACAATGTT
CAGATCATGTACGGTTTAAATTATGTTACATGACGTAACAGATTTTTAAC
AGACAATGTTAGCCTTACCGATAACAGCATAAACAATTATCATAGAATAT
GTAAAGTTGAAATTATGTTAAATGAAAAGTATTTGTAACAGATTGTTAAG
AAGTGAAGCCCTTTAATTATAACATCAAGAAACCGTCGCTAAGGTCAGAA
TGAACACAAATCAATTTATTCACATTTAAGCATAACTTTTGTGCCTGACC
ATTATCATCAATTTAATGTACGACTTTAAGTAGAAACGACGATTTCGTTG
ATAAGAAATCTTTAGTGGCATTATATCGATTATCAACTTCTTTGGGTCCA
TACGGAGCCGCGGGAGCTGCTTTGATTAATTGCAACTGAAAGTCGTGGGG
GAACTGGTTGACGTCCGTTTGGCTCTTGGTTAGCTGTCGCCAGTTAATGT
TGCCAACTTAATCGCATTTGGACGGGTCGCTTGATAATGTTGTTTACGAG
TCTGTGCAAAACGATTTGGCTGCAACTCAGAGCCCGGCAACTGGACGCGC
TGGGGTAGAGACAGAAGTCCAGACCCCAGACTCCAGACTCGCGGCTCTGA
CTGTAATTAATGAGGCTCAGTTGTGTTATTATTAAAAACTTTTAATTACA
GCGCGCCGTGTGTCCTTGGGCCGAGCAATAAGGTGAGGCTGCAAAAATCC
ATGTGCTCTAATGAGCCCAAATAAAGCCAAACAAAAAAAGTCAGCTAAAA
CTATTTCAGAACATATACGGCCAGGCGATTTTTGCGTAAACTCTCAAGGT
AATCTACACATAAAAAGGACACGCAAAATTCTTACGTAAGTGGGCAGAAA
ATATCTTTTATGAGCGGGCATCATAAATATATTTTTTCTCGCTCGACCCG
AACGACAGACAAGAATGAAAACGCGCTCTCAATGTTCTGATCTCGTTCCA
GAATCGCCTCGCGGCATGACATAATTTTGCCTAATTTACCAGCGTATTCC
AAGGACCCAGCCAGGACAACGGCACACAGGCACAGCGCGCAGCACGTGNN
NNNNNNNNNNNNNNNNNNNNNNNNNNNNNNNNNNNNNNNNNNNNNNNNNN
NNNNAATTTAATCCTCTTTCGACCTGCGTGCAGATTTTTAGCTTGAATTT
CGCAGGTCGCCGGCCGTTTGCCAATTTCCACAGATCTCTTTAGCATTTTT
GCCCAAATATTCCCCTAAGTGTTCGCATTTTTTGGTCTAATTATTTTTTA
TGAGTGCAGTCCACGTGCAAAAATTGTCGCACTTCGCTGCGGCCAGCCGC
ATATCCAGTTCTTTCCATTGACCGTCGACCCGAATCTGAGCCAAATCTTT
TTGTTCTCCCGTTGATTTTTTATATTGTTCGATGCTTTATTTTTTTTTTT
CCTCTGCCTCTGCTGTTCTTTTTTTGTGGTTTTCGCAACTTGTTTGCCAA
TTCATTGTTTACAACGCAGTCGACCCAATTTTTAGCTAATTATTGTTCTA
GTTATTGTGGTTTACTGCGGCGCAGGGTTTTCTTTTTTTTCTCTATTTCT
CTTGTGTTTTTATGTAAATTGTGGGCTGCATTTAAGTGTGGCCTGTGGCA
GAAAGGAACTCGCGTGTCTTTTGTATATCTTCTAGACTTTTTTCCTTAAG
ATATTGCTCTCTTTGGGTTGGATTCAATCTAAATGGGGATTAACATCCTT
TGACATAACTTGGTTATATATCTTGCTAAAAATCATGTCTGCTCTACAAA
TTCTGTTAATTAGATAGAGACATCTGTATGATAAAGAAAAACATCTTCCA
GGCGTTGTCTGCAGTTTATAGAAATCTGATTTGTCTATTCCACCCTTTAG
CATAACATAGTTCAACACTTCCTAGACATCTATTATTTTCTTTTTGATTA
GAAGTATTGGCCATAAATTTTGGCTATAATATTATTTCAGTTAGGGCTTA
ACATATGTACTCTAAACAGTCTGAAAACAAGATACATACATACAAATATG
CTAGAATATGCAATTTTCAAGTAACTTATTTGCAGATTATACAAATACAT
ACTTTCAAATTGAACCGTGCTTCAGTTTGACTAATTTCTAACATACATAA
TTGTCATATGATTTGGGATCTGAAAACTATATAATATAGCTGTTAAGCTT
GGATATTTGGATTTATTGCCATCTAGAAATTTCCAATTTATACATTGTTT
TTCGTTTCAAGCACAAAAAACTTAAATGAGGGTATACATTCGAGCCTTGG
GGCAACTGTTCTAGCTTAAGATATGGACATATATAATATGAATACAAATA
TGCACACATATCATATATGAACTATGATCAGTGCTGTTCAAACTGTAACT
TTCACTCTCACTTCGCCGTTTTTGTCTTTTAGGCCGCGCCTAATGAGCAA
TTTGAACCTTAGCTAATGACAACTCGCCAGCCTTGACAAAAGACAGCAGG
CCGTGTCGAAAAATTGTACTTAACTCAGTATGGATGAGGCCAATTCCGTG
TCTAACCCATCCGACCAACAACGTCAACACTTTCGCTTCCACAAAATTTC
AGGCAACAGCTGCCNNNNNNNNNNNNNNNNNNNNNNNNNNNNNNNNNNNN
NNNGCCTTGAAGAGCCATAAAGAGGCCTTGCGAGGCTGCTACAATTAAAA
TGTTAAACAGTAAATAACATAAAAGCCGCACTCGAAATTGCGTGCCTTAA
AGTGAAAATTGTGTCTAAAGAATTCCGCGTACGCGACTCGGCAAAAAGTT
GCCTCAAACCAAGGCGCAGCGAATGGAAAAAAAAAACAAAGAATGGAACA
AATCCCAGTGGTTCCGGGAATAAAGGGTATACAGAACACCCGAACTAGAC
CAGTCGATCGGTCGGACACACAAAAAAACGCACAAAGCGGCATCGTTAAA
AAAGGAGAGCGCTGCGTGCTGGGACATTGTGCGCGTTTTTCTGAACCCTT
TCCGACTTGCCAGNNNNNNNNNNNNNNNNNNNNNNNNNNNNNTCCCCGTT
TCGGGAAAAATTGTAGCAAAAAATTGGTGCAGCAATTTACATAGAACTGA
CCTTGGCGGGAGCAGCGGAATGGACATGTACGATAATGATAATGCCGCTG
ACATATATTTCATTTAACTTTTGATTTGGCATCTTGACTGTCGGACTGCT
GTTGAGCGGATTTTTGGGAAAACTGGCTACGAAATGGCTTTACAACTTGT
TGTCACTAATTATGGTCGAAATGGGCCGTAATCCTTTGCTAAATGCAGCA
AACAGAGTACGCCCCGTTTCCCACGAAATCGTCATGGTTAAACGCGGCTA
ATCCTTGCCCAGGACCAGTACTCAGGCTCAGGAAACAGTTCCAGCCAAGC
CCTTCACTGAACTCCGACTGTCCGACTGTCCGACTGTCGGTGACCTGAAC
CCGGTTCGGTGGGCGTATTGTTTATTTTCGAAATCAAAATATTGGCAAAC
ACACACGGCGAATACGGGTAAACGCGGCGTGCAAGGATTAAGCCGCCGAG
CACATCCTTTCGCAACCTTGGCAAACACGCTCGCGACTTTTATGACGTTT
GCTGCCACATGCCACAAACTAGCTGCGACTGCGACTGCGACTGCGCCTGC
CTCATTCTTGGTCCTGGCTAATAATGTGCAATTGTTCAGCGAAGAGTTGA
CTTTCGTTTTTTTCCGCTTTTTACTTTTTTAACCCGCGCGTTGTCCTTGC
CCAAGCCTTTCCCCTGCAGCCCTTTTGTTGCGGTCGCATTTTTTACGGGT
TGCACACGGCACAATTGCCACCTTTTGTGGCAATTGTCGTCATTGTGCTG
CCGGCTGCTCGCAGTGCGAAGGTCCTTTTTTTGCAGCGTTTTTTTTAAGC
CTTTTTGCTCTGCTCTCAACTCTTTCTGCCAGAGTTCAGGTCGAGAGTTG
TCTGTATCGTAAATATTAATGGAAGAATGGAACTTTTTTATGGACTTCGC
AGAACCGAGCTGCTTTTTGCTCGATCTTTTTGGCTAGGTTTTCTTTAGCG
AAACGATTTTTTAGCAACGGGTTAAGCAGAATTCTGGAACTATGTTTCCC
GGAATTCGCTTTGATTAGCACGGGTTAAACGGTTTTTTCTAATTTTCAGT
TTTTTACGAGCATTTTCTTTCATTTGAAAGGCTTAAAAAATGCAGCCTTG
ATTTTAAGAGTTCTCTCTTATTTTTTTATTTCTTATTTATTTTTAAGTCG
AAAAGCCAAAAAGTCAAATGTTGCCCGTGGACAGCGACAAAGAAATGCCG
AAGGCTGCGCTGAGAGCGTGAAAAATTTGATTGCCTCAAAAAATTGTGGC
CAAAAGTTAAAGGCTTAGACTCGTAAAAAAGAAATGCGCCTACAATAGCC
ACAAGTCAATTTTCAACCAAGTGAAATTCCAGTGAAAAGAAAATTGGCTT
CAAAATGAAATAATAGGCGAGCTAAGATTGAGGAGAGAAAACTGATTTAA
ACAGAAAATATATAAAGGCCTTAGTTTTTTGCAAAGAGAAAAATGAAATG
TAAGCTAAGGAATTCAAGCAAACTCCACTTTTCAGCACTTGGTAGAGGGC
CCAGATCATTGCCTAGCCGTATACTCCCCACTTCTTCACAGTTTCGAGCG
CCTTTTCTTCTTAACAGATAACTCNNNNNNNNNNNNNNNNNNNNNNNNNN
NNNNNNNNNNNNNNNNNNNNNCATGTTCTGCATACTGTACTATATTACAA
AAATCTTTACATTTATCTGACCAATCCACCCAATTGCATAACAGCTTTTC
CGCCCCGTACATAGCTCGTACTCTTCTCCATTTCCTTACGCTCTTTCTCT
CTAGCCTTTGAGCCATGTCCAAAATGATTAGTTCCAACCATAGTCGCATA
TATATACATACATGTTTTTTAAGCACTTTGCAGGCGTGTCGCGGTCGTAT
TCATAAATTGAAATTCAATTTTCAGCAGCCCGATCAATTTTCATGCCGGT
CAGCCGCCGTAACACCAACGAGGTTAATTATCGGTGCATTGCTCAATGGG
AAAAAATTAACATTNNNNNNNNNNNNNNNNNNNNNNNNNNNNNNNNNNNT
GNNNNNNNNNNNNNNNNNNNNNNNNNNNNNNNNATGCGACGACTTCCTTT
TGCAACAGAAGACAAAGAGAAGATCATAAGCCCCAGCCCCAGCCGCAGTC
CCAGTCCGTGAAGCTGCAGAGCTGCAGTCAGCTCATTACGCGGGTCGTGA
CTTGCCGAAATGAAAGACAAGTTAAATCTGTAAGGGAGCCCGAACAACAA
TAAAATGTGAGGCGTAAAGGTGAGAAGAAACTGCACTCTGAATGCCCTTT
CCTTAGAAATGCNNNNNNNNNNNNNNNNNNNNNNNNNNNNNNNNNNNNNN
NNNNNNNNNNNNNNNNNNNNNNTGGACAAATTTCGGATTATATATTCTCT
AATATCTGGCCAGGGATGTACAGTATATTAAGCTGCATATTGACTTTGAT
ATGGACTGCATCTTAGGCTATATATTGACTTTTATTTGGACAAAACTATT
TTCTATTTATTTTCTAATGTCTAGAAAGGACTATTCTATAATGTTATAAA
AGTCAATATATATAGTCAAAATAAAACTTGTATATTCATATAAAAAAGGT
CGTTTACCACATTCTAACAATTGTCTGAAATAATAAGACCATGAGGCGCC
AAGATTTAGTTCAAGTTTGGTTGCATAGCATTAATAAAAGCTTGAAAAGC
GCCTGAGCAACGTGTCATACCCTCTTGGTTAGGGTATTTAGCCAACTGCA
GCCAAGTTATTGCAGCGACAGCGGATGCTTGGATGCTTGTCAGATGCTGA
TATCAGTCGAANNNNNNNNNNNNNNNNNNNNNNNNNNNNNNNNNNNCAAA
ATGTTAATCTCCATAAAATGAAAACAATGNNNNNNNNNNNNNNNNNNNNN
NNNNNNNNNNNNNNNNNNNNNNNNNNNNNNNNNNNGGGCCAGTCAGTGAC
TGTCCCAGTGGCAGTTCGAATTCGCGACCAGCTCTGGCCATGCTTCGTGG
AGCGCGCTTTTTTGCGCAATAAGTGTGCNNNNNNNNNNNNNNNNNNNNNN
NNNNNNNNNNNNNNNNNNNNCCAGCAACCGGTCAGCCCCTCACATTATAA
TTTATGCAGCCGCAGCTCAAGGATCTCTACAAGCCAGCAGCTACCTTAAC
CCCCGTATCTCCCCCTTTGGCCGGTGTGCGTTTAGGTAATCGCCGGGCAT
GATCTCGNNNNNNNNNNNNNNNNNNNNNNNNNNNNNNNNATCGTGACAAG
CTGCCCGCTGTGCTGATGCTGCCTGTGGATGCTGTGTGGCAGCCACAAGA
TCTTGGGGCAACGCCACCCCAGCGTTGAGGAGTGTAAATTACAGCTTGCC
GTTGGCCCAACAAACGCCTCACTGGCCATCTTGTTGCTGCCTCTTGTTGC
AGTTGCTGGAGCCTGTCGGTTTCATTCAAAAAGTTCAATAGTGCATGCAA
TGATGCCCAACCGGCACCGGTTCTTCTGTTTNNNNNNNNNNNNNNNNNNN
NNNNNNNNNNNNNNNNNNNNNNNNNNNNNNNNNNNNNNNGGCGGCGGGCA
TTTATGATCGATGCCACAGTCGATTTCTTTGGCCTGGCCTGCGGATTGTC
GTTGAAGCTTCCTTTGCACGCGATTCCCGTGTTGCTCACGATACCCTGCA
ATACAGTTGAAGTACTTCACTTGGCTCTTGAGTTATGTTGCTCGCATGGA
TTATATATATCAATTAGTCAACTTCTTGTGAGTAGGTGGCCAGTTCAAAT
CCCAGATTTGATCCTTATCCTTAATATTGTGCTTTATGTGCAAAAAAATT
GTATCTTTTTTCAAATCCATATTTATTTCGATTTTAAGATCAAGCTCAAG
CTCATGGTGGTAAGGACTTTGGTGAGGACATTACCGATTCGTAAATACCC
TAACTTTCTTCAACTTAACNNNNNNNNNNNNNNNNNNNNNNNNNNNNNNN
NNNNNNNNCATCATTTTATATGCTCAACACCTTCTGTCTACGCCAAGACT
CTTGGACATGGACCAAGATCTCAGGGTCTGGCCCTGGGTCTGACNNNNNN
NNNNNNNNNNNNNNNNNNNNNNNNNNNNNNNNTGGTCACGATTTGTGAAG
ACTCGTAAAACATTTTTAGCACCTCAACGATCTATATACACGTACATGAG
TGCAGCACAGTTTTTGTTGTTGTTCTTCTTCGTTTTTTTTTAATGGCATT
TTGCATTTTTGCTCTGGCTACCAAACACGACGCCCACTCGAGCGCGTTGG
CTGTGGGAAACTCTGTCGAACTCTCGCCCTGGCTAAGACATCCTGTCATT
AGGCAAATATTTATGTAGATTATGGCCAGGCAGACGGTCGCCAGCTGCTG
ATCTAACGGTGCCAAGCAAAAATTAGACCCGAAATTAGCTCAGCAAAATG
GTTTTTGGGGGCGCAAAATTGGTCGGTGCGGCCTTTGAGTTGGCCCAAAG
CGATTAGAGAAATTTATGCGCAGCGCCCTCTGGCGCTGGCTGGCGGCATT
TTCTCTCTCTGTGTGTGTGTGTGTTGGCCACGCAAATAATATTCCCGGAA
ATTGGCAAGGATTCGAGAGTCTGTGCCTGCTTGGCCAGTTGTGTGTGCGT
GTCGTAAAAACTCTTTGCGAATCGGACGGCANNNNNNNNNNNNNNNNNNN
NNNNNNNNNNNNNNNNNNNNNNNCATCAAGGACATGCGGCACATTAGCGT
GACGCTCATAAAGCCAAAACCCGCCAGCTAATCCGTGGAAACCCTAAACT
CTACCCTATGCCAGCAACCTCTTTCGGCGCGAGTCTAATGCTAGGTAAGA
ACTCTTTCGCCTGCGGCTGTTTACTCCTTCGTGCCACAGGTAAAGGTAAA
CAGCCGTGGCACAAGCTGTGCGCGAGGAAGGGAGAGGCAGGAGCTAGTTG
GTCTGACGAGTTGACGTTTGCACGCCAATTGATTTGGCATTGAGGAGGCG
AACACACCGTAAATAACCCTAAATAAAACCATAAAATCCTTCTGCATGTT
GCGCTTTTGTGCGCGGGCTCAAACCCATCCTCACCTTGAGAGCCCAGCCA
TGGGTTAAGTTGTTTCCCANNNNNNNNNNNNNNNNNNNNNNNNNNNNNNN
NNNNNNNNNNNNNNNNNNNNNNNNNNNNNNNAGCGAACTCGTAAATGCTG
TTAGTGCACATCAGTTTTTTATGCAATTTGTTGTCAACGAAGAGATTTGC
CAACAGAAATTTTCGATCCTTGTTTAGTTGGAATTGCGTGCGTTTTTTAC
GCAACGCCACGCAACAGAACGCAGCATTTTTTCGTCGGTTTGTTGTTTTT
TATGAGCCAAAGTTGACTTTTTTAGTGAAAATGATGATAGAAGGCTGGAC
AAGTACCAGGAAGTCCTACGTCCAACAATGTNNNNNNNNNNNNNNNNNNN
NNNNNNNNNNNNNACGGCAGAAGTCGCTGCTAGATCATGGGATGCATGGG
CCAGAGCACGGCCAACGGGTTAAGAGCAAAGCAAAGGGGCGTGCGGTTCG
TCTAACCCTACGGCAGTCCGAAGCCTTTACCTGCCCACGCCCATAATCCT
TTTATGGCAAATAAACAAACATGTNNNNNNNNNNNNNNNNNNNNNNNNNN
NNNNNNNNNNNGCCCAGTGCAGTGGGAATCCTTAGCCGTATCGGGCCTAA
ACCTTTGGCTAGGTAAAAAGCAGCTCGCGCAAAAGGGTGCAATAAACAGA
AGAGTTGATGGCCTGATGAACGGGCTGTGGTGGTTAGCCGGTTAGAGTCC
TGCGTTCTGGGTCCTGCGACTTGTACACGCGTTTGCCATTGTTGCACGGC
CAGTTTTATGGGTGTGTGGTTTTAGCCCTTTGATGTGCATGATCATCCTG
TTAATAGAAACCGTAACGCTACCTGGTCCACTGTGCGCCCTAATCCTTTC
GGAAACCCTTTTGGCCATCATTGCGGCCATCTCGCGAGCGTGTCCAAAGC
GATTTAATTAACGCGGTCGCATCTAAGCTCACGGCACCAGGAGCAGTAGC
TGCGCCTAAATCCTTTCGCTGGCCGAGGGGCGTACTGGCTGCTTAACGCC
CAACGGCTACCGAACGGAACCCATTGGCAAAGGGTTGGCCCAGGAGCTGT
TCTGCCACTTCCAGCGAAAGGATTTAACTCTTAACTTGCCGTTCGCTATT
TTGCCCGGAAATTTCACGAATATTTACCAAACAGCCAAGACAGTTGACTT
TATAAGACCTGACTATGATGTCGACTAAAGTCGAAAAGTCAAGCCAACCA
AAAACTATACAAAATGGTCGACTGAGCTGCAAAATGAGAGGATCCCAGAC
GGATGATGTATAGAGATTACAGATAAGCTCGGGAATCGGCTGGACCCTTT
TTAACTCTACAATTTTCTTTGTTCTACTTCGGAATGTGCTCAGGAATATG
CTACAAAATATTTACTATAAAGATTAAGAACCAAGGAAATTATATAATAT
TCCAGATTTTTGACATATTTCTATATATATATCCATATAAGCTTGCATGG
AACTAAAATTACACATTCAATATTCTCATATATTATAAAAATTATATAAG
TAGGCAAACGAACCCAAGGATCCCAGGTCCCAGGAAACTATCCGTTGGAA
GAACTTTTACTGTATACAAAAATTAAGATCCTGTCTCCGATTTCTTTCAA
TTCTTACTAAGCTTCAAAGAAACCTGCCTTTAATACCTATATTACACAAC
TTGTTAGTTAATTAAACCTTCCAAAATTAGTTATATTTGTGTGCGCAAAT
TAACGGCATCTTTTTGCGTGCCTTAATTGGACCGTATTTCGCGCAACCAG
TTTTGCCTTCCCCTCTGCTGCGCAGCTCGACTTTGTGCATCACGCGATCT
GGCCTGCCCTTATAAAGCTGCTACCCCACCCCAAAGAAATATACCAAAAA
TAATCTAAATAAAAAAAACAAACCGTTTGTTTTGAGCTTTTACCTGTGGC
TAAATTTAGAACGTCTACCGTTGTTTACTTGTATTTTTATTTTTTTTTTC
GCTGACGCTGCTGCCGCAAATACAAAAGGCAAGCAACCCCCCACCCTGCC
CCCTACTACGCGTATTGAACTCTGTGCGACGTCAGCGGCGCCGTTGGCAG
CGGCTACGGCCCGTTGGCCCAAAATGCGTCGTTACGTTAATGAGTAATAA
AATACTTGCNNNNNNNNNNNNNNNNNNNNNNTTGTGCAAAGATTTCAGTG
TGGCTGCCTCTGTTGTTGTTGTTGCATTGCCAAAAAGTACAGCGCCATTA
AATGCATGAANNNNNNNNNNNNNNNNNNNNNNNNNNNNNNNNNNNNNNNN
NTAATAGTGCATTGCGTTTAGCGCATTTCACGCGCGCTTTACACATGCGG
CCGCTGCGTTGGCGATATTTATGGCATTTTAATCGCGAGACGCGCGCGCA
AAGCGCAGCGAAATGTACGGACAAAATGTATTTTGCATGGGCGGCCATGA
AGCTTGNNNNNNNNNNNNNNNNNNNNNNNNNNNNNNNNNNNNNNNNNNNN
NNNNNNNAACTGATCTAAGACCCAACGGCTTGCTCGTTCTGTCTGACGTT
CGCTCTCACGCTGTTATTTTTAGTTACATGGGNNNNNNNNNNNNNNNNNN
NNNNNNNNNNCAGCAGGGCAGAGTCTGGCGCGTGGGCGTCGCTGCCACTG
CTACGCTGACGTCGCTGTCGTTGGTGTAACACCGCAGCCTCTGGCGCTCT
GTTCCGCTGCGCCCGCTCGTCNNNNNNNNNNNNNNNNNNNNNNNNNNNNN
NGTTTAAATTTAGACGCAATTAGCAATGCGCACATTTTTGCGTNNNNNNN
NNNNNNNNNNNNNNNNTTTTCAGGCGGACTATAAATTTTTGCCACAGTTT
ATTTTAGACGCTGCATGCGATCAGGCGCGCCAAACAACTGTATGTTGCTT
GTGTATGGGTGTATCTGTGTGCCACATCCTACACCTTAGCTGCCAGTTGC
TGTTTTTGGCCAGAAGCAGCAGCAGCCACATGATGTAAACGCTGCCAGTA
TGCAATTAAATTGGCATGCACAAGTGCCGCCAGCGTAGCTGCCGCCAGCC
GCGGGCGGCAGCCTTTTGATCGGCTGCCAAATTGTAATTGGAACGCGAAG
GTGTTGCCCGACGTCCGACTCTGGCCGGGGGTCTCTGCTGTGCAACCTTC
TAAACAAACCATAAAACGCATAAAACTCGTGACTTTATACACTATGCAAC
GCCACACGCGCAACACAGAAAGTTGACCCACTTAGCCAAATGCATAAACA
ACGCAAAATCATGCAACTAAAAGCTGCATTTTATAGAGCTTTAATACCCA
TGCAAATGCACACGATTTATGAAATTGTAAAGCTTAACATTCTTACAGCC
AGCAAGTAACAGAGCTTTTTACTGTTGCGCACATTACATACACATCTACA
TAGCATAGTTCAACTAACAGCTTTTGCAAGCTCAGCTTACAAGAACGTTG
GACAGATTGTTTAACGCTCTGTTACACTCACTCTCACTTTCGCTGCCGTT
GCCATGTGATTTACACATGTGTACGTACGCTCTGTTATCTCTTTGCCCAT
TGATTTAACATTATTTTACACAAGCATACATATGTACATGCTAACATATG
TTTATGCCAGGCAAATAGCCACAAACATACTCAAGATTCGTCTACCCAGT
GAATGGGAAAAGCCATTTATATTGTTGCCTGTTGCGATTAAGGCGCCAAC
CTTCGAGAAACTGATAACTCCAAACGTGAGAATCCGCGCTGCACGTAGAC
GCCATAAAAACAAATCTAAGCATTGCCAGACGCACGTGTAAAGCGCTCAT
CAGCCTTGCCTCAAAGCATTGATTGATTCAAATNNNNNNNNNNNNNNNNN
NNNNNNNNNNNTTGAATGTGTGCCAGTGTAAGTGACCTTCTGTGGCTTAA
TTGCCGCGACTGGCATGCGGAATGGGTTACAGTTACATGGCGCACAGTCA
AAAAAAATAAATTAAAGTACAAATAATTTGGAGCATTCGCNNNNNNNNNN
NNNNNNNNNNNNNNNNNNNNNNNNNNNNNNNNNNNACGCAGGTGTTGCGG
TGCCGCCCGCTTCCGCTTGGCGTGCGCACAGCCCCAACTGCGCGAGCAAC
CTTGTGATCTTGTTTACTGTTTAGCGACCCCACCGATCACGACATNNNNN
NNNNNNNNNNNNNNNNNNNNNNNNNNNNNNNNNNNNNNNNNNNNNNNNNN
NNNNCACATGCAGACACAACGAGGCGCACGAACCTGTCGGCGCTGGGGTG
GCGTCATATCAACATTAAGTCTCTGGGTGAGCTGCTGCCGTTTGCTATTT
TCACCTTCTATGGGACGACGACGCGTCGTCGCGTTGGCCGCATGAATCAG
CGCCANNNNNNNNNNNNNNNNNNNNNNNNNNNNNNTACGGCGTATCCGTC
AGTGACTGTGTTGCGCTCTCGCGCATTTTGTGAATCCCGCTCGCACGCTC
ACTGGGGGTTTTGATATTTCCAAAAAGGAAGAAATGCCCAATAGAACTTG
CAGTGCTTTTTTTTGCGTTTAGCGAGAGAGAGCGAGAGAGGGGGGCGTAT
GAGTAACTGTGCGCTCTCGCAAAGGCCGCGGCGTAGGTAAACTGACTGCA
CACACAGGTAGAGCCGACATCGTTGCTACCTACATAAACACACAAATGTG
TGCAGCCAAATATCTNNNNNNNNNNNNNNNNNNNNNNNNNNNNNNNNNNN
NNNNNNNNNNNNNNNNNNNGCTCGCGCTGCGGCGATTTCGATTTAGCCAG
CGAACCTGTCGATCAATCGTCAGTCGTCTGCTGTAAGCCCATGCGATAAG
GTGGTCGCCAGCAAAANNNNNNNNNNNNNNNNNNNNNNNNNNNNNNNNNN
NNNNNNNNNNNNNNNTTGCCGATTCGTCGTCGTACCAAACGATCGTTCGT
CGTCGCTCGCTTCGTGCTTCGGGAAACGTTTAATCGCGCTGCATTTAGAA
CCTGACAGCCATTCGCTTGCCGTAGCTTGTAGCGTGCGGTTGCCTCTCCC
ATTCAAGCGGAAGAATATAAGATATAAAAACTCTCCAAGCAATATTATAA
CGTATTTCGACGTAGTTTCGCCTCGTCGTCGTTGCGCGAAAGTGAAAAGT
GATCTTGAAACTGAAAACTAAACAAATCAATTGTATTGCAAGAATTACAC
AACAACAACAAACAAACTAAGCAGTGCAACAAACTAACTGTAAAGAAAGT
GCGCAGCAAATTTCTGCATTTGCTGCTAGTGCAAAAAGAAAAGAAAAACT
CTATCAAACTGTGTCTTAAACTGCATAAACAATATATAGCCGATATCGAG
ATGGTTACCGGCATTACCACAACCATGAGCCCCAATGTATTGGGCACCGC
TGTCGTCTCCACNNNNNNNNNNNNNNNNNNNNNNNNNNNCAAGGAGGCGC
CAATCAAAAGCGATCGTCGGGTAAGTGTTGAGAAAGACAACCAAAAAAAA
AGAAAAGGAGAACCGTACAAAATGGAAATTGACAGCAGCTAAACTTGGGA
TTAAAAAGCCAACAAATTAGAGATGCGCATGCTAAAGAGGCGTATCTTAT
GTAGCCATAATTTATGCTCTTTAGCTATTTTCTTTTTCGTTTGTTAATTT
GCCAATTTGGGCATATTTCATAAGAAATTTATAAATATTTTACAAGCGAT
TTGAAAATCAAATACAAGTTAGCTGTTGTCTCCCACTTTGTAAGCGAGTC
CCACACACAGTTTGCCAATTCTGCTGCCCAAATGCATTTCCTTTTTGGCC
ACAATTCGTTGCCGTCGTCGTCGGCTCCCACATGCCACCGACTGTGGCCA
CAAGTATGGCCATAAGCCGTCGGCTCGCCAACACACGACGCCGCCGTCTC
GCGTTGGCGGCATTTACGTTGGGGCTTCATTCATGGAGCTAACGCNNNNN
NNNNNNNNNNNNNNNNNNNNNNNNNNNNNNNNNNNTGGCCCGGTCCATTC
ATGAGTGCCACCCAAAATTGGTTGCGGCTGCCCACTTGAGCGGCTTCCAT
TTGGCGCGTGGTCGCTGCAATTGTCGGTCATCAGCTTCTCTTTTGGGATG
GAGAAAAAAAAAAGCTGTCGCTCTGTCGCTTTTGGCCGTTTTTGGCTTTT
GCCGCTGACTTCATACAGTGCGGGCGTCGCGCTGCGCCAAATTTGGCCAG
AACCAAATTTCATTCTGCAAAAAAAAACACAACAACATTTTTTGTTGTTA
TTTTGTTTTTGCGTCTTCGAATTTCCCACGACGACCNNNNNNNNNNNNNN
NNNNNNNNNNNNNNNNNNNNNNGTAGAAATACCTGCGTGTTGGTTATTTA
TTTTTGGCCGCAGCGGCTCGTTGCTTATCGTAATTTATAACCGCCAAAAA
CTATTTTTGGCCACACGGCGGGCGAGTGCATGAGCGCAATATAAATAGAG
CACGCGCCGCGCCGCTGTCTTTTGGCCCCCAGCCAGTGCGACGGCGATGA
CAATGTTGAGTCCGTGTCCAATTAAAGCCACACGCAGATGCCTCTATTTT
CGTTGGCGCTGCATGAGGTCAAACTGTGCCCCAACTGTGCATCCAAATGG
CCCAAACTCGTGACTAATCTCAACCCTTTCTCCCTCTCTGTCTCTTGCAG
TCGAACAAACCGATTATGGAGAAACGTCGACGTGCACGCATCAACAATTG
CCTGAACGAGCTTAAGACTCTCATCCTGGATGCTACCAAAAAAGACGTAA
GTATCTCTAGAGTCTATCAAAATCCACAAAAAAAAGAACTTCAACCCTGC
CCCGCAACGCTTTCACCCTTTTGATAAATGCACACTTAACTAACTTTGGA
TTTGTTTTGCTTTTGCTTAATTTTAGCCGGCGCGTCATTCCAAGCTGGAG
AAGGCCGACATTCTGGAGAAGACAGTCAAACATCTGCAGGAACTGCAGCG
CCAGCAGGCAGCCATGCAACAGGCCGCCGATCCCAAGATCATAAACAAGT
TCAAGGCCGGCTTTGCCGATTGCGCCAATGAGGTGAGCCGCTTCCCCGGT
CTCGACTCCACCCAACGTCGCCGTCTGCTGCAGCATCTGAGCAACTGCAT
CAATGGCGTCAAGACCGAACTGCATCATCAGCAGCGCCAGCAGGCGCTAG
CCCAGGCGCAATCGCTGCATGCCCAAGTTGTGCTGCCCTCGCCGCCCAGC
TCGCCGGAGCAGGAGCCGTCCGTCACGCCAGTTGCAGCCAGCGGNNNNNN
NNNNNNNNNNNNNNNNNNNNNNNNNNNNNNNGCGCCCTATCTTTTTGGCC
AGATCCAACAGAATGCGAATGGCTACTTCTTGCCCAATGGCATGCAGGTG
ATACCGACCAAGCTGCCCAACGGCAGCATTGCGCTCGTGCTGCCCNNNNN
NNNNNNNNNNNNNNNNNNNNNNNNNNNNNNNNNNNNNNNNNNNNNNNNNN
NNNNNNNNNNNNNNNNNNNNNNNNNNNNNNNNNNNNNNNNNNNNNNNNNN
NNNNNNNNNNNNNNNNNNNNNNNNNNNTCACCGCTGCTGGTGGCGATGCC
GCAGCGCACGGCCAGCACCGGTTCCGCCAGCTCGCACTCCTCGGCCGGTT
ACGAATCGGCGCCGNNNNNNNNNNNNNNNNNNNNNNNNTATGCGCCGCCC
AGTCCCGCCAACTCCGCGTACGAGCCTATGGATGTGAAGCCCTCGGTTAT
ACAGCGTGTGCCGCATATGCATTTGGAGCAGCAGCCGCTCTCGCTGGTCA
TCAAGAAGCAGATCAAGGTGGAGGAGGAGCAGCCCTGGCGGCCCTGGTAA
ATGAGCCAGGCGCTCGTNNNNNNNNNNNNNNNNNNNNNNNNNATTAGATT
GGGTTCAGTTTTGAATCTCCTCCCGCCAACCCGCCAACCGCTTTAAAGAC
TGATGGGCGTCGNNNNNNNNNNNNNNNNNNNNNNNNNNNNNNNNNNNTTG
CGCAGGCGTTGAGAGCATTGCGCAATTGACATTTCACCACATTTCGCCAG
GATAACGCAAATGTTGCTTTGAAGTGTTCCGAGCATGCGAGACTCCTAAT
TTGTTGAAATCTCGCCGAAGTTCATTTTCCACTGGAAAATGCCCATCGAG
ATGGAGACATTCATNNNNNNNNNNNNNNNNNNNNNNNNNNANNNNNNNNN
NNNNNNNNNNNNNNNNNNNNNNNNNNNNNNNNNNNNNCTCAAATGGTATT
CTGCATATCGCCAAACTACCTCAGTCCAAGTACTTGGTGTTGAATTGCCT
CATGAATCATGTATTAGAATTTTATTTTAGAGTTTCATGCTNNNNNNNNN
NNNNNNNNNNNNNNNNNNNNNNNNNNNNNNNNGCAATGAAATCTTCAAAG
TCTTCCACAAAGCGTTTGTGTTTAAAGTCGAAATTAGTTTTGACAAAAAC
TTAACTATAATTTTAATAATACCTTATATCTCTCTCCATTTAAATATAGT
TTCACGTATATATAGTATATATGCTAAGCCGCTTAGGGTTTTTCTATTGT
CTGTAAGCTAAAGAAAGNNNNNNNNNNNNNNNNNNNNNNNNNNNNNNNNN
NGCGATCTATTTGTAAGACCACGTGATATAGTGAACATAATGAGCGTCTA
AGGAAAAGCAAAAACAAGAATTTTGAAAAAAAAAAGAAAGAAAACGGAAA
AACAAAAACAAACAGTTGACCAACACTCAACAAAAACCAACTACTAAAAA
AGAATAAAATATATAACAAAAAATCGTACTAAAAATTAAATACGCACAAA
GTGTTTTCTTCTTCTTTGATTGAAAAGGTCTAAAAACCTTGGTGAAAGCC
TGCAGCAAAACTACAAAACAATAAAAACTCTTAAGAAACGGTGTTGTAAA
ACGCCGGAGTCAGCGTGGAACCATTAAAAGAAAAGCAACAGGTGCGAACT
ATTTGTGCAAATTGAAATATGTTCTGGCCTGGAGTTCCTGCCATACAACA
GGGCTTGGCCCAGAGAATTACGATCGCAATTTTGTGATAAATGTGTTCTT
TGTGCTTTTTTTTCTGATGATTTCATACGCATATCTTTGCGTACTTGTCG
TATACGTATAAATAATGCCCGCTGCTTTGGCTAAAATTTCAAAATATTTT
GCAATATAATCAGGCAAACGNNNNNNNNNNNNNNNNNNNNNNNNNNNNNN
NNNNNNNNNNGTTTCAGCAGAACAACAATATATTTGGTTCACATAAAGTT
ATCAAATGCTTTTGAAACATGATGATATATTTGTTTACTTCGCCAAATAA
TTGAAAAATATCTTGCACTTGAATTTCAAGACATTTCAGCAGAAAATTTA
GCGCAACGTCATGTGAATCGGAAGACTCAGGAATTTAGTTAAGGTTTTTC
GTGGACAATGCATACAAAATAAAAAAAAAATATATATATATATAGTAAGT
ATAGTTTTTTTTCTACATAGAAGCATGACGCCAGTTCTATGACTAACTGA
GCGACTGCTGCAATTAGGTTAAACATAATTAAAGATTTTGATAAGAGGTA
TTATTATAAGATCTTGCATCAGATATTTGCAATGATGCACAGCATCCAGT
TTTAGCTCGCGATGATGTGAGAATCAGATTCAACAAAACTGTTGTTCATG
TTAATCAAATATGAGTCTAGCCCCCTCTCTCTCTCTCCGCCCTGCTCGCT
GTAAAACAATTAGGAACAGCCACTGTAATATTCCATGACTTAAGTACAAT
GTACAATAAACTTGCAGAGTGCTGGCAGCTAGTCACAGAGTGGACTTTAG
TTGTCTATAAAACGAAACAAAAAGTCAGCGGGTTTTCTAATCTACGATAA
TACCCTGCAATTACTCGTCATATGCTCGCGGCAAAAGTTTCCGCCAAGTC
TGCTGCAATGGAGGGCGAGTCCAGAGCNNNNNNNNNNNNNNNNNNNNNNN
NNNNCTGTACACTTCCATTTGTGCTAAATCATGCTGATAATATGAGACGA
TATATGCTCATATCGTTGACTCAAAAGTGGAATTTTGTTTTTCATGAATC
AAATGCACTAGGCAAACAAACAAGCGCGGACTCATTAAGTTTCAACTGGT
CCAAGACGACTGCCCACCAGTCTATATACACTTATAAAGCTGCATACATA
TATTGACCAACTTATTTACTATAGCCAGCTATCTAGATTGTGCTGGGAAG
AGCGTCGCCGGGTCTGAGCTGTGCAATAAGCCGTGCGGCCCAAAAGTCTA
AAGTAAATTAACAAGATAATATGAGTTGGAAAATTGTGTAATTCAATGTG
ATTCTTATTTCAAAATGTCTTTGTCTTTCACCAGAAATCGCAATTGTCTG
ATTAATTTTTGAGTCCGAATTGATTGCACTTGAGTTAGTCACGCGTAAGG
TCAAACCTTTAAAACTATATGCGTCAGACTTGGCAGCACTTAAGCTGTTG
CTTACTTTTAAGCGTATTTATTTACATATAAGCCAAAGTAGTTCAAAAAG
TGTTTTCTAAGCTCCAAGAAATTTGATTAAATCACGATAAAACCGCAAAC
CTGAGGCATCAATTTGAGACTGAATCATCGATTATGTTAGGTTTAGTATT
AAAAATCTATAAAGGCAACTTGCGTATGTCAATCTTGGAAAGAATATGAG
AAAAACGTTCATATAAGTTTGCATAAACACAATTTCGAATAAGCAAAATT
TGAATAAGTATTTACAAGCTTTATAGGCAGCACTGTGCGATAACACTGCA
CATAAAAACAATATTCATATTAAACGAAAATGGGCAGCACTTTTCCCGAA
CTGTGCCCGTTTAGTGCTCCCTAAAATAAGTTAATAAATCGATCAAATAT
AAGTATGTAAGTAAACGTAAACAATGTATTTCAGAAGAAAGGTCATGTGA
AAGGCAGGCAGTTCATTTTAGTGTATCAATTAATTATATGTGTGTTATTA
TATAGGCTGCACTCTAACAAAATATTGTCTATCAAAATAAATTGGCAGCA
CTTTAACCAAAAGGTGTCCGTTTAGTGCTGCCCTTTTGTTTATCATTCGA
TTGACCTTAAATTTAACAATTAAAGTTCTACTTGTTAAGAATTGTGTGTA
TATCTGTTGTTGGCAGACCTCAAGTGATTTTCAGGTTGAATCCGTTTAGA
GCCACCCAAGCCGCACACGTCCCCAACTGCGCCACAATTCTGGAAATGTG
CTCCGAAAGCGAAGAGCACAAACCGCAATTTCGCATTTTGCGCGTGACAA
AAAACGTGATTTGTGCGATGNNNNNNNNNNNNNNNNNNNNNNNNNNNNNN
NNNNNNNNNNNNNNNNNNNNNNNNNACTTCCAAAAATAAATTACTATATT
TAAAAGCTAATAAATGTGTAGCTATATTTGTGTGTGTAGTTATATAGGTT
ATTTTGCGTTGCGGTGCATTTTTATGTCCGTAAGTGGATGCGGCAAAACA
ACAAAATAATACTTTNNNNNNNNNNNNNNNNNNNNNNNNNNNNNNNNNNA
AATTGAACAAATATAAAGGGGAGCAGAACCAAATCGAAAAACAATGCAAA
TCAAATTGCAAACGATAACGGGACAGGCCGCTTGGCAGACAGCGGATGCA
AGATTCGAAAGNNNNNNNNNNNNNNNNNNNNNNNNNNNNNNNNNNNNNNN
NNNNNNNNNNNNNNNNNNNNNNNNNNNNNNNCCGTTGTTATTGTCAACGT
CGCCATAGCTGAGGCGATCAGGTTGCTAGCTTTGCCCTGAAGTTGGTTGA
GTTGGTCAACGGGCGGGTCTCCGGTCGCTCCGGTCACGTGCCGCACAAGG
TGATACGCGATGGTCGTGTAAGCTTTTAAGCAAATAAAACCAGCCACAAC
CTGGCCCGACATGACATGCTACTTACTATCAGCTCTCTGGCTCGATAGGC
TGTGTAAATATATACATATATGTATTTTTTTTTCCCACCCAACAGGCCAC
TTTTATGGCGCAGTCCGAAACGGCCGATTAGTAAAAAAGAAGAAACAAAA
AAACTGTAACTGGGTGAACAAATGGCTTAGGTTAGTACTCGGCCCATTTG
TGGTATCAAGCTTGGGTGACCTTGCCACATGAACTGCTGCCAGCGAGTTG
AATGTCAAAGTCAGGGAAACACAGCCACAGCCCCGACTTATGGCTATGCC
AAGCACGTCTATCTATATAAATATGTTTGTGTGTGTGTGTATAGTTGTTA
TAAAAACAATAACAAATGCCGACGTTGACGATAGGCGACCTTGAGGGCGG
GTTTTCGGGCATGTTAATGTGTTTGAACCTAGTTTTGTTTTTTTTGCGGT
TGAGGGTTTGCACAGCTTGAAACTAAATGCTTTTTTTTTTGACTAGAACC
AGAAGAGTGTTAAGTTCTAGAACCGTGAACTATTCATAATTTATTTGCAG
CTCATATTTCCTATTAAATTCGTATGCAAAAAAAATAAAAAAATAAAACG
CCTCTAATCAAAAGTCAAAAAACGAGTTCAATAAACCAAAAAGCAAACAA
GCCAAGCGCAGTTTTAGCCAAGTAATTGTTATTGTAGCTGGTAGCGGGTG
TCAAGAGCAGTCAACAGTTTTTGTTTTGTCGAAGTCATTAAACTTGGCTC
CCATTTGACATTGCCAACTGGAAGTGANNNNNNNNNNNNNNNNNNNNNNN
NNNNNNNNNNNNNNNNNNNNNNNNNTTTTGTCTACGTTCGATTAGCAATC
GCAAAATGGCCAAAAATCTATATTTGTCGAGCAGTTCATTCAACTGACTT
TTGATTTTTGCGCATTTCAAACTTTCAACTCGAACGAAAATGTTTCCTTA
TCAGCTGTGTGGTGCGATTTCCACGAATTTTAGTGGTTCAGTCATGTGAG
TGCGTCTTGAATTTCTATGAATGAATGAATGCCGCATGCCACACAGCTCA
TTATAAACATGGCCAGCGATTCCATTGAATGCAACCCGATGCCGCAACAA
CAAATGTTTTGCACTCACCCGCGCCTCCTCCCCTGGGATGGGGTCATTTG
CCAGAGCAAAACGTGACAACTGCGTTGCCCGCATTCCAANNNNNNNNNNN
NNNNNNNNNTTAATCTCAGTGCCTCAGTGCCTCAGTCTGGAGTCTGCTTA
AATGGGAGCGCCATGAAGTACATATGTACATATAGTGGAGCTGCACAGTC
GAATCTTGTTTATGAAATTTCAATTTCATTTGTGCGCAACTGGAACTAAT
ATTTTTTGGCGGCACCAATTGCCGCACAGCCACCGGCACGACGAGCAGAA
TCAGCAGCAGAACCAGACGACACGCTGACTGGCACTGCTGGTATGCAGAC
AATGGCATGAAAATTGCAATTTGCACAACAGTTGTGCGTTTAACGCAGTC
CACACTATTGAAAAATACACATTTATTAAATCTCTATAGAGTTTTCACTT
TTCAATTAATCTAACTGTTAATCTGACTCAAATTGGCGCACGTGACACAG
TTGATCGGAGCCAAGGTTGCCCATTTGTTGCGTGGGCGGTGTGACCGACC
ACGCGACAACAAAGCGACCCTGCGCCAAAATTTAGAACGGCTGGNNNNNN
NNNNNNNNNNNNNNNNNGCTTATTGCCGCCAAAAGTTGTTGACGCGTAAA
AAGTAATTTGTTTAGTTGCGCTTTGTAAAATCAAATTAAAAGTGTTGTAT
ATGCCGTACTTAGCCAAATAACGTCAATTTCGCGTGTTGAGTGCAATATT
TAGCCAATGTGCTTATCGAAATGCAATTGCATTATGTGCCTGTGATAAGT
TTAAGTGTTTCAAGTGTAAGTTCTCCCGCAGCGCGTCGCAATTAATTTGA
CGGGTGCTNNNNNNNNNNNNNNNNNNNNNNGTGCCGCAAGTGATATACAA
GGCTTTAAATGTTTAACCACCTGTTATTGGTGACCACACACGGGGCGATT
AGACAAGTCTTGCGGCTACCTCAGCAGATTCGAGTCCAAGTGTGCCAAAG
GAAAAGTCCAGCGCGGTAAGTGGGCAAAATTTTCCATGATTTACACCAAA
TCAATTAAGCGCTGACAATCAANNNNNNNNNNNNNNNNNNNNNNNNNNNN
NNNAAGTTGATTAGCACCCAACTACGTTGCCCCTTGCCGGCGACATTTGT
GCCCTGATCAGCTCAGCTCGCCGGTCACGCCCACTCCACGCCGGAAATTA
GCACTCGGTCGATCCGAGTTGGATACAAATGGGGTTTACGGCTTTTGCAG
TTCTGCAAAACGGTCCACAATTTGCAATTTGGCACGGCGTTTACCAGTTT
TGTTATTGTTGACTTGGCACATTTTTTTTTTCTGATTTATTTGCGCGGCG
TATATTAATGCCCGTTCATGAAGGGAAACGGGTATATAGGCTTTTCAATT
GTCAATGGGAACGACTGATTGGCTCCTCTTTAGATATATAAACAGGCTTA
TTAGGGGCGTGGGCCATCGAGGAAATCATTAACTTCATCAGCTTTAGAGC
TAGAGCAAAAATTGGTATGAAGTCTAAGGATGAGCAAAAAATCGATAAGA
AAATATCGATGTTATCGATATCTTTTAATAGTGTTCGGGCGACTCAACTG
TTGTTGGACTGCAAACGGGCATAATGCAGTCGGTTGCACTCGACTGCAAA
ATACNNNNNNNNNNNNNNNNNNNNNNNNNNNGATTGAAATCAAACAGCAG
CGCGTCAGTTGTTTGTGGGGAACTGTGGGAATATTCCATTGCAGCGTGCG
GCCCTGTTTACCCAACTGTTTACCGCCCAGCATACTGGAAGGCGTCGTGT
TCCGCACTCATCCGCACCGCCTCTGGCCAAAATGTGTTAATATGTGGCAA
ACAGTTGTGTGTTTGTGTTAGTTGCGGTTTGTGCGGGGGAGTTGGCATTG
TAAATTGTTTTTTTTTTGGCCATCTAGTGGCCGGACCAGTGCCCCACACC
GCTTGCTTATTACAGCATTGATCGATCGATTTGGCGCTCTAATCTGTGGC
TTCTGGCCCGTGTCGATCCGTGCCGTGTGCGGCGCCAGCTTCATATACAT
ACATATATGTCTGAGGCGAGTCTCTGCCTTTTCCACGAAATGCTATTGTT
GCTCTTTGTTGACTCTGCTATTTAGAGCGTGCGAAAGGCTGGACCCGATC
GCACTGTCCCCAGCCCCAAGCAAGCCAAAANNNNNNNNNNNNNNNNNNNN
NNNNNNNNNNNNNNNNNNNNNNNNGCGCCATATGACTAGGCTCGCGTTGC
CTTTAAACGTGACTGGCCAACTTCAAATTAACTTTTCATTTTTTGTTGTT
GTTGTGATGTATGCACTTGAACGGGGTATCGAAACGTTGGCGACAAGCTA
ATCAATACAAATTATACATATTTTATATATGTACATATTTCGGTATCAGG
TCTTGCATTGTATTTAGTTGTTGTTCGATTTCCATGCTGGCCAGCATATT
TTATATTATATAAAGCAAGCACGCGGCCTTTGTTTTTGCTGCGATCAATT
AAAATTTTGGCAGGCGCATGTCAAGCCGCGTGCTACTTAGTTTGGCATAA
CTTTTGGACTTAACAGCAGGTTATATTTCTGATAGCCTGCGCACATATAT
TGGCTAGGCAGAACTGTAATTTCTGGGGTATATAAAACGCATAAAAAGTG
GAATGTTTCAATTTACAAATGTTTACCCAGTCGAACTTCACTAATTTGTT
TTCATTTATCTCTCGTAACATTTTTGCTATATGACTACATATATAATTTG
AAAGCGAGCCCTTAGATTAAAGTTTCATATTCAACGCGCTTCAAATGGGG
GTTGAGATCGAGTTCGACGCTTTACGATGTGACTTAAGGTGTGGGAAATT
TGTGCTTTAAAAGCTAAGTAAACATGTCTATTCTACAGGTTGTCTAGGTC
AGTAGAGTGCATTAATAGTGCACAGATTAAATAGAATACAAATCAAAGCA
GCCGGTTGACATTACGAAAATAATTAAAGTATATTTCCATAAGTCTCTAA
ATAGTTAAAGATTTATCTACCACTATTATATACCCTTGCTTAGAGTATTT
TAGTTATGACATCAAAGTTGTAAGGGGTTATTGGAGACATATTTGAATAA
GTACAAACCAGGGCTGCAAAGACAAGGTAAGCTTGACATTGGTTTGGTTC
ACGGTTCGAAAACCTACTCACTGCCTCTGGATCTGGTTTGTGAACTTTGT
GCTCCACATACATATGTCATATATTTAATTGAAACAAATCAACTTTTCAT
TTTGTATTGCCCGTTCTACTGAAAATATTGTAAGCAGTAAATATTTTCAA
ATAGAATTTGCGGGCTAAATTTCATCTCTACCTTCTGAAATTATCCTACA
ACAAAGTTATTTAGGTTAAGTCTTTTTAAGACATCTTTTAAACTGGTTTG
TCTTGAGGTTATGTTACGAGCTAGAACTGGTTCGTTTAAAAACCAGTTCA
AAGCACATTTCCACATTTTCTTGATCGCAGCAAAGGGCTTAGTCAATATT
ACTTTGTTTATTCAATTATTTCTCTGTCTTAAGGCAACTAGTCTCTCAAC
GTTAAAATGCTCTGGGGGCAAAGTCTTATCAACATCGGATAGCAATATCA
TAAAGAGCCCATAGAAACAATCGGTTAAGTTTTCAAAAGTGTAAGAAAGC
AACTAAGTATAGCAGTATATCTGGGGGGTAGAGTGTTTAATCTTTGGCAA
TCGAAAGATTTGTGTGTTCCTCCTGGCTTTGAAAGTAAAAGTAGCTGGAC
ATGGATATTCCAAAGATTAATAGGCTCGGTTGGGGGTTAGGACCTGAGCA
AGTTTTTGAAAATAATTGGGGAAATACCGAGGCATTAACCTGTGTTGCCT
GTTGGGTGAGAGACTTGGAGCTCGACTGTAGGCTGTGTTTACATGTAACT
GCGCACCGCCGCCAATATGCATATCGAATGTGACTAATGGCAAATACAAT
TCGGATGACGATACCTGTGTGTGTATTGCTGGCAATCAGACCTCTTTTTT
TTTTTTTTTTGGGCAATCAATCAAATGGCAAGTGGCGGGCCAATTGGCTA
TGACAGCGGCCGGAAATGAGCGCATACCACTAACCCACTAGCAATAGCAA
CTAGTCGATACCCAGTCACAGGCACGGGCATGTGTACGGCTATGGGCTGC
CTGCCTGCCTGTTGCCCGACACGTAACCCGCTAACGACATCTCTCTAAAT
GCTTGATTAACACCAGAAATTAGCGTGTGCCAAAACTTGACGGCGGCAAC
GGCTGTGACGTCACTTGTTTTGTGGCTGACATTTTATTTATTTAGTTTTT
TTTTTTTGCGTATTTTTTTTGTATTTTATTTTTTGTGTGTATAAATTTTC
ATGCAATCTCGAATCGGAGACGAGCGACCGCACGCGCCACCGGCCGAGTT
ATTGAGTGGAAAATTTCAGCGCCATGAAAATACGGCCGGGCATGCGGGAT
GATAATGAAATGCACTATAAATCGATTAGCACATTTTAAACGACGACGCG
TCGATGCTGAAAAGCAGAACGTGCCGAAATCAATTGAGAGTTTGCCCTAA
TGAGTCGCACATGGTGCCTAGAGGATTGGCTGGCCGTGTCGCGCTCGCAA
GTTCCACTTGCTCGTTTCTGGGAGTTTCGCGTTCAAGATAATGCCAACCA
AGTGTCTGGCAACGGATTAGTTGATGAGCGTCGATGATGCGGCAACAATT
TGCAACATTTAGATGCGTCAGCCAGCCAGCATGTTCGGGAACTGGGACGG
GTGTCTGGGCCTAAGACCAATTAGCACTCAGTGATCCGGACCAAACACTG
GATCACCTTCAGCAGGTTCTGGCAGCTGGTCTCTGGGTTATTGTTATTCT
TGTCTAGGTGTTAGATGCAACGGATCAGCGTGTCGATTGCGTCAATGTGG
TCGTCGCGTCGTCGTGGGATTAGGATTAGGCCTGAGTCGGTGTCGTTTAA
GTCGAGTGCTTTGCGCAAAATGTTGCCCGATTGCGTCAGGATTTTGGCAA
TCGTTGAAACCAGCTACCAGCTTGACTGATTACTTAAGCATTTTACTCTT
TCTTACCTGTGCGCTGTTGCCAAAAATTTTGCATTGTTTTAAATTTTAAC
TGTTGATTATTGCTCGGTGAGAAAACAAATGCGATTTAGTCGCCATTTGT
ATGCACTGCAATGTCTGTTCAAATATCTGACAACCTTATTTCCAATAGCG
CACAGTGGCGCCAGTTTAATGGCAACGTGTGGCACTTAAAATAAAGTAAA
GACAAAAACTGTTCAACATGTGAATGGGAAGTTACTTCAACTTGGCCGAC
AAACTACTTTGGTTAGCTACAATACCCGATACGCTGTGTGTACACACTGT
GCACTCACATACAGCACATACGGCTGGCCTTGAACGCGGCCGGTTCAAGT
TCAGCGGCATCATGCACAAACAACAATAAATACACTGAAACAAAAGCAAA
GCTGTTTCGCTTTCGGCGCTTGCAGCAAGCAGCCAGCTTAGCCCGCACCC
GTCCCCCCCAATAGCCACCCGCATCGGAGTCTAACACAGACACTAGNNNN
NNNNNNNNNNNNNNNNNNNNNNNNNNNNNNNNNNNNNNGAACTCGGCCAG
ATAGCGCACATTGTGTCTGCNNNNNNNNNNNNNNNNNNNNNNNNNNNNNN
NNNNNNGCTGCTGCTCTCAAAGTTCCGGCTGAGCTNNNNNNNNNNNNNNN
NNNNNNNNNNNNNNNNNNNNNNNAGCACAATGAACGCGCCTTGTGGGTTG
GTCTGGACAGTGTTTGTCATTGCGCATACGCCGCGTGCGCCGTTACATTT
ATACGACTGCGTGGCACTCCCATCTCTAAAGGGCGCGGGGAGTAAAAGGC
AACTAACCAAAAATTACACAAACCGCATATCCAACAACTGGGTCACTGCA
CGTTAAAANNNNNNNNNNNNNNNNNNNNNNNNNNNNNNNNNNNNNNNNNN
NNNNNNTAGTATAACGACCTTGCCAGACCTTGAAGCATTCGCTGTTAGTA
AAACAATTATCGTTGCTTCAGCAGCCGATATGGGTNNNNNNNNNNNNNNN
NNNNNNNNNNNNNNGTGTTTGCTCATAGAGTACGACTAATATGCAGTTGG
CAAAGCCTTTTATGGTACTTAATCAGGGCCTGGTATTTGCAACAGCTGTA
CTAAAAGACCTAATAAATAGATAATGTTATTAAACGATTTGATTCGGGAA
AGTTTTACGACACGCAGCTTATAAAAGTTCTATTACTATTATGCACTGTT
GTTAATATTTTATTATTCCTTATATTATTGTTTATATTTTATTATTCCTT
ATATTATTATATATTTTAGATCTTAAACTTATTCGTATATTTGTAATGCT
TCACGATTGAACAAACAAAACAATTATTTATAATTATTTTGAAAAATTCG
TTTTTCTTTTTCATATAAATAATGAAAGACATATTTGTTATGCCTCTTAT
TCCCAAATACATTGATAGATAACTTAGCTATTTTTATGCTCTTTGCATAG
CGTACTATAATTTTACCATGAAATATGTAACGCATAGAGAAAGACTTCTT
CGACGCTATAAACTAGCTTCTGAGAGATATTTTAGATATTTTAGCTTAGC
ATATTTGAACTTTACTATGCACAAGGTTCTGTAAAACCGTAAGGCAAATA
TCCACAAGGGTATTAGTTCTTCGGCATGTTGAAAATAATCTTAACTTATC
GCTGAACATAAAATACCAAACAGCATAGTTTCTCAGGCTGTCTTTGTGTT
TCTCTGTTCTAACTTGTTATGTTAGTTTCTTTTTTCATATTATGATTTTT
TTGATTTTTTTTGGTTTGTTTGTTTGATTCGGCGCTATGGCTACTGTTTA
ATTCGCTGGCAAGTTCAAAAAATATGCAAACAAACAAGAGATTCCAGTTA
TTTTCGACTGATTTACGGGGTATTTTTTGTGCGTCAGNNNNNNNNNNNNN
NNNNNNNNNNNNNNNNAGCTGGCCGTTTGTCGAATTGGTTTCGCCAGAAA
TATGCCAGCCAGCTAACAGCAATGACAAACAGTGGACCAATCTATCCAAT
ATCGGCCCATACATACTATTTGTTTATTTATTTATGTATTGTACACATGT
GTGCGTGTGTGTGTGTGTGTGTTTGTATTTTTTACTATTTAAATTTCAAT
TTTATTGTTTTGTGAGTTATCGCGCTTACCTTTTTTTTTGTTCCTTTTCG
CGCCGCAGCGAAATTCCATGCAAGGTGACTTTTTTTTTTTGTGGACGGCT
TTCTGGGTGCAAATTTGTAATGCAAATTTGTGCGCTTCGCTGTGGGCATT
GGATTTTCGATGATCAGAAAAATATATATAGACATAGTGTGTATATACAT
TCGTCAGCAGGCNNNNNNNNNNNNNNNNNNNNNNNNNNNNNNNNNNNNNN
NCTGACTGGGGGCACGCTTTGGTGTTATTTCATAAAGAAAACAATACAAA
TAACGGATAAAAAAGATTAGAAACAACAACAGCAATTGGGACATCAATCT
TAAAGCTGTTTGTTATTTGTTATATTTTTGGCACTGTTTATTTATATAGC
CAAGCGTCGCCATATGCATTGTATACTCTGTTGTCTCCGGCTCAAAAGCC
AAAAATAATCTTGCGCCTGGGGCAGCGAAATCGTCCCCCAAATGACGCAA
GTAGCACCTCAAGATCTCAAGATCCCAGCTCGCGACACCAAGTCAGACTC
TCGACAGCAGTCGCTGTTGTGAGGCCTCACAGTGTAAGCTTTACAAACTT
GAAAAACTGGGTAAATACTTGATCTAGTTTCGTTGGGCCCCATGGAAAAC
TACAAGAGTTTCTAGCCCAGAACCGAACCAGTCATTAGTTAACTTTCGGA
TCTCGCATAGCGCTAAACACATCAGCATAATTATATACGACTACATATGA
AATTATCATTATTTAAGGTGACATTTTGATATTTAACACCAGATAAGATT
TCATTATGATATCTTAATTAGAACATGACNNNNNNNNNNNNNNNNNNNNN
NNNNNNTTCCATATCAGTGCGGGGCATTAACTATTTTTGGCCTAGGCTCT
GCTTCTTTTCTTCTTTCCTTGGAAATCGCAGTTTATTTTTGGCTTTGACT
TTTTCTATATTTGGGCTCTGGTTAATATCATAATCTACCCAATGACAGTT
AAATGCGGGCTTCCTCTACACATTATTCAGACCTAATTACATGATTGATA
ATTCATTTTAACACCAGCAATTCATAAAAAAATGCCAGAAAATTTTAAGC
ATAAGCCATAACAGAAATGTGATACAATACGATAATGGCTTCCGTTTCGA
CCAAGTTATGGGAAGTTCAGAAAGATTATTTACTAAGGATAGATGGAAAC
AGAGTACTTTAGGGGATACGTTTTCCTATCTTCACCAAATGCAGCTCCCG
TAAGGAAGAGGTGCGGTACCTACAAAATAGAAGATACTGTATCTGTATAT
ACTATTTGGTCAAATTTGTTGACTTAAGCGCCTAAAACTTCAGAGATTTG
CTCAAGAAGAGGATTTCGATATCGATTTATATCGGTTGCTTGGAGATGAA
TCAAGTTATCGACTGTGGCAAGCACTTGTTAGGCTTTACCAGGGCCTACG
TTGAAAATTTTGGATGCTGACCAAGAAGATACTTTTCTCTCCCTGTTAGA
TACATTCGCACAAAAAAGTTGTGCCCTTTTCCCCATTTTAAATGCAATCA
GGGTATAAAATTGAACCACATCGATTCATGAAATATATTTTATTAAGTTT
GAAAATCGGTTAAGTTTCGATGAGTTGATAGTCTATGAAAAGCAAATGCC
TTTGTCTTTGAAACAGGGTGTCTCAAAGTCGTGTGCGCTCGTTACCTGAT
CGTTTTTTTGTTCTCTTTTAATTGTGTTATTGTGCAAATGAGATTGCATA
AACAGCAGTTGGTACTTTCCTGAAAAACTTGATGCTGATTTTAATAATGA
ATTAAACACAAATATGATTGAGTTACGGAAATGCCTTATTTAACAGTTCA
AAATGTACGTCGTATGCTGCAAAAGTTTTGCTACGGAAATTCTTAAAATA
ATATTTAACTCTCGTGCAGTATGATTAAAATTTACTTGGAACCATTCGCT
TTAGCAATTGCGGTATGCGTAACGATATCCAAGGCCGTGAATACTGCATC
CGTAAATGAGTCGAGCCCCTAGAAATTTCACATTATGCCCCTATCGGTCA
AAAGATCTTATCTGAAGCTCGCAGGCGTCTGCCCTGGCCAACCAATTGGA
CACATTTATAGGCNNNNNNNNNNNNNNNNNNNNNNNNNNNNGACGTACAT
GTGCATGCATCGTATGATGTTCCATGCTCGCCTGAAGTTCCGGAAAGCTG
GTTGACGTCAAAACATCTAATCGAAACTTGCGCTGACCCACATAGAGATA
TTTAGCTATACCTAGTACCAGCCCTTGGCAGTAGGCGGCCAGCTGCTGCT
AGGCNNNNNNNNNNNNNNNNNNNNNNNNNNNNCTGGGCTGATAAGCAGCA
GAGCCATGCACGACGATAACCAAAACACGTACTCCTCCGCCACGAATGAG
TGCTTGGTGGCCATTTGGCCAGACCGAAGACCCGATGCGATGTGTGATGT
GATGTCGCCGACAAAGACGAAGGCGTCTACGTGCGCTGCAGTATTTCACC
ATACGAGCCGCTCCCATGGCCATGGCAAGAACAGTTTCGTTGATAAGCAG
CCACGCCATGACTTGTTATGACTGATTGTCTGCCGCCGTTGAAATGTGTC
TTATNNNNNNNNNNNNNNNNNNNNNNNNNNNNNNNNNNNNNNNNNNNNNN
AAATGTCGTCAGCGTTAAAGGAGCTCGACAGTCAGGTGCCGAAGTACACA
CACCAAAAACGTCATCAATGCGTCCATAAACATTGACGTCATTGAGAAAG
CAAACAAAAGCCTTGCGTAATTGTGGCGAAATCGCCTTGCATATGAAGTC
CACAGGCTAAAATTACTAGACTAAGCCGAATGAGTCATCCGAACTACGCA
CGTTTCGTGAGAAAGATGCGTTTCTGTTAATTTGCTAATTTCGAATGCGG
AAAGTGGATTTGTTTCAGGATTGTTTATGTAGCATTGATTACGCGAAGAT
CGTCGCTGAGTCATTCCGATTGAACTGAGACTTTTACTTTGCGTCACAGC
GAAAAGTGGTTTTTATTAATAGACACTTGAACTTTAAACGGATTTATTCA
ATTGAAGCCTGTCCGGCAATAGAACTGTATACTTTATTGTGCTGATGGGC
ACGTAATGAATCATGCATATGTTGATCTAGAATAATTGCTAATCGTACGA
GTATTTAAAACACGTGCCCTTCCGTATTTGCGGCAATTACTTGATGCGTA
TGCGAATTTGTATATCGAGTCTGGATTGCGAAATCTGTGCGAATCCATAA
ATATTTGGTTAAATTATAAGCTAGGCAAATGTTGAAATAAATTAATAAGN
NNNNNNNNNNNNNNNNNNNNNNNNNNNNNNNNNNNNNGTTTATTTTTATT
AGCTCTTTGTCAAATGTGGCGCCATTTGTCAATGGAATGCAAAGCCAAAT
TAATTCTAANNNNNNNNNNNNNNNNNNNNNNCGGGGAGCTTCGTGTCTGT
TGCCAATTTTGCTTGGCATTCAAAAACGAATCGCCTTTAGCTAAGAAACC
ACATTCGGTGCTCTAGACGCTGCCTGGAATTCCCCAAAAACAAAAAGAAA
GCCAACTGCAACAACCACAGCCACAAATAGCTACAACATTTTTGCTAGAC
GGCAGACGCGTCTCGCGCGCGTGCAAAAACCAAATGAGCTAAAGTTGAAA
GATTATCAAACAAGAGGAGAACGACTAACTGCGAAACTTGAATGCCCTTG
CAGACATACAAAACAACGCGTCTTGTCCTGAATCCTCCAGCTCTAAATCT
CTGCTCGAAACTGTTTCCACNNNNNNNNNNNNNNNNNNNNNNNNNNNNNN
NNNNNNNNNNNNNNNNNNNNNNNNNNNNNNNNNNNNNAGGAGACACTTTT
CAGCTGACCTAAATCCGAGCTTGCTTTAACTAAAACAAAAGGCCAAAGCA
CACCGAGCTTAGTCCTTTGTGGCAGTTAAACCTATTTAAAGCCGCACAAT
GTGCGTATAAATATTGAATCACGAAGGGGCTTTACTTGGCGCCTAATCTG
GACTCTTTGTGGTATTCTATATAAATGAACAACAGGCTTGTAACTTCTGT
AAAATCATATGTATATTAGATGTTTATGTGGATAGAAGTTACTCAAATGT
TGCTGCCATAGAAAGACTTCTTTATTCTAAGTTCGGTTAAGACTTCTTAA
ATATCAAATAAGTATTTCATACAAGAACTTATTCTCATGATAACTTAATG
ATATAGAGCTACGAGCTATGCACCCACAAGAACTAGACGGATTTACTATG
TAAATTTTCATGAAGGAAGAAGCTTAAATGTATGAGAGCATAGTTTGCAT
AGACAGACATGACTANNNNNNNNNNNNNNNNNNNNNNNNNNNNNNNNNNN
NNNNNNNNNNNNNNNNNNNNNNNNNNNNNNNNNNNNNNNNNNNNNNNTTG
CTGTTGTTACTGATCAGGATTATATAGGATTCGATTCCCATTGCATGAGC
GCATTATAATACACTCGGCAAAGATTGTCAAAAGAAGTACCAAAACTCAA
AGTCAACCATATATCTACTTGCTGATGATGCTGCACACGANNNNNNNNNN
NNNNNNNATTTTCGTACTTTAAGCTGTCTCCCATTGCATGACCAAGTTAT
AATACCCTCGGCGAAGAGGAGGAGAGCACACGATGATTTTAAAAAACAAA
ACCAGTTAGCTGGAGACGTTGCGCCGACTGCGGCAGCAGCGGGCGGGGCA
CTTTAAGCCACACACGCGCCACGGGAGCAATTTTCAGCGCGTGAGCCGCC
AGCAGCGCANNNNNNNNNNNNNNNNNNNNNNNNNNNNNNNNNNNNNCGTT
TGTCATAGATTGTCATTGTCCACGCGACTGCAGCAGCTGAATTCACACGG
CTCGTAATGTGGTTTTATTTTCCGCTGAATTCGCGGCGACATTCCCAGCG
AGTNNNNNNNNNNNNNNNNNNNNNNNNNNNNNNNNNNNNNNNNNNNNNNN
NNNNNNNNNNNNNNNNNNNNNNNNNNCTAGATGGGTCTAGAAGGCAAATA
TACTATTAGACATTATGCAAATAATTGATGTGGGGAGGCGAGTGACTAAA
CTAACGTTTGTTTATTTTCAGCTTGAGATAAGTAACTGTTTTTACAAATA
ATTATATTGTCGAGTCGAGTACTTCAGACATTTTATTTTATTTTTTTTTG
GGTAATATCAGTATAATATTTTATACCATATTTTTGTGTGTTTTTATCTT
AACAAGGTTTTTATTTTTAATAATTTGGTGAAGAACATTGCGAGCTAGAT
GAATCGCCTAAGTAGCCAGTCTTTAAAAAGTTTAACGAGAATCCGGATTC
