# Supplementary material for: SMCis: An Effective Algorithm for Discovery of Cis-Regulatory Modules
Source: PLoS One. 2016 Sep 16;11(9):e0162968. doi: 10.1371/journal.pone.0162968 (PMC5026350; doi:10.1371/journal.pone.0162968)
Supplement: S1 Datasets — (ZIP) [file pone.0162968.s001.zip › dataset/Drosophila/Masked/dvir_hb.fa.masked]

>scaffold_13047:17038307,17078306
AAATAAAGACTGACATTTTCTTTTATGTTACACACTCAACCTACCGTTTA
CATAGCTTCCTTGCAGATTGTAGAGATTCCTCGGTTAACTCCTCTTTCAA
CAGATATACACGCACTCCCATGATGGCAATGCTCAAATAATGCATCCAAT
CAACAGCATTCAAATCGAATTCATACTTTAGACGATCTTGTGGCGACATT
AACTTTAATAGCCGATCAGAATTGCCCATCTCAAATGTCCAGTTAGGGAA
AGTAAATGGGACTAACATTTTGAAGCTTTCGTGTATTCTGCTGTAGATTT
TTTTCATTCGCGGCTTCTGGCCCTTTAGACGCAGGGCCGTATCAATGAGA
AAGCCAGGCAGATGGTGATAGAGTAATGTCAATAGCTTGATTAACCACAA
ATTGCTGGTCAAAATGGTGAACGGGAACCATATCGCTTGATTAACTGGAT
AAATACGAATGTACTTTTCCATCCATGCCGATATTTCCCCCCATGTTGTC
GGGTTTTGAGCGGTGGGAGCAAAGTTGTAAATAGTTGGATCTGGTGCAGG
GTCTCGGCGCTGGGCAGTTTCCACAGCTGTTTGCCAGGCGCAGGACAAGA
CTAAATTGACACAATAGTCAACTGGCACAATATTGGAGCGGGCTTCTTTC
TTTGAGTAGACGAGGCGTAGAACGCCAGCGGCACAGCCATATGAAATGGC
AATGGGTCCATAAAGGTTGTCAATGCATCCTTTAAATGGCTCCTTATAGC
TGGGAAGAACTTAAGCCAAAGGAAGACAAAAATATTATCAAAAGGAAGCT
TGGCTATCGATCCTCACATACTCATGCCTGGCCGAAATATGCATATGGGT
AGATCGGCAGCCTCCCTTTGCAGCACCTGCTCCGCCAGCGCCTTTGTGTA
GGTGTAGGTATTGGGAAACTTGCCAAGCAGGGCTGGTGTCATTTGGTCAA
TCAGCTCGCAGCTCAGCTGATCCTGCAGCGCCAAAACCTTGTCAGCCGAG
CAACTCAATAGCTCGGGATAGAAGCACTCGCGGATGTGCTCGACCGGGCA
GTTAGAGAACGCCGTGGACACATGGACAAATGCCTCCAGGCGGCCCATCT
GCTTGGCTAGCTGCACAAGTAGACGAGTTGCTCGCGTGTTGATGCTCAAC
GCGCTGCTAAGCGGCTCCACAAAGTTCACCGTGGCTGCACTGTGCACCAC
CACTTGCACCTCCTCAGTCAGCACCTGCCTGTCTGCCTCGCTCAATCCCA
GGTCCGGCAGTGCACAGTCCCCAGCTATGGGTATTACCTTCTCCAGGGAG
TTGGCCTTCAATTTAAGCAGTTCGCTGAACATCTATTTCCAGGAGCATTG
AGTAAGAGTTCAATTATTTCTTCGGATCATGGGCGACTTACAAAATTGCT
TCGAAGAACAGCCATCCGACTCTGGATTTGCTCGCCACGTTTGGGCCGTA
TTAGCATATAGATACGTTCCACCTCCGTTGTTCGCAAGAGTTTCTCAATT
ATCACTGAGGGACACACATGAATAAGAAAAGCACATTTTAAACTTAATTA
TCACACACTAAACGCAATCTTTTGTACTCGATAAACTGTGTCCGGCATAG
TCCTTGATATATCAAGGTTTACCTACATTTTCCAAGGAATCCGCTGCCAC
CGGTCAAGAAAATAGTCTTATTTTTATAAAATTCAGTAATATTTGAATCC
ATTTTATGCTAAGATATCGCTAAGGATAAACTTTTAATAATCCGCTAAAG
ATGATGCCGATGCTTTCCGAACGCGGCAAGAGCTCGAATACTCAAGTGCA
TTTTTCGTGCTCATGCCTTTTATAGAAAAAAATACTTTCGACTAAAACTG
TATTAGCTCAAAACGACAAAATGCGGATAAGCCGAATATTTAATACCCTT
TTAGATATTTGCTTTACGATTTGGCAAGTACATATGTGAGTATAGTTAAG
ATCATAAGTGCTGAGTTTGGTGAAAACCATCTTGAACATGTATGAGGTCA
AGTCAACAGTTCCCGACTAGGGGATACCTTGAACCCTCTTCTACCAACAC
CAAGTGCAGCTCGCGTTCGTTTAGCAGTAATAAAAAAATAAATATACAAA
AAATGTGTTTTCCGAATGGGACTCGAACACGTAACAGATGACTCCTTTTG
CAACCGCCTCTAACCAACAGCCACAACAACAACTTAAATTTAATGAGAAG
AAAACGGATTAAAAAACAATACAATCGCAATTGCAATGGTGTTGATAGAA
TTTAAAGAAGACCTACATGCAATTTGCGCTTGCTGCTTGTACTATAGAAT
ATATGTATAGCCAACTATTCATATAATAATCTACCTTTCGACCCATCGTT
CTCAGTAATATAATATACTTGATAATCATGAGTATGTACTGGCGGTAACA
GGAAGACGGATAGATGGAAAATTTCAAGAGCATATTTGGTTTCGACTATA
TACGGAATATACTAGAATATATATACTTTATGGGGAGCCCATCATGCGTA
ACACATTTCATGAAAATAATAACTATAACCTATAGAAGAGTATAAGAACG
TAACCGATAAATCTGCATATAGTCTTTTGTTACGAACTTATATTTGTTTT
ATTTAAATACTGTAAAATTACTGTATAAATTACATCAGTCACGTTTCAAA
TCGAGTTCAGTACCAGCGGTCAAAGCAAACAAATTATACACAAATAATAA
TTTGATAATATGCATTCACAGCCCAGCTTTGGAGTGCGAAGGCATTTGTA
TGGTCTGGTAATACGATTAATATGGCTGCAAGCTGACCCTAGGTAGGGCC
GATGACTAATTGAAGAAAACTTTATCTAAAGAGGTTTCCCAGCTACAGCA
CAGTCCGAAATTTGGGACGGTGTCCCCATTCTGCCCAACTTCTTAATAAT
TAACTCGAATATTTCATAATACATAATATTGAGTACAACAATATACAAAT
ATTCTATATCTCTCTGTCTGTTTCTATGCGAACTGGTCTCTCAGACTAAG
AGTCTTGAAAATTTGAATAGGTACGTCTTTCTATTGCAAGCAGTTCAAAT
GTTGGACTCGCCCGAATCGGACCAAAGGAAAGATTAGTCGAAAAGTTGGC
TAGGAAAAACTTTTTTGTTTATCGCTCCTTCACTAACCCCAGCTTTAACT
TTTTTAACTATGCTTCTTGTTAATGTTATCAAGATCGCACATTGGAGGAA
TCCTTCGGAAAAGTTGTTGTTCTACAAAATAAGCTGTTTTCCAAGATATT
TTCATTAAACTCAGCATTTACCAGCTTTACTATTCTCACATTGTATACCC
TTGTANNNNNNNNNNNNNNNNNNNNNNNNNNNNNNNNNNNNNNNNNNNNN
NNNNNNNNNNNNNNNNNNNNNNNNNNNNNNNNNNNNGCCGTTTGAAACTT
TGCAGGGTCTTTTTCTGTTGCACGCAGTACATATGTCGGAACTAGCTGGA
TCAAACTACTATATCATATCATATATCAGTCGAAAAGTAGGTTCTTGTAT
AAGAAACTTTTTTGTTTATCAAGATATATTGACCAAACTCGGCATATATT
AGTTATACTATGCTCCTCATGTATATGCAAAATCCTATGAAGATTGGACT
ACTATATCATATAGCTGTAATAGGAACGACCGGTCGAAAATTATGTGGAT
GTATGGGAAATTTTTTTATTTTCAAGATATTTCGACCAAACTCGTAATTT
TGAAGTTTAAATATGTTCCTTATATTTGTGCAAAATATTACATCGGTGTA
ATATATATTATATAGCTGCCATAGAAGCGATATCTTAACTATGCTCGGTA
TAAACTATTTTCCCTGTGCTTATTAGAAACGGGCAAAGGACTATGAGCAT
TATGAAAAAGTTGGGTCTGCAAGGTATTAGAGCTTCGGGGTGCCACCGTA
AAATGATGTAAAAATGAATATAAAATCCATAACTGCAGATATTGTATGGA
AATGTATGTCGCAACATTCTACAGGGGCTGCTGAATTTTTCGCTACATTT
TTTAATTTGCTGAAATCGGTTACACTTTTGTCATAAGCCTCATCTGTTAT
AATCCGGGGTCAACAATTGAATACCATTTGATATGNNNNNNNNNNNNNNN
NNNNNNNNNNNNNNNNNNNNNNNNNNNNNNNNNNNNNNNNNNNNNNNNNN
NNNNNNNNNNNNNNNNNNNNNNNNNNNNNCAGAATAGAAAGTTTTACATA
AAGAGACAAACTTAAACCAATTATAGCTTAAAGTATTTAAGTTCCTTTTT
ACTTATGTAGGGTATCCAACTATTTGTGCTGCCCATTGGTTGCAAGTGTT
TTATATCAGTCAAGGCTTACATTAGAAAATAAAATATGCTGTCTTTGTTT
TGCCTACGTTTTATACCTTTATTCTAACTAGGGAGGCATATCTAATTGAA
CTTTTGGCATAGGCTTTGTCTCCCCATTTACCGTGCCTTGACTGCGTCTA
ATAGGCTCGTCTACTTTTCGTAAGCAGCTCAATTTTTTATTCTGCAGCAG
CTGGCTGGCCATTAAGCTACTGCAAAGTAATGGAAACCAAGGGTTATCTC
CTTTAAGTGTATTAAAGAGAAGTGTATTATAGTAACATCGGAAAACTAAC
TAGTGTACAAATTCTCTATTGCGGCTCGATTTGCATGTTGCGCATCTATC
CGTCAGTCAGTCAGAACACGGAGCTTTGAAGCTTTGTGGGAAATAGGAGG
AAGTATAAAACGAAGTGGAAATGGGATGTGGGTAGGGTATATCAGAATAT
ATATATTTATATTCTATATCTCAAACTCTTGTACTCTCTGAGATNNNNNN
NNNNNNNNNNNNNNNNNNNNNNNNNNNNNNNNNNNNNNNNNNNNNNNNNN
NNTTCTTTGTACAATTCTTTTACCCAAATCCAAAATTTTTTTTTCCCAAT
TTTGATTGTAACGTAAAAAACCTACGTATATCTAAATCTACTGCATCAGA
TACTGAAAAAAAAAATCGCATTTAAAAAATTGCGTCTTCAATTAAGATAT
AATATATATGTTTCATATTCCTCGTTATTTAATTTCCATGCAGCACGTGG
ACTTAATTTCCTCGTACTTTGGAATATTAAATCGGTTCTAATTAGAACAA
AATTATAATATTATACTTTGCGTTGGTTTTTTTTATTGAGCAAACAAAAT
AAAAAGAAAAACAATTTAGTTTTTATTGTAAGCGTCATTATATATCCATA
AGACTAAGATTCCACCTTAGAACTTCACATAGACCCACCACAAGATGGCA
ACAGGAATGCAGCAGGCAATAAAATGTACAAGATAATTGAGTATTAAAAA
TCTGCAAAAGACAACGAGGAGTAGATGTGTTAAGTCTTGGTCTGACTTTT
TCTTTTCTGTTACATTGTCAACCTACCGTGTATGTAGCTTCTTTGCGGAT
TGAAGAGATTCCTCGGTTAACTCCTCTTTGAAGAGATATACACGCATTCC
CATGATGGCAACGACCATATATTTCTTCCAATCAATACTATTCATATCGA
ACTCATATATTAACCGATCCTGTGGCGACATTGACTTTATTAGCCGATCA
GAATTGTTCATCTCAAACGTCCAGTTAGGGAAAGAGAATGGGAGTAACAT
TTTAAGGCTCTCGTGTATTTTACTGTAGATTCTTTTCATTCGCGGCTTCT
GGCCCTTTAGGCGCAGGGCCGTATCAATGAGAAAGCCAGGCAGATGGTGA
TAAACTACTGTCAACAGCTTGAAAAACCACAAATTGCTGGCTAAAATTGT
GAACGGGAACCATATCATTTGATTAACTGGATAAATATGCTTATTGTTTG
CATACAAATCCGTGTATTTCCTCCATGTTATTGGGTTTTGAGCGGACGGA
GCAAAATTATAAATAGTTGGATCTTGTGCAGGAACCCGGCGCTGAGCAGT
TGCCACAGCTGCTTGCCAGGCGCAGGACAGGACTAAATTGACACAATAGT
CAACTGGCACAATATTGGTTCGGGCTTCTTCTCTTATGGACACGACGCGT
ACAACGCCAGCGGCACAACCATATGAAATGGCAATGGGTCCATAAAGGTT
GTCAATGCATCCTTTAAATGGCTCCTTATAGCTGGGAAGAACTTAAGCCA
AAGGAAGACAAAAATATTATCAAAAGGAAGCTTGGCTATCGATCCTCACA
TACTCATGCCTGGCCGAAATATGCATATGGGTAGATCGGCAGCCTCCCTT
TGCAGCACCTGCTCCGCCAGCGCCTTTGTGTAGGTGTAGGTATTGGGAAA
CTTGCCAAGCAGGGCTGGTGTCATTTGGTCAATCAGCTCGCAGCTCAGCT
GATCCTGCAGCGCCAAAACCTTGTCAGCCGAGCAACTCAATAGCTCGGGA
TAGAAGCACTCGCGGATGTGCTCGACCGGGCAGTTAGAGAACGCCGTGGA
CACATGGACAAATGCCTCCAGGCGGCCCATCTGCTTGGCTAGCTGCACAA
GTAGACGAGTTGCTCGCGTGTTGATGCTCAACGCGCTGCTAAGCGGCTCC
ACAAAGTTCACCGTGGCTGCACTGTGCACCACCACTTGCACCTCCTCAGT
CAGCACCTGCCTGTCTGCCTCGCTCAATCCCAGGTCCGGTAGTGCACAGT
CCCCAGCTATGGGTATTACCTTCTCCAGGGAGTTGGCCTTCAATTTAAGC
AGTTCGCTGAACATCTATTTCCAGGAGCATTGAGTAAGAGTTCAATTATT
TCTTCGGATCATGGGCGACTTACAAAATTGCTTCGAAGAACAGCCATCCG
ACTCTGGATTTGCTCGCCACGTTTGGGCCGTATTAGCATATAGATACGTT
CCACCTCCGTTGATCGCAACAGTTTCTCAATTATCACTGAGGGACACACA
TCAATAAGAAAAAATCACATTTTAAACTTAATTAAGTATCACACACACTA
AACGCAATCGAGTTGTACTCGATAAACTGTGTCCGGCATAGTCCTTGATA
TATCAAGGTTTACCTACATTTTCCAAGGAATCCGCTGCCACCGGTCAAGA
AAATAGTCTTATTTTTATAAAATTCAGTAATATTTGAACCCATTTTAGGC
TTAGATATCGCGAAGGATAAACTTTTAATAATCCACTAAAGATGATGCCG
ATGCTTTCCGAACGCGGCAAGAGCTCGAATACTTAAATGCTTTTTTCGTG
CTCTGCCTTTTATAGAAAAAGGTACTTTCGATTACGACTGTATAAACTTA
AAACTACAAAGTGCGGATATCTTTGATACGTCGAAGATATAATACCCTTA
AAGAACAGAAAACAGGTAAGCACGTAAATGCTGAGTTTGATAGAAATAGC
TTGGGAAACAGAATATATTTCCATAATCATATTGCGAACGGTTCTTCCTA
TATAGATATATAATATAGAAGTCAGATATTGATAACACTTGGCTCACATA
TAATCAGCAAAGTTTGGCTACATCCACTGGGAACGCGGAAGTTTCCTTCT
ATGGCTCACATAGAATCAGTAAAGTATAGCTATATGATGTAGTTATCTGA
TCATGAAAGGCTATGGTTATATCCACTGGGCTGCTGATATAGAATGTATA
TACTTTGTGGGAACGCGAATGTCTCCTTCTATGTGTAACACATTTCATCA
CAGACTTACAATACATTCTAGAAGAGTATAACAATGTAACCGATGGTGTT
TTAATGTGAATATGCGGGGCAATGAGAAATCTGCATATAGAATTTTGTTA
CGTACTTATTTCCTTTTAATTCAAATACTTTTATATCAGTCACGCTTCCA
ATTTAATTCAGAACGAACGGTCATAGCAGATAAAATTAGGTATAAATAAT
TAATTGATACTTTGCATTTTTTACCTAGCTGTGCAGTATAATTGCATTTT
ATGCATATACGGCTGCAAACAGACCCTTGGCAAGGGCGATGACTTATTAT
AGTCGGTCATACAGAAGATAAGTTTATTTAAAGGGCTTTCCCAACAACAG
CAAACTACGATGAATATAATAACACCATGTTTCACTTAAGTCTCTTCGCA
TGTTATGCATTTTTGATATACATACATATATTTTGTACAAATTTGATGTA
AAGTAACGAATTAACTTCTTTATTTCTGATAGGTACCAATCCTACTCCCA
GTTCAATATACGTCCAAACATTAGATAAAACTGACCTTGCACAAATCTTA
GTTTGTATTTGTGTTAACTAAGCTTGTATAATATTGAGTATTACACTTTT
GTTATGAAAGNNNNNNNNNNNNNNNNNNNNNNNNNNNNNNNNNNNNNNNN
NNNNNNNNNNNNNNNNNNNNNNNNNNNNNNNNNNNNNNNCCCGTCTTTCT
ATTTTTAAGTATGCAAAAATATGTCCAAGTTTTTAAGTTTTCTATTAGAA
ACAGTATATATGTCGGACCCGCCGGATCGGACCTTCATATACTTGTCATA
GGATAGATCGGTCCAAAAATGCGCTCTTATATGAAGAACTTTCTTGTTTA
TCGAAATATCTTGACTAGCTCCAGTTTTAACTTGATTTACTATGCTTTTA
ATACATATAAGCTAAATCTTATCAAGACTGCACTTATATATTATTTGGCT
CTATTAGAAGAATCGGACGGAAATGAATTTAAAATCCATAACTGTAGAAC
ACCACGTCGCAACATTCTCCAGGGGCAGCTGCATTTTTCGCTACAATTTT
TAATTTGCTATTGCCGAAATCCGTTACATTTTAGCCATAAAACTGGTCTG
TTGTAATCCAGGGGTCAACAATTAAATGCCATTTGCAATGGCAGCGCTGA
GATCGCCGATGAGCATTGTGGACTCAATGCCATGGGCAATGAATAATTAT
TTAAATGTGCCAACTATTTTGAATCAAGACGAAAAAAGGTCAAGCTAGGG
GCGAGGGGTCAGCCGCAGCCCATTCGTCCATTCGTCCATTCGATTGGTCG
TCCCAGGACCCATTCTGATTGTGATCCTCGGAACCATTTCTCAGCATGCA
AAACAATGGGAAATGCGACAAGCTAAAATCCTTTTTTAGTTTTCCATTCT
GTGTGTGCGAATCGAAATTGTTACAATTTAGAGCATTTCTGTTTGTGCAG
CAATAAATTTGAAAATTGCAGCCCCTACCCCTGCCCCTGCGCCTGGCCTG
GTCGTGGCCACCCCTATGAACCCCGGGGCCAGCATGCTGCCTCCTTGACG
CTGCGTCTTATGCGTGACCCCGAATTCACGCAATTCCTGTGACACATTCA
CAGTATACGCATTAATTTTAACCTCTGCCCGATGCTGATGCTGACGCTGA
CAAGGGGTCAGCGCCGGCGACGTGCGCTCTCCTTGTTTAACCAATGACCA
TTGGCCAACCCCCGACCCCGGCCCCGAGCGCTGGACTGAAATCCGCATTT
GGTTCTGTGTTGGCGGCATTGCACCGCAGGGGTCACGAAAGTGTGAAAAT
GTATAACTGCCAGCCGGACTGATTAGATGGTCCGTGCTCGAGTATACTCG
GGGTGAGACCGTTGGGCATTTTTGGCGCTTATTTCGAATTGCCAATTGCC
TAAGCTTGGGATTTAGCACAGAAACAGCCGCAGCCACAGACGCTGCTCAT
TATACAATGAGCNNNNNNNNNNNNNNNNNNNNNNNNNNNNNNNNNNNNNN
NAGTCAACAATTGTGTTGGCCATTGTGGAAATGCGTTTCGATTTTAATGC
GCCGACAACGACCCAAAACGGCCTTAGTGGCATTCATTTCAGGCGCATTA
CAAATGTAACCCAATGGGGTACAGGCAACGAATATGATTTGTGTCCAAGA
CTAATAATGCATATGGCCATTTGCGAGCCTTAGAAGTCGCTTCTATGCTG
AGGTTCTGATAGCTTCGACCCTTGTCTAGTTATTTCTTGAAAATACGTCC
AGCTGCGTGGTATAACTTAGAATAGTTTAAGTGTCTAAATATATGTGTAA
ATACATTACGTATGTATGTTTTAATAAAAATACATTGTGCTAGGAAATTC
ACAAAATATCTCCCTTATAACTTTTTTAAACATATCCCGCCTGTAAAAAA
ATGATTACAAATGAATTTTCATATAACCCACCAAATCAAAGAAGGAATGG
ATTTGCCAAAAAGTGAGAAAAACACCTCAAATGAACTTGAAAAGAAAAGA
GTTTCTGTGCACCTCCTTCTCATAAGGTAACTATCAACCGGTTAGGACAA
ACAATATTATGTGTAGAGATAANNNNNNNNNNNNNNNNNNNNNNNNNNNN
NNNNNNNNNNNNNNNNNNNNNNNNNNNNNNNNNNNNNNNNNNNNNNNNNN
NNNNNNNNNNNNNNNNNNNNNNNNNNNNNNNNNNNNNNNNNNNNNNNNNN
NNNNNNNNNNNNNNNNNNNNNNNNNNNNNNNNNNNNNNNNNNNNNNNNNN
NNNNNNNNNNNNNNNNNNNNNNNNNNNNNNNNNNNNNNNNNNNNNNNNNN
NNNNNNNNNNNNNNNNNNNNNNNNNNNNNNNNNNNNNNNNNNNNNNNNNN
NNNNNNNNNNNNNNNNNNNNNNNNNNNNNNNNNNNNNNNNNNNNNNNNNN
NNNNNNNNNNNNNNNNNNNNNNNNNNNNNNNNNNNNNNNNNNNNNNNNNN
NNNNNNNNNNNNNNNNNNNNNNNNNNNNNNNNNNNNNNNNNNNNNNNNNN
NNNNNNNNNNNNNNNNNNNNNNNNNNNNNNNNNNNNNNNNNNNNNNNNNN
NNNNNNNNNNNNNNNNNNNNNNNNNNNNNNNNNNNNNNNNNNNNNNNNNN
NNNNNNNNNNNNNNNNNNNNNNNNNNNNNNNNNNNNNNNNNNNNNNNNNN
NNNNNNNNNNNNNNNNNNNNNNNNATTGTACACTGTGCCGTGCAAAATGT
AAACCTTTTTTAGTGATTTTTTAACACCTTCATTTATTGCAATATTTTAA
AGTGAGATGAGGAACATCCACATGCCTTATAGATCTCCAGTGCATCAATA
TTACCATGGATTGCGAAACTTTATGCAGATTTGAATTCAAATGTTTTTTT
TTTGCTGTTTTAAAGAGTTCAGTCGAATCAAAAACCTGGGTTATCAATCT
GATGAATATGACAATATAAAGTATACGAATAAGTTCGCAAATATAACTAG
GCTAATAGAAATCATTTTTTTCTTAAATAAATATTTAAAATATTTTTATT
TTTCTAGTGTTCCCTCAATATATGCATACTCAAACATAAATTCATATTTT
TTTAAGTTTTTCATTGCAGTTGGACACATTTTCCGTGTGTTTTTACGGCA
TCCATAAAAGCAAACCCAACAAAACTTAACCCTTTGGCTAATGAACAGAC
ACTCGATTCCTGGAAACGAGTTCGAGTTCAAGATTGTTTGAAAGCCCTCA
TAAAGCATGCACAGACCAGCATTTAACCCGTTCGCGCAAACGGCCCAAGA
ACTTTCGCCAAAGGGTTAAGGAAGTGCAAGTATTCGCCGTGCAAGGTGAG
GAACAATGGGCATCATAAAAAACACAACCGATAGATCATAAAGAACACAA
AGCCTGCGACATTAGCTGGAANNNNNNNNNNNNNNNNNNNNNNNNNNNNT
CGCAGCGCAAGGCGTTTTCGCCGGAATTCGGCAAGGACAACGAGAAAGAG
AAAGCAACAGGACGAGGCGGTGTTTCTTTTTTTTTTTCTTAATGGTGAAA
GGGTTAAGGTACAAAAAACAGCAGCCGCATCCGCCTCAGCTAGAGTCCTG
GGCCCGAACTAGCTACCTGCGTCGTCTGGGCCATAAAAAACTGAATGTTT
TATGGTTTTTGGGCAACTCTAAAAAACGGCATATTACGCGGAAGTGAGTT
TTTGGCCTCTTGGTAGTGTCTGTGGCTGTGGCTCACCCTGTCGCAGTCGA
GTCCTTGGACAATCGTAACTAGAGCAGTCTAATGAGCTGCTCGAGTTGTG
TTTGAGGCGTTGACGTCTGCTCGTGTTAAGGAAGTTTCTCGTGATTTTCC
AGTAATTTTCATTGTTGGGCCATCGGTGAAAACTCATTACCTGAACATGC
AAAATATCTATCTATCTATACATGCACGTAGATCATAAATACCGTACGGG
CTGGCCACGAAGCCACCGAAACGGGCAATTGTCCTGCCGTAATACGCGTT
GTCCTTCACGCTTTTGTTGCTTTTCAGCTAGTTTTACGGCGTAACCATTA
AGACAAACAATCAAAATTAGAGCAACTATTTTGCCAGGCTCANNNNNNNN
NNNNNNNNNNNNNNNNNNNNNNNNNNNNNNNNNNNNNNNNNNNNNNNNNN
NNNNNNNNNNNNNNNNNNNNNNNNNGCGGTATTGCTCTAGTTTCCTTTTT
TAATCCTTCGGTTTTTCATGCTAAAAAAGGATTTACGGATGTGTCCTGGT
CGCTGTTAAGCATAATATTTCTGCGAAACTATGCCCGCACCTCTTGCTCG
AGTGGGCGTATCTCAGCGAACCAAATGCCATTTGATTTATTAAGATGCAA
ATGCAGGGGCAGTTGCTCAGTAACTTTCTGCCAGGGACTGGCATATATTA
AAGGCGTTTTAGATGTTCACGAATTGGCAATTGAAAGACATATCCTTAAA
TGGGGATTTCTACAGTACAACACAATTCAATTAACCGCAGAATCAGATCT
CAATTAGGCCGCCTTTAAAAAACAAGCTGGAAAACTAATTAAGATCAANN
NNNNNNNNNNNNNNNNNNNNNNNNNAAAAACCACACACACACGCACACTC
GAAAGAAAACCCAAAGAAAATGCCACATCATCCTTAGCATGAAATCAGCT
TAAAAACTCAAGGTGATATCTGAGGGAGAGAGGTCAGCAGAAAAGTGCGC
CAAATACAAACAAAACTAATTGAGATCGAAAAATGTTTGGGGTGCGGATT
TGGATATGGGCTGATCAATTGAAATTCGGTCAACCACAAGATTCGCATTT
GCATATGAGAGATCTTGATCTCGAAAAACACCACCGGCGAACAAAGCGTG
CCGTTCACAACAAGGACTAAGGCCAAGGGCTCTAGATCTCGAGAATCTCT
GTTGACATTGCCCGAACAAAGGTTGATGCAAAGCCAGCATATCATTTCCA
TAGAGCACTTGAGCTATGTACTCTGGGCAAATTAGATGACAGTTGTTATC
ACGATTATCAATTAAAAGGTCAAGCGTGACGCGACTGGACATGTGCGGAC
CGGCAACGGGCAGCGGCTGTGCGCCTGCGCGGCTTAAGGAACATTTGTTT
TGGCTTTGCGACAACTTTACATAACTTGGGCGGCTCCACGCACGCCCGCG
CCCGCCTTAAGCAGCGCTAATCACATGATCAACACTGGATCAGGATCAGA
GTCGCTGATCCTTGATCCTGCTGCATGCTGCGTAATGTTGGATTATGCAG
TCGCCTAGCCAAAATTTAAATCACTTTTAAATCTCTGGCTCTGGCTCTGG
CTCTGTTTCCCTGCTGCTCTAGTTTCCCGGCAGACGCGGCTACGCCGCCG
GTTTGTTCGCGGATGCGGGATTAATGAACGCCGTCTCAAGTCCGCCCACG
GCCAGGTAGTCAGCTCTTTAATCCTTTCTTCAGTGCTCGCAAATCCGCTG
CAAAGTCCGGTTGCACTTCTTCTAATCCGGTTGACTACGTCAATGATGCG
CGTCTGCCTGCAATNNNNNNNNNNNNNNNNNNNNNNNNNNNNNNNNNNNN
NNNNNNNNACCTGTTCTGCCAGCATCGCAGCGTGTGTCCTTTGCGTGTAT
TTGCATATTGTCGGAGTTTTGTTTGCGTTTTTGGGCCAACGTTTGTTTTG
CAAATATTTGCCTTTGCGTTTTGCTTGTTTATGTTCATTAAAATTTAGCT
AAAATCATTATGCATTAAAAGCAAGGAATTATTACAAACGATAAAGGATG
AAATCCAACATATAAACCAGACATCTGGCCAAAACGCTGATTGCATTAGC
TAAAAAATATAAATATATTATTAAGGATATCCGTATAGAATCAAGTTTTT
TTGTATACCTTTGCTAAAAGGTTACTTTGTGTCTTAAGTCATTCAAAAAT
AAATTTCANNNNNNNNNNNNNNNNNNNNNNNNNNNNNNNNNNNNNNNNNN
NNNNNNNNNNNNNNNCTAAACATTTAAAAATAGGCGTGTTAAAAAAAACT
TTTAATGAGAATCTTTATAAAATTCATATGACAGAATAAAAGTATACATA
AAAAATAAATTAATTTATTCATTAACTAAATCATTTTTACAGAGTTACAT
AAAAGTTGACCATAAACCAAAAAGTTTCATTAGTTTCGTTCAGTCGCGAA
CCAGGTTTGCACCCAACACGAACCAAGGCCTTGGTTCCAATCTTGACTTA
CGTTTCTTCAAAATTTCAAAAAAAAATAAACAACTCAATTGATTATTTTA
TATAATACTCGTTGATTTTCCTCTTAATTAAAACCCGAAATTGGGTTCGG
GTTCTGCTTTAAGTTCTGTTGTTTTTTTTTTTTATCTAACTAGTAAAAAG
TATATACACCAAATAGTTGTTGTCTCTCAATATGCATTCAATCATAAACT
CGATGACAGCAAATTATCTGTTTGCATAAACATGTCATTTGAAACGCAAA
GCAAACATTACGAACATGCTTCATTATTCCATGTTGCATTCTAACAAAAT
TGTCCTGTGCAATTCAAGCATTGCCCCAAATTTCGGGCTTTAAGTTGCAG
CACAGAAAATAATTACCGAATGCAGCAGCCTACCACGCCCCAACACAAGC
AAGAGAAGAGGACTCCATGGAGCCGGCAGTGGGCAGATGCCAAAGGCAGA
CGAACTGGACCAAAAATCAATAATCAATAATGAAGCAAATTTTGGCAGNN
NNNNNNNNNNNNNNNNNNNNNNNNCGACAGCTGCAATTGCGAAGTGCAGC
AAATGCAGCGCTTAGCCAAAGGATGCATATTAGACGCACACACCAGGACG
AAGAGAATGTGCTCTATGNNNNNNNNNNNNNNNNNNNNNNNNNNNNNNNN
NNNNNNNNNNNNNNNNNNNNNNNNNNNCTTGGGGAGGCAGCGACCAGTCA
CTGCGCGCCGATTTTTGGGGATGGGGTGCATTCCACTCATTGCTTTTGAG
TCAGTTACAGCAAGCAGCAGCCGTTTTGAGTGCAATGTTTTTGACGTTGT
AACTGTGCGAAATGAGCATATTCTGCTCTCTGGCTCTCGGCACGGCTGCN
NNNNNNNNNNNNNNNNNNNNNNNNNNNNNNNNNNNNNNNNNNNNNNNNNN
NNNNNNNNNNNNNNNNNCATGCATTTTTGACATTTGTTTCTTTGCATTTG
AGTTGATTTTGGACCAGAGCTCTGCACTATGCGGAGATTTTTCAGCTATG
ACTAGTGTTAGTTGAGCACGAATTCGTGTCAGTCGTGCTCAGTGCCTCGC
ATAAGCCGAACGTCGTTCAGGAGCAACCATCAGCAATCTCAGAAAGGACG
ACGTGTTCTTCAAGCAAAACGAAAGCGAAACCAAAAACACAGTAGCTCTA
ACAAAAAACAAAAAAAAAANNNNNNNNNNNNNNNNNNNNNNNTTAAAAAA
CTACATAACAAACAAACTGCCAGTGAATGTGTTAAATTTAGCTACAAAAA
AGTATTAAACATTAGAAAACGATTTACAAATTATCGAGCAGCCTTCAAAA
AAGAGTTTTTTTGCACATGCGCGAACTCCGCACAAAAAAGCTAAAAAGCA
AAGGCAAAAAAATTGATAAAAACGACCAAAAAGGAGCAGCCACCACACAC
CAACGCACCTACGAATANNNNNNNNNNNNNNNNNNNNNNNNNNNNNNTAC
GTGTGTACGAGTGTGTGTGCGCGTTTTTAGTTTCGCACGCACGTTTATCG
CAGTTTTGTTTAATTTAACGGTGCCGCGGTCAAGTGTAGAGAGCGCGAGA
GCTTTCATTGCAGCAGCTGCCGCTCCTGTTCTCGATTCCCGTTTCCCGTT
TCGGAACAAAACTTTTTGAGATTCACTCGAGAGTCGCTTTCAGGTACGTA
AACATCACTTTATTAAAAAACCGCTTTATGGTGCATTTAATCTTCAGCAT
GTTGGGGAAATAAAAAGTATTAGCAATAGATTAACAGTTAGAGAAAAGTG
CACCACATATATCTAGGGCTCACAGCAACCGTGCTGCAGCGCATAAACAA
ACAAACAAAACTGCAAGCGAAACGTTTTGATTCAAATTTCGGTGGAACAG
CGCAAATAACAAAATGTTGAGGCATGCCGATAAACATAAATCGCGATTTA
ATAGTTGCGGTGGGTGCTGAAAAACGTTAGGGAATATTTTGAGCAAAATA
ATAAAAACAATAATAGATCCATTGTATAACAGTATTTGGTAAAGTCCGAA
AATAAACAAATACTATGGCTTAGTTTTGGCTTTGCATTTTTGGGCTATTT
GTTATGCGTAGTATGTTTATTTTACTTTTTGCCGAACATATTTTTGCCTA
ATAGTTCTCAATTATATTTAAATATTTTCTAGTTTTAGATTCTAAATATA
ACAAATACCAAAGTACAAAGATAAAATTTGCCCAATTTTTACTTATTTTG
CCACACTGAACATGCAAGAAACTTGATTTTTTTTTTTAAATGTGGTTTTC
TTCAGTTTTCGTTACGTTGGCTTTCACAGTATCGGAATCACCCATCCATT
CCTTTCTCTCCTCCCCCTTGCTGTTCTTATCGAGTGCTTCTTTTTGTGTC
TAACCTTAAAGNNNNNNNNNNNNNNNNNNNNNNNNNNNNNNNNNNNNNNN
NNNNNNNNTGCATATCATTTGCTAAAAATGCAAGAGCAAAAATTCTAAAA
CAATATTTCAAAATCTGTCTGGCTTTTAGCCGATCTGGCGAACTTGTTTT
TTGCCCGTGCAGTTTGCCAGACCCCGCTGCCACACAGCGACCCCCGGCGT
GCGCCGCCTCTGCCCTCAGTTTAACAAGCCGCTTGCCCCCCCCTCCCATT
ACCCGTTGTCTGGCAGCTAATTTTATTTGTTTACATGTCCGACTGCATGT
TGTATTTTTTGCCCGCCTTTCTTACTCGCCGTCCTCTGGCTTTTTAGCAA
NNNNNNNNNNNNNNNNNNNNNNNNNNNNNNNNNNNNNNNNNNNNNNNNNN
NTTAATATTTAATTTTAGACACACGACTATAATTCAAAGTCAACGCTGCA
ATTTTTTATGTCTATTTCGCTTGCGACTGTCAAAAGTGCATTTCAAAATA
GTCGCAAAAATTCAATTATTTGCATTCGTTTTCTTTCCTTTTTAACAATT
GTAATTGTATTATTTTTTTCTTTTTGGCAACTGTTGCTTAAATGATTGTC
AGCTGTATTAGGATATATTCAAAGGTTTTCCGACAAGAGTTGCGAATTGT
TGAATTTGTTTTTGGCATTGAAAACACAATTCCTATCGAATTCCATGCAG
TTTCTTAACCAAAACACGCGCGATCTNNNNNNNNNNNNNNNNNNNNNNNN
NNNNNNCGTTTGCAACAACTAAATATAAATAATTTTTTTATAATGCACAT
TCATCCACATGTGTGCATGTGCACCACCCTCCGCACCACCCTCCTGCTAA
CCTCACTGCTGCCGTTGCAATTTTACAACAAAAACATTTTTTGTGGCGCA
TTTTCTGCGTCTGAATTTTCCATTTTTGCCGTTTTATTTTTACAAGGGGG
CGGTGGCAGCTGTGGTTGCGCCCAGTGTGCGGGGTGCATTGCGTTTATGG
GGGGGGCGGTTAGGTGGTAGGGGGTGGTGCAAACGACTAGCACATGTTTA
GTTTACTTTGCAGTTTCGGTTGCGTTGCATTCGCACTCGTTTCTCGACCC
GATCCCCTTTCTTTCTGGCCAGAAGTCGCCTCCGGCCGCCCGTTCCTCAT
CCTGGCCTATGTGGCTGGCGTAATATTCATTTTACACTTGGCCTTTAGTT
TTTGCCTNNNNNNNNNNNNNNNNNNNNNNNNNNNNNNNNNNNNNNNNNNN
NNGTGTTGCCGCTGTTGGGTGTGCAAAAAAGTAGACAACCCGCAAGCTTT
TCGCTCTCTTTGTTGTTGCACTGACAAGCCAATTAATTTGGGTTCTTAAA
AATATCACTAGCTAAATTAAATAAATATGCTAAGCACATTCTACAATGAG
CAACTTTTANNNNNNNNNNNNNNNNNNNNNNNNNNNNNNNNNNNNNNNNN
NNAGAAAACTTTTGCAGCGCCAAAAATTTCCTGTACCATCAATTATGCAT
AAGTATTGCGAATATTTTCTGCTACCAGTCGTCGCTTAACCNNNNNNNNN
NNNNNNNNNNNNNNNNNNNNNNNNNNNNNNTTACCATATCGTCACCCCCT
CAACGCCGTGCCCATTTCCATTCCCGACTGTTGCTGACGTTTTGCGTTTT
TAATAATATTTACTTAAAAGCACAAACAATTGGCCAAAAATGCGGCAACT
GCACCTAAAATGCAATAGGAAAAACGAAAAATGAAAAAAAAACATATAGA
AAAATTAATGGATACATTTGAAAACTACGCAAATCAAAGTGAGGGCAGAA
AAAAAAATGCAGTAAGCGAAGAACTCTTAACAAGGCACTGCAAAAAGTAT
AGGTATAGTATAAAAGTATAGGAAATATGCATACATCAGTTTTGCACAGN
NNNNNNNNNNNNNNNNNNNNNNNNNNNNNNNNNNNNNCAATTAAATCGTG
CAACACACAATTCAACGTGGTTCTTAAATAACAACTCTGTAAAAGATTAG
ATACTTTTATAAAAAGTTGTTGGTACAAAAAATGAAATTTAAATTTAGCC
AAAATGGGATACGAAATATTATTCAAAAAATTATATATAGATCTTGCTCA
TATTTTAAAATGTTTAACCCGTCTAGTTTAAAAAATTAATAAATTTGTAG
TAAAAGTTGTTTTACTGCTAACATTTTTGTGGACACAATTATTTTTGGCT
ATCTAGATTTTGCCTTCTGGATTATTGTAAATGTTGTTTCTCTTAAAAAA
TGCTCTCAAAAGAATTACATTTTAAAGGGGAGTACCGTTAGTAGCTTTGA
GGGGAATACCCTAGATCTAATTTTTGTTTTGTGAAATTTTCTATTTCTAT
CTATTTCTATCTTTTCCGACTTTTCACATAAATGCAGCGCACACAGCGCA
TTAAAATATATTTATAAAAACAATAATTTAAACAAATTTATGCGCTTCGA
GTGATAACAATATTTGGTATAATCAACTGTTGTGACAAGTTCTTCAGCTG
TGGATGGCTGGCAGGATAAATCTAGCTATGCGGCTAGAGCTGGGCATGCG
ACTATTTCGCTTACGCTTCCATGTAGTGTCGACAATTAGGTTAAATCCTT
TTGCTTTTTATTATTAAACGCGAAATTTGGAAATGTAGCGGGCTGCGCCT
TCTAAACCAAAACCATGTTCGCTCCTGGCTGCTCGCTGATTAACTTTAAT
CCACTGCGAGACCGTTTGCGAGGGGAAAACTCAACGCGTTTGCGTTGTGT
TCTAATCTGCATAGCTTAAGCTTGGTGGCCCGGATCATCCAAATCCAATG
CGCGTAATTTTTATTTTATTCTTTTTGTTGTTCTGCTCGTTGTTGCTCTA
ATCCAGTTTGAATGGATCAAGAAGCTGGGCTGAGCGCGCGACTCGCGACT
CCGCGACCCGATACCTGACTTTCGGTCACCTTTTGCACATCTAATCCCTT
GACGCGTGCAACGTCTACCTGGCCCATATATAAGCCACAACCATTTGCAA
TTCGACAGTCAGTCAGACGTTTGTTTATCCACCGAGCAGACGCACAGCAT
CCACTCCAGTAACATTTGCAGCACACAATTATTGGAATACATTTGACGGA
ACAGCGCTAGGTGAGACCCAGTAAACAAGGATAGCCCGTACTCCCTGCCC
ACCCCTTGCCAGCCATTTTGTCCAAAGCGAAACTCACTCAAGCTGGCCAC
CCCTCTCTGATGCTGGGATGGGGTGGCACGCTTAGGGGTGGCAAAAATAA
AAATAGAACGCAAAAGCAACAAAAAATGAGGCAAAAAGCATAAAAAACTT
GACGCAGGCGCATTGAGCAAACATTCAACTAACAATCGCAACCGTCTTCT
CTCTCTCCATTTTCTCAACAATTACAGCCGTAACACACACCAGCAGCAAC
ATGCCGAACTGGGAGACGAGCACAGCGGCGCCCAGCTATGAGCAGCACAA
TGCCTGGTACAGCAGCATGTTTGCGGCCAACATCAAGCAGGAGCCCCTGT
CGNNNNNNNNNNNNNNNNNNNNNNNNNNNNNNNNNNNNNNNNNNNNNNNN
NNNNNNNGCGGTGCGAGCAGTCCGCGGCAATCCCCGTTGCCGTCACCCAT
TCCGCCCAGCACCCAGCTGGAGCAGTACCTCANNNNNNNNNNNNNNNNNN
NNNNNNNNNNNNNNNNNNCCATGGATACACTGTGCGCGGCTGCGATGACG
CCGTCGCCAAGCAACAACGATCAGAACAGCCTGCAGCATTTTGATGCCAC
NNNNNNNNNNNNNNNNNNNNNNNNNNNNNNNNNNNNNNNNNNNNNNNNNN
NNNNNNNNNNNNNNNNNNNNNNNNNNNNNNNCCTGGCACTGGGCGGCTTC
AATCCGCTGACGCCGCCGGGTCTGCCCAATCCCATGCAGCACTATTATGG
CGGCAACATGCGCCCCAGCCCGCAGCCGACGCCGACAGCAGCGCCAACTG
CGGTGGCAGCGGCAATACAGACCGGCGACAAGCTGCAGGCGCTGACGCCG
CCAATGGATGTGACGCCGCCGAAATCGCCGGCCAAGTCGCAGCAGTCGAG
CGCGGAGCCAGAGAAAGAACACGATCTCATGTCGAACTCGAGCGAGGACA
TGAAGTACATGGCCGAGTCCGAGGACGACGACAGCAACATACGCATGCCC
ATCTACAATTCGCACGGCAAGATGAAGAACTACAAGTGCAAGACGTGCGG
CGTTGTGGCCATCACCAAGGTGGACTTCTGGGCACACACGCGCACCCACA
TGAAGCCCGACAAGATACTGCAGTGCGCCAAGTGTCCGTTTGTCACCGAG
TTCAAGCACCATCTCGAGTACCACATACGCAAGCACAAGAATCAAAAGCC
CTTCCAGTGCGACAAGTGCAGCTACACCTGCGTCAATAAGTCCATGTTGA
ACTCGCATCGCAAGTCGCACAGCTCCGTCTATCAGTATCGCTGCGCCGAC
TGCGACTATGCCACCAAATACTGCCACAGCTTCAAGCTGCATCTGCGCAA
ATATGGCCACAAGCCCGGCATGGTGCTGGACGAGGATGGCACGCCCAATC
CCTCGCTGGTCATCGATGTCTATGGCACGCGTCGTGGACCCAAGAGCAAG
TCATTCTCNNNNNNNNNNNNNNNNNNNNNNNNNNNNNNNNNNNNNNNNNN
NNNNNNNNNNNNNNNNNNNNNNNNNNNNNNNNNNNNNNNNNNNNNNNNNN
NNNNNNNNNNNNNNNNNNNNNNNNNNNNNNNNNNNNNNNNNNNNNNNNNN
NNNNNNNNNNNNNNNNNNNNNNNNNNNNNNNNNNNNNNNNNNNNNNNNNT
TTCCCCGCCATCGCCGGCCAAGAGTGTTGCCAGCGTGGAGCAGGCGCCAA
GTCTGCCCAGCGCCTTGCTGCCGCCGTTGGCCAGCCTGCTGCAACAGAAC
CGCAACATGGCCTTTTTCCCCTACTGGAATCTCAATCTGCAAGTGCTCGC
TGCCNNNNNNNNNNNNNNNNNNNNNNNNNNNNNNNNNNNNNNNNNNNNNN
NNNNNNNNNNNNNNNNNNNNNNNNNNNNNNNNNNNNNNNNNNNNNNNNNN
NNNNNNNNNNNNNNNNNNNNNNNNNNNNNNNNNNNNNNTCACAGCGAAAA
CNNNNNNNNNNNNNNNNNNNNNNNNNNNNNNNNNNNCTTTGAGCGCAAGT
CTGTGGACTCGGCCATGGATCTCTCACAGGGCACGCCCGTCANNNNNNNN
NNNNNNNNNNNNNNNNNNNNNNNNNNNNNNNNNNNNNNNNATCACATGGC
CATCAACCTGAAGCTCAAGGACGAGGACACGCCGTTGATAAGCAGCAGCA
GCGCCTCCCGACGCAAGGGTCGTGTTCTCAAGCTGGACACGCTGCTGCAG
CTGAAATCGGCCGCCATGTCATCGCCGGAACAACAGCTCAAGCTGCCGGC
CAGTGTGCTGCCCACTGCCTCGTCGCCCATTGCCGGCAGCAGCGCCAACA
AGCAGCTGGCGGATGATCCCTGCTCGGGCGCCAGCTCGGCGGATGAGTCC
ATGGAAACGGGCCGTGTGCCACAGGTGAACATNNNNNNNNNNNNNNNNNN
NNNNNNNNNNNNNNNNNNNNNNNNNNNNNNNNNNNNNNNNNNNAATCCGA
CAGCGGCTGCCACCGTTGCCACCTCTGGCACTGTGTCCAGCTCATCCTCA
TCCTCAACGACGACAAGCAGCAGCGCGCCGGCGATCTACGAGTGCAAGTA
TTGTGATATTTACTTCAAGGACGCCGTGCTGTACACCATCCACATGGGCT
ACCACAGCTGCGACGATGTCTTCAAGTGCAACATGTGCGGCGAGAAGTGC
GACGGACCCGTCGGCCTCTTCGTGCACATGGCCCGCAATGCGCACTCCTA
AGTGACGGGGGGCGGCCCGCAAATNNNNNNNNNNNNNNNNNNNNNNNNNN
NNNNNNNACATATTTCGTTGTCCAGAATTGTAAATACTCGTAGTTTAAGT
TTGATTTTGTTGTCGAGAATTGTACATAAGCCAAAAACGCACAAAAAACG
CTACCAACTAACTCTAGACCTAAGCCTAACTCTAGACCCAGCCAATAGAT
CCGTGTCTAACTCTAATTGTAGCTCTATGTAGAAACTATCCCTACTTTCT
ATTAGCTTTCCTTTTCTATATCTTTTAGTTACCAGCGAATGGGAACGCAC
AAAAGCGTCGCAAACCGAACAAAAAACCTGAAATCAGGTTTAAAAAATTC
TTACTTTAAGTCGACATTAACTTAAAATAATTTGTAAGCCTAGCCAGCAA
AGAGTCCAAAGTCAAATTACACAGCAGCAATTAGTGTATTCTTTTATTTT
CATCAAAATAAATGTTTAGTTTTTAATATATNNNNNNNNNNNNNNNNNNN
NNNNNNNNNNNNNNNNCATGCGAACACAATTTTCTTTAAAATATTTCAGT
ATTTTGTTAGCCTAATTTCAGTTTTAAGTTGTGCCTCGACTTCGAGTGAA
TAAATGGAACTTTAATCAAGAACATTTTGATTTATTTTCTGTTTGCCTTA
TTTCTGAAACTCTTTCGGCATAATGACAATATTTTTGATATCGATCAAAA
AGAAGTACAAATCTAGAGATTTTATAACGAATCCTCAAATAAATGTAAAA
GCCCACAACATTTTTAAATTTAATAATAATAGAAATTACAAAATAACTAA
GTCATAAGTATTGTAAAAAAGAATATTTACAAAATATTAATTGCCAACTG
AGCAAATGGATCAAAATTATAGTTTACTTAGCTTCTAATTGTGAAATGTA
AACCAAAGTCAAATCGAACTTGAGACTTAATGCTAGCCCAGTGTGACGAA
ACTTGTTTTCAAGCAACACTTGTATTTTAAAGTAGACAAAAAAGTTTCCC
AAATGTTTTTATGTAATATGTAATAAAATGAAAAAAACAATGTAAAGAAA
TGATCCGACTAGTTTTCTGATTCCCTAGAGTTTCTCTTCGTCTCTCTGAT
CGGTGCCAGATGTCAGCGCTCTATTCGGAAAATGATTTATGATCATTTAT
GATCGCCTACACAAGAACCACACAATGTGCTGCAATTGTTAATTGAAAAA
CTGCTCCATCATGTGCTAAATGGCCGCGCATTAAGTGAAAAAATAACTGT
GCGGGCGACCCAAGCAAATTGGCCCAAACAGAATAATAATCATGCCGAGG
ATCGTCTTAGAATTTCCCTTGATCCATCATCGTCTGAATATTTTGCGTGA
AAACACGCATATTACAGGGTTGGAGAGGGCAAATTGTATAATAATGAAAA
ACTCATGAGCACGCGCTTTGGGCAACGCCTTTCAGCCATGACACAGCAGC
AAGGGATCTTGCGTCGATCGAGAGGATCACTTCGGAGAGTTCACCCGGAG
CTGCGCGCAGGCGCCGAGCACGCTTTTCACACAAATCGTCGCGTGCTCTC
CGAGTGGAAATTCATTGAGATCCCTCGGCGCATTTTTGGGCCTTCTATAA
ATAGTATTTCCAGCCGCCTTCTGATTGGTTGAATATTATTTGAGCATGCG
GCAGAGGCGACATACTTTGAATATTCGTTCATTAAGCATTTTACAATATT
TGTAATTTTCCGTTTTTCCTCATTTAATTTGTGCACCCAGCACCATAATT
GATATTTATGAGTGGATGGGTATGAAATGAAATGCTGTTCGGAAATTGAT
GTAAATATTTGATGGTGGTCCTCCGAACGAGACTTAATCAAAATCCATAG
ATCCTAATCTTAAATAAGATTTTGCATATCCCTTTAGTCGGCCAGTGCCA
GATTCTTGTCCATTTGAGCGCACTTCGATTGCTAATAACCCAATGGACTG
TAGAGCCTTGGCTTGTGGCAGTCGCAAGCCAGTTCAAAGATGTTTATCTT
CCGCACAGGACCCTAGCCACATTGTGCTGCCGGCGATCCTTGCTCTGGTC
ATGTTTGCCAGCTCTTATCTCGGCTTGTGGTATTGTTGCATTCCTGCGAC
CTTTGTTCAGCGCAGCAGACAAAAAACTCTCAACACAAAAGGCATCTCCT
ATAAGCGAAACTAGCCGGGGTCACTTAGGACATCCTACGGTCTCTCAAAT
AAGTAGTAGTTGACCGACTGACCATTTGAAAGGTGTAATTTTGGTTTCTG
ATGTTGCGCATGCGCCATTTTTCCGGTTTCCATTCGAGTTCTTGCTCCCT
CTGCTGGCAGCTGTTGCTCATTTTGCACCTTTTGCTATGAAAATTCTTCA
GCGATTTTTCTTTGACTTTAAAAAAGGTTTTGTATTCCAGGCTCTTTCTA
CTAGACAAAAATGCGCCAGGTACACTTTTTTATACTAATAAATAAACAAA
GACTAAGTGAAATCCTTTAATGTCTCAGCTAAAAGGTTTCAAAGAAATAA
CTTAATTTGTTAATTTTTAATTTATTGTAAGTCTATAGCTTCGCATCTCA
ATTATCCTTTTGGGATAGGCTATGTTTTTAGAAAATGATATATTTGTAGG
AGTTTTTCTTCAAAATCTTGTCATTCCAAAACGCTTTATTGTTTCTTAAG
GATCCATTATATAAAAAGATATCTGTAGTTCAGCTCGAATCCAGCTTCTT
TCGGCCATCTTATTCAGTAAGAGATCCTCAAAAAGTTTAAAAAAAGAGAC
TCTCCTTCAATCTTGTTCAAGCATTCCAACTAAAGTAATCGAAGCATGAA
AATTATCCCAATCGACTTGCCAGAAGATGATTAGAATTGGAGTAGATTAC
GATGGTCTCATCCCATCAATCTCTCACATATTTTTTTTTTACCTAGAAAA
AGGTCTATTAGTTTAGGTTCTTGAGTAATTCACAGAATTTGCTGAACAAG
AAGGTTCCTAGTTAGTTATGATGGATCCTAAATGTCACTCAATGGAAGGA
TTTTTAGTAACGTTAATTAAATTGTTTAAAACATTAAGCTTTTGTCTAAA
CTAAGCACGAGTTTCGAGATTTAAAGAAGTAATTACTGAAACTCGGCATT
AAAGTGTCTGCACTTGCCCCGTCTCCCAATTTTCAATTGAATGCATCCAT
TTTGTTGTGGCCCTTCATATTTCGTCTGGCTTATCCTACAATCTACATAA
GAACCGCAGCCAGCACACAATGGTAAACATGAAAGTATTATTAATGCCAC
GAAAAAAGAAAATCTCCCACAGGGCCGAACATAAACTAGGTATTTACAGC
AGAACCACCCCCGGAACTAACAACAGCAACAATAAAGGCAACAAAAAAAT
CCACGGAGCACACGCCATATTGAATATAGTCGGTNNNNNNNNNNNNNNNN
NNNNNNNNNNNNNNNNNNNNNNNNNNNNNNNNNNNNNNNNNNNNNNNNNN
NNNNNNNNTAGCCATTTTTAGATGCGTCTGACGACGAACAGCTAAAAATA
AGCCAACTAACAATTCCAAAATAATTCAAGGGAGTTCGAAGTTGGGTCGA
AAAGTGTTACAAGGTTTTTCACTATGCCAAAACTGGCTGTGCAGGGGCTA
GCGGCTAGCGGGAAGAAGCAGGTCGGGGTAGAGGGTTCGGTGTGTGTACA
TGTTGTGTGGGTGTTTAGTTGATTAACACACGCAAGGGTGCCGTTAAATG
CAAGCGATACACTCACCATTTATAACTGCGACGGGACGATGGATCATGGG
CAACACACGCTGCGAGTCCTTTGAGTCCTCCGGCCGCGAGCCCTTATCAA
ACAGCCGCTGCCGATGAGCTGTTGATTGCCATTTTGCAGAGACGGCGCCC
ACATTGCCAACGACGACACGAGACGCACACAAAATTGTTCAGGTTTACGC
ATTAACATTACAAAATTGCCATCGACCAGCATCTGTAGCCAATTATGGCC
TGGCACCGATCCTTTGCGCATGGCCTGGCCATCGGCACCTAACAATAATA
TCCCAATCCTGACTCACACACGCCGAAGGATTTGCTGAATAGCCGATAAT
TTATTTCTGTAAACAATTTTCACTGGAATTGCGCTCGCCTCGCCAACAAC
TTTCCCTTCTACCTTCAACCAGTCCCTAGTCCCCAGTCCAACAGCTGACC
AAGGTCCGTCGATCATTCCTTATGCGGTAGGTGGAACGAATCTTTAAGTA
GTCACTGTTAACAAGCTACGCTCTCGCTGACCGCACGGCAGCCAGGTGAG
TGTTTTGGCATGAGCTAAGTTATGCTCAACACAAAGGCATATTTTTTAGG
CAGACTATTAAATATATCATCATGGTTATTAGAAAATATCATTTAACTCG
ATTTTTCTATGGTTTGTTTTATTCGCTGCCGACCTGAGTGCGGGAGGCGG
TTGGGCGTGGTTCTTGGTATTGGGGATTTACAGGTATCTGCGCCAAAATT
CTCCTCCTTAGTCTCCTGATGGGATCCAGGGGATCCTAAGGTCTCTGCAC
ACTAAGTTTGGATCTCCTGTCATTCTATGCGGATTAAATGGATAGCGTAT
CGCCAGATGGATTGAGGTGGGGATCTGGGAGCCATTTTAGCTTAGCCAGT
AAGCTCTAGATCCTACTGATAAAGATTGTATATCATTTATAGAATGGAGT
TAAAACTGTCTCGACTGCAAAAAAAGGGTTTTATATATGGGTTGCATGCG
CAGTCGAGATATATATATACGTTGATAATCAGCAAAAATCATTCGACTTA
CTTTTTCAGTTGCTTAAAACAGAATTTTCAACAATTTCGAGGGTGCAGAA
AGTGTCTGCATTAAATATACCTCGGATCTACCTCCATGTCCTGTGTCCTG
GTCCACTCAAATTCCAAATTTGAAATCAATTCAAGTGCAAAGCCAAAACT
AATTGCAACACATTTGATGTTAAATATGCAAAACTGTGCACAGAACGCAG
GCGGGTGCAAAATAATGTGCATGCATGATAAATATGTGCATAATATATGC
CAAGGGGTAGCACCACTCAGAGATACCCATTAAACCGAAAAAAAAAAGAA
AAACTGTTTATAGTTCCACAATGTCCACACTTTGCATCTAAATTTGAATG
CTACGAATGTATATATGTATCTATTCTGNNNNNNNNNNNNNNNNNNNNGG
TATAAGTGGGATAGAAAGGCAGAATCGCCTACATGATGAACAGTTCGAGA
GATAGAAAAAACATCTGCCCCTCATGGCACTTTAGTTAACGAAAAATAAC
AATGGTTAAAANNNNNNNNNNNNNNNNNNNNNNNNNNNNNNNNNNNNNNN
NNNNNNNNNNNNNNNNNGGAAACAACAAAAAAAATCGCANNNNNNNNNNN
NNNNNNNNNNACTGGCTGTGCCATCGATAATGTCCAGCATCCGTTATAGA
GAAAAAGGAAGTTGAAATAAACGACGGCANNNNNNNNNNNNNNNNNNNNN
NNNNNNNNNNNNNNNNNNNNNNNNNNNNNNNNNNNNNNNNNNNGGGGTTG
CACACGCGTCCTGCTCGGCCCGCTGTGGCGTTGTCCTTCTCAACTGTTTG
CACTGGACCGACAGACGGCCAGTGGCGAGTCCTGCGGACTGGCACAGCCG
TTGGCTTCCTTCGTTTGGACAGTTCGCTACATTTGCCGCGCACAAACAAT
AAAAATTTGTGTGGGTTACTCGATTGAGTTCGATTCTCTTTTTCCACAAA
TATATATAGATGTGTATTTTTTTTTTTTTTTGCAGCCTTTCCTTAGATAC
TATTTGCGCTTGGCCGGCGACGCAGATGTCGGCGAGTCAACAGAGTAATT
GTAGATGCCTGGGAGAGGGCATTCATGTTTGGAGTCTGCACTAAGAAGAA
TGCATAAAAAGTTGATGGAGTTATATAAAAAGCGTGTATCTGAACATTCA
TTTAGAGATTTTTAGTGCTCTACAATATATCTGTATATTTGTATGCACTT
TCGCTTTTTTGTATGTCTCATACCCTTAGACAGACCCCAAGGCACAGGAA
GAGTATCTGCCTATCCCTGTATTCCAGCTTAACTTTCCCTATGTACTGCC
GTTTTTTTTCGTATGCCTCAACCCCCTCGGCAGTCCCTGAATAGCCAATC
AAAATGTTTGCAGCTCAGGCCGCAAAGTCAAAAAAACGCCTATTGCACAA
TCAAAAGCGAACAGTTTCACGCTTTGCACATAAAAAAAAACGCTATTACG
ACCAATAAAAAAAAAACAAACGCAAGCCCAGCAAAAAAGTACCCAAAAAG
CAAACCGAAACGCAGTCAAAAAATGGCTCGAAATGTGCCCGAAAAACTGC
AAATGCTGCAAATAGGGTGGGTAAGGGAAACCACCCTTCGGGGAGGGTTG
CAAAATCCATAGAAACCATTTGACAATGCCGAATGCCAAATAGATCGATA
TTTTTTTTTTTGCTAGTTTTTTCCGTCTCTTTTTTGTTTGGCATGTGAAT
AAAAAACAGGTAGTTGCTGTTGTTTTTTGTATCTTTCAGTAACAGATACT
TTTTGCTTGAGCAACATGTGTCTGAATAGATGCGGTATCTGCAGTCTTCG
GCCTGGTCCCAAGATCGACTTATTGGTCTTTGTGCGGCCAGAAGTGCAAA
TGTCAGCTGGAGTTCTGTAATGCGAGCAATTGGATATGCCCTGTCGAGCT
ATCATTATCGGGCCCAGTACAACAACTTACAGGTGTTAAATGATACTGTC
TCCTCACAGGATCCACAAATCCTGGCCGCTTGTCACTGCAACTCACATAT
CAAGACGTTAGGCATTTGATGGGCGGATATGGGTTTTGGGTTACTGGCTA
GCTGAAGTACATGAGCCCGGAGTCGGAGTACGTTTCGCCCCTACTCCTCC
GCTTTCAGCTGGAAAATCAAGCCTTTACTCTCGCCAGCCAGGTGCTATTC
CAACTGCGACCACATCCATCAGAAATGTCGCCTGTGCGCATATTTGTTCT
ATGTGAAGTGCATCCATTATGCTGCACATATTTTGCTTTGCATCCATTCA
ATTGTCTGGGCCTCAGCACATTTTCCAGCTGGTCACTAATTCGATTGAAT
TGTGGCCGGTCGAAAGGGGGCAACAGTTCGGCTTGCCACATTGCCATTGC
CACATTTCCATGTGGCATTTATTTTTGCCATATCAGCGCAGCGCAACGAA
ATCATTTTGTTTGCCTTTCATTCGAACATTTGGCGTACCCTTCCAATAAG
GTGTTATTTTGAGGCATTTTAACCCCTTTTTTTTTCACTCTCTTCTCACA
ACATTTTGTAAAAATCACAAACATTTTCGGTGGTGGCTTCTTGTTGCCAA
ATGCTGTCAACCGAAACAGCTGCTTAGAATTGGATAAAAGGGCGTTTCGG
CAGAGAATCATCGCACGTCGAGATTAATTAGTCATACGAATTGCGTAGTT
ACTTTAATTAAAGACAATCTCAAGCAGAGATTGGCTTTGGATATTTAAGC
TGGCAAGCGATTTAGCAATTATCAGCACATATTTGTATTCAATTTAGGCA
CACTTTTTTTTATACCTAAAGCTCTCTTTTTGGCTTTCACAAATACATTT
TATTCCATATTACAAAAAAGCTAAAGCACCTTTATAACTAAACCTTAGCA
TTAGTAAGAGTGTAACTTTTTTATAAAATTAAAAAAAAAACTTGCAGGAA
AAGCCCAAACTTCGCAATGAGACAAGTTGCTTTGAGAATAAAATTAACTT
CTTAAAAAATTAAAGCTTTGCGAAATTTCATTTTTACTGACATCAAATGA
TATTTAAATTATATTAATAATTTAAAAACATATACCTAAGTTGAATCTAT
AAAAAGCGGCTTTAAAAACATAATTCCGACAGATTTACATTTCCGCAAAA
ATTTGTTAAATGTAATAGATTTAATTTTGTAGGGAATTTGTGAAATCTTA
TCACTTAATATTCGACAAAAATATTTCAATTTTATTTAATTACAATAAAT
TTCCAATAATTAAAACATTTTTTTACATTAAAACAAAATAATGATAAACA
ATTTTGTTTTTTTATCTACATATATAAAAAAAAGGACTTGCAAATTGTTA
GNNNNNNNNNNNNNNNNNNNNNNNNNNNNNAATGCATCGTTATAGAATTT
TTATAGAGCATTCGTAGGTTTGTGTTACNNNNNNNNNNNNNNNNNNNNNN
NNNNNNNATCAGTCTGAGCTCGTGAGTTGTTCTGATAGTCTTGGTGCATA
TGTTAAAAAAGTGACAATTGCTTCAGGGAATATTGGATATATTTTTGATA
ATCAGAACGAAATATTATTGTAATAATATTTTCATATATTTACCAAGCGG
CCATTTTTGTCACTCGTTGCTCGTTTTTTCACCAACACATAATAAAAGTT
TTATATTTTTAAAAGTGTCGAAACACACACATGCACGAAACACTCGCCCT
TTCCCCCTTTTAACCCTGAGAATAGATTTAATGCCGCATCGAAGGGTACA
AAAATGCAATATTAAGGGCGCGCACAAGAAAAACAACATTAATATGNNNN
NNNNNNNNNNNNNNNNNNNNNNNNNNNNNNNNNNNGAGTGCAACCGAAAA
GAGTTTAAATTATTTGTTTTTATTTATAGACAGCCCCTCGCATTGTCTAA
CAGCACCTAAGTAGATTTAATGGTGGGCCAATCAACGCGCGCGGATCACA
CAAGGCATCAGTCGGCATCTTTGGGCGCGTGGCACCGCAAGATCCCCGGC
ATTGAACTTGAAAAAGTGCCNNNNNNNNNNNNNNNNNNNNNNNNAGAGGC
AACACACCCTTTCAACACGTTGGGCAATCAAGAAATCGGGCTGCGAGCAA
CCCTTCCGACTGTCGCACATCTTTATAAATAGCCTAAGCCGCCTGGGAAC
CCTTCCTTGATCTTTACCTTTTGAGGCACAGCTCGTGCCCCTGCCCCTAA
CTTGTTGCATCATCATGCTCAATGCTCAATCCTCATCGACATGGAGCTAC
CCTCATCATATCGAGTGCACACTCAAATTAACCACCAATAAAAAGGCACT
TCATAAAAAAAAGAGCACTTCCGTTTTGTGATCCTTTGTGCAGTGCCTGT
TGCTCGCCCCTTGCCGCTTTCATTTTGGTTTTTTAAATTATGTTGTAATC
GAGAAGTCACGTGAAGCACCCCTAATGTGATTTTTAGCGCCACTTATCGC
GCACTTTTTATTATTAATAGGGTGTTTTTTGTTGTACTTTTTTTTCGTTC
TTTTTTTTTTGGTGTTTTTTTTTGTGGGGGGTTGACATGGTAATTGGTGT
AGATATCATATTCTCTATGCGTACTCATGTTGTTAACCTTTGTTGCGGCT
TGCACAATATTTTTTTAGGGGTGCTTGAGCTGGGCGTGGTTTTGATTTTG
TGATTTTTTGCGGTATGTTGCAAAATGATAATTTCAAGCCGAAACGAACC
ATACTCTACATTTTTAAATGATTTTACAGACAGAGCTTGCTCTAAGGCAT
TTATAATTGGGATTAATACAACNNNNNNNNNNNNNNNNNNNNNNNNNNNN
NNNNNNNNNNNNNNNNNNNNGGTCTACAACAAAGAGAAACTAAATTATTA
GAAAAACAAATTCAATATTCAAAGCTTTAGTTCGTATCAGTGGTTCAGCC
GAACCAAAGGCCAAAGAATTGGTTCGCAACGTGAACCGAACCGTTGTGAA
ATTTCTGTGAGCTTTGCAACACAGGATAATATTTATAATTTGGTTAGCTT
GAGGATAAATTGATCGTCGTGGCTCCTTCCGCTTAATTCTCAAGTTTTAA
TTATGGTGCAGCAACATCTGCTGCGACTTTGGCTCGGACCGCATAATGAA
CTCATCACATAAAACGCTGATCGCATAGATTCTTGCTGGGTCCTGCAAAC
AAATTGCCGCCCATGCAGGAGCTAACAATGAAGCCTGAATGGCTGTTCAG
GTCCGTGCACAAATTCAAATGTCATTCAAATAACGGCCGCCAGCACAATG
ACGCTGCTAAATGGACGGGCACGCGGCCAGAGCCGGGCGGACTGAGAGCA
TAGAAGCCACGGGACACAGGCGGCAGGAGCAGCAGCAACGCCTGCATCTC
ATTTCGGCGCAAATCTGAAGAATACGATTTCAATGTGACAGCGCGCCAAT
ATCCTGGCACAGGATACGAGCGCATATTGTTATTATTTTCATGTTTCATC
CGGTTTCATGTGCTCGCTGCCTGCCCGTTGTGCGTGGGCAGCCGGCAGCA
GGCGGCGGCTACAAAAACAAATAGAGCAAAAGACGAAGCCAGCAACAGCA
ACACTCAAACTGGGCCCCTGGGTGAGCCAGCGGTCTCGACTTCCTTTTGA
GTTAAAACCACAACATAAGCCAATGCCAACTGCCGGCCCGCTTGCCCGTT
CTCCATTCCGTTCTCCTTGAATNNNNNNNNNNNNNNNNNNNNNNNNNNNN
NNNNTCCCACTCCCGTTAGTGTTTGCATCGATAAGCGTGACATTTTCATA
TTGTTGGCGATCTGAATTCGAGTTCCATTCAAGTCAAATCTCCAAATAGA
TCCTGGCTGAGCTGCAGCACGCCAATCACACACTGACGGGATTAGTTGAA
GTGAAGTTTTTTATCTGTCTTCTTTTTTCGAGCCATCGATTGTCCTGTGC
TAATTGGGCCGATCGTCACATAGTTCCATCTATTCTATCGAAATGCAAGC
GGATGGCCGTGAAATTGGAATCCGCTCTCGATGGGCCAATTGCGATATCC
TCAGATATATCAATAATCTTTAGTTTTTATGAGCGTGCAATTGCCGTTAA
ATTTGAGCTGACATCGAGTCGTGTCTAAGAAAAAATGAAACTATTTCGAA
AATGCATTCATTTTTTTTTTGTGGAAGCTAAGAACACGATCAATAGGTCC
CGTTTAAATCCTTATACTTATCGCACAATTATTGGTATGTCTAAAAACCT
CAAGAATCAAAAATCGTGAACCGAAGCACATGCTTCCGCAGTGTAAAAAG
TACTATAGATCATATTATATCATATCATTTATAGGGCAGATCTGACTGGA
AAATATAGGAGGAAAGTTTCTGACTTGTTTAAAGAAAGATTGTTTAACTG
GAAGATACAAAGAGGTTTCTTCTAGTAGATACAAATTTCTTTTTCACTGC
TTCCAAATATTCTTTTGTTATAAGCCTCGTAAAATGTTGTCATGAAATGT
GAAAGACATAAAAAATTTATAATTGTATATATTCGCATATATAATGTCCG
CCCGACTATTTCTATTCCAACTTCTCTTTCTCCTTTGCAGGACATATGAC
GGAATCGACCAGATCGGTACACTATATAATATAGCTGCCAGAGAATCGAT
TTCCAATGTGATTTCCATTGTTAAAGATATCTTGATCAAACTTAGAATTT
AAGAGTTTTCGACTATTCGTATAACCATATCTGAAAATCCCCACTGAATC
AGAATAAAATGTTATATAGCTTATAAAGGGGAAATTGATATAATAAACTC
TGATTCAATTTTGATTTTTCCAACCATATCACCAAAGTATCTATCTAATG
ATTGGAATAAGGAACACACTTAAGCATTATGCTGAGTGTTAAATCGGAAC
CAAGGGAACACACACATGCTCGCACATTTTAACACATCTTTTAAGAGATG
GGGCAACCAATTTTCATGGCTGAGAAATTACAAAAAAAAAAAAAAAACTA
CCAGAAATTAGTGCATAACTTCATAACTCCAGTTTGGACAGATGGCAAGC
AGGGAAGGCAGGCGGCGTGCCAGGATTTGACTTAAACCCGCGCTCATTTA
AATGTCACTTCAGCAGAAACACAAACAAATCCCCAAAGAGAACGGGCATA
AGAATATCATTTGTAAGGCAAGCCAATGTGAATGCATATTTGAACTTCAA
CCCGGGGCTGGCGTCGAGGCCAGGGTCAGGCTATGGATCTTGATCTTAAG
CGTGTGCTAAGGGCAGCAGCAGCCAAATGCCATCAAGGGTCGCGACATTG
GCGCGCAAGATTTGTGTGTTTCCGGAGCGAGTCGTAGACGGAGACGGGGT
CCTTGAATTTCCTTGCCTGCCTGCCTGCTCCTTGGCGAGCGTAATAGCGT
AAACATTTAATGGGAGCGTGCGCTGCGCACGCGCAACATTGCCTCACTCC
GAACCCCGAACCTCAGCAACGGCGCGATCCTCCCTCGAGCTCGTGGTTGC
ATTGTTTGATTTCCTTCTGGATTTGCGTCTTATGATTGATTGAACGCTTT
ATACTCGAGTCTATGCAGTTATTGTATATATTGTATTTTGACGATTTTTC
ATATTCATGATCATAATCTTGTGGCATTCTCTACAGAGCATGAAAAGTAC
TTAGAGGGGGAGAAATAACAGATTTGCGGTTGATATTTATTTAGAAACAT
GCATTCAGACTCAAATAACAAATTTCGTGATTATACATAATGCAAAACTG
ATTGAAGACATTCGAATGCTGTACGTATTTGTAGAATTCATTTAGTACAA
TTCGTTTAACTGGTAAGAATCTTTATTCAAAGATTCCTCAAATAAATTAT
GTTTTTACTTTGATGTTCAATTTTTACTTTCTTTCTAAGGTATTTCTTAT
TGTATATGTACAAAGTTTTGTTGTTTTTTTTGCGTATAATAGAAAGGCAA
CCGATTCAACTACTTTAAAAAAAAAAACCAAGTAAGAGGTTCTAGTCGGA
AGCTCCCGACTAGGGAATAACCTGAACCCTCTTCTTCCAGCATCAAATGC
ATATATATATTCTATTTTAGAAGCAAATGACTCTAGCTCTTATTATTTAC
CAAAATTGCCCAAAAAACAGGATATCGATATCGATTCTTATCGATTGCTT
GGAAACGGGGTAAGTTATCGATTAACGGAAACAAACTCGATCCGCGCGGG
CACTAGGAGCACCTACNNNNNNNNNNNNNNNNNNNNNNNNNNNNNNNNNN
NNNNNNNNNNNNNNNNNNNNNNNNNNNNNNNNNNNNNNNNNNNNNNNNNN
NNNNNNNNNNNNNNNNNNNNNNNNNNNNNNNNNNNNNNNNNNNNNNNNNN
NNNNNNNNNNNNNNNNNNNNNNNNNNNNNNNNNNNNNATTTTTAATGGGT
TTAGGGTATAAAAACTTGGTGTTTGAAGCTCTAGAGATATGCCTAAGTAC
CAAAAATCGATATCGATTTTTATTGATTGCTGATAGTCGGACAAAGTTAT
CGATAATTTGGAATGAGCTAGTAATAATCGGGCACCTATGTTCAAAATTT
CTAGACTCTAGTTCATGTAGGTTTTAAGATCGTTCGTGTGAAGACGCGGA
CAGATATAGGGGCAAGGCTATCTCTATACTTTGTTCAGAGGTGTTTCCTT
CTGCCGAGTACATACATTAGTATAACCCAATTTAATTAAAAGAAATTGAT
TCTTCCGAAATATCTTCGAATGAGCTTATCAATTAAGATATCGATTTCCC
TGTTAAAAAAGCATCTTCGTCCGACTTCAGGTATCTTGAGGCAGACAAAC
CTAATATACTCCTTTCAGTTTGTGAAGCAGTGCAAGAATTCAAACACAAA
AATAAATTAATTTGAATTCCAGCGACAAACTTGAGCGAGCGGGTTGCAAG
GATTGTGCTGGTCCTGCGGCTGCCACACATGTGGCACACTTAACACCTCC
AATTCATAATGAATGAGTTAAGAGCATCAACAAACTAAACATTAACATAT
AGCGCGACTTCTGCGCCGGCGGCTCTGCAGCTCTCGTGACGCTTGGTGAA
CTACGTGTCGGGGATACGCCTGCATGGCGGCGACATTGGCTGCCCGGCAG
GACAGGACATGTGTTAATCAAGTAGCAGCCTCAGCGGCGCATAACTCAAC
TGCCGACTGCAGATGTATGCAAGGAAGCGAACGAGTAAACAGCTGCAGCT
TCCATTGCCGGCAAGTCGCCTCGGCAAGGACTAAAAATAGTTGCTGGCAA
GGTGCAGGGCGATGCTGTGCTGATCTGGCCCGGGGGATTTATGTGACAGA
ATTCTCGTGTTTACGCTTAATTTTCATTTAATTTTTATGGGCGCCAAGCC
GAGAGACGGCTGCTGTTTTAGTATATTGGGAGCAGTCATTTCTTTGCCTG
GCAAATTGTGCCATTTGTCTTGTTGGGATCCGGCAGGATCCGCCTGACAT
GGATCGTTGTATTTATGTTGAGCAAACAAAAAACGTAACATGATCTAAAA
AACCAATAACCATTCGCAAAAGAAAAGGTGACAAACAAACAGCATGAATA
AAAAGCGCAATTGTTGCAGCATGACAATTGAATGCAATCCGGAAATGTCC
TGTGCTGCGCGGACAAGATAGATCGCCCAAGTGGGTAGCTGAGAAACTCA
ACTCGACTCGGAGAGCGAGAGAGGGAGAGCGAGCATTGGCAGTGTCCAAA
TCTCAACCCCTATTTGGAGTGAAAACTGATTTTGGCTCAGTTTCAGCTCA
AGATCGCATCCCTGTGCCCTGTGTTAATGTGGCTGCGACATGCCTAAGTA
AATCCAAAGTTGACCTCTAAGACGACCTCAAGATGTGTCTGTCTGAGCGC
GCGCGCGCTCGCTTGCTGCTCCTTTTGTGCATGCGCCGGTGTCATTGTTT
GACCTTTTCTGATTCTCCTTCTCCCTTTTTTTTCCCTTGGCACCCGCTTG
CCTTTGTCTTATGCCTGCGTTTTGATCCTGACCCGTTGTCAATGCCAAAG
GGCATTGCAATAAATGTGATAAAGATTGCTTATTGTTTTTGCTTTTTTTC
TTCCTCTGCAATTGCCCAGAGTTTGTGCCATAAATTGCCCGTAGCCGGCT
GATCGGTGACCGTTGACCGCTCCGTTGGTGTCTCATAGCGTTGAGAAATG
CATTCAATGATGCCTTAATTGTGGCACAGTCGCATCAACGGCAGCTGAAA
CTTTTCATTTCCATTGAACTATCTTAGCAATTGTGGGAGTTTAGCGTGTG
TTTGCCAGAAGTGGCATTTATTTGTGCTTGGTATGTTCAATATTTTGCAC
TTAAGACATACAAGTTATTAAATTTTTTAATTTATTTAGTCTTAAAATGG
TTTTAAAAAGAATATCGAACTTGGATGAGCCATCGTAAACTAAAAGATTT
GTTTGCCTTGCAGACTTTTTGCACAAATGCGCCAATTGCATAAAATAGTA
GCTCCTTATCATGTGCATCAGCCAGTCACAATAGTCTCGGCCAGAAGAGA
CGCCGATAAAGTAATATATATGAATAATTTCAGTTATTAATTTGGTGTAT
ATCTTTTTTTTTCATAAAATCATTTAAAATTAAAGAAGTTGGCGCATTTT
GTAAATATATTCGGTCACACTGGTTGTCTTAATAATCGTATCGATCTAAT
CATCGATATTTTCAATTGTGAATACACTGCGATAGTATCTCATTTCGATA
ATTTTATTTTTTCATCCCTATCGGACCTCAAACCAGCTGTTCTTGCAGAC
AAAAATGCAAGACGTTTACGTTTACATATTTAGTTTTTAAAAACACAAAA
AATGAGCCAATACAGTAACATTAAGTACACGACATCGCCAACGCCATCTG
TGGTGTCTGGCTATTCGAGCGCATCCCGTCTGCATTCGCCTCTGCCGCCG
CCCATTGGATATCGCAAGGATTGCCTCTCGGCAACATCAAAAAGCTACAA
ATATCTGCGGCGGTTGCTCAAATTCAATCAAATGGACTTTGAATTTGCAT
TCTGGCAAATGATCTACTTGTTTATAGCGCCACAGAAGGTATATAGAAAC
TTTAACTACAGGAAGCAAACCAAATCTCAATTCGCCCGCGACGATCCCGC
TTTTCTGGTGCTGCTGGTCATTTGTCTATGTGGTAAGTGGTTGGAAGCAA
GTCGAATTTTCAAGGAGTAATATTCCAAATGTGCTTTCAGTTACCTCTCT
GGGCTTTGCATATGTACTGGGCCTGTCCATTTGGCAAAGCATTTCCTTTA
TTTTCTATGTGGTTTTCGTTGATTGCATATTTGCTGGCATCATAATTGCA
TCATTCTTTTGGGTGGTTTCTAACCGTTACTTGCGCACCAATAATCTGGA
GCCGGACATTGAGTGGGGCTATGCATTTGATGTCCATCTGAACGCCTTCT
TTCCGCCGCTGATGCTATTGCATTTCATACAGCTGTTCTTTTACAATTGG
CTTATAAGCCAGACTTGGTTCATATCACGATTCCTGGGCAACTCCTTTTG
GCTGATGGGCATGGGCTACTATGTGTACATCACTTTCCTGGGCTACAACT
GTGAGTAGAAGCCATTTATAATAAAAACCAAAAACTAATCTATTTCTCCG
CACAACTGACACCTTGCAGGTATTCCACACTTGAAGAATACGCGCCTCAT
ACTCATTGCGCTGCCCATTATCTTTCTCTTGTATCTTGTCGTTACTATCA
TAGGCTGGAATGCAACAATTTCGTTTGTAAACTTCTATAAATATCGCGTG
TATTGATGATTCAAGTGATGTGGGATGTAAATTATTTTGCTTCTTAGCTG
CTAGGCGCTCCCTACAATAATGACCTATAATACTAACTACTCTAGCATAA
TCCATGTTAATATATATATGCATAAAAGTTCAACTTTCAATGTCAATTAA
GATTTTTGGTTTTATTAGACTACAAGTTAGAATAACAAATGCAGGGCCAT
ATAGCATCTATGCCAGCTGCTTGGGTTTCACAAAGGTACGTTTCCGTTTG
TTGCGCTTACGCTGCAGCTCCAAAGTATGCAATTCGGTGTGTACCTCTGC
AAAGATCTCCTTCTGCTCCTCTTCGGGAATGGTGGAGCGGTATTGCTTCA
TTAGGTCGTATTTTTCCCAAGGCTTTTGCACTTTTGCGGCAGACTTGCGA
TGCTTGTCCTTCAGATACTGATCAATGTTAGCCACGCCAAGTAAGTTCTG
CCGTTCCCAGCGCTCCAACCAGGGTCGTGGACGCAACACTACTTTTATAT
CGTTGACAGGCACTGGAGTTCCTTCTTCCAACGTTTCCGCTTCCATATGC
TCATCAAATGTGCTATATTCCGGCAGTGCATCGCGCAAATAGAATAGACT
ATCGTCCAGACGCTTCTCTAGACGCAATACCTCGACTTTCTGTATGGTGG
GATCGTACAGTTCGTAGACTACCTCTATGCCCTGGTGATCGATGACATTG
CGAAGAATAAAGCGAGCGCGAAGTCCACAGCGTTCACGGTGTATACAAAT
GCCTACGAATCGACTGGTCTTACCGGCCGCATGGGGATCAGAACTGGTCA
CAGCCAGAATGGAGCCAACATAGAACTCGGGTAGTTCGATTTGGCGCCGA
CGGTCCAGCATATCCAGACGTTCCAGCTTTTCGCGCACCGAGTTTCGCCA
TTCCACTTTGGGATCGGGCAGAAACTCTGGATATACAAAGCGATAGTGTG
CAGGCACAATGGGTTTTCGAACTGACGGACCAGGTGCTTCCTGCTGTTGC
GGCACTGCGACTGCCGCAGCCTGCTGTGTCGGCTTAGTGGAAAATGTGAC
TGAAATTGTCGCGTGATCAATGCTCACTTTTAACCGAACTATCACATATA
CTCACCAATGCGTTTTAAGGTGCATTGTTGCACCACTCTATGAGTTAAAA
