# Supplementary material for: SMCis: An Effective Algorithm for Discovery of Cis-Regulatory Modules
Source: PLoS One. 2016 Sep 16;11(9):e0162968. doi: 10.1371/journal.pone.0162968 (PMC5026350; doi:10.1371/journal.pone.0162968)
Supplement: S1 Datasets — (ZIP) [file pone.0162968.s001.zip › dataset/Drosophila/Masked/dvir_kni.fa.masked]

>scaffold_13049:18628611,18668610
ACATAATGTATATAATATACATTGCGAATTTCTATTCCTNNNNNNNNNNN
NNNNNNNNNNNNNNNNNNNNNNNNNNNNNNNNNNNNNGCATTTTACGAAT
GTTGTTGCTTTCAAAAAAAAAAAATGCGATTCTGGCAAAGCATCGAAATT
GCAATTGAAATTGAANNNNNNNNNNNNNNNNNNNNNNNNNNNNNNNNNNN
NNNNNNNNGGCCAAAAATGGATGTGTTATATTTTTTGGGTGCGCTTTTGT
AGTCTCTTATGTACAAGCTTTTAAAATTAATTATTTAAATATAACTTGAA
GTGTTACAATAGTTGTTGTTCCTGGTGATCTGTACTAATTTTAAAAAGTT
TAGGCTCTAGAACTGAATGTTTATTTGTTCTATAGTACACTCAAAAACAA
AAAAAAACAATTTCTCCAATAAATTTTGCTGCTTGTAAAACTTTTTTTAA
TTTCAAATTTAGCGCCACCTTAAACTATGCTGAAAAGCTGATTGCTATGG
GCAACGTTACCCGTTTCACAGTTGCGGTTAAGGGCAAACGAACGTATGCG
CTTTACAACACTGCAAAAATTCCTTCTACAATTCGCCGCGCCACAGCCTC
AACGTACACAGATTCATTCGCCGCAGCAATAAAAAGCGTTGCACACTTGT
AGGCTGCGTGACTTATACCTAATCTTACTTGCGCGTAATTTGAACACCCT
GTACATAAGGAAAATGGGTGACTGACTTTAACTCGCGCATTAGCAGACAA
TTTGTACTCTATAAAGAAATACATATACTATTATTCGGATTCAACAGTTA
AGACGATCCAGCCATATCCATCTGACAGACTTTAACTACTTCCCCCCTAG
ACTTTTAGGAGGGGTTACGACAGGGCATTTGCTAGTCGGACACTCTTGTC
CAGCAATTCTGAACATTCTGACAAATGCTAAGCCGTTCAAATCTAGTCAA
GAAACCTGCGTCAGTTCTTTATTATGCATAGCGTTTGTTTTTGTAAGACT
ATATGCATGTCTGTTATTAAAAAAATGTTAAGAAGAAGCACATTTCAATG
GATGATTTTGCCGACAACAAGGACATCGGCAACAACATGATCAGCTTTTA
TTATTTTCAGTCGTAGCTGATATGTCAATGCGGGCAAATTTGGTGGCAGC
TCATCAGCAAGCATTGTATAGTTGCGTATTGCATAGAGCTGCTTCTATTA
TTAAAACTAGGGTATTACAATATATTATCTAATTAAAAAGCAATTTGTAC
TTACGCCGCGAATTGGACAATTTTTGGGTAAATTGCTGACGCTTTGAATA
CGTTTAAAGAACTTTCTGTAAATATTGTTGCCGTAAATGGAGCCCAGAAA
CTTGCAGCCATCGAGTTTATTGTTTGCTATGTTCATCTTGGTATTATCCT
TTTTGAGCAGATCCATTTGAAAGCCAATGCTGAACTCATTCTGGGTTTCG
TATAGACTGAAAAGCACAGATACGGTGGGAGCATCGCGCTTCCGATGCAG
GATACAGGTTAGTTCTTTTCCAATTGTGGGATCAAAAATACTACAGGTAA
AGTTGTGCAGCTCAACTTTAAAGGGTCGCTGTGGCAGTAAAGGGAAACTA
TTAAATATAGTCCCCAATGATATAATATATCTCAAATCCGATGCCCACCT
TGGCTTGAGCAAGGCTCCACAGTGTGAGAAATACGAGCGGCCACTGCCAA
GCGCGATAATCCATAGTGTTTGGCACAAAGACTCCGTTTAAACAGCTTAA
CGCAGCCGGTTTTATGGAATGGGAAATCTAAAAAAAGACAACAACTAAAT
TAAACTCATTCTAATAGAGCAAAATTATAATGAATGTAATGTATATTTAA
TATCTATATTGATAAGCAACGAAATTAATTGTTTAATGCATCATTAACAT
TTGTCGTATCGTTAGTTCCGTTTTTTTTTTTTTTTTAACAAAACAAGGGT
TAAGTCCAATGTGGGAACGAAATTGTGAGAAAGCTTTTAAGTCCACCCCA
TCCGCTAGCTACAGAGAATTTCAAAGGAGTTAAATATGGCTACGATCCCG
GTTTCAATCAGAAATATTTATTGGATTGGTTGGGTTAAGACTTTAAGGCG
CAATTTGTGCATTTAATTTTCAATATATTAAAGGCCAGCATTTCATACAA
AAATCGTTTTGCAACACTAAGGGAAATTTCTGCAACATTGCGCGCCACAA
CCTCAATTTAAACAGGGATATCCTTTGGCCAAGTTCCGAGGCACTGATCA
TTTTTGTAACACTTCCCATATCTATTGCTCTAGAAGGAACTCAGATACTT
GCAGTCATCCAGCCGTATTTATATTATTAATATTGTATTATACGATATAT
CGCAGTAGCATAAATTGTTGGACTATTTTGAGTTAATTTCCTGAGCCCAA
TAACAAAGAGTAAAAGTCCAAAGGCTATTAAATCGTAATGAAACTTCTTT
GTGATCAAATATGGTCTCTTTTCGAAAAGAATTAGGTGAGCTAATTCTCA
GGGAGCATATATAGAATACGAATATCTTCTAGTGTAGTACTATGTGAGAC
TAGAGTCAACTTTGCAGTTGATGCTGATCTCTAATTTTCATATACTTTAT
GGGTTTGGCGATGAATTCTCCTATACGTTGCACATTTCATAATACTCTCT
GTGTAGAGAGAAATGCACTTTAAAACAAATTGCAATATTTGTATTTGAAT
CGATACTCTAGACAGGAATAAAGAGCGTATAATTGATCGGACTCCTTTTA
ATTTAGAACAGCTGCCTCAATGAAGACATCGCCAATTAGCTGATCAAATT
TCAATATTTTTAATCGCACGTGGTATGTTAAGGCGGGCATTGCGACAGGA
ATTTTGTCCAGTGTAATTGTATAGTTGCGTATCTCAAAGATTTTGTTCTA
TAAGGCAAGTAATTTAATTTGTTATTTTTTGTGATGAGGAAATAACACTA
CTTACGGCCTGAACCGGGCAATTTTTGGATAAATTGCTCAGTTTCTGCAG
CCTGGTGAATATCTTGCCATAAAAGTTGTTTTTAAAAGCGGACCTTAAGT
ACTGGCAGCCATCGAGTTTGATGTGTGCTACGCTTATTTTGGTGTTATCC
CTTTTCAGAATATCGAAATCCACCAGGACACTAAACTGTTTGACTGCCTC
GTTAAGCTTGAAGCGCACACTCATGGAAGGATCGTTGCGTTTTCCATTGA
AAATGCAGCTGAACTCGTTCGTAATGGCAGGCACAAGGGCCACACAGCTG
AAGTTCTTGAGCGCCACAGTAAAAGGACGCTTTGTGATTAAAGCGAAAGT
GAAAAATGGAGAATGTTTAACTTAATCGGAAAGTATGTTAATTGCCTACC
TTAGCCTGACCAAGTGCCAGTAGAGTCAGCATTAAGAGCTGCCACAGCCG
AGCGCGGTTATTCATGGTTTTTCGAAAGAAGTCAGCTTGAAAGCGACTCT
CAACGCTTTTTATACAAAAATATAATCTGGATGACAAATAAGTTGGAGCT
TAATGAACTTTTAATGTGTATATTAAAATAGTATACTAGATATATGTATT
GGGTTAATTTGTTGCACGTTTCAAATTGAGTCTCAATTTTTTGTATTTGT
ATTTCTAACAAAAATCAATTACGTTTAGCTATATGCAATAATAAATATAG
TTCACCGATCGAGCTCGAATCTGGAAATCCACAAATCGAAGCTTAAACGA
AACCAAGCAACAATTTGTATGCATCTGCTTTGCCTACTTTTAGGCAGTTT
GTGCTTAACAATTCGAAACAATTGATTTAGTTTTGATTCTAACTTGTAAT
CAAGTTCTTAACATAAATTTTAGACCTCTGTAGATCAAAACATAGATGAA
TATAATGCAGTATGACTCGATTTTCGGGCAAACAGACAAGGCTTGTGGCA
GTCAAGTGGGGTCAGTTATTCAAAAGATCAAAGATTTGGCGCTTAAGTGT
TTTTTGGAGTGGCACGCCGTGGAGTAGAATTGAAACAGAGTTTCGTTTAT
TGAGTTGTTATACTTTGGATTTTGTTGCTGTGCTTGGAGTGCGTTACAAA
TGATGTTGCGCACCTTTGTGGAGCAGACAAAAGCAATTAGACGCCGTCTT
TTGACAAGCTGAATGAAATAGTTGCTGCTCGAGATCGAGTTGAAGGATTG
AGGATTGAGGAATGCCAAGAAGCAGACGTTTATCAACTGGCCACAGCTCG
GGCAGCTCCNNNNNNNNNNNNNNNNNNNNNNNNNNNNNTAACTGCCAATG
AGTCGTCAAGAGGGCGGGGAGGGGCTACTGTGGCAAGCGCCGCACAATGT
AGCAACTCGAGTGGAGATGGCCATACAAAAAAGGTGTTAAAAAATTCTAC
TTTTTATGCTCTCAATATGATTTGATGGACATTTACGATATGAGGCAAAA
GTGTTTTTATGCCAGTTGGCTTTGTTTTGNNNNNNNNNNNNNNNNNNNNN
NNNNNNNNNNNNNNNNNCTCTTTCCCTGTGCCCGCCCCACGCCTATTGTT
TCAGTTGTTTGACAAGCGATGCGTACAAATCAAAGCAGGCAACAAAACTG
CTGGACCCGGCGCTGCTCGGCCGGCTCTGGACTTGGTATCGCCACGAATC
TCTTAAAGCTCGGCTTGTTTGATTAATAGCCGCACAATTGATATGTTAAG
TGGTAAATTACGCCATTGGCACGCAAATGTGTCGGCCCGATAGACTCGAC
AAACGGCCAAATTGCTGTTCGTTTAAGGCGCCGCTAAGGTGCCAGCCTAC
CGGGCCGATCTTGATCTTATCTGGCAACCAAAAGGCGGAGCTACGTATGC
ACAAAGTGATTTAATTTTGAATGGAGAAAGTTAAACAGCCGCTGCCACAA
TTATTCAATTACCCAAAGATCTAGTGGGCAGACTCAAATAACTCTATTTC
ATTTGACTACAATTCCGAATGGAAAACTCCACATGCCATCGAGTGGAGCT
GAGCTGCTGCCTAAATTAATAGCCATTAGTCCAATTTTAACACGCTTTTT
GGCCAGCAACAATAACCGTCCATTTGGAACTTTATGGTCTCATTTATATA
ATTTAATAAAACTCAGAAAGGCAAAAGAAATACATTAAAGAAGTGAAAAA
ATGCACAGAAATCGATTTGAACCTTTTTGCATATTCCAAATACAATAGAG
AATGTCATTAAAATTTTGCCACGCCGTAAAAAAAATCGATTAAAACACAC
AAAATGAAAAAAAAAGAACACACACAAACGTTGAAGTGTTATAAAAATCA
TTTAAATGTCGCAATCGCCATAGCGTTTTATGGCCTAGTCTCGTATGGCT
GGGAGACTCGGATCTACCGAGGCTCAGCCACCGTCGAATGCTCAACTAAA
ATGATTTAATTTCGAAACGTGTCGTGCACATTTTATGATCAATTTCNNNN
NNNNNNNNNNNNNNNNNNNNNNNNNNNNNNNNNNGGGTTGCCTATCATTG
TCGCTGTATATTTCTAATCGATTTATTTATATATTTTCAGACACGATATG
GAAGGCGCATGCTCTTAGCTTTTAGCTTTAAATATTCTAGATTCACTTCA
AAATCTGATTTATTTTGATTTGTTGAATAAACCAAAAAATTGGCCAAAAA
CCAAACAAAAAAAAAACACACACATTACATAAACTCAAAGAACTTCTGCA
AGTTTTGTCTATTTATGCGTTTTTAATAACTTTATCTTTGTGAAAGATCA
AGAGAGTTGCCCTTATTTCGTATTTATTTAATGAAATTCTCAGCAGAACC
CATAAATAAAGTGTGGCAAATTCTCTAAGCAACTTGTTGAAGTGTCATAA
ATAAAGCGTGAGCCAGCCATTGGGCTCTGGGCCAAAGCACCAGAGCAAAA
GCAGCATAAAGCGCTTCAAGTGGTTGTCATTTAATAAACTACACACATCT
GCAGCTGTGCANNNNNNNNNNNNNNNNNNNNNNNNNNNNNNNNNNNNNNN
NNNNCCTGCCGATTGCTGTTATATGATTTCATATATCATCAACATACGCT
GGAGACGACCAACTCAGAGGAAGCTCTGGGCTCTCGCTGCTCGCCCAACA
TAGGGCTGCCAGGCCGTTGTCTGTCTGACTCTTATCCCAATGCGCTCCGC
CCCTGCCCCTTGGCACACCCTGGCCGACCAACTGCTTTCCCCCCTGGCTA
GCCATTAAACAACTTGTTGAGCATTGCGCAGGCGTGCGGCATTTAGTTCA
GGCTGTCCGCGTGCGCCTCTTGTTGTATTTTTTGATAACATTTTATTGTC
CGCTTTATAAATTATTGGCGTTTGCCTCGTTCCCAGTTGTCGGTTGCCCA
GAGGGAGGGCACGGCGGGTCTGGACTGGGCTTGGACTGGACCAAAAAGTA
TCCTTTTACGTGCACATTTTTTGGTATGCAGCGTGTGTCCAAATTTGTGC
AGCGCAAATAAATACTAAAGCATATACTTAGACCCCCNNNNNNNNNNNNN
NNNNNNNNNNNNNNNNNNNNNNNNNNNNNNNNNGTTCTTGACGGCTTCGC
ACGGCTCTGTATTGTTAGGCTGTGCGCGTGTTTTGGCCTTTTAGGGCTTG
TCGCCCAACATAAAATTGAGNNNNNNNNNNNNNNNNNNNNNNNNNNNNNN
NNNNNNNNNNNNNNNNNNNNNNNGTAGTGTGAAAGTTGCTTTAAATATCG
AGTAGCTGGTAGCTGAAGGAGTTGGCGGTTGCGAGGAGCTGCCAACAAAT
CAAACCATTTATGTCCGATCCTCGATCACAGCTCAAAAGACGCACATTCA
TCATCGTCAAGTGGCAGCAACAATTCAGCCCCGCACTTAGCCCCGCAAAT
GCAGTGCTCCAGTGCTCCCTGCACCTGTCTACCGAACTTCGGAGCTGTCC
TTCAATTATATAGCACACCCNNNNNNNNNNNNNNNNNNNNNNNNNNNNNN
NNNNNNNNNNNATTCTAACTGGAGCCCAGCTCATACACTGCTAGAACTTT
ACTTCTCCNNNNNNNNNNNNNNNNNNNNNNNNNNNNNNNNNNNNNNNNNC
AGCGCTTAAATGTGGATTCTGTCTGGTATTTCAATTATGCCTTAAAACTC
GGTATCTTATACGAGACTCACGGCGCATGATCAATCGAAATGATATAATT
ATATCCCAATGCCGCTGGGCTCTGTGTAAATTGATATCAACAAATTACGC
GAAAAAATTTCAAAAATATTAACGAATGTGAATGATATAATGATGCGATG
ACGATTGTGAAAGACACTGAGCCNNNNNNNNNNNNNNNNNNNNNNNNNNN
NNNNNNNNNNNNNNNNNNNNNNNNNNNNNNNNNNNNNTGCGTAAATTTGT
TAAAAATTTGTCGTAAAAGTTACTATTGGTGAATATTTAAAATGTTTAAA
TATGAAAATAATTCTTAACAACAAAATTCTTTTCCCAGACTCCCAATTCC
CTTCACAATATCGAAACAATCGAATTTACAACAGATTGAGATTCAAATTT
GTCTCTAGTTAAAAGTGAATTCTTAATGTTAACTAAAAGATTATTAACTA
TCTCGTTAATTCTTTTGTATATTAAAGTTGTATTCTTAATATTTCAAAAA
AATAAATTTACCTTGTTTTATAGCTTGTTAGATAAGAATTCTTTCAGTGT
ATTGGCTCCCCTAATTATGCCCAATTTAAAAAGGGTTAATTAAGGCACAA
AACGCACGTGAAGTGAGCGAGTGCTTGGTTAGGATGCCTACGAGCTAAAA
TGATGGGCATTTTATAAATAAAACAAAATCATAAATGATGCGCCTGCCAG
ACGCAAGGACAGCCCTCAGATCTGACGGTTCCAAGTCACAGTTCGTTGGG
CTTGGCGGGAGATTCGGGTGCTATAATAATTACAGCTGGAACGTTGGGGC
CTTAGGGCAATGGGTAGACATTTCGCGCCGGAATTCGGAGCATTGTGTCA
TATTTAATACAGAAATTTTAATTAAACATAATTTGTAAGGACTGCACGTT
TTTGCCAAACCAGAGCCCTTCACCTGCCCCGCCCAATAAGCCAGTCTGGG
GAGCATGTCTGCGAGTATTCCCCAGTTGTTTTCCTCTGATTGCTCGTTGG
CGATAGCTTTGGCTTATGCTTGAATAGAGTAATTTATAGCACATTATGGC
CAAGGCCCACATTGAATGACAGCAACCTGTGTCTAGCATTCTCAAGGAAT
GCCTTTGATCATATCGCAGGTCCATCGATTGAGCGATAACAACTGCAACC
CGACATGCAAGTCCCATGAAACAGACAAATGGGGAACTAATATCCTTGAC
TATCTAACTATTTCTGTGGAAGTCTTGGTTGTGCGAAGCAAAGGAGCAGC
TTGAGAATAGAAAAGCTGAAAAGTAAACCTCCTTTCAAGAGGAAAGTAAA
CTAGATATCTAGAATAGTAATAGCCCGTCTTAAGTTTTTATCTTGAAGCT
TACAGCATTACCTTTCCATCCAATCTTTTACAAATACTTTGAGCCACCAT
TTGCAGAGTAGCCAAACATTCGAGGACAAGCAAAAGACCTTCCTTAAGAA
AAATAGCCAGCGATTTGAGCCATAAGGAAGCTGGTGCCAACGAGCAACTG
CTGTTTAAAGCTACCTAATAGAGCTGCCCTAGACGGGTGGGGCCAAGCCC
GTAAGCTGAATGCGTGTGATTTTTTCAAATGATTTGAACTAGTTCACAAT
GCTGACCCTTCGCTTGAACAGCTTGCTGCATGGGACTGGCCAGTTAGAGG
CCAGTCGCAGGCCACTTTTTGTCTGGCTGCCTACCAAATTGAACTCGGTT
TGGTTGGCTCATCGCCGGGGGCCGCATTACATTTGCAAGACAACAATGGG
CATTTGGCATTGGCAACTGCAGCGGCGTTGGGCGTTTTTATTTTTACAGA
TATTGTTTACTATTTTCCAAAGCCTAGGCNNNNNNNNNNNNNNNNNNNNN
NNNNNNNNNNNNNNNNNNNNNNNNNNNNNNNNNNNNNNNNNNNNNNNNNN
NNNNNNNNNNNGTGCTCGGCTGTGCCCTCTCATTGTTGTGCGGCTGCTCC
AATCATCATTTTTGTAGATATTCGCTTGGTGATATATTTTGGGTGAGCGC
TTCCGGCAAATCGGCGCTGCTGCGGTGCAGTGAAAGGTCAACTTGCGGCC
AGGAGAAGCTCAAGCAAACTTCTGCCTGTTGCTGCTGCTGCCAGGGAGCT
TGAGATTCGTGTGGCAGCCAAATAAACAAATCAAAGTGAGCAAATGTTTT
GTCTCTGCCCCCGNNNNNNNNNNNNNNNNNNNNNNNNNNNNNNNNNNNNN
NNNNNNNNNNNNNNNNNNNNNNNGTTGCATTGTGTTTGCGGTATGTGCTC
AATTTTCTATAACATATTTGATCGGCGCGATCTTTGCGATCGCCTGACTT
TCCATTTTCCACTTTTACAGCTTCGTGTGTGTGAGAAAAACTTATCGAAT
CGTTGCTATCAATGCCGCAAACGAACCCAACCAAGGGGAAGCAACAGCCT
CAAATTAAGCTCAGGTGACCAAAGGCCAACGAGCTGACAAACCTTGGAAT
TTTTACCGCACGATCGCAGTGCAAAATGGTCACGGATTAGAGCATTGCAG
CAGTGCCATATGACAGCAGCTCACAGATAAACGGCTTTGACATGCCGTTT
CCAGATCTTTAATTGCTGATCTACAGTCCACACTGAAGCGAATTATATTT
TCCAAAAACAAACTGTCCGGCAAAGGTTTAAGGTTGAGCGATCGAAACAA
GACTTTGGACTTGGACATCCGAAGGATTTGTTAGTTGATCTTTGACTGAA
AGACTGAAGCGGAAATTCCACAGCGAAGGGTCTTAAATAACTAGTCATTG
AACTATAGATCCTTTATAGGTACGCTAAGGGTAATGCATAGACTTTGCAT
AATTTAATACTGGGAGCATATTAAAGTCTGATCTGTAGCAGGAGCTCCTA
CGCCAACTCTAGTATTAGGTTAGTACACTTGGTGCCTTGGCTCTTGATAG
TTGCTCTCCTTGAATGAGATGGTCAGCGATCTGCATCAAAGACTCGCATG
ACTACCAGTGCTTTCCCAAAACAAATCCCGAAGTGCCATTGCGTCCCAGA
CTCCCACACAACCACACACCCACACTGGCAACAGGCATCAAACAATGATC
ACGAGTGATGCTGCATTGTGGTGCGGGTGCGGTTGCGATCGTTGCCCAGT
TGCCAGTTGGTAGATCGATGCTGCCTGCCTTTTGATGATAGTCAGCCTCG
GCTTGGCTTTGAACGCCCTAAGGGCGTTGCGATTGAACTTGTTCCACATT
TTGATTGTAATGCCGTTNNNNNNNNNNNNNNNNNNNNNNNNNNNNNNGAA
GACGAACAATTTTTTTGGCTGTATGGGAAAGCTGGGAGGGCAAGACAAAT
ATGATTTTCAATTTGCTGTGATCGCTTTCACAAGATTTGCATTCCATTCC
GGCTGACCATTAAACACTTGAGCAGCTTTAGTCAAAGTTCAATACGGAGT
TCAACTGGATGAACTAACAGAGCTCTCTCAACGAACAGCTTTTTGATGGC
CCATTAAATCGTCAAATGGAAACAACCGCTGCGAGTACTCCAGTTGAAAA
CTGCAGCACCACAAATCAAAATATTTATGGCCCAAGCGTATAAGAGCCGA
AGAGCTGAAGAGCTGGAAAGCCGAACACAACCGTAGAGGCTAATGAGTCT
TGAGAGTCTCTACAGCCGGAGCTTAAGGTGCTCGATATACCACCCAAGTT
GAAGACTTTGCCTGTCGGGATGCACCGCATAAATAGCCACAAAGTGTGTC
GTAAATGTCGTCGCGATCATATAATCATTTCCCTGCTCNNNNNNNNNNNN
NNNNNNNNNNNNNNNNNNNNNNNNTCATCCAGTTTATCAGACGCGGTACA
AAATGCAAATTTTAAAAAGTATAAACATATCTGCGGCTGCTAGAACAAGT
GCAGAACCCGCAGGCTGAGCTGAAAGTCAACCATAACTGTGCATCCATTT
AAANNNNNNNNNNNNNNNNNNNNNNNNNNNNNNNNNNNNNNNNNNNNNNN
NNNNNNNNNNNNNNNNNNNNNNGGAGTCAACTGTTGTGTACACTTTGGAG
TTTATGTATTTGGCATTGCGAAATGCGTTCGCATGCACATTTGAATCAAT
CGTTCAGTTGGATTGAAATTGCGGATTCCGATTTTTATGATCCGTGGACC
GGTTGGGGAGCGACCACCGAGATGAGAGATCAGCCAGCGCTCTGCTGTCG
CTTTGAACTGAACTGATATCATTTGGTCTTGTGACATTTAGCATCGCTAA
TTCATGCCAAATCACCTCAGGCTTATGTTCATAAGCACACATTACGATTA
CACGTTTATTATAATTTAGGAGTTTAAGGCAACGGATCACGTCTAGGCAG
TAGGGGTAACACCGTCCAGGCTGGGAAAGCGTGTGACAAACTCAAAGACA
GTCACCGCAAGCGGCAATTTGCAGATCACTTAGTATATTTATAGATTAGC
GACCTAAAAAGGAGCCAAGGGAAAGTTGAGCACACAAAGTGCTAGCTGGT
CACTTGAGGCTTCAGTGAATTAAGATAAGGTGCTAAAAAATGAGACTTGC
ATCCAGGCAGACTCTTAGTCAGCTTGAGTAATAGAGTGCATATTTGACAA
GGGAAAGCTGTTGCTCGAGTGCTGACACCGTGGAAAGGTGACAAGATATT
AGAGCGAATCTTGGACGCGGGGGTGGAGGCGGACAGAAATGGAAAACATG
GCACTACAAAAAAGAGCATCGGGTGTCAAGGAAGCAAAAGTGAAGTTTAA
AACAGAAAGATTTTTTCCTTAAGATAATGCAAATTTGCCACTTGATAAAT
CTAGTAAAAAGGAAAGAGGCAAACAGGATAAAAAAGCTAAGGATGTGGCG
GATTAGATGGATGGAGCATTACGCTGCATATACCCTGGATTGCAGTTCGG
ATTCATTAGGCTAATATCCCTAAATGGACAAATCGAATAAACAAGGATTT
AAACCAGAACATTATAAGGAAATAAATAAAGAGTCTGGATCTTATTTCAA
CTGATATATTTAGCAACAGTTTGGCAGTCAGGTAAAAATGGGCTTGCGTG
TAAGAGTAAGGGCTGATACCTGCGGTTGGCATCAGTTGGGGGAGGTGTTT
AAAGGTAAGTGCAAGTGGGTTCGTTTGAAGTTCGTTGCGCTTGTTTGTGA
CATGCGCGCGGTTCCACCAATCAAGACAAGAAACGATCGTCACATTAAGC
GTCCGACAAGCAATGGGGCCAGTTAAGACTCATAGGGCGTCNNNNNNNNN
NNNNNNNNNNNNNNNNNNNNNNNTCTTCGCACTAATTGAGCATTTAAATG
CAAGGTAATTACTTTTCTAACACCTTCATCAGTGGGACGTCTGTCAACCG
GCGGCCTTTGATGCCCACTGCAAATTAGCATATAAATTGTCCCGTGTGAA
CATTAAGTCAAATGACATGTGAGTTTGTCAAAGAGCCGCTGCGAATGCCG
CCACCAAAAGCTGACGGAAGAGAGCACCAGGACATGAGATGGTGAAAATC
AACTCTCCTATCTCCGCCCCCCGCAAAAACCAACTGAAGCCTCCAACAAT
GTGGTGATCATTAGCATAGCGAACGTGCAGCTAATTGGAAATGGAACAGT
ACAGTAAAGTCATGAATGGCGCTGCAGTTAGAACAAAAGCGTTGGGCATG
CTAATGCCCAACAGCTTCAAGAATACCGAATTTGTGTACCCCTAAATCCT
AACAAGCGGCGCCAGCCAGACGTCTTTATGGCTTCAACTTGTGTTCGTTT
AAGCGGCCCTGGGGCTGCATTCGAAATGCGTCCAAAGGGCAATCAATTAA
TAAAGCATTAAAACAGTTACACGCTTACCCCAAGTCCAAGTCCCCGACTA
ACCCCCACCCTTTCACGTGTATCTGCAACAACAGTTGCTGCGGCTGCGGT
GTGGGCGAGTTTTTTGACCCGAGCTGGGGGCAGGAAACGCAGCGCGTTCT
GAATGCCAAGGCGTACCGTCAACGATCGTCAAGAGTTGATGGTTAGTCTT
CGTCGTCGATCGCTGGATCGTTGCACAAATGCGCTTTGCATAACTGAGTA
ATTTCGTGGCAACTGGCGTTATGCACTTGTTGCCACAGAACAGACCCCAA
TGGGGCATGCACTGGCCATCGATCTAAGAACGGTTTGGTGGGCGGCGGGC
ATGCATCCGGTCAGATTTAATAGCGCTGCATATACATTTATAACATACAT
ACATATGTATATGTGCGTATGTATGTTGGCAGGCACTGCAAATCAAAACT
GGGCATAGAAGATCATAAAAATTGATAAGTGAATTCATATATTCATCATA
ATTTATAATCGATTGCGTTGCATTCGCCGTGTGCATGTGCATGTGCGTGT
GGGCCACCTACACACGATAATTGATTTTGATCGTTATGCAGCTGTTTTCA
CCTGTTTTTAAGGAAATGCCAAAATATTTATTTGTATGATTGATTTTAAC
CCGGATATCAACGCCATGCCCATTTCGTGATAAATTATAAGCAATTATTT
AGCAAATTTATCGGCTATTATTTTACATACTTGGTATTATAAACGATCGA
TAGGCACTTATCTATATCGTAGACATATAATTCACAACAGTATCTAAGTC
GTGATCTTTCATCCTATTTAAAGTTATTTATATAAAATGAGATTATATAC
GATCATTGAGCGTAACTCGTGAGTGGAGATGTTGCAGTCATCACAATGAC
GAATAGACTTGATCTTCGCGAGTTTCACTTCTAAGGACTACAAATATTAT
TATTGGCAATGCTCTGTTACGATCTGGCATACGATATTTGCATGTTTCGC
GCGTTGAGCGCAAGATGTGTGTGTTTGTTCATTGAGGGCCTTTCCCGGCG
ATCTGTTCATTGACTACGTTATTTCCCGTTAGCTTAACTTGCGTGTGGCT
TAGATAGATTATCGAGCATTAGACGGGGTTCAGCAGCTCATGTTTTGCCC
AGACAGTGACGAGCACAACTTGTGCAACGTTTTTTTTTTCGAAATTCCAA
AGCCAGGATCTGATCAAACAAGTCCCAAAGACCGAGTCGTTTCGAGCGGA
TTTAATTGAGATCAGTGCTCGCAGTTAGGGAGCACAAGAGAAAGTGTGTG
AAAAACCGCGAGAGCATTTGGAAAATTTGAAATGCGACAGATCAGAAACC
GCAGCAGCTTCGACTTCCGTTAGGTGGTTTTGCCCAGTCCAAAATGCAGT
TAGCTCTTGATAATCTTGAACATGTGGGTACTGATCGTATGTGGTGCGTA
TATTAACATATCGTTAGTTTCGACATGATCTGATCCGTGGGAAGTTTGCG
ATCTGCTAGCGATCTGCTCTTGGCGGTCTGGTTCTAAATCAGCGGAAACT
CCAACTAGCATTCGGATTTGCTTGAACAAGCAAAGGGCTAAATTCTAAAT
TTATGCAAATTCCTTGAACGAAAACATATTTTCTGACAAACCAAATGTCA
TAATTGTATCGTAATTATTATTTATGCTGTCATGCCCGATTATAAATGTC
TCTCAATCGATGTTTGCCAAAAGTATTACGTGCTGCTATCAACCCCAAGA
TTGAAATCAGCGCCATTGTAGGGTGTTATCTGCGATCAAATAATCATAAT
TTTCATTTGCATAATTTCATAATTCTAATACAATACCAACTGTATGACCG
TACGATGGTATAATGTTAAGATGCTACGTGCCTGCCGATAGACAATGTTC
TTTCAAACTACCTATAGATTTTCTATAGAGCACACTAATAAGCGAAAGCC
ATATATCAATACGAGGGCAAAGCCAAGAAACCAGTTTATTTTATATAAAC
ACTAAACGTAATGAACACATTACCCAACACAATTAAACATAGGACATTTA
TCAGCCTGAAAGCAAACCAACAACTTATCAAATTCTGATATTTTGAGAAA
TTGGCCAAACAAGTTTTATTGACTTTTCTTTGATTCCGGCGATTGATTTT
GCGAATTTCTGAACAAATTTTGGCGCACAAGTTTCGGCCATAATGATTCA
AACGATGAGCTCTATAAAGTTTTAGATAGATTGAATAAGATAAAATAATG
TAAAAGGATAAAGAAGTTCGNNNNNNNNNNNNNNNNNNNNNNNNNNNNNN
NNNNNNNNNNNNNNNNNNNNNNNNNNNNNNNNNNNNNNNNNNNNNNNNNN
NNNNNNNCTGTCAGATCTAGTTCTGATAGTTGCTGATATTAATGTTATGC
ACAAGTTTATAGTACAAGTTAGTTAATTTTATGGTTACGGGGCAGTAACA
CATTATTAAAGCACCTTTAGAAATATTTCAATATTCTCGACTTGATTAGT
TACAAGACGTTTGGCTCTCCTTACATAACTACAACAAATTCATAAACTAT
TGTAAGCATTAACGACTTCAGCTGTTTAAGTTTATAAAAACTTGAAAAGT
CATTGCAATTAATGAATAAATTACCATTGTTCGGTTGGCTAACAAAAACT
GGCCCGATGATACATGGGCTCAAGCCACGTATTACAGGCCAAATCAAAGC
ATTTCAGACATTTATTCATTAATGGCCAAGTTGAGGCTGCTGCCGCTGGC
TAACAAATAATCAGTCACAATATGTTTTGTATAAAAATGAAATATTGAAA
TATTGTCTATAAAGCGTCAGGCCTTATCTTTGTGGACCAAAATGGTATAT
CAGATAATTGTTAGCGCATCCCAAATGCAAATTATTCACACATAATAACA
ATNNNNNNNNNNNNNNNNNNNNNNNNNNNNNNNNNNNNNNNNNNNNNNNN
NNNNNNNNNNNNNNNNNTCGCAGATACTTTTTTTTGCGATACCGAAGTCG
TAATACCCTAATATATGTATAAGTAGTAACTTGGTTGGTTCACAATTTTG
GGCAGGTTTTTAAAGGGGAAGTAATAACAAAATGGAAATCGAATATAATT
CTTTAGGTAATCAAATGGTTATAATACATTTTCGGTGGATTTTTAATCGT
ACTTATTTTATAAAAAAAAATAAATATTTTTTACTTGGTAAAAATGCTGT
GAAAAATGTAGATAGTCCGTCGACTAGGGTATTACCAAAGTAAAGTAACT
AAGCAATCATCTAGCTAGCGAGCTGTTAAATCAAAAATATGCAAATTGTT
TCGAGAGCCACACGAGCTCAACACGNNNNNNNNNNNNNNNNNNNNNNNNN
NNNNNNNNNNNNNNNNNNNNNNNNNNNNNNNNNNNNNNNNNNNNNNNNNN
NNNNNNNNNNNNNNNNNNNAAGTGTCTGTTGATTGATATGTGCTGTTGTT
ATATGGCCATTTGGCCAAATGATGCAATCAAACTATGTAAATGCGAACGA
GTTGACTTTTTGACTTTTGTATTGCTCGAAACGGGGCAGGTAACAAGCAA
TCCGGCCTCAACTTGAGGCCTAATGCTAACCAATAGTCGTATTTAGTAGC
TGCCTGTCATTTCCGACTCGCAGTTTTGTTATTTTTGTACATTTTTTTTA
TGGCCAATTAAAAAGTTGACTCTTTTTTAACCGTAAAGTCAAAAAGTCAA
CGCATTTTTTAACATGCACCGTTTTTTAGCACACATATAATATCTATACA
TGGTTTTTTAAGGCGGAAAGATCTGGTCTATGTGTGTCCTTGGCTTCGTT
CTGTGGAATTCTGCACGCATTTTTTACGCAACTCTCTAGGGCAATTGACT
TTTTTATGGATGCTACCAGTAGGCTTAACGGTAATTTCGAGTTGCTGCAT
CCAGCNNNNNNNNNNNNNNNNNNNNNNNNNNNNNTATTACAAGACATATG
CCTCGGCTCGCTTGGGCAAGGAGTCAGTCATCCCTTTTCCACTTAAGCGG
AAAGTGTGATCTGCGGCTCGGGTTACTCGGCCTGCTCGACTTTTTATGGT
TCCGCTGACTTTATGACTCATCGCTGGCTGGCTTTTTTAGGCCAATTCTT
GCGGCTACCTAAGCACGCGATTCTGTTACCTAATCGCTGGATCAGCATAC
CTAAGCTGCAGATTATCCTAGGATCATAATTATGATGAGCCAGCCCGTCG
ACGCGCCGCGCGTTCAACTCGTCGTCATCCTTGTTATTTTTCGCGAGTTC
GAGAACTCAAAAACCGAACCGCTATTTATTTTTTTGTTGTGTCTTGCGCT
GCGCATGCAAAAAACTTAAGCCGGGGGATTAAACCGGATTAAAAGTCACA
ATGTCGCACCGTTTGTCCTTATTTTTCAGTTTTTTGTCGTGCTTTCCTTT
CGGGCTAACTAATTACGCTGGAAAATTACCCATTTGCTTTGTGCCCAGCA
AACTGCGGAAATTCGCAAAATTTTTTCGAAACATTTTCGTCCGCCTTCTC
TTTTTTATTTCTTTTATTATGGCTGTATGTGAGCAGGGAGAAAAAAAAAC
GAAAAACGCGAACGGGCAAAGTCAGTTAAATTGAATCGATTAGAAAAAAA
GATTCGGGAAGGTCGCTCAGGACACCTAACTAAAGTCCCGGTCCTGGGTT
CTATATTCTCTGACTTTTTTGCAAGCCTTTGTTGCGTTTTTACCGTGGAC
TTACGCGGAATATGTAATTCTGTTGGGTTGATGCAATATTCTGTTTTTTT
TTTTTCCTTTATGGCTAAAGGCAGAAGCGTATGTTGATGTTAGGTTGCTG
CCGTAGTAATCGTAGTCAAAGGACATCGTAGTCAGAAAACTTCTGAAAAT
TTGTTCTAAGAACATTGAAATATCCATATATTTTGTGTATTAGTTAATGT
ACATGCATTAGTACGTCTTTGCTTGAAAGTTCTCTGCGCTCTGTTTATCT
AAGCTGCGCGTTAAGCTTCACAGCGTCTGTGTCCATGAGCGACATACATG
TGCGAAAGCTTGTGTCTCTACCAAAGATCTCCTCCCCACAAACCGCACTT
TACTAGGTTTCACACTTTCTCCATTGTGTTCTTTAATGTTCGGGACAAAG
GGATAACATAAAAGGGTTAATGTGTGCGTCCTAGCCAGGTAGTTCAGTAG
CTCGACGCAAATATAATAGGTGCATAAAAAGAGTTAACTTATCCTTTGTA
AAGAGAAAAGGGCTGTTGATTTTGGAAAGGATTGTTTCTCTAGCGGCAAT
AAAACTGAGAACTAAAGTCAATTGATAATAAAGAAGAGTTCATTTAAGAA
GTTTCGGTGGCTATTTTTTAATGAAAGAGTTGTAAACTGTTTAGAAAATT
AAGTCCATTTAGAATTGAATAAATATTAGCATTCACTTAAACCAAGAGAA
TATTGAATAAATATATATACATATTTTTTTTTATTAAATACCAGCAAAGC
TGCTCAAACAATTCAATTAATCCAAATCGAACATTTTAAGCGGTTTCTCT
GCTTATGTAAACCTAACCTCTTATAGTATAAGTTAGCAACTTCAACAGTT
GAAGGCTCCGCCCAATGGCNNNNNNNNNNNNNNNNNNNNNNNNNNNNNNN
NNNNNNNCGAGAAAGCTTAGTTGCCCTTAACGTGCAAGTTTTAATAAATA
ACCGAATAACGAATAATATCAGAGCAATGCAAATTGAGCGGGCCCCAAAA
CTGATCNNNNNNNNNNNNNNNNNNNNNNNNNNNNNNNNNNNNNNNNNNNN
NNNNNNNNNCAGCTCATTCATTGAATACTAACAGTGCGGCTAACAGCGCA
TTAACAGCGACTCCGACAGTGACTACGACTCAGGTAAACTGAAGTCGTGA
GAGCGCTGCACCATTGAGTGCAATCGACTNNNNNNNNNNNNNNNNNNNNN
NNNNNNNNNNNNNNNNNNNNNNNNGTAGTAAATACATGAGTACGCGATCG
AGTCAGATGCTGAGACTGTGATTTATCAGAGAGCTACAAAAACACGTTAC
TGCTGTTAGTGGTGGTGTTTGTGTGTGTATGTGAGATTGGAGTACTGCTA
GCTGCTGTTGTTGCATGTATATAGAGACTGGGAGTTGGCCAACCGAGCGA
CACACAGAAATGCTTCTTGCCAGCGACGAGTTTGAGCAAGAAATCAGTCG
TCAGCTAGTAGCCCAGGTGTGAGTTACACACATCGTGAGTACAGAGCGCG
TTGCGTGTATCTTAAGCCGAAACAGAGAATCACTTCAAACAGTTCCCAAC
GTTAAATTCTACGCAGCGAGCGCAAAACAAACCCAAAAATATATTAATAC
AATTTAAACAGACAGAGACTGATCCACACAGATCGCATAGTGCTGAAAAA
GTGTTGTGAATATACAAACTAAAATCTTAAGAAGCTGCCACGTGCAATTA
AAAAGTCATCAGCTATAAAACACACAACTTCCATACATAAGCAAAAACCC
AAACAGAAGAACCCAAGGTAAGTTTGCAAGATCAGTGAGGAAAATTATAA
AAAAAAAACACGCCCACGCCCAAAGTCAATTCACGNNNNNNNNNNNNNNN
NNNNNNNNNNNNNNNNNNNNNNNNNNNNCGGCCGGGTCGCGAACAACGGC
ATATTTTATGAGCCCTGTTTGCACTACTTTGATTTTTTACTGTTTCGTGC
GAAAAAATTGNNNNNNNNNNNNNNNNNNNNNNNNNNNNNNNNNNNNNNNN
NNNNNNNNTCCGCGCTCAGTGCAGGCGAACATCTTTATACATTTTTTTTA
TTTGGGCGCAAAAAAATTGCCAACATATTTTTATGACACAACGTCAAGGT
CTAGGACTCTATATAATTTTTTAGGCGTAATGACTTTATGTAAAAAANNN
NNNNNNNNNNNNNNNNNNNNNNNNNNNNNNNCGTTTTCTACCTGCACAAA
TTGAAACAACGCATAGGGTTGCATAATTCCCGGCAGCTTAAGTTTTTTGC
CTGCCCACGCAGCTGATCATAAAAAAAGAAACCGTGTCTCAATGTTTTGC
CAATTTTCGTCAACTATTTCCTATAAATTCTTGTGCCAGGAGTAGCTCGA
GCATCAGTCACACAGCAGCGCAGCAAACGAACAGAACGCGGAAAACGATA
CGAAAAGTGACGGAAATTCGATAAATTATCCGCAAAGAGCAAAATTTAAA
AAACAAACACAACTATCTATATTAATTGATAAAGTTGGCTAGCTGCCAAA
ATGGTGTTCAACTTGGTTAGTTTCTAGACAGCTAAAAAGCACGCACAAAA
TGGATTATCAACTGAACTGAACCCGCTCAGAAAAGTGCAAAAAATGCTAG
TGCAAAAAGGAATATATAAAAAATAAAAAAGTGAAATCAATTTATCTTAT
ATCAAGAGAAATCTACTCAAAAAATTAGTTTTTGGCAACTTTTCTTGCAC
AGTTCTTGCACTTTTCTCAGTGGACAGCTCTTTTGAATTGGGCTGCGTTT
TTTTTTTTTTTTGATATCAATGGATTAAGCTTATGCTAAAGTTATGTTTA
TCTTCTTAACTCTACAGATGAATCAGACGTGCAAAGTGTGCGGTGAGCCA
GCGGCGGGCTTTCATTTCGGCGCCTTCACATGCGAGGGTTGCAAGGTAAG
TTGCGCATCTATGCAAGCACACAGCAAACCACTTGGCGCTGTTTGGCTAT
TTGTGATCCGTTTAGCTAATCCAATGCTCTGCTTCTCTCTCTCTCCCTTT
TTCTCAACTACAGTCCTTCTTTGGACGTTCGTACAACAACATAAGCACCA
TTAGCGAGTGCAAGAACGATGGCAAATGCATCATTGATAAGAAGAACCGG
ACCACGTGCAAGGCCTGCCGTTTGCGCAAGTGCTACAATGTGGGCATGTC
CAAGGGCGGCTCGCGCTATGGACGTCGCTCCAACTGGTTCAAAATACACT
GTCTGCTGCAGGAGCACGAACAAGCAGCCGCTGCGGCAGCTGGCAAGGGG
CCGGGTCATGCCACTGGCTCGCCCATGAGCTCACCCGGATTTGGTGACTT
GGCCGCNNNNNNNNNNNNNNNNNNNNNNNNNNNNNNNNNNNNNNNNNNNN
NNNNNNNNNNNNNNNNNNNNNNNNNNNNNNNNNNNNNNNNNNNNNNNNNN
NNNNTTGGCTATACCGGCTATCATTTGCCGGAACACTTTGGTGCACGTCA
TCCGGCTGATGCAGCCGCTGCCGCCGCCGCATTGCCCTTCTTCAGCATGA
TGGCCACACCACAATCGGCATTCCAGCTGCCGCCGCACTTGCTATTCCCG
GGCTATCATGCCAGCNNNNNNNNNNNNNNNNNNNNNNNNNNNNNCTATCG
CCAGGAGATGTACAAGCATCGCCAGAGCGTGGACTCTGCTGCCTCGGCCG
AGTCGCACAGCCGCTACACGCCGCCAACTGTGGCAACAGTGCCTCAGCAG
TCACAGCCACAGCCAGCGGCATCGCCCATTGACGTCTGCCTGGGCGCTGA
CGATGATGTGNNNNNNNNNNNNNNNNNNNNNNNNNNNNNNNNNNNNNNNN
NNNNNNNNNNCACCATACACACGCCAGTTGCCATACGCGCCACGCCGCCG
CAACAGCTGCTGCCTGGTTTGACGACCGCCTCGCACTCCAGCTCCGCCTC
GCCCACACCCAGCAAATCGCAGAGCAGCAGCCCATTGAGCTTTACGGCTA
AAATGCAATCACTTTCACCTGTCTCCGTGTGCTCCATTGGCGGAGAAANN
NNNNNNNNNNNNNNNNNNNNNNNNNNNNNNNNNNNNNNCCAAGATGGTCC
CATGGATCTGAGCATGAAAACGTCGCGCAGTTCGGTGCACAGTTTCAATG
ACAGCGACGTGTGCAGCCTGCAGGATGAGCACGAGTTGGCGCCGCGTCGC
AAATACTATCAGCTGGAGGCCGAATGNNNNNNNNNNNNNNNNNNNNNNNN
NNNNNNNNNNNNNNNNNNNNNNNNNNNNNNNNNNNNNNNNNNNNNNNNNN
NNNNAGAGGCAGCCGTTGCTGTCAAGCGGCAAAAGCTTAACCCCATTGGC
GGTGAGTCGCCGCCGTTTGGCGGTTTCGCTGTGACCCACAATGCGTCCAG
CGCCATGCGCAGCATCTTTGTGTGTGTCTAGTGTGGTTGTGGGTGGAGCC
AAAAGGCAATCAACTCATTTGCCNNNNNNNNNNNNNNNNNNNNNNNNNNN
NNNNNNNNNNNNNNNNNNNNNNNNNNNNNNNNNNNNNNNGTATATATATT
TTTTTGTATTTTTATCTTTTCGTGTGCGGTTTGAATTCGATTTGCGCCGT
CGAAATTGAAATTTTTATGGACAGGTTTGAGAGCTGCGCCTGAGCTTAAA
GAGTTGAAAAGAGACGGCTATAGCTGCAGNNNNNNNNNNNNNNNNNNNNN
NNNNTATTGAGCTCAAATCCAAAAATTATTTTTACAAAAGAAAATGAAAA
AAGTTTTAAAGTTTCTGTTTAATAGTCGCTAATTGTATATATGTTTTCTT
AATATTAAATTTAACTAAATGCGAATTGTATTTTATAGAAACAACATGTA
AGCCCTAAACCCAATCCAATCNNNNNNNNNNNNNNNNNNNNNNNNNNNNN
NNNNNNNNNNNNNNNNNNNNNNNNNNNNNNAGAGCCCTCAATGTATTGTA
CATAAAATTTGTTTAGTCCTAGTTTGATTTTATAATTGATAAGTATTCTA
TTCTAGTTTTTAGTATATGTCCTAAAGATTGGCTTTTAAATTGATGCAAG
AAAATAAATTAATATGAAAATGATATATATTAAAACTTTTATTTATGGCT
GGGCCTTAATCGATTCGGTTTTGTATTTCATTTGAAGCTGAACCTTCAAA
GCAAAGACTATAAATTCAATATTATATTAAACAAGGTAAAAACAAGTCGA
ACACCTTGAATATATTCTTCTTATTTACAAAAGAGAAATAGAAACTCGAA
TAGAGGTTTGGAAAAATCGTGAGCTTCAATGAAACGATCTTCTACATTTT
TCTAGACAGGCGAAGCTGCTCATTTTCCATTTATGGACTATATCATTTTA
TTTTATCTCGATAAAGAATGAATATTTGAAAACATTTATAAATTTGGCAA
AACGCGGAAAAAGAGCTATTAAATACCTGAAAAATTGATTTGATATAAAT
GCANNNNNNNNNNNNNNNNNNNNNNNNNNNNNNNNNNNNNNNGTTTTGGT
AGCTTAATCGTGAGCATTCAATTAAGGGGTGTCTATTTAAATGCAGAAAC
AAGTTGAGCATCTCATTTTTGATTCGAATTGGCCAAAAAGCATTTGCTGT
CAAAATTCTATTCAAGCTTTAGAGCTCACATATTCTACGATACGATACGA
TCAATTCCATTCCAGAATTGATTGCCACGCGGCGAGTTTACTTTGTACTC
AATCGTGGCGTTTGTATCTGAGACACGGGCGACAATTGGGGCGTGGCCAG
AAGGGGGGGCTGGCGTTGTCAACGCCAAATGGGTTGGCATAAATTCATCA
ACGTAGCGACTGAAACATTTGTTGCAAGTNNNNNNNNNNNNNNNNNNNNN
NNNNNNNNNNNNNNNNNNAATAAAACCGATATAGTAATGCTTAAGTGCCG
GTCTGCCGTCTAATGCAATGATTGCTGTAAATTAAAAATGCCACAAATGT
TACGCACAGATATTTGTCGTGAGGCCCCCGCTGCTTGATATGCTGTGGCC
AGCATTATGGGTCTATGGCAGCTACACTCAGAAAACAATTTACTTCGAAA
TAACAACATGGCCAAAATGTACGCACTTGCGCGAAGCTATAGAAAGCAGA
TATTGAATATGAGTACAAAATATCTTATTTTTAGATAAATTGTACTTGTT
TTATGTAATAACCCACCCAAATGGTCGGTTTATTTCTTTCAGTGCATGTA
TCCAGTAGTCGTACTTATATGGGCTACTTGATGTTTGCATTGAGCCCGAA
AAAGAGGCCTATAGACTGACTGACTGCGAGTCAACCACGTGCTGCTTCAA
ATAATAAACTTTATATTAACACATACAAAAGTCATACGCCTCGGCGTCGG
TCAGAATTTTAATCACTTAATTAGGCAGTCGTCGAGCAGTCGCCCCCGAA
CTTTGTTTATGGGCTGCCNNNNNNNNNNNNNNNNNNNNNNNNNNNNCAGA
GCCGCCAATGATGAATGGTACGAAAACTATGCAGGATCGGACAATGCGAC
AATCGGACAATCGAACGATCGAACTGCCTGCAAATATCGTTTACGAGCAC
ATTGTAAAATGTGGCTATGTCAGAAAAGTTGACGCCTTAACGGACGACAA
TAAACAATGAACTGAACCCGAGAGAGCAACGCATGTCATCAATATGCATG
ATGAGCTGCTTGAGAANNNNNNNNNNNNNNNNNNNNNNNNNNNNNNNNNN
NNNNNNNNNNNNNNNNGTGCAGGGGCCAGCCGGGGCGGGTTGGGTCTCTT
AAAGCCCGCGCACGCCATTGTGCGTTTTGTTTTATTTGTTGTCGTCTTAA
CTGCCGCCCGATCACATTCCAATGTGTGTTTTGTCGTCATTGTTTCTAAA
TTTATTTTTATAGTTTATTAAACAGTCAATAGTAGCACAAAGCCAACCAA
AATTACGAACTAGCTACAGTGGTGCGAAGCTTTCATACACGATGCAACTA
AAAGACAAAGTGTAATAAAATGTTACAATGGATTACAGTCAGATTACTTT
TAATTCTCGACTGGTTAAAGCACAATTTTAGTTGTTACATAAAAAATAGC
ATTAGCTATATAAACATTTTTTAGAGAAATAAATCAATATATCAACTATC
AAGTTCAAAAGTACGAAATGTGTATAGCTAGACAAGTTCGTTGCCTAAGT
CTTTTGTTTTCTTGACTTTTTTTAATTTTAATTTTCAGCTGTCAAACTGA
AAAAGTGGTTCATTTGTATCGCTGCTCCAATCTCTCCAATCAAAAAGCCA
TTTAGAGAACAAAAGCCAAACAGACGGGCCCACAAAATAAAATCGATGCG
ACATAGAAAACAAAATGAAAAGTATAACATTTCAAATTTTTATTGACTGT
CAAAATGCAGGCGCCAAAATGCATTGACCGATACGGGAAGATAGATAGAC
AAGGTAAAAAACAAGCGGGTCCGATCAAATTACGCTAGCCCGTTGGCGCC
AGACTCCAATGCTGGGCCTCAACGCCAACCTTAGCTGAGCGTTGAGAGGC
ATTTAAGCGCTTCAAAATGGTTTATTATGTATGCGACATGAAAGATGCAT
TATTAATAGAGTTACGACTCAGNNNNNNNNNNNNNNNNNNNNNNNNNNNN
GTGCTTGTGTGCACTTTTCAGACATGGGCACAGAGTTAGTTATGAGCACA
TCTTTAAAAATAGTGCACAACAGCTGGTGTTTTATCTAGTCGCAGCGACT
GCCTTGACTTTAAAGTACCCCTTATAGTTGGGAACATGCTTATTAAATTA
TATATTTAATTGCTTGGCGCGCAGTTCTTATAATGCATCATCCAATCAGC
CGTTAGGAATTTGCATTTGAAACTGACAGCGAACGAAAAATTATTGACAC
ATGATAATGGAAACATGTTTTAATGAGAAATTATGCAAAACATGGTCAGC
GCACATTNNNNNNNNNNNNNNNNNNNNNNNNNNNNNNNNNNNNNNNNNNN
NNNNNNTGAGCAATTTTTCAACTCGGTTGGTTTCTGTGTCCGGTAGCGGC
CTTAATTACTGTCCAAAGCTTCCTATAGCAGCCCATAGCTAACCATAGTT
TCTACAGTTTCTATATGCCATGTTTGGGGCGTGTTACGCTGTCTGACAAA
TAGTCAAAACAAACTAAGTATATGATGGTATGTCATATCTTTTTGTAGAC
AGCTGCCAGAGAATCGCTTTTATGTGCACGANNNNNNNNNNNNNNNNNNN
NNNNNNNNNNCTGAAGAGCCAGAGATCGTATTATTAAGATAAACTCCAAG
TTGATGCCAAGCAAGTGTCAGCTAGACAATGCAGGAAGTAATTGCTATAT
AATGGAAATAATATACAAATAGCCTATAAAATATATACACATAGCATGGC
TTTTAAATGGCAATTTATACAAAAATTATTTCGAAATAAATCATATTTTT
GGTAGATCTATGTATACTGCAGCTTAAATATTTTATTTTAATATTAATGA
CTTGTTTTGAGGAATTCCTTTATAATTGTAAAACAGGTTGATTGATTTGC
CTAATAAATTGATTTTCATTTCCGATGGAAATTTGTTACTTTTTGCTAAG
AATCCAAGTGCTATATAAAAGAGCTATCATTAAGTGTAAATCTTGTCGAC
TCCACGTAATTCCTAATGCTGCCGAGCAAGTCTAAACGAGAGGTCAAGCG
ATCTACAGCATTAAAGCATCCAAAATACACACATCAAATTGAGTTACTGC
ATTTGAATGCCATCAAAAGCTATCGAGTAACGGTCAGCTCCATTGTTTCA
CGGCAGCGGCAAGAGAACGACATTAACCCATTTAAGGGCCGCCGAAAGTT
AAGCAAACACTGAAGTACAATCTGGGAACGATCTTTATTGATTTTGGATG
CCCACAAACAAACTTGAGGTGCACATTTTGAAGTTTCATGGAGCGAGCGG
CGCTTGGCTCACACGATGCTCTTGGCATGTCGGGGAGCAGTTGAAGGAGG
GGGAGCGGGCGCTGGCGGAGGCATTTTTTCTTTCAGCTTGGTAACTTTGG
CTGGCGCTGGTAATTAGTGATCTGGTGCACTTGATATCCAGCTTAATTTA
AACATTTCGTACACACCCAGAGCCATACACACGCACTCCAACAAATCTGC
TGTGGCACAGAGTGCAGGTACCTCAATTTCACCTCACCGCGCTCGGCCAC
ANNNNNNNNNNNNNNNNNNNNNNNNNNNNNNNNNNNNNNNNNNNNNNNNN
NNNNNNNNNNAGCCCTTCCTTGAGCTGCGTGCAGCGCATGCCATTCGCNN
NNNNNNNNNNNNNNNNNNNNNNNNNNNNNNNNNNNNNNNNNNNNNNNNNT
AAACGTTTATTTAACTTAAACGAACTTTGCGTGTCGATTAAAATGCAGCG
ATTAAGGTACGATGCTCAACATCCAGGCCCACAGATCTCAGAGGACTGGC
CACAGCCGCAATCGCAGTCTCCTCTGTCTTGTGTCTTGATCATTTCTGGC
TCGACTCCAGTGCGTGTCCAGTGAACTTGCGGGTCAAGCTCAAGTCAAGC
TTACGCATGCCAAGCTGGGCGCATTAGCAGCAACCAAAAANNNNNNNNNN
NNNNNNNNNNNNNNNNNNNNNNNNNNNNNNAGCGAGTGCTTGCTTGACCT
GTGAGTAAATCCTTTAGCTTGCCTCTGGCACCCAGCACTTTCTCTGCGTT
CAGCCTGCTCTTAACGACAAATTTGCCCATTGTTCTGGCTGATGATGTCC
TTTTGTCTTGTTCTCNNNNNNNNNNNNNNNNNNNNNNNNNNNNNNNGAAG
CCCCCCTGGAACGCAACAGGACCACAGACCGCACACGGCTGCTGCGCCAC
AAATATTAATTTGTGCTTCCAGCACCTTTCGAACGATCTTTTCAGTCTTT
CCTAACGAGTCCAGAGAGCTGCGAGATGCTTATCGCAATCGTATTGTAGA
TCTGGCCATTTGCCTGTGNNNNNNNNNNNNNNNNNNNNNNNNNNNNNAGT
GTTTGGCTTATCTTGTTACCCTTAGTTTAGATTTGAGGGTCTGTGGTCCA
CAAGTGATTTTGATAGCTCGTAAAGAACTCAAAAATTGCCTTCAGTTTAC
GGGAAATAAGCCGCGTGCGTCTTACGTTTAGTAACCCGACACTGAGAAAC
TAACGACCACCGCAGCAGGAGCCGATCCAAAAATTTATGTTGTAGCTCAT
TAAATTAGTGTAAATGTGGGCTTGTGGTGTGGGTTAGGGAACAAGCTGGG
GGTTAAGCATTAGAGGGAGTCCAGCAGCTGCTGCTCTGTCTCTTACAGGT
GGCAAAGGCTAAGGCATTTATGCATCATTAGAACAGCGAGCTAGCAGCCT
ACTCCCCATTCCTCCAGTTAAGGCTCTCACCAAAAAAAAAAAAGAAAACA
CCTTGGCCAGCAATCAGCGGCTCTGACACTTAAAGCTTCTTCAGCAGCTC
GCAACACTTATGCGAACGATCCACGGTTTATTGTATGGTTAACTGATATG
CTTAGTGCACGTATTAAGANNNNNNNNNNNNNNNNNNNNNNNNNNNNNNN
NNNNNNNNNNNNNNGCTTGGAAGCTGTGCAGCAGTGTCACTGTCAATGTC
ATTTACTTGGCAACCAGGCCACATGCACTTCTTGGCCAGGCTAAGGCGAG
CAGCCAACCAGCGAGACAGTCAGACAGCCGGCCAGACAGCAGTTCAGCTG
CTCGAATCTCTCAGCCTGCAGATCGTGTGATCCATTACCAAACGTGCCCG
ATCGTTTGCGCCTGTGTTAAGTGATATTTTTGTTTCTTCGCCTTCTTTTC
GCCAAATACCCTTACGATAAAGGGACAAACTAATTGGTCATATAATTTGT
GGCAAGCGCGTGGCAAACACACGAAGTATATTAAATCGTATCTGATTCTC
TTCTCAAAATGTATTCTATTTGTAAATTAAATTGAATTTAATATTTAATT
CACAGAGGATTTTTCGAATTTGTCTAGAGTATTTGGTATTCGTGCTGATT
GTGTTGAATTTAGACTTTTATATTGCTGCAAAGCTCTTCAGCATTGCAGC
TCAAGCTTCTTTTTTGGTTTTTTTGCATTGACATTTGGTAAATATTGCCA
AGGCTCAGCACACACAGCATGAGCCGGGCCCAAAGCCAACGTCCCATTGT
TTGAGAGTGAGCCTCCAGAGTGAGCTGAACCTGTGGACTTAGCTGCTAGC
TGCTGGCTGTTGCCTGGTGGCTGCCAATGACTTGATTTGATTTTTATACT
TGACTTTGCTCTTTTCATATGCAGAGCTAGGAGATCGGCCAACGAAACCN
NNNNNNNNNNNNNNNNNNNNNNNNNNNNNNNNNNNNNNNNNNNNNNNNNN
NNNNNNNCTCAATCAAGCCGCCTTTGGCCGGGAATTGTTTGTCTAGCGCA
CTGCGCTGGGCAACTCAGCACCTACCTTAGCACTTGTGGCCATCAACTGG
GACCCGATGATGGTACTGGGCAACCTCTTCGGCACATTCTAATTAACTGC
TCTAGCTGGTCAACACAAACGCGAGCAGCGAGCGTTTTGTTTAGCTGGCT
TTTAACTTTTTAACTCCTGCTCTGTGTATTTTTTCTTATTTTAGTTTATA
CCCTGTACCCATAAAACGGTTATAAAGGAGTATCATAAATATTTGTTAAT
GTATGTAACGCAGATCCATCGCTGCATATACGTGTAGATTTATAGGAAGC
AGCAGCTGTAAGGATGTACAAGCTTAGAGCTTATAGAGATCTAAGGACTT
AGATTGAATAATAAAAAGTCTGTTAAGCCATTAGCTGGTATCTAGACTAA
ATTGTACGTATGTTTGGGGCTCGTGGCAAACAGATATATTTGATCTATGC
TAATTGGTTATTTTTTGTTTGGGATGATAGTATAATAAGCACAGCACTGT
CTAGACACAGGGTATTTTGTAGGCGAGCATTCTTGCTTAGCATTTTTTAC
ATTTTTTTTATGACACTCAAAGTGACCGACACGACGCGTCGCACAATAAA
CTCCTTTCATGCCCGTGGCACCATCTTGTTAGGCGGGATTCCTTTTCAGT
TTCTGGACAACGTACACCCGTCCAACCGTCCANNNNNNNNNNNNNNNNNN
NNNNNNNNNNNNNNNNNATTTGCACAACATGATCTGGGCGAGAGTGCGGC
TTATTAGACCAACCTGGCCCACGTATTGTTTGCCAACCATTTGGTAAGGA
TGCGCGCTGCGGCGGTCAGTTAAGAAACGAACAGCGAAAACAACAAAAAT
CAACCCGTTGCCGACAAAACTATTTGACAAATGCAAACAATTTTCCCAGC
CTACCGCTCTGAGTTTTCCACGTAAAATACAATAGTTTTTCTTAGCTTGT
TATTAGAACACTTTTTGAACTGCTTTTAACCCGTTTCTTTTCCTCTACTC
TTTTCTTTTTTTTTACCAAAAAGGCCACTTAGGCACGAAACGAATCAGGG
TCCAACTTCTATAGCCTCCCTCCTTGANNNNNNNNNNNNNNNNNNNNNNN
NNNNNNNNNNNNNNNNGGATCTGTCTTGGTGCGTTATGATGTAATATGGC
TTTTTGACTTTTGTAGACATGATAAAATACAAAACGTTGCGTGGCAGTTA
TATTGGCTAATGGCCCGAGCGGCCTTTTAGACCATTTGTGAGTGAAGGTG
TCAGTGAGGCGCGCGTTGTCTTCAATGAATGCGCCCCAGTCGCGGCGGCG
GTGCCAGATCAAAGCCAACCAAAAAGAGCTCTTGTTCTTGGTGGTGCTTT
GTGGTGCTGCTATTGACCATCGGCTAGTGGCACAGCCAGTGCCAGTGTGG
TGCATGCGCTTGTATATTTGTTGTTGCCGTGTTTAGTGTTTAGCGTTCTG
CTGAGATGCAAGTGCCTCAATAATAATGATCCATCTGTTCGTCCGTGTCC
GTCCGTTCGCCTTCGAGATGGGTGCGAGTGGTGGTTATTCATACATGTTT
GTGCTTAGCTTTTGCATTTACTCAGAGAATAGCTCGGCTCNNNNNNNNNN
NNNNNNNNNNNNNNNNNNNNNNNNNNNNNNNNNNNNNNNNNNNNNNNNNN
NNNNNNNNNNNNNNNNNNNNNNNNNNNNNNNNNNNNNNNNNNNNNNNNNN
NNNNNNNNNNNNNNNNNNNNNNNNNNNNNNNNNNNNNNNNNNNNNNNNNN
NNNNNNNNNNNNNNNNNNNNNNNNNNNNNNNNNNNNNNNNNNNNNNNNNN
NNNNNNNNNNNNNNNNNNNNNNNNNNNNNNNNNNNNNNNNNNNNNNNNNN
NNNNNNNNNNNNNNNNNNNNNNNNNNNNNNNNNNNNNNNNNNNNNNNNNN
NNNNNNNNNNNNNNNNNNNNNNNNNNNNNNNNNNNNNNNNNNNNNNNNNN
NNNNNNNNNNNNNNNNNNNNNNNNNNNNNNNNNNNNNNNNNNNNNNNNNN
NNNNNNNNNNNNNNNNNNNNNNNNNNNNNNNNNNNNNNNNNNNNNNNNNN
NNNNNNNNNNNNNNNNNNNNNNNNNNNNNNNNNNNNNNNNNNNNNNNNNN
NNNNNNNNNNNNNNNNNNNNNNNNNNNNNNNNNNNNNNNNNNNNNNNNNN
NNNNNNNNNNNNNNNNNNNNNNNNNNNNNNNNNNNNNNNNNNNNNNNNNN
NNNNNNNNNNNNNNNNNNNNNNNNNNNNNNNNNNNNNNNNNNNNNNNNNN
NNNNNNNNNNNNNNNNNNNNNNNNNNNNNNNNNNNNNNNNNNNNNNNNNN
NNNNNNNNNNNNNNNNNNNNNNNNNNNNNNNNNNNNNNNNNNNNNNNNNN
NNNNNNNNNNNNNNNNNNNNNNNNNNNNNNNNNNNNNNNNNNNNNNNNNN
NNNNNNNNNNNNNNNNNNNNNNNNNNNNNNNNNNNNNNNNNNNNNNNNNN
NNNNNNNNNNNNNNNNNNNNNNNNNNNNNNNNNNNNNNNNNNNNNNNNNN
NNNNNNNNNNNNNNNNNNNNNNNNNNNNNNNNNNNNNNNNNNNNNNNNNN
NNNNNNNNNNNNNNNNNNNNNNNNNNNNNNNNNNNNNNNNNNNNNNNNNN
NNNNNNNNNNNNNNNNNNNNNNNNNNNNNNNNNNNNNNNNNNNNNNNNNN
NNNNNNNNNNNNNNNNNNNNNNNNNNNNNNNNNNNNNNNNNNNNNNNNNN
NNNNNNNNNNNNNNNNNNNNNNNNNNNNNNNNNNNNNNNNNNNNNNNNNN
NNNNNNNNNNNNNNNNNNNNNNNNNNNNNNNNNNNNNNNNNNNNNNNNNN
NNNNNGATTTCATTTATTTTTTTGGTTGGGTTCGCTTTTCCAGTAATGTC
CATCTTTAGTCTGTGCCTTTTGCAATTGCATTTGCTCATTTTGAATAGTC
GTATGCATAATTCACGCAAACAACATCATGAGCCGCGCCCTGTTTTAAGT
TTGGTTTGTGCCCTGCGCATGTCTAGAAGTTGTCCATTGATTGCCAGCCC
CTTTACACGTCCCGTATGGGCATTGGCACAATTTGTATGCACGGATGTGC
CTGGTGACATGTGCTTTATATATAATTTAGAGTTGTATGCTACCGTTGCA
AGTTCGAGTGCCTGGTTCGTGCCGCGTCTTGGCGTGCTTTGGACGTAAGC
CAATAAAGCGAGTTCGAGTCGAGGTGCGACCAAGTTCGTTGCCTAAGTCT
TTTGTTTTATTCGCTGGAATTGGCGACTCATTTCCGCAGTTAAACGACAG
TGGCATGCTAGTTTTATGTATACGCATTATCAACGGGATCAACCAAGGAG
CGTTGCATTTCGTAGTCAGCAACAAAAATTACAACAAAGAAAAAAACAGG
TGCAAAATCGGTAGCCAGTCGATATAACTCGATATCAGCGACAACAACAG
ATGCCAAAACTGCTGGCCCGACTGGCTAAGAAATGCGTGCAACTTGTGGC
ATGTTGAAACTGCGTAAGACGACAGCAACAACGACAACAATCGACTGCTG
CCCGCTACCGGTGGGACAACGGGGACACCGAGCAGCCAACCATTTACAAG
GCAATTAAATGCCAAGCATAACAATCGCAATCATTTGGGCTGAGTTTGAC
CCTTGAGAGATCGCCACAGAAAGGGATGAGTGAGGGGAAGCGCGAGGTTT
GAGGGGGGGCGGGGTATGTTGTGGGATCTCTGGCTCTTATCAAATGCGGT
CTATCGGTTTCACATTGCCCCATTTGACAAACAATTAAAAACGATTTAAG
AAAGTAAAAACGCCTTTTGGGGTAGTGTGAATGGGCACAGNNNNNNNNNN
NNNNNNNNNNNNNNNNNNNNNNNNNNTTCGGGAAAAAAATAAATACCGCA
TCCCATGTTAATTAGCTGCCTAGNNNNNNNNNNNNNNNNNNNNNNNNNNN
NNNNNNNNNNNAGTGGTTGTACAATTAAAACGTGATCAGGCAGCAGCTAC
AAATTTGTCCAACACGCAAAATGTCGTTGCGTTGTTACAGACCGTCCTCC
CCGTTCCGCCAATCTCCCCTGCAGTGCATGGCACAACAATTGTTGCATTG
GTTTTTGGATTTGGTGGATTTGTTTTCGGGCTGATTCGATTCCCAGACAT
GGCCCTAAAAATAAAACTAGTTTTGCATACGTAAACACGGCTGGGCGAAA
NNNNNNNNNNNNNNNNNNNNNNNTGTCTGCACTACTTCCCTCGGGAGCGA
CATAGACGGGGCAGCCTGCCGGCCTTAAAGTGTACCACACAGTACACTCC
ATGGGTCAGTGGAGTGTGGTAGGGATGGGGGCACACAGACGTGGATGTGG
ACGAGTGGCGTCAGTGTTCAAACCATTTATGAATTGTTAAACGCCGCTTA
AAAAGAAAAAAAAAACGAGCAGCGTGCAGCAAGTGCAACAACTTGTCAGG
GTGCAGACAGAGCCGGGACGAGTCGCGACGTTCTTTATTAGCTTTTTATT
GCCACCAATCCAATAATTGGTAAGGGTTTCTCTCACTGCTGCCGTTGGCC
AAATGTCATCACATCCGGTGCCCTGACTCGCGCTCGCACCGAATTAGTAT
TCTAAGTTGATGACTCNNNNNNNNNNNNNNNNNNNNNNNNNGTCTATCAG
CGTGTAAAAAGTGCCAGTTGCATAGGCCTATGGGGCAAGGGGTAAACGCT
AGGCACAACAGTTGGCCTGGGCCTGGCTTGCATTGATTTGAGTACCTGAT
TCGTATGCATTTATTATCATTAATATTTCTGTCGTTCATTCATTGCACTG
GGAAATTTATGACCGTTGACAATCAGTTAAGACTATCGGATATCTGGGGT
AATAATTTCTAATGTTGCTGCAGTCCAAACAGCTGTTACGCTGTGTGTAC
TCGTGCGCTTCTTGGCGAGGATGCAACATAGAGTTTTTTGTGGAAGAAAA
CCGAGCTGGAAGGAAGTTACATGGGCACTGCGTATAGGGTATTTGGCGCG
CCCTAGGCACTTCCGCTGTAACATGTGACGATGCTTGGAAGTAAGTGTAG
AGCAATAAGATCGATAGCCAACTATGGAGAACAGATGAGTTGAGATGTGG
AAAAGTGTTGCATCTGCATAAAACACATAAAAAGATGGGAAGCCATAGGA
AAAACTGCACGCTGATGCGGAAGGTTGTATGGTAGAAAACATTTGAAAAA
AAGAAGGCAAAGAAAATAATAGAAAGAGAGAAAACGGAAGCTAAGAGAAG
ATATACTTATAAAATACAAAGTAAAACAAAAAATGTAGTATGCTCTGTGG
AAGATAAGCGATAACGTCTAGACGGCTTACATATATATGGATAAGTTAAA
ATGGGAATCTTAAGATCTTCTCAGATATCTGTCTATATGAATTTCATTAA
GATATGCAGGTTAATTTCTTTATAAATACCACACATTGTTTCTCGATGTG
TACAATTCAGTGAAAAGCAATTCAGAGCACGAGCGCGACAAGCAAACATT
GACATGATTCATCATTCAGTGGCATTGTCATGATTTTGTCTGAGGTTCAT
TGTCTGCTCTGAAGTCGGTCTCAAGACGGAGCTGAGCCTAATTGAAAGCG
CCTCAATGGCGGGGCACACACAACATCACAGCCGTACACAACCAATTCCA
TAAAAATTAGCTCAAAGATATGCAAAAATGCCCGAAAGCGAGGCCAAAGA
AAAATATTATTCTTAAGCGATGACCGCAATATTTATCCAAAGTGTCTCTC
GCATAAGCCGCCCCAGAGCCACCGCGCTTACGCAGAGCGGATAACCCAAG
TGCCCGGACCCAAACCCAAGTGCAAAGCCAAAGCTCAATGCGAGCTTCTT
AAGCAGTGTTCCCCCTACAAAATAAAAAACTTGAGTAAACAAACAACAAC
AAGCAAAAATCAATTTCGAGTTCGAGCTACTTAAAAATTTGCGGCCGCAA
ATCATAAAAACAACAGTAAGAATGATTTAGCTGAGCGTGATTTACGGTAA
AATACCCTGTAAACATCTACTTTAGCTTATGAATATATATTTATAAAGCA
TACATATATCTTCCTTAATAAATCAAGCTGCAATTTGTTTAATTCATAAT
CTACCTCTTATATTTAGATCGACATACTTGACAATTGTTGTTGACAAAGT
GCAATCATTTCTTAAGGTCGTAGATGCCTTGTTTTATCTATTAAAAACTA
GGTATACAAATTCAGCGAATTGAGCGCTCTACAAATTCACCCGTATATAT
AGGCATGATATAATTTGTGGTATCCCAACTTATTACGACCAATATTATTA
TTAGTAGAGGCACATGTTGTTGACACCTATCGATGATTAGTCATGGAATT
TCTTGTGGTTAGATAAAACGATCTGTTAATTTTACTAGCTTTCGAGCTAA
GTGGGGGCCTTTACCTTAACATAGTTCCAAACAGTTGAGGGTTGGATGGC
TATTAAAATCAAACGCTCCAACAATTTGATGATATTAATAATGAGATTTG
ACAAAAGTATAAAAATAATAACGATACGATATGAGAGCGGCTTAAGGCAA
TTAATTGTATAATAATAATAAAAGTTCAATGTGGAGCTTTGGGCAAAATT
ACTGAAGCGTCGACAATAACTTCCCTAACTTGACCTTCAAATATGGGGAG
CAAGTCATTNNNNNNNNNNNNNNNNNNNNNNNNNNNNNNCAAACAGACAC
AACTGCCAGCCGGACGGACAGTTGAACAATGCACAATTTCAGTTTCTGTG
TCACTGAAAAAAACAAAAATCACACAAGTCAGCCAACTATAGCCAAGTTG
GGGGCATAATTGCCGGCAGTTGAAGGTGCCAGCTGGGCGCAGGCAGCGCG
TGGAGGGACAGAAGGGAACAGACTTCGAGTGCAACGTCAATTGCTACAGT
CTGTCAATCGTTCAGTCTGGCGTGTGCCTCACTTTAAGCGGGTGAAATTG
GGCGCTTGACTTGAATTGTGTGACCTTACTGGGGGCAGAGCAATTTTCGA
GCAAAATATAAATTACAAACAAATGCAGAGGAAACAACCTTGATAGANNN
NNNNNNNNNNNNNNNNNNNNNNNNNNNNNNNNNNNNNNNNNNNNNNATAA
ATAAATATCATTGCATCATAATCATCTTTGAAGTTTTTGGCCACAGTTCT
TGACTTGGCACACTTCTAGGTTGCATTGTTTTGCGTCTTTTTTTTTGTTG
TCGTTGTTAAGACGTTCGACTCATTGGGCCTAAGCACATGCGCATGACAA
ACTTAACAAGCACAGACACACTCACATAGTATCAAGCGTGGCGCCGTTCT
TTTGTCTTATTGTTTATGCCTCGACAAAATACGTAAAAATTAAAAACCGA
AAAAAAAAAGATTTTAATTTTTTTCTGGGTTAATTTTCATGTTGTTTTTT
TTTCTTCTGTTTTCAATACAATTTTCAGCAGCTTTGCTGTCAAGGTTGGA
ATAATTTTGTGAAAATGCTTGGCGGAAAATTAATAAATACACACACGCAT
TATGCGCGCACTGTCGCTAAACAAAAGACTTAGGCAACGAACTTAATTTT
TTTTTTTTTATATTTTGGGCTGCCAATTTATTCCAACAGATTTCGTAGAA
ATACTTACATTGAATTTGCCNNNNNNNNNNNNNNNNNNNNNNNNNNNNNN
NNNNNTGTCAAACTGGCGCCAGACTCTGCCTAAAGGGACCACACAAAACG
TCACCTGATCGAAATCGGTAGGTGCGAGAGCTCTGAGCTAACTGCAAGTG
ATCTATTTACGATGTTATGTCTTTATGTTGGACAAGCCCAGAGTCAACAC
ACACAGACAGACAGACAGCTGTGAGCACATCTTTTGTTAGACTGAAACGG
TAGGTGGGCACCCAGGCAAACAATTAGTTCTCTTCCTCATCTTCATCTTA
TTCGGCCTTCTACTACTTATATTTGTATTTCTTTTATTCGGTTTTTTATA
CGTGCAAAAACATAAATCAATACTAAGCTGTTCGATAAGGCTTATAAATC
TCAACTGCGAATCATTTTTTTTTGACCCAGCCCACCAATCATATTTAGCT
AACCGGATGTGGCGCATAACTCACAAAAGGAAATGCGCATATCCTTTCGT
TTTGACATTTCTTTGACTTCATAATTTTCTGTGATGGGTTTCTTATACGT
TTTCGTTTTTTGTGTGTTCCCATAATCAATGCAGTTTCCATGCAGCTCGT
CAACGCCGATTAATCTAACTTAAAGTTTGCTCACGCTTCGTACGTGATGA
GACTCTGTATCCCGCAGAACCCAGAACCTTAGTGCCCGGAGTTTCGATAT
CATGCACGACCATTGAGGAAGAGAGAGTCAGGCATGAGGTCCTTTTCCAC
CGTCAATCTGCTTTTGGGCCAGACTTTATCTTTATTAAGAATTTCAGTAG
CCCTACGCATAATGTTGATATCTTGATTCGATTCAATTGTGATTGTGTGC
AAGTGTGTGCGTGTATGAGTACGTAATCATATTCATGCATTTTGATTTGT
CTCTTAGTCGTTATGTGGCTTGCTTTTCAGTTATTTGTCCTGCATGCTAA
TTCTTTCAGTTCAGCTCCGTATATATATGTATTTACACACTTCGAAACGG
AAGCACATTGGGGACAATGACATTGAGGTTTTTTTGTTTGTATGCAAAAA
CCAAAAAAATTTCTCCAGCTGAACTCTGACCGCTGTCCAAACTGGCACTG
TGGGCCGTGTAGGCAAATTTGTCAAAACGGATTATCGCCCATTTTCACCA
ACGGCCAACAGGCTTCGCTAGTATTTAGACGAACCCATTAACCAGCCATA
AGCGCTGTGCCAGCACACCTGATATTTCTGTGGGGTGGGCAAGGAAGAGG
TTGGAGGGTGAAGTGCGCTCATCGCATGAAAAATTATCATCGACACCCAA
AAGCCGGCTGGCTAGGCTAGCACAATGGAACTGAACGGTGCCAAGCCGGG
TGCCCAAGCATGTTGATAATTTGAGTATCCGACTGGCAACACATGAACAC
AAATGTCCNNNNNNNNNNNNNNNNNNNNNNNNNNNNNNNNNNNNNNNNNN
NNNNNNNNNTTGCGGAGCCACCAGCCCAAGATGTTGGCATTGCTCAAAAG
CTGGCCAAGCAGTGGGCTTAAGATGACATACAATCATATTAAAAATGGTT
GCCGTTTTATTTGCAATGTTTTCAGGTGACCTCTCGCGTTATACCCAGCA
ATCACAGCAGTTAGAGGGTATATTAGATTTAACAGCGGGCGAACAAAAGC
AAAGTGGATAAAGCTTGAAGCTGATTTAAAGTATTTGATCCTAGCTCTTT
TGGGAAGCCAAAAGAAAATATATTAAAGGTAGCTTAGTTTNNNNNNNNNN
NNNNNNNNNNNNNNNNNNNNNNNNNNNNNNNNNNNNNNNNNNNNNAACAT
AGTCAAGAATGAGAAGAATAATCTCTGGTTTGCCCAATTTACAGGTCAAT
GTAGAGTCTGGCAATTGTTAATGGTTTCATTGGCTGGCAGAGCCCACCAC
AGCGAACGTCGCATGGCATTATTAATAATGGCCAGGTCTGTGCTGTTGTC
TGTACGCTGAGGTGACCACCGCCAAAGCAAAACGAGCCCAAGATTCCACC
GACCGCCCGACCAGCCCGGCAGATCCGACCCGGCCAAAGCAGTTTCAAAT
GCGACTCAATGCAATTTTATTAACGCAACGACAAATGATCCCCAAGCCGG
ACACTCAATGGAGCCTGGGACATGGTNNNNNNNNNNNNNNNNNNNNNNNN
NNNNAACTGTGTGGGGGCGCAGTCGCTTTGTAAGTCGGTTGGGGCACCTG
GGAGACCCTATTAAAATTGAAAATGTCGCGAGATCACTTATCAGACGTAA
TAAAAATGGTGCTTTTAAAAAACAATTTGGCTTTTGGGGCGACTCGACAA
CGAGCCTCTCTCACTGTTGGCTGCTATTGTAATTTATATCAGGTCTGTGC
GTAGACTTCAACTTAGGCCCCTCAGCGTGGCAGGCGGTTGGGCGGGGTGG
CCAAAGAGTCGAAGTGCAAGGGCGTCTAATGTTTATGGCAAACGGTTAAT
GTTTTACGATTTCTGCAACATTTAGCAGGCACTTTCTATCACATCAACTC
CTCCGCACAAGAAGAGAGGGGTCAATAGTTCTTTAAGATTTGGTCAATAC
GACTTGGCAAGGTGCTAACCACTGGACAATCAAAAAGTCAAAACGTAAAT
AAACTTGTGAAATGTTCTTCCAATTTGAATTCCCACAAATGAAAGCTTAC
GCTTCCCGACACACCATTTGCCAGTTCTCCGGTTCCAGTTATTGTTTAAG
GTTTAATAAACGTCTAAATCATACTTTTGTGATGCATGTGCTAAAGACAA
ACGAATATCAAGTCGCCAAATGTGAGTGAACAGCAGCTGCAGGAAGGGAG
GGGATACAGATACTTGTGGGAGCGGCTCGACCGTTCGCGTGCGTGTGGTC
CGCTATCCGTGGGCCTGGTGATGACGCCGAAACTAGACAGCAAACTGTGT
CAATGAAAATATAGAAATTAACCAAACGCGTGATATGCATTTGGAATTAG
TGGGCGGCTTGTCCAGCTGCTATGGGAAGTGTCTTGGGAAATGCAATCAA
ATGCAAGCAATAATTAAGTTTCTGTTCGAATGCAATTAAAATTGAGTTGT
TTATAGTAGAAACTACTTCCTTTATGAAGACCAGCAAGTGGCACAATTTA
AATATGAAGTCAGAGAAACTTAAGTCCAATATAAAAGCCCATAAGCGGCT
AATATTAGATTTTTACAATTTACATCATAGTTGAGAACCTAACTAAAAGT
TTATATGGATAAAATTTAAACAATGATTTTTGCAGATAGAATAGTTTTTG
GATATAACCCATCGAATTGGTGAGTGAATTGATAATAATTAATATGAATA
TCAAAAAAAATGCCTGGCCTTTTTATAGAAAACCCTAATCACATTTTCTG
CGGTTCAGTCATACGCTTGGCTTTTCTTACATGTACTTATTTTATAGTTC
CAATTAAAGTATCTATTGCTCTTCACACATGGTTGGCATTTCGTTTGAAT
AACTCAATAAATGATTCCTCGCTAGTTGCTTGCATTTGCAATGCATTCAA
TTAAGCAGTTGCATCGATTGTCGGAGAGATCCGGCTCGACAACGACGACG
GCGACGTTCGGTGAGCAAAAGTTCAATTTTCATATTATTAGATTATTATT
TTTGCCATTGTTTCAATTTTAGTGCCGGAATTCCCCAATGGGAAATCGCT
