# Supplementary material for: SMCis: An Effective Algorithm for Discovery of Cis-Regulatory Modules
Source: PLoS One. 2016 Sep 16;11(9):e0162968. doi: 10.1371/journal.pone.0162968 (PMC5026350; doi:10.1371/journal.pone.0162968)
Supplement: S1 Datasets — (ZIP) [file pone.0162968.s001.zip › dataset/Drosophila/Masked/dvir_kr.fa.masked]

>scaffold_12875:2131281,2171280
GAAATCGTAAGCGCAACAAATTGATCTATGCGAGGGCGAGCTGCCCAGGG
CTGCAGAAAGGGCAGCGTTGATGCCAGCACAGCGATAAGATATTGTGTTA
GGGTTAAGAGTTAAATGAGTGCGAAGCAGAAGAGGAAACAGTAAAGCCAA
CTACTTGTTTGGAGAAATAATAAATGACTTTAAAAATTTATGTGTTTTCC
AGCGAATTTTCTTCTATTTTTATTTATCCTATTATTTTTGCGAGATATTT
CCGTAGCATTTATTTTGGGTATGTGTGATATTGATTTCTTTAATAAAAAC
AAAAAAAATATATATATTTATCTTTAAGGATGCAATCTGCTCTGTATGGC
AATACGATCGCAGTGTCCGGTTTTTTGTTTGCCCCAGCGAAACTAGGACA
CTAGGACACGTTGCTGCTGCTGATGATGATGATTGCACAGGCGTATCCTG
CATGTGTGTACGCGCTGCGGTTTCGATTTTCATTGTGAAAGTGAAAATGC
AAACGGATGCACTTCACTTTGCTTTGAATTCGGGTTTGAGTTGTGTTTTC
ATCATCAATGAAAGCAACCTCAGCCACGTCCTCTATTTGCGGTCTGTGCG
CATCTTTGTTTTGGCTCAAGTGGTTTCATATTCTCTCTACGCTCTCGTTA
TTTGCTCTTCGATTTTTGGTTCATGCAATTTTTGCGCATCTTTTGCGCTT
TGTTGAACATTCTCACAGGTGTTTCCTCGGCTGCCCGGCACAGGTTTTGT
TTGCTGTCCACTGGCACAGATTTCCTTTCATCAAATGAGGTAATTCCTGT
GGGTCAGTTGATCGGACAGAGGTTCCCTGAGTCTGACCATCGGATAAATG
TTCCCAGGCCTGTAACCAAGCCAAAACTTAACCGATTTTCATACAGGCAG
GNNNNNNNNNNNNNNNNNNNNNNNNNNNNNNNNNNNNNNNATAGGAAAAT
TATCGAATTAGCTTCATACAGAATTGAGTCAATTTTCATAGCATATTTTC
TCAATGGTTGCTTCTCTTGTTAGAGAACTTTTTATAATAAGTCCAACTCA
ATTATATTTGCGACATTGAGTAAAACGCGTTGATTGGAATAGATTGTTGG
TCTTTAAAATAGCCAAGCATATTAAGTGCATTCTCACTTTTCAAGTATTT
TTTCTTATTATAAATGAACTAAGTGAAAAGTTGTCGGCCTAATGCGAGTT
GGCATGACTGCATTTGGAATCCCCCAGTCCTGCTCGTATTCCAGCCATTT
CCAGCTGCCAGGCACGCACTCAAGGTCAAGCAAAGGTGAAAAATGTGCAG
CGCAGATGAAGACGTTGCGCTGGGAGCTCACTGTCAAGACTCTCCCTCTT
CCCTCTAGCTCAACCGGGGAAAAATATCATCATTTATTTAAAATTCTCCA
AGTGGCGCGCATATGCGACGGGCCCCAACCCTCCGCTAGCACACACTCTC
ACTCTGTCTGCCGCTGCCCCTGCCACTTGCTGTTGCACAGACAATTGCTG
CAGTTGTTGCAGCGTTGCAAAGGAAATGAGACATTTGCTGGGGTTTTGTT
AAAAAATATTTGAACTTTTTAACATTTGAAATGCAGCAGNNNNNNNNNNN
NNNNNNNNNNNNNNNNNNNNNGCACGCTTCCCGGATCGCAGATCGAGGGG
GAAGTCAACCAATTGCAACGCCTAAACGAACAAAATGAATGAATTGCTGA
CAAAAATAGCGCCCTTCGCGCGGCCCAAGACATTTATATTATTTACTTAG
TTCACGTTTTACAGAGGGCGAACGCCAGGTGCCACTTGGAGCTACTCGAA
ACATCCAATCAGCTGAGCTAACAGCTAACTAGTTCTGGTTGAGATCTCTA
TTCTATGATAAATATTGGGATATCTCTTAAAAACTTTTGGCGTGTTCGGA
ACTCGACTTGCCTTGAATTTTTATATCTTTTAATGTAAACATTGTGAAGC
TTGAAGAGGAGCAGGACATCTCCGTTCCCATTAAGTATTTATATATTTGA
TCAACATTAACAATTAAGTCCTGAAAGAAACTAGGCAAGAATTCGAGCCG
AAAGTATCTGATCACTATATCAAATATCTGCTGTAGAAACTTTTAGTTAT
TTCGATCAAACTTGATCATAATTTTGCCTTTAATATTTGGGATGAATTGA
ATGAAAATCGAGCTACTATATTAACATATATCAGTTTTTAAATATTAAAA
TCGGCTTATTCCATGCCTGACTTTTATTTTTCACGAATCAAAATGCATCT
CTAAGCATACATGAACCTTATGAGATTTCAAGAAGACAGAACAGAAAATA
TCTATAAAACTGCGAGCGATACGAAACAAGGAAACCCACTTAGATTATAG
TATCTTTTTTGGAATGCGTCGCATAGCTGAAACAGAAACTGGGCGTTGCT
AAAACAAAAACCTAAAACCACAGCGAAATTCCAAATGATGCTAGAACAGA
ACTAAGGCTCCTATGTGATGGTCTGTGGGTCACTTAATGTCGCGTTTAAC
GTCCGCAAGGATGCGTAAAGCGTTCAGCATAAAAAAGTAGTTCAGCGAGG
TGCTAGAAGAAGAAGAAGAGAATCCGGCGACTAATTTGCGGCAAAGTGTC
GAATGTGTGGCCATAAAAGCGCCACGCCAGGATATATTATGCCCGGGCCG
TATGGACAAGGACAACACTTACGAGTATTGCGCGTGTAAGCGAAAAAAAG
CGTTGCTTGGAATGTCTGCAGTTGATTACATTTGTGGCCTTTTTACGATT
CGATGACACTTAGCGCCTAATATCCTTTTTAGGGCCAGGCCTAGTGGTCG
ATTTTATTTGCTTTGTCTAAGCATTTCCGCAACTATTTCGACTTGTGCAT
AATTCAGGGTTCGATCTGCTGCCCCCCACTCGTTCTCCTCCAATTGTTTG
TTGTGAGCCAAGCGATTTATCAAATAGAATAAAGAGAGAAACCCCGTCGC
AGTTGACACTTGTCAGCTGCATGTCAATCCTTTGCAGGTTGCGCACAGGA
TGCGTGTTGTAATGTGAGAGACTGTGAGTGCGCGCAAGTGAAAGTGTTTG
CTTTCCNNNNNNNNNNNNNNNNNNNNNNNNNNNNNNNNNNNNNNNNGGCA
AAAGGATGCAACATGCCACAGCGCAGCAACACTTGCCACAGTTTGGGAAT
GCGTCATGGGAAAGTGAGTGCGCATCCTTGCTGTGTGAGGGTTGCCTGTG
TGGTGGCCGCATAAAGGATTTTCATTACGCTGCAAAAAAACTGAGTCTCG
CAATATGTCATATTAACAAATATTATCCGGCATTGCACGACCGAAACATT
GTTATAGATGTTTAAAAGTGAACAAGTCGCTGATCGGAAATTATCAAAAG
TCTTATCAATAAAAGATTTTTCATAAAATCAGCGAAGCTTCCAGATGAAG
CTTCGCTTTGCTCACGTTCGATCTTCCTTCAATTAGCCCACAATAAACAA
AAAGTATCTGCTAATTAATCTTAGCTGCACGCTTGACCTACTGCACGAAT
TAGGCGCAGTGGGCGTGGCATTTGTAAAAGTGCTGAGCTGGTCAAGCGTA
GATTATGCAAGTTCCTTGAGAGCCTGTACAACATGTGGGAGCAGAGATCC
TTGAAGATCGCCCGCTGTGCGCTGCATTTCATAGAAAACTCATGAGACGC
TCGTTACGAGGGCAGCAAAAAATAAGGAAACAAAACAATGGTCAGCAAAA
GGAACAAAAGGGATCACGCAGCTGAGCTGAGTGAGGCTCTGATCATTAAT
AATGTGAAACATGTTGCGAAATTTTAGAGCACTCCTTAAACCTTTTTTGC
GTCCACTGCGGACAATATGGCCAACAGACAAAAGCCATTGAGGGCGGCCT
TAAAAACAGCCCGATGCGCTAGACAAAGGATTCCGAATTTTCTTTCTAGT
AGATTTTTGGCCAGTCCAGTGTCCGGCACAAAATGGCTTCGTATTACTTG
CTGTTGCGGTTGCGAGTTCAGGGATGCGGCAACAGCTGCCAGCGATTGAG
TTGCCACATTGCCAATGTCAACTGGGCTGCGTTTCCTTGAGAGCATCAAA
CAATGGAGCCACTGTCAACCACAAAACTGGCAGGTTGACGGCAGCTTATC
TGCATCTCTCATGTGAGAAGTTCGTCCGGCTGTGTGGGAATCCTTGGAGT
TGTGCCATCTGATACTTTGCCTACTCTGAACGCTAGATTGAACAGGTCCG
ATCGCTGTTCATTTGTTGTCTTTTGTGGGGCGCTAAAATGTCAAATGATT
CTTGTCTTGATTGAGCCGCTGACTGAGTCGCTGATCAGTATCGAGGATCA
GGTGCGTCTGTCTCTGTCTGATCGTTCCACAGTAGCTGAAACTCTTGGCA
TCTAGTGTTACAGTTCGCCAATTATCTGCATCTGAATTGTTTTAATTGCT
AGCTAAATTCCTAGTAATCCAGTTTTTCATTCACTCGATTTTTTTGGGAG
CTGCTTCTCACGTAGCTCAAGTAATTTGCACTTAATCAATCTGCTCCGAA
AGGGCATCTAATGGAAGAAAGGATCTTTCGACTTGGAAATTGAGAAGTTA
AGCAAGTTACAAAGGACAGCTGGAGCCCATAAAGATGGCCATTAGTTGGA
TTTTAATGTAATTGAGGTTTATAAAATATATGTGCTTAGGTGGGAGGAAT
CTGAAATGTAGTATATGACAAATTGATGAAATTGTTTAAAGAAACGCGAT
TTGTTTAAGATTAAAGATCAATAACTAATTGAATTAAAATAAAATGGTTT
CGTTTTACAGATTTAAATGCGGGTCAAATGTCAATTGGCTGGACAGGTTG
CTGGTTCGAATCCCTTTGAAGTATAGTATAATAGTCTCCATTAAAGCCAA
ATGTTGTTATGCTAGAGATAGAAAAAGAAGTAGAAACACCTATCTATAAA
TATCAGAGTGCTTTACCTTTGTAAATGTATATTATGGTACAAAAATTAAT
TTAAATAAAAATTAAATTTCTCTCTACACCCTTTTAAATGAGTAAACAAT
CCATTAAGATAATGCAAAAAGTATTAACAACCCGAAACAGAACCACGTCA
ACAGAAATCGGCACAGAAGCCACATTACAAATACTAAGTGAATTACAATC
GTGCAAATAAATTTCGTCGAGTCCGACGGGTCAATCGGCAATCAGAGCCC
GAGAGCCACAACCTGATAACCCCGGGGAATGTGTCTGAGAGTCGGTGAAA
GCAAATGCATTTCCGGCTCTGTTTACTCAATTGCAATTCATGACTCTCGC
CGATAAGTTGAAAAGAAATTTGTTTAGGGGGGGGGCAAATGCATTTTGAG
ATAATTTCTGACTTGAGCAAAATATAGAATAGAAATTAAAATGTTGCTGA
ACTTGGCCTCTTTGTGTGTGGGTGCTGAAAAAGCCAATGATGACGAGGTC
TATGATGATTATTGGGTTGTCTTATCATGCAAAGTGCCTTTGGTCATTTA
GTCAGGTCAAATATTTTCGTATTAGTTGTCTAAATTTACTCTGTGGCGCC
AAGTGGGTGCTTTGAACCCGCCTGGGAAGGTGAACAGCTTGGGGTACTGT
GTTTATTTGCCTCTAGTATGCCACAGAGGGCGCTTTAGAGCTCTTCAAGT
GTTCGGCTTGAGCTCATTAGAGCCAGCTCATTGTCGAGTGTCCAGCGATA
ATCCCTTCTCCTTATTTTTTTTTTTTTGCTACCCGGAACAAATCTCCGCA
TAGCCGACCCAAATCATGAGGCGTATAATGCGCTCTCACAGCCGAGTTCC
AGTATCCAAAAACCCACGCATAAGATGTGCAATCTTGCGCAAAAGGATAA
CAAATAAATAACCATATGGACGCACTGAAGGACTGACCTGCTGACCAACT
TGGGCATGAGTAGTGAGAAATAAGAAAACCCTCAGTTGAATCAAGCATGC
AAAATGCGTGTCCAGCCCCTGCTCGTTGGCGTGGCCCAACAACAGGTTCA
AGCGCCAGAAAGAAACAAGACTGCACTAATTGAGAGTGAATGCTTAAGAG
ATACCCTGTAACAAGTTAAATAAAAAAGACTTTAGGCAAGCCACTTCTGC
CTTTGAGCTCTATTAAATATGAATTATATTTGTGTTTAAATTCCTATCAT
TATCAAATATTCAGATCTTATATATGACAAGCTGTAAAGCGTATACAACA
TATATGAAGTAATAATGTCCCTAATCTGGAATAGTGCTCAAAAAGGAGAC
GTAATTCACATTCGTGTTAAGTAAAATATATATTATGAACTCTGAAATGT
TTTCTTACGCATTATATACCCTCTTTTAATCATTTCAAATGGTCACAGGG
TATATGAAACTCATATGCCTCGCTGAATTTCATTTTTATACATTTTTAAA
GCAATTAACNNNNNNNNNNNNNNNNNNNNNNNATGCGTATGTGTGTGTGT
GTGTGTTTGGGTGCGTTGGCATCCTTGATGCGTAACCTGACACTTGGGTA
ACTAGGCACACACATAAATCAGCGTCTAGCTGGGCACCTCAAATGCTTGA
TAAAAGTGAAACCATTTCCGGTATCAGCGTGTAGTCCTGCGACTTTCGCT
TTTTATTCCCTTTAAATGAGAATACGCTTCGATTTTCTATAATTTCCACA
TCAAACTGTGGAACAATGGCGAATTGGACGACGCCCCTCGATCACAAATT
CAAATTTCACTTCCGTGTTGCAGGTCGCGCAGCAATTGCAAACGTTTCTA
TGTTTCACTCTGGATTTGAATTCAATGGAATAAATCCCAGGTAATGATCA
GTTATCGTATTGCAAATCGATAGCGAGGGGGTCGCGGGGCGTGGCCAAAG
GGGCGTATTTGCGGCTTGATTTTTCGTGGTTTGTCCGAGTTAAGTGAAAG
TGTTTTGTGTAGTCGAGACCCGCATAAGTCAACCACCTCAGCGNNNNNNN
NNNNNNNNNNNNNNNNNNNNNNNNNNNNNNNNNNNNNNATCCGGCGTGAC
ATTTTCTTTAACTATGCCCCCCGAGCACCGCGACTGCCCCTGCCCCTGCC
CCTCTTAAGAGTGGCCACTTAAACAGGCTCGTCACTCGGCTGTGATGATG
CCGCATTTTTGGCTCAGTCGCAGCTCTAATCAAACATAACTAAATATTTC
CGCATATTGTTAATCAATTTTTATGCGACTAGCCGCGACTGCGCCGTCGT
CCCTGCCCCTAGCTGCCCATCTAAGTGGCCTCTAATTTATGCCACATGGA
GGCGTAACAATTGCGAGCCCAAACAAATGTCCAATGGCAAGCCTCGTATT
CAAATGAAATATTTGAATTATTTGTCCATTGTTTAGGCAAATTTTCCATT
GGTGTTTGTTTGCTAATTGTTTTTTTTCCCCCCCGATTCATTGGAATTAT
ATATTCCTTTTTTGTTGTGGGTTGTCATGGTCACGAGACGCGGGCGTCGT
GCGAAGGGTTCGGGGTGGAGCAGCAGCGATGCTGTTCCGGGTGATGCGGG
CGACAAACATCATAAAAACCTTTCAAATGACATTAAAGAGCTATTAGATA
ATTATTAAGTAGACCTGTGAAATATTCACATTATCGGTATTTCATTGAGC
TGGGGATTCCAGCTCTCTCGCAACTCTTAGTAAAATAATGTAGAAAATTT
TCCCATGATCAGAAGAGTATTTAGTAGACATTAAACAGGTGTTAAGTGAA
CTCATTGTATATCTGGGTTTTTGTTGAACTCTCTTTAGTTAAACTAGATC
AGGTTATATTATATTAGAAAATACAGAGGCAGCCAGCCCATAAGGCTTAT
GTATTCTTGTTCAGTATGAAATGGCGATCGTAATATTCCTTTCGGATTTT
TGTCTCTCTCTGTTTGGTTCCCTATGGTTAGACTTTAGACTCGGTTCTGT
CTTCTCCTACTTGAAATCTACTCCGTCTCTTTAATAGTCAGTTTATTCGG
TTGAAATTACCCTTAAAATATGTTAAGTATTTCAAGTGTTCACTTTTAGC
TAAAAAACTAAGTCAAGCGGCATATTTAACATGCTGTGAAGCAGTAGGAG
GAAGTAGTTGGGCACCGTTCAGCAAGGATATTGCACAATGGGTGAAACAA
AAGGATGCCGAAGTCGCTACTGCTAAGGCAACGCCTGGCCAACTGTGTAA
ACAAAAGTGCAGCAAAAACAAAGCGCAGACGGGCTGCAAGGACAACGGGG
ACACAGGACGACAAGTGGCGTCGCAGGAAAAAGAAACTAAAAACCCAATT
TGAGAGCGTATTTGTGTGTCTGTCTGTAACCCAAGTAAATGTATTCCATT
TTATGGAGCAGCAGATTGGAGTGGTTCGCGGTGGTGGTGCGGGCAAAACC
ACATGCGGAAATGTCCTGACTTCCTGTCAAAGCTGGCGTCAAGGCAACAC
GCCGAAGCCAGCAGCGAGCAGTCGAGATTTTTGCCAATTTTAAACTCCCA
AACAAAGAATTTAGCATTTGGATTTGTGCTCGGAACAGGTCACGTCGCAC
TTGGCCAATAGTTTGAGCCTGGTTACTAAGCAGCATGGACCACTGTGCTC
ACACGTTCGCAGCAGTTGCCGGGCGACAAATTGAGTTGTCACCTTGCGGC
ATTAACATAAAAAATCGATTCGGCGTCAATTCTTACGTGATATTATAACA
AATTAACAGACACGCATCCGAGCATGATTATCCTTTTTTTTTTATTTGAC
TGTAACAGCAGCATAAGCAGGAGCTCGCCTTTGATGCCCGGCCGCTGCCT
GCGGCTTCTTTTGACTTGGGGCTTGCATAATTTGAGTGACAAGTTGCCAG
TTTTGGGTATCAATATTTGAATGGAGAGCAGTTGCTCTTAGATGTGCCGT
AATCCTGCCGGCAGCTTCAACTGCACGCAGCCCAATTCATATCCTTTCTG
GCGGCTAAGCTGTGCACAATTTGCGAGCCTATTCATGGCAAAGCGAACGT
GTGTGCATTTGTAGTTTAGATGGAGTGTGCTAAAAGAGTTAAAACTATTG
GAAGGTAAACTAGAGAAGGTCACTTAAATAAAGGACTATCCAAAGGACTA
TCACAAAGTTTTTGACTTAATCGATAAAATGCAAATATATTTCAATGCAT
TTAAAAATATTATATATTCGTTATCGCAACATCTAAAATTTTGCTCATAA
TCATATTATTCTAGTATTAGACTTAACACATATGCGCTTATATATGTTAT
GGTCCACAAATTATGTTCAGGATAAGGTCAAACATCTGCCACAACGCGTT
GAGTTGGGCGAGGGGAAAAAAGGAAAAAACAAAACAACCAATGGCTGTTG
CTCCTCTGAATGCGCCTTTCATTAGGCCAAGTTGAATAACTAGAACGTCG
TCGCATGACGAGAATATTTGACAAAGTGTCACAGGACCTTACAGAAATAA
AAAATAAAGTACGAAACACAAAATGTGAAATTTTTGGTAGAAAACTCTAC
AAAAGTTTTCAAGGCATTGAAAATTCTTCAACTGCAGTTTTGTGTCTTTT
GCACAAGAACAAGAAATAATCTGCAGCTAGGGCTACTGAAGTGGAGGTCG
GAATTATGATTAATGAATCCTGNNNNNNNNNNNNNNNNNNNNNNNNAAGT
TGGCCAACTGGCTGAGTGTTCTGGCCAAGTGGCAGGCCGAATTTTTAATG
GTCTCGCCGCGCCAAACAAAGCCAAAGGCCATTGACAAAAAAAAATGCTG
AAAAACTGTCGACTTTTATACAATTTTTTGTTGATGAAGCTGCTGCCTAC
GCAAACCATAAATCATGCACTTTGATTAAAGGACACACACACACGCAGGA
CATCAAATGTGGCTGCTGTAGGTGCTGGCCAGTAGATTTGATTAATTGTT
GGCCCAAAGGATTGGCCGTTAAAAATTGCAATTCGGCGCGCCTGTTGACA
AGTTATCCTTGCGAATTGCTAGCTGTGTGGCCGCCAGCCCTGCGCAGCCC
AGCCGCGCCTCTCGCCCTCGTTATCCTGCTGTCAATTGTAGCACAGCTGT
CAACGGCCAATCAATGCAATTTACAGCTTCATTTTTGCAAATTTACACCA
GGCAAATTGACACACGGACGAGTCGGCCTTGTTGACAGCCAGGCCAACAA
CAAAATCACCAACTGCTAAACAGGATATGTGGCTCGCCGTGTCCTTCAAC
GTTTGACTTGAAAAGCTGCTCATGCGTGTGCAACGCGATACTTTTTAAGC
ATTTTTTTAAACGCCCGGCTTGGGTTTGGGGGTTTTTTCTAGGACTTCGC
CGTCGTCCGTCTAATTGCCAAACAATTGCGCCTGATTATCCTGTCAGGCG
TCAAGTATTTGTGCGGTTTCCCGCTTTGTTTAATTGGATTGCCTACAGCC
GTGGACATGTGAGTGACATCACGTCATCGCAAAGCCATCAACGCACCTTT
CCACAATCGGCAAATGTTCTTGCTTTTTTTTTTATTTTTGGCGCGGCAAA
AAACGAACAACTAAAACGAAAATCGCACGCAAATCGCGCCTGGCCATGAA
CGACCATGACTGCGACCTTATCAGCCCATTTCCAGTTCTAGCGCCAGGTT
GTGCCTCGGCTACAAATCTNNNNNNNNNNNNNNNNNNNNNNTTAAATATA
TTTGAACATAATGCTCAATATTATAATCAAATTGTGCGCTAAACAATAAA
CAAACTTTCGGCCTCAGATTGCCTGCATTCTATGGAATCTTCATGCTGAT
TAACCCATTTAGTGTTATGCGAAAAAAAAAAACAGAATACAACCCAATCA
CTTAATTATGTTAATCTGTTTCTTGTTGGTGTTAAAAGTTAATGTACACT
TTCCATTTTTATGGACTTGTTGTGCAGCCCAGCATGAAAGATAATGATTC
TATTCTAAATATATATATTTATTTTGCTGCGGTTGTATTTTAGTCGCCTG
TTGTTTTGGTAGGTCAAAGTTTTAGAATGTGTTAAAAAAAAACATTTAAC
AGCATGCTGTTAATTGCATAGAATGCTTTAAAGAAAATAAAAAAGATGTA
ATAGATATGAGAGAAGAATTCTACATTAAAATCAAAAGGGAAGCTCAAAT
TTATATAAGAAAGATCAAGTTGAAGTCCTTAAATGTCACAGTTATCTCTA
AGATTCACTTCCTTAAATAACAACTTTATTTACAATCAAATTATAGTCAC
AATTTAAATGTAAGCCTTTTAAAAAAAATCATATATTTTACGTTGAAATA
TATATTTACAATCAGGCTATCAATTCGTGTAAGCCAGAACTGAATGCCAA
TCAATAATTCCTTATAATTATATGCAGATCGGAATTTGGGTTAATTTGTG
CTTTTCTTTAGTTGTTTCCAAGTGTCTGCTGATAATGCCCGCCCGTATGC
TACCCCAAGCCTCCCTCATGCCCATTGCCATTTCCGCAGCATGCAGTCAC
GTCGCTCGCGCCATTCGTCGTACTCTTTGACACCGAAAGGAGATTTTTTT
GTGCAAATATTGCCGAATAAGCTAAAGAATTGTTGATAAGAAACTCGTTG
ACTAAATGCGGCCCGGGTGCATTGCTCGACCCGCTGATAAGCGCCAGAAA
ATCCTTGATCTTGAGCTGCGTTTCTAGTGTTTTGCGTTCTCAACTGGCAG
CCGCTTAAAAATCAAGGAGGGACCACAGCCCAATGTCTATGTCAGATGCA
AGAAATAGCAATAAGGCAGTTGATAAGAGTCCCACCTCTAAAAAAAAAGT
TTCCCTGCACTGCCGGCGGGCCGCGAATTGATAAGCGCAGCGCAATGCGG
CGCGCGCGGCAGCCAGACGAAGGCCGCTTCTCGCTGCCTAATTACACAAT
GGGGACGCATTTGCATCTGCTGGCTGATAAGGTCACGCGAGGGGCAGCTG
GGTGTGTGGGTGTGTCCTGGGCACGCGTTGGAGTTGGCCCAAAAGCCGCT
TAAGTAGCGGCAACGGCTACGGCTACGGCAACAGCTGCCCGAGCTGTCAG
CCAGGCTGCCTTAGCTGACTAGCTGCCACCAAGTGGCACACAAATCTCAC
AAATTACGAAGGCCGCTTAGACTTGACTGCAGCCCCCGCGTCACACACAC
AGGCAAACTGAGGCACGGGATCAAATCCGCATAGTATCTGAAAAAGAAAA
GAAATCGTAACATCTTCACAATAAACGAGCTCAGATCTCGGCTCAAACAA
ACGATCTCGGCCCAAAATTGAATGGCTGCTAAGCCTCTCGTTATGTAAGC
GCACAGGAAGTTGGACAAATTGCATAAAACCCAACCCAAAAACTATACAA
AAGAGTCCAAGGGCCAAGGGGCCAGTAGCCAACTGCATTGTTATTGCCAA
AAAAAAAATATATATATATAAAAAATAAATAAAGATATTGATTGAACGGC
CAAAGAAAAAACAGTTAAGGAAACAGATGAATGGCCAGAACGGAAGTGCA
TGCAATGAGCAGCAACAGGAATTGGTTGGCTGCACTGCGTATAAAGTGTA
GTATGCCATAGGAGTCTTTTTAACGACTTGCAGCAAAATCTTCTTAAAAC
TTAAACATCAATGGATGCTCAGCTAACTTCAGCCGAGTCTCATACCAAGA
CCTAATTTATATTCATTTAAATATAACTACATCTGGGACTAAATGTAGCT
GAGAAAATCACAATATAAAATGCCCTTTAAGAAAAGATTTGAAATATATC
TAGTTTTGCCTGACTTTAGAATATATACAGTAAGAACCTTACTAGTTATA
CTTCCATGTCTTTAAGGCATTGATCAGCCCGCACTCCTCGGGAATCCTTG
AGATCAAATGTTTATAGGTTGTCAGGTAACCTAATTTTACTATAATGCAT
ATGATTCTTATGAAAGGTCTCTTTTCACTTATCCTGAGCTTTCAGAATAT
TAAATTTATTTATTTTAAGGGAAACTCAGTTGATTCGTAACAATATGCCG
CCATATTATGTGCTTGGGTAATTTCAGGCAGTATCCCAACTTTAATTCCT
TCAATAATATTCCTCTCTCTATATAAATTTCTCTTAAGCAAAGCCTTTTT
TATAAGCACTTGAATATATCACATTATCGCTTTTCCAAGGTATGCCTAAC
ACAAATCTCAAATTCCTTCCGTCTTTTCTGTGGCCACAATTTTCTCAAGC
CCAAAACCCATTCAGATCGTATCCCAGCCACACGCGCACTTCCTAGTGGG
ACTAAGTTTAAGCCAGAGATCAAATCAAAATCCGCGGAACTATCGCTGAA
TCTGCGGCTGCTTATTGCGCCACAAATCTGTAGATCCTGGCGCTAATCGC
AGCAGTCGGGTCGATCGCAACGCTAATCGCACGCCTTAAGTTAACTATAA
TCCAATGCATGATCCACTCGCCAGTGCTTCGAGTCGGATACCTGGGCAAG
TGTTGGTCAACGCCAACTGTTTTTGCTTAATCCCGGGCTTTAACTTTTTG
CATGTCGGATTATAATAAAAATGTGAATATTGCGACAATTATTTTTTTTT
ATTTTACCTCTTTACTCCGCGAAGCAGCTGACTCCCGGATTAGTAGAGAC
GACTGCGCAGAGGGAACAGAGAAAAAACACGTTGCGCCTACCTCGGAGGG
CGGATTAAATTTTTTCAACAAAATAAGTCAGTCTTAAGCACGGCGATTAG
AGCTTGATCCTCCGGGGACATGGGCGTAATATTGATGGATTTTCCTCTAA
ATCCGTCAGCTAATCTCCGGCTTAGCGCGCGACGCGATTTTTTTCGCGAC
TGCCAGTTTTGTTGTGTTTCTTTTTTTCGCGAGAAGGCAACTCGCTCTGA
CTGACTGACCGGCGAGGATCATAATTATGGAATTCCTAAACAAGAGAGAG
AGAGAGACGAGGACGAGCATGAAGTACACGAGCGTGTGCTACCTGTAAGC
GTGGGTTACCTCTTTGCCAGGTCTAGCGCTGACCAGTTGCCAGGTAGCGC
TCGGCCCTTGGCCAGCCTTGAGGTCACCGTTTGGCAATTAAGAAGTCAAT
TTTCGGCCAAAAAAAAAGACAAAAAGACGGCGATCACTGGCAAAAACAAT
GCAAAAAATGTGCTAAAGCTGAACTAAATCCGGCTTAAGAATGACAACGC
CGGGCAATAGGCCAGGTTTTGCGTCATAAAGTGGAAGATGGGACATTGTA
TTTTTTTTCGTTGCCGTCACCNNNNNNNNNNNNNNNNNNNNNNNNNNNNN
NNNNNNNNNNNNNNNNNNGCGCATTTGCATGATCATAAAATCGAATTCGC
CGCAGCGCCGAGAATTCTCTCCTTAGTTTTTTCTTACCTTTTTTATTTGT
GTCCTTGACTGTTTTTAATGTGCGCGGTTTGACTTTTTTGCCCAGTTTTT
TACGGTTGTCGTTTCTTCCTTCCGTTTTTTAGCCGAGTTTTAGTTTCGTT
TTTTTTTATGATACTACCTGGTTTTACAATTGCGCTTTTTACTGGGCCAG
NNNNNNNNNNNNNNNNNNNCGTAAAAGAGTCAAGTGAGGTTAGTGAACTA
TTTGAAAACTGAATGACTAGCGATTGGCTCGATATATAGAGGGAATTGTA
TGTTTGTGTGTGTGTGCGCACAGCTGTTTGGACGCAATAGCTAATAGTTA
GCACAAATATTTCCCTAGAATTTCCATAGTCTAAGAAGCCCAAACACTTG
GCGTATGTTTGTAATTAGAATTAGCCGAGGACCAACCCACCAAAAATATA
GAAATGCTGAACGAAGGACGCTGCCCGTTTGCTGCCTAGCCGGATTAGTC
GCTTAATCCTTGGGCCGAGCGTTGCGTTGGGTGTTCTATTTACATGCATT
AGGTGCTGCCGCTGGCCTCTTACAATGCTTTTGTAACACGGCCAAACAAT
TAGCGCAAAATATTTTTAGGCCAATTTTAATGAGTTATAGAGACGTGAAC
TGTTTACCCGGAATATAATACGGCACAAAAATATACATGACAGACGATCA
TAAAAAGCAGCAAAAGTAGCATTTCGCATTCCCGGAAACTTTCTAAAATT
CTGGAGCTCTCTCTACTCTAGAAGTTCCTGTTTTCTCTACCAACTATGAT
TTTCCTTTTATAAAATACATATCTAATGAAATGGTTTTTCCTTTCTGAAA
TAGTTTTTTTCTGAAGAACACAAGACCNNNNNNNNNNNNNNNNNNNNNNN
NNNNNNNNNNNNNNNNNNNNNNNNNNNNNNNNNNNTTATGCAAATTATTT
AAAGCCTGCTTTCAATTTATTTTGTATTAATGGGTTAATATATTTTCCGA
GTGTAGCTACACATATATGTCTTGAGTCTAACGATAATCCGGCCTGCTTA
GCGGTTGCCTAATCTTAATCCCAATAGGAACTTGTGCGTCCTGGCTCAAG
CTAATCCCCAGACGCTGCTTCCGCGCTTGCTGACGTCACACGCTGGCTTA
ATTAAATCACATGGATTAGCTTGAGCCGAGCTCGCGAGCGCGTGCTCGAA
GATTCATTCAAGCTCGCGCTCGACTTGCCGCCTAACCCCTTGCCAAGATG
CTGTTTGTGTGTCGTGCGCCTGGCTTGTGCCTCAGCTAGACACAGTCTGC
ACCCAAGCCTCTTTCTACTCGCCCCTCGACAGCGCAATCAATTTGATATC
AAACAGGCGGCACCGCAGCCTGTTGAACTGTGCGCCCTAAGGAAAAAACT
GAGCTCAGATCGTTTTTTAAGGGATGCTGCGGCTGTCAGCGCCAGTTCAG
CGGGATCAGAGAGCTTGTTTACGCACATGCAAGAGGCAAGAGCTAATGCC
ACGCCCAGATAGTTTTAAATTACAGATCTATCTTTTTCTTGGAGAGGCAC
ATTTCCTGGAAATGCTTGTGCCAGNNNNNNNNNNNNNNNNNNNNNNNNNN
NNTCCTTGTAATTTCCTGCAACTCTTTAGAACACATGCGGACCACAAACT
CAAGTCCTGGCCTTAAGCCGCGCATCATTAGTGCTCAAAGTGAAAGGGTA
GCTGGTTTTTCGGCGCATTAAAAAGCGGATTTGAATAAATGCCTAGTTCC
GCAACTCTAAAATAATATAAAACTCAAGATTGCATGGCTAAGCCCTTCCT
AGTCTTCATTCAGCAAGGAAGACGCGTGCTCAGCCTGGTCCAGCGCTAAG
CTCCAGGATTAGGGTAGTCCCTAATCAGCCTGCTTTGCATGGCAGTTCAT
TAAGCGCCGTTGCTGNNNNNNNNNNNNNNNNNNNGCACTTTGCTTGCCTG
GCCACATAGCTCATCAATAGCAATTCGATTTGTCATGTTTATTGTCATCA
TGAACATTATCAGCACATTATCGATTGCTCGATTGACTATAAATCAGCAA
ACCCTCTCGGCTCGATCGAGTGTTACAAATAGCTAAAAAATTTGTGGGCA
NNNNNNNNNNNNNNNNNNNNNNNNNNNNNGATCTCATAGCACTCAGGGCG
CGCACCCTGGTNNNNNNNNNNNNNNNNNNNNNNNNNNNNNNNGTGGCTTT
CACTTTCGCTCTTCCCCTGACGCTCGCCTCGAGCGAAATATTTGTAAAAA
ATTTGTCGTTTTTTATTTTTGGGTTGAAAAATAGCTGCATTTTTTGTTTG
GTTTCTGGCTTTATGTGCATTGCTTGTTAGCGGTAGGGTTATGGTTACTT
CAGCAAATGCTGGCAACAGCTGTAATACGAGACTGGACACATGCCATGGC
TATAGAAAACTTGTAGTTGGGTGCATAAAACTAGTGCAGCTGCAGGCAAA
GAGTTGTCAAAATGCTGGTTGAAAGTTTTTATACATGTACGTGCACCAAT
ATTTGATTGATCAAAATATATGTTGACTCTTGCTATAGGCATTTCGAGAA
ATGAACGTACGTTGAGTAGGAGCTGATCAAATGCACCATCAAAATTTGTA
ATTCATCAAGTCTACATTTATTTATGCTTGACATCAACCAAACTTCAACT
TCTTCCATTTTTGCTATTCAGATTTCCATGTTACATTAAGTTTTTACATT
ATAACATCTTAAAAGCTGATCAAAATGTTGGTTAATATATATGTGAATGA
ATTTACATTCAATCAATTTATTGAAAGTGCAATTTAATAAAATGTAGTTN
NNNNNNNNNNNNNNNNNNNNNNNNNNNGTTTTTTTTTTTTCAAAATGGTC
TAGAAAAATCGAATGCTCAATCAAAGAGCAAATAGACATTTCTTGGAACT
GAATATTAATTTGAGCTATCAACAATCCAAAGTACAATTTGTGGGTAGGC
TGACTTATTAATAGTATTTAATGTCGTGTGCTACGCACTAATTACAGCAA
TTAAAGTTGTCTTAGGTTAGTATCAAAATTTTGATAGCACTACGCACTAT
TTAACGTGCCAGTGCCCCACATTTGATAGACTATAGATGTCATGTAGCAC
GTGCGTGTAGACCATGTCTTAGTCTCTCGCTGAACTGTTGCTCTTAACTT
TCTCTTGACAACCGACGAGCGCTGATAATGGGTTGCCAAGCCTGACATTG
TGTTATCAGCAAAGACCGGATCTTAATGAAGAGACAGCACTAAGTAGCTG
AGCCAACAGCTGTTATCAACACACGATTATACTGACTAATCCAAAATAGT
TTTGACTAATCCAAAATATCAGCAGAAAGGGTATCCAAATATATTTATCA
AGAGCCAAGTCAGAGTTTTCGCCAGAGCCTCGCTGCTTGCGTTTTTAATG
TTTTCTGCGTATTTTGGTTTCCCGGCAAAAATCATATCTGTTCGACTAAT
CCGTCGGGAATTGTTTTAGTTTTGCAGTTTTACGTAACATTATGCAGAGC
AAATGTCTCGAGCAGACAGTCCTATATGGACAATGTGGATGGACAATGGT
CCGTTTTTGCCATTGTAGTTTTCACTTTCGAAAATTACAAAATTTCCACG
GTAGTTCTATGTTGACCGAAATTAACATCCCGTCGCGTTACGGTCGCGTC
CTTGGCCTACCTAACGGCATGTCCTCATCTAACTACATCTATTTATGCAT
GTTTTCAGCTGAACTTGCGCATGTCCTGGCCATAAAAATCTACATAAAAC
CATTTAAAAGTCAATCCGCAAAAGTCAGCAGCGCGACGACCAAAAAAGAA
AATCGTTGAAACTGTTTTTTAGCAAGGGTTTTTGTGCAANNNNNNNNNNN
NNNNNNNNNNNNNNNNNNNNNNNNNNNNNNNNNNNNNNNNNNNNNNNNNN
NNNNNNNNNNNNNNNNNNNNNNNNNNNNNNNNNNNNNNNNNTAGACGTGT
GCCGGCAATTAGTTGGCCATTAAGCGTAGCTCATTCAGAAACTTGAGTCA
ACTCAACAGGCTGCTTAAAAAACTCACTCACTCGCGTTTGCTCCTTCGCT
TAACTTTCACGTGGGCTTCGCCCCCTTTTGAGTGGCGTTCGTTTCGTTTT
GTTTACTTCCTGTTTACTCTTACGGCGCACGCTCCCAGCCAACCCCGATC
CGACCGGTCCCTGGCCCTAACCCCACACCCCGCCTTTACTGCTGGTGACT
TTTGGNNNNNNNNNNNNNNNNNNNNNNNNNNNNNNNNNNNNNNNNNNNNN
NNNNNNTTTATCATCCCCCTTTGCGCACTTTGAGCACTTTTTTTTGGTTT
TCCTTTATGTTCAAAGGGGAAGTCTCTGACATGAGTTAATTGCTGCAGTT
TGAGTGCTTTTTTCGCCCAACTGTTTTAAACATTGACTAGAAATGGTCGA
ACAAGTGTTTATTTTTATTTTTTGTAATTGCCCTTTTTTTATGAAGGCTC
TAAAAAACGGAAGTGCGAGCTAGTTTTTTTTAGGGATCACATAGGTAGCA
ACGTTTTTTGTGCTGCTTGTAAAAAACGCCTTGGTCATAAAGCCATAAAA
ATATTTACGCCCGCCCGTCGCCGCATAAGGTTTTGTTATTTTTTAAGGCA
TTTGGTTAAAAGTCAACTTGTGTCGGTTTTAAAAAGAAATTAGTTTTGTT
CTAGAGTTGAGATTTGCACGGAATAGCAGCTGTATCCCANNNNNNNNNNN
NNNNNNNNNNNNNNNNNNNNNNNNNNNNNNNNNNNNNNNNNNNNACATTA
ATTTGCATATATGCAGCATCAGAAATTCTTTAGGTNNNNNNNNNNNNNNN
NNNNNNNNNNNNNNNNNNNNNNNNNNNNNNNTGAGGTATTTTTGAACTCA
GTTTTTTTTTTACAATCTNNNNNNNNNNNNNNNNNNNNNNNNNNNNNNNN
NNNNNNNTAGCATGCTCGTAAAGGAGAGCATGTTACCTGCTTTGATCGGC
AGCGCGTTTCGGATTTCGTTGTTCGTTTCGTTCTGTGTCGTGCTTCCTCC
CTTTGGCTGGCTATCAATGTGCGTGAGCGAGCGAGTGAGTTGCTGCTGAG
TGAGTGAACGATTGAGTGCGTGCATGTATGCCAGAGTGTGTGTGCGTGTG
CGTGTGTGTGCCGTGCAGAGAGGGTGAGCGTGCGAGCGTACTTATAGTTA
GCGCACGCGGCGAATTCGTATCATTCGTGATTTGGCTCTGACAGTGAGAG
GAGCACAGTTTTTGATGCNNNNNNNNNNNNNNNNNNNNNNNNNNNNNNNN
NNNNNNNNNNNNNNNNNNNNNNNNNNNNNNNNNNNGAAGCAAATTTGTTG
CTTCTAAAGGATTTCCACAGCGCAAAGGATACTCTCTACTCAGCTCAATA
TAAAAACGTGTTGCAGTCAGTCGCTTCATATCATTTCTCAGCGACAACTC
GTCACAGTCACAACTCAAAAACTTAGTTAAAAAAATATATATAAAAAGAA
AATTTGTTGTGTCTTAACGATAAAAAAGAAACGCGAGAATCAACAACAAA
CCAAATACCTCAACAAAATAGAAGAAAAAAAATCAAAGTTAATAATTTAC
ATAAGAATAAGAAATTATAATTGCAACTACCTCATTTTGTATACCGTGAA
CTTTTGTAAACTGTGCAAAAACTACCTCAAAGTACAAANNNNNNNNNNNN
NNNNNNNNNNNNNATCCCAACCAAAAAGTGCACGAAATTATATACAGTTT
AAAAGTTTATAAATAAAACGCAGCTCAAATGAAAATTTGTGTTCAGAACT
GAAGAATAAACATTTGAAGTGAAATTGTAAGCAAATTGCTTGCAATTTAA
TTTGCAAGGNNNNNNNNNNNNNNNNNNNNNNNNNNNNNNNNNNNNNNGCT
ATGGCCATATCAATGCTGCAGGACGCGCAGACACGAAGTAAGTAAAATAT
TTCAACAAAATGTGCAAAATAATAAGATTATAGAAACAGTTTGGGCAAGC
TCTCAAAAGGAATATTAAACTAAACAGGAAAATATAGTATAGGGAATATT
ATTAGACACAATTCCTTAAATCCAAGAGTCTTGGTAATTGCTAAGATTTT
TTAGAACGTCTTGTTGAGCAAAACTTTATATTTAGAAATATTATTTGTAG
GAGCAGAAGCATATTTCATGCAATCTCAAAAATTAAGACAAATTTTAAAA
AGTTTTAATCAAACAAAACTTACTACTAATTTTTAAACAAGACAACAAGT
CCTAGAAAATTGTTTGCTTGCTTTTAAATGGTATGCAACATTAAAGAATA
ATCAATTTGATCAAGTTTTCCTAAACCAAGATTGGCAAAGTTTAAAAGAA
ATTTAAAACAAAAGTTGCCTAAGATAAGCTAAGACTAAATTACATTTTGC
TAACTGCAAGCTTGCATTTGGAAAGCATTCGCTGTATTTTTTCGTGCTGA
ATGTTTCCTGAAATCTCTTCATAACATATTAAAGCTCGCATTAAANNNNN
NNNNNNNNNNNNNNNNNNNNNNNNNNNNNNNNNTTAAGCACGCACAGCAA
TAACGACGTCTCAATGTGCTTGAGTTAACATTAGGCGCCATTTTGCCAAA
TGCTCANNNNNNNNNNNNNNNNNNNNNNNNNNNTGCGATTAAGTTTTGTT
TACAAGTTTTTTTTTTCGCCGGCATTTAACTCGTTTCACGCCCACCAAAA
CAAATGCCNNNNNNNNNNNNNNNNNNNNNNNNNNNNNNNNNNNNNNNNNN
NNNNNNNNNNNNTATCTGCCACACACACAGACAAAAGCTCACACATATGT
GACACATGTGACGCTCTTGAGCGCGCGCGCTCTTCCGCTCTTTTGTTAAG
GTTCAAACTCCCCGCTTCCCGCTCCATCAGCTATGCCAATCACACGTGCT
GCTTTGAACCTTGAACAAAAAGTTAAAATGTTGTGTGTGCTTCTCGTGCT
TGCCCCCGCCGCGGGCAACTGACCAAACTGCTGCTGACAGCTCAGCGGGT
GAGGTTGAGAGGTTGGAGAAAATAATAGAAAATAGAAAATTAGGAAATTT
TGCTCTACTTTATATTTTGATTATGCGCCTTGCTAACCAGCCACACTTTT
TGTTGCTTGCTTTTTCCTTAGGCCTGGCCGCTGCCTTGGCTGGCATCAAG
CGCGAGGACATGGTTGTGGATCGCTCCATGTCGCTGTCGCCGCCCATGTC
CGCCAATACCTCGGCCAGCAGTCCAGTGGCCTCAAGCAATGGCCTCAACA
CGCACTCGCTGTACCCATCGATGGGTCTGCAACAGGCTGCGGCCGCTTCC
GCCTTTGGCATGCTGTCGCCCACACAGCTGATGGCTGCCAATCGGCAGGC
GGCTGCCTTTATGGCCCAGCTGCCCATGAGCACGCTGGCCAACACGCTAT
TTCCACACAATCCAGCGGCGCTGTTTGGCGCCTGGGCGGCACAGCATCAA
NNNNNNNNNNNNNNNNNNNNNNNNNNNNNNNNNNNNNTGCCTTTGGCCGG
CACCCATTTGCACTCACCGCCCGCCAGCCCGCACTCGCCGCTGGCCAACA
GCGGCAAGCATCCGCTCAGCTCGCCGAACAGTACGCCGCAGCAGCATCAT
CTGGGCCTGGGTCTGGGTGAGCCCGTTAAGAAGGCGCGAAAACTGTCAGT
CAAAAAGGAATTCCAAACGGAGATTAGCATGAGCGTCAGCGATTTGTATC
ACACGCCTGGCGGGCCCATTTCACCGCCCAGCAGCGGCAGCTCGCCCAAC
TCCTCGGCCCATGAGGCCACTTCAGGTGTGACAGCAGCAGCTACTGCTGC
CGCCACTGCCGCTCCCGCCAAGGATCCGTCGCGCGACAAGAGCTTCACGT
GCAAGATCTGCTCGCGTAGCTTTGGCTACAAGCATGTCCTCCAAAACCAT
GAGCGCACCCACACCGGCGAGAAGCCGTTCGAGTGCCCCGAGTGCCACAA
GCGCTTCACCCGTGACCATCATCTGAAGACGCACATGCGTCTGCATACGG
GCGAGAAGCCCTATCACTGCTCCCACTGCGATCGCCAGTTTGTGCAGGTG
GCCAATCTGCGGCGTCATCTGCGCGTCCATACCGGCGAGCGGCCCTACAC
CTGCGAGATTTGCGAGGGCAAGTTCAGCGATTCGAATCAGCTGAAGTCCC
ATATGTTGGTGCACAATGGCGAGAAGCCGTTCGAGTGCGAACGCTGTCAC
ATGAAGTTCCGTCGGCGCCATCATCTGATGAATCACAAATGTGGCATTCA
GTCACCGCCGACGCCCGCTCTCTCGCCAGCCATGAGTGGCGATTATCCCA
TGGCTGCAGCGGCTGTGGCAGCGGCAGCCGCTTTGGAATGCTCCACCAAC
AAATTTGCGGCCATGTGCGCCAGCTATGGCGGCTCCGAGGAGTCTGTGGA
TCTGGCCAAGAGCAGCCTGGATGAAGAGGCACCGCTCGATCTGTCCGAGG
ATGGCGCCAGCTCTGTGGACGGCCATTGCAGCGGCAGCAATGCGCGCCGC
AAGGCGCAGGACATACGCCGCGTTTTCCGGCTGCCACCGCCACAGATCGT
GCACGTGGCCAGCGATATGCCCGAACAGACCGAGCCCGAGGATCTGAGCA
TTCACTCGCCGCGCTCCGCCGAATCGCACGAACAGCACGAGGACATCGAT
CTCGATGAGCTGGACGATGCAGCTGCTCTCTACCTGCGACAGCAGCAACT
CCAGCACCATTAAAGGAGCAAACTCGCTCTCTGTGGGAAATGGATGAATT
TGTATATATGGTTCAGAGTGCCGGCGATCATCAGATGAGGCTGGCTAAGA
GTTTACGGTACAGGAATTTATGTCAAGTACAAGTAGCTTGCNNNNNNNNN
NNNNNNNNNNNNNNNNNNNNNNNNNNNNNNNNNNCCAAACTATGAAAAAT
TAAATTAATTTTTAGTCATTTAGCAAATAACAAATGCAGATTGCACATAA
ATCAAAAAGCTCCAAAAAATTGTACAAAAAACACGTTAAGCTAAGACAAA
TTTTAGGCGATAAGAAAACACTCTCACCCAAAAACAAAACGTAACCCAGC
TAATGTTGTGCCATTCTCAAAGCCTAGTTTTAGTTATATTTAGTTTAAAT
ATTATCCTCGGTTGTTGTCCAGTAATTGTATATAGCCAGCGTTTGCAGCT
GCCAATTGTAAATTATACAGCGCTCTCTCTCCCAAAAACAAAAAAAAAAA
AACCTTTTAAAAAACCAAACAAAAACAAATCAAAAAACACATTTTAGTTA
TTGTTTAGTCTAATTTGTACGCATCTTTTGATTATTCTCAAAGAAAACGC
CAATCAACACAAAAATCAAAACTAACTTTAAGTTATTAACAAGAAGAAAG
AGTATATAAGAATAATAATAAATTCTTTATATGTAATGCCAATTGTTTTG
TTTGCCATAAATTATAAATTTAATTATTTTATTTAAACTAGCCAGTACGT
TTTATTGCATGAATCTCGTTTTATTGAAAGCATTTATTATCATATATGTC
AACATGATTCTTACTTTTAGTCATTTTTTTTAGTCTGCTATTTAAATTGT
ATTTAATGAAGCCCCGCCAACTGCTGCCGCGTGCTGTGGGGGGCATGTTG
CGAAAATAAAATTGATAAAAGTCAGCGAAAAANNNNNNNNNNNNNNNNNN
NNNNNNNNNNNAGTTTCAGTTCAGTTCTTCTGAAAAAATATATATTAAAT
TATTGACATTTCATTCACTTAAAGTTATTCGTTTCAAAATATTACTGAAC
AACACATTTTAGCTCTAACGTATTTTTGATATCATTTTATTTTGAGTTGC
AAAGTTTTCAAATTTCAACAAAAAATATTCTTTTACATGTTTTTTTTTCT
CTTCATAAATTATTTGCACATTTATTTGCCTACATTATCCACCCACTTCC
ATTTCCACTTCCACTGNNNNNNNNNNNNNNNNNNNNNNNNNNNNNNNNNN
NNNNNNNNNNNTGTCTAAAACTAGATTGTTAAGTCGTGAACCAAGTAAAC
AGGAAGAACTACTATAACCGAATACCTCCAATACCTCTATGTAAAAAACG
ATTTGTTGTGATTGTCATTAAGCANNNNNNNNNNNNNNNNNNNNNNNNNN
NNNNNNNNNNNNNNNNNNNNNNNNNNNNNNNNNNNNNNNNNNNNNNNNNN
NNNNNNNNNNNNNNNNNNNNNNNNNNNNNNNNNNNNNNNNNCTTACAATA
ACTACAATTTGGGCAATCGTACAATTCAACTGAATTTATATACAAAAACA
AAAAGGCAAAGTGGAGCTATGTAAACCGATAAACAATATCGAAAGTTATA
TATATATATATAGCAATTTTTATGCATATTTTTTATGACCTAAGCATAAC
GAACGATTTTCCAAGCATTTAGTATACATATTAGCCTAGATCTAAGTGTA
CATATACGAATAGCCTAAGCTGTACATATTTACTCAAAGAACAACTTACA
CTACAGCATAATTTTAGTGCAATCTTTGGTTTCGATTTAATTTAAATATC
NNNNNNNNNNNNNNNNNCCAAATGCAACAAAATATTGTGTAATTTTCTTT
GTTCATTCAAGTGTATGGTATACAAGTTCCTCAAGATTAAATAATTACAA
AATAAAAATACCGAAATAGTTGAACGCATCTCGAGGCCCGCAAACTTCGG
CCTTTGAGAAACTGCGCATTGTACACACACATACTCACACATGTTTCNNN
NNNNNNNNNNNNNNNNNNNNNNNNNNNNNNTACAAAATATATCTTAATCT
AAGTGTATAAATATCGTCTAAATTATAAATCTATATGCACGTAAAGTCAA
TTTAACTGTAAATACTAATGTGTACTCTATATTATTACGCTCAATATATA
ATGTGCAATATATAGTCCAAAAGTTCTGCACTTAAAAACTAACCTTTAAA
AAGAAAAGTATCAAAAAAACGAAACTAGAAAAATTCACAACTANNNNNNN
NNNNNNNNNNNNNNNNNNNNNNNNNNNNNNNNNNNNNNNNNNNNNNNNNN
NNCTAACTAAGGCATGCGCTGCTTTGCATATTTGATTTTCTAGTTTATTG
TTGTTGTCCTTTCAAGCATTTTAAATATTATATAAATATTATATNNNNNN
NNNNNNNNNNNNNNNNNNNNNNNNNNNNNNGATTCATTAATTTTTAATGC
AAAACCAAAAATGAAAACCTCAATGTACGAGTATTTATTATGTTTATGGC
AAATTGTGTGAATACAAAAGCGAAATATATATTACAATATTGTGTTAAAG
CCGCAACATTTTTAATCAATATATTTAGGCACCCAGAACGCCCACCTACC
CCACCGAAATTAGCCCCTACCCCGCTTCCCCCACTGCCCATCCCGAACCC
AGCGACAACGGGCGACATTATATAAATTTTTAATTTATGCAAACGAAGCC
CTTTCGCATTATTTTACATTTGCCACGAGACGCCCCACTAATGCTGTCGC
CGCAATGGCACATGCCATACTCCCCCAGCCCACTCACCCCTTGGGCCAAG
CGCCAACCCCAAACTTCGCCGTTTTGAATTTCTGCGCCGCGCGGCGGCTG
AGCGCAAAACGTGAAANNNNNNNNNNNNNNNNNNNNNNNNNNNNNNNNNA
AAATAAAAAACCGCGCCGCGCGCGCAGCCAGAAAATGTCACAGTGTTTTC
CCATTTAATCTTCAGCGAGCAAACAACAACAACATTGGCAGTCCACCCCC
ACCAAGGTCCCATCCAGCCCCCATCCTTTCAGCCAGCAATGCGACGCCTC
CTTTCTTTGTGCCCCTTTCAACGNNNNNNNNNNNNNNNNNNNNNCGAAAA
AGGCTTCGTTCTATGTACAAAATGGCAGCATGTATTACATAAAAAGTCGA
CTTACATAGCACGAGGCATTCTGTTCTGCTCCAGCTCCAGCTCGAGCTCC
TTTTGCGCCCACTCCTCTGCATTGGGGGTAGTCCTGCGCTGCTTATTAGC
ATTTCAGCCTTTCTTCGCTGAGCGGCAGCGTTGCCTTTCGAGTAAATGAT
TTAGACTTGGGTAGCCAGCATTTTTTGCCAAATGAGTTTACGAGTGTTTG
GCTGTCAGGATTTTAATACCCTCCAAAAGTAACTAAAAAAGGGTATATTA
ACTATTCATAATAAATCTGAATAACTTAAATTAATTGGCTAAGAATTCTC
CCTAAATATTGATTTGGGTTGTTTTCGTCCTTTTGCTGTACTCTATGGAT
AGGGTACCCTGTAAAAGCAACCATAAAGGTANNNNNNNNNNNNNNNNNNN
NNNNNNNNNNNNNNNNNNNNNTTTATTTAATTGGGTAAGAATTTTGAACA
TTTTCCTTTTACACAACTCTATTTATAGGTATCTCGCATTCGTGTACACT
TAAGCACAAAGCTCGTATTACTTAAAATAACCCCGTATATCGTAATTTTG
CAGTTAAGATATCTAAAGGAGATTTAAAGGGCATAAGAAGCTAGCAAGGT
GTCCAAGTCAAAGATTTATATACCCTGTAAAAAGTTTCCTAAAGATATGT
AAGATTAATTATTATAAAGAAGTAGGAAAGGTACTCAAAGGGTATCTACA
GTTGCACCCACTTAGTTGCTGTTGCAGCCCCACAAGAAAGAATGTGAAAA
GGCAGTTGAAATAAATTTTAAAGGCTTCTTCTTCTCCGTTTTTACAACCA
ACCGCCGAGCGCTGCTCATTATTCAAATTGAAAAATTATGATTTGCGCCC
AGGACTTGAAGTCCGAAGTTCGCGTCCAGCGAAGCAAGCGATTCTAATAA
GCTGCCTCAAGTGCAATAGACTCTAGAGTGGAAAGGGCGATGGGCAGTGC
GGTGGTGGTGGTGATGGTTGGGAAAGGCAGGAAAGGGAAATGGGCATGGC
CATAGCAGTAGGGCAGCTGATGCCGCATTGGCTGCCACTTTCATTATCCT
GCGGCCATTCGCCTCAATTAAATGGGTAAAATTATGAGCCTTATTAATAT
GGCTAGAGTCGTCCTTTTACAGCGGGGTTCGCTCCAGTAAGGTTAAGTCT
GTGTAGGCGTAGAATTTTGGGTAGATTTACTTAGCTTAGTTGATATTGAG
TAATTGCAGTTGGTGGCGTTTACAGCAGCTCTGCAAAAATGAAAATATTG
GGAAAATTATGTTTAAAGTAAGCATAAATAAAGTTTATTTATTAGTTTTT
TAAAGCTCCAAACAACCAGCAAAACTCTTGCTTTGCCTTTATAAAACCAT
GAAAATATCCTTAAGATATATATAATTATTGTTCAACAAGGGCTTCTTAT
ATAATATATTTATTAAGTTTGCTTTTGAGTTAATTTCTGTGCTTTTGCGT
TAAATTTTAACACTTGTAGAAACCGATCTGCGAAATCGATTGTATGAGAC
CTCCGCAATCTCCTCCGCATTCTATGTCTCTTTAAGAGACGCTATACAAT
ATTTCTATTCAATATCGAAAATAAATTCCACAAAAATTCTCATACCTATT
AATAATTCTTACGCTCGTCTTCGCATAACCTTTTAATAGAGCTCAAGCAT
TGTGAAATATGTTTCAAAAATAGTGAAGCGCTGAGGGGCGTATAGGGCAT
CAATCAAATGCACACACACAAAACAAATTGCAACAGGATCAGTGCGGAGC
AAACAAAGGGTTATCGCCAAAGGAGAGAAGAAAGAGAGAAGAAGCAGAGT
AGACGGCAAATGCCGCATGAATGAACACAGACTGAAGCCAATTGATGTGG
CTGTTGTTTGATCCTTGGCCTGTTCCCTTAACCCCCCTCCGATGCGCACA
GGCATGCAAATTTTTGGNNNNNNNNNNNNNNNNNNNNNNNNNNNNNNNNN
NNTGCTGACACAATTAACAGTGGGTAGGTAGTGGCAGCTCTTGTGCTGTA
AGCGATGCCCGTTCTCAATTACCAAAAGGCATTGCGAATTTTCTTGGCCA
CACAGCAGGCCGCATATAGAGAGAAAGTGGCAGGACTGTCAAGGACATAT
TTGCACACAGCGTGTGTTGCAGATATATANNNNNNNNNNNNNNNNNNNNN
NNNNATTTTAAGGAAAAGTTTCGCCTTGAGACAAACGCAAATTGCAATCT
AGCATAAACAAATGCTCATTACAATTTCACATTTAACATTGCGAGCATTT
CTTCACTCCTTTACGCGGCTGCTCGTAATTTTTATCAAGTCAACCCTACA
GAGCAGGGTAAAATAAAAAAAAAAAACAACCCTCTCGTTGCGCAGCTAGC
GTCAGCAGCGACGCCAGCCGCGACGCAGGCAGCGATAACGAGAAACTCAT
TTGCATACGAAGTGCTTTCGCTTTCTCTGCTTCGAACCATTTTTTTTCCT
TTGCCTTGCTGCTGCTCTTGTCGAATGGCGTCGCCGCCGCAGCACCTGCG
CCTGCGTGCAAGCGAGCCGGCAATATGTCTGTTGCCAGCTCGCTCTGGCC
CTTTGGCTTTAGTCAAAGAGTTTAATGCTGGCTGAGCACAGTCGCACTGT
CGACGTCGCCTNNNNNNNNNNNNNNNNNNNNNNNNNNNNNNNNNNNNNNN
NNTTATCAAGCAAGCAGCGTAAAACTCATTGAGACGTTTGCAGCCCCCAC
TGGCAGAGCAGAGCCCCAGCCGCACCCGCACTGCCGCTCGCCCAGCAGCT
TTTAGCTTTGGCTTTGACTCATTTTCCTTTTTTATTTGTTTTTCTCAAGT
TGCACGAAAATCAACGTAAAAGCGAAATGAAGAAAATTTTGTTTTTAAAA
AAATTACAAACAACCCCTTTGGCTTTTCTGAAGGCGACGCNNNNNNNNNN
NNNNNNNNNNNNNNNNNNNNNNNNNNNNNNNNNNNNNNNNNNNNNNNNNN
NNNNNNNNNAAGGGCAGCTGAGTGGGGGCCAACGCCAACGCAAAAGCAAA
AGAAATGAGCGTATATTATTCATGGTATTAATGTCGCAAGCACAGGGCGG
TTGCAAGGGATGGGGCAGGCTGAGGGCTGGGGGGCGTTGCGCGGTTGGAG
CCAAGCATTCGTCGAGAGGAGGGGGCCCACCGCACGCTACACTGTAGCCG
AGCACTCAATGCACAGACTTTAAGTTTTCAACAAAATTTTAAGTGCAAGT
GTTTCAGGTTGATGAACCAGTTGAGCGGGCTGGTAAAGGGAGTTGTGCAA
AGGGACATGGGAGCAGGGCCAGGCACCTGGCCATATCAGATGTCACCAAA
CGTGTATTTCTGCTTAACTGCTTATGTATGTATGCAAAAAGGCTTCTTCA
ACAAAAATTTTAATGCGCTTTTTGTGCTTTGGCAACGGTGATTAATTCAA
GATCTTTTACATATAGCAGCTTATTCCGGGAGTTCTTTTCATTGTATTAT
GACTTACATGAAATACCACTGTAAAGCAACTCTTAAGCAATATATTTGAT
TATTGTTTTAATAGGAAATCATTATTTATTAAATTAAATGTGATGAGTAT
TTAGGCATACTAGAAAAACTTTGAATTTGGAGTCCATTAATTAAACAATT
TGATAAGTCATACCCATAAAATGCCTTAGCCACCTGCTGTGCTTCTTCTT
CAAACAGCCCTACCTTCTATGAAAAAATTACTCTTAATTAATAGCATCGA
AACATTTTAATTAAATGTGTGCATATATAATAAAGGCTCTAAAAATGTTC
CTTATTCTTGAGAATCATGAAATGAAATTTTCTAGAAATGTAAGTCCAAT
TAGTAAAAAAATGCTTATGGCTACATATTATTTGGTGTATGAAGCTTGGC
GATTTGTAATGATATCCATTCTATGACGATTTCAGGAAATACTAGAAATA
CTTAGGGTGCTTAACACCTCCTATAACTAATTTAAAAAAAAATCCCTTTC
ATTCTCTTATTAATTTCCCTTGGTTGAGAATCGAGAAGAAGTCCAATAAT
TGAATTATCCCCAGGGATACATGGTTTGGTGCATGTAGCTCTGCTGTATC
AGGAAATATCAAGAAAAATATGATGTATTCCTACATAACACTCCCTTTAA
CTAAGTGTGTAGCATATGTGACCACACTATATCATTTCTCTTTGCTGACC
TATGCCAATAAAACACACCTTTCGCCATTTTCCCACGCTCTGCCCCACTT
GCACCAGCCAAACCAAAACCACATACAACCNNNNNNNNNNNNNNNNNNNN
NNNNNNNNNNNNNNNNATAGCCAGAAAGGGCATAACTCTATCCACCCATT
GAGCCGCCAGCCACAAGAAGAAGAGCAACAACACTGGCAATGGCAATTCT
ATGATAAAAACGTTGATGATTACGCGTACATTAGACAAGTGCCGCACACA
CGCAAACTCCCCTCTTGCCGCTTAGCCTTTCCCCTTCGTGCTTTGCCTTT
TATTTGCCACAAAAATTCGACAATTTTGTACAAATTTACATGCATAAACC
GCGACATGGGCGGCGGAAGCGGCAATTGCCCGACAATAAATGGCAAATAA
AATACCATGTAGGAGCTGTTTGGGCTCTAAATAGTCGACTACCAGCTACC
CTGTAATAACTCTGAACGAGCATGGGTGAACATAATTATCAGAGCAGTAA
GATTGTTGGCTTTTCGAATTAACTTTCGATTTGGTTCAATTAATACAAAT
ATATACATTAAACTTAACTTAATAAAGGATTACAAATGCTCTAAATTATG
ATTTATGGACTAAACTTGTTATGTTTATTAACTGCTTCAACGCACCTCTA
AATTGTTAAAGGCAGTACCCCAAATATTTGAAATGTTATTCAAGAAATTT
GAAGGCTTTTTGGTTTTCATCAGATTTGTTTCAAAGATATATGCAAAGTT
TCATTGGAGATCTGTTCCAGCCAATCTACTTCTGCGGAAAAGAAATTTTA
AGATATTATATAGTATCAATTTTGCCCTGCAAAGCCGGGTTATATCTATT
AGTAACATTTAAGCAGTTAAGCATCACCAGATTCTATGTAAGAAGGTTTG
TCGAACGTTTTTGTTTATATACATTTAAACTCAACAACCAAACCTGCCCA
TTAAAAGTATTTATATTTCCAGGGTATACATACGAAAACTACGCACGCGA
TTTGCGTGGATATTGCGGGCGGTCCCGTGGGTCGTTGTTATGTAGGACAT
ATGAGTCCCATACACCGACCCTTTTTCCCCCTTTTTTTGCGTGCGTTTAC
CAAGAAATTTGTTTAGCGAAAATCAAGTGAAAAGCTGGCAAATAAAAAAA
AAAACGAAAAACATTTGAAAATCATATGCATAGGGNNNNNNNNNNNNNNN
NNNNNNNNNNNNNNNNNNNNNNNNNNTGACATTTTGAGCGAGAAGGAAAA
GTGAGCTATCAACAAGCTATCATTCACTACACATATGCAAAAANNNNNNN
NNNNNNNNNNNNNNNNNNNNNNNNNNNNNNNNNNNNNNNNNNNNNNNNNG
CAAACTGTTGATGCGATTTAAGCGATTTGTTGTGGGTTTTCCTTGACACA
GCTTTTCCTTTTGCTTGTTTATATTTGGTTTGGCGGGTATTATGCAAAAA
AAGTGTAGCATACTTTCGGGCATATGTTGCCAANNNNNNNNNNNNNNNNN
NNNNNNNNNNNCTAACAGTTGGCAGAGGTCAGTGCTATGCCAGGCCATAG
TGGGCGTGTCCAGCAGATGTCTTGTTCTAGCTGCCCGAGGCTGTTGATTC
AATTATAACCCATATACAGATATATATATGAGTCTAAAAGGATTTGCCAG
AATATATGTATGCTTGAACCAGGGACATTATTAAATAATGTAGGGTTTGC
TTTTATTTGGGCCTGAAGCGGCTCTAATGGGTTCTATAATTCGCTTAGGC
AACTGGACAGGGCGGCGCCGGCTGACGGGAGTCTGAGCGCGTGTGTGGCT
GAGCCTTTTACTTGATAGCCTTTGAACTAATTTGCGGCCTTGTGTGACTG
TGTGTGTGAGTGTGTGATGTTGTGTCAATAGCCTAATGCAATTTACAAAC
ACATCAAAGTCGCCTGGCCAGGACAGGCCATAAAGGAGCCAAAGGACTAA
GCATCAAGAAGCGGGCAGCACCCACAAAATATGCAAAGCGCAATTTAACA
GGGCAATGAAAATTTTTTAATTACCTCTCATATCCGGCAAGTGGCCAGAA
CCGGAGACGGCGGCGACGACGACGCTGACGTCCAGCCAGAAACAGAACAG
GAACCCCAGTCATATCCTTTTAATCAGCAGCTCCTTTTGCATACAAAACA
AGGAAAACATTAATTAAAATGCAGACAAAACGCAGCTGAAGCTGCGGCAG
GAGTTGGCCAAGCAGCGAATAAGCGAATTAACAGCGGCCAGGACTTTGCA
TAAATGAAAGGATAATCAGCGGAGGATAACAATAACAACAACAAAATGGC
GCGCAATTAACATGAAAATGATTCTGTTTGACACCAAACGCAGCCAACTC
ACGAACAAAAAGGCCAAATGCCAGCCAGTTGGTGCCCAAGGAGGGTTAAA
TTAGCAGGCCAGCCAAGGTGGGGCGACGGCGGCGGGGGAGAGCAAAAGTT
TGTTTTAAGGACAGCAAAAAGGACAATGCAGCGCATAATGTAATATTGCC
CATTAAGCGCGGCCATTAATGAAAGGACGGACGCACTTCGTCTGCGCCTG
CGCCTGCGCTCGAGTATCCTGCGTCCCCCCTCGGGCGCTTCCATGGCAAG
TAATTAAGTTTATGCGAAGTACAAAATTTAATTTCGTTTGCCACCCTTTC
TGCTGGACCAGCCCCTTGTGGCGGCAGCCCTTGACGGCGTGTGTGGGGGG
CGGTGGGTCAGTTGGCTTTCATTTTGTGAGCGCGCNNNNNNNNNNNNNNN
NNNNNNNNAATGCCTTTTGAAGTATTCGCCGTTCTGTATGGAGCTTCGCG
CTGTAAGCATCTTAACGGCATCATTTGGCGCCGGCTCGCCCAGGTGGCCA
CGCACTGCTTCCTCTTCTTCTGCTTTTCTTAATGTACAATTTACTTTGTT
TTTTTCCATAAAGATGGTATTATAAGTATATATATTTTTAGAGAGGTGGG
CGTTTACCTTGCAACTGCGTAGCCTGTTTATAATTTTTAATTGGTGTTTG
AAGTGTTCTTTGCGGGGCGAAGACTCTGTTACTAAAGTGCCGCATGAAGT
GGGTCGAGAGCGCTTTGAAGCGTCAGGGCAGGCTTTTAAAAGACAAATAG
GCGAAATGCTTTCACAAAATACATAATAGTATTTGAAACTGTTTTTAGCT
ACCAGAAGTATGCCTCGAATAAAAGTCACCACCTAGCAGGAAGTTAACGA
GAATAGCTTAATTTATAATCCTTGTAATGCCTAAGATATATAGATATTTC
AAGTTTTCACCGCTCGCTCAAGCAGATGCTGAGTAATGTTGCCTGTACAG
CCTTCTATATATAATCTTTTATGATTTTATATCTTAATTACTATCAATTT
TATAATTATACCTTGATGTGCAGGCAGAAGGAAGCNNNNNNNNNNNNNNN
NNNNNNNNNNNNNNNNNNNNNNNNNNNNNNNNNNNNNNNNNNNNNNNNNN
NNNNNNNNNNNNNNNNNNNNNNNNNNNNNNTTTAAATTAGGTAGTCCTAG
TGCTCGCGCAGTGCGATTTCGTTGCCCGACAATCGATAACTTGGTTAGTT
ACCGAACAACCGATAAAAATCTAAATCGATATAGTGTTGTTGAGCAAATC
TCTCGGGCTTTAAGAGCTACCCTCAACAAATTTGAAATTTCGCTTCCAGA
ATGAACTTAACAGATCACCAACAGGCTTAAGAGTATCCCCGAGTCGGGCA
CTCGTGACATGCGCACCTTTTACTTGTTTTTATTATTATTTGCCAAGTGA
GTCTCCGCTAACATCTTCAATTTTACGACACTATCCCTGGATTCGATAAA
TAATCCATATTCTTTTGGTTTTAAATTTAATTATTTTCACTGTATTCAAT
CTTTTATCACAAGATTCCGAGCTATGTTCCGTGTATAGCTTCCCGTTTGT
ATACCTACTTCTCAAGTACCATCAATTCTTTTTAATTCAACTTCAATTAC
TTGAGATTTTCTCAGAATATATACGGCTCTCCCAGCTGAGCGCAATATGT
AGCATATTGCAAATCATAAATCAATAATTTCCAATAAAGCCAAAGGATTT
CCATCCACATCATCAACAACCGACAACAACTCAGCAACCGGAGCCCATCA
AGCGTCGCATATTTTTCAAATTAAAATCCGAGCGGCGCGCAAAAAAAAAG
TGTAGAAGAGGAAGCAAAGAAAAACATTCGCGCTGCGCCCGCGCTGCATA
ATCAGCTTNNNNNNNNNNNNNNNNNNNNNNNNNNNNNNNNNNNNNNNNNN
NNNNNNNTGCCACGCTTTCAGCCTCGCGATGCGCATAAATTAAGTTAACC
CCTCACAGGAACAAAAAAACGCGCGTCTGCCTCATTTTTTTCTGTTCATC
TATTTTTTTTTTGTTACCGTTATGTATTTTGTGATTAACTTTCGTTTTGC
ATGCAACGCTGCGTGCNNNNNNNNNNNNNNNNNNNNNNNNNNNNNNNCAA
CCCATCTATCTCAACCCTTTGGCTGCTGTGGGCTGCCTGCCTGCATGTCT
GGGCATAAGGACTTTTTTTTGTTGGTCCTCAACTTTTGCGTTTTTGTGCG
ATTTTTTTCGTTGCCAAGTTTTATGAATTTTGAGTTTTTTAAGCGGATAT
TATGGGTAGTTTTCTAGCACAGACTTAAAAACAGGGTGGCCGGGAAAAGA
GTTGCAACAGCACCTGGATGAAGTATTGGAGAAACCCACGGTAAATCGAA
ATCGAAGGATATCTTTGAGATGAGATGAGAACATAATCNNNNNNNNNNNN
NNNNNNNNNNNNNNNNNNNNNNNNNNNNNNNNNNNNNNTAAAACTTACAA
TAATATTTAATTTATTTGTTTTTAAGGTTATTTCTTCTATTAAATTGAAT
ATTTATTGAGCATTTTTGTAGGTTAAAAGAATTATTTAACTATTTAAACA
TTTAATTTGTCACTGGCATTTATTATTTAATATACAATAACAAATCTTCT
TTCTTCTTCTTTCTAACGGCGTTTACTTTTTTGTTTTCAGCTTATTTCCA
GTTGCTTCGCAGGTGAGCTGATCTGTTGTAGATGCCATATACCTTAATTA
TTCCTATTTTAAGCTCCTCTCATTTGATCTGCACTTAATACAACACCCTG
TAAAGCGCCTGCATCAGTTTTTCAACTCTTTTTTTTCTGTCTCAACCAAA
TCAACCCAAATTATTCTGCACGAGCACATGCTAAAGTACCCACGTTTTTT
TTCTCTCCGATATTTTTGATTCTTCGGCATGCTGCGCGGCCCTGAAAAGT
TTTTAACCCTTGCAAAGCTAAAAAAAAATTACATGAATATTCACTTGTCA
AATACAAAAAAAAAAAACTGTACGCACAAAAAAGGAGCATTTGTGTTTTA
TGGCTGTGGACGGCAGCCGGAATCGGTCGTCTGGGGTATGTTTCGAACTT
GATTTTCGAAATGCCAACAAAATGCAAATTAAAAGTGCGTCGAGTGAAAA
AAGAAGTTGTGAAAAACCCTTTCAAAAAAAGGGTTGCCCACAGCCGCAGG
ACTCTAGCCGTTGTCTGGGTAACACGGGGCCAGGAAAAAAACGATACCGA
GGGGTGCGCGTTTGTCGTGTGTCCTGCCAGGCACAGTCTCAGTTTTTTTT
TTTTGAATATTTAATTTTTTTTGGCCGTATGCAAAGCAGAATTAAAAAAA
AGAAATTACACCCCATAGACAGGATCTGTGTTTAGCCAGGGATTTCTGTT
GAAAAGGGTTTTGGTTTCTCTATTGACTTGCCAGCAGAGTTTTCTTGTTT
TTCCCATTTTCCATTTGCATGCGACAGTAATCCCTGTTTAGGGGCCGCAC
ACGGCGCAAGATCATGAGGCTTGCAATTTGCGCAAAGGATGCGTCTGGCA
CACGTCCTGGCTGCGGCGGCCTGTGCAATGGATTTTGGCCAAAGACATGA
GATATGCGTCTTTGTTGTTCGCCCGGAGGCGGCGGAAATTAGTTTTCCCT
ACCATTCAGTCAGNNNNNNNNNNNNNNNNNNNNNNNNNNNNNNNNNNNNN
NNNATTGGACGTCTCATTTACGCCTATTAACATTTTTGACAGCTGCCGCT
GCGCCAAAGGTGAGCCGCTGGCTCAAAGGCTTGCCAGGCTTCGGCTCCTG
TTTCTGCGCCTGACAGCTGCCCAATGGCTTCGCTGACATGTCCTGCGGCG
TTTCTCTTCTCTTTTCGCAAAAAAAAGCTCCCCCGCTGACCCGCCCTATA
CCCCCCCCAAATGCCTTGAGCAAACATTAGACTCTGGTCAAGCTGCCGGC
GCAGACACATGTCCAAACAGAGCAGCAGCAGCAGCGGGAGGCACAGGACA
TTGCAGTTTACACAGCTCCATGGGCTGGCCTCGCAACCAAACAGCTTTGA
ATTTGTTTTTGCGCAAAAAATCAGGTTACTTCCGGACNNNNNNNNNNNNN
NNNNNNNNNNNGATTGTGAGGCAAATATTGATAGAGCCACGCACGTGCAC
AGCAGGTAGACAATGCCAGAACACAGCAGAATCGAACAGAGACTATAATG
TAATGTAGATTAAAGACTAGAAGATACCCTAGCATGGGCAAGAATTAAAA
AAAAAAAATTATAATATTTGTATCTAATTATGAGCTGATACCCTGTAAAA
ATTAAAAAAAAAATGCAATAGTTTATTTAAGATAATAATTGATTATTTAC
GCGTTTTTTGTGTATTGCCCAGATTCTACACTCTGTGAACTCTAATTATT
CAAGAGCATTAAGTTTCTTTCCGAGACTTAATTTTTCGTGAGTTCTAATT
ATTTAAGATATTTCTGTGGCATTATGTTCACGCAACATTTATAAATATAT
CACAATTCGAGCAGATGTATTATACAACTGTCCAACATCTTAATTCATTT
GCTTTAGTTATGATCTGCTTCAAGTTGGTATACCCTATACATCGAGCCTT
AAATGCATGAATACTATTTTGTATTTCACACTCTGTCCTTCTTCCAGCTG
CTAACTCTCCATGCAATATACCTCATATATTCTCTGCTATAGAGTATATA
AAAAACCGTAGCCTACTTCTATGGGCAGTGTAGAGCTGACAATCACTGAA
GCAGACGTGGCTTATCTGCAATTACACGCGACCAGATCTCCGAAAGAAAG
AGTTGTCTGTTGCAAGCAGATACAATTGGGGTTTATCAAGCCGGAACGAT
CGGCGAAAACAATAAGTCTTGAAGAATGGCGGGCACTCGACAGGCAAACA
AAATGTCCTGATAAATATTCGGAGACATTCAAAAATGCGCAGACACGTCT
TTCGTTTATATCCCAGGTCCATCTCTTGGCATTCTAAAGTGTCCATCCTT
GAATATAATTTCTGTTTCTCTATTTTTTTTTTTTGTTGTTACGCTGTTGT
CCTGGCTCATTTGCCTAGCAAAGTTGCTTGCACAGGATTCCTGATGAAGG
GTCCTTCGTGTTTGCTGACTTTTGGTCACATTTTTTGCATTTTTTTTATT
TTGAGAAACTTTTTGCCGCTTTTCTCTAATTTGATTTGCGTTTTTTTGGA
CGCGTGGCGACCCTCTAATTGACGGTGACTTTTCATTAGGCAACCGGGCA
AGGATGCAAAAGGATGTGCAGTATAAAAAATATCTAAGAGCTACCCTTAA
ATTAAAAAGTCGTTGAAAAAAGCTGCGTGTGTCTCAAGTTTTTTCTCCGT
TTTTTTGTCTATCCTTTGTGGGTCTTGGCCAGGGGCAGGCGACGGAAGCG
CGCGCCAGACCCATTTTTTTTGTTCCTTATCCTGGTGCTCATTGCCAGCG
GCCTATTTGAGACTTGAGAGGAAGAAGAAAAAAAAATCGATGAAGTAATT
TCTATTTAAGCAGCTGGCGAAACGGTTGAGAAGCATGAAACAGCTTCAAA
TTAGCCAAGCGCAAGAGTTCGGCTTAAGCTAAAAATAAAAAATGAGGGAA
AACATTTCAACTATTTTAGCTATTTAAAATGTTTAATTAAAACTATATGT
AAAGCGCTTACAACTAGAAAACTTTAGCCAGAAGTGGTTGACCTAATACC
CAAAAGAAAATAATGAAGAAGGGAATGTTTTTTGTTAGCCCAAACTCTGT
GCCAACAACTTGACTTCAATTAAAACCCGTTGAGCGGCGTCGCGCGGCAA
AAAAAGGTATCGTTTGTGGCATAGAAAAAACTGTCACCCCCCAACAAAAA
AAGAAAAAAGCCGTACTCAGACTCAGCTGTTGACATAGACACCGCGCAAC
CCTAACGCGGCACNNNNNNNNNNNNNNNNNNNNNNNNGCTTTGCTTTACT
CTTAAATATAAAATTACACTATCAACATTAAGTTTAATACCCGCAAGTGT
GCGGGGGTGTGGGGAAACTTTCTAAAAAACGTTTTAAGTGCCGTNNNNNN
NNNNNNNNNNNNNNNNNNNNNNNNNNTGAAAGTGGCCAGGGTTGTCGTGC
TGTCGGCAGACAAAAAGAAAAGAAAAAATGTGCCACCCTTCGAGAAAAGC
AGCCGCGAAAATTTCTCTAGCTATTAAAAAATGTAAAAGCGAAAACAAGG
AAAATCGCGCGTGCAAAGCAAAAGTAGAAAATTTGAATAGCGTCGACTGC
GTCGCGGCAGTCAGAAATAATGTGGAAAATTTGTTGTTGTTGTGCCCTTC
TTTGGGCAGCCCCCTTGGCGCAACCAGCGACAGCCGCCCCCCACCGCCCC
CTTCAGCCAAGTCGTTGCCTCATTTGCAAAGGGTGAATGAAATTANNNNN
NNNNNNNNNNNNNNNNNNNNNNNNNNNNNNNNNCGCGACTGGGATATCAC
CGCGGCAAAGGATAACGTGAAGCGATTCGCGTCCTCTGATGAATTAGGCG
TGGGTGGGAGTTGGAGGGGGTGGTGGTAATGCCACCCTGGGTAACATTTT
TTTCTCTCCTTTCTTTNNNNNNNNNNNNNNNNNNNNNNNNNNNNNNNNNN
NNNNNNNGTTTACATGCCAGTTCAATTTCCTCATCAAACATGCTTTTAAT
TTTAAGAGCGCACGTCGAGGACATGCAGCGCTTTCCCCCCTCATCACCAC
TAGGCCGCAGCGCCCCGCTTCCCCTCCACACCCCCTTTAACTGTGTGGGT
ATATAAACTCCTCGCTGCCTTGCCTCTTGTCTAAGACAGCAGTCAGGCGA
CGCATAGAGGACAACGCCAAAAGCTCATATCAGAAGCCCTTTCGTCTGCT
TTCTCTCATTTGCCTCCCCCAGCCCCCTGCCTCATAGCGCTGTCCTTTGG
AACCCGCGGCTGCGGAAGGGGTTGGAGTTCGTTAGCTGATGATGCTGCCG
ACTGTTGATCGATATTTTTAATTTTATTTTTTCGCAATTTTCCCATTTAT
TTTGCTCATCTTCTTCTACTTTCTCATGAGCTGCGTTTCCTTAGCTTTGG
CTTTTGGCATTTTCTACCCCTCTCCCTCTACATCTCCGTCTCTCTCTTTC
CCTCCCATTTGGCGCTTTGATTTTCCTGGCAAGGATGTTGACGCTGATGT
GGCTGAGCAACTCTTGGCTCTGACACTTGCCTCTATATATGGCATGTTGC
CTTTTGTTCATTTGCATTTGCCTCGTTTTCATTATGAGCCCATCGTCGTC
GCGCCCGCTCCCTGCCCTGCAAACACACTCTCTATAGGATATATGCTGTG
CCCGTGTCCCAACCCACTTTGAGCCTTTTGTTATTAAGTTTGCAATTTGG
CGCTGCGAGCGTTGTTGGTATCGAGTCTGCGCTTCCTGTCTGTCTGTGCC
TTTGCCTTGGCCTCATATCCTTGGCAACTCTTTTGATGTGCGCCAGCAAA
TGCTGTGCTAATGACTGAAACGAGGTGTATTTAGGTACAGTTAAGCCAAA
AGCTGTGAGCGCCGGGCTATAGACAATGCATTACACATATTAAATCGATA
CGGCTTGAGGCTGTAAATCAATGTTTCTACTGCAATCGATTTACATTAAT
