# Supplementary material for: SMCis: An Effective Algorithm for Discovery of Cis-Regulatory Modules
Source: PLoS One. 2016 Sep 16;11(9):e0162968. doi: 10.1371/journal.pone.0162968 (PMC5026350; doi:10.1371/journal.pone.0162968)
Supplement: S1 Datasets — (ZIP) [file pone.0162968.s001.zip › dataset/Drosophila/Masked/dvir_tll.fa.masked]

>scaffold_13047:11492967,11532966
GCTGCCCACCGTTAGGCCAAGCACTTGGCACCACCATTATCACAGTGGTC
ATANNNNNNNNNNNNNNNNNNNNNNNNNNNNNNNNNNNNNNNNNNNNNNN
NNGACTGCACTGAGTGCGGGCAATTCGCAGCCGCGTCGTGTACTCTTCAA
TTTGGATAAATTACCTTATGATTTATTGAATGCACCGCAACCGCAGCCAG
CGCGCCATCTATTGGAGCCAATTTTATCAAAGAGTCCAAGCACAAGCGAC
TACNNNNNNNNNNNNNNNNNNNNNNNNNNNNNNNNNNNTCGTCCATGTTG
GGAACAACAGCAACGTCAGCATTCATCACTGTCGCTTCAACATTCTAATC
AAAATGCCAAAGGATTGCCCAATAGAGGTGAGTCTTGGGCCCAAGCAAAT
TACACTGTGCTGCAGGTTTTGCATAGCAGAGTACCAACTATTTAGTTGGG
CGTTGCATTCGCTGCATGCTGGTCAAATTTATGAGTCTGTAATTAGGCTA
ACGATTAGTTCGACTACAGCTTAACCCCCAGCTGCAAGTCTGCAGCACAG
TGTAATTATGAGAGACCACGCACGTTTAACTTGAACTTATCAAACNNNNN
NNNNNNNNNNNNNNNNNNNNNNNNNNNNNNNNNNNNNNNNNNNNNNNNNN
GCCAGATCTAGTCAAGTGTGTTTCCAAATTTGCACACCAACATGCATCGC
CCGCAGCAGCATCCGGCATTAGCGCCTATTCATACAGTTCCAGCTCCAGC
AGCTCATCATCCTCATCCTCCGCTGTTGCCGCATCGCCAGTTGGCGATGC
GACCATGTTGCCACACTTTACAACCGAACGCGCCGAGCTTTACACACCGA
CCCCAGAGCAGAATTACGAAATTGAAGAGTCCGTAAGTGTTATGACAAAC
GGACGAGCCCATGGATTGCAGGGTGTNNNNNNNNNNNNNNNNNNNNNNNN
NNNNNNNNNNNNNNNNNNNNNNNNNNNNNNNNNNNNNNNNNNNNNNNNNN
NNNNNNNNNNNNNNNNNNNNNNNNNNNNNNNNNNNNNNNNNNNNNNNNNN
NNNNNNNNNNNNNTAGACCGGGGACGCGGTTCGGTGGTGTACAACGCCAA
CGCAAATGCCAACGACTATGATGGTGTTGGTGACGGTGGCGATGAAGATG
CTGAGGGCAGGGGCAGCACAGATGAGTCAGATGAAGATAAAGTTGCCTAT
GTGGTGGAGGGACGCAACTATCGCAAGTATCGCGTCGAGGAGAAAACCGA
CGACGGCTTCATCGTTGGCGAATATGGCGTCGTGGACCACAACGATGGCA
ACCTAAGCGGTGTGCGTTACACCGCCGACTCGACCATTGATCGCAGCTTG
ATACAAAAGGCGTTGTTGACATTTCTGAAGCTCAAGTAGTTGAAGCCACA
GCTGTACTGCGGCAACTCTCGAGCTGCCCGAGCTGACCCAGCTGCCTCAG
CTGCCTCGATTGGCTCGGCTGCCCAGCTGCCACAGCTGCAGCGGCAATTC
ATTTCATACACATGTGATCCAAGTCGTATTGTAGTTAGCGTAGCTTAAAT
TAATATAAACTAGCCTTCATTTATACAATCACAATGACATGAGCTGAAAG
TTGTAATCGATAGTTGGATAATCGATTTGATGAGAATTACAGTTAGTTTG
AGTGAAAGGAACATATTGTTGAGCTGATTGATCTTTTAGCCATCGTAACA
TTCCAGACAAATTTCAAGTGCTTTCTCCAGTTAATCGAGCTTTTTCATAT
GAAGCACAAGCTAAAAGGGTTTCATTATCTTCACCAGTCGAAAGCACAAT
TTCATCCTCAAGTGCAACATTCATGTGCTTGCAACTGTTAGACGACCTTT
CAGCCTTAAATAGAATCGTTGGAAACTTTTACCAGTAAGACTTTGAACGT
AGCTTACACGTACTGTTAGGGTTGAAAAAGCTGCTTAAGTATAAAAGCCA
TGCAACAGCTTGTATTGAGAAGCTGAAGCTAATCACTTTTTATCAAGATT
AATCCTATATTTGAATACCAACTTCAGCCAGTGTCTTTGTGACATAAGTA
TTCTTAGTTAGATTGTCAACCCACGGCCACGACTCTCTGTCCTACTTTAT
CCTACATTCCCCTACAGCAANNNNNNNNNNNNNNNNNNNNNNNNNNNNNN
NNCATGCTTATGTGGCTGTAAACGAATTTGTTTTATGCTTAGTTAATGTN
NNNNNNNNNNNNNNNNNNNNNNNNNNNNNNNNNNNNNNNNNNNNNNNNNN
NNNACTTTACACCTAAACTGAACGAACCGCAAAATTTTACCTAGCAACTT
GCCATAATTTACTCATATAACGAACGTGGCCAAGCTCTAACGATTTGGCC
CAAAAGCACGTACGCACCTAAATGCATAAACTATCCTAATTAGAGCCTAA
GTAACTTGCAATGTGAAAAATTACAACAAAAAAATATATAAAAATAAAAA
ATAAATCGAGTGAATTAATAAAGAGCACTAAACTGAAACCGCAGTCGCTG
TTATAAATGGCTGCTCCACAGCGGGGGCTGCTGCAACAAAGGGAGCAAAC
AGGTCCACGAAATGTAAATAGCCATTTAAAATTGATTAAAAACATGCAGC
CAACGGCGATCGGTAACTGACACTCGGGACATTATCATTAAACTTTAATT
GATACCAACAAGTGACAAAGGGATGATGCTCCATAACAACAGCATCAACA
AAAAGTCGAGCAGGAGTGCTCGACTAGCTGATACCCTGAGTCCAGCATCG
AGACGATGTAACAATAACTGAAGATATGCTTCTATACACACATACACACA
CGCTGCGGCTTTGCATCTACATCCCTCAGACCCAAACTATATGATTATGT
TTTTGAATAACTTCGATGTTTGTTGTCCGATTTCTATGATATTTAAAAGA
TATAAATATAGAAGCAGGAGGTATATAAACACCAAAGCTCAAGGCTATAC
ACATATAAATGGTTTTTTTCCAATTTGGTAGGGACGGTGGGGTGGGCGTA
TCATAAATATTCTGAATCTGCTTATACTATACGAAAGCCTATATCATAAG
TTTGTCTCTATCTCCCATAATTTCCAAAATATGCTTGATAAATCGCATAC
TGAGATTGATATTTACTGAAAGATCGATATTTGGAAAGACCCACTTTGAA
AGATACAGGTACTAAGATTGAATGGATAGACGACCGAACCGAACCAACGA
GTGTTCGGTNNNNNNNNNNNNNNNNNNNNNNNNNNNNNNNNNNNNNNNNN
NNNNNNNNNNNNNNNNNNNNNNNNNNNNNNNNNNNNNNNNNNNNNNNNNA
TAAGCACAAAAGCACTATACTCTCTTTATCCGACTTGAATGAGCTCAGGG
TATGACAACAATGGGGCTATCAGTTGTGACAGCGAAATGCGGAAACGGCT
TTAGATAAGAGAGAAGTCAGGCGGAGGCTTTTATAGATGCATTTGGCCAA
TTAAGAGCCAGTCGAAGACGCTCGTTAACAGATCTGTTTCATTACGCCAA
GCTGAGCATGCGAGTTGATAATGTTGATCATAATGATGTTGCTGCCAACG
GGCCCATAAATGCAGAACAGGACCTACAACCAGCATCTGGAGCTAAAGCT
GTAAGTGCCAGCTGAAGGTCGCTGAACGGCCTTGCTTGCGGTCGGCCGGA
CGTGTTTGGCGTCTGCGTGTCGTCATTTGGTTTTTATTGCCTCTGAGGGA
TTGGGAATTGCAAACGCNNNNNNNNNNNNNNNNNNNNNNNNNNNNNNTAT
TCCACTGATTGCATGCGCCAAGCCGCAGCTATTTATAAATGTAGGCCCAA
AAGACAAAACGTGGTGAGCGTAGAGCAGCTTTGGTATGTCATCTTATCGC
TGGCCAGCAATCACGCTGTGGACCTCTGGAACGGTGCCCCAGCAATCTGT
GTGAAATACTATGAATGCTGGGCCCATAAACTTGGCGAAAAGAGAATGTG
CCGCACCGATTTCTGATTTTAATGCGAAAAATTCCCCGAGACATGGGCCG
ACACCAGAGTAAACGTTGAGATGATGCTGCCGTGCCCTCTGCGGTCAGCT
GCCTGATGGACAGCTAAAGTAACTGGTTATGGCCTACTATATACCGTTGC
GCGCCATTGTCCCCCCACTGTGTCCAACTGTGGCAATTACTGACCATGCA
ATTCCCCTCCTGCTGCTGTGCCAGAGTAAACAGTTCTGCTGCGAAAATAA
TTTACAATGCAACAGAGAACATTTTCTTAAAAGTGTCTGTGGCATGATGA
ACGTTAAGCGAACACGCTTACCTCGGGGATCAGGGAGGCGGGATGGTGGC
GGGGNNNNNNNNNNNNNNNNNNNNCTGTGGCGAATCTGTGTTTTTGGGGG
CGTGCAGCAGTGCGTGTCGGCCATAAATTTGAAAACTGCACGTTTGTTGC
CTGGCTCTGCCAACTGACAGGTTGAACGACGCTGGCAGCACGCCCGCACG
TCCTTTTTAGTTGATTTTTAATATGGTGGGCGTGGCGCGTGGATTGCCAT
TCTGACAGCTCTGTAGCCGGTGCTTGGCTTCATGAAATTGGCTTCGGGCT
TAGCTGCAGCTCAGTCGAAATTTTTTTTTTAATTTTTTGCGTAGCTGCAA
TTGTAGTTTATCCCGTTCCGGGATATGAGTCCTGTTTGCATTTTAGTTAA
TTACGCGAAGATTTCCTGCAATATTGTTGCTCCCTTTTTTAATATAGCTG
CCCGGCTACGTTCATTTTCATTTTTCATAATTTACGAGCACTCTTATTCA
ATATTCCAGTCATTGGCATGATCGATGCTGCTTTGGAAATTTACGACATG
ACATTATAATTGACCGATTTGTCATTATAATTAGTGGAACACGCTGTTCA
GGCGTGCTCGCTGCTCTGGCCTGGCATAGGCAAATTGCTTGTATGGGAAC
TCCAAAGGAAGTCCATTAATTTATGCATGTGCGGTGCACTATTTTTAGAG
AGGACTCATTGCAGAATCATGTAAATGTTCGCAGGAATGTTATAAATTTA
TGTTCGCTTCGTATGTGCAAAACATAATTTATTATGCATTTATTAAAATT
GCACATAAGTTTTTCGTACATCTGAATATGTGATAAATAATCAGACATTG
CATAGGATATTCAGAGTCTTTGTTTTTTAAGCCTTCTTGACATACCTTCT
TCGGATGTTAATTAAACGCCATCTATTGCTAGTTTGCTGCATTTGAATCT
TAAATGAAAATTCCTGAAAGTATGCAATGTTTTTTCTTGCAAAGAACTTT
TAACTGTTCAGTGGCTCTAGAACTGTTAGTTTATTTTAAAGTGACTCCAC
TGTTAGAGGTAAGTATTAAAGAAAAATCGAAGAAAATATATATATTGTTT
AAANNNNNNNNNNNNNNNNNNNNNNNNNNNNNNNNNNNNNNNNNNNNNNN
TTTGCTGCCGTGCTTGTTGTTGTGCGGCGTGTTGCATTCTCGTCGCTGAA
TATTGCACGGGTTTCTTGTAATGACGAAGCAGTAACATCCAATCTNNNNN
NNNNNNNNNNNNCGAAATGAACACAATTCGTTTAAGCAGGCGACACTTGA
GCGCATTTTTATTGCCTGAGCCACTAACGAACTCAAGACAGCCCAAACAC
AGTGGAGCAACAGCTAATTCTACTTTAAAAAATCAATTTCCTCCAGACAC
TGGCTGTACTAAATACCTGACTGATCGGTGGTCAAAATTGGAACAGATGA
AATTTAAGTTTATGCTAAGAAGCGATCTTGAAAAAGTGCCACCAACAATG
TAGAACTATCAGAAAATAATTAAAAAGCCAATTGGCTGCTAAACAAAAAT
CAGTGGTAAATAAAGATTATTGATGCAAAATTTTTAAATTATGTTTATTA
AAAAATACTTTCTCACAATTGGATACACAGCTACAACAAAAGAGACATGT
AAAATAATTAAACAAGTAAGAGGTTAAAGNNNNNNNNNNNNNNNNNNNNN
NNNNNNNNNNNNNNNNNNNNNNNNNNNNNNNNNNNNNNNNNNNNNNNNNN
NNNNNNNNNNNNNNNNNNNNNNNNNNNNNCGATCATCATATCTCCGCGCG
GAGTTATGTCGTTTTGGAACGTCATATCTCCGCGCGGAGCTATGTCGTTT
TGGAAGGTCATATCTCCGCGCGGAGTTATGTCGTTTTGTAAGGTCATATC
TCCGCGCGGAGTTATGTCGTTTTGGAAGGTCATATCTCCGCGCGGAGTTA
TGTCGTTTTGGAACGTCATATCTCCGCGCGGAGCTATGTCGTTTTGGAAG
GTCATATCTCCGCGCGGAGTTATGTCGTTTTGGAACGTCAAATCTCCGCG
CGGAGTTATGTCGTTTTGGAACGTCATATCTCCGCGCGGAGTTATATCGT
TTTGGAAGATCATTCTCCGCGCGGAGTTAAGTCGTTTTGGAACGTCATAT
CTCCGCGCGGAGTTATGTCGTTTTGGAACGTCATATCTCCGCGCGGAGTT
ATGTCGTTTTGAAACGTCATATCTCCGCGCGGAGTTATGTCGTTTTGGAA
GGTCATATCTCCGCGCGGAGCTATGTCGTTTTGGAAGGTCATATCTCCGC
GCGGAGTTATGTCGTTTTGGAACGTCAAATCTCCGCGCGGAGTTATGTCG
TTTTGGAACGTCATATCTCCGCGCGGAGTTATGTCGTTTTGGAACGTCAT
ATCTCCGCGCGGAGTTATGTCGTTTTGGAACGTCATATCTCCGCGCGGAG
TTATGTCGTTTTGGAACGTCATATCTCCGCGCGGAGTTATGTCGTTTTGG
AAGGTCATATCTCCGCGCGGAGTTATGTCGTTTTGGAACGTCATATCTCC
GCGCGAAGTTATGTCGTTTTGGTAGATCATTCTCCGCGCGGAGTTATGTC
GTTTTGGAACGTCATATAGCAGTTCATTTGTTCCCCAAATAACTGTTCAT
TTTGTTAATAGATTCTTATGAAAATGTCAGACCAGACGGCGCCACTCTAA
AATCGCATTAGGCGGTGGAAAACTCTTTGCTTTTCAGAGTAAACAACACT
GCATTTTTCTCGCGGAGTTATGTCGTTTTGGAAGGTCATATCTCCGCGCG
GAGTTATGTCGTTTTGAAACGTCATATCTGCCCGCGGAGCTATTACCCAT
CATACCGCGCGGAGTTGTGTCGGTTTGGAACGTCATATCTCCCCGCGGAG
CTATTATCCATCATACCTCGCGGAGTTATGTCGTTTTGCAACGTCATATC
TCCCCGCGGAGCTATTATCCATCATACCGCGCGGAGCTATGTCGTTTTGG
AACGTCATATCTCCCCGCGGAGCTAGTACCCATCATACCGCGTGGAGTTA
TGTCGTTTTGGAACGTCATATCTCCGCGCGGAGCTATGTCGTTTTGGAAC
GTCATATCTCCGCGCGAAGGTTTTTCGTTTTGGAACGTCATATCTCCGCG
CGGAGTTGTGTCGTTTTGGAACATCATATCTCCGCGCGGAGTTATGTCGT
TTTGGAATGCCATATCTCCGCGCGGAGTTATGTCGTTTTGGAACGTCATA
TCTCCGCGCGGAGTTATGTCGTTTTGGAAGGTTATATCTCCGCGTGGAGT
TATGTCGTTTTGGAACGTCATATCAACGCGCGGAGTTATGTCGTTTTGGG
ACGTCATATCTCCGCGAAGGAATATGTCGTTTTGGAACGTCATATCTCCG
CGCGGAGCTATGTCGTTTTGGAACGTCAAATCTCCGCGCGGGGTTATGTC
CTTTTGGAACGTCATATCTCCGCGCGGAGTTATATCGTTTTGGAAGATCA
TTCTCCGCGCGGAGTTAAGTCGTTTTGGAACGTCATATCTCCGCACGGAG
TTATGTCGTTTTGGAACGCCATATCTCCGCGCGGAGTTATGTCGTTTTGG
AACGTCATATCTCCCCGCGGAGCTATTACCCATCATACCGCGCGGAGTTG
TGTCGGTTTGGAACGTCATATCTCCCCGCGGAGCTATTATCCATCATACC
TCGCGGAGTTAAGTCGTTTTGGAACGTCATATCTCCGCGCGGAGTTATGT
CGTTTTGGAACATCATATCTCCGCGCGGAGTTATGTCGTTTTGGAACGCC
ATATCTCCGCGCGGAGTTATGTCGTTTTGGAACGTCATATCTCCCCGCGG
AGCTATTACCCATCATACCGCGCGGAGTTGTGTCGGTTTGGAACGTCATA
TCTCCCCGCGGAGCTATTATCCATCATACCTCGCGGAGTTATGTCGTTTT
GCAACGTCATATCTCCCCGCGGAGCTATTATCCATCATACCGCGCGGAGC
TATGTCGCGATGCTATTACTCATCATACCGCGCGGAGTTATGTCGTTTTG
AAACGTCATATCTCCCCGCGGAGTTATATCGTTTTGGAAGATCATTCTCC
GCGCGGAGTTATGTCGTTTTGGAACGTCATATAGCAGTTCATTTGTTGCC
CAAATAACTGTTCATTTTGTTAATAGATTCTTATGAAAATGTCAGACCAG
ACGGCGCCAATCTAAAATCGCATTAGGCGGTCTGGAAAACTCTTCGCTTT
TCAGAGTAAACAACACTGCATTTTTCGCGCGGAGTTATGTCGTTTTGGAA
CGTCATATCTCCGCGCGGAGTTATGTCGTTTTGTAAGGTCATATCTCCGC
GCGGAGTTATGTCGTTTTGGAACGTCATATCTCCGCACGGAGTTATGTCG
TTTTGGAAGGTCATATCTCCGCGCGGAGTTATGTCGTTTTGGAACGTCAT
ATAGCAGTTCATTTGTTGCCCAAATAACTGTTCATTTTGTTAATAGATTC
TTATGAAAATGTCAGACCAGACGGCGCCAATCTAAAATCGCATTAGGCGG
TCTGGAAAACTCTTCGCTTTTCAGAGTAAACAACACTGCATTTTTCGCGC
GGAGTTATGTCGTTTTGGAACGTCATATCTCCGCGCGGAGTTATGTCGTT
TTGGAACGTCATATCTCCGCGCGGAGTTATGTCGTTTTGGAAGGTCATAT
CTCCGCGCGGAGTTATGTCGTTTTGGAACGTCATATCTCCGCGCGGAGTT
ATATCGTTTTGGAAGGTCATATCTCCGCGCGGAGGGACGTCGTTTTGAAA
CGTCATATCTCCGCGCGGAGTTATGTCGTTTTGGAACGTCATATCTCCGC
GCATAGTTATGTCATTTTGGAACGTCATATCTCCGCGCGTCATATCTCCC
CGCGGAGCTATTACCCATCATACATACCGCGTGCAGTTATGTCGTTTTGG
AACGTCATATCTCCCCGCGGAGCTAGTACCCATCATACCGCGTGGAGTTA
TGTCGTTTTGGAACGTCATATCTCCCCGCGGAGCTATTTCCATCCGAGCG
GAGGGAGTTATGTCGTTTTGAAACGTCATATCTCCCCGCGGAGCTATTAC
CCATCATACCGCGCGGAGTTGTGTCGGTTTGGAACGTCATATCTCCCCGC
GGAGTTATGTCGTTTTGGAAGGTCATATCTCCGCGCGGAGTTATATCGTT
TTGGAAGGTCATATCTCCGCGCGGAGTTATGTCGTTTTGGAACGTCATAT
CTCCGCGCGGAGTTATGTGGTTTTGGAACGTCATATCTCCGCGCGGAGTT
ATGTCGTTTTGGAACGTCATATCTCCGCGCATAGTTATGTCGTTTTGGAA
CGTCATATCTCCCCGCGGAGCTAGTACCCATCATGCCGCCTGGAGTTATG
TCGTTTTGGAACGTCATATAGTTAATATATGAACGCCATATCTCCGCGCG
GAGTTATGTCGTTTTGAAACGTCATATCTCCGCGCGGAGTTATGTCGTTT
TGGAACGTCATATCTCCGCGCGGAGTTTTGTGGTTTTGGAACGTCATATC
TCCGCGCGGAGTTATATCGTTTTGGAACGTCATATCTCCGCGCATAGTTA
TGTCGTTTTGGAACGTCATATCTCCGCGCGTCATATCTCTCCGCGGAGCT
ATTACCCATCATACATACCGCGTGCAGTTATGTCGTTTTGGAAAGTCATA
TCTCCCCGCGGAGCTAGTACCCATCATGCCGCCTGGAGTTATGTCGTTTT
GGAACGTCATATCTCCCGGCGGAGCTATTTGCATCCGAGCGGAGGGAGTT
ATGTCGTTTTGAAACGTCATATCTCCCCGCGGAGCTATTACCTATCATAC
CGCGCGGACTTATGTCGTTTTGAAACGTCATATCTCCCCGCGGAGCTATT
ATCCATTATGCCGCGCGGAATTTTTTCGTTTTGGAACGTCATATCTCCCC
GCGGAGCTATTTCTATCCGAGCGGAGAGCTATATCGTTTTGGAACGTCGT
TTTGGAAGGTCATATCTCCGCGCGGAGTTATGTCGTTTTGGAACGTCATA
TCTCCGCGATGAGTTATGTCGTTTTGGAACGTCATATCTCCGCGCGGAGT
TATGTCGTTTTGGAACGTCATATCTCCGCGCGGAGCTANNNNNNNNNNNN
NNNNNNNNNNNNNNNNNNNNNNNNNNNNNNNNNNNNNNNNNNNNNNNNNN
NNNNNNCACTCGGACAGCTAAATATTTTGACAGGGCAACAATTAAATCAA
ATATTCTCCCAAACTATATATATGCCAGAAGCAACTGCTGCCAGTGCTGC
ATCCACAAATAAGCTGATAATATAACCCACACAACTTAATCTGCCGTTAG
TTAGTTTGAGGTCAATCCTGGCCATTTGGACAGCCGGCCAAAAGTTTTCT
TTTCAAATGCAACAACAATAAATTGTCTAGAGTGTAAATTGATTGACGAC
ACACTTGGGTCGACATTACACGAGCTCAGTTAATAGTTAATTAGCTTACT
TAAATCCAAAACTACAATACACTTTTCGGCAAAAGTGTACGACTTCTAGA
TACCCTACACGCTTGTATATATATGCTAATATTGGCTAAAATACATGATT
ATTTATTAGCTATCAAATCCATATGTAGTATTCTTAGCTTCTTGTCTTTT
ATTAACCTTATTGGATCAAAGATATTCAGGCATTATCTATTTTTTTGGGA
GCTAAACTATTCTTCCAAAATATTTTGTGACATATTTATATGTAAAATAA
CGAAAGCACACAGACTCTCAGTTAAGATTATTTTATGGTATAAACTAAAC
TGAACGGAAGTGATTTTGACGAGATTGAAGCTCGGCAAAAATCGCATACA
TTTACACCCACACACATNNNNNNNNNNNNNNNNNNNNNNNNNNNNNGGTC
GACAAAACGAGTGTCTTCCTCATTATTCAAAAGATTGTACAATATAATTA
TATGCTAAAAGCCTAGTTAAAGGATACAATTTTCTAAATAGCATCACCGA
CCGATGGAGGTGTTTTATTTGCCAGTCCGGCCAGCTGTGCCCCTTTTCAC
AGCTAATTTTGTCAGTGACGCTATTGGAGCCTACATCTAAGCAGAAGGTT
GTAAGTAGGAAAAAAAGTGATCTCAAGTAAAATTAAAAATAATCCTAATT
TGCCATATNNNNNNNNNNNNNNNNNNNNNNNNNNNNNNNNNNNNNNNNNN
GATTGTTAATAAAGTAAAGCAGTGTAAGTTAGATAAAGAGTGTTAAGTAG
ATAGGACAAACATACACCCAATCTCAAAATGAAAATGTCAAAAACAACTA
CAACGAATTGCGTATTGCTTTATTTTTGTTGTTTATATAACATATTTTTT
TTTGCATTTTGCTTTTGAATAGGTCTACACATCATCCAAATGTTCGCGTT
GAAATTGCCAACCCTTTTTTGCCGACTTTTGTTGCTTGTTTTTTGAACTT
CCGTCTGCCATGAAATATGTAGCTTTATTTTTGCTATATGAATCCATTCG
CATGGCTGTGAATCTGTATATGTGTGTGTGCTTGTAGGATATGCGTATGT
GTGCCTTTTAATTGTCGCAGGATTTAACGGAGAGTACCTGTGTTAGCAGT
TCATTTGTTGCCCAAATAACTGTTCATTTTGTTAATAGATTCTTATGAAA
ATGTCAGACCAGACGGCGCCAATCTAAAATCGCATTAGGCGGTCTGGAAA
ACTCTTCGCTTTTCAGAGTAAACAACACTGCATTTTTCACTTTACTTAGA
AGTGGCAGCGCCCACAAATCTGACCGGAAATGAGAACTAAAATTACCAAA
AGTCATGAATCAAGCAAAAAGTTAATTCAGGAAAAGAATAAAGAACACCT
GAAGCCGCAACACGGGACACATGTGGAAACAAAACAAAAAGAATGCAAAT
CATTGCATGTCCTCAGGGCTGAGACAGTGCAACTGTAGGCGACTCCCGGG
CCCTTCATAATGTATGTATATATGGAGCAGAACTAATTGTGGGCAAAGCA
ATTAGCAGGAAATATATTTAAGACTCAACACTTTACTAATCTGCAAGTGT
CAAGCGGTGGAAGCCGGCACCGGCGCGTTCCCTCCGCTAGAATAACGAAC
CAGCAACCGCACAATCATAATGGTGGTAAAGGAGTTGACGTANNNNNNNN
NNNNNNNNNNNNNNNNNNNNNNNNNNTATTCAGGGTTGAAGTGTGCGTTC
CAAGTAAAAAACGCAGCACCAGCATAGAGCACATGGCTGGAATCAGAATT
CGCTTGAACTGCAAGGGGTTGACTCAGACAGGGGAGAGGAGCAGCGACAG
GGTATATACATATAAGGTCCTGGTTGGTGCGATGACAACAGGTCTCCGTC
TTTCCACGGGCACTGGCTCAACAATGTGTATTTCTTTGGCTATCCCATTG
TGTGCTACCTTTTCGCATAATGAAATATAAGTACCATAAGACGTTTGATA
TCAAAGGACATTCGATCGGGCATGCAACATGCGCTCATTGCTGCGCCTTT
ACCTTTGTCTTCTCGTCGTTGTTCTTGTTGTCATTTCGTTAAGCGTTTTT
TTCGTATTAATGCCAAAGATTCCATGTTGATCTCGCATATCTTTCATCTT
GACGGTAGATGGAGCCGGGTCGTGCGTGCTTCCCACGTCGTTGACATACG
ATACGAACTGAAAACTGAATTTGAAATCAAAATGCCGTCAGTCAGACATG
ACAATGCATTAATTAAATCATGAACCAAGACAAATAAAATATTAATTCAT
AAAGCGCTCAATTTGTATTGGATAAATAAGATCTAAGCCCAAATCTAGAT
AATGCTGTTGACAAGTTTAACATCGCTTCTCTGGTAGTCGGGAACACGCT
TGCCCATTGTGCCCACGCATGATGCCCGAATGCCGATAAGCCATGCCCAA
GAACTTCTCCCATTCATACATTTCATCGATCAGGCAGTTAGCGCTCTTGA
TGAGGGTTCATTTTGATAATTGAAACAAAAAACATATTGCGCATACACAC
TCGAATTTCAAAACCATTCGAGATTGATCGCAACTCCATTCACTTGTTCG
ATTCAAATAGATGCCCATAGAAAACCCTTTCTTTGATTTTTTTATTTTGC
CAGTCTGTACCTCTATTCCATTCTACCATAACTACGCTGAAAAGAACATT
TCGTGGAAGTTAATTCTCATATTTTTGCTATTTAAACAAAACCTAACTGA
GTGCTCAACATATTCTATGCGCCTTTTTGTTAGAAATCTTAGAATATCTC
CCGCATGATTACATCGTTCGACTGAATCACTTGTCTAGCGCCCCCATTTG
TTCCCCTTTTTGGGGGGCTATTCAAGTGTGGAATCAATTGTTATATAGAG
CTGGCAGTTAGCAGTTAGCGCATCAGGTGCCGTCACATTATTGTCCTGAT
TTATGTGCCTTGAATTGGTTTGTATTCGTTTTGTATTCAATTTCAATCAG
CCATGTATCCTTGAGTGGAAGCTTACATTGGTATTGGCCTTCCCACGGCC
AAATTAATTGTTCTGATGATAAGTATCATAAGATATCTAAGGGTAAGGTT
AAGGTTAATGATCTTTTACAATAAGAGAGCATTGAACTCAAGCTGCAAGG
CGAAGGGCAATCATTACAATTAATTTGATGTAGTACACAATATACCATAT
ACATATGATCTAAAATTAAATCAGATTTGCAGATGAATTTTAATGCAAAA
CAAATATTGTATCGGCTAGCGATTATAATCAATTAATAATTATTAGAAGT
AGCAAGAGAGTACCTTACATTTTTGACNNNNNNNNNNNNNNNNNNNNNNN
NNNNNNNNNNNNNNNNNCATATTTATGTTTATTTATCCATGTGCAATATC
TTCTTAATTATAATCATTCATTAGGTAAATTTCGGAATTATCATTTCCTT
CGCATCTATATTATAAAGTATTACTATATTGATAAAACTTTTCAAAACAA
TTCAAGATATCGTGATAAGCGTAAAAGTTGTTTCCTCAAAAACTTCACTT
CTGTCAAATCCTTGCTTTCGCAGCAATATTATATTTTTTCTGACAAAAAC
TAATATTTGCCAAATGTGATCTAGGCTGAAACCCCGATAACTTTTTGCAT
ACAAGCACTCATTTTTTTTACACGCACGCAATTAAAAAAAAAATATGTGT
ATGATGTATCCTTGCAACTAGCTAAAAAAAAAAAAAAACAGATATTTTTT
ACAAGTCAGTATATTCCGAAATTATAAGGTATGCATATATTAACTAAGTA
TACATATTCATCCATTAGCTCATGTGTATAGAAACATTTTGTTTGTTGTC
TTAATAATAAATTGTCATAATTCAAAATACTTTATTTATGCCAAGCATCT
AACCAATATAGCTATGTGATTTTAAGGCAAGGTTTCGAATTGAAGTCGTG
TCTTTTTTCAACACATCAGGTTACACTATGGCATCTAAATATCAATAGAG
TTTGCCGACTTCCTGCTAAAGTAGTCACGCTTTGTTATAGTAATCTAATC
AAAGCCAGTTACCGCTGCTAATGCAACTATCTGACGATCTAAGGATCTGC
TTAGAACCAAAGATAAACTACTTTTTGCGACACATTTAGTCGGAAAACTG
GGACGACGCTGGGCAAGTGAATATACAAACACATTTAGCCTAATATGTTT
GCAGGAAATGTGTAAAAATTTGATGATCGTTAGATGAAATCGGACACTCC
TTCAGGATGCGGTGCAGGCGTGAGAAATGCAACGCAATGGCAACATCTAT
CGCTGTCTGCAAATCAAATAATCTGCGCATGACATAATCCTTGGGCTAAG
CGCATGCAAACGACTTAGCCANNNNNNNNNNNNNNNNNNNNNNNNNNNNN
NNNNNNNNNNNNNNNNNNNNNNNNNNNNNNNNNNNNNNNNNNNNNNNNNN
ACGGCGAGCAAAAAAATTCAATTCTAAAAAAGGCAAACAAAAAGTCCTTA
AGTTATGTTGTGCGTCATTTTGGCTGGCAAATGGAATGAAAACAAAGGGA
ACCAGAGAGTACTGCAGAGGCCAGAAGAACGCGAAACTATTGAGAGGACG
CAGTACAAAAGGACATGGCACTTATGCAAACCTCCTTTTTTGGAACCAGG
ACACAACAATCAACTGAAATGGAAGCAGCGACTTCATCACTNNNNNNNNN
NNNNNNNNNNNNNNNNNNNNNNNTTGCATAAATTGCGAGCATTCAACATA
CCTGAAAGAAGACACGCACAGATATCAGGTTAACAGCGGTACGAATCCCA
CAAGGAGCTGAGATGACGAGGACGTTGCGCGCATATGATCTTGGAGGTGT
GTCCCATTGTTTGGTCGCGCTTCCGTGGCAGCCATATGAAACTTATCTGA
GCGGATGCCTCATATATATTTTTTTTTGCACGTGCAGCGCTGGGAACCGC
GCTCCTGCTCCTGCTCCTGTGCCTGTGTCTGTTTGTCAAACCCGACAAAA
GTTGCTCAACTTTCTGCCGTCATTTGCGTCGGGCTCCTACTTTACGCAAT
TTCGGGTCGACATTTGAGCACTTTAATTTCATGTTTTCATGAATTGTTCA
AATGATTTCTCAAGATCAGATTGCCTATCTGTCAGCTACCATGTCCCTGT
TCCCAGCTCTGCCCTGATTCAATTTGTGCACTGTGTAATTATTGCGCTTT
TTGTAGTTGTTGTACCNNNNNNNNNNNNNNNNNNNNNNNNNNNNNNGGGA
CTCTAATAGTTTACTTCCTGGGTTCCCTCCATGCTTGCACGCAAGCTTGG
CTGCTCAGCCATTTGGATGTGATTTCTGAGTCGCTTCCTGTTGATGTTGC
AGCCGCCTCGCCTTATGAATCCTTCAATCCTTTTGTCTGACTCTTGGAGA
CTTGTCTGTTTGTACTTTCGGGTTGACATGCTTTTTGCTTTTATGAACTT
TACTTTAACTGCTGAGCTGCATTGATTTCTCGTTTCAACGGAAGTTGCCC
GAAACGGTTTCCCATTTCCGCACATTGGATGCGTATTTTTCTAAAATAAA
TTAACATAATATGGGCGCCAAAAATATTAATATAATGGTGATTTGTTATA
ATACACTTTTCAAAAACTCAAGTTGTGCGCGCCAAAACACAACAGGAAAT
GCTTGGGAGCATGAATTAAAGATCATATTTTATAATGAAGCAGAAATTTA
CATATTTGTTAAACTGTATTTAGAGGACTCTGCCAAATTGTATTGTAATT
GCCACANNNNNNNNNNNNNNNNNNNNNNNNNNNNNNNNNNNNNNNNNNNN
NNNNNNNNNNNNNNNNNNNNNNNNNNNNNNNNNNNNNNNNNNNNNNNNNN
NNNNNNNNNNNNNNNNNNNNNNNNNNNNNNNNNNNNNNNNNNNNNNNNNN
NNAGAGCAGTTAAACGGACAATAATTAATTTATAGATAAGCTTTAAGCTT
TTATTCTTACCGTTGCATTCATCCAAGGGCCGTTTTAAAAATTTAATAAA
TTAACAAAAAAGTTCTGGAAACCTTTGTAAATTTTAAATGATTTTTGTAT
ACCTTTGCATTGTATATTATAATTTCCTCATGAAATGTGTTACGTTAAAT
GTTTTTTCAAAACTTTTACGATATTTAATTTCAGACAATATATTAAACTT
TTTTGACCAGGTAGGCTTGAAATCTGAAAAGCGCCTCAAAACAATAGCAC
AAATGATTCTTAAAGAAAATATGATCTACATAAGGTGCAACACGTAAGTA
CACGTAAAATGCTGACGACCAAGCCATAAACAAAATACAAAACGTTCACC
TAATGACATTTCGGGAGTTTCCCATCAAAAGTCTGGCGCGATTCATAATG
ATAGGCAATGGCAANNNNNNNNNNNNNNNNNNNNNNNNNNNNNNNNCTGA
TGGAACAGCCGGCGATGGTTCGCGCTGCTCAATGAACGGTATCAACTTTT
CGGCCATAAACATTAAAATACGAAATTTTCCGCTCTGCGCCAAAGCAAAT
GAACAAAATTTCCCAAATGCCTTAACCCTTTCGTTTCGGCCGAAGCGTAA
TTAGGACTGTGGCGTCGTCAGACGCCTAACAACAATGTCATACAATGGCA
TAACTGTAGTTACACCGATTTTGGTGCACGTTTATGAGTCTTAACCCTTT
CGCTCACTATCAGCGGCGATTCATAAAAATGCAGCGAAAGTGCCATAAAG
ATTGGTAGCTCGAAACACTACCTGGTAGCCATTCTCGGCATTCTTCGAAG
ACAAAAAGGTGCTAACTACAGTTTTTAAACATCATCATTAGCCGCAGCCG
ACCTCTGGCCAGGCGACTATGGGTCGGCTGCCGTGCCTAGTCTATACCTG
GCGCAGTCGTAACACCCGAGCAAACCCTTTCGCTTTCGCAAGGCGCAAGT
CGGCCGCTCAACCTGCATTTCATTTTTTATTGTTTTGAAGGAATTTTGCT
AAAAAGTCATATGTTGAACGCTTTTCCCCGGAATTGGTTTATTCATTTTT
TGGCCTTCAAGTAGGCTACCTACGTCCTTACCTGCAGCTCGGCTGCCTGA
GTGCGACTGCTGTTTAAGGACTTGTGGTGGATTTATCGCTAATCCACTGG
GATTAGCGGAATTAGCAACTCGCCGGGGTTGCGATACTTCATTAAGTAAT
GGAGCTGTACTTAACTTGAATGAATGTACTGCTCGGCGTTTTCCTGCAAA
TTTCCCTGGTAAGTTCAATTGAAATTGGAGCTGAGGAATTTTTGTAATTA
TGAATTATGTGGGAAAGTTTGATAACGAGTACAGCTGTCAGTTATGCTAT
GGACAGCATCAACTGAAGCGAAGATCATACATATTCATGAGTTCCCACGA
CAAACCCTAAACCAGTCACAAATTGACCGATGGTCAGAGTATAGTACTTA
CTAAAAATTGATATGTCATCGTCATCTGGTTTACTAGAGCATCATAATCA
ACAGAAAGAGAGAGTGAGATCCCTCTCTGACCCACTCAACGGGCTAATGA
TCTGCGAGCTGCATCGTTATGTAGGCATCATAACATCACACGCAAACGCA
TTCCCATGCTGCACACCTGAGAAACCTAAGTTGACTGACTGACTGACGCT
GGTGCTCGGTGGTGGGTGGGTGTCCAGGACACATGCTCATCGCACCCAAT
CTAGACACCAAGAGGAACTACCCTCAGCATCAGCAGCCAGTGGCCACTCG
AGGGGTTGCTATTCTAATTAGACCCTTTGCCCTTTTATTTTGTTGCTGTT
GCTGCTATCATCGCAAGCATTTTATTGATCAAGTTACGCATCCGTAATAT
GAATCGAAATATATAATTGCTCTTTTTAAGTGTCTTGTCATATATCAATG
CGTGCGCATTTGCATTCAACGCTCAGGTTCCCACAGCAGCGCCGGCGAGG
GATTGACAACCCCTCGGCCAGGGATCGGGCCGCGCTAGGCGTTCGAGTTT
TAATCGCACCAGACTTACGGGATCTTGCTTAACATTTATTAAGTACAATA
TGTTTTTCGCGTGAATTCTATAATGCTGGGCATTTGCTTCTGGCATTGAT
CCTTTTGTTGCGTTTTTGCCTCTGCGAAAAGCTTGCTTTAAATTATTTGC
CCTTGGCTGATCTTGATCTTGGTTCTGGTCCTGGTGCTGGTCCATGTCGT
GCTCTCTAATCTGCTTAAGCGGCACACGATTAGGCCACTGCCTCTGCAGA
AACCTCAGACTGGCTGTTGGTCTTAGTTAAGCGTGGGGCGATTAAAACGA
TGCCACTTGAATTTAATTTGAGCTGCCTCTGCAAAAGGCATACTCTAAGC
TGGCTTAGGTAAGGTTAAGAGAGTGGCGGGTGGCGGTGCTTGAGCTGGGC
ACGAGTGGTTAAAGCTGCAGATTTTGAGTGGCTGCCTCAGAGTGGCTTTT
GATATGTATGCCCCATCAGCTGCAATTGCATCATAAAAGTTCACTTAGTT
CAATAGATGAATGAAAACAATTACAATAAAATCACCCCGCGCCGAACAAC
CCTTGAGGCAGAGACAAGCGCGACATGTACCCACAGGTACTTTACACAAA
TCACAAAGCGGCAACAATGGCCAGCGCCATAAACGACCAGCCATGAGTCC
TTACGAGGATGTGCCTGCTCGTAATAACAACTGTCGCACAACAGGCTGGC
TCTCCAAATCAANNNNNNNNNNNNNNNNNNNNNNNNNNNNNNNNNNNNNN
NNNNNNNNNNNNCGCGTGGCAGGTAGACACTCAGAGCGAACCTCAACGGA
AAAAGACCATAAAACCCCAGAGGCGAAAAGTTGAGAATGAGCCTGAGCGA
CGGCTGCTCAATGAATTTTCGCAATGGCAGCCGCTGCCAGCAGGATCAAA
AATCGCTGCCAGCCAGCCTCGTTAGAGCCAATGGGTGGAAGCGAGCACGC
TATAGCTGGCCAACCCTGTCTGGCACTCCGAGGCAGCGCAACGACCAATA
AACGCGCCCGGTCGCTACCTAGGGGTGATCGACTGCTCGCTGAATGGCAC
ACGGTGGCTGGGTTTGTGAGAGGACGCAGGACTATTAAAACAGGAGCTGG
GTGGTGAGCAGACAACACAATCATCCGTGATCTCAACGAGTCCACTTCGC
TCGTCCACGTCTCGTCCGTCGTGTTGTTGGGCGCCAGAACAGACGTANNN
NNNNNNNNNNNNNNNNNNNNNNNNNNNNNNNNNNNNNNNNNNNNNNNTTT
TGAAAAAAATTGCGCAAGTGCAAAAAGTGTGTGTGCGTGTTATTATTATC
CTGCTCAAAGTCGTGTCTATTAAATCGCCAAAATTACGCCCCACATCGGT
ATGCAATCGTCGGAGGGTTCGCCAGATATGATGGATCAAAAGTACAACAG
TGTACGGCTGTCGCCAGCTGCATCGAGTAAGTATTTGCCCATAGCAGAAC
TCCTCAGAATGTAGCCCCAACAGCAGCTAGGACGAAACAAACTAACCAAA
TTTTTTTCTGCTCTGCCGCTTTCAGGTCGCATTCTGTACCATGTGCCGTG
CAAGGTCTGTCGGGACCACAGCTCGGGCAAACATTACGGCATCTATGCCT
GCGATGGCTGCGCAGGCTTCTTCAAGCGCAGCATCCGTCGCTCCCGCCAG
TACGTGTGCAAGTCACAGAAGCAGGGGCTCTGCGTCGTGGACAAGACGCA
TCGCAATCAGTGCCGCGCCTGCCGTTTGCGCAAGTGCTTCGAGGTGGGCA
TGAACAAGGATGCAGTGCAGCATGAGCGCGGACCACGCAACTCGACGCTG
CGACGTCACATGGCCATGTACAAGGATGCCATGATGGGCGCCGCTGAGAT
GCCGCAGATACCGCCAGAGATACTCATGAATACGGCCGCCTTAACGGGAT
TTCCCGGCCTGCCCATGCCCATGCCGGGCGTGCAACGTAGTCATCATCAT
GCCGCACTGAGCGCCGCCTTCCAGCCACCACCATCCGCCGCCGTGCTCGA
TCTGTCCGTTCCGCGTGTGCCGCACCATCCTGTGCACCAGGGCCACCATG
GCTTCTTCTCACCCACCGCCGCCTACATGAATGCGCTGGCTACTCGGGCG
CTGCCACCGACGCCGCCGCTGATGGCCGCCGAGCATATCAAGGAGACTGC
TGCAGAGCATCTGTTCAAGAATGTGAACTGGATCAAGAGTGTGCGCGCCT
TCACTGAGCTGCCCATGCCCGACCAGCTGCTGCTGCTGGAGGAGTCCTGG
AAAGAGTTCTTCATTCTGGCCATGGCCCAATATCTGATGCCCATGAACTT
TGCCCAGCTGCTGTTCGTCTATGAGTCGGAGAATGCCAATCGCGAGATCG
TGACCATTGTTGCCCGCGAGGTGCACGCCTTCCAGGACGTGCTCAACCAG
CTGTGCCATCTAAATATCGACAGCACAGAATACGAGTGTTTGCGCGCCAT
TTCCCTGTTCCGCAAGTCGCCACCCGCGGCTAGCTCCACCGAAGATCTGG
CCAATAGCTCCATTTTGACCGGCAGCGGCAGCCCCAACTCCAGTGCCTCG
GCTGAGTCTCGTGGCCTGCTGGAGTCCAGCAAGGTGGCGGCCATGCACAA
CGATGCCCGCAACGCGCTGCACAACTACATCTCGCGCACGCATCCCAACC
AGCCGCTGCGCTTCCAGACGCTCCTCGGCGTCGTCACGCTGATGCACAAG
GTATCTAGCTTCACCATCGAGGAGCTGTTCTTCCGCAAGACCATCGGCGA
TATAACCATTGTGCGCCTCATTTCGGACATGTACAGTCAGCGAAAGATCT
GAGTCCAAGTCGGGCCGACTCGAATTGCCGTCGGCAAGAACGCGCCCGCG
CACTTGAAGTGCCTTCGTAGTGCTGGAAACTGTGATATCTGAAGTTTGGA
GTTGGAGTTGGGGNNNNNNNNNNNNNNNNNNNNNNNNNNNNNNNNNNNNN
NNNNNNNNNNNNNNNNNNNNNNNNNNNNCATTGGACATATTCAACAGTGA
ACTGCTGCAGATAGTCCCAAGTCTGTAGGAGCTGAGCAATAAAATGTATT
CGTTATACGTAAATCAATCAGAACGTGATTCAAATTGCATTCCGAAAAGT
TGAAACTTTTGTTGTTTAGCCTTAAGTTGCATTAGTTTTTAAGAGCATAT
CATATGTTTAATGAAATTAGCATAGAAAACATACAAAAAAAAAAAAACAC
ATATCCAAATATACATATAGCTAAAGCTTTTGGAAACAACAACAATAACT
GGAATTACCATTCATTGGGCAAAGGGTTTTGTCAGCTAATGATCTATATC
GAGAAATACTTATGCCTCAACACTTTTGGGGAATATTTATGAAAAGATTG
ATATTTGTTAAATATATATACATGGGAAATATATATTACGTATATAATTA
TTTTCATGTATGTGCATTGTATTTCTCATGGAATTACAAGGAATGTTCCT
TTGATCGGTTTCATGAGAGAGAGAGAGAGTTTTTGAAATATTTTTTTGGG
TTTTATAATATGGATTTGGGCTAATATTACCAGTCATTAATTCTCTAATA
TATAAAACAGATTTTACCTAGGATTTTATGTGATACAGATTTTAAAAAGC
TTCCTTTTAAATTTTAAAAGCAAAACTAGAATCAATACTGTTTGATTCTA
TGGCGGTTTCAAGAGGCAGAACCTATTTTCACGAGTATCATTCTATTAGA
GCCCTATCATCACACATCGTGCATTATATGAATTGAGTTGTTTATCAATA
CTATTTTCACACCTTAATTTGTATCCCCTTTGTAGGTATATTTGACTTTC
AATCGGACTTGAGCTTTTTAATCGAATCAATATGTTAAAGCTTTGTAAAG
CCTTTGATATGTCTGGGGTTTCAATTGTTTTATAAAAATCAAGACTGCAA
ACCAATTTTGAGCATAACTAGTTCGTGCTGAGAGTTGGTAATTAGTTTGT
AGCTAGCTGCCTATTAAGCAGTCGAAACGAAATCCGAAGCACATCCCATT
TTTTTTCAAAACTAATAAAATAACTGTTGCCTCAACCATTACGCTTATCC
ATATATTTGGCAGATGCTAATTTTCGATAAAGATTCAATTTTCAATACAA
CGGAAAATAATAAAATCAAATTAAACTGTTTCAATTTCTTGAAAATATAT
GACAAGCCAAGGTTTGATCCACAACCTGAATGGAACACGAAGCGAACATG
AAGACGTGAACTGAACCAACTTCCCTGATATCATATAACGTATACATGAG
AGGAAATTTGACTTCAATAACTTGCATTTTAATTATTATAATAAATAAAT
AATGTTAAACTAAAAACTATTTAACCTATGCAAGGACCTCTTTGGAAGGC
ACACAAACATCTATGGACCAACCGCAGTGCTCGTCCAGGTAATCGGGAAT
GCATTATGCAAATCCTTAGACAAAAGATCTGATGCATTTGGCATTGAAAT
CAAACAAATTAGCATAGTTTTTCCACATCAGCTAACCAAAGTCGGGATTA
ATTTGGGAATGGCAGTTGGCTTTAAAATGGCCGCTCCAACTGCCTGTACC
CGGCGACAACTCAGCCTCAGTATCCCTCGGTCGAGAGATGTCTCGATGGG
CACAAAACAGAATTCAAAAAGTTAAAAAGCGAAAATTCACTTTAGATGAC
TTTGTCGAGCGGCGTTGGATCGCTGAAGGTTGTTGTTCCGTCCATGGCAG
ACAATAACAATTGAATCCTTTGACAATAGCACATGGAACAGGGCATGCCA
AAATATAGTATCCCTTGCCGAAAGGCTGAATAAACAAGGCGCGGAAAACA
GTTGCCAATCGTTTTGCAGGCTGCGGCAAAAATGAAATTGCGTTGGCCAA
AGTAAATAGAAACGTTGAATGCATCAGTCCTATATAGATAAACACATACN
NNNNNNNNNNNNNNNNNNNNNNNNNNNNNNNGTGTGTGAGTGTGCATGTC
TATATGCCACTGACACACATTCATGACCAGGAGCACGGTGCAAAAACCTA
CCCTAACCCGTAGCACCCAGAGCTCAATGCTTGCGGGGATTTGGAATTAA
ATATGCTTCGTTGCCGCTGCCATTTCGACTTTGCCAAGGTCCATGCTCAA
CTCGGCTAGGANNNNNNNNNNNNNNNNNNNNNNNNNNNNNNNNNNAACCC
GGCACAAATTTTGTTGTCTCTGAGGGCACAAAGCGTTTCGACTGCTGCCG
CTGGGTTGTTGAGCCCTTTTAAGTCCTAATGGCCCTTTATTATCTGCCTT
TAGACTTTTAATAGACTCAGAGGCGACACCGATGCAGCNNNNNNNNNNNN
NNNNNNNNNNNNNNCTCTATGCAATTGTGGTTGTTGCTGTTATAGTCCCA
GTCCTAGCTGTGCGCTTGTATTGGTTTAATCCTCATCATTCTGTCATCAG
TGACGTTTTTCTGCACATTGTTGGCTTTGTATTGTTTGGGTCTTAATTTG
TAGTTTTCCCATTTTCGCATTCGCAATAAAAAAAGAAATTTCTCACTTTT
TGATTTCCTTGTGCAAAATGTGGAGCAAGCCCTAATTAAGCCATTGCCTT
TGACTGCACCCCTTGACTGAGCCAGCGACCAGACAGGGACTAACTTGAGG
CACGAGCTTTGGATCAGTTCAAGCCACTTGAACTGCTTTAAATTAGCGCA
GGATTGAGCTTCCACCCAGCGGTGGGTGGGTGTGTGGACTAAGCCGGAGC
CAGCTCAAAGACGCTGCTGCAATTCTTTAGCTCAAGTGGGTTGGCCTGAA
CTTCGTCGGAATCTGGCCCGAAGCTGGCGGATTTTCGGTAACACTTTTAA
TTCATAGATTTTCGTTGATTAAGTAATCCGCGTCCTCAATGAAGGCGACG
CGCATGATTAACGCAATTCGCGTAAGCGAGGACCTGCTTAACGGGGCAGG
TGTGGAAATATACGTATTCGTGCTGTGGCAGGTTTTGGGTCGTGGTAGCT
CGTAGCTTAACCCCGACGACAGGTCTCGAACTGTGCGAGCTCGTGTTCGA
GTTCGAACCGANNNNNNNNNNNNNNNNNNNNNNNNNNNNNNNNNGTCTAC
CGTGTGGATCATTGCATTGGTTAGCGGTTATCCTATGCGCAATTACCTAG
CGAAACAAAAATATGAGTATGCAAATAGATTTTAATGGACTGGATTACCC
TTTTGCTAAACGCTCAAATCTTGGCCGGGCGGTCGACCAGGCCGCACCAT
AGCCCATTGTTTTCAAATATAATGAGAATGTCTCTAAGCCAAAATATTAA
ACATCCGTTTGATCCTGGCCAGCAAGCCGCAAGCTGCAAATCCGGCTTCC
GTTTGCCTCATTGTTGTACCTGAAGTCAGTCCCAGGACGAGTCGCTCTGG
ACGCCCAACCCAACTGCAGCCAGTAAAAGTCAAAGCGGTACCAGGGCGGC
GTTGTTATTGTAAATTGAGTAGCTCGATTTATCGCCAGATCAATTTTCTA
TATCTGCCGCACAGATAAGCGAGTGAGCGGGAGGCAGATAATTCTCGTGC
TATTCTCTAAGTATTCTAATTGTTGTGTGGCTTACGGAAGGGCGACTAAG
CCTCGCCCCTGCCCGTTCTACAGCTTAACTTACTTTAGTGGGCAAATGGC
AGTTTTTCTGTAGAAAATTCGATTTGTATTTTTGCATAGGTCCCAGAGCA
ATGGTATTGTTTTTAGCGCTTAGCTAGTTAATTTGACGTTTGGCTGTATC
TAATGATGTTCATTAGCTGAACTAGTTCAATCAAAGCAGATGCTCCGGAG
GGGATTCATCAGATAGTTGGACTAGTTTCTCAGAGGTGCTTGGGTCCCAA
AGCAAGGGCAATGTTTTTAGCGCTTAGCTAGNNNNNNNNNNNNNNNNNNN
NNNNNNNNATCTGAACTAGTTCAATCAAAGCAGCTGCTCCGTACAAGGTT
CAGCAGATCATTGGATCAGTTTCCCAGAGGTGACCTGATAATTAAAATCG
GTGAAGCGTCTGCTAATTCAAAGTACTTGGCACATTGGCACATCCTAGCA
TCTTTTATGCTCATAAGTACTTGATGCTCGGAGTCTAAGTCTGCGTAAAT
CCATAGTTTTTTATTGTTACAATCTGCGTAGGGCACAATGGGCCCCGAGG
GCAGCTGATGAGTGGACCTCCTGGAGGTGAGAAAAATATTGAGGGCAAAT
TGCGACGATCCAGACGAACAATGGCTCCCGGGCTTCGGCTGGCACTTAAG
AGCTCAAGAGCAACTTGCGTTTAACCTCAAGAAAGTTGCAATTGCCCGCA
TTTTGAAGATCCTTTGTGAAGGATTCGCTTGAATTTTGCTTTGAATATTG
ACAGGGTAACAAGTGTTATGCGATCAGCGACGACAGTTTTACACGGGCTT
GTCGGGGATTATTACTTATTGATGCCCAATCAAAAGCTGCAGCGGACCAC
CAGGACGACAGAGCGTTGTGTGTGTTCCGTTCCACTTTAACCCTCGCGGG
CATAGGGGCCAAGTATGGGAAACTTTGCGCTGTCAAGATTGCCACACAAC
TGCTTGCATTTGCTGCATATAGGAAATCGTGGCTGCAGGAAGCTGTTCCT
CTGCGGCTGCCTCTGGGGCAGCTGATGACGTCGCAGCCTAATTGAATTTG
TTGCCTTTTCATTTGATGTTGTCTTTAGATTTGCTTTTTTGTTAGCATAA
CAAAGCCGCCGACCGTTCACTGCCCTGAGGCGCTCATCGAGTGCGCAGAT
AGTTCATTAGGGTAACTCACAATCTGTCTGTAAAAAAAAAAAGGTAACAT
CCTTCTATGTGAAAATGGCGACGCAGTTGCCTGGAAGTGCTTATTATAGC
TGAGTACTCACTTATAGGACTCTAAACTATTATTCAAGTCGGCGGCACAG
TTCGTTTAATTAAGTTGTCACACGAAGCCCCCAGCCGCTGCGCAGCCCCA
ACCCCAAAACGTAGTGAGCAGCCCTTGTTGGTCGGGAAAAGTTTGAAACT
TTTCAACTTCCGGTCAATAAAGCAGGTGGTGGTCATCAGGTGCACGGCGC
ATCCATGAATGAAGCTATTATCGTATCACGCAAGTCCCATAAAAGTCCTG
GGAACATGGCCCAAGTCGACCAAGTTGACAAGGCTAAAAGTGAAAAGCAG
TCGCGTCATCCATGCAACTCGGAGCCCANNNNNNNNNNNNNNNNNNNNNN
NNNNNNNNNNNNNCTGCACCACCTTTGGCCGGGAGCGTCATCGACAACAT
CAATAGGGCCATATGTCAAAATAACGAGGCCTGGGCCCGAGCCACCACCC
CAGGGCGTAACGGTAATTTGGGCTGCCCTGTGCAACCCTGTGCTGCATTC
CAAAACAGAGGCAAGCGCGCACCAAGTGCATTGCAAATATTGGAAGGGGC
CAACGGAGGGGTACGGCGGCTAACGGACTCCGAGCACTTGAGAATGTAAC
AAATCGACTTTGACAAAGCTTCTGGCTTNNNNNNNNNNNNNNNNNNNNNN
NNNCACACGGCGTATGGGAAAGCTGTCGTTACCGTTACTTGGGCAGGGTT
GCCACACTTGAGCCACCCAAGTGGCCACTTTTACACTATACAACAGCAAC
TCGAGACCGCCGCGCTGTATTAGTTTTGCATTCGCGCTCCCAGGATATAG
CCANNNNNNNNNNNNNNNNNNNNNNNNNNNNNNNNTGCTAAAACAAAAGG
GGTGGTTAGTTAAAGGTATGTGGCGGATATTGGCAAACCAATTTTGGAGG
GCCTTTGTTTCGCTGAACGTCGCGAGTAGGCCACAAAGGATCAACAATGC
TCGAGAATTATTTTGTAGAGCCAGCAAGCGAGCCACTTGGCGAGCTGCTA
TACGAGAAATTAATTTTTTGCATAGAGGCAACTTTGTTTCCAACTCTCGA
GTGGCAACGCGTAATGCAACTGGCGACAATGATCGCTCCAGAAAGAGCGA
GGGAGCTCGGGCTCGGCCTCTGAAGTGCAGCAGAGTTGAGAATTCGAACA
CGTTTCGATTTAGAGCCAAATATCACCAGCTGTCAGCGTGCGGCAACAAC
AAAATCAACTTTAATTTTATGATTATGTACTNNNNNNNNNNNNNNNNNNN
NNNNNNNNNNNNNNNNNNNGGATATACTCTATTTTATTTTATTTCATTTT
TTATCGAAGCCATTTTGTCAAATAAAAGGGATTTGCGGCATAATCCGCAA
ATGGGACAAATGGGACGCAAAACTGTCAGGGAGTCTGCGGCCGCGGCGGC
TGGTGACAAACACTAAAAGATACTCTCAAAAGGCGGGGCGCCTGATTTCT
GACATCACAATTGACAAGAGCCGAAACAACAGCTGGTTAACTGACTGCTT
TTGACAACGACAGTAAAAAAACCAAACGCTTCCAATTTGCGCTGGCACNN
NNNNNNNNNNNNNNNNNNNNNNNNNNNNNNNNNNNNNNNNNNCATTGCGT
TTGCCCTAAAGCTGAGCGCAATTTAAGCGCTTACATGGGAACTAATTTCT
GAAGTGCTCTCAAACACTTCATAAAATATTTGCATCAGTTTGCGGCAAGC
GCGCGACAGCCCGCTGCGGGGATTAGCCGTACAGCAAATATGGCGACAGT
CACGAAAAAAAAGATGAGCGCTAGAACGGTTGCGGGTGCCGAAGATCAAA
TGCTCTTCCACAAAAATGCTGCACCCAACTGATTATTCGCTACGGTACTT
GGATTGGAAATTTCTGATTTTGTAGATACACAAAACTAAATTCGTACACA
CAATTTTTAATGGAATAAATATATTATGAGTTTCATCAAGACTTATAAGT
ATAAAATTACTATTTGGCATTTAAAGGCCATGCCCAGTCCAAGTTTTTGC
TCGAATACAGAACCAAAAAACCGGACATGACCACCTTCAGATCTAGTCCT
CTTCCATACGTTGCATATTCATGTCTTAAGCATTATACCCACGGTTAGAG
TATTATAACTCAAACTCAAACTGAATACTCGTATCTAACGGATCGCGTTA
GGTGGCACTGACTTGACGTGGCTTGTCAGCTTCATGTGGGCTGCTGCTGA
TGACATAGCCTTTGGGGTGGCAATCAAATGTAAACAAGGACAATGATGCG
CGCCGGCTGAGGCTTTGGCTTGGGCCTACGCGTGCTGCGACTGAGCTGCT
TAAAAAACTAACCATGACCCGTCACTGTTTACCATACGGATCACACTTGA
GAAGCCGTTGACAAAATTGTCGCTGCTAACAGCATAACGAAGGCAGCTGA
GATGCGCTACACCCAGTTGATAGTTGGGTAGTTTCTGGTTCGGACTGATT
TTGTAGGGCACCGAACTGCTGACTAGAGCCGGCACAAAAATGCTTTGTGC
GTTGGCTCGTTTAATTTTAATGAGNNNNNNNNNNNNNNNNNNNNNNNNNN
NNNNNNNNNATGAGCCGCTGGGACGATCCTGGGCAACTGTTTCAGTTTTT
AGACTAGTTGCAATTGTCTGTCTGTATATTTAGGGGTGGCTTCTCGGTAC
CCCCGTGTGCAGCCCCGCGATTTGTAGCTGCGCTATGTAAATTGTCACAT
TATTGTCATAATTCTCAGGCTGATGAAAATGGGAAAATCATTAACACGAA
AATACTTATGACATAATTTGTGCTTTGTTGTGGTTAATTGCAACAGCTTG
CCCATTTATTGGGCGTGGGATTAACGTTGAAACAACATTGAGCGAAAAAA
CGGTTACAAATACTCAAATAACATATTAAATAATTCATTTGATGGAATAT
ATTGAAATTCAAAGAACTCTTAATGGAATCAAAAAAAAAAGGATTTGTTG
GGTTTCAGAAATAAAAGTGCATTTCACTGAAATTGTCAAGAAATTATTTA
TAAGAGTACTATTTATACCCTGAATCCATTAAAAATNNNNNNNNNNNNNN
NNNNNNNNNNNNNNNNNNNNNNNNNNNNNNNNNNNNNNNNNNNNNNNNNN
NNNNNNNNNNNNNNNNNNNNNNNNNNNNNNNNNNNNNNNNNNNNNNNNNN
NGCAATTTTGGTAAATAATAAGAGCTAGAGTCCCCAAACTTGACATATAG
CTTCTAAAATAGAATATATATATATATGCATTTGATGTTGGAAGAAGAGG
GTTCAGGGTATCCCTTAGTCGGGAGCTCCCGACTAGAACCTCTTACTTGT
TTTGTTTTATTAGCGTGTATTAGGCAGCTTCTTGGAAATCAATTTATAGT
CTTTTTCTCAGACATATCAAGCATCCAAAACGTCTTGAAGTTGTTTAGCA
GCCTCAGCCAATTAACTCCAATTCAATGAGCTGTAAAATCGCGCAATGCA
AAAGCCGCATCAGTGCAACCTTCATGGGTAGAAATCGGCTACCATATCAT
CCTAACAAGTATCTGACGCATCTCTTTGCTGTCTGCTCGGAAACCCGAAA
TAATTGAAACCAATTAGTTTCGAAAAACCTTTTAATTGTGTGTTTTCAAT
GCCCGGCGGAGCATGTGTAAATATTTTCATAGCCAGCAAAAACCAGGAGC
ACAATGCGCACAAAGCCAAGCGNNNNNNNNNNNNNNNNNNNNNNNNNNNN
NNNNNNNNNCATGTGAGAACATGGCAATGACCAAAATAATCCAGCTGATA
AACGGAAAAAAATCGAATGCAGTTTCAGTTGAAAAACATAAGAAATTGCC
AAATAATTGCAGGCGGCTAGAAAAACTGGCATGAAGAATGGCAAAAGAAA
AGCGAAGCAAATGTTAAGAAAAGCGAGGCATAAAGACAAAAAATCAACCG
CAGGCTTTTGTTTTGCAAGTAGAAAGGAAAACTGTTGCCAACTGTTGTCG
ATGGCCTGTCAANNNNNNNNNNNNNNNNNNNNNNNNNNNNNNNNNNNNNN
NNNNNNNNNNNNNNNNAGCCGGGAACTGGTTCTGGCACTGGTCTCTTCGG
GTTACTGTTGGCCAATATTGCGCAGGCGCAGGAAATATTAACAGCACTTT
GGACAGGCGGACGGCAACGGTTGGCCATTATATAGGNNNNNNNNNNNNNN
NNNNNNNNNNNNNNNNNNNNNNNNNNNNNNNNNNATGTCGGTTGCAGTTA
ATTGGCCCCGTTTTGTTGTCAGTCAGGCAGCCAGGCTAAGGACGCGGCTC
AGTAAACAAATTAACAGCCTTTTGACTCAAGATTGCGACATTTCTCATGT
AATCAGGATGTGATTAGCTCCGCAGTTGGCATTGGCATTAGGCTAAGCAA
ATTAGACAAGAAATCTCCTCAACTGCATGCAGAGTTCTTTTAAAGACCTT
GCGAGCGTTCCACCTTTGCTCCAAATTCCAATACCATTATTAGCTACAAT
TTGCCGATTTTGAATACAATTCAATTAGATATGCTACGATTTTGATTTCA
AAATCTAGTTTTGGTTTTTTTTTTCTTCTAATGCCATTTTAAATGAAATC
AATGAGCAGCCACGCTGGGCATGCTAATTATGATTGGCATATCATTACCG
CAAATAGACCGTCAAGCAACAAATATTTGGCTAATTAAGCAGCCGCGGTA
GCAGTTGAAGTCGCCGTCGGCCTCTAATCACCTGTGAAAAAGGTTGAAGA
CAACAACAAATAAACACAGGTTGGCAGCGAGATCTCACTCGAAATACCGA
AATAAACACTTGAGTCGAGTTAAGGTCTAAAATATCAAATCGATTACAAC
TGAACAATTGGTTGATAATGTTGATTTATTGTCACGTCATGCGCTGACAA
TCTTGAGNNNNNNNNNNNNNNNNNNNNNNNNNNNNNNNNNNNNNNNNNNA
GCTCTGACTTCGACTGTTTGTCTTTCGCTTTCGCTTATCATTGTTATTGC
CTGTCAAATTCTTGCACTTTGACTTGCCACAGCAGGTCCGGNNNNNNNNN
NNNNNNNNNNNNNNNNNNNNNNNNNNNNNATGGTGTACAATTACCCGCAT
TTATTGGCCATTTGTCGCCGCGTTCGCTGTTCACTTCGCTTTTGCTGCTG
TTGCAATTAATAGTTCACTTGTTGGCCTGTCACATACGGATCGTATCCGC
TGACATTGAAAATGTGATTAAATTCAACAAGACATGAAAACAACAATTTG
TAATACCCTTTAATAATAAATTGGGCTTCAAATGTTACTATAGGCTTAGA
AATATATAGAAATATGCATACTTTTTTTTGTATTATAGCACGTCCTGCAA
ATTACTTACAGAACTAAGAAGATGAACTTTCTTTTCAATATACATACAAA
CATATATGTATATGCGTTTTATTGATTGAAAAGTTTGTGTAAAACAATTG
CATGTTTGTACACTATCCCCATGTTCTAGTTTTAAAAATAAGTTTCTCAA
TGCTTACAAAAAAGTGTACTAAAGTATGCGAACATTCAGAATGCTTAATA
AACAATTGATAACCCTGTTTGAGTATAAGAGTATATATGTATCTGTGTCA
GTTAGAATATATGAGTACTTTAAGCATGAGTACAGAGTATCTACGAGCCG
ATCACTCACAGCCGTGTCTACTCTTACAAATATTGTTAGCTTGTTAGGTT
TAAACTGCTTTCGATTCATGACTCACTTGGCCAATGGCTTCAATGTGACA
CTTTTAAAAATACAATTATGTTGACCTTCTTCCAATTCACGTTGAGGTTT
AAGCGATGATCGTTTGATTTTTACCTAAAAAAAAACCACATGTCATTCAA
TTATTTTGATAGCTGCAAATGGAAATAAAATGCAGTTTTATTCGTGTCTG
TTTTTGGCCCATATTATCTGGTAATTGTTTAAGCCGCTTATGCTCAAAGT
TTCCAGCTCATTGCAACTACTTGAGCTGTGCTAGTAAATTGCTGTGTGCT
ATCTGCTGGATCGGTACAAGAATGCCTCCATTGTTGGGTTCAATGCACGT
GCCCAGCCTCTCAAGGTTGACGATTTGGCGCTGTTGGAACAACTTTCGAA
ATGCAACTGGACACTGGGCAAATCGTGTGCTGCAGTCAAGGCCAGGAAGA
TCATTTGGCCGGAGATGTGACAGATTTAACGGCGACCTGGCACCACTTTG
TAGCCCGCCCTAGCCCGGCAGCTCACTTCCAGTTTTTCCTATCAACGTCA
GCGACATGCGGAAGTCTGAAATGCGAAAACCGCTACGCATGCGCCACAAA
CTCGTTTCTGGCCCGGCCCAGACACGCACTTGGCTCGAACGCAGCTCCAG
CGTTGGCCAACGGGGCGGCGTCACGTTATTGACCTTGATTTCGTCTATAA
CGTGGCTGCATTGCAATGTGGGGCTGGGAAACTGGTCCAGTGACACTTAA
AGTAATTGAAACGTGCACAAGTGTGTGTGTCTATGTGTGTAAGAGGCTAA
GCCGTGAGCCAAATGAGAGTCAAAAGCAACATAATGGCATTAGAAGCGTA
GGGAAATGGAAACCTGTCTAAAGTATCTGACAGATGCGCAATTAGCGCGC
ACTTACACAGATCTTCTTCATTTGGTCTATAAACGCGTAATTATTCATCC
TTCATCCTTCTGTGTCTGTCTCTCAAATTACAAATTATCGAAAAACTGGC
TGACTTTTGAGGAAATCGCTGCCGGGTCATTCATGAGTCAGTCACTTGGC
TATCAAATCACCATCTACTGGCTATGTGCTATACGAATCCTGTGAATCGC
TAGGGCTTATCCCATCTCTCTTTTTACATACATATATATATGAGCATATC
GTATTTCTTTTAGCGCTCTCAACAAGTTTAGCGAGTTTCAGTTTGACTTC
TGGGCGATCACTCGGCGCTGATAAGCGTTTAGCATTCAATTTTTGCCCGA
GCAAATTGAGAACTAAGAGCTGAGTATGTTGGCGAACAAAAGAACAGATT
GTTAACCTTCTAATATGTGGGGTTGGGGATGTGTGCCTGAGTGTGCGTGT
GTGTGCACAATGCGAAAGAGTCGACATCAACGTTGACTCGCTCGATTTTT
ATTCAAACGCTCGACTGCATCTTAAATTACAAATAATCGCAATTGTCTGT
GCCTTTGGCTGGGGAGCGGCATTCGGTTTGGGTTCGGACTCGAGCTCGAG
CTCGGGTGGTGGCAGCAGCAGCTGAAATAATTGAGAGACAACGCAAAATT
AAGAGAGATGATATGTACTGTTGATAGATATATTTTGCATGCAATTTGTA
CGAAACAGCAACCCCTCAACCTCAACCTCAACCCTCATTATCATTGTGAT
TAACTCGCCAGAAGTGAAAGCATCAAAATAAAAGCGTTACGCGGCACAAT
AAAAACAACAACGCGCCCAAAATTCTAAATTCCCAATTCCAAAATCGGCA
GGGAAAACAGCCGTTGCCCTGGGTGGCAGTATCGTCACATCAGCATCAGC
ATTAGGCGAACGCCTCGAAATCAAAAAGGCAGCCAAACGCAGCTCAAGGA
ACTTGCAATAGTTTTTTTTGGTCGCACTGAATGGCAAGGGATGGAGGGGC
CGGGCAGGGTAAACAACCCTCCCGAGCATACGAATTGTTGCACCCTCAAG
CTAATCCAAATGAACAGAATTGCCGAAGCGTTTCTCCTGGCCCAGCTCCT
GGCCTTCATCAACGCCATTTGCTGTTGTTGTTTGTCAACTGATTTAATTT
CCTGAACTGCCGCCGCTGCCACTTTCAGAGTGCGTCGGCCCGCCCGCTGG
GAGAGGGCGTGCCATGTTTCTGGTGTGTGTTTCTGGTCACACTAATGACA
ATAACAACGATGGCGACTTGCAAAAGGGCAAAGGCTCTCAATTGAAATGT
TTTCTACTTCAAACTATTGCGGACCACATGCGGCTGCTTAGTGCCGGACA
AATGGTTCAGGTTTTAGGCCTGTGCGTATGCAAAAGCGACTCATTAAAAT
ATGTAAAACGCTTTCAGATCGTGTAATTATCGCTGAGTACTAACACATTT
GCACGTGTCGCCGGCGAGGAGCTCAATACCAAGCCATTGGCCATAAATTA
TACAAAAGCTGGCGTGGGTGGGCGCTCCAAATGCAACACANNNNNNNNNN
NNNNNNNNNNNNNNNNNNNNNNNNNACCACAACCACAACTGCAACCAGCT
GTTGGCCATAAAGCAGCTCAAACAATGCCTTTTACTGACGGCTTTTCAAA
CAACAATAAATTATTGAAGCCAAGCGCAAAGTCAAACAAGTCAAAGACAT
TGCGCCAACTTCAACAACAACTACAACTATAAATATTTTATGGACTGCTC
AGAACTGTTGCCAACCGCTGACCACACCACAGAAACAAAACTTGTACAAA
AGCTTAGCTCATGATATAAATCAGCATTTGCGATTGTTAATACCTATTTA
TAATACTTACNNNNNNNNNNNNNNNNNNNNNNNNNNNNNNNNNNNNNNNN
NNNNNNNNNNNNNNNNNNNNNNNNGCACTGAGCAACACCCGCGCTTATTG
CATGTAATCGCAAATTTCTTAATCTTAATCCGACTTATGGCGGCGGCAGC
GTTCGTCAAATATTCAAACGGTTCTGCTCTGCACTTTTAATACCCTATAA
ATCAATGTGAATTTTTCATCAAGTTTGTTGTAAATATAAATAATAGTTTT
AATATGCCTATGAAAATATAAAATATCTGTCTTTATGTGGGTCACATAGA
AATCAACAGAAATTCACTGAAAACTATTGGTAATTTTAATTAATCGCATT
TGTATAGAAATGTTTTTTTTATGATAAAAGTTGATGTCAAAATGGTCGCC
AAGTAAATAATCATTTTTTAGTTTGACCTCAACTTACCTTATTTCAGCCT
GTCCCAGATTTTGGAAAAGATCCCTAAATTATGGTTTTGCTTAAAGAACA
CTGACGCGCCAAGAAACTGCTTCGACTTTTATCATTATGTACATAAGCTA
AGTTCTATCAAAAATATAAAAAAATATAATCTCTAATAAAATGTGAATAA
TAATTGGTTGAGAGTGCATTCACACTTCAACATATTCAAAGATATAAATT
TTCTCAGATTTGTTTGATTGCTTGCAGTATTGTTTTTTGGGTTGGTCATG
TGCAATCCAATTGGTTTGGGGAGCCAATTTTATTGGCCAAATGAAATGAT
TGCCACAAAATTGCATCATGCAGTGGGCAGAACATCGCACAGGGATATCA
ATTGGCACAGCTCAGTTTGGTTATTTTTTTTAATGCCACTTTAACTTAAA
TGTAAAAATAATTAAAAAATAGTTTCGCTCCAGCATAGAAAGCAAAAGTA
GACGCTGAAAGCGAAAGAGCGCAAAACTGGTAAAACAGCTTNNNNNNNNN
NNNNNNNNNNNNNNNNNNNNNNNNNNNACGAGAGTTGACTTATTGGAGCA
CTTAGCTCAATTCTTGTTATTGTTACTGTTAATAATACCAGCACAAGCAG
CCCCAGTTNNNNNNNNNNNNNNNNNNNNNNNNNNNNNNNNNNNNTGTCGA
TCAGCTACCGCCTGGGCGAGCCATGAGTTNNNNNNNNNNNNNNNNNNNNN
NNNNNNNNNNNNNNNCCATTCCAAGGTTTTCCCAGCTCGCTGGCGCTATA
AAAGCTTGGGCGGCACCATTGCGGAAGGCAGTTCACTTACAAAATCCATT
GCCGTCGGTCTGGCACTCAACTGGCGTCGCTCTGGATATATTTGAAGCTC
CTTGTTAACGGACTATATAACGTATAGGCGCCAAATCGCGTGTGATATCG
ATACCGATTCTCAGAGCGCGCAGTTTACGTAGTAGCTTTTCAAGGATAAC
CCAAACAAAAATGTTTCGCTTTGTGAGTTGTTGTGCTNNNNNNNNNNNNN
NNNNNNNNNNNNNNNCTTGGCTAATTGTTATATGTTTACTTTTGATCTTT
CGCCGCTGCAGCTCGCATTGACCACACTCGTGACCCTGGCAATGGGCCAG
AACTATCACCAGGATCCCAAGACGGCGGCCATCATCAGTGAGCAGCGTTA
TTTGTCCGGCGATGGTAAATTCGGTGCCGCCTACACACAGGAAGACGGCA
TCAACTTTAAAGAGGAGACAGACGCCGATGGCACACGTCATGGCAGCTAC
AGCTATGTGGATCCTTCTGGACAGCGTCGCACCATCTCCTACACCGCGGG
CAAGAATGGGTAATTAGCCCGAGCAGCGGAACAGCTAATCGATTGCTATA
ATTTCCGCTTATTTTGACAGCTTCCAAGCGTCTGGTGATCATTTGCCAGT
GGNNNNNNNNNNNNNNNNNNNNNNNNNNNNNNNNNNNNNNNNNNNNNNNN
NNNNNNNNNNNNNNNNNNNNNNNNNNNNNNNNNNNNNNNAACAGCCCTCC
TTCCGCAGCAATGACTATGATGATGGCTCCTATGATCCTCGCTACAATGA
TCCCTCTTTTGGCCAGCAGCAGCAGTCTTACCAGCAGCCCGCGCCTCAGC
CGCAGTATCGTCCCGCTCCGGCGCCAGTGCAGCCAGCTTACAATCCGGCT
CCACAACCCGCCTATCAGCAGCCCGCCCCGCAGCCACAGTACCATCAGCC
ACAGCAGCAGGCTGCCTACTACCCGACGACCACGCCCAATCCTCACCGCT
TCTCACCGCCCGGCAAGCTGTCGCTGAACCGCACGCCCGACGGTTTCACC
TACTCCTTCAACAAGGTCTAAGCGACGGAGAGAGAACCACATAGATTGAC
CTTGTTTCTATCGTAATGTTACGTAATCTATCATTTATTCTCACCCAACA
CGAAACACTCCCATGTCTATCTCTAACCCTCTCTTTCTCCATGTCTCTAT
CAAATTCTGTTTCATTCTTCCGTTTTCTTTTCCCAACTCTCAACCACTTA
CTGCTGTTCCAGTTCTTACCTTCATCAAAACTCTTTTGTGATATGTTTGA
GAATGAAAGTGAAAGTGCTGCAAAAATTCTGCACCATTTAAACCTTNNNN
NNNNNNNNNNNNNNNNNNNNNNNNNNNNNNNNNNNNNNNNNNNNNNNNNN
NNNNNNNNNNNNNNNNGTCTAGCAGTTTTTTGTTTGTAATTTATAAATAC
TCCTCAATGCTGTTAAATCCAATTCTACTCTCCTAATGTAAAGCGAAACC
AATAAATTTGTAAGTGTGTTTGCGGTCGATGAAGACGTTGATCAAATGAA
TTCCAAAAATCTTTCAATGCTAGATCGTAATACCCAGCACGGGCCATGGG
ACGTATAAGCAATATATGCATATTGTATCATAAACAAAATTTGTATAGAG
TTTTAAGCAATACACGATATTTAATACGTACCGCCAGCAATTGATTGTCT
TTTCTACTCAAAACAAGTTTTCTTTATATTTTGGGCGTGTGGCGTTTACG
AGTAATTTAATTTTTAACAGATTTATCTAAACACCTTGCCCGGTAAACTC
CCCCATGCACATTGCACATTGCACAACCAACACTTTTTATACATAATACA
AGCACACACACCTTTATACACTGGTAAACAAGTTTTGGTGCTGCGGCTCA
GTTTGATTCTATGCAACAAACAAGGAAAGACACGAAACTGGTTACTTGTT
GGCTAAAATCGTGGCAAAATTGTGGCNNNNNNNNNNNNNNNNNNNNNNNN
NNNNNNNNNNNNTAGAGACCTGTTGAATTCCAATGAAAATGAAAACAAGT
ACCTCCCACACCCGCGTCCAAGAGCAAAGAGTCCAAAGAACCGACAGTGT
AACAACTGGTACCTGAGCCTGAGCCGGAGAGCTATATATAGCTGTGATAC
TCTACCATAATTGAAAAATGTCTGCTATTAGTAAATACCTTGAGAATTCT
AATCTATGCATGATTTGGCCAAAATCTAAATATATGAATGATTGTGAAAT
TTACTACAATACCATTACTAAAGTTGTCTATGGTTAAACTTAAAATATTT
TGTTTATGATGATGTATTATTACAAATTTGAAGCAATGTATATACCTTAC
TTATATATCGTGTATGTATATTATTTTCTTAATTCTTGCCATAGTTATTC
TAGCATAGTGTAGTGTATTAATATCAGCAATTTAAATCAATGCTCCTTAA
AGTGCCTGTTCATAATTTTTTAGTTAGCCAGTTGTAATTTAAGATATTGT
AATACCCTGTCATCAACATTATATGCCATTCGGTTGGTAACGCTTCAGTT
GCTTTATTGTAATTCATTAACTATGAGCTAATATTAGAGCTGTTTGCTCA
ATTATATGCCCCATTGATCGGCCCCCCGCTCGGTTCACCTCAACAGGTGT
TCACTGTAGCCAAGTTAACTTTTCACTTCTGTTGCGCGCATTCTTAGCAC
CACCTCGTGGCTCGCGCACTCGGATTTGCTTTCAAGGTCAGTTTTGTTGT
GGCTCCGCCTCGGACTCCGGTACTACGATTATGGGGCTGTTGAAATTGTT
CAGTCAATTAAGAAAATCANNNNNNNNNNNNNNNNNNNNNNNNNNNNNNN
NNNNNNNNNNNNNNNNNNNNNNNNNNNNNNNNNNNNNNNNNNATAACTGT
GGCAATCGTGTGGCTTACTCAATTGCGGATTTTCGATCACATTTGCGAAA
GAGGTAAAAGCCAAGAATTCGCTGTGGCCACTTTTGGGATAAGCTGTGAT
TGAGTATCCCGTATTCAAACAGGTATANNNNNNNNNNNNNNNNNNNNNNN
NNACCCGAACCAGGCTATATATAGTAGTTATATCATTTCGGCTGTAAGAT
TTATAAGCCAAATGGCCTGTATAATAAAGCTTATAATAAGTAAATCGCCG
GAAATCAGCTGACATTTCGAACTCCCTTAACACCAGGATCGCTTCAAGAC
ACAAAAATATGAATTTGAATCAGACAGCTTACTAACTGGCGCCATCTAGT
GTACGGTAGCCAAAAGGCATTTGAGAGAAAACGGGCAAACCAGCAGATGG
CGCTGTAAACCTAGTGTTGTTCTGCAATAGCAGAGACAGCAACCACAATA
GTTTTATATTTTAACAATTTCATAAAACTAAATCGAAATACCAAATGCCC
GCGCAGCTTAAGTGTTTGAGTGGACTTACACGCGAGAGATCGAAGCGTTT
AAATAACATAACTATATATATATATATTAACAACGAAGATCTAATAGTAC
CCAATGCAAATTCTATTCAGATGAAAAATGTTCATTCTTGAAGGACCCAT
TTCATTCATTTTGAATAAAAAATAGGAATGGCGCTGATAGTTTCATATTT
CCACAGTTTTCCAGTTGATATACTTAATAGTTCTAGAAACTGCCTTTGAA
AGAGAAGTTGAATGCCCGTTGATTGTTGCGGCGAAATCTAAAGTAAATGG
TTTGCTATATTTACATAATTTACATAAAACAAGTCTATACATTTTAAAAT
AAACATATTAAAATATATATTTAAATAAGTACGTCTTAAAGACTAAGCCT
CGCCTCGAATCCCGCATCACACATTGATAACCAGCGCCGATCTGTACTTT
CTTTTTGGCTTGATAATGTGCTTCAATTTCGGTGAGGGCTTCAGCTCGAC
GACGGGCGGGCGCCTGTGTGGTCGGCTGCCCTTGGGAGGGGACAGTTGCG
