# Supplementary material for: SMCis: An Effective Algorithm for Discovery of Cis-Regulatory Modules
Source: PLoS One. 2016 Sep 16;11(9):e0162968. doi: 10.1371/journal.pone.0162968 (PMC5026350; doi:10.1371/journal.pone.0162968)
Supplement: S1 Datasets — (ZIP) [file pone.0162968.s001.zip › dataset/Drosophila/Masked/dwil_eve.fa.masked]

>scf2_1100000004513:15499,55498
AAATATAATGTTTAGTTACAATACCTAAAACACAAAAAATAGCTTCATGG
CTTAAGCTGTGACTGCTATGTAAATACAGTTAACTACCACTTTTTGGTAA
CCAAAATCCTCATTCTAAATCATTTTCATCCGATTCATGGAATGCATCAC
TTTGATGTCTCCGATTGAAAGCATCGGCTGCTATTTTCTTTAAATATTTC
ACTGTGGCCACATCATTTTGGTTAACTAATTTCAATAGAGCTCCATCTTT
ACGTTTTAATAGTTGATGAGGTGCACCAAATTCCACAATTTTGCCAGCTT
CCATTACCAAAACACTATCATTGCCCATTACCGTGTGGAGTCTATGGGCA
ATGGTCAGAACTGTGCAATGTTTAAATTTTGTTTGTATCGTTTCCTGTAT
CAATATATCCGTTCTACAAAGGATTAGGAAAATTAGTATTCAGTTAGGGA
TAATTTTTATTCTGTTACTTACTCCGGGTCCACATTAGCTGTTGCCTCGT
CCATGACGAGCACTCGATTCTCTCGCAGAATAGCCCTGGCGAGACACACC
AATTGCCTTTGGCCCATACTGAAATTGGAGCCACCATCCTGCATGGAATA
GGAGAGACCACCATCCAAGCTGCTTACATATTTCTTTAATTTCACATCGT
CTAGAGCACACCACAAGGCGTCATCTGATCTCTGCGCAAAAGGATCCAGA
TTGAAACGCAACGAGCCCGAAAATAAAATCGGATCTTGGGGTATTATCGA
TATGCGACTACGTAAATCGTGAAGACCCAATTTGGCTATATCCAGGCCAT
CAATCTCAATGGTGCCCTCATTGAGAGCCAGCCGGAATAGGGCTTGTATA
ATGGATGACTTGCCGGCTCCAGTGCGTCCTACAATGCCAATTTTCTCCAT
GGGTTGTGATTCAAAACTCAGTCCCTTGAGAATGCAAACATCGTCGGGTG
AATAACGCATGCTGAGATCCCGGAAACGTAAATGTCCTGCCTGTGGCCAA
TCATCGGAAAGCTTTACATTTTCCGGTGTCACCAAGTCGGGCTCTGATGG
TGTCTGTGCATACTCCAATATACGCTCCACACTGGTCATGTTATTTTCCA
TTTCCGCCGTTTGTCTCATGCCCCACTGGCACATAATGACCAAGGTCATG
GACTGGGTAATGGCCAAGCCGACATCACCACTATAGAAACTCTGTTGAAT
GACCAGAAAACTAAAGGTCACTGCCATTATATAGACCACACAAATGAGAT
CGGTCCAAAAGGAAAATGCACGATTCGCACTCGTATACAGAAAGAGGGCC
GTCGAGTTGGTATTCTGATGACCGTGGAAAGTCTTTTCCAGCTCTACTGA
AGCATCCAAGGAGCGTATGGTAGTCAGGCCATGAAACGTTTGATTTGTGT
GTGTATAAATGGGACTACGAGCTGCAATGGAAAACGTTTAGAGATTAAGA
TCCGATGATTCTGATTCATATATGTCAACTTCTTACTCAAACTCTCGATT
CGCTTCAGACTGCGACTGGCTCCAATGTAGTAGGCACGACACAGATACAA
GAGGATCACCATGATGGCAGCTGGTATCAATAGCCAATAGTTGGCTATGG
CCACAATCACAAGAACAGCGACCACATCCACCAGGAATTGCAGGGAATCC
ATCATGGCCTGAGGCAGAGACACATCCACATTTTGTATATCACTGGAGAA
GCGGTTAAGCACCCTCCCCGAAGGATTCGTATTGAAGAAATACATCCAGG
AACGTATAATGCCACGATAGAGTTGATCATGAAGCCTCAACGAGATGCGC
AGACACATGAAAAAGAATCCAAATGTCCTCAGCAAGTAAAGGGCCAAGGT
ACAAAGCAAGAGCACGGTATACCACGTGACCATTTGTGTTCGTGTGGCTT
CATCGACAGATTCATTATCACGATTCTCCTCCCAAGTGGCCCAGCGTGAG
ATGAATATATCCATGGCCGCTTGACAGGCTCTGGCCAAAATGAACAGCAG
AAACACCACGATGACCATCAATGGAGCATTCATAGCCCGAAAATAGGCCT
TGTAGGTGGCAAAGGAGACGGCCCCCTGCTCTTGATGTTCGGCAAAGGCT
TCGTCGTTGGGATCGTCGGGATTGGCTCCATCTACACTTAGCTGCTTGGA
TGTACGATCCACTTGACTCAGGACCCGTTTAACTTGGACTTTATCTGCTT
CAATTGCCTCCAGATCCAGAGCAGCATGTTGACTTATGATATCTTTGAGT
TGCTCATAGGAACCCTGCTGGGTTAGCCTACCCGACTCCATCAGGAGCAA
ATGGTCGACATCCTTTAGCAGCTGCACATGATGCGTGACCAGAATCCGCA
TTTTACCATGGAGCAGACGATAAAAACACTTGTCCATTAGCAACTTACCC
ACCTGGGCATCAACGGCAGCTAAGGGATCATCAAAGATGTAGATATCCGC
CTGTCTATACACAGCTCGAGCCAAACTGATGCGGGCCTTTTGACCACCAC
TAAGACTGATCCCGCGCTCACCCACTATGGTAGCATCTCCATGTGGCAAT
AGGGACAAATCCCGCTCCAATTGGCAGGCATGCAAAACTGCTCGGTAGCG
TTCCTCATCGAAGGTCTCTACAAATAAAATATTCTCCCTAATGCTGGCCT
GGAATACCCAAGGCTGTTGCGCAACATAACTGATCCTTCCATGTATCTCC
ACACGTCCGTCAAGTAGCTCCAGTTCACCCAATATGGCATGAAGCAGGGT
AGTCTTACCCGATCCCACATTGCCAACAATGCCAACAAATTGATCCGCTT
TGATGGCAAAGCTAATGCTCTCAAGGTGACAACGACGACGTTGCTGAACA
GAAGCTTTATCCCAACTGGCGCTGACTGCAGCAAAGCTAAGGGATTTCAC
CTCACTTTTGGTGCAATGACGACGTCCATAAGGTGATGGTTTCTCCACAT
CCGAGTCCAGTTTGAGGCCAGGATTATCCCGACAACAACCTTCCGTAGAT
GGTTTCTCCGTTTGCTTCAGGAATTCCACAACACGACGAGCACTGACCAA
AGTCTGGGCCCAAGTGGTTACAGCCAAGGGCCAAAAATGGAGCAACGAAT
CATTGAGAAGACTATAATACGAGGAGAGTATGAAGACCTTGCGGGCCGTG
ACCACTTCTCCCGTATACACATAGGCAATCAGACTGAGGAAAAGTGAAAT
CTTGGATATCATATTGGTGCACTGGAGTCCCGCATAGATGCTGACGGAAC
CCCGTATGGCTCGCACTTCCGATTTCCTCACCTCGGCTATGAGGCGGCCA
AAGGATTTCTCCCAAGCATACATTTTGATCACCTGAATGGCACTTATAAT
CTCGCTCATCCGCTTAACCCTCTCATCACGATGCTCCGCCGAGAGGGAAC
GGAAATGTGTGGCCGCCTTAGCTGCCCAGGCCTGAAGGGGAATGAGCAAT
ACAATGAATGCGATTCCTATAATTGCTGTCCAGTCGACTGTCACAAACAT
TATATAACCGAATATCACAGCCTCCACTGGACCCTTCCACAGATCGTGAA
AGAAGTAAAAGGTCAAATCAAACTGCGGCAGGTCAATGGACATTACGGAA
ATGGCCAAAGCTCCCAGGCTCTCACCACTGCTCACAGAGGCCCGCAAACA
TTTCCTATAGACCAGACCAGCGAACGCCAGACGTATTCTTGTGCCCAGCG
CAAATACATAGAACATAAACGGATGGAACACCAGTGAGGTCACCAAAGAG
CAGAGCACAATTCCCATGGCATAGAGATAGGCGCTCTCTTTGCTTATGCT
CGTCTGACCCTGGGAAAAGTATGAGATCAATCCTCCCAACAACAGAGGTT
GAAAGGCGCTAAAAATGGCAAGAGAAATAATAAATCTACTGTCCAATTTA
TCAGAATTTCCATCTCACTCACTGTATGGCTATTTCTAGTGCGGAATATA
GGACACAAATTGGAACAAATTGCCAGCCAAATACTTTAAATATTAAATGC
AGCACATTGGGTTTCTTGCGTTGTCTCTCCCTCTCCCAATGCGGTTGTAA
ATCCTCGGCCAGAGATTCACTATCGAAACTGGGCAAATGTTCGTACAATT
CATTTGCATCCAATTGGTCATGACGTCCCTTACGGAACATCGAACGCATC
CAGCTACAAAAAAAAAAATCAATGTGATTAGAACTGTCAATTACCAGGGC
CAATATCTTATCAATATTTGTAGTAGTCAGTCCTATCAAATACACTCTAG
ACACAAAGCTTAAAGATGACACCACATAATTCTGGTTCCATTAAACGTGA
CCAGGGACAGGTCATTGGGAAAAACTATAAAATATTGGTCGTAAATCATT
TATTGCAGAGGATAACTAACAATTAGCTCGAATCAAAGGAAGAAGATCTA
GAAATTCTATGGACTATAATTTAAAATTTATCTATCCTATGCCGAATCTA
TATCGCGGGAACCAAAAACTCCGAAGATATTAGCTTTCGGGATCATAATG
CAAATTAAAAGATCACTTTCCTATGTCAAACATGAATGAAAAGCAGTAAA
AAACGATTCGCAAGATATTGATTTTATTTAGAACTGTTGACATAAGTTTT
TTGGTTATTCCTCCGTTTTTGAGATTGTATTTTCGGCATTTTCTAACCGT
ATTTTAAAAAATTTAATATTTATTAAATGGCAATTAAGTAAATTTACAAA
TTATTTCAAACTACAATCAATTGGGTATTTAAAAAACTTAATTTCAACCC
CATTTTAAAAAAAAATCGTGATATATAAAATAGTCACGATATTTTGCAAA
AATTGGCAGAAAATTTAGTTGTCGAGATTTGAAAGACATTATTCGATTTT
GAATATAAAGACCTGAATTTTTCACAATTTCCAAAAATTAACTAAAATAG
CTTTTTAAAATTAAGGTTTATTGGAATATAAACAACAAAATATTCCAATT
AACCTTAATTTTATAAAGCTATTTTAGTTAATTTTTGGATATTATCAAAA
ATTCAGTTGGCATTTTTTGTCTCACTTGAAAAGATCACTTGATAATTAGA
GTAATTTTTATTGTGATTGAAAATGGAATTTGAAAGCGTTAAAATCGTTT
AAAATTTGCAAAAGTTACAAATTCTTAAAGTTAAGAGTTTTTACAAAATT
TTGAGAAAATCCGTAGCATTTGCTAATTTGGCATTCGGTTAATCCGACAC
TTTGTAGAACCTCACTAACATTAAAATTATACGGGTTGTTTAGGAACGAT
TTTAATCCGCGTAAAATTCGGATATGAAAAGCAAGGATATGATTTCAAAT
AATAACAACTTTAAAAATATATCCAATTATTTCATCACCTATTTAAAAAC
TGTCTTAAAATAGTATCTGTCTTTGATTTGTATCTTTTCTTCAAATATAA
TCACTAATCAGTAGTACTATTTTTATAAACACTTAATCGTTGTTTGTCAT
TGACCATGGTCAATACTGGATTTATCTCTAGATCACTTTCTTTGCGGGTA
TTAAACTTCACCTTCATAAACGACCCTTTTAGAGTAACTCACACAAAAAA
CCATTTTGATAGAAAATTTGCCTTTAAAAACGGATTTGGTAGACGTTTAA
CGTTTTCTTTTTTATACGACGAATTCATGTTGCTGCTCCATGCCACGAAA
AACTCACAACGAATGAGCCAAAAACTACGTATGCGGTAGCTTTTAAGTGT
CTGGGCCCAGTTGATAGTATTTACTTAAAGAGTCCACCATCTTATACGGC
TTTTGCACTAGGCACCCACTGATAAAGACATCAGTCCAAATGTTAGCCGA
GCCGAGCAAACAAAACGATTGGTTACGAGATAGACTTGATAAGAGAGATA
TTGAACTATGGTAAACGTAATCTATAGCTGGAGTGGCCTGCAATACAATT
GTGAATGATTGTCGGCCATTATTGCAATTACTTGAGCCATTATAAGTCTT
GAAAGATTTCCGGTTCAATCGTCCTTACAAACTTTAAATAGTTGCATACT
ATTTTAGTTTCTTATCGGGTAGACACGCTTGTTACGCATTCACGTCATAG
ACGTCCGACTATTTTTGGATCCCATTGAGAAATCTAGCCATGTTTAGATA
AGATTGACCATTTAATGTTTAGTCATAAGTAATGTGAGTGATATTTGGTT
TTGGTAGATTGACATAGCACAGCCATTGGGCAAGGCAGCAATTAATTGTT
TAATAGATATTAATTTTATATATATAAATAATAATTGGAATGCTAAAACA
AAGAGAACAACACATAATAATCCATTGACTAACATAAAATACATAAATTG
TGGAGCATAATACATATAATAAATTGGTTTTAAATTGATTTTACACATAT
TCTAAGGCAAAGAATGCAAATTGTGAAGCGTATAGAGCTCATCTGTGCGA
TCGTATGCTATGCGAGTATATTGCAACATAGCTGGAAGCTTCTCTATGGC
TTTTGGAACATCATCACATACACGCCGCAAAAGATCTCCTCTTGTGGGCA
TGGCATACATGGCCAGGGCAGCTCCTTTTCTAATTAGAAACGGATGATGC
TTACCCAATGTATCATCATACGCCGATTTGCATACATCATGGGTTTTGTC
CACATCCATGATACCCTGAACACGATCCAGAAACTCATAGACAAACTCTA
AGAGAGACGGAGAGAAAAAGATAAGGAATGAGCTTCAAGAGTGACACTTA
AAAAAACAATCTTATCTAACCCAGGCCACGATGCAATCTCAGAAGCGTGC
GACTCCCAGATACGTAACCCTTTTTCTTAAGTAAATTATTATCCTTTTCA
TGGAGCAGCATGGCCTTAATACTCTCAAATGGTTTCTCCTCATCCGTGTC
CGTTCGTCTAAGATCGTATAGAATGTCAATTTTGGTACGCACATCGCTAC
TGACAAAGCTGAAAACGCTTCCCATAAGTTGGAAGAATTTCATTATCTCC
TCATAGGCAGCCAAGTAGGCATCCAAGAGCACATCGTCCCCATCTAGAAG
GCTGCTTTCAAAGAGCTCGGCAACTTTCTCGATGTCAAAACAATCAAGAA
CAGGGGATGAAATCACATCAGTGGTCAAGTTCCCGTTGGACATTGTTATC
CTTTTTCTTTTTTGTTTATTCTCTTTTTTGTTATGCCTTTTTACTGTTCC
TTTCCTTTATTTATTCCTTTTCTTTGTTATTGTTCTTTTGCTTCGCCAAT
GCCAATTCGCCCTCAAGAAATTCGCACCGCAGTTACGAATTCGCCCACTT
ATTTGGCGGCACCGAGCAATAAATCCGCCCGAAAAAATCGATAAAATATC
GATGCTGCCATCGATGAATTTTGCAACACTAATGTCGATGTAGATTTTTT
TTTAGATTTTGGAAATTTCCCGAAATTATTAAAAAAGCTGGACGTGAGAC
GTTCATTAAGCACAAACGTCAACATATTTGCAAGCACAAACACACAAAAA
TAGTCATGGCAGACGATTGGGGTGAGTAGTGCTTTGTGGCACATTCATTG
GGAACGGGAACACGCGGGTGCGTCATCAAAAACCTGGCAAATCCGAGACA
TCAAAAATAAACGTGGGCGCTGCGCATGTGGCGATTGAGCCCCTAAAAAC
CACCTCCTTTGTTACCAGGAACAAGGTAACGATCGACTTCAAAACTTATG
TATAGTCATCCCCGTGAAAGATCCAAAGTGGACAGGGTACCTGCCCAAGC
CAACCTTGATGTATATTTTTAGACTGTCCAACTAACCAATAAAATTGTTG
TCTATTTTTTTGCTGGCAGAGTCCGCAGCAGACAGTGAAGTTGTCATACT
ACCAAATGCAGCCAACAATATAAACAAGTGGGAGGGTGAGGATGACGATG
AGGATGTCAAGGTAAGTACCTAAAGATGCTAAACAAATACCTTTCCATTT
CCCAACAGTCAGCATAAATATTATTATTGTTGTTGTTTTTTGGTTAATGC
TGTTGGTCGAAACGAGTTTTGCTTTGCATTCGTTTAATTGATTTCACTTT
CACATATTGCACACGTGTTAACNNNNNNNNNNNNNNNNNNNNNNNNNNNN
NNNNNNNNNNNNCTAGGAAAGCTGNNNNNNNNNNNNNNNNNNNNNNNNNN
NNNNNNNNCCCACAAAAACAGAAGTGCCAGTCAAACCTAAGCCAACCAGA
GCTCTTAAAGCCAAACTAGAAGAAGAGGAGGTAAACCACAATTTGGGGAT
AAATAATGAAATTTCAACAATTTACTTAAATTTTTAGCGACTCCGAGAAG
CAGAGGAAGAGAAACGTCTAGCGAATTTAACGCCCGAAGAGAAATTTGCC
GAAAAACTGCGTGTAAAGAAAATGCAAGAGGAATCCGATATGAAACACAC
CTTGGACACATTTGGTGTGACGAGTATAAGCGGTGGACTGGAGTCTTTTA
ATCCGGAAAGTAAAGAGGAATTTAAGGAATTCGGTGACACGCTTAGCTGG
AAAGTAGCACAATTCAAGGAATCGCCACATTTTCCACAATTTGTTGAGGA
TCTAGTGCGTAGCATATGTGTGAATTGTAAGTACTAATTACACACTCCAT
CCAGAGTGTATGTGTGCGATTCTCGTAATCTCTCTAATCTGTTTCACTTG
ATAGTGAGTGCTGCTGACATTAAAAAGGTCAAAATAAATGTGGAGCTCTT
ACATTCGGAAAAACTTAAATTNNNNNNNNNNNNNNNNNNNNNNNNNNNNN
NNNNNNNNNNNNNNNNNNTGTCACTGCGCACTGAAAATGATGTATGACAA
TGTCTCATGTCCTTTCAAGAATTAACTCAATTAATTCATTGTATGTACTT
TTTTTTTCTAGGATATTGATGGCTACCAAAAGTATGGCAATGATTTTACA
GACGATTACGATGACTTTATGTGAATAGAAGATTCCCACATATATATGTA
TGCATATATAACGTATATATCTTCTTAAATATTGAAATACAAAAAAAAAA
GTTGCTTGTTGAAAAAAAAAAAAGTTCTTTGTGTTAAAAGAAACTGCGCA
GGAATTTAAATCCTTTGTTGACCTATGTAAGCATAATTGNNNNNNNNNNN
NNNNNNNNNNNNNNNNNNNNNNNNNNNNNNNNNNNNNNNNNNNNNNNNNN
NNNNNNNNNNNNNNNNNNNNNNNNNNNNNNNNNNNNNNNNNNNGGCAAAA
AATAGTCGTCAAGTCAAGCAATCAAGAAACCTCAACGAACATTTTGAAAA
ACCAACTACAGAATATTTAGGTACATATAATTAATTAAATTATGGAGNNN
NNNNNNNNNNNNNNNNNNNNNNNNNNNNNNNNNNNNNNNNNNNNNNNNNN
NNTTCTGAATGGCTTCTTGTAAAATTTACTTTTGTAAAAAAAAAAACAAA
ACACAAAATTATAAGACGATATTAAACAAGAAAAACATATAATTATTGTG
TAAAAATAAAAGAAAGACACTTTTTTATTATTCGCGGACTCCATGAAGAA
GACATTGACTGAGCCCAAAAGGCTGATTCATCCCAATAGATTGATTCGCA
CAAACGGACAGTCGGACTTGGCTATATCCAGGGACGAATTCGCTTCTTCT
CATATTCTTATTATTATTGGAAGGCCTGGTTTTTAAAAATTAAGCGACCT
AGGACTTTGACCTAATGTCTGCTTCTCTGCGCTAGATTGCCCTATTGTAG
TGACTAACTTACTCGGACAAACTTACTACAGACCATCTATGTGCTATACT
ATCTATATCAATCCACAAAATTCAGAAGCCATTGTTCCACAACATTCCTG
CCATTGCGCTTTATTCGATCAGGTGAGTCAATGTCACTTGATCAGAGATC
TCAAATCGATTTCCTAAAAACCCAAATAGAAGGCAACTTGTCGCGAATTA
CCGACAACTGTTGGCGGAATCATATCACTTTCTTTGGAAAAGAAGAGTGG
GGATCGGCCGTTTTCTTCACCAGAATCAGCCTGGTCTTGAGATTTAGACC
GAACTGGAGTCGTCGCTGTCATGGAAAGATTTTGTAAACCGAGTAGGAAG
TCCAAACTAGTTTACATAAATTCATATATCAACTTGTAGATACCCTCTAG
CTCGCAGGTAATGTAACTAGTTCGATCAAGGCCAATCAGCAAGTAGTACA
GGGTATTCATTGTATACGAAAACCAATTGTTGAATGACAACTGTTTGCTT
TTTTTTAGGGGTCTTTGTTTTGCCGCGCCAAATAGATAAACTTTTATCAT
TTTCTCGATAAATAATCGATTTTTATCGCGAAATCCCGATATGCATATAA
AAAAAGCGCCATAATTAAAAAATGTTAATTTTGCGAATGCATCTCGGCAG
AAACTTCAAATGTGGGGAGTCATGAGTGTAGGGCAATGGGAAATTAAATA
TGCACCAATTGCCAAAAAAGCAGAGGGACGCAACAAGGTTGGACTTGGCG
ACGTTGGGAAATGAAAAAGACGTATAATAGAGAAAGATATCATGAGTGAC
ATTCACTGATATAAATTATAGGGAGCATACCTACATGAAAGCTGTAGATA
TTCTTTTAATTAGGAGTTGAGCATCTGTTTCGTAATGGGTCTTGTTTTAA
TTTTTATAAAAACTTGAATTTGTAAGTTGAAGCTTTCGCGCCTCACATTG
CAAATAATGGTGGGACGGACAAAATACTGGGAGTCGGTAAAAAAATACTC
TCCAAATTGGCATCTCTGTTGTTTTGTGGTTAAATTGCCCAGCACTAAAG
TAAGCCAACGCGTGCTTCNNNNNNNNNNNNNNNNNNNNNNNNNNNNNAAT
GGCAAATAACTTTAATAAATTCCGCCAAGGTGAGTGATCAAAATTTGCAA
AGCTTCTATTAGAGCTAATCAGTAAATTATTGCAGACGCAGTCAAAAGAG
AGTTACCGAACTCTGATGATGAGGAAGAAGCGGCGCAATTGGCGGAGGAT
GGGGATATTTGTGAAAATGTGGTAACAGAGTTCCCATTTCAATTTAATCT
TAAAGATGAGGTTGCGATATCCCTGCAACAGGATTATGTGCTTAGTTTGG
GTGCGGATACACTGTTCACACGCCTGGCCGTAGGTCTATCAAACAATGCG
GTACAAATTCATGATATTAATCCGGCCGGGTCATCCATTTCGAATCACTA
CAATCTGATGGATAATGGCGAGGGCAGTAAGGTGTCCATATGCGGTTTGC
GTTTCCTTGACGATACTCCAAATCTGCTCCTGGTGGGCTCCACAGATGGC
CCGGTGCGTCTGTTCGACTTGCGTACATCCGCGGAACAGGCCAGATATGA
GTACAAGACACAGTCCTTTGACGTGCCCGAATCCATAACCAGTTTCGATT
CTAATGCCAACGGAAGGATTATTTGCTGCGGGACGGAGCAGTACATGAGT
AACACCTTTCTCCTGTTCTTCGATGTAAGGACACGCAAGCAGATGGGTGC
CTTCTTTGAGAGTCATGAGAAAGATGTGACCAGCGTGCGGTTCCACAAGA
GTAATCCAGATCTCTTGTGCTCGGGCAGTGTTGATGGGCTGATTAATATA
TTCGATATTAAAGAGCCGGATGAGGATGAAGCCCTACAAAATACCATCAA
TACAGAGAGTAGCGTCTATCGTTTAAATTGGCATAAGAATGTCTATGAGA
AGGATATCATCTCGTGCATCACATCAACTAACGATTTCAAGAGCTATGAA
TGCGGGGAGGGTGACGAGGTCGCGTCCTTTGAACGCCCCGAAATAGTGAC
AGGCATAAGGCGTAAAAATCCCGCAAATTTCAACTTGATCAACGCCCACA
ATATGACGGATAACAGTATATTCCTTCTTGCCGGCACGAACCATAAAGAA
GGGTAGGTCAAAACTTTATAAATTAAATGTGTTTGTCTCTAATTCATCTA
CTTTTAATAGGGAAATTCTGCGCTCCGTTGGTGTCATGAAGAACAAACTC
CAGCCTTTGGCCAATTTCACCGGCAATAAGCAAATTGTTCGAGATAGTTT
GTTTGATGCAAAACGTAATATTTTATTCACCGGCGGCGAATGCGGTTTTA
TTACTCTCTGGACAAGCGATACGGTGCCTGAAACGATCAAAACCAGTGGC
AAGATGAAGGTCAAAACAAAGTCAAATAAAAGGACACCATACTAAGAAAA
AAGTTATTTGAATTTGGAATATACCAAAACATGTTGGAAATTGAAAGGAT
TACGAAGTTCCTTTATAAAGCTTAAAGATGCCGTGATGTTGTATTACAGA
AGTTATACATTTTATAAAATATGATGAATATTACATATTTCAAACTGAAT
TTGTTAATGTTATCGCATCCCAACGAATAATAAATTAAATATTAAAATTA
AGTTACCTCAATTTTGAAACTGTGCTACCGGGAAACAAATTCTAAATACA
TTTACAAATTGTTGCATACTTCTATGCTCAACTACTGAGGTTATGACTCG
AGAGGGCGACAGCGGACCAAATGTAGATAGCTATCTACACGAAAAAGAAC
TCAGAGGCGGCATAAGAAAAACAAAAATTTCAAAAATATATTTAAATTAT
AATTTTATTAGACTGCTGCTACCCTTTATTAAGCTTGAAAATCAAAGTAA
ATTAAATTGATTAAGAAAAAAAACATTATAAAGAATAAAATAAAGGCAAA
AATAATGAAGATACAAGAAAAAATGAATAAATTAGAATTGCAGGTTATGT
GACATTCCTCTTTATACATAAATTTTTGAGCCATTTAACTAATAACAGAT
ATAGTCAGGCTCAATTCAAGCAAAATATATAAATTAAAGCTCAAAATGTC
AAAAATAATGAAACAAAAAGAAACCAACCATCAATTTCAAAATAATTGTG
CTTATTTATTATAATCTCTCTATTAAACTTGTAATGCTTTCATAATATAC
AAACAATTGAGACCCAATTTACCTACTTAGGTCAGATCAATGTGAGTTCT
GCTTAGTAAAAAATTAACACATCCTTAAGCAGCATCCTGTGCTGCATTTA
TGTTTTCCTTTTTCNNNNNNNNNNNNNNNNNNNNNNNNNNNNNNNCCGCT
GTAGTTTCTTTTAGAGCGTAACTCAATTAGTCCTGCAGTGGGCATTTCAA
ATGCCATGCCCACAAATCGCCTAATCCAACTGCCACTGACCCGTTTCTGT
TGCTGTTGCCTTCTTTTTCTCTTGGCTAAATGTTGACAAATACAACACCT
ACGATACAAATAAAATTGCTACAGAAGTCCCACCTAAAAATATCAAAAAC
CAACCATCAATTTCTTGGATAGGCCTAACCGGAACGACTTAATTTTCACA
AATTTACGCCAAGTCCATCGAGTGAGTGCTNNNNNNNNNNNNNNNNNNNN
NNNNNNNNNNNNNNNNAGAGATGGTCGTCGTCCTGCAGCGCACAGGACTC
TCAATCTATACGCTCGGACAAAAACCGCCACTCACCGTGGCTAATTGCTG
AATGAATAAAAACTGGTCACTGGGCACTGTGAAGAATTCCATCGAAATGG
ACCAAAAACTGGTAGTTGACTAGACCGAGCCATGCCGAGCAACCAAAATA
TTATGGTGTTCCCCGCTGTTCCAGCGCAGTCGGAGCACAAATTTGCTGCG
GTAAGAAGATGCTGTTTGTGGGTCTATTGCTTCTTCTCTTCGTCTCTCTC
TCTGCCTTTGGCGGCATATTCTACACATATTCAGTGGTCCTGTCGTCGTT
GTTTTCTTATGATTTGACATATCTGTTGGCAGGACGCTTGACCCTGAACC
GAACTACACACAGGGATGAGCTGAGATGTTTTGGGTGTTCCACTTTGATG
TGATTCGTCAATGTGGTAGACTACTGGCTACCGACAGGCCCAAAGATACC
GAGTGGTTCTGCTGTGCTCTGTGGCTTTCCAGCGGTGTTTGTTGGCGAAT
CTGTTTCGGTGTCCGAAGGTCACCATCGGTGCCGCCGCCTGTTGGGTCTC
ATACCGCAATACGCTGTATTTATAGTAAACGTAAAAGATTGATTTTCCAT
TTTGTGGTGGCTTCCCGCTAACAAACCATGTCCACAAATCCAAAGAAGAC
TTTATTCTAAGATTGAGGTTCGACTTGCAAATAATGAAAGGCAGATTTGG
CTTAAAAATTTTATCAGATTCTAACTGAAGGCAGGACATCGTTAATGAGT
GTTGTAATAAACCTTCGAATCAAGTTTTCGAATCGGTTTCCTCCCAAACT
AAAACAGGCAGAATGGTTTATTTTTTAATAAAGTCATTTTGCATCTTTTT
GGGTTCACTTCGTTTTAATAAAGCTGTGTTCTTATGTAACTACTACTAGA
ATTATGAATAGTGCTTTTAAGATGTATTTCGCAAAGAACATAAAAAAATT
TAAAAAACCAAGATAAGATAAACGGAATCCAATCATTATGCTCTTCTTTG
TATCCTATTCTTTGAAATGCAGTAGAATCCTGTTATAACGACTCCGCCTA
TAACGTCCGTCCAGTTATAGCGACTAAAGTTCGATGAGTGATTGGTTGGT
CCCAATACAAACTTACATATATGAAAGGGCCTCCAGTTAGTGACGAGGTA
GTGACGAGAGCTGAGCACCGCCAAAAAATAGTTTGTTATAAATATATTGC
CATTCAAAAAGCAAGCAAGAGTTGAATCTATTCAGCTGAGAGGCACTGTA
TTTATGTATTATCTATAGACAATGTTTGCTTACAATATTATTATTTTTTA
CACAGGATACTAAACAATTTCTTTATATGGGCATTTTTTTTTTACACAGG
ATAGGAACAGGACAGGAAAATTTCTTTATATGGGTATTTCCGCGGAAGTG
TCAACCAAGTGCAAAAAATTAAACCATCTTGAAACTCTTTGTTTTTTTTT
TTAAATCCTTATCAGAAAATGTTTAAATTTTAATATTTTATGTATTTTGA
GAATATATGAATTTACCGTAATGAGCAAATTGAATGCAATCATATATGTT
TAAGTAAGTACTTGAACTAGCTTATGGCATACTTTAAGGGGGCAAAGTTT
TACCATTTCACAGCCTTCAACTATGTATGTATGTATGTGTTTACCTTGAT
TCATTTTTAGCGAATGATTTTAATTTATTTCGCAATGGCGACAATTAATG
TAATTTTTGTGTAACTAACTATATACTTGCCTTTGATTGAAATATAGTCA
AATAAAATACAGAATTTATGAAAACATACAAAACTTGCTGTTCGAAAAGT
CGAAAAGTGGTCATAAATGGGTTAAGATGCTATCCAAATATTCTAAAATG
TATACAGTTTTCCATTAGTTACTCGTACNNNNNNNNNNNNNNNNNNNNNN
NNNNNNNNNNNNNCTTTAATTCATTTTTTATAGACTTTCCAATCTCATAA
TGAACTCATTTGTCGTCTTTTACTTCTGTTTGTTTTTTCTGTAGCCATAA
GTATCTGCGGTACTTTCGTGTTCCCATTTTTCCATTCTTAAAAAAAGAAA
ACCACCAAATCATATCCTGACAATGCCAGGACAATCGCTCACCTAATTAT
TTGGCACAATTGTTTAGGGCCTCTTTAGAGGCTCGTGCTTGTAGTGTGGA
CCNNNNNNNNNNNNNNNNNNNNNNNNNCGCGAGCCAATTTTTAAATTTTA
TGTGCTCTTTTTATGAGTTTTTTCTATTGTGTTTGTCTAATTTTTCAGCA
ACATTTGTNNNNNNNNNNNNNNNNNNNNNNNNNNNNGCTCATGCTGACCT
ACAAATTGTCCTAATTACTAGGACCTGACCCAGGTTCTGGGTTTTGTATT
TGTCGCATTTTATTACGCGCTCGCATTTCCACTAAAAATTGGAACGAACC
TTTGGAAAAAGAAGGAAGAAGGAAAAAAAACGGGCAAACGGTAGGTAGGT
GATCCGGACGCGCCTTTTTATTAGTGCAGAACCTTCGGCGGAACTAGAAC
AACGACACCAACGACCACAACAGCCCACAGCGGGCCACTTCGCCACTCCG
AGGAGATCGCTTTGCATCGAGAGAGTATCAAGNNNNNNNNNNNNNNNNNN
NNNNNNNNNNNNNNNNATTAGAAAACTAGATCAGTTTTTTGTTTCGGTTT
TCTTCCGATTTTTGTGCTGCCTTAGGTCTTCGTTCGTTCACATTTTATGA
TCTCGTTTTCCATTGTTTTGCAACGAAAAATTATGGTATATGCAGATTTT
TATGGGCACCATTTCCCGGGAACATCCATATCCTGTCGCGTTGAACGGTA
TTAAGAAACTAGATCAAGTTTGTTTTTTGTTTTCCACTGTTGGTCCCCAT
TGTTTCGATTTTTACGCTGCGCTACTTTTTTTCCTCGAACGCAACGAAAT
GCTCTAATTTTTTAATTCCTCAATTCTTCAAGACGTGGGTTTTTATGGTT
CAGAGTTTTTCCACAAGGTTGTTGCTAGTCGTCTCTATGGACATTGCTCT
ATTTACCTGTTAATTGTGGCCATAATTTACATTTTCTTCAAATATATATA
TTTTTTTTTGTTATTTTTTTCGAAGGATACATTTTCATATTTTGTATACA
AATTTTTATTGAGATCTTTTCGAGCTGTTCGTTCACAAGGTTGCATTGGC
ATTTGCATAAGCAAAGTGTTGGACCATGCAGATTTTTCTTGAAATTTAAA
GACTTTAAGGAACTTAAGAGAAAAAAAAAGGAGGTTGCCTATATCTCACT
TAATTTTCAGTATTTTTCACACATATTGTTTTAATGCTGTATTATCACAC
GGGCAAAAAAAAATTTAACTGAGACTATACGTATCGCCAATAAAAATTCT
TTAAAAATTACCGATTTGTGCACGAATTAATTATACTCCTCCCTTAAATC
AAATAACATAAAGCCTGATGAAAATACATTATTATTAATTATTAGGTATA
TTAAATATTATATGCACATAAGTTGGAATTTTTCCAAATTTTAAACATTC
GGTAATCAGAATTTCCTATGCAAATATACAAGTACCACATATCAGACTGA
AATTGAACTGAAAAATCGCCAAAAATTTTGAAATTTTTTTTTTTTAATCT
GCTGGTTTTTATTAAAAAATTATAAAAGGATATTTGCTATATAGCCAATA
GTTAAAAATATTTGTATAGAATAGTCAACGATATCCCAACATTTAGGTAT
TTATCTTCCAATAGTGTTTACTTCAAGAATGATTATTGTTTGCAAAACAT
TTTTTACGTTAAATGTATTGTTGAAAGAATAATTCTAAAACTAGTTGTGA
ATTACAACTCAATAAAGAAAGAACACATTGGCAAAGCTTATTAAAGTATG
ATCTGCCTCAAGTCTGCTTATGTGATACTTCAATACTCCTTCATTCTTTT
TATCCAACGAAAGTTATGAACTAAATACACAAAAAACTGTTAAATATTGG
AAGATCAAATGTACAAAAATTGTCGAACAAACCCTCTATGTTATAAAAAA
TTTTAAAAAAGAATATTTGTTTCTTATTAATTTCAAAAAACATTCAAAAA
AACTGAATGACAATGTAAAATTTCCTTGCAAAAAGTCTTGGCAAAAAATC
TTTTTCAGTTTAGGCTTTCCTTTTTCAATTTGCATGGTGAAAATGTTTGG
TTTTATAATTCTAAATATCCTGATTATTACTTTATCACACAAATAAACGA
ATTGTATTTATTCAGTCATTTATTTGCCAATGGCCTCAAGGTTTTTATTG
CAAAAGGAAAAAAAAGGGAGACAGGAGGCGAGAGGAGAACAAAAATGTTG
CAAATTGCATCTACTCCTAAACACACACATTTCCCAATGATGACGACCAT
AATCAGCGAGATCGGCGCTTTGTAAGTGCAAAATGTGTCATAAAAATCAA
ACAAACGCTGAGAGCAGAGTCTTCCCCNNNNNNNNNNNNNNNNNNNNNNN
NNNNNNNNNNNNNNNNNNNNNNNNNNNNNNNNNNNNNTGTTCAGAGCGGA
TTGAGTTTGAGTTTTGAGGTGAACTGAACTAAAGATCTATGAACATCAGG
TAGATACATAGATCACTCTGATGATGTCCGACACTTTCGCCAGTGAAAGG
TCTTCTCATNNNNNNNNNNNNNNNNNNNNNNNNNNAGCTGTCATAAAGGG
TATTTACTGTCGCTGCCGCAGTGTCGCGTTGGACGGACTGAGATCAAACA
AAAAGCCCATGAATGCACAATAGGCAAGGTTGCGGGTAGGGTTCGCAGTG
GGTCAGTCAGGAAGGCTTGGACTTGGGCATTTACCAGGTCAATTTCCAGG
TTTTAATGCCAGGTAGATATACCTATATATATATTCACTCAGGTCGGATC
CAGCCAGCCAGCCAGCCTCAGCGAGTTAATGCAAATTGCCGCGCAATATA
ACCCAATAATTTTAACTAACTCATGGAATGGGCAAACTAGAGCAGGAAGG
ATGCCTTAGTTACTTGGGAACTATGCTGAGGTAACAATAGGCCCTCTGGG
CAATGGTTGAAGGTTACGTTAATCCGTTTGCCATCAGCAAGATTATTAGT
CAATTTCAGATGAGTTTTTCACTTTTCCTCATCGTTGTTGCCTTTCGCTT
TCCGCGGCGTTCCGACGAGTTAGATTTTATTGCAGCATCTTGAACAATCA
ACTTGGATTTGGTAACATGCTGCGCGATGTGCTCTCAATTTTTCCTTTCA
ATCCATATAGATGTATCCTTTGCATTTATAGAGAATTTTACCTTGACAAA
GCCAAGCCAAAAGCAAACTAAATGTAACCAAGAGGCAATCGACTGACCGG
GTTGCCTCTGGAGTTTCCACAACTTTGTTTATTTGTTATTTGTTTGCGGG
ATTAACTAGTCCTAGGGGCTTGACTTGAACTCTCTATCCCTGATCCCATT
TGGCAACTTCATTAGAAAGTCATAAAAATGCATAATGATGTCGATGGGAT
TAGATGGGAATGGGAAGCGGGATGGGTCAGGTAGAGTAACCCCATCCAAA
CCGTTGGGCACTTGCTCCATCTTTAGCTGAAAGTACAGTTGCCACCACAT
CAAGACGCACATGATTGTATCATCATAATAAATGCTTTTCCTGAAACGGA
AACTCTTCCCCCCGACTCCTCCCATCTCTCTTTCCCACAAAAACCAAACA
AAATGGAAACTTTTCAAATTAAGTTTTCTAGCTACCCAAAAAAAAAAACA
TAAAAGCAAAGCCAAGTAAATATTTCATTATAATGGACATACACAAAAAT
GGTTACATTTTGGTGGGGGGAGGGGGGTTCGAAAACTTTGGGTTCATCCC
TGGGACTGCGACTTCATCAAGTGTGAGTCTGTTAAACGTGCGGAATATTA
AGACTTCATAAAAGGCGCAAATAATTTGGTTCACTGACGATCGATACTCT
CANNNNNNNNNNNNNNNNNNNNNNNNNNNNNNNNNAACCACCAGCTATGA
CTTTGACTCTGGCAGAGAAGGCATTATGCCATATCATTCTTGATGAAGCT
GATAAAATCCCATTATTAAGGGGGCACTCACGTCTCATTCGCTCCTGTGG
AGTTGCCCGCTGGCGTTCAAGTGAAACAAAAGATTCGCTCATACGCTATG
AATACAAGACGAGCCATGCAGCAGCAGAAGTCCCTCTCTCTCTCTCTGTG
AGAGAGAAAGAACGCCCACTCGTTCTGTATTGCTCTTTTTTGCTCTCTCT
GGGGTAGCTCCCACCCGCCTTGAGCTTTTTAGGTCTGCATTTCTCTGTTT
GCTTTTTTTCTGTTCCATTGTTCCGGCATCGTAATTGCCTTCATCGTCGC
ATAATTGCCAGCCCAGCATCCTCAGTCAGCACCGCAACATTAGCACCGCT
GCTATCTTCCATCTCGCTTGCACACTACACAGTTTTCAGCGACCTGCTCT
CTCATTGGCCGAGTGCGAGAAGACAGCCATTGCCAGCAAAGTGAGCGAAC
AGCGAGCAGGGAGGTATAAAAGGTTGCGGGGTTGACTGAGAGAGGCACAC
TTGAGCTGTAACCATCGCAGAGTGAACATCGNNNNNNNNNNNNNNNNNNN
NNNTCAGTTTGAGGAACGTTTCTCATCAAGTTTCGTCTTTGGCTTCCCTT
TGAGCCAACGCCCAGAAGAAGAATTTTACTCTCTCTCTCTCTACATCACC
ATGCACGGATATAGAACCTACCAAATGGAGAATCATCATGCACATCAACA
CGACAACACCGCGGTGGATCAAAAACCGTTGGTTGTTGATCTCATTTCCG
CACAATACGGCAAACCCCAAACGCCGCCACCTTCGCCAAATGGTNNNNNN
NNNNNNNNNNNNNNNNNNNNNNNNNNNNNNNNNNCTAATCAATTGCTTCT
CTTTGTGTTTGCTTTTACAGAATGCCTATCCAGTCCGGATAACTCATTGA
ATGGTAGCCGCAATTCCGAGATTCCCGCTGATCCATCAGTTCGTCGCTAT
CGAACTGCATTCACACGTGATCAGTTGGCACGTCTCGAGAAGGAATTCTA
CAAGGAGAACTATGTCTCCCGTCCACGTCGCTGTGAGCTGGCCGCCCAGC
TCAATTTGCCCGAGTCCACCATCAAGGTGTGGTTCCAGAACCGCCGCATG
AAGGACAAACGTCAGCGCATTGCCGTCGCCTGGCCCTATGCAGCTGTCTA
CTCTGATCCCGCTTTCGCCGCTTCCATCCTGCAAGCCGCCGCCAATAGCG
TGGGTATGCCCTATCCTCCATATNNNNNNNNNNNNNNNNNNNNNNNNNNN
NNNNNNNNNNNNAATCCAATGATGGCCACAGGCATGCCCACTATGCCAGT
ACCCGGACACTCGCCCTATGGTCAATATCGTTATGCTCCATATCATATAC
CAGCGCGTCCAGCTCCACCAGCTCCTCACATGCATCCGCATCATATGATG
GGTGCTGCAGGAGCCGCCGCCGCTGGACCCATGGGCTATCCTGGAATGTT
GGGAGCCGCCGCTGCTGCTGCTGTGATGCCACCAAGCTCCTGCTATGCCG
CTCTCTCAGTACCAAAGACACAGACGCCCCCTTTGGATTTGCAATCCTCC
TCGTCGCCGCATTCCTCGACACTGTCGCTGAGTCCCGTCGGCTCTGATCA
CACCAAGGTCTTTGATCGCAGTCTGAGTCCTTTGCGTGCAGTTGCTCCAA
TTCAGTTGAACAGCAATAACAGTTCCGCCACAACAACAACAAGCAGCCCA
CTGCCTGCTCCTGGTCTGCTTATGCCCAGTGCCAAGCGTCCAGCATCTGA
GATGTCGCCGCCTCCAACGATGATATCTGAGCCCAAGCCAAAGCTGTTTA
AGCCCTACAAGACTGAGGCGTAGGCCCACCCCCCGAACTTTTCTCTCCCC
TTCTACCCTCAAGAATTGTACAAACTAGACTTACTCCCCTCTACCCCCTC
CCTTCCTTTTATCCTTTTCTCTCAGTGTGTAGAGTCACATTAAGCTATTA
TTTATTGAGGATTGATTGTATTATGNNNNNNNNNNNNNNNNNNNNNNNNN
NNNNNNNNAAGATGCCACGACAAAATCAAAAAAAATAAATTAGAAAAAAC
TCATAAATGAAAAATTACTTGAAATTGTTTTTATTATTTTCCTACCTGAG
CCACACCCTCACCCAATGCAAAACGCCCACCCACCCGCCGCCCAACCGCC
CTCTCTTGGGTTTGGGTTACCTGAAGCAATTCTAGNNNNNNNNNNNNNNN
NNNNNNNNNNNNGAAATTTTTATGGCCCAACTGAGAGTTGGATTAGCAGT
GGAGAAACCAAAAGACAGCTGCCGCACCTTTATAGGTAACACANNNNNNN
NNNNNNNNNNNNNNNNNNGGCTCACCCTCTCACAGTCTAGTTCTGGCTCT
GTAGGGAACTCTTGCAACAAATTGAAGTGAGAGCGTGCCATGAACGAACG
ACCTTCGTCTTCTGGCCGGGGGACACCTCACCTGAAAGTGCAGGAAATGG
CAGAGAGAGGAGCAACGACGGGAGATTGGCACAAGCCCATGTCCCTGTCC
TCTGTCCCTGTCGATGCTCATCCCTATAACCCGAAGAATTGCTTATTAAT
GCGATTAAAGCAAATCGAACTCCGCCTGGCCCGCCTGCTGATTGTCCTTG
GATGATGGGCCTCCCTGCCACGCGTCAGGCAGGTTGCCTCNNNNNNNNNN
NNNNNNNNNNNNNNNNNNNNNNCCTAGTGAATGGCTGTCAATGTTTATCC
TTGTGCTCATTAATTGTCACCTCGAGTCGGTAAAGTCAGTGCCGTCTGTT
TGTTTTTGTGTCATAATTGAGAAATCATAAGCAAGGATAACCCAAGGATA
ACACACCCAGAGAGACAGAGAGAAGTGAAATTGTAATGTAATTGCCCGTG
CCCAAAACATGTGTTTCAATTGCCCCTCAAAGGGGTGTCAATTGGTTATC
TCCCCCCTTCCCAAAAAAGTTGCTACTAAAAAACTCACAAAAGGAGCGAA
GGAAGCGGCAAGGATAATCAACAATCAACCCTCCCGTGTGCGTAAACCTA
ATTGTGCTCGGTCTCTATCAAAACATGTTTTGACACTTGCCATGGATATG
GAGGGAGGGCACATAAAAAATTGACTGCCTCAAGTATGATGCACCCCTTT
CCCGAGAGTCTTTGCTCATTGCGTGGGGGATGCTGCAGCAGCCAAGTGGC
AACATTTTATGATTTGATAATAAAGATAGAGCTACAGATGCGGGGCGGGG
CGGGGCTCAGCCCTTGGGGAAAAAAAGGTTACACCGAACGACAGATAGAT
AGATAAATGGCGAGACCAAAAGCGAAGCGAAACAGTAAATTAAAAAATAA
CTGCCAAAAAAGGCAAAACAAAATCTCTGCCAGCAACAGAACAGAAGTGT
TCCAGGGGGAGGGCGTGTCGGGCAGGTTGATAATTAATCATGTGGGGATT
AGCAATGTTTTTCACCAAATGTAGAAATCATCAGTTTGTTTATTGAAAAA
TTATGCGATACATAAAAAAACTCAAGCGAATTCCAAGTAGATGACTTTGG
AGTCATGGAGATTGAGATGGATTAGCAGGAGGATTCACAGAGAGTCGCAG
AATGGACATCAGCTGGTCTTAGAAGCTGTAGCTGATGCAGCTGTCCATAA
ACAATGAAACAAACAGAATTACAAAGAGTTAACACAATTTACAGGCCTTG
TNNNNNNNNNNNNNNNNNNNNNNNNNNNNNNNNNNNAAATGTGGTATTAT
TATCAATTAGGCGGCTGTATCTAATTTGGTGGCTTTTGTCGAACTGATTT
TATTGGGGCAATCAATGGGATTGGTCGGGGGCATGGGGAAGCGAACATAA
ACATGAATGGCTGCCACTTCATGAGAACAAACTTCTCCCACACTGTCAAA
ACAATGCATAATTCAATAGATTTCCCAAAAATAAAGAATATCATGGGCGT
AGTTAGAGTTTTGTTTTGTTGAGAGAAAGAGATAGGGAGATAAGAAATAC
TTTAAAAAAAATTTTTATTTCAAGAAAGTACAAGAAATGTTAATAATTTA
TTTATTAGTATTGATTGTTCAAAAAATTACTCCAAACATACTCGTCTCAA
GAAAAGTATGAATAATATTTACAAAAAAAGATCAAAAATATTACTGATCT
ATTTTTTAAATAGAACAACTACCTAATATAGACCNNNNNNNNNNNNNNNN
NNNNNNNNNNNNNNNNNNNNNNNNNNNNNNNNNNNNNNNNNNNNNNNNNN
NNNNNNNNNNNNNTTGCATAAAATAGTTAATTAGTTAAATTATGTATCTA
CATATACTGTAACTAATTTTGTAACACAATATATTAATCGTAATTTTAAA
ATAATATTATTTTTTAGATTTAAATAATTTTTACCTACTTATGACTGTTA
CAAAGACAGCAAAAGGGNNNNNNNNNNNNNNNNNNNNNNNNNTCCAAAGA
GTTTTCTCTATCTTTAGAAATGTTCTGATATAATTGAAAATTTTAAAAAA
TATTATTTATATATTAATGTAAAATTAAATACTTTTCTTTTTAAGTAACG
CATAGTTAATATTAACTAACTATATTAGACAAAAAAAATTTAAATCAAAA
AATTCTACAAATTAGTTTTTAAGAGTTTTTAAAATTATATTTATGGATCT
CCCAAATCTTTAAAGAAATAAACCTATACCACCCATTGTAAAATATTACC
CAAACTCATGTAAATATACATAGGTTAACAAAAGAAATGTAAATAATTAT
TAATTATAAAGAACTGTATAGTATACATATTTTACAACTAGCTTAAAAGC
AGTTATAGCTAGCACATAGATTAGAGGTAATTTATAGTTATCTACTAATC
ATAGTCNNNNNNNNNNNNNNNNNNNNNNNTTCAGAGTTTAATTTCCAGTT
AATTATAATTCATTCAACAGGTCAGGTTGTTTTAAAGAGTTTTTCTAATG
TTGCTTACTAATTTGACCGTGTTAATCCTGAATCTTCACTCAGTTCATTT
GCATCATCTCTAATAATTAAGATATAGGTAGTATCTTGAATTTTGATGAA
TAAGNNNNNNNNNNNNNNNNNNNNNNNNNNNNNNNNNNNNNTGCTTTTAA
ATATTTCTTCTTAGTCCTTTCTTAAAAAGTATTACTAAAATTGAGACTGC
GTACATGACAGCTAAAAACATTTGAAATCTTTTTTTCTTCTTAAAATTCT
CCGAATTGAGGCTTCAAATTTAAACAACAATATTTAAACAACACAAATAA
ATAGATAATTATCTTAAAAGTTAGGTCGTTAATATAAATTATGGATGCAA
AATAGCCATTTTAACGACACTACTTTTAAGATTATTATATATTTATTTGT
GTTGTTTAAATAATGTAATAAATCAATTTATATAAAGTAAAACATTTCAT
TTATAAATGGAGCTGAAACAAAAGTTGAAAAGCAAAAGTAAAGGAAAAGA
AACCAATAAATTTGCTTTTTAAATTTAAAACATTTCATTTGAAAATGTAG
CTAAAACAAAACATACAATGGCAAAAGGAAAGGAACAGAAAATACTCAGC
TGGCATTGAAGGATTTTGGCAAAGAAATCAAATCGAAATATGGTTTGGAA
AATTATCGACATTATCGAATTCTTCCATACTTTCCTGGATGTTGGCTAGT
AGAACAACCATTAAAACCTCAACATCACAAGGTTTATTTGTCTATCGTTC
CCCTTTTCCCTCCACCCATGTTAGCCATAGACATCTATTCTCTAGCCTCA
CTCCTTCTAACAAAACTCAAGTCTAGTACAAACAAAATTAAGTTTTATTG
GTGCGCACAAAACAGACAGANNNNNNNNNNNNNNNNNNNNNNNNNNCCAA
GGATTCGGTTTTCAGATTCGGATACTGTCTTTGATTTCTTTTAATAGTGA
ATTAGCACCTCAGCCAGAGAGAGATGAAGTTGAAGTTGAAGATGAAGACC
CAAAAGATTCAAAGAGTCTGCGGTTTATGGCACTTTCCCGTACAGCCTCA
AAATCGCAGCTAAACCGATAAAAGGCAGCTTTTGTATAGAGGGAATGTCT
TTGGGAATCGGATATTCTTTATGATGTATGAAATTCACACTAACTGTCAT
TGAATACCTTACTATATAAAGTGATCATCNNNNNNNNNNNNNNNNNNNNN
NNNNCTGGGGGAGTATTAAGTTTGAGGCGTGGCTGTCCCACTGAGATTTA
AACGGCAAAGATCTGAGACTTGTATGTTATACAATCAAACAAAATGCCNN
NNNNNNNNNNNNNNNNNNNNNNNNNNNNNNNNNNNNNACCGTCTCAGACC
ACTAAACGACGTTGAAAATGTTTTATGATTATGCCAATAGGTCTCCCTCT
TTGGCAATCTCCCTCAAGAGCCTCTGTATGATGTGAGGAGAAGAGATGAA
TAAACATCTTTGTAAAATGATGATGCCAGCATTGAAATAATTTCACACGT
TTTACGCACACACAACTCACCCGAAAAACATGAATACATGAAACAAAACT
CGTTTGTCGTCTGTCTGAATGGATTGGTCATATGTATCTAAAACGCTTGG
ACTATATATCAGTTGGATCTGGCTATAGGCCAATTTGCACGCTGTCCCCA
TTAACATAAACCAAATGCCTTTTTTTTGTTTTTGACATTTTGCCAGCCTC
ATCATTTTCATGGATATTAACAACTGATAATCGCAACAATCAAAATCAAA
TTGCCGAATCTGCCGAATGTTTTGCCAACAAAATACATTTCCATATCGTG
TCCAACCCCCTCACACGAGTAACCAAAAATTCCTTATGTTTAAGGGTAGA
AAAATAAATCGGAAAATAGAAATCAATTGCCATTTGATGAATGCTGCGGC
TGTCCGAAAAACTTTTCCAACTTGGAGTTGGAGTTGGAGTTTTAGGGTCA
ACGGAGACGTCGTCGTCGTCGGAGATTGTGCAGCAATGGCCATAAATCTG
TAGCTGGAGATAATGAAACTAGAATGATTGCGGCAATCACTGGTGTGGCC
GAACAGGACCTAGTCCCATCCTGCCCATCCTTCCCTTTCTGATGGTGAGG
GATGGGCTGTGGCTGTGTTTGGTCATTGCGCATGTCAAGGATGTATACAT
GTATCCCAAATAGGATGAGTATATGTATATACAGAGTCTCATACATTATG
TAGTCGCCAAAGTTGAAAGAGTCCAAGATTGAGTCCTCATCCTGCCTACC
GTGTCCTGCGCGCAACGTGTCAACTTTATTGCGGTTTGACTTTGCTGCTT
GAAAAGTCAGTCTTAGATCTTGGTCCAAAATCCTAAAACAGTCCACAACG
ATGACGGTTTCATATACCAAATGACCATGATTTACAGCTCTCGTTTTTTT
CGCGTTATTTTTTTAGGGCGTTAATGGCCATCGTAAAGCCACAGGACTTG
NNNNNNNNNNNNNNNNNNNNNNNNNNNNNNNATTTCGCGAACTGGATTCT
AAAAAAATGAAATCAGTTTTTATGAAATTTCATGTTGTGAGTTTACAGGA
CATTTTTCCTTGCTCGACCTATTGTCTATGCCTGAAGAGATGCGTTTTTT
TTTCTTCCTTTTTTGCCAATTTTTCGTCCGTTTCATTTTTTTTTACCTAC
ATTTTTATGGACAACAAAAGCGGCAAATGCTGGCAAATGATAATATTTTG
GTTCCGTTTTTTAGGATCATAAAAAAACTGCATTGGAATTCTAGTTCTAG
TTTCAAATTTTTAGATTTTTAGGTTTTTAGGTTTTTTTTTTTAAGGATCT
CATTTCGCCGAATTCGGAAGCGGAACAATCTGGCCAATCATTTTTTTTGA
CCTTGTCCAATGGCCAGGTTATAAAAAAATTGACTCGCTGCGGTGTGCAA
AATTTCATNNNNNNNNNNNNNNNNNNNNNNNNNNNNNNNNNNNNNNNCGA
AAATGACTTTTTCCTAGTTCAATTGTGAGTGCAATCGTAAAAAAAAGATC
AACAAAAAAATATGATTTTTTTATTAGACGATCTCACAAAGGAAAAGTAA
AAGTAAACCTAGGGTCACAGCTCAGTTTCAAAGGTGCATCAAGGATTCTT
CACCATTTGCCATTCTCTACAAATTTCCCCATCATCTGAATTTTCTCTAG
TTTTACCTACTTTCCCTTGGCAGAGAACAGACAATTATTTGACAATTATT
GCATTAAATTCAATTAAATCATAAAAGANNNNNNNNNNNNNNNNNNNNNN
NNNNNNNNNNNNNNNNTTATCTGTGTTTGTTGCCACGAAGACAAAGTAAA
AACCTGAAAAACATATACTTAGATTTAGAAACCTCCATGATACAAGGCAG
AAGGATAAAGGATCCTCATAAGTCAGAGAATAAAGATTAAATATTTAATT
GCTGGATTTCATATACCTAAATTCAGTTTGTTGTAAGTTTTAATGCAAAA
TTGTTAATATTTGACAATTTTTTAGACTATTTTAAAGAATTGCCTACAAA
ATTTCTTTTTTCCCGAAAAATGCCTATAAAAATTATGAAAATTTTTTGAA
GAAGATAAAGACATTACTTTTTTAAAGTAGTTCCAAAACTAAAAGAGTTT
AAAAGTGGTAAAATTTGGATTTTTGTTTAGATATATTGTCTTTGCCCTAA
ATCAATGATCAATATTATGGATTCCACATATCCAGTAAATCTATATAATA
AAACACTTTTGCAATCAGACAGTAAATATAAAGAAGAATGTAAACATATA
GCTCTACTAGAAATCCGCTTTTGAAAAATTAAAATTGCGACTATAATTTG
AGATTTAAACTATCCTGTCTCCAAAGTTAGATTGAACTGCACATGGTGTG
CGAATTTTATTATAATCGGTTAAGTGGTTTAGGAGTCCATTGAGGACAAA
CATTGTGACAGATTTATATATATTAAGATATAGGCATTTCATAAAGTTTG
TGATGGTTTCTTTTATAGAATATTGTAGAAATTTATATTTTTATTTTTAA
TTAAATTCTTTTGGAATGGAATAGATAGATTCAACAATATGTAATGAATT
TAGTTTGAGGAGAATGCTTTGANNNNNNNNNNNNNNNNNNNNNNNNNNNN
NNNNNNNNNNNNNNNNNAAGTATAGGATATAGTTATAAACTATCAACCTA
ACTATATTTTACAAGCACTGGCAACTGAAGCCTAAAACTACATCCATACA
CTAGCCTGGGATTCGAACCCGGATCTTGCTCAGTACTCTAAAAAAGGTAT
TTAGGAATGACTTGACAATTTTCCTCAAAGTCTCATTGAAAAACACTTAT
TTTGAGACCGCTTGAATCTGTCAACAGTTATTTGCAAGCTATGACTTACA
GCATTTCTTAGGTTGACCATATTCAAAATTTCTTAGGTTTTCAACCAAAT
TGAATTGACAGTTTAAAAAATTATCTCACACTGTGCAGTTGGTCATAATA
ACTAATAATGTCAATACTTTAAAACTATTATCTAAAAATATACGACTATA
TGAAGTAAAATTCATATGAACCTTTTTTCCTATATCTAATTCAACATCCT
TTTATCCAGTTACAAGAATTTATATATTTCTTATATTTGGAATAAATGCA
AGTACATTTTCACTTCATTTTTAATCAAACCAAAATGAAACAATTCTCAA
GTGCATTAAGGACTTTTTTAGGATGTCTTTCCGGTATTAAAGAACAGAAA
ACAGAAAATGTTTTCCACATAAATTGTGTAACAATCTTGACCAAGTTGCA
TGTATTTGCGGAAAACCGCAGGATACAATCAATGATTCGTTTAGATCAAA
AAACATTTTTGCGCTTTTCCGCTATGCGTAATTTTCCCATGAATTTTCGC
ACCATTAGCGGCATTTTCCCCCTTATAACTAACNNNNNNNNNNNNNNNNN
NNNNNNNNNNNNNNNNNNNNNNNGAACTGCACCGACTCGGACATGCAAAT
TATGGAGATTAATTGAAGCAAGGTGGTCACGCCTCAGAGCAATTGGCCTA
CCAAAAACCAGCCGTCTGACCAAAAAGTAATGGCCTTGAGTTTTTTCCAA
TTATTAGTTGTGTGTGAGTTGCTTCTCATTTTTTTTTTGTCGAAAAGGCC
ATTTGCGTTTTCATTGCCCTCTCTATCTCNNNNNNNNNNNNNNNNNNNNN
NAACGTTGCCTGTTTTTGCGGTCCTTTTTAGCATGTTGTAGAAAAAATCT
GCGCGATCTTAGCCGGAATTTGTCTTGGGATTAAGCATTTATGATGGCAT
CAATAAAACGCTAAGCGCTTTCTGTAACTGTTGATTTTTTAATGAAAAAA
TCTTCAAAATGGCCGTGGAGATCGCCAGCTCCCTCAATTTGGATTGGTTG
GGCCTGGAACTATTTGGGAGGGAGGGGAGCTAAAAATAAATGGGATACAT
CCACTCCCATTCCATATCCATGACAATGCCAATCAATTAGCATACAATTA
AACGATGCTTAAATCAACTTGAGAGTTTCTTCGTCTTTGAGATACATTTT
TGTATCTGCATCTGCTTGTAAGTGGTTTTGGTTTTTCTGGATGTTTTGGT
GGAATGGAGATCAAAAGCGACGACAAACATAATTGCTGCTTCACTTCACA
GTTTTCCCCTCATATCCGACTTTGGTCTTGAGTGGTCTATATATATGGAT
TGATCTTTAAGATCTTTGCCTTATCGATCTTTCGACTTTTTATGTCTTTT
GCGGCTTTGTTGGTGGGTTTTCGATGGCGCCATTTAGTTTGCTTCCGTTT
TGCCTTTAGCTAATTGAGTTTTAAGTAGTAGGAATCCACTTGAACGGCAT
GTCCTGTCACTTCCTCTTAGGCCAAAATNNNNNNNNNNNNNNNNNNNTAG
TCTCGCTCAGTTTCTTAGTTCAACTCTTTTGCCTTTTTGGGGTTAGGCCC
AGATTGACCCGCTTGGCCTCTGTTTACCACAGCCAAGTGGCCGAAAAGTG
CAAATCCTTTTGCCGTAAATCGCAAACTCAAGACAATGGCAAGAGAATGA
ACGACAAGTAGCAGACGAATTAGCAATCCTATCATGCTTTTACGACCAAA
AAAGGATTCGCGACCAGTTAAAGGTGACTTCGGTTGAAGTCTTACTCGCT
CACCCTTTTAGGGCGATAATCCTTCTAAATGTTTTGCATTAATTTCGGGG
CGTAAACGGATTAAGGGCGTTACCCGCAGCAGAAACCGCTGCTAAGGAGA
GAGAGAACAAGGAGGACACCGACCTGCAAGAACGACCTGCACCCACGACA
GCAGCAGGCTGCCACGCCCCTGCTAATCCGCCAGCCAAAATCGGTCCAAA
AATTTTAATCCTTTCGCATTTCGCCGACTGACTTCTGACTTGGCCCCAGA
GTCCGAGCCCTTTAATCCTTTGACTCTGGTACAACTGGTAACGGGATTAT
CGCCGATTACCCCAGATGATCCGCAGAAAGTCAATCTGGTTCGGGCCTAA
TTGCAAATAGGGCCTGAACTCCCAAAAGGCCCCGAAATTTAGTTACGCGT
TCCGCGTTTGCTATGTTTATTTGTTTATTTTCGTTTGTTTTGAGAATTTC
TGACAATTAACTGCAACTTGGGGGCGTGCGAAGCAAATCCTTTTACCCAT
ACCTGTCCCAAAATCTGCTCAACCAAGGACGAAAAGTCACAAAGTCAGAG
AAACGAAAAAAAAAAAACAGAAAAGAAATATTGTTTTGATCTTTTGTTTC
TTGTTTTTTTTTGGCAAAGATTATGCATTGATTGCGTGTAATTATGAAGT
CCTGCTGGCTGAGAAGGATAGACAATTCGCTATAAACACTTTTGCAGAAA
CCCTTTTGTCTGCCAGGACCTTGGCCAAAAGGCAAAAAGGACATTAGTCA
GGAGTTGTAGCTGCTTGCGTAAAATTTCATAACCCTATGCGTTTCGTTTT
CTCTTCCCTTTTGCTTACATTCCTAGAAATTCGCGTATCCTTTTTACCTC
TTGCCAATCCGTTGGCTAAAAAATGAACAAGAAATCCTTCCGAACTTCCG
CGTAAAAAACAAACATTCAACAATTGTCCAGGTAGAGGACGAAAGGAGCA
AATGTTTCGCAATAAATACGCAACTTAGCGAGGAGTTAGGTCCGGTTATA
TAACGGGGTAGAAGGAAAAAATGCTTAAAAAAACGAAAACAAAAGAGGAA
ATCCATTGTCCTGGCTTAGCGAGGGACAGCGTATGGACAGAGGATGACAG
AGGAAGCAGCGTTAATTACTCACCCAAAGGCCAATTGCTGGCAATTATAA
AGAGCGCAGATGTGGCGCATCTTCCCGGGAACCAAGAGCCGAGAAGATCT
AAGTNNNNNNNNNNNNNNNNNNNNNNNNNNNNNNNNNNACATGGAACGGG
TGAGTGATAAATGTGCGTGATTTGGAATGAATGCGCATCGATTAAAACCG
CAAGGCAATCAATTTGCGCCTTTTACACCAAATTGGCTCGTACACAACCA
ATTAATGTCAGCGGGTGAATCCCCCCCCTACCATTCCATCTGTCTCTCAC
CCTTCTGGATTTTACACCCTCGCAAACCAGAGCAAAACAATTACAGGAGG
GTCAGGGGTAGGGGTAGAGGATTTTTGTCTGCAACAACATGAGGAACGGC
ACGAGGAGGGTGGAGTGGGGGGTGGGGGGGAAATAAATAGGACGAACATT
CCACACAATAAACTTCCAATAAAGTCAAACACTGTGCCGAGACGAGGCCT
CCCTCCTTGCTCTAATTGCTGTTCACTCATCAGAAACGCTGCTAGGGGAA
TCTTTTTAGACTCCTCTGCTTCCCCCGAGTGAACTGGAGCGCGGGGGGCG
GGGAGACACTGCCAAAGCGTTTACCTAGAGGTTGTTTTGCATCATCCAAC
ACCGCAATGAATGAGTGGCCATAATTGTGACTTTTAGACGATATTGGCGA
CGTCAGCGCCAACGTTAACGCCAAAAGCGACGACGGCGACGGCAGCAGCA
GCCATTTTTATTGCCTTCCTTTTCCCCCAAAAACCAACTTCATCAACTGC
AAACAGCTTCCGTTATTTTGAGAGCAAGCAANNNNNNNNNNNNNNNNNNN
NNNNNNNNNNNNNNNNNNNNNNNNNNNNNNNNNNNGGTCTGCGCAGACTC
TTTGAGCGTCGCTTGCTGATTGGTTTAAATTTTCTTGGAGCCATTGCTCC
CATTTTTTTTTTCGTCTGTTCTTCTATTTTGGGCGTGGCATCTTTGACGC
CGCGGTACTACGGCTTAAAGGGGAGTTGAGGGAAGGGGCCTGCTCTGCTT
AAAGCTAATAAAGTAAAACAAAATAAAATGCTGCCATAATTGGCATCGTT
AATGCTGAAACCATGAATACTAAAAAGTTTTTACGAGTTGAGAATATGAG
GCAGATGAACTGTAAGGAGGGATATCAAGTGATGGCAATGCTGCAATTTC
AAGATACTTCAATTTTTAGAAAAAAACACTGCACGACTCTTGGGAAAGGG
CACTGGATTCATGTGTTCCATGCCATTTTCCTAATGGTTGTGTTTCTTTT
GTTTTGTGTCACAGTTTTTTCTAATTCACTTAATTTTCTTTGCTTAGACA
TCAACAAAATGTAAAATTCTTTAATGGGTAGCAATTGTCTATTACTATTA
AACGTATTTTTTATATTGTGTGTTTATGGCGCCTCTGAGTTCAAGCTGTT
GGCATTTTCTTTGTGTAGTTAGCTATCTACATTTTGCCCACTGCCGCCAT
CTGGGCAGTGCTAGTGAACCAAACAAGAGCTCGAAAATATGCAACAGTTT
TGAAGCAAAACTAAAACAAATTTTTACCGGTAGCACAGTTTCCCAATTTA
CGTACCTGAATTTTGAGTTTAAATAATAAATCCAAAATGGGTCCTTGTAA
TGGCAAACCCCCTTATGCTTTATTTGTATTGTTTTTTTAATGTTTGTCAA
TTAAATTTCCATAAAATTGTAACTTAAAATATATTTCATTACCTTTAATA
TATATAAGAAGTCCTTACGGAGGTGAGCTTTCTATTTGTTTATCGCTAAG
ATCGACCCGCAAACGTTTCCTCTGATGCTCCTCCACCAATTCAGAGATGC
AAATGTTATTGTTGGACATCTGCAGCCATTTGACATACTGCGCATTAGTT
TTCATACCCGCTATATGAAGATTGGCCTCAACGTTATCCAGTCGATGTTC
CGTCTTGCTGATCCTGCTCTGGTCATCATTCTTTGATATGTCCAGCAGAT
GACGCACTCGTTGACGCAGTGTCTCGAAGATTATTCGCCCTATGACATGA
TTGCTATCATAGGGTGTCAAATAGCGGCCGAATTCATAGAAATAAGGATG
TAAGCGCCCTAATTCAATGTGTGTTGTTTCTGCCTCGCAGACGGCCTTGT
GAACATTTTTGTAGATTTCCGGAATGCAAACGGTGAAATAAGCATTGTTT
ACCTTTAGCTCTTTAATGTACCAGAGAGGCAAGTTGACAATGCGTCCCGG
TTCCAAGTGGTCAGTTTGCGAGTCCCCCGCATCCAAGAATCCCATTCGCT
GCAGCCTTGTGTTAACCCTGCACTCCACCTTTTCCTGCGTCACAAAAATG
TCCTCGATGGAGTAGTAATGTGGAAAATAATTCATTTGTGCAGAAATTTG
CCAACGATTTTTGCGCCAAAATACACTCACAAACCCAAATGTTTGGTCAC
ACTGACAACACAGCACTATCCCCCATATTTATGTATTTCGATAGTCGATA
ACCGATCAGTTAAAAATCCCACTATTTTCATCCAGAGAGAGTGTGGCTCC
ACTCGATAAAACCGATGAGAAATATCGATCTATCGGTTTGTTGTTGTTGT
TTTGTAACAGAGAAAGGTTGTGCGGGCGGATGTCGAATTTGTTTAAAACA
TTAGATATTTTGTTAACTGAAAGAAGGAGCGTGCATCTAGAGCCGAGAAA
AAATCTACATAAATTCGATTGTACAAAAGTCGCACAGTGAAAACCGCATA
AATCACTGCAACGCGTATTGCAAACGCGAAAACGTAAAACCAAGTGTAAA
ATCGACGGCATCCGCGTTAGTAACTAATATTAACTAAAAACCCGCAAAGT
GCTACAGTTTCGAAACGAGAAGAGGAAAGAAAAAAAATATACATAGAAAT
TGCGGCGGNNNNNNNNNNNNNNNNNNNNNNNNGTGAAAGTATTGGGTCAA
CCNNNNNNNNNNNNNNNNNNNNNNNNNNNNNNCAAAGCGAAAAAATCAGA
ATATTAATGAGAAATTAAAGTGCTTTAAAAAGAAAATTTTGTGAAAAATA
AGAATCATCAATCACTGCTGAAAAAAGGCGTCAATTAAAAGGAATTAGTT
TAGTTAGTTTACAGTGCAATTTTCCTCCTTTTTTTTTTGTTGTTATATGT
GACGAATACTNNNNNNNNNNNNNNNNNNNNNNNCGCAAGAATATGGGCAN
NNNNNNNNNNNNNNNNNNNNNNNNNNNNNNNAATGAAGGCGATGCCGACG
CCAGCACCACCCACACTTCGCAGTCGCAGTCGACAACGACGGCGCCCGCA
CCAGCGCCAGCGCCGACGTCAGAGGTTTTAATCATTCCTGCCACACAGGC
CTCCACATTGGCCACAAATGCCGCCAAAAAAATACGCCGAGCCTTCTCAA
TGCCACGCAATCCATTTCGTTGGTCCCGCAAATTCAAGACCACAGCACAG
GGTGTTNNNNNNNNNNNNNNNNNNNNNNNNNNNNNNNNNNNNNNNNNNNN
NNTCGCTGCAGCCGGCAAGGATAATAATGGCAGCAATTCAGCCATTTCTT
TTTGCGTCAGTGGCGGACGTGGTCGCAGTGGCAGCATTGTGTCTCTCAAT
AGCTATGAAGCAGCCNNNNNNNNNNNNNNNNNNNNNNNNNNNNNNNNNNN
NNNNNNNNNNNNNNNNNNNNNNNNNNNNNNNNNNNNNNNNNNNNNNNNNN
NNNNNNNNNNNNNNNNNNNNCAGAAACGGTCACGTGCTCTACGTCGTTCG
TCCTTCAGGAAATTTCTAAATCGCATTGCCCAGCATCTGAGCTCTGGCAT
AAATGTGGGTGTAAGTTGAATCACCTCTATAAAAATCTCATTTAGTTATA
GTAAATATATATGCATATTTATAGACTTGAAATAAATTTATATAAATCTT
GTTGTTGTTCTTTGTTAGANNNNNNNNNNNNNNNNNNNNNNNNNNNNNNN
NNNNNTCGAGTCTTATCAAATATTTTTATAAAATGGCAAACAGCAGCAAA
GGGAGGCAGCAGCTGCAGCAGAGGGTAGAATCTTATACGATACGAATTAG
GGGAGAGTNNNNNNNNNNNNNNNNNNAATCCCTCTTATAAGCGACGCCTC
TGCTCGGTCAGGCAGCATCGTTTAGTCGCCTGTCTTATCGTTGACTTTGT
TTTGCNNNNNNNNNNNNNNNNNNNNNNNNNNNNNNNNNNNCCCGCTAGTT
GTGTTTTTTCTTCTTTTTTGTTTTGTGCAACGCACACACCCAANNNNNNN
NNNNNNNNNNNNNNNTTGNNNNNNNNNNNNNNNNNNNNNNNNNNNATGGA
AGAAAGAAATTTACTCCTGAGACTGAGTTATGTGCGTGTCGGCATGGCCG
TTGCCCACCCACTGGGATAGAAGAGGAGGCCTCAAATCAACTTTTGCCAC
GTTTTCATGTACGNNNNNNNNNNNNNNNNNNNNNNNNNNNNNNNNNNNNN
NNNNNNNNNNNNNNNNNNNNNACTTTGCTGAGTCACATTTTTGGCTTGTC
GATGATAAGAGCGCAAAGAGACAAGCTTAACCGTACCCCAAAAGCCGCTT
GTATTGTTAGTCTTATCCCATACCCTTTCCAATCAAAGGGTACACCACTC
ATTGGGTTAATTTACTTATTAGTCGTTGTTTAATGAATTGGATAATGGAT
TAATTCTGATCTCAAATTTTTTAACCGATTTTTCAATTGATTATTTCATT
TTTGTTTTTGATTTCGAAAATGGAAACAAATTATCTTCAAATTGTTTCTT
AGTATCTTCTAAGGGTATTTTGTGAAAAGAAGTAAAATTAGATTTTAGAT
CATAGGATCCACTTTCTCATTCCTTTCAAAGATTCCTAAAACTCCTTGAC
ACAAATATATTTTTATTATTAAATCACCTTTCATTATGAAAAGTGAGCTG
ATTATGTGTTTACAATTCTTTGTCCGAATAAATACAACGTATAAAAATAG
CATTTTAAATATTTTTTATCATGCCATAAACTGATCAAAGTACAGTTGCA
TTCAACTTTTTGAAAAAGTACCCAAGTACAGTGAAAACTCATTTTGAATA
GACAAAAGCCGAACCTTTTTGTTAGCTGGCTTGAAGACGATGAATAAGAA
CACAAGATTTTGTTCTCTTTTCTTTTTTTCCAATACATTTCGATCTTCTT
TGGCTATAACAACTGGAAAATGGGAAAAAACATAAGTTTTTTATACATAA
AACAATTAACAAATTTTTGTAAAATAAATATTTTAGACGCTTGACGTCTG
TTTTGTCCGACCAATCCAAACTAATTAATCGATCTTCATCTGCTACTCCA
AAGTTAATCAGGAAAACAGAAATATAAAAAAAAAAAATTGCTTTAACCAA
TCCTATCAGAGTATTTTCATTTAACCATGGAAAGTTTCTGATCAATATTT
TAGAGAATTTAGAAAATTGAACAAGCAGTCAAATAAATTTAGAGCTATTC
AGAATCCTCATTGGCAGATCCTTGAAGGGGATAAGACGAATGAAATTTAC
CTCCCCAAAAATGAGAGATTTCTCATCCCAAAATCTGCACTTGGATCAAT
TGATAAGCAAATATAGGACATTTACATAGATCCGCTACTGATTTCTTTGT
GTGCCATTTATGACCTCTAATAAAAATTATATTAGTCAATTTTTAATTGT
TCAATAGAGAAAGAGCGATACAGAGGAGAGGATGTACATATACAAATTCT
CCGACATTCAAAATGATCATTGCTCGAGGACAGTCTATGGAAATTAATGT
TATTTTTAAACAATTGCTGTCTCATTATTATTATTATGTATTTTCGTTGT
TTTATACTAANNNNNNNNNNNNNNNNNNNNNNNNNNNNNNACGTTAGTGG
GCGGAGGGGAAAGCAGTTAACAAGTGTAACTAGGTGTTGAGGGGGACAAG
GAGGGTAAGTCTTTTGTTTCGCAGACAACAATTGTTCAAATAAAATTGTG
TTTTTTTCCCTTTCCCCAGTTTTTTTTGGCTTTTTTGTGTAAATGTTGGC
AACATTTGTTGCTCGCTCGCGATATAATANNNNNNNNNNNNNNNNNNNNN
NNNNNNNNNNNNNNNNNNNNNAATTTATTTTTTCAGGTCGTGCGCTGTTG
GAGCGCGAAGTTGCCGAACAATAAGAAAAGGGAACAGAGAGAGAGAGAGG
GAGTAGTTGCCACCNNNNNNNNNNNNNNNNNNNNNNNNNNNNNNNNNNNN
NNCTGCACTGACAAATGTGTGCCACGCTTTTGTCAAGAAAAATAACAACA
AAGAAAAACAAGACAAAATCTCTCCTACTAACCATTTTCACCGAAAAAGA
AAAACCAGTCGTAGAATGTAATGACAAGAAATGAACTGTCAGATACCGTG
TAGGAAAAGAGCTGAATATGTGATGTTCTTAGTTGAGTTAAGAGACTTTC
TTACTTATGAATGAGAAAACCTTTAACATTCTAGAACTTGCCAGTCAACT
GTAGATACCCTGCTTCATTGCAACAATGCAGGGTATCTATCCATCAGATG
AAGACAAGTGCAGGGCGCAATNNNNNNNNNNNNNNNNNNNNNNNNNNNNN
NNNNNNNNNNNNNNNNNNNNNNCAGTTGCCAGTAGTATTTGTTGTTGTTG
TGCCTCCGATTGTGGAACAATATGAAGATGATGGCATTCCAGTAGCAACT
CAGCAGCAGATCATTGCAATTGAATTTGATCTAATAATAAATTGTATACA
TATATAAACTTGTGTCTANNNNNNNNNNNNNNNNNNNNNNNNNNNNNNNN
NNNNNNNNNATTAATTGTAGAGGGCAAGACCTTAGAAAACATTTTACTAT
TTGACCTTTTTAACGCTTTGAATTCCAAATTTCGCCCCTCCCGCTTCACG
TCGTTTCAGTCGTCATCGACGTACAAAAACTGAATTCCAAATTAAAATTA
AATGAAATGCAATGCAAAGGCGCGGGGGTGCAAGTGGAGCGAGTCGGCCA
AGAGGTTCAATGAAATCGAGACAGCAGCGNNNNNNNNNNNNNNNNNNNNN
NNNNNNNNNNNNNNNNNNNNNNNNNNNNNNGTAAACTTCTTGATTGTTGA
TATCAGAATACAGTAAAATCAATTTGAAACGCTCATTAAATACTTTTTAC
AGATTATGNNNNNNNNNNNNNNNNNNNNNNNNNNNNNNNNNNNTGGGATT
TTTCTGTTGGTTTTCGATTTCTTGGAAATTCTAATAAAGTTTATCAACAA
TGTCAACTTTTACAGTATCGAAACTTTAAAGCCTTTAAACCAATTGTTCT
TATACATACACTTGATGGGCTTAAATGTAAATTCTTTATAGAGTTGGACA
AATCGAACAATTCAATGAGGCAAAAGTTAAGTGTTTTTCTAATTTCTGAA
GGCTTGTTTTTGGTTACAAAAATTTAGTAGAATGAGTTCGAAGTTATGTT
CTTCTAATAGGCTTATATTTGTTTGTGATCAGCACTACGAGAAGAGTCCA
TTGGGTGCATAGGCGGGAAAAATGAGGGAAATTTGCTCCCAAAAGTATGC
AATAAGTCGAGAAGAACTTGATTTTTGAAACATATGTAAAAAGCAATTTT
AGAAAATTCTGCGAATGACAAAAATTCTAAAATCAAGCATTGCTTGTACA
CAAAGATATAAACTTTTTTCAAATATTCAACACTTCCAGCCTATTGCATC
CCCCGTTCACAGTCCTAGATCCGACCCTANNNNNNNNNNNNNNNNNNNNN
NNNNNNNNNNNNNNNNNNNNNNNNNNNNNNNNNNNNNNNNNNNNNNNNNN
NNNNNNNNNNNNNNNNNNNNNNNNNNNNNNNNNNNNNNNNNNNNNNNNNN
NNNNNNNNNNNNNNNNNNNNNNNNNNNNNNNNNNNNNNNNNNNNNNNNNN
NNNGTAACCTACGGTGATCAAGTTTATTTAAAATTTTTGCCACGCCTACT
TCCGCCCCCGCAAATGAAATAAAACAACTTTTCTCAAAAACTAACAAAGT
GTTAGAGTCACCAGATTAGGTATTAAAATTGCTCGCAGATTATGATTATT
TGAAATTTTTGTTTTTTTCATTTGATTCCTTTTCGTGGAAATGTCCATAT
ATATTTTAACATGTTCCAATTAAGCCAGGAAAAGTTTTTATTTATTGAAC
GATTACAACAAAAGCTTATTATAAGCTCTAATTAGGTCACATTTTATCAA
AATCAGATAAATATATCATTTGAACTTAGTTAGTAGGCCATTGGTTGGTA
GAAACCAAAAACTAAGAAAAAAGTAATGAAAAGATTTGCCTCTTCCTGGT
CTCTGGTTTTTCTTTTGAATATAATCCTTATCCTTATCCCACTAAGCCTG
AATATAATTCAGATCACCAAATCAAAAAGTTATAAAACTCCATATCGAAT
ATTAACATTTGTTTAATATTCAAATTACCCAAAGTTGTTCCAAGTTTTTT
TCTTTCCCATTTAAATGCATAAATTCAAATCGAATGTATTACTTCATATT
TTGCGCCTAGTTTTTGTTGCTATCTTTTGGCATCTTTCACCACCTTTCCC
AGTCGCAANNNNNNNNNNNNNNNNNNNNNNNNNNNNNNNNNNNNNNNNTA
