# Supplementary material for: SMCis: An Effective Algorithm for Discovery of Cis-Regulatory Modules
Source: PLoS One. 2016 Sep 16;11(9):e0162968. doi: 10.1371/journal.pone.0162968 (PMC5026350; doi:10.1371/journal.pone.0162968)
Supplement: S1 Datasets — (ZIP) [file pone.0162968.s001.zip › dataset/Drosophila/Masked/dwil_gk10545.fa.masked]

>scf2_1100000004762:2378114,2418113 (reverse complemented)
AGTTGATCTTTTTGTGCTATCTGGAATGTTACTACATACCCCACTTACTT
TTCAGAGACTGGCTGAAGGCTGAAGGCATGCCCCATAATACTTACATACA
TATATCACACACTTAGCTCGTCTGCCTCTGCTCAGGCATTATTAAATCGT
ATCGAAAATGATATAATTATAGCTATATACACCAAAAAGGAGGCCGCGCG
GCTTCTGTAAATTGATATCAACAAATTACGCGAAAATATTTCAAAAATAT
TAACGAATGTGAAAATGATGTTTAATGATTGCAAAATGATGAATGTGATC
ACAATTGCACTGAGAGAAATCAACGTATCGAGCAAGAAGACGTTTATTAA
TAGGAATTGCAATCAATTGCTTAGTTTCTTTTCTAGTGCATACCTTCAGG
AGTACTGGAATTGAAACACATTATGTTAATAATGTGTTAATAATGTTATA
GACATAGAAGAGCCTCACAATCTATTATCAAGTTCTCTTAATCTGTGATC
GCTTATTCAGTGATGCACTTATCAAAGCAACGGCAGATTTATCGATATAT
TTTCCATGATTTGTTTTTTACATACATCATTAGAGACACTTTTTTTCGAT
AACTCACAAATGAAACGATATCGATCAAAACTTGCTAAAGTCTAGCTGGG
TTTCAGATATTGTATCTCGTTTTGAAATATTTTTTTGATGATATCTGTCC
ATAATCACGGTTGTCCGATACTAGATAAAGTGGAGTGGTCTAGATATTTG
AAGATACCATCTAAAAAACAATTACATCAAAATTAAACATGTGAAGAAAT
TGGCTATATACATACATAGTATGTATGAAATTGCACTGTTTAGACGATTA
ATTTTTCCTAAGTGTACTCTCTGTCCATAATTATGCCCAATTTAAAAAGG
GTTAATTAAGGCACGAAATGTGTTTTGTCTGTCCCATTCGTCCCTGCTCC
ATTGGGGCAGCGAAAAGGCGTTATTAATATGCGACATTTCTGATATCTTT
TTGCCAGCCCCAATGACAGTTTTTGTCCTTGCGTCGTGAGTCCAGTTCTT
CATCTTCCAATACAATAATTACATACAGCATTTGTCATAACACCCGATAT
GGACATATTCGCCAAGCGGACGAAAAACCCAAACTATGCCATACAAAAAC
CAAAAGAAAAATTGTAAATATCATCATTTGTTGTTGCATCAACAATGCTA
CNNNNNNNNNNNNNNNNNNNNNNNNNNNNNNNNNNNNNNNNNNNNNNNNN
NNNNNNNNNNNTACTGTGATTGGGGCAAGCAGCACATTTTATAAATAAAA
CAAAATCATAAATGCAGACAAGAGCGAACGAGAAGTGCCTTATAATATAA
TTACAGGGCTACCGAGATGGTCACGATATCNNNNNNNNNNNNNNNNNNNN
NNNNNNNNNNNNNNNNNNNNNNNNNNNNNNNNNNNNNNNNNNNNNNNNNN
NNNNNNNNNNNNNGCTTTGGAATTCGGAGCATTGTGTCATATTTAATACA
GAAATTTTAATTAAACATAATTTGTAAGGAGGGGCAGAAGCCACAGAAGA
TGCCACAATTCCAAATTGAAATAGAGTAATTTATTACATTTTTCTGCATA
TTCCAATCTGAATTGCTTAACCAGTCTAGTAATTGCAATGATCTTGGTTC
AAATGAGCCGAGAGAGAGAGAGTCATAGACATATAATTATAGCAAGTCTT
AGTTTTTACTAACTCAAAGATGGAATAATTAGAGTCAAGAGCTTACTTAA
GTTAGTTAGAAGAACACCAAAGCAAAATTTTTATTGCAATAACAGTTTAT
AGGCTTTTACCTATTTAGATATGCTGACTTTTTTCCTAATTTATATCCCT
ATAAGAAAAATCAACTATATTTTGACAATATTGAATACTTCCCAGTTCAT
TAAGGAGTCCATTTTTGGGTCAAAGCAAAAAGCAGAACTATATGGAGAAT
AAAGTTAAAGCTTGTGGTGACTTTACCATATAGTCCAGTCCACTTTTTAC
TGCTTTCAAATGGTAAAGTTGATCTTAAATTTTGGTTTTTTTTTTGGTTT
TTTACACATACATATATAAGATAATGGTATTTCGATTTTCACTTACAATT
TGGCTTTCTCTATTGGCATTTAGCAGGCATATCTTCCACTCAAAACCGCA
ACAGTATTGCCTTTTAGTTCTCTTCATTTTGGGGTCACTTATCATGAAAA
ATATTAAATAAAACTCACACGACTCAAGTCTTGTTGGCAAAGTGGAGTGC
CTGTTGGCCGGGCTCCTTTGTCACACGCTCTCTGAGTGGGGCAAACTGGT
CTCGATCTGTAAAATAGACTCCTAAATTATAATAAAAACGTGTAATCGTA
ATGTGTGCGCTTATGAACATAATCTTTAAGGTGATTTCACATGAATTAGC
GATGCTAAATGTCAAAAATTGAAATCGAAATGATATCNNNNNNNNNNNNN
NNNNNNNNNNNNNNNNNNNNNNCCAACCGGTCCCGGCCATCATCATAATA
ATAACAACAACAACAAGAATACAAATCCAATCCAACGATTGATTCAAATG
TGCAGGCGAACGCAATAAACTGCTGGAATGGTGGGGGGTTGGGAGGGGAA
TGGTGTAAGGCTCTATTCTGCACTTGTTCTAGCAGCATCTGAACGAAGCA
AATTTGCCCCGAACATGGCAAGAGGAGCTCCATCGGCATCAGCTTCACCA
ACTCCTTCTCACGGCCTGGTCTCCAGTCTTTTTTGATGTTCAGACTTGGA
CTTTTACGACACACTTTGTGGCTATTTATGCGGTTTGTTCACTTGGGTGG
TATGTATATCAAGAGCGACTTCTTCGCTTCGACTCATTAGGCATTTTGGT
GTGGGGGGGTCATAAATGTTTTGATTTGTGGGTTTTCTTTCACATCTTTC
CCTGGCATCCTGCGTCTTTCCCTTTTTGCCACCACACTTGATTGTGAGAT
TTAAATGCTAAAAGTGGCTGCTGCTGCTGATACTGATGTTTCTCATCGTT
TTTCTGCAAACAATCATTTCAAATGTGGAACAAGTTCAATATCGAAATTG
GCCTCCNNNNNNNNNNNNNNNNNNNNNNNNNNNNNNNNNNGAAGACTCAA
AACCGAACCGCACCCGCACACAACACTCTCTAAAAAGGCCCAAACTGACT
GCATTGTCGTGATCGTCTTGGNNNNNNNNNNNNNNNNNNNNNNNNGGGAG
TGGGTAAATGATCATCTACTATTATTTCTTTTTTTTTTTTTGTATCTGCA
CTTTTCCCAGCTTACTTTTTGGGGCAGTTTATAGAGCAACAATTAATGGA
ACGCAACTCAGGGTCCTGGCTAGATCATCTTTTGAAATTCCAAAAGGTTT
GTCAGTTTNNNNNNNNNNNNNNNNNNNNNNNNNNNNNNNNNNNNNNNNNN
TGAGAAACGAAAGTCTCATAAGACGATTGCCAAAGATCGCAGCGATCAAA
TATGTTATAGAAAATTGTGCACATTCCAAGGAAAACAAAGCCACAAAAAG
AGAGAAAAAATAGATAGCAAAAACAAAAAGAAACCTCACTTTGATTTGTT
TATTTCGATGCCACACGAAGAAGGCAAACTCTGACTCCAACTCTAACATT
GACTTCGCCCAGCTTCAAAACTGCAGCTCCTTGGCCAGCAGTCAAGATGC
CNNNNNNNNNNNNNNNNNNNNNNNNNNNNNNNNNNNNNNNNNNNNNGCCA
CAATTTGACCTTTCACTCTCTTGGTAAGTCTGCTGTTGTGCCTCTGCGAT
TTGCCGGAAGCGCTCAACCCAAAATATATCACCAAGCGAATATCTACAGC
AACAACAAACAATTCCCTATATAAGCAATAAAAGAAATGACTTTCAAATA
CTCTAACTAAAAGTAAACTTAACTATGGACTACAAGTTAATGGACATTGG
ACAGAAAATTAAGAGTTGTTTCACTTGATGTTTGATTAAATCTCTCTGCA
AATTAATTATGAAAATTTTTTAAAATTTAAGTAATCCAGTTTGCGTCTAT
TGTATACCGAACACTTTTCTTTTGTAAATTATTCAAAGGATTCATTAAAT
TTAGAAATAAGTTAGCTATCTTAACTTGGTTCTCGACAGATCTTCATAAT
ATCAGTAATAAATATAAGGAGATATATTTATATGACAATATGGGCTATTT
GTTCGTACTGAGATTGGACGACTAAGTCTATATATATTTTTTATATTAAA
TGAAGTTGGAAATGGTTTCTTCAATCAATGTATAGAGTAAGAATGATGAT
TAAAGCAACACATACACAACTCTAACACAACACAATGAGATCTTNNNNNN
NNNNNNNNNNNNNNNNNNNNNNNNNNNNNNNNNNNNNNNNNNNNNNNNNN
NNNNNNNATCTTAGACACTCGATAGAAACTGGCCAAGTTAGCTCTATCTA
TCTGTCTAGTCCACCAACCTACAAGCATTTGGCAAAAATTGTAAACAATA
TCTGTAAAAATAAAAACGCCCAACGCCGCCGAAAAAAAGGCAAACCGAAA
AAATTGATAGTAGTTTTTTTTTTGGCCATTGTTGTCTTGGCCGAAATGTA
ATGCAGTTCGTTGGTTAAAGTCAGTCAGTCANNNNNNNNNNNNNNNNNNN
NNNNNNNNNNATTCCTTGCCTAGGTTATTCCTAGCCTAGGGCCATATACG
TAGAGGTTTTGTAGATGTATGAAGGCAACACAAATGCCCATGAATCGGAT
CTTTAGATGGATCTGCTGCAACTTGAAAACCATTCGCTGAGGGTCAACAT
TGGCGTTGAACTAGTTAAATCATTTGAATAATCACTGGGCAAAATATGGG
TTTGGTTTTTGCAATACGATGACTACCAAAAATAGTAGCTTCAAATCAAT
AAATAGACACATACAAATCAGAAATAAGTGTAGATTGAAAATCTATATGT
TATCTTATGTTTTTTTTTTATTATAGTTTTTGCTTTTGTTGAAAGAGCTA
TTCTTGGTTAAAGGCCTTCTTTTTTTTTATTAAGAACACATTAACAACAA
ATTTGATTTTGAGCGGAGAACATTGCCTCACCAAAAACGTCATATCTCCG
AAAGTATTTAGAATTTCAAATAACCTTTTTAAGACAATAAACAATAACCA
AGAATATCGTCTTAAAAGCTTTTAGATATATATATACAAGGTGGCGCAAA
AGAAGTCATCCGGGCCAAAGAAAGTCATCCGATGTTGTTTGGCTCTCATT
TTTTTCTAAATAAAAAAAACTTGTGTTTATTTAACCAATAAATTTCTCAA
TGTTTAAATAAGCAAAATTTAAAAACAGAATCAAAGTTTTTTATAAAAAA
AAAATGAGAGCCAAACAACATCGGGTGACTTCTTTTGGCCAGGATGACTT
TTTTTGGCCCACCCTGTATACATATTTCGAATGTTCATTGTGTTGGTAAA
TAACCACATCTATTTGCACAGNNNNNNNNNNNNNNNNNNNNNNNNNNNNN
NNNNNNNNNTATAGCAATTCTTATTCCCCCCCCCCCCCACNNNNNNNNNN
NNNNNNNNNNNNNNNNNNNNNNNNNNNNNNNNNNNNNNNNNNNNNNNNNN
NTATCGATATATATAAACATATCGATAAAAGTTCCTTGAAAATGTACTCC
TTGCAACTGGTTTATTAGGCTCCTAACAACTGATTTAAGGAATTTTGATG
CATTCCCACATATTTACACGTAAATTGCTCTATTTCGATTCAAAAATTGA
AATTTATTGTAATTTCTTCAACATTTGACTTTAAATTTTAAGTCTCTTTT
AATTATAATAATAAACATTTTTTATACACACATCTTAGAGGATTAAGATA
TGAATATATGTATGAACTGTCTCATTTCCGCTCAATTTTAAACGTACTTT
TTTGGATGAAAATGTTTTTTNNNNNNNNNNNNNNNNNNNNNNNNNNNNNN
NNNNNNNNNNNNNNTACTTTAGTGTTTAAACTCTTTCAACTCTTTGAAAA
AGCGAGGAAAATTTACTTCATGCTGACTTCATATCGAGACCTAAAAAAGT
TTATTTAGCTGATCATTTTTCATTGTCGACCTGAAATTCATTTTAAAGCC
TTGAAACAAGGACATAGATCATTGCAGTCGTAACATGTAAAATTGCTGTA
CAGTCCACACTTTTTTTCAGGCCTTCGGTTATGCATCATCGCGCAAGATT
GAAAAGAAATTGTTTATATACATACTAAACTCAAAGTTTTGGATTATTTC
AATTCGGTTTAAGCTCCCGAATTGGTTATTTTGAATCTACTCTGAATCCA
CTCTCTAGTTATCATTTATGTGCTTCCTTTTTGTTGTCTAGAATCAAATC
TATTTTTCTAAACTATTTTCCCCTAAATAGTTTGTACTTTTAGCCGAATT
GATAAACGCTTTAAGGAACCACTTTTATTGAGCTATCCACACTATGTGGC
CCAATTTTGAAGGAATTGCGATACCAGAGTAATTCGTGATTTTAGCAATT
TTTTCGTGGGTTTTTAAAAAAGTCTTTTTTCAGAGGCAATCGAATCGCTT
GAGCTACAGTTGTGTCACAATGTTATATGTGGTGTTGGATGATGGCAAAG
TCATGCAAAAACTAAATAAATGAATTTCAAACTGGACTTCATTTTCCGAG
GTCGTTGAGCTCGTTTGTGACATGCGTGCGGTTCCACCCATCATTGGCAT
TGGCGGCTTGTTGGCTTGTTGAATTGTCGGCTTGGCTTGTTGTCTTCTTC
ATCTTCAGAACCAACTGTNNNNNNNNNNNNNNNNNNNNNNNNNNNNNNNN
NNNNNNNNNNNNNGACGTGCNNNNNNNNNNNNNNNNNNNNNNNNNNNNNN
NNNNNNNNNNNNNNNNNNNNNGCTGTCTTCGCACTAATTGAGCATTTAAA
TGCAACGTAATTACTTTTCTAACACCTTCATCAGAGGCAACCAACCGGCT
TTCGGCCCTTTGATGCCCACTGCAAATTAGCATATAAATTGTCCCGTGTG
AACATAAAATCAAATGACATGTGAGTTTGTCAAAAAATACAGAAAAAAAA
AACAAAGAAAACAACAACAAAAACAACGAAAGAAAGAAAATCGCCGCCCG
CTCAAAAGTTTTGAAACCAAGAGAGAAGAAATTGGCGGCGGAAGGACATG
ATGAGGTGAAAAATCAATGGTCAATGGAAGACTTCAGTGACTTCATAGGA
GGCGATTAGCATAACGAACGTGCATCTAATTGAAAATGGAACAGACAAAC
CAAATGGAAACCCCNNNNNNNNNNNNNNNNNNNNNNNNNNNNNNNNNNNN
NNNNNNNNNNTCCATTGCAAGACAGTNNNNNNNNNNNNNNNNNNNNNNNN
NNNNNNNNNNNNAATACAATGTTGAACCCCTTAAATTGTAAGAAACTGGC
GCCAGTCAGACGTCTTTATAGTCGTTCAATTGCGATGCCATGTGATGCAT
TTGTAAGTGCAATCAAAAAAAGGGTAAAATCAATTAATTAGGCATTATAA
ACAAAAACAGTTAGACACAAAGTGTGGGCAAGTTTTTTGACCCNNNNNNN
NNNNNNNNNNNNNNNNNNNNNNNNNNNNNNNNNNNNNNNNNNACAATGAG
TGTGGCGGCAGGAAATGCATCGCGTTCTGAATGCCAAGGCGTAGCCCAAC
CAGCCTNNNNNNNNNNNNNNNNNNNNNNNNNNNNNNNNNNNNNNNNNTGT
TGGTCGTGGACGATCGTTGGGGCTTAAATGCGTTTTGCATAACTGAATGA
ATAATGCTCGCACTGATGGCGTTTGCACTTGTTGCCACGGCACACAGTAC
CCACAGTACCCTTCACTGAGAATGAGAGAGATTGGGTGGGCAAGCGTAGG
CCCTTCTCTGCCCTCTTGGGCTTGTGGCAGTGGGGCGGGGGGCAGTGGAG
GAGTGGAATGCATCCGGTCAATTTTTATTGTCTTGTTTATAGCTTGATCC
ATTCAAATTGATAAGCGATATCATATTTATAAGTATTTTATATCATTCAT
TTTTCACAGGAAAATCAACAAATTAAAAAATTAATAAAATCTTTCTGGGT
GGGGCTCTTTCTTGNNNNNNNNNNNNNNNNNNNNNNNNNNNNNNNNNNNN
NNNNNNNNNNNNNNNNNNNNNNNNNNNNNNNNNNNNNNNNNATCAAAAAC
TTACACCAATCGATTCTCTTTTAGGAAAAAAAAGGATTTGTACTTTTTTC
GTTAATACTGAAAGAAGTTAACCTAAGGAATAAGCAGACAGAAAAACTAT
AATAGTTCATAAAATTTTTAAAAATCTGAAAAATGATTGTCGAACTCAAA
AAGTTGATACTGAATATTGACGAAAACGAAAAAGAATTATATATTAAATT
GTTTTACTGGATTAAGATTTCTCTAGAGCTGCGTTTAATAAACATTTCTC
CTCTTGTATATATAGATAATAACTCAAACGTTGGAATATTGCAGCATTAC
CAGTCCAATGGACTCCAAACTATAACAGGTGTTTGTTGGTACTTGGCAAA
GATCTCAAATACAAGTATATAAACAGGTTGCTGACCATGCTTATATCCTT
GCAATTGAACTATTGCATAATACCAGCAACCAGATCAGATCCTTAACTAG
AGAATCACAAATAAGTATATAAAAGCATATAAAAATATAAGGGTGAAATT
CACTGGAGCTCAACTCATTTTGTTTATTATCGAGTTTCAGTTGATCACTT
AACAAAGTTTTTCTGATCAACATTATTTTCCAAGTCGATTATTTTTAGAT
ATCGCATAGTCATGCAATCGTAATTTAGGAAATTTGGACTAAGACTAAAA
TCTTGTAGCGTGCAAAAGTAAGAACATGTTTGCAAGTTTCTAACTTAATT
ATGCACAGGATTCTTAATTTTGATGCCAGTGAAACAAAATTTTTGTTATA
TATTCGATATATTAAAATTTTTGAGATGGTGAATCTCATTTTTACCTGTA
TACGGGCTTGTTAGTTGGTGGTGTAGTATATTTTGGTGGCTAACTTTTTT
TCAGACTTTCTTTTTTTTACTCTAAAGACTTTGAATCAAAATCCACCTGT
ATAAAAAAGTATCATTTGGCGACCATTTTGTATAATTGTAGGAATGATAT
TTATATGGGCGAAATGTCCACAGTTTAATATATTTTTAACCGTCTAACAC
TAAAACGATAAAAAGGGCTATTTTGGTGGGGCCACGACATGTTCTGACAT
GACATGTTAAAAAACTTAAAAGTTTTAGTTGTCGATCCTAAAAGTTACGT
TTTTTCAAAAATATCAGCTGATTCGTCAGATATAACTCATTTTCACATAG
AGCAAAAGCATGAGTACATGCTAGTTAGGATAGGTTTTTAGTTTTTATGT
CCTTATCCTAAAAGAATTTTTATGTTCTATATATACTTTTTTGTTCACAA
ATGTGTAAGTATTATACTGGCATCAAAATTAAGAATCCTATGCAATATTA
AGTTAGAAACTTGTACACGTACTTTCGCACGATACTGTATGTCAATCTAA
AATCTTTGAGCTAAAAATTTCGTCACAATTCATGGACATAATTAATATCT
AGAGGTTTACTTTAAGTTTTCGATCCAGCACTCCATTTGCGGCATCAACT
CATCCATGAGAATTTGAAACGAAGCAAAAGTCAACTAAAAATAAATGTAG
TTAAAAATAGCAATAGAATAAACACAAAAACGGAATCAGCAAGCTGATAC
AATTTAAATAATACAAACTACAAAATAAAAGGTCATGGAACAATCCCAGA
AACAGAAAATGCAACCATCACCGAGTGTCAAAGAATTAGTCAACAGATTC
GAAACCCTACTGAAACTGAATGATCCTGAAAAGGTAATGCGAGCATTGGA
AAATAATGCATATAAGTTGCAGAATATGTCTGAAATGACGAGCAATTCAA
GACGTAAGACAATTACTTTCAAGTATTTAAAACGAAAGACTAACTCCTGC
GTGCACACAATCTACAGCAACTCCAAAAACAAGCCAGATTAAGCCAGAAT
GGCAACGTATTATAGACGGAATGATACTTGATCGGCGTCGAATTGAGAAA
ATAAAAGAGGAGCGTCGTCAGCAAATACGTGAAAAGTACACACAACTCAA
GTGAACACAATTTAAACCAAAATTGTTTCAATTTTTTAAAATTTTATTTT
GTTATATTCTTTTTTCTCGTTTTTTTAGTTTGCTCAAATATATGGAAGTG
AATGTGTCATGTTTAAATAGTTGTATCAATGTGCAGAAGCGGACAAAAGT
CCTTATATTAAAAGCATCTTCAAACTTTGGTTATCAGATTCTGTATCTTA
GTTATGGCCCTCTTCTTTTTTTAACATTAATTTTTTGAAATTATACTTCT
CTATCAAAGGTATATGATATAGTTGCTTGATTTTAATGCAATTTACCACT
TGAATTATGACAATCGGTTTAGAATATTACAAAGTTGTTGTTTTAAAACG
TTTGTTTCGACTAATCATCAAATAAACGGCTAAACGAATAGGGCTTTAAG
AAGTTAGAAGTTAAGAAGTTGCGGTGGATTGAATCCAAAACAGACAATAG
ATTCAATCAAGATCTTCCGATCTTCTAAGATAAAAAGCAATTAAAATGAC
ATTAAAATGAATGATTTGTGTTGAAGCGAAGTAACTTAGATTTGCTTCTG
TGTATGGTATTCAAAATCGTTGCTTTCTTTTCACTAAAGCAAATTATGTA
GAATTTTGTGGATTATTTAGACAACATTTACCGAAAATATGCAGAATAAA
TTAAACATATTTATAGAGCTTACTTGATCCATAGCAGAGACTTACTCATT
TTTAATGGGTTATATTGATATTCACAAATATTTGAATAGCGGATTTAGAT
TTCTTATAAGAATATGTAAGATGCAAGTTAACGATATGCGTTAATTCTTT
GGGTATAACCAAAGTCAAATCTTTAGATAATCAAGCACTTCGCGCACTCA
AGATGTCAGTGAAGAATTTGGATTTTCCCGGCAGCCTGTCCATTGACTAC
GTTTTTTCCACAGATTGGCTTAACTTGGCTGGCAAANNNNNNNNNNNNNN
NNNNNNNNNNNNNNNNTTGTGGAGAGATTAATGAGCATTAGGCCGAGGAT
TAGTTTGATGCTTATGCCGAGTCAGCAGTAACAACTAGTCCATGAGTCCA
TGCCAGTTGAGTCTCTTGTGCAATCTTTGTAATTTCCAAAACCAGGATCT
GATCATCAAACAAGTCCCATTGGNNNNNNNNNNNNNNNNNNNNNNNNNNN
GTGATCGGATTTAATTGAGATCAGGCAACAGTAGTGACTGAGTCTGTGGA
GTGTGTGAAAAACCGCGATCAATTTTTGGAAAATTTTGCCAACATGCTGG
CCGGTGATTGGCAAACCGCAGAAAATGAGTTTCCACTTCCGTTAGGGGGT
TTTTCTCAATCCAAGCTTGCAGCTCTTTCCGATTCTAATCTTTAACATGT
GGAGATATTAACATATCGTAAGTGATTCATTTGATCCGTGGGAAGTTTTC
TNNNNNNNNNNNNNNNNNNNNNNNNNNNNNNNNNNNNNNNGCTGAATTCC
ATGAGCGGAAACTCCAGCATCAGGGGAAGGATTTGCCCAGACTGAAATAC
TGATCTCTTAATTTATTTTTATCACATCTTTCATAAATGTCATAATTGTA
GCGTAATTATTATTTATGTGGTCATGCTTTATTTAAGAATACATTTTCCA
AAAATTCAAAAAGAATTTCAACAAAAATATGTTTTTCATATTTGCCAAAA
GTCTTTTCTTCATAAAATTCAATTTTTCAACCCCTTCAACGAAATATTAA
TCTCATTTACATAATTTCATAATTCCAATACAAAAGATNNNNNNNNNNNN
NNNNNNNNNNNNNNNNNNNNNNNNNNNNNGAATTATCAATTGTTTTGGTT
AAGTCGAAATCAATATATCATAGAACGAGTTTCAAAAACGTAATGAAGAC
ATTATCGAACATGGAAACATTTGTCACTCCACAGCAAGCAGATNNNNNNN
NNNNNNNNNNNNNNNNNNNNNNNNNNNNNNNNNNNNNNNNNNNNNNNNNA
TTCAGAGGGAAAAAACCAAAGAGACGAGAAGTTTGACATGTCGTGATAGA
TTTACTAAGAAAAGAAATACCAAAAAGGCAAATTAAACGTGTTTTATTGA
CTTTTCCTTCCGTTGAATTTCAGACAATTTTCAAATGTTTTGCCAAATCA
AATATAAAACGCTTAAAGTCCAACAATTAACAAAAATCTTGGAGATTAAA
AGCGAAACATCATTCAATCATATCTATAATTATAATCAATTTGTTTCTAC
ATCTCTTAAACTAACCTTATAATCCTTATAATAATAAGTGCTATTAAATT
ACTTGCTGAAAGGATTTCTTAAGTCCCCCTTGATATATATTTGCTTAGTC
TTACCCTTGCTAAGGATTTTATAAAATTATTCAAATATTTTTGAAATGAA
ATCATTTATGACTAATTTAATTGATTGCCAAGTACATTGTTTTAGCAGAT
AAATGCAATTATACAAATTCGTTTGTGATTAATTTAAATACATCCATCAA
AAGAAAATATTCTCTTAAAAAGATGTGCAAATTTAAGCGATACATATTGA
TCAGAAATAAAAGAAAAGCATTTCCCAAATCCTAACTTAAACTATGTTAA
TTAAATACGTACTAATAATATGTCTTCCTATACACTATAAATTACATAAT
TGTTTAGTTCTATATATGAGAATAAGGTAATTACATAATAAAGATCACTT
TCTGCTTAAAATAATTGATAATTTTTGGACTTTTGAAGCAACAATTTTTG
TACGTTTTGAAAAAAATTTTTTATTTTATTTTGTAATATTTTAATCAAAG
ATAAGTTAGAGTCATTTAGTTTGGGTTGTTAACTTTTAAGATAAAATACT
GTTTTTTCATCACTTTTAATTTGTTGGGGTCTATGGGTCTTTATAAATAT
CTTTATTTGAGACCATCTTCCATATAAAATATGTTGTAAAATATCAATAT
AATATTAATACAAAAGGAAGTGGTATTGAAAATAGTTCAAAATATTCGCA
TAAAATTTGAAATCTTAAAATAAAATATGAAAATTGCAAGTTAACTTCAA
AATTGAACAATTCTGAACAGTCTGAATTTCGACCATAAATTTGGATTTCT
TATTTATAAAAGAGATTTTTGCATCTTAAAATTAAAACTGATTAAATAAA
AATGGTAATACTAGGCTCATAAGGGGGTTCATTTGTAGTATTTCAGTCCG
GGGCTTTCATTTTTCTATCCAATTCTTAAATAAATAATTACTACTCGCAA
TCAGATAACAGAAGTGACTCCATTAAGTCGATTAACTATTGAACAAGAAG
CTTTACTCAAAAGACAGTTGAATTTCTCTTCGAATGCAAACAATTAATGA
ATAATCTATAATAAATTTTTGGATTTAATTTAAATAACTAGAAATGTTGG
TTGAGTAAAAAAAAAGTCTTTAAATAAACGTTTAGTCGAAAACTGAATTT
TCTGAACTTTTAAGATTTAATGATATGGTGGGATATATGTATTTGATCCA
AGATTTGTAGCTAGGTTTAAAATTATGGATGGTAACCATTTTTTATGTTT
CATGTTTTCAAAACATTTTAATTTAAATGAAGCAAACTCAGCTTATTATT
AAATATAGTTACTTAGTTGGTTAAGGCGAGCCCTTTACGCTAATTCTGAT
GGCGCCCAAGGGTTAAATGAGATAAACTTTAAAAAACTGGGAAAATATAA
CGCACTAAAGGGGGACAGCTGCCCATGCCTATGCCTTTGATATGATATAG
ATTATATATGGTTTATATATATTCAGCAATCATTGCTAAAATTAAAGTAT
TAGAAACAGAAATATTCCCCTCATCTAACAAGTGTAAGTAAGTGCTAACT
AATTAGATTTTCATTTCAATACAACTCCATGCACTGTGAATAATAGTTAA
GGCAAATCACATATTAAAAAATATTGAAAATATAAAGACTATTTATAAAA
TTGGGTGCCTCATGAACTCATCTCATTGCTTTATCATCACGGTCCACATC
ATCAGCATTAACGTTGCCTAAACCATTCCAAAAGAAAACTTGAAAAGTCA
TCATATATAATGAACAGGTCAGAATAAAAATAATGAAAAAAATCAAATAA
AACTGCGATTCTCTCTTGTTATCCAACACAAAGCTGATTCATTGGTTTAA
TCTTTGGTTATTTTATTTATGTTTTTCTAAAAATCTATTTACTAATTGTA
ATGTGAGCAATAAAAACCTGTACACAATTCATATACACACAAAATGTCAA
AATCTCCAATAGTATTCCCCCGAAAATGAAACATAATGGGAAAATGCAAA
TATTTCAGACACATACAACAAANNNNNNNNNNNNNNNNNNNNNNNNNNNN
NNNNAAATATATACAAATTGGTATGTATGCAGATACAGATATATCTCTTT
TTTTTCTTAAGTCCGAGCTGTTAAATCAAAAATATGCAAATGAATTTTTT
GTTTAACACGAGTCAAGATTTTGCTTTCAGCTGGTTGTTCCANNNNNNNN
NNNNNNNNNNNNNNNNNNNNNNNNNNNNNNNNNNTCAGCTTCGTTTTTGG
CATCTCAGTTGGCTTGATTGATATGTGCTGGTTATACAGTCATTTTGTTG
ATCAAAATGATGCAATCGAGCAAAGTATGTAAATATCGACGAAATGTCGA
CACGAGTCCCAGCTCCTCCGCGCTCATCATCATCATCAGGTAGGGTAAGA
TAAGTTCTAGGTGTCATTTGTAGTGGCTAAGTAAAAAAAACGAAATTATT
TTATTTCCGTCTCTCTAATTTTGGTTTTTTAATGTTTTTTTATGACCGTT
GAAAAGTCAAAAAGTCATTGCAAAACTTTTTTTTATGCATTTCTTGTTTT
TTACTAGGCAATTCTGCATATACCATTTTTTTTGTTGTCCTTCTGCTGTT
GACCTTGTATTTTCCTTGGAAAATTTCGATTGCATTTTTTACGCAACCAA
CCCTCTGGCGAAAGCAATTGACTTTTTTATTGAGCCAAAAACTCAAGGTG
ACTGCAATAGTCGCATATGCGAAAATCTATTTTAAACCTTTTCCTCTTAN
NNNNNNNNNNNNNNNNNNNNNNNNNNNNNNNNNNNNNCGAAGCGAAAGCG
AGGTGAGGTGAGGTGATCTGTTTCGCTCGGGTTTGTTCTTTGGTTTCTTG
GCTCGGGTTAGAAGAAGGTAGGATGCGGCTGCTGTTGCTCGACTTTTTAT
GACACCTCAACGGACTGGCAAAGGGAGATGACTTTATGACTTGGTCGCCG
AAATCTCGCGGCGATTTTTAGCTCGTTTTTTAGGGCAATTCTTGTGGCTA
CCTAAGCCATGTGATTTTGTTACCTAATCGCCGGATCAGCTTACCTAAGC
TGCAGATTATCCTAGGATCATAATTATGATGAGTCCAGCCCGCCGACGCG
ACGCGTCCATCTAGGGAAAGTGCCTCAACTCTATGACACNNNNNNNNNNN
NNNNNNNNNNNNNNNNNNNNNNNNNNNNNNNNNNNNNNNNNNNNNNNNNN
NNNNNNATGTTGGTGAGGCAAAAAACTTAAGCCGAGGGGATTAAACCGGA
TTAAAAGTCAAACAATTGTCCTTATTTTTTTGTGTTGCCTTGCCTTCGAG
GTAACTAATTACCCCGCCAGGGTGTGTGGGTGAGAGGAAAATTACCCATT
TCGAGCTTGGCGGAAATTCGCGAAATTTGCCTTTTTTTAGTGTGCGAAAA
AAATGAGAAGAAAAACAAATGGGCAAAGTCAGTAAAACTGAATCGATTAG
AACAAAAGGGAGCAGCAACTAATAAAGGAGAACCTCAAGAGAAGCGAGAA
GGATATAGAATATTCCAACAGATTTTGACTTTTTATTTTTTATTTGCAAG
CCTTTTGTTACGGTTTTTTCGTTTTGCTCTTCCTTTTTTTGGATTTTACT
AGGAAAGCTATGAAAAAATGCCTTAAAGATGTTCTAAGAAGTTGATAAGT
AATGCCATATACCGCATTTAATGCAATTGCATTTGCTTATATGTAGATAT
TTGCCGATAATCATAATTCGTTATTTAAGGCAAACCAAAGTCAAGGTCCT
TGGGACAATATCGAATCATAAAAGGGTTAAACACACAGAGAGACAAAAGA
AAATGCATAAAAGGGTTAAAACACACACACAATGGCAACCTTCATAAAAG
GGTTAACTTCTAGAACAAGCAAACAGGTAGACTCTGGATGGACTTCCTTT
GTTTGGGTTGTTTTTTCTCCCAAGAGATGAAAGACTTGAAGAAATGCGTA
TAATAAATATTCATAAAAAGAGTTAATTTGAACATTTATGAGGCTTCTGT
TTTTGTGGAAGGGGTGAAGGGAGTGACACTTACATACATACACAAAGAGA
ACGAGATGGATGTAAAATGAGAGGATCATTGATTTTTATTTCAGAATAGA
ACTTTTGATGACTCATTGAGTTTTAAGTTTAATTCACCAATAAACTGTTA
TATCAATATCCTCCGACGGCATTAAAATGTCCCTTTCCCCCATCTCAAGA
CGATCTTCACATTGATTCCCCCTGCCCCCATACAACAACAGAGTGTACAT
AGCCACGCCCATGTCAAATAAAATGAGCAACTGCTTTAAAATGAAGTCAA
TGAGAAATTCAACCGCCCTTAGCCAGGCGCTTTGAGACTCTTTCTTCGTT
TCGTATTTAATAAATAACCGAATAACGAATAATATCAGAGCAATGCAAAT
CAATGGGCCNNNNNNNNNNNNNNNNNNNNNNNNNNNNNNNNNNNNNNNNN
NNNNNNNNNNNNNNNNNNNNNNNNTACTGCCTTTGAGCTCGATTTCATTC
ACAGCTTAACAGAGNNNNNNNNNNNNNNNNNNNNNNNNNNNNNNNNNNNN
NNNNNNNNNNNNNNNNNNNNNNNNNNNNNNNNNNNNNNNNNNNNNNNNNN
TAGCTTAACAGAGTCACTCCATAGTACATGCAAGCTAGACTTACAGTGAG
AGAGAGAAAGAGCGTAAATTCAATTGNNNNNNNNNNNNNNNNNNNNNNNN
NNNNNNNNNNNNNNNNNAATTTTAATCGCTCTCTCTCTCTCGCTTACNNN
NNNNNNNNNNNNNNNNNNNNNNNNNNNNNNNNAGGTGGTGATCGGCAACT
GGAAATAATTGAGTGCGAGTGTGTATGTGTGAGTTATATACTGGCAAGAG
ATTTGCTGCATGGGGCGACCAGTGACGACGACGACGAAACGCTTCTTGCC
AGTTACAAGTTTGAGCCAGAAATCAGTCGTCTGCTTGTAGCCGAAGTGTT
CAGTTACAGACATCGTCACTAGCCGTGCGTACTAAAATCAAGAATTAAAA
ACAACAAGACAACATCCAAAAACAAGAAAATCACTTATCACATCTCAAAA
GATCGCTCGTAGATCAAAATCTCTTCACATATACAGACATTGTGACTGCT
CTAACGTAGAGTAGAACTGTGCAAAGAAAAACTATCTCCTAAGTGAACGC
GCAAATTTTCACGTGCGAAACCCACAATAAATTGCANNNNNNNNNNNNNN
NNNNNNNNNNNNNNNNNNNNNNNNNNNNNNNNNNNNNNNNNNNNNNNNNN
NNNNNNNNNNNNNNNNNNNNNNNNNNNNNNNNNNNNNNNNNNNNGGTAAG
TTACGCCCGCTGAAAAGTCAATTCACCTTTTCGATATGTGACCGTCGGCA
ATATAAACAATATATATGTATATTTTTTTATGATCCTCTGTGCACTACTT
TGATTTTTTACTATTTCGCAAGAAAAAAATCAACCGAATTTCTGTTCAGN
NNNNNNNNNNNNNNNNNNNNNNNNNNNNNNNNNNNNNNNNGGGTGAATGT
AGAAATGCATTTTTATGACCTGACGTCAAGGTCTGGTCTAGTGCGTCGCG
AGTAGTGCATTTTTTTAAGGGAATGCAGAAACAGAATTCGTAATGACTTT
ATCTATATAAAAAAANNNNNNNNNNNNNNNNNNNNNNNNNGAAATTCTAC
CTGAGTTTTATGAGATACTCGCATAGGGTTGCATAATCCGCTAGCTTAAG
TNNNNNNNNNNNNNNNNNNNNNNNNNNNNNNNNNNNNNNNNNNNNNNNNN
NNGCCTGCAGAATGATCATAAAAAAACGCAGATCGCACATTAGTTTCGTT
TTTTTTTTTTTGCTTTGGTTTCCTGTATAAATATTGTGGAATAACTCTGA
GAGGACATCAGTTGCTTCACAGGCTTCAAAACGAGCACAACAACCGAAAA
AAAAGAAAAGTCTACAAGAATTTCAAATTATTAAAAAAAATAACAAACAA
ATCACTCACTGGACGCTTAACAAAATGGTGTTCAACTTGGTTAGTTCTCC
AACAGGCCCAANNNNNNNNNNNNNNNNNNNNNNNNNTACTATGGATTACC
AGTGTTTAAANNNNNNNNNNNNNNNNNNNTAATTCAAAAAACTAAATATG
GATTTTTTACCTTTTCTTGTAATTGCAGATGAATCAGACATGCAAAGTGT
GTGGCGAGCCAGCGGCGGGTTTCCACTTTGGCGCCTTCACATGCGAGGGA
TGCAAGGTAAGTTATCCGAAAAGAGAAAGTTGACAGTCATCAAGAATCAT
GTTCATAATTTCATTCATCACACTGTCCATGACTATGATGAGGATTCTAG
TTGAGGCTTTAAATTTCAACCGATTGTTAATGTCATTCTCCCATTGTGTT
GTTCTCTTTCCATTGTAGTCTTTCTTTGGTCGATCGTACAACAACATAAG
CACCATTAGCGAGTGCAAAAACGAGGGCAAGTGCATCATTGATAAAAAGA
ATCGCACCACCTGCAAAGCCTGCCGACTACGCAAATGCTACAATGTGGGC
ATGTCAAAGGGTGGATCGCGTTATGGTCGTCGTTCCAATTGGTTCAAGAT
CCATTGTCTGTTGCAAGAACACGAACAGGCGGCACAGGCACAGGCCCAGT
CGGTGGGCGGCAAGGCCACATCTCCAGTGGGCTCGCCACCAGGTTTCGGC
GACATGGCTGCAGCAGCGGCTGCCCATCTNNNNNNNNNNNNNNNNNNNNN
NNNNNNNNNNNNNNNNNNNNNNNNNNNCTCGCATTTGNNNNNNNNNNNNN
NNNNNNNNNNNNGTCATCCACATATGCCACCCACTCTATTGGGCTATCCC
AGCTACTTGCCGGAGCATTTGCCCTTCTTCAGCATGGTGGCCACACCACA
GTCGCCCTTCCAGTTGCCCCCCCATCTGCTGTTCCCGGGCTATCATGCCA
GTGCAGCGGCAGCTGCCGTGGCAGCCGATGCTGCCTATCGCCAGGAGATG
TACAAGCATCGTCAGAGCGTGGATTCAGCTGCCTCGTTAGAGTCGCAGAA
TCGGTTCACACCACCCACAGCTATGGCCACGGAACATGCCATGGCCATGC
CAACCACACCCACACCGCCCACACGCCCCACCTCCGCCTGCCGGCAGTCA
CCCATTGATGTGTGCCTTGAGGATGAGGCTGAGTCTGTCCACAGTCAGTC
GCCGCTAATGCACCCCATTGCCATTCGTGCCANNNNNNNNNNNNNNNNNN
NNNNNNNNNNNNNNNNNNNNNNNNNNNNNNNNCAGTTAGCAGTAAGCATG
CAGAAGTCACAGAGGTCGAGTCCTTTGAGTTTTGCTGCCAAAATGCAATC
CCTGTCCCCAGTATCCGTGTGCTCAATCGGCGGTGAGACCACAACATCGT
CCAGCCATCTGCATCCCGCCAAGGCCGATCAAGACGGTCCCATGGACCTG
AGCATGAAGACATCCCGCAATTCGGTGCACAGTTTCAATGACAGCGATGC
CTGCAGTCTTCAGGATGAGCAAGAGTCCACGGCCTTGTCCCTGGCGCCTC
GCCGCAAATTCTATCAACTGGAAGCGGAAGNNNNNNNNNNNNNNNNNNNN
NNNNNNNNNNNNNNNNNNNNNNNAGGCGATCACGATATGGTTAAGCGACA
GAAATTGGGTGAATCTCCAACGCCTTTCGGTGCGGCATCTGCGGTTCGTG
GCGGTTTTGCTGCGGCTAGTGCCATGCGCGGCATCTTCGTGTGCGTTTAN
NNNNNNNNNNNNNNNNNNNNNNNNNNNNNNNNTCAAAGTGGGTGGAGTCT
CGACANNNNNNNNNNNNNNNNNNNNNNNNNNNNNNNNNNNNNNNNNNNNN
NNNNNNNNNNNNNNNNNTCGTTCACAATTTGTTGTTGCTTGTTTTCGTTT
AGTTTAATGGTATTTTTTTTTTTCTCTCCTTACGTTGGCCGACCAATTGG
CGGAGACGTTGGGACAGACAGGTTCGTTNNNNNNNNNNNNNNNNNNNNNN
NNNNNNNNNNNNNNNNNNCGCNNNNNNNNNNNNNNNNNNNNNAGTAAGTT
TATTTCAAAAATGAAATGTATTTGATCAAATTGTCAATTCTATTTNNNNN
NNNNNNNNNNNNNNNNNNNNNNNNNTTGAGCTCACATCCAAAAATTATTT
TTATAACCAGNNNNNNNNNNNNNNNNNNNNNNNNNNNNNNNNNNNNNNNN
NNNNNNNNNNNNNNNNNTTGTATATATATTTTGGAAATCTTAGTTTTCAT
TTAGTTATAAAANNNNNNNNNNNNNNNNNNNNNNNNNNNNNNNNNNNNNT
TATATCCCCGCCCCCCTCATATTGTATATATTATTTGAGTATTTCAAGAA
AATANNNNNNNNNNNNNNNNNNNNNNNNNNNNAATCATAAGTTTTGATTG
TAATCATAAAATGTAGAATAAGCAACTTTTTTTTTATCCCAAAAAATTGA
TTTAAAAATGAAAATAAAAAGAAAACTATAAATAAAATATAAAAACAAAT
AATTGAATTCAATGTAAATGGCATTTAAATTTCTTTACAGACTTGAAAAT
CAAATCATGAAAAGTAAATATACATATATGAAATGACTAAAGAACTCAAA
TAGTAAAGAAGATATATAAATATAATATCGGTAACAGATCCATGATTTCG
AATCAGTTTGAAGCTATATATGCTATGGCTCTTTGATATCTGAAGAAGAA
TATGGCTAATGCAGAATCTGGACTCTAAAATATAGATGAAAGTATGTACA
TACATATTGTTGGTTGGCTCTTTAAGTATTCCATTGTCATTCGTCAATTG
AAAATCAGAGTTATTTTAATCTTTCATCCAAATCGCCAAGCGGTGCTTTT
ATGTGCCCCCTTTGGCTTCATTATTCAATCAAAATGGGCGTGTTCTATCA
CTGGCNNNNNNNNNNNNNNNNNNNNNNNNNNNCAAATGTGATTAAAACAN
NNNNNNNNNNNNNNNNNNNNNNNNNNNNNNNNNNNNNNNNNNNNNNNNNN
NGTGTGGGGGGGTAAGAAATGTAAAATGCTTTTGGCATAAATTCAATCAA
CAAACATTTTTTGTTGCAAGTGCTAAGNNNNNNNNNNNNNNNNNNNNNNN
NNNNNNNNNNNNNNTTGTGATAATAAAACCAATATAGGCAGCCGTTAAGA
CACACNNNNNNNNNNNNNNNNNNNNNNNNNNNNNNGCCTGCAATCAGATT
GTTGTAAATTAAAAATGCCACAAATGTTACGCTCAGATATTTATTTTTTG
TAAGCAATTGTTATGCTATGGTCATGAGCATTAGGCCTAAGTCGTCTCCT
CGNNNNNNNNNNNNNNNNNNNNNNNNNNNNNNGGGCCGCTAGTTTGTTGG
ATGTTGGATACACCCCAAATGAAGCACAGACAAACGATCCAACAACCACG
TGCTGCTTCAAATAATAAACTTTATATTAACACATACAAAAGTCATACGC
CATGCCGTTGAACAGAATTTTAATCACTTAATTAGGCAGTTGTCCGACGA
GTTGACATTTGGATTGTATGTAGAGAGGATCCCAAGNNNNNNNNNNNNNN
NNNNNNNNNNNNNNNNNNNNNNNNNNNNNNNNNNCATCATGATGAATGAG
CCAAATGACAAGTGTCAGAACTACTGTAAATAAGTATGCAGGAACATTGG
ATGCAAAATATATATATGTATCTCTTCATTTTCCATTGTCCACGATCATT
GTAAATAAAATAAACTTTTTGACGCCTATAAACAATGGAAAATTGCTTGA
CAAGGGGCTTCATTTTTTTGAAGGTGTAACAGAAGTAAAGTTTATAGTAC
TTATATATATTCGTTTGCCATCAATATGCATGATGAGATTCATGCAGCAA
AAAAGGATGGCAAAAGGGGAGTAAGGGGGTTCATGGTGGCAGGCAGCGCA
CGCCATTGTGCGTTTTGTATTTGAAAAAAAAAACAAATTGTTAACTGCCT
CAGCGCGTTGGCATTCCAAAGTGTTTTGTGTCGTCATTGTTTCTAAATTT
ATTTTTATAGTTTATTAAACAGTCATACGAAACACAAAACCAAACCAAAA
ATAAAAACACCTACTCCTATTCAACAAAAGAACTGCTCTTCAAATATCTA
GAGAATATATGTATGTGTATAAGATAGAGTTGAAAGTTTGTCTTTAACAT
TTGCTGCTAGTCGTCTTCCAATCAATTGGCAATAATAATGATCTTGTCTC
TTTAAATCTTGGCAAACTCGTAAATACTTTCAACTAAAGACACATTNNNN
NNNNNNNNNNNNNNNNNNNNNNNNNNNNNNNNNNNNNNNNNNNNNNNNNN
NNNNNCAACGATGGCAATAAAACGAGATATGNNNNNNNNNNNNNNNNNNN
NNNNNNNNNNNNNNNNNNNNNNNNNNNNNNNNNNGTTTGTTTTGACTAAC
CAACTTCCATTTCAACAACGACTCCTCCTCCCCAACTTTATGTATACGTT
GAGCCTTCTTTTTGGACGACCGTACATACATATATACGTACGTAATTAAG
GTCGCTACCGGACTTCAGATGCTTGTTAAAACTGCTGACTTTGCCTTTTA
GCNNNNNNNNNNNNNNNNNNNNNNNNNNNNNNNNNNNNNNCGAAGAANNN
NNNNNNNNNNNNNNNNNNNNNNNNNNNCTGATTTATGCAAATTTTTGCAT
AATTTCTTATTAAAACATGTTTCCCCTTTTTTCTCTAATGTGTCAATAAT
ATTGTTTTCTACACACACACACACTTAAGCACACACTGAAGAACACACTN
NNNNNNNNNNNNNNNNNNNNNNNNNNNNNNNNNNNNNNNNNNNNNNNNNN
NNNNNNNNNNNNNNNNNNNNNNNNNNNNNNNNNNNNNNNNNNNNNNNNNN
NNNNNNNNNNNNNNAATAAACATGTTCTCAAGTATTATTATATATGCTTT
GCCTGCATTAATTTGAAAGCTACAAAAGCATTAGCATTAGCATAATGAAG
ATTTTTGCTGTGCAGGTGCCATATGAACTATTTTTAAAGATGTGCTCAGT
CGGAGTCGGAGTGNNNNNNNNNNNNNNNNNNNNNNNNNNNNNNNNNNNNN
NNGGCTGCTGCGATTAATGGGTATATAAATCTTTATTTTGTTTTTTTTTC
TTCTTTCTGATGACGATAATAAAGCAGGTNNNNNNNNNNNNNNNNNNNNN
NNNNNNNNNNNNNNNNNNNNGAAACGGTCTGGAATAGGTGCCCCAAACAC
CCCACACACCTGGCCATGGATGGCGCCAGTCTATGGTAACCTGATCGACC
CGCTTGTCTACAATTTCAATTGGTTTCTCTCCCCAGTTTCCCCCTAACCA
GTGCCCAATTCCTCCAATTCCCCTCCCGCGATTGGCGCCTGCATTTTGAC
AGTCAATAAAATTTTGAAATGTTATACTTTTTTTTTCGTTTGTCGATTTT
CCTTTTTTCATCTTTGTGTGTGTGTGTGTTAGCCTAAATGGCTTTTTGAT
TGGCAGAGAGATATACAAATGAACCACTTTTTCAGTTTGACAGCCCCAAA
GTGAAACAAAAGACTTTGGCAACGAACTTGACTTGAGTAAGGAATTTATT
GGTATTGGTGTTTTAGTTTGATATACCCTTGANNNNNNNNNNNNNNNNNN
NNNNNNNNNNNNNNNNNNNNNNNNNNNNNNNNNNNNNNNNNNNNNNNNNN
NNNNNNNNNNNNNNNNNNNNNNNNNNNNNNNNNNNNNNNNNNNNNNNNNN
NNNNNNNNNNNNNNNNNNNNNNNNNNNNCTCACTTCTTCTAGACCCCCCA
AACGACACTTAGTCAGGGATTGTATAGATCGGATTCTGCCGGATCGAAAC
ACCATCTCATATAGCTTCAAGAACTTGATTATTTTCTAAGCTATTGTCAT
AAAATGTGTCTATATTTGTCAGTTTAATAAATCTTTTAATGCTGACTATG
CCAAATTTCATCAAAATCGGCAACTATATCGTGTGGCTCTCTTAAACAGG
ATCGGCAGAATAATAATTAGCTCCCTATGCGACTATCCCATAACTAAGAA
ATTAACTTGCACACATAGTAATGCATAATTCTGGTAAATTTGCTAAAAAT
CGGATAACTATATAATAGATTCCCAAAAAAGTCAGTAGGAACTTCTCCAG
ACAATGGCAGGAAAGTCCTTTGGAAGTCCGTAACAAAAAAAAAACATGTA
AGGGTATACAAACTTAGTTAACTCCGACATTTAGGTTTAAAGCAATACTA
AAGTATTTAAAATAGTTTTNNNNNNNNNNNNNNNNNNNNNNNNNNNNNNG
CNNNNNNNNNNNNNNNNNNNNNNNNNNNNNAGCTGCTATTGTTCGCAAAA
GCAAAAGGTAAACATTAACCCACTTAAAGGAATCCAGAGTCCAATCTGGA
GCTCATCTTTATTGATTTCAATTCTCATGCCACCTTTAACCCAGCCCTCG
CTGGTTTTTCGATCTGCTCTGGAGGCGCTTCGCATGCTCTCTCATTCGCT
TGTCGAGATTTTGCCCGTTTTCTGGGGCTCCATAGCTGGCGCTGGTAATT
AGTGATCTGGTGCACTTGATATGCACCTTAATTTAAACATTTTGTACACA
CCCAGCCGGGGCACGCATTTGTTGTTGTCCGCGACTCNNNNNNNNNNNNN
NNNNNNNNNNNNNNNNNNNNNNNNNNNNTACCTCAACTCATCTTCATGGC
AATGCCAATGCCTACTTCATCCACTCTTCCAGTTCTTTTTCGTTATTGTT
GGACGACTGCTGCGTGTAGCGCATGCCATTTGCTTGTTCTTCAGTTTCCT
CCGNNNNNNNNNNNNNNNNNNNNNNNNNNNNNCTCCCTTGGCTCGTTTGT
GTTCTCGTTTAAACGTTTATTTAACTTAAACGAACTTTGCGTGTCGATTA
AAGTGCTGCGATTAAGGTACAAACTGATCCGGTCCGACTTTTTGTGGTAN
NNNNNNNNNNNNNNNNNNNNNNNNNNNNNNNNNNNNNNNNNNNNCTACCT
GATTCTTACCCCGTACATATGGGGTATATATCGGTTTCATTTGGATGCAA
AAAATAATACAAGTTAATCCGAACAGTTGGTTCATTTTAATGGGGAATCT
GGCGATCGATCAGTCACTTTGCATTTTTGTAGTGACTTTGGTTTTGTTTT
GTCTCTGTCTTATTGCATTTTCGACTTATGCGTGTCCAGTGAACTTACAG
GTCAAAGCATACGCATGCCAATGCATAAAGTTGACTCTCTGGGNNNNNNN
NNNNNNNNNNNNNNNNNNNNNNNNNNNNNNNNNNNNNNGACCCACCAAAA
CCTGAGACAGAGTCTGCAGTTACAGCTGCATAAATCCTTTTCCATGGACT
TTCTCTCCAAATAGCATTCGGCGGTGTCTGCCTTCTGCTTTACGACAAAT
TTGCCCATTGTTCTCACTGGCCTCTTGATGATGTCCTTTTGTCTTCCTCT
GATGTCCGAANNNNNNNNNNNNNNNNNNNNNNNNNNNNAGAGAGTTTTTG
GTATCCAACAGCGTTGAGGTTCGAGATACGAGGTAAGCGTCCTAACTGGG
ACCGCACACCGACCGCAATTCCACAATATTAATTTGTGCTAGCATCACCT
CAAACATTTACGAGGACAAAACGCCTAACGAACCNNNNNNNNNNNNNNNN
NNNNNNNNNNNNNNNNNNNNNNNNTATCTTTGCGTCTCAGATGATTCCTC
TGGTTATTGCTTGTTTTTTAGGGCCTGTGNNNNNNNNNNNNNNNNNNNNN
NNNNNNNNNNNNNNNNNNNNNNNNNNACTATCTCTCTTTCACTCACTCTC
TCATTTACTCTCTGTTGGTTCCTTATCTGGTTACCCTTATTTATTTTGGA
AACGAAATTAGATTTAAGGTTCAAGTGATTTTGATAGCTCGTAAAGCAGT
CAAAAATGTATTTTCAACGTAGGTTATTTCAGTTTTTTTGTTTTTTAGTG
GGAAAACACACACGATCATCATGATCACAGCGACGAGCAACGACCACCAC
AGCAGGGAGCTCTCGGTCGAAAGAGAATTTATGTTACAGCTCGTTAAATT
AGTCTAATGGGGCTTAGGCCAGCTGTCCCAAGTCAATGCAGTGCACTGCA
CTAGTATACTACAGTGCACCCAAAAGGGTTGACATCATTAGGACAGATCG
CTCGCTAGCCACTCTACGACCTGATGCTTCCCAGTTCNNNNNNNNNNNNN
NNNNNNNNNNNNNNNNNNNNNNNNNNNNNNNNNNNNNNNNNNNNNNNNNN
NTCCGACTCCCAGTCTCAGTACTGGGACTCTACTGCGACTTCGAGTCGAA
GCAATCACCTGAGCTGACACTTAAAGCTTCTTCAGCAGCTCGCAACACTT
ATGCGAACGATCTTTCGGGTTATTGTCTGGTTAACTGATATGCTTAGTGC
ACGTATTAACCCACGAAAAGAGACTCCGCACTCCACACTCTACACTCGAA
GGTTGCTTCTGCTGAAGCTGGAGCAGTGTCACTGTCAATGTCATTTTACT
TGTGCAGAGAGACCCCCAGACTCANNNNNNNNNNNNNNNNNNNNNNNNNN
NNNNNNNNCAGGCCATGCACTTGGCTGCTTTTTGGTCTCTCAAGCCTTTG
AGGCTCGAGACGTTTTTTTTTGTATTCTTTGCCTGCAGAAGATCGTGTGA
TCCATTACCAAACGTGCGCGATCGTTTGCGCCTGTGTTTTGTGATATTTA
TTTATTTTTTCTTTCCTTGGTGTTTGGTATACCCTTTTAAAGTGCTCGCT
GGCTGTTTGCCAATGACACAACTAACTGTTAATACAACCAAACCGCAACC
AAGGCGGTAGATCGTTTGCGGTACAGTTTTTAACACCATTCCTCACAGTT
CTAGTTACATACATAGATGAAAGTTAAAATGTAAATCAACTTGCTTTTAG
TAATTATCTAAAGTCAAAATTTACACTCAACTTTGCAGTTAAGTGTCTTT
ATATTTCTTATAAGTTGGGGGAACTCTATATGGGTACGAAAAGGTTTAAT
CGATCAATTTGCCATAAATTGTTTTCGTATTTTTATTCTTCATCAAAACG
TCGGGGTCACCATATATGAAAAAGAACTGTAAATCGTTGATTTTAGATTT
AAATTGTTTTCAGTTACCAGTTCAACTATATAAATGTATGTATATTTATA
GGGGATAAGAGTATTACATGGTCGTTGTGATAACATTTAACTTTTTTCCT
TTATTGAAGGTTTATTTTTTCGTTGATTTTGTTGTTGTTTTATTTTTCAG
TTTGTCGTATTTTTGCATTGCACCTTCTACTTTTTTCGCATTGACATTTG
GTAAATATTGCCAAGGCTTCGAGAGCAGANNNNNNNNNNNNNNNNNNNNN
NNNNNNNNNNNNNNNNNNNNNNNNNNNNNNNNNACGTGACTCCATAACTG
CACTCGGTGTATGGTGTATGGTCTATGGTGCATGGTGTGGATGTGGCTAT
GACTTGATTTGATTTTTCATAAACAAAGTTTGCCTCTTTTGCAAGCCACT
CAATCAAGCCGCCTTTTGGCTATGGAATGGGTTCAGATTGTTTGTCTAGC
GTGCACTTTGCGGCCTCATCGATGGATGGGCCAGATGACTANNNNNNNNN
NNNNNNNNNNNNNNNNNNNNNNNNNNNNTACGTCATCGNNNNNNNNNNNN
NNNNNNNNNNNNNNNNNNNNNNNNTTNNNNNNNNNNNNNNNNNNNNNNNN
NNNNNNNNNNNNCACATTCTAATTAACTGCTCTAGCTGAACAACACAAAA
TGCGAGCAACGTTTTGTTTGCAGGCTTTTAAAAGNNNNNNNNNNNNNNNN
NNNNNNNNNNNNNNNNNNNNNNATGACACTCAAAGTGACCGACGGGCGAT
GGCGATGCAAACCAAACCAAACGCACAATGAACTCCTTTCATGGCCTTGT
TAGGCGGAATGCCTTTTTGGTCTCAGTCGTTCTCTGTCTCTCATTCACTG
GATCTCACCTAGGCGTGTGTCTGTCGGTGTGTCTTGCTGTCGATAGTCCG
CTGTTTGCACAACATGATCAGGTTAAGAGTGCGGCTTATTAGAACAATTC
TAAAGGGTGACTCCGACTCTGGGATTGAGACTTTGGCTTTGTTTGCTGAC
CATTTGAAAAAACAAAAAATAAAAGGATGCCATCGGCTTAGAGATGAGAT
CGTGAGCCACTTGAGAGGGTGTCCGGTGTTGTTTAAACCCTTTTGTCTCA
TCACCAAGGCGGTCAGTTGAAAAAGAGGAAACTCTTTTTTTCGGATTGCC
CATCTATTTGACAAATGCAAACAATTTCCATTTCCCCTCTCTATCCCCTT
CATTCACACACCGACCCCATCTCAATACATTTTCCAGTTAAAACTGTTTT
CCCGTTTTCATTTTTTTGGCTTGTTATTAGAACACTTTTTTTTTCTCCCT
AAAGGCCACTTAGGCACGAAATCTTCATCTCTGCAGTTTGGTGGAACCTC
AGCCTTTAGCCTGCGGCAAAGGTTATGATGTAATATGGCTTTTTGACTTT
TGTAGACATGATAAAATACAATACAAACCGCGTTGCGTGGCTGTTATATT
GGCTAATGGCCTTTTAGAGACTGAGAAGGTGTCAGTAACTCTTCTCCCTG
GCCCCCCCTTCACCACCTTCGACAGCGACGACTTCAATGAATGGGCAATG
GGGGCTCAGTCGGTTCTTGGCTCTTGGCGGTTACAGATCAAAGCCCGTTC
AGGCTCTTGTTCTTGGTGTTCTGGTTTGTTTTCGTTGTGGTCGTTTATTG
ACCAGAGAGCTCCGAAGTAAAAAGAGAAGTAGAAGGAATGGACAGTGCAT
GATGATGTGTCTGTGCATTTATTGTTGCTGTTAGTGATGGAGTATAACAA
ATGATCATCACTGCAATGCTCATTATCCCTGATCATAATGATATGCATGT
CAAATCTAATTTCCAATTGAACTGAATGAACGAAATCCCTATACAATTGC
ATTACATTTGGAAAAATGAAATTCGATTCATGCGAAATCTTTTATTGGCC
TTTGTTTTTGGCTTACTCTCCAACTTAAAAGACACTTCAGGGTTCAGTTC
ATCTTCATAAACGATTGATATCTCACCATTATGGAGTATTTTAAGTTAAT
CCATAAACCCAAAGGTATGACCCATGCATCTGCGAATTGGATCGCATTAA
GATCACTGATATTAATAACAAGAATAACTTTTATTGTACATTTGACTGCT
ACAATTTATATGAATCTAACAATTTTATGAAATAATCTTCAGAAATTTTC
ACATAAACATAATGAGTCTGGAAAATATCCTTGGTCCAGAAGTTTTCACT
TTTAATTCACCGCCAATGGATTTAGCTCCTTGGTGACTTAATAAGGTGGA
GATACTTCAATACAAAATGTATACGTTTAGAGAACTCTTCGGAACTGTCA
GAACCGTAAAAAGACTGTGGTGGCAATGGAAAAAAGATAATGATACTGAA
ATACATAAGGAAAACAAAAATTCAACAAGGATTAAGCACAGCAGTAAAAA
GAATAGAATTGACAATATTCAAGCAAAAAACGGATTTCATTTTTAAAATA
AACTTACTATCTGTTCTTCATTCAGAATCCAAGTTTTGTCTTAAGACCGG
CAAATGGTAATTGAGGTAGATAATGGTATTGAAATAATAAGGAAAATACA
AGATCAACAAGGACACCAACTGCAGTAAAATAAAATTGACAATTTAATCA
AATACATTTAATTTTTAAAATAAACTTACTACCTGTTCTTCGTCTTGAAT
CCAAGTTTAGTTTAAGACCGACAAATGGTATTTGAGATAGCCTCATCCAT
TATAGTATTCTTATATTCGCCTTGCGAGGACATCGAAGTGGTGTAATTTA
TACATTTAACGAACTTCAGTCTTGGAACCGACAAATGGTAATAGAGTTGG
ATAATGGTATTGAAATAATAAGGTAAATAAAAATTTAACAAGGACACCAA
CTGCAGTAAAATAAAATTGACAATTTAATCAAATTAGATTTAATTTTTAA
AATAAACTTACTGTTTTTCGTCTTGAATCCAAGTTTAGTTTAAGACCGAC
AAATGGTATTTGAGATAGCCTCATCCATTATAGTATTCTTATATTCGCCT
TGCGAGGACATAGAAGTGGTGTAATTTATACATTTAACGAACTTCAGTCT
TGGAACCGACAAATGGTAATAAAGTTAGATAATGGTATTGAAATAATAAG
GAAAATACAAGTTCAACAAGGACCCCAACTGCTAAAATAATAAAATTGAC
AATTTAATCAAATACATTTCATTTTTGAAATAAACTTACTACCTATTCTT
CATTCTGAATCGAAACATTAGTCTTAAGACCGGCAAATGGTAATTGAGAT
AGATTTTGGTATTGAAATAATAAGGAAAATACAAGTTCAACAAGGACACC
AACTGCAATAAAATAGAATTGACAATTTAATCAAATACATTTCATTTTTG
AAATAAACTTACTACCTATTCTTCATTCTGAATCGAAACATTAGTCTTAA
GACCGGCAAATGGTAATTGAGATAGTTTTTGGTATTGAAATAATAAGGAA
AATACAAGTTCAACAAAGACACCAACTGCAATAAAATAAAATTGACAATT
TAATCAAATACATTTCATTTTCGAAATAAACGTACTATCTGTTCTTCGTC
TTGAATCCAAGTTTAGTCTTGGGGTCCTCAATTGGATGAAATTTTACGTT
GCTAAATTTTGCATTTATTGTTTTTTGCGTTACTGAAGGTTGTATTAATT
TTTTTTGACCGACACATGGTAATTGAGATAGATAATGGTATTGAAATAAT
AAGGAAAATACAAGTTCAACAAAGACACCAACTGCAATAAAATAGAATTG
ACAATTTAATCAAATAAATACATTTCATTTTCGAAATAAACTTACTATCT
GTTCTTCGTCTTGAATCCAAGTTTAGTCTTGGGGTCCTCAATTGGATGAA
ATTTTACGTTGCTAAATTTTGCATTTATTGTTTTTTGCGTTATTGAAGGT
TGTATTAATTTTTTTTGACCGACACATGGTAATTGAGATAGATAATGGTA
TTGAAATAATAAGGAAAATACAAGTTCAACAAAGACACCAACTGCAATAA
AATAGAATTGATAATTTAATCAAATACATTTCATTTTCGAAATAAACTTA
CTATCTGTTCTTCGTCTTGAATCCAAGTTTAGTCTTGGGGTCCTCAATTG
GATGAAATTTTACGTTGCTAAATTTTGCATTTATTGTTTTTTTGCGTTAT
TAATTTTTTTTGACCGACACATGGTAATTGAGATAGATAATGGTATTGAA
ATAATAAGGAAAATACAAGTTCAACAAAGACACCAACTGCAATAAAATAG
AATTGATAATTTAATCAAATACATTTCATTTCGAAATAAACTTACTATCT
GTTCTTCGTCTTGAATCCAAGTTTAGTCTTGGGGTCCTCAATTGGATGAA
ATTTTACGTTGCTAAATTTTGCATTTATTGTTTTTTGCGTTACTGAAGGT
TGTATTAATTTTTTTTGACCGACACATGGTAATTGAGATAGATAATGGTA
TTGAAATAATAAGGAAAATACAAGTTCAACAAAGACACCAACTGCAATAA
AATAGAATTGATAATTTAATCAAATACATTTCATTTTTGAAATAAACTTA
CTATCTGTTCTTCGTCTTGAATCCAAGTTTAGTCTTGGGGTCCTCAATTC
TGAAATTTTACGTTGCTAAATTTTGCATTAGTTTTTTGCGTTATTAATTT
TTTTTGACCGGCAAATGGTAATTGAGATAGTTTTTGGTATTGAAATAATA
AGGAAAATACAAGTTCAACAAAGACACCAACTGCAATAAAATAGAATTGA
TAATTTAATCAAATACATTTCATTTCGAAATAAACTTACTATCTGTTCTT
CGTCTTGAATCCAAGTTTAGTCTTGGGGTCCTCAATTGGATGAAATTTTA
CGTTGCTAAATTTTGCATTTATTGTTTTTTGCGTTACTGAAGGTTGTATT
AATTTTTTTTGACCGACACATGGTAATTGAGATAGATAATGGTATTGAAC
TAATAAGGAAAATACAAGTTCAACAAAGACACCAACTGCAATAAAATAGA
ATTGACAATTTAATCAAATACATTTCATTTTTGAAATAAACTTACTACCT
ATTCTTCATTCTGAATCGAAACATTAGTCTTAAGACCGGCAAATGGTAAT
TGAAATAGTTTTTGGTATTGAAATAATAAGGAAAATACAAGTTCAACAAG
GACACCAACTGCAATAAAATAGAATTGACAATTTAATCAAATACATTTCA
TTTTCGAAATAAACTTACTATCTGTTCTTCGTCTTGAATCCAAGTTTAGT
CTTGGGGTCCTCAATTGGATGAAATTTTACGTTGCTAAATTTTGCATTTA
TTGTTTTTTGCGTTATTGAAGGTTGTATTAATTTTTTTTGACCGACACAT
GGTAATTGAGATAGATAATGGTATTGAAATAATAAGGTAAATAAAAATTT
AACAAGAACACCAACTGCAGTAAAATAAAATTGACAATTTAATCAAATTA
GATTTAATTTTTAAAATAAACTTACTATCTGTTTTTCGTCTTGAATCCAA
GTTTAGTTTAAGACCGACAAATGGTATTTGAGATAGCCTCATCCATTATA
GTATTCTTATATTCGCCTTGCGAGGACATAGAAGTGGTGTAATTTATACA
TTTAACGAACTTCAGTCTTGGAACCGACAAATGGTAATAAAGTTAGATAA
TGGTATTGAAATAATAAGGAAAATACAAGTTCAACAAGGACACCAACTGC
TAAAATAATAAAATTGACAATTTAATCAAATACATTTCATTTTTGAAATA
AACTTACTACCTATTCTTCATTCTGAATCGAAACATTAGTCTTAAGACCG
GCAAATGGTAATTGAGATAGTTTTTGGTATTGAAATAATAAGGAAAATAC
AAGTTCAACAAGGACACCAACTGCAATAAAATAAAATTGACAATTTAATC
AAATACATTTCATTTTCGAAATAAACTTACTATCTGTTCTTCGTCTTGAA
TCCAAGTTTAGTCTTGGGGTCCTCAATTGGATGAAATTTTACGTTGCTAA
ATTTTGCATTTATTGTTTTTTGCGTTATTGAAGGTTGTATTAATTTTTTT
TGACCGACACATGGTAATTGAGATAGATAATGGTATTGAAATAATAAGGA
AAATACAAGTTCAACAAGGACACCAACTGCAATAAAATAAAATTGACAAT
TTAATCAAATAAATACATTTCATTTTCGAAATAAACTTACTATCTGTTCT
TCGTCTTGAATCCAAGTTTAGTCTTGGGGTCCTCAATTGGATGAAATTTT
ACGTTGCTAAATTTTGCATTTATTGTTTTTTGCGTTATTGAAGGTTGTAT
TAATTTTTTTTGACCGACACATGGTAATTGAGATAGATAATGGTATTGAA
ATAATAAGGAAAATACAAGTTCAACAAAGACACCAACTGCAATAAAATAG
AATTGACAATTTAATCAAATACATTTCATTTTTGAAATAAACTTACTACC
TATTCTTCATTCTGAATCGAAACATTAGTCTTAAGACCGGCAAATGGTAA
TTGAGATAGTTTTTGGTATTGAAATAATAAGGAAAATACAAGTTCAACAA
GGACACCAACTGCAATAAAATAGAATTGATAATTTAATCAAATACATTTC
ATTTTCGAAATAAACTTACTATCTGTTCTTCGTCTTGAATCCAAGTTTAG
TCTTGGGGTCCTCAATTGGATGAAATTTTACGTTGCTAAATTTTGCATTT
ATTGTTTTTTGCGTTATTGAAGGTTGTATTAATTTTTTTTGACCGACACA
TGGTAATTGAGATAGATAATGGTATTGAACTAATAAGGAAAATACAAGTT
CAACAAAGACACCAACTGCAATAAAATAGAATTGACAATTTAATCAAATA
CATTTCATTTTTGAAATAAACTTACTACCTATTCTTCATTCTGAATCGAA
ACATTAGTCTTAAGACCGGCAAATGGTAATTGAAATAGTTTTTGGTATTG
AAATAATAAGGAAAATACAAGTTCAACAAGGACACCAACTGCAATAAAAT
AGAATTGACAATTTAATCAAATACATTTCATTTTCGAAATAAACTTACTA
TCTGTTCTTCGTCTTGAATCCAAGTTTAGTCTTGGTGTCCTCAATTGGAT
GAAATTTTACGTTGCTAAATTTTGCATTTATTGTTTTTTGCGTTATTGAA
GGTTGTATTAATTTTTTTTGACCGACACATGGTAATTGAGATAGATAATG
GTATTGAAATAATAAGGAAAATACAAGTTTAACAAAGACACCAACTGCAA
TAAAATAAAATTGACAATTTAATCAAATACATTTCATTTTCGAAATAAAC
TTACTATCTGTTCTTCGTCTTGAATCCAAGTTTAGTCTTGGGGTCCTCAA
TTGGATGAAATTTTACGTTGCTAAATTTTGCATTTATTGTTTTTTGCGTT
ATTAAAGGTTGTATTAATTTTTTTTGACCGACACATGGTAATTGAGATAG
ATAATGGTATTGAAATAATAAGGAAAATACAAGTTCAACAAGGACACCAA
CTGCAATAAAATAGAATTGACAATTTAATCAAATACATTTCATTTTCGAA
ATAAACTTACTATCTGTTCTTCGTCTTGAATCCAAGTTTAGTCTTGGGGT
CCTCAATTGGATGAAATTTTACGTTGCTAAATTTTGCATTTATTGTTTTT
TGCGTTATTAATTTTTTTTGACCGACACATGGTAATTGAGATAGATAATG
GTATTGAAATAATAAGGAAAATACAAGTTCAACAAGGACACCAACTGCAA
TAAAATAAAATTGACAATTTAATCAAATAAATACATTTCATTTTCGAAAT
AAACTTACTATCTGTTCTTCGTTTTGAATCCAAGTTTAGTCTTGGGGTCC
TCAATTGGATGAAATTTTACGTTGCTAAATTTTGCATTTATAGTTTTTTG
CGTTACTGAAGGTTGTATTAATTTTTTTTGACCGACACATGGTAATTGAG
ATAGATTTTGGTATTGAAATAATAAGGAAAATACAAGTTCAACAAGGACA
CCAACTGCAATAAAATAGAATTGACAATTTAATCAAATACATTTCATTTT
TGAAATAAACTTACTACCTATTCTTCATTCTGAATCGAACATTAGTCTTA
AGACCGGCAAATGGTAATTGAGATAGATTTTGGTATTGAAATAATAAGGA
AAATACAAGTTCAACAAACACACCAACTGCAATAAAATAAAATTGACAAT
TTAATCAAATACATTTCATTTTTGAAATAAACTTCCTACCTATTCTTCAT
TCTGCATCGAAACTTCAGTCTTAAGACCGGCAAATGGTAATTGAGATAGA
TTTTGGTATTGAAATAATAAGGAAAATACAAGTTCAACAAGGACACCAAC
TGCAGTAAAATAAATTTGACAATTTAATCAAATACATTTAATTTTTAAAA
TAAACTTACTACCTGTTCTTCGTCTTGAATCCAAGTTTAGTTTAAGACCG
CCAAATGGTAATTGAGATAGATTTTGGTATTGAAATAATAAGGAAAATAC
AAGTTCAACAAGGACACCAACTGCAGTAAAATAAAATTGACAATTTAATC
AAATACATTTAATTTTTAAAATAAACTTACTACCTGTTCTTCGTCTTGAA
TCCAAGTTTAGTTTAAGACCGACAAATGGTATTTCAGATAGCCTCATCCA
TTATAGTATTCTTATATTCGCCTTGCGAGGACATAGAAGTGGTGTAATTT
ATACATTTAACGAACTTCAGTCTTTGAACCGACAAATGGTAATAGAGTTA
GATAATGGTATTGAAATAATAAGGAAAATACAAGTTCAACAAGGACACCA
ACTGCAATAAATAGAATTGACAATTTAATCAAATACATTTCATTTTTGAA
ATAAACTTACTACCTGTTCTTGGTCTTGAGTCCAAGTTTAGTCTTGGGGT
CTTCAATTGGATGAAATTTTACGTTGCTAAATTTTGCATTTATTGTTTTT
TGCGTTACTGAAGGTTGTATAAATTTTTTTTGACCGACAAATGGTAATTG
AGATAGATAATGGTATTGAAATAATAAGGAAAATACAAGTTTAACAAGGA
CACCAACTGCAATAAAATAAAATTGACAATTTAATCAAATACATTTCATT
TTTGAAATAAACTTCCTACCTATTCTTCATTCTGCATCGAAACTTCAGTC
TTAAGACCGGCAAATGGTAATTGAGATAGATAATGGTATTGAAATAATAA
GGAAAATACAAGTTCAACAAGGACACCAACTGCAATAAATAGAATTGACA
ATTTAATCAAATACATTTCATTTTTGAAATAAACTTACTACCTGTTCTTG
GTCTTGAGTCCAAGTTTAGTCTTGGGGTCCTCAATTGGATGAAATTTCAC
GTTGCTAAATTTTGCATTTATTGTTTTTTGCGTTATTGAAGGTTGTATTA
ATTTTTTTTGACCGACACATGGTAATTGAGATAGATAATGGTATTGAAAT
AATAAGGAAAATACAAGTTCAACAAAGACACCAACTGCAATAAAATAAAA
TTGACAATTTAATCAAATACATTTCATTTTTGAAATAAACTTACTACCTA
TTCTTCATTCTGAATCGAAACTTTAGTCTTAAGACCGGCAAATGGTAATT
GAGATAGATAATGGTATTGAAATAATAAGGAAAATACAAGTTCAACAAAG
ACACCAACTGCAATAAAATAAAATTGACAATTTAATCAAATACATTTCAT
TTTTGAAATAAACTTACTACCTATTCTTCATTCTGAATCGAAACATTGGT
CTTAAGACCGGCAAATGGTAATTGAGATAGATAATGGTATTGAAATAATA
AGGAAAATACAAGTTCAACAAGGACACCAACTGCAATAAATAGAATTGAC
AATTTAATCAAATACATTTCATTTTTGAAATAAACTTACTACCTATTCTT
CATTCTGAATCGAAACTTTAGTCTTAAGACCGGCAAATGGTGATTGAGAT
AGATTATGGTATTGAAATAATAAGGAAAATACAAGTTCAACAAGGACACC
AACTGCAATAAATAGAATTGACAATTTAATCAAATACATTTCATTTTTGA
AATAAACTTACTACCTATTCTTCATTCTGAATCGAAACATTAGTCTTAAG
ACCGGCAAATGGTGATTGAGATAGATTATGGTATTGAAATAATAAGGAAA
ATACAAGTTCAACAAGGACACCAACTGCAATAAATAGAATTGACAATTTA
ATCAAATACATTTCATTTTTGAAATAAACTTACTACCTATTCTTCATTCT
GAATCGAAACTTTAGTCTTAAGACCGGCAAATGGTGATTGAGATAGATTA
TGGTATTGAAATAATAAGGAAAATACAAGTTCAACAAGGACACCAACTGC
AATAAATAGAATTGACAATTTAATCAAATACATTTCATTTTTGAAATAAA
CTTACTACCTATTCTTCATTCTGAATCGAAACATTAGTCTTAAGACCGGC
AAATGGTGATTGAGATAGATTATGGTATTGAAATAATTAGGAAAATACAA
GTTCAACAAGGACACCAACTGCAATAAATAGAATTGACAATTTAATCAAA
TACATTTCATTTTTGAAATAAACTTACTACCTATTCTTCATTCTGAATCG
AAACTTTAGTCTTAAGACCGGCAAATGGTGATTGAGATAGATTATGGTAT
TGAAATAATAAGGAAAATACAAGTTCAACAAGGACACCAACTGCAATAAA
TAGAATTGACAATTTAATCAAATACATTTCATTTTTGAAATAAACTTACT
ACCTATTCTTCATTCTGAATCGAAACATTAGTCTTAAGACCGCCAAATGG
TGATTGAGATAGATTATGGTATTGAAATAATTAGGAAAATACAAGTTCAA
CAAGGACACCAACTGCAATAAATAGAATTGACAATTTAATCAAATACATT
TCATTTTTGAAATAAACTTACTACCTATTCTTCATTCTGAATCGAAACTT
TAGTCTTAAGACCGGCAAATGGTGATTGAGATAGATTATGGTATTGAAAT
AATAAGGAAAAAACAAGTTCAACAAGGACACCAACTGCAGTAAATAGAAT
TGACAATTTAATCAAATACATTTCATTTTTGAAATAAACTTACTACCTAT
TCTTCATTCTGAATCGAAACATTAGTCTTAAGACCGGCAAATGGTAATTG
AGATAGATAATGGTATTGAAATAATAAGGAAAATACAAGTTCAACAAGGA
CACCAACTGCAATAAATAGAATTGACAATTTAATCAAATACATTTCATTT
TTGAAATAAACTTACTACCTATTCTTCATTCTGAATCGAAACTTTAGTCT
TAAGACCGGCAAATGGTGATTGAGATAGATTATGGTATTGAAATAATAAG
GAAAATACAAGTNNNNNNNNNNNNNNNNNNNNNNNNNNNNNNNNNNNNNN
NNNNNNNNNNNNNNNNNNNNNNNNNNNNNNNNNNNNNNNNNNNNNNNNNN
NNNNNNNNNNNNNNNNNNNNNNNNNNNNNNNNNNNNNNNNNNNNNNNNNN
NNNNNNNNNNNNNNNNNNNNNNNNNNNNNNNNNNNNNNNNNNNNNNNNNN
NNNNNNNNNNNNNNNNNNNNNNNNNNNNNNNNNNNNNNNNNNNNNNNNNN
NNNNNNNNNNNNNNNNNNNNNNNNNNNNNNNNNNNNNNNNNNNNNNNNNN
NNNNNNNNNNNNNNNNNNNNNNNNNNNNNNNNNNNNNNNNNNNNNNNNNN
NNNNNNNNNNNNNNNNNNNNNNNNNNNNNNNNNNNNNNNNNNNNNNNNNN
NNNNNNNNNNNNNNNNNNNNNNNNNNNNNNNNNNNNNNNNNNNNNNNNNN
NNNNNNNNNNNNNNNNNNNNNNNNNNNNNNNNNNNNNNNNNNNNNNNNNN
NNNNNNNNNNNNNNNNNNNNNNNNNNNNNNNNNNNNNNNNNNNNNNNNNN
NNNNNNNNNNNNNNNNNNNNNNNNNNNNNNNNNNNNNNNNNNNNNNNNNN
NNNNNNNNNNNNNNNNNNNNNNNNNNNNNNNNNNNNNNNNNNNNNNNNNN
NNNNNNNNNNNNNNNNNNNNNNNNNNNNNNNNNNNNNNNNNNNNNNNNNN
NNNNNNNNNNNNNNNNNNNNNNNNNNNNNNNNNNNNNNNNNNNNNNNNNN
NNNNNNNNNNNNNNNNNNNNNNNNNNNNNNNNNNNNNNNNNNNNNNNNNN
NNNNNNNNNNNNNNNNNNNNNNNNNNNNNNNNNNNNNNNNNNNNNNNNNN
NNNNNNNNNNNNNNNNNNNNNNNNNNNNNNNNNNNNNNNNNNNNNNNNNN
NNNNNNNNNNACAAGGACACCAACTGCAATAAATAGAATTGACAATTTAA
TCAAATACATTTCATTTTTGAAATAAACTTACTACCTATTCTTCATTCTG
AATCGAAACTTTAGTCTTAAGACCGGCAAATGGTGATTGAGATAGATTAT
GGTATTGAAATAATAAGGAAAATACAAGTTCAACAAGGACACCAACTGCA
ATAAATAGAATTGACAATTTAATCAAATACATTTCATTTTTGAAATAAAC
TTACTACCTATTCTTCATTCTGAATCGAAACATTAGTCTTAAGACCGGCA
AATGGTAATTGAGATAGATAATGGTATTGAAATAATAAGGAAAATACAAG
TTCAACAAGGACACCAACTGCAATAAATAGAATTGACAATTTAATCAAAT
ACATTTCATTTTTGAAATAAACTTACTACCTATTCTTCATTCTGAATCGA
