# Supplementary material for: SMCis: An Effective Algorithm for Discovery of Cis-Regulatory Modules
Source: PLoS One. 2016 Sep 16;11(9):e0162968. doi: 10.1371/journal.pone.0162968 (PMC5026350; doi:10.1371/journal.pone.0162968)
Supplement: S1 Datasets — (ZIP) [file pone.0162968.s001.zip › dataset/Drosophila/Masked/dwil_gk11279.fa.masked]

>scf2_1100000004902:4501357,4541356 (reverse complemented)
CTAAAAAAAAATACAATATCATGTGTACGCCAAAAGTGTACAAAACAGAC
TAAAACAATTCTTAAAAATTAATTATAGCAACGCCAAATGGCCGGCACGA
GGTGATCCCTCCAACTATCATACTTCAGATCGCAGTTCTTTTTCGCATAG
TACTCCATAGCGTATAGTGAGATAAGCATGCCGTTGCCCAAGATGAGAGA
GAACCACAGGAATATGTTTCCCAAAATTTTGGGAGCACTCCGCATGAGAA
ACACCAAAGCAACGCCAACGACAAAAAATAGGATAAACATGACGGGAAAG
AACATTTGTAGGGCGAATCCTAATACTTGTTCGTGCACTAAAGCTGATAT
CAGGAAAACCAGCAACGAGGCAGCCAGCTTGGAACCCTTGAATACATACG
TATAGACATCTTTGTAGACATATTCGTACAGCCAATCATGGACAACCACA
TTCCAATTACGATAGTAGCCATCGTAGTTGTGTGAAGTCCACCAGTCCTT
GTAAAACATGCGGTCGCCAAATCGCAACAGCTCCGAGGTGAAATTCAGCC
AGGAATGCAAAATTAGATAGAATCCGCAAAGAAAGATCACAGCACTTGGT
AGCATCATGCCAAATAGTTTGACTATCAGCTGCGGGGCTCCCATTGGCTC
CAGACCAAACTTTCCGAAATGTTCCTCTATATGACGTTCATGTATGAAAG
CATAGAGGAAAGCAACAGCTACCACCTCCAAAAGACGATTTAGGGCAAAC
TTCCAGCGTATATGCGACGTGCGTGGATAGCTATCCCTATAGATCAGCGT
GGGAGCAAACAGGAAATAGACATAACACTGCAGAGGCGGAATGAAGGGCC
GACCAGCAGACAAGCTTGCGTTCTCGTTCCCATTAGGATCGACTCCATCA
ACTTTTTGCTTTCCACACAACACTCGTTGTGAGTTGTATCTCACGAAAGC
ATGCATCTTCATAAGGAGCCTCGTACTCTCCAGCAGCAACACGCAGGCAC
TGACGAAGGGCAATTGGAATTTGAGGCAAAGCGATGAGGACACATAGCCA
AAGACCAATTGGGAACTGATGTACATAATTAGACAACTGTGAGACCAAAA
CCGTTGCAGCGACCCTGTGGTAGACAACACAATTAATGGCTTTATCCTCG
AACAGGAAGTCAGACTTACCTTGCGGTTTGAGCTTATGCCTAACTAAAGC
CCAACCTTGAAAGGCATAGTACAGAGCCAACACGAATATATGCTCCAATA
TCCATGCGCCCATCACCCAATGCAATCTCCGGAGGCCTCCGCGAAATGTG
CCCAGAGCGAAATTAATTTGTCCTTCCACAAAATAATCATGAAAGATCAC
ATTGAGCAGAAACATGACCAGAATAATGTAGAATATGTGATAAATGGTGC
GCATATGCGCAACCTCGAGAAGAGCAGTAAGATACGAATCTCGGGCCACA
AACACTTTATCGGGCAGTCGCCCCTTGATTCTCGCTGTGGATGTTGTGCC
CTTTTTTGGACTATCATTAACATCCATTTTCGAGAAAGACGCAGATTGAT
TTGCTAATTTTGTGGAAGTATTTTGCTGTCGATTGTGATAGGTATTGAAA
CTGCTGACTTGCCGTCTGTCTGATGTTTCATGGTGACCTTCAAACTGCCG
AAACTCGTGGGCACGCACTTCACGCTGCCGTATACCCTGAAGTACATCCT
CAATCAGACAGGAGACTTGCTTCTCAATATCCTGCAGCATATGTGATTGA
AAACGTTGCAGCTTTTCACGAACAAACTGAAGTTCGGGAAGTGTTTCGCC
GTCTACATCTCCTTGGTCTTGCTCACGAAGTGTTGTTGGCTCATTGTCAT
CTGCCATATTTCGATATCCTTTCCTTAATGTGATACAATGATGTTTTATG
TTTCGTTAATTTTATTGCGACTGTCCGCTTGGACGCCAGTTTCTATAATG
GACATGTTTGTCCAACTTTCGTTGTGTGCAAATGAGAATAAGTGATAACG
GCGCTTCGATACTCTATGCATAGAAGGAAGCATCTCCTAACTAAACGTCT
ACGATAATGTCTTTTTTTACTCTCTCAAAGAGTTAAATGTATATCTATCA
ATATATCAATGATAATTATATAGCCAAGAATGGGCATCATTTAGGCATTA
GTACTCCTTTGTGCAGTAATATTTATTTATTCTTATGTATTTGTATGCCC
TATGGATTGCAAGGGCATTCCAAATTCGACTTTAGAACACTCTTCTTCAA
ATCGTCTTACCTTTTCAAAAAGCTCGCTCTGAATTCTCTTCCCCACTCGC
TCACTCAATTACACTACAATTGAATTTAAAGTACATACATTTCCACATAT
CGAATCAGCTTAAGCAACACGATTAGCTGCCCCTTGTCCACACTTAGCCA
CACATTTAATCCATTCTAGCAGGCAAACTGATAAGATTTACAATTTGTTC
ATTGGCCTTATTCGCCATGAGGCATTATATTCCGAGTGCACTTGCACTTA
ATTTGTTTATATGCTTTTTAAACAAGGTTTAAGGGGGTCGACCCTTGTGA
CTTCCGTTTTTTGTAACATTTTTGTTTTGGTGAATTTTATTTTTAAAGGG
TGATTAAAAGATGGAACTTTGTATTCTTTATCGTATCGTATCACCAGCTA
TTAAAGACCATTTAGAAGTTTTATTTCAGTGTATGTAATGAAAACTTTTT
GCGATGCAGAGCGGGGAAGTAAGTTATCTCGATTTTGAGTCACTAAGTAA
TGGTAAATACAAAAGTCACAAAGCATTTTAATCTGTGTGACTGTGCCCAC
AATATGATTAGGGGTAAAAAGCATAGATAGATGGTAGCCAAGTTACCGCC
ACTTAAAGTTAGACATTGATACAAAAAATCATATCTGAAGTGGACTGCGG
GACTACATACGATAAGCAAATTGTTTGTTACATACATAACAAGGAATGAT
TTTTGGATTGATCATATGTACATTTGGAATAGGTAGTCGCAAATTTTATG
AATTTAGAAAATTTACTGCAGTTTTTGTAATTGGTGAATTTTAATTAAAA
TTTCATTCAAAAGCTGGCAAAATAGAATTTGGGCAAAAATTTGAAAGTAA
ACAAAGAAAAAAAAAATTAAATAGGATTTTAAATGTTTTTCAATTTTTAG
ATGTATGAGCTATGCCTTAATTTGGTCACTGCATCAGCCTGTAGAGGAGA
GATAAGAGCGGGAGTGTCCTGTTTTTGCGTTTTGGCATATTTAATTGCAA
ATATTTACGGTTGTGTGAGTGGCNNNNNNNNNNNNNNNNNNNNNNNNNAA
GTAACAAAAACAAATACACGTACATAAACATAATGTTTTGATAACGAAAA
ATGAGCCAAAATTAAAGCTCACGGCCATGAGTTCCTGCGTTGAACAGGAT
GCAGGACTANNNNNNNNNNNNNNNNNNNNNNNNNNNNNNNNNNNNNNNNN
NTGAGAGTGTGTGTGTGCGTATGTGTTGGAAATAATATTAATGCTTTGCA
GACGCAATAACCAAAAATATTTATTATTTATGCGGAATAAACAGCAGCGG
ACCAACAAAAACCCGCAAAATTAATGCAAAAATGACAAAAGCACAACACA
AAACGTTGTACAAGACGCAGAAGACGAGAAAAGAAGCACAAAAAGAAAGA
ATGAAAGCATATAGAGTGTAATATATGGAAATAGAAATAATAAAAGCAGC
GCCAAAATATGCCTCGTAAAACACATATAGAAGTCGAGGCAACCAACCCG
AACCGAACTACAAGAAATATTCATAAACATCTATGTCAAAAGATCTTGGT
TTAGAGATAGGACCCAATAGTATCNNNNNNNNNNNNNNNNNNNNNNNNNN
NNNNNNNNNNAAAAGACATTTTTATTGCTCCCCAACAAAGGAAGGCAAAA
AAAAGGAGAAAAAAAGAGAATGGGGGCAAAAAAAAAAAACAAAATGGCTA
CAAAAATAATATGCGACCGCATAAAAATCTATATAATTCATAAACTCACA
ATACGGGCAAGAGCAAGAGAGGGAAACAGGAGGACACAGGAGCAAACACG
TTCGACGCTCTGTGGCGGCCATATTGGGTCATAAAAAGCACACACACATA
CAGAGTCACATAAAAGCCTTGCCACAAACCGGCAACAACAAAAACAGCAA
AGGGGGCAAAGAAAAAAGTGACAGCAGCAGCAGAAAAAAATTTTATGATC
CTGCCTGCGCAAAAGTTTTGTGTAGCAGAAACATATAAAAAATGTTGCAT
ATTTGGTTCTCTCTCTGGTNNNNNNNNNNNNNNNNNNNNNNNNNNNNNNN
NNNNNNNNNNNNNNNNNNNNNNNNNNNNNCTGGCTGGTTGTTGTTGGTTT
TGGTTTATAGGCGCCCGTTTTGTATTCGGTTGAACGCAAAAAGAAAGAAA
AAATGGCAGAAATGGCGCATTTTTGTAATTTGCTAAAAAGGCACATAAAA
AGCAAAAAAATGTTCGAGAGAAATGTGAAAAGGCAAATAAATAATGTAGC
TGGTCGAATATTTGGGTTGAAACTTTAAGAATATATGTATGTAAATGTTA
CAAATTCAAAACGATTTCCTTACTTTTCTTTGCGCCGAAAAGATGCCACA
TAATTTGCTAAAAAGACATGAATCCCACGAAGTATGCAATGAAAAATTAA
AGATTTAAATGCTTAAAGAATTAAAGGTAATGTTGATTAGTTTAGTCTAC
CGATTGTTTTCCACTGTGTTTCTTCTTCCGCTTTTTGCTGGCATGCAACA
TTATTAGAGTCTAGCACATGGCTCAGTTGAACGTTTGGGGGCGTGGCAGA
TGCGGTGGGCGCACGTTTGCAAAATAAAATAAAGCTGCTGCGCCTCTCGT
CCTGCACACACAGAGGACTCATAAAAATATGCTTGAAATTGGTTTTTCGC
TTGCCAAAGGCAGACGGGAGGAACAGAACACAAAAAAAAAGGAAAGAACT
TAGCAACATTTAATGTCGCCAACGTTGTCAACGGGAATAGGTTGTGGGGG
AGGCTGAGAGGGAACATGGCGACTCGTTCGCTTTTGATTGTTTTGCAAAC
AAAGCGAAACAGTTTCTACCCATATACACCCTCTCATNNNNNNNNNNNNN
NNNNNNNNNNNNNNNNNNTTAATACAAACAATTCACCCATACATACATGT
ATATCCACACACATATTGAATGCTTTTTGCGTCCTCTTTTTTTGCACACT
TNNNNNNNNNNNNNNNNNNNNNNNNNNNNNNNNNNNNNNNNNNNNNNNGG
GAATCATTGGCAACTTTTTTTGAGGGTGGATTTTCATTTTGTATGGTTCA
TGATTTGGAACTTTATTTGCTCCCCCATTCATTTTACCTCCATCCTCCTC
GTTTCCTTGCTCCATATCCAGTCCCGTTGCCGTTCCTTGAGTCGTTCCAT
TTGTGTGCATTACTTATGNNNNNNNNNNNNNNNNNNNNNNNNNNNATCCT
TACATTATTTGCAAATTTATGCGGGGTGGCTGAATCCCGGACTGGCAAGC
ATCCTGACTCAAAGGGAGAACACTCCATCCCCTATTTCCCTATTCCACTC
ATTGATTTTTGGTCTTTTTTTATGTAGATTGGCCATTATATAGAATTGGT
TTTTCGTTCTCCGCTAAAACAAATGGCGTGTGCCATAAAATGCTTCCCAT
TGGCTAGCGCCTTAGCATCTACAAATCCATTTGATGATCCTTTGATCCCT
TGGAGATTGTGGTCTTCTATGCGTTGTATTTGACTATCGATCGGGGATCG
TAAACTTCATGTTCACTATATAAAATTATTTTGATATATTTTAGCTGCAA
ACTATCCAAAATCCAAAAAATAAAAAAGAACGACGCAATTCCGCCCAGAC
TTTAAATCTAAGATNNNNNNNNNNNNNNNNNNNNNNNNNNNCTCAATCAC
AGGTAGTATATCCAGCTTATCTTGAAAGTGTCGATGTTATTTTTCTCAAT
TTTCATATCGATGAACAAAACTTTCCATGAAAAGCATAAAAGACCAAAGA
ACAAAGCGAACAAAAAGTCCAATGACCAAATGAGCAAACAACTCAAAGAA
ATTTTTATCAGCTTGAATCAACAAAACATATTTTCAATATACAAATATTT
TTTTACAAATCTAAAGTGGCATTTATTTACACGATTTAAACAAAAGCGGA
ATTTGGTTTTACATAAAAATTGATAAGCATCGCGATGGGACAAAGAACTG
TGAAAGTTGATGAATCGGAACATCATTTTAGAACTTTAAACGTCTTTCAT
TTAGTTTAATGAGTTCATTTTTTTCTTTCATTCGATCATGTTTTAACTCT
GATTTTTCGATACTTTTTCTGTTCTTTTATCCTCCCTGCTTCAAGTAATA
TACGTTCTTATAACCGAGCCAACAAAAACCAATTGCCTTTCAACCTCATC
ACATATTTCCCTTTTTCTTGGACACAAAAAAACTTGGGACTGGGTTAGAT
TTGGCCGTGCCTTCATTCGAATACCCTCAATGTCTCAATGGATAATAATT
TATAAGAAAAATTTTATTCGCCATTCTTAAATATTTAATTACTTTGATTC
NNNNNNNNNNNNNNNNNNNNNNNNNNNNNNNNNCGAACTATTCGAATTCA
GCTCGTTGTTTAGTTAAGTAAACTTAATATACTCTATATGTTAGGGTATA
CAAGTAAGAAAACCCATAACGGTCTATTGGAAAAAAACAAATGTGATGCC
AGCAATACGAGCTCTGTACGTGAGGATGAGGTNNNNNNNNNNNNNNNNNN
NNNNNNNNNNNNNNNNNNNNNNNNNNGGAGGACTTGCAGGACGCATAAAT
AGCCCAGCCACACACCATTCAGGGTGGTTCCTCCTGTGATAATTTAAGAA
CAAAAACAAAATGCGAATGCGAAATGTTTTTGTGTTTTACTTTTATATTC
GCTTCGCTTCTTTTTTNNNNNNNNNNNNNNNNNNNNNNNNNNNTCCATTG
AAAGATGTCTGACACATATGTATGGAAGCTGGATCCACTTTGGGTGGTTG
CTCCCCCCATTTTTGCTTTTTGGGGGCACAAAAAGCAAAGAAATACACAT
AAAAATATACGAGTTCTCATTATGATAATACGAAAATAAATGACAGTAGT
GTTTATAGTGTACTGGTGAGGTAGGTGGGCTATAGAGGGGCGGGGGTGTG
AAAAGTCAGCAGGATATTATTTCGTATAGAGCATATAGAATGATTCAAGT
CATGTCATAGTAACCTAAATAATCCTTTTTTTCTATTTTAAACTCCTCTC
NNNNNNNNNNNNNNNNNNNNNNNNNNNNNNNNNNNNNNNNNNNNNNNNNN
NNNNTCTACGATTAAGTTTAACAAACAAAAGATAGCTAAATAGGATGGCT
AATTGTAAGTGAATATTCGATACTTCATTTGAATCCAATTGTTTATTCTT
TTTATGCTCTTAAAATATGCTTATCTCGGAGCTCCTCCTTTAATATATAT
ATATACACTGTGTGTGTAGTGTATATACTTGGCTACCTTTCCCTTTGAGA
ATCTGTCATTTAAACGCATACATTCGAAAATAAAATATTCCAGCTTTGTT
GTCCTTTGTTTTCGTGTGTTTTGGCTGGTGCCAAAGATTTTTGCCAAGGA
TTTTGTGCCAAAGGTTTTATGCCTTTTGTTCTTGACTATCCGTCCGTTGC
CGCACCAGGACCTCCCACTTCTAGAATTATTTAGTTATTCAACATTTAAC
ATAGGCTTTGCCTTTGGCTAAAAGCCTTTCTTCTCATTCTCTCTTCGTTA
ACTGTATCTAATAGGCTCGCATATTTCTGCTAAGCATTTCAATTTTTTAT
TCACATTCCGGCTTAATACGGTTGAGGCCATTAGCAGCAACATGATGGCT
GTTGGAGGTTCCATTAGCTAATCCTTTCTAGAAATTGTTCCACAGTAAGA
GAAGTCTGATCAAATACGGGTTACATTTTATCCGTAGAGAACTTTATGGT
ATTGCAGATGTTAATTTGTTTCCAAAGAAAGTCCGTTACATTTGTTGACN
NNNNNNNNNNNNNNNNNNNNNNCCTAGGGGTCAACAATTAAATGCCATTT
GCAATAAAAACAGACGACAGCAACACAAAAGACGATGGNNNNNNNNNNNN
NNNNNNNNNNNNNNNNNNNNNNNNGAAAAATTATTTAAATGTGCGCAAAT
TCAAATTCAAAGACGGGAAAAGGTCAAGCGGGGAGGGGACAATCCGAGAG
GTTCGAGGTGTGGAGGGTCACAGCCACAGCCGTCCACAGTTCGTTCCAAT
TTCAATGGTCAATTAAAATCGCCCCGTTTTGCTGCAGTTGACCTAAAACC
ATTTCTCAACATGCAAAACAATGGAATTGCTAAAATCCTTTTTATATGAC
TTTTTTTTTCTGTTACAATTTTTCGAATTTTTCCAACATTTTCTATTTGT
GCAGCTAAAGCAATAAATTTGAAAATTGCAGTTGCAATCGTGTGGCCCCT
GCCATCTCCCGGGTCAACCCCTATCCTGGACTCCTTGAGCCTAAGGCGTC
TTATGCGTGACCCCGAATTCATGCAATTTCCGTGACACATTCACAATATT
CGCATTAATTTCAACCTCTGATGTTGACAAGGGGTCAGATGATGATGGCG
TGTGCGTTTACAGCACTCAGTTTTTTCCTCTTTTTTTCGCTCCTGACCAA
TGGTCGCTGCCCAACCCTCGATGAATCCTGTGTTGTGTGTGTTGGCGGCG
TTGCAGGCACCGCAGGGGTCACGAAAGTGTGAAAATGTGTAACTGCTGCA
TGGACTGATTAGATGGTTGAGTTTAAGGATACTTCTTGGGGTGGATTTTA
GAGCATTTTTTGGCGCTCATTTTCCCAAAAATGATGCCAATTGCCTAAGC
TTGGGATTTGGGCATTTTGATACAATGGTCAACTCGCAGATAGTTTCTAC
AATTCCATTGTTAAAATCCATTTGCAGGGATTTGAAAAGAAAAGCGGGAA
ATGTCGATGGCGATTTAGTGGCGATCATTCCAGACGCATTACAAATGTAA
CTTCCCCATGAATGGCCAGTCAGAAGGAAAATGATTTGTGGTTGTCAAAT
AAATACAAAAATGCTTATGTAACGGCTACTTTAGTTATTACAAGACCATA
AAGATTACACACGTAAGCTTCAAAAACTTCTCTTGATCCCCCAAAAAAAA
TTGTTACAAATTGCTCTAATATTTTCTTTTTGAAAACTTCTTTTATCCTT
CTTTTTACTTCTTTTTCATAGATTTGAATACCGTTCACTGAAAATACATG
GTAAAACATTATTAAACCTTAACCCTTTCCCTTTCCTAATGACCTGGAAA
GTCCGTTCTCAGAATTCAAAAATCTCATAAAAAAAGTGCAAAAACTGAAT
CCTTCATTTAACCCGTTCGATCATCAAGAAACACCTTCCACATCTACACC
TAGCAAAGCAACTTTCACCGAAAGGGTTAAGGGGTTAAGGAAGTATGAGA
TGTGTCTACAAAGAATGCCATAAAAAACACAACCCAGAGGTCATAAAAAG
GACAATACCTCAAACATTAGTTAGAGACAACAAGAGAGAGAAAAAATATA
CCATGAAGGACACAGTTTCAAAGGAAATGGCCAAGGACAACTCGCNNNNN
NNNNNNNNNNNNNNNNNNNNNNNNNNNNNNNNNNNNNNNNNNNNNNNNNN
NNNNNNNNNNNNNNNNNNNNNCCATCTTTTTTCTTAATGGTGAAAGGGTT
AAGGGACAAAAAACGGCGGCAGACCTCTGTTACCTGCCACAAGGATCATA
AAAAACTAACCGTTTTATGAGTTTTTTACACGGAAGTGCAACTCGAATGT
AGTTTTTTTTTGGTTTTATTTTGGAATCCAGTGTGCTCTGACAATCACAA
GTAGATCGTTGACTAATGATCTCTTACAGTCAGAGCTACAAATACAGAGC
NNNNNNNNNNNNNNNNNNNNNNNNNNNNGCTATTTCAGTTGGAACTTTCT
CGTGATTTTCCACTGATTTTCATTGTTGAGTTCATTACCTGATGCGGCTG
CCTATGCAAAATAATTATACATAGACAGCGAACCATGACAAAAACCTCAT
AAAAACCATGTCCAAACCCAAAAATTCCTGTTTGTCCTTCACGCTGGCTT
TGTTGCTTTGTCTGGCCGAGCTACTTTTACTGCGTAACTATTAGGTGAAT
ACAATGAAAATTAGAGCAACTATTTTGGTACCATTCCAATGCTCTAGTTT
TCTTTTTTAATCCTTCGGTTTTTCGTGTTAAAAAAGGATTTACGGATGTT
GTTGCCGACCTCAGTCCTGTCCTTTTGCTAGGCTAACAGACCCGCGATAG
CCTGAGTTTTACTGTTTACAATAATATTTCTACGAATTTTTTCAATTTTT
GGTCACCGTCTCTCACCTCACCCGACTCTGCTCTGTGGCCTTTCAGTGGG
CGTAAACGTCGCGAGGATTTCGCGCTGCGTTTGTCATTTGATTTATGTAA
AGAGGCTAAAGTCTGTAGATTTAGCATATTAACATGGCAAAGCAATGACA
AAACAATTTGCATATATTTTTTAAACAAATCTTTAGAAGGCAGACATTCT
AAAATTATCGCAAATATAGAAGTAATATTATGTTTATGTTTTTTTTCATA
AATATTAATCCCTTTTTTTTCAAAATCGTGTGAGATTTGAAAACAAAATA
AAATACGGTAGCTCTTTTTACAAAAACCAAAACCAATTTGCACTTGAGAT
CAAAGAAAAACACACTCAAAGAACATACGTAATAGTAAAAAAAGGACCTT
TTCGAATGGCAAATGCCGAATCATCCTTAGCATGAAATCGGCTTAAGAAT
TCAAGGTGATATCTAAACCTCAAGCCATGGGTCAGAGGGTAAAAGTGCGC
CAAAACAAAATACAAACAAAACTAATGAGGATTCCAAGTAAATTTCCAAA
GAGGGGAAAACTCGGTGAACCACAAAATCTCCTGCATTTGCATAGAGCAT
GAATCGTCTTGATCTTATCCAACCCTCAGCATAGAAACTCAAGTATCTCT
CTCTTTCTCTATTGACTTAAAGGCCAAAGGTTCTGCATAAATTTGCATAA
GAAGAATGTACTTTGAGCAATTAGACAATCATGTTCATCAACAACACTAT
GACGATCATCTTAATTAAAAGGTCAAGCGTGACCAGGCCAAGATTTGACG
AGGACATGTGCCGATTTGTTGTCTCAACTTTACATAACAGTGGGCTAAGC
ATGAGGATCAGTGAAATGAGCAGACGGATCAGTGCTCCACACCCACCGTC
CGCCCTATTGCCAGTGCGTTAATCACATGATCAACGCACGCTAATCGCTA
TGGACTAACTGGGATCAGCGACGTTGATCCTCATCCTGATCCTGATCCTG
TTCTACTGCGTAATGTTGGATTATGCCTCGACTTTTGTGGGACCAACTTT
TAAATCACTTTTAAATCTGCCTTACTGCCGCTATTGCTCTAGTTTTTCCA
TATTCCTCGGATGCGCGGATTAATGAAAGACGCGTCCAGCCAACCATCGA
GCAGGTAGTTGTCCCTTTAATCCTTTCTTCGGCACACAAAATCCGCTGTT
AAGTCCGGTTGCAGTTTCTAATCCGGTTCAACAACGTCTGGTTGTCCTCT
ACCTCTACCTGTTCTATCCACCTTCTCTCATGTACANNNNNNNNNNNNNN
NNNNNNNNNNNNNNNNNNCCAACAACTTGTGTAATTTGCATTTTGGGCGG
CGTTTTGTTTGCATTTCGGGCAATCCTTTGTTTTGTAAATATTGCTTTCA
ATTTACCATGCATCGAAATTGAAATACATACACATACTACACACATAAAT
AATCAAATATTTTTGTTTTTTGTTATTAAAATTATAATGAGTATACGAAA
TGCAGCAAATAAGCGCAAATTCAATACCCCAGGTTATATATTTTAGAAAC
AAATTTATTATTTTGTTTAGCCATAACAATTTGCTTATTATTTAGAGAAT
TGTAGAGAATGCATTTTATTTGGTATATTTTTCTAAGAGTATTTCCAGCT
GACAACCAGCAGATTATTTAACACTCTAAAAGCCAGGAAAATTTTGGGTA
AAATGTATATTTAGATGAGTTCGTAAAATGTATGGAAATGCCTTAGATGG
CATTCGAAATGACATCTTAATTCTTAATAAACTTGTTGAGTTCCCAAGTT
TTGGTTAGCCGACCAAAAGCAACGTCAAGTCAATTACTTTCTCCCATTTA
TAATTCCGAAAGTGAAAATCTTTGTAAAGAACATTTCGCACTTGAAAAAG
TTTGAACAACAAATCAGTTTGAGAACATAACTTAACTCGATAATGTGTCT
GGCCTTAAAGTTGCACAATTGCCAAAATAAAAAAAAAGGAAAAGGACAGC
GACCCCCAAGTGCAGGCGCTCCAGCACCTCGCCACTCCCTCCATCCTCAG
CCAACTGGATGCATTCACGCCGAATGGACCCAAAAATCAATAATCTATAA
TGAAGCGAAAACTGCCGAAAAAAGACTCAGTTAGAGGNNNNNNNNNNNNN
NNNNNNNNNNNNNNNNNNNNNNNNNNNAGCAGCTGCAATTCCACAAAATG
CACCAAAAATGCAAAAGGATGCACATTAGACGAACGACTAAAACACACCN
NNNNNNNNNNNNNNNNNNNNGCGGTCTGTGTGAGATGATGGGAACCACTA
AATGAGAGAGAGAGAGAGACCAGTTTGAGAGTGAGCATGGGGGATGGATG
GCTCCTGCCATTATTTTGGGGGGATGGGTTTTATTTTGCACCCGCACAAC
AACAAATTTGAGTTTTATTTTTTTTGCTTTTGCTTACAACAGCAGCCGAA
CGAATTGAGTGAGTTTTTCCTCTCTTGTAACTGAGTTATTTGTGTGGCTC
TCGCTCTTGTGTCTCTTGTGCCCTGTATTTCTTTTGTACGGTGCATTTGG
CATTTGTTTTTCTGCTTTGCAATTGAGTTTTGAGATTTTGAGTAGTTTTA
GTAGGAGATTNNNNNNNNNNNNNNNNNNNNNNNNNNNNNNNNNNNTTCGT
ATTTTCAGCTATGACTAGCAAGAGCTGAGCACGAATTTTTGTCAGTCGTG
CTCAGAGCCTCGATAACGCCGAACGTCACGGACTAGAACAGAACTTTAGC
CGCCAAAGAGAAAGGACGAAACGTTAACGTAATCGAACAACAGATAAAGC
TTCAAGAATATAAGAGATTAAAACGAAACACTTTCCTAAAAAAGAACCGC
CAGCGCTTGTTNNNNNNNNNNNNNNNNNNNNNNNNNNNNNNNNNNNNNNN
NNNNNNNNNNNNNNNNNNNCACGCACCATTTTTTATCATCTAACACACTT
TTCCGCACATGCGCGAATTTCGCGCAAAAAAAAACTCATCACACAAAAAA
GGCGAAAAAATCGAAAAGGAGCAGGAGTAGCGGGAACCACCCCAGAACCC
CACGCCTCCTTTTTTAGTTCGTTTCGCACGCTATTTTCTTAGTGTGTGCC
NNNNNNNNNNNNNNNNNNNNNNNNNNNNNNNNNNNNNNNNNNNNNNNNNN
NNNNNNNNNNNNNNNNNNNNNNNCTTAACTTAACGGTGCCGCGGTCAAGT
GTNNNNNNNNNNNNNNNNNNNNNNNNNNNNNNNNNNNNNNNNNNNNNNNN
NNNNNNNNNNNNNNNNNNNCCCCAAGTGCGAGAAGGGAAAGTTGCCCCGC
TGCTTCGTTTCGTCTTTCGGCGATTTTGTCTTGTCCAGTCCCAGTACCAA
GGTATGTAAATATTATTCNNNNNNNNNNNNNNNNNNNNNNNNNNNNNNNN
NNNNNNTGCAGTCTAACCTTCAAAATAGTTTTAAGAAATGTAAATTTTTA
AAAAAGCATATGGAGTATTTTGCACTTGCTGATAAATAAACAATCAACAA
TCTAACCAATCCAAAAATTTTTGAAACAGAAAATAGCACAAATTACAAAA
TGTTGGGGCATCCGAAAAGCAACAAAGACCCATTAATACGTTTCGATTTG
TATATATATATATATTAGGAATTAAAGGGTATATTAAGAGATTGTTAAGA
TTACGAACCCTTTCATCTTCAGATAGTTCTACGAAATTTTTGAAAATGAA
ACTACTTTGTTATTGGAATTGGTTGGGTTCTCTTTTTCTTAAACTTCTCT
TCAAGTTAAAATATCAAAAGGATATATAAACAGTTGTTATCCTCTTTGAT
TCTGTATATCCAAGTTCATTGGTGGCTTTCTTTTTGTTTCTATCTAACCT
TACATGCACTCATACTCACTCAGNNNNNNNNNNNNNNNNNNNNNNNNNNN
NNNNNNNNNNNNNNNNTTGGTTAGACACACAGACTGTGGCAAATCTTTTC
GCTAAAAATGCAAACGGCTAAAAATTCTAAAACAATATTTCAAAATCTGT
CTGGCTTTTGGCCGATCTACGGGCGAACTTGTATTTTTTTGTGGCCGTGC
ATCCCGTATGCATTTCCCCATCCCACCCCTTGCCCCATCCTCTCACCTAA
CTGCTAGCCCCCCCCCGAAAACACTCGCTCCGCTCCTTCAGCCAGCTAGC
TAATTTTATTTGTTTACATGTCGACTTGCATGTTGCATTTTCTTTTTATT
TTATTTTTCTTAGTTACATACGTCTCTGCCTCTTCCGTCTGCTTCTCTTC
TTTTTTTAACATTTCTTTGNNNNNNNNNNNNNNNNNNNNNNNNCTTTTTT
TTAATAATTTAAATTTAGACACTCAACTATAATTCAAAGTCAACGGTTTG
CAATTTTTTAATGGCAAATTGTTTGGCACTTGCCACAGAAAATGCATTTT
AAATATAACAAAAATGAANNNNNNNNNNNNNNNNNNNNNNNNNNNNNNNN
NNNNNNNNNNNNNNNNNNNNNNNNNNNNNNNNNNNNNNNNNNNNNNNNNN
NNNNNNNNNNGTTAAGTCATGTATTTTTTGGCAAGAATCTTACATCGAAT
AATTGTAAAATGCACACAAAATTTGATTGTCAGGTCGGTGTAGATGACGG
ACAACGTTGATGAGGTGNNNNNNNNNNNNNNNNNNNNNNNNNNNNNNNNN
NNNNNNNNTTTGAGACAGATTTTTAATGCTTTCTGACAAAAGAGTTCATG
AGGTTTTGTTCGATTTAAAAAGTCGTTATTTCAATACAAAAATAAGTATT
TATTTTTGAAACAAATGGCATTGAAAGATGATCAAAACTAAAATTAAACA
GAACAGAGATGTCCTATTGGTGTGGACCCTTTTGCTAACTGAACTAGTCT
ATATCCCTATATAATTTTATATGTAGAGGGTATTAATTTGGGAATATTAA
AAACTGCTACAATACATTTTTCTTTTTTTTTTTATAATACACATCAGCTA
CATCATAGAAATGCNNNNNNNNNNNNNNNNNNNNNNNNNNNNNNNNNAAC
GTGTGTGTAGCCTCCTTTTTTGTTGTTTTTCCTATTTTTCAACAAAAACA
TTTTTTGTGGCGCATTTTCTGCGTTTCGGATTTTCCATTTTTGCCATTTT
CATGATATTTTTACGTGCTGGTGTTGCCAAGGGTTAGACGCGGAGGGGTG
CAATGGACAGGACGGGGGGTGTGGTTTGGGGCGTAAAACGACTAGCACAT
GTTTAGTTTACTTTGCAGTTTCGGTTGCCTGCCTTGCACTCGACGATTCT
GCNNNNNNNNNNNNNNNNNNNNNNNNNNNNNNNNNNNNNNNNNNNNNNNN
NNNNNNNNNNNNNNNNNNNNNNNNNNNCCGATCGCCCCGATCCTTCATCA
TACTCTGTGTAATATTAATTTTACACTTGGCCTTTGTTGGTTTGGTTTGG
GCATGCAAAAAACTACGCCAAGTTGAAAGTTTTAGCTCTTTGTTTTCCCC
TGGCTCGCACATTCGAATGAATGCACTNNNNNNNNNNNNNNNNNNNNNNN
NNNNNNNNNNNNNNNNNNNNNNNNNNNNNNNNNNNNNNNNNNTTACTCTT
AGACACACACTGACAAGCCAATTAATTTTTCGGTTTCTCTCAAAAAATAT
CAACTAAATAAATATGCAAGTTGTGAAGCTTTATTTCTGTATTCACATAT
TCGCACATAGGCAGAAAGTGTTCCTGTACCATCAATTATGTATAAAGCTG
CTGCCAGAGGGGCATCANNNNNNNNNNNNNNNNNNNNNNNNNNNNNNNNN
NNNNNNNNNATGCACTAACCGTACTCTCGTTTTGCGTTTTTAATAATATT
TACTTAAATGTACAAAACAATTGGCCAAAAATGCGGCAACCAGAAAAACA
AAAAATATATACGGAAATTTTCCAATCCTACGCAAATCAAAGTGATCGAT
TTCAATTACATCATTGAGGAGTCATCAAAATTATTATTTCTCAAATTCAG
AATTCAGAATTCTAATGGAATTTTAGAAGGACCTAAATAGGTAAATATCA
AAGGCTTTGGGAATTGAGTTCCGGTTTTGTTCCTTTATTTCCGCGAATGG
GTAAAAAATAACAATCAAACTTTGATAGTTTTCATTTCTATATATAGTTA
ATTGTTCATAGTTAATATATTTGTCATAGTACATGCATTTATTTAGTTAT
TTTTTGACATTTCCAATTTNNNNNNNNNNNNNNNNNNNNNNNNNNNNNNN
NNNNNTTATTGAACAAGTTATGGCCATCATTAAAAACAAAAAGAACCGAA
CAGAAAATTTGTTAAAATAAATAAATTTTACGTGTTGCCAAGTTCTTGGG
TGCATGTGCCACGGGTAGTCAACGGGTAGNNNNNNNNNNNNNNNNNNNNN
NNNNNNNNNNNNNAGTATTTCGGTTACTTGCTGTCTTGTCCGTTTTATTA
GGATAATCCTATAATTTACTTAAATCCTTTTTACTTTTTATTATTTTAAG
TAAACGCGAAATGTGTGTGCTGCGGCCTACCCAAGTCTAACTTTAATCCA
TAGAAAACCTAAAAATTGAACCTAGAGACACCATTTCCCTCTTGAAGGGA
AAATTCGTTTTTCTTCTAATCTGCATATGCGTTAAGCTCCCGGATCATCC
AATCCANNNNNNNNNNNNNNNNNNNNNNNNNNNNNNNNNNNNNNGTGCAT
AATCCAGAATGGATTTTGATCCGCGAGCCATGATCCTCGCAACCGCGCGA
CCCCGTCATCCTCGCATACCTGACTCTCTCACCTTTTTTTCCGTCTAATC
CCTTGACGCGTGCTTGCGCTCGCGGCTATCCCAGGGCTACCTGAGTGACT
CACTCATAGACATATATAAGCCAAAGCCTGTTGCAGTTCCTCAGTCAGTC
GAGAGCTTGTAACAATCGAGACAACAGCGCAAAGGAGAGCATCGAGAAAA
TTCACGCAAATCGAAATATTGGACTATATAGATTAAAACCATTTGATTCA
ATACGCAGAAACAAAAAAACAGCGGCCCACAAACGGTAGGTTGAGGATAT
ATACAGAGCCACCATTTTGTTGCCACCAACAACAACAACAGAAAAAAGTC
ACTCAAACCAAACTCACCCCCTGAGATTTAAGGGTGGANNNNNNNNNNNN
NNNNNNNNNNNNNNNNNNNNNNNNNNNNNNNNNNNNNNNNNNNNNNNNNN
NNNNNTGAAAGAATAAAACTTGACGCAGGCGCCTTAAATGAAAATCACCC
CCTCATCATCCTCTCTCTTCTGGTCTATCTATTTACAGCCGTCATCATCC
TCCATCATGCAGAACTGGGAGACCACGACTTCAGCCAGTGCCAACTATGA
GCAGCACAATCCCTGGTATAACTCCATGTTTGCTGCCAATATCAAACAGG
AGCCAGGACATCATCTTCACGACAGCAATAGCTTGACCAGCAGCAGTCCC
CGTCAATCCCCTCTGCCCTCACCACCGCCCAACGCCATCTCGGCCAGCAC
ACAATTGGAACAGTATCTCAAANNNNNNNNNNNNNNNNNNNNNNNNNNCC
ATCAACCCATGGATACCATGTGCGCCATGACTCCATCACCCAGCCAAAAT
GATCAAAACAGTTTGCCCCATTACGAGGCCACATTNNNNNNNNNNNNNNN
NNNNNNNNNNNNNNNNNNNNNNNNNNNNNNNNNNNNNNNNNNNNNNNNNN
NNNNNNNNNNNNNNNNNNNNNNNNNNNNNNNNNNTTTGGGTCTGGGTGGC
TTCAATCCACTCACTCCACCCGGTTTGCCCAATCCCATGCAGCATTTCTA
TGCGCGGCCTAGCCCCCAGCCCACACCCATAGCCACATCTCAAGCCGGAG
GCTCAGGATCATCATCGGCCACGGGAGAGAAGCTGCAGGCCTTGACACCT
CCCATGGATGTCACGCCACCCAAATCGCCAGCCAAATCTACACAAGAACC
TGAAAAGGAACACGATCTCATCTCGAATTCCAGCGAGGACATGAAATACA
TGGCCGAGTCAGAGGACGACGACACCACCATCCGTTTGCCCATCTACAAC
TCGCACGGCAAGATGAAGAACTACAAGTGCAAGACATGCGGAGTGGTGGC
CATCACCAAAGTAGACTTCTGGGCCCATACACGCACCCACATGAAACCGG
ACAAGATTCTGCAGTGCTCCAAGTGCCCGTTCGTCACCGAGTTCAAGCAT
CATTTGGAATACCACACCAGGAAGCACAAGAACCAGAAGCCCTTCCAGTG
CGACAAATGCAGCTATACCTGTGTCAACAAGTCCATGCTGAACTCACATC
GCAAGTCGCACAGTTCGGTCTATCAGTATCGTTGTCAGGACTGTGATTAT
GCCACCAAGTATTGTCATAGCTTCAAATTGCATTTGCGGAAATATGGTCA
CAAGCCCGGCATGGTTCTCGATGAAGATGGCACGCCAAATCCCTCCCTGG
TGATAGATGTCTACGGCACACGCCGAGGTCCAAAGAGCAAATCAGGTGGT
GGAAGTGGTTCAGGCAGCAGCAGAAAATCAAATATTGCCACTGTCGCCCC
ACAGCAGCAATCCGTTGCACCGCAACAACAGTCAGTTTCACAGCCCCCAG
CGCCCAGTCAGTTGAGTGCTGCCCTGCAGGGTTATCCTCTGACGCCCACA
GCATCGAGTGGAGGCGCTGTTACCCCTCCTATTCTGCCGCCTATGCCATC
CTCGCCAGCCAAAAGCGTTGGCAGCGTCGAGCAGGCCCCGTCAGCGTTAC
CGGCTCCTGCCAATTTATTGCCACCTCTGGCCAGTCTCTTGCAACAGAAT
CGCAACATGGCCTTCTTCCCCTACTGGAATCTCAATCTGCAAATGCTGGC
TGCCCAGCAACAGGCTGCCGTTCTGGCTCAATTGTCGCCACGTATGCGTG
NNNNNNNNNNNNNNNNNNNNNNNNNNNNNNNNNNTCCAGTACAAAATAGT
GATAACGAGGATGAGGATCAAGACCAAGATGACTTTGAACGCAAATCCGT
GGACTCAGCCATGGATCTTAGTCAGGGCACACCAGTCAAGGAGGAAGGAC
AAACACCCCAGCAACAACAGCAGCAACTTCAAAACCAACAATCATTGCCC
ATGGCCATGAACTTGAAGCTGGCCGAAGATGAGGCAACGCCTTTGATGAG
TAGCTCGACAGCGTCGCGGCGCAAGGGACGTGTCCTGAAATTGGACACTC
TGTTGCAGTTAAAGTCCGCTGCCCAATCCTCACCCGAGCAAGTGAAAGTA
ATGCCCACTGCTTCGTCGCCGATAAGTGGATTGAAGCAATTGCCCGATGA
GCATTGTTCGGGGACTAGTTCGGCCGATGAATCCATGGAGACCAATCATG
TACCTCAAGCCAATACTAGTGCCAGTTCCACAGCATCGAGTTCAGGGAAT
AGTTCCAATGCCAGCAGCACATCCAGTTCGGTGCCCATTAACTCTGCCTC
CTCATCCACCGTATCCGCAACCACCTCGTCGTCATCATCCTCATCGGCAG
CCTCCTCATCCATTCCCGCTGCTGCTGGAGCCATTTATGAGTGCAAATAT
TGTGATATCTACTTCAAGGATGCTGTCCTGTACACCATTCACATGGGCTA
TCACAGTTGCGACGATGTCTTCAAGTGCAACATGTGCGGCGAGAAATGCG
ATGGACCCGTTGGCCTGTTCGTTCACATGGCACGCAATGCCCACTCTTAG
GCCAATGGAAGAGTACTTTGTTATCTTTATTAAATTTTTCTATGTTGTAA
TGAATTGTAAATATTTTTTGTAATTTTAGTTTTCTATTTCGTTGTCAAAA
ATTGTAAATTGTCCCCCATGATCCTTAAGATCCTAACTAATTCTAGATAT
TTAAGTTTCATTTCTAATTAACTTTAACACCNNNNNNNNNNNNNNNNNNN
NNNNNNNNNNNNNNNNCCAACTCTACGACTAAAAACCTAGAAAAGGGTTT
AAAAAATCATTATCATCACAAATTGCACATAGCAAAAATTAATTATTAAT
ATTTTGTAAGATAAAACTATAAAATGAGCAAGCAACAATNNNNNNNNNNN
NNNNNNNNNNNNNNNNNCAGTCCAAAGTCAATTTAATAATTAATTAGTTN
NNNNNNNNNNNNNNNNNNNNNTCGAATATATTTTAACAAAATAGATATTT
AGTCCTCTAAACATATAAAAACGAAAACAAAAAAAATCAAGTCGAAAACA
TCTTTTCTTGGCTATACTCAGTATTTTGTTAGTATNNNNNNNNNNNNNNN
NNNNNNNNNNNNNNNNNNNNNNNNNNNNNNNNNNNNNNNNNNTTATTTTT
TATGGTTTTCATTTACAAAAAAAAAAAAACAATCTTTCGGCCAAAACGAC
AATATTTTTGATAAGCAAACAAAAATAAGAAGTACAAATCCAGAGATTTT
AACCGATTTTTAAGCAATCTGAGCAAATTAATCAAAATTCGTTTTTCATT
TAACTAGAAATTCTAGAGTGCAAATATGTTTCATAAGTTATAGTTACACT
TGAANNNNNNNNNNNNNNNNNNNNNNNNNNNNNNNATAATCTATATGTTA
TAGAATATAGAGTCTAATTGTAAGTTTAACTTAAATGTTTTTATGTAATT
ATATAATAAAACAGAAATGATATTACCAACAATTTTTAGACTAGCAATTG
GCTGTTTTTTTAGAGGTATCGGGAAATCTTTGTGTAAACCGAGATCAACC
AAATCAATTCCTACCATATGTCTGCCCTGACCAATGCCAACTGTCATCAC
TTAATGATTTATTATACATTATATGAATATTTGAGAAGTTGTCGCTCTTT
CATGGGTATAAAAACTGCTCCATCATGGACTAAATGGCAGCCGCCACGCT
ATCGAATTGAAAAGAAAACCCAACCAAAATTTGTGTGCGGGCGAAGCAAA
CAAATTAGCCTCAAAGCGATTCTCATCTTTCCGCAAAAGGTCGCACAAGA
ATTTCAGAATTGATCGATTATTGACAATTTTTTTTCAGTGTGAAAACGCA
CAATTCGCATCGGCCTATGTAGGGAATATTATATAATAATGAAAAACTCA
TGAGAGGATCGAGAAGCGTGCGTAAAGAGGGAAGTGCCTTCAAGTAGGAT
AAAGATGACGCAGCAGGCAATGTGCCCAAANNNNNNNNNNNNNNNNNNNN
NNNNNNNNNNNNNNNTCGTTTGGGATCTCTACTTTTGGGGGCGCTTGTGC
CAGTCGCGTGCTTAGGGAGGGAAACTTCTGTTTTTATAAATAGTTCTCCC
AACTTGCTTTGTGATTGGTGGAAAATATTTNNNNNNNNNNNNNNNNNNNN
NNNNNNNNNNTTTCGTTTGCTTTAGGGGTAGCAAATTCCTTTTTCTCACA
ATTTTCATTTAATTGCCGTTTTTCCTCATTAGAAAAATTATTATAATTGA
TATTTATGGCTTGATAGAGGCAAAGAAAATTGAAAAATTTAAATTCTTGC
CCTCTCTCTCTCTACAACATTCCATTTGCATTCAAAACTTAAACTTAAAA
AGTTAATTGAAATTGTATACAAGAATTTGTTCTTTATGTCTAGATCCTTA
AAGATCTTATCGCAAATTAGATTTTTGCATATCTACTTTTTCCTTTCCTT
GCTCATTTGAGCAAAGTTAAGTTGCAAATAGACTAGAATTGGGATCTTGT
ACTTGGCTCGGATTGTCTTGGCTTGTGGCTGACAGCAGGCCCAGGTCAAA
AAGATGTTTATCATCCGGGGATATGAATACAAAAACCAAAGAAGGACCAA
AGGACGCAGGGACTTCCTCTATTGTCTCGACCTAACGATGGGTTTTTGTT
TGCCAGTTTTTATCTCGGCTTGTGGTATTGTAGCATCTATNNNNNNNNNN
NNNNNNNNNNNNNNNNNNNNNNNNNNNNNNNNNNNNNNNNNNNNNNNNNN
NCTCCGTAGTAGACAATTGGGCAGAGGAAGCATTGTTAAGTGCAAACTAG
CCAGGGTCTATGGGGCATCGTCGGAGAGTAAAAGAAATATTCAATTGCTT
CCTTGACCATTTGAAAGGTGTAATTTTGGTTTCCATTTTCATTTATCATG
TTGCGCATGCGCATTTTCAGCAGCTGGTCAACAGTTGAGTCTCTCATATT
GTCCGAAATTTTCCCCCATCCCCCGTAATGTACCTTTGTACAGATTTTTG
AGTATTTTTCTTCATCTTCCTGTGATTTTGATTGAGAGTTTTTAGAGACA
CGCGTCTGGCACGCTTCCATAATAAAGTAAATTAATATCGGTAACTTAAT
GATTACAAGAATCGACGTTAGTCCCTTTGATATATACATATGTACTTATA
TTTCATGTGTGAAGCTAATCTTTATAAAGTTGGCACTTCATTTTGAAACT
GAGAAAATTAATAGCAAAACNNNNNNNNNNNNNNNNNNNNNNNNNNNNNN
NNNNNNNNNNNNNNNNNNNNNNNNNNNNNNNNNNNNNNNNNNNNNNNNNN
NNNNNNNNNNNNNNNNNNNNNNNNNNNNNNNNNNNNNNNNNNNNNNNNNN
NNNNNNNNNNNNNNNNNNNNNNNNNNNNNNNNNNNTTGCACAGGTTGTAT
ATCTTGGATTCAGTCGGATCGGACCACTATATCATATAGCTCCCATACAA
AGGGCACAGTCATGAACAGTTTTCTCAATAACTTTGTTATTTTCTGAGCT
ATTGTCGTAAAAGTTAACATTGGTGATTTTATTTCACATATAAACTACTG
TGCCGAATTTGATAAAGATCGGGTGACTATATCATATAGCTCCCATAGGA
ACGATCGATGGAAAACAGTGACTTTGATCAATATCTTCATCATTTCCTAT
GCTAAGATTGTAGGCCGTTCGTTCGCAGACATTAGACTTTTTAGATAAAA
CGTTCTTCCACTTTGATGGCTATAGGTAACGAAAGAGTTACCATAAAATT
TGCAATGGTACATAAACTTTGACGCGGTTGAAATTAGCCCCGGTCTTCTG
GTCCTTTTTAGTTAAGATGCTAAGTCACCATTTCTCAGCTTTACAATCAA
TTGAATCCGTAACTAAACTAAGTAGATATTTCTTGTAATAACTTAGACAA
ATGCCAAAACTTGGCTGATGATTTCAGCCTTTTTTTTCCTTTGGCTTGTT
AGCACCGCTCATTTATGGATTCGTTACACCTACCTCAATCTAGGATACTT
AGGTCAGCTGTTGGACTGGTCAAAAACTCTGCGCAATTCCAGTGAAAACT
GTTTACAGAAATAAATTATTATCCATTCGACAAGAAGAGAACGAGAAGAA
CACGCNNNNNNNNNNNNNNNNNNNNNNNCACATGACGTTTCGCTTGAGGC
AAAAGGATCAGCCAGGATCAGCGAACATAATTACCCACAGATGCTGGTCT
GTAGAAATTTTCACCAAATTAAAATGCGTAAAGTTGTGGNNNNNNNNNNN
NNNNNNNNNNNNNNNNNNNNNNNNNNNNNNNTTTTTTTTTTCGGTTCTCT
TGATGTGGGCGCCGCTGCAATCAACAGCTCATCGAGATCCATGTGAGAGT
CGGCTGTTTGATAAGGGGTAAGCAGACTAGCCGTGGGTCAAGAGGGGGTG
AGTTGCTAATCATTTACTGCTGCCTGCTGCCTGTGGTCAAGACAACTCGT
CATGGCATGGCACCCTTGCGTGTTTTAATNNNNNNNNNNNNNNNNNNNNN
NNNNNNNNNNNNNNNNNNNTACTTTCCTCCACCCTTCAAGTCCTTTAACC
CGCACTACGTTATTGCCATTTTGTGGATAGTGAAAAACGTTGTAACACTT
TTCGTCATCCCACTCCCTAAATCATTTTCGGCTTATTTTTAGCTTGCTTC
TAAAAATGGCTGCCAGATCCGTCAGAATATGTTCAATATGGCGTTTGGGT
TTGGGTTGAGTTCTCTCCTTTTTCTCACTACTTTTCTTTTTTTTTCACCC
CCCCATCCACCGTTCCCAGCTCTGTTTTTGTTTGTACTTAGCCATGGGGG
TGGCTGACTGTTGTCCAAAAACCCATTTTATGTTCCCTGTGGGAGATCTC
TGCCGATGGTATTTAATAATACTTTCATGTATTTTTGTCCGCTGCTTATG
TAGATCCACATGGATAAAATTAATAGCAAAATTATGATTAAGGGTAAGCC
ACAAATATATTTGGTTTTCCTTTTAAAGCAAAGCCAGTTGGTTAGATCAA
AAAGATTATATAAAATAGCAAGTCTAATTGATGTATTCAAACAGTTTTCA
TCTAAATTCTTTCCGGAATTCTTTCTTCCAAAAACTTGTATACTTAATTT
TCATTTCAAAATCTAATTCTACAACGAATACACTAAATTTGATTGAATAA
AAAACGTGAAAAGCTCATTCAATTCATTTCTTTATATAGACAACATTGAC
TATTTCGCGATGAGCATTCCCAGGCCTCTATTATTACTCTGTTGACTTGG
GCGACATCTGTAGATTGAGTAAATATCCAAAGAGAAGGGCTGCATGGAGA
GGTCAGACTGAAAAAAAAGGAGAAAAATATCGAACCCACACACAAAAAAT
TGTTATTGTTTGTTAGCGGCAAATGTAGCAAACTGACCAAATGAATCCAA
ATCCAACATATAACGGCTGTCCTGTCCTTTTTGTCCCGTCTAGTGCAAAT
ACTAAAGGCCTGAGAATGCCTGTTAAGTGTATGTATAAATGTATGTGTGG
GGGTTGCAGCGNNNNNNNNNNNNNNNNNNNNNNNNNNNNNNNNNNATCAT
AGGGCACACGCTGTTGTCGACTTCCTTTTTCTCTATAACGGATGCTGGAC
ATTATCGACAACAAAATACATATATACATTTTTTCCATGCCGCTTGCATA
TATTTTTAACCATTGTTATTTTTCGTTAACTAAAGTGCCATCAGGGGCAG
ATGTTTTTTCTATCTCTTCGTTTTAGTATATAGACAATATAGTCTTGTAT
GTTTTTTCGCCTTTAAAACGATATTTACATACATTTTTGGCCAGCAAAAT
GAACTTGGTGGACGCATTTGGTTGCTTCCAAAGAAGGGTTAAGGAATACC
AATGACTGAATTCCATGATCATCGTGATTAGTGGNNNNNNNNNNNNNNNN
NNNNNNNNNNNNNNNNNNNNNNNNNNNNNNNNNNNNNNNNNCTGATAGAT
CGATTCTCTTTTCACTCGATTCACTCAATTTCATGATCATATAGTTGCCA
TTTTTTATGCCTCTAACCCCCATAGATCCCACTTACGGATTACCTATGAA
AACCAATCAAATTCGTTCGCCTCATAAGCTAAAAAGTCAAACAACGCCTA
TTACACAATCGGAAAACCAACAATAATTTAACGCATTTCCAAGAGAAAAC
CTCCCAAACAAAAAAAAATGCGATCACAACCAATAAAAATATCACAAAAA
AAACGAAAACGCACAAAAAACAAACGGAAATCAACCCAAAAAAAAAAAAA
AAATGTGCCAAAAACTACCCAGAAAAAATAACGTATATAGAGAATTATGG
TGAGTTAGGAAAACCAACCACCCCTCCTCACCCTCAACGAGGGATGCAAA
AAAATAATGGAAAGAAAAACATTTAGCAAAAATGCTGAATGAAAAAAATA
TTTGTGGGTTCTCTATGACAGAGAGAGACTACGTAAAAAACAGGTAGGAT
TTTCTTTTGAAAACGTAAGCGATACTTTTTTAGCAACATGTGTTTTTTAA
TTCTTCTCAATTTGAAAAGATATTTTTTGGGCATCTTTGAGTTTTGGGTA
TGACTTATTGGTCTTTTGTAAGGTTAGAAGTGCAAATGTCAGGCCGTAAT
GAGAGATACCTACAGGGTATCTCTACGTATCTTGGATGTAATGTGAGCAA
TTAGACAATCGCACAACATAAAACGACATATCAGGTGTTAAATGATATCC
ATATACATACATATGAGAATATTTGGGACAACTTGTCACTCATATCAAAC
ATTTGACTAAGGGCGGATGTGGGGTTTTGAATTTCTCCCACCGGAATGGC
CACATGAATGGCTTGTGTCCTTGAACAGCTGTTCCTTTAACAGCATCCAA
GCCTTTCCAGGCAGGTGCTGCTGGTGCCTCTGGCATTGCATCCATCAACA
AAAATAACTCATACCACAATTGTAGTCATTGTCAACTATTTGCTTAAGAC
TGAAGTGCAATCCATTTTTCCAAGGGTTAAAATTTGCTTTTCAGCTGGTC
ATTGGATTCAATTGAATTGTTTGTGGCAAAAAGGGAGAATGGAAATGCCA
ATTTTCATGTGGTTGCAGCGCATCGAAAGGANNNNNNNNNNNNNNNNNNN
NNNNNNNNNNNNNNNNNNNNNCGTTTCCATAGAAAAATTGTTATAATTTT
TTTTTGCCTTAGCTGAAAATGTTGGAGAGGGGAGAGTTTCCCTAAAAGGT
GTTACATTTGAACCCCTTTAATGTAAAAATCATGACAAAATTTTGCTGAT
GGTTAATTTTGATTTTTCCAGCTGTTTTTCAAACCACAGCAGAAAATATA
TCGTTAGCGAGACTCAAAGAAGTTCAGGACAAGCTCAACTCCTCTATGGA
ACTTACCTTATGAGAATGATGATTAATTAATTACTATGATCGATTTGGTA
TATCTAATCAATTTCATTTTTAGATCATTTTCTAGTCGCCATTTTGTAAA
TTAGTTTGAGGCAGGACCCACCCTTTTTTGAAAAACATTCTCCATTTTCC
ATAGAAGTTTGATATTTTTAAAAGTGCCACACGACATATCCGACTTGAAT
GTCGGCTCCCCTTGTCCCGCAGTTTTCCCCTTTCCCTTTACTTTGAACAA
ACCCAAAAGAGAAAACTCCAATTTACGGCACACAATAAAAACAAAATGAA
AAGTGCCCCGAAAAAAGAGTTTTTAAGTATTTGTTTTTATTTTTAGACAC
CCCTTTGTGCCCCTCGGTTGGCGGGCCAATGAACGCAAAGGGATTACATG
GGATGGGAAAGGGAATGAGAATTTGAAAGAGTGTGGCGTCACCGCAAGAT
CCCCGAATCTTTCGAATCTCCGGCATTGAACTTGAAACGTGCTAGACAAC
AAAAACATCTTAACTGAGCTACTTTAGTCTTTCAACACATTGGATAATCA
AAAATACNNNNNNNNNNNNNNNNNNNNNNNNNNNNNNNNNNNNTCATTCG
AGTGTCACACGTCGATTCCTTTTATAAATAGCTCAAGATGAACCCTTCTT
CTTTTTATCATTATCCCATTGCCTGTTGCATCATTTTACCCTCGTCATCA
CAGATCCAAATATCCGTGTGGGCCCTCAAATTAACCACCAATAAAAAGGC
AGCACTTCATAAAAAAGGGCAACTTCCGTTTTTTTTTCTTTACCCTCCCC
CCCTTGCCATATCCCGGTCATTGTTTCGGTTCTTTACCCTGCCTGTTGCT
TCCCTTTCCTGTTTTTTAAATTATGTTGTAATCGAGGAGTCGTTATGTAA
ACACCCTTAATTTGATTTTTAGCGCCACTTAACATGAGGGCATATTTTTT
ATATACATGGGGTGTGTTTTTTTTTTATGTTCGGGGGGTAAAAAATAATG
GAAGAAAGAAATTTTGACATGGTAATTGGTGTATCATATTAACTGATTGA
CCTTTCTAATGAGCGAACTGAAAGTGGATCGATCATTACCAGTTGGGCGG
GATTTTGCTAAGCGATCGTTTTTTAAGGGTTCAGCATGGCTAAGTAAGCT
TTAGTTGGTAATAAACACGGGGAATGGTCAAAAGCTGAATGGAATATGGA
AAAGGCTTTTGAGTTACATTCAAAGTTGTAACTTTTTCATTGGGAAATCT
GAGACTGCATATGGTTTACTCATTTCCTTAAGTAAAATGAATTTATCATA
AGGAAAACGGCTGATCTTGGCTGTTGCTGCAGCATCTCGATTGGCAGGAA
TAACAATTGAAACCCAACTAGGCACAAGAATTCAAATGTCATTCAAAATA
TAACGGCTGCCAGGACAATGGCCAAAGCAGACGAAGGCTATGCCCAGGCA
CGCGGTTAGAATCTCAATGGAAAGGGCAACGCCTGCATCTCATTTCATGA
AAATACGATTTATATGTATGTGAGTGTGCAAGAGCTAGACCATAGACCAA
TATCCTGGCACAGGATATGTGCGTATATTGTTATTATTTTCATGTTTTCC
ATCCGGTTTTCGCTTCAGCTGACAGACAGCGGCCAACGACAACCATGACA
AGGACTTCGACTTGGACTTCCTTTTTTGTTGTCTTCTGAACTGAAACCAC
AACAGAAGGTCTCTCTACCAACGGCCGCTGCCGCCCAATTCCAACTGATC
CTGATTCTGAATGCCATTCTATCTTATTTCTGCACCGATAAGCGTGACAT
TTTCATATTGTTGACGATCTCAATCGGAATCTGTTCTCTCTCCTCTGTTC
TTTCATTCAAAGATTTTGATGATGGAAATCTCTTCTGAACTGAGGCCAAT
CACACGCTGACGGGATTAGTTGATGTCATAGTTCTTACATTTTTTTTTGC
TCGACTAATTGGACTGATCCCCAGTAAAGTCTGGAGCAGAGATTGTGAAC
AGGACAACCATGAAATTAAATATTTTCTTTTCTTCTACTGGAGATGAAGC
AATTGTGATAAGTCCTAGGATCTGGATAGTTTTTTATGAGCATGCAAACG
TCCGTTAAATTTGTCATTTGACATTTTAACCAAAAAAACAAACTGACCTA
AGCACTATATGAGCCCCAAAACCGATTCTATTTTCACTTAAAATGAAGAA
TAACAAATTTAAACAAACGACAAAAATTTAAGCATTCATTTTTCAAGACT
CCATAACCCTGAAGTCTGGAATCNNNNNNNNNNNNNNNNNNNNNNNNGGG
GGCAGATGGCAAGCTGCTAAAGATCGCACTAAAGACACAACCAAGTGACG
TGGAGGGAGGAGCAACTCATTTGAATGTCAATTCTATAGAAACGAACACA
AATCCCATAGGAACCCCCGAAACAGAGTAGCACATAAGAAAATCATTTGT
GATGAAAATTCAGAAAATACATCCCCTAAACTAAAGGAATTCGAAGGGTC
TTCAAGGGGTCCCAAGAAATGTAAATGTCGCGTGTGCCGAGGTCTCGACC
CTTGGGTCGCGACATTCGGCGCTCAAAGATTTGTGTGTTTCCGGGCCACA
CTTCCTTGGTCTCTCAGNNNNNNNNNNNNNNNNNNNNNNNNNNNNNNNNN
NTCCTACATGGTCCTACTCCTTGAGTGTTAGCGTAATAGCGTAAACATTT
AATGGGAGCGTGCGCTGAACACGCGCAACATTACCTCAACCCTCAGTAGT
TTCAGTTTCAATCTCAGTATCACCCTTAACCTTACCCTAACCTTAGGCTA
CGATCCTGATCTTGCTTTTGCTCCTTTGTTTGATTTCCTTCAGGATTTGC
GTCTGTTTGCTTCTGTGTCTTCTTATGATTGATTCAATGCTTTCATATGC
TTTGTATTGATTGTCCTTGGGTATTTTGATGATTTTTCATGTTTCTTGAT
CATAATCTTGTGGCATATTCTATAGAGCGTGATAAATCAAAGTCTTTTCA
ATGCTTTAATGTGGGTGTAACGGCTTTTTCTGTTCATCTCTTGTGGTTTG
ACGAAAAAAACATCAACAATTTTCAACATCATGAGAGAATTTTACTACTA
AGTCTTTTTCGATACATACAAGAGAAAAATCTGTTTCTCCTCAGCTTATA
CAGAATCAAAATTCTCGTTTCTCATCTCTCGGTCGCTCTTCCAAGTGTCA
TGTGGCACACATTTAACACCTCCAATTCATAATGAATGAGTTAAGAGCAT
CAACAAACTAAAGAGCAACATATTGCCTATTGGCTTAGTATTGGCTACTG
TGCCCGGGTCCATGTGGATCACTTGGAGAATGAATTACATTTACATGATG
TCAGGGATACGCCCGCATATGCATATGGGTTCGGGACATGTGTTAATCAA
GTAGCAGCCTCAACAGTGCATAACTCAGCTCGCAGATGGACAAATTTCTG
TAGCATGTAACTGAGTAAAACAGCTGCCGAGAAGGACTTAAAAATAGTCA
GAGGCAAGGTGTCGGGGAATCGTTCACAGGGGGTTGGGGAATGGGGTTCT
TTATGTGACAGATTTCTCATGTTTACGCTTAATTTTGTTTAATTTTTATG
GGCGCCAAAAAAAAAGAAGAAGAAACTGGAGAACAGACGGCAGTTGCTTG
AACTGGCCAATTTTTTTGGCCATTTATCTTTCAAATCCTAGACAATTGCA
AAGAAAAGGTAACATGAGCTAAAAAACCAATAGAAAGATGAATAGAAAAG
ATGTGTGACAGGCAATCGGAAGAAACAAATGCGCATTTGTTGCTAGTTGC
AACAAATGACAATTGTATGCAATCCGGAAATGTCCTGCGTGGACAAGGAC
AAGGATCGATGGCCACTCAAAGAGAATGAGCCTGGGGTGAGTACAGAACG
AGTGAGTGAAAGAGATCCTCTCTCTTGGAGTTCAACCCCTAACTTTGAGT
GAAATACGTTCTGATTTTAAATTGAGNNNNNNNNNNNNNNNNNNNNNNNN
NNNNNNNNNCATTCCACAGATCTCACTTGGCATTTTAAGTAAGGTCAAAC
TTGACCCCTAAGACGACCTCAAAGATTCGTTTTGTGTCTCTGCTGCTCCT
TTTTAGAGCGTTTCGCATCCTTCTTTCATTGTTTTGACCTTTTCTCTTTT
GGGACCGATCGTTGACAAAAGCGAGCCAAAGGCCATGGCAATAAATGCGA
TAAAGATTCGGGTTTTTGTCTTTTCTGCGCAATTGCTTGGAGTCTGCCAT
AAATTGCCCTCATGTCTTTGCCGGTCAGAGGATCGTTGAAAAAGTGTGTT
GAATGATGCCTTAATTGTGTCCCCGGCAGCTGAAAATTCGGATAGTTTCC
ATTGAATCTGCAAATTGTGGGTGTTTAGTGTGTGTATCTGAGCAGTTGTG
TTTTTGGGGTCTGCTTACATATGTAATACGTGGATTTATAGTGAATTTTA
TGTCCAGTAAGGCGCGTTAAAAGTATAAAGAAGAAGAAATTGCTAAAGAT
ATTAACTGTATATAGTAAATGCTGGCTAAAACCATAATTTTACCACACTA
CACAGATTCGGTAAGGTTTTCCGCTTATAACTTATTCAACTGCGTGAAAA
TTTCTAGATATATAACGTACAAAAATTTGACCGTTACCGATTTTTTAAAT
CAAATTTTTAATGTAAAAACAGCGTTGCCAGATGTAGTGCAAAACATGGC
TCACTTTAAGTAGTTTGCTCACTTTTGAGACTAAGTTACTCACTTTAATG
AGTTGTATTGAGCAAACGCATCAGCTGTGCTGTCGACAAAAAAACAAATG
CAAAGTTTACGGATATAGGTTTTTTGTTGTTAGTTTTCGAAAAATGAGTC
AATATAGCCACGTTAAATACGCCGCATCCCCGACGCCATCGGTGGTGTCG
GGCTACTCCAGTGCATCCCGGTTTCAACAGTCGCCGCTGCCGCCTCCCGT
GGGCTACCGCAAGAATTGTCTATCGGCCACATCAAAGAGCTACAAATATC
TGCGACGTCTACTGAAATTCAATCAAATGGATTTCGAATTTGCCTTGTGG
CAAATGATCTATTTATTTATAGCACCGCAAAAGGTTTACAGAAACTTCAA
CTACAGGAAACAAACGAAATCCCAGTTTGCCCGTGATGATCCAGCATTTT
TGGTGCTCCTTGTGGTCTGTCTATGTGGTAGGTACATGCCTAGATGAGGT
GGGATGAGTGGATTTCACTTCATGTTCTCGTTCTTGTCTTTTACAGTGAC
CTCGTTAGGTTTTGCCTATGTACTGGGCTTGTCCTTCTGGCAGAGCATAT
CCTTCATTTTCTATGTGGTTTTCGTGGATTGCATATTTGCTGGCATCATA
ATTGCATCATTTTTTTGGGCAGTGACAAATCGGTATTTGCGGACCAATAG
CCTGGAGCCAGACATTGAATGGGGCTATGCATTTGATGTGCACTTGAATG
CCTTTTTCCCCCCTCTCATGTTGCTGCATTTTATTCAGCTATTCTTCTAC
AATTGGCTAATAAGTCAGACATGGTTCATTTCGCGGTTTCTGGGCAACAC
TTTTTGGCTCCTGGCAATGGGCTACTACGTTTACATCACCTTCTTGGGAT
ATAATTGTAAGTGGAATTGGCATCATTTTGCAATGTTTTATACTAATTTC
ATATTTCTTAGGTATTCCCCATTTGAAGAATACGCGTCTTATATTAATTG
CGCTCCCCATTATCTTTCTTTTGTATCTTATTGTCACAATAATCGGCTGG
AATGCCACAATATCCTTTATCAACTTTTACAAATATCGTGTGTATTAATC
GTGGATTATAAATTATTAAGCTCTTTCCTCTCCCTATTTGATTATGACTA
ATAAAACTAACTTATGTAGTATATTTGTGAATACTTTTGAATGCATTCGA
TGCAAGATTCTATCAAAGACATAACGATACAGGATTTTGTTTATTTCCTT
CTTTAAATTTAAAATGAAACTACATTTAGTTAATAACAAATGCCTCACTG
ATGACAAGTCTACGCCAGCTGCTTTGGTTTAATGAAGGATCTTTTGCGTT
TATTACGCTTGCGCTGCAGCTCCAAAGTATGTAGTTCGGTGTGCACCTCG
GCGAAGATTTCCTTTTGTTCCTCTTCAGGTATGGTGGCACGATATTGTTT
CATTAGATCGTATTTCTCCCAAGGTTTTTGCACCTTGGCGGCCGACTTGC
GATGTTTATCTTTAATATATTGCTCGATATTGGCAACACCAAGCAAATTC
TGGCGCTCCCAACGCTCGAGCCAAGGTCTTGGACGTAACACCACTTTAAT
GTCATTCACTGGGACAGGTGCACCCTCCTCCAAATGCTCGGCCTCCATGT
TCTCATCAAAGGTGCTGAACTCTGGCAGTGCATCACGCAAATAAAAGAGA
CTGTCATCGAGGCGTTTCTCCAAACGGAGAACTTCCACCTTTTGAATCGT
AGGATCGTACAGTTCGTAGAGCACCTCCATGCCCTGGTGATCAATAACAT
TGCGCAGTATGAAACGTGCCCGAAGTCCGCAACGCTCGCGATGTATGCAA
ATTCCTACGAATCGACTGGTCTTGCCAGCAGCATGGGGATCTGAGCTGGT
TACCGCCAAAATGGAGCCCACATAGAACTCTGGTAAATCGACTTGTCCTC
GGCGAGCCAACATATCTAAGCGTTCCAGTTTCTCGCGTACCGTGTTCCGC
CATTGTACTTTGGGATCTGGCAGAAACTCCGGATAAACAAAACGATAGTG
TCCAGGCACAATGGGTTTACGAGCAGCCGGAGTATTGTTGTTGGGCAATG
TGGGAGTCGAAACAGTTGCTTCTTGTTGTTGCTGCGCCGGCTTTGTGGAA
AATGTGACTGAAAATTCACTGGCTGATTAGCTTGGACTAATGTGTATCGT
ATATTCTTACCAATTCGCTTGTAGGCGAACTGCTGAGGAAGTTTTTTACT
GACAATTCGACAAAAACCGTTCACGTTCATTTTATTTAGTTTTATAACAA
AAAACCCGAACACACCACGGCAATTAGACACCACACTGCCATGTTGAATT
AAGACAAAGTTCAAGGTGTCTGGTCACACTGCGATCAGCTGATTCCCGCT
TCACATTCAAAAAACAGATAAAAATGGGCGCAGATATTAATTTATTTCTT
GCAAACTTATGTATTTCAGAAATCCAAGGCTCCGCGGTTATGTAACCAGG
TGAGTATAGCACCAGCATGCTGCTTATATTTTGCGTTCGAATACATCCTC
AATTTTAAATCATCTCCGTTTTCAGTTTCTGTCACAAAATCAGTGAGATT
GGCGTCATTGGTGCGATCCAACAATAGAGGAGGGCATAGGACCAAAACTG
TATGATATCCTGGAGAGAAATTATGGGGTCAGGAAAAAACAAAGCATTTG
GAAGAAGTATCTATCATACCAACAAATCCGTATTTGTGGAGTTGCATGTG
AAGAAATCGCAGACTGGGCAGCTTTTCCGTCGGGTACTTAAGTAGCGTCA
AGTGTTCGATCAGCTGATCATGATAGTATTTTATAAAATAATCAAAATGA
TTCAATTTCAGTTGCAATTGAGGAGACCCGAGTAGGAAATAAATTAGATC
CCAGGCTACACTCGTAATTTTTGGCAACTGGAGATCTACAAAGTAAGTCT
CGGACGGCGCATTCGACTCTGCGTCATATCTAAACATAATATTATTCGTC
CACAGGTCACCATGATTAATAGCTACAATGAAAAATGTGGTTTTAAGCAG
CATCGCTCGATGGTTATTGCATTATTGTTACCATTAAAATCTTGCGGATC
GGGATCGGCCATGTCGTGCACCAGATCAATAAGTTTTGGTTGAATTTTAT
GCTACAAGAGATTGAATGATTCTTGTGGATTTCATTTGATACATAACCAC
CAAAGAGACTCACCACAGCCGCGGTGTAGCTTTCATAGCCTTCGTACAAG
GGTAGACACTTGAAGAGATAATTGCCAAAGGTTACATTTATGGGTCTAAT
GTCTTCTCTCATGCTGTCCCCATATTTGGGCTGCAGATAATATTGGGTAT
AAGGACCCTTCAATGCTATGCGCGCTGCTGATCCCGCATGCCACTGTGCC
AATTTCTTGAGGACACTTAAGGTGTGTGCCATATCTAGTCCCTCCAAGCG
ATCAGCGTTCTTAAATCCACGAGGACCCAAATCCTCTAGTAGGACATAGT
TATCCGGTGCATCGATTTCATAGCCTTTGGCGGCAAACTTCACGTCGAGA
CCTGCCTCACTATACATCTGCTCGATCTCTGGCACCACACTTAAAAATAT
ATCTCTTTCGATTACAAACATGTTGTTCTTCTTTAAGATCTCGCGATACA
TTTCAAAATCGTGTGGAGTTTTCAGCATATAGCTTACTTTTTCAATCGAC
TGATCTAATTGTTAGAAAGAAATTGAGATACTCAAAACGCCACTTGCTCA
TTTGAGATAATTATGAAATGACTCACCCTTGAGTTCCACTTCAAAGAGTA
GGCGCAACATAATTGTGGAGTAATTTTCACCAGGGTTAAGACCTGGAATG
GCCTTGAAACATATAATTTTTTCAAATTGCTCATAATGCTGACGAAGCAC
ATTTTCGAATAGTTCCTCCTTTAGCCAGATGGGCAATTGCACAACATCAT
TGTTTTCGGCCATTATCAATATGGGACAATGAGAAGAAGAGACACAGCAA
TAAACTTGGCTCAACCGTTACCTATTCCAGACTAATTGAGGCAAATGTTT
GTTGGCCAAATACATACAAACGTTCAAACAACATATGAAGCTTTTAAAGC
TCAGCGTAAATTCGCAAAGAATATACAAAGGAACTTTAACTTTCTGAACA
AGGCAGATAATAAAGCGATCCCATCGATCAGAAAGAGTATTCAGGTTTCA
TCGTCTGCTATCAATGCGATTTCTGATTATTGATATTTGTCAAAGCTTTT
TGGGAATTGTGTCCAAAACTAGCAAACAACATTCTACCTTTACATTTATT
TATTTTTATGGTTGGATTGTTATTTCCTTTTTTACGTTAAGGTGAAGTTA
TGGGTTTTTCAAAGAGTCAAAGAAAAACTATTATTTTAAATGAATAATTT
GGTTAGTTCATCATCCANNNNNNNNNNNNNNNNNNNNNNNNNNNNNNNNN
NNNNNNNNNNNNNNNNNNNNNNNNNNNNNNNNNNNNNGAAAAGATATTGT
TAAAAATGACTTACCAATGTTCATTTTCCAGTTGATTTAAGATTATTTGA
AGAGTCAAAGAAGAGTAGAAGAGTCTACTCCTGATATTCAATATTTCTTG
TATTTAGTATTAGTACATCAGAGTTAAAGTTAGATCTGTGGAAATTAAGA
AATATCAATTCAAAATTTATTTGTAACGGATTGGCATGCCAATATTTTCC
AACACTGATGTGCAGTTACTAATAATCAGCTGAGCGGTGTAAGCTAACAG
ACTTAAATTTGAGTCTCTGTTGGTGTTTTTCACGCGATTCAAAGTGTCGG
AATATTCTATTTTTTGATATTTGCGAATTTTGTAGTGCAAAGGATAATAA
TAATTGGAGAAAAAGGCCTATGCCCTGCCTTTGAGTGGAATAGTTGAGAA
TGGCGCGAATTACATGGCGTGGAAGCAGCACACAAAGTCTCTTGTAAGGA
CAACCATCAAACAATGTGAAAACTATGAAAACATAAATTATTTGGGGTCT
CTATTGCAGCTCAAGGTGGCGTCTTCAATGGTCCTATATGAAGCATTGCT
GGTAACATATCATTTTCAGTATATTAAGGAATCGGTTTTTATTGAAATTT
TCATCTATTTTCACTTAGGCACTCTCTAACATTTAATGCCCACATGAACT
CCTCCTATGCCACAGATGTGTGCATGACACCAATATTTTGGATTGTGGAT
AACTACACTCACTGCCTGGGTCCGGTAAGAAAGATATTCTTAGGATTCGT
GTGTATTACTGTATTATGCGGATTCTTTTGCAGTTTTTTGTGGTTGGCGT
CGCTGCCCTTACCACCGCAGTTGTGAGCATTGCATATTGGATTGGCTTAC
CATTCTGGTGGGCAAAGAGCCAGTTGGCAACTATATTTTTACTCCTGGTG
GGGAACTGGCTGTTGTTAAACGTGATATTCCACTATGTAATGGCTGTGAT
AACGCCGGCCGGTTATCCACCGGAGGGTGTTTCTCTAGTCGAGGCTGTGA
GCATGTGTGCAAAATGCATTAGTCCGAAGCCTCCGAGGACTCATCATTGC
TCAGTGTGCAATCGATGTATATTAAAAATGGATCATCACTGTCGTAAGAT
TTTGAAAAGATAATCAAATTCTTGCCTTACATATGCTTGGTCTTCCAGCT
TGGTTAAATAACTGTGTTGGCTATGGCAATCATCGGTACTTCTTCCTTTA
CATGCTGTATACTACTGTGGGCTGCCTGTTCCTCATTGTATTCGGCCTGG
AGATTGGTCACAAGTATCTTTGGTTAGACCATGGCGACAACTGGACGGAG
TTAGAGCCCCTGGAGGGACAGCCAGTTAAATTTAACTTAAGTGGACATAT
TATTCCTGTGGTAAACAAATCGAAGTGGGTTACATGATCTATATTTTTCA
ACATTGACATCTTGTAGACACATCCCCATGAATACGATGAATTCGTGTTG
CCGCCTGCCATACACAATCTGCCCACACCTCAGCTTGACACGGATGCCCC
GTCCACAGGTCGACGACGTGCCTTGTGGTTCATGGCCTTTACTTTGGTTT
CTGTCGTCTTGGCTCTAGGCACGTTAAGCTTCTGGCATGCCAAGCTAATT
ACTCGTGGCGAAACCAGTGTGGAGGCGCACATAAATCAAGCCGAGGCTAA
ACGATTACTCCAACAGCAACGTGTCTATATAAATCCCTATAATTTTGGTG
GCAAAAAGAACTGGAAGCTCTTTCTGGGTCTGGTTCGAGGCAGGTGAGTA
CATCACATTTTATTTTCAATGCATATACTGAAAGCTTATCTCGATTACAT
ATAGGTCGTTTTTCCGGACAGTTCTACTGCCTTCCTGGCACAAGCCCGAT
GGCACTGGCCTGAGTTTTCACACTGTCCATGATGCTCCATTCGAAGACGA
GTGGCCATAGCCGTAACTTAACTGATTAGCTTATTTAAAACTTTTGTGAT
TCAAAACCTAGCAATTTCTAGTCTTAAGTTTAAGGTGGACATTCTTAATT
TCCCTAGAGTTTACCAAAAGACTCTTAAAAAAGCTCAAAATGGAAAAGTT
CTCATAAAACTCAATATAAAATCTAGATTTTTAGCCATCAGCAATCCATA
GTTTTTACAACAACGAAAAAGTTGCAACATTCCATTAAATCTTCCTTAGA
ATTTCTAACAAGTGTATTTATTATTTTAAGTATAAATATTTGCTTCTAAT
GTTACCATAGGCACAAAAAGGCTAACAATAAATGAACTTGTCTATAGACA
TTCAAGTGAACTGAACCTGTTGCCTTAATATTATTAAACGTTGTCATGGT
TGACGGTTTGTGCCGGTATGACAACTTGTTGTCAGGATAAAATATACAAA
TTTTGGTTTGTTCAATAAAATACAACTTATCCAATTGAGAAGAGAACGAA
AAATCAAAGATGTCGAAAGCATCTGGATCCGAAGATGAACCTCTGGTGCC
AGATGATTTTGATGATGATTATTACCGAGAACTGGGTGACAAGATACCCG
AGGCGACCAAGGCGCTGCGTCAAAAAGATACACCAAATAATGCCGACAAT
GTGCAACGTCTGCTAATCTGTGGCACTCGCTATAAAAATGATTTGCGGTT
AGAGCAGTCACGCTGTGAAGAGCTAAGGCAGGAGATCGAAGGACTTCACG
GTCGCTTGGAGAATGCAGCACGGGTAAGCAAACTTGATTTGGCAACCATC
GAAGAGCTACGAGGAGTAATAGGTAAATATGCAGAGCCTGGCAAGGCAAA
GTAATCGTACAAATCATTATTGACAGAGGGAGCCTGGAAGCAGAAAGATG
CCGCCCAAATACGAGAACAAACAGCCCAGGATGAGGTGCTTAGTTTGCGT
GAGAAACTGGATGAATCCGAGCAGATGGTGGTCCACTTAAACGAGAAGCG
TTTGGCCATGAGTAGTAAACGAGATGATGGCAAGGAACGTGAACGTCTCA
ACAATGAAATAAAGGATTTGAATAAGCGTTTGCAATTGCAAAGAACCTAC
TCGGCAGAAGTGGAGGCTACCATAGAAGGACTAGAGGGCAAGAATAAAGA
GCTCCTAAAACTGCTAGATGAAACTTCGGCCGATGCCTGCAATTTAAAGC
GCAAAAGTGACAGCCTCACCAAGGAACTAAGCAGCATGAAAACTGACGAG
GCCCGCTACCAGGAACAAATCGCCCAAATGAAATCCGCCAACGAGCATCT
CACCAAAATTAAGGTCCGTCAGAATCTACAGATTCTATCGTTGAAAACGA
ATCTGGAGCATCTGAATACACAGCACAACGCCACTAACAATAAGTTGGCA
AAGATCACAGTGGATCTAGAGTACACGGTGCAGGAGCGGGACAAGAACAA
GCGTGCTCTCAATCAGCGTATTAATCTGCTAAAGTTGCGCGAAGACGAAC
TAATCAAGATACGCCAGGACAATGGAAAACTTGCCAAATCCCAGGAAACA
ATTGCCCGTAAATATGCAGGCCTGGATGAGTCCAAGCGTGAGGTCGAGCA
AGACAATATTCGACTCAGGACTCAACTAGGCACCCAGGACAAGGAATTGG
AGTCTATGCGACGCGTCGTTCATCATTTTGAGAAGAACAACGAGCAATTG
ACCAAAGAGCGGGACTCTCTAAGGCGTAATCTACAGGCTGAACACCAGGC
GGCCGAACAGAGCAGCGCTTTACATCAGGAGTCGCAGCATGAGGTTCGGG
CTCTCAAGGACACCATCAGTAATATGGATTTGAAAATGAAGAAACTCAAC
GAAGACATGTCCAAGTTGAAAAAAGAAAAGACAAAAAAGCTTGAAGAAAT
TCAGCACTGGATCGACAAGATCGATGCCCTGCAGAGTAAGTCAAAATCCC
TTTTATTTGGTCGTCTGATATTTACTTGTTCTTTCTTTAGATGAAATGCA
CTTGAAAGAAAATTATGAGATCGAATTGAAGCGCACTATAAGTGATTTGG
AAACGAAATGCGCCAAGTTTCAGCAGCAACACGATGTCCTAGTTACCGAA
