# Supplementary material for: SMCis: An Effective Algorithm for Discovery of Cis-Regulatory Modules
Source: PLoS One. 2016 Sep 16;11(9):e0162968. doi: 10.1371/journal.pone.0162968 (PMC5026350; doi:10.1371/journal.pone.0162968)
Supplement: S1 Datasets — (ZIP) [file pone.0162968.s001.zip › dataset/Drosophila/Masked/dwil_gk14159.fa.masked]

>scf2_1100000004943:10235808,10275807
AACTAACGACAGCGAGAACGACGAATGGCGACAACAACCGCCGCTCGCCC
ACAATAACAATTGCATNNNNNNNNNNNNNNNNNNNNNNNNNNNNNNNNNN
NNNNNNNNNNNNNNNNNNNCACATCGCAGTTCGCTGCTCTCAAAAAGCTG
CCGGATGTTGTTAATGTTTGCANNNNNNNNNNNNNNNNNNNNNNNNNNNN
NNNNNNNNNNNNNNNNNNNNNNNNNNNNNNNNNNNNNNNNNNNNNNNNNN
NNNNNNNNNNGTGATTATTTGAGCATTGTTTCAATTACCTTTCGTTTCGC
ATAAATTTTGATTGCCCATAAAACTGTTACAAATTGAATGNNNNNNNNNN
NNNNNNNNNNNNNNNNNNNNNNNNNATAATGCAATTAATAATGCAAATTT
TTTAAAAAGATAATAAATGCTTTATTGATCTTATTTGTGGTGCAGATGGG
GCATAAATCTTTTGTTTGAGTTATTAATATTATGGGCCAAGGGTGTGGAT
ATGATAAAAATTTATTGCTGATCTCTTGCTTCGCGATGGCCGTGAAAGAA
TATAAAGTGAATATCTGATTTATAGAAATCATGCTTAAGTTAAAATATGG
AAGAAAAGTATTTCCTAAGAACTTTGAAGATTTAATTTTTTAACCATTGT
CGTTTCATTTATTGATATATTTGTATATTATGTCAAATATATTTAGGGAC
AAGATTACTATTATTATTAAAGTGTAGGATATAGTTTGTAAACTATCAAC
CTAACTATATTTTACAAGCACTGGAAATTAAGGCCTTCGGCTTATTGTTA
AGCCGGATCCTCTTTTGTTCTGTTGACTAAATGACTGGGCCACTTAGACA
ACTCATCTACCGAGGACTGCATAGGGACAAGATTTAGTTTATGAATTAAC
ATCTAAACCAAACAATGGCAAAAATCCTCGATCAGAGGGTAATTAAGTAA
AAAAGAAAATACATTTTTTGATGCATTTTTTTCTAGCTTTTTTTTTCTGT
TTCTCTACTTAGAAATAGAACCACTCCTTGCAGCACTTGAATATGAATGA
TTTCATTAAGTCTAGATAAGGAGTTGAATGACTATATATCAATGCTATAA
TCCAAAATGTGGAGTATAAATACTTATTTAAAAAGTACTTGGAACCACCA
AACTCGAAATACATACCTAGTCAATCTTTCTGGTTATTTATAGCATAGGA
TAAATTCATTATATATGGCAATAGTTAATAATTACATCTTGTCGTGTCAT
GCATCTCCAGACATTATCCTTTTATTAGAGATGAATGGTATTTATTGAAG
GTAGTCTGGTCTATTATATTTNNNNNNNNNNNNNNNNNNNNNNNNNNNNN
NNNNNNNNNNNNNNTATTTAAAATCGCTTTTTATATACTTATATTGGCAA
ATAAAAATATTAATTAAATATTTTTTATTCTCTAAACGTTTAGCATTATT
TACGACACATACGCAGTAGCATTTAAGCAAGAGTTTAAGAGATTGTATTT
TGTATTTGACATTGAACATTCCGAATTTTTAAAATATTACCGACTTGAGT
CATGATAAGTATATAAAAATCTAGTAGAAAGTATTTTGGTTATATGTGTG
TGTGTTATATAGCAAAATTTAGCCAAGTTATGAAATAATCCCACATTAAG
AAACGAACAGTGTTTCGTCCCTATAAAATATCGACAGCTAGGCTAAATGT
AGTTCGGAATACGTCATTGGATACTAGATTCAATATTCAACTTCAAAGAT
GCGTTTCCTTTGTAGGCCACCTGAACCTAATCCTTTGCATGTATATAAAT
ACAATAAAAATGAAGTAAGTAAGTCGTCTCGCCGACTTGGGTATACCATA
CACCAGGTGAAACAAATATTTAAAATTTCGAAAACCAAATGTATGTCTAC
TAAATTGTTTTAACATGCCTCATACCATATGCTATCTCGCTCACTCTACA
AACACACGAGCACTCTAGCGCCGCCTCTAGCTAGTACGTATATTTTGCAT
GTTTCTAGTCCGATTTCAATCAAATTTGATAGTTTGATAGAAATAGATAA
GATTTATTAGTCTGCCAAATTTAATCGCGATGGTCAAAAAATTGCAAGAG
CCAATTGGTTTTTTCTAAATTATGGAGGCGGAAGTGGGCGTGGCAACATA
TTAAAATATATGTATTCTGCGCGCATACTAAGCCAATATACATACTAAAT
TTGGTGACTTTAGCTTTGTTAGTTTTCGAGAAAATCAGTTTTGTTTAATT
TGCGGGGGCGGAAATGGGCGTGGCAAAATTTTTAAATAGTCAGTATCTGC
GCGTCTATTAAGCTAGCTTACATACCAAATTTAATGTCGGTAGCTTTCAT
AGTTTTTAAGAAAATCAGATTTATGTAAATTCCGGGGGCGGAAGGGGGCG
TGGCAAAAAGTTGGAACAAGTTTTTTTTGCGCGCTAATTAAACAAGTATA
TAACCCAAATTTGATGTCTCTATCTGTTATACTTTTTAAGAAAAANNNNN
NNNNNNNNNNNNNNNNNNNNNNNNNNNNNNNNNNNNNNNNNNNNNNNNNN
NNNNNNNNNNNNNNNNNNNNNNNNNNNNNNNNNNNNNNNNNNNNNNNNNN
NNNNNNNNNNNNNNNNNNNNNNNNNNNNNNNNNNNNNNNNNNNNNNNNNN
NNNNNNNNNNNNNNNNNNNNNNNNNNNNNNNNNNNNNNNNNNNNNNNNNN
NNNNNNNNNNNNNNNNNNNNNNNNNNNNNNNNNNNNNNNNNNNNNNNNNN
NNNNNNNNNNNNNNNNNNNNNNNNNNNNNNNNNNNNNNNNNNNNNNAAAG
GCACAAAGCAAAATCATTAAACTTAAAAGGTTACTTTCTTAAAGAAGCTG
ATTAAAATTTCTAAAAAACTAGAAACTTAATTTAGGCAGGTGAATTTTAA
CAGTATTTCGATGTAAATGTAAAACTTTTTTATGTTGGTTTGGTTAACGG
CATTTTCATACACATTTTATCGATTAATTGAAGTGGTTCTTGTTACAATT
TGTTTTTGCTCTACCACCCACCCACTTGTTGGGGCTCTTAAGCTCGTGTT
TAATTACTCGGAAGCAAGGGGCACCACAAGTCACACACTTCAAGCACTTC
AAACAGCACCGCTGCATTCCAATGATGTCTTAATAGAGTCCAATGTTACA
CACTACACACTCATACATAGGTTCGTTATTATTCGAAATGCCAATGCTTG
GTGCCCTGCATGACATATGCATATTCGACTTGGACATGAAGAGTTATTTC
CCCATACATAAACCAAATGATATTTTAATTACGCAAATTTATAAATAGAT
CACTTAGATAAGCTCATGGCAGTGCAATTGCAACTGCAGTGCGCTCATTT
GCATGAAAAAAGCATTAAACAAATTCGTTGTCATTTTTTGCAGATGTTGT
GTCGCTGCCAGTCGCGACCTCGTCCCGCACCCGTTCCCTCGCCGATGGGT
CGACATAGTGAGCTCATTGCTGGCAATGAGTTCCTCAAGCTATTTCTCGA
TCATGATGAACAGCAGCGTAATCTGCACAGCAGCGAGGATTTCGAGGGCA
GAGGTGAGGCCATCAGTTCCTCCAGTTCATTACCACTTACGAGTAGCATA
AGGACAAATAATGCCAGGAGTTTGGAGCACAAGACGCGCTATCGCAATGC
GAATAGCCAGCATGAGGCAGACGATGGGAGCAAGCAGCAGGTTAAGTTGG
TAACCACAGGCAGTAAGATTGTCTTTCTGGAGGATCCTCCAAATCACAAG
CAGTCGAAAACTAAACTCAAAGACGAGGTGAAAGTGGTGGCAGTCAGTGT
TAGCTCCTCCAGCAAACGTGGCCCACCATCAAGGGGGCGTCTTCCAATTA
GTCCAGTGAGCCCAGTGAGTGCCTCTGGCTCGGATTTCGTCAATCGTTCG
CATAAAAGTGAATTGTCCATTGAGGAAACAGAGCCTAGACTAGCGGCCGA
TGCCATGGATGGCGAGAGTGGCGATTCCTTAAATAGTGCATCGAATATAC
AAAATGTATTGGCAGCTCCATTGGTGGCGGCCAGCCATGCGGCATTTGCC
AGAAATCATAGTGAGACGGATAACGAGGAAGATGACAAATTGCTGCCCTT
CCAGACGGTTATCTATCATGATACCAAGCCGGGCAATAGTCACGGACCAC
AGTCTAGATCAATTTCATATAGTTCCATATCACAGAATGTTGAGGATCTG
CAGGGATGGCAACAATCGGCTGGCATTTTGGCCGAGGCTCAACGCAATGT
CAGTGAGAGTTTGCAGCAAAGGCAGGGATCACACGCTTCCGAGCCATCAA
AATTCTATTCAATACCATCGAAAATGTACAGTGTTCCTTCGAAATTCTAT
TCTGAGCCAGCCAAGGTTTACTCTGAACCAGCCAAAATGTATGGCCAGCC
GGAGAAGGTTTATTCTGAACCAGCAAAGGTATATGGCCAGCCATCGAAAT
TCTACTCAGAGCCGGCGAAAGTCTATTCACAGCCAGCAAAAGTGTATGGG
GAACCAGCAAAGACCTATTGGCCGCAAAGCAGCCCGGCAACCACAACATC
AACTACGGCTGGTAGCCAATCGTCCAGTGTGGAAACTCCTTTGGCTACCA
CAACTTCATTGCCGCCCATAACTGTGCCACCGGGTCCAGCTCCAACCACC
TTTGTGCCCTCACGTTTGCGTCGACCTGCAATTGTCTCGCGCATTGCTTT
TGGTGAGGCTCANNNNNNNNNNNNNNNNNNNNNNNNNNNNNNNNNNNNNN
NNNNNNNNNNNNNNNNNNNNNNNNNNNNNNNNNNNNNNNNNNNNNNNNNN
NNNNNNNNNNNNNNNNNNNNTGGAACGTCTGCCATAGTTAGGCCAACCAC
TTGGNNNNNNNNNNNNNNNNNNNNNNNNNNNNNNNTGCTCCAANNNNNNN
NNNNNNNNNNNNNNNNNNNNNNNNNNAGGCAATCGCCGTCTATAACTGCG
TCACAGCCGCCGCGTCGTGTACTCTTCAATTTGGATAAATTACCTTATGA
TTTATTGAATGCACCGCAACCACAGTCGCACCACCAACAACAGCAGCAGC
ATCTATTGGAGCCAATATTATCGAAGAGCGACTACNNNNNNNNNNNNNNN
NNNNNNNNNNNNNNNNNNNNNNNNNNNNNNNCATGTTGGGAGCAACGTCA
GCATTCATCACTGTCGCTCCAACATTCTAATCAAAATGCCAAAGGATTGC
CCAATAGAGGTGAGTCCAAGNNNNNNNNNNNNNNNNNNNNNNNNNNNNNN
NNNNNNNNNNGTTTAACCAAATTACACTAGTCTCCATAATTTTTTGGTCT
ATTGAAGTGAGGTCAAGCATTTTGCATAAATTGAAAAGAAATTATCATAA
CTTAGTTGGATTTTTTTTTGAGTGGATGTGGGTCGATCACAGGATCAATA
AAACGGAGAGAATAAAATATGCCAAACTTGAAAAAAAATTGTAAAACATT
AATCACAACTTAATAAGGTACCTTAATTTTCAGATTTTCTTTGAAAATTG
CGAAAACTTTAAATTTTGGTAAGAGTTTTTTCTCCAAAAGGCATTTTACA
TTCAAATTTAAAGTAGAAATTTACAAGGAGATTAACATTTATTACAATAT
AAACTTTTATTTCCCCGAGCAGAGTTGAAATTCCCATAGTAGAGTGTAAT
TATGATGTGCACAGACAGACAGAAAAAAGAAGTAAAAAAAATGTTGAGAA
GACAACTTTTGGCCGAGGTAGAGACAAAGAGACAACCACAAAAAAATATA
TAAAAATTAGAGAGACAGAGACATAGGCTTAGACAACGCATGGTTGTTAC
CCTACCTCTGGAAACTAATCTTGAACTTATCAAAAATCANNNNNNNNNNN
NNNNNNNNNNNNNNNNNNNGATATCTTCTCTTGCAGATCTAGTCAAGTGT
GTTTCTACAAAATTTGCACAGCAACATCCACAATCAGTGTCGGCGTATTC
GTATAGCTCCAGCTCCACCAGTTCATCCTCATCATCATCTTCGGCGGGCA
GAGTTCGGGACCCTGTCATGCCACAACACTTTACCACCGAACGGCCTGAG
CTCTATACACCGACCCCAGAGCAAAATTACGAAATTGAAGAGTCCGTAAG
TGTTATGACAAACGGACGAGCCCATGGGCTGCAGGGTGGTGCAGCCGCTG
GGGTTGGGGGTCTAAGCTCAGCGTTGGCCATTGCCACAACACCAGCCGGA
CCAGTAACTACATTGGCATCAACAACAAGCATTCGGAATCGTGGCATAGA
CAGAGGACGTGGTTCGGTGGTGTACAACGCCAACGCAAATGCCAACGATT
ACAACGATGATGGCGGTAGCGAANNNNNNNNNNNNNNNNNNNNNGGCNNN
NNNNNNNNNNNNNNNNNNNNNNNNNGAGAGGGCGACGNNNNNNNNNNNNN
NNNNNNNNNNNNNNNNNNNNNNNNNNNAGACGAGTCGGATGAAGACAAAG
TGGCCTATGTGGTGGAGGGACGAAACTATCGCAAATATCGTGTAGAGGAG
AAGACAGACGATGGTTTCATTGTCGGCGAGTATGGTGTGGTGGACCACAA
CGATGGAAATTTGCGCGGTGTGCGTTATACAGCCGATTCGACCATTAATC
GCAGTCTGATACAAAAGGCGTTGTTGACATTTCTGAAGCTGAAGTAGTTT
GTTGAAGTTTAGAGTCATGTAGAGTCGCCCATAGAGCACAGCTGGGCAAG
CAGCCGAAGAATCCCAGCAGCTGCAACAAAAGAATGGCCTTCCAATTTCA
TACACATGTGATCCAAGTCGTATTGTAGTTAGCTCTAACTTAAATTAATA
TTAGCCTTACAGTTTTATTCGGCCACGAACTATGTAGTCNNNNNNNNNNN
NNNNNNNNNNNNNNNNNNNNNNNNNNNNNNNACCCACAATTGATAGCCAG
TAGGAGACCAATAGAATCAGAATCGGAATCATTTTACATATGCTTCTTTC
TTTTTTTTTTTTTCTACTTCCTATATAAACAAAACAGCGANNNNNNNNNN
NNNNNNNNNNNNNNNNNNNNNNNNNNNNNNNNNNNNNNNNNNNNNNNNCA
CTGTAAACGNNNNNNNNNNNNNNNNNNNNNNNNNNNNNNNNNNNNNNNNN
NNNNNNNNNNNNNNNNNNNNNNNNNNNTTCCAAGTAACACCCAAGAAGCA
ACGAAATTTTCGGACCTAGCAACTTGCCATAATTTACATGTCCTACNNNN
NNNNNNNNNNNNNNNNNNNNNNNNNNNNNNNNNNNNNTAAACAGGCATAG
AAACGAATATCCTAATTAGAGTTTAAGTAATATGCATATTAGTGAAATAA
AAACATAAATTACAAAATAAATAATTGCAAGTCGGATGTAGCATATGTTT
GCTTGATCTTTTTCTTTCATCTCTGATCCCTTATGCCTAAAAAGTGAATC
TCAGTTGTCATCCCAGCTGGCAAAAAGGAAAAAAAAACAAAACTGGTTGT
TTTCTGTCCAGAAAGGATAGCGTAATGTAAATAACCATTTAAAATTGATT
AAAAACATGCAAGCCGGCGGCCAGAAAATCGACAATCATCAATGCACTTC
GCCTGCTGGTGGACTGAACTGGTGCTGAGACGTTGGGACAATATCATTAA
AATTTAATTGATATGAACAAGTGACAAACCAGCTGGAAAGGCAGACGCCA
ACAGGAGTCCAAGTATGTTTAGCGGCTAAATTAAATTAAGATCGACCTAA
ATAATACCCTGAAACTATAAATAGACAGTGGTGAAGAGAAAGGAAAAGTA
TCACCTAGTTCTATGGACAGAAAATACTTTAAGTTAACTTTGAAGTCTTC
TTTTAAATATTGCATTTGCATAATAGAATAATACAAAGAGAAGGATAAAA
TTTCTCTTGTTCAAAAACATAGAAAAGAATCTTCAAATCTCGGAATTTTC
TTAATAGTTTCTTCATTTTGAATTTAGTTCTTTTATCAACAAGAGGGATA
AGAATCCAACAAAATACTCGTCCAGTTTTTTGGTAAATCTTCCATCAAAT
CCCTACCTACAAAGGAACTCTTTTCATAGAGCCATAAGTAGCTTTAAAAT
TGAGAAATTGTTCTGAGAGCAATAACTAAATCGATTCAGTTAGTCATGAT
TATATATGAATGGTGAATGGCAACCGAGTAATAAATAAATTGTGTAAATA
TTAAACAAGTTTTGGTTTCCTGCTGTGTCCTAGGTATTAATTTTTCTGAT
AGCCACTGCGATCTAATATACCCGTTGTGTCCTTATGGATAAAGTGCTTA
TGCGGAAACATGTTGAGTCGCAGAGAGAGAACTTGAACTGAAATTGGCAG
ATAAGTAGCCCTGTCAGTTGCCCTTTCCCTCCCGCCAACTGTGTCTCGTT
TTAACTGGTTGACAAACTCAAGGCAGAGAGTTGAGAGTTTTATAGATGCA
TTTGGCCAATTAAGAGCTGAAGTCAACGACAGTTGGTAGAATCATAAAGA
AGCCAAGCAGGGACTTGTTTACTGATCTACCTCAATATACATACATATAT
GCTGGTATATAGAAAACGAGCGCACGACGGGCCCCATAAATGCCAAACAG
GACTTGCCGTTGAAACAGAGTCTGCGAGGATGGGGGATGGTGATGGTGAT
GGAGGTGAAGCTGGAACGGATCTGAAGGTCGCTGAACGACCTTGCTTGCG
GTCGACTTGCACCGTAAATGGGGAATATATGTTTGGCGTCTGCGTGTCGT
CATTTGGTTTTTATTGCCTCGAAGAGGGAGTGATTGTAGAGTATCTTGAA
AATTTCCACTGATTGCATGCGCCAGCAAAGCGTCGATTGCCTGAGCTATT
TATAAATGTAAGACAATCGGGTGAGTGTACACAAGTTCAAGCTTTGGTAT
GTTGTCTTATCGTAAACCAGCAATCAGGCTCTGACACTGACTTTAGGCTG
GAGCCCAGCATCATGAACGCGATCTGTGTGAAATACTATGCATGGCCATA
AAAAAAAAGAGAATGTGATTGTGCTGGCGCAGATTTAAGGCGAAAAATAT
GCCAGAAAATAACAACGGCAACTCTCTTGCTGGTTGCTGGTCGATGACGA
CGATGCCGACACCGATGCCGTGCCCTTTCTGCGGTCAGCTGCCCAGCAAT
TGATGGACAGATCCGATGTATGGAATCCAGGAAACTGGTTATACCGTTGC
AGGCTCTCGATCTAAACTTAAGTGAGGCAATTATGGGATTTGTTCTGAAA
AGAATTCCAAGTGAAAGAGCACTCTGCAAGAGTGTCTGCAGAATGATGAA
CGTCAACTAAACACGTTCCCCAAAGGGCATATTCCCCATCCGTTCCTTCT
GTGAGTTGTGTTCCTTTTCTTTTCAAGTTCGGGGGCGTTGCATTTTGTGC
GTGTTGGCAATAAATTTGAAAACTACACGATTGCCGCTGCCTGACAGGTT
GAACGACGCAAGCTGAACGCCCTCACGTCCTGTTAGTTGCTTTTTAATAT
GGTAGGCGTGCCGGCTGGATTGCCATTCTGACAGCTTTGTAAAATCCAAC
TCTACAAGCAGGTTGGCTTCATTAAATTGTTTTGCACTGATTTTCAGTTT
TCAACTTCCTTTTACTTTTACATACATAGATACAAGGAATTGCCTCAACA
AGAACTCTTTATCCACATAAGCGAGAGAGGGAGAGAGTTAATTATTTCCA
CTATAAGGACCATGGATGGCCAGTTTTATGACTCAAGTTGCAGTTGCAGT
TGCGGTCGCTTAATGAAGTTGCCCCCAACTTTATGTAGTTTTCATAATTT
ATGATCACTTTTATTCAATATTCCAGTATTTTGCCATGATCGATCGTGCA
TTGGAAATTTATGACATGGCATTATAATTGACCGATTTGTCATTATAATT
AGCATACCACAACAGCCTAAAGAGAAACTTCAATTTATGATCGTGTGTAT
TATAACGCAAAGTATTTTTAGAAAGGACTCACGGAAACAATGTTAAGCAA
GGAAAATTCTATAATTAACTTTACGAGCCTTGAGATTTTATGGGATAAAT
ATTCATAATATATTCTTCAACAAAATTTTGCATTCCATTTTTTTTTGCTT
CTTTTGATTGGTGGCTTAAGAATATGAAGATACAAAAGTCTCGAAAGAAT
GAATTTTAATTAAATTAAATTTACATTTTTGCTGCTGCTTGGTCAGTTAG
TTCTCATCTCATTTTTGTTTTTTAAATATTTATTTTACACTTTTATATTT
ATGTTAAGTAATTTTATATTTGTTAATTATTTATTAATTTATTTAAATTG
TATTTAAATGTGCAATTTATCTTAATAATGCCTAAAAGTATGCAATCAAA
GTATAAGAGTCATCCTTTAGGCCTATTTAATGAAAATAAAAATTGTGTGC
ATACTTTTAGGCATGGTGCAGAAATTCTAGACTCTCGGTTGGTTCGGTTC
TGTTGCAATCGAACCACAACTCACAGCACAAGTTCGAGCATTCAACATTT
TTAAAATGCCACAAAATCTGATTGGAATTATTTTGTTAAGGTCAGCAAAA
GGATTATCCTGACAGGTAAAATATATACATATGTATGTGAATATATTGAA
TCAATTTATTGTCAAACAAAATTAACCGCAGTCAATGTGTAACTTTATGG
AAAATTTTTGCGGTCACAAAGTCTTTACATATTAAATGGACTTATTGGCA
AACTATTTGTACCTTAAAAAGGGATATATTGGTTATTTGACTAATTTAGA
ATTATTAAGAAGGATATGTATATGTATGTATGTTTATACAATGTTGGCTA
AATATTTATAAAACAAGAACAATTGTAACCGCAAAACTTTTCTTTGGGAA
AAGTTACTTGCTCCTTGCATTACTTGGACTATAAAAGCATCCTGGAGCGA
TGGCTTGCGAATAGTTACCAGAAGACCATCAAATACTCGTAATGGCGTCG
ATTTTAAAGCACCTTAAGTATCGTTTCCTGCAGTCGAAATTGAATAAATT
GCATGTGGACTTCAATGACTTTATGTGGATGCCTTTGTTCTTTTATCGTA
CAATTGGGATAAAACCGTTTCATTCTTCAAGCTCCAATGAGAAGACCAGC
ATTTGGTTTACGCTATACTTTGTGCTTCATTTCGTAAATCTCAATTTCGT
ACTCATTTGCGAGATAACCTTTGTGTGGTTGGCATTTCGTAATAGTGAGA
ACTTTCTGGATGCCTGTATGACAATGAGTTACATTGGTTTTGTGGTTGTG
GCCGGTCTGAAAATCATTGCCGTCAGTGCGCAGAAGAAAAAGCTACAGAA
TCTTGTAGTACAAATTGAGGCTGCATTTCCACCATCGGACCAAGTGCATC
AGGAGAAATATGATGTGGTCACTTATTTGCGTCAGTGCCGCTGGGTATCT
CAAGGATTTGGGGGACTTTATGTGCTCCTGATTGTTACCTACAATCTGTA
TGCCATTCTGCAGTATGTAGTTCCGCATTATGTGTTCCATTCGCCAGATG
CCCAGCAGATAATGCCATATGTGCCCACAGCCCCATGGAATTGGCATAAT
AACTGGAAATATTATATAACTTATGTTATGCAGGGAACTGCTGGTTATAC
GGCCACTTGTGGACATATCTCAGCCGATTTAATGATTTTTGCATTTGTCA
TTCAAGTGATTATGCATTTTGATTATTTGGCCAAGTGTCTTGTAGACATT
AAAATAGAAAATGATTCAACTGTGAAAGGATCAGCTAGAGATATGCGTAA
CTTACAGAAATTGATCGCATATCATAATAATATACTAGGGTAAGTTGGAA
GTTAAATTAGTTTTTGAGGAATTTAAGTATATCAATAACCATTTTAGCCT
CACTGATGTCATGAATGATGTATTCGGCGTTCCATTGCTACTAAATTTCA
TGGCCTCATCAATGGTTGTTTGCTTTGTTGGCTTTCAAATGACCGTCGGC
TTGAGTCCCGAACAAACTAGTAAACTCGCCCTACTCCTGATTTCTGCTAC
CTCAGAAATCTATTTAATATGCTTCTTTAGTCAAGCCTTAATTGATGCGG
TATTTAGTTAAGTTTTCCATATCACAATCATTTCTATATACACTATATAT
TCTTTGCAGAGTTTTAGCATTAGCTTTGCAGTCTATGATATGAATTGGAC
GCCAGCAGATGGTCCTTTTCGCAAGATGTTAGTTCTAGTGGCCATGAGAG
CCCAGAAGCCAGTTTGCCTTAGTGCCACTGTATTTTTAGATGTCTCAATG
GAAACTATGAGTATTGTGAGTGCGAAACCTTATTAAACTCATCATAAATT
TAACCCATTTTCTTGTTGCAGTTCTTGAAGATGTCTTATCAGTTCTTTTG
CGTCATACGAACAATGTATCAGTAAGACTAAAAATTTATACAATCTCAAA
TCTTGCAAAAAGGAGTAGCTCATCTTTATATCAAATATAGTTTTCACGTT
TAGACAGAACATTTCAAACTACTATGTTTGTACTTTGAAATAAAATTCTC
TAGAATTGTTTAAGACATGTTTAATAATATTTATTTAATTGATTTATTTT
AGTGGATTATAGGTTTGTGGGGTTAAATTTAAATGCTTTAATAATTCATT
AATAGTAAATAATAAAAAAGAACAGACCAGAGAATAAAGCGAAAGAGGCA
GCTAAATGTCAGGTGAGTAAAAATCCTTAAGCAGAATTGGCAAAAGGACA
TAAAACAATATAATAAAATAGAGATTATCAATAAATGTCTGAGTTTAAGT
TTTGAGAATCTATCTGATCAATACGAATAATAATAATAATCTTTTGATTT
AATTTGAACTAAACATAGTTTTTAATTTTACATTAATTTTTCCATTTAAA
TATGCAAAAAGTAGAGGAATTCCACATTTCAAATAGTTGATACTTGCAAA
GGAAAAAAAAAATAAAGATTACTGGAATAGCTATTTATTTGCTACCAAGA
AATCATAAACCGGAAAGACAGATTTAAATTACCAAAAGTCATGAATCAAC
CTGAAAAGTTAATTCAAAAAAGAGAAAAAAAGATGGATAAGAAATAAAGT
ACCTTAAAACACAGGACACATGTGCAAACAAACAAAAAATAATGCAAATC
ATTGCACATTCATACAAACATATGAGTATAGACTCAAGGATCAGTCAGTG
AATGCAGTTTGCGCCCATCAATATGGAGCAGAACTAATTGTCTGAGCAGC
AATTAGCAAGAAAAATACTCGTTCAGAGATATCAGAGAAAAAAACTCAAC
ACTTTTACTAATCTGCAAGTGTCAAGCGGTCGGACGATAGCTAGGGAGAG
CACAACCTGGAACGGACAATGACAAAAGGAGTTGACAGGCAGGGGCACGG
GCAGGGTTGAAGTGTGCGTTCCAAGTNNNNNNNNNNNNNNNNNNNNNNNN
GGGAGAAGGAGAAAAAACGGGGCACCGGCAGGATTCAAAATTCGCTTGAA
GTAGCAGAGTAAACGGGACAAGGGGTTGCTTTCAACTGACTCANNNNNNN
NNNNNNNNNNNNNNNNNNNNNNNNNNNNNNNNNNNAGGTCTGTGTCCTTT
TTTGCATAATGAAATATAAGTACCACACGGTGCTCCTTTAACGTTTTGAT
ATCAAAGGACATTCGATCAGGCGATGGGCATGGGCATGCAACATGCGTTC
ATTGTCATTTTCTTAAACGTTCTTTCTTTCGCCTTTTTCTTTTTCGATGG
GGATGGGGTTTCTTATTTATGCCAAAGATTACATGTTGATCTCGCATATC
TTTCATCTTGACGTGAAATGTGAATTGGTTGGAATTGAGATCGGGATAGC
AAAATCGGGTCCTGTGTGCGTGCTTCCCACGTCGTTGTCATTCGATATGA
GCTGAAAATTCAAACTGAAAATCAAAATGCCGTCAGTCAGTTGGCTGCAC
AGACATGACGTTGCATTAATTAAGAGAGAAAAATTACAACATAAATACTT
GTAAATATGTACTGATAAATGAAAAATATTAATTCACTGAATGAAATGAA
ATTTTCTATGGAAATCGTCAACGTTGACAGTTTGCCCGCTTCTTTGGTAG
CCTTAACAAGAATTTCAGCCCGTTTGATGCAAAAATATTGATAAGCCACG
CTCACAAATTCGCCCATTTTTGTTTTGATTATCTTTGGCTACCTATTGTT
GATGAGGGTTTGGTATATAGATCACATTCTATAATTCAACCAAGGGCCAT
ATTGATTGCCCACTTGTTTGATTGAAATCCTTTTCATATATTTTTCTACC
CTTTTTTTTACCCATTTCGTGGAAGTTAATTCATTACATTTTGCTATTTA
TTCAAACTCAAACTCTGTCTCTATTCTCTATTATGGCATAATTTTTTTGT
TCATTTTTTGTGGAGAAAGAGTAAAAATTCCCGCATGATTAAATTTTTAT
CTAGCGCCTGAACTGCGCAATTCTTATTCTTCTTGGGAATCAATTGTACT
ATGAGAAGTTAGAGGAGCATCAGGTGCCGTCACATTATGATGGATAAATG
TGCCTTCAATTGCTTTGAGGGGCATTGTTTTCTATGGGTTTTTCTAATGT
CTGTATTCAATTTCAATCAGCCATGTATCCTTGAGTGGAGCTTACATGGA
CCTTCCCACGGCAATGGCAAGTGGCTATTGAAGAAAGGTTAAGGTTAATG
ATCTCTCTTTTCATGCCACATTCAGAGCACTGAACTCAATCGAAAGGCAA
TAGAATTGATCATTAAAAGGAGATATGAGTACTAACAATATAAAAACTTT
CCCACATGGAAATAATAAAGAGCAGAGAGAGAGTTTTGCTTTAACAAAAT
TATACGAAATTGAGCAAAATATTTTGCTTTATGATGAAGATGTTAAAGAT
ATTTACTACTACTTCTACTTTCACCTTGTATACTTTTTGAAATGAAAGTT
GATCGTTCTCTTTGCATTTTCAGTTGAATTGAAAATTCTACTTTTCTCCT
TCCTATAAAATTTAATCTAATCAAAGAAAGTTGCCGCTGCTGAGGCATCT
TCTGTATGTAGATATCTCTTATTTTGCGACACTTTTAGCCGGAAAGGTGA
CAATTGAGATGAGTATCGCTGGCAGGAGAAGTGAAAATATAAACACATTT
TGCACAAGGATATTAGCAGGAAATGTGTAAAATTTCGTCTATCATGGCTT
GAAATCGGAAACTTCTTTTTTTTTTTAGGCGTGAGAAATGTAACGCAATG
GATTTGCTTTTATTTGCTCATATCGCCACTGGTAAATCAAATAATCTACT
AGGCATGACATAATCTTAAGGCTTAAAATGCAAACGAGACACGCTTGGCA
CAAGTAAAAACAAAACAAAAGCAAAGACTCGATCTCTCTCGAGAAAGAAA
AAGAAAAGGACATCCCAAAACAGGACATCCTACTTAATGCTGCAAGCGAA
ATATTCAATTCCACATAAAAGGCAAACAAAAAGTCCTTAAGTTATGTTGT
GCGTCATTTTTTTGTTTTCTTGCCTGATGAAGGGCAAAACAATGAGTTCG
AAAAATACAAAAAGAACCTGGCACTTATGCAAGTTCTCTCCTTCTTTGGC
GAAGCCAAAGCAGAACCAGGATCAGGCCCAGAGCCAGGATACAACAATCA
ACAATCAAATTTGAAATGAAAGCAGCGACTTCATCACTTGTTTCCTCTCT
GGCTGTGGCTGTTGCTCCTCTCCTGTTGCATAAATTTGGTTTGGTCCTCG
AAAGAGGAGACGCTGGACTCTTTTTGGGTATCAGGTTAACAGCAGGAGCA
CTACCACGATCTTGGAGGTGTGTCCCATTGTTCGAATCGGTTCAATTCGG
TTGCCATTTCCGTGTGCAGCCACGAATATGAAACTTATCTTTGCACGTGC
ATGGCTGGGAACCAAACAGGGCCAAAGGAAACCGACAAAAGTTGCTCAAC
TTTATGCTGCTGTGTCTCCTACATTTACGCAATCTTCCAGCGACTACGAC
ATTTGAGCACTTTAATTTGATGTTTTGAATTGTGTTCACATGATTTCTAA
AGATCAGATTGCTTATCTTCTGCCTTAGGTACGTAGCTCGTCTCTGATTC
AATTTGTCTTGCCGTGTAATTATGGCGCTTTTTTCATTGTCCTTTTTACG
TTTATATATATTTTTTATCCATTTTTTTCTCGTTGTTGAGGGTTCTCTAA
TAGTTCATTTCCTGGACCTCATTTGCACTTCATTCTGACATGATTTCTGA
GTCGCTTCCTGTTGATGTTGTCTTCCTTTCTTGACTGTTCTTCTCGTCTT
TTTCCCGCCGTAGTTGTTGTTGTCTGTTTGCACTTTTGGGTTGACATAGT
CTTTTGCTTTTATGAACTTTGCTTTTGATTTCTTGTTCCAAACGGAAGTT
GGCTGCTAGAATGGGGAATTCTCATTTCCGCCAAACCCAAGTTATTTGCA
TAAATTTATTTAAAGGGTTTTTGGCGCCAAAATGAAACACAAGACGATAC
TATTATTTCTACAGACGCAATTTCTTTGGCCCTGGGACAATGTACTTTAG
ATATAATATGACACAAAATGCGGGAAAACAAAATTTAATACATTTAAATT
TCTAACCTATTTGAAATTTGAATTGGATTTATTCGCCGTAGAGGAAGATT
CATGAAGATTCTTCAACCCAAATTCAATATCGGTTTAACTGAACTAAAAG
AGTCTCTAGATTTTGAAAGACTTTGAAGGNNNNNNNNNNNNNNNNNNNNN
NNNNNNNNNNNNNNTTAAGTGAAAAACTGAAACGAAATTATACTTTTTCA
TATTAAAGTCCTGGTTCTGGTCCTGGTCCTTTAATAAACAGCTGTTGCCG
TTGCTTGGGAACTCAAGTTTGCTTTACTTTCCATAAAAGGCTAAAGTATT
ATGAGGAATTGAGAATTCATGATTAAAAAGTCTATCTGGCAAAATTTATA
ATATTTTTAGATACGAAATTTTTAAAATTCCTCTAAATTTGTTAGCATCT
TAGCATAGCTATGTAAACATTTAATTTAAAACAGGTTTCCATATTTTAAT
AATTCAAGTAAGAATAAAGGGAAAAACTCTTGTGTAGAGCTGAATAAGTA
ATTTAAAATATATTTTTGATTAGAAATTTATTAACCATATGAAATATATT
TAAATGCGCTGGCAATATATGACATGTCATAAACTGAAACCGAACAAAGA
GACTCGCCTAATGACATTTCGGGGTTTTCCCACCAAAAGTCTGGCACAAT
TCATAATGATCACATGTAGAGCAGCCGTCATTGGCAGGTCAACAGAACAG
ATACTCAATGGACCGGCCAGGAGGAAAAGCGGTGGCAACTTTGGTGTCAT
AAAATTGAAATTATTACTTGTAGAAGACCTATGAAATTTTCCACTACTAT
CCCATACAAATGAAGTGAATTTCCCAAATATTTAACCCTTTACTTTTATT
CTTTGCTGTTTCCATGAAGTGCCATTAGGCCTGTGGCGTCGTCGGCGGCA
ACGTCATNNNNNNNNNNNNNNNNNNNNNNCTTTTATGAGTCCTTTAACCC
TTTACTCACTTTAGCCATGGCGATTCATAAAAATGTAGCGAAAGTGCCAA
AAGAAGGGTCATAAAAATTGCTACCTGATTGCCATTCTTTGCATTCTTTG
AAGACAAAAAGGTGCTAACTGCAGTTTTTCAACATCATCATTAAGTGGAC
GACCACGGCTTCTAAGACTACCTGATAAAAATAATTCGCCTTTTTACAGG
CAAAACGAATCTTTGCTAAAAAGTCAGATGCTTAATGGGTTTCGGGGAAA
TTTTTTATTCAGTTTTTTGCACTGAGGCCTGACTAGGCATATGCAAATGC
AAGGTATAAATATATTTTATGGTCTATCCTTTACCTGAGGCCAGCCTCGT
GACTGATGTTTCAATTCTTGTGGTGGATTTAGCGTTAATCCGCTGGGATT
AGCAGCTTTCCGGCGTTACGATTTCATTAAGTAAGGGAGCTATACTTAAC
GTGAATGAATGTAAAGAATTTTCCCCGAAATATTTATGGAAATGCATATA
TACATATATATAAGTGGGGCACTCTATTACGATTTTTTATTATGATAAAT
GTGAGAAAAAAGTTGATTATCTCAAGAAACAAATCAAACAAATTGTTCCA
CTAAGAATGCAACTTTAAGAGTAACTTTAACTAGTTTTTCTAACTTATCT
ATTGAAGTTCATGGTCTTGTCAGTAGTTAGTTTGGTCAGCTTCATCTGTA
TAAAATTGTTAGCCAGCTGCAATTAAAATATTTACCCACAGACTCCCACA
GAATTGTTTTGCATATTCATGAGTTCCCACAATTAACTGAGATGTCCATT
GACCAGGGTTCAGTCAGTTCATTCAACTGGTCAACGATAGAAAAAATTGA
TATGTCATCGTCATCTGGTTTACTAGAGCATCATCATCAACCATCACCAG
CTAATGATCAGTCAAACATAGCATCACACGCAAACGAATTCCCATGCATC
ACACCTGAGTGGAAGTCCATTCCACCCCCACACAAACAAACAAGGCAGCA
TCATGTAAAAGTTCTAATCGAGGGGTTGCTATTCCAATTAGACCCTTAAC
TTCCCTTTTCTTGCCTGGCCTTGTAGCTGGTAATATCATGTCAAGCATTT
TATTGATCAAGTTACGCATCCGTAATATGAATCGAAATATAATTGCTCTT
TTTAAGTGTCTATCATATATCACATGAATTGCATTTCTATTTTCATTTGC
ATTTCCAAATTGCTTCTCCCTGTAATGTTGCTATTCCCACGTAGTCAAAT
AATTTCAGTTTTGCGGATGAGGATGAGGACTGTCCTGTCTTGTCCTACCC
TTCGTTGAGGATCTGCATATGTGCCCTTTGTGCCTTAGGCGTTCGGTTTT
TAATCGCACCAGACTTACGGGATCTTACTTAACATTTATTAAGTACTCGT
GCAACATTTTTCGTTTGAATTTCTTGATCCTATTGTGCGCCTCTGCGAAA
AGCTTGCTTTAAATTTATTTGCCTTTGGATGATCTTGGACTAAAGAACCT
AGACAAGCTGCCGCTGCCCCTATCCTGCCTTTTCTTGCTCTAACGCTGCT
TAATCTGCTTAAGCGTCTGGCGATTAGTTTTTGGATCTGGGACTAAGGTG
GACTAGTGGATGATTAAATGGCCAATAGCCACTTGAGTTTAATTTTAAGC
AGAGATTTTCAGAAGGCTGACCCAATGTATTAGAAAAATAGTTAATTAAG
TTTCATATCCATAAATTTTTAACTATCCCGTTATTAATTGAATTGATAAG
CAATCAATAAAATGTCTTACAACCCCTTGTTTCATGTGAGTTTCATGTTA
TGGCTACAGGTACAGGGACACTTCACACAAATCACAAAGCGGCAATAATG
GCCACACCATAAAGGAACAACCATAGTTGTCGTCGTCTTCATTAACAACT
GTCACATACCACAAAGACCCATAGAGAGCGCCTGTTCNNNNNNNNNNNNN
NNNNNNNNNNNNNNNGACACAGGTAACAACATCAACGGAAAAAGGCCATA
AAAACCCATATGAAGACAGAAATTGAGAATGAGCCATGAGCTGGTCCAGT
CGAACTCAATGAATTTTCGCAATGGCAGCCGTTTGCCTGCCTGCCTGCCT
GGGGATCAGAATCACNNNNNNNNNNNNNNNNNNNNNNNNNNNNTCAGCAG
GAGCTTGCAACCCTCTCTAACGCAGCGGCACAATCGACCAATAAACGTAA
CGTGGCCATCTACCTAAGGGTGATCGACTGGTGCTGCCGTTCGATGAATG
GCAAGCGGCAGGATTTGTGTGCCGCAGGACTATTAAAACGGTAGCAGGGT
GGTGAACAGACAACACAATCATTCCTGATCTCAGTGAGTTCACATCGCTC
GATATACGTACAATATTCATTTTTCGTAACGGAAACGGATTCGGAGTGAA
GACTAAAAAATTATTGAAAAAAAACATTTTGTGAAAAATCAAAGAGAATA
CTATCTCAAGCATTAGAAAGCAATTGCTAAGTGAAAAATATAGATTTCTT
TAACCACACCCGTGCCTAAAAACATCGTCAAAATTACGCCCCACATCGGT
ATGCAAATGTCGGAGGGTTCGCCAGATATGATGGATCAAAAATACAACAG
CGTTCGGCTGTCTCCAGCAGCATCGAGTAAGTATACCAAAAAATTAGATA
GAAACCAAATAAAATCCAGGAGAAATTATTATTATACGTCCAAGACTAAC
CAAATTTTCTTTCTTTGTTTATTAGGTCGCATATTGTACCATGTGCCGTG
CAAAGTTTGCCGGGATCATAGTTCCGGTAAACATTATGGCATCTATGCCT
GTGATGGTTGTGCTGGCTTCTTCAAGCGCAGCATCCGCCGCTCCCGCCAA
TATGTCTGCAAATCTCAGAAGCAAGGACTCTGCGTGGTGGACAAAACTCA
TCGCAATCAATGCCGTGCCTGCCGTTTGCGCAAATGTTTCGATGTGGGCA
TGAACAAGGATGCAGTGCAGCATGAGCGAGGACCACGCAACTCAACATTG
AGACGCCACATGGCCATGTATAAGGACGCCATGATGGGTGCCGGTGAAAT
GCCTCAGATTCCCACAGAGATTTTGATGAATACAGCTGCTCTGACTGGTT
TTCCGGGTGTACCCATGCCCATACCGGGTGTACAGCGTCCTCATCCCACA
CATCCGGCCCTGAATGGTGGCTTTCAATCGCNNNNNNNNNNNNNNNNNNN
NNNNNNNNNNNNNNTGTTGGATCTTTCTGTGCCGCGAGTGCCCCATCATC
CAGTGCACCAGGGACATCATGGTTTCTTCTCTCCCACTGCTGCCTACATG
AACGCTCTGGCCACAAGGGCTCTGCCTCCCACTCCGCCACTGATGGCTGC
CGAGCATATCAAGGAAACGGCTGCCGAGCATCTGTTCAAGAACGTTAACT
GGATTAAGAGTGTGCGAGCCTTCACCGAACTGCCTATGCCCGATCAATTG
ATGCTGCTGGAGGAATCGTGGAAAGAGTTCTTCATTCTGGCCATGGCTCA
GTATCTTATGCCCATGAACTTTTCCCAGCTGCTGTTTGTCTACGAGTCGG
AGAACTCAAATCGTGAGATTGTTGGCATTGTGGCCAGGGAAGTCCATGCC
TTCCAGGATGTGCTCAATCAGTTGTGCCATTTCAATATCGACAGCACGGA
ATACGAATGTCTGCGAGCCATCTCTCTGTTCCGTAAATCGCCGCCAGCTG
CCAGCTCAACAGAGGATCTGGCCAATAGTTCGATTCTTACCGGCAGTGGC
AGCCCCAATTCGTCGGCCTCGGCAGAATCTCGGGGTCTCCTGGAGTCCAG
CAAAGTGGCCGCCATGCACAACGATGCTCGCAATGCCCTACACAATTACA
TTTCGCGCACTCATCCCAATCAGCCGCTGCGCTTCCAGACGCTCCTTGGC
GTCGTCTCGCAAATGCATAAGGTCTCCAGTTTTACCATCGAGGAGCTCTT
CTTCCGCAAGACCATTGGTGACATAACCATTGTTCGCCTCATCTCCGATA
TGTACAGTCAGCGCAAGATCTAAATCAGGAAATGGAATACAAGAAAACAA
ATTTGCCGTCGGCCAAGCAAAATGTGTATATGCAAAATCCGCGCACTTGA
AGTGCCTTTGTAGTGCTGGGAACTGTGATAAATCTTCACAGATATACCGA
TATATATCTTTATGTGGAGGAGCTGGAGGCAAGCACAGCTTTGGACAATA
TTCAACAGTGAAAGCTTACATAGATAATCTCAAGGAGTTCAGCCTTAAAT
ATATCCCATTAAGTCCCAAATTCTAATAATTAAGCCACGAAGTGATTCAA
ATTGCATTCGTCAAAGTTTCAACTTTGTTTTTGTTAAAACTTAGTCGCTT
AGCTCATAATGTACAGTTAAAAACAAATTAATATTAAGTTCTTTATCCTT
ATCCATTATACAGAAAGAGAAAACAAAACTAAACGATTTTAAAATATACC
TAAAAATTATTATGAAATACAAAACAAAATATTGCAAATTATTTATTTCT
TCTTCAAGTTGATCGTTCTAAGCGTTTTTAAATGGCCGTTCACTTTTAAC
AACTTGCCAAAAAGGTTCCAAAGTTTGGTACAAAAAAGATAATATGAGAG
CTACATATCATAATTTTACTGACTTAAACAAAACTAGCCCCGGGGATATA
TTCAAAAAGTATCTACTATTTTTAAAACAAAATCTGATCTCTACTTGGAA
ACTTGGGAAAATAAGAAAAAAAGGTATTGTCTTAACATTCTGTTTTCGAA
AAATCGTTTCGTTTGAATCTCTTGATCTTAAATCTATTAATTAATAGAAA
TTCAAATTTGTTATAAGTATGTACATATGTATAAGTAAACTGTATTAGAA
GTTTGTTTAGAGATTTCATTTTTCATTAATTTCTTAAAAATGTATTTTTT
TGACATTGAAAATGTTAAAGGGTTTATTTGCCATTGTTCAAAACAATTTA
AATTTATAGGCGAGAAAATCCTAATCCTGTTTTCCACATAAGTGAAAACG
AATCGACTAGAGAAAAAACTGAATTGTTTTTTAAGAGAAGCTAAATAAAA
ATGTATCTATGTATTTTATAATATTACAAGAAGTGTATGAATAAAGTGCA
AAAAAGGGTGTCTTCTGTAATAATGAATTAAAGAGTATTAAAAGAATATT
TGCCTATTCAAATTCAAGTTTAATATTTAGTCAAACAACGTGAAAATACT
TGACTCTTTGCTGATTCCTGAATTCCGTAGCCAAGTCTTTAATTTGAATC
ATAAGATAATATTACGTGTTAATATCTTTTTAAATCTTTTCGACCTACAA
ACATTTTGAAGAACAACCGCATGGCCCGCCCTGTTAATTGAAATTGAATT
ATGCAAATACTTGAACAAAAGAAAATGGAATTCTCGACCATTGAAAGAGG
AAATCAAATAAATTAGCATAGTTTTTCCACATCAGTTAACCAAAGTCGGG
ATTAATTTTGGAACCTTGACGGATTGTGATGCTCGCCCCAGTTCCTCAGT
CCTCTGACTGACTATATTTANNNNNNNNNNNNNNNNNNNNNNNNAACTGG
GCACAGAACAAAATTCAAAAAGTTAAAAAGTAAAATAGAAATGGGAATTC
ACTTTAGTGACTTTGTCGAGCAGCGTTGGATCGCCGCAGTTGCTGTTGTT
GGATCGTTGTCATGTTCTCGTTTTTGTAGCATACAATCAACAAAGAATCC
TTTCAACACAAAGAGCGGGAAAGGAACCCAAATCTCACAGAGGACACCGA
GAACCCAGCTCGAGCCGCATAAAATGAATTTTTCGTTGCTAAAGGCTGAA
CAAACAAAATGCGAGGAAAACAGTTGCAAATTGTTGAAATTGCGTTGGCC
AAGGTAAATACAATCANNNNNNNNNNNNNNNNNNNNNNNNNNNNNNNNGG
CTGATGCCATCTCTTTCTGTTCCACTCTATACATATGACTGAATAAGATG
TACACCACTGACACACATCTATGAGGATGACTGGATAGCTCGATGGATGG
GTGCAAAAACCTACCCTAACCTAACCTATGGACCCAATGCCCTGCGGGGA
TTTGGAATTAAATATGCTTCGTTGATGCTGCCATTTCGACTTTGGCAAGG
TCCATGGTACCGCTTGGGATGCTGTTGAACCCAGGGTAACAAATTTGTTC
TGTCTATTTCTGATGCTGCTGCTGATGTTGTTGTTGTTCGACTGTTGAGC
CCTTTTAAGTCCTAATGGCCCTTTATTATCTGCCTTTAGACTTTTAATAG
ACTCAGAGACCAGGCTGCCTTAACAGACNNNNNNNNNNNNNNNNNNNNNN
NNNNNNNNNNNNNNNNNNNNNNNNNNNNNNNNNNNNNNNNTGGTTTAATC
CTCATCATTCTGTCATCAGTGACGTTTTTCTGCACATTGTTGGCTTTGGC
CCATTGTTCAGGTCTTAATTTGTAGTTTTTCTTTATCGCTGAGTTTTCCA
AGTGCAAAAACCTTCATAAAATTGATTTTAGGAACGAAAAAAAAACGAAA
AAATTATGCAGACCAAGTCGATGCGACATTAACCAAGTTAGGAATTTGTG
ACTCCCCTTGAACCGCTTTAAATCTGGGAGCTTGGCGCGGATTGCAAAGA
TTGAGTGGGTTGAGTGGTTCGAGTGGGTCGAGTGGGTGTGTGCCTACCTA
AGCCAGGTCAAGCTAAGCGCTGCTCAGCTCAAGTGGACTTTCTACGAAAA
TGCATCCAAGGTATACTTTTAATTCATAGATTTTCGTTGATTAAGTAATC
CTTGGCCATGGCAAGCTCAATGAAGGCAATCCACACGACAAGGACAATCA
CGTCCGATTAACGCAATTTGCCTGTTTTATCCCAGACAGGTTCTTGGGAC
TTGGACTCGACTGGGCTGGGCAGGTGTCGCAAGCTTAACCCATACGTACG
TATGTATGTATGCACATATATGTATATGCGGTGATCATGATCCTTATCCT
TGAGCAATTACCTAGCGTAACAAAAATATGAGTATGCAAATAGATTTTAA
TGGGCAGGATTACCCTTTTGCTAAATGCCCAAATCCTGACCGGGCGGTCT
CTCNNNNNNNNNNNNNNNNNNNNNNNNNNNNNNNNNNNNNNNNNNNNNNN
NTTGTGGTCCTACTGGCCACTGTCGTTGCCTTTGTTTTCAAAAATATAAT
GAAAATGTCTGTAAGCCAAAATATTATACATCCGTTTGATCCGTTTTGGT
CAGTTTTGTTCACAAATCCGGCTTCCGATTGTCTCTGTTGTACCTGAAGT
CACGACCAGGAATCTCATTCTCTCATCTCCGTTTCTCTCCTCACCTCAAC
TATCTTTGACTCGCTCTCACTCTCTCATAGTCTTTCGTTTTTGCAAAAGT
CAAAGCAGTAGCCATCCTGAGGCGGCGTTGTTTTTGTAAATTGAGTAGCT
CGATTTATCGCTAGATCAATTTTCTATATCTGCCGCTAAGATAAGCGCGA
CAAAAGAAAACATCAGGGAAGAGAGAGAGGGCGAGGAATTTGTCTTATAA
TTGTTTTTGTGGCTTATGCATGGTCAACCTAAGCCTAGTCCTGGTTCTGC
TCCTGCTTCTGGTCAAGCTGCTGCTTCTCTTCCAGCTTAACTTACTTTAG
TGGGCAAATGGCAGCATTTTCTTTGGAAATTTGCATACACAGCCATGTTG
GCATTGTTTTCTAGCATTTAGCTAGATAATTTGTCGTTTTGGCCATAAAC
AATAGACCAGAGGAGATCAGATGAGAGCGCAAAAAGTAGAAGAAGAGGAG
CGCATCAAGAAAATGCCAAAGCGATTAGTATTTGAGGTGACAATAAGGAG
CCAAGGACATAAAATCATCGAAGCGTTATTTAATCAAAGATACATCCCTT
CAATTTTTTATTCTACTTGATGCTTAAGTCTAAGACCCACTTCTACATTT
TTGATTGTTACAATTTCCAAGCCATGGACACAATAGACTCCAGACTGCGG
ATGAGTGGACCTCCTGGAGGTGAGAAAAATATTAAGGGCAAATCTGCTCT
GATCCTTGAAAACTGAACTCAAGAGCAACTTGCGTTTAACCTCAAGAAAG
TTGCAATTGCCCGCATATTTTTTTTTTCTTTTGGAGGATTACATTTGATG
CCTTTTGTCTTGTCCGCAGTTCATTGGAAATTTCATTTTATATTGTATTT
TAGGGAATCTATATATTGACAGGCTAACAAGTGTTATACGATCTGCGACA
TTCTTAAGTTTTTGTAATTTCAAAAATAAGAAATCCAAAGACCACCAAGT
TTGTTAGCTTCTTGTGTGTTCTATAGGGGCTGCCAGAGTATGGGAAACTT
TAATGCAATGCCCAGAGACAGTGAGAGAGAGTGGAATTCTGCGAGAGTTG
AGAGGTTGAGTGGATAAGGTCGGAAGTGGTGGCTTGTCGGGAGGAAGGAA
GCTGCATCTGCGCAGACTACACTAAGATGCCTCAAGGGCAGCTCAGTTCA
TGACATTGCGGCATAATTGAATTAGTTGCCTTCACATTTGATGTTTGGTT
TTTGCTGCTATCACTTTTCATTTTTTTTAGTTTAGCATAACAAAGACTTA
TGTTTAATTGTCCTGGGGGCAGAGTTTCTCTACTCACTAGGAGGTTTTTT
TAAAAAAATGGCGTTTTCGAACTTGAACTCTATAATCAAGCATTTCATTT
AATTAAGCTGTCACACGACATATCAGATGGTTTTGGTGTGGGTGTAGGTG
TGGGGGGCACCACAACCACCCAAAAGTTTGAAACTTTTCAACTTCCGGTC
AAAAGGGCAGGTGGTCATCACCATCATCAGGTGCATCCGTGGAATGAAGC
CATTACTATTACATATACTAGCAAGTGCGTCCATCACGCAATCGGTAAAT
ATTCCTGGGAACTAAGTTAGTACTATTAAAAATGTATATACAGAATTGAC
CCAAAACGGTGAAAAGTGAAAAAAGCAGTCGCGTCATCATAGGGCGCTAG
CCCATGTCCCATCAATCGAGGCCATATGTCAAAATAACAAGGCTCTGATC
AACCCTAAAGCTACAACAGTTGCAACCCCGCTGCATATAGAAAGAAATTC
CATAACATTTGATCGACCGAGTGCAGAGCAAATATTGAAGGCGAGTGAGC
GAGTGCAGCCACTTGAATGAAATGTAACAAATCGACTTTGACAAAGCTCA
AAATCTCAACCTGGGAAATTCATTCGCAAATCCACAAAGTTTGCCACTCC
AATCATGCGCTTTTCAAGTACCCACTTAGCACTACGAAATACCGCACTAC
GCTCCCAGGATATGGGCTATGGGCAGCGCCTACTAAAAAACAAAAGGGGT
AGTTATACCTACATACATATATTGGTTGGTATACATATATTGGCAAACCA
ATTTTTCGAGAGCTTTTGTTTCGCTGAACGAAGCGAGTAAGCCACAAAGG
ATCAACAATGCTTGAAAATTATTTTCTAGTACCTCTCGAGTTCTTGGGTC
CTGGCTATTCAAAATTAATATTGCCCAGAAGCAACTTTGTTTCAACTGGC
GACAACGATCTCAAATATTGGTCGATAATGAGACGAAACCTCAACAGAAA
AAAAAGGTTATTTAAAAGTAAAAAAAAAAAAAATAATGCCAGCTGTCATG
AAGCCGCAAAAACAAAATCAACTTCAATTGCAGGATTCTATCGCAACTCT
CTCTCCCTTTCTCCCTCACTTTTTATCGAAGCCATTTTGTCAAATAAAAG
GGATTTAGGCAATAATCCCTAAATGGGACTGAAACAGGCGACAAAAGTGC
CACGAGAAGTCTGTCCAACTAACGAGACAGCAGCCACCAATTGGTGACAA
TTCGATACGAAGATGCAAGACAGTTCGGTCAGAGGGTGGAGCGAGGCGCC
TGATTTCTGACATCACAATTGACAACAAGCTAGAAACAACAGCTGCTTTT
CCAAAAAAACGAAAATCCAGACCCGAAATGGAAAAAAAAAAAACGCTTTC
AATTTGCTGTTAGAGATTAAAGCGCCGCATTGCACATCACAATTTAAGCG
CTTACATGGGAACTAATTTCTGAAGTGCCCTCAAACACTTCATAATGTAT
GTATATAGTACTATATTTGCATCAGTTTGCGGCAAGCGGCAAGCGGCATG
CGACAACCCGCCGAGGGGATTAGCAGTTAAACAAACATGGCGGCAGTCAA
ACTCAAACCCGAAACGCAGATCTAACGGATCGCGTTAGGCCGCACTGACT
CGACATGGCTTGTCAGCTTCATTGTGGGCTGGGCTAGCTGCCCCTTTCCC
AAGCACAGTGTCACCAAAACGTTCCATTGGCCAATGACATTTTAAATTAG
ATTTATGGCTATATGGAGTAATATGTTAAAGAGAAAGCTTTATTGATACT
TACTAAAAAATAGATCGATTTCAAGTTAATATATCAGATAAGTTTATCAT
TTTGGATGATAATCGTTCTTCGATATTGAAATTTGATTCCACGAGTAATC
AAAAGGTGTATATTGAATATTTTTAAAACATTTAAATATACAACAATTAT
TGAATCTTTATATCCAATCTTTATTTCTAATATAGTAAGTAGAATAAAAT
CTATTATTAATGAAGTAAGTAAGTCGTCTCGCCGACTTAGGTATACCATA
CACCAGTAAAGCAAATATTTCAACTTTATTAAACAAATGCATTTTCACAT
ACTTTTTACAAGCATATCTTAGTATCTCGCTCACTCAATCATACGAGCAC
CCTAGCGCCCCCACCAGCCAACGGCCAACTCCGGCCTTATGGAAAAACGT
TTATATGCATAACTCGACTGTTTTTTGTCCGATTTTGATTTGGTATTTTG
CTAGATATTAGTATTAAATTTAAGTGTGCCAAATTTGATTGCATAAGGTA
GAAAAATACGGGAGATAATCAAGTTTTTCAAATTACGGGGGCGGAAAAGG
GCGTGGCAAAATTTTTATACATACAAAATGTGTGCATTTACTAAGCGAAT
ATACATACCAAATATGGTGTCTCTAGCAGGAATAGTTTTTGAGATAAACG
CTTTTTTTAAANNNNNNNNNNNNNNNNNNNNNNNNNNNNNNNNNNNNNNN
NNNNNNNNNNNNNNNNNNNNNNNNNNNNNNNNNNNNNNNNNNNNNNNNNN
NNNNNNNNNNNNNNNNNNNNNNNNNNNNNNNNNNNNNNNNNNNNNNNNNN
NNNNNNNNNNNNNNNNNNNNNNNNNNNNNNNNNNNNNNNNNNNNNNNNNN
NNNNNNNNNNNNNNNNNNNNNNNNNNNNNNNNNNNNNNNNNNNNNNNNNN
NNNNNNNNNNNNNNNNNNNNNNNNNNNNNNNNNNNNNNNNNNNNNNNNNN
NNNNNNNNNNNNNNNNNNNNNNAAAATNNNNNNNNNNNNNNNNNNNNNNN
NNNNNNNNNNNNNNNNNNNNNNNNNNNNNNNNNACAGCCAGTAGGGTGTT
AAATATATCAATGACAGGACATTGTCTAGAATCAATCTAGAAGTTTTTTC
ACTTAATATTTTCTCTTCAAAAAGTAATATCAGTAATGCTGTATTTCCAT
AAGCAGCATTTAATAATTAAAGATATAAACAAGATTAGCTTACAATTAGA
ACACGATATTATAGTGCTGATTAGATATTTCGCTAGTACTTAATTAGCTT
TATGCATATTAGGCTGTTCCAAGTGGTCTCCAGTGTTTTTTAGCATAATT
TAGTTCGACGGATATTTTCAGATCCCGGAAAGTCCAGCGGAGAGCTAACA
TAGAAGACCTTTTTTGCTCTTAAAAGTCAAAGTTAAAAGTCAAGTCCTTT
ACGGTGTCAAACCATTTCTCTAATGAAAGCTTAACATCCTTCTGTACTGA
GATATCGCATTTTTTCTATTTTTTGCAATCAGATAACGTTAAGTTTCAAT
GTTATATTAGTGTGGAAGCAACATGAAGATTGTAGAGTTTATGGTTTAAT
TTAGGTTAATTCAACACATACATAGGTATACAATATTAAATATTCATCTT
TGGTAAATATCGTTTTAATTATACAATTTTCTTTTATATAAATATACATT
TTACAGCATATATTTCGTTCCAATTTTACACGAATTTACAAAATTTGAAG
AATCCAAAGTTATGTTTGATATTATATTCATACAATTGAAAGAGAATAAA
AGAATATGCTATAAATAATCACCAATTTATATAACCGGGGTAATATCACC
GGGTAATATTTTATATATAATTCCTATTACTCGTATTCCAATCGAGTTTC
TTTATCATTTATCATTAGTGTTTAAACAAACTCTTGCCCACTGTGCCTGG
GTTGACAACGCGTGTGAGCTGCTTTAAAAAAGGATGCCCCCGGTTCTGTT
TACCATACGGATCACACTTGAGAGCCGGTGACAAAACGGTTAAGCCCACA
TAACGAAAGCGCCGGCCCATGACAAGAGCAAGAGCATTGGGAATCCAAAG
GGCGGGGGCTGGCAATTATAATGTGGCAATGTCACGTGAACAGCGGCCAC
ATCCTGATGCTCTAACCGAGGGTAGAGTGGAAAAACACATCGATGTGGAA
TGCAACAGCAGGGTATAGACACGGTCTTCAATTTTAGCGGATCTAAACCA
ATATACATATAGTATATAGTCGAGGATGTGTATTGTGCGCTGGCTTGTTT
AATTTTAATGAGAATGCGTCGCTGAGTGCCCGAGTGACTGACTGGTGCAA
CTGTTTCAACTGGTTTTTCGCTTTGGCTTAAGGGTGGGCCTTCTCACCCA
ATTTTTTTCGTTTTTTTTTACTATTCTCTAGAAATTTTTGGTGAACCCTG
CGATTTGTTGTTGCCCTATGTAAATTGTCACATTATTGTCATAATTCAAA
GCCTGGGAATGACAGGGAAAACGCATCATCATGAATATGCTTATGACATA
ATTTCCGTTTTGTTGTGGTTAATTTGTCATATTTTTTTTATGGGGCGTGA
GATTTATGTTTAATAAAGTGAGGGAATGAAGTTTTCTATTTAAATTGTGT
TTCTCTGCATCAAGATGTCAAAACATCTTGTAACCATTCCAAGCCAATTA
ACTTGACTCCATTGAGCTGTAAAATCGCGCAATCCAGAAGCCGCCAAGCA
ACGCCAACATGAAAGTATCTCACAGATACAGATACAAGATCTCCTTTTGG
GTCTCTCTTCTTCTCTCTCTATGTCGGTCTCTGCTTAAGACCTGAAATAA
TTGAAACCAATTAGTTTCGAAAAACCTTTTAATTGTGTGTGTTTTCAATA
CATATTCATAGATAAAGATAAATATTTTCATAGGCCAGCTAAAACCGAAA
GCCGAAACAATGAGAGGCTGACGGCCAAACAAAAAAAAAAGTACCAGGAA
ACAGGCAAGATGTGAGAACATGGCAATGACCAAAATAATCTCTGCTCATG
TAAAGAATGCACAAAGTATATGGGTAGAGGAGAAAACTAGCTGCACTAGA
ATAAAGGAATAAATTGCCAAATAATTGAAAAGCGAAATAAAGAATAAGAA
ATCAACCGCAGTCATTGTTTTGCCAATGAAAGGGAGACCAAAAGAAAAAA
AAAAGAATGCCCAAAAAGTTGTTGAGAGTTGTTGCCAACTGTCGATGGCT
GTCAAAACTGAACTTCTTATTTCTATNNNNNNNNNNNNNNNNNNNNNNNN
NNNNNNNNNACCCGGATTGTTGCCAAATGTTACGCAGGAAATATTAACTT
GCCCACAACAAGAACGAAAAATAGAGCCCATTTTGCTGTTAATTGGGCCA
GTTGTTGTTATTGTGTCTATCAGGCTCAAGGATCAGCGTTAAAATAAACA
AATTTTCATTGCGACAGTTTCATGTAATAAGGAAATGATTATCCAAATTC
AAGGCAGAAAGAAAAAAAATGAGATTTATTCAACATTTACTTTTCTGTAT
TATTTTTCCCAAGCCAAGCAAAATTCCGTTGGTCATAAATTAGCTAACAA
TTTCAAATGCTCGATTTCAAAATGGTTTTGCTTTTTATGGTTTCTGTTTT
TGGCTAATTCTACTTTAAATGAAATCAATGAGCTGCCGCGCTCTACATGC
TACTTAATTTCTGATTGGCATATCATTATTGGCATGCCAACAATTTTTCA
AGCTTGCCAGTACACTGAGAGAAAATCTAGGCATTCAATTATAATAAGAA
CTTTGAGAACTGTTTCGATGTGTTTAATTTGTTAATTACAAGTAAATTAT
CTTAATAAACTAGTGCAAATTTAAAAGGGTTTTTGAAAGAATTGAGGAAA
AAATTGTTTTCAAATTGTATAAGAAACTTTCAACTTAGCTTAGTAAGCGA
ATAAAAGGTGTTAAAACTTTAGTTTAAGGAAATTTCTAATGATAATAATT
ATACAAGGAAACAAAATATGAATCCATCATGAAATTTGATGGCCAAGTAA
GTAACATCAAATCTTTAAAGCCGATGTTTATTATTATTTTGGGTTAGATA
GAGGATTGATTGTCCGATCTATTAGCATCTAAATTCAAAAATGATGAAAA
GACAGCTAACAAAATTTTAAACTCATTTTTCTTTTTAAATGGTTTGACTG
TGATGTCATTTTACAATTCAAATTCAACACAATTATTATTATTGCATATA
AGATAGTAATATAATTATCTAATTGAATTGAAACTAAAACAGTTTTGAGT
GGAAAACGCTTTTCAAAATTGATGCTCTGATTAAAATCGGCTATATGTAT
TTATCTTTTGAACATTGAGAGTTCTTTCCTGCTTTACTTCAATCGAACCT
TATTGGGTTAATAATTTAAACAGTTATAGTTTTTAATTTTCCTTCATCTT
CAAGCAACAAAAAGTATTTATTGATCTGTTGGTCTTAAATTTTCTATAGA
AATATTAAAATAAATTTACAAAACATTCCATGGTAACATCAGTCAAATGG
ATAACCAAGACTCTTTCTCGATGATAATATGTAATGCCCAACTTAGGCAA
CAGAATTCATACCCTTTCTTATATGCCAATAGAAAACTCTAAGTAACTCT
TTTTACTATCTCAAGTATCAATGCTGAAGACATCTTCTTCACTAATTCTT
CGAGTGTATGCCCCTGTTTGAGTTTGAGTCTACGGTAGGCTAATTAACCA
CTTTTGAGTTGCTGCCGCCTTGCCACTGCCACCGCCACCGTCATCCAAAT
TGTAGGTAGACAAACTAATCACCTGTGAAAATATGGCAAGACAGAAAACA
ACAGCAACAACAAAGAGTTCGAAACCGAAATAAACACTTGAGGTGAGGTC
TAAATATCAAATCGATTACAAGTGAGCTCGTCAAGTGGGCCAACAGCAGC
TGGGGGAAGGGCAAAGTGGGGGCGTGCGGCAGGCTCTTGGTATTTTGTTG
TGTTTTCTTTCCGATAATATAATATTTATTTGTAATTTATTGCCATGTCA
TGAGCTCATGAACGGAACTCGAGCTGCTTGTTTTATATGGCCTGTCAAAT
TCTTGCACTTTGACGTTTGACATTGTCGCTGTCAGAATCTTTGGGCATTT
TGGCATCCGGCATCACAATGGTATACAATTACCCGCAATTCGGTTTGATC
ATTTACATGCAATTGTTTGACTGAACGGACACAATTTGATTCGATTTGAT
TTTGATTTGTCGCCGCTGCCGCTGCTTAGACGGTGACGGTGACGGCGACA
CTGTCAAAGCAATTAATCGCTCACTTGTTTNNNNNNNNNNNNNNNNNNNN
NNNNNNNNNTTCGCTGACATTGAAATATAAATTTGTTAATGGGATTTTGT
CAACTTGGTTAATTACTCTTTATAATTATGCCGCATAATTTTTTTTTTTA
TCTAAACTCAATATCTTTATGTTTCACGTTTGTGGCAAATGATCGTTAAT
TGAGACTATTGGACTTTGGATTAGGTCAAGATGTCTTGAACTGTGAGAAT
GTGATAGAAAATGAGGTGAATTATGACGTAAACTATCATTATAAAGTTTT
ACCGGGCAATAAACTTTATAAGGAGACTTAAAATCTCTTTTTGCTTAACC
CAAGAAAATATGCTTTCAAATTTACAGAAGATTATACCGAAGATATTATA
AGATTATATAGAAGATAATAGAAGTTATACCAAAATGAATTTATAAACTT
ACATTATTATTCGTATTATTTTCTATTTGAATGAATTATAAGAACTTGAG
TTATAGTTTTTATACCCTTGCANNNNNNNNNNNNNNNNNNNNNNNNNNNN
NNNNNNNNNNNNNNNNNNNNNNNNNNNNNNNNNNNNNNNNNNNNNNNNNN
NNNNNNNNNNNNNNNNNNNNNNNNNNNNNNNNNNNNNNNNNNNNNNNNNN
NNNNNNNNNNNNNNNNNNNNNNNNNNNNNNNNNNNNNNNNNNNNNNNNNN
NNNNNNNNNNNNNNNNNNNNNNNNNNNNNNNNNNNTGGATCAACGCAAAC
TCCTCCTAGACCGAAAGAGCTACAGAGCTGAAATTTTGCATGTAGGCTTG
TATATACTGCAGGCGTTGTATATCTCGGATTCAGCCGGATCGGATCACTA
TATCGTATAGCTCCCATACAAATGGCAAAGTCACGAACAGTGACTTTTCT
TAATAACTTTGCTATTTTCTAATCTATGATCATGAAATTTAATATTGTTG
AGTTAATTACACATATAAACGACTATGCCAAATTTGATTAAGATCGGGTA
ACTATATCATATAGCTCCCATAGGAACGATCTCTCGAAAACAGTGACTTT
TGTCAATAACTTCCTTACTTTTGACGCGATTGCTTTCAAATTAAACATTT
GTTAGTTTAATATATCTGTTAATGACTGTGCCAAATTTGATAAAGATCGG
GTAGCTATATCATATAGCTCCCATAGGAACGATCGGTGGAAAACAGTGAC
TTTGATTAATATCTTCGTTATTTCCTATGGTAAGATTGTAGGCCGTTCTT
TCGGACACATTAGCCCTTTTAGATTAAACGTTTTTCCACTTTGATGTGGC
TATAGGTAAGGAAAAACTTACCAAAAAAGTTGCAAGGGTATACAAACTTT
GACGCGGTCGAAGTTAGCACCGACCCTCTGGTTAAAATAAAAACCAATTC
TAATATAGGAGACGCATACATTTTAATACACAAATAAAAAATAATTTGCA
GAAAACTTCATTTAAATTTTGAATCCTTAAAAGCTTTGTATAAGCATGTA
AGGAAACAGATTAAGCAAATTAAGCATGAGCATGTAAGGAAACATGAGAA
CCACGGAACTGCAATTTAAAGATTTAAATGAAAACCACAATCAAAATGTG
CAAAAGGTGCAAAAGTCAATGTACTTTCTGTACGGCACAAGGTCAACATT
TTGGAAACAACTTTCAAAAACAACTGAAAACATGACAACTTGGGCAGCCC
AAGGTCAAGGTGTTAAATACATAGAAGACATTTAATTCAGGGTATGTACT
AGGGCCAAGTAACTCTGTTCATGGATTACAATTGTATAGATTTGATGCTT
GGAACGCATTAGGTACATACGCCGTACCTAACCCATAAAATAGTTCCAAT
AAATTACAGAAATTGCATTTCACTAACTCACTGACTCATGCAATTGGAGT
CCGGACATTTTTCAGTCTAATGCTGTCAGCATTTGACGTCATTTTGGCAA
CAAATTTTACATCCATTCACAGACAACGCCCCATGCGGAAGTCAATGTCG
AGTCGATGCAAAAAAAGAAACCGCTACGCATGCGCCGCGTAAACTTGTTT
GCCCCGCTTCCTTTTAGCACGCAATGCATTTGCAATTTTCGTTTTAGCCT
CCAACTCAGGTTCCAGCCACTGCGAATTGACCTTGATTCGGCGACNNNNN
NNNNNNNNNNNNNNNNNNNNNNNNNNNNNNNNNGAAACTGGTCCAGTGAC
ACTATAAACCAAGTTAGTTATGCGGCAATTAAAACCACTGACAAGTGCGG
ACAAGGCTTAGCCGTTCGAGACAAAGTCAAACTGTAACTGAGATCGAAGG
GTATTATTGTAGCAAATAGCTGAAATTTCAGCAGATGTGCAATTAAAAGG
CACTTACATGGGTTGCCTNNNNNNNNNNNNNNNNNNNAGCATATATCAAG
TTTCAAAAATTTAGGAAAATTTATTATGGAAAATTGTCTGTCTGACTTTT
GACGAAATCACAAAACTCTATGAATGAATTCCGTAGGGGTCAGCCTATCA
AATCACCATCTTCCTTTCATCATTTTCCTTACTCCAATCGAGGGATTATC
TATGGGGATCTATGTCGAGTTCGTATCGTGTTTCTCAACAAGTTTAGCGA
GTTTCAGTTTGACTTCTGGACTATATGAAGATGGCATATCCACGATAAGC
ATTTAGCATTAAATTTTTCCATATACATGCATACACACGGAGTTTTTTTT
TTAGTCGACACTGAAATTGACTTGGCTCGCATTTGAAAAGAAACGCTCGA
CTGCATCTTAAATTACAAATAATCGCAATTGTTTGGCATGGCCCTTTTTT
TCCGATTCTATTATATTGTATTGGTCGCATTTNNNNNNNNNNNNNNNNNN
NNNNNNNNNNNNNNGTAGGACGACTCTAGACAGCAGCTGAAATAATTGAG
AGACAACGCAAAAATTAAGAGAGATGATACGCAATGGTACATGGGTACAG
TGAATACTGGAAAAAAGGAATACCCAGGTATGTGGGTATTATTTTTGAAT
TATTAAAAATTTCGCTTTATATTCGCTTGAAGCGAATTCTGGCTAAAAAG
ACTATCTAACCACCTCCGTCTTAAATATCTATCTGTTTTAAGGATGCTTT
ACTGTAACTCCTTGGTTGTTGTTGTCATAGTTTTGCATGCAACCCTCAAC
CCTCATTATCATTTTCTATGATTGTGATTAACTCGACGAGAGTGAAAGCA
TAAAAATAAAGGTCTCCATACGTTGCTCACACAATCGAGTTGAGTTCTGC
CCTTGGGTGGCAGTATCGTCGCATCAGTACATCAGGCAAACGCCTCGAAA
TCAAAAAGGCAGCCCAAGGAAACTTTTTTGTTCTAAGCGAGCAACAGCAA
CCCCTCTAGCACTCCTGCCACCCCTCCCTACCGACAACCCCTCATCCTTT
TGGCCAGCAGCACTCTCAGTATGCACCCTCAAGCTAATCCCAGGTCGAGG
TAGACGCCATTTGCTGCTGTTTTCTGGTGGTTCTTGTTTGTCAACTGATT
TAATTTCCCTCCTCCTTTTCCATTGCTCGACTGCTGACACTTTTCTTCTC
CCGCTGTGAGAGGGCGTTCTCTGTTTTTGGTCACACAAANNNNNNNNNNN
NNNNNNNNNNNNNNNNNNNNNNNNNNNNNNNNNNNNNNNNNNNNNNNNNN
NNNNNNNNNNNNNNNCTTGCAAAAGGGCAAATGGTGTAAATGAAAATGAG
TCTTTCAGTCTCATAAACAGACCGACCGACCACATGCGGCTGCTTTGTGC
CACACAAATGATTTCGATTGTTTTGCCCTGTTTGTGCTGCATGTGTGGAA
ATTGCTCATTAAAATATCGAAAAACCGCTTTACATAAGTGGGCAAATGCT
TAAACTTGTTATTCTTTGGCCATAATTACTCACTCATATACACGTGTCAT
GGTGTTTTGCGGCATTCCATCTAGCCATCCAATTCAATAGGTACGATATA
TATCCATATGAACGCAATTCTATTTTGTTGTGGGTGGGCAGTTCGATTCA
CGAGCAATTCTCGCAAAAGCTCCAGATGTTGCCCATAAACAAGTCCAAAC
AATGATTTCCATTCTCTGACAACTTTTCCATCGCAAAATAATAAATAATT
GAAGCCCAAACAAAGTCAACAAGTCAAAGACATTGCAGCAACTTTTTTGT
CTTACCACTTCTATTTATATAACCCATGTAGATGCTGATGTCTTGTTACC
AAGAGAACCAAGACCACACCACAGAATACGATCTAGATAAATCAGCATTT
NNNNNNNNNNNNNNNNNNNNNNNNNNNNNNNNTTTAATGATAGTTAATAA
AACAGACCTTCTATCTACCGATCCTTCTCCTCTCCTCTACTGGCTGTCTA
TTTACACAAAATTTCTTAATCTCAAGCCGATTTATTACAGCGGCATTTAT
CAAATTTTCGAGAGTTTATGCTCATGAGCGTAGATCAAAGGGTGGCCAAG
ATCAAAACTTTGATAGATTATAATTAGACTAGAACAAATTTATAAAAAAT
GTTCAAGAAACTTCTTGGTCTATAAGGTAGATNNNNNNNNNNNNNNNNNN
NNNNNNNNNNNNNNNNNNNNNNNCGTTTTTTAAAAGTTTCTTTGATTACA
ATTGTTAGATTGATTAATAAATCAAAATTCGTTGCAAACTTTAAGTTACA
AAAAATAATAAAAATATTATAAATGCGGTATAAAGAATTTGAAACAAAGT
GAATTTTTGTAAACTATATATATTTATAGAAAAATCTTTTATATTTTGAT
TATTTATATTCATATATACTCATATTTATGATATAAAGTTGAATTGTTAA
AAATTATATATATATAACCTTTACTATCTTACCTTTAACTCTTTGTTTCT
CTATTACCGAAAGACCTAGGATGTAGTTTTAAATATGTGGAAAAGTGTGT
CGAAATATTTCAAACAGTGTCTCAAACATATTCAAATTTTGTTTAAATCA
ACAATTGAATGGCCCGAACTTTTTATTGTTCGCTACGAAATATAATTTTG
AAAGTGTAAATTTTTCGGTTCATATGTATGTATGTATAGTAAGACCGCTG
TATATTAGTTCCAAGGATACTTAGAAAATGTATTACTTCTTTTCTTAAAA
TATGCCCTAAAAATACGGAAACCTAAAAAACTTCTTTCACCGCAACGGGG
GAAATAGGATTACACCATGTTTTTGTTAAAAGTTTCTTTAAATACTTCGC
GGAAATCTTGGTTGGCTTCAAAATTGAAAAGTTGATCCCTCCTAATGAAT
ATTCTATGAAAAGTAAGGTATGTACATATTTTTGTGTTCAGATTTTCGTT
TAAGAATAGAATTGATAGACCTAGGAGCTAATCCCCTGGTTTGTCTTGGG
CTACGCCTATGATTCAAAGTACTTTAATTACTTTATTTAAGGAAAAATCG
CAATAGTTTATAAAAAATATAGATTCAATCGTTAGTTCTTGCCATTTAGT
TGCTTTTGACTTGCTAATTGTTGTTGTAGTCTTGCATTGTTTTAGAGGGT
ATCTAGTTTACCGTTATACCTCACCTTATTTTATGAGCTANNNNNNNNNN
NNNNNNNNNNNNGTCTGATCGTTTGCAGTTTTGATTTGTACTTTTTTTTG
GGATTGGTCATGTGCAACGCTCTGGGCTTTATGTGCAACTTGTTTATTGG
TCAAAATTAAATGATTGCCAAGAAAAATTGCATCATGCTGGGAGCAGAAC
TAATTGTTAATATTTTATACAATTTATTTGAGATATGCTGCTGCTGCATG
ATGTGGAGGAAAGCATTAAACTTGTAAAAAATTGAAATGTACAAATAATT
AAAAAATAGTTTTACTCACGGGGATATTAGTACAATAAGTAGATAAGTAG
ACTTATATACTTATAGAAAGCAAAAGTAGATACTGAGACATAAAAGCGAA
AGAGTGCAAAACTGGTAAAACTACTTGCNNNNNNNNNNNNNNNNNNNNNN
NNNNNNNNNNNNTAAAAAGTTGACTTATTGGAGCACTTAGCTCAATTCTT
GTTATTGTTACTGGTTAATACAACAACGGCAACAATAACAACAGGAGAAA
CAAGAGCAACTGCTGCCGATAGAGCTAGGCGGGCGGGCCAAGAGTCTCGC
CACAATGAAACAGTTCCAAGGTTTTCCCAACTACTGGAGCTGACGGCAAG
CCACTATAAAAAGCTTGGGCGGCGCCGTTGCGGAAGGCAGTTTATTGAAA
AAATCCGTGGACGTCGGTCGGCAAAAGAAGGCAGAGATTTTCTTAAAAGA
AAAAGAAGAGAAGTAAAACTCCTTCTCCCCAACTCCTTGAATAAACGGAC
TAAGAACGTAAAGGCGCGAGTGCTTCCCCTCACCCCCTCAGATACTAAAA
GAGTGCAGTTTACGTAGTAGCTTATCAAGGATATACAAAATTTACACAAA
ATGTTTCGCTTTGTGAGTTTACTAATTGTGTAGATCAATCAATCCATTAA
AAATGAATTGATTTAAAATGTGATCTTTATACTATTGAATTGAATGAAAT
ATTTCTCGTTAGCTTGCATTGACCTGCACTTTGGTGGCCCTGGCTGCCAG
TCAAAGTTACCATCAGGATCCAAAGACAGCGGCCATCATCAGTGAGCAGC
GTTATCTGTCGGGAGATGGTAAATTCGGTGCTGCCTATGAGCAGGAAGAT
GGCATTAATTTCAAAGAGGAAACAGATGCCGATGGCACACGTCATGGTAG
CTACAGTTATGTAGATCCTTCTGGCCAAAGACGCAGCATCTCCTATACGG
CTGGCAAGAATGGGTAAGAACCGCAATATCTAACTCTCTCTCTCTGTGTT
TCCCCCAATAATGGACTTTCCTATCTGTATCGTAATAAAGTTTCCAAGCA
TCTGGTGATCATTTGCCACAAGCACCACCAGCTCCACCACAGCCTGTGCC
CACATCTGGCTATCAGCCACAGCCTCAGTATCAGCCACAGCAATATCAGG
