# Supplementary material for: SMCis: An Effective Algorithm for Discovery of Cis-Regulatory Modules
Source: PLoS One. 2016 Sep 16;11(9):e0162968. doi: 10.1371/journal.pone.0162968 (PMC5026350; doi:10.1371/journal.pone.0162968)
Supplement: S1 Datasets — (ZIP) [file pone.0162968.s001.zip › dataset/Drosophila/Masked/dwil_gk17868.fa.masked]

>scf2_1100000004963:2906931,2946930
TTTCTTATAAATAGTATAGGGAATATTGTAATATGTCAGCACTTACAATT
AGCTGCAACATTTCATATAGAAACAAATTCAACCATCGATTGAATTATTT
CTATGTGATTTGTTTTAACATTTTTCCCAGTGATAAAACCACATGCAGAC
GAGTTATCTTCAAATATAACAGCACAATCCGGAATGTGATAAGTGTCCTA
AGATCTCATTTTGCTAGGCTATATTTCGATAATAAATTTAGACGTATCCA
ATTCGCAGTATCCAAAAAAATCTGGGGCTATGTAGTTTTGAACCCCGGAA
ATAAGTTTTTGCTCGCCAAGAAAAGATTTTAAGAACATTGTTTATCGTGT
TTAATGCGTTTATTCTAATTGATTCACACAATTTTAAAATTTGTAGTTTT
CTTCGAAGATGGGTTTTAAGAAAAGGCAAAAGATAAAATTGTTGTATTAT
GGTTATTTGTATAAACTGCGCTATTTTGTTTAACTAAAAATAAATAATTT
TTTTTTAAATAAGTAAGTAAAAAAAAACAATATTTTCTCCTTAATTGTGC
TAATGTTACTTTTTTAATTGTACTATAAGCATGTAAAAATTGTAGAGCGC
AACATTACCGAACGATTTTTAAAATCACCACTTTGTGGTATGTTCGCAAA
ACCCGTTATAACTTTTTAATAGTAATTTTCAGTAAAATTTATCAAGAGTT
ACACAATGAATAAACCTTTCATTTGAGTGCTTATATGACAGGATACGAGT
CCCTGTCAAGATTTATGAACGATTATAGTCGATAAGCCCCACTCTCCCTA
TGTATAAGCATTTCCCCAAAAAGGTCAACGATGGGATCCAACAAAAATAA
AGAAAAACAGACAAAATCTTGCCGTTTTTCATTATATATTAACTAAAAGT
GTTAAAATTTGATCTTTTTGGGTATAATTTGAGTAAAGGAGAGTTCATTT
GTTAAAAATAATTGTAAGCGAATTTGAGTTTGTATTTATCAAGAGCTTTG
TATGTTTTATAAACTTATTTTGTTAATATGTTGACCACCTTTAGAATTAG
ATATGTATTTGCATCTCATAAACAGTCCTTAATTATTATGACTTTTCTTA
AATTCTAGTGTAAAGACTTTAATTGTATGTGTAACTGCCCACAAAACTAC
AGTGGAAAAATGTCGCGTGAGTGACTTAAAAATAAAAGGACAGGGAAAAT
TTTGAAAAACTATTAGTCCTATAATGAATCTTGATATTTCTTAATTATGC
AACAAATATTTCAAGTCTCACACAATTCGTAGACATTTTTGATTATTAGC
AATGATCTCCTAGTCCTTTTCTATTTGAAGTCTCTTAATTTTTCCTTACC
ATGGTTGTTCTCTCAAAATTGGAAAATTTGAAATTTTTGATCAAAGTTTT
AATGTTTTCGATATTTCAATTCAATTTTTGTATCATGCAACTATTGGGTG
AAAATATATTCCTTAAAAATGAATAGAGATTCATAGGAACACAAGTCAAT
GCCTTTTATCTTCCGTTAGGAATAAAATTTAAAACAAAAGACACAAATGT
TTTATATCTTCGAGTTATGAATAAATGCACAATCTATTCATGTTAGTTTA
ATTAAATGTGTTTCTTGATGTGTGATTGAATAAATGTAAAATATATTCTT
GACCAGCATCAAAGAACGTCTGAGCATCTTCATAAAAGATATTTTCAAAG
TTTCTTTTTCCGACCGAAAATTCATACTTAAAGAACCGAATCTTGTTGTT
TCGAAAAACCATTTCTAAACTATTGTCTAGAGTTGGGCATTTACTACTTT
AATAGTTAATTGTGTGTGGTTAGAGTAACCTAGGGGGAGGGTGAAGTGAA
GGACAGTAGGCGAAAAGTTTTGTCCAACAAAATTGCCAAACATTTTATTT
AATCATTGGCACGTGTGACGAGTAGAATATCTAAGGGGTTGCGAATTGAA
TTGCAAAACCAAAGAAAAAAAAGGGGTTGGATTGGATGATATGATGAGAA
ATAAATGGAAAAACCACAACCCCCAAATTGCATCCGATGACTGGGCTCAA
CCCCTTTTTTGTTTTTGCTTTGGCAAATCTCGTAATTTCTGTTCACACAA
AATGGCGAACGAGGGAAATGAAAAATTCTCATTAAAAATGGGATAATATG
TGATAGAAATGAAATCATCGATCCTTTGGGATTGGTGTATTGTCTCTTTT
TTTTACATTTATAATTATCACATTCTACCAAGTGGCTTTGCCTTTGTCTC
TGTCAAATAATTATGATGCATAGCCCTTGAAGATAAAGACAAGACAAGCT
AATTCCTAGGATGAGGAGATTATGCCCAAGTCGAACATCATAATTTTCCT
GTAATCGATGGCAACAAAAAAGAAACAGAAAAAACCAAAAACCGTTTGCC
AAGTGAGAAAAAAATGTTAGAAAAAAGGACTATAAAGAACATGGAGAGCT
GGCAGACAACAAAAACAACGGGCGGGCCCTAAGCCACACAAAAGAAAGAA
GANNNNNNNNNNNNNNNNNNNNNNNNNNNNNNNNNNNNNNNNNNTCCTTT
CCTCTCCTTACACTCNNNNNNNNNNNNNNNNNNNNNNNNNNNNNNNNNNN
NNNCCACGCGTTGGGCACACTCCAATCGCAAGATCGTCCTGGGCCAGGTG
AGAAAATATCATGATGCCAATGTGTCCCTGTCAATCACAAACGATCGGGG
GCTAGTTGAGTGTGCCTNNNNNNNNNNNNNNNNNNNNTGTCAACCCCCAT
AAATGGAAATGGAAAAAGGATTGAATGTCACAGATTTCGCATTTTTGATT
CGCTGACAACGGCAGACAAAAAGAAACTGTTTACTCATGGTCCATAATAA
AATCCCACCTCCATAGGCATAGAGGCATCTCTGCGATCTGCGTTCAGCGA
TCAGTTCCATGCTCATGGGGATCGCGCATGCCTGGCACGTGACGGATCCG
TTTCAATGGCTTCAAAAGGGTTTAATACAATTCCTAAACTTGTGATTTTA
GTGAATTTTGAAAATTGACCATAACCCATTAAGTAAGCTTAAAAGAATAT
GAATATTTCTGGTAATACTAAAATTACAGCAATATTTGTAGCCAAGAAAA
AAATAGAATAGACTAATTAATGTCTTGAGGTTCAAGAGTTTATGAAAAAA
GGGTTAAAGAGTATTTAGTTTAATGAAACAACTTAAGCCATCATAGTGAA
AGGTGGGGCTTTTCGGCGCGTGGAGCGACACGGCGCAGACAAGTTATAAC
GTCACAGCATGATCATAAGATCTTTTTTTTCGTGGGCTATATTTGGATGA
TAAACTTGAACGTTTCCATTTGGTAGTATCCAAAATATTTGGAGATTACC
TAAAAAATACATTTTTTGCTGGTCTTAAAAAGGGCTTTTTAATCTTGTTT
CTGAAATAGGTTCTAAAATGCAGTAACTTGTCGTGTGTTATCTGTTTATT
CCAATTAAATATATATATTTTACAATTTTGAGTTAGAATGCTAAACGATA
GAGTCCAATGGAAAAATCAAAATCATCACTATATTTAAATAAAAGTCCGT
AAGTAAACTTTTTTACCCAGTCTTACCCAATCTTGACAACAATCATCGTA
CAATTATTTTTGGTTGTGTTAATTAATAAAAAATATGTGCTTAATATTAA
ACAATCTTAAAATTGCTTTAGTTTTTAACGATAAATCAGTTTGAAATGTA
TCAAAGATTAAAAGTTACACAACGAATTAGTCTTTCATTTGAGTGCTCAT
TTGAATAGATTTGGGTATGGTTTAAAAATGAGTCGAATATCCCCACATTA
CCCTTGGCAATATGATCTGAATTCATTTCGTAGATTTTTTATTATTATTT
TATTAAGAAATTTTCAATCTTTTAGATTTTAATACGTTGTGGAACTATAT
TTTAAATGGCTATAATTAACGCTATTTAAAAATTTTCCATTTCTTTTGAA
AGAGTGTTGAAATGTTGTTTAAGAAGTTTTTATTGCAATCTGGAACTAAA
ATAGAACAATTTAAATTTATACTTAGGTATTTGTTTATTTATATAAAATT
AATAAAGTAAATTGTTGTTCTGACTTGGGTATGTTCTAGAATGGGTTTCC
GATTAAAATATCGAAAAATCAGCTTAAGGATTTATCAAAAATTTCATAAT
CACTTCGAAAACTGCCTGGAAGAGAGCCGAAAAAAACTCGAAAACATTTG
TTTACACGTTTTCCAAGTTCTGTTCATGACCAAGTGAAACAACTAGGTAC
TATTAAGAATTTATGATAACTATTTTATTTGCATATTCATTCCTCTTTAT
TGTGAAAAAAGAAACAGACTCTCTCGCGTACTCCTACATGTATACGTCCA
CTCAGACGCTCTAGCGGTAAACTCGGCCCTTCTACTTAGCAGATTAAAAA
AATACTACTTATAACTTGATTGCATTGAAACAGATTTTTCTGAAATTTAG
TATACAGATAAATAGTAATAACAGTTGTTAGTGTACCAAATTTCAAAAGG
ATATTGTCAATGGAAATATAAGTATGGAGGGTGTAAACACAAAAAAAAGC
ATTAAGAAAAAGTAAAAATTCGGTATTTTATACGCACACCATGCATAACA
CCGTACAATCGATATACAGCTTGGAAATTTGTGTATATTCGCTTATTAAG
ATTTTAGGTTGTGCCAATCAATCAATCAATGTCATTTTTTTTAAATATCG
GTTTAGTATTCGATTTTTAAAACTCTGTTTCTGTTTTATTTCATTCTTTT
TTGGGAAGAGGCGGGATACGTGGCTGTTGCAGTAGTCTAATCTGATTTAG
CTTTAGTGGGCTTGATCAATGGCTTTTAGCTAGTCCNNNNNNNNNNNNNN
NNNNNNNNNNNNNNNNNNNNAGATCCTTAAATGAAGATCTTGAGGCTGGG
CTAGCTACTCAACTAATTTTTCAATTGACCTACAAATTTGCCTAAGCCAC
TCCACATGGACTTAGACCATGTAGATCCTCTTCGCTTAATCTTATGGATT
TACGTGAAACTTTTGCAATAAGCAGAGCAGGACCTGCAGGATATGTAAGA
AGGATATGTGTGTATGCATACATTTGGCAATATAAGAGCAAGACCGAACG
ATGGTTATGTGTTGGTGGTGGCCTAATCTTGAGTGCAAAGCACTGATCCA
TATGGGTATAAGCTGAGATTAAATTAAAATGTCGCAGGCGCGCATTCAAT
AATCGGGTCAAACTCACGCTCACTCTCTTTCTCGGCCTCCTAAATCCCCC
TTTAAAACTAAAACCCTGTCGACACGGGCTAATCCTTTCACCTACCTAAT
ATACATCATCCATGTCCATGTATCTATGTATCTACCTGCCGGTCATTCTG
TGACCATGCAACAGTCGCGACGCTCTGCGAATTAACCTGATTAAAATTGT
ATTTTTCCCAAATTTATGGGATTAAGTTCCGTTCAAAGTTCCTTTAACTC
GTTTAAGCTACCGGATTTACATAGTTCAAGTGCTCTCTATNNNNNNNNNN
NNNNNNNNNNNNNNNNNNNNNNNNNNNNNNNNNNNNNNNNNNNNNNNNTT
TTGAGGTATTGAGCCGAGTTTTATTGGGCTGGCTTAATTAGCACAATTGT
TTACAAAATTTACCTTTCGTCATGCAGCCAAAACGCGAACACTGTGCTGC
AGTTTAGTAGAGAACGAATCTCGTCCGTTCCCAGTCCGAATGCCACTCCG
AGTTCATGTCCTCAAAAAGAGTAAAATCCATCTAACGCACACGCCCACAG
CTCGACGTGGGCCAAGCAGCAATCCATNNNNNNNNNNNNNNNNNNNNNNN
NNNNNNCGAAGACCAAATTTCAAAATTTCTATTTAAAAATTAGGCATAAT
CCATCGAGTTGCCGTGTCCGTCTGTCAGTCCGTCTCCTGGAACCACAGAA
CCCGCAGAGTACACAAAAGTAAAAAGGATACGAAGGGGTTTTTGGGTCGT
TGTCTTTTCTTTTTATGATCATCCACCNNNNNNNNNNNNNNNNNNNNNNN
NNNNNNNNNNNNNNNNNNNNNNNNNNNNNNNNNAATGCTGTTTCTCAAAC
ACATTCACAAACAAATTACATCATCCCCGAAAGCTACTTACTGATACATT
TATTTAAATTTCAAGGTTAATTTCAGAAATTTTGAANNNNNNNNNNNNNN
NNNNNNNNNNNNNNNNNTACTTAATCTTTCTATGAAATGGTATTTAAATG
GAAAGTCTATTTAAAACTGATCCTTGCCAAACGGAAGAAGAGGGATATGT
CCAAAATTACCGCAAACCGATTTTAATCGTAGTCGGGGGTATTAAAAGAA
TCGAATATTCAAATTGCTGACATTTCAAGGAGGTCCGGACTCCTTCCTTA
GGCATCCAAGTGAGTTTTCTATTGGGTTTTATTAAACAAGTTTCAAATCG
AAAACCCGAATATAGACCATTATTCTGTTGGACTTTAGGTCAATGAGGCT
TATGAAGAAAGTCTAAATTCTGTTTCCCTGTCCAAACCAAAAGTTTGTTA
CGAGTGACTTGTTTATGTTGTACATGAGCATTTGCGTGTTTGTGTGTGTG
TGTAAAAAGAAAAACTTATGCTCTTGGCCAGCTGTAAAGGATTATTGAGA
GAGGCGCCTCAATTCTGTGGAAAATAACCCATACAAGGCATAAAGGTTAG
GCAAATGAAAACAAATATTTTATTTCCATAAACAAACCCCCAAAAACGGG
CTTGTGACTGGGACTAGGAAAACAACAAATCGTTTTGCCTCAAACTGACT
TGAATGAGCATCGAGTAACCACATGAAAACCAGTCGGAACTGGAAACACG
TGCCCACTTATTATGTTTTTCTTAGACGCTCGAGAGTTGGAAAATCATTT
TGCGCACTCTTTTCCTCCTAAACTAAATCGCATTTCATTCAGGAGAAGAA
AAATACATTTTCTAGAATTTTTCCAGTTTCCTCTATTTACTTTCCCTCCT
CCCCATTCGAGAAATTTGTAGTATGGTACATAAAGTTACAATATGTTGGG
TATTAGCCAGAACAAAAATTTCGATCTATACGCACGCGTATGACAAAAAC
ACAGAACACGAACAACGCCCCTCCCCCCTCCATTCTCAACCGCTTACCCC
TTGAGATTAATAAGAATGGGAATACGAATGGGAATAAAAATGGTTATAAC
TATGGATGAAATGGTCAGCGTCGTGAATGTTTATTTATTTGGCACTAGAA
TCCTTTCACTTAGCANNNNNNNNNNNNNNNNNNNNNNNNNNNNNNNNNNC
ATGAGCCTCTACCAGCTGCTGACCACACTGAGATCGCCAGGAACAGCAGC
AGCAGCAGATCATTAGGGCCCCCTCCGGTCATTCTACTTAAACATGAGTC
GACTATTTTTTGTATATATCCTTACGAGTATTTGCTTTCATCCTTTGATC
AACATTTGGCTCGTGTCGTCGGTTATATGGAAATGACATCAACGCAATCG
AATCCGATGAATCAAAACTCTATAAGAAGATCTATCAATATGGCTTAGAC
ATATGGTTAAGCTTTAAAGAGATATATGTATTACGTATTAAGATCTTCCT
AACTCATCGAACAAAAGCGGTGAACTTGAAATGGACTAATAAACGATTTT
CTATATAAAGTTGTATCTAAAATTTATTTATTATTTATTTCAAGACAGTT
TTTTGATACTCTTTAGAAAGAAAAAACTAAAGGGTTTGAATGCGAAAGGT
GTAACGTAGATAAAATATTAGTGTTGCCTCTTTAACTAATGAACTTCTGA
TATCCAAGATCGATTTCCTCTTAAATTAAATAATTTCATCCCCAAAATTT
AATCAAAATCAAGTATATATATACTTTTTGGAGTCGGAAAAGCTTCCGTT
TGTCTTCTTGAAGATTTTTCCATTTCACAAAAATGGGATTAAGAATTTCC
AAGATATGGCTATGTATTTACAGGAACTTCTCATCAAAATAGGTTTGGGG
ATGTCCTCAAAATATCTAATATACAGTTTTCTTAGTCTTTGAATCAATTT
TAAACATTTTGTCACTCTATCTGCTCATCATAGATTCATTTTCTTGGTTT
TGTGCTCTTCCAAAATGGTTTGAGCCATTGTTAGACATTATTCAGCTGAT
CAAAATACAATGTAGAGTAGAGAGAATTATGGTATGGCTCGTGTGACAAC
TAGAATCAGTGGACAATTGCACAGTCAGTGGTCGTAAGACCTGATGTCCT
AGTGTTAGTCCTTTCTCTAATTGTTCATTAAAGCGCCTCAAATTACACGC
GCTCAGAACTGAGAACTGAAAGTCAAACAAAAACGCAACATGAGCCATGG
CCAAATGAAGATTTCGGAATGCAAATGCAAATGTCCTGGATGAAAGTTAA
TTAATCATTTGAACAAACATTTCTCCACCAACTTGTGGCAAATTGTATGC
AAAGTAATGGAGTTTAGTCTGAAAATCGAACCGGAACCAAAGATCATTAG
GGCACACATATGTATGTGAGTTGAGTTGAAAGTGATTTGATCTTGCTGCG
TTGTCCAACGATAATTTGTAAGAAATCCCTTTCGTCTAATGATCTCCATC
GATGCTGACATATGCAACAAAAGATCGGACATCGGCACACAAGGATATAG
GATGTGTTGTCTGATGGGGAAATTCGGGTTAGCTGCACGAATAGAGGTAC
AGAGGGACAGGAATAAGGAATGCAATCCGAACTCCTTTCCATTTGCACGC
CTCATTGCTCTATTTGATAAACAGAGTGAGAGTAAAATGCATTTTGTCTT
CTCTCGATAATGACAAAAAAGACTACGATAAGGAGCCATCGAAGGGTAAC
CGAAAAAACAAAAAAAGAGGAAGAAAAAAAGGATACAGCAGGAAGTGTTC
TCTTTTCAAGAGACTTTTCCACTTGTTTGCCCACAAAATTGAGGTAAAGA
TAATCTTCTAATATATTTTTCTCCTCATTCACNNNNNNNNNNNNNNNNNN
NNNNNNNNNNNNNNNNNNNNNNNNNNNNNNNTACTCGTATTTCGTTCTCA
TTTGGTTTTTCAATAACCGAATCAGTCAAGCAATCCGTAAATGCAATGAC
ATTTGACATTTTAGCTCAACGCACTTTGAACTCCCTCTCAACAATTTTAT
ATATGACAGGTTAATCAAATGCATGCGATTTGGAAGATCAAAGTTCAAAT
ACTGTCAAAGTCCAATCATTTGTTTTTATCATAAAACTGAAAACCCTATA
AATATCAGTGGAATTAAGATGGCTTTGAAATTGAAAAGGACTTCTAAAAA
TTAAAAACGCAAAGAAGAACTTGTATTACTATACAGTTTTTAGAGTGAAG
TTTTCCTATATCCTCGCTCTAATACTTCAGGATCAGATGACAAGTTTTAG
TTTTTACAGTTTTAGCCAGGTCGGAAATTGTATACCCTTGCAAGAGTAGC
CTGTTAACTTAAGCCTGAATAATGTGGTCCCTACAGAAACGCTTTTTTCC
TCAAGTTTTATGATATCTTTATACTTAATATAGCGATTCTACGTTTTCTA
TGCAAGTTATCTGTTAGAGTCGTACGATGCTTTTGAAATTTGGCACAGAT
ATTAATAGATATGTATATTTAACAAGCATATATTAAATTTGATGATTTTT
AATCAAAAACTCTATTTTTGACAGAACGTTCCGTTGAAAGACTAAATGCT
AAATTTCAGCAATCTTAAATAACAGTTGTAGAGGATATTGTATTGTTTCA
CCTTAATGAATCCACCTTGTTATACCCATCAAGATTTATATAAGTATGTA
TATTATATATTCGAAAATACTTTGATCTAGACGTTGCGTATTCTGAACCA
AAAGGATGTAACCTTTTTGCGCGGAGATAACAGGAATTAAATGTTCNNNN
NNNNNNNNNNNNNNNNNNNNNNNNNNNNNNNNNNNNNNNNNNNNNNNNNN
NNNNGGTACTTGGATTTAAACTATTATATTTGAAGCATCTCTTTTTTTTA
AAGACCTCTATGAAAATCATCATTAAAGTGGCCATCATAAGAAAATGTCT
CTAGCTAAGATTACGATTGCATTTGACGTACGAAAACAATTTTTGGGTCG
ACTAATTTTAGTCTGTTTTGCTATAAATGTGTCAACGCCGACCCAAATTG
ATGAATGAAACTAAACCGTCACCCCCAACCCATGTCTCTCAGTTCTGGTA
TGGGTTCAGGANNNNNNNNNNNNNNNNNNNNNNCCCACTTCAAATACCAT
CTAGAGTCCAACTCCATTTATGACTCCAACCCTCCTCCTTAGGGCATACT
GAGAGACCTGAAAGAAGAAAAGGGGTTGCTGCTTAGTTGTTGTTCGTTAA
CAATTGTAGGAAATTGCCAAAAATGACCGAAAACAGCGGTCAGCAATTGC
GGTCCATNNNNNNNNNNNNNNNNNNNNNNNNNNNNNNNNNNNNNNNNNNN
NNNNNNNNNNNNNNNTACTCTAATCAAACCATCCGACCCATCCGGTTCTG
GGGTTTTTGTTATCATTAAGCAACAGCAGGGAGAATAGGAGTTGAACCCT
TTTTTCGTGCCATTTCTAATAAACGCTGGGAAGCTGCCGCTGTCTCTTGC
TATTTATTTATTAAATGACAGACCAAAGTCTTCCATATATAAGAATGGAC
AATGGATCTTGGTCGGGGGAGTGAGAGNNNNNNNNNNNNNNNNNNNNNNN
NNNNNNCTGGCACAGCTGTCACTTTTTTCCCTTAATCCCCCATCTCTCCA
TCCCATATTCCATCTCCCCTAAAACCGAGACTCTTNNNNNNNNNNNNNNN
NNNNNNNNNNNNGATAGCCCATCTCCTTGTTGTACCATATTTTGTGTCTT
TAATGAAGTTGCCTCAAAACTCGTTTCCGTCGTCATCACAAAATGAAGTT
AAAGTAGAGCCCGAAACAACAACAAAATAATGTTGGTGGTGGATTTGGTT
TTTGAAACTCCGTTTCTGATTGGTCGATGGGCAAACGATGGCAATTTTCT
TACATACTTCACATTTTGATACCCAGTTTTTGCGTCATAAAATGGCGTAA
GAATTTCCCTACAAAATGGCGTAAAAGTTGATATCTTCAAAATTGGGATC
TGCTGGTTTTGAGAACAAGTTTGTATTGAATAATTTATCTAAATGAAATG
CTGAAAGTGAGCAACCAAGACCAAGTTGTACACAGAATGAAAGGATAATT
TTCTTTCCATTCTCAACTCATTGATTATGAGTTCCATCATAAAACTGATT
AATAATTTCGAATATTTTTTGTCGTTTTCTACGTTTCCCAGTAATTTTAT
CAAGATAAACTTCTGACTGGTGTCTGCTTAACTTTAGAGTTACCACAAAA
AGGCAAATGGCAAATATTTTTCATCTTCCATGGTCAGAACCAAATGCTAA
TCTTGTGCGATTAGAGAAAGAGATTTTCGAGCATGCCACGTAATATTATG
TGAGATTAACTTGGGCTTAAGCTAAACTACTCGTTGTCAGTAAGTACTTT
TACCTTCGGGTTAAGTACCTGTTCCTGTTTCCAGAGGGAGAGACGGAGAG
AGCTTCTTCAAATATTTGCTTTTCAAGGGAAAAAAATAGGAATTGATAGA
AAAACAGTTAGTACAAAAATTTTGAAAATTATGAAATGATATTTTTCTTC
TTTTTTTTTGTGAGAACAATGGGCCAAACAGTCGGCCAGTTCATATTTTT
GCCACATAGAAAACACTCGCCGGACAAAAGGCTTTAAACCGCTTAAAGGC
CATTTAATCTCACGTTTTTAGTTTCATGGGAAGTAGACACTCACTNNNNN
NNNNNNNNNNNNNNNNNNNNNNNNNNNTAGATGTTGTGGAAGTGAAAGAA
CATAGTGTGTGTATACAATGGGTGTGGCCCAAAATGTGGCTTTACAAGAT
TTAAATATGCTCATATTACCGAAGTGGCCAAAAGAAAAAGNNNNNNNNNN
NNNNNNNNNNNNNNNNNNAGAAAGGAGAAAAGAGTTATGCGGAAAGGCTT
AACGTTTTTACCGTTTTTAACGTTTCCTTTTTCCGTTACGATTTTATCAT
CATCATCAGCATCTGAAGGTTCTCCAGTAGCTGTGACAATTGACACAGCA
AAACTGTCATTTTGACAGATCAACAATGGAAGGGCAAGAAAGGATACTCC
ACCTACAGTCCTTTATCTAACGGACGTTTTGGTAGGCGAAACTAAATACA
ACAAAACTAAGACTATAAGAATGGGAAAAATGAGCAAAAAGGTGTGAAAA
ATGTTGTCAAGTGAGAGTTTTAAGGCTCAGCCTCATAACTCTTTTTGTTG
TGTTGTGGTCGGAATTGAGATTCATATACATACATACATGATGAATGTGG
GCCTCCCCAACCCTGCCCCTGACCCCCACCCCATCATTCCTTTTTGATTA
TTAACTCCGTCAGCTAGCTAACGGTTCATATATAAGAGAATGAATTACAA
TAGACATTGGGATGGATGAAGGGCAGCTAATCAACAGCAAAATGCATAAA
ATTAAGTGAGCAATAGAATAGATTGAATGAGTGAACGAAAGAAAGGGAAA
GGGGTCCATAAATCCCACATCCACATCCATCCGGGCAGACCTCTATATCT
CTTTTGTATTCAACTGTCCTGTGTGTAGTGTGTTCCGTTGAGTTATTAGA
AATATTTCACTTCTTTGATTTTTTGCCCATTGTAACAGTACATCCGCAGT
ACATAACTGTACCCCCNNNNNNNNNNNNNNNNNNNNNNNNNNNNNNNNNN
NNNNNNNNNNNGATTCTGGTTATGACTATGGGTNNNNNNNNNNNNNNNNN
NNNNNNNNNNNNNNNNNNNNNNNNNNNCAATTGACAGTTCATCAAAACGA
ATGATGCATGCCAAATTAACAATCACTAAAGGACTAGACAGAGACAGAAG
ATGTGAGAAATCTATGATGATAACCTACAATCAGGGTCGGATTTAGAGAA
ATGGATGCGCCTCGTGTGGACAGCACTTTTTAAGGGCCTGGGCTTGAGAA
ACTTTTCAAAATCTAATCAAAAAAGTGTTTTTCATGGGTTTTTTCAGTAA
GACTCCGCGAATTTCTGTAATTTCTTTGAAAATTTCCGAGAGATATCAGT
TACTTGCATATCCAAATTATTCCAATTGACTGATTAAATTAAAATAAAAG
TTATTTTTCTTCCCCACAAACTGTCGATCATAATTTATTTTAGTTCTTCC
GGAATTTCATATTAAACTCATTCATTTCTATATTCTATTTTCATGTACAT
ACAATTCCTAACTCTATGATTTGGCATAAAATGTTTCCTCCTTTTGTGCC
ACATTGTCCATATTGTTGTTGTTATTTTGGTCATAGAAATATATGTGTTT
CCAACAGTTTTTGGCCAAAAAGGAAAAAAAAGAAGAAAAGAGATGGGCGT
TGACACACACAATCGGCTGGGTTTACTCCCACAACTTCGTTTCGACTTTG
CTTTGGGTTTTTTTGCCTTTCATTCNNNNNNNNNNNNNNNNNNNNNNNNN
NNNNNNNNNNNNNNNNGACTGGGGTCCAATGATGGTCGGATCACAATGGC
CACAATGGCGTAAGGAAGTAGCCAGTTAGTTTTGCCCATTTAAATAACAC
TTTATTACGCATTCGAAGAGTGTCTTTTTGTTGTCTGTTCGTTTTGGGGT
GGTCCCATCGATCATTGGCTCGAATCTTTAACCTTCAACTCGAATTTTCT
TCTTATCAAAATGCAAGTGTAATTCAAACACTCAACTCACTTCAACTCTT
TGGTGTTCTATCATCAATGGTCAATATTTGAGACAGATTACATTACTTCA
GCTGTGCAAATTCTAAACTGATAGCGAAGCCAAACTTGAGTAATCAATTG
AGAAATATTAGTTTAGCTTTTCCCACATGTATTTCTATTTTATTTTCTGC
AAGTGCACTTAAAACTATTTTGAAACTGCTGAACTGCAAAAGATTCGATT
ACTAAGGGAGATTAAAGTGATGAACTAAAGATATAAACACTTGAAAGGAA
TAACAAAAGAAATTAACAAATTTTATTTTTCTAACGCTCTTAATTTATGT
AGATTTAGCTTGAAAGTTAAACACAGTTATATATCCTACAGCTGCGAAGG
CTTTTGTATCAAAAGTATAAAGAAAATGCGAACAGAAAGGTAAACATCTA
AGCTTCTAAGCTTCGATTCTAACATTTCGCTTCATTTCGCTGTAATTCTC
AACTAGTTTTAGCGTTGAAAATCTAAATCTATTGTCATTTTGCTGATAAT
GAAACTAAAATGGTTTTTGACAAAGTTAAAGCGTGTGCTACCCAGAGTGA
AAGCTCCCAGTAGGGGACAAGTACAGCTTCAGTACTTTTGTCTTATTACA
TAACATTTTGAAAAATTATTCGATTGTACACTGCTTAGACTATTGTTGTT
TATGCTTGAGTTGTATTTACTCAAAGCTACTTTTTAAAAGGCTTAGGTGT
TGGTAAGATATAAAATCAAGGCTTTCTAGTTCTTTCAGTTAATTTATATC
ACTTAGTTCAATATCACTTTGTCTGAAATATTAATTTCAATGTTGTTGTC
TTCTGTAAGTAAAGAGCAATCTACATTTTCAAAATCTACAAGATTTTCTA
TTTTAAACTCTGAATTTATTCTCTGGCCCTAGGGCCGTCCTTCCTAGGGA
ACGGATTTTTTATGAAAATCATGTACGATGTAGAGGTGCCCGCGACTAGA
GATTTGTTCTATATAATTGGATTAAACTTGAATAAGCAGTCATCGGTAGA
TGAGTTGTAACTGAACAACAGGGATCCGGGTTCGATTCCCAGGCTAATGA
ATCGATGTAGGTTTCGTCGAAGCCGAGTGCCAGTTGCCAGGGCTTGTAAA
AGGTTGATAGTTTACAACTTTATCCTATACCTCTAATAACAATAAAACTG
AAATCAGCTTCAAAATCCTTTAAAATATTTTTGAGAGACATGTATTTAAA
ATTTGAAGCAAAAACCTATGTAAACATTGTACATTTTTATCTAATTCAAG
AATCCATGTCGAAAAATTACACATTTTCAATTAATAAATCAAATCTAAAT
TAACTGCCAAGATTTTGTCAAGAATTCTATTTAAGATTAAATTAATTTTT
AGAAGGATTATTCATGCAAAAGTCTTCAATTCAAAGCTTAGTTTAAAATG
AAACTAGAAAAAACGAAACTGTAAAGTTTAGAAACTTCATTTGTATATTC
TTTTTTCTTTTGCAAACTCTTTGAATTGAAGATTTCCTTGAAATACAATA
TTATTTTTATTTATGGCAATTAGCAAATGACCATTTGTGACTGGTTCCAA
AGTTCTTTGGNNNNNNNNNNNNNNNNNNNNNNNNNNNNNNNNNNNNNNNN
NNNNNNNNNNNNNNNNNNNNNNNNNNNNNNNNCCTTTATTATGGGTAATC
AAAACCGCACTAATTGGCCTAGTAATGTAATACGCCTCAGAGCCAAGAAG
AAATAAAGAAAACCGAAATAAGTCTCTCTGTCCTGTCTCCGTCTCCGGCC
GAGGAGATCTCAATCTACACGCTCCACTGATCAACTATGAATGAACTGAA
TGAGTTCTCTTTTATTTTTTCGTCATTCGTCTCTCTGTCAATTAAAGATC
TAATAATTGAGTAGTCTTTAGTTTTGGTTTTTGGTTTTTGGTGGGATTAT
GTGTATGAATGCATATGCACAANNNNNNNNNNNNNNNNNNNNNNNNNNNN
NNNNNNNNNNNNNNNNNNNNNNNNNNNNNNNNNGATAACAATTAGCAAAA
GGATTTAACATCGACAGCAGGACGGAAGCTAGCTGGAGCTAGGACCTTTG
TCTGGTTTTAGACTTAGCTTGTGTCTTTTTTTTCCTTTTATTCTTGTATT
TGCTGTCCACTTCCGTGACGGAAGTGAACCTACAATAGCCCAGCCATTGA
NNNNNNNNNNNNNNNNNNNNNNNNNNNNNNNNNNNNNNNNNNNNNCCGAT
TTGCATATGAAAGAAAATGAACAAGTGAAGAAAGATCAACTGAAGATCTC
TGTTGAGAGATATCCTTTAACATGTTGGCTAGTCTTTTTATTTGATTTTT
GTTGAAATGTTTGTTGTCGTTTGGGCACGTGTAATCNNNNNNNNNNNNNN
NNNNNNNNNNNTGGCCACTTTTTTTCTTTCCTTGCCCTTCTGAGTACTAA
CTACTTCCTCATTAGGGGCTCAGCTTAGGCCCTAATCATGCACATATGCA
TGGACCATGTATAGAGATAATCCCATTGCCCCTTAAAGAAGACAAGAATT
TGCTGCATTTCACTGCAATAAAGTTATAAAAATAAAATATATTTATGAAA
ATAAATTCTCGACTTGGAAAAGAAAGGAGTTAAAACACCTTTCCGCGAAT
AACAAAGTCGCACCCTTTTTTCCCCTTTCAGTCAATTAGTCAGAGTTTTT
GCCAAGAAATGTAAATGCCTAACAATGGACACGAAAACCGTAACCGAAAC
CCTTTTCTTTACCTCGCCATTTATGGACAGATCGTCTGTATGGCTTGACA
ATTTTTACATTTCGCCGAAGCCTTTTTCATTATGCAATAAAAACACATTT
TTTAAAAGAGTTTTTTTTACTTCTTCTTTTTTTAGTTAATTTGGAAGCCT
TAATGTAGGTCTAGAACAACCCGTTCAGCAGGCCCTTTACCGTCATGATT
TTACCTGACCTCCTAAAAAAAAAAAAAAAGAACGACGCTCAAGGTCATGG
GTCAAAGGATTGCACAAATATTGCATCTTTGGTAGCGGCGGCGGCGGCTG
TCATCAGTACCAAAAGGCAGACGCTATGTGGCACTTTTATGACCTTTGTT
TTTTATGCATGTTCGTTTTTTCTCCCTCCTACTCGCTCTTCCCTTTGTGT
TTTTTGCTTATTTTCGCTGAATTTGGTTTTTACACTGAAAATGTGATGAG
AACAACAAAAAACGTTGCCAACTCTTTGGCTTTGCGACTTTTTATGGCCA
TCAGCAGCAGGTAAACTAGCCAGCCCACTCAATGAGAAGGGCTAAGGATT
CTCNNNNNNNNNNNNNNNNNNNNNNNNNNNNNNNNNNNNNNNNNNNNGAA
GAGTTTTTGTGACACTTTTAGTTTAATCCACCATTTTTACAGTTGGATTA
GGCACATCGACGAGGTGGATTAGTGGGTTAAGTTCGTGGTTTTTTATGCG
GCAAACAAAATGGACTAAAAAGTGAATGAATTAATGGAATTAGCAGTATA
AGAAGATATGTAGAAAGGAAAACGGCAAACAAATTTTAGAATTATTTTCC
TACATTTAAAATTAATAAGAAAAGAAGAAAGAAAGAGAGGGATTCTTTCT
TCCTCTGCATTTGACACGCAGATGGTAGAGTTTTTGATATCATACGATAT
AAGTATTCTCGATCAGCACCAACAGCCAATCGATCTAGTCATAGCCCTTA
TGTGTGTCCATCTGTATAATCACTTGGATCTGGGAGACTACACACTAGAG
TTACTAAATTTGGTAAGTAGATTTCTATGGTAAGCAATCGATTACCTCCT
TTAATGTAAAAAGCAGCACTACCAACTTTAGTATTCTACTATGATCTGAG
TTAATCTATCGGTCTAACAATTTCTTAAAAATCGGACTATAAATAGCCAA
GTTATGCATAGAAACGTTTTCCATCTGATGAACCAACAAAACGGATTTAA
ATTTCAAATAGTTCTTATTTCAGTATTTGTTTTAACGATAAAAGCTGTAG
GTAATATAATTATATTTATCAGCTGAAAACACATAACAGTATATTGGTCT
TGTCTTAATCATAATGTTTGATTTATTTGATTATTTGAAGTTTCATTTGA
AACTCTACATAATGCCAGACAATTTGCACTTCCGTTTTGGCATTTGAAGG
ACCTTTACGAGGCGCCGTCGAGAGTAAATAATAAGACAACAGTTAAGTAA
AGTTAAACAAAGGCTTAGGAAATGGCCANNNNNNNNNNNNNNNNNNNNNN
NNNNNNNNNNNNNNNAACCTATAGAGAGTGAAGATGGGAAGAGATCAATT
TTATTTCTCTTATCCCACGCTCAACAGATACAAAACGGAAAGGGGCAAGT
CTAAGGCAAACAGTAAATAAAAGTCATAAAGGACACTTGNNNNNNNNNNN
NNNNNNNNNNNNNNNNNAAGTATTTTTCACAAAAAATGATATCTACAACA
ACAACAACAAAATACCCAAACACTCAATAAAAGAATGGCCATAGTTGTTG
CTTTTGATCCTCGTCCTTGATTCACACTATATGCGGGATTCTTAGAAGGC
GTACTCATAGCATTTGATGGCGCAAAAGCCAGCCAAAGAGGTAGCAATTC
TGCNNNNNNNNNNNNNNNNNNNNNNNNNNNNNNNNNNNNNNNNNNNNNNN
NNNNNNNNNNNNGAGACTAAATTGCAATGGCATTGGCAAACGAAAGTCTA
GCCCAACCTAATTTCGCATAATTTGTCACGGCACAACAATTCGACAAATT
TTTGTGTAAGATATTCGCAGGCAACCAAGATGGATTTCTAATTTCCATAG
ATGGGCTGGACACCGAAAAGGATTTAGAAGGGACAAAAGTGCACAAACAA
ACGAACGGATTTTTGCATTCGCAACCCTTCGGAGGACATCATCATCTTCT
CTACTACCATTTGAACCCTTACTCTCATCTATGTACGAATCTGTCTCGCT
TTACTCCTAACTAACCTCCCGCTACCTCCCGCTGATGTCCTTTTTTCCCT
TTTCCCTCCTTAAGTCAGAAGCATGATTTGCTTTAATTACCTTTAACATT
TAAATATTTAAGATTTGAACTGAAATGTTTTTCAAACTTCCTTTTNNNNN
NNNNNNNNNNNNNNNNNNNNNNNNNNNNNTAGGTATTTTTTCCACTTATT
TAACATAAATTATATAGTACAACAAATCAAAAAACAATTTCAAATATTTT
CTGGAANNNNNNNNNNNNNNNNNNNNNNNNNNNNNNNNNNNNNNNNNNNN
ATCTTACTCTTATGAAGTTTTTCTAATTGTAAGATTTTGTTTGACTTTAA
ACAAAGATTTCTAAAAGCGAAAAGTTATTTGACACAAGATCTTTTTAAAT
AATAAATAAAATTAAAATTCTAAAATATATTAATTTCTTTATTTTTAATG
TTCATTTTCAAGTATTTCATTTCAACTCATATGAAAGATAAAACAAAAAA
CTTTGTTTTACAAATTTTATTGATTTAAAAGGATAAACAAAAATTAGACA
AGTTTAATAATAAATAAATAAGTTTTTAGAAATTTTAATATCTATTTATC
ATTTATTGTTCTTATTTATTGTTCATTTTCTATATTGATGCAATGTCTGT
ATAATCGAGAAGTTTTTTATGCCTTTTATATTCTTTGGTATGAATCAAAA
CTATTTCTGAAAATTCAGCAGTAAGTTGCATATAANNNNNNNNNNNNNNN
NNNNNNNGCCAAATTACGCCAAGTGACGAAGAGAAACAATGAAAAACAAA
GAAAATTTGTAAAAAAAAAAGTACAACAACATTTTGCGAAAAACAAATCT
CAAAAATCTTGAAAAAGCAACCCGAAAAAAAGGTTCTTCTGCTCAACATT
ATAAAACCCTTTGATGTCTCAAGGGTNNNNNNNNNNNNNNNNNNNNNNNN
NNNNNNNNNNNNNNNNNNNNNNNNNNNNNNNNNNNNNNNNNNNNCAACGC
AGTCAACTGTCACCCCTTTGCTAAGGGCCATTGTAATCGCTACCTGCCCT
CGGCAACATTTTGTGTGTGTTCGGCTTCGCCCTCGGCTGCCTGCCGCCGC
CATTGCAGGCCAAAGGTTGGACCAATGAATGGGAAAATGTTAACTAAGGG
GTAAGGGGCAATTGTGCGTCAGCGTCGGCGTAGCCGACTTTGGTCCAGGG
TCCAGTATAAAAGGCAGCCCTATGGATGGAATGAAATCAGTTTGCGTTTG
ACATTCGTCACCAGCAAGACATTAGACAAACCAAATAGAAATCTTTTTGG
ATTCTCTGCTCTTTGGATTNNNNNNNNNNNNNNNNNNNNNNNNNNNNTTT
TGAAATCTTCCATTAACGAAATAAAACAGACCACGAACACAATCAGCATC
ATGCTTATGCACGAGAAACTAATGGCCGGGCAGTTCTTTGATTTAAAAAC
TGGTAAGTAGCAAAATAAAAAAACAAAAAGCTAGTTGAACCAATTTCGAC
TAATACTTTCGTTTCTTCTGAATAGAACGCAAGCCCTTGTTGTTANNNNN
NNNNNNNNNNNNNNNNNNNNNNNNNNNNNNNNNNNNNNNNNNNNNNNNNN
NNNNNNNNNNNNNNNNNNNNNNNNNNNNNNNNNNNNNNNNNNNNNNNNNN
NNNNNNNNNNNNNNNNNNNNNNNNNNNNNNNNNNNNNNNNNNNNNNNNNN
NNNNNNNNNNNNNNNNNNNNNNNNNNNNNNNNNNNNNNNNNNNNNNNNNN
NNNNNNCCGCCGCCTCGGCTGAGGTTTTGGATCTGTCACGTCGCTGCGAT
AGTGTGGAAACATCTCGCAAGACACCATCACCATACCAGACGAATTTCAG
CTATGGCAGTGGCTCGCCCTCGGGTTCTCCCAGCAATCTTATGTATGCGG
CACAACAGCAACAGCAACAACAGCCACTCTCTTCGCTATATCCTGCCTTG
TACTATGGCAACTCTGGCATTAAACAAGAACCACAAGGATCAAGCAGCAC
CACAATTACACCAAAGCCCAATCCAACAGCCAGTTTATTGCAAACATTTG
CCGCCGCCTNNNNNNNNNNNNNNNNNNNNNNNNNNNNTCGTCCTGCCAGC
ACGGCGAGCACCATGCAAATCGATATCCTGGAGACACCACAATCACCACC
AGCAACAGCTAATCAGCAGACAGATAGCAGTGCACCACTGACAACACCCA
CCAGTTCCTGCTCCACAGATTCGGCCCTCAAGAGTACACGACCCTTCAAG
ACATTTCCCCGTGATCCCTTGGTTATAGCAGCAAATTTCGCTGCCACCGA
TGTGTTGTTAGATAATCCACGAGTGGAACGCTATACCGAATACCGTAAAC
GGGTCCTCGAACAGATCCGCAGCTCGAATGGCGGCCAACGAACAGTGACA
AATCCAAAAATGCGACGCACCAACTCACGCAGTGGCAGTGTCAATGAGGG
CAGCTCATCGAACAATAACAGCGAGAGTGAGGACCGTGTGGAGGAATCGA
GCGATTGTGATTCGCATGCGGGTAATATGGACAAGGTAATGCCATCGTCA
GCATCGGCAAAGACAGCCAGTTCCGCCTCCAACTTGAGCGTCATCTCTGG
CAGCCAAGTGAAGGATGCCGCCTACTATGAGCGGAGACGCAAGAATAATG
CCGCCGCCAAAAAGTCTCGTGATCGTCGCCGTATCAAGGAAGACGAAATT
GCCATCCGTGCTGCCTACTTGGAGCGTCAGAATATCGAGTTGCTATGCCA
AATCGATGCACTCAAGGCTCAACTGGCTGCCTTTACCCATGCCAAAGTGG
CCACAGCCTAAATGGAATGCAAGNNNNNNNNNNNNNNNNNNNNNNNNNNN
NNNGCAGGATGGATCCGAATCCGTTGCGTTGAACGTTTCCGATTCACGTT
TTGTATAATTCTTTTTTTTTATGGCCAGCTTATCTGTGAATATAATATGT
TTTGGGGAGGTCTCTATAAAATATGTACTTCATATACTCTAATACTTATA
CTAAATGACATGACTTATTCTATCAAGGTACTTTAAGTTCTTTTTGGAGC
CACTGTATACGTTCGATTTGTAAAACTCTGAGTCGCGCAATTATCACCAG
TTAATTATAATATATATAACATCCAGAATACATACTATACTCAACATCTC
GCTCACATTTAACTATATATGTATTATACATTCTTTTTTTTTTTGTATTT
TTATGAAACTAGTTAGTTTAAAAAATTCTTTTTTTTNNNNNNNNNNNNNN
NNNNNNNNNNNNNTTCATAAGTGAAAAATAATACATGAAAAAAATAAATC
AAAATCAAAAAAATCAAAAGTTGTTTTTTGTGGTGAAGTAAATATTGAGT
TTTCCAATCGATTTTTGCTTCTCAGGCTGAAAAAGTAGAAATAATATTTC
TAAAAACTCAAAACAAAACAATTCAAGCCTACGATTTCCGCATTTTCACA
ATGATTTTATTTTAAATTAAAGGGTTTTCTTTAGATTATACCGATTTGCC
AATTTGGAAAATTAATTTTAACCCAATCAAAAGCAGTATTAACTTTTTTT
TAAAATTACAAGACAAGAGAAATCGATTGAAAGATAAATAACCGCACAAG
CCCTTAAAATATTTAACTTTGTTTTGAAAACAATTCTCAAAAACTCCTAA
CTCTGAAACAATTCTAAATTCAAATATTTTCAAGCAAGGCAAAGAAAAAG
AAATAAACTTTAATTCCATAAAGTTCTAATTCAACGAATACTTGGATTAA
AATCCATCACGATTCGTTTTTTCAAAAATAGGGTCCAAATTAATTAACCC
ATTTTCAGCCATTGTTCGACTTTTCGAACAGTAAGTTTTGTAGGAGTGTG
AAAATTCCGTATTTCAAATCACAGATAGTTAGTTTGATTTCTTAACTTTT
AAGATAAAATATGTGTCTCCTTGAAAATATCTTAATTAGTCACCATATTT
CATTCAACATATATTTAATTCAAAAGCAAAAAATATAAATTATATCAAGT
CAACTTAAAAATCGGCTTTAGGAAAAGTCGAACAGTTCTGCCCAATTCAA
AATAGGTTGAATTTTTGACAACTATTCTGATTACTTGCCAATTCCTATGC
TAATTACCGTAATTACCACACGTCCAAAAATGAGTTAATTTTTTAGTAAT
GTCGAAGTGTTTGATTTTAAGATCTATAACCTTTTTGTATTCGGTTAGAG
ATCGGCGCAAATACAGTCTAAATCTTTGCAAATCTGTAAAATTGCTACAG
TTTGACCGATTTTCATTCCAGACCTAACTCTCACATTAGAGAGTTTTTTT
TCTAATTTAAATTAAAAACCAAGAAACTTATCTTTTATGCTTTGATGATG
CTTTTTACAAATTTAACTTTATGATTTAACGAATTAAATTCATTTTTAAA
ATAATATTGACAAAACAGTCGATAAACAAAGTTCAATTTTGTTTATATTG
TCATAAAATTTATATATGTATTTACATTAACGATATTTCTATGAATGAAT
GAATGGATAGTATACGATATATTTATAAATTAGTAAAATGGGTAGAAATA
CTCAATTTGGTATATACTTATTTAATTATATGTCATTGAATTACTTATAT
CTAAAGAATTCCAAGTATTATGTGCAAAATTTGATCGTAATCTGATAATT
GTATTTTATATTTATCACGATAAAAATCATGTCTCAAACAAATGGCTCCA
GCTTAAGGTTGTGGGGCGTTCTTTCGCGAATATTAGACTATTAAGATAAA
ATGCTTCTTCACCTTGAAGCCTGTAAGAATGACAAAAGAATGGTGTTCAA
AGTTTCCAAAAAACCATGTTCATATTCGGAATCAGCGAACCCAAATTACC
TTAACCTTCCGTTGCACACCTGGGTTTGGTAAGACCTTTTCCGACTTTGG
AAGCGATTTTAACATATTTAGTAGCTTGAATTTCCAATCGATTCTAAACA
ACTAAAAAAAAAGTTCTGGAAACAGATGAAAATCAGGACTGAAAAGGTTT
AAATTTACGCACTCCTAGTTCGTCCCAGACCGCCATACAGAATGCATTTA
ATGCATTTTGACTATTTTACCCGTTATTATATTCTTTTCATTAAAAAGTC
TATAATCTATCGAAATCTATCTTTTACGGATAACGATTCTTATAATTCCC
AAGTACTTTGCGAGATAGAAATAAAAATTGAAAAAACAGTATGGAACAAT
TCATGTAGTTCACGTTGNNNNNNNNNNNNNNNNNNNNNNNNNNNNNNNNN
NNNNNNNNNNNNNNNNNNNNNNNNNNNNNNNNNNNNNNNNNNNNNNNNNN
NNNNNNNNNNNNNNNNNNNNNNNNNNNNNNNNNNNNNNNNNNNNNNNNNN
NNNNNNNNNNNNNNNNNNNNNNNNNNNNNNNNNNNNNNNNNNNNNNNNNN
NNNNNNNNNNNNNNNNNNNNNNNNNNNNNNNNNNNNNNNNNNNNNNNNNN
NNNNNNNNNNNNNNNNNNNNNNNNNNNNNNNNNNNNNNNNNNNNNNNNNN
NNNNNNNNNNNNNNNNNNNNNNNNNNNNNNNNNNNNTTTAAAAAAAGCGT
TTATCTCAAACACTATTCTAGCTAGATACACCATATTTGGTATGTATATT
CGCTTAGTAAATGCACACATTTTGTATGTATAAAAATTTTGCCACGCCCC
TTTCCGCCCCCGTAATTTGAAAAACTTGATTATCTCCCGTATTTTTTTAC
CTCATGCAATCAAATTTGGCACACTTAAATTTAATACTAATATCTATCAA
AATACCAAATTTGAACAAAATCGGATAAAAAACAGTCGAGTTATGCATAT
AAACGTTTTTCCATAAGGCCGGAGTTGGCCGTTGGCTGGTGGGGGCGCTA
GGGTGCTCGTATGATTGTGTGAGCGAGATACTAAGATATGCTTGTAAGAA
GCATATGAAAATGCTTGAAATATTTGCTTTACTGGTGTATGGTATACCAA
AGTCGGCGAGACGACTTACTTACTTCATTTTTTAAGTACATATGTATGTA
CCTCCACTTAAACGACGATGTACTATGAACTCTTTTTTCGTGTCAGAACA
AAAGAAAGTCATTTTCCTAAGTATTACCCGGCAACGCGTAAACCTAATTT
TGAAAAGGCTCACAACATACCCCTGACATGGTGGCCCTCACTAAGTCCTG
ATCTAAATCCGATAGAGGATCTCTGGGGAATCCTTTCCTACACTAAAAAG
AGTTCAAAATCGCAATTGTTAAAGAATGGGGAAATATTTAGCTATCAACT
CTCCAAAACTTGGTAGCGTTAGTGCCAAAGAGGCTATAAAAATAAGAGAC
TCTATTAAATATACAAAGTAATATTTATTTGCGAAAGTAAAAAAAAAAAT
GAAATAGGAGAAGTTAAGAGTGAAATGCACTAGTACTTATTTTCTACGTA
TAAAAATTAAAATTCTTGTTTTTGTTTATAAGAGGTTTTTATTCTTTATT
CCGATAGCATTTAATGTAGTTTTATTGGCTTGTCCTTAGGAAAACGTCTC
GTCCTTCTCTGCTTAACAAACAACTGACTGACCAATTCAATAATATCCTT
CTGAAATGTTATAGAAAACAAACTTTTCGAATTTAAGGCGGCAAATAACA
TGTTTTGTTTATCCCAAGGATGTCTCGATTGACAAAGTAAATTGTCTTTC
CTACCAAGGACATGAAATGATTAAAAGAAAAACAATAGTTTAAATATATC
AATTTTTATGAACTGNNNNNNNNNNNNNNNNNNNNNNNNNNNNNNNNNNN
NNNNNNNNNNNNNNNNNNNNNNNNNNNNNNNNNNNNNNNNNNNNNAATCT
TGCTGTATTTATATCTCATCTCATTTTGCAGCGTCCTGCATTTAATACTA
AGTTGTAAGTTGTAAGAGTTTTGTTTTACAAACATTTCAAAAGGTAAAAT
TTATGTTTGCATTTTTTTGGTTTTCTATATTTGTATGATGATGAATGTTA
ATTTTCAATTTCCAAAAAAAAAAAAACCAAAAAATTATTTTGACTCACTT
AAAAACAAATGCCTTGTGAAATTTTCGGTTGTAAAATGTTGTTTAATGGA
CATGGATGGCGAAAATTCTCCATGACTCATTTCATCTTTGTGGTTCTTTT
ATTTTGTTACAATTAATTAGAATTAAATTTTATTATTTTAATTAGCGGGT
AGGCGCTTAAGGCTAAAATTTTTTACTATATGAAGTGTATGATACATGGG
GATTGGATTGGAATCCTTCATTGATTTTCCGTTAGNNNNNNNNNNNNNNN
NNNNNNNNNNNAATATTTTGTCTTATGTCTTTGTTCAATTTAACAGAAAG
TTTTAACAAGTTTTATTGCTAAAAATGTCAACCAGATCGAACCATTGCTT
TAATCATATGCGTTGCATTTGCTCTGATGGTCCTCTGCATTGTTTTAGTA
TGCTTTTTTGTTTTTTAAAAAATACCTAGATATAGTTCATATTTATATGT
GTATAGCAAGCATTAATCGTGTGTGTGTGTGTAAAATTAAAAACTGCTNN
NNNNNNNNNNNNNNNNNNNNNNNNNNNNNNNNNNNNNNNNNNNNNNNNNN
NNNNNNNNNNNNNNNNNNNNNNNNNNNNNNNNNNNNNNNNNNNNNNNNNN
NNNNNNNNNNNNCTCACTTTCGTCTTTCTAAATGCTAAAAATTAAGTATA
GAAAAAAATGGATNNNNNNNNNNNNNNNNNNNNNNNNNNNNNNNNNNNNN
NNNNNNNNNNNNNNNNNNNNNNNNNNNNNNNNNNNNNNNNNNNNNNNNNN
NATTAATAATAATTATTAAAAAAAAAACTAATTTACATAGTAAAATTAAA
GTGACGTGGGAGCAGACATAACAACGTAAGGTTTCTGTGAGTTTGTGTGT
GTTTATGGTGGGGATTGGGGGCTGGGGGTTGGGGGCTTGGTATTCGCGTA
TATATATATTAAACTGTTAACTGATCAGCCAAACTTTCGCATTATTGGTT
TATGTACAATTTAAGCAATTTAAGAAAACACACATTAGAGTTTTACAAGG
AAACAAACATTACGATATTCTTCGTTATCCTCTTCTTTTTCATTTTTGTT
TTACAAAAAAAGGTGAGAACTAATTTAAAAAAAAAACGAAGGGCGGGGCA
TTAAGGATTTCGGGTATTTGACATGGCTAATGTGTTGTTTTTGTTCTAAA
CTTTAGATCATACCAATATATATGTATACGNNNNNNNNNNNNNNNNNNNN
NNNNNNNNNNNNNNNNNNNNNNNNNNNNTGAACTACTTGTCCCAGCATTT
GACGGCTTCTGCTTTGAAATGTTATCTCTGTCTGTCTTCAAAGCAGCGCA
CTGCTTGACTTGTATTTCTAATTAATTTAATTTTGTAAATGTTACATTTA
GATACATAGATGTAACTTATATATTATTCATACTGCTGACTATACAAATT
TTCGTGCAAAAACCTATAAACCTTTCTCTCTCTCACACTTAAAAACGAAT
CCTCAGGCGCTAAAAACTCAAAAAAGTTAAACANNNNNNNNNNNNNNNNN
NNNNNNNNNNNNNNNNNNNNNNNNNNNNNNNNNNNNNNNNACACACATTC
ATACGTAGGACACAGAGGAAGGGGGGACTCAGAGGACAATTTCTTAACGA
CGTGGACGACACACGGTGTTCAATAAACGTNNNNNNNNNNNNNNNNNNNN
NNNNNTGTATAGTGAACAATAAAGTAGAAAGTATTAAAAAATTGTTTGTC
CAGTTTAGATATAGATTTTTGGAAGACTAGCAGCAGTTAAAGCAATAGTC
TAATANNNNNNNNNNNNNNNNNNNNNNNNNNNNNNNNNNNNNNNNNNNNN
NNNNNNNNNNNNNCTGAGAGCAAGAGAGACAGAGAGTCGTTTTGACAAGG
ACTTGAGAATTNNNNNNNNNNNNNNNNNNNNNNNNNNNNNNNNNNNNNNN
NNNNNANNNNNNNNNNNNNNNNNNNNNNNNNNNNNNNNCTACAATCGTAG
TTGATTAATTATTTTTGTACAATTGTCNNNNNNNNNNNNNNNNNNNNNNN
NNNNNNNNNNNNNNNNNNNNNNNNNNNNNNNNNNNNNNNNNNNNNNNNNN
NNACTTATAGACTAAGTTTTATTTTTTTATTCATTTGCTCCGATTACGAC
TATGNNNNNNNNNNNNNNNNNNNNNNNNNNNTTTAAGCCCTCCGTCNNNN
NNNNNNNNNNNNNNNNNNNNNNNNNNGCAATNNNNNNNNNNNNNNNNNNN
NNNNNNNNTTATATAAATTACAAGTGTATTTGTTGTTGTGGTTCGTGTGT
TGTCACGTTTTGTTACTAAGCACAAAATAAATGGAGACTAACGAAATAAT
AAGGTTTAAAAAAATACATTACAATTAATTGGATTTTTCGTTTTTATGCG
CAAGCCTTCGTTTTTGTTCTCTTATTTCTTGTTTTTTGTATTTTAAATTA
GTTAACAATTCTATTTCTATTTATTTATAGANNNNNNNNNNNNNNNNNNN
NNNNACGTTCTTAATCAAATCTGATTCATCGTGTGAATATTACGCATAAA
ATGTTAAGAACTAAACGACTATATCAGNNNNNNNNNNNNNNNNNNNNNNN
NNNNNNNNNNNNNNNNNNNNNNNNNNNNNNNNATNNNNNNNNNNNNNNNN
NNNNNNNNNNNNNNNNNNNNNNNNNNNNNNNNNNNNNNNNNNNNNNNNNN
NNNNNGTGAAATTATTGGAAAACGATCAAGTATAAATCAAAATATATAAA
ACAAAAAAGACAAATATGCCNNNNNNNNNNNNNNNNNNNNNNNNNNNNNN
NNNNNNNNNNNNNNNNNNNNNNNNNNNNNNNNNNNNNNNNNNNNNNNNCG
ATACATATGTATATAACAAGCAGAAATGATATACATATTGACCACACAGT
GTTTCCGCTTGCCGAATTCCCATCCTGTATATATTAGGTAGAAAAATTGC
TTAATTTGTTTCCATTTTCAATTTTGTTTGTTCAACAATTTAAACAAANN
NNNNNNNNNNNNNNNNNNNNNNNNNNNNNNNNNNNNNNNNNAGAAATTAT
TTGTTTTCTGTTGCTAGCCCAAGTCCAAGCTAATGTCCAACGTTGTCGCT
TACTATGAGNNNNNNNNNNNNNNNNNNNNNNNNNNNNNNNNNNNNCTACA
GTGTCTCCTCGAAGGCAGCCATGAGATCGCTCTGCATGTTCATATCAATT
TGACCAGCCAACTGTAACCAGAACAAATAAACAAAATAAAGTTACAAAAT
GTTTATAAAGTGGCTCAAAGCAGTCTTGCCATAATTTTCTGCCAACGAAA
GCTAAATCTAAGGCAAAGTAATCCAAAAACAAACACTATTTGCTTAGTTA
AATTGAAATAAGAAACAACTGTTTGAATATTTTCATATTTATTATGAATT
GTAATTTTATAACACACCACATGTGGTTCGTATAGAGTTGTTTTATCTGT
TGTTTACTAATCAAGGTGTGCTGATCCCGAATCTGCACTCAGTTTTTTCT
TTAGTTCGTGAGATTCACGTGAGAACTGGGCCGCAAACCGCAAACCAAAG
TCAGATCTGTGTCGAAAAAAAACTAAAATGGCAGCACTGGCTCATAGCTT
CATTTGAGAATCCGATCTTTTTTGGCACTCCCTCACTCGAAAAGCACGAA
TATTAGATATTTGATATTGGTAGAGAACTTACCGCTTCTCTTCTACGTCG
CTCTTGCTCGGCCCTTCGCTGCTCTGCCCGCTTGGCAGCTGCCCGATCCT
GCGGCGATTGCTGCGCTGGCGAGCTCTGGCCCTGTCCTGGTGATGCCTTG
ATATCGTCTACACGTGAATTCTGTGGCTGGGCATCATGAACACTTTTTCT
ATACGGAAAGAGAGGGGGGAAGTGTGAGGGATGATAAAGTACTGAGTTCG
TTGGATCTTGGGCGTCTGCTTACCTGCCAATTTCCATGGCTCCTAGTGGC
GAAGCAGCCAAAATGGCAGCTGCCTGAGCAGCCACTGCAGCAGCGGCTGC
ATGTTGCGCCTGGGCTTGTGTCACCGATGACGACAGATGACCATTGCCAG
GTGCATTGCCGATGGCCACACCACCGGGACCTCCGATGCCCATGCCAGTG
GTGCCACCGCCACCAACACCGCCGCCACTGCTGCCCTGACTGTTCGAGCC
GGCCCGGACTCCATCCGGAATGCCGCCTAGGCCAATGCCGGCGCCCATAN
NNNNNNNNNNNNNNNNNNNNNNNNNNNNNNNNNNNNNNNNNNNNNNNNNN
NNNNNNNNNNNNNNNNNGCCAGTGCCGCCACCAACAATGGCAAGCCCACC
GCTTGCGACGCCTGGATTGTTGTTGCCACTGTTGGCGGCGCCGCCATTGC
CTCTATCCCGTTCGCTGCCCGCACTGCCAGGACCATTGCTGGTGGCGGAA
TTGCTGCCGCCATTGCTGCCGGGGCCACCATTACCGGCAATGCCGCCACC
GCCGCCGCTGCCAGAGCTGGCTGAACGTGAGTTGTCCGTCGCATTGTTTT
GAACACCACTACTGCTGCCTCCAGCCATGCTGNNNNNNNNNNNNNNNNNN
NNNNNNNNNNNNNTTTCGCGGTCTCGCTCGTTGCTTTGACTTTGCGCCGA
TGACAGATTTGTGGATATATTCGCTGAACTAGATACACCTGCTGATGCCT
GTTGGGACTGAGAGACTGCTGCACCACCGGCGGCCACCGATGTGGCAGTG
GACGCCGTTGCTGATGCACCACCACTAGACGATCCACCAACGGCCGCTGC
AGCTGCCGCTGCGGCNNNNNNNNNNNNNNNNNNNNNNNNNNNNNNNNNNN
NNNNCTTGTGGTGTTTGCGCTGTTGTTCCTTTTCGGCTGCTTCTTTCTGA
TGTTTCTTCTCCTTTTCAGCTGCCTCGAGCAGCTTGAGGCGATCCCGTTC
TTTGGCTTTATTACGAAATTGTTGGAATGAATCCATGGCGGGCTTTGTCT
TACCACTGGAGCTGGTGCTAGATGTGTTTTGCGGTGAACTGGCCGATGCC
AAAGACGACCAAGAGCTGGCATTCTTTAAATTCTGGGCAAAATTGGCACC
TTGCGCATTATTACCATGCAATTTCATATCGGAGGGCGATTGCTGTGGTG
GCATTACCTTTTGCTTATCCGTTGTGGGCGGACTGGGCATCATGGATTCA
ATGGGTTTGGGAATTATGAGCATTTTATTGNNNNNNNNNNNNNNNNNNNN
NNNNNNNNNNNNNNNNNNNNNNNNNNNNNNNNNNNNNNNNNNNNNNNNNN
NNNNNNNNNNNNNNNNNNNNNNNNNNNNNNNNNNNNNNNNNNNNNNNNNN
NNNNNNAATGTTGGCTCCAAATCAAGAAACGCCGATGCTGTGGCCATATT
GAGATTATCAAAACTGGGCATTCCAAAATCGGTTACATTATAGCCATTAT
TGTGAGCNNNNNNNNNNNNNNNNNNNNNNNNNNNNNNNNNNNNNNNNNNN
NNNNNNNNNNNNNNNNNNNNNNNNNNNNNNNNCATATCCAAATTGAAATT
GAACAAATGATTACCATTCATTCCAGCCACATTTTCAGCTCCCTTTGACA
ATAATTCCGTCATATAGTCCATANNNNNNNNNNNNNNNNNNNNNNNNNNN
NNNNNNNNNNNNNNNNNNNNNNNNNNNNNNNNNNNNNNNNNNNNNNNNNN
NNNNNNNNNNNNNNNNNNNNNNNNNNNNNNNNNNNNNNNNNNNATTAGAT
GTGCCTGATGGGCCATTAGAAAATTATCTGGCAATCCACCGCCAACCGAT
TTAACACCCGTTGAGCTAGCCGCCGCACTGAATTCCAGCGAAGCAAGCGA
CTGCTCAACAGGATCATCAAATTGGGGAATTTGCTTAAGACCTGCGGCCA
ATGAGGCAGCCACAATGCCCGTAGGATCACCAACCAATGGATTTGCCCCA
TTATTTCCCCCACCTGATGACGCCAAAGCAGCCGCCAGAGCTGCATGATG
ATCGCTGAGATCTCCACCCACTCCACCACCTAATCCCGCTGTCGCTGCTC
CTTGCGCACCCATATTGGGTTGCTTATGCAAATTGCTGGCTATTCGTATG
CCACCTCCGCCACCACTACCGCCTATACTTGAGGCGGCATACAAATTAGC
CGTCGGCACTTGCTGTCCCATCACCGATTTACTGCTGCTTCCACTTAAAT
GATGATCGTTTGGTCCATTCTTATTGTGATTAGTATTTGCCGCCGCTGCT
GCTGCTGCATGAAGTATATTATTGGATGAGGCACCGCCAGCAGAACCAAA
NNNNNNNNNNNNNNNNNNNNNNNNNNNNNNNNNNNNNNNNCCGCCACCCC
CAGATGAGAGCGGCGTTGTCTTATTATTGTTGTTAAGCATTGCTGCTGCT
TGCATAGCATTTGGATTCGCATTTCCCAGCAAATTTGCTGATANNNNNNN
NNNNNNNNNNNNNNNNNNNNNNNNNNAGGAGAGAGAAAAGAAATTATAAA
ATGATATTCAAGTTAGTCACCAACAGGTTTCTTGGGGCGTGGGGGGGGCC
AACTTACCCATTTGCGATGCGGTTGTACTGGCCGTTGGAACACCACCGAC
GCCGACGCCGCCGCTGCCAGTTGCTGCATTATTCAGCACATCCAGACCCA
TGTGGAGTAACGTATTCGGTGTTAAGCCACCGGCCAAATTAAGATTGGGA
TTATTTACCTGAATCACACAGAAGATAATCGAGCATAAGATAATGACAAC
AAAATGTTTGTTTGGGGGAGAGGGAGGAGAAAGGTGGATACATGAAAAGA
CTTGGTCACCAATCATCACAACAGAAATAGGTGTGTATTTAAGAAATTTC
TTAAATAAATAAATTCTTAGCCTATTCAAATTTAATCAAACCTCAATCAC
GTGAAGGAGACTCAAAAAATGTTTACTTGGCAATTATGGAAGCATATCCA
AACTACTTTCTATTGTCCGACCCAAAAACTAAGCCTTGACTGAAAACCCC
CACTAGCCGCCAAGCCAATTTACAGTAGAGTGGGTGGGTATATGCCTTAT
TTTATTCATTCATCAATACTCACATTTACAGTGCTGCTGCCATTTGAATC
ACGTGACTTTTTCTTACGTGGCGGCCGCTCATCGCCGTCGCCTGGAAAAA
TATATATATTTTGTTGGGAATATACAGTGTTGGAAGAAATAATAGAAACG
GCAACCTACTTTGATTTTAAAACCTTTTTTTTTTACGTTGGACAAATTGT
CCGACCTAAAAATCAGTGTTCAAGAATGTGGGATAGTAGTTCTATTATTT
TTATTCATTTCGACGCCTATTTTCACGAAACTTTTTCTTCTATACGCTTT
TAAGTAGAACTACCACGTGTTTCGGTTGGAAAAAATAATAGAAACGCTCA
GTATTTTTCACGTCAAAAACATTTTAGATCTCATAAAAGTTAATTTTTGG
GTTTATTTTAATTCTAAATAAAGGTATTTAATATCCATTAAAATTGGTTG
TGATTTCTGTTTTAATTTACTAACATTATATGCAGTATGGGTCGTGGCAC
GCACTCCTCAGAGAAAGAAAGGGAAATCATGAAAAAACTAAAAAACTCTG
GTCGTTCAATGGCAGAAATCGCAGAATTAATGAATTGCTCAAAAAAAAAG
TGTTTTCAGCTATTCATTATAAATATAAACAAGAAAATCGAGGTCGAAAA
CGTGCCACAACATCAAAATTTGACCAGGTCATTTTGCGAGAAGCGAAACA
AAAACCATTCTTTTCATCGGAAAAGCTCAAAAACAAGCTAGATGCATCAA
TAACGAGTATAACTATCCGGACAAGATTGGTATCATTTGGGTTAAAGGCA
TATAGTGCTAGAAAAGTACCGTGCTTGAGCAAGCAAAATAAAAAACGAGA
ATAGATTTGCTACTCAACATGTGCTTTGGGCCAATTGGAAAAATGTGCTA
TGGGCGGATGAAACAAAGGTCAATTTGTTTGGATCTGATGGCAAGGAGTC
TGTAAGACGACAAAAAAGTACTGGTTATGAACCAAAACACACTGGTTATG
ATCCAAAACANNNNNNNNNNNNNNNNNNNNNNNNNNNNNNNNNNNNNNNN
NNNNNNNNNNNNNNNNNNNNNNNNNNNNNNNNNNNNNNNNNNNNNNNNNN
NNNNNNNNNNNNNNNNNNNNNNNNNNNNNNNNNNNNNNNNNNNNNNNNNN
NNNNNNNNNNNNNNNNNNNNNNNNNNNNNNNNNNNNNNNNNNNNNNNNNN
NNNNNNNNNNNNNNNNNNNNNNNNNNNNNNNNNNNNNNNNNNNNNNNNNN
NNNNNNNNNNNNNNNNNNNNNNNNNNNNNNNNNNNNNNNNNNNNNNNNNN
NNNNNNNNNNNNNNNNNNNNNNNNNNNNNNNNNNNNNNNNNNNNNNNNNN
NNNNNNNNNNNNNNNNNNNNNNNNNNNNNNNNNNNNNNNNNNNNNNNNNN
NNNNNNNNNNNNNNNNNNNNNNNNNNNNNNNNNNNNNNNNNNNNNNNNNN
NNNNNNNNNNNNNNNNNNNNNNNNNNNNNNNNNNNNNNNNNTTTAACTAT
TTGTTTAAAACTAAAATAAATATGTGTCTGGAACAACAACATTATATTTT
GTATTAATAAAATGATCGTTTCTATTTTATCTTCCAAGGGGGGGAAAATA
AATGCCTTTGTTTTTGTATTAAATTTATTTCAAAAAACATAAAACATTAT
TTTTTTTGTTGCTTGCAACAGTGTCTTTAAAAAAAAACATTCAGCTTAAA
AAAAAGTTGTGTTTTGCCAAAGATAGACTCAAAAAAAAGGAAATTGTATG
CCGTTTCTATTATTTCTTCCAACACTGTAGGTTAAATCAAATATAAAAGA
AATCTCGCAAGAACGACCATTATTAGGATGGGTGAAATGTATAGAGTAAA
AAGTAGAAATTGATTAACATCGGCTATGCCGTAGTTATATCATCTATACC
CCTGCAATAATAATACATGGAAATTTTGATTTAGTAGAGAAATAGGGTTC
ATGTTGTTGTGGACTTGAATGGAGCAACAATTAGAAAGAAGAGCGCCAAT
TGGTTTTTCTTTTTCACTCGCTTTCATTTGCGTATATACATATTTCTCTT
GTAGTTCTCATTACATAACCTTGACTGCTTAGGATCTCCATCTCAAACAG
TGTGTGTTTAGATAAAATCCGACTAGATTCAAGTCCATACTATAGGTTAG
GTTTTATTCATTTAGACAGACAAACGGAGAAGTTTGGGCAGCTCATCTTG
TGGGTTGTTGCAGGGGTATTATCAGTGTGGTAAGCAGTAAAGCAAGCAGT
GCATTAAGCTAGTCACCGTGCAGACGAAGAGTCTGCTTCTTCTTCTTCTG
ATTAAGAATACAGCAGAATGAAGAGCACATTATTAATATAAACATTAAAG
TTAATTTCTACACATTCTCAAATAATCTATTTAATATTTAATAATAATAA
AAAAAAAAAATACCTTTTAAAATGCCGAGATCGTTGAAACAATTGTGTGT
TGGTCGTGTGCGAGACGAACGTTGGGGGCGAATTCTCTTTTTCACTCTCT
CAATTCTAAAAGTAACTGTAAATTAGGAAACGGCACCACCACAGGGGAAC
GAACTACCACGAAAGGGGTATCGCAATAGGGAAAAGAATGATGGAAAGTT
TATAGGGGGAGAGTTTAAGTAGCAAAGACAGCAAAAAGGGATATAAACAG
AATAGAAAATTGTGGAAAAAAACAAAAGTGAGAAGTAACAGAAAGCAGGG
TTGGATGGGATCCAAGGCGCCTACAAGGACAGAAAGAGAAAAAAGGATTA
TCCGAGCGTCTCTCCCCCTATCAGCAAGGTAGTGAAATTGAACCAAACCA
ACCAAAAGCAACAAATCGCTCTTCGCTTCGATCATCAGATCAGAGAAAAC
GCTANNNNNNNNNNNNNNNNNNNNNNNNNNNNNNNNNNNNNNNNNNNNNN
NNNNNNNNNNNNNNNNNNNNNNNNNNNNNNNNNNNNNNNNNNNNNNNNNN
NNNNNNNNNNNNNNNNNNNNNNNNNNNNNNNNNNNNNNNNNNNNNNNNNN
NNNNNNNNNNNNNNNNNNGGATAATAATAAATATTATTATTTGTTTTTAC
TATAAATATTTATATTTTTATAATGCTAAANNNNNNNNNNNNNNNNNNNN
NNNNNNNNNNNNNNNNNNNNNNNNNNNNNNNNNNNNNNNNNNNNNNNNNN
NNNNNNNNAGCTTGTCCTTGCCTTTAGCTAAGTTTAAGATTTTTACTATT
TGATCANNNNNNNNNNNNNNNNNNNNNNNNNNNNNNNNNNNNNNNNNNNN
NNNNNNNNNNNNATATAATTGATTTTCTCTTTCGCTCTTACTTTTTATCC
TGCTGCTGCCTCGAGACAAAGAGATCCCCACCGCAAACGAACAAAAAAAA
ATTAAAATTTTGTTTTGTAAATTTGAAATTAAAATACAAGAAAAAAATGA
ATTTGTTCCCCTTTTTTCTCATAACTTTTTGTTGTTTTTTCCTTACACGA
GGCTTTTTGAGCNNNNNNNNNNNNNNNNNNNNNNNNNNNNNNNNNNNNNN
NNNNNNNNNNNNNNNNNNNNNNNNNNNNNNNNNNNNNNNNNNNNNNNNNN
NNNNNNNNNNNNNNNNNNNNCTCTTTGCAGGTGTAAATGATGGACAGTGT
GTGGGGAAAAGGGGTCGGGTGGTTGAAGAAGTTGAGTGTGCGTATATTAA
ACAAAAAAAAAAACAATAAATAACAATCGCCAAATTGTTTAATAAAGTCG
ATTCGATTTTTCTTTACCCTTCCTCTCACCCGCTTTCTCTCTCTCTCACT
AGCTTTTTACACGCTCAAATTTCGTTTGTCAATTTATGTTTTTAATTGTG
TTTGTGTTTTTTTGTTTTTGTTAAAGAAACATAATGCCATTGTTTGTGTT
TTGTGTGTTACTGTATTNNNNNNNNNNNNNNNNNNNNNNNNNNNNNNNAT
ATATTTCATTATTATTATTATTGTTGTTGTTGATTTTGTTGATTTCTTTT
TATTTAATTTATTTAATATTAAAAATTTTTATATAGGTTTAAATTTTAGT
TTTATATGCAATTTTCTTTTTGTTTCATTCATTCTTCCTTTTCTTTTTTT
TTTCTTTTTTCTTATATTTTTTTTTTTTGAAAAAAAACGTGCAAACAATG
TGTAAAGGGGAAAGCCGACAGCCGAAATAATTAAATCNNNNNNNNNNNNN
NNNNNNNNNNNNNNNNNNNNNNNNNNNNNNNNNNNNNNNNNNNNNNNGTA
TGTATCAAATGCTTCCAAAATACATTTGAATATAGTCCGATGAAACTTTT
TTCCCTTTTGTTTTTTCCTTTTAGTTGTATATTTTGTTTATATACATATA
TATTCTTTTTAGCTATATATTGTAAAATCTAATTGGTGTTTTCTTCCTCT
TCTTACATATGTATGTCAGTATATACNNNNNNNNNNNNNNNNNNNNNNNN
NNNNNNNNNNNNNNNNNNNNNNNNNNNNNNCCGTTCCGTTATATTTTTGA
TGTATACATTAAGAATAGGTGACAACCCTAGAATTGGCTTTATGTACCTG
TGTACTGTGTGTGTCTTGCCTTACGTCATTTACGTTATATGTGTACCTAT
AAANNNNNNNNNNNNNNNNNNNNNNNNNNNNNNNNNNNNNNNNNNNNNNN
NNNNNNNNNNNNNNNNNNNNNNNNNNNNNNNNNNNNNNNNNNNNNNNNNN
NNNNNNNNNNNNNNNNNNATCTATTGCAAATTATATACTTTATCTGAGGT
TTGTTCAACAAAGTTCATTAACTTGAAGAAAAGGAAGCTTACGGTCTCAT
GTAATTCACGATCAAATGGAAGCGTTACATTGTTTTTTTTTGTTTTATTG
ATTTTTAGATGAAAAATTTAAGTGAAAATGGATAGAAGAAGTGATGGTGC
GCCCAGGAAGTGTATTGAATCCATATTACGATCTACTATATGGTGATCAA
TGTTGTATCGTAATCGACCAATTGCGATTAATTGATTGTTTCTATCGAAC
TCAAAATATCGGTTATACAAAAAAATATTGTATGAAAAAACCAAGTGAAT
GATTGGCGCTGATATAATGCAATTTATAACAATCTAATTTGAAATATTAA
GGATTTTCCGATAATATTATAAACATTTTGTAGAAGAACAAAGATAGAAA
CAAAGATCCAGGGCAAGAAGGTACAGTCTTTGTAGTCGTCGGGGTCACCA
CCATAACAAAGTAGTTCTGTTTTAATAGCTATAGAAAAAAAATTCGTTTG
ATTTTAATGTGTTATCTTGCCTCTGTCCTCCNNNNNNNNNNNNNNNNNNN
NNNNNNNNNNNNNNNNNNNNNNNNNNNNNNNNAAGATTTTTTTTTTTAGA
TTTATTTACAGCTTTTATTTTTATTGTTTATTGTTTTGTATTTATCTCTT
TCAATCGTATATTATTTTCATTTAGCTTTTCCAACTCATATACACATTGT
CTGCAAGTGTAGTAGTTCGTTCTTTAAAAATTTGTCATATCTTTCGACAC
TTTGTTTGGTTTTTTCTTTTGCATATTTTGTTTTTGGGTTTTCATAGTTC
NNNNNNNNNNNNNNNNNNNNNNNNNNNNNNNNNNNNNNNNNNNNNNNNNN
NNNNNNNNNNNNNNNNNGGATGACTTTGTTTAATTTTTGTTTGATATTTT
GTGATTTAGTTTTTCGTTATTATTATCAGGTGTTGATTTTCAATTATACC
TTATATGGNNNNNNNNNNNNNNNNNNNNNNNNNNNNNNNNNNNNNNNNNN
NNNNNNNNNTGAAATGTATGCTATACAACGAAAGGGGACTCTTTANNNNN
NNNNNNNNNNNNNNNNNNNNNNNNNNNNNNNNNNNNNNNNNNNNNNNNNN
NNNNNNNNNNNNNNNNNNNNNNNNNNNNNNNNNNNNNNNNNACTGTGAAC
GTAAAACAAAGAAAAAAATAATACAGCATTTAGTCATTTATTATTGTGAA
AATGGCATACACATGGAGAGAGAGAAGGCAAGGCATAAAGAAGGAAAATG
CAAGAATTTAGAAGAAACAATGAAATATAAGAAGCAGAGAAAGAGAGAGA
GCGCGGAATATGGACAAACAACATCCCACACAAACAAACAATATGTTTGA
GAAAAGTTTAATGCNNNNNNNNNNNNNNNNNNNNNNNNNNNNNNNNNNNN
NNNNNNNNNNNNNNNNNNNNNNNNNNNNNNNNNNNNNNNNNNNNNNNNNN
NNACAAAAACAGAACACTATATCTGCTTTCTTATCCCTGCTCTGCTTGAT
GCTTGTGGAAAAATAAAACGGCAGTGCAAGCAGTGTTGCCTAATGACAGG
TGAATTTACATCCACTGCTTGCTTGCACATCTTCTGCTTCTTATCGAAAA
TGCGGGTAAATGACTGACGACAAACAATAATTTTAAGGTGTTTGCTTGCT
GTTAACGCCCTCTTCTTTTGTCTTGCATCATCGTCATCATCTTCAGCCTT
TTTCTGGACATTATTTGCACTAATAACTTCTTAATTCATTATCATTTCTT
GAAAATCTTCATTGAAATTGCTTTTTAGTATGAAAGTAGATAAAAAAGAT
ATATGAAATAAATGAATTGTTAATATAAAAAAAATGGAAATAAAAAAGTG
TAGGAGAAAGAGGAAAGTAAAATAATTATGAAAATGAAATGTATATAGGT
AGATTGGATGGTAAAGTGTTTAAGTATNNNNNNNNNNNNNNNNNNNNNNN
NNNNNNNNNNNNNNNNNNNNNNNNNNNNNNNNNNNNNNCAGTAGTAGTAA
TAGAGATATATAGAAATAAATTTTGTTGCGTTTGGCTTTTTTTTTTTTTT
TTTATAAGTTTTGATTGAAGTAATTTTGGTTGGTTGGTTGGTTGCTTAGT
TAATTTTTTTTTTTTTTTNNNNNNNNNNNNNNNNNNNNNNNNNNCAGTTT
TCATTTTAAAACTTTAGCTTGGTTTTTGTTGTTGTTTAACTTTCAGATTG
GCTGCCCCCAATACACAATTGCTTCACGATTTTTTTTCAGCATTTTCTCN
NNNNNNNNNNNNNNNNNNNNNNNNNNNNNNNNNNNNNNNNNNNNNNNNNN
NNNNNNNNNNNNNNNNNNNNNNNNNNNNNNNNNNNNNNNNNNNTCAAGAC
TTAACCTATTTGTTTTCTTTTCGTTTGATGTTGGTTTTTATCTCATTTTT
TTTTAATATTTCCTTTTTTTCNNNNNNNNNNNNNNNNNNNNNNNNNNNNN
NNNNNNNNNNNNNNNNNNNNNNNNNATTATTTAAAAAATACAATTCGTTT
AATACCTAAAAAATGCTTAAATACANNNNNNNNNNNNNNNNNNNNNNNNN
NNNNNNNNNNNNNNNNNNNNNNNNNNNNNNNNNNNNNNNNNNNNNNNNNN
NNNNNNNNNNNNNNNNNNNNNNNNNNNNNNNNNNNNNNNNNNNNNNNNNN
NNNNNNNNNNNNNNNNNNNNNNNNNNNNNNNNNNNNNNNNNNNNNNNNNN
NNNNNNNNNNNNNNNNNNNNNNNGGGGGTTGGGAAGGGGGAATACAGAAA
