# Supplementary material for: SMCis: An Effective Algorithm for Discovery of Cis-Regulatory Modules
Source: PLoS One. 2016 Sep 16;11(9):e0162968. doi: 10.1371/journal.pone.0162968 (PMC5026350; doi:10.1371/journal.pone.0162968)
Supplement: S1 Datasets — (ZIP) [file pone.0162968.s001.zip › dataset/Drosophila/Masked/dwil_gk21719.fa.masked]

>scf2_1100000004513:1196047,1236046
AATGAGAGTATCCACTTAATGGTGCGTTTAATGCCCATNNNNNNNNNNNN
NNNNNNNNNNNNNTGGATATAGCAAGGATGCGTAAAGCGTTCAACATTTC
GTGGTGGCATAAAAAATTGTACAGCTCACTCCTCGAGTGAGATGGTCTTT
GACTAATTTGCGGCCAAAGACAAGACAAAGTGTCAATGTGTGGCCATAAA
ATTGCCCAACACCATGTGGAGGAAAGGGAGCAGGAAGGGGAGGAGGAGCA
AGATGCTGGAATAACAACTTATTGCCCGTGTAAGCAAAAACCAAAAAGAG
GCAACGAGAAATCCTCCAACCAACATGACTTTCTCAGGTCTTTTGTGATG
TCTGCAGTTGATTGCATTTGCCCTTTGTATACCCTTCAAAAAAAGAAGTC
ATAGAGGCTAATAATCTCAGTTGGTTTATATAAAATGAAAATTATTCGTT
ATCCACAATGGTTTCCATTATCCCCGACGGAACTACTTTTTAGTATTGTT
TCATCAGGGGAAACTCCACCTGCGTCGGCGTTTGAGAACTCGAGAACAAC
AGAATTGTAGATTTAGTAGGTCTCCACTGAGCCACCGACTAGTCAGTTAG
TTTATATAGAAAAGTTATATTTGATTCTATATAAAACTAAACTAAATTCT
ATATAAACTATTCTATTTCTATCTTATTGAAATTTAACCATAATTTCATT
ATTACTTTTCTCGATATCAATTGGACCGATTGAAGGTCTATTTTATAATC
AAAAATTGTTTAAATAAATGTATTGTATCTTAAAAAAAGTCTTGATACAA
CGACTTGCTCATTTTGGATATGTCCTTAATTAAATTCAAAATTCCTGTTC
TTTATACATATAATGGCCCTTAAAAGCTTCTTAATTATGAATTCAAATCG
TTTAATTGAAACATTTTGGAACAATTCCTAATTGTAGTTTTGCAAAATTA
AAAGTTTTTCTTAAAAATTAAGAACTTTTCAACTTATTTTGGTTATTTCA
CCTATATTCCTTCAGACTGTTGAATTTCAAAACGATTTTAGAAAATATTC
CAAGTCAGTTTAATAACAATTTAGCATAATTTTAAGCACTTGGAAATTAA
AAAATTAAACATCAACAAGAATTATTATTGATATTCACCTTATCGTCCTT
TTTTAACACTTAACTTATATGATTTTAAATATGTTACCTTGTCTGTGACA
TATCCTTTTCACATGTCCAATGCCCCAATTGTACACAATCTAAATATATG
GATTTTCAATTCACAAATTTTTGAGTAATTTTTCAGAAAATTTTAACAGA
CATTCGACCCAGTGTGAATTCCATGGAATGATGTATTTTTGTACATTTCA
GATCAAGATCAGACAATCGTTGATGGGCAAAAATTTGTTGCATGATCTCT
GTTCGGTTCCACGTCAATATATTACAATCATATGTTGACAAAAAAGCTAT
CAATTCAAAATCACATAGTTATATGTAGGTTCTAAACTTTAACTTGTATA
TAAACTTATCAACCACACAGAACTTATAGCCTGAATTGATCGCTTTCACG
AGCAGCATAAAATCGTCTAATGAGTAATAGAAGTGAAATTTAGTCAATAA
AAAGTTTTCTTTAACTTCTGTTGTAATCTTGGAATGAAATGCCCTATTAT
TAGATTCTTTTGAAGTCTTCGAAAGTAATGCCATATTTTCGTGTAAAGCT
CATGTCTCCTTCACACTGATTCGCTTAACAAGGATTTGGCTAGGTGAGCA
TTGTTGTATGTTTGTCATGGATTCTAATACTAATACATAAACAGTTCAGT
ATATTAAATATTTAACTGTTGTCCTAAAATTATATAACTAATCCCTTATA
TAATTTTAATACTTTTACTCATTTAAAAAAGATTGATAAACAATAGGAAA
TTATGCCCAACTTGAAGAGCCATAGCAACTTTGGCCTGAGTATCATTTTT
GGCTGAGTATCATATAGTTTGGACTCACATTTTATCCTGTTTATAGAAAA
CTATAATGATCAATATTCTATTTTGATATCTTTAGATGACCAATTGTATA
GAGTATGCAATGTTCGGCATGAGTTGAATTTATGTGCCTTTTTGCCTCTT
TGGCCTAAGCGACGGTTTTTACGATTCGATGACACTTACCCTCTAATATC
CTTTTTAGCACTCGGGATAGGTTTTTATTTCTTGGCTTTTATTTCCTCGA
AACTATTTGCAGTTTGTGTGCATAATTTGCTAGAGCCGAGTCATTTCTCT
ATGTGAGTTACATGGTAACCACATGAAATTGTTCAATCTCAGCCACACAC
ACACATGTGTGTACATAAAGGACACTTGTCAGCTGCAATGTCACAATCCT
TTGCAGGTTGCCACAGGATGTGTAATGTGAGAAAGATGCCAGTGAAAGTG
TTTCTTTTCCCACAGACAGATCCGCGCACACATGTGTGAAAGGATGTCAT
GGGAAAGTGATTGCAGCATATGCTGCTTCTGCCAAAGGATGAAGAATATA
TCCTTAACATTACGCTGCAAAAAATTGCGCTATTAATGAATGTAAATCTA
TATAGAGTAAAAATTCTATAAGCGATCATCTTTAATTAATCTTTTACTTC
ATGCTTGACCAACCGCACTAATTTCGAGACACAGAGAGGGGGGAAAAAAT
GCTGAGCTGGTCAAGCGTAGATTATGCAAGGAGCNNNNNNNNNNNNNNNN
NNNNNNNNNNNNNNNGGTAGAAGAACATGTGGGAGATAAGAAGTCAGACG
GCTAGATATCCTGTGGCGCACATAGATATTCCATAGAAAACTCATGAGAT
GCTCATTACAGACCAGACAATAGCACACAAAGGGCGAAAAAAAGGTTGAG
GATCATCATCAATAATGTGAAACATGTTGCGAAATTTTAGAGCATACACT
TAAACCTTTTTTCTTCCCCTCTGTCTCTCTCTCTCTGGACAATATGGCTA
ACAGACAAAAGCAATAGAAAAGAGATGAACCAGAAGTAGGCTGAGAGATC
CAGGCCTCAAAGGCTAGCCGATGGGTATAAAAGGACAAAGGATTTCAGTT
CTTTTTTTTTCTTGCAATGTCCGGCAAACAAAATGGCTTCGTATTACTTT
TTGTTTTTGTTTTGTGGTTGTCCAAGATGCAATATTGCACAGTGCTTTAA
AGAGGGAAAGAAAGAGAAAGAAAGTGGAAGAGATTCCACTAAGCAGCTGC
CCAGTGATTGAGTTGCCCACTGCCGAAATGTCAACTCGATCCGCTTTGGC
AAAGGCAAACACAATGGAGGGGCTCCGGAGCTCCTGCTGCTGCTGCTCCC
TGAGCTCAGTCAACCACAAGATGCCATCGCAGGTTGACGGCTCTTATCAT
CATTTGTATCTCGATCTGGCTCTCCATCTGCATCTTTGCTTCCGACTCTT
TCAAGTGTCTCTGTGTTTGTGTGTGGGAATATAGGTATATATAGGTCATC
TGATATTTTAACAGGTTCTCCTCTCAAAATGGACTGAAATTGGGCGCTAA
AATGTCAAAAATGATTCGTATTGATTGAGCTGCTAACCGTTTTGACTGTT
TATCATGAGAAATTATCTACTTTTCTACTTTATCAAGGATTACTGATGTC
CTTTTTGGAGCCAACATCTTGTATTACACCTTTCATTATCAGCATCTAAA
TGTCTTTAATTGAACGTAAAGGATTCCAAGAAATGCCATTAGTCACATAC
ATTTCTCACGTAGCTCAAGTTAAAGTTGATATAAATTTAATGACTATTCG
CATTGAGTTGCCTTCCTCCCTCCCTCTCCGCTACCCGCATGACCAAGCCC
GCTTCTATGGAGATTTTTTTTACAAAAAAACGCAAACAATTAGCAAACAA
ATAGAAGACAAAAATTTGCCTAAACAATATGTATGAAGCCAAAAAAAAGA
AAAGAGGAAAATATACGTATTTCATTTGAATATTTGTTTGGACTCGCCAA
TTGTTACGCCTCCATATAACCATAAATTAAAAGGCACTTAGACGAAGAGG
AGGGGCCAGAGAGTTATGTGTGGAGGGGGGAAATTTGTACAATTGATTAA
CAATATATGAGGAAATATTTAGTTACGTTTGATTAAAAGTAACCGAAAGA
AAACAAAAATGTCATGCCGGATATGCCAGTTAGTTGAAAGAGCCAACCAA
CCAAATGAGGTGATTGAAACTACATAACATTCATATATGCGGGTTGAGAT
CTCCCCTACTTTTCCCCCCATCAAGANNNNNNNNNNNNNNNNNNNNNNNN
NNNNNNNNNNNNNNNNNNNCGCAGAAAAACCTCATAGAGCTACCACAGAA
AAACGCCCATTTTTTCTTGCCTCAACTTTCACCTTTATTATATTGCAATC
TGATAAGCGATCATTAGATTTACCTCTCGCGGTCTCAAATTCAATCTGCT
ATCGAGCAAAACCTGCGGAAATCGAAAATCGAAAACGGAATTTGAATGCA
CCCAAAAAGAAGAAGAGGCGTTGACGTCCTTTTTCACTCATTCACCTAGT
TATTGTTCCACATACAATTTGATGAGGAAATTATAGAAAAAAAAATTCAA
CCAAAAACGAAATTGAAAGTCGTTTTGGACTACACGCTGATACCGGAAAT
GGTTTCACTTTTATTCGTGGAGCGCCTCGCTGATTCTGATTTATGTCTAA
NNNNNNNNNNNNNNNNNNNNNNNNNNNNNNNNNNNNNNNNNNNNNNNNAT
TAGTCCTAGTTACCCAAGTGTCAGGTTACACTTTAAGGGATGGCTCTAGG
ATCTTAATTGCTTGAAAAAAATAAAAACGAAAACTAAAATTCATCCAGGC
ATAATTTTATTTTGGGTTATTTTATTTTTTGGGGCAGGACTTTAAAATTT
TGCATGCTCAGATAGATTTCTTATTCCCTATTTAGATCATCCATCACTGC
CCTTTGGTCAGCAGGTCAGTCTTATGCTGTTTCCCACATCCTTTTATGCG
CAACAATGCACATCCTTTTTGATTTGGATTTGTTATGCCATTGTGTGAAA
GGATTTCTTATAGGCTCTAATGATTCCAAGTCCTCTATAAGAGAAGAAAA
AACACTTTGTCACACTATTCCCCACCCCCCTGCCCCGTGTTTTCTGGGGT
CCAAGTTCAAAGCCCTTATAACCGGCGACTATGGTGTCTGTTGGCGCCAC
ATAGCCAAATATTTAAACTGACCAAATTGGATTACCTTTTCCATAGAGTG
GTTTTTGTATCGATAAGACTTCTGCTTGTCTCTCTGCCCACTCACACCCA
CTCAAAGTACACACCACACTCAGCACTCGCAAGGCCAAGTTCAGCAGCAA
TTTTAATTTTTGTAAAATGCGTTTTCCTCGTTCTTTTTCTTTTTGCTTTC
TTATCATCTTGGAGTTCAGTTTTTCGGTGACTTACTTGGTGACAGTTGCC
ATTCGATTGCAATTGCAATTGAGTAAACAGAGCCGGAAATGCATTTGCTT
TCACCGACAATGACAACGGCCTTATCTTTCGTTACTCTCCTAGAAGAAAT
TATATATGTATTTATATTGACATTTTTCGTTTGTAAAATTCATTGCAGTC
GCTGTCTGGAACTTATCTTTATGAGTTTCTTACTCATTTGCAAAGGGTAA
GCTTGTTTGCATTCAAAGAGAGTCAATTTTATTGACATTGTATTGACTAG
ATTTGGCAAAAATGTTGAAAAACAAAGATAACTTTAAGCAAAATTAAAAG
GATTCGCATTTCTACCACCTAAATTCAAAACTTTCAAGAAAATTTACATG
AAACAATATATTGAATGAAATGATAGAAAATGTTAGGCAAATTATCTCCC
CACTTTTAAAATGTTGAGCTTCTCTAAAATAAAATATAAGTTTTAGAGGT
TTTAGAGCATTTATATTCAGGTATTCATAATATTCATCATATTCGTCCAA
TAATTGCTTGCACAATGAAACAAGTCACACAAGTTTAACTTCAACATCGA
AAAGCGAAAAAAGGAGTACTATTTGTAAATTTTTTGTATCCACATTTATT
ACCATAGTTATAAACTATAGGAATGTAAAGAAATACATGCAAGAACTCCA
AAAAACACGTCAAAGAAATACAAAAATTAGCACAGAGGTAATTTTTAATC
TGTTTATTAATTGAATATTAATTTGAATATCTTGAAAATACCTTTATAAT
TATTAATTATCAACTTCAAATCAACTTAATTTTTCAATTTAAAAAACCAA
ATACCTCCAAGCAAAATTCATNNNNNNNNNNNNNNNNNNNNNNNNNNAAG
ACCTTTTAAAAAAAGAATGAATTGTTTGGGCTTGTGAATGTTTTTTTTTT
ATAAATGATAGAAAAATCGAAGTAAAATGAATCCATTCGAATTAAATTCA
AATGAATGAATGACAACTATACAATGAAATGAGTGTCAAATCTCCAAAAT
ACTTTTACATAAAAATGCAATGCAAGTTGGACCAGANNNNNNNNNNNNNN
NNNNNNNNGCATAAACTATATGTAATTTAGTTTATTTAAATTTAGTCTTA
AGTAGCAGTCTAGGGTAACCATTTGCTTAATTACCTTTTGGTCCCAATTT
TCACAAAACAAGCAATTGATCAAACATATGCCTTTGGAAAATTTACAAAA
TTTTTTTTTAATGAAAACGAATCAAAATCTGATTTATTGTGGAATTCTCT
TCCCAACTTGTGTGAGAATTTCTGAGTGACTTTCTTCTCTATAACNNNNN
NNNNNNNNNNNNNNNNNNNNNNNNNNNNNNNNNAGATAGAAGAACCATTC
TTAATCTCAATATCTAATATTAAACGCTATCTATATAAAAATAAAGATCC
AGTTCTAGTTAGTAACCATATGAATATTATAGAATATCTCACAAGACTCC
ATACATATATTCTTANNNNNNNNNNNNNNNNNNNNNNNNNNNNNNNNNNN
NNNNNNNNNNNNNNNNNNNNNNNNNNNNNNNNNNNNNNNNNNNNTATATT
CTAACTTCTATAAGTATATAAAATATATTAAAACCTCAGTCCAGCCGAAG
CATCAAATTCTTATCATTTCTATTAAATAATATCGAAAACTCACGTTCAC
CAAAAAAAAAGAGCCACTGTGCACAGTTCTGCGTGCAATTTTCAGTATGA
AAAGGATTACGGCATAGATCAAAACATGAATTCTAGGGCAACTTGTCACT
CAAATTATGCTTGCCAGCGGCATAGAATCAAAGGACCCCACAAAAAAAAA
GGGATAATCATTTCAACTTCAGTCGGGCATCATGTCTGTTAATTTGTTAT
AATATCACGTAAGAATGACTGGACTGGAATCAATTCATCTCTGTGTATGT
ATGTAAATGCCGCAAGGTGGTGACAACTCAATTTCCTCATCATCCTCCTC
GTATCGTGTCAAGACACTGAGTCTTAGTGCTTAGCAACTGAAAGAACTAT
CTAGAAGTTCGACGTGACCCTGTTCCAGTTTTGCGCATGCAAAAAAAAAA
GAAGGAAACCCAATTTAAAGGTGCAAAAAAGGTTAGCCCTTGGCTCTGTT
GCTTAGTTACACAAAATGCTCGTCTCCTGAAACAGGACATAAAAAAAAAG
AATAACAAATACTTATACTTAAGTTACACTCAATTTAGGAAATTGGGTTT
TTAGTTTCCTCCTAGAAGAAGGAAACTGATGAAAATGTCTCTTTTTTTGT
TTTTGGTGGCGTCAAGCATGTCTCTTCCTGTGGATGGATGCATCCACTTG
TCGTCCTGTCTGGGTTTTCGTTTTTATGTTTACTCAGTTGGTTGTGCAAT
GCATCCTTTTTAGGAGTTTTTCCCACTGTGGCATTATCCTTTTCAAAATT
AGTAAGTACTTCACATGACTAACTAACTATAGGCCACACAAAGGACAGCT
GCATCCGCCGCACTCTTCTAATCAGTTGAATAACTCACAGTGATTTCTTT
GGCATGACTGGAGATTTTTATTTGACAAAAAAGTCAAGACAAAACTCCTT
CNNNNNNNNNNNNNNNNNNNNNNNNNNNNNNNNNCTGAAACTTTTCAGCC
ATTGAAAATTTTCATTCAACTACTATTTCGGCTACTGAAGTGCCTCGAAA
AAAGGGAATTATGATTAATGAATTCTAAAGTCAAAATGATGATGGAAAGT
TGGCCAACTGGCTGAAGAAGTGTCCTTGTACGAATTTTTTAATGGTAACC
GATCCCAAAGACCAAGTCAAAAGGCCAATTGACNNNNNNNNNNNNNNNNN
NNNNNNNNNNNNNNNNNNNNNNNNCGACTTGTGACTTTTATACAATTTTT
TCCATGAGAGAAAAGGAGAATGAGGAGCCTATGCAATCCATAAATCATGC
CATTTGATTAAAAGGACACCCAGATAGGAGACCTCTTACACCTACTATAT
AGATGTCCAAACGAGTTGATTAATCGTTTAGCGATTTTTACTATATATAA
AGTTGGTTGTTTCAGTTTTTGGTTACGGCCCAAAGGATTGCCCGTTAAAA
ATTGCAATTTGGCGCGCTTGTTGACAAGTTGGAAGCAAAAAAAAAAGGAA
AAACATCAAAGAAAATGACAGGCNNNNNNNNNNNNNNNNNNNNNNNNNNN
NNNNNNNGCCACTCTGTGTGTCAATTGTCGCTCAGCTGTCAACGACCAAT
CAATGCAATTTACAACTTCATTTTTCGGTTTTTTTTTTTACTTTTTTGCA
AATTTACACTAACAAATTGACAAGAGCAAGGACAGCTTTGTTGACAGTTG
AACCACTAACAAAGGACACACACAGATGTCCTTCAAGTTGACCAAAAAGC
TGCTCATGCGTATGCAATGCGATACTTTTTCTCCCCATTTTCCACCTTTT
TTTTTGAGGATTTTAAATGTGGTTTTCTTTTTTTTTTTGTGTTTGGGTGA
CTTTTCTAGGACTTCTTTAATTGCCAAACAATTGCCGCCTGATTATCCTG
TCAGTTTTGTCAACTTTTGTGCGGTTTCCTTACTACTTCTTCTACGACTA
CTTCTGGTGGTTGTTAATTGGATTGACATCACGTCATCATGTGGCACCTT
TCCGAAGGTCTTTTTGGCGCCACGCAAAACGCGCCTGTCCCGTTGCCCCA
TGAAGCTCACTCTTATCACATTCACACTCAAAAATCTAACATAATTGAAA
TGGAATATAAGTATATATATACATAGAGGTACTCGTAATTAGTTCTGATT
GCGTTGCAATGTTTTGATTAACCCATTTAATGCCGAAAAAATACAAAAAA
TTTGCGATAATGTTTTTTGCAAAAATGTTAAATGTTAATTGGTAATTTCA
AGTGTTTTAAATATATATATTTTTAGAAATTATATTGAGGGTGAGTTACA
TTTTCAAAGATGACTTCATTGTTTTCATTGGGTTAATCGTTTAGCTTTTT
ATTATATTGACTACGTGATGACATTAATGCCGCTGCGATTTCGATGTTTC
CAAGTGTCCCACCGCACTCTTTGACACCGAAAGGAGATTCTTTCCATGGT
CAAGTTTTTTTGATTCTCTAGAATCAAAATAGAATATGTGTGTGTGGCTG
ATAACAAACTGGTTGACTTGAATTTGGAAATCAAATAAAAATATGCGAGC
CCGGGTGCATTGGACGACCCGATGATAAGCATACAAAATCCTTGATCTTG
AAGCTGCGTTTCAACTGGCAAATTTATGTTGCTTAAATATAAAAAACGAA
TCAAGTGACTTCCAAATGCCGTCGACAACAACACAACGTCGANNNNNNNN
NNNNNNNNNNNCTATTTAATATGAACGCATCTAATAAAATAATGAAAAAT
CCCAATCGCAATGGGTCTTACTTTAAGTATAGTCGAACCTCATATACCCT
TTATACCCTCACTGAACATTGAGAACTTTAGTTTATTACAAAATTCTTAT
TAAGATTTCATATTATAGAATTAATCAGGTCTGCTATCGTTCTCGATTCC
GAATGATTTGGTACGAACCGAATTCGAATTCCTTTTCTAAATGCGAGAAT
CCAAAGGAATTTTCTGTTTCAAATCGTTTGCCAATTTTCTCATTAATACG
TTTAAATATTTATTTATTAGTTTTGTTTATATTTGGAAAACAAACTTAGA
CGTATCCATGTACTGTCTAAGAATCAGACGGATCAGAATACTATATCATG
TAGCTGCCTTACAAACGATGAAATTACCATCAACAATGAAAGTCTAAAGT
TTTTTTTTTATAAAACAAGTTTTTTAATACTGAACNNNNNNNNNNNNNNN
NNNNNNNNCGAAAAATCGCTTTATTTTTTACAAAAAAACTTGTAAAATGC
CGATGCGCCACATTACTCATCGCGATTTTTGACAACGCCAATTATGTATG
TTCGATAAAACCTCTATAGCTTTATAACTTAGTGACTAAATTCGATTCTT
TTATTAATTTTCAAGAATAATTATTAGAATGTTATTAGAAAATTGTGTTG
CGAACCGAAATGAACATGCCCTGTTTTTGTTCTAAAAACGAATTTTCATT
GAAATTTTAATGCCACTTTTTACGATTGTCTATCAACGACAATTATATTC
GATGTAAAATATGTAAAATTTATTTCATTTTCTAGGACTAGAACTGGAAA
TTTGTTAAAGAATCATTTAAAAATGAAACATATACACCCAGCGACAAAAA
AAAGGCCGCACTTTAAGGTTATTGCAACTTTTGCCTTCTCTAGCTCGGGG
TTTCCCCAAATTGTATTTAAGTCGCTTAACTTTTATTTTGGGGATTGTTT
TCTTCACTTTTTGCAAAATTTTCGACTTGTCGGTTGTATTACTTTTGTCG
GGATTTACATTCAAATACAAATTTATACCTAAATTATTAAGTTTAGAAAA
TTTTTAAGCTAAAATGCTTCAAACTTTGTTTTGAAAACAAAAACGATTGA
CATTTCATTCGAAATTAAGAGCAGCAAGTTCGAAAACGTTTGGGAATTTG
CTGTTGACTTGAGTTTGAAAAGTTTTCAATGAAAACGATTCCGAATCGAA
AACAAAGGCAGAATATTTTGGCTTTATATTTTAATTTTATTATTGTCCAA
GTCTGGATAGATTTTAAATATACTTAACAGCAAAAAAAAAGAAGGAATTT
GATGAAAAGTAAATTTTTGATCCTAGTAGCTGAGAATTTTTATACAATTT
AAAATGTTTCTAAGTTTATACATATATAATTTTGGAAAATTATTTCAGTG
GTATATAAGATTAACTTTTATTTAATAATATAATTCTATTCTGTTTCATC
CATCTACATGAAAACGAGGAAAGTCGAGTTTCATCTCACATCTTTCTAAA
TTCAAATTGACTTGTTAAAGTTACCAGAGAAATTTGTATAACATTTTCCC
TCTTCAAGTCTTAAATCAACACCTTTTTCATCTAGTCTTATATCATTTTT
AGTAGCGAAACTTTTAATAAACTATTAAATTATAGAAGTAGTTGATTCCT
TTCATCCTGGTTGATTAATTGATGTGGTAAATAAAAACTTAAATTGGCTA
TTGCATAACCCAATTTAATTTTGCTAAAAATGTTAATTCTCTTACGTATT
CTTTTGGCTTTTTCTGCAAAAATTGATAGTCTTTCTGTTGAAAAATAGAT
GATTGTATTACCAACACNNNNNNNNNNNNNNNNNNNNNNNNNNNTGACTT
GCAGCCAAAGGCAAAGGCCGATAAGACAAGTCTCTGGCGATTGACGACGC
TTTTAGATGATAAGCAAACCAAAAAGAAAAGAAACAATACCAAAAACAAC
ACATAAGACACAGCAGCAACATTCAACATTGTTTTAATTACACAACTGGG
AATAATTTGCATCTGCAGACTGATANNNNNNNNNNNNNNNNNNNNNNNNN
NNNNNNNNNNNNNNNNNNNTGAATGGATGTATTGTGGATGGGGGGGTGTG
TCTTGGTCCTGGAGCGGCACGTGATGACGTTGGCTTCTGAATCTGCTTGG
AAATCCGCTTAAGCAACAGCTGGTAATTTCTGGTGGAATGATGCCACCAA
GTGCCCCACGCAAATACCAACAATTGGGTGGACTTGACTCAGNNNNNNNN
NNNNNNNNNNNNNNNGAACAGGATCATCATCCAAAAGAAAAGGTTGTCTA
AAAAGAAACGTAACATCTTTAGAAAAAATAAACAGAACAATCGATCTAGG
ATAATTGAATGGCAGACTAAGCCTCGTTATATAAGCACAGGAAGTTGAAA
TCTTGGACAAATTGCATAAATCCCAACAAAAAATCAACAAAACTGGCCAA
AAGGTATAAAGAGGGAAAAATATGTTTTGTTATTTTTGTATTATTTTTTT
TTGGGCCAAACAAAGAGTAGAGAAGAAACAGTTAAGGAAGCAGATGAATA
GAGTTCAGAACGGAAGTGCTACAAATTGATGTATAAATTGCACTTGGTTN
NNNNNNNNNNNNNNNNNNNNNNNNNCTGTGGTCCGTTTTTTTTAATAGAC
ATATTAAATGATGAGTTTTTNNNNNNNNNNNNNNNNNNNNNNNNNNNNNN
NNTTTATGGCTCTAAGGAAATTTCTGGTATGAAAAATATACTTATTTCTC
CTTAAAATCTCTTTCCTGAAACAGAGTTATAATAAAAAGTTTACAAAAAA
AAACAAAACAACTTTAGGGTCTCCAAATCAAAGAAGTGTCTACTATACCT
TGAAGTCAAGGAACTGGATAGATGTCTCGATGAAGTCCGTTAAGCACCGT
TTCCGAGAAAATCACGTAAAGCTAGTTTTTAGGCACATTTTTAAAATATT
TTCGCATCACATTAATCCAAAAAAGTTGTGTTTTTATAAATGATATGAAA
CCTTTATTATCAGAATATAAGAAATTAGGTTTTGCTTATTTTAAAACTTC
AAATTTCAATGTAATTTTTACTAATGTAAAAATATACCTAAAATCTTTCC
TAAACATTGTGATAAAATATATTATGTTGACGAGAAATTGGACCTTAGAT
TATTAATATTGGGTAAGTGGTATAGATGTCATAAGCTAAAAATAAACAAA
ATTTAAAACGCTTGAACATTTTTTGAAATTTCAAAGTACACCATGAATAA
CACTCTGCTGACTATTAGACTCAGGCTTTAGCACAAATAATGTTGTATGT
ATTTGGAAAATATTGAAATTGTTTTACAAAGTGTAAAAATTCAATCGACA
TGTTTTGTTTCGCTTGTGGTATCTTTAGTTCAAGAAGTCCTATATTGACA
TTTAATAATGAAGCAATTTTTTCTGCCAGCAATGGCTTCATATTGGAAAC
ACCTAGAAAAAAACTGTATAAAAATATTCCAGAAAACTCCAAACGATGGA
CTGGATTCTTAGAGCTTCCAACAAATTGTTTTTAGATAATCAAGCAAAAA
TTTTCGTGGTACCAACTTGCCATTCTGACCTTCCTCTTTGGGGCGCCACA
CCAAGGCATCACAGAAGCAGAATAATTTGGTAAATTTAAAACTTGGTTCT
CCACCATAAAAATTTATAGAAATGCTAACAAAAGATTGTTTTAATATTGT
TGGAGGAGACGTCATTGTTAATTTAGATTTATATATATAAAAATTGCTTA
TATTATTTGTTTAAGATTAATCAATTTCTACCACTGTATTTACATTAATA
TGTTCTGAAAGCTTCTGTTACATGACTCATGAAGGGCTTCTTTCTGGAAT
TTGAAGAGGAGAAGACTTATTTTTTCTTACTCCACTCCACATGCAATTGA
GCATTAAAGTTTTGTACCATTAGCAACTGGTCAGATCAAACAAATATAAC
TAAAGTTTTTAAATATAAATCAACTTAAATCCTAGACTGAATACGTGCAT
AGATTTTGTTTATCTAAAAAAATGTAACTCCCAAAAAAAAGAAGTAAAAA
AAATAAATAATGTAATGTCATGACATGATGTCATACATAGGATTGAAGTC
CATTCAGATCATTTGCATTTTTCCCACACTCAATCGTCAACTCACTCACC
GACAAAGCGGAAGAGCGGACTATGGTTTTAATCCTAGGAGGATCACGATC
ACAATCCTCGCGGAACTGCGGTTACTCGATTGCGCCACAAGGGAAATGCA
AATCCCGGCGCTAATCGCAGATCAAGTCCCGCTAATCAGTCTCCTTAAGT
TAACTATAATCCCAGCTTGATCACTCGGATCAGTGGACTAAGCAACATTT
TCCGGCCACCCAAGAAAATTCTGACCCGTGGACAGTGGGCAGTGAAAAAG
GAGGCAGGTATACAATTTTATTTTTGATCGACCATGGTCTGGTCTGGTGG
AATGTCGTCCAACTGTTTTTACTTAATCCCAGGGGATTAAACTTCTTTTT
TTTCTTGGATAAATTGCTACAATTTTTTGTGTTCAGTCCATTTTTGGTGA
CTTTTACCTCTTTCCAAGCAGCTGGGCAATACGGATTAAGAGTGGACACT
AAAAAAGATATTGCGTCTACCTCCTCAGGTCGGAGGCGGATTAAATTTTT
TCAGCAAAATAAGTCACTCTTAAGCACCGCGATTAAGCTTGATCCCCTAT
GGGCAATGGGCGTAATATTGATGGATTTTCCTCTAAATCCGTCTCTTAAT
CTCCGGCTTAGCGAGCGACGCGATTTTTTTCGCGACTCTCGACCCTTGTG
CGTTGTTTTTTTTCACAAGAAGGCGGCCAACTCAGGCCAATCCAACGAGG
ATCATAATTATGGAATTCCTAAACAAGCGACAATACATCAGGAGATGAAG
GTGATGAAGGACTACCTGTAAGCGTGAGTTACCTCTTTGGGTAGCCAGAC
GACTCAGGTAGTCCAGCCTTGANNNNNNNNNNNNNNNNNNNNNNNNNNNN
NNNNNNNNNNNNNNNNNNNNNAGGGGCAATTAAGAAGTCAATTTTCGCAA
AAAGACAAAAGAAAACGATGCGTTGCAGAAAAAAAAGGTTGGCCAAAAGG
AAAAACAATGCAAAAAATGTGCAAAGCTGAACTAAATCCGGCTTAAGAAT
GAGAGAAAGAGAACTCAAAATACAGAAATTTTTGGTTGCTCCTAAAGGAC
CTAAACAGGACAGTATTGCATCATAAAAATTTCTTCTTACATTTGCATGA
TTGTAAACGAATTCGCCGCGAATGTCAGTAGAAACTCTCTCTCTCTCTCG
AATGTCCTTGACTGCAGCTACTTTGACTTGGTTTGACTTTTTTACGCAGG
ACACTTCCGTTTTTTAGCGCGTTTTTTTATGATCGATTCTACCTACTTTT
ATGATCACTCTGCTTTTTAGCTTAGTTTTTTAATGATCTTAGTGGGTGGA
GGTTACTGAACCACAGGTTCTTGAATGACACTTCACAGCAGCTAGCAGCG
ATATAGTTCAGATCCTTTTCTTATCCTTTTTGGTTCACATCTGTCTGAGA
TCATCTTGTTGCTGAAATCTCGTTGCTTCTTTTCAAGCGAATTCCCAGCA
CTTTGCGTATGTTTGTAATTAAAATTAGCCCAAGACCAACCCACCGAAAA
ATTTGTTCTTTTTGGTCCTCTGGTCATTTAGAGTCTGGCCGGATTAGCTG
CTTAATCCGCATACCGTCCCATGATGATAATATATGTAAATGTGTATATG
TGTATTCGAGGTGTAGGTGTGTTCTATTTACATCTATTAGGGTCAACTTT
ATGTCTATTAGCGGCAAAAATATTCAACAATTTCAATGCGTTTTCATAGA
AGAAAACATAAAAAGAAGATAGGAGAAAATTTTCTTCGAAAATGGAGCAG
TCTAGAGCTGGCACGGAAGATAGCATGGCTTAATCCGGGCCTGCTTAGCG
GTTGCCTAATCTTAATCCCAATAGGAAGCTGAACTTGGCTCTCGACCAGC
TTAACTAATCCCCCCACCCAACCGTTTCAGCCAGCTTCCTTAAAGAAATC
AGCTGGATTAGCGTTCCATTCAGAATTCATGGGTAACCCTTGCCAAGATC
TCTAGATCCTAGAGGCATGCGTCTGGCATGCGATGACGATGACGATGAAC
TCTGGGTTCCTCTCTCTCCTCATCAATTTGATATCAAACAGGCGGCGATG
ATTAGTAATGCATCGCACCCCTGTGTGATGGAATCGCGTGCCTGTTGTGT
GCCATAAAAAACCCAAGATGTTAAAACTCATTTTTTTAGGGATGCTGATC
CCTCTTAGCATAAGGGAGAGTCTTGTTTACACATATGAGGAGATGCAAAA
GGTAAGTAGAAAGTAGAAACCGACACGCCTATACATCCTTGAGTATAAAA
TTTCAAATTCACAGNNNNNNNNNNNNNNNNNNNNNGTTTTCAAGGAGATC
TAAGTAATCTCTATATGTAATCTCTTATGTAAAATTTCCTCTGACAACTC
TTTGGCATATGCTGAACAAACTTCTCTCCTTACTTAGTAGTCGCTTAGTC
TCTTCTCTGGTTTAAGCCATATTCATTAGAGGGGAAAGAAAGGGTATTGG
CATTTTTGGTCCTTTCCCGGCATTAAAAAGCGGATTTTATATCCAAAATT
GCGCATTTACATCCGCGGCTTAGGCTCATTCTTCAAAGAACTTGCATCCT
TCTAACTGCCTAACTGTTGCTTAATCCCACCTCTAGAGGATTAGGTGTCT
AAATCGTGCGATTTTCATTAAGAACCATCTCTTCTCTCTTCTCTCCTTAG
CTTACCACTTTTTCTTACTTCTTTTGGGTTTTGGTTAAGTGTGTGTTTTC
CCTTTGAGCCCTTTCCTCTTTCGTTTGTTAGCATTATTATTATCAAATCA
ATATTGTTCGATTGACTATTAAAATCATTGAAGTTCCCGCACCCTAAAAA
AAACAAGGACTCGATCGAGTGTTACAAATAATGATGGGCAAAGCAACCCC
TTTTTGATTATAGGGGCACCCTTTTTTGGTCTTTATTCTGGGAGGGGCGA
GCGGCGCATGCCTACGACTTTAAGCCTTCACTTTCACTCTCTTNNNNNNN
NNNNNNNNNNNNNNNNTGCCAACCACTTGGCTGAAATTCACTGTTATTGT
CTCTATATTGACAGCCCCCTCTTGTCTTGTCCTGCTTTTTGATAGATTTG
TAAAAAATTTGTCGTTATTTTTTGGGTGGAAATTGATGAAAAATTTTGGC
TTTGTTTTCGCTTTTTTCTTTTCTTTGTTTATTTCGACAAAAAAAGGGTA
GAACAGAGGATTTTGTAATACGAAACTGACTATGAACTTTTAGCAGCTGT
TTGTAAAATAATTCCTAGACTATGCTGGTGTACGCACTCGAAATCTATTG
ACCCAGGTTAGTTTCTTTATACACAGACTTATAGACTTGCGTTATCAATA
AAACTATACGCACTTTTTTTTGCCTACTGCCCCACTAAGCCGCTTGACAT
AAGACACGTGCATTGAAAGCATGAGTTTTTTTTGTTTTTTTGTTGGAGAA
AGACAACGAGAGGCAAAAACAGAGACCATCTCGCCACTTTCTACTACTGA
TAATGGGTTGCTGGGCATATACAGACGACTGCTTATCTCTCCTTTTGCCC
GGATTTCAATTAAATCATGTATTACTGATCAACTTAAGCCGCTGTGACAA
TACTAAGAAACCTTTCTTATCAAGCAAACAAAACCAAACTACTAAATGCT
ATCTGAGTAATCCCCAAAACAAAATAGGAAAAAAAAACACACAAAACCTG
GGAATTAGCTCAAGATCGCAGTCCAAAAATTATGANNNNNNNNNNNNNNN
NNNNNNNNNNNNNNNNNNNNNNNNCCAGCGTTTAATTTGTTCTACGAATT
TCATCGATTCGCATGAATTTCAAGTCAAAAGTTGGCAAAAATTTTGTGTA
TGTAGTTTGCGGAGACGCATTTTACGTAACATTATGCAGAGCAAGGATAA
CAAATAAAGGCAAAGGCCGTCCTTTTGGCTATTGTATTGAACATTTCACT
TTCGAAAAATTCCACGGTAGTTCACATTAACCGCCTGCCGTGTGTTCAAG
ACACGACCTTGGGCTTACCTAACTAAGCAAACTCAAAACTCTGAACCCGA
TTTTCATCATAAGGAACGACCGTTTTGGCCTTGCCATAAAAATCTAAATA
AAACCATTTAAAAGTCAATCCGCAAAAGTCACCAAGACGATCTGTTTGAC
TGTGTAAAACTATGTACGTTGGTTTTTTTTTAGAGGGTTTTTCTTTACCT
GAAAACTTGGCAAATGTTGTTGTCGTTAGTTTTTTAGTAGAGTGGTTGCA
GTTTTTTATGATTTTTGTTCTGTTGATGTTTTTTAAGACGTGTGCCAGCA
ATTAGTTAACCATTAAGTCATGCCAACTTCCACTTTTAACTTCCTGCAAC
AGGACGATTAGGAACAAAAAAAAAACTCACTCACTTTCACTTTGGTTCTC
GCCCCTTTTTATTATACTTGGCTTGGCTGAGTGACTTTGAGTGTGACAGG
ATGGGGAAGGGATCCANNNNNNNNNNNNNNNNNNNNNNNNNNNNNNNNNN
NGGCTTTGTTTACTTCCTGTTTACTCTTACAGCGCACGCTTGAGTTTTCA
ACCCCGTCAACGCATCTCTTTTTTCTTGACTTTTGCTATACTCGAGCTCT
CTCACTCGCTCGCTCCCCTTGCTTTCGCTAGTTGTGTGTGTGTGTGACTT
TTCTTATTAATATTCTCCAATTCATCCCCTTCGCGTGGCTGAGTTTTTCT
TTGCAAAGGGGAAATTTGTGAGTTGAGTTTGAGTTTTGAGTTTATTTTCT
ATTACTTTGATGGGGCACAAAAGGAACTCTTCATCTACTTTTGGAATGAT
CTTTGCTCCATATTTCATTCCTGTTTTTTTATGAAGGCTCTTAAAAAACG
GAAGTGCTCTGGTGTTAGTTTTTTGTGTTTTGCTTAGGTAGTTTTTTTTC
ATAGTTTTTTATTATTTCCCACCAAATAAAAAACGCAGCCCAAGTCATAA
AACCATAAAAGTTTTTTATACTCCCTGAACATTGCATAAAGTTGTTTTTT
TTTTTCAAAAGTCAACTTTTTTTTATGGAACTCTAACTAGAGCATAGTTT
TTTTTTTTTGGTTTTTTAAATTTCTTCCTTGAGAGTTTCTTTAGCTGGTA
GCTGCCATCTCTATCGCACTAATTTGCATATGCCAAAACGACGAAAAAGT
GTATAGAAATGCTTGTAGGTAGGTAGAAAGTGAGAAAAAGAGCTGCAAAA
AGTAACTCAAACTGAGTTTTTTACAACCAACAAGCAAGGCGAAGAGAGCG
AGAGATAGGATGGAATGGAATGGGCTACCTGCTTGGGTATGGGTAACATT
TTTCGCCGTTGCCCTTTGCCTTCTTACTCTACGTTTCGAATGGCNNNNNN
NNNNNNNNNNNNNNNNNNNNNNNNNNNNNNNNNNNNNNNNNNNNNNNNNN
NNNNNNNNNNNNNNCCCTCCCGAGAGCAGAGGGTGAGTATGGCGAAGCGT
ACTTATAGTTAGCGCACGCAGCGAATTTGTATCAGTCGTGATTTGGCTCT
GACAACGAGAGGANNNNNNNNNNNNNNNNNNNNNNNNNNNNNNNNNNNNN
NNNNNNNNNNNGAACCTCGATCATTATCAAGAAGCAACAATCAAATCGTA
TAACTCGACACGAAACCAAAAATTTGTTGCTTCTCTCAACTCACCAAAGG
ATTTTTTTGCTCATACAAAGGATACTCCTCACTCCACCTCATCATCATCA
ACAGCTTCGGCTTGTCGTCGCTCTCTTTTTTAAATATATAAAAACGTGTT
CAGTCATTCGCTTGCCATCATTCCTCAGCGGCAACTCGTCACGTCAACAA
CTGNNNNNNNNNNNNNNNNNNNNNNNNNNNNNNNNNNNNNNNNNNNNNNN
NNNNNNNAACGCGTAATTTAACCAAATACCTCAAACCAAAATAAAAGAAA
CTGAAAAAAAGTTATACTACCTCATTTTGTATAATCGGAGAAACTGTGCA
AAAAAACAAAAAACAAAAAACTTTCTACCTCAAAGTACAAAAAGTGCAAA
TTTGTTTAAAAATTAAAAAAAAAAAGTTAAAACCAAAGTACATACAAAAA
AACGCTGCTCAAATGAAAATTTTTGTGTTCTAAAACTAAAATTTGGCAAA
TATATTTTGACAAGTGAAGATATTCAAAAACACAAGGAACAACAAAACAA
ATGGCCATATCTATGCTACAGGACGCACAGACACGAAGTAAGTACCAGAA
AAACCTATAAAAAATATAAAAAACAAAAAACAATTTCTAAAATCAAGAAA
ACCAAAAAAATTTCTAAAACTAAAAAAAACAAACAATTTCTAAAACAAAG
CAAAGAAATTTCCATTCAAAAAGAGCAACAAATTTCCTCGCGCTTTAACT
AAAGTTTTTATTAAAGTTTTTCCCCCCTAAAAGGGAAAAAGACTCGTAAC
AATAACGACGTCTTAATGCCTTCAACTTACGCCATTTTGCGTNNNNNNNN
NNNNNNNNNNNNNNNNNNNNNNNNNNNNNNNTGTATTTTTGGTGGCAATT
AAGTTTTGTTTACAAGTTTCTTTTTTTTTGTTGTTTCGTCGTGTAACCGG
CATGTCTAACTCATTTATGCAACGCCCACCAAAACAGAGCGCCCTTTTTT
CTCTCTCTTTTTTTTGGCGAGAAACTCTCTCTTTTTTACACACATGTAGC
ATATGTGAGAATTTTGCACGCTCTTATGTTGAATTTCGCTTGCTCTTAAG
CAAACAGTTTTTTCCCTTAGATCTTTTTTTTGCTAGTCTCTGGCAGGACA
CGTGCCAAAATGTGAANNNNNNNNNNNNNNNNNNNNNNNNNNNNNNNNNC
CTGACATCGGGGTCACCATTTTACTTTGACCATTAAAGCGAATGTTTGTG
ACAGTTTCAGTTCGACACTCAGCAGGAGGATAACATTCAATTTTTTACAC
ATAAAAAGAAAAAAATTTGTACGCTTGGGCAACCTTTTTGCTAACTGTCT
TTTTGTTATTTTTTTGGTTCTTTTTTTAGGCCTTGCTGCTGCCTTAGCTG
GCATTAAACGGGAAGAGGTCGTTGTCGATCGCTCCATGTCATTGTCGCCA
CCCATGTCAGCAAATACCTCGGCCAGCAGTGCCGCCATGTACCCGGCCAT
GGGTCTGCAACAGGCCGCCGCTGCCTCGGCGTTCGGAATTCTATCACCCA
CACAATTGTTGGCCGCCAATCGTCAGGCGGCTGCTTTTATGGCCCAACTG
CCCATGAGCACACTGGCCACCACATTGTTTCCCCACAATCCCGCTGCACT
CTTCGGGGCCTGGGCGGCCCAGCAGCAACAGCAACAGACAACACAAGGAA
CACACCTGCACTCACCGCCAGCGAGTCCGCATTCGCCTGTGTCGATGTCT
GGATCTTCGGTTACTGGTAAACATTTACTCACATCGCCCAGCAGCACTCC
CCAGCATCCGGAACCGGTGAAGAAGGCACGCAAATTGTCGGTAAAAAAGG
AATTCCAGACGGAAATCAGCATGAGTGTCAATGATTTGTATCATACGCCT
GGAGGACCCATTTCCCCACCATCCAGCGGCAGTTCACCCAATTCCACACA
TGAGGGCACCGCCACTGGTGGATCTGCTGCGTCAAAGGATCCCTCCCGGG
ACAAGAGCTTCACCTGCAAAATCTGCTCCCGCAGCTTTGGCTACAAACAT
GTCCTGCAAAACCATGAACGCACCCACACCGGCGAGAAGCCCTTCGAGTG
CCCCGAATGCCATAAGCGTTTCACCCGGGATCATCATCTGAAGACACACA
TGCGTTTGCATACGGGCGAGAAGCCGTATCATTGCTCCCACTGCGATCGC
CAGTTCGTCCAGGTGGCCAATCTGCGCCGTCACTTGCGTGTCCACACCGG
CGAACGTCCCTACACCTGCGAGATTTGCGATGGCAAGTTCAGCGACTCCA
ATCAACTGAAGTCCCACATGTTGGTGCACAATGGTGAGAAGCCCTTCGAG
TGCGAACGTTGCCACATGAAGTTCCGCCGGCGTCATCATCTCATGAATCA
CAAATGCGGCATCCAATCGCCACCGACACCAGCCCTCTCGCCGGCCATGA
GCGGAGACTATCCTCTGGTGGCTCCCACTGCCTCAACATTGGATTCGCAT
GCTGCTAGCAAATTTGCCGCCATGTGCTCCAGCTATGGCGGTTCTGAGGA
ATCCGTTGATTTGGTCAAGAGTCCAGGCAGCGGCATGGCCATGGAGGAGG
ATGCTCCATTGGATTTGTCCGAAGATGGTGCCAGCTCTGTGGATGGTCAC
TGCTCTAGCAGCTCGGCACGCCGCAAGGCTCAAGATATACGTCGAGTATT
CCGACTGCCGCCTCCCCAGATCTTGCATGTGCCCAGCGATATGCCAGAGC
AGACCGAACCCGAGGATCTGAGCATGCATTCACCACGCTCCGCCGCCTCC
CATGAACAGGAGCAAAACGAGGACATTGATCTGGATGAGCTCGATGATGC
AGCTGCTCTATATATGCGTCATTAGAACAAAAAAGTGTTCAGTAAATAAG
ATTGTATATAGTGTTTCCCCTCACCCACACACTTGGTAGNNNNNNNNNNN
NNNNNNNNNNNNNNNNNNNNNNNNNNNNTGAAGTGTGGTCAGCATTCATC
AGATGAAGCTGTGGCCGTATCTTGATACAAAATTGAAAATTTTGATGAAT
TTTTGTCGGAACAGGAATTTAATGCTAAGTACAAGTAATAACTCTAAAAA
CAAAAAAAAAAACTACAAGAAAAAACTTAAGAAAATTGTACAAAAAAAAA
TACATTGCTTAAAAATTTTGCTTAATGCCATAAGATGAATCCNNNNNNNN
NNNNNNNNNNNNNNNNNNNNNNNNNNNNTCCCAGCTAAATTGTGTGCCAT
TTTGTTTAGTCAAAGAAATTGTATATAGCAAACAATTGTAATNNNNNNNN
NNNNNNNNNNNNNNNNNNNNNNNNNNNNNNNGCAAAAGCGAATCCAAATC
AAAGTCCCCCCTCCTCCACTTAATTATAATTTCTTAGTATAAATTCATTT
AATTAATTTCTAATTTTAATTCTCAAAGAAAAAAACACACGCCAATGCCA
ATAACAAATACAGAAAATCAAAATTAACTTTAAGTTATTACAGCNNNNNN
NNNNNNNNNNNNNNNNNNNNNNNNNNNNNNNNTTTTTTTAGATATAATTG
CCATTGAAAAATGTTTTGTTTGCCANNNNNNNNNNNNNNNNNNNNNNNNN
NNNNNNNNNNNNNNNNNNNNNNNNNNNNNNNNNNNNNNNNNNNNNATTTA
AATAAAAAAAAAACATGAAAATATATTGAAAATCAAAACAGAAACTCATT
TTTAACTTTTTTTATTTTTTTAACTTAGTTTTTCCCTTTTATTTAAACAG
AAAGACATTTTTAACATTTTTTTATTTGATTTAACTCAGTTTTTCTCTTT
TGTTTTTAACAANNNNNNNNNNNNNNNNNNNNNNNNNNNNNNNNNNNNNN
NNNNNNNNNNNNNNNNNNNNNNNNNNNNNNNNNNNNNNNNNGTTTAAAAA
AGAAAACTTTTAGATAAAAATATTAAGCAAAAGTGAACCAAGTAAAAACA
GGAAGAAATACTATAACCGATTACCTCCAGAAACCTCTTTGTATCAAAAA
ACAAACAAATTGTTGTGAGCTCCAGCATACATATATATACAAATAGATAT
AAACAATAGCAACAATTTGTGCAAATATGTATGTACAATACACATGAATT
TATATNNNNNNNNNNNNNNNNNNNNNNNNACTCACCCAAAATTCCATTAG
ATATATCAATTTTTATGCATATTTTTAAAAGGAAACCCCAAAAACAAAAA
AAAAAACAGAGTTACTTCTGCATTTAGTAGAAATAATTGTAAGNNNNNNN
NNNNNNNNNNNNNNNNNNNNNNNNNNNNNNNNNNNNNNNNNNNNNNNNNN
NNNNNNNNNNNNNNNNATGAAAAAAAACATAAACCAAATGCAAAAATTAC
TAAACACAAACATATTTATAATAATTTTAGTGCAATCTTTGGTTATCTAT
TTTATGCTTAAAAACAAAAAAAAAGCGAAAAATTTTTTGTTAAATCATAT
ATAAATACGTAAACAAAAAATGCAACAATTATGTAATTTTCTTTGTTCAT
TCAAAACAAAAAAGTGTATGGTATACAAGTTCCTCAACAATTAAATAATT
ACAAATGAAATAAAGCCAAATAGTAAGCGCAATAACCGATTCAATATCGG
TTCAATTAGCGTTCCTAAACAAAAACCTNNNNNNNNNNNNNNNNNNNNNC
ATGTATGTTTTAAAATAATAACTATCTAATTATATATATCTATGTAAATG
TTAGTTGTAAAGTCAATTCTCTCTTGNNNNNNNNNNNNNNNNNNNNNNNN
NNNNNNNNNNNNNNNNNNNNNNNNNNNCCGGCTCAGTATGTGCAATATAT
TTAAGTGTATATGATTAATCCACACACACATTATGCAAATATTTCGTAAA
ATTATATAAACGAAGCAAAAAAAAAAAGACAAAACTCTTAGTGAAATTCA
TAAAAATCACCTAAATTAATAACTTGAATCTAAATCTATAAGCATTATCT
TTCGGCTTGGAACACATTCGATGGATTTTCTAGTTTGTATTGTTGTTGTA
TTTTTCAAGCATTTTAATTCTATTGATAAACCGATTATAAATACATATAT
GATTATTATTACACTAAATCTTAATTAATCATTAATTTTTAATGTGTTTT
ACGATGAAAAAAACAAAGAACAAACCAAATTGAACAAAAAAATATATATT
ACAATATTGTGTTAAACCAAAAATTACACGATGTTTTCATTAAAATTTTT
ACAAGATTTTTACTATTGATGGTACGATTTCTAAAAGATTTTGATAGAAA
AAACAGTCAGAGTTGAAATTATAAACTTTTAAAACTTTCTTGGTGTAAAT
GCTTCTAATAATGAAAGTGAATTTCGAATGTTTTTAGATCTAAAGATATA
TTGGCACAAGTTGTATACAAGTTTTGGGCGATGTTAGCCAAGTTTTACTT
CAATTTTGTCTATATCAATTTTGCCATTTCTTTGTTCATTTGAGATGATT
AGAATTAAAGCTATTCTCTTTTTTTTTAACAATCAATTCTATTATTGTTT
TAAAGCGTTTTCGAACTTGTTGTTCTCAGTTTCGAATTGAAACTTTCGAG
TGAAATGCCAATCGCTTTGCTAAATTTATTTAGGTAGTCTCTCAATTTAA
TTCTCCTAGTAGATACAGATCNNNNNNNNNNNNNNNNNNNNNNNNNNNNN
NNNNNNCACAATAATAATGTACATATTCGTTTCTGTGAGCATTATAAGTA
AAGAGTTCGCACTTGTATAAAGTATTTTCTACCTAAAAGGTAGTTTACAA
AGTTTACGATATACATAGTTAATGAATATAATAATTAGTGCAAGGTGTGA
GGTGCAAAGTGTAGAAAAAACCCAAGGAAAGATCTTAAATAGGGAATAAA
AAACCAAAAAAGGAAATTAACAGAAAAACATTTTTAAGATAATGGTATTA
ATAATATCCATCTTTTTGCTGGCTCTATTAATCTTTTCATTCAACTGACT
AAAAGTCAATCAATTTNNNNNNNNNNNNNNNNNNNNNNNNNNNNNNNNNN
NNNNNNNNNNNNGATCATAATGATATTTCTTATTATAGAGCTCTAGTAAG
TACGACAAAGTGAATTTATTTAAATACAACTTGTTTTTACCATCGATTTT
TATTAATACTTCATTATATCATGTTCAAATTTCAATCCTGAAATTCCAGG
AAATGTCAACTTCGCATGGTCATAGAGTTGGTAACTCCAGATAGTGTGAG
TAAAAATAAGAAAGAGAAGGATTAGCATCATTCTTGATGAAGGACCTGGT
TATAAAATTAATGGCTAAGTAAAAAAAATTGTTGTTTTATTTGTTTAATA
TTAGTTCATAAAGGAAAAACGTCTTCTGTAATGCAAAAGAAATCTTAATT
ATTAGTTAACTCTTGAAACAATGGGGGAAAAAAACGAAATATATAATAAA
TTACTATAAAAACAATATAGAATTATATAGTATTAAGTATTATAGAAAAA
AAAGTTGGTACTTTCGACCAAAACAAATATGCTCATTCAAGAAGTGTATG
GAAAGTATAAGAAAAAAGGAAGAAAAATTAGCTTCAAACTCTAGGAAAGA
CCATTTTCTTATATTTTCTCGCCAGCCCACACCAAATCACTTTCCTCCCT
CCCCTCTCCTACACCAGGCAAAAAAATCATTCTACACAAGTAAAGGCGAC
AACGGGCAACATTATATAAATTTTTAATTTATGCAAACGAAGCCCTTTCG
CATTATTTTACATTTGCCACGAGACGCCCCACTAATGCTGTCGNNNNNNN
NNNNNNNNNNNNNNNNNNNNNNNNAGATGCCCCCGCATCAACCTACACCC
TATCAACCTGCCACCCCTAGCTAAAATTTTTTGAATTTTTCTTTTTTTCT
TTTCGTTGTTTTGTGTTGCGGCAGCAGCTGAAAAGGAAAAAAAGAAAAGT
AACTCGCGCGGCGCAGCCAGAAAAATGTCACAGTGTTTCTTCCATTTAAT
CTCCAGCGAGAGCANNNNNNNNNNNNNNNNNNNNAGGGGAAGGGGAAGGG
GAAACCACCCAATAACCAACAGTGAGCTGAAGCAGCTCCATCATCCACCC
ACTCAGGCCAGAGACGCCAACGCCTCCATTTCTTTGTGCCCCTTTCAACA
GCCGAAAAAAGGCTTCATGTACANNNNNNNNNNNNNNNNNNNNNNNNNNN
NNNNNNNNNNNNCAAAATGGCAGCATGTATTACATAAAAAGGCGTCTTAT
GTGCTTACATAGAAACGGGAACGATAAGGAGAACAAGGACGAAGCCCGTC
TCGACTCTCCTGCTTATTAGCATTTTAGCCTTTACTCTGACAGAGCGTAT
ACAANNNNNNNNNNNNNNNNNNNNAGCAAACCAGTTTCTCTCAGTGCATT
TTCCATTTTTCAGCTTTCGAGTAAATGATTTAGACTTNNNNNNNNNNNNN
NNNNNNNNNNNCCAAATGAGTTTACGAGTGTTTGGTAAGAAAAGGAAACC
AGAGCAAAATGAGAGNNNNNNNNNNNNNNNNNNNNNNNNNNNNNNNNNGG
CAGGCAAAATAAATTTAAAGGCTTCGGCGCGTCAGCTACCACTCCTTCTC
CCTCTCACCATTCCCCTCTACCCGCAGCAGAAACGCTGCTCATTATTCAA
ATTGAAAAATTATGATTTGCGCCCACAAACTCTCGACCAGTCCAAGTCGA
GTAGAAGAACTTGGCCAGCCAACGAAGCGAACGCGTTCTCTAATAAGCTG
CCTCAAGTGCAATGGGCTGCGGCTCAAACGGGTGGGGCGAAAGGGGCAGA
GTGTGAGAGAGACAGAGTGCTTTTTGGGGTTGTATTTGGTGGGGGGGCGG
ACGAAGAACGACAGCTGAGACTGGGTTTCATTATCCCTGCGGCCATTCGC
CTCAATTAAATGTGTAAAAATTATGAGCGTTATTAATATTAGGGGGAGCT
TGTCGCNNNNNNNNNNNNNNNNNNNNNNNNNNNNNNNNNNNNNNNNNNNA
GTATTATTTTGGCTTGGCTTAGTTGATTTTGAATAATTGCAATTTACAAC
TGAATCTTTAAACAAATCTTTTTAGTAGTTCATATATATTTAAATGGCAT
CTTGACTTAATCTTACTTAAATGACGTTTAAAAATTGGGCAAAAGGGCAT
ACAAATCAGGTGAGAGTAATGTTTATGATTTGACAAGCAAAACTAAGATT
TGAAACTGAACAATTTGGATATTAAGAAACCAATTAGAGTCTATAAAAAG
TATATTTCAAAAATTTCTAGATCTAAAGGTCTCTAGCTTCATTTATGGAG
CAATAAAACAAAAGATAAACTCACCCTACTNNNNNNNNNNNNNNNNNNNN
NNNNNNNNNNNNNNNNNNNNNNNNNNNNNNNNNNNNNNNNNNNNNNNNNN
NNNNNNNNNNNNNNNNNNNNGCTCAAAATTGAAATCGTATATGAAAAATA
TATTGCGAAAATTTAGACTTCAGGCAAGTTAAGTCCAGAGGGCATATGGG
AAATGTTTTTCAGTTTTATTTTAATGAAGATTTGTTACAATTCTAATACA
GGACGAAAGCCTTGAAATGTAGACAAAGAGTTATACAAGCATTGAAAAGG
ATTCAATGCATGNNNNNNNNNNNNNNNNNNNNNNNNNNNNNNNNNNNNNN
NNNNNNNNNNNNNNNNNNNNNCAGGATTTCTAGACAATTGTTTTTGCACA
AAACTATTAACCCTCTTGGTTAACTACTTTTTTTTACCCCTCTCCCTCAC
TCTCTCAAACTTATTTTGGTCTCTTTCTACCCCTGGTCGTGCACGGCTGG
ATGGCGGAAAAAGGGCATGCAAATTTCGGCCAACACAATTAGCCAGGGCT
AGGATCAGAAAATCAGTAAATCAGCATTCAAGCAAACAAGGACAAAAATG
CTGTAAGCGATGCGAATATTTTTTTTTTTTTTTGCAACACAGCAGGCTAA
AACGCAAAAGGAGAAAGTATAACAAACAAGCAGGACGAAGGNNNNNNNNN
NNNNNNNNNNNNNNNNNNNNNGCATGTTGCGAATTTATTTGCCTGTTCTT
TTTTAAGTGCTTACCNNNNNNNNNNNNNNNNNNNNNNNNNNNNNNNNNNN
NNNNNNNNNNNNCTCTCATTATAATTTCACATTTAACAATTTTTACTCCT
TTTCGTTTGGAATTTACGAGCCACAAGCAAAAAGGAAGCATAAGAGAACG
AGAGTGCCAGGACTCGAACTTGCTTTGACTTCAATCTTCTTACCCCTCGC
GTACTTNNNNNNNNNNNNNNNNNNNNNNNNNNNNNNNNNNNNNNNNNNNN
NNNAAAACAACCCTCCCTNNNNNNNNNNNNNNNNNNNNNNNNNNNNNNNN
NNNNNNNNNNNNNNNNNNNTCAGGCAGCGACGATAACGACAAACTCATTT
GCATACGAAGTGCTTTCGCTTTTTCTACCCCTACTCCCGGACCCCAACCC
CTTCCCGTTGTTTACGAATGGCGGCAGAAGCGCCACCTGTACGCCTTNNN
NNNNNNNNNNNNNNNNANNNNNNNNNNNNNNNNNNNNNTGGCCCTGCGAG
GGATTTGGCATCTCGTTTTGGCCTTGGCTTTAATCAAAGAGTTTAATGNN
NNNNNNNNNNNNNNNNNNNNNGGTGAGCGAACGACGTGAGCTCCGTTCCT
TAGCTCGCTGCTCATTATCAAGCATCGTGCGTAAAACTCATTGAGACGTT
TTGTAGCATAGCCTCCCTACCCCCCTCCCCACCCTCTCCCATCTACCAAT
GCTTCCCCCCTTTGCAGTGGCTTTCGACTTTGACTCATTTTCCTTCTCAT
TCTTCGCTGTCGTTATTTGTTTTTCTCAAGTTGCACGAAAATCAACGTAA
AAGCGAAATGAAGAAAATTTTGTTAAAAAAAAGAGGAAGAAGCAGGAAAA
GAATTACCAAACAACCCCTTTGGCTTTGCCATGGCTAAAAGGAGGAAGTA
AAAAAGGAGTGGGGCGAAGAAGAAGCAGAATCAGCCAAGACCAAGTGGAG
GTGGTAAATGGGGANNNNNNNNNNNNNNNNNNNNNNNNNNNNNNNNNNNN
NNNNNNNNNTGAGCGTATATTATTCATGGTATTAATGTCGCGAACAAAAT
GAGTGGAAGGGGTGCGCTTAAAGCGGAGCGCGGGGTGATGAGGTGGCATA
GAGAGAGAGGGGGCTAAAGCACGTTTTGACTCTCAACATTCATTTCAAGT
ACTCCAACTCCAATTCCAACTAAAGGCAAAGTAACAAGGGGGACTTAAAG
TTTAAACNNNNNNNNNNNNNNNNNNNNCTAAGTGCATGTGTTGAGGTTGA
TGAACCAGTTAATACGGAACAAAAGTAGAAGAAAAGCATAAGAAATAAAG
AAAAAAATGTGTAAGGAAGTAAAAGCATTCAAAAGGCGAGCGTTAATTCC
TAAATAATGATTCAAATCTATAGAAGGAAGAAAGAAACTTAATTATACAG
TTTACCGATTCATGTAGGTATTATGTGGGGGTGTTTTCACCCTTTTAACC
ATCTCACTTACATATCAATTTCCATTTCTACACCCACAAACTTTTAGCAT
CTAGGCAAATTTTTGAGTAGAATTACAACAGTTCTATGATGAAAACGCTG
ATGATTAAGTGAACATTAGACAACCCACAAAAACGCCCACGCNNNNNNNN
NNNNNNNNNNNNNNNNNNNNNNNNNNNNNNNNNNNNGACGAGCACCCACA
CTGTTACTGCCATATGTTGAACCATTTTTATTTTATTTGCCACAAAATTT
CGACAATTTTGGACAAATTTACATGCATAAACCNNNNNNNNNNNNNNNNN
NNNAACGGAAATGGCAATTGCCCAAACAACAACACCAACTACACACACGA
TTTCCAGCGGTTTTTGCATCACCCAATCCCCTGGGTAAGGACTCTGAGAC
CCTTTCTTCCCCCTTTATTTTTTGCGTATGTGTATTTGTTGGTTTTTCAA
GTGNNNNNNNNNNNNNNNNNNNNNNCGATTTGAAAATCATATGCATGGTG
CTGGTAGTAAAAGGGGGATGGGGGAACTCGGAGGGGTTTAGATGTTTGCT
TGTTGACATTTCNNNNNNNNNNNNNNNNNNNNNNNNNNNNNNNNNNNNNN
NGCAGGACAGGGCAAACGAAAGAGAAGCAAAAAAAATACCAAGTAAAGTG
AGCTATCAACAAGCTATCATTCACTACACATATGGGCATATCTATANNNN
NNNNNNNNNNNNNNNNNNNNNNNNNNNNNNNNNNNNNNNNNNNNNNNNNT
ATGGCAAACTGTTGATGCGATTTAAGTGATTTGTTTTGCGGGTTTCCCAA
CGCGAACAAGGACTTGTTTACATATATTATATTTTAACATGGCAAAATAA
GTAGGCAATGGAAAAAAGTATAGCATACATTTAAGCGCAACGACCACTGG
GGGTTGAGAGAGACCTGTAATAGAGAGGTCAGTTCCATTATTATTGATAA
AATGTATGGGCGTGACAAAACTTGATTCAATTATAACCCATAGACTGAGC
CTAAAAGGATTTTTAGGTGAGATAGTGGTGGGTAGGGGGGTGAAGAGAAA
GAGAGAGGAAGATTTTCTCTCCATTTGGCCAGAGAATGTATGTATTATTA
AATAATGCAACATTTTGCTTTCATTTCCAGTTCTAATGGGTTTTCTAATT
CGCTTAAGGGATAAAGGACACATACGAAGAGGACATAAGTAANNNNNNNN
NNNNNNNNNNNNNNNNNNNAGAGAGTGTGGCTAGAGCCTTTTACCAGCTC
TAGCCTTTTAACTAATTTGCGGCACGAGCCTAATGCAATTTCTGCTTCCT
GGACATCAAAAGGACTATCAGCCATCCTCCGCAAAGTGCTTCTCCTTCAT
ATCCTTGAGCCCTTTTCTTCATTGCTGCCTATCCACAAAATATGCAAAGC
GTAATTTAACAGACCAATAAAACAAAAAAGAATATATAATTTTTATATAT
GTATTTTTTAATTACCTTTCATATCCGTTTGCAAGTGGCTAGGACAGACG
GCTATATCCTTTTAATAAGCCAGTCTCTCCTTTGCATAACAACAAGGAAA
ACATTAATTAGAATGCNNNNNNNNNNNNNNNNNNNNNNNNNNNNNNNNNN
NNNNNGAAATAAGCAAATTAANNNNNNNNNNNNNNNNNNNNNNNNNNNNN
NNNNNACTTTGCATAAATGAAAGGATAATCAGCATATCAACCGTTTTCCT
TCTTGCCTAGATCCTTTTTGCCACGACAAAATGGCGTGCAATTAACATGG
AAATGATTTTGTTTGACACCCACAGCAAAAGTTTTCCACCGTTAAGGACA
AAAGGCTGTAACTCCAACTCCAAAGAACTTTGGGCCCTTCATCCTGGAGG
GTTAAATTAGCGTCAAAGAGAAGCCCAGGCAGTAAGGACAATGCAGCGGG
CATAATTTAATATTGCCCATTAAGCGCGGCCATTAATGAATGAAAGACGA
AACCTTGCGACTGCGCAGAGATCCCCCCAAACGATGCCCGGCCAGGACNN
NNNNNNNNNNNNNNNNNNNNNNNNNNNNNNNNCGAGTAATTAAGTTTATG
CCAAGTACAAAATTTAATTTCGTTTGCCACCCCTTTTTGAGAGCGGCANN
NNNNNNNNNNNNNNNNNNNNNNNNNNNNNNNNNNNGATGGGGGGATGTAA
GTTGGCTTTCATTTTGTGTTGAGTANNNNNNNNNNNNNNNNNNNNNNNNN
NNNNNNNNNNNNNAATGCCTTTTGAAGTATTCACTTCANNNNNNNNNNNN
NNNNNNNNNNNNNNNNNNNNNTTCTTTTCATTTTGCTGTAAGCATCTTAA
CGGCATCATTTGCCTTGCCCAGGTGGCTACGCACTTTTTCTTCCATTTTA
TATACCCTAAGAAAATTTAAGTGTTGCCGACCACAAAATAAGTACATATA
TATGTATATAGATTCTTGAACGAAAGGATCCACGATAAATGTTAATCAAA
AGTCTGTTTCTTGAATGATTTTTGACATTTATAGCTTACTACTGTCAATG
TCAAATATAAGAAAACCTGAGCAAAGTTATTTACTTAAAGAATACAGACA
GAATTATAGAAAGTTCAGATTTAATCGACGTTATCTTTCATATATTAGAA
GTATAGAAAGTTCAGATTTAATCTACATTATCTTTCATATATTAGAAGTA
TAGAAAGTTCAGATTTAATCTACCTTATTTAATACATGAAAGATAACGTA
TATTAAAACTGAACTTTCTATAAGGAAATGATGCCTATTTAATATATGAA
AAATAGAAATTTAAGCATAATTTCCTTTAAAAAAGTTCAGATTTAATCTT
CGTTTCCTGTTTAATATATGAAAAATAGAAATTTTAGCATCATTTCAGAT
TTAATCTAACTTTATATATTTAGTATATTTAATATATGAAAGATATAATA
GGTGTAGAATGTTCAGATTTAATCTACATTATCTTTCATATATTAAATAC
AAATTTAAGCATCATCTCTTGATTTTATTATTAAAACTTCAACTTATGTA
TAGGGTATACAGAAAGCGTTACGAACAAAAAGTGTATTTCCTTGAGATAT
TTTTTTTTTGCGTTAATGTAGAATTTTCTTTGCTTTTTGTCCATGATGAT
GGTATTATATATGTATATGCGTTGAAGGGGGTGGGGAGGTTATTGTGGGG
CAGATGGGTGGCTACTTATAATTTTTAATTGGTGTTTGAAGTATGGCTTA
AGTAAGATGGGTAAAATGTGTGGGGAAGGGGGTTGAAATGGTTAAAACTA
AGCTAAGGAAATGAATTTCATTTGCCTTTAAGTGCTGCTTGCTCCCCATC
ACTTGTTTTCCTTCTCTAACTGTGCCTGTCNNNNNNNNNNNNNNNNNNNN
NNNNNGCCTCAACCCTCAGTGTTTTCTGCTGTGTGTGGCATATTGCAAAA
TCATAAATCAATAATTTCCCATAAAGCCAAAAGGATTCCCATCATCGAAC
CAAACAGGCGGGCATATTTTTCAAATTAAAAAAAAAAATGTAAAAAGAAA
AGCGCGAAGAACGCGAAAAACATTTTACATTGCCCCACTGCTGCATAATC
AGCCTCCGTTTCGGTTGCTGCCACAGAGACGTTGGCTTCGCTGCCACGCT
TCCAGCTCGACGATGCGCATAAATTAAGTTAACCCCTCNNNNNNNNNNNN
NNNNNNNNNNNNNNNNNNNNNNNNNNNNNNNNNNNNNNNNNNNNNNNNNN
NNNNCACGTCGCGCGTCTGCCTCANNNNNNNNNNNNNNNNNNNCATCTAC
TTTTTATATTCAGCGTAATGTATTTTGTGATTAACTTTCGTTTTGCATGC
CACACTGCGTGGCACACCTCACTTCTTTCCTCTCCACACCGTTTTTTTCT
TGTTGTTGTTGTATTTTTTATTTCCAAGTTGCAATCTCAACCCTTTTTTG
CCTGCATCCTGTGGGTCGTTGTCTCGGTCCACGTTTTTTTCTTTTCCGTT
TTTTCAGCAGAGTAATTTTTCAGAGTTTTCAGTTCAGTTTTTTGCTGGTT
GCTAAGTTTTATGAATTTGGAGTTTTTTAAGCGGATATTCGGATGCTGGG
TGGGTTGGTTTTTTTTATTCTCACTTGCAGGCAACAAGAGTATGAAAAAC
AGGGTGCCTATATATCATTACTTACATATATAAGTAAATTTATCCTCTTG
TATGTTCGAAAAGTTTACAACTCTAAAATACGTTTTGTCTAGATTTTCGT
TTCCATTATAGAGAAATGGAATGTTTTACCTTTTCACAGGTTACAGACAG
GTTCAAGTTATTCAAAGGGATTTTTATATTAATACTTAAAAAATAAATTT
TCAAGAAGAAGGCATAGAAATTATGAAATGATATGACTATATAGTAGGCA
CATATTTTTACATAAGAAAAATTTTGTTTACCAGTTCAATTTCAATCGAA
AGTTCAAATTTTGTTTTTGTGAATTATTAATTTTGAAATTCCTGTAAAAA
TGTTGAAAAAACCGACTCCATGGCAAAGTAGTTTTATCGTGGGCTATGTG
GCTGCTATATTTAGTGGCTTTTGCATGGGATGGAATGTAGTAGGTAACGC
AATGTCAACTCTAATCACAATATGACCAAATTCAAACTCTTTATTTACTA
CAGAAATAGCCGAAAAACGCGATACACTATTAATTCTCGAAATTGTATCA
TGGGCAATCACAATCGTAGGCGCTATAATACTTCACATAGGAGTCATCAA
GGTTGTATAATTTGAATAAATTGTATTTTAAGAAACTAATTTCCTTTTTT
GCGCTCTTAGGAAACCAAGCTTCCAATAATAGTATGGATCGTAGTAGCTT
TTATATGCGGAATTTTTCTGCTAGTAGTACGGATTATACATTTATCGAAT
AAATGGGAAGACGCTTCGACTCTTTATATCACCATTAAAATACTTATAAC
TGTGTTACTAGTAGGTAAGTTATCGTCAACAGAATATGCGCTTATAAAAC
AAAATAAATATTTTATATATTTACAGCTCTCACTGTCCTGTATATTGTAT
GTCCATATTTCTACATTGTTCAGCTCAATGAAGAGGGAAAATAAATATAT
ATAAAATTGCTTTGTGAAATAAATATTCAACTCTATCTACATATTTAGTT
GTGATTTATAGCCGCTCCATATTACAGCAATATTCGATTAACGTTACAAG
TTTTCGATAGAAATAATCTATATGAAGCAGGGCTGCTTTGAAATAATTGA
AAGAGATGAGTAAGGCGGAAATTTCTGGAGATAAAATGAGAAATTATATG
GTCATGTCTTTGAAGCATCTAAACTAAAAGCCTTCTAGGGAAAGTTCTAA
AACCTTTTCAAAGAAAAATGTTCCACACAGGGTGCAGGAAAAAGTGTTCT
ATGTATGCTCTTCTTTCGTTATACTCTGTATTTGGACATGAGACAAAATA
TGTTCTTCTTGCGAAACAGAAGTATACACATTCGTCTCATTCTGTTTTTT
TCACTCACTCATATTCTACTCAATTCGAATGTATTCAATGTGGCTTTGTT
ATGAATGCATTCATGCAGACGTTTAGTATAGATGATGGACATGGAAATTC
AAAATAAAATATTTGAATTAACCCATAAATATGTATTTGTCCTCAATTTG
TTACCCTACATCTTTTTAAAGGCATTTGTTTGAAGATTTTCTGCTTTTAT
TGTTTGAATCAAAAGTAGTTACCAATTTTCTCATTTGCCAAATATTTTTT
ATTATTTTTACTCAGTTTTAACCATAAAACTAACTCCGATGCTTAAATTA
AGTAAACAAATACGATATATTCAAAAAAATTTCAAATATTTTTTAAATTT
AAAACCACAGAGAAGTAGGCATTGCAAGTAATGTAGAATAAATTTCGTTT
TTCTAGACTTTTAGTTCATTCGATCAGAAATTTATCTCAATACTTTCTAT
AAAAATTTTGTAAACGAAATTATTAATTAGTGTAAAAATGTGTAAATCTT
CTCCAAGGCAAAACGCTTTTATAGTGGGCTATATGGCGACGATCTTTAGT
GGCATTGGCATCGGATGGAATGCAGTAGGTAAAGTAATACGAATGACAAA
TTCTAGTATGACCAAATTCAAACTCTTTGTTTATTTAAGAACTGGCCAAT
AAACATGAAACATTATTGGTTCTCGAAATCGCGGCATGGATAATCACAAT
CGTCGGTGCTTTTTTTCTTCACGTTGGAGTTATAAAGGTAATTATTAAGC
AAATTATTGTGGTTTATAGAAACCAATTTCCTTTTTCCATTTAGGAAATC
AAGTTGCCACTAATAATATGGATCGTAATAGCTATTGTATGCGGAATTTT
TCTTCTTATAGTACGGGGTTTACATCTATCTAGAAAGTGGCATAAATCTG
AGACCCTTTATATAACTTTCAAAATAATAGAAAATCTCATACTTATAAGT
AAGTCTTTTTTGATAGAGAACATGTACTTATAAGAAATTAAAATAATATA
TATTTACAGTTCTCACTATCGTATATGTTCTCTGTCCATATTTATACATA
ATTAATCTCAACGAAAGTGGAAAATAAATTTTTTGAAATTTCATTGTGAA
AGAAATAAATACTCAACTTTATCTATTCAGTTGTGATTTACACCCTTTCC
ATAATGCAGCGCAATGTTCGATTAACATTTGAAGTTTTCGATAGAAACTG
TATGTAGCAGGGTTGATTTGGATAAATTCAATAATTGATAAGGTGATCAA
ATGAGCTATTATTAAGACTGTTGGATGATTTATCGTCATGCCTTCGAACT
ATCTGAATATAATGAGTATACTAAAACTAAGTGTCTTGGGGAACAGGTCT
CTAAACTTTTCCACATAATGTTTTGGGATTCGAAAACAAAATACGAGGTA
AGCAATAATCTTCAATCTATAAGATTACATATTTTTATTTTAAATAAAAA
GTAATTTTGGAAATTTTATCACACGCCAAGTATTTTTTTCTCATTCTTAA
ATATGTTAGGAACAATATTAACTAGATTCGATCTTTTAATTATTTTGATT
ATTAGTATATGACACAATTGTAAACTCTGACATCCTTACTATTTTTAGAC
GATAACTATCAGCAGCCACAGCAATCGAGAAAAGGAATGTTTTTAACTCT
TGACAGAAAGTAATTTTTATTTTTACAAATTCGATATATTAAAAAAAAAA
TTTTGAACTTTAAAAACATATTGAAAAAGGTTTGCCCTTATGAAACGAGA
TAGTAGGCAAACATTTTTATGTAGAAAAAATTTTGACTATCATTCAGTCA
TAGATTTATCTTAATACTGTCTATAAACATATTTTTCCGTTTAAATATTT
TAATCGAAATTATAAATTAGTGTAAAAATGTGCAAAACGACTCCAAGGCA
GGATGCTTTTATAGTGGGCTATTTGGCAACGATCTTCAGTGGTATTGCCA
TCGGATGGAATGCAGTAGGTAACGTAATGCAAATGCTAATTGACCATACG
TTCAAATTTAAGCTCTCTATTGCCTACAGAACTGTCCGAGAAACATGAAT
TATTATTAGTTCTCGAAATTGTGGCATGGGTAATCACAATCGCAGGCGCT
CTTTTCCTTCACGTTGGTGTCATTAAGGTAATTATTTAAGCATTTTTAAG
CATTGAGTTTTGAGATTAGAATTTCATTTTTCATTTAGGAAACCAAGATT
CCAATTATAATATGGATCGTAGTTGCTTTCATATGCGGAATTTTTCTTCT
TATAGTACGGGGTATACATTTATCTTATAAATGGAATAAAGCATCGGCTG
TTTATATCACTTTCCAAATATTAGAAAATCTGATACTAATAAGTAAGTCT
TTTTTGATAGAATAAGTTATTGATTGAATATAAATAACTTTTATTTACAG
TCCTCACTGTCGTGTATGTTGCGTGTCCATATTTATATGTTATGGAACTC
AACGAAATAGAGCAATAATTTGATGCGAAATGCCGTTGTAAAATAAACAT
TTCACTCTATCCGATGTGTTTCAGTTGTGATTTATTCTGATAGATTCTCA
AAATCAGCCTATCGATTTGTCCTTCTCATTTGATTTTTCTGCTAAGTATA
TCGAAGTTAGTTATCCACCTTAAAGCCTTAAGAGGGAGTTAAAGAAGAGG
GAGAGAGAGTTAATAAAGTGCATTAATGAAGAATTTTAAATTTCTAACGA
TATTCATTTGTTTATTGATTCAAAAGCATATAGTTTTTAGGTCTGTCGAC
TTTATTTTTGCAGATATTTGAGAACAGCAAGTTTTTAAACTGTAAATTAG
TGATGGCGAATAAAAATCATTAATCGATTATTCAATTATATGTTTTATCG
ATTAGTGTGCGCGACTTTTATATTAAGATTAATCAAAAGACGAGTAAGTA
ATCGATTACTCCAACGATTTTTTAAAATTTTGGCGAATTTGTGGTACTCT
TAAAATTTATGAGTAAGGTGACTCAAATGGAAGCAACAGCAAATGATTTT
TGAAACAAAATGTGTTGTTGCAGTGAATATTTGAGCCATTAATCGATTTC
CGATTCCATTGATGGAAAGTTATTTATCGATAAAAATAGATTTTACCTAT
AAAATTTTACAGAAAACGATTAATTAGGACTCGTAAACGAGAACAGACCT
AATTACGTGAGAGATGGATGATAGAATGATCTGATCTGAATCAAATTTGA
AAATTCTTACTTAGTCTGCAGGAACAGGATATTTTACTACTCCTAGATGT
TACTCATTGCTAAGAAAATGAATATAAATCTCAACATTGATTAGACTTGA
TTCCAATTAGATCAATCTATTACCCTTTTTTGGAAAGCGTAATCACTTTG
TTGGGTAAAAATTGACAAGTTTCAGAGATACAAATTTTAACAAAGGAATA
GTTCCTTCATATTCCCCGCTACCATATCCATACTTATGTATTTGGATTAC
TCTACAACTTCAAACTCATGCAAAAACTTCAAGTGTTGCGCAACACCCTG
TATTTTAGCTAGGATAATGTAGATTCAACTCTTTTTTTATATTTTTTTTT
CAAACCGTTGGCCACATGAACCCAAATTATTCTACCCGAGCACATGCTAA
AGTACCCACGTTTTTTTTTCTAGATTTTTTTTGTTTAACCCTTGCAGGGG
TCTGTCTACATGAATATTCACTTGTCAAATACACAAAACAAAGAAAAAAA
CTGTACCCAGAAAACAAAATCCAGGCATTTTTTTTGAAAGGATCGTCTCT
GGGGTAAGTTTTTAAAACTTGATTTTCGAAATCCCAACAACAACACGCAA
ACGAAATGCAAATTAAAAGTTATGGAAAACCCTTTGAAAAGGGTTGTCCC
CAGCCGCAGGACTTTCAATGTAGAGTTGTCTGGGTAACAGCTCNNNNNNN
NNNNNNNNNNNNNNNNTTCTGAGGGGTGCGTCTGTCGTGTGTCCTGCCAG
GCACAGTCTCACTTTTTTTTTGAATATTTAATTTTTTTTTTGGTATGCAA
ATGCCGGCTGCTTTAAAAAAAACAACACCCCAANNNNNNNNNNNNNNNNN
NNNNNNNNNNNNNNNNNNNNNNNNNNNNNNNNNNNTCTATAACTAGAAAT
TGGGATTGCAATTTAGGATTTCGAATTGTTTAAAAAGGGTTTCGGTTTCG
GTTACGGTTACGATTTTCTATTGACTGACTTGCCTGCAGTTTGTAGTTTT
TCTTATTTTTTTGTTGCATTAGAGTTTGCATATGACGATAATCCTGGCTT
AAGGGCCGCACACNNNNNNNNNNNNNNNNNNNNNNNNNNNNNNNNNNNNN
NNNNNNNNNNNTCCTTTGGCATGCAATTTGCGTAAAGGATGCGTCTGGCA
CACGTCTCTCTTTCTTTTACTCTCTGTATACACTGAGGCGGAAATTAGTT
TTCCCTTCATTGGGCGTCTCATTTACGCCTATTAACATTTCTGACAGCAG
CTGCTATAAAGGTAAAAGACAAACTATCAAAGGATTTTGCTCGTGTCTTT
GACATCTCCTGTGGCGTGGCTGACCTTTCGGACGCCAACTTCTCCTCTCC
CCAATAGTCTCATGTAAATGCCTTGGGCAAATAGAATGGTCAACCTGGCC
GAGAAGGGCAAGCACATGTTCAAACACTGCAGTTTGCACAGCTTGGCTTT
