# Supplementary material for: SMCis: An Effective Algorithm for Discovery of Cis-Regulatory Modules
Source: PLoS One. 2016 Sep 16;11(9):e0162968. doi: 10.1371/journal.pone.0162968 (PMC5026350; doi:10.1371/journal.pone.0162968)
Supplement: S1 Datasets — (ZIP) [file pone.0162968.s001.zip › dataset/Drosophila/Masked/dwil_gk25352.fa.masked]

>scf2_1100000004909:3382363,3422362 (reverse complemented)
ATTCGGTGACTTGCTACTGCCCAATTGTTGCATTCCAGGCACCACCATTG
ATCCCTTTTGTCCNNNNNNNNNNNNNNNNNNNNNNNNNNNNNNNNNNNNN
NNNNNNNNNNNNNNNNNNNNNNNNNNNNNNNNNNNNNNNNNNNNNNNATT
GCCAGCACCAGTTGCACCACCATTACCACTGACGGTGCCATCACTACCAT
CACCATTATTGCCACCACCAGGTGTGGAGCCAGCAACACCGCCGCCGCCG
CCATTGCCGGCTCCATTCATTTGTGTGGACACAACACCGACACCGACACC
GACACCAGGTCCTGGTCCTTGGGCTGGTGGTTTATTTGGTCCGCCGCTGG
CATTTGTGGATACTACACCGCCGGTATTTGTATTCTGTGAATTTGGNNNN
NNNNNNNNNNNNNNNNNNNNNNNNNNNNNNNNNNNNNNNNNNNNGCTTAA
CTGATCTGACCAGCCGCTGTTCGATGATACCAATTCATCTGGCAGATTGT
CTTCCAGAAAGAATAGATCCGCTACAAAATAAGAGACAAAAAAAATGTTT
CATAAATTTAATTAAATTGTGAAATTGGTTGTATTTGATTTTTCTCTCGA
TTTTCTTTGTTTTTCTCGCTTTCAGTGTAAATTCTCAAGGATTCTTTATG
AAAAATCCAGGAGACAGGAGACAGGAGTCATGAAAGTCCTTTAAACTACC
TAGCCTAAACAACTGAATTTCCATTAATTATATGCATGAATTAATCTTGC
TCAATTCACTGCTAAATTTCTACTGAAATTAACTAAGAGCAAAAAAATCT
AAGGCGGTGAAGAATTGAACAACACTGAAATTTGTGTGTTTGCCTTATCA
ACACTGATTTTGATTGTAATTCTCGAAAGGAGAATAGAATACCCCAATTT
TTTTGAAATTTCAATTGGGTAGAACTTTAATTCAACTTTTACTTACAAAT
ATTTATATGTTTTATTTTTTAATACTCACTTGGATCCATTTTGACCCGCT
TCTGGGGCGGTTCGTCTAAGTGATCGGCCATCATCTAGCTAGCAAAATTA
TGCTGTTACGCACACACACACCCACAGAGAAGATCACAATAAGGANNNNN
NNNNNNNNNNNNNNNNNNNNNNNNNNNNNNNNNNNAGGTTTNNNNNNNNN
NNNNNNNNNNATTGTATATGAAAATTCCAGTTGGTTTTTGTATCAGTGTT
CTTTTTTTTTTCTGTTTTTTGTTTGTTTGTTTTGTTTTGTTCGTTTTGTT
TGAAATTATTATATTATAATTAATTAATATTTTAAAAATGTTTTTTGTTT
TCTTTCTTTCAATTTCGTAGTTTTCACTTTTAAACAAAAAAAAAAAATAA
TAATACAAACAGAACAATGATTGGAAATTTTCTTCTTGTTTTTGAGTTCA
CTTTTCCAACACACACACTTTTGTTGAGGAAACACACAGTNNNNNNNNNN
NNNNNNNNNNNNNNNNNNNNNNNNNNNNNNNNNNNNNTAAATTTTACTAA
TTTGTTGTATGCCGAAGTTAGTTAGGGAAATTAACTTCTTTGTTATAAGA
AATCCTGACGCAGATGCAGATAATGATAGATAAGAAGTGGGCNNNNNNNN
NNNNNNNNNNNNNNNNNNNNNNNNNNNNNGCGANNNNNNNNNNNNNNNNN
NNNNNNNNNNNNNNNNNNNNNNNNNNNNNNNNNNNNNNNNNNNNNGCTGC
TGCTGCAACTTAAATTTGTTATTGGCTATCGTCAGCACCGTCGCCGCCGG
CGCGAGCGNNNNNNNNNNNNNNNNNNNNNNNNNNNNNNNNNNNNNNNNNN
NNNNNNNNNNNNNNNNNNNNNNNNNNNNNNNNNNNNNNNNNNNNNNNNNN
NNNNNNNNNNNNNNNNNNNNNNNNNNNNNNNNNNNNNNNNNNNNNNNNNN
NNNNNNNNNNNNNNNNNNNNNNNNNNNNNNNNNNNNNNNNNNNNNNNNNN
NNNNNNNNNNNNNNNNNNNNNNNNNNNNNNNNNNNNNNNNNNNNNNNNNN
NNNNNNNNNNNNNNNNNNNNNNNNNNNNNNNNNNNNNNNNNNNNNNNNNN
NNNNNNNNNNNNNNNNNNNNNNNNNNNNNNNNNNNNNNNNNNNNNNNNNN
NNNNNNNNNNTATGTTGCAGCAGACGCAGACGCAGGCGTGCATTTTGGGT
TTTTTATTTGTTGTAATAAAAAAAGATATTTCAAATCCTGACCTAAGCAA
GGANNNNNNNNNNNNNNNNNNNNNNNNNNNNNNNNNNNNNNNNNNNNNNN
NNNNNNNNNNNNNNNNNNNNNNNNTGTGGAAGAGTGNNNNNNNNNNNNNN
NNNNNNNNNNNNNNNNNNNNNNNNNNNNNNNNNNNNNNNNNNNNNNNNNN
NNNNNNNNNNNNNNNNNNNNNNNNNNNNNNNNNNNNNNNNNNTAATAATT
AATGTTGTTTGTTCTAACTGCATTTTGGCGGCTTGTTTTCCCCTCAGCTT
GNNNNNNNNNNNNNNNNNNNNNNNNNNNNNNNNNNNNNNNNNNNNNNNGT
TTTAGCGTTTTGTTTTGGTATCCAATACAACAACCNNNNNNNNNNNNNNN
NNNNNNNNNNNNNNNNNNCCCACACAAAATATTAATGCAAATTCACATGN
NNNNNNNNNNNNNNNNNNNNNNNNNNNNNNNNNNNNNNNNNNNNNNNNNN
NNNNNNNNNNNNNNNNNNNNNNNNNNNNNNNNNNNNNNNNNNNNNNNNNN
NNNNNNNNNNNNNNNNNNNNNNNNNNNNNNNCTTAAACATTGCACATTAA
CTGTAAATTTAAAAAGAAACATTTGAAAATTTTTGTACGTTTTCTTTTAT
TATTTTGTTTGATAATTTTTCCCGTNNNNNNNNNNNNNNNNNNNNNNNNN
NNNNNNNNNNNNNNNNNNNNNNNNAGCCGCCTCTTGGCTGCTGGCACTAA
CTAGCCACTCGTTCGATTTTGGCCAACTCGTTACAATTTTTTTCGTTTTT
TTCTGGTCTACTACGTGTTTTCTCTTGCTCTTGCTGCTCGCCAGGAACGA
CACAAAAAATTATTGTATTGAAATTAAAAAATTTCTATAGAAAATATAGA
ATCAAAATTCTAGAAAAAATCTAGAAAATTTTTTCAATTTAATTCAATTT
TTTGTTGATTTTTATTACAGATCTCTGATTTAAAATAAAATTTTTCATTT
TTTTGGGGGGATTTTTTGTATTTGCTTCCGCATTGGCGCATATGAAATTC
ATTTAAACTTTTAGTGATCGAGCCAGACAGAGACGGCTATTTGCCACTAC
AAAAAAAAATTATAAAAAAAAATTGGGGGTCTCGTCATGCTGNNNNNNNN
NNNNNNNNNNNNNNNNNNNNNNNNNNNNNNNNNNNNNNNNNNNNNNNNNN
NNAGCTCCCACGAATTAAAGCGAGTTGGGGCGCGTTTTATTCTACTATAC
AAATATACTAGCGAGTAAAAGAGAGCTAGTACGCTCTCACGCTCTCATTC
AGTTTAGTTGTATTGGTGACNNNNNNNNNNNNNNNNNNNNNNNNNNNNNN
NNNNNNNNNCCATTTGGCCTAACGAGTGCGAGGAGCATTGGAAAAAGAAA
GAAAAACAGACGTCGGACGAACAGAAATTTTTTTTTCGTTTTTTATGTTG
CTCTGCTCTGTGGCTCTGCTCGTCGTTTTCTTCTTCACGTCGTATCAAAG
TTTTCTATTGCAGAAATTTTTTGTGTTGTGCGCCGAGCGTAGCATTTGAG
TTTTTTAATTTTATTTTTAGTTTAATTGGGAAAAATCACAAAATTATTTC
GCTTAAATGCGAAATTTTAAAAAATATTGAAAAAAATTTACAAAAATTTT
CAGCACATTTCATAAATTTGTTAAATTTTTAAATTGAGAAAATTTGCACA
CACTTGCAATTTTGTATTTATTTTGAGATTTTTCTGTAATTTCGAATTTA
TACCATCGATTTTTCACATTTTTTATTAATTTTGTAGAATTTTTTAAAAC
TTTTTCGCAACACTAAAACAAAAAAAATTTTTTAGTCCGCTTGTGTTGCA
GCAGAAAGTCAACTGATTTCGCGAACGAGTAGCAACAGAACTAGAAAGAA
AGACTGAAGCTGAAACGACTGTGTGGCCAGNNNNNNNNNNNNNNNNNNNN
NNNNNNNNNNNNNNNNNNNNNNNNNNNNCGCAGCAGAGCGGCGGCGAGTA
CTCTCGCGCTCAGTTCTCCGGCTCACCCTCTCTCTTACAATCAGAGTTGC
TTGACANNNNNNNNNNNNNNNNNNNNNNNNNNNNNNNNNNNNNNNNNCAG
CGCACTGTGCAAAGCAAGTGTAGAAAAAATTTAATTTTTCTACCGCTCTT
TGAGAGATTCAACTAGAGAGCGTGTACATATGGCGGGCCAGATAACACAA
ATTCAACGAGTTATAGAGATGAACAATATTTCCTTTCAAGAATACATATA
TGCACATATATCAAAATGTACAATTTGTTTTTTAATTTTGAAAATTCTAA
TTGTGATAAATACAAATTTTTAGAAGGATTAATAAAAAAAAAATTAAAAG
CAGATACAAAACGATGCCAAATCGAGTTTTATATCTTCGTTCATTTAAAC
GACTACGTGAACATGTAATAATAGAAAAATGTAATATAACACAACATGCC
AATTTGTAATATTCGACAAGTTAGATAGATTTGTTATTACTGTACCGTCT
ACTTCTATATATATAGCTTAGACCGAAAGTAAATCAAGTTTCTTATAAAG
TTTTAAAGTCGAAATGAAGACAATTTTTGAGCAACTAAATATTTTTTGTT
AATTTTTGCTGGACTGAATGAAAAACTGAACAAATTTAAATAACTGCCTT
TGGTCAGCATTATCTAATGCAAAATATATCATAGCGCTGTTAAACATAAT
AACACTATCCGATTTTTGCGAGGTTTATGATTTTATCAATTATATTAAAT
ATTTCAGATACTTTAAAATTAATTTACATAGTACTATAGATTATATTTTG
TAACAGGTCAAGCAGTGACTAATTTCAATAAAATACTCGTGACCGCTTAA
CAACTATGACTTGCTCATCTCTATAACTCGCTGCTATCGTGTTATCTGGC
CCGCCATATGTACACGCTCTATCTGTGTGCTTCTCTCGCTCCCATTGNNN
NNNNNNNNNNNNNNNNNNNNNNNNNNNNNNGGCGAAACTGAGTTTTTTCT
ACACACCACAGGAAAAAAAATGCAATTTAGAAGTCGGTTTTTGTCAGATT
CNNNNNNNNNNNNNNNNNNNNNNNNNNNNNNNNNNTTTATTTTATTAACC
TGCACTGTAAATTGGACTCAATAATATTTAGNNNNNNNNNNNNNNNNNNN
NNNNNNNNNNNNNNNNNNNNNNNNNNNNTTTTCGCGCGCGTTTTTTCTTT
CTCCTTTTTGTTTCTCTGTCGGACCACGCATGCGACGGCAACGGCAACGG
AGACGGCGGTTCAGCTTATTTATTTACAATTTTTTTTTTGTTATAGCGGC
TGCTGCTTGGCTTTGTTTGCTGCAGGCGCACAGTANNNNNNNNNNNNNNN
NNNNNNNNNNNNNNNNNNNNNNNNNNNNNTGCAATTGAANNNNNNNNNNN
NNNNNNNNNNNNTATGCGGCCACATGTCGACATGGAAATGAGGGAGATAG
CTGCATCCACAATATGGCAAACTCGGCTAATACTTGCCATGGGAGTAAGT
GGGATAGGTGAGCAAAACGAACGAGACCGCTACAGCGAGTGTTAAAATGC
CCCAAGAGAGAAACCAATACAGAGAGAGGAAAAGAGAGTGCGAGTTATCA
AGAGAGTGGTAGTGGCTGAGTTGGAGAGAGAGTAATAAAAATCATTTTCC
GTCGTAAACGTTTTGAGAACGCTGAAAGAAGAAATGCTAAACAACAATTT
TCTGTTTTAAATTGTTTAATGCCGAAAGAAAATATTATTTATTTGATTCC
TTTTTTTTATATTTTTAATTAGAATAGCTAATTTCAAATTCTTACANNNN
NNNNNNNNNNNNNNNNNNNNNNNNNNNNNNNNNNNNNNNNNNNNNNNNNN
NNNNNNNNNNNNNNNNNNNNCAGTGTTGGGGTTTTAGCATTTTTACTGCT
AAATCTAGCATTTGGCTTTTTTAATTTCCAAAATCAAAAAGATTTTAACT
TGGAAATGTCGAATTTTGACAAAATTTGTATTAAACTTTAGGCCCTAAAT
TGCACAAATCGATAGTCACTAATAATAAAAATAATTTTTTAACCAAACAA
ACAAATAAAGAAAGTCAAAACCAATTTAGCCGGACTATCGTTATTATCGG
GAGATTATGTACATACCTACAGCATTTATGAATTCTGATAATGGGAATCT
TTAAAACAGATTTTGTGCAAAATATGAAATACATCAATTACATATTATTT
TCCGCTTACAGATTTTCAAAATTACCGTATCAAGTTGATGTCAATGAAAG
GAAATGGAATGACGTATGGATCTAGACGAAATCAATAGCCGGATGACCAT
AAATATAAAAGTGTACTCAACTTCTACAATAGTATATCCGAATCATATTT
ACAAGTTTTCATGATCAACTTGAAATCTTATTAGAAACTATAACAGACCT
TGCTCAACACTTGAGCGCTTGATTTGAACTTCACACTTATTAAATTATTT
TGTAATTGTTAATTATTTAATTTAGGAAATATTTATTTAGAAAAACATTT
TGAATGCCAAAATGAATTGTTAATTTTTTCAAATTTGTAAAACTATACGA
AAGAGAAGCAAGGTTACTATAAACTTGAAGCGCCTGTGTCAGAATAGTGT
GCAATATATGGAGCAATATGTCATTTACGAGAATTTTAAATATATATTCT
GGCGCATCTTAAACTCACTTATCGTATGAGCCAAATTTAACTATCGATAT
GTATGTATCGAAGTCATATCGATAATTAAGCCGCTCATTTTGAGCGAGTT
GTATGTTGGTCGCGCCACTGGGCATTTTAGTGTTTGCATTTTCCCGTTGG
AGGCGACAGCGAGCATACACACGCTTAAGCGACACCTAGCGTTATGATTT
GTTTCCTCACCATGGTTCAAATATTTGCTTAAAATTTATTTTACTTAATA
AATTTCTATTTTTTCAGCTATCCTTGACAAACTATAAAGCTAGAATCCAA
TGATTTTATAAAAATTTTAAGGTTTGAAAATAATTTTTAACAGAAATAAT
TAAAGAATTTAAAAATAAAAATTGTCTAATTTCTCCATCAAACAATTTAA
AAAATTACAGAAAGGTTTTTGTTTGTTTCTATTTGCTTTTTGCTGAAAAG
TGTGCCCAATGGGATCAAATTATAAACAAATCAATCTGATCAACAGGTTC
TACATATATCAACGAACATCTGTTTTGAAAAGTTGAGCAAAACAAAAAGG
GGCGTAGCCCATCCTCCTTTTTTAATTGTCTAATTTATATTGGAAAAACT
CGAAAACTGGTCGACAGATTGCGCAATAGGCAAAGGGATCAGAAGGCGGC
ATCGGCGGCGTNNNNNNNNNNNNNNNNNNNNNNNNNNNNNNAATAGCCTT
TCCAAAGAAATTTTTGTTCTAATCGAGCGGCAATGATGCAAAAAAAACAA
CAAGAGAAAAATATAACCAATAGCAATAAATTTCAATTTCAATAATAAAT
AGAATACAGCGTGTGTCGCATGTTCCACAAAAAATANNNNNNNNNNNNNN
NNNNNNNNNNNNNNNNNNNNNNNNNNNNNNNNACACNNNNNNNNNNNNNN
NNNNNNNNNCAACGATCCAAAAGGGATCCGCGAACCAAGATATTCGATAT
GAAATTGAAATCTTGAAAATCTTTGGTTTCCCCCCGTTGCATTTTGCACT
AGAAAATGTCATCAGCCTCAGATCTGGGATAGATAGATAGAGAGAGGAAC
AGAAAAGACCGAGGACAGGGGACAGGAGGACCGCAAAACTGTGTGCCGAA
ACAAGAGTAATTCTAACACTTCTCTGGAAATCACTTAACAAAACTGTAGC
GCACACACTTGTGCGCTCGAACAGGAGCAGGAGCAGACCGACCAAAAGGA
CGAAAGAAGAGAAGGGCCCGACATACAACCCATAAATGGGGTGTCGAAAT
GATCATCAGTTGGGCGCCCCGTGGCGGTGGCTTCTTCTGATCTTGCCCTT
GCCCTTGCCCTCACCCTGTAACCCGCACGCCCCGCTGTGCAAGGAAAATG
AAACCAACATAAAAACAGTGGCAAGTTGATGCTATGGGAAAATTGTCCTN
NNNNNNNNNNNNNNNNNNNNNNNNNNNNNNNNNNNNNNNNNNNNNNNNNA
CCCACACTTTATTTGTAATATTTTATTATTGTTATTTTGCGAAAGGAACT
TTGGGCCATAACAAAAGAGCCTTAATTAGTCCAAAGAATTGCAAATAAAA
AAATGAACACNNNNNNNNNNNNNNNNNNNNNNNNNNNNNNNNNNNNTAGT
AAAACTACATANNNNNNNNNNNNNNNNNNNNNNNNNNNNNNNNNCACTAT
ACGCACTCCCCACCGCTGTTCTTTTCAGTGGCCAAAAAGGTATTTGAACC
TTGCCGCTTCTGACGATCGTTCGCTGATCTTTTGTTTTGTCGCCTTTTGT
CGATTGCCGCTGACACAAAATTCAGGTGGATTTTCTTGTATTTCATTTAC
TCGATTTGTCCTATTAAAAAAAAAAGTTGATTAATATTAATATTATTAGA
AGAACTTTGTCTTCAATGTGTCAACAATATTGCCTAAGGACTAATCAGGT
GACTCCCGTAAAGACGTCCAAGTTTTTGAATTACACAAATTTTTAATTTA
TTTTTGGGCTAAATATTGGAAAAAGGAAAAATTTGGCTAAATATTGCTCT
TGAAAATGGGGAAATATTCAAATAAAACGCCCATATTATAAAATAAAGCA
AACAAAATGAACAGAAAAATACAATGCACATGTTATTTAATTGACTTTTT
ATTGTTTAATAAATTCAATTTAAAAAATAAATAAAAAATTAAAAAATTTT
CTCCACATTTTATATAAATTTTTTAGAAGTTTGTAAGAAACTTTACCCAA
TAACACAAGGAAATGGCCAGGGGAGGGCAGCTGCCCCCCTTACAATTTTG
AATTTTTTACTTTATTTAAATTTTTTTTTTAAAGAATTTCTTCAATTTAA
TGTGAAATTTCGATTCATTTCATGCTAAAACCCTAATACTCCTTATTATT
ATTATTTTTAATCTGAAAAAGTTCGGTAGATTAATTTAAATACTTTTTTA
TTATCTGAAAAGATTATAAATTTCAACAAATTTATTTTCTCTTTGAATTT
AAGTCACATACATAAATTGATTGAGACGAAAAATTTTATTTCAAACTTAC
ATATTTTCTGTATTTTTATAAACCATCTAAAACTTTCTGTTGATGATATG
AAAAATCTTCCTAAGAAACTTGAATAATATCTAAAATCTCTTTTGCTTCA
TCTAAAGTTAAGTGTTTTTAAGTATTTTGTTATTTGGAATTTAAATTAGT
AGAAATAGAGGATAAAGTCTAAATGGTTCTCCTACTCGGGCCTTTGGAAA
TCTTTTAGACTCCAAACAAATTCTAATCTGATCCTGAATCTAGTAGGGTC
TATAACTTGGCTATTTTTTATCCGATATTAATGAAATTCGGTGATCGGAT
AGATATTAATTGAATGTATAAAGGTATCAAATTTGATAGCCCTGGGAAAA
TATTCAAATCGAATGTTAACAATCACATAAATATCCCAGAAAAAATCGAA
TTTGTTTGTCGGTATTTCGGCGGGATTTTCGATTTTCTATATTTTGGTTA
TATTTTTCTTGATTTTCGTTCCAGATGTTGAGAGATTTTGGCGTATGATC
TTTAAGATTAATTTCTAAATTTACCTTCTTCTTCTTCTGTTTCTGAGATT
GTAATGCTCTTAAAAGTAAAATTTGCTTGCACTGAACAATTACAACCAAT
TTTTTACCATTGTCATTAAGATCGAGCGATGTATCTCAAAGCATTCTACA
AAAAGATTTAAAAGAAATCTTTAGAAATCGATCTCTTAACATTTAAGAGT
CAATATCATACTATAAAGTTGGACAATATTATAGCATATCCTTGTAGAGC
TGTAAAGAAGGACCAAATGATATTGTTATTCCCTGTAGATGTACCAAATA
TGATCCTAATTTGATCTACTTGATGAAGACTGAATTAGATTCTTGTCGTC
TACTAATCGATTCCGGTTCCGGGTTCAATTCGTGTGTTTCTCAAATGATA
AACAACCGCCTCCGTGTTTGGTAAACTAGATCCGGATTGAATTCTCAATC
CCATCCCCCAAAAGATTGTTGATTATCCCCGTGCGTGCCCACCAANNNNN
NNNNNNNNNNNNNNNNNNNNNNNNTCTAAATCTCCATCTCCGTCTCATTC
TGTTGCCCGGTCGATGGTTGATTCTACCTGATCCCTGATAGATTCACTCG
GGGCATGGGTAGATCAGGGCAAGAGTTTGACTTCTGTGCCATTTAGCACA
AACAAACGAGCAAAGCTTGGATTGAAAAACGATTTATTTTTTCTTCTTGG
TGTTGCTTGGTGTTACGGCTTTCTCGGGGATTTCTGGGCAAAATGATATG
CTAATCCTGGCAAAAAGGATTTACATACTTTCGCCGTACGAAGAGAGCTG
TGACCTGAAGGGTATAATTTATGTCCAACTGAGCAGATTAAACTATGATC
TCTTGGTGGTCTCGGATTAAACCGCACCGAACCGAGACCCGAATGGTTTC
GACAGGGTTAACAGAGTGTGTTGGCCAAGATGGGCCATGGGCCTCTGTGT
GGGGGCCATAAATGCATAATCCAAATTTTATGATCGCTTAGCAGGAAAAG
TCAAAGGATCGTCTGCGGTAATCCGCAAGCAAAGACCAAGTTGTGCATCA
ATCTATATCGGATATCAGGTAGTAAATTTCAATTAAAGTTCTCGCACTAT
AGTNNNNNNNNNNNNNNNNNNNNNNACACACACACATACATATATCGATC
TTAGTGGGTTAATCCGCAACCCGTTCCCCTCGGTCAACCTTTAACCCTTA
ACCTGGTAACCCGTTATGCAGCTTTATTTTAATTGGATTTATGGGGATTT
TCGCATCTAAATCCTTTCACTGTCTGCAAATATTTTGGCCGCTCTTCTAG
TGGCTTTCCAAGATTACCCCTTCTAATCTGTGGGTTTTTTCGCCAATTGA
CTTTGTCTCATCTCGGAGAGAAGTCAATATGGATTTGTTTCCGACTTTTC
GCCGACTGACTTTTCCCCTTTTTCCAAATACAAATACAATCCCACAATCA
AGNNNNNNNNNNNNNNNNNNNNNNNNNNNNNNNNCAACAGATCTTTCTAT
ATCTCAGCTGTGGTCTCAAAAGGTAACTGGAATTAATCCTCAAAGCTTTG
GTGACTTTAGATTTTAATTCATTATCTAAATAATGAGTATATAAAGTCAA
TTATTTTACAGTTTTAGTAAAATTAACATGAGAACTCTTTTGTTACTTTC
CATAAGTAAATAATTTTAAGCCCCAAAAGATTCATCTTGGGATCTTAATC
TTAAGACAAACCCGATTTTTCTACTAACTACATAAAATGACCTTTCGAAT
GATCTAAGGTTTTTTCTACCCTTGGTCAGATNNNNNNNNNNNNNNNNNNN
NNNNNNNNNNNNNNNNNNNNNNNNNNNNNNNNNNNNNNNNNNNNNNNNNN
NNNNNNNNNNNNNNNNNNNNNNNNNNNNNNNNNNNNNNNNNNNNNNNNNN
NNNNNNNTGAAATTTGATATTTGAGCTACTTATAGCCCGGAGCAGATAAA
GTATGAAAATTGTCAGGATCGGATCACTATATCATATAGCTCTAGAGGAA
ACATTTTCATAAAAATTGGAGTATCCCCATGAAATTTACTAATATAATAG
TTTTAGATATAAAACATCAGATTCCGAAATTTCAATCAGATCGGAAAAAT
ATAACACAAGTTACAGTCAATATAAATCGGCTCTACTACGTCACTGCTTG
AAATCCACAGAGCAGCTGAGCACACGCATACACACACTGACGCAACGCTA
CGTAAACTGTATGTGTATGCATGTCAATCGCAGCATGCAGCACGAGGAAG
AAGAAAAAAAAGGAATGGAAATGATATTTGGAAGGTTTTGTCTGTGCATT
AATGAATTGATGATACTGACAAAGAGTTTGGAACGGGGTAACGACATATC
TCCGCCGTTAGAAAAACGACATATCTCCGCGCGAAATTATGTCGTTTTTT
TATCGGAAAAATGTACTGGGCGGAGATATGTCGTCGGAGATATGTATGTC
GCTATGCCTTTGGAACATGTAAAAATATTATGGCCAAGGACTGCAAGGGT
ATATAAACTTCGGCACAGCCGATCTTTTTTTTTTGTGATTTTGATAAAAA
AAAATAAAAAGTACTTTTGTGGATTAAGTGAAATTTGAATCAGGACCTTG
GAATATTTACAAAATTATTAAATATAAATGATTTAGATAACAAAATCACA
ACAGTTCCTAAAAATGTTTCACTTTAAATGAAAGACGTGTTTATTATTTA
TTTAAGTCCCAGTTGTGCTTCTGGCCCAATTATGACATTATCAAATATTT
TTGAAATGCGGTATTGAATGACAGTTTGAGCCCTGTAAATCATATTCATT
AGACGTTCTGCAGTTGGAAACATCGTGTTGAAAAACTGTGAAACATGGAC
GACGATGAATAAAAATCGTTGTCATTTATGGCCATTGGAGGCCAGTTTCT
TTTGTGTTTTTCATTGTTTTTGCCATTGGAGGGCCTTCATTATAAATAAA
CCATTAAATCACAACAATTCGTGTTACATTACTTTCATATTTTCTTATTT
TCAGTGAAATTCTTAAAGTCACTCATAACTGGACTGCTTTTTTTTCGGCC
TCCCCTACTTATTATTATTTTAAGCATAAGTGCTTATACTTATATTTATC
TCAATTTTAAACCTATAATAACTAAATTAATCTATACTCTTACTAAAGTT
CTATTTTAACTACCAGTTTAAAGGGCAGATACCAACATTAAGCTATTAAG
CTTTACTTTAGGCGTTTTAATCCTCAGTTTAAGTTAGAAGTCTAAATTCG
GTATTACTGGCCATTAAAGTTATTGGCGAAAAATAAATTATACTTTTCAG
TCAATGAAACAACAAACTTCATTCACAAAAATTTTCAATTTTCTATACTT
TTTCCTGTGTTTGGGAATATCCAAATCTTAAGAAATTTTTCAAGTGTTTG
CCAGCAAATGGCAAATTCAATTCAAAAATCTGTTTCAAAATGTTTTTAGA
AAACTTTAAACTCTGAACTTGTTGCTTAGAGGCTACAGCAAGTCGTCTTT
CGGTCCATGTCCTTTCTTTTTAATGATTCACAACAAAAACAAAGCACAAA
TCATGCAGAATAAGGCGAAAGAATCAGTCAAGTATGTACGTCTAGAATTC
GTTTTTCTACCATGACATGAGTTTTGTCTACCATATTCGTATTATTTTTG
TATATTTTGTATATTTTCTATATTCTGCCTGAAGCGAAGACTACAAAAAG
TTAAAAAAAGAATTTTCAAAATTCGATTCTTAAGTAAATTTGAATATAAG
TAATCTATGTATATCCTTATACTTGTTCTTATCCTTATGAAGCATTAATA
AACCCATTAAAATATATTATTTTCAGTATCTTTCAATTCAAAGTCTTAAA
TTTTGCATTTTTAATGAATTTGAAGTCTTCAACATTGCACAATAGTCTGA
AATTGTTTACAACAAAACGGAAAGCTGTAAATTTTTGTTGTTTAAAAATG
TCTAAAAGGCTTTTAAGAATGTTTTTTTAATTCCGATCTTGATTTTATTT
ATGATATTAATACTGTAAAAAAAAGTAGTAATAAAACAACAATCGGCAAA
CAATCTAAAATTTTTAAACTATTACTTTTTTATCCTGTTTAAGATAGAAC
ATATCATTTGCTGCGTTGAACAAGGATAATGAGAAACGTTTCATTTAATA
ATAAGAATAAGAAAGTTAATGACAATGAATAAATATACAAATTTATATCC
ACTTTTAATAGAACAAACATAAAGATCTTTATTGTAAATATAAAACAGAA
TTGTAATAAAATCCCAATTAAGTACACTCGTGATGAAAATAATAGGTACA
CCCCTTAAAATTTAACTTTTTTGACTTTAGATTCGCACAACTTTTTTCCT
ATTAACTTGATCACAAAATTTTAAATGTACCTTTATTTATTGAACATTTG
TTTATAAAAACTCATTAATTTGGAAAAGAAAAATAATTTTATTTAAAAGT
TACAACAAAACAAAAAATGTAATTGCAGAATAATAACTACACTTTAATTG
ACTAAGTCAAATTTCGTTTTTTTTTTTGGTTTTTTGATTAATATCCAATG
TATCCACCTTTATTTTACCGTTACTTTTTCCATCCAATTGGGTATGCTCT
TAATCAAAGCTTGGCAGGACTCTATCGAAATCTTCTTTGACGCACTGTTG
GGACTTTTTTCTGTTCCCGCCTGATTCTTTATCGATGAGATTCAGATCAA
GAGACTCACTGGGCTTAGCGAGAATGTCCACTTTATTGACCTCTAACCAA
GTTTTTCAAATTATATGTACAAAACCTATTATATCAAACCTAGCGCTACG
ATTATCTCTCAAAAACCTGGATTTGGATGAGCTTTCGCTTTTCCACAGAG
CAGTGTTTTCCCCGACCTATTATATTTAAAAGTTTTGGATTTTTTTTAGT
GCTAGTGCTTTTAAAATTGACTTCGATCCACGGACTGTAATTCATGAGTT
TTTTTCAATGTAATTCTGCGAAATATGACGGTATTTTGGCATATACTGCA
AGTGGTGCTATTTTTAGTTTCGGGTATTTTTTGAGTATTTGAAAAAAATC
CCTGAAAAACTTTGAATACTTTGGATATTACTAAAATTTTTTTTTGTTTT
CATTAGTAGTAAATATTGAAACATTCAAAAACGTATTCACATGTTCCTTG
AGCCTTAAATTGAAGCCAAGAATCCCTTGAACACATAACCTCAGCAAGTG
GTGCTATTTTTAAGTTCGCAACTGTATATAAATATATAAGGAATAAATGT
AGAAATCTATGGGTTTTACTTTTAGAATAATATTAAACAGTATTTTGGTC
GTTTAACATTTTCTAATGATAATTAGAAAATTTCTAGCCAAGAATTGAAA
GAATTTCTCCTACAATTTGTAATTGATTTTCACTTGAAATCATTTCAAGT
AGATATATAAGGGTAAATGAATGAATCTCAATCAATTTTAAGAACAAAAT
AGTTAAGTTTTCATAGACTTTAATGATCGGGATAAAGGCTCAAAAAGTGG
GGTANNNNNNNNNNNNNNNNNNNNNNNNNNNNNNNNNNNNNNNNNNNTAA
AATGCAATCACTTGGCCTATCTGTTGGCTTACACTTTTGATTTTATTACT
TTGGCCCAAGAAGTGTTTGACCTAGTCAGTTGTAAAAGTGGGCGTACTTT
GCTGCCAAATGGGCGTAGGGAGGAGCACATGGCTTGTTGCTGGGTGGTTG
GCCCTTCTTAANNNNNNNNNNNNNNNNNNNNNNNNNNNNNNNNNNNNNNN
NNNNAATTGATTTTGGCCAAGGACAATGCATACAGAGAAGCTTCACTAGA
CAAGGGTAAGGATAATTCACATGCTGCAGGGGCAGACAGTCAAACAGTCA
GACAAATTCTCAAGCCTCAAGTCAAGTCATAAATCTTTTGGATCCAAATT
ATATCTATATAGAATCGAGAGCAGACTTGTTGTTGGATGTTTGGGATCCT
TAGGGTCTTGGGTCGGGCGATAAGATATATATAATAATTGTATCTTCCAT
TTCATTTTCATTATATTCCATCTCACTCATGCTCTTGCTGTCTCTCTGTC
TGTCTCGCTCAGTCACATTAGTCATAAAAAAAATTGTCAGTTTCACATTG
CGTATGCGTAATACAAAGATAAAAAACTACAAAAACAACTACAAAAAATG
TGGAACTCAAACTCGGCTCAGCTCTTTAGTTCTTTGTCTCTCTTTTACAT
CNNNNNNNNNNNNNNNNNNNNNNNNNNNNNNNNNNNNNNNNNNNNNNNNN
NNNNNNNACGCCCCTTTGAATACAGTTATTTCATTGGACCGCCACCACCG
AAAAAAAAAAAATACAAATTTATTACTTATCNNNNNNNNNNNNNNNNNNN
NNNNNNNNNNNNNNNNNNNNNNNNNNNNNNNNNNNNNNNNNNNNNNNNNN
NNNNNNNNACCCTTTAATAGACATTGTAGCTAATATATATGTAGATACTC
TTTTTTTTGTTTAAATTTAGTACAAATACTTAGACTAACATCGTAATTAA
ATAACTAAATTCTCTAAATTATTGTCAATTTAGTTGTATGGAGTCATAAA
TTAAAAAGGTTTTTTTTTATATTTTTATTAATCATTCAAATTGAAAGTTC
GAGATAAAAACTCACCAAAATTTCTTAATTACTTTTTTGCCCTACAATTT
TCTATTGATTTCTATAATTATTAATATATGTATATATTAGGATACAAGTT
TAAGAAAAACTTGTTTATCCTATTTATGGCATATTTGTGAGACTTGAACT
TGATTTAAAGGCCCCAGTAACGTCAACTGGCAACTGGGCTAAGCCAAAGG
ACCAATGCGAGCGACAGAGAAAGGGGCACACACACTCACTTCAATACAGC
AATGAGAGAGAGCACAAAACAATATTANNNNNNNNNNNNNNNNNNNNNNN
NNNNNNNNNNNNNNNNNNACATTAGAGTTATGCAGCCAAAGAGGGAGAAG
TAGAGATTAAAATAGAGAGCTATAGCAGGCCAGAACGAGATGAATTGTGA
TGAGTGAGCGCCCTCAAGGCATGCGTNNNNNNNNNNNNNNNNNNNNNNNN
NNNNNTGCACACATTAAAACCACCACCAAAAGTCTCTCACTGGCCTGGCC
ATAGGTTAAAAGAGTGCAACACTATTGAGCCGAATGCCTCTCTGCTTGCT
TACCACCAACAACAAANNNNNNNNNNNNNNNNNNNNNNNNNNNNNNNNNN
NNNNNNNNNNNNNNNNNNNNNNNNNTTCAGTGATTCGTTTTGTACGTTGC
TAGACTCTCTCGCTGCGTTTTGGAATTCAGTCGACAACGATAATTACCGG
TGGTTGTATCACATCACGCGCAGNNNNNNNNNNNNNNNNNNNNNNNNNNN
NNNNNNNNNNNNNNNNNNNNNNNNNNNNNNNNNNNNNNNNNNNNNNNNNN
NNNNNNNNNNNNNNNNNCTCCTCTCCTCGGCAATTTTGTTTTTGGGACTA
TACGAAAATTACGTAGNNNNNNNNNNNNNNNNNNNNNNNNNNNNNNNNNN
NNNNNNNNNNNNNNNNNNNNNNNNNNNNNNNNNNNNNNNNNNNNNNNNNN
CTCTCTCTCGCTCTCTGTGTGTTTCGAAAAAGACTATAATTATAAAACTA
AAGTGAAAAGCGTGCCATAATTACAAGAAGAAATATCAATAAATGCGAGC
AATGTGCGAAAATTGCTAAAAAGAGTTNNNNNNNNNNNNNNNNNNNNNNN
NNNNNNNNNNNNNNNNNNNNNNNNNNNNNNNNNNNNNNNNNNNNNNNNGC
AGAAGTGAAATTATACCTAAAGAAGTTTTGTGTTTGCAAAAATCAGCCAA
AATGATTGAATCAGCCTGCAATTATTTGAATCCNNNNNNNNNNNNNNNNN
NNNNNNNNNNNNNNNNNNNNNNNNNNNNNNNNNNNNNNNNNNNNNNNNNN
NNNNNNNNNNNNNNNNNNNNNNNNNNNNNNNNNNNNNNNNNNNNNNNNNN
NNNNNNNNNNNNNNNNNNNNNNNNNNNNNNNNNNNNNTCACATGTCACCG
CACATGATTTCATTAGCGACAGTTTGCTNNNNNNNNNNNNNNNNNNNNNN
NNNNNNNNNNNNNNNNNNNNNNNNNNNNNNNNNNNNNNNNNNNNNNNNNN
NNNNNNNNNNNNNATGAAATTGGAAATGCAATATCCGCCGCAGGCATCAT
CAACGGGAACAGCATCACCCAACTCTAGCATACAATCGGCCCCATCATCG
GCCTCAGTGTCACCTAGTATATTCCCATCGCCAGCCCAATCTTTTGCNNN
NNNNNNNNNNNNNNNNNNNNNNNNNNNNNNNNNNNNNNNNNNNNNNNNNN
NNNNNNNNNNNNNNNNNNNNNNNNNNNNNNNNNNNNNNNNNNNNNNNNNN
NNNNNNNNNNNNNNNNNNNNNNNNNNNNNNNNNNNNNNNNNNNNNNNNNN
NNNNNNNNNNNNNNNNNNNNNNNNNNNNNNNNNNNNNNNNNNNNNNNNNA
GTGCAGCCTATGGCTGGAATACAGCAGCAGCCTATACAGGATTGCCAGCA
AGGTAAGTTTCATAAAAATCAATGCAATTTCCTTTCCCATCAAACCAAAC
CATAATGTGGTTAGCCATAATTCTGAGTCCTAGAGTCCCATCTATGGAGA
GCAGAGTAAAAGTATTTGTGATGAAATTAATTTTGGTTTTCTCTCTTTGT
TGTCTTTGCTTTTTTGTTTCTGTAGAACTCAATTTCCATATGCACAATAT
GCCTCTGATTATTATGGAAATGCGTCGGCTGCCACCGCTTGGTTCTCACA
CCATCAGGCAGCGGAGCGTCTCTATCAGCCATGGTCATCGCAAAGTTATC
CCAGTTTCAATTTCGATGATATTGCCTTTCAAACGCAATTGCAACGCCGT
TCGGTGCGTTGCACTTGCCCGAATTGCACCAACGAGATGAGTGGATTGCC
ACCGATTGTGGGGCCCGATGAGCGTGGCAGAAAGCAACACATTTGCCATA
TACCCGGCTGTGAGCGTCTCTATGGCAAGGCATCGCACCTGAAGACCCAT
CTGCGTTGGCATACCGGTGAACGGCCATTCTTGTGTCTGACCTGCGGCAA
ACGTTTCTCCCGTTCCGATGAACTGCAGCGACATGGACGTACACATACAA
ATTATAGGCCCTACGCTTGTCCCATTTGCTCCAAGAAATTCTCACGTAGC
GATCATTTGAGTAAGCATAAGAAAACACATTTCAAGGATAAGAAAAGTAA
GAAAGCTCTTGCCGCTGAGGCCAAGGNNNNNNNNNNNNNNNNNNNNNNNN
NNNNNNNNNNNNNNNNNNNNNNNNNNNNNNNNNNNNNNNNNNNNNNNNNN
NTGTCAGCATCCATCAAGCTTGAGAAATCGGATAAAAGTAGTGTGAAAAA
GACAAGTAGAATCTCCGAAAGAACGCCCCTCATGGAGTTTAAGCAAGAGC
AATTGGATAGTAATGCTCTAGGATCAGTTTCATCAGTATCGCCATCATCT
GCCGCAGTATTTAACTATGCTCCATATGCCAATGTGANNNNNNNNNNNNN
NNNNNNNNNNNNNNNNNNNNNNNNNNNNNNNNNNNNNNNNNNNNNNNNNN
NNNNNNNNNNNNNNNNNNTCCCACCACCTCCACCGCTATTCCAGCAGACG
AATGTTAGCGGTGTTTATGAACCTTGGAATACTAATAATCGTGCCATAGA
ACCATCATCTACCTCAGTTACAGTNNNNNNNNNNNNNNNNNNNNNNNNNN
NNNNNNNNNNNNNTTCCTCTTCCTCATCATCTTCCACACCAAGACAAACG
GATACATCGGTGCAACATCATTATGCCGCATTGGCAATGCAAAGTGAAAC
ACAATTGGCTGCCGAATACGGTTTAACCATGTCAAGTTTGGCCAGTGGTG
CTGCTAGTGATNNNNNNNNNNNNNNNNNNNNNNNNNNNNNNNNNNNNNNN
NNNNNNNNNNNNNNNNNNNNNNNNNNNNNNNTGATAAACTCAATAAANNN
NNNNNNNNNNNNNNNNAATGGTTATACAAGTCTTATTGGTCACATGAAAT
CAGAATATGCAGCTGCAGCTGCTGTTAGTTATCCAACTGAATTTCNNNNN
NNNNNNNNNNNNNNNNNNNNNNNNNNNNNNNNNNNNNNNNNNNNNNNNNN
NNNNNNNNNNNNNNNNNNNNNNNNNNNNNNNNNNNNNNNNNNNNNNNNNN
NNNNNNNNNNNGCCTGGGCAGCTGCCTATCATCCGCATGCCACAGCCTAA
GGATAAAATTTACCATAAAATACCACAAAAAAAAATATACAAAAAAATTT
TCAAAAATTTGTTGTTGAGAAGTCGGTTGAAACCGCCATATATGTATCAA
TATATATACTTACTATATGTAAAGCCATGATTCCCTCTCCCATCTCTCTC
ATGAAAAAGAAAAAAACAAATCCAAAATTCCCCTCAAATCCTTTATTTTT
TTTTCTGTTGAAATTGTTGCAAAAAACAACAAACAATCTCGAATTAAGNN
NNNNNNNNNNNNNNNNNNNNNNNNNNNNNNNNNAGAAATCGATTTTTGTC
AACTTTTTTTTTTTCATAGTCTTAAGATTGAACGTGTTTTTTTTTGGCAA
GNNNNNNNNNNNNNNNNNNNNNNNNNNNNNNNNNNNNNNNNATTTGTTAA
TTGTCTTTAAGATAAATTATCTAAANNNNNNNNNNNNNNNNNNNNNNNNN
AAATTCAAATAAAAAAACAAAAAAACAAAATAATATTGAACAAAAACCAA
ATTGAATTCTCATGTTATTTATTTAGAACTTTCTAAATATTTCGGATTTT
CTAGGAAACTGCTTTGAAAATTTTTGAGAAAAAACGACATATTGCTTACT
TTTTTCCAAGTATTTGAAGTTTCGATTTGAATTTCAAATAAATGGTAACA
ACTATTTTTAAAAAATTATAAGACCAAATGATCCATGCATTAGGCATTTT
CTTTGTCCCAAATGGTTTTTAGAATGGCTTTTCATTTGGAGAGTGAAATT
AAATTCAAATATTTGTGAGATAGAAACACTGTCTAAAAAGGAAATGATTA
AAAAAAACAAACGAAATTCATTCGAAATTGTACTGAATTGAATTCAATTG
TAGATTAAACTATTGTATTCGAGTTCGAAATCCGACGTAGGTGGCGTTTT
TCCCCCTTGGATAAAGCAATACATAAAGTTAGTTCCATCGGGGATATAGA
AAAACTATGGCAAATCTATGCTTCCTAGGTTTCCCTCACTAGTCCAAGCC
AAAGTAATGCAAATAATTGAACTACTTTTGACACGATTTATATGAAATTT
AATATACCACTAGATACTGTTAGCAAATATTGGGATATTAATTTTGAATA
ATATGCTTCTTACAGTACGGAAGAAAATCTCTCTGAGAGACTGAGCCTAG
ATTCTACAATTTTGGTGGCATTAGCTCTTACAGTATCTGAGCTTGAGATA
TTTGACTATTGAGGTTGATTAAGAATAAAGAATATAGACGGAAAAGGATC
CTTAGAGATTGATCTTTAACTTTTTCTTCTTGTTATAAACTTTTAGAAGT
AAAGAATTCACATGGCTCTGTCTCTGTAATCGGTAAATCGGTTGATTTTC
AGTCAAGTTTTTTTTGTTTTTGCTGTATCTTTTCTAATTAACCAACAATG
TTGTAACGCACAGTGAATAATGATGGCGCGAAGATAGTAAATATCGATCG
TAAGTTGCTGATTTTTCATACTCTATATCGANNNNNNNNNNNNNNNNNNN
NNNNNNNNNNNNNNNNNNNNNNNNNNNACACCGAGAGCCAATATAAAATA
TTGATTTATGTTGGCTGGCATCAATCAATTTTCAAGTTGAGTGAGCGCCA
AGCCTCTTACCAAAAGCCCACGCCTCCAACTAAACTNNNNNNNNNNNNNN
NNNNNNNNNNNNNNNNNNNNNNNNNNNNNNNNNNNNNNNNNNNNNNNNNN
NNNNNNNNNNNNNNNNNNNNNNNNNNATTTATTGTTATACCTATGTATAT
ATAAGTTTTAACTATATATGTATAAGCTAAAACATTTGTCCAAGACAAAA
TTGACCAAAAATTTTCAATTCCAAAAAACTCGACGGTTGTGCAAGTTGGG
ACAAGGGGCGTGGCAAGCTAAGCATTTGAATTTTGATATCCTTAAACTGA
TCATCTTTAATTCTTTCTATTTCTTTGATTTGTTTAACTTAAGAAGAGCA
AACTAAATTGATTATAGGGTATTTAAGTCGTCGGATTTGATGGTAAGAAA
TGAATTGGTGNNNNNNNNNNNNNNNNNNNNNNNNNNNGGCCTAGGTGTGA
TTGGGCAGCGGCCACAAAACTTCACACGCACGTTAATCATACGCCGTGTG
GCCCGGGTCTCTCGCTCTAAATGGCAAAACAGAAAAATCTGATTGATTTA
TAACTGAAGTTTGCGGTCAGTCTGGACAGCTCTGAGAGATCTCTGGCTAT
GGGCATTGGCTCTTGTTGCTATGACTCTGGCTCAGTCGGCTTAATGATGA
TAAATGATGATGTTATGATTTGTTAATTTTTCTTCAAGTCTTTTTCAGAT
TTTTATTGCGTGTAACAGCNNNNNNNNNNNNNNNNNNNNNNNNNNNNNNN
NNNNNNNNNNNNNNNNNNNNNNNNNNNNCGAATATTAAGGAGTTTACCTA
ACATTTTATGCGTANNNNNNNNNNNNNNNNNNNNNNNNNNNNNNNNNNNN
NNNNNNNNNNNNACCAACTAATGGCCTAACTCTTTTCTATCGATTTACAC
GGACATGGCGAAAGTGTAATTTTAAGTATGGGTTAGAGAGCCACTAAAAA
TTAGTGAAAAGACAAATTACAAATAGTATTGGAAAATATTAATGTCTTTG
TTGTTAATGCGAATAACTAAGAGAGAAACTTGTTATGGTAAACAGGATAA
ATTTCATATCCTCATCCTCAAACACACATCACACAAATCTCTGTCAATCT
CTGTCTCAAGGGGTGTAAATTATCACCATCCTGACAGCGTGAAGAATCGA
CACTTTCAAATATGTTTTGGCCAAAAAAAAACATATAACATTTGAAAAAC
ATGACTAAATGAAGTAAGTAAGTCGTCTCGCCGACTAAGTTATACCATGC
ACCAGTAAAGCAAATATTTCAAATTTATTAAACAAATCTCGCTCACTCAA
TCATACGAGCACTCTAGCGCCCCCACCAGCCAACGGCCAACTCTGGCCTT
GAGGAAAAACGTTGATATGCATAACTCGACTGTTTTTTGTCCGATTTTGA
TCAAATTTGGTATTTTGCTGGATATTAGTATCAAGTGTGCCAAATTTGAT
TGCACAAGGTAGAAATCAACCGGGAGATAAACGAGTTTTTTCAAATTATG
GGGGCGTAAAGGGGCGTGCCAAAATCTTTACACATACGTAATGTGCGCAT
TTACTAATTAAATATACATACTAAATATTGTGTCTCTAGCTAGAATAGTT
TTTAAGAAAAACGCTTTTTTTAAATTGCGGGGGTTGAAAGACGCGTGGCA
AAAATTTGAAATAAGCTTGATCACTTTACATACTACACNNNNNNNNNNNN
NNNNNNNNNNNNNNNNNNNNNNNNNNNNNNNNNNNNNNNNNNNNNNNNNN
NNNNNNNNNNNNNNNNNNNNNNNNNNNNNNNNNNNNNNNNNNNNNNNNNN
NNNNNNNNNNNNNNNNNNNNNNNNNNNNNNNNNNNNNNNNNNNNNNNNNN
NNNNNNNNNNNNNNNNNNNNNNNNNNNNNNNNNNNNNNNNNNNNNNNNNC
ACACACACACACAAAATATATTGTTGATTTTAGGCAGAATTGTTGATAAA
TTTATAGCTTAGTTAAAAAATAAACCCCTTAATGTTTGAAAAACAGGAGA
GAATTTTGTTATGCATTTGTTTTTAACCAACTTTCTGTATTGAGAAGTCC
AATGTGCTAACCTCCACACCACAAGCCATCAAAAATAACTCATAACTTCC
CTAATTATTTAGATATATGTACATATCTTTCTATAAGAAAGAATTGAANN
NNNNNNNNNNNNNNNNNNNNNNNNNNNNNNNNNNNNNACAGATTGTTTGT
TAGTGAATGATATCTTACAATATTTTAAGAGTTTAGACTAAGAACTAGGC
CTCTTCTACTTAGATATTTATTTATATATTTACATGACATATGGCACAGG
CGATGACATAACTAATGACATAAAGAAGTAGAAAAACCCCAAGGAAATTT
ATTACAAGCTAAATTAAACACTAAGAATACGACGAAGACTACACCTAAAT
GGCTATGCCAGATTGTTGATATATGCGTTGAATATGTTGAATCATGACAC
TTGGTCATGATCGAGATAAGCTTGAAGTCTTTATTCTGGCTGATTTGCAA
TTGGCTTATGTGACATTTGGCTATATCTGACCATACTGGAGCACCGTAAA
AAGTTACTAACATTTTGTTTTCTACATTAAGTCTCGAGTCTCGAATCTAT
GAACTCTTTTTGATGATTTTCANNNNNNNNNNNNNNNNNNNNNNNNNNNN
NNNNNNNNNNNNNNNNNNNNNNNNTTTCAATATCTTTGCAAGATCATAAA
AATTAGTTAAAACTTTATTTATTGCGATTTGATAAGACATTTTCTTTCTG
AAATTTAATAATGTTTAAAACAAAATTTCCCAAAAAAAAATGCGGTTTTT
GAATATGCAAGGTCATCAAAATAAAGTGAAATCTTTAAATATTGCTTTTC
CATAAGATACTTTCAAAGAAAATTTCCCAAAAAATTGCAAGTGAATTTGC
AAGATCATAAAAATTAGTTAAAACTTTATTAATTGCCGTTTCAAAAGTTA
ACAAAATCCCATTGAAAATTTCTCAACAAATTACAAATACATTTGGAAAT
ATCCACAAGAGATTACGAATAAATCCCACAAAATATTCGTTTATAAGACT
TGTTCGAATATTATTTGACTTTGATTAAAGAGAGATCAACATTAAAGAAA
ATTACTTTAAGTCAGTAGAGGATGAACGGGGGGTAAAAGGGGTAAAATTC
TCTTGGCAATCTCAAATGAATGATGATCAAGTGAATTTAAAAATCCATTC
TTAATTGAAAATCTTTGTTTACCTACTTATTGTGCATCAATATCGAAGCA
CCGAAAACCCTTAGTTAGTCTTTTCAATGTGAATCGAAGCTTACGTTATC
GATTTGTGTGTATCTAAATCCTGCAGTTTATTAAACTAGACTAGACCTTT
AACTAACCAAGAACAAACCAAAATGTTTCTCTTGTTACATTTTTGCTATT
GACATTGACTCTCCGTATGAGTGTATGACCAAACTATCCTTTCTATGCCA
TGTAGAAGGATTTGCCATGAAAATGAGAGCCTTTGCGTAATCTGTGCCAA
GAAGCAAGGAATTATCCAGATTCTACTGTATTTAGTTTGCTAACAACAAG
TCCAGCCCCAAGAAGGCATTTATATGCCATTTCTTNNNNNNNNNNNNNNN
NNNNNNNNNNNNNNNNNNNNNNNNNNNNNNNNNNNNNNNNNNNNNNNNNN
ACCGGATATCGGCCATTTCGTTTTGTAATCCTTCTAATCTTCTTAAATCT
GCTAGTTTTTTTCTACTTTTTTTTGCAAATCAATCATGATACTGACTGAG
ATAATATATATCTGTAAATGTATAGTCTTATGCCACATGTCTTTATGACT
CTTGTCCGCATCTCTTTGGGTAATCTTTNNNNNNNNNNNNNNNNNNNNNN
NNNNNNNNNNCCAACTAAGCCATATGTTGCAATAATAATTTTCTAATAAA
CAATCAACCGGGCGAACTGAGCGAGTAGCAGGGCAAGGCAGAGTGGAACA
ACAGCCACAAAAGGATCACAAATTTATAATCACCGATGACCATGTCATAC
ACGCCCCTCGCCCCCGACCCGTGTACCCCCTACCAGAGGCAGGAGACCGC
AAAAAACAAAGGGAAAACTAATAAATATTGAGTGGCAGTGGCAGGCATCA
GGCGACGAAACATTAAACATTTTCTAGTTAAGTCATGTTGGACTCAACGA
ACACAATGATCATCTCTCGCTTCCACCCACACACAAACACTGACNNNNNN
NNNNNNNNNNNNNNNNNNNNTGCTGTTTTCTGGGACCNNNNNNNNNNNNN
NNNNNNGGACACGCTTGCTTAGCACAGAGAGAGAGAAGAATCGCCCCTTA
AGCAGCGATAATCTCAACTCAATTTGCTGTATGTGTCCTTTGTGTCCTTT
TCGAAGGAGATCGCGTAACTTCAAAAAACGTAGCTAGTGTTTCCATGGAA
AAAAGTCGGCTCTGTGTAAAATGAAACATACCTAAGCTAGTCANNNNNNN
NNNNNNNNNNNNNNNNNNNNNNNNNNNNNNNGGTGAGTCAAGTGTGCAAC
ATTCCATATTATTTACAACATTTGATCAAAATTAGAGCATAAATCTAAAA
TTAACATGACCAANNNNNNNNNNNNNNNNNNNNNNNNNACAATCTTGAGT
ATGTGTGACAACACTTTTTGGTATCATTTAGCGCCAAATTCTAAGAAGTT
ACAAATATATTTCTTTTAGCCTGTGCCTCTGTCAAAGTCCTTTCTATCCA
TTTTTGATATATGTATGTGGGTATTTGGTTTTCCTCGATTTGGGTTTCAC
TTTTCCAAGTGGCCAACACTTGTCCTTAAAACCACTTGAGAGTCAGTAAG
TACTGTAAGTAGTTGCAATCATAACTTGTTAGAGTGTCACGATGATGAAA
ATTATGATGTAAAGGGCGCAATACTTAAAGGTTTGGAATATTGGTGGAGC
ACGAGTCGAATTGTTTCCAAAGTGTCATTGCCGAACCTACACGAGCTTTT
ACAGTGTGTGTATGTGAGACGGCAGCGCTGCGGCAGAGCTAGGCCCTAGT
CCGGGAAGGGGCCGTGCCGACCACTGAATTATAACCGATACCGATTCCTC
TCTCCTTCTCCGTCTGTTTAACGCAATCTCATGCTTAAAGTTTAAGATTT
TTTTTTTTATCAAAAACTTGTTATTTAAGCAATTATCTTAGGTAAGTTAA
GTTTTTGTTTAAGCTGGATCGGCCGACTATAACACAAGAAAGACTTTTCT
TTCTCTCTCTCAAGACCCAAAACTTTGAGCTTAATAACTTTTGTTTTAAG
ATTTAACTGGTAAAGAAAAATAAACTAATTTTAAATGTCTTTAAGTTTTA
ATAAGATAATTTGAATAACATTTTAACTAATTTAGGATACANNNNNNNNN
NNNNNNNNNNNNAAGTAATTGATAATTTGCGCCCTTCTTAACGTTTTTGA
TTTGCCCATCGATAATCAAGTAATTAAAATAAAATAAAAACGATTAGTTC
TTTGAAATCTGTCTAAATATATATGAACATANNNNNNNNNNNNNNNNNNN
NNNNNNNATATAAAACGCATTCAATTGTATTTTTATAGTTGAAGGGGGGA
GAATGGGGATGAATGGAAAGCATTCGAAGCAACCCTCATCTCCAAATGGC
GCGTGACTCAATCAATGCTATACATATTTAGGCATAACAATCGTTAAAGC
GGTTACCCTTTTTAGTGGGGGGCGGTAGCGATGAGTCCTGGAGGTAGGAG
GATTCACCCACTTACTGGATAAATACAAGTACAAGCAGCAAATGGCCAAA
TGAACAACAACAACTCAATTGTATTGGAATTGTTGGCATTTGGGGCATAG
AAAATTAAAATATTTATATTATTGGCATTTCGAATACTTAATGTGGGTGG
GTGTTATTCCATAATCGCTTACTGGGGAACAATTTTTTTTGTTATGTTTT
TTTCTTTGTATATAAACCAAATCTTAATGCTCCATTGGCTGGGCATCTCC
GCTGGATTCCATGCAACGCTTTGCACCGCCTCCCGCCACCGATTCGTCAC
CATCGGGCTCGGTGATCTCACTGAACATGTAATCAACCTGATACTCTTTG
AGAATTTTGCTTGAACGATTTTCATCCAAAAACAGGGAATAGACCTTCTT
AACGTCCTCCGTATTCACTTCGGCTGCCTTGCGGACAACGGCAAACCAAA
TTTGCGGTGGTTATCAATTGAATGGCATACCGCAAGCTGGTATCCGTGGC
AATGCATGTTATAATGGTCACGGCATCCGGATGCATGACGCAATCTTCCT
CCTCGCAGCGTATTTTGAGAATCTCCTTGACTTCCTTCTCNNNNNNNNNN
NNNNNNNNNNNNNNNCTCCACAATGACCGGGCATAATNNNNNNNNNNNNN
NNNNNNNNNNNNNNNNNNNNTTTAAACAGGACTCACTTCAATAGTTTTTT
TTGTTTTTCAACGTTTTTCCACAAATTTTCTTTTGGTTTGTGTCGCATTT
AATTTGATTTTATTGTTCGCGCTTCGCTTATTTGTTTNNNNNNNNNNNNN
NNNNNNNNNNNNNNNNNNNNNNNNNNNNNNNNNNNNNNCGTTAGCTTCGA
TTTAGTTTATCGATATGCCACGCCTNNNNNNNNNNNNNNNNNNNNNNNNN
NNNNNNNNNNNNNNNNNNNNNNNNNNTGTATATGCTTTGTTTCCTGTTTC
CTGTCATTTTTCTTGTTTCTGCTCACCTTAAACACACTCGNNNNNNNNNN
NNNNNNNNNNNNNNNNNNNNNNNNNNNNNNNNNNNNNNTACTAAACAAAA
GTCTATTAAAATGCATTTAAATGTCTGCACCGTGTCGCCTCCCCNNNNNN
NNNNNNNNNNNNNNNNNNNNNNNNNNTACGCCCACTCTGAGGCTGAGACG
TGATAAACATACATTTACNNNNNNNNNNNNNNNNNNNNNNNNNNNNNNNN
NNNNNNNNNNNNNGTAGGTATAAGTTTTATATAAAAATTTCTCGACTCCC
CACCCTTTAGCGCCGCCCTTACTCCCCATTCTCGATTTCCATTTCCCATT
TTTTGGTCTGATTATTATTATGACCAAAAAAAAAGCGTTAAGAATTGATT
AGGTTTTCCTCTTTTTTTTTCTTTTTTGTTGTTGTCTGAGCAAATCGATT
TGTTGCGCCTGCTTTTCTCTCTTGATTCCATTGTTTTTGCCCCCTTCTGG
TGCTCGATCAAAAAGGATGGTCAGGATATAAACGGCAATCAATAAACACA
CATGTAAATGGCCACTCATCTCACAAATCTTACACAAAAGACACTCGAAA
TAAAGTGAATTTCTCATTATCATAGTTTGAAGTGAACATATTTTGAATCT
TTCATAAAATTTCAGAGCCTGATTGCCACACAAAAGGATAATGAGAGAGC
ACAAAAGAGAGTTAAGCTTGACCTTTGACCTTTAAGGCACTTTGTGGCCT
ACTTTGGCAAAAATCACGAGACGAAGACAAAAAGGATCGCTATCTTGCGA
GATATTGCTTTTACAAGGGCTATATGATATACTTATATATATAGTAGTCT
GATTCAGCTGAGTATATGCAAAAATTAAGGAGGAATTGCGAGCCTGGTTC
ATGGATGCGAGTCTGGTCCTTACTCGGGAGCCAGCTATCATACGTGTCTC
CCTGTCGGGGTGTGGCATTGCCATGATCCTTCGGATACACATGGAAGATG
ACACACAAGACTCTTTCTTTAACTCCTAGTTTACCACGAAACTAATTACA
CAGAAGCTTCGATTTAAAGTTATAATTTGTTTATTAATCACTTGAATGTA
CTTCTGGTTCCGAGGGAAGACTAAGACCAAGACTACTCCAGAGATCGGGG
ACTTAAATATACCTCAACGTCTATTGATCGTACTGTGGCCGATGTTGAGA
GTATGTCACTCTTCCGGTGAAGTCAGCAGAAATGGATTGGTTACAAAGGT
GAATAGAAAAGTGCTTATGCTATGTGATAGGAAGTTAATATTGGGTCAAG
CGTTAAAGTGCTTACTCTAGGTATAGGAAGTCATTAATCGAACAAGTGGA
TAGTATGGATTAATATGGGTCACAACGTACTTTTTAGGGTTATGGGATGT
GTGTGTTGTCAACGTGACTTTTAACTACCCGGAATACATTCAGCAGTTTC
TGGTATTGCGTCTCGTCTTGCTGCATCATAGTTGGTCGGTGTTCTGTAGG
AGTCGGCGTATCGTGGAGAAACGCGTGTGCTAACTTATATATATATACTA
CATTTGGTCTTAACTGCTCTCTACTTCGAGTTCCACACTAAAAAAACCTC
TAGGAAAACACACAAAAAGACATTTAAGAGCACCTAACGGCGAATCCTTT
TTTGGTGTCCCTTTTTTGGTTAGAAAAATGTATAACTAAGCAGATATATA
GTCAAGTGGATATATTAAAAGCATGAACGGATCAAGAAAAATCAAGCTCT
AGTGGATATACATATCAAATATCATGAGTTAGACTGAGTCAGACTTATCA
ATAATTTTATTTTTGAGTACATAAAGTGCCTGATATGCTGTTTCATCAGT
TTCGTTTTGTAGGCAAAAGCTTTGTAAATTCTCAAATGAGGTCCTTGCTA
GCTTAACTGATATTTCTTCCAAAGGTTCTGAAATATCGTCTTCGCCTTCA
TCGTTGCTCGTTTCATTTGTATCGGTCAGAGATAAAATTTCGCCATCGGT
TAGTGATCCTGAGACAGCAACATCTTCATCCACTTCAACATACTCAGAAA
AACTCACACCGCTGAAGTCAACTACTGGTACAATAGTTGGTTCTTCAATA
TCCATAATTATTTGCGAATTGTCCTGATCTATCGAGGGTTTGACCATATG
AGTTCGAATTACCGCGACGTAGCAATGATTTTTTCGTTTGAATTACCGAG
TGTATAAAAAAGTATGGACAAAACTCGAAATATCAAGAGATTTTGTAAGG
GACTCGTGATAACTTCGAATTACAGAGAGGTTCGAATTATCGCAGGTTTG
AATTAACGAGAGTTGACTGTATATACAAATTTAACTTAATACCAACAAAT
AGTTTGAAAATTATTTTAAATATTGAAATTTCGAAAGAGTGTCGAGACCA
GACCCAGATTTTCCCCCTGAATCCGTCCATGATTAAGCCCAAAATAAGCT
GTATTACAATTGATATTCAAACACTCTTGATTTTATCACAGTTTTCATTC
TATTATGATCTTATAATACTTCGATATTCAAAACTTAAACTTAATAAAAT
NNNNNNNNNNNNNNNNNNNNNNNNNNNNNNNNNNNNNNNNNNNNNNNNNN
NNNNNNNNNNNNNNCTCTTATCCAGGTGGAATCTGCAGTGGCAAGCTTTG
CCGTTCTTTTTTCGCTTCGTGTAGTTTGAATTCCCAACTACTTTTAGCAT
TGAAGATATGGTATGGCCATTATAACGGTGGATTTTTTAGCGGTGGATTT
CTGCTGATGATAGAACTAGGTGGTTTTTGAAATAGATATACAGACAACCT
GCTCATGATTTAAGATCTTATAAATTAGTAAGATTTATTGAGCTCAAGCC
GGCTTAAGCCCTGTTTTAATTAACTTCAAAAAATGTCGAAATCTAGACAA
ACATTTATCCCTTATATTAATGTACAATCCAATTTAATAATTGTCCCCTG
TAAGGAATAAAATATATATGTATATATCGCTCATATATTAGGGATAAATC
TAAGTGCAAAAGCTGACAATGTTCATGACAAATAAAGGAATGTATGAAAA
GAAATGTGTGTAGAAAGACTTTATTGTTATTTTCAATACTCCTGCAGGGT
ATATTGGTTTAATACCTAATGGTAGCCAAGTGAATTTCGTATTTCGTTAG
ATTTGTTTTTGGGTTCAAATGGCGCCATGTAGTTACTTTGGCATTATTGT
TGTTGGTTTTTGGTGGTTGCCTACGATGATTTGGTATCCGATTCCGTTTG
TTAGATTGCCTAGTCTGGCGTTGACGTGTGCGCCGACAATAAAGTGTGAC
CCAACCCTACCTACCCCTACCAACCAGACCCCTCCCTTCCGACACCCCTT
TACACCATCAATGTCAAACTAAGCCCACATGGAGAGTGACAGAGACCGAT
GATAGAGCCTACTACTTCTTTGGTCTTACTCATGGCCCTAAGTTAAAGCC
CAAGTTAGTTGACATGTTGTGGCCGACAGTTGTTAGGTTTGCGTTTTTCC
TGTCCTCACCACCTCACCACCCCCTTGTCACCTCTTACACTTTTCACCTA
AATTTGTGAGTGAGTGTTTTTGCAATTATTATAAATCAAACATTTGATTT
ATGCCAAGTAACAAACATCAACGAAAACGACTTTGCGATGAAGTCAAATT
TATGACCGCAACTCAATANNNNNNNNNNNNNNNNNNNNNNNNNNNNNNNN
NNNNNNNGTCTAACTGCGTCGAGTTATGCCGTTTTGTCTACGGCCTCGCC
CNNNNNNNNNNNNNNNNNNNNNNNNNNNNNNNNNNNNNNNNNNNNNNNNN
NNNNNNNAACAATGTGTGACATGACTTTGTCGTATTATTTCGCCAAATAC
TTATTTAAGGGCTCTCAAAATAACGAAAAAAAAAAACTTTGCAAAACGGA
AAACTCTTTAGAGAATATTGAAGTCGTATAAATTTATAACCTCTATTCTC
AATGGAGGGCGGCAAAAAACGAAAACCTATATTTCATATATTCTATGAGN
NNNNNNNNNNNNNNNNNAGTGTCTGGTCTCAGTGTTAATTTCCTATTGAT
GGAACTTGATGTAAAATTCTTTTTATTGTCTTGGGTTGTAACTTTGCTTT
AATAGACCTACCTAAAAAAAGGCAAAAGAGAGGAAAAAAAAGCCAATAAA
AATGCTTAGACAACCTTTATGTTTTTCCTTTTATTTATAAGGAGATCCGA
AAGACAATTGCAATGAGCCTACTAATTAGATAATAAACATATGTATTTAC
TCTCTGCCATTTTAAAATCATTAAATTTCGGTAATGAGATGATTAAGTTT
TTCTAGTTTTGCCATTTCCATTTCATGACCTCTTCAAAACAAGAACAACA
AAATATAAATACTTGAAATATTTTAATGAAATTTGCATAAACTTTTTTTT
TTTTTTTTATAAGCGAACGGAAACACATATGTATAATGGAAGAAGAGAAA
AAAAAGCAGCAACAAATAATATATATAGAGAGACAAAACACAATGAAACT
TATGACCAGCGGAAACGGAAATGGATGCCGCACGGTCAGCGTGTTTGATA
GCCAAACTGGTCAGGATTTTGGCACNNNNNNNNNNNNNNNNNNNNNNNNN
NNNNNNNNNNNNNNNNNNNNNNNNNNNNNNNNNNNNNNNNNNNNNNGAGT
GGCTCTCTTCATAAGTGATAAATCACTAAGAGGGGGAAATCAACATTTCA
GTTGAAGCAGCGTGTTTGCATTTTTTATGAACTTGTTGTACAACCAAACA
AAATCATGTACTCGATATACATAAAAAATGCATAAAATTTCCCAAATATT
TATGTGAGTGANNNNNNNNNNNNNNNNNNNNNNNNNNNNNNNNTGAGTCA
AACAATTGCCAAACAATGAAAGTNNNNNNNNNNNNNNNNNNNNNNNNNNN
NNNNNNNNNNTACATTGGCTTATCGGACATTCAATGAAGAGCGAAATGCG
TAAAAATTCTGCAGTTTTTTTTTCTCCCTCTTCTCGCTAAATACTCTTAC
ATAATAAGGTATATGTGAGCTTATGAGAAACACAAATAGCAGAATGCACT
CATAGAAAAGGACTTTCAGGGGTTAATCACTAAAGGATTTCCAAGGTATG
CCTACAGGAATCTCCCATAAAAAAGAGTTTAATCTCTAAAAGGACATTTG
GGGATGTGATTATGTTGAAATTTTTTAAAAAATGGTCCAAACTATGCTAT
GAGACCTTGAAGAATGTCTTTTGCTAGGATAATTTCTTGAATTTGGGCCT
ATTCTTGAACTAGTGTAAAACAATTCTTGAACATTTTTATCATGCGCTAT
TAAATCAGTGGTCGGCACGGCTCCTTCCCCGGACTAGGGCCTAGCTCTGC
CGTAGCGCTGCCGTCTCACATACACTGTAAATGCTCGTGTAGGCTGGGCA
ATGACACTTCGGAAACACTTCGACTCGTGCTTGTCAGAAAAAAAATGAGA
GTGAGATGAAAGAAATGAGAGCTCTTATATTTAAAAACATTTAATAAGTA
AACCTCAATAATTTGAAATCGACAAAGTTTCTCGATCATCTCAAAAGAAT
TATTTATTTTAATTGGTTGTGAATTTTCATTCCATTCTGCAAAAGAGAAT
TCATGATTCGTTATACTTGTCTGAATCANNNNNNNNNNNNNNNNNNNNNN
NNNNNNNNNNNNNNNNNACCCCTTATCGCACAGGACGTTTCATGTGTCAA
GCTCGGGCTTCCTGAATGGCAACACCTCCACCTTCTCTTCCTGNNNNNNN
NNNNNNNNNNNNNNNNNNNNNNNNNNNNNNNNNNNNNNNNNNNNNNNNNN
NTAGAAATACTTACAATGTTGGGATACGATACGCATTTATCATTTTGGGT
AGAGCGGAAAAATTAAATATAAACATTTGTTATATGCCAAATATGAGAAA
CTTATGCGGCAAACGGATATCCTTGACATATCCTGGGGAGGATAATAATG
CCATATAACATATTGTCAAAAATGAAACAAGTAAAACACATTGAAGATAT
AAGATACATTTGATGCGATCTCTTATCGCATTTTGCATTGATTAGCCTGC
AATTTTTTGTTGTGACTACTCGAATTACATTTTGCGACACCTGACGGGAA
GTCCCCTCTTGCTTCTAACCCTCCTTCACCCCCACCTCCTTCATCACTCT
ACTTCAATAGNNNNNNNNNNNNNNNNNNNNNNNNNNNNNNNNNCCCCCTT
CTTTATGATGCTTTAGTTTAGNNNNNNNNNNNNNNNNNNNNNNNNNNNNN
NNNCGTTATATTTCATATCAATTGACATGGCACTTTTGGCCCAGCTGCCT
AAACGTCTGCNNNNNNNNNNNNNNNNNNNNNNNNNNNNNNNNNNNNNNNN
NNNNNNNGAAATGCCATTTTATGCTTTATGCTGCCTGTTAACTGTAGTCT
ATAATTATCGGCCNNNNNNNNNNNNNNNNNNNNNNNNNNNNNNNNNNNNN
NNNNNNNNNNNNNNNGAGCAGAGAAATATCAAGTTGAAATATTTTTATGC
CTTTGGGCTGACTTCTTGGCCTGCCGCGTATGTAATGGCAACTGATTTAT
TGTATTTGAAATATTTTCAACATTACTTAACCTTTTTTCCTTATATATGA
ATCCCTCACCCCAACTAGGATTTCACAGAGAGTGAAAACGATCGCTAAAA
CGGAAATTATCTAAGAAAGCATTTGCTATTCAAGATCAACTTTTATAGAC
GACTCGGGAGACTTGCATACAAAATACACTGATCTAGGCTTTTGAAATAT
AAATATCTCTTTATTGGCTATCAAAATCTATTGGTCTATTAAATTTCATA
AAAATCGGAATACAAATAAGCAAATTATAGGTAAAAATATGCCGCTACGT
TCGCCCAAGTGCTCATATCAATGAGGAAAAAGTAAAAAAAAAACCAGAGC
GCAAACCCTTGCAACTTTTTTGGTAACTCTTTCCTTACCTATAGCCATCA
AAATGGAGAAAGGTTTTATCTAAAAATGCGAAAGAACGGCCTTCAATCTT
AGCATAGGAAAGATATTGACAAAAGTCACTGTTTTCGACCGATCGTTCCT
ATGGGAGCTATATGATATAGTCACCCGATCTTTATCAAATTCGGCACAGT
TTATAGGCGCAATAAACTCACCAATATTAAATTTCACGACAATAGCTATA
AAAATAACGAAGTTATTAAGAAAAGTCACTGTTCGTGACTTTGCCATTTG
TATGGGAGCTATATGATATAGTGGTCCGATCCGGCTGAGTCCGAGATATA
CAACCCCTGCAGTATATACTGTAGCTCTAACGGTCTAGGAGGAGTTTGCG
TTGATCCAGACGGACAGACGGNNNNNNNNNNNNNNNNNNNNNNNNNNNNN
NNNNNNNNNNNNNNNNNNNNNNNNNNNNNNNNNNNNNNNNNNNNNNNNNN
NNNNNNNNNNACCAAAATTAATATACCCTTTTTGCAAGGGTATAACAACT
AAAATTACTTATCTAGACTTTTTTTCAAAAATTATTCAACATTTTTACCA
GAATTCTTTCTACTTTTAACTGTGATTATATTCCAGAGTATTATATATCA
GAATTGATTTGAATGAGTAGAAGAAAATGGGAAAACTTTTCCATGCAAAT
ATTGAAATATGTTTATCGAATAGATTCTAAATGAAATTCCATCTTTGGCA
CAATTTTTTTTTCTCTCTAATAAACTTGTTTCTATTGCGTTATGGTATGG
AAAATCACATTGTCTTATAGTTCAACTAATTTGTGACCTTTGACTTTGGT
ATCGTTGGAATTTTTTGCACAAACACTTTGCACTTTGTACGCCGCCCAGG
CCTAAACAAGGCGAATGAGAAATTTAATAGTACCCCTTTGTATAGATGCC
ATCCGNNNNNNNNNNNNNNNNNNNNNNNGCTATCAATGCCAATTCAAATG
GGACAAATGCCAACTAAATTAACTAGATGCCGANNNNNNNNNNNNNNNNN
NNNNNNNNNNNNNNNNAATATGCCTTTAATCAAGCCGCAAAAGACAAAGT
AATTTCAATTTTCAAATTATTTCCACAAAAGCTACCGCTTGATGTTGACG
ACAGAGACNNNNNNNNNNNNNNNNNNNNNNNNNNNNNNNNNNNNNNNNNN
NNNNNNNNNNNNNNNNNNNNNNNNNNNNNNNNNNNNCTAATGGTTTGAAA
CGAGAGGGCAGAGGCGANNNNNNNNNNNNNNNNNNNNNNNNNNNNNNNNN
NNNGATAAGGATATGCTGGAGGGGGAGTGTGGGGTGTGGGGGATTGAGGT
CGAACAGTCAAAGTGAACAAGAGCGCGTGTATTTAAATTAGGCGCACATA
ATAAAGCCAATGAGCGATTTAGTTGAGTTGCCAACAATTGAATAAATTTT
CCAATTGCCTGAATCTTTTGCTCGCATTAGCATTAGAGCGCGGAGGACTC
TCTCTCTCTAACTCTAAGTCACTCTATGGATGGATGTGTGGATGTGCCTT
CAATTCAGTTGTCGTTTTCATCAGCTCACGCACATCCTGACGACGCACAC
AAAACGCAAAATCAGTTGTCGTCGTCGTCTGTTCGTTCCCCGTGGCTGGC
ATTCATTCAAATGACGACGATGTTGTCGCCCAACAATTTTGTGAACCCTT
TCGTGCGGCACAAAACGTGCGACTCTGTCAACGTATNNNNNNNNNNNNNN
NNNNNNNNNNNNNNNNNNNNNNNNNATGAANNNNNNNNNNNNNNNNNNNN
NNNNNNNNNNNNNNNNNNNNNNNNNNNNNNNNNNNNNNNTCGTTAAAGTC
TTTGAAGTTTATTCGTTGACTCTTTTTCTACCATTATTTTCATTTCTTTT
TTCAGTTTTTTGTNNNNNNNNNNNNNNNNNNNNNNNNNNNNNNNAAATGA
GTGTTTGTTGCGTTTCATGCGTTAACACCCATTCGGTGTTTTTTTTTTTT
TATTGTGAAAAGGATCTCATAAAGGGTTTTTCTTATATAAACAAAAATTT
CAATCGATAAAGGACTTAAATGATTGTTTTAAAGTTTTAACCATGATTGT
TTCTGCTCGCTAACTTGAAATTTTTNNNNNNNNNNNNNNNNNNNNNNNNN
NNNNNGTCTACAGTCATGTTTTATATAAAATCGTATAGTTTTTTCGAAAA
TTCACGCAAAAAGTTTAGGGAAAATAATCGTTATTAATTAACGCAATTGT
TATTTTGAAGTTAAACTTGAGTNNNNNNNNNNNNNNNNNNNNNNNNNNNN
NNNNNNNNNNNNNNNNNNNNNNNNNNNNNNNNNNNNNGAAAGCGAAAGCA
GAGATTAAACCCCCGTACCCAATCCCCCCCCCNNNNNNNNNNNNNNNNNN
NNNNNNNNNNNNNNNNNNNNTTTCTACATCAACGGAATACACTCCCTTTT
TTTTTATTTTTTGCTTCGTTCATCCAAGTGCGTAAGCAGTCATTTCATTT
GAAAGGGTTGTGCATTTCTGTTCCCACTGATTTGTGGCCAGTNNNNNNNN
NNNNNNNNNNNNNNNNNNNNNNNAAAAAACCAAAGCAAAATAATGTTTGT
TGCCAAAAAAAAAAAAACCGAAACCGAATTTTTTTTTTGAAAAAAGTGGG
TGTTTTATTGAAAGTGGCGCGCATGAGTGCCAAAGGGCCAACAGGCCTGT
CAAAGAGTAAGAACTCCGGCTCCCTCGCAACCCTCCTCCTNNNNNNNNNN
NNNNNNNNNNNNNNNNNNNNNNNNNNNNNNNNNNNNNNNNNNNNATTTGC
TCCTCGCAAAAGTCGATCCTGGTTGGGACTCTGAATTTTGATTCCTTGAT
TCTCTGATTCTGGGGCGGTTCAGGCGGAGGGGGACACGCCCAAACGGTTT
TTATTTCTTAGAAATAAGTAGCTGGCGGTTGNNNNNNNNNNNNNNNNNNN
NNNNNNNNNNNNNNNNNNNCGCTTTCTTAGTTTGCCATTTTACGCACAGT
CGTTTCTTCTACANNNNNNNNNNNNNNNNNNNNNNNNNNNNNNNNCGGCT
CAAGTTCATTTTACTTATTTTTCGGTTTCGCTGAGCTGTTGACAAAGGCG
TGGCTCTATTTTGACAATTTGCTTCCCAGTCNNNNNNNNNNNNNNNNNNN
NNNNNNNNNNNNTCGGGACTCAAATGCAAGAAGAGGAGATTAATATATAA
CTTTAACACTTAATTAAACAAATGATACTCACTTTTATTTTTGTCTAGTT
TACGTCTTTTTTTCATTTTCAACATATGTACATACCTTGGGTCCATCTTC
AGATCACTTCATTAGGTTGTAAATCTCAACTAGTTTTGGTGTTGCAATTC
TAGAGTCCTTAAACTTTGGGCTTTACACTGCACATAGTTACCGCGTTTTC
GTTTCCACTCCCTCTAATCCTTTGGATTACTTCAAGGTCTAATGGAGACT
TCATACTCACCTTTTAAGCTGCCTTTTATAATCTTACCATTTGGATTAAT
TCAACGTTTGAAAATCATTTTCTGCAGTTGCAACGAGTTTTAATTTAAAG
AATCTTTGAATATTTTCCGATTCTCTAGTCACAAAATTTTAACTTTTTCA
TAACTTTCCACTTAGTAGAAAATGTGAGACAAATACATTGATTTTGACTT
ATGATGTTGAGTGACTTAAAAAGTTATGATTGCTAAGAATTTATGGCTAG
TTCTTCCTTTCTTCTTTCTTTAGCTTCAATGTAACGTCAGTCCAACAATG
TAAAATGTTTACCTTTTATCCTTATATCATAAAAAAAAACTGAGTTCAAT
GTGCTGGCTTTTGGCTATTAGTCATCTAAATACTAAGCACTTAGTTGGCT
TAGAGAAATTTGATTGATTCGATTAACCAAAAATTAATGTTAATGAATTT
TAATCCATTGATTGGTTTTTCCCTGTCCCTTCTCTCTACTCTTCCCCTTC
AATCGCCGCTTTTTGTTTGTCTTTATCTGCCAAATATATTGGCGAACTTG
ACTCTCACTGTAGAGTGGTTGAAAAGATATGCCGACATAATGACTATGCT
TGATCCTTCAACGATAAGAAAGACCCTTCCCAAATAACAACAACTTTTGC
TATTTAACTTGACATCAATCAACAGTCAAGAGGTAAAGACACAGTGAATG
AGAAAGAGCAAAAGGAGAAGGAGTAGTGGGGTTTGTCCAATATGAGCAGC
TTCTGTTAAAGACGCACTCAAAATGCTTTTAAGTTTTGCGAATTCGGCTT
ACAAACACGAAAAAAAGAAAAAAAAAACGAAGACAGCAAAAAGATGAGAA
ATCTGCTGATGTAAAGATGACCAAACATATATTTGAGGAGATCTCTCTTA
AAAATCCGTTGTTACGATATTGTGGCTGTTAATTTGATTTCAAAANNNNN
NNNNNNNNNNNNNNNNNNNNNNNNNNNNNNNNNNNNNNNNNNNNNNNNNN
NNATGAATAGGCAAATTATGTACACAGGTGCAATGAGCCACTGAACATCA
TCGAATGAACCACTGAAGTGCAACACCCACCGAAAACAACAAAACAAAAG
ATGTTATGCAAGTGAACCGACTTACCTAATGACCTATACCCAATAATAAT
TGACATAAATTTGCTCTACATGAAACCTAAAACTATTGTGATAGTATATT
TTGTAGGAATTCTTTTCTTTCCTCTTGAAGACATACAATTGATCTTCACC
AATATACCCTGTTTGACCATTTAAGCATAGGGTATAAAATGATCTTTAAG
ATCGACGAGTGATGAAAATTGCAGTCAGGCAGGCGCTTTCTTTTGGTTTC
TTTTCGTGCGGCTTAATTGAATGTCAGGCGAATGGCGGTGTTACGTTTGG
