# Supplementary material for: SMCis: An Effective Algorithm for Discovery of Cis-Regulatory Modules
Source: PLoS One. 2016 Sep 16;11(9):e0162968. doi: 10.1371/journal.pone.0162968 (PMC5026350; doi:10.1371/journal.pone.0162968)
Supplement: S1 Datasets — (ZIP) [file pone.0162968.s001.zip › dataset/Drosophila/Masked/dwil_h.fa.masked]

>scf2_1100000004511:8197463,8237462 (reverse complemented)
AACTGCTATAAATAGAGGAACTTAAAGCATTTTCCTCATTCACTTGCTTG
CCACAGCAAAGGCAGCATCTCCTATTTTCCCTCATTAACTTTAAACGATT
GGGCTTTCCTTTTTATTATGCTCTAACTTATACTTGAGCAAAGGCAGATA
CGCCCTTTTGTTATTTTCCTTAATATCTTAAAACCCCATTTAATTCTTCA
ATTTCAAATTTCCACAGTAATTCCTAATCTCTTCTCTATCTTTTTTTTTG
GAAAGAGTTGGAATTATGCATTCGGCACATTTTTTGAACGTATTTTGAAC
GTGACAGTATTGTTTTTTTTTTTTAACTGTTACATGCAAGTAATCGATGT
ACTTGATACCAGATACCGGAAACTATTCTTTTTGTTTTTATAAACAAATA
AAATGAAGCAAATCTTACGCTGAATGCCTGAAGAAATCCGCTTTCATTCG
TCCTGGAAGCATTTTTATGTGGTTTTACCCATTAAGTTCTCCTTAAGACC
AGTTATATGGGATTTATATTTCAATTATAATCCTTAAAAGGTTTTAAAGG
TTTAAAAACGGCTCTAAAAAGGCCATGATACTAAATCAAAGTGACCAGGT
TTGATAATCGATAATCGCAGGCATGTATTTTTCGTTGTGACTAACTACAG
CCACACTATTTCCTTTTGACGTTTCTCCCTTCATCGTAGTAGGCTTTGGC
TCAAACTGCTATAAATAGAGGAACTTAAAGCATTTTCCTCATTCAGCTGC
TTGCCGCAGCAAAGGGAGCATCTCCTATTTTCCCTCATTAACTTTAAACG
ATTGGGCTTTCCTTTTTATTATGCTCTAACTTATACTTGAGCAAAGGCAG
ATACGCCCGTTGGTTATTTTCCTTAATATCTTAAAACCCCATTTAATTCT
TTAATTTCAAATTTCCACAGTAATTCCTAATCTCTTTATCTTTTTTTTGG
AAAGAGTTGGAATTATGAATTCGGCATTTTACCTATTTATATCCTATATA
TATTACTTACTCAATTCGATTGTCGTTCAATGATAATTATCAACATTTTA
TAGACTCGATGGCTTCCTTCCTGAACTGTTAGATGTAAGTTGTCGATGGG
TTGATCAACAAGACGTTACGTTGGGATTCAATGTGTAAGGGACAGTATAA
TTATGCCCCTTTTTTTTTAGTCACTTAAAGTTGAATTCAGAAATTCCGCC
CTAGCCATAAAAATGTCAGCAAGTTTTTTTTGCGCCCANNNNNNNNNNNN
NNNNNNNNNNNNNNNNNNNNNGCCAAATGAGCTTGTGTATTTGCCATTCT
CCCGTTGTTGGGGCTAATTATCACANNNNNNNNNNNNNNNNNNNNNNNGG
CAAGCAGGTGCTGGCAGTTGGCAATCGAACTTTCTACTCGAACAAACCAA
CAATTGTCGCCAATTAACATTGATGTTTTGCTTTTATTTCATTCAGCACT
GCCAATTCCATCTTGAGTCTCACACGAATGGGAATCTTCATGTACCCCTT
ATTAACCATTTGCAAGTCTCAGTGTTTTTTTTTTTGTTGTTGTCCATGTC
CTCAATTGAAAAGAGGGCCCCCACACATTAATCAGTTGGACAAATCGAGG
TGCTGGTAGGTTTGCGTGAAACGGGTAGCTTCAATTGATTACGACCAGGC
GGACAGGGCAGGGTAGGGCAGAACTGGATGGGATCGAACCGAACTGAACC
GGAGCGAGTCCATCCCAGGTCCAAAACACTCTAAACATGGAATCGGAGTA
CGTCAGAGAATATGTAAATTGGTTGCTTCANNNNNNNNNNNNNNNNNNNN
NNNNNNNNNNNNCAAGCGATAACGATATAACGATATGGCTGGATGCATCT
TCGATTTCAAGGTTTCCAATGAATGTGCTGCGAGTTGTTGATTCATTTAT
TATTGTTTTTAATGGCATGACACACAAGGAGCTAATGACAAGCGACAAGT
CAGCGAATCGCAGGTAAGGTGAAGTGAAAACTGGTAGGAAGGAGGTGCAG
AGCCGGTGGAGGAGAAGTGGGGCCTTTTGTCGATTACTTTGACACGCTTA
TGGTCAATGTCAGGTTGAGTAAGCTTTTTTTTTCTACTTGAATTTTGTCG
AAACCCGATGCCATCGTGTATACTATGACGCCCCAGTTAAACTTTTGTTC
TTATCGTATGCTGAAGTTATACAATAGCAAACAAAAAACAACAGAGAAAT
CCATTTGAGGCACGTAGAATCAAAGTTAANNNNNNNNNNNNNNNNNNNNN
NNNNNNNNNAGAGTAAGCAAAACTTGAAAGAATTTGCTTGCTAAATTAGT
TAGAATTCAATGGAAAGAAATGGTGAATGGTTTGAAGATTTAAAGCAAGT
GCTAAAAAGGGTTTCACCGCNNNNNNNNNNNNNNNNNNNNNNNNNNNNNN
NNNNNNTGTTTGCAGGCCATAATTGAAGCATTTCGTGGGTAATTGGTGGC
GATTTCTTATGGACCCCAAACGCATAAATTAACACCAGACGGCATCTGAG
AGCCAAGTCGGTCCCAAGTTTTCAGTCTTCGGAATCTTCCAGCAGATTTG
TGTAATTGCAAGATTCAAGACTGAGAGACTGAAAGACTAGCAACTGAAAC
TTGAACCTTTTTTCCACATTTTAATATGTCCTAAGCTGGCTTCNNNNNNN
NNNNNNNNNNNNNNNNNNNNNNNNNNNNNNNNNNCTCCTGCGCCAGATTA
TAAGCTTGCTGCAATTGAGGGGGAAGAAACATGCAATTTAGCTTTTGGGT
CAGAGAGGAGTTCCTTGCTTTAGTCCAGTTTTATATGTTAATTTTTTTTC
GTTTCTTTTTCTTTTGGCTTGGCCAAAAAGGCAAGCGTTTTGTACCTCAT
TAGAGCGGCGAAAGCGCGTTTACAAGTGTTAAATTGGCCAAATTATGGGT
TGTTAACAGGATATAAAAGTAAAAGTGTCTAAAAGGGATGCCTTTCCTGC
GCCAAGGAATCACTTGGGAAAGAAGCTCTCTTGCCAAAGGGCAAAAAACA
CCAAAACATAACGTTAAAAAAAATAAATAGGGTGATGATGGGGTAAAAGT
TTTTTAGGGGAGGCAAAAATATGATATACTTGAATTTTGGTTTATATCCT
TGTAAAGTGGGGTACATTTCCTATTCTTACAAGCAAGCACAGTTCAATAT
ATAAGAACACTAAAATCCTTTTAGATCTATCCAGATCAAACGACTCAATA
TTAGAAGTTTTTATAGATGCTAATGAATCCTGTTTCGAATATGTTTTTGG
TTTTTAAGTTTACACATTTGTATGTTTGATGACCTATTCAAGTTTCAACA
AGATTGTTTCATAATCCCTTATTAAATACATAGCGTGTTCTTCGAGAATT
GAACTTTATTTAAATAAAATTTCCATAAAACAGACAGTTACACAGAATTA
CTTAATGCTTAAACAAAATGCGACTAAACAAGATCCACTTTAATTATATT
CAAAATCTCAAAAATAGGCAAAGTGTTTGAAATATAAACCGAAAAAACTC
TAGAAAAACTCATCAAATATTTACCTAGACGTTTTATTTAAGTCCAGAAT
AATCTAAACTCGGTTTGGATCTTCAACCAACATTTTGATATCAAAACTAT
ATATTTGTGATCCTTATCTTTTGATTGTCTTCTTATAAATTATAGTAACA
GCAAATTAAGTCTTATCATGAATCAAATCAATCCATTGATTGAGTAGATT
AGATTGTTTGAAGTTTTTTTTTTTTCAAAGTTTAAAGTGTGTTTTTGTTG
AATCTCCTAACTTAAATCGCCTAACAACCAGTTGTCATATTTCCTCCTAG
TCTGATAGCTAATCTTAATCCTGGGATCCTTAATCGCCTATTATTGGGTT
GGTCTGTTATTTCGATTACTAATTTTCATAGGCGAATATAATTAAACACG
CATATGATTATGTTTCTACTTTTATTTAAATTTGTAATACCATTTTTGGC
CAATTTAATGTTATAAAGATCCTGTTATAATGATGTTAAAAAATCCTCTA
ATTTCCATAAATTGAATAAGTTAAGAATGTTTAAATAAGTCTAATATATT
AAAATTCATAAAATGTTATTCATGTAGAAGAAGTTTTTGGTTTGATTTTG
TATCACATCTATCTCTAAATGTTTTCACTTTGATATGTTTATTCCTTTTG
GCCCTTGAGTCAATTACGATTACATTACGAAAATCTTCAAGTCTTATCAT
CTGCATCTGTGAAATCTGTGTGTGTGGCTGTGTATATCTCAGTTAAGCTT
CTGACTGCAAAAACTTTGATTAATTGCCAACCATTGAGTGTAGAGTGAGG
AGAACCTGAACCTGGGCATCATGCCCAATGTGTTCCTCTTCATCTTCGAG
TTCGAGTTCCCCCCCGGGAGCTTCCTCTTTGCCTTACTTGGTCGTTGTTG
GTGCTGCTGTCGCCAGTTAATGTTGCCAACTTAATCGCATTTTGCCCAAG
ACTCTTGATAATGTTGTTTATGTGCAAAACGATTTGGCCGAATGAGAGGA
AGAGACCTGATGATAATTAATGAGACTCAAAACTTGTGTGATTATTAAAA
ACCGAAANNNNNNNNNNNNNNNNNNNNNNNNNNNNNAATTACACCAAGAG
CAAAGCGGAGCCTGTTGTGTCCTTGGACAGAGGGAATAAAAATTGACCAT
ATATAATGCGTAAGGAAAAATTCCTAATGAGTCCAAAAATAAAAAGCCAG
TCGAAAACTATTTGCCATCTCTTAGAGATTTTTGCGTAAATTCTCAAGGC
AAGAGGNNNNNNNNNNNNNNNNNNNNNNNNNNNNNNNNNNATTGCAAAAA
AGGACACATACAGATCGAGAAATGTCACAAAATTCTTACGTAAGTGGGCA
AAAATTATATGAGAGTATCATAAAATGGTTCTTGTTTTTTTGCTTTCCTT
TTTCTCCTCCTCCACGCTGCGGCATAAGAATGAAAATTTTTGAAAACGCG
CTCTCAATGTTCTGATCTCGTTTCATTTCATTTTTAGCGGAAATGTGTCG
ANNNNNNNNNNNNNNNNNNNNNNNNNNNNNNNNNNNNNNNNNNNNNGCAT
GACATAATTTCGCATAATTTATTAACACAAAACGCGTTTCAAGGATCCTT
GCACACACACAGCACGTGACGTGACCAAAAAGGAACAATGCAAAAAATAG
GCACATCCCAAAATAAGTGCGAAGGAAAAACTAGAATGCAAAAAATTAGA
TGACCTGCTCTCTATTTACTGTGAATTTCGCAGGTCCTGCATCCTGATCA
TCCTCAGGGCAGACATTTTTGCAAAAACCAAAGTGCTCGCATTTTTTGTT
CTAATTATTTTTTATGAGTTCAGACCACGCGCAAAAATTGTCGCACTTCT
TTGCGGCAAGCCGCATTTGCCCATTCCATTGACCTGGATTACATAGATTT
TCACTTCTCTCTTTTTTTCCTTCTATATTGTAGTTTTTCCTGCTGTTTTG
TGGTGTTTTTTTGTTTGTTTTGGCTCGGCGACCCAATTTTTAGCTAATAA
TTGTTGCAATTTTTGTGGTCTTTCTTTTCTTTTTTTTTTCCATTGAGTCG
CGTGCTCTGTCAAGATTTGCAATTAGGTAACTGAAAATTGTAATAATAGG
GAATCTGTTGTCCTTTGTTTCAAATTCATAGTCGCCAGAAGCGTGCCAAA
CCACGAAATCGATTAAATCAGATTAACTAAAGGTTTACGTTTCCAAAAAA
AAAAAGGATCAAAAACTCTCCTACATAATGATGAAATCCATTTACAAAGA
TGGTAAATACAAAAAAGGATGTTAAAGAACAGTTTCTCATCCTTTTAAGC
TGATTTTTTGTAGCTCATTTCAATTAATTTCTTGCCTTTGGAATCTTCTT
GATTATTTTTGCAAGGGAAAATCGTTAAAGAGACATTTACAAATTTCCCA
ATGAAGAAAATGCATCAAGTTTTTCAAATATTTCTTGTCTTGCAATATTT
TTTTACCATAAATTTAAAGAGTATTTTTAATATTTTTCTAATATTTACAC
AGGGTCATAAGTTTGATGTTATGGCTGTAGTTTCACCCTTTCACTCANNN
NNNNNNNNNNNNNNNNNNGCAGCGTNNNNNNNNNNNNNNNNNNNNNNNNN
NNNNNNNNNNNNNNNNNNNNNNNNNNNNNNCGCTTTAATGAGCAAATTTA
ACCTTTACTAATGAGAAAATGTCCAAGTCGTTGTCATCCATCGTCGTTGG
TCGCATCATTTGGTCCAATAACCTTGACAAAATGCTTCCAAGTCCAAAAA
CACTTTCGCTGCCATCAATAAAAATAGTTTTTAGGCCATTCGGCACCCTT
TTTTTCATCTCATCTTTTTTGCCTCTCGTTTTTGCTACAATTAAAATGTT
AAACTGGAGTAAATATCATAAAACCCATAGAAAACTAAAGCAGCATTTGG
GCATTTTAAAGCGAAATGGTCAGAGACGAGTTCTTTGTATACAAAACTAT
TGCCTNNNNNNNNNNNNNNNNNNNNNNNNNNNNNNNNNNNNNNNNNNNNN
NNNNNNTAAAAAGGAAGGAGTTAGGACTCATTCCAGGAAAATCCTGCACG
CGGTTTTAAGGCCCAAATTGAGAGGGTTAAAACGAAATGAACACCCGAAC
TAGATCACTAGGTCGACCAGACACAGAGAGACAAAACAAAAAAAAAAAGG
AGAAGGCACAAAGAAGTATTGTAAAAAAGTAGAGCGGAACTCACTGGGAT
GGGTTTTTGGGTTTTATGAGGTCGTTTTGCTCTCATTTCTGTGTGTGTGT
TTTTTTGCTCCGTTCTTTTCTTACTTTTTCTCAATAATTGTAACAAAAAA
TTGGTGCAATGGAAGTTTTTGTAATGTGAATTTACATAGAATGTGTCCTT
GAATTGATTGCATTTAACTTTTGATTTGCCATCTTGACATGGTGGTAGCC
AAAAATTCATGTCGACATGTCGCATTGCCATTTAATGGCTTTACAACTTG
TTGTCTCTAATTATGGTTAAAATGGGCCGTAATCCTTTGCTAAATGCAGC
AACACAGAACGCCCCGTGATGGCGATTCGCGTGAAAAATCCGCGTCATGG
TTAAACGCGACTAATCCTTCCAGTAAGCCCTTCATCGTTCTTGTTCCCGT
TCCCGTTGCCCTTTCGATACCAATTTCAATTCTAACTGAACTGACCTGAC
CCGNNNNNNNNNNNNNNNNNNNNNNNNNNNNNNNNNNNNNNNNNNNGGCG
TATTGTTTTGTTTCGAAATCAAAATATTGGCAAATACTGACGAAGCAGAA
GGGATTAAAATTGTATATCCTTTCGCAACCTTGGAAATGAGTAAACCATT
TCCCATTCCCATTCCACGCTCGATGACAATTTTATGACATTGCCAACGCG
GAATGAGAAGAAGATTGCAAATATTGTTAGTTTGCCACATGCCAAAAGGG
ATCGTCGTCCGTCTGTAGTTTCGCATCCTTTCACCGTTGTCCTTCTTGCC
TTTTGCATTCTTCAGGCTAATAATGTGCAATGCGCGCGCCTTACTTTTGT
TCTCGCTCTCTGTTTTTATATTTTTTCCTCGGGTTGACTTTCGTTTTTTA
ACCCTCGCCATCCTTGCAAGCCTTTTTTTTCATGATGAGCTGATATCCTT
TGCCAACTTCTTTGTTGCGGTCTTCTTGTTGTTTTTTTAAGGGTTGCCCC
GTGCAGACAATTGCATCCTTTTGTGGTAATTGTGTTGCATTGTTTTGGGT
AGTCTCTGTTTTTTTTAAGCGATTTTACGATCCTTGTTTTCGTTCGTTTT
TTAAGCCTTTTTGCTCTGCTCTCAACTCTTTTTGAACCAACTTTCAGGTC
GAGGTTCGAAGTTGTAAAAGAGTTCCTTTCTCTTTTTTTATTTTTATTTT
TTATTGCTGTATTTTTTTGTGTTGTTTTTTATGAAATTCTTCGAAGCTGA
AACCGATTTTGGCCGCGATTTTTTAGAAGAGCAATTTTTTTTAGCAACGG
GTTTAGCAGAATTTATGGAATTTCGCAGAATTTTCGTGCTGTTGATTAGA
AAGAAGAAAGGCTTAAAAAACTAAGGTCCTAACCTTGGATGCTCGATTCC
ACCCAGTGGAATCTATGTAATTTAGAAATGTTTTTTAGGTTTTTTTTTAA
GTCGAAAAGCCAAAAAGTCAAATGCAAAAAAAAAAAATGGAAACAAAAAG
GGTTTTTTTATTTTTTGTTGCGGAGGATACGCTTCATGGGGTGTGTTTTT
TTTTCTTCTTTGTGGGCTAAAAGTTAAAAACGGGATTTAGGTGTGCCGAT
CATAAATGGGAAAACAACAAAGTAAATCTGGTTTCAAATGAAATTTCCGT
TTCTCTGTTCTCGAATTCTAGCNNNNNNNNNNNNNNNNNNNNNNNNNNNT
TGACTAACAATCAATCAATCAATTTAATGTGCAAGTCGACAGCGGCGGTT
TCTTTCAGTTTCAGTGTTCATAAATTAAATTTCAATTTTCAGCCACATTA
TACAATTTTCCATGGCGATGCAAACGAGGTTAATTATCGGCGCATTGCCC
AATAAGAAAAATTAACANNNNNNNNNNNNNNNNNNNNNNCTGATCTCCTC
TTGTTGCTGACTTTTTGAACATTTGTTTTATGGATCAACTGGCAATAGTG
CNNNNNNNNNNNNNNNNNNNNNNNNNNNNNNNACGGTCAGACACTCTTCC
TCTGAAGACAAAGAGAAGAACAGAGACCCTGACTACGGNNNNNNNNNNNN
NNNNNNNNNNNNNNNNNNNNNNNNNTGGTGGAGCAGCAGCAACGGCAGCT
CATTACGCGGGTCGTGACTTGCCGAAATGAAAAACAAGTAAAAATCGGTA
AGGGNNNNNNNNNNNNNNNNNNNNNNNNNNNNNNNTTTATTGCAACGGAT
GCTTGTCAGAGATGCTGATATCAACATTGGAGGCGGTGGCGGCGGTGGCA
GCAGACGCAGAATGTTAATCTCCATAAAATGAAAACAATGCGCCGGCNNN
NNNNNNNNNNNNNNNNNNNNNNNNNNNNNNNNNNNNNNNNNNNNNNNNNN
NNNNNNNNNNNNNNNNNNNNNNTCGGTCGCAAGTTTCAAGTCTTTNNNNN
NNNNNNNNNNNNNNNNNNNNNNNNNNNNNNNNNNNNNNNNTGGTGGTGGC
CATGCTTCGTGGAGCGCACATTTTGCGCAATAAGTGTGCCANNNNNNNNN
NNNNNNNNNNNNNNNNNNNNNNNNNNNNNNNNNNNNNNNNNNNNNNGACG
GAACCGGTCAGCAGCATTGAGACCCCTCACATTATAATTTATGCAGCCGC
AGCTCAAGGATCTGCAACTTACTCCCCTGTCTACCATGTCTCCTCGNNNN
NNNNNNNNNNNNNNNNNNNNTTAGGTAATCGCTGGGCATGATCTTGGCAA
CTCCAACGCCGCCGTGACAAGCTGCCCGCTGTGACGATGATGCTTGGACT
GTTGTCTTCCTCTTCCACTTATTTGGAGGCTGCTGCTACTTCTGCATTCA
ACATCTTCAGGCAACGCCACCCTAGTGCTGGGGAGTGTAAATTACAAGTT
GCCCGTTGGCTGAATCTTTGATACTTGGGCTGCTGCTGCTGCTGGAGCCT
GTCGGTTTCATTCAAAAAGTTCAATAGTGCATGCAATNNNNNNNNNNNNN
NNNNNNNNNNNNNNGAACCGACTCTGACCACGACTCTGGGATTGCTTTGT
TTCTGTAGACATCCACACACACTCGCACATTTGCCGCATAAACACACAGA
CATGCATCTCTATAGAAGAGACCCCACAATTTTCTCCCCTTACCATTCTT
TCATTCCCCATTTATGATCGATGCCAGAGTCGATTTCTTTGAGGTTGCCT
TTTGTGATTGTTGTCGTTTGGGATGCTTCCTTTTTTTTTTATTTTGCACG
CCAGATTCCCTTAAAGTCAGTTGATTATACTCTGTCGATGTTAGGGGATA
CTGTAGACTATATAGGCATAGTAAAATAAAATGGAGGTCAATTCATGATT
AGATTCTACGATAACTCAAATTCAAGTGATCCTTAAAAACTGATCATTAT
TCCATGTTCTTTTCATCTGATGATCTACCAATAATAAAATGTCGTTTTGA
TTTGTTCAAGTTTTTGGCTAAGAAAATTCAGTAATTTTCGAGGGAGAAAT
TTAGTTAGATTAAGAATTTATAGAATTACCCGAGCACTTAAAATATTCAC
TAAGTGTAAGTGAAAATAGTTAAAAATTGTTTTAAATATTGACATTCCTA
ATGGTTTCAGACCTCCCAGACTCCCCCTGGATTCGTCTGTGGAAGTTTAG
AAAAGTTCACCAAATACAAACAAGAAGAACTTTTTGAAGTAAATATTGTA
TTAAGAAAAATTTACTAAATAGAAGTATGCAAAGGATAATTTAAGCTATA
TATACATCTACATCGTAAGATAAGTTCGAAGATATATATATCTTCTTTAT
CTTCAGTAAGAAACATGAAGAAACAATATCAAAGCAAAGTTAAATAAATT
GTGAATAGATTTTGCAGGGCATTATAAATTCGTTTATTAATATATTAATA
TTTCCATGATCGATTCTTGGTTGTTGTTGGTTGTTTTCACTGCGTTTTTT
ATACGCTCAACACCTTCTCCTGCTGTCCTGTCCTGTCCTCAGATGGTGCT
TTGCTGTCTCAGTTCAATCTGAGGAAGCATTGCAACATTTGCCTGGGTCT
GGTATCGATCCTGGGGTCTGGTCACGATTTGTTGAGACTCGTAAAACATT
TTTAGCACCTCAACGATCTATATACTACTTCTCGTACATGACTGCAGTTC
AGCANNNNNNNNNNNNNNNNNNNNNNNNNNNNNNNNATTTTTAATGGCAT
TTTTGCATTTTTGTTCCAGCTACCAAACAGAACGCCCACTCAGCCAAAAG
GAAATCGGTGGGAACTGATTTTTTTGTTGGCCTTTTTTATTTCTCTCTTT
ATGTTGTTGCTATTAATTTTGAAGCGATCGAAGCGATCGAACTATGCCAG
AGTAAACACATCCTGTCATTAGTTAAATATTTATGTATGTAGATTACCCA
AAANNNNNNNNNNNNNNNNNNNNNNNNTNNNNNNNNNNNNNNNNNNNNNN
NNNNNNNNNNNNNNNNNNNNNNNNNNNNNNACTATCTAACGGTGAGCAGG
CAATCATTAGCTGTTAAAGAGATGGAGAGAGACTGAGAGAAGGGGGAAGC
AAATTAGTCCAGTCCCAAATTAACTCGATAGGTTTTTGGCCAAAAAAAAA
AGAGGCGAATTAGGCGGCTGCTTTGAGGATGGATTTATGCATCCATCGCC
CTCTGGCGTTGGCTGGCGGCATCATTTGCCGCAAAACAGTTAGCCACGCA
AATAATATTCCCGGAAATTGGCAAGGATTCAACCGATGCATCCTCTCCCC
NNNNNNNNNNNNNNNNNNNNNNNNNNNNNNNNGAGTGTGTTTCGTGTGCG
TGTCGTAAAACTCTTTGCGAATCAGGCAGCCGATCACCGATGGCTCATCA
AGGACATGCAAGACATTAGCGTTTGGATCATAAAAATTCAACCAACCCAG
CCAGCCACACAGCCTCAGCCTCAGCCTAATCCGTGGAAACTCTAAACTCT
ACCCGAAAACCTCTTTCTCGTCTCGGCGCGAGACTCGTACTAGGTAAGCA
AGCAGAACTCTTTCCACTCTTTCCCTTTCTCTACTGTGTGATGTCTTTAC
CTGTATCTTCAATCCTCACATTGACGCGCTGACGAGTTGACGTTTGCACG
CCAATTGATTTGACATTGAAGAAAGAGATGGAAAAGGCCTCTAGCTCTCT
CNNNNNNNNNNNNNNNNNNNACCGTAAATAACCCTAAATAAAACCATAAA
ATCCTTCTGCATGCTGCGAACNNNNNNNNNNNNNNNNNNNNNNNNNNNNN
NNNNNNNNNNNNNNNNNNNNNTCACCTTGAATCTCTAAGGAGTCGCGATT
TTTGTTTTTTTTTCTATCTTCTCCTATTTTTTAGACGAACTCGTAAATAT
TTGTTTGGCAAAGAATCACTTTTTTATGCAATTTCGTACTTTTTTTTTTT
TTGCAATTTTCTTGGGAAATGCGTCAGTTTTTTACGCAATACCATGCAAC
CCGAGAGAAGAGAGAAAAAGTTAAAACCTTTTCTTTTCTTTATTTTTTAT
GATTTGCAGTTGACTTTTTTAGTGAAAAATTGATGAGTTGTTGGCNNNNN
NNNNNNNNNNNNNNNNNNNNNNNNNNNNNNNNTACCAGGAAGTAAATACT
AAATAAAAGAAGATAATCAGAGAAAGATAGATAGCCAGTTGAAAAGAGAT
AGTGCGAGAGAAAAGTGAGATGTTTAGATACGTTGAACGGGTTAACTTTT
GAAACCCGCGGGCGTGCGGTGTAACCCTACTGGTAGCCTTTACCTGAACC
CACGCCCATAATCCTTTTATGGCAAATAAACAANNNNNNNNNNNNNNNNN
NNNNNNNNNNNNNNNNNNNNNNNTAGGTAAAAAGCAGCCAGCCAAAGGGT
ATAGCATAGATAATAAAACTGAAAAACGGCCCAAACGGGGNNNNNNNNNN
NNNNNNNNNNNNNNNNNGAAGAGTTGATGAACGGGCTAAGGTCGGCTTGG
GCTATCTGTCTGTGAGCATCCTTCAAGTCCGTTTTTGGTTGCACACACGC
GTTTAGTATTGTTGCACGTTCAGTTTTATGGGTGTGTGGTTTTAGCCCTT
TGATGTGCATGATCATCCTGTTAATAGAAACCCGCGATACCTGTGGCCAC
CATCACCACCAACTACTGTTCCTCTGCTGCTCTGTTAATCCTTTCGGTAC
CCTTTCGCCTATGATTGCGGCCACGCTCAGTGCGTGTCTAAAGCGATTTA
ATTAACGCGGTCGCATCCAAAAGCCCCGGGCTAAATCCTTTCGTTTTGCC
CCGTAAACGTAACGGGGGCGTTGTTACTGCTAAAGGCCCTAACTGACTAC
CGAAAAATGGTTAAATTTGCTTGCATTTGACTTCCAGCGAAAGGATTGGC
TTTTCGATTCGATTGTATTGGTTGGAATTGAGAATTTGGGGGTGGTACAC
AGACATTGCTACTGTTTTTGCCAGAAAAACCTTTCAATATTTACACAAAA
TATGCCCGCTGTTTTGACTTTCTAAGTCGTGACTGTCATGCAGGATTTTA
TCCACCCCAAAAACCAATCGATCCACAAAAGAAGAGTCGAAAAGTCAAGT
TCTTTTTGCATTTTTGGGAAATTTTAGCCTCGAGTTAAGCCCTTGATTAT
CGGACATTGAGAAGGGGGATGCAAGGGATAATACAGATCTTAGTTACATC
TACTGTCATTACCATAACTTTGTTCAAGGGTTTCTTTTCTGATTTCTGTA
GTTATTTAAGGCACTTTGGCATTTCTTTATAATTAACAACTTAAGCTCTT
AAAAAGTGGCAATGAAAGCGCTATTAAAAATTCCTAAAAGCATATCCAGG
GTATGAGTGTGACATTGATTGTTTCAGTAACAATGACCATGATACTGAAG
AGACTGAGAGTTCCTTTAATTTAAGTTTTTCAAACTTTAAAAAATCTTTT
GGAAACATATTGAGTCGAAGCAAATACTGTAACTGACAGTGGCAAAATCT
TTGCCATCATTTTGGTAGGAGAATAGTGGATATACAATTTTGGGCAGTTT
CGGGGATTAAAATTCGATTTGGGGGATAAGAATAAGTGAGTTCAAATTAT
AAACTATTAAATACTTTTCATGCTTTGATCTTAAACTGAACTGATGCAGT
TCCCTTTGACTTTCCTTAGTGAAATTGCTGAATGAGTTTCTCAAAGCTAT
CGACCAAGAACGACCCAGAAATAGTTGCAATGAAATTCTTTGTTATATTT
CTGTAGTAAATTTAATTGCAATGGAAAAGTTTGTTTAAAGGAAATATTGT
TTGGCTTTTAAACCGTTAGTACATAAATTAAGGGTAATAAAAAACAAGTT
CATCATTCACCTCTTATCAAAAAAGTTTGTTTTTCGTATACAAAAAAAAA
ACACCCAATATCTGCACACACCCAAACCCAGAAAAATTAAAAGGGGGAAG
AAGANNNNNNNNNNNNNNNNNNNNNNNNNNNNNNNNNNNNNNNTATTATT
TTTGCAACTTTTTACCTGTTGCTAAATTTAGAATGTCTGTCGTCGGTTTG
CTGCTGACGTTTGTGCTGAAAATAAGCGACCCCCTCGGCCCAACCCACTA
CCCTTCATTTCTCATCCCTCTTCTCCTTTCGCTCTTGTTGCTGTTGATTT
CTCATCTTATGGGCAAGGTAAAAAAAGACGAGGTAAAAATCACAGAGGCC
NNNNNNNNNNNNNNNNNNNNNNNNNNATTCGGCCCGTTGGCCCAAAATGC
GTCGTTACGTTAATGAGTAATAAAATACTTTGCNNNNNNNNNNNNNNNNN
NNNNNNNNNNNNNNNGAGAAATATGTGGGGGAAGAAATGTGTGTCTGTAT
CTTCCTAACCCCTCTCCCTTGCGCCCCACTCCCATCCATCTGTGTTCTGT
GACTGGTTTGCCAAAATGTACAGCGCCATTAAGTGCACCAACAGCGGGAA
GAACATCAATTGATCGCATTCGCATTGCTTTTTGCAGCCAAATGGCGCGC
GCATTTTCAAAAAGCAAAAAATAAAATCAAAACGCGCGTTGGCGATTTTT
ATGGCATTTTAATGCGCGAGAGTCGCGCGCAGATATATACATACATTAGT
CTCAGAAGTATTGACGAATTTGGCAATACCCTATCCAGTGATAGTTCCTA
GAGAGTCAATGGGAGAGATTTAAACTTTTAATCACAACTAATGTAACCCT
TTCGTGCAAGGGTGTGNNNNNNNNNNNNNNNNNNNNNNNNNNNNNNNNNN
NNATTCTGTTGGTTGTCGGCTGACGCCGTTTCCACTGTTATTTTTAGTTA
CATGGACACTGGTTACCGCAGCATAGCATGGGAGCATTGCTTTTTGGCGC
GTGGGCGTCGCTGCCACTGTTAGATCACCCAACGACCATTAACAGCGGCT
GGGCTTAACATGCCTCTGCTTTGCTCTGCTCTACTATGGGGATCTGGCTA
AATTTAGACGCAATTAGCAATGCGCACATTTTTGTCTTGATTTTTTTTTC
CTTCTCATTTTTTTTTTTTTTGCTGTTTTTGTTTTCTTGACTATAAATTT
TTGCCACAGTTTATTTTCGACGCTGCATGTGATCAGGCGCGCCAACAACA
AGAATTGGGCATCAAATTGGGCGTTGAGGCAAGAGGCAACCACACCGCAC
GGTNNNNNNNNNNNNNNNNNNNNNNNNNNNNNNNNNNNNNNNNNNNNNNN
NNNNAGATACATCCACACCTTTGGCTGTTTTTGGCCAACCAGCATGATGT
AAACGCCGCCAACGTTTTTTTTTTGTCTCTCTCGGTCGCTGTGCAATTAA
ATTGGCATGCACAAGTGNNNNNNNNNNNNNNNNNNNNNNNNNNNNNNNNN
NNNNNNNNNNNNNNTGCCTCTGTCGTTGCCGCCACCGCAATATGTATATG
CTGACCGCGGGCGGGCCGCCTTTTGATCGGCTGCCAAATTGTAATTGGAA
CGCGAAGGTNNNNNNNNNNNNNNNNNNNNNNNNNNNNNNNTGTTTTTGTG
GGCTCTTCTCGATTCTAGACATGGGGCAACCTTCTCACATAAAGCCACAT
AACTTGTAATATTTTTATAGCCTCTGACCAAAATATCCTTGTGCACTCAT
TACACTTATCTTGAGTTACTTTCTTTGTTGGGGGCGATTTTATCAATGCC
TTTAATTAAAAAAAACGTGAACTGCCACTTGCCCACGTAGTTGCCATTAA
TGTGAATCTAAGCATTGATCGGCGCACGTGTATAACACGCAGCCTTGTCC
AGGCGACAAGCTAATACCCATTTTTACCCTCTTGCACGATCGCCACCCCC
TCTCTATCAGACACAACACTTGGANNNNNNNNNNNNNNNNNNNNNNNNNN
NNNNNCGATCAAAAAAAGAAAAAAAACACAAAATTATTGTTCAAGCGACC
TTCACTCATTTGTGGCGAGTGGCATGGGTAATGAGTTTACATACATATAT
AGGTACAAGGTGTCCGCGCCCTAATCATTTAGGTTNNNNNNNNNNNNNNN
NNNNNNNNNNNNNNNNNNNNNNTTTGGGGTGGTGACTGCGTCTCTTCCGC
TTGGCGTGCGCACAGCCCCAAGGCAACCTTGTGATCTTGTTTACTGTTTA
GCGACCCCACCATTCATCNNNNNNNNNNNNNNNNNNNNNNNNNNNNNNNN
GAGTGAGAGAGGGAGAGACCGATTCGAACCTGTCGCACTAGGGTGGCGTC
ATATCGTGTAGAGCGCGACTGCGGCGGCTGCTATTTTCACCTTCTATGGG
ACCGATATTGTTGCTGTCGTCGCATTGGCCGCATGAATCAGCAATCCACA
GAGCCANNNNNNNNNNNNNNNNNNNNNNNNNNNNNNNNNNNNNNNNNNNN
NNNNNNNNNNNNNNGTTGATGTCGTTGCTGCTGCTGTACGCTTGTGAATC
CCACCTAGAGATCAGAAATTCTTGTTAGGGGTTTTTTTGATATTTCCAAA
AAGGAAGAAATGTCCCCGAAGTTTTGGCGTTGTTAGANNNNNNNNNNNNN
NNNNNNNNNNNNGGGGGGGGGTGAGAGTGATAGTGGGGGGCAGAGGGGGC
GTATGAGTAACGCGGCGGCCGCATTAGCTTAGGTACAGCACATACAGGTA
GCAGNNNNNNNNNNNNNNNNNNNNNNNNNNNNCCACACAGACACTATACA
ACTACAAAGGCAAAATGTATCTGTATCTCTTTCGACTGACTGGGTCGTGT
GGCTCGCGCTCGCGTCTCGTCGCGGCGATTTAGCCAACGAACCTGTCGAT
CAATCGTCAGACTTCTGCTGTAAGCCCAGCAATAAGGTAGTCTGCTCGTC
CANNNNNNNNNNNNNNNNNNNNNNNNNNNNNNNNNNNNNGCTCGCTCTCT
CACTCTCTCTGAAGTATTTACTCAGCGAACGACGAATACACGATCCGATC
GGCTGCCTGCCTGCCTTGCCATCATCATCGTTTCGGTTTCGGCTCGGTTT
ATTTTTTTGGTCTTTTAACCGCACTGCAGTCAGAACCCGACATTCATTCG
CAAGCCAAAACTCGTAGCGTGCGGAACCCACAAGAACTCTCCGGGACTAC
AGAAAGCAAGAATAAGAGACAGAAACTCAACAAAAATCAATTCGACAAAC
AAAAAATTGATTTATCACTGAAACGNNNNNNNNNNNNNNNNNNNNNNNNN
NNNNGGTTGCAAGCAAAAACATTTTTAACGTAGTTTTTGTGAAACCAAAA
CGCGAAAGTGAATAAAAAAACAATTCAAGTGAAACAACTAAACAAACAAT
TGCAAAAAGCAGAAAGCAACAAAACAGAATATAAACTCTCTGGAGAAGTG
TTTAGCGGCAAATTTAAAAATTTGCTGCCAAGTGAAGAAAATATAAAACT
GTGTCTTAAACTCAACAAAGAATATTTAGCCGAAATGGTTACCGGCGTAA
CAGCAGCCAATATGACAAATGTCTTGGGTACGGCCGTAGTGCCCACCCAG
CTAAAGGAGACGCCGCTCAAAAGTGATCGTCGGGTAAGTGTTCNNNNNNN
NNNNNNNNNNNNNNNNNNNNNNNNNNNNNNNNNNNNCATGGACTACACAA
AAACACAGAGAGAACTATTCCCTTGGCGCAATCTAGAAAACTTTTCACTC
CAAAGAAAAAAAAAACACCAACATATTCAACACCTACAAGAATTTTTTTT
CGAAACATTTTTACATCTCCCACTTGTCCACACACACATGGGAATCGCCC
ACAGTTGAGCCCAATCAATCCCGCTGCCCAAATGCATTTCCTTTTTGGCC
ACATGTAGTAAATATGTACATGTGTCTCACTCGACNNNNNNNNNNNNNNN
NNNNNNNNNNNTCCCACATGGCAGAGACCATATAGAAAGCCCGTCGGCTC
GCCAACACAAAGCAAATTTATTTGCGTCCGGCGTTGGTGGCANNNNNNNN
NNNNNNNNNNNNNNNNNNNNNNNNNNNNNNNNNNNNNNNNNNGAGTGCCA
TGAGCCGCCAGAGCCACCCAATTTGGATTTTTTTTCTTTATTTTTTTGGT
TAACTCTGCCCACCAACTTGACAAGGCATCCAAAAACAGCTACCACCACT
TGGCGCGTGCGTCGCGTGGTCGGTCGATCGCTGCAATTGTCGGTCATCGG
CGTTGCTAGTGTTGATTTTACCGTTTTTGGCAACCAAAATCATACCACGC
ACTTGCGANNNNNNNNNNNNNNNNNNNTTGAACGCGGGCGGCATGCACCA
AATTTGGCCAGAACATGAGAAAAAATGAAAAAATAAACGCAAAATTAAAT
TACACACAAATTAGACATTTTGCTATTTGCGTATTTGAATTTCGAATTTT
CTTGCAATGACCTTGTTGTTGTACCTGGTGGGGNNNNNNNNNNNNNNNNN
NNNNNNNNNNNNNNNNNNNNNNNNNNNNNNNNNNNNNNNNNNNNNNNNNN
NNNNNNNAGCTTGAATGGCTCGTTGCGGCTGTAATTTATAAGCAACCGCC
AAACTATTTTTAACCCACTCTATGCATGAGAACATTTATAAATAGAGCAC
GCGCCGTTCAACTAAATTTGGCCANNNNNNNNNNNNNNNNNNNNNNNNNN
NNNNNNNNNNNNNNNNNNNNTTCTCCTTCCTCCTTCCCACCCAATCANNN
NNNNNNNNNNNNNNNNNNNNNNNNNNNNNNNNNNNNGTGTGTGTGTCCAA
TTAAAGACCCATGCAGCTTCCTTTTATTTTTGGGTCGCTGCATGAGGTCA
AATTAGCTATGCAAAAAAAAAAAAAAGAAACAACTGTGACTAATCTTCAA
TTTTTTCTTTTGCTTTACAGTCGAACAAACCAATTATGGAAAAACGCCGA
CGCGCTCGTATTAACAATTGCCTCAATGAGCTAAAGACTCTGATTTTGGA
TGCCACCAAAAAAGACGTAAGTATCCNNNNNNNNNNNNNNNNNNNNNNNN
NNNNNNNNNNNNTTGTAAATGTTTGAATAAACNNNNNNNNNNNNNNNNNN
NNNNNNNNNNNNNNNNNNNNNNNNNNNNNNNNNNNNNNTTGTATACTTTT
AGCCGGCTCGTCATTCTAAATTGGAGAAGGCTGACATTTTGGAGAAAACA
GTTAAACATTTGCAAGAATTGCAACGCCAACAGGCTGCCATGCAACAGGC
TGCCGATCCAAAGATTATCAATAAATTCAAAGCCGGATTTGCCGATTGTG
TCAATGAGGTTAGCCGTTTCCCAGGCATTGAGCCTGCCCAGCGTCGTCGT
CTGTTGCAACATCTGAGCAGCTGCATCAATGGCGTCAAGACGGAACTGCA
TCATCAGCAGCGTCAACAGCAAGCAGCCAGTCAGCAATCGATACACGCCC
AAATGTTGCCCTCGCCACCAAGTTCACCTGAACAGGAATTGGCCNNNNNN
NNNNNNNNNNNNNNNNNNNNNNNNNNNNNCCCCTATCTCTTTGGACAGAT
TCAGCAAAATGCCAATGGTTATTTTTTATCCAATGGCATGCAAGTGATTC
CTACTAAATTGCCAAATGGCAGTATTGCCCTGGTATTACCCCAAAGTCTN
NNNNNNNNNNNNNNNNNNNNNNNNNNNNNNNNNNNNNNNNNNNNNNNNNN
NNNNNNNNNNNNNNNNNNNNNNNNNNNNNNNNNNNNNNNNNNNNNNNNNN
NNNNNNNNNNNNNNNNNNNNNNNNNNNNNNNNNNNNNNNNNNNNNNNNNN
NNNNNNNNNNNNNNNNNNNNNNNNNNNNNNNNNNNNNNNNNNNNNNNNNN
NNNNNNNNNNNNNNNNNNNNNNNNNNNNNNNNNNNNNNNNNNNNNNNNNN
NNNNNNNNNNNNNNNNNNNNNNNNNNNNNNNNNNNNNNNNNNNNNNNNNN
NNNNNNNNNNNCAGTCCGGCCAATTCGTCATATGAGCCAATGGATATTAA
GCCATCGGTCATCCAGCGTGTCCCCATGGAGCAGCAGCCATTGTCGCTGG
TCATTAAGAAACAAATCAAGGAGGAGGAGCAGCCCTGGAGGCCTTGGTAA
ACCAACAAANNNNNNNNNNNNNNNNNNNNNNNNNNNNNNNNNNNNNNNTA
AATGAAAATCGAGTCCATCCACATCCAATGGTAATACAGAAGGCTCAATA
TGGAATCTCCCGCTTTAAGACTGATGGGCGTTGNNNNNNNNNNNNNNNNN
NNNNNNNNNNNNNNNNNNNNNTTTCTCATCCCTCTATATGCGCAGGCGTT
GGGAGCATGCGCAGAGACATTTCACATCATTTCGCCAGGATAACGCAAAT
GTTGTTTTGAAGTGCTTTGAAACATGCGAAAAATCCTTCATGGTCTGAAA
ACATTTCACTCTGAGTTTACCTTAAAACCAACTCTTAGTGAGCTGAAAGA
CTTTCATTCAAACACAAAACAAAAATCCATTACACACAGAAAAACAANNN
NNNNNNNNNNNNNNNNNNNNNNNNNNNNGTAAATCATTTGAAAAGGTANN
NNNNNNNNNNNNNNNNNNNNAACATCGCCAAACTACCTCAATCCAAGAGT
ACTTGGTGTTGAATTGCCTCATGTATCATGTATTAAACGGAATNNNNNNN
NNNNNNNNNNNNNNNNNNNNAAAACTAGAAATCTCCNNNNNNNNNNNNNN
NNNNNNNNNNNNNNNNNNNNNNNNNNNNNNNNACAGCAAAACAGCAAAAG
TCTTCCACAAACTAAGCGCTGAAAACTTTTTTTGAAAAAGTAAATCANNN
NNNNNNNNNNNNNNNNNNNNNNNNNNNNTACATGCATAGATACATAAATA
TCTCCATTTAAATTTAGGTTTTCTTAAACAATTTTTTTTTTTTTNNNNNN
NNNNNNNNNNNNNNNNNNNNNNNNNNNNNNNNNATGATAAGCCGCTTAGG
GTTTTCTCTTGCTTTTTTTTAAGTCAATGTGAAAAGNNNNNNNNNNNNNN
NNNNNNNNNNNNNNNNNNNNNNNNNNNNNNNNNNNNNNNAATCTATTTAT
AAACAAAAACATATAAACAATTACCAACTAGTTATAAGGCCACGTGATAT
AGTCAACATAATGAGCGTCTAAGGAACAAGCNNNNNNNNNNNNNNNNNNN
NNNNNNNNNNNNNNNNNNNNNNNNNNNNNNNNNNNNNNNNNNNNNNNNNN
NNNNNNNNNNNNNNNNNNNNNNNNNNNNNNNNNNNNNNNNNNNNNNNNNN
NNNNNNNNNNNNNNNNNNNNNNNNNNNNNNNNNNNNTTCAAAATTTTACT
AAAAATACGCAAAAATGAGNNNNNNNNNNNNNNNNNNNNNNNNNNGCTGA
TGATGAGGAGAAAGCCTTGAAAGGGACTGGGATTGGGGTTAAATGCAAGC
AGACAGCAATAAAGTGGGGCNNNNNNNNNNNNNNNNNNNNNNNNTGANNN
NNNNNNNNNNNNNNNNNNNNCTATGGGAAATTAGCAAGAGACTTGCCTCT
GTCTCGACACATTCATAAAATTAGCAAAATCATAAATCATCAGGTGCGAA
AATCTTAAATAAATATGGCCCCTTAAACCGCAATTTATATGATTCGTTGT
GAAATTATTGCTCGATCGATAAAATATTTCTGCAATGTGAGCGAAGGAGG
CTCGCTTCATGTCGTTTCGCTCGAAAAGGAAGTTGACATTCACATGACTT
CCATTCCCACATCCGCAATTGCCTTTCCAGACTGAAATGCACGGGTTCTC
AAGATAAGAACAATATATGTATGTGTATACTTATTATTATTCCATACTAA
ATAGCGACAATAACAAAACAAANNNNNNNNNNNNNNNNNNNNNNNNNNNN
NNGTTTTGATAACCATAAATGGTTTGGTATGGGGTTTGATTTCCTTTGTT
CTTCCACTTAATACTCGTCTCGTCTGTGCATATTTCAAAATATTCTGTAA
TTAGATTATGAAATTCTTAAAGAAAAACTAACCGAATCAGGCACTATTAT
TTTCGACTCTATTTTCAACTGAGCTAAGCACTTTAAAGATACTCAAGATC
TTCCAAAAATACTTTTACAGAGCATCAATAGGGCTCAAAGGTAAGCAAAA
TAAAGTAAAAGATATTTAATTATATCAAAAGAAAACCGCAAATCAAGCTA
AGCTAAAATATATGTTAAATGATGAAACATAAGATACAGAAATGAAATTG
ATGATGAATGTATTTTATATTTCATCATATAAAACACTTTAGCAATTTGA
ATAAAGCTTATCATTTGGGAGTCCCCTTCCCCCGGCCAAACAAAGTGTAG
ATACGAAAAAAATATAACATAAATTCCCAATTGGGGTTTCATTCAAAACC
TTGCATAAACAGTAAATACTTTAGTCAAGGATACATTTTAAAGAAAACCC
CATAAAAGTGTTTGGCATAGAAAAATATTACTCATACGACATGTTGTATC
TAACTACTTTGTGGAAATTTCAAACTAAAGTTGGAGAGATGATATAGATA
ATATATAAATTAGTCTTACTCACTTAGTTTAGGAAGATGCTAGAACATTT
ATTTTGCTAAATGCAGTTTAAGTGACCTTAAATAGATGTTCAAACTTCTT
CAAGTTAAAACCAGAATATACTTGTTAACCGTTAAATGCAAGTGCACTAG
TTTAACTCATGATGCATGACACTTAAGTGGAACTCTGAAATGCCGTCAGA
AATCTGTAATATTCCATTATGTATTTGTGTATTTGTGTGTTTGTGATATA
CAAAACGAGTTAAATGGAGTCACGCCCACAAAATGTGTACTATGTAGATT
GTTTTTCCAAACTCTAATCTAAGCAAATCCCCCCACAGGCAATTAGCCAT
ATTTGCTCGTGACAAAAGTTTCCGCGAAGTCTGCCATCAGCCGACCCAGG
NNNNNNNNNNNNNNNNNNNNNNNNNNNNNNNNNNNNNNNNNNNNNNNNNN
NNNNNTTCATCATGCTCATAAAATAATAAAATAGAAATGAAAATTTGTTT
TTTTCTCCCTTGAATGAATCAAACTAGTGCAACAAATGCAAAAAATAAAT
GAAAAGTTTGCCTGTCTCTCCGTCTCTCAGTCTGTTTGTGACACAGTTGG
CGGAAAACTGGTAACATCTGAGAGGTAATTGCATTGCCTTGTAACTTATT
CCAGCTAACTTGGCTATGACTCGAGTAAGTGTAAGTGATCTACACACATA
CACACACACCCAGAAGAGAGAAGCGTCGTCATGTCTGCGATNNNNNNNNN
NNNNNNNNNNNNNNNNNNNNNCATGATCATAAACGAGTCGTGCGCGGCGT
TCAGAGAAAGAGAGACAGAGTAAAAAAGTGATAGTAATAGCAAAAACAAC
CTCTAGAATATTCTGAGCTGAAGAAATGTTGCACTCGGATATCCGTTAGT
CATTGAAAGGGTGGCGGGTTTTTGTAAACCGGACACCTTTTCTTTTGTTT
TTTGTACGCCAAAGGCATGATGATTCATTCATTAATTTAAACATTCATCC
GTCACCTCCCCCAGCCCACTCTAGCATAGGTCCAAAGTGTGGGCAAAAGG
AAAATAAAAAGTACCCACAAAACTGTCTCTAAAAAAAGGCACAAATAATA
TCCGAGAATGACTCATCGATGGTTTATGCTTCTCTTCTTCGGTTTTTTCT
TTTTCATGATATTTAATAACAATTAACAGGTTTTTGCTATTTATGTTAAT
ATTTTACATAACCAACTAATCCATATATGGCGATTGTTTGTTTGTTTTTT
ATCTTTAAGATTGTAATTTTTGGTGATTAACTAGCAAATTGATTGATTGA
TAAGCCATTCCAAGTTATTCACATACTTTAGTTAATCTGTTTGGCAATAA
AAATCGAATAAACAAATTTAAATAACAAATATTATTAACCTAAGGTGCTT
TAGAATGAGTTAAGAGACGAAAGATTTGTTATTTACTATTTAAAATAGAT
TTAGTAAGACCCTCTACATAAGTATGTCTTGGCACCGTTTCTATTTAATA
TAAGATTAGAGTTCTAAAACTTACCGCATGATTTAACTCTGAAATGTAAG
AAGAAAAATATTATATTAGTTTAATTAAAATGGTTCTTAATTTATTTATT
GAAACATAATCATATATCTTGGCAAACAGAAATGAAATATTTTTAATATA
GAATAATAATTTTAGTCTTCCATTCTAAAAATATTGATAAAAAATCTATC
GAATAGTGTAAGATTCTCAGTGGATGGCGGAATGCATTGAAAACATTTTA
TAGAAAAACAGTTGGATAAAGTAAACTCTGCTCCTGAACATGTTAAAGAA
CATTAAAAATGTACTTTGAAATTTTATAAAATATGAAACAAATCAACCAA
AATTATGCATATAAGAGGCCTATGCATTTATTTTAAAGTAGAGACATTTA
ATTGATATTATATATGCAAAGTAAAAATCGCTTTGGCATTTGTTGTGGTT
TGAAGGTCGATGTAAAGCGACAGGAACAAGAGATAGACACATCGATAAGC
TCTAACGTGGAAGAGATTGGGACAGAAAGCAATACAAGTCTTTTAATGTT
TCAAAAAGAACGTCTTTCATTCGCGTAGAATTTGAAATTGGGTTGCATCA
TGTTTTTGAGAGGATAAATCTTTTAATAATTATTATTTTTATATACTGTA
CATGATTGCAAGCATGCTTCTGAAAAAGCAAACAGAACAGAAACGGGAAA
AGTGCAAAAGAAATAAACCCAAAGTTAACTTCCATGCAAATTGCAATTTT
TATGCTANNNNNNNNNNNNNNNNNNNNNNNNNNNNNNNNNNNNNNNNNNN
NNNNNNNNNNNNNNNNNNNNNNCATACCGCAAACGATCAGTCAGTCCACC
AAAGGCAGCAAGCTCGTCTGGCATGGTTCTGCTTGTAATCCTCCAATTGG
TGTCGCCCCAAAAATTTGTTACAGTTGCGCCCAAATGAAATCGAAATTAG
AGAAAACAAAACATCTGATATGCAGAGAACTTGCAGCATGGGGAATAACT
CAGGGCCAAACAAAAAAACTTTATGGAGGCTATATAGACGTATGTATGAT
CTAAAATTTAGTTCAGAGACCCATCGGAATGCCAACAGTTACCAGTTAGC
AGTCATCAGTTGTCACGTTTCGCTTTGGCAAATGACCCCAAAACGGCAAA
AAGGTCTGCGTATCAGTTGTTGTGGCTTGTTGCTGATAACTAAGTNNNNN
NNNNNNNNNNNNNNNNNNNNNNNNNNNNNNNNNNNNNNNNNNNNNAAACG
ACGACTCGTGTAGCAATTCATGGAACTGCAACTGTGGCATGCGGCATTTC
ATTCACAGAAATTGTAGAACCTGCCACAAAACAAAAAACAATTCGCCGAA
ACCAAATCAGATAACAACATCAAAATGAGACCCCCCGAACCAGACCCTCT
GCCGGCTCAGATAATCNNNNNNNNNNNNNNNNNNNNNTTGGTCGTTCGAG
TTTTCAATGGGAAGTACATACATTCATTTAAGTATTTTAAAGAATACGCA
TAAACAAGTTGAACGAACCGCACTGGACAAGAAATGAATGCGAATCTATT
GCTAAATAAAGTTTGCACACTTTATGATACACAGGTTACACTTTGAAATA
CCCTGTAATAGGTATTACTGAGATGCTTTTGTGATTGTTTCCATTTCGAT
ATATACTTTTGAATTCTTCAAGAAACGATCTGTGACGGTTTCCTGAAAAT
TTCAACGAACTATTCTAAAATTTATCAAAATCAAGTTAGTTTTCACTTCT
TATAAGTTTATTTTTCCAACATGGAGAGAACATCTCGTTAAAAAATTCCT
TAGGGAATGTCATAGAAGATCCTTGAGGATTGCTTGGGCACGTTAATTCG
AGAATTTTTTATAGATTGACAATAAACTTAATAAATTTTGGTGCTTAAAA
AGAAAAGTTATTCATCTTTTTAGATATGTCGATCATAATGATCAATGTGG
ATGAATATTGTATATATACCAATTGCATATCGGTTTTAATTAATTTATAA
TAACAACAAGTCATTTGTTGATAAAGCCCCTTTTTAAGATACTTTTCTTG
AACAAATTTTCAATCTTTTAAGCAAAAGTTGAAGTTTTTCCATCACTGAG
GTTTGGAAGTCAAAAATTTTGGATCACTTTGTTAAGTTGCTAAGGGATGA
CCCTACAAATTGGAAATATATTCTACCTATATGTAAAAGATATATGAAGA
TCTACTATCATTCAGCTTTTGTATGGACTATGAATCTAGGGTATTAATAA
GACATTTGTCTCGCAGTTGTCTATTCANNNNNNNNNNNNNNNNNNNNNNN
NNNNNNNNATTGGCAATGTCAAATACGAGCCAAGTTTAATGACTTTATGT
CGAACAAAATACAAAAACAAAAACAATTTGTTGACTGCTGTTCGACTGCT
CTTGACACCCGCACGAAAAAAAAAAAATGAAGCTAACTCGCGCCCAATGC
GCTGCGCTTTGTTTATTTTTGAGTTAAATATATATATATTGTTTATGTGT
GTGGTTTTTTTTTTTGGGAGGAAAGCCATTGAACTCGTTTTGCTCGTTTT
GATTAGAGGCGTTTTTGGCATATGAAATGAGAGTACAGATCTCGGAAATG
TTAGATGCTGTTGAACTATTTGGCCTGGTTCAAGGTTTCCCCACCCCAAA
ATCCAAAACAAAAATAAAAGAATTGAAATTCTGTTAGGAATTCTGTATAC
ACACTTACTGACACACATATAGATGTATATATAAATGTATATGTAAGTTT
ACTGAAAGTGGACCTAAGCACAGTTAAGTTACATAGAGAGTCGTTTAACT
GGCCTCCCTCAAGGTCGTTTGCATTGTGTTTGTTGTGTTTGTTGTTTTAA
TATCATCCATAGACCCGAACCGTGTGCGTGCTTGGCATAGACAAAAGCCG
GACTCAGGTTTTTTTTAGTTTAGTTATTTTTTTTTGGCTTTGACATTCAA
CTTACTGGCGGCAGTTCAAGTGCCACTTGAGCCACTCCCAAGGTTAGACA
GCTGTTCAGCTACCGCTGATTGCTAACTAACCTAAGTCATTTTTATTCAC
CCAGTTTACACATCAGTTACATACCTTGGTTGATAGGTAGCTGGGAATTG
GTTGGTAAGCAGGTTCATTTTCATTTCATACTTTTATGAAGACTGCGCCA
TAAATTAGAACAACAACAAGTAGCCCAACTACTAAGCATATATTTGCACA
GCCTATCGTTGGAACTGATAGGNNNNNNNNNNNNNNNNNNNNNNNNNNNN
NNNAGCTCGATCCCTAGCTGTATTCCATACTCTTGGCATGAAGCATTCAT
TGTTTGCTTAAAGCTTACGCTACCGCGCTTCTTATCACCTTGTGCGGCAC
GTGACCAGCCAACAGTTGCCCAAAAAGGCACCACATCATCATCCAGCTAA
TGGTTGGACTCTATACTCTATATGTACATACATACATGTAAATAAATCTA
TATAGAATTTGGATTCGTTTGAAATGAACGGTAGTTTTGCTTTGCTCTGG
TATTTTGCATCCTCCACTTCTCTTTTTGAGGTTCCGGCGATTCCGTTATC
GGTTTTTGTAATTCGAATTCTGTTGTTTGCTTTTTAATTTCAAGCAACCA
ACAAACCACTTACAAGTGATATAAATATAGCAAATTTATTTGTACAAAAA
TTGAACAAAACAAAAAAAAAGAATGGAAACAAAGTGAAATACCCAAGAAC
ACAAAAAAAAGAGACGCATATCCCGAATCGTATCACGTTTTCTGTCACGC
AAATTTAGGTTTCTGATGAAATTGTTAAAATTTATTCTGGGTTATGTACT
ATACTTGGGGGGTGATGGCAAGACAAAAAGGCATTAATGGAATATTGAAT
CGAATCAAATCACTATCGAAGAAGAATAAAAATAATCGATAAATTAGACG
ATTCTTTTTTTTAATTTTCTTCAATTTCGAATATTGCTAAACTTGAAATG
ATATCGATTGGAAAATTCACTCAAAAATTCACTTGACTGCAACTAAGAAG
TTAGCATCTGGGAAATATATATTTTCAAAGCATGGGCTTAAAAATATTAT
ATACCATGGGCGATTATTGATCTAAATACATTTTTCGATACAATTAAATT
ATAATCCTGAGAAAAATAACCGATAATAGCTTAATGCCATCACTAGTTAT
AACCAAATTTTTGCATTTAAAATTCTCAAATGATTTTAGCTGGTGTTTTT
GCCAAATGAATTTAAATTTGGCTGCTTATAAATGAATAAATTTACGTTAA
AATAGCTCCAGCAACTTTCTTAATAAGCACTTAATGCTATTTATTCAAGA
TTGACAAAGTTCTCGTTTCTGACTAAGCAACCAAGTAGGTAAAAATAAGT
ACTTATATTAAAATTAGATTACATACTTCAAAAAATGCTGTTCTAAGTCG
CTAAAGCCATTGGATTTCACTATCTTTCACTTATAGTGGGGACCTTATCT
CGGGCATTGATGTGCCGCCGACTTGGAATGGTTCTTTATTAACTATCGTA
AATCTTAGCCTAAAACTTTTGATTTCAGAGGAAAATGCCATTACGATTTG
TAGATGGAAGTGGAAAATTTTCATGATTTACATTNNNNNNNNNNNNNNNN
NNNNNNNNNNNNNNNNNNNNNNNNNNNGTATTTTCAGCCCTGACAATGAA
ATGTGTAAATATCTATATAGCTGNNNNNNNNNNNNNNNNNNNNNNNNNNN
NNNNNNNNNNNNNNNNNNNNNNNNNNNNNNNNNTCGGCTGGGGCTAGGAC
TGTCTTCCCAAGATAATGTATAGAGGCAAAGCCAGAGACTATNNNNNNNN
NNNNNNNNNNNNNNNNNNNNGAGTGATACTCTGTGCCGTAAATTAGCACT
CATCAGTTGACTTTACGGGNNNNNNNNNNNNNNNNNNNNNNNNNNNNGAC
AATTTGCAGTGCACAGTGATTCTTTTATCTATCAAACTGAAACTAAATGT
TCCTATGGCTGTAGATGCTTTGATCTGAGAACCCTACAAACTTGATCTAT
CTATAATAATGAAGAGCTTAAATACAAAATTTCATTAGATTAGCTCTTTA
ACTGAGGAAGAATAATGCACTGATACAGACGGACAGATGGAACGACGATC
TCTAAAGCCTATACTCAACTTTTGACGCTGATCAAGAATATATATGTTTA
ACTGAGGTGAAAAATGTATCCTGCTCTTCTAACCATCTTTGGTTAGATAA
ATCTAATCTAATTATTTGGAATTTGAATCATTCGAGGGCTCTTTTATGTT
TCACCCATGGATACAATCACTTTTTTCAGTTTTTTTCTGGATAAAATGAA
TATCTTATATAAAATTTTTACTAGGAAATCTCCGCAAATGAGCCACTGTG
CGACGGCGGTGAAATGGAAAGGGTGACCAACTGAATATTCGCATTCACAT
ACATATTTGCAATTTGGCACGGCGTTTACCAGNNNNNNNNNNNNNNNNNN
NNNNNNNNNNNNNNNNNNNNNNNNNNNNNNNNNNNNACTTGGCACATTTT
TTTGTTTGTGATTTATTTGTGCGGCGTTTTTTGATTGAAATCAAANNNNN
NNNNNNNNNNNNNNNNNNNNNNNTCAACATTGACGCAACTGTGGGAATAT
TCCATTCCCATTCTCATTCCATTGGAGTAGCAGCACTTGTTTGCTTAACT
AGTGATGCCGTCTGACGATCTAACCACCNNNNNNNNNNNNNNNNNNNNNN
NNNNNCTATCCAACCATCATAACGAACCCCGCCCCNNNNNNNNNNNNNNN
NNNNNNNNNNNNNGCCAAGTGCACGACAAAACGAGGGCGGGCAAACGCGC
GCGCGCACATCTAAATAAAAAGTGTTAATGGAGCAACAGTTTTGTGTTAG
TTTTGTTTGTGCCCACCCCCTGGATGGGAGGAGGGGAGGGGGCAAGGGCT
TGGTAGGTTTTTGGGAGGACAGTCGTATGTTCATATTGATCGATTGCCTT
GCTAATCAAGCAAAGTGAGTTAACCAGAGCTGAGCAAGCGTTGAATCGNN
NNNNNNNNNNNNNNNNNNNNNNNNNNNNNGCGGCGCCAGTTGCCTCCCAC
TGTCCCTCCTCCCCCTCACCCAATCATCTTCTTCTCCCACTCTTTGCTCT
TTCCTCTGATGCTTTCTTTGCGTTTTCTGTTTTCAATTTAAAGTGAGTTT
TATATATGTACATATCTGCCGACATTATTCCTCGAATTGTTTGTTGACGC
TGCCATTTGGAGCGTGCGAAACATCGAAAACGTTGCGACGCCAACTGGNN
NNNNNNNNNNNNNNNNNNNNNNNNNNNNNNNNNNNNNNNNNNNNNNNNNN
NNNNNNNNNNNNNNNNNNNNNNTGTAAGTAATGGACAANNNNNNNNNNNN
NNNNNNNNNNNNNNNNNNNNNNNNNNNNNNNNGTTCGACATGTGACACCG
ACTCGCGTTGCCTTAAACGTGACTTACCAACTTCAGTTTACTTTATTTTA
GGATCCCATTCGTTTTTAAGTACNNNNNNNNNNNNNNNNNNNNNNNNNNN
NNNNNNNNNNNNNNNNNNNNNNNNNNNNNTTGCTTTGTTAACTCATTAAT
CTTATCAAATTGCAAATATCTCTGTAACTTTTACATATCGAAACACTTAA
AATAAAGTTGAGCAACTGCAAAATCAATATATTTGATAATCTATATAGAA
ACAACTGTCTCTAATTTTTCTATAAAGAAAAATAAGTTGAAATGGAATAG
TCTAGAACATTAAATTTAAATTAAGTCCTAGTTTGAGTAAATCATTTAGA
GCAATAAGTTTAAATTAATTTAATATACAGTGAAACCTCGATATAACGAA
CTTCGTTATAACGAAAAACCCAATATAACGAATTTTTTGTTAAGTCCCTT
GAAAGGACTAAGGTTTTACATTTCAGTACCTATAGCGAATCAATAGATAT
AACGAATAATTTTGCGATCCCCCTCAGATTCGTTATATCGAGGTTTCACT
GTATTTAGAAGCTTTTGAGTAATTTACATTTCTTTCATCTATCGAATGCA
AATCTTTACGTAAGAGTATTTCTATTGCTACTTGAAAACTAAACATTGAA
ATNNNNNNNNNNNNNNNNNNNNNNNNNNNNNNNNNNNNNNNNNNNNNNNN
NNNNNNNNNNTTGCCTTTTCTTTTGTTTTGTTTGTCATTCGCATAAAATT
CCTTTGCACTGGTCTTTCTTCATTCGAGCCCCCAGCCCACCAAGCCAGCC
CCCCACACTCTCCCCTCTTTCCACCTTCCATTAAAGCCTAATTGCTGCCG
CGTAGTACTNNNNNNNNNNNNNNNNNNNNNNNNCACGTGGCTTATTTGTG
CAATCAATAACAATTTTTGATATCCCATGCGGCAATCCGTGTGCTATTTC
TGGTGACACTTTAAAGTGTCCGCCGCCCGCCAAAAATAACTGCCAACANN
NNNNNNNNNNNNNNNNNNNNNNNNNNNGGTTGGACTTAGTAATGGCTATA
GAATATTTTGTGTCTTTCAGTTTTTAATTAACCATGGGGGGCTACTTAAA
AAACATTTTAAGGCTTTATGACAAATGCTCAGTGATTAACTAGTGTTCAC
ACNNNNNNNNNNNNNNNNNNNNNNNNNNNNNNNNNNNCACATGAAGTTCA
AATGGGGTTCGCCGCCTTTTGAATGAACCTGTGCACCACCAAAAAAGTGC
AAATTGGGTGGACTACGTTCATTTGCACCAAGTGTAAGTTATAATGAACT
GAACGAGATATTTATATGTAGTACAAGATCTTAATATACAGCTGGTTTAA
GTGCGAGCTATTTACGGAGAGAAAGAGAGAGTTCAGTAGCCGGCAAAATG
AACTATGTATAAAAATATTAATAAAAGGATTGATGATCTTTTTAGATTGA
CCTGAAAAAAAAATTGGGGACATCTAAAAGTGCAGGACATATTATTTTCT
GAAGAGATCCTTCTTTTCAGTATTCCAAAGGACATTTTGGACCCTGTATC
AATCATCTCAAAGATTTCGATTATTAAAATGTTTTCAAATTGATTAAAGA
TGATATTATCAACAAGCATAGTAGAATGTCTCTATTTTGAATCAAATGTA
AGTGTATCATTCCGAATTACAGGAACCAATTTTAACTCTCAAAGTAAACT
TTATCATGTTCCATTAGTGCTTATGTCATTGGCTTAGCACATAAACTATA
AAAAAGGTCTTGAAAAATGTATGTAAAGAAGTAAACAAACATGTCGTCCT
ATAAGGTGGGTTATGTCTCTCCCAGGATATTGTTTTTTAAGGGAGGCCTT
TTCAACTGAAGTGGAAAATTTAAAGCTAATAAGTCATTCGAATGTATAGA
TGCAATAATACCACATTCTGCATATAACTTATCAAAATCCAGCAATGTTC
GACACTTTTTTTCCAAGTGCTAGAGTGATAAAATCAGGTATGACAACTTG
TTATTGAAAGGTAATTGATGGTGAAGGATTTCAAGATAAGAAAATCGATG
ACGTGCAAGATTCGTTAAGAGATAAAGCCAACGATGTCGTCATCGTTCCA
ATGTGTCGTCATATTACAAAGATTGACGCACAATTAGAACTCACAAACTG
TAAATTGCAATAACAAGCTTTGCTTGCCAGAAACATAAGCCATAATCATG
TGTGTATGGTGGATAAACTTTCGGAAATATCAACAGAATTTCAACTCCTT
TGTTTAATATAAACTACCACCTATTGATTTGCAATAAATGAAACTCGATG
GTTAAAGGTTTTGGGTTGCATTTCACTGATTAAAACTCTTACAATCACGT
TTCCGTTATGCACATCACAACAATGGATATAGATAACAAGTGTTCCATAC
ACAAGTAAGTGAACCATATGTATGTGGTATATAGTCCTCATTTGAGTCAC
ATAGTCAAACAAAAAGTGACTAATTTAAGCTGACAAAAAATAAAATCATT
CGATTAAGTTCTATTAGCCCTGTCATTCATCGTCTGATTTCAATTTCATG
TGATATTCTTTTTTTGATAAGTGCTCGGTTGTCTCTACATGACATTGATG
AAGATCATAGAACCCCCACCTTCTAAGGCTAAAAACTATAAATACTCCTC
ANNNNNNNNNNNNNNNNNNNNNNNNNNNNNNNNNNNNNTAAATGTTTTGC
TCTAACTTGTTAAATTCCACATTCAACCCGATGACATTGCCACAAATATA
TACAAAATATAAAAAAAAAAATTCGAAAAAACCCAAAAAAATAAGGCAAA
AAATAAGACAAAAGAAACCATTCTTAGAGTGCGACTTTTCGCATACCCTG
TAAAAAGAAAGAGAACTAACAATATGATGAACATCTCTCAATTTTACCAA
GAAGAACTTCAAATTAATGGATATTTTTTTGGAGACTTTTTATTAAAGTC
ATTATAAACCCCTTCCCCATCAAAGGGTAACACGGAGTACACATATTTCA
GCTAGTCAACAATGTGAAGCTATTTTTGTAGCAAAGATTAATTAGATTCA
GACTTTAAACTTTAAGTAGACACACTTGCTGGGCAAATAATTGGGGAAAT
CCCCAATAGTATTAACCTTTGGTGCCTATTTTTTTCTCTTTTGGGTACAC
CAGTGCCGGCTCTAATGTGCATCCCAAATGCGAAAAAAGTTTACAACAAA
AGTTGTATAAACATTTTTGTTTTTAATGGCATTTAGGTGGCCAGATGGCC
AGTCCCACTTCATTCTCAAATTGAGTTGGCATGGGCTTTTGGGACGGAAA
TGACCCACTCGCCTACTCTTGATCCAATACTAACTAACAATGTCTCTGAA
TGCTTGATTAACACCATACNNNNNNNNNNNNNNNNNNNNNNNNNNNNNNN
NNNNNNNNNNNNNNNNNNNNNNNNNNNNNTCACTCTCCGTGCCTTCTCGG
TGACGTCGCTTGTTTGTGATAGAAATTTAACATTGTATATATAAATTTTC
ATGCAATCTCAAATCAAACGACATCGCACGCGCCGCTGCCAAGTCCGTCG
TCTATGTCTCAGTATCATATGTATATTGGGGAGTCGAGAGAGAGACGAGG
CCTAGAAGAGATTGGAGAGTGGAAAATTTTTAGAGCTCTATAGCATGATA
ATGAATGCAATATAAATCGATTAACACGTTTAAACGATGGCGCGTCGAGG
CCTAACAAAGAAATAATAATAAAACGAAAAGGAAAAAACTACAACCAAAA
AACTAAAGTAAATTGAACAATGACAGAAGCTAAAATTCCTACTTAATGAG
CCGCACATGGTGTGAAGGATTTGATTTTCGTCAGAAAGAAGATAAAGCCC
AGCTGCCTTTCCTTGCCTGGCAACAAGAGATTAACTAGTCGCGAGAAGAG
ATGGCGGTTAATAGAGTATGAGATGATCACGATCATAATGGCCAGCCATA
GCCAATGATGATGCAAATTTTTGCAATTCGAATACAGATACAGATACATG
CTGAGATGCGTCAGTGAACCNNNNNNNNNNNNNNNNNNNNNNNNNNCGCT
AGCTGCTTGGCTTAAGGGTAATTAGCACTGACANNNNNNNNNNNNNNNNN
NNNNNNNNNCACTCGTCTGCCGTCTCTTAAACACTTGTCTTGATCACCTT
CACTGTCCATGGTGTGGTTTTTCTCAGTTTTTGCCAAGTCTGTTTGTCTG
CTCGTGCCGGCGGTTATTGTTGTTGTTGACGCGTCGTCGATTGCGTCAGA
TTGCCATGGGGATTAGGCTTAAGGTCTAACTCCATGTAACTCTCATGCAA
TGTTCACTTTACGGCGCCAAATTGCAAATTCTCTACCTAGTTTTAGGCTA
GATTAGCCAATATCGGGTACTTATCCTAAGGGCCACTTAATCTTGCCACA
ACTGCATACAACAACTATAATGTTAAATTCCGAATGAATTGGCAATAAAA
TGTTCTTGATAATCAATTGCGCGATAAGCAGCCGAGTATCGAATCAACAA
AATCATAATAATAATATAAATAGCTTGATAGGGGAGCTATAATGTATGTA
TATAGGTCAATTTGGCTTATCAAAATTGCAACCAATTCATTGCCCCCCCT
CAGAGACCAATCAAAGATTGAGATTTTTTGTGCAATAAATAAGAACAGCA
ATTAAATAATTTATATACGAATTTGTTATAAGGGCACGAGCACCTTAGCG
CTCATCCGTCTTGCCGTCAGATATTAATACCAAATATTAGTCAGTTTAAT
TTGATAGCCAATAATGACGAACCTAAGAGGTGGGAAAATCTAGAAAAGTT
GTAAACAAACTCAGAAATTTTAGCCGAAAAATTGTGGCTAAAAGCGGATA
ATAATATAGAGTAAATACATAAACTAGGAGATGCAATTCTGAAATAAGAC
TTTAACTAATATTTCCTGCAAAACCATTTGAACTGAAAGTGGAAACTAAA
TGTCTAAGCGACAAGTTCTCATTGACAACACATAAAAATACAAGAAATGG
TATTCCTTAATAGTAAAAAAACGGCTCTAAAAAGGCCATGTTGACACTAA
ATCAAAGTGACCAGATTCGATAATTATCGATTATAATCGACAATCGCAGG
CATGTATTTTTGGTTGTGACTAGCTACAGCCACACTATTTCTTTTTGACG
TTGGTCCCTTCATCGTAGTAGGCTTTGACGCAAACTGCTATAAATAGAGG
AACTTAAAGCATTTTCCTCATTCAGCTGCTTGCCACAGCAAAGGCAGCAT
CTCCTATTTTCCTATTTTTCCTCATCAACTTTAAACGATTGGGCTTTCCT
TTTTATTATGCTCTAACTTATACTTGAGCAAAGGCAGATACGCCCTTTTG
TTATTTTCCTTAATATCTTAAAACCCCATTTAATTCTTTAATTTCAAATT
TCCACAGTAATTCCTAATCTCTTCTCTATCTTTTTTTTTGGAAAGAGTTG
GAATTATGCATTCGGCATATTTATCTTTTTATATCCTTACCATTACTTAC
TCAATTCGATTGTGGTTCTGATGGCTTCCTTCAAATTGAACGTGACAGTA
TTGTTTTTTTTTTTTTAACTGTTACATGCAGGTAATCGATGTACTTGATA
CCAGATACCGGAAACTATTCTTTTTGTTTTTATAAACAAATAAAATGAAG
CAAATCTTACGCTGAATGCCTGAAGAAATCCGTTTTCATTCGTCCTGGAA
GCATTTTCATGAGGTTTTATCCATTAAGTTCTCCTTAAGAACTGTTACCT
GGGATTTACATTCCAACAATCCTTAAAAGATTTTAAAGCTCCTTTAATCG
GAACACACTATACGAGTGCATAGGAATATGTATATAATATCAAGAAATCT
GCTACGCTCATCTTTGTTTTATAACGGATCAAGAACGATTTTCAAATATG
ATGTATTACATACAAATTTTTATTATGTTTATGCAGAACAGTTTTTTAAT
TAAGTTCCATTACGGGGAAACAAGTTTGTATTACGCCAAATAAAAAAACG
TACTTGAACATACAAGTTTATCTTACTAACTTACGCTTAACTATAATATC
GGTCTGCTATTTTTTTTTGCTATATGATCGGTCAGCTAATTTTTTTTCTT
TTTTGACCTTTAATAATTTTTGATTCTGTGCTCCTGATTTCTATTTTACA
TTTTGCAAATCTAACTGTACGTTGCATCATGAAGCTTTCACGAACTGTAC
GCTACGCTTAAAATTGTACGCATTTACAGGGCTGCACACCAGTAATGACC
AGGGTTGGGTACGCTACCTCGAATACGCTCTCTTACGTAACCCTGTCATT
CTTTTATTTTAAATGAGTAAAATATAGAAAAGGGTACGATAGGTAAGCAA
CACAAGAGTTCCGTCTCGAAGTTTATGCAAAGTTTTTAGTATCAATGTGC
TAAGAGTTTGATTAAAAGATTGCAACTGGAATAAAACCTGACATACCGAT
AAATTTTAAGTATTTTAAACTATTTTTTATAATTGAACCGATTACATTTT
TTGTTTGTGGCAAAAAATAAAAAAAAACATTTGATTATCATAACATGATT
GAAACTAATAAATCAAATTTAAATATCAAAAAATTCTTGGAAGCGATCGA
AATAGNNNNNNNNNNNNNNNNNNNNNNNNNNNNNNNNNNAATTTACAAAA
ATTTATAATCAATTGTTCGCAAAGAAAGTGTAAACANNNNNNNNNNNNNN
NNNNNNNNNNNNNNNNNNNTTGGCACGCTAACCACTTAAAGTTGAACGAT
TCAAGGTCGCCCAAGGTCGTTATAATCGCACGAATTCCATTNNNNNNNNN
NNNNNNNNNNNNNNNNNNNNNNNNNNNNCGGTCCAATGACCCATTCGATG
GTGGAATTAGTGTGTAATTTGTTGTTTCTCCTTTTTTCGTATANNNNNNN
NNNNNNNNNNNNNNNNNNNNNNCAAGCTTCAGTGGTTGTTTTGTTGGCTT
AGCTCGATTCGGTTTGGCTCACGTGGCGTATGCGCAATAAAGTCGTCGAA
CAAGCCCCACCCACCGAAAGGCGCGTTCAATGAACAAATAAACGTATGCA
ACAAAATAACACAATAATGATCACAATGCAGTGCGCGGGGAAAGGTTCGT
AGGGGAAGCGGAGCGGCGCGAAGTTCATGTCTGCCGCTCAGCCGGAACTT
CATCATTCCAGAGATACAATTCTGTAGGGGCTGAAAGCGATGTGTAGGCA
ATGGAAATGGGGTTCACTATTAANNNNNNNNNNNNNNNNNNNNNNNNNNN
NNNNNNNNNNNNNNNACGGGTGGGGCATGCCGTGCAGGCAGCAGCAGCTT
TGTTTTTTGTGCATAACGTCGCTGAACTTGAATCGGTCGTCGCGTTCAAG
GCCAATAATGATTTTATTTCATTTTTTTTTTGTTTTCACCTACCTCGCGT
ATGGCACAAATGGCGACTAATCAGTTTTATCATTGAGTTTGTTTCAAACA
ATAATGCCTAACTGCCTTGCTGTCCCTCGCACGTGTTTTAAAGACGATTA
ACATTTTTATAAGGAGAATTCATATTGTATAATTAGCAGGCCGAATTTGA
TCATGTTACTACTAATCCCGAATCGAAAACTGCATAATGTCTATATATTT
TCTTAAATGACATCTGATTATCACCATGGGACGACAACGTCGTGAGTCAG
GAACCCAAACTTTGGAATATGGTTAGACATTTTTTGGCAGAATTAAAGGA
ATTTACATTATGACACCAGTGGTTATACATTTTTTTGTTTTAGATGCCTA
ATAGCTACAATGTATTTCTACTAAATAGACTATTTTAGACGGGAACACAG
AAGATCGCTCATCGAGTATGGCCCGGTAGTGCTAAGGCATTTGGGACAGC
TCCGGTTCCGAGAACTACATTTTATTAAAATCGTTAGCATAAGTACTTTT
ATTTTTATTGTCAATAGCTATCGTAAACATCTAGTTTTTACGTCAAATAA
TTTCAAAATTAAAATTATATTAATGCGGCCTATGATTGCCGCTGGTCGGC
GAGTTACATGAAATCTTTGTAAAAAAAAATAATGCCCAATTGTTTTAAGT
TGATGAGGGAAAATAGAAAAATAAGAGATGCTGCCTTTGCTCTGGCGAGC
AACTGAATGGAAAAATGCTTTAAAGTGAATGAGAAAAATCAAAAACTACT
CCGATGAAAGGAGCAACGTAAAAAGAAAATAGTGTGGCTGTAGCTAGTCA
CAACGAAAAATACATGCCTGCGATTATCGATTATCAAACCTGGTCACTTT
GATTTAGCCTTTTACTTAACTCTTAACAAGCTGTGTTCACAGGCCTGTAC
GAGACTAATTTTATCAATCGTAAATAGTTATACCATTTGGTCCATGGTAT
ATTAAAGTGCGGATATCAATTTATTGTATTCATTTTTAATAGTATTTAAC
GAATTTGCAAAGTTAATATTGGTAATTATTAATTATAACTGTCTTTATGA
ATGTATGTACCTACAAATATTTGGTTAACAACAATTCCATCCGTCGACCA
CAACTACTTTATTAATGTGACTTCAGTTGTTGCTTTTGTTTTTGGTTATT
CTGTTTTAATTTGACTGTTGTTTTGTTTTATTTACTATTTATTTATTGCT
TTTCTCCTTTTGCTTTGAGACTAGGGCTACTGTTTAGTTCTAGCACAACA
CAAGAGCAAAAACCCAAACATGATAAAGAAACGAAGAAGAAAAAACGAAA
AAAAATAAAAATAAAACAAATGCAAACAAACAAGCGCTTCTAGTTATTTT
GACTGATTTATGGGGAATTCCAGGTGCGTCAGAGCCAGTTAATTCTGGCT
TGGGACTCCAATATTCAGTTGGCTTAAACGCCGGCTTTGGCACTCTTGAA
ATTTATGTATTTGGTTGGCCGATTGTCTACTGTTGTTGGCTTTTCGATAG
AAAAATGCCAACAAGCTAATAAGCAGTAACAATAAAAAAAAGACAGAAAC
AGATATCACAAATTTTAGCAAATTTAGCTTAAGCATCAGTTAATCAACAA
CTAAAAATAAATAACAACAAATTAGTAACATTGAAAATAATCGCAAACAT
TAAATTTCAGTAGAATTTTGTCTAGATTTAGCTTAAAGAACAAATAGATT
TTCGAAACATATTAATAGGAATGATGAAGAATTAATAATAGTCTCTATGT
TTTGTGCTTAGATCGTGTCAAGAAGAACGTGAGTTTCTGATCAGGATCGG
AGCAATGCCAAATGAGAGTTGGAGTTCCACAGGGTAGCTCTACTCTGTTT
GTAATGGAGGAATCCAGGCGCTCTAAGCCAGCAGAGAATTTCGATGTAAT
CCAGGAATACCTTAACACATCGTGTAAGAAATTAAATATTCAGGTCGTTT
CTCCGGAAGACAACAAAAAAGTCTCAACAATGTGCTTTTTTTCCTAAACC
AGTGGCCATTTTTATCCTTTTCGCACTTAAGAAAATGCTAAAAGATGGCA
ACACTGGTCGCTAGTGATGATACGACATCTCGATAACAGAAAGATGAATT
GATAACGATACAATTATGTTAAAATTATCTAATACATATATTTGTCAAAA
TGAAAGCATTCAGATGGATGTTAGCTGACCTTTAGTTCTCCATAAAAATT
GTATGGTAAAGATGATCACATTTCGCCCTAAATTGCCGAAATAGTATTGC
AGTGGAAAGGTCCTTATGCAAACAAATAGTCCTGCAAATAACGTATTTTT
