# Supplementary material for: SMCis: An Effective Algorithm for Discovery of Cis-Regulatory Modules
Source: PLoS One. 2016 Sep 16;11(9):e0162968. doi: 10.1371/journal.pone.0162968 (PMC5026350; doi:10.1371/journal.pone.0162968)
Supplement: S1 Datasets — (ZIP) [file pone.0162968.s001.zip › dataset/Drosophila/Masked/dyak_eve.fa.masked]

>2L:18474081,18514080
TGAGCACTAAGACTTACTTTAATAAACATAAATATTCAAAGCAATGGGAG
ATTAGCTTTTAGAGCGTCGAACTCCTTCTTTTCTAAGGGCTTAAGATGTG
TTCCCGAGAAGGGCGATTTGAACTCCAAATCGCGATGTTTGTTTACCAGA
ACTTTCTGGTCTGAGTATATCATGTTGATTTGCTGCTCTATTTGCTGTTG
ATCTGTCGGAAATCATAGATAGAAATAACATCTAGTGAACAAAGAAGTTA
CCTACCTTTCTTAAGCAGGTTTAATGCTTTTTCCCGCTCCATTTTAACTA
GCATACTGCCAACCGTAATCCAAACTTTTTTGTCCTCCGACTTTTCCATT
AACCGCATTGCCTGCCGGGTTTCCTGGCGGCGTTTATCCATTACCGTCAG
TTCCTGCTTGTTGACTAGAATTTTATCGGCCAACTCCTCGGTCTTGGTTA
TTATCTCAATGCTTTTGTTCAGATCTGTTTGCGACATATTGCAAGTGATA
TTTCTTCAAACCGCTCTGAGCAAAACTCGGAAGTAAACAAAAGCATTAAA
GTGAGATCAGAAAACGTACTAACGCCTTCTCAACAGCTGTTTGATCAGCG
ACGTGGAATTGAGGAGGGATTCTTTTTACATACTAATAAATATAACAAAT
GTTCAACTGTCATCCATTTCTTCTCTGTTCTAAGAAAGAACAGAACATTT
CAATTTAATATGTTACTAACGTATTGATAGTTCATTAAGTAATAAAATAT
GTATACATGGCTTGTAGCATTGTATTTCCCAAAACATGCCAAATATGGTC
ACATTATAGCAATGGATCCCCTAGAAACACATTCTACCTGCGCCGCTGAA
CACATCTCATCTCAATAGCAAGCAAAGATGGCCGCGTTTTAAGTTGATTT
GTAGTTCCGAGACGAGACGTTTGCCTACGAGCACAATTACACCGGACTGA
ATCTCCGCCAGCATCCTATATAACTTCAAAGGGACTCCAAAGCAATGCAT
TCCACCGACAGCGCCAAGTGCCAAGGCAGCAAGTCCTTGGCAATCTGTTG
CCTGCTTCTCCACCTCCTACTCTTTATCCGACCAGCAGTGTCGCAGGTAA
ATCCCGAGCCATAAACAAATCATTACGAGGTTGTGTTTACGAGACCCATA
TCGCAAACATATGTTTGCAATGTGTGCACAGATGTTTAGCATATTGATTT
TGCAATGGTGTGCAGTTCGCGTGTGTGCGTGGGCGCCGTTGCTCCGTGGC
AATTATTTTGCTCCACCTGAACGCTAATCTTAATCTCATTGCCCCCTTTT
CAGACTCAAAGTCCGCCGCGTTATCTGCAGAATGCGGACAACAACAGTAA
CAACAACGAACGCCTGCACCAGATTCTCAAAGGATCCGGGGCAGGATCGG
GTGCCACGCAGCTTAACTGGCCTCAGCCGACTAAGCAAAATAATCACGAC
ATCAAGACTGAGCTGGCCAAGCTGAACAGCAGTGAGTGGGCATTTTTTCA
TATTCGTATACCCTGTAGTTCACTGAAATCCAATCCCCAGCTTACGTCTA
CCAGAACGCCTGGCCGGCAAACAATGTGAAACTGGGTGCAGTGACAGCCG
TAAGCTTTGACCTGGCCGGCAACGTGGTCATCTTCCATCGCGTGGACCGC
GTTTGGGGACAGAACACTTTCGACAACATGAACCAATTCCAGGAGAAGTA
CCGCGGACCCATAAGAGAGAGCACCGTCCTCGCACTGGAGCCCGCAACAG
GCAAAGTGCAATATGACTGGGGCAAGAACTTGTAAGAAATCATAACTCCC
TTGCACGGTACTTTGGGTAGTTAAGGACAGTTTGCATTTGTTTGCAGGGT
TGTACTGTAGTACACCCATTCGTTCAAGACAATCCGGAAAAATGAGAAAG
AAGCATTTTNNNNNNNNNNNNNNNNNNNNNNNNNNNNNNATCATATGCCA
TAAACATTTTAACGCCCACAATCCCTTCGAAATGCNNNNNNNNNNNNNNN
NNNNNNNNNNNNNNNNNNNNNNNNNNNNNNNNNNNNNNNCTTGGTACTCA
TTTTTTTCGAGCTGTTTTGTATTTGCATAATACCTCAGTGCTTTTCGTTG
TAATTATCTGGTGCATTTAAATTAAATTGGCAGTAAAGGCATTTGGTATT
TGTAAGTTAAAAAGTTCTAATATAGAGTCAAAAGAATTTTGTAAGATTTT
ATTTTGGTTGTGAGAATATGAAGGCATTTACGTAAACAATCACTAAAATA
GTTATTAAATCCGATCTCACCCACAGTTTTTATATGCCACATGGCCTAAC
CGTGGACCCCGAAGACAACGTTTGGCTAACAGACGTTGCCATGCACCAGG
TTTTCAAGTTCCCGCCCCGTGGAGGCGATGGAAAACCTGTGCTGACTCTG
GGCGATGCTTTCCAGCCCGGCTCTGGACGAAAATTCTGCAAGCCCACCTC
GGTGGCGGTTTTGGATAACGGCGACTTCTTCGTGGCGGATGGATACTGCA
ATGCCCGCATCCTTAAGTACTCACGAGAAGGCGAACTCATCCTCTCCTGG
GGACGGAACAGCTTTTCTGGCGTATCCTACGACGTGGCGCCCAAGAACTT
CTTCGCGATTCCCCACGCTCTGACTCTTGTCCCGGAGTTGCAGCTTCTTT
GCGCAGCTGATAGAGAGAATGGGCGTGTTCAGTGCTTCTCCTGGAACAAT
GGCACCTTTCACTCGCAGTACCACAACCAGCTGATAGGGGACCGCCTCTT
TAGTATGGCTTACACCCCGGCAGCGGGTGAGTGGATAAATCTCCTTTTGG
TATCTGTGTTCATGAGGTGTCATAAGAATCTTTCCACGGTCTAACGTTTC
CTTAAAATATTGCGGGCTTCTCTAGATTTCATTATTTACACCACTATAAT
AGAGCATCTCTTGTACAAATCTTACCCTTAAATGTATATATTTATCACTA
CAGGTGGGCAGCTGGTCATTGTGAACGGACCAGCCGCCGAGTTAGGCATT
CATCCTGAGCACTATAACGAGGTGCACGGCTTCGTGCTAAGTATGCGCAG
CAAGCAACTGGTGTCTAAGTTCGGTCCCAATAACCTGGAGTTCCAAAACC
CGCACGACGTGGCCGTTACAGCCGACGGCAATGAAATCTACGTGGCCGAG
CTGAATCCTATGCGCATCCACAAGTTCGTGCACCGATCGCTCGCCAAACC
AATGTCCTTGTCGGCCACCAAGGACTCTAGCAACAGCGCTATTAACCGAG
CTGTGGTAATGGACCAGGCTACTCCAGAGGCTGTGCACCACCCCAGTGGC
AAAGCCATTCTAGTGGCTTCGCTTATGCTTCTTTTTGCTGGCTCTACCTT
TGCCTTGGCTTTGATCTTCGCGCGGCGAAGGAAACGAGGTAACCAAGCGA
ACAGCTCAACTACGTCCAGCGACCTGGTGTACCGAAAGCTGACTGCTTCC
AACCAGAGTCTGTGCTGATCGGCCTGCTTACTCCTCACTCAATGTCCTGT
GTTGTGCTGTCACACTTAGCTGATGTAGTACCCTGTAGTTATAAGTTCGA
ATTTGATATTTAATTTCACTTTTGAATCTCACTATTCACGCTTTTTTGGT
GTCGTATATTAAACAGCATGTCAACTTTTTGTGTTTTTCGCATTCGTTAG
CGTGTTATTTTTTGTTCAACATTTTTGTAACTAAAATTTATACCGCATTT
AGTGTTTCAAATTATACAGTTTTATACAAAATACATAAGCATACCTAAAA
AATTTCCGTTTATCCTTAAGTGTATTCTGTTTTCGTTATCGGTTTGTTTC
AGTGCACGCCAGATCGCAGATCTATGCATGAACTATGAATGGAATGGGGC
TTCCAGTGTAATTGCTCATATAAATCCTATGGTAATTGTTAGATAATCAA
TTATAACCACATATCTCACAGGTTGCCTCCCCTTTGGCGCTCGCAGTCGT
CGTCACGCGTGGGAGAAAAGCGATGGCTTCAAGCTGGGCGGACTTCTCGA
TCGGGATCGCAACGGATTCGAAAAGCTGGACCAGCAGGCCAGCGACGAAG
AGCAGGAGACGAAGACACTGGCGAGTGCCCAGTATGCCTAGGCGAAGGAC
CAAGACTTACGCAGCTAGCAAAGCATTCCTAGTTCTAACTACCTGTACCT
CATTGAAATACCGACCTAGTTTTACTTGAGCTTTATGTGTGTACTTTAGG
TGACTTTATTTACCTTCCTTGGGGTGCATATCGCAGAAAATTTCGATTGG
GGAGTATTTACTTTACTTATTTAAGGTTGAAAGCCATTTGTAAAACCTAT
TTTATACATGTCATTTATGGAATCCTTTTTATGCGAGTATTCCAAACACA
ACGCGAACGATTATACTCGTTGGCTTNNNNNNNNNNNNNNNNNNNNNNNN
NNNNNNNNNNNNNNNNNNNNNNNNAAAGAACAAGATTTTAAAATGTATGC
TTAAAACTGTTTTAATTAACGATCCATGAGCTCGAAAATATATGAGATAT
AGTAGGTGCCAAGAGTCTAGTGACGACCACATCCGTTAGGTCGAAAAATT
TGTTTAAATTAATTTTTTTTGAATTAAATCGAAGTTCTCCGCGAATGCGC
CTAAAATCTTGCGATTGATTTGCCAAAAGGAATATAGTCGTATGAATCTG
TCATAGGGCGTATTTTGATTATTTAAAGTCTGCGGCTTAACTAGATTTCT
TTATAAATACGTGTACAACTGTGTCGACTAATAAGGCCCCATAGTGGCGA
ATAAAACCCCCTACCTCTTCCCAGGTTGTCTCTATCCCAGAAGATCAGGC
TTTAGCTTCTGGCTGGCGGTCAGACGACCTGGGCGAGGAAGCCCTCATTC
TCCTCCGTTACAATAGCATCGATGTTGTAGAATATAGCATGCATAGCGAT
TACGAAGCATGAAGCACCCAGGGTCCAAAACAAAACCGCTCCCGCGCCCA
CCAGGAAAAGCACAGGTGCCGTCGCCAGATTGAGTGCGATGATCTGCTGG
CTGGGTGTCAATTGTTGTCCCACGATGGTGATGTTGCTGTTGCGCACGCG
CAACTTATGGCAGCCAAAGGCGGCAGCCAGGATGACCAGCAGTATACAGG
GAGCCGTGATGCTGGAGAATGTAATTTTTTAATGGGGTGTACGATAAGGC
ATTTAGAATCACTCACAGGCAGTAGATCATCAGTACAAAAAAGATAAAAA
CGTAGTTGGCCTGAAAGTAGGAGAGATTCCGAATAACCCGGCTATTCAAC
CGCTGCATGCTGACGGCCGTTTTGAAGTTGTTGATGTTGAAGAAGACTGC
CCAGGGTCGCAGGGAGTTCCGGACCATTTGGAAGATCTGCAGTGGTGACG
GAAGGTTGGATAGAGAGGGCAGGCTGCGGGTTTATAGATTCAGATTAAAT
AGTTCCTACACCCTTATTAGGGGTTAGTCACCTTTGAAGGTCCACGGAGA
ACCTGCCTCCTGAAGGCGGAGGCGGCTGCATATGGCCGGACAAATTCCCG
CTAGTCTGAGCCATTTCGAGTGTGCTTTCTTGGACTCGTCCTAACCCTTA
TCTTAGAGACACGTCTTCGCTCCAATCTACGATTCTTCTTTCACAAGTGT
GGGCGTTCTACAAGTGTGTAAATCTGTATCTTTGCAGTCGTCCCACTTGG
TCCGAGAAGAGTTTTTCGGATGCTGCGACGTTTGTGAAGCAACGAGGACT
CTCCCGGGATCACTTCTACATGCAGGCGGCGACACTTTCGATGTTGATTT
TACAATTTACTCTTAATTTGCTATGACATTGTTTTCTTTTGAGAAATAGT
ACACAAAGTTTGAAAAATCTGATGTGGCAGATAGTTCTAGGATTGCCGTT
GCCGTGACGTGCAGTGTGGCCGGAGTTGCGAATGCGCCAATTCTCGAAAT
CAAGCAACTAACAACAAATCCGATGCTCTGAATGCTATCAAATATTTCTT
ACGGTGTTTTTATATAAATCATTTGATTCCAGCTTATGTATGTATTTCTA
TTCATTATTTCGATAAATAAAGCCAAGCCAATACCTTAACTCAAGGTAAA
CTATTTCTATGATTACCTTTTAAATGATTAATAGTAACGTAAAGTAGTTG
GTATCTGCATTCTTGTAAGAGTGACAGGTATAAAAAGAGTTAACATTTTG
AATCAAATCCCACAAATTGCCGTATCCCTTAGCTTTTTTTTAAGTCTAAG
TCATTGGAAATATTTTCTTAATATTGATCATCATTAGAGGGCGAGTCATT
CCTATTATTTTTGGTTGTCCGTATGTAATACGTTAGCTTCAATGGATGGA
GTTTGAAACTCCAAGATTGGACGACTATTGGTATTAGAAATGTTTATAAT
GGTTAGACCCCATTCAGCAACAGACTTTTGGAAGTCAAAAGACTTTTTAT
TGGCTTTTCAGAGACTATATCTGCACAAAGATCTCTGCTTACGTCCTCTA
CTACGTGATGGATATGGAACTATGGCGTCATAACGTATTGTTAGTGTGAC
ACTATTGATAAGAATTTTTAAGCAGTTTCCGATATGAATCAGATGTTATT
TTTAATTTCAAGAAATTGAGACTTGACAGTTTAAAAAGAAATTTAATACA
CTGTACTTTCCGATTGTGTCGAAACTAAAATCAAATCGTCACGCGGTGTT
AGGTTGATGGTGTTCTTTAAACGCAAAAAACCTGTTAATGTGACGTGTGC
CTCGACTATTAGATACCTTTTATTCAGTGCCAAGCTCAAATTAAATGCTT
TGGCATTCAGTATGGAATAAGCTCTTTTTAATAAACTTGTTCTATACTTT
TGATAGGGTGCAACCCTTCTTGGCACCCAGAAGACAATTATTCTAACACA
ATGACGATTACNNNNNNNNNNNNNNNNNNNNNNNNNNNNNNNNNNNNNNN
NNNNNNNNNNNNNNNNNNNNNNNNNNNNNNNNNNNNNNNNNNNNNNNNNN
NNNNNNNNNNNNNNNNNNNNNNNNNNNNNNNNNNNNNNNNNNNNNNNNNN
NNNNNNNNNNNNNNNNNNNNNNNNNNNNNNTACCCTTTACATAAATGGTA
TAAATAATGAGTCACTGCTACAATTGAGATGTTGTAGAAATAGCATGAAA
ATTCATCCGAGGTAGAGTTATGTACTTGGTCCAGGGGTTATTCCGTGGGG
ACTTATAGCTGACATAGAGTGACTCATTTTAGCAATCCAGATAGGCTTAC
TTTTAAGACCAACTGGTTTTTGAATTCAGTCTTCGGCTAAACTCCGACAT
ACCAAGATGGTCTTAATTCAATTTTATTTCGCACTTCTACTCCAGGCGAT
TTCCTTAGTGAACTCTCAATTTGGTAAATAGCGGCAAGGATATTTCAAGT
TTCATCAGATCAGTGCCAGTGTTTTAAAAATCCTCGGACGGTTCGGAATT
TCTTGACATAAAAATTAATTTGCATTTACGATATTGTAAATTGCCTTATA
ATTACAATGGGTTACACAATTAGACCTTCATATAGTTTTGATTGAATAAA
AAGAATTGGTTGACTGGTTGATACACATATGATGTATTCCGTGCCTTGTT
AAGAAAATATTACAATGGAAAAAATGCTATATGTATATGTATGACCATTT
TGAGCCTCATTAACCGGAAAGTTTTCTAACCCTTAGTTGATTGCCGATCG
CACGAAATCTGCATCCCACTGAGCACATGCAAGCCTCTTATGTCCATGCT
AAACCTCATGCTACGCCCCAGGGCCATGACAAACTATCAGAGAGCCCAAT
TTAGAAACACATATTGCGGCATTGATAATAATGCTAAAGAGCTCGTGCAC
AGGGCTTTAGTCTGCTGCCCGAGGATTCAGAGTTGGGATCTACCAGATAC
AAGCGTCTGCGGGCAGAGTCCTCCTACTCCTTATATTGTGGGTGGCTATG
AGGCACTACCGAACGAGTTTCCCTGGACTTCCCTGCTGCTCTACAAAACT
GACGTACCCTCGCTTCGGGACAGGCGTCCCCCTATTTGTGCGGGCTCCTT
GATCACGAACCGCTATGTCCTGACGGCAGCCCATTGTTTGGAGGTAAATA
ACTTCACTGTCACAGAAGTGCGCCTCGGCGCTCACTTTATATCGACAAGT
TCTGACAAGACGGAAAGCGAGCAAAAAAAAGGCGCTCCAACGCACCTGGA
CATCAAAGTGAGTCTGAGCATCAAGCACGAACAGTACTACCCGATCAATG
GAAGGTACCACTACAACGACATTGCTCTGTTGCGACTCGAAAGTTGGGTA
GCGTAAGTAGTTTTGGTAGTGTGCCGTTTGGGGCTACCTCTTTTCCTAAC
CATGTTTTCTCTTTCAGATATACCACTAACATCAAACCCATATGTATCAG
TCCTGACTTTGAATTAGCATACTCCTCTTTTGAAAACCGGTCTTTGAAAA
TTGCTGGCTGGGGCAGTTACGGTGGGCCGGGCTACAGCTCAGTATTGCTG
TCCGGCACCATCATTGGAATGAATATGGAAAATTGCTCAAGTCGGTTTCC
CAGCCTAGGAATCCTCGATAAGGACATCCAGATATGTGCCATGGGACAGC
ATGGCACCGACACCGGACGCGGCGATTCCGGTGGCCCGCTGATGCTCTCA
GTGGGACGGGACGTTCATCAATTTTATTACCTAGCCGGAATAACCTCCTA
CGGAGGAGGTCCTCCGTATGGAAGTGGACCAGCGATTTACACAAAGACTT
CTTCATTTTTTCGTTGGATAACGGATAAAATATACGAGACCGAAAAAGCA
GCACACAAAACTAATTTAATTACAAGATATTAAAGTCGTCTGTGTGCAAT
TATCTGTTTGTTTTTCTAGATAATACTTGGGCCAACTCTTATTATAAGTA
CTTTAATTTCATAAATTATTTTGCATTTGTGGTGTTTGTGATTGTCAGCG
CCGAAAATTTTTTTTTTTTGTCATTTTGTGTGTTTGTCTTGTAAAACAAA
CTTACACAAATTCGGACNNNNNNNNNNNNNNNNNNNNNNNNNNNNNNNNN
NNNNNNNNNNNNNNNNNNNNNNNNNNNNNNNNAACAACGCTTCGCTTTAC
CGGTTGCATACTGTTCAACGAGTCTATTACTCCTTATTACCCTATAAGTA
GGAGTATAAAAACACCACGAAGAGAGCGATCTTAATTTATTTGGTTAGAA
AAAACCAGTAGGGTAACTCAAATGTTTAAAGATTTAAAGGTTTCATACGA
AATACATGAATACATAAATACATTTTTGTAGCTAGCCTNNNNNNNNNNNN
NNNNNNNNNNNNNNNNNNNNNNNNNNNNNNNNNNNNNNNNNNNNNTTAGA
AAGGAGAGTGCTAGCTACAGTGTCCGTCAACTCGAGTTTGCTTCATAAAC
TATAGTCATTGATTTAACATATTTTTGTAATTATTCCAAAAGAAAAATAA
AAAAGTTATTTTACAAACAGAAAAAAAGAAAGTAAAAATTGGGCTTCGTA
ATGTAGGGTTAAAATGTAAAATTGATGATAACTCGATAACAGCTCGGTCC
CACTACGCATATTCAAAGGCGACTTTGTGTCTGCATTATTCCGTCAGTCG
CGCCTTGGTCACACTACAGATCTACAGAAATTTGGTTTTGGAAAATTCCC
GAAATTGCTGCTGAGGCTGGAACCGAGTCGATCCCAGCACAACCCCATCC
AAAAGCGTAAACCCCTCAAGCATATAGGACTCTAGAAATATGGCCGACGA
TTGGGGTAAGTTTCAATTGGCGTGGGCGGGAGCGTGGGCGGTGCGTCATT
TGCGGCGGACAATAAACGTGGTCGCCGTCGCNNNNNNNNNNNNNNNNNNN
NNNNNGCCATGCAACCAGCCTTGATGAGTATTTTTAGCCCCTGTGCCAAC
TAACCGTTTGAAACCCTTGTTGCTCACTATGTTCCTGGGACTCATCTGGG
ACCTGTCATCTGGCAGAATCCGCAGCAGACAGCGAGGTGGTCATCCGGCC
GACTGGTGCCGCCAGCGTAAACAAGTGGGAGGGCGAGGACGAGGATGAGG
ACATCAAGGTACGACTAACGAAATCCAAGTAAGACCGAAAGTAGTGCCGT
TTTCAAAACAAACTACTCAAGTGCCCGCCCAACAACAAATGCTAGGGCCA
AAACTTGTTTTTGTGCACTCGGTTTCACTTTCGTTTCGCTGTACACGTGT
GCACTTTTGTAGCAGAGTGATCGAATCTTTTCTTGGTTAACTGCCCACAG
GACAGCTGNNNNNNNNNNNNNNNNNNNNNNNNNNNNNNNNNNCCCACGAA
AACAGAAGCCCCAGCCAAACCGAAGCCAAATAAGGCGCTAAAAGCCAAAC
TGGAACAGCAGGCGGTGAGATAAAGCTCGAAGGGTGTTCTCAATCCGCGT
CTACATATATTATTATCACTTGTTCTTCACAGCGCCTAGAGGAGGAAGCG
GAGGCACAACGTGTGGCCAACCTATCGCCTGCAGAAAAGTTGGCTGAGAA
GCTGCGATTGCAAAAAATCCAGGAGGCCTCTGATCTCAAGCATGCTCAGG
AGGCGTTTGGCGTGACGAGTACGTGCGGAGGCCTAGACGCCTTCAACCCG
GAGAGCAAGGAGGAGTTCAAGGAGTTCGGCGCAACGCTCAGCTGGAAGGT
GTCGCAGTTCCGCGAGTCGGAGCACTTCCCCCAGTTCGTTGAGGATCTGG
TGCGCAGTCTATGCGTGAATCGTGAGTGATTAGCTGGCTAACACCTAAAG
GCGCCTTATCTGATTTGATTTTGCACCTTATCTAGTGAGCGCCGCTGACA
TCAAAAAGGTCAAGATGAACGTGGAAATCTTGCACTCGGAAAAGCTGAAG
CTGGAAAAGGCCAATGCCAAGAAGCCCGCTGGAAAAGGCAAGGGCAAGGT
CACTCTCCGCACCGAAAACGACGTTAGTGTTTTAATAGCCGTTCGCAATC
ATGAATGAACTTATTAAATCCGCTTTTTCACAGGATATTGACGGTTACCA
AAAGTACGGAAATGACTTCACCGAGGACTATGACGACTTCATGTGAATAG
GATCTATAATGTAGCCCGCATATATCTAATTATTGAATACATAGTTGCTT
GTTGAAGAGTTCTTCTTGTTAGAGATGCTGCGCAGGAATAAGAGTCCTTT
GTTAAATATAAAACGGCAGAACCNNNNNNNNNNNNNNNNNNNNNNNNNNN
NNNNNNGACCATATAGAACACAAAACGAGTTACGGAGTCAAGTCAGGCAA
TCAAGAAACCTCAACGAACACGCAAAACCAACTCCAAATCGAAAGAAAAT
TTTGGCAACTGACTTATGGCAACAGCATATGTATGTAGGTCGTATTCGGG
ATGGCTTCTTGTGAAATTCATTTTTGTATAAAGAATAAAACTACAGATCG
ATATTAAACGAAAAGAAACAATCCTGTTTTATTGACTTACAAGTCTGAAG
CGAGGAACTGATAATAATTGACAGTTAAATTGTATTTAATCGTAAATGAA
TTGCTTGTACCTAACTTTTTAGAGGAACTATTTGTGGGAATATACAATAA
ATTTATTTTAAAAATGCGCGCCTTGGTACGTAAGCGTTTCATTGTGAATG
GTACTGTTAGTAAAACCAAGAAGAAGCATGGCAAGAATGGTGTGTGACTT
GGCTTAAAAACAAGGTCTGGCTAGCTTTAGTCTAGCTAAACTGCCATCGC
TGTCGCCTTTAATGCACGTGCGGCAAATCAACAATAAACAAGAATGAGCG
ATTTTAACAAGTATTGCGAAGGTTTTATCATCTTATAGGCCTGCCAGGAG
CGCCTGATAAATCTTTACATCTTGCAGAAGCTGCGAAAGAGGAGCTGCCG
GACTCGGAAGACGAGGAAGACATCGGCGACGAGGACACTTGCAGTGCACA
GGATCTTGCCGCCGAGTTCCAGCTGAAGTACCATCCGCAGGACGAAGTCA
GCGTGTCCTTGCAGCGTGAATATGTGCTTAGCTTGGCAGCGGACCAGGAG
TTCTCGCGGATTGCCGCCGGCCTGTCCAATTCAGCAGTGCACATCTACAA
TTTGGATTCGGGAGCTCGGAAACTGGAGAACTTTAGCTACCTGCCGCCCA
CAGAATCTCCGCATCGCGTAAGCATCTGCGGCGTCCGCTTCCTGGACGAG
GGACCACACAACATCCTGGTGGGCACCACCGATGGCTACGTGCGCCTCTA
CGATCTGCGCCTTAGGGGCGAACAGGCGAGGTTCAAATACACGCAGCACC
CTGAGGTGCCTCCGGTGCCCAAGTCGCTTTCGTGCTTCGACAGGAACGCC
AACGGCCGGATCATTTGCTGCGGCACCGAACAGTTTCACAGCAACGCGTT
CCTGGTGTTCTTCGATGTTCGGGAGCGGAAACAGATGGGCGTCTACTTCG
ACAGCCACGAGGACGACATCACCTCGGTGCGGTTCCATGGCCAGAATCCG
GACCTGCTGGCCACAGGCAGTGTGGACGGTCTAGTAAATGTGTTCGATGT
GAAGGAGCCGGACGAGGACGAAGCACTGCTTAATACCTTCAACACGGAGA
GCAGTGTGGCCCGGTTGGCCTGGCACAAGAACGCCTACGACAAGGACATC
GTATCCTGCGTCACGACCACCGGCGATTTCAAGAGCTACGAGTGCGAGGA
GGGCGACGAGCTGTCATCCTTCGTGCGGCCGGACGTCACGGCGGCTATAC
GGAGAAGGAAAGCGGCAAACTTCAACTTGATAAATGCCCACAACCAGGAA
GACGGAGGAGTCTTTCTGCTGGCGGGCACGAACTTTAATAAGGGGTTAGT
TGTTAACTGCTTTTTGCCTAGCACGTAACCAACTGAGTAATCTCCTTTCA
GCGAGATCCTGCGCTCCGTTAGCATTACCTCCAAGAACAGCCTCCAGCCA
TTGGCCAACTTCCACGGAAACAAGCAGATCGTCAGAGACAGTCTTTTTGA
TGCGAAGCGCGGTTTGCTTTTTACGGGCGGTGAGTCCGGCATTGTTACGG
TTTGGGCACAGGACGCAAGTGGGACAGCGGTCGGCGGTGAAAAACTGAAG
GTCAGGAAGGAGAAGAAGTCTCGCAAGCAGGCGCCATATTAAATGTGTAT
TTATGTTCTTAATAAAGGTTTCCTAAATAATTCAAAATTTAAATTAAATG
AGTACCAATGCTGCCAGATCTTTGTAAAGCGGTAATGTTTGCTGGCTGAC
AGGGACTCGCCGATTTGATCCAAGGTCTAGGAAAGCGGCTTACGTTAATT
GAGAAAATGTAGCATACTTTTGATACTACGATTTCGGCTACGTTACTTAC
ATATTTCCTACATGACACTGGCATATACATATGTAGATAACTGTCCATAT
TGGCCAAGCTGCACATAAAATTAGTCACAAGGGACTTTAAAAATAACAAC
CACCCTACAAATATTACAAATTATCATACTAGCAGCACGAGTGAACAAAA
TCTGGATACATAATCTACGTAGAAATGTAAAGAGCAATTTGGTTTCCTTT
TAACTTCCTCATATGTTAGTGTATGTTCGTGTGTAACTAACTTTTAAGAT
AAATAGTATTTTGAATTGTGAAAGCCCCTAAGCGGTTTGCTTGGGAAATC
GCTCGAGGAGCAGCAGCCATTCAACGAGGTTTAATTCACCCCCAACCTGC
GCACTCAGTGCTCACTTTCTGCTCGCAGCCAGGTCTGCTGAGTAAAAAAT
TAGCACATCCTCAGCGCAGATAAACGCATCCTTAGAACACCCTGCACCTC
CCACCTCTCACATCCATCCCGCATCCGCATCCGCATCCCTTCGCACAGAG
AGCGGCCCAATTAGTGCTGCAGTAGGCATTTCGAATCCGTGCCCACAAAT
CGGCTAATCCGCTGCCACTGCCAGATTTCCGAGTCGCAGAGTCTAAATGT
TGACAAATACAACACCTACGATACAAATAAAATTGCTACAGAAGTACCAC
CTAAAAACGGGCACAACCGGAACGACTTAATTTTCTCAAATTTACAGAAA
CCGAAGATGACTTAGGAATGGGAATGGAAACACAGGAAGATATCTCGACG
CCGCCACTGAAGCTGTGGGTTTGCTCCTGCCGAGCGAATCCAACGCGAGT
AGGGTCCCCAGTAGGGTTCGGGTTCTGGGCCAAAGTAGCCAGAGTCCTGC
AGCTCACTCGAAACCGCCACTCACCGTGGCTAATTGCCCATCAATAAAGG
CCCTGGCTGCGAGCAATTCCTCCGAAAGTCGATTCCTCCTCCGTTCTCCA
GCCGGAGATTTCCTCGAGCAACCAAAATATTATGGTGTGCCCCGCTGTTC
TCGCACAGTCAGTGCGAATTTGCTGCGGTGAGTCGATGCTGTTCTGCAGG
ACNNNNNNNNNNNNNNNNNNNNNNNNNNNNNNNNNNNNNNNNNNNNNNNN
NNNNNNNNNNNNNNNNNNNNNNNNNNNNNNNNNCAACCTCCTGGTTCCTT
TGCTCCTTTGGCGGCACTGTGTCCTGTCGTCGTTGTTTTCCCGTGATTTG
ACATGTCTGTTAGCAGGACGCCTGACCCTGAGTTCGAGTCCTGAACTCTA
TGGCCAGTGTTCCACTTTGATGTGATTCGTCAGTGCGGTGGACTACTGCT
ACTGCTCTCTCGCAGCCTTGTGTCCTGGGTCCTGTTCCGCTGCCCCCTCC
TGCGACCTCTGACCCTGCACTCTGCGGCTTTCCAGCGGCGTTTGTTGGCG
AATCTGACCCCGAGTTCCTGCTNNNNNNNNNNNNNNNNNNNNNNNNNNNN
NNNNNNNNNNNNNNNNNNNNNNNNNNNNNNNNNNNNNNNNCCGAATCGGA
ATTGGTCACAGCTCCGAGTGAATGGCCCAGGAGACCGCAATGCGCTGTAT
TTATAGTAAACGTGTCCGATTGATTTGGCCACCCCTGGCGGCTCAGTCAC
AGATGCCTCAATTTGCATCTATCAAATGGTTTACATGGCTCTAAGGAAGC
CATGTTCCTCGATGAGTCGCCGTGGTGCCTTGGCATTGCAATGCGCTTGC
TGGTGAATTATTAAGTGTAAGTAACTACTGCGATATAAGTCATGGCCGTA
GCTCTTCGGCACCTGGCAAATTGGCATATATTATGAATAATGAATATCAA
GGAGCCCGAATTGCAAATATGATCAAAGACCATTATTGTACCATCTTACA
ATTAAATGTTGTTGACATGGACTCCTTGACTCCATGTTATCTTTTTGCAT
GTATCCAAACTGCGGTGCATTTTTGCAAAGAAGAAAGGCTAATGAGATCA
AATTAATTGGAATAATCTACGAAAAGTAAAAAATGGAGATGCCCTAATCT
ATCCCATGATGCCAATCTGCTTTCTGCCCTCATTGATGGTTTCCCGGGCT
ACTTGGCCCAAAAATCCCGGCCGGCCAAAAAGACGATCCTAAAAAAGAAA
CCGCTAATCATTGGGCAGCACAAAGAGCGCACAATCGCTCGCCTAATTAT
TTGGCCCGATTGTGAGGAGCGGACTGCCGGCTCGTGGACGCTTTTTGTGG
CCTCTTTTTGTTTCCACAAAAAGCGAGCCAATTTTTTCTTTCTGGGCCAC
TTTGTTGCTCTTTTTATGAGTTTTTTCCATTGTCACTTTTTCAGGGCCTG
CCTCGCGGCACTCGATTCCCGCGATGCCTGCCCTACAAACCTCCTAATTA
CGGCAGTTAGTCGTTGTCCGGAGAGGANNNNNNNNNNNNNNNNNNNNNNN
NNNNNNNNNNNNNNNNNNNNAGGACCTGCGTCCGTTTATTGCTCGCTCGA
ATTTCCACTAAAAATTGGGCCGGAAAAAAACTAGGTAGGACTAGGGGAAC
GGGAAACTAGCGAAGCGGACGCGCCTTTTTATTGGTGCACCTTCGGCGGA
ACCGCAGGATAAGAGCAGTAAAAGCGACGACGAGGACACAGGATCCTCGA
AATCGAGAGCGACCTCGCTGCATTAGAAAACTAGATCAGTTTTTTGTTCT
GGCCGTCCGATTTTTGTGCCCGGTGCTCTCTTTACGGTTTATGGCCTTGT
TTCCATTTCGTCATTTTTCCATTTTTCTATTTTTCCATTTCCCAGCTCCT
TTGTGCCGGGCAAAGAAATCTGTATGGAATTATGGTATATGCAGATTTTT
ATGGGTCGCCGATCTAGTTCGCGGAACGGGAGTGTCCTGCCGCGAGGACC
TCAGCAGCGATCCTCGTCGCCCGTATTAAGAAAGTAGATCACGTTTTTTG
TTCCCATTGTGCGCTTTTTTCGCTGCGCCACTTCTTTTCCCCGAACCCAG
CGAACTGCTCTAATTTTTTAATTCTTCACGGGTTTCCATTGCGACGAAAA
ACAGGAGGAAAAACACGGACAAGGCTATCGCTCTACTGACACTTACCCGT
ACCTGTAATGGTGGCCAAAACTCGCCCTGCTCTCGTTTTTAAGATCCGCT
TGTGTTTCTGCTTGTCCGCGATGGCGATGGCATTCACATTTTTATGAGCT
CGTTCCTCGGGCCCAACTACGTCTAAATATGCCAGTTTGTTTTGTCTCTG
GCAATTATTGGAAATTTCATTGGGTCGACTGCGTCGATTGAGTGATTCCT
TCCCTGGGGAAAGCGAATAGGTTGGGCCATAAAAATCGCAGCTCATGGAC
CCAGTGAAATGGATTTGTGTAGAATGCCCCAGTTTCATTCGCGGCTTCTC
TACATTGCTACTGCTAAATGCAGCTAATTCGAGTCGCTAAGTCGATTGTC
TGAAAAGTGTTCTCTAAGCTGAAGCACTTTTTTATGATGTTTGCGATGTT
TGCTGGAAAATTAAATTACTTATGTTGCCATACATCCCCAGACATTTTAT
GGCCATTTGAGTGCGGGGTGCGCAGCTCTGGCTCAAGTGGAGGATGGAAA
CCACCACATTTATTCGGGGGATGATGTGCTCTAATACCTAATACCTAATA
CCTCCTCATCAAACGGGCTGGGGATGGTCTCTTCGTATGGAGAGTGTGGC
GAGATCTTAGAAAGCGAGGCGGAGTTAAAAAGCCAAGTTATAGCTTTCTG
AAATATGTAAGGATATAAAACATGGATATATATATATATTGACAAGAAAT
ACCAAAGACCTCTTGCATTTAAGCGAGTGCAGCCCAAATATATACATACG
TACCTATTTCCATATGTATATTGCTTTATTACTCTAATGGTCTACAAATG
GTCTACTAATTTAGCAAGTCGGAAGATTATTTCAGCAATAATTCAAAAGA
AAATAAAATATACCTATGCCGTTGAAAATGTGCCAAGGGGTTTCAAAATA
GATTTAAAAGAAAATTATGAGCACATGTGCACAACTAATAAGGTTCGCAT
GTAAAACTCACCTGCTTAGATCTATGAATTTAAAAAACTGTTGTAAATCC
TGCGTTGGCACTCTTCCCAAAAATGCGTCTGCGAGGACTCCGCGCTGAAT
CACTTACTCAACCCATCCCGTTCGCGCAATCATCATAAATGTTGGTCTTT
TTGCTGTAATTGTTTTATGGCAGAAATTACTCAATCATCAAGCATAATTC
CCTCGTTTTCGCCGTTTTATTGCCAATTTTTGCACCGCCTCGCCTTTTTC
CCGCCCTTCCCTCATCGTTTTGCGAATCTCCGCCATTTCCCCGGCATTTC
TACTGCGCGGACAATCCGGCCAGTGTGTTGGCCATTTACTTGCCATGATG
ACGGGCATAATCAGCGAGATCGGCGCTTTGTGAGTGCAGAATGTGCAATA
AAGCGGCAACAATTCGCCTTCCCCTATTCCGAGTATTGCCAACCCGGGCA
ACTGCGAAAGTGTTTTCGCNNNNNNNNNNNNNNNNNNNNNNNNNNNNNNN
NNNNNNNNNNNNAAGGAGATTGAGCTATGACAGAGGTACCGGCAGGTACT
CCCGCTGACGGACACTTTCGCCTAACCAAGCGAGCCCAACCCAATCCCAA
TCCCACCCGATCGCCATAAAGGGTATTTACTGTCGCTGCCGCAGAGCCTC
GCTTGACGACTTAACCCAAGCGGTCGTTCCGCGTCCATTCTCCGGACGGA
GTCAAAGACAAAGGCCGGCGGAGGTGGACAATAGGCAAGGTTGTTGCTTG
TGGGTAGGGTTCGAGCTCTGAGCCTCGAATCTCGCGAACCTCGAACTTCG
AATATTGTAAATTCAATATTGAACCTTTCCCGGGCAAGAAGGCTTGCATG
TGGGCCTTTTCCAGGCCGGGCAGTAGGTAGATGGCGAGTTAATGCCAATG
CAAATTGCGGCGCAATATAACCCAATAATTTTAACTAGCTCGCAGGAGCG
AGGCATCCTTGCATCCTTGCATCCTTCCCGGTTACAGTTACCCGGTACTG
CATAACAATGAACCCGAAACTGGGACAGATCGGAGATGGTGTGTGTGTGC
TTCTCGCTGTGTGTGCCGTGTTAATCCGTTTGCCATCAGCCAGATTATTA
GTCAATTGCAGTTACAGAGTTTCGCTTTCGTCCTCGTTTCACTTTCGAGT
TAGCCTTTATTGCAGCATCTTGAACAATCGGCGCAGTTTGGTAACACGCT
GTGCCCTAGCCCTACTTTCCCCGGCCGATTCAGCGGATTTAGACGGAATC
GAGGGACCCTGACTGCACTCGGTTCGTTATATGAAACCGAAAACAAAACC
TTAACCGGGTTGCAAAGTCAGGGCATTCCGACGATCTCGCCATATCCATC
GCCATCGCCATCTTCTGCGGGCGTTTGTTTGTTTGTTTGCTGGGATTAGC
CAAGGGCTTGACTTGGAACCCGATCGTCCCTTTTCATTAGAAAGTCATAA
AAACACATAATAATGATGTCGAACGGATTAGGGACGCGACTCGCAAGTCC
AGGCAGCGCAATTAACGGACTAGCGAACTGGGTTATTTTTTGCGCCGACT
TAGCCCTGATCCGCGAGCTTAACCCGTTTGAGCCGCCAGTCGAGCAGGTA
GTTCCTGCCCACACTTTTTTCGCCCATCCATCCCCGCTTGCGCAAGTGGC
AAGTTCGCTGCCCCAGGAANNNNNNNNNNNNNNNNNNNNNNNNCACTCTG
TCCGCTGGCCTGGTACAGTCGCCTCTGGGCATGATTATATCATCATAATA
AATGTTTTGCCCAACGAAACCGAAAACTTTTCAAATTAAGTCCCGGCAAC
TGGGTCCNNNNNNNNNNNNNNNNNNNNNNNNNNNNNNNNNNNNNNNNNNN
NNNNNNNNNNNNNNNNNNNNNNCGTTCTCCGGGCACGGGCGGCCATTATC
TCGCTACAGCATGCTACGGATCCCAAATGGTTATGGCTGGACACCCCTCC
CGCTCCAACGGGGTTGATGGAGCCCCCAAAACCCAGCCAGCCATGGCAGC
CACGGCAGCTCCACAGTGTGGGGCTGTTAAACGTGCGGCATAATATTAAG
ACTTCATAAAAGCGCAAATAATTCGCTGGCAGGCGATCGATAACTACACA
TGTACATACATATCTATATCTATATCTACTGGGATACACACTGGGCTGCA
CTACCCGACCCGACTGAGCGGCATTATGCCATATCATTCTTGATGAAGCC
GATAAAATCCCATTATTAAGGGGGCCGCCCGTCCCGCTCGCTCCTGCGGA
GCAGCCGCCTGCGGGCGGGCGAGACAAAAGATTCGCTCATCCGCTATGAA
TACCAAATCCGAATGTGTGCTCTCTCTCCAGGTCGGCACTGCCATGGCCA
GCAGAGCCAGCATGGCCAGGACCTCCTCATGGTCCTCCCGAGCAGAGAGC
GCTGCTCCCATCCACTGCTCCTGCTCCTCCGCCTTTGTCCCGCCTCGTTA
TCGCCGCTCAGCACCCAGCAGCCATACAGCCAAGCAGCACCACAGCGCAT
CCACTCTGAGCAGCAGCAGCACCGCACGATTAGCACCGCTCCGGTCAGGC
TGTCCCGCTCGCACCTGCCTCGCTCGCTGCGATTGGCCGCTCCCTGCGAC
GGCGGCCATTTGCCTGCGGAGCGCAGGGGTATAAAAGGGCGCGGGGTGGC
TGAGAGCAGCACACTCGAGCTGTGACCGCCGCACAGTCAGCAACTGCCTT
CGTTAGTACTCCGAGAAAGCCGACTTTGAATCACAAGACGCATTGCAAAC
ATGCACGGATACCGCACCTACAACATGGAGAGCCACCATGCCCACCACGA
CGCCAGTCCCGTGGACCAGAAGCCCCTGGTCGTGGACCTCTTGGCCACCC
AGTACGGCAAGCCCCAGACGCCTCCTCCCTCGCCAAATGGTAAGTTTGAT
GAGAAAACCGAGCACACGGGACAAGTTACTTACTCCCAATCTCCTCCTCT
CTCCCTCCAAACAGAATGCCTATCCAGTCCGGACAACTCCCTGAACGGCA
GCCGCGGCTCGGAGATTCCCGCCGACCCGTCGGTCCGCCGCTACCGCACC
GCCTTCACCCGTGACCAGCTGGGTCGCTTGGAGAAGGAGTTCTACAAGGA
GAACTACGTGTCCCGTCCCCGCCGCTGCGAACTGGCCGCCCAGCTGAACC
TCCCGGAGAGCACAATCAAGGTGTGGTTCCAGAACCGCCGCATGAAGGAC
AAGCGCCAGCGGATCGCCGTCGCCTGGCCCTACGCAGCCGTCTACTCCGA
CCCCGCCTTCGCCGCCTCTAGATTTTATCGGACGCCAAGAGCATGGTTAT
TCCCTTATCTTTCTTNNNNNNNNNNNNNNNNNNNNNNNNNNNNNNNNNNN
NNNNNNNNNNNNNNNNNNNNNNNNNNNNNNNNNNNNNNNNNNNNNNNNNN
NNNNNNNNNNNNNNNNNNNNNNNNNNNNNNNNNNNNNNNNNNNNNNNNNN
NNNNNNNNNNNNNNNNNNNNNNNNNNNNNNNNNNNNNNNNNNNNNNNNNN
NNNNNNNNNNNNNNNNNNNNNNNNNNNNNNNNNNNNNNNNNNNNNNNNNN
NNNNNNNNNNNNNNNNNNNNNNNNNNNNNNNNNNNNNNNNNNNNNNNNNN
NNNNNNNNNNNNNNNNNNNNNNNNNNNNNNNNNNNNNNNNNNNNNNNNNN
NNNNNNNNNNNNNNNNNNNNNNNNNNNNNNNNNNNNNNNNNNNNNNNNNN
NNNNNNNNNNNNNNNNNNNNNNNNNNNNNNNNNNNNNNNNNNNNNNNNNN
NNNNNNNNNNNNNNNNNNNNNNNNNNNNNNNNNNNNNNNNNNNNNNNNNN
NNNNNNNNNNNNNNNNNNNNNNNNNNNNNNNNNNNNNNNNNNNNNNNNNN
NNCTACGCAGCCGTCTACTCCGACCCCGCCTTCGCCGCCTCCATCCTCCA
GGCCGCGGCAACAGGGGGTGCGCATGCCCTACCCCCCCTANNNNNNNNNN
NNNNNNNNNNNNNNNNNNNNNNNNNNNNNNNNNNNNNNNAACCCGATGAT
GGCCACCGGAATGCCGCCGATGGGCATGCCCCAGATGCCCCAGATGCCCA
CCATGCAGATGCCAGGACACTCGGGACATGCCGGCCACCCCTCGCCCTAC
GGACAGTACCGCTACACGCCCTACCACATCCCCGCCCGCCCGGCTCCTCC
ACATCCCGCTGGCCCTCATATGCACCACCCGCACATGATGGGATCCAGCG
CCACGGGATCGTCGTACTCCGCCGGAGCCGCCGGCCTCTTGGGCGCCCTG
CCCTCCGGCTCCTGCTACACGGGACTGGGTGTGGGCGTGCCCAAGACCCA
GACACCGCCGCTGGACCTGCAGTCGTCCTCATCGCCGCACTCCTCCACGC
TGTCGCTCTCGCCAGTGGGATCCGATCACGCCAAGGTGTTCGACCGCAGT
CCAGTGGCTCACTCAGCTTCTTCAGTNNNNNNNNNNNNNNNNNNNNNNNN
NNNNNNNNNNNNNNNNNNNNNNNNNNNNNNNNNNNNNNNNNGCCTCCTGA
TGCCTAGCGCCAAGCGGCCCGCCTCCGACATGTCGCCGCCGCCCACGACA
ACCGTGATTGCGGAGCCCAAGCCGAAGCTCTTCAAGCCCTACAAGACTGA
GGCGTAAGCCCTCGATTCTCGATCCTCGTCCCGATCCTGCACCTGCTCCT
GGTCCTGCTCCCCCAAAGAGATTGTACAAACTAGCCTTAGTCAGCCATTC
TATTTATTCCCGAAGATTGTACAGATTGTAGAGTAGCTAATTGTAGTCAT
AATTAAGGCGCAAAATCAAAAATAAATGCGAAACTATACGAAAAATTGAA
AACTATACGACACTCTGTTCATTTGCACTACCTGGCAGGGGGTGAGACCC
ATATCCATGTCTATATACACACATATACCTGAGCCAGTCGCTTTTATGGA
CCTGGCTCTCTGGATTAGCTGTGGAGAAACCTGGCGGGACAGCTGCTCCG
CGCTGCTGGCTTGTGACCTTCCTCGGGAAACTGTGGCAAATCGAACGGAA
GATTGATACAGCGACAGAGCGGCAGAGCGTGCCGAGAGTCCTTCGGAGTG
GCCACCCACAACCAGGAGCGGGAGTAAGGGTTCCCGATGCGGATGCATTC
GGCACCGGCGGNNNNNNNNNNNNNNNNNNNNNNNNNNNNNNNNNNNNACG
ACATCCACGGGGGACTGGCACAAGCCATGGGCCTATTAATGCGATTCGAG
CAGATCCAAGCGGGAGGGCCTTTGGAACTGCAGAGCCAACAGCCAACAGC
CACCATGCTGGGCGGCGACCTTGGCGAGGAGTTGGGCCCACTCCCTGCCA
CGCGTCAGGTTGCATTGCCCATGGAATCAATTTCGGTGTCCTCGGATTGG
ATTGGGCTCGGCTAATTAATTGTCACCTCACCCGNNNNNNNNNNNNNNNN
NNNNNNNNNNNNNNNNNNNGGCCCTGCCAACAACCTTATGTTTGCTTTCT
CTCCTCCACCGACAGGCAATTGTCATAATTGAGAAATCATGGGAAGGACG
ACCGAGAGCCAGTGCGGAGGAGAGCTGCTGGCAGAGTCCCTTTCGAATCA
AATCCCTATTTAATTGCCGTGCAAAACATGTGTTTCAATTGCTCAGCCAG
GGCGCAAAGGGGTGTCAATTGCTCATAATCCCGCAGCTAAAAAACCAGAG
TCAGCCAAAGGCAGGGACTCGAATTTAACCCAACTGAACTGAAGTGGAGT
GGAGTGGGTAAACGGTGCGAAGCACAAGGATGTAGATAGATGCTGATACA
GCCAGATACAGCCAGTCACCACCCTGATCCCGGCTGTGTCTAATATCTAA
TTGAGCGCCTGGCATCAAAACATGTTTTGACACTTGCCAGCCGAGCCAAA
TGGGCATAAAAAATGGTCCGTGAAGTGCTATCCTTGGAGTTGGAGTGGCA
CACACCCCTTTCTTTTCGCCCGCCTCGTCCTGGTGTTCTGCTGGTGTTTT
GCGGAGTTTCCTCTCGTGCTCTCACTTGGGGGATGCGAGCACACAAGTGG
CAGCATTTTATGATTTGATAATAAAGATACGCGCCACGGTTCCGCCCTGG
GGAATTCCCCAGCAGATACGGATTCGGATACAGTAAATTAAAAAATAGCC
AAACAGGAAATCTCTGCAGGATTGCCGGCGGGGGAATCCAATTGCTGGGT
GGTTGACGTGGCAGACGCAGGTTGATAATTAATCATGTGGGGATTAGGAA
TTAGGGATTAGGCTTGTTGAAATCCAGAAATCATCAAGTTGTTTATTGCC
AAATTATGCGACTAGCTGCCCGAATGGCAGGCGAGAGGATTAGTTTGTCC
AAAGGGCAGATGGGAACTGATGAATCCACATACATTGATCGGATCCACAG
CTGCTCGTCCGGCGGCATAAAAGAGTTAACTGATTTCGAGGGAGTAAATG
CGATATTATTATCAATTAGGCATTCGCCTCTAATTCGGCATTGTCTCCGC
CGCTGAGCCGAGATATTTCCAGCGTTTATGGGGGCAATCAATGCTGGATC
CAGTGGATACATGACCGCGNNNNNNNNNNNNNNNNNNNNNNNNNNNNNNN
NNNNNNNNTTGGATACACAGCCATGAATGAGTGCCACTTCATGCGAAGTT
CTCCCACGAAACAATGCATTATTTAAGAGCCAAGGCTCCATACATTTACC
ATATGATGTGCAAACAAAATTAAGTTTTATTGGGGCGTGATGAGTGGTGA
GCGAGGAACTAGGGATAGTTTCGGACTCGGCTCTCGAGGATGGNNNNNNN
NNNNNNNNNNNNNNNNNNNNNNNNNNNNNNNNNNNNNNNAATAGTGAATT
AGCACCTCGGAATCGGCCGTTTATGGCGCATACTCTCCTCTGGCCATCTG
CGGAGCCGACAAAAGGCAGCTTTTGTGGCGAAGACGACCGCAATTCGGGC
TCTCCATCGATTTATGAGCTACGAATTTCACACTAACTGTCAATGAATAT
AAAGTGATCATCAGAGGGCGAGGCGAAGAGGATCAGACCTATGGACACGG
CGAGATCTGAGGATGGAGCCGAGAATCTGGGTGTTATCCAATCCCATGCC
GAGCCATAGAGAGCCAGAGAGATTCCCAGAGCTGGACTCGCCTTTTCCAT
TCACGTGGTAATTGCAGTCGAGAGCTGAGAGCGCTAAACGAAGTCGAAAA
TGCTTTATGACCCTGCCAATAGATGAGGGGTTTTGCAATCAGCCAGCGCA
TGAATAAACATCTTTGTAAAATGATGATGCCAGCACTGAAATAATTTCAC
ACGTTTCTCGCACACACAGCATCTAGTGTGTATGCGTCATGAGGCCACAG
ATTCGCATTCNNNNNNNNNNNNNNNNNNNNNNNNNNNNNNNNNATCGAAA
TCGAAATCGGATTCAGATACTTTATAGGCATGCTATTTGCCAATTTGCAC
GCTGTCCATTAACGGACCATGCGCCGTTTATCGGACTCGAATTCGAGCCA
TTCTGCCATTTTCACGGATATTAACGCACTGATAATCGCGACAATCAAAC
TCGTGTTTAGCCAACAGTCCCAACATCTCCATACTGGGGGTGGTCTCCGC
TGGGTGTGAGTGTTGCGAATGCGTCGCCAATTGGTCAGGGTTCACTGTAA
ATGGCCGCCCAAATGGGAAGCGGCAGTCGAGGGCCCGAATCAATTGCCCT
GATGGATGCTGCGGCTGTCCAGAGCTGCAGCTTTTCGGGTCACTCCGCGC
TGGGGAATGAGGGCTATAAATCCGCAGGCCAGATAATGAAACTAGAATGA
TTGAGGCAATCACTGGTGTGGCCAGCAGCCCGCTGGCGGAGGCTCCTCCG
CTCTGCGCATGTCCTGGGTACACACTGCTCAGCCACATTGCGATNNNNNN
NNNNNNNNNNNNNNNNNNNNNNNNNNNNNNNNNNNNNNNNNNNNNNNNNN
NNNNNTAGAGAGCACTTTACATTATGTGGCGAAGGACTGGCGATTACCGA
TTCCGCAGTTCAGGACCTCTAGATTTGCGATCCTGCGCACGACGTGTCAA
CTTTATTGCGGTTTGACTTTGCCGCGGCCCCTCGCAACTCACAAACGTGT
CNNNNNNNNNNNNNNNNNNNNNNNNNNNNNNNNNNNNNNNNNNNNNNNNN
NNNNNCCATTTCCATGATTTACAATTCTCGTTTTTTTCGCGTTATTTTTT
TAGGGGCTTTAATGACCGTCGTAAAGCCGCAGGAGGACTAGGACCAGCAC
TCTGCTCACATTTCGCGCACTGATTCTAAAAAATGAAATCATTTTTTCTT
GAATTTCACGGCGCGCCTCGAGCAGGACTCTTTGTTTTCGGCCGGGCAGT
TGTCCTTTTTTGCGCTCGGCTCTCAGTTTTTTCGGCCAGCGGGCATTACC
TACACGGCGTTTTATGGCGGAGATGATATTCGCCAGGGATCGGTTCCGTT
TTTTAGGCCATAAAAATTAGGCGGCATAAAAAAACTGCATTGGAATTCTA
GTTCTAGTTTCAGGTTTTTAGGTTTCCAGGTTTCCGACAGCCCGGAAAGA
TTCGCAATTCGCGGAATTCGGAAGCGGAACAATCCTGGCCGACCTTGCCT
TTTGGCCAGGGGCCGTAAAAAAATTGACTCGCTGCGGTGCGCGGAATATT
TTTTAAATCTGACTTTCCAACAATCCTGATCTGGGTTCGAATCTCGGTCC
GAATCGTAAAAAAGCAGAACAAAAAGCGGGCATTTTCGCCTGCAAATGAT
CTGTTAATGGCCCAAAAACGGGCTAAAAAACTAAGTCACAAAGTCACAAG
GTTGCAAGGTTGTCCGGCAAATCGACCGGGTTAAGGATGTGTGTGTGTCG
GGACGTACCGAGAAGGACGCAGGACACTCAGCACTTCAAAGCTTCCAGCG
CCCGAAGGATTCCCCCGAAAACTCACCCGGCTGGCGGGGATCCCCGTGTG
ATCAAAAACCGCCGGCTGCTAACGGCCACAAAAAGCAAGTGACATGCAAA
TTAGGCGGATTACCAGCAAGCGGGCAGCAAGGTCAGGCCGCCCCTAATGG
GCGTGACCGCTGGATCTCCCTCCCCTCCCTAATCGGCAAAGGTACCGCCA
ACGGCAGCAGTGCCACCACCACAACCACCGATCGAGTGACCTTCGACCTG
CCGCATTGTTATCTGCGCGCAGCGATTTTTTCTTCTTTTTTCACAGGCCA
TTTGCGAGCGCTCCTGCTGTCCTTGGTGTCCTTTTAGCATGCGTGTCCTT
TTTAGCATGCTAAAAATCAAGCGATCGAAAATCTGCGCGATCTTAGCCGG
AATTGGGATTAGTCGTTTATGGCCCACGCCTTCAATCCATAAAACTCCAT
AAAACACTAAGCGCTTTGCCTAATGTATGTATGTATCTCTTGATATCTGG
AAATCTCACTATCTCAATATGTGGCTATTTGGTATCTGTATCTGTTACTG
TTGCTGTTGCTGTGATGAATAAACAACTTCTAAATGCGATGCCGCTCAAA
ATGGAGCCCACTCATCCCCCATTGGCAGCTAGGAGACTCGATGGGCATCC
GGAAGCGGGGGAAGCCAAAAATATACCCACATCCCATGGAGGCCATCAAT
TAGCATACAATTAAAAAATGCTTAAACAGGGAAATCGACTTGGGATGCGA
GTGCTTAGGCCACAGATGCAGCCGCAGCCGCAACAGCATTTGTATCTCCA
AGTGGCGGGCAGCAGATCAAAGCGACGACAACATAATTGCTGCTTCACTT
CACAGTTCTCAGGCACTTAAGATCTGTATGTTGCATATATAGCTGTTGCG
AGTCCGGATCTGCAGCCCCTATTCCCCTGTCGATCTTCCATTTTTTGTCT
GACTGACGGTGGGCCCTTGAGGACCCATGGCGCCTGCTAATTGAGATCGC
GGCGATCCTTTGGATGCCCACTTGAGGAGTGGTCCTTTAACGGGAGACGC
GCGGAAGTGCAGGACTTCCTGGTGTCCTTGACGGACCGGAGCAGCNNNNN
NNNNNNNNNNNNNNNNNNNNNNNNNNNNNNNNNNNNNNNNNCACAATACG
GTAATGATAGGCAGGAGGACGCACTGTACCCGTACCTGAGCCCACTGATC
CCCGGCAAGTCCGAGGCAAATCCACAAATATTGTCAACTCTTTGGCTCTA
ATCTGAGGCCTAATCACTTCCCTGAAACGCATAATTGCGCCGCGGCTTTT
GATACGCTCCTGCGAAGGAGAAGGTTGGATGAAGGGAAAGGATGCCAGCG
AACCGCAGCCAAGTGGCAGTCGAGATTGGCAAATCCGCCAGCGGACAATG
CCCAGAGAATGGGCAACAAGTAGCGGCGAATTAGCAATCCTATCATGCTT
TTATGGCCAGGCAACTCTTGCCCGCGCATCTCAGTTCATCCGAAGTTCAT
CCGAAGCGGGACCTGGTCCAGTGCCCCTGTCAACCCCTTTAGGGCGATAA
TCCTTCTAAATGTTTGCATTAATTTCGAGGCGTGGACGGATTAGGGCGTG
CTGGCTGGGCGGAACCCGCAGCAGAAACCGCCGAGGACACTGCACCGACT
GACCTGCAGCCTGCTCTGTGAACTCTAATCCTTTCGCATTTGCAACCGAC
TGACTTCTGCCCCTGACTGGGTCCGCCCTAATCCTTCCAGAGAGAGTCGC
GAGGTCCTGGCCCGGGTAATGGGATTATCTGCGATTACCCCAGATGATCC
GCAGAAAGTCAATCTGGTTCAGGGGCTAATTGTCAGTGAAGTCAACTAAA
TCCAATCCTTTCGCGCCCCCTTCNNNNNNNNNNNNNNNNNNNNNNNNNNN
TGAGAATTTCTGGCAATTAAGTTGCCCGTTTTGATGCGCGGGGGCGGGTG
CATCAAATCCTTTCGGCATACCTGTCCTGCAGATATCNNNNNNNNNNTCG
CGCCCCTTCTGTTTATTTGTTTGTCTTTCGTGGGTGTTTTGAGAATTTCT
GGCAACACTTAGAAAGCCCGTTTTGATGCGCGGGGGCGGGTGCATCAAAA
CCTATACACAAACAAGAAGAATACCTGTCCTGCAGATATCCTGAATTCCG
CATCCTATGGATATCCAGATACCCAGATAGCAAGATAGCCAGATATCCCA
AGGCTGCAAAGTCAACAAGTCGGCAGCAAATTTCCCTTTGTCCGGCGATG
TGTTTTTTAGCCATAACTCGCACCATTGTTCGGGCCAAGTTTTTCTTCTG
CCAAATTGCGGAGATGATGCGGGGATTATGCGCTGATTGCGTGCAATTAT
GGACATCCTGCGAGGCCGAGAGGAACTTCCTGCTAAATCCTTTCATGCGC
CTGCAGAACCCCTTTGTGTCCCGTTCGCTGGGACGGGTCCTTGACGGGTC
CTTCGACTAGCTGCTTACAGCAGCTTGCGTAAAATTTCATAACCCTACGA
GCGGCTCTTCCGCGGAATCCCTAGCATTATCCTTTTTACCTCTTGCCAAT
CCGTTGGCTAAAAAACGGCTTCGACTTCCGCGTAACTGCTGGACAAGAAA
GACAAAAAACGGCTAAAGGACAGCGATTCCCAGGTAGCATTGCGAATTCC
GCCAAACTAAAGGACTGGTTATATAACGGGTTTATATGGNNNNNNNNNNN
NNNNNNNNNNNNNNNNNNNNNNNNNNNNNNNNNNNNNCAAGCTGCGGAAA
ACAGCAGGCTCTGTTTTGATTTCTGCAACTTCAGTTAATTGCCCGGATGG
CCAGCAATTGCCGGCAATTATAAAACGGCGCAGATGTGACTCGGCTTCCA
TATCTAACTCTGTATCTCATGCCGAAAATCGGGGGAGGGGTGGGGTGCGT
GGGTGGATGTCAGGGGGCGGGGGTTCAGCGGGTGATAAATGTGCGTGATT
TGGAATGAATGCGCATCGATTAAAACCGCAGGGCAATCAATTTAGCGCCT
TTTACGCCAAATTGGCTCGTACACAACCAATTAATGTCAGCGGGTGAACT
GANNNNNNNNNNNNNNNNNNNNNNNNNNNNNNNNNNNNGCCATCCACCCC
CGAAAAACAATTACAACAACGAAGACAAAGGGAGGGATTCCGCTCAATAA
ACCTCCAATAAAGCGAATCCAGCATGAGGCGTCGACGTCTAATTGCTGTT
AACTCGTCAACTAGGAGAACTCTCCATCCTCGACACTGTGCGCCTCCTTG
GAAGTCTGATTAAACGGATTCCAGAAGCCAGATGTACAGTCGTGCGTCCC
TAAGGCGGACTGGGAGTAAAGAACATCGAATCTTTTGAAACCAGCCCAGT
TTGCCTTCATATTGCGAAGTTTTATATTTGTATATCTATAGGTTATCAGA
CTTAGGCTTAAACCACAATAGTTGCAATTTAATAGAAATATGTTCCGTTT
GCTAGCTATGAGAAGCTTTGGAGAAAACACTCATATAAAATGTATTCCCT
GAACATCTTCGCTTGGAGCTTTTGTAACTTGAATAAATTATGTTAACTTT
GTTTATGCATAGTTTATATTGTTTATATCATAGTTAGTACGTGATTACCA
GAATACAGGCATTTGAAACCGATCATAGCCAATCTGCTACTCAGAGATGC
TCATTTTATGTTTAATACTGAATAGTTTATGAAGGAAGAATTACAGTTTG
TCCTCTACCCAAAGTGAATAGAAACAAAAACCCTCTGAATAAATCAGAGT
TAAAGATGTCGCACTGTACATCAGAGTATGGGTAAGAGGGGCGGGCGAGG
CGAGCGCTGTTTGCATCATACACCGCAATGAATGAGTGCCCCATAATTGT
GACTTTGGGTCTGGGGCGGTGCCTCCGCCCCTCCCCCCCGCTCTGCTGCA
TCCTGCGTCGCGGAAGGCGACGGCCATCTTTACCAGCCACCCCAACGCCC
CACCCCTGCAGCGCCCTCATTTCGAACAAACTGGTTTCCGCTCTCCACTT
TCTTTGCTCTCTGCGCAGGCGCTCTTCGAAGACAAGAGACTTGCAGCCGA
TTGGTTGAATTCGTTGTGCGCTTCTATGGAGTTTGCTCCCAATTTTTGGG
GCAGCGGCCACGCCCAGTGGCGCTACTCTCTGCTCTGCCGACGTCGCTGC
CACTCTCTTTAGTGCTAAAAAATAAAACTGAAAGTAAAGCTGAATAAAAC
GCTGCCATAATTGGCGTCGTTAATGCCAAAACCATGAATACTAAAAAGTT
TTTACGAGCTTAAGCTGCGATTGAGCAGTTACTACAGGGGCAGGTTGATG
GCCGACTGTTCTAGGGAAATATGTTCGTAACTGTTTGTCAGAAATAAGNN
NNNNNNNNNNNNNNNNNNNNNNNNNNNNNNNNNNNNNNNNNNNNNNNNNN
AAGTCAAGATGTTTTCTCACTTCCAAAACTTCCAGAAGCAAATGCAGTAG
ATTGATTAAATTCTACATAGCTCTTACATTTATTTTAGATATTGACACAG
CCAAAAAGCATGCTGCACTTCGGTAATCAAAACGTAAGCCCCTACGTTAT
CCAGAAGTGGTTCATAGCAGGGAGTCTCTGCCAGCAAACATAGCCAAGTT
ATGCTCCTGCACACGTTGCCACCTTTATGTTTAGCGCGATTAGCCATCAC
TCAGGGCTGCCACTTCATTTTGATTTAGAAAACATCGACAGTTGCCCCGA
GCAATCGATGTTTTCTAAGCCCAATCGATGAATGTCTAGTAACCCACATC
ACCAATCTGTTTCTGCTGCCTCATCTTTGAATTTGACTAAAAGTGCCGAT
TTCCAGCTCAACGAATAGCACGACTAGCGCCGAATTGTACCATTAAGCTA
AAAAGTTCAACGTCAACTAGTTTACCATGGCAGATTCCAAGGGGTAAGTG
AACTGGACGCCCAAATAGACGCCGACTGGGGCGCTCCAAGTCGAAAATCA
CCAATTTCGCGCAGTCATTGAGCCGAAAAAATATGCAAGGGCCACATCGC
AGACATACTATTATTTAATTGTGAAAGCCTTTCGCCGACTTCCGCGAACT
GTCGTAGATTTAGCGCGACTTTTCGATGCTCTGTTGCAAAATGTTGCGAA
ACTAGGGCAAACCTGAAAACCGAAGAAAAAAGCCAGCGAGAATCGCCATT
TGCAGTACNNNNNNNNNNNNNNNNNNNNNNNNNNNNNNNNNNNNNNNNNN
NNNNNNNNNNNNNNAAAACTTACGATTTCCCTTTGTTGTCCCAAAAATAC
AAGTTGTCCTTTGCTGAAGGATACGTTTTTCGGTTGTTGTTTGTATTTAG
TGTTTTTTAACGTTGGTTACGAAAAACAATTCTGTATATATGGCAACTGT
TTCGATACTAATAAGTTAAACACCTATTAAACTCACTTATACTATATTTT
TTGAAACCACTTTTAAAATTTCTTTGTGCTAGTGCATTAGTTCTAGAAAA
ATCTGTAATCTCTGTACCTGCCAGTAATCATATAAAACGTTTAAATAAAA
ATGCCAATGACCCAAAAATTACGTTAAAATAATTCGTTTAAATAAAGTTA
AGTAAATATATTAATAGAAACGTTTAGGTTTTATTTTACCAAAAGGCGCC
AAAAAAGTTGGCATCAAGTACAGAAAATACAATCTTCTATGTCTAAAGCC
ACCACAAATAAAACCAATAAACACTATAACGTAACATAATGAAAAAGCAG
CATTTGTGCTATCGTACAGATTAATATATGTAGATTTTTATGATTCTCAA
GTTGGGTAGAATATAGCGTGACAGCCTTTTATGTTCCAAAATACTGGATC
TATCAATGAAAGACAATGATCATCATGTTAGCTACGAAAAATGATTCGGC
AAGCCTAATTATCCAAAAGCGTAGTTCCATTTTGTATTACTGGTGAAAGT
AGTTTCCATAAAAAAAAGGGAATCCCAGGGGATATCTAAAAGCCAAAAAA
AACAATGTCCGATAGCAAGATCGATAAGATGGATCATGATGGGGATACCA
GGGACTTTATGCGGGGCTATCACAGCGAGCAGGATGAGAAGATGAAGCCG
AAAACCTCGTTCGATAAGCGGTTAGGCCAAATTACAGGACCTAGGGTTTT
TTTTTTAAGAGATGAGTCTTACGCTATCCTTTTTCTTCCCTGCAGTGAAG
ATCTGGCTACGGCGATCCTGAAGCGCAAGGACCGTCCAAACCGACTGATT
GTGGAGGAGGCGCAGAATGATGACAACTCTGTGGTGTCGCTGTCGCAGGT
AAGACTCTTCACTCTTCGGAAGGCCACGTCATTGGGTGGCTTATTCACAT
GACTTGGCTTTTCTTTTTCTTGCTTCAACCTTCAGGCGAAGATGGATGAG
CTGCAGCTCTTCCGTGGCGACACCGTGATTCTGAAGGGCAAGCGCCGAAA
GGAGACGGTGTGCATCGTGCTCTCGGACGACACCTGCCCCGACGAGAAGA
TCCGCATGAACCGCGTGGTGCGCAACAACCTGTGCGTCCATCTTTCAGAT
GTGGTTTCCGTGCAGTCATGCCCGGATGTCAAGTACGGCAAGCGGGTGCG
CATCCTGCCCATCGACGACACCACCGAAGGCGTCACCGGCAACCTTTTCG
AGATCTATCTGAAGCCGTACTTCCTAGAGGCCTATCGGCCAATCCACATG
GGGGACAACTTCATTGTGCGCGCAGCCATGCGTCCTATTGAGTTCAAAGT
GGTGCTGACCGATCCGGAGCCCTACTGCATTGTGGCTCCCGAGACGGTAA
TCTTCTGCGACGGTGATCCGATCAAGCGCGAGGAGGAGGAGGAGTCCCTA
AACGCAGTTGGCTACGACGATATCGGTGGTTGCCGCAAGCAGCTGGCCCA
GATCAAGGAGATGGTGGAGTTGCCTTTGCGTCATCCATCGCTCTTCAAGG
CCATCGGTGTGAAGCCACCGCGCGGTATCCTTATGTACGGTCCCCCGGGT
ACCGGTAAGACCCTTATTGCCAGGGCTGTGGCCAACGAGACAGGAGCCTT
TTTCTTCCTGATTAACGGGCCGGAGATCATGTCCAAGCTGGCCGGAGAGT
CAGAATCGAATCTGCGCAAGGCCTTCGAGGAAGCCGAGAAAAACTCGCCA
GCCATCATCTTTATCGATGAGATTGACGCCATCGCCCCGAAGCGTGACAA
GACCCACGGCGAGGTGGAGCGTCGCATTGTTTCGCAGCTTTTGACCCTGA
TGGACGGCATGAAGAAGAGCTCCCATCTGATCGTTATGGCTGCCACTAAC
AGGCCCAACTCCATCGACCCGGCCCTGCGTCGCTTTGGACGTTTCGATCG
TGAGATAGACATCGGCATTCCAGATGCCACTGGTCGACTGGAGGTGCTGC
GCATTCACACCAAGAACATGAAGCTGCATGATGATGTTGACTTGGAGCAG
ATTGCTGCTGAAACCCATGGACATGTTGGCGCTGATCTCGCCTCACTCTG
CTCTGAGGCTGCCCTTCAGCAAATCCGTGAGAAGATGGACCTTATCGATT
TGGATGATGATAAGATCGATGCCGAAGTGCTGGCGTCCCTGGCCGTGACA
ATGGAGAACTTCCGCTACGCTATGACCAAGTCCAGTCCATCGGCTCTGCG
TGAAACTGTTGTGGAGGTGCCCAACACCACCTGGACAGACATCGGAGGTC
TGGAGAGCGTCAAGAAGGAATTGCAGGAGCTGGTGCAGTACCCAGTGGAG
CACCCAGACAAGTTCTTGAAGTTTGGCATGCAGCCCAGTCGCGGTGTCCT
TTTCTACGGACCCCCTGGTTGCGGTAAGACGCTGTTGGCCAAGGCCATTG
CTAACGAGTGCCAGGCGAACTTCATCTCAGTCAAGGGTCCCGAGCTGCTG
ACCATGTGGTTCGGCGAGTCCGAGGCCAATGTGCGCGACATCTTCGATAA
GGCCCGCTCGGCGGCTCCTTGTGTGCTCTTCTTCGACGAGCTGGACTCGA
TCGCCAAAGCGCGTGGCGGTAATGTCGGCGATGCAGGCGGCGCCGCTGAT
CGTGTGATCAATCAGATCCTTACCGAAATGGATGGCATGGGAGCCAAGAA
GAACGTGTTCATTATTGGAGCCACCAATCGTCCCGACATTATCGATCCGG
CAATCCTCCGTCCGGGCCGTCTGGATCAGTTGATCTATATTCCGCTGCCC
GACGACAAGTCGCGTGAGGCAATCCTTAAGGCTAACTTGCGCAAGTCCCC
GCTGGCGAAGGAAGTAGACCTTACCTACATCGCCAAGGTGACGCAGGGCT
TCTCTGGCGCCGATCTGACCGAGATCTGCCAGCGGGCCTGTAAGCTGGCC
ATCCGGCAGGCCATCGAGGCTGAAATTCGACGCGAAAAGGAGCGCGCCGA
AAACCAGAACTCGGCGATGGACGTAAGTCATCTTGCTTGGCGCAAAAAAA
AAGAATATTTATTTTTGACTATTTACCATATAATCAGATGGACGAGGACG
ATCCAGTGCCGGAGATCACCAGCGCCCACTTCGAGGAGGCCATGAAGTTC
GCTCGTCGTTCGGTGTCCGATAATGACATCAGGAAATACGAGATGTTTGC
CCAGACTTTGCAGCAGTCCCGTGGATTCGGACAGAACTTCAGGTAAGAAT
TCAATGCCCTTTCTTGCCAAAACCGTTTTCTAATGGAAATGTATATGTTT
TTTTAGATTCCCCGGTCAAACCGGCAACACCTCAGGATCTGGTAACAACT
TGCCAGTTAACTCGCCAGGCGACAACGGCGACGATGATCTTTACAGTTAG
ATTCCTAGTTTTACACCACAAAACAAAACCACAAAAAGGAACTTTTTAAA
TGAATTTTTTTCCGTAAAACCGAGCAAGCAAAACAAATCCAATTCGCATC
CTGGAGGCGGTAATTTACTACAGCAACTATTTGCTAACCCATTCAGCCGA
CGGCGAAATCAGATGACATACCCGATTCAATATTCACTTTTTTTGATACC
ATCCTTATTTTTGGTCACGAATCCGTGCAGCAGGACAATGTTCTATCTTG
GATTCGGGCTTGCCTAATCCAAAACCATTTTAATTGGCGACCAATTTCAC
GCCTCACACTAATCATTCGTGCATTGTCGGTAGTGTGGCTCCGATATATG
AGTTTCTATAANNNNNNNNNNNNNNNNNNNNNNNNNNNNNNNNNNNNNNN
NNNNNNNNNNNNNNNNTAAACACCGTAAAATTATAAGTGTATTTGGAGCT
ACGTTTTTAAGTGAATAAAAATTATAAATTCAATAAAATCATATTCCTTC
AATTACAAAAGGCGCACAACCAGGTAGGCATTATTTTTCCGCATTACCAG
CCAGCTGCATTAAGTATATAAATAATCCTGATAGCAAATTTTAATAATTA
TATTATTTGTATGTTCTCATGACTCGTAGAGTATACTCTTTCTCTACATT
CGTTCGTATGTAACAAGAAGCAAGCGTCCAACTCTTAATAGCACAGAATC
TCGAATATATAATTCTGTATCCCCGAGACAATTTAGAATTCGTCCGTTGT
TTCAGAACGTTGCCTTTTAAAAGGAAAACAAAGTTACTGATACGCCACAG
TGCGTATGCGTAATAAATAATCTCGCCTCGATTTCTGCCAGAAAAAAAGG
TCTATCCAGTGGAGCAATACCCAAATCCTGTTCCCATTAACAATATCATT
TTATTTGTTTTATCGCATTTATTAAACTTGTATTAATTCGTCATGTTTGC
TTTTTCTGGNNNNNNNNNNNNNNNNNNNNNNNNNNNNNNNNAATTCTTTG
CGACATAACAAGGACATCTTAATATGAAGTTAGTTGAATTCTTTCATATT
TTAATAATCATTATCGCTTCGGTCTTATAAATAAACTTTCTTTGCCATTC
TAATAACCGCTCGTTATTTAAATCAATATTTTGGCATCGGTAAATGAAGA
TAAGGGANNNNNNNNNNNNNNNNNNNNNNNNNNNNNNGGCAAAAGCAGGA
AACTTTCAATTTGATTGGCTTTTTAATGTGTTATTGCAGCTTCTTCGGCG
CTTAATTTAAATAAAATGTGTTTCCTCTTTTCTCAGTGTCTACACCTTCA
AATCTGCAAATATGNNNNNNNNNNNNNNNNNNNNNNNNNNNNNNNNNNNN
NNNNNNNNNNNNNNNNNNNNNNNNNNNNNNNNNNNNNNNNNNNNNNNNNN
NACACATACATAATTAATACGCTTTATGCATAATTACAACACAACAGTTA
AAATACGAATAGGCTTTACTATTTTTATTTAATGTACTCCTTCCTCTGTG
ACTTTAATTTGAAATTTGCGCGTTTAGAGCTTGTCATCGGTGATTTCAAC
GATTTTTTAAATATCCTTTTTTTGAGCTTTGCTTGATGACAGTATTCAGT
ATTCAATATGGCTNNNNNNNNNNNNNNNNNNNNNNNNNNNNNNNNNNNNN
NNNNNNNNNNNNNNNNNNNNNNNNNNNNNNNNNNNNNNNNNNNGAAGAAA
ATGGCCAGCACTTTCTGCACCTTAATTAATTTCTATAACTTTACTCGCTT
GATATACTCGTAATAGTTATTATTTATGTTTTTCTCAAACTCATTTCCTA
GCGTTCTTTTTGTTTTGAAAATTTCCAAGAATTTGTTGCTTTAAAGTCTT
GAACATAGACTAGACACCAATTAAGATTAAAAACATACTTTTATATACTT
TAGTTGTATTATTTCCTGCTGGCAATTTGAACGCCTTGCAGCAGTTTTAC
ACATATGATATTTTCGGTTTCTTTATATGTAGTTTCTTTTAGCTTTGAAC
ACCTGTCGACTGTTGGTATGCCAGTTGAATTGATTTAATTTAATATTATA
CCTACGTATGCAAGTTCATTGATTATCCCTCTACGATTTGTTTAGTTACG
CTGTTTGTTCAAAACAATACGGTTACACTCATATAAAGTAGTTGGAGTCG
TTTAGATTTGGGTTTAGGCGTTACCATAGTTTAAGCTCATTCAGTNNNNN
NNNNNNNNNNNNNNNNNNNNNNNNNNNNNNNNNNNNNNNNNNNNNNNNNN
NNNNNNNNTGAACAGGAACAAAAACAGGGACATACTAAGTACACATAATC
CAGGCCATCGATATTGCTTTGATTCGTTTTCGCCATGGCCCGAAAATAAA
GGATTAAATATTTGGATATACTCGTGTTGAAAGCGGTCTAAGCAATTATG
CCCTGGTTCAACCCACTTTTCCATTCTCACCCCGCGTTCTCTGCTAAATT
TCGTATTTTTCGCTAGTTTTTCTCAAAGTTTTCTAAGTTGATCCCATGCA
ACATATTGATTGTGCCTTTAGCATTACTTATTTGTTTTCTTTTCGTTCCG
CTCCGAGAACTGAATAACAATAACATCCTCGTGTGCCTACTGTGAGATCG
CTTTAGGAAGTGGAAAGCCTTCATCTCGGGGATCTGAAAATTTGATATCT
TCCCTACTCTCTGATGGCCGAATCGCCTGTCCAGCTGCTTCTTGTATAGA
CTAGTACATACACACATACATTAAATGGTTGTTGGTTTGGGGTTCCCCGG
GCGAATACTTCTCGATTCTTGGGTAAGTATAGTTTCCCGATAGATGTGGG
GAAACTCTTAGCTGATGTGTGTGGGTGTTCTATTTGCTCTTATTTGATAT
ATTTTGCTTACTTTTTGCTTATCAGTAACTAGCAGCCAATGAAACAAGTG
ATTGCGTTATTTTCTAAATTATGAATAAATCAATGGATAACAAAAAGTTA
TGAATAAACAAAACTTAAATTAGTATTTTTAACATTTTCGTTGAGCCAAT
CGTTTGTTGTTTCTCTTTGCTGATTGCATTTGAATTCAGTTTTGCCCAAT
TAAATACATTACAAATTACAATTGCTAAATACATACAATACAATTCTTAA
CTCGCTTGCTTGCTTCTCTGTTTTGGATTAGAAACATGGCGAAGCTTCTC
CCNNNNNNNNNNNNNNNNNNNNNNNNNNNNNNNNNNNNNNNNNNNGTAGT
ATTATAGATTAATTTCAATTATCAAATATTCATGATTAGGTTTACGTGAT
TTTGTGTCCTTGTGTTTTGTTTGGTATTTGTGCATTGCTGTGGGTTGTGA
TCTGCTCTTATGTGCTGTCCGTAGAGTTGCTCAATTTTAAAGAAACATGG
TTACAAAATAAAATTCTAGGAAGCCTGCAAGTGACCTTTCAGTTTCAGTT
GCTGTGTGTTGTAGCTGTTGATGGTGGTTGTTGTGGCTGTTGNNNNNNNN
NNNNNNNNNNNNNNNNNNNNNNNNNNNNNNTTCAGACTTTTTATCGTGTA
TCGGTGATATTGTTTTTGCTGCCGAATATCTTTACCAACTGCGACTCGTA
GTCGTCAATGTTGCGCTTCATAATATCCATGCAGGGACCCAGCAAACGCT
CAAAGGCCTTGACATCGAGGACTAGATAATGGGAAAGCGGTATAATCATT
AGTTCAGATCAACTTTATAAAACGCTTCTGAAACACTTAAGGCATGCTGA
GGAATTGGGATTTCTTGGGAACTGGCTGTTTAGTAGTACTTATTAAAGAA
CATATTAGCACACACCACACCAAATCCAATTGGGTAACCATTATAACTTA
ATTCTTGATCACCGCAGGCCCCACTACATCATCTGCATTTCCTTCTGCAT
CTCTTACCGATCCATCAACCTTTAGTGCCTGTGTCAGCTTCAGACATTCA
AAATTCATTTCAATTTCAGTGCTGTGGGTTTAGTTGAAACTAAGGTGGTG
GGGATGGTCCCATAACATGTACTCTTGTGCGTGTGTGTCGGAACAAATCT
ATACTTTATTGAACTTCTTAAATTTTGAATAGCTTTGTAGATTAGAAAGA
TTTTATGGTACATTTGCGAATTTGGGATATAAATAAACTACAAAAATTAA
AACACTAAAACCAACTCGTTCAAACTGCTTGCTTCACAAATTCGTATTTC
GACGGGCCATGTCGGTGAACATTTGCTCATAGATAACTATATTGCGCTTG
AGTACATCGGTCAGGAAGCCCATGATGCGCTCAAAGGCCTCTGTGTCTAG
GACTGGACGGAGTTTAGAATTAAAGTGAAGTTTTTATGGAGTTTTCATGA
CCTTATTGTTTAGCAACTTAAGGAAAAGTACAGTCCCTGCTCATTAAAGT
ACATTCATAGTACACTCATACATAGTACATATTGAAGGCTACACCTTTCA
GACCTAATTCAATTTACATGCAAATTCTAGTCTAGTGAATTAGGGTCATG
AAAATGGGATTGTAACTACGACTACTAATTCTACAACTATAGAGCTAATT
TAGCGGTAAGTTGCCGAAATATTCGCGCAGATCCTGTTCCAGATAGCGAT
ACCCACTAATGCTACGCTGAATGCCCCCACTACACTTTCCCATGAGGCGT
TCGAAGCAAATAACATCCAGGACTACACACAGTGCACAAAACATACAAGG
GATTGGGCGTTGGGGGGCATTGTGGCATGGGGCGTGGACAGGACAAAGAA
CAAAAACAAATAAACAAAAGCATTAGGGATTAGGTCAAGCGGGGGATCGA
CTGAAACGCTTTCCGTGTAGCCATTCCGCCGGCCAGGACACTCACATGCT
AGCTTGACGACGCCGCCCGTGGCGTAGACGGATGCTGCCCGGGGTCGATG
TGTCACCAGCGCCAGCTCGCCGAAGTACTGTCCCTTTCCCAGCTGCGAGA
TCTCCACCTCGGCGTCGTCCTGGTCCATGCGCACGGACACCGTTCCCTCC
TCGATGAAGTACATGCCGTCGGCGGCGTCACCTGGGAATCGGGCGAAAAA
TCGCAGCCATTAGAAGATATCCAAAAGGAACTCGAAAAAAAGCTTTTATT
GGTTAAGGTCGACAAACGGCAGTATAATATACTTATATTTAAGTAATTAT
ATTTGAAACAATACGCTTGAAAGAATAAATAAAAAAATTACCATTTATAC
