# Supplementary material for: SMCis: An Effective Algorithm for Discovery of Cis-Regulatory Modules
Source: PLoS One. 2016 Sep 16;11(9):e0162968. doi: 10.1371/journal.pone.0162968 (PMC5026350; doi:10.1371/journal.pone.0162968)
Supplement: S1 Datasets — (ZIP) [file pone.0162968.s001.zip › dataset/Drosophila/Masked/dyak_ge10907.fa.masked]

>3R:27581590,27621589
ACAGGTGGACTCAATCGACAGCGGAATGGCACACTTTTGCTGGCTCCTTA
AATTCGGTTTCTTGCTGCTGGTAAGTGTCGCATTAAGTTTGTTGTTCGCT
TGTTTATGGCCAGGTGCTCTCGGAATTCCAGGGAACTTGCTCGGTTTTTT
GTCCAAAAATCGCTTAAGTTCAAGGCTGAGATTTGGTCAACTGGGCAAGC
AAACAAACGAGTTTACACTCTATTTCAAGCACTTTTAAGAATGGTTAGTA
ATTGTCTTTTATGTCATGAAATCCTAAATAGTTTGGGTGCTGTTACAGAA
AAAGAAATTAAATATATCTGCCAGAAGTTGTGATAAATTGAAAAAACAAA
ACTCATTTTCATTTCAACACAGCCGAAAGCAATCAATCAATTTATCTGAT
CTTCAACTTGGAAAGTTACGTCCTCCATCCCCACGACTTCGATTTCGATG
TAACAGTTCAACAGTCCAACGAAACTGATTCAAATGGCATCGTTCGAAGA
GTATAAACTCCAATTGAGACCTCATCTTTATGGCCACAAATGCCATTCAC
AAAAGTGCAATTGCCAAATGCATTCACATGGGCTGCACCATTAGCTTGGC
CAATGCGTTTTGAAAAATGGTTTAATGGTGCGATCGCACTCCATTTGTTT
GCCCACTTCGCTTTTATTGGCCCAAATCATCCATAATTCTGCTGGCTAGC
AAATGCATTTCGAATTCATTTTTACCACACACTCTCGCTTTTCTGTCTGC
CTGGCCGGCACTTTATTGACTGCTCATTAGACAGACCCAGTTGATTGTGA
GTAATGTGGAGCGGAGTGAGCCAAACTGAAGCCGAGTAAACTAAATAATT
GCACGCGATTTAACTGCAGTGGTTTAACCACTGTACTCAGAGAAAAGTTG
GCAATTAAATGTATTTTATGGGATACAAAATTATGTAAATTTATTTTCCT
TTTCATTCGGTTTGAAGTTTTATATTATCAGTATATTCATTTTTAGTGGA
TAGGTTTACAAATTGTATTGCCTAGTTAAGCATAATTTACGATGACCTTT
ACGTTTATTACTTGGGAATACTTCAACGTTTATATTTCAAACTAATTTTC
ATCTGGACGATTTCATTTGCAGAGTGACAACAGTCCGATCTTATTAATTA
CCCATTTTTTGCGAGTGTTTTATTTGCAACTGACGCTTGGAGTGCCTCTG
TATTGTGGCTCCAAGTTTTGCTCTGTTTGGGTTTTGTGGCTAAAGCCCAG
GCTCTGTCTTTTGGCCATTCAATGGCGATGACTACGGCAATTTGCAAATT
ATGCTCAGCGGGGCAGGGAGTGGTGCGGTGGTGCAGTGGGGGCACTGCCA
GTGGTGCAACTACATTCTAAACTCGGATTTTCTAGGCGATTATAAGCCAT
TATTTTAACCCACCGTGGCACATCCATGTCTTGGGTTACACGAGTATTCA
TCAAATAAACGGTTTTGTTTATGGCTTTGAGTTGCTCCTAAACGATCTGG
GGCCAGCATGGGTTAATTTCCCACACGAAATGTGCAGTGTCTCTGCAGTG
TAATTAATAAATGTGTGTTATTGTGCCACAGCCCAAGTTGATAGCTGCNN
NNNNNNNNNNNNNNNNNNNNNNNNNNNNNNNNNNNNNNNNNNNNNNNNNN
CCCCAACTTGTGGCATTGAGCACGGCCCTAATGTGGGCTGCACTTGGCTG
GAAGATCGACAGACGGATAGCAACACTCGGGAAAATAAAGAGCTGTGTTT
CTATTCTGTATATCGATTACTCTTGATTGCAGTTATGGTTTTTCTTCAGT
CTAAGTTTATTGTGTTTTCTGAGTGCATAAAGCGCCGCGGGCATTTGCTT
GTAATACTCTGCACACAATGTGTCGCCCAGCTGACGACAGCGGGTGGTGG
CCAAGAGCGGCGAATGTCTGATGTCCGATGTCTGCTACCAGAGATTAGAC
TTTGGCCCGGCCAGTTTAGGCTGGGCTTGTGGGGAAAATGGACCCGCTGA
CACATTCACTTGGCCACCGACTGTTTTGGCCGCAAATTGCCACGGTGGCT
GACGGTGGCTGCTCCTTTGAAAGCCGCCCACTTCTAGCACAAACAGCCCG
CGGACGTGGACTCCACTCGAAATATGCAGAAATGCCAGAAATGGGGGGTT
ACATGACTTTTTCCGCATTCGATATCTTAGTTCGTGGCCTGAGTCACTGG
CCCCTCTCCACAAATCCTGTTTATATAGCAGTATGTACTGTGCCATGTCT
ATGATCCCATATCAATCAAATTACTTCCGAAATTTGCATAACGCAAACAT
GAATTCAATCTGTCAACCCGTGGCGTTTGTATGGTGTCAAGCGTAAAAAC
TGAAATCACGACGATTGTGGCTAATTAANNNNNNNNNNNNNNNNNNNNNN
NNNNNNNNNNNNNNATGGCAGCATCAGCGGCACTTGAAAGCCAATCGAGT
GCTCCAAATGATCCTAATAAAGAGAGCGCTCATTAAGGCGTGATTATTGC
TTAATTGTCTGCTGGCTATTCACGCGCACACAAGGCGGATACGTGATATT
CTGAAAGTTGACTTTTTTTGACACTTCCGCTAAGTTGACAGCCGTGAAAA
TTGTCGCCAAAACGGCACAATCGAATGATAAATGGTCAGCTTCGGCAGGC
AAAGTGCAAAAGAATGTCGAAACAGGATTAGCTACCTGATAAATCAATCA
AGATTAATAAATGCTTATCACTTTGGCGCTGGTTGAAGGAACCCAAAACC
CGAATGCGAAACCATTACCCAATTCATTCATTAAACTGGAGCACGTCACT
GAGCGGGCGTTTTAAATAACCCCACAATGGAAAGGAATGCGCATTGTTCC
AGTTGGCTTGGTATTTTTAGAACGTTTATTTCTTTGTCTTTGGGCGAAAC
CAAATAGTTGGCCCTTTTGTAATTGTCACACGAATAATAATTCCCTGGGC
TCCCTGGGCCGTTGATTTGGTGTCAATGCTAACTGTCGCTTTTCCATTTT
CCATTCAACGCCCGCGGTCGGTTACTTCTGCAATTTTAGACATAAAAGGC
AAGGCGACCCGCCGGATGACTAACCGATCTGGAGATATAGTATTATAGTA
ACTGGTTGGTCAGTCAGTCGGTTTACTTGCTGGCTTGCTGGGTTGGTGGG
TAACTTTAGCACATGTGCGAAGGTGTTCGCTCAAATTTGCTCTAGAAAAT
GCTCGGCGACAGGCGCCCACTGCACTGCCGGATGTTGTTGTTGTTCTTGC
TCAGGGGAATAAGTACACACGTTAGAGCAAAAAAAAAAATAAATATATTG
AATACACCTATAAAACAGCTTGAATAATTATGCTATTATGTTCGCCGCTG
CGATCGATTTCCATTAATATTCGATTCAATTTTCGCTATTTTTTATTGTT
TTGCGAATTGCGCCTTTCAAATTCGCCCGAATGGATCAAAAGTGTTTGGC
TAGTAAATGATCTGCCTCGTTGCAATTAGCAATGCTAATACTTATGGCGA
TCGATAAATATCCATAAATATGTTTTATTAGCTTCGATTTCATCGGCGGG
TCGTTTGGCAGGGCGAGTTCGTGCCCTAAGTCTTTTGTTTCTGCGGTGGG
TGTGTGTGTCCTGATACAAATTTATGGCCGATCTCTGGCCATGAATTTGC
ACTAGAGTGTTATGGATACTCGTGGTGTTATGCCAAAGATATGGATGTAG
ATAAGCAAGCTGCTAAAGCAATTTAATGGTGCATTAAATGCAAATTATTA
GTTTGTTCAATGGCAGGGAAGGGTTAAAGAAAAAGTTGGGATTTTCAGTC
AACTAACTCTTAACTCTTATTTTCTGTTTCTTCCACGTAATGTTCGTGTT
TTATTTCCCTAAATGTAAGCATTGCTCATCAGAAGGGATAAAAACCCAAA
AAGCGATCAGATGTCAATAAGAACAGGTTCGAAAACTGACTTCCTTAACA
GCAAACAAGTTAATCAATCCCGCGATGAGTCAGTGAAATGCATGCAAATG
GCAGGAACATAAATATCTTAATGACACAGAGTGACACTTTGATCGGCATC
GTTTAACTAGTTGCTCCATTTTCCAGTCAAACGATTTGCATCTATTTGCC
CATTGGACAATCCATAATCCAAGCTGTTCATTCGATGGGTGTTTTCGCTA
CCTTACCTACCACCCACTTGAGCACTTGCAACGCGGTTAATTATGCCACA
TTTGCCACTTGACTAGGGACTCCACAGTAACATGCGCCACTTCAAACGGC
GCACCGCAGCATTCCTCTGATGTCTTAATAGACCAGCCGCATTATTATTC
AAATGCCAATGAGCTAAAGTCCAGATCTCGGTCGACCATTGCATGACTTT
GGCATATTTGCTAGCGACATGAAGACATAACTCAGCTCATGTGGATCGAT
ACAAATGATATTTTAATTACGCAAATTTATAAATAGATCGCTGAGATAAG
CTCACCGCTTGCAGTTGCAAGAAATATGCTTGAGATTTCTCAATAAATTA
CTCATTTTCAAGTGTCGATGCTCTCACCACCGATTGCACTTCAGTAATGT
CGAGCACAACTAACACGCCTCTATCTCTGACATTTCAGATGTTGTCCGGC
TGCCGGACGCGCCCAGCTCCCTTTCCAAGTGGCAGGCAGAGTGAGCTCAT
CGCGGGCAACGAGTTCCTCAAGCTGTTCCTTGACCATGATGACCAGCAAC
GAAGCTTGCACAGCGGCGAACAGGATTTCGAGGGCAGGGCAGAGTCAGCA
TCCCCATCATCCCCGTCATCCCACCACAGATCGGCCACCGGAAGAAGCCT
GGATCTTAGCAGGAACCGCTACAGGAACTCCCTGACATCTGGAAACTCCC
AGACCGAGGAGCCGTCCGACTCCAAGCAGGTGGCGAAGCTGGTGACCTCA
GGCAGTAAAATAGTGTTCCTCGAAGATGCCCCCAGTAAGGTGAAAGGAAA
GTCGAGTGACGAGGTCAAAGTGGTGGCCGTTAGTGTGAGCTCCTCCAGCA
AGAGAGGTCCTTCGAGGAGCAGTGCCTCTGGTGTGACTGGAACGGGCTCG
GACTTTGTGAACCGCTCGCATAAAAGTGAGCTTTCGATTGAGGAAACCGA
GCCCAGATTGGCTGGCGATTCCATGGACAGCGAGGTGGATTCCCTGAACA
GTGCCTCCAACATCCAGAGTGTACTGGCTGCCCCTTTACTGGCAGCTTCC
TCCTCGCATTCCTTTTTGAAAAACCAAAGCCAGGTGACAGAAGAGGAAAG
CGGTGTGGGAACCGCAGCTGGGGCAGGTTTACCCTTTCAAACGGTGATAT
ACCATGACACCAAACAGGGAAGAGGACCTCAGTCCAGGTCCATATCCTAC
AGTTCCATCTCCCAGAACGTGGATGATTTGCAAACCTGGCAGCAGTCCAG
AAGTGGCATTTTGGCAGAGGCCCAGCGAAATGTAAGTGAGAGCCTGAAGC
ATGCCCACTCGTCAGAGCCAGCCAAGTTCTACTCAGTACCATCGAAAATG
TACAGTGTGCCCAGTAAGTTCTACTCCGAGCCAGCTAGGGTGTACTCAGA
GCCCGCCAAGATGTACGGACAGCCGGAGAAGGTGTACTCAGAGCCCTCGA
AAGTCTACGGACAGCCCTCGAAGTTTTACTCGGAGCCAGCGAAAGTGTAC
TCGCAACCCTCGAAAGTGTATGGCGAACCAGCGAAAACCTACTGGCCACA
AACACTGACCACAACGGCAGCACCACCGCTGGTTAGNNNNNNNNNNNNNN
NNNNNNNNNNNNNNNNNNNNNNNNNNNNNNNNNNNNNNNNNNNNNNNNNN
NNNNNNNNNTTTGTGCCCCTGCGATCCAGACCACGACCTGCGATTGTCTC
GCGCATCGCTTTTGGCGAGGCCCAGAGCACAAGCACCACCACCACCACCA
GCACCAGCACAGTAGCCACGCCGAGCAGCACGGCAGCAGCAGCCAGTGGA
ACGGCAGCAACGCTGGCCAGCAGGGTCACCACAGTGAAGCCTCCCAGAAG
CAGCACTTCCGCCAGCATCAGGCCAACCACTTGGCAGCACCACTATCACA
GCTACAGCCACCAGCAGCAGCAGCAGCCACAGCCACAACCGCAGTCGGCG
CATCCAACGCGCCGAGTACTCTTCAACTTGGATAAATTGCCTTATGATTT
ATTGAATGCACCGCAGCCGCAGCCGCATCCACTGGAGCCAATTTTATCGA
AGCACTCAGGTCCGAGTCACTACNNNNNNNNNNNNNNNNNNNNNNNNNNN
NNNNNNNNNNNNNNNNNNNNNNNNNNNNNNNNNNNNNNNNNNNNNNNNNN
NNNNNNNNNNNNNNNNNCAAGTCCATGCTGGGAGCAACAGCGTCAGCATT
CATCACCGCCGCATCAACATTCTAATCAAAATGCCAAAGGATTGCCCAAC
AGAGGTGAGTCCAAGTCGGATCGCGGATCTGAATCTGGTTAAACAAATTA
CACTGTGCAGCAGGGCGAGTGTTGCAATGCATAAATTAAACAGATCAATT
TTCTGTGCCCATCAGCTTTAATCGTATATCATTTATAACGACCAGCTTGA
ATGGATCGATGATTATGTTTCACTTAGGGAGTAGCCATTGTAAATTGGGG
TTCCATTAAAGAGCATAACTCATTATAGCATTACTAGAGTGATTTTTGGG
CACAGTGTACTTATGACAGACAGCGACAACGCAGAGGTTTAACCACTTGA
ACCCCGGCCAACTAATCTTGAACTTATCAAACATCATCTTTTGTTGCATC
TCGCCCCGCAGATCTAGTCAAGTGTGTTTCCAAATTTGCACACCAACATG
GAGCAGCGGCGTCCGCGGTGGACCCATCGCCGCCATCATCTTCGGGGTCA
GGCGGTGGCTATTCGTACAGCTCCAGCTCGTCCTCCACGTCCTCCTCGTC
CACCTCATCCAGCTCGGCCACCTCGTCCGCGANNNNNNNNNNNNNNNNNN
NNNNNNNNNNNNNNNNNNNCTTCACCACCGAGCGCCCCGAGCTCTACACT
CCGACCTCAGAGCAGAATTACGAAATTGAGGAGTCCGTTAGTGTTATGAC
AAACGGACGAGCCCACGGACCGCAGNNNNNNNNNNNNNNNNNNNNNNNNN
NNNNNNNNNNNNNNNCAGGGAGTGGGGCAGTGGGGCAAATCACAACGCCA
GCCAGTCCAGTGCCCCAATCGAGCACCACCGCCAGCCCAAGTCGTGGCAT
CAACAGAGGACGTGGCTCGGTGGTTTACAATGCAAATGCCAACGATTATT
CNNNNNNNNNNNNNNNNNNNNNNNNNNNNNNNNNNNNNNNNNNNNNNNNN
NNNNNNNNNNCAGAGGGCCAGGGAGGAGGCACCGAAGACGAAGACAAAGT
GGCCTACGTGGTCGAGGGACGCAACTACCGAAAGTATCGGGTGGAGGAGA
AGACCGACGACGGCTTCATCGTCGGCGAGTACGGAGTGGTGGACCACAAC
GATGGAAACCTGTGGGGAGTGCGTTACACCGCCGACTCCACCATCAATCG
CAGTCTGATACAGAAGGCGTTGCTCACGTTTCTGAAGCTCAAGTAGGGGC
CACATGGTCAGGCTCCACTCGGGAATGCACTCGAAATGGAGGGAGGAGAG
TCGCCAGTATGCAGGGAAATCTTTGGAAAGTACAGGGATGCTTAGGAAAA
CATTTACAAAAAACAAACCGTCTTAATACTTAGAATCGATGGTTAATATA
TTGGAATTACTAGAAATATTCAAACTCTTTTAAGTTAAGCGAAGCCTAGA
AAACAATTATTTGCTAAGAAACCTATTTGGCTGATTAAGATTTACATTGT
TTAAGTTGTAAGCCCTAGTTTTAGTTGTAAAACGAAAACGCAGATATGTG
GCGACTTTCCAAAGGCATATCGGTGATTTCCCGAGTGCCAAAATACAAAA
ACCCCGCACCTTCCCACTGAAGAGACAGCTGCAAAGGCATTCACATGTGA
TCCAAGTCGTATTGTAGTTAGCGTAGAAAACCTAAACCTAGATAGATAAA
CCTAGATAGATGTACCCTAGAACTTAGCCACTAGTTGAGTTCCCACGAGA
TCANNNNNNNNNNNNNNNNNNNNNNNNTTAGTCAGTAAACGAATTTTGTT
TAATGTTTAGTTAATGTTTTAATTAATTTATTGTAGTTGTTGGTATTGTA
ATTGTAAACGCAAATCCGAGCCTAATTTATTCAGCCGACCAGCACACCCG
AAATTCCGCAGAACTATAGCAACTTGCCATAAACTCCCAGCACCTACCAG
CATTAAGAACGAGCGAAAAACTATCCTAATTAGAGCATTAAGCGACTTGT
GTAGTGAAATAAACTAAATTCCATTGAGACTAAATCAAATCGCAGTTGTG
CGCATTACTCATTCATCTCGCAGCGGGATTGGGCATCGGAACGGATGTGA
TTGGGAAACAGGTTGTCCTGGGGGCAACTACTCCGCGGATCCGCAAAGTA
AATAGCCACTTAAAATTGATTAAAAACATGCAGCGTGCAGCGCGACGGAG
GGAGTCGTTTTTCCGGACAATATCATTAAAATTTAATTGATATGAACAAG
TGACAAAGCAGCAGCAGGACAGCTGACGCCAGGAATTCGCAGCTCACGGG
GTAGTTTGCTCGCATGAGTACACTAAGAGAAATGGGGAGTGTGGGCTTAA
TTTTGGTTCTTTTTTATGCATTGGTTCTTTTAAAATCATATATGAGCCTT
ATCTGCAGAACATTAAAATGTCACTTGTAAAATATGGAATGTCTCTCATT
CCTTACATTTAATCAAAGATATATACAATAGTTTGATTTCCTCTTCTGGG
TTGCAGTTTATGGTTATTTCAGGTATTTTTTCCAGTTCACGGATTAAGAA
GATAAACAGTCACAAGAGCTCTTCTGTGCTGGGATAACGATAATGTCCCG
ACAGCCCAAACCTGCTGGGCTATCACTCTTGCGAGTGAAACGCGGAAGCT
GAGAGACAGAGGAGCACTGGAATCTCCGAAGCTGCGAGTTGGAGGGGCAA
CAAGGAACCTGTGACAAAGTCAAGGCGGCAGTTTAGGGCCTTATAGGTTT
ATAGAGCCACATTTGGCCAATTAAGAGCAGCATTTCGCATTTAGCATTTC
CATAAATGTCCAGCGCTTGTTTACTGATCTGCCCCAAGAAACCGAGCCCA
TGCTCTGCACTCAACGGGAAACCAAGTGGATGTGAAGGATGTGAAGGTCG
CTGAACGACCTTGCTTGCGGTCGGTTGGAAAGAAGTTTCCACCTTGGATG
CCACCATCCTCTACAGAAGAAGCTGCTTCTTAGGCGTCTGCGTGTCGTCA
TTTGGCTGGTTTTATTGCCCCTTGGGGACTGGATATTGGACTCCAGAGAT
TGGCCGCTAAAATTTCCACTAATGATTGCATGCGCNNNNNNNNNNNNNNN
NNNNNNNNNNNNNNNNNNNNNNNNNNNNNNNNNNNNNNNNNNNNNGCCCT
GCTATTTTTAGATATGTAAGACAATCGCAGTACGGACTTTGGTATGCTGT
CTTATCGCAAACCGGCAATCAACCCANNNNNNNNNNNNNNNNNNNNNNNN
NNNNNNNNNNNNNNNTTCGAGTCCCCCTGAGTGCGATTCTGACCCGGCTG
CATCAACGACGCGATCTGCGTGAAGAAATACGGCACATGACCATAAAATC
ACGAAGGGAACGTGAGCATCCGGCACCGAGACTTAGAATACACTTGGAAA
TCTGGTACACCCAATGAAAGTTTAAAAGTTATAAACTATTCGTACTTAAC
TTAACCTTAGGATCTTTATCAGATCAGATAATATGAACTTTGTCCAAAGG
TAAAGTAATTTACACTATTATCTATATATTGGTTGTACATCTGATGATAA
GCTGATTTTGTAGTTAATATTTTATACAAGAATTCGTCATCGTTTTTAAA
ACAATTGCAATACCCCTATTCAAGGGTAGGGAAAAAGAGAATGTGCCTGG
GCAGTTGCAGATGTAATGCGAAATGCCAGAGAGGCAGAGACAAAAGTTNN
NNNNNNNNNNNNNNNNNNNNNNNNNNNNNNNNNNNNNNNNNNNNNGGTTG
GGATGAGTTTGGAGCTGTAGATGGGGGGACCTGGCCGTGCCCTTTCTGCG
GTCAGCTGCCTGATGGACATCTCCCAGGGAGGAGGAGCTGGCTTTCGAGA
TTCGAGATGGGTCAGGAACTGGTTATACCGTTGCGCTTAAGTGCGGCAAT
TACCGGACGATACGGTTCTCCTCGCCTTTTGCTGGAGTGAAAGAACTTAA
CTGAAATGCAGCATGATGAATGCGGCGAAAACACGTTTCAGTTCCAACGG
TGCACGGAAAATAGTGATCATTCCCTTTGATTTTAAAAAGCGTCAGATAT
TTTTAGCATGCTTTAGCATTTAATAAGTGTGAAGACTGAATAGAAACCTA
TTTTTATAGGTAACATGCTCAGCTTATGACCATTTACTTCGCCTCAGATA
ACTAAAGAATTTCACAAACGGGTTCAGGATAAAAATTAAAAACTATTTTG
GGTATTTCTTTTGATGATTGCATTGTTTTTGGTGTAGAGTCTCGCCTTTA
GGGGGCGTCAATAAATTTGAAAACTACACGACCGCCGATCGTTATGACAG
GTTGAAAGGTGCCACGCCCCCGCCCCCAAGTCCTGGTCAGTGGCTTTTTA
ATGCGGTGGGCGTGGCGGCGCAATGGGCATTCTGACAGCTTTCGAGCAGT
CTGTCCACTGGCTTCATTAAGTCCGCGATTTCGATGACCAGGCTTCCTCT
TACTTTTGCCTTGAGCAGCTGGCAAATTGCTCGCCCATTGATCTGGCTTA
CAAGAATCGGCACTTTTCGCCTAGCCAGCGAGTCCTGTTAATTATTTCGA
TCCCATGTTCCAGGGATCCGCGGCCACTTAATGAAGTCGCCCCCATGCAG
GTGAGCACGATGAACAGGCATGTTTTCACAATTTACGAACCATTTTATTC
AATATACAAGTCGAGTGGGTATCTGGGGGCTGATCGATCGCGGCTCGGCA
ATTTATGACATGGCCTTATAATTGACCGATTTGTCATTATAATTAGCGTG
TACACAGCCCAGACATTGGGGATCCTAATTTATGCACATTGGGTGGATTA
TTTTTAGAGAGGACAACGTGGTGATAAAACACGAAACATTGTTGCAACGA
GCGGAGGATGTGCTGCTGTTAATCATTTTTTATTACCATATTGCAATAAT
TAAAAGTAAAAGAAGAGTGCGTACGATGAATTGGTAAAAGAACATACAGT
CATATCATAAAGATCAATAAGGAAATCAGTTTTCTCTTTAAAGACTGATC
ACTTTAATAAAGTTATAAAATAAAGATCTCTACCACACCTGTGTTTCGTA
ATACTAGTAGTTTGTACTCATTTTCCTAGGCATATGTATATAATATTTAT
TTGGTATATGACTACATATTTATCTCTATTGTATGGCCATTGCTTCTGTC
TTTTTTACATTTATTTTACACGTTTATCTACGCAGCCGTTTCCGGCAAAA
ATGCCTAAAAGCATGCTACTTTTTCAAGGAAATCGTCTTACAGTGAATAC
GCATCATATTAAGGAAGACTTTACTTAATTTTAATTGAAATATGTGTTTC
ACAGTTTTGTATTATTTTAAATCAACTACTATACTCGTACATACTTTACA
GTTTTTGTTACCTAAATGTTTTGGCTTAGGTACATNNNNNNNNNNNNNNN
NNNNNNNNNNNNNNNNNNNNNNNNGCTCATAAATTTCCAACCACTTGAAG
ATACTTTAAATCAAAGAAAGTGTTTAAACAGAACCAGGCCAAGCAAAACG
CCCACAAAAAAGTGCAACACCGGAAACGAAGATTAAAATTACCAAAAGTC
ATGAATCAAGCTGAGAAGTTAATTCAACAAAAAAAATCGAGAGGGATGGT
CAGATGTTCAGACAATGAAGAATGCAAATCATTGCACTGCACCATGTTCT
GTGTATCCTGCGAGTCCTGCAGGCTGCAATCGATTTGGAGCACAACTAAT
TGTACGCCGGCAATTAGCAGGAAAAGTATTCCTCCGCACTCAACACTTTA
CTAATCTGCAAGTGTCAAGCGGCCGCAAATGATGGCGATGACAAAAGGAG
TTGACAGGCAGGACATTCGGGGCAGGAGTGCAGGACTACAGGACCACAGG
ACTAAAGGCACGGGTGCGGGTTCCGGAGGGTTGAAGTGTGCGTTCCGGGT
AAAAAAGGATCGAGGCAGCCGCACCGGCAGCATCGACCTCGAAATTCCCC
CGAACTGCTGGGGTTGCTTCTTTGCCACACTCAAGAAAGGCAGCCTCCAA
TTTGCACTTCATTTTGGCATTAATCTGGCTGCAAGTTTGCATTAATCTTT
TATAAGGGATATTAAAAGTGAGAAACAGAGAGCATGGTCTTTCCATCACT
GAAGTAGCAAAACTAAAATGGGTTTGAGGATAGAAAGATTTCGTAGTTCG
TTTATAAGCATGCTTTTTTTTGAGTGCATTGACTCAGACTTCAAATGAAA
AATGTGGACCCAGACGACAACAGGTCTCGTCAACGGGGCACAAAGGATGG
AACGGCCTGTACCTTTTCGCATAATGAAATTCAAGTACCGGTGCTCCTTT
AACGTTTGATATCAAAGGACATTCGATCGGGCATGCAACATGCGCTCATT
GTCCCGCCGTTGTTGTCAGTTTTCCTTAAGCGTTTCTCGTATTTATGCCA
AAGATTACATGTTGATCTCGCATATCTTTCATCTTGACGGACTGGGCTCC
TTTATCCGAGCTCCGATCCTGGAATCCTGTGCGTGCTTCCCACGTCGCTG
ACATTCGATACGCGCTGGCAGGCGAAATCAAAATGCCGTCAGTCAGTAGC
CCAGTCATGATCGTGCATTAATTGGTAGACAAATCACAAAACAAATTATT
ACTCAAAAGTGTAGTTTGTCGACTGGATGATACCTAATGCCGTAGCTTGA
TTCTAATCCACGCTATTGCGAAGCACACCATTGGTTTTTACAGGGTATCG
TTATGAAACTTTCACATTTATTCATGTGGAAAGAAAGAATCTGTGGCCAT
CTATCTTCCATGGAAATCTCCCTTCGCTGACAACTCACCCGCTTCCCTGG
TAGTCCATTGTGGACCACATTTCTCCAGCTCCAGCTCCAACTCCACCTTC
CGAAGATTCCATCCAATCGATAAGCCATGCCCAGAATTGCCCCTTTTCAG
CTACCTCCAGTTAGCGATTTGATGAGGGTTTCCTTGGATTTCCCTGCTCC
TGGATAGATAATAATTTCATGACTGAAACAAAGAGCATATTGCGCATGCT
AGATTGATCGCCCACTTGTTCGAATTTGCTCGACAAAAAGGCCAAGGAAA
TTGAAATCCTTTCTTTTGCATTCTTCCACTCGTTTTGGCTAACCCTTTNN
NNNNNNNNNNNNNNNNNNNNNNNNNNNNNNNNNNNNNNNNNNNNNNNNNN
NNNNNNNNNNNNNNNNNNNNNNNNNNNNNNNNNNNNNNNNNNNNNNNNNN
NNNNNNNNNNNNNNNNNNNNNNNNNNNNNNNNNNNNNNNNNNNNNNNNNN
NNNNNNNNNNNNNNNNNNNNNNNNNNNNNNNNNNNNNNNNNNNNNNNNNN
NNNNNNNNNNNNNNNNNNNNNNNNNNNNNNNNNNNNNNNNNNNNNNNNNN
NNNNNNNNNNNNNNNNNNNNNNNNNNNNNNNNNNNNNNNNNNNNNNNNNN
NNNNNNNNNNNNNNNNNNNNNNNNNNNNNNNNNNNNNNNNNNNNNNNNNN
NNNNNNNNNNNNNNNNNNNNNNNNNNNNNNNNNNNNNNNNNNNNNNNNNN
NNNNNNNNNNNNNNNNNNNNNNNNNNNNNNNNNNNNNNNNNNNNNNNNNN
NNNNNNNNNNNNNNNNNNNNNNNNNNNNNNNNNNNNNNNNNNNNNNNNNN
NNNNNNNNNNNNNNNNNNNNNNNNNNNNNNNNNNNNNNNNNNNNNNNNNN
NNNNNNNNNNNNNNNNNNNNNNNNNNNNNNNNNNNNNNNNNNNNNNNNNN
NNNNNNNNNNNNNNNNNNNNNNNNNNNNNNNNNNNNNNNNNNNNNNNNNN
NNNNNNNNNNNNNNNNNNNNNNNNNNNNNNNNNNNNNNNNNNNCTGCTCA
GTTCGTGGAAGCTGGTTGCTCAAGATTCGCTATTTACTCAATACCCATAT
TTTTTGTGAAAAATATAGAATTTAAAATTTCCCGCATCAGTGGTGAATCG
ATTGTTATGTTTCGTTGTAAAATCTTAGGGCATCAGGTGCCATCAGGTGC
ATTGTGCGTAATAATAGACTCCGAATTGCCAGCGCTCTGTATTCAATTTC
AATCAGCCGTGGATCCTTGAGTGGGAGCTTACATCTCTCTTCCCACGGAA
CAGAAAAAGGACGACGATGTTTGTTATTCTATTATGACTATGGAGCCAAG
TGCAAGTTGAAAGGTTGAAGGTTAATGATCCCGCCAGAGCAACGAACTCG
CTTGACTGCATAGAAAGGAAAGAGTGGGGATAAATGGAAATTTGAAAGGA
ATAAAGGGGTCTACTGGTTAGTACTGATAATATTTTCAAATTCCCATCGT
ATTTGCAGTTAAAAAACAAATAATTGTAATCAAATTTCAATGGTCTCAAA
AGACATTCGAGTTCCCTCAATATAGCAATACTTTAAATGTGTGATACCTT
AGTACGAGGAGACAATCAGTTCAGATATTTTATCTACTTGGGAAATGAAG
TTCTTTAAAAGTGTAAGGCACTTTGTTACTGAGTTTACATTTCCTGTTTA
CTCAGATAATTTTGAAAGCGAGCCGTCTTAGGGCTGTCTAATAAAATCAA
AGAGATCTACCGCTTCTAATGCAACTATCTGCCAAGATCTGTGAACACTT
TTAGCCGGAAAAGCGAGAAACATTCGGTAAGAGTTCATAGATATTCTATC
TCCTGTCGCAAAAGTGAAAACATAAACACATTTCACTCGCAGATTTTTGC
AAGAAATGTGTAAAATTTCTCGTCATATCGGGGAATGAAATCGGAAACTA
TTGCCAACAGTCTCGGGCGTGAGAAATGTAACGCAGATATTAGACTACTC
GTATCTGCAATAATCTGCGTATGACATAATCTTCGGGCTTAAAGATGCAA
ACGAGACGTGGCCTGGTTTCTGGCCCTCTATGTCCTTTGAAAAACAAAGG
GCCAGCGGCAAACAGGACATCCTACTTAACAGCAGCGAGCTGGTATTCAA
TTGTAAAAAAGGCAAACAAAAAGTCCTTAAGTTATGTTGGCTGGCAAATG
TTGAGATGCGAGAAACAAAGAGGCTCCTCTTTGCGAGCACCACAAAAGGT
CCTCAAATTCAGACTCGAGACTAAGGTACTGGCACTTATGCAAGGTCCAA
CTATTACACCAAGAGAAATGTATAGCAAATTCGTTAAAAGTGTAATAAAG
TATTGATATTACTATACGTTAAAAATTAGATAACTTTACTGTTGAGAAAA
TTGTTCTTCAATTAAATATGCTAGCTAAATAAACTGCTCTTTTTGTAATT
GAATATATCACTTACAGACATTTGGATAAATTTCTCCTTGTGCAGGACAT
AACAATCAAAACTGAATTGGAAATGGAAGCAGCGACTTCATCACTTGTTT
CCTCTGGCTCTCCTGTTGCATAAATAATCTCGGGGGCATTCAACAGCCTG
AAATCGGAGAACTTGGCGGAGAAGACTCGGTGAATCTCGCATCGGATATC
GGATTGTAGTTGTGGCCCAAATCTTGGAGGTGTGTCCCATTGTTCTGGCC
GCGTTTCCGTGGCAGCCACGAATATGAAACCTATCTGGAGGATTTGATTT
TGCACGTGCAGGTCTGGGAACCTCGCCACTCCAAGGACCCGAAATCTGGC
TGTCAAATCCCGAGAAAAGTTGCTCAACTTTCTGCCGGCATGTCCTACCG
ACTTGCGCAATTTTTTCCAAAGATATTCGAGCACTTTAATTTCATGTTTT
GGGATTGTTCGCCTGATTTCTCAAGATCAGATTGCTTATCTGTGTCCCCG
TTCCCCTGATTCAATTTGCCCGCCGTGTAATTATTGCGCTTTTCCTAGGC
TGTTTGTCCTCTTTAGGGTCTAATAGTCCACTTCCTGCCCTTTGGGCCTC
TTGGGGTTCCATTTGCACTTCAGTTTGACGTGATTTGCGAGTCGCTTCCT
GTGGATCTCGTTCCCGGGAAAGGATATTCGGAGTTATCTTCCCTTCACTC
CCCTGTCTGTTTGCACTTTTCAGTTTTGCGTTTGCCAGGCTTTTTGCTTT
TATGAACTTTGCTGCTCTGCTGTCTTGCTCCGGCGGAAGTTGTCGTCAAA
GGTTTTCGTTTCCGCAGTTTCTGGGTGCATTTGCATATTGTGAGCGCCAA
AGGACTTCTGATTGTTTGTCTTCTTGGCGCCAAAACGGATAATTGATGGT
TGTCTCAACTGGATTTGGTTACAGTTTGGGAAAGAGTTAAGCCCGCCAAA
TATGTAGATTTATTTGTAATTTCAAAGTGTTGTATTGATCGCCCTGAAAT
GTTATAACAGAAATCCTATTCAAGGATTTGTAAATCTTTAGAGATTAGTA
TTTTAGTCTAGACTCTGCTAGCTTTCAGGGGTTGAGAGGTTTGACTGTGG
GGACTTCATAAAGATTAGGCCCATATCCCAAGTTAGGAAATATTCAATAT
GATCCTATATATTTTACATGCATATTCCTACGCATTTGTGAGGACATGTG
TACTGAACTGCAATTGTTCTGCTGCACCAGATAGCGACAAGCCATAAAAC
TGAAACAAAACACTCATCTAATGACATTTCGGGTCTTTCCCATCAAAAGT
CTGGCGCGATTCATAATGACCAAAGCGCAGGGTCAGAGCTAAAATACCTG
GGGAAATAACCATGGAAATAGGGTCGGTTTCGGTCTTCCCTCGAAGAGTT
TGCTCAATGCTCAATGAATTCGGAGCGACGGCGTCGGCGATGGCAACTTT
TGGGCCATAAAAGCGAGGAGCGGGAATTTTCCACCTCCAGCATGCAAATG
AAGTGAATTTCCCAGCTATTTAACACTGTATAACCCTTTCATTTCGCTCG
AACCTCGAATTGCCATTAGCCGTGTGGCGTCTTAACCCTTTCTTCCGAGC
CGTCGAGCAATTCATAAAAACGCAGCGAAAGTGGCACAAAAAGCGAAGCC
AACCCGTACAGTAGCTACCTGCATTCTTCGAACACAAAAAGGTGCTAACT
CGTCATTAAGACGTATAATCGCTACCTAAACCGAAGGCCCATAAAAATCC
TTTCGCTTTTCGTCCTCAACGAACTTTGTAAAAAAGTCGCAAAAATTCGG
GGAATTTTTTATTCACTTTTATTCATCGGCGACCTTGAATGGCCGTTGGG
TTGGCAGTGGGTGGTTGCTTACCTGGCATAGGTAGGCGATATATGGTCTG
CAATATTCCGACCTGCCGGTGACTGCTGTTTCAATTCTTGTGGTGGATTT
AGCGCTAATCCCCCGGATTAGCGACTTGCCGGCGTCCCGAGTTCATTAAG
CAAGGGAGCTGATAGTTGGTCTCAATGAAGCGAAAGGGGAAATCACCACA
GCGCTCAAACTTCCTAAAGTCGTATATTCCTCAACTACGACTTGATGAAT
GACGAATTGCTTTATTGCCATAAGAAAACTCGCTACATTCAGAAGCAGTA
CAGTTTCCAAAACTATACATATACTACATTATTGTTTGTGATTGTAAACA
TTTTAAATATAAAACATGTTTAACAACGTGGGAAGATCTAGCAGATGCAG
CCTCCTCATCTGCATATTCATGAGTTCCCACAATTACAATTACGCCCTGA
ACTCGATGAACGGTCAAGGGAATGCCAAAAATTGATATGTCATCGTCATC
TGGTTTAGTAGAGCATCCTCCCCTTTGGAGGGAGTGCGGCTAATGATCGG
AATAGCAGCACACGCAAGCGAATTCCCATGCAGCACACCTGAGTTCCAAT
TAACCACCCCCTCCTCAGCATCATCCAAAGGGCATCATCCAGGGGTTGAC
TAGTCCAATTAGAACCCCTGGCCACTGCAACTCATTCAACCCCTGGACTC
AGACGACTGTTGATATCATGTCAAGCATTTTATTGATCAAGTTACGCATC
CGTAATACGAATCGAAATATAATTGCTCTTTTCAAGTGTCTACCGTATAT
CAAATGAATTGCATTTGCATCTCCGCCCTTCCACATTCTACATTCGAGGC
CGTTCGAGCTGAGAGAGCTGTTCCCACGTTTGAGGTTCTGGATCAGGATC
ACATGGCCTTAGGCGTTTGGTGCGTAATCGCACCAGACTTACAGGATCTT
GCTTAACATTATTAAGTACTCGCCCGTTGCAAGGACCTCGCACAATGTCC
TTCTTTCGAATTCGCTGATCCCGAGGACAGAAAAGCTTGATCTATCTAGC
ACCATCCCGACCAGCATGCCTTTTCCAGGCAGTCGCACTCCCGCGATCTA
AGATCCGTAATCTGCTTAAGCGGCGAGCTTAAGTCGAGGAATCGGTGGGT
CCTTTTGGGACTTTGCAGGACCAAGCGAGATTAGAGGCACTGGCCACTTG
AATCCTGAATCCTGAAGGCTTTCAAAAGGCAACGCCTAATCTGGCTTAGC
CAAAGGGAGCTACTATCTCGAATGGCTGGCTCCATTTTAATATATACCAA
CAGCTCCTTTTCATTACAATCTAAATAAGTTTCTATTACATAAAAAGAAA
CAAATACATAAAACTCATTCAAAAATGATTTAATTTACGAAACATTTGGA
TCATATGCAAACAGACTGTCGAACAAAAATTGTATGTACTGTTCTTTAAA
ATTAAATGTGAACTCCCCAATTATTTTTCAAAAGTCTTTTCTGACAGAAA
CTAAAAGTGGATAGTTTGACGAAGGTTTTTAAAAAGTACGCAAATTGTAT
TATTTGATAGAATCGAAAGGTTTATTGAAATGGTAATATGTTAAGCAATT
TCAATGTTCCTTAAATTGATTATAGATGATGATTTCATGTAAGAAGTTTA
GTAGATAGGAGCTTATACGTCTGATAAATAAATGAATTCATACTGATATT
CACATCATTTATGGGATTTTCGGAAATTTGAAGAGCTCAAGAAAAACGCC
AGTCTAGGGGCCACACTTCTGATCTTTATGTTCAATCTGATATCTATCAA
AGTCTTTGAATTTATCATTCCCTTAAGCATTCATATGCTTGCATCATAAA
AACCTAATTACTGAATGGAAAACAATCAATAGTGCGCGGCATTCAACCCC
TGCTGCAATCGCCACTCGAAAAGGACTCGCCTTGCAGGACTAGAAGCGAA
CCCACAGGTACTTCACACAAATCACAAAGCGGCAATAATGGCAGCGCCAT
AAAATACTCGGCCATGGATATGGAAGGATATCTCTTCATTAACAACTGTC
GCAGAACGTTCAGAGATTCTCTACTGCCAGNNNNNNNNNNNNNNNNNNNN
NGGTAGCAGAAGGACGAGGACTTCGGGAGAGAGCAGGTAGCGAGTCCTGC
GGAAAAGGGCCATAAAAACCCAAGGAGTTGAGAATGAGTATGAGCGACGG
CTGCTGCGTTCCTTGCTCAATGAATTTTTCGCAATGGCAGCCTGCCGCAG
GATCGAAGGATTCTCCAGGGGAGAGTGAGAGAGGATGTGCGAGAGCGGGC
ATTAGAAGCAACCCTCGCCCTCGCGTTCGACCAATGAACGCGGCGTTTGA
CTACCTAAGGGTGATCGACTGCTCGATGAATGGATTTGGGCGGCAGGACT
ATTAAAACGCCGCCGGTCCTCACAGCAGACAACACAACCCATCGTGATCT
CAGCGAGTCCACATCGGAGTAACCAAGGATATATCGAATATATCACAAAT
CCAAAACCACCAAACAAAAATCCATCCAAACCGTTTAACAACCAAAAGCA
AAACGACTCAAAGACACTACTGCTTAGTGCCAAGTGCCAAGTGAAATTCA
ATTTGTGCAAACGTCTCTAAAAAATCGCCAAAATTACGCCCCACATCGGT
ATGCAGTCGTCGGAGGGTTCACCAGACATGATGGATCAGAAATACAACAG
CGTGCGCCTTTCGCCAGCGGCATCAAGTAAGTATACACATCTAGCAAATC
AGATACGCATAAAAAGCAGAGAAGAAAACCATCTTCCTAATTCATTATTG
AATCAAGACAATCCTTTACTTATGCAAACTTTCCCCTTCTCTTGCTGTTC
CAGGTCGCATTCTATACCACGTGCCCTGCAAAGTCTGCAGAGATCACAGC
TCCGGCAAACACTACGGCATCTACGCCTGCGATGGCTGTGCCGGATTCTT
CAAGCGGAGCATCCGCAGATCCCGGCAGTACGTGTGCAAGTCCCAGAAGC
AGGGTCTCTGTGTGGTGGACAAGACGCACAGGAATCAGTGCCGGGCCTGC
CGACTGAGGAAGTGCTTCGAGGTCGGCATGAACAAGGATGCAGTGCAGCA
CGAGCGGGGGCCCAGGAACTCCACTCTGCGTCGCCACATGGCCATGTACA
AGGATGCCATGATGGGTGCCGGCGAGATGCCCCAAATACCCGCCGAAATC
CTGATGAACACGGCTGCCCTGACCGGCTTCCCTGGAGTACCCATGCCCAT
GCCTGGCCTGCCCCAGCGGGCTGGTCATCATCCTGGTCACATGGCTGCCT
TCCAGCCGCCACCATCGGCTGCCGCTGTCTTGGATTTGTCCGTGCCACGA
GTGCCCCACCATCCGGTGCATCAGGGACACCACGGCTTCTTCTCGCCCAC
CGCCGCCTACATGAATGCCCTGGCCACTCGGGCCCTGCCCCCCACTCCTC
CGCTGATGGCAGCGGAGCACATCAAGGAAACCGCGGCGGAACACCTCTTC
AAGAACGTCAACTGGATCAAGAGCGTGAGGGCGTTCACCGAACTGCCCAT
GCCGGATCAGCTGCTCCTGCTGGAGGAGTCGTGGAAGGAGTTCTTCATCC
TGGCCATGGCCCAGTACCTCATGCCCATGAACTTCGCCCAGCTGCTCTTT
GTCTACGAGTCCGAGAATGCCAACCGGGAGATCATGGGCATGGTGACCCG
CGAGGTGCACGCCTTCCAGGAGGTGCTGAACCAACTGTGCCATCTCAACA
TCGACAGCACCGAGTACGAGTGCCTGAGGGCCATTTCCCTCTTCCGCAAG
TCACCGCCGTCGGCCAGCTCTACTGAGGATTTGGCGAACAGCTCCATCCT
GACCGGAAGCGGCAGCCCGAACTCCTCGGCCTCGGCTGAATCCAAGGGTC
TTCTGGAGTCGGGTAAGGTGGCTGCGATGCACAACGATGCCCGGAGTGCG
CTGCACAACTACATCCAGAGAACGCATCCCACGCAGCCCATGCGATTCCA
GACGCTGTTGGGCGTGGTGCAGATGATGCACAAGGTCTCCAGCTTCACCA
TCGAGGAGCTGTTCTTCCGCAAGACCATCGGCGACATCACCATCGTGCGA
CTCATCTCCGACATGTACAGTCAGCGCAAGATCTGAGCAGTATATGGAGA
TCTTGAAGAGCCTAGACTAATCGCCGCACTCGAAGTGCCTTCCAAGTGCT
GGGAACTGTGATAATCTCGGAAGAAGCGCTTTGGACAATACTCGATCAGT
GGAATCAACGATTTCACATCTCCAGGTGTCGAGCCTTAAAATACGCACAC
AACACTCACCTTAATACCTTAACTAACCGGAACTCGAAGTAATCTTAGCT
AAAGTCTCTCAGACCATCCAGATGTGTTTCAAATTGCATTCGCAAAAGTT
TCAACTTTGCCTGTTAAATACGTCAATCGTAGCTTAGTTTTAAACACACT
AGTTTTAAGCGCATATTATTAGCTTTAGGATTTGGAAAAAACTTATTCAA
AATAAACCTAAAGGTTTTCGAAATGAACATATATTGCTCTCATTTGGGTG
GATGAATTATTTGAATGGATATTCAGAACTTCGATTTGGATTATCAAAAG
TTTGCTTGCAAAGTAATTAAATGGTTTATAGTTTATAATTCTTAAAAAAT
ATATATCTGGAGTTAAATCTGAACTATTTGCCTAACTTTCTGAAAGTGTT
ATGCCAAAAATGGAATCATGAGATTACACACGGAATTATCATACTTTTTT
GTGGCCATTTCATGAGGCTTTTCGCATCTCCAGAGACGACAAAAGCAACC
GCACAGGGCAACTCAGTTAATCACAAATGAATTATGCAAATACTGGAACA
AAGGAATATTATTAGATCGCAGAAGGAAACGCGGAAAAATTAGCATAGTT
TTTCTGCATGAGCAGGCCAAAGTCGGCATTAATTTGGGAAGGACGAAGGA
CGCAGTGCAATGGCCGCCCCAGTTTTGATATCCTTTCTCTCTCCCGCCCT
GAAATTCGAAAAGTTAAAAAGCAAAAATTCACTTTTGTGACTTTGTCGAG
CGGCGTTGGATCGTTGGATTGCTGGAAGGATTGCCGGGAACAGAGAACCG
GGCATCGGGCATCGGGGATCGGGGATCACTCTGCCGGAAGGACAATTGAA
TCCTTTCACAATGGCCGAGCAACGTGCAGCCGGAGGTAAATGAGTTTTCG
CTGGCGAAGGCTGAACAAACAGTTGCCAAATTGTTCGAATTGCGTTGGCC
AAAGTAAACAGATATGAGTGTATTCCACTGACACACATCCATCCATTCCA
TGGCAATAGCGATGAGGATGTGCAAAAACCTACCCTAACGAAGAGTCCAG
AGCCCGAGCACGATTCCAATCCAACCACGGCACCCAGAACATCCTGCGGG
GATTGGGATTGGGAATGGGAATTAAGCATGCTTCGCTGCTGCTGCCATTT
CGACTTTCGCCAAAGGACCCTGTGTGTCCTGGGTCCTGGGTGCTGGGTGC
TCACTCGGATGCTGTTGAACCCGGGGTAACAAATTGTGATATTTCTATTT
CCCTGCGCTGTTGAGCCCTTTTAAGTCCTAATGGCCCTTTATTATCTGCC
TTTAGACTTTTAATAGACTCAGGCACCAGCACCAGCACCAGGACACAGAG
AGTCCTTTCGCTGGATCTATGTGTGCGAGTGTGTGTGTGTTGGCCTAATC
CTCATCATTCTGTCATCAGTGACGTTTTTCTGCACATTGTTGTTTGGCCA
TTGTTTGCGTCTTAATTTGCAGTTTTCTCTTGTAGTTTTTGCACTCTCGC
CGGCGAGCAAAGGATTTTCACATTTTTTCACTTTTTGATTTCTATAAAGT
CCCTCGCAGAAGGCGACCATCTTGAAGACGACTTGAACGTCGGGTGTGAT
ACTAGCATGGGATTAAAATCAGCGGAAAACTTGATCAACTGCGAAGAATG
TTATTAAAATGAGAAGTCAGCTCTTTGCTTTCAATAGTCCTCAGTTTAGG
CAGAGATTAAGCTTAGGTTGCTTTTGAAATCAATCTCAGTTCGTGGACGC
TCTCAATTTAATCCATCTGGAAGTGGAAGGCGGNNNNNNNNNNNNNNNNN
NNNNNNNNNNNNNNNNTCTACGCGGACTAACTTGTGCCTCACTTGAACTG
CATTAAATCCGCGAGCTTTACCTGTGGAAAGGGGGTGGGAACTGGCTCAT
CTCAAGTGGCTGGCGATCCGATCCTATCCCGATTCTGGGGAAATTCGGAA
CAAGTAGGAATAAGTAGGAATCTGTGGGATTTTGTATAACGCGTTTAATT
CATAGATTTTCGTTGATTAAGTAATCCCCGCAAAGGGCTCAATGAAGGCG
ACTCACGTCGGCCGATTAGCGCAGTTCGCGTAAGCGGAATGTACCGATTT
TGTACCCGCCGGCAGGTGTGGGTTAACAGGTTAAGGGTTTCGCAAGCTTA
ACCCACACAGGACCTCTCTCGCTCCCACATCGAGGCTCTCCCTTGTGAGG
CTGTGTGATCCTTATCCAGGCGCAATTACCTAGCGAAACAAAAATATGAG
TATGCAAATAGATTTTAATGGGCAGGATTACCCTTTTGCTAAATACCAAA
TACCAAAATCCTGGCCGGGCGGTCTGCTCACCGCAGCTCCTTTGTTTTCA
AATGTAATGAGAATGTCTCTAAGCCAAAATATTAAACATCCGTTTGAGCC
TGGCCAGAACATGCATATATGTATGTACATTCTCTGCAAATCCGGCTTCC
GATTGTCCTAGTTGTTTGTACCTGAAGTCAGGACTTCTCTCTCTATTGCT
CTCTCTCTTTCGTCCTGCGGCAAGCAAAAGTCAAAGCGGCGTTGTTCTTG
TAAATTGAGTAGCTCGATTTATCGCCAGATCAATTTTCTATATCTGCCGC
CCAGATAAGCGGGTATATAATTGTTACTGTGGCTTACTGCGCTGCCAACT
AAGCCTGCTGCTTTTCTGCTTTTCTGGTTGCTCCTGGTTTTCGTTTCGCT
TCTTGTTCTGAGCCTTACTTAGTGCCTTAAGTTCTGCTTAACTTACTTTA
GTGGGCAAATGGCAAATTTGAGGCGGAGAATTCTACGAAGTTCTTTGTAT
TTGCATACACAGCCGTGGCGGCATTGTCTTTGCCGCTTAGTCGCATAATT
TGCCAGACAAAACGGTCAGCGGAGTAGAGGGGCAATGCACTGAGGAAAAC
AGTTGAATTCATGTTGGAAATTTAGAACATTTTACTAGTCTGCAACGCAT
AAAGTCAATTATATAATTAAATATAAAAAAAGCATATGTATCTATGTACT
TTATACAAACCCTTTTGTAAACTAAGCGATTTATCCACAGAATTGCGCGA
CTTTTAGACCTCATTACACAGAACACTTCAAGCACACCAGCTGCTTTTGT
TACAAGGCTGTCTTAGATCATCGGCACTGGATCACTGGAGCAGTGCTATC
CAAAGCGATTAGGACGAGGACATCGCGTTGCAGGATCAGCGAAGCGTGGC
CTCATCCAAAGTACTTTTTGCACTGGTCTTGTAACCAGTCCATTGTATCT
GCCCCCTTTTTTATGCCCCTAAGTACTTGATGCCCGAGTCTAAGACCCCG
AAAATCTGTGCACATCCTTTTGATTGTTGCCATCTGAGTACGGGACAATG
GTTGTGGTTTTGCGACGAGTGGACCTCCTGGAGGTGAGAAAAATATTAAG
GGCAAATCCGCTGAGCCGCCGATCCGGCGAACAATGTCCTCGATGAATCT
TGAGAGCAACTTGCGTTTAACCTCAAGAAAGTAGCAATTGCCCGCATTAT
TTCGATGATCGACGTTCCTCCTTTGTTCGAGGGATGGAGTTCGCTGGAAA
CTCCGCTGGCTGCGAAAATATATTGACAGACTAACAAGTGTTATACGATC
TGCGACAGTTTTTTTTTTTCTTTTGCCGAAACAAGGGGCCTCGGTTCAAG
GACTTGCAATCAAAAGCTGGACCACCGCGACTGCAACATCTTGTGTGTTC
CCTCGAAGATTTTTAATTGAATAGGGGCTCGTCCGTTGGGAAACTTTTGC
TGCTTACGGATTTAATGGAGGATCTGTCTCACGTATATTTTGTGATCGGA
AGTGGTGGAAGCATCCGCATCTGCGGATGGAAATGTGCCTCCGGGCGGCA
TCTTTGCGCAGCCTGGTAATTGAATTTGTTGCCTTTTCATTTGATGTTTT
CTTTGCATAACAAAGCGCACCGCCGATGGCCTCCGGCCGTCGACAAAACG
ATTGCGTAGATAGTTTTCGATGGGGTTGTACGTTGGTCCGTTCGTGTATC
TTTTCTGGGAAAAATGGCGGCCAACTGGCATTTAAAGGCGTTGCACATCA
TTTAATTAAGCCGTCGCACGAAGCTCTCCCACTGCCATTTTCCTGGCCTC
GGAAAAGTTCGAAACTTTTCAACTTCCGGTCAAGAAAGCAGGTGGCCGGT
CATCAGGTGCATCCCCGAATGAAGCCATTACTGCGGGGTCACGCGATGTC
CAACGGCCAACAATCCTGGGAACTCTTTGGGTTCGGAGTTGACCAGCAGC
GGTGAAAAGTGAGAGGTGAAAAGCCGTCGCGTCATCCTCGTCGATGGGAG
GCCATATGTCATCATAACGAGAGCCGATCAACCCCGAGCTACTGAGCTAG
GGATGCACCGCGAATAAAATAGCTGCAAATACTAGTTAAAAGTTCCCTAA
AAATATACTTTAATTACCAACGTAGGTTTTAATTGTAGCTTAAAAAATCG
TTACATTTCGCACCACTCTTTCACCACATTGTGTTCGTCAAGAGCACCCC
TCCAAAATCTTTCAGTGTAACAACCCTGCCCTCGCATTCCGCAACAGTTC
GATGAGAGCTCGGCAAATATTGAAACAGCTCCCAGCAAGGACGACGAAGG
GGAAAGGACTCGCCACTCGAGAAATGTAACAAATCGACTTTGACAAAGCT
NNNNNNNNNNNNNNNNNNNNNNNNNNNNNNNNNNNNNNNGGGAAATCGCG
AAGTCGCCAAACACAAACTGTCGCTTTCGGTTTCTCGATTCGGGTTGAGT
TGTCGCTGGTTCTGGCCACTTGGAAAGTTGTGAAGTGGCCACTTAACACT
CGAAATCGGGAACGAGCTTGCTACACGTCACTCACACCATCACCATTACC
TCATTAGAGTTTGCAGCGCTCCCAGGATATAAGGATATGTGCGCAGGATG
TGCGGAGCGCCTAAAACAAAAGGGGTAGTTAGCGATTTGAATTTGCCAGC
GAAACGTTACAAAAAAGCAAGTTCTGCAGTTCGAAACTGAAATCGGGATA
TTGGCAAACCAATTTTCGAGGGCTTTTGTTTCGCTGAACGACGCGAGTAA
GCCACAAAGGATCAACAAGGCTCGAGAATTATTTTGTAGGACCAGCAATT
GAAGCACTCCATGTGAGTCTGGAGTGTTGAACCCGGCGATTGTAAATTAA
TTTTGCAGCGAGCAAACTACTTTGTCATACAAATATATTCGAAAAAAAAC
AATGGAAAAAAGCTGGATAGGGAAACTAAGGATTTTTTGTTATATTAATT
ACAAAAGGTTGTATTAATGATTGAGGTAACTGCTAGTTGAAATAGTTATA
TATAATACTAAGATATATATATAAAGTTACGTTTTGATGAACTATTAAGA
TATCACTGAAAACAAAGGAACCTTTTGAGACTCTGCCATAATTTTTGCCA
CATTTTGAAAACCCACAGAAAGGGCATAAAGATTTGGGCGACAATGATCG
AGTGGTAGCCCAAATATCTGATGGTTGTCCACATTTTGTTTTATCGCCAG
CTGTCGACGGCAACAGCAACAAAATCAACTTCAATTTCGTTTTTACTCTG
CTGATTTTTCGCTTTTTATCGAAGCCATTTTGTCATNNNNNNNNNNNNNN
NNNNNNTAGGAAGGGATTTAGCCACTAATCCGTAAATGGGACAAGTCCGG
GGCAGAAAGTACGAGGCAGAGGGCGATTGAAAGTATCTGCGGCTGCCTAA
CGAGCCTGTCGCCCAATTGGTGTCGATAAAAAATATAAAAAACCGAAATG
GGAATCCGGGCGCGTGATTTCTGACATCGCAATTGACAAGCGAGAGGAAC
AACAGCTGCTGAGCGAGGGAGACGGCGCAACGCTTTCAATTTGCTTCAGC
AGATTAGGGAGGAGGACCAGCCAGAGGCACGATGGCACATCCACATTTAA
GCGCTTACATGGGAACTAATTTCTGAAGTGCCCTCGAACACTTCATATAA
TATTTGCATCATCTGCGGCAAGCGGCTGGCGACAGCGACAACCCGCTGCG
GGGATTAGCACTAACGCAAACATGGCGACAGTCANNNNNNNNNNNNNNNN
NNNNNNNNNNNNNNNNNGGCACCCAAAAAAGTATCTGACGGATACGCGAG
CTGTGACTGACTCGCCGTGGCTTGTCAGCTTCACTGTGGCTTGGCGACAG
TGGTCAAAAGTGGTAACTTGAGTAGTAAATAGGAGGTTTTAACCAAACTA
TACTTTTGTACTAAATTATAGCATTAAAACAATAAGCACAAGTGTGAAAT
TAAAAAATTTATTAACTCATCGTTCAATTGGCAATAAGGGGTATGCATTT
GCAGCTCCTTAAAACAGTTTATTTTGGCATAAGCTACTTGTTAGCATTTT
TTACACAGTTTCTACACTTTCAGCCCACTGTGCGTGGGGTGTCTCTGGGC
TGCGCGTGCTGTGTTCCTCCTCCTGAGCGGCTTAAAAAACGCTGGACGGA
CGGACACTGTTTACCGTGCGGATCACACTTGAGGGCCGGGTCCGTTGACA
AAACGGTTAAGTCGGCGTTTCGAAAGCGCCGGTCCATGACATATTTTCAG
GGAGGGAGCGGGGGGTAAACAGGCGCGCGGGGGCTGGCAATTATAATGTG
ACAATGTCACGTGAACAGCGACAACATCCTGATGTCCTACACTCCATGCG
CATATCCTTTCAGCATATAAATACTTGATATACGAGGAAAGGTGCTTCGT
AGTCGGCAGAGCTGGAACCACTTTTTGTGCGCTGGTCTGTTCAATTTTAA
TGAGAGAACGAGTGAGGATGAGCAATGAACTGTTGGCCCGAAGTGCAACT
GTTTCAACTGGTTATGCCATAGTACTAGTTCTTCAAAAGGGGTGGTTATG
CCCTCCCCGTTCGAACGCAAAACTCATTTGCACCCCGCGATTTGTTGGCC
GGCTATGTAAATTGTCACATTATTGTCATAATTCTCAGCCCTGGGAAATG
GAAAAGCCATCGGCGGAAAACGCCTATGACATAATTTGTGCTTTGTTGTG
GTTAATTGTCATACTCGCAACCGAAGGGCGTGAGCGTATGTAGGAGATTA
AACCGAATGGGCAATAATGCTCTAAAGTGCTGCTAAACACTCGAAGCTAC
TGGTGAACTGGTCTTAAAATTTGGCTCAAAAGTGGTGAATATTGGGAAAG
GCTGGTTAGGGATTAAGTCGATTTGCGGGCTTTGAATATGATTATCAAAA
CTCAACATAAACAGATAGTTCCTTATGGAATATTCCTTCCTTTAGAATTT
TGAGCTAGTTTCTCAATTAATCTAGTTAGGATGTTGTGCAACGAAAACAT
CATGTTTCCCAAGAATTTCAGAAAACGACTTTGAGTATCTTTCATAACAG
TTCGCCCCTATCGATGACGAACATCTTGAGTAACCAACGGAGTCTTGAGT
CCGAGCCAATTAACTCGACGCCAATGATCTGTGAAATCGCGCAACGCAGA
AGCCGCCGCCCGAGATCTAGATGCAGAATCCCTGAATGCCTGAATTCCCG
AATCCCCAGATCCAAAGGATCTGCAAGAGCTCCGATCATCTGGGCGGATT
CTGCGCTTTGGTGTCTGACCGAGACCCGTAATAATTGAAACCAATTAGCT
TGGAAAAACCTTTTAATTGTGTGCTCAATGCCTGGTCTTAAGTAAATATT
TTCATGGGCGCAGGACAATGCGAGGATGTGAGAACATGGCAATGACCAAA
ATAATCCTGCTCCGTACGCAGCATATATGGTAGTGAATGCTAACAGCGAA
AGCGGTAAAAAGAAATTGCCATATAATTGCCAGGAAAAAAGCAAGACAAA
GGCGGTGGAGAATGGAAAGCATGAAGACAGAAAATCAACCGCAGGCATTG
TCCGCCGAAGAAAGAAACTGAAATCCTGGTCTTCACGTATTCTCTTCACT
TTTTTATTCTCTTGCCAACTGTCGATGGCTGTCAAAACTCGTGTGGGTAG
CTGAAAATATTGTTGCAAAATGTTGCACAGGCCCAGGAAATATTAAGGGG
GTCCATTCTTGTTGATTTATTTACTTTTTGATTCCCAGCATTTCTTGGCA
GCAGTTAATTGGCCCGTTGTCGTGTCAGTCAGGCTAAGGATCAGGATCAG
CGCCAAAGTAAACAAATTTACATCGGAGATTTACGGGCTCTGCTCTGAAT
TGCGACAGTTTCACGTAATCAGGAAATGATGAGATCGTAATTTCTTATTT
CTTTTCGCATGGTAGAAATTTTCAATGGTTTTCCTTCGGTGAGCTAATGA
AAATGCCAAATTCCTCGGCTGTAATTAGCCAACTATTCGAAATGTTTCGG
TTTCCAAATTCGCAGCTAATTGTACTTTAAATGAACCCAATGAGCTCTAC
ATGCTGCTTAGGTTTTGTGATTGGCATATCATTACCGCATGCCGACTTCA
GTTTATAATTCGGCTCTATACACTGAGCGAAAGGATTAAGAATTAAATAA
AATCTATTAATATATATGTGGACTGTACAAACCATTTAAAATCAAACAAA
TCCATTAGGTCATCTAACTCAAAGAATGATTAAATTAATGATCTAATGTC
TATGTTTCTAAAGTTATTACTCCATAATTATATTTCGTTTTAACACCATA
AAGTCCGTTTCCTCAGTGTCCAAATTTTGGATTGTCTTGAAGTCGCCACA
ACAAAGTGGTAAGCATAACAGAGTAACAACAAAAAAGGTGGCCAGAAACG
GTAGGCTAATTAAGCACTTTGAGCCGCCGCCGCAGACGTGGCCAAAACAT
CTAATCACCTGTGAAAAAGGAGCCGAAACGCTCGAGTTGAGTGGCTGAGA
NNNNNNNNNNNNNNNNNNNNNNNNNNNNNNNNNNNNNNCTAAATATCAAA
TCGATTACAAGTGAGCCCGTCAAGTGGACGGGTATACTCGTATACGATAT
TTTCGATAATAATTTAGTGCCGTGTCATGAGAGCGGAACTCGCCGCTACT
CGGTTTATTTGTTTTTTATTTGAGGTTTTTTTTTCTTTTATTATATTTGT
GCTGTGTGCTGTTTGTTTATTGGCTGTCAAATTCTTGCACTTTGACGTTT
GACATTGTCCCACAAACGGGGCAGCACAATCAACCGGAATTTAATGCCCA
TTTTGAGGGTAAAGGGGATTGTTTGAGCGATTCCGATTTGTCGAAATGTC
GCCGCTGCCAACGCAATTAATCGTTCACTTGTTTGCATGTCACACCGAAA
AGTAACACCACTCTCAATATAAAAACCCCATCTGATGTGACATTGAAAAT
TAGATTATGCATGGAAATCATAAGTTGGTTAATAGCGTTTTGTCAGCACT
GGTAATTAATGTGTAATGTGCGTTGAATCATGAATCATTTTCGCCAATGA
ATAGATGTCAACATCGGTTTAATTGTCTCATTTGTGAGACTGACCTTGCT
GATGTGGCTGCTGTGCATTTGCAGATATGATATTCAAATTATCTCCGATT
TTTCTTGGTCTTCGGATAAGTGTTGCTTGGAAGTGGAAAAGTACTACTCC
CCTCCCGAAAAAAAGTGAGTCGTAAGTTCTTGGCCCCACAAGATAAGTGA
TCAGGGTTCAGTGCACCAGCCTTTCGACAAGGTCAACAATTTGGGTGGCT
GCAAAACAACTTTCGAAAAGTGCAGCAACTACAGCAACTGGGCAGTGGCA
TGCCACATTTCAAGGACAAGGGCAGATAGTTCACAAGAGCCACAGGATGC
AGATAAACACTTCTGATGAAGCCCCTAATAATGGTCTTGAAATGTTCCAA
CTTTTTATCGAATGTCTTTTTGTCCAAGGAATTTGAAGGGTTTATACCCT
TGAAGTTGAGGTTGAATACTTAAATAAAATACAAATTAAAAGATCTTTTT
TAATTTGAGGAATTTGTGGTTAGTAATGAATATGTGCTCAATTTAGATGA
CTATTTCTCAACAGGACTTCTTTTGCTTGATTGAGATCTAAGCCTTACAC
GGCACAATGGTTCTAATCCTATTTATTTTTCTCAGTCATTCATTTTCCGC
TTCCTTTTCCACCTCACTGGTATTTTGACGTCACTCCCCGTTCGATTTGC
ATATTCGCACACTGCGCAGACAGCCAAACCCAATAATCAGGCCCCCGAAA
TGCGGAAGTCTGCGAATGCATTGCGAAAACCGCTACGCATGCGAAAAACT
CGTTTTCCACCGCCTCCTCTGCTTCCACTTCCCTGCCCCCCCTATAAAAA
ACACGCAATAATCCAAGTGAAATGACCTTGATATTGCCAACGGAGACATG
CGTGTGTGTGCGTGTGGGGAAACTGGTCCAGTGGAGCCATACGCTTTAAG
CGAGTATAAGCCACGTTAGTTATGCGACACTTAATGGCTTAAACGGCGGC
AGTTAAGTTGCTGAGTCGAAGGAAAAGTCAAACGGTAAGCGAAACCGTGG
TCAGCAAAATGAAAATGAAAATGCGATGTGAAAATCCAGCAGATGCGCAA
TTAGCGGGCACTTACACGGCAGTTAGGAGCATACATATATCGAGTTACAC
GCTCATAAAGGATGAGTGATTGAAGTCGGATTTGGATAAGCAGTATTTAG
GGGAAATGCACAGGGAGAAATGCCATCATACCAAGTATATAAATATATTT
TACAAAAAAGAGTATTAAGAGGTATTTTCAAGAAAGAATTATATTCCATG
GATAAAACTCGTGCATGGTTTAATATTTATAACACGTAAAAAGGGGCAAT
TTTGAGCAGTGTACCTAGTGCTGTCTGACTGACTTTTGACGAGTGTGCAG
GGTCATCCGTAAATCAGCTATCAAATCACCATCTCCCCATCTCAAAGTCC
TTATTTCGCTCGCTCTCTTTTCCACCAGGAATAAATGGATCGTATTTCCC
GACGAGTTTAGCGAGTTTTGGCTTTGACTTCTGNNNNNNNNNNNNNNNNN
NNNNNNNNNNNNNNNNNNNNNNNNNNNNNNNNGAACTGATAAGCATTTAG
CATTAAATTTTTGTTAACCTTCCGCGCGCAGTTGACTCGCTCGATTTCAG
AAAACGCTCGACTGCATCTTGAATTACAAATAATCGCAATTGTCTGCCCA
TATATCCCCCTGCTTCTTTGTTCGGGTGGTAGTTCCTAGTTTCCTGGTCC
GCAGCTCTGACTGACTGGCTGAATAGCAGCTGAAATAATTGAGAGACAAC
GCGGAATTACGACAGCATGGATGTGGATGTGGATGTGGATGAGGAAAACG
CTCTGCTTTGCATGATGCATCCCATCGCATCCCATCCCCTCGCTGAGGGC
TCAACCCTCATTATCTGTTCGCCGATTGTGATTAACTCGGCCAAAGTGAA
AGCCTGACAAATAGAACGCTGAATGGGATCGTCGGCCATCTCTCTCTATC
CGCCGGAGATGACGGCGCAATCACAACAGATATAACAACAAAATCAACCT
CCTCAACAAAGTACAACAACTCCCTCCCTCGAAATTCTGGGTGGCAGTAT
CGTCGCATCAGGCAAACGCCTCAAAATCGAAATGGAAATCAAAAAGGCAG
CAGCAGAGAGGCCAGCGAAGCAGGACGCATCGGGAGTACAGTAAACGCTC
GAACATAACGGATTTAGTAAAGTAAAATAAAGGAATTTTTGGAATTTATT
AATAATAAAGACACAACTATTAATTAATTTATAAGATTATAAAGGAAAGA
CTTTTTCTTAAAATCTTAATGGTTATAGTCTTCGATAGTTTCGTATCATA
GGCGGGCCATTTCCGTGGATATTTAAGAAGCGAATTCTAGAATTTCCTGT
TTCCGAGTGCTCACTGTAGCTGGACCGTTTCAACCCTCCGACGGGCACAC
CCTCAAGCTAATCCGGCCCTGCCCAACTGCTCAGCTTCACCTTGGACCCG
CTGCTCTGGCCATCGCCTCCTTGCCATGGCGTTCGCTTCTACAAAGTATA
TATTCCGGAACTATGAGCAATGAGCTATATGCTATAGCTGCTGTGGCTGC
TGTTCCCGTTGTTGTTTGTCAACTGATTTAATTTCCTCCGCCCTTTTACC
GCTTTCAGCTCTGATCGCCGCCTCCTGCTGCGAGAGGGCGTACTCCGTTT
TTGGCCACACAAACAAACCCGCCGGATANNNNNNNNNNNNNNNNNNNNNN
NNNNNNNNNNNNNNNNNNNNNNNCTTGCAAAAGGGCAAGTAACGGTGTAA
ATGAGAGTGTTGCTACTCGAAATCCACGACCCCATGCGGTTACTTTGTGT
GCGAGAGTGTGCCGGCGTGTGGAAATCGCTCATTAAAATATGAAAAACCG
ATTTGCATACCTAAATGCTCTAAGTCTCTTTACATACATGTTTACACGGT
GAGTTTCCACTTTAGAAAAATTCATAAAAATTAAAACTAATAACTATACC
GCTGCATAGTTCTTCTGCAGAATAATGTAACGTTTGCATTGTTGAATCGT
AAATAATGCCAAAAGTTCTCTGCAAACATTACGCAAAGTGTGGGGCGGTG
AGGCGTGGGAGTGGGCGTGGAAGTGGGCGTGTGGCATGTGGGTGGGCGGC
CAAGTGCTGTGGCCATAAACAAGCCCAAACAATGCCAGACATTTCAAACA
CAATAAATAATTGAAGCCAGCGCAGAGTCAACAAGTCAAACACATTGCCG
TAACTCTGGCGATTGTTGCCAAGCGCTTTTGGCCACACCACACAAAGTCC
AGCTTTTCAGTCCAATCTAGATATAAATCAACTTGGCCATGCACATGCAG
AATGCAATGCAAATCCAGCTAAAAGCCAAACAAACGGCTTTACAACTTTA
CAACCCGAAGACGGGGAGTGAAAAGTTAACAACGCTCATTTGGCGAATTT
CCCAAGATCTGTTTGGATTTTCGGCAGAGGGCGACCGCCCAGTTATCCAT
CACAATCGACAGTTTCCACGGGCTTTTCACACTGAAAAAAAAGTCATAAC
TTTTAGCTAATAGCTGGAAAAACATACTTGTAATCAATATTGGGTATCCT
TCGGGTTACTTTTTATTCCTGTTTTGTAGTTTTATGTAGCAAACTGTAAG
TTTAGGCCGCTTTAATGTCAAAAACTGCAAGTTTGAAAATTTCTTATTTA
TAAAGTCGTACCAAAAAGTTATTCAACCTTTTTTGAAACCCAATTTGTTT
GTATATTCCCCACATTTCATTTCTTTGCCTACGCCCAAATTAACTATTGC
CACGAAAATTGCATCATGCAATGCAGAACCAATTGATAATTCCTGGTTTC
ACTAGATTCCCTCACCGATGAGGATACCTGCTGGATTAGAGGCTGGATTA
AAGCCGAGAGACTTTTGAAATAATTAAAAAATAGTTTCGTCTTGGGCCGG
GGCTTGGGCTTGGGCCTGCAGCCAGAAACTGTGGAACTTAGTGCATATAG
CATATATTCGTATATATAGAAAGCAAAAGTTGGCGCTCCAAGCGAAAGAG
ATCGAAACTGGTAAAACGACTTGGCAACACGACCGCGATACCAATACTCG
CCCGAAGTTGACTTATTGGAGCACTTAGCTCGATTCTTGTTATTGTTACG
CCGACTTGGCCGACNNNNNNNNNNNNNNNNNNNNNNNNNNNNNNNNNNNA
ATAGTACCAACACAATTACACAGCTTGGAGTGCCTAGGCGGAGTCGATCG
GCGATCCAGCGATCCAAGGTTCCCGCTCGGACTATAAAAAGCTTGGGCGG
CGCTGTTGCGGAAGGCAGTTAACTCCACAAATCCGTTGCCGTCGGTCCCA
TTTCCCAATTAGCCGACTTGTAAGCGTAAAGGCGCGTGTGAATCCCCTCA
AGAAGCAGAGAGAATTGTGTGCAGTTTACGCTTGACAAGGATATTCCAAA
CTTCCCCACACCAAAATGCTCAGATTTGTGAGTTGTGTTTTATTCAAGGG
TGTTCGCACCATTCAAAAGCTATTTAATCTATCGGACAAAAGTGTCAATT
AAAACCAGGATTTTCTTCTATATAAAAAAAAAGTGAAAGCAGCAGCTATC
AAAGCCAAAAGCACCTTAATGGTTCAGATGAATAAATCAGTAGCACATAA
ATGACTGAATTAAAGTAGGATTGTATATATGATTTTGAATTCCCAACAGC
TTGCACTGACCACCTTGGTGGCCCTGGCTTCCAGCCAGCACTACAGTCAG
GATCCCAAAACGGCGGCCATCATCAGTGAGCAGCGTTATCTCTCCGGCGA
TGGAAAGTTCGGAGCTGCCTATGAGCAGGAGGATGGCATCAACTTCAAGG
AGGAGACGGATGCGGATGGAACACGTCATGGCAGATACAGCTATCTGGAT
CCCACGGGCCAGAGGCGCACCATTTCCTACACAGCTGGCAAAAATGGGTA
AGCAAATGATGCTGGATCAATTCCCTAACTTTTATTAATGTATTGGCATT
CAGCTTCCAAGCTTCTGGAGATCACTTGCCCCAGGCACCACCTGCGCCAC
CACAGCCCGTGCCCACAGCGGGATATNNNNNNNNNNNNNNNNNNNNNNNN
NNNNNNNNNNNNNNNNNNNNNNNNNNNNNNNNNNNNNNNNNNNNNNNNNN
NAACGACTACGGAGATGATGGCTCCTACGATCCCCGCTACAACGATCCCT
CCTTCGGCCAGAACCAGCAGAGCTACCAGCAGCCCGCTCCCCAGCCGCAG
TACCGCCCTGCCCCCCAGCCCGCCTACAACCCGCAGCCCGTGCAACCGCA
GCAGCAGTACCAGCCCCAGTATCAGCAGCCACAGCCCCAGCAGGACTACT
ACACCACCACCACGCCCAACCCACACCGCTTCTCGCCTCCCGGAAAACTG
TCCCTCAACCGCACGCCCGATGGCTTCACGTACTCCTTCAACAAGGTCTA
AGCCACTCCACCTCCCCCCACCCAACTCAGACATTATGCATCTTCTTCAT
TAGGGACCCTCTTTTCGTTTCCAACTTTCCCTATCACAACTAGAACCCGC
ACTCTTTTCTTGACTCCATCAAACTCTCGTGTGATATGTTTAAGAGCAAT
TGTATCGTACTTCCTATTTGCGTACTGTTTGTTATTAATTTATAATCCTA
CACAGAGAAAATTAATCGCTGCTACCCAAGGGGTATTGCTGACTTGAATT
ACAAAATATATTCAAAATATCGTTTGTATACTTTTGAAATATAAAAAACT
TAAGAAATTCCGTCTTTTTTCTCTGTGACTTTCCCACTAAACTTTAAACT
TTCCTTTTAAGTCTTCTCAAGAAAAGCGAAGTCAATAAACTTCGATGATG
TTGAAAAATGTTTAAAATTAATTTAGAAGCTATGGTAATTTGGGCCTTGG
GACGTTTCAGCAATTTGTACTGTAAATGTGTAAAAGCAATATATGAAGGA
AACCAAGTTCGTGTCCTGCAGTCTTTTGTTTTTTCGGCCAGTGGCCAATC
TGTGGCTTATTTAATTTCCAGCAGATTTATCTAAACACCTCGGGTGGTGA
ACGCCCACTAAATGCGGCATTACACAACCGACTTTCGTACATGCAAAACT
AGTTTCGAGTTTCTGTTACGATTCTATGCGAACCAACAAGGAAAGACCTC
AAACGGGTTTCGCTCATTTGACAGTAATCTTGGCCAATTGTGCAAAATTC
CAATGAAAATGAAATCAGCCCGGTGTGCTGTGTGTTTTGCAGTCTAAGCC
GGAAAACCATGTGCCAAGTGGGGGTGGCACTGGTTCATTAGGGGATTGGG
GCTCTAAATCAATTCCCAGTGGTATTGCGAACCGTCAGGCTCCAGTTGCG
TTAGTGCAACTTAATTACATCCAAATATTTTGCATATTTTATGCACCATC
GAACGCGAGAATGCCAGCTAATTTGCCATTTCCTCTCACCTGTTGAGTTC
TCAACATATGTGTGCTATAATTTGCAACTTAATTCGAATTGCTATTCTAG
CAATTGTACAACTATATTTAGTGCAGAACTAATAATTTAATTTTAGACAT
GAATAAATAAGAAATGTCATTCAAAATCTATGGATTTAATTATTATAAAA
AATGTTTTTTAATCATCGTGGAATTTCTTCTGTTCAATTCTAATGATTCT
TTGTTACTAGCAGGATAATTTTGAAATATTTTATATATTATAATTTTTTT
GTGATTTTTTTTTTGTAGCAAGGTTAGGTACTATTACCATTTTTCCCTCT
GTACTTTCCACATCCATTGGCTGGCATTCTTTTTCACCACCGACAACGAT
TACATTAACAATATTAGCAACACTTTTCAGTGCTCAGCTTTCAAGGTCAG
ATTTGTTGTGGACTCGAGAGTCCGGCTCGGAGTTTGGATTTTTGCTTTGG
CTGGCTTTGGGGTCTGGCTTCTGTTGAAACTGCTCAGTCAATTAAGAAAA
TCAATTCGGTTTTGTTTTTTGCAGCTTATTGTTTTTTTATGATTTCTTCT
CCGCTTGCCTTTCTGCACCCACTTTTGCGGCAATCGCAATCGATTGAATT
TGCTTGCTCAATTGCGGATTTTCGTTCGCATTTGCGAAAGAGGTAAAAGT
CGAGAATTTACCTGGCATCGGAACAGGTGTCTCATGGGTGTGTTGCCTTC
AGTGGGTTCTTTATATGTCTATTTTTATGAATAACACAAGTTTATGATTG
ACTGCGTTTATTTTTAAACTGCCAAGCGCCGCCAGAATTTGTCCAGAGAT
GTGGAGCTCCATTTATGGGGATGTGGGTGTGACGAGCCCAGCATCCAATT
AAAATGATGAGTAATTAATATATTTAATTAAAGTGAGGGATTAAATACTT
GAAAACATCATTAAATTGAAAGCTCATTTGCATTGAGTTGAGTGATTGAA
TCTTATTTTTATAAGCACATAAACTAACAGCGATTCCTAATGGATGCACT
TAAGTGACGAATTCTCCTCATAAAATAAGTTAGTAGCCAGGACACCATAC
CTTTAGCTGATGCTCAAACCCATAGTATATACTTCTCTAAAAAACCGCTA
GAGACCGCCACCATAGTGATAGATATTCAACTATTTATGTTTAACCCTTT
CTTTAAATATGTTTGCAGTTTGTTGAGCTCTAATATTAGCTAATAAAAAA
TATAAATTAAAAGCATTAAATTATTTGTCTTTATTTTGCACATCCACATC
CATTTTCCAAGGCAAATAAAGACATTGATATGGAATTTAAAGTAAATGGT
CTTTTATTACTTAAAAATACGCTGTACAACAAGGCTACTCTAAGTATTTA
TAAACGATATTTAAATTAACGATTAACTCAGGACTCAGTGATCCCTCTCA
CACATTGATGACCAGTGCTGTGGATCGGTATTTCCTTTTGGGCTTGATGA
TGGTCTTGGGTGGCCGGTTAAGATCTCCGCCTGGAGGACGCCGGCGGGAT
CGAGATCCCTTTGGCGGAGAAGATGGTGGGTGATCGATGTACTTGTTTCG
CAGGTGTCCCGGGCCCGAAAAGTTGGGCGGATAGGCCTCGAAATCCTCGA
TCTCGAGGTCTGGCCGGGATTCGCGCTCCTGTTCCTGCGCCTGGGCCTTG
AAGAACTTTTGCAGCTTGGGATTGTTGAGAAGCTGATTTTTGATGGCCTC
GTCGAGCAGCTTCTGCTGATCCTCCAGGTAGGCCTCGATTTGTTTCTTGG
AGGCCACGCTCTTGTAGCGATCGTGGCTTTTTGGTCGGGGCACTGGGACC
ACCTCGTAGTCATCGTGCTCGGGCTCATAGACACTATATGAATTGCTGCT
GGAGGCGACGGTTGCCTTCGGAGGTGGCACTAGATGGAAGGGATCGGCTT
CCGAATCGTATTGCACTGGAGTCCACTTCGATCGCTTAGGAGGAGGTCCT
ACATCCTCTCCAGATCCAATGTGAACATCGGATCCGTAACCGGAGGGCTT
GTGAATGTCGGATCCATAACCAGATGCCTTGTATGGAATGGCAGTTACGT
ATTTTGGCTGCTTCTGGTAGCCGGAAGTGGACTTCTTGGGCACTGTTATG
GGATGCTGGACGCGGATTTGGGTGCCAATCGTGTACTCCCGGCTGTCCTG
CACGGAGGACTCTCCTGAATACTCGGCGGAGTTGTAGCGTTGTTCGCCAG
AGTAGTCCTCTTCCTCTTGCTATGTGTTAGAGGAACGCTTTATTATTTAT
AATTAACTATAACTTATCCCAACTCACCGATCCGTAGGGTCTGTAGTGGG
TCTTCTTGGGATACTTTTTGCTCAGTGGCCGGTGCTTGCTCTCGTTTGTT
TGCAGATCCGCGCGGAGGTAACCAGCAGGTCCTATTCTCACGGGTCCTGG
CAGAGAGCCCGGTCCGTGGCCAGATCCCGAGCCCACTGCGCTGAAGTAGC
TCCTCCGATAGTAGGATCTCGGGGGTCTCAGCCCCGAAGTGGCCGTCACT
AGCAGCACCGCCGCAGCCAAGAACTACGGAGATATTATCCAATTAAGTTT
