# Supplementary material for: SMCis: An Effective Algorithm for Discovery of Cis-Regulatory Modules
Source: PLoS One. 2016 Sep 16;11(9):e0162968. doi: 10.1371/journal.pone.0162968 (PMC5026350; doi:10.1371/journal.pone.0162968)
Supplement: S1 Datasets — (ZIP) [file pone.0162968.s001.zip › dataset/Drosophila/Masked/dyak_ge14467.fa.masked]

>2R:21050541,21090540
TTGCCTTTTAAGGACACCGAGGCAAAGGCAAAAACGAAGAAATACTTAAC
CTAGCACTGGCTAATCGCGGACGGCCCTTGAAGCAGAATTTCTTAAATGT
AATTTGCAATTAAAGACTAAAAAGCCCCAGTGTAGAACGCGAAATTGATA
ACGCTTTTTACTTACCCACGCCGTAGGCTTGGTCGCCTTACGTTTCATAC
CGTTAACGACTTTGCTCCACCAGTATGTTTGTTTATAGAGGATGTTTGAA
CTTATACAAGTAGAATTTTAATTAATTGCGTTCTGTAGATGGGAAGATAA
AATGGAATCAAGAATCAGCTTAAAATAAAAATTAGTAAATTATTAAAAAT
GTTGTATTTCATATTTTCAAAATAATGCTTAACAGAAGCAAACTATTTTT
TTTTGTTATCTAAACCATATCAACCAAATAAAGCGTAGATTTAAAAAAAA
GTTAGATTATTTACAGCTCAAGGTTTTAAGTTTATCTTCAAATAAAAAAA
CTAAACGTCNNNNNNNNNNNNNNNNNNNNNNNNNNNNNNNNNNNNNNNNN
NNNNNCAAGCGATCTGCGCAGAAAAAATTCAATTTGTTCTGCATTTTATC
ATACAGTTATTATTTTAATTGCAAAAGTAATCAGCGGGCAACTAATTGTT
ATGATGTAAGATTTCTTAGAACATAAACATAAAGCGGGACTGGGAGTGAG
GAATAGCACATTAAGAAGGCACGCTGTGACTTGTATGTGCCAGCACGACT
TACAGAATTAAAATTATAGTTTTAGCTCCATAAGCTTTTTACTGACCATA
ATTGAAGAACATTAATTAACTTAATGGTTATTTTATATCGCGGTCGCCTA
TTTATGTCTTATGTACTATATAAAAGTAATATTGATTAAAAAAAAAAACA
AAGGTTGAAAGCCTGGATGTCGATGGCTACTTCGATGTAACCAATAAATA
AATTACACATACTTTTTAGAGAAAACTTACAAACATAAATGTTTACTCTG
CAGGAAAGCTTTATACATATTTATATAGCATGGTTTTATTTCAAATATAA
TCATATGGCATTTATCATTGGCCATTTGAATTTATATACTAATTCCCTCC
CTCCTATGAGTCAACCCTTTTGGTTATTTATATGAACTCTGTCCAACCCT
TTAATAAGGGTTGGGTTACTAGAAGCTAAAAAACAAAATGGATTCCAAAA
TGCATTTTTCGTAAAAGGAAATTAAGATCATATATATACTTTTTTCGTCG
CATATACCTATAAATACCCAGAAATGCGTTTAACCTGTATTTACCCAAAG
TTAAATTTTCGATTAACTTCCTGGCTCTGGTTGACATACATTGATATTAC
GGTTAATGTACATACATAAGGTTCGGCCTGTTAAGGGTTAATTAATTTAT
GCATTATATTTTGACCATATGGTTAAGTAAGAAGTTTAGTTTTAACAAAC
TCTATGATTTAAGAGGTCATTGGGTAACTTATTACCTATATAAGCATGTA
CGTCATTATTCAGTGGTATATACATATATTATATTTTTTACTTAAAGCAT
CCAAAAAGGGATCGCAACTTATATAAAGAAAGGCAAGTCTTGCAAAAATT
TGGGGGTGCAATTTATAAACTGAAATTGTGGTGGGTTTAAATTTGCATTC
TTATGTGCACATTTTATAAACCTCAATTAATAAAAAAAAAACAATTCAAT
GTACTCTAAATAATTTTTTTGTCAACCAAATTTCGAGGAAATTTAAACCG
TCCAAATTAAGGTATACACTTATAAATCTCAACGTTGTAAAATATAAGAT
AAACAAAATTTTAGTTGAGAACATTTTCAGCAACTGCAAATATTTAAACG
TTTTCTACTCTCATATATATTTTTAATACGAAAAAGGTAATACAATAATA
CAAAAACAATTGGGCAGCTGCAACATACATATTTAAATATCATGTAATGG
AAGCCATTCAATTCTCCTTTTTGGGCTATGGGTGAACTAAAATATGTATC
TCTTTTATGGCAAACTATGTGCGTTATTGAAAAAGGTCCAGTAGGCAATG
AAATGTGGCTGAGAAGCCGACCAGTTAAGAGCACCCACACTAGCAAAAGT
CGACTGTTCTGTATAACAAAAAGTTAAAAGTAGCTCAAACAAAATTTTTT
TCAACTTATGTATGTTTGACCAAGTAAATCCTTTAGGCTGTCCTTTTCAA
AGGGAGATTTGGCATGAACTGAGTCCTTTTTAGCTCACATTCTTGCATGA
AATAACAATTTGCATTACAGTATTAATACCTATAATATTTTCTTTGAGTT
CTTGAATATTTTCCGCTTTCTTTACTTTTATGTACGTTTAGGCATGAATA
GAATTTTAAGTTACACAAGCAAAAGCAGGGCAATATGTATAATAGAATAC
TTTTTTAAAATGCCAATATAATTTAAAGCCAACAATGTGATCTAAACTAT
TTATAATTTTGTTATAGAGTGAAAATAAGAAATTATACATCAAGTTTACT
AGATAATCAATATCATATCGCCTTAACCTAGCCAAAAAACATCAGTAGTT
TGAGTCAAAATGAAATTGACAGATAGCAGTCTTATTTGATTGGAGCTTTG
CGTGAGATGTGTAAAGGTCGTATATTCTTGCTGGCAGGATAAAAAGCGAA
CAATCATGGAAAGGATATTGTTATGACCGTTCGAAATTGTCTTGAGGATT
ATCAACAAAATTGCGAGACCGTGATTTAAGGGTTGCGCAATGATTCCCAA
CAATGATTGCGGAAGGAAACTTATGGCATGCCAAATAATGTCATCTAAAT
TTGCCAACACACCGATTTTCTTGGTATTGAACTACATTTTACTACTTTTA
CTTGCAGCGTAAATCCTTCGACTCTGATTTGATGACTCGGCCAACGCAAT
TCAGTTGAGGTTTAACCGGGAATTGAAGACGTGTACTCGCGGTCTTGGAC
CCGGAGAAAAATGTTGTTTAATGTATTGACCGTCTGGATAGTTATTGGTG
TGGTGGGCTGTGTTGATGATATTTCTTGCTTCATAACAACTGCCGTTTTG
TGCCTTATTCCAACAATTTGATGCATTTAACGAAGCAACCCCATAGCATA
TAAGAAACCTGAAAGGGCTCACATGCTTCGAATTAGATGCGCCACACTAA
TCATAAAAGAAAGTGGTTAGTTTGCAAGTAGGAAAATGAAAGTAAGCGAA
AGGACTCAGTCTAAAGAGGTCTGTAAAACCTTGGTTAGAAATTTTCGTTT
AATACTTGAAATTCGACATCATGCTACTGACCTTCACATTCTGAGTTACC
TACGCATTCAAACATATGTTCATTTATTTTCCCTTTCTTGTGGTCTACTC
TTTACCGAGTGCCGCCGGTTTTAAATCGACTTGTCTAACAATATAAGACC
GTAACACTTGCCAACAATACATACTCCTTAACGAAATTCAACTTTCTCTG
CCCAAAAATAACAGATGTCGGGACTACCAGGTTGAAGTTAAATACTAAAT
AATTATGGTATTTTTAAGCTGCTTCATTAATGCATCATCAATGCATAATA
ACAACGGAGTGAAGTTACATTACATACACGAGCAACTCATTAAAAATAGT
AAGGATTTTGGACTGTAAGAACTTTTAAAATAATCCCCACATCTAAAAGG
TTTAGGGGGGCGTGAAGAAAATATTTTTGGCGTATCAATTTTAAACCATC
AAAAGGCCGAAGGAAAACAAAAACAAAATTTGATTAGTAAACATTTTCCA
TGTATCTTGATCTACAAATGAAAAATGTTTAGCGTTGGTTTAAACAGATA
TCGCACATGAAAGGAAAAGCGGGTGCCGGCAGACTTACAAATAACTATTG
CCGCGCAACGAAAGGATTCCCAATGAGCACTTCAGCACGCTTAGACGTCA
ATATTTACAAAAGGATAACGACCGTCGCACGTCGTTCACCAAAGAAAAAA
GGATGTTTGTCCTGGTTCCTCGAGAACGCAATGCTGCGGTTGATAAAAAT
AAAGCCGAAGTGCGATTTGTTTAGGACGATCTTCACTGGTCTCTTATTTG
CATTGGCGTTAATTTTGTGTAATTTGTGATAAAACCTACGGTTCAATTAA
AGATAAGTTTCGGTCACGAACTCGTACAATCTATTGTCTTGCTGGCTATT
ACAGGATGCAAGTGTGTGTTTTATACAGGTGAAGTCATTTGATAAGCAAT
GAGGTAGAGGCTTACGTAAATTATATTTTAGGCGTTTTCCAGGAAACGGT
GTCAAGTTAATGTTTGCCTGTTACTGTTTCTGGGAAAGGACACAACCAAA
GTATCTCTTAAGCGCGATATTACTAAATGATTGAAAAATAAAACCTTATC
GATAATTAATTTTTTAATTTATTTTTTTTATGGCCATCCGTTTACTGGTA
TCCGTTAAAAATCTGATTTTTATAAAAGTTGTTTAAATAAAAATAAAGGC
ATTTGCCAAGACAATACGAGGGCCCCACAAATAGTAAAGTATTGATTTTA
AATTGGGCTTGCGGAGTAAATACTTTTGACTGTCAAGGCATTTGACAACA
GCTATCCTCCGCGTTCAACGCTATAACCACATTATGTATTCAAGTCAGTT
CGCTTACCTTGCCATTACAAATAAAACTTTGATGCGATTATAATCTAAAA
CACTCGGTCATCTGGCTTTCACATCAAAATCCATCATGATCAAATGAATA
ATACGATATTTAAGCGACTTGAGCAAACGTGGAAGCCTCTTCAGAATCCC
TAAACTGGTCCTACCTGTGAACTCCTTTGACAGCAGTAAAGGGTGACATA
TTAGCCACATTAAAATGCCACAAGGCATCCTAAAAACATAATTGAATTTT
AACCCCGTCTCGAAAATGTTTTCGAATAAAAAAAAGAGAAGAAGGAAATG
TGAACTCATTATCAAGCATTTAAGGATCGCGTCCCTGGATCTTGTTTTCT
ATCCATGGCACCCCTTTCTGACTCTCTCGCCTTCTTTTTTATTCTTCGTC
TTGATCTTTTAACCCCTAATTTAGTGATCAATGCCGGATTTCATTCCCCA
CTTCAGTTTAGTTTGCCTATACTTCGAATGCAATAATAAAAGGGTCACAA
GCGCACGCGTCTTTCAACTAGAAATCTCGGCATGTGCGCTGTATCGGATC
CGAATTTTTAGCTTGCTATAATATTATATATTCGAGGGACCGGGGCTAAT
ACCATATGGCGTTTATCGTCTTGACGCTCTGACGTGTGTCAGTCTCGCGC
ACAGAAGAACTTTCGTGTTGATTTTTTGGGGTTAATTTGTTTTGCGACTC
TATTAATTGGCTGCGTTTTGTATTCTTGTAGGCGTTATCCACTTAAAATG
GGGGAGCATTTCAATCGAATAACTAAAACTAATTAGCTACCCACAGTCTG
CCTCTTAGCACGAATTAAGACTTTGATCGAACTTCCTGTTTTTGATCATT
GTGGTGTTCGTTCACACATTAATATCAATATATTTCTGAAAGCACCAACA
TTTATTGTTTTCCTTTTAACTAGTTGCATGCGATGTTTAATAGCTTCACC
TACCATATCATGGCATACTGGTCAGTTTAGAATGCTAGACATTTAAAATT
TAGAACAAAATCTCATACCTTTTGGATCTACAGGATAATATGTAAAAATT
ACACTTACAATTTCATAAGTAAAATTCATAACATATAACTCTTGCAATAA
AAAATACCCATATGGAGGAAAGTATCCACATAAATGTTAGTATAAGAATT
TCAGCATATCAATCCGTTGTATAGATGGGTGCCAAAAATACAAAAAAATA
AATCCGTCTATTGTATACGAATTAAACAAAATTTACTTTGAATATACCAC
GATAAAACGTATAAATAAGAATGATTAAAGAAGAGCTGCGAACGCAACGG
ATTGTTGGTTTCGGATGATTCGTTGTCGCTTTCTGTAGTCGAATTGGATT
GTACTTCAGGCATATGCGGCACTGCTACATAGTAAAAATTGAGTTTGATA
TTAACCACTTGTCATGCAAGGCGGCGCTAAAGAAGAACCGCTGCCTGGAC
ACGCAAATGTGATCATGAGCTCTTCCCATTTAATCGGACACGTTGAATAA
AGGGAGGTACACAGTTTTATGCTCATTACATAATTAACTTTATTTNNNNN
NNNNNNNNNNNNNNNNNNNNNNNNNNNNNNNNNNNNNNNNNNNNNNTGGA
AATTGTGAAGAAAAAATACATTATGTAACTGGAGTGAGCCCTGGGCCTAC
CGAAAAATATAGTAAACAAGAAATATGAGAAAGGTAAAAAGAACCAAAGC
TAAAATCATTTTCTTGTAAGCTGCCACAAGAAAATTTCGCACAGTTTGAC
CGATTGAGCACGAAAAACTTTACTGCACTGAAGAAAATCATTATTTCAAC
CTAAAACACTTCAGAAACTACAGATCCAAAATCAGCTTCTGTTTATTCCT
TAGCAGTGTACATACATATAACTTGATAAAGTTTCTTTTTGCTTCTCGGG
GGTATTTGTTACTCATTAATTACGCAGGGTAAGACTAACCAATTTCGGTG
TTAATTTCAAACTTTTATATACTGAGAAAAAAAAAAAGACATGTCATTTA
AGCTCAACCTCCCACTTCTTATGTAATTAAAACCCAAAAGCAAAACAACA
ACGAGAAGTGGGTTCACAAAGCTAATGTTTATTGTGACTTTAGGATATTA
GTTATTAACGAGCTTTTTACATATGTATATTAATGGAAAGAAAACATAAT
GTGGATGAAAAAAGATGTTGCTAAAACACATCTACATGCACATGTTCTTC
CGTTACTGCATTAGGACTAAAATGTAATAAAAATGCAATCTATTCAAATA
GTTATTTTTTATTAAAAGCAAAAGGTGAATACACTACATATTTTAAGCAA
TTGTTTTCCAGGAACAACGTTTAATATACCGAATAAGAAAAGTTCTTACA
ATGTTTAGATCAAACATGCTTTTTATTAGCTCCTAGGAAAACGATTTAGT
TTATCAAAGGGTCTACCAAACATTAATAACAAATCTATATACATATATAT
AATTATCCACTGTAAGAAAACTATCAAACATACTTAAGTAAATTAGAACA
ACTAGAATTACCAAACAAAGTATATAGTCANNNNNNNNNNNNNNNNNNNN
NNNNNNNNNNNNNNNNNNNCTCTGTAATACATATGTTAAATGGTGTATTT
ATTATTTACTTTTGCACGACTTCCTCCTTATCTCACCAGAGAAATTCGCA
AGAAATTTTATCTCAAAGCAGTACACCATTTCATAGGTAATATCGATCAA
ACTCCGCCTTCCTTTTTTACTCATATCACAGTACGCACAAATACAAACAT
ACATGTGTGTATTTTAGAAATATAAATCAATTCCCCAACGCTAAATAAAG
AGTTAAAGAGCAAACAGCGAATGGCAATGACAGAGTGGTTTGTGTGTGTG
GGTATTCGCAACCCTAATATACTAATATATGAACTCTTAAATCGATAATA
TAAGCAGCAACCCCAAGAGTCCCTTTTTACCCTTTTGATGTACAAAAATC
CTTTCGATTTCATCTGAAAATTCATACAAGTATGAGAGGAGAGAACAAAA
AAAAACTCACTCAAGCCGTACACACACGGACGAGCATGGAGCTGAGAATG
AAGGGGTAAGAGAACAAGTGTTGCTTCCCCTTTTTACTTTTACTGAGCGA
AGAGTTCTTACGGCGAAGAGCGTGCATTTGCGATGAGTAAGAAAGAGAGG
ATGTTGGCCCAAAATCAAAATTTAAGCCCCACAGCTCCAAAGAGCGCACA
TCAATGGCAGACGTGATGCAGACGGAGACGGCATTAAAAGGGTTAAAGTG
GGCGACACGTGCGGGCGAAAGAGAGCGAAAGTGTTAAATTGGAGCACATG
CGTGCTGTTTTCCGTCTCTGTTTTGGCGGCCATTTTTGTCTGTGATGGGT
TGGCGCACAGCAATCAAGTACGTTAAGCTCCTTTATTTGTTTTATAAACA
ATTTTTCTTGTTCCTGAACCTGGACAACGTTGGCCAATACTAAAAATTAG
GAAATATAAAACGTATATAGTTTCGGGGTCGACTAACTAGGAAATATGGA
ATATATGTACATATACACACATATTTAAATTTTGTTTCTACTTTTTTTTT
ATATTATTTCGAAATGTGTTATAAATGGTTGTATATCTATACAAAATCAG
CTTTTGCAATTTGATAGCAGTGTCCGGGTTATTGTTTTCGATCAAATCTA
GGACACTCAACGCAGGACATAATAATCGCACATCCTGTGCATACATATAC
TATTTGGTGTTCTGTTTTTGTGGTTTTGGTTTTCATTGTGAAAGTGAAAA
CACAAGAACGGATGCACTTTATACAGCTGATCGTGTTGGTTTCAAAAAAT
TGTGTTGTATACTTGTGGTTTTCTGTTTGAGTTAAGTGTTCTCATATTCT
CCACCTTGGTATTTGCTAAAGGTGTTTCAGACTCATGCAATTTTTGCGCA
TCTTTTGCGTTTTGTTTAATATTCTCACAGGTGTTCTCTGGCTCAGGTGT
TTGGGTTTTGTTTGTTGTCCAGCTTCCAAAAGATTATCTTTCATAATAAA
AAGTCCGCTTGTGGTTTTTATTAATCTTTCTTGAGTATTCGTTACCAAAA
GTGTTTTTCTACCCGTTACCCATGGTGTAAACTAAAAAATAAGCAAGAAA
TTTATCCATCGCACATGTACTAGCTGATATTCGATAAACTCGACTATGGG
GTCCTCTTTGTTATACCTAAGACTATGGCATTGATTTATGGCAAATAAAG
TGAGAACATTTTCATTTTTTACTACCAGTTTTTTATATTCCCCTTATGTA
TGTTTTCAGCCTGCACCTTATTTTAGGCACGCACTCAATGTCGTACAAAG
GTGAAAATATGCTGAGCAAAGCATATGCATATGGCGCATCCTAGAAGAGT
ACCTAAATTCTCTTGGGGAGGAGCCAAGAAAAATTATTATTCGTTCTCCA
AGTGGCGAGCACATGGAGGCAATTGTTGCAGGAAATGAGACATTTGCTTG
AGATATCTTAAAGAAATATTTGAACTTTTTAACATTTGAAATGCAGCAGG
CGCTGAGCACGCTTGTCGGATACGAAATAAAATTAAACAGGGAGGGGGGC
CCACAAAGTAAAAATGAATTGTCAACAAAAATAGAGCAGTCAATTAAAAA
CAGGAATATTATTAACAGAGAGAGAAGTTAGCCAACCTTAAAGACAAAGT
TAACAATAATGTCATACATTTTGATTTGCTTAAATTATATTATTTCTTTG
TAAAAATGGCAGTCACCTACAGACACGAAAACATTCGACTTACGTATTTA
ATCCATAAAAAATGAATCTTTTATTTTCACCAAAGTAGACATATCCGCAT
AATTGTGTTTTATTACGGAAAAAGATTCCACACTCGAAAAAAAGTATATT
GTGCAGGGTAGTAACTAATGCGAGCCCCAACACAGCAATGTGTCAATGGG
CCGTCATAAAAACACTAGAGGCCAAGAACTATCTGCGTAAAAGTAACGTT
TCTTATTGCGCGTGTAAGCAAAAATATTTGTTATTACGTCTGCAAATGAT
TGCATTCGAGCGTATTTTGAAGGGGTATACTAGTTTTTTATTGACTTTAG
GCGTATATAAATTGCGTCCTAGAAGCACAACTAATATCCCTTTTAGCACT
CAGCTACGTTTTATTCCTTGGATTTTATTTCCGCAACTATTTCGAGTTCA
AAAATATTATTATGGTTTCCTTTCTTTATTTTTTTCTTTTCTGATGCGAA
GCAGTCTTTTTTTGTTTACAATGACACTTACCATCTGAAAGTCGCTGTCA
ATCCTTTGCAACGTTACGACAGGATGTACAATGTGTAATGTGAGACGAAT
AAGGAGCTACCAGCGGCTAGAGAAAGTGTTTGTTTCCCACACATGTAAAA
TGAAGACAATGTTGCCAGAATGAGGCCCGCTCTCATACGTCATGGGAAAA
TGTATGCAACGCATTGCAAAGGATTCGATTCACGCACCTATACATATTAT
AGGCATTACAATGCATTTTAAATAAAAAAGGTTAAATGTAAATAACACAT
AGAAGCTCAGTGAACCTTACAGCTCATCGGTTAAATTTGGACAATTAAAG
TCGACACAAAGACTGCCTAGGTCAAGCAATCATTATACAAGGCTTTGTGG
AAGCTAAACGATATCGTATGGTGAACAGTCATAAGATGGTCATTATGATG
GTGCAATGCAACAGCATAGAGAGGATCCCTTACCGGATCTTCATCAATAA
TGTGAAACATGTTGCAAAATCCCAGAGTGTACACTTAAACATTTTTGCTG
GACAATGACGTAAGCAAACAAACGCATTAAGAAACTGACAGGGCGGAAAG
ACAATTAGAAACCCTGACAAAGAATTTACTTTTTCTACTTGGCATGTGAA
AANNNNNNNNNNNNNNNNNNNNNNNNNNNNNNNNNTTTTAAGACCAAGTA
CTAATAAAAATAATAAAAATAGCTGAAGCTGATCTTCGGGAGCTCCTCTT
GAAAAAAAAAAATTTTTTCGCTTACCACTATTTCTCTTAACTGGATCATC
TTAAATTAAAAAACTAAATCTTGTGAGTCTAGACAAACTGTCCATTTCGC
AGAAAAAAGAACAGAGCTCCTCTTGAAAAAAAAAATGTTTTTCGCTTACC
ACTATTTCTTTTAACTGGATCATCTTAAATTAAAAAACTAAATCTTGTGA
GTCTAGACAAACTGTCCATTTCGCAGAAAAAAGAACACCGAAAATTTGGC
TCGAAATTGTTTCTATAAACAAAAANNNNNNNNNNNNNNNNNNNNNNNNN
NNNNNNNNNNNNNNNNNNNNNNNNNNNNNNNNNNNNNNNNNNNNNNNNNN
NNNNNNNNNNNNNNNNNNNNNNNNNNNNNNNNNNNNNNNNNNNNNNNNNN
NNNNNNNNNNNNNNNNNNNNNNNNNNNNNNNNNNNNNNNNNNNNNNNNNN
NNNNNNNNNNNNNNNNNNNNNNNNNNNNNNNNNNNNNNNNNNNNNNNNNN
NNNNNNNNNNNNNNTCTANNNNNNNNNNNNNNNNNNNNNNNNNNNNNNNN
NNNNNNNNNNNNNNNNNNNNNNNNNNNNNNNNNNNNNNNNNNNNNNNNNN
NNNNNNNNNNNNNNNNNNNNNTCTGCGCCTTTTTACATTGTAATATATTA
TTATTTAACATTTTTGGAGTAAGAAGAGGGAAATTGGTTATCAATGAACG
GAAATATGTATTAAGATTCTAATTCAATGGCTAGTCGTTTAGGGATGAAC
GACGATAAAAAGATTGTGAAAAAAATTGTGACCACGGATATGCTAGATTA
GTTTAAACAAGCATTTGGTTTTATGCGGGTATTTTTACTTCTTATTTAAA
CAAACAGAATTCCAGAACATATGTATATCCATACAACCGCAAATAACTTT
CTAATAATACCTTCTTTCACCTTTTTTGCAATATGATAAGTTATAATTAT
AAGACCACACAATTAATTGGAGGAAGTTTCGATTTTGTTTTTCCGACCAC
AAATTTGATCGTTTAATCGTGACCCAGAGAACTGACTACGCGGAAATGAA
ATTTGAATGCTTTACGGGGCGTGCCTCGCTCTGCTATTGTGCGCGATTTG
ACGTGGAAATTAAAGAAAATCTGCCTGCCCTTGATACACAATCGAAATCG
AAAGTTGCCTGGACTCCACGCTGATACCGGAAATGGTTTTTACTTTTATC
GAGCGCCTCTCTGATTTATTTGTGTTTTATGTCCTAGTTACCCAAGTGTC
GGGTTTCTGCTCGAGGGATAAAGACGAGAACCTTCACTTAAGGAACAAGA
AGTGGAAAAAACAAAACTCAACGAGGCATATGTGTTTTCTACCGCATGAA
CTTGTTTTCCTTGTTAAAAACGACAGTCCTCACATTTTGCATGCCTGCTT
CAGTGCACACATTCTTCATCTTCGTTTTTCACCAACGGCACCCTGGTCAG
AAGGCCGGCAAGAGATATCCTGTCCTTCCATGTGCTTAAAATTTGTTATC
CCTTTGCGCAAGATTGAACATATTTTGCGTGGGTACCTTGGGCATCTGTG
ATTAGGGTCAGTTTTTTATTTTATTTTTATTTTCGGGAGCATAGAATAAT
GTATAGGCGAAAATTGTAATGTTTTGCGTTGGTCAAAACTAAAAATCGAA
CTAAGAAATATTCGACCAATCAGTATTCCTTTTGCGTGCTAACACAAGGT
AATTATTCCCCTTTAGACTGGCGCCTTAGAGTAAATAAACATTTAGCTTA
ACCAAATGTCTAGTCATTTTCGGAGTGCTTTTAAAATGATAAGACACCCA
TTGTCATTAACCACACAATGAGGCAAACAGCAACTCAATAACAATAATTT
CAAAATAAATTTCCACAGCGAGTTCCCAAACCATGAAAATTTCTCTTTGC
TTATCAGTCTGTTAGTCTGGACAGTCGATTAAAATTGCAATTGAGTAAAC
ATTACCGGAAATGTACTTGCTTCATTGACAATTACTGACTGACCAGACTG
ACTTTAGGTTATCTTTTTGCTTCTTCAAATTATACCGATTCCCCGTCAGC
TTAGTTACCGTGTGATACTGCACTTATAATCGTATGTTGTTGGTTGACTT
ATGTAACATTGACGGAAAGGCTTAACAAATGGCACATTTTTAAGTGCTGA
GGAACTTGAATAAGATTAAAGACCGTATAAAATGCCTGCACGATCCAAAA
ACTAAGGATACGTGCCCATCCAACAAAAAAAGGACTGCGGTACAGATCAA
AGAAGATTCGAATTCGAAGTTCTATTAGGGTTACACGTACCAATAGAAAC
ATATACTTTAAACTGTGGATAATAAGATCAGTACAAAAGGATACATTGGA
TGAAAGATACGTTTGATAATTTTATATAAAATCACGTAAATTTCAACTTA
AATTGATAATTTATGTAGGTGATGACATGTCAATGTATGTTGCCAGAAAA
ATCGTGTCCACACAAAGTGGAAAAGTATACAACAAAATTGAATGTCGAGT
ATTGTTAATCAGTCGTTAGCAATCATGTACACCAGAATCATTAGTCGAGG
ATTGCCGTTAAATGTCAGTCAATTTAATTTTATCAGAGCAGGATTTATAA
AACTATTTTGGACTCTCTATTAAAATGAAGTGCAGTATAAAAAGTATACT
TTAAATACCCAAATACCTCCTGAAAATTGTGTTTTTGTTAGGTCTAACAA
ATAGAAACACATCTGCTCTTTCAATTTTGTGAAGGGAAGGCAGAACCAAG
CGATGCTCAACTTTATTTCACGAAGAAAAGTGGACGTCTAAAACAACACC
GCATGACAAGAATATTTAACAGACTGTAGGTCTAAGAAATGCCTAAAACT
TTTTCACACATTGAAAATTCTTAAACTACAGTGGCGTTTATTGGGTAACG
TTAAATATCCTGAATTATAAAACCCACTGAACTCGCTAGGTAAAAATTAT
GATTAATGAATCTGCTTCAATAAAAGTAAGCTAACTGGCTGCCAGTTCTT
GTTTGTAATGTTCTCACTGGATTCCCGATCCAAACAACGCTAAAAAAATT
AGTGTCAAGGAGAAAAAGTAAAGATCAAAACCTTGTAACATATAGAATTC
TTCAGACCACACGAAGGGAAGGAGCTACTTTCTTTGGAATCCATAAATCA
TGTAGGTCGATTGATTGACACCTAAGGACTTCCTTTATGTTATGTAGGTG
GCAATACATTTGATTAATTGATTCCGACCAGGGCCTAAAAAGGATTGGCC
GTAAGCAATTGCCATTTGGCGCGCTTGTTGACAACCTATGCTTACAAATA
CCGACTTCAACTCAGGGCCTGGTTCTATGCGTGTGGCCCTTATACCACCC
CTCATCATATCTATAATCGCCCAGCTGTCAGCGGAATATCAATGCAATTT
ATAGCTTCATTTTTGCAAATTTACTCGAAAAATCTCCCAAGAGTTACAAC
GCTGACAGGCAACCGCTGATAAACAAAGGACACATCCAACCACAAACTGT
TACTTGAAAAGCTGCCTATGTGCAATGCGATACTTTTCTATTTTTTTTAA
TACTGGTCATGAGTTTTTGTCATATAACTTTTCTACGACTTCACTTCTGT
CTAATTGCCAAACAATCGTCGCCTGATTATCCTGTCACGGCTCAACTTTT
TTGCGGTTTCCACAATGAGGTTTTGTATAATTGGATTGACTTGCGGACAT
TTGAGTGACATCACATCAACATCTTCATCGCACCTCTCCATTTCTGGCAC
TGTTTTAAAAACACGACTTGCCACAAACGAGCCAAATTAGTCAATATCGA
CCGAGACCTAATTTACTTGAATAGGTTGAAAACGAATAATTTTTCGGGTT
GGTGGCTTAAATATGGCTGTCTTAAAAACTAAATAGACAGTTACCAGCAA
TACTTATTTCTTTAAAAAATTATATATTTTACTAATTTGCATATAAGTTA
AATTACACAAGTTGATATATATTGATATATAATTAAACATGAAACCCTTA
AGAAGTTGGGCATTGATTTTTTTATTTAGCGTATATTAACTGGGACTTAT
ATTTCGTGGGTAAATCTGCCATCGTATTCTGTCGATATCTGGTTGCCATG
CCGGTTTTTGTCCTTCCCCGCATTTTAAACACGCTTGGAGCTTCTGACAG
TATTATTTGAAAAATAAATAGCTTTGGTGCTGATAACAAACTGGTTGACT
AAATGCGCTCCGGGTGCATTGTACGACCTACTGATAAGCCTGGCAAAATC
CTTGATCTTGACGCTGCGTTTCAACTCGCAAATTTATGCTGCTGAACCAA
CTTAAATGTTTTTTTTTTACGTATTTTTGTCTAAAGCGTTTAGCTTAGCA
TAGTGCAAGAAACAAAGATTGATAAGAGCCCGAGTTCGTAGCGAAAAGTT
GCGCGTCGAGCCCAGCGGGCAACGTTTCTGATATGATAAGAAAAACAGCA
TCGCAAAAAATTCAAAATCATTTTCCAATTATACATCTGGGAGTTAAATT
TAAATAAACAGCAAAGTAACAATGGTGGAGTGTGCACATCAAAAAATGTT
TTACAAATATTCAAAAAGGAACTCCACGTGAAAGGTAAAAAAGCAGCATT
AGTTATTGGAAATAGTAAAAACATAATAAAGCAAAAACATTTATCGCTTT
TCAGAGGCCAGGACACCATTTTAAATTTTTTGAAATAATGGAAACAGTAC
AGAAGCATTCAAGTTTTTAAATTCTTTTTAATTATGGCATACGAATTTAT
ATTTTACATATGACAAAATATGATTTATATATGATTATAATAATGATAAT
TACGATTAAATATGTAAATATTATAAGACTCAGGTAATCGTCGATGCTTT
TTTACTTTCGACCAAAAGTGCTCCTACCGATTATTACGGTTTGAGGGATT
TAATCCACATGTTAATCAAGATATGCGGAACTGCGGTTTTCCTATTGCAC
CACACACGCAAAGTATCCTAGCGCCTAATGTGGATCAAGTCAAATCGGGC
TCCTAAGTTAACTATAATCCCAGCTTAATCACTGGATCAGTAGCTAAGTA
GCATTTTCCGGAATGGAAATATGGAGCTACCTGCTTAAGTCTACCGATCT
TGACAACTGTTTTAACTTAATCGTCATGCATGGTCATAAAAAGCAATTTG
CTACAATTTATATTTTCCTATGCTTTTACCTCTTTAGAGCAGATGGGACC
TGGATTAGGAAAGAAAAAATGTTACGTCTACCTTCAGAAACGGATTAAAT
TTTTTCAGACAAATAATCCAGCCTTAAGCATGGTGATTAAGCTTGATCCC
CTACCAAGGGGCGTAATATTGACGGATTTTCCTTAAATCCCTCGGTTAAT
CTCCGGCTTAGAGCGCGACGCGTTTTTTTCGCGACTCCTTCTGCATTGTT
TTTTCACTTTCTTCAATTCGCAAGAAGGCAGGCCTAAGAACCGAATGAGG
ATCATAATTATGGAATTCCTAAATACACTAAGGAGGGCAGTCGACATGGC
GTTGATCTACCTGTAAGCGTGGGTTCCGTCTTTGCCCCTTGAATTCGAGA
CTCTCTGGTCACAGGTAGTCAATATTCCAGCCTTGAGATCGTCGGCAATT
AAGAAGTCAAATTTCACTTAAAAACAAAAAAAATGTCAAAGGAAAAACAA
TGCAAAAAATATGCGTAACTGAACTAAATCCGGCTTAGGATTCTTGCATC
ATAAACATGGCCAGGCAGCCTTTAAAATTTGATCATTTGCATGTCACTCT
TGCACCGTAAACGAAACCGCCACATAAGTTGAAACTCAGCGTTATTAGCT
ATCTCACTCTTTCGCACCACTTTTTTAAAATTTTGACTTGTCTTTTTTAC
GAATGCAAAGGAAAGAATTTTTTACAAGGAAGTACTTGTGTACTTCCGTT
TTTTAATGGCCAATTTTATTATTAGACTTTTTACCTGCTATTTATTATGG
CTAACAAGTTTTTTAACTTTCCGAATCATGGTTGTTTTAAAGGTCAATAA
TCAACATCTAGAATATAAACATTTTTGTAAACGCTCTTTCAAAAAATATT
AACTACTCAGACCATATCGACGTATAAAGTTAACGTTTAGGCAGAAATTT
TTTAGCAAAAGGTATAAGTCTTATTTATTTTATAGAAAAAAATAGACACC
AGAAGAATATTTGACAAGGACAAGTAGGCGTGGATATAAGTTCAACCGAG
ATTATACATATATCCCAATTCCACCTTTTCTCTTATTTAAGCAATTGTAA
AATTATACTCATTACCGGCAGGGCAATCCAAGTTCTTGATTCTATCATTA
TGATTACCAGATGCGCAAGCTGCTAATTCATTCAAATTATATTTCTTTGG
CATCTTCTACATATATTAACCCTTACCCTTGCTGTGACCCCGATTTAAAA
AAAGCCCTGTGTTAATGGATGTTATCGTCCTAAAAATTGTTGAGATTTTT
CAGATCGTTACCGAGGGTAACGACATTATAACGACAAAATATGTGTTCTT
TATATACATATGTAAACATAAAATATCTAAGAAACACTTCAACGGCAAAA
CTGAGTTTGAGTACTTCCTGAGTTCGTTCAAAAGGGGTTTTCCATCGCAT
TCTGTATTATATTTAAATAGATCTAAGCCGTTCCATGGCAGCTTAAGGTT
GCGTGGATTAGGACAAACGATTATCGACTGGTTAAAGACAAACGGGAACA
AAATTCAATCCTGTTCTTGATACTTTGTCAACGGATTAAATTTAAATCAG
AGGCTCATAATACCTTATTACGTACTGCCTAATCTTACCGTACATGTGGT
AACCGCTATTAACGTAACTATCGTTACTATGGACTGACCATAAATAAAGA
AACCAAACCCTCAAAAAATGGAACAGAAACCCAATCGAGTGTTACAAATT
GCTAAAAAAAAATTGTGGGCACACTTATGGGATGTTAAACAATTAAAAAA
AACCCTATCGTACCCCTAGGGATGCTTCAAATTACAACCGTTGCATCCCA
TGTTTTAGGGTTTTACTTTCAACTTTATTTCCGCATTTTCCCCTTTTTTT
ATTGAACCATTATCCCTTTGTCAACAATCCTCGTTGTCACTCCATATATT
TGCTCAATAACTGATCTCTTCTTTCACAAATATTATAGTTATAACTTTTT
GCCAAGCGCATGGTTTTTCTTAAAATAAAGCTAAACTCGTTTAAAATATT
AGTTGGCCGCATCTTTATTAATTTAAAAATTAAACATGTAAAACTATACA
TCAATATTAAACAAAAATAAATTAAATATGGGAAACAAATTATGCCTTAT
AAAAAAAAACTGAATTTGTTGACCAAGGTAAGTTCCCCTATTTCGGACCT
TATCAACGGCCACGACCATACGCACTGCACTACGCACTACTGCCCCATTT
ACACAGAAATCGTTGGTCCACTTTGCCAATCTAAACCTAGTCTACCTTTT
CTTTTACTCGCTTTGATAATAGTCTGGTTTAGTGATTGTCGACAAAGTCA
TGAAAGATAAGGCCCGGATCTTAATAAAATCAGTTGAGCTTCAATGGATT
TTTAATATCAAGTCATACACTGCTGCTTATCACGCAAACAACCCAAAAAA
TTTTCTGACTAATCGCAGAAACCTAGGAATTGTCTGACGATGTGCTGAAA
CGGCTCAGCTCAGCCCGAAATTTAAGAATCTCTTATCAATAGGGTCATTT
TAAAGCGCTGTTCTTGCATATTGTTCAATGCCTTCTGCGAATTTTGTTTT
GGTGAAAATCTTTCGATGAAGTCGACCGTGCTCATGCCATGACAAAAGCC
ATTCTAATTTTACGTAACGTTATGCAGAGCAAGGATATGCTGCTTTTGTT
TGGTTTCACTTTCTCAAAATCCACGGTAGTTCGAATTTACCACCCGGCGA
GCTCTGAGCGTCCTTGGCCTACCTACAAAACCAAAAATACCGATCTACAC
ACATTTTCAGCATAAATTTAGCACAGCATGTCCTTGCCATAAAAATCTAC
ATAAAACCATTTAAAAGTCAATCCGCAAAAGTCACAGAAGACGTCCATGC
AAGCAGAAACATTACAACGCTCTCTAACCGTTTTTTATGATGTTTTTTCC
TACCTGAATGCGTTTTTTACTAGTTCCTTTTTTACGATTTCTTTTTTAGA
CGTGTGCCAATAATTAGTTAGCCATTAAACTGAACTTCCACTTTTTTGAG
ACTTTGCTCAACAGGCTACAAGCGAAGGGAAAAAACTCACTCAGTCTAGC
TGGTAAAAAAAAGTCGACCTTTTTTCTTGCTTTGTGCACTTCTTATGCCG
ATGTTTTGTTTACTTCCTGTTCACTCTTACAGCGCACGCTTGAAATTCAA
CCCCGTCCATGACATCTCTTTTCGTGACTTTTGGCTCTTTTGCTCTCGCT
GTTTCCCTTTCGCCCAGTTCTCTATTGGCGTTCATCCCCCTTATCCAGCT
TAGATAATTTTTATAACTCGAATGTAAAAAGGGGAAATGACCAAGACACA
TCTGAGTGAGTTTTTTTATACGTTCCTTAGCTACTTTGATAACTCCTACG
TGATCTTTATTTGGAGTAATATTCCCGCAAGTGCAGCTTTTATGAAGGCT
CTATAAAACACAAGCGGAAGTGGTCATAGGTATTAAAAAATGTCCTTTAA
TGGTCAACACATAGTTTTGATTTTTTATGTTTTATGACTGACTAGAAACG
CACAGGTCATAAAACCCTCTTCTGAGCGAAGATACTTTTCAACGGCATCC
TATGTTAAAAAACCTCATCGTCCATATTGGACTCCAGCAAACTAAATGTC
TTCGGCATTGAAAGGAACTGGCTGTCTCGTTCGCACTAATTTGCATATGA
AAAATCAGCACTTTTAGGTATAAAAAGGAACCGATGAAATCCACTCACTC
AACTCAGAGAAGTACCCATTTATACTTTACCTGCTTCGGGCTTGGGGATC
GTTTTTCGCTTTCGCCGTGATGGTTTCCCTTCCTGTTTGTACGCGTATTT
GCGTGCGTGTGAGCGGGAGAGCGCATTGAGTCCCGGTGTGCGTGCGTTCG
AGGGTGAGTGAGACTCTTTCGCCGAGACAGAGCGTACTTATAGTTAGCTC
ACGCAGCGAATTTGTATCAGTCGTGATTTGGCTCTGTCAGCGAAAGGAAC
AACCATTTGTTGTGCCACACACAACCGCGAAAAATATAATCGAATCAAAT
TTCAACTACCTCATTTTGCAAAATCGGTGAACTTTTAGAAAAGGAAATTT
TAGTGAAATCTCTCTACCTCAAAGTACAAAAGTGCGTAAAAAATTGTTCA
TATCCCTGAAAGTGCACAATTTGCTCAAATGAAATCTGTTGTCTAAAAAA
CTAAAGCTACAAAACTACTAAGGCGAATAATTTAAGTGTTTGCTGAGTGG
AGTAGGAAATTGCGCGAGCACACAATTATAAGCACAGGAAAAATTTATTG
ATGTCCATATCAATGCTTCAAGACGCACAAACGCGAAGTAAGTATAAGCC
AATATTAAAATATTCGGCCATTTTGTAAACTGTCTAGAAGTTATTGTGTC
TGATCACTTCCTCATTTAGTCCTTTAAATACGCATCAAAATCAATATCAC
TATAAGACTTCGTAGTTGACGTCTTAATGGCTTTAAGATAGCAAAGACAA
ATGTAAAAAATACAAAACACCCATGTACACACACCGATCAGTTAGACTGT
GTTTACACGTTTAAACAGAAACCCGGCACTTAAGCCGTTATCGACCAAAA
CAAAAGCTAGTTAGGCGCATATAAAGAGCTGCCAAAATACTAAGAGTACG
GAGAGCACGAAACTTTCTCTCACACATCTAACATATGTTAAATTGTCTGC
TCTTTTAAACCGTTGCTCTTACGAAGAGGTCACATCAGTAGCTAGACATT
TTCAAATTATATTCCTTTATTATACAGTCAACTAACTTATGATTTCCTTT
AGCCTTAGCTGCTGCATTAGCTGGCATAAAACAAGAGGACGTCGCTCTGG
ACCGTTCCATGTCGCTATCGCCTCCCATGTCGGCCAACACATCAGCCACA
ACCGCCGCAGCGATGTACCCAGCTATGGGTCTCCAACAGGCGGCAGCTGC
CTCAGCATTCGGAATGCTCTCACCCACCCAACTTCTGGCTGCAAACCGTC
AGGCTGCTGCATTCATGGCCCAACTGCCCATGAGCACATTGGCTAACACG
CTCTTTCCACACAATCCGGCGGCTTTGTTTGGGGCTTGGGCTGCCCAACA
GACGCTCCCGACCCAGGGCACGCATTTACATTCGCCGCCCGCCAGCCCAC
ACTCGCCGCTGTCTACGCCTCTAGGCAGTGGGAAGCACCCGTTAAGTTCC
CCCAACAGCACACCCCAGCACCATGAGCCAGCGAAGAAGGCTCGAAAATT
GTCGGTTAAGAAGGAGTTCCAGACCGAGATCAGCATGAGTGTAAACGATC
TTTACCATACACCGGGAGGCCCCATATCTCCGCCCTCCAGTGGCAGCTCG
CCCAACTCAACGCACGACGGAACGGGTGGCAATGCTGGAGGAGTCGCTGT
CTCCAAGGACCCATCTCGCGACAAAAGCTTCACCTGCAAAATCTGCTCAC
GCAGCTTTGGCTATAAGCACGTGCTACAGAACCACGAACGCACCCACACC
GGGGAGAAGCCTTTCGAATGCCCGGAGTGCCACAAACGGTTTACTCGTGA
CCATCATTTAAAAACCCACATGCGTCTGCATACTGGAGAGAAGCCATATC
ATTGCTCGCACTGCGATCGGCAATTCGTTCAGGTGGCTAATCTTAGAAGA
CATTTGCGAGTACACACTGGCGAGCGTCCCTACACGTGTGAAATCTGCGA
TGGCAAATTCAGTGACTCCAATCAGCTAAAGTCACACATGCTGGTTCACA
ACGGCGAAAAGCCGTTCGAGTGCGACCGTTGCCACATGAAGTTCCGACGG
CGCCACCATCTGATGAATCATAAGTGTGGCATTCAGTCGCCGCCTACTCC
AGCTCTTTCACCAGCCATGAGTGGAGATTACCCCATGGCAGTCTCCGCAA
TGGCTATCGAATCATCCACGAATAAATTTGCGGCAATGTGTGCCAACTAT
GGAGGTTCGGATGAGTCGGTCGACATGGAAAAAGCAACAACGGAAGACGA
TGGTCCATTGGATTTGTCTGAGGATGGAGCCAGCTCTGTAGATGGCCATT
GCAGCAGCATCGCACGGCGCAAGGCCCAGGACATTCGCCGAGTGTTTCGC
CTACCTCCACCGCAAATCCCTCACGTACCCAGTGATATGCCTGAGCAAAC
CGAGCCAGAGGATTTGAGCATGCATTCGCCCCGCTCGATCGGATCTCATG
AGCAAACCGATGATATAGACTTGTATGATTTGGATGACGCCGCTGCTCCT
TATATGGGCCATACACAACATTAGGCCAGTACCATACCTAATTGTATATA
GCCATAATCAGTTTTCATTAGATGGAATTGACTGGCATTTATTAAAACAA
AATTTAAAATTTTGCTATTTCGAAGTGGGAAGTAAAAATTGTTGCAACAG
GAATTTAATGATAAGTACAAGTAAAAAAAAATCACAATACATACGAGACT
AGAAAAAGATTAGGACATACACAAAACAAACTCTAAAATTGTACAAAGTA
AGCCCTGCCATATGCTTGTTGCCGCCAAACCCCACCAAATCAAATCGAAA
ATGTCGTGCCATTCTTTACCTTAAGTTTAAATTATATTCTTAGGTTTCAA
AGCATCTTAAATTGTACATATTCATCTTACGCTGCTGCCAATTGTAAAGT
AATCGGCGCTCTAAAAATGTATTGTAACAGAAAATGAAAAGACATGGTTT
AATTAGGAAATCTATAAANNNNNNNNNNNNNNNNNNNNNNNNNNNNNNNN
NNNNNNNNNNAAAAATTCTTTGAGAAAACAATGCCAATAATCTTGAAATC
AAAACTAACTTTAAGTTAAATAATAAAAAAAAAACATCTGTTCGCTAATT
GTTTTGTTTGCATTTACTATTTAAAACTATTATTATATATAATAACTGAG
TTAATCCTGTTTTTTTAAGCTCGTTCTAAATATATTGGCTTTTATATTTA
TACTTTTATAAATATTTGGTTCAATTGCTGCTGCTTGNNNNNNNNNNNNN
NNNNNNNNNNNNNNNNNNNNNNGTAACGTTTATATTTAACTGTTTCGTTT
TTTATTTGTAAGATTACATTTTAAACAGCGTTCCCGCAGTTTATCTTAAT
TTTCATCCATTTTTAAATAAATATTTTTATTGTTGCAAACAATAATATAT
ATTCCAAAAGCATTACCTTAATGTAGATCAATGCGTATCAAAAGTATGTT
AGTCCCATGTATCTTAGCACTCGTAACTATTAGTTTTAATTGTAAGACAT
GAACCAAATACACAGGAAAAAAATGCTATAACCAAATACCTCCAATACCT
CTGTATCGAAATTGTTGTGAGCTGAACAGTATATACATTCAACAATTTGG
CAATCGTACAATTCAACTGAATTTATATACAACAATTAGAAATATAAATT
ATGATGCAAAAACAATTTATATGTATGTATTACAATTTTGATGCATATTT
TAAAGGACCTAAAATAAGAAATCAATTTTGAATACTAGGAAAATTTGATG
TAAAAATATTTAAGGTTGTATATAACAATATAAATGTAAACTTTAAAATA
ATTTTAGTGCAATTTTTGGTTCCATTCTTCAGTAAGCTAACAAGCTTACT
GCTTTTATTTCAAAACGTTGTAAAGTCATAAAAATGCAACAAATTAATAT
GTAATTTTCTTTGTTCATTCAAATGTATGGTATACAAGTTCCTCAAGATT
AAAAGAATACAAAACTTATAAACTAAAATAGAAAGTGCATTATTTGAAAG
TCAGCGCACGAAAGACCTCAAATACATATGTTTCATATTAATTGTGTACA
GCAACACTCGACGTTAAAACCGATAGATATAATTAAATATATAAAATCAC
CACTGTCAATTTTTATGTAAATAAACTATAACCCTTTCTGAGGCTAGGGA
TGTGCAATGTATCCAGAAACAAGCCGTATTTGTGTTAATTTTTGGGGTTT
TTATATTTAAAACCCTTATAGATATACATACATACAACTTGTAAAAAAAC
ATTAGTAAACATAAGCTAGAAAATTTATATTATGGTACATGATTGCATTA
GCTATGTCGGTCGCGCATACAAAAAGTAAACAAAGCTGTTACTTTTTGTT
ATAACTATTCTTCTCTTGTTTAATGTTCTACTTCCAGGCGTTTGACCTTT
ATGCATAAGTTTANNNNNNNNNNNNNNNNNNNNNNNNNNCGAATAACTAT
TTATTACTTTAAAACCCTAATATATTATGTCAAATATAAAAATGCTATAT
CTGGGAAACCAAAAAANNNNNNNNNNNNNNNNNNNNNNNNNNNNNNNNNN
NNNNNNNNNNNNNNNNNNNNNNNNNNNNNNNNNNNNNNNNNNTGTGTTTA
ACAAAAATTTGTTGTACAGATTCGTGAAAAAAACAACCCCGCTATAGGAA
AATTAGCCACAGCTTTCTTCGATTTTTCGTAAAAGCGAAACTGGCAGCAT
TACATAAATTTTTAATTTATGCAAACGAAGCCCTTTCGCATTATTTTACA
TTTGCCACAAGACGCCCCACTAATGCTGTCGCCACGTTTCTCCCCATGCC
CAGCCCCTTTCGTCATCCCTTCACTGGAATTTAAATTTACGTCTGCAGGC
AACGGCAGCAGCTGAGAAAAAACGAATATAAAAATCGCGCCGCGCAGTCA
GAAAATGTCACAGTGTTTTTTCCATTTAATCTCCAGAGAGAGAGAGCAAA
CATCTACAACGCTATGAAAGAAAGTCGATACTACCCACTCATACCCACCG
CCTCGCGTTCAACCTTCCCGCGGAACTGACGCCTTCTCTTCTTTGTGCCC
CTTTCAACAGCCAAAAAAGGCTTCATCCTGGCAGCTCTCTATATATAAAA
TGGTATATACGAGTATTATATAAAGAACGTCTTATGTACTTACATATAAA
AAATGGTCTAGAAGAGTGAGACGCAGGACAAATGCTCAAGCTTTGCACTG
CTTATTAGCATTTCAGCCTTTTTTCGTTTAGAGCTCTGTAAACATACTCT
GTGAGCATACACGAAAATAAAAATAACTTAACAAGTAAAATGCGGTACGT
AACGATATCCAATACAATTTGTACGCCCCATTTAACTTATAAAAGCTAAT
TACGAAATAAATCTGAAGAAGAAAATATATTCTTGGTAACTATCGTTTTA
AAGTGTAGGTATATTATTCGGACCCCCGATTCATACCTACCTAAGCTTTT
TTTCAAGCTGCCGAGTAAATGATTTGTTATGGGGGGTACAAAAATTTTGG
GTTGTCAAATGAGTTTACGAGTGTTCGGTTGTTGAAATATTTCACGTGCC
GCAAAAGAATGAAAGTAAAAGGCATGCAAAATGAATTTAAAGGCTCCGCC
GGCAAAGAATCGCCGACGCACCCAACTGTCGCTCATTATTCAAATTGAAA
AATTATAATTTTCACCATCAGTTTGCAACGTCCGAAAATGAGGATAAGGA
CGAAGACTTCTGCTCACAAAATCTAGGCGCCCATCCAAGCAAGGCATTAT
AACAAGCTCCCTAAAGGTAAACGGACAATAGATTGAAATATGGATTGTTG
GTATAGGGTTCACCTCAGTGTTCCCATTATTTGACAGCCTTGGTCTATTT
CTTGAATNNNNNNNNNNNNNNNNNNNNNNNNNNNNNNNNNNNNNNNNNNN
NNNNNNNNNNNNNNNNNNNNNNNNNNNNNNNNNNNNNNNNNNNNNNNAAT
TTAAGCGATTTGTGTGCGTCAGAGTGTTTGTGACATTAGTAAACAAGCTT
GCGTCAATGTAGCAGGAATCTGCATACCTTATCTCATCTTTCTTACGGAC
GGNNNNNNNNNNNNNNNNNNNNNNNNNNNNNNNNNNNNNNNNNNNNNNNN
NNNNNNNNNNNNNNNNNNNNNNNNNNNNNNNNNNNNNNNNNNNNNNNNNN
NNNNNNNNNNNNNNNNNNNNNNNNNNNNNNNNNNNNNNNNNNTTATGGAT
GTTTTTTTAATGAAGCTCAGCTTTCATAGCCCAAACTTTTTCAACTGAAT
GGTTCTATAAATCCTAAAGTTCAAATCATGTGAATTGATACAACTGTATA
ACAAACTCTATTCCTGTAATTTAAAATTGTTTGTTGAGATTTAACGGCGA
GTTTTTACGTAACATTTTTATAAATCTTGCTCACCTTTTACACCAACAGA
CCATGGGACTACCACCTAGGGACAAACAAAATGATTTAACACAATAGTAA
AAAGGAACAAAACAGCCTAAAGGAATGCGAAAAACACATGCGAACGCCAA
GGGTCAGTATAAGCCAGCAGGACCCTAGCAGGTCATGCAAATGTAGGCAA
ACGCAATTAGCAAGGGATCGGGATCAAGCATAGCAATCTAGCAGTGCCCC
GCTTACAAATGAATTCCCGCAAAATGGTAGAATATGAGTTAGGAAAAAAT
TACCTCATCTCTTACATACAAATGGTACATACCAAGAGAGTGGGTGAGCG
CAAAACACTCATTATAATTTTACAATTCTACTCATACTAATTTCGCTTGA
AATTTTCGAGATTGGCCCTGCTCTTATCAAGTACAAGTACACGTAGTAGA
AGCGAAGAAAGGGCAAAAAGAATAACGGCAAGAAAAAATGAAAAACAACC
CTCTCAAACAGGACAGCAGCGACTGCGAAACCGGCCGCGGCGTCGGCAGC
AACGATAACGAAAAACTCATTTGCATACGAAGTGCTTTCGCTTTCTCTCC
TTACCAATCCCTCCAATTCTTTATTTTGAAGCATGGCGGCAATAGGCCAC
CTGCGTCTGTAGAAAAGAGAGGGTGGCCACTTTGCGTCCCTGTTGCACCT
TTGCCTTCATATCAAAGAGTTTAATCCTGGAACAACGCAGTCACAGTCAA
GAAAAGCGTCGACCTGGAATGGGGCAAAGCTTCCTGGCTTTCGGCTAGCT
CGCTGAAGCGCTTCCTTCGCTACTCATTATCAAGCAGCGAGCGTTAAACT
CATTGAGACGTTTTCATCTTTGCTTCCCATCGCCCAACACCCCCTGCAGC
AAAGCTTTTCCATGCTAGCAGCTCTCAGCGGTTTCTCTGACTCATTTATA
TTTTTCATTTTAGTCTCTCAGATGTTCACCGAAAGCTATGTAGAAGCAAA
AAGACATTTTTCCTTAACGAAAATTACGAACAACCCCTTTGGAATTAGAT
GCAGAGAAACGAAGAAACAAATGAAGCCAAGGATTGAGTAAAAAAAACCG
TCAGCGTGAAAGCTTAAGAAATGAGCGTATATTATTCATGGAATTAACGT
CGTACGCAGGAAAGGCAAAGCGCAAAGACGGGTAACTTTACATGGGATTT
TTAAACATTCGTTTAACGAATTCAGTGGTGTACTTGCGAAAGGCTTTAAA
ATTTCCGTTAGAAAACTCTCGTAATTTCGACTATAAGCCCCAATGCCAAG
CAAGCTATGAAACATTTTTCGAAAATCTTCCGCACATATGAACTTAAGCG
TTTTTTATTCACCCTCCAAAAAAATGTTAACCATTTATCTCCTTTTACAC
ATTTTATTAACCGTGCTAAATAACCATACTGCTGATTGTATAACAAAGGT
CTGGTGAATACATAAACATTAGACAAGTGAATTACTTCCGCCATAACACA
TATGTTTTTATTTACCACAAATTTTCGGCAATTTCGGACAAATTTACATG
CATAACCCGCCACGACTTTGACAGCGGAAATGCCAATTTTCCAACAATGA
CGACGAACTGCACACGCGATTTTCATGTGGTTTAGCATTTCTATTCCCCC
TTGGGAAGGTCGTGGACCCTTTCTTCCCCTTTTTTTTTTTGCAAAATTTG
TTTAGAAAAAATCAAGTGAAAAACGTTTGAAAATTATATGCGTGGTGTGG
TTCGTTGACGTGTCAGGGAGGAGTGTGGCTTGTTGACATTTTGTGTTCCA
TGGAAAGTGAGCTATCAACCAGATATCATTCACTACACACACTCGAAAGT
GTTTTGCGTGTGTGGGCGAGGGCGTTTGGCAACTGTTGATACGTCTTAAG
CGATTTGTGTGTGTTTTTTTGCCGACATTTACATTCGGCGGGTGCTTTAT
TTAAATTATGAAAACTGCATCTTCATGGGAAAAGAAATGAAGGCGAGTGA
AAAAGTTCATAAAAAGAGGTTTTAGTTCGGTTTAACAATTAATTATAACC
TATATATATATATGGGTTTTAGATGATGTTGGGCTTTTTTGGGGTTGATA
CTTCATAAGCAATTTGTTGTGTGTTTACATTCGCCTGGTCCTTACGACAA
CTGTAAAATACATATCAGAACGCTCATGGGAAAGGAAATGAAGGCGAGTC
AAACCGGTCAGTTTGAGATACATATGTATATATGTTTGGTAACAAGAGGT
TTCAGTTTGGTTTCACAATTTAATTATAACCTATATATGTGTTTTGGATG
GGATTGGGCCAAAAAGGATTTTCTAAAAATCACTTATTAAATTTTGTTCC
ATTAAGCTTCGTATCGAATGTCTATCGTCCTCGTATGTTGTTGCGAAATA
GTCCTAATGGATTTGTAATTCGCTTATAAAATAAAGGTCGCAGCTTAGGT
TGTGCAACTTGCGAATTTCCGTCTGTCTTTCAGCTGTGTACGTCACTAAA
CGTAGTGCAAAAGAATTTCCAAAGATGTCTACTATACAACATGACAACAT
TTATCAGCCAAATGATAGAAATAATATAATCGGTAAACCTTACAGAAGTT
GTCATCAGAACTTTTGTCTGCAGGAAGTGTGATCATCACTCGCCAAAGAG
TGTTTTTGGTAGACAAAAACTTTAAATGAGTAACTGAATATGACTTTGAA
TCAACATCGAAGCCTAACACGTAAGCGCGTTGTTCAATGGAACAAGAAAA
AATATGCGCTCAATAAAACCCACTTTATTTTCGTCTGAAGGATTCACCAC
TAAATATTTAAAACGCAATTAAACATTGTAAAGAAAAAAATTTTAATTAC
CTTTCACATCCGTCCAAGTACCCTGGTATAAAGCAGGACTTGACGTTATA
TCCTTTTAATCAGATGACTCCCTAGCACAACAACAAGGAAAACATTAATT
AAGACACAGACAAGCCCATAACCAGGATGTTGGCAACGAATAAATGAATT
AACAACAGCGACGACTTTGCATAAATGAAAGGATAATCAGCCTATCAACA
AAGCCAAAGACCGAAGGCACAAAATGGCGTGCAATTAACGTGGAAATTAC
TTTGTTTGACACTCAAATGAAAGCCAGCATTCTAGTGGGGAGACAAAAGG
CTTTGCTGTTCACAATCTGGGTTGGCTGAGGGTTAAATTAGCAAAGGACC
CAAAATGAACACAGCAAAGCACAGTGCCGCGGGCATAATTTAATATTTCC
CATTAAGCGCGACCAGTAATGAACGAAGCAAAGGCAACTCTTGCACTGCG
CAGACTCTCCCAAGGAAATTGAAGAGCTGGACGTCTCTCTACACCCGTCC
CACCCAGCCGTCCAAGACGAGTAATTAAGTTTATGCGAAGTACAAAATTA
AATTTCGTTTGCCACCCCTTCTAAGCCACCCCCTTTGCGGCATTGGGGTA
TCTTAGCTTTCATTTTGTTGCTTTTTTTAAATGCCTTTTGAAGTATTTGC
GTCCCTAGTTGGCGCCCTTCGTTTGCCATAAGCATCTTAACGGCATCATT
TGGCTCTGGGTTGCGCAGGTGGCCACGCAGTTTTTCTTAATGTACAAATT
CTTATCAAGGTGGTATTATAGATACTGCGCGTAAAATTTGACTGAAGAAC
CCCTTCTTATAATTTTTAATTGGACTTTGAGTACACATTATAACAAATTT
CTACCTTTTGTATTTTTGATGGAACAAAGAACCGCATGCAGTTTATTACA
AATTGTAATCAAATGCAGTAGCAAAGAGTTAAACAACAAATTATTTCTGT
TTAGTATAGATTAGTATAAAATGCCTAACACACCCAGGCATGCATAAATT
AATAGCTAGACCAAGGCATATTTTGCAAATTNNNNNNNNNNNNNNNNNNN
NNNNNNNNNNNNNNNNNNNNNNNNNNNNNNNNNNNNNNNNNNNNNNNNNN
NNNNNNNNNNNNNNNNNNNNNNNNNNNNNNNNNNNNNNNNNNNNNNNNNN
NNNNNNNNNNNNNNNNNNNNNNNNNNNNNNNNNNNNNNNNNNNNNNNNNN
NNNNNNNNNNNNNNNNNNNNNNNNNNNNNNNNNNNNNNNNNNNNNNNNNN
NNNNNNNNNNNNNNNNNNNNNNNNNNNNNNNNNNNNNNNNNNNNNNNNNN
NNNNNNNNNNNNNNNNNNNNNNNNNNNNNNNNNNNNNNNNNNNNNNNNNN
NNNNNNNNNNNNNNNNNNNNNNNNNNNNNNNNNNNNNNNNNNNNNNNNNN
NNNNNNNNNNNNNNNNNNNNNNNNNNNNNNNNNNNNNNNNNNNNNNNNNN
NNNNNNNNNNNNNNNNNNNNNNNNNNNNNNNNNNNNNNNNNNNNNNNNNN
NNNNNNNNNNNNNNNNNNNNNNNNNNNNNNNNNNNNNNNNNNNNNNNTAA
GCGCATTTCGTGATGCTCGCTTTCTTTATTATCAACTTCAGTATGGCATC
TACTGCCGCACTCATCAGAGCTAGCACGCTTCCAGTTCAGAGTTGTGCAT
AAATTAAATTAACCCCTATCAAGGGGGAAAAAACGACCCCCATGTCTGCT
TCANNNNNNNNNNNNNNNNNNNNNNNNNNATCCACCTTAATGTATTTTGT
GATTAACTTTTGCTTTGCATGCAAGGCTGCGATTTTTTTTACCCCTTTGC
TTGTTTTTGAATTTCGTATTGCACTGCTGTAATTTTATTTTCTATTTCAA
GATCTTAAAGGTGAACATAAATATTTAAATGCTTTTCTTTTGACGTAATA
ATATATAGTACTACTATTATTATATAAAACATGATATAAATCATCTGATT
TACTAATTTGTTACAATATTATAATTTGCATTGTAAAGGGTTTTTAAAAT
TCTCTATCAATAAATTAATTATTTTCGTTTACTNNNNNNNNNNNNNNNNN
NNNNNNNNNNNNNNNNNNNNNNTTTTTATTAGTACAAGTGCTTTTTACCA
CATCAGTCCAAATTTTTCAGCTTGAGCACATGCTAAAGAACCCACGTTTT
TTTTTTGCGTTTTACCCTAGCTCTTTTACCCGTTTAACCCTTACAGAACA
TACTTGAATATTCACTTGTAAATTAAAAAAACTGTACCAAAAAAATGAGG
CATTTGTGTTTTATGCAGAGATCCTGATGCCGACAGCTTTAGGGGTAAGT
TAAAACTTGATTTTCAAGTCCTAACAGAAACACAAAGCAACAAAATGCAA
ATTAAAAGTTGTGGAAACCCCTTTTAAAAAGTGCAAAAAGGGTTGTCGCT
ATCCCAGCCATAGGACTTTAAATGTTGTCTGGGTAACGAACAGAAAAAAT
CTTTATGAGGGGTGCTTTTGTCGTGTGCCATGCCAGGCACAGCCTCACTT
TTTTGAATATTTAATTTTTTGGGTATGCAAATTCCGGCTGCTGGTAAAAA
AAAAAACGGTATAGACAGATTTCGGTATGTACCTCACAATAGGGATTTAT
GGAATTTTAAAAGGGTTTCGGTTTTCGATTTTCCTTTAGTTTTCCCTTCT
CCCTTTTTTGCATTTAGCATGCGACGAATAATCCCGATTTAGGGGCAGCA
CATGCAGATGAAGATCAACAACAGATTTTGCGTAAAGAATGCGAGCGGCA
CACGTCGTTTTCTTTTCAGTATTTCTAAGGAACGGAAATTATACTTTCCT
TTGGCGTCCATTGGGCGTCTCATTTTCGCCTATTAGCAATTTAGACAGCT
GCTCGCTCAGGTTAGCCAAAACAGAAAGGCTTGCGGGCCTAAGTTCTGGG
ATTGACAGTTGCCCCTGCCATTTACGTTGGCATGTCCTGCGGTGCTATTG
CTCCGGCTGACCCTTGCCAGCTTCAAGCATATCCTGATCCAAATACCTTT
TTCAAATAGAACGGTCAACCGGTAAAGAAAGGACACATGTTCAAACAAGC
CGAAAATTGTACTTGCTTACACACCCCCGCAGCCCCATTTTTTCCCCAAT
AGTTGGTTTAAGAAATCTACTGCTTCCGTGACATCTTTTCAGGTAAATAT
TGAAAACTGGCAAACACACGTGCACAGCAGGAAGACAAAAAATGGTCTTG
ATTAATATCCAGTAAAAGCTACATATGCTGGCCTGGAACTGCCGCTAGAA
TATGAATATACCGCCATTACCTTTAAAAGAAGCATATTTAAACGTACTTT
TGTATTAGAGGTTTTATTATGTTGGCCAAAAAACCAATCTGTCCTATTAT
AGTTTCGATAAAAAGAAAATCAACAAATTGAGCTACAACATTTACGTCAT
TGTAAAACTTTGTATATAGATCCATATATCTATTTGAAATTGGGTTAGTA
CAGTAAGTGCTGTTCTACATTTGCGGTACAATGTAGATTTTGAGTATCTC
ACATTTTTTTAAAATTTTTAGTAATTTAACTTTATTTATTAATCGCGTGG
CTTTCTTGTAATTGTCGGTGGCTTTTTATTAGAAAAGCTCCGGAATAAAA
GGATGTGCAAGGGATGGTAAGAAAAAAATAAGAGCTACCCCTAAAAATGC
TTAAAAAAGTTGTGTCAAAGGTTTTTTGTCTAGCGGCTGCGGGATCTAGC
AAAAAAAAACGACAGCAATAGTCACGGTGGGGGAACTTCGCTGGAAGTAA
GCGTCAAACCCAATTTATACTGAACTCCACTCCACCAACCTCTTCACGAA
AAGCACTGGAATGGTGAAATAGAAAAAAATCGATGTGGTAANNNNNNNNN
NNNNNNNNNNNNNNNNNNNNNNNGATTTTAATGTTCCAAATTCAAAATGT
ACTTTGTATTTTAATATTCATCGAAAGTTTTCGTTATATTTCTAAAATTG
CATAATTATACAACAAATTATTAAAAGGGGTCTCACAATTGACACTTGAC
TTGTCGCGCATTTTAATAAGGGAAATGATGATTTCTTAACTGTATTCTGT
TCTAACCAAAAATATACCACACCTCGAATAAACATTTTGCAAATGATTAC
TTTTAAAAATTTCATTAATCTTGTCTTTTATTTAGAATGAGAAACTTTCT
GGTTATTAAACTTAATTGTTTAAGTTGATCACTAACAACACAAAATTCCA
TAAACTTAAGTGTTTTTCATATTAAATTACTTATAAGTAAAAAAAAACAT
AGGTTTTACTTTAAACTAAAAAAAAATCAGTGACAGCTGCGGATCAATAA
AAAACTGACTTTTCATTAAAAAGACAAATGCAACCCTAAATTTTGTTGTC
TTTCAAATATAATATTACACAATTAACATTAGGTTTAATACCGGCAAGTG
CAGATGGGAATACGCGGAAGTGGGAGACAGAGTAAGAAGCCGAGAATGGG
TGTGGAGTAAGCAACGTTCGCAACAAATACAGCAAGTTTCTGGCAACCGT
TTTAAGTGCCAGACCAACACAGCCAAAAGTGGCTGGCACAGCCGCCATTT
AAAAGGGGACATTGAAAAAAAGGTGCCACCCTCGACCGAAGCTGGCGTAG
GAAAAAAACTGTATACCTATTAAAAAATATAAAAGCGAAAACAACGAAAA
CGCGCGTGTAAAGCAAGAGTAGAAAATTTGAATGAGCTCGCGCCAACGAT
TCCTTCAACTGCGCAGCCTTCGTCAGCGTCGGGGGATAATGTGGAAAATT
GTACTTTTCTTGTGGGCGCTCTTCCCCTTGCTTTATACATCTTTCACAAA
TATATCTACCTCATTTGCAAAGGGTGAATAAAATTACCAAAAACAGCAGG
CGACAATAACAGAATATAGTAAAAGTAAGAAAAATTTTTTAAAATTAAGC
AAAACCGGAGAAATAAACCAAGCGGTAAGGGTTTATTATAAAATTTGCCA
ATATGGGCCATTTATCTAATCTTTTTTAAAAACGTATATTAATATATCAC
ATACAGTCACATTCGTGCCTTTAATTACGATGCGTTTCCTCAATGTTAGA
TCATCAATAACGCCGTTTCGTCTGCTGCCCTACTTGATTATCCTGCTCCA
AGCAAAGGGGTTGGAGTTTGTTACCACCGTTGTTGATCGATATTTTCATT
TAATTTTTTTCAATCATCCATTCTTTGTTCATCCGAACTCAATACATTTC
TGTAGTTTGATATACTTGTATCTGATTTTTTGCTTTAAATTTTTTGGCAA
GGATATTGATGACAAAGATTAAATCGCTNNNNNNNNNNNNNNNNNNNNNN
NNNNNNNATAAAGCCCTTTGGATTTCTCTATGATATGCATCTATAACTTT
CCTATAGGTATATTTTCATACACCACTCGTTTATCTAACAAATGTATTGC
TCACGGTAATAAAATTATTATAATTGCCTTTCATCGAATACAATAATCAA
AAACCTTCAGCTTCCTCTAATAAATTAAAATTAAATTACTATATATTTGG
CAATATAGAAATGCATTTAACTTGGTTGAATTGACTGTAAAGACTAAGTC
TAAAATACGTGCTTTTTATTCGTTGACTACGTACAATAAAAAGCTTTTAG
ACACAGCCTTTAGTGAAACTACCTAAACAATTACGCCTATTATTACAGAT
ATAAAAACTTAAAAGGTAATGCATAAAAACACCAACACAAAGAATTAAGA
AAATAATAAGAAATGTTTTGTTTCAAAAGGAAAGAACACTAAAAGTACTT
TGCTATTTCGACATCTTTCGTGTTCTCCGAACCACAGCGAGTAAAAATGT
CATAAAATTTGAAAAGCAGGCGACAGACAACCTTAGAGGGGAAGCGGCGT
CAAAAAAGACAAGGCAACATATGCCTAGTAAGCAAGGAACTGCAATTTTC
CTCGCTAGGGCTTGGGGTGGCCTTTGGACATTCCCTGATAAAGACATTTC
TTTTAATGCAATTAGGTGAGTGCCCGGAAAACTCAACGAATAATTCAGTT
TTTGACAACGTTTCACTCGTCGCAAGCAAATTTGGTTAATGTGTTTTCTT
AGTACAAAAACACATATGAATATTTAATAGTTCATAACATGAGCATGGTT
TTGCAATACAAAATTATGAAAAGTTTTTTTTTGTGTATATCAACGACAAA
ACTTGAAAGTGAAAGTTTACTTAAAAATTGGGAATTTAAAAAATTCCAAA
TACATACATATGTACATGTATACCTAATAGAGCGGTCGAGTTCTTNNNNN
NNNNNNNNNNNNNNNNNNNNNNNNNNNNNNNNNNNNNNNNNNNNNNNNNN
NNNNNNNNNNNNNNNNNNNNNNNNNNNNNNNNNNNNNNNNNNNNNNNNNN
NNNNNNNNNNNNNNNNNNNNNNNNNNNNNNNNNNNNNNNNNNNNNNNNNN
NNNNNNNNNNNNNNNNNNNNNNNNNNNNNNNNNNAAACCCTCTCGGCTAT
TGATTATGATTAAGGATAACTACTCGACTAAAGACTTATTTTTTGTAATA
ACTTCGTACTGGCGCAGAAAAATAAGTAATGCAAATTCTTTAACAGGACA
GTAAGTAAGTCGAAGCAGTCAATCGCGAATGAGCTTTGGGCTAAACTATC
GCATAAATAAATCTTATTTGAAATAAGGCCGTATAGTAAAAGTTGAAGAA
AAGACTATTCGAATACGCCAAAGTTTGACCAATAGAAATTTGTTGATTTC
CGTGGCGAATATTTATCTTTCCAGACTGAAGATAAATGGCAATGGAATTA
ATTAAGTTGTTAGTTTCCTATTAGACACTTTACTCTGTGCACGTAAGGAT
CGGAAACAACACAAATAAGTGAAAGCTTAGGATGGAGTGTAAGACCCCCT
GACAGCACTTGACAAAATTATGTGCCTAGTAGCAACATTTAACCTTTCAG
CGTGGTGAAAAAGAAACAAAAAAAAACACAAACAACCGCTCGAGGCGAGG
GCACGGCCCTTCCTACTCCTACTCTGCCTTGAACTTCAGCTCTCTTTTTC
CGTTCAGTCGTCACATATGCGTATGTGGCCACAGAAGCAGCACGCGTAAA
CATTTTGTGTTGGCTTCCCCGTCTAACTTCCGTGGCCATATGCATGTGTG
TTATATTTGCATAAAAAATCTCACACAGAAAGCATTACAAATCGTTGCCT
TTCACCTACGGCGACCGCACACACTCTTCACCCTCAAAACAGTAAAGGAT
TCGCATGACCTCACACCAACGTATGTAAGTTATCCACTCCCCCTCTCCGA
CTCGTTTCTCATCGCTAATAGACCGTAATAAATGTCATGTTTTTCGTGAT
AAGGCTGAGCTACTCCTTTCAGTGCTTTACATTTCGATTGTTGTTTGTGC
TGAAAAGGGGCATGATGCATCCATGGCCATTGTCGGCATTTGGCTGGAGC
AAGAAGCTGTTTACTTGAAAGTATATAAAATTGTATTCAAGTTTTAATTG
TTTCTCGTCCGATCTAGAAATGTAAATACAAACAAGGACTTTCTTTTGAG
GTACCAGATATGTTCTAGCTAATCCTACTTTGAGGTGTTTTACCTTTTCA
AACTTCGTGCGGTTCTCTCCCCTTTTTTGACCAAAGCTTCTATGAACAGC
TTAAACTTGTAACATATATCTAACAAAAGAAAATATGGAAACTGCTCGGA
AATACATAGGACACCCAGGGGTTTTTGGGGATTCTAGGGAGAGAGCGAAA
AACCTTTGTTTATGGCCTTACTGCCCGCACTGCCCGAATTTGTTCCCTTT
TTTCATTCCACTTAGCGAGTCACCTCCTTCATTATTTCTGCCGCTTCTTG
CTGTTGTTGTTTTTTGTGCTGCTTCTGCCTACGTGCTCTTTGCTTAATTT
TAAACACCCCCTCATTTGCATAAATGAATTATTTTCAACCCCAAAGAAGC
ACCAACAAAAAATTAAGATTGGTATAAGAAGAAGGCAAGGNNNNNNNNNN
NNNNNNNNNNNNNNNNNNNNNNNGCAAGGCAAGAAATTGCTGTGCATGCG
CAAATTTTTCAAGTGCAAAGCGCTCTGATGGAGAAATCGCGGATAGACAG
ACCGGGGAGAACGGGGCTGAATGACACTTAGAAGTAAGCTTAATGGGCAA
CTGGCCACGACAAGAGTTCAGGCCATAAAAACCCCTCAGAAAAATACAAT
TTTCGATAAATTTGCGTCTCCTCTGCATTCGTAATTTTCTTCTGATAACG
GTTAAACGCAAACAATTAAAAATGTCAGTTAAAAGGAAGCAGGCTACACA
AAGAACGTAGAACCTATTGAAGACCAGGTGTATATGTGTCCCTTGGTATT
GCCCCTCCCCATTCGTTTCAGGTCATGGCATGAAATGACACAATTTCAAT
TTCAGTTTCCATTTTTTAACAAGGAAGCGGATTCATATTCCCTTTCCTAA
AACGAAAGGCAACACCGTAGAGCAACTGCACACGTCAGATCCTAGCCTTT
GATTGACCTAAGTATCACCCCCGCAATGAATGGGTACTTGCCAGATTGTC
CGTTTTTCTCCATTCTTTTCCAAGCAGCTCTCCTTTTTGCAGTATTTGTT
TGCTTAGCAGCCAAATGTCAAGCGGGCGTTGGTTTTATTTTTCCCATCCG
CTTCATTGTGATCCTTTGATCCACAGTTGCAATTCCTTTTGGGCCCGTTC
AAGAGTTAAGTCTATTGTAAAGAGGAGGGTGCATCGCTGTCTGTTCCAGT
AATGCCATAAATGAGCGTAAAATATTAGGCAAGATTGAGTTCGGAGCACA
TTGAGGTCTTTAATGTCTACCTAACTGTCTAACCAAGCCTCTAATCAATC
ATTTCGGGTTTGTTTCTCCTCAGAGAATAGAGATCTATCTATTTGTGTGC
TTCGTGTCTGATTCTCAAAGACATTTAAAACGGCAATTCTTGTTTAGGGC
TTATAGATTAAAACATATTAATAAATAAAGAATAATACATGAGGGTCAAT
ATCGCTGATTACATATCGAACTTTTAAAACAATTTGTTTTTTTATTTTTT
AAGCCCAATATTATCTTTTGATTTGTTATTTTCTTTATTATGACATTAAA
TATACTTCTGCATAGGAATCTTAACTTGAGTTGTTACTGGTGGCCTTTGT
TCGAGAGCAGTTTCTGTGCCATCGAAAATGTTTGAAGCTCGGGTCAAGTT
ATCAGATTAAATAAGTAGGTGCTACTACATAAAACTCATATTTAATTAGG
CGAGTAATGTTAGAGTTACAAATATCATATGATCTGGGCGTCGTTTTGTT
TACTATTTAAGCTAGTCTATATCAACTAAAGCTGTATATTACCTATACTT
TGCAAATAAATGTTGACAAAAAAACTTCCATCAAGGCTCAAAGTACTCAA
AACCCAAGACAAGTGGGCAGAGCGGAATGGAAAATTGTAAGTCCTTATTC
GACAGCTGCTTTGGATACCAGGCAGTATTTATTTGATTGGAGGTCGCGAC
TCAAAAAGAAAGTTCATTAAAATTATGCCCTTTTCTAATTTTTGAACTGG
CCCCCAGAAAGGAGAAGGGAGGGATATGATAAGTACCATAGACTCAAACT
TTGCCTTTCTCGTCCTTTGCTTTTGAAAATAATCATTGGACTGTTAATTT
GTTTCAAGCTCAAATTTTTGTTGGTGCTCGTTTTCTGTTTTTCTTTCCAG
TTGAAGAAACTTTAGCGCATGCAAATCAAAGAAACTCAAGTTTTGACTAC
CCCCACCAAAAAATANNNNNNNNNNNNNNNNNNNNNNNNNNNNNNNNNNN
NNNNNNNNNNNNNNNNNNNNNNNNNNNNNNNNNNNNNGGANNNNNNNNNN
NNNNNNNNNNNNNNNNNNNNNNNNNNNNNNNNNNNNNNNNNNNNNNNNNN
NNNNNNNNNNNNNNNNNNNNNNNNNNNNNNNNNNNNNNNNNNNNNNNNNN
NNNNNNNNNNNNNNNNNNNNNNNNNNNNNNNNNNNNNNNNNNNNNNNNNN
NNNNNNNNNNNNNNNNNNNNNNNNNNAGAAGAATNNNNNNNNNNNNNNNN
NNNNNNNNNNNNNNNNNNNNNNNNNNNNNNNNNNNNNNNNNNNNNNNNNN
NNNNNNNNNNNNNNNNNNNNNNNNNNNNNNNNNNNNNNNNNNNNNNTAAA
ATGTTTAAATTTTTCGATTTTGAAAATATTGCCTATGTGTGTGGCTTTCG
TGGGTGTGGCAGTAGTGGCTCACACCCTTAATTACGGAAAAGGGGTTAAT
CAGGCGGTGACCCCTTATTGGATGTTTGGCCACTGCCCACTAGGCATAGG
TTGGATATAAAAGGGTTAAATTAAAACAAAAAGCTTTCTACCACGATGGT
TATTGCAACAACGGAGAAAACAACCCCACATAAATGATATGTATTTTATG
CTGTCGGACCTTACTATTTCACTTTATCTAATGGCTGCGTGGCTATTAAT
AAACATCCCCTATGATTTATATAATATTTAAAGGGTTATCTTGGGCATAT
TTAAATTTACGATGATGCGTCTTAAAACTATTTATAATCGATATTGGTAA
TATTGTGAGTCCTAACAGAGTTTAATTGTTTAATGCTTAATACACATGGA
AATGTTTAACTTTTTGGTTGCACATGAACATTCCTAAAAAGAAAAATCGC
TGTATTTTTTATAGATATATATTGGCAAAGCAATTAAAATTTTCCATTTC
ACTCAACCGAAAACAAAAAGTTGTATTTATTTTTTTCTTCTTTGTCGTTG
ATTTGTTTATTTGAAGTTTATGAATACAAGGGGATGGATACAAAGAGAGC
AACGAAAACCGAACGTTTGCCTTTACTGGGATTTTCCGTAAAAAAAAATA
AGCAGCAACCTACTTAATTAGGCTTATCATATACAGTCCAAATACAAGCT
GTCGAACAGGAAGAAAAATTAAAGCGCCTGTCACTTGCATATATTCAGCA
CATAGGTGGATTTCGATACTGTTGCTACCGAAGGAAGAAATTCGATGAAT
GAACTTATGTACAACTGCCATCATCCTAACATAAAAATAGATTTGATTTA
ATAGGTTTGGCTTAATAGGTTTCGTTTAATAGTTTAAAACAATCCTTATA
CGACCAATTTTATTTTTATTTTATAGTCGTTTACTTACAGGCTATCACTT
AGAGTAAACCCCAAAAAAGTAAGTAAATACCAAAAATAACAATTTTGTAT
ACCGAATAACAAGACTTTATGATATGACTTATTTTCTAATATTATACCCG
TNNNNNNNNNNNNNNNNNNNNNNNNNNNNNNNNNNNNNNNNNNNNNNNNN
NNNNNNNNNNNNNNNNNNNNNNNNNNNNNNNNNNNNNNNNNNNNNNNNNN
NNNNNNNNNNNNNNNNNNNNNNNNNNNNNNNNNNNNNNNNNNNNNNNNNN
