# Supplementary material for: SMCis: An Effective Algorithm for Discovery of Cis-Regulatory Modules
Source: PLoS One. 2016 Sep 16;11(9):e0162968. doi: 10.1371/journal.pone.0162968 (PMC5026350; doi:10.1371/journal.pone.0162968)
Supplement: S1 Datasets — (ZIP) [file pone.0162968.s001.zip › dataset/Drosophila/Masked/dyak_ge16945.fa.masked]

>X:6005219,6045218
ATATAGCCGCTAATTCTATATTGCACTTAATTCGGCTCGCGTTTGTTTAC
ATAAATAAATAAAATAGTTAGTCCGATTAACGGGACGCCCGAAAGTCGCC
GCTCAATAAATAAATCTCTTACACGCACACATTTTCACTCGAATGTTAGA
GCTGGGATCAGCACTCACGATGATATCGATTTTAAAGAGTTGCTATCGAT
GCCTTGGTTTCGATACTAATCGATATCATGTTTACTGAAAGTAGTGCTCC
GTATATCTATTATCGATTATTTTTGTCTACCCATCTTTCAATTTAGGAAG
TAAACTTCTGTGTTACTTTTTTTTTTTACAATTTACATTGATTGAACAAT
GAAAAATGTATTGTTGCATCAATATTTTTGTTTTCACAAGTGTTCTGAAA
TGAAGTGATCAAATTTTACTCCTTACCATCGATTTCGTATTAAAATGTAC
ATCGATAATCGTTGATCTGGCAACGCCAGAGATTCAAATGCTAAGAATTA
CAAATAGAAACATGAACAACGTAATTAAGTGAAATAAACGTAATTAAAAT
GCTTGTTACAGCGAGCATGGTGCCGCCATCGCGACCCAATGTCACCAGGC
TGTCGGACGAGTCCGTAATGCTGCGCTGGAGTGTGCCACAAAACTCTGGA
CTCCAGATCACCTTCTTTAAGGTGCAGTATCGCAAATTGGGCGACGGGAA
AAATCGGCGAGAAAACTGGCAGACGACCAGCGACAACATTCCGTACGGAA
ACGCCCACGCCCACGGATCCGGGCCTGGACTGGGAAACGGTCACTGGCGG
GCGCGGAACCGGGACAGGGAGTATGAGATGGGCAATCCGCCCAAGAACTT
CACCTCCTCCGTTACGGGACTGACCGCCGGCAAGTACTACCGCTTCCGGA
TCGTGGCGGTGTACTCCAACAACGACAACAAGGAGGGCAACACCTCGCTC
AAGTTCTTCCTGCAGAATGGAACCGCCCAGTCGAATCTGCCAGTGCCAGA
ACTGCGCATGGTGGAGACCCTCTCCGAGTCGGCCTTGGTGCTCCATTGGT
CATCGCCAGATAACGAGGATATAGACGGGTATTATGTCTACTATAGGCCA
GCGGACTCAGCAGCGGAATATTTAAAGGCCACGGTGGATGGCGCAAGGAG
CAGGAGCTTCAAAATGGACCTTCTTCGTCCAGGAACCGCCTATGAGTTCA
AATTGCAATCGTTTAACTCAGACGCAGCCTCTGAATTCAGTGCTATTCGG
CAAGCCAGGACCAGAAGTGAGTTCATCCCAGAAATTGTCTATCATAGAAA
TATGTTGTAACTGTTGTGCCTTTTCAGAAGCCTATGAGCAGCCTGCTTCA
TCTTCGTCGACGCCAGTGCCAGCTAACAAGACAGTGGACCAGCATCAGAA
CTCCGTGTATCCAGTGATCGCAGGAGCCGCCGGCGGAGGCATTCTACTGC
TCATTGCCTCGTTGGTGGTCTGTCTATGCCTAAGGAGGCGGGAAAACGCA
CAACCGGAGGGTAAGTGCAGCTTAAAGGAGCGGGATCAGCATCTTATGAT
ATCCACGTACTAATATAACTAAATCTCTACATCCATAGATGAGAACAAAC
CGCAATTGGAGCACATCCAAGCGGATTTTGTTACCTCCGCCGTTCTGGGA
GTTGCTGGTCACCACAAGAGTGGCGATGTGAGGCGCCTCAACGGAGTGAT
TCCGAGGATGAACATCACGCCCAATCCGCTGGCCCAGGAAACGGCATCCG
ATAAGGTAAACCACGTACTTCCGGGTCTAAACTCGAGCCCAATTTTCACG
CAGCTTCATCCAAAACTTTTCGCTGGTTGGTTGGTCANNNNNNNNNNNNN
NNNNNNNNNNNNNNNNNNNNNNNNNNNNGTAAACACCCCTTCGAACGTGG
TANNNNNNNNNNNNNNNNNNNNNNNNNNNNNNNNNNNNNNNNNNNNNNNT
GGTTACTCTGCCAAATCTCGTCGAGACTCGCCCGCCAATTGAGCGTCCAA
TGTTCCAGAACCGCAACGTGATGGAGCTGCGTTTCCTGCCGCCGCTGGCG
AACGGAAATGGAAATGGGAATGGCAACTGCATTGCCAGGGATCTAGCCCT
GGAGCGGCCGAATGCGGAAGAGCAGCAGGATGAGGACGGAAACGAAGACG
ATAGGGGGCTTCCGGCGGTTGCCTCGTCCTCGTGCGAAACTTTGGAGGCC
TGCGACGCTGCCATTAAACTGAATCTCCACCAGAAACCAGGCCAGGAGCA
GCTGGATTCTCAGAATGCGGTGCTGGAGGCGCCCAGCAAGCCGCTACCTC
CGCTGCCAAAAAAACCAGCAAACGGCGCTGGCCAAGTAAGCCTGCAATTG
AAATAAAAAAAACAATAGCACACGGGTTAAAANNNNNNNNNNNNNNNNNN
NNNNNNNNNNNNNNNGTTTAGGTCATTACCTTGCTGTTAGTTTGTGCATA
TACCTCCCATGTGCTATTGCTTTTCCTCCTCCGCAACCAGGAGAAGCCAA
CCCCCAGCCGATATTGTTTTGTCAACATTGTCATTCATTCTCATTCATGA
AGAAACGATTCCCCCAGTTTCCATGCTAATTGTCGTTGCTAATTGTTGTT
CCATAATGCTCCACAGAACAACTCGGGCCTGCATCAGAATGGCCTGCACC
ACGCACAGCCGTACCATCCGCCTGGCACGCCCACCCTAATGCACAAGCGA
CTGGACTACCACCAGCAGCCGCCGCCGGTGCCTCCACACTCAGCCTACTA
CCAGCAGGCACCCACGCACCAACCATCGCCGATGATGGAGCGCAGTGTCA
GGGGTCACCAGCCAGGTGGCTACCATTTGGAGGAGGGCACACCCACGCCA
ACCAGGATCCCATCTCTGCGGCGACAGCGCCGCACCTCGGGCAACCAGCA
GGTGCACAATAGCCACAGCAATCTCAATATTAGCCTGAGTNNNNNNNNNN
NNNNNNNNNNNNNNNNNNNNNNNNNNNNNNNNNNNNNNNNTCCCGGCCAT
CCGGGTGGCCTGGTGGGCATACCCATCGTGCCAGGGAGTCCCAGAGTCCA
GAGATCGCCGATGCCGAGCAGGGCGATGATCAAGAGGACGCGACTGGGCA
GCCACACGGACAACATCTCGTCGGGCAGTCTGAACAGTATTGAGGTGTGA
TGGCTCGCCAAAGAGGAGCAGCAGAAGGAGGAGTAATATACCTAAGCCGC
AAGCGAAAGTAGTTCCCCAAACGACAGACAGTTTCAAGTAGACTTACGGA
CCCGCAACTAGATGTGTATTATTGAGGTAATCGTAGACAAGGCCGGCAGA
GCAGCTTGATACCCTCGAATATTAGCTTTAAGGCACCAACCAGGCACCCG
GTACTGTTTAGTTTTCCAAATACCAATCAATTTGGGCAATCATTAAGCTT
AAAACTAGGAAATTTGCCATCTAAAGAAGTTTCTACAGTTCAATATACTC
AAATAAGTTTGCGCTAGAACACGAACGAGAAAAGATCTCGTGAAGTAAAT
GTATTTTGTTTAAGAAGAACGTTTAATTTGGTCTAAACATTCAGACATAA
TTAATGCAAAAAAAAACAGCTAAGCAGCTAAGTCGTTAAACGCTAATGCT
GCTTGACTTTGTTTAAGGTAAAGATTGATTAAAAATATTACAAATATACA
AACTTTAGTATAAGTAATTGGTAATGTAACACTTTTCTCGTTGCTGCCGG
CCAGATAGTCAGTAGAATTACTAATGTTAAGTTTTTTTTTTTTACCATTC
ATTTAACTGTTTCGGTTTGCGCATCCCTCGGGGGGCCGAAATTCATCTCG
ACAGCCCTGTAGAATAGCGTTATTTATTTATTGCCGTGTAGGCGTCAACA
ACTCGAATTGATTAGTTCAATTAGGAACTAATTTACGTTTAAGTCAAACC
AACTATCTAGCATTTTAAGGCACTACCTTTCTAGATGTGACTAATACACA
GAACCCAAATGGAAAGCATCCTAAACTATATTTAAGTTCAGAGGCGGCAG
TTTTAAACGGATATGCGAGTCTTGAAATTAAAAAGTCTTTAATTTAAACA
TGTTTACGTTTATTGTGTTTTCATAATGGGAAATTGAAATACTGGGATTT
TGCTACTCTTGATTGGTGTTTTAAAAATTCAGCCTTCATCTGGCAACTCT
CGGGGAGCTAGTCTGGCAGCCTAGTCATTAGCGTGTGCACCCACCATTCC
TAGAGAGTATCTAGCAAAGACACCAACCAGATCTAGCGAATGCAGCCACT
CTGTCTAGCGAGTGCATTTACCATACATGACAGCCATGCGTGACTATCAA
AAGCGGTGCCACCTCTAGGACAGCTGATTGTCACNNNNNNNNNNNNNNNN
NNNNNNNNNNNNNNNNNATTTGTTATTTTCGCGGTTTAATAACACAAAAG
ACCGACTAAATAGCTACCGAACACGCACCACCAACTCGAGACACGGCTGG
CAACACAAACAGGCTGAGCGGAATTCCGAAAGCATGAATTTTCTGCGGCA
ATCCTTTGGCATTACGAAACAGTTGGCTTCGCAGGGTAAGTTTAACTTAA
CTTTCAAATTTAAATGGGAAAAGCACTTAAAACCGATTCTGTGGGCATGA
GCTGCTCCTCCGCAGGCACTGCCCCTCAAGAGCCCATGACTTGGCGCATT
CTGCAACCCTTCCGCCGGGCAGAGAACATCAAATAAACAGGGAGCGCATA
AGTGTTTGTTTTCCCTCGACTTGCATGCATTTCCCAACTTGCATTTTCCC
AACTCTTTTTGATGAGCGCGTGGCGGCCGCACTTTTCGCCTGCGAATATT
TTCATTGCCAGTTTCACATGCAGATGCACATGCACATTCCGCTGCTCCCC
CGCTTTAAATGGGAAAAATAATTGAAAACCTGTCACCCCGAAAAACGGAG
GAAAAGCGCATAAACAATGAAAATGTACAACCGCAAAAAAAAGGTCACCG
TTTAGAGGACAAGAGGACAAAAGGTGGCGGATTTGTTTGTCCGGCAATGC
TGCATATGGAAATTATTACCTGCCGCTTGTGTGTGTGGCATTTTAGCATT
TTGGCATATTTATAATTGAAAACGCTTTGTTTCTGGCCCAAAAAGGCTTG
CCAGGATGCGGAGCGAATGCGAATGCTCCCATGCTTGCGCGTCATTTGGC
TGCAATTATGATCGCCCAGCCGCCAACGCCATTCCACAATTCTCGATTTC
CACAGAGATTAGCCGCAGGACAAAGGAGCTAGCCAGTCAGCCAGCACAGA
ACCAGCGGGCATTGTCAATCACTGACCAACTGTCCGTGGAAGTGACCCTT
TTGTCCGCATTTCGATGCCGGGTACAGTCGTGCTTTATTGATTTCAACCG
ATCTCTTTCGGTCCCACCCCTGCATCTCCCTCACCCCTGTGTGCATATCT
TAGACTGATCATGAAGTCATAGAATGACCTACAAGTTCGACTGTGGCGTA
GTTTAAAGTGAAACCTCTGCGGATGGATATAGCCCCCAAACAAGTTAATT
TTGTTGCACTCTTATTCAGTAAGCAACATAACTAACTTGTCTTCCCTTTC
GTTTTTTCCAGCCATACAGAGCAGCTATGAGACCGCCATCCGTGGTATGG
CATCGCTGCAGCAGATGCACCGCAGCGGACCGCACATAAAGACGCGACCT
CCGCGCCAGCCGCTGGATGGAAAGCCCTTCGCCAAGGGCGTCGTCCTGAA
GACGCTGATCAAGAAGCCCAAGAAACCGAACTCAGCCAACCGAAAGTGCG
TGCTGGTGCGCCTGTCCACCGGCAAGGAGATGGTGGCCTACATACCCGGC
ATCGGGCACAACCTGCAGGAGCACAACATCGTGCTGTGCCGCGTGGGGCG
ACTGCAGGACGTGCCCGGCGTGAAGCTGAAGGCTGTGCGTGGCGTCTACG
ACTTGGCGCACGTCATCAAGAAGGGCCAATAGTTAATTACCGCTTGCTTA
ACCACGTTGTTCAAATGCATTACTCTACAATCAACAGACGGATGTTAAAA
AGATGCCTCGTTCTTATTATTGTTTCTTTTTTGCGGAATTATTATGCAGC
TCAGCCGGCTTACGAGGTAAGTGAGTAAGTAGTGACAAGTGAACGGGCTC
AGGATCTCCTTTCTCCTGCACATTCTCGTAATCTTAAGTCAATAGGCTGT
CGCATCATCTTTACCAAAGAATAGCCAGGACTCTCGGGCCCTCGGGGAAA
ATGGTCTTAAACGGCATTTTACGCTTTAGCTGGCAAATCCTTTTGCATGA
ATCCTGTTTGCTTTTTAACAGAATTGCAAATTTTCTGCCAAATAATCGTT
AGCTGAAATGGGCGTCCCTGCCATCCGCCCACTTTTCACAGCTAGGAAGT
TCAATAGAAAATCGATGTAGTAGTTGGTTTCTTTTGTTTTTTGGAAATCC
TGCTGGGTGACTGCTGAAATTAGCTAAGAAAATTGAGCCTTTCGACAAGG
GGAAGTGTCAGTTTTCAAATGCTTAAATCGCTCCAAACTTTCAAGATTTG
AATAGAGATTGATCAATTACGCCGCTGATGGTTTGGGTTTGATGAAGATG
ATGGGTGTGAATAGGACGCATATGGGCATGCAATTGAAGTGTCTTTGATT
GTAAACTTTTTAATTTCGCTGTAGTAAAACTGTGCTTTGGTTGCTGGTGC
CTCTGTCACATTCTTCAACCGGAATGGGAATCAAAGTCGCTGGGAAACAA
AGTCGTTACGGGAGTGTCCTGCGCAGGATTCACCGTTAACCCATCGAAGA
GCGGAGACAGTTAAGCAAATACATGCGAGGATCCTTTTCAAGTGAGCCGA
CATCAAAGTCGAAACTGTCGCCGTGGCGATGTCTTTGTGTCCACATCCTC
GCATGGATGACATTTCGGTGACCGCAGCAATACCGTTTCCTCTGTCCGCC
AGACATTGTGTCAACAGAGGGCCAGAAAATCAGCAGAAAATCGGTAGAAA
ACCAGTAGAAAGTCAGTAGAAAACCATTAGAAAATGCAGGACCATGGGTA
TACCGTTAGTCTTGGCCGAGTGTCCTTAGTCCTGCTGCCTGATTGAGCCA
TTATGACAGCAGGTCCTTTGTCGCAGGATCGTTCGTCTTCGCCGCTTTCC
TGCTTTTCTGCTGAGTCAAGTTGTCCAACATTTTTGCGGACCCGCCTTTG
TTTGCCGGCGTGCATAATTTTTATCAATAAAAATGCCATTGTCCAGCGTT
CAGGAAGAACACAAAAAAAACACACATACGAGTCCTGCTTCCGTGTAATC
GCCGAAGGATATTAGCTGCTCTTTCTCCTTTTCTCTGCAGCCCCCTTTGT
CCAGCGTGTTAACTGTAAAATTTGCCAAATGAAAAATGACTCCAGGAGTC
TTGGAGATTACTGGCCAATCATCGAGGCGTTCACACGTCTGTGGCTTTGC
ATTTAAAGAATGAATTGGCAAAACATCTGGGAGAAAGGACATTCGCAAGT
TTTTATCTCAAACGAATTGTGCGACTCGAATCGCAATGTTTCGGGGAATG
ATTGAGCGTCCGAACTTTAGAAATACGGCCTATATACCTAGGAATATCTA
GAATTTTCGCCAAAGCAGCATCACTAGTTTTTGCCATTTATTATACATAT
ATTTCACTGCTCTATTCAAGCGCAAATTATTGATTTCTTCCCAATTTCTC
CCCAGCATTTATTTCTTGTTTATCTGTAAGCTTCCGTGTTTCTGGTCTGT
TCTGTGGCTTCAATTGTAGCTTTAATTGTGCCAGCACCCCTTCTTCTAAT
CGCGTTTTGCCGCATCTGATGGGCTTGCATACCCATAACCAATCGATGCT
GTCACTTGCCCGTTTAGTTGGGCGCTCTGCTGCCCAGAAAGGGTGGCCGA
GTCACTGCAGTTTGACTGTGCGAATTGCCAAACATTTTATTTAATCATGG
ACACGTGTTCTGCGACCTTCCGGGGGTTCGGATGGCCACGGGGTAANNNN
NNNNNNNNNNNNNNNNNNNNNNNNNNNNNNNNNNNACTTCACCCCGAGAA
GATGACTCCCAAATGCCCAACTTCAACCCTTGTGCAAGCCTTGCGTGATG
CGAGTCTCGTAACGCCGTAAGCGGACACTCAAAATGGCGCTGCCAAATGG
CTGAATCCCGGCCAGAATCTGAGCTCGATTCGCCATAAACTCTGGTTTCC
GGATAAGCCGCATTCCGCGGGGACCTGTGATCCCTAACTTCTGCACTGAT
CTTCTTTCGATCGCACAAGAATGAGGGGCCCTAATTGGCATCTTGTTGTC
TTGATGTCTTGGCCCTTGTTCCCATTCTTTGGCAACAATCGAAATGTCAA
GTGTGAGTCAAATAATGATGCATAACGCCCGTCCATCGGCAGTTTGTAGA
TGCTGCAACCGAGATTATCCTTCGGAAACATCATCATTTTCTTGTAATCG
ATTGCACCAAGATCTTCCTCAAAAAGATCAAACTGNNNNNNNNNNNNNNN
NNNNNNNNNNNNNNNNNNNNATAGGAGGAGAAGCAGCAACAAACGACGGG
CGGGCCAAACCACACAAAGGACGATCGTCGTTCTCGCTCTGTGTCCTTTG
GCCACGTGCAGAGCACACTCTACNNNNNNNNNNNNNNNNNNNNNNNNNNN
NNNNNNNNNNNNNNNNNNNNNNNNNNNNNNNNNNNNNNACAGGCGAGAAA
AGGGACACACTTTCGGCCGCCAGGTGAGAGGGCCAAGTGTCAATCGGAGG
ACTCGCGATCCGATCCCCTCGTGATTTCTGCATTTCTTCATTTCTGCATT
TCAACCCCCAAGCGATCGCATATCGCACTGCACATCGCATCTGATTCGCC
ACGACTCCTAGTCGATCTGTGTTGACATTCGCAAAGAGATCCCGGCGATC
AGAATGTGTTTACTCATGGCCTAAATCCCTTCCCTTTGGGGCGTCACGAT
CGAATGACAATCCTTTGCAGCCAGCGCATGATCGGCACGTGGCGATCGGG
GATTTATTTGTTTATTCAGCACATATTCCTCGCACTTCTTCTGCTGAATT
TTGTCGGCAAGCAATAGAGGCGATAATTGATTTTAATCTTTGATTTATTT
TTCACCATTCTCGGTGTTCACTTTGCAAATATATATCTTCTAAAAATGTG
GCAATCAATTGCAGCTTTCAGCCATTAGTACTTAGTATTCCCAGGGGTTC
GAAAGTCAACGCTACAGACTACGTTGGACGTTGTGTGGGGATCAGGGGAA
TGAGATCACCGGAGGCACTGCTAGCTTTAGTGGGCATGACCAGTGGCTTT
CAGGGATCTACCTAGATCTACTTCTGGCACTAGGATTACCTCGCAATGAC
CCAGTTCCCAAGTCCCAGTTTGCAGTTCGCAGTTTCCAGTTCCATTCGCC
GCTCAAGTGATTTTGCAATTGACCTAACAATTGGGCTTGGCTGGAGGATC
TGGGGATCTAGCCATCTAATCTTACGGATTTACGTAAAACTTTTGCAATC
GAACTGGCCCCTGGAACTCCTCGACCATTATTTTGCAATATACGAGCGGA
GTGGCCTAATCTGCTGGACTCTGGACTNNNNNNNNNNNNNNNNNNNNNNN
NNNNNNNNNNNNNNNNNTCCTCGTTCGCTCGTAATCTGAGATTAAATTAA
AATGTCGCAGGAAGGCGGGCGGTGGGTGGGCATTGTGCAGGACTCACCTC
TGTTTTGCGCTAAATCCCCGAGATCCAGAGGCCTAATCCTTNNNNNNNNN
NNNNNNNNNNNNNNNNNNNNNNNNNACCTGGGTGTCTGATCCCGTGGCCC
AGATCCCAGATCCCATGGCCCAGATCCCGAAGCCATGCAACAGTCGCGCT
ACACACGAATTAACCTGATTAAAATTGTATTTTTCCCAAATTTATGGGAT
TAAGTTCCGTTCAAGTTCCTTTAACTCGTTTAAGCTACCGGATTTAGTTC
AAGTGCTCGCCTGGATCTCCCCGGGAGATCTCAGGCATCCCAGGCCACTC
AGGCAACCCAGGCATCTCTCGGCTCAAGCCTCCGTGAGCCGATTTTTATT
GGGCTGGCTTAATTAGCACAATTGTTTACAAATTTACCTTTCGTCATGCT
GCAGGGGATTGTGCCAGGCTCTCGATCCTCCTGCGATTCGGTGTGTGAAA
TCCATGCCCCGCACACGCCCACGCCCACGGCTCAAAGTGCTCGGCCTCAA
CTGTCTAACAACTAACAGCTAACAGATCCTGGCCAAATTGAGAGCCAGGG
CCGAGCAGCTATGTGTGAACCAAGCGGACTGCAATTCCCCTTAAAAATCA
CTCTAATCCAGAGCACGCAGTGCAATCAGTTGCACCAGCTCGTCGGCCCA
TTTGCCACTTATGGCCCAATTATGCGCCTTATGCAACTCTAAGCTCTCAG
CAAAGCCACAACTTTGGCCACTGTAAAGTTGCGTTTGAGCCAAGTCCCAG
CCCAGTCGTAGCCACGTCTTTCTGCACTTGAGAAACGATTTCAATTCTCT
AGTTCATTCATAATTCACGCGGCTTGCAAGCCTTTCTTATGTATGTATCT
AGTGCTCGGGGTAACTAAAAATAGACTTCCTTATTGCATTTTTTCAACTT
CACAATGACCTCGGCGAATGTGAGGCTACTTTGGGTAACTGCGGCTTCAC
TTCACCACTTCCGTTGGGCAGCTGTAAAGGCTTAAGAGGAGGTCCTCGAT
TGGCGCCTGGCCAGGGATCCTGTGCGTTCTTCCCTAGAAGAGTACTGTGC
TTGGGCAAATAAAAACAAATATTTATGCGTGAAAACAAACCCCAGACGAG
GCCCAAGGGCCTGTTGGCCGTAGGAAAACAAATCGTTTGTATGAGCAGCA
TCGGCTCATCGTTGTCGTCGTAGGCAGAAGAAACACGTGCCCACTTATTA
TATTTTCATTGGATTCCAGTCCAGTCGAACTAACTCGCCATTGATGCTGG
AAAAACAAAACGCAAGTCAAGCCAAGCCAAGCAAATGGATTTCGAGTCGC
GTTTCCCCGACATAAAGTCGCAATATGTTGTGTACGGCGGGATTAGAGCC
GGAGCAATTGCGATCCTCTGGCGATCCAGCGGCCATTCGGTCTACGCCCC
CTCGAGATTAATGAGGATGTGCGTGGCGTGTGTTCCCAGTCCACAATCCA
CCATCCAGAGACCAGGATTCAGAGCTCGAAGTCGAATCCTTTCACTAGCC
AGGGGCATGAGCCACATGTGTTCGTTTTCCAGCTGCTGACCANNNNNNNN
NNNNNNNNNNNNNNNNNNNNNNNNNNNNNNNNNNNNNNNNNNNNNNNNNN
NNNNNNNNNNNNNNGCAAACAGACTCATTAAGCAGCCTTCCACTTAAGCG
TGAGTTGGCTCTTTTTGGATCTTTGATAAATGAACCAACAATGGGAGGCG
AACTGTCCTGTCGCTTGGCTCGTGTGGCCCTTCAATGCTCGGATTCTGTG
GCAGCATTTCCTCCGGGATGAACAGCCAGCAGCCAGCTGAACAGCGTCTC
CTTTCGCAGCCAGAAGCTTCAACATTTCCTCCATTCTTCTGACCCCAAGG
AAATCAACTTGCCACTCGAAGCCTACAACTTGGAACTAGACAACTAGAAA
AGCTGCAGCTTTCTAGTCCTAATGGAGACCAGTGATCGGCAAATTCGAAC
TAATTGCTGCACCCAGAGCACATCCCAGAATCCCTGAATTACTGAATCGA
TTCGTTTGCCACACTCCAAGGGAAAGGATCAAGTTCGGGCTTCGTGGCAG
GAGGCGGCTGTCGAGGAACTTTCTTTCCCGCAGTTCCTTTCAAGCGTTCC
AGCGAACAATTAGTGAAGAAAGTCGTGTGGCTCGTGCACCGAAACAATTC
CTCAGCCAGCGNNNNNNNNNNNNNNNNNNNNNNNNNNNNNNNNNNNNGCC
GCTCCTAATTATGCGTCGAAAAATTGAGCGCCTCAAATTACTCGTTACTG
GCGTGCAATGCGAACAAGAACGCAACATGAGCCTTGGTAATGGGAATGCA
AANNNNNNNNNNNNNNNNNNNNNNNNNCAAGTTAATTAATCACGGCAACT
TGTGGCAAATTGTATGCAGGGCAGAGGTAGGCAGGGTATCCAAAGGGTCG
ACCGGAACCGTAGATCATTAGGAGTTCAGTTTAGAGTGCTAAGATGGCGT
GGCATATGTGAGTGTAGCAGTGAGGCTCCTTTGTGTCCAGCGGATTGTTG
GAAAACCCTGGCTAATGGTCTCCGCTGACAGTCGAGACAATAAACGCGAT
ATATATTTATATTTATACATGGTCTGCCAGAGAAAAAGGATTCCGGTGGA
CAGCGGTTCAGTTCCCAGGGCGAGGAACTCTTTCCACGCTCCGCTGATCG
CACTATTTGTCTATTTTGGCTATTTTGGTAAAGCAAAGCAAACGAAGCAT
TGATCACGACAAAAAGATTATCGGCGAAGGGTAAGACAGGAAGTGATCTG
CTTTCTTTGCATCGCTTCCACTTGTCTGGCCACAAATTTGAGGTTCTCCG
GCCAGAGATAATCTTATAATGTTGCTGCGCCGCAGCAAAAGTCTTCTCGA
ATCTCGAGTTTCTTCCGATTGTATTGACAAAACAGTTTTGGTATCAATGA
CAGAGTTTCGCAGCCACGACGAGGGGCAGCTGGTCTGGTCAGCACATCGA
TTTAGTCAGCTATCCACATAGTCAGCAGTGGGGGCGTAAAACCTAATTTC
CAGCCAGCCAGCAACTCCACAGACTCCCCATAAATGTCCCCCGAAAGTGC
CAAAACTCCCAAAATTGCCACCACTCCCAAACTCCCATCCATGTCCACCC
TGCTGCGCCCCAGCAGCAAAAAAAAAGCGGAAGGGTTGAGCCAACAATTG
TAGGAAATTGCCACAGAAAGTGACCACAGCATTCCGGGCAAAGATTGCCC
GCAAAATTGCCAGCGAGCAACCACTTGTAATCAAGCCAACGCCAACCGCC
ATCCGCCATCCGGCTTTGTTATCATTAAGCAACCGCCCGGGAAAGTCGGA
AAAGGCTTTCCCGAACTGAACCGAAACGATGGCAAGCGATGCCGAAGCAG
AACCCTTTCATTTGCCCTAATGAAATTGCCCCCGATGAAAATGCTGTCTG
TCTGTCTGTCGCCTGCTATTTATTTATTAAATGCAGGAGACTCCCTCGCC
TGCGGATGGACACAATNNNNNNNNNNNNNNNNNNNNNNNNNNNNNNNNNN
NNNNNNNNNTGTCACATTTTCCCTAAGCCCTGGATCTCTGGCTCCGTCAC
CCACTCCTCCCTCCTACTCAATCTCCAACACCAACTCCAGCATCTCCATT
CCCATCCAAAATAATATCTCATCTCATCTCATCTCCTGGCTTTAATGAAG
TTGCGGGGATTCATTGCTCAGCGATTCATTGCCCGTTTCCCACCAGACAC
ACAAAATGAAGTCGCTGCGCTTGTTTGTCGTGGTGGTTGTTTCCAAATCC
CCTCCAGCTGTGGCTTCTGCCTCTGATTGGCTGCTTGGCTGTGAAGGCCC
TGCGAGCTCTACTTTATTGCGAGGCCCGGAGTTCGGCAGAGTCTTCGATT
TCGTGGCAGGAACTCGATTTTTATAATCGAGCCAAAATGGCGCAATCCCT
GGCGCAATGGAGGATGTAACGTGCATGCAACATGGCGATGCAACTGGGAT
GCAACTTGGTGCGATCTTTGGATTATGCAATTGCTACTTTGAGACTAAAA
CTAGATTCAGTTGCTGAGGTGGGGAAAGTTCGAGATGGAGAAGAATATTT
TATACGGATGTTGGTCTTATTTTCCCAAACTGCTGTAGTTAAGCTACTTA
ACTCAACTCTCTATTTGCAAGTTGTACTTATTTAGCAACATTGCTTTACC
TTTTTGTTTCCCTTGCGTTGTTGTATTGCGTCAAATGTATTTCTGTTGCG
ACTCGGGCTCAGATAAATCTGCTCGTTGAGCTCAGCTCGACAGTTAGTCA
AGTCATGTGGATCTGGATTCTGAAGTCTGGAATCTGGCAGTGGTCGGCTT
AAAAGTGGAGATCCGCCGGATCAGGACACTTGTTTCTGGGGGGGATTACG
CGGCTCGGAACACGCAATATTATGCGAGATTAACTCGAGGCAGCCAGATA
GTCAGGATTACCATGGAGGATCTTGAGAGTAGAGAGTAGAGAGCTGTACC
TGGTCAGATGAACAGGATCACCCGGAACCCGTCGGCCCACTGAGCTTGGA
GAAAAATATTAGTGTTCTCCTTCCGAGAAGCAAAAAATGCACTTTTGCAG
ATGAAACGGAAAATTATGAAATGATATGGTAGTTTGGTATTCATATTTTT
GGCAGAACTCGGTGACAATGGCACCCACAAAACTGCCACCTACAAAACTG
CGTGCACAAAGGGCTTAAACCGCTTAAAGACCGTTTAATCTCATGGATTT
CACTCGTTTTTAGTTTCGTGTGAAAAAACTCGAGGCAAAAGGCAATTGTG
GCACTCAAAGGAGCTGACNNNNNNNNNNNNNNNNNNNNNNNNNNNNTCGG
ATACAATGGGCGTGGCCGGGTCGAAGACTTTACGGTGTTAAATGCTCATA
TTACGAGCTGGCCAGGAGTCACTCCATGAAAGAGTTATGCGGAATATGCG
GCTTAGGAGCATTCAGTTCAGTTCAGTTCCGTTCTCCGTTCCAGGATTTC
CCCGATCTACCGTTCTCGATGGTATCTGGGCAGCATCCTTTCCGTTCCGC
TGGAGATCGTGTTGGATGGATATGCTTTATATGCTGATGGCAGTTGGGAG
ATGGAGATGGGAGATGGTGCGAACTGACAATTGACACAATTACCAGGACG
GCCAAATCCGCAAACCGCTGCAATGCCATTTTGACAGCAATTGTCCTGGC
CAACAATGTGAGCTGAGATCTCGAATCCGGAATTTGGCATTAGGAATCTG
GAGAGGAAGGGGGCTAACAGTAGCCATTCTAACGGGGTTTCGTAGGCGGC
TTTGCCCCGCAGCCGAACAATGGACCAAAAAGGATGCAGCAGAAGGACTA
AAGGACACAAGGACAGGACACTCCCGCTAGCAAAAAGGTGTGAAAATTTC
AAGGGCCGCTTGATAGATCGAGTGGGCTTGGAACCGATGAAGCCGATGAA
GTCGATCGGGGTCGGGGGCGGATCGTAACTCTTTTTATGTGGGCTCCTCG
CCCCCGGCGGTTTGATTAACTCCGGGGAAACCCCTAACGGTGCTCTCCCA
AAAGATCTGACAATGGACATGGTCGNNNNNNNNNNNNNNNNNNNNNNNNN
NNNNNNNAGCTAATCAACAGTAAAATGCATAAAATTAAGTGAGCAATGAA
AGGGCATTATGGGGAATAAGGGTCTTTTGCGCCCATTTCGGCTATTAGAA
TTGTTTCACNNNNNNNNNNNNNNNNNNNNNNNNNNNNNNNNNNNNCCGCG
AGCGGTTCTCACCCAAAACATTCGAAGATACATCGGTATCACAGGGATAC
TGAGACTGGGAACAATGGCCCAAACAGCGCAGTTGACAGTTCATCAAAGC
GAATGATGCATGCAAAATGAATCAGTGCCATCAGTGTCGCTGGCGAATAC
CCTGCAATAGCAGCAAACAGTACACTGGAAACAGTCGGTTTTGGACGGAC
TGTGTGAAGAACATTAATGTGCAGACATTGCTGCGTCTAATTTATCACAG
TGTAGCTGCAGTGCCGTGATCTCCCACACGGAAATCATGCGTGAAATGTT
GCTTTCTTTGGATTTCTTTCTTCTGCTTGTCTGCTGTGTGCGAGTATTTT
CCCAACCCGAGCATTCTCATTCTCATTCCCATTCTCATGTTCCTATAACG
ATGACGATGGCGATGGGCGTGGACACGGACACACCCCTCGATCCCCTGTT
TCTGTATCCTGGCCATCTTCCTGGGGTCCTGACAACGGGACAACGGGACA
AGAGGACAAGACAACAGTCACAATGATGGCGTAAGGAAGTAGCAAGTTAG
TTTTGCCCATTTAAATAGCACTCTGGACGCCGAGCTCTTTGTGCGCCAAT
TTGACGAGCATTAGATGGCACTCTTTCCGTGTGGGGTCTCCCCATCGATC
CATCGATTCCATTGAGCGGTTGATTGATCAGCCCAATCTTGAGTCAGAAC
CTTGAACCCACGCACAATTTCAATATTGTCGCCGATCATTCAAAGTTCAT
TCAAAGTGGCGGGCATGTTTATGCGGCGCAAACTTTAGATAGTACTATAA
TACGATAGACGCGCTGTCGCCTCAACTCAGAAGATGCGACTCGACCAGAT
AAGCACGCAGATAAGGCGACTCGAAGGCAATGTCATTTGGGTAATCAAAA
CCGCACTAATTGGCATAGTAATGCAATACGGCTGCGGAATCCAGGATGCG
GACTCGAGATCTGCTCGAGATCTTTTCGCTCGGCTGGGCGATGGGAATGA
TGATGAAGACGTCTCTCAATTAAAGAAAGATGCCATAATTGAGCAGCCTT
TTGCTGGACGTGGGATTAGGAGCCATAGGATAACAATTAGCCAAAGGATT
TGACAACGGAAGCTACGGCCATTGTGGTGCGTTCCGTTCTTCCCTTCGAG
TACTTTCAGTACTTTGCGTACTTAACTTGTGTCTTTTTAGTCGGGGCTTC
TTTTTGCCGCGCTGTGCTGTGCACTTCCGTTTGCGGAAGTGGCTAAGGCA
AATCCCCAGACACATCGAGCCGAGCAGCAATACCTGTTCCCATTATCCTG
TGCAAGTGTGCACTTTGCATATGCCAAGCAAAACAAACAAGTGATCCTTG
GTCCTCGATCCTGGTTAGTCTTTTTCGCTTAGCCCAAACAACTCGGTAGA
AGGAGAAGGAGAGGGCCTTTGTCCGCCCGAGGAGCACGTGTAATCCCCGT
TCACTTCCTAGGTGACTACTTACCGACCGACTACTTACTTCCTCATTAGC
ATCGCAGGATATAGGGATATAGACGGGCCCAAGTGCCCAAGTGCCTTTGC
TGATGGGCTTAGGCGGCCATCAAGGCGGAGAATCAACTGAATGACGGCCA
AACTAATCATACATTCGAAAGTAATCTCATTTCATCAATTGTGCTCTTTC
TTTTTGGAGGAAATGGGCAGAATGGATGGGAAAACTCTTTTGCAACAATT
GTGATGATATCAAAAAGATGATATATGGTCAGATATATGGCATGAAGTGC
TCATTCCATACTAGGGGTTTTTTAGGGTTAACCTACAGATACGGGAATAC
AGATTCTCAGAAACAAAATGGCAGTCCTAAGTTCATAATGTCCATAAGTT
GCTGCCAACGCAAGTTCCATTTACGACTGTTATCCCATTAAGACAAAGGG
CCGCGAAAGGAGTTAACGGCAATTCCTCGAAACCAANNNNNNNNNNNNNN
NNNNNNNNNNNNNNNNNNNNNNNNNNNNNNNNNNNNCTGCTCACCCTTTT
TTTGGACGGGCCATATAAGGGCAAACCCCTTTCAGTCAATTAGTCGCTGA
TTTTCTTTGTCACCTACCAGCGGACCAATATAAAAATCGCAGCCACAATG
GGCGAGGCAGAGAACCCTTTTTTAGGCACCGCCGATGGCCGATGGCCAAA
GTGCCCGTTTATGGCTTTTGGCCTTAAAAAACAGCAGCGGTTTAAGGATC
TCCGGACTCGGACTTTGGCTCGGAATGAGGCCTTTTCGCACGAAGCGTCC
ATTATGCAATAAAACTCGGGATGTTTTTTAGGCAACAGAGGCATTCGAGT
GGGCGGGCAACCCGTTCGGGCGGCATTAGCAGGTAGATGAGTCCGTAAAA
AACGCGCCCAAGGTCGCCACTCAAAGGATTGCACAAATATTGCATCTTTG
GTGCGGAGCTCATTATGGCGCAGCAACAGCAGTCCGCGTATATGAATATA
TGCTATATGGTTTTATGCCTTTATGACCTGCTGTTTTTTACGTACGCTGC
ATTTCGTTTTTTTCGCTGAATCTGGTTTTTACGGCGAACTTGGCAACTCT
TTGGCTTCGCGACTTGGCCGCGACTTTTTATGGCATCTGCTCGGGATCGG
ATCGATTGGGCTGCACTTGGGTTATACGGCCAGGATATATGTGCGCGAGG
ATATGTGCTGGTAAAGGGCGGCGCAGGTAAGGGATCGACTCAATGACGGC
GACGTGACGGTCGCAGTTTTAGTTTAATCCACCATTTTTACGGTTGGATT
AGCGCACGGATTAGTGGATAAGTTCGCGGTTTTTTACTGATTACCATATC
GATCCCTCTTTTTATTTGCAATCTGAATGGGCAGTTGTAAAAAGAGAATG
AATGAAACTGGGCAAGGGGAAGTGGATTTGGAATTGGAATTGGCAATCTG
ATCGATCATGTAACGTAGGTATTATTGATAGCATAGCTCCAAACTATGAG
TATGTGCTCGTAGTAGCTGCAGTAAGTATCGAGCATCCTTTTTTCCCATG
GATGACAGTCAACTTTGTGCCGCTAACCACTTCCGTTGGCCGACGAGACG
ACCGTTAGGACAGCTAACAAACAGTTAACAAAGTAAAACAACTAGTCGAG
GATCTCACATCCCATATTCCCATATTTTACGCCGCCAAAGGGATAAAGGA
CATGAAATCTAGGATGTTTAAGGAGGAGGGCAAACACAAGCAGCCAACAT
GATGGACACTTGTCGCAANNNNNNNNNNNNNNNNNNNNNNNNNNNNNNNN
NNNNNNNNNNNNNNNNNNGGTGGCGGCGTCATGAATCAAATGGTCAGACT
GGCGAGTGTCCTTGCCGCGATTCCGGGAAGCCGTGTTTTCATTGCCGAAA
TAGGAAAAGGATGCGAATTACGCCAGCCGAAAAGGCTGAAAACTGCAAGA
ACACCAGAACACCAGAACGCCAGAACTCGCCCTAATTTCCATAATTTGTC
ACGCACAATCCAACGGATTCGCATTCGCCATCGCGTAGATACACAGATTC
TGGATGATGGGCTGGTCAGCAAAAGGATTTCAGGACAAAAGCGCAAAACA
AACGGATTTAGCCATCACAACCCTTGGACGTTATGCATCCATTATCAACA
AGCCAGATTCTATCTCTTTTCTTTTTCTTTTTGGACAGACGCCTCTCTTT
CTGGCCAGAAAAGTATGATTTGGCTCTAATTATAATAGCTGCGGGCTTTG
ATCTGCAAAATGTTCTGGAAGATTCAGAAGTATGTTTGTGGTTTATTTGA
ATGCTGAAAAGAATAGCCTACGATGGTACAATGCGATTTATTCTGTATAC
TTGAAGGAAGCGTATCCTGCAGTTACTTCAATCAACTAAAGCTTTTTCAA
ATTGGTTTTTAGTTTTACCAGAGTAATGATTCTCTGTTCCTAAAATTTCA
AAGCAAGTAAGTTAGATACAACTGCAAAATGCCAGTTTATATAAAAATGG
TAATGAAAATGAAGCCAAAGTCTAGAACTCTATATGACTTATACATATTT
TAAGCAATTCCTTGAAAACGAAATGTAAAGCACTGCAGAGGTAGTACGAA
TTTCCCTACTTCTTTCTCATTGAACATTAAAACCCAGAAAAAACCATATC
CCTTCGCGGAAACTGATGAAACATTAAGTTCGAAAACTCTTTATGCTTCT
TTTTTGCTGCTTTTTTTTAAATTACGTTAAATGGCGAAGTAACAATAGCA
CAAAGAACTATGATTTTTGCGAAAACTGCGAAAACCAAAGGACTAAAGGA
CCAAAGGAGGGAAAGGGCAGCCGCGCACCCTTGTAAAACCCTTTCGAAAG
GGGGCGAGACAGAGAGGGCAACAGGGTGAGTGGGACAGAGTGTGAACCAG
AATCATCAGAATCACCCCTTTGCCCTTTGGCCTTTGTACCGCCTACCTGC
TTCGTACCGCTTCGTACCGCTTCGGCTGGCCGCTCGTGTCCGCCATTTCG
ATGTGAATGAGGCGTCGGCGCAGCCTCCGGATTTTGGGTATAAATGCAGG
GGGTTCCGACGAGAGGAAATCAGTTTGCGTTCGACATCGTCAGCGTGAAG
ATATAGCAACAGCACAGCAACACAGCTAGATCACCACTCTATATAGTCCA
TATATAGCGTCAATCAGTTGGATTAAACCCACAGAGACCATACACCCAAC
ATGCTAATGCACGAGAAACTCATGGCCGGGCAGTTCTTCGATCTCAAGAC
TGGTAAGTTAGCCACGCCCCCTGGACTCTCCTCGATCAAGTAAACTAAAC
TCTCTCTCTCTCTCAATCTATGCAGATCGCAAGCCACTGATNNNNNNNNN
NNNNNNNNNNNNNNNNNNNNNNNNNNNNNTGCATCACTTGCCGCACAGCC
AATTGCCGGTTCAGGGATCCTTGGGCCTGCCCAAAATGGATCTGTACACG
GCCTACGCCTACCAGCAGCAGTTGCTGGGAGCTGCCCTCAGTNNNNNNNN
NNNNNNNNNNNNNNNNNNNNNNNNNNNNNNNNNNNNNNNNNNNNNNNNNN
NNNNNACCTCCTCTGCTGAGGTCCTGGATCTTTCCCGTCGCTGTGACAGC
GTCGAGACGCCCAGGAAGACTCCCTCGCCCTACCAAACAAGCTACAGCTA
CGGCAGTGGTTCCCCATCGGCCTCGCCCACCAGCAATCTGCTGTATGCCG
CCCAGATNNNNNNNNNNNNNNNNNNNNNNNNNNNNNNNNNNNNNNNNNNA
CAACTGGCCTCCCTGTATCCCGCTTTCTACTACAGCAACATCAAGCAGGA
GCAAGCCACGCCCACTGCTGCTCCGCCCAAGGTGACACCAACCGCCAACC
TTCTGCAGACCTTNNNNNNNNNNNNNNNNNNNNNNNNNNNNNNNNNNNNN
NNNTCCGCGACCAACTCACCAAGACCCGCCAGCAACGCCAGCACCATGCA
GATCGATGTCCTGGAGAATCCCCAGTCGCCGGCTGTGGAGGCCACCACGC
CCACCACCTCCAGCAGCGGCGAGGCGGGAAAGAACACACGCCCCTTCAAG
GCCTTTCCCCGGGATCCCTTGGTAATAGCCGCCAATTTCGCAGCCACTGA
TGTCCTGCTGGACAATCCGCGAGTGGAGCGCTACACCGAATACAGGAAGC
GGGTGCTTGAGCAAATCCGCAGCTCCAACGGAGGATCGCGCACCGTAACC
AACCCCAAAATGCGAAGGACCAACTCAAGAAGTGGATCCGTCAACGAAGG
CAGCTCCTCGAACAACAACAGCGAAAGCGAGGATCGCGCTGCCGCGGAGG
AGTCTAGCGACTGCGACTCCCAGGCGGGCAACTTCGAGGGAAAGTCCGCC
ACCAGCAGCTCCAGCAACTTGGCCAACGCCACTGCCGCAAACTCGGGCAT
CAGCTCGGGCAGCCAGGTCAAGGATGCCGCCTACTACGAGAGACGTCGCA
AGAACAATGCCGCCGCCAAGAAGTCCCGCGATCGTCGCCGCATCAAGGAG
GATGAGATCGCCATCAGGGCCGCCTATCTGGAGCGCCAGAACATCGAGCT
CCTGTGCCAGATCGACGCCCTCAAGGCCCAGCTGGCCGCCTTCACCTCCG
CCAAAGTAACCACCGCCTAAAGGTGCACTCCTCTCTTGATGCGTTGAACG
CGAGGATCCCGAATCGTATGTCCTGTTTTTTGGGTCAGCTTATCTGTGAA
TAGTTTAGGGGGCTCAACTTTCTTTTTTTTACACACTCGCATTTAAGTAC
TTTAAGTCCTTGGAGTATACGTTATATTTGGAAAATGTATTAGTTGTAAG
TGCATCTCGCAATCTCACCAGTTAACTCTCAATGGAACTCTCATCTATAG
TTGTAGAAGTCCCAGCTAGCCATTAGTGTTTAACTTGTAAGTGAATTTTT
TTCATAGCCCTAAGAAATCAATCATAATAAATTATCGAAAATAATTATCC
ATTGCTCCTTGATATTTGCCTGGCAATTCTTTCCTAGTATCTTAGTAAGC
TTACAAATATACCCTGCATTATATCATAGTCGCTGAGGCATCATCGACCT
GCCCATATTTCGTATTGCATATACATGGGCGCAAAATCCAAGTGTGCGAA
ACGAAAAACTGGCCGACTTAGCATCGAAAATAATATCCGGGCGGCTAAAA
TTTTCATGAAATCGAAGAGATTCCCGATTTAAAGTACTAGGCGAACAAAA
ATACTAGTAGGAAGCCAACAATCCGTTTTTTGCCTAAAATAGAGATGCTT
GCGTGTAACAGATTTCCTGTCACGCTCCCAACAACCACATGGGATATTTA
AATTATATCGTGATTCTCGTGCAAATTTCGTGAAATACGCGTGAAGCACC
GAGTGCACAATGTGACTGAGCATCTCTGATCTGCGTTTCGTTGAAAAGTA
ACGGCATTTCTCCTTAGGGCTTTTTCCTTATTGGTCAACGGGCGCCTGAA
AGCATGCAAGGGACAGCCATAATGGAAGTATCAGATAGTTGTCTCGTTCT
ATGATATCTGCTGGCATCTGCCGCCACCTGCTGAGATTTCTGTTCGCCTG
GTGTGCGAAACAAAAAAGTGGCCGATTTAGCAGCGAAAATAATATCCGGG
CGGCTGACATTTTAAAGAAATTTCAGAGATTTCCAATTTTAAGTACTAGG
CGAACAAAAATCTTAGAAGGTAGCCAACGATCCGTTTTTTTTGCTTAAAA
TAGAGATGCCCGCGTGTAACAGATTTTTTGTCACGTTCCAACAACCACAT
GGGATATTTTATTTATGTCGTGATTGTTGTGCAAATCTCGTGAAAAACAC
GTTAAGCACAATGTGACTGATCATCTCTGATCTGAGTTCCGTTGCAAAGT
AACGGGGTTTCTCCTTAGTGGACGCCTGAAAGCATGAAAGGGACGGCCAT
CATGGAAATATAAGCTAGTTGTCTCGTTCTATGATATCTGCTGGGACCTG
CCGTCACCTGCTGAGATTTCTGTTCGCCTGGTGTGCGAAACGAAAAAGTG
GCCGATTTAGCAGCGAAAATAATATCCGGGCGGCTGACATTTTCAAGAAA
TCGAAGAGATTCCTGATCTTAAGTACTAGGCGAACAAAAATCCCAGTAGG
CAGCCAACGATCCGTTTTTTCCTTGAAATGCTGATAAGCGCAAAACAACC
GTTAGAATATGCCAAACACAATCTAAGGAAGGGGGAACCATTTGATTTTT
TGGCTGTGTCACGAATTTGTCACGCCAGGCACGAATTTACTATGAACGAC
CCATGTATTTGCTTGGCACGGGACAAGAATCGCTCACACGCTCCCATCCT
TAGATAAATCCAAACTGTATTTAATGGTCACCTACTGGCAATTCTGTTCG
CCTGGTAATTCTAATCGGAAAATAAGCCAGTTTTATCAACTTTTTCGGCC
GCCTTCTTGCCATTTTGTCAGTCAAAATCGAAGGTTTTCGGATCTCCGAT
ACCAGGCGAACAGAAATCATAGTAGGTGCCAGCTGGTAGTTGAAAGTAAA
TCAAAACAGCTGATAGTTTTTATGATAGCCGCCCCCCACCGTGTGATAGT
AATCATTCGACCAACAGGAAGCCAGTTGATGGAGGGGTAACCGTTAGTTC
AGCTTAGACGTAAGCGAAAACAGCTGTGTTTCATAATGGCCGCTCTATGC
ATCTCTCTCTTAAAAGCTGGCAAGTAGAGCGCCAGCTTGCTGCCTACTGG
CTTTGTTCGCCTGGTGTTCAGAAACTGAAAAATGACACAAATTGCATTGC
AGCAACTTTATTTACTTTATTTTCATTAAAGCGGTCAACGTTAAGAACTA
GCAGCTGATCTTTTACATTATTTTACGCAGCGTTGCATGCTGGTGGTTTG
GATCTTTGGTAGTGTCGTCGCATTTGGTGGTTGAAACCTCGGATGTATGC
AGCACAGAATCGACCCAATTGGACTTCTCGTTTCGGATCAGAAACTTAGC
TAGGCTTAGCGTGGACTCCAACCGATCATTACCTATCGAAATTTAAAAAA
TATCCGTTATTAAATAGATATTAAATTTTGCGAGTAAAAAGTAATTGTTT
TACACTATGTAAACTATTGAATAAATATTAACGGGAAAATGGCAAAATAA
TACAAAAACCAACTCTAGTATTGGACATGAAAACTTGCTCTCACANNNNN
NNNNNNNNNNNNNNNNNNNNNNNNNNNNNNNNNNNNNNNNNNNNNNNNNN
NNNNNNNNNNNNNNNNNNNNNNTAAGAAGGGCTCCTTAATAAGTTTAGGT
AAGCAGCAAAGATGAAGGAAAGAGTTGAGTGCATCATGACAAAGGAAAAG
GAATCCGTGGAACCCCTGCCAACTCTTTTCGGCATGCGAAATCGATGGCA
GATATGGGTTATGGCAGATATAGCAGATATAACAGCTCATCGATTATGGC
GTGCCGAGTCCATTAATAATAAAAATTATGGGGCGTTTACAAGAGGTTGT
CATGACAGTCGCCTGACATTTATGCAACTTTATGAGAAGGAGGACACCAG
GACAACAGGACATCGGGCGCAAGGGAAATCCACCCCGTCGGCGGCCGACG
GGCGAATGACAAGTCTATCAATTTTTCACACACTCCTCAAGAAGTTCGCC
GGAGGGGCGGGGATGGGAGGCATTTTCCGAGTGATTAGAGTACCTCCTCA
CTTTCACTCGCACTCTTACTCACATTGAAGGGTTAAGGGCAGGGCATGCA
AAATGCTGTCGGCTTCATTGCACAATTTTCCCTTCGCTTTGTGCGCTGCA
TATCGAATGCAATAATTTTGACAATTTGCGAAATTTAAACGTCATGAATG
GCAGTGTCTTAAATTACAATCCTTCCCCTGCGCGCCTCTTCTGCCCGTTT
TGCTTTTGCTTTTGCTCTTTTTGCGGCGCTGGCCAAGTTTGCATCTGTCC
TTGGAGAAGATGTCCTAGATGATAGCTAAGTCCTGACATTGACTCGCCCG
AAGGATGTCCTTGGGTCGCGTATACATGTCATAGTCATGACATGGTGGCT
ATTTCATATGGCAGTTTTACGAGTTTATACAGGCAGCAAAAAGTTGCTTT
CGGCCGTTTTTCGATTTTGATTATGCGTTTGTGTGCCGCGTCATCCGCTC
ACTCACTGACAACCCAATCGGGACAATGTCCTGTGTCCTGTGACGTGAGC
TCCTTCGCAGTCGCAATCCAGTCACAATCCCCGAAAAGATGACGCGTCAT
GCTTGGCCAGCCGCAACAACATCCTTGAGATTTACATGACAAGTCAAGAG
ATGGGACATTTCCTTTTTTTAAGGCGGAATCAGCCNNNNNNNNNNNNNNN
NNNNNNNNNNNNNNNNNNNNNNNNNNGGATCGCCCGACAGATGTCAATCA
ACTGAAATTAACACATCGTCATTGAAGTAGGTCGTTGGTCTGGTTTTCTT
GGCTTTGGCCATTTCCACAAAACCATTTCCGAAAACCCCCTCCCCTCCTC
ATTTTTAGGGCTAAGTCGCATTAGGCGCCTAATGTTTTGCTTTCGATTNN
NNNNNNNNNNNNNNNNNNNNNNNNNNNNNNNNNNNNNATTGCGGTTGATT
GCATTTCACAGGCATTTTCTTTTCGCTTCGGATCGATTCTATTTCTATTT
TCACCAAGCTGCCCCGCGGCCGAATGGCCCCTAATGGGATTACATAATAT
CATTAATCAGCCGAGTGAAATCGGAATCGCAAGCACAATCCGAACTGGAA
CTGGAAATGCAATGCCGCGGCACATGACATGTGCCACCTAGCTCGCCTAC
TTGTGATCCGAGGAGAGGGTGGATACATGTAGCAAACACGTTCGTACACA
CATCCCTTCGATTGCAGGACACGCGCGCTGTAATTATGTAATTACCGATA
GGGAATATAGAATATAGAATATGGAGTACGGACAGCAAGAGAGCGATGCC
CAAACTGACACTGACCATCGCATATCCATATCGCTATCACTAATTGCATT
AAATTGTCCAACACGAACCGATCAGCCAGATGACGCATCCCACTCCCCAC
TCTCCACTCCGTATCATCCCACACTTTTCCGCCGCGCCGATGTCCTTTTT
ATTGGTATTTGCTTATCGCTTCATGTAAGTTGTGTGCCTACTGTTGTGAT
AGGCCTAAAACGAATGCCTATTTTAATTGGCCATGCGACGTTTTGTCCCG
CCGCATTGTAATTTCTTAATTTCGAGCTCGCACACGGGACTCAGGACACA
GGCGTTTGGTTATTTGGGTGGGTTTCGCATCGATGTTTATTTACCCAGTT
TTATAGAGCTGTTTGCTGCGTGTTTCAAGCTGCCTCGATGGTCAATCGAT
GGGAATCTGCATGCAGGGTGTCTGCTGTAGGGATAAGAACCAGAGGTTTC
TTTTAGCAACAATTAAGGCTTGTATTATTGTATATAAGTATCAATTTTAA
AAACGAGTTACGACCAAACATTGTCATCTTAGCTATTATAGCCCTTGGAG
AGCGCAAAGCCCACAGGATCTATGGCATGCACACGACCTACGCTCCTGCG
AAAAATATCTTACAAAAAGAATGAAAACCAGGAAAGTCGCAACAGAGGGT
TGCGACTCCAAAGGAGTAGCGCGCATGCTTAGCGAGCTATGACCCTGAGA
AACGCGATCCCGACTTGACCGCAATCATTTCAACTACGAGTACTCCCCCA
CAGGAGCCAAGAAGCCAAGCAGCCAAGGAGTCGCATCAGCACGGGAATGT
CCAGTTCTCGGGCTCCTGAGTGCGCAGTAATTGTCGGAAGTGCAACTACT
TAGAGGCTGACTTGGACTTGGAGTGAGCTCCGCGCTTGAGTGAGCTCTCT
TCCTTGCGCAGTATCTGGAGTTGGCCTTTAAGTTAATTGCTGCATTTAGA
GACGCCGCTGGCCGATGTGGCACTGGCGATAAGAAAGGGCTGTAACTGTG
GCTGTGGCTGTGGGGATAGGGATAGGGATAGATCGTCGTTCACAGAGGTC
CGACAGATGTCAGGGGATCTTAACACGTTNNNNNNNNNNNNNNNNNNNNN
NNNNNNNNNNNNNTCTAAGCGACTTAGACCCGATTTGCTTTGTGTGGCCC
AGTTATGTAAGCCAGCTTACATTGCCTACGCTGGCCAGAACTCCGACTAC
AACTCCTTGTAGTCCTTGTAGTCCTTGGCAACCCCTAACCCTTTGTGCTC
ATAATTGAACTGTCTTTGTGTCCTTGCGTCCTTGCACGGGACTGGGTGTC
AAAATATTTCCTGCACTTTGGACCTATGCTAATGCCAAGACAGCAGAGGA
GCAGAAGAACACGGATTTTCATGTCCGTAAAATATGATTGCGCCTAATCC
CTTTGTCAAGGCGATGACAAATAAATATTTCCACGATGTCATGTCAAAAT
ATCATCGAACGGATTCACCCTGACACCACCTCGCATTTTCATTTTTCATT
ATTCATTTTCCATTCAACTCCTGGGTATTTCTGCATTTTTTATGCAAATT
TACACGATTTCTGGGGGGTAACTGTGTGTGTGCCCCGAGGTCCCGACGCA
AAGTCCATTAAGGTGTAACAATCTGTGCCGAGTAATTACAGGCTTGTTAG
CTATGGTTGCAACAACATTGCTTTCTCCTGGGGGTGCGGCGTTTTTTTCT
TTTCCTGACATCTTGGGTTACGTGGGAAATGTTTCTTTTTTTTCCGGAAT
GCCTTTTTTGTACGCGTCCCTCGCAGAACTCACGCACTTACGAGGATCGA
GCAGATCGGGATCGGATCAGGGGATTGTCAATCAAGGTGGCAAGCTGATT
TCCATATCGACGAGCTGCAGGGCTAATTACATGCGAAGGATGCGCCCGTA
GGGTCCTGACTTTCCCCGTTCAGTTTGTATTTAATCAACTTGGAATGGTC
AGGTCGTAATGCAATTATAGCTGCATGAATGACAACTTGAGATGTCCGCA
TATGACAGCATCTTAAGGTCACACATCTAAAAGCGCATCTTTAGTTTGTT
TGTAGCTCAACCTCTGCAAAGTATGTAACTCCAAGTAAGGAGAAAACTTC
GAAGTAGAAGGACTCACTACATCAGAGCATCACATCGGCATGTGCGAGTC
TGCTGCGAATCGATTTAGATTTAGGGAAAGCCTTTCAAGCGCTTCTCCTG
GCCAGTTGGCCCCAGGTAAAAGGATAAGCCACAAAGGACGATGGGCAATG
GGCAATGGACGCAGCTGCAATCCGGAGTGGCCAACTCCAACCACCGAACC
AATCTGCGCACCACAGCAGAGCCGCCCAAGACAGTTGCTCTAATTTAGAG
ACGTTTTGGGTAATTTTTGCGCAAGCAATCGGAATGGGAATGGGAAATTG
AAATTGGCTCATCTCGGTCCTTGATCCTTTGTTGAGGTCCGGCTGCCGGA
CATTCGGCACTTTCACGCTTCTTAGTCTTTAGTCCTTATTCCTCGCAGCG
TGTGGAACGTGACAAGGACGAGTCCGAGTCCAATTCCGATGCCCAGGATG
CGATCAAACAAAGCCAGAGGCCAATAAATCTGCTACGCATCGGCAGCGCA
TCAAAAACTGACAGGGCGGCTTTGTCTGCGTCGAGAGCTCGTGAGGCGAA
CAAAGGACGCGCCAATTCGAATTGGGCCGCTCGGCGGCGGAGCAGCGGAC
ACCAGGACACCAAAAAAGGATCACAGCCCCCCGCTGGATCGTAAAACCGG
AGGCGCCGACTGCGGTTCCTATGCAAAACAGGCGCCGCCCCTTGTGAATC
CACCAAAGGATTGCGAAACAGCCCATAAAGTGCGCCTCTTTGTTTATAAC
TTATTGATTGTGGCCACAAAAGATGTGCAAGTAAATGCTATGAAATTCTT
CTCATAACTTGGTGCACAATTTTCTTTTCCACAGACTTTTTGCATAAGAT
TATAGACATGTAGCTTTTCTTCATGTTTGATAGTCTGCAACTGCCNNNNN
NNNNNNNNNNNNNNNNNNNNNNNNNNNNNNNNNNNNNNNNNNNNNNNNNN
NNNNNNNNNNNNNNNNNNNNNNNNNNNNNNNNNNNNNNNNNNNNNNNNNN
NNNNNNNNNNNNNNNNNNNNNNNNNNNNNNNNNNNNNNNNNNNNNNNNNN
NNNNNNNNNNNNNNNNNNNNNNNNNNNNNNNNNNNNNNNNNNNNNNNNNN
NNNNNNNNNNNNNNNNNNNNNNNNNNNNNNNNNNNNNNNNNNNNNNNNNN
NNNNNNNNNNNNNNNNNNNNNNNNNNNNNNNNNNNNNNNNNNNNNNNNNN
NNNNNNNNNNNNNNNNNNNNNNNNNNNNNNNNNNNNNNNNNNNNNNNNNN
NNNNNNNNNNNNNNNNNNNNNNNNNNNNNNNNNNNNNNNNNNNNNNNNNN
NNNNNNNNNNNNNNNNNNNNNNNNNNNNNNNNNNNNNNNNNNNNNNNNNN
NNNNNNNNNNNNNNNNNNNNNNNNNNNNNNNNNNNNNNNNNNNNNNNNNN
NNNNNNNNNNNNNNNNNNNNNNNNNNNNNNNNNNNNNNNNNNNNNNNNNN
NNNNNNNNNNNNNNNNNNNNNNNNNNNNNNNNNNNNNNNNNNNNNNNNNN
NNNNNNNNNNNNNNNNNNNNNNNNNNNNNNNNNNNNNNNNNNNNNNNNNN
NNNNNNNNNNNNNNNNNNNNNNNNNNNNNNNNNNNNNNNNNNNNNNNNNN
NNNNNNNNNNTCAATGATCGACGACGACTACAAGGACGTCCTCTAGATGT
CCTAACAGAAACACCAGAAAAGGCGACAAGGCAACCATAACCATTAAAGC
CATTGTGCATAGGTCAACCACTGGCCTTCGGTGGTTATCAATGGTCATCG
ATGGTCATCCTCCCCGGTACGCCCATTTTTTATGTGCGAGCAAACATCTT
CATCTTCATCGTCATCTTCACGTGCGATGCCCATCTCTTTTTTAAGTGGA
CTGTTGAGGCGCAGAATGGCTCTGCATTGCGCAGGACACAGGAAACAGGA
CACACCCAGCAATTAGGCAAAAGGATGGGCCCGATCCGCACTTTCTGCTT
TCTTTTGCTCGAGAGTGCGAGAAACTGTCGCACATAAATTTTAATTAACT
TTGTTTTTAATTGTTGCAAATTTATGTTCGAGGGCTGGGCGAGCGATCTA
CTTCTTACTTCTTCGTTTGCTCCTGCGAGCAGCGGAATCCTTGCCTGATT
TTCGCTGTGGGCAAATGACAATCGAACAAACCGAAAAAGGGATCGGCAGT
CGGATCCTTTTTTTTTGTGTTTTCATTTTTGAGTCCTCTGCAATATGTGC
TCTAAATTATTTGCAATAATTTCAGCCCCTGCCGCTGATTTTTTGCCCAC
TTCGCATCCTTTCCCTGCGAAGCGTTCCTTTGTTGCAATTTACTTTCTGC
TCCTTGGATGCAGCAGACATCTCCCGTTGCNNNNNNNNNNNNNNNNNNNN
NNNNNNNNNNNNNNNNNNNCTCTTCATTACGGCATCCATTGTCTTGCGCT
GTCTGCCTCAGACGCATCCTTTGGGTGTCCTTTCGTGTGTTCCAGTTTGC
GCTGCCGCTCCTTTACTTTTTCAGGGTCACAACTCGAGTCTCGAGTCTCA
GTCATCGTCCTTAGGAGGAGAGCATCCCCCCAACCCCGAAATTTGTTGGG
CCAGGATCCGTTTGCGAAACTGTCTCGTATTTGACAGTTGACAGTTGGTC
GACTTTTGAGTTGGAAAGTTATGAGCATAAACATGATATTTGCCAGGGGC
CCGTGTGTTGCTATTGNNNNNNNNNNNNNNNNNNNNNNNNNNNNNNNNNN
NNNNNATAGTGCCAGTCATTTTTGGGCCCCTGCCTCCGAAGTGCGGAATG
CCAGCGTAAAAGTTATGAATTCAATTAATCATTTCGGTTCATTTATGATT
TAATGGCAACTCACACTTTTTTGTGGTTTCCGCTTAGAGTCGCAAAAATC
GCCAACAACCATTTATTTTTTATGCAGCGCGCTAATGAAGTCGCAAACTG
GCACTTTCCCCTTTCGCCAAACANNNNNNNNNNNNNNNNNNNNNNNNNNN
NNNNNNNNNNNNNATGCAAAACGCAAACAAAGCCGTGCGACACGCATTTG
ATACACTTTGATACACGTTGGGCACTTTGAATGCCATTTCAGGCGGCGCG
CAGCAAATCAAACATCGATAAATTTCGCAAACAATGCGAACACGGGCGCA
TTAATCACAGGCCTGCGACCATAAAGCAGCCCTATCATTGTAGGATCCAC
CCAAAGTGGCTGATCTGCATGCCAGCACACATGTATGCACATATGCAAAG
GGTAATAGGTTATAGGTAATTAAAAGGATCGAGTATATTGCCACTTTCAA
GGGGTTACATCTAGCCGCACTTCACTACAATGCAAACAGTGCAAACGTGC
CACTTTTAAGCTTAAACAGCAGGCAAAACACACATCCATCTTCTATATTC
AAGTGACGATCGTAGGAGGTGCCACCCAGCAGGAAGACCTCTTCGTCCTC
AGGAGCACAGGATTCTTGCGACGCCGGCGGAGTGAGAGCGAAAGTCAAGT
GGCTCTTGTCAGGGATGGCAAGGGAGGCGAGGGGAGGAGCGGTAAAAAAA
TGCAAGGGCAATTTGCATACGGTGATCGAAAGCGGGATCGGAATGGGAAC
CGGGACTGGATCGTGACTTGAGGCCGGGTCCTTGGGCACGTTAATTAAGC
GTAAAATCGTCGCACACGAAATGCGGCAAAACTCAATTCCAATTTGAGTG
GTTTTCGTGTAGTTCTTTATCCATTCCAAGGACACAGGACATAAAACCGC
AGAAAATGCGAGGATTATGGTAATTTTAGTGTGGAAATAGAAATTACTGG
CGAAGACAAGACGGGATACGCCTTGTTAGGACGCAGGACACAGGACGCAG
GATGCTCGTTAAATCATATTAATCAACAAGCCGCAATCCTTTCTTAGCGC
TGGAAAACTCTCTCAAAAACCCAATTAATCCTTTTGTGCGGCTATGTAAA
CAGCAATAACTCAACGCTACAAAAGGAATACGCCAGGACACGGGCACAAA
ACGAGGGCAAATCGCAGGGAAAAGGGGTACAAAAAAAAGTAAAAAGTAAG
CAAAAGGAGCGCATTTCGCAAAGTAAACGCTGCGCAGAAGGAAAAGAGTT
GAAAAGTTGATAAATTCACCATTTCAGTGGATGGAACGGGGCAATCAATT
AGTTACCCTCTTTTTTAGTTGCACCCNNNNNNNNNNNNNNNNNNNGTGCC
AATCCAGGATGAAAGCCGATCGCTAGATAGTCACATGAAAACAAACGAAA
CCAAACGACTTTCACCGCAAAAAATGCCGAAAGGATAACGTGCGAAACAT
ACGATGCCCGTTAGCGATCGAGTGATGGCAAATGAAGATATCTCCAGGGG
AACAGAACCCAGAACCCAGAACCCAGCAGCCATTCAAAAGGATGCCTACA
CATCCGAAACTAAAGTAGATCAGATAGTTGGAGAGCCAGCTAGCCAGCCA
CTTTGAGTGATCCAAGTCCAGAAGATGACGAGCTGCGATCACTTGAACGT
CACTTAGGATCTAGGATCTTTGCTCGAGGATCACAAGATGAGAAGATCAC
TTGAAGGGATCTCGATGATCACTTCATCTGCGGCTGGTCAAGAGCCACAT
ATGGGGGCAGTTATCTGTGATCTTGTCATCAGAAATATCATCTACTTATT
GGTTCCATATTTCATATTTCATATTTACATGGCAGGCTGCGGCTGTGCTT
TAGTCTATATGTAGATCACTACAAAGGTTATGGGAACCAATTCAGTTTAC
TATAGAACACAGAAAAGTTGAAAGTCCCACTATTACATTTGTAAATTTGT
AACATATCTTTGTAGCCAAACTTCTCGACTAAAAAGTTGATAATTTGATA
ATTGATAAACTGTGCACAAACTTTTCCCCGCGTTGGCTAAGAACACAACT
GACGCTTTGCACAGGACTTTTCCCAGAGTTTGTAACGTTTTTCTAATTTT
TCTAATGCTTCCTTCCGGAAGTGGCGAACATTTTCAATTAAAGCCGCCCG
CCGAGTATATAAATTGCATTTGCGGCCGCTAAAGAGCCGCAATTAATACC
GATACCCAGCAACGACAAGTGGCTAAACTGACGAGGAGCTGTCGGCCAGG
AAGTGCAACTTGGCCTGGGCTAATTAACCTGGCCAACTTGGACAACTTGG
CTACCCTTCTCCTGTTTCCTGTTTCTCTGCTGGCCAGCCTGTTGCTGCTC
GAAATGTCCATTCAAATGAGGGGGAGACGAGGGCGAAAGGAAGCAGACTT
CCTTGAGGGGGGGGAATGAAAGCAAATTTAATAACCAAGCGCTGGCCGCT
GGCCGATAGACATCTAGATGTCATTTTCGTGTGGTGGTGCTGTGGATGAG
TGCCTGGCTGGGAGTGGGGGATTCCCGGCGTGCTACTGGGAACTGTGGGA
AAGGACGAGGCCAATAAAAATATCTGACAAGTATCAGATTGTATAAGCAC
TGAGTTATTGTGTGAAATCAAACTTATAGATGGATCGTAGATCAGAGCTC
GTATATAAATCATAGAGCACAGCTCGTAGATATATAGATTATAGATCATA
GAGCTTAGCTCGTAGATATATAGATCATAGCTCGTATTTATATAGATCTT
AGATAGATTACTTGAGATACGATGACATAAAGCACGTGTGATATACTTAT
GATGTTCGTATTCTAAACTAAGCTTCTGAGATCCTCGAGCAGTTGCTGAA
GTTCCTCGAGATCCCAAGACAGTTTTGCTGCCTAAGACATCCTTAGGCCG
AAGGATTTCTCGCCACTAAGAGCGCTCCTCACCCACNNNNNNNNNNNNNN
NNNNNNNNNNNNNNNNNNNNNNNNNNNNNNNNNNNNNNTGTCCTTCTGCC
CGCCGGGGTGCCGCTTGCGCAACNNNNNNNNNNNNNNNNNNNNNNNNNNN
NNNNNNNNNNNCAGCCATGAACCCCTGAGCGCCGTGCGCCGAGTGCCGAG
CGGGTATAAAACGCAGACCGCTCCCCGTACCGCTTCAGTTTGTCAGCGAG
AGCAGTCGAGAGCAGAAGACTAGCAGAGTCTAGAAGCAGATCCTTTTTTT
TTGTGNNNNNNNNNNNNNNNNNNNNNNNNNNNNNNNNNNNNNNNNNTGCT
GAAGTGGACGGCATCGGCGCAGCGCCTGAACGAGATTCCCGTGCACGATG
AGGATGCCAACCAGCAGCGGATGCCCGCCCAGCGGAGTAGACTGCAGCGG
CGACAGCGCCGCCAGCGCAGAGCCACCATTGCCAACAAAGAGAACGTGCC
CGACACCGCCGTGGGCTACACCTCCACGCCAGTGCCCATGGCTGCCCGGC
TGCTGAACAGTCCGCTGGTGCTGGCGCCGCTCAGCGATATCCGGAACGTC
ACCCCAGAGGCGGTGGTGCGCAGCCAGGCGCCCCAAAGGGTGCAGAGTGT
GCGATACGCCACCACATTGCCACGCTTCGCCGAGGACTACTCGCCCAACG
GACTGCCCAGTGGTCAGCACTTGGCGCTGCGTGGCCTGGCGCCGCTGGAT
CCCTTCCTGGGCCAACCACGCTACATAGTGGGTGCGGGTGCGGGTGGAGG
AGTTAGCCAACTCAAGCAGCGTCGACTGGACGCGGACTTTGTGGCCACCT
TGGAGCCGGAGTTGCAGGAGTCGGAGTTGCAGGAACCGCCAGTGCTGGCC
AAGGCAGAAGTGCGTCCAAGCACACCGCAGCCCGCCTCCTCCACGCAGAT
GGGCGACCAGACCTTGGATCGCCTCATCGATGCCATCCTGGACTCCGCCT
GCAAGGCGAATGCCAGCAGCAAGAAGAAGCCGCGCAGGTCCACCTTCAAT
CTGCGCCGCCGCACCTTGGTCAAGCAGCAAATGGAGTCGCACTGCCCCCA
GGAGGTGCTGTCGCCATCCTACGCACCTGGCGACGATCCGGCCGCGGACT
TGAGCTTCGGCCTGATGCCCCTGCCCGTGCAGAGTGGCCTGTTGGCCACT
CCGGAGCCGGCCTCGCCGCTGGCCAAGATGCCACACAACTTGCTGGTGCA
GCTGGCCACTCCGGTGGCCAGGCCGATGTCCTCCGCCGCCAAGCCTGCGC
CCTGCGACAACACCTTCTGCCTGGAGACGCCGTTGAAGGCGCTGAAGCGC
AGCCGCAAGGAGATCGTCGCCAAGGAGTCGCCCATCAAGCGCTACAAGGT
CGACGAGCGCAACTACTTCGAGGTGGGACTGGCCCTGCCCTCATCCATCT
ATGTCTGAGCAGAGGTCCTTGCACACCGATCCTGGGGCAGCCCACAAAAG
AGGAGACGAGAAGGCGAGCAACGCTGACAAACGGGGGGAAAACGCTTAAC
TATGACGCTTAACTAGTTCCTAAGTCGCTAACTAATCTGTAAACATCTTT
CAATTGCTGTACATAATTTCTTCACTTTATCACTAACCTATTCACTAATT
ATTCCAATTACTTGTATAACCTTTTTTTTTATGCTGCTGTTATGTAGTTT
TCGTATATGCATTTTTTTCATTATTTAATTTTAAACAAGTATTTATTGCT
ACCTTAAGTTACTCAAATAATAATTTTTTTCAAAATAAAAGCATTAAATC
AAATTCAAAGCAGTACAGTTTTCCTTTAAAATGGTTGGTAAATGGTGAAA
TATTTAGGTGAAATATCCGCTTTTTGCTGATAAAGCTGCCTACTTCTATG
CGTAATGCTCAATTTAGATGGAAACTGAAATAAATACGCGTTGGTATTGA
GGCAGATTTGGAAAAGGTTATACCTCTGCTATCTGCACAGTGCAGTAATC
TTTTGGAAATTGCTCTTTAAATTTAAAGTTTATATATATTATTATTCTGA
ACCATTTGCCAAAGGCGCACGAATGTATTTCTTGCTGTGCCATAGCTTTG
TTTCAATAGCATCGTCGTCATGAATGCGAAACATCTGCGGTCACCTTCGG
CACCTTCGTCACCTTCCTCACCTACGCAATAGCCCAGCTCGTGCCGAATG
CATTTCGACCTGCGTGTATTTACACAGTTGCTTGACCAAGCGATTTGCTT
TGCTTTTCCAGGCGACCAAAACAAACAACAAACGGCGTTGCAGGTTGCCA
TCTCAGGATAATTGAATGCCCGACAGGTACAATGGCACGCCCCGGGATCG
ACAATCNNNNNNNNNNNNNNNNNNNNNNNNNNNNNNNNNNNNNNNNNNNN
NNNNNNNNNNNNNNAGTCACAGCCAGCCAACAGCTGTGCCATTCGTCGTT
TCCGAGGATGGACTCGAGGACTCTGCCTTCTCTGTGCTGCTCAACTGGCT
ATTTTCCCACTCTATTCTGTACTCGACTTTGCACTCATAATCGCTCATAA
ACGTGGCTATGTGTTACTTAAAAGCATTGCGTACAAAGTTCCCTCAGAAC
GGTCCCTTTTATAGGGAATACTGCTGCGTATCATAATTTAAATCCATTTC
GAAATCATACTTTACGCTAAATGAGTTTCTGAAGTCAACCCCCGATTTTC
GCCTTTGTCTGCAAGCTTTAGAGCTTAAAGTAATCCAACCAGCAACCGTT
TTGCACACATTAATATCCTATTAAAAGGATGTATACCCTTGGCCATATAA
GTTGGATCATCCCTGCAGAATCTAGCTATCTTTCCACCTTCCAACTATTG
GCACACACATCNNNNNNNNNNNNNNNNNNNNNNNNNNNNNNNNNNNNNNC
TTGGGCACATGACACTTGTTGGCACGTTGACGCCCTCGCACACACACTTT
TTGGCACTGTAACTCGATTTGAGTGCGGNNNNNNNNNNNNNNNNNNNNNN
NNNNNNNNNNNNNNNNNNNNNNNNTTTCTACTCCTTCCCTATACCTTACA
TACCCTTTACAATACCTGTAGTTCCAGAGGAACCCTACTGTTGCGGCAGG
AACCCGCTTAATCCCCGCTGCTGCAACCTGTCATCGCATCGCACATTTCT
GTGGGCATGTCCCTAATTTGTAGACCATTTAGACTGCGATGCGATAGATA
ATTGAATTATTTTTATTGTTATCTGCCCCGCTGGGTGCACTTGCTCCGCT
CCCTCGACCTGGCCAGCTGTGCTGTGCTCACCCGCATCGTTAGACCAATT
GCCTAATGTCGTCGTCTTGGGTCACACCCCTTTGTTGCCCCTTTCTAACC
CTTTTTAGCCGAATTTACATTTCTTGGCCCGTTTCCGTCTTCGCCACGCC
CTCTGCACTTCCTTCGAGCTGTGCGTGTCACTTGGTTAATCGATAAAAAT
TTAATTAATTGCTTGTAAATGTGATGGAAACAAGCGTCCACTGAAAACGG
AGGAAGTGCCAGAGTGATCATCGGTTATGGGGGCTTCCGTATCTGGGGAA
AGGCGTGGAAACTCTGGTCACAGCTGACGGGGCATCGGAAAAGGGTTACT
TACTTGGCCCATCTATGGAGTTAGCAACGCAGTTAGCAGCCTCAACAAGC
AGTCACGTTTAAACGTAGTTAAACGAAGTCTTGCCCCTCGGAAATCAAAT
GATTTGAGTTATCATATATTCCTAAGAATATACATACTTGGTTTGCTCCA
TTACATGGTCATATAATTTCTATTATTCCTATAATTTCCAAGTTATAAAA
GGCTTGTTTATTTGCCAGCGAATATCTCCCTCCACTTAAAACATATAAAA
CCCGATTTCCTAGGGTTTCAGCTTCTCTCGTTCTGCACTCCTTCATTATG
CAGTTAAGTTAATCAACAGCTGGCCGCAGAAAGAGGAAGTTCTGCGGCTG
AAAAGGATTCTGAATCAAGGATTGCGTATTGAGGCCTGCGGATTTCGGGG
GCAGGANNNNNNNNNNNNNNNNNNNNNNNNNNNNNNCAGATGCCGATGCA
TTCGCGGATTTTCGTGTTCGCGTTTCGCGCTGTTGATTGACAAACAAGAC
GTCGTCGTCAGCGCCGCGGGCAAATGGGATTCAAAGCAACCATTCCAAAG
AAGCCTTTCCAAAAGAATCCTTTCCGAAGGCAGCCTTAACCCTCTAACGC
CCCTGCCTCGGAGTCAGTACGCCAGCGAATTTTCGCACTGGCCCCGGGGG
CAGGAAACTTTCTTTTGCGCAGGGGCAAGCTGCATGCTGCATGCCTCATG
CTGCAAGAGCAGAAGCCGCAGAGGGAAACACCAGAACCCCCCCTACGCTA
GAAAGCTGGTAAGCCGGCTTAGGAATCCGTCTGCCATCCGCATCCTGGCA
GGACACTCCACTGCCGAGGATGGCGAAGGATGCCCGAACTGTCAGTGAGT
GTGTTCCAATAATTGCCAAATATTATGCAAACAATGGGCATCCAAAGTGA
AACTGAAATCCCCGCTCGCCGCGTGTGGCAACATATTTAATATTTAAATC
CCGGCAAGTTTGCTTGGTGGTGGTTGCCGCTTAATTATAATTCATTTTCC
TGCGCGCGCTGCTGCAATCTGTTAATGATAAACAAATTTTCCACTGCAAT
CCGAACAGCGGCGTTGACNNNNNNNNNNNNNNNNNNNNNNNNNNNNNNNN
NNNNNNNNNNNNNNNNNNNNNNNNNNNNNNNGGGTTGCAACATTTCGTTG
CCGCTGGCGAATTGAAAATCTAGTGAAATGGGTTTTTGTATTTGCAAGTC
GGCTAATTAGCTTTGCGATCGCAATCGCAAATGCATCGCATCGGGTGAAG
TGGGCAGTTGGCAAGGTGTGAAAGTCAGGCGAGTGCTGCACTGAGAGAAA
TTGCTCTGAACGCAACTGGCTCATTAGAAAAGAAAAGAAACTACGAGGCG
TGTAGCATGTAGACTGGCAGTCAGGACGACTAGAAGTTGAAGGAGGAAAC
GAACTTATTTGTTGCAGTTTGCACATCCGTTCGAAGTACTGCCCTGTTTC
TCGCCGTGTAACGATGAGTGGNNNNNNNNNNNNNNNNNNNNNNNNNNNNN
NNNNNNNAGTGATCGGCAAATGACGGCGCAGTTCCGCCGGATCGCAGTGA
CAGTTGGCCGTACGCAATACGTNNNNNNNNNNNNNNNNNNNNNNNNNNNN
NNNNNNNNNNNNNNNNNNNNNNNNNNNNNNNNNNNNNNNNNNNNNNNNNN
NNNNNNNNNNNNNNNNNNNNNNNNNNNNNNNNNCCGTCTGTTGCCGCAGG
TCAAAAGGCGCACAAGTCATGCAAATTTCGCAGGCTACTAATGATGCAAC
AGAAGCTTTTTGGTCCGCAGCCAGCCACCCCATTTCCATGTCCATGTAAG
GCCGAGTCAATGGCTGCACTGCATCTGCGATGTTGCAATGTGGAATGGCT
GAAATGTTGCACTGTTGCTGGTGGCACATTGCAAGTCGCTTGTCGCACGC
TCCACGAAAAAAAGACGAAAAGACGAAAAGGGGGTGACTTGCACGGGCGA
CANNNNNNNNNNNNNNNNNNNNNNNNNNNNNNNNNNNNNNNNNNNNNGGA
ATGCGAACGAAACGCTTCCGGGCGATTACACGCGTGCCGTCGTCCCTCTT
CTATTTGGGTGAAAATTTACATTTTTTCCAGTGGCTCTAACTGTAGCTGT
ATGAAAAGCAAATACGAGCGAGTTTTCAAGTCGAGTGGAGGGAAATTCGG
GAAACTGGCCCGTCGCTGTTTGTTGTTCCATGGGCAGTGAAGTGGACAAA
GAGCGCGCAGCTTAAACGTTTTGTAAATCGCTGACATTTGCCTGTCAGTT
CGTCAAAAAAACGGGATAAAAAAACGTGCACATCAGCAAAAGGAGAAAAT
GAGAAAAGGGGAGGAGGGGCGTGGCCGTGCGACACATTTTTAACGGTCCT
TCGTCCTGGTTGCAGCCCATCCCGCAACTGGTCGCGTTCTGATTGACATG
ATTCGCACTTGACTTGCTGCGCAGGCGCGCATTAAGTGNNNNNNNNNNNN
NNNNNNNNNNNNNNNNNNNNNNNNNNNNNNNNNNNNNNNNNNNNNNNNNN
NNNNNNNNNNNNNNTGGGGGTGAAAGAGCGACNNNNNNNNNNNNNNNNNN
NNNNNNNNNNNNNNNNNNNNNNNNACCAAAAACGGGTCCTGGCAACAGGA
TCATCATTGCTGTGAGACGCGCTAATCGCCTAATGAAGCCAAAGCACTTT
TATTTATTTATTCTTTTTTTTTGTCCGCTTTTTGCTCACACGCACAGTGG
GCCGGGTACGTACGATTTTAGCACGAATTATAAAGAAGCTAATTAATTCA
ATGCTAATATGCAACTATCAATCGTAGTTCAATTAAATAGTGAGTAAGTT
TGCGTAGTAACGAAGTAGCTGACGAACGCTTTGAAGCCATAATCGATTTA
TATGTTGATACTGTAGCTTGGAATTGAGAATTTCACTACTAGGAATTTGC
