# Supplementary material for: SMCis: An Effective Algorithm for Discovery of Cis-Regulatory Modules
Source: PLoS One. 2016 Sep 16;11(9):e0162968. doi: 10.1371/journal.pone.0162968 (PMC5026350; doi:10.1371/journal.pone.0162968)
Supplement: S1 Datasets — (ZIP) [file pone.0162968.s001.zip › dataset/Drosophila/Masked/dyak_ge17806.fa.masked]

>X:18164422,18204421
TGTAGATCTTCTCGGCCAGCAGGTGATAGTACTCCGATCTGGACTTGGCC
ATTTCGTACATGTCCTTCTCGACCTTTTCCGCGTAGGAAACGAGATTATG
CATCCGCTTGTCCTGCATGGTCGTGGGATCCGAGGTGGGGAAGATGGCCT
GCACCAGTTTGTGGACGAGGTGGTTGCGCAGATCGGCGGTCACCGATTCC
CGCCAGTCTTTCTCGTTGTCGCCCGGTGGTCCAGAGTTTCCGCCATTGCC
ACCGCCGGCGCCTCCTGCTCCACCGCCTGCATTCTGGTTGGGATTGCCTG
CATTACCACTGCCCGTGGTATCGGCTGGCATCAGTACACTGGAACCAGCT
GCCACTTGACCACCACTCGCACCGGNNNNNNNNNNNNNNNNNNNNNNNNN
AACGCCATGGCTCTGCGGATGCACTTGGGCCACCTTCAGCTGTTGCTTAT
CATTGGCTCCCACGGCTCCGCCGGCTGCCGCACCACCGAAATTGGCATTG
CCAAAGGCGACGTTAACAGAGAGTGGTGTTGGAATGTTGCCACCCAGCTG
GGCGGGATTGGNNNNNNNNNNNNNNNNNNNNNNNNNNNNNNNNNNNNNNN
NNNNNNNNNNNNNNNNNNNNNNNNNNNNNNNNNNNNNNNNNNNNNNNNNN
NNNNNNNNNNNNNNNNNNNNNNNNNNNNNNNNNNNNNNNNNNNNNNNNNN
NNNNNNNNNAACATCGTTGGGCAGTACATTGGGACCACTTGGGCCGCCGG
GACCACCTGGTCCCAGAACCCTGACGGCCGGCTGAGCGCCTTGCATGCGA
ATCACAGGAGGCAAACCCTGCTGCTGCTGCTGCATACCACCAGCTGGCAC
GGGCGATAGTCCAACTTGGCCCATGCCATCGAATCGACGGAGTTCNNNNN
NNNNNNNNNNNNNNNNNNNNNNNNNNNNNNNNNNNNNNNNNNNNNNNNNG
GTCAATTGTTGCACCATGTCCGCAGGCGTTTTTGGCGCACCCGGTGCACC
GCCCGCTCCCTGCTGCTGGGGTAGAACTATGGCAGTGTTCTGACCACCTC
CTGGTGCAACCTGTTGTCCTTGCTTGCCATCCACCACCAGACCCGTCAGA
TTGGGCTGCTGGTTTNNNNNNNNNNNNNNNNNNNNNNNNNNNNNNNNNNN
NNNNNNNNNNNNNNNNNNNNNAAGATTACCGCCTGCTCCAGCCGCTCCAC
CAGCCGCTCCGCCGCCACCTGGAGGCGCACCTCCAATTCCAGGCGGCCCG
CCTCCTGGCGGCACATTAGCATTTTGAAAAACCGAATGATTCTGCCGGAA
GGGATAGCAAATCACGCAGCCACTGTTCGTGCACGTCTTGTAATGCAACA
GGATTTGGCGCGAGGAGGCACAATGCTGCATGGTGCAGTCCTTGCTCTGT
TTGCAAGTGCCCATGTGGGCCAGCACTGATTTCATCGCCTTGCAGTAATT
GACGTTGCACACCTCCCTGTTCGGATTCAGGTTCTCCCTGCGATTGCACT
TGTGTGCATGGAGGAGTAGCATCAGTTGCTGCTGGATCTGTCGCTTACGG
TCGTCGGGCACATCGCGATTGGCGCCACCAGGTCCGCTGGCTTGTACGGC
GCCACCGGCTCCGCCGCCTGCTCCTGTCGGCACGCCAGCAACGGTTCCTG
CATTGGCCACAACGCCTGCGCCTCCGAGTCCAACTCCNNNNNNNNNNNNN
NNNNNNNNNNNNNNNNNNNNNNNNNNNNNNNNTCCGGGATGACCGAGCAG
CTGATTGGGTTGCGGAGGACGCGGGCCCATGGCTCCGGTTTGCTGTTGCG
CCAGCATCTGTTGCTGCTGAGGATTACCGCTGACCAGCTGCCCCGCGGGC
ACTGAACCATCGCCACCGAGTGTGGACATGGGCACCACTGTGCCAACGGG
TCGATTGCCCTGCGGCATGCCCGGTACGACGCCGCCTCTTTGGGCCATCT
GCTGGGCGAGGAGTTGTTGCTGCTGTTGCTGCTGAGGATTGTTGCCACCG
CCTGGACCACCATACTGACCCACTCCGTACGGCAGACTGTTGAGTTGAGC
TGCAAACGGACGAAAACCTTACATTAGCCATCGATTATTCAATTCCATGA
TGGGAATCCATCCATTAGATCTGCAACTAGAAACTCACTCATTTGCATGT
TGGGATTCTGCATGCGTGGACCGCCGCCACCAGGTCCATTTCCAGGCCCA
CCAGCTCCTCCAGCGGCACCCATGAGATGGGGGCCACGTAGCATATGCTG
TTGCCCCACCATTCGGCCCATCATCGGGCCGTTCTGCATATGCATGCCTT
GGTTTGTGGTAACGGCACCACCGCCGNNNNNNNNNNNNNNNNNNNNNNNN
NNNNNNNNNNNTCCTGGTACCGAAACGGCATTGATCATCCCACCGCCGCC
GCCGCCAGGCTGCTGCTTGAGATGATTGACCATGCCGCCCATGCCGCCGC
CAACGCTGTTGGTCAGCACCATGTTTCCCAGATTGCCCTGCGCAATGGTG
TTCATGCCTGCGGAAGATGCAACAAAGTTGGTGTTTACAAATGACTGTTG
CTATATACACATGAAAAACCATCTCCTTGCAGTTTGGATATCCAATTGCA
AGGGGGAATGACCACTTACCTGGTATGGCGTTCATGCCATTGTTGCCATT
ATTCGATATTGACATGGGCATTGAGTTGACCATACCCATCTGAGTGCCCA
CCACCTGCTGCATGCCACCCTGGTTGGGTGACTGTAGGTTGGGCGACTTG
CTGCCCAGCTGCTGCATTCCGGGCACCACCATGGCGCCCTTCTGGCCNNN
NNNNNNNNNNNNNNNNNNNNNNNNNNNNNNNNNNNNNNNNNNNNNNNNNN
NNNNNNNNNNNNNNNNNNNNNNNNNNNNNNNNNNNNNNNNNNNNNNNNNN
NNNNNNNNNNNNNNNNNNNNNNNNNCTCCGTTCATCTGGGAAGGCACANN
NNNNNNNNNNNNNNNNNNNNNNNNNNNNNNNNNNNNNNNNNNNNNNNNNN
NNCCAGTGCCAGAGCCAGGTCCTTGGGCTGCCGGTTTGTTGGGTCCGCCA
CCGGGATTTGGGCCGGATGTGGAATTTGTGGTCACACCGGAGGCGCCGCC
ACCTCCATTGCCACCGCCTGCTCCGCCGGTCAGCTGATCCGACCAGCCGC
TGTTCGAGGACACCAGCTCATCAGGCAGGTTCTCCTCCAGAAAGTAGGAG
ATGTCCGCTGGAGGAAGACAATACCATATGGTTTTTAGCAAGGGTTGCGC
AAATGAATCATTAAAGGAAAAATGTTGGGATAGAATCACTGGATTTAGAA
ATTGTAAAATAATTGTCAAAAATGTTTATCTTAAATTAAATACAATTTAT
TCTTTAAAAGGCACTCATTTAGTATTGTTTAGGCTAATCCCTAAAATCAA
ACATTACTTTATTAAAGACTTTACAAAAAAAAAAAAAAATTCAATTGCCG
GCTTGCAAAAATGTCAATTTTCACTATAAAATTTCGCCATGTCACAAAAA
AAAAATCAAAATGGAAATGGAAAAATGGAATCTTCTGGTTTCGGTACTCA
CTTGGATCCATTTTAACCCGCTTTTGGGGCGGTTCGTCTAAGTGATCGGC
CATCATATAGAGTTAGTTGGATTCTTCCGTTGCGGACGCACGCGAATCCA
AGCGAATAAAAAAAAACAAGAACGAAGATGGAAAATCGTTCGGGAAATCG
GAGGAAATCCTCTGTGTTTCTACGCCGAACTCTATTGTTTCTATGCGTTG
ATGAACGTTTTTTCTGCTTTTCCTTTCTGTATATTTTTTCTTGTTAGTTT
TTATGGTTTTTTTTTTTTTTAGTTAACTCTCTAATGAACCGACAATGTCG
AAGTTCGATTGTGTTCTGATTTTTCGTTTTGGAACTTGTCACAATGCCTG
TGCTGCTTCTTCGTTTTCAAATCTCTTGCCGCCTGTCACTTTTGACAGTT
GTTGCACAGGTTGTTTTGTTTGTTTAAGTGTTTAGTGTTTAGCGTTTTTA
AGTTGTAGATTTCTTGATTAGTTTGGACACTTTGCANNNNNNNNNNNNNN
NNNNNNNNNNNNNNNNNNNAAGAGGCACTCAAAAGGCGTGGCTGGCGAGG
ATTGGGATTTGGTTTTGGTAATGTTGGTGTTTTGGGATCTGGTAATCGAT
GATGGTGGCGATGCTTGCTGTTAATGATGATATTATCGCTGCTGCTCCGC
TTTTTATTGCTAAGGANNNNNNNNNNNNNNNNNNNNNNNNNNNNNNNNNN
NNNNNNNNNNNNTTAGATAATTCCTTTGCTAATTGCCGCTGCAACGACAG
CAACAACGTAGCCGGCGCTATCGTCACCGCAACGTCAACGAATGGAGCTG
ACCACCACCACGTCGTCGGNNNNNNNNNNNNNNNNNNNNNNNNNNNNNNN
NNNNNNNNNNNNNNNNNNNNNNNNNNNNNNNNNNNNNNNNNNNNNNNNNN
NNNNNNNNNNNNNGATCCTGGAGGATCGCGCAGCCACCACCGCCTTCTCG
TTGCGGCGCCGTTGAGATCGTTGTCGTTGTCGCCGCCACTGGCGCTTTGG
CCAGCAGACAANNNNNNNNNNNNNNNNNNNNNNNNNNNNNNNNNNNNNNN
NNNNNNNNNNNNNNNNNNNNNNNNNNNNNNNNNNNNNNGCGCCCGCTTGA
CCAGTACCTCCTCTTCTTCTTCTTCAACGACGACGACTTCTGCCCTGCGC
TTTNNNNNNNNNNNNNNNNNNNNNNNNNNNNNNNNNNNNNNNNNNNNNNN
NNNNNNNNNNNNNNNNNNNNNNNNNNNNNNNNNNNNNNNNNNNNNNNNNN
NNNNNNNNNNNNNNNNNNNNNNTGTCGAACAGCAGCAGACACACGCGTGC
ATTTTGTGTTGTTGGGCCCCAAAAACACCAAAAGTTGACCTTGGCTGGGC
GGCTCTTGTTANNNNNNNNNNNNNNNNNNNNNNNNNNNNNNNNGCCTGCC
TGCCTCCACTGAGCGAAAAAGAACGGTTGTTGGGTCTGGCNNNNNNNNNN
NNNNNNNNNNNNNNNNTCCGCCTTTCTTTTTCCGCTATCTTACATCTTTT
ACGTGATTTGTTTTTGGCGGCTTTTTGTTACACNNNNNNNNNNNNNNNNN
NNNNNNNNNNNNNNNNNNNNNNNNNNGCTTGTGTTTAATTTTTACTGCAC
TTGATTCGGTTTTCGTTTACAATTAATAAGGAAATAAAAAGCAATTCACA
TTGTTGNNNNNNNNNNNNNNNNNNNNNNNNNNNNNNNNNNNNNNNNNNNN
NNNNNNNNNNNNNNNNNNNNNNNNNNNNNNNNNNNNNNNNNNNNNNNNNN
NNNNNNNNNNNNNNNNNNNNNNNNNNNNNNNNNNNNNNNNNNCTAACATT
GCACATTAACTGTAAACGCACAAGAAGAATAATACGCAGCCTATTAGATT
ATGTTGAATGAACGAACACACACCGCACACAAATCGAAAGCAANNNNNNN
NNNNNNNNNNNNNNNNNNNNNNNNNNNNNNNNNNNAGCCGCGCGCGAGTG
GCCAGTGAAACCGAGGGGAAAAGGGAATCGAAACGAAACTAAAATGCGAC
GAGACGTGCCGAAAACGGGGGCGAAAAGGGAACAGAACAACGAGAACGGG
AACCGAGAATTCTCTCGGTCTCGCTGTACTCTTCTGTGCGCCGCTTGACG
ACCACTCGCTCTCTCTCTCTTGTATGTTCTTGTCTCGCGATTTTATTCGC
CAATACTACCAGCGCTGTACTCGCTATTTTGCTCGCAGACGTGTGGACGT
GTGTGTTGGCCTCTCGCTCTTTTGGCGCACACTACGAAAATGAAAATAAT
AAATTTCGTTTTGCCGCCAGTCCACCGAAAAAATATGGATAACAAGTGCC
GTCGTTGGCAAAATTATACTTTGAAAAATGCTTCAAATTTGTATGACAAA
TACATTTAAAAAAATAAAAATTACACCTTTTAAGGTAGAAAAGGCAGAAC
ACTTCTAAAAAAAAAAATCAATCGAAGTCTTAGCCAGTTACGGCTGTGGT
CTACAGTCCAATTTATAAATTAAATAGTCGAAAAAGTGGCCGTATTTTGG
TTTTGCTTCCGCATTCGAGCGGCCATCATATGAAATTCAATTTGTTGGGG
CGGCGAGTGGCGAGTGGGGTGCGAGCGGGATGACACTAGAGTGCAGTGGG
GCTGGCTGACAAAAGCTTTCACACACGCACGCACACACATTTGGGGTTTG
GGGCGCGCGTACAGAATTCTCACAGCGACGCCAGCGACGTTTTNNNNNNN
NNNNNNNNNNNNNNNNNNNNNNNNTTGAAAACAGCGAGTTCGTGCAAGAG
CGAGCACGAGTCCGAGAGAGAGAAAGCGTGCGATAGTATTAGTGCCGAGC
GGCATTAGTGTGCAATATACACACGACGGTAAGCGGCAACGAGTGCGAGG
AGCATTGGAAAAAGAAAGAAAAACAGACGACAGAAATATATTCCATTTTN
NNNNNNNNNNNNNNNNNNNNNNNNNNNNNNNNNNNNNNNNNACGTCGTTT
CAAAGTTTCTATTGCAGAAATTTTTTGTGTTGTCTCCGCCAGAGCGTTTT
TCATTTTTCCCGGCCCGCACAAAAATCGCAAAAATAATTGGCGAAAATAC
GAAATTCAAGAAAATGCCGTAGAAAATTTGAAAAAATTTCCGGCCAGATT
TTGGCCGGTTTTTTTATTTTTTCACTATCACCGATTGCCACGCACTAAAT
TTCTAAATATTCTTTGCAATTTTGCCGAATTTCGGTTTTATACCATATAT
TTTTCACATTTTCCGGCGATTTTAGAAAAATCCCACAAACTTTTTCGCAA
CACTAAAACAAAAAAATTTCAGTCCGCTTGTGTTAATCGTTCTCCGAGCC
AAAAATGTTTTTGCTTCAGTGTGACCGCGGCTAGCCGTTCAAATACACCA
CCGAGCTCGGAAATACACTAAAATTGACTGTTTGCCACAACACGCGAGTG
GGCTCTCGTCGCTCTCGCGTGCTGTTGGGCCGCTGTTGTCGCACTGTTAC
GGCTCAAAATCCATATAAATGCCTCTGCTAGAAGACTGTTGGCGCCGTAA
CATCTGTTAGCCGCTCTCCGAGCTCTGTTTCGCTCTAGCCTCTCGCTCTC
TGCGTCGGCGAGTCCGCTCACGCCACGCGCTCTCTGTGAGCCGATACACA
CACACGCGCACACATATGGCGCGCCAGATAACAAAGTAGCGAGTTCAGAG
ATGACCACATGATGACGGTGACACATTCGCCGATACTTTTATGCGGTCAC
TTGAAATTGCGCACAAAGAGATTTTGTATGAACTGCTTTGGTTGGACTGC
AATATTATGATATTATAGTTGTTTTCAGCGTTTTTGAAACCAAAATGGTC
AATAAAAATCGTTTCTGTTTGAATTTAATATATCATTGTAATATATCAGT
GTATTAGAATAAGATACATAATTTAATTTTATTTCGTGCAATAGCTTGGA
ATTTTTTGTTTAAATAATTATTTGTAAGCATTGATTTTTAAAACGTTTCT
CTATTGTAAGAATTTAGTTAAGTAAGATCTTTTTAAAAAACAAGATCTAC
AGAGGATCACGCAAGTAATCAAATCATTGGCTTTGCGCATCTCTGGTGGG
TGCAGTGCGAGCGTGTTTTCCGCTCACTCTTGCCGCGAGAGACAAAGAGA
ACGTGAGAGAGAGGGGCAAGCCGAAAAATCAGCCGCCGAAGGATAACACT
ATCGTCGTCCTTGTCCGACGAACCGGTGGCCATGCAAACAACGCACAGAA
CAAATTAAATTTCAAATTGTTCAATAAATGTCCCACTTGCTTTTCATTTT
TCCCCCTTTTTTGCTACCGGAATTTTCGATTTTCTTTTTAGGGCGCTCTT
CCGTTTACTTTTTGAGCACTTTTTCGATTTTCGCGCGCTGTCGAAAGCCA
GCGTATTTATTTACAATTTTTTTTTGTTAGCGGCCGCCGTTGTTTGTTGC
ACATACACAGCGCACACACATAAGCTTCCACTCTGGCACACTCATGCACA
CACACCGACACGTTGTCACAGAAATGAGCGGGATGGCAATACGGCTGGCT
GGCGGTCGGTACGTAGGTGCGAGTGAGATGCCGCGATCGAGACTCGAACG
AGTCGGGTCAGCGAGTGATACCGATTCTCTCTCTTTTGCGATTGGGAATC
ATGCCCGACTTTTTACACTAGATGCGCTGGCTCTGGTTATTTAATTATGC
TATTTTCCTCGGTATATCGGCAATTGGCCGCATTAAATTTGCCGCAAAAT
AAGCCACACAAACCGATAGTTCCGATCCAACGTCACTGGCTGCGCCTCGC
GTGCACAATTTGCGCCAATTTTTCCCCCTTTTTCTCGTCTTTTTTTTCAG
CCCAGCACCGCTCGTCTCTTCCTCTTCTTCGCGCTAGCATTCGTATGCGG
CGCAGTGCTGTCAAAGTGGCCACTGTGTAGCTAAAATGCGTAATTAGTCA
TTATCTAGCTATCTTCTCGGATATTATTGTCATTTGCCTTTCAGCTCCTA
CAGTTATATGGATATGAATGTTCGATAAAAGCAGTGCAGAAAAATCCCAT
TGCTACTTATAATAGAGTTTTATTTAATTGCACAATTAAAATTTGTTTTC
CAATATACGTACTATTTGTACTTAAAAAAGAGGAAAAGAAGTAAGCCATT
GGTTAAACTGCATGGTTTAAGAGGTTCAATTTATTGTTCTATTTATTGGG
TGAAATGTACAATGCGTTTAAATTGCATACTTCTCTTATTTGCCAATCCG
AAAATAATCATAGTTTTTCGGTTTCTAAATCTAAGCGTAAAGAAATAGCT
ATATTTATAGATGCGCATATGCAATTAATAGAAATTATTCCACATTAAGG
TAGTTTATTGGCTTAGAAAGTCTAATTAATGTATGAACTGAGATATTCCA
ATGAAGGTAATAAGGTAATACGATATTAGACTTTTCTCTATTGAGACAAT
ACTTTTCAAAAATTATTTAACATATATTATTTTGTTTATATAATTTTGAT
TGTTTACTGTTTTTTTCGGTGTAGTTGCCTATGCCTATTTTTTAGTCGAA
ATGGCGTCACCTAGGTAAACAAAAGAGAAACTGTTGCACCATTAGTGCGG
GTGGGTGTCCTGGCTACGTTAAGATGGTAAATTCGCTATTTGGGTGAGTG
TATTTGCTATTTACTACTGCACCGTGAAATAATATTTTTAATTTTCTGTA
AGCCAAGTTATACCAATAAAAGAGTTGTTTAAGCAAGTAGGCATTGAACA
AAATTTCCATCACCAGAAACTTCTCATTCAAGCAAACCCCACAGTCTTAT
TTCCACCCACGAAACCGAAACACACAACTCCGGAAATATATAAAAATATT
CAATAATATTGAATTCGCTTTTTTAGTTCGCTTTTAAAATAATTTGAAAC
AGTAGTAAATTGTAACCAAAACTTTTGGAACTCTCACAAAGACATGGAAA
GGAAAAGACCAGAAAGTTATAAAGACCTGAGAAACCGCACAGTTTACTAT
ACTGAGCCGAAGAGAAGGAGGCGAGACTGCAGTCCAAGTGAGCCAGTTGA
AGTCCATGGGGATCCTCAAATCAATGAAGGTCTCCAAATCAATGAAGATC
CCCAGATCAATGAAGATCCCCAAATGGATGAAGGTCCTCAAATCAATGAA
GGTCTCCAAATCAATGAAGATCCCCAGATCAATGAAGATCCCCAAATGGA
TGAAGGTCTCCAAATCAATGAATATCCCCAGATCAATGAATATCCCCAAA
TCGATGGAGGTCTCCAAGTCAATGAATATCCCCAGATCAATGAATATCCC
CAAATCGATGATGGTCTCCAAATCAATGAAGATCCCCAGATCAATGAATA
TCCCCAGATCAATGAATATCCCCAAATCGATGAAGGTCTCCAAATCAATG
AAGATCCCCGGATCAATGAATATCCCCAAATCGATGAAGGTCTCCAAATC
AATGAAGATTTCCAGATCAATGAATATCCCCAAATCGATGAAGGTCTCCA
AATCAATGAAGATCCCCAGATCAATGAATATCCCCAAATCGATGATGGTC
TCCAAATCAATGAAGATCCCCAGATCAATGAATATCCCCAGATCAATGAA
TATCCCCAGATCAATGAATATCCCCAAATCGATGAAAATCCACCCCAAGT
CGGCGATGGAGGACCCGAAGCCGAAGCGAATAACCAAGGACGCTCGAGAC
TTCAAAAGATAAGTGAGAATAACACAATAGATATTTCGCCGCTGCAAACA
TTGAAGATTATTACCTTTATTGCCTCGAACAGGGGGTTCCTGCGTAATAC
TCTAGAGGCCCATCTCTCTAAATCGGGGAAAATCATTGTGGAAAATAGTG
TAGATAGTGAGACAGACGAATCCGAACCCAAGTCAGTGGAGATATAGTAG
TCGAAAAATAGTGCGATGCCAAGGTGATGTACATAAGTAGTGCATAGGAT
TGAAACTAAACTTGATGTGTTTCTTTTTTGCAGTGAAGTAGTTCAATTTA
ACAAGTTTATATTTTTCATTCCAAAGCAGAAGTTCATACGATGATTTCTA
TATATTTTGTATAATGTTCATTTTGGTAAGCAACTGCGCCTCGTTTACAG
CATATTAAATAAATATTTGCAGTTTACACGGGCAGAGGTCGAAAGTGCCT
TTGAACCTGTGTGTGCCACCGACTGAAACAAAAAGCCACGATGCCGGCAC
AAAGGAGCAGCGGCAGGTTCTAAGGACTCAAAGGAACAGCGAACTCTCAA
TCTGGAAGCGAACCAATCAGTTGTCCTTTGTGCGCTGGCACCTTTGTCGC
CTGGACACCCCATTTATGCATTTATTCTCTTTTCATTTTTATCTCCTCCT
TTGCTCCTCTGCTTCCCTTTGGCCCGTTTCTGTTCGCCATGCACTGCGAG
AAAAGTGAGGGATATACGCAATACCATTTCAAGTTCTATGCATTCAAGTT
TCCGCAAACTTAAACCGTGTTTCTCATTCCATTTGTTCCATTTTCGAGTT
TTGTGCATTTTACAAATTTCGCCGTTCTTATTTGATTAAAATTAACAAAT
ATGTGCCAAAAATGTTTTTGCTTCAGTGTAATCGAGCTCGGAAATGCACT
AAAATTGACTGTTTGCCACAACACGCGAGTGGGCTCTCGTCGCTCTTCAA
TGCATTCAAAATATTCACATATAAGTACTTTTATACGCTGTTTTGTACAA
GAAAGCATATGTTTTAGAAATAAAAGTAAACCATTGGTTAATTTAGTTGA
TTGCATACTTANNNNNNNNNNNNNNNNNNNNNNNNNNNNNNNNNNNNNNN
NNNNNNNNNNNNNNNNNNNNNNNNNNNNNNNNNNNNNNNNNNNNNNNNNN
NNNNNNNNNNNNNNNNNNNNNNGAAAGACGATGAAGGAGCAACGACGCGC
ATCCGCAGACGAGGATTGCAGGAGTGCCTACTGTCTAAGTGGTATTGAAT
AAAGGCTATTCTAATCAGAAACTCTTGTCTTCTCTTTGGTCGGGCAATCA
CAAAAACCATAAATTTGGTGGGACGAACAAACAAACTCTTCGTTTGCAAT
CCGTAGCGAGTAGAAACTAAGAAATCAGTTCGTTACTGGACTTCAAAAAG
TAACTGATATATTCCAATAAGTGTAGTAAAACGTGAGCTCTCTGTCCAAT
ACAAATGGCGACACCTAGGTAAAGAAAAGAGAAACTGTTGCACCTTTAGT
TCCACAACATTCCGCTAGATGGTGTACAAAAGTAGAATATTATGGTAGGT
GTCCTGGCTACTTTAGGATGGTAAATTCGCTATTTGGGTGAGTGTATTTG
CTACTATTTGCTTACTACTGCACAGAGAAAAAATATGTANNNNNNNNNNN
NNNNNNNNNNNNNNNNNNNNNNNNNNNNNNNNNNNNNNNNNNNNNNNNNN
NNNNNNNNNNNGGAGATCTTCAACACNNNNNNNNNNNNNNNNNNNNNNNN
NNNNNNNNNNNNNNNNNNNNNNNNNNNNNNNNNNNNNNNNNNNNNNNNNN
NNNNNNNNNNNNNNNNNNNNNNNNNNNNNNNNNNNNNNNNNNNNNNNNNN
NNNNNNNNNNNNNNNNNNNNNNNNNNNNNNNNNNNNNNNNNNNNNNNNNN
NNNNNNNNNNNNNNNNNNNNNNNNNNNNNNNNNNNNNNNNNNNNNNNNNN
NNNNNNNNNNNNNNNNNNNNNNNNNNNNNNNNNNNNNNNNNNNNNNNNNN
NNNNNNNNNNNNNNNNNNNNNNNNNNNNNNNNNTAAAAACGTTTTCGAAG
CAAGTAGGCGTTAAATAAAATTTCAATCACCGAAGACTTTTCATTCGAGC
AAAACCCTCAGTTCTATTTCCACCCAAGCCAGATACACAACACAGAAAAT
ACATGTACATATATCAATATTCAATATTATTGAATAATAGTATACCTTTA
GAAAAAATTTCAAACAGTAGTCAATTGTAAAAATTGTATTGTAACAACTG
GAACTCCAGTAACTTCCACACAGTNNNNNNNNNNNNNNNNNNNNNNNNNN
NNNNNNNNNNNNNNNNNNNNNNNNNNNNNNNNGTTTACAAAGTCCTGCGA
AGCCGCACAGTTTACTATACTGATCCGAAGAGAAGGAGGCGAAACCGCAG
AGCAAGGGAGCCAGTTAAAGTCCATGAAGATCCCCAAAGCGATGAAGATC
CCGAAAGCGATGAAGATCCCTCAAGATCCCTCCAAGTCTGCGATGATAGT
CCCAAAACTGAAGCGAATAACCAAGGACGCTCGAGACTTCAAAAGATATG
TGAGAATAACACAATAGATATTTCGCCGCTGCAAACATTGAAGATTATTA
CCTTTAATGCCTCGAAAAGGGTCTTCCTGCGTAATATCCTAGAGGCCCAT
CTCTCTAAATCGGGCGAAATCATTGTGGAGATATAGTAGTCGAAAATAGT
GCGATGCCAAGGTGATGTACATGAGTAGTGCATAGGATTGAAACTAAACT
TGATGTGTTCCTTTTTTGCAGTGAAGTAGTTAAAACTAAAGCACAGCCCC
AAAAACAAGTTAATATTTCTCATTCCAAAGCAGAAGTTCATACGATGATT
TCTATATATTTTGTATAATGTTCATTTTGGTAAGCAACTGCGCCTCGTTT
ACAGCATATTAAATAAATATTTGTAGTTTACACGGGCAGAGGTCGAAAGT
GCCTTTGAACCTGTGTGTGCCACCGACTGAAACAAAAAGCCACGATGCCG
GCACAAAGGAGCAGCGGCAGGTTCTAAGGACTCAAAGGAACAGCGAACTC
TCAATTTGGAATCGAACCAATTAGTTGTCCTTTGTGCGCTGGCACCTTTG
TCGCCTGGATTTCGCAAACAGCAACGTTTATGNNNNNNNNNNNNNNNNNN
NNNNNNNNNNNNNNNNNNNNGGCTTTTCCCCAGATTGCCACTGTTTTACG
GTGGCCAAGGCGGCGAGTCCTGTTACGGAGTCGAGGATCCTTTTCCCTTT
TTGCAGTTGTGAGCCGTGGAAGGAGCGCAGCGGGGCGTGCGGTGCAAAGA
TCAGAGGAGCGACCCGCCGCGGGGCGCCCTCAACTGATGATCATTTCGAC
ACCCCATTTATGCGGCGTTCTCTTTTCTTGTTTTGCTCCTCTGCTTCCCT
TTGGCCCGCTCCTGTTCGCCATGCACTGGGAGAAAAGCAATGGATATGCG
CCATGTCGTTCTTATGTGATTAAAATTGTTAATTGTCACGCACAACAAAT
CGTTTAGCATTAATGTAGTTAGCTTAATAACAAATATGTGTATCTTGTTT
AAACCGTTTCCTTTTCGCAGATACTTGCTAGAGTAATTTGCTAATTTACT
TTTTTCAACATTAATTGGTTGCTTTTTTTAACTTTAATTTGTAGGTTTTT
TTCAACTTTAAGTTGTTACTTTTTTCAACTTTAAGTTGTTACTTTTTTCA
ACTTTAAATTGTTGACTTTTTTCAACTTTAATTTGTTGACTTTTTTCAAC
TTTAATTTGTTACTTTTTTCAAGTGTAATTTGTTACTTTCTTCAACATTA
ATTTGTTGCTTTTTTCAACTTTAATTTGTAGGCTTTTTTCAACTTTAAGT
TGTTACTTTTTTCAACTTTAATTTGTTGACTATATATTTTGTAGATATTT
TTTTTTTCGAGTGTTGCAACAAGTGCCTCGAGCTCAGATATCTGGAGATT
CTTTCGGTTCGGCCAAGTGATTTCCCGGGAAGTGTTAGGATCCCCTTGTT
TCGGCACTCTTTCGTGCGCCCCCTCCCCCCTCTCTTTCTGCCCCTATTTA
GGGGCTGTAAATTGAGGCTGTTGACATTTTTAGTGCAAAACGGTCTCCGA
GGAGTTCTCTAATATCTTGTTCGCGGTTCTAACCCCTCTGCGACACACGC
TTCATAAAGGAACACACACAAAAAAACACGGCCGAGTCGAAAAGGANNNN
NNNNNNNNNNNNNNNNNNNNNNNNNNNNNNNNNGGCAGGGTAATATTTAT
TATTGAAATTAAAATTTATTGTTCGATGCTATTGTTTTTCTCTTGTGTGT
TTTTTGCATCGTTGCCGCTTGATTAGAGAATTCAGTGGAAGTCCAGGGAT
CTGAGATCCCGAGAGATGGCTACAAGTGCGCCCCGTAAAGGTCAAAGGGG
GCGTGGCACGACCTTGCGATGTGGCCTGAGTATTGCGCAATCTGTCGTCA
AACAGATATACATATGTATGTATAGGTATATATCGGTAGAAGGGTAACGA
AAAACGGGGGGCGTTACGTGGATCTGCTCAGATGAATTTCTTCACCATCT
GTTGCATCTTGTGGATGATGCCAGCAAAACTATGTATATACTCGATATGA
AATGGATTGTTAATCAAACATTTTTCTATAGTTTGTTATTAGAGAAATCA
ATCCATTTGGAAGACTAAAGATTAGAGCCTAGTTTAACTTCAGCGATTGT
GTAGAAGTCAAAGATACATAGTAGTTAGCGATAGGTAGAGGTTCAGATAC
AAGAAGAGATATACAAAGTCAATTGGCGAAAAAACCCCGGAGATTAATCT
AATCTGCGACGAAGAACGGGCCGAAGACGCTAGAGAGCCCAAAATATTTG
CTGACAGTGAAAGGATTTAGATGCGAAAATCCCCATAAATCCAATTAACA
CAAATCTGCATAACGGGTTAAGGTTTACGCCAAAGGATTACGAGGCCCAT
GCCGAGCAGCCAACCAATTCAATTGAATACTTTTCGCTAGCGCTACCTGA
GNNNNNNNNNNNNNNNNNNNNNNNNNNNNNNNNNNNNNNNNNNNNNNNCT
GGCCTCTCTTTCGGATTACCGCAGACGATCCCTTGACTTTTCCTGCTAAG
CGATCGTAAAACGTGGATTATGCATTTATGGCACCCCGCGGCAGCGTCGA
AACCACCCAGCCACCCACCGCCCATCGCCCATCGCCAAACCGAAGAAGCA
ACCCACAGGACCTTTGGTCAGAGGGTGCGGTTTAATCCGAGACCACCAAA
AACCGCTGGAATAGCCATATAGCTGCACTGCGAGAAAGTAACAGTGCGTT
CGCCATGCCAAGAATGGCAAATGTCGCAAGAAATATAACTATTTATAAAC
TCATAGTTATATTTTCAATATAATGCAAATTATGCAAAATTTGGCAATTT
GAATAAATCTATTAACTAATAACTTCCCAATTATGTTAAAAAAATTAACT
ATTAACTACCCAATTTTAAAAGTATTAACTATTAACCACCAAATTATGTT
AAAAGTATTAACTATTAACTACCCAATTATGTTAAAAGTATTAACTATTA
ACTACCCAATTATGTTAAAAGTACTAACTATTAACTTCCCAATTATCTTA
AAAGTATTAACTATTAAATTTTCAATTATGTTAAAAGTACTAACNNNNNN
NNNNNNNNNNNNNNNNNNNNNNNNGTTAAAAGTTTTAACTAAAAGTATTT
ACTATTAACTAGCCAATTATGTTCAATGTATAAACTATTAACTACCCAAT
TATGGTAAAAGTATTAACAGTATAAAGTATCACAGTATGCAATGATTTCT
TATACGAAAGAAGTACGAATGATAAGAAGCGAAAGCCAAGCTGGTTTCTC
TCAGTGCAGCCAGCCAGCCAAGAGATGTCGCATTAATCCGCCAAAGGACT
GCGATCGGGATCAGGAATCAATAATTACGATTCAGGCGTAACCGAGTCGG
GGGCTAGGTAGCAAAACAAAACGGGGTAATCCGGACTTCGGGATTAGTGG
CGATCCAGCGAGAAATCCCGCGGATGAGGAGCTTTGATGCGGCGAAGTCA
AAACTTTTCCAGCTTAAGCCCAGCTTAGTTACTCATCTCTGTGGATAGAG
TATTGATCACTACCTGACATCGCTGATCTGGTGATCTGCTGATCCCACGC
CTTGTTTGGTGGGCTCGTCGCGGCTAATCAATTGATTATCGCAACGGATC
GGTTTTTGGGAATAGATCGCGTTGCTTGAGATCGCTTAGCTGGAGTCACT
TCCTCAAAATAGATTAGCCATCAATTTGCACAATATTTTGAGAGATTTAC
CAAACATGCCGGCGACTTGCAGATCACTGCTTCCGTTTTAGTGGCGACTA
AGTAAGGGGTATGCGTTAAATGCATCTATCACTAAGAGGGTTTTTTTTTG
GCAATTTGATTGGTAACATTTTATTTAATTCCTAGATGTTACCCAACATA
AAGCTTGGTTATTTTTAATTCCTAGTTAATATCTAACCTAAAGCTTGGTT
TGTTTTAAATACCCAGATAATACCTAACATAAAGCTTGGTTATTTTTAAT
TCCTAGATGTTACCTACCATACAGCTTGATTATTTTGAATTTCCAGATAA
TAACTAGCATACAGCTTGCTTATTTTTAATTCCTTAATAATAGCTTGATT
ATTTTTAATTCCCAGATAATATCTAACTAAAAGCATGGCTATTTTTAAAT
CCTAAATAATACCCAACATATTATTTATTTTTCCAATATTTTAATTTGTT
TTCCAGAAGTCTGTGCTCCATTACTTCACATCACAGCCCTACGTGGCCCA
TAAAAACCATTGCGCTTTTCCAACTTCACTTGACCTAGTGGTGCAATAAA
GTGGGCGTGCCGCTGGGTGGGCGTCGAGTCGATGGGAATAGGGATAGGGA
TAGTGGGAACTTTCCTTGCTGTTGGTTGCTGCCGACTTTTTGCTAATTGA
TTATGCGGCGACGTTGTGGCNNNNNNNNNNNNNNNNNNNNNNNNNNNNNN
NNNNNNNNNNNNNNNNNNNNNNNNNNNNNNNNNNNNNGCGCAATCGGATG
GCTCCTGCAAAGGAGACTAGTTCGGTGATGGCAGCGGAGAGGGTGGGCCA
GCAAGGGGAGGGACTGGGCTGGGTAGGGCAGACGGTCTTCGAGTCTAGTT
GACTTCAGCATTGTCATAAATCTTCGGTAGCCAAAAGGGCCAGAGAAGCC
AGAGGAGCCACANNNNNNNNNNNNNNNNNNNNNNNNNNNNNNNNNNNNNN
NNNNNNNNNNNNNNNNNNNGGGACTGCCAGCACGAGACAGGCTCCTCGTT
GTTGCCCTGCTTGCCTCGATATAATTGTATCTTCCGTTTCATTACATGTT
GCCCAGAAGTCCCAGCCGCATACCCTGCAAGGCCCAAGTGGGGCATATGC
GATTGGTATGTATTTTGAAGTAATTTCTTAATCTTTCCAATATTTGCTTT
AATTTATAATCTACATTTAATGTCAATCTTTAGTGCTTATCTTTAATTTA
ATGCTATACCAAATTTCATATTTATTTGAAGATATCTAGAATAAATATTA
TAGTAACAATATTTTGAACATAGAAGCAATATGTGAAATTCCGAAATACT
AGAAATGCAACGACATTTAGTCATAATTAAGCTAAATACAAAATGTCATA
TCAGTAGCATTCTCTGTAGAACTCATAAACACCTACATATATAATGTATT
CCAACTTAACAAGGGGTAACTTAAGGGTCGAGATGCATTTCCGTTAGCTC
GTTTCGTTTTGGGAGTCATCATTATCTTTTCACAGCAGCAGCAAATCGTA
AAATTTGTGGCTCAGACCCACGTTGCGTATGCGTAATAAAAAAGACGCCG
CATAATAAAAAGGGAGCGAANNNNNNNNNNNNNNNNNNNNNNNTTGTGAT
TAATATGCGGNNNNNNNNNNNNNNNNNNNNNNNNNNNNNNNNNNNNNNNN
NNNNNNAAATCGGGTGCAGGCCATGCGAGAGCGAGAGAGTGAAGGAGAGA
GCTGCTGTCTCTTTTGTGGTGGTGTTTGGTCAACGCCCCTTTAAATACAG
TTATTTCATTGGGCCGCGACCACAAATTTATTAGTTTTTATTGTTATTGT
ATTGATATTTGAAGCATGCCCGCTCCCCCCTCTTCCACCAACATTTTTTT
TTTATCATTGGGATCCTCTGGAGCAAAATGAAAAATTAAACGCCATTAAG
CTGAAATTTTAATTTAATTAAAGTGATGAGCCATACTTTTCTCCGTCTGC
TTACTTTCATCGAAACAAATTGAAGGTCTGAACTGAATTGGGCAAGGGTA
TAATGGGAATTTAAGCAGATATTCGTGCTTTTAATGACGGTACTTCAAAT
GTGTAAAATGTCGAGTAATTTATGGGCATTCAAAATCGCTGGGAAATATA
AAAATACCTATGTATGTTCCCTACTTAATAAACGTTATATAAGCAATTTG
AAAGTTTACAATTGAAAACAAAATTTGTATTTCGGAAATATCTCTAGGTT
AATAGAAATGTTCTAAAATATTTGCCAATCTAATTATTTAGAATTCTAAA
GGATAACTGACATTTAATTATTCGATACAACATAGTTTTATGGGGCTATG
AATGGGTTAAGAATATTTTGAATGTTTAACTAACTAAATATTAAAATATT
TCAAATATTTCACTTCACTACAAAAAGTAGTAATGTAAAATATTCGTACA
AATGCATAATAAATGATTTGCATTAAAGATAAGCCAACGTTTTTGGCTTA
AAGTTTAGATTTGACNNNNNNNNNNNNNNNNNNNNNNNNNNNNNNNNNNN
NNNNNNNNNNNNNNNNNNNNNNNNNNNNNNNNNNNNNNNNNNNNNNNNNN
NNNNNNGCATGCTCACCCAATTGCTTTGACACACAAACCCACACATAGAA
ATTAAAACAAAACGCCTGCGGCAGCAGCGCCAGAAACAACAACAATGCCC
AGCAACGTGGAGAGAGAGAACCATGTCGCAAACAGAGCGACAGAGAGAGA
GCGAGCACAGGAGAGTGGCTGCTGCTGCCGGGAGTGACACATACGCCGCA
CACGTGCAAGCGAGACAAAGCGAGTTGCCCCGAAGGCACACCGTTGCGGC
CAAAAACAACCACCATAATGGTGCNNNNNNNNNNNNNNNNNNNNNNNNNN
NNNNNNNNNNNNNNNNNNNNNNNNNNNNNNNNNNNNNNNNNTAGCACGAG
CAGCAGCAGNNNNNNNNNNNNNNNNNNNNNNNNNNNNNNNNNNNNNNNAA
GCGATTCGTTTTGTACGTTGTTAGACTCTCTCGCCGCGTTTTGGAATTCA
GTCGACAATCGACGATAATTACCGGTGGTTGTATCACATCACATCACGCN
NNNNNNNNNNNNNNNNNNNNNNNNNNNNNNNNNNNNNNNNNNNNNNNNNN
NNNNNNNNNNAGAAACTCGCTCGTTTTCGGNNNNNNNNNNNNNNNNNNNN
NNNNNNNNNNNNNNNNNNNNNNNNNNNNNNNNNNNNNNGCACGCAGCATT
GGCGAATTTTCGGCCGCCTTTAATTTGTTTGTGTTTTTTCCGTGTTCTCC
TCCGCGTGCTCGCAATTACGTGCGCGGCAGCAAAAGACTATAATTATAAA
ACTAAAGTGAAAAGCGTGCCATAATTACACGAGCGAATATCAATAAGTGC
AAGAGCAATGTGCGAAAATTGCTAACGAACNNNNNNNNNNNNNNNNNNNN
NNNNNNNNNNNNNNNNNNNNNNNNNNNNNNNNNNGATCACAAAAAAAAAT
AACTACAAATAATAAACAGCGCAACATCCAACATCGCTAACGTTTTCAAA
ATGATCGATGCGGCGTGCAATTATTTGAATCCCTATGCNNNNNNNNNNNN
NNNNNNNNNNNNNNNNNNNNNNNNNNNNNNNNNNNNNNNNNNNNNNNNNN
NNNNNNNNNNNNNNNNNNNNNNNNNNNNNNNNNNNNNNNNNNNNNNNNNN
NNNNNNNNNNNNNNNNNNNNNNNNNNNNNNNNNNNNNNNNNNNNNNNNNN
NNNNNNNNNNNNNNNNNNNNNNNNNNNNNNNNNNNNNNNNNNNNNNNNNN
NNNNNNNNNNNNNNNNNNNNNNNNNNNNNNNTGACTTCCTCAGCGCCGCC
GCCCTGCTGTCCGCCCCCCCATCCCTCTCCGGCTCGAGTTCCGGCTCCAG
TTCGGGCAGCTCTCCGCTGTACGGAAAGCCGCCAATGAAGCTGGAACTGC
CGTATCCACAAGCCTCCTCCACGGGCACCGCATCGCCCAACTCCAGCATC
CAATCGGCGCCATCATCGGCCTCCGTATCGCCCAGCATCTTCCCATCGCC
CGCCCAGTCATTCGCCTCCATTTCGGCCAGTCCATCCACGCCCACCACCA
CCCTGGCGCCACCCACAGCGGCGGGTGCGGGTGCCCTAGCGGGATCACCC
ACATCCTCGTCCCCATCCTCGTNNNNNNNNNNNNNNNNNNNNNNNNNNNN
NNNNNNNNNNNNNNNNNNNNNGGACCTTGGGGCAGCGGCGGTCGCCAGTG
CCGCCTACGGCTGGAATACCGCCTACTCCGGATTGGGGCCACCAAGGTAA
ATATCTATACAATTGAGATGGGGATCCATCAAATGCTAGGCAGCTCAAAT
GCTGTAGATATTCCACTTAGAGATAGAATTTTATAATCCTAATCTTTGAA
AATTCTGCTAATAGAATAACTAAAGACTATAAAGACATATATCTTTCTCA
AATTACACAGTTTACCACATAGGAATACATTAATCCCATTAATATTTAAT
TGTAAATGGATTATCATATAAATAATCTCGAATAGTGCATCATAAATTCA
TAAAGTAACAGCTTCATTATAGTACAATTTAATTAAATACAGTAAATGTA
TATTTTTCATACAAGTTAGCATGCAGATTGGTCAACTTTGTTACCACCTT
ATAATGTAAAACGATCTTGCGATTAAATTAGGGGTTTTGCACTAGTAATG
ATAGCAATAAAATGCTGATTAAACCATTTCCAGCTGCTAATTGCAGTTAG
ATGAAAATCTTTGTGCAAAATAAACAGCACAATGGTTATAATTAGATACA
AATAGCATCATAGCACATTCATTGAATTAAATCATTTAAACACTGAATTA
ACCAATTGCTCTATCTTCAATTCCTTTCGCCACCTAGAAGTCAGTTCCCA
TATGCACAGTACGCCTCCGATTACTATGGCAATGCGGTGGGCATGTCCTC
CTCGGCCGCATGGTTCTCGCACCAGGAGCGCCTCTATCAGCCATGGAGTT
CACAGAGTTATCCGGGCTTCAATTTCGATGACATCGCCTTCCAAACGCAA
TTGCAACGCCGCTCCGTACGCTGCACGTGCCCCAATTGCACCAACGAGAT
GAGCGGCCTGCCACCGATTGTGGGTCCCGATGAGCGCGGACGCAAGCAAC
ACATCTGCCACATTCCGGGCTGCGAGCGGCTGTATGGTAAGGCGTCGCAT
CTGAAGACCCACCTGCGTTGGCACACCGGCGAACGGCCATTCCTGTGCCT
CACGTGCGGCAAGCGTTTCTCCCGCTCGGATGAACTGCAGCGGCATGGAC
GTACGCACACCAATTACCGCCCGTATGCCTGCCCCATTTGCTCGAAGAAA
TTCTCGCGCAGCGATCACCTCAGCAAGCACAAGAAGACCCATTTCAAGGA
CAAGAAGAGCAAGAAGGCACTGGCCGCCGAGGCCAAGGAGCAGGCGGCGG
CAGCGATAAAGCTGGAGAAGAAGGAGAAAAAGACGGGCAAACCGTTGACG
CCGCCCGTGGAATTCAAACAGGAGCAGCCGGATACGACACCGCTGGTCAA
CTATGCGCCCTATGCGAATCTCTACCAGCATGCCACATCAGCGGGCTCGA
CGAGTGTGAATCCACCACCGCCACCGCCGCCACTCTTCCAGCAGCAGATG
ATGACGACGANNNNNNNNNNNNNNNNNNNNNNNNNNNNNNNNNNNNNNNN
NNNNNNNNNNNNNNNNNNTCGTGCCATACAACCAGCCACTACCTCAGCCA
GTTCATCCACATCCTCCAGTGCCAGTTCGCCAGCGGCAGCGGTCGTTTCT
GCCATCGGTACGGCATCCTCACCAGCCGCATCCGCCACGGCGCTGGCCCA
GCATCATTATGCCGCACTGGCCATGCAAAGTGAGTCGCAGCTGGCGGCGG
AATATGGGCTAACCATGAGCGGATTGGCCAGCGGCGCTAGCCAGGATTCC
AGCTCCAGTTGCCACATGAAGACCGAGTATGCGGCCAGTTATCCGGCTGA
TTTTGGTGCGGGCACAGCCAGTTACGGCTNNNNNNNNNNNNNNNNNNNNN
NNNNNNNNNNNNACAATGCGTGGGCAGCGGCCTATCATCCGCATGCCACC
GCCTAGGATGCCCCTAATCCTGCCCAGATTGTTACAGTTGAAAGTTGATG
AAATGAAATGAAACAAATGCCATAATGTCCCAAAACCCAGAAAGGCAACA
AAGCAAGCGTAGAACGAAAATCTAGTGTGTTTTTTTTTTTCAGTGTTTAT
TGTTGATATAAAAATATAATGTGAAAATCGAACAAAAAAATTTGAATCCA
CAAAATACTGCATAAGGCATTAAATANNNNNNNNNNNNNNNNNNNNNNNN
NNNNNNNNNNNNNNNNNNNNTAACTATACATGTAGAGACTAGAAATTGAA
TTTTTTTTCATTTTTTTTCCCCCAATCTAGTTAAGGCATTTTTTTTTGCA
TGTCTGTACATACATACATATATATAGCGTTCTTTTTAAGCCATACCATA
TATGAGAGAATGAGAGAAACCATCTAGTTGTGTACCATAATAATTGTTAA
TTGTCTTTAAGATAAATTATATNNNNNNNNNNNNNNNNNNNNNNNNNNNN
NNNNNNNNNNNGGCGACAAAAATCCCCACACTGAAATCCTAACAATAAAA
AAAAAACGAACAAAATTATATCGGAAAACAAAGCGAATCCTGTTTTTATT
ATTCCCTCTGATCCTCTGATCCCATCGCACCCTTGTTTTTGGGTTCATGG
TTCGGTTATATTTTTTTTTCCTCAGGGTTGTTTGATCTCCTTCATGGGGT
TGCTTTCTTGCATATAAATCGAGGGATCCAGGAAGCTTGCCGACTTCCGG
CGAACTTGATCTGCACTTGGGTGCTGATCTTTGGCGGCATTTGGATAAGA
ATGGAAACCTTTTCCATAGCAATCAGTATAGATGTCTGCTATATATTTCA
TCAATGTCGGCCATCGCTTTAAAAACGTACAAACATTGTTAGCTTGGGAG
ATCTAGTTCTGCTATAGATTGCTTTTCCTTAAAAATGGCATACGAATGAG
AAATTTGTATAAATCCTTGAATACAATGATTTATTTAGTCAAAGTACGCC
TAGTTACTGAATATCATAACAATCGTTCGAGATTTAATAGTATTATAGTT
GTAATAATCAGCGCAATTCTAGTTTTTCTCATACACAGTGGTCTACCAAT
TAAGAGATATCTTAAAGATTCCAGATCCCCGATCCTTTACCCAGCTGCGA
AATTAATTTAATCTCATTTCCCGCAACTTCCCCTCCCCCCTCTCCACCCT
GCAGTTCAACTGGGAATCATAACTCAGAAGGGGCACATATTCAATCTATA
GGCAACCAATGAGAGTCAATTTAGCTCCAGCGACTATCCCACTTTGGCCA
GCCCAAAATGAATTGCCCAACACAGAGTTTATAATTAAACGGGAAACATT
TTGTCCCAGCAGCNNNNNNNNNNNNNNNNNNNNNNNNNNNNNNNNNNNNN
NNNNNNNNNNNNNCTACAATGATGGCGTGAAGATTGGCAATCGAATCTCG
CCGCCGCCGCAGAGAGAGAGAAGANNNNNNNNNNNNNNNNNNNNNNNNNN
NNNNNNNNNNNNNNNNNNNNNNNNNNNNNNNNNNNNNGCCAATATAAAAT
ATTGATTTATGCTGCCCAGCCCGGGCATCAATCAATTTTCAAGTTGAGTG
AGCGCCAAGCCCCCGAACGTGCCACGCCTCCTTAAGCCCCCCACCCCCCC
TTTGGACTCCAGCAAAGCGATCACCATCTTTGGATGCCCCATGCACTAGA
GCACGAAGCGGTTGACAACCTCGCTTGCCTTCGGATTGGTAGAGCCGTAG
AGGTATAAAACCCCAACCAAAACCAAAAATGGGGAAAGAAACTTTTCTAT
TTNNNNNNNNNNNNNNNNNNNNNNNNNNNNNNNNNNNNNNNNNNNNNNNN
GTGTGATGGGGCAGCCCGACAACTTCACACGCACGTTAATCATACGCCGC
GTTGGCCGCGTTAAGNNNNNNNNNNNNNNNNNNNNNNNNNNNNNNNNNNN
NNNNNNNTTTTTGCCCCACCCTCAACCACCACCTTGATTTTTTTTGTTTT
CGGGGCGCTCCACTAAATGGCAAACAAAATCTGATTGATTTATAACTGAA
GTCTGCGGTCAGCCAGGGNNNNNNNNNNNNNNNNNNNNNNNNNNNNNNNN
NNNNNNNNNNNNNNNNNNNNNNNNNNNNNNNNNNNNNNNNNNNNNNNNNN
NNNNNNNNNNNNNNNCTCGCAGCTTAATGATGATAAATGATGATGTTATG
ATTTGTTAATTTTTCTTCGCGTCTCTTCGNNNNNNNNNNNNNNNNNNNNN
NNNNNNNNNNNNNNNNNNNNNCCCCCCACCCCCATCGCACACGGATATTT
TTTTTTTTGTTTTATTGCGTAGAGGAGTTAACCCGAACATGAGGTATACG
TCTTTTCTGTTTTGCTCGGTTTAATGGCTCGAAAAGTGCCCTCGACTCGA
ACTCGTCGTGTGAAAGTGTAATTTTAAGTATGGGTTACAGATCTGCTGGA
AATGTTTGTTTGATCGTTGCCTATTTAAGTGATTTAGCCTTATAGATTTC
TCCTTCAACTCTAATGCTAAAAATATTGTTTCTTTTTCTATACAACTCAA
GCGAAAATGTAAGAACTTAAATCTAAACATCAAAGTATGTATTTCCCTAT
TGCTCAAAGATAATCCTGTAAGGATTTCCTTATACACAATGATATGTTAA
CCCATAATAAAACAATCTATAAAATTTCATAACAATCCTTCGAGATTTAA
TAGTTCTTAAAGAGCCTTGCAATGGGCTAAGACGCCAATTGTTTGCTCAA
GAACCTGTTAGAAAACACAAATTAAACAAATTATGAAATCACATGCCGCA
ATGAAGTCATAACCCGATATTGCGACATGACTAACCACTTAAAAGAGCGA
CTGAAAATTAGATCAGCCAGCAGCCGAGAAGTTCCCAGAATTTGTGGCTA
GCTGACACCACACCTATGGCCACTTAAAGAGNNNNNNNNNNNNNNNNNNN
NNNNNNNNNNAAGTATATAAGAAGTGTTGTCACACATACTCGACTCGAGT
TAACTGGGACTTCTGGGCACGCTCCTCAACAAGGATCTCAGATTCTCAAG
TGGCGCTGTCGTAGNNNNNNNNNNNNNNNNNNNNNGGGGTAACCAGATAT
CGTTCTAATTTTAATCGGGGCTATAAATAATAGCGGGCTGCTTTGAGCAC
TTGACTCGCCATGGTTTGCTTGACATTTCCACAGAATCGTTGTTTTGATG
TTCGGCGCTCGCAGGATCGCAGAAGCGATTCGTGTGCTCCTTGTCCTTCG
TCCTTCGAGAGGACAGCAAATTGAGTTGAGATTATCTCGCTGCCTGCGCT
AAGCAAGCGTGTCTAAAAAAGAAAAAAGAAGAAAAGGTCCTGCGACCGAG
ATGAGCGAACATGACTTAACTAGAAAATGTTTTATGTTTCATCGGCNNNN
NNNNNNNNNNNNNNNNNNNNNNNNNNNNNNNNNNNNNNNNCCCCTATTAT
TCTCTATGTTTTTTCGGTTATTTTTTTCCTGTGGGGAGGGGCGTTGGCGG
TGGGCGTGTTTGACATGGTCATCGGTGATTATAAATTTCGGTTGTGTCCT
GCGGTCGAAATANNNNNNNNNNNNNNNNNNNNNNNNNNNNNNNNGGTTCT
GCAACCTTTTGTCTTCTGGTTCAAGATCGTTTTGTTGCGGCATATGGCCT
GGTATTTTGGCTGGATGCGGGTGCAGATCTCGGCAGGAGTAGAAATACAA
ATTTGTAAGATGACATGTGTTTAAAGGATAATCGCGCAACAAGATCGCAA
TGCCGATTGCCAAAAGGCCCCTAGATAAACGGCTCAGCGATGGCTTGCCT
TCAGCTGGGTATTAAAATATAGATATGGATGTCTTCATTATGAGCGTCGA
TCGAGCAGAATAACATTGCTTTAAATTTTCGCAATTAAAATGTCTGGCAA
CTTAAAATGTAGTAAATTGGAGACAGGTAAAATGCCCAAGTGTTCAACAC
ATTTGACTATCAAATGTTTACCCATCAAGAACCTGATGAATAGCGTTGAG
TCCAATCGATGAACTGCCAACAAAAGAGTCCTTTGTCGATTGCGGCACGT
GACCCAATCACTGTCGCTCACATCAGAGCGTGACAATCGTTAAGGACATG
TGAAGGATTGGGGATTCGCCTGGGATACGATACGATTCAATTCCAATTCA
TTCCAATCCATANNNNNNNNNNNNNNNNNNNNNNNNNNNNNNNNNCCAGT
AAAGTGGCCAAAAGGGATAAGGACCTCATCGCCGGCCATCGAAGGACAAC
TCAATCGGACCAACGGCATCTGCGGCATACAAATTAAAATATTTATGTGT
GTGCATTAGGCGAGGGCAAACATTAAGGNNNNNNNNNNNNNNNNNNNNNN
NNNNNNNNTGGTGTGTGGTGGCAGGAGCCAATGGAAAAAGTGCGACATAT
GTGCAGTCAATAAATTTTCCACTTTTCATGCTGACAGCACNNNNNNNNNN
NNNNNNNNNNNNNNNACGGGGACAGGGGCGCTCGAGGACCGCTAATGGCT
CCACAATGACCAGGCGCATTTAATTCACATAGGCACNNNNNNNNNNNNNN
NNNNNNNNNNNNNNNNNNNNNNNNNNNNNNGGACTCCAAGTGCAAAAGGA
CTCGAGTAAATTGCTCCTTTTCTGCTGCATTTAATTTGATTTTATTGGTC
GCGCTTCGCCTATTTGTTTGTGTCAAAGAATGTTTCTTTCGATTTGCTGC
GGTTTATCGATATATGCGCCACGCCCACTGCCCCACACTACACACCGCCC
CCATTTCCGCCCACACATACACACACACGCAAGCTAATACGCGTGTGTGT
TTTGTTTTCCGTTTCCTGGTGCGCATAGAAAACAAAATAAAGGAAAAGTG
GAAAATCTATTAAAATGCATTTAAATGTCTGCACCGTGTAGCGCCCCCCA
GCCCAACCTGCCACGCCCACACTTGAGCCAAAAAGGGGAGTTCTNNNNNN
NNNNNNNNNNNNNNNNNNNNNNNNNNNNNNNNNTATTTGTATGTGTATGA
ATGCCGCATTATGACCACGAAAAAGCGTTGCGAATTGATTAAGTTNNNNN
NNNNNNNNNNNNNNNNNNNNNNNNNNNNNNNNNNNNNNNNNNNGGAGGGC
ATAAATCGATTTGCTGCGCCTGCTTTTCGGTGTGATTTCCGTTTATACAG
GGTATCAAAAGCAGCAGAGAAATGGGCGTTCTTAGCCGGATAACTATTAA
ATGGACTTTTGATTTTGTTATTGAGTAACTTTTGCTTGTATTTAATAATC
TTAATAATAAAGAGCTGGAACTTTAGAAGAAATGTGTTATAATATATATT
GTAAATCTTTATATACTATTGCAAATCAATTAGTTGCAATAAAATGATTT
AGAAACTTATGAAATACAATAAGCAGTTTTTGCACTAATATTTAATAATA
ACTTGCCACGTTGTAGTATTTTTTTTTCCTCGTTCAGACTTGTGTGCCTG
GCTCTGACGTGTGTGCCAACAATTACGAATATATGGTATCCCAACTCCCC
TTGGCACCTCCTGGATACCCGATACGGTTGACATGTGTGGGACAGTTTCA
AGTAAACGTCGCTCCCCCCAGTTTGAGTGAGTGTTTTTGCAATTATTATA
AATCAAGAATTTGATTTATGCCATGTAACAAAACTTCAGCAACGACTGCG
AACTATTCGAGATTATTTACGACCGCAAAACACTTACAAAGTGTGTGGCC
CATGAAGTCCGGTTCGGTTTTGTTCTGTGGCCTGGGATCTGGGATCTGGG
ATCTGGAACTCAGAGGTACCAGAGGCTCACCTCAGTTCTCCTATACCGAC
CTAACAACAATGTGTGAAAAAGTAAATAAAAACACCAAACGCCGATACCG
AACAATGGTTTTCAAGTGGGCAATTTCTATTATTTATAGCACACAATAAA
CAAGGTCTGTACATAACTACAGAAATTCGCTCAACCCGGTTTCGCAAAAT
ATTCCGTATTTACTTGATTAGCTTGTCTAATAATTTAACTAATTAACGAG
ATGAAGCAAAACTTAAATAGGCAAACTGCCTTTTGGTAATTTAAACCCTT
TCTGCGTTTTACTTTACTTTCACATGAATATTGGCAGAAGTTTGGGCAAG
GATATTTAAATGTATTTACTGAAAGCCCTTTAGTTGCATAAACTTTTGTA
TATTTTGTTCATTTTATGGGCTATTAGACAAATGCTTGTTACGCGCATAT
TGCAAAATGTAAACTTTCACCGTATTGAAATTATTATCCACTTGATTGCT
CTTTACTTCCAACTAATGAACCCAATGATGAGCTCATGCAATAATGTTCC
CCCCATTTAAAACTGAAAACACAAATCTTGGGCTTGGGTTTTTCCACCCC
AACATACCAACATACATANNNNNNNNNNNNNNNNNNNNNNNNNNNNNNNN
NGTACATATGTATCTGGCCCTCGAAGTACTTATGCTACCCATCCCAGATT
TCTGTTTGCCACTCGAAATCGACACTTGAACAACCGGCTACAACGACCAC
AAAGAGCTGACTGAGTAAACAATACAAAAAAATATATAAATTTGCATAAA
CTTTTTTATATGCGCTTGCCGCAACAAAAAAGCTAAAAAAAAAAGTATCC
AGAGGCAGTGGAAAACATGGCCAGTGGAAGCGGAAATGGAAATGGATGCC
GCGCGGTCAGTTGTAGTAGTAGAGTGTTCGATAAGCNNNNNNNNNNNNNN
NNNNNNNNNNNNNNNNNNNNNNNNNNNNNNNNNNNNNNNNNNNNNNNNNN
NNCGTACATGGCGCCAATAGCCGGGTCCGGCTGTCCAATAGTCCAACAAC
AATGGGCAAAAGAGAGAGACCGCTACGCGAAGGCATAAATCACGGAGAAA
CGGACAGACGGACGGACAGACAGGCGGACAAGCGGACAAACATTCCCGTT
GAAGCAGCGTGTTTGCATTTTTTATGAACTTGTCGAACAGCAACACAATC
ATGTACTCCGATATACATAAAAAATGCATAAAAATGGGAATCGCAGCGCC
AAACAATTGGCAAACAATGGGGAAATCGGATAAGGACCAGTATACATCAT
CGAGCTTCGCCGCTTCGCTGGTCCCGCAGAGTTTTCCAACTTTCCGATTA
CTTTTGCCCGAGCCTAATGGCGCCAATTAATTGAGTTAGCCACAGAAATT
ATTTGCTAATAATATAATTGTCAAAAACAGATTTAACAGATTTACCGAGA
TGAATGAGAATCCTGTGCATATATCTGTATTATAACAATAATGACGAAAT
ATGATTATGGGTCTGGAAAGTCGTAGGAAACCAATTTGGCAAGCGAATTG
AACCCTGAAAGAGCATACGAACTTCGTATGATAATGTCCTTTATGGAGTC
GCTACTCCTTAGTCCTTTTCCCCTCATTGAGCAGGACGTTTCATGTGTCA
AGCTTGGGCTTCCTGTACGACGACACCTCCCCCCCGATGCAATGAATAAA
TATTGTAAATATTGTATGCGATTTCGGNNNNNNNNNNNNNNNNNNNNNNN
NNNNAATGGGATCGCATTTATCATCTTGCCGAAGCGGAAAAATTAAATGC
AAACTGAGAGGATAAATGGCGTTGAATATGAGAGACTTATGCGGCAGCGG
ATATCCTTGACACATCCTGTGCGCAATGCCGTATGTCGCATTGTGCCATG
TATCGCACTTGCGGCATACAGATACATTTGANNNNNNNNNNNNNNNNNNN
NNNNNNNNNNNNNNNNNCTGGCATCGGTTTTTGCCATTGATTAGCCCCGC
CAAACGTACCAAAACGAACGATCGGATTTCGCAGCATCGAAATTCTGCGA
CACCTGACGGGAAGTGTTCTTGGTTTCGGTTTTCCCAGGTACTTCACAGC
NNNNNNNNNNNNNNNNNNNCCCTTAGTTTAGGGATCCACTCCCTTTCCTT
TTCTCGTTTCTTACATTTTGTTGTTGCTTTGTTATTTTGTTATATTTCAT
ATCAATTGACATGGCAGCAAAAGAAGTCTTAGCCCAGCTGCCCGAACGTC
TGCCACATATAACTCGCATATGAAATGCCATTTTATGCTTTATGTGGCCT
GTTAACTGTAGTCTATAATTATCGNNNNNNNNNNNNNNNNNNNNNNNTCG
AGGCACAAAAATGTAGGAAAAGAAAATATTAAGTTGAAATATTTCATGCC
CCCGGGCTGATTACTTGGACCCGGGCCGCGTGTGTAATGGCAACTGATTT
ATCGCATTTGAAATATTTTTAGCATTGCTCTTGCCCCCATTCGTAAGACA
ACGCAGCTTAACTTCTTAACTTCTGTGTCCGGCATTAGTCAGAGCCCGAG
AATTATAACCGACATGTGAAAAAGGGTTCCCACTCCGACTTCCAACTCTT
TTCGACATTTCGACTCTTTGGCTCTTCGGTTCTTGGGTTCTCATGTGTCT
TCTGCTGCTGGACTGCTGTTTGGACATTGAAATGTGAGCAGGCCATGGGC
CAAGCNNNNNNNNNNNNNNNNNNNNNNNNTATTAAGAGACAATCCCTCAA
AACAGTGTTGGTGAATGTTACACCAAAATATGTTCAAGTAATTACACTTA
ATTTAAAAAAATGCTAGTATACTTTGAAATACATATTTGCACGCAGTTTA
TGATTGCCTAAACAGTGTTTGTAAATGCCCCATCATTTCTTTATACTAAT
CCAGTGTTGGCTAGAGATATTTAAAGCGTTTAATCTACGGATATTTGCAT
ACACACTTTTCTATGTGAAGTAAACAATTGCTTAAACAGTGTTTGTAAAT
GTCCCATAATTTCTTTATAGTGATAAAGACCAACTAGTGTTGGCTAGGGA
TATTTAAAGCGTTTAATCTACGGATATTTGCATATACGCCTTTCTACCTG
AAGTAAACGACTTCATCTGGTGCCCATTCTTATGCCCAAATTAACCATCT
GAACTGGTCCCTCGTCCTCGAAATAATCTTGTGAAATGCCTGAATGGCTT
GGCTGACTCAGCAGACTCCTTTCGACTTGGCTTGACTGACGATGGCGCAA
TATGCCTTTAATCAAGCCGCCGAAGACAAAGTAATTTCAATTTTCGAATT
ATTTCCACCNNNNNNNNNNNNNNNNNNNNNNNNNNNNNNNNNNNNNNNNN
NNNNNGCCCGATGCTAATGTGGTGGGTGGCATTTTGAACTGGGCAACTTT
TGGGTTGGTTTTTGGGCGGTGATTGCGACAAAGTCAGAGAGCACAGCGCG
CGTGTATTTAAATTAGGCGCACATAATAAAGCCAATGAGTGATTTAGTTG
AATTGCCAGCAATTGAATAAATTTTCCAATTGCCTGCATTCTCGCATTAG
CATTAGAGAGTGGGAGAGGGCGATTGCGAATCCTTTTGCTCTGGCCCCCA
GCCATTGGCATCCTTTTTTGCTCACGCACATCCTGGAACACAAAACGCAA
AATCAGTCGAACGTCTGTGCATTCAAATGAATGGACGCCGTCGCCCGGCA
ATTTCGTGAACCCTTTTTTGGTCCTGCGATGGGTTATTTGAGTTTGTCAA
CTCTTTGAAGTCCTGTACCATCCACCTCCCCACTTTCCCACTTTCCCCCT
TTACTTTTATAATCCTGCCTCCGCACACAAAATGACTGTTTGTTGCGTTT
CATGCGTTGACACCCATTTTTCAACTCACTTGACACACACACGCTCCCAT
CGTTGATTCAAAGGGATCCCACAGATACTGGCAATATGTTGGCAAGAATG
GATACAAGCGGTCGCATGCATAACTAATCCTTTTCAATAGTTGCTAAAGT
TCTGCGGAAGTAGTGGTGGCCCAGCTTAAGTTTGATGTATAGGAAAGTCC
TTATTGTTCTTTCAAATTTGAAAAGTTGGTCAGGCTAACTAGGTTTCATT
TAAAATTTGGATGCGTGGCAAGTAATGTAGTATGGTAGGGTATATTCCAT
TCGTTTTCCTTGAGCAACGAAAGCGAAAACTGAGACTTTACCGCCCACAT
CTTGGCCAAGTGCGTAAGCAGGCAGTTAATTTAAAAAAAGGGTTGCTCAG
TTGCTTATACACTGTGCCATGNNNNNNNNNNNNNNNNNAACTCATTTTGT
TCTTCCCACTGATTTGCGGTGAACATTTTTTTTTTTTGGGATAGCTGTTG
CCAAAATATACAAGACATTTTGGGGGAGGGATCGACCCTGAAAAGTGGGT
GTTTTATTGAAAGTGGCGCGCATGAGTGCCAAAGGGCCACAAAAGGCCTA
TCAAAGCGAGCTGAACTTAGAGCTCAGTTGAGCGATGCCAGCCAACCGAG
AGTCCAGGTCCCCTGTTTTTCAACTCAGACCCCTCGATTCCTCAACTTTG
CGACTTCGTGGATATTCCGGGGNNNNNNNNNNNNNNNNNNNNNNNNNNNN
NNTGGGCGGTTCAGGCGGAGGCGACACGCCCAGGCGGTTTTTATTTCTTA
GAAATAAGTAGCTGCGGCCAGGAGGCCCTTGTTCATTTGCCAGCCAGACT
GGATTGTGTGCCACTTCGCAAGGGTTCACTGTAGACCACATGCGATTATT
CGAGACCATTCTGTAAGCCACTTTAAATGATAGTTTAGAAATCCTACTAC
TACTGCTTGCATATCAATTGTTGATAATATTATTAAGATCGCAGGGTTTA
TTAAGTGGATTCCTTTTAGCAGTTCTCTGTTCTTCACCGAACAAATCCAT
GGCGACCTTGACGGCAGGTCGGAAAATTTCTTGGGAACATGTCCCGAACG
ATGACGTCATCGCCGATCTTTAAAGAGATTGTGGCTTTTGCTACTTTTAA
CTTGACATCAATCAACAGGCGCGGCCAGCGGGCTTCTGTTAAAGACGCAC
TCAAAATGCTTTTAAGTTTCGCGCATCAAAAGTGCTGATGTAAAGATGAC
CGGACAGAAAACGGTGGGATTTCTCCAAGAAATCTTCGCTGTTATTGCGG
CTGTTAATTTGATTTCAAAAGCCGCCGACGCCGTCGATACATGAATAGGC
AAATTACGTACAGGTGCAGTGCGGCGCAGTGCGGTGCAGCAGCCAGCGAT
CCAGCAAACCATCGGGTTTAAGCCATTGAGCCACCGAAGCGGCGCACCAT
CGAACCACTGAAGTGCAACACCCACCGCAGATCTCTCAGATTGCAGGCAG
CCGTCGCTTTCTTCGTGCGGCTTAATTGAATGTCAGATGGTGGTGCCACC
ATAGGAAGCCGCCACTTTGCGCTGCATGCGTGACACGAAGGGCGGCCAAT
GTATCGATCAGCTCTCGTAATGGCTCCCACGTTGGGCGCCAAATGTTTCG
TTACACACGTCTGTGTCGCTTATGAAAGTTCACAGATAGCAGCTAAGCTT
AAATGAACAATAGTTTTAACAAGTTTTAAAGTTTAATGATCAAACTAGAA
CATACTGTGTCCAAAATGGCTTGGATTTTTTTAGAAATCAATAATTCACG
ACCCTGTCACGTGCACATCGCTAGGTCTGACTACTGTGCCAGCTGCTGGA
TAGCCAAAAAAAAAAAAAACCAAAGCCACAGAGTCGAACAACCGAGNNNN
NNNNNNNNNNNNNNNNNNNNNNNNNNNNNNNNNTCTCTCTGGGCGTTGGG
GCGTGCGCATTGATTGAATGCTCAATTGAGCGCATGAACCGGCGATCATT
TTGTACAGCGACCTCCCCCAGCACCGCCCCCTCCGCCCACCGAGCACTCA
GCGATTTGAGCTTGATGCTTTGATTGATGGGTGTCAGCAAATTGGATGAG
TCGTAGATTACGACGAGCCGATGAGGCCGCTGGGCTTCTTCGCATTTTAA
ATGCAATTTGTCGAGCGTTTGCGCCGCTTTATGCCTTGTAAATGCACCAC
GACCAGATGATAATAACGGACCAGCGAGTGGGGGAGCCAAACCAAAAGAT
TCAAACCCAAAAGAGATTCTGGGAGAAAGGAGGTCTCTTCGGATCACTGG
CGGAAACTGGAGCAGTGCCTATCCATTATTGAAACTTTTGCCATTGTAAT
TACACGCATTATAATCACTTTCTGGGATCATCTTAATATCATAACTTGAA
CAAATTTAGTGACGACTATGGAAATTGGAAAGTGCGAAGATCTTCTATCA
CTAAATCGTTTCTTCTTCTGTGTGATAACTTTGCGGCCACACCTCGGCAA
TGTTGTTGCCATGTTTTCTGATGCAGTTGCACGTTGCCCGTTGCAGNNNN
NNNNNNNNNNNNNNNNNNNNNNNNNNNNNNNNNNNNNNNNNNNNNNNNNN
NNNNNNNNNNCAGGCTCCTCACAGGCGCTGGGCACATACCAAAGACCTCA
AGTCATTTTAAACATGGGCCCGATAAAAATCTAATAAAGTGCGCCGGCAA
CAGAGAAAGACGGCGAGTGGCGAACGAAAGAGAGAGAAGGCACAAGCAAT
TTCTGGAAATTATTTTTTAATAATTTTTCTCTTGCGTTTTTTTGCTTTTT
TTTTGTTTTTCTCCTCCAGCTCTTGCTGCGTTGTAAAATATTTTTTCTTG
ATTTCTTGATTTTGCGAGTGCTGTGCACGTTGTGTATGCGGGNNNNNNNN
NNNNNNNNNNNNNNNNNNNNNNNNNNNNNNNNNNNNNNNNNNNNNNNNNN
NNNNNNNNNNNNNTTGCGGCACACTTTGCACTATCGAATTGTGTGGATCT
CGACGAAGTCGCGACGTCTCCACCAAAAGAGCTGAAAGAGGGGCTCCATT
GCAGCCCTGACACTTGCAGGTGTGCCAGCCAACTAGAAAGATCAACAACT
GGCCAGGTGAGGCAATGCGCTACGCGCTGGCAAAAATTAATTTCATGTTC
GAAAGAATTTTTAATTAACTTACATGGCGTATGAGTAATATTAAATCATT
GCCTAGCATGGCCAAGAAATGAGGAGCGGTGCCGTACGACGCAAACACTG
TGCAGGATGTATACAACTTCAGAGGTTATCAGCGAAAAAAAAGTTGCACA
AAGAACAAGTACTTGGAGCTAATAAAATTTGTATAGAAACATAATTCTAA
GGGACAATGTGTCGGCAAAAGCCAGACAACTAATTAACTCGACTGTTGAC
TTGACACTTTATTTCCTCGGAAAATTGCTAAAAAGCAGCTTGATTATCCA
TACCAGGCGCATATAAGTGGAAAGTTGAAAGCAATAATCAGGCAAAAAAG
GGCAACAAAAATCAGAAAAGGAGCTGGGCTTTATATATATGGGGATGGTG
GTGCACCGAATATGTTTTTCAGCCCGGTCACGTGTCCTGCGTAGATAGCT
TTACAGCCTCCCAGGAGGCAAACAATTTGCGCTCGTTACGCGGTTGAAAT
TGCTNNNNNNNNNNNNNNNNNNNNNNNNNNNNNNNNNCCCCCCCCAGCGA
GGATACTTTAAAGTTCCCCAGCAGTCGATGAAACCACCCGGAACCAATCC
GCATCCCCATCCATTGGATTCACATCCATCCGCCGCCTCTGTCTTTACTT
ATGTGTTTTGTCATTAGTTTCATTTTATAATTTATTAACGTCAACATTGT
TGCTGCTGTGCTGGCTCCCTTTTCCTTCCCTTTTTGCTTAACAATTTTTT
TTTCGTTTTAGCTAAATCAGGCTGAAACTGTTTTTGAGAAGCGTACATGA
TGGCAGAGTAGCGATCTCATTAGATATCAGGGGGTTGGCCATATATAAAC
TCGTATATCCATACCATTCACGACTTTTGGGCTTTAAATGACCAACGAAG
CGGATGCACTTTAATTTGACAACAATTGTGTAAATTGCCTCGTCATGCTG
TTTGTCCTTTGACTTGGTTTTCTTGCTCTGGTTTTCTGTTTTTAAAATTC
CCCCTTCCCCCTTGCACCACCCCACAACGCATTGCCACCCACACAACTGA
CACTAATGTGTCAAAGGTCACGTGGCATTCGTTTGCGACATTTGTAGATT
TATCTTTCAGCTCAGCTCAGCTCAGCTCTCATCGAAAGTGTGAGATGAGA
CTGGAGTGCATGGGTGGTACTGGGTGGCACTGGGTGGTCACATGGGTGGT
TACTGGGTGGTTACATGGGTGGTTACTGGGTGGCTACTGGGTGTTACTAG
GGGTGTGGTCGCAGCCAGTGCAACCCAAGGACAATTGAACTTGAAACCCA
CTGGCGCTCGGCGTTAATGATTGAAAACGGAGTCCGAGGAAGAGTCAGTA
ATCCGAACTAGCACTGCGGATCAAAAAGTCCTCGCCAGAACTTTATCCTT
TAACGAGCTAATTTTTCTCCAGAAATTACATACTTGGCTGGCTTTTCTAC
TCGCTTACAGTCAGGAAAATAATGGGTTTCGTTTAGCAATGACAAAATAA
AGCAGTGACATCTTATAACAGAGTTCATGTACATTTATGGCAAAGTAACC
CGTTGAAGATATATCTTTAAATGTCGGGTTTTCTGATTTTTCGTCATAAA
ACAATAGCTTAAGAGATTTTAAGTTTGCACAATTAGCTATACAAAACTCT
TTTCCTTTTGTCTGTGCGACTCTTTAAAGCCAAGTTATGATCAGGTTAAG
ATCCACACTGTGTTGAAAATACTGAAAGTATTTTGCTTACATGATTCACC
CTTTTCCAATTCAGTCATTTCTTTTCTTTTACCACTCCATTATCCAGGCC
TTGGCTAGTTTAATTTACCATCCACACCTTGTTAATACGAAATTAATGAC
TGCATTAGATAAATTACATTCCAGCTTTGCTTCGCTTGCCCTGTTTGCTG
TTCAATTATTGAGTGAAAGAACTTGGGGTCAAAGTTGGAATGGCAAGGTG
CCATCGATGGCTATCGAAGTCCTCACAGTCCTTATAGTCCTGACAGTCCT
GGCTAATGACAATACCTCGCTATCGTTGGCTGTTCCACGGCCTTGTTATT
GTAATTAGCCAGGGGTTCCAAAGGTACGGAAAGGAAAAGCCCACCCATCG
CGGCTCTCGGGGTTGGATGGAACATTAAAATATGATTAACTTTGCGGTTC
GTGCCATTGTCGTGTCTATTTAATTAGAACTCCACTCAGGCTTTCTTTCG
CGACCTCCTGTTCCACNNNNNNNNNNNNNNNNNNNNNNNNNNNNNNNNNN
NNNNNNNNNNNNNGCCAGTATATATAGCGTATCCTGTGCTAACTAATGAC
ACTTGTGGGCTGACAGAAGGCGCTAATCTAAGTTTTACGTGTTCGGCGTT
TACGCTTTTTGTGCTCAGAAAATAGGCGGAAGAAAATTGTGCAGGGTATG
CACAAGGGTAGTTTCGGATTCTACGACAATTTGTCAAGGTATATGTTATG
AAGGGAAATAATCGATGTTAAGAATCTAACACTTATTTGTTTACAATTTT
AATCGTGTGCTTATTTAGTTGTTTTATTTTATTAGCTGTTCATAATTACC
ATAAAAAGTTAGTTGAGATGAATTTATTTCAAAATGAACAATTCTAAAAT
GAACCCCTTTTGCAATGAACCAATCCGCAATGAACTCCTTTTGAAATGAA
TCCATTCTGCAATGAACACCTTCTGCAATGAACCCATTTTGAAATGAACC
CATTCTGCAATGAACACCTTCTAAAAAGAAAACCTTCTGCAATGAACACC
TTCTGTAAAGAACCCCTTCTGCAATAAACTCTCCAACTGCAGGGTATTAC
CCCATCGATATCCCTGCTTCTCTACATTTTCCCTGCAACCTACGAACTTC
TATCTAGACAATCTAATCATAATTATGTGATTTCTTTGCCACTCCATGCC
ACCACAATGGCCAAGAAAGTGTTCCTTTTGTACTGTAATTCTTATTGAAA
TGAGCCCCCTTTGGCTCTGAAAAAATACTCAACTCAAGAGATCCCCGATG
TGGCCGCTTGGCTGCATTTTGTTAAAAGGTGACAATTAATTTGTCAATAA
TGGAAATTGTCACCCGGGGGTTGGGAAGCAGAAACACCGCGATAGTGAGG
GGTCCACTTGACTACTTNNNNNNNNNNNNNNNNNNNNNNNNNNNNNNNNN
NNNNNNTTTACCAGGTGCGGGGGCTTTCGTGCTCGTGCCTCGTTTCTGCT
AAACCAACTGACTGACTGAGTGTATGTCCATTGTAGTTAAGCTAATGATA
TATGGCCTAGTTGACGCTCGAGCCGACCGACCGCCTAGGTAATTTTAATT
ATTTTGTCATTTGTATAAATTAAAGTATATATGCGTTCGGGCGCCATGCT
TTTCTGCGATGGCCGCCAAGGGGTTAAGCCGAACCGGGCTTATTGATTAA
TGATTATTGTGGCCTCTGGCCAACATCGAACCCCTTTTTTCGCTTTCCGT
GACAACTCAATCAAAATGGTTTCGTTTGCCTCTCGTCAATTTTTCCTAAA
TTTACATTTTATCGAAGCCTTTAATTAAGGGAAATTCGTTTGTATAAATG
TATATTTTTTGAACCAAAAGAAAAGTGCTTTTGGCCACTAAGTGGATCCC
CTTGACGCATGCTTAATAATAGTCCCATATACATTGTGTGTACATATGTA
TATTGGTAAATCAAATATTTTCTGCGTGCATTATCGTGGGGTATTTTCGA
TCATAAATAATTTGTCAAATGGGAAATCGAAAACGTTTTGAAAGGGGGTA
ACAAATCTATACACCAAAATTTGATTGTTTGATTAAAGGGGTGTGAGTAA
TGCGTTTTTGTGAACTATGGGAACTTTTTAATAAAATCAAAAATTGGTTA
TTTACCGTTTGAATTTCGTGGTGCTTCCTGGCATACTAATATTTCATACA
AACTCATTAAGATCTGGAGCTCNNNNNNNNNNNNNNNNNNNNNNNNNNNN
NNNGTAGCCGACAAGACCCACGCATTGGATTAAAGTTTGGCTAATGAGAA
ATTTATATATATTTTTTTTGTGTTCGGCGGCCGAACGAAGAATTCCCAGG
AATCTTTCACAGGCGCAAGTCTTGGCTCAAAAAATACAAAAAAAAAAACA
AGGAATCGGCCAAGAATCGAAGCAAAACGCAAAGGGCCCAGAAGATGGGG
AAAATACAACAAAAATGGCGATAGAAATCGTGATACAATCACGTCTAGAC
TTTTACGAGTTGCGCCTACNNNNNNNNNNNNNNNNNNNNNNNNNNNNNNN
NNNNNNNNNNNNNNNNNNNNNNNNNNCATTGGGGAAACAAGAACTGCAGC
CTGTCCGGACTTTTAGTTGGCAGGTCAAACGGGCAACGTCAAAAACGTTG
CGACGAGCCNNNNNNNNNNNNNNNNNNNNNNNNNNNNNNNNNNNNNNNNN
NNNNNNNNNNNNNNNNNNNNNNNNNNNNNNNNNNNTTTTGGCCATGGACT
TGAGTTTTGTGGCCCAAAGTCTTGAGTTGGATTTGAAAACTTAGAAACTT
GCGCCGGCAGCTGTAGATGCAAAAATCCAGGGGAAAAAATAAATAAAGAG
CACACAGGCAGTGGCAGTGCCCACCAGAAGTGGAATGGGGGGGGGGGCCC
AAAAAGGAGGGGGAGGGGGTGGGGGGTGCTGTTCTGGCATTGGGGGGCGG
GGCTGTTTAGAGAGTCCCAGAGATGAAGGCAAATGGCAGGCAACGTCTGC
