# Supplementary material for: SMCis: An Effective Algorithm for Discovery of Cis-Regulatory Modules
Source: PLoS One. 2016 Sep 16;11(9):e0162968. doi: 10.1371/journal.pone.0162968 (PMC5026350; doi:10.1371/journal.pone.0162968)
Supplement: S1 Datasets — (ZIP) [file pone.0162968.s001.zip › dataset/Drosophila/Masked/dyak_ge20765.fa.masked]

>3L:3220434,3260433 (reverse complemented)
GGAACAGGAAGTCTTCTTTACACGACTTTATCAGGTGTGCGAGGCAAAGT
GTTTCGAAAAATGAATTATTCACAGTGCAGAATCTCACTTTCAGAATAAA
CTTCCAGAACAAAGAATAAAGACTGTTCTGCTTCAAACAGGAAAGGTACT
TTCCTATATGGTAATCTAGTTAAACTTACAATAAACTACCAACTTTTTTA
TAAAAATAAAAGAAATTTGAAAAAGGTTCACCATTATATCATTAATGTTT
TGTTAGTTGATTGTAAAACAACCTCATTCTGCTTTTATTATCATATTTAA
TTTTGCATAAATATTTAAAGCATTCCTAAGATATTGGTACCCTTTAAATG
AATTAGAAAATGCCACTCCAGAACCAAACAGGATGCCAAGCAGTTAGCGT
GTTTAGCAGGTGCCCGAGGCATTCCTAATGACGCAGCGAAGCCCCTAAAC
TCTCCTGCGACCTGCTCCTCTGCGAACTCCACCNNNNNNNNNNNNNNNNN
NNNNNNNNNNNNNNNNNNNNNNNNAGTGAGCCCAAGGTCCCAGTGTTTGC
ACAACAACACGACGCCGAAGTGGTCGCCACTTGAGACGCTGATTTATGCA
CGNNNNNNNNNNNNNNNNNNNNNNNNNNNNNNNNNNTGCGGCGACGGTCA
AAGACTCGTCTTCGCTCCTCGTTCTCCTCTCGTCTTTGGCAACCAAGAAG
CCAACAAGAAGGCACCAAGAAGCACCAGAAGAATCGGGGGAACCTGGGAA
GACGACAGTTCATCACAATTGCGTTTGCAAATCAACGAGGCGACAGGCGA
AGGCGCGCATGCGCAGCACAGAAGATTCAGATTGGATCGAAAAATCGGAG
GATTGGAGGAGAAGAGTCTAACCCAACTGGTGGTTGGTGGCTGATGGGCG
ATGGCTCTGTCTCCACGTCTCATTCATATGCAAATCCGTCCACGCTGGTG
ACCACAAATGAAATGCCAACACGCAGAAATGCAAAGAGAGCATCGAATTG
CAAATTATGGCTATGGGATGCCAGCTCGTTGACAAAGTTGTGCCTGAATA
ATTCCAGAGCCCTGTTAGAAGCAACTCCGAGTGCGAATACAATCCAGACA
CATACGNNNNNNNNNNNNNNNNNNNNNNNNNNNNNNNNNNNNNNNNNACT
CCAATACCAAAGTCCCCAATAGCCCAAGGTAAGAGAAGCAAAAGCGCGTG
CCCGCGGTCTCAACTTCCGCTGCTGCCAAGTGCTCGCTTCCATGCGTGAC
TCTATCCACGAGATCAGGAGCGGAGCGAGGTCGCCTCCACTGGATGATCG
GCCATGTCAGCAAAATATATGGGATAGCACTCCAAAAAAAAATAAGGGAA
TAACAAAATATAGCTGGAGTAATAAGAGTGCCTTGTTTGTGCAGTTGAAC
AGTGAAATTCAAGTACCAAATATGCAAAGTGTTTCAGGTCTCAGTTCGGT
TTAAAATACTTACATATATGTATGACAATGAAAAAAGTTGACAAAAGTAC
AAAAACAGTGGAACAACAAAGCGTTTATTAAGTGCTATATCATTTTACTT
GCTGTACAATTGCTAACATAAAATCAAAGCTTGCATAATTTATATGTGGC
CTTACTAAAAGGCTTAAAATACTCGTATTTGATTGTTTAAATTTTTGTAG
AAATTTTAAACAGTTTATTTTCTACCCGCCTTATCATAATAAGAATGAAA
GAAAAATTTGCATATTCGCATTTAAGCCTGATTGATCCAGTTTGCACATA
GGGTGAACCAGATTTCTCTACTTAAACTTTGCCACGTGCCTGCAAAATAT
AATGTTTGTTCAATTTTTGATTAATTTTACTATTAATGGGGGGTTTTCAG
TAAGTCCGCTCCTGGCTGTTGGTCAGTGAGTGAGTATGAGTGTGAGTTGA
CTCCCTCTAGAAGTTTTGCGAAACTAATGCCGAATGCAGGTCGGTTTCCG
TGCCTCCACCCTCCACATTCCCAGTCGTTTTGTTGTCTTTTTCTGCTGCT
TGGTTTCCAGGAATCTGTGTTCGCTTGGTGACGAACCACGCTGCTCCATT
AGCATATAACCCATGGAGTTCTTCCAGGGGAGGAGTTGGGGTATGAGTAG
ATGAGCGGATGTGCGCTTGATTATGTTGTTTGCCAGCGAGGCTGCTGCTC
CTTCAACTGCTCAATGGCTGCTCGAGCTGATGAAGCTGAAGAAGATTCTA
TGAATGCCCTGCCTTGGCCGGACATTAATCATTCTTGTTTTTGAATCCAT
CTCAGGCAAACAGCGTGCGACTGACGCCAGGCAGTCGGCTACCAGAAAAG
TGGTAGAGACAACACTCTGCTACTACTACTGCTCAACCGAAAATACGGTG
GCTATCAAAATAGCTGCGTACACGTTTCAGCCCACCCAAATGGTCAAGGG
TTGCCTCGCATCTTGATCTCTGTTTGTGCGATCACGATCACGCGTTGTCC
GCCGCTTTGTCCTAATGCCTCGCCTTGTGCAAATGTTTATCCAAGGCAAT
CCCAAATCCCCGGGCCCGATTTCCAGCCCGAAAGGATTTGTCTCGCCTCG
TCATCATCAGCATTTCAGTATTTCAGCATTCTAGAATCACCGGAATCATC
CGCATCGTCGTCTTCGTCGGCGGCGTTAATGTGATGGCAAACAAGCGTGA
TGTGGCAATTGTCTGGGGAGCGATCTGTATATCTGTACTGCGTGTAAGTG
GCAGACTTCTTGCTCTTCCCCTATTTGCTAAGTAGCCCCTGGGCAGGAGA
GGCTAAACCCGATCCCGATGCCGATGCCGATGTCGAGGTGTAGATCCATT
AGCTACCAGTCGAGCGGCCACACAGGAGTCCGTGAAGTGAGCATACGGAT
GGGTGGGTGTAACCCGACTTTGAAGGTGCCCGTTTTTAGGCAGAAGTCGA
GGAAATGCGAGAAGGATTGTGGTTGGCAGACGAGACACTACTCATCTACT
TTCTAACGATTTCAGGAAATATTTCTTTAACATCTTAAATAGTTTAGATT
CATCTAGATTTAAGGTTATGGATTTTAGAAGGTAAAAACTAAAGCTAGCA
GATGTGAATATTAAACCGCACTTACTTATGTAATTAAGCATTAACTCATT
TCCGAAATCAGCTTAAATAACACGGTTCGACGTTTTTAAACACGACCTAA
TTGCGATCAACTAGTCACCCTCTTTATTGACGCAAGCTTGGCGAAACCTG
ATTGATTAATTGACTAATTGTGTGTCTGCAGTTCCCAGGCTCAATCGAAG
TCCTGGAATGCGATTTAACCACTTTTGATGACCGGTCCGCAGCTCCAGAA
TATTAATTCTTCCCCTTCAATTCAGTTAAATGAGCTTCATTAGCAGTGCT
CTTGCTTTTCACTTTGGCTTAATTATCACGGCTCTTCTCCGGAGCCATCG
GAAGGGTTAAAAGTGGAGCAGAAGCAACAGCAGTAGTGGCAGGAGTGGAG
TGGACTACTCGGAGCACCTGCCACTCGAAGTGAACTTTCGTCGGTCGCAA
CCCGACAATTGTCGCCAATTAAACCAACAGAAATGGAGATATATGACCAT
AAGCAGGAGAGCCCTTGCTTTCTGCACTGCGAGAAAATAAAGGCTAATAT
ATCAGTTTTAGAAGGCTTTTAAATTCTGCAAAGGAAGTATTTAATATAAT
CTCTCAATTGTCTTTTATTTTACTATATACCTTATATGGTAAGGAAAAAT
ATACGTTTTTAATGAACTATAAACCTTAATGTTGCCCAAATGGAAACATA
ACTCGTGATTGATAACCCAATTTTGTCGCTGTTTATCGAGTTAAAGGAGC
ACATTAATCAAGGGCCGTTGCGCGAAACAAGTAGCTCATTGGGCATATGC
AAATTATTCCCGATTACACTCACTCTCCGCCCCAAAGTTCACTTCTCCTT
TATCAATTGAGTCAGCATTAATGACGATACATAACGATATAACCCACCGC
AGCAGATACGATTTCAAGGTTTCCAATGAAAGTGCTGCCCGCGTCCGCGT
TCGAGTCCGCGCCATGAAGTCGAATCATTTTTTATCACAAAACATTCGCC
ATTCGCCAGTCGAGTGGCTGCTAATGACAGGCGACAAGTCAGCAAGTCGA
CGCAAATCTGGGGACTGCTCATCGCTGACCGGTGACTGTGACACGCTTCT
GGTCAATGTCAGTCGCCTGGATAATGGATAATGGGCAATGGGCAATGGGT
AACCAGATATACTAGCACCAGATCCCCCAGTGAAACAGAGTCTCCAATGC
CCACGAGTGCTTGCACTTTTATGCCCCAGTTATTGCGCTTATCGCAGTCG
TATGTTTTTCTGGGAAATTGTTTACGCTTTCGGCACGAAACAAATGCCGG
AATTCACATAAAATAGTGCATTTCATGGGCTTGGAATCTGGAATCTGGAA
TCTGGTATCTCGAACATCTCAGGGATGTGGCCAGTTGGCCTTGAGCAAAT
CGGTGCACCCAAATTAGATATGCTTCCAGATCGGCGTTGAAGTTCAAAGG
CAGTTGCCAGATACCGATACCAAGTGCTAAAAAGGGTTTCAGCCCAGCTG
AAGAAGCGGCAGCAGCTGTTTGCAGGCCATAATTGAAGCATTTCGTAGGT
AATTGGTGGGGATTTTTTATGGTCAACGCATAAATTAACACCAGAGATCA
GAGACCAGAAACCAGAGAGTCTCGGAAATCCAAGTCCGAATCCTCTGCAG
ATTTGTGTAATTGCGCTCCACTTGCAGCGGGTACAGCCCATCCTGGTTGG
ATTTAATGTGTGTCCATCACTGGCTGGTCTCGAACTCAAATCTCCCAAGA
GGTAGAAAACGTGCAATTTGGGTCAGGAGAGGTGTATCTGCTCCTTTTTC
ATCTGCTGTTTCCATCGTTATTTTATATGTTAATTTCGTGGCCCGGGCTC
AAAACTGCACTTTTTATTTTGACCATCAGCCTGTTTTCGCGCCAGCCAAA
CGTTTTGTACCTCATTAGAGCGGCGAAAGCGCGTTTACAAGTGCTAAATT
GGCCAAATTACGGGTTGTTAACAGGATATAAAAGTAAAAGTGTCTGCCAG
CCGAGATCTTCGCTTGCAGGCAGCTGCCATTAAAAGGGAAAAGGATGCCC
ATGTCCATGCCCATCTCGCACTTGGCTTTCAATTTGGACACCAAGCACAT
ACTTAAAGATTTCAAATTTATAGAGTGATGATTGAGAAATATCGATAACA
CTTTGGTTTTTTTTTTCATCCCGCGGGCATGATCATTTGCTTGAATGCTC
CTCTTATGGGTGGTGTGTAAATATTTACTCAACAAATATTTAATTGGGGA
GCAGTTTTTATGAAAATATTGGAAAGTAAAAGGGTAATTAGAGAATATAT
TTATTTCATAGCCATAACTATAGTTCATTACCATACACACTTTTAAGCTA
TATTTATTTCCTTTATGTTTTGTAGCAGATTTTACACTGACACGGTTTAA
AATGAATTTATATTTAATTAAAAACTTCCCATAAAATCGATTTTGTGTTT
AAATTTCAATCTTTTTTTTACCCCTTCCCTCAAACAGCTGCTGTCAATGA
TCATTCAGATACAAAGTAGTTCGGAGTTATCGTGGCCATTATCGTCTTTT
GGCCCTATCTTGACTCCATCAGCAGCTCCTGATCCGGCTGCTGGGCCAGC
TCTTTCTCCAGCATCCTCCGCTGCTCCAGGCTCGGGATCTGGCGACTCCA
GTCGATGCGGCCAGATGCAAGAGAGGTGATTAATTGCCACCCGAATGTCC
CGGCCAACTGGTCGCATCTTGCCTGTTCTGCGTTTACCTGTCGCCGGTTA
ATGTTGCCAACTTAATCGCATTTTGCCAAGACTCTTGATAATGTTGTTTA
TGTGCAAAACGATTTGGCTGACCGGGCGATGGGCAATGGGTGATGCGGAT
CTGCGAATCTGGGGATCTGCGGATAATTAATGAGACAGATTTGTGTAATT
AATAAAAAACTTTTAATTACTGAGGGCAGGTCTGTCCTTGAGCTGCTGCT
GAAATCCTAATGAGTGGCGAAGGCAGAAAAAAAATGTTACAAGTCTCCTG
GATGATCCATAGATAGGCGGGAAAAAATCCGATGTGCCACGAGATTTTTG
CGTAATTTCTCAAGGCCAGACAGGAGGACAACATAAAAAGGACGAATTTC
TTACGTAAGTGACCGAAATATGTTTTTATGAGAGGATCATAAATTTTTTT
CCCTTAAGAATGGGAACGCGTTCCCGTTTTCTGATCTCAATGTTCTGATC
TCGTTCCATTTTTAGCGGAACTGTCCGCCATCCGTCCGATGTCCTTTTCT
TGACCGCCTCACGGCATGACATAATTTCGCATAATTTGCAACAATCCTCG
AAGGACTTTTCGCCCATAGCACCCAGGACACGCAGAACACCCAGCACGTG
ACAAAAAAGATGAACAAACAAAAAAGAGGGCGACCTGCTCGCAGATTTTT
AGCGCGAATTCCGCAGGTCATTGCCGAAAATTTGGCCAACAACTTATGAA
TCTGCATATTTGCATTGGTAATATGCGCGAAGTCGTCCTGCTGCTCGACA
TGTTCCCATTTTTTGTTCTAATTATTTTTTATGGGTTCAGAGCACGCGCA
AAAATTGTCGCACTTCTTTGTGGCCAGCCGCAGTCGTGTTTTTCTATGGA
TTTCTGCATTGTTTTTGGGGTTTTTGTTTCTATTCATGATTTTTTATTTG
CCCCGAGCCCTGCTGTTCTTTTTGGCCCTGTTTTCTTTTTTTGTGGTTAG
CAGAGGACCCAATTTTTAGCTAATAATTGTTGCAATTTTTGTGGTTTCGA
ACAGAGAGCTGTTCTGAAATCTGGACTAGGTAGCAGCTGGTAAAATTTTA
AGCTATAATGAGACCTACGCAGATTAAAACTCTTTTTTACTAACTCTTTT
TTGAGTCCATCAAGTTTTAAAGATTTTCAGTTGTTTTTAGCATATTCTGG
CGAAAGAGTATCACTCCTTCTACTTTAACTTCAACTTTCACTCTCGCGCT
TGCCTTTTACCTTTTCGCCTAATGATCAACTTTAACCTTTGGTAATGACA
ACTGGCCAGAATCGGTCTGCCTTCAACCTTGACAAATCGCCGTGGCTTGG
TGACAGATGAGTAGTTTCAACTCAGCTTGAAACCGAAACCCAAAAACCTA
AAACACACCATAATGTCAACACTTTCCCTGCCAACCATAAATACTCGAAA
AACCCATTAAAATCACTGAAATTCAGACGAGAGAGCAGGGCGAAACCCTT
TGCTACAATTAAAATGTTAAACTGGAGTAAATATCATAAAAGCAATAAAA
ACCCTCAGAGACGCTAAGGGAATTGCGCTAGTTAAGCCGAAAAACGCGCT
GCTCAAAACAATTCCCAAAAAGTTGCCTCAAAGCAAAGCAAGACTAATTT
TTAACAAAGCAGAAAAAACAGAAAACACAAAAACACTGAGTCAGTTCTTC
CGGGAACCACGGAACTATTCGCTAAAAGGGTCACCAAAGGGTTGGCGAGG
TTCGGGATCGAACACCCGAACTAGGTCACTGGATCGTTGGGCACAAAAAA
CGCACAATGCGGGCCAATAAAAAAGTAGAGCGCATCCCAGGACATCATTG
TCCTGGCGGACAACCCTTTTTCGGGTTTTACAATGTCGAGCGGCTTTTTG
TGTCCTTTTTTGGAAACTTCTGCATAATTGTAGCAAAAAATTAGTGCACA
TCTTTTGGAATTTACATAGAACGCGACCTTCGTTGACACTGCGTTTAACT
TTTGATTTGGCATCTTGACTGAGGGGCAAAAATGTTGGAAAATGGTGGCG
GACGGGAAGGGCTGGATGGGTAATGGCTTTACAACTTGTTGTCTCTAATT
ATGGTCGAAATGGGCCGTAATCCTTTGCTAAACGCAGCAACACAGACCGC
CCCGTTTCGCACAGTTCTTCCAGTTCTTCCGAGTGTCCGGCTGAATCATT
GAGTTTCCGCGAAATCCGCGTCATGGTTAAACGCGACTAATCCTTCCCGT
AAGCCCTTCGCAGCGACCTGAACCCGGTTCAGTGCACGGCAGTTCAGTTT
TGGTGGGCGTTATTGTTTAGTTTCGAAATCAAAATATTGGCAAACACGCT
GAGGGAATACGGCTGAAAGGGAAAATGTGCAAGGATTAAGCCGAACCCGA
CACACATCCTTTCGCAACCTTGGACCCTTCCACGTTCGCGCACACGCTCG
CAATTTTACGACTTTCTCCTAACCCGAATGCGTTTGCGATTGCGATTCCG
ACTTTGGCGAAAACGCATGCCAAGCGCATGTCCTTGCCACGATCCTTCGA
CTTTGACTTTCGTTTTTTAACTCGTCCCTGGCGAAGGACAATCCTTTGCC
GATTTGTCCATTGTTGCGGTTGTCTCAACTCCTTTTTTGCCAGAGGGTTA
CGGTCCATTGTGGTGGCGATTGTCGTGTCCTTTGTGGCAAATTTCGACCC
GGGATCGCTGTTTTTTACGATCCTCAACGGCTTTTACGACCTCCGCCCGT
TTTTTAAGCCTTTCTGCTCTGCTCTGCTCTGACCCGTTCAGTTCAGATCA
GTTCGGGGTCAACTCTTTCGGGTTCTCTTCGCGGGTTGTAAAATCCCTCT
GGAACAATAACATTTTTTACCAGATTCCCGGAAGTTTGTAGCGATTTTTT
AAGAATGTTTTGGTTTTTTTAGAAGTGCAATCTTTATTTTGGCAAATTAT
AGGGACTTAAGCGGAATTTATTAGGTTTCTCAGAATTTCAGCATTTTTTT
TTTTTGATTAGGCAAAAGGCTTAAAAAACAGCCCGCAACCTTGGTGTTAA
TTGAGATGGTTAGATAAAGGAGATGTCCTTAGAAAACTATGTTTTTAAGT
CGAAAAGCCAGAAAGTCAAATGCTATTTTTTATGGGAACAAGACAAAAAA
AAGGGTTTTGCGGAGATTTCACGTGGCGCGGAATCAGTTTTTTCAGACAC
GTTGGTAACTTACAAAGACGATCATAAAGTAGATCCTAACCCAAAGTTAA
TCTGCTTTCTGGGAAAATCACTGCGAAGACAGAAATCTCAACAACTGAGA
AACCCTAACTTAAAGTAAATGAAAACAAAGATAAATGCATAAATTATTTA
CAATTATTAAATTTGCTCACTCAATCATACAAATCGTGCCCGCCTTTGAA
CAACAATATCAGGTTCCATACAAATAATTATAATTAGTTCCTCATACTTG
AAATTCAGTGCAGTAAGCTCAAAATAATACCAACTCATTGAAGCACAAAA
TTTCAAAGCTACAACCTAGCCATTTTTTGATTGCCTTCATAAATTGTGCC
TTCCACTTTGGAACTGATTTCGGCATTTTCCATCTGTGTAACCAACGAGG
TTAATTATCGCCGCATTGCTCAATAAGAAAAATTAACATTTTCTCGCTGG
TGCGACTTCCTTTTTGGGGGCCCAGACAAAGCGAAGATCGGACCCTGACT
GAGTCCCCACCCATTCGTTGCCCCCAAAAGCTGCACCTCCCCTCTCCCCA
CTCGCCACTCGCCACATAGCTCATTACGCGGGTCGTGACTTGCCGAAATG
AAAAACAAGTAAAATCGGGCAGGGGAGCAGAACACAGAAAGAGTTTATTG
CAACGGATGCTTGTCGGAGATGCTGCTATCTAAGAAGGGGAGCCTGATGG
GGGGCTTCAAGGGGGTGGAGAGGTAGGGGGCTTCGAGGGAGTGGGGGCCG
GGTGGCAGACGCAGCAATGTTAATCTCCATAAAATGAAAACAATGCGCCG
GCGCGACGCTCGCTCGCCAGCCTCAAATGTTTGAGCTCTGCAGCTCCCGA
AAGGCACTGAGAGAAATAAAATTAATATTTAAAACTTTTTATTTACAACA
CGTTTTTATGCTATTAAAATGCGTGGTTGCAATATTGCACTTACTAGAGA
GTATTATTTTAAAAGTATCAGTGTAACTTTATTATTAAAAGATTTAATTA
TCCATTTTCATAGTAAAAATGTGGCAAGTGTTTATATGATTTTAAAAGTA
TTATTGCACAAAGACAGTTAACTCGAATCTTATTTCATTAGGTGCCTTTA
TTTTTTTGGCAAGCAATTCCACTTCTCTCAGTGTACTTTTTAAACCCCAA
GCGAGCTGGCCATGCTTCGTGGATCGCGCATTTTGCGCAATAAGTGTGCC
AGACGATTCGGATTCAGATGCAGACGCTGGAACAGAAGGACGGACCTTTG
GACCGGTTGGTCAGCATTTGCGATGCCCCCACCAAGTTGCCGCACGACCC
TCCTCTCCCCTCCACGCAATATAATTTATGCAGCAGCAGCAGCTCAAGGA
TTTGAAGCCGGACTCCCTGGGTCTGTGTGTGCGTTTAGGTAATCGCTGGG
CATGATCTTGGCGAACCTCCAACGCCACCGCCGTGACAAGCTGCCCGCTG
ANNNNNNNNNNNNNNNNNNNNNNNNNNNNNNNNNNNNNNNNNNNNNNNNN
NCTGCAGTTCCTCCACTCAATCCCCTTATCCAACACAGCGGCTGTGGCGA
GTGTAAATTACAACTTGCCTCTTGGCTCAACGCCCCGACTTTTTGCGGGT
CGNNNNNNNNNNNNNNNNNNNNNNNNNNNNNNTATTTTGCCGCAAACCGT
CGGTTTCATTCAGAAAGTTCAATAGTGCATGCAACGCCAGCCACGACTTG
GTGGCACCGCCCTCCCCTAACCCTATTCCTCAGCCCCCCTTGACCCTTTA
ACTCCCCCAGCGCATTTATGATCGATACCAGAGCCGATTTCTTTGAGGCT
GCCTTTTGTGATTGTCGTCGTTCGGTTTGCTTGGAAGATCGGATGCTTCA
GTTGCCGGTGCGCGTGAGCTCCCCAAGTTTCTGCTCCTCCTGCACGCGAT
TACCTTGTAGGGGGCAGGATGTGCACTTCTTTCAGCAGATACATGCTACC
TTACAGTATGAAGTATTGTTTTAAATTGAAAAAAATGCTAACTAATTCCC
TTTATGATGGCTTTGTTACTAAGCTTTGAACTAACTGCGAATAGATCATG
CTATCTTCAAGATACATTCCAACCCAGGCAAGGGTATTTTTAGTTCGCCA
ATCTGCCTTTTTCCTGGGCCGCCACTGATAGAGCATCGACACCTTCCACT
GGGACTGCTGCTGGTGGGAGAGAGTTTCGGAAACCTGGGATCTGGGATCT
TGAGTCTGGTGCGGATGGCGGTGTTGTATGCGGCCATGTCTGGGTCTGGT
CACGATTTGTTGGGACTCGTAAAACATTTTTAGCACCTCGACGACGACCA
CGAGAACTGACGATCATCCATACACATCGATCCGCGTGCAATACTGCACT
TCAGCAGTTCGACACTCGATTGCCTTTGTTCTCGCTGAGTTCGCCAGCCC
GTTTTAATGGCATTTTTGCATTTTTGTGTTTCTGTTCCAGCTACCAAGCA
GAACGCCCACTCGGTGGGAACTCGATTTTTTTTTTTCGTTACTGCTGCCA
AACACATCCTGTCATTAGGGAAATATTTATGTAGATATCGGATCGTTTTG
AATCTGATTGANNNNNNNNNNNNNNNNNNNNNNNNNNNNNNNNNNNNCAT
CTGCCTCCTAACGGTGCCCCCAATCAGAGGCAGTCAAATTAGTCCCCACA
TAATTAACTCAACAAGTTTTTGGGCCCCAGACGATTTTATTTGGGCATTA
GAGGAGGCGGCTGCTTTGAGTTCTCTTTTATAATATTATAGCTTCTCCTT
TTTGCCTTGGCGGCGATTAGCCAAATTTATGCAGAGCGCCCTCTGGCGTT
GGCGAAATGATATTCCCGGAAATTGGCAAGGATTCGTAATCGGTTGAAAG
AGGAGAGGGAATGAGTTGCCTGGGTGCGTGGCATGGTGGCTCAGTGGCTC
AGTGGCATGGCGTGTCGTAAAAACTCTTTGCGAATCAGGCAGCGGCAGCG
GGTTTGCATCGGCGGTATTAGCCATCAAGGCCATGAAAGACATTAGCTTG
GTGGATCGTAAAACCCCTGAACAACAGAGACAGAGAGGGCTAATCCGTGG
AAACTCTAAACTCTATCCCAGAGAGAACCTCTTTCGGCGCGAGACTACGC
CGTCGGCTAGGTAAAAGCCGTAGAACTCTTTCCACTCCTTCCACTCTTTC
GACTCTTTGCCGATTCCCCGATCACCGGAGTCCAACTACCTACCTGTCCA
CCGAGTTTGACGTTTGCCCGCCAATTGATTTGACATTGAAGGCTCTCTAC
CGTCAAATAACCCTAAATAAAACCATAAAATCCTTCTGCATGCTGCGAAC
CCATCCATCGAAAGATCCTCACCTTGAGCCACCCGCCATCTAAGGTTTGT
TTTTTCTTTCCACTTTTTTTTTTCACGCGCTTTTTAGCCGAACTCGTAAA
TGTGAGGAAATCATTTTTTATGCAATTCGTTGTCAACGACTTCTGAAAAA
TTCAGGGAACTGCGTTCGTTTTTTACGCAATGCCATGTAACGTCTGTTGG
ATTGTTGTTCTTTCTTTATGGATGGCGAGTTGACTTTTTTAGAGAAAATT
ATGAGGGAGGAGCGGGCATTAAAAAAGGGAGTCAAGGAAAAGGGAAAACG
TGCTGCAGTACCAGGAAACTCTAAAGTGAAAAAAAAAACAGAGAAGTATT
CCTGTGTACTTGGCTTAACTAGCCGTTCGCTTCGATCGCTTGCTGAAATC
TTCGCCAGCACTCAAGTTTCAACGGGTTAACTTGGTGCAGAGGCGTGTGN
NNNNNNNNNNNNNNNNNNNNNNNNNNNNNNNNNNNNNNNNNNNNNNNNNN
NNNCCTGCACCCACCACGCCCATAATCCTTTTATGGCAAATAAACAAACA
ACGTCACGGCGACTCAGTCGCGAAGGATTGCCGTGGCTAGGTAAAAAGTG
CCAAAAGGGTGCAATAAACCGGGTTGAGATGGCCAAAGGGTATGGGTTAT
CGATATGGAAGGATGGGCAAGAGTTGTTGCACACGCGCAGTGGCATTGTT
GCACACTCGGTTTTATGGGTGTGTGGTTTTAGCCCTTTGATGGGCATGAT
CATCCTGTTAATAGAAAGCGTGGAAACCCGCTTGCAACTTGTAACCCTAC
CTGACTCTAAATCCTTTCCGCGGCGATTCTGAACCCTTTTTGGGCCAGAA
TCATTGCGAGGAGGCGGAGGCGAGCGTGTCTAAGGCGATTTAATTAACGC
GGTCGCAACTAAGCCACCGAATACCAGGACATGGCTTAAATCGGAACCCT
TTCCTCCGGAGGACAGGAGGAGGTGGCCCTGCTAAAAGCCATCCGGCTAC
TGTTCCGAGGACGGGTTAAGGATGCATCGATGCAGTAGCAATTGTGGGCG
TTATCGAAAAAGTCAGACAGGGAGCGGTGGGCGTATGGATTTGACTTCCA
GCGAAAGGATTGCCGGACTTAACTTTCGGAAAAACTCCAATATTTACCAA
ATACCAAAGGGCCACACAGTGCACTTTGTTCAGCACTTGGCCAGCAGTCG
AAAAGTCAAGTCTGGTTTTGGGATTTCAACAGCAAATTATCCGGCTGAGC
CGGCAAAACGAGGATCCACAAGGCATTGAGGTATGCCCATTTCTAGGGGA
TTAGGAAACACGGCAGCTCCCTTTGTAACTTTGAAGGTAACAAACAAGTT
TTCTGTGGACTTTGATTCTTGCATTTAATTCTTTAATTCTTTTCTGAGAA
ATCCAGTAACTTCCATGTGATAGTATTATTCTAATCTTTAAATAGCAGCT
TTTGAAGCTTTTAAAACCGTTTTCAAATAATAATATATCATAATAAAAGA
AACATTCCTCTACTCCTGAAAATACTGTTAGATCCTACCTAAATATAAAC
CCGTTTTGGACTGCCCCCTTTTTCAGTTAGCCGTTTTCCGCATCACGCAA
TCCCCGGATCCCTTCCACTTTTTGCCCTTATAAAGTCGCTTGGCCAAGCA
ACCCAAAAAATACGAGGCAAAAATACAAACGCAGAACGTAACGAAGACAA
CAGCCTCGAAAGGAAGGGGAAAAGTGTATTTTTGCATTGTTTTTTTACCT
GTTGCTAAATTTAGAATGTCTGTCGTCGGGTATTTGCTGACGTTTGTGTC
GAAAAATTAAGCCTTCTGCCGCAAATAANNNNNNNNNNNNNNNNNNNNNN
NNNNNNNNCTTTCTCATTACCCTCTCTGCCTGAAAATAAAATTCTGGGCA
AAATGCGTCGTTACGCTTAATGAGTAATAAAATACTTTGCACAATGTGGG
GAACAAATGCGATTGCTAACTCACTCGCACGCATTCTGTCTCGCTTCCAC
TCTCTCTGATCCTCCCACTCGGGCTTGCCAAAATTTACAGCGCCATTAGT
TGCAAAAAAAACAGCATCATACTCAGAGAAACAAATTAAGACAATATTTT
AACCAATATTTAAACTAAAATCTTTCCGAAATTTTATAAAAACTGATGGT
AAAATATTAAAACAAAAGTAATTATTTATTTATTAATTATTTCAATAATA
TTTATAATATATCAATATATTTTTCTTGATGTATGTAACATTTTTGCGAA
GTGCACTCGCAACAGCGGATAGCGCAAATGTGGCGCGCGTTTTTAACAGC
GTTGGCGATTTTTATGGCGTTTTAATCGCGAGAGTGGCGCGCGCGGCTAG
AAATTTATTTTCGCCGCGGCCATGGAGCGTCCGCATGTTCTCTCTTTCTC
ACTCTATTTGCCCCACTCGCTGGCTTAACAGTTGCTCCCCTTTCCCCACC
AAGTACTGTTATTTTTAGTTACCTGCCGCTGTTGCCGAACTACCGACTTA
AAAGCGGCGCGTGGGCGTTTCTGGCGCTGTTAAACTCGCGACGTCGCTGT
TAACAGAGCCCTAGGATCAACAGATAAAGAAATAGTTCAATGGATACTAG
ATGGACTAGATATCAGGACTAGTATCAGGAAGATACTTATCAAGTTAAGA
TATTCTTCTTAACTTTTTCTTTTTAATTGCATGTTATTATTATCGCTTTT
ATGATTATTAAATAGTTAGTTACATGGTCCAAAGTGATTCAAAATATCTT
AAATTAGTTTCCTATATCCCACCAACGTTTTTGTTTTGTTTTCAGTGATC
AGGGCTCCCGGGGTTTATGGGGAATCTGGGGATCTGGCGCTGTCTAATTT
TAGACGCAATTAGCAATGCGCACATTTTTGTGTGCTTGCGCCTTTTAGAC
TATAAATTTTTGCCACAGTTTATTTTAGAAGCTGCATGTGATCGGGTCCG
CCAACAGCAACAACAATGGGGCGTCAAATTGGGCGTTCAACGCACAAACA
ACTGCGAGNNNNNNNNNNNNNNNNNNNNNNNNNNNNNNNNNNNNNNNNNN
NNNNNGAGATACATCCACACCTTTGGCTGTTTTTGGCCAGCGAGCATGAT
GTAAAACGCCGCCAACGTTTTCCGTACCTCTCNNNNNNNNNNNNNNNNNN
NNNNNNNNNGCTGCTTTTCGTTGCAATTAAATTGGCATGCACAAGTNNNN
NNNNNNNNNNNNNNNNNNNNNNNNNNNNNNNNNNNNNNNNNNNNNNNNNN
NNNNNNNNNNNNTTTTGATCGGCTGCCAAATTGTAATTGGAACGCGAAGG
TGTTGTCGACGTCCGCCACTACCGCCTATATATATGTCCATAATGTTGGG
GCATGTGTTCACGGCATAACAACCTTCTCTGGCGACCACAAGACGCACAA
CGCACTAGACAGTTTTCAAAAAATGTCAGAAATTCCCCAAAAATGTTTGT
GTTTTCATGAATTCATTTGTTGATTAAGTAGAATGTAATTTAGTTATTTA
ACAGAAATCCCCCTTGAAGTATGGTAAAATGGTATTACCTTGTAAACTTT
TTTTTGTTCATTTCCATTACATTCAGCTTTATTAGCATCTATCTAAAAAC
TCCCAGCTGCTTTCATTATAAAGAGAAGAATGTAAACACCCGCCTTAAGT
TTTTTGCCTGACTGACTCATTCCCATGTAACTTTGTTGACCATTTGTGGT
TTCGGTATAACTTCACTAATAAGTGGTCAGAGTCCAAGTCAGGTTTTAAA
ATTATTTCCCACAAACAAACGTCAAAGATAACGTAATTTCCCTTTGTAGA
TCGTGTAACCCAAATATATGTCATCTACCTTTACTGATCTCACCCTGGTT
ACACTAATTGCATGTTTATCTCCAGTTCTTGAAACCATACCCATATTTTA
CAAATAATACGGGGCTTAAGCCGTTACTCAAAATATCACTTTCAATATGT
GTGACGCACTTAGGCTTTTACTACCAAATAAATAATAGCTTAAACTTCAT
TTTCACCTTAATATTCTGAATACCCTTTTTTTTATTCTGTTAATGAATAG
TAAGTTAGCTATATACCGTGTGTCGCGTAATTACAGCCAACCTTCAATAA
ATCATTACACCAAACAAAACATAATACATAAGTATGTGTAAAACGTGAAA
AGCCAGCGCCGCACGTAGAAGCCATCAAACTGAATCTAAGCGTCCGGCGG
AGCACGTGTGATCCACGCAGCCTTGTCCATAACGATTTCCATTTCATTCA
GCCCGTCGGCGGCTATCGATCAAAAGCCAAAAGGGCGACCTTCACTTAAT
TGAGGCGCACGGCATGCTGAATGAGTGAGTCTGTTGTACAGACTGGTCTG
GAAAATGCTATGGGCAAAACTATAGNNNNNNNNNNNNNNNNNNNNNNNNN
NNNNNNNNNNNNNNNNNNNNNNNNNNNNNNNNNNNNNNNCTTCCGCCTGG
CGTGCGCACAACCTTGTGATCTTGTTTACTGTTTAGCGACCCCCGAGCCG
CAGATACACACAGTACACACAAAAAAGCGAACCTGTCGCACTGCTGGGGT
GGCGTCATATAGCCAGCTATTTTCACCTTCTATGGGACGTCGTCGCGTTG
GCCGCATGAATCAGCAAACCACGACGAAACGGCGAGCCACCAGAAACAGA
ANNNNNNNNNNNNNNNNNNNNNNNNNNNNNNNNNNNNNNNNNNNNNGAAA
ACACAGCCTCTTGTGAATCCCTGAGTGAAGCCAAACCGATCGCTAATCGA
GCGACGATCACCAATGGGGGTTTCGCAGTGTGATTTCCAAAAAGGAAGAA
ATGCCCATTCCCGCGAGCCACGGGGGCGTATGAGTAACGCGGTGTGTACT
TTAGGTACCGCTCGCAAGNNNNNNNNNNNNNNNNNNNNNNNNNNNNNNNN
NNNNTCGTGCGAGCAGGTAGCGCATAAAGTATGCCCCTAGGTAGCCGCAA
TGCCAGTGCAACTGTATTGGTGCGGTCGTGTGGCTCGCGCTCGCGTCTCG
CAGCGGCGATTTAGCCCACGAACCTGTCGATCAATCGTCAGTCGTCCGCC
GAGAGCCCAGCGATAAGGTAGTCCCGCTACGCTCCGCAACCTACAGACGC
AGTAAAGCATACACGTTTATATACACAAACACACACACGCNNNNNNNNNN
NNNNNNNGCGAGCGCAAGCATCGGAAAGCCGAACGATCGATCCTGCTGCT
TCGTGCCGAGTCGTTTCGGTCTTTTAATCGCACTGCAGCCAGAACCTGCT
GCTCATTCGTCTGCCGCATTTCGTAGCGTGAGGTTCTATCGCTCCGCTTT
GATAAACCGAAACGAAAACAGCAAGAGAACTCTCAGATACAATACCATTT
TACGTGCTTCTCTGCGACGCTGCGCGAAAGTGAAACCAAGTGAACTTGAA
TATTAAATATAACTGTCAACTGAATTCGACTAAAACGCCAAAACAGCAGT
GAACTCATATATTGCAAAGAGCAGCAAATTCAGATTTGCTGCCAAGTGAA
ACCCAAACTGTGCCTCAAACTCAACAAACAATATCTGACCGAAATGGTTA
CCGGCGTAACATCAGCCAACATGACCAACGTTCTGGGCACCGCCGTTGTG
CCGGCCCAGCTCAAGGAGACGCCGCTCAAAAGTGACCGTCGGGTAAGTGT
CTATCGAGTAAACTAAGCTCGAAAAACCCAAAACCCCAAAACCTCCCGCA
ATGGATTAAATCAGAACCGCTGGTTCCCCCGAAATCTGTGGATTAAATGA
ACCGAAGCAAACCAAACCAAATCGAGAATTCCCCTAATTGAGAGCCACCC
ACTTCGAGCTCAAGTTGATTTCCATTCGCGACTGTGGGCGGCGACTGGCC
CCATCAATCCCGCTGCCCAAATGCATTTCCTTTTTAGCCATCTCCCACAT
GGCTGGTTGGGAATAAAAATAAGAAAAACAGCCTGAGCCAAACCAAAAAA
AGAGCGCAACCGCCGTCGGCGCGCCAACACAAAGCGAATTTATCTCGCGT
CGCGTTGGTGGCATTTACTATGGTGGCATATGGCATACTACTCCGACTAC
ACACGCTCCATCCATTCATGAGTGCCGCCCAAAATTGGCTGGCGTAGCTG
CCCACCAGCTTCCCANNNNNNNNNNNNNNNNNNNNNNNNNNNNNNNNNNN
NNNNNNCACTTGGCGCGTGCGTCGCGTGGTGGCTGCAATTGTCGGTCATC
AGCCGCCGTTTTTGGCCATTCGAGCGGCACCGGTTCATTGAGTTGGCCAG
CAAAAAAAAAGCTGACTTTGTACGTGTCCAAATTTGGCAACTTGTGCTCC
CTAGATAATAATGTACCTAGTTTTGTCATCTTCGAATTTTCCGCTTTGAC
CTTGTCGCATTCTCTTTTTTTTTTTTTTGCGCTCATACCTGGTTGGTTTA
TTTATAGCCACTGGCTGTAATTTATAACCGCCAAACTATTTTTAAATAAA
TGCCTCGGCCGAGTGGCGCTATAAATAGAGCACGCGCCGTGCGACTAAAT
TTGGCCGCCAGCCAGTCAATTCGCTCCCCGCAGATCCCCCAGATCCTCAC
CAGCAACCGCCGCCTCCTCCTTGATCTCAGCCCATCCAAATGTAGACCCA
TGCAGCTTACTCTATTTTTGGGTCGCTGCATGAGGTCAAATTAACCATGC
GAAAGCCGTGACTAATCGATGTTTTTTCCATTTCTTGCCTCTTGCAGTCG
AACAAGCCCATCATGGAGAAACGCCGACGTGCCCGTATTAACAACTGTCT
CAATGAACTCAAGACTCTGATTCTGGATGCCACCAAAAAAGACGTAAGTA
TCTGACAAGATCCCAAAAAAAAAAAACAGAAAAATATAAGTTTTTCAATT
AATGAAACACTCGAAAAACATCTAAACTATTTTTGTTGAATTTTACTAAT
TTACGAATTATTTTATCTCCACTTTTAGCCGGCTCGCCACTCCAAATTGG
AAAAGGCCGACATTCTGGAGAAGACAGTGAAGCATCTGCAGGAGCTGCAG
CGCCAGCAGGCAGCCATGCAGCAGGCCGCCGATCCCAAGATTGTGAACAA
ATTCAAGGCCGGATTCGCCGACTGTGTGAACGAGGTTAGCCGCTTTCCCG
GCATCGAGCCCGCCCAGCGTCGTCGCCTGCTGCAGCACCTGAGCAACTGC
ATCAATGGCGTGAAGACGGNNNNNNNNNNNNNNNNNNNNNNNNNNNNNNN
NNNNTCCATCCACGCCCAGATGCTGCCCTCGCCGCCCAGTTCGCCGGAGC
AGGATAGCCAGCAGGCGGCAGCGGCGCCCTACCTCTTTGGCCAGATCCAG
CAGACGGCCAGCGGTTACTTTCTGCCCAATGGCATGCAGGTGATCCCCAC
CAAGCTGCCCAACGGCAGCATTGCCCTCGTTCTGCCCCAGAGCCTGCCCN
NNNNNNNNNNNNNNNNNNNNNNNNNNNNNNNNNNNNNNNNNNNNNNNNNN
NNNNNNNNNNNNNNNNNNNNNNNNNNNNNNNNNNNNNNNNNNNNNNCCAT
GTTGGTTAGCATGCCACAGCGCACGGCCAGCACCGGTTCCGCCAGCTCGC
ACTCCTCCGCCGGTTACGAGTCGGCGCCCGGAAGCAGCAGCAGCTGCAGC
TACGCACCGCCCAGTCCGGCCAACTCCAGCTACGAGCCCATGGACATCAA
GCCATCGGTCATCCAGCGCGTGCCCATGGATCAGCAGCCCCTGTCGCTGG
TGATCAAGAAGCAGATCAAGGAGGAGGAGCAGCCCTGGCGGCCCTGGTAG
AGGGTGTCTATTGTATATGCACATATGCAGTTGAAGATAGCCCCCTATCG
AATCTCCCGCTTTTAAGACTGACCCCCCCANNNNNNNNNNNNNNNNNNNN
NNNNNNNNNNNNNNNNNNNNNNNNNNNNCACAGGCGCAGGCGTTGTGCGC
ATGCGCGTAGACATTTCACATCATTCGCCGGGATTGCGCAAATGTTGCTT
TGAAGTGTTGCAAACATGCGAATCCTAACTCGGTCCACGGGCTTCGTCGG
CTCAGTTTCCTCGCTTATATCCTGGAAACCAGCCGGCGAGACTAAGGACC
TTCATNNNNNNNNNNNNNNNNNNNNNNNNNNNNNNNNNNNNNNNGTTGTT
ATAATTTATTTATTATTATATTATGTAAACGATTTGAGAGAACGGTATTC
TACCAGGACATCGCCAAACTACCTCAGTCCAAGTACTTGGTGTTGAATTG
CCTCATGTATCATGTATTACTCTTTGAATAACAGCAAATCAGCGAAAGTC
TTCCAAAAACACACTCACCGCAAATCGAAATGTGAAAAGAAAAAAAACAC
TTGAAAAGCTGAAATACTTTTTATGAAAAAGATAAACGCAAAAGCATATA
ACTCTTACACATAGACGTATGTACATCTCCATTTAAGTATAGGTTTTGTA
CCATAGCCAGCTAAGCTAAGCCGCTTAGTTATTTCTCTCGCTCTTAAGTC
GAATCAAAGAATAATTATATTTATAAAACACAAAAATCTATTCATAAGGC
CACGTGATATAGTGAACATAATGAGCTTCTAAGAAAAAACAAAACAAGAA
TTTGATGCAAGCAANNNNNNNNNNNNNNNNNNNNNNNNNNNNNNNNNNNN
NNNNNNNNNNNNNNNNNNNNNNNNTTTAAAAGATTCTACTAAAAAATCAA
ATACGCAAAACAGTTTCGTTATTCTGGTGGTTGGGGTATCTTTTACTGGG
TCTCTTCTTTCATCGGGTGAAAGTCCCATGTTGTTTATTTTTGGAGGTTA
AACGGTCAGAGTGACAAGAGACTTATCGAGCCCCCCGACGACTTATGACT
TATCGTAGCAAATTTCGACGCTAATTATAATGACCATGCATGGCCATGGT
GAAATTCATTCCGCTGGAGAGGATCGACCATTCTACACTGCAACTACTAC
GTTTTAAGGGGCTCGATTGTGGTCGTTTCTGCTAATGTAATCGGCACGAC
GGGTTGAAGGTTTCTTTGTGGCCAGAGCGTAACGGATATAGATATATGTG
TGCCATAAATATTATATGGGAATGCTTTGATTTTCACACATCCGTTTGAT
AAGCCAGGAATTCTAGCAGCTGTGACGAATAGTATTTCAAAATATTTTGC
ATTTCAACCATTGAGTTTGCATGCCAAGTTTTGCTGCAAAAGCTAAGTCG
CAAAAGAGTGTATTTTGAAATTCAACGCAGGTTAGCTCTAATTGCAATTA
TCAACAAATTCTTTTTGCTGATGATTCAGCATAATACCGAATTTTATAGG
CATATGGAATTTCAAGAGGTTGGCCAATATACTCATAGCCATAGCCGCAG
GAAAGTCGATCCGGATCGCGTTAGTTGGAACTCAATCGGATATCGCCATG
GATCATGAATGGCTGATAACGATGGAACTTCCCTGGAATTATCCACTTCA
CTCCACTCCAGTGCAGTGAGTTACTAGCTACACGATATACTCGCATACAA
GTTAATCAGTCATTAGGGAAATCTGTTGCCCAGTGGCAACCGAACCGAGT
CACGCCCTTCAATTCACATATTCACATAGCACCCCCACCACTCTAATCTA
AGCAAATCCCTGGGCCATTAATCGTCATGCTCGTGACAAAAGTTTCCGCG
AAGTCTGCGGAAAAAATACCGCATCATGCTGATAATATGAGTGCGATAAA
GCGGATAAGTGTATAAATTTGTTTTCCCATTTGCTGGTGAATCAAGTGCA
GAGTTTGCCTGCCGCTCCCGTGATGCAATGCGTCTGAATCTGGGCCTGCT
CTCATTCGCCGCATGACTAGATCCCACATATATTCACAAAACTAACTCGT
GCAGCCTCAAAGTCCGGGGAAAATTGTCGTGAAAACAAAGCAAAGATTGC
ACACAGCAAACGCCGTTGAGATGTCGCATGTTCTGGAATCTAAAACAGTA
CACTGGAAACACGCTTCGAGAAAAGTCCGATTGGTGGTTGAGTGGTTGGG
TGGTTGCATGACCAGGCTTTTGCCCCACTGAACCGAAAGTGCACTTGATT
AGTCATTTGTGGGCTACCGACTTTCGGCCCATTAATGAGGATTACTCATC
GCAGCTCGTCTAGCTGGAAATAGCCTCGAAAAATTTGCCAGCATGTCTGC
TAATTTACAAAGAAACCGCCTTTGGGGGAATAAAAAGCGCCCACTGAGTC
ATCATCGTTCGCTTTAATTGGCGAAAATCTGGTTTCATTGGAGGACCAAA
TTTCTATTTAAATTTTCTAATCACAAAACCCCCCAAAAAAAAAACTCATT
GGGTTAGCCTTTTGGGATTTTAAAGTAATGGTTTTTATTAAATGACTAAT
GTATGTATATCAAGGGAGCCTGAATCAGAATGCTTATATAAGAATAACAT
TTACCCATCTCATTTATTAGTAATGCAATTCTTTGACCCTCTGATATGGA
TAGAATAAAGTTCCTTAAACGATTAGAAATTAAAGGAAATGTACCTACTG
GTTGAAAACAAACAAATTTAAAATCTTTGCTCACATATTATACCATTTCT
TTGCTTTCTTGATGGGCTATATTTTTTACATATTTCGGTAAGGTTTTTTA
GAAACCTTAAGTGCTCCCTATAATTCATGCATGCTACCTAATTTCCAGAT
CAGCACTCTGTGCAAATTGCAATTTGCATAGCCGCATTCCTTCGACGGCA
GTCAGCATGTCGTCCGATTTTTGGTTCCGCTTGAAAGTCGGTGGTCCTTC
AATTTGATCTGCTTGGCAACGCCAGCAGTCACTCCACTCCGCAAAGCGAA
TTTGCCACAGTTGCGCACAAATGAAATCGAAATTAAAGAACTTCGGGGTA
CTTGGTACTGGGTACTGGGTACTGTGTTCTTGTGGGTTTCACTTGGGTTG
TGATATGATGGTAGGGAAGTCTGAGAAGTCAGGGAACTCAGGGTCTGGTG
CGACATTTGAGGCTATTCGCGACTGCGTGGAATGCCGCCAGTCGCCAGTT
GTCACGTTTTGCTCTGACAAATGACCCCAAAAATGAATGAAAAAACAAAG
CTGTTTGTTTACGACGACTCGTGTAGCATTCCGTGGAATTGTGTGCGGCA
TGGAGCAGCTCACTTCGCATCGCATCACAGNNNNNNNNNNNNNNNNNNNN
NNNNNNNNNNNNNNNATGGTAATTGAAGATCGCTTCGTCGTCGTCGCAGA
TTTTTCGGCGAATTGCCGCCCAGATAATCCGGAGTTGAAGTCGCCATTGG
CTTAGGAGGCTGCAGCTGGTGAATACGGGGAGTACGCATAAACAAGTTGA
ATGACCCAAGAATTTCGCGACTCTAATGNNNNNNNNNNNNNNNNNNNNNN
NNNNNNNNNNNNNNNNGCCAATTGGCAATGTCAAATGCGAGCCAAGTTTA
ATGACTCGCCGACTGCTCTTGACACCCGCACTGACTTTGTTTGGATTATT
ATTGTGATTGGTATATTTTCGGTGTTTTTGAACCCGTTCTGCGAGTCTTG
ATTAGAGGCAACGCATATGAAATGAGCGCGAGTCCCGTGAACGGGGATCT
CGGAAATGTTAGGTGCTATTGAACCATGTGCGGCGGTTCAAGGAGATTGA
GATTCAACGAGATTCATGAGATTCTAGCTGCTAACTGGGCCTAAACACAG
TTACACAGACGGCAAGGTCGTTTTGTCTGGTTTCGGCTGCNNNNNNNNNN
NNNNNNNNNNNNNNNNNNNNNNAGTTGTATTGCTTCTGGGCTAGCAGACG
TGCTCAGCATAGACAAGCGACGGCATCGAATTCGGTGACTTTGACATTCA
ACTCGCTGTTCGGTGGTTCAAGTGGNNNNNNNNNNNNNNNNNNNNNNNNN
NNNNNNNNNNNNNNNNNNNNNNNNNNNNNNNNNNNNNGAGCAAGGTCAGT
TCTCTAACTAACTCCAGTTCACCTACTTTACACCTTACACTGCGCCATTA
AAATTCTGGTGGGGGTGTTTACACACTCTATCGCTGATACCACCTAAGTT
GAGCCACCGAAGGGAACCATCACCACCACCACCTTATCACCTTGAGCGGC
ACGTGACCGCCCCATTCCGGTGATCACAGTGGTGCGAACCAATTCCAGCG
AGCAACCTGATCGTATGCCATTGGATCCTTGGGGTTGGGGGCTGACTTCA
CCTGATGTAAATATCAACGGTGCTTCGATATATGTACATACATGCATCAC
TCCAAACTCACTTGCAGAATTGCAGAGAGGAAAATGNNNNNNNNNNNNNN
NNNNNNNNNNNNNNNNNNNNNNNTCACTGGCTTCTTCTTTTTAGTTCTTT
AATTACACTTTAATTATTTGTTGTATTTTTTCTAGCTCAAAGTTTATTGT
TAAATTAGAATTTTCATCAGTGCACTCGTTTTCATTTCTCTGTATTTGTT
TTGCATTCCGTTTTTGAGTTGCGTTCTGTGCTGTTCGATTGCATAAACTT
TCAGAGCCCGTGCATAGGAAACTGCAGGCCACGCAAAATATTTCACATAA
ATAAATATAGCCGTTTATTTTGGGAAATTGAAACAAGCAATAGCAAGTGG
NNNNNNNNNNNNNNNNNNNNNNNNNNNNNGGCAATGCAGCTAATACGGCA
ACGGAACCCACTTGAATCACGTTTTCTGTCACGCAATTTGAGTTCTTTCA
TTGAAACTGATTTGAAAATGGAAATGGCGCAGTTTACTAGTATACTGGGC
ATATGGTCTTGGTGGCTCCACACTCCCAATGCCCCCACTTCCATTTCCTC
CACCCAAACGGTTGTTGACTTATCAAGTGGAGTGGTGGAGAGCGAGTGGG
TTAAGTGGGAGTGGGTTAAGTCCAAAATGGGGAATTAATTGGGCAGCTTC
TGGTTGATAGTGGTCAGCGTTTGCGGCGCTCATTTGCCGCATAATCTGAT
AAAGCGGATTTGGCGTTTTTCGATTGAGTGTTGGCCATGTTTGCAAACTA
AACAGTCTTCAGTCTAGACGTTATCATTGGTAATTGGCCATATCTTTGGT
GAAATGCTTGGAATGTTAATGGAACTCTTACAGGTGCAGAGGATTCTATT
GCGTTTCCAAAACAAGTCTTAAGTATTTGAAGTACCTAAAAAAATGGTTG
TATTTAACGTATATATATTACTTTTACGTTTCGAAAGAAAACGAAATAAC
TCGCCGGAGACATTACTCATACGCCACTGATGCAATCTTAAAGCTGGCCA
AAATTACTAAGGCTCCTGCATTACTGGTCTAATCTGCGATATGTGTCACT
TTGGAATATCGCAATACTTAGCAGCTGGGAACTGCTAACAGGTGTCTAAG
CTCCGCGGGTTTTAGGTGGAGCGTCGTCATTCTTATCGGTGTCGCACTGT
CGGCGAACCAAAAGCACAAGCTGCTGAATTAAACAGAAAAAGAAAAAATT
TTGGTGCGCGTGCCAGAGGAAAATGCCATTGCTGTGGGATTGGGGCTGTN
NNNNNNNNNNNNNNNNNNNNNNNNNNNNNNNNNNNNNNNNNNNNNNNNNN
NNGCCTGACCCATTGCACCGCAAGTGGAAAATTTTCATGGTTTACATCAA
CGGCTCGAGACCCGCCAATGAGAAGTGTCAACATGTGCTCGTCTGATTAG
CACCGCCAAAGTCATCGCGGTTTCGGTTTCGGGGACGGGACGTCAATCGT
CGACCAGGTGCCAGTCGCGGTCGCCGTCCCCGTTGCCGCTGGTGTTTCCA
TCGAATTGTGGATCCACTCGGAGGTTTGGCCCCGGGGAATTNNNNNNNNN
NNNNNNNNNNNNNNNNNNNNNNNNNNNNNNNNNNNNNNNNNNNNNNNNNN
NNNNNNNNNNNNNNNNNNNNNNNNTATAGACACCCTCTGCTCCGCCGGAA
ATTAACACTCATCTCCGCAGTTCTGCTGATTCCACAGAGAGAAATGACAA
AGGTAAATGGGAAAATTAAAAATACAAGTAAAATTGATGCTTGGTTTTTA
TTATTAAAATCCAAGAAAAAGTATTCAAAGCCCCAAAATATCTGAAAGAA
CAAAGATATAAAGAACAAGACAAGCAATCTTTGTAATTCTACACTACACA
ATATTTATAAGCTGAAATTGATTTAAAATATATTTTAATTTAACGAGTAA
AGAACACAGACACATTAATTATAATAATTAGAATTTGTGATATACCGAAC
AAATGTTTAGAAGTGATATAGTGGGCACTCCCAAAACAATATCCACTAAA
CTTTGCACAAATTTGAAAGTAAGTGGGATCACTGACATGTATTAGGTTTT
GTTAATTGTAGATTTGCAGTTTCGATATGAGGAAGAATCAAAGATTAAAC
AAGATTTATTTCATATCCAATTACATTATATCTTATTCTGAATTCCCCAC
CGCTTACTTACTAAACCTGATAATAATTTTTTTCCGTGTTCCTTGTAGAG
TGGGGCTTTGTTTTGGGGACCTGGAGGGGAATCGTTTGCCATTCGGTGCG
GCGGTTACCAGTTTTCTGCTTTCTGTTATTCTGATATCTGCTTTTGTTGT
GTTGACTTGGCACATTTTTGTTGTGATTTATTTGCGCGGTGTTTTTTGAT
TGAAATCACCAAACAACGGAGCATTGACGTTGACGCAACTGTGGGAATAT
TCCACTGCAGCTTGCGCGGCTGTGTTTGCTTAACTGGCTGCTGTTGCCGC
CACCCTTGGACACCACACCTGACCCCCCTACCACCCACCACCCGCCATGG
CCAGGCTCCACCGCCCCCCCCAAAACCACACCCAAACGCCCCAAAAACCG
CCGACCAACGGAGAGCACACGCCTCCTGCCGCAAAACGTGTTAATGGATC
AACAGTTTTGTGTTAGTTTTTTAGGGGCGAAGTTGGGGAGGAGAGCAAAT
ATTTATACTATTTTTTCTTATTTTTTTCTCTGACAGCCCCACCCCCTTTT
GCTTGGAGCTGGACACATCAGCCATTCGATGAAAACCGATTGATTGCCCC
GCTAATCAGGCGAACTAAGTGAGCTCTTGTCCCGTGCCCGTCGGTGTGGT
GCTCCAAAATTTGCACTGTGATTCGCTTTTCCGCGAATTGTGTTTGTGGA
CACAGTCATTTGGAGCGTGCGAAAGCTGAGAGTGTTTGCTCGGATTACTG
GACCACTCAGTCGTAGAACCCTGGACACCCTGGACTCCTGGTCATCATCT
CGCACTCGCCCACTTTGACTGCATTACGCCCATGCGATGACGATCGCGTT
GCTCCAAACGTGACTTCTCTGGCGTTTTGCTTCATGAATGACGGGCACTT
GAACTTCGGCAAATGAGTTGACAATGACATTATCGTTGGCTGTTTATTGG
ATCGATATAAAATACGATGTTACAACGATGAGTCATCTAATGGATGGCAT
TCAAATGCATATGGTGTCTATTATCCAAACATAAATTCAGGCAGCTGTGA
TCAGAAACTAAAACTGATCATAATTTAGTTTGAAATTATACTTTCAGGGT
ATTTTCCAATCGATCTACATGTACACATACTCCCATATGCTCCCATATTT
CAACACATTTTTTTCGGCTATAAATTCGTTAGCAATTATCTTTCAAGTGG
CTCCCGTTCCTCATTTTCACGAAGCGTGTGCCGTGTGATACGGTTTCAGT
TCATCCATTATGCCACTAGAGCACGTGGCTTACATTTCTGCAATCAATAA
CATGTTGTGGGAAACGCCAGTCCAGACTGGGGAAATCCGCCAGCTATTTT
GGGGGGGTAAACATCCGCTTTGAAGCGGGCCGACCCCAAAAATAGTCGCA
CTTAAGTTGGGGCTTAACCAACGGCTATGTGGAGCTTATATGTACATATC
CACCAGCGGGTCACGCGGGCATTAGAGTGTTAACGATGGACAGTTCAAAT
GGGGTGCACCGCCACAAGTGCGCGACAAAGTCAAGTGCATGTGTACTCGC
TGGCGTATGAGTAATGGAACTGCCATCATGCAAAGTCCGCAATGTCCGCG
GCAACTCGATGGATCTTTTTGATAAGGTGACTTTGACAAATGAAATTATT
CGCCGAATGGGGCAATATGGCAGCACCATAAATCAGTGCAGCCTGGAGCT
ACTGGCTTTGTTATATTAGGTCTACGCGAAAGAGCAGAGGTAGCTGAGTA
AATTGGTTTTATGGATCAATTAATAGAACAAATATTTTCCGGGTTTTTTT
TTTGCAGAAAGATCTCGCTGGCATTATTACGCTTTCATTGATAAGATAAA
AGCCATGAAATCATCTCATGGCAGATACCATTCATCAGAACATCAATCTA
CCCATGTTCAACGCACTAATGCTCAGATTCCCATAAAATGACTCATAGAT
GGGCCAAAAGTGTGATGAAATTCCTGCGTTTGGCATTCAACTGACAACAG
ATATGGAAAAAATGCCGGTGATTGCAAAATGAGATAGTCATTGTTGAAAT
TCTTAGAGCAAGCGTTTGAAATTCTTCTAAGGGCGCTGAAAGTTCTCGCA
CAATTTGTATACTGAACCCGGTGACATTGCCAAAGTGCCGGAGATGTTTT
TCGTAGCAAAGCTTAATTGGCAAGACCGAAGGCACTGTCGAATAATTGGG
GAAATACCCGATATTAACCTGCGATGGCCCCTTGGGGGGAATATAGAATA
TAGTAGGTTTTAGGTGCATATCAAATGTGCGAATAACTTGTGACGCATCG
CAGAGATAATAGCCCGATGAGCCAGGCTGATGACCAGCCCGGTAATTTTT
GGGGTAATCAATCAAAATAACATATATTGATGGCTGGCCGGAAATGACCC
ACTCGCCGATTGCCACGTACTAACTAACGATGTCTCTAAATGCTTATTAG
CACTTAGAATTAGCGACTCGCCAAATAAAATGAATACAATTCGAATGCTC
CCCGCTGTTTTGAGTGTTCGNNNNNNNNNNNNNNNNNNNNNNNNNNNNNN
NNNAAATTCGGAGTTTGTGTCTCTCGAAATGGATTATATATGGGTATATA
GGTATATGGGTATATCTGGTAAATCGTAAGTTGCTCATGCAATCGCACAG
ATACATTAGAGCAGCACGCGCCAATGAACCGAGCGTGCGGCCAATGGATC
ANNNNNNNNNNNNNNNNNNNNNNNNNNNNNNNAATGTGAGTCTCAGTATG
AAAGGCTGAATCCCGTGCTTTTGCTGGCGGGTGGAAAGTTTCTGGCTGGA
ATGTTTGGGCTGAAAATTAAATGCAATACCACTCGATTATCACATTTAAA
CGACGACGCGCCGCTGCCTAACACACTGCGTTTAGCGAATTCCTAATGAT
TCGCACACGGCGGCGTGAAGGATTAGGCCTTTCACGTGANNNNNNNNNNN
NNNNNNNNNNNNNNNNNNNNNNNNNNNNNNNNNNNNNGGATTTGGATACT
AAGTCCCTGCCTGACAACAGCGTTGATCACGCGACACACTCGCTCTTTGT
GTCTGTCTGTCGATGATTATGCAAGGTTTCGCAATGCCAACGGCAAGATG
CGTCAGTCCGACAATCCGCGATGTCTGATATATGATGTCTGCCGTTGGCT
TAGGGGTAATTAGCACCGCCAAATNNNNNNNNNNNNNNNNNNNNNNNNNN
NNNNNNNNNNNNNNNNNNNNNNNNNNNNNNNNNNNNNCTTCGCCGACTCC
TCGGTTTTAGCCAGTCCAGTCTAGTCTGGTCTAGGTGTTAAGTGCGCCGC
CGCAGAGCGGGATTACAATGGAAATCCCCTCGGGTCGTAAGCCTTTGGGC
GCCTTTTTTTTAGCCAGGATTAGGCAATGCTGGCCAGTAAGCCAGTAAGC
CGCAGGTAGGCCCTTTCATGCATTGTGGCCAAGAAGTGAGTTGCGTAAGT
TTGCCCAACTCCAGTAACTGGTGGTTGCACACTCGAAAACCAATTACACT
TGTCTCTCTGCTCGCGATAAGGCTGTGGTTCCTCTGAAGGTCTCCGTTGT
AACAGAACGGAAATGTAATAGGAGATTACTTTCCAAGAATGCGAAAGCGA
AGGGTAAGGGTTCCGAGCGATTTCTTGGAATTAAGCCTGCTTTTATCAGA
AGTGTGTGTAAAACGTTTCCCATTAGTAATATTGCTATTAAAATAACAAT
GTAAGTTCGCACTGATTTATGTACGCTTCTCCTTCGATTGCTAAAGCGTT
AGTCATGCTAAAAACGCAATTACAAGGGTTCAATATTTGTATTTGTAAAA
TCTGTAATTTGTTTCCGTGGAATTCTGGCTCAAGAGACCTCTTATCATGC
TAGATCTATAGTACATTTTTCATAAACAACCCCCAATGCCTTCGATTCGC
TCGACAAACATCGGAAAGCACGCATATTCACATATTCACAAACACAAATC
GCACCCTCCGCTTTCTGGGTGTATCGACATAATTTGGCCTTGAGCGGTTC
AAGTTCGGCGGCGTCACTCGCAACAAAAAAAATTATAAATAAATTGTATA
AAGCGGCGAAATGGAAACAACAACACGGCGGCAGTCAAACAAAGCTGTTT
CGCTTTTCAGTTTCGAATGTTGAAGCTGCAATCTGGCCCCCGCCCACAAA
AACAGCACCCGCANNNNNNNNNNNNNNNNNNNNNNNNNNNNNNNNNCTGA
TCGAATCNNNNNNNNNNNNNNNNNNNNNNNNNNNNNNNNNNNNNNNNNNN
NNNNNNNNNNNNNNNNNNNNNNNNNNCCTAAGTTCCGTGCCCAGATAGCG
CAGCTCGAAACTGGCATCACTTTGTTTTATTTATATACACATTTTTGTTT
TCACAGTCAAAGTTCCGGCTGAGCGCCAGACNNNNNNNNNNNNNNNNNNN
NNNNNNNNNNNNNNNCACATGCCATAGCTTCAAGTGAGCTACATAAGCTG
CATACGCTTATGTGTACAATGAACGCGCCTTGTGGGTTGGGTAGGTTTTT
TGGTTTTTGGGCGCATTTTGAGACTTTATTGCGCATACGCCGCGTGAGCC
ATGGGAATGGCTATTTACTGTTGCGCTGCCTCTTGTTCCCTTGTTTTGAT
CTGGCGCACACTTCACAAACCCGATCAACTGGGTCATTGGACGAGCCAAA
ATATTGAGTTTGCACGATTATAACGACCTTGGCCGACCTTGAACGTCGTT
ACTCAAGTTGTTGGCTTACTCAATAGCCAATAACAAAAGCAAGAATTGCG
CCCATATATGGAAAGCTATTGCCAATTATTTGCCTTGTTGTGATTACTTT
TGCAGCTGGTGTAAAGAAATGATTTATATTTCCATTGTGTTATTTTGCAA
TACCAAGAAAAATGGCTTAACTTCCTTTAAAAACATGCTACCCCTCTGGG
TTCTCGATTCTTGGAAATAATTATACATAAATGGCTCTCATATTTTTTTT
TAAACCATGCCAATTCAAATTCAATCTAATCATCATCAAATAATCACGCC
ACCAAAAGTTGACTACCGAATTATTAGCTCGATTTCATTTGGATATTTCC
ATACATAATAATAGTAATTAGTATGAAGCCAGTGTACGACCGCAGTCAAT
TATAAATCAGCAATCTGTCTTTAGCTTTCCCCTTGTCTATCCATCGATAT
TGTCGCTTTTTGCCTTTTTGCCCCATTGTTGTTGTGTGGCCTTACTGTAC
GGTAGGGCTACTGTATAATTCCCGGCTGTGAANNNNNNNNNNNNNNNNNN
NNNNNNNNNNNNNNNNNNNNNNNNNNNNNNNNNNNNNNNNNNNNNNGCTG
CTTCTAGTTATTTGCGATTGATTTATGGGGAATTCCAGGTGCGTCAGCTC
GAGTGGTTCTGTGGTTCCTAACTCTGCCACTGACTCCAAATTGGGTGTCC
AACTGTCGAAAAAGACACTTTATAAAATATATAAATAGCAGCTAAGTTGG
CGTAAAAAGCCAACAGAAGATAAAAACATCTCGCGAAAGAGGTGATTATT
TCATTTCGACTTTGCCTTTCCTATTAAGTTTTAAAATAATTCCCTGGTTC
TTTCTTTTTTAATCCCTCGACAGTTATAGCCAAAAACTCTGTTTTGCTAT
TTAAATTTCAGCTTTTTATAGATTTCTCATCATGACTTACACACTTTTTT
CTTTAATTTCAAAAACTTTTTTTTCTCCAGCAAAATTCCAAGCAAGGTGA
CTTTTTCCGCCGTCTGCTCATTTCTGGGTGCGAATTTGAAATGCAAATTC
TTCGCCATCGGACTTGAAGTCCCAATCATAATGATCACATATCTGAGCTT
ATAGACAACTATGTGGATTTCTAGTGTTTTCTGTGCACATAAAAATAGCA
GGTATTAATTAACAATAAAAATAACTTCACTGGAGGCGCGCTTTGGCGTT
ATTTCATCGACTTGGGGGCACAAATGAGTAACAAAGTATGAAATCAAGCT
GCCAAAAAATCAGAAAAACTTATAAAAGCAATCTGTACGATCCATCCAAA
CCAACAATAGCAACGATCTTCAGACTGAAACTCTTTTGTTATTTTGTGAT
ATTTTTGGCACTGTTTATTTATTTATAAAGCAGTCACCAATCGCAGTCAC
ATTTACTTTTTTTCTTTTGTGGGCACAATCAATCTATGGCGCGAAAGCCA
AAAATAAATCAATCGCCGAGGCTTAACCGCAAACTTAGCGCCTTGGGCTC
AGCCGGCGATATCGTGGACATATCGACCTTATGACGCAAGTCTCACGTCT
GGACATCATNNNNNNNNNNNNNNNNNNNNNNNNNNNNNNNNNNNNNNAAT
GAAGGTGGAGTTAGATCCAACGCTAGAAAAAATCGTGAGAAAGGCCACCG
ATGTTGACAATTCACACCCTGGATCGTCGAGAGCGGAAGATTTGTTGCTT
TCCTCCGCCATGGAAAACTACAGGGAGCTTCTTGTAGACCCAGACCCCCA
TTTGCTATCATTAGATAGACTCACTCCAGCATATTTACAAGCTTTACGAC
TATTAACACCTGATAAGATTTGATTTAAATGTCACAATTAGCGGATGAAC
AAAAATTTTCATATCAGTGTGAATGTCTCTGTCTGGAGTGTCGCAGTGTC
AGGAGGTATTTTTGAAGTTCGTTCCGCAGATTGGCCTATTTTTAGGTGGG
CCACGTGCAGTCTGATACCTCATAATGACATTCTAATCAGCGCGACTGAC
AAGCTCACAATTAAGATGACTTTCAGGAGTAACTCAGCACTTGGGAGGGA
AAATTGTACTATCAAAGCCCTGTATTTTTAGCACAAAGTCATGGAAATGC
CTACATTTTATCTATTCACTTACCCCTGAGGCATTTCCTTTGGTGGTTTT
ACAATTGCTCAGCAAATCAGCAAATCAATTACACATTCGCCTTGATAAGC
CCATTAAGCGGTTCCGCAAAACAATAAAAAGTGCTCCTTATAAGGTCACA
CGAATGGGCATTAGTGATAGTTATTGATAGGCTAGTATCGTGGCAATATT
TTAATTTTAGCACTCACATTCAGCACACCTGAAAATGGGGCGATGGGGAT
ATATGCGCCAAGGTATCACCATCCGGAAATGAGTCGAGCCCCGAAAAGAG
GAAATTCTTTATACTATCACGCGATTAGATTCGCGACTTTTCGACTGTTA
GATTGTTTGTAAGGGATATCGGATGGTTGTGGGTGTAGCAATCCGCAGAC
GAATCATGCTGATTGCATGCATCGTACGATCTGTAGGCTGATTCCACTAT
TCCAGCTCGAGTTCCGGCAGCCAGCTGCTTTGACGTCAAAGTCTTTTAAT
CGAAAGTCGAGCCGCTGTGACCCACATACAAACATTGAAAGCACAAGTGT
TGGCCTAGCCCTTAGTAGCTGACTAAAGTCGGCCCGGGCACCCAGATAAG
GTGGCAGAGCAACCGACCGCGGGTCCCATGCACCGCACCACGTACTCCTT
GACGGGGTGTAAGAAATACACTTGGCGAAATTAGTATGCTTAGTATGTAT
TAGTATCAATGTGAAAGCTCTTCTAAGAAATTTCTTGCAGCCATGAGCAA
TAGCTAACTCGAAGAAGGGAGTTCCCCCTTTTTTGCTTTGCGATTCCATA
GACTAGATTTGTCTTATGAAATTATATTTCTAAGGAAGCATACGTTTTTT
AGATCTTAAACAGGTTTTCAATAGTGTGTGTTTATAATAAATATTTTATA
TTACATTTATGACTACATCGTAATGCTGTTATGTACTCACTTGCGGCTAC
TAAAAATGTATAACATTTGTATTATAAAGATGCATAATGTCTAATATCTT
GCAAACTTAGATTTTACACCCTTAGCTTGCTATAATTATTATTTTTCTAT
CATGTTGAATTGAATTTTTTTATCGTATAAACATTTTTTTCAGTGCACAG
TTCGAAGGCGTCTACGTGCGCTGCAGTGCGAAGCACGAGCCCCGTCGTTA
ATTTCACCATTAGCCTTCTCGCACAGTGAGCACTCCGATAAGACGCCGGC
ATGCGAGAAGCCACACNNNNNNNNNNNNNNNNNNNNNNNNNNNNNNNNNN
NNNNNNNNNNNNNNNNNNNNGACTGATTGTCTGCCGAGGCCCAAGACGTC
GATCGTCGTAAACAGCTTATCAGCCGGGCGAGCGGTGTATCTGGTGTATG
TGGTTACCCGTCGAAAGCGCTGGAATGGCAAGCAGATTGAGAACCTGTCA
CAGACAGAGGCCGAGACTCCGACGGCGGCCACATGCAATCAGCCGGCGGC
GGAGCAAAGTACGCGCACCGACGTCATCGTGGAACGCTGACGCAACGACC
TTGTCGGATCGCATGGCCCACCTCCCGACGCTCCCACACGCCACCCACCC
AGAAAGTCCATAAAGTCCAAGTCAGTTGTGGATTGTGAGTCATCAGTTGC
CAGTGACTCCCATTAGATTTAATTCGATGACTGGCAGTCTTGCGGATCAC
AGATTACAGGATGTCGGACGACTTGTTTGGCTTTCTGGGAATCTCGGAAT
ACCACTGAGCAATGCCATGAATGCATGGCGGAAGTCACTTGGATTACGAT
TCGATTACAACACGGAACTAGGCTGCCTTTATGGTGTTATTTTCCCAAAG
CCTTTTGCCTAGATCATTGATGAAATCATGTAAAATAGAATATATTCCCT
AGTAACAGCTGCCTTTTGTGTATATGTATACAGCATCTATATCATTTCAG
CAACGACAAACTTCAAGTGACTTAAGTGATTTGTTTTTGATGGATTTGGA
AGATACAAAATTAAAACATCGCTCAACTTTCAATATTTAGCCACACAGGC
TGAGCTGAGTCCACACATCGATCATTAGTTCTTCTTAAGCATTAGAAAAA
CCCTTCTTTATATAACACGATCATCCGATCCGATACGATCCGTTGCTTCT
TTCAACAGATTTTCGGCCAGACATGCCCTGGGGTCTCAAAACTACACAGA
CACCTCACACACTCAAAATCGATATTTTTTAGATGCTGCTCATTCGAGTC
GGGCTTAGTTTTTTTTTATAGTTATCTTTTTTTTTTGGTTTATTTATGTT
CGCTTTGTCTTTGGCGCCGTCTAGCGCAAAAATGTCTAAAACTGTCATTA
ATTAGAATTTGCAGCGTGTCGAGTCTGTGCCATCCGTCGTCGCTTGTCTG
GCTGTTTGGCATTAAAATGTTAACCACCAAGAGGTTAAAAAAAAATAAAA
AAGGGGGGACCAGACCGCATCGCGAACGTTTCTGGAATTCCCCCGCCGCA
AAAAAGAAAGCAAGCCACAAGAAAAATTAGCCAACAAGCGTGTGTTGNNN
NNNNNNNNNNNNNNNNNNNNNNNNNNNNNNNNNNNNNNNAACTAAGAGTT
AAAAATAATCATAAATAAAGGTTGGAAAATAAAGCAAACAGCGCCTGAGA
CAAAACCAGTCGAAGATGCCGTTGGAGACTCCAAGTGCTGGCTATGCTCG
ACTCGGTGGATCACCGACAGGGGAGTGGGGCAAGTGTTCCACAGACGGGC
CCCACTCTAAGCCACTCTAAGCAACCGAACAACCNNNNNNNNNNNNNNNN
NNNNNNNNNNNNNNNNNNNNNNNNNNACCGCCGAACAACTCTGAGCCACT
TTGAGCCACACGCGCCGCGCTTTTGTCATAAGCCTGTCATAGTCCACGCG
ACTGCAGCTGAATTCACACGCTTCATTGTGGTTTATTGTATTTTTTCCAT
CTATTTTTTATTCCATTCGATTGTATTCCACTTCGTGGAATTCGCGGCGA
CATTCCCAGCACACTCCGTATATAGTCTACTGTAGTCTGCTGACATGTGG
ATATATGTATGGATAATGGGCGACATTCTTGTCTAGTAAGAACAGTTTCC
TAGGTCAGATTTGCATTGAATTAACAAATTTGATCAGATCTGGACTTCTA
TTTCTATGGCTAATTTATAGATTTTTTAAGGTCACCGGGGAATTTTTGTT
TATTTATACAATATAAGTATGTACTTTTTCCAGCTTATAGAACATCATAT
TATGGACCAAAAGCTTAGTCAGCTGTTAGTAACTTAAATGTTATATATCT
TATGTTTTATTCTGCAGAGTTTTAAGTCACTAATAATATAATTTACAAAA
ATTATTGAATATTATCCTTGAATAGGCAAGGATGGTTATACTCACAGAGA
ATAACTAAATTTTATGTATACCTTTATAATAGCTGCATATAAAAACCTTT
TTTGAGGAATAATATCTACTGTAATTGCCATTTTCCGACACTTAATTTGC
AGCTGACGCTTTGTCAATTAGCTCCGTGGAATCGCACAGTACCTAACTGT
GAGTGTGGGCGTTTGATTGATGTTAGAAACGCCGCCACCGTGCGATACTC
GAATATGATAATGCAGGCGACCCGCCAACTGCCAAACAGGTGTCACTGCC
ATTGGGGATCGGAATGGGGGCTGGAATGGGGGCCGGAATGGGATCAGGAG
TGGATATGGCCACCAGCCCGCTGGGGAGTCGAGTCGTGCTGGTTTTCCCC
CACAGAATTACATAGCTGAAGTAGCTGCACGAGCAGATAAAACGCCCCAT
AAATCATACGCATGTAAATAGTGTAACGCGTGTGTGTTCCGCTTTATCAG
CTCATTGAAGCTCATGACCACTGCATTTGTGCACATAAAAGTATTAATAT
ATTCCTAAAATATTCTTAAATATTAATAATGGTTACAATCATCAGGTTAA
AATTCTTTTATTAGTAAGATGGTAAAAGATATGACTTTATAAAACCAATT
CTAGTTTTTTGCTCACTTAAAGCACTCTTGGCATTTATCAAGATACTGAT
ACCTAATTGACCATCATTTGAGATACTTTGTTCTGTGTACTTATAGAGTG
ATTGATTGGGCCAACTAAAGCTCGATTAGCGGAGAACGAAACGCGCCTGG
ATTCCAAACAGTCGAATTCTTGGAAGAAGTCAGTTAGTGAGCAGCTAATC
GTGGCACGTTTTGGTAATTATGGCTCAGTTTACGCTCACTGCCAAAAGTC
CACAACTTCGAGCGTCTTTATTTACCTCTTTTCAGAGTTTCGCAAACGCG
TGCTATGTATGATCTGCGTGTCGCCACAAAATCTTCAGTATCAACAATTT
TTTTTTGCATTTTTCTTTGTTGTTTATTGTCAAAATGCAGAATGTTGCGT
AAGAAGCCTCTCGAGTTCCTTCTGGCCCGCATTTTTTTCGGCTTAAATGG
GCACGTGTAAACGTCACACTTTGTTTTTTACCATGGTTTTACGTAATGGT
ATTATTGAACCGAATTCGCTTAAGAGCTCGTGAAACCTGAAGAGGCGTTT
TCAGTTGGGGATAACCGTATTATGACGAATTTTCAAGCACTTACCTGCGA
ATTTCCTTGGCACAAAAGGGCATTTATTTGGGCGTTAAATCATTTAAATT
TTAAATAGAAGCGCACTTAGCCGTTGATTTAAAATTACGTGTTTTAATTA
CTTGGCAATTGATAATTGTCTTAATTGTATTACGAAAGCTATTGTATAAT
AGCAATTAAAATGGAATAACCACTATGACTGTTGCGATAAGTCTAATTTT
TATTACATCAGCTTGTTCTGTAATAGAATATTAATGCAAATTGACAGTGT
TCATAGTAGTTAAGTGAAAGTTAAAAATAAAATATAAATATTTCCATGAC
ATGATTATTTAATGAATACTTTCGAAGAATTTTGATTATAAAATTTGATC
TACGCAAAACAAAGACATCTAAGCCAATAATAATGCTACAATAATATCAG
TCATAAAGCTTAAAATTTATGTTTTTATTTTCTTTTTTTAAGCCAAGTGT
AGGGTGTCTGCTTCCCTTTAATTGCAGATCGATGAGTTCTCAAGTCACAA
CAAATAAAGGAAAATCGAAACTGCACAATGTCAACTGAGTCGGAATTTCG
ATCCAAAGTCAGTGCAATGCTTACGTAACGTAATGGGGTCACTTAACTCG
CCAATTACGCAAGCGAGCCGAAAAGAAAGGGCAGCGAATAAAAAGAAAAT
ACTTATGCTGAAAAAGTGAAATTTGTTGGGGGAAAATTGCTTAACGCTGT
GACCCAGTAAGGTGAGCCAAAATATATAGAGTATCATGCTGCTCTCGACA
CGCGCCAGCTTCATGGAATCAGATTAGTGATGCTCAGTGATCAGATAATA
ATAATACTAGTTAATGGTAGTATCACTTAATAAATAAAATATGTATGCCA
TAAATTGTTAGAAAATGTCGTGGTAATTAAACCAATATTATAGAATATTT
ATACTACTCTTTAAAATAATAATTAAAATATATATAAATATCACAAATTT
ACATATATATAAACAGAACCCATCTACACATGTGGATAGCTTTTAAAACT
TATTTATTATTATTTGACACTAATTTTTGTATTTTAGAAATATTTTTCAT
CTGTAAAAAGAACATAATATTTCCAAAATAAAACTGAGTGGTTTTACTCT
CATCGCTGATAAGTCCGAAAGACAGTTATCCAGTGGGCTACTAAAAGTTG
AGATAGCGCCGGGAATCGGGANNNNNNNNNNNNNNNNNNNNNNNNNNNNN
NNNNNNNNNNGGCCGGAGAAGATCTGGCATGGCGACAACAGCGGGTGGAA
AAATAACAAAAGCTCATGAGCAAACAACAAACAACGCGGCGACGGAAACG
GAGACCGCTCCGCTCCGCTCGCGAAGGGGATGAGCTAGGTGGCGGAAGGG
GGGGGCTAGGGGGCGAGCGGGAGCAATGGAACCGCGCCAAGATTGTGCGG
CACGTGCCGCTGCCGGCGTCAGCGGCGAAAGGTAAATGGGGGCCAATCGG
GTGCGAGCGAGTCGGCGCTAGAGTGCCGAGCGCTTTTAAGCGAGCGACGT
GCAATTGATCGCGAAAGCGCTTCGCACGCCAACCCACCGCCTGCCGCCCA
TTGCCTCCCCCCCTCCAAGTCGCCACAATCAATCAATCGCCCCCCAATCG
CTATTTTTTTTTTTGGGGGGGGATGGGCACCTGCGGGTTAATGGAGCATG
ATGGCGTTTCCAATTTGAATCCGAAGCCACCGGGCGGTGCACAAATTATC
ACGAGTTGCCACTGCCAAACGGCGGCGATAGCTTCAGCAAACAGCAAATA
ATTCTCAAATGTACTTGGGGATTAATTGAATTATCGCTGACTAAAATTAC
TGCCTAAATGTACTTGACACATTATCCTAATTTTATGAAAACTTTTCCTA
TACAAAGTATAGAATTATTATTTGAGAAAAACAATAGATATTCGTAATCG
GTCGCTCTTATCTGGTTTTAAATATAACGCTAAGGCAGAATTATAAATTC
CAATTCATTGATGTATTTATCAATTTATGGCAATTATAATTTATTAGCAT
AATATGTATTTTCTGTTGAACAAATCGTTGTTGACCGCAGTTTTAAAACA
GGTAAATGGTANNNNNNNNNNNNNNNNNNNNNNNNNTCCCTTTTAATTAA
