# Supplementary material for: SMCis: An Effective Algorithm for Discovery of Cis-Regulatory Modules
Source: PLoS One. 2016 Sep 16;11(9):e0162968. doi: 10.1371/journal.pone.0162968 (PMC5026350; doi:10.1371/journal.pone.0162968)
Supplement: S1 Datasets — (ZIP) [file pone.0162968.s001.zip › dataset/Drosophila/Masked/dyak_ge22389.fa.masked]

>3L:19841401,19881400
TGACAAGAGCTGAAGTTGTCCAATTGTAAATGGGAAGCTAATGTTTCATC
GAAACATTATCCTAAACCATTTCAAAATTTGAACGGGTAAACTATAGGAA
TTGAACAAAGAGCGTTAAGTGATGTATATTTCACTAACCTTTAAAACAGG
ACAGTTGGCTGGTAAATTGCTGACAGATTTGAGCCTTTTAAACAATTTGC
CAACGATGTTGTTTTGGTACATCGAGCCCAAGTATTTGCATCCGTCCATC
TTAATATCGGCTATATTCATGCGGCTTTTATCCTTTTTCATCAAATCAAA
TGTTGCAAGTACGTCGAAGTGCTCGATGGTTTGGTTTAAACTAAATTTGG
CCGATACCACGGCAGTCCTTTGTCGCACAAGTAGACATTCTAAGCTGTTG
ACATATGACTTGGCTATAACTTGACAGCTCAGTGATTTGATTGCAATGTC
ATAGTTGTTCTGGCGGGAAAAATTGTCTTTTTTTTAAATTATTATGCTGG
GCAAATACAACAAACCTTTGCCAATCCCAATTGCAGACGAAGAAATATCA
CGAAAAATGAAAACCGGGCAAGCATTATGCCAAACTAAAGCGAAAAATGA
GATTTGGGTCGGCTTATATAGGCCCCGCATAATTTAAAATAAAAAAACGC
CACCATAATCTCTTTTAATGCGCTAAGAATCAAAGTTCATTGTGGGGCTT
AATTACCATTTAATGTGTGATTAATACGCCCCAGAAATGCTCCTCTTTTC
ATCCATTTGGTGTTAATAACCGTGTTTGTTTTGCTTGTTTTTCCAAATAG
ATTTGCAGCACCTGACCGCACTGACCTACAGTCAGCATGATAATTGTTCC
GACAGCGATTCGATTGTTTTGGAGCCGGGCTGCGAGATCACCAATAAACG
CTGCCAGTGCTGGCCAACTATGCGCACCTGTCTCAGCGAACTGACCAGCG
ATGGAGGATCTCCCGACGATTCTCGCTGGCACTTTAAGAACCTAGAGGTT
GGTACACAAATCGTCCCTCCTACACAAATTTCCCTCTAATACGCTTTGAT
TACCCGCCAGGACTGCCAGTTGAACTTACAAAACCTAATAAAACTCGAAC
AGGAATTCGATGAAGACTACAAAATCTCACCGAGCAAATTCACATACAAA
AAACTGCGCAGAAAGCGAAAATCTTTAAGGAAACGAATGTAACTATATCG
ATGGGCTTGAAATCATATACAAAGGTGTCCAAAAGTGTGCATCTTTTTAG
TCTGTTCACCTAGGAACTCGATTGTTTATTGCACACTTTTTGATGGCTTT
ATAACGTTTTCAAAGCCATAGTGATTTCTCAAAATTGTATTTAATGGCGG
TAATTCCCTTGTTTTCAGCATCATCTTGAAGGATTGAGGCATGAAGACGC
CATCGCGATTTTCCACGCTCTCAGCTCTTAACTCAATAAAACAAAATGAG
AAATCTCTGTACAGATAGTATGCTTACTTCTAACTAATTATATGGCTATT
ATAAATAACGTACATATACAACAACATATACATATACAAGAGGAAAAAGT
ACATATGAGAAATAGACAAAATGTATGCATCCTAAGACATTTGTTACTTT
ATTGTTTTTAGAAAGCGCGTACGTATGTATAAATTTGCAATTTTTATTCC
TACTGCCCCCGAAAAGAAAATATACAAAACAAGAAATGTAAAACATTTAC
AAAATGTTATTGCTTTAAAAAAATAACAATTACAAAATGTGCAAAGTGTT
GGAATTTCCCATAGGCCTAAGTCAAGCCATTCAATAAACAATAAAGCCGA
ATGACAAATTTTGCTAACAGAAACAGCATCGAAAATATATAAGTGGTCAG
AAAATAAATCAAAACTGGTTTTTCTTCATTATGGGATTTACTGGTATATA
ATAATAGGATATCTCCTTGGAACAGATCTTAANNNNNNNNNNNNNNNNNN
NNNNNNNNNNNNNNNNNNNNNNNNNNNNNNNNNNNNNNNNNNNNNNNNNN
NNNNNNNNNNNNNNNNNNNNNNNNNNNNNNNNNNNNNNNNNNNNNNNNNN
NNNNNNNNNNNNNNNNNNNNNNNNNNNNNNNNNNNNNNNNGACTGAATTC
CTAATCCTGTCTTTCCATCTCTTAAAGATCACGGTGTTCATAGGTATAGA
GAGGAGGACGGACGGATGGACTTGGCCAGATTGACTAGTGATATCCATAA
AATGATTAATTTATGAAAATAAAGTGGCGAAGAAATTCAAATAAATTCAA
ACGAATCCCGAACCAATTCAGTTATTGGCATATCATATAAGCCAAAACTT
TATTACCATTTTCATATATCTTACAGTATTAACCTTTATATTTTACATAT
ATCTAACAGTATTAACCTTTATATTTTACATATATCTTACATGGGAGGAA
TAATTACATAATATGTAATACCGTAAGAATTGTCTTACCTGTAAAGTATG
CAACATGTTAAGAGGATGTAAAAAGCGTGCCAGTAGCACATGTAGAATTT
AAGGGTTCGGCTGCCAGGCACTAGGTGTCGCACAAATTCGTGCGTTAAAA
TCGTCTGAAATTTGGATAAAGGGAATTTCAAAAAGGAGTTAAAATCGTGT
TTAATAATTTTGTTTCTTTTTTTAAAATTTTGTTTACGAAATAAATATTT
TTAAGTGACATTGTCTCGTTTGCTTATTAGATTACTTTTTTATTTGTTTA
TGAAAGCTACACAAGTGCAAAATGCTGATTCTGCCTTTCCAAAACTNNNN
NNNNNNNNNNNNNNNNNNNNNNNNNNNNNNNNNNNNNNNNNNNNNNNGTT
TGTAACATTTATGATATGCTACCATAAAATATACATATTGATATGAGATT
TTTTTGGTATAGTAACTTGAAACTTATAAGTGTCGTATTCTAGGAATGAA
CAAAGAACTTTTAACTATAATTATGTATTTCTCCACGATACATAAAAATT
ACTTAGTACATGGGATCCACTAACTCACTGGTCCTGTTTCCAAGCCCTAA
GAACAACCTGGCGAGTAAAGCAGCGCTCTAAAGGCCCAATTCCAATTTCA
AGCCCTTCTGCCCCAAAAATCGGCCATCAACAGCAGTCGAGTGGGGTCAG
TTGTTCATCTTGAAAAGATCAAAGATACACTTTGGCGCTTAAGTGTTTTC
CCGCCACTCCGTAGCCTCATCGCCACCTATCAAGTGAAGGAGTTCGAGAT
ATTTGTTTCGCTTTTCGAATTGAGTTGTTATATTTTCTGTGGCTCCGTGC
ACTCGAGTTCGTTAGGCACCTTAGTGGAGCAAACAAAAGCAATTAGACGG
CGTCATCTGACAGCCTCAATGGAATAGTTTTCGGGGCGAATACCGGAGGA
ATGCCGCAGCATTTATCGATCGATCGCCCTCTGATGGGATGTCCAACTGC
CAATGAGACCGGGTTGAATAAAAAATAAGTAAAATAAAGTGGGACGAGGG
GGGGCCACTGTATCCAGGGCGCAGAACAAAAGAGCTCCAGTGCGGAGGAG
TGAGGTGTTAAAAATTCTACCCTTTATGCTCCTATTATGATTTGACTCGC
TGCTTGTGGACTTTGATGGACATTTACGATATGAGAAATATCTGTTGGTG
CACTTAGAAAAATGTATTCATTTGGCTAGTCTTAGGTTGAAAACTTTAGT
TCAATTATAATATTTAATAATTTCTGAAACTAACATAAAATGAAATAAAC
AAGAATAAATCAAGAAAGTAGGTTCTGTACCTTCAATTTTGTAAAGGAAT
TTGAATAATAAAATAAATAAAAAATAAAATGTATAAAATCCCAGACTTAG
CCACAGATTTTTCGAGTACATATGTGCGTGGAGTTTTATAAATCTTTTCA
GCTTTTGTCTCACTTGTTTGACAACCGATGCGTACAAATCAAAGCAGGAA
TCCAGAGTCAGAGTCAGAGGCCCAAAGCCCCGGCTCGTCTGTTGTTTGAT
TAATAGCCGCACAATTGATATGTTAAGTGGTAAATTACGCCATTGGCACG
CAAATGTATCTTCAAGATACATGCGTTTGAATGTAGACAAAATAGAAAAA
ATCAAAAAACGGGCAAATTGTTGTTTGTTTAAGGCGCCGCTTTGAATGGA
GATACAAATCTCGGAACTGCGCTATCGAGACTCTGGAAAGGCGGAGTCTA
AAGTGCGTAAAGTGATTTAATTTTGAATGAACGGCGGAGAAAGTTCATCA
AAGACACACACTCAATTGTTGGCCGGCATACAATTATTCAATTATTTGGT
TGACTTTTCCCTTGTTTTTTGCAGGGGGAAGAAAAGCTTGGCATTTTACA
AGGTTCGTTGGCTTAAATTAAAACCCATTAGTCTACTTTTAACACGATTT
CAGGGAGCCTATGTTTGTTGTTTTTATGGTAACGTTTATATGCTTAAATA
AATGGAAATACAAAACCGAATCGAGGCGAACAAAAAATCCATTAAAGCCT
TTTTGTATATTAGAAAAGCGAAACAATGGGGAGGGAGTTCGATTGATGTC
ATTAAATTTTTGCCACGCCATAAAATTCATTGATTTTTTTTGTTTTATTG
AAAATCTGCCATGTAGAAGTGTTATAAAAATCATTTAAAAGCCGAGATGG
CCGCTGATTTGATGATTTTTTTGTGGTTTCTGTTTTGTTTTTACTGCACG
AAGCCATTGCTTATGCTCAACTAAAATGATTTAATTTCGAAACGTGCCTT
GCAAACTTTATGGTCAATTTTCGCTTTAAATATAGATTGAATGCCTCGCC
AAATTATTTAAATATGGCTCTGGCTTATTTATTTATTCTGTTCTTTTGTT
TTTCCTTTGTTTCGAATATCATGTGACGAAGGTGCTTTATGGGAATGCAA
AAGTGAAGGAGGGAGCAGCTTTTTGATGATCGGCAACGGTCTGAATTATT
GTAAATTTTATGGATTTGATTTACGATGTTTTAATAGAACAGTGATTTAC
GAGGGAGGGTTTTGATGTTTTGATTAAATTTATTTGATTTAATGCGATCG
TCCTCCTTACCGAGAAATATTTTTGACTAATCATTTCATATTTTTTTTAA
TAATTTTATGATTACTATTGCCTTTTACATATGTACGTGAAGAGAATGTA
TTTTGATTGAAGTGAATTGTTCAAATTTTTAGTCTCATTACTTTTCCGTA
TATACTGCTACCAATCCGAATTTTTAGTCTTTTCCCCTAGTGAAATGATA
TAAAGGATCATTATTATTGGCTACTGCTCCTGAGAATATCAATCTTCGTT
TGCTAATTCGAGCCATTCTTTCGTCTTTCGATTGTTTTGCACATCAAAGC
TGATGGAGTTGACTTCATTTCCATATCTATTGAGGCATTGATCTCTCGCG
CGGGTTGTGAGTCTCATAAATAAACTGTGGCAAATTCTCTAAGCCAACTC
GATGAAGGCCCATAAATTATAAAGGCGCAGAGCCACAACAACTAAGTTGG
CCAATGTGGTTTTTGTGTCATTTTCCTGGCGCGCTTAATAAACTACACAC
ACTTTATGCGATCTGTGGTTCCTCTTGTAGTGGCCTGCCGATTGCTGTTA
TATGATTTCATATATCATCGCAGCCACGGAGGACCCTCCTGCTCTTCCTC
CCCCTCACCCTTTTACTCATTTTGTACTTTTTTGCAGAGTTTACTGTGTT
CAGAATGCGCAGGCGTGCGGCATTTAGTTCAGCCTGTCGACTCTCGATTG
TCCCTCCTTTGGCCCCGATGGCGCAGATTCCTCTTTGGCCTGTTGTGTAT
ATATGTATACTTTTTGTTTGATAACATTTTATTGTGCGCATTATAAATTA
TTGGCGTTTGCGGGATTCGAGTTGGCATCAGAACCGGGGCAAAAAGTATC
CTTTTACGTTGTTCGAATTTAGCATGCAACATGTGTCCAAATTTGTGCAG
CGTACAAATAAAAACGGTGGAGAAATGTCTATGTTTAGCTAGTGATGATA
CCCTGACTATGTATACCTGTTACGCAAATTAATATTTTCTAAAACGAAGA
TAAATAGAATAATTAATCGTTTTGGCGACAAGGCATATACTGAATTAAAT
AAGATAATTAATATACTTATAATAAATTAACTTTCCAGGGTATCCGACTG
TTTAAGTAGTACCTTCCTGAGATGCGAGTTGATTTTATAAGTTTTCTTAG
TTTTTGCTGCTGCCTGTTGAGTTTGCGCTTGTTCTGGCCTTTTAGGGTGC
TTTGGCCCTAAAACAGACAATTGAGTGTAGTGTGAAAGTTGCTTTAAATA
CTCTCGGTATCGGTATCGAGGCGTTCCGATGCCCGAAGGCGATGGTGCCG
ACGACTTGTGATGGAATGGGAGGACCTCGAGATGGGGCTGCTGCCACCAA
ATCAAACCATTTATGTCTGGCTCATGCGACACATTTATCATCGTCAAGTA
ACGAAACCCACCTGCACCTGTCTGCTGCTAAGAGAACGAGATGGGGTTCC
ATTGGGTGGGGAATCTTTGGGAGGGAGAGATCTTTAATTACATATTGTAC
GAGGCACACCCGCTGTGCTGAATGGGGTTCCTCTTCTCAAAGTCATCTAA
CTGGAGCCCAGTAATAATGAGCTGCAGCGATCCTACACTGCCAGCAACTA
AATAACTCTCATATTGAGAACAATGAGAAATCTGTCCGGAATCTGTGGCA
TCCCATTATGGCCCCGATATGTAGTGTACATATAGGGCTGGCAGAGGAGC
GATGCGCATCGATCAATCGAAATGATATAATTATGGGCAAGACTGAAGAG
CGGCTGTGTGTAAATTGATATCAACAAATTACGCGAAAATATTTCAAAAA
TATTAACGAATGTGAATGATATAATGATGACACGATGGATGTCAGAGGCA
CTACAAAAAATGATTTATATTAGTTCAAAATATATAAATTACCTAAATAA
GTTTAGGAAACCTGCACCTGTATCTCAAAGAACTTTTAATTGCAGAATAT
TATTCAAACTTATATTTTTTATTTTTATAATTAAATTCTATACATCTCTG
TACATTATTCTGAAATTAATAACATTAAATTATAACCATAAAATATAGTA
ATGGTATTTTAAAAATTGCTTGAACTATTTCTTTCAGTGCACCTGCTCCA
CCCTAATTATGCCCAATTTAAAAAGGGTTAATTAAGGCACAAAACGCATT
TCGTGTCCTGCGTCCGCCAATGAAGAGCGTTATTAATATGCGACATTTTT
GATATCTTTTTGCGGCTGCCCGGGAAGAGGAAGATCGGTGCTATGGGATA
TATATACACACACTTGGCGATCAGAGCGACCAATAATTACATACAGCATT
TGTCATAACACCAGATATGGACATCCGATGCTGTTGCGCCGGGCGCGAAA
CCTTCGAGCCCCGCCAAAAGGCAAAGGCCAGCAGACAAAGGATGCTTTTG
AACCTGGCCAAGATCCGAACTATGCGACAAATGTAAGAGGGGAAAAAATA
CGAAATGAAATTGGAAAAAATGATATTAAGAGGCAGCAGGGAAAATTGTA
AATATCATCATCGGTTGCAGCCAGCGATCGCTGGGCATTTTATAAATAAA
ACAAAATCATAAATGCTGCACTCAGCGGTCGTGGAATGGATGGATCTGAT
CCCGGGTGCTATATAATAATTACAGTCCGCATTCGCATTCGAATCCCCTT
TCATTGGACATTGGCCATTGGCCAGACGCTTCGCGTTGGAATTCGGAGCA
TTGTGTCATATTTAATACAGAAATTTTAATTAAACATAATTTGTAAGGAG
TGCACGTTGATGCATTCTGCCCGGACCCACTGGCCAACGAGATTGCTCGC
AACGATAGCCCCTCTTAGCGATCGGAATAGAGTAATTCATGGCATTTTAT
GGTTAGGCCACAGCTTGTCTATCATCCGTTGGAATTTCCCTTTGATCTTA
TCGGAACGTGTGAGCAGTGGGTTCTGTGGGTCCAGATGGGTGACAAATGG
GAGGGTTGATTGCTCTATTTCGAATTACTATTATTTGTCATATAATCTTA
ACATATATTTATTTTATGAATTTATTGCTTCAGTTACCAAATCCCCTAGT
TGTGTTATAGTTTCAGCTACCTTCAAAAAATACCTTTAATAAGAAAATAT
ATTATATTTCCTTTAAGTCATATTTAAATTGGAATCAGCTTGAGATAGAG
GAGTTCCTATGACTTTAATTTCACAACATACTTGAACTTTGGTCCATTAT
TGGGCTCACCTTCCGTTGGGCTACCACAGCCATGAAGATGTTAAACAATG
CCGTTGCAACCCAAATTCAATTCAAAACCAATGCTCGGTGATTATTCAAA
TGATTTAACTAGTTCACCGCATTTGACCCTCAGTGGGCAGCTCTCAAGTT
CGATGGGGCCCAACCCCGAAAATCCGAACTCTAGCTTCCTAAGGTTGCAG
AGCCTCCAAAAATGCTCCCCAAAATCGGAGGAGTCGAGCTGATGGCCCCG
GGCTATTTGACTGACTGACTTCGACTGCATTACATTTGTAAGACAACAAT
GGGCATTTTTATACGTTTTTTCGGCGGTGCATTCGGCGGCGTTGGGCGTT
TTTATTTTTACAGATATTGTTTACAATTTCACAAGTCCAGTCCACAATAG
CTGTGCCCTCTCATTGTTGGAGCTGTGGCAAAAATNNNNNNNNNNNNNNN
NNNNNNNNNNNNNNNNNNNNNNNNNCTCCAATCATCATTTTGTAGATATT
CGCTTGGTGATATATTTTGGGTGAGCGCTTCCGGCAAATCGGAGCCAGTG
AAAGGTCAAGATGTGGCCAAGAAAAGCAGCCGGAGCAAGCGGAAAACTGC
TGCCCAGGGAGCAGTGTGCTATTGGAGTGGGATTGCGGACGAAGGTACAG
TCCTTACACTTCAAGATGCATTTTTCTGGTAGGAATTTTTGGAATAAAAT
ATGTTGCTGCATTTCCCAATAGAGACCTTAGGGAAAAAACCAAACAAAGT
AAATATTCTACATCAATTATCTATCTAAATTGGATTTTAGTTATTGCTTG
TATTGCTGAAATTCAAATATACTTCAATAATGGAATGTTTTTAGTCACTT
TTAATTTGAACGTTGGCTGCAAATCCTCTATATTAATGGGTATGTGCTTG
TGTGGGGGTTTATGCTTTTCTAATTAATATTTTTGCCATCTAGGTAACTA
ACTTAGATATTAGGAGCGTTGTAAGTAGTCTCCACTGTACTTCGAGTGGC
TTCGAAATAAACAAATCAAAGTGAGCCAATGCTCGCCAATGGAAGTGCCT
TCTTCTTCCTCCCGTTCGATTTGCGGTATGTGCTCAATTTTCCATAACAT
ATTTGATCGCAGCGATCTTTGCAATCGCCTCTGACTTTCCACTTTTCCCT
TTGTTCGCTGCTTTGTTCGTGTGTGAGAAAAACTTATCGAATCGTGGCTA
TCNNNNNNNNNNNNNNNNNNNNNNNNNNNNNNNNNNNNNNNNNNNNNNNN
NNNNNNNNNNNNNNNNNNNNAAATTAAAGCCAGGTGACCACGAGGCCAAC
GAGCTGACAAACCTTTCGGTTCGGAATGCCTTCACACACGAAGATGATCT
CGCGGCAGGCGGATATTTTAGTATATAGTACTTGACAGCCTCCAGATAAA
CCACATTCGGGATCATTAATTGCCGATCTTTTCGCTCCAAAAACTGCCCG
AAAGTAGGATTCGAACTGGGCTCGCGATGGGGACTTGGGGTTTGGGGCAT
GGGAAAGCGCCTGGGCGAAGATCATTCAACTCCCACAGACACCCACACCC
ACACGGCGTGGCACAAATGGCAAAATCCAGCAGACATCAAACAATGATCA
CGAGTGGTGCTCTGCNNNNNNNNNNNNNNNNNNNNNNNNNNNNNNNNNNN
NNNNNNNNNNNNNNNNNNNNNNNNNNNNNNNNNNNNNNNNNNNNNNNNNN
NNNNNNNNNNNNNNNNNNNNNNNNNNNNNNNNNNNNNNNNNNNNNGGCCA
GATCGATGCTGGCCGGCTGCTTGATGATAGCCTGTGACTGCGACTCGCCT
TGGCCTGGCTTTGAATTATTACACTACAAAGAAGTGTACTAAAATCAAAG
AAATATTTTAAGACTCTTACAATTTAAACAAAAATGTGGACCGCTTAGAA
AATATGATTTGGCTCTAAAGAGTACTAGCAATACATTGTTAGATTTGGTT
GATTAAATGTGGTGTTAAATGTGAAAAACCAAATTATTTATAAATTATTG
TTAATTCGAAAACTTTAATCTAATCCTTTATCTAAGACTCTGAAAGGAAA
AATAGGACTTCCGTTTGACGGGAATACATTTCTTTTAGTGTGGCTGCCCA
ATTTTACCTAAGGCCCTTCCATTGAACTTGTTCCACATTTTGATTGTAAT
GCTGACGGAGAAAGAGAGGCAGTGCCAGTCAAACAAATATGATTTTCAAT
TTGCCGCGATCGCTTTCACAAGATTTGCATTCCACTTTGCATCTGGAACT
GGGCAACTCCCTCGCATCGTTCGAAGGCCATTAAACACTTGAACAAACTC
AAAGTCAAAGTTCAACTGGGTTCTACTTCTTAGCTTTTCGCTGGCTCTTT
CCCCTTTTTGGCTCATTAAAACGTCACTCCACCAGTGGGGCCATCGCATG
CCCACTTCGTACCTGCATTTGCTCGAGCGGAAATCTGCATTTGCCACAAA
TCAAAATATTTATAGCCAGCGCGGCTAATGAGTGGCGGTCCGAAATGCTC
GATATACCACCCAAGTCGGTTATAGATGCACCGCATAAATAGCCACAAAG
TGTGTCGTAAAAGTTCAACGCGGTCATCAAAATGTTCCTCTTTAGTGGCA
GCTCCTCGGGAGGATCGGGTGGATCGGGGGCATCGGCCACTTGGGACCTG
GGCCACCTGCCTGGAGCAGCCCAGTTTATCAGGCACAGTCCCGTGTACAA
AATGCTATGCAAATTTGGTTTTTATTTGCCCGCTGCTGCCAGAACAAGTG
CAAAAGCCCGCCGCGTTCCCATTCCCAGGTGGCGAAACACTGAGAAATAT
TTCGCGATATTGTAGTAAACAGAAGTAATGTGAAGTTGGTGATGTCTGTA
AATACATTATGAACAAATAAAGCTAATACATATTGCAGTCAATACATATG
AATATCNNNNNNNNNNNNNNNNNNNNNNNNNNNNNNNNNNNNNNNNNNNN
NNNNACCTCCTAATAACAAAGATCAATTTGCAGCCGAAAATGCATAACAT
TGACACCAGAAGTCTGTTTTGATTTCCTTTAAAAGTGGAACTGAACTAAT
TTGCATTTCCGTGCAGACTCCATCTACGATGGCCAGTATATGTCCATGGT
GCACCATTTACAGAAAGTCAACTCTGGATTTTATGTGTGTTTGGCATTTG
CGAAATGCGTTCGCATGCACATTTGAATCAATCGCTGAGTCAGATTGGTT
TCCTCCTTTTTCTCAGGTTTTACGACGACCAGAGAGATTGGGATACCGGT
TGGCGGACCGCCGAACTGCGATGCTTTTGAACTGCACTGATATCGTTTCG
TTTTGACATTTAGCATCGCTAATTCATGCGAAATCACCAGAAGATTATGT
TCATAAGCACACATTACGATTACACGTTTATTATAATTTAGGAGTTTACT
CTTCGATCGCAGCGAATGCGACCAGTTGGGGTCTTGGGAAAGTCGGTGAC
AAAAGCATTTTGCAGTNNNNNNNNNNNNNNNNNNNNNNNNNNNNNNNNNN
NNNNNNNNACCACTTAGTGCTGAATAACTTAGATATGAGTGTTTAGTTTT
TGCAATTCCTTTTTACGACTAAGTGACCTGGAAAGGTACTGAGAGGAAAG
AGATCGCCAAATGGTCGAGATACGCAAACGGAGCTGCAGAGATAAGGGAC
TTAGAGTGGGTCTAGCGAAAGTGAGATGTGGTCAGAGTAAGGCCAACTTT
CCCTTGACATTTTTCAGCTTCATATTTTTAAGCCTAATATGAAAATGATA
ATTTATAATAGTTGTAATTTAAGCCTCATTACTGGTGGAAAATATATGGT
AGAAATTTTATCTCTGATGGTCGAGAGACTTAACTATTGATATTAACATT
CCTGATATTTAAAGTAAGTTTTTGTGTTTGTACATAAAAGTAAAACTAAG
GTATCATTACTAATGAATGGATCCTGGTTCGTTCTTTTCTCATATTTTAA
GGGCTTCTTGGAACTACCACAACCGTTTTCATTCTATCCCTACTTAGCCA
AGATCTATGCGGCCTGCGAAACCACATTGGTGGGTGGATAACGATGCTGA
ACCGCAAAGAAACCACATTTCAAGCGTTTGAAGCTCGATGCGCTCGTTTG
TGACATGTGCGCGGTTCCAGCAATCAAGGAGGGGAAAATCTCTGCTGGGG
TGGTGCAGAATCAGAAAAAGAACCACCTAATGGGGCTTCACTGTGGGCCG
AAAGACGGCCGATGCGGTACTGTCTTCGCACTAATTGAGCATTTAAATGC
AGCGTAATTACTTCTCTAACACCTTCATCAGAGGCAACCGTCAACGGCTC
TCCTTTGATGCGGATGCGCACTGCAAATTAGCATATAAATTGTCCCGTGT
GAACATAAAATCAAATGACATGTGAGTTTGTCAAAAAAGCCGGCTCAAAG
TGCCGCTGCAAAGCCGAGTCGTCTTGGCCACAAAAGCTGGCGGAAGGACA
TGATAAGGTGGAAAAATGCAGTCATTAGCATAGCGAACGTGCAGCTAATT
GGAAATGGAACAGATCAGCATGAATGAAGTGGCACTGGGCATGGGAGTCT
AGTACTCACTCGACAAACTTGGGAAATCGAAGGGTAATCCCATGTAGACC
CCTAAATTCTGGCCACCGGCGCCAGCCAGACGTCTTTATGGCCGATCACG
GGTCGATGTGGTGCATTTTAAATCGGCCAAAGGGCACACAACTAATTAAT
AGTATAACAGTTAGGCGAAACTTGACTGAGTGCAGACACATAGAGAAAAA
AGGGCCAGTATTAATGGTTGGTATCCAAACTTAGGGAGCAATAGAATAAG
TTATCTTGAAATCGCATTTACTAAACTACATTTGCAATGATATTTTTTAC
ATTAGCCCAGAACTTTTAGTACACACCACATAGTGATAGCTATGCATTCC
ATTCATTCATTCTTGAAATGTACATTTTTCTCAGTGCACAACGCAATTTC
ATTCAACAGTTTTTAGCCAGGTCTATGAAGTGTGGGCGAGTTTTTTGACC
CGCTGGCGGGCAGGAAATGCAGCGCGTTCTGAATGCCAAGGCGTATTCCA
AGTGATCGTTCGATGGTCAATGGTCGACGTTGGTTGGCAACCCTTTCCCC
AATCAACCCCAACCCCTCCCCCTTCCCGCCGTTGGGTGAATATCGTTGCA
TAAATGCGCTTTGCATAACTGAGTACTTTTTTTGTACTCAACCTTAAAGC
AAACGATGACGTTGACGACTGGCGCTGCCGCCGCTTTTGGGGCGTTTGCT
GCACTTGTCGGTATGGAACGGCAGATGACTCCCTACACTGGAAAAATATG
TGTATACAAATAACACGGACTCTCGAAAATGTTAAGTTGGGTATCCTAGA
CATTTAAGGAAGTAGGCAAAATCTGTTTATTAATAATAAAACAATTTTAA
AATGGGAACGTCATTATTTTGACGTATTATTGTTTTTCAAATATATTGAT
TGGACAAAATGCCACACTTTTATTAAGCTCAAGATATTTTCAGTAAATCA
TGGCTCACTAGGAAAACCCTTTATTTTCCCTCAGTGATTGAAGTTAAGCA
TTAAAAAGTTAGAGGGGGTGGAACCGGGGTATCCGGTCAGATTTTTTATG
TGCGATCATTAAAATCGATAGGAGAAATCATATTTATACTCAATGAAATA
TGTTTCCAGGAAACTAATGTGTGTGGGCCACGGACTGGTTGCAATTGTCT
GGGAATCAAAGTTGGGCTTGATGATCGCACTGATCGTGCCAGAAATAGAA
ATAGAAATGCCGTAAAAATGCTTGTAATCTAAAGAAACTTCTATATTTCT
ATTGGAAAGCTTTATTGCTACCACATTTTGTTTTTCATTTCTATCACCTT
TGTTCCATAGATTTTAATTTTATAATCTATATCTATGTATTAAGACATAA
TAAGTATGAGTATTCATCGGATAGTTAAACAAATGTAATTACTGTTTTTG
AAAGTTATGTAATCGCGTTTGGTACTACAATTCTGTTCGCAGAAAGATCA
TGATTATATTTGCTCGCAGCTTGCGTTCTTTCGCCGCGATAATTATGATC
TTATAGACCAACATGGGTATAACCAAAGTCATATTGACTAATCTGGCTTC
GTAGTAAGGGCGATTTCGTAGGACGGATCGCTCGAGATCACGATGCTCAG
TGAAACGAGGAATTCCCGGCAGGCTGTCCATTGACTGCGTTTTTTCCCAG
TTAGCTTAACTTGCTTGCGGCTTAGATAGATTATCGAGCATTAGACCAGG
ATTACGGGTCGGTGTTGTGCCAGACAGTCAGCCGCAGAAGTCCTGCGAGG
TCGCTTTCTCATCGACTTGTGCAATCTGTGAAAATTCCAAAGCCAGGATC
CGATCAAACAAGTCCCGAGTCGCCGGTCAGGCGGATTTAATTGAGATCAG
CCAGCCAGCCAGCCAGCGACGGAAACTGTGTGAAAAACCGCGAAGCGCTT
TGGAAAATTTGCCGCATTTCCCGCCTGGCTGGAAATTTGATTGCCAAACC
GCAGCTTCGACTTCCGCTCGTTGGTTTTGCCCAGTCCCGGAGCAGAGTTT
AATCTCAAACATGTGGGTACTTCGGTTTACATTAACATATCGTTAGTGAT
CTTAGATCTCCGGACTGTGATCCGTGGGAAGTTTGGCGTTGGTCCAAGCC
AGACTCGCACTGAAACTAAAACTGAGGGAAACTCCAACGGAAAACTCGCA
GATTTGGCGAAAGGCTTAGATCAGAACTATTCCCATTCCATCCGTGCACA
GTCGGATAAACCCTACTGTCATAATTGTAGCGTAATTATTATTTATGCTG
TCACACTCGATTATAAATCTCATATTTGCCAAAAGTCTTAGGAGCGATTT
CAACCCCTTTGCGCCAGCATTGTTCGCGTTTTGTGCTGCCATCAATAACT
ATATTTTGGGAATTTGCATAATTTCATAATTCCAATACAATATCAATTGT
CCGATTCCGTGATAAGCTGAAGAATTCCCGCCGAGAGAATCAATAAACGC
TGGCCATATATCATATACAAAGCCCGCTAAACCATCGAAACGAGTTTTAG
GTGAGAGGAACATCGAAAGCGTAATGAAGACATTACTGAAACACAATTAA
ACACAAGACATTTGTCAGGCGAAACCGAACCAACCACATATCAAAGACAT
CGAGAACTTCCAGATGCCATGAGAAATTAGCCAAACAAGTTTTATTGACT
TTTCCTAGCCCCCAGCTGAATTTATAATTTTTCGAGAATGTGTGCAAAAT
GTAAATCTAATATATATTTTATTGTTCTAATCAACAAGTGGGGTTGCTTC
GACTACAAAATATATGATACCATGCAAAAACCTACAAAAAATTTATTTTG
TTTAAATAAATAAACATGATAAAATGCATTAAAAATATCGAAGTGTGTGT
TTACTTTGAAAGGGGTGTTCCTGATATTGCAATTTACTTTTGAAATTGCT
ACAACTGAAGTGAAATATTTATAAACTAAAAATTTCAGCTTCCAACTTTT
TTTTAAATAATATATAATCTCCAAATAACATTTTTAAAGTTATCAAATAT
GAAATAAGTCATATATGCCAGCTGAAAAACTCCCCACATCAGCATCACAC
TACAATCAAACGCCAGCACATTCCAAACCAGGCCGAATAATAATAGTGCT
TAAACTGAACAATCCTTAATTTACACCGATGTAAGATAGAAAATCCGTTG
TGAGAGATAAATATTTTTCGCCTCCAATTTTGTATAACAAAAAGTCGAGG
TTCTCCTGCCGTCGCCCGTCGCCGGTCATCAAAGCTATTTTTACTATAAA
ATGAAACCCGAACAGTCATCGGAGATAATGAACCCATCTCAGTCCAGGGC
TCGATTCCGTTGTTATCCAACGTGATGTGATTCATTGGATTATCTGAGGC
ATTATGCCTAAATCTGTGGCCTGTGAGCCATTAATTTACTAATTGAAATG
TAGCCCATCAAATATTTAGCAGAATCCAGCTTAGTCTTATCTTTGTGGAC
CGGGCCAGTCGGACGACCAGCCCGTTGTGTAGGATATCGAAAATGCAAAT
TCCTTGCACATAATTACAATAACAAAGATGGCAAAACAAAATGCTAAGTC
CGAGCTGTTAAATCAAAAATATGCAAATTACTTTTGTGAGCGAACACGAG
TCCGAATATTGAGTCCGAACAAGTTCGGACGAACTCTGGGGTCGATTTGA
TTGATATGTGCTGGTTATACAGTCATTTGGCCAAAATGATGCAATCAAAA
CTATGTAAATGCGAACGGGGGCCTCTTGGCTTCTCTGACATTTTGAGTAT
TTAATGCTAATATAGCAATATAGCCCGAAATCCGGAACAGTGCCGATCCG
AAGGGGTTATTTCCATACCTAGACACTATTTAGTAGCAGCCATTCCGACA
GTTTCTGCGTTTTTACGACATTGGGCAATTGAACCAAAGTTGAAAAGTCA
AAAAGTCATCGCAGATTTGTGCGTTACTTTTTATTGTGTTTTTTACCAAT
CGACCATTTTTTAGCCTCCTGGTAATAGGTAATCTTGAGGCTATTTCGCG
AGAAATTTTGTCATTTTTTACGCAACTCAGCCGCGACAATTGACTTTTTT
ATATGAGGTCCTGGTTCTGGTTCAGACCCGCTGTCTTTCAAGGTGAAGAC
ATATGCCGAAAGGCAGCCGTTTTATCCCTTTTCCGCTTAAAAAATTGCNN
NNNNNNNNNNNNNNNNNNNNNNNNNATTTGGGTGCTCTTGTTTGGCTCGG
GTTATAACCATCGGCTGCTCGACAATTTTTATGGTTACGACCGACCGGCC
TGACTTTATGACTCGCACGGCCCGAAACGTGCAAACGTGGCCCGAACGCA
GGCTGAGTTTTTTAGGCCAATTCTTGTGGTACCTAAGCCAGCGATTTCGT
TACCTAATCGCGGGATCAGCTTACCTAAGCTGCAGATTATCCTAGGATCA
TAATTATGACGGCGGACGCGACACTCGGCTCGGTTTTTTTTTATTATTTT
TGAAAGATGCGAACGCATTGCTGGCCGGCAAAAAACTTAAGCCGGGGATT
AAACCGGATTAAAGTCACATTGTCCTCATTTTTTCCTCTCCTTTCGGACT
AACTAATTACCCCGGGAAAATTACCCATTTGGCTTGCGCGGAAATTCGCG
AAAACGTCTCAACTGCATTTTTTGAAAGGAATTTTCGACAACGAGCCTTT
TTTATGGTGTGAGAAAATAGAAAAAACGGTGGGCAATAAAAATGAATCGA
TTAGAAAAAAGGTGGGTGGCTGAGAGAAAAAACGAGATGCCGGATTCGAA
GGATGGTTCTAGTTACTTTTTGACTTTTTTACAAGCCTTTTGTGCGTTTT
TTCCGTTTTTACGCGGAATTCCTCTCCCTGATGCAACAAATGAAAGTCAA
ATGCGAAGTCTTCTGGGAAGTCTGCTAACGAGTTTTTGTTAAGAGTACCT
TAAACTTAGCTTAGTACATCGGTTGAAGTATTATATTTTATAATACTAGC
CACACTTCGGAGTGGAAAAGTCAAGGCTCATGCCTTTTGCTCTGAACAAC
CCTTTTCGTACAATGCGCATCCATAAAAGGGTTAAGCACTCGGTTAGCGG
CATAAAAGGGTTAAACAGGTAGCTCCTTTTTTATTTTGGCTTCGAGCAAA
CAACAATAAATATTCATAAAAAGAGTTAAGTGCCGTCATAAGGCTCTTTG
TTAGGACAAAGGAGAAATTTTGTTGGAAGTTGACTTTTAAAAGGGTTAGA
ATTAAATTCGATTGGTATTTGTATTTTATTGAGATGAATGAAGGAAAGGG
AGAGACTGAGAAAGTATGGGTTGTGTAATATTAAATGAATTATTTTTTAA
ATAATTTTTTTTGCGAAATATTTTGTTACTAAAANNNNNNNNNNNNNNNN
NNNNNNNNNNNNNNNNNNNNNNNNNNNNNNNNNCCATACAACCTTAATAA
CATAAAAAAACTATTTTAGAATACGCTTGCAAGTCCACTACGATGCTATA
TGACTCATTCTGAATCTAGAAAAACCTCGTCTAAACAGTTCTCTTTTTTT
ATTACTTTTCGGACGCAATTGCAATTGCCCAACTATCATTTATTAGTTAT
GAATCAATGCTGATCTTTTATTGATTAACTTGTAATTTAAACGTTGTTAT
TTATTGCTCAGCTGTAGGATGCAAATTTAAATATTATAACTGAAAAATCG
GGAATCATTTTGTGAATCACCATCACACCAGTATAAGAATATTATTCCCG
CGGAAATATCAATATTGATAGGCGATTATATGCATTCGCAAAGACAATAA
TGGTATTCAAAAACCGGCGGACTTTGACAAGAAAATGCCAAGCGAATTGG
CCTCCAACCATTTCGATTTCGAGCGGCCAATACGGCTCCGCCCATGCCAA
AAAAATGAGCAGCTGTTAAAAATGAAGTCAACGGCTAAGTTGAGGTGGTG
TGTGTGGTGTTCGAGTGAGTGAGAAATCCAGCCGCCCTTAGCACGCGAGT
ATCTTTAATAAATAAACGAATAACGAATAATATCAGGGCCATGCAAATAG
CCCGATTACAGGGGACTCAAAATCGAGAGAAAGAGTGCGAGATCTGAAAT
GAGTGAGTGTTTTTCTATTCATTCACTAACAGAGCGCTAACATACTGCTA
ACATTTCGCTCAATTGGGGTTTGAGCTCAATGCGCATGTGTGCGTGCTCG
ATCGCTCTCTCACTCGATCCGAGTCTTAAAGGTGGTGGTTTTAGCCGTGA
TTTATCAGAGAGCTGGGGCTGAAAACTGGTAAGTCTGCTTTTGTGTGAGT
GCGAGTACATAAGCCAAAGAGTTCGGCCAGTAGGCGAAACACAGAAACGC
TTCTTGCCAGTCGAACCTCTCAGCCAGAAATCAGTCGTCAGCTAGTAGCC
GAAGTGTCAGTTACACACATCGAGGGTTCCCAACCGCGTTGCTTCGACGA
TCAAACCACACATCATATCGTATTGAAAATTATAATCAAAGTGCTGAAAA
CCTGAATCATACAGACTGATTGAAAAGTGCTTGCAAACCCCCGAAAAAAC
AACACACACAAACTGCCAAAGTGAGAAAACGTGCAGCAACGATCGCGAAT
CGCTGCAATTAAAAAGTCGTCATAAACCTAGTGCCCATCCAACAACAAAT
AAAAAAAAAACAAAAAGGTAAGTTCTGAGTGAGGGAGACAACATGAGATC
AAAGTCAATTCACGGTTTTTGTTTTTGGGTCGCGGCCGTCGGCAAATTTT
ACGATCCCTTGTGCACTACTTTTATTTTTTACTGTTTCTCGCGAAAAACT
AACGGCCACATTTCCACCTTCTCCCTATTTTTTGCGGCCCGAGGCCGCGG
GAAAAAAATCACAATTTTCATAAGCCGAATTTTCTATTTTCTATTTTTTG
TTTGACTCGGGAAAAATCGGCGTGAGTTTTTATGGCCGAACGTCAAGGTC
TGGACTGCTGGACTGCTGCTGCATTTTTTTAGGGAACACTGCTTTCGCAG
CACTCGTAATGACTTCGAATAAAAAAGAAAATCTACCTAAGTTTTATGAC
TGGACAGCGCGAAAAAAAATGAAAATGAACGCATAGGGTTGCATAATCCG
GCAGCTTAAGTTTTTTGGCCTGTTGTGATCATAAAAAACGCCCATCCTGT
CTAGTTTTCCTCAGTTTCCTATATATATCCTGGGCCGCCTACAGCTCAGC
ATCAGTTGCTCAGCAGCATTCCAAGCGAACAGATCATACAGCAGATCCTC
ACAGCGATCGTGAGAAAATCAGACAAAATTCCTACAAATATCATTCCAAA
ATGGTGTTCAACTTGGTTAGTGTCCAAAACCATTCGCCTCATTGTGGATT
ACACATTTAACTCTCGACCAGTGGATTAAACCCTTACTAACGCGGGATTT
CCTTACTCTCTTCCAGATGAACCAGACATGCAAAGTGTGCGGTGAGCCGG
CGGCGGGCTTCCATTTTGGCGCCTTCACCTGCGAGGGCTGCAAGGTAAGT
TGTGTCTCCTAAAAATCCATTGACAAATGAATCAGCAGAAGGTATTTCGA
AGGCCCCAAGGGGTTATGGAATTACTTCTTGTAAATACATATTCAACGAA
CAGGCAATCGGCGATCGAAATCGCTGTGTATAATTTTTGCCCTAAGTTTC
TTGAATGAATTTGTGCACTTCCTTTAATCAGTTGCCTACCAGTTAACTAA
CCCACATTCTTGCCTTCTCCATTGCAGTCCTTCTTCGGCCGATCGTATAA
CAACATCAGCACCATCAGCGAGTGCAAGAACGAGGGCAAGTGCATCATCG
ACAAGAAGAACCGCACCACCTGCAAGGCGTGCCGCTTGAGGAAGTGCTAC
AACGTGGGCATGTCGAAGGGAGGATCCCGCTACGGACGTCGCTCCAACTG
GTTCAAGATCCACTGCCTGCTGCAGGAGCACGAACAGGCCGCCGCAGCGG
CGGGCAAGGCGCCTCCAACAGCGGGTGGCGTATCGGTGGGTGGTGCCCCG
TCGGCCTCCTCCCCGGTGGGCTCGCCACACACACCCGGGTTCGGAGACAT
GGCCGCCCATCTNNNNNNNNNNNNNNNNNNNNNNNNNNNNNNNGTGCCGC
GTCATCCACATATGCCTCTGCTGGGCTATCCCAGCTATCTGCCCGATCCA
TCCGCCGCCCTGCCCTTCTTCAGCATGATGGGTGGTGTGCCGCACCAGTC
GCCCTTCCAGCTGCCCCCGCACCTCCTCTTCCCCGGCTACCACGCCAGTG
CTGCCGCTGCAGCGGCTTCAGCTGCGGATGCCGCTTACCGCCAGGAGATG
TACAAGCACCGCCAGAGCGTGGATTCCGTTGAGTCGCAGAACCGCTTCAG
TCCCGCCAGCCAGCCACCAGTGGTGCAGCCCACCTCCTCGGCCCGCCAGT
CGCCCATCGATGTCTGCTTGGAGGAGGACGTTCAGTCCGTGCATAGCCAT
CAGTCATCCGGAAGCCTCCTGCATCCCATTGCCATCCGCGCCACGCCTAC
CACTCCGACTAGCAGCAGCCCCCTGAGTTTCGCGGCCAAGATGCAGAGCT
TGTCGCCCGTTTCGGTGTGCTCCATTGGAGGCGAAACCACCAGCGTTGCG
CCAGTGCATCCCCCCACTGCTTCCGCCCAAGAAGGCCCAATGGATCTGAG
CATGAAGACCTCAAGGAGTTCCGTGCACAGCTTCAACGACAGCGGCTCCG
AGGATCACGAAGTGGAGGCGGCTCCGCGCCGGAAGTTCTACCAACTGGAG
GCCGAGTGCCTGACCACCAGCAGCAACAGTTCCTCCCACTCCGGCGCCCA
CTCACCGAACACCACCACCACCCATGCGGAAGTCAAGCGGCAGAAGTTGG
GTGGTGCAGAGGCCACTCACTTCGGTGGCTTCGCGGTGGCCCACAATGCG
GCTAGTGCCATGAGGGGAATATTCGTGTGTGTCTAAGTACACGGCGAAAA
AAACCAGTGGGAGGAGTCGCCCCAAAAAGCCTCGTTGTTTATTTTTTGTT
ACTTGAGGAATATGTAAATTTATTCGTGTGCTCGCTCACACTTAGGGAAG
TGGAAAGAGATAGGGACAGACAGGTTTTGCTGGAAAGAGACAGCTTGACC
AGGTAGTTGCATTGNNNNNNNNNNNNNNNNNNNNNNNNNNNNNNNNNNNN
NNNNNNNNNNNNNNNNNNNCTATTGAGCTCAGATCCAAAAATTATTTTTA
TGAAAACGTTAAAATTGTAAATATATCTTTGAGCTTGTTTGCAATTGTAT
TTTAAAGTTAGCCGGCGGTAGAGCCGTAGAAGTAGTAATCATTCCCACCC
TCCAAATGCTATTGTACATACAAATTGTTAAGTCTAAGAATGATCTTTAT
TGTCTCTAAGTATTTTATTCTATTTTGTCCTAGTTATGGTATGTCTAAAT
ATTGGCATTTAGTTTTATACAATGAAAAATAAAAACTATTAAAAATTAAA
CTTTTGTGGTTCCTAATTCTTTTGGTACATTTTGGTATTTCAGGACTTCC
TAATTCAATTCACAGAATTATTCTCAGCAAATACATTTTCGAAGTATTTA
CTTCGAATTTACTGATAATTGAACTAAATTCTTTACAATTTGGACTTGAC
ACTCATTAATTCAAAGACACGGTTTACTTACGGTGTTATTTTCATTGCCT
TAATTTTAGCTGTGACTTCATTGCTAAATGTATTTAAATTACAAAACATG
CAGTTTTAATAACCCATTTAAAAAATACTCTAATACTCTTCGTACCTTAA
AGTCAACTAACTTCTCTGGGTTTTATACCCCACTTAGCCACATTATTATG
GACCATATGCCCGGTGAAAACTATCTTTCGGATGTATCTGCTAGCTGTCA
GCAATGTTTGTCGGCTACCGCACATTCCTATAGGATCAAAGCCAATAAAT
TATTTACGTATTCAGCTACCGCTCTTGTTTCAAAATCAGTTCTGTGCGGA
CATGCGAGCATACGAGTATATCTATCTGATCGGCGGTGTCTTTGGCTCGA
TATTCGATTAACCACGGGCCAAATGGGCGTGGCCTGTCAATGGCAACACC
AAACAAAGACGGAAAACAAATGCTTTCGCATAAATTCAATCAACATTCGG
TTGCAAGTCGATCGGCGATGGCCGATAATAAAACCGATATAGCAGCCGTT
AAGTGCTTTGCTCAGCCTGGCCATTGCAATCGCGATTGCTGTAAGGCAGT
TGAGTAGTTGAGTAGTAAATTAAAAATGCCACAAATGTTACGCACAGAAA
TTCGATGCTAGGCCCCCTACGCCCCATGTTTTATATGCTGCGGTCATGAG
CATTAGGCCTATGGTGTACCTCCTCCGATATGGGCCGACTCGATATCTCC
GGCAGTGGCGATTCTGCCTTCTGCCTGGCAATGCGACCACGTGCTGCTTC
AAATAATAAACTTTATATTAACACATACAAAAGTCATACGCCCCGTTGAT
GGCCAGAATTTTAATCACTTAATTAGGCGGCTGACTGGCCGATCGAACCG
CACTTTGTTTATGGCCCNNNNNNNNNNNNNNNNNNNNNNNNNNNNNNNNN
NNNTATCCACCCGATGATGAATGGGACAGTCGACCGCGGCACGAGAACTA
TGCAGGATCCCCGACTTTCTTGGATGCAAAATATCGTAGTGCTCGACATT
GGCTGCGTCAAAAGTAATGCCCATGAGGCGTCAGTGACAATAAACCATCC
GTGTGGGATTGGAACGCATTGGGCCGAATCGGAGAGATGGGCGAACAGCA
TATCATCAATATGCATGATGGGGCCTATATATGGGCTAAAAGGGGAGGAG
GGGCGGTTAGATGAGCAGCGCACGCCATTGTATCGCGGACGATCGCATTC
CGACGTGTGTTTTGTCGTCATTGTTTCTAAATTTATTTTTATAGTTTATT
AAAGAGTCATAGTAAAATGAGCCACACGAAATAAAATAAATACAATAAGC
CCAAGCCATGGGAGTCAATATACTCTTAATCGGGTTTCACATAACATTAA
AACAGCAAGTCCAAATTTATTAGTTGAGTATGAAAATAATATGCCCGCTC
ATGTTTGCGCACTAATATTAAACAAATTCTGTTTAAGGTACCGCACTTTA
TTTGATTCCTTTTGTTGAACAGAGCTAACTAATAAACAGTTCTAAATTAA
GATCATTTAAGATGATATTTATATTTAAGATATATTTATTTAACGAACTT
CTAGGCTAGATTTAACGTTTAGATATGACGTCACATCAAGTTCGCTTCCT
AAGTCTTTTGTTTAGCATTCGATAAAATTCATGAAAGAAGTTCAGCATTC
TTTATGACTGTTGATAAGCACACGCCCTTAATAATAACAAAGCTAACGGC
TAATTTGAGTATTTTTGAGCCCGATCCCAGGGTATATCGATATCATTCGT
CAAGTTCGTTGCCCAAGACTTTCGTTTTTTGGGTTCACCTGGCTGTCAAA
CTGAAAAAGTGGTTCATTTGCCTCGTCGCCCAAATCTCTCCAATCAAAAA
CCCATTTAGACAAGAAAGACGAGAAGAATGAGACAAGCGGAGGGAAATAA
AATCGATTCAGCATTAAAATGGCCTGAAAGTATAACATTTCAAAATTTTA
TTGACTGTCAAAATGCAGGCGCCAATCGAAAATGTCCGCAGACAAGCGGG
CTAGATCAAGTTACCTGGCGCCAAAGGGGACTTTCAAGATGCTTTATTGA
CCCCATGTTGTGTGTCCATGTGTGTGAGTGTGCTTGTCTGGTGATCTATG
ATAGATGCAATACTAATGGAGTTCGTGGCGATATGGGCAAAGACTCGGAC
TTGAAGTGAGACTCGGGCTGAGCACATCTTTAAAAATAGTTCAAGACAAG
CACCTGCAAATGCCTTTTTCTACGGGTATTCGCATTTAATTATTTATCAC
CGTTCGCAATGCTAATGCTCCGTCGGTTAAGGCTTTCAAATTAATGCATG
CAAGACATATATAATACGCGCGCAGTAAGAACATGTTTATTAAATTAAAT
AATTGCAGCCCGAGTAAAGTGGCATCGCGCTGAAAAAATAAATTCCCAAT
TTGCATTCGATCGCTGACAATGGAATTGAAGAAACAATATAGAAAAAAAT
CGCAAATATTATTGACACATTATATAGTGGAAACATGTCTTTAATGAGAA
ATTATGCAAAGATTTGCATAAAATTTTGTTAAAGGCAAGTCAGCAATCTG
AACAGAGTCAATGCCTCAACCGCTTTTGCGTCCGGTAGCGGCCTTAATTA
CCGCCGAGATTCTCTAGAGGGTAAGGGGCGTGTTCGTAGACTCGCAACTC
GCAACTCGCAACTCGCTGACAAATAGTCAAAACAAACTATGACATACCGC
ATCATATTTATATCTTCAGCTGCCAGTTGGACTGAAGAGCCGAGATCATT
AACTTTCAAGGAGTCGTGGATTGAGGAAGCAAAACTAAAACTTATATTAA
TAGTGGTTCTGGTACAAAAAGATTGTTCTAGTACTGCTAAACCGTATATT
GCAACATTTACTTCTCTAATTCTGTATATTAAGACAGTTGCAATTAATGA
ACTGCGATGCGTTGCACTTTCCACTTGACCTCAGCTGTGAACTCTTTCTC
CATCTTCCTTTCCTTAAACGTATTCCGACTGCATTTCAGTGCTATCCCAA
GATCCGATCGGATGACGGACAGTTCCATTGTTCTTCCACCCAGCAAGACA
TTAACCCACTTAATGTAGCCGGGGAGAACGCAGAGCCCGAGTTGGGCAAT
CACATGGCACACTGCCAATCGGAGGCTCATCTTTATTGATTTGGATTCCG
CCGCCACCACCTTTAACCCCCTTTTCAGCTGGACTTACGGACGCATCGAA
TGGAAAAACAAACTGCGAGCTTTGGGGGCGCTTGGCTCACACGAGATCGG
AGTTGGCCGAAAGGGATTCTTGGCCCGGAGTTGGCTTAAAACTGGCGCTG
GTAATTAGTGATCTGGTGCACTTGATATGCACCTTAATTTAAACATTTCG
TACACACCCAGCCGGGGCACGCATTCTGATTTTTCCTCCTCCTTTACTTT
GTATATATTTCTCGCATCCGACTGGAGGCCCTTCCTCTGATTCCTTGGGG
TCTCGTCTTGGTCCACGGACAAGTTTTGCGTGTAGCGCATGCCGTTCGCT
TGTTTCTGACCNNNNNNNNNNNNNNNNNNNNNNNNNNNNNNNNNNNNNNN
NNNGGAGCCTTTGGTTTTGGCTGTGCTTTTCCATTGCCATTCCCTTCGCG
CGCCGTGTTCTCGTTTAAACGTTTATTTAACTTAAACGAACTTTGCGTGT
CGATTAAAGTGCTGCGATTAAGGTACGGGCTGATCCGGTCTTCTGGTATC
TGTTTCAATCCTTTTTTTTTGTTTTTGGTGACCACTTGTCTTGGGGTATA
TTGCCTTGCCGTTCAACGATCAAGTTAGGTCATACAACTTGACTTTATTA
GTTTCATAGTGAGTGAAAAGATTTTATTGCGGCCTTCAATATATCATTAA
AACAAAGATGAGCCAAAATCGGTATAAATATGTCAGTTATGTACTTGAAT
TAGCTTAAACTTAGCTGAATCGTAATTTCAAAATAAGCCAATGAAATTGA
TTAAAATGAGTTCTGAGAATATATGAAGAAGTGTAGGGTAACTACGTCGA
CCATCAGTTGCTTTTTGAGCATTCCTTTGCAGGTCTTTCAAATGATTCCT
TTGCTTTTCGAGGCGCATGCGTGTCCAGTGAACTTACAGGTCAAGCATAC
GCATGCCAACGATAAAGTTGAGGTTGCATTGCCAGTGAAATGATCATGAT
GAGAGCGGGCAAGAGAAGNNNNNNNNNNNNNNNNNNNNNNNNNNNNNGTT
TGACCTAACCCAGACACGGTTACAGCTGCATAAATCCTTTCGTGGACTTT
CTCTCTGGGGCCTGCTTCTTTACGACAAATTTGCCCATTGTTCTGCTTTG
GCCGCCTGATGATGTCCTTTTGTCTTCGCCTTCGGTTTGTTTGGCCCCCG
ACAGCGTGCCTCTCTCCACCAGCAAGGTCCCATGTCNNNNNNNNNNNNNN
NNNNNNNNNNNNNNNNNNNNNNNNNACAATCCACAATATTAATTTGTGCA
GCCAGCACCTCGAACATTTACGAGGACAAAACGCCTAACGAACTCGAGCT
CAAATCAACTCAGAGGCCTGATCCTTATCGCGAGAAGAACACTTAAAAAA
ATTGCGTCAATGGCTTAAGGTTTTACATAAAAATATTATTAGTACAGTTA
GGAGTGGGCCTACAAATGTTCTATCAGAAGGCTTACGACAAATTGTTTGC
AATAACGTATGACAGTCACCCTAAAACCTACAGACGCTAATTCATAAACG
TATAATAATTAAATTTAATATGTAGTGGTTTGCCTACCCTTAACTATTGT
GATAAAAGTACATTATAAATGAAGAATATTCAGGATTTTTCGACAGAAAG
GCATGAGTACTTTTTTGAGTGTATATGACCTAGCCGGTTGCCTGATTATT
GGTTGTTGTTTTTTAGTGCCTCGTCTTATCTTGTTACCCTTATTTATTTT
TGAAAAACGAAATTAGATTTAAAGGTCTGCGTGAGGCTGGGCCACAAGTG
ATTTTGATAGCTCGTAAAGAAGTCAAAAAGTCAAAATTTTTAGTGGGAAA
ACCCACGATGCGATGCACGTTGTATCGTTGAGTATCGACCACCGCAGCAG
GAGCTCTAGCTGCAACCGATCGAGTGGAGACAGGGAATTTATGTTACAGC
TCGTTAAATTAGTCTAATGGGGCAAAGCCAGCTGTCCAGTGCTTGGTGGC
TCTGTTCTAGGCCAGGCCTAGCTGTGGAAAGGGTTGACATCATTAGGACG
GATCTCGATCTAGCTTTGGGCCACCAAAACAACCACAACACCAGTGCTTC
GATTGCAACGTGTGCGACCTTCTTGGGTGCCATTCCTCAGCGCATTTCCA
CCGATGCCTCCTTTTTGGAACTGCGAACTGCAGAATCGCTGCACTTCAAG
CCAGCAATCACCTGAGCTGACACTTAAGGCTTCTTCAGCAGCTAGCAACA
CTTATGCGAACGGTCGCCGGGTTATTGTGTGGTTAACTGATACGCTTAGT
GCACGTATTAACCCAGAACCACTCTGCACCCCGCACTCCGCACTCGATCG
CTCCGGCTTCTGCAGTTGCTGGAGCAGTGTCACTGTCAATGTCATTTTAC
CCCGGCAGAGNNNNNNNNNNNNNNNNNNNNNNNNNNNNNNNNNNNNNNNN
NNNNNNNNNNNNNNNNNNNNNNNNNNNNNNNNNNNNNNNNNNNNNNNNNN
NNNNNNNNNCAGGCAGGCCGTGCACTTGGCTCAAACTCAAGCTCAAGCTC
AAGTCTTTTGCCTGCTAAAAGATCGTGTGATCCATTACCAAACGTGCGCG
ATCGTTTGCGCCTGTGTTTAGTGATATTTATTTATTTTTTTCGGTGGGCC
ACATACTCTGCGAAATGAGGCAGGTCGATTATCGCAAAACGGTGGGAAAC
TATTTGGAAGTGCATCAACGGGATCGCCATTTGCATACACATACACATAA
AGTGGCACAGTCTTACTTCATTTTAAAATCACACATTTGATCTTGGGAAT
GCTTCTTTAATTTACAGGAATATATTCTTAGATCCTCATACAAAAGCCAA
AAATAAAAAATAAATGAAATTATTGGCAGGGTGATGCAACTTCCGATACA
ACCCTTTCCTGCAGAGCATTCATAGTTCGTGTCACCGCTTTCCTGCGCCC
TTTTCCTTGGTTTATTTTTCCGATTTCTTCACAACTCTTCTGCATTGCAC
CTTCTACTTTTTGCATTGACATTTGGTAAATATTGCCAAGGTCCGCACAC
CATTGAGCAGCAGTTGCCGTTGAAGACGTGACTCCATAACTGGTGGCTTT
AACTGCTCGGGTGTTGAGCCTGGTGGTGACTATGACTTGATTTGATTTTC
ATACGGACTATTTTTGCTTTTTCGTGGCTTTCGCAACCTTCTCCTCCAGG
GGCAGAGCCACTCAATCAAGCCGCCTTTTGGTTCCAGCTTGTTTGTCTAG
CGCACTTCTCCGCTCANNNNNNNNNNNNNNNNNNNNNNTCGAAGGATGAT
GCTATGGAGTGGGTTAAGATGGCACGGTTTGCTGTGAGACCTTTATGGTA
CCTGTTCCCGGGCCACAGCATCCATCTCGCGCTCCTCCACATTCTAATTA
ACTGCTCTAGCTGGGCAGCACAGAATGCAGAGCAGCGTTTTGTTTGCTGG
CTTTTAAGTTTTTAGACCGACCGTTTTTATGACACTCAAAGTGACCGACG
AGCGACGGGCGACGCACAATGCACTCCTTTCATGGCCTTGTTAGGCGGGA
TTCGTTCATCCCTTTGGGCCCTCTTTCCCCTTTCCCCTTTCCCCTGTCAA
GAGTACTGACCACCGCCTGTTTGCCCGTGATCGGTCCGCGAGTTCGGCTT
ATTAGAACGGCCCTTTGGGGAAGGAGGTGGTTTCAGCTGGGTGTTGCATT
GTTTGCCGACCATTTGAATAGGACCCTATGCTAGTGACGAGTTCACACCA
CTCACGGCGAAGGTTGGCTTATGCTAAAGGGATTTCGCACTGAGAAAAAT
GTATTAAGATACCATTTCTAGATAAAATAAACGAGATCAAAGGATGATTC
TTATCTACTTCCCTTTAATAATTATGATCTCTTAATGTATTTATATTATT
TCATGCAATATAGGATTTCATAATAAGAGCAATATATATTTTATGGCGAA
GTTTTTTTCTTTGTGTAACTTCACGCTGGCCAAACGCCTCCAACCCCTTA
AGGCGGTCAGTTGAAAAAGCCAAAGGAAAACCCTTTTGGGCCGCGATCTA
TTTGACAAATGCAAACAATATCGCTCTGACCGCTTTCCAGTTAAAACAGT
TTTTGTTTTCCCCCTATTTTTTGGCTTGTTATTAGAACACTTTTCCCAAA
AGGCCACTTAGGCACGAAACGAATCAGTTCCNNNNNNNNNNNNNNNNNNN
NNNNNNNNNNNNNNNNNNNNNNNNNNNNNNNNNNNNNNNNNNNNNNNNNN
NNNNNNNNNNNNNNNNNNNNNNNNNNNNNNNNNNNNTCTCATCTCTCACA
TCTCCCTCGGCTGCGTTATGATGTAATATGGCTTTTTGACTTTTGTAGAC
ATGATAAAATACAAAACGTTGCGTGGCTGTTATATTGGCTAATGGCCGCG
GCCTTTTAGACCATTTCAGAGTGGACTTGGACAGAGGCAGGGGCAGAGGA
TGAGGTGTCAGGGAATCGACTTCAATGAATGGCCCGCTTTGGGGCGGCCG
GAGATCAAAGAGCTCTTGTTCTGGTTCTCGGTTCTCGGTCCTCGGCCTTT
GGTCTTCGTCTTTATTGACCGTGGTCCAAGTGCCCGATGTGTCCGTGCAT
TTGTAGCTGCAGTTAGTGCTGCTCAAGACACATTGGGATTGGGCAAGTGG
CTGTGGACTCATCATCATTGCGGCGACCACGGCGATGATGATGTTTGGCT
TTGGTCGTCTCTGTCTCTGATGCTAAGCCTTTTGCAATTGCAATTGCCAT
TGAGCGTAATGCAACTGGCCAGGGCTAAACTCATTTGCATAATTCACGCA
AAAGTCGCGCAGAAACAAAAGCCGCACTCTAGGGTACTCTTGAATGGGAT
TCGCTTAGAGGAGGTATTAATTGTAGTATTTTGTGGATAAAACAACTTTT
TGTTGTTAATATTGTTATTATCTTACTTTAGTTATTATAGATAGCCAAAG
GTTTTGTCAATAGATTTTCAGTCAAAATGATAATAAGAATCGAAGTTAAT
CCATTTCTTTTTGGGTGTTCTTATTCTAATACTATGCTAAAGCCTAAGCT
AGTGAAATTTAAGAACTGTCTCCTGAGTCACTCCTCAGTTCGAACTCAGA
TCTTGGCTTCGTGGAATATTTATAGTACCCTTTTTGCCAGATCGGACGCA
CTATCGAGCCGCGCCCTTAGCCATTCGCTGTTTATGTACTTTTCGCCGTT
TGTGCCCTGGGCATGTCTAGAAGTTGGCCACTCCATCATTTGGCCATCAT
TTGTATGCGGGGATGTGCCCGGTGACATGTGCTTTATATATAATTTAGAG
TTGCTGCCACTGTTGCAGGNNNNNNNNNNNNNNNNNNNNNNNNNNNNNNN
GGGTCGTGCCTTTATCCGTGCCTTGGTAGCGTGCCAATAAACGCGTCTCT
TTCGCTGAACAACCGCCGTTGTTCAGCCGACTCATTTCCGCAATCAAGTC
GGGCTTGCTGGTCGCTGGTCATTGGCATCCTAGTTTTATGTCCAGCCATT
ATCAATGGGATCACAAATATCGAAAGCATTTAAACAGGTGCAAAATCAGT
AGCCGCCGTCGATACCCGATATCTCCCATGTCGAGGTCCGAGATGCCAAA
AACGTAGCAAGTTGTTGCAGTTGATGTTGCTGCTGTTGTGAAGATATTGT
TGCTGCGGCTGATGTTGCCACCGATGTTGGGGCTGTTGTTTTGGACTGGC
CTGTGAAATGCGTGCAACGCGAATCGAGAAGACATCGAAACAATGAGAAG
CTGCTACCGGTGCTCCTCACTTACAAGGCAATTAAATGCCAGGCATAACA
ATCTTTTGGGGTAACCCTTGAGAATCGAGCGCTTTCCAATGATCCAGGGT
TAGCGGTGGCCCCGTGACACGATCAAAGCGTAGCCCAAAATCAAAATCAA
AAATATTCTGCCACCTTAAATAAACTAGAATTGTTTCTTATCCAAATGCA
TGATGGTCGCTACAGAGCAGCTTCTACTTTCAAACTCAAAATAAGTTCTA
GGTAAGCTGTAGGTAAACATATGTATGTATATATTAACAAGTTAATTGCT
TAGTTTAACGTTAGTTTTCTTTTTAATTGACTACTCGTGAGTCGTGCCTG
TAGACCCATCTCGAACAGCCAGTTTTTCCAGTGACTCTCACCTCGAGAGT
CAACCCCTCGGCGGCTCCTTCACCTTGGGGCCTTATCAAATGCGGTCTAT
CGGTTTCACATTGCCATTTGACAAACACAATTAAAAACGATTTAAGAAAG
TAAAATGTTTAGCGAGTGTGAATGGGAACACAGCCAGCATTTTTCGTCGG
ACCTAAAAGCCAAATCGATCCCCTCATACCCCATATCCCCCCTAGCCCCC
GTAGCCCCCGACAATGTTAATTAGCCTACGGTAGGCGCCAGTCTATAGTC
GACAGTAGCGAAACATTTTGTTGTCGTCGCTTTTGTACAATTAAAACGTG
ATCAGGCTCTGGACAGGCAGCTACAAATTTGTCGAACACGCAAAATGGTC
TTCCAGGCCGTGTAAATGCGTGCCATCCTCCCGTAGACCAAATANNNNNN
NNNNNNNNNNNNNNNNNNNNNNNNNNNNNNNNNNNNNNNNNNNNNNNNNN
NNNNNNNNNNNNNNNNNNNNNNNNNNNNNCTCAGTTTCGATTCCGATTCG
ATTCCCAGACATAGCCCTAAAAAAGAAACTAGTTTTGCATACATAAACAT
GGTCTGTCTGCACTACTTCCCTTCGGGATTGCCTCTTGTCTGGGGATAGC
TGGACTTGGACTTGTACTTGGCCTCCCTCCCACTCCACTCCAGACCAACT
GAGCTCTGAAAAGTGAACCAAAAACCAGACGGGAGACGACGACAAATCCG
AGACGAGTGGCGTCAGTGCAGGCCATGTTTATGAATTGTTAAACGCCGCT
GCATTACCCGAGAAGCAAACAAAAGGAAAGCAAGTCACATGCACAATAGC
GCCAGGGATGTGGAAATCCATTATTGGCTATGGGAACCGAAGTATTTCAG
AAAAATATGGCTTTCTTCGAAGTTTATGATATAGAAGTAGTCTATGAAGC
CTTCCCCAAAATATATGTACATTCAACATTATTGCATCTCTTGAAAAATT
ATGATCTTCCATTTTTAGAGATTTTTTGTGGAGTTTATTATATTCCTATA
TCAAATATAATAACATTCTGAAAATAATATTTTATTAAGTTTTTAAAGAA
GTCAAGTTCTTATACGTTTGATAACAAGGCAGGCGTTAGTCCAACTACCG
GTTTCTAGAAAAACCATTTTCCATCCCTGGGCTCCATGCACTTGTCAGCC
AGGCATTTGTCTTTCCATATTCTTTATTAGCTTTTTATTGCAACCAATAT
TTGTTAGGGCCAAGAGAGCAAAAAGGGCGGGAGCAGCTAGAGCTAGAGCT
GATGGCCAGGCTAGCCCGACCAAATGTCACCACATCCGGCCCGAGCAGCG
AACTGAATTAGTATTCTAAGTCAACAGCAGGCTGCCGAGTTGCTGATGAC
TTGACCATGGTTGTCTATGACGGGTAAAAACGAATCGAGCGAACAAAAAA
GTGCCAGCAGTTGGTCGACAAATGCTGCACTTGCCCCGGGGAAAAAGTCT
CTGTCCTCCTGCATTTGCCTTGATTTCGTATGCATGTGTGCGTTATCATT
AATATTTCTTCTGCCTCTGCAAGGGCCATCCATTTGTATACCTCAATAAA
TTTATGGCCATTGACAATCAGTTAAGACAATCGGATATCTAGGGTAATAA
TTTCTAATAGTGGGGAGAGTCTCCAGTCACTACAGCTGGTGAATGACGGC
CGAACAAAGCATTAATATCGAACCCTTTTGCTTTCCCGGTGAGGATGCAT
CTCGGTGTTTTTATTCGGTTTCCCGATCTGGAAGGAAGTCGACCTGTGTG
CTTCCGCTCCGGAGACAAATTGTAGCACATGTTATCGAGGTCTGGCCTCA
GGTGAAGACTAATGAGAACCAGCTAGATATTTCCCAGAAATCTTGGAGCA
TAAGCACTGGGGTTGTATTAAATCGATCAGTGTCAGATATCTTTGAATAA
CGATTCCGAACATTTCTGCCATTGATTAAGGTATGCGTTTCTGAACAAAA
ATGTTCTTGTAAGCATAAGAGTTTAGGTTTTTTAAAGAAATAGTCCTTAA
TCACCGTTAGGGAATAGCTTAGGACTCTGAGATAGAATGCAACATATCTT
GTATTCTTTGTCTACATTGTGGACAATTCTCTTCAAGGCCATCCGTCTAA
TTTGTTCTTTGTTTTTTTATGCGTGTGCTTGATTAATTTGCCGCCCGTCA
AGACATGGAAAATTATTCCAGCCTTGACAGCAAATCTGCAGAAAATTGTA
TTGAAAAACATGAAAATTAACCCAGAAAAGTTTCGCCGCTACTCAACAAT
AAGACAAAAGAATACGTCGCCGGCTCGCTGGGCAGTGTTCTTCTAGCAAT
CTGCCGAAGCTATATCTCAGCTATAGTGTGTTGTGTGGAGCTGTGTTGTT
GTCACTGTTACAGTCGTCGTCCACCAGAGTCATGCTCATGTGCTTAAGTT
CAATGAGTCGAACGGTATAAGAAATAATAAGAGGCACAGCCAGAAGTGTG
CCAGCGGGGGGAGATAGGTAGGTATACTTATGTAGAAGTAGGGGTATAAG
TATTTTATGATGCAACCTGTATCTGCAAGGTTTTTCCTATGCATTTATTA
AACGCGAGGAAGGTCGCCGGCATTAAGTCAGGCAACCAATTTCACCCACT
AAACTCAGGCACACGACCAAGAGGCCAAAAACTTGACAATCTTTGACAAT
TGCCAGAGACACCAGCTCCGTATATATCTCCGATCTTGAGCCTCCCCTGT
CTGGGGGCCGCCAATTACAAGCTGGCTATNNNNNNNNNNNNNNNNNNNNN
NNNNNNNNNNNNNNNNNNNNNTGTGATTTTCAGTGACACAGAAAACTGAA
ATTGTTCATTGTTCGAGAGCTGTTCGAGAGCTCGTTAATGACTTGCTCCC
CATATATACCCGTGCACGTATATAGGTATATATATAGATTTCAGGGTTAA
GTTGGGGAAGTTATTATTATTGTCGACGCTTCAGTAACTTTTGCCAAAGC
TCCACATTGAACAATTATTATCGAAATTAATTGCCTTAAGCCGGTGTCCC
CCTTTGGCATATTGTCAAAGTTATTTTTCGAAAACTGGCCGAGCGTTTTA
TTTTAATCATCGGCGATCTGCCAGCCAGGCAATTGTGTTAAGGTAAAGGC
CCCGCATTATTTCATCTACATATTTATAGCGCACATTTTAAGCCCCACAT
TTAAGTTCCACAATTATTCATCGAAAAAAACCCATGTGCTTTCAAAAGTC
TCATTCTAAGAGCAAGAGACCCTAGTCTGATTCGGTTTGTTTTCTTTTCC
GCTTTTTTGCGGTCACCGATTTGTTTATCCAAGTATTTGGCGAGTTTCAA
TGAAGAGGAGGCCTTTTGGGGAATTGTGCGTAAACGCGGTGTCTTTGGGG
CAGGCTTAAGCAACACTTGGGCTAAATATTTGCGTCGCCCAAAAGAATAA
TATTGTTCTTTCATCTCGCTTGGCTTCTGCATAACTTTGAGCTAATTTTT
GCCCAGCTTTGTTTGCCCCAGAGAGGCTTCAATTAGAGTCTTGAGACGGG
CGCCTGAAACTGAAACTGAGACAGGGACAGGGGCAGCGGCTCGAGTGCGC
CCATCGAGTGTGGGCTTGTGNNNNNNNNNNNNNNNNNNNNNNNNNNNNNN
NNNNNNTGGAGATCAACAAGATGAATCATGGTTATACGGAATCGGTAACA
GAATGAGGCTGGGCTCAGCCAGCATGTGATCTGAATTGGTTTACATTTCC
AGTCAAATAGCTTATATCGGCTTCGTATGTGAATATCCATCTTTCTTGTA
AAACAAAAAGGAGTTAGTTCATTTGATTTATTACGAATTTTTGGGTCACA
TTGTGAGATACTTTAAAATTAAATTCAAAAGACTTAGGAAACGAACTTTA
GCTGGTGGGACACTATATAACAACATTAAATGAACATAAATACATCTTTA
ATTTAACTTCTTTAAAAAATGTTAGGTATTTATTATAAAGTTTTTATGAA
ATTTTTTTAAAGATTTAATCTGCCTTTTTTTTAATATTATTCGAATTCAC
ATCTTTACGTTTGCTAATTGAATGTGGATTTTTCACACAGAACACCAAAC
CAAAGGTCTTACGCAAGCGATCTCATCTGGTCGAACTTGAAATAATTTCC
CGGAAAATGGTCTTAGAACGACCCTAAAGAAAGACCCAACCTGCACAACT
GGTAAACCACAATAAGAGTGACAAACTGGCGCCAGTCTCGGGACAAGGAC
CACACACTTGCTCGTAGGTGCGAGCCGGACAAGTGATCTATTTAGGTTAT
TATGTCTTTATGTTGGGACAAGCAACCAACTCGACTAGGGGCAGCTGCAG
GGATCGATCTTATTGTTATTGGGAAACAGTAGGTGGTGGCAAGGACTGGA
GAAAAGGAGAGGGGGAAGGAAAAGAGTCCTGTGCAAGTAACTGGGATATA
AATCAAACATAAGCTGGATTCCAGAGCCTTATAAATCAGAGGTCGCGATG
CGAGTCTGGCGATTTCTTTGCATTTTCGTACCTTGCTGCCTGCAAATCAT
ATTTAGCCAACCGGAAACCGATCGTAACTCAAAAAAGGAAATGCTCATAT
CCTTTCGTTTTGACATTTCTCCTTAACATAATCAATGCCTCGATTAATCT
AACTTAAAGTTTGCTCACGCTCAGTACGTGATTGGCCTGCGAATTGCCTA
AAAGAGTCCACGATTGAGTTGCTGTCGCAGCTCACATTCAATTCCAAAAT
GAGGAAGAGCTACGTACAGATCCTTTTNNNNNNNNNNNNNNNNNNNNNNN
NNNTTTATCTTTATCTTTATCTTTATTAAGAATTTCAGTAGCCCTCCGTT
TTGATATCTTGATTTTATGCCCTGTGCAGGGCATTAATCATATAACAACA
TATTATATGCCTGCATTTTGATTTGTTTTGTGTGGCTTTGATTTCTGTCA
GTTATTCGAGTTGCATGCCAATTATCCGACATTTGCCCGGGGGTACCACT
AAAAAGGGGCTTTTAGCACCGTATAATTGCAGGGTAGTTGATGTTGATTC
AAAGTATTTCTCTGAGAGATCTCTAAAGTTATTAAGATATTAAGTCGTCT
GCGTGCTACTTCTATGTCATCTCCCACAAACACCAACAAAATTACAAGCT
TAGAACGCACTGTTCATCTTTGTTTAATTTGACACACTTTGATTGTACAG
GTCCAGACCTGAAAGACCACACACATTACCATTAGATCCCACATAACGAA
CTTCATACTCAAACCTGAACCCAACGCCCCCTCATTACATATTCGTTTGT
CTTTAGCATATGCATCACAAAAGTATGATTTAGACGTTTATTAAACTCTA
AACAATAGCAACTGAACTATTGGTACTGTGTGAGCTTTATTTGGCAGGCA
TTGTGGGACTTCAAATGGGGAGAACTTTGACATGTTTGTTTACATTTTGA
ATTGTCGGTTGCTCAGCCTATGGTTAACACCTTTCTTTTGAAGTGGAAAG
ATTTGTTATAGAACTTATGGCTTTGAAGTACTGAAATGCTCAGAGGCTGT
TAGACAACTTAAAAATAGGATAGCTTAAAACTTAAATAACAAATAGCAAA
ACACAAATGGAATTAAGTAGTAACTCGAAGTAAACTTAATATAGGAAGGC
AGGACTTTAGGCATAATGACATCGATTGCTAGTTCCCTGAGCAGTAATTC
GAAACTGTCTGCAGCCCGTTAGCCGGATCATAAATATTTACTAGCTTGTA
TTACAGAGCCCCCTGATGATCTTGTCGCCCCCGAGCATCCATCCACGCAC
CAAAAGGTGATATAAATTACAATACAACCTACATCTACATAGTGCGGGGC
TTCAGGTCTCTCTGCTGTTGTTGTGTTGTTGTGGCACCCAAAAGCCAAAT
TGTTTTTTAAAAGCACCATTTTTATTACCGTCCGATAAGTGATCTCGCGA
CATTTTCAATTTTAATAGGGTCTCAGCTCAGGTCTCCTTACAAAGCCTTT
GCTGCGGGTCCCGGTCTTAGCCTCAATTTTTCTCAGTTTTTCAGTTGCCA
GCAGAGCCTGACTTCAACATGGAGCGATCATTTGTCGTTGCGTTAATAAA
ATTGCATTGGGCCAGCATTTGAAACCGCTTTGGCGGTGGTCAAAACGCTC
TGCCTGGCCCAGCTCAGCTCAAGCATTATTAATAATGCGGTGGGTAGAGC
CACACAGGCGAATCGGGCGGAGGAGCCCGAGGAGCTGCAAGAGGTCACCT
CAAAACGTTGCAAAAATAATACGGCAACCATTTTTAATATGACTGTATGT
CATCTTCAGCCCACACTCAGGAAAGGTAATTTAGGTGCATTTTAATTCAA
AATCAGCAACACAGAAATCGGCAATTAACCAAACTTATTGTTTGAATTCC
ATTAGGTCGTATCTTTCATGATGCAAAAGGAGTCTAGTAAGGAAAACTAG
GAACACTTTCGTTAGGGGTTTAAAAAAACTATAACTTAGCACCTTTTTGA
AAATATAAAATACTAAAAACTATTGGGCTATTCTTCAGCATTTTCTTCAA
GTGCATTAAAGCCAGCGCCTTGGGCAGTGCCGCATCCTCAGTTATACTTG
CCATAAAGCCATGTGTTGGCTCGTCTATTCGCATACTCAAATTATCAGCA
TGCCGGCATGGCGAGAGTTGGGATCCGGTCTCCCATTGTGTGGTGTGGAG
CTGCCCCAGGTCCCTGGGTGTCGAAGACCATTTTTCATGAGATGAGCATT
CGCTCGTATCAGGTGTGTCTGCACCACCGGACGCCTCTGGATCCACCATC
GGCATCGCGATCGCTTGGTAATGGGTTCGCCTAAATAGTTGGACAAGCTA
ACTTGTTGGTCCAGTGAAAATGGGTGATAATCCGTTTTGACAAATTTGCC
TACACACTTAGTGCACCCGGTCAGAGTTCAAGATGGGAGAAATTTCCTGA
GAGACGTCGATGTCCTTTAGAGAATTGTTGGCTGGACTTAAAGGTTGAGG
TGGGGATAGATGAATGGAGTTTTCGAAGCTCTTGTGTTTATTTACTCAAC
TAGAAACGATATATCCAATGACATGCGTAGTGTTGTGTGCTTGGGTATTT
TAAATAGCTCATGGACTATGATCTTCCATAACATTGGGCATACCCAACCT
AGCTCAACTGAAACAAACATAGCCTAGCGCATTTAGACACCCCGCCCAGG
TTAGGTACATAGGTTCCCATCGCAAAGACCCCCGTTCAGGGTGGGGGATT
CATTGGGGGATCATCTTTGCACGATTCAGATTACAATTAAAGTATCAAGT
TCCTCTCCGCACATAGCTGGCATTTCATTTGAATAACTCAATAAATGATT
CGTCGCCGGCAATTTGCAAGTGCATTTAATTAGCTGCGGACAGTTGCCAG
GGAAGAGATCCGGCTCAAATGCAAGCGCAGCTCGGCGGCAAAGTGCAATT
TTAATATCATATTAGGTACTCGAGTGCACTGCTGCCTGCCATTGTTTTTG
TGTGGCGCAATGTTTTGGAATTACCCAATGGGAAATCGCTCTGTGTGCGC
GGCTAAACTAGTTTAGCAAATCACTTGGGCATGACTAAGTGCCATAAATG
CATACAAAATTCCAACAGTAGCTGGGTAGTCGCAGCTAAAGCCAGCTCCA
TATGGGACACATATGCACTCGTAATCGTAATTCGTAATTTAGCGAAGATG
TCTTCCAGCAGCTCCACCATATAATTACGCCATTCGTCTAACGTCCGAAG
GCTGGCATGTTCAGGTGTGAAATGTGGCTGCAAGCTGTTTTGCCAAATCA
TGCAAATCATTTTACTTTTTATAGTTTCAATAAACATATTAGCCGAGCGT
TGAGCTGCAGTTCGCCCTAACCGTATTTGTAACTTATTAATATTTTTCCC
GCAGCCGCACGTAATTTCTAAACTTACAATCGTCGTCGTAGCTCGATTTC
CGGCCCCTCTCTCGGCCGCACCCCATCAACTCCCCCCATATCACAGACTG
CACACATTGTTTAACGTCATTCAGTGGCTGAAATATCAAGCGTGAGAAAA
TCTATTATTATCTATCGCAAGCATTTGCCGTAGCTGACGCTCCTAATGCC
CCCACGGCAGCTGAAAGCGGAACTAGCCGGTAGCACCTAGGAAGNNNNNN
NNNNNNNNNNNNNNNNNNNNNNNNNNNNNNNNNNNNNCGGACAGATGGAC
CGATCGAGTGGACGGGCGCGGATCCACGTAATCTCTGACCAGTTGTGGGC
TCGACTTCGTGTAGTTCACGCGATATGAGTTGCCTCTAATTAGGGAAACC
TTTAATATTGATCAAGGCTAGGAATCGGGTTCGTGTCTTGAGTCTTTTGA
ATTGGCTGCATTTCAGCTAACAACAAAAACAAAACTTGCGACAAGCACAT
