# Supplementary material for: SMCis: An Effective Algorithm for Discovery of Cis-Regulatory Modules
Source: PLoS One. 2016 Sep 16;11(9):e0162968. doi: 10.1371/journal.pone.0162968 (PMC5026350; doi:10.1371/journal.pone.0162968)
Supplement: S1 Datasets — (ZIP) [file pone.0162968.s001.zip › dataset/Drosophila/Masked/dyak_hb.fa.masked]

>3R:8560561,8600560 (reverse complemented)
TGGCTCAACAAAAGGCTTGTGTTATTAGCGTTTAACTACCTGCACTTTAA
TAAAGCAATATGGTATCATAAATGATCATTAGAATCTTTAACTACGACTC
ATCCTATTAGTGACCATAATTTAACTTAATTAGTTAACGATAATTGGACC
AGCCCACTTACTGTGCGGTTTCAGCCTGTGCCTGACCAAGGCCCATCCGC
GGAAGGCGAAGTAGAGCGCCAGGACGAATACATGCTCCAGCAGCCAAACG
CCCAGCACCCAGTGCAGCCGGCGCAGTCCGCCACGGAAGGTGCCCAGTCC
CAGATCGAAGCGGCCATCCACAAAGTAATCGTAGCAGATCACGTTCAGCA
GGAACATGACCAGAATAATGTAGAAGATGTGGTAGATGGTGCGCATGTGC
TCCACCTGCAGCAGTGCGGTGAGGTACGATTCCCGGGCAACAAACACTTT
TTCGGGCAGTTGTCGTCGCTGCTTGCGGACGGATGTTTCGCTTTGGAGCG
GTGGCCTTGGTTGAGTGCCATTTGCATGGCCATTTGGGGCGTCACTGACG
TCTGCTGGCGCTTGGTTGGTCACGCGATTATGCCAGGTGCTCTTTCGATC
GGATTTCTCGAAGTTGGGGAACTCGTGGGCACGCAGCTCCCGCTGTCGCA
GATCCTGCAGCACATCCTCCACCATGCAGGACAGGCGCTGCTCGAAGTCG
CTCACCATCTTGGACTGGAACTTCTGCAGCTTGTCGTGCACAAAGCTGAG
ATCGGGCAACCTGGTCTGCGCCTCCTCCTCGCCTCGTTTCTCTACCCTTT
CCGCGGCCATGACTGTTTCTCAAATGTTGGGCTGTGCGTCTGATTCTGAA
ACTGTTCCTTTGCTTTCGGTGTTAATCCTATCCAGCTGGTGGATCTTACA
GCAGCGACTGCCCCCGGGGACGTCAGTTTGCACAATGTACGCGTCGCTGG
CCCGGCTGTGTTGTTTTCAAATCCGCGGCGATAACGGCGCTTGCTGACTT
AGCAGACAGGGGCGGCGCTAAAGGGGATCAAGTACATNNNNNNNNNNNNN
NNNNNNNNNNNNNNNNNNNNNNNNNNNNNNNNNNNNNNNNNNNNNNTTTG
ACTATTCCTAATTGTTCAAAGTATAACAACTTTAATTATAAAATACAATT
TTTTCTAAATTTCTCATATACTATATATCCTATTATATATTCTTAAAGTG
TTTAGATGGTGTTTTAACAGAGTCATTATAATTTATTCTCTAAAATAATA
GTATTTTTGAGTTAAGTTCTAGGTACTTAGCATGAACACTAAGACTACCT
CCCTGTTTTCAGTTCTCTTAGCTTTAGTTCTCAGTTCTCTTAGTCACTCT
CTTCTTGTGGGATCGAGCTCCACTTCGAAACGCCCGCGACACTGGGCCGG
GTCTCGAGTTCCCTAATGCTAAGTTTAAATGCGCTACAATTGTAATTGAA
ATACATTTGGACTAATATCTCGCACTTTGAGCAAGACGGCCGACTGACTA
GCTGTCAACGGCACTTTAATCAGCCTATTCTACGCCACAAGTGCGATAAG
CGCTGTCCATTGGCCTCGTGGTGGCTTCTGATTCCCATTCCCAGGAGACG
AATGCGAGTGCACTTGCACCCGATTTGTTTACATGATGCTGACCCGATTG
GGGTGCAGCACAGTGGAGCCTCGCTTATAGCCCCCCTTAAGAAATGCACT
TGCAGCTGGTTCTTGATTAGCAGAAAANNNNNNNNNNNNNNNNNNNNNNN
NNNNNNNNNNNNNNNNNNNNNNNNNNNNNNNNNNNNNNNNNNNNNNAATG
AACACTTTGTTCTTACAATATAGCGCGGTGTTATAAGTTTAAATCCATAA
AGTTTGTTTGCACGGAGATATCTCTATCAAAGTTCATAGGTTCCATTGAT
AGCAGCTAATAAACTACCAAGATAAGCAAGTTTTGTAATCACTTTGCGGC
TAAGCGCACCTGTAATCGTGATGTACTTACGGAAAAAGTCGGGGTAATGC
TTGGTTTATAAGGACAGAGTACTCGAGGTATTTCCCAAGAGCACCGAAGC
TAAGAAACTTCCGATGGTATTTGGTTTTTTGACTTGAAAAATAGTTATTG
CATGAATCACTTAAGCGTTGAAGGCTTAAAATTAATTTTTGATTATAATT
CTTATCTTACGCTTACGCAACAAGAATGTTTCAAAAGTAGATTATTTCAG
TAAAGAGTTAAGGGTTTGTACCATGAGGTGAGATCAGAGTGTTAAAAGCG
GCTTACCTTTACCGATTGAACTACTCACATATGATTTCTAAATGCAATAA
TTAAACAACATTTATATTCTCGCTGTGTGCTTCCAGTAAGTGCATTGAAT
CATTAAAAATGGTTCTCAAATATTTTTCAACAAATACTTGTCTTGTGTGT
AAATTATGAAATTTTTAATTAGCGCATTTTTCAGAGCCAAAAAAGTATAC
CAAATTGGGTATACTCGTATTGCTTTGCTGCACCAAAATCCTGGCCCAAA
TTGCGATAAATGTGCGTGTGTGTGTATTTGTATATTTTCGATGAATTTCG
GCATATTTAATTGCAAATATTTACGAGANNNNNNNNNNNNNNNNNNNNNN
NNNNNNNNNNNCGCGTCCCGATGAGTGGAATAAAAACAAATACGAGCGCA
AACATAGTGTTTTGATAGCGAAAAATGAGCCGAAATTAAAGCTCACGGCC
ATAAGTCCTGCGGTTCGCAGGATGCACGCGNNNNNNNNNNNNNNNNNNNN
NNNNNNNNNNNNNNNNNCTGGAAATAATATTAATACTGTGCAGACGCAAT
AACCAAAAATATTTATTATTTATGCGAAATAAACAGCAGCGGCAAGAAAA
ACTCAACGCACACACACGCAACCATAAACCAAATATGAAATTAATGCAAA
AATGACAACAGCAGCCAGTGCGATGGCTAGAGCGAAAAAATAACAGCCAA
AAACGGAGAGTGTAATATATATGAAAATAGGAATAATAAAAGCTGCTCCA
CTACCAGCACTCGTAAAGCACAGCGACCCAAAAGGACCAACAGGACCAAG
TCGAAGTCAAAGTCGCAGCGTATTCATAAAGATGACGCCCAAAGGCGGCC
ATTACGGAGCATCCGAACGGGCGGCAGATCCAGATCCTTTGGCCGGGCTA
GGAGACAAGCGTACACATAAAAAGACATTTTTATTGCCCCCCATTCCGTT
CCAGGGAGAACACGGAGGCCAAGGAGGCCAAAACCGTGGAGTTGGGGCCA
ACACAAAAAAGAGGGAGAAGCAAAAAAGGCAACAAAAATATTATGCGACC
GCATAAAAATCTATATAATTCATAAACCCGCACTCGGAATAGTGATGGCA
TTGCGGCGATTTCCTCAGATGTTGGATTGTTAAAAAATATTTCACAATAT
TTAAAACATGAACCTTTTTGTATAAGCAAGGGTAAACTTTCATGTTTTTA
TTTTGCTATGAATAAATTTATATAGAGAATTTGATATTTGACTCCAATTT
GATATACAAATTCACGTAGAATGTTAGTTAGTTAGTTGAGAGGAGGTGAA
CATCTCATTATGGATGATATATGGGCATTTTGAAATAGATCGGCGGCATC
ACTGACCCAATGAAATGGTGGGAAGTTGGAGAGTAAAGAGTGGAGACCGG
AGAACGAACACGGGAAGGCAAACACGTACGCCGCTCTGTGGCGGCCATAT
TGGGTCATAAAAAGNNNNNNNNNNNNNNNNNNNNNNNNNNNNNNNNNNNN
NNTAGAAAGCAGCATAAAAGCCTGGCCACAAACCAAAAGCGGGCCAACAA
CAGCAACAATAAAGGAGGAAAAAAGTGACAGCAGCAGCAGAAAAAATTTT
ATGATCCTGCCTGCGCAAAAGTTTTGTGAAGCAGAAACATATAAAAAATG
TTGCATATTTTTGGGCATGCGGAAAAATGGGATGGCCAAAGGGGGCGTCG
GATTGTGGGTGGTGTGCGCATATGCGAGTGTGTGTGCAGGTTTTGTCATT
TCCGTTATTTGTCGTTGTATTGTTGGTTTATAGGCGCACCGTTTTGTGTG
TCCCAAAATGAANNNNNNNNNNNNNNNNNNNNNNNNNNNNNNNNNNNNNN
NNATTAGAAATGGCGCATTTTTTTAATTTGGCAAAAAGGACCATAAAACG
CAGTGAAATTGCCAGCGATGATGCCATGAGCCATGATTAGAGTTTCAGCG
GATGTAACATCCATAGAAGCCATGCCGATAAATATACATATGTATATACA
CGAACAGTTTTAAAGGAAACACTAAAGTCTATGATTTATAGGGTTTTGAA
ATATATTAAAGAAAGTTTAGCTGAGTCAATGGACATGGGGAATAGAAGAA
AAGTATTGAATGAAGCATAGAAACAAAAGTATTGACTTGAATGTAGGAAT
TTAAAATGGGTAAATAATTACTTTACCGAGATATTAAACATATATTTTGT
TTTACATTGCGTATTTCCGTTTATATGGTAATTCAACAAAGTTTATACAT
TATAAAGATATACATATGTATACCATGTTATAAAGAAGTATAACTGTCAC
AGAAATGTATTTGTGTTTGAATATTTGCCTCATAAAACCTGGTAACTGTT
AGAAAATATTACCTAAGTAGCTAACTTTCCAATCAAATATAAATCTTGCT
ATATTCCATGATCCAAAGATAGTTTACTGCCCGTTGGTAATGCACTAGTC
AATCCCCAATTTGCGCAGGAACACTTCCTCGCAGCTTCATTAGCCTCACG
TCCAGACCAAGGGAATCCGACCATATGNNNNNNNNNNNNNNNNNNNNNNN
NNNNNNNNNNNNNNNCCGAACCCTCTGCAGGATTCTATGCTGGACTCTGG
CCATTTCCTGCCGCCTTTTGGCCAGCCACGTTATTAGCGTCTAACACATG
GCTTCGCATCGTTCTCGGCTCCTGGGGGCGTTCGAACGAACGGGGGGCGT
GGCCGGTGGCACACGTTTGCAAAATAAACTAAAGCTGCTGCGCCTGCCAG
CCGAAATGGACTTTTTTTGACCCCACCGCCAGCACACAGGACTCATAAAA
ATATGCTTGAAATTGGTTTTGGCCGGAAAAAAGGGACAGAAGGAAAGGCG
GTGAGAATCGGTGGAGAAGAAAGAACTCTTAGCAATATTTAATGTCGCCA
ACGATGTCAACTGGCGGGGAAAAAAGGGGGGAAAGCGGGGAAAACTCGGA
ATGAACATGGCGACTACGTTCGCTTTTGATTGTTTTGCAAACAAAGCGAA
ACAATCTTTGGGAATCAACCAAATGCTGCACCTAGAAAAATGGGTTCTGC
ATTTCGAAAATGAAATAAATGTATACCGCTTAATGAAAATATATTATATT
TAACTGTATCATGTGAATGTTTTAAAACAACTACCTTTNNNNNNNNNNNN
NNNNNNNNNNNNNNNCCCTCACTTACTGTTTAAGAGGAATTTTAAAATAA
ATTTTTTTTTTCATTTTTTTTCATAGTGTACCACCATGCCANNNNNNNNN
NNNNNNNNNNNNNNNNNNNNNNNNNNNNNNNNNNNNNNNNNNNNNNNNNN
NNNNNNNNNNNNNNNNNNNNNNATGCTTTTTGCGCTCTTCTTTTTTGCCC
ACTTAAACAAAACAATGGGGAAGCAAAGAAAACAAAATAAAAACAAACGG
AAAAAACGTTGGCAACTTTTTTCGAGGGTGGATTTTCATTTTGTATGGTT
CATGATTTCGAACTCTATTCCCTCCCCCAATTTCGCCCATTCAGTCCGTC
TCGCTCGCACACAAGTGTGGATTTGTTTTTAGCATTACATTATTTGGAAA
TTTATGCGGGGGGCGGCCGATTCAGTGACTCATTCCCATTCCGCCCATCG
ATTTTTTGACGGCCATTGAGGACGAAGGACGAAGGCTGGGGGGATTCCAT
CCAGCAAACGAGCGATTTTTTATGTAGATTGGCCCATTATGTGGAATTAG
TTTTTGTGTGGCTGCTGATAGAAATGGCGATGCTCGTGGGATTTTATTGG
CTGACGCAGGCTTTGTTATTTAGCCCGAAAAAGTATGCAATGATTTTTGC
CAAGCTCATTGGCCATAAAAAATTAACTTTTGAAAGGAAATCATGTTTAA
AGCCATGGGCTTCGTTAGTAAATCGGGCTAAGTTTTACATGATTAGAAAC
CTAACCATTTTCAATGTTAAATCTTTGTTGTAATACATGTGTAAAATTCA
TATTTTAAATAAAAGTACTATAAGTATATACATAGTTAAAAATTCAAACG
CTACCTTCAGAAAAATAAATAATGGTCTTCATTATTTGCAATGCACAATC
TTTTAATTAAATAAGCATGAAAGGTTTGATAACCAGAATTTTACTTGAGA
TTACAGTTCATCTTTTGCTTACTATCTGCACTGATTTTCCGAAATTTTCC
ATTGAGAACAAAAAGTTGACTGACCAATTGGGCAAACACATCAAAACATT
TTTATCAGTGCGAGCAAACAGAGACCGTCACAATTCAGCATACACATATT
TGCATTTTTTATTCTCAAACAAATATTGATTGATCTTTAGCTTATTTGAT
CACTTTCCACACAACTTAATTTTCTTAAACGGGGGACTGGAAGTTTATTT
GCTGATAAGCGATTAGCAATGGAACAAAGAAAAAAAGCGGGGAAAATGAT
GCGTAGAATATTTCGAATACAACTGCGAATATATAACGAAAAAACCGTTG
CTATTATTATTATAAACAATTTCATAGTACTTTCCTGCAGATAAATTATA
TTTTAAGCTACTATGTTTTATTCAACTAATGGAGGAATTTTCACACGTAA
TGAAGTCAACACAACGACAAATAAGTTTCTTACAAGTCGAACATCGAAGA
TTGTACGGAAAACCCATCAGAGTCTCAGGCAAAGGGGGTCATAATTTCAA
TTATATCTAAGACACATATTTAAATCAGATGTTTATGTATTTGCTGAAAT
TATTAAACATGCCTTTTTCGTAATTTTGTTTAACGTGATAAACCATAAAA
TATGTATTCATATAATATTATATAAATAATTTGTTAAATTAAATATACAT
ACATAATTTGATTAAAGAATCTGTATATAAATTCCTACGCCCCTGCAGAA
GATTTTGGGATTGAGTTGCTTGGTGGGTGGATGCTTAAATAGTCTAGCCA
CGCCACTTGGGGTGGATATATGGTTTCTATATGGCTTCGAACTGGGTGAT
AATTTAACAACAACAAAACCAAATTGCCAATGCGAAAATGTTTTTGTGTT
TTACTTTTATTTTTGCTTGGGTGCCTTTTTTNNNNNNNNNNNNNNNNNNN
NNNNNNNNNNNNNNNNNTGCGGAAAGTGAGTGACATGTGAGGGGGTGGCA
AACTCCCCCTTTGGGTGGTTGGTTTTTGCTGGTGAATGTTTCTGGCACAA
AAAGCAAGAAATTCACATAAAAATATACGACTCCTCATTATGATAATACG
AAAATAAATGACAGTGGTGTTTACACTCTGACGGTGAGCCAGGAAAATGC
TGGGGATACGAGAAATCCCCATTTGGGGGATTATGTGGGGAATGGGTCCT
AGTGTTAATGCAGCCTCTTTTTTTCTTGGGGGATGCAGAAATACGAGCTA
TTCGGTGGTTTGGCTGGGAAATAACAATAATGCGAGAAAAGACTGGGGAG
CAGATCTTAGAAGAATAAATCTCATATAAGGCAAATATATCACAGTTAAG
ATAAGTTATACTTAAGTGTAAATTTGAATTCGTATAATAAAATATTTACT
TGAGCTTTGGTATCCTTAAGAATTACAGGGTATCCTTCAAGCAAGGAACG
CTGGGGCTGCCAAAATAAATCCGGATACTGGCATTTCAACGCATTCATTA
GAAAATAAAATATTCTGCTTTGTCCTCTCGCAACCTGTTTATCCGTGCTA
ACGTTTTATGCCTTTTGTTCTTGGCGCCCACACCTTGGCCGAGACGACGA
GTCCTGGCCATCGTCCTGATGGCCGCAATCTTAGAAAAAGAATTACTTAT
TCAGCGCTTGACATAGGCTTTTGGCCTGGCCTAAAAGCCTGCTGTCCATG
TTCTGACCATGGTTCTGTTCTGGCCAGCTTGGCATGGCGTTGACTGTGCG
AGTAATAGGCTCGCATATTTATCGTAAGAAGTTCAATTTTTTATTCGCAT
TTGGGCCGTACGTTTTCCGGCTTAGTTTTGCCGGGGCCATTACCGACATT
TTCCGCAAAAGAGCCTCGGCCATTAGCTAATTCTTTTTGGTCCGGCCAGA
GAAAGATGGATATAGAGAGAGAGAAGGAGTGGAAGCTTCGAGTTGGGCAG
GAAAATGAGCAGCATTTTCCAGCTGCCGTTGACGAGAAATACGTTACATT
TGCAGTTGGCTCGAGTGGGAAACTCAGGGGTCAACAATTAAATGCCATTT
GCAATAAAAACAAACCTGGCTGGCAATGAAAAATTATTTAAATGCGTAGC
GACCCAGCATTCGCAAATGTGAAGACGGAAAAAGGTCAGGCGACCGCCGG
TTACGGGTGAGGGTCACCCAATGGTCAATTAAAATCGCTCTAACCCGGAA
TGACCCCACCTCCAAACAATTTTCGTACCAAATCGAACCATTTTTCACAA
CATGCTAAACAATGGAGCGCAAATTTCGGCGAGCTGCAAAAATCCTTCGC
TCGACTGTTACAGTTTTCAATGTCGAGCCATAAATTTGACCCTAGCCACC
CCTATGTGCCCTGTGAACTGGCAGCTCTCCTTAAGGCGTCTTAGCCGTGA
CCCCGAATTGATGCAATTTCTCCCCCCCGCACATCCACATATCCACAGTA
TTCGCATTAATTTTAACCTCTGGCTGACGCTGACAAGGGGTCAGGATCAG
AACGCTGGCGCGCGTTCCCANNNNNNNNNNNNNNNNNNNNNNNNNNNNNN
NNNNNNNNNNNNNNNNNNCCTGANNNNNNNNNNNNNNNNNNNNNNNNNNN
NNNNNNNNNNGCATCTGTAGCGCCGCAGGGGTCACGAAAGTGTGAAAATG
TGGACTGATTAGACGGCACATCGTCCTGCGTCCAAGGATCTCTGGGGTGG
GTGCTCGAATATTTGGCGCTTATTTCCCAATGCCGATTGCCTAAGCTTGG
GATTTGGTTTGGGTTTGGTTTTCAGATCCTCCGGACGCTCAACAATGGAC
ATGGCTCTGGGCTGAAAAGTCCTTTTTACATTTGTCCAATGTCCAATGTC
CGAATGCATTTCGCTGGCGACTTAGTGGCCTTAATTTCCAGCGAATTACG
AATGTAATCGCGCCAAATGTTCTGCCATAAGGATCGCATATACTTTGTGG
GATTTTCAGAAATTTTCCAGGACCGTTACTTACGGATGGTACATTAAAAT
GATTTTTCTTTCTGTACTAAGTCTTTATTTTATTAAACGGCTTTTATGTT
TGACAATGGAATTATAAAATTGTGTTCACATTTTTCAGAATGTCATGAGT
AATTCACGGACTTAAAATATTGTTTTAAACAATAATATTTGTTTTCCCGT
TTAAAAATCATAAAAAATACTTGAAAAGTAATATAAAAACTTTAATTTTT
TCTTAATACAACTTGATATGCTTTGAATACTTTTAAGGACCTTAGCATAC
ATGTCACTTTCGGGTTTTACGTTCATATTCATAAATTTGTATATTGCTTC
GAAACGAACTGGATAGATTTTCTACAAGTTTTTCAGTACTTTCCAAGTAG
TAAAATGTGAAAACAGTATAACCCTTCCTCACTCGCCTTAACCCATTGAA
TTCACCCAATAAACCCACCGAGCCAACATCGAACTTAACCCTTTCGCCTA
ATGACCAAAAATAATTCCAAGAAGATCGCGGCTTGTAAAAAGTGTAATGG
AGTTTTTCGCTTAACCCGTTCTCCGGTGAGCAACTTTCTCGTATGCCAAA
GGGTTGAGGAAGTAGGGATTTGGCCGTGCAATGAGGCTCACAGGACAAAA
GGACACCATAAAAAAGAAACAACCGAGGCGTCATAAAGAACACAATGACG
CCGACATTAGCTGGAAACAAAAAGAGAAGAGAAAACGCAAAGCACACAAA
CTGTGGGCCGTTTCGAGGGAAACTGGCAAGGACACTCACAGGATGCGATT
TTTTCTTAATGGGTGAAAGGGTTGAGGTCGCGCACAAAAAACGGCAGCCA
GCTACCTGCCTACACCACTGTTGGTCATAAAAAACTAAATATTTTACGAT
CGCCCACAGAAATGGGATGCCTTACGCGGAAGTGTGTTTTTTGCGACGTT
TTTTAAGATTCAAACACGATTGCTGGTACAATTGTATGTAGAGCGATCCG
CTCTAATAACCATTAGACTCATGGATATTGTATCCCTGTGTATGTTTAGA
AGTTTCTCGCGATTTTCCAGCTACTTTCATTGTTAATCGAAGGTTTTACC
TGAGCAAAACCAAACGGGACCGAAGCGAAATCTATAGAACAACATGCAAA
GCGAGTCGCCTTCATAAAATCTCGTGGCGTGTCGACTGGAAATCCACCAG
ACGATTGTCCTGCGTGTCCTGCCGTCGTCCTTCGCACTTTTGTTTGGCCG
CATAGCCAATTTTACGGCGTAACCATTAAGGCGGACAATGAAAATTAGAG
CAACTATTCGCCCTGTCCCCGGGACCTCTGCTCTAGTTTCCTTTTTTAAT
CCTTCGGTTTTTCGTGCTAAAAAAGGATTTACGGATGTTGGCCAAACGCC
CGTCCACAGTCCGTCCTGTTTACCATAACATTTCGGCGGAATTTTCCCAT
TTCGTGGGCGTAACGCGCGAGCACTTTTCGCATCTGATTTATGCGAAATG
CTAATTTTTGCGGCTTCCTAAGGGTTCGACATGCTTTAGAAGTGTGCAAA
ATTCGCCAGCGAATGTAGCAAATCCCTGCTACATTCGCTGGCGAATTTTG
CACAAAGCAAGTGTTTTGTGCAACCTAAGGGAGGCAGAATCCTTTGGATT
TTGTTAGGATGGAAGCAAAAAAATGTCGAAGGGCGACGTTCCAGACAGAG
AAAAGTTTGCAAAAAATATCAACACTTCTACGTTGAAATCGCACTTCTCT
TTCCTTCCCAACTATGCTTTTTCACATGTTTTAAAAAAAANNNNNNNNNN
ATCACAGTCTCTCAACAAACGACGTGAGTTTTTTTTTTCAAACATGTGAA
AAAGGATAGTTTGGAAAGAAAAGAGAAGTGCGTTTTAAATGTTGAATGTT
TGATATTTTTTGAAAACCTATATCTGACTAGAACGTTGTGCTTAGACACT
ACGTGGCTTCCATCCTAACAAAAACCAAATAGTTCTGCGTCCCTTAGGTT
GCACAAAGCAAGTGTTTTGTGCTACCTAAGGGACGCAGAACTATTTGGTT
TTTGTTAGGATGGAAGCCACGTAGTGTCTAAGCACAACGTTCTAGTCAGA
TATAGGTTTTCAAAAAATATCAAACATTCAACATTTAAAACGCACTTCTC
TTTTCTTTCCAAACTATCCTTTTTCACATGTTTGAAAAAAAAAACTCACG
TCGTTTGTTGAGAGACTGTGATGACCTTGTTGATAGGTATTAAATTGCTT
CGAAATAGAAATATTTATATTATATAATAGCAACTTTTTTTAATCAAACT
ATTCTAGAAGTGCACTCTACTCAACAGTAGCGCATAAATCTAAGTAATTG
TGTGGCCAAACCAATTTGCACTTAAGATCAAAGAGCCAAATCGCCGTACA
ATAACCACACGAACCAAAACAGCCGAAAAAAGAGGATTCCCTTCAGAAGG
GAAAAAACCTGAAGTAAAATGGCAAATCATCCTTGGCATGAAATCAGCTT
ACGAACTCAAGGTGATATCTCAACAGGCCGCCAGGACAAAGGTCAGCAGA
AGAGTGCGCCAAATCAAAACACAAAAAAGGGATCCTAATGAGATATGTAC
TCGAGGGGCGAATCGGTCAACCACAAAATCCCAAGCGCTTGGCTGCACAT
CTTAGAGATACATTTGCATATCTGTGAGATGCGAAGATCAGGAGATAAAG
ATGTGCGGATCCGCCCTGTTGATCTGCCCTATCTTCCCCTCAAAGGATCT
TCTGTTGAGACAGCGGCAGGCCAAAGGTTAAGGATAAGGATCATTTGCAT
ACGTGGCGTGGACTTTCGGCAATTAGACGATCATGATCATCAGCATGTTT
GTGTTTGTCCCAATCACAGATAGGTACATACTCGTATGTGTATCACAGCT
CATCAATTAAAAGGTCAAGCGTGACGGTCCTTGGGATTATTTGTTATGTC
CTTAACTTCAACTTTACATAACTTTCCGAAGGTAAGGATCCTGGGTAGGA
TCCACACCCGCCCGCCTAAGCAACGCTAATCGGGCTGATCAGCGAACGCT
AATCGCTCGGGACTAACTGGATCCTCCGGATCAACGGCGCTGATCCTGCG
TGATCCTGGGTACTGCGTAATGTTGGATTATGTCCTGTGCAGCCGTACGG
CGGGCCAACTTTTAAATCACTTTTAAATCCACATCACTCTAGTTCGAGTC
GCACTTCTTCGGATGCGCGGATTAATGAACTAGGCGGGCCGATTCAGGTA
GCCACTCGCGTCCTTGTCCTTTAATCCTTTCTCCGCTAAGTCCGGTTGCA
GTTCGTAATCCGGTTTGCCATGTCAACGTCAATGGCAGGTCTCTATGCCG
AGCACTACCTGTTCCCCGTGTCGTCCTTTTGGCACATATTCCACTGGATA
TGTGAGAGCAACTTGTGTAATTTGCATTCCGGCGGCGTTTTGTTTGCTCT
GTTGTTTTGTAAATATTGCTTTTACATTTTCCCCACCCCCTGCCAACGCC
CTAATTTGCCCCCCGTTCCGCTTTAGTTTTAGTCAAAATATCGCACATAA
ACATAAACAGGAGTTTGAATAAAATAGCCAGCGGCACATAAATTTCGAAC
TTAATTATGAATTTGTATGTATACGCTTATGCATATGTTTTCTTTAGAAG
AACGCTGATCCGTACAAATAATATGTTATACTTGGTATACTATATATACA
ATAATAGTTTCAAATGTTTAAATCGCAACTAATTTATCATGCTTAAAGCG
AACCTTCTGCTTGGGTAATTAATGGTTCGAAACCGAGTGATACTATAAAT
GATAAACATTGATTGCTAACCATTATGCTTGTCAAGCCAACAAAGATACA
TTTACCGAAATAAGCTTAAAAAGGCGAAATACACCCATTATGCACAAACT
ACCTAAGGGAGATTTTGAATTTCGGATGCTAATTGTGCCAAAGCTTTGCT
CAAATTAAGTTAACACGCACAGCAACAGGAAAATGTGTTAAAGCAACAAG
GAATCTCCTCGGCCCAAACTTTCCATCGGCCAAATTGCAGTTGGCTAAGT
TGTTAATGTGTCTGGGCTTAAAGTTGCCCAAAAAACAATTGGCGAAGGCG
CCCCCAACCACCCAACCTCCCCATTTCCGCTCTCTCACTTTTGGGCCAGA
AATCAATAATCAATAGTGAAGCGGAGATGCCAAAAAACGGCAAAGAGCCA
AAAAGGCAGCTGCAATCGGCCAAAATGCAGCGCCAGAAAATGCAAAAGGA
TACAATGAGCGGGTCNNNNNNNNNNNNNNNNNNNNNNNNNNNNNNNNNNN
NNACGCCAATGCCATGACGGGGATGCTGTTTGCTTACTGCCGTTTGGGGG
ATGGGGAAAGTCACTCAGATTTACAGCTAGCATCCGTGTCCGTTTTGAGT
GAGTTTCGTTACGATGCTCTCCGCCTGCTCTCTCAATTCAGTTTCTGCTG
CTCCGTGTAACGGCTCTCGTGCGCCTTTGTGTTGTTGCACTTCTGGCATT
TGTTTTTGCTTTGCAATTGAGATTTTAGATTTGAGTTCTTTTTTGGCGAG
TGCAGTGCTGCGAGGAGCAGATTTTCGACTATTAGAAGAGCCCGCTGAGC
GCGAGTTTAGTCAGTAGTGCTCCGAGTCCCGAAAACGAAAGTCGCCAGCA
TTGACAGGCAGCCACTGAAACACAAAACTAACCAAACAACCAAAGGACGA
AACGTAACTGCTATCAAAACAAATATTGCCAATAAATACATTTAACTTCG
TGTGTGTGCCAAAAGAAAACAAGTTGCTAAAAAGACTCTTGTACCGAAAA
CTTATATTTTTTGGCAAAGACCACTTCCCGCACATGCGCGAATTCCGCGA
AAAAGAAAGCACAAAAGCAAGCTAAAAAGCGAGGCCCAAAAAATAGACAA
AAACGAAGAGCAAGGAGCTCCCACATCGTCGCTCCCCCTCGCACGCACTG
TGCGTGTTGGTCTAACGGTAACCGTGCCGCGGTGAAGCGAGAGAGTGGGA
AAAAGAGAATCCGCGAGCGAAAAGCGAAAACTTCCGTTCCCGGTTCCCGT
TTCCAAATTCTCCCGGAGAATTGCACTTGGATTGTCCACAAGGTAAGTAA
ATGGGCGTACCATCCAGTATCCTAGTTTTACATGTGCATTCGACCTCCAA
TAAATCGTAAAAAACACATGGAGGTGGGAAAGCAAAAGCTTTCCACGGAT
AAACAAATAAACAAGAACAACAAATTGCATTTGCGGGAGCAAATGCCAAA
TTGTTGGGGTATCCAGTAATATACACAGTTTTCCAGAGGATTCACATATG
TACTATGAAACTTTTAAAAGAGTTACAAATTTTTATAAAACAGTTTGAAG
CTCAATTTTAGAATACACATTCTGAATGTATAAAATATTATTTCAACTAG
TTAGTATAGATTTTGTGATAGCTTTTCAAAATAGCTGTCTTACAAAAGAC
ATGGATTTGAAAGTTCGGTTATTTGTCATTATGCTCTTTGCTTCATGCAT
TTTATTTTATTTATTCAGGCTAATCTGATAACTGATAAGCATTTTGCTTA
TTCTTGGTTATAATCACCTTTAATCCCAAGTACTCAACTTTCTTCTACTT
TCTGCACTTCTGCCTTCTCTTCTTGTTGTTTGTAATCGAGTGCTTCTTTT
ACTGTCTAACCTTAGAANNNNNNNNNNNNNNNNNNNNNNNNNNNNNNNNN
NNNNNNNNNNNNNNNNNNNNTAGGCAGTGGTAAATCATTTGCTAAAAATG
CAAACGGCAAAAATTCTAAAACAATATTTTAAAATCTGTCTGGCTTTTGG
CCGATCTTCGGGTGAACTTGTTTTTTGCCCGCGCTGTCTGTTTTTGCCCA
GAACTGCAGCGTATATTCAACCCCAAGCCCCCCACCACCCCCATTCACCC
CGCCTAAACACCGCCCCTGGCCACGCCCCCCTCTACGCCTGACAGCTAAT
TTTATTTGTTTACATGTCGACTTTCATGTTGTTTTTTTTTCGCCTTCCTG
CGCCGCCCCTCCCAAATAACCCCATCAATTTTTAGCATTTCTTTTCGCTC
TTCTTTCGGCAAATGCATTTTCGACTTTTCTTTTTTAATAATTTAAATTT
AGACATCGAACTATAATTCAAAGTCAACGTGGCAATTTTTTAATGGCAAA
TAGTTTGGCACTTGCCAAAATGCATTTCGAATATATTAAATACACCTATG
CGACGGTCGTTGGCGGGGCTTTTTTAGTATCCCCATCATCGTGGGCAAGA
TACTTTTGTAGAATTGATTGTCAGTCGGACAGTTTTAATGTTTGCTGACA
AAAAGAACCGAGCGCAAATCAAACAAATGGGGCTTTGTTAGGCGCATAAA
AATAAATATGCACATATTATACGGGATATATTTATAAACCCCAAATGACA
TTGAATCACTTCAGCAGCAGTGCAGTTTTCCCTAAACGAATGCAGCTCCA
AAAAAAAATATGCATTTCACCAGGCACAACAACAAGTTGTTCTAAGCCAA
CAACCAAACGACNNNNNNNNNNNNNNNNNNNNNNNNNNNNNNNNNNNNNN
NNNNNNNNNNNNNNNNNNNNNNNNNNNNNNNTCGTTTGTTTGCAGGCATA
TCCTGCTCTTGGCTTGCTTTTTGTACGGATTTTTCAACAAAAACATTTTT
TGTGTGGCGCATTTTCTGCGTTTGCGAATTTTTCCATTTTTGCCATTTTC
ATGATATTTTTAGAGGGGTAAAAAGGGGGCGGTGTTGGGGTGGTGGGGGG
CGCACCAAAAACGACTAGCACATGTTTAGTTTACTTTTGCAGTTTCGGTT
GCCTGGCTGCACTCGTTGTGGCCGACCCCACCAGCCCCCACTGCTCCACT
ACATTCCCCCCTTCGCCCCTTGGCCCACGCCCCTGCCCGGCGTAATATTA
ATTTTACACTTGGCCTTTAGTTTGGCTTTGTTGCTGTTGTTGGGCATGGC
ACAAAAAAGCCCAGACGAAAGGCGAAAATTCTCTTTGTTTCATACTGNNN
NNNNNNNNNNNNNNNNNNNNNNNNNNNNNNNNNNNGTGGCACAGCAATTA
ATTTTGGCTTTCTTTAAAAATATCCACAAAAGCGAATTTAAATAAATATG
CTAAGCTTCATTTTGTGTGCACTTTCTGTTTCCTGAACCATCAATTATGC
CCAAGTATTGTAGATATTTTAGCTGCCAGATAGCACAGCACCATCCCATT
CCCATAATAATATTCCGTATATGCCCCATACTCGTTTTGCGTTTTTAATA
ATATTTACTTAAAAGCACAAACAATTGGCCAAAAATGCAGCAACTGCACA
ATTTTTCAGCGTGAAATTGGAAATTCAAAAAAAGTAGGCAACTGCGGTAG
AACAAGCAAGAATTATTTGAAGAACTACGCAAATCAAAGTGAAATGTCTA
GCGGAAAATTGTTGTCAGGAAAATGTTTTTCACTCAAAATTGTTTTCAAT
GGGTTGAATTATATAAAAAGTTAAGTGGAAAAATGTGTAATAACTATACA
GCAAATATTATTATATATGGATTTCTAAAAAAGAATTTATGATATTGCAT
ATAGTTTAGTCAGTCATGGTACATATTTGTTAGTGCTTAGAGTTTTCCCG
CAGGTGTTAGCACTTCTGATCCGTTAATTTAGTTAAATCCCGCAATCCTT
TTTCACTTTTTATTATTAACAACGAAACTGCCCTCGGTTGCTGCCTACTT
CTCCAGCCCAACTTAATCCCCATAGAAAACCGAGGGAAAATTCGCAGCTC
GCTGTTAAGCTGGCCATCCGCTAAGCTCCCGGATCATCCAAATCCAAGTG
CGCGTAATTTTTTGTTTCTGCTCTAATCCAGAATGGATCAAGAGCGCAAT
CCTCANNNNNNNNNNNNNNNNNNNNNNNNNNNNNNNNNNNNNNNNNNNCC
TGTACCTGACTTCCCGTCACCTCTGCCCATCTAATCCCTTGACGCGTGCG
CCCGTCTACCTGAGCGATATATAAACTAATGCCTGTTGCAATTGTTCAGT
CAGTCACGAGTTTGTTACCANNNNNNNNNNNNNNNNNNNNNNNNNNNNNN
NNNNNNNNNNATATCCTTGCAAGTCCCTACGAAAAACCCGACAAATTTGG
AATATACTTCGATACAATCGCAATCAAACGCACTGAGCGGCCACGAAACG
GTAGGATATTGTAGTCATTATCCAGTGTCTCCATTTTGTTCACAAAATCA
CTCAAATCCCCTTCAGAGGGTGGGTGCCCAACCACCCCTGGCATATTTTT
TGTTAGGGGTGGTGTGGCAAGCACAAAAAAAAAAAGAAAACCGAGGAAAA
ATAAAATGAAAAACAAGCGAAAAAAGAGGAAAAAACTCGACGCAGGCGCA
GTGAATGAATATAGCCACTAACCCCACTCTCTCTGTTTTTTTCGCATTAC
AGCCGTCTAGAGCCGCCAAGATGCAGAACTGGGAGACGACAGCCACGACC
AACTACGAGCAGCACAACGCCTGGTACAACAGCATGTTCGCGGCCAATAT
CAAACAGGAGCCGGGTCATCATCTCGATGGGAATAGCGTGGCCAGCAGTC
CGCGCCAATCGCCCATTCCCTCGACCAATCACCTGGAACAGTTCCTCANN
NNNNNNNNNNNNNNNNNNNNNNNNNNNNNNNCCATGGATACCCTATGCGC
CATGACCCCGTCCCCCAGCCAAAACGATCAGAACAGCCTGCAGCACTACG
ATGCCAGCTTNNNNNNNNNNNNNNNNNNNNNNNNNNNNNNNNNNNNNNNN
NNNNNNNNNNNNNNNNNNNNNNNNNNNNNNNNNNNNNNTCTGATGGGTGG
CTTCAATCCGCTGACGCCACCTGGTCTGCCCAATCCCATGCAGCACTTCT
ATGGCGGAAATCTGCGTCCCAGTCCGCAGCCCACGCCCACATCCGCCTCC
ACAGTTGCCCCCGTTGCAGTTGCCACCGGCAGCAGTGAGAAATTGCAGGC
GCTTACACCGCCCATGGATGTCACACCGCCCAAGTCGCCGGCCAAGTCTA
GTCAATCGAATATTGAGCCCGAGAAGGAGCACGATCAGATGTCGAACTCC
AGCGAGGACATGAAGTACATGGCTGAGTCCGAGGACGATGATACCAACAT
CCGGATGCCCATCTACAATTCGCACGGCAAGATGAAGAACTACAAGTGCA
AGACTTGCGGCGTGGTGGCCATCACCAAGGTGGACTTTTGGGCCCACACT
CGCACCCACATGAAACCCGACAAGATCCTGCAGTGCCCGAAGTGCCCGTT
TGTCACCGAGTTCAAGCACCACTTGGAGTACCACATCCGGAAGCACAAGA
ACCAAAAGCCCTTCCAGTGCGACAAATGCAGCTACACGTGTGTCAACAAA
TCCATGTTGAACTCGCACCGCAAGTCGCACAGTTCCGTGTATCAGTACCG
TTGTGCGGATTGTGATTACGCCACCAAGTATTGCCACAGCTTCAAGCTGC
ATCTGCGCAAGTATGGCCACAAGCCCGGCATGGTTTTGGATGAAGATGGC
ACCCCGAATCCCTCGCTGGTCATCGATGTCTACGGCACGCGTCGTGGTCC
GAAGAGCAAGAATGGTGGACCAATTGCCAGTGGAGGTAGTGGCAGCGGCA
GCCGGAAGCCAAATGTTGCAGCTGTCGCTCCGCAGCAACAGCAATCCCAG
CCAGCTCAACCAGCCACTTCTCAGCTGAGTGCTGCCCTGCAAGGATTCCC
CCTGGTTCAAAGCAACTCTGCTCCTCCGGCGGCATCTCCAGTGCTCCCGC
TGCCCGCCTCACCTGCCAAGAGTGTGGCCAGCGTGGAACAGACGCCCAGC
TTGCCCAGTCCAGCCAATCTTCTGCCTCCTCTGGCCAGCCTTCTGCAGCA
GAACCGCAACATGGCCTTCTTCCCCTACTGGAACCTCAATCTCCAGATGC
TGGCTGCCCAGCAGCAGGCCGCTGTCTTGGCCCAATTGTCGCCACGAATG
CGAGAGCAACTGCAGCAACAGAACCAGCAGCAGAGCGACAATGAAGAGGA
GGAGCAGGACGATGAGTACGAGCGCAAGTCGGTGGACTCCGCCATGGATC
TGTCCCAAGGAACGCCGGTGAAGGAGGATGACNNNNNNNNNNNNNNNNNN
NNNNNNNNNNNACCGCTCGCCATGAATCTCAAGGTGGAGGAGGAGGCCAC
GCCGCTGATGAGTAGCTCGAATGCCTCGAGGCGCAAGGGACGCGTCCTCA
AGCTGGACACTCTGCTTCAACTGCGATCGGAGGCCATGACCTCTCCCGAG
CAACTCAAAGTACCCAGCACACCCATGCCCACTGCATCCTCGCCCATTGC
TGGCCGCAAGCCCATGCCTGAGGATCACTGCTCGGGAACCAGCTCGGCGG
ATGAGTCCATGGAGACGGCCCATGTGCCGCAGGCCAATACCAGTGCCAGT
TCCACGGCGTCCAGCTCAGGGAACAGCTCCAATGCCAGTNNNNNNNNNNN
NNNNNNNNNNNNNNNNNNNNNNNNTGGTACCTCCTCAGCGGCTGCAGCTC
CTGCATCCGGAACGCCGGCGGCGGCGGGCGCCATCTACGAGTGCAAGTAC
TGTGATATCTTCTTCAAGGACGCCGTGCTCTACACCATCCACATGGGCTA
CCACAGCTGCGACGATGTGTTCAAGTGCAACATGTGCGGCGAGAAGTGCG
ACGGACCCGTCGGCCTCTTCGTCCACATGGCCAGGAATGCTCACTCCTAA
GTCCCCTCATTCACCTTGTTATTATTATTTATCACTATTATCACATAATC
GTTGTCCAGAATTGTATATATTCGTAGCATAAGTTTTCCAAACATTATTT
TGTTGTCGAAAATTGTACATAAGCCAATTAAGCCGCTAATTCTAGACCTA
AGTTTATCTAACTATCCTAACTGTATCGAACTGTAGCCACCTTTCAATCT
GTCTCTAAACTCTCTTGTATTTTCGAAATCGACTAAAAACCCTGAAAACG
GTTTAAAAACTATCATAAATGCATGGAGAAGCGTAAACCTAAGTTAAATC
TAATTTGTAAGTCGAGTCAAGCGAAACGAGCAAACGATACCAACAGTCCA
AAGTCAAATTAATAAAATATAGTTTATAACATATATATAATGAGTATGTT
TTATAAAATAATTATTTAGTCTTATTTACCCTATATATACATAACACATA
ACACTCAGTTCTTTCTCTGATATTCTCTCAGTATTTTGTTAGTTGANNNN
NNNNNNNNNNNNNNNNNNNNNNNNNNNNNNNNNNNNNNNNNNNNNNNNNN
NNNNNNCAAGTTTTTACTTTTATTTTGTTAACCTTTTGGCAATAATGACA
ATATTTTCGATGCAACTGAAACTGACGAACGAAGAAGTACAAATTTAGAG
ATTTTTAATGAGTAGCTGAGATGCACAAAATCTGAGCAACGGATCAAAAT
TAGTATTTAACCCATAAAATCTAAGTCGAGTTCATGAAACGAATTTCGAG
ACTTAGGATGTGCGCCCAGTGTAATCCTTAATAGATCCCTTTTTAAGTGA
ATTAAACTAGTCTAAGATTTGCCCACGAAATGTTTTTATGCATTAACATA
ATAAAGATGAAGATATTATTATATTTGGTGTTTTCGATATGGTATCTGCT
TATCTGCTTACTATGAAAACTCATTATCCTGGGGATTCCTTTAACTTTGA
CCACTTACGCATATAAATACTGAACCCCAGCATATTATAATGTAACCCTG
ACCCAACCATATGCCCAATAACTGACCAATGGAACTGTCGACACGCGATC
TTTAAACATGATTTATCGCAACCGATCACCCCACCAAAAAAGCAACTGAA
TATATTGGGAAAAGAATGTAAGTATGTTTCATCTTTTCAATTGAAGAACT
GCTCCATCATGTGCTAAATACCCAAGTTGTTAGATGAAAAGGAAAAAGGA
ATAATATACAACAGAACTTGTGTGCGGGCGCAACCCAACAAATTGGACAA
TATTCTGCTTTCTTTCTTCACATTTCTATGCACAGAATTTTGATGGATTA
TTGACGTTTTGCGTGAAAACGCACAATTCGCATTGCATATGAGAGGGGCA
TTATATAATAATGAAAAACTCATGAGCACGCGCTGGAGGAGTTGGAGGAG
TGGCAGGAAGATGACGCAGCAAGGCGTCTCCTTCTGGGATCCGGCATCAC
TTGGGATCACTTAGAATCGATCCTCGGAATCTTGGGGTTGGCGCGCATGC
GTCGAACGCACTTCAGCCAAATGGCGCGTGGACAAGGGGAAATTCCTTCG
ATTTTCGGGTCTCGAGTGGAAACTCGGTACTATAAAAATAGTTTTCCCCG
GGCTGCTTCTGATTGGTGGTTGAATACGTACATGCCGAAGGAATGCACTT
CTCTTGATATTAATTCCATGTAAATTTCATTTAAATGCCGTTTTTCCTCA
TTAAAAACTTTCCAATAATTGATATTTATGGCTGAAATTAATTTCGATCG
GAGTCAAGGGTGATGATGATTTAAGTCCTCTGATCTTATCGCAAATTAGA
TTTTGCATATCCCCTTAGATTAAAGCCAGAGCCAGAAGGATCTGCAGATC
CTTGCTCATTTGAGCGAAGTTAAGTTGGCCATTTGCCCTTTGTACCGGAT
GAACTCTTGGCTTGTGGCCGCCGCAAGCGAAAGATGTTTATCGAGGAGGG
AGTCCCTGCCGCATTGTCCTCATCTGAGCTAACGATCCCTAGTTTCTGGT
TTTGTTCCTGGCCTCTTATCTCAGCTTGTGGCTTTGTAGCATCTTTTTTC
ATTCTGCTGCCCGTCATTGTTTGCGAATAGACAAAAAAATGCAGCAGAAG
TGTGGGTGGAGGTGAAGCGGCGAGTCCTGGCCACTTTGTGTCCTGGGAGT
TCTTCAAATAGTTCAATTGCCCGTCTGCTGACCATTTGAAAGGTGTAATT
TTGGTCCTGTTAGGGTCCCTTGTCTTATGTTCTCGATGCAGCTGCCTTCG
CCATCCACCTTTCCCAGCTATTGACTCACCTTTGACCCCCCAACTCCGAT
TGATCAGCAGGACACGCGTATGGCACGCTTTCACAATACATATTTTGGGC
TTTTACCACTGCCCCACCTCAATCGGCAATTATCAATGAAAGCTAAGTCT
AGAGAATTATGTGCACTTGGAAATTAAAACAAATATTTTTTNNNNNNNNN
NNNNNNNNNNNNNNNNNNNNNNNNNAAGTTTTTAAGACAAACATAGAATG
CATAGTTTTGAGGAATTGAAGCATGCTAAAATATATTAGAAATTAGAATA
TTCATTGGAAATTTGATTATTACTTTACGTTAAAGGGTCTGTGACCTAGT
GGCATTGCTACATTAAACGACTTTCATTTATTTTTCCTCAGTGTATGTAT
AAATAATAGTCGCTTGGGCACATGTACATATATCCCACAGGGCTAAGCAA
CGCCATAAATAGGGTATTTATGTTTAACCACCACCCCGACTTCGCCATTT
TGGGATGGGGATGTGATACGGATTTTGGTGTGGGTTACGGATTGAGTTTT
TGGTTCCAACGGTGCACGATTCGGTGGCCATTTTTAGCGGCAGTGCCACT
AAAAATAACAGAAAACCAAAATAGCAAATATTGAAAAGGGGAAAGGGGTT
AACAAGGGTTTCCACTCACCCAAAAATATATACGAGTATATACGTTATTA
CTCGGGGGGTAACAAACATGTTGTGGGTGTTTGGTTGATTGGAACGCGTC
CGGGGTGTCCAATGGCCACATGCAGGATCCGATGCGATCCGATGATTAGC
AATCCAGCAATCCACCCCCGCAAAGTCGGCATCCTTCGATGAGCTGTTGA
TTGCATCAGTTAAAGCCGGCGCCCACATTCAGGCATCGAAACTCTCCTAC
TACTACTTTTTTCCACAACTTTACGCATTTTAATTATGAAAATGGCCAGG
GCCGGGATGGGATCAGTGCCGGGTACCCGGATCAAGGGACCCGAGCCAGC
ATCTGTGTGTGGGTTAATTATGAGCGGCGATCCTTTCGACGTCTCAAGCG
TGACGTCATGTGCGAGCCACCTTAAGGATTTGTTGAACCCCCGATAATTT
ATTTCTGTAAACAGCATTTCGCTGGAATTGTGCCCAGTATGGCAGTGTGA
GGGAGCGCATCCTTTCACCTCGTCCAACAGCTGACCAGCGTTCGTCCTGC
GAGATTGAGGTGGGTGTAGCGAATCCTTAAGTGGTCAACGCCGCTAACGA
GCACTAAGGATGAGCTGACCATCTGAGTTTTGGCATTCGACCAATTTATG
TGTGTTTGCAAGGCAATGAATTATGACAGATCTTCTTCTGAGACGCGTGG
CCGCTTCTTTGGAGTTACTGGAAGTACTACTGAAGATACATACGNNNNNN
NNNNNNNNNNNNNNNNNNNNNNNNNNNNNNNNNNNNNNNNNNNNNNNNNN
NNNNGTGCAGTGCACGATAACCAGATATTCAGATTCAAATGCATCTGAGA
CCTACTGAGTCCGTGAAGTTTGATAAAGCATTATAATTTTGGTTCTATCC
TAAAATACGTTTCAAAGGAATTCACATTTAAAAGCAAGCCCAACCCCAAC
TAAAACAGCCATTCAACTGCCATTATGCATGCCCACCATGATAGTTAATC
ATTCTAGTCGAGAACAATTCCACTCAGCCACAAAATTCCAAATGCATTTC
AAAGGCAAAAACCAAAACTAATTGCACTGAATCAGTTGATGAATATGCAA
AACTGTAGAAAATTAAAGCCGTGTTGAGCACATCTATAANNNNNNNNNNN
NNNNNNNNNNNNNNNNNNNNNNNNNNNTTATCGTATAAACTGAATAGAGA
ATGGAGATCCATGAAGGAAACACCGGTCCATAGGGAAATAAACAAAGCGG
ATAACTAAGGAAAACTCGCGACAGCAAACAGCGAAAGTAACAAAACAATT
TTTACAGTTCGGCAAACAAAATGCGTCCATCGTGTCCACTCCGCATGTAA
ATGGATGGGTAACACAGAAAAAAAAAATACGAGGAGATATAGGAGAAAAA
CTCCGAGTGGGATGGAAAAAACATCTGCCCCTGATGGCACTTTAGTTAAC
GAAAAACAACAAAAGGTTAAAAATATATGCAAGCGGACTCCGGCTTNNNN
NNNNNNNNNNNNNNNNNNNNNNNNNNNNNNNNNNNNNNNNATCCAGAGNN
NNNNNNNNNNNNNNNNNNNNNNNNNNNNNNNCGATAATGTCCAGCATCCG
TTATGAAGAGACCAAAAAAAAAAAAAGAAGGAAGTTGACAACAGCGTGTG
CCTCAATGCCNNNNNNNNNNNNNNNNNNNNNNNNNNNNNNNNNNGGGGTT
GCACAGATACGATACGCGTGTCCTGGGAGTCCTGCACCCTGCCTGCCACA
TACCATATTTGCACTATAGAAAGTCCAGCCGCTGGACTCGTTTGGTCAGT
TTGCTACAAACAATGCCGCCTTTCGTGCGGGCCACTCGATTGAATTCCCG
ATTTTGGCATCCTTTACTTTCTGTTTGCCCTCGAAACACATCCACCAGAT
GCCATCGTCCTCAAGTCAACAGTGAAATCATAGATGCCTGGGAGAGTCCG
AAATTCAGGAAGGGTAAACTAAAAGATTTAGTCAGGGGGCACTCTTTAAT
TGATAGAAACAATCGTTTTCTGCAGCCTCTGCTAATTCTAGCTTATTAAA
TGTCTAACTCGCTAAAAGCTACTTATTTGTTAAATTAAAGATCGGTATAG
GTTCTCTTTGTAAAGTGTATGTACTCCATATAAATGCACCTTACAAGATA
TAAAATCAAACACATTTCCTAGCATGGACAAGTAATCAAAATACACATAA
CTCATATGTATTTGACGTAGACCCCCCACTTTTTTATTCATGATTTTCCC
CGTGAAAATGAAGGAACCCTCCCTAATCGAGCCATCAAAACCAATCAAAT
CGTGGCCAAAAAGTCAATGCAACGCCTATTACACAATCCAAATAGAGGAA
ATTTCACGCAAAAAATGCGATTACCACCAATAAAAATATCACACAAAAAA
CACTCCTTAAAAACGAGCCAAAAAATCGAAACCCAAACTACCCGAAATGG
AAATGCGGGGTGGGTACGGATAGCAAACCACCACCACCTCATAGAGGGTT
GCAAAAAAAAAACCCGAATAGAAAACAAAAATGGAAAGAACCATTTGGCA
AATAGTTTCAATGGATCGATATTATATTTTTTTTTGCGGAGGTTGAGGGA
TGAACCCGACATGTGAATAAAAAACAGGTAAGGTATAGTTTTCCCACTTT
TCTTTTTGTAAGAGATACTTTTTTAGCAACATGTGTTTTGTGTGCCTATG
AAAAGATTTGGGATCTGGGAATCCTCTTTATTTGGTTTGGGTAAATCGAC
TTATTGGTCTTTTGTGCCGGGTTCGAAGTGCAAATGTCAGCTGTAGCGAG
ATGGAGTGTAATGTGAGGAATTAGAGGACCCCGAAGATGATGTATCAGTA
TCAGGACGAGCGACGAACGACGAAGGATATGGGGAGTATCATAGGTCTAC
AGGTGCTAAACGATACTCCCGATGCAAGTTGTCAGCACTTGAATGCTATA
TGCTAGATGCTAGATGGGCGGATATGGGTCTCGAGTTTCCGTTACTGGTC
CACCGAGGAATCAAGTTCTTGGCAGCCCAAAGTCCTCCCTCCGCCCATTT
GGCTTGTGTCCTCGATTAAGGACATCTGGCAATCGCATTGCATGATTCAC
TCTCATTTTCAGCTGCCCTTCCCCCCAGTTTATTTCCCCCTTTTTCCCTG
CAGGTGCTCATCCGACATCCATCAATAATTTTCCGATGTGTGCGACTATT
TGGCAAAGTGAAGAGGCAAAAATTACTGCTTCGATTTACCAAGGGTTTGG
TTTACTTGCATTTTTCAGCTGGTCATTGTGGTTGACAAAAAGGATGTCGT
TTCGCTTTTCAGAACGAGGGGAACTGATTTTCCTCTTGCTTTTCTCCGGA
AAAATTGCAATAATTTTTGCTCTTGCCAAAAACGAAGGGAGTAACATCTG
AATAAAAGGTGTTAAAATTTCTGCTTCAATAGTGAACCCTTTTCCATTAT
TTGAATTTTCCTATGGTGGTTACACTGTGGTTTCCAAATGTTGCTAATTG
GAACAGCTGCTTTTCATTTGATAATTTCAAAACGAAATATTATTTGACAA
AATTTACAGAAATACCTAATCAATCATAGATGTAGAAATACATCCGATTA
ATTTCCATATTTGAAAACATCTTGCATACATTAAAATCGTACATGTACCA
TGCAATTAGAATATAAATTAAAAATGTCGTTTTAACAGCCTTCTAGAAAT
TTTCCACTCACTCACCCCTTTCGTTTCACTGAACTTTGCCCCTGACGCCC
TTCGCCATTTTGAAGTTTTTCCTGGTGAGGAAAACTCACCCCTTTCCTGG
CTTCAACCTCCATTTTACCCCTCGTGCTCAGCCACACTTCATAACCGTTT
GTTGGTTTTATTTTTAAAAGTGTCGCACTCCAGTCCCCCAAAATCTAGCC
CCTCTCTTCGACTTTCGGCGCAATTTAGGGGGCGTAATGAAAACAAAATG
AAATTAAGGCGAGTGCACCCTTGAAAAGTGCCCGAAATGTTTTCATTTAT
TTTTGGATGCCCCCTAGGACGTTTCCCCCCTTTTCATCCAGAGGGGCCAA
TCACCGCGAAGGGATTAGAGGCTCTTTGGGCGTGTGGCACCGCAAGATCT
TTGTCATTGAACTTGAAAAAGTGCCGAGGAGTCGAGAAAACGAGAAACGT
GCCGCAGACAACTGGCGAGTCGACCCTTTCATCGCATTTTAGGCAATCCG
ACATGAATAACCCGAGTGTGTATCCAAAAATAAAGTAAACATACTCACGC
CATCCGTCGGAACCCTTTTTCCCTTTGTATCTTTTTATCTCTCGCCTGTT
GCATCATCGTCCTCATCATCGCCACCGCCATTGGATTGTACCCTCGTCAA
GCATCGAGTACGAGCTCTCAAATTAACCACCAATAAAAAGGCAACACTTC
ATAAAATGTAAAAAAAGGGAAGGGAAAACAACTTCCGTTTTTTCATTGTT
TTCCCCGCCGGATCCTCGATCCCTCGCCTGTTGCTCCCCTTGGATATTTT
TTAGGCCATTTCGTAATCGAGGAGTCGTTAGGTAAACACCCTTAATTTGA
TTTTTAGCGCCACTTAACAGGAGGCCACTTTTTTTTTATCCCTGCGATAT
GCATATGGGGTGAGTTCTTTTTTGGGGAGGGTAAAAAACAAAGGCAGTAC
AAAAAAGTTGACATGGTAATTGGTGTATCGGATGCTCGAAATGAAGCCAT
TATTATGTAATTGACTTCATCGGAAATTGTAGGGGAGGGGAGTTTTTGAA
GGGCGTGGTTTACTGTGGGAAAGGTCGGTTTTTTTCACAGGGAGTATTTT
TTATCAACCTCGTGATTTGTTGTTGTGTTTAACTTGCACTCGTAATAGAG
TAATAATTATTGCATGGTAGCTCATAGGCAGATTTAGTTATATATTAAAG
GTAGTTTTTATTGAATATGATTTGTCCATTACTTATATCTATTATGTACA
TTTTAGGTGCTTTTTAACACAGAAATCCAAATAGCAGTAATCTTATTGAA
ATTCAATTTTCCCTTATTACGAATCAGTAGTAAGCAATTCCTAGATCCCT
TGGCATACTTCGGTCCTCATCTGCAGGCTGTGCTATTGTAAATTATGCGC
ATAATGAATTCATCACATCGAATGCTGATCCTGGCTGCGATCGCAGGACT
CGTCAATTGCCGAACAGAGGAGAGCCCAACAATTGAAGTGCAGCGAGCGG
ACGCAAATGCACAAAATTTAAATGTCATTCAAATAGCGGCTGTCAGGACA
ATGGCCACGCACGCGNNNNNNNNNNNNNNNNNNNNNNNNNNNNNNNNNNN
NNNNNNNNNNNNNNNGTATGGTATATAGGCGAAAGGTGGTTGAGGTCCTG
AGAAGGATATTCGAGGAGTGGGAGAGGAACCATGCACGCCTGCATCTCAT
TTAGGGACTTCGGCAAATCTCTTCACTTCTGTTTCCCTGTTTTTAATGCA
CCTGAAAAAAAGAAGCAGGAATTGAAAANNNNNNNNNNNNNNNNNNNNNN
NNNNNNNNNNNNNNNNNNNNNNNNNNNNNNNNNNTTTACTGATTTGTCTT
GCCAGTTGAACATTTTAGTGGCTGTTGCGCCATACCTGTTCACATTTTAA
CTTTCGTTTCTCTGCGTGTACGGCAATATCCTGGCACAGGATACATGTGC
GTATATTGTTATTATTTTCGAGTTCCATCCGGTTTGGCCTCAGCTGACTG
ACAGCCAGCGGCCGACAACAACGGCTACAAAAACAATCCGCACTGAAGTC
TCCAGTCAAAGGCGACGATGATGAGGACAAAATCGGACTGCCGGGTGAGG
CATCAACTTCGCTTCCTTTCCGCCAAACCACAACAGATCCCCCATCGGTC
CGTTCAGGTTTCCCTGCCGATAAGCGTGACATTTTCATATTGCCAGCGAT
CTCAATCTTGGTGCTCAATCAGAATTCTGAATTCAGATTTCCCAGTCAAC
CATGCGTCCCATTCATCTATTCTTTTGCAGCTTTGCCATTTCTGAGGCCA
ATCACACGCCGACAGGATTAGCAGAAGTGCTGTTTTTTATCTGGGCTAAT
TGGTCCGCTCCAGTCATTGTCCTTCTAAGCGGACAGCTATGAAATCAGAG
TCCGATCATCCGATGGACCAGCTCTGAATCTCGTCCATGTCTCTAAAGAT
CCATTCTTACCTGGCCTTCTTTTCCAGGGGCGTGCAATTGGCGTTAAATT
CGAGCTGACATTTGGCTTGAGGAGTCGAGAGAATGGACTTTATTCTTTGA
TCTTGGATTATTTTTATATCTAAGCAGGCTCTAAGTAGCCTGCAAATTAT
TTGGTTGATAAATGCATGACTACTTTAAAACCCATTGATGGAGTTCATAT
GCGCAGCGGTTTGATTTCAGCAGCTGCTAAGAGAGTATGTGGTACCCCCT
TTCTTTTGGGGGCATTACAAATTTCCCCGGGTCGAAAAATTAAGCAAGAA
CTACCAGAAATTAGGGCATGACTCCATAACTCGCCAGTCGGGAGCCAGGG
GCAGATGTCAAGCTGCTAAAGATCACACTAAACACAAATATCGCCCAAGG
AGCTCAGCTCATTTGAATGAGGGCTCTCGGTTCCCGGGAAAGCAAACAAA
TTCCGATCCTCAAATCCCAAAGGAGCAGACATAAGAAAATCATTTGTTGC
GGAAGGGGAAGGACTCCACGGGATCAACCCTAAGTCAAATGCCGTGCGAG
CGTTTGAAAAAATCTGAATGTCGCGTGTTGGCGCGTAAGATTTGTGTTTT
CCGGGTTCGGCGTCTCGGAAAAATCGGGGTCACCCGAACGATCGGGGGTC
GGGGGTCGAGCCTCAAGGCATCATAATAGGCTCATTTCCTTGCCTGCTCC
TTTGGCTCCTGATTTTCTCTGAGCCTAATGGCGTAAACATTCAAGGGGAG
CGTTCGTCGCGCACGCGCAACATTGCCTCACTCTGCGACCCGAGTCCTTG
ATCCTTCAATTCCTTGCCCTTCGACCCAGCGACCCTAACCTCATCCCGAT
TTCAATCTGCGCGCCATTGTTCGATTTCCTTGAGGATTTGCGCGTCTTAT
GATTGATTCAGTGTTTTGTAACGATTGTTGTTCGCATGATTTCTCCACGT
CCACGATCACAATCTTGTGGAATTTTGTTTGGTGCATGATGAATCTTTGA
TGCATTCTCGTGTGTGTAACGTTTGGTTTGGAATCCTCTATTTGACAAAT
ACTCAATTCATCTTTCTTGCAAACGGTCGGATGAATGAAAAGCGGAGAAA
AGCTGAAGCGAATGAAAAAGTGTCTTTGAATGATGCATGAAAAATTTTGA
ATAATGCCCCGAATTTAGCACATAACATTTACGTATATACCTTCATTACA
AATAAGTAAAAATTAAACTAATAATGAAGTATATTCAATTTTGGATTAAA
CTTCAAGGCATATTTTATATAACTTAAAAATTATTAGGAGAAATATGTCC
TTATTTTCATTGTTGCATCTATCGCGAACACACGACATTGCAGCAGCGGC
AACACATGATGCATGTGGCACATTTAGCACCTCCAATTCATAATGAATGA
GTTAAGAGCATCAACAAACGAAGCACGAACATATAGGCGTGGGACTACCG
AACATCGTACCTCGACACGGTTATGGATTGGGATTGGGATTCGGAATCTG
GGTTGCCGTCGGAGGTGCTTGTTTGCCACGCCCGCATCTAGCAGGACATG
TGTTAATCAAGCAGCAGCCTCAGCAGCGCATAACTCAGTTGCAGATGGAC
TAATTTTGGTGTAAGTCGGGTAATAAAGGAGGGACAAACCCAACACAGCT
GCTCGAAGGACTAAAAATAGTTGGTGGCAAGGTGCAGGCTGCCTTACAAT
TTATGTGACAGAATTCTCATGTTTGCGCTTAATTTTTGTTTAATTTTTAT
GGGCGCCAAAAGAGGAGATGTCTGCTGCTGGGATGCTAACAGAAATACCC
GGCCAATTTTTGCCATTTATACTGGCCGTATTCAGTTTGGAACAATGAGC
TGGACAAAGAAGGTAACATGAGCTAAAAAACCAATAGAAGTAACAAAAAT
GTGACAGGCAATCGGAAGAAGACAAACAAATGGAGAATCCAGAGAAAAGC
GCAATTGTTGCAGGATGACAATTGAATGCAATCCGGAAATGTCCTGCGTG
GACAAGGATCGATGGCCATCGCCCAAGTGGATTTCCTTTGCCCACTCAAA
AAGTGAGTAAAAGAGAGTTATACTCAAAACAAAAAATCTATAGCTCACTG
GATCCTCAAAGAACATAAATCCACCCCTATTTTAAAACTCAACTCACTTT
GAGTTGAGATAGCTGCAGATCGAGTGAATATCTTTTGAGATACTTTTCCT
TTGATTTCAAAACCCCAGGAGTTTTCCGCATTGGGCCAAACTTGACCTCT
AAGACGACCTCAAAGATGCGAGTTGAGAGAAGCGCGCGCGTTGCTCCTTT
TGTGTCCTTTGCTCGCATCCTCCGGGTCATCTTCTGACCTTTTCCTTTTT
TTTTGGCACCCGCTTGCCCTTTGTCCTTCGCCTTCGGGATCGTTGACAAA
AGAGCTGGGGCATTGCAATAAATGTGATAAAGATTGTTTTTTGTCTTTCT
GTGCAATTGCTTGGACACCGTGCCATAAATTGCCCGTAGACCGGTGATCA
CTGACCTTTGATCTGGGCTATCGTTGATCATCGACTAAGGGTTTTGGTTT
GCACGGAAATGCCTTGAATGATGCCTTAATTGTGGGACATGCAGCTGGAA
CCGTCGGGTTCCATTGAACTGACCCTCAATTGTGGGTGTTTAACGTATGT
TTTGCGCGACTTTAGGCGTAGTCTTATAATCTTCACACGTGTAACACCCT
AATTTATTGCATGTCTGTAAAAGAAATCTCGTCGATGGTTTGATAGAAGT
AGTAACTCATTTTTACTTTTCTAAAACATCTTGCATTGCACCACTGTCAA
ACTTAAGAGAGCCCCCACGAAATCTAGTGAAACTAATTACTCGTGTCAAT
TTAAATTATATTTTACCCCATAAGTTTATTTTTTTTGACAGATATGGTGA
GTTATCAGTAGAACTCGAACGTTACTGGTGGTTAGTTCAATGAAGATCAG
CACGAAAATGATTGGAATTATATTTTTGGCAAGACTTCTTAAGCAAGTTG
GTACGTACTACTAATCCATCCATGTTTATGACGATGATTAAACAATCTTG
TTCTCGATAAAGACGGAAAAGGAGAAATTTCAGATCTGGTAAGGTTAAAC
CTAGCACATAGTCTAATTGCAATATTAAATATATATGTTTTTTACAGGAA
TCTCTGGCTAAGACCGATGCTAAGTACACTGCCTTACTGAAAGAGATAAA
TGCCACTTTTCACAACAGACCGACGCACATAAAGAAAAATGCGGAATTCG
AGAAGAATTTCCAAACAGTTTTAATTGCTTTGAACCTAAGCATGTACGAC
ATAGCGACCAAAATTGATACCTACACTGATTTTACAGTTTATAATCAAAT
CCGAGTAGAACTCGAAAGGAAAATATTCAAAAAGATACAAGTGGCGGAGA
GACTTTTAAAGCTGGAAAACCTTTTACCAAAGTGTCGTACCTTTTTTGGG
GATCAGCAATCGCTACTTGTCAGAGGTTTCTATCAATCGAACCTAATGAA
ATTGGAATTATTGCATGATCCGAGTCCAGAGTGTGAAAATGTTGAATTGC
AGCAAATTTTCATCGAGCCAACTTCAACAACTTCCAAGCCACATAACTAT
GATATAGACATTGTAAAAACTTTGGTCAAATATCATACGCGTCCATGGGG
AAATAAGACATATAAGGAGTTCGACGAAAAAATATGGATCCTTTTTATGG
CCATAAACAGCGAAGAGCAAAAATTTAAAAAGGATGCATTAGCCACATTC
AATAAATATGACGAACATCGCGCAATATTGGACAAAGCTTTGGCAATCCG
CATTGGGGAATTTACAAAGCAAATACCGAATGAAAAAAATCCATGCAAGG
TACACCTTATTCGCTTAAAAAAAGAATTAGGACGTGCAATGTTTGCAGCC
ATTAAGAAAAAGCACGACATTTTAGTCGAATCGAATTATGTAAGGTCTTG
CCTTAATAATAATAGGAAATTGTATAAAGGCACATATGCTTTGAATTAAC
ATTGCAGATTTCAGATTCGTTTTATTTCACATGTGCTGGCTTAGTTTTAA
AATGGGAATCTTGTGTTAAAAACAATACACTTAAGAACTTACGGGTTTCA
ATACTAAAATATAATTTTTAGACTTCGTACATAGTTATACCGTTCTAACC
AAAAACTCTTTCAGTAACTATATAATTTTTACAGACTACCATTTTTTATT
TACAGACTTTTTTAATTTTTTTTGCCTTGACTGGCTGACAACTGCTTTCT
TATCCGAGCTTGCGCCTCAACTGGCCAGTTCTTTAGTTCTTCCTTGCCAC
AAGGCAAGCAAAAAGAGGCTGTGTAGTAAAAACTGCAGCCGGGATCCTTG
CACACTGACTTGGAGCAGGTGGAGCACTTAGTGCCCAGTGTGATATAGTA
TTCCGGCTGTGTCTGCCAACGAGGTGGAGGTGGCTGGAAGGGATCTCGCA
TCACATAGTTATCCTCGGGGTACTCAACTCCTAGAGCAAAAGGCGGTTTC
CGTCCAAAATAATGTACCATCTCGTGCATTTCACAGCCAGAGCAGTTGAA
CTCGATGCGTGCTATTCGTTCATCCGCCTCCTCGGGATCAATAGGCTTCT
TTTCCTCTTCGGGAAGCTGTAATCGTTTAATTTCCTCTGCCTCATTGTCC
AGGACGAAGTCCTCATCGTCATCCATGATAGAGATTTTCTAAAAGACCAA
TAGAAAAACATAGAACTGGGCATCTTTTACGAAGACTAGTTACATTTACT
ACACTTATAACAATGGTATAATAACAAATAGTTGGTCAATTCAGTTCGTA
GGTCATTCAGCGAACGCCATGCGACGCTTTCCAGGCAGATCCTCTGGCCA
CCATTCCGGACGTTCCACAAAACAACGCTCGCCATCGATCATTAGCTCCG
GACGGCCGTTGAGAACCTTCTCGATTCGCAACAGTGCAACACCATGCTTG
TGCGCAAAACCAAAGACGCGTCCTAGTTTCGCTCCAGCAACAGAAGTTAC
GTCCTGGTTGGAACCCAAATCAATAGGAGCTGTCAACCGGATGGGCATGT
ATCTCTTTCGGATCACGCCCGAATGATGGACGCGGGCGGTCAACTCCTGG
CCGACATAGCAGCCCTTTTGGAAGCTCACGCCATGTAGGTAATCTGCATT
TGCTTCGAGAGGAAAACATTTGCCCGGAGGCAGTTCCGAGCAGCCCTCGC
CCACTCCCTGCTTGTAGCGAAGAAGCTGATAATTATTATCAGGAGAGGCT
GGTGTGGCGGTTCCAAAGTCGACAAAACATTTCGACAGCTTGGCCCAGTC
CATGTCGGTAGGAGCCAGGATGCGTGTGCCAAGGACGGGCAGCCTCGGGT
CGAGGGACACAAATAAGTCCGGATGTGGATTGGGTACAGCCTCCGAAGCG
TCCTTAAGGTTGAACATCACCCAAGTGGTATACTCATCGTCCACACTGTC
GACCTCAATGCGTCTGCGAACGCGGTAAGTGCGGAGGTGGCGTCGGAAGT
CCGAGGAAGCCTCCCGATCGCACTCAATTAGGATGGTTTCCGGATTGTTG
GTGCGGTACAAGATTGTGTCGTACAGCAGCCTGCCCGCCTTGTTGAGGAA
GTGGGCGTACATTGAGGCAGGACCCCCCGGTGAACGAATCCGGGCCACAT
CGTTGGTCGAGAGACCCTGCAAGAATGGCACCACCTCGGCCCCGTGGACG
CGGATGAGTTCCCGGTTGCCCAGTGGCTCCAATGTGAAATTGCGCTGACT
TAGGCCCACCGGACGGGCGTACGGAATCCTCATCTCGTGGATATTACGTA
TGTGCTGGCGCACGGCGCGCAGAAACCACGGATTCGAACATCTATTCATG
CTGCAAAATGGAGGCATCTGTTGCCTGCAATTGGTACTGGAAATGCCAAA
GGAAATCGCTCTTACCTTGTGCAGGAAATTTGACTTAATTTATTTGATCG
ATCTAGCAGCAGAAACTTAAATTTGGTACTCAAAACAAAGTCGAGCAAGA
GACTGATTTTTTGGCACCCGGTTCATAACATTTGGATTTGACAGTTTGTT
GGAGATGAGAGATTGATCACTTTTATAACGTGACACGAATTGAGGTGCAT
AATATATATATATCGCAATACACATTGTTGGTGCTCTTACAGTGGCCCGT
GCAACAAAATTATTAAGTAATGTGCATGCTTAAAATTTCATTTACTTTAA
GAGTTTCAATTGTAATACCTTTTTTAATTATCATATTAATTTTAATAATT
GTAATATTTCACTGCACTTACGGATTTTTGCTTGTAGCCATAAAACTGTG
TCACGCACCCATCCCCAATCAGCTGTTCCTTATCGTGACTCCACATCATC
TTGTTTTGCCTGGCCTATTTTAGCACATTATACACGGAAAATCGGTATTT
CGTGGCGCTGAGGGCGCAGCCACTCTGCTGGAAACACAAGAAATTTTGTT
TTAAACAAAACAAAATGAGTCAATATAGCCACGTTAAGTATACACAATCG
CCGACGCCGTCGGTGGTTTCTGGCTACTCGAGTGCCTCGCGGCTCCATTC
ACCTCTTCCGCCGCCCGCCAACCACCGGAGGGACTGCCTCTCGGCGACCA
CTAAGAGCTACAAATACCTGCGACGTCTGCTTAAATTCAATCAGATGGAC
TTCGAGTTTGCCCTGTGGCAGATGCTCTATCTCTTTGTGGCGCCACAGAA
GGTGTACCGGAACTTCAACTACCGGAAACAGACCAAGTCACAGTTTGCCC
GCGACGATCCGGCCTTTCTGGTGCTCCTGGTCGTCTGTCTATGTGGTGAG
TTCTAACGCCCAAGCATTCACACACCTCCGCGGAGGAGATCCCATCTTCA
TCGGTTACCATCTTGTTCTACATCTACAGACAGGAAATTGATCAGCACTT
CTTTCTCTACTGTCTATACCAATCGGTTTTCTGTTTGGGAAAAGTAACTT
ATTTCATCAGTGTCCAATTAGATTACTATAGCCTTATATAGGAATATACA
CCATTTGAAAAAATCAAGGACACACCGATAACTTATTAATCTTTCAACAG
TCACTTCCCTGGGCTTTGCGTATGTGCTGGGATTGTCCTTCTGGCAGAGC
ATCTCGTTCATCTTCTACGTGGTCTTTGTGGACTGTATTTTCGTGGGCAT
CATAATAGCGTCGTTCTTCTGGGCGGTGACAAATCGGTATCTGCGCACAA
ATAGTCTGGAGCCGGATATCGAGTGGGGCTATGCCTTCGATGTCCATCTG
AACGCCTTCTTTCCGCCACTGATGCTGCTGCACTTCATCCAGCTGTTCTT
CTACAACTGGCTAATCAGCCAAACGTGGTTCATCTCGCGATTTCTGGGCA
ACACCTTTTGGTTGATGGGCATGGGCTACTATGTGTACATCACGTTTCTG
GGATACAATTGTAAGTTATATTATGCATTAACAAGTTCTCTAAATAATAA
GTTTTCCTCCTGCAGGCATTCCGCATCTGAAAAACACCCGCATCATTCTC
ATCGCCCTGCCCATCATCTTTCTGCTGTTTCTGGTCGTCACAATTATTGG
TTGGAACGCAACGATATCCTTTGTCAATTTCTACAAGTATCGCGTATATT
AGTACTTTAACGTCCGTTGTAAATTATTCTGCGTTTAGTTGCTAAGCCAC
TATACTTCACTTATGACTAATAAACTAATTAATTTAGCGTTATCCAAACC
TTATAATTGAAATCTTACGTTTTGATAAAGTAGAAGGCATAGAATGGTGA
TAAACTCTAAAACCTTTATCTTTCAACATTTTTCGATATTTTTATTCTAC
AAAATGGACAACAAATGCAATTACGCCAGCTGCTTGGGCTTAATGAAAGT
GCGCTTGCGCTTGTTGCGTTTTCGCTGCAGCTCCAGTGTGTGCAATTCCG
TGTGCACCTCGGCGAAGATCTCCGTTTGCTCCTCCTCGGGAATCGAGCTG
CGGTAGTCCTTCATCATGTCGTATTTCTCCCATGGCTTCTGCATCTTGGC
CGCCGACAGGCGATGCTTGTCTTTCAGATACTCATCGATGTTGGCTACAC
CACGCAGATTCTGTCGCTCCCAACGCTCCAGCCATGGACGCGGACGGAGC
ACCACCTTAATGTCGTTGACGGGCACCGGAGCACCCTCCTCGAGCGGTTC
TGCTTCCATGTTCTCGTCGAAAGTACTGTACTCAGGAAGAGCGTCCCGTA
GGTAGAGAAGACTGTCATCCAGTCGCTTCTCTAGCCGCAAAACCTCGATC
TTCTGAATAGTAGGATCGTACAGCTCGTAGACCACCTCCATGCCCTGGTG
ATCGATCACGTTGCGAAGGATAAATCGAGCGCGCAGCCCACAGCGATCCC
TATTGATACAAATGCCCACAAATCGACTGGTTTTTCCGGCTGCATGGGGA
TCGGAACTGGTCACCGCGAGGACAGATCCAACGTAGAACTCGGGCAGATC
AATCTGTTTGCGACGATCCAGCATGTCCAGTCGCTCCAGTTTTTCGCGCA
CAAGGTTGCGCCACTCCACCTTCGGATCGGGCAGGAATTCTGGGTAAACA
AACCGATAATTTGCCGGAATGATGGGCTTCCGGTTCACTGGTGGAGTCGG
CGTGGTTGGCGGAGCCTCTTTTTTCTGTTCCTCCTGATTTTCAATTGCAT
GTTCCGCAGTTTTGGTGGAGAAGGTGACTGAAAATACGCGTCTTGAATGT
GTGGCACTAGATAAAATGTCTGTCCTTACCAATCCGCTTGTAGACACACT
GCTGCGTCAATCTATTCAGCATAACTCTTGTGCTTAAGTTCATTTTTAAT
GGCTTTCGGGATTCGCTGAAACAAATGAATGTTTAGATAATCATGCCGCA
CGATTATCAGCTGGCACCAGCGATGGCGATAGCATAGTTATCGATAGTTT
TTCTAATTGGAAGGTAACTGCCAACTTGTTAGTTTTTACCTCGGNNNNNN
NNNNNNNNNNNNNNNNNNNNNNNNNTTTAATTTTAAAATTGTAACAATAT
GCCTTAGCTTAAACCAAAGCTAATATATTTAATTCCTTCTTATATCTATA
CATTTTGTTCCNNNNNNNNNNNNNNNNNNNNNNNNNNNNNNNNNNNNNNN
NNNNNNNNNNNNNNNNNNNNNNNNTCGACCCGCCATTTCACCTCTATAAA
ATAAGTTAGCTTGATTCAAAAACAGAAAACCAAATAATATAGTTCGGCTT
ATTTGTTTTTATTAAAGATATTTTATTTTCATGATGTTAAGGATCAAATC
AGCGAAAGTAATTAACAATCTTAGAGGGAATGGTGGGGGTAATAGTAGAA
GTAAGTAGTAACTGGGGGAATTCCTGTAGGCGGTAAATGAATGTAGCCAG
ATGACGACCGTTGGAGTCTCGTCCCTTAATCCTTGAGGATCTCGTTGACG
GCGTTGACGACGTGGCGGGCGGAGATGCCGAACATATCGATGAGGACTGA
CGGAGGACCCGAGCGTGGAACTGTGGGCACGTACAAATGTTTGACCACGA
AGTTGCGCTCGCCAGCCAGGGCACTCAGCACAGCTTCGCCCAGACCACCT
TGCCTATAACGAGTCAAATAAAATCCGAGTTAGCAACGGATTACTATTGA
AAGACTGCAAAGAACACTTACTGGTAGTGATCCTCAACGACGACCACACG
TCCTCCGCACTGCTTGCCGTGCTCGATAATCAGCTCGGCGTCCAATGGCT
TCACGGTGAAGGGATCGATCACACGGACGGTGATGCAGTTCTTCTCCAGC
TGATCGGCGGCAGCCAAGCACTCGTACAAAGTGATTCCAGCTCCGATCAG
GAGCACCTCGTCAGAGCTCTTTTGGCGCACCACCTTTCCGCGGCCAATGG
TGAAGGGTTCCTCGTTGTCGTAGATCACGCAGGTGTTGGGTCGGGACGTA
CGGATGAAGCAGACACCCTTGGTGTTGGCGGCCAGTTCGACGGCACGCTC
CGTGCTCACCGCATCAGAGGGATAGAAGATGGTGCTGCCCGGGATGGTGC
GGAACATGGCAATGTCCTCCAGACCCATCTGGGAGGGACCATCCTCACCG
ATACTGCAGCCGCAGTGGGAGCCCACAAAGTTAACGTTCGTCTGTGAGAT
GGCGCCCATACGGATCTGATCGAAGGCACGGGTGAAGAAGGTGGCAAAGG
TGGACACAAAGGCAACTGTGCGGCGACGGCAGGCGGCTCCAACGGCCACT
CCCACAAGATTCTGCTCGGCGATGAAGCACTCAATGTAGCGCTGCGGGTC
GAGGTTCTTCAGCTTGTCGGAGAAAGTAGAGTTCTTGGTGTCTCCGTCCA
GGGCAACCACACGCTGGTTATTCTGGCCAATCTTGGCCAGAGCTGTACCA
TACGCCAATCGAGTGGCAATGGAATCACCCAGCTTGTAGGCGGGTGGCGA
GCTCAACTTAATGTTGCTGATGTCGACATCGGGAGCAGCACCAGTCTTGG
ACACCGGCTTGGGGGCCAGTTTAACATCCTTGTTGACAATCAGTCCCTGC
AGATGCTTTACCACTTCGGCGGCCTTGTCGCCCAGTGGCTTGCCGTGCCA
GTTGTCCAAATCCTCGATATTGGGGAAGTCCTTGCCCTTGAAGGTCTTTG
CAATGATGGCGGTGGGCTTGTTCTTGGTGATCGCAGCACAATGGAAGGCC
TTGGTCAACTCCTCAACATCGTGACCATCGACAACGACAGCGTTGAAGCC
GAAGGCCTCCAGGCGATCCCGGTAAACATCCAGCTTATGCTGCAGGGAGG
TGGCCTCCGACTGACCCAAGCGGTTCACATCGAAGATCACGCAAAGGTTG
TCCAGTTTGTAGTGGCCGGCAAAGTGCAGCGACTCCCAAATGGAACCCTC
GGCGGACTCACCATCACCAACGACCACGTAGGTGCGATAGTCGGCCTTGT
CGAAGTTCTTGCCCACATAGGCCATTCCAGCGCCGACGGCGACACCCTGT
