# Supplementary material for: SMCis: An Effective Algorithm for Discovery of Cis-Regulatory Modules
Source: PLoS One. 2016 Sep 16;11(9):e0162968. doi: 10.1371/journal.pone.0162968 (PMC5026350; doi:10.1371/journal.pone.0162968)
Supplement: S1 Datasets — (ZIP) [file pone.0162968.s001.zip › dataset/Drosophila/prd/dana_gf23439.txt]

>scaffold_12943:2529789..2569788
atttcggcaagggattcagttctgttggggtttagagggattaaaaggtgcgtttcttgt
ggaagttttaggaacgcttacccttgcgactgtcacctccaccggcaggcttttcttttt
tttccttcttcatcttggctgcctgaaagtcgatgtgaaaaaaatcaataatattcgaat
gtgaaatgggacaatttctgctacgtatgcaagtcgagtggcaatcagtcaaatgatttt
tcggtatctggtttcgttgactgtttcttgttgtttgaacaattggaagaaaagcaatgg
gcacttttgggagaagactttttatctgtccctgttttggagcgcgtatcttcagacttt
tagctgatgtaatgatgggcaagtttttagtcagaaaaagagagttgaatgagtgttaga
gacgtcacaatagccggcactgattcattgcagaccaggagcggcgacaggaggggtttc
tgaagtgcactttggcatttcccgaaataaccagggctattggttcttgaatgaactgcc
cccttgtttaaattctttaccccctgaaatatctgagactccgccactgtttcaaaagta
cacacacacacattgaacatttaaaagcgaacatgtgccaggctggggattctttttgca
ggtaacaactattctctaaacaccaaccaaggtagcgtagcaccgctggcttctcggcca
gctatgttgcaggttctgatttgtttgttgatggcttggcgctggaagctgtgccaaatt
actccgcgccgcccggtgaccaatgcggtaaaatgttctacaatatctgccgcttggcga
cactagtttcagcatatctcggctatctatcacttgtcttacactcgaaagcagttttta
gagggtttaacatgccttttgcttattcagatccaaattatttagttccgtcaccacgtt
gtcactcatttttacgaaacaaattcacagaaggttattgttgttgcgagttgttgttcg
agtgcccccaccaggacgcatcgctgtggtattttccccaaaagctctaaagggcctcac
ttattttgagagctggtattttttcttataaaaatactaaccgcctccttcaaggggcct
ccccattctctattttttgggggaattttggaggagactccaaatttaagtttgatggag
aatctatcttcaaatcgtttatgctttaaattttatggtattgcgctcaagcatcggttg
attattggcaaagttatagccttcgttagtagtcatgtttatccttcctatgcactctca
aaatttttaaggagaaacttgacaaaaaatatacagattaattatgtagtttatagaaat
tgatcatgttttgttgataatacatataaaaatactttacagtaatccgctaaagagtct
ttggactattggaaaagttgtagctttctctgggtcttaattcctgtaataattcactgg
gtccatcctatacattctcaaaattcttgaagggaatccccttgatttgacaagatttta
atcaaaatttttagaaaatctcttcatcaaattagaaattatttaaaaattgcatttaaa
atgcgtttaaaaaactttttaagttacctagaaaatttcataaaaaattttgataaacca
ggtttagtgtcttattaaaggaaattcaatttatgtaaattgataaagtcgttgaagctt
aagaatattaataatcttatacccccttatcctcatattatcattccatgcagattaaaa
aatgatttaaaaactaatttcaataaacttatcattttgtgaagcttaacctcatataac
ggtcagctgttaatggtttggcgccaaatcgaattcgaagttggcccccttccgagtcct
ttcgaactcagtattgattttctcattgcgctgacataatttccttggcttctggtgcag
tcgtgtttaccttgcgtgctctcttcaaaacctttcgtaaaagctggatatttcgctttc
caagtgtcaaaaaaaagccaacaagattgcacacctactggaaaaccccctgcatcacgg
caacggtggaacggcggatcggcttggcgtagacttcgagttctacaacgtggcctccaa
ggtgcacccgagtccgggggcagcgcgcagtgtatgggcgctgcccctgacagcctcctc
ctcatgcaacatggtagtggcagaggaggatggccatgcccacgcggatgagattcatct
cgaccatcgaccgcactccccacctttaacgggacggggagcaggtgcttcaggaggagg
tgctgatgaccacgacaacgtcctcctttttgaggggctagatggggccaccaccgttaa
tttggatgacatcttcgatatcatcaaaaatggtgaggtcagcgaggtggagaatctagt
ggacaagttcggcatggaatgcctgtctgcccgggatcgacatggttacaccccggccca
ctggatagctctcaatggcaatgtgcagctgatgaggtacctcattgagcggtcggctcc
tatcgatctgccctgtctgggcacccagggtccgcgacccatccattgggcatgcaggaa
gggtcacgcctcagtggtccaggtgctgctccaagcgggcgtggctgtcaatgcagcaga
cttcaagggactgacaccacttcatttggcctgcatgtacggaagaacagccactgctgc
ctaccttctgggaatgggagccctgaacaacctgacggatatcaacggagatacggcgct
gcactgggccgcctataaggggcacgccgatctgatgcggttgttaatgtactcgggagt
cgaactccagaagacggacaactttgggtccacgccacttcatctggcttgtttatccgg
caatatgacctgtgttcggctgttgtgcgagaaatctcagctggatctggagccgcggga
caagaatggaaagactcctattatgctggcacaggcgcatcagcaccaggatgtggtgcg
tcttctttacggcgaggtgaagaagaagtctcgatggataccctcggtttcagagagctg
gggctggctttttggaggtgccggcgattccaagggacccctcttcttatttctgttctc
ggtgctgctctggggctatccgatgtatatgatacgggcgatacccattacctggaacat
attgaggcgctcccactactgctttatctactggaacgctgtcatgtggattagttgggc
tattgccaatcgacgggatcccggatacataccccttagctcagacgcctactaccgggc
tattaagcagattccgtactttgacaaactgaaaaagcgaaacgttatgttgacgaggtt
gtgccatagttgtcgatgtctccggcccctccgggcgaagcactgtcgcgtgtgcaatcg
gtgcgtctcatactttgaccaccattgccccttcatctacaactgcgtgggtctgcgtaa
ccggatgtggttcttcctgtttgttctttcggtggcagtgaactgctccttaaccatcta
cttcgcctgctactgcgtcatgatcgagggcttcacgctgctctacgtcctgggattgat
agaggcagtggttttctgtggcctaggatggatccttacttgtacatcggtaagtttctc
aattactaaacatttgcttagtcaaaattcaaaactctattccaacacagatcctccatg
cctgtatgaatcttaccacgaacgagatgttcaactacaagagatattactatctgaggg
ataagcgagggcgctaccaaaatcccttctcgcgcggccccattctcaatcttctggagt
tctttgtttgtctgccggatcgaggtgatgacaacgatctgctgctggaggataacattt
gattaaggatctaggatcgagcccctgctcgccggcgaaaggtgcccgtgcgtggataat
gatgtggggtggcagccggagacccactcgggtaggctgccagttttgttttgctcccaa
agctttctgcttacgcgaatgcttcgaactgaaagacagcaagtgcgttttttatcatct
acaattgcaatcatgatactattgcggaagaaacatatcttaaaaatgtgaattaaaatg
aaaaaattaatgaaatctattttataaagtgaatcaataccatttcttccgcactggtgt
ccaagcatcggctaaccgatcttctagcttttccaattcattaccctctagccttaaata
agaatacgcttctcttgttagtttttgtacaaaattgttatgtataaaatgtgttattta
atgatctctatattatatacctaatataataataaatggtgtaaatgttcactaaatggc
taggcgagtgcccgctccagattgttcactttgtatgtttcgggaattgcacaagtaata
ctagcagaagatcagatcggagaatatatgtatgtagtgggtacactttggcatgtattt
tgggtgatgggagtctagagtgaatcaatgtatgtattgttgaatgcttagctctcgaag
cagaagtcatagttctctggatcctcgggaatagggggtggatctttgctgatgtccaca
ccctcagtgtccaacagacgaagtttaatttccatagacaacagggtatcaaagtcttcg
ttcttttgcttgctgaccatcggctgacctagtagggcattaattccgtcagtccagtag
ttaaagatactctcatctggagcaacaaagtccagtgtggagtgctccatgttctcaaag
gttatggaaaaggctagatttacggctgactttcgaatacgggtctccttcatgtgggga
cactctttgccttcaagcagctgcttaatttcgctgatgggcaactttttggggagatcc
tccaaggtgggtatgttcttctcgtcacattcgccatagtggataaccttgtggttggga
gaaagacgggcataccagaacttgtccttggttcgtgtgccacgagaatacttggcaaaa
cgggttcctgaagcacaagaatgttaaaagtgaaaatcagaaatgagggttatgtaatgt
gattcggattaccttccactaaaaacgacaaacgttgttgtttaatcagatccagaatat
ggggtgaaattttctcttttagcctgacaattgccgaggctgtggagtcgcactcctcct
tagatgtgcgttcctgttgacgaagtgccgtgatctgctggtaggtaagcaaactaattt
tattccggaaatcctcaagactctccggcctgcacttaagtgtgcgctgaatctgctccc
gcaccacactgaacgtagttgaaaagtcttcggcagtggcacgcatatcggaccatgtgc
gattcagagtgattacgcaaatgcagaagaactcctcgaagggatggtcacgagtgaaaa
acatgggctggaagtcgccggactgttcagcaggtggttcgccgatgcgcaaaatgtcgc
acagcaccttgaccaactcgatggaggtccgaccaaacggacactcgtgctcatcggcgc
gattgtcccggaaaatcttcatatactgcggcgtgtaattgcgagcaaaataaaccatgc
aatccaatgccagaacacctaaaattaattcgattaaatgtaaagtaaatgcaatattaa
gcattccttgtctcacctggtggcgtttccataaagtcctgcgccggattaatgtcacac
ttaaagccaagcttcttgtaatgttgcgaaaagtttacgtttccagctccagagccgccg
ccacgacgaatatgttcgtcgttcgggttttgggagttggtctcgtcaaaagcgatccgc
cgcaattccttaatcttttcgtgagcgtcctggtcttgggcattcatttttgtacgcatt
cgcttctccagcaagccaagggtcagggtctgtagaacgtacagctggtgggtcatttca
gtacccaaaccatttcctgaatggttgagagcgtgacggaactgcttggcactaatggtg
tgcgcaatcgtcctgcgacgcgattcgtcagcttttaaaaagagcgcattcaacagggca
atagcgttctgacgcatgacggggaaattgacctcttgcagaagacgcaggatgtcctgt
agtttaatgtcctctgctaccaggacatgcttgctgctgcactgaactatgttttccagg
ttggacagagcgctctccccacagctggttggatagttctggaaattgcgaactatttcg
atgtttctggccacaaacgaattttcaggcacctcccaggatacagtgccgtgctccatc
agctccacaaagctggataggctgtacttgagaatttcctcattggtttggcttacgtcc
tcgatcattttgataagagtgtccaggcccttctcctttataaactccaacgcgaaggtg
tggtccatgctcagcggggtaagctctttgagaaccttaactttatcctggggactgcca
ttcaaaagtgtttccatggcatcgctggcggtcttcgaaggagaatactgtagtcggaga
acggagccattcttgatctcattccggttcttttcggttacgtacttctggttgttggac
tcgcagaactgcagggcgtagttttggtgatcgctaataccccaaccactgcagatatcc
tggattttgcctataacagaaataaagataaataggcaataaaaacgacttcctgccgac
acgagcgtgctgcattctaatgagtgtgtcggcactacgctgacatcacgatgaaacaaa
gggcgttggttttaaggcccccatgtttcgttttaattttaagaatacccttatgaatca
gtctatgcaatctcttttgagtatttagaatcagtaccttatcgttttttcattgtttat
aataggttttcttggaaatatgtaactattttggtttccactgtttgtttacttacttgc
taaaggatgcctttgatccaagtttatcaactgcgccatgtggttctcccgctccacggc
tatcttcacaatatgtgaatccttcaccgttgtctttttgggaatcatcttggcaccttt
tcaccgccgaacactaagaatattattgtttttattttctcgtaaactaatagtggtgcc
gaaatgtcgatggaaacatcgatgcatcgatgagtctgaacactagcgccatcggtggga
aaaagtggaagctgaagccaggcaaactgagaatggtcacaccataaacgttctttcctc
aagaaattgtctattaaatttataaatttattttaataaaatcccaatataatttaaatc
gttattcaaattcttaatttaaaataatttatagaaacaacagtcgcatggaatgacatc
cttaagatagttgatatttttcccgatggcgccaaaatagttctcatttgaaaataaatc
cttatcatcgaataactttcaaatatttaatatacaaaattatgtatttacaaaaattat
attttaaatagtggttagcaactttattaattcgcctactactttaacattaatgctgtt
cccaagcaggcgatatttctgtcgattcgtcgtctcgcccggaaaagtgaattcctcggg
aaaactcatcagacgtgcaacctcccgcggcgtaaagtaccgcaattttatttggtggag
caacttcaatcgggcttccgcatcttcagtatcctcgagcaatttaaataatctatgtga
ttcctcctccgagagcggtgtatatgcggatcctgttccttcagtgtaatgggtgtaacc
cttggtgaagcacatggatctactttgtgtgggatgaattatgtccataacaaggactct
tttagttaaaacatcatctggaaccaggaagttcgacgctacatcctcttctactatttc
tgagattttcgtagaaggctgtctatcagctttaagtccaggcatctcctcccagatctt
cccacccggaaattcaaagtcctggagcttgcgggcgatgcaatagtagcgatgtctcgt
attggggacgttaaactgggtgggtgtcaatatgaactctctccaatagaattccgcctt
ttccagagcgtccacaaactgatttcttgcctgggagcattcaaatcccttgacattctc
catgagaatgtactgtagggttttgcattccggaatgagagcacaaaggtgagtaagtgc
gtcagatcgcctgtcctctgtgtctttctgcaatccttgacgagtgtgtggttggcaagg
cggcgacattaaaatcatattggcgttaactttcgtgacttccttttcggtaaggctttg
aatatttcgcgtttttacagtcttttgaccaaaattgtgcgcatagacggcattggccac
cgtgtttacatccatggcgcccacaacttcaccctcaagttgtgcacctgtgatacaatt
atttatattatttttaaggtttttaggtgattacttacattgaaacgcataatgcattcc
accgataccgctgaataactccagaacgcgaaaccccatctcgcatgcgtttgtttacat
atgtttattgtttaccacgagttcggtaagaccaaggagggtttattcgaaaataccggt
taaattttaaaatcctcaacgtattttcaaggatttcagaaaaaattattatttgcagaa
ttttggttataatatttattaagattttacttttataaatcttaatttaaacttataaat
taagaacaacttttgttttttaaatttaaatgtatatcttttccaacactagacgatatg
caggtgattgcgcgcccggggaatggtaaggtaaagaagaagaatatcaacacgtgccgc
ttaagactgccgtattgcttgtgattttcaataaaatggtaaaaattaagcgaaaacaag
cgccccagcctgtggaggaggattctgacagcgactccagctttgccgaggatggccccg
aggacgtggaaattcctagcgaagattccgacagcgataatgaagttgaggcagacaaaa
aggtgctgaagaagtcggaagattctggtgcagatggccaagatgacgaggatgaggatg
aagacgacgaggaggaggaagacgaagacgatgaagatgaagataataacgagacccgca
tacccgtgcttaatcccctaagtttgatgcgcaacaaggagcagcgcatggcgctctaca
aaaaaatgaagaaggagaagcacaagaaaaagatgcaggagcgccgagccaggcgaaagg
cgggtgttccggccaaccctggacataccatcgaaagcttgcgtgagaaggatcaaacag
aggtgtctaatctcaacgactctgacaacgaagaattgcagaaagagttggaactggacg
actttagctcatattttgagcgctcctacgagcccaaggttctgataaccttcgcagaca
atccagttaccaagacgcgcaaatttggcctggaactctcgcgtatatttcccaacgcct
tggttaaaattaggaacaagtcgtctgtaaagaagatttgcaagagcgccgaacgtgaac
agttcaccgatgtggtgattataaacgaagatcgcagaaagcctaacggactgctggtca
tccacttgcctagtggcccgactgcccattttaaggtttccaatgtaaagctgacatctg
atattaagcgtgatcacaaggagatcaccaagcacaggccagaggtgatactaacaaact
ttacaacacgactgggtctcaccgtgggtcgaatgctcggcgccttattccaccacgatc
cagagttccgcggacgaagggcggttacgttccacaaccagcgcgattacatattcttcc
ggcaccatcgctacgagttttccaaagagggtaagcgcgttaaactgcgcgaattaggcc
ccagattcacgctcaagctgcgttccctacaagagggaacattcgacagtaagacgggag
actacgcctggatcatctccaataagcgccactctatggaatcacgacgacgattcttcc
tgtagttatatttcgctgtcgattctttgtatttagtgatagaaaaataaaataaaccaa
ctgataatacaattttttggttaaaagagacatgacccttagtgaccaccacattgtttt
gtcggggagtaaagtaaaatacaaatttcttatcctaaatgtgcaacactcaacagttaa
ccaattggcacaccacgagacggctgtgttccgccagcgacaacgactacatggtggggc
attgcggattcggaccggcagccaagccggcagcagagggatcaccgaacggtagatctc
cgcccgtttcagccagaatttctggtggcggttgaccgtagtcctgcagtttgcgcatat
cgtccagaactacgcggaacttctcccgtttgatggccgccgaatcgtcgggcttttcgc
tctgtaaatgcccctcgatcaccttgtagagttctaattgcttctggtatctgcgaagat
ttaatttctgtaaatattgaaccgtgtgaatcgggtttcagcgtacctctccttgtcctc
ggccgacagcttggcgtcgttttcttctaggtacttggggtacttatccagcagttcctt
gatgcttggcaacaggatttcagcggaaagtaggctttgcatcattccctccatgaaggg
aaggaacatgttaccatcggcttcaccagtctgtgtgagaaaatatgagttagggcttca
attaaattaaaatcacacacttacgccctctaaattcagagagccgaacatgctggctat
gtcgttttcggaagcgggtgccgtcagattctcggaaccctcctgcagacccttgagcgc
ctgtgaaatgctgtcggagtacttggacacatcctcgtcgttggctgagttctcgccact
aagagtaagggctgccgcctcggccatcttcttgaatccggccatgatctggtctggatc
ctgaggcaggggtggaatatccccagtgggtgtgtttggcccaccaaataacgtgttcat
gcgatcggccagtaccttggcctgctcactgcaaagcacacgggcgagatcggaatacaa
agttcaattggtgcaatgatggggccatccaccgtgactcacatgaaaaatgcatcggga
tcttctgatccgtcgccaccttcttcagctgccgcatctgtggccttggatttgtccttg
tcccccttgtcaccgctgccaccggatttgtcgaaatcctgcagagcacctaaaacgagt
tgcagcaacatgtgcgtattatgtaatgtcttgcaaataatttcatgaaagaaagttcgg
cttgtactcactgtccagcaggtcgtttaattcatctccattttgcttttcttcagacat
tgtgtaattgcggggacccttttctgatttgcaccttattgtgcagtgttgccagatggc
ggatttccgccctctcagcaggcccagaaaaccaactaaaaaatccaaagcctaaaaaat
aacacatctcaaaatagttagggtttcagattcttggttttggctacttttttatggctt
ttgattgtaaattgtgtggaattcgtgtggttttgaatatagtaaatcatttaaaaacat
atgttttcagttatttagtactaacggtcatatctagctattttatcgccagtgttggca
aatgcgcaaaataaaacatatttaacagttttttgaaaatgattttatgtataaaaatgt
attatattttgaatttctccttaagaaatttctttgtaataattattataattagtctta
cattctaaaaacgcaaggcttttctaggacaacatgaagttttgaactgattatgttttt
aatcatggttaatttaagcccctttcgaaagtatgatcattaaataaaaaacttatataa
taaaacatggaaactaatataaaaaatttaagttttaaagagaataaagcttagatttaa
gttaagatttgagtttaataagaggcgatgaattttccaaaaggtatataaatttcaagt
agtatccagtaattttaacattgattactttaagtaaacgtcctttataaaattaaaaaa
ctattgctttatctaataaatatattttaggtaaaatacaagctaacatttagcacctag
aatattcccctaagccaataaagcgaaacaatccaagggcattagctgaagattatctaa
aataatcacccaaaatatttacggttcttctgcgaaacacacagagtcctcggtgtcgac
agtgcaccttgctgtgcgttgacggagatcggcgaccaaactgcgaccagaacccaaacc
gcatatagtgagtaggaactggtgaggggtccggatcgcaaatcagccaaggtcacggca
cgacgctgatgcgcgaccaattccgaaaccaaaacgtcacacccatgcccaggacatatg
gattttgcagtagggagtccaatattcagctatacttcaaggtcatctagtcgaaggaac
ccccgcttagtttttcgattcctctcatatggtcaattggctgttgggttggctgttttt
caactttaaccgcacggtttaccaaaagagcaagacgaatcttcgattcggtacgcccac
gcagtgaacgaagtattgtggtaaatttgtgtgttttctcttccatttggggcggagttt
ttgaggagtcttagtgctgcgggttacgttccctgaatgttcccagcatgggcggagctt
agcctaaaagaatgcataattttttgttttatttacggcttagggtgggacaaaccagtg
gaaacttttacatttgttaagcctggatattacagtttttatggggtgtaatccattttt
ctgaaacaatttctgtttcattttcttccgctatattcatattttttagctagtttaaaa
tatataatgttttcctttaattttatggcccttccgtgtgggaaattatgcattcctaaa
aaaggggttcttctttcatacatagaacctaacccatttcctgccaaatatagaacagtt
tttgttgaaatttcaagtttctgagaacttaaagggttcaagaagtcaaaacagccaagt
caagtcaaccaagaagtcaaaacaaaagtcgaaaacgtaaaaaccctcttgctggctaaa
acaatgattttggtccacactcacacccgatcccaataaaccaagtcccgctcttttttg
acatcatttttaatgcccaaactatttgtcataaagtgttttattcgggaataatcggtt
gtcggagctcggaggcttacctgaatcgccagaccacgcacgctagtcatacttggaaac
ttccttggaaggaactcaggatctgagctgtcataaaatagccatcagtatcctatttcc
tctctgcacacacacattttttttgggaatattgtgcatatcctatccatatattggctg
cgatttcacggtcgctgatcgcggtgttttatttttttcaattttcagcatccttactgg
gaaggaggcgcgattttatgatccactgatcgtcaaataatggatttcgcgattgtttgg
taatggcaatgattgcggttttatattatatatgagtcctttccaggtcaaaagtcttgg
gacaggacaggaaaagagttataatagtgatcattgttatgatattgattaattaaaatt
tattaattttttaatatatgtatatttaataaaaaatggcgtttcccaatctcgccagga
tcatgtcatgttaaacgctgtcttttgatattcgtgccgtgataattgcgattacagagc
cagcagctcttcctggaaaactctccgctttcctttgaaatcataaaaaccaacatcttt
cagctttccaccagatacgacacccacttccatccaacattgcgcaatggagcgagatct
tcatgctctgacacccatcgccttccatcaaagtgctcatgcaaatgagcccttgcgtct
gtcatacattttcttcggggccaggaggggctggtactgggtcgtctgctccagatgatg
tgggctggggtgggggtggctgcccctggtcgctgttctgtttgattaagcggaaattaa
gtgtgcgtttcggtcgcagcctcccaattcgccatgcttgctttttttttatcatggccc
gcttctgcacttattttttatgtttcaaattcaacttcacttgttaattttttgggaggg
tttttagtcttcaatagaaataaaaataatatattttgaggttggaaaacaaattatttt
ttagaggtaatcaaaggaaactccaagcccatcaccgctttccctttagtatctccacct
aatgtataaataataacagactctggatattagtttccatttgcaatgcattttcagaca
aaaaatcaaggaaaacgcagtccgggctcagtgattaatgaaacaattgaataattttat
ttaaattcgcatatatccgatgcgaaccgtggctaattcacaaacgccgccgaagatccc
caaacgcagaatccaacgaaaccatcgaggcccgcgagatgtgagaaaaacgccacctac
tttgtggacttaaccatgtatgcttctatatatattatatttcccataaaactaatgatg
tgcgatccacgatcgattctgatcggctacaaagcagagcaattacaaatcggagaactg
gagaacaggttgctggctgatggatggaggcggagatgggaaatgtgcaccatggagagg
gagacgcagctggagctggaacccaagctgaagctggaacccaagctgaagctggaagct
gaagatggaagcagcggaccagagcaccgaccgagtcggacaggaaaacatattaatctt
gttgacgtcgcgacctcgtcactttcttcgcaggttgagggctatggttcgagagctctg
gggtatgggccctgggcccaggtgtttgatctcgacctgatgctgctgccgatctgttgg
tgaatctgttggacaacgatgggttgcgcctacctctgcgccttctgtttaaatgatcaa
tttgttggcctccgtctcagatgtgtgccgacagcgtttagcagtcgattggtttgtatt
ggattggatgggattgttttgtgatgttttgttttgttttgttgtggcccggactaatga
gtttctcgaaagtgggtgtatgtggcaggggctcccctttagccctcaggacttgttcct
caagcctctagccggaaccttaaatagttgctgaaaatatattccgaccagacaagaaga
cgtcattgactttttggcaggttattccttaatgtaaaaaataatttaaaaaataaaata
atatctatatagtttaagtctattaaaagtaaaaaaaaaacaattattgtcctgagtttt
ccacattcagtgccttccttcggagcataacgaatgtcatgtggtcggggtgccaaaacc
aacggattgtgggcaaaggactctggcaggaggccggaggagtgtcccaagatcgcatcg
acccatatgaaagatgctaatttgcagacaaaggcagttccgcagaagcccaaccacctc
gcgacccacaaacaactaatgccttcaattagcccgtctaaactgctaccaacttgcact
gctcttggccggggcaagggttaatcgcattcgccgtgctgctgatcgccgcccgaagta
cgggaaaggccctctcagctttccgcccccttttacggtgggcgtgggctgtgttaagcc
gcagtattttttttttgcagtgctacctgggatttcttggcacatcccatccagcggcca
tagcaaatcgtttacaaatgttgatcaataaaacgttcgactgtaatgcgattatccgct
ataatcgtgcgatcaacactcgagaatttttccaaaatatttgaaaaagtcaactgtcga
tcgccgggatccagaagcaacagaattggtaaggatcgccagaatccagccggatcggcc
cttaagctggtgcgactttcgctctaatctcgcattttgctgctgtttgtttgcatgctt
tagcggggatttcattttacgatcactccggagtccggggaagactcgccttgggaaggt
acggctcggatgggatgtgttgggctgggccgtcaccagggggcagctccaggccttact
ggaagccgtatttacccaaagttactgaggattaaccaaaaagtcaatcgccgcctgctt
gtctggttcgggagtggaaatatttggggattagtggacaagtaaaggattaaccgaatg
ccttaaaattgtattttaattgttggctcaacttaagacatagttttttaaatttttaac
acttttgctttagaatggattacttaatccacttaaatattcttagatactttaaatata
agctgatagtcaataaaattgcaaattattccccatttacttaaaaggaacccacattgt
cttctattttaagctgaaaaaaatgccttgccatggtatgttagagggtccttcctgatt
ttcctaatttctagaaatcatgcccctaaatagttcattatctaagcatccccgtggaga
gttctgggtgcgatgagccttctgtgggctgtcgacatggaaattcgttgcacagccaca
gcatctcccacacatcctcaaaacggggcaaaggcaatagaaacagcaacctcacggaga
ctgataaagacattagacgcagggaacgtgaaacaatcaaggccgttccaatgtgtgaca
acagaccacattacgtccggccagagcgaatcgattgccaaacacaaacagcagcgaaat
caagaggctgaaagtggaagaaaatacacttggaatgctgatcgagtatgctcgactagg
atatacttagtgcataatatcctagaacaggattttatagtctttaaggataagaaaggg
taaactgtctcactataccatctataccatctttcactatacctgcttttatgacagtat
accatctaatttttaccttgacttattttttttttaattgtaaataaaatatatattttt
ttgtgataaaactatgtatattttaaagaaaaatggacaggaactacctgtgcttttaaa
gttaaaatgatttaaactggaatggaaatccactttatttatatcatcttaatattatat
taatgccagttacgaagagttaggacatttaagaatcccaagttaaataactatggcaaa
taaaataacaagtctttatgggactctcaaagctaagcccctataggatcgattgtacaa
tatttatatcagccccgatccaagtgctttcgcaggtaacaagtatccaggatacgctgg
cgaaagttgacgatcacgaggatgattttcattcatagcgccctgggtggcatcataaaa
agtctcttagcatccttattcattgcacggatgtgtcttcattttcccgctggtcgattc
gtggaaatgcgatcgaagctgactcgaagtgtttatggcacatcctgccacctactgttt
cctgcatttcagccagttcctttctcttcactctaagacaggacattttccagcgttgat
agcgcgaaattagcgttatatgagttgccttttcagagggcattgttccgctaaattgag
aaatcaatgaggatcgattgctataaaaaaaatcaaatcccttcgaatgggcgcctggac
ttttattgtgatgttgaatttataaatatttgtcaatttagtgtccggatatattgtctt
tgaaatcaaggtcacagcttcaaggacattgtgccgatttttgctatcctgccaggcgca
aatgtcgggactcctcactgggcgctcactggtaatccgtagccgaacttcccccgttgg
gtttgcttaacccaaaattcaccgagcagtagaaacccaagacctttgttggttgcggcc
tccgttgtccttgatatggatcggggatctatgccaaggatgcgcattggtcacgtctct
ctgggccaatttccgcgctggcgtttccaccggggaccatcattaatttaaccatcttgg
cgctctctattgttccccgggttttctggttctcccgctcaacgctttcttttccagcgg
ctttatttaacttcttttttttgtgttttctggagtttttggtgggtttctgttgcgtga
aattccataattaatcaacctcatgccgagcccgaagaatagggccatcacctcgaatac
ctcagcataatggatccgaaaagcgtgacaaggatatggttatggttaggatgtgtcaag
ccctaaatatcacaaggggcatttaaaactattattctttatataatacatttttaaaac
tatttttaaatataagaaatgatgttatattcgaaaatcggggtttgaaattagctttaa
aaaaactttttacgaaactttccagatataagagtgtgaatggaaacaatggagttatat
tcaaaaataggagttttgaaattagctttaaaaaacttgttttgaaactttccagttata
agagtacgaagtgcaatataaaaacgctggtaaacgaatatctttcaatgcttttcaata
ttttaaatcataaagtgattcttttaacgataatccttgcaagtagtttaatattgttcc
ttaaaaccttatagatacctaaactcaattaaccaattgtttaaagacatccaaactttg
atgatgacttccaactccaatttaaaactgttggcaattggcctgctctcgttcgttttt
aaattaagagccataatgaggtatcaataaaggatatattacgcttgtaaagtgttaaat
gcgtactcgattgcattatgcctaccacttaatttataatttcatttccggacgcaagtg
gaacttacaaaagcattctaaaacgtacaatctgttaatatttttaacacttgttttatt
gatctatcaagggtttaaatacatttttataaaagaaagtactgctcccttaatctacat
tatgacttccctattaaaccctaaaccctaagcctattccggaaactccaggattggcat
cgcatgtcaaggaccctctggagcactccccctctgtctttctggagcacaccaccccac
tccaagttctcccactctagcagtctcattctacagctgagacgccccccggtgcagaga
gagacgggcactgagtatggcgcaagatctgtcgtcgagtgcgagtgagaggcagtcgct
cggagctctgggattggtccgcgtggaggttacctgccaagtggccaaggtggcagtggg
atatggccgacgtctgggccgcggcttcacagaaaggcaacgatcttggcccgtactcgg
ctggtgaagtcagtcaggcacagactgcgcaacgagccacaccgcatctcgtcttcgtct
tcgccttcgccttcgccactttgccattttcaagattcgtgattttcgattccgagacac
ttaaaattatatatatcacaataactgaaacaaatcggtttagccacacctcgctaacgt
ttatttatgactttgataaagtgcccgatacttggtttattttgaagtgacaaaaagtga
aaatcaaaaccaaaagcaccattgagtcgccgccggtttcgtaccgggttagcatcaccg
atcttggagctccagaaaatatgaccgtcaccgcttttgctgcagccatgcacagaccct
tcttcaatggatattccacaatgcaaggtgagttcctaagccaacaaacagttactcccc
gacatccccatccccatcccaattctttaaatgtaaatttttcccaaaaaaaaattaaat
tccaaaaaataagttaaaatcttccttatttttctgaatccctgttacctcttactctcc
ttaaatatcttattcagttgacgatatccttgaaatatttcccatacgattccctgtacc
tttcaaacacctcagtctaaagtacaaggtcgtcggcgactctctaatggccattagctg
ctcgacgggagagtcgcgcgcctctgaccttcgacctcttcccgggaagtcaacagcaga
ggtgtcgtaaatcaagtgacacgcgcttcccgctacctagcaaattggaaaagcctctaa
acatttctttttcccattttccagacatgaacagcggccagggacgcgtcaatcaactgg
gtggagttttcatcaacggtcgtccacttcccaacaacatccgccttaagatcgtcgaga
tggccgccgacggcatccgaccctgtgtcatctcccgccagctgcgcgtctcccacggat
gcgtctccaagattctgaatcgctaccaggaaaccggatccattcgcccgggtgtaattg
gtggctccaagccgagaatcgccacgccagagatcgagaaccgaattgaagactacaagc
gcaccaacccgggcatgttttcctgggagattcgcgataagctcatccgcgagggtgtct
gcgatcggagcacggctccctctgtctctgccatttcacgcctggtgcgtggtcgtgatg
ctcctctggacaacgagcagtcctccggatcgggatcccccccgggtcctaccaccaaga
cttcggccagctcctgtggctcggatgtctctggtggcggtcatcacaacaacaagccct
ccgacgaggacatttccgattgcgagagtgagccgggaatcgcactgaaaaggaagcagc
gccgttgcaggaccaccttctccgccgcccagttggatgagctggagcgggcctttgagc
ggacccagtacccggacatctacactcgcgaagagctggcccagcgcaccaatctcaccg
aggcacgcatccaggtgtggttcagcaaccgtcgggctcgtctccggaagcagaccacct
cagtctcggcaaccggcagccatgtatccacctcaagcgcattgccgagcgtggtgtcta
gtgtgtcaagcatggcacctctggccatgatgcccgccttggacgccgccagtgtctatc
agcagcagtatgacttctacggcagtgccgctaccgtctccgttgccgctcctccggctg
ctcctgtggctaccagcagcaaccacctctcgccagaactggccaccacaccgccgcacc
accatcagttctacactcccaacggaggaagcagcgccggctacataatggccggggagg
caggcaacaccacccccaccggcaacattatcgtgtctagctacgaaacccagttgggtt
cggtctacggcaccgagtcagaagtccaccagtcgatgcctcgcaacgagagccccaacg
aatcggtctcctccggatttggtcagctgcctcccacccccaacagcatgtctgccgtcg
gcggaggcctgacctcctccggtgcgggagccgccgatccctcacagtcgctggccaacg
ccagtgctggcagtgaggagctctcggctgcccttaaagtggagaccgccgatttggtgg
ccaacccgtcgcagctctacggcggctggagttccatgcagccccttaggccgaatgccc
cgttatcgccagaggattcgctcaactccaccagctccaccaaccaggccctggagatgg
ccaccgcccaccagatgttccatccgtatcagcatacgccgcaatatgccacctatccgt
cggctcccagccatgcccattcgcactcccatcacggacatccgcatccacatgccccgc
atccgcacgcccatccgcatgctcatccccagtacgccggcgcgcatccccactatccgc
cgcccacttcgtcgacccacttcatgccccagaacttcaatgcagccgccttttcgtcgc
cctcgaaggttaactacacagcgatgccgccgcagccgttctaccactcctggtactgag
gagggatctcccgcctccacctcctccccagcaggagcaggtgtcaccatatcctagaga
gagacaagtcgccaaagatgtaaatagcagcgggaaaaaccacagagagggaagagacat
gaaaatacaatttattcacggggcagtatggacattttccaaatggaaaacctctaatac
actcgcctcccaaaatagttccaattcgtagtcctaagtatagtttactgtacgccgttt
agatttaagatgtacatcctaagtagcaagtgccttgaaaataaagatctatgctaattt
ataccgtatttcaacgtattttgcttttgacatcctgatcccgcctggccattcagcagc
cttgacacgcttctgttcgcagcaggaatcggaatatcctcggagccattagagccttta
agtagctgctgtgctttccactaacctggctggagatctcaacagtcgctgcaggggccg
tttccgaggactgagcatccgtctccgactcctccaggaactctcgctgtgcggaccagt
ttccggaaaaaaaagagaaactctcctacccaaaaactgaaactaacttatcagaactaa
ggtccaactccaaccaaggtgttaattgccccctcgattccctcgaacccgagtaattgc
tctcgttcggacatcggacttacctcaaattcacacctcatctctggatccacctacgtg
tccgggccaaggcaattaatgaagtcattacccgaacaagaggaggagaaaatctatcct
tgaatcctcacctccagacagactcggctcagacagggcccaaggatctggctctattat
tttaatccagaaaaaagtgctaatcggcacttggtttttggccaacgagaaaagtaaata
ttgactctacaatcgacttaggatttagcagggattttccaggtagactgatagattttc
gcaaagaaaattgcacaaaatccatttagatctagttgagataatatgttccacataaaa
accggattccgtagatggttatccggccggttccagccaagagtctaatgccaatttaat
agggcccaaatatggccaactgggttaataaaccaattacaattttaattcgctacccac
tgggcagtggcgaggaaattctccctcagactgctactgaagccaaagaaagcttcgatc
ggaaaacgattaaaatcaaaattattacgcattaattttcggtagcgatcaaaaattacc
cagatcccaaagctgctctcgaggaaaagctcaccgatggatgtaacaaccaccgcgaga
tgtgaaggctgctgtggagagttaatggagttggagccgtcccgagatcatggccggacg
gatccctcttcccgggccttggtggccctcccctaagccgtgattaatgagctgacaaag
tgttgaacatcaaaggcagggaaaacagtaatttacaacgacgcgactcgagatgaaatt
taatttaatttttttattaattgttgtcggtcggtcgatcgggcgatcggtcggtcgggg
gatctggggcaaatctcaatcgaagggatctacctgacgatccgataatgaaccaataaa
cccaggcgttgcctgagacataagcagcgcaaaacctcaaaatatttacccgacatctag
gcggactaacccaagagagggatttgcgagtttgcgaatcgggaactgcaagttggcgat
gaattccaggagagcggcctaaggttgcgaaaggatttgcagtgtcccgttcccattcga
ggattaggccgtttcggaaataatcctttttgcttcagaatgcaggaagaatgcagtaaa
cggcgcacagcccttccaggtcagctccaggtcaactcgttttcgggtcgtttacgaccg
ggccataaacttttatttgctgtcattcttcgtcctcgtgcgcggtgctcagtgctcatc
cgggacacaaacccctttccttgcacaaggagcacaaaagacagtcctttcgcaggcaag
agttaagccaagaaagtaggaaaggcttagctttcagccagtcagtcagtcagcccgtcg
aaaggagtcaaagtcaggtagatgttaggtctcagggtgttaggtagagttcccgagttc
ctcgagactcgaactacagcgataatccttgctaatgaggtgtcctgtgcaaagcagtac
gattcagtgttcgagctgagagatggacgaaagtctgtaagtcaaggataataagggatt
acaggaaattagataaagagatgacatcaaaatgaatgaactaggaacttaataacatca
aaatacataaatagtccttgattaattacaaattttattaaataggcatatattcaatga
tccttgcacaattttaattttaaaactgtagattactggattattaaacctaagtctaat
tcaaaactcctataatctaacgtgggacttatcatactattcatatttaatccttatcct
taataaatacatctccttgcccctgaaacccatttatcatggaatatccctgcacaccac
gatccatccaaacagattcccaaccgtattggcaaacattttggtttggtctgtttgccc
aactactcgtactgtgatccctgtcatcaaggatatacgtaggcagagcgaaggaggggg
cgaaagagatgtctgatttgtgtcctcgtcttcgtccttcgtcgagttatcccactgact
cggaacagagccggtcggagtcgagaggcgagcgcatgctgttagcgcacaaattgattt
gtcaaatcggggcgcacaaggacattgccatcattaacgatgattgcccgaggaggaccc
tatgcggacgaaggtcgttgcgcagtcggtgccaacgacttggactttagccatcgtcct
gggccattgtcaacactttgcgtaccaccaactgtttctgttgctgttttccttcccctg
gcttgttttcgaagcgaaatagttggagttttattaataaacaccttgccagaacgaggc
agactatatgggtgcagcttattccctactccctctttgatctttccaaaatatagtcgt
aatcgatttggaatgcttggcgggatctccggccgctccttgtcagcttccttttggcat
ctgcacgcagcaagtgtcttctgtccccgtcggctgctgagcggttccaactcactcgga
gattcggcctgccaaagtcttaacttggccggaacggttacgctactttccatcaattaa
gcggagctggaagccctctccgggttgggcaggttggccaaatttaagttgtattcggaa
ttgggtagacaagagatggcaggttaatagggtgtagcattatggccaaaaggtggcgaa
atcggatctactttgttggcagttaacagcgaatggcaatgggaagtaaattgaatttaa
gttggcagaataattggtattactataaatgaaactcttgaactttaaattaagacgtta
ggaattattattaaatttaatctttaaaagcagtgctgaagttatataccatattcttta
agttgttaactaacttcctaggtaagttttatgttatttgaacttttttccattcgaaaa
cgatacaatctcaaagtttaaactcagtttcgatgaatttatctttccatgtcgacaggt
gaagttctttagtttcccccagcacacttccaaacaaaaaagaggctcgaacaaagccaa
cttcatgttaaatacaagtcgtctaagccaattgagcattttggccaaatggtaatgcct
tcgcctccatttcagacattataattaatgataagcacaagctcagtggcaaaagtggaa
aacaatggagaatggtggagtatacactttacgaaaaatatatgtctttaaaaataatac
tttttatgcagtcttatttttaggtttgaaaaataaagaaggaataaaggtatcagaata
tagtatagtttgtgtaaaagtcggaactgcatttaatttatttcattttttatgcattta
tctgctaagttaatataaaacgtttacctataaaatagtttcctaatgatatttctaatt
ctaataattaaaaaaatatatttttttttatcactgcatttggttttttggttcgatttc
ggacttcaatgttagaaaaatggtgttcttatcgcctctgttatttttgggggaactcgc
atattaatggttcattacgacggggtgacctgctggcccgatccacgctctcgacctgcc
acgaccgagtgcagggcctccagcttcagtggcagctcctggcggcccgagggctttgtt
ttgtgccgcgattgccatgccggacttttgcttccacgggggacttccacggcgctgacg
cctggcgtgacggttttaattttattttattattatgtatgcggtggcgcagggtgctag
tctagctagtctatgccagctacttgcctcctccaagccgcccgttgtgggcattttatc
atgaacttgtttttatggcgggctccctcgtaattagttgaggaactccagctgcagcgc
cacctacccgtggcgggagtaacgaacgacattgcccgacattttcaggacccaaagcta
atgaagcaacagcccagtccctgccatgtccccgccatcccaccgggcttcacggacgcg
tgcaaattccattgaaaagaaaaaaaaaaggagttaaaactctactatttctcctcggcc
gcttgactttatctgcattggcccagcaatttaagtagtttgcattttgtttcttggttt
ctttgtattattttgcagttgcattggggaggggtttgggattcgggcaggggtccttca
cacacacacacactctagccaaggcaagttcggccggcatggcaggcactaattttgtat
gcggaaattggagtttgacatgtgcccatgaggaaaggagttcagatagcggcaaggact
attaaattcttcaataaatgcttcagtctttaaagttgatactttgcatgagttttgatt
caaatttgagagatcactaagtgaactaaactaatctaaagatctatgagctatagtagg
ttttttataataagtctatttgatcccgaccttaaaacttgatgaactgatatacaaaat
tgatttgtttaaaagttaaactagttattatttttttttaaataaatcattaccatttat
taaagaagtacattgaaacccttgttcttaattatggacccctataacactaatcataga
aaatatatacaagaaaatatattctcccaagatagctcagaaaacagccgatcgacatct
tcgtaatttaaattttctttcatccgtcctacccactccgaatcctggccagagagtatc
cggcggcttggtccagcggacaaagtaggtcttgtgaacggcggccagaggaggtttggt
ttcgcgccggcgaaagggccagaggaaccagtggaagggtccccggctgatgggaatcac
ctggagggcttcttcaggacccgtcgactgaatcgcctccagctggagggttggatgcgg
ttgctcaactacaacggaagcaggttggtccactcggatggggtcactggtcagtctagt
gctggagttgaacacctcaatctcctcctggtcgcgagaagtccagggctgcaggcaacc
agactttggtcgcatggccactttatcctctacttcctcctgaacaggagagacccggct
gccgcggttacatttgaagcagcgcggaatcttggactttgtgggagggggcgttgaatc
tgggggtggcatcttcaccaaaataaagtgatcattgaggaggcaaacatccgagacctt
ctcgtatttgggttcctcgccaaaaaacgcatccagatcgatattctgctggtaaatgcg
atagtcctcgccaaaaggattcacctgttcctgttgcaggtccaaaaggctgggtctctg
gactttggtttcaactgggcgggattgccgccaggccaagggcgaggtcctgactcttgg
gtgggtcataaggcaccggcgaagcgagataatcctagagaagatcggtacatggatgcg
atggcattgctggcgctgctgggtcaccaacatcctgataatgttttatatatttagtcc
tgttaatagaaaagagaaagtatgacattttagggacttttttggcaaagaaagcagagg
ctatcaagtgtcccgaaattgtagcatagttttaggcttttcagaaaactgttttgagaa
actataattttagaaaacaaatatttaaccattttattaaccttttctaaagtattgaac
ctttttcaatgccgtgtcctttagttaaatatgaacttagtcgagttattatttaggttt
agttgaatgttttgaggaatttctattttagccatttttcttgtcagacaagcacattat
ccttcgcttgacttttgacactgcacttgggcaaaggccgagggcggttgcggggagcgg
aaggatctggcagacaggcggcgagagtccttcgccggcttgtttctcgctgctttcgct
accaatgccaacaatgccaacagcaacagcaacaactggctgtattttatgccccacgaa
aacaaaagttatatttattattttgacaggtaaacaaatcactagttcaccgcacaaaca
ccagcccatcggggtaacagcaatatgcaggcagggagatactcacattttgggcccccg
cccctatctgggctctgcttctgcttccggctgccgcttcttccagccaggttccgcttc
ctgtttgcagctatccgggccggcgttgttggccgcttgactccccaacggcaactgccg
aactggagtcgcctttcaggcggccaactgcagaacagccacatgcgtggcaaataaaat
actctacctttttgttgaagcttaagcgaattttctgttaggtttactaaacatgatcaa
aagttaatacagatccgcttaatatttatattaaatattagcaaatatcataacatatca
gactatttctttgaaatctatatattcaacctatcatttagaacacttgtaagccctcac
aaaaaaagggaagatagttattcaaatttattatccccaagggtacttattattcgacat
tttatacaaactttcactttttgttttgcatgttaatggaaggacgagcagacggattga
tggttgacaattagcaaaacataccgagtgcaatgtttataaatattccaataaaatacc
agttaccttaatggaatatcttcttgtatgtattatttatgtgacaattggtgcagttca
atgtcaggattagagaaagttccaaagtcaagggtatagttttcagagttacttcagaat
tccatttaattactgactaatttccataacaactaaaataaatctgatccagaactcaca
ttacagtgggggatatggcgcattagtgactatttttgacatgatcggattagatatgaa
ctatacccgtgtaggtacattgtatgtttcttcctagcttattcatgtgcctgacatgtc
atattgattgttaatgcacgtcacatcgataagtcaaatgaaggcagtctagagacccag
ggagcggaacaacatagccaccaggaaccagaagaagggtggtggcccaaacattaagca
acaagctggctgccagctaatagcccccgaccattaaccgtgggtggcggaggagtacct
acataataggcagaaagtttgtttttattttgatttgtgcccggtttgatgattgtttaa
gtggcggttggcgttaaagctgcgttggcttccaattccaccttaatagctggccgttga
acgtcatttattttagctggaatcccagaaacagtagtttattatattgatttttttgtt
tacccttagtgcattaattgaaaaaataaaaaaataattaaaagtggcaataattaaacc
atagttagatgaaaaagtcataattggtataagtattgaaaatataaattccataaacta
aactatcaaattaaaagtaataaatttctctaatatcttaaactcttttgtcaccctttt
gaatacccctctgaaaagtgcatgttgtgttagtttagttttcaataaattacttttttt
tttcattgcgtgtatatgttgctattattgccattgttgttgttttatatacattgtatt
gttgttgttgtcgcactcaaaattgacaccaattatgcgactgggtcgtcgaacgttcga
aattgaacggcaagtgcggggagagcccttcgatgaccttccccagagctgataaaaagc
agatataataaaaaaaaacaaaggcaatatataaagcaaagtaaaagtacatttttgcga
atgaataatactggttatcaactggcaaccaaggccagaccggatgagagatgcatcccg
atcctctctacatttcacactttccttgttgttatgattttttaaacaaaaaagtgataa
tatgtgtacgtacgtatgaacttgaacttggtcgcgaacttttgcttactcatctcgctg
aagcgaagcagcgatgctgggaaacggtaaatcatgcttagccatgttgctttaagccaa
gtttcagcttcccggtcttttgttttgcccgggactcggatgaaggtcacgtgtggttta
ggaagacagaggaaaaaaaaaaccagagcacactgggaggaatattttatttttcaatta
tagaattatttattatgttttcttaaaataaaaatagtgatataactactaacagtatat
taggcaagcaaaaatgatgatcatttgaaaaggatcgttttctcatttttttacaatgta
ctctcttaataattctcttactttttaagctcggctctcccccaaaaaaaacataggctt
catcgttttgcgaagccagcggttggaatcacttggcggccaactgcgggtcttatcggt
tgtttcagtcccgactttgggacttggatcttcttcattaaagtgctatctgctgggatt
tgtgtaaatattacaaagttgttaataaaaaaaaactaagtgaagtgaagagtgaaattg
aaagtctcacttactccagactaatagtttactaactggttttttaacgacaggatatta
catggcaaacaaatcaattatttttcatcaaacaaatggaaacacctgctgactatataa
tcttacaattagtgaattgccaaatcaagttagaaattcccaaattattcagaataatga
cattatactttataaaaagtacttgaagtcttacctaatatattttagttattttaagaa
taaataggaaatatttaattaaaccaatactaagctaatttaaccaacttgaatcaatta
gttccgcattagaaaacttaataataatgtaacaataactaaagtttagtagcaaccctc
gtggcattttatggttatggctttttggttgttgcaacaaacatttggcttccccattgc
agcagcggcaagccatgtagctgccaccagcgcctgccccagcccctgcccctgccccgg
ttcctggttacttgccaccgggacgaaaagagccaacagccaagagccaccacaacgggc
caagctagacatgcacacccgaagagagaactggccaagagctaaagagacgttgggctt
cctgcactttttggcatcgcataatgtaatccatacatacatacttacatacatacgtgc
ggactggtgtctctttctgtgtgccacattggagtgcacgtaattttccatttagtggca
gactaaacgaaaacgaaagtggaaatgttgcattgcattgtgtcgccgctccacactctc
cgcactcgcccacgccacacgctctcggccagccggttataaaataaaaactaaaaaaaa
ataatcttcaaaaaaaactaaaacgccaaaaaattgtaaaaaggaaaccacagtagcccg
gaagagagcctcaaccaaactagccgtgactcaaaaccattaccttttcattgcaggctt
taaggccgtgtgggttctgcttgatttggccaaaagggttaccccggagttcaggaaaca
acaacaacatctgaagccactaaccacatccctcagtagccatgatagagcgtgaaatta
tccagtaagtagtagtacttatcgcaaatatttcatgacaataagaggcagttttaaata
atatccattttaatattaataattttaattttaataaaaaagggacacctagaaacttgt
caatattcttccaaattaaaatattattgtagaaaagctctattttttcaagcacaattt
cccttcaagggaacgtttactgtacttgaacgcctagcagctcgctcaagtatccgaaaa
aggggccaagacccagtgtcaatactcgagccagtctcaacattctccattatcttatgt
tgtgctaagcatgttgtggagcttggcaaagtccggcgatcgcctacagtctgacctttc
gacgcttgaacattgcacatgcagtgggtgcatacaaatagatcaattaagacatttcgg
ggctgggcaagccgcgagtttggtcaaatatttgccaacccacagttccagccaacccaa
gatactggaatcattcgaattttttattaatatttattcttattccatgtcacagcacta
caaccgcttcgaagcgcatttttgatgtcctgcaggacatacttcagtttttcattcttt
tcgtacgcatccttctggaattgtttgtcaaacttgtgcaggttttcctgccgaaacatc
tgaaggatgttagcggagaagttatactggtaagttttatttttaacaaacttatagatc
attttttaataaatctcattcagatcacaggaacaggacatggcattggccgggaactgg
cgctgcactacgcctccttggggagcactgtgatttgtgtggacattgatgagaagaaca
atcttcagacagtccagaaagccaaacgacttaatctcggggatgtgtacagtttcaggt
attttttcaataatatattttaaaggaaacatttatttcatattcgacttctttttagat
gcgatgtttccaagcgggaagaggttatggcactagcggatcggattaaggccgagatag
gacccatttcggttttggtcaacaatgtgggcatcatgcccactcatcccatcctccagc
aatcggctgacgaaatccagcgcgtcttcgatgtaaatgtgttctcccagttctggacca
ttcaggccttcctctcccacatgcaggagaagaatcgtggccacattatttgcctctcct
ccatagcgggcttggtgggaatctccaacttggttccttactgtgctactaagtttgctg
tgcgtggactgatggagtccctccacgcagagctaagggagggaccgcacagggatctgg
taaaagaaatgtctttcttaatactttaggaactaatcaggaccattcttgcagatcaaa
accaccacaatatttccgtacatgaccaacacaggcctgtgcaagcatccgaaggtgaag
tttccctccatcctgggactgttggatcccaagcaggtggccaggtggattgtggaggct
caccgctccgatgtgatggaggcgaccattcccagctgcctgctgcatatcaacaactgg
acaaggctactcccagaccactgcggattaatgctcaaggactacattgacagcggcgtg
gagtcggacttaatttagtttccttaagttacctcatctcgtaggttttgttacaaatat
tttcaagtaaaataataataaaatggagtatgtaataaaaagattaaaatcagtatagtt
ttaattgaagttatggagttccacggaacgtgggtgttttgaaagaaagtaaaactttag
aaaatattaacataaaccatatacttttaccaataaagtttaaagaaatattaaataaaa
ttgcattgtttatgcaattgtttcccccacaaaggcacacatggctaaccgcaataaatt
ttcttgggaaacttcttgttggcggtaggtcctacagagaaaattaagttaaatagaaat
aataaattattttttaacttattaagtttatgttaaaatattcgtgtttaaaatataata
gaaaatttatacaaaaaaataattttaacctattataaaacttcttaggaactttttaga
aaacaacccgtgcagtgtaagtcctttatttttggccaaggaattacctgcggtttcgtc
ttcgaaatcaagtataaaaacccatccaaagtcgccaaacaaacaattgtaaagttgaac
gaacacagaaatggctatcgaatctcttaaaaagttggtgaccaagaaggaggacttgac
cgaagaaccgaagtatacgtttccagcaatcgaagacttttttaaattgccgaagatgta
ttataagactgttggcctgattccatacgattcgtcgtcaaaagctgaaaaaaaagtttc
agaaatccttttgcggattatatccactgttatcttgttaaacctgggatttgccgtggt
tatggagactatgtacatagtgacttcgttccagaacggcgaaaattttttagaatcatg
catggtggcatcttatattgccttctccttagttggattcgcaaagcttattgttgtgat
catgcaaaagaataagatgacgagtttgtttcaaactctggaatccatctatccaacgcc
ccttccagcggagcaggatccttacgatactcgccaatatttcaggtattgcctacgatt
caccaagggatttggaggcctctacaccttcctggtgttcatttataactcctatcccat
cgtgcaatacaaagttttggttttgattaactccccaaatgccattcgcgtgctacccta
ctcgatgtcgcctcggtgggactattgggatggatggtattatctgaactacttctcaga
gtccctggccggttacactgccacctgcggtcacatatccgccgacttgatgatctttgc
cgtaaccattcaggtaatcatgcattttaggcgtataatcaaggctctccgggaattcgt
tgtgggagatccctcggatgaaagcgcagaaagtgttaaaaaagctgatacggcgctgaa
ggagcttggctccctcgtcgaatatcacaaccatattttaaggtaaaaattcaaatattt
tcacttattcttatatcttttaaaacataaaacataatattttgtagaataaccgatgat
gtgaacaatgtttttggcattccactcttgataaactttgcagcatcttcgttgctagtt
tgctttgtgggatttcaaatgacctttggtgtgagcccccagcattttgccaagttaatg
ctaattttgtcatcagctgtggttgaaatttatcttatttgctcctttagtcagaggctt
attgaagcggtacgtcatttcggcccgttaggtatatcataccttctaattatggagtga
cttttttagagtgaaaatgtatcctttgctgtctacgatatgaattggacaggtgcagat
tatcgattcagaaggatgctaatttatatagcccatcgatcgcaaaagccggtttgccta
aaggccaccatatttgtggatatatctattgagactatgagtattgtaagtaacttgtca
tatgttatattaataataaattaacataaatattttttagtttctgcgaatgtcatataa
attcttttgcgccattcgaacaatgtatcagtagattttacccgagaagtggaaaaacaa
ccaaagaactcaacatcgacaagaacaaaaaatttttttttggcactaagagtttgtaaa
acttatatatcacgtactaaattaaatatttttcactttatgtagtgcacataacaaaca
catttgaattttggcgctttgtctctattgtgaccttaaataaaatcgatattactcagt
tatcgaatattgtagttgttattaatcttttaatttattacagattagcttaaaaacttt
aaatccctctataaatttatttccttttgccgaaataaatgaaatcattcttaatcttgg
cattcttatgataaaatccttactaataagtcatcttattagcaattaatttaatttaat
tttaacaattaaaggtactatccgaaaaaaatatacttataataatacccaaacaataaa
aaaaacatttctcctaaaaaatatactttgagttttattttttaaactatttttggctat
tatattgctatattgaaacacaaaaggtggcaactctgtacacaatggcctgcgaagtta
aacaaagcggagaaattcgcgattttaagaaagttcaagaatattttgggctaggacacg
gtaagctattgttttcctgttcaatcacaaaggaggatacttaattttgtatattttgcg
agcagacgacaattggctaaatgctataaaccaggctgtctcccccactggggagttgat
tgctctggcccaaggggagaagctggcctttctttcgacctgctggagcagccatgggaa
tggaaactcatatgttctcagctggtgtggtgagctggaggatcccaaccaaattgtgac
cagtctgacctgtttgcccatgacacagagcaaaagctccgatggaaccatcgaatggac
ctgcgtggcagtgggcttggtctccggaatggttttgttctacacagactcgggcgtgaa
gcttttctcccaatggttgatagataaattcgaagtaaatcctttgctaaccacctgtat
tttgcagttgtcaagaggacccagttatagccgtcaagttgcagtcgcctccaaggcatt
cagaagcagacgccttgctctacatagtatattcgcgttgtctgtgtttcatgcagggac
aggacatcctgcccacactcactaactgtcggcacaacgtccagagaggagccctggatc
gaggctcatatcccacagcggacgtggtcccctttcagaagtaccagttcaagcaagaac
ggcaggctcttatcaacgatgcagccatttcgagtacgcaacgaccaccaacctatgatt
acattgtgcagcagagcatcggtcacggctacttcgccaaagttcatgcaacgccaccgc
gaagttcacaggtcttggctgccggagcagagccctatttgggtttctttcaagcagagg
agggctataaaacgatgagcatacgggaagtggccaaggatgtgattggaatcgcttaca
agaacctgatgggcggtatttttcgtcgagctccggaaccattgccgtcgcctgaggagt
cccctatgcctatgccgactaaagaggcacccatgaggatacattgtcgcttgtacgatg
gaaaacgggacggtctaactttggcggtggctccaggaggtcgtttagctgtggtcacag
ataatctagaccgagtgatgttggtggatacacaacaagctattattctgcgggtgtgga
agggctatcgtgatgcgcagtgtgcatttgttccagtcaaggagcgatctgtccgcggaa
tcaagacccacaagcgaaaagccctgtttttagtcatctatgcgcctcggttgggcgttc
tggacatctgggctctacaaaatggccccaaagtggccgcatttaatgtctcaaaaagcg
ggcagttgatctacaacaatcacggccctttgggaactgccggagggtcaggagtaggag
gtggcagtagccagtcaagaaaggcaccaaatatcaattattgtttgtttttggatccca
gcgatggcggcctgaaagaagttcatataccattccactacgcccttagtgagactagtt
cgcagacatcccgggatattcacatgctgcggcgtttgagaaatcagttgaggtccctaa
acctcggcgacaccggcgaagcaaagcttctggagattgccgagctggcgggtgaactgc
agacacttgaagtgcgtcaacagtgcttggagatgctgcttaagagcaagaaactccagc
cacgggtgttccagtgcataattgacgcttttatcgaaaaaccccttccgaaagaaactc
cctccgaggatttcgagcaccagataggaaactacaagcgactgaccgatctatacttgt
cgctcagtcaagccaataagcgagaagacgatgagccacctgttgaacatatagagctgt
ctgatgcagatctcgtaaccatcaacaagttggtcttgctgctcgatgacggaagtgaga
aggataagcccaccaccacccgggaggtcagctttaaattgccagaggagcataagtctg
aagagtttgtggactatctgagtgtctttaatatcgatagcccagatggaatcagcttgt
tgccggaaaagttcgaaaagtttggaattgtcagcatcgacctgttcagccagttctttt
cgcaaggcttgtgttttggccaatttaagcaatggatccataaggcgtgtttacccagcc
gggatcttctcaccctggtcatttggttctggttggaaaagccgttcaagtacaataact
ggttagaattttattcagataattgttcctagttataattaaataatattttccctcttc
agtgatgaagtcgtggaagacatgtcgaggatagctgctatggttcaaaccatttgcgag
cttgccggagaccacattcacgactatgcctacaataagatctcaccctggtggcaggag
gtgcgcgagttgctcttggaaagcaagcagttctcgggactactggtggccattgtttgc
aaaacagtggccagtaatctttggcgtagcagaagagaggtaatcggtttgacatcgcat
cttgtgttggcccctaatcataattattttttaacttagggctcttgcgatgaatcctct
cagactgaggaggaagagcgctgggagcgcatttctcacgacgaagcccaatggggattg
cttacgggaaaactggaagatgttgctgtcctaggcgctatcttagggtaagcttgtatt
aagtattttaacagcatctcaacttaaattttctcttgtttcagaaagcctcttacctgt
aggaatccagtgggcccacagatgccgtacgaagcgcctgattgcagcttaaaaagcatt
gtaagcagtggcaaaggcattgtaactgaactgactgccaagtggctgatcagtgcgcaa
ctacatcccagcaaggtacttgagattacagcacccgaaaatgagtcggatgaggagagt
aaaacaaagaagaaggacattccgaaagaggaacaatctagcgaggaaactgaatcagat
ccggagctggagatgggtaaagaagttcaggatccgaccaaagatccctccgagccaata
ctcgaacgcctggctctgctgcgtgcccactttcccttca
