# Supplementary material for: SMCis: An Effective Algorithm for Discovery of Cis-Regulatory Modules
Source: PLoS One. 2016 Sep 16;11(9):e0162968. doi: 10.1371/journal.pone.0162968 (PMC5026350; doi:10.1371/journal.pone.0162968)
Supplement: S1 Datasets — (ZIP) [file pone.0162968.s001.zip › dataset/Drosophila/prd/dere_gg10275.txt]

>scaffold_4929:13314300..13354299
gtttttgactgggatatacaaacacttcaatacatcaattaaccacttcttacctggcgg
cgtctcaatgaaatcctgggcaggattaatgtcgcacttgaagcccagctttttgtagta
ctgcgagaagttggcgttgccagctgcagagccaccgccccggcgattgtgatcgtcatt
ttgattcaaagcgttcgtatgatcgtcgaaggctatgcgtcgcagctccttgatcttttc
atgtgcatcctggtcctgtgcattcatcttatttcgcattcgcttctccaaaaggccgag
agtcaacgtttgcagcacgtacagctggtgggtcatctccgtgcccagtccattgccgat
aagggccaggcggaactgcttggcactgatagtttgggcgatggtccgacggcggccctc
gtctgctttgacgaacagagcgttaagcagggctatggcattttgtcgcatcaccggcga
attgatgtcctgaagcaatcgaagaatatcctgcagtttgatgtcctcggcaaccaggac
atgtttattgctggacataacaatgttttccaagttggaaagggcgctctccccacaatt
cggaggataattctggaagtttcgcacgatctcgatgttccgtgccacgaaggagttctc
cggcacttcccaggacactgtaccgtgctccatcagctccacaaagctggccaggctgta
ttggagaatgtctacgttggtctggccgccatcctcgaccatcttaatgagtgtgtcgag
gcccttttccttgatgaactccagggcaaaggtatgatcggtgcttagggaagtgagctc
ctggagacgcagcttcttctcctggggactgccattgagcaggacctccatggcatcgca
ggctgtcttggagggcgagtactgcagtcgcagaacggagccattcttgatctcattgcg
attcttttcggtcacgtacttctggttattggactcgcagaactggagggcgtagttctg
gtgatcgctgatggaccaaccattgcaaatgtcctggattttacctgaaagcgaagacga
gattaatacgctgttaaagcaacttcctggctaaatgtatgatttgcatacaaatgaaga
aggggaaatgagtgcgctgacatcacgataacacttaaacataaagcgaagggcgttggt
tggaaatctctgtttatgatggctcttttgcaacttttagcataatttatgtgtaaaaac
ttttgggaactttgttgtacattattggaacaaattttttttttaaatttgtgaccagtt
tttataaaatctgtgtttttatccgctatttactcacttgccagcggatgcctctgatcc
agatttatcagctgaggcatatggttctcccgctccacggctatcttcacaatgtgtgaa
tccttaaccgtcgtcttttttggtatcattttggcccgtctttaattagcgataatggca
attattattgttttcctgcttaaacgtatcttcttttttataattgaatgcagagtgacc
agttgccagttacaaggaaatgtctaaaaacttacgcacagtgccgtcgcgttttgggca
taggcagcactgggcgggaaaaccttttggttttgaaattaatattttaatgacaacttg
gagtaattttctagctattataatatattttaacgaaaataattcaattaaatgtgtttg
ttatggtttttattttatcgtcaacaatttaataagttcgcctacaaccttgacattaat
actattgcccagcagtcgatacttttgtcgattcgtcgtttctggcgaaaattcaaaatc
ctccgggaaactcataagacgagcaacttcccggggcgtaaaatagcgcagtttcacctg
gtgcaacaggtccaagcgttgctgcaaaatcttctctgacttcacggcatcctgataatt
tgtgtcaatttccttgactaattcgaagatgcgatgggactcctcctccgcaagaggtgt
atatgcagagcccgttccctcggtgtaatgcgtatagccctttgtgaagcacatggatct
actttgggcaggatggattatgtccatgaccagcactcttttggttaagacatcgtcggg
caccaggaaatcggaagatacattttcctccacaatctcggagatttgcgaaagcgccgg
attctgggctatacctcccggcattgcttcccagattttgccaccagcgaatggaaagtc
tgcacccttgcgggcaatacaatagtagcgatatcgagtgttcggcacattgaattgcgt
gggcgtaagtataaactcacgccaatggaatcccgaccgctccagagcctcaatgaactg
attccgcgcctgtgagctctcgaatcccttgacgttctccatgagaatgtactgcaggtt
ctggcactctgggatcagaccacaaagatgagtaagtgcgtccgatcgcttgtcctccgt
gtccctttgcagaccttggcgagtatagggctgacatggcggggacatcagcagcacgtt
ggcctgaagcttattcacctcctttgcactcaggctttgaatatttcttgttttcaccaa
attattgccgtaattgtgcgcataaacggcattggccacggtgttgacatccaaggcggc
aactatttccccatccagttgggcatcttcaaaaataagtgttagttctgcatttatcat
gatcgaagaactcacatttgaaggcataatgcatgccgccaatgccactaaatagttcta
acactcgaaatcccattttaattaaatatttttgtttacaaactacacgttgtgagtggc
acgttttccaacactacctcaaccagcaggttgtctacgtttccttgtgattggtagagc
ccgacaagagaagaagaagaatatcaacacgtgccgcttgcatttttgtgaactcgtctt
gattgtccgggaaaaatgataaaaattaagcgaaaaacagcccctccgcccgtggaacaa
gactcggacagcgactccagctttgacgatgaggagccacaggatttggatattcaggag
gggccagtcactgatagcagcgatgatgaagccgcctccagcagcaaaaaacttcccaag
aaaggggaagctggtagggatttgaagggcgaggacgaggaagatgacgatgatgaggag
gatgaagacgacgaagaggaggatgatgacgacgacgacgacaagaagacacgcattcct
gtcttgaatccccttagcttgatgcgcaacaaggagcagcgtttggcgttgtacaaaaag
atgaagaaggagaagcacaagaaaaagatgcaggagcgccgtgccagacgcaaggctggt
gtacccgctaatcctggtcacaccatagagagcctgcgagagaaggaccagacagaggtc
gccaatctgaacgattccgataacgaggagctgcaaaaggaactgcagctagacgatttc
agctcatactttgaacgttcctacgagcccaaggtcctgattacctttgccgacaatccg
gtgaccaagacccgtaagttcggactggaactttcgcgcatattcccgaacgccctggtt
aagatccgcaacaagtcgtcggtaaagaagatatgtaaaagcgccgagcgcgaggagttt
acagacgtcgtgatcgttaacgaagatcgtagaaaacccaatgggctgctggtcattcac
ctgcccaatggtcccacagcccacttcaagctgtccaacgtgaagctcacatcagacata
aagcgcgatcacaaggagataaccaagcacaggccggaagtgatcctgaccaatttcacc
acccgcttgggtctgaccgttggccgcatgctcggtgccctctttcaccatgatcccgag
ttccgtggccgcagggcggtgacgtttcacaaccagcgagattacatcttcttccgccac
catcgctatgagttcaccaaagagggaaaacgcgtaaagctccgcgaactggggccgcgg
ttcaccctgaagctacgatccctgcaggagggaacattcgacagcaagacgggcgactat
gcctggattatcagcaacaaacggcacgccatggagtcccgacgccgcttcttcctctag
ttgtatttggaggtattgctttaggtatagacaatttaataaaccaacaggttatacgaa
aataattgcttgattgaagagaggtgataaacaaaggcgaccgccgcattgttttgtcgg
ggataaaataaaatacaaatttgacttagcctaaaaatgtgcaacactcaacagttaacc
aattggcacaccacgagactaccgtgctccgccaccctttacatggtggggcactgggga
ccgggtccgccggcagctacgccggccacgggatccccgaaaggcaggtcgccgcccgtc
tcggccagaatctctggtggcggctggccgtagtcttgcagtttgcgcatgtcgtccagc
acgacgcgaaacttctctcgcttcacggcggccgagtcttcggccttctcgctttgtaaa
tgctcctcaatcaccttgtacagctccatctgcttctggtacctaaaaatattgggcttc
cagtaaatgtatttctttgggtgttggcttggagcatacctatccttgtcctcagcggag
agcttggcgtcgttgtcctcgaggtacttggggtacttctccagcagctcccggatgctg
ggcagcagaatctccgccgaaagcaagctctgcatcataccttccatgaagggtaggaac
atgtttccatcgccctcggcagcctgtcaaatgcggattgcattaggattgagcaaggag
gaatatttcatggcaagcataccccatcaagatttagtgagccaaacatgctggctatgt
cgttctccgaggcgggagcagccaggttctcggagccctcttgcaggcccttgagagcct
gtgaaatgctgtcagaatacttggagacatcctcgtcggtggccgaattctcgccgctca
aggtgagcgcggctgcctcggccatcttcttgaacccggccatgatctggtcgggatcct
ggggcagcggcgggatatcgccactgggcgtgtttggacctccgaagagcgtgttcatgc
gatcggccagcaccttggcctgctcactacaagcggtttacaggtcagaatacaaagttc
aagtgccgcgttgcaatggcgcagtgactcacatgaaaaacgcatctggatcctcggagc
cctcagctccttcggtgcccgccacatccgaagacgaggactgctccttttggtctcctg
caccacttttatcgaaatcctggagagcacctgtgcggaaagtggaggacgcagtgtgca
ttatgtaagggatcgagaagagatcgccaaacgcatttccgagttgtactcactgtccag
caggtcgtttaattcatcgccattcttcttttcttcggacattgtgtaatttcggtctgc
ttttcctttatttcgaggtgggtgggaaatgatagaaaataaagaccgactaaccaatca
gtgggaccgttcatctgctgctggtgaataccgaagtccgctgaacaggtgtggctacac
tggctcgcatcttagtgcgaccgtattggtaacggctttgtcaaaaaaatttgtgccgat
attccaaaaaattatgaaatttctccttcgcacttccactatctgagttacgggtatctg
atagtcggggaactagactgtagcattctatctttttttttaaagtctcttttttatttt
tctgatgtatgatgttgaagaaattcaaaaaaattaaaaaatgtcccaaggcagaagttc
taaactccataactcaacttatctcaatcggattttgaagtggcatacctctaaatgttt
ctggcgcaatcctctaaaaatctgcatttaaatttagaaattcatatttttttaattttt
ttgtaattttttgatgttatgatattgtagaaattcaaaaaaattaagaaatgtcctaag
gctgaaattctaaactccataactccacttatctcaatcggattttgaagtggcgtacct
ctaaatgtttctggcacaattctctaaaaatctgcattcaaatttagaaatttatttttt
ttttcaatttttttgttatttttttgatgttatgataatgtagaaattcaaaaatattaa
gaaatgtccttaggctgaatttctaagctccataactcagcttatcttaatcggattttg
aagtggcatacctctaaatgtttgtggcacaattctctaaaaatctgcattcaaatttag
aaatttattttttttttcaatttttttgtcatttttctgatgtacgaagtaaaaattaca
aaaaattaaaaaatgccccaaggctaaagtcctaaactccataactccacttatcttaat
cggattttgaagtggcgtacctctaaatgtttctggcgcaattctctaaaaatctgcatt
caaatttagaaatttatttttttttcaattttttgtcatttttctgatgtatgatgtaga
aattccaaaagttaaaaaatgccccaaggctaaagttctaaactccataactccacttat
cttaatcggattttgaagtggcgtacctctaaatgtttctggcacaatcctttaaaaatc
tgcattcaaatttagaaatttatttttttttaatatttttgtaaatttttgatggtttga
tattgtagaaattcaaaaaaaataagaaatgtccttaggctgaatttctaagctccataa
ctcagcttatcttaatcggattttgaagtggcatacctctaaatgtttgtggcgcaattc
tctaaaaagttgcattcaaatttaaaaattaatttttttataatttttttgttatttttt
tgatgttatgataatgtagaaattcaaaaatattaagaaatgtccttaggctgaatttct
aagctccataactcagcttatcttaatcggattttgaagtggcatacctctaaatgtttg
tggcgcaattctctaaaaagttgcattcaaatttaaaaattaatttttttataatttttt
tgttatttttttgatgttatgataatgtagaaattcaaaaatattaagaaatgtccttag
gctgaatttctaagctccataactcagcttatcttaatcggattttgaagtggcatacct
ctaaatgtttgtggcgcaattctctaaaaagttgcattcaaatttaaaaattaatttttt
tataatttttttgttattttttttcatgttatgataatgtagaaattcaaaaatattaag
aaatgtcctcaggctgaatttctaagctccataactcagcttatcttaatcggattttga
agtggcatacctctaaatgtttgtggcacaattctctaaaaatctgcattcaaatttaga
aatttattttttttttcaatttttttgtcatttttctgatgtacgaagtaaaaattacaa
aaaattaaaaaatgccccaaggctaaagtcctaaactccataactccacttatcttaatc
ggattttgaagtggcgtacctctaaatgtttctggcgcaattctctaaaaatctgcattc
aaatttagaaatttatttttttttcaattttttgtcatttttctgatgtatgatgtagaa
attccaaaagttaaaaaatgccccaaggctaaagttctaaactccataactccacttatc
ttaatcggattttgaagtggcgtacctctaaatgtttctggcacaatcctttaaaaatct
gcattcaaatttagaaatttatttttttttcaattttttgtcatttttctgatgtatgat
gtagaaattccaaaagttaaaaaatgccccaaggctaaagttctaaactccataactcca
cttaacttaatcggattttgaagtggcgtacctctaaatgtttctggcacaatcctttaa
aaatctgcattcaaatttagaaatttatttttttttaatatttttgtaaatttttgatgg
tttgatattgtagaaattcaaaaaaaataagaaatgttctgctgaatttctaagctccat
aactcagcttatcttaatcggattttgaagtggcatacctctaaatgtttgtggcgcaat
tctctaaaaagttgcattcaaatttaaaaattaatttttttataatttttttgttatttt
tttgatgttatgataatgtagaaattcaaaaatattaagaaatgtcctcaggctgaattt
ctaagctccataactcagcttatcttaatcggattttgaagtggcatacctctaaatgtt
tgtggcgcaattctctaaaaatctgcattcaaatttagaaatttatttttttttcaattt
tttgtaatttttctgatgtatgatgtagaaattcaaaaaaattaaaaaatgccccaaggc
taaagttctaaactccataactccactcatcttaatcggattttgaagtggcgtacctct
aaatgtttctggcgcaattctctaaaaatctgcattcaaatttagaaatttatttttttt
tcaattttttgtcatttttctgatgtatgatgtagaaattccaaaagttaaaaaatgccc
caaggctaaagttctaaactccataactccacttaacttaatcggattttgaagtggcgt
acctctaaatgtttctggcacaatcctttaaaaatctgcattcaaatttagaaatttatt
ttttttttaatatttttgtaaatttttgatggtttgatattgtagaaattcaaaaaaaat
aagaaatgttctgctgaatttctaagctccataactcagcttatcttaatcggattttga
agtggcatacctctaaatgtttgtggcgcaattctctaaaaagttgcattcaaatttaaa
aattaatttttttataatttttttgttatttttttgatgttataatgtagaaattcaaaa
atattaagaaatgtcctcaggctgaatttttaagctccataactcagcttatcttaatcg
gattttgaagtggcatacctctaaatgtttgtggcgcaattctctaaaaatctgcattca
aatttagaaatttatttttttttcaattttttgtcatttttctgatgtatgatgtagaaa
ttcaaaaaaattaaaaaatgccccaaggctaaagttctaaactccataactccactcatc
ttaatcggattttgaagtggcgtacctctaaatgtttctggcgcaattctctaaaaatct
gcattcaaatttagaaatttatttttttttcaattttttgtcatttttctgatgtatgat
gtagaaattccaaaagttaaaaaatgccccaaggctaaagttctaaactccataactcca
cttaacttaatcggattttgaagtggcgtacctctaaatgtttctggcacaatcctttaa
aaatctgcattcaaatttagaaatttattttttttttaatatttttgtaaatttttgatg
gtttgatattgtagaaattcaaaaaaaataagaaatgttctgctgaatttctaagctcca
taactcagcttatcttaatcggattttgaagtggcgtacctctaaatgtttctggcgcaa
ttctctaaaaatctgcattcaaatttagaaatttatttttttttcaattttttgtcattt
ttctgatgtataatgtagaaattcaaaaatattaagaaatgtccttaggctgaatttcta
aggtccataactcaacttatcttaatcggattttgaagtggcatacctctaaatgtttgt
ggcgcaattctctaaaaagttgcattaaaatttaaaaattaatttttttataattttttt
gttatttttttgatgttataatgtagaaatttcaaaaatattaggaaatgtccttaggct
gaatttcgaagctccataactcagcttatcttaatcggattttgaagtggcgtacctcta
aatgtttctggcgcaattctttaaaaatctgcattcaaatttagaaatttattttttttt
caattttttgtcatttttctgatgtatgatgtagaaattccaaaagttaaaaaatgcccc
aaggctaaagttctaaactaaaaattaatttttttataatttttttgttatttttttgat
gttatgataatgtagaaattcaaaaatattaagaaatgtccttaggctgaatttctaagc
tccataactcagcttatcttaatcggattttgaagtggcatacctctaaatgtttgtggc
gcaattctctaaaaagttgcattcaaatttaaaaattaatttttttataatttttttgtt
atttttttcatgttatgataatgtagaaattcaaaaatattaggaaatgtccttaggctg
aatttcgaagctccataactcagcttatcttaatcggattttgaagtggcatacctctaa
atgtttgtggcgcaattctctaaaaatctgcattcaaatttagaaatttatttttttttc
aattttctgtaatttttctgatgtatgatgtagaaattcaaaaaaattaaaaaatgcccc
aaggctaaagttctaaactccataactccacttatcttagtcggattttgaagtggcgta
cctctaaatgtttctggcgcaattctctaaaaatctgcattcaaatttagaaatttattt
ttttttcaattttttgtcatttttctgatgtatgatgtagaaattccaaaagttaaaaaa
tgccccaaggctaaagttctaaactccataactcagcttatcttaatcggattttgaagt
ggcatacctctaaatgtttgtggcgcaattctctaaaaagttgcattcaaatttagaaat
ttatttttttttcaattttctgtaatttttctgatgtatgatgtagaaattcaaaaaaat
taaaaaatgccccaaggctaaagttctaaactccataactccacttatcttagtcggatt
ttgaagtggcgtacctctaaatgtttctggcgcaattctctaaaaagttgcattaaaatt
taaaaattaatttttttataatttttttgttatttttttgatgttataatgtagaaattc
aaaaatattaggaaatgtccttaggctgaatttcgaagctccataactcagcttatctta
atcggattttgaagtggcatacctctaaatgtttgtggcgcaattctctaaaaagttgca
ttaaaatttaaaaattaatttttttataatttttttgttatttttttgatgttataatgt
agaaattcaaaaatattaggaaatgtccttaggctgaatttcgaagctccataactcagc
ttatcttaatcggattttgaagtggcgtacctctaaatgtttctggcgcaattctttaaa
aatctgcattcaaatttagaaatttatttttttttcaattttttgtcatttttctgatgt
atgatgtagaaattccaaaagttaaaaaatgccccaaggctaaagttctaaactccataa
ctcagcnnnnnnnnnnnnnnnnnnnnnnnnnccatgtccgtctgtccgtatgaaaacctc
aatctcaggagctacaaaagctggaatgttgagattaagcatgcagcttccagagacgta
gacgcaacgcaagtttatttccaaatggtgccacaaccactcccacgcccacaaaccgcc
caaaactgtcacgcccacacttttgttttagtattttttcacttttttaaatatcttgta
catttctatagatttgcaaaaacctttttgccacgcccaaacttttaaaaaattaaaaat
ttttttttcattttatataaatatattaatatttcgaaataatgtgaaatgcattattgt
tgtgagctatacatacgagtatgtatgaatatatctagttacttataatatatagaaaat
atcttatatagaatagaatatatattgactatgaaaatgtcacattttaatttggaaaaa
tatatgtttcaccatgtccgcacaaatctaggccgaaactcaactaataaactgccgaag
cacttcgcgaagcattaaatatccctcctgtctcgcaaattgagacaaaccaaggacatt
aggcgaagattatctaaaataatcacccaaaatatttacgcatcttctgcgaaactctca
gccgatctccccgggaatggcaccttgctgtgcgcggacggagatcggcgaccaaactgc
gaccagagcccaaaccgcacatactgagtggtgaggggtcgcaaatccatcaaggtcacg
gcgcgacgctgatgcgcgaccaattccgaaaccagaacgtcacacccatggacgggacac
atggattttgcagtagggcgtcccggtgtaggtccactcccggctgaaggtcaccgcgcc
ggaggaaccccgcttggtttcctcgattcctctcatatggtcaaatggctgggctgggct
cggctctttgcgactttaaccgcacggtttaccagaagagcaagacgaatcttcgattcg
gtacgcccacgcagcgaagtattgtggtaaatttgtgttttttcctcactattggggcgg
agttttcttcgggtactcggttctctgaaaatgtcagcatgggcggagcttcgcctgaaa
taatgcataatttggtgttttatttgcggcttagggtggaacaagccgcctgaaactctt
gcattccctatacaaattaggtagttttacttttatggggtgtaatccgttgtactctac
aaattatacacacatattttaatatgactatagcatcaattttcccctaaaaaccataac
cctctttttagggaaaaattagttattcataaaacaacacacattttcattctatatcct
cgtatttagttcagcttctataattctaggaatccaagcagttcaaaaagtcaagacaac
cgtcaaaaagtcaaaacaaaagtcgaatacgtaaaaaccccttcgctggccaaaacaatg
gatctgggccatactcacacccgatcccaataaacccagtaactcgctcttttttgacat
catttttaaggcaccaaaaggctcgccataaacttgtttattcggatataatcggttgct
agactttttcatttacctgcaactccagctctacttccccagaagagagctgcaatggaa
cccaggatgctaaccgtcataaaatcagcccatcagcatcttcgccagcatcttcacttc
ctttccgcacgcacacattttttcgggaactttgccaggatcgcctgtatatccttttca
tatgctggctgcgatttcacgctcgctgatcgcagcgctttttttccacatttccgtatc
cttccagcgaaagatgcccgattttacgatccactgatcaggagataatggatttcgcga
ttgttcggtaatgacgatgattgcggttttatatgcacattatttatattgtggctgctg
tcgtgtggctgcatcaaatattcatggcaataaatggaaataaagtgaataaatataaag
gtttaaatagaacaaggaactaaataaacagctcatattgaaaacaaacctaaattacat
tacattaatttaagtatcacattggggatctcaaaagcggagtataagatgtgtatatat
gtttcggcatgtttttgtctggccaggattgcgttatcttttgatattttggccatgata
attgcgattacaaggccgacagtcgttcctggaaaactctcagttttcctttgaaatcct
gccccaaaaaagctggagaagacaactgccgcttcccgaaagacaagataccactgccac
catccaccatccaccattgcgcaatggggcgagctcttcatgcaccgacacccatcgctc
tccatcaaagtggccatgcaaatgagcccttgcgtctgccatacgttttgctccagggga
ttgggtcggagggtcgcctgctccagatgacgtggactggggtggctgccccagtcgctg
ttctgtttgattaagcggaaattaagtgtgcgtttcggttgcagcctcccaattcgccat
gccctgactttttatcgtgagctgcagcacatttttttgtgtttcccaatcgatttggag
tctcacaattttgggcaacgctgctgtttgctttttcttcttcaataaagtggttagcta
ctacgcccaattaagttcagtaggaattaaagatgcacgtagctaaaagctaaaacatct
tctgttcaggacttgtatcagcacttcgatttcgattcacatcctccatattatgaagcc
gaagattcgttcgtactaatgtataaataatcacgggctctggagtccattttccattgg
catgcattttttaatagaaaacgcagcccagagccagtgattaatgaaacaattgaataa
tattatttaaattcgcatacatccgatgcgaaccgtggctaatggacaaacgccgccgaa
gagaagatccaagatctccaaatcgagattccatagaaagactcgagatgtgagaaaaac
gccacctactttgtggactctacgccgagaaaactaatgatgtatatgatcgatccgcga
ttcaagctgatcgactacaaagcagggcaattacaaatcggggaactggacaacaggttg
ctggctgctggagatgggaaatgtggatgtggatgcggctgtggcagtcactgtgactgt
ggatggagatggaaccactcgacgaacctggccggaaaacaaattaatcttgttgacgtc
gcggcctcgtcactttcttcgccaggtcgagggaccaggtgtttgatctcgacctgatgc
tccgatgctcggatgctcggatgccccgatcttctgttggacaaagatgggttgcgccta
cctttgcgccttctgtttaatgatcaatttgttggcctccgtctcagatgtgtgccgaca
gcgtttagcagtcgattgggccgggattggtttgtttgtgccccgagctgcgtttgttgt
gccccaggctaatgagtttctcgaaagtgggtgtatgtggcaggggctcccctttttgcc
ctgggacacttgctgcatgatcggcgaaaagtcagccagactctgcgacgtcgaaataca
cagcaagagaagcccattgaaactaagggcatataaatatcaaaatacacaggatgcaaa
gccttcattcttaattcttattttatttttaagataccaagataaaatatgtttctgaac
aatcaaaaaattgcacattttgctgaaggtgaaccctttctgccgagtgttttccctgag
tgcatgacgaatgtcatgtggtcgcagtgccaaaaccaaacgattgtgggcagaggcgcg
aagtgccctccgattgcgatcgatggaaatacgccatgagagatgctaatttgaggacaa
aggagttctgcggaagccagctcgcgacccacaaacaactaatgccttcaattagccggg
ctaaactgctaccaagagcaagggttaatcgcccggaggtcgcagatcggagatcgaaga
tcgggaaaggccctcagctttgcgcccacctttttttttagagtgggcgtgggttgcgtt
aagccgcagcattttttcaatgactacctggacaaggagtccaccttggcccggatcgac
cagtcccaccccgaatggcatggcaaatcgtttacaaatgttgatcaataaaacgtcgga
ctgtaatgcgattatccgctataatcgggcgatcaacactcgagaacttttccaaaatat
ttgaaaaagtcaactggcgatcggcgggatccaggacgcgggctggccaaggatggccag
cgatggccaggatccagggcctaagctggtgcgactttccctctaatctcgcactttgcc
gctatttgtttgcatgctttagcggggattgcgatttacgatcgctccgggcacaggact
ctggcgaaaagtcgctctgggagattcagagggatggcctcgggatgggatgggccgtga
ccaggggcactctttgcgactcgtatttactaaaacttactgcggattaggaaaaagtca
atcgccgcctgtcagtctgtcgagcgagtggaaatatttgaggatcagcgccgaaacgga
ggatcaactgagggcttaagattccagcaagaaacatagattaacgatgcaatttaaaac
aatttaatagaatatagagtgtagtactacaagtcttttaaacatttataaaaacatagc
caaataaaatagtaattttgtcttttctctaaaatgcctttaaaatacgccatttattct
tgcattggttttcttagacttgctaactgaggataatatatgtacgatgccctaagatgt
ggcatgccacggtgtgttaagatattcctgccagaattccctaatttctggaaatcatgg
ctctaaacagttcattatctaagcatcccgtagtgcgttcaacgggaagagccttctgtg
ggctgtggacatggagattcgatgcacagcatcctacgaagaggaaggaaccactatgcc
aaagggcctgataaagacattaggcccagggaacgtgaaacaatcaaggccgttccaatg
tgtgacaacagaccacattacgtccggccaaagcgaatcgattgccaaacacaaacagca
gcagaatctgcgagaggataggctggaaaagtaccctgggattctgaggactgtgccata
cctattactactgcatacatattcgatggtgactcgatactgcgccatcaaatgtgcata
atgagtggcacggtaatataaattacatctgattcaaatattcacttaatgatgggtttc
tataactacactttatggcactacaatggcatggtatactaaagtttatagcctggcaat
aaaagaaattgcatgcgaagtgttgcgcaactttcgtctggggtttcaatcttagggaaa
ggtcaaatgaacaccgcaaaagttaaacaccctttataaaactgcttaagatgaaaaata
tttactaaaatgaatgtttaaaatgattaaatcttaacttaaataggatctcattttcag
cactatataatcttggcgtatataacaattaaatttgttgccttaattaggatcataaat
tttccaggtctgtaatagcacgtatataatctttaaggattttgggttcgggattaaagc
aagtactattacatattttttctacaagagcaactgcgataccaaaatgtttatcactcg
aataaaacgagtacaacgcgtatgatcgtataacacgcacaatatgtgcattgtttcatc
gattatatagctatttgtctgcatcgattgagcgcacgagcctctggaagcaggtcctcc
aaatcccaaatcagatgggactcaagtgttgtagtcttggagatgtgtagtagtctcgca
ggtacgaaggatccgctggcgaaagttgacgatcgcgaggaggattttcattcatagcac
cctgggtggcatcataaaaagtctcttagcatccttattcattgcacggatgtgtcttca
ttttcccgctggctgattcgtggaaatgcgagcgaagctgactcgctgcgtttatggcac
cgatgcctcctactgcttcctgcacttcggccaggacctttctctacccaacgtaccgat
ggcattgcaggatcgtctcttccaagcgttgatagcgcgaaattagcgttatatgagttg
cctattcagcgctcattgtcctgccaaattgtgaaatcaacgaggatcagatcggataga
gggtatcgatcgcggatggaggcgccattccatttgattcgacttgcataggcctgcgat
gattgaactatcacaggatatgccatggtggccatgggctcaaggtcatcggggattttt
gctatcctgccaggcgaaaatgcagggattccatactgggtgcctcgtactacgaactcc
tcccgttgggtttgcttaaccaaacgcccaacgggcagccgcaccgagcagtagaaaccc
aacctttgttgccttgcggcctccgttgtccttgatcagcatctgcatccgcgtctggat
ctggcactcggcttggatacggatcctggccaggaggatgcgcatttgtcacgtctctgt
gggccaatttgctcgctggcgtttcagccgcactggggtggggtccatcattaattcttg
caacacttggcgctctgttctctattgtttgcggctttcaggttttccgttgttatcccg
ctcggcgctttcttttcttctccagcggttttatttaacttcttctcgagggcctctgtt
gcgtgaaattccataattaatcaaacccacgacggcccatagcaaagggtcgaaacgatg
ttataagcctgagcagcggagcataatggtgccctatgcatgacaaggatgtggtcatgg
tggggatgaagccactttgttcaatgttaaattggaaatagagccgttgttaaaatatta
taatatttccgagtttttttcaactgagtacgaatcttcgattgtttctgttcatccaaa
atgtcagttccttttcgttttttaacgtatagtatcatatcttatatcatattttgaaat
gaaaatattttatttgtgatctcgatttgtcgaaaatgaacacaaacacaattttaataa
ccgattgataagcactgtttcataaataatatactgatagtctgaaaacgcagtttgaaa
tggaaacccttgtttaccgcttccgaaagctataaataactgagagaaaggggctactcg
cgtgccaatataaatgaaagccataattaggtatcaataaaggatatattacgcttgtaa
agagtgttaaacgcgtactcgattgcattacgggttccagtgaatatctaatttgatttc
cggggtcaagtggaaccccaaatgagtgtagccccaagcctccaggctagatcactcaag
tcagtactcccttatccttataacgaggtatcgctaaaggatatgctacgcgtagtctat
gatgctattaggtccaccacttgatgcggtaattaatttccggaagccaggggaaccccc
cactatgcataggatttgaatgggcagcccaggatcctgagcagcattggggttgccctg
ttcccgtacacccctccaaagttctcggtcgaccatccattccacgctgcccgccgagct
gagacgcctccggtggcgagcgagatgggtgctatgtggccaaacggaacgatggcgggc
cgagtgagccagagcgagaggcagtcgtggagagcgctgcgattggtccgcgtggtggtt
acctgccaagtggcagtgggatatggccgacgtctgggccggggcttcacagaaaggcaa
cgatcttggccggcgttcggatggtgaagtcagtcaggcacagactgcgcaacgagccac
accgcatctcgtcttgcgttcgccctcgcctccgtttcatctttcttatcgagattgcga
actgagatacaagatacatacatcgagaactgcaactaatcggttaatcaacacctcgca
acgcttacttatgactttgacaaagtgcggagccattgtccagaactaaagtgattatca
agtgatatacgaacttcaagactgagttaacgccggttttgtgccgggacagctttacgc
atcttggagctccaggaactatgaccgtaaccgcctttgctgccgcaatgcacagaccct
tcttcaatggatattctaccatgcaaggtgagtgtctccccatttgagatcagtatcagt
atcttagtatcttagggtgatcaaattaacttagccacatccttgatttctttaagactt
ccctacttttatgaagaatatattctttttgttttttttttctcgtatttaaatattact
gacttacaaagctcttttgttaacgatctcatgacaatctaaaccttaaagctccctttc
ttctaaagtttttcttataaatttgcaatgactaggtttatgttcctttctaaattgact
gcccaagtcccgctaagatctcagtttggaccaaggccgtcggctgctctctaatggcca
ttagttgcccggcgggagagtcgcgcgcctctgaccttcgaccttagctccgagtttccc
tcttcccgggaagtcaactccggtcgaaggtgtcgtaaatcaagtgacacgcgctccgcg
ctacctagcaaattggaaaagcctctaaaatttccatttcctcatcttccattccagaca
tgaacagcggccaggggcgcgtcaatcaactgggtggagttttcatcaacggtcgtcctt
tgcccaacaacatccgtctcaaaatcgtcgagatggccgccgatggcattcggccctgtg
tgatctccagacagctgcgtgtgtcccacggatgcgtatcgaagatcctgaatcgctacc
aggagaccggctccatcaggccaggagtgatcggtggctccaagccgaggattgccacgc
ccgagatcgagaaccggatcgaggagtacaagcgcagtagcccgggcatgttctcgtggg
agatcagggagaagctgatccgcgagggagtctgcgacaggagcacagcgccctctgtct
ccgccatatcgcgcctggtgcgcggccgagatgctccactggataacgatttgtcctcgg
cctctggatcgccggcgggtgatggcaccaaggcatccagttcctgcggctcggatgttt
ccggcggccatcacaacaacggcaagccctccgatgaggacatctccgactgtgagagtg
agccgggaatcgccttgaagcgcaagcaacgccgctgcaggaccaccttttccgcctccc
agttggacgaactggagcgcgccttcgagcgcacccagtatccggatatctacacccgtg
aggagctggcccagcgcaccaatctcacggaggcacgcatccaggtgtggttcagcaatc
ggcgtgctcgcctccgcaagcagcacacctcggtctcgggcggagctgctggcggagcag
ctacctctgtgagccatgtggccacatccagctcgctgcccagtgtggtatcaagcgtgc
ccagcatggctccgctggccatgatgccgggatccctggatccagccactgtgtaccagc
agcagtacgatttctacggcagccatgccaacatttccgtatccgccgcagctccaatgg
ctccaatggccagcagcgatctgtcgcccggaatcaccaccactccaccacaccaccatc
agttctacaatcccagcgccaacacagccagctacataatgccgggagagaacggcaaca
ccactcccaccggaaacatcatcgtctccagctatgagacgcagttgggttctgtttacg
gaaccgaaacggaagcccaccagacgatgccacgtaacgagagccccaacgagtccgtct
cctccgccttcggacaactgccacccacacccaacagcctttccgctgtggtgagtggag
ctgcggtgagctccagtggggtcaactcgggagccgatccctcgcagtcgctggccaatg
ccagtgctggaagtgaggagctatcgtctgccctgaaggtggaatcggtggacctggtag
cggccagtcagtcccagttgtacggcggctggagctccatgcaggcactgcgccccaatg
cgccactttcgccggaggactcgctgaactccaccagttcgaccagccaggctctggatg
tcaccgcccaccagatgttccatccgtatcagcatacgccgcagtatgcctcctatccgg
cacccgggcacgcccattcgcatcacggacatccccatgcgccccatccgcacgcacatc
cgcatccgcagtacgcgggcgcacatccgcactatccgccgcccagttcgtcggcgcact
tcatgccgcagaacttcaatgccgccgcctttccttcgccctcgaaggtcaactacacaa
cgatgccgccacagccgttctaccactggtactagaatcggagaaactcggatcctgcac
ctcctcctccgcgagcaggagcaggtgtcaccagatccctgggacaagtcgccaaagatg
tacatatggagcaggggacgaaagtaaaaataacacttcttgtgtggagcagtacagaca
ttttccgctggggaaaaccgctgacagactcgctcccaaaccatatagttccaattcgta
gacctaagcctagagaatagcaccactaagattagagtttaggatgagtagcctaagtag
caagtgcctttaaataaaataactaagctaatttacaccgtactccatggtctttcactc
gaagcgctggccattcagcagccttgacacgcttccgtacgcagcgggaaatgggaaatc
ctgtgggccattagagcctttaagtagctgcgcattccacggacctggctggagacctcg
acagtcgccccgggcgagattaccgctctcggaactcctgatccagctgtgagcgggtcg
ctcactttccggaaaaagagaaaactcccgaaacgcaagacgttccatcaaaatagccaa
actagcgaagacaactccaaccgaggtgttaattgcccccttgattccatcgaacagagt
gttgctctgtggagtaattgccctcgttcggacttacctcaaattcacacctcatcctcg
gggatctgcccatccatgctacgtgtccgagcgatggcaattaatgaagtcattatcctt
gaatcctcgcctccagacagctcagacagcctaaggcactggctctattattttaatcta
gaaagaactcctaatcgctgtttgttttcaggcagtggaatttcagtgccatcgaagtga
aaagtaaatattgactttacaatcgacttaggatgcggcaaagggctttccaggtagact
gaaagatttgcaagatcgcacagattgcacaaagcccatttagatctaagatcttctctt
tctttttgaaactctaatctgctgacttgagaccttgtccatccttagacacagaatcga
atgccaatttaatagcgcccatcttggccaactgggttaataaaccaattacgattttaa
ttcgctgcccactgcgatggggtgaaaattctcagccacagtagctgagaagaaagctgc
gatcggcgaatcattaaattcaaaatattacgcattaattttcggtagcgatatagaatt
acccagcaaagctgcgagaggaaaagctcgacgatgtaacctccaaaaactgaggggctt
ctgtggcgataatggaaactatggttacccggagatcatgggcactggcaccataccctc
cccaagaggccgtgattaatgagctgacaaagtgttgaacatcaaaggcagggaaaacag
taatttacaacgacgcaacgcgactcgagatgaaatttaatttaattttttattaattgt
ttccgagcatctggggcaggcagaacccgatcgagattgagattgagatcgagatcgaaa
tctacctgctgatccgatgatgaaccaataaacccaggcgttgcctggcacataagcagc
gcaaaacctcaaaatatttactcgactgcaaggtggactaacccaaaatggggatttgcg
agcgatttgcgaatcaaaattcccagttccaggaggtggccttagggttgcgaaaggatt
tgtagcgtcagtggctggctgtcctgctcgcactcgcactcgcactccctttctcgcagc
caggattaggccgtttcggaaataatcctttgctgccaggaagaatgcagtaaacggcgc
acagcccttcggaccaggtcaactcgttttcggccgtttacgatggtgccataaactttt
atttgctgtcattcttcgtcctcgtgcgcggtgctcatcgctcagccgggacgcaaaccc
ctttcctcgcaggataatgcgtcctttcgcaggcaagagttaagccagccgcgcagcaaa
ggcttagctttcactcgggcagtcagtcagtcagtccaccagtccagtccaaccgagtca
aagtcaggtagaggatgtgcttcgtgctaggcagagtcctttcccccgagtctcgaactg
ctgcgataatccctgctaatgaggtgtcctgtgcaaagcagagctgtgcgcatcgcgatc
tgcgaggcggatgaaagtctataagtcaaggataataatggaatgtaggcggattacggg
gattgtaacgaagcgctccaagtgaatgaagcaatcatgccatcattaatgcagaggtct
taacaccgtaaaattatatttagatatgcacaaagaaaactatcaatttgatacatttaa
taaaaacatttttaatgtgaaagataatcctatttaagactataccttttgcattgcttg
tatgtaattatacaagttaaactatataagaaaatgtttatggatttgatttttgataat
cctaattgttaatatcaatttaaagggcagcaaatgtgaaaaaatcgaattgttctaaaa
cttagtcaaacgatttggacacgaatttgggaaaatcaaatacaacttaaagggtaatga
taaagttgtagcaacaaattcgtattaatttcaaaccaagtgctaaggaaagtgctaaga
tttacatataatacttattcatagaagagcacattgtagtagagcagacccttaaagcaa
cccatcaagcagattgattgagacattgggatcgtatagtatctacaaccctgagacctt
ttgacagcagctacacttgcacaccacgatccgtccaaacagtttccagccgtattggca
aacatttggtttggtctgttgggccaactactcgtactgtgatcgctgtgatggctgtca
tcgccgatgtaggaggagatcgaactggctgtaatgcgtgcatattgggtgagtccttgg
ctcgtcctcgagctatcccactgacttgcagcggactgggagtcgagcgcatgctgttag
cgcacaaattgatttgtcgagtcggggcgcacaaggacattgccatcattaacgatgatt
gcttgaggacccggaccctaggagccgtatccgtatccggcgaaggtcgttgcgcagtcg
gtgccaactttgggcattgtcaacactttgcgtaccaccaactgtttctgtttctgttgc
tgttgctgtttcgcgccgtctctttcgtccgccgtataggcgtctctttcgatgcgaaat
ggttggagttttattaataaacaccttgctagcggagaaaacgggatggctgcacgggat
ggtctctttgcactcgctctttgatctctggaaaaacagtcgtaatcgatttggaatgct
tggcgggatctgctgctccttggctggcaacttgtcagcttccttttggcatccctgccc
agcaagtgtcttctgtttctggccaagtcggccggctgctgagcggttccatcgccctcg
gatcggagtgccaaagttaacgtggccggaacggttacgctactttccaccaattaagcg
gagctgccagtcggattggctggctaatgtaggttgtattgggaatcagatatgcaaaag
ctgatcggctggtagggggttattaaggtgcggcaaaggtaactgcctttgttggcattc
ggtaaccttgaatattttgtgtggaaagtaatttcaaaatagagtactaaactgaataga
atatttcttagagtttttgtaacaataataggtactctaggtgctctagcctacaagtgc
ctatgtgctcacttaagctttataaatgtctttctaagtgcaatgttctggctttaatca
cttcccatttgaaataaatactatcttgaagctcgatctgagctagttgcacttacctct
ccacctgaacaggtgactccacagccccaaccgccaaatttcctgctcacacacaatagc
tcaaagccaatttcatgaacaattcgagcaatatgagccatccaattcagcatttggccc
aatccaaatggtaatgcgctcgcctcatgccgacattattattaatgataagcacaagtc
gccctttttgcggcggcggggcaacaatggagggctcttaggcactgagagaaaaatatt
acctactacctcaccaatgatatatgatacattttgtatctaaatcattttataaaacta
taaactataaattaaaaatcttatttaataatgggtctgaaaagccattcttggcactct
gagcattttttcggtgcccatgctcgcagttcgatttcgattttctatgtgggaaagcgc
tgtggtcttatcgccgcgtttctcgcggggaactggcatattaatggttcattacggtga
cccgctggcccgatccgctctcgacccggtctgcacatggacacggaggtggacgtggat
atggacttgggtgcaccgcacagctagcagcctcagtggtagctccttgtggacgcggtt
cgcttggggtttcgatggctttgttttgtgccgcgactgtgggctcggtactgtggggac
ttgcactgacgcctggcgtgacggttttaattttattttattattatgtatatggtggcg
cagggtgcttgcagtctatggcagtccagagcccccgattcacccgccttgccccgcttt
tcccgccactagttgggcattttatcatgaacttgtttttatggccgggtcttggcgagc
tgcctcgtaattagttgtggtgctcctgcggcagcgccacctagcggccgtggcgggagt
aacgaacgacattgcccgacattttcaggccccaaagctaatgaagcaacagcccggagc
ccacctatgcccccctagatgcctcagactttggggcttcatggacgcgtgcaaattcca
ttgaaaaagaagtttaactccgcttatattcctcgacctcctggctttatctgcattggc
ccggcaatttacgtggttcgtattttgttacttgacttctttgtattgttttgcagttcc
gctgagtttcctcgagtcgcggctccacacacaatgtggcaagctgaagttgccgcggca
gccactaatgttgcatgcggaaattggagtttgacatgtgcccatgagggctttagatat
atatgcacggggagtgtggtatgtaaattacagccaaactatcgttaaacgtttaaagaa
gctcgtcatagtttcaagttgctgtacaatttcggtaaatgagaaatatattaatattat
tacttatatttctattaagcagcttggattcgctacacatgctgcaagcatgaatataaa
tccatttagcatttgaaaatctctattgaaacccttagtattcttcaagtagtggaccct
taagatagtaagatgcacatacaaagtatttagtcgtttagaaaaccgccgaacggcatc
gacgaagttctgacttcttctcctccagcgtgtccacgccgaatccatgccacaatgtat
ccggcggtttgctccaccgcacaaaatatgttttatgtacggcgaccgactgggacttgg
acttgctcctggtgtccaagcgccggcggaagggccagaggaaccagtggagtggtcctc
gacttgtgggaggcagctgtccggaagccaatgattggatcgcctccagctgcagcgtgg
gatgcggctgctccactatcacggtagctggctgaggacttcggcttggcgtattgttag
tagttagcctggtactgcaatcgaagacctccatctcgtcctgatttcgtgtcgaccagg
gctgtaggcagctggattgtggtggaggggacttttcatccgatacctccggaatggggg
aaacgcgactgccacggttacatttgaagcaacgtaaaatcctggactttgaaggtggcg
gagaaggatccggtggcggcattttaaccaggataaagtggtcattcagcagacagacat
ccgacaccttctcgtacctcggctcttcgccgaagaaggcgtccaagtcgacgttctgct
ggtatatgcggtaatccgctccaagacgattcgactgctccagctcctgtttcaaaaggc
tggacttgcggcatgttccgatagtctggacaggatgaggcggcgtccagacaatccttt
cggaggactggttcatgaggctgcggtgcaacaagaggatcctagcgaggataggaccat
gaaggcgatggttgaagaacatcctgattgaattttatacaagcaggcctgccaaaagtt
gggatgaaagtaagtcatttcaagaagttaatagcgttgaatgaaaggagtgcgataagg
ctaaatatggtagcatactttcaggctgttgttaaaatgcaaccgaatctcttactttaa
aacaaaaaaacatttagaattaacattttaaatgttcacttctgaaggataattgaaaaa
ttcaataactatttgacgtagcaaaactttgttaaacaatttcacatccgtctcagatct
cttgctttttaagtgggccaagtttagatttgcttttggatataggttacacaaaattga
ctggcgtttttcctgtcggacaagcacattatccttcgcttgacttttgacactgcactt
ggccaagaaacggaggaggaaaggaagcggcagacaggcgtcgagtccttcgccggctgg
ttcctcgaatttgctaccaatgccaacagcaacagcaacaactggctgtattttatgccc
cacgaaaacaaaagttatatttattattttgacaggtaaacaaatcacgagctcaccgca
ctcacacagacacacaggcggtggggaaaacaacgaaatgcaggcaaggagacactcaca
ttttgacgctaccctgccctgtgcggtcttcttcttgcttcttgcttccggtttccgctt
tcctttccgctgccaattgggcgttgtttgccgctcggctcaccaacggcaactgaagcc
gcctttcaggccgccgttgaatgcagcgcagccacatgcgtggccaattaaatacccttt
cgcaatgaggcagcatgaaacctgcgtgcattttgcctagctgaagtgcataggcaataa
gtcctgaaacaaacgtttgatttttaggatagaagaaggtgctagggatagatttatagg
gatagagtttgcttgagatatacagattatctttagcatctaaccattccttctttaaca
caacttacataacttataaacagcaagctgaaattgcacattaaaactggtatagagtat
gtatgcttcggtattgcattcgtcgttagctttcactttttgtttagcatgttaatggaa
ggacgtttagacgaattgatggttgacaattagcaaaacataccaagtgcaatgtttttt
aatactcaaaaaaagaacttgttacattaatggaataaaggtacataacaaaaagtgcta
tccaatgtcaaggttacatatgtttagtttttcccattttcttcctaatcttttattatt
ttgtttattattttggttgtgttgagcactgaaatagcttatagaagcgtgagcattaat
aaaagtgattctttctttattggcttatattccaatacaattatctttaaagtatatatt
tttactaacagaaaatgatacaggtttttatgggccaaagtaacacgcgtaaacatggcg
cattagtggctatttttgacatgatggaattagatatattcctggtctatgctataggtc
tatagatctattacgctgtttgggctcgtcgattccaatcttatttcccaactaattcag
gtgcctgacatggcgtattgattgttaatgcacgccacatcgataagtcaaatgaaagca
gaaaagcagagggtggaataggggagaatattggaatggagccataaagactaaacatta
agcaacaagctgccccaagacgaatagccccacccattaatcatgggaagtacataatag
gcagaaattctttgtttactttggtttgtggtcgtgattatttgagcaaaaggctatgcg
ttaaagttgcgtttgttctctgttgcgaatggggaacgtacattcattataggtattctt
tatgtacttagaaaccttttaataaattttaacatttggttgcctatgcacaccaaagtt
acaatgttaactaacagtctgcaaaagtacaatgctcgtcactgttgttgctttcatacc
tcttacttctaatgcaagtgggtatactaggcttctcaaaaagtaacttaagggtcatgc
ccatcgaatatgtgagaattctttgattccgactttgggacattttctgaaattaaacaa
ggttagaaaaacatgagggcggtctcatatatattactttaggtaaacacgatgtacaca
tacattttattgaataagttaatttatattaaacatcctggcatatgtcccacattcaaa
agggtatcagataggcaagaaactcttttctatattatatgttactatggccactactgt
ttagttgggatgcttattgcactcgaaattgacaccaattatgtaaacgggtcgtcgatc
gcatgaaattgaacggcaaatgcgcgaacagcccttaaatgaccttccaacaaactgata
ataaaaccagaaaaactcaatattttcgagttgctgagctgtaagatacctattacataa
cacgaataatgtactctcttttgaattattttaaaagacgacagtgtagaataggttgaa
gagttataatataatatatatgtcttgccgtcattttttatttcgcatgtttttaatatt
aatatactaacatgccgcacgagtaaaaggtgtaacagcgaatgagaacaaaagagcata
ataaaattcgttcgagtaaaagtgattttcgaatcgaaaatgcatatataatacatactt
gaatgttttttgatgatcagcagtgaacaaactggatagacacattatctacgaaacact
tccctgctctcttttcactttttatgatcgttgaacttgaacttgtcagcgaacttcggc
ttactcatcttgaaaataagcaaaaacagagcctgaaaactgtaaatcatgcttagccaa
gttggtttaagccacgtttttgcttcccggtcttttgttttcgtctggactgcaatgaag
gtcacttaagttgtttttcttatttatgtgatggaaagggaaacaaagtgaacataattt
tttcagttttcaatggctgtggctccaaggatcgcgttccagcgctcttccaatctatcc
gctctcttaagcctctctcggagcttccactattcccgactttgcagcgtaggcttcatt
gggttggaaggcctgaaactggaatcatttggcgccgagcagccagacatatcggtcgtt
ccagtctcgactttggtttcggatcttctgcaaaaccaaagataacaatccattgggaat
aatcatactgtgtaaataatgcacattattcatttaaaattgtattgccgaattagagtt
gaaaacatttaaatatagtgtaaactgtgtgatttgtgaaagtgatttgagtggcttgca
gatatgttgcttaaaagttaactgaaaacaagttttttattgcaggatattaaatagcaa
tccaatcgattttatcaattcacacctattagcaaaaaccaatgatgtgatagctagtca
aatcaattaaggactatgcattttaaatgccatacctattagtatctatagtttaattgt
tgagcttaaaatacgttggtaaaagtacataattatgctgtaactgatcactattattca
cctttgcgaaaaggaaaatgtataacatttaaaaatgaattcaaagagtaataatagcga
tgaatcctaaaccaaaattaatgccataaattaatttacgcctaatacgtaattacgtaa
tttgcgattagacaacataaaataacagggaaaagtattgttgccaccctcgttgcattt
tatggttatggcttacggttgctgcaacaaacatttggcttccccattgcagcaggccat
gtgtctgccccttgccaagaaattcaaagaggccgatggtgcaagagaactgcaaaaaga
gaataaagaggcacttgcgctttttgggaagtagagtgcggagaaatttgtaaggggggc
ttaaacatttttgttgctcgaatagaaaattttggatatttgataatattgaactgtttt
tccagttgaagtatttacacgtacaaaaactatacaacaatgtagggttgatattgtagg
tgattaaaaacttaaaaatgttaagtatcattttcgaaataaagcccccttcctacgctc
ctgccccccgttttcttcgtgtgcgtttgtctcttttctgtgtgccacatgggagtgcac
gtaattttccatttagtggcaggcgaatcgaaaacgaaagtggaaatgttgcactgtcgc
tggtggctccatcacctcctcgctcgcccacgccgctcgctcttggccagccggttgtaa
agtcgaggaagaaactaaagtgaagaaacgcaaactcaaaagccaaaaacttgtgaaaag
gaaatccgcaatagcggaagtgccagtccagtccagtccacaccagtccagtcagtcaaa
cgatccgtgactcaaaaccattatttctcattatagccattgcatcgcacttggttctgc
ccgattaagctgtcaaagggcaccggatttcgaaagccagggaacccgtatacccgataa
gaaaccctcaccatgatagaacgagaaattatccagtaagtgttactgcttatcggttgt
ttgaccgtacgagtatatggcacagatgaaatgctgcagcataaacaatacatggtagac
agatttcactttgtcgtattttgttttaatgtcaaacctacagctctaaatatgttgatt
ttagcacatttactattttctagtaacttaggtggaatccaccaatagaagcctccatca
atcgctattttccaacccagggagccttgactgtcatgcgctgggcccctcgagcacccg
aaaaggggccaagacccagtgtcaatacctcgaggcggcttcagtatcttatgttgtact
atattatgggtacttggcaaagtccgagcgcttgaacattgcacatgcagcggtcgcata
caaatagataaattaaatcatttcggtgttgcccgagacttgacttcgtttcaatatttg
ccaactcggagtgggcagcaaacgcttctagctgttggaaattttgctgcgatccgcgca
ctatatttgttctttatttcagcacgacacctgcctccaagcgcatctttgacgtcctca
aggatgtcctgcaatttgccgagctctatgtgcgaatcctgctggagctgtttgttaccc
tggtgcagattgtgctgcccaaaaagcagaaggatgtcagcggggagatagttctggtaa
gaaatatgataattatttttttgtttcatttgtgcttttacctttaataacttatcatac
atacccgcagataaccggaactggccacggaattggtcaggagttggcccttcactatgc
ttccttgggcagcactgtgctttgtgtggacatcgatggaaagaataatctgcagacggt
ggagaaggccaaacggctccaactcggcgaggtgtacagctataggtattaccctaacta
attgaactgataaggagattacattgcaatccatttggcagctgcgatgtttccaagcgc
gatgaggttatggcactggcagatcgggtcaagtcggaggttggatgcatatcggtgctg
gtgaataatgttggcataatgccaacccatcccatcctgcagcaatcggccgaggaaatc
cagcgggtcttcgacgtgaacgtgttctcgcaattctggaccatccaggcctttttgccg
cacatgcaggagaagggtcgtggccacatcatctgcatgtcctcgattgccggcttggtg
ggcatctccaacctggttccctattgcgccaccaaattcgcagttcgcggcctgatggag
gcactgcatgccgaactacgagaaggaccctacagggatctggtaggataaccaacaaac
agcttaactatgtgaacaacgtgtgagacttggccatttccagattcgaaccaccaccat
cttcccctatatgaccaacacgggcctctgcaaacatcccaaggtgaagttcccatcgat
cctgggcctgctcgatcccaagcaggtggccaaaaggatcgtggaggcgcaccgcaccga
cctcatggaggtaaccatcccgagctgcctcctccacatcaacaattggacgcgacttct
gcccgaccattgcggcctgatgctcaaggactttatcgacagcggagtggagtcggattt
gatttagttttccttttatatattagtttatagatcgagctacaatgtgttgcagtacaa
taaacttactatgggagtatgtactaaaataataccatctggatattcagctttgatttt
tggaggaacaaaatatttccggattttccaagtaagaagtaaaattatcatacaaaactt
taaattcaaactttaagctcaagttactcgataactattcaaatattaaggacattttgt
attatgaattatcctttaaaatgttactgtgcaaattacattgtgagctgtgttttaaaa
tggcttgaaacaaagaatatgactccaacaatgaatttcttagatcttaatttcgttatt
atttgcgatacctgttgcgctgctatcgattgcgataacaccaacaatcgattatcggcc
aatctggctatttatagctaaatccagctgcactgtcaacttcactgcaaatcagctgtg
tgatgaaaacaaaagacgatggcttgcgaagtaaaacactacggagaaatccgtaatttt
aggaaagttcaggaatactttggactcggacatggtaagatagctttgccacaagcctct
gcagcatgtattcataagcagtccgctcggaacagatgataactggttaaatgcggtaaa
ctatgccatatcacccactggggaactgattgccatggcccagggtgaaaagttggcctt
tctcagcacctgctggagcagccatggcaatggcaacacctacgttcttggctggtgcgg
cgaactggaggatcgcaaccaaatcgtgaccagccttacctgtttgccgatgactcagaa
caaaagcaccgacggagccatcgaatggacttgcgtggcaattgggctgtgctctggcat
ggttatcttctacacggactcgggcgtcaagctcttctctcaatggttagttggggaatt
caacgtatctacgttattaaccaactataatttccagctgccaagaggatccagtcattg
gagttaagttgcactccgctccgcgccactctgaggccgattccctgctctatatcgttt
atccacgctgcctgtgcttcatccagggacaacatattttgcccacgctggccaactgcc
ggcacaatgtgcaaagaagtgccttggagcgtggttcgtatcccacggcagatgtggtgc
cattccaaaagtataagttcaagcaagagcgagaggccgtcatcaacgatgctgcaatct
ctaccacccaacgacctcccacatacgactacattgtacagcagagcatcggtctcggct
acttcgccaaggtgcatgccactccgccgaggagctcacaggttctggccgccggagcag
agccttatttgggcttctttcatgcggaggagggttataaaacgatgtcgctgggtgagg
ttgccaaagatgttatcggaatagcgtacaagaacctgctgggcggaatctttcgacgag
ctccagagcccctgccatcgcccgaggaatccccactgcccgtgcccacaaaagaagcac
ctatgcggattcgctgccgtctatacgacggaaagagagacggtctgaccttggctgtgg
caccaggtggacgcctggctttcgtcaccgataatctggatcgtgtgatgttggtggaca
cgcaccaggccattatcttgcgagtttggaagggctatcgcgatgcccagtgcgcattcg
ttccagtaaaggaaaaatctgttcgcggaatcaaaacgcacaagcgaaagtctttgttcc
tggtgatctacgctcctcgaatgggctgtctggacatctgggctctgcaaaacggaccaa
aggtggctgcattcaatgtttcgaagagcgggcagctgatatacaacaatcacaatgccc
taggctccggcggtagcagtggatctggtaatagtggcagccagtcaagaaaagctttag
ccatcaatcattgcttgtttctggaccccagcgatggcagcctaaaggagatacacattc
cctttcactacgcgctcagcgagaccagctctcagacatcccgggatatccatatgctga
ggcgccttagaaatcagttaaggaccataaaccatgggcaagccaaagatgaagcgttgg
gggagattgccgaactggcaagtgaactacagacgttggaggtgcgacaacagtgcctgg
agatgttgctaaagagcaagaagctacagccacaggtttttcaatgcctcattaatgcct
tcatcaagaaacctctttcggagacaacgggttccgaggaatttgtcaaccaaatcgaga
actataaacgcttgactgatctctacttgtccctaagccaagccaagcagcgggaagaca
acgagccacccgtagaatacttggagctctctgatgctgatcttgtcaccataaacaagt
tggttttgctcctggacgacggcactgaaaagaataaacccgccgccacccgcgaagtca
gcttccagtttcaggcggagcacaagatcgaagagtttgtcgattacctgagcattttta
acatcgatagtccggatggcataagtctacttccagagaagtcggataagtttggcgccg
taagcatcgatctctttagtcagttctttgcccagggtctatgctttggtcaattcaagc
agtggatcaaccaggcgtgtctgcccagcagagatttgcttaagttgattatttggtttt
ggcttgagaagccctttaagtacaacaactggtaaggaaaacagtttgtaaattccaatc
gtgacttatgtagaacctcttttcttgccttagtgatgaagtagtggaagacatgtccag
aatcgctgctatggtccagaccatttgcgatctggccggtgaccacatccacgactatgc
ctacaatgccatttcaccgtggtggcaagaagttcgggaacttctcttggagagtaaaca
attttcaggcttgctggttgccattgtgtgcaaaacggtggcgagtaatttgtggcgaaa
cagaaaagaggtaggtctgctgtttataaaacccaaaaactctattgcaaaaacatgttt
tcattagggatcttgtgatgaatcctcgcagaacgaggatgaggagcgctgggaacgtat
ctcccacgatgaggctcagtggggattgctcactggcaagctggaggatgtggccgtgct
aggagccatactcaggtaagtgccgaatcaatctttccgctcagttcttaattaactgct
gctcccttcgcagtaagcctctcaaatgccgggatcctgtaggtccagagatgtcctacg
agccaccggactgcagtctcaaaagcattgtgagcagtggcaaaggcatcgtcaccgaac
tgacagccaagtggctgataagtgcacaattacatcccagtaaagttctggagatctcgc
ctcccgaaaacgagttcgacgatgaaagcaaagttaagataaaggataggccaactaagg
agccagccaatgaggatgcagagtcagaagaggatttggaaatggcaaaggaagcgcacg
cgccgaataaagacgcccacgaacctattcttgaacgattggctctgctgcgtgcccact
ttccctttagcttggagtcgggcgtcctcttaagtctcatgtcgtggcagtacatggtcc
agtggagcaagcagctctcatcgctagatcatctaaaggctgctttgctttgcttaaacc
aattccggacacctgactgggctctaaagcatggaatatgttgcatgctgtggaatgcca
ccctgaagtttcctctccaggcggcggcaaagcttattcagaaagtgggacgcctgccag
tggacaaaatgtgccagcaggatctggagatgtcggcgggaaaagtgccagagtttctgg
aactcagcctcgaattcctgcagcatttcaccgcctctatggagcacgataagcgggaac
tccactttgagcagtcacttagtgaaggagccctgccattgcagtttctagctctccagc
agcaccatgccatgccgcagctgctccgccttcaaacagaactgtgtagcgtgctgcact
tcgtgtccttcttccagctgcgcattccgaaaccactgaccacgctttttgactcgatga
gcaacaaagctctgttggcggacatcaataaggaactgccttatgttttgcctgcaccag
atcttgtcctgcaacagcaacgcactgatttcctatgtcgccttgtagccgcaaccatgg
acctgattagggaggatttgcagcacctgtacattctcgatcatgtcttctacatgtcca
agatctgtgctttggccgacagttgggaggtcgacaaattacctatcctacgacggcagg
tgagaatttgcctttgtgttgggatcactaggatatagtgatcctagaatttctaatcta
gcaacccatgaacattcaaatggcgcttacgatgcctttcggcttataacttcagtttgt
ttttgtgttcagtagggagcacaacagaggaaacactttggaatacaaaatatttcaaat
atttttccctcctccaggtggttgagctgtacgcttttgggtatgatgctgaggctcaaa
tgttgctccatgacatcagcgatgacgaggagctgggacgactgctgctagagatcgctg
gacgtagactcaacctctatgcagagagctcgcagtccacgttcctgaagattgcctctg
ttggccaccagttgctggcctacctggacaacctggtaagtgctaccagcgtataccatc
cgcagtactgatccacgctcactcctcacatcgctcccgcagaaggagccgatgacggag
aacagcatccagattgcggccaccaagcccgacgagatcgatgtggccgccctggacagg
ctgttgtcccacgcctacaaatgcctctgtcggcgcgagtccaagcagctgcccatcatt
gcccagatgtacaacgccgtgcgtatcctgcagaaatagg
