# Supplementary material for: SMCis: An Effective Algorithm for Discovery of Cis-Regulatory Modules
Source: PLoS One. 2016 Sep 16;11(9):e0162968. doi: 10.1371/journal.pone.0162968 (PMC5026350; doi:10.1371/journal.pone.0162968)
Supplement: S1 Datasets — (ZIP) [file pone.0162968.s001.zip › dataset/Drosophila/prd/dgri_gh10195.txt]

>scaffold_15252:13314163..13354162 (reverse complemented)
attcgcagaatgtcgcacagcagtttcaccagctcaatggaggtcctgccgaaaggacac
tcgtgctcatcggcacggcatgagttctcgtgcacgatcttcgtgtactgctgcgtgtag
gtgcgagcaaaatataccatgcagtccagtgccaacatccctgacagcaaaaatgtttgt
aatcaataaccatatatttcataatttcatttatcttatatatatattgttagaggtgca
atcactaagaaaaaagaaattgcttgtaaaaatcggttttgttattaaccagtcgaatta
aaatttttgtttcatttaaagtctcttacccggtggcgtttcgataaagtcctgagctgg
attgatgtcgcacttgaaaccgagtttcttgtagtattgcgaaaagttgacgttgccacc
gccggagccgccaccacccccactgccaccaccactgccgccaccacgacgaatatcatc
gctcatggtaagagtgccggcataatcatcgaaagcagtgcgtcgcaaatacttgatctt
ctcgtgggcatcctgatcctgggccatcatcttcatgcgcatccgcttctcgagcagacc
cagcgtcagagtttgcagcacatacagctgatgggtcatctcggtgctcagtccattgcc
aatcaaagccaatcgatattgtttctcactaatcttcttcgcgatttctcgttttctttg
ctcgtctgccttcatgaagatggcattgaggagagctatggcattctgccgcatcaccgc
cgagttaacctcctggagaagtgtcagtatatcctggagatcaatcttcatagaaacaag
tgaatgtttgctgctgctctgcacgatattctcgagattcgagagcgcactttcgccaca
atcggtgggatagtctttgaatttttgcacaatttgaatgttgcgttcgacaaaggactt
ttccggcacctcccaggagacggtgccgtgctccatgagctccacaaagctggcaaggct
atacatgagtatatccttatccttttggccctcatcctcgatcattttgatcagtatatc
gagacccttctccttgatgaactccagcgcaaaggtgtgatccatgctcagcttggtcaa
ctctttgagacgttgtgccttatcctgggcactgccattgatcagtatttcaagcgcatc
gctggccgtctttgacggtgaatactgtagccgtaacacagagccgtttttaatctcatt
acgattcttttccgtgacatatttcatgttgttcgtctcgcagaattgcagcgcataatt
ctgatgatcactaatcgaccaactgttgcagatctcctggattttacctggaaattcgag
tggttttgattattatactgtttgcaagttgtatatattattatttatttaatagcaaaa
tactaatgtgagaaatgagtaagcaatttctgagtttttattactgctatactataaata
tattattatttttacatataatcatttactacttagtctttacacagaaaactacgactt
ctagaatttggacggcaattccaaagagtttaatacctattaaatatacctattcacata
ttactgttaatatatgcattactatcatttactatttagtttttaaacagtaaattgcca
ctattaaagagaagtatttatgggtgtaactgtcacatagtattaacacatagtctactg
ttgtaaacccttcccaaatgattaattaacaaactctttcttgttccctcccacacttcc
cctttccacatttccacttcagacttcctgtcgcgtccgtgcattttaatgagggctgat
gacgccgatgtcaagcaaacacaagcacagcagccgcaaagggcgttggcgctgcatttc
aagcttccaaacaaacatccaacactaaaacaataactatattatcaactgtacccccat
caaagacttacagtgtcacagcagcaacaatacccattgttttaattggtataaaaagaa
ataagttcatttattcatacatacttgcaagcggatgtcgctgatcgagatttattagtt
gcgccatatggttctcgcgctcaacagcgatttttactatatgcgcatccttcaccggca
tctttttcggtatcattttgatcagttgcacttataataactatatattagccagagttt
attattattgttttctttttcggtagctcgagttttgtgattaatttggcctgctgctta
ttgttatcgacacttcgatataagcaactgcatgcgatagttgtcagccagggctgcatg
aacatatatttgcttgctatcgataaactatgtcaattgagcgcaatcttaaatgtttcg
ttatacaaaataagctttattaaatacgcataaaaagcaaggtacaattattaatattat
gatgttaacaatttgagcagttcgcccacaacacgaacattaatgctgttgccaagcaat
cggtatttttgacgatttgtggtctcagcaggaaattcaaagtattcgggaaaactcata
agacgcgccacttctcgcggagtaaaatagcgcaatttcaattgtctcaagagttccaat
cttcgacgttgtgcttcatctgaccctgtgtcgatttgtttaactgcctcgaagatgctg
tgggcttgctcctctgacaacggagtaaacgctgaacctgtgccttctgtataatgggta
tatcccttggtaaagcacatcgatctgctctggctgggatggatgatgtccatgacgagc
acccgcttgcttaacacatcatcgggcacaagtgtttcatccgacacatttggctcaaca
atgctggatattttgctcatggtctgctgactagcattattagtttctgccgccggcata
tgttcccagattttacctccagcgaaatcaaaatctttacttttccgagcaatgcaataa
taccgatatcgcgtatttggcacactgaactgtgtgggcgttagaataaattcgcgccag
tggaagccagctttttcgagtgcctcaatgaactgctgacgcgcctgggatgcctcaaat
cccttgacgttctccatgagcacataatccagagtctcacagaacggcaacagacagcag
agatgggagagagcacaagaacgtttatcgtccacgtcccgttgcagtccctggcgagtg
tgcggttgacatggcggtgacataagcagcacgttggcattcagttgcctcacctccttc
tcactcaagctttgaatgtttctcgtctttagatgcgttgttccataattatggacataa
accgcattggcgactgtattcacatccaatgcggcgacaacttcgcccggcagctgtgca
tctgcaagttgtatgattgaagctgcttggtgagtgttatatgtgctctacttacttaca
tttaaaggcataatgcatgccaccaatgccactaaataattccaacacgcgaaattccat
tttcagtttgtttactttttcaacagcaggctttcaaacagctgcttgccattccgtaat
tgccgtgtttgatattcacgtgtgactgacactttcgacaagaagcagaacgtcaacacg
cgccggcttgtagtttatattgatcttttaattaactgaaaggtgtttgtaatattagga
gaaattagatgctccataagtgttgtatgtgtataaacttactatgatttaaaggcataa
cgcatgccactaaataattccggcaaactaaatgccattttcagtctgcttaccttttat
acagttgtttgccattccgcgaaatacgttttgtaattcaccaaaaacatactctcgttt
gaatgacacttacgataagaagaagaacatcaacacgtgccgcattgttttttaattcgt
tgaaaggatatgggtaaaattaaaagaaaaccacaaccaccacccattgaagaggattca
gatagtgactccagctttgcggaagaggaaatggaggcagaagcaaatgttgatgcacaa
gagccagtcaccgacagcagcgatgacagcgacatggaaatggacactaaaaagccaaag
aataatgttgaaaaggaagaagctgctgatgaaagtgctgcagatgaaggtgaggatgaa
gatgaggacgacgatgacgatgatgaggatgaagataatgccgatgatgataagaagaag
gcgcgtctgcctgtgctgaatccactcagcttgatgaaaaataaagaacagcgcacagct
ctattccgtaaaatgaaaaaggagaagcacaagaagaagatgcaggagcgtcgagcccgt
cgtaaggcgggcctaccagcgaatccggggcacaccatcgaaagtctgcgcgagaaagat
caaacggaggtgagcaatctcaacgattcagataacgaggagttgcgcaaagagctggaa
atcgatgatttcagcacatatttcgagaggatttacgagccgaaggtgctcatcacattc
gccgacaatccggtgacgaagacacgcaaatttggcctggaactctcgcgtatatttccc
aatgctctcgtcaaaatacgaaacaaggcgtcggtgaaaaagatctgcaaaagtgcggaa
cgggaacagtttacggatgtggtcatcatcaatgaggatcgacgccagccaaatgcgttg
ctcgtcatccacttgcccaacggaccgacggcacactttaagctctccaacgtgaagctg
acgacggacattaagcgggatcacaaagagataacgaagcatcgaccggaggtgatctta
accaattttacgacacgcttgggtctgacagtgggtcgcatgctgggcgccctcttccat
catgatcccgagtttcgcggcagacgcgcagccacatttcacaatcagcgtgattatata
ttctttcgtcatcatcgctacgagttcaacaaggagggcaaacgggtgaagctgcgggaa
ctaggcccacggttcacgctcaagctgcgttccctgcaggagggcaccttcgacagtaag
acgggcgactacgcatggatcatcagcaacaagcgccatgccatggagtccagacgtcgc
ttcttcctctagtttaaggacttgtatgcccttgatttgctatttatattaatatatgta
tattgtatttcgtgtgggaaataagtatataaataaaaagataagggaatatattaaaac
aaataattctgtaaaattagagagtaaccaccagagaaaaactaccatcacttcgatcgg
cgttgaataattcaaatttaaattgaattgaaatatattaatatatatatattgtatttc
gtgtgagaaataagtatataattaaaaagttctggcattatataaaaccaaataattctc
tttaagcagaaagagggagctataaccaccagaggaacagaaaaaaaaaccatcacttcg
atctatgttaaataattgatgatgtccttaatgctaaatgtgcaacattcaacagtcagc
agcattggcactccacgaggaacgacaaggcgccctaccacacaagcattacattgtggg
gcactggggaccaccgacgccgccagcgactgctgtcggatctccgaatggcaaatctcc
gcccgtctcggccaatatctctgccggcggttgcccgtaatcctgtagcttgcgcatatc
atccagaacctgacggaatttctcacgcttgacggtgggcgaatcatccgctttttcact
ctgcaaatgcccctcaatcaccttgtagagctcgagctgcttttggtatctgtaaattag
ataaaaagttgattaatttaagagctacagactagacaatcatacttaatagatatatca
atcatacttaatagatagatggtatataatgaaattgtattgtcaatagatagactttga
tctctgggaataaataatctttggttatacatattatcctctaaaattaaactgcaactg
gccatttaatgagtttcaatttcagaaatccgagacaagtgtttataccttatatatgat
ttatatgtatatgtatatctgactcatattttctttaaacagctgtgcacaaaacgcagc
ttatatttcatgtacctacaaaagtatataattacctctccttatcctcggcagacagct
ttgtgtcattctcctccagatatttgggatacttttccaggagctccttaatgctgggca
acagaatctcagcggagagcaggctctgcatcatgccctccataaaaggcagaaaactat
tgccatcagcttcaccgccctacacaaacaaatataccaattaattgactggttttgaaa
ttaaattgcccaacttacgacatctaaattcatggagctgaacatgctggcgatatcatt
ttcggtggcgggtgcagccagattttcggtgccttcttggagacccttgagggcctggga
aatgctatctgaatacttggagacctcatcgtcgttggcagtgttctcgccgcttagcgt
taaagcggccgcctcggccattttcttaaagccagccattatctgatccggatcctgtgg
cagaggcggtatatcgccactgggcgtatccggaccaccgaacaatgtgttcattctatc
agccataatctttgcctgttcgctacaaaagatccaaagttcaagtccataaaacaaata
tgcaaaaataaaaaaacaatcaatttcacttacatgaaaaatgcatcgggatcttcgagg
ccgccggcggcgacttctgctgcgccatctgtggcaactgccttttccgtctttgatcca
ctctgcgatttatcgaaatcctgcaaagcatctgtgcaaaaggtttttttttgttatata
agcctgcaattcgatacgctatgtaatttcaattggcactactcactgtcgagcagattg
ttcagatcatcggcatctccgtttgacttttgttccgacattctgttcaattatatgtgg
tcaatgatttaattactgcaataactatgtaacaactcttgttttgccatgaaacagcac
aagtgtgtgccgtttgtgtgtgtgtaaaagttacgtgtgtgggacgcaatttatttatta
ccttgtcgtcaagtctgtttttatgttatcgatagttttgtagtcgcaatcaatgatttt
ctttagttttgcaaacgatgcgtattaatatttgctaatgaattcaattcgagctcagtt
tgattgaagaaacgtaaaataagtcgccatctatatcaatgctatttgcaagttgccata
agtatcgatatcgataccttatcatacttttaacagttgaataacaaaagtattgattaa
tcgatatgaatgttttaactagcccatcacctaaattcaaacttgagcgggaagcacact
tttcattcgaatatattcgatcgacaaaatatttacctatcaaaagtgaaaatatcgcaa
ttccttatttatagttcgaataaaaaaacatttattaattgcataaacaatttataatat
ataatataatatataattaaattccaatacattttgttaaattatgcaataaaggttttt
tgtattttaatgaaacatttttgggaaccatatttttaaatttaaataaatattaaatag
aaaatatataaaacatttctcattttcttaattattggaagctatggtaaaacataatca
taattaattatttattaaatagcttgtaatttagttattgtatgcctgccgcatgtattt
gtatttaacaaacaaaattgttaaactctgacaaaaaaggattagtgtattttgatcaaa
aatgttttgactttttgaatttacttttgtgttatcattgttacaaagtgaattgttggg
ccacagtctgaaagtgatgaaaataaaacaaaccaaggacattaggcgaagattatctaa
aataatcacccaaaatatttatggttgtttcgggcgaaacacaaacacactataaggtca
tgcaccttgctgtgcagacatgaaaatcggcgaccaaaactgcgaccagaaacttaaacc
gcacatagagtaatacagggtagcattagggtagctcgggtggctgtgatgggcaccaaa
cgatgcgaaacaaattctgaaaccagaacgatatatatacacccagtaactaagtgctac
atatgggcgtcggtagggagtcgtcttgaaggtcatccgaggaggaaccctccggagtcc
ctaacttattctcatatggtttgtttgattttgcgtgagtttttctgtcttaaccacacc
gtttaccaaaagagcaaatcgaattttccaactctcattcgccacgccgccttttgtggt
aagtttggggcgtcatctttaagggtgcgtagttcctatgaatatatttatgtgtatttt
tgagtgggcggagcctacctgaaaataatgcataatttactgaattaactttgagtttat
ttgctaatgggtattacattcgagagtttggaagaggttctcttatactgactaaatatt
tattaatcatctgttaagaatataagaaaaatattatttttattatccgttattaaaaca
atttatttatttttctattaaaaagaagtagcaagttaaaaagtatatcttaacttattt
ttttttataacatgccaatcaacgcaaagctaataaaaaccctttcctttgtcaattcac
aaatcaaaccaatcttttttcatggaatttatgtggtgcaagtcaaaaagtcaaaacaaa
agtcgaaagatgtaaaaaccctttctcattttaaaaactagaactcgctcttttttgact
caatttttgaaacagacatagtcataaacagtttatgtcgctaagtgaaaaatagaggcg
gaatagaaagttacctgaataagttaagactgcagcgcacgcaaattttcacgagaagtg
tattgaaacgaggaacggaaccatgtgcaggacctaaaccttaagtccatccttagtcct
cacattccaccgtcataaaatgtgcatctcactggcgtttcgctgctcttcctgagtttc
ttcttctttatttttgtgtttgggaaactttgcgtatatctctatatatatagtcgacca
tatatcacttggttgagaatgctgcgatttcacggtcactgatcgcctgcacaatattat
tttctatttttctaacttttcgacatttgcttctagcgaagcggtctgcgaatttttatg
accctaacgctattgatcacgccataatagatcgctgattgttgctagagattgccaatg
attgtggttttatatgcccatccattcagacaaatgtcgcgtgtgccaagggaagaatat
gctctactcctatatgtgaagtcaaacttgaacttaaatattactttgcatctctcataa
ttgaaaaagctaacttattctctgcatgccaaacttttcttcgttaaagcctagctgagt
ttgtaatacaagtttgtagaattttcgaaattataggaaatgtactaatattttcaaaaa
tcacgtttcaagtttatgtaagtgctatagcttcaacaactgaacaattcaattcaattc
aaatatctgaacgttttatttcgaactgtacatttgttttaacttttttcttgaattctc
tgccgtgacaattgcgattacagcacttgccagttttcttggaaaactgagtggcagttt
tcttttgaaatcaaccaaatggtagactagctgtggtctacagctgctcctcccccaacc
cgtataatcatccccatccccatgtcaccccaaaagggcaatgaagcaacaacgccttgt
gcgtttttgttttttgtgtccgccaaagcgcttaacgctcagcagccatatgcaaatgag
cccttgcgtcgtctgtagtcggtttgatctttgctgagggttggccagctccagcttctg
tggcagttgcatgcaacagcccagcctcatttaatgtgggtcgcgttctgagtgattaag
cggaaattaagtgtgtgtttgttgtttaatgcgttgcttgcagcctctcaatttggcatg
cttacattttatatgtatgggttgggcgtattcattttttgtcagtcgatcaattttggt
atgtcaaattttgtatagttatttcgaaatgtaaataggattttgtttactcagagtgca
agcaattaaaatcgatttcaattgagttcgaaaaagcgcccattttgaaagacgcagtga
actttatgcaatgacataagttcaatttggattgggtatcgatatccttgtaactgacaa
ttttatgtacttgttacgcttatcacagttgagtatttattattatgtatttaattttta
tgtgctgggctggacgtattcattttttgtcagtcgatcaatgtggtatgtcatttgtgc
agttattacgaaatgtaaatacatttcttgtgagctttgagttttcatcgcttcagcttc
agcaagcaatagtcgaaaatgtaacgtaatccaagctgagcttacgtcaatgataatagc
aacactaatcgaatatcgatatcattacggcatcattcgcgatgcatcttcaaaacgcag
gcagtgctttgattaatgaacgaattgaataattttatttaaattcgcatatatcctata
cgaagcgttgctaatggtaaaacgccggcaacgattcgagtggatgtgagaaaaacgcca
cctaattttttgagccgctctttgtcgagatcttatagacaaacgtgctcatatataaac
atatatatatctacacattatattcaatagaggatgatgaatagctgttgatcaagagca
atagcaattacaaaatcgcatccaacaggttgctggtggaacctcttcgtatttgacggc
agtcagcaaaacaaattaatcttgtttgccatcactttctttcgtggctgcgaagttttt
cccctgaagcgtgaacgacccgaggagcatttcgcctccagatgtttgatttcagtctga
tgctgctgctgatgccgatgctctgttcattcttttcgaattgttgttgttcttcttgtt
gggtgcagcctaccttgcgccttctgtttaatgatcaatttgtttggcctctgatcgtgc
cgacagcgtttagcagttgccactcgattttcaactccagctcagcctaatgagtttcgt
aaatggtgggtgtatgtgccagtggctcctcttcctctcttcctctctactcctctactc
ctctcgctccaacctcctctttgtgttggtgcaaaaaaacaaaagagtgcatcgcatttt
tgccagacatcgcgtcgtcatctgtttgcctcttggcagttgcataactagtttttttgg
tatgaaacttaatcgcaaaaaaaatataaatatattttaatgaatctaagcaatgcttaa
gctttgaggttttcatataaaatacatcaagtaaatgatcaataacctaataaatatgta
aatagggaaaaagcaaagatggaaaactattttgtatatcaagtaatcctagctaaactc
accaaatatgctttttttactaagcttgtattatgaaattaaaatgtcaacaattcaact
cctgcttactcctgctaagattaacgtactttcgtgttttatattctagacagttttaat
tgctgttagttctcatttctaataccaagtcaactgtattccgaaatgtattcttaacaa
aaatcaaactggaaatttatcgcattaatttaaaaggttttgcataacgagactgactga
ctgagtgactgatagattgactgagtttgccgtgtcgaaatcgtggttaaatttccacta
accgacgctattctttgacgctttgtggccaaccacttggattatgtttttcacaatttt
tgtgggcagtttcgactccctctctgactctccccctgtctctctcacactctctctctc
tctctgtctctaagatagagttggctttcaattgaaatatgcaaatatgttcatttgcag
acaatgaaattcgctggaagtgagccatgtgacccacaaacaactaatgccttcaattag
ccaaactaaacagggtgcgagctgatctctgctgaggatgaggagtaggagaagttgaag
gaggaggtgtttgaggaggaggaagcaagggttaaaggactaatcgcaaattcgcgttgc
tgctgatcgggttagagatcagggaaaagccctcgaattgtgggcgttgtctgcgttaag
ccgcatctcagctacctgagacgtcagccggtttcctctcaactcagctcaactcaactc
gctgtttgcaactcgtttacaaatgttgatcaataaaagatcggactatcgcggcgatta
gccgctataatcgctgtgttcagtttgctaggactaaaactggcataaatatttgacaaa
agtcaaagtcagcagttgtttcagctccttcctctaagctgttcgacttttccctctaat
ctcgccgtttgttggctatttgtttgcatgctttagcggggatttcagttttacgatcgc
ctccttaagcgtctgctccttgcatcctgcatcctttgcctggaagagtggctcagtggg
ttgccgggggcagcaactgcttttgcacattgtgtctctgtatttaccaaaactaacaac
ggattagaccagaagtcaatctccgcctgctacacgatggtgattctctctttccccttc
ctttaacttgatcttaactctaccgctatttagaaggaatttctatttgttacatttgaa
atctaagaaatttaggaagtacattctttgtattttattgtaattttactttattgattt
aaaaaataatgcatttctatttctttttcttatacttttatttgcaatcgattactaaaa
ttcctatttaaaaactgattttagtttgattaatttagtttgttacttaatatattttac
ttaatcagtttctcgacttaaaacttccacaactattaataaacaaataaaaaaacgaat
atatttgtattggcttaaaattctcatcaatttgaggtaagcagaaccgattttcaaatc
gttttcccatgcaaatcttttgagcattagattaattttaattagcaggatattgttttt
ttaatacttaaatattaattgtttggcacgacgggcttcgaaatatataaaaaaaataca
aataaaaacatttgacctagagacagaaaaaattataattaaatttaaatgttaaatgtt
taaatatttttcaccatgtcttagaatgttctcattgctggtagaatttttctttttaaa
cgtgtttttaaaatttaataaaagtactgaatacttttccatttcatgtaactttacttt
aataatattaaatgcactttgatctcagttttttttttaagtacactcccactacattcc
gtctcactcccacccgctgagtgctatccacgctgttccggttcagagtctcagtttcaa
attataatgtgtgttttatggaaatttgctacacaacaagacaagctactgatatagaca
ttaggagctgaaagtgccaaggcaaatgcaatgggtaacaatcaaggtcgttaaagacca
cggctctctgtgtgtgcgtgtgtgtgtgtgtgtgtgttttggccaaaacgaatcgattgg
ccaacagcaaaaaatgatagagaaatgtgctgttaaatattttacaatgattgcgtgatg
tttttgtgcatcttggtgttaaacaagcgtggagcagccacgactaacctaattataaat
ggaccatagacaggtgtgtgtgggcgttggataccaaatgggtggctattgtgggcgtgg
ctccagttgcatacacttcaaaaaggactcttttggggacgcacgctgaaatcttcgctg
cctttcagcaggtactgcaggcaccgagtagcgttaatattcattcatagcgccgtaggt
gggcatcataaaaagtcttttagcactctttattcatatgccggacatttttgccggctt
taacttttcgtggaaaatatatttgcgagagtgctacctcctactgttcattgccgtaca
cggtacagggtaccgggtaccgggtacatggtacggcttacggtacgctcgcagatagcg
caaaattagcgttatatgatttaccttttcagtgcgcattgttaacacaaatcgagaaat
cagcgaggatcagctgaaaattgagattgctcttgtacgattcaatatttgctggcttcc
actccatatccccaacaaaaatttacctaaaaattagaaagttgctcttgtctttacaag
tagtttctaaatatacaaaattctgttagaaagccttgcactcaaggaacaactcaaata
tatcgtatttttctataattttacctcactttcagacaaaatcttttcttaaattcagaa
acaagtaatgaaatttacagcgttggcttctatattagctctgagctgtcgtctgcctaa
attaaactaaattatacgaacttataaacgatctaaacagtatacatgaaaaattgtaca
aaaatgcaagatgaaattacaaaaaaaccccagattagagaaatatagtttctgaataat
aaggtgagttaaccattggcgccaagtatggcgaatttctaaaattcagcttgaattttc
gtttgccgagtgcagacaaggtcagttgtgttctcaaggtcaggctgcgcgcaggcgaca
aatgtttccagccaggcgacaaatgtttcgctttggtactcccgttgggtttgcttaacc
aagaaaccaacgggcagccgtaccgagcagtagaaaccccgacattgttggattgcggcc
tccgttgtccttgctcctcgctgcattgctcatttgcaggatgcggagaacggagcaaag
cattcgtcacgaattccttatagctttgaatatacatatatatatatatttatgtatgta
tgtgtatatatctagttgcattattacaatttccgcgctggcgtttaccttctgctttct
gccttctgctgtggcatcattaatttcacagctcttggcgctctcattttttttttttac
caactcgatagctcagtggttgctattggctttctttattttctttcttttttcggcgta
ttgttttctttcagtgaacatgcgttgcgtgaaatttcataattaatcaaacttatacgc
tcttgggttgggaaagactcgactcgaacaccagcaccagcaccaggagaacgcagagcg
tgacaaggatatggtttaaaagggataaaagtacttgagagaactttagagtgagtatct
ctaggaaacttcatagagattaacaacgaactaaattcaagaatgtgtattctttatcac
acttattactacttatttaaagtgaaaaaagcggcaacaataacaggcaggaacatattc
tgaaattaagctttctacttgggctaaaagtgataaaaacaaacttgagagatctttgga
gttgggaggacgagataactccttagagatgaacaactaactaagatcaagaataaatag
tcttgatacatgactacgaattaaactggctccaggtctgttgtgattagagattataca
caatcacacagaatcacttttgaatactgccaattcttattttattacctattagattga
aacacttttgaccatataaagtttttggactggcaagtgcaaataattgtataattaaag
ttcgctaaataacttttcaaaaacttatataatattaatatattaattattaaaaggagt
cacgtaatcataatcttaaacttttacttaaaagtaatttttaccaacctgcacaaggaa
ctgagctctgtatatggagttagtcgacttcctcgactcgtctgttttgaagaactgtag
cagaaatagtaagattcttcaccaatttgcagtcattattaattggccactaatgaggta
tcaataaaggatataatacgcttgtaaactaattaatacgcatactcgattgcattacgc
gtttcattcaatgtctaattcgattaccaagaatccgtctgccattcacactgaactggg
tcaaagggacaaggacatttagcataaaacacttaaatggagctcttaagtctgctgcca
ttggcccgttgggcccactcagttggcgctgctaaccaacgccctctggcgagagacgac
ggcgctgtaaaagcgaccgcgccaatgatcggcgcaagtgcgagtgagcggcaagctaag
tcggcgggctgctattggtcagcgtaaatatacctgtgcgcaatggctgacatcttgacg
atgacgacggcggctgtcgacgacgacgacttcttcacagaaagccaacgatcttgcatg
gctctgctctgctcaagtcagtacggcacagactgcgcaacgagccacacatacaacaaa
ttatcatcgttgtcgttcatgtcttcgtctttatcttcgtcttcgtcgtgacttgctact
tttcttgtgggtttatcgcactgtaactaatacgattgactgtcgataagctgtctgtgt
gtatgcgtgtgtgtatgtgtgacaatactgaagcgaatcggattcggtaccgttaagtat
ttgctaattcgccgctgcaagttttgtgagactgtgaataatgactgttaccgcattcgc
cgccgcaatgcacagacccttcttcaatggatactcagcaatgcaaggtaagtgcttaag
aagtgcacagcagagaagctactcttatttagtgttcacggcgaattcaaagcggtcgaa
tttattatcattcaattattggagtttagataaatagctttgaaatacgaaaggaaatta
tcaatggagtcttgaataggaaagttattttttcttttaagaaaatatatcatttataag
aaaaattagatcaatttcaatgtgatatacaaatatatagaattatagctcggaaatcaa
agaaaggttcgaaagcttaaatagcgaagaaattagaaaggaaattaccaatgtagtttg
gaatcgaaaagtagtttttcttgttagaaaatacaaattagttcaaaatcaatttggaat
aatatacacaatttcatttccgaaaagtttcgtgttctaaatgtacttaaacccttttgc
tttcgcctctcactcttaaagcctcataatttgtcggattttccatactctcttaaatgc
tcatctttttaaaatctttaccaagtagcggacacagctccctttccggaacctagttcc
tagcgcccaaggtcttcctgcgaatggttaattagtgtagtagaagacgtgcgcgagacc
ttcgtcgggattgcttcccgttccgggaaagtcaattgttcctaggggtcgtaaatcaag
tggcacaaggcgcaaggcaataggcaccagggaaattgaggaagggacacgcgtggcaac
tacctggcttacatttggtgccttgtgttttagttttagaaactgcaaatattattgctt
acatgatttagtcatagatcgaaactctactttaaaaaattgtgcataaaacaatctttg
actaattttgcaatgctaaaaaaaatcgctgaataacattgcattctttgctaaaaaaaa
aattaacttgacttacttttgctgaaaaaaattataaataaataatccttgattaacttt
gcatttttcgcaaaaaaagatcaaatctttcaataaatttgcattcgttgatcacaaaaa
aaaaatctttaactaacttttcataatttgctaaaaaaagaagaaatctttgactagctt
tgcacactttactcaaaaaaaaaaaaaaatcgtagactatcaaaaaatccataaataaaa
atcgaactttgctcatttctgtctcatcctctacagacatgaatagcggtcagggacgtg
tcaatcagttgggtggcatgttcatcaatggtcgccccctgcccaacagcatccgcctca
agatcgtcaatatggcggcggagggtatacgtccttgtgtgatctctcgtcagttgcgtg
tctcgcacggctgtgtatcaaagatattgaatcgctaccaggagaccggttcgatacgtc
ctggtgtcattggtggctctaagccgcgaattgccacgcccgaaattgagaatcgcattg
aggaatacaaacgcaacaatcccggcatgttctcctgggagatacgcgaaaagttgatcc
atgagggcttctgtgatcgcagcatggttccatccgtatcggctatatcgcgcctggtgc
gcggacgcgatgccaacgccgatggcactgatgccagctcctccaaacccaactccagta
gttcttgcagctcgcattcgttgcagcatccgaaaccctccgacgaggaggacctctccg
actgcgagagcgagccgggcatcgccttgaagcggaaacaacgccgctgtcgcaccacct
tctccgctagccagctggaggagctggagcgtgccttcgagcgcacccaatacccggata
tatttacgcgcgaggagctggctcagcgcaccaatctcaccgaggcacgcatccaggtgt
ggttcagcaatcgacgcgcccggctccgcaaacagcacacatccagcgtcgccatttcgg
ttgttggcagtggcagtgctggcagcgcaagtggcagtggtagtggcacccccgtctcca
gctcgttggcgatgatgagtctgccggcgagcagtctggatgcacatgctcatgccgctg
ccgctgctgccgtttatcagcaacaatttgattattatagtcaagcggcagttgctgctc
ctcctgctccaccggtggtcaacagtttgtcgcccatctgtggtaatttaacggcaacaa
cgacgacgccgccgccaccgccgcatcatcatcatcatcatcatcagttctacaatcccg
ctgtggccagcactgccagctacataatgcccagctccgtcagcaataacaacaataata
ataacaacaatcttttgtcggatcagacgcactttgaattgggttcgatttacagcactg
aatctgagccgcatcagacaatgccacgtaacgagagtcccaacgagtccatctcctcca
gctttggccaactgccacccacaccaaatagtctcgttgtgggttcttcaactgctgctg
gtactgagccaacgcaatcctctgcatccgctgcatcgctggaggagctgaaagtggaga
cgacgaatgctcagcaggcgcaactctatagcagctggagcaacagcaataacagcagca
gcatgtccagcatgcccagcatgcgtcccaatgcaccactctcgccggaagattcgctca
actccaccagttcgacgagcaatgctctggagatgtccgccgctgtctccgctgcccatc
aaatgtttcatccgtatcagcatgcgtcgcaatatgctggatatcccagcacagctagca
cacatcatgcccatcatccacatgcccatccgcatcatgcacatcattcgcatatgccgt
cgcatccccattcacagtatgcacccgcttcccattatcctcctccgcctccgccgcctg
cttcagccgcaacatcgtcgcattttatgccgcagaacttcaatgctgccgccgccgcgg
ctgctgctgccttctcctcaccctccaagatgaactatggcactatgccgcctcagccat
tctatcactcctggtactaatcagcagccaggacctttttcacctttagacgtcgccaaa
gattcgtgtacatttttgtttgtttgctgcttgtcaaagcagcaattcctaggaattctt
cctatttacagtgatcgctcgatatgtagaaactttaattttaattcttaaagtcgtctt
aattttatttagtttgaatatattttacatacaattttcgtttgaactttgaaaaacttt
taagtctacacaaaattttaaaatatttatttttcaattcctgtataaagtttcaaattt
gggaaactctttttttcagcgaattttagagcaatttttactaaataaattatttaagtc
atttaagtaattttattaacttttcgtttatataacttttgtatataacattttcgagag
ctcagcaagaaatcataaattttcaaatatgtttaaattaatattaacttttcacttatt
ttacaaataaaacaaaaacacgaacttagtttattacaaaattacaactttcgcctaaaa
tataaaactataatatattttagagcgatcacttgcccctataaaatatatatctttgta
taatacaatatgatattacataagtttatagcagctaatttaataaataaatatattaat
ttatatatattaaagaagtatgcgttttaattctcaacttggccaatttattacatatta
aattatgcagcaaaacaactttttgctagatttgaaactagctgatcattttcaaatttc
gtaatggaaaacggatccctggaattgggagagtccatgctgtttgccattcagtagctc
gggaggaccttgacacgcttctgttgccagctggagttatttttgggaataactcaaaag
cgcagctagccaaattagggcctttaagtagcctcatcgttgtccaagttttcaacaaac
tcaacgggacactttgtgggccaccctgctgagcgagtgtgcagagtaccctcaatgcca
aatgtgcactctcaaaaatctaaaacagaaacaaaaaaaaaagaaacaagaaaatggaaa
agtcttgaaaaactccaaaacgagcaaaacgagccaatctgacattaaattgggcactaa
aactccaaccaaggtgttaattgcccatcaattctatcgaatttgtgagtgatttgcccc
tatttcgtagacccaaaacacaatttacctcaaattcacacctaaaatccgaaaacgtta
tcctgcaaaagaagatcctctctagttatttacgtgtccattaatgaagtcatagctggt
aagtgcagacagctcagacaatcccaggtatcttgaatatattattattttaatctagtt
tttcgttcgctctggccaaaagtaaatattgactttacaatcgacttaggatcttcaatt
ttccaggtagcagcacaacatttttgcacaaagtgcacaaaatccatttagaacttaaga
ttggcatcagtcttagattttattttttgtttttgttgatgggaaatagttttgacggca
acatctcaattttacctacttttcttagggttttttttatatttttatttatgggttagc
acccaattttgaagcttatctaatgccaatttaatagcaccccagatttccctcacaatc
tccagccaagctaataatgcaataaactcaataaacttaaactttaattaaaatttgatc
atcatcgaccttacagacacacactcacacacccaatatatacggtagcagagaaagctg
ctttggacaaaatgttttgtaaatgtttgttacaaatccaaaatactacgcattaatttt
cggtagcgataaagaattaccaaaccaatctcaagagtcgagcgttgagctccaactttg
gacttgaactctgaggcgcaactctttcagagtctgttttattttgttttgttttgtttt
gttttcagtcttctttattcttctttctgttgttgtcttctctcttctctggactaatga
actttttgctcagtcgatctacttgctcctggttggcttcagatcaaagggggcggaggc
tgcaccgacttgattaatgagccgacaatgtgttgaacatcaaaaggtaggaaaatagta
atttacaatgtatccgcagcgcgagatgagctacaaatttaatttattatgccctagcta
aatgggaattgtaaatgtgtcagctattttgtaacatttgcaaagcatatttatgcgatt
ttgtattcttaattaagttgagttaagttaagttaaatgaatatagttagtttccttttc
aaattggtacaaatttttctttgctaaagttaaggagaaacaaatttcgaactcaagtat
aaaactgagtaaaaacaggatataagctcaaatcgattacgatctagattccggttttgt
ttaaaatatgaactgatcccaagttttttttggatgttcgattaggttttgatcttttcg
gtcttaaaaatacaatgagtttcgagtctggttatgaatttcaataattcttttaaatga
agagcatttcatattctacaaactaaagacaaattttcctattattttattattttgaca
ttattataaatgattagccgtagaatgtctgacttgtacctgttgcaatcttgtccacaa
tcatggtccaattatagcggcaattcgcacaagtttatagacatatgtatatatatatat
agatatatatatatacatcaggcgtttacccacacataagaagcgcaaaacctcaaaata
tttacaggacactgcgacaggccagattgctcgggattgtccgaaatatttgtgtgtgcg
aataaattgcgatggcaacgattccaggaggccggctagccagggtgaaaggatttggca
atataaacaaactgtaagggccgagtaggaccaaggaccagccaggattagacagttcgg
aaataatcctttgcttgccaggaagcaaatgcagtaaatgtcatcctttcgactgatttt
acgatgcgaccataaaattttatttgccgtcattcttcctcctgcgtagaagcgcatgcg
cagccaggacacaaacccctttttacacacacacacagaggcaagagttaggcgctgaga
aaggcttagctttcagctaagagagagagagagggagagggagagagagagagagtcaaa
gtcaggtagtttgtagtcctggccaggcttgcaaagggccgataatccttgctaatgagg
tgtttgtaactgcaacgcagtgaaacagttcaacactgaagcaaagtctgtaagtcaagg
ataatcgaggataatgtgcacacacaacctgtaggtatccaaactgaatgaatcaataaa
gatatacatacatactcgtatatatgtttgaagatgatgtttaagattacaattttcaaa
agttatttaaaatgtttattatcagaacttagcagaaaatttgtgtggagtaagtatgta
attaaataaatatacgtatatatagattaaataatagcgaattttattttaaaatattat
ttacatatgtcatatatatttaaaattagtttccacagctgtcgaatctctgcctgaaga
cgcttaccgacggcaatcgaaatatttgatttagatttgctagtattttctgtattttat
gtctcagtctttatttctctctctctctctctctctctctctctctctctctatatatat
atatatatttttaaagtgtatatatttgtatatatatagtttttttcctttcgattcttt
ttaaatgttataattcagataacttctttaagatgtcaacagctcacctttgagtgaaca
tgatgtgtattggcaaacatgttggtttcgggctgtcaccacttataaccaaataccagc
aaccaactactgtctgctgggactcagctcagtttgttgtatgttttgctgttggaggac
acatgcagtttcatgtcctgactgttgtcgtcgtcgtccttgtcgctgtcccactgactc
ggctcggagcgcacgctgttagctaaacaaaattgatttgtcaaatttgaggcgcacaag
gacattgcgatcattaacgatgattgcaggacactcactcgcatctccctcacaggtcgc
aggtcgaaggtcattcgctcagtgggacttgaacccgcgggcattgtcaacaccactttg
taccaccaactgtttctgtttctctttcgcgatgatctctcccactctctctctcgctct
gtgtctagctctattttgtctgactggcagttggagttttattaataaatacatggttaa
gccaatagagagaaagagagagggatagagagtgttatatattgctttactgttctgctt
ttgatcttgcaaaatatagtcgtaatcgattcggaatgcttggcgggatcttctgcctca
gctgctgctgctgccgctgctccttttatggttccctgtttggttttagcaacttgtcag
cttccttttggcaacggcacccagcaagtgtcttctgtcttcaagttgccaccacaacaa
atttgagttagatctctggaaccgttacgctaacttatatcacaggtctcaaaagactga
gaaattgcttgggacagctctttttagagtactctcaattttacttttagctatcactat
attattagaaagttttcatatttaacttaaatatacagcaatatgagaattaatacttat
ttaatcaaatcatcatgcatcatgcttcatatttaattaaattattttgctgttattgaa
tttttacaaataaaaaatttcaaataaatcataaatcgaatctccgctttaagaaaacac
acactgaaagttaataatcatatttagagtaagttctttttttaaagtaaatacaaaaaa
cttatcgagtttttcgatttaaaaactattgagcttagagtttaactttcttcaagtaaa
ctaagagtaagaaatatcttttgagaaagtagaaagtgattttacaagtttttaacacaa
ttatgaacagttgaaaactggctttaattattgtttccaacttttgcttaggaacatttg
tgattttaatcaactgaaaactgacgttaattattatttaatattttgcacttaaatcgt
gtctattacagggaatttgtaacgtttttgctatcctcgctgtaaatctacaactttgat
tccaattagctggaaaataattggctactagtggactggtagtgcgactagctgtagaca
ggtggcgcccctcaatagggccgtcccactcttcggaggcccccaatggggttggcgtcc
gtaactcttggcatctaatacaataaatggacaatgctaatgtgctcacctgtgcccaaa
aactcccctgacattataattaatgacaaatggtcgagaaatgagacgacggctgaaggg
cagtcataagagaacaatgggcatattatatgtacaatagtgtatacacacttatatata
tatatatctatatatatatatatatgctgtatatgcgttcgatttttgatatttatatag
atgattgtgtgtaaaaaaaaacgcaggcgtcttatcgcatcgggcgatattccataccaa
tgtagctgctgcatattaatattaatggtttattattatgacctggtgcctcagtgctgc
gctctcccttcaactccctcttcaattctccacctccacctccagctccagtcgagtcaa
actctagcccagctccagtctagctcctttgggctttgttcacgccgcgattgcttcact
gcactgacgcctggcgtgacgattttaattttttgttttgtttttttgttttttttttgg
ttttttgttttattattatgtatattgcggcacacacggagcttgcagtcgacgcagagc
cacagaaagaaagagagatagcgctagagtgggcgtgaaagagagagcaaatgtcgatgc
ttgagttatgcattaaaacagtagttggctgtttaaagctttctcagtctttggaatcat
tgtttttctatacactgttgcccaaaacataaagattatataaaattgagaagtttacac
ttaacttaagtagaaacataaaaatcctctcggatgcaattcttatttgtagaagtttct
tttgaaatcctgaatttttcaattttcataattaaactgacaacttattttgttattttt
gatcactaataactgcttgaaaagttttggtccaaaagtttatttgcaatactgtttgtt
caactgctatgcaacactgtgctgcagagtattgtgcacgtcgttaatgttgcgactgca
atgcttgcaaaatatattttgtttttttatgctcgccactcgtaattagtcgcacgcttc
gcagccagcgccacctagcggccagagggagagagtaacgaacgacattgcccgagattc
cttggaagcaggccccaaaccacaactggcgcagctaatgaagcaaccagttcatgctat
gcgccaacaacaacaactgaaagagggacaccaacaatgttgtcctaggcaaatcttcat
ggacttgtggaaattccattgaaaaaaaaggagttgaagtttttctgcaatttacaaact
taaaagtttctgtattttcaagaaactttatgcctgcagcacgtttagcgattttgtttc
gattttgtttgtgttacaaatatgttcgtacaaatgttgcggaaatgtactcttgacttg
tggtagtgataaaatcggttttaatatgagctatgttgattaatatttaatggttactca
ttcacgcatttcaataatcaatcaactaagattgtagatcggcaggaaacatgtaacgat
ttcaattccatacactaagaaaaagtgtatctgaaatttagaaaacttaaagttgtcaca
actttgtcaatattatgcccgcccttaatcatatcttagcctttatcaaaatcgaaaatc
cacatttagaaacaagctcagacacaatttgagtcattgtttgacctttggaataacact
tctgctgatggcaacataatatttatttttatgtacatcttttgtgcaatcacttatttt
ttagcctcaaaatacaaaatatataatatatatacaagctatggctagaaaatcgtttag
aatatggcagaacgacagcgtcgcagtccaactttattcggctggacaggacgatgctcc
acgccgtaaccgtgaaaaagcgtatccggcggcttgttccaacggataaaataggttttg
tgtacggcggccagttgttgttgttgttgggtcttggaacgtcgccggaatggccagagg
aaccagtgcaagggacctcggctgatgggataaggatcagctgtcgacggaggcgaatat
tgtagtgtctccagttgcaaggatgcgacgggtggacttctctgctgaagctgcagctgt
tgctgcggcttttccaatatgacagattttgttttcgtttttgcggatataatgcgtgtc
ctggaggcaaagacctccacatcgtcatcatcattggcatcagcatcggcgtcatcatcc
gcgtgcgagctccagggattgtagccgttgggttcgggctcctccagctcctccaagatg
ggtgagacacgactgccacgattacatttgaagcaacgcggcagcctggagcccaatttg
cggggaactgcaacaggtggcgcatgtggcgcaggtggcgccggctcatcctcgggcatc
ttgaccagtatgaagtgatcgttgagcagacaaatatcggagaccttttcgcacttttgc
tccgcgccaaagaatgcgtccagatcgatgctctgcggatagatgcgataatccagctcc
ttgagcgatctggtcgatcttggcgtctgcaaggagctgccagtgggattcacacatctc
acaatggtcggcgttgttgccctttgctccgcaatgacagcactattaagcgatatattt
cgattacacttcatgtagtgtatccagttggatccgtaacgctgctcacagattcgggcg
aggatttgggcattcttcgtctggtgctgctgtggtatcagcaacgtggacagccacgac
atattccctcactcagatatagttcgtttgaattcctaatggaaaatattacaaattagt
tgcgttagttgacagctaaaacaatgtttacaactaaaggttaaacgctttaatcaacaa
aagtcaaagtcaacaaaacgaaagatcgattttgtcagaagcttgcactctctaacgtac
actcaaaaaaaaaatcacactgaaaactacatacgttttatatttcttagaaataatttc
taaacgtaataaatcatttttcttaaaaatcaaaaaaaactgctctaagtcccaaagata
tgataattttgtatattttttataaatattttttattgttaagaaatgcatttctataaa
gtataaatgttaatcctcacttttaagagatctcctttctgaagagtagtgaaattggct
ttctcaatggctattttagagtttagctgctatctgcttaggagcaccttggactgaagg
gaactctaactcgaagacagaaacactgttccccataaaattttcccttgtttttcaaat
taagttatttgatattatttataagtcatgaaaaattgttgtctatgtgaaattttaaaa
tattattgcttattaataatataatataaaaaaaacacttatatgagaattcttcctgca
atacacatagaaaaaataccctggaaagtagacaacagtttatttaattttagacaattc
accctaaaattaagaaatacaaatcctgttttttagaaagccacaatcttcaattttaga
aatttactttctcatgaatatttttttttgagtgtatggactactcttttacatttagca
agagtgcagttaaacaaaagaaaaatatgtgtgcatatagtaaaaagactgttgcacacg
cgtctaaatcgaagaataattgaacacggcgaattccaattgaatttcaatcgtaagtgg
aagcgtttttcctgtcatgacagacacatgctgccgcctcccctttaataaccagcccat
gctctttatttactactggtagtttggcagctccgtttatcctttgactttttgggggcc
agactgcagactggcgccatgcaaccaaggcgaaaatctagccccaggacatcgagttgc
ttccgcgtcatccaatgccaacggcaacaacaaaacaccgcagcaacaacaacaataacg
ataataacaacaataaaaaaatgtatttgatgcggcactggcaacacgaaagttttattt
attattttgacaggtaaacaaatcacgagctcaacacaaacacaagcacaaacacaaaca
taaaagccgcaagacacacacacacacattcgcacacactcacattttgacttcttggac
gctcgaaaattgtggtaatgtgccgttactttcgaatgccgcagtgctcaccgcttggct
caccaatgacaactgaagccgacttttaggctgtgctgattgcgttcacagtttgcacgt
agcacgtaagcaacaacgcaacgtaacgtaaaacgtaacacaagcgtagcgattgctgcc
atctcatttacatattgcatagggcatttgtgtttgtcggtttgtctgatgcagcatgta
acgcattgagggagtcatattcaaagtgtattcatatattttatatatatgtattgctgc
cttagcaactatcggtctagcgtggtagcgagtgttattagattatggcgaaatattatt
aatatttaagataatatgtatttatttatctctctaataataagagtccaattttgagct
caattaataactgctagtttcgatatcagctattcgactgctttcagcaagggtattgaa
acgccggctttcctaagtttttttccattttgttttactgttagtttgttgttgttgtta
gttgtttgttgcatgcggcagacgaacaaatgactcaattgacaattaaaaacacatacg
aaacaaaaccagcaaataaagttcacatgcagacacacatatttgtttgtttaactgtgt
gtgtgtgtgtgtctggattgaaaggacaattgaatgcatttgccggagttggaatagtta
atgtgttaatgtacacataaagtcacaaagtcaaggtcgacaaatgtacgccatatacaa
gaggcatagaaagtctaaatataaatacatatatatatttatatagctggaaagatatct
cataatgagaaatctattcttgtattatcaaatatcttgaaatatttaatttttcaaact
ttcaaaacttatcaatttcgatatgagaaatctaaagtgatacaaacgaagaattttata
tgtatttcaaatttatcaaaactcttcaatcattttttttctttcttctataatcctata
aaccagctagtacattattattcccagagctgagcctactccaacttgtttataaccact
taatttcaatgcttttagtaaatcaaaaactaatggtttatttttcctatttataacaca
cgtttacattaggcatatcaacttcccctgagattatcagctatttttaactttagtaag
tgcggtagtcaaatttcttaatccttccccaggcataaactcacgtttgtaattgaattt
gcttctgtcattattgattagtaggagtcaatattgacaattatgggaacagggtggaac
acccataaaagctaagcattaaatcagagaatagaaatacgactcttacacaacccccat
atcctcattcccacttgtaagttccgcttgggttctgattgaatcgggcgcaacgaacca
agaatcgaatatataaactatttgatttgtgacaaccaataaaaacagcaaccaaattgc
ttcgacaatttgcatgaaagtatattaaagttcaatgctttatttatgtgtgtgtcagaa
tcgcatactaaagtgaatttttaatttcattaataaattattaatgcattgcttttatta
tgtcaattgtttctgttctggttttgagcacatttcgaatatttaataagcaaaaatctt
atgaaaatattcaagctaaataattgaatttttatttttgagtaaacaaatgattcacgt
ctgttagccctaattttcactttttaacaggggaacgcttagcgaatatcacttatcact
aacgattcgagtgcatttgcactttgacaattattgttttagtcacgtcacctaattaac
agttcgctgctaacagctgatcatcatcaacagcataaggcaagccaaattgacaccaat
tatttgaatgggtcgtcgatcggagattttcaattaacacctctcgtggcgaccttcccc
aataaagagaaacataaacaatgaagttaagttttgagaacacacacaaacaactgatgg
atggaagagagaggaaaatagcgagcgaaaagtggaagattgagcgagaataacaagttt
tagtgaagggcgcgcaagcaacaaactcagagagaactcaaagggaatggaacagcaaat
gaagagcaatagctgtattcaagtatattttgtggtttgttatgcagctcatttttcgct
caaaattaatattatgattgtcatgtctggaaaaaacacactgaacttgaacttgggcat
ttaactgttgcttatggatattaacattaagccaacaacatgaaaaaagcttgtatgcat
agcctggtctacagtgaccgactattaaatactgtgttgtcggtttgatctgcaatgaaa
tatatttcttttttattctaataattaaattttaacgtatatctgtaagtaagtgaacgt
acctaatacgcttaaaatttttttttcaattcccttcagctccgatgtttatttttgatt
ttgcccaaaaagttgcaagcataataagactcgtaatgcattttgccagggtatgcaatc
aagttgcttgcatgcaacgcgtttaatctgaacaaaacggtaaatcatgcaacaacaaca
gcaaccataacacgttatttgaaacacaatgaagataatatgagctgcatatcagttagc
tcttgttttaaacttgtcaactgaaggtcaccagacacattcgactggtttgcgtttatt
tgaaaacaataaataaagcaaagtattttgtgaactctgacagcgtccttcaattgcggc
tgctgctggtgcttctgctgctaaggatcactctcgctctcactcgttggctctctcact
ctctgactctcactctcttcgcactctctttcgatgcgaagcttgtcgaggtttcgttgg
tttggcgcgcagacagcttaaaacagttggcggcaagcaacgaagcgtttcggttgggct
gcagccgcataaaaaattaaagtgcgagcaacgatatcaataatcaaaatcaccaattgc
ataacagtaatcaatgtaaggcattagtgtaacacatgtttatcaacaagtgaaacttca
ataacgcacctcgttgtttccgcttatttaatttccacatggcaacatcagtagttgtaa
ttgcagcacagaatcgtctaaaggcgtctgccgttttgtctaacgtcgcaaaagccgcct
acctttttgtttttcttttttaacatagcgtaatcgttgtttgtgtgtgtgccacattat
gtggcatatacttttgcattggcagcaaaaaacgaaagtggaaatgttgcatttgccacc
gcctccgccatctctcggctcatctttccacagtgttttcgtctgccaaaaaaccgcact
tgaaaaatcgttgtaaaagagaaatagaaaaaatacggaagaaaaactgttaaccgttac
cggttacccgttacagcacttgcccccaagcatttgacgtgactttcaaagacaacaaag
aaaaaataaataaaaatagttatatcaaaaaataaaaaaaatgtcatttaaaacgaaata
aattaaaccaacccacaaatcttctcatttgaaattttgcagctttttactacttggaac
tgaaaaccaaaacaaatcatgattgagcgcgaaattgtgcagtaagtgtttaattgttaa
caaaccttatataaatttacgtatatgcactttatgaacaccaacattagtcaaagttct
ggcaatgcaatccgaacgcggaaaactaggttaagttttacagtcaacactcgttgggtt
tagttagatagttgagccccattatcatcattatgcttgctttcaaagtccattgaccga
tggaacgttgaacatctgaaatgcacttccaagaccacaaatagataaatatatgtacat
gtttacattgataaattatacgatgcaccacaataatttgcaatatttgctaacaaacat
ttcacacatcattttgtggttattttctaagcaattttaactcaattagcaggtgtttct
tagtcattttaaatgttattaagttgtttgattgtttatatattatttatgattaattat
ttcagctcgacaacagcttctaagcgcatttttagcgtcatgcaagattttgtgcaattt
ttggtactctccgtgcgtattttattagaattgattattgccctggtgcaatcgctgttg
cccctcaagcagaaggatatcagtcgtgaagttgtgcttgtaagtaaactaattaaaatg
taattattttattgaattatttaatcactttatctgtagataactggcactggccatggc
attggcagggagttggcattgcattatgccgcctggggcagcaccgtggtctgtgtggat
atcgatgagaggaacaacatggaaacggtgcaaaaggtgaagcgtttgaaccgtggtgcc
gtacacagtttcaggtgggtgttttgtgccacaaaagcgaagccttaagtgtgcagcctg
tgcttcccacaagtacctgataccatataaaattgcattcactaaagaaattggaaacta
aaaaaataagaaaaatcgaaacaaatttcaatcaattcttattggaatatagaaatgtgt
tataatgaatatgagtatacatgatacaatagcagcagcgtacagttatggcattgagtt
gaatgaatatctacaactgttagttattgtattaattgtatcttgccaatttgctttggg
taattttgtccttttggaacacccacagtaaaggcatttcatcacattcgtatgacaaca
taacatttccaaaatcacacaattggttgtcatcgaaccaactctattattgaaaaagca
aaccaaataccattatacatgaaactccatatataaaaattgtttaaaacaaattttctg
tttccgatttcaccttaacttatggaattcttaacagaaagttgtacatttttcctttac
tgtttataatagtgttaattttttattgtctgtcaaatcctttgcagctgtgatgtatcc
aaacgcgaagaggtcctttcgctggcggagcgtgtcaagggggaagttggccccgtctcc
gtgctggtgaataacgttggcattatgccaacgcatccgttggcacagcattcggccgag
gaaatccatcgggtcttcgatgtgaatgtcttctcacaattctggacaatacaagcattc
ctgggtcaaatgaaggaacacaatcgcggtcacattgtctgcttgtcatcgattgccggc
ctggtgggtttgtccaacttggtgccatattgtgcaaccaaatacgcggtgaggggtatg
atggaggcgctgcacgaagagctccgcgagggaccctacaaggatctggtgagcgaatac
gatataacttgatctaaacttaaataaatgtacattttcaattttagataaaagtcacaa
cgattttcccgtatatgacaaacacgggactttgcaagtatccgaaggtaaagtttccgt
cacttttgggcttgctggatcccaaggatgtggccaaacgtattgtggaggcgcatcgat
ccgattgcttggaggtaacgatacctagctacctactgcatatcaataactggactcgat
tgttacccagcacctgtggtattctcttaaaagactacattgacagtggtgtggaatctg
atttgaaataattatacatttcgcttatttgtcgtagaatatgtgtgtgcgcatgtgtat
ttaaaattatggaacattaaaggtattgttattcaaattctgttgaaattactcactaaa
tgtgaacaaaaatttaggtgttggttttctaacgagttttgaattggcgccaataagtct
tcaccattagccgatattcatcgattgtatcgattttcatggctagtaacaatattgtta
tagctccaataagtatgcaccaatcatcgataaaatatctagcgattatatcgatttgca
tggctggtcacactctgctgttaaatagacagctgttatgcgatctggcagcactgcact
gtcagctgtagcatgacaacaagggaaaatggcttgcgaagtgaaaacatttggaaatat
tttagattttcgaaaggttcaggaatactttggacttgggcatggtaattataattagag
tacacaacaccagtacacttgttaatcacctgtttgcagatgagaattggctaagcggcg
ttaactacgccatgtcacccactggcgaagcgattgctttagcccagggtgaaaaactgg
cttttctgtccacatattgggacagccgtggacatgagtacacctatgcgctcaactggt
gtggcgaactggatgatggcaatcagatagtgacgagtctgctgtgcatacccatgatgc
gtgccacagatgtcgagtggacttgcatcgcagttggactcgcctcgggcatggttatct
tctacacggatgcgggagtcaagctcttctcacagtggtaagttgtggccactagtaccc
tgttatggtatatcaacaaagagagtattggttatcttcttatttatcgcaaattaattg
tataattgtcgtcaacagttgccaggaggattccgtactgggcattaagctgttgtcgcc
gcctcgccacagcgaagccaatgcgctgctctatattgtctacagcggctgcatgtgctt
catcaatggcgaggatatactgcccatactcgccaattgtcgacacaatcaacaacgtgg
cgcttttgagcgcagcggttttcccagcgccgatgtggttgcatttcacaaatacaaatt
caatagggagcgtgagagtatcctcaatgatgccgcaatcagtacgaatcagagagcacc
cacctatgattatattgtgcagcagagcattgctcatggctattttgccaaggtgcaggc
gacgccggtgcgaagtgctcaggtcattgtggccggtgcagagccctatttgggtttttt
tcatgccgaggagggctacaagaccgtgtcgctaggtgaggtggccaaagatgtgctcgg
catggcctataaaaatctgatgggtggtatttttcgacgagcgccggatcaggcagcgga
gcaaccggaacagctgcccctgcccagcaaggaggcaccgatgcgtacccgttgtcgcct
ctacgatggcaaacgcgatggcctctccctaatcctggcgccgggcggcaaactggctgc
cgtcacagataatttggatcgggtgatgctggtggacacccagcaagcgataatattacg
cgtgtggaagggttatcgggatgcgcagtgcgcctttgtgcccaccaaggagcgttcggt
gcgagggattaagacgcacaagcgcaaggctttgtttctggtcatctatgcgccacggat
gggttgcctggatatttgggcgctgcaaaatggacccaaagtggccgcgtttaccgtctc
caagtgcggccagctcatctacaataatcacagtgccttgggtgcaccgggcagagagtc
acgcaagtcgcccagcttaaatcattgcctgttcctcgatcccagcgatggcagcctgaa
ggaggtgcacattcccttccattatgcactgagcgaaacgaactcgcaaacatcccgaga
tatacacatgctgcggcgcctgcgtagtcaattgcgagcgctaacacattccggcgagga
tcggctgcagcaaattgaagcaattgctcaactcgctggggagctggaaacgctggaggt
gcgccagcagtgcttagaaatgttgctcaaaagcaaacgactgcagccgcaactatttca
gagcattgtccatgtctttgcccaagctgaacaatcggaaaccacgcaagagttcctgca
gcaaatcgaaaactataaacgcctaaccgatctctatttgagcctgagtcgtgttcaaat
gcaggagcagccaacgctggagctgctcgaactatccgatgcggatctggtgaccattaa
tcagctcgtcattcttcttgacacgggcatggatgaaaagcccacgacgcgtgaggtcag
ttttcagctgcaggacgactcactgcacaaagtggaggagtttgtcgactatctgagcat
cttcaacattgagacgcccaattgtgtcacgctgctgccggagaaatcggataaatatgg
cagcgttagcaacgatctctttggtcagttctttacacagagtctgtgcttggagcagtt
caaggagtgggccgtccaggcgtgcattcccagcaaggatctcctaacgctggtcatcta
cttttggctggacaagccattcaagtacagcaactggtgagtgatttgcagacggaactt
gacgaattctattgatagccacttgtcaggaagagattaagcacacagagaagcgcattt
ctaagcgatctatcctgagttagagttagaaccaactaagattgggaaattgcggctgga
ctcagtttcgtttcagtcttctactagtgtctagaaattgagaagcagttgacagataac
ccacaatattaggaaactgcttgcaggatatcttcctagtctatactactcccaactcga
aaccagtctcagttgtttaacgcttccattcacagtgatgaggtcatcgaggatatgtcg
cgcattgcgtccatggtgcgcgtcatttgtgagctggctggcgaggatattagcaattat
ccttacaatgccatctcgccgtggtggcaacaggtgcgtgaactgctgctggagagcaaa
cagttctccggtctgttggtggccattgtctgcaagacagtggccgttcagctgtggcac
agtcggcgagacggctcctgcgatgagagtgtcgaggaggaggaacgctgggagaccata
tcacatgatgaggcccagtggggtctgctcaccggcaagctggaggatgtggctgtcctg
ggcgctatacttgggttgagcaaagtgtttctttatttttatggcacttgactaaaaatg
attttctttttgcaggcagcccaaagtgtgccgtaagccagttggtccggagttgccgta
cgagcagcccgactgcagcttgaagaacatactgagcggtggcaagggcatcgtgtccga
gctaacagccaagtggttaaattgtagtcgcatagatcccgcactgattgtggaaataac
gccgccagaaaacgaaagcgatgacgagcccgaagtgggtcaagcaaaagctaagccaaa
gtccaagccagataagaagaagaagaagggcaaagtggaggtagaagaactgcaggagca
gctggaggaggaggagactgtgccagaagcaggcacaccgagtgaaccactggaaccggt
gctggagcgtttagctttgctgcgtgcacatttccccttcagtctggagtcgggtgtgct
gctcagcctgatggcctggcagcatatggtgcactggagcaagcagctggcttccttgga
gcacatgcgtgccgcattgcgttgtctggaacagtttcgcacgcctgatcttgcgctgaa
acatggcatctgttgcatgctgtggcaagcgacgctcaagtttcccttgcaggcgactgc
caagctgatgcacaaagtgggtcgcctgccagtggataagatgtgtcaacaggatctgga
catgtcggcggcgctggtgcccgaatttctcgagctctgcttggagtttctgcagcattt
taccagctcgctggagcatggcaaacgtgagctgcgtttcgagcaggcgctcagtgaggg
tcagctgccgttgcagtttctggcgctgcagcaacatcatgcgttgcccgaccttctcca
gctgcagacacagctctgcaccgtgctgcatttgattgcacagttccagttgcgcgtctc
gcgtccgctgacaacgctctttgatgccctggcgaataaggcactgcagtcggatattaa
taaggagctgccgtatggattgcctgcaccagacttggtcctgcaggagcagcgaactgt
gttcctttgcttggtggttgcagccaccatagatctaatacgtgaggatctcgagcagct
ctacatactcgatcatgtgctgtatatggccaagatttgtcaactggccgacagctggca
actggacaagttgcccattttgcggaaacaggtgaaagattgactgaatcctcgtttaca
gttcgtgaatttcaagtgttgtggtgtcttgcaggttgtggaactgtatgcctttggcta
tgatgcggaggcacaagtgctgctcgcggacatcagcgat
