# Supplementary material for: SMCis: An Effective Algorithm for Discovery of Cis-Regulatory Modules
Source: PLoS One. 2016 Sep 16;11(9):e0162968. doi: 10.1371/journal.pone.0162968 (PMC5026350; doi:10.1371/journal.pone.0162968)
Supplement: S1 Datasets — (ZIP) [file pone.0162968.s001.zip › dataset/Drosophila/prd/dmel_prd.txt]

>2L:12062995..12102994 (reverse complemented)
tcctcctcctgcaacatggtcgtcgcggaggaggatggccatgcccacgccgacgacatc
catttggatcatcgaccgcattcgccgccattaacgggtcgcggcacggacggtggacac
ggcagtagcggcgtcgaggaccacgaaaatgtgctcctctttgaggggctcgatggtgcc
accaccgtgagtttggacgacatcttcgatattatcaagaacggagaggtcagcgaggtg
gagaatctcgtggacaagttcggcatggagtgtctgtcggccagggatcgtcatggctac
acgccagcccactggatagctctcaacggcaatgtccagctgatgcgatacctcatcgaa
cgcacggctccgatcgatctgccctgtttgggtacgcagggtccacggcccattcactgg
gcgtgcaggaagggtcatgcgtccgtggtgcaggtcctcctccaggctggagttgccgtc
aatgcggcggacttcaagggacttacacccctccatctcgcctgcatgtacggccgtact
gcaacggcggcctatcttcttggaatgggagcgctgaacaacctaactgacataaacggc
gatacggcactccactgggcagcgtacaagggacatgccgatcttatgcgactcctcatg
tattccggcgttgagcttcaaaagacggacaactttggatcgactccactgcatctggct
tgcctgtctggtaacatgacgtgcgttcgcctgctgtgcgagaagtcccagctggatctg
gaaccgagggacaagaatggaaagacgccgatcatgttggcacaggctcatcagcaccag
gatgtggtgcgcctgctgtacggcgaggtgaagaagaagtcccgttggattccctcagtc
tcggaaagttggggctggctctttggcggagctggagactccaagggaccgctgtttcta
tttctcttctctgtgctactttggggctatcccatgtacatgatccgtgcgattcccatt
acgtggaacatattgagacgctcgcactattgctttatatactggaacgccgtaatgtgg
ataagctgggccattgccaatcgccgggatccggggtatataccactcagttcggatgcc
tactaccgggccatcaagcagattccgtacttcgacaaactgaagaagcgaaatgtgatg
ctaacccgactatgtcacagctgcaggtgcctccggccgctgcgagccaaacactgccgc
gtgtgcaaccggtgtgtctcgtactttgaccaccactgtccctttatctacaactgcgtg
ggactgaggaacagaatgtggttcttcctgttcgtcctctcggtggccgtcaactgctcg
ttcaccatctactttgcctgctattgcgtgatgatcgagggcttcacgatgctctatgtg
ctgggactcatcgaggcggttgtgttctgcggcttgggttggatactcacatgcacttcg
gtaagtgcttcttttccaaaaatattaatcgttttgacatcatttgcactggcagatcct
gcacgcctgcatgaatctcaccacaaacgagatgtttaactacaagcgttatccttactt
gcgggacaaacgcggacgatatcagaatcccttctcgcgtggtcccatcctgaatttact
cgaattctttgtctgcctgccggaccggggcgatgacaacgatctcctgctggaggataa
catttgattaaggatctaggatcgagcccctgctcgccggcgcaagctgcccgtgcgtgg
ataatgttgcgaggaggcagccagagacccactcgggtaggctgccagtttggttttgct
ccgcaggcttactgcttactcgaatgctttaaagttcgaaccaaaggtcgtcaagtgcgt
gttttatcatttacaattgcaatcaacatatccttgcggaaggacaaatcgatagcaaat
tccaagtgcaattcagagcatcaataaattacattgctaagattccattattgttaacgg
ctccaaatcaattccttccgcaatggtgttcaaagcatcggccagccgtgctttttgctt
tttttaactaactaattaccttttaggcttggataagaatacgcttctcttgttagtttt
tgtacaaaattgttatgtataaaatgtgttatttaatgatctctatatattatataccta
ttataatcataaatggtgtaaagttcactaaatggctaggcagcggttagtcacttggac
gtgaccgtcaccagtttgttcattttgtgttcggggaattgcacaagtaatactagtaga
agatcagatcggagaatacgattatgttgtgtgtacactttggcatgtatcttgggtgat
gggggagtctagaatgaatcgaataattcgtgaagtaattgtgctcgttatgcttagctc
tcaaagcaaaaatcatagttttcgggatcctccggtattggcggtgggtccttgctgatg
tccacaccttccgtgtccagcaggcgcaatttgatctccatcgacagcagagtgtcgaag
tcctcgttcttttgcttgctgaccatcggttgacccagcagcgcgtttattccatccgtc
cagtagttgaatatgctttcgtcgggtgccacaaagtccaacgtagagtgctccatgttt
tcgaaggtgatggaaaaggccaggtttaccgccgatttccgaatgcgagtttccttcata
tgcgggcattccttgccctctagcaattgcttaatctcactgatgggcagtttcttgggc
aactcctccatggtgggtattgtcttctcgtcgcaatctccgtaatgaatcaccttgtga
ttcggcgaaagacgagcgtaccagaacttgtcctttgttcgagtgcctcgcaagtatttt
gcaaaatgtgtacctataagtgcaagatttatccatgttaagattgcccttgaaatgtat
ttattagaaattgtaccttccaccagaaaagagagccgttgctgcttgattagctcaaga
atttgcggtgatatcttctctttgagcttaacaatcgccgaagctgtggaatcacactcc
tccttcgaagtgcgctcctgctggcgcagtgttgtgatctgctgataggtcaacaaagcg
atcttgtttcggaaatcgtccaggttctcgggtctgccctttagagtgcgctggatctgc
tcccgcaccacgctgaaggttgtgctgaagtcctcggcagtggcacgcatatccttccat
gtgcgattcagcgtaatgacgcatatgcaaaagaattcctcgaacggcgaatcgtgcgta
aagaacatgggctgaaagtcaccggattgctcggctggtggctcgccgatgcgaaggatg
tcacatagcaccttgaccaattcgatggaggtgcgtccgaagggacactcgtgctcatcc
gcacggcaggagttctccctgacgatcttcgcatactgttgcgtgtagttgcgtgcaaaa
tacaccatgcaatccaacgctaatatacctgagaaatacgtttcggattatcaaccaaaa
tagctttaatataagaacatattcttacccggcggcgtctcaatgaaatcctgggcaggg
ttaatatcgcacttgaagcccagctttttgtagtactgcgagaagttgacattgccagct
ccggagccaccgccacgacggatgtgatcgtcgttttgattcaaagcgttggtattatcg
tcgaaggcaatgcgccgcagctccttgatcttctcgtgcgcgtcctggtcctgcgcgttc
atcttcatacgcatgcgcttctccaacaggccgagagtcaacgtttgcagcacgtacagc
tggtgggtcatctctgtgcccagtccattgccgataagggccaggcggaactgcttggca
ctaatagtttgagcaatggtcctgcggcggccctcgtctgctttgacgaacagagcgttc
agcagggctatggcattttgtcgcatcaccggcgaattgacatcctgaagcaatcggaga
atatcctgcagcttgatgtcctcggcaacaagcacatgtttattgctgcacataacaatg
ttctccaagttggacagggcgctctcaccacagttcgtaggatatttctgaaagtttcgc
acgatctcaatgttgcgggccacgaatgagttttccggcacctcccaggacaccgtgccg
tgctccatcagctccacaaagctggccaggctgtatttcagaatgtcttcgttggtctgg
ccgccatcctcaatcatcttaatgagtgtgtcgagacccttctccttgatgaactccagg
gcaaatgtgtgatcggtgcttagggaagtgagctcctttagacgcagcgccttctcctgt
ggactgccattgagcagcacctccatggcatcgcaggcagtcttggatggcgaatactgc
agctgcagtacggagccattcttgatctcattgcgattcttttcggtcacgtactttcgg
ttagtgggctcgtagaactggagtgcatagttctggtgatcgctgatggaccaaccattg
caaatttcctggattttacctgcaagcgaaggcggcattaatacgctgtaaatagcaact
tcctgaccaattgtatgatttgcatataaatgagaaagaggaaatgagtgcgctgacatc
acgataacacttaaacatagcgaagggcgttggttggaagttcctcccttatgatgggtt
cctttgctactttcaacataattctggtttattaacttcttggaactttgttttacatgt
ttaaagcagattctctttaaaactgctgctcagcaagcgaaaaatctttgtttttatccg
ctatttactcacttgccagcggatgcctttgatccagatttatcaactgcgctatatggt
cctctcgctccacggctattttcacaatgtgtgaatccttaaccgtcgtcttttttggta
tcattttggcactctttcaattagcgataattgcaattattattgtttttctgcgtaaac
ttatattctttttttttttaattcagtgcagtgtgaccaattgacaagtagtatggaata
tcacacagcacacaaccgttgcgttttgtggcataggcaacactgggcgggaaaattatg
tggatttgaaataaatattttaatgataacagcgcagagtaatttcctagctaataaatg
tattaaagtgaaaataagcaagcaaatatgttgtattttgttttattttatcgtcagcaa
tttaataagttcaccgacaacctttacattaatactatttcccagcagtcgatacttttg
tcgattcgttgtttctggcggaaattcaaaattctccggaaaactcattagacgagcaac
ttcccgtggcgtgaaatagcgcagtctcacctggtgcaacaggtccaagcgttgctgcaa
aatcttctccgacttcgatgcatcctgattacttgtgtcaatttccttgaccaactcgaa
gatgcggtgggattcgtcctccgaaagcggtgtgtatgcagagcccgtgccctcggtgta
atgggtgtagccctttgtaaagcacatggatctactttgagcaggatgtattatgtccat
gaccagcactcttttggtcaagacatcgtcgggcaccaggaaatcgggtgatacattttc
ctccacaatctcggcaatttgtgaaagaccctgattctgggctatagcacccggcatttc
ttcccagatctttccaccggcaaatggaaagtctgcacccttgcgggcgatgcaatagta
gcgatatcgagtatttggcacattgaattgcgttggcgttagaataaactcccgccaatg
gaatcccgaccgctccagcgattcaataaactgatttcgcgcctgtgagctctcgaaacc
cttgacgttttccatgagtatgtactccagttcctggcactctgggatcagtccacacag
atgagtaagtgcatccgatcgcttgtcttccgtgtccctttgcaatccctggcgagtgtg
gggctgacatggcggggacatcagcagcatgttggcctgaagctttgtgacttcctttac
actcaggctttgaatattcctagttttcaccaaattactgccgtaattgtgcgcataaac
cgcattggccacggtgttgacatccaaggcggcaactatttgtccatccaattgggcatc
ttcaaaagtatatattagtttcgcatgtatcatgatcgacgaactcacaattaaaggcat
aatgcatgccgccaatgccactaaatagttctaagacccgaaataccattttaattaaat
atatttttgtttacaaactacacgttgtgagtggcacgttttccaacactgccccacaca
gcagattgtctgcgtttccgtgtgattggtataagaagaagaatatcaacacgtgccgct
cgcatttttgtgaattcgtgattctctcggaataatgataaaaattaagcgaaaaacagc
ccctccgcccgtggaacaggactcggacagcgattccagctttgacgaggaggagccaca
ggatttggaagtccaggaggggccagtcactgatagcagcgatgaagaagccgcctccag
cagcaaaaaaacggccaaacaaggggaagccagtgaggatttaaaggaagaggatgatga
cgacgatgaggaggagaatgacgacgacgacgaagaagaggatgatgacgacgacgacga
caagaagacacgaattcctgttttgaatcccctcagctggatgcgcaacaaggagcagcg
tttggcgttgtacaaaaaaatgaagaaggagaagcacaagaaaaaaatgcaggagcgccg
tgcccgacggaaggctggtgtacccgccaatcctggtcacaccatagagagcctgcgaga
gaaggaccaaacagaggtggccaatctgaacgattccgacaacgaggagttgcaaaagga
actccaactggacgatttcagctcgtacttcgaacgttcgtacgagccaaaggtgctgat
cacttttgctgacaatccggtgaccaagacgcgtaagtttggactggagctttcgcgcat
attccccaacgccctggttaagattcgcaacaagtcgtcggtgaagaagatatgcaaaag
cgccgagcgcgaggagttcacagacgtcgtgatcgttaacgaagatcgcagaaagcccaa
tgggctgctggtcattcatctgcccaatggtcccactgcccacttcaagctgtccaacgt
gaagctcacctcggacataaagcgcgatcacaaggagataaccaagcacaggcccgaagt
gatcctgaacaattttaccacacgtttgggtctgaccgtgggccgcatgctgggtgccct
cttccatcacgatcccgagttccgcggccgccgagcggtgacgttccacaatcagcgaga
ttacatattcttccgtcaccaccgctacgagttcaccaaagagggaaaacgcgtaaagct
gcgcgaactggggccgcggttcaccctgaaactacgttccctgcaggagggcacattcga
cagcaagaccggtgactatgcctggataatcagcaacaaacggcacgccatggagtcgcg
acgtcgcttcttcctctaggtgtatttcgaggcattgtatttaggtatagaactacttaa
taaaccaacagttaatacgaaaataatagcttgattgaagagagaggtgataaccattag
cgaccgccgtattgttttgtcggtgataaaataaaatacaaatttgccttagcctaaaaa
atgtgcaacactcaacagttaaccaattggcacaccacgagactatcgtgctccgtcagc
cactacatggttgggcactggggaccgggaccgccggctgctacgccggcagtgggatcg
ccgaagggcaagtcgccgcccgtctcggccagaatctctggcggcggctggccgtagtct
tgcagtttgcgcatgtcgtccagcacgacgcggaacttctctcgcttcacggcggccgaa
tcctcggtcttctcgctctgtaaatgcccctcaatcaccttgtacagctccatctgcttc
tggtacctgtatgtattggtttctcaataaaagtatcttattgcgagttgatttcgagca
tacctttccttgtcctcagcggagagcttggcgtcgttctcctcgaggtacttggggtac
ttctccagcagctcccggatgctgggcaacagaatctccgccgagagcaggctctgcatc
atgccctccatgaatggtaggaacatgtttccatcaccctcgccagcctgtcaaacgggg
attgtttaatgattgagcaaggagaattcatatttcattttcaggatgcataccccttca
agattcagtgaaccaaacatgctggctatgtcgttctccgaggcgggagcagccaggttc
tcggagccctcttgcagacccttgagagcctgggaaatgctatcagaatacttggagaca
tcctcgtcggtggccgaattttcgccgctcaaggtgagcgctgccgcttcggccatcttt
ttgaaaccggccatgatctggtcgggatcctggggcagcggcggaatatcgccactgggc
gtgtccggacctccgaagagcgtgttcatgcgatcggccagcaccttggcctgctcactg
aaggcggataacaggtcagaatacaaagttcaagtgccgcgttgcactggcgcattgact
cacatgaaaaacgcatctggatcctcggagccctcaggtccagcgttggtcgccacatcc
gatgatgcggacggctccttttggtcaccggcaccacttttatcgaaatcctggagagca
cctgtgcgaaaagtggacgacgcagtgcgcattatgtaaggggtcgagaagggatcgcca
aaggcatttccgggctgtactcactgtccagcaagtcgtttaattcatcgccattcttct
tttcttcggacattgtgcaatttcgggatgcttttccttgatttcgtggtgggtgggaaa
tggtaaaaaataaagactgactgaatcaatcagtgggaccgttcatctgctgctggtgca
taccgcagtcagctgaacaggtgtggctacactgactcacatcttagtgcgaccgcattc
gtaacggctttttaaaaggatgcgaaatgataagaaaaaaatttaaaaattaacttttct
atataattgttggttttaattttaagatttcagtttcggttagggcttagacaaaattca
tattacttaaacaacttttaaatgcatttaatgttttttttaagaaaaatagctatattt
tgtttaatttttagtaaatatattccttaaattaagaattcttatttgttactattatat
aaagttcaaaacaagttcagaatacctatttcgaaataatctggaatgcattattattgt
ggactacacataagtgtgaaaatgtctagccatttaattcatataacatatatttattgt
caatgaaaatttcgagttttgatttagaaaattatatgtcttacaacaacaagtcatcag
tacacccatctacaatataatagtgtacatatttaaatctaggcctacatcagactaata
aacttaaattcgaagcacctcaatatccctcctgtcttgagagacaaaccaaggacatta
gtcgaagattatctaaaataatcacccaaaatatttacgcatcttctgcgaaactctcag
ccaatctccccgggaatggcacctcgctgtgcgcggacggagatcggcgaccaaactgcg
accagagcccaaaccgcacatactgagtggtgagggaggggtcgcaaaaccatcaaggtc
acggcgcgacgctgatgcgcgaccaattccgaaaccagaacgtcacacccatggacggga
cacatggattttgcagtagggcgtccagctctaggtccactcccgcccgaaggtcaccgc
tgcggaggaaccccgcttggtttcctcaattccgctcatatggtcaaatggctgggctgg
gatgggctgtgctctttgcgactttaaccgcacggtttaccagaagagcaaaacgaatct
tcgattcggtacgcccacgcagcgaagtattgtggtaaatttgtgttttttcctctattt
ccactattggggcggagttttcttcggtcagtcggttctctgaaaatgtcagcatgggcg
gagcttcgactgaaataatgcataatttggtgttttattttgcggcttagggtggaacaa
accgcctgaaactcttacatttcctacagaaacagggtaatttgactttttatgggctgt
aatccatttacagaatatgcatacatataacatcaaaaatttccctaaaaaccataactc
tctttttagggaaaaatttcattctctattcgctgcgaacatcagagtatatagttcaac
ttcaaatttcttagaacccaagcagttcagttcaaaaagtcaagacaaccgtcaaaaagt
caaaacaaaagtcgaaaacgtaaaaaccccttcgttggccaaaacaatggtttttgggtc
acactcacacccgatcccaataaaccaagaaactcgctcttttttgacataatttttaag
gcaccaacaggcgcgtcataaagttgtttattccgatataatcggtttgctagactagct
gaatttacctgaatctccagctctatttccccagaagaggaaggattccaaccgtcataa
aatgcccatcagcgtcttcacaagcatctacacttcccttcctttttgcaggaactttgc
caggatacgatcctgtacatccttttcatatgctgactgcgatttcacgctcgctgatcg
catcgctatttttttcaacatttccgcatccttccagcgaaagatgctcgattttacgat
gcactgaacaggatataatggatttcgcgattgttcggtaatgacgatgattgcgacttt
atagacacattatttatattgtggctggtgtcgtgtggctatggtaataaagtgtaaata
ataagtatatataaaggagtaaataaattaagacactaaatatatgtaatatatatgtaa
tataaaaggaataaaagttctttaaaataaaaaaattatactaattaaattaaactctga
ttctagaaatctgaatgttacattacattcaaaataacttgtagctttagtacaccttgt
attaatcattcaagtatcacaaaatataagatatttatatatgtttcgacatatttttgt
gtctggccaggatggcattatcttttgatattttggccatggtaattgcgattacaaggc
tcccagtcattcctggaaaacgctcacttttcctttgaaatcctgccccgaaaagaagaa
ctggagaagtcaactgctggcagcttcccgaaagacaagacacccacatccaccatccaa
catacaacatccaccatcaaccattgcgcaatggggcgagctcttcatgctccgacaccc
atcgctctccatcaaagtggccatgcaaatgagcccttgcgtctgccatacgttttcctc
tagaggattgggtcgaagggtagccgactccagatgatgtgggttgctctgtctgtgccc
ccccagtcgctgttctgtttgattaagcggaaattaagtgtgcgtttcggttgcagcctc
ccaattcgccatgccctgctttttttttatcgtgaactgcagcacatatatgttttatgt
ttcccaatcgatttggtggctcaagagctgcttttggcttcctcaggtcaaatagttttt
attacagtggttaggaattactcccaattaagtttcatagaaattatagattgctaaaac
ataaaaccacttctaagtaggacatcatgagaaactttttaagctcttcgcataaaactg
aagattctttcccactaatgtataaataatcacggtctctgcagtcaatttttccattgg
caatgcattttttttaatagaaaacgccgaccgtagccagtgattaatgaaacaattgaa
tgattttatttaaattcgcatatatccgatgcaaaccgtggctaatggacaaacgccgcc
gaagagaagatccaacatctccaaatcgagattccatagaaacactcgggatgtgagaaa
aacgccacctactttgtggactctacgccgagaaaactaatgatgttctttcgccatcca
tcgagtttgtccattatagtagagtatatgatcgatccgcgatcgaacctgatcgactac
cacaaagcagggcaattacaaatcggggaactggacaacaggttgccggctgagttggga
aatatggatgtggatgtggctctgtgactctggatggagatggaacccggccggaaaaca
aattaatcttgttgacgtcgcagcctcgtcactttcttcgccaggtcgagggcccaggtg
tttgatctcgacctgatgctccgatgctacgatcttctgttggacaacgatgggttgcgc
ctacatttgcgccttctgtttaatgatcaatttgttggcctccgtcgccgtctctcagat
gtgtgccgacagcgtttagcagtcgattgggctcgggattggtttgtttgtgccccgagt
tgccgggtttgttgtgccccaggctaatgagtttctcgaaagtgggtgtatgtggcaggg
gctcccctttttgcccctgggacacttcctacatgatcggcgaaaattcagccagactct
gtgacgtcccaatacacaggaagataatccctttcaactaactaactatttattatttaa
tttatagcttcttcattcttatacatttaggtactgaaaaatatatattcttaagcaata
attatacagaatatgaatatttctttgcatgaacaacatttgctaagtattttcgctgag
tgcatgacgaatgtcatgtggttggagtgccaaaaccaaacgtttgtgggcagaggcgcg
aagtttccaccaattgcgatcgaaggtatatatgctatgagagatgctaatttaaggaca
atggagttccggggaagccagctcgcgacccacaaacaactaatgccttcaattagcccg
gctaaactgctaccaagagcaagggttaatcgcccggagatcgggaaaggccctcagctt
tccgcccactttttgtcgtagagtgggcgtgggctgcgttaagccgcagcattttttcga
taactacctggacatggactccgagttggcccgactcgtcctgacccacccagattgcca
tgggccatggcaaatcgtttacaattgttgatcaataaaacgtcgggctgtaatgcgatt
atccgctataatcgggcgatcaacactcgagaacttttccaaaatatttgaaaaagtcaa
ctggcgatcgacgggatccaggacacaggctggccaggatccaggatctaagctgctgcg
actttccctctaatctcgcactttgccgctatttgtttgcatgctttagcggggattgcg
atttacgatcgctccggtcacaggactcctgcgaaaggactcgctctgggagattcagct
cagatgggataggatggaatggaccacgggatagaatgcgactcatatttactaaaactt
actgcggattaggaaaaagtcaatcgccgcctgccagtctgtcgagcgagtggaaatatt
tgaggatcagcgcagaagcgcaggatcaacagggggcttaagatttcagctagaaacata
gctaaatgaaggtattgaaaatcaattaaattgtatataatactacattaaaccaaaaac
aaggattattagaaaagttgaaatgtttgcttttccttaaaatatctttagtaggcctgt
agctaaataaatagtgctatttctttagaatctaagtacttagatttgctaactaagtat
aatatacgatgtctaaagatgttgcttgccacggtgtattacgatatgccttccagaatt
ccctaatttctggaaatcatggctctaaatagtccattatctaagcatcccgtagtgcgt
tcgtcggtcagagccttctgtgggctgtggacatggaaattcgatgcacaccacagcatc
caaagaaaaaaaaagtaaggaatcaccatgccaaagggcctgataaagacattaggaccc
ggggaacgtgaaacaatcaaggccgttccaatgtgtgacaacagaccacattacgtccgg
ccaaagcgaatcgattgccaaacacaaacagcagcggaaacttgtagagtataggtagga
aaagtaccctgggattctgtggactaaaccatacctattactatgataactatatacttg
ttatatatataaaatacagttccatcaaatatgtgcaatgaatgaatgcgcatggttata
taagttatatctgattcaaatatttattttacgatgggttcctataactacactttattg
cactgcaatggcatgctatactaaagtttatagcctggcaataaaacaaactgcatgaaa
ggtgttgcgcaactttcgtctgggtttttaaatttatggaaaggtcaaatgaacacagca
aaaactaaaaaccacattaaagaaacttgtaaaaaaatataaatattaacaaaaatctat
gtttaaaattatttaatttaatgaagttaaataggctttccttttcagcacatataaata
ttttcttaaaagattttgcgttgaattttgaattgaaacgcgtagtataaaagcaacagc
tagagattccaaaatgcttgagaattgaaaactgccaatgaatttgatcgtataaatcgc
acaatgtgtgcattgttttcatcgattatatagctatttgtgtgcatcgattgagcgcac
gagcctctcgaggcagttcctccaaatcggatgagattcgagtcttggagatgtgtagta
gggtcgcaggtaaacgaagcattcgctggcgaaagttgaggatcgcgaggtggattttca
ttcatagcaccctgggtggcatcataaaaagtctcttagcatccttattcattgcacgga
tgtgtcttcattttcccgctggccgattcgtggaaatgcgagcgaagctgacttgcagcg
tttatggcaccgatgcctcctactgcttcctgcatttcggccaggattcaggacctttct
ctacccaaagtgacgatcccatagcagaatcgcctttttccaagcgttgatagcgcgaaa
ttagcgttatatgagttgcctattcagcgctcattgtcctgccaaattgtgaaatcaacg
aggatcaaatcgaatggtgggtatcgatggtggattgaggcgcctctccatttgattcga
gttacatatgtttgaggataatttaattatcacagaatacttgctagtctgccatcgtgg
ccatgggctcaaggtcatcggggatttttgctatcctgccaggcgcaaatgtagcgattc
catactgggtgcctggtactgcgaactcctcccgttgggtttgcttaaccaaacgcccaa
cgggcagccgcaccgagcagtagaaacccaacctttgttgccttgcggcctccgttgtcc
ttgatctgcatctcatctggatcttgcactccggcacttggatacggatcctgccgagga
gcatgcacattcgtcacatctctgtgggtcaatttcctcgctggcgtttcaaacggaggt
tggggtccatcattaattcttgcaacacttggcgctctctattgttcgcggctttcaggt
ttttgttgttatcccactcggcgctttcttttcttttccatcggttttgtttaacttctt
ttcgagggtctctgttgcgtgaaattctacaattaatcaaacccacgacggcccatagaa
aagggtcgaaactatggttataagccggaggcagcggagcataatggtggcaaaagcatg
acaaggatgtggatgcggtcatggtaaggatatggatgaagtcactttgttaaatgttaa
attggaaagttggaaacataaactgatcaatagtcgctgattttgtattcaactgaatat
gtttccctgcatccaatatggtgttatatatttaatatctcacttattttgtttgaaaat
aatttactatgatctatcaatagatagttctaaacacacacttttatatttatatgtaat
atactgataattaaaataaaacctacaatttgaaatgaagaactttgttcaccgtttccg
aaagcaataaataactgagagaaaagaggctactcgagtggcaatataaacgaaagccat
aattaggtatcaataaaggatatattacgcttgtaaagagtgttaaacgcgtactcgatt
gcattatgggttccagtgaatatctaatttgatttccggggccaagtggaaccccaaaga
atatctcaagtgaagagtgaaaagcaaacgccaggcagactgatctctcaagtccagtat
tcccttatccttataacaaggtatccataaaggatatgtaacgcttaaattgtatcgtgc
tacttacggcattaattaatttccggaaaccagtgaaagtcgaaactatgcataggattt
gaatggatggaatgcccaggatctggagcagaagtattgtggttcccttgtactcgtata
ccccccaatccaaagttctctgctcttctcccattccacggtgcttttcacagctgagac
gccccctggcggcgagcgagacggttgctaaatgggtcgagtgagccagagcgagatgcc
gttgtggagagcgctgcgattggtccgcgtagtggttacctgccaagtgactgtgggata
tggccgacgtctgggccgtggcttcacagaaaggcaacgatcttggccgacgttcggatg
gtgaagtcagtcaggcacagactgcgcaacgagccacaccgcatctcgtcctcgttctcg
tcttcgccttcgcctccgtttcatctttcccatcgagattgcgaactaacagatacttag
atattcgaagtgcaactaatcggttaatcaatacctcgcaacgcttacttatgactttga
caaagtgtccagacattgtccagaactaaagtgatataatcaagtgatatacgaacttcg
agactgagttaacaccggttttgtgccgggacaagcttacgcatcttggagctcctccag
aaactatgaccgtaaccgcctttgctgccgcaatgcacagacccttcttcaatggatatt
ctaccatgcaaggtgagtgtctatcgcttatatacaacatccagcaaaagtcactttgga
atataagtcactttcacaatgtacttactaaatatcaaagcctagttgatcatttccata
tatcttcatttctaaaccgacggctcaagatcccgctaaagatctcagtttgggccaagg
ccgtcggctactctctaatggccattagttgcccggcgggagagtcgcgcgcctctgacc
ttcgaccttagctccgagtttcccgtcttcccgggaagtcaactccggtcgaaggtgtcg
taaatcaagtgacacgcgctccgctctacctagctagtattggaaaagcctctaaaattt
ccattttctcatcttcctcattccagacatgaacagcggccaggggcgcgtcaatcaact
aggtggagttttcatcaacggtcgtcctttgcccaacaatattcgtcttaaaatcgtcga
gatggccgccgatggcattcggccctgtgtgatctccagacagctacgtgtgtcccatgg
ctgcgtatcgaagatcctgaatcgctaccaggagactggctccattagaccaggcgtaat
tggtggctccaagccgaggatagccacgcccgaaatcgagaaccgaattgaggagtacaa
gcgcagtagcccgggcatgttctcgtgggagatcagggagaagctgatccgcgagggtgt
ctgcgacaggagcacagcaccatctgtgtccgccatatcgcgcctggtgcgcggccgaga
tgctccattggacaatgatatgtcttctgcctctggatctccggcgggtgatggcaccaa
agcatcgagttcctgcggctccgatgtctcaggtggccatcacaacaacggcaagccctc
cgatgaggacatctctgactgtgaaagtgagccgggaatcgccttgaagcgcaaacagcg
ccgctgcaggaccaccttttccgcttcccagttggacgaactggaacgcgccttcgagcg
cacccaataccctgatatctacacccgtgaggagctggcccagcgcaccaatctcacgga
ggcacgcattcaggtgtggttcagcaatcggcgtgctcgtctccgcaagcagcacacctc
ggtctcgggcggagcacctggcggagcagctgcctcagtgagccatgtcgccgcgtccag
ctctttgcccagtgtggtatcaagtgtgcccagcatggctccgctggccatgatgccggg
atccctggatccagccactgtgtaccagcagcaatacgatttctacggcagtcacgccaa
catttccgtatccgccgcagctccaatggccagtagtaatctatcgcccggaattacaac
cacgccaccgcaccaccatcagttctacaatcccagcgctaacacagccagctacataat
gccgggtgagaatggcaacaccacacccaccgggaacatcatcgtctccagctatgagac
tcagttgggttcagtttacggcaccgaaacggaaacccaccagactatgccacgcaacga
gagccccaacgagtccgtgtcctccgccttcgggcaactgccacccacacccaacagcct
ttccgcggtggtgagtggagctggtgtgacctcctccagtggggccaactcgggagccga
tccctcgcagtcgctggccaatgccagtgctggaagtgaggagctatcggctgccctgaa
agtggaatcggtggacctgatcgcggccagtcagtcgcagttgtacggcggatggagctc
catgcaggcactgcgccccaatgcgccactttcgccggaggactcgctgaactccaccag
ctcgaccagccaggctctggatgtcaccgcccaccagatgttccatccgtatcagcatac
gccgcagtatgcatcctatccggcaccaggccacgcccattcgcatcacggacatcccca
tgcgccgcatccgcacgcacatccgcatccgcagtacgcaggcgcacatccgcactatcc
gccgcccagttcgtcggcgcacttcatgccccagaacttcaatgccgccgcctttccttc
gccctcgaaggtcaactacacaacgatgccgccacagccgttctatccctcatggtacta
gaatcaaagggacacggatccaccacctactcctccaggagcaggagcaggtgtcaccag
atccatggtacaagtcgccaaagatgtacatacccatagagcaggggacgaaaatataaa
taacattttatttgtggtggagcagtacagacattttccgtttgggaaaaccgctgacag
actcgctcctaaacaataaacatatgtattagttccaattcgtagatgtaagcctagaaa
atagtaccgacttaggattagagtttaagatgattagcctaagtagcaagtgctcttaaa
taaaaaaatatatctatgctaatttacaacgtactccaatgatctttcactcgaaacgct
ggccattcagcagccttgacacgcttccgtacgcagcgggaaatgggaaatcctctgggc
cattagagccttttagtagctgcgcattccacggacctggctggagatctcaacactcgc
cccgggtgagataccgattccgattgctgctctcggaacttcagatccagctgtgagcgg
gtcgcatagtttccggaaaaaaagaagagaaaactcccgaaatgcaagatgatgatttgg
aacgtccaaaatagcgaagacaactccaaccaaggtgttaattgccccctcgattccatc
gaatagagagtgttggtccctatgggactacgaagtaaatggagtaattgccctcgttcg
gacttacctcaaattcacacctcatcctcggggatctgcctacccaaccatattctacgt
gtccgagcgatggcaattaatgaagtcattatccttgaatcctcacctccagacagctca
gacagcctaacgcacactggctctattattttaatctagaaaaaactcctaatcgctatt
tgctctatcgctctggccatcgaggtgaaaagtaaatattgactttacaatcgacttagg
aatcggaattggcaaatggcttaaacaggtagattggcaaagatctgtgcacggattgca
caaaaaccatttagatcttagatttttgtaatttctctaatctcatgacttgagatcttg
ttaacaaacgtctttcttgcatctctaaccaaaatcgaatgccaatttaatagcgcccat
catggccaactgggctaataaaccaattacgttttttaatcgctgcccactgagttgggg
tgaaaattctaagccacagtagccgagaagaaagcttcgattgtcggaatcattaaattc
aaaatattacgcattaattttcggtagcgatataaaattacccagcaaagctacgagcgg
aaaagctcgacgatgtaacctcgataaaaaaaaaaaaaaccaaaaccgagtggcttctgt
ggccataatggaagtaatggttacccggagatcatggacatacatatgccgatccccatc
actaggccctccccaaaaggccgtgattaatgagctgacaaagtgttgaacatcaaaggc
agggaaaacagtaatttacaacgacgcaacgcgactcgagatgaaatttaatttaatttt
ttattaattgttgctgggcatctggggcacaggcagatcccgatcgagactaagattggg
attgagatcgaagtgtacctgctgatccgatgatgaacccaataaacccaggcgttgcct
ggcacataagcagcgcaaaacctcaaaatatttactcgacagcaaggtggactaacccaa
aatagggatttgccgagcgatttgcgaatcaaaatttccaattccaggaggtggccttaa
ggttgcgaaaggatttgcagcgtcagtggctcgcactcgcacatgcactccatctctttc
gcgcagcgaggattaggccgtttcggaaataatcctttgctgccaggaagaatgcagtaa
acggcgcacagcccttcggcggaccaggtcaactcgttttcggcccatttacgatggtgc
cataaacttttatttgctgtcattcttcgtcctcgtgcgcggtgttcatcgctcagccgg
gacatgaacccctttccgtgcaggataataggtccttttgcaggcaagagttaagccagc
agcgtaggaaaggcttagctttcactcaggcaggcaatcggtcagtcagtcagtcagttc
gtccgtcaatcaagccgagtcaaagtcaggtagagattgcgcttcgtaaagtcctttggc
tagagtcctttctcccgagtttcgagctgcagcgataatccctgctaatgaggtgtcctg
tgcaaagcaaaactgtgggcatcgcgatatgcgaggcggatgaaagtctataagtcaagg
ataataatggaaactagacggattacggagatggtaacaaaacgctccaaatgaatgaga
caatcatgagattattaatgcaagggtcttaatacaatattatagaatcaaattgatatg
tatacattttgtgcatttaagactaattcagtaagaattagaatacacgtaaagaatata
cagtttcagagtgtttataatatccaataaataaaataaatttaaataattaattattag
ttctttaatttaaataaaggaaaacgaaagagaaaaaatcaaaatgtacttaaacccaag
gaaacgatttaaaaaattttgaataataaattaaagctttcagaatgcagaccttacatt
ttaaggttaataataaagatatgacaacaaattcgaataaatttttaattttcattcata
gaaaaggacatgctagttctacttttagagcatcccacattgaagattgattgagttact
gggatcgttatattcacaaatctctaaaacccatttgttagcagctacacttgcacacca
cgatctgcccaaacagtttccagccgtattggcaaacatttcggtttggtccttttgggc
caactactcgtactgtgatcgctgtcatcgcccatgtagaaagatgctatatctgtgtgc
atattgggcgagtcgagtccttggctcgtcctcgaactatcccactgacttgcaaacgga
ctgcgagtcgagcgcatgctgttagcgcacaaattgatttgtcaaatcggggcgcacaag
gacattgccatcattaacgatgattgctcgaggaccctaggatcctagaaggtcgttgcg
cagtcggtgccaactttgtgcattgtcaacactttgcgtaccaccaactgtttctgttgc
tgtttcgcgccatctctttcgttcgccctgtgtgcgtctctttcgaggcgaaatggttgg
agttttattaataaacaccttgctagctgctaaaacgggatggctgcatatcccactcgc
tctttgatctttggaaaaacagtcgtaatcgatttggaatgcttggcgggatctgttgct
ccttggctggcaacttgtcagcttccttttggcatccctgcccagcaagtgtcttctgtt
tctggccaagttggccggctgctgagcgggttccatcgccagtcggatcggagtgccaaa
gttaacgtggccggaacggttacgctactttccaccaattaagcggagctgcaagtcgga
ttggctggctaatttgggttgtattcgatatgtcggatatgcaaaagatgatcgactgga
cgggggctaataaggtgtggcaaaggtaactgcctttgttaacattcggtaaccttgaat
attattgtatgtttggaaagtaatctcagagtagagtaatatataacttaacatctggcc
aaaatccacgttgtaaaaccaatgtttttataagagtaataggtaaaagtaaaagttaac
aaggacataggtttttgataagtgttctcactttttattataagtgtagtgctttggctt
ttaatcatttcatatttgaaatacatactatctttaagctcgatctatgcttgttacact
taccttcccacctgaacaggtgcttcatagccccaaccgccaaatttcccgctcacacac
aatggctcaaagccaatttcatgaacaatttggacaataagagccatccaattcagcatt
tggcccaatccaaatggtaatgcgctcgcctcatgccgacattattattaatgataagca
caagtcgcccttttcgcggcggcggggaaacaatggagaactctattttgtgcactgaga
gaaaagatgagttattagaaggaaatgcaattggaaccttaacacatgtgctgcttttaa
attggttgcctagttaacttattttgtgtatttaaaatggcaataaagccaaataatata
tatatactaatgatacattagtttttgtagttgaaaaacattttaaaaaaatgttaaaat
acccataaataaactaattttatattgtatctaaaagggtagtctcttggaattcagaat
aattttccagtgcccagttctcgcagttcgatttcgatttttgatgtaggaaaacgctgt
gttcttatcgccgcgtttttggggggaactggcatattaatggttcattacggtgacccg
ctggcccgatccgctctcgacctggccagcccatgtgctggtggacgacgaaggtggacg
tggatatggacttgggtgcaccgcacaccgaccggaccagcttcagtggcagctccttgt
ggacgcggtacgcttggggtttcgatggctttgttttgtgccgcgattgttggtcccggt
actgtggggggacttgcactgacgcctggcgtgacggttttaattttattttattattat
gtatatggtggcgcagggtgcttgcagtcttgccacacacacccctcccccctccccccc
ccacgcccgtagttgggcattttatcatgaacttgtttttatggcctgggtcttggcgag
ctgccctcgtaattagttgtgggctcctgcggcagcgccacctagcggctgtggcgggag
taacgaacgacattgcccgacatttttcaggccccaaagctaatgaagcaacagcccgaa
gtctgcctatggcccaaacaaccaaccaaccaaccaaccccccccccccctcactagatg
cctcagactttcgggcttcatggacgcgtgcaaattccattgaaaaataagtttaagtcc
acttttattcctcgtcctcctggctttatctgcattggcccggcaatttgcgtggttcgt
attttgtttcttgacttctttgtattgttttgcagttccgccaagtttcctagagtcgcg
ggtccacacacaatgtggcaagctgaagttgccgcgccagccactaattttgcatacgga
aattggagtttaacatgtgcccatgagggcttgaggatatagtagcatgaatgaaagtag
tatgtaaattacagccaaactatccataaacgtttaaagaaaaacttcatgattgaaatt
ttggtaaatgaaaaatattccaatattttctagacattgtatataactaatatttataga
tttttatattactaacatttcgaataagttctatacatgtgggaagtacctgaatataaa
ttaggtatttaaaaatctttattgaaacccttagttttcttcaagtaatggacccttaag
atactaagcgtatgaaatatatacaaagtagttagccgctcaaaaaactgccgaccggca
acgacgaagttctgacttcttatccaccaccgtgtccacgccgaatccatgccatagtgt
atccggcggtttgctccaacgtacgaagtatgttttatgaacggcaacctgctgtgactt
ggacttgctcctcgtgtccaagcgccggcgaaagggccagaggaaccagtggagtggacc
tcgacttgtgagcggcacctgcagctgtccggaggccaatgattggatcgcttccagctg
cagcgtaggatgcggctgctcaactatcacggaagctggctgtggactccggcctggcgt
attggtattagttaacctggtactggaatcgaagatttccatcgcgtcctgatttcgtgt
cgaccagagttgcaggcagctggattgcggcgtagaagagttctcatccgtttcttccgg
aatgggggaaactcgactgccacggttacatttgaagcaacgcgaaatcttggacttgga
aggaggcggtgaaggatctggcagcgccattttaaccaagatgaagtggtcattcagcag
acagacatccgagaccttctcgtacctctgctcttcgccgaagaaggcatctaggtcgac
gttctgctggtagatgcggtaatcctctccaagacgattcgattgctcgcgctcctgttc
ccaaaggcttgacttgcggcatgttccgatagtctggacaggactacttttttgatactg
attcatgaggctgcggcgcagcaagaggatcctagcgaagatagatccatgaaggcgatg
attcaggaacatcctgattgagttttatagaagcaggccttacaaaagttgagacggata
taataataataagttattggacttaagccaaagggatgcaaggtgggttactatgatagc
atactttcaggcgatgtttttaaactccacaaaccttatactcacaatcataattcaaga
aagtttcattttcaaactcaaaacttttgcataaaatacactatgtttttttacagagaa
acacattttcagatccatctcagatctctttcgttttaagtgggccaagtttagtttcgg
ttttggatataggttacacaaaattgactggcgtttttcttgtcggacaggcacattatc
cttcgcttgacttttgacactgcacttggccaagaaacggacgaggaaaggaaaggaagc
ggcagacaggcgtcgagagtccttcgccggtttgttcctcgaatccgctaccaatgccaa
cagcaacagcaacaactggccgtattttatgccccacgaaaacaaaagttatatttatta
ttttgacaggtaaacaaatcacgagctcaccgcactcacacattcacatacagacacaca
ggcggtggggaaaacaacgaaatgcaggcaaggagacactcacattttgacgctacccta
ctcggttctctgtcttcttcttgcttccggtttccgttttcctttccgctgccaattggg
cgttgtttgccgcttggctcaccaacggcaactgaagccggctttcaggccgccgtcgaa
tgcagcgcagccacatgcgtggccaattaaataccctttcgaaatgaggcagcatgcaaa
cggcgtgcattttgcccaactaaagagtataggcgataaatcgtggaaaatagaatagat
tgctttgctagaggtaaaaattctaaagatatatagattacacaataaactaaaaaaaag
cttatattcattttaagagccttagtaagcagatatagagtgttaatgcttcgggttttc
gttcttcgttagctttcactttttgttttgcatgttaatggaaggacgttcagacgaatt
gatggttgacaattagcaaaacataccaagtgcaatgtttttaaatactccaatgaagaa
cttgttaccttaatggaacatacatatgaggtacattacaataagtgctatccaatgtca
aggttacatatgttaactttttcttatatcctataaaacttgttttgttttatttattat
tttgattgtgcttagcactgaaatatacataattcgattttgtcgataaaacttttactt
cccgtttagcccaacataattacttcttaaattttctatttttaccaaaagaaaatgata
aaagtttttatggctaaactaacgctcgtcaacatggcgcattagtgactattttagaca
tgattgaattagatatattcctggtctattccatagggctaatacgctgtttgggcccct
cgattccaatcttatttcccaactaattcaggtgcctgacatggcgtattgattgttaat
gcacgccacatcgataagtcaaatgaaagcagaaagaaaatcaggtaggtggaatagggg
ataatattggaatggagccataaagactaagcattaagcaacaagctgttcccaagacga
atagccccacccattaatcatgggggaagtacataataggcagaaattctttgtttactt
gggtttgtggtcatgattatttgagtaacaggctaggcgttaaattcgcgtttgtttcct
gtaccgaatagtacttatataggttttctttatatgcttagaaaccgttgaataacttta
aatatcagttacctttaaatcatttttaaaaaaaatttgcattttcatgcacacaaaact
tacaatgttaactaacagtctgcaaaacacaaatctcgttactgttaaatttatacccct
tacttataatgcaatgcgtatacaaggcttgttaaaaagtaactaaaggattatgtccat
ctgtacttatgaattcttcaattttgagttatggaaaattatctcaatttaaagtggttt
gaagaaaagtaaacgcgaaatatgcatacaagtagatttaagtgaaattataatgttcaa
tgtacacaaattagttagttctattgagcggacatcatttctctttaacaagcgacgtat
tcaaagtatgtaatcgaagtaatgggtatcagatggactctcttttttattattatgtta
tcatgactactactgcttgtttattgcactcgaaattgacaccaattatgtaaacggctc
gtcgatcgcttgaaattgaacggcaaatgcggggacagcccttaaatgaccttttaacaa
actgataatgaaacaaaaaaataaatattttcgagttgccgaattacatgtatatagtaa
aattgttgttttatttatgagtcgaactaatgtcccgtcagttgactaaggacaacgcca
agaaataaaaaatagtttttaggagaaatagtttcacgactttattctttggatctcagc
ttaagactaaaaatcaaatgcaaattggattgaggagaagcctcagtatttgaacaatat
ttgtatttcgggagagcctcgctcttgggttcttaagattaggtagcgttgaaagagggc
agtcaaatctgcttaggtcaggctttaggatgtttacaagaacggctgcgctgccaaaga
taaacgaatgctgcgcagctgggatacgttatggaaaattactagagtgcattactgatt
tctttgaaataatggaagtggctggtttggaccacccaaatacgtcactccccttccctt
aaagagaagcctatacttgggctgggattgatggatatagtgtgggaaatggagtttctt
ctatttctgtttgttgtggtgtgttttgattttgattttttcttattttaagttttgcat
acagcatcataaatggtttaaatgatacatatcttaaatatgagtacaacaaaattagtg
cgattattacaatgatcatttgtatgtaaagtgtaatattgttctctgaaatcatctcaa
caatgtcgttgtgttttacaatttttatttttgttatattaagtggtgtgtatagtggtg
tcaaatctatttctggttctaacagattttcacttaaaattatattattgatttctattt
tgcattgcgttactcttatcattttgtttccttctatttttattttattaattgaatttt
ggcaattttggttaagaattgtttgggttaagttccaggttacaattgtgtttggttcta
tgtattttattatttcgttcgtgtgtactggcttaaaattacaaattggatttaagtgtt
taataatattggtgacacattcattttttacttctttattttcggtattataaactttat
tttctttttcaaaatatgattgtgtgtctgtgtaatctagctgatagccgttggagtctg
ggtaaggaattattttaattgtgcttattagtgaaaggtaaatgggtatgtgggatatga
ttaatacttggttatcattgtagttaatccaagtggatgttttaatgttcaaaatgtttt
ggctgttcacattttcaagtttgtcgtagtttagtaatttggggttaaacagtccaagtc
tggaaagctgcatagccatttccaaatcttctatgtattccgtaaactgcattagttcga
acaaaagactgtcaatgatggtgtggttattttcataattctgtattttttgcattccgt
catttatcaatcgtatggcgtcgttgagttcatgtaattttactgagttatggacgttga
tttcaagttttttctgtatttcgactcgatcattttcatctagtgttccaaataggtatt
taaaacctgaacccacaatgttaataagaccccgtttgtttctatgtttcagggttattc
cggctagttctctttttattttattgtataaaaaattgatctggggtgcatggtaatcgg
ttcgtagtctttgctcaaaatagtcaaccacgatgtctatttcagttaaattgattttta
aggagtgatgttcaaaggaggatggtatctgtactggcttatcagaaaaaaggagatatc
cgtggttggtgtcaatattattaatttgaatttgttgtccatgaacagctgtgatcagta
taaacaatagtgttatcgggtaccaggtgcctgtgaaattgagagtttattatttttctt
ttgttttttgaattgtgttttgtagtagtgcgtaactctatttctattagtgattttgta
atggtcagggtctgtctgttctacatttttggttggtttaaatgggttttctaatttgcc
tttctgtagtggaccttttctgtaattagtgtcaatattaaattcctgtctgtcttcatt
tattttgtctattttcttctctttaattttttgagtgtctaatatgggatgcccagcgta
taagaaaatttgagcaggtgtctgtccagtagtgtcatgtttaattttatggttgtatgt
gtagaggattgtttctatcttgcttaattttacttcttcatcatcagatgaattgattat
acgaattttttcatttattgttttgtgtaatctttcgacgtctgctaccccgttttttgc
tgtattgagctgtaattcgacttcttcttcttcaagccatcgctttaaagctaaactgga
gaaagctccgtctctgtctgcctttaataatttgggtttacctagttgattaaaaatgcg
cattaatgcgtttctgcattctatccaatccttagttttaatttgctcaagtgtagcgaa
tttagaataaatatcaatgcaactgatgtaatgttttccctcagatgaataaatatctac
tacaaatttttctcggcaatgttccgggttgggtgtgatttttaaaggcattttggtgtt
tctatgttctgttttggccaaattgcatatgttgcattcgtttattatattctgaattaa
tagttggctatttggaaagaagtgattttctttaaataattttgtcattttctgtatacc
agggtgtaaaagtttttcatgtgattgaagtatgatttctttgaattcggcgtatgaacc
aacgttctttaataggaaaagactgcgaattacttttgtgtaggtggtattaacaatttc
tatgtgtgctctttgaataatttcaaaatctacatcgctctcaatataaatggtaatgtt
tctatggataaagtgatcgagtaaaatttgtttggccttttcaagtgtcattacatcata
ttgaattgtggtaatggagttaccgaatatttttgaatgctctactttatttttatcgga
tttaataaagattatttgttttttgaaataatttattggtttttctgttaaatgaataag
gttgctattgtcctcttctgcactatgttgagtagcttcactatgatgattttcttcaat
tttaattcttgataatgcatcggcaactgaattttctttccctttaatataatctatttt
aaattggtattcgcttaatctaactctccatctttctaacttagcattcggttcctttaa
gttatgaagccatctaagaggttgatggtcactggcaatgagaaattgtcgtcctagtaa
ataatgtcgaaaagtttttgtggcccaaactatggcaagtaattctttttcgatagcact
gtaatttaattcgtgatcgttaagtgttctactaataaaagatataggatgaccgttttg
agaaaggacagccccgagggccaagttgcttgcatctgtggttaaaacaaatttcttttc
aaaatcaggtaattgtaaaattgggtcacgaattatcaaagccttaagtttttcgaatgc
ctctatgtactcaagtttttgtgtatctatctttgctcctttttttaagcagctggtcat
gggttttgctatgtctgcgtaatttggaataaatttgcgataataacctgttaatccaag
gaaagctcttatctcttttacttttgtcggaattgggtatgaaactatggctttaacttt
aataggatttggtttaataccatcaggggtaactatgtgaccaagaaagttagcttcctt
ttttaagaactcacatttgtctagttgcaattttaaatttgcatctgcaagctttgtaaa
aactaattgtattgaatttaaatgttctgtaagggatgttgaaaaaattataatatcatc
cagatacaccaaacagtgtttgttaagcaacggtcgaaggatattattcatgcacctttg
aaaagtagcgggtgcattcctaaggccaaatggcattcgaaggtattcgtaatgaccgct
ttttgtggagaatgcagttttagaaattgattcttcgtccatttctatttgatgaaatcc
ctttgccagatcgatcgttgtaaaatattggcatttacccagtttgccaagaatttcgtc
catatttggaattggatatctgtcaggtatggttatttcatttagctttctataatcaat
tactaccctgtacttatttacgccagaagcatccggtttctttggtacaacccaagtagg
actattgtatggagaattactttccctaattaatccctgattcagcatttcctgtacttg
gttttctacttcgatttcgtgtgtttgcgcaagtgggtattgtttcgaataaattgggga
gttatgtgttgtatttagtacgtgtttaattgtatttgtaaatgttaatttctctccctc
cttatattcaagatttctaaatttatttaacaagccttttaacttaaaagtttcctcctg
atttaggtgatctaatcgaaactgtgaaaaatctaaattttttattgattcctgatctga
gcttgcaattgattctggtgtcctttggatatacaaattttggtttctttcggattctga
agtaattaatttgtatgtttgatcaaaaagggtaactgtatcatttttgtaattaataac
tgattgagcatttttcaacaattttctgccaattagcatatcgtaattattagaaaatct
gtgcacataaaatggttcggtttttttgaaaatactatttctgggtaacataatcaagtc
gttcaaggtaatagggccatttgatgttaaaacttcacatctactattttgaatgggaag
acaaaatatattttcattgatcatattaattgttgatcctgtgtctagaaggcatttgta
tgagcgccctttgtatactatttttatgtattcgtattttccggggctgttaaccgaaaa
ttttcgtttagttcagaattattttggttttgtttgttattaatttgtacagattggact
tgttgttgcccttcattaatgaagctatgattttgatacggattgtattgattttggtta
aaatactgttgctcgtaataattaggttggacttgttcgaattcatgcgcgtcttggaat
ctaatttcgtcaatagacattttagtttgttcactgtccgatggtcttagtcgtttagta
atcgggaagttagtatttttatatgtagagggttgttgtagtcgagggtatgtatttcct
ctaaaatgcgttgtttggggaaattgggctttgttgggatattgttggaaatgatttttt
tgaataatgggttgtgggtttatgtattggttgggtctgaaataattaggtgcgtgccac
atgggtgggttgttagttatctgctgtgtatagctaggtctaaatggttgaatgtattga
ttaaaattaggttggaagggttgggaatattgtgagtaacttggtcgattttgagtttga
acatttgtattgaatttttgtgttttcgaattctggttagaatttgaatttttattacga
tattctggtttttcataaaattcaaaattaatgtgttcttcataaattccctcattttgt
gcaatggtaattaaggatcttaagtctgtaatatcgtgatgggctaaaatagtgaataat
tgtattggtagtttccttatcagtatcttaatagattctttaataccctgaatataaata
agaaaatccgattggttaccttccaggtgtagtttcgaaattagtaattgacgtcgtctc
tccgcttcttcgcagaatgctcttaggcttcctctgtatggtgtctccctgaagttctcc
agaagtttgtagtttggtgtttgaattttaaattccgcgatgagtcttgctttaagggta
ggccaatcttcgatgttcggaagtcccaaagatcgtgtaatttgtccgtccaagttcctt
tcgatggctcccagtagaatcctctgttgtcggacatcatttgtttggtagagcgaaatt
acgtaatccactctgctgataaaggtgtgaagggtttctggatcacccttgaatggcata
atgtctttaagctgccgacgggcttcggcaaggtttatgtcgctcagcgcaataattggt
tgtgacatttttattgtaaaatttttaacttttgtgttttatttttttgttttgtttcgg
attcaatgttattattatttttaagctttctagtttcacttgtttgttttttttgttttg
taaatttttgtgttgtattattaaaattctatattgttttaattttttatttttatatgt
tggttttaaaacttagttgcctttggacttaatatttttgtttcgtatttcacttccact
tattattggataaccgaattggaattataatccaagttgaagagttttcacgaatttatt
ttgggagatgtttcgagcactggactataaaatttaacttattttccactcgaaggttct
ttttttcggatacttttgtatcctaccgactgcgccagtaaaattgttgttttatttatg
agtcgaactaatgtcccgtcagttgactaaggacaacgccaagaaataaaaaatagtttt
taggagaaatagtttcacgactttattctttggatctcagcttaagactaaaaatcaaat
gcaaattggattgaggagaagcctcagtatttgaacaatatttgtatttcgggagagcct
cgctcttgggttcttaagattaggtagcgttgaaagagggcagtcaaatctgcttaggtc
aggctttaggatgtttacaagaacggctgcgctgccaaagataaacgaatgctgcgcagc
tgggatacgttatggaaaattactagagtgcattactgatttctttgaaataatggaagt
ggctggtttggaccacccaaatacgtcactatatatattatatgtgtattttttagatac
ttttttctcatgtttttatataaatatacccgttttcgacacgattaatgggtataacaa
cgaaggggaataaaagcacataataaaatgcattcgagtaaaagtgattttcgattcgaa
aaagcatacaaaacacaaacataagtttatttcgattatcaacaaagcacaaattggata
cacacattatacacttccctgctctgttttcactttttatgatcgttgaacttgaacttg
tcagtggacttaagcttactcatcttgaaaataagcaaaaacagagcctgaaaactgtaa
atcatgcttagccaagttggtttaagccacgtttttgcttcccggtcttttgttttcgtc
tggaccgcaatgaaggtcgctcaagttgttttttcttatttctgtaatggaaagggaaac
aaagtaaacataattttttagtcttaaatggctgtgacttcaaggatcgcgttccagcgc
tcttccagtcggtccgctctcttaagcctctcttggagcttccaatattcccgactttgc
tgcataggcttcattgctgtggaaggctcgaaactcgaatcatttggcgccgagcagcca
gacttatcggtcgttgcagtctcgtctttggtttcgaaatttatccaaaagcaaagataa
cgatccattgggagtaatcatattgtgtaaataaagcatattattcatttaaaatcgcat
tgttgtattcgagttgaaaacatttaaatatagtgtatagtgtgtgatttgtgaaagtga
tttgagtggcttgccaatagattaaaactccccaaaactgaaaactagttttttattaca
ggatattaagccaaatcaattatatcaaccattaactaaatgcacacacctattcactgg
aaacaatgattggttagctagtcgcagattcattaagagctacaaatttttaatgtcata
actatcagcatttgtaattatcattcttgagccacaaaaacgctggtaaaagtaaataat
tacgattaaactaatcattattacacacctttgcaaaaatgaatttaaaagactgtatta
taaccaaaatgaatgccataaattaattatcgcgtaatagagaaaagcttacgtaacttg
tgattagacaacgtgaaacgcagggaaaactcttgttaccaccctcgttgcattttatgg
ttatggcttacgattgttgcaacaaacatctggcttccccattgcagcaggccatgtgtc
tgcctcttgccaagaaaataaaagagcctgaatgtgcaactggccaaagcgaagagaacg
gccaaaagagaaaaaagagtcacttgcacttttttgagcccctgtcatcgggacagtgga
gtacggagaaatttcaaatggggcgactttaatttatataatgttcatttatagatcaat
agaagtgttgagtttatttctaagcaattttgagattctatataaattctatataaatct
agtaaaatttctttaaatacttgaatgaagaaaaatgttaaaaatatttgcttaaatctt
aatatatttaattatcaatatagaccccctttcctacgctcctgcatcccgttttttttt
cgtatgggtttgtctcttttctgtgtgccacattggagtgcacgtaattttccatttagt
ggcaggcaaatcgaaaacgaaagtggaaatgttgcactgtcgccggtggctccagcacct
cctcgctcgcccacgccgctcgctcttggccagccggttgtaaatccgaggaagaaactt
aaataaaaaaaaccaacaacaacaactcctcctcgccaaactcaaaagccaaaaattgtg
aaaaggaaatccgcaaatgcggaagagaccgtccaaactcagtccagtccagtcagtcag
tcaaacgatccgtgactcaagaccattatctttcattatagccattgcaccgcacttggt
tctgcccgattgagctgtcaaagggcaccggatttgggaagccagggaacccaacccata
tacccgataagaaaccctcaccatgatagaacgggaaattatccagtaagtgttaatcct
tatcggtggtttgtccacacatatggcacggatgaaatgtcacaatcagttggtgcagtt
taagcaatatagttgatatgttgaaattaatatttatttacagctctaaatatgttataa
tttataatatttactatttcatttgtttagtagctctggttaaatctatcaatatatgta
aatgctttttccaacccaggcagccttgactatgattcccttggccaacaacgggagtac
ccgaaaaagggggccaagacccagtgtcaatatttcgaggcgccttgagccccaccagca
ttctccaatatcttatgttgtactatattatggggtcttggcaaagtccgagccgagcgc
ttgaacattgcacatgcagcgggcgcatacaaatagataaattaaatcatttgggggttt
gtcgagactcgactttgtttcaatatttgccaactcggagtggccagcaaacgcttctag
ctgttgcgaatttcgctacgatcggtgcactatatatgtatgttctatattgcagcacaa
cacctgcctcgaagcgcatcttcgacgtcctcaaggatgtcctgcaatttttcgagctct
atgtgcgaattctgttggagctgtttgtgtcgctggtgcagattgtgctgcccaaaaagc
agaaggatgtcagcggggagatagttttggtaagagcattacatgtgcaaaaataacata
ataagttaataccaacttgtatttgcgcagataaccggaactgggcatggaattggtcgg
gagttggccctacactatgcttcattgggtagcacagtggtttgtgtggatatcgatggc
aaaaataatctgcagacggtggagaaggccaaacggctcaatctcggcgaggtttacagc
tacaggtattaagtatacttactaaatgtttaaataaataataacattatgttcaacatt
ggcagctgcgatgtttccaagcgcgatgaggttacggcactggcggatcggatcaagtcg
gatgttggatgcatatcggtgctggttaataatgtgggcataatgccaacgcatcccatt
ctgcagcaatcggccgaggaaatccagcgggtcttcgacgtgaacgtgttctcgcagttc
tggaccatccaggccttcttgccgcacatgcaggagaagtgtcgtggccacatcatttgc
atgtcctccattgccggcttggtgggcatctccaacctggtgccctattgtgccaccaaa
ttcgctgtacgcggtctgatggaggcactgcatgccgaattacgacagggacctttcagg
gatctggtagaataaccatgtgaatgtgctagattatgtgatccatgtgtgaatccattt
acagattcgaaccaccaccatctttccctatatgaccaacactggcctctgcaagcatcc
caaggtgaagttcccatcgatcctgggcctgctcgatcccaagcaggtggccaaaaggat
cgtggaggctcatcgcaccgacctcatggaggtaaccatcccgagctgcctcctctacat
caacaactggacgcgactcctgcccgatcattgcggcctgatgcttaaggactttatcga
cagcggtgtggagtcggatttgatttagtttaccttctatattcatatattagatcttag
atcgaactacaatatgttgcagtacaataaacttactattggagtatgcattaaaataaa
gctatagagattttcagcttggtacaaagtaagtgcacagtttaccattttgatcattat
caaaaaattatttgatttattttgtattctaacttataatttaacatctatgcatataag
ccaagtatttattagtttgggcagattagatgaataacatcctctcagtttataatgttt
taaaattacgtacaacaaagaaaattactttaatgaatttcattagttcgttattattgg
agttacctgttgcattgaaatcgatacataatcgataatcgatacatctggctatagcta
aatttacctgcactgtcaactccactgcaaatcagctgtgtgatgaaaacaaaaggcgat
ggcttgcgaagtaaaacactgcggagaaatccgtgattttaagaaagtccaagaatactt
tggactcggacatggtaagataagacaagtctctgcagcaagtattcatagctaaaccga
tccgtgcagatgacaactggttaaacgcgataaaccatgc
