# Supplementary material for: SMCis: An Effective Algorithm for Discovery of Cis-Regulatory Modules
Source: PLoS One. 2016 Sep 16;11(9):e0162968. doi: 10.1371/journal.pone.0162968 (PMC5026350; doi:10.1371/journal.pone.0162968)
Supplement: S1 Datasets — (ZIP) [file pone.0162968.s001.zip › dataset/Drosophila/prd/dmoj_gi14821.txt]

>scaffold_6500:2870086..2910085 (reverse complemented)
tggctcaacaccgctgcacttagcctgcctctccgggaatatcaattgcgtgcgtctgct
gtgcgagaagtcgcaactagagctggagccgagggataagaacggtaagacacccattat
gctagctcaagctcatcagcatcaggatgtggtgcgtctgctctacggcgaagtaaaaaa
gaagtcacgctggattccctctgtgtcggagagttggggctggctctttggtggggccgg
tgattccaaaggacctctctttctctttctcttttcggtgttgctctggggctatccaat
gtatatgataagggccatacctattacatggaatatattgagacgttcgcattattgctt
catctactggaacgtagtcatgtgggtcagctgggcgattgcgaatcgcagggatccggg
atatataccgctcagttctgatgcctactatcgggctatcaagcagataccctactttga
taagctaaagaagcgcaacgtgatgctcacccggctgtgtcacagctgtcggtgcctacg
tccactgcgtgccaagcactgtcgggtctgcaatcgctgtgtatcctacttcgatcatca
ttgtcccttcatctacaactgtgtgggactgcgcaatcgtatgtggttctttctgttcgt
gctctccgtcgccgtcaattgctcatttaccatttactttgcctgttactgcgtaatgat
cgagggattcacaatgctgtatgtgctgggtctaatcgaagccatcgtcttctgcggtct
tggctggatactcacctgtacatctgtaaggcaacgttatttactacctgcaatcctggg
taatatagtttctttctcttgatagatccttcacgcgtgcatgaatctcaccacgaacga
gatgttcaactacaagcgctatccatatttgagggataagcnnnnnnnnnnnnnnnnnnn
nnnnnnnnnnnnnnnnnnnnnnnnnnnnnnnnnnnnnnnnnnnnnnnnnnnnnnnnnnnn
nnnnnnnnnnnnnnnnnnnnnnnnnnnnnnnnnnnnnnnnnnnnnnnnnnnnnnnnnnnn
nnnnnnnnnnnnnnnnnnnnnnnnnnnnnnnnnnnnnnnnnnnnnnnnnnnnnnnnnnnn
nnnnnnnnnnnnnnnnnnnnnnnnnnnnnnnnnnnnnnnnnnnnnnnnnnnnnnnnnnnn
nnnnnnnnnnnnnnnnnnnnnnnnnnnnnnnnnnnnnnnnnnnnnnnnnnnnnnnnnnnn
nnnnnnnnnnnnnnnnnnnnnnnnnnnnnnnnnnnnnnnnnnnnnnnnnnnnnnnnnnnn
nnnnnnnnnnnnnnnnnnnnnnnnnnnnnaaattcatgacaattatccaattatcaataa
tcaattattctgcaaggatcttctagatccagttagatatgttatcacaaataagaatac
gcttctcttgttacaatttgcttcttcattttgtacaaaatggttaatgtataaaacgtt
gtatttatatgaatctctattaatattaatattaatatacttaatataattacataaaat
atgtattgtaaatggtgtttactaaatggctaagcgttccatttgtttttgtttgttcat
ttgttttttttctttttggaaattgcactgttaatactaattcagatcggagagtatgga
tctactctatataatgggtacactttggcatgtatgttgaggaatttggaacgatcgatt
attgcaataaatttaaatcaaaataaacgaaatattgagttaatttagctttcgaaacaa
aagtcatagttctcgggatcttcgggtatgggcggcgggtccttgctaatgtccacacct
tcggtatcgagcagacgcaatttaatctccatggataggagcgtgtcaaaatcttctttc
ttctgcttgcttgtcatctcctggccgagcagagcgtttatgccatcagtccaataattg
aatatggtctcgtcgggcgccacaaaatccaaagtggaatgatccatgctctcaaatgtt
atggaaaatgcaaaatttacgggcgatttgcgtgtgcgcgcctccttcatgtgcgggcac
tctttgccctccagcagctgcttaatatcaatgatgggcaactttttgggcagttcttcc
aaggtcggtatgttcttctcatcgcagtcgccataatgaatgaccttgtgattgggcgaa
aggcgagcgtaccagaacttatccttgctacgtgtgccgcgcacatacttggagaaacgt
gtgcctggttaaaaattatatatcagtgcaacaaacctaagtaatagcaaatctaagcac
aaaccttctactagaaatgagagacgctgctgcttgatgagctctacaatttgtggtgag
attttctcctttagcttcacaatggccgatgctgtcgaatcgcattcctccttcgaggtg
cgctcctgttgacgcaatgtcgtgatctgctgatacgttagcaaggcaatcttgctgcga
aagtcctctagattctcggggcgctgctttagagtgcgctgaatttgttcgcgtaccaca
ctgaataccttttgaaagtcttcggcggtggcacgcatatccttccacgtgcgattcaat
gtgatgacacaaatgcaaaagaactcctcgaacggctgatcgtgagtgaagaacatgggc
tgaaagtcgcccgactgctcggcgggtggctcgccaattcgcaaaatgtggcacaacacc
ttcaccagttcgatggaggtgcgaccgaacggacactcatgctcatccgcacgacaggaa
ttctcatgcacaatcttcgtgtactgctgcgtatagttccgagcaaagtacaccatgcaa
tccagagcgagtatacctataaacaaaaatctatatattattcacatttctttaattaga
gatttaatatatattaatatagctacccggtggcgtttcgataaaatcctgtgccgggtt
gatgtcgcacttgaagccaagtttcttatagtactgcgaaaagttgacattgccagcacc
cgatcctgagccagtgccgccgctgccaccgcgccgaatgtgctcatcattcagactaag
cgagcccgcatagtcatcgaacgcaatgcgacggagctccttgatcttctcgtgtgcatc
ctgatcttgggcattcattttcattctcatacgtttctccaagaggcccagcgtcagggt
ttgcagcacatacagctggtgggtcatctctgtgctcaacccattgccaatcagggctag
tctatagggtttcgcacttatcgtgtgggcgatggtacgcttacgtgactcatcggcctt
catgaacagcgcattgagtagtgcaatggcattttgtcgcatcaccggggagttaccatc
ttgcagcaggtgcagtatatcctggagcttgatttcttcggcaactagcacatatttact
gctgctttggacaatattctccagattagagagagcactctcgccgcatttagggggata
tttttgaaagttgcgtacaatttcaatgtttcgtgccacaaaactgctctcgggcacctc
ccaggatacggtgccatgctccattagctccacaaagctggccaaactatactttagtat
atcctcatccttttgattcacatcttcgatcattttaatgagtatatccaaacccttttc
cttgataaactccagcgcgaacgtgtgatccatactgagcgatgagagctccttaagacg
ttgtgctttgtccaatggtacgccatttattaaagtttccaaggtatcgctggccgtttt
agagggtgagtactgcagtcgcagcactgagccgtttttaatctcattacgattcttttc
cgttacatatttcatattgtttgtttcgcagaactgcagcgcatagttctgatgatcgct
tatgccccagctgctgcatatttcctggattttacctgtaatatgttgatgttaaataat
gaagttaagcgtgtgtaattatatattacaatccacttgtaattattttatagatttgca
cagtctacttgattctaattagtggggatttaagcttaaagtgttcctatgtcttttcta
taacgtatcgatatctagtctaaatgtatgtctatcgcattgactatatgactgatcaaa
cataagctggatttaaacacccccacacacactcatcactatcatcaaactcccatctgc
acttcctgtccgcttccgtgcattttaatgagacctcacgctgacatcacaaactgcaac
acaaaagggcgttggcactgggttttttctttagcctggcaaacgcaaagctaaagtaca
atacatttcaattgcttacacgcttacgcccgtatgtcatgactcgtcaataagaaactt
tatttatggttttttatatttgcagcaatcattgtatacatacttgcaaggggatgcctt
tggtcgagatttataagctgcgctatatgattctcgcgctccacagctatttttactatg
tgcgcatcttttaccggcatctttttcggtatcattttgagtgattttgccttatattgt
tgtatttactaaaattatggttttatttgcgccagtctgtggtttagtgattaatgggct
attatggataaacggaatcgataggctcgatagttttcaaccagggctacttagatgcct
agaattaaattttattatcgatgcagtttgtcggtttctgttttaaattgaaaaatatta
aaccaattttttattaacttaattcatatacaatttgtattttgttatgtagtcagcaac
ttcagcaattcacctacaacacaaacatttatgctatttcccagcaatcgatacttttgt
cgattctttgtctcaggagggaattcaaattcttcgggaaaactcataagccgcgccact
tcccggggtgtaaagtaccgaagttttactcgacgtaaaagttcaagtcttcgttgttgc
gcttcttcggaatctttgctgttgggatccatgtctatttgtttaactgcttcgaatata
ctgtgggattgtgcttccgaaagaggtgtaaacaccgagccagtaccttctgtgtagtga
gtgtagcccttggtaaagcacatagatcgactctgagatgggtgaatgatgtccatgacc
agtactcttttggacagcacgtcatctggcacaaggaagtcatcaggaacatctggctca
agaattgttgatattttgcacattggctgctgatctggatcaggtttagtacctggcata
tgttcccatattttctcattgtcgaaatcgaaatctttgcctttccgtgctatgcaataa
tatcgatgtcgagtattaggcactttgaactgcgtgggcgttagaataagctcgcgccag
tggaagccagccttatctagagcttcaataaattgctgtcgagcttgagatacctcaaat
cccttcacgttctccattagcacatattcaagtgtgtcgcactgtggaatcaacaaacaa
aggtgggcgagtgcacaagatcgcttgtcctccacgtcacgctgtaagccttggcgcgtg
tgcggttgacagggcggcgacatcaacagcatgttggcattcagttttttgatctccttc
tcagctaaactctgaatattcctcgtctttacacttgtcgctccatagttatgcgcataa
accgcattggcgactgtgttcacatccatagcggcaacaacttcgccggatagttgtgca
tctgcaaattaaagggctgacaatatgttattgttgttattacaaacatttacatacatt
taaaagcataatgcatgccaccaatgccactaaagagttccaatacacgaaattccatct
tcactcatttgtttacgttttaactgcatgctttcaaacatctgtttgtcattcacaata
atcacctgttggttattgtttcgcataagttgattacattaacgaaaacatttattattg
aacgcatattccttcattattcaacccgcagaatggtctcagcactcaaaatttattaat
ttttttcaattatttatatttcataagtttgcagctgttttgtcattcaccactagcttg
cttgtgtgaatggcattactgctaagaagcagaaagtcaacacgtgccgcttgtctgtag
ttctaaaaaaataacttcatattaattgaaagatcatgggtaaaatcaaaagaaaaccac
aaccaaagcccgtggaacaggattcagatagtgactccagctttgaagaagaggaactcg
aggaagaccaatctcaagggccagtcactgatagcagcgatgacagcgacatagaaatgg
accaaaagtcagcgaaaaagaaggaacagaaggaaaatgagaagaacgaggacgaggcag
gctctggcgatgatgacggtgatgatgataataatgaggatgatgacgacgatgacgatg
atgatgatgatgatgatgaggacggcgacggtgatgataaaaagaaagcacgcctcccag
tgctgaatcctcttagcttaatgaaaaacaaagagcagcgcatggcgctctttcgtaaga
tgaagaaggaaaaacataagaaaaagatgcaggagcgacgagctcgtcgtaaggcaggag
tgccagccaatccgggtcacaccattgaaagtctgcgtgagaaggatcaaactgaggtga
gcaatctaaacgattcggaccatgaggagctgcgtaaagagctggagctagacgatttta
gtacgtatttcgagcgcatctatgagcccaaggtgttaatcacatttgccgacaatccgg
taacaaagacgcgtaaattcggcctcgaattgtcgcgtatatttccgaatgctctggtga
agatacgcaacaaggcttcggtgaagaagatctgcaagagcgccgagcgagaacagttca
cggatgttgttatcgtcaacgaagatagacgcaaacctaatggattgctggtcattcacc
tgcccaacgggccgactgcgcatttcaagctatcgaacgtgaagttgacttccgatatca
agcggaatcacaaggaaatcacaaagcatcgaccagaggtaatattgaacaactttacga
ctcgcttgggtctaacggtgggtcgtatgctgggcgcgctctttcaccacgatcccgagt
ttcggggcagacgtgctgtcacatttcacaatcagcgcgattatatattctttcgtcatc
atcgctacgagttctccaaggagggcaagagggtgaagctgcgggaattggggccacgct
ttacactcaagctgcgctccctgcaggaaggtacattcgacagcaaaacgggcgactaca
cctggatcatcagcaacaagcgtcatgccatggagtccagacgtcgcttcttcctttaat
ttagaaataaatttcttttcatttcttttaaatatttgaatattatgtatttcgtagaga
acataaatacaatttaaggcaaaacaatatgtgtaaaaccataaacaaaagatataataa
ccatcacgtgatgtcgtttaaatgtataaaataactgctgtcctaatgctaaatgtgcaa
cattcaacaacttggcactccacgaggaacgacacaacaccaaaaaatagaaaagcccga
ggtgatacagacaaacatttacattgtcgggcattgggggtttggtataccgccagctac
tgtcggatcaatcaacggcaaatctccaccagtctcggccaatatctctgctggcggttg
cccataatcctgcaacttgcgcatatcatccagcaccacccggaatttctcgcgtttgac
ggagggtgtatcatcgggcttttcgctctgcaaatggccctcaatcactttgtacagctc
catctgcttttggtacctgtggaggaagacagcgtttaatataagaatgaaaatgtaacg
agacacccagtgcaagcgctacaaaacaaactgaaaacgggattaggcacattaagtaag
caatacaataaagattccaagttcctttcttaatattagttcctgctataaaacatgtaa
atagcgtttgccccacttctacattttctttacacaacatccattcattcttgtacaaaa
catgtatagcttcacatgacagctctacattaatttcttaattccaagttaatctcctaa
acgggctttctgacatcatattcacctgcctcagatttacttctatctttacatatacta
atggcaaagtcatagttccataattttgctaacttctcatatacatatctgaaattctca
acttatagacagccttccctcacgtctaggtttgctttacagagctcttactgtataaat
aattaagctaatatgcatgcgagtcacgtagttggcaacagttgggcgaagtctaaatga
tgaatcacctttctttatcctccgctgagagcttggcgtcattttcctccaaatacttgg
gatacttctccagcagctccttaatgctaggcagtaggatctcagcagatagcaagctct
gcatcatgccctccataaaaggcaggaaactattactatcactttcgccgccctaagata
tattgaatataagttattagataatagaagtagtttcacatcactttacctctagattca
aggatccaaacatgctggcaatgtcattctcggacgcgggtgcagcaagattttctgtgc
cctcttgaagaccctttcaaaagatacaatggattgattattgaatgattcgagatcatt
cttgttaggctacgtactttgagagcttgggaaatgctatcggaatacttggacacctcg
tcgtcgttggcagtgttctctccactcagtgtgagggcggcagcttctgccattttcttg
aagccggccattatttgctctggatcctgtggcattggtggaatgtcgccactgggcgtg
tccgggcctccgaaaagtgtattcattcgatccgccaagactttcgcctgttcgctgcaa
ctccaaagtccaaatggattcgataacaaagacaaaccaattcgaacaactcacatgaaa
aacgcatcgggatcttcgttgacttcgctagtagcattccctgtcccatctgtcgtgccc
gccgtcttttccggcttggctccactattgcttttgtcaaagtcttgcagtgcatctgta
atgtgtaatagaatctcgttatataagttaaccagatgcactctgggtacctacccatgt
ctacttactgtctagcaaatcatttagctcatcaccgtcattgtttggtttttgatcgga
cattctatttaatttgtttgatatatatgatttaattacgagaaaaacgatgtaacactt
gttttggcttgacacaaggtgtgagtatgtgtgtacgtgtgagttgcgtgaggcgcatga
agagtaacgtgtgtgggccgcaaatcgcgtcaaccatgcataaaatatcgatatatttga
tttaatgttctctttccaatcccatatacttctaaattaaaaatagctttgaggcaatta
atattggtttaaaaaatgtacttttactttaatttatcaaaactcaaattgacgaacgga
taaggaaataactactaaaaagaggaatcgtttctagactgagtatcgatatttatgtta
atcaatttgaacaatcggcggcttaatatcgccgtatcgtttcgacctataatcgaaatt
taaatttatgttaggcttttgaacagacttatttgcagaaattgtacaccaagtcaatat
aatttatttaaaaactcggagctagaacgtttttgtttaaataaacatggcacactatgg
caaaacataaaatatatctaaattgcgtcatatatttatttgtaaatagatatcgctaat
tttgaaatatttataaaaagcgttttctgctgagtaacgtactaaaggttgagttcattc
actgcattcattgctttcattcaaatcaatcatctacaaagtttataaactatagactgt
tgtgctgcaattgaaatacaccaaggacattagacaaagattatctaaaataatcaccca
aaatatttgcagtcgttctgcgaaagacaacaaacaagcacagcgtaactaaggtcatgc
accttgctgtgcgaacatgaagatcggcgaccaaaactgcgaccagaacttaaaccgcac
atacggctcggcataactgtgaggggcagcacggagatgcgaaacaaatttggaaaccag
aacgatatggctcgtactactcctacatatgggcctttcggtagggagtctcaacgcagt
gtccaaggtcaaagagatgaggaaccctgccatgtttgttcatagccattctcatatggt
tggccgtatttctgttttaaccgcataccatttaccaaagagcaaaacgaatttcgattt
ctcattcgctacgccgagtttttgtggtaaatttttgtttggggcgttgtctttaagggt
gcgttattccattgaagagacaaaggtaggggcggagtctacctgaacataatgcataaa
ttagtagctcactctcgaatatgatttacttttgagtgggagcgaactataccagagaaa
gacagagatagagaagagagagagagagagagagagagagagagacaaagacagcttaag
aaaactctttcccaactttgtctgttctactacaacaattaaaagagatcaaaccaatat
tttttcatggaacttcaaagtttcaagtcaagaagtcaaaacaaaagtcgaccagcgtaa
aaaccctttttgctataacaataaaccgtccaaaaagtagagctcgctcttttttgacac
aatttttaaggacaaaaactgtttatttagttattatcgtgccagagtagtggctataga
ggcgaaatgttcagttacctgagccatagcacacgcaaatttttctgaggaactcgaggg
cagagaagacggaaccatgtgcatcacctaaaggaagatcatctctacccgccataaaat
atgccggcgtttcacttcgtttcctgctcgttgtagttgtagttcctttttttttgggaa
agtttttctcgtagcctgcccatatatcattgggctgcgatttcacggtcactgattgcc
tcaacgatttttgtgttctgttggcaacttttcgacatttcgtcctttgcacatctttcc
agggaagcgttcagtgaacttttatggcttttagcactatagatcacgccataatagatc
ggtgatcgttcactgattgtggttttataagcccacctattcagtcgaatatgtcgcgtg
tgcaggatctaccctctgcctttttttttctttccatctgtatctacagcacttgcttct
ccgtggcaattgcgattacagcacttggcaataattcctggaaaattttgacacagtttt
cttttgatatacagcaactgtctagctccccaaaagaccttcccccgtcttttggcaatg
atgcaacgccctgtgagtttttacgccccaacagccgtactcatagttgtctccgtctcc
gtctccgtctctgtcgttgcccatcaaagcatttaaagcccaatgcaaatgagcccttgc
gtctgtctgttgatctttggatgccagagggttggccgattccagccagcatctgccata
taccacatttaatgtgggtcgtcgtcaaaatgttctgagtgattaagcggaaattaagtg
tgcttgtgtgcacgctgcagcctctcgattcgccatggttacttttttacatacgcatcg
agctgggctgggctggcgtgggcttcattcttgtcagtcgataaatttgttttttctttt
aacaattgttgtgaataatgaaaaacaaattttaacatagcatgttgcatgttacagtaa
agagttatttgaatatcgatatggttaaggggttttatttcatatttgcataacattaaa
ccaaattttactgccgcaattgtggagctttacgttttaaagcgtctctaacgtaactca
acataacgtagcatgtcaaacttgtttcagtgcagtgttaacagtgctaatattggcgaa
cttgcagcttcgcttaactgtgcactgtaagttaacatagttgagcatagttggcaaagc
acttcaacgcaaatagattatcgatatgcaggacttttaatctaatccatcgttaaggtg
cgcttaaaaagcacatcgctaattgagtatcaatttcatttgatttttcggttgcggtgc
atcttcagaaagcaggcattgctttgattaatgaagatattgaataattttatttaaatt
cgcatatatcctatacaaagcgtggctaatggcaaaacgccggcatagattgtggatgtg
agaaaaacgccacctacttttgtgagctcccttcgccagagctcaaacataatttcaata
gctgatgatgaattgctctgttcgatcagccgatctgacgatctgatgagctgggcaaca
ggttgtagccactcaggaaaacaaattaatcttgttttttttttttgtgttttttttttt
ttttgtgttttggtttcgttttgtttcgtttgtcgcactttcttcgtgagcctcgagttt
ttccatttggccctgcagcatgtttgatgatgctccctgcccgacgggagcgttgcctcc
agatgtttgatttcagtccaatgtgagtcttgtcttctcgccattgttgttgctgttgtt
gtttcttgcgcctaccttgcgccttctgtttaatgatcaatttgttggcctctgatcgtg
ccgacagcgtttagcagttgccactcgttgcgcttggctcagcctaatgactttcgtaaa
agtgggtgtacttggacaatgcgcagccccacttcacacatactttggcaacttttgttt
ttttttttttttgccaacacagcagacagcaggtcgactcttctctgctatgcttaagtg
tctggcttggccgtgtcgaaatgtggttagagtgattcccttgcggttcacttgcgtttc
tgcggccaaccattggattatgcatttcgcattgtatttctctttttgggtgggcagcta
ccacaccgggccgcgctgccctttcaattgaaatcgcaaactatgctaatttcggagaca
atgaagttctgtggaagcgtagctcgtgacccataaacaactaatgcctacaattagcca
agatcaacgcaaagggttaatcgcattcgccttggctgctgatcggaaaagccccttgcc
cgatgggcgttatttgcgttaagccgcatccgcagctacctgagacgccatccagcagaa
ggatggaccagctcaggccggaccagacttcggctagcccatggcaaatcgtttacaaat
gttgatcaataaaacgacagacttctgtacgattagccgctttaatcgcgttcaacaaaa
tttgttgcaaacttttcacaaatatttgaaaaagtcaaaaactcttaagctgtccgactt
atctttaatcttttctatttgtttgcatgctttagcgcggatttttgttttatgatcaca
gctccgctctccctctctcttcacctatctctctatgcctgtctgtcctggaaacttcat
tgggtgggcttagtccgaggggggcagcaactgcttttgcacatttcgcactcgtattta
ccaaaaataaatgcggattagagctgaagtcaatctacgccttgtcgagcgcagaaggtt
gcactgctcacaccaagatctaggatttggaactctatagagtttcatgtgcattaccct
ttgtgagcgggaaacattttattttataatattttatttcaacccatgtttaaattttaa
attataaatcaacaaataaatattaacaaaataaaaatgatggtttttaattcaaattaa
ttgtacttttttttttttttttgcataattttgatatattttaaattagacactttttat
gttttccatcaaagtcattttttatattttaataacaattcgtcaagtttataatagttt
tcaatatttgaaaaatatatcaatgacatttctaatttttgaatatttaaagtattttta
atcacttgtaacaatcctgatattttgaaagaatattctacatcaaatttaaatactggt
tgtataagattctctatctattctttaatttcacacatatcctacccgaactatctgtct
atctatttcactcgccctcgccgacccccatgtgtcttttctttccaacaactcagtttg
gtgtgcgttatatggaaatttgatgaagaggaagacgagacactactgataaagacatta
ggagctggtaaataggccgagtcatggaagctggacaaacaatcaaggccgttaaacagc
gtctgtgacaagaggccgcattacgtttggccaaagcgaatcgattggccaacaaagaga
gagatagaacgagaaagagagatcaagtgagaaagagagagagggaggaaaagatagaga
tagagagcgcaaaatattttacagtgattgttgtatgttgtttgtgaattttttgtgtta
accaagcgtggagcgggcacaactaacttaattataactggaccacaaccaggtgtgcat
gggcgttgaaaaccagcaaagagggggtgtgtctgctgttaggcgatatgggtcgctata
acggtagttaagcgaattgtaaaaagaattttcgttgcattttcttattttaattagatg
tcttgggcaataatttcttacgtcatttccataagcactcctttatgtgaatcgaaatga
ttttgtataataaatttccgcattttcgattacacaacatttcacttcgttcttctcaag
caatttgcgaacaatttagtatcatttgttaatctttccttcgtttctttcacattatta
tccactcccatgaaatgtcctcgaaaaattcctttcatatataattttgtggccttacat
taccccaatatatccccattctcctctgaagtaactccgatgccttcgattaaagtacca
ttcgctcattccttgaaaggacgcgcgcgccgtatcgcttcgagttccgttcgatgctac
gggcgggacagcaggtaggcgtagctggtacggctggcgaaacttgaagatgatattcat
tcatagcgccgtaggtgggcatcataaaaagtcttttagcactctttattcatacggaca
gcgattggcattttgaagccaggctttacgtggaaatgctgcgatgtttatggcatgatg
ctgcctcctactgttccctttcgttccctatccgttgttgttgttgctgtcgttgttgct
cttgttgttgtgccatagggaatgggaactgtgatgtttgtcatttgatgcgttgatagc
gcgaaattagcgttatatgagttgccttttcagcgctcattgttggcccaaatagagaaa
tcaacgaggtacaacacgtcctcaacacttgcccaattgggctttgcgattaacgctctg
agcttatctcgcacgtctcccacctcctctgctgcactcctggaccaggagtcctggcca
aggtcaattgactgtcaaggctgatctggtgctatccagccaggcgaaaatgtttcagtt
ggtactcccgttgggtttgcttaaccaaaatgccaacgggcagccgtaccgagcagtaga
aaccccggcattgttgcctttgcggcctccgtttgtccttcggcgcaggatgtgccagga
ttcgtcacacgatcttctatcatagatatggcagtattatagcaatttaaccgctggcgt
ttgccttcattaatttcagctcttggcgctcacatctctcgctgcctctctcactatatg
cccctctctcactctttctttcgtggctcagcgcttgccattggctttcattgttttcat
ttctatgttgggtttttctttggcccttgcatgaaatttcataattaatcaaactcacgc
gctttggggttacccaaaacgtgtttccgagccaacgagaggcagcagacagcgttacga
tagagcgtgacaaggatacggaacggtatgaaaggactgcatcttaagtgcgtttaggca
tatagttaagaaacatacatatacatatataattaatttacttattatacgttccataaa
atacatatgatttgtaatttgttgaatttttaataacactctctagagagttgtttaata
tccattttttgactacaatattttacatatattgttttcatatgtatacatatacatata
ttttaaatcaacatctgcattaaagtttatataatttacgtgtgaaaagggtatcgcata
tctataatatgtactaaatgcaattcatttccatatccattatattatgactgcctttat
atgcctttcaggtggatcgaataacctattatacagatattatagattatattgaagtca
agaaaatttaagcttgaacttctctgttagtttgaccgttgtataaacgagagagccata
tttagaaaaattcgacatagataaatatgaatattttaaagtataaactctataaaatat
aacattttattttataaatatcaattttaagaataaaacatattatcaatatcgaaatcc
agtgtttaaagttctttaatagaatgaagattaaagaaataaagtatcttgtcggataaa
acgagtgaagcatagctcatcgcgcataggtttattccaatcttaaaaacgaaaatattt
tacgtcatttatacaatattctaatcaaaatctaatcacttttagcacttcacagttccc
atttattctattgttctttaattaacacgtttcactgaagtgcagttgactcaggaaact
gcaaagaactacaagtgaaatgtaaaattattttccgatttatacatatacacaattaat
tgtgcaccaatgatctttttataaaggatatattacgcttataaatgagtgtaatgcata
ctcgattgcattatgcgttgtcaatgcatttaatacctaattcgattacgaattggcgtc
cgcaaactgggtcaatggtaacaaggactcgaattgtggcaccttcacagttttttccca
gctctcaagtcaaggttgttgtggagtggaacgctgccattggttcattgtttggcgctg
ctaatgacgccctctggcgacgagacggcggcgctgtataacattattgccgatgatcgg
cgcgagtgcaagcgagtcggcaataggttagtgcgatgtgattggtccgcgtgttactac
ctgcctcgatggctgacatctttagctgcggctgccgctgctatcgcgctgcctttcgac
gtcttcacagaaagccaacgatcttgcacgacgctggtgtgctcaagtcagtacggcatc
gactgcgcaacgagccagacgcatcaacgccaaacgtcgtgacttcaaaaaatcagaaaa
gataaacacacaaatttaccgttgtctctggtaaatgcattcgcattgcttcaaacttgt
aagcaagtagataatttggtggctatcgatataagtgaaaactatcgcaaatagtgcgtg
aaattgaaattgaataaaactgagttgtgaatccgtcgtggccgttaaaagtcgagctgg
tagagctttttcgcgactttttctgtggctgtgaactatgactgttaccgcttttgccgc
cgccatgcacagacccttcttcaatggatattcagccatgcaaggtaagtcattaaacga
gtcgcgcgaccttcgtttgattgcttttcctcttccggggaagtcaattgtacgaaggtg
tcgtaaatcaagtgccatcggcacacgatctttctctctctctctctctctctctcagtc
tgttcctctctgtctcgctctctttctacctggcaaataggaaacgtaacacttaagtaa
ctttctattttcggtctttttttgggcctacagaaatgaacagcggccaaggacgtgtca
atcagctgggaggaatgttcatcaacggccgcccgttgcctaataatatccgcttgaaga
tcgtcaacatggccggcgagggaatacgtccgtgtgtgatctctcgacagttacgcgtct
cccatggctgtgtgtccaagattttgaatcgctaccaggaaacgggttccattcgaccgg
gcgttattggaggctccaagccacgcattgccacgcccgaaattgagagtcgcatcgaag
agtacaaacgcaccaatcccggcatgttctcctgggagattcgcgaaaagcttattcgag
agggcttctgcgatcgtagcatggtgccgtccgtttcagctatatctcgtttggtgcgcg
gtcgcgatgcggctgctgaggcggactccgccaagccctcgtccaactcgaacaactctg
atcagtgcggctcaaattccacgcacaacaaagccaccgacgacgaggtctccgactgtg
aaagcgaaccgggcattgcattgaaacgcaaacaacgtcgctgccgtaccaccttctcgg
ctgcccagctggaggagctggagcgcgcctttgagcgcacgcaatacccggacatcttca
cgcgcgaggagctggctcagcgcaccaatctgaccgaggctcgcatccaggtgtggttca
gcaatcgtcgcgctcgcctgcgcaagcagcacaactccgtaaccggatcgagtagcagca
ctgccacgcccacagcatctatgccaagcagcagcaacagctcccatctatccccattga
ccatgatgagcatgccgccggcaatggaggcagccgcctccatctaccagcactcatacg
atttctacagcaatcccaccaacccgagcagcagccacagcaccagcctctcgcccctct
gcagcaccttgtctccgctgaacacggccaatacgccgccgcaccatcaccaattctata
acacggccagctacattatgcccagctcgacgaccaacaatgtcgagcagacgcactatg
aatcccaactgggttccgtttacagcactgaatctgagccccatcagacaatgccacgta
atccgagtcccaatgagtccatctcctctacctttggccagctgccgcccacacccaaca
gcctctcggccgccgccgttatgcccaatgagctcacccccacatctctgaccaatgtga
gtggaggcagcgaggagctatcgtcagccctcaaagtggaggctgcggagctggcggcca
gtgcggccagtgtggccagtgcggccaatggcattcagccacagctctatagcagctgga
caaacactggcaacatgcagagcatgcggcccaatgcgccgctttcgccggaggattcac
tcaactccaccagctcgacgagcaatatcctggacgtatctgtctcggctgctgctgccg
ctgcccaccagatgttccatccgtatcagcacacagctgccgcacaatatgctccgtatc
caaccaacagcacacactcgcacacacacacccacacgcacacgccgcatcatccgcatc
acgggcatccacatggcgcgcatccccatccccatgcgccgcatccccaatatggaacgc
cacactatccgcccaattcgtcggcgcactttatgccacagaacttcaatgcggccgccg
cagctgctgctgccttctcctcgcccagcaagatgaactattcaacgatgccgccacagc
cgttctactcctggtactgaggagggagcgagccggagggagcgggagtaggagcaagag
gagcagcttaaattggggaggggcatctgcagctgagggaggagaaggccacagaagcta
tagaagcagcaggagtagcaactgctagatcctggagcaggtgttgagtcacctccttga
ccgttgacatcgccaaagattcatgtacactaaaatggactcgcttccacaattcaatct
ctaagcatttaccaacatattttttctctgtaatcctaagtcttcagtttgtaagtttcg
taaatatattttaatttatgtaaaatagtcgagcgggttttaattggcttcgggcaaatc
cctggaactggccgtggccattcagtagcgctcagaccttgacacgcttctgttgccagc
gggagtcttttgggaaaatctcggcaaaatctgcgcacattagggcctttaagtagcgtc
tctcgtcaagatttcaacaaactcaacggggacactcgcgatggccagcctgctgtgatc
ccagtttcgcttaagaccaggtcgaaacgcgcacgactcatcgatactctgcagagagct
atgtgttttcacatagttcaaggcgtggctgtagaaatgggaaaatttagatgatttttt
ttatgtttagcatcttaaaattctaagcagttacaaatcgatagttatcgattagttata
gtcttttttgaatggatatttacaatgaagacatattccaaaatggtttccctaagtcct
atcattatttattacatatctgttagaccatttgaaactcacatcgatatttatcgtttt
aatgattatttcattattaaattaataatatattaataaattaatgtgtttcattcaaaa
tgaaaaatggatcccgaaaattttattaaactaaaaagaaaagaacttcgaaaaattgtt
gttgtttttttataaacttcaaagaaactgaaatctttgtagatttaacaagtatagaag
cagctatcgataatttattaactgataactttttttttttgcttttcgaaaaatcattca
gatcttacaatcttcaagtttgaatatagaaatagatatgtctttggtttacttgcatct
tttttgccgtttctttttatgaattccctacaactccacaattgttcgtcttacggaagt
atccttttgccttttacaatagccctcaaaattggaccaataactccaaccaaggtgtta
atggcccatcaattctatcgaactgcctaattgccctctgtcgagagccaacaatttacc
tcaaattcacacctcgatttccagcattatcctgtcgtagcatctacaacccatccagct
caacacctaactacgtgagcaattaatgaagtcagtctcgttgtcgagtcgtagacagct
cagacaagccccgaggctgtttctcgaatatctctgttgtatattattttaatctagttt
ttcaacttgaaaaatgtttatcctaatcgtgttttctttttcgttctgtctctttctgtc
tgtgtacagctaaagtaaatattgactttacaatcgatttaggattcacttgttccaggt
actttcaagcagttcctacacatttttgcacaaattgcacaagatctatttagaacttga
gatttatttcggggttttgactttgtttttcttttggctaacatttttcggtgagcttgt
gttttttatagagtcttagagtgagatattcggttatagtgtattgaggcaattgttttc
tatagataattatgatagtattcttgttctagatccataatcagggattttttcaactct
atgaaaatgaatgtgtcatggcatgatggagctactgttatctactactgaatctactac
tattctaataatattataatataacaatcatatccactactagtactaaagtacatagtt
aataaactactaaatctgctactattatactattataactatatctacattacagttgaa
tcggctactactatacctactactactatatagctagcaaaatattcgactatcttgtgt
attatcgaataacatcataataaatatcaaatcgatttttgtagtccgattatatggata
ggtttgattgaaaatcttgcttcatttcctttatatatattttatttataatttacattc
tattttgtaatgcttagaggaaaatgtattttattttctttgatttttataggctattgc
ctaaattacgaagcttgtctaatgccaatttaatagcacctcggatttctccctctcatc
atctccagctaggctaataatgcaacaagctcaataaattttagctttaattaaaatttg
atcaacagacccccaattcccctcttacacaagcacacacacacatgaatatatagagat
ataagtacggtagctgggaaagctttgccagactcgacaaatgtattttgtgtaaatgtt
acaaatcttaaatactacgcattaattttcggtagcgaaaaggcattacaaccaattccc
cgagtcgaagttcgtaagctcagtattggacttgaacccaacggcggagccacagtcgag
tctttcgactaatgaacttttggagcggacgctcgatttgagctctgcgaggatcagggg
cggaggctggctgctgctcacttcacttgacttgattaatggaccaacaaagtgttgaac
atcaaaggtaggaaaatagtaatttacaatatatccacagcgacgaagccagagatgagc
tataaatttaatttattatgccctaacagagggtattacgaatttaatgagaaatatgtt
gccgtttaaggatattttataattatcatttagaatataaaatatagaatataaaatata
taatatagaatatagaatatataatatagaatatagaatatagaatatagaatatagaat
atagaatatagaatatagaatatagaatatagaatatagaatatagaatatagaatatag
aatatagaatatagaatatagaatatagaatatagaatatagaatatagaatatagaata
tagaatgatggagagtatagaatattatcaaattaatctgaattacttagggtattctgt
attcaacatctatatctatggtaaatctaaaagtttgttattatttagacataattataa
atggttagccagagatcagacgtatacctgttgcaatgaaagcgctgatggtccaataat
aacctcgattcggcgttcagttggcttcatcaggcgttgcctgggccataagaagcgcaa
aacctcaaaatatttacagggtcgaggcgagagtcaagcgggactatcccaaatatttgt
gcaaactgtgtgcgaataaattgtgagttcctggaggcaggagtcgggatgcgggattga
aaattctggattcaggctggtgaaaggatttgccagggacagacaagcagcataaacact
ggccgaggattaaggcagttcggaaataatcctttgctgccaggaagcaagaagcaagaa
gcgcaggcagcagcgcgacttcgactcactttacgatgccatcataaacttttatttgcc
ttccattcttttcgtcctgtctgaggacgaagcgcatgcgcagttcggacatgaacccct
tttgtgggtcaacaggcaagagttaagcgtagaaaggcttagctttcagcgcgaactctc
aaaacgaagtcaaagtcaggtagagcaccggcaccaatgtcctggcaggcagccagagga
cgatcctttcgcaagggccgataatccttgctaatgaggtgtttgctgcaactgctgaaa
cggtgctgcattgaaggctgcctgcaaagtccgtaagtcaaggataatcgagtataatag
ccaaaagtctaagctgaatgaatctatatcttaactactctagatttctgataattagtc
taaagtgtagttaagagaagttattataattgctgatataatttagctgcaactgagatg
cagacaattttaatatctctttgtgcatatggtgtaaatgttatagtacataaatatata
aaatataaacaattattatgtatgtaccctataaaaatagtttttcaattggtctcagca
tataagcctgatccgtggtaaatctcaaagattgatgcagagtctgttttagtaagggct
gagtttggacagaataatctatattgggtggtataaagaatattttaacaattaataaag
aatattagctcagatttgacttaagacttcattaaataattattgaatacgacaattttt
aaatttatatttaaagcatatacatacacatttcatatcttaagttttgattaattttat
tttctacatacatatatatttattttttcttaaatttctcacatagttgtattacaatac
tatttaaacttgtattatattatctccatataaaactctcataactttctgagtctatat
aggcctgtgttttctatagataattcatttgaatggctcactctaggacacttctagagg
catcgtttagtctatgtctattggcaaacattttggtttggtctgtcacgacgaactact
gtctggctgctcagttgctcagcgcttcggttggtgtcctcgttcgtcctgctcgtcccg
tttcgtgttgctgtcccaccggcagtcgagtcagcacatgctgttagctcacacaaattg
atttgtcaaattgaggcgcacaaggacattgcgatcattaacgatgattgcaggacacga
cgagcgcaggtcgaaggccattgcgcagttggactagggccaaactgaaaactcaaaact
gaaaattgaatacggcaaactgcaaactgcaaactagaaaaactgagcattgtcaacact
ttgtagagatgctaccaccaactgtttctgtttcgcgatcctcctgccagttggagtttt
attaataaacacatagaagaagttagagctacacagagggagagacagagagagagagag
agagagagagagagagagagagagagggagatgcttttgatcttgcaaaatagtcgtaat
cgatttggaatgcttggcgggaccttctcctggttgtatttatagtcgacctcttggtta
gcaacttgtcagcttccttttggcaagctgcactcagcaagtgtcttctgtttggaccac
aaaaccgaactgcgcaaatttacgccgagactctggaaccgttacgctactttagagcac
aaaattaaatggatatctttagccatagacatgtacatataggtagatggttagtatcat
gtacagctaatggagtgctaaatgctcagtttttagtatcctaatccaaattgcacatca
acaacagcaattccaactaactctagctaattaactagctgagttgcctctacatgccga
caggtggcgcccaacccccccgtttgaattggtttgctcgcaacgctgcgagcggggctt
atgccatctaatacaataaatggacaatgctaatgcgctcacctgtgcccaactgacatt
ataattaatgacaaatagtccaagccgacggctgacgcctgaagggcaatcaacagagaa
caatggccatattattttcgattttcgatatatgaaaaagaaaacttagacatcttatcg
cctgggcgctacctagctgctgttgctgctctggctgctctggctgcatattaatattaa
tggtttgttattatatgacctggtgcctcagtactgctacagctagacctccagtccagt
ctcgagtctcaagtctcgaactccttttgggtttgccgtgggctttgttcacgccgcgat
tgcttcactgcactgacgcctggcgtgacgattttaattttttttattattattatgtag
attgcggcacggggagcttgcagtcgacctgccataaaacagcgacagagagagagagag
agagagagagagacggagaaaaataggtagacagggagagggggcaagtgagagccaaag
cgagggtattccgtagtatttggcaatgcgactttgtttttctcgctgagggcgtattgt
tattttatatacactatttgatatatgcaattaggagtgtatagagctgtagacattaat
ggactaggaatttactataaatatatatgtctataaatatatagttgatgtcattttaca
taatttatttctattatttttcatttcacttcttgttgaatttattataatttgtattta
tttatttttatgtaagtatgtaaatagagtctatataatgtgtatatttatgagaaaatt
atatatataaataaataatatatttgattagctaaattaaaatttgtatctattaaattg
tgcataaattgcagtttaagagtctttgcctgtcagttacagggtattgtgcagtcgtta
acttgcgagtggctcactcttttctccatttttatggtagccaacgtaattagtcgcacg
cttcgtgagcagcgccacctagcggctggcggagagtaacgaacggcattgcccgacatt
ccgcgaaggcagggcccaaactaacagctaatgaagcccccttcacggtatgcgccggca
ccaacaactacaacaacaacaatgcgacaatgtagacctggcctcagccgcagcaggcag
cagaggaaggcttcgagtcgacttcatggacgcgtacaaattcctttgaaaataaaagaa
aggagttgaaagtttgtttgtgtgtttttatgtttttgctttatctgcagtttgctcgca
atttacgtactttgcgtttattttgtttattttacagcaaactaaatgcggcatgtggca
cgtttagcgtttagcgtttaatacatacatacatatatagtatccttataaataagtata
tatgtttatttgtatagcttatgttcgcggaaattaagtttgacttgtggaagtttgttt
ctctggcactgattgaatactttttaacatggcatattaaactatattaaagtatgggct
ttaagagaagaaaatgagagggagagagagagggagggagagaaagggagagagagagaa
ggagagagatagagtggtagaaagggggagagagaggaagagacacaaagagagagacag
agaaagagaaatagagagtgggagagaaatagaaatataagcagtgggagggaaagaaaa
atagagaagaagtagatgagaaatagagggtagagtatagaatggagaaaatagagagac
aggtacagaaagagggagagggagagagatggattttcatgaggcagtaatctaaatata
gaggatttatttaaataatatagaattgttattaacaaaatattttttcttttcgatttt
tctagcacagaattctgttgctgagagcaaaaatgcaaatttattggacgcagaaataaa
tcatgcatcaagactcatgatggtcttcagaggtaagtgtgaatatacaccaagccgtac
cacattaccacaaaaccgtctattcaactctcctgctgttcattgtattctaaaataact
ttaatattttcagattgttcattgtattctaaaataactttaatattttcagattaaggc
gattcttcagctaagagggcaggagggaatcatccacgctaaagtaaataacgcaggata
gtattaagtatattattcatataatttaagtgctatgtatatgtgtacaaataaatgtag
atttaaatcagcaaaaactatgtaaatttgaaaagcaataaatcaatttggtcattaaat
atacaaactgtgttcttatttaacagggtttctttactgggaattaatattcaaagtcaa
cgattaaaactatgctccactcaaaatacagttgcataacttagggaggctgttgtggcc
gttggggccgaaatttgaaaggcaacgttcagaaataacaggcgaacagaaataagtagc
agagtgacaaaggttaaatggtatttaacataataacgtttttagtctgttaaataacag
tatggtaacagtacactgttaatatactgttaatgaataggttgcaccctacttatcgtt
tctgtgcgcctggtaattcaccaaaatggctgagaaacttttagaagtaccaggccaaca
gaaatgcgtagtaggggaaaaaatgtaagctagcagtatattaacacagtactgttaccg
cactttaaatactctgttaaataacagtatggtaacagtaagcagttaatgtacttttaa
tggacatttttcaccctacttatcgtttctgtgtgcctggtatttcaccaaaatggctga
gaaacttttagaagtaccaggctgacagaaatgagtagtaggggcaaaaatgtaagctag
cagtatattaacagagtactgttaccgcactttaattactctgttaaataacagtatggt
aacagtaaactgttaatgtactgttaatgaacatttttcaccctacttgtcgtttctgtg
cgcctggtatttcaccaaaatggctgagaaacttttagaagtaccaggcgaacagaaata
gcagtagggtcaaaaatgtcagttaacagtgtattattcttacactgttgatgcactgct
gataacatagtttacactgttaaataacagtatactgttaacttaacttttttagacctc
ctgttcgcctgtaattttacaaaaatttccgttaaattttgttcaccgcgggagcaacag
ccgaccgttactgagattaaatgaaacgtcggctgataaacaaatcatgcacatttttag
ccatgtgtatgagattttcgcccgtttcaggggttttattgtaggtaaaccagaactaca
ctcatgatatgttgtgatcaagaatatgtgtcccaacatggaaatgatgctgctattttt
ttttttttcttatcacaaatcacaattctatagtatttcatctctgccacaatttctgtc
tagccgatatccaaaatatagcaatacttattatctataccagcatgatttgtattaatt
tactagccatatctacatattaatatcagtacctatgtttataccgatgtcaggtcatgc
ctgcattaagcatatacacatttaacacaatatccatggtattttttattgaattctcat
tttattgaatcctatcataagctcatttggtcttttgagtttttctcaaattaatatata
caaaatatacagagagtagtttctctagaaatcaattcaaaatatggcggagcgacaacg
acgtagcgcgactttgtccgccacggcgcggtctacgccatagccacgccacagcgtttc
tggcggttttttccaggtgatgaagtaggtcttgtggacggcagcaagcggggcttttcg
tctttgcagacgccttcgaaagggccagaggaaccagtggaaggggccacgactgatgga
atgtgaggagacagtgacagcagctggaggggaagtttgtagcgtctccagctgcagctt
tggcaccggttgctccaccacaaccgaatcctctccagctgtatgtgttggcaacgaaat
ggcctgcatttcctgtttactgtagacgggtatgatccgtgtggtggagctgaagacctc
gacatcgtcatcaccgtggactatccagggcttataggccactggctcggtctcctccag
ctcctcgagaattggcgaaacgcgattgctgcgattgcacttgaagcagcgaggcaaacg
ggagctcagcttccgttgctgttcgggctgagggacgttcagctccggcacgtggtgcag
ttgcgcctgcttctgtccctgctccggctcctgctgcggcatcttgaccagtatgaaatg
atcgttgagcaggcagacatccgacaccttatcacacttctcctgctcgctgaagaacga
atccaagtcaacgctctgcggatagattctatagtcttcgcgatgcagagccaggagctg
atttcgctgcagtgccacgaagttgccacgttgctgtgtttgaatgaaggtgcccagctg
ctggtcgacacatctcacctgttgcacctgctgctcgacaacggcctgtgtgctacggca
aatacctctgctcctcatacaactccagttactatagcgctgctcgaagattctggcaaa
gatctgggcgctctttcggttgcattgcggtcgctgctgcggcatcagcgccgtggacaa
cgacattctgatacatccaaaaatagtttgaatgaattcctagagcgagatagttcaaat
cagttcggattaatgaagtttaaaacgtagtttttagttagatgttcaaaaagacattaa
aatgtaaaaatattggaaatgaatcatgagcaatatttagcactatttgctatacgactt
tagttgtgaaaatagaggttacgaacacgaattccatttaactgttgcacacgcgtgaaa
atgcattatttagcgattgcgctcgcaatataattgaatatcctagagtgaaatcgtttt
tcctgtcacagagaataaagtacttttcactctttaccctttgccgcgccaccataatat
atttagctagcgaacgtttatcctttcgacttttgactcggcaatttcagttgagggtca
gactgcagactgcaggcgccaagaaatgaaagccaaggcaaaaggcgatatgagttgctt
ccgcgtcacccaatgccaacgccgacaacaacaacagccgcggcagcagcaacggcaata
gttacaataataacaacaataaaaaatgtatttgatgcggcactggcaacacgaaagttt
tatttattattttgacaggtaaacaaatcacgggctcaacacaaacacaaacgcaaaagc
cgcaagctcttactcagtcaaacacacacatacactcatactaatacacattcacggtct
gcgcttacattttgctgtttctgtctgtttcgtatatgccgttagttttgttcgtctcgt
tgctcgccgcttcgcatgccaaagacaactgaagccgacttttaggctgcgctgcgctgc
tcgcgttgtcagcttgcacgacgtaagcgcctagtgtcacgtaatgccgcgtaacgtaac
gcaagcgcaacggctgctgactgttgctagcgcatttgcatttagcctgcgtttgttgct
gaaataacagaattgacaattaaaaagacaaacaatcgaatacccggcgtgactatttgt
gcatgtgtttgtgtgtgtgtgcgtgtgtgtttgtctgtagatgtgtgcgcccattaaagg
aacattttgaatgcatttagtggagttggcatagttaatgtgttaacaaatacatatatg
catatgtacataacgtcaaggtcatcaaatgttgcccatatgtgacgtatatgccatata
tgaatttacgtatttcattaatattcttcccaagccattttttaactttcagaatgtaag
ggttgcggtaaaaagagactatgtttcgaggtttgggtctaacaaaaattaattatgtac
acattatcaaatctatatgattaattttatattgattcattatataatcgaaatttttat
tcaactttaatgcacatcaatgaatcaaactatcccttactccgaactccattggcaccc
aaactcgacttcataattgagtttgttttttgtcattattattgattcttaatgcacgca
aataataatatggcagtgcagacacaggactcaatatatgcatgtgggcgataataggcg
aaggggcgggccataaaacccgaacattaatgtccatttggataataggaatacagaata
gtcggagggttgtagtttcgctgtgcttctgattgaatcaggtggaactgaacaggaaaa
aaaagggaaaacgaataataatgttagacgaccgacaatcgacttcatgatactcgctca
caatataaaagcaatagagctttaatatttaatatttatgattcaaaatgcccaaattat
ttaatcatataatatttatacttagttgtggacaaactaaactcttaatatatttgaaat
atcaattcagaaactgtgatatgttttgatttttatataagccgaatacgcccctttgca
gttcccgaacgagtattcaatatggaaccagtcaatgtttactttgatttgtggcaaaca
aagcaacgcaactgatttgacgattttcgaaaaagtcacgaaaagctcaatatttgattt
atgtatagatacaatttcatactttaatgatgagctatgggttatttttaggtatagtgg
cgctttgggaaaacacaattttggatataaaattctgaatgagtagccttcgcgccgtca
ttggcttagcttttgcttccaagcagaacaatggtcatactactactataaacatccatt
cacgttcaggtacttcttcaatttcaaaatttgtattagatattcttaattatgattagt
atttattgagctaataaacttatttgataatcccatacatgaagagtatgcatttaatat
taatataattattaataggctttcaacaaatctaagcatttttgacttaattgctctcac
aagtgaatattttccttgccgcgaatcaatcctatatagaatatagtccaaaagctgatc
aaacaaattgacttcaattattcgcagcgctcggcgctcggagctgttcaattagcgatc
tgagttgatgcagagacccttaactgaccttctccaatttgtagtcagaacgagaggctt
gatatctacttgcagaacaatcaaactggttgtatcagaaagagagagggagagagcgag
agagaagaaggaaagagataaaagaagagcgagtgggataattaaaaactgcagtcatgc
acatgcgatacgaggcgcaaaagatcagagcaactgcacaacccaaagccctgccccaac
aatcgcatgataaagttcatgttttgttttgcgttatactttattcaatatattcatata
tacatacttatgtagatacctttatatgcatattaacaagctcggacttactgaacttga
acttgggcgccgaactgttgctttgtcatcagtcgtaatgaacgagtaatacaaacaaac
cgcggaaagcgttttgcttttgcttttgttttttgttggtctgaaaacggtaaatcatgc
aatagcaacagaaacgagatgagtaagacgtttgataatgaaagtgcttgaccgcaatat
accctgtaaacaagcctatcacacggtatcagctgagtgtgctttaacatttaagataaa
aatatatacaaaataatgaaaatcgataatgatcgatgtatcgtatatctaacgatcaaa
ttgaatcttaaaattatctgaatctgtacgttacatacttttgcaccagctcacactacc
ccacactgtgcatttgcaatgagcatgtgagaccaaacataatgaagtttcataatgaag
ctgcgtgtcaacttttgttttaaagttgtcaaccgaaggtcacagctcgcctttgctttg
gcttgggtcaccataaacatatttttatttcgaagcacttttgtccttgacttggtgcta
aattttgtttaccaaggattccccacacaatctctttctcttcctctctctcactcggtt
gctctcagtcgttctcctacacacttttgcacttttgtgctctttccatttcgaagctca
gtcaagttttcgttgacttggcgcgcgcagctcaaatcagttggtggcaggcagcgaagc
attgcggttgcacagctgaaagtagctttaaagaaaagaaaaacaaaatacgactcgagt
tgcataacggaaatcaactaatttttgtggcaagttgcaagtagttcaaattgttaaggc
gcacctcgctccccattgaattgcaaaaagacattgccatctatttacctctccctctca
ctctgtctgcctgtctgtctaagacattgcaacatgttgttgccacaaaaagagaatcgc
ctcagtcggtcgttcggtctgtctgagcattgagctaagcggaaaagccactgtctgtgt
gcgtgtgtgtgtgccacatagtttttcacgtaattttcattttggttaaaaaagaaagtg
aaaacgttgcatataaacagcaaaaaaaaagaaagaaagaaagaaaaaacgcttgcagct
ggttcacctacgccgactcttccgctcctctaagccccgcttccccttccacgaccttct
tcaacaagctcgtcgcatcagctcgttcccaaaaggttgcgaatacggaagacaacattt
gttaccgcacttgaggcgtaaaacaatgaaattaaaatgtaatgaaaacaaaacaaattg
aaaactttgcattaaatattttcagaaagaagccaaacaaagttactcaacaacatgatt
gagcgagaaattatacagtaagtgctaaatactaacaatactaatggattgtaataatta
atataaattgtgcattagccgcagcaacagcaacaacaaacacaaatcgtatagtaactg
cgtgcattgaatgaacctgcattgtcatcgacctaatggatatttgtcaaagttctaagc
ccaacaactaggccaagttttatcgtcaatactggcagcaattcaatgatagatagccac
tatacagatacatatatacatttgtatatttataatgtttgtatatgctcatagctagcc
agagttcggtttatcatcattagcataacgcaaaagtccgttgaccgtttgaacgtttag
tcgaaatgtacctaaggccgcatgcaaatagttatattaaatcattttttgcaagtgcaa
atgtcgctagattcgtttgcatatctctatattcatttattaagtttttctttttttgtt
tgtttttatttttttttttgcgaatatttgttaaattcatgggtgactgttaattgggta
aactgaagaaaatttgccacctttaagggacgttttttttttggcacttttggtttaagt
attcgctaattattgccctggcagaggaaatattcaaattgtttttgccatcgctgttag
caaaatatttaagatatacgcatcaagtatgataatttgttgtttacagttagagattta
aaatattttaaaaattatatttgttatatgtgaaggacagacacattaaattttaatact
ttatttcactttaattcattgtttactcctctttttttttttttttttaattttagcaca
acaaccgcatcgaaaagaatgtttgaatttttgcaggatgttctacagtttttagtgctg
tttgcccgcttgttaatggatatattagctgtgctgctgcgattgttattacccaaaaac
cttaaggacataagcaacgagattgtgctggtaactaagataagttatgttacacatgaa
catatatagtaatgtatgtgcactcatatatacccagataactggaacaggacatggaat
tggcagagagctcgccttacactatgccgctcatggcagcacagtgatctgtgtggatat
cgacgagaagaacaatatgaaaactgtgcaggatgtgaagcgcttaaatcgtggcgctgt
ccacagctttaggtgagtggaaaagcagacatcgaatttaggagaaatcaatttgcattt
tattgcagctgtgatgtttcgaaacgtgatcaggtggtggagctggccaagcgtgtgcag
tcggaagtggggcctgtttctgttttggtcaataatgtgggcatcatgccgacgcatcct
ctgccccagcaatcggctgaggagatacttcgcgtcttcgacgttaacgtattttcccag
ttctggactatacaagcattcctggatcaaatgaaggaacaaggcaaaggtcacatcatc
tcattgtcgtccattgccgggctggtgggtctttccaacttggttccctattgtgcaacc
aagtttgccgtacgcggcttgatggaagcactacatgaagagttgcgcgagggaccgtac
aaagatttggtaagcacacataacataaagacccttaacataaataaatatgttttccgt
tctttagataaaagttacgactatttttccatacatgaccaatacgggtctttgcaagta
tccgaaagttaagtttcccagtattttgggtttgctggatcccaaacatgtggctatgcg
catcgtggaggcgcatcgttccaattgcctggaagtaacgatacccagttgtttgatgta
cattaacaattggactcgactgttgcccagcagctgtggcattctgctgaaagactatat
tgatagtggtgtggagtcggatttgaagtaatattgtactcgttagtcatagaatatgta
tggaatattaaaggttttattggccatcgatccaagtgtctaaatgcaagcaaagtggca
tgcattccaaatggtgccaaataattgcaatattatatatcgatactaatatcgacttaa
acattaaccacatttttagctattgtgtactctattgctcgtcccaaactatataagagt
gacagagattgaaataagcgccaatttaagtttaggcagtgaaatattgtacttatcgat
aattcagaagcctggtcatacgcttgtctaatataggtttgcgctaataacttgccggcg
agtttatactgttagatatgttaacagccatttaacaaactaatttgtggctgttaaatt
tttaaacagattaaacgcacatattgaaccttattaatttgaaatcgagttcaattgaaa
ttttttgacaaaaacaacttgaagagaatatcggtaggcatttctaattaaaaatgacag
ttacaaactattggaagaaaacaaaacaataacaaaaaaaaaaaaaaaaaaaaaaaaaaa
caataaaaaaaaaacaaaaaaaatatatatatataatcaaaattaatatttattataagt
aaagaaaatccattctaacgataataacgataaatgcacctaatttttgcaccacaccac
attgaaaataatattggcattcttgttggactttctgcagtttctagtgctctttgtacg
aatggtatggaaataatacgtacaatgctacgatcgttagtgcctaaaaaactgaaggat
ataagcaaagatactgtgttggtaactaagctatcctctaaagcatatataaaaatatat
gaacttgtacatgaccagataactggcacagggcacggcattggcaaagagctagcctta
ctctatgccggttatggcagcacagtgatctgtgtagatatcaacgagaagaacaacgta
aaaactgtacaggaagtgaagcacttaaatcgtggcgtagtctacagctttgggtgattc
cgaaagcggacttagtatacatgcaaaattaagttgaattttattgcagctgtgatgtat
cgaaacgtgatcaggtagtggagctggccacgcgtgttcacaagaatgtggggcctgtct
ctgtcttgatcaataatgcgggcatcatgccgacgcatcctttgacccagcaaacgcctg
aagagatacttcgcgtcttcgatattaatgttttttcccaattctggaccatacaagcat
tcctcgatcaaatgaagaaacagcgcaaaggtcacataatcgcaatgtcgtccgttgccg
ggctgtctggtctgcccaacctagttccctattgtgcaacgaagttcgctgtgcgcggct
tgatggaagcactgtacgaagagatacgcaagggaccctataaaaatcaagtgagtgcat
gcgatataaataattgtctatcttgtttaatatattttccatctcttagataaatcttac
cactatttatccatacatgaccaatacgggcctttgcaaaaatccgaaaattcggtttcc
cagtattttgggtttgttggatcccaaacaagtggctatgcgcattgtggaggcgcatcg
ttccaatcgcctcgaattagctatacctagcttcttcctgcattttcacaattggactcg
actgttgcccaacagttggcgctttgctataaacgacagtattggcagtggtgtggagtc
ggatttgaagtaatattatatcattgtcattgaatatgcgtggagtattaaaggttttat
gggccatctatccaagtgtttatatgaaatttaaattggcgcggtgctgtgtaagcaacc
ttttaatatcgataattatatcgtatgctaaagttgagagagctcctcttgtttacattt
tctacaataacagctgttagtgcgtatgtctggcagcactctgctgtcagctgtggtatg
acaacaaagaaaaatggcttgcgaagtaaaaacatttggaaatattttagattttcgaaa
gatacaagaatactttggacttggacatggtaaaaatgcagcacctaagcttttatataa
actagataattgtttgccgattcccaaatagacgacaattggcttaacggcatcaactat
gccatgtcacccactggagaggcgattgccctagcgctgggcgaaaaattggcattcctg
accacctgctggaatagtcgtagcaatgagaataactatacgcttagttggtgtggcgag
ctggaggatggcaatcaaattgtcaccagtctattgtgtatgccaatgctgcgtggcaca
gatatcgagtggacttgcgtggcagtcggcttggcctctggcttggttacattctataca
gatacgggtgtgaagctcttttctcaatggtaagttatagagaattatatacattttcac
aaattcaaattgtgtaaaatttgcatttatcagctgtcaggaggaatctgttttgggcat
taagctattatcgcctccgcgtcatacagaagctgatgcgttgctgtacattgtttacag
tagctgcatgtgcttcatcaatggcgaagacatactgcccatgctttccaattgccggcg
taacatggaacgtagcgtttactccagctccgatgtggtgccctttcaaaaattcaaatt
caagctgcagagagaaagcatcctcaacgatgccgttatctgcacgaatcagcgctcgcc
cacatacgattatattgtacagcaaagtatttcgaacggctactttgcccgggtgcaggc
gactcccgtgcgcagcgcccaggtcttagcggctggagcagaaccctacttaggcttctt
tgaagcagaggagggctacaagacggtgacactcggtgaagtggctaaggatgtcattgg
catggcgtataaaaatattctaggtggactttttcgacgtacgccggccacaacgccgga
aacgccggagcaattgccgctgcccagcaaggaggcgcccatgcgcacgcgctgtcggct
ctacgatggaaaacgcgatgggctaacattgattctggcacctggcggaaagctggctgc
tgttacagataatctggatcgtgtgatgctcgtggatacacagcaaacgattatattgcg
agtgtggaagggctatcgagatgcgcagtgtgcatttgtgccgatcaaagagcgttcggt
gcgtgggataaagacacataggaggaatgcactctttctggtcatctacgtgccccgcct
cggctgcttggacatttgggctctgcagaatggacccaaagtggctgcgttcaatgtctg
caagagcggccaattggtttacaacaatcacagtccgttg
