# Supplementary material for: SMCis: An Effective Algorithm for Discovery of Cis-Regulatory Modules
Source: PLoS One. 2016 Sep 16;11(9):e0162968. doi: 10.1371/journal.pone.0162968 (PMC5026350; doi:10.1371/journal.pone.0162968)
Supplement: S1 Datasets — (ZIP) [file pone.0162968.s001.zip › dataset/Drosophila/prd/dper_gl14130.txt]

>scaffold_8:3001520..3041519 (reverse complemented)
agccaattcaaaaatttccaacttacgctagtaaattgttcgggtaacatgcacttaagt
atgccgtactccactccgcccgccgccggaaaaacctccgattttcctgctcttattttt
ggaacccgcagctggaacatgtgtaccatgcacacgcttctgtctttcgaccctgttctc
tttgctcttgccattaaaagttgagccctgcagggcgaaagttttccccgaaaacgctta
gccctgctaaccagccagccatcctgccaaccagtcatccaaccacccaaccacccagcc
acccacttttccagcttttcatttttgggttcttcattgctcgagtatttttggtatttt
actttggtatttcatttgcgttgtcttccctctttatttgttcttgccattcccgttgtc
aagtgcaacattttggggttgcaattgggaaaatgctcaagtgggcggggggagtggtac
tgaaaatggggccgtgagtgatatgtaggtgacacggcaaaaagaagagggaaaactttg
ctggccgtaagttaagtgtcaggcctcgagaactaattaacatatcgagtagcacaatta
ggtcagcactgagatggataaattatttaatcgagggccgagtttaaagtttcgaaatta
atattttagccgatttagctgtcagtttctaattggaataccctgcttaaaataagtagt
agtatcatttacattttcgtgattcatctttaacaacttaaaccagcggcttactcaatg
gtttataagttcggtttctctagggagtccacgaaactttcccgtttctccggttactaa
gttgcattgatttatatttctgatgcccaacgtcagcagcatgccaaaaatttgattaca
aacgtaaaagtttatttgttccctcggctatttttcgttgcctgtttgttcgccgttgtt
gccggtttcgaatgaaagaacttcgtgtcctcaccttgccttagcactaatttcattttg
caggtgagcctgctcaactattcagcgaaaaaaggaggagagtaccatttccgccttggc
tgcccggtagaaatgccctctagtgcctatttgtaaaaggtatacggtcaatcaaaaatt
ggtaagacaattgggcgagcactcttaatgtaaaatatcaattggttaaacgccagccta
caaaaacctacaggattttgtatggtagtcaatatcttattattcatagtgtgcatagta
ttatagaccaaggaaagtgttgttcaaaacagaaccacatattttggttttcaatgctac
aaatagttcctttaaaattctaaaaagtaccatatccttgtgaaacaatataattaaaag
ctgaagtgattctaagcttttttgtgaaattctaaatgcaatgggtatcaaatagtttat
tccatttaatgcctcgttgcctcgtttttcgtcataatccgtctgtctgctcttctagtc
tgagtcattcactcagtcagtcatttattcagtcattcattcgtacacttcctgcatacc
tttgcatatttttgcaattcagcggaaagttcacttcgctctcgcgctcctcgccacttc
ctctcgcttttccgcttttccgctcttcgtctcttccgcttttccgccgccgccaccgcc
gccgccgccaccgtcgtcgtcgtcgccgccgtcgcctttcttcttctagagctttgtgtc
ctcggcttatgtcagtaaactgtaaatatttaattaatttgcatggatatttttttatgc
cagctaagttgagtttattagtcgcgctgagatgatggtggctctgtgtgcgggagtgta
tgtatgtgtgctttgcccccgcttttccgcttttccgctgttctgcctttgctcttcact
ctgcttggttttcaccgctttgtggctctgcataatttaccaagctctttaaatgcgtac
acgtgtgtttgtgtgcctccaccattccaaaacaaaaatcctgtaagtcggaaaatgacc
acagctggaggaccattttccgtccttattttcttgagcgacattttcttgcgacacaac
ttgaccaaccgacggaaattgttgggtgcagtaattagatcccaggccgtgcacttttcg
caagaaaaatgttagccgcaaactatttgtatttttcaatttgatctcttaataatattt
aatatccttacttttatattcttgtgtccttaaaattctttttccttaatctaaaaatga
aaaaaatattctctacacagcagaagctactcgggtaaaggtcttttgctgaccccacct
ccctgtcaccccatagtccttttttatccgccccattttccattttccacttcgcaccgc
tcttgtgcgtttgtccgtgttcattattgcggttaatctgtttgttctactccactcgtt
gtttgggtttcactgacaaagtttgcccaaaaaaagtgcccaaaaatgccattccttttt
gtcaaattttttcgttttttatttgaggtgagtgtgtttttttttgtcgtttttaataag
ctttactggatggtcaggtgcaaaaaaataaagcgaaagtgttggtcattggaccagggg
atgatgtacaaattttggaggggagggcagattttccggggcaatcatctgcctggcacg
ttgttgacatccaaataatggctttggtgcggggggctggaaaatgcggggatggtgcgg
tgaaaatgacaaaaaaaagggagctgttatgtggcaacaatgcaaacatatgctaaggat
acacccggagaaaatacactgctacaggctaaagaatacttgtttaggactgcaagttat
tataaaggaaatacacaaatttacagaaattaagagtatgtgcagtttacacgtctcttg
taaaagaagatggatatacgctgtgtgaaagagatggcaagaacgagctgtgtgatgatg
gctgacacacaaagcccgtgctgctcatcagcttgccttatgcttcctctttcctttatc
acatttgttgctttccctcttcatcaacatttccttatcattttttcttaatcaacatca
ttatcatcatcttgttttaattataaaaaatgcaaaagcacgaaaatgccgctgtttacc
aaattaaatgctactaattggacgagtttagcgtcgctcaagtgtgtgcttgccccgccc
cattttcccatcagccccaccgacatttttccaccgcctgtcatcattttccgcccacat
acaggcccacgcccctttcggcggttatggcttttgacggcggcccataagaatttttaa
tgaaagaagttattagtatgtatcagcagcatcgttagcagcccaaaatgaaagttgaac
gatgtggccgggggaggtacttacatatggatgtatgtagattggtgaggggtggcgagg
gttaatcgtacacaagtagaaaatacttaccagtaaactcctgactagttaaagccccga
aacaagcactaagccaacgttaagcatgttatggggattacaaaaactaacaccaacacg
ctgggggtaaataatattgtatgaaaagcttttgtgccacaaacttgttgttcttcctgc
aaaatatttaaatgcaccttaagctgatttcaaacttccggaccttagttgctcctgatt
cctgaaggctcactaatcgctgctgtccttaggtttttgctgatgcaacgaatccttagc
aacggaccaacgatttcattcagctagttgccacattatttatttaaatatttttcgtat
ttactcatttcacgggcgctgctacagctgcaaccagcaatgacatactttggagaaaag
gcaaccaaatgcaatccactcggcgaatgagtaacgtcagatgagccgctccactttcca
ctccccactcacccacttgccattctaactgctgccctctacactctcctttctcctttc
tccactttcttcgtacacactctttggcgctttatgtggggcattaaaagcgccgactgc
ctgcatcatttcctcgtaaccccatcagcccttcaagtattattaataaaacgttgtcgc
atcgttgagcgcatgatgtagccgcttaggaaaagtgggcgggtaaaaaggggccaaatg
gggccagtgggcgtggcctgacaatgcttatggaacagcgcacatttgcaacaaaacaaa
atccggaaaccacgacaacgaccaacaaataaatacgggaaaaaaccgggcgaaaatggg
cggcatgggcggcatgggtggcatgaacggcatggggcgggcaaaagctgggttaatagg
tctccatatgggaaggtctagctcggagtgattgtgcccatcgtatcgttggccaccgag
ataaattgcactcatatattcgcagaaatatcgcttagtttccggtttcagctctacttc
ccatagatttaagccttcagaataattgtagcgggagaacctttggcaataaagttggcc
taagaactaggagtcgttgttaaggattttgagaactatttagttgtgtgaaaaacataa
taactctagttaatatagtctatatgtagttcttcgtttatgcagtttttattaaacaag
tagtagagcttataagtgtaacaaattatttatgttcttcaagatttcacatttaattac
ttagacttaggacgaaatttattatctagatttaggaacaaccgctcttggcaacttttt
cactcgactcccacttcactccacactcgctccgtttctatcgatagcttgctcttgtct
agggttgcattttaatcagggctgcaatgtagaagtatcgaaagacctaatacctattac
cactgcgaatattcttactcgaaccaattcccacatatatatacatatagtagtgtctta
tttgtaaggcaggtttttcaaaatattcgcttttaatagcaactgaaagaaaagtaattc
ctggaaaatgatatatttcaaaatataaactgtttattactatttttgatttgaactcat
acattcattttaatggcaaaatctactcgtaagcctcgtttctcagattttaggcacagg
catgtgcaatttttgcgacttccagttgcgcactcatttttttctttcacaaacggattc
ccgcacagctaaaaagtattgcatccttgcactcacacactcaaacatacacacacacag
agaacaggcacgctgtggaaatgtgatgacgtagatgttgatgagacgccgacgtggcct
gattgacgctgcgagccattgttgttgacttggcagttggttgagtgccagggcggatgt
ggaagtggctcccaaaaatataattcatatttaatacgcacgcggcttagtgtgtgcggt
atgtgattggttgagcgcacataattagttgcagtacacacacactcacgcacgcgggca
gacaacggaaatctaaatttatttgtaccagaaataaataattaaaaatgcttgggcgga
ggttttccggagatcttccaacgaaaactgtgcaaaatttaataaataaataaatagcag
acgaagtacactcgcacacacacttacaatttttgacatgccgcacagctccgaagttaa
ttaaaaatcgccaagaagagccggaaaattgctcccaattttccccgcaattcgggctga
ggaatgccagtattagtaaaatatttggaaaatctagtttttcagtgaacaattttgcct
tatctgtgccgaatttcattttagctaagcggtaaattattttcttactgtactatatgc
acataataccttgaatactcttttaataacgatatttttgataatatagttttaatatga
caaacgtagttcgattactattcgattattatttgtcaattttattgaattttgatactc
gtaacaattgagataatcagattaaaggtttctacaatgaaataactaatatttaatctt
cttcttgctatttcatttgttgtctaaatttcttgtgggtttaataggtattgtgtccat
tgggattacagtttattaatatatcaagcgtgtggggctccatcctaattttggggttgc
ttaagtaatgtgggaactggcaaaatgtggcataaatatgcattgcagctttcctttcat
ggctcatttaaatgcaaacaagaatgaaacaaattgaatttcctatttaattagacaagc
tcgaaatcgattttatgtgcagataatattctctatatatttttgaagagtatttgcaaa
gattcgccgttagtgaaatgcgaatataactaacataaatcccctgtgcggaaatgagtt
cacaaagcttcaaatgatttctatctttggggaggggcgtggcggaagggaggggcctgg
cggagctgcgcctcattaatttaaattttcagcctgtgtgtatgtgattttatgaaatta
atttccactgcatggcacattctgtggttatgaatttattaaaattgctgggcaaaaaga
gcaccaaatggcaaattaagcagtttaggagcagatttatgtggggccactgtgtaggcc
aaaagtctttatgaagttgctaacatttatggccaataaatatgcatgtgaattcagata
aaacatttgatttttataccgctgacaaatcaaagcgaaattgcgtatacgccatgtgcg
cccttgtatctgtgtggctttgagtcaaccgaatcggtttttatcgccgccaatcaggtt
tgatggcacgcaaattctatggattatctctgactgcctttgagtatattttttcggata
cataatctttggaaacactggcctcatatgacgctttttctttgccattccttttttgta
cattttcactgaaatatttgcatttaacgctcagggtcactgctcatttcaacctgacat
gattttcctcttggtgatcataaatttcatttgcctgtttattgttttggcgtgtgaaaa
tcaacgaatcaaaaagatttgaccgatccagttttgcaatgtcgaaagatttaatgttac
agaaaaggtggggtatatagtttctcaaaaattataggccatgattcaaaaagtttttgc
tttaactaactaaacatgctgcttacaacaattgtatttaaaaaggattagtaaaataat
atattttaagtagtgggaaaaccatcgtaattaatttgaaccgggttgctagtttcaaag
ctgttaaatagttgttgttgtactggatatcttacattcgttaactctctctctaataaa
tttgaaattgttagtggtttcactactgtgctcctgcatttgcatttgttcgctggcttt
tgtttttctttcttgtttatctcggtatttatttaacattttccgcgctgtttactagcc
aaataaaccacacatcattagctgggaaatggcaatcaatcagactcatcccgctctaca
gttgcatcccgattttgccatagtttcccctttcaatttcccgagctcgatttttccctc
ttctaatttggtgcattcttgcaagcagcctagcttttccagcttttcttgatttcctcg
ggaacgtgctaagtgctgggcagcaacaaaaaaagtacattgtacgatcaagtgagcagc
tccataatggtcgtttttaggccactgacttcacgatgagctcgtctgacaatctgggaa
aacaggggccggggccactgatgaattccctgttattggtcacgtacagccggaaaagcc
gggaaacaggggctggcggaaaagccacacaaaacagttgacttgtgcactttgtaaaga
aattaataagtgaacgtccccaagtgcaatttattaacggggagaaggggctgctccccg
gccattgaggagggaacgttttttgctgtagttgactaaaaaagataattcttaaaatca
aagatagcaagttcacaaatatatgcatatatttccagtgtaaaataaattgttaaagaa
agaaaatcaaagccacgcgtataagctataacaactgcttttatttttattaacaaaaaa
tcgtcgtagttttgagttgttttttatcgtttttggtgatcatgaataaaaagaaaccat
tctatttagctatatttataaatcgaaaatgaagtctgctaaataccataaatgctatat
tacttcctgtggaatagaaaatgctggtaatttgcgcctaaacgttcctttattaattta
tggccctgaaacgcactgtagtcgccatagaaagccagcaaatcaaatttgtttgtggct
ggttacattattatgcgtattattatcattagcccaagtccttccttcctttggcacttc
ccttcccgatttttccacctccctcccctccggcgtacataattctattttccttcacga
catttcctacgctgattttttttcgccagcgtctttctctggtttttatgaccgaaagtc
gtaaaggcaaataccagaactggagacgaaactagatggggctgtcacggaaaagtgtgt
ggaaattggggggaaactccgcgcttgtggcagtgttaatgcgatctttcggccacgttt
atggcattgtttaaagccacgaaaatcacaggactagacataaaactccttgcaaatcta
taaggagatgtataagcatatattgtgtatatgaatggagtggcagttgagcgtttacaa
attcaatttaatggctcgtataatgctcgtttacgatcccttaaatattatgttcgagca
caagttaattatgctggacgttaaataaacatcaattaaaaagttgttgccatgcaaaca
tatttcgtgcattttaaagacaggagcggaaaagtaggaaaaggcggaaaatggacgccc
gacacgacaataaatattcatagccgaggctgaatcgtaaaacaaatcaaaagtcatcaa
aaagtgcactttgctctaattccctatcactctatccctctctgcttattctggcctttc
ttatttatttttgcccattttcctgacaagtcatgctatgacctatgaccccatccccag
aacccacgaataaagtatcgaaaaaatgggaaatcaaggagaaacacacagcaggagcaa
caatcagcatggcaacaactgagccggccgaaaaacttattaataaacgttatgacgaca
acaacaaggcactgtgccccacctgcccctttttcgccgcccctgcacgaccccttttgt
ccctcccgaagcaccgaacgacttccaaattggcaaagtttgtacgaaaacgaaacgggc
cagcaaataacaaaaaccaaaaaaaggggggaaagccagtgcaaaagcaatgacaacaaa
ggccgcagcaaccaaaggagcaacatccacggcagcaacagcagcaacattaagaaaatt
cggaaaacagagacggaaaaccagcagcaactgaagaagcagcagctattgcagcagcaa
caccaactacgaagccattcgggcggcataattgagaaactgttttcataaagcccagca
gcaacatcagcagcccagcagcaactcgcaacagcagaaacttgcaacaatgaggcaagc
tggctggaaaacagggaatgtcgcacacaatcgaagcaccgaaatggcgaaagtctggag
tacagtggaaacactgccgcaatcaattggagcttatgaaccaacacatctcattgttta
taatactcacaaatatttatttatttattggagcagcaaaaaagcaagaaatgcagcagg
cacttggagctcccataagcaaataaatattacatatacatgaaaataaaataaaaaaag
gaataattaaggctgcaggtgactccgatagaagaaaatgcaaatttatacgtaactttt
caataaattcgtatgagcataaacgtattaaatttagtttatttatagttttctacttcc
tttgggtattcgcattttacccgacatatatgtattagttaaaaggatcgatatgttcta
tgcccaaatctcatatttttcatccgtatatgaaggtgcttaatttttggtcaaaaaatt
ttggccttgcagaaagtaaatggtataaaaactctcaaatggaaattgtaagtcttctat
ctcgaatatggatgtcaaatttgaatgttgttatgatttgaagttatgtgaatatgccat
actccttctgattctcccagcttatggggccactgtcatcgacacccaggacaattagca
ttttgtgggcgattccttggctatttctcatttaccatttttccattgtctgtcaggagc
tcaaggagccagcgaacgtgggctctgggtggagtgtaataattttaccccttttgtggg
ttttgttgtcatcgcaacatttgtggcaattataagcgggggtaccggaagtggggagac
cggaaaggcgccagtgggaagggcggagttgattccaacggcccgcggcgtgtaaacaat
ttacaatcgatgcccagctgctgcgatgtccgcataatatgtatgaaaatgaaattagtt
tcgtcataaaatattcattagtgccgattcctattgtaatttgcattaattgaattgttt
gttaaattggaaaattctcgccaacattataaattgtgcttagtttccgtccccgaactc
cggtccaatgaacataaccatttccttctcgacaatcccgcaacaaggacaataaccata
ataataaaatgaattaaatatgacccgaaagccggcatcaagaccccaagcccaaactca
aaccgaagcccaaaaccccaagcccaaacccaaaacccaaaccgattcgcaccgaactga
accgggtaaatccaaccgcactgtgattaaacagctcaaacaattgtcgcacgtgcgtcc
atctcggcacaatggcaaaaatctcacactcgaccgcaaattgaatttaaaatgagatcc
gaatatgcacgtgtacagtgcggttcgggaatgtaaggcggttgccggttggacattcct
cggaccaagtcatgcttaggaattacactaagcaaaataagcggaaatgggtgcttccaa
gggctctgagccgctacttaaatgcatttcagtgtaattaaatttgttttagacatttaa
caacactcctatagttaattaaagtatgctatagttttctatgcacccagtttataatat
aatctaacgtctttggcttataaagtatgggaaataccctcaaagtctttaataaatgta
ccattttatgccgcaaatcgctagctaaaatttacaaacttttccccttttcccctcgtt
ttttccaggtaagcccacgtgaatttccccctggagcatcatcaatttatgcgcccaaat
gtaatgatgtgtatgtaagtgaaaagacgattttcttattgattaaattacacacacatg
agcacacacactggaaagaatatatattccggttccccccggggcgataaatttcggtaa
aatctatatctgtaaatgcgatttcggtttgttggttattatactttgatggccattgga
tttggccagaatgggcatattcgatttggttttttggccaaacgttatacaatcgctacg
caatttgcgtagaagagttcgcagtataagtgcaattttgtatcctcaaaattatgggca
gtaaaaggacagtggcattgcatgaacgatttctacacacaataaagcggattattttaa
gcgatagttaatttgcgataaacaccataaaaaaagataacccggcaagagccccggaaa
aaccgtagggcatcactttgacctcaattcaagttttttatgcaagtctattagtgattt
tagtgcgtgtaataggcttatgtgagtatgatagccttggatgcctatttaacattaaag
ctttaaaatatctataaaatagtctggttaaatcagaaaataagtcccagtccgacttca
agttcgattccgaacggagcattatcgtatgttttatctggtaagggaacttcctctatg
agttaagcaaatctttaagatctgtgcgctttaagcggtaatcccctgcagttctgccca
tccttctttggctggccatattaatctcacaattcgttatggacacgattccattgccgc
cacttaattaatcctgtcacacattgcccgggcattccgcgctgtctctttccaaccgtg
tatggccctctccctctggtgttcaccttcgttgaccgcatgcggtgcttgaattttatg
tgtggctcacgtaagtatgctacgccatttggcccatgaattaagctagggggatttccc
ttccgcccttcgtacgccgaggcagtcctgctttgccaggaccttttgcacgccccgtga
ggaggacacgccaaatagttttgatgcccatttaataaaattttctatctattttcctgt
ctcagctcgacgacttctccccgaattcgttttgtcatttatagtgttttccccactcta
tggccacgcccccgttggcgactgcggaaaacagcgcccaggccgtcacagcttttcctc
gacttccttctccaaagccggaaagtgaaaaatcccaaacggaaatacattcatttgctt
gttttacttttccaatttcaatgccggagatttttccctctcagtcgcacacatcgttac
atatgtatgtaggcgatgtgggcggcgatggaggagagggcgtggtccggggacctcgtg
ccgcagtcacgtttaaaacattaaagttagatttatgacttttcgggttataaaatgact
ttagattgattcccgtcacatgatgacgtttttcgtttttcgtttttcattcgccaacca
gcaaaaggacttaacccctcccccttcacccatccactacccccaacccactttcccagg
aggtcctgcggagagagatcctgggcaccatgtgtagacaatgaatttctgagttgttcg
aaagccaggcaatcgggggggatttgacttcagtataaagttggaaatgctcgacatttt
cttaagagttgcttacttatttgtggtgttatcaataatttagttttagtcatattttat
aaaagcgattatacccgttactcgtagagaaatacaagattccttgaaatgaatgtaaca
ggcagaaaaaagcgtttcccactatatcaagaatatatattcttgatcaggttcaatagc
cgagtggaggcatctccgtccgtatgaaaatagagaaatcaggaactaaaaagcttgaaa
gttgagattcagcatacacattctagagacaaagacgcagcgcaagtttgttgatccata
ttgccacgcccactctaacgcccacaagcctgaaacgccgaaatttttgcaaaattgttg
tgtttcctcattttatgcacccatatctatcgatatccacgaaaaatgattaaatttcgc
gttcgcattcacactattaactggtatcagatagtcgggatactcgactacagcatcctc
tcttgttttttttttgtattcaactgttccatatatttcctctagcttttgtaattaaag
caatagaccaccctgcggtaacttctcaatttcccagaataccaaatgaattgcattttc
gccgctgctagttggctaaaaccgttgtcgcttcttagcgcgcactaatgttaatttaac
attttggcctaatcaaaggcatttttaattagccgccgtccatttgcacgcttttccccg
ctgatctgcgtggattttccgctaacctcaaatgctgatgaagaaatgccatgacagagt
tgcatttccgatggaaaccccttttggaaaatgaaacggggccatcgtgcattcattagc
gtgtcgctgggatctgctctccacttttctcctgctccttctccgcctcactcctgctcc
cgatttctattgcttttgcgctggctggctctctgtgggcaaatggaaaagtcggaaaag
tgggaaaaaggaaaatcagtggcgaccggaccgcgatagagttatcaaacgtagccacag
cgaactattaatgaaggcggtggtgcggggggacctgctgcgaattccggcgggaaagtg
ggcggaaaatggtgggtgtgggttacacttttcgtgccactgcacacattgtggcagaaa
gggatggcaagatgtagagcgcacagagagaggcagaaggatagattcgaagcgctaatt
acgtggtcattaattgcgctaattatttttcattttgcccccgtcccccttgtcgcgttg
ccctcaggttttcaatttccatccatttccattttgcgtcatttgcattccgtttgttcc
ttgtctccaggttccccatttttttgtcctgttttttacgccttggtattttcaatttgc
agcccgttgttcccgagggggaaaggaaaaaaaaagaaaaaaacgtgaaaaatgaaaatg
cagggcaggtgacttttcctctgttccattccattgcatttctcgttttatcgaattttt
tgctcggcttcactttttcagcgttctttaccattgaaaaatatttgatcaccactctgt
ttcctttcgctttaaaccaggtttccattagtttattttctgttgttttctttaaacaat
ctttctgatttcacttcattttatctttaatcatatgccttttctattatgatttctaat
ttatggatcgttccatttttaaatgtgtggattcattagtttgagcaatacgatattgca
aatatgaatggactgctgtatttctgtatttaatatttatcgtattattagcaaaatgat
ttattttgtatgtaccttttttgcatttctacttttaatgcataactaattgttttatat
tctctctcggaatatcccattaatttcatttgaatattttaaaataaatggtttcatttc
cgttgaattcccaacaggtatttttcacttcgactattttcccccactgcgttttccgcc
ttcgctctcttctccgccacctaccacccacaacccagctgcctcttgttttttgttgct
gttattcagattttttcattacgtccattttcttatgcacatttctgtaataagaaaatg
cgcatgaggtaattttcctggctatttgcagcattctacaaattgagcacactgaagtgc
ggggcaagtggcttgggcaggggagggctaagaccggtggcaggggctgtggatggtttg
gggtaagccgcaagtgaccgacattttgtgtcatcgccgaccagaaatgaaaatggctaa
aaccgtggcaacggaaagatgaacacgctgaagggggcggggcgaggaagtgctgggggc
ttggcatccgcccagcgtgagcggaagggggaggggcgccagggaatcggttgtgttggt
gtcactggtaatttgatgaaaatgatgccaccgctgctccattttacacttggcgctaat
tgaaagtttcatcagtgggagcgaactggctatgggaaagcaaagggggcgtggcatttg
tgaaatggaaaatgaggcaaaataaaaccagagcagtgagcatgggatttcctttgaatg
ccagatgatcaaaaaggataattgaaggagattaaagcggattaattagatgatgagata
atgaagagttaaggtgacttgtagtttcttcaaatctgcagaggtttgatgcactaaata
tgagaaaaatccatgatttcaattagtaaactgataactatgcaataaagagtgcgatca
caaatttttctagttctatttgtatgtaatgaaatatgtgatgctctctggaaaaactgt
tacttttccatcgccctgtcgagttcttgtaacaaacacgctcgtggaaaagcggggttt
ttaagacaaattacgggagtgggacatttaagcacacatgtttccaaagtcattttcatg
gcacccatttagggtctttagttatccgcaaaagtttttggctcgggattccggtttgtc
taatgaaataaatgcgaactaattatttatttagatcttgctcccacgcagtttgctcag
ccattcagtgaagaggggaaaacttttcatttggctctcggcgcaaaaaggccaacggaa
aatcgggaaagccgaggaaagcacaattttcggggcacacataagagggcatcagcatca
gcatcagcatcatcgccatcatcatcaaaattgtggaatgtttcaacagtttacacaaaa
cttgaaattaatcagaaaattgtttggccagtccaaactgcaatttgcagtttttgcggg
cagccaagttgagggcaaatatatgatggcgcactgttatgatgaccgaaggaccggcag
gacataatctgcgacactttgtatcccaccgagcagcccagccccagttatcccttccat
cgccgcctttgtttgtttaaagctcaaacaatcgaggaaggagagggatttggcgggatg
tcccgatgtcctggacttgggtgggcacgtatctaatttatgccatctaaacaaaataca
aacaacaaaggaccaacacaaaagttttccttaccaccaggacatgtatgaatgtgggtg
ttgcccgatttggctatctataaaacgcttttccaccacgtctctttgccaaagtgtttt
gtctaacttttgtctttcggctttatgaattgtatcttttacggttctggtttctggctg
gctgccgtaaatagcccgatatgattgtttgtctgtctcccgatattaaatacaaatata
taaatatattctcgggaccaggggaaacagagacataaacggacagttgataattattgc
cgataaagttcagattggaagggacggacgcagacgccgtgacttggacagattgaacat
gtcgccgcttttcctcatgccggcaaaaacggttacgctccaatgttccttatatacaag
tatattctatttatttgtgttaagttttctcccggacggactggcgaggcgtgtaattcg
atgctgccactccacggggatcgccgggccacttgaacggggtaagatgataattccctc
aggaataccccaaaggaaggtacaaacatattatatagatatatttattcaagaggtggc
taaaatttgaagagttctaccagaattgttattttttcactggctgcttgcatagcaaca
gttatttcggacttgaacatcttaaattgtttagtttttcggcatatccataggttttgg
caagaaagatcagcttaaacatacttaaaagtgatgcttaaagtaatcatgtagagtata
ggtaattcggtcttatgtttcctttacggtttctggatttttctctaatactttcagttc
tacggacttgccacacttttgaactttatagctcgtactttgcatacatttctgcaaagc
tccttggccacacaaacgcatatccaatatgcagcacatttcccatgtgtgtgtgtgtgt
gtgagtgtgactgggtaaatattatttgacaacatttggctttgcaaaaagccaaacggc
aaacgggagcagatgtggcaacgccttatccgcatgtccctacctcctcgagtgtgagtg
tatgtgtgcttaagcatgtgtcaagtggccgccattgtcgggggaaaacgagagaacagt
gcgaaaaattggaaaaattggaaaaagtgcaggaaaaagtgtccgcaaactttgcatatt
cgactgctgcttgcattaatcaaaatgttaaataagaaagtggaattgaaattgatttgc
cggcgagaaggcaaatcctcaatattattccacctttttgcgctcctcaagtcgcagtag
caacatcatttatacttgggcacccggtgggctgtgcgacacctgacaaaaggacacttt
tttctgctccttattggacatggtccaaggactctatctgcaggaagtttgcctcgtgaa
aaaactgcaacagcattcgtttatcgccgctgcgaacattgattggcaagttgacttcga
atttggcgtcttgctttctttatattccagccacttttagttcgattgggattggtttta
tcaggcagaacggtgaggaagtttggttgacagtgagaaaacgcttgggaaaaaccaaaa
gtattcacaaactattaaacaactcatttgcatatgtatttaaaagaacgtcttacgtaa
aggtggcaaatattctatatggttcgaatatatagttagaaaccaaaattttatatttta
tatagttaaaaaacaacattttacgtaaagctaaatgtgtttagttgttttcaagtcttg
aagaaagcttgtctgcgctggaatccctagttgtgaaattcttaagtgttctgcaacgca
ctgtgccctgtgtttccatatcgtgcatacatctggccataaaaaattggtgtcgagagc
tgggtttgtcgattgtcgagaggttcgccttacagcccgtctcctttcgctggtaatgcg
ctaattaaaatgcctgagctgtagcaaaaagccgagcattttcctggctctcagctgcaa
tggaatgcaacttgccactcgagtgtggttgtgtgtgtgttggtgtgcgtgtggcgtgtg
gtgtgtgtggtggttctttggggaaatgggaagaaataagtgcgaggggttctgggtcca
ggggataagctttttgacttgccacttattaacttgccaagcaattatggcctgaagatg
gagctgagaaaagatttcaggtcgttggaccttttccttttagcctggtttcgctatcct
tatccttatcctgccgatgctttctctctaattgctcggtgcccggagaagttccaaggg
acaggagcaggaagtcctcgctcgtgtgtgtgctcctaataggtaagaattttccaagag
acagacaacgtccgaccatctccatggatccagatccagatacgcatccacatccaccct
tttcccctgttctctgactgactgactgtcattatctgcatcagcacgcgtaaacttcgt
ttgcaccaaaaaaaaaaaatagtagaaagaagaaaacacctaagaaaatagaaaaaaaaa
tatataaggaaaaaaaggaactctggatatatgggcgagagaagatggcagaggggtaac
tgcaggcggaacaagaagtaatttcttttaagctcagcggaggcactttgccagctgcag
tttgaactcgccgccttttgcctggacgcacagtgggacaaaagtaaaaaaaaatattag
agacacctgaaacataataatacaaagtaaaacactctcaaaaatgttcatgtacttttc
tgatttaaaccttgcggaatgaatggttaaagtatagggaagatatcactatcagcacta
tcaatttgtagtgttgtgtaatgtatgtattacatttctttgcaatacataaatacttta
atatattcaaaacaatttgcagaattaacaaatgtcacaaattttatatatattgtggat
ttttatttaatacctgcactctgtattcaccttcatcatatgttcttttatttcctgcac
cttttaaagccttgtaactcccaaaaaaccttgttacatttttgctccttcaagttgaat
tattttcatttcttacattatttgctgctgcctcttacaatttttttggttatttattta
tgcatgtaacataccgcacacttacctacttaccctcttccatctcctcagaggccgctt
ctctttttatttttggtttcatttcatttcctcggcttactttcttccttccttcatgat
gcgttttgcccgcaccgccggcgcaattctaatgggaatttacaatttttcaccaaaaag
cgagcttttcctcctgctttccgccagcgttgtttcttgcataaaatgaaattgtattgc
attttcccccattttttgtgtttgctgctttatggctggacacagaactgctgcctcagc
agtagggcaccaatgagtgcactgagagaaagtacgaagctgtaaccatcaaaagagtgt
caattctagaaatcgttgaccttctgttctgtgaggtaacgggaaatctgggacacattt
tgatagtgagtgtggccagatgtggcgaatcttctgcatcgaaacgggtacggtattcaa
cctgtgtactaggaggcagcttcagttactgctactccagttgaaagttaccgctgtctt
gggcttggctttttatgtccattgctcgccactctccagtgaagcacaatggaatatcgc
gagagcaacatgaaaatttatgatgcatttcttttgctgtccctcaccgtttttctattc
cccctttttgctggttgttgcttagtacagtactccctcgctttactcgctgcggtcgca
tctcaggctttcaaattattgcaaacttaagtgaaatttatataattgtaatggaattta
tattagattttttctttgcttcactacgggaaactgacaaatggttggatgcagcccaac
gagctcccagtccatggggaataccattgtcaacggcttcatctcgttcccgtccccatt
ctcttatttattttgtttacattttgctcggccagatggcagaaaatctgtgacacagat
tccgttttatttatttcgattacttaagctcaagaatcataaaaatagtttgagtgagcc
aaggacggggcggaagtggagaaggagacagaaattagctggagcttaagctcggacaaa
taaaagaaattgaaaggatgcgaacgggcgaaaggaagtctcaactttcaacagaaaact
tatttgattgagagcagtgcaaaattgacatttattgtggagggaaaaaataagtgggga
agtgagctcggaaagtcgaatgaagacgtggaagtgagataaagtggcagcaaatgtaaa
tggtcaaggggcagctaaagtctcaacgatgtctcactctgttgatttggaaaactgaaa
atgcaatttgttaggctaaggaagatggtcagtttattttagttttagtcctcatgtaca
tatgtgcttggtcaaactacaatatagggactacattttattaagttagagaattaagag
aaaagggcgttttgcgtttctttttatatgcaaaatcagatttcgcctgtctgagtagta
cttaaaaatgatgggagttatagattggtagataagaaaccaatggcaggaaaggcagaa
gcatacaaaagacttggactcccaagtgaggagcagtctttcagatgttttccttttttg
ttgccatcatttgtggatgttggataatagaaagaagaaaagtgtggcaaaatgcgagca
aatagttttccgcttgctgccgcatacaatagatttttccgacggtggattaaaggcggc
ggcgtcttctttatcaattttatctgagaaatatatttccgaaacatttgccattatatt
tgcattagtagccacagcttccgcttcccttcccaccgtaactatgaaatgtgcctcaat
tctaaatccttgccttcttttttgttggcttacagaaaaaatgtttttcccaaccctgca
cttgaaaaaatatctgcctaattccgattttatagtgaattttggacaaattaacactaa
tcttaatgcatattattcaagaagtgtcttcttttgcggagtttgatgaaatagctttct
aaaattagcatggccacactttataggtgtgaccagtaaaatacattagccagtcaaaag
tatgttccgaaaataaacatatattttgagcaacacgtaaaatttaaccaaataatcagt
cagaaaacgaaatatttttctatatgtgtgcatgttgtgttggacagtttgacgccaatg
aaaaggaaaaggacgcagcctaggcattcaaagaactatcttcgcacaccacgccacata
catacgtatatatatgtttgtacccactatatgtatatgtgtatggtctattccccagcg
gaaactgcttatcacacatttccacacagccccgcaaaatcacacacacaatccaaatac
aatacaggaatgccaaaaaaaaagaaaaaaaaaacaaaatacactatggtgcggaaaagg
ggagtcgactagtagagtaatagcataaagaatgatgcgtagacatgatttccgtgcggt
tgatttcgctctctgtcttccttttaaccggcacactgctttcgatgcaaggcggaaatt
gttaaatgggaatttccataaattccgaatagcatggggtagcagctatattattgggtt
actttcgaatatctttaagaaacatttttggtgtgctagcttagctattcttgggcagca
atggtgtttgaaataaaaaactaaaaatagctgaagagatcgttgcaccactgaacaagg
tacattatttaattcatagacatactaaaattcatggaatgaaacgtttttgtagaaata
atttaagcaagcatctttttcctttcttattgtacctgtagtgttgcccattcgcaattc
ttctcctctactttctttcatttctgtgattttttttgtttattttccatatttcttgga
accaaagttccactgtttttagagggacttcctgctgcgaaactatgcgctcggggattt
cgtttctggtacctttttgtgcgttatctgcatgattttgcatgcggaggcagaagagtg
ccgagtggcgatagggactttcaaaggatcaggagcaggagcaggagatggagatggaga
tggagaatgagaaggaggctgcctgaagtagcatgtaattcatcttattccccaaagaca
accacaccagcgacaaaggagacacggacgcttgagcttacaattccggcggtgaatttc
tcgcgcagatgggtgtgcaggaaaatacggcggaaaggcgaggaaaacaggagacagtcg
aaggcgttgctgtcgtcgcattttgtgcgtgtctccattgggacataaatgccatttgtg
ggatggggcaggttccgaccagacacgcgcctcattatgtgccacccacctcctcttctc
accaacacctccatccccaatcccaatcccaatccccaatctccttttgacgcataaaat
gcgtaatgaattttagatttcatttcaatggctcacagaaagaaagttatggctacaggc
gctcgaggatttggttttccttgaatataacgaccccgccccttcactttccctgctttt
ccgccttgccgcccaccggaaacttttatttgaccgttaagtgcgtgaagagcagccgcc
aagtgtttactccaatggtctgcaaatagttttaggtgattccccaactgggtgccgcgg
caagtgcctttagtaaaaatactaagccccacaatcggttaagggaaaagggtgaaaatt
gtttagcttcgagattgaatgctgcaaagacgagaacgaaaataaatttgagccaacaat
ttgctcaaaactgatttccaactagcatgtcttcaactaaatgcggttgcatttacttgt
aagtcttatttaattctaaaatgtagtaacactaaattatccaaaaaattatttaatttg
atagtaaatattttactgactacctaccgcttactcaatcgattagagccacattttgat
ggcaaacaacaaaataaacatttttttcaactcgatttcccccctgtgcgttgtacttga
acctctggccacgcctttattccgcgcggaggccgggaaaagcgtaactattcaaacggc
attgagcataatttttcattcaggatctttggctgggctctgttcgcattttggacgctg
cggcttcgtttttattatctgctgcagagccgacaaaaccccatttttcgcccgcaaaca
taatttttcttgcttctaatgccagataaacgcagacaagaagtaaaaaacacgaggcca
ccagaaaaaaaaatggtaaaaaaactagaggaactgaaagccaagaaaacgaaaacgaag
ctggcaaaaagttccttaaccccacagaacagcagccatcatattattttcaacatttat
ttgccatgcgtaaataaaaaaaacaaatacgtatatatatatatacatatacatatatat
atatatagtacatgaggaaagggcggattttttgtgcacttttcaaaggccaaagtggta
aagtaaaatggaaaatggctttcccaagccgccaactgccctcccacttctcaccctttc
taccaataataaatgcaaaactgcannnnnnnnnnnnnnnnnnnnnnnnnnnnnnnnnnn
nnnnnnnnnnnnnnnnnnnnnnnnnnnnnnnnnnnnnnnnnnnnnnnnnnnnnnnnnnnn
nnnnnnnnnnnnnnnnnnnnnnnnnnnnnnnnnnnnnnnnnnnnnnnnnnnnnnnnnnnn
nnnnnnnnnnnnnnnnnnnnnnnnnnnnnnnnnnnnnnnnnnnnnnnnnnnnnnnnnnnn
nnnnnnnnnnnnnagttgagagtgagacgggtgaacaggcgtaagaagagaagaatgaaa
tggcaagaggtcagcaaacttggtggctcacaggcagcctcaacacctgtcgaaactcgt
ttttcactagatgtaatttgaatatggccccaaaaagtgatatgtaaaaaggaataaatg
ggatgtagcatccaataaaagattgtgacactacaagactaaaaaataaataatttgtat
taactttcgcattgacaaaactttaagctgatcattatgcaaatatatatattataacta
aattatatatataattaggtaaatccggtaactgacatgattctggtaagaaaagttcta
ataaaagtatcatcatcctgggaaacgatataagataagtcagtttacatcaaatttttg
ttctataaattgtttttttaataggtccaaatttctaagcgtttagttttgattttgtcg
atatggattcgcattccgcgcccaccatcttctgccaccgattgtcgcagcagaggcaga
tgaccgacgtcatgccggcgttatcgataacgagcacatgaaccggcgcaagtcgaaatg
ctgctgcatctatcgaaagccacatgctttcggcgagagctcgtcctccacggacgacga
gtgcgaacactgctttggtcatcccgaggtgagaactcgcaatcgcttggaaaaacagcg
gaggcaggagcagcagaacgggtgaagttgctgtcatcaaaaccatcatcttcgcagtaa
tcggaataatcgaatagatagcgcagcatagggataatccggtcaaagaggaacaaaaat
cggtagtcaacaatgaaagtagtctacaacttttaaacgagaaaattgtaaaaccatcta
aaccagaaaaaaaaataatttaaatatccgcctcgaagcaatatccgccttttgtacaga
ttgattaaaattgcattttcgtaagttaaagtagccgatactcgtgttaaattaggaacg
aagaaataaaataaagcagtatggataatgttttgtatttttgaggatggtgccatactt
cttataaattggtatatttggtttttaagaccgaggtctaagatctttgccgtaacttgt
aaatgtatttctttatgttttgcatattcaagttgattgctggtggtcaatcaatctcac
aaacggccagaaacttaggttagaaggaattaaaggcaattatataaataaactaaatta
tattatataattaggtaaatcctttaactgacatgtttctggtaacaaataaatgtggcg
gtagaaaaccacctttactaaaatgattaaacatagttatgtgaataaaagctaagatca
caaaggctcttctcaagctatcatcctgggaaacgatataagatatatataactcagttt
aaatcaaatttttgtagaagacagagcaaagtttgttatgaaatcctataaattgtagtt
tttttaacacctcaaaatttctaagcgtttatttctgattctgtcgatatggattcgaat
tccgagttatcgatggtcaatggtcagacggagctcaaagacccaagatgggcgtcgacg
tcaacccagataactcctcgggcaccggaaaccctttccggagttagctcggcggttagc
attgaaacctccgtgcagccagtggccgcgtccaccacctactgcctccgattgacgcag
cagaggcagatgaccgaacggcgcgtccgctttcatgccggcgttatcgataacgagcac
atgaaccggcgcaagtcgaaatgctgctgcatctatcgaaagccacatgctttcggcgag
agctcgtcctccacggacgacgagtgcgaacactgctttggccatcccgaggtgagaact
cgcaatcgcttggaaaaacagcggaggcaggagcagcagaacgggtgaagttgctgtcat
caaaaccatcatcttcgcagtaatcggaataatcgaatagatagcgcagcatagggataa
tccggtcaaagaggaacaaaaatcggtagtcaacaatgaaagtagtctaaaacttttaaa
cgagaaaattgtaaaaccatctaaaccaaaaaaaaaaataatttaaatatccgcctcgaa
gcaatatccgccttttgtacagattgattaaaattgcattttcgtaagttaaagtagccg
atactcgtgttaaattaggaacgaagaaataaaataaagcagtatggataaagttttgta
tttttgaggatggtgccatacttcttataaattggtttgcagttttataccggtaacagt
ttacgattataatttggataacttcgataagactatgaccaattctttgctaattaatgt
atgtatttgtttatctgtgctctaacttaatgaagtttttcacgccacgtctttcactgt
tcctctagcagttttcgaaggcaaagaaaagccgaagaaaacccgcttagaaaatgctct
cctgttcctgtcactcagcgggcagaaaaccgcaaaaaactgacacacgccccgccttct
tcaacagtcacgcctacctatacaggcgcgggctgtcctgcggaggggcggggttttcaa
catgtttacgccccagaatttcctgcccctcgccgaggaagcgccatcgtgtgtctattg
attgattatgcgaactgtctgcgcgaacttgtaactagattaatgaactttttgcagtgg
atgcagtgcatcccagatgctagtgggagaccccctttgaaaggcatcctcgcacgcccg
ttcgaaatccctcttgaaagcagcgctctattcgaactccgtcgctgtgttgagtggggg
taaaatttaagttgccagcgaagcgaatgtggaactcgatgaagcggcggaaaatgtgaa
attgaagcgttgctgtgctgatggctttgtggttgtcgccctgtcatcctaatccgttat
tccagttgtgtttgcagctctcttttaaattgaaatatcagatgcagatctattcagaag
ctttccagttaatgtttccataaggcactagaataatttacaaaaaatgtttaaaaatac
caaatatatataatataatgtataatataaatttataatatataaaatactaaatatatt
atttgcggcacatatttcggtacttattgtgtaattacttatagaacttgctctaaaggt
tcttaaattaaaatattccattgctttatatatattccattattatgttaaataaaatga
aaatttttatacctgttactgttagagtaaaagggtatactatattcgttggaaagtatg
taacaggcagaaggaaaggtttccgactatataaagttgccacgccctttctaacgctaa
caaaccgcaaaaaatgacacgctattctttaatcacactaaactattcataaatgtattg
atattcttcacatttttatttgtctttatattttctatagatttgcaagaacaaaatttg
ccacgtccactctaacgccttaaagccgccgaaccggtcacgcccacactttggaacaat
tttcaaatttattctcatttcactccccaatatctatcgatatcccaggaaaattatgaa
atttcgcggtcgcattcacactaactgagtaacgggtatctgatagtcggagaactcgac
tacagcattctctcttgtttcatttgaagaactaaaatattttccttataattaaccttt
cccaatttaattacataattcaattttgcgaattagtcttttttaatttatagttacggc
tgccgttccggctcctcgtctactttcaattccctgtttaatctgcgaaatatttctgtt
gccaaatgaagctatggctgacaggggcgtggtggagggggctgggggcctcctgaaaag
gggcttatgcaatcccgagcacatggcatgacacaaattttgtgggaagaaaatattaaa
aaaaaacctcgtacgaaaaagtggagcgaaatatttctgttttggtttttgcgctccttc
tgccaaactttgaacccctatgtgtgtccgtgtactagtgtgtgtctctgtgtggcatta
agccacaactcaatatgtgcgccagtgtgagtgcgtatctgtgtgagccagtcgcgttag
tcgtttttatgaggtctcttggcgcttgattccgcggccccaaaccgcatttgaagtgcc
tccgcagcaagagaaaaaaatatatcatatatatgatatatacatatatatgatttgcat
aactctcacatgtgtgcccatatcccacatatgccgtatagctctagcccttttaacttg
gtcaatgggtcgccgtcaacgaagctgaatgtttcctcttctcacattatttatttttcc
ctctttcattttttttgtgctgnnnnnnnnnnnnnnnnnnnnnnnnnnnnnnnnnnnnnn
nnnnnnnnnnnnnnnnnnnnnnnnnnnnnnnnnnnnnnnnnnnnnnnnnnnnnnnnnnnn
nngaggccgcggatgacatcaaaaaatggatgctttgaacatgacacaatgcaaggaata
aaaggggacaaatgaaggcatatatccactaacaaacgcacgtaaaaaaaaagcaaaaaa
gctctttgcgcttaaatttcactcaattcatttgcatatatgtgttaatttttcctggtg
agctacattccgataccgtaaaatacaaaaggggaaattattcaagtttaaaacataggt
gtatgcttagcatttaactgtaatccgaaaattaaaatgaccattttggcttggagataa
aatataattaaagtagcttttcggacaagagcaataagttaatgccataaactcttctct
aatttcacttactaattgccattaaaattaatccgaagccagctcagggggtcaaaaaat
aggggaaatgatggccaacaccttggctctgttggccataatccccaaatagctttgagg
tcagctataaacaatttgcgagcaattccacaaaaatattgtggttaaatgttggaaaat
gtaggaaatgtgctacaagcccaaaggagccgaaactcaaaagactcggaaaatgaacca
caattaaagggggcggtggagtgagttttgagaggggaatggtgtgctatctgctttggg
gctcgcctttcacccgcttttccaccgctttcccttgaccagatacaaataatgaggcag
accacaacaattacagcaaacaaacaaacggagcagagcaaataaaaaaatataaatctg
gaaaaaataaaaaagcaattgaggcaaaggaagctgggaaaacacttgcacgagtttgta
cgggtatgtgcgtttgtgccaaagtgaataatttctttttaatttccacttaagtgactt
ttaaatgcttcacataccgaaaaggagcggggactcgacgaggcgcggaaaagcatggaa
agcagggaaagccaaggtggcaaggagaatgacgatggggccgaaaaagagggaaaagcg
ggaaaagccagccagacgacacgtcactttgacgccctctggtgttggaaattggcaggc
aaatggaatactcggcaaggggctggacaggggggcgtggcaggtgttgactggcggctg
accccgtgtttgcttttcccccaagtcagttttcctactcaggcttatccccgtcttact
tccgccttctttgtgacttgttaatttactcaccaattaatataattatattgccacccc
ttttttgtacgtctcttaatattggcgaagcacttgtttctccgtttattcaattcattc
tactgaacataaaattgggtttcttttatgtgaatttaaatctactttaaaaataaaata
tgtattcgtatatgtttgcctaagcgaattttcaacatttcatctaaattcattccccat
ccttcaaatattttcatttcaggctcttgaacgtatcatttgactacctcatgattccca
aattttatgctccgctttcatttctccttgccgtttatgtaattgacttcattgccaacc
atcgattcaagtacaagagcagccttcttcctttgtgcccatcacttgggctttctggcg
ctttttccctgttatttatggatcacaatttgaaggcttttgagcaatttttgagtatcg
aaatgaatcccacttgagaacgcacaaaaaattggtaaatgtgatatgcaaatggggtcg
gaagaggtggctgtggcagggggaaatcatcgacagctgagtcagcgacaagaacaacaa
ataaaaggcagttaaaatgctgcataaacggtagaatgatgggcggaaaaaattgaggga
aatttgaagagggggaaatttgaagaggggcgaacaagaaagtcgtgcgattttaccttt
taattgttttgttattcatcgttgtttgaggaacacgcaagttacagccgaaatcaggaa
atgtttttaatttattatagccagctacttagtacatttttataaattttttaaaacgtg
tagactgtattttatgcacatcatgaacaccatagtagtccaaatcaaacagtgattccc
caagctcaaccataagttacgctcacgcccgcagaaattaagtatacgcacaagacctac
aaatttaacatgcttagcaaataataagaataataaataaaataataagcgaataataac
ttgtagcacgaaaagtatgcaatcagttgctctaattaaaacgttcatagccagttggtt
ttttccgatacacggaaatcaagttgcgtatacgccccgtgtatcaaaaggggcaagcaa
agctggccaaagagggcaaaccgtaaacataaataaataacaataaacaacaataaaaat
tgactccttgtggcattgctcctctgccactttgaccaacacaaatcatgggagcaaatc
atgcgaagcaccaaaaacacacacacccggagtcggagtcacaggggtcggaggtcatct
ttacgctgatgtctatgacattatcagcagaatttattaaatgacagacacataaatata
taatatattaggccataaatatgagggggtaggcaggagaaggacttagatagccgctgt
tcatgcgacaaaggtcgaccagcgagttaccctgaaaatgagagttcgcaacgcgtgcac
aagtcctaaatcacacgaattattatgacacatgcagcgaactgactatatttccttttt
acagggtatttggtggaaaaaatccaaccagacaagagcagcaaaaaagaatacatgaaa
acgaattacaatattttaatttgatgttattattatcgcgcacacatgctacacattctc
cctcccccgcaatattatatacatttttttgatattttatttattttctaatggtttttg
gggagtgcgaaaataatggcagtggcgcaaccgcacacacatgtatttctgttgggggtg
tgctattcaaacgaaattattgacatctaaattagaggaattcggggtctctggctttct
ttttcgcttaatttcgattttattccgtttgatgttgcgccccgattggaagtgttgttt
aaatgcaaataaatctggatttaaggaacactcagtgtgaagttgcttatgagcatttcg
cggcttgtttttcgctctatatatcacacatacgctgttaggcattttaaggtcgtacta
aaatcgcgtaatttaattgaggcttgtcctcaatgttgtcttcagaacatagttctttga
ttttgttttacaattctcttgttctttaacttggaccagttcatatatgcacaaagtgca
ctgtgtacttagtaagcaaaataaaaaataatttaacatccgaatcattaattttcaagt
caatgttgcaactaagtgaatatttatttaatgcgtttaacttttcggcgatgaccagaa
aaataaagaaaactatctgaacatcgcccatgcctcctgcttttttagttagattttatt
tggataagttatgggtataatgggttatgaatctgggtcgccacagccagggcacacagc
ctgtgagtggattccaggcccctgacacatgaccttttttcggtagcttcgtcccatatt
gtattgacgtcctgcaggcatactggaggagtaggttgcgatcctgtcttggacccctgt
atcagccgtgtattctttgaacggcagcatagggtgtagcatgacccccacgaatcttat
cgtgggaactcggacttgtatggtggctggctctacctggacgcctccacgtcgtcgaag
tggtcctcgaagtagaacttcttggcatcgatcaccgggctctcgtatgctagcttctca
ttgccatcgatggcggtggactcctcctgcacatcctctacatagccatccttgaagtcg
tccgactccgagcctaaatcatcgggtttggccgcactcagctataggtccggtttcttc
ctaatttccgcgtcattttcacccacttctcgctcgctcgctggttggctgggatttagt
atccgcggaaaacctggtggtggactcagttgtgttcactgtacttttgagcagtttttc
cggactgcggactgttgcggaataacgggattcgagatctggtaagacgaagactataat
gaatttaaattatacattttctctgctgtgcttcctcttcccctgctcttcctctacccc
tgctctcagtgcctcctgtgtgtgagtatgtgtgtgcgagaggcgcttatggctttgttt
gctacgtggcctgcttttgccgcccccctttgcgccacacccctgccgcatttacccgcc
ccgcccgtttcgcctctgtttactccttacaatcagttacagtctcagctgtcaatagat
tgttgacattttttcctttatactttcgcttcggcgaaagagacggcagccagggccgca
gaaagagagggatagaagtgttgtttgggccatgttctgttggccgtcttttttttttgt
ttactgcttaaatctgccaatttactcgtttacgtttaggctttgtgcgtgtgtgtgcga
gtgagcggaaagtgaggcgaactgggcggaaaagcgggcacatgtgtgcggaaaattaat
atctgtgtcattttttgggttaataaggccaaattgagtatatgtgcgagacacacttaa
ttatcatcatatttatggccgtcacggggcgacacttttgggtcccgtgtcctgcgtaca
tttcccacgcttgtcttcgttttttatacccgtttattatgattacgggtaattaggtct
aatttctaatagggcgatatgttatcgaagccaccagccgaaggcgaacttatttttaac
attctccagctccagtctatggggcttcagcattgtgaggaaaatttaagaacctaccgc
gagctctgcatagtttgcaaactgacagacaatatgcacattaaaaagcaaatcagtttt
caaattgtccactttctcatcatctgcactacattatttttcaaagtggttaatggaaat
ttcctcttgctctttctctggagcctttgctggggatccctgtctgtttcctggtgtcga
tgattaagtagattagaggcaatttagtatgcgtcggaaagtgactgttgagaagccatc
gacagatgtctgtcgtcgtaccggccacaatatatgtatgtagctgtataagtagctccc
cctttatatctttgccgatgtctcaggtcagtgcgaatgtctaatctccgggctgactgt
ctaatcgcatttgatgatgactcgacttgactccacttgattcgattccattcgattcca
ttcgcttccattcacttccattcgactcccttcgattcaatgcgacttgacttttcccgg
ccttccccgcgtttccctggcaaaatccggacttaatcaatcattggccgtccgtctgtg
cgctctctttcgcttcctgaacttatctattcgctttcaattaatttttcagcttttatg
ccagctgcattggccacaaaattttgtttggccaaaagttaaggtttgattggggaatcc
ctgaactttgaactggccgaaaacccaggcaattgaaagtttgtcaagtgtttagggcaa
aagttcggaagtgacctgaaaagtgtgttcggggaaatttgattcgattagatgggaatc
ttggtcttgctactcgctattggtttttttttttattttgcgtatttttcaacctttgtt
gaacaatattttgcgccgcaaagttttcccctacctttccttttgccggcacacaggtgc
aaacggaaagtaaaacaacaggagcagcagcctcagaatttacataaaaaagtttgtcat
gcccgaggaaaagcgggtaaaagccagcacatgcatgtttttgtgtatattaaaactgaa
aacgctgcaaacgcctgagcatctggagaagcctcgtctccgggttcaacgcttcggtct
gggccatccaagcttccttcaggtgcgcacacatatatgaactatacatacatatatgca
tggtcatgtctggattagcttaatgaaagcaaagactttggcgaacaacagctgatggga
cagccgggaaagctgggaagctggcaaaatgttaacagtcagtgccaagaaaatgctggc
acgcaaaacgctgagacgatgacaatgtaacgttttccattggttgtttcacaagtggaa
ctttgccgaaaccgctctgttgtaataatgaagtgggtttggaccattccatgttatata
cattttgtatatcgaatctatagctttccgtgatctccgtatagcctttcgtaatttctc
tacttgattgaaggaatttgtatttttgtttaagaattatagatttgttaattataatta
atattttcaattaatttgtggcatatgttcttagattccatcttttaacatttaaaatgt
gttaggagtacaggaacgaaattttcccgctcgtaaagggcacttaaaggacgactctag
ctgagttttctgccccaacatgtgcttacatgtgtgtaagcgcattttgcaacgtgttgg
gggctctgacatgctgacggcaacatgcaacacaagccaccgtgcgcagcggcaacatca
gcagaacatacgtgcacggcagcaacggcaagggggaaatggggaaacggggaaagcctt
agctaccagccatgaaaatccttcagagtcgcgtcgaaacatccgcgtgacgacgtcatc
gtcgtcgtcatcgtccttgtcttctattgttgctgttgtagccagtggtgctgttgtttc
tgctgctgctgccgctggcagacattgctgcaaagattttcggaaagtttacaacctcag
acatttgttgtggcttttataaattgtgtctgtgcgtgggtgccaaggtgtctgctctgg
gcgcgttgcggctgaggggcgtggcacggccgcctttgttgcattgcagtaacagcagcg
gcatcatcagcagcagcagcagcagcaacacgaaacacgttaagcgcattgccatttgtg
ccacatcacggcaaacggcgagggagcttggatccttggatcatgggaatccccgcatct
ggcacaagttgttcaattcagcaaacaaaacaaggcggagaataaatagagaaaaataca
tatagaagcaaaaataaaacacgaaaaattgcctgtctttgtgcaatcgaatggcttaag
cgggatttatcggcatgccgaaaggtgaattcgattgattgctcgataaagatgagcgat
gattggggctattgttataagcgaaattgtatgaggcctgttgttcagttaattctacaa
ttaatcagtggctaagcggaaattgttgtcaaaagatttttctctgctcgtccatttgca
acatttaaataactaccatacccaataaaataatttagcaacgttaaatgaacgtttcat
gatttcgtggaagattcccctctttctaaaatccattgctgtgcaaaatatacatatgta
ccagagaactgcaaaggtggcatttttagccactcgactcacacccaacaattttttgtg
cggatgctgcccgccacgcacatcgcgggtacttacaaacacacagtatacgtctgcaca
tgcagacaagacaccccgttgtgcgcgcacccgaatcaatacggtgccctgcgtcgcggg
tgccgatcatactcggcacccataacggagggtagagaagacaaacagtcagaaaaagac
aaatgcctaaaaagggatgagtgacaaaaacacttgtgggtttaccgttaagcacatggg
tgtttccaaaaatactcgggtgtttctaaaaatactcgggtggtcttgtagatagtcgag
tcacagacaagatgcgtaactccatacgttttacactccatacgtttacacactattctt
tcggcgtggctctagactttgtcgaatactttgtaaaatatgcccttcatcttattatta
tatattattataataataattatattatattatatattattaaatattatataattatat
atatattattatatattatataattatatatattatattatatattatatatatatatat
attatattatatattattatatattatatatattattaacgttattgttatttaaatata
gattatagtaaaaataatagtacataatgtcacaaaattcatttcaaaaatgactttata
taagaatatttgtcattagagtattcaggtagcgacgtgtgaaaaatgaataagggaatg
attcgaaacgggtggcacccattgagtacatcaaagagcaaagacatgagcacgaaattt
ttcttgggtattcccttttacccttcatttcttatacccgtcgcgcttccacccatacaa
attttaggcgtacaaaaaatgacctgcggccgatcgttgactgtgcgtccactcacccaa
acggctcttgcgcagcaggcctcgggtggtttttttactcgtaacaaaaacaccacgttg
gtaaaacactcaaatattttgtattgccgcaagtagggtgtcaaaaaaaacggggtgcct
agagaccgagtgtttatcgggtggacgtagagtgccagtggcgggctgcagttctctgat
atgtaccacgagttttaatttacggactcattcacgattcgtgcatccatcacgcatcaa
tttttcacgtttatcgattacggttattaatcattccctttcaggacgattcgatgcact
tttgtcgactcattcgatgctgaatccttccctgaatcctttcagcttgttaaatgcgct
gctggcattgcattccccatttccctgccattttccatttgccacccacactttccgccc
acttcccgacaggacacagatgctgccacgtccgtgcgactgagatggatagctatactc
gcgtcgtaattaacattaatatcgtataaactttggcacattacgtatacgccatgtgtg
cgagtgtcactcgcagtaatattatcatacagcatacactgagccttcagcaagcgaacg
aaatttcaagcgatattcgcaattaaaatcattattttcttaataaacttttgacagttt
actatgcccaatgtatggttccactgttgatatgccatccttctagatatgtgaacccaa
gttctgcccgttttttcttcgagtgctgaggtgatactagattgtcgtaccacacaaatt
aactgcgagcacaattgttttacacattgttgtctgggttgttgttaagacagcagcagg
gaaatgggaatctttatgtgtggatatgtgctttatgaacccgtcgcttaaccccactgc
agcccggggggtctgtgtgcgagcaaatgtgcaagctcaaagttgaattttcttcaatta
accttttaaaatcctgtccttgtttgttctttcatgcgagcacttcttgaatgctgattc
gctgaccaaaatgttttcctctttttttcaggtgaggtttgctaatgaagaagggtactt
tcctttcagctggatgtcaaattgtgaaaactcaattaaagcaaacggtaagcaatgaaa
atccgtcttaaagatgttatcgaatccagagatacagcggctttggcctgtttgccattt
gcggttggctgcactgtaagctgacaattgcagctcaaaagctcaaaatggaaaagcgat
accaagtgggaagtgcggaaaacgcagggagcatggctaaagaaagaaaggtggagattt
cctcttcgaaactaatgaagtaaagcgaagtaaagggagaaagccataaacaaacgacgc
gagcacgtgactcagctcgcttctattattgttaccaagttgcgcgacataaatgtataa
aaggtcccaaagaatacttattaattgaaataacgttcttcatttatgttctcatctctg
tatgcatattgctctcattagcttaaataaacaaattattggtggaaattaaaatcggaa
tcattttaataatacatttgttatacactagtttttaaatatcgaatacacatgtaaata
aattcttatccaaataataagttttatcaggaaatgaattccgaaactggtttttaaaat
atgttttgagttaatttgtagaatatataatctattaagatttattgaggggctcnnnnn
nnnnnnnnnnnnnnnnnnnnnnnnnnnnnnnnnnnnnnnnnnnnnnnnnnnnnnnnnnnn
nnnnnnnnnnnnnnnnnnnnnnnnnnnnnnnnnnngggctcgaatatgtggattgaactc
cgattttactgctatagaccgcacttcctctgcggcgtctcattccattgtcgatttgaa
actaaaggagttgccagtgggtggatgaggaaaggggtgtgtggagaaaggggggtggcc
gcagggagtttgcagtcctactccgactgttgccctctccctctgaagcgattcccctct
ctttctaccctctagttgcatttcgttgttctacagaggc
