# Supplementary material for: SMCis: An Effective Algorithm for Discovery of Cis-Regulatory Modules
Source: PLoS One. 2016 Sep 16;11(9):e0162968. doi: 10.1371/journal.pone.0162968 (PMC5026350; doi:10.1371/journal.pone.0162968)
Supplement: S1 Datasets — (ZIP) [file pone.0162968.s001.zip › dataset/Drosophila/prd/dpse_ga19807.txt]

>4_group2:850563..890562
cataaatagtcgagatatagccttttgaagatttagattttatatttcattagagtactg
gttttttctgaacgccatcgccggagccgatcggagtgcggcatgtcttttcgagatcgg
gagggtcctgccaatcgactgccatcggaacaccgattcgcttgtttagcaggggcatca
ccttttttgtcttccggtcatatgagcgagtgggtgctagatgacggctgtccactccag
gagtctgaccgactgacatcgtgaacccccgctggctcctgcgcacgtggccacgatgcc
gtgcgaacctcgggacatgattcttgtcacgcgaggctgtggctttctgtctgacatttt
ggtccggccactgctacggccctcttccttgcatgccacgctgttttcttcgtctttcca
gttcgctcgctgtcggtaactcctcgtcctttgtggcagccactggctggcctgtcctga
tgacgctgctatatataattgtggatatatttttaattctatcttccttcacagagaact
tacatatgtaccctacgctttgccacaaaccatgtcgtatctgatttgacccagccagat
ggtcctatccaagcatgagcgaggcgttttcgagtcagaccgagtatcccattgcaagat
tcatacctaacaagccatcgtcatccttcaacatggtgatcgacaacaaggactttggct
atagccaccaagggaggcactacgcgggacgctagatacacgcatctattcatttagata
gtacgtaaaaaatgttttccacttgtttatttatttatactaagctaagttttgatgaat
aaaactattgaaaaatcatccttgctgtatccttaatcggggaaactatctcgattgcaa
aaaggcgcggcacgccgaaatcggttcgcaaatagcggagaaaactaaatatttgtagtt
ggggaaaatgtccttgatccttgataaggactagcaaatcagggacatttttccgatcac
agggagccatcgcagactcagatcggtccacaaatagccgaaaaaactaaatatgtatgg
ctggggtttttggagtccttatcaaaggaccaaggacatatatctgatcaggggaagcca
gggcacgccccgatcgggccacaaataaaggagaaaacaagatttataggtctggggaca
atatccttgatccttggtcattgataaggactgcattagatcaaggatgctattccgagc
acagaaatatgacgcctgtcccgatctggccacaaaaagccgggaaactagatatgtatg
gttggggcggttgatgtccttaccgaaggatcaaggatcaagatctgagcacgtggttcc
ttggcacgtcccgatcgaacctaaaataatggcaaaaacaatatatatacgtctggagta
aatatcctttatccatggtccttgacgaggactccatcaaatcagggacatttttccgat
cacaggaagtcgtcgcacgtcccgatcgggcctcaaataacggagaaaacaaatctaggc
tgtaatttgttatttttgaaaatgtagttcaagaattcgccgatagcggcgccaccgtac
aaaagagaaaaactcgcgtcaaatggccaaaatctggatgggataccaggcaaacagaaa
tcagcagcaagcaactgtaggaactgcaaaaaatttttgcagcataccttagggggctcg
aaatttaaaaaaatcatcgaccttctgctgatttctgttcgcctggtatcccagccattt
gacgcgagctattttatttgtacgggggcgcccctatcggtgatttcttgaactacattt
tcaaaaataacaaattacagcctagatttgttttctccgttatttgatccgcccgatcgg
gacgtgcgacgacttcctgtgatcggaaaaatgtccctgatttgatggagtcctcgtcaa
ggaccatggataaaggatatttactccagacgtatatatattgtttttgccattatttta
ggttcgatcgggtcgtgccaaggaaccacgtgctcagatcttgatccttgatccttcggt
aaggacatcaaccgccccaaccatacatatctagtttcccggctttttgtggcccgatcg
ggtcatgcgtcatctttctgtgttcggaatagcatccttgatctaatgcagtccttatca
aggaccaaggatcaaggatattgtccccagacctatatatcttgttttctcctttatttg
tggcccgatcggggcgtgccctggcttcccctgatcagatatatgtccttgatcctttga
taaggactccaaaaaccccagccatacatatttagttttttcggctatttgtggaccgat
ctgagtctgcgatggctccctgtgatcggaaaaatgtccctgatttgctagtccttatca
aggatcaaggacattttccccaactacaaatatttagttttctccgctatttgcgaaccg
atttcggcgtgccgcgcctttttgcaatcgagatagtttccgcgattaaggatacagcaa
ggatgatttttcaatagttttattcatcaaaacttagcttagtataaataaataaacaag
tggaaaacattttttacgtactatctaaatgaatagatgcgtgtatctagcgtcccgcgt
agtgcctcccttggtggccatagccaaagtccttgttgtcgatcaccatgttgaaggatg
acgatggcttgttaggtatgaatcttgcaatgggatactcggtctgactcgaaaacgcct
cgctcatgcttggataggaccatctggctgggtcaaatcagatacgacatggtttgtggc
aaagcgtagggtacatatgtaagttctctgtgaaggaagatagaattaaaaatatatcca
caattatatatagcagcgtcatcaggacaggccagccagtggctgccgcagaggacgagg
agttaccgacagcgagcgaactggaaagacgaagaaaacagcgtggcatgcaaggaagag
ggccgtagcagtggccggaccaaaatgtcagacagaaagccacagcctcgcgtgacaaga
atcatgtccctaggttcgcacggcatcgtggccgcaggagccagcgggggttcacgatgc
cagtcggtcagactcctggagtggacagccgtcatcgagcacccactcgctcatatgacc
ggaagacaaaaaaggtgatgcccctgctaaacaagcgaatcggtgctccgatggcagtcg
attggcaggaccctcccgatcacgaaaagacatgccgcactccgatcggctgccgtatag
cagagatatagcgttcagaaagaaccagtactctaatgaaatgcaaaatctaaatcttca
aaaggctatatctcgactatttatgggacgattgttgaaggaccaactcgcccaggatcg
tgagggtccagactgtcgaacagcatcaaaatctcgactatgaaaatgaggccgattttt
gggaaatttaatgatgtaaccatcatgattttttgcgaaaatcgtgaaaaaatggatgtc
cctttttccgatggcagtcgattggcaggaccttcccgatcacgaaaagacatgccgcac
tccgatcggctgccgtatagcagagatatagcgttcagaaaaaaccagtactctaatgaa
atgcaaaatctaaatcttcaaaaggctatatctcgactatttatgggacgattgttgaag
gaccaactctcccaggatcgtgagagtccagactgtcgaacagcatcaaaatctcgacta
tgaaaattagtccgatttttggcaaatttaatgatgtaaccatcatgattttttgcgaaa
atcgtgaaaaaatggatgtccctttttccgatggcagtcgattgggaggactggcccgat
cgcaagaatacatactgcactccgatcggctgccgtatagcagagatatagcgttcagaa
aaaaccagtactctaatgaaatgcaaaatctaaatcttcaaaaggctatatctcgactat
ttatgggacgattgttgaaggaccaactctcccaggatcgtgagagtccagactgtcgaa
cagcatcaaaatctcgactatgaaaatgagtccgatttttggcaaatttaatgatgtaac
catcatgattttttgcgaaaatcgtgaaaaaagggatgtccctttttccgatggcagtcg
attggcaggaccctcccgatcacgaaaaaacatgccgcactccgatcggccgccgtatag
cagagatatagcgttcagaaagaaccagtactctaatgaaatacaaaatctaaatcttca
aaaggctatatctcgactatttatgggacgattgttgaaggaccaactctcccaggatcg
tgagggtctagactgtcgaacagcataaaaatctcgactatgaaaatgagtccgattttt
ggcaaatttaatgatgtaaccatcatgattttttgcgaaaatcgtgaaaaaagggatgtc
cctttttccgatggcagtcgattggcaggaccctcccgatcacgaaaagacatgccgcac
tccgatcggccgccgtatagcagagatatagcgttcagaaagaaccagtactctaatgaa
atgcaaaatctaaatcttcaaaaggctatatctcgactatttatgggacgattgttgaag
gaccaactctcccaggatcgtgagggtccagactgtcgaacagcatcaaaatctcgacta
tgaaaatgaggccgatttttggcaaatttaatgatgtaaccatcatgattttttgcgaaa
atcgtgaaaaaagtgatgtccctttttccgatggcagtcgattggcaggaccctcccgat
cacgaaaagacatgccgcactccgatcggctgccgtatagcagagatatagcgttcagaa
aaacccagttttctaatgaaatgttatgtcggatcgaaagcaaagccacgcccaggactc
agtttagttgaaggttgttctctgtacgagcaacatctgtagctacaaatttcctttttt
ttttatttcaaataattagtactagtatttttattgtaatttttccaaatttttgttgtt
tattctttggttttatgaaaaatgtctaagatgagctatgttaacgcatatttaaattac
ctgcgggactgcaaacgccggtttggatccatataccacggacagagggtggtacacgtc
gcagcgcagcgttggcgtgcgatgtccccaggccacagagctcggtaccgtggggtgagt
tctttgcgcatttaaatccactaatgagtgcagcagttcccttttgcaccctacagcctg
actatcgacctgcaagctccataggacgcattaagcaaggcaacagcagcagcttgctct
gcactgaacaggatgccatagccagcacaacagcttctgcagtagtgtcgactgattcct
ccctggacgaggaggaatgtttctggacgcgtaaaagcgagcccagctgtgctaaaagta
agcccaagaaggcgagttgtgaaaagcgcagacgcaagaagtcggcttgcaaaaagcgca
aaagcaggaggtccaagaaaagctgctcaaagccaccccgcaagtctcgcaaatcccgca
aatccaacaagtcaaagtgcaagaagactgatgatgatcctcaagaaatttgactaaaaa
gaaccaaagaaaattacacgtgtcgaagtcgagttttatagactggaatattcgtatttc
ctcgtttttttctgtaaacaaaataattttatttttagacagcagagaatccgctcctgg
ggcatcctgtcgtcagtgtaagttaggatttcgaagtggaccaaaagccgattcaggtgc
ccattcgaccaaagctgcgattggggtaccttgaataggttgaaggtgcttctgaacatg
cagaacttcactttgtccgcaccagatagctgttccagggctctttgtggcacgtccagt
ggcttgcggatcagcttcagcttttcgatgcgcctcttgtacgaatcgtccagctcgtgt
ttgttcccacccacgaaggatatagccctctgctactttccgctccacaccatttgcagg
taagcaatggccagagtgggatacagcatcacgtatactacttacgaaagtcaaccattt
ccttggtgaccttcacgatcgtctcgaacattttctcatagtcctcgggcaccttatttg
gtaaggcagaacctttgctggatcggtccgagtccagcgccctcataaaaaacgacgaaa
tcttcgtttcgtttttgcgaaaatcgtgaaaaaagggatgtccctttttccgatggcagt
cgattggcaggaccctcccgatcacgaaaagacatgccgcactcagatcggctgcagcat
agcaaagaaatggcgttcagaaaaaaccagtactctaatgaaatgcaaaatcgaaatctt
caaatcgactatttatgggacgattgttgaaggaccaactctctcaggatcgagaggatc
catactgtcgaacagcctatgaaaatgagtccgatttttggcaaattttatgatgcaaac
atattttgatttcttcattatttgtggtctgatctaggcgttcgacagcttcctgggatc
gtcagaaaatccttgatttgaaaaataagagaagatccaagaaaaaattatcaatggaaa
ttatgaaaatggggtaaacaaggacaacttacccaaagccgatgaggtaaagcatcgtgc
atgagggaagacgatgtcggtaatgcatgcacatgcgaagcacataggtcgtacgtcgta
aaaagaacaggtaaataaataatgtaccagctgctggcgggatgcatgcgatcgtggatg
cagtatcaatccaatccggcaacactcaaacagctgagtccaccgcagggcgcccagtta
aaaaaaagttcgcgaccgccaactgctttaaagtgagaaaatcaccagagcagcgcagga
catggaaaagtgatgaaaaacaacagaaaccaaactctgaaagcgaaaaaagcgttgcaa
agcgtggctggctcatgatgacagttacaagttaatcatgatcaagttgcataaatcata
agctcacatatacatatactgactgagtaccgggtataaagtagagccgtggcaacattt
tgacaaaaacagtactaacgatttttttttttgaaacggcggaatgaactatagaccgta
atgccatgggacagttttttctactgctttgttgcgatcaacagtttaatcaattcacca
acaactttaacgttaatgctgttgccgagcagccggtacttttgtcgatttgttgtttca
gggggaaaggcaaactcctcgggaaaactcatcagccgtgccacttcccggggtgtgaag
taacgtagttttatttgtcgcaggagatccaaacgtcgctgccgcacatcctcagagcta
ctactggtatcctggttattattgtcgatttctttcaccaactcaaatatacgatgggac
tcctccttagaaagcggtgtaaaggccgagcccgtgccttcagtatagtgcgtatagcct
ttggtaaagcacatagatctattttgtgttggatgtattatgtccatgaccaacacccgc
ttggttagaacgtcgtcgggtacaaggtattcacaagagacattgtcctcaaggatcgcg
gagatttgggaaacagactgttcggttgagggactttcaggcatttcctcccagatttta
cctccagcaaaggcaaagtctttagtcttgcgagcaatgcagtagtaccgatagcgagta
ttgggaacattaaattgtgtgggcgtcagtataaactcccgccaatagaatccagccttc
tccagggcttcaacgaattgatttcgagcttgagagcattcgaatcccttaacgttttcc
atcaaaatatactggagagtttcgcactgcggaatgagagtgcacaaatgggtgagtgca
tccgatcgcttgtcctccgtgtccctttgtaatccctggcgggtgtgcggctgacacggc
ggcgacataagaagcatggtagctcccagcttgctgacctctttctcactgaggctttga
atgtttctcgtcttcacatggcaattgagcgcaaaattataaacagcattggccactgta
ttgacatccattgcggccacaatattgccatctagctgggcatctgcaatgcaatacgaa
tgtcaataggattttcattcctacataatatctactcacatttaaaggcataatgcatgc
ccccgatgccgctgaatagttccaaaacacggaatcccattaaatttaaatgctttatat
cgaagaaattctgtatttcagtgactttgtcagctgtcagctttaacccattaaggttat
taataaaaattgtcgacgtaccaatgtgaatgaatttttcaagaagaagaacaacatcaa
cacgtgcggggcttgaatttattttacagaaaaatgattaaaataaagagaaaactcccg
cttccgcctccagtggacgaggactcggacagcgattcgagcttcgcagaggaggagacc
gaggacaaagaaataaacgcagaggacgatagcacagacgaagaaccacatactagcaaa
cgcaaacaacagccaaaggaagatgatgacggtgctgtcgacgacgatgccgaggacacc
gccatcaaagatgaagatgaggatgacgatgacgatgacgacaacgaggatgatgatgaa
gatgaaaagaaggcacgcattcctcttttcaatccactaagcttgatgagaaacaaggaa
cagcgcttggctctctatcgcaaaatgaagaaggagaagcacaagaagaagatgcaagaa
agacgtgcccgtcgcaaggctggcgtgccggtcaatccgggccacacaattgaaagcctg
cgtgagaaggatcagacagaggtggccaatctgaacgattcggacaacgaggaactgcag
aaagagctggaaatcgatgacttcagttcgtactttgaacgcgtgtacgagcccaaagtc
ctgattaccttcgccgacaatcccgtgaccaagacacgaaaatttggcctggagctgtct
cgcatattccccaatgccctggtcaagattcggaataaggcatcagttaagaaaatctgc
aaaagcgccgaacgcgaggaattcacagatgtggtcatcatcaatgaggacagaaggaaa
ccgaatggtttgttggtcatccacttgcctaacggccccacggcacatttcaagttgtcg
aacgtcaagcttacatcggacatcaagcgggatcacaaggagataaccaagcataggccc
gaggtgattctaaccaacttcacaacgcgcttgggtctcacagtcggccgtatgcttggc
gcccttttccatcacgatccagagttcaagggccggcgcgcggcaacgtttcacaatcaa
cgcgattacatattcttccgccaccatcgctacgagttctccaaagaaggaaagcgcgtg
aagcttcgcgaattggggcccaggttcacgctcaagctgcgctcgcttcaggagggaaca
tttgacagcaaaactggggactatgcctggataattagtaacaaacgacatgccatggag
tcccgacgacgcttcttcctctaaatgtatttcgattctttgtatttagcttagagaaca
taaaataaaaacaatttctcagctcaagagagataaccatctgaggagaccaccacattg
acattttgttttgtccagaaatacagaaaataataaaaatacaaagttcttatcctaaaa
atgtgcaacactcaacagttaaccgaattggcacactacggggaaagtgttccaaaagaa
attgcaccttctcttccacctacatggtgggacactggggatttgggccattgccaccgg
cgatagctgctgtgggatcggtaaacggcagatcaccgcccgtctcggccagaatctcag
ctggtggctgtccatagtcttgaagttttcgcatatcgtccagaaccacacggaacttct
cgcgcttgacggtggccgaatcgtcgggcttttccgactgcaagtggccctcgattacct
tgtagagctccatctgtttttggtacctagggagacacgggacatgtaaccgtttagaaa
tgtatgaccatttaaatcaatgtctagccaacctctctttgtcctcagccgatagcttgg
catcgttctcttcgaggtacttggggtacttttccaacagctctttaatgctgggcagta
gaatttcagccgaaagcaggctctgcatcatgccttccatgaagggtaggaacatgttgc
catcaggggcgccactctaaaaatttgaataatgattgatttcacgtgacttaggcttca
gaccacacttacaccatccagatttaaggaaccaaacatgctggcaatgtcattctcgga
ggcaggtgctgccagattgtcagtgccttcctgaagacctttcagggcctgcgaaatgct
gtctgaatacttggagacgtcttcatcggtggccgagttctcgccactcaaagtcaatgc
ggctgcctcggccatcttcttgaagccagacatgatctgatctgggtcctgcggcaacgg
tgggatatccccactgggcgtatccggaccaccgaacaatgtgttcatgcggtcggccaa
taccttggcctgctcgctgcaattggagaatacaaagttcaaaagttggctcatgacatc
gcgcagctgctgcagactcccgtgactcacatgaaaaatgcatcagggtcttcggaacct
tcggcgacctcggtgcttgccgcatcggtggccttgcccttctccttcttattaccactt
ttgtcgaaatcctgcagagcacctgccgagggaaaattttaatatgaaatcgagcattac
ataattttgtcaaaattcaatgaggctccgaatgggccatccactcactgtccagcaggt
cgtttaagtcatctccgttttgcttttcctcagacattttgtaaaaaattaaagaaaaat
cttttaattctaattttccgtgggaaaggggttgggagcagtgtgaccgcggacttttac
cgtaaatatactaacgaattcatgttctactatacatattcctcgtttttgatattccgt
ggtttattactaactatatagaacatttagccatgcccacataattttttcccattaatg
aataattgactggctttatttaaatacttgcttttattgcatttctatattacgttaaaa
atgaaattaccaccaacgtatttgcaataaaatacttatcgataaaatataccgtccgaa
cctgagaaatataccaaaatataccgttatgtcatgttaaaaatataccgtaaatatact
gacgatttaaagttatattttacttattcctcgtttgtgatattccgtggaatattacta
gctatatagaacatttagccctgcccacataattttaggccgttgaggaatacattttct
ttaagattggctagtttttaggccttgcttttagtgtattttggctaaaacaaacaaccg
taaatataccgtcggttcaatttactgacagaacggcagttgaaaattcaaatttaaatg
tgtaattattgggagcattgaaatggataaatccgtttatgcgggacagaaatacaatca
acgtgtttttatatttccttgtaaattaataaatgacgggtataataataataataataa
acaattttacagaaaaatcaaacaaaagagttgggtcctcttaaataaagaaaacagatt
gccctcaagttttataggtttttaaacatttgaatttattctgtgttacttaagtttcca
acattgaacattacgactatagatatttgtgcaaaactcggtaacaaaatgaaacaatcc
aaggacattagtcgaagattatctaaaataatcacccaaaatatttacggttcttctgcg
aaacacaaacatgctgggacaagcaccttgctgtgcgtccatgaagatcggcgaccaaaa
ctgcgaccagaaacccaaaccgcacatactcgtactgcagctcagcgtagagcatcgcag
cgtagcgcatcgcagcggtgaggggaaagcaatcaccaagtcaacaaatccatcaaggtt
acgcctaggcgcgaccaattctaaaaccagaacgctacacccacacccacacccaggaca
caggggtttttgcagtagggagtcaaagccggtctgagtgttctcttctgcacgaaggtc
atctctcctggctagtttttcgattcatctcatatggtcaattggtttggttttgggttg
ggtgtttttctaccttaaccgcacagtttagtttaccgaaagagcaaaacgaattcacga
ttcggcacgcccacgcagcgaagtacatattgtggtaaaatgtgtacttccattcttcca
tttggggcggagttttcgactatatcgtatgaactgaactgctgagggttccatgaacgt
gcccagcatgggcggagcttcagttgaaataatgcataatttagtgttttatttttgggc
tacagcacgcattaagggtgttatagaaaacatttaagctgttttattttatgaaaaagg
ggaaaacatattttctcaccatttttcaacggcaaaatataccatctttaagatttcctg
gaacttaaacggttcgaaaagtcaagacaaccgtcaaaaagtcaaaaacaaaagtcgaaa
acgtaaaaaccctttcgatagaacacaatgcggtattggcccatacagctgatcacaata
tacgaaacctggatggtcctttgctcttttttgacataatttttaatgaacaagaggttt
gtcataaaattatttatttggatataatcggttgcttggagtttagcgagtttacctgag
tctcggtcggcaccagcgcacgctatgcttctcaggaagagtgttgaaacggaactcagg
acccggtcctggtcctggtcgcctttaccgtcataaaatgcgcatcagcatctccttctg
tctctctttctctttacagagtttacttccttcttgcacatctttttttggaaactttgt
gtagatataacctttccatatattggctgcgatttcacggtcactgatcgcagcatttat
atatttattttttccgacttttccgcatccttccagcgaaagaaggtggaagagacgcaa
ttttatgagctattgatcatgccataatggactttcgcgattgttcagtaatggcaatga
ttgcggttttataagcaccaccattcaggtcgcggtcgtggcgtgtgtctgcccaggatc
acagatcatcgtcaacgctatcttttgatatattttctataggccatacaaattgcgatt
acagggcctgcaatgttttcctggaaaactcccagttttcctttgaaattcaagtcaccc
cctaaagaacttctttctcatcctcatcctcatcaccatccccattcccagccgcatctc
cttcggtattgcgcaatgaggcactgagttcttcatgctctgacaccatcgctctccatc
aaagcgcttaacgctcgctccccacatgcaaatgagcccttgcgtctgtcgtgactccgg
gcgtcggcggtggcggcggccgggccagattgggccgtctgctccagatgatgtgggctg
ctatttgctgtttgctgcccctggttttctgttctgtttgattaaacggaaattaagtgt
gcgtttcggttgcagccgccccatgcgattcgccatggctgcctttttattccggcctgc
acatattttttatttttcatgtttcttgatcaatttggcatgtcaagttttttgagtaaa
ttttttgtgtttgtagctgatggagagaaccattttatttattagctttattagatcttc
tcaaagatcagaagaatttgatcattgatcttggcaatacgccagagtttaaatgcttca
tattctggaaatcgaaattgaatcaattctggtagtttgttcggattaacttaatcttaa
attaccatttaaaatcacatttagagcacgaaatattccatatctatttatattttttaa
attgttgactaaaataaatccaatgctcattaatagttatagagaaagcataaaggcgat
cagttgaataggaatttctattcgaacttttaaaaaatatgaatatgaaaagtatatgga
aacacaaacggattacgattgattttctatgactagaaaaaatattaccacagcttaaat
tatcttaagttaaaatcttaagatttctgttaacctgtttgtgcactgcattttctcgaa
gcaaataaagaaaacgcagctccaaggcctttgattaatgaaacaattgaataatattat
ttaaattcgcatatatccgatgcgaagcgtggctaatggacaaacgccgccgcagatcca
agaccaggtccaacaaactacataatcgaaacccacgaagatgtgagaaaagtgccacct
actttttggagtgctgtgtgctgtgatcttcgacggctagctaatgatgtgtatatggtg
tgtggacggtggatccgtccacgatcgatgatgatccgatccacaacaatcggctacaaa
gcagagcaattacaaatcagagaacgaactcccgaaagcggacggacgggcgcaagcgag
ccagcaagagttcgggacaacaggttgctggctgatggatggctggtggaagccccttga
cggccgacaggaaaacaaattaatcttgttgacgtcttggcttgatcgccgcgcctcatc
actttcttcagagccctgctgcaggccagactcagagccagagcccagcagttcagtgcc
tccagatgtttgatctcgacctgatgctgatctcctgatctgctgttggacaacgatgtg
ttgcgcctacctttgcgccttctgtttaatgatcaatttgttggcctccgggtctcagat
gtgtgccgacagcgtttagcagtcgattggattggatggctttgtttttgtttaggcccc
aggctaatgagtttcttaaaagtgggtgtatgtggcaggggctcccctttggccctttgg
ccctcgggaatcgggaatcgggaatcgggaaacgggaatcacccttcaagagtcagcgaa
aatttccgccagacaatgcgtcgtctcagccatgacgaatctgaccaagactctgcggcg
aaccgaccactggattgtgggcagagttcgaggagttcgtttcaatcgaaatgcgatgcg
ttatactcgtacgaaatatgctaatttgcagacaatgccatttctcgggaacgccaaccc
aagctcgtgacccacaaacaactaatgccttcaattagcccggctaaactgtcatggagg
acttgaacatggaccaggttcgctcggctgccaccaagtgcaagggttaatcgtattcgc
tttgctgctgatcgccgcctgcagatcgggaaagaccctcactcgcagaagctggatcgc
ccctggcccatcctatcgatgggcgttggctgcgttaagccgcagcatttttgtttttct
tttttttttcgatgggctggatggactacctggggtggcgatgccccggtttaacttgtc
cccatggaaaatcgtttacaaatgttgatcaataaaacgttggactgtaatgcgattatc
cgctataatcatgcccagctacagatcaacacttgagaacttttccaaaatatttgaaaa
agtcaactggcgatctttaggatctccctctcctctccggcactaagctgatgcgacttt
ccctctaatctcgcactttggtgctatttgtttgcatgctttagcagggatttcgtttta
caatcgctccctggaactataaggacacataaggatactcgtagaatatgtgtgtctgca
gggcctagggcagaggcatgggctgtgaccaggggcagcctctctgcctacatatcgaga
cgcgtatttactaaaacttactaaggattacccgaaaagtcaatcgccgcctgcctggtc
tgatctggttgagccaacggaaatatttgaggatcagcagccagcttgaggatcagagag
gcggatcaatgtttaagtcaaggttggaataaaaagattagcagattccttaagatcatt
tatagaactgctgcagcattaaacttgaggatcggaaaaaaagtttccatatttaaggga
tagctaaaagtttaagagaaaagataattgaataattactttaactgcttggtcagtctt
atgtagatttttaaacatattaaaggtatgtgacgattattacatagaaaattcatatat
aatctatagagaaacatcaacactcaaacataatggaagatcacgcagagaatctggcac
ctcttgaaaaacagatagacttgcacagaagttctgagcattattcggatctgtcacaga
gatcacgtatgggacaagttaaaagatctggcatgttaaattaagttccctaatttctac
aaattatggctctaaatagttcattatataagcatcccagacacccgttgagtggtcggt
tggagaaatcgccttcgccttccgtggtctgcatggaaattcgttgcacagcaacaggca
ggcatggcagggcatccacgacagcaaacaagaccgagagaaaaaaacaacaaagctaga
gacccctgataaagacattagaagcagtggaacgtggaaacaatcaaggccgttccaatg
tgtgacaacagagcacattacgtttgcccaaagcgaatcgattgccaaacagaaacagct
acagaaatcaagaggaaaaagcaaaaacacaaagttggaaagaactatgcaagattgatg
atcagatgagatttcaagacttgggagatacttactaaaagctctcttaaagcaaaaatt
aagtttagttcaagttgtttatgatcggtcaaatcatgtgatcatgcggagaatcattgc
atttgaaggatgttaaatttgaatgaagaaagaagcaaaagatcttgtgagtaatctacc
catcgaacccacatatgtatgttagaaggtttgaaagtttgccaagaaatggaatttgtt
attccatcttttaagttatgagggcgaagctaaacaattatcaacagattgcaggtggaa
atgtggagagttgataacaaagagggaggagttaagagctcccccattcccctggctaat
aggatcgttagtttgcacagattgattgatcacacgatcctttcaaagacgatataccag
gtacggatatgggcctggacgaaacttggctttgaggactgagacaacgatcacgaggat
gattttcattcatagcaccctaggtggcatcataaaaagtctcttagcatctttattcat
tgcatggacgtgttttcatttttccgcttgtcgtccagtccgttcgtggaaatgcgattg
aagctggctcgcagcgtttatggcaccgttgcctcctactgttttctgcattttcatacc
gcgctcgcagccctctccctgttccactcggcctgttcctgtgctgcggaggcgatccct
atgatgatgctggatattttgcgcgttgatagcgcaaaattagcgttatatgagtggcct
tttcagtgctcattgtttggccaaatcgagaaatcaacgccgtatcggaatcggaatagg
attgatcggcagttgcggcgccgcgtaccccaattcttcttcctgttttggccaagatca
gtggctcaaggtcgtcctgggtctcctgctaggcgtaaatgtttgcacaccctgcacatc
cgtactccgtactgggtactcctcccgttgggtttgcttaaccaaaaacccaccgggcag
ccgtaccgagcagtagaaacccaaatcttttgttgatttgcggcctccgttgtccttgat
cctcgctcactggctctcaggaggatgcgggattcgtcacgtctctgtgggccaatttcc
tcgctggcgtttcagctggggcccggcccgggccctggcccatcattaattcttcaaact
cttggcgctcctccattgttccatggtttttgtgtgtttcagtggttgcaacagccatcg
gttcgctttcttttccagcggttttacttaaccttttcgaggggtctctgttgcgtgaaa
tttcataattaatcaaacccacacgaagcccaaagactggccaccagaagcagcttgaat
cagccgtcagcttgggcccactggtgcataatagtacggagagaaaagcgtgacaaggat
atggttaggatacgactagggtaaggcctatgcatgggaacagttttcgcttcaaagaag
aacctgtctagatcatcactttgagttcgattccttttcgaatatgaactgaaagctaat
ttattgactttatatttctagtaaccgttttagtgttcgtactgttgaataattccatga
tttttcgaatcaaatctaagctcaatcttttacaaattgattgattgattgattttacaa
atagattgtccatttcttcattcttatattttcttatggaatatctcgactttaagctat
aaggattattgcatgatcaaaacccactctataaactttcggaatccttcatatcctaac
aaaaaaaaccggactaaaaagatcaacacagcaatatatccatgctaagaatatccacgt
cgtcatttaaatattctaatggaagtactatctcgtctcacctttcatctatgtatccat
tgcttccccctagaatgtctctgcaatagcattctaaaagcatttcgttccttcgtatcc
gaaaagaagcttccttgagtagttcgatccaagtccgatgggtctttgttcggttccgga
agccgtggccaactgtcggacaggtagaggcctggaagcatataaattgagggcgctaat
gaggtatcaataaaggatatattacgcttgtaaactgtttaatgcatactcgattgcatt
atgcgttccattgaatatctaatttgatttccaggggtaaaagtgggacccggaacccct
cttcatgaaaaactatgcccaggactggtgccatgaccaacagaagaccaggctggaata
tgacaatatggtacacccccccaatttctgctactcattcccgtctttacaattgctttt
gctgagacgcccccaaagagcgggatggcgtgctggctggtctgagatctaagcactagt
gcgagggagaagccagggctgagcgagcggcgattggtccgcgtattgctttacctgcca
gatggctgacatcttggctgccgctgtcgtcgtcgccgtcgccgtcgccttcttcacaga
aaggcaacgatcttggccgccgttcgtctggtgaagtcagttaggcccagactgcgcaac
gagtcagaccacatctcgtcttcgtcttgcgtttcgtttcgccccgttgccgttgcctcc
gtcaccagccagtgtcgtggctatgcttatcgaaatagtgaaacaaatcgccaattataa
ttttgctacactcacttaatgctctgatcgattgtcaagtgtcgaaaatcgaaagaaagt
gcgataacaatcggaacagagcacgccggttagttccgggaaaatattttgtggtcttgc
cactgggagccactgaaactatgactgtaaccgcctttgccgccgcaatgcacagaccct
tcttcaatggatattccactatgcaaggtaagtgtcttggatcatccgaaaggcatcttg
ggggattgagagaccgaacagtccattaaagctttgggatgtccagtccttctcttctcc
gaagattgagagatgaaacagtcgttcaacagtccctcggtattgaggggtcgagttcgg
actttcctttaacggttcgaaaattgagcgatcaacagatcgtacagtccatcttctctc
caaggactcactaatggccattagttgctctcggcgggagagtcgcgcgtcgttgagacg
gaatgaccttcgctccgactgccgaatgccgactgtctcttccccttccctggaagtcaa
ttgtgcgagaggtgtcgtaaatcaagtggctacggtcgtgacacgcgcagcctcctacct
ggcaaattggaaactatctttgaaaaattgtctaactttccctcccgtctctccctttgc
agacatgaacagcggccaaggacgagtcaatcaattgggcggagtattcatcaacggacg
tccactgccaaataatatacgtctaaagatcgtcgagatggccgccgatggcatccgtcc
atgcgtgatctcacgccagttgcgcgtctcccatggatgcgtgtccaagattctaaaccg
ctaccaggagaccggctcgatacgcccgggagtgattgggggatccaagccgaggatcgc
cacgcccgagatcgagaaccgcatcgaggactacaagcgcaccaacccgggcatgttctc
ctgggagatacgcgagaagctcattcgcgagggcatctgtgaccgcagcacggccccatc
cgtgtccgccatatcgcgcctggtgcgcggccgcgatgccccactggacagcgagctgtc
gccgtcctcctcctccgccggccaccacaaggccccgtccagctcctgcggctccgacct
ctcgtcgggccaccacaacaacaacaacagcaacaacaacaagccctccgacgacgacct
ctccgactgcgagagcgagcccgggatcgccctcaagcgcaagcagcgtcgctgccgcac
caccttctccgccgcccagctggacgagcttgagcgcgcctttgagcgcacccagtaccc
ggacatctatacccgcgaagagctcgcacagcgcaccaatctgaccgaggcccgcatcca
ggtgtggttcagcaatcgccgggcacgccttcgcaagcagcacaactccgtctcgggcgg
ccccggatccggagtaggttcctctatgccgtccgtctccataccctccagcgtgcccag
catggcgcccctggcaatgatgcctagcatggaagcggcagccgtataccagcaacagta
cgacttctacagcaccgcagccccaacggccacggcggtggggagcaacctctcgcccgg
ctccagcctgaccctatcctcgctgaactcggccacaacaccaccgcatcaccaccagtt
ctacaatccgagtgccgtcagcacggccagctacatcatgccatcgagcgccaactctgg
ttccgttcccggttccggttcaggctccggcaatatcatcgtctctggagtcactcccag
ctatgagacacaactgggcttgggagtgggcattggagtgggttcctccgtctacagcac
tgaatctgagccgcatcagacaatgccacgtaacgagagtcccaacgagtccgtctcctc
cggttttggtcagctgccgccaacacccaacagcctctctgcggttgtgggtggagccgg
tcccaccggcgagtcctcgcagtcgttgatcaatgccagcggtggcagtgaggaactgtc
ggccgcactgaaagtggaggccgctgatctggtagccgccgccgcagctgctggacagcc
tcagctctacagcagctggagctcgatgcagagcctgcgcccgaacgccccgctctcccc
ggaagactctttgaattcgaccagctccaccagccaggccctggagatgtcggcagccgc
ccatcaaatgtttcatccgtatcagcacacgccgcaatatgccccatatcccacggccac
ggggcattcgcattcccattcgcatcatgctcacggccatccccattcgcacggatcgca
tcatgggcacgctccacatccgcatccgcatgcgcaccatccacagtatgccggagcggg
acatcctcactatccgcccacctcttcgactcatttcatgccgcagaacttcaatgccgc
cgccttcgcatcgccctcgaaggtcaactacgcgacgatgcccccgcagccgttctatca
ccactcctggtattagaagtggagctggggatcgcaggagtataggatcgggagcaggtg
tcacctgatccgtgattgatgtcgccaaagatgtacatacatacacaggggagaagatgt
ggggagggggaagtagagacattttccatatggaaaacatcttcaggacttccccgagta
gcaccaattttctatagccaagtctagatcatagtccatcctataataagtatacgtata
agtactatatatgtccatcctaagatctctatgataagtagcaagtgccttgaaaataaa
tacttattctaatttatctaaaaataatagcagtccttccttacactcgaaatcccttag
tgttccattcagcagccttgacacgcttctgttcacagcaggaaatcggaaatggaaatc
ctgccggcattgctgtggcacattagagcctttaagtagctgcacattccccggacctgg
ctggagatttcaacaaactctacggggagcagggacatcattgcagagaactctcggaac
tcctatttcggatgtcaagctgtgccaatgccaaatgtttttccgaaaaaaaaaacaaga
catccaaaagtggaatcgggaaaattgcagtgttccctgagttttcaccgcttatcagaa
ttgaggcaaactccaaccaaggtgttaattgcccttccgattcctccgaattgaatccct
cgtaattgccctatttcagacttacctcaaattcacacctcatccaagaactcgagcact
ggccatcctacgtgtctgggtgatggcaattaatgaagtcattaccccaaaaacgatccc
aaactattccaaatgatccttgaacgatacaatccgaagcagctcagacagtcttaggtc
gtgcctctattattttaatccaaaaaaatcggataatcgttgtttgtttacccctaaccc
aaccagccagcaaaacaaatattgactttgcaatcgacttaggtcctactatacctaggg
ggttttccaggtaaacaaagagccaaggcagtgcgaaagattagcagagaaaattgcaca
aaatccattgagatccatttgatttatatcagggatcttggtgtgtctaggctaaatatt
tcctcacttagataaaatcttgaatcttgaatgttgggctcatacattcatacattggga
ttgtttacattcaagggaagaataagtttgataatcggtaaaaaccaaagtgacgagcga
aaagatcagccaaaattcagatgtttatagagacagcgagaaaagataatactgattccg
aacacgaatctagatatatatatctagtacaatatgatcctttatgtattataaatattc
ctgttcatctataagaataacatatacctatttactctcccgatagcaggtataatcata
atgatatttaacttaaagcggacaaatattttggtggtgctggaagtggactctcatgca
aattcatattttgcatatttctttctctccttaatgtgtaatttgtgtcacatatatata
tgcgtaagcatacgctttgatgacgctagcatagatcagtgttccgcaaacttttcgtgt
tcaaggtatacacatatcaaatcaataaatcttagaggtgcaccaaagtacaagaagcaa
tgtccacaccatgtaggaaaagaccgtttcattttttctgctaatagctcctagtatgac
actatcaaagcctacacttctcttttcctaaatcctaaatttcctaatttccaaatattg
ggttcctgccttgcatttttcggttgaatatctccatcatatatgcaatttttttgctat
ctcatttttcagctggtaaatccgagataccaatacatttgtgccttctttgcttaagtt
tctaaatatctgaaaacaggatttgaaatcattattctacttggagtttctcttctcagt
gtgggaatcttctgcgccttgaatgccccatttcctagccatcttctaatgccaatttaa
tagcaccccgcaccatattttcaggttaataaaccaattacgtttttaattcgctaccta
ctgagcgggacgactcagggaaaactcgatgccatgtgagagctactgtagaaagcctcg
attgagaatggattaaatcttaaatataacgcattaattttcggtagcgatacaaaatta
ctaagcaaagtgtctgcaaaagaaaagctccgatggtaacctctctctggggcttctctg
ggtagaaaatggaagtcgtggagctcaactctcaactctgtgctgtccagagatcaggga
cagagcaggctgtggctgtggctatggctgtggcctcgctctcgctccctcgctgcgacc
aatgccttctccgggtgattaatgagccgacaatgtgttgaacatcaaaggcagggaaaa
cagtaatttacaacgaatctcaagatgaaatttaatttaatatttttattaattgttgct
ggactggacgtcggatcggttcagatcggatctatctacctgcgctgccacatgatggac
caataaaattcctggccagagatcgtcaggcggtgcctgggacataagcagcgcaaaacc
tcaaaatatttactcgacagcaaggtggactaaccccgagatggatttgcgaatcaaaaa
ttccaattccaggagggcagcgaggtcctaaggttgcgaaaggatttgtagcgctctctc
tctctgctgctttctaagggattaggatatttcggaaataatcctttgctgccaggaaga
atgcagtaaacggcgcacagcccttaaaccataaccctctggacctctgggcctctggac
caggtcaactcgtttctggcacttttacgatcgacatcataaacttttatttgctgtcat
tcttcgtcctcgcgcgcagcactcagccgggacacaaacccctttcccagtcccagtcgg
tcgtcctggcaagagttaagccaagaaaggcttagctttcagtcagccaggcggagtcaa
agtcaggtaggatttgaggatcgatagagggttaggtagttctcaaactgcagcgataat
ccttgctaatgaggtgttctgtccgaagagagagatctcgctcgaaagaagagattgtgc
gaagtctgtaagtcaaggataatagggaataaggaggattagaggaagcaaaatgagatc
cgatcccatcccatcccagccaaatgaatgaagttgatggaaccatcaccatctctatcc
gactacgatccgactagatctagatgtagtatacccatttatgcgacagacaccccacga
cacatccaaacagttgccatcctgtgtattggcaaacatttcggtttggtctgtcggtcc
aactactcgtactgtgatccctctctcttctccccgatctgccgttgtgctgtgtgtcct
cgtccaagtcagtgggacagctcgggacagccgtgtcctggccgtagagcgcatgctgtt
agcgcacaaattgatttgtcaaattgaggcgcacaaggacattgccatcattaacgatga
ttgcccgtaccgggccgaaggccgttgcgcagtcggtgccaacgactcggacacggacac
agacacggactctgacatggtacttctctgagatctgggtattgtcaacactttgtttac
caccaactgtttctgtttctgtttcgcgacgacgtctctctttctccatcttctgtctat
gagtgtcctgtatatccatctctgtttcttttggatagttggagttttattaataaacac
cttgctgttgtgagagtggaaaagatatatgtatagtttgctctctctgtttgatcttct
caaaatagtcgtaatcgatttggaatgcttggcgggactttagtttctgctgcttctctt
gctgctccttttatggccaatggccaatggactatggctgatgttagcaacttgtcagct
tccttttggcatcttggcccagcaagtgtcctctgtctgccatccaccgcactccggact
ccggggtgccaaaaacttcagttggccggaaccgatatgcaactttccgccaattaactg
aagctgcaagtcgaatatgctggctaatgaaacttgtattgcgatatgggccacacaaaa
agataacaaagaagttattgaaaacgaattatttagttagatttacatttagattgattc
agatagaaaaagtgttttttctacatagtaattagtaaaaaaaaaaaaggatgcaataaa
catgactctctgagagacttcaagaaagaatgaccttcattgtgagattgaaaagtatag
agttaagacgatatcatgacatatctttgaattcttagggggtagcatgtgaagtagtca
ttcaaatatagattttctgaaatatgaaccttttctttattccatcaagacattttgtaa
ctctctaaagtgtttattaatcatacagtaaagtgtctttctgttgctgtggctgctgtt
tgtccaggcggatgaatccctgaactattaaatctgttctgtatgtttataagagaacaa
gttactgaaatacatatcagtttacttatctctattccccgcaatctacagcagatacta
ccacgtggaaatcccttgttgcagcaaacaggtgccgtccttcacttttgttttactccc
tccccttgctataccgcaacatacagcaaagcaattcctcaatcccctgagcccaactca
aagccatctaattcaacatttggccaaaatggtaatgtgctcgctcgcctccatgccgac
attataattaatgacaagcacaggtcgggccgcacagaccagaccagaaggggcaatcaa
tgtgaaaacacaatggagagcaatattatacacaaagttcgtagttcgattttcgataaa
agaaaagcgtttgggttcttatcgtccaatttcgaggggaacttgcatattaatggttcg
ttatggtgacctgctgcctcagtggcagtcacacagggcagagggctggatggggtctca
ttctggacatgtgtgctgcaacttcagcttcagtggcagctcctttgggctcggttgtgg
tacggttttgggtgctttgttttctgccgctctgcctctgcctctgacgcctggcgtgac
ggttttaattttattttattattatgtatattgtggcgcacggggcttgcatccacgccc
cctcgtctccccaccgtcatactttcagacagtagttgtagttttatcatgaacttgttg
ttttttatggtcaaacgtcggggcctcttgcaattagttgtagaaccacgcggcagagaa
attcagcggccataccggggagtaacgaacgacattgcccgactttttgcaggcgcgaag
ctaatgaagcacccccctacctcctcagagcaccatacactccatcaacgcttcacggac
gcgtgcaaattccattgaaaaaaggagtcaaagttttgctttttttctctctcatttctg
cttcactttatctgcagtggattggccccagcaatttacgtagtttgcattttgttgcct
tcttggtagtgctttttccttccttttggagttattgtaaggctctccacaatgtggcta
aagtttgtgtgtttgtggcaggcactaattttgcatgcggaaattgaagtttgacatgtg
ctctccaagggttcgacgtggtccgtcctccacagactataattatccttaatcttgaat
taatgtacaaagcgttttctataacattttcatgtcatccttccttcatgatcaaaattt
atacttgcaaaacttaaactctttataaaatgagtaactatttcactgcatactttttat
atacacttgtacctctcaggatccgtacaacgataatgatatgatccatattaaatctct
ataaattcctacttatccttaagtctttaatcttaagtcttaatccttgatctttaaaat
ctatatagctccaaaaatctgttctaatttctagacaaaattcgaatgatttcttgaaaa
attaaaacccataaacccattttttataataaataaataaatgtaaagaaatcaagaacc
catcgaattaatgcgatcttttacatgaggaaatgtattgtaaagctctagaaatatatt
gcataacctctaatgctctcacgagtatttatgctctcttatattgagcgtgagattgag
ctcaggatctcattggatcccctttgtacataatttcaaatatcgataattattataatt
aattatttttttttgttaaaaattataactgaaaccatttaagctctttaagaagaaaat
tactggacccttaacaaagtaatctttaaaaatatatcttatctttatctgatgattgat
tcgctcagaagactgccgaacgacagcgccgcagacccatcttatgctccttctcgcctc
tgtccacgccgtagccctgccagatggtgtccggcggtttgctccagcgcacaaagtacg
tcttatgaacggcggccagcgggggcttggacttgggtctggagtggagccgtcgccgga
agggccacagaaaccaatggattggagcgcggctaagaagaggcgtctcgacgactgggg
ctgatgctgctggatgaatcgcttccagctgcagaagagcagggattggaggaggctgcg
gatgcggctgcagatgtggctgctctactatcacagattcaggaggagcacgaacaaaac
tcttacgtggaaatgttattttagtgatggattcgaaggtctcaatatcgtctaggccgt
tcctgctggcctcacttgggatggttgttatggtcgtggtggaatcaaaaacttcaactt
catccatgtccctgctggcccagggcttcaggcagctcctctgaggacgcttctcctcca
tctcctccagaatgggcgagacgcgactgctacgactgcatttgaagcaacgcggcagct
tcgatttcgtctggggaggcgattgtgttgttggtgcctttactgctgggttgttgggct
gctggaactggggcatcttcaccagtatgaagtgatcgttgagcaggcagacatccgaaa
ctttgtcatactttgggtcctctccgaagaaggagtccagatcgatgttctgctgataaa
tgcggtaatcctctccgaaccgaacttgactccgctgcatggccatcaagccgggtgtcg
ccttcagagggatgaaggcttgacgctggcatagttcctggggcgggaactggtcaaagg
ctgcacggacaagggacgtccttcggtgctggctcatctggttcagctgcctggagatga
tcctagcaatgaaggacaggatgcgctggcatgtctggttagacggtgacaggagcatgc
tgagaagcgtgcctgtcaaggtgatttgttggagtagttatgtgatcagatatagtacga
gtttgtaaatttatttgaacttaaaagaaaagtcaactgaatatacaactaagtgaggcc
aaaactgttgcatactgtaaggcaaacgagaaatgtctaggaattcaatttttctcttcg
aatttttctggcaagtgtcgggggcatttttcatgtcagtcttggctctgggccattatc
cttcgcctgacttttgacactgcacttggcacagcacaggacatgccagacaagcgcccc
aaagtccttcgccctggttggcttcgctgatgtttggatccaattccaatgccaaccgta
ttttatgccccacgaaaacaaaagttatatttattattttgacaggtaaacaaatcacga
gctcacacacacacacacccaaacatatagaggcacagacactaacacagacaggaagta
taaaaaaacaatatgcaggtccttgccatgttgcctatctccttagacactcacatattt
tggctttccattttcccgttccccttcatcgggtatccccgttccactgactaccgcatg
ttttttcctgacgttgtttgccgcctggctttccaacgacaactgaagccgcctttcggg
ctgccacattgcattgccgccacatgcgtggacaatgaaaataccctagcccctggggaa
gccccaacgaatttatcaggacgtatgcgtaactgtttgaatggcgtattagctcaaagt
tcacagataactttgacttgaaataaagattcattttttttaagagagtaacatatctca
tatttatcagggtattgtgattatgattatgatcttatcatcgtttgaatatgaacacaa
tgggtttttattctacgatttttctaagataccatacgatcaaacagaatctatcatcag
aaaaaccatcattgggatggaatgacagaaaaaggtgttgtagattccgaaaaagtccac
tgatctttcagctcatttcgaatctaagcttaaatatataaatattgcagatcctattag
tgatcaattaacttataattatgtatctctgtacaagaaagggtattcaatctgcggcat
tttcatctgattctgtattgcatgttaatggcaggacgagtagacggattgatagttgac
aattagcagaacataccaagtgtaatgtttttataaatattcaaattaaagatgaggtaa
gctaatggaacatctactagtatatgcattgcagtgtatatatgtatatatatgtatgta
catattcagtgatgtacgtcgagtactacatgcattaatatgagggcaatatctcaatgt
caaggttggctaaatcggttgaaacttcttaattggtttttgaccgtcaacggaaatata
tttaggcacataaatattgaagtaagcattattgttccaagctttgacagtacagagcct
ccttaattaactcagaaatagaaacataaaaattgtatgcattgcacattagtaacccgt
ttcagaaatcagatcaaatcagatctgatacgaatgaatgtactccgagtcccctgcctt
agctttacctgctgttatttcccccctccgtcaccctgtgactgacatgtcatattgatt
gctaatgcacgccatatcgataaggagaaaatacttgtactagaagactggcatgggcat
ggggggagcgggagggtgccataaagcccgaacattaagcaacaagctagaccccagacc
acagaccacaaacacagccattaaccaaagggaatgcgatggtttttgggaagaagggag
gacataataaccagaaactttgtttatttggatttgtgtggaagtcgatgattattttaa
tggcactcagggaactcaaatttcgaaatttgattagggttgggtgctatatgctttatg
ctctacagacctttatatgcgatgacatttgacgaacagtccggaaagtgtaagtacagt
ggtatttctctaggagggagggctctagcataattaaggtgtcctcctatgagattggat
cgacaaggaacaactatttttaagcaactgggagcaagaaaatgtagggcccctgtccac
taagacagctttttactgtgctatgtactacatgtgctgctatattcatacttactgtcc
cgacaccaaattgacaccaattaggtgaacgggtcgtcgattgcacagaattgaacggaa
aatgcgggcaacccttcaatgaccttccccacagcaacgagggttatctacagacaacat
cagaagataaatcaaaatttatgcagaatctggagccgaagcttatgatgcccttgcaca
ctgatcgttccaatggaagctagcgatttttatagcagaaagcaacagcaatatcatctt
gccaatatgtgacgtttcggtcgatggtaatatgcaaattttttgcacaaagaattgttt
atcaatcgttcctatcgcagctcctagctatccgattgtggaggatatgtatgtgcaacg
tataggaaaaaatgaacgaacagtcagtctgtcggatgtactgacatggttactcatata
ttgtttctgatgtcgatgcttattatcatgaaaatagaagcggaaacattttctgctgtg
cagtgaaaaatatattatgccctcttcaagggtatgccaaaacaccaaaataataataag
catagtaaagtaatgcagatcaaagtaaaagtcactttctgaacaaaatactggttatcg
cctcaaggacaagagctggaaaagagtttatatccagaaacggagttcatattgtgctct
cgcgcactctcctctcttttatcttttttctcatgactgcaacactctctctctttctct
gtgtctcggctttgattgctgaacttgaacttggctccgacggcagatcgatttttgctt
gctcatccaacaaaaccgcaacaacacaaaaacaaaaagaaaacattaagcaaagaaacg
gtaaatcatgcttagcttcgtttacttatgttggagctgttgcttcccggtcttttgttt
cagtatggaccctaccccaccctgaatgaaggtcacatctgcctggagttggagacgtgt
aaacaaagacggccatatacacatatgatcatttatcacatttaccgactagatctcaag
gatctgtgggctgtggccggtctctcgctctctggtgccccaaagtgattctctcttgga
gccgtcgctcagctcggctcagccagatggaattgaaggctttgtatgctcccagcaccc
gccgctgaaatcagtttgctgcgagcaacgagacttaacgggtcgctcaggctttgactt
ggaaaacaatctgtgtttcggatctgtgggatattgtgtaaatattgcgaaagcttggtt
ttcattccagttttcggaatatgtgcaaaggaatcttgggatttcgagtcttgtaattgg
agtggtgcaatgttttagtggaaaattggcaatgtacaagtgtgaacaacattaaaacag
tttgatatcgttggctcaaaatagtaattgaaatatttaattgaactttttgtccagagt
ttttgtgtaatattatcataaggcatcattttgaaagagcatcattctctactgaaacag
cttattttaactcaaaaaaaaaaaataaacatccataactcaatcacttttgactaaagt
tcagtttgcaaacccaatagattcccaaccccaaaatatcacaacaaaccaagcaaccct
cggtgcattgtacggttatggcttttggttgttgcaacaaacacttggcttccccattgc
aacaagccatgtgagagtcccagccagccgcagcgcagtccgaatcgactcgaagagaat
acgccaagagcacctccaagtggcccgtttggctagttgcacattttggcatgggcatag
gccaatgcataggcgtaatcgagtcgtcctctctctcgctctgtgtgtgccacattggag
tgtacgtaattttcatttttaggggcaaaacgaaacgaaaacgaaagtggaaatgttgca
tttgcttttcgcgctcgcctacgccgccagctgtataaagtaaaggaaaaatacaataaa
ctgcacaatgctgaagctaaccaaaaattgtgcaaagcagaaaccagcaaatacggaaga
gataataaataataaaaggcaaatccagctagcagtgactgataatcattataatttttt
cattatagaaattacaaatatcactgggcgctctgcttgacattgcttcgcattcaaagg
gctgtcagagcaaaagataaaaaaggaacaaacccaaataccataccattcttatccaac
tgtcgccatgattgagcgtgaaattatccagtaagtgtttgtcgcaatatgtatgtattg
tatgtgggagcagagcatgattgcgctgacatccccagcgaaacgttcaactcagagaac
cgaaccccaagcgctctacaaaaggggccaagacccagagtcaacacttgaatcagtctc
aacattttccattatcttattatgcttgctgcgatgtgctatgtgctgtgctctgggtga
tactatggcaaagtccggcgaatgcaatctattcgaccgtttgaacattgcacatgcagc
aaccgcatacaaatagacaaattatattatttcggggcttgccaagcctcgacttttggc
aaatatttgcttctacttgagctagtagttgacccaactaattgttgagctattggccat
ggaatacacaatgagtgttgagtctgatgtttgttctataatttgtagcaccacaactgc
atcgaagagaatatttgatgttctgcaggattttgtacagtttctgctgctttttttgcg
catcttcctggaaatgtttgtcatgctcatccagaaagtattacccaaaagaagtcttaa
ggatatcagcggtgaagttgttctggtatgtaacgaattttctattgcatatttaattaa
aagtataaaatgcttcgttctagattaccggcactggccacggaattggtcgggagcttg
ccctgcactacgcctcattgggcagcactgtggtatgtgtggacattaatgagaagaaca
accttcagaccgtccaaaaggccaagcgccttaatctgggcgatgttcacagcttcatgt
tggtattccaaaactcaagcagaggaatcagcattttgatattgatataatcttccagtt
gcgatgtctcgaagcgtgaggaggtactggcactggcggatcgcgtcaagacagatcccc
atatcggacccatatcggtgctggtcaataatgtgggcatcatgcccacgcaccccattt
tacagcaatcggctgaagagatccaacgtgtcttcgatgtgaatgtgttctcgcagtttt
ggacaatacaggccttcctttcccacatggaggagaagaatcgcggccacattatcgctc
tgtcctcgattgctggtgtggtgggactttcaaatctggtcccgtactgtgccaccaaat
tcgcagtgcgcggtctgatggaggcactccatgaagaactacgcgaaggaccatataaaa
atatggtaggactattaattggacatagagattcggttcagaaataacccgctttttgtc
cacagataaaaaccacgaccatcttcccgtacatgaccaatacgggcctgtgcaagcatc
caaaggtaaagttcccatccattctgggtctgctggatcccaaggaggtggcaaggcgca
tcgtggaggcgcatcgctccgacacgctagaggcaactattcctagctgtctgctgcaca
tcaacaactggacgaggcttcttcccgatcattgtggtctgatgctgaaggactacattg
acagtggtgtggagtcggacttaatttagatttaccttgactatgctgcagtaaaataaa
ataaacggaatatgtattgaaataaactaccttatacacacacacgtgcatacacacata
caaaagcactgcacttcaaaacattgcgcccaaatctcgttgtgaatgtcaaaaacagtg
ctatcgatacctgttgcatcgatagcgccgtttatattacttcgaaaactatcatcatct
aacagctgtgcgatgacaacaaaagaaaatggcctgtgaagtgaaaacatttggggaaat
acgcgattttagaaaagttcaggaatattttggcctggggcatggtgagacgctgaaagc
taagcctagcactaccgtagttaatcaaaaaatcttcccatggagcagacgataactggc
taaacggcattaactctgccatatccccaacgggggagctgatcgccctggcccaggggg
agaagctagccttcctatcgacctgctggagcagcaatgggcatgccaacacctacgcca
tggggtggtgcggcgagctggaggatcccaatcagattgtgaccagcctgacgtgtctgc
ccatgactcagagccggaacactgatggagctatagaatggacctgcgtggcagtgggct
tggtatctggactggtcgtcttttacacagacgccggccaaaagctattctctcaatggt
tagtcattaaacccttcccacactcaggtattaatcagtatatgttgcagttgtcaggag
gatcctgtgattggcgtcaaattgcaatcacctccacgacattcagacggagatgctttg
ctctacattgtgtacacgcgctgtttgtgcttcataaagggccaggatatattacccacg
ctgaccaactgtcggcataatgtccagcgtggcgctcttgagagaggttcctatcccata
gcggatgtggtgccgttccagaagttcaaattcaagcaggagcgcgagggcatcattaac
gacgcagccatatcgagcacacaacggcccccgacctacgattacattgtccagcagagc
attggtcacggctactacgccaaggtgcatgccacaccgccgcgaagctcccaagtgctg
gcagccggagcggaaccctatttggggttctttcatgctgaggagggctacaagaccgtg
tcactgggtgaggtggccaagggtgtaataggcttagcctataataatctactgggcgga
ttgttcaagcgtgccccgggaccgccgcaaacccccgaagatgcccctctgccattgcct
accaaggaggcgcccatgaggatacgatgccgcctgtatgacggcaaaagggatggtcta
accctggccatagccccgggcggccgcttggctgtcgtcacggataatctagatcgggtg
atgatggtcgacacccaacaggcaatcattctgcgcgtgtggaagggctatcgcgatgcc
caatgcgcctttgtgcccgtcaaggagaagtctgtgcgtggcataaagacacacaagaga
aaggccctgtttttggtgatctatgcgccgcgtatgggctgtctggacatctgggctctg
cagaatggtccaaaagtggccgcctttactgtgtcaaagagcggccaattgatttacagc
aaccacagtgcacttggtgttgcaccagcaacgggcggaggaggagggcattcaaggaaa
tcggctggcataaaccattgtctgttcctggatccgagtgacagcagcttgaaagagatc
cacataccatttcactacgctttgagcgagaccaactcgcaaacatcgcgcgatatccat
attctgaggcgtctaaggaaccaaatgcgagctctaagccacgatgaggccaatgaccag
aagctagaggagattgcagagctggccagcgaactgcagacgctggaggtgcgacagcag
tgtctggaaatgttacttaagagcaagaaactgcagccctttgtattccaatgcattatt
aatgcattcattaagaagccgctacccgaacctacatctggcgaagattttcacgagttt
gtacatcaaatcgagaactacaagcgcctcaccgacctttacttggccctcagccaagtc
agccatagaaatgataacgaacccccagtcgagcacttggagctctcggacgccgatctg
gtgacgatcaataagttggttctgctcctggacgatggcagtgcgaaggataaaccatct
accactcgagaagtcagcttccagctaagggatggccacaagtccgaagagtttatcgat
tacctgagcatcttcaatatcgagagcccagacggcatcagtctgctcccagagaaggcc
gaaaaatttggtgccgtcagcattgatctcttcagtcagttctttggccaaggcttgtgc
tttggtcagttcaaggagtggatcggtcgggcctgcctgcccagcaaggatctgctgaca
ttaataatttggttctggctggaaaagcctttcaagtacaacaactggtaggagtaaacg
aaacccccttttaagctcatctattcttaaatttaaatttgtttttctttgctttgtttt
tcccagtgatgaagtcgtggaggacatgtcgcgtattgcggcaatggtacagaccatctg
cgagctggctggcgatcatatccatgactatgcatacaatgccatttccccctggtggca
ggaggtgcgcgagcagctcttggagagcaaacagttctctggtcttctggtggcaattgt
ctgcaaaacggtcgccacgaatctctggcgcaatcgaaaggaggtgcggtctgtcgtatc
ttttatatattcgttccccttggttactattccattttccagggctcgtgcgacgaatca
tcccagaacgaggaggaagaacgctgggaacgcatatcccatgacgaggcacagtggggt
ctgctcaccggaaaactggaagatgtgtctgtcctaggagccattttaggaaagccactt
acctgccgggatccagtgggtccggaaatgccatacgagacaccagactgcagcctcaag
agcatcgtaaacggtggcaaaggcatcgtcacagagctggctgccaaatggttggtcagt
gcgcagcttcatcccagcaagatcgtggagattacggcaccagaaaacgagcaggatgaa
gaaagtcgagtgttcaccagagccaaagtaaaggaggaagaagcggcggcagttgccgcg
gcagcagcagcagcagagaaacaagaaaacgatgaaaccgaatccgagctagaactggcc
aaggaagtgcaagtgcctgcacctgaaccggtactggagcgactggccctgttacgagcc
cactttccctttagcctggagtccggagtgctgctgagcctcatgtcctggcagtatatg
gtgcagtggagcaaacagctcacatcgctggatcacatgaggtcagctctgctctgtctg
gccgagttccgtacccctgattgggccttgaagcatggaatctgctgcatgctgtggaat
gccaccctgaagttcccgctgcaggcagcggccaaactgatgcaaaaggtgggacgcctg
cccgtcgacaagatgtgccagcaggatctggaaatgtcggccggcaaagtgcccgagttt
ctcgagctaagcctagagtttctgcagcacttttccacctccctggagcacgaaaagcga
gagctacatttcgagcagtcgctcagcgagggagcactcccccttcagtttctggccctg
cagcagcaccatgccatgcccaagcttctccagctgcagacagaactctgcagtgttctg
cattttattgcctttttccagctacgcgtgaccaagccgcttacgctgctcttcgatgcc
atgggcaacaaagccctgctggcggagatcaacaaagagctgccctacattctgccaggc
cctgacttagtcctgcagcagcagcgcacagatttcctctgccgcgtcgtgtctgtcacc
atggatctgatcagggaggatctccagcagctgtacatac
