# Supplementary material for: SMCis: An Effective Algorithm for Discovery of Cis-Regulatory Modules
Source: PLoS One. 2016 Sep 16;11(9):e0162968. doi: 10.1371/journal.pone.0162968 (PMC5026350; doi:10.1371/journal.pone.0162968)
Supplement: S1 Datasets — (ZIP) [file pone.0162968.s001.zip › dataset/Drosophila/prd/dsec_gm26340.txt]

>scaffold_16:251542..291541 (reverse complemented)
ttcgaaattggccccaattcgagtcctgcgattcgggccaaatattgattttctcacagt
gctgacataatttcctcgccatcgagtgcagtcgtgtttacctagcgtgctacgcctaag
attggccaaacggagtaaaaatttcggtcggagcgtaacggaaaaaggcgacaagattgc
acacctactggaaaaccccctgcatcaaggcaacggtggaacggcggaccgtctgggcgt
ggacttcgagttctacatggcctcgaaggtgcatccaagtccgggggcggcgcgcagtgt
gtgggcgttgcccctaaccgcctcctcctcctgcaacatggtcgtcgcggaggaggatgg
ccatgcccacgccgacgacatccatttggatcatcgaccgcattcgccgccattaacggg
tcgcgggacggacggtggacatggcactggcggcgtcgaggaccacgaaaatgtgcttct
ctttgaggggctggatggggccaccacagtgagtctggacgatatcttcgatattatcaa
gaacggagaggtcagcgaggtggagaatctcgtggacaagttcggcatggagtgtctgtc
ggccagggatcgtcatggctacacgccagcccactggatagctctaaacggaaatgtcca
gctgatgcggtacctcatcgaacgcacggctccgatcgatctgccctgtttgggtacgca
gggtccacggcccattcactgggcgtgcaggaagggtcatgcgtccgtggtccaggtcct
tctccaagcgggagttgccgtcaatgcggcggacttcaagggactgacaccgctccatct
ggcctgcatgtacggtcgtactgcgacggcggcctatcttcttggaatgggagcgctgaa
caacctaactgacataaacggcgatacggcactccactgggcggcgtacaagggacatgc
cgatcttatgcgactgctcatgtactccggcgtggaacttcagaagacggacaactttgg
atcgactccactgcatctggcttgcctgtctggtaacatgacgtgcgttcgcctgctgtg
cgagaagtcccagctggatctggaaccgagggacaagaatggaaagacgccgatcatgtt
ggcacaggctcatcagcaccaggatgtggtgcgtctgctgtacggcgaggtgaagaagaa
gtcccgatggattccctcggtctcggaaagttggggctggctatttggcggagctggaga
ctccaagggaccactgtttctgtttctcttctcggtgctgctttggggctatcccatgta
catgatccgtgcgattcccattacgtggaacatattgagacgctcgcactattgcttcat
atactggaacgctgtgatgtggataagctgggccattgccaatcgccgggatccggggta
cataccactcagttcggatgcctactaccgggccatcaagcagatcccgtacttcgacaa
gctgaagaagcggaatgtgatgctaacccggctatgtcacagctgcaggtgccttcggcc
gctgcgagccaaacactgtcgcgtgtgcaaccgttgtgtctcgtactttgaccaccactg
tccctttatctacaactgcgtgggactgaggaacagaatgtggttcttcctgttcgtcct
ctcggtggccgtcaactgctcgttcaccatctactttgcctgctactgcgtgatgatcga
gggcttcacgatgctctatgtgctgggacttatcgaggctgttgtgttctgcggattggg
ttggatactcacgtgtacttcggtaagtgcatttttccgtgagaaattattggttgtgac
accatttacactggcagatcctgcacgcctgcatgaacctcaccacaaacgagatgttca
actacaagcgttatccttacttgcgggacaaacgcggacgctaccagaatcccttctcgc
gtggtcccatactgaatttgctcgaattcttcgtctgcctgccggatcggggcgatgaca
acgatctcctgctggaggataacatttgattaaggatctaggatcgagcccctgctcgcc
ggcgcaagctgcccgtgcgtggataatgttgcgaggaggcagccagagacccactcgggt
aggctgcccgtttggttttgctccgcaggcttactgcttactcgaatgctttaaagttcg
aaccaaaggtcgtcaagtgcgtgttttatcatttacaattgcaatcaacatacccttgcg
gaaggacaaatcggtagcaaattcaaagtgcaattaagagcattaataagtcacattgct
aagattccattattgtttacggctccaaatcaattccttccgcaatggtgttcaaagcat
cggccagccgtgctttttgcttttttaactaactaattaccttttaggcttggataagaa
tacgcttctcttgttagtttttgtacaaaaattttatgtataaaatgtgttatttaatga
tctctatatattatatacctattataatcataaatggtgtaaagttcactaaatggctag
gcagcgggatagtcacttggacgtcccctccaccagtttgttcattttgtgttcgggtaa
ttgcacaagtaatactagtagaagatcagatcggagaatacgattatgttgtgggtacac
tttggcatgtatcttgggtgatgggagagtctagaatgaatcgaaaatttcgtgaattaa
atgtgcgcgatatgcttagctctcaaagcaaaagtcatagttctcgggatcttctggtat
tggcggtgggtccttactgatgtccacgccttcggtgtccagcaggcgcaatttgatctc
catcgacagcagagtgtcgaagtcctcgttcttttgcttgctgaccatcggttgacccag
cagcgcgtttattccgtccgtccagtagttgaatatgctttcgtcgggtgccacaaagtc
caacgtagagtgctccatgttctcaaacgtgatggaaaaggccaggtttaccgccgattt
ccgaatgcgagtttccttcatatgcggacattccttgccctctagcaactgcttaatctc
gctgatgggcagtttcttgggcagctcctccatggtgggtattgtcttctcatcgcagtc
gccgtaatgaatcaccttgtgattaggcgaaagacgagcgtaccagaacttgtccttagt
tcgtgtgcctcgcaagtactttgcaaaatgggtacctaaaagtgcaggatttatcaatgt
taagatagtttttaaaatgtatatattagatttgtaccttccaccaaaaaagagagccgt
tgctgcttgattagctcgagaatgtgcggtgatatcttctctttgagcttaacaatcgcc
gaagccgtggagtcacactcctccttcgaagtgcgctcctgctggcgcagtgttgtgatc
tgctgataggtcagcaaagcgatcttgtttcggaaatcgtccaggttctcgggtctgccc
ttgagagtgcgctggatctgctcccgcaccacgctgaaggttgtgctgaagtcctcggca
gtggcacgcatatccttccatgtgcgattcagcgtaatgacgcatatgcaaaagaattcc
tcgaacggcgaatcgtgcgtgaagaacataggctgaaagtcaccggattgctcggctggt
ggctcgccaatgcgcaggatgtcgcatagcaccttgaccaattcgatggaggtgcgtccg
aagggacactcgtgctcatccgcacggcaggagttctccctgacgatcttcgcatactgt
tgcgtgtagttgcgtgcaaaatacaccatgcaatccaacgctaatatacctgagaaatac
gtttctgattagcaaccaaaatagctttaatatagtaacatattcatacccggcggcgtc
tcaatgaaatcctgagcagggttaatatcgcacttgaagcccagctttttgtagtactgc
gagaagttgacattgccagctccggagccaccgccacgtcggatgtgatcgtcgttttga
ttcaaagcgttggtatgatcgtcgaaggctatgcgccgcagctccttgatcttttcgtgt
gcgtcctggtcctgcgcgttcatcttcattcgcatgcgcttctccaacaggccgagagtc
aacgtttgcagcacgtacagctggtgggtcatctccgtgcccagtccattgccgatgagg
gccaggcggaactgcttggcactaatagtttgagcaatggtcctgcggcggccctcgtct
gctttgacgaacagagcgttcagcagggctatggcattttgtcgcatcaccggcgagttg
acatcctgaagcaatcggagaatatcctgcaacttgatgtcctcggcaacaagcagatgt
ttattgctgcacataacaatgttctccaagttggacagggcgctctcaccacagtccgta
ggatacttctggaagtttcgcacgatttcaatgttgcgggccacgaatgagatttccggc
acctcccaggacaccgtgccgtgctccatcagctccacaaagctggccaggctgtatttg
agaatgtcttcgttggtctgaccgccatcctcgatcatcctaatgagtgtgtcgagaccc
ttctctttgatgaactccagggcaaaggtgtgatcggtgctgagggtagtgagctccttc
agacgcagcgccttttcctgtggactgccattgagcagcacctccatggcatcgcaggca
gtcttggatggcgaatactgcagctgcagtacggagccattcttgatctcattgcgattc
ttttcggtcacgtacttccggttattggaatcgcagaactggagtgcgtagttttggtga
tcgctgatggaccaaccattgcaaatgtcctggattttacctgcaagcgaaggcgacatt
aacacgctgtaatagcaacttcctggccaattgtatgatttgcatacaaatgaggaaggg
gaaatgattgcgctgacatcacgataacacttaagcatagcgaagggcgttggttggaag
ttcctcctgtatgatgggttcctttgccactttcaacataattctgttttattaacttct
tggaactttgttttagattttaaaagcacattctctttaaaattgctgctcagcaagcaa
aaaatctttgtttttatccgctatttctatttactcacttgccagcggatgcctttgatc
caggtttatcaactgcgctatatggtgctcccgttccacggctattttcacaatatgtga
atccttaaccgtcgtcttttttggtatcattttggaaatctttcaattagcgatagctgc
aattattattgtttttctgggtaaacttctttttttaattcagtgcagtgtgaccaattg
acaagtagaatgaaatattaaaaaaacttacgcatactactgttgcgttttggggcatag
gcaacactgggggggaaaattatgtggattttaaataaatattttcatgataacagcgca
gagtaattttccagctaatataatgtattaaaatgaaaataagtaagcaacatgtttaca
tattgttttattatatcgtcaacaatttaataagttcaccgacaacctttacattaatac
tattacccagaagtcgatacttttgtcgatttgttgtttctggcggaaattcaaaatcct
ccggaaaactcattagacgagcaacttcccgtggcgtgaaatagcgcagtttcacctggt
gcaacaggtccaagcgttgctgcaaaatattctccgacttcggtgcatccttattactag
tgtcaatttccttgaccaactcgaagatgcggtgggattcgtcctccgaaagcggtgtgt
atgcagagcccgtgccctcggtgtaatgggtgtagccctttgtaaagcacatggatctac
tttgagcaggatgtataatgtccatgaccagcactcttttggtcaagacatcgtcgggta
ccaggaaatcggctgatacattttcctccacaatctcggcaatttgcgaaagagcctgat
tctgtgctatagctcccggcatttcttcccagatctggtcaccggcgaatggaaaatctg
cacccttgcgggcgatgcaatagtagcgatatcgagtgtttggcacattgaattgcgtgg
gcgttagaatgaactcccgccaatggaatcccgaccgctccagcgactcaataaactgat
ttcgcgcctgtgaactttcgaaacccttgacgttttccatgagtatgtactgcaggttct
ggcactctgggatcagtccacacagatgagtaagtgcatccgatcgtttgtcctccgtgt
ccctttgcaatccctggcgagtgtgtggctgacatggcggggacatcagcagcatgttgg
cctgaagctttgtgacctcctttacactcaggctttgaatattcctggttttcaccaaat
tactgccgtaattgtgctcataaaccgcattggccacggtgttgacatccaaggcggcaa
ctatttctccatccaattgggcatctttagaagtatatgttagtttcgcatttatcatga
ttggcgaactcacatttaaaggcataatgcatgccgccaatgccactgaatagttctaag
acccgaaataccattttaattaaatatatttttgtttacaaactacacgttgtgagtggc
acgttttccaacactaccctgcacagcagattgtctgcgcttccgtgtgattggtatcgt
ccgcgcagaagaagaacaatatcaacacgtgccgctcgcatttttgtgaactcttcgtga
ttctcccgaaaaaaaatgataaaaattaagcgaaaaccagcccctccgcccgtggaacag
gactctgacagcgactccagctttgacgaagaggagccacaggatttggaagtccaggag
gggccagtcactgatagcagcgatgaagaagccgcctccagcagcaataagacggccaaa
aaaggggaagctggtgaggatttgaagaacgaagatgatgacgacgatgaggaggatgat
gacgacgacgaagaagatgatgacgacggcgacgacaagaagacacgcattcctgtctta
aatcccctcagtttgatgcgcaacaaggagcagcgtttggcgttgtacaaaaagatgaag
aaggagaagcacaagaaaaaaatgcaggagcgccgtgcccgacgcaaggctggtgtaccc
gccaaccctggtcacaccattgagagcctgcgagagaaggaccagacggaggtggccaat
ctgaacgattccgacaacgaggagttgcaaaaggaactcgaactggacgatttcagttcg
tacttcgaacgttcgtacgagcccaaggtgctgatcacctttgccgacaatccggtgacc
aagacgcgtaagtttggactggaactgtcgcgcatattccccaacgctctggttaagatt
cgcaacaagtcgtcggtgaagaatatatgcaaaagcgccgagcgcgaggagttcacagac
gtcgtgatcgtcaacgaagatcgcagaaagcccaatggtctgctggtcattcatctgccc
aatggacccactgcgcacttcaagctgtccaacgtgaagctcacctcggacataaagcgc
gatcacaaggagataaccaagcacaggcccgaggtgatcctgaacaattttaccacacgc
ttgggtctgaccgtgggccgcatgctgggtgccctcttccatcacgatcccgagttccgc
ggccgccgagcggtgacgttccacaatcagcgagactatatcttcttccgtcaccaccgc
tacgagttcaccaaagagggaaaacgcgtaaagctgcgcgaacttggtccgcggttcacc
ctgaagctacgttccctgcaggagggcacattcgacagcaagaccggcgactacgcctgg
ataatcagcaacaaacggcacgccatggagtcgcgacgtcgcttcttcctctaggtgtat
ttcggggcagtgtatttaggtatagaactacttaataaaccaacagttaatacgaaaata
atagcttgattgaagagagaggtgataactattagcgaccgccgtattgttttgtcgggg
ataaaataaaatacaattttgccttagcctaaaaaaatgtgcaacactcaacagttaacc
aattggcacaccacgagactatcgtgctccgtcagacactacatggttgggcactgggga
ccgggtccgccggctgctgcgccggcaatgggatcgccgaagggcaggtcgccgcccgtc
tcggccagaatctctggtggcggctggccgtagtcttgcagtttgcgcatgtcgtccagc
acgacgcggaacttctctcgcttcacggcggccgaatcctcggtcttctcgctctgtaaa
tgcgcctcaatcaccttgtacagctccatctgcttctggtacctgtaggtattggtttct
caatgaatgtatcttattgcgtgttggtttagagcatacctttccttgtcctcagcggag
agcttggcgtcgttctcctcgaggtacttggggtacttctccagcagctcccggatgctg
ggcagcagaatctccgccgagagcaggctctgcatcatgccctccatgaagggtaggaac
atgtttccatcgccttcgccagcctgtcaaacggggattgtttaaggattgagcatggag
gaatatttcataggaagcataccccttcaagattcagtgagccaaacatgctggctatgt
cgttctccgaggcgggagcagccaggttctcggagccctcttgcagacccttaagggcct
gggaaatgctgtcggaatacttggagacatcttcgtcggtggccgaattttcgccgctca
aggtaagcgctgccgcttcggccatcttcttgaacccggccatgatctggtcgggatcct
ggggcagcggcggaatatcgccactgggcgtgtccggacctccgaagagcgtgttcatgc
gatcggccagcaccttggcctgctcactgcaggggaataacaggtcagaatacaaagttc
aagtgccgcgttgcactggcgcagtgactcacatgaaaaacgcatctggatcctcggagc
cctcagctccagcggtggtcgccacatccgaagatgcggacgtctccttttggtcaccgg
caccacttttatcgaaatcctggagagcacctgtgcgtaaagtggacgaggcagtgcgca
ttatgtaaggggtcgagaagggatcgccaaaggcatttccgagctgtactcactgtccag
caggtcgtttaattcatcgccattcttcttttcttcggacatggtgcaatttcggtatgc
ttttccttgatttcgtggtgggtgggaaatggtaaaaaataaagaacgaccaaatcaatc
agtgggaccgttcatctgctgctggtgataccgcagtcagctgaacaggtgtggctacac
tgactcgcatcttagtgcgaccgtattcgaaaatattttagaaattaacttatctatatt
ttttacggtttcaattttaagattttcgttagttaagtcttacataaaattcataacact
taaacaactttcaaattgcattttttagtatctttaagtaaaatagttatattttgttta
atttttagtaaaaatattccttaaattaggaattcttaattgttatttttattattaaaa
ttatgaaaataagtgtattattattgtgtgattattataagtgtgaaaatgtctagctat
ttacttcatataatatatatttattgtcaatggaaatttcgcattttgatttaagaaatg
atatgtcttacaacaacagatcatctataatagtgtacatatttaaatctcggcctacat
tagactaataaacttaaattcgaagcacttcaatatctctcctgtctcgcaaattgagac
acaaaccaaggacattagtcgaagattatctaaaataatcacccaaaatatttacgcatc
ttctgcgaaactctcagccaatctccccgggaagggcacctcgctgtgcgcggacggaga
tcggcgaccaaactgcgaccagagcccaaaccgcacatactgagtggtgagggaggagtc
gcaaatccatcaaggtcacggcgcgacgctgatgcgcgaccaattccgaaaccagaacgt
cacacccatggacgggacacatggatttttcagtagggcgtccaggtctaggtccactcc
cgcctgaaggtcatcgcgtcggaggaaccccgcttggttttctcgattccgctcatatgg
tcaaatggctgggctgggatgggatgggctctttgcgactttaaccgcacggtttaccag
aagagcaagacgaatcttcgattcggtacgcccacgcagcgaagtattgtggtaaatttg
tgttttttcctctatttccactattggggcggagttttcttcggttagtcggttctctga
aaatgtcagcatgggcggagcttcgcctgaaataatgcataatttggtgttttatttgcg
gcttagggtggaacaaaccgcctgaaactcttacatttcctacagaaacagggtaatttg
actttttatgggctgtaatccatttacagaatatgcatacatataagcgtatatagcatt
aaattttcccttaaaaccataactctctttttagggaaaaattgtattctctattcgcta
cgaaaatcagaatatattcagttcaacttcaaatttcttagaactcaagcagttcagttc
aaaaagtcaagacaaccgtcaaaaagtcaaaaccaaagtcgaaaacgtaaaaaccccttc
gttggttaaaacaatggtttttgggccacactcacacccgatcccaataaaccaagaaac
tcgctcttttttgacataatttttaaggcaccaaaaggcgcgtcgtaaagttgtgtttat
tcggatataatcggtttgctagactttactgaatttacctgaatctccagctctacttcc
ccagaagaggaaggatcctaaccgtcataaaatgcccatcagcgtcttcacaagcatcta
cacttcccttcctttttgcaggaactttgccaggatacgatcctgtatatccttttcata
tgctggttgcgatttcacgctcgctgatcgcagcgctattttttccaacatttcggcatc
cttccagcgaaagatgcccgattttacgatccactgatcaggatataatggatttcgcga
ttgttcggtaatgacgatgattgcggctttatagacacattatttatattgtggctggtg
tcgtgtggtataataagtataataagtatatataaaggagtaaataaattaagatactag
gtttctcatataaaatgcaaaataaaatgaagatcttaaaatggaaatatatatgtacac
aaatttgtgctaaaagaattaaggttcaaataacttgtagtttttttgtatatattaata
attcaaacatcaaattgtttatcccactaatcaaatataagatataagataattatatat
gtttcgacatatttttgtgtctggccaggatggtattatcttttgatattttggccatgg
taattgcgattacaaggctgccagtcgttcctggaaaacgctcacttttcctttgaaatc
ctgccccgaaaagaagaactggagaagtcaactgctggcagcttcccgaaagacaagaca
cccacttccaccagccaccatcaaccattgcgcaatggggcgagctcttcatgctccgac
acccatcgctctccatcaaagtggccatgcaaatgagcccttgcgtctgccatacgtttt
cctctagaggattgggtcggagggtcgccggctccagatgatgtgggttgctccggctgt
gcgcccccagtcgctgttctgtttgattaagcggaaattaagtgtgcgtttcggttgcag
cctcccaattcgccatgccctgcttttttatgttgaactacagcacatattttttatgtt
tcccaatcgattttttggctcaagagttgcctttggcttcctcaagtcaaatagttcttg
ttgcagtggttaggaattacacccaattaagttcaatgggaactacagattgctaaaacc
taaaacctcttctaagtaagacatctttggtttcccaaaaactttataagctcttcgtaa
atcataaaactgaagattctttcccactaatgtataaataatcacggtctctgcagttca
tttttccattggcaatgcattttttagtagaaaacgccgtccggagcctgtgattaatga
aacaattgaatgattttatttaaattcgcatatatccgatgcaaaccgtggctaatggac
aaacgccgccgaagagaagatccagcatctccaaatcgagattccatagaaacactcgag
atgtgagaaaaacgccacctactttgtggactctacgccgagaaaactaatgatgttctt
tcgccatccatcgagtttgtctattatagtggagtatatgggtaatctgatcgatccgcg
atcgaacctgatcgactacaaagcagcgcaattacaaatcggggaactggacaacaggtt
gccggctgctgatggagttgggaaatatggatgtggctctggatggagatggaacccggc
cggaaaacaaattaatcttgttgacgtcgcagcctcgtcactttcttcgccaggtcgagg
gcccaggtgtttgatctcgacctgatgctcctatgctccgatcttctgttggacaacaat
gggttgcgcctacatttgcgccttctgtttaatgatcaatttgttggcctccgtctccgt
ctcagatgtgtgccgacagcgtttagcagtcgattggactcgggattggtttgtttgtgc
cccgagttgccgggtttgttgtgccccaggctaatgagtttctcgaaagtgggtgtatgt
ggcaggggctcccctttttgcccctgggacacttcctacatgatcggcgaaaattcagcc
agactctgtgacgtcgaagtacacaggaagataatccctttcaacaaagggatatcttaa
ccattatttattatttaattaagagcttcttcattcttatacattaatgtattaaaatat
atattccttaggctattaaagagttcaatttttgctaagtgttttccctgactgcatgac
gaatgtcatgtggttggagtgccaaaaccaaacgtttgtgggcagaggcgcgaagtttcc
tccgattgcgatcgaaggtatatatgctatgagagatgctaatttgaggacaaaggagtt
ccggggaagccagctcgcgacccacaaacaactaatgccttcaattagccgggctaaact
gctaccaagagcaagggttaatcgcccggagatcgggaaaggccctcagctttccgccca
ctttttgtcgtagagtgggcgtgggctgcgttaagccgcagcattttttcgatgactacc
tggacctggactccgagttggcccgacttggcctgtcccacccagattgccatgggccat
ggcaaatcgtttacaattgttgatcaataaaacgttgggctgtaatgcgattatccgcta
taatcgggcgatcaacactcgagaacttttccaaaatatttgaaaaagtcaactggcaat
cggcgggatccaggacacaggctggccaggatccaggacctaagctgctgcgactttccc
tctaatctcgcactttgccgctatttgtttgcatgctttagcggggattgcgatttacga
tcgctccggtcacaggactcctgaagatctgggagattcagctcagatgggatgggatgg
actagaccacgggatgggatacgacacatatttactaaaacttactgcggattaggaaaa
agtcaatcgccgcctgccagtctgtcgagcgagtggaaatatttgaggatcagcgcagaa
acggaggatcaacagatggcttaagatttcagctagaaacatagctaaatgaagaaattg
aaaataaacgaaatataatatagattataatactacaagtattttaaacatttaaaaaaa
gaggtcatacacaatggttaaaaaaatagaattgttcgcttctctctaaagtccctttaa
actcgacagttagtagccatgcatttatttctttagaatctaccataagtacgtagattt
tctaactgagtataatatacgacgcctcagaatgttgcatgccaccaagatgtgtgtgtt
aagatattccttccagaattccctaatttctggaaatcatggctctaaatagtccattat
ctaagcatcccgttgtgcgttcgtcgggcagagccttctgtgggctgtggacatgaagat
tcgatgcacaccgcagcattcaaagaaaaaaaggaaggaatcaccatggcaaagggcctg
ataaagacattagggaacggggaaacaatcaaggccgttccaatgtgtgacaacagacca
cattacgtccggccaaagcgaatcgattgccaaacacaaacagcagcggaaactggtaga
gtatgggtcgaaaaagtaccctaggattctgtggactaaatcatacctattactataata
actatatacttgttatatataagaaatactcattcgatactgttctatcaaatgtgcgaa
atgaatgcatgcgcatggtaatattaattatatctgatttaaatatttattttacgatgg
gttcctataactacactttattgcactacaatggcatggtatactaaagtttatagcctg
gcaataaaacaaattgcatgcaaagtgttgcgcaactttcgtctaggtttttgaattaat
ggaaaggtcaaatgaacacagcagaaactaaaaaacacatttaaaaaacttgtacaaaat
gaaattatttataaaaataaaagtttaaaatgatttaatgtaataaaattaaatatgatt
tgcttttcagcactagacgatctacaagtacgtaaaaatcaggattatatatcatgcagg
gcttgaatatcatgtatattatctttaaggattttgggttggatttggaatttaaacatg
tagtataaaagcaacagctacagattcgaaaatggttgaaaattgaaaactgccaataaa
tttgatcgtataaatcgcacaatgtgtgcattgttttcatcgattatatagctatttgtg
tgcatcgattgagcgcacgagcctctcgaggcaggtcctccaatggtcaggtgagattcg
agtcttggagatgtgtagtagggtcgcaggtacacgaaggatccgctggcgaaagttgag
gatcgcgaggtggattttcattcatagcaccctgggtggcatcataaaaagtctcttagc
atccttattcattgcacggatgtgtcttcattttcccgctggccgattcgtggaaatgcg
agcgaagctgactcgcagcgtttatggcaccgatgcctcctactgcttcctgcatttcgg
ccaggactcaggacctttctctacccgaagtgacgatcctgttgcaggatcgcctttttc
caagcattgatagcgcgaaattagcgttatatgagttgcctattcagcgctcattgtcct
gccaaattgtgaaatcaacgaggatcaaatcgaatgcagggtatcgatggtggattgcgg
cgcctatccatttgattcgagttacatatgtttgggataattgaattatcacaggatact
acttgctagtctggcatcgtggccatgggctcaaggtcatcggggatttttgctatcctg
ccaggcgcaaatgtagcgattccatactgggtgcctggtactgcgaactcctcccgttgg
gtttgcttaaccaaacgcccaacgggcagccgcaccgagcagtagaaacccaacctttgt
tgccttgcggcctccgttgtccttgatctgcatctcatctggatctggcactccgcttgg
atacggatcttgccgaggagtatgcacattcgtcacatctctgtgggtcaatttcctcgc
tggcgtttcaagcggacgaactgactgtgggttggggtccatcattaattcttgcaacac
ttggcgctctctattgttcgcggctttcaggttttcgttgttctcccgctcggcgctttc
ttttcttttccatcggttttgtttaacttcttttcgagggtctctgttgcgtgaaattct
acaattaatcaaacccacgacggcccatagaaaagggtcgaaactaaggttaaaagccgg
aggcagcggtgcataatggtggcaaaagcatgacaaggatgtggttatggtcatggtaag
gatatggatgaagtcactttgttgaatgttaaattggaaagtatgaaacataaactgatc
gatagccgtgctttaaatgttataacatttgcgaacttatattcaactgaatatctttca
ttagatatctcactattttacttcgagtatgatcttgatatactatgatctatcaacagc
tagttaaaaaaacttttatatttatttatattaaactgataattcaaaaaacttcgaatt
tgaacttaaaaactttgttcaccgtttccgaaagctataaataactgagagaaaagaggc
tactcacgtaccaatatataaacgaaagccataattaggtatcaataaaggatatattac
gcttgtaaagagtgttaaacgcgtactcgattgcattatgggttccagtgaatatctaat
ttgatttccggggccaagtggaaccccaaagaataactcaagtgaagagtgaaaagcaaa
cggcaggcatattgatctttccagtccagtattcccttatccttataacgaggtatctag
aaaggatatattaggctattaggtctaccacttaatgcggtaattaatttccggaaacca
gtgaaagtcgaaactatgcataggatttgaatgaatggaatgcccaggatctggagcagc
agtattggaagtaaagtattgtactcgtatacccccccatccaaagttctctgctctcct
cccattccacggtgcttttcccagctgagacgccccctggcggcgagcgagacggctgct
aaatgggtcgtgtgagccagagcgagaggccgttgtggagagctctgcgattggtccgcg
tggtggttacctgccaagtggctgtgggatatggccgacgtctgggccgtggcttcacag
aaaggcaacgatcttggccggcgttcgaatggtgaagtcagtcaggcacagactgcgcaa
cgagccacaccgcatctcgtcctcgttctcgtcttcgccttcgcctccgtttcatctatc
ttttcgagattgccaactaagagatacttagatattcgaagtgcaactaatcggttaatc
aatacctcgcaacgcttacttatgactttgacaaagtgtccagccattgtccagaactaa
agtgatataatcaagtgatatacgaacatcgagactgagttaacaccggttttgcgccgg
gacaagcttacgcatcttggagctcctccagaaactatgaccgtaaccgcctttgctgcc
gcaatgcacagacccttcttcaatggatattctaccatgcaaggtaagtgtctatcgatc
ttaaacatcatccagattgttctgccaaagtcactatacttactaaagatcaaaacctag
ttgatcatttccatatatacatatctccctttctaaaccgactgcccaagatcccgctag
agatctcagtttgggccaaggccgtcggctactctctaatggccattagttgcccggcgg
gagagtcgcgcgcctctgaccttcgaccttagctccgagtttcccgtcttcccgggaagt
caactccggtcgaaggtgtcgtaaatcaagtgacacgcgctccgcgctacctagcgtatt
ggaaaagcctctaacatttccatttcctcatcttcctcattccagacatgaacagcggcc
aggggcgcgtcaatcaactaggtggagttttcatcaacggtcgtcctttgcccaacaaca
ttcgccttaaaatcgtcgagatggccgccgatggcattcggccctgtgtgatctccagac
agctacgcgtgtcccacggctgtgtatcgaagattctgaatcgctaccaggagactggct
ccattagaccaggagtgataggtggctccaagccgaggatagccacgcccgaaatcgaga
accgaattgaggagtacaagcgcagtagcccgggcatgttctcatgggagatcagggaga
agctgatccgcgagggagtctgcgacaggagcacagccccatctgtgtccgccatatcgc
gcctggtgcgcggacgtgatgctccattggacaacgatatgtcatccgcctctgggtctc
cggctggtgatggcaccaaagcatcgagctcctgcggctccgatgtctccggcggccatc
ataaccacggcaagccatccgatgaggacatctctgactgcgaaagtgagccgggaatcg
ccttgaagcgcaaacagcgccgctgcaggaccaccttttccgcttcccagttggacgaac
tggagcgcgccttcgagcgcacccagtaccctgatatctacacccgtgaggagctggccc
agcgcaccaatctcacggaggcacgcatccaggtgtggttcagcaatcggcgtgctcgtc
tccgcaagcagcacacctcggtctcgggcggagcacctggcggagcagcttcctcagtga
gccatgtcgccgcatccagctctctgcccagtgtggtatcaagtgtgcccagcatggctc
cgctggccatgatgccgggttccctggatccagccactgtgtaccagcagcaatacgatt
tctacggcagtcacgccaacatttccatatccgccgcagctccaatggccagcagcaatc
tgtcgcccggaatcaccaccacgccaccgcaccaccatcagttctacaatcccagcgcta
acacagccagctacataatgccgggtgagaatggcaacaccacacccactgggaacatca
tcgtctccagctatgatacgcagttgggttctgtttacgccaccgaatcggaagcccacc
agaccatgccacgtaacgagagccccaacgagtccgtgtcctccgccttcgggcaactgc
cacccacacccaacagcctttcggcggtggtgagtggagctggtgtgacctcctccagtg
gggccaactcggcagccgatccctcgcattcgctggccaatgccagtgctggaagtgagg
agctatcggctgccctgaaagtggaatcggtcgacttgatcgcggccagtcagtcgcagt
tgtacggcggatggagctccatgcaggcactgcgccccaatgcgccactttcgccggagg
actcgctgaactccaccagctctaccagccaggctctggatgtcaccgcccaccaaatgt
tccatccgtatcagcatacgccgcagtatgcatcctatccagcaccaggccatgcccatg
cgcatcacggacatccccatgcgccgcatccgcacgcacatccgcatccgcagtacgccg
gcgcacatccgcactatccgccgcccagttcgtcggcgcacttcatgccgcagaacttca
atgccgccgcctttccttcgccctcgaaggtcaactacacaacgatgccgccacagccgt
tctatccctcctggtactagaatcgaagagacacggatccaccacctactcctccaggag
caggggcaggtgtcaccagatccatgttacaagtcgccaaagatgtacatacatatagag
caggggacgaaaatataaataacattttatttgtggtggagcagtacagacattttccat
ttgggaaaaccgctgacagactcgctcccgaacaatatacatatgtattagttccaattc
gtagatgcaagcctagaaaatagtaccgacttaagattagagtttaagatgactagccta
agtagcaagtgcctttaaataaaacaaatatatctatgctaatttacaacgtactccaat
gatctttcactcgaaacgctggccattcagcagccttgacacgcttccgtacgcagcggg
aaatgggaaatcctctgggccattagagcctttaagtagctgcgcattccacggacctgg
ctggagatctcaacactcgccccgcgtgagattccgattccgattgctgctctcggaact
ccagatccagctgtgagcgggtcgcatagtttccggaaaaaagaagagaaaactcccgaa
atgcaagctgatgatttggaacgtctaaaatagcgaagacaactccaaccaaggtgttaa
ttgccccctcgattccatcgaatagagagtgttggtccatagggactacgcagtaaatgg
agtaattgccctcgttcggacttacctcaaattcacacctcatcctcggggatctgccta
cccacccaggctacgtgtccgagcgatggcaattgatgaagtcattatccttgaatcctc
acctccagacagctcagacggcctaaggcccattggctctattattttaatctagaaaaa
actcctaatcgctatttgcttttctctggccagcgaggcgaaaagtaaatattgacttta
caatcgacttaggaatcggaattggcaaagggcttaaacaggtagactgaaagattagca
aagatctgtgcacggattgcacaaaaaccatttagatctaagatctttgcaatttctcaa
atctcatgacttgagatcttgttaacaaccgtctttcttgtatctctggccagaatcgaa
tgccaatttaatagcgcccatcatggccaactgggctaataaaccaattacgttttttaa
ttcgctgcccactgagttggggtgaaaattctcagccacagtagccgagaagaaagcttc
gatcggcgaatcattaaattcgaaatattacgcattaattttcggtagcgatataaaatt
acccagcaaagctgccagcggaaaagctcgacgatgtaagctcgaaaaatacggagcggc
ttctgtggccataatggaagtaatggttacccggagatcatggacacacatatgccgatc
cccagcactatgccctccccaaataaccgtgattaatgagctgacaatgtgttgaacatc
aaaggcagggaaaacagtaatttacaacgacgcaacgcgactcgagatgaaatttaattt
aattttttattaattgttgctgggcatctggggcaccggcagatcccgatcgagattgag
atcgaagtctacctgctgatccgatgatgaacccaataaacccaggcgttgcctggcaca
taagcagcgcaaaacctcaaaatatttactcgacagcaaggtggactaacccaaaatagg
gatttgccgagcgatttgcgaatcaaaatttccagttccaggagttcgccttaaggttgc
gaaaggatttgtagcgtcagtgcactcgcactcgcacatgtacgccatctctttctcgca
gcgaggattaggccgtttcggaaataatcctttgctgccaggaagaatgcagtaaacggc
gcacagcccttcggcggaccaggtcacctcgttttcggcccatttacgatggtgccataa
acttttatttgctgtcattcttcgtcctcgtgcgcggtgctcatcgttcagcggggacac
gaacccctttcctcgcaggataatgggtccttttgcaggcaagagttaagccagcagcgt
aggaaaggcttagctttcactcaggcagtcagtcagtcagttcgtccgtcagtttcgtcc
gtcagtcaagccgagtcaaagtcaggtagagattgcgcttcgtagagtcctttgcgcaga
gtcctttctccagagtttcgagctgcagcgataatccctgctaatgaggtgtcctgtgca
aagcagaactgtgggcatcgcgatatgcgaggcggatgaaagtctataagtcaaggataa
taatggaagctaggcggattacggagattgtaagaaaacgctccaaatgaatgagacaat
cgtcttaatatcaaagattaaaattgatatgttcaaattttgtacatctaagactaattc
agtaagaattaaaggtaataataaagatctgacaccaaattcgttttagttttaaaccaa
atgccaagaaaagtttagtaattcactagaattagagcaacagaacattttcctcattca
tagaaaaggatattctaattctacttttaaagcatcccacattgaagattcgtaatatcc
gcaaatctgtaaaacccatttgttagcagctacacttgcacaccacgatccgtccaaaca
gtttccagccgtattggcaaacatttcggtttggtccttttcggtcaactactcgtactg
tgatcgctgtcatcgccaatgtacaaagaggctatattggacgagtcgagtccttggctc
gtcctcgagctatcccactgacttgcaagcggactgggagtcgagcgcatgctgttagcg
cacaaattgatttgtcaaatcggggcgcacaaggacattgccatcattaacgatgattgc
tcgaggaccctaggatcctagaaggtcgttgcgcagtcggtgccaacttttgggcattgt
caacactttgcgtaccaccaactgtttctgttgctgtctcgcccgtctctttcgttcgcc
ctatgtgcgtctctttcgaggcgaaatggttggagttttattaataaacaccttgctagc
tgctaaaacgggatggctgcatatcccactcgctctttgatctttggaaaaacagtcgta
atcgatttggaatgcttggcgggatcttctgctccttgactggcaacttgtcagcttcct
tttggcatccctgcccagcaagtgtcttctgtttctggccaagtcggccggctgctgagc
gggttccatcgccagccggatcggagtgccaaagttaacgtggccggaacggttacgcta
ctttccaccaattaagcggagctgccagtcggactggctggctaatttgggttgtattgg
atatgtcggatatgcaaaagatgatcgactggaagggggctaataaggtgtggcaaaggt
aactgcctttgttaacattcggtaaccttgaatattatgtgtggaaagtaatctcagagt
agagtaatatattacccgcaagttgtaatacgattgacacagtgttgtaaaccaatgttt
ttataagagtgtaataggtaaaaataggttaacaaggacataggtttttgataagtgttc
tcactttctttataaatgtagtgttctggcttttaatcacttcccatttgaaatacatac
tatctttaagctcgatctaagtttgttgcacttaccttcccacctgaacatgtgccttca
caggcccaaccgccaaatttcctgctcacacacaatggctcaaagccaatttcatgaaca
attcaagcaatacgagccatccaattcagcatttggcccaatccaaatggtaatgcgctc
gcctcatgccgacattattattaatgataagcacaagtcgccttttttttgaggcggcgg
ggaaacaatggcgaactctattttgtgcaccgagagaaaagatgagttattgcaattgga
accttaacacttgtgctgccagacaaccagtttagtctagttaactaattttatgtattt
aatatggcaataataaccagtaatatatatatttactaatgatacattagtatttgttgt
tgatgaaaaatctcttggaactcaaaataattttccagtgtcccgttctcgcagttcgat
ttcgattttcgatgttggaaagcgctgtgttcttatcgccgcgtttttgggggggaactg
gcatattaatggttcattacggtgacccgctggcccgatccgctctcgacccggccagcc
catgtgctggtggacgccgaagttggacgtggatatggacttgggtgcaccgcacaccga
ccgaccagcttcagtggcagctccttgtggacgcggttcgcttggggtttcgatggcttt
gttttgtgccgcgattgttggtcccggtgctgtggtgggacttgcactgacgcctggcgt
gacggttttaattttattttattattatgtatatggtatggtggcgcagggtgcttgcag
tcttgccccccgccctcctcgcttgccaagcccgtagttgggcattttatcatgaacttg
tttttatggcctgggtcttggcgagctgcctcgtaattagttgtgggctcctgcggcagc
gccacctagcggccatggcgggagtaacgaacgacattgcccgacatttgcaggccccaa
agctaatgaagcaacagcccgaggaccacctatgccccaaatcccctccttcgatgccac
agactttcgggcttcatggacgcgtgcaaattccattgaaaaagaagtttaagtcccctt
ttattcctcgacctcctggctttatctgcattggcccggcaatttgcgtggttcgtattt
tgtttcttgacttctttgtattgttttgcagttccgccaagtttcctagagtcgcgggtc
cacacacaatgtggcaagctgaagttgccgcgccagccactaattttgcatacggaaatt
ggagtttgacatgtgcccatgagggcttgaggatatagtaacatgaatgaaagtagtatg
taaattacaggcaaactatccttaaacgtttaaagaagaacttcatgattgaattttcgg
ttaataaagaatattccaatattttctagatattgtatatatattctagattattatatt
actaatatttataataagatctatacatgtgggaagtacctgaatataaattaagtattt
taagatctttattgaaacccttagttttcttcaaataatggacccttaagatactatgaa
atatatacaaagtagttagctgttcagaaaaccgccgaccggcaacgacgaagttctgac
ttcttctcctccaccgtgtccacgccgaatccatgccacagtgtatccggcggcttgctc
caacgcacgaagtatgttttatgaacggcaacttgctgtgacttggacttgctcctcgtg
tccaagcgccggcgaaagggccataggaaccagtggagtggtcctcgacttgtgagcggc
acctgcagctgcccggaggccaatgattggatcgcctccagctgcagcgtgggatgcggc
tgctcgactatcacggaagctggctgtggactcaggcctggagtattggtagttgttaac
ctggtactggaatcgaagatttccatctcgtcttgatttcgtgtcgaccagggttgcagg
cagctggattgcgtcggaggagacttctcatccgtttcttctggaatgggggaaactcga
ctgccacggttacatttgaagcatcgcgaaatcttggacttggaaggaggcggagaagga
tctgggagcggcattttaaccaggatgaagtggtcattcagcaggcagacatccgacacc
ttctcgtatctcggctcttcgccgaagaaggcatccaagtcgacgttttgctggtagatg
cggtaatcctctccaaaacgattcggttcccactcctgttccaaaaagctcgacttgcgg
catgttccgatagtctggccagtattgggttgcctccagacaatccttttttgatactga
ttcatgaggctgcagcgcagcaagaggatcctagcgaagataggtccatgaaggcgatga
ttcaggaacatcctgattgagttttatgcaagcaggcctgaaaaagttgagatggatata
agtgatttcaataagttattggatttaaatggaagggatgcaaggtgggttacaatgata
gcatactttcaggcgaggtttttaaactccacaaaccttaatatcataattcaagaaagt
ttcattttcgaactcaatacttttgcataaatacagtttttttacagagagacacatttt
cagatccatctcagatctttttcgttttaagtgggccaagtttagtttcggttttggata
taggttacaaaaaattgactggcgtttttcttgtcggacaggcacattatccttcgcttg
acttttgacactgcacttggccaagaaacggacgaggaaaggaaaggaagcggcagacag
gcgtcgagagtccttcgctgacttgttcctcgaatccgctaccaatgccaacagcaacag
caacaactggccgtattttatgccccacgaaaacaaaagttatatttattattttgacag
gtaaacaaatcacgagctcaccgcactcacacacacacacagacacacgggcggtgggga
aacaacgaatgcaggcaaggagacactcacattttgacgctaccctaaccggttctctgt
cttcttcttgcttccggtttccgctttcctttccgctgccaattgggcgttgtttgccgc
ttggctcaccaacggcaactgaagccgcctttcaggccgccgtcgaatgcagcgcagcca
catgcgtggccaattaaataccctttcgaaaagaggcagcatgcaaacggcgtgcatttt
gcgaacctaaagagcataggcgatcgtgaaatattttttattaattattaaggattatag
gtagctttgctagaggtaaaaattctaaagatatatcgattatctttaaaatcactttgt
tattcataacctatacaataaatgaaaaaccatacgcttaaattaattttaatagcttta
ataagcagatatacagtatttatgcttcggcttaacgatgttcgttagctttcactttct
catcgaaagagatctgaaagttacccttcttggggatcagattaatttccacagcagccg
ttatgccgacaggcttatggcccacccgaaccgactagcaactatcctagctgatcccat
ctctctccgaagactgaagagggtacaccccagcgatctccttacccggaggataacata
acatattacattttcttttgtactttataattaagataccacttggtctcatttatattt
atcacacattaggttaagttcagaggaattactgaacgattccttttgaaatcttaataa
atagaattagttactcgtcaaaaaaaaaaaaaaaaaaaaaaaaaaagctttcactttttg
ttttgcatgttaatggaaggacgttcagacgaattgatgggtgacaattagcaaaacata
ccaagtgcaatgtttttaaatactccaatgaagaacttgttaccttaatggaacgtacat
atgaggtacataacaataagtgctatccaatgtcaaggttacatacgttaactttttctt
ttatcctataaaactatttttttattattatttttattgtgcttagcactgaaatatata
aacaaaattcgataaaacttctactttcttctgtgtccaacataattactttatgaattt
cctatttttaccaacagaaaatgataatagtttttgtggctcaagtaagcctcgtaaaaa
tggcgcattagtgactatttaaacatgattgtactagatatattcctggtctattccata
gggctaatacgctgtttgggcccctcgattccaatcttagttcccaactaattcaggtgc
ctgacatggcgtattgattgttaatgcacgccacatcgataagtcaaatgaaagcagaag
gaaaatcaggtaggtggaatgggggagaatattggaatggagccataaagactaagcatt
aagcaacaagctgtcccaagacgaatagccccacccattaatcatggggtaagttcataa
taggcagacattctttgtttacttgggtttgtggtcatgattatttgagtaacaggctag
gcgttaaaatcgcgtttgttttctgttccgaatgttatctatatacttaaaaacctttga
ataccttaaaatatctattacctttaggtcatattaaaaaaattacttttccatgcacac
aaaagttacactgttaactaacagtctgcaaagtacaaatctggttactgttgcatttat
agcccttacttctaattcaacgggtaaactatgctaaattataattaactaaaatataat
attcatctgtatttataaacatcgaaaatgtgataattcttgtggaaaattatctcaatt
taaaaatggctgaaaaatataaaaatgcaaaatccattaagcggactatgtattttttta
acaagcgacgtattcaaagtatgttatcgaagtaatgggtaacagatgccgaatctctct
tcattatttcttatgttatcatggctactactgcttgtttggatgtttattgcactcgaa
attgacatcaattatgtgaatgggtcgtcgatcgcatgaaattgaacggcaaatacgggg
atagcccttaaatgaccttccaacaaactgataataaatcaaaaaaataaacatcttcga
gttgccgagtaattacatgtacgtgtacattacgtattttattctttacttattttttct
catgttttaatataaatatacccgttgtcagcacgattaatgggtataacaacgaagggg
aataaaagcacataataaaatgcattcgagtaaaagtgattttcgattcgaaaatgcatt
tataacacatacataagtttatattgattatcaacaatgcacaaattggatgtaggcatt
atacacttccctgctctcttttcactttttatgatcgttgaacttgaacttgtcagcgga
cttaagcttactcatcttgaaaataagcaaagacagagcctgaaaacagtaaatcatgct
tagccaagttggtttaagccacgtttttgcttcccggtcttttgttttcgtctggaccgc
aatgaaggtcgcttaagttgttttttcttatttctgtaatggaaagggaaacaaagtaaa
cataatttttcagttttaaatggctgtggcttcaaggatcgcgttccagcgctcttctag
tcggtccgctctcttaagcctctcttggagctttcaatattcccgactttgctgcgtagg
cttcattgctgtggaaggcccaaaactggagtcatttggcgccgagcagccagacttatc
ggtcgttgcagtctcgacttgggtttcaaaacttctccaaaagcaaagataacgatccat
tgggagtaatcattttgtgtaaataaagcatattattcatttaaacgcgcattatcgtat
tcgagttgaaagcatttaaatatagtgtatagtgtgtgatttgtgaaagtgatttgagtg
gcttgcaattagattaaaatgtcccaaaactgaaaactagttttttattacaggatatta
gacagcaaaccaatcgattatatcaatcattaactaaatgcacacacctattcactatct
ataattatcattcttgagctacaaaaacgctggtaaaactgaataattacgatttaacta
atcattattatacacctttgtaaaaaagtattcaaaaggctgtaaaccaaaattaatgcc
acaaattaattaaagcgtaataatgaaatgtttacgtaacttgtgattagacaacgtgaa
acgcagggaaaagtattgttaccatcctcgttgcattttatggttatggcttacgattgt
tgcaacaaacatctggcttccccattgcagcaggccatgtgtctgcctcttgccaagaaa
ataaaagagaccgaatatgcaactggccaaagcgaagagaacggccaaaagagaaaaaag
agtcacttgcactttttgggacccctttcatcagaacagtggagtgcggagaaatttcaa
atggggggactttaattcatataatcttcttttattagatcaatagagatgttgagttat
ttttgtgtgctgatttaatttttaaacaattttgagaaattctatttaaatctagtaaaa
tttctttaaatactcgaataaagaaaatggttaaaaatatatgcttaaatctaaatatat
ataattatcaatatggatctcagaccccctttcatacgctcctgcatcccgttttttttt
cgtgtgcatttgtctcttttctgtgtgccacattggagtgcacgtaattttccatttagt
ggcaggcgaatcgaaaacgaaagtggaaatgttgcactgtcgccggtggctccagcacct
cctcgctcgcccacgccgctcgctcttggccagcctgttgtaaagccgatgaagaaactt
aaataaagaaaaccaacaacaacaactcctcctcgccaaactcaaaagccaaaagttgtg
aaaaggaaatccgcaaatgcggaagagcccgtccaaaactcagtccagtccagtcagtca
gtcaaacgatccgtgactcaagaccattatctttcattatagccattgcatcgcatcgca
cttggttttgcccgattgagctgtcaaagggcaccggatttgggaagccagggaacccaa
cccatcatataccagataagaaagcctcaccatgatagaacgacaaattatccagtaagt
gttaatccttatcggtggtttgtccacacatatggcacggatgaaatgccacaatcagtt
gatgcagttaaagcaaaatagtttatatgttgaatttcataattattagttaataggatg
tattcatacaaactatttactatttcatttctttagtagctctggttaaatctatcaata
taaatgctattttccaacacaggcagccttgattctctatgattctcttggccctcaagg
ggagtacccgaaaaagggggccaagacccagtgtcaatacttcgaggcggcttgagcccc
accagcattctctactatcttatgttgtactctattatggggtcttggcaaagtccgagc
cgagcgcttgaacattgcacatgcagcgggcgcatacaaatagataaattaaatcatttg
ggggtttgccgagactcgactttgtttcaatatttgccaactcggagtggccggcaaacg
cttctagctgttgcgaatttcccatcgatctgtgcactatatatgttctatattgcagca
caacacctgcctcgaagcgcatcttcgacgtcctcaaggatgtcctgcaattcttcgagc
tctatgtgcgaatcttgatggagctgtttgtgacactggtccagattgtgctgcccaaaa
agcagaaggatgtcagcggggagatagttttggtaagatcattacatgtgcaagcataac
ttagtgaataccaacttatatatacgcagataaccggaactgggcatggaattggtcggg
agttggcccttcactatgcttcattgggtagcacagtggtttgtgtggacatcgatggca
aaaataatctgcagacggtggagaaggccaaacggctcaatctcggcgaggtgtacagct
acaggtattaggtatacttactaaatgattaaataaataataacattatgttcaacatgg
cagctgcgatgtttccaagcgcgctgaggttatggcactggcggatcggatcaagtcgga
tgtgggatgcatatcggtgctggttaataatgtgggcataatgccaacgcatcccattct
gcagcaatcggacgaggaaatccagcgtgtattcgacgtgaacgtgttctcgcagttctg
gaccatccaggccttcttgccgcacatgcaggagaagggtcgtggccacatcatttgcat
gtcctccattgccggcttggtgggcatctccaacctggtgccctattgtgccaccaaatt
cgcagtccgcggcctgatggaggcactgcatgccgaattacgagagggacccttcaggga
tctggtagaataaccatgtgaatgtgctaaattatgtgatccatgtgtgaatccatttac
agattcgaaccacctccatctttccctatatgaccaacactggcctctgcaagcatccca
aggtgaagttcccatcgatcctgggcctgctcgatcccaagcaggtggccagaaggatcg
tggaggcccatcgtaccgacctcatggaggtaaccatcccgagctgcctgctccacatca
acaactggacacgactcctgcccgatcattgcggcctgatgctcaaggactttatcgaca
gcggcgtggagtcggatttgatttagtttaccttctatatatattagatcttagatcgag
ctacaatatgttgcagtacaataaacttactattggagtatgtattaaataaagctatag
agatttttagcttggattgcaggtacaaaataaatgcggagtttcccacttaagagatga
atttcagctcataatgtttaaaaattacgttaaacaaagtaaacaacttaaaattacttt
aatgaatttctttagttagtttttattggggttacctgttgcattgaaatcgatagcgat
aacgaacataatcgattgttagcaaatctggctatagctaaatttacctgcactgccaac
tccactgcaaatcagctgtgtgatgaaaacaaaaggcgatggcttgcgaagtaaaacact
gcggagaaatccgtgattttaggaaagtccaggaatactttggactcggacatggtaaga
tagctttgccacaagcctctgcagcacgtaactagtttgatccgtacagatgacaactgg
ttaaacgcgataaaccatgccatttcacccactggcgaactgattgccatggcgcagggt
gaaaagttggcattcctcagcacctgctggagcagccatggcaatgccaacacctacgtt
cttggctggtgcggcgagctggaggatcgcaaccaaatcgtgactagccttacctgcttg
ccgatgactcagaacaaaagctccgatggagccatcgaatggacctgcgtggcagttggc
ctgtgctctggcatggttaccttctatacggacacgggtgtaaaactcttctcgcaatgg
ttagttgtggaattaaatgtatctgcgtcattaaccaactatattttaccagctgccaag
aggatccagtcattggagtcaagctgcagtccgccccgcgacattctgaggcgaattccc
tgctctacatcgtctatcctcgctgcatgtgcttcatccagggccaggacattttgccca
tgctgaccaactgccggcacaatgtgcaaagaggtgccttggagcgcggttcgtatccca
cggctgatgtggtgccattccagaagtataagttcaagcaagagcgagaggccgtcatca
acgatgctgccatctctaccacccaacgacctcccacatacgactacattgttcagcaga
gcatcggtctcggttatttcgccaaagtgcacgccacgccgccgaggagctcacatgttc
tggccgccggagcagaaccctatttgggcttctttcaggcggaggagggttataaaacga
tgtcgctaggtgaggttgccaaagacgttatcggaatagcttacaagaacctgctgggcg
gaatctttcgacgagctcccgagcccctgccatcgccagaggaatccctactgccggtgc
ccacaaaagaagcaccgatgcggattcgctgtcgtctatacgacggcaagagagatggac
tgaccttggctgtggcacccggtggacgcctggctgtcgttaccgataatctggaccgtg
tgatgttggtggatacgcaccaggccattatcttgcgtgtttggaagggctatcgggatg
cacagtgcgcattcgttccagttaaagaaaaatccgttcgcggcattaaaacgcacaagc
gaaaggctttgtttctggttatctacgctcctcgaatgggctgcctggacatctgggctc
tgcaaaacggacccaaggtggctgccttcaatgtatcgaaaagcgggcaactgatataca
acaatcacagtcccttaggctccggcggcagcagtggtaatagcagcactcagtcaagaa
aatctttagccatcaatcattgcttgtttctggatcccaacgatggcagcttgagggaga
tacttattccctttcattatgcgctcagcgagaccagctcccagacatcacgggatattc
atatgctgaggcgcctcagaaaccagctaagaagcataaaccatggccaagccaaagatg
aagcgctgcaggagattggcgaactggcaagtgaactgcagacgttagaggtgcgacaac
agtgcctggagatgttgcttaagagcaagaaactgcagccacaggtgtttcagtgcatcg
ttaatgctttcataaagaaacctctttctgaggcaacgggctccgaggagtttgtcaacc
aaatcgagaactataaacgcttgactgatttctacttggccctaagccaagccaatcagc
gtgaagacaacgagccacccgttgaatacttagagctttccgatgctgatcttgtcacca
ttaacaagttggttctgctcctggacgatggcaccgagaaggataaacccgccgccaccc
gtgaagtgagctttaagttgcaggcggagcacaagaccgaagagtttgtcgattacctga
gcatctttaacatcgatagtccggatggcataagtctacttccggagaagtcagataagt
ttggcgccgtaagcatcgatctctttagtcagttctttgcccaaggtctatgctttggcc
aattcaagcagtggatcaatcaggcgtgtctgcccagcagagatttgcttaagttgatta
tttggttttggcttgagaagccctttaagtacaacaactggtaagaaaaacattttataa
attccgttctcaacttatgtgcaatctactttccttgctttagtgatgaagtagtggagg
acatgtccagaattgctgctatggtgcagaccatttgcgatctggctggtgaacacatcc
acgactatgcctacaatgccatttcaccgtggtggcaagaagttcgggaacttcttttgg
agagtaaacaattttcgggcttgctggtggccattgtgtgcaaaacggtagcgactaatt
tgtggcgaaaccgaaaagaggtaggtctcctcctggacgttaaaaccaaaaactctattg
cgaaaaacacgttctccttagggatcttgtgatgaatcctcgcaaaacgaggatgaggag
cgctgggagcgtatctcccacgatgaggctcaatggggattgctcattggcaagctggag
gatgtggccgtgctaggagccatactaaagtaagtgccaaatcaatctttccacttagtt
ctttaattaaccactgctttattctcagtaagccgctcacctgccggaaacctgttggtc
cagagatgccctacgaaccaccggactgcagtctcaaaagcattgtgagcagtggcaaag
gcatcgtcaccgaattgacagccaagtggctgatcagtgcacaattgcatccgagtaaag
ttctggagatatcgcctcccgaaaacgagttagacgacgaggccaaagttaagataaagg
atgagccaaccatgcagccagccgatgaagaggcggaatcagaagaggatttggaaatgg
caaaggaagtgtacgcggcgagtaaagaagcccacgagcctattcttgaacgattggctc
tgttgcgtgcgcactttcccttcagcttggaatcgggcgtcctgtttagtctcatgtcgt
ggcagtacatggtccagtggagcaagcagctctcatcgctggatcacctaaaggcagcat
tgctttgtctaaaccaattccgtacacctgactgggccctgaaacatggaatatgttgca
tgctgtggaatgccactctaaagtttccactccaggcggcggcgaagcttattcagaaag
tgggacgcctgccagtggacaagatgtgccagcaagatctggagatgtcggcgggtaaag
tgccagagttcctagaactcagcctcgaattcctgcagcatttcaccgcttctatggagc
acgataagcgagaactgcacttcgagcagtcgctcagcgaaggagccctgccattgcagt
tcctggctctccagcagcaccatgccatgccgcagctgctccgtcttcaaacagaactgt
gcagcgtgctgcacttcgtgtccttgttccagctgcgcattccaaaaccactgaccacgc
tcttcgactccatgagcaacaaagctctgctggcggacatcaacaaggaactgccttatg
ttttgcctgcaccagatcttgtcctgcaacagcagcgcactgatttcctgtgtcgccttg
ttgccgctaccatggatctgattagggaggatttggagcagctatatattctcgatcatg
tcttttacatgggcaagatctgtgccttggccgacagttgggaggtcgataaacttccta
tcctacgacggcaggtaagaatgtacatatatgacccaagaattcctaatctaggaaccc
atgaacacacatgacaggaagtttacaatgcctcttgccttttaacatcagttcgttagt
ttgctccgtacagagcacaacagaagaaacacaatggaatagaaaatatattccaaatat
ttttctctcctccaggtggtggaactgtacgcttttgggtatgatgcggaggctcaagtg
ctgctccaggacatcagcgatgacgaggagctgggccgactgctgctggagatcgctggc
cgtaggctcaatctttacgcacagagctcgcagtccacgttcctgaagattgcctctgtt
ggccaccagttgctggcctacctagacaacctggtaagtgctgccagcgtataccatccg
cagtactgatccatttctcacaccgctcgcgcagaaggagccgatgactgagaacaacat
tcagatcgcggccaccaagcccgacgagatcgatgtggccgccctggacacgctgttgtc
gcacgcctacaaatacctctgccggcgcgagtccaagcagctgtccatcatttcccaaat
gtacaacgccgtgcgtatcctgcagaattaggagcgaggatgacatataaacacttggtt
attttacgtttatctcatgaattttatggatttaagaatgaacacgagtggtcccattaa
ttgtcttacacttatcaacaagcgatttaaacaacctacgaaaagcatcaccttaactac
tttcaaggaaaaggatactaagatctgcaccgatagaaggatatattcaacacgaatttg
ttgttaagcttatgcctttaaggattatgaacatatatatttaataaactaaaaaaataa
attcaatattcttttactacatttaagggataccataagataaaataatattttctttat
tgatggcaaccgtaatttaatttatatttgagcagggatccaagcgtgtctttgaacttc
gagtcttgggcgctgcctccaagttctccgcctgtattcgtccgattgcctccggcgtgg
gcaatctctctggcatcctggttgcatgaactttgagatgagtgtagacggcaatgtagc
tctggctggtgtccagttcgatgggtggactctgccctatgcggcccggcagcgcaaagt
gcttgccaagaatgggttccttgagagatcgggccagaagattttgtagtccattgcggt
cggtgtccaactgatcgctgttgaaacttgaatccattgagaattaattgaatgtaaata
tttttagtttcgatgtgtaatgcctgaaatttttccgaacaaaagatacgacaacccgag
ttgcactaggttagtggactagactccgactaatcgaaaaacaacttttcctccttcatg
gcaacaagtagttcagtttggcatacctttcgtttaggagctcctcccaaactgctcctc
ctgctcggttatgacttatttattattcgaggcagaaagttgattctctggtttgttcaa
tttgggaactcggctgggacacgcaaggccaagaagcaaagaacttgtttcgtgggtgaa
gtttatcatgttgataaacatgtaggataatgaggaatgtcgttagagacagtttcatgt
ggttccttaatagtcgcaggggattgcttttatgggctacagtaaactcacgatggtgct
gatttgaccatctatttctgctttaaataagtacactcaaatagtatatgtttgtatata
gatgtgtattgggcttagctacagaatgggttatagaggttgaacaatcacttaaaggtt
tactaggctagggtctctacaggcagcgggcaatcagttcgttgatggcattgccgcgat
cgccgtactcgccaccgcgtttgtacgagacggataccttcttttgccaaccattgctgg
gactggacaactgcaaaaaaccaaatggcagtattagaatagttgtaagaattctaagag
aagcgttaaccaaccgtgaaggcgcacaggaactcattgacagtggcgaagttcggaccc
actgtgcaaatttcgtggattatatcctccagacagatgacacccttgtcgcccagctgt
tgctccaccatggtgttcgactgaatggccgtcttcttgccgtcgatgcgggcgaagccc
ttcttgaagatcagctcgcgaatggagctcagcgagggattgccgtagaccacaaagggt
tcaataacgcgcagcagcaactggttctccttggtgttctccaggaagacggcgttgtgg
cgcgagcccatgcgcagggttcggaatatatcggcggtggtcttgtcgaagatctttttg
ccagcatggcgcatcacgaagagcagcttgggattggaatcgtcggcagctgtggcactt
tgttcggtgatattggtgcgcagaatggtttgcttgatccgcttggacgtgcgctctgct
ttcaggtagcccattacgaaggattcggcacggcggaacttgtggtgattcttggtggcg
gtcctcttcttgatccggtcatttcttttctgcgtaacaacagattcatcctgcagaatt
ctcctcttgcgatgctttagcaccgacactgttttgccgggcaatttgttgggcaccgca
tatctagggattaaaagtataagatcaagtttaaaatcaacacatttatatagtttttca
attactcacttgtctgacattgctagtatttggctttttaaaggcagtcaattaaaacac
gtgcaagcaccaaaacaataactaaaaaggatagcggtgggtgcggagcgataagtgctt
ggttatcgatatgtgctgtgtgcaacagctgatcgcgtttcatggtgaatagctaatgaa
tttcaaatttttggcgggaacatttacaaaatattattattcaactgaaaactaaactta
atagttataccttaagataaatttatttatagctagcatt
