# Supplementary material for: SMCis: An Effective Algorithm for Discovery of Cis-Regulatory Modules
Source: PLoS One. 2016 Sep 16;11(9):e0162968. doi: 10.1371/journal.pone.0162968 (PMC5026350; doi:10.1371/journal.pone.0162968)
Supplement: S1 Datasets — (ZIP) [file pone.0162968.s001.zip › dataset/Drosophila/prd/dsim_gd22133.txt]

>2L:11860839..11900838 (reverse complemented)
tggccaaacggagtaaaaatttcggtcggagcgtaacggaaaaaggcgacaagattgcac
acctactggaaaaccccctgcatcaaggcaacggtggaacggcggaccgtctgggcgtgg
acttcgagttctacatggcctcgaaggtgcatccaagtccgggggcggcgcgcagtgtgt
gggcgttgcccctaaccgcctcctcctcctgcaacatggtcgtcgcggaggaggatggcc
atgcccacgccgacgacatccatttggatcatcgaccgcattcgccgccattaacgggtc
gcggcacggacggtggacatggcagtggcggcgtcgaggaccacgaaaatgtgctcctct
ttgaggggctggatggggccaccacagtgagtctggacgacatcttcgatattatcaaga
acggagaggtcagcgaggtggagaatctcgtagacaagttcggcatggaatgtctgtcgg
ccagggatcgtcatggctacacgccagcccactggatagctctaaacggcaatgtccagc
tgatgcggtacctcatcgaacgcacggctccgatcgatctgccctgtttgggtacgcagg
gtccacggcccattcactgggcgtgcaggaagggtcatgcgtccgtggtgcaggtcctcc
tccaggcggagttgccgtcaatgcggcggacttcaaaggactgacaccgctccatctggc
tgcatgtacggtcgtactgcgacggcggcctatcttcttggaatgggagcgctgaacaac
ctaactgacataaacggcgatacggcactccactgggcggcgtacaagggacatgccgat
cttatgcgactcctcatgtactccggcgtggaacttcagaagacggacaactttggatcg
actccactgcatctggcttgcctgtctggtaacatgacgtgcgttcgcctgctgtgcgag
aagtcccagctggatctggaaccgagggacaagaatggaaagacgccgatcatgttggca
caggctcatcagcaccaggatgtggtgcgtctgctgtacggcgaggtgaagaagaagtcc
cgatggattccctcggtctcggaaagttggggctggctatttggcggagctggagactcc
aagggaccactgtttctgtttctcttctcggtgctgctttggggctatcccatgtacatg
atccgtgcgattcccattacgtggaacatattgagacgctcgcactattgcttcatatac
tggaacgctgtgatgtggataagctgggccattgccaatcgccgggatccggggtacata
ccactcagttcggatgcctactaccgggccatcaagcagatcccgtacttcgacaagctg
aagaagcggaatgtgatgctaacccggctatgtcacagctgcaggtgcctccggccgctg
cgagccaaacactgtcgcgtgtgcaaccgttgtgtctcgtactttgaccaccactgtccc
tttatctacaactgcgtggggctgaggaacagaatgtggttcttcctgttcgtcctctcg
gtggccgtcaactgctcgttcaccatttactttgcctgctactgcgtgatgatcgagggc
ttcacgatgctctatgtgctgggactcatcgaggctgttgtgttctgcggattgggttgg
atactcacgtgtacttcggtaagtgcttctttccgtgagaaattattgtttgtgacacca
tttacactggcagatcctgcacgcctgcatgaacctcaccacaaacgagatgttcaacta
caagcgttatccttacttgcgggacaaacgcggacgctaccagaatcccttctcgcgtgg
tcccatactgaatttgctcgaattcttcgtctgcctgccggatcggggcgatgacaacga
tctcctgctggaggataacatttgattaaggatctaggatcgagcccctgctcgccggcg
caagctgcccgtgcgtggataatgttgcgaggaggcagccagagacccactcgggtaggc
tgcccgtttggttttgctccgcaggcttactgcttactcgaatgctttaaagttcgaacc
aaaggtcgtcaagtgcgtgttttatcatttacaattgcaatcaacatatccttgcggaag
gacaaatcggtagcaaattcaaagtgcaattaagagcattaataagtcacattgctaaga
ttccattattgtttacggctccaaatcaattccttccgcaatggtgttcaaagcatcggc
cagccgtgctttttgcttttttaactaactaattaccttttaggcttggataagaatacg
cttctcttgttagtttttgtacaaaaatgttatgtataaaatgtgttatttaatgatctc
tatatattatatacctattataatcataaatggtgtaaagttcactaaatggctaggcag
cggatagtcacttggacgtccccgccaccagtttgttcattttgtgttcggggaattgca
caagtaatactagtagaagatcagatcggagaatacgattaggttgtgggtacactttgg
catgtatcttgggtgatgggagagtctagaatgaatcgaatatttcgtgaattaaatgtg
cgcgatatgcttagctctcaaagcagaagtcatagttctcgggatcctccggtattggcg
gtgggtccttgctgatgtccacgccttcggtgtccagcaggcgcaatttgatctccatcg
acagcagagtgtcgaagtcctcgttcttttgcttgctgaccatcggttgacccagcagcg
cgtttattccgtccgtccagtagttgaatatgctttcgtcgggtgccacaaagtccaacg
tagagtgctccatgttctcaaacgtgatggagaaggccaggtttaccgccgatttccgaa
tgcgagtttccttcatatgcggacattccttgccctctagcaactgcttaatctcgctga
tgggcaatttcttgggcagctcctccatggtgggtattgtcttctcatcgcagtcgccgt
aatgaatcaccttgtgattaggcgaaagacgagcgtaccagaacttgtccttagttcgtg
tgcctcgcaagtactttgcaaaatgggtacctaaaagtgcaggatttatcaatgttaaga
ttgtctttaaaatgcttctattatatttgtaccttccaccaaaaaagagagccgttgctg
cttgattagctcgagaatgtgcggtgatatcttctctttgagcttaacaatcgccgaagc
cgtggagtcacactcctccttcgaagtgcgttcctgctggcgcagtgttgttatctgctg
ataggtcagcaaatcgatcttgtttcggaaatcgtccaggttctcgggtctgcccttgag
agtgcgctggatctgctcccgcaccacgctgaaggttgtgctgaagtcctcggcagtggc
acgcatatccttccatgtgcgattcagcgtaatgacgcatatgcaaaagaattcctcgaa
cggcgaatcgtgcgtgaagaacatgggctgaaagtcaccggattgctcggctggtggctc
gccaatgcgcaggatgtcgcacagcaccttgaccaattcgatggaggtgcgtccgaaggg
acactcgtgctcatccgcacggcaggagttctccctgacgatcttcgcatactgttgcgt
gtagttgcgtgcaaaatacaccatgcaatccaacgctaatatacctgagaaatacgtttc
tgattagcaaccaaaatagctttaatatagtaacatattcatacccggcggcgtctcaat
gaaatcctgagcagggtttatatcgcacttgaagcccagctttttgtagtactgcgagaa
gttgacattgccagctccggagccaccgccacgtcggatgtgatcgtcgttttgattcaa
agcgttggtatgatcgtcgaacgctatgcgccgtagctccttgatcttctcgtgtgcgtc
ctggtcctgcgcgttcatcttcattcgcatgcgcttctccaacaggccgagagtcaacgt
ttgcagcacgtacagctggtgggtcatctccgtacccagtccattgccgatgagggccag
gcggaactgcttggcactaatagtttgagcaatggtcctgcggcggccctcgtctgcttt
gacgaacagagcgttcagcagggctatggcattttgtcgcatcaccggcgagttgacatc
ctgaagcaatcggagaatatcctgcaacttgatgtcctcagcaacaagcagatgtttatt
gctgcacataacaatgttctccaagttggacagggcgctctcaccacagtccgtaggata
cttctggaagtttcgcacgatctcaatgttgcgggccacgaatgagatttccggcacctc
ccaggacaccgtgccgtgctccatcagctccacaaagctggccaggctgtatttgagaat
gtcttcgttggtctgaccgctatcctcgatcatcctaatgagtgtgtcgagacccttctc
tttaatgaactccagggcaaaggtgtgatcggtgctcagggtagtgagctccttcagacg
cagcgccttttcctgtggactgccattgagcagcacttccatggcatcgcaggcagtctt
ggatggcgaatactgcagctgcagtacggagccattcttgatctcattgcgattcttttc
ggtcacgtacttccggttattgttatcgcagaactggagtgcgtagttttggtgatcgct
gatggaccaaccattgcaaatgtcctggattttacctgcaagcgaaggcgacattaacac
gctgtaatagcaacttcctggccaattgtatgatttgcatacaaatgaggaaggggaaat
gattgcgctgacatcacgataacacttaagcatagcgaagggcgttggttggaagttcct
cctttatgatgggttcctttgccactttcaacataattctgttttattaacttcttggaa
ctttgttttagatgtttaaagcacattctctttaaaattgctgctcagcaagcaaaaaat
cattgtttttatccgctatttctatttactcacttgccagcggatgcctttgatccaggt
ttatcaactgcgctatatggtgctcccgttccacggctattttcacaatatgtgaatcct
taaccgtcgtcttttttggtatcattttggcaatctttcaattagcgataattgcaatta
ttattgtttttctgggtaaacttcttctttttttaattcagtgcagtgtgaccaattgac
gagtagaatgaaatatttaaaaaacttacgcatactaccgttgcgttttggggcataagc
aacactgggcgggaaaatgatgtggattttaaataaatattttcatgataacaacgcaga
gtaattttccagctaatataatgtattaaaatgtaagcaatgttttattttatcgtcaac
aatttaataagttcaccgacaacctttacattaatactattacccagcagtcgatacttt
tgtcgatttgttgtttctggcggaaattcaaaatcctccggaaaactcattagacgagca
acttcccgtggcgtgaaatagcgcagtttcacctggtgcaacaggtccaagcgttgctgc
aaaatcttctccgacttcggtgcatccttattactagtgtcaatttccttgaccaactcg
aagatgcggtgggattcgtcctccgaaagcggtgtgtatgcagagcccgtgccctcggtg
tagtgggtgtagccctttgtaaagcacatggatctactttgagcaggatgtataatgtcc
atgactagcactcttttggtcaagacatcgtcgggtaccaggaaatcggctgatacattt
tcctccacaatctcggcaatttgcgaaagagcctgattctgtgctatagctcccggcatt
tcttcccagatcttgtcaccggcgaatggaaagtctgcacccttgcgggcgatgcaatag
tagcgatatcgagtgtttggcacattgaattgcgtgggcgttagaatgaactcgcgccaa
tggaatcccgaccgctccagcgactcaataaactgatttcgcgcctgtgagctctcgaaa
cccttgacgttttccatgagtatgtactgcaggttctggcactctgggatcagtccacac
agatgagtaagtgcatccgatcttttgtcctccgtatccctttgcaatccctggcgagtg
tgtggctgacatggcggggacatcagcagcatgttagcctgaagctttgtgacctccttt
acactcaggctttgaatattcctggttttcaccaaattactgccgtaattgtgcgcataa
accgcattggccacggtgttgacatccaaggcggcaactatttctccatccaattgggca
tctgtaaaagtataatgttagtttcgcatttatcataaccgacgaactcacatttaaagg
cataatgcatgccgccaatgccactgaatagttctaagacccgaaataccattttaatta
aatatatttttgtttacaaactacacgttgtgagtggcacgttttccagcactaccccgt
acagcagattgtctgcgtttccgtgtgattggtatcgtccgcgcagaagaagaagaatat
caacacgtgccgctcgcatttttgtgaactcttcgtgattctcccggaaaaatgataaaa
attaagcgaaaaccagcccctccgcccgtggaacaggactctgacagcgactccagcttt
gacgaagaggagccacaggaattggaagtccaggaggggccagtcactgatagcagcgat
gaagaagccgcctccagcaccaaaaagacggccaaaaaaggggaagctggtgaggatttg
aagaacgaagatgatgacgacgatgaggaggatgatgacgacgatgaagaagatgatgac
gacggcgacgacaagaagacacgcattcctgtcttgaatcccctcagtttgatgcgcaac
aaggagcagcgtttggcgttatacaaaaagatgaagaaggagaagcacaagaaaaaaatg
caggagcgccgtgcccgacgcaaggctggtgtacccgccaatcctggtcacaccatagag
agcctgcgagagaaggaccagacggaggtggccaatctgaacgattccgacaacgaggag
ttgcaaaaggaactcgaactggacgatttcagttcgtacttcgaacgttcgtacgagccc
aaggtgctgatcacctttgccgacaatccggtgaccaagacgcgtaagtttggactggaa
ctttcgcgcatattccccaacgctctggttaagattcgcaacaagtcgtcggtgaagaag
atatgcaaaagcgccgagcgcgaggagttcacagacgtcgtgatcgttaacgaagatcgc
agaaagcccaatggtctgctggtcattcatctgcccaatggacccactgcgcacttcaag
ctgtccaacgtgaagctcacctcggacataaagcgcgatcacaaggagataaccaagcac
aggcccgaggtgatcctgaacaattttaccacacgattgggtctgaccgtgggccgcatg
ctgggtgccctcttccatcacgatcccgagttccgcggccgccgagcggtgacgttccac
aatcagcgagactacatcttcttccgtcaccaccgctacgagttcaccaaagagggaaaa
cgcgtaaagctgcgcgaactgggtccgcggttcaccctgaagctacgttccctgcaggag
ggcacattcgacagcaagaccggcgactacgcctggataatcagcaacaaacggcacgcc
atggagtcgcgacgtcgcttcttcctctaggtgtatttcgaggcagtgtatttaggtata
gaactacttaataaaccaacagttaatacgaaaataatagcttgattgaagagagaggtg
ataaccattagcgaccgccgtattgttttgtcggggataaaataaaatacaaatttgcct
tagcctaaaaaaatgtgcaacactcaacagttaaccaattggcacaccacgagactatcg
tgctccgtcagacactacatggttgggcactggggaccgggtccgccggctgctgcgccg
gcaatgggatcgccgaagggcaggtcaccgcccgtctcggccagaatctctggtggcggc
tggccgtagtcttgcagcttgcgcatgtcgtccagcacgacgcggaacttctctcgcttc
acggcggccgaatcctcggtcttctcgctctgtaaatgcgcctcaatcaccttgtacagc
tccatctgcttctggtacctgtaggtattggtttctcaatgaatgtatcttattgcgtgt
tggtttagagcatacctttccttgtcctcagcggagagcttggcgtcgttctcctcgagg
tacttggggtacttctccagcagctcccggatgctgggcagcagaatctccgccgagagc
aggctctgcatcatgccctccatgaagggtaggaacatgtttccatcgccttcgccagcc
tgtcaaacggggattttttaaggattgagcatggaggaatatttcataggaagcataccc
cttcaagattcagtgagccaaacatgctggctatgtcgttctccgaggcgggagcagcca
ggttctcggagccctcttgcagacccttgagagcctgggaaatgctgtcggaatacttgg
agacatcttcgtcggtggccgaattttcgccgctcaaggtgagcgctgccgcttcggcca
tcttcttgaacccggccatgatctggtcgggatcctggggcagcggcggaatatcgccac
tgggcgtgtccggacctccgaagagcgtgttcatgcgatcggccagcaccttggcctgct
cactgcaggcgaataacaggtcagaatacaaagttcaagtgccgcgttgcactggcgcag
tgactcacatgaaaaacgcatctggatcctcggagccctcagctccagcggtggtcgcca
catccgaagatgcggacggctccttttggtcaccggcaccacttttatcgaaatcctgga
gagcacctgtgcgtaaagtggacgaggcagtgcgcattatgtaaggggtcgagaagagat
cgccaaaggcatttccgggctgtactcactgtccagcaggtcgtttaattcatcgccatt
cttcttttcttcggacatggtgcaatttcgggatgcttttccttgatttcgtggtgggtg
ggaaatggtaaaaaataaagaccgaccaaatcaatcagtgggaccgttcatctgctgctg
gtgataccgcagtcagctgaacaggtgtggctacactgactcgcatcttagtgcgaccgt
attcgtaacggcttttcaaattgatgtcaaatgacaagaaaatatgttagaaattaaatt
ttctatatattattcggtttcaattttaagatttccgttagttaggtcttagttaaaatc
attattcggtttcaattttaagatttccgttagttagatcttagttaaaatccatataac
taaaacaacttttaaaatgcattaatgttttcttagagtaaaatagttatattttgttaa
atttttagtaaaaatattccttaaattaggaattcttaattgttattattattattaaaa
ttattcaaataagtttattattattgtgcgattataagtgtgaaaatgtatagctattta
cttcatataatatatatttattgtcaatggaaatttggcattttgatttaagaaatgata
tgtcttacaacaacagatcatctataatagtgtacatatttaaatctcggcctacattag
actaataaacttaaattcgaagcacttcaatatccctcccgtctcgcaaattgagagaca
aaccaaggacattagtcaaagattatctaaaataatcacccaaaatatttacgcatcttc
tgcgaaaccctcagccaatctccccgggaatggcacctcgctgtgcgcggacggagatcg
gcgaccaaactgcgaccagagcccaaaccgcacatactgagtggtgagggaggggtcgca
aatccatcaaggtcacggcgcgacgctgatgcgcgaccaattccgaaaccagaacgtcac
acccatggacgggacacatggattttgcagtagggcgtccagttctaggtccactcccgc
ctgaaggtcatcgcgtcggaggaaccacgcttggttttctcgattccgctcatatggtcc
aatggctgggccgggatgggatgggctctttgcgactttaaccgcacggtttaccagaag
agcaagacgaatcttcgattcggtacgcccacgcagcgaagtattgtggtaaatttgtgt
tttttcctctatttccactattggggcggagttttcttcggttagtcggttctctgaaaa
tgtcagcatgggcggagcttcgcctgaaataatgcataatttggtgttttatttgcggct
tagggtggaacaaaccgcctgaaactcttacatttcctacagaaacagggtaatttgact
ttttatgggctgtaatccatttacagaatatgcatacatacaagcgtatttagcataaaa
ttttccctaaaaaccataactctctttttagggaaaaatttcattctctattcgctacga
acatcagaaaatatagttcaacttcaaatttcttagaactcaagcagttcagttcaaaaa
gtcaagacaaccgtcaaaaagtcaaaacaaaagtcgaaaacgtaaaaaccccttcgttgg
ccaaaacaatggtttttgggccacactcacacccgatcccaataaaccaagaaactcgct
cttttttgacataatttttaaggcaccaaaaggcgcgtcgtaaagttgtttatttggata
taatcggtttgctagacttgctgaatttacctgaatctccagctctacttcccaagaaga
ggaaggatcctaaccgtcataaaatgcccatcagcgtcttcacaagcatctacacttccc
ttcctttttgcaggaactttgccaggatacgatcctgtatatccttttcatatgctggct
gcgatttcacgctcgctgatcgcagcgctattttttccaacatttccgcatccttccagc
gaaagatgcccgattttacgatccactgatcaggatataatggatttcgcgattgttcgg
taatgacgatgattgcggctttatagacacattatttatattggtgtcgtgtggctatgg
ctataaaatgtaaataataatacgtatatataaaggagtaaataaataaagatactaaaa
aggtttgtcatataaaatgcaaaataaaatgaagatcttaaaatggaaatatatatgtac
acaaatttgtcctaaaagtattaaggttctttaaaatgaaagaattatactaattaaagt
aaactctgattttggaaatctaaatgttatattacgttacaaataacttgtagttttttt
ttatatattaataatttaaacatcaaattgtttatctcactaatcaaatataagatatta
taagatatttatatatgtttcgacatatttttgtgtctggccaggatggcattatctttt
gatattttggccatggtaattgcgattacaaggctgccagtcgttcctggaaaacgctca
cttttcctttgaaatcctgctccgaaaagaagaactggagaagccaactgctggcagctt
cccgaaagacaagacacccacttccaccatccaccatcaaccattgcgcaatggggcgag
ctcttcatgctccgacacccatcgctctccatcaaagtggccatgcaaatgagcccttgc
gtctgccatacgttttcctctagaggattgggtcggagggtcgccggctccagatgatgt
gggttgctccggctgtgccccccccagtcgctgttctgtttgattaagcggaaattaagt
gtgcgtttcggttgcagcctcccaattcgccatgccctgcttttttttatcgtgaactgc
agcacatatttttatattttttatgtttcccaatcgatttggtggctcaagagttgcctt
tggcttcctcaggtcaaatagttcttgttgcattggttaggaattacacccaattaagtt
caatgggaactaaagattgctaaaacctaaaacctcttctgagtaggatatcttgtgttt
tccacaaactttataagctcttcgtatatcataaaactgaagattctttcccactaatgt
ataaataatcacggtctctgcagttcatttttctattggcaatgcattttttaatagaaa
acgccgtccggagcctgtgattaatgaaacaattgaatgattttatttaaattcgcatat
atccgatgcaaaccgtggctaatggacaaacgccgccgaagagaagatccagcatctcca
aatcgagattccatagaaacactcgagatgtgagaaaaacgccacctactttgtggactc
tacgccgagaaaactaatgatgttctttcgccatccatcgagtttgtccattatagtgga
gtatatgggtaatatgatcgatccgcgatcgaacctgatcgactacaaagcagggcaatt
acaaatcgtggaactggacaacaggttgccggctgctgatggagttgggaaatatggatg
tggatgtggctctgtgactctggatggagatggaacccggccggaaaacaaattaatctt
gttgacgtcgcagcctcgtcactttcttcgccaggtcgagggcccaggtgtttgatctcg
acctgctgctcctatgctccgaggccgatcttctgttggacaacgatgggttgcgcctac
atttgcgccttctgtttaatgatcaatttgttggcctccgtctcagatgtgtgccgacag
cgtttagcagtcgattgggctcgggattggtttgtttgtgccccgagttgccgggtttgt
tgtgccccaggctaatgagtttctcgaaagtgggtgtatgtggcaggggctccccttttt
gcccctgggacacttcctacatgatcggcgaaaattcagccagactctgtgacgtccaag
tacacaggaatatccctttcatccctttcaaataaggggtatattaaccattatttatta
tttaattaagagcttcttcattcttatacattaatgtattaaaatatattttccttaggc
tattaaagagttccatattttgctaagtattttctcagagtgcatgacgaatgtcatgtg
gtcggagtgccaaaaccaaacgtttgtgggcagaggcgcgaagtttcctccgattgcgat
cgaaggtatatatgctatgagagatgctaatttgaggacaaaggagttccggggaagcca
gctcgcgacccacaaacaactaatgccttcaattagccgggctaaactgctaccaagagc
aagggttaatcgcccggagatcgggaaaggccctcagctttccgcccactttttgtcgca
gagtgggcgtgggctgcgttaagccgcagcattttttcgatgactacctggacatggact
ccgagttggcccgacttggcctgtcccacccagattgccatgggccatggcaaatcgttt
acaattgttgatcaataaaatgtcgggctgtaatgcgattatccgctataatcgggcgat
ctcgagaacttttccaaaatatttgaaaaagtcaactggcaatcggcgggatccaggaca
caggctggccaggatccaggacctaagctgctgcgactttccctctaatctcgcactttg
ccgctatttgtttgcatgctttagcggggattgcgatttacgatcgctccggtcacagga
ctccagggcgcaaggactcgctctgggagattcagctcagatgggttgggatggactgga
ccacgggatgggatacgactcatatttactaaaacttactgcggattaggaaaaagtcaa
tcgccgcctgccagtctgtcgagcgagtggaaatatttgaggatcagcgcagaaacggag
gatcaacagatggcttaagatttcagctagaaacatagctaaataaagaaattgaaaata
aatgaaatataatatagattataatactactaaattataatactaaaataagtattttaa
acatttaaaaaaagaggtcatacaaaatgtttaaaaaacataattgtttgcttttctcta
aaatccctttaaactcgacaattagtagccatgcatatatttttttaaaaatctaagtac
gtagatttgctaactgagtataatatacgacgccttagactgttgcatgccacggtgtgt
taagatattccttccagaattccctaatttctggaaatcatggctctaaatagtccatta
tctaagcatcccgttgtgcgttcggcgggcagagccttctgtgggctgtggacatggaga
ttcgatgcacaccacagcatccaaagaaaaaaaaggaaggaatcaccatgccaaagggcc
tgataaagacattaggacccggggaacgtgaaacaatcaaggccgttccaatgtgtgaca
acagaccacattacgtccggccaaagcgaatcgattgccaaacacaaacagcagcggaaa
ctggtagagtatgggtcggaaaagtaccctaggattctgtggactaaatcatacctatta
ctataataactatatacttgttatatataagaaataaacattcgatactgttctatcaaa
tgtgcgcaatgaatgaatgcgcttggtaatataaattatatctgattgaaatatttattt
tacgatgggttcctataactacactttattgcactacaatgccatggtatactaaagttt
atagcctggcaataaaacaaattgcatgcaaagtgttgcgcaactttcgtctaggttttt
gaatttatggaaaggtcaaatgaacacagcaaaaactaaaaaacatatttaaaaaacttg
tacaaaataaaaatatttacaaaaataaatgtttagaattatctaaaagcaggattatat
accatgcagggcttgaatatcatgtatattatctttaaggattttggattggatttggaa
ttgaaacacgtagtataaaagcaacagctacagattccaaaatggttgagaattgaaaac
tggcaataaatgttatagtataaatcacacaatatgtgcattgttttcatcgattatata
gctatttgtgtgcatcgattgagcgcacgagcctctcgaggcaggtcctccaatggtcag
atgagattcgagtcttggagatgtgcagtagggtcgcaggtacacgaaggatccgctggc
gaaagttgaggatcgcgaggtggattttcattcatagcaccctgggtggcatcataaaaa
gtctcttagcatccttattcattgcacggatgtgtcttcattttcccgctggccgattcg
tggaaatgcgagcgaagctgactcgcagcgtttatggcaccgatgcctcctactgcttcc
tgcatttcggccaggactcaggacctttctctacccgaagtgacgatcctgttgcaggat
cgcctttttccaagcgttgatagcgcgaaattagcgttatatgagttgcctattcagcgc
tcattgtcctgccaaattgtgaaatcaacgaggatcaaatcgaatggagggtatcgaagg
catgttgaggcgcctatccatttgattcgagttacatatttttgggataattgaattatc
acaggatactacttgctagtctggcatcgtggccatgggctcaaggtcatcggggatttt
tgctatcctgccaggcgcaaatgtagcgattccatactgggtgcctggtactgcgaactc
ctcccgttgggtttgcttaaccaaacgcccaacgggcagccgcaccgagcagtagaaacc
caacctttgttgccttgcggcctccgttgtccttgatctgcatctcatctggatctggca
ctccgcttggatacggatcctgccgaggagtatgcacattcgtcacatctctgtgggtca
atttcctcgctggcgtttcaagcggacgaacagactggtgggttggggtccatcattaat
tcttgcaacacttggcgctctctattgttcgcggctttcaggttttcgttgttatcccgc
tcggcgctttcttttcttttccatcggttttgtttaacttcttttcgagggtctctgttg
cgtgaaattctacaattaatcaaacccacgacggcccatagaaaagggtcgaaactaagg
ttaaaagccggaggcagcggtgcataatggtggcaaaagcatgacaaggatgtggttgtg
gtcatggtaaggatatggatgaagtcactttgttgaatgttaaattggaaagtaggaaac
ataaactgatcgatagccgtggttaaaatgttataacatttgcgaacttatattcaactg
aatatctttcgttagatatctcactattttactacgagtatgatcttgatctactatgat
ctattaacagatagttaaaaaaaacttttatatttatatatttaaaaacctcgaatttga
acttaaaaactttgttcaccgtttccgaaagctataaataactgagagaagagaggctac
tcacgtatcaatatataaacgaaagccataattaggtatcaataaaggatatattacgtt
tgtaaagacagttaaaaggttactggaatgcattatgggttccagtgaatatctaacaga
tttccggggccaagtggaaccccaaagaataactcaagtgaagagtgaaaagcaaacggc
aggcacattgatctttccagtccagtattcccttatcattataacgaggtatccataaat
aaaggatataatcggatattaggtccaccacttaatgcggtaattaatatccggaaacga
gtggaagtcgaaactatgcataggatttgaatggatggagtgcccaggatctggagcagc
agtattggaagtaaagtattgtactcgtataccccccccatccaaagttctctgctctcc
tcccattccacggagctttgccccgctgagacgccccctggcggcaagagagacggctgc
taaatgggtcgtgtgagccagagcgagaggccgttgtggagagcgctgcgattggtccgc
gtggtggttcctgccaagtggctgagggatatggccgatgtctgggccgtggcttcacag
aaaggcaacgatcttggccggcgttcggatggtgaagtcagtcaggcacagattgcgcaa
cgagccacaccgcatctcgtcctcgttctcgtcttcgccttcgcctccgtttcatctatc
ttttcgagattgcgaactaagagatacttagatattcgaagtgcaactaatcggttaatc
aatacctcgcaacgcttacttatgactttgacaaagtgtccagccattgtccagaactaa
agtgatataatcaagtgatatacgaacatcgagactgagttaacaccggttttgcgccgg
gacaagcttacgcatcttggagctcctccagaaactatgaccgtaaccgcctttgctgcc
gcaatgcacagacccttcttcaatggatattctaccatgcaaggtaagtgtctatcgatc
ttaaacatcatccagattgttctgcaaaagtgactatacttactaaagatcaaaacctag
ttgatcatttccatatatgtatatctccctttctaagccgactgaccaagatcccgctaa
agatctcagtttgggccaaggccgtcggctactctctaatggccattagttgcccggcgg
gagagtcgcgcgcctctgaccttcgaccttagctccgagtttcccgtcttcccgggaagt
caactccggtcgaaggtgtcgtaaatcaagtgacacgcgctccgcgctacctagcgtatt
ggaaaagcctctaacatttccatttcctcatcttcctcattccagacatgaacagcggcc
aggggcgcgtcaatcaactaggtggagttttcatcaacggtcgtcctttgcccaacaaca
ttcgtcttaaaatcgtcgagatggccgccgatggcattcggccctgtgtgatctccagac
agctacgtgtatcccacggctgcgtatcgaagatcctgaatcgctatcaggagactggct
ccattagaccaggagtgatcggtggctccaagccgaggatagccacgcccgaaatcgaga
accgaattgaggagtacaagcgcagtagcccgggcatgttctcgtgggagatcagggaga
agctgatccgcgagggagtctgcgacaggagcacagcaccctctgtgtccgccatatcgc
gcctggtgcgcggacgagatgctccactagacaacgatatgtcctctgcctctggatctc
cggctggtgatggcaccaaagcatcgagttcctgcggctccgatgtctccggtggccatc
acaacaacggcaagccatccgatgaggacatctccgactgcgaaagtgagccgggaatcg
ccttgaagcgcaaacagcgccgctgcaggaccaccttttccgcttcccagttggacgaac
tggagcgcgccttcgagcgtacccagtaccctgatatctacacccgtgaggagctggccc
agcgcaccaatctcacggaggcacgcatccaggtgtggttcagcaatcggcgtgctcgtc
tccgcaagcagcacacctcggtctcgggcggagcacctggcggagcagctgcctcagtca
gccatgtcgccgcatccagctctctgcccagtgtggtatcaagtgtgcccagcatggctc
cgctggccatgatgccgggatccctagatccagccactgtataccagcagcaatacgatt
tctacggcagtcacgccaacatttccgtatccgccgcagctccaatggccagcagcaatc
tgtcgcccggaatcaccaccacgccaccgcaccaccatcagttctacaatcccagcgcta
acacagccagctacataatgccgggtgagaatggcaacaccacacccaccggtaacatca
tcgtctccagctatgagacgcagttgggttctgtttacggcaccgaaacggaagcccacc
agaccatgccacgcaacgagagccccaacgagtccgtgtcctccgccttcggccaactgc
cacccacacccaacagcctttcggcggtggtgagtggagctggtgtgacctcctccagtg
gggccaactcggcagccgatccctcgcattcgctggccaatgccagtgctggaagtgagg
atctatcggctgccctgaaagtggaatcggtcgacctaatcgcggccagtcagtcgcagt
tgtacggcggatggagctccatgcaggcactgcgccccaatgcgccactttcgccggagg
actcgctgaactccaccagctcgaccagccaggctctggatgtcaccgcccaccagatgt
tccatccgtatcagcatacgccgcagtatgcatcctatccggcaccaggccatgcccact
cgcatcacggacatccccatgcgccgcatccgcacgcacatccgcatccgcagtacgccg
gcgcacatccgcactatccgccgcccagttcgtcggcgcacttcatgccgcagaacttca
atgccgccgcctttccttcgccctcgaaggtcaactacacaacgatgccgccacagccgt
tctatccctcctggtactagaatcgaagagacacggatccaccacctactcctccaggag
cagagcaggtgtcagcagatccatgtacaagtcgcaaagagtcatactttagacagggac
aaacataatactttattgtggggagcatcagacttttctttggaaaccgctacaatcctc
caacaatactatgatattcatnnnnnnnnnnnnnnnnnnnnnnnnnnnnnnnnnnnnnnn
nnnnnnnnnnnnnnnnnnnnnnnnnnnnnnnnnnnnnnnnnnnnnnnnnnnnnnnnnnnn
nnnnnnnnnnnnnnnnnnnnnnnnnnnnnnnnnnnnnnnnnnnnnnnnnnnnnnnnnnnn
nnnnnnnnnnnnnnnnnnnnnnnnnnnnnnnnnnnnnnnnnnnnnnnnnnnnnnnnnnnn
nnnnnnnnnnnnnnnnnnnnnnnnnnatatagagcaggggacgaaaacataaataacatt
ttatttgtggcggagcagtacagacattttccatttgggaaaaccgctgacagactcgct
cccaaacaatatacatatgattagttccaattcgtagatgtaagcctagtaaatagtacc
gacttaagattagagtttaagataataagcctaagtagcaagtgcctttaaataaaacaa
atatatctatgctaatatacaacgtactccaatgatctttcactcgaatcgctggccatt
cagcagccttgacacgcttccgtacgcagcgggaaatgggaaatcctctgggccattaga
gcctttaagtagctgcgcattccacggacctggctggagatctcaacactcgccccgcgt
gagattccgataccgattgctgctctcggaactccagatccagctgtgagcgggtcgcat
agtttccggaaaaaagaagagaaaactcccgaaatgcaagctgatgatttggaacgtcca
aaatagcgaagacaactccaaccaaggtgttaattgccccctcgattccatcgaatagag
agtgttggtccgcagtaaatggagtaattgccctcgttcggacttacctcaaattcacac
ctcatcctcggggatctgcctacccaccctggctacgtgtccgagcgatggcaattgatg
aagtcattatccttgaatcctcacctccagacagctcagacagcctaaggcccattggct
ctattattttaatctagaaaaaactcctaatcgctatttgcttttctctggcaaatcgag
gggaaaagtaaatattgactttacaatcgacttaggaatcggaattggcaaagggcttaa
acaggtagactgcaagattagcaaagatctgtgcacggattgcacaaaaaccatttagat
ctaagatctttgtaatttcacaaatctcatgacttgagatcttgttaacaaccgtctttc
ttgcatctctggccagcatcgaatgccaatttaatagcgcccatcatggccaactgggct
aataaaccaattacgttttttaattcgctgcccactgagttggggtgaaaattctcagcc
acagtagccgagaagaaagcttcgatcggcgaatcattaaaaatcaaaatattacgcatt
aattttcggtagcgatataaaattacccagcaaagctgccagcggaaaagctcgacgatg
taacctcgaaaaatacggagcggcttctgtggccataatggaagtaatggttacccgaag
atcatggacacacatatgccgatccccagcactatgccctctccaaaaggccgtgattaa
tgagctgacaaagtgttgaacatcaaaggcagggaaaacagtaatttacaacgacgcaac
gcgactcgagatgaaatttaatttaattttttattaattgttgctgggcatctggggcac
cggcagatcccgatcgagattgagatcgaagtctacctgctgatccgatgatgaacccaa
taaacccaggcgttgcctggcacataagcagcgcaaaacctcaaaatatttactcgacag
caaggtggactaacccaaaatagggatttgccgagcgatttgcgaatcaaaatttccagt
tccaggagttggccttaaggttgcgaaaggatttgtagcgtcagtggctcgcattcgcac
atgtgcgccatctctttctcgcagcgaggattaggccgtttcggaaataatcctttgctg
ccaggaagaatgcagtaaacggcgcacagcccttcggcggaccaggtcaactcgttttcg
gcccatttacgatggtgccataaacttttatttgctgtcattcttcgtcctcgtgcgcgg
tgctcatcgctcagccgggacacgaacccctttccgcgcaggataatgggtccttttgca
ggcaagagttaagccagcagcgtaggaaaggcttagctttcactcaggcaggcaatcggt
cagccagtcagtcagtcagttcgtccgtcagtcaagccgagtcaaagtcaggtagggatt
gcgcttcgtagagtcctttgggcagagtcctttctccagagtttcgagctgcagcgataa
tccctgctaatgaggtgtcctgtgcaaagcagaactgtgggcatcgctatatgcgaggcg
gatgaaagtctataagtcaaggataataatggaagctaggcggattacggcgattgtaag
aaaacgctccaaatgaatgagacaatcgtcttaatattaaagtttaaaattgatatgttc
aaattttgtacatctaagactaattcagtaagaattaaaggtaataatgaagagctgtca
ccaaattcgtattacttttaaaccaaatgccaagaaaagtttagtaattccctagaatta
gagcaacagaacatttccctcattcatagaaaaggatattctaattctacttttaaagca
tcccacattgaagattactgtattcgtaatatccgcaaatatctaaaacccatttgttag
cagctacacttgcacaccacgatccgtccaaacagtttccagccgtattggcaaacattt
cggtttggtccttttcggtcaactactcgtactgtgatcgctgtcatcgccaatgtagaa
agatgctatattggacgagtcgagtccttggctcgtcctcgagctatcccactgacttgc
aagcggactgggagtcgagcgcatgctgttagcgcacaaattgatttgtcaaatcggggc
gcacaaggacattgccatcattaacgatgattgctcgaggaccctaggatcctagaaggt
cgttgcgcagtcggtgccaacttttgggcattgtcaacactttgcgtaccaccaactgtt
tctgttgctgtttcgccccgtctctttcgttcgccctatgtgcgtctctttcgaggcgaa
atggttggagttttattaataaacaccttgctagctgctaaaacgggatggctgcatatc
ccactcgctctttgatctttggaaaaacagtcgtaatcgatttggaatgcttggcgggat
ctgctgctccttggctggcaacttgtcagcttccttttggcatccctgcccagcaagtgt
cttctgtttctggccaactcggccggctgctgagcgggttccatcgccagtcggatcgga
gtgccaaagttaacgtggccggaacggttacgctactttccaccaattaagcagagctgc
cagtcggattggctggctaatttgggttgtattggatatgtcggatcggatatgcaaaag
atgatcgactggaagggggctaataaggtgtggcaaagataactgcctttgttaacattc
tgtaaccttgaatattatgtgtggaaatcttagagtaatacgattaacagtgttgtaaac
caatgtttttaaaagagtaataggtaaaagtaggttaacaaggaattgggttttttataa
gtgttctcactttataaatgtagtgttttggattttaattactaaccatttgaaatacat
actatctttaagctcgatctaagcttgttgcacttaccttcccacctgaacaggtgcctt
cacagccccaaccgccaaatttcctgctcacacacaatggctcaaagccaatttcatgaa
caattcgagccatccaattcagcatttggcccaatccaaatggtaatgcgctcgcctcat
gccgacattattattaatgataagcacaagtcgccctttttcgcggcggcggggaaacaa
tggagaactctattttgtgcactgagagaaaggatgagttattgcaattggaaacttaac
acttgtgctggttagtctagttaactcgttggatgtatttaatatggcaataataagcaa
taatatttatatatactaatgatacattagtatttctagttaaaaataatttttaaaaat
atgtttaaatattaataaaatctcttggaactcaaaataattttccagtgtcccgttctc
gcagttcgatttcgattttcgatgttggaaagcgctgtgttcttatcgccgcgtttttgg
gggggaactggcatattaatggttcattacggtgacccgctggcccgatccgctctcgac
ctggccagcccatgtgctggtggacgccgaagttggacgtggatatggacttgggtgcac
cgcacaccgaacgaccagcttcagtggcagctccttgtggacgcggttcgcttggggttt
cgatggctttgttttgtgccgcgattgttggtcccggtactgtggtgggacttgcactga
cgcctggcgtgacggttttaattttattttattattatgtatatggtggcgcagggtgct
tgcagtcttgccccccgccccgctcgcttgccacgcccgtagttgggcattttatcatga
acttgtttttatggcctgggtcttggcgagctgcctcgtaattagttgtgggctcctgcg
gcagcgccacctagcggccgtggcgggagtaacgaacgacattgcccgacattttcagga
cccaaagctaatgaagcaacagcccgtagaccaactatgccccaaacccccccttagatg
ccacagactttcgggcttcatggacgcgtgcaaattccattgaaaaagaagtttaagtcc
acttttattcctcgacctcctggctttatctgcattggcccggcaatttgcgtggttcgt
attttgtttcttgacttctttgtattgttttgcagttccgccaagttgcctagagtcgcg
ggtccacacacaatgtggcaagctgaagttgccgcgccagccactaattttgcatacgga
aattggagtttgacatgtgcccatgagggcttgaggatatagtagcatgaatgaaagtag
tatgtaaattacaggcaaactatcctataacgtttaaaaaaggacttcatgattgaaatt
ttgataaatgaaaaatattgtaatattttctaaatattgtatatatacatacattcatat
aactgatattactagattgttatattactaatatttcgaataagctctatacatgtggga
agtacctgaatataaatgaagtattttaagatctttattgaaacccttagttttcttcaa
gtaatggacccttaagatactaagcgtatgaaatatatacaaagtagttagcctttcaga
aaaccgccgaccggcagcgacgaagttctgacttcttctcctccaccgtgtccacgccga
atccatgccacagtgtatccggcggtttgctccaacgcacgaagtatgttttatgaacgg
caacctgctgggacttggacttgctccgcgtgtccaagcgccggcgaaagggccagagga
accagtggagtggtcctcgacttgtgagcggcacctgcaactgcccggaggccaatgatt
ggatcgcctccagctgcagcgtaggatgcggctgctccactatcacggaagctggctgtg
gactcaggcctgcagtattggtagtagttaacctggtactggaatcgaagatttccatct
cgtcttgatttcgtgtcgaccagggttgcaggcagctggattgcggcggaggagacttct
catccgtttcttctggaatgggggaaactcgactgccacggttacatttgaagcatcgcg
aaatcttggacttggaaggaggcggagaaggatctgggagcggcattttaaccaggatga
agtggtcattcagcaggcagacatccgacaccttctcgtatctcggctcttcgccgaaga
aggcatccaagtcgacgttttgctggtagatgcggtaatcctctccaagacgattcgatt
gctcccactcctgttccaaaaggctcgacttgcggcatgttccgatagtctggccagtat
ggggttgcctccagacaatccttttttggtactgattcatgaggctgcagcgcagcaaga
ggatcctagcgaagataggtccatgaaggcgatgattcaggaacatcctgattgagtttt
atgcaagcaggcctgacaaaagttgagatggatataagtgatttcaataagttattggat
ttaaatggaagggatgcaaggtgggtagcatactttcaggcgaggtttttaaacaccaca
aaccttatactcaatataataaaaattaagaaaatttcattctccaactcaatacttttg
catgtatgtatgtttttttacagatacaaatattgttacacattttcagatcaatctcag
atctttttcgttttaagtgggccaagtttagtttcggttttggatataggttacaaaaaa
ttgactggcgtttttcttgttggacaggcacattatccttcgcttgacttttgacactgc
acttggccaagaaacggacgaggaaaggaaaggaagcggcagacaggcgtcgagagtcct
tcgctggcttgttcctcgaatccgctaccaatgccaacagcaacagcaacaactggccgt
attttatgccccacgaaaacaaaagttatatttattattttgacaggtaaacaaatcacg
agctcacacagacacacgggcggtggggaaaacaacgaaatgcaggcaaggagacactca
cattttgacgctaccctaaccggttctctgtcttcttcttgcttccggtttccgctttcc
tttccgctgccaattgggcgttgtttgccgcttggctcaccaacggcaactgaagccgcc
tttcaggccgccgtcgaatgcagcgcagccacatgcgtggccaattaaataccctttcca
agtgaggcagcatgcaaacttcgtgcattttgcgcagctaaaaataaatcgtgaaaaagt
tcgtgactaccgggatttttaaggataatagatagtttgctagaggtaaaaattnnnnnn
nnnnnnnnnnnnnnnnnnnnnnnnnnnnnnnnnnnnnnnnnnnnnnnnnnnnnnnnnnnn
nnnnnnnnnnnnnnnnnnnnnnnnnnnnnnnnnnnnnnnnnnnnnnnnnnnnnnnnnnnn
nnnnnnnnnnnnnnnnnnnnnnnnnnnnnnnnnnnnnnnnnnnnnnnnnnnnnnnnnnnn
nnnnnnnnnnnnnnnnnnnnnnnnnnnnnnnnnnnnnnnnnnnnnnnnnnnnnnnnnnnn
nnataatagatagtttgctagaggtaaaaattctttttatatatagattattttggaaat
ctcataacttacgcaataaattaaaaacaacacgcttaaattaattttaatagctttaat
aagcagatatagagtatttatgcttcggctttccattgttcgttagctttcactttttgt
tttgcatgttaatggaaggacgttcagacgaattgatggttgacaattagcaaaacatac
caagtgcaatgtttttaaatactccaatgaagaacttgttaccttaatggaacatacata
tggggtacatagcaataagtgctatccaatgtcaaggttacatacgttacatactttttc
atatattctataaaacattttttttattattttgattgtgcttagcactagcttatagac
acatatacataagtcgattttgttgataaaagttttactttcttttgtgtccaacataat
tacttcctaaatttcctatttttaccaacggaaaatgataatagtttttgtggctcaagt
aagcctcgtaaacatggcgcattagtgactattttagacatgattgaattagatatattg
ctggtctattccatagggctaatacgctgtttgggcccctcgattccaatcttagttccc
aactaattcaggtgcctgacatggcgtattgattgttaatgcacgccacatcgataagtc
aaatgaaagcagcaggaaaatcaggtaggtggaatgggggagaatattggaatggagcca
taaagactaagcattaagcaacaagctgtcccaagacgaatagccccacccattaatcat
gggggaagcacataataggcagaaattctttgtttacttgggtttgtggtcatgattatt
tgagtaacaggctaggcgttaaattcgcgtttgttttctgtaccgaatgctacatatata
gaaattctctatttacttaaatacctctgaatacctttaaatatctgttaatttaagtca
ttttcaaaaatttacttttccatgcacacaaaacttacaatgttaactaacagtctgcaa
agtacaaatcacgttactgttgcatttataccccttacttctaatacaacgggtatacta
ggctaaattataattaactaaaatatcatattcatcatcgaaaatgtgagaattcttgtg
gaaaattatctcaatttaaaaatggttggaaaatataaaaatgcaaagtgtgcatactcg
tagcatactcaaatgtacacaaatgagttaatttccattaagcggactatgtattattta
acaagcgacgtattcaaagtatgttatcgaaataatgggtattagataggcgaatctctc
ttcaatatttcttatgttatcatggctactactgcttgtttggatgtttattgcactcga
aattgacaccaattatgtgaacgggtcgtcgatcgcatgaaattgaacggggcaaatgcg
gggatagcccttaaatgaccttccaacaaactgataataaaacaaaaaaataaacatttt
cgagttcccgaacttgaaatacttttattgaacatatattctttacgtattttttctcat
gttttaatataaatatacccgttttccgcacgattaatgggtataacaacgaaggggaat
aaaagcacataataaaatgcattcgagtaaaagtgattttcgattcgaaaatgcatatat
aacacatacataagtttatattgattatcaacaatgcacaaattggatatacgcattata
cacttccctgctctcttttcactttttatgatcgttgaacttgaacttgtcagcggactt
aagcttactcatcttaaaaataagcaaaaacagagcctgaaaactgtaaatcatgcttag
ccaagttggtttaagccacgtttttgcttcccggtcttttgttttcgtctggaccgcaat
gaaggtcgcttaagttgttttttcttatttctgtaatggaaagggaaacaaagtaagcat
aatttttcagttttaaatggctgtggcttcaaggatcgcgttccagcgctcttccagtcg
ttccgctctcttaagcctctcttggagctttcaatattcccgacttggctgcgtaggctt
cattgctgtggaagacccgtaactggaatcatttggcgccgagcagccagacttatcggt
cgactttggtttcgaaacttctccaaaagcaaagataacgatccattgggagtaatcata
ttgtgtaaataaagcatattattcatttaaaagcgcattatcgtatttgagttgaaagca
tttaaatatgtatagtgtatagtgtgtgatttgtgaaagtggcttgaaattagattaaaa
tgccccaaaactgaaaactagttttttattacaggatattaaacagcaaaccaatcgatt
ctatcaaccattaactaaatgcacacacctattcactggaaacaatgattgatttgctag
tctcaaattcattaagagctaaacatttataatgtcataactatcagcatctataattat
cattcttgagctacaaaaactctggtaaaagtaaataattacgatttaactaatcattat
tatacacctttgcaaaaatgtattcaaaagtctgctaaccaaaattaatgccataaatta
atttaagcgtaatagtgaaatgtttacgtaacttgtgattagacaacgtgaaacgcagga
aaaagtattgttaccaccctcgttgcattttatggttatagcttacgattgttgcaacaa
acatctggcttccccattgcagcaggccatgtgtctgcctcttgccaagaaaataaaaga
gcccgaatgtgcaactggccaaagcgaagagaacggccaaaagagaaaaaagagtcactt
gcactttttgggacccctttcatcgggacagtggagtacggagaaatttcaaatgggggt
ctttaatttaattgagaaattctacataaatctagtaaaatttctttaaatactcgaata
aagaaaattgttaaaaatatatgcctaaatctaaatatatttaattatcaatatggatat
aggccccctttcctacgctcctgcattccgtttttttttcatgtgcatttgtctcttttt
tttgtgtgccacattggagtgcacgtaattttccatttagtggcaggcgaatcgaaaacg
aaagtggaaatgttgcactgtcgccggtggctccagcacctcctcgctcgcccacgccgc
tcgctcttggccagccggttgtaaagccgatgaagaaacttaaataaagaaaaccaacaa
caacaactcctcctcgccaaactcaaaagccaaaagttgtgaaaaggaaatccgcaaatg
cggaagagctcgtccaaaactcagtccagtccagtcagtcagtcaaacgatccgtgactc
aagaccattatctttcattatagccattgcatcgcaccgcacttggttctgcccgattga
gctgtcaaagggcaccggatttgggaagccagggaacccaacccatcatatacccgataa
gaaaccctcaccatgatagaacgagaaattatccagtaagtgttaatccttatcggtggt
ttgtccacacatatggcacggatgaaatgccacaatcagttgatgcagttaaagcaaaat
agtttatatgttgaatttcataattattagttaatagtatctattcatacaaactattta
ctatttcatttctttagtaggtctggttaaatctatcaatataaacgctattttccaaca
caggcagccttgattctctatgattctcttggccctcagcgggagtacccgaaaaaaggg
ggccaagacccagtgtcaatacttcgaggcggcttgagccccaccagcgttctccactat
cttatgttgtactatattatggggtcttggcaaagtccgagccgagcgcttgaacattgc
acatgcagcgggcgcatacaaatagataaattaaatcatttgggggtttgccgagactcg
actttgtttcaatatttgccaactcggagtggccggcaaacgcttctagctgttgcgaat
ttcccatcgatctgtgcactatatatattctatattgcagcacaacacctgcctcgaagc
gcatcttcgacgtcctcaaggatgtcctgcaattcttcgagctctatgtgcgaatcctgc
tggagctgtttgtgacactggtgcagattgtgctgcccaaaaagcagaaggatgtcagcg
gggagatagttttggtaagaacattacatgtgcaagcataacttaataagttaatatcaa
cttgtacatccgcagataaccggaactgggcatggaattggtcgggagttggcccttcac
tatgcttcactgggtagcacagtggtttgtgtggacatcgatggcaaaaataatctgcag
acggtggagaaggccaaacggctcaatctcggcgaggtgtacagctacaggtattaagta
tacttactaaatgattaaataaataataacattatgttcaacatggcagctgcgatgttt
ccaagcgcgatgaggttatggcactggcggatcggatcaagtcggatgtgggatgcatat
cggtgctggttaataatgtgggcataatgccaacgcatcccattctgcagcaatcggccg
aggaaatccaacgggtcttcgacgtgaacgtgttctcgcagttctggaccatccaggcct
tcttgccgcacatgcaggagaagggtcgtggccacatcatttgcatgtcctccattgccg
gcttggtgggcatctccaacctggtgccctattgtgccaccaaattcgcagttcgcggtc
tgatggaggcactgcatgccgaattacgagagggacccttcagggatctggtagaataac
catgtgaatggtctaaattatgtgatccatgtgtgaatccaattacagattcgcaccacc
accatctttccctatatgaccaacactggcctctgcaagcatcccaaggtgaagttccca
tcgatcctgggcctgctcgatcccaaacaggtggccagaaggatagtggaggcccatcgc
accgacctcatggaggtaaccatcccgagctgcctgctccacatcaacaactggacgcga
ctcctgcccgatcattgtggcctgatgctcaaggactttatcgacagcggcgtggagtcg
gatttgatttagtttaccttctatatatatatattagatcttagatcgagctacaatatg
ttgcagtacaataaacttactattggagtatgtattaaaataaagctatagagattttta
gcttggattggagttacaaaataaatgcggagtttcccatttaagagatgaatttcagct
tataatgtttaaaaattacgttaaacaaagaaaacaacttaaaattactttaatgaattt
ctttagttcgttattattggagttacctgttgcattgaaatcgatagcgataacgaacat
aatcgattgttagcaaatctggctatagctaaatttacgtgcactgtcaactccactgca
aatcagctgtgtgatgaaaacaaaaggcgatggcttgcgaagtaaaacactgcggagaaa
tccgtgattttaggaaggtccaggaatactttggactcggacatggtaacctttgccaca
agcctctgcagcacgtattcataactaatttgatccgtacagatgacaactggttaaacg
cgataaaccatgccatttcacccactggtgaactgattgccatggcgcagggtgaaaagt
tggcattcctcagcacctgctggaacagccatggcaatgccaacacctacgttcttggct
ggtgcggcgagctggaggatcgcaaccaaatcgtgactagcctcacctgcttgccgatga
ctcagaacaaaagcaccgatggagccatcgaatggacctgcgtggcagttggcctgtgct
gtggcatggtaaccttctacacggacacgggtgtaaaactattctcgcaatggttagttg
tggaattaaatgtatctgcgccattaaccaactatatttttccagctgccaagaggatcc
agtcattggagtcaagctgcagtccgctccgcgacattctgaggcagattccctgctcta
catcgtctatcctcgctgcatgtgcttcatccagggccaggacattttgcccatgctgac
caactgccggcacaatgtgcaaagaggtgcattggagcgcggttcgtatcccacggctga
tgtggtgccattccaaaagtataagttcaagcaagagcgagaggccgtcatcaacgatgc
tgccatctctaccacccaacgacctcccacatacgactacattgttcagcagagcatcgg
tctcggttacttcgccaaagtgcacgccacgccgccgaggagctcacatgttctggccgc
cggagcagaaccctatttgggcttctttcaggcggaggagggttataaaacgatgtcgct
gggtgaggttgccaaagacgttatcggaatagcttacaagaacctgctgggcggaatctt
tcgacgagctccagagcccctgccatcgcccgaggaatcaccgttgccggtgcccacaaa
agaagcaccgatgcggattcgctgtcgtctatacgacggcaagagagatggactgacctt
ggctgtggcacccggtggacgcctggctgtcgttaccgataatctggaccgtgtgatgtt
ggtggatacgcaccaggctattatcttgcgtgtttggaagggctatcgggatgcacagtg
cgcattcgtgccagttaaagaaaaatccgttcgcggcattaaaacgcacaagcgaaaggc
tttgtttctggtgatctacgctcctcgaatgggctgcctggacatctgggctttgcaaaa
cggacccaaggtggctgccttcaatgtatcgaaaagcgggcaactgatatacaacaatca
cagtcccttaggttccggcggcagcagtggtaatagcagcactcagtcaagaaaatcttt
agccatcaatcattgcttgtttctggatcccagcgatggcagcttgaaggagatacacat
tccctttcactacgcgctcagcgagaccagctcccagacatcaagggatatccatatgct
gaggcgcctcagaaaccagctaagaagcataaaccatggccaagccaaagatgaagcgct
gcaggagattggcgaactggcaagtgaactgcagacgttagaggtgcgacaacagtgcct
ggagatgttgcttaagagcaagaagctgcagccacaggtgtttcagtgcatcattaatgc
cttcataacgaaacctctttctgaggcaacgggctccgaggagtttgtcaaccaaatcga
gaactataaacgcttgactgatctctacttggccctaagtcaagccaatcagcgtgaaga
caacgagccacccgttgaatacttagagctttccgatgctgatcttgtcaccattaacaa
gttggttctgctcctggacgatggcaccgagaaggataaacccgcctctacccgtgaagt
gagctttaagttgcaggcagagcacaagaccgaagagtttgtcgattacctgagcatctt
taacatcgatagtccggatggcataagtctacttccggagaagtcagataagtttggcgc
cgtaagcatcgatctctttagtcagttctttgcccaaggtctatgctttggccagtttaa
gcagtggatcaatcaggcgtgtctgcccagcagagatttgcttaagttgattatttggtt
ttggcttgagaagccctttaagtacaacaactggtaagaaaaacattttataaattacgt
tctcaacttatgtgcaatctactttccttgctttagtgatgaagtagtggaggacatgtc
cagaattgctgctatggtgcagaccatttgcgatctggatggtgaacacatccacgacta
tgcctacaatgccatttcaccgtggtggcaagaagttcgcgaacttcttttggagagtaa
acaattttccggcttgctggtggccattgtgtgcaaaacggtagcgactaatttgtggcg
aaaccgaaaagaggtaggtctcctcctggtcattaaaaccaaaaactctattgcgaaaaa
cacgttctccttagggatcttgtgatgaatcctcgcaaaacgaggatgaggagcgctggg
agcgtatctcccacgatgaggctcagtggggattactcactggcaagctggaggatgtgg
ccgtgctaggagccatactaaggtaagtgccaaatcaatctttccacttagttctttaat
taaccactgcttccttcgcagtaagcctctcacctgccgggaacctgttggtccagagat
gtcctacgagccaccggactgcagtctcaaaagcattgtgagcagtggcaaaggcatcgt
caccgaattgacggccaagtggctgatcagtgcacaattgcatccgagtaaagttctgga
gatatcgcctcccgaaaacgagttagacgacgaggccaaagttaagataaaggatgagcc
aaccaaggagccagccgatgaagaggcggaatcagaagaggatttggaaatggcaaagga
agtgtacgcggcgagtaaagaagcccacgagcctattcttgaaagattggctctgctgcg
tgcgcactttccgttcagcttggaatcgggcgtcctcttaagtctcatgtcgtggcagta
catggtccagtggagcaagcagctctcatcgctggatcaccttaaggcagctttgctttg
tttaaaccaattccgtacacctgactgggccctgaagcatggaatatgttgcatgctgtg
gaatgccaccctgaagtttccactccaggcggcggcgaagcttattcaaaaagtgggacg
cctgccagtggacaagatgtgccagcaagatctggagatgtcggcgggtaaagtgccaga
gttcctaaaactcaccctcgaattcctgcagcatttcaccgcttccatggagcacgataa
gcgagaactgcacttcgagcagtcgcttagcgaaggagccctgccattgcaatttctggc
tctccagcagcaccatgccatgccgcagctgctccgtcttcaaacagaactgtgcagcgt
gctgcacttcgtgtcctttttccagctgcgcattccaaaaccactgaccacgctattcga
ctccatgagcaacaaagctctgctggcggacatcaacaaggaactgccttatgttttgcc
tgcaccagatcttgtcctgcaacagcagcgcactgatttcctgtgtcgccttgtcgccgc
taccatggatctgattagggaggatttggagcagctatacattctcgatcatgtctttta
catgggcaagatctgtgccttggccgacagttgggaggtcgataaacttcctatcctacg
acggcaggtaagaatgtacatatatgacccaagaattcctaatctaggaacccatgaaca
cacatgacagaaagcttacaatgcctctcgccttttaacatcagttcgttagtttgctcc
gtaaagagcacaacaaaggaaacacaatggaataaaaaatatattccaaatatttttccc
tcctccaggtggtggaactgtacgcttttgggtatgatgcggaggctcaagtgctgctcc
aggacatcagcgatgacgaggagcttggccgactgctgctggagatcgctggccgtaggc
tcaatctttacgcacagagctcgcagtccacgttcctgaagattgcctctgttggccacc
agttgctggcctacctagacaacctggtaagtgctgccagcgtataccatccgcagtact
gatccatttctcacaccgctcgcgcagaaggagccgatgactgagaacaacattcagatc
gcggccaccaagcccgacgagatcgatgtggccgccctggacaggctgttgtcgcacgcc
tacaaatacctctgccggcgcgagtccaagcagctgtccatcatttcccaaatgtacaac
gccgtgcgtatcctgcagaattaggagcgaggatgacacataaacacttggttattttat
gatttatggatataagaatgaacccattgttgattgttaaaacaccacaagcggtcctat
taattgtcttacacttatcaggaagcgatttaaacaacctacgaaaagcatcaccttaac
tactttcaagaaaaaggatactaagatttgcaccgatagaaggatatattcaacacgaat
ttgttgttaagcttatgccttaaaggattatgaacatatatattaatgaaataaaaaaaa
taatttgaatattcttttactacatttaagggataccataagataaaataatattttctt
tatggatggcaaccgtaatttaatttatatttgagcagggatccaagcgtgtctttgaac
ttcgagtcttgggcgctgcctccaagttctccgcctgtattcgtccgattgcctccggcg
tgggcaatctctctggcatcctggttgcatgcactttgagatgagtgtagacggcaatgt
agctctggctggtgtccaattcgatgggtggactctgccctatgcggcccggcagggcaa
agtgcttgccaagaatgggttccttgagagatcgggccagaagattttgtagtccattgc
ggtcggtgttcaactgctcgctgttgaaacttgaatccattgagaattaattgattgtaa
agattttgagtttcaatgtgtaatgcctgaaatttttccgaacaaaagatacgacaaccc
gagttgcactaggttagtggcactgactccgactaatcgaaaaacaacttttcctccttc
atggcaacaagtagttcagtttggcatacctttcgtttaggagctcctcccaaactgctc
ctcctgctcggttatgacttatttattattcgaggcagaaagttgattctctggtttgtt
caatttgggaactcggctgggacacgcaaggccaagaagcaaagaacttgtttcgtgggt
gaagtttatcatgttgataaacatgtaggataatgaggaatgtcgttagagacagtttca
tgtggttccttaatagtcgcaggggattgcttttatgggcatacagtaaactcacgacgg
tgctgatttgaccatctatttctgctttaaataagtacactcaaatagtatatgtttgta
tatagatgtgtattgggcttagctacagaatgggttatagaggttgaacaatcacttaaa
ggtttactaggctagggtctctacaggcagcgggcaatcagttcgttgatggcattgcca
cgatcgccgtactcgccaccgcgtttgtacgagacggataccttcttttgccaaccattg
ctgggactggacaactgcaaaaaaacaaatggcagtattagaataggtgtaagaattcca
agagaagcgataaccaaccgtgaaggcgcacaggaactcattgacagcggcgaagtttgg
acccactgtgcaaatttcgtggattatatcctccagacagatgacacccttgtcgcccag
ctgttgctccaccatggtgttcgactgaatggccgtcttcttgccgtcgatgcgggcgaa
gcccttcttgaagatcagctcgcgaatggagctcagcgagggattgccgtagaccacaaa
gggttcgataacacgcagcagcaactggttctccttggtgttctccaggaagacggcgtt
gtggcgcgagcccatgcgcagggttcggaatatatcggcggtggtcttgtcgaagatctt
cttgcccgcatggcgcatcacgaagagcagcttgggattggaatcgtcggctgctatggc
actttgttcggtgacattggtgcgcagaatggtttgcttgatccgcttggacgtgcgctc
tgctttcaggtagcccattacgaaggattcggcacgacggaacttgtggtgattcttggt
ggcggtcctcttcttgatccggtcatttcttttctgcgtaacaacagattcatcctgcag
aattctcctcttgcgatgctttagcaccgacactgttttgccgggcaatttgttgggcac
cgcatatctagggatcaaaagtaaaagaagaagtttaaaa
