# Supplementary material for: SMCis: An Effective Algorithm for Discovery of Cis-Regulatory Modules
Source: PLoS One. 2016 Sep 16;11(9):e0162968. doi: 10.1371/journal.pone.0162968 (PMC5026350; doi:10.1371/journal.pone.0162968)
Supplement: S1 Datasets — (ZIP) [file pone.0162968.s001.zip › dataset/Drosophila/prd/dvir_gj23973.txt]

>scaffold_12963:10183989..10223988 (reverse complemented)
catacaacacgtagagaatattacacattaacacaaataaatttgtatttttactgtaca
aactagatattaatttagttttttttccgactgtggaaaatgctatagctatgaaaatca
tggggtctagaattttataagttgggtcaacaaatattgatgtaagtcaatcaaaattag
gccctcaacttattgccgtatatcttagcgatattcagtataaatatcaatgtttattta
gcatttgttaaattttattttacacatcatgtagcttgaacgtttatacagatattgacg
aaccttaaaaccactgaagcaaaatgtggatacaaggggcgaaaagccaaataaacaaac
taaagttccgtttgtgaaagggtgtttacattaactacattttaagaagcgaataatgta
catagtgctgagccctggtctaattgtaatggctaagtgtttaacacaaaacttttataa
cgagttaatttaagttttctcctccttttccttgttgtagcgctcgagttccttaagaaa
ttgagccttcggcttcatgacatttggccgctcaccgcgacagtttggacaaaaccattt
gccctttggcttcagcacaagggaaacgcacgagaagtggaaccactcgatggggcacag
atcgttgtcgcagagtatcatttctccaaatgaaatctgaatataaagtagattaataaa
ataagtgttttatgcgattaccacaaactttcgcgttacatacctgattacagacgcagt
acgttggctcgtctggatcgatgggttcaggcggaggcgtttcttcacgagcattcgtcg
ctgtattcgaagcgcccgcgccacgcactttgcgtttcttctttttgccagaattgctgc
caccgccattgccggtaccgccacctgtgccactagcaacacctccgcttgataactgca
cttggcttttacgttggcccaaaccaccggaactgcccaaagaagccttccgatcactag
ttccgttcccactactaccagcttcgttagccgaattcgattcattgccgcccatttcgg
tggagctgccattgtttggtaaactttcgttgcgccgtcgtgaacgtttacttcccgaac
gctgaagctcgctattaccgccacaaaaggtgccattgaagccgttgccactgctgttca
agtggctcgaacgatcgtacgtcggcgttgaacctccgccattgccacttaagccgccgc
cagaagctgatacgcccatgacagcaccaaagggcagtcctccataatggtccttggcaa
cggagttagttgagttgcccagtccactactatttaacacgttgttgcccgcactgttgc
cctgatcacacattggactctgtaacctttgaatctttgatggcgggccatcgtcaagct
gcgcgtaacgttcccgctcctcctttaaatcgagattctgctgatctgtgtccaattgtc
tgactttaccgtctattatctcctgtaggagattaacaatctgcattttctcatcaccca
gttcctgagcctgtattaagctttggtgcatacgcgttatggaacggcatcggcggttgg
tgtctggcgagttttgatgcagcacataaagatcatagtagtgatccacatctcgtatta
gtcctattaggaggaaatagtatgcatgggataagtgggatttttggtggaagtatatac
gttttgattttacctcggtactgcacgtctatatcacgtatgcgagacagctggcgttga
acatcatcaggtagattctccacggaatcaagataattatccacataagtggccgagttt
atagcctccgattcggatgcaatcatgttgtgatttgttgttaaatacttgctatctgcg
gccctacgacattgaattcaacacagcggtatcgttcattacaatgaaactttaaattag
gtgtatgcaaattggccaaataagtttttacgctgcaaaatataagtttcaattttttaa
gatgttgcgactgtacgcctgtatttgtgtatgtgcatgtgtatcatttgagtgttggaa
aacattaaaatatactctttttaacgttaacataaccgcagcagtaatagttgacagagc
ggctcttttttgcgtttactgttacaaaagctgcgttaacagttgagtaaaccttaccta
tgttatcacaaatattcgagcgccgatttaaattcttaattattttatgataaatcattt
ttgtataattttatttaagcagtctgtgcatgcatctaggtattcatagacaaatatgag
taaatttagttaacagcagggcgacgctatatataacagtagggttacagctcataatga
gcacaacggtgtgcccgcgattatttaaaagttcagtcctacagtggagagttgatgttc
gaatatattgtaacgatcgagcaatacaagcaacttttaaagtacgaaaggtcataatga
tttcgctgctatctattacgacattttccggttagaacaaccggtatcttcaagaaaaga
caaacattaagaaataatttgttttatgttattttattgatttcctattttggtatcctt
ttctcaattggctcttcatgttaattttgacgtagttatattaaaatattaaatgttctg
tctaatggcttggaatcctataagcaaatcacattgcttatttggcattaaattaacata
ttcaaacaagcaaatcaacttccagttttggaaaaattgactttttcttatagcttggct
cttagctagaggagcaatgccaactttgacctgtcagtggacgaagaagttaaaaatttg
agttgttaacgagcctgcagctggtccgtatgctgttctgtgtgtacagctgtgtgtgtg
tttatttggcaatgtgaaacatgtgtctaaaacaatttataaatatttttataatatcgt
tgtgtggcattgtgtaacctacagcagcctgggcagccatatggaaatggggtttcggtg
acacgcaaccaactcaatgcacgagcagcaaacacaaaccaaacacagactcagactaag
actaagatagtaactaaagattgtctaagcaatgtcaatcgggccgggggtgagccgtct
ggggtcttaggctggggccacaccgggccactgtggtgtgcgccaagttttgtttttggt
agctttggcagagttttggcttttatctgcctacaacagcgacaacgagctcattcaatt
aaccagacgcgttccatgtggctcggctcctatcttacttagtgcatttcgtggtcgtac
gtgataaatatgcgaattcccagcactctctaccaaatgtccagcgttttcattttgtta
ttgtcgctttggtgtttactttccctcattcaaccggcaaaaggttgtagctgagatcta
ctctctgataatgtaatctgcatgtgacttgtgttttctattttatatttgtgtgttcaa
tagccaaattcagcctggacgcattgagattcttgttgcgtaatggcaatttcgatataa
atccatttaattgccatctattgtcgtgggaaacgtgtcccagggaatatattggatttc
agttatttaccaggtgagctgatttatgaactaaagcctaaaaattatcgtaaattaaat
tgaaaattatttgcatgatttagaatacgttttctaacattaacctgatatgaaatgatg
caagggatacagattaatagaaatgtaagcttcccatgacatcaataaataaataaaaga
gcaaaaagttgtattagaatttaatagaaacgatttaatcggtagtacgcgattgccaca
aatattttcaaacataatatgaagactattttgtattatattaacgcagttttcttctct
tcaacaaatgtattacttcttattgctttttggcattattgtatttcctatctttacaat
atttgttagttatttaaataaacaaatatgcccaataaaatatttaaaccctttcaattt
ttctcaagtctgcactttttcagccttagtctaggtttctacggtatccgcaggctatcc
cagacaaagacttacttttacccataaatcaaggtctaacgacatccaaaaaacttgctt
taaatacttttataactatctttcacttttctacgcccttgctgcttcgttggggtttga
atattttgtcacagacgactttgcctccttttactgtttgttcgcagacagccataacaa
tgaggccaatgtagaagtggaaaagcatttatttggtgcacagcatgaaatcgcttgaaa
gacaacattttggccagaaaattgggcaaaatagttttcaaatcatatgagtttatctta
tcagttaaactgtataattatagctgcatagccataaaataaaagtaatttttggcgtgg
cttcatctattaacgtgcattatcaaatcaaaagacttaggcaacaaacttgcaatagtc
tggttaacagtttcgtttctatccttcataacaattaagcacaaaaccatagctaaccac
gacgaagtgagtgtacgcattaaaatatatctataaccatttaaatttacataatatcgt
gctaaagaaataggcaaaaactgcaaagaaataccaacaaaacaaaacaaattacagact
cgaccgcggatgataacacacagccgcaattggctgcgacgactgcgaaaagcgaaacca
aaaccgaaaaccaaactgaaaaccaaatcaaaacaagcaaggaaaattattttttaaaac
ggtgatttctaaatactctgcaactgcagtgtatttttaacaaattatttatcgttaaag
tgtttacagcaaagtcaaatgtttgtgctaaaaacgtgcttaatatataaatttaaattt
taactaatctagaactatttgtcatataatcaaagtcgaatgcagaatctgtctgagctt
aaatagttaattattaaagtcttcaattcacagcatgaaccaaaaagttgtcgttaggtt
cggtttgagaaggttcctcatgttgttttaaaattgtagttaaatagcttaaatagttca
aaatttgccaaacagttatttttctataaaaatgtgtgctcatctaagttttaggcagga
agttgggttcttgtttcagtttttgctgaacaaaaactgtaatttctggactcgtttcgg
tttaaactgtgttcatataattcttcagacttagcttgtcgcgaaattcttggatctcat
cgagatagcatttaatcgaagcaattagttaagaaattacttttcatcaagtaagtacta
acaatttcacaataccaatcagacggctattgccataatatccgctccgcggaatggtat
acaaaatcagtgcagcgttgcgtgtgagtttccacacaaagtcagtcgaaagcattcgcc
aaggtaaagtcaaggcaataagtggctgcggctgcgccgacgacagcgaaattctttgga
tagttggcaacagttgccgcggctgcatttccactgcacttggcgcattcgaagcgcatc
gcgcgaattggcaagacgtgaaaagcatccgccgttatatgaaaaggatacaagcccgta
ttggaccgttttttgtgttaactatttgagttgagaaaatgtgcaaaaacaaatgcgagc
taaaatgcaatgttcaaaacataaataaaagcagcatttataaattgtttataaaaacgc
atttgttgtaaagaaattgcactccattgcattatttataacgtatatgaagcaactgtc
aaacaggctttaaagcagaaaagttgcttttaattatggttaaaaaagtattaaattaat
aaagagcaaaaacaggtttttgttcaaaaaaacgttaaacaaatgtttctttaaaactta
aaataaaacatgagtttatgttaaagcataaatataaaaaaaagtatctcaaatacttaa
aaactttaattaaataattaatttattaaattaaataattaaaatttgaatgaaaaatgt
atgaaaattcctgaaatttgaactaattaaaacggcatgcacacttcaggcacaatttgt
aaaaataagtttaagccaagcaattgctaatcgcattgcatgtcaaatttgtaattcaat
gtaaaagtcaaaaaaaaaaaaaaaaaaacggacagaagcaaacacacatgtgtggcaatt
aaaagtgcttggtgcaactggtgaaaatacaattgaagagaaatgcattgtttaattgtg
atttgcctctttacgcttattttcaaaggtacaacaacagcaaatacgacaattagaaaa
gttgacaaataagtttcgctcacgatctaaccaattttgcagatgtgcaaacgctgctgc
tgaaccaaatggattggaaaaatctgctcaacagcggagcgttggatgtgaacgtgttgc
gctgttttctgcgcgacaaaaacttttgtcccagtccctacattgagcatcggctctatg
caccgtaagttcgtggacttggttttctgatccaatgacagccaattaaggccaatgcga
taatctgcgaagtgtctctaatgcatgcacaatactttaagatcttatgccaaaccaatt
taattgcgaattattttgggagaaagtgtgagaaatcggaatacgcttcggtttggtaat
ggaactcgcctggtcagtgtgccagctatcaaaaaacttgtgcaaccacaaggatatggg
ttgagtatgtacaattaatgggcgcgtaacttgtttttttcttttttttcgatgccgcca
attcgacccagttcagaaattggcacagaaattggcccgcggcgcaggctggttggcgtg
gccaataagagcgtccgaagatgacatcaatcgcaattgaaaataaaatattgcttagct
ggtctacaacctgtctgcccgcctgactggcccgacgcgaccagctctcgaccaagtcca
agtccagctttaacaagtgcagctgcctcttttggctagccaatgttgcggtaatagatg
cctcacattacgtgatgtgcacttcacagatgctgcaaactcgaagctggcaaaaaattg
gttattttcactagacgaacgggtaaggcccagttgccacccgttaagatcgctttacgg
ttaaatgctcccacgcgtgcctgactagatagattcaaggaatttatgcagaaagctcgt
gttcatataacattacgtttgatttatttttagctaataataactcctacactgagaaaa
agcttagtttattcaatagtttttctttataacaaatttgttcatagatgatagacttct
tgttgccctagaaaaaatcaatcaaaatatatttgagatgtgcttgaatgcaaaatatgg
gtcaaaagtctatatttgggcttcgagcttttcacgctgataacatgcttgttcttaatt
cgatacacatccaaaactatagtttgggtagattaagaatttccacaggagggaacacag
gtgtacatttcgcgaattttaatatgaagctttgtttattaataagttgtttagcgttag
ctgatctttatgtgcttttttttttaataaattaatcgcgtcttagaagttttcattaga
aatttttcatttcatcagtttttcgtgccctcatcgtaagccttttgcttaaacgtatcg
agccattaaatcggttatacatttcaagagtctcaacttacattgttcaaatttgttgcc
attttttttgtgtgaaatgcattaatgttttgatgtgtttgttatgcgcccatatgtatt
tgactgtattatattacattagtatatcatgtcatagccaattgctacccgtccagttac
tgatgcataaattgttcaatatcattgttttgcttagctgcgtattttcctagacacata
catactatgtagatgtaaatgtgcatgtttacataatttttatctggtttcgctttttct
tttcgcagtaatgggccacgctctgggctgccactgaacatacacaatccattgaccctg
tacaagggcggtttcagcaagcagcgcgagacggtattcatagtgcatggatttaatggg
accgccattgacatgcatctacaatttctgagggatggttagtgagtatgaattggacgc
gccaggcaagacctggtggggttaaccattgtttgtttatccttagcatatttgtcgcgc
gaatataatgtgataactgtcgattggcgaccgctgacccgatacccctgctatctgcac
tcgctgatcaatacgcgtctgacggcacagtgcacggctcaggtgtactcgtttctcaca
cactatggcgcctcgcgtgagaagatcacctgcgtgggccattcgctgggcgcccacatc
tgcggcatgattagcaatcacttgaccaagaagcagtatcgcatcattggcctggatccc
gcgcgtccgctaatcgagcgcaagaagagcaatcgatttcgcttgtcccacgatgatgcg
agtgtcatacaggtgctccataccaatgccggctatctgggccaagaagacaatacgggg
catctcaactattgtgtaaatggtggccgcgtgcaaccgttctgcaagggaaatccgatt
agtaagagcataaatatttatatattagctagtttcatttgggtttatccaacaggacgc
tatcgatgctcacattttctgagcatatgctacctggccacggccaccatgaagcacacc
aagttcatgggcgttccctgtcccaatggctgtgtgaatctgtcgggtcccaagcgtctg
ccagttaacggtaaagttaatccattcgagttcatatcactgctgcgagagtattatata
ggaaacgatgcaccggataagtaagtaatatgtcacctgctatacaccaagcattaaaat
tatttacttgcttctagtgctcgcggctgcatttgcattgatgtaccatatgccaaacac
tgtccattcacggattcgtaggaatagaagcagtggcccacagtgcacgctataccatct
tgtagatacatgttttaagaagctttatgcactagttttaagcaaatggacggtacagtt
tttaagaaaattatttaattgtaagccaaactcatatagttcattcgtaaggtctatcgg
atggtagttcctgcgtgaaccgaaccactgtttggattcagtgttgaacaatttcataca
acattgggcgggaactgagcaattcgaattatatgtattcatgaaaaaaatgcacggact
cataaataaaactttgcgacaatatttataaatatttatcttttttcacagataatcggc
caaaatacatgaaaactgtgcatatagagctcgatttttcaatcgttttggctttttttc
aagatgtaagcaaattacaaaatttgattcatacatacatttgattattttacaaaatct
gatattgtttggctgagatatgccaaaaaaaaatcaacaaaataggttgacttcaaacgg
atcgtttattggtcaggaaattttttaagccaaacaaacattgatttgtttgaatgccaa
ttaataatagggatcccgttggagctagtagttcgataggctatttgaatttttaaaaaa
ctggcagatcaatttgtttagaattaatgtctaaggctaccttaagcacgtatctgcata
ttggtatatatagcattgagggtcattatacctgagaaaagatattagggttttagtgca
aggctaattttttccggtcattttgtacatttaatatcatttataatttttttaagatta
gttagctgaaaccatatgctttaatcctattattgagggccattatcccagagtaaggtg
tataaggaattcaatttcttagagataaatattattgagtaaaccgtccttgtaaattca
aatttaaacgggaaaaagctcgacttttagtaagaaaatcgttttttgctcaaatgaatt
acctcagtacagtttgctactttttagaaatattatatttccctgccctttctattacaa
tggactatgttatgtataatcatactaatatcaatttgaattaaacaatgtaatataaaa
atcgagatttttaatgcaggcttgttgtttatcttggccttttcatttttgcgtttcaca
attgaattgtttaactgcaacgtgcattatgcataggccgtggtgagtaaatgaaacaat
ccaaggacattaggcgaagattatctaaaataatcacccaaaatatttatggttgttctg
cgaaacagaaacatgcacacactaactaaggtcatgcaccttgctgtgcgtacatgaaga
tcggcgaccaaactgcgaccagaacttaaaccgcacagacatacagggtagctgtgaggg
gcatcttgatgcgagacaaattccgaaaccagaacgatacacccagtactcggcatacat
atgggcattcggtagggagtcgctgcaactgcgtctacaaggtcatcatctagggaggaa
ccctgccatgtttttcgagtccttaacgtattctcatatggttggctgtttggttttgct
gtttttctgttttaaccgcaccgtttaccaaagggcaagacgaattttgatttctcattc
gccacgccgtgtttgtggtaagttggggcgtaatctttaagggtgcgtattccatgaata
tacggcatgggcggagtctacctgaaaataatgcataaattagtgtactcgcttttcagc
tcatttgcagctaatataacttacatttgagttttttttttttttttggtgtggaactag
ttgcgagctatacttcattccattcaaggaattcgagcattttttactttcaatttttcc
gtaactttccaccatgatcataaaactcttttcggttgacaattcagaaatcaaaccgat
cgtttttcatggaacttttggcgttgcaagtcaaaaagtcataacaaaagtcgaaaacgt
aaaaacccttttctctaaacaatgtcagcccgggtacacatgttcaaagtagagctcgct
cttttttgacacaatttcgaagacagaaactggtcgtaaacagtttatttagacataatc
gtacaagagaagtgaaaatacaacttacctgatcgagctgtagcacacgcaaatttttct
caggaaaacggaaccatatgcaggactcaacacatcctagcctgagctctacctccataa
aatgcgcgtttgagtcgtcctcgctggcgtttcacctctcttcctgcttgttgttgtttt
ttatttgccttttttttccggacttgggaaactttgcgtggtatatgtctatagccttca
atatatcatagagtcaagaatgctgcgatttcacgctcgctgattgcctgaacaactatt
tatttatgtattttcgacatttagtcctttctttcatgactcttggcactgtggatcacg
tcataatagatcggtgattgtggttttataagcccatccattcggccgaatgtcgcgttt
gtctctggcaggatcgcttgcgcgtctttctcttttgataagcaggccgtgccaattgcg
attacggcatttggaaatatttcctggaaaactgggacgctgttttcttttgatatccac
caaatggcagtcaatatgctgtcttcagctgcccctccttcatggccacccccctccccg
ctgcccctcctcccaccatccggggcaatgatgcaacgccttctgagtttttcacgctgt
cgccgcccatcaaagcgtttaacgctcaacatcaacatgcaaatgagcccttgtgtctgc
ctgtgacttgatctctgcttctgggggcacggagggttggccagttccagccagcatgca
gcatgcaacataccacatttaatgtgggtcgttgtcgtcgtcgctgttgcaacgttctga
gtgattaagcggaaattaagtgtgtgtgcgttgcctacagcctcccaatttgacacgttt
acttttttatccactgagtgtggctttttttctttgtcagtcaatcaattgggtctgtca
aatttataagactatgaagaacaaatgtaaataagtacacgcataatataaaacatgata
aagcaaagttagggaccagttagtaggcaggttaattaggtattcgcatcattgtagctt
acaatgggtgtgtcaagacggtggacctaagggaaggtaacatattgtagtcgacaatcg
ttttcaagccaaggtactcagcctaagtactaggacaagctagtacatacttaactggga
cttaacaaagcttctaagggttcccttgtgcttacccttaagtactggccagaaggctgc
gcagaagaaaaagtgacggagacttcccaggatccactccatcgatctaataaaccgggt
acttcgatacatataagctaaatcgaaagcgattgattaggcatcgatgcatgcaacgca
acatgatcgcattccaaatcgaacaggactttcaatttacgtatcgttagatattcaaca
tcaagtccaagctggagttgcgctaatcgagcatcgatttcatgtgggcactcgcgctgc
atcttcaaaacgcaggcattgctttgattaatgaagctattgaataattttatttaaatt
cgcatatatcctatacaaagcgtggctaatggtaaaacgccggcaaagattgttggatgt
gagaaaaacgccacctactttttgagctccccttcgtcagttcgtactacttatatacac
gatttcaatagctgatgatgaatagctgttgatcggtcggtctgttgatcagccgggaga
gccgggcaacaggttgctgttgatttggccggtagatgggaaccgctcggcaaaacaaat
taatcttgttttgccactgacagtggatcgtggtcgcactttcttctggtacccgagttt
ttccatttgccctgtagcatgtttgatgatgctcccggctgcctggctgcccggcgggag
caaggtgaacgttgcctccagatgtttgatttcagcctgatgctgttctccgctcgctgc
tgttgttgttgctgttgcgcctaccttgcgccttctgtttaatgatcaatttgttggcct
ctgatcgtgccgacagcgtttagcagttgcttgtgccactcgctgactcctctgctgcgc
gggtcagcctaatgagtttcataaaagtgggtgtatttggcagcggtgcccccttgtctt
cccgcacccactttgtgcaaatgacgaatgtgtaaatgacgattgtggtggacacagcat
tttttggccagacaacgcgacgtcgtcgtcatcaagtctggccgtgtcgaaatgtggtta
ccagttcctctgatcgacacacggcatttgcggccaaccattggattagctgctggcagt
gagagagcttccctttcaattgaaatataaaatatgctaatttgcatacaatgcatttcc
ttggaagccggctcgtgacccacaaacaactaatgccttcaattagccaaactaaacaga
ctgtgcagagatcaagcaagggttaaggtttagggttaatcgcattcgccttgctgctga
tcggccaaatatcggaaaagccctcccgagagggaggcgttggttgcgttaagccgcagc
cgcagccgcagctacagctacctgagacgccacccatccgcgggcttaactcgttgccgg
tccgatcagcccagccatggcaaatcgtttacaaatgttgatcaataaaacgccggtcgg
caatgcgattagccggccgtatagatgggctcgaaatgcttagcaaacttttgcacaaat
atttgaaaaagtcaaaaactccgcccggttcggctctaagctgtactgacttttccgcta
atctagctatttgtttgcatgctttagctcggatttcgttttatgggctctgctcctgct
ctgaatcctggaaacttcactggtgggctgcaactgccgctggccgggggcagcaactgc
ttttgcacattgagacttgtatttaccaaaaatagctgcggattagacataaagtcaatc
tacgcctgctcaactcactctcatgactttgccgaagctgaaaagagttttaggttcaag
caaaatgttcttttgaaagatggtagttatatataaattcaatatttcaagttgatttgg
gaactaaagaaacgattgaagattttaagcatggtttttagagcataaaaaatcaggtca
aacagcacaaaaatgttgacaaacgacctaactggacttcaaatttataaaaatttgtca
ataagcgatatttgcttcaaattatctagttagttatttttttaacattacttagctaaa
tgactatatattttttctagccaatgtttaactcttaaagttaataaattgagtagagag
acaagaaaaccttcaccctcctctgattcgatattgatatgttttccctttcccacccga
cttgtgtggaaatttgttacacagccgcaagatcagcaagaagaagcagaagtacaacaa
caatatcagcaggagccactgataaagacattaggagctgaagcgggaacgggaatggga
actgggaactgggcaaacaatcaaggccgttaagtaacgtgtgtgacaagaggccacatt
acgtttgggccaaagcgaattgattgcagtaagagagcgagagagcaggagagagagaga
gaggaagagaaactgtagagaaatgtgctggtaaaaacattgtacaatgattgttgcatg
ttgtgttttgtgaattttgtggtaaccaagcgtggagcaggcacgactaagttgattatg
actggaccagagacaggtgtgtgtgtgggccgtattggatgcaaacacaagcacatcagg
ctcgccagataatatgggtctaatgggtatacgaataaccacttctgcatttttgaaaaa
tatttctcagctggtactgggcaggataaaattcgtaattttcctactccatttaagtta
ctctaacactattccccctataaatgaagatctatttgctcgtctccggaatgaagggcg
cgcgccttgggtgcgaaccgttttagatatacggatacggcagcaggtaggccggatggc
gaaacttgaagatgatattcattcatagcgccgtaggtgggcatcataaaaagtctttta
gcactctttattcatggagggctgtgttgccattttgccgggctgggctttacgtggaaa
tatgtgacggatgtttatggcagggtattgcctcctactgtttccttggctgttgctgtt
gctgccgttgttgttgccagtggaatgaagagtccgatgtctgtcatttggcgcattgat
agcgcaaaattagcgttatatgagttgccttttcagcgctcattgttgagccaaatcgag
aaatcaacgaggttcaacgagctacaacaacgcccgtacaaatgccctattgggttgggc
cagttgcccaagcgccagttctactctgaagctgtgttccaatctctatcaaggtctgcc
gatcggccggccagtcaaggtcgcgctcttgctatccagccaggcgaaaatgtcttcact
tggtactcccgttgggtttgcttaaccaaaaacccaacgggcagccgtaccgagcagtag
aaaccccggctttgttggcttgcggcctccgttgtccttggccaggatgccagaatgcgg
cattcgtcacacgatcttctatctttgatatggctgcattataccaatttccgcgctggc
gtttgccctcattaatatcagctcttggcgctctccttaccaattggttgccattggctt
tcttttcttttgttttcttttccgtgctgcatttgctcagttcggcgctttgtttttctt
ctgagcggacatgcgttgcgtgaaatttgataattaatcaaactcgcacgctctccggtt
cccgagagtcgtataatagtataaaatcgcctccaactccagcaacaccatcggcaccct
gttacggttgagcgtgtcagggatacgctatggtctaaaagggctcttagggctgtttgt
aataaattgagagctatatggactggccagtaaaaacatgtataaatatataactttggg
caatgtttttccttgagttgtttgaaacattaaaaataaatttgcttaaatagagcaaac
attttatatgaaatctgtgagcatatttaaagaatggattttttcaaaaaaattctatga
gaaaattatagatatataacacacagccaatgttctttataacctattaaattattgcac
ataaatattgattatgtctagcaataatccatttaaaattttgtgttattatagaacttt
acctgtaataaaatgcgaatttgttttcatatatttttagaattacatacactgacattt
tattttaaaaaatgtctcttagaaaatactgatccttagcaggaacggaagtagaatgac
tttcacattttcttatatttgtttataaatatataatttttattaaaatctattcaggta
tatgattttttcccaatactttaacattaattcaataatctggacgcgatcgataccatt
ttctgcgatttttatataaatcaatcatttcaactttataataggctttttctttaatcc
attgactaaagtatttcttcagcacacacactaaacatttgaactttacatcctacaata
gacactattaggactttaacaaattgcacactcgttttgtatggttcaggaagctgtaga
gaactgcgccagaaatgatatagttcttgtcgatttgcgctcgtggttaattggtcacta
atgaggtatcaataaaggatatataacgcttgtaaatgtgtttaatgcatactcgattgc
attatgcgttgcattcgatatccaattcgtttgccgggttgcacaagcaacgaatgcgtt
ggcgacaccggaaactgggtcaaagggacaaggactccgcgcacgggaagctctcaagtc
aaggttgttgttggagtcaaacgttgccattggcccactgttggcgctgctcgtgacgcc
ctctggtgacgagacgacgcattgtataacgttccggcctatgatcagcgcaagtgcgag
cgagtcgcagctagtttggcgtgctgcgattggtccgcgtgtttgttacctgccacgatg
gctgacatcttgagggcagcggcggccgctgctgctgctgctgctgctgctgctgcttgt
cgacgacgtcttcacagaaagccaacgatcttgcacggcgctggtgttcacaagtcagta
cggcaccgactgcgcaacgagacagacgcacaaacgtcaaacgtcgtgacttttgagata
ttgagataagaacggtaaatacgcgcgctcatcgaactgtagccaaatatcattgattat
cgataagtgcgccgtgacaattatcgcaaattgtacgcgttatcgaaattgaatagtgct
tgcgaattcgccgcgggccgccgtttaactgtcgttcgtgcagtctgggagagcttttat
tcgcgaatcttgtctggctgtgaactatgactgttaccgcttttgccgccgccatgcaca
gacccttcttcaatggatattcagccatgcaaggtgagtgtcgcttcggccacttcatta
gatcattagacgcgacgcgtgaccttcgtcctgattgctttccgtttccgggaaagtcaa
ttgttcgaggtgtcgtaaatcaagtggcaacggacacgcgctctctctctctctctctct
ctctctttctctctcggtctacctggcgaattgggaaaagcaaacgcaaaatctttgact
aacattttgtattcttcgtatttgtcttcgcagatatgaacagcggccaaggacgtgtca
atcagctgggtggcatgttcataaacgggcgcccgctgcccaataacattcgcctcaaga
tcgtcaatatggccgctgagggtattcgtccttgtgtgatctcacgacagctgcgcgtct
cgcacggctgtgtctcaaagattctgaatcgatatcaggagaccggctccatacgtccgg
gtgttattggtggctccaaaccgcgcattgccacgcccgaaatcgagaatcgcattgagg
agtacaagcgcaccaatccgggcatgttctcctgggagatacgcgaaaagctgatacgcg
aaggcttctgtgatcgcagcatggtgccctccgtttcggccatatcgcgcctggttcggg
gtcgcgatgcgcccgttgacagcgactccaacgccaagccatcatccggatcttgcagct
cagatccgtgcggctccaactcgacgcacaacaacaacaacaacaacaacaagcactctg
acgaggaagtctccgactgtgagagcgagccgggcattgcgctcaagcgcaaacaacgcc
gctgccgcaccaccttctcggccgcacagctggaggagctggagcgcgcctttgagcgca
cccaatatcccgatatcttcacgcgcgaggagctggcacagcgcaccaatctgaccgaag
cgcgcatccaggtgtggttcagcaatcgtcgcgcccgcctgcgcaaacagcacacctccg
tcgccggcagcagcgtctccgtgacgcccgtctccttgccgccgagcagcagcagcgtga
ccagcagccacctgtcgccgctggccatgatgggcggcatgccgtcggccctggatgctg
tctatcagcatcaatacgatttctatagcagtgccgcgccggtggccaccacctcgagca
gcagcagcttgtcgccgctctgcagcaatttgtcgccgctgaatacggcgcacaatacgc
cgccgccgccgctgccacatcatcatcagttttataatcccgccatggccagcacggcca
gctacataatgcccagctcggtgaccaattcggccgagcaggtgcactttgagagccagc
tgggctccgtttacagcactgaatctgaaccgcatcagacaatgccacgtaatgcgagcc
ccaacgagtccatctcctctggctttggccagctgccgcccacgcccaacagcctgtccg
ccgccgtggtgggtggtggctccgcctccgagaccacgacctcgctgaccaatgtcagcg
gcggcagcgaggagcttagcgccgcgctcaaggtggaggccgccgaattggccgctgctg
ctgccgtcgctgccagcgtccaactgccgcagcagcaacaacaacaacaacagcagcagc
aacagctctacagcagctggagcgccagcatgcagagcatgcgtcccaatgcgccgctct
cgccggaggattcactgaactccaccagttcgacgagtaacgccttggaggtgtctgccg
tgtctgccgctcaccagatgttccatccatatcagcatacggccgcacaatatgcgccat
atcccacacaggcaacacacactggacacacacatccccattctcattcccatccccatc
atccgcatgcgcatgcgccgcatccccatgcccatgcccatgcgcagtatggcacatcgc
attatccgcccaattcgtcggcgcattttatgccgcaaaacttcaatgcggccgcggcag
ctgctgccgccttctcctcgcccagcaagatgaactattcaacgatgccgccgcagccgt
tctatcccacctggtactgatcggaaggaggagtgggagggggagcgcaaactgaagctg
gagctggagcggaagcgggagcaggtgttgagccaccatctctaacattttcactgatgt
cgccaaagattcatgtacactagcatatacatattcatcgtggagtcgccgccacaattc
aatctctaagcatttaccaattacctatttctctaggcataagttgcgagttcttaagtt
tcgaaaagtaaatatatggtatattaatttataaaataattgagcgtcttttaattgcca
atcctaggcagcccaatccctggaatttggccgtgtccattcagtagcccggaccttgac
acgcttctgttgccagcaggacactttgggaatatctcaaaatccagctcaaaggcacag
ccagcgcacattagggcctttaagtagcgtctctcgccaagttttcaacaaactcaacgg
gagggacatttccagccggcctgctgtgattcacagatttgctcaatgccaaatgtgccc
gacttgacgatactctgcgtccatacgcccacacacacacacaaatacactcagcagctt
ctcttttcccctaaacccaacactatcattgcaagtgcatgcatataccaaaaatcaaga
ctccacctctggcaaagataatcttatatgatcttttggaccatcttcataatttgagct
tatcatccatgaattatccatgaaggttgtctctggttcaaacgcggcaatttaaaaaga
atcattttaaattgaaatttctatattatgtacttatttataaattaggccacttttcaa
ggggcctgtgggaaagttattaaaaaatcaaaaaatcaatcaatcgtgaacctttacaag
aaatttgctaaccctaactcttatattatccgagataggttaaaaaaattaacagaaaac
tggtatttattgattttaggaaaacggagagcgcttttaatagatgaaaatacatataat
atacaggaagttgtatattaataaacttcatctgtatatgctctacatttcttatctata
gctgccgaatcctcctccaattctacgcatcgatatttatcgatgttttgggaaatgatt
tttagtaagataagaaaaacttagctgccgtctgtttagctctaaaagactgagaagacg
aacggacctgccacgattaaatcgaccatctatgtatctgtactttaagagctcaaagtt
gcctaggacatacattcgcacagcaccaatgatacgctatcttggccatttttagggcat
aaggaggtattctagttattttcaatacccatcagaattggcccaaaactccaaccaagg
tgttaatggcccatcaattctatcgaactgacctaattgccctatttcgagacccaacaa
tttacctcaaattcacacctctcgctcgctcgccttccacattatcctgccgtaccattt
aggcactgtctcaacacctactcgtatgcccagctagttatgttatctacgtgtgcaaca
agtggcaattaatggagtcatgctcaagtcgcagacagctcagacaagcccaggtatttc
gtgtgtatctcagttgtatattattttaatctagttttatcccaggttgaaaaatgtttt
cgttctctctgcggacagccaaagtaaatattgactctacaatcgacttaggatttcagt
ttcaggtacttaagtagtttctgcacatttttgcacaaattgcacaaaattcatttcgaa
cttaagatttgtatcaacattttttcattttcatgttgtttttcttttagggaacaactt
atgtgtctaggagtctagagtctattattttgtcattattcctgaaatattaaatatttt
ttatcagtatcaaaagtcgagttgatgcaggcttatcttaccgaaacatatttcatagaa
ctttcattagttcaaaattgaactattatatcatataattcttatgagagttaacggagc
acagttatgttgtttctgaatgtaccctatcagagtactaagaactttctcatgctcctt
acatatgggataaatccttgcaatgtaggacttttttgtcatatagctgccatatcatat
ggctgctggtcgataattgatttagttcttgggaaacttattacaataaatcttgagaag
atttattaattaagagctgctttataaaactaataggaatatattatagctcctattcaa
aatttttagaggatttttgttttgttttcaagatcagcttttgaaatacaatcaagtcaa
tatagacatcgtatcactatatcccacagcttttataggcgcggaattgtttaacatttc
acagcccaaagacatttgcttacacttattttggcctgtttaaatagcgtacattcggtt
tttcttttaacttctttatgggttatccccccaaaatttcttagcttgtctaatgccaat
ttaatagcacccaagatttctctcccgctcatcatctccagccaagctaataatgcaata
aactcaatagactcgaactttaattaaaatttgatcatcagacagccgagatccaacact
tccaccaatgcccacgtattgagtacggtagccgggaaagctactacgttcgacgaatgt
cttgtaaatgttacaaatcttaaatattacgcattaattttcggtagcgaaaaggaatta
caagcaatcgccagagtcgaagttcgtaagctcaaactcggacttgaactttacagctct
ccccagagtcattcgactaatgaactttttactgaggcgcaccaccgctctccacgacgc
gtcgctcctggttggtttcggctccacggagtaagattgagggaaacagcgagagagaga
gatcaggggcggaggctgctttgggttcagctgacttgattaatggaaccgacaatgtgt
tgaacatcaaaaggtaggaaaatagtaatttacaatatatacgcagcgccaagccaaaga
tgagctacaaatttaatttattatgccctaacaaagggtgttataattaattgaaatggt
ttgtgacccattcaaataaacataaaatattcttataatctgttatcagattaatgtaca
tcataaaaagtttcttatagatagctgcaaaacttgattttttttgggctacttgctaaa
atatggatttgctggttcaagaatgtcttgaatcaaatattattaagactttttttatac
ttacaaaataaaacagtttcttaaacaattttccacccgtttttcgatcgagaaggtgag
tttacatattaactaattccttgaaaaaagtgatacattatttaaaataaatgtatattt
gaattcgattgaagaagtagatgccattttccatactggtggcttgattagccgtgaaga
ctataaaaatagtcgctaatgaagtttacccctcgaaaatgagtttgatcaacgatcaac
aaagggtatgcagtcttcgctgtctatagggtacacaatagttcttcttaataatttctt
ataattcagacataattataaatggttagccagacagcgtgcgagtacctgttgcaatgt
tcgcgatgatggtccaattatagcagcaatacgcactctgtgcaggacatgtgtatggat
caggcgttgcctgggagataagaagcgcaaaacctcaaaatatttacagggccaggcgac
agactgatcgggtaaatgagcggactgtcccaaaatatttggcaaactgtgtgcgaataa
aatccagttccagaaggcaggattcaggcaggctttcagtacggttcctaaggtggcgaa
aggatttgccgtacagacagcgacagacaaatgccggacagcataaacaccggactggag
gattaggccgttcggaaataatcctttgctgccaggaagcatgcagtaaacggcgcacta
gcccatcctttcgtagcagcacaacctcgactcactttacgacagatcataaagttttat
ttgccgtcattctttcgtcctggccgaagcgcatgcccagcactcagcccgagtgggaac
cccttttgggcgaaagtcgcgcacaggcaagagttaagcggagaaaggcttagctttcca
gctcgagctcaacgctacggaacgaagtcaaagtcaggtagctagagataggcagaggtc
ctgcctggcaggacgagaacgaggtagttttgcttgtcgcaagggccgataatccctgct
aatgaggtgtttgctgcaaatgtgagacagtgaaacatttaaggctgaaaactagaaagt
ctgtaagtcaaggataatcgaggataatgcgcacaagtcctctagatatccaggctgaat
gaaatgctatatgttaatccaactctcttaagcggctcttttagtcgcctcttacgacaa
gcagtgccatactgtggtggttattcttatgcccccgccaaccacacgggtgattcatta
actaaaaatatatataatggcaagctatatttcctacaagtaattatagatagagcgcca
cacaataaaatacagatattttcttacctaagtgcgtagctataaccgcttgagaattat
aagcaagcaaatggcgacaaagactgtgactctagtgtaaaagatatcttggaagtattt
tccagctctttgagaaagtatcgccacactatcaactagttagttagtagatatgagaac
atattggaatagattttaaatatatttcaagctctgcttatgcttgggccccttaataat
gacggattgcattttaaatagctcacgccacgaacccaatcaatgtctattggcaaacat
tttggtttcgtttgtcacgacgaactactgtctggctggttctgttggccgtcttcgccg
atagacacatgcagtttgtgctgtcctgtgtcctggtgttcgtcctgcgtcctcttgcac
gccttgctgtcccacagcggagcgcatgctgttagctcacgaattgatttgtcaaatgga
ggcgcacaaggacattgcgatcattaaccatgattgcaggactcgtcgaaggtcgttgcg
cagtcggacattgtcaacactttgtagctgcgacctggcaccaccaactgtgtttgtttc
gcgactaaagatctcgcctcatctctcttcctctctgccagttggagttttattaataaa
cacatagaaggcagagctagagatagggagagtcagtaagagagagcgagagagaaagag
agggagagagacagagagacgcttttgatcttgcaaatagtcgtaatcgatttggaatgc
ttggcgggacccgctgctgctgctcctatttgtgttccctcttggttagcaacttgtcag
cttccttttggcaacttcacccagcaagtgtcttcttctgttcagtagatgccaccacaa
accaactgcaatttttgagttaacacgctggaaccgatatgctatattagggaagcaaaa
atcgtagaagatgcggacaaatatttccgaatagagcatacattgttaaaaaaaaaaaaa
cagaaaggatcgagtatgataacctatatagtattattaaaatgtaaatcgcttacattt
tccatttagctatgctaattggcgatctacaaaacccattttaaatgaactttaattaac
tagtgtagctttctactgcgtctacccgcagacaggtggcgcccttcagtagctccccaa
acggggcggtatatagtgcgcacgtaagtctggccgggctcatgccatctaatacaataa
atggacaatgctaatgtgctcacctgtgcccaactgacattataattaatgacaaatagt
caaaagcgacggctgaagggcaatcataagagaacaatgggcatattatgtgaaatgcgg
cgagcgagggcagttcgattttcgatatactcagacgtcttatcgcccgggcgataccta
gttgctgctgcatattaatattaatggtttattattatatgtatgacctggtgcctcagt
gctgccgctgctccagcaacagctccgctccagtcgggctctgtccagttcgaggggctc
cttttgggtttgccgtgtgctttgttcacgccgcgattgcttcactgcactgacgcctgg
cgtgacgattttaatttttttttattattattatgtatattgcggcacagggagcttgca
gtcgcccccgtgactgccacaagagagcgagacgagcagacaaatagagggagagcgcaa
atgtcgatgcttgagttatgcattggacaatagttgttgttgatgtttgaatactctaat
tacagtatgaaatggagtttattgtgtactgactgataactagctaagatgttaaagtta
cagtttgagaaccatgtgattcctttacagtttaagagtcactaacgctccttcgccagt
tttatagttccctatttgaaagtatataccttactgttatagttgtacagccactaggct
ttgggagttatccacccgccactagtttaagtgtaacagaggttggctaacagttttagt
atcataatcaagaaatatttttgctacctactttcaaacgttattacagagtattgtaca
gtcggttgcacgcggctggaacgcttttactaggtttttatggtagccatcgtaattagt
cgcacgcttcgcagccagcgccacctagcgaccaggagagtaacgaacgacattgcccga
cattccttgaaggcaggccccaagctaatgaagcccccttcacggtgtgcgccaaatccg
acaatgtagccgtggacccggcctcagttgcagccgcagctcggcttcaggtcgacttca
tggacgcgtgcaaattccgttgaaaaaaaaggagtttgaacttttttgtttctcacttta
tctgcattttgcctgcaatttacgtactctgagtttattttctttatttaccaccgacta
aatgcggcatgcagcacgtttgcggctcaatgttggcttctatatatgcatttatttgta
tagtttttgtatgcggaaattaagtttgacttgtggcagagtttttcagtggaaatgatt
aagaacttgtgaacatgaaattatatggaagttctcttaggatattttatttgtgctgta
aggaattgcaaattgtgagggattggcttgattccaagtagtgtgaaaaataatctggat
tcttcaattactccccattataaattaacaattttcttgttattttattaagcgttttgg
ttgtggttgtcgattccccaatatatacaaaatatacacaagcttcgatagaaattcttt
aaaatatggcggaacggcagcgccgcaggacaaccttgtccacctggacacgctccacgc
catagccatgccagagcgtatccggcggcttgttccaactgacaaagtaggtcttgtgta
cggcggccagttgagctctgggccggctggcaaagcgccgccggaagggccagaggaacc
agtgcagcggaccgcggctgatggcatgtgcagatggatcagctggcggcggcgattgga
acgtctccagttgcagctgcagtgatgcagccggtgcgctccgctgtggcagcggctgct
ccactatgacggactccggcacagatttggaggcgggcgtggaactggaaccggcctgca
tttgttgctggccataagcgggtagaattcgcgtgctcgaggcaaaaacctcgacgtcct
catcgtcgtatgagttccagggtctatagtcagtttgaggtgcgggttgttcctgctcct
ccaagatgggcgaaacacggctgccgcgataacatttaaaacagcgcggcagccgggagc
ccagtttgtgctgcagctcaacgggcgctggctggaacaccttggcctgctgctcctgtg
gcatcttgaccagcataaagtgatcgttgagcaggcaaacatccgataccttctcacact
tttgctcctctccaaagaacgcatccaagtcgacgctttgcggatagatgcgataatcct
ccctgtgcaagcccagcaattgttgtcgttgaagcgccaaaaggctggcacttcgctgcg
tctgcaatgggttgcccacctggttgacacatctcactaggccgctagcctgctgctcga
caacggacgcggtgcggcaaatgctgcggcttttcatataactccagttaccatagcgct
gctcgaagattctggcaaagatctgggcactcttccgattgcatggctgtcgctgctgcg
gtatcaacgccgtggacaacgacattctgatgcggtcacagtatgttggaatgagttcct
atatgaaatgttacacatcagatagttagctgacagttaaagcagtgcattcaattaagc
tttcaaggtcaaaggctgcgagtgtgcgactagctgataccctttaccaagcttcgcaac
acgcaatcgcaaggaattatgcatatccacagacttgaactttcagacacacattaaaac
acgtaagtttcttcctatcttattcatataatacacattgtgtttggcgaatccaggcta
ttattttaaaagtgacttagagctcttaatctgtttcgaacagtgcaaaaagaagtcgat
ggttctgttaacggtttgaaccagtgacacaatttgagactggctgcatgcaagtggctt
aagacatccgtaaaattgggttctaatatgaaccttgtcgcatttctccaattatattta
taacttatatttacatattgttaagtattattaattttatattttttttaagggaaatcc
agttgtgacagcgtttattagagtatgttaaagaagaactgttgcacacgcgtggaaatc
tatacgtaattgagctgaaattgcaattgaatttcgaacgtaagtggaaacgtttttctt
gtcacagcagacagcgccccgcctcctatcgatattatctaaaagccaggcaacgtttac
tctttgacttttggcggactgcagactggcgccatgaaaccaagccaaggcgaaagtcgg
gccaggacatgagttgcttccgcgtcatccaatgccaacggcaacaaacaacagccataa
gaacagcaacaataacgacaatcaaaaaaaacaaaaacaaaaaatgtatttaatgcggca
ctggcaacacgaaagttttatttattattttgacaggtaaacaaatcacgagctcagcac
aaacacaaacacaaaagccgcaagctaacacacacacacaagcacacgagcacacacatg
cacatgcacgcttacattttgccttttgccgtgtattcgtattcaattgtgccgttactt
tttcgctgcagtgctcgtcgcttggctcgccaatgacaactgaagccgacttttaggcag
cgctatgtttgcgctgccacaacgtaacgtaagcgaaacgtaacgtaacgcgagcgtagc
ggctgctgctgctgctgctcatttgcatatagtttgtttgtttgtttatttgtttatttg
tttgtttgtttgttgcatgccggcagacgcacacatgacaccatagacaattaaaaacgt
ttgtatttccatttgcatgtgtccattaaaaggacatttgaatgcagttagtcaagttat
tatagctattccgttaatggattaatgtacacataaagtcaatgtcaataaatgttgcta
aggacatgtactacatattgtagctgtattttatagccattataatgaataaaattcata
taagaaagttgtgcacaacagtctcttaatttggattgagccattttatactaaagatag
tttatagatcttaagattgtgcacgccttgacggggtggtaaggaaaaggagtgattaat
tgggtaattttgtgattgtgggacgcgtggcgctaatttgtttattttgtgtttcgaatc
taattaaaaatatgaatgcatcaatccaatttgatcgttcagaaagataggggtcaagtg
aattcaacaagtattaactatatttatgcataagacaatatacttatgtttattacagct
cccctgagcttatcaattatttttaactttaatatatccaaaagtaaacttccagacttc
catttgcacccaaacttcgaatcgttctttagtttgcttttgtcattattgattgttaat
gcacgctaatgatatagcacagtatatattgactatagcgataagagggggcggggctag
ccataaagtctgagcattaatttagcctttgcgttaaattgcccatttggggaataggaa
tacggctattactcttacagccggagggttgtagttccgcttcggttctgattcaatcag
ttggagctaaacacaaaaatggagacagccctaatttatggcaaacagaacaacgaaact
gatttgacgatttacataatagtcacgaaaagttgaatgtttgatttatgtgaacagatt
tatcatactttttttggaggagattgtcactttgagagctaaaaaataggtatacaaagc
taagtatcacaccaagtcgaacttataaatatattttctattatatattatgttgttcat
gatacgacacattatcttcttttaaactttactcggtctaggcccgagtaggagtacaac
aaaaaaatctctcgatatagtatatataaacttaagtcgataaataaatgaatgattaca
tgaaacattgcctgttttttgcatatatatataatttatatacagcgtatcccctagtcg
agctttcactctcacacatgttagttgaggacaattgcacttgcagcaactgtttcagtt
acgtcacgtagatagttcttcttggttttgacatagagccaacaactgatcatcaagtgc
aactggaagagcaaattgacaccaattatgcgaaagggccgtcggtcggagctgtgtcca
attaaccttaactgaccttctccaacagggaagcatatgcaacagggaagcatatacttt
cagaacaaaacaaaatactggttatattgcagacttaaagagagaaagggagtggcaaag
agatagagagagagagagagggacgtaaagcggaacagattaacaatgagataatgaaaa
gtttcagtgaaggacaagcgaggaacagaacgcagcagcagcagagcagagcagagcagc
tgcccaacccaacgcaagtttatttgttcggtatgcagctcattttgttcgatgtgaaat
gatctatgtatttattaagttggaacatactgaacttgaacttgggccgcgaactgttgc
cgcgtcatcaacataacgacaacaaccagtcgggtttgatacatgggacgcggttttgtc
tgcgcaaagctccaaaaacggtaaatcatgcaaaaacaacaacaacaagtaagaggtgaa
tcgactacaaaataccctgtactagaagtggagcgcatggagaatgcattcttaaagaaa
gctgactgagagaagttttcaaaggtatggaaatgactgaaagtggaaaatatatgtggc
tgttacatacattggcacaacttcataatgcccatttttatcaatttgtaatgggtatgc
ggcattaaaacaataaagagacacataatgaagctgcatatcagcttttgtttttaactt
gtcaaccgaaggtcgcgcctctgcgtttgtttggataaacaaaaacattttgaaatgtgg
cgtccttgacttgacgctcaatatctgtcagcaaggatcactgagagcagattgctctct
ttctctcgctctctctctctctctctctctctctcactctgtccgtcgtgctctctcgat
ttgaagctggaagcttggcgaggttgcgttggcttggcgcgcgcgcagcttaaatcagtt
ggtggcaggcagcgaaacgcttcggttggatcgcggtggcagctgtataaaaacggaata
caacaacgcagttgcataacggaaatccagtaatttgtggcaagttgttttagtgcaaat
tgaaaactcttaaagctcacctcgctgtgttgtcgcattggctgcttattcaattgccaa
catttcctcagacattgcaacatgtagttgccacaaagagaatcggccaaaacatacgcc
aataactgtgcgctgcttcgcagtcggtctgacgctcttgagctgcccattgagctgtct
aacggtaaagccgcctggcgttgactgtgtgtgtgcgtgtgtgtgtgtgtgtgtgtgtgt
tgtgccacattgtagtgcacgtaattttcattttagtggcgtctgcggcaaaaacgaaag
tgaaaatgttgctacaggctgcagctggttcgcctacgccgcccaccacccaccgtgccc
ccctccgctccaacgactcatcagcgttttcgtctgccgcttgttgaaatgaaaagcgcc
gcacaacacacttaaatttaagcagaaaacgtaaaaagaaaatgcacgcgaatacggaag
acaactagttacagcacttgcattgaaattgtgacgtgactttaaatcaaacaaatagca
aaattaaaagaaacaactttttttttcgtttttaaatttacagggcaatcgcaacgccag
ccgagagtcaattcaatttgtttaacatcatgattgagcgtgaaattattcagtaagtgc
aaactgttaaattaattcaaatattaggtatactaatgcatactaactaacacatgtaca
tatgtatgtatgtgcacacattaacgacaaccttatagcaattatatacatgcaccgtca
tcgtcataatgattgtttgtcaaagttctagcggcgcgtatgcccaacaactaggccaag
atttatcgtcaacactcgctgccaagtccatagcttgggctggacttatagatagatatc
gagtccattatcattatgctccactgtgacaaagtccgttgaccgtttgaacgttgcaca
gccgaaatgcacttaagaccgcatacaaatagataaattaaatgcgccacaaatttgcaa
ttattattgttctttgcgctttgtttcaaaaaaaaaaaaaaaaaaacaaaaaaatgtgtt
gccgactcgtttgcatacctgaggctcttatgttttgtttacaattgaaacaaacatttg
tcaaattcatttgtggttcttaccttacggtaatcagattgggtaaatttacagggaatt
tatcgcgattatggaaatttaaggacgtttaaggaaatttatcgatacgatggaaatata
caactgaatgttataaataatatattttaaaatcataataattatcctctatgtatctga
atcactgcgaaaataaaaattatttggtttatatataattattatttctttatgaattac
cttaaatattgcaaaatagaatttttcataaaatatatctaaagcataacatagacaatc
gtatcgatatttattctgatatgacagcttataatgactttttgaagaaaacgaaaatat
ctcgttaaatccatatatttaatatagttacaaagacatctttagggcaatcaggaagag
ggcttggcgcgtttactgggtacttgacaagacgcaaatatggaaatgtttaatgtttat
gtttaatattcaatcacgcaccaaagaagactcttacaatggaaagagattctttcttct
attgcagcaccacaacagcatcgaagagaatgtttgccttcctgcaggacttgctgcaat
tgctggtgctgatagtacgcgtgcttctggaattaactacagtcctggtgcagtcgatgt
tgcccagaaagctaaaggatattagcggcgaaattgtcctggtaagtggctccgataata
ctgggacttttttgataatatacccatacatcacaactgcagataaccggcaccggccat
ggcattggcagagagctggccttgcagtatgccgcctggggtagcacagtcgtgtgtgtg
gacatcgacgagaaaaacaacatggacactgtgcaggaggctcagcgcttgaatcgtggt
gccgtgcacagtttcaggtgtgtgtgttgctcaatagtaaatccctgatattatataaaa
ttttacccattgcagctgtgatgtatccaagcgcgaacaagtgttagcgctggcaaagcg
tgttaaaacagaggtgggctctgtgtctgtgctggtgaataatgttggcataatgccgac
gcatcccttgccacagcaatcggccgaggaaatacaacgtgtgttcgatgtgaacgtatt
ctcgcaattctggacaatacaagcgttcctagatcaaatgaaggaacgtcgcaacggcca
cattatctctctatcgtccattgccggtgtggtgggtctgtccaacttggtgccatattg
tgcaaccaagttcgcagtgcgcggcatgatggaggcgttgcatgaagagctacgcgaggg
accctacaaggatctggtaagcactaagcgtttctgcagctgtaaagtacacttaatttt
aatgttaatgtgatttttatgtagataagagtcacaactatatttccatacatgaccaat
acggggctttgcaagtatccaaaggtcaagtttcccaccattttgggcctgctggatccc
aaagaagtggcaaagcgcattatagaggcgcatcgatccaattgtctggaggtaacgata
ccgagcagtctgatgtacatcaacaactggactcgactgttgccaagtagttgtggaatt
atgctaaaggactacattgacagtggtgtggagtcggatttgaattaattatacatttgg
ctcctttgttatagaatatgtttacgtatatttagtgttttggcatattaaaggtattat
tggtcatcccaagcaatcgataaaagtgtttttatgcaagctcttagaaaattgatttga
attggcgccaattggccttagcacattgtgatatttatcgatatatgcatatttggtggc
attatttttctggtcacacttttgtttacatttcacacatcaacagctgacggctgaatt
ggtacggcaactctaactttaactcagctgtggcatgacaacaaaggaaaatggcttgtg
aggtgaaaacatttggaaatattttagattttcgaaaggttcaggaatactttggacttg
gtcatggtaaaactttaagaattgagcatcaatatacgcctattaactgttttccaatac
caactcagacgacaattggcttaatggcatcaactatgccatgtcaccaactggagagac
gattgccctggcgcagggtgaaaagctggcatttttgaccacctgctgggacagtcatgg
ccatggaaacacttatgctctcagctggtgtggcgaactagatgatcccaatcaaatagt
caccagtctgatctgtatgcccatgttgcgtgccacagacatcgagtggacttgcgtggc
agtgggcctggcctctggcatggtaatattctacacagacacgggagttaagctattctc
gcaatggtaagctatggaactttattgctaacttattaataacctttcttttgccagttg
ccaagaggaatccgtcttgggcattaaattgttgtcgccagcgcgtcacacagaagccga
tgccttgctatacattgtctacagcagctgcatgtgctttatcaatggccaggacatatt
gcccatactggccaattgtcgtcagaccatacagcgcagtgccctggagcgaagcgttta
tcccagcgctgatgtggtgccgtttcagaaatacaagttcaagcgccagcgcgaatccat
tctcaatgatgccgtcattgtcacaaatcaacgatcgcccacctatgatcacattgtaaa
tcaaagcattgcgtttggctacttcgccaaggtgcaggcaacgcccatgcgtagcgccca
ggtgctggctgccggtgcggagccttatttgggtttctttgaggccgaggagggctacaa
gacagtatcgctgggcgaggtggccaaagacgttattggcatggcgtacaaaaatttact
gggtggcctcttcaggcgcgcgccggaggcaacggcagaccagcccgatcagatgccgct
gcccagcaaggaggcgcccatgcgcacacgctgccgcctgtacgatggcaaacgtgacgg
gctcaccctggctttggcgcctggcagtaaattggccgccgttacggacaatctggaccg
cgtgatgttggtggacacacagcaggcgattatattgcgcgtctggaagggctatcggga
tgcacagtgcgcctttatgcccattaaggaacgttctgtgcgtggcattaagacgcacaa
gcgcaaggcgctcttcctggtcatctatgcgccgcgcctgggctgcctggacatatgggc
gctgcagaatggtcccaaagtggccgcatttaatgtgtccaagagtggccagctggtgta
caataatcatagccctctgggcgctgcgggcgtgcagatgcgccgctcgcccaatttgaa
tcattgcctgtttctggatcccagcgatgccagcctgaaggaggtgcacataccattcca
ctatgcactcagcgagaccaactctcaaacatcccgggatatacactcgctgcgccgcct
gcgcaatctactgcgctcgctgacacattctggcgatgacaggcagcagcagattgccgc
gattgcccagcttgctggagagctggaaaccctggaagtgcgtcagcagtgcctcgagat
gttgctgaaaagcaaacgcctgcagccggaattgtttcagagcattgtcgatgcccttgg
ccaggccaaggagcatgaggaggatgccgccacccaagagtttctccagcaaatcgccaa
ctacaaacgtttgaccgatctctacctgacactgagtcgtgcccagcagcagtgcggcga
tagcgttacgccgccagttgagctgctcgagctctccgacgcagatttggtgaccatcaa
tcagctggtcattctgctggaaaatggcgaggagaaaccaccaatacgtgaggttagctt
tcagctgcaggacgcacacagagtggaggagtttgtggattatctaagcatctttaacat
cgatacgcccaactgtgtaacactgctgccatcgaagtcggataaatatggcagcgttag
ctctgatctatttggtcatttccttacccagggcctgtgccttgagcagttcaagcagtg
ggccaccgacgcgtgcattcccagcaaggatctgctaacgttggtcatctacttttggct
ggaaaagcccttcaagtataacaactggtaagagaagtaaataagagtaagatctacttt
aacaaccccccttttctcacccacagtgatgaggtcgtcgaggatatgtcacgcattgcg
tccatggtgcgtgtcatctgcgagctggccggtgagcacatcaacgactatgcctacaat
gccatctcgccgtggtggcagcaggtgcgtgagctgctgctggagagcaaacacttctcc
ggcctgttagtcgccattgtctgccgtatggtggccacacagttgtggcgtaatcgacgt
gacggctcctgcgatgatagcgccacggaggaggacgaacgttgggagagcatatcacat
gatgaagcacagtggggcctgctcatcggcaaactggaagatgtggccgtgctgggcgca
atactggggtgagcttaggctaggtttgagtgtgtgccgcgtacaagcgataaacggttt
tcctcctcctttatgcagtcagcccaagatctgccgtgaaccaattggtccagagctgtt
gtacgagcagcccgactgcagcttgaagaacattctgagcagcggcaagggcattgtttc
ggagctgacagccaagtggttgaacagctcgcggctgcatccgcgtttaattgtggagat
aacgccgccaggaaacgagacggatgatgagcccgaagtcaaggcaaaatcaaagaccaa
ggcaagccagaaaaaagtggaacaggagaaaaagctggaggagctggaggagctagcggc
aatggagaatacggagcaggcgggcaaacccagcgaaccattggaacctgtgctagagcg
cctggcgctgctgcgtgcgcatttcccctttagcctggagtcgggcgtgctgctgagtct
gatggcctggcagcatatggtgcactggagcaaaaaactgtccgggctggagcacatgcg
cgccgcattgcgttgcctacaggaataccgcacaccagatctggcgctaaagcatggcac
ctgctgcctgctatggaatgccacgctcaagtatccactgcaggcggcggccaagctgat
gcagaaagtaggtcgcctgccggtggacaagatgtgccaacaggatctggacatgtctgc
agctctagtgcctgaatttcttgagctgtgcctggagttcctagagcatttcaccagctc
gctggagcacggcaagcgggagctgcagttcgagcaggcgctaagcgaggggcagcagcc
actgcagtttcttgcgctgcagcagcatcacgcgctgccggagctgctgcagctgcacac
ccagctctgcagcgtgttgcatttcatagcccagtttcagctgcgcgtgtcacgtcctct
gaccacacttttcgatgctctggccaacaaagcgctactgtcggatatcaataaggagct
gacctatacgctgcccgccccggatctggtgctgcaggagcaacgtacccaattcctctg
caacgtggtggctgccacaatggatctgatacgcgaggatctggagcagctgtatatact
cgatcacgtctactatatggccaagatttgtgcgcttgccgacagctggcggctggacaa
gcttcccatactccgcaaacaggtaagaccaacggcagccacaaattccagttgaaattc
ctactactagagtatgattttgcaggtggtggagctgtatgcctttggctatgatgcaga
agcgcagcttttgctgaaggacattagcgaagatgaagagctgggtcctctgctgctgga
aattgccggcaggcgtttaaatctctatgcggagggcagccaggcagcctttctcaagat
tgcctcagtgggtcaccagctgctagcctatctggataatttggtaagtgtgctcagatt
tgtatcatccacagaactaaactcacaaaagcaacttttccgctccgcagaaggaagcca
gcacggagcatagcgttgctataagcgccagcaagccggaggagattgatgtggtccttc
tggacaagctgatagcccacgcctataaatgccttagtcggcccgggtccaagcacctaa
tcaccgtcgcccagatgtacaatgcggtgcgcatgctacagacatgaaggaactgaattc
actttaatttcattcctagagcagctgcatccaaatatttatgccccaaatcgagaacca
aataaataaacacattcgactagatttaaaactcaagattaatgggtttccctgtccgtt
ttggctttgggcttgccaagtacagagcttatcctggctttgcctgggctggccttggct
ttgcctggactgaagctgcgctttcctgggctagatttgcgtttccctggactagagtcg
gcgttggccgggctggtggcggctatgggactgcctagcctgaagctacccttaggtttg
cttggactggagctggtcttgggcttgctcaggctagtag
