# Supplementary material for: SMCis: An Effective Algorithm for Discovery of Cis-Regulatory Modules
Source: PLoS One. 2016 Sep 16;11(9):e0162968. doi: 10.1371/journal.pone.0162968 (PMC5026350; doi:10.1371/journal.pone.0162968)
Supplement: S1 Datasets — (ZIP) [file pone.0162968.s001.zip › dataset/Drosophila/prd/dwil_gk21081.txt]

>scf2_1100000004851:7907..47906 (reverse complemented)
tgttgtagcagtttttggcagggatgctgctgctgggctttgttgttgtagtttctgctt
acggctctgtcagtgtgatttaggaaatttaatgatattcgtttcctatgattgcctact
tgattcaacaatttcaacatcactcactaaaacttttgttatttgttaaactttctgaag
gatatcaaatggatttaacatgccttttggttatttaagtccaaattatttaattccggc
accacgttgtcaaccattattaagattaccagtgctgtaaactgtaaaattgcttgagag
cctgctctaatttttgttgactttacaacacttagtaagggatgccatggtgtttaatga
cttcaaataaataataaatttaaataaagtaaaatttttacaataaacgttcccggaaaa
aatttcttaaaatattaaatattctttttcaatgtacgaccgctgtatttataatgtaat
ttacaataaagtcagtaacttccagctactaaagctttggcggcaattcgaaattcgaag
ttggccttaattatcgtcctgttttcgaagaaattattgatttttagtctttgctgacat
aatttcacgagctcgtggtgtttaccttccgattatcaagaagaatttacatttttttta
caatttgcagtttgcgaaaaagctagcaaaactggagaatcctctacatcatcaaccgcc
accgggtgttgaattcgaattctacaacgtggcttccagcaaagtgcatcctagtcccgg
gggggcggcggcccgtagcatatgggcgctgcccctgacagcctcgtctgcatcttgcaa
tatggtcgaagaggatggtcatcatgatcacccagatgacggggctctcgatggagttag
ccaagaagaacatgatagtgttttgatttttgaaggtgccgatggagccactgtcaatct
tgatgacatatttgatattattaaaaacggagaggtcagcgaagttgagaagttagtgga
taaatttggaatggagtgtttatcggctcgtgatcgtcatggctatacaccagcccattg
gatagctttaaatggacacgttcaactaatgcggtatttgattgaacgttccgcacccat
agatctgccctgcttgggtactcaaggaccccgacccatacattgggcttgccgcaaagg
acatgcctcagtcgttcaggtgctgcttcaagcgggggtagctgtcaatgccgcagattt
taaaggcttaaccccacttcacttggcttgcatgtataaccggacagcgacggccgcata
cttgctgggaatgggtgctttgaacaatttgacggacattaatggtgacacagcactgca
ttgggcagcttacaaaggacacgcagatctgatgcgtcttttaatgtattcgggagtgga
gcttcaaaaaactgataactttggttccacacctctacatttagcctgtctctcgggtaa
tatgacctgtgtgcgtcttctgtgcgagaaatctcagttggatctcgagccaagggataa
aaatggcaaaacaccaataatgctagcccaggcacatcagcatcaggatgttgtacgact
tctatatggagaggttaaaaagaaatcacgatggattccctctgtctctgagagttgggg
ttggatatttggtggcgccggcgattctaagggtcctctatttctttttctcttctctgt
tctactctgggggtatccaatgtatatgatacgagccctgcctataacttggaatatttt
aagacgttcccattattgttttatatattggaatgctgtaatgtggataagttgggcgat
agccaatcgtcgagatcctggctatatacctttaagctccgatacctactatagagccat
taagcaaattccgtactttgacaagttaaaaaaaagaaatgttatgctcacacgactgtg
tcacagttgccgttgtctgcggccactccgggccaaacattgccgtgtgtgcaatcgttg
tgtatcttactttgatcatcattgtccctttatatacaattgtgtcggcttaaggaatcg
catgtggttctttctttttgttttatcggtggctgttaattgttcatttaccatatattt
cgcttgctactgtgtgatgattgaaggatttacattgctctacgttttgggcctaatcga
ggcagttgttttttgtggtttgggctggattttaacctgcacttcggtaagtctacgaat
atagtacaaataccttttttaattgtctattaatgttttgtatagattcttcatgcctgc
atgaatctcaccacaaatgagatgttcaactataaacgatatccatatctgcgtgacaaa
cgcggacgctatcagaatccattttcgcgcggacccatactcaatttgctggagttcttt
gtctgtctaccagataggggggatgacaatgatttgcttttagaggataatatttgatta
aggatctaggagcgagctccagcacggaggcgtaaggtaactgttcgtggataatattaa
gagaaacggcagcatgtttatgctaaactcgtgtattcatgattgctgtcgatcatttga
atttgctcccaatctcaggcttaaggcttagttagggataactagatgaggtaaaacgaa
aaacatattttttaggaatactttgcacttctatctacaattgacgaacgatataagctg
gaattgacttttaaaaagttacacacatcgtcattgctctagaagtttatcaaattataa
agtatgtatatcctttaaaccacttcggcattccgaggactatagctagctagcttttct
tactgttatcaaattgtgcccttaaatataaaaaatgcttatcttgttctaaatgttttt
gtacaataaaatatattatagagaataattacatatgtactaaataaaattaaaaaattg
catgtaaaatgtttactaaacggctaatgtgtttgttcagttgggaaattgcgcagtaat
actaaataagataaaaaaaaaaaagggaaatccgaattgtggaagaatataacatagaca
tcaatgtaatgtatatcgaatggtttacactttggtatgtatgtatattaattgaggtta
acaacaagcatgtatttgttagtccccaagtgccgacagtttaactctcaaaacaaaaat
cgtagttctctgggtctgttggtatgggtggaggatctttgcttatatccacgccttctg
tgtctagcaaacgcaatttaatttccatagaaagcaaagtgtcaaaatcttcgttcttct
gtttgctggtcatttcctgacatagcaatgcattaataccatctgtccagtaattaaaaa
tactttcatctggtgctacaaaatccaacgtggaatgatccgtattttcaaaactaatag
aaaaggccaaattgacagccgatttgcggcgactctctttcatatgtgggcattctttgc
cctctagcagttgtttaatttcgctgatgggtaactttttcggcaactcttcgagagttg
gtatatttttctcatcacagtcaccataatgaatgaccttgtgatttggcgaaagtcggg
cataccaaaatttatcctttgtgcgagttccacgtgagtatttggagaagcgagttcctg
agaataaagtatcaaaattaataccaccaaaatttataatatagtcaagtgggacacacc
ctctaccaaaaacgacaagcgttgctgcttaataagttctaaaatatgcggcgatatttt
ttccttaagctttacaatagcagacgccgttgaatcacattcttccttggatgtacgctc
ttgttgacgtaatgtggttatctgttgatatgtcagcaaagctattttgcttctaaaatc
ctccagattttctggacgacactttaaagtacgttggatttgctcacgcaccacactaaa
ggtggtactaaaatcttcggcagtcgcacgcatatccttccaagtgcgatttagagtaat
aacgcaaatgcagaaaaattcctcaaatggtgaatcatgtgtgaagaacataggctgaaa
gtctccagattgctccgctggcggttcaccaatgcgaagaatatcgcataaaacttttac
caactcaatggaagttcgtccaaaaggacattcatgctcatccgcacgacaattttcgtg
gacaattttagcatattgttgcgtataattgcgagcgaagtaatacatgcagtctaaggc
caaaattcctaaatatagaaaacttttttgtttaacaaatgtttatctttagtctgggag
tacattttaccaacctggcggtgtttccatgaagtcctgagttggatttatgtcgcattt
aaatcctaattttttataatattgggaaaaatttatactaccgctacccgttccgccact
acctcctccaccgcctccacgacgtaaatgctcatcatttaaatttaacgaaccagcata
atcgtcaaatgctatgcgccgcaattctttgattttctcgtgggcatcctgatcttgggc
attcattttcatgcgcatacgtttctctagaagacccaaggtcagggtctgcaatacata
taactgatgggtcatttcagtgctcaatccgttacctataagggccaaacggtattgctt
ggcactaatttcttcggcaatccgacgacgacgtggctcatccgcctttaggaacagggc
attcagcaaagctatggcattctgacgcattaccggtgaattaacttcctgcagtaggag
caagatgtcatgcaattttatttgatcagctacgaggatacatttactgctggcctgaac
aatgttttctagatttgaaagtgcactttctgtgcaatttgttgggtatttctggaaatt
tctcacgatttctatattacgcgaaacaaatgagttttcaggaacctcccaagagacagt
gccatgttccattagttctacgaaactggccaaactatattttagaatctcctcctcttt
ctgctgcacatcctcaatcattttaatgagaatatccaagcccttttccttgataaattc
caaggcaaaagtatgatccaagcttaaagatctcaaatccttgagacgttgaattttatc
ttgggaatttccattgagtagtgtttccaaagcatcactagcagttttcgagggtgaata
ctgaaggcgcagtacagaaccatttttgatttcattgcgattcttttctgtgacatattt
ttgattatttggctcacagaattgcaaagcgtagttctgatggtcactgatggaccaacc
attgcagatttcctggattttgcctgaaatttaacattcgtttagttgtggagagtaagg
aggctcttgcattttagcgagaagagaaaaagggcgttgtttttctgtttcgtgattgcc
ctttgttagagttcgcacttaaggtaagaatacaggggtttaatgtatgcatttccgtgc
aattgtgcacttttaataattatgcatcattgcaatccgtgcaggtttcaattatgtttg
tacatatgtatatatacatacatagattaatattatgcataatactcacttgcaagagga
tgtctctgatctaaatttatcaactgggccatatggttctcacgctcaaccgctatttta
acaatatgagcatccttgaccggcatttttttgggtatcatttctaagccggtttaaaat
taataatatttggaaatataattaatgagagtgttttcgcagcactagttcgttgattaa
ttaaattggagatgagcaaaagtgatgggagaagctaaattttttataccgctaaaaaat
cccgctaaattggttgttcataaattaacgatttaatttaaaaaattgaataagctatgc
caattctcttttctaaaacacaactactttaaaaatttattatattactttaaacaatcg
gactgagatcgaataatgcaaacatcgttaagcgaaaaaataactaaacttcattttcag
agattattgtagattttagagtgaccataagacagttaatttgaaatttcaaaataatta
aaatgcttgactttgtttaccactaactaaattttaaggcagcgactgtcaggaatgttc
tctgatatagcatctttaagacagaaatctgtcttattaaacccctcctatagtattccc
ccaatatccggttgactttgctaaacataaaatcaaagaagacatgattatgtggtcaat
aatttaattaattcacccacaaccttgacattaatgctattgccaagtaaacgatatttt
tgtcggtttgttatatctggaggaaaatcaaaatattctgggaatttcatcaagcgagca
acttctcgtggggtgaagtatcgcaatttaagttgtctcaaaacgtccagtcgttcccaa
ttggttctatttgggtcattatcaatttcttttacaatttcaaacagccgatccgattca
tcccgcacaagtggagtaaaagttgagcccgtaccctctgtatagtgagtatatcctttg
gtaaaacacattgaacggttttgatcagaatttacgatatccatgaccaggactcgtttt
aagacgtcatcaggcactaaaaactcggaggttgaaatacttggctcgagcagagaggag
attgtatccatttcattggtagggtgaggcgcttgcccaggcatttgctcccatatcttt
cccgaaggaaaatcaaaatccttgtccttgcgtgctaaacaatagtagcgataacgagta
ttgggaacttgaaattgggtgggtgttaatataaactctctccagtaaaatttggcctgc
tgcaaagcctcaataaactgttggcgagcctgtgaacattcaaaacctttgacattttcc
atgagaatgtactttatggtttcgcattttggcagtagggagcataattggtttaaggca
gaggagcgcttatcttcggtatcgcgttgtaatccttggcgagtgtgtggttggcatggc
ggtgacattaacagcatattggcattcagtttattaacttccttttcacttaagctttga
atattccgggttttcaaatatttgggatttttgtaattgtgggcataaactttatttgca
actgtgttaacatccattgccgcaacgacttccccttgcaacttggtgtctgcgagaagg
taaaattagacatctgtgttaaaaacagcaacttacttacagttaaatgcataatgcatg
ccaccaactccactgaataattctaaaacacgaaattccttcatctgcttttttttgttc
gcctagctactagtgctgcaaaaccagcgatggaccatctatcgatatttgtattggagc
aaacctatcgttactgacatttttggaacatagttatcgacattatcggaacaatgttat
cgttatcgacgttgtcgtagtagcgttatcgttatctacgttgtctatacagttgtttta
caacactcacctcgtaaagtaccagctgcacgtgttgcgtacacaatattactaaaatga
ttaaaattaaaagaaaacaatctcaggcagtggtccaggatgattctgacagtgattcca
gttttgaagagaatcaacaacaggatgccgaagatgtggaaatacacagcgaaggacaag
tcaccgatagcagcgacgaggaagagtcgcccaagaaaaacggaaaactaaaaccagcag
aatctgaaaaacttgacactgatcaggaaggctccgatgacgaggacgacgactatgaag
atgacgacgacgatgataggaaaactcgtttgccggtgctgaatcccctgagtttgatga
aaaacaaagaacagcgcatggcgctgtatcgaaaaatgaaaaaggagaagcataaaaaga
aaatgcaggagcgacgcgccaggcgcaaagctgggattcctgctaatcctgggcatacta
tcgagagtctacgtgagaaagatcaaaccgaagttggcgatctcaatgattcggacaatg
aggagctacaaaaggaattgcagctagatgatttcagttcgtatttcgagcgctcttatg
agcccaaagtccttatcacatttgccgataatccggttacaaaaaccagaaagtttggct
tggagctatcacgaatttttcccaatgctcttgttaagatccgtaacaaatcatctgtaa
aaaaaatatgcaagagtgccgagcgagaagagttcaccgatgttgttatagtgaatgagg
atagaagaaaacccaatggattattgatgatacatctgcctaatggtccaacagctcatt
ttaaattatcaaatgtaaagcttacatcggatataaaacgtgatcacaaagaaattacca
aacatagaccggaagtcattcttacaaattttactacacgtctaggtctgactgttggac
gcatgctaggagcattgtttcatcacgatccagagtttaggggtcgccgagctgtgacgt
tccacaatcagagggactatatattctttcgtcatcatcgctatgagtttaataaggagg
gaaaaagagttaaactaagagaacttggacccagattcactttaaaattgagatctctcc
aagagggaacatttgacagcaaaactggggactatgcttggattataagcaacaaacgac
atgccatggaatcgaggcgtagattctttctttagattagctttttctttttttcaaata
aaacaatggataaactctaattttttaaataaccaccacaaatatttcgttttttctttt
gttgtctgaattaaaaataaaatacagttttataaagaatttcttatggactaaacaatg
tgtaacactcaacaactaacaattagtaattggcacacatcaccatattttacctctctc
tcattcccacaattattcacatcgtgggacactgaggatttccgggatttccagtggcat
caccaaagggtaaatctcccccagtttcggccaatatctccgcaggtggctggccatagt
cttgcaattttcgcatatcatccaaaaccacacgaaatttttcacgtttaactgctgagg
aatcttcggggctctcagcttgcagatgtccttcgataattttatacaactctagctgtt
tttggaatctaacaaaaatagtaacgaaatataagatatttcttagcaagcattctgctt
tacctttccttgtcctcggtcgatagtttggcatcgttttcttccaaatatttaggatac
ttttcaagcagttctttaatacttggcaataaaatctctgccgaaagcagtgtttgcatc
ataccttccatgaaaggtaaaaacatattaccatcggcctctcctgactgctagtttgaa
agacaaatatacataaatgtatagttagtttatagaaggtaattacagtgtcggatcaag
gccgggactctaaatcggcactgattatttcattatcataaaatttacttaccccatccc
ctcccaaattaagagatccaaacatgcttgcaatatcgttatcggaagctggagcgctta
gattctcactgccttcctgtaatccctttagggcctgtgaaatgctatcagaatacttgc
taacatcgtcatcggttgccgaattttcaccgcttaaagtcagagcagctgcctcggcca
ttttcttaaatccagccattatttggtcaggatcctgaggcaacggtggtacatcgccac
atggggtatctgggcctccgaagagtgtgttcatacgatccgctaacactttagcctgtt
cactgttataatgagggcgtggggaagacaaagttcaagtggttgaagtttaaattaatt
tcgctttgttacatgaaaaatgcatcaggatcttcttcgcctccatcggtatttacatcc
gtagtcttggccttctcttgtttagcactgccgctttcaccatcttttcccttatcgaag
tcctgaagagcacctgcaaaggtaataataatgggggcaaggtccattacataagatgtg
aaatgttttgcatcttcgtttttaagtaacatctacttactatccaaaagatcgttcaat
tcatctccattctgcttttcgtcggtcattgtgtaagaatttaagaatttttttgtttcc
aattttactcccggtgggggtggccgacagtgctctaaatcgaataaagtgcacaaaacc
cactatatattaaaaactcccattataaggggaaaacccactataaggtaagaaatccca
ctatcaggtgaaatatgtttcaatatatttttacagtgttgcaaaatcatcgatgttagg
ctcgtagaattttaaaatattaaagaagtgattaaactaaattcaaaatcaattcaaatt
caattgaagaatattttatctttctacaagtttcgatttttttggcaagtaatatctgca
aaagaatgtttgtttttgcaattattattagtttgagcagtacgttcattcaacaatttt
agcattggaaataacgaagatattgatcaaagtcactgttttccaccgatcgttcctatg
ggagctatatgatatagtaacccgatctttatcaaattcagcacagtcattaacagatat
attaaactaacaaatgtttaatttgaaagcaatcgtgtcaaaagtaacgaagttattgac
aaaagtcactgttttcgaaagatcgttcctatgggagctatatgatatagtcacccgatc
ttgatcaaatttggcacagtcgtttatttgtaattaacttaccaatattaaatttcatga
caatagctcagaaaataacgaagttattaagaaaagtcacagttcgtgactttgccattt
gtatgggagctatatgatatagtgatccgatccggctaaatccgagatatacaacgcctg
cagtatatacaagcctacatgcaaaatttcagctctgtagctccaacggtgtaggaggag
tttgcgttgatccagacggacggacggacggacggacatgactatttgaactcgtctcgt
cgtgctgatcaagaatatatatactttatatggtcggaaatgcttccttctatgcgttgc
acacttctgaccaaaattaatataccctttttgcaagggtataaaaatacataaaatgtg
tttatttgtgtatatttgtttttttacccttccttaatcaatagaaggattgctttggaa
aagttgttggatatctccaaaattaattataaatgtataggtgcataaacattttcttaa
tggatcatggaggcaagtatgtatgttcgagaatgaaacaatcaaggacattatttaagc
attatctaatataatcaccaaaaatatttatgactattctacgaaacacgaaaccagcgc
taaataatgacttacacctaaggtcatgcaccttgctgtgcaagatcggcgaccaaaaca
caaaccgcacacctactggcgaatacattttgccaaggttgctaatgcgagactgaattc
cgtaaccaaaattttaccgatctacccaaaatacatatggattttctttgcttcagtagg
gagtccaacatttcatatttgctttcaaggtcagtgcggaaccctgccaagtatctcaag
tccttttcattcgctcatatggtcaatttggttagttgaaatatatttccctattttaac
cacagttttactgaaatgccaagacgaattgagaaatttgatacgcccatgcagtgagtt
ttgtggtattttatgttctcttggtttctttttttttgggggcgggcggagttttttgac
ggattttcggttcttgtttgaatgaatgggcggagcttaaacaaaaaattatgcatagat
tagagcctcaattacgagtttaatgagacaagccctagttaaatttatatgctagtaagg
gtagcagaaaatatatttttgtcagaagaacaacatttacaaactacgcttacgctctta
aagtcaggatgaattgaatttccttgcttttcttggagatgaaacgtttcgagtcaaaaa
gtcaaaacaaacgtcgaaaaggaaaaaccctttattaactctatattctgtgcatcgtaa
actgacctacacataaatgttcaatgaacttatatttcttcttttcagtcgtcgctcttt
tttcgcataatgtttaagtgcggaaaacaatattttttatacaaactattcatacatatg
tatgtatgtatattagttggccgaagtgaaaatttagaaatgctatacctggccttctga
acacaagaagcgcttttcgattctcgagaagagtgttaaaacggaacctggcaccatcat
atatttttggtgctaaaatttccatactgcgatttcacggttttttcttctacattgttg
gacatccttccagtgaaaaagtaaacatttttatgatgatattgatcactttatactgta
gttataattgactatgaatgcggttttatatgcacataagaatagtttagtttctggcgt
gtgtcattccttttgatatttttgggatccattgctaattgcgattaaagggctgaatat
gtttcctggaatatattcctttgaaatcaccctaccggcagtctgatttttgcttctccg
atcctctcatatgggctattgcgcaatgaggcgagatcctcttcatgctctgacacccaa
cgactgttttatcaaagcacatgtaaatgaggccttccgtctgttgtaattttttctttt
tttttttgtggaggttatcgggtcgtcgtctccagatgatgtgggtcgcttttctggtgt
gattaagcggaatttaagtatgcggttgcagccactgtcactcaattagccatggttgct
tctttttcaaagttggcggaccaagtaatataaaaatttttgtagaattgaagctgcttt
acaatttaaaaacatttcgtatttggaagaaagtttgtgcttggtttcgatttataatag
ttatttgaaattatcagtttccatttttaatgcattttctaaacagaaacgcatcattca
atgcgttttgattgatgaatgttgatgttgaattaaataattttatttgaattcgcatat
atccgatggcgaagcgtggctaatagacggggcaaacgccgcccgaagatcaactctatc
gacgagagatcgctacatcaaaattaatagaaataaaatccaaaaaggtcggtgagaaaa
acgccacctacttttgtgagcagctaatgatgatgctctcactccgtgctgatcgactat
acaaagcagagcaattattaatctgagtggaagtatattgagttcgggacaacaggttgc
agattgctttgctgatggatggaaccacttgacgcagtccgagaaaacaaattaatcttg
ttgacgtttggcttgatcgtctcgcacttcagcactttcttagaccagcatccagccagc
aggttttctggccttgcctccagatgtttgattttgaactgttgctctgttgttgttgga
caacgatgttgccgttgcgcctaccttcaagcctgccttctgtttaatgatcaatttgtg
caatggcctctgatcttagccgacaaagacggcgtttagaaagattgagtaaatgagttt
acaatattgtattaaaaatttgtgggtgaactgtcgctcccgtttgcttttacttgtacc
cctctttctgatatagttcgagacaagacgacgacaatatatgtgtgtacacatgtatgt
ctgatctctatgccatgacgaatgtgcggcgaaccacggagtttgagtttcaattgaaac
ctacgcaagtatgaaatttcagctatttgcatacaatacataaaagagagaattcgagaa
agggcattgctcacccacaaacaactaatgccttcaattagccaactaaaggagcagcag
caaccgggaaatgccccttgttcctcctacttccactatgttttacggatgggcgttagc
tgcgttaagccgaattatttttcagtatccgagctacctggctgacaaatgttgatcaat
aaaccttttttggacctataatgcgattagtcgccataatcatgcccaaatactctgaag
atcgacactagaaaaagttctgtgcaaaatatttagcaaaagtcataggatcatgaaatc
tctataagctgttgccactgttgctgttcttaatcttggcattttgctgacatttgtttg
catgcttaacggggattttgttccgtttttatgatccttggaattagaactgactgctgc
tgtgaaggtccaacatattgtgtccatgtaaagggtttgtatttactaaaacttcctacg
gattagatgtaaagtcaatcctcctatagactattttgtagccagtcttttacgaggaaa
agaatttagcattaagtaaactaacctcgtagattactagtactaaaattattttaaacg
ttgggggttacatgaaagagtattaacaggtacgatttgtgataaacacaatagctaaaa
attcctttatcggaggtctaaggttcattggcatctttgtttgtaaagttataagaaatg
tgaaagtcaactatacttttacgatacatcgaattgaattcaaatttatatatgtataaa
taaattgtttaccacttacattacatgcattgattaacccacgatcaaggtcgttgtatg
gtgtgacaacagtccaccttagttctggggcaaatcgaatcgattcgcgaaaaaataaca
cacaaacttaaaactgctggtaacagcagaaagaagcagggaaaaatataacgatatgga
acattaagttaagaagaatcgagcaaaatagccaaaactaaacgattattgacgggacac
ctgttgatgtatgtaaaattagatcactttcattgcctcataaaacgggattttttaata
tgacacttcccaagattttccatatctttcttatacatatatatgcacaatacgaaatga
acttattaaatttgttttatgtttcattttgtaaggcaatagaaataacatattgtattg
aggtttgctggtcaaggaaaatattatatatactggatgtacaacattttcataggtgtt
ttatcaatttcaaaatatgtcactaatacaatactaatgctaaataataatagactgatt
aaaaactctaaaaaaaggaatgaagaagttgaagtagcttgtaagtagggtgattaaaga
cgcggaaaagggcaaatagttcaaatgattatttgaataattgtccattgattgagcaca
cagtcaaacaaaaacgtaagatgcaagttagacaggtatggaaggacctatcctggtgaa
agtctgataattgatattttcattcatggcgccctaggtggtcatcatataaagtccctt
agcatcgtcctttattcgtttcatagtctgaatatgtacatacacagactttcttacact
atgcttttcctggaattgaaaataggcaagtttatggccgtgtcactacctcctactgtt
tcaatggttcttcagtgatgcatacccaagattggttctttctcattctatttctatata
tttctctctcccacaactgatggaacggcctttctcaatcctcttttgggttgatagaac
aaaattagcgttatatgagttgtctttcaggattcattgttttagaaaattgacgaattt
aaaaataatcacggctttcaacaagtatttgactttgtataagggtagaatcatctgatt
taatgataaatgcgaaaataaatactaaagcttagttaagaaagatgtagttcaaggaca
cgtaacatttttatttattacatatgtacattaatgttttacttacatagctcacctgct
aggcgtaaatgtaaccttattctcccgtcgatttaacctaaatggacaacccgacgagca
gcctgtagccgtgcagtagaaacctctggcttttgttaacttgtggcctccgttgtcctt
ggttataacaacagaaccaaaaacatttgcgggagtaggagctaaagatgtagagaatta
gtcacgtctcctatattccaattttctcgctggcgttttacagctgggatatatccatca
ttaattttaactcatagaacgctttctttgaggctctttcaagccgtggtggatttgata
ctttatattcttggtgttcttttgcgtggaagtgtgtaattaatcaaaaactcatatggc
ttatagaatggtgtaaaaaacgaaaagacaccactactatatatatatgtaggtctgagc
agcgtgacaaggatatggttatgaatgtgtggcagtaccggcgaaaaaagaaaatgttca
aatgtttttaaaatgggtacacaaattaaaagattagcaaacttctttagattaaagttg
ttgaattaatgactctttcatagctcggccatacttccgacgcgcagtctagaatttcag
tattttgcaatattatttcatatgcaaaatacatacatatatcgattacatgacaaattt
caacgcattttcgttgatccatcccgaccgacagacttgcgaacgatcagatacatatgt
atatgaacaaaccagcatggcgttttgaactcatctcctcgtgctgatgaataatatacc
tacattcttatatacatataaagactataaataactaaaataacttacactttaatacac
ctctttagcaattacatacatttactctgtatatgttacttatctttctagatttaaatg
cacatttctttgagaaatttattttgtttaacttccgtttcgttcgacagaaaaagtttg
tttggactgcccggttaaacaaaagaaagcattcatacctataatcaattgtgtgtactt
ttaatgaggtatcaataaaggatatattacgcttgtaaactatttaatgcatactcgatt
gcattatgcgtgctttatgtgggggaacacgtcataaaagtatattcatacgtaaaatct
taaaaaattaactatttagagctttccaaaacgccaaaaattgcaaattgaaaaatagaa
aatgttaaattcctggagtaccattttaaatgtttactttttatgctagttgatacagac
tcggaatcagttcatttcctctggtcgactttgacccatttcgtttttgagagagtggtg
actgctaattaaggtccttagaaaatatttttatttatttcacaagaatccaagctctcc
agccccattggcttttgaattaggaacgggcctccatttcctgtgcactatgctaacaag
acgcccccacaagcaacggcggctgatcttaaaacacaaggcagaacgagaaggcaacat
cttgcgagctgccattggtccgcgtagttttacctgccaagcgaatggccgacatcattg
gattcacagaaaggcatgatcttggctgtttctcgctgtaaagtcagttaggcaaagact
gcgcaacgaggcagacatacaatatttacgcgtcttccttaaatattttcctcgtcgtgg
ctaaacggaattttcgcaatttttacataaaaatataaaaattaatctaaactactaaaa
ttataaacatattgcaaaccaagaagcgagtttagcgaattcgctgaaactaatataagc
attttacgctaaagatatactatgactgtgacagcatatgccgccgccatgcacagacca
ttcttcagtggatattcttcaatgcaaggtaagagtcctagcaattccgttgctctctct
aactttaatggatattatgaccttcgctagtttcataccgggaagtcaattgtgtgaagg
agtcgtaaatcaagtgacacgcgcactcttcccacactatttacgtgtacgtacctaact
gacgactgaatgtcttttgtgtttcttctttctaattcttagatatgaacagcggccaag
gacgtgtgaatcagctgggtggagttttcattaacggtcgtccattgcctaataccatac
gcttaaaaatagtagagatggctgctgatggcgttagaccttgtgtcatctcgagacaac
ttcgtgtctctcatggctgtgtgtcaaagattttgaaccggtatcaagaaactggatcca
tacgtcccggagttattggtggttcgaaaccccgcattgcaacaccagagatcgagaatc
gaattgaagaatataagcgcaatcatcctggaatgttctcctgggagattcgtgagaagc
taatacgtgaaggcatttgcgatcgcagcactgcaccttcggtatcagctatatcgcgcc
tggtgcgcggccgtgatgctccacctgatgatggggaacagctatccacttcaagatcga
ataagacttcttccagctcttccagttcagagttaaaccacagcaacaacgcaaacagta
aaccatctgatgaggatatctccgattgtgaaagtgaaccaggaatcgctctgaaacgaa
agcagcgccgttgtcgcaccaccttttcagctgcccaattagatgaattagaaagagcct
tcgagcgtacccagtatccggacatttacacccgcgaagagctggcacagcgtaccaatt
tgacagaggctcgaattcaggtttggttcagtaatcggcgtgctcgtttacgaaaacaaa
atacttccgtgatgggcacaagtgtcgctggggtggcaaattgtgttggctccacaactc
ccccagttggatcctccttgatgacttcttctgtcggtgttgtacccaatgtagccagca
tggccctaatgccgcccacaattgatgcggtataccaacaccaatacgatttctatggca
gttccgtaccctcggctacagttgcgggcagcaatctctcacctggtgccaacatgtcca
atacacctccgcatcatcattttttcagtccagccaattcaagtacagccagctatataa
tgcctagtacagctaacaatgcaagcaccaaccttatagtgtcctcctcttgctatgaat
ctcaaataagctccgtttacagcactgaatctgagccacatcagacaatgccacgtaacg
agagccccaatgagtcggtatcttccacttttggccaattaccgcccacacctaacagtc
tatcggccgtagtagtgggtggaggtagtaatgcaacaaatccagctgagtcttcgcaat
cactggccaatgccagcgttgacagcgaagatctctctgctgatttaaaagtggaagcag
ccgatttggtgtcagcttcggcggttgttactcaacaacagccgcaactgtatagcagct
ggacaacaatgcggccaaatgctcccctatcgccggaggactcgctcaattctatcactt
caacaagccaggctttggagatgtcggcagcacatcaaatgtttcatccatatcaacatg
cagcaccacaatatgcgtcatatccttcagcaacggcacatccccattcgcacccgcatg
gccacgtgccaccgtcccatcctcatgcacatccacatcatgggcaatacactaacacgg
gtcatccacattatgccccaacgcccacgacgcacttcatgccgcaaaatttcaatgcag
cagccgccgctttctcatcgccttcgaaagtcaactacacgacaatgccgccacaaccgt
tctatcactcctggtactagggtgtggcctactaaatatagcaaatatgtttttaaaata
tgcgtcgccaaagatatttgttttttaagatagagttaaacatgaagctctgtgtatttt
aagtattttttcatgaagacttttaagttaattttggagtttacagttttacgagaaata
tgctttgataaccataaggtagtgcttaaaaataaaatgaggatctcaatatccgaaatt
gcgtagaaactctctatttgtatttcaatttctttgaaaagaccttgacacgcttctgta
tctgttctcagctgggtgtcgcaaatcactttgtacattacaacctttaagtagctaatg
cccatttccgaaaacatgtctggaaatttcaaacaaactccacaggatatgcgatgagac
tctgttttttttgatgggataacctggtgagctaaagacttattcctagtttcttcctac
aaatttcaacgtcatgttcaaggtgttaattgcctcatttttctgtaattgatgcaattg
aaaccagaggaccgcttaccgaatttggtatagccttgcaagtttttgtgtgactccttg
cttaagttcaaacgtcaaagaaataacaagtataaagacaagtttctctctaagagtagg
ctacaaagttttttcggagtaataccacaatggcatacaattttatcgtacgttggcata
cgattagccaaatgggaggataagcattacagagccctaaaaaaagattcttcttatcaa
gttatctttctaagcgacactaatcccaaaaaacagcaagtatttcaataaaccataatt
ttatgcattattatgcaatctgtgaagttagtaaagtatcaatggagtattttttttgtt
acaatgatttcttttaatctgcatttaaagctcaaaaaccacattatttgacatgttttg
agaaaaccttcctagttgtatgttttttttttcaaaagtttcatgcatatgtaaaagtac
agttacacttgagtaattaaataattaatcaaccactgagcgctaatggaatagaaacta
cggtagcctattcaatttttgagcgataacaaataactaaaacgtaataatgtcaaagtt
caaatgatcgaatcttaaatacggttttaataaatgtgtataggtattttttaaatagtc
atatcggtttgaatgatttgcattttaagttaacttaatttttagattttatctttttag
tggcaatttggtttggcctatcaacatttttttacaataacctttagagagtttttaaac
gtacgtcaaaatattatttgtcaaatatgttttgttttgttttatttttttcccaaacta
ttaaggttatagaaaagcttagtagattctaagtttactgatatccgtagaggtatgggc
taagctgcctcagagactgccgccgccaatctctcccttttttgtgattaatgaactgac
aaacgtgttgggcatcaaaaatcataggaaaatagtaatcttcaagtccctacctcgacg
aaattcgaatttattttgttttattaattgcaatttgccgatctacctgttgccgtcgtt
tctgaaagtccaataaaataaaattctgtagcagcatcaggcgtcacttctagcataagc
agcgcaaaacctcaaatatttggctttgctaaaggagatttgcgaataaaatgtcttttc
caggagtttactttcggtccgaggatttgcaatagacaagacaaacaaactacgatgtcg
gtgagaagtaggattagctggtttcggaaataatcctttgtcaggaagcattcagaacca
aaaacagaatcatgtctgtttcacatttcaaacaaattttatgatataccataaagtttt
atttgctgtcatgcttcgaggcatgcgcaggaaacgaccctcagccaggacacaaaccct
tttgctgttaacccaaagtggcaagagttaggaataacgcggagaaaggcttagctttta
gttttgcctaagtcaaactcaggtaaaaatttaaaatgaagtcaggtacgagcgtatgta
cttatgtatggatgtttctgtgtatatgtactttggactgtgataatccgctcctaatga
ggagttctctttgcgaataagtaaactataagtcaaggataatcgcctagtaattagata
atttgcaacaaaatttatttgatattcatgcaattaacttttatatattttagaatatta
tgaaaaatttttgttagagttcatatttgcagaaacaaattttttttgaacccaacagtc
tgttgacaaatatttcggttttgggtataaactactcatactgagtcacagcgacagtct
tccgatgttacagctatcccactgactacatcgtcaccgactttttcgagttgtccagca
tgctgttagctcacaaattgatttgtcaaaatttcagtgcgcacaaggacattgccatca
ttaacgatgattggttgtatcccctggactgatcgaaggtcgttgcgctgtcggtgccaa
ctagacaattgtcaacacattgactctgtctctttccttttctcgttttctttctctgtg
cctgtctatttgatcttaaaataactcgtaatcgatttggaatgctttgcgggaattgga
ggcaaattctattttgttgctccttttgcccaagttgccagcgagcttccttttggcaac
ctatccctgcaagtgtcttctgtctgtgtttcggtttctgtttggattttatttggtcca
agagaagtgcaaaaaatgatacaccaaatgaagtggaaccgttacgctactttttactaa
ttaaaagaggtcaaagaaattaaaataagaagggtaagctataaaaattattttgccgtt
ctatctttgaccaaatattgttaaaattgtataataatgcttttagatagcatattgcca
aaatgttaaggtttaaaaatatatagattccctctggagtcaaaaaagccattcgaaagt
caacaaattttatggttctggcttttgtagtatccgtgatctaggcgtttaaataaactg
atgaggcttgaccgactccattgttaataccgatcaataatataaatactttataaggtc
ggaaataatacctttcgactgggatatttattttggcgactttaatagtagcagtatgtg
ctacagctaccttttgttaaaccttattcccccattccatattagtagtctaagccatct
aattcaacatttgaccaatgcctatcgcctaatgtgttcgccttttatgccgacattata
attaatgacaaatacacgtacagtgaagggcaatcataagggagaacaatagttatagct
gatacaaacacagttcgatttttgatacaccgaaacgcagtttggtcttatcgtcaggtt
taggccatactcagtcacaggccgcctgcatattaatggtttattatgaccccgctgcct
cagtgagttgctccgactccagagttgagcttcagctccttttgggctgactttttggtg
ctggtgctttgtttttaccgcgattgcctttgctacgctgacgcctggcgtgacggtttt
aattttatttttttccttttgctattatgtatatatgtatgtatattgtggcgcacgggg
cttgtagtcgtccccgaaactgcttcccttcaacttctcttccaactgccaaagagagtt
attcatttgatagaactaaactgtggttgttgttgggcttttatcgtaaaactgttttat
atttttcgtttcgtagggtctgggctcctttactctaattagctgcagtgcatccctagc
ggtggctagggagtaacgaacgacattgcccgacatttccgaacacatgaagtagctaat
gaagccttcttcatggtatgcgccagcctcatggacgcatgcaaattccattgaaaaagt
aagtaaaaaactgcaggaaagtttttatactttatctgcactgcctcaacatttcttatt
tgtggacttgttttaaatgcggaaattgattgtttgacttgtgtacttgacagcgtcaat
ttatttctggctacattacttaaagagctaaacgtatgttgtacgaactaaggaatacaa
tttaaaagctaactatttttgtttgtttctttataggttacatttttataatctaagcat
acaaaatatatagaccaatatgctttctgtatctaaaaaattgaggaacgacaacgtcgt
agctcataattttttaatttatccactccgtaaccatgccattgtgtttttggaggtttg
gtccattttacaaaataggttttatgaatagctgccaactggggcttagatttggacaca
aatcgccgtcgaaaaggccagaaaaaccaatgcgctggagcacgattaataacatgagtt
gtagactgcaatgcatcgattttaaggggttgttgttcatcataagatattgttatacgt
gtcctggaatcgaatacctcaatttcctcctgatcctttaacgtccagtttggtatttta
gttgatatttggggcaacttttcttcgtcttctgtaattggcgatatacggctcgagcga
ctgcatttaaaacatcttggtaacttggactttttggaagcagcattagcacttgaacca
gctaaatttggcgtgggctccttggtcattggcggcattttcaccaaaataaaatgatca
ttaaccagacaaacatccgaaactttttcatatttctgttcttcgccaaaaaatgcatct
aaatcaatattctgctgatagatgcgaaaatcctctttattggttgaagatgaatttggt
tttgtgcggggttctgatttgtgtggccttataaaaaatctacctggctcctgcatttgc
ttaacaagagttactttcggcttcgtttgtcccattaatttaaatcgatttaaaatgcaa
ctaaatcttgagacattgcattgttggtgctgttgctgaattcgaatgaaagccgtgtac
ataatggcttactcgttattgtttaaataaggacctgtgctgggcagaagataaggacgt
aattattgatattatgatttacagtttttctattatggtttgagtaataaatcagagata
tgagtgagaaacatttttatttgtaaaactcaggctaaatgaattgaatttttttatttc
cttatttcgatgagttcagggtcgttctcgttaaattattatacacttcactgccatttt
ttttgtttaagtgcggccatgagacctatagtatcaagggccagacaaaccatatctcca
aaaatgccaatgcgagcgcacattgggccacaattctttctttttttttttgcataaagt
tgcaaaatgtaaaatatatcaacttaaaagtgcatacattggcgacatcgaatcaataat
tttaaaaattttagtgacaatggcaatgacaatggcctggattctttgtaaagtacattg
ctatttaatcggactttagaactaaaatcaccaacaaagtatgaaattattttttcataa
cacgatctattgccgcaaaatttaaaaaaaaaatgagcctaaaattatgcaaagagcaaa
tattatatataagtgttatatatgttgggataaaaccgtgatcggattcgaaaaataaaa
ataatgttttattcccgctaacatgcatgcaaactgtcagactctggcccaatgtgcaac
gacaacggcaacaacaaaaatacattgtagtttatatatatttattattttgacaggtaa
acaaatcacgaggtctactacacacacacaaacaaacacattaccacattttcatttcgc
ttttccgttaggtttttccttgatgtatgttgttcgactgctcaacgagaactaaaaaag
gtagcaaacttttaggcggcttgttgcatatccttgaggacatgcagacaggataaatgg
ttttattgatggtttgatgtatacatcctttattttaattacgctaattcagaactttta
caaactcatttaaccagaaatgggttattcttccttatgtgttatatgtaggtaaacatt
tgaggtataatggtataattctcaaatgtaaattattttgcctttcaaaaatatattttt
gaaatgcatacagtggtcggctatcacatttctcaatttaactacaatttaggtattgca
tgctaatacagagacgagcagaaaattggaaaaagcaaaacaagtaacaattagaaatac
acatttacgatttacgaacgaaaaaagtgtcacatgacactttatattgggggatgggga
gaagtcaaggctaatgaaagcaagaataaagctttagatatctgcataatcaactatagt
gtgtagcttacacacattgtaattttgaaaatttttgtgttttattataaattagatttt
ttccatattttaacaaagtatcatcatatatatctacccttaaaatttcatccttttatt
taacctcttattcttgatctgtattaaccccacctcatcagttggaaagctactggaatg
aaacttgttatttggaaaacgaaacttattcaagaaaaattattaaggaaataaatgatt
ttaaaatggaccccccaacaaggatatagtgtataaatggtattcaataacgcataccca
ctatatattgttgtaatggatttgaaatatttgatattaaaatttttgggtaccttagaa
tttgacaatacacaaaactataatataaaagttaaatttaaaagaaaattcattaattaa
tgcaatttgtgcaacaaataaataattaatattatttttatgttgtatcaacttgtgttg
tataaacaacatacatacatactttaaaaacttcaagtggcttttatacaaatttagcat
tcaaagtttcatgtgttatcttatcttactacttaaattttttaaattcaaatcgaaaat
atataggaaatataacgcatattaaaataaaattaaaatttgtaaagatgtgcaaaagat
ctataatatatcaaatcccaccatcatgacaacgacactagacttttattatagaagttg
tttgacactactttgtgaaattcaaagtttcatgtgttatcttatcttactacttaaatt
ttttaaattcaaatcgaaaatatataggaaatataacgcatattaaaataaaattaaaat
ttgtaaagatgtgcaaaagatctataatatatcaaatcccaccatcatgacaacgacact
agacttttattatagaagttgtttgacactactttgtgaaatgttgttgattgtttcttt
ttttacttttttttataatattggtacaatttgtaaaatttactttgctttaatttcttt
aaattccaaaattttttgaatgaaaactgcggcgaatttcttcgtgattgcaaagcgaat
ttcttcatgattacaaagcgagtttcttcgtaatagctgagcgaattcgtaatagagcga
attcagtagagcagtggcgaattcgtaatagagcgaattcagtagagcagtggcgaattc
gagagactcaagacaaaaagaaggcgattgctacattttattattattttttttttttat
attttgttcattagtaatatagtttttgttcggtgcaagtttgtcatcttttcgtggcat
ggagtggttcgcagtttcttgaactgtttttatctaatttgagtgtgttttcgccgtttt
tcgaccttttttttccacctcctcttgaccctccacctcgaaacttccgggtgttggttt
ggatcgctatttggacgcatacacagatgaaagtcgaacaattttggatttacttttagc
tccagctgtgctgattaaaaggtaagcctaaggtaaacatggtttgtttaggaaaccgtc
gctggtgcattttcctctttatttagttagtttatataatttgtgttgtatctctaccaa
cttgtttggctaccattcatccaacaaaattcacactcgtttgtacttatgtatgtctgg
tttctaataatttacgcttcaattaattctttactttagtctctgctcttttactttttt
ttcttaattaccacaatttttgcagcgcttacatatttgaaagcttggtttcttccattt
gccatttctccttcgttttatattttatctctgtttgtgtgtatttttataccctataat
ggctatggaatgaaaaggcatatttttaaaatttaaatgcatgcaaatatatacattgct
aaacctagataggaatcacgaattgtattcatatggaggtaaattgcagtttagcataga
taagcttatctttgagaaactattacagttttgtctatgaatttaacttggaaactttta
aagggtattttaaaatcgaaaagtgaatttaggtttcttgcatttaagttttatttgttc
aattgtgaaaattgctgacttcacaataattattgtgaaagttgttgcattttcctttac
cttgtgcattttctgtgtttgtatgcgtgtgtgtttttgtttaatatattatatattgac
tttacgacccgatcgtttaattaaatcattttacagtctcaccaaatttatcatcatttg
atcaatttggaaactgtctaccctttgcaagcgttaaatttctataatgtattaaggaca
taagaaattaagtataacaaaatatctttattttcttgatcaaatttagttcctttttac
agaaatcctaagaaatatgttgtaatggcaaaaatggcatccggagatctttctttgacc
agcaccagcagtcaggaaggtgagttcatataaaataaataactggcagttgtcttagat
gctaaaaaaaaattttttcattgtagaagaaagctcagagtatgtgggttacgatagcac
tcttcgtccaccatcgaattccagtggcagcacaacagccgccaacatggccaacaacaa
tgggccaaataaggtatccaacaccagtgttggcgtaggagtgggtgttcctgttccagg
acagggcaagaaatatgaattgctccaatcgcaatatgagtcggctgtactcgagctgac
tacacttcggcaccagcactcagacacagagcgacggtgtgatgagttggctactcagtt
gaatctctaccaagaggtgatcgtagctgatcgtaacaaatacacagatatagcggcgga
gagtgtccgattaaagcaaaaactaaggcttatggaaagtcagcaacaacagaatggaaa
tactaatgctcagtcaacggctccaactggcggcagcggcaatgccatgtattattataa
caaatcgtcgccctgtgacggtagttgttcggagaaattagccgaggttaagaaggagcg
caatatggtagcggttgaaagggaaaaatataagaaatcttacatagaaatggagaaaga
aagaaatttttatcgcgatcgtggcgaagagaaccaaacattgaagctgttgctctctaa
ggagacgaaaaatgtggtcaatcttaatgaagagcttaaccagctgctatccgagaagga
caatgttttgcaagaacaccagaaaatgtccgatgatttggctatagctaataaagaaat
tgaacgctttaagaaagatgatctaatgtttaagacggaaattaaagcgttacaactggc
caatgcagaattaaaaaagagagatctgctgaaatcgcgggaaagctcttggtcgaagga
gtttactaccagcagcagcaaagacgatactagcaaagagctggaaaagatgcgtaaaag
cctcgaaaaagcattgtcagaagtggagcgagcagttcaggacgccgacgaagcaaaacg
agtaagagattgggctatttcacagcgcgagaaaattgtgcaagaacgcgactccgttaa
aacattgtgtgataaaatgcgtcacgagcgggataaggctatatccgattccctaatggc
tatcagagacagtgaaaagattaaaaagcttaaggatgaggcccagaaaaaaatagactt
gctgaaagatcaattagagtcacagcaacaattggacaatgcgttgcgtcgcagtttcct
catgagtagttatgaaggtgaagatctgctagagattgagttggccaattatcatgatgg
tgatttaggtattatactggatgatagtaataaaagaggacttcctcttgtctgtggagt
tacaaatagctcacctgcctttggcaaacttaaaattaacgatgtcatttgcaaaatcaa
taacatggattgtcaagccctttcaaagcgtatggtccttgatgagattcgagcgtgcgc
tccacgcattttgctcctggtatcacgcactaggcacagcaagcatcattcgtattcagt
tcaactcaaatctgacaatcatggacttcaactggatatgggagtatttatagccaaaat
agagcagaattctaaggctttctatgagcctgagttggacgtaggcgaccgcattttaag
tatcaataataaatcgatggattccgtgcaatctattgatgaggtaatgcaattaattaa
tgacacacgaagcgacacactcaacatttttgctcttaaatatgtgcaagatcatgtgca
acttggtgaagggggtcatccgtgtcgcacaacaacctcttcagcgcaaacagattccat
tgattccatgcaacacgttagtggaagtggcagtggagcaaacggaggaggtggtggctc
agcgtccaagcatccatccaagattgccgattttttaaggaaactgagtagattaagtaa
accaggcactgcagatgataattttgagcaggagcatgatgatgccatagccgcgttgga
ctctgtgcttagcgagaacagctcagagaaaagtaaagagaatctctttaagcgcaataa
acggggaaaaaaggaaaaggaagcggcatccaagagtatgggcacatggccaaggactaa
tatctcgcacgacaatcctactggaacgatagtgcggggcggagaaaagaaacgcgccct
aatgtctctatttacacctgggcccattaatgtagacaataatgatgataccgaaccgag
tatggccgctccaaaaggattgggtatggcggtaggtgataagccacaacagctacaaca
ggaacagcttcctccacctttgccaccaccactgtctaaaccactggcgcacatcagaaa
tgctaatggaagtgcaattaagaccaatcccaatcgcaattcaaatccagttacatcgct
ttttgcccaacctcccagcaacagcataggtaacaacagcggtaacagcttggtgggtca
gcattcgcatccccggcactcgctctacagctcacccgatgacttgccccaaaagcccct
tccactacagcgtcctgctccttttgttgctcgggctaagattccttctcaagatcgata
tgggtctcggccacataactcgcatcgtctgtcactgaatataactcctagcggtgattt
ttatcaacccaagacaagtggtcagcaagcccaacaacaagtggtccctggagcaggtcc
gggtatgttaatgggaactggatcaatcggcagcactgggccagcagctggcgagtttcc
tgtacgcaaacaacaaatgtacgatgtttttcatcctccaccactgcccaaaactaatcc
caatgcagtttttgttccacttaatcctcttcgtgcaagaggcaatcagcctgcggatgt
tatttcgctcaaatcacaaaactccattgagtctattttatccaccaaaagtccgccacc
acccataagcgaatacaatgcttatcccaagcgtcatgtgccgatgccacaggcgccaca
acaggcgcaggcaggagtcaagcatgtgcccaaatatccaagtgatagtgagagtattgg
atctggaatgctggggatgggaggaactggagcaggcatatatgcaccacctcacccaca
tacgcaagccccagggaatcggcatactcaactatttcccagctttgtccccaatgtgca
tggtttacgtggtttacatggtaatatgagacgctccagtccgctaactcttccctcacc
acctccaccacaaactcttacccaagcgcctatagagggtgccattggcataccaactga
tttagaaaattaccatcccccgcatccgcagccctatttagactttactgcccaaaatag
catgaccaatcatgggcactatccatatggaatgaatactcccggtggtggcgtcatcta
cgagggtggaacatttcctcgtaagaaagacaaccagagactgcgcataccgtccaatcc
gagtgtggccagcaaaagtggaagcatggtgaaaaacagttcgggttccatagatcatca
ttatgctgcgctgacaaatgctaactcagtgtcggcctcctcttcggagcgagctcccat
gtcgctgatgagttcgagttttggtgccaacattttaagcagtggacacccaaacggcgg
aggcggcagtggacgcggttctcccatgccccaggtccatgttgaggtgcttagccatgg
cggcagtggcagttccaagcggaactctaatgtgcctgcggattttctctgccctggaga
ccttagaagagtcaccatcgataagcgcgacaaatctctcggcatcaccattcagtgtaa
taacaatggaggcggcatattcgtgtccactgttgccgacaaaagcaccgcgatgcgtgc
tggtctccaggtgggtgatcaactcttggaagtatgtggcattaatatgcgagcagcgac
gcaggagatagccgctaatgtattgcgccagtgtggggactctttcaccatgctcgtcca
atataatccggagaaattcccttcgccggcagaatatgaaagtacaagtgggcatcagat
ggagccagaatcgcctgtgaatcattcgggctctccaacgccccgtaattcaccacgtcc
accggcgcgtaacatgttaatacccatgtctattcccatgtcgggtattcagccgcttat
gctggcgcctactgcaacaacttcatcatcgtcaacatctggttcaagggcgccactctc
acatcagtccataaaagatcagagcttcactgatagcctagaaaatcaatccgacatcag
cagtagccaagatatgccatcatctgcggccactacaacaacaacgacagcatcgggcac
ttctacagtttatgatgaggatcccaagccagcattggcaccaccgccatcatcaactgt
agcggcggaaagtatgtaatttaatgataaaaatgacatcgtactgaatttaacaatact
aactaaaagtatacatatagggtttgtttgtggaatactaaaatttaacaaactttcgtc
ataattggtagggctcccaatgcattcaaatttcaaattcagtcgtccaaacataatgaa
ttgcactcaaatattttacgaattatgccgattagtttaattataggtttttatacttta
aacttttgctttatcatattaacctttgctttacttattagctcttcgctatgtcacttt
gcatatggataaatctaaaaatcttggcattaagctattcggcggcaacaaggtgggcat
atatgtgcatgatgtggcagctggatctccgtcggatcatgccggcatacgcattggtga
tcaaattttggaatataatggcgtcgacctaagtggtgtaacggctgagcaggcagccaa
tgaaatctccaaactcaccgatacagtcactatgcttgtgcaaaacaaattacacagtaa
gttggcaacaaataatttcaaaagtatttgcttgttttagcatttgtcatttattttcct
tttaatatatatttttagcacttaaacaaataaaagatgaacccggggactcgttttata
ttcgcgtggggtttgatcgaattggtgaactgagtgaggctgatttacgttttgtaaagg
atgaggtgctttacgtggatagtactgtttttgacggaacttttggtctttggcgggcct
ggaaattagatgccataggccatcgcacagtatgcggcattattccaagtcaattgaagt
atatttgaaattttttgttcatatcagctttcagttaattaattgagtaattttgtatgc
ataacgtatagagttgaggaggaactaaagtctggtgaagtggtggactgtgatacggga
actgcaagacgcggtagcacttcagctcgtcgttcgttttttcgccgcaagaaaaaccag
cgcagctcatcccgcgattctacagaaattgccagtttcagtaacacgcagcttagtttt
ttccctgacttgggcctcttaaacgatgacggtggtattttgagctatcagcgtgttgag
cttttagactgtatgcttacgaatgatcatttgtcccatatactaccttcaattattaat
tttttgtgtatttaaatctgcagctccgattcgacgacctgttttaattattggtccgct
gtctgaatgtctaatggatcgtctgataatagacttttctaatctttttaaaagatgcga
agtaacagccatggactgttcacaggaggcaatggaagagggtcttaaggaaaatatatt
tgtggactatcgtcgtcggggcaataaatttgaatgcaccacagtagaggcgataagcca
cgcatgcaaaaatgtaagtccataaataatctaatgttgtaatattatctatcgaattaa
attttttaaggatcgtcgccactgcatcttggatgtatcaatatcagcagttgaacgtct
tcagcgcttacagatttatccaattgtgctgcttcttcgctttaaatctgccaaacagat
tcgcgatattcgtgatttcggatcagacaaaatttcggcaaaggcggctaaggaaatgta
cgagagagcccagaagctgggctccgactacaaacagtatatatcgggtaagaataaaaa
cgattttctcttttaaattattaaacaataaaacgaatgtaaaatatttattgcagccgt
aataccaggcgtaagcattaagcatatgtgcactcagataaaagatgctgtggacaaaga
acaagataagctgctctgggtgccagtttcgaattgctaaaaatgtcggattggattttt
tcctttttagttttgcttagctgtaggggatttaggcgtaaaaaaaccgtaatcaaccgt
tataaaatctatcggtttcttgtatagtattttgatacgtatcagaaaaaaaatcaatcc
taatcaacctcgtggattcgtttcgattaacgcaaagtattctatcgccgtattttcaat
gtgtcttatacactgtttatctgtgtattctccgtcatctaatttatataactaaatatt
tacctaaccagacatattaagtatataatatgtatattcttcatttgttatctgtcgtct
caaaaatgttctaaactttaatatttttatatatttgcatgattgctagaaattagcaat
actaaaccatgccccttatcaatatcaattgcaatttattttgtaataattttaagtcta
tacagaaaactactgtaaggcaaccgttaattttggctttaaaaactgttaaggttatat
attcaattttgtttcaataatcaactattgatttccaataaaacgacaattcgcggaact
aagcaaatatttattgagtaaatggtgagaaatataaatatatatactcaattttctatc
actagccttaaaactgaaagtaatgatgaattatgccttttatattgcaaaaccacttta
cataaatctaatttatcatatttacttacaaagatataaactttatacatttgatttttg
caataaattgtttgttttagaaatcatacaactgtattattatgttgctacaaatacaaa
taatgttatggccacaaaatatgaaataataaataaatatagaataactagatacagtta
aacgcagctcacggccaatgaatatgttcaaaagtattttaaggtacattcgctctgtta
aaaggtttgttttttcgcattatattgaactatatatacaaaaacataatgtcttactta
ttaatatttatcattacggaaataatgcctagaaaagtgaaaaaacaatgaaaaatcgat
gaaaatcgatgcgtttatcacatgtttttgtaaaaatatctaatatttctttctttactc
ttccatatgcggcaacaatatcgcatagaattgacaataatatttattctagttaataat
ttacagttgttgaatacaaagactattggagcatgttacccttcaaagtaatcaaattca
tcacgcggacgataccaatcatctgtggcatgctcatagatagctctttgcacctgtgcc
tctgcagtctcaatgggattgggatcaaaactactttcagagcggggactccgcgaagtg
gcccgaaattccatgggtatgttatagcatttgcaaatgcaactggatgggaaacgaaac
caatcggaaaagatccctctgcattcattgtgaggatcgtaagccaacaggcgatgcaat
cgatattgttgctcacaacggcagccatcgcggcagaacatttgcttaaattcttgcgta
cacttttcccaatgcacatactgctcaaacggataaagatttagcagggctaaaacttct
ccacgagtattatttgcccagaatggtgccactacctcatccttaacaggacaggcattt
ctaagtatatcaaaggaaaaatttgattattcaatatttcttgattaacgcaaacgtaac
ttacactcctcgcatattactacttatggacactggttcctgtttcatagcatcttgaaa
aagttgcccctcccgtagcagcgacggtttggcggtggaagtcattggagcaggagttga
cgtgttcagtggacgtcgttggcccaacactgcagatgtactggtggaagctgagagaaa
tgaggagaagctcatgggcgtggttactggtggcgtggatctagttatattacgccggac
tataaaaggcgtcttagaggttgtggttgttgagctggacttagacttcattaagtgttc
gctggactgaagtttcacattttctgaagcgggtgttgtagatgatagtttcatggcttc
cgatttgacatccaatgtgagattacgtaggcctaattggagtgaatcattaattccaat
tttattagtctcgctctttggtgaagccgtggtactgctaccgtcaggcttttcatacac
gctatttgtctctggatctgccactgccaaggctggtaagggattggctgtggaattctt
cgtggatttggttggctgtgctgttgtaaaagttgactgcttttccgtggaattactgtt
cgataaaattgcagatgttgttgttgtgtcttttgtggtggttgtcgttgctgctgtcac
ggaaactggccgaaaatgtggctccattaaaacatcatttcctttatagcttacgaaatc
atcccgctccctatcccgatctttttctcggccatgcattaaatacttggcattacgtcc
acgagcgccaccatctttgctatacctctcagctgtatcttccatatcatccatatctac
ttcattgttttgtatttcatcacgtagaattgatatatgacgcacatctccatacatgcg
cttcatcagtccctgattctcatgaacgaatcgtcgcactgcgtgccagggatacgctga
tcccggcaaattgcaaaatgcttgctttcccaaatcacatggaatagcagctagcatttg
agctcgacctcggcgagatatttttccattgggactacatgaattggctgaatcaaatcc
aaaacctgagctaacatcggccagatcaaaaactaaaaacagtagaaaaatcaaaatcaa
cacatccacctgaaaatatataaagtacaagcaaaacgatgaattcaaatatgaataaag
caagtgtatttcgcatcaatataatggcttaaactaggaaactgttcactgagtgtttta
tgtacatctgtatgtacatatatgtatatgaagatggtctattcataaacttgtggctct
cacttagatggtaaacactatttcaccagcgtgacgaggcacagccaaggcatacataaa
acgggccagctttattaaagttttactttcacacaagagccaacgccaactcaaacttta
acttcaacttggactagacagacacaaagatgatatcgatgtgcatttgcatgcgactac
tgcaaatggttggccgcaatcgacaatgcccctgcttccttccttctcaacgtcgacggt
tagctctcgaacaccataagtaatcaaaagcgaaatgggttactcaagtaaaagtaaatt
gcggcacagtcagtagcaatggcagtttcagaagcatgtggtataagaaaaagagaggca
accgaaacaacaacgacctaacgacgctgacgtctattgtatctctccccttttttggtg
ttcgtggcccttacaaactttccttttcttttactgttttttgatatctgtgttgcacaa
tccccaaccatgccatgcggagttcctgtctcttatggctcgaaccggtttgtaagagca
gcaaaaaattgaaatgcatttagttattattgatttgggaatgattcatagcgaagcttg
aaaagaaagtgttaaactgttttattttcgaaatggttagctttttaatacaaagttagg
taataattttggtaaattcccacttgatatttaaaattcatacatagcacagctgtgaaa
tgaaatcaatgctctttctaacttccaaattttttgaagcactctttattaacataacaa
taatttttcaaacattattatattctttttgcaaagtttcgaataacaaatcaggtcacc
actttttaaaacaatacttttcgtgtagctacttacagttggtaactttaggtaatttgc
tattttgtttgtagaagaaattgctttcaagtgggagatggggaggatgagaccgcaaaa
ttatgttgtttactaactttgactttcaaactaattttctgtgtgagttttgaaaactaa
atcaggtcaaccacacaacaaaggtatagcctgaaatggaaagcaaacaaataaatgaat
acaagatgactttcgcttcagatggaagggtgctgaagcaaagcaaagcagcaacaaaga
caggaggcgagacaatcaaataaatgtaagatcagctactgatggctaaaagcggttcat
taaaattgtctcatatgattcttggaagaactgaaattggcaaaccattggcagaaaaaa
taaaaacagaaaataaataattggacactagtgtcagatggcccgaacaaatcaatatgt
ccaatcatcgacaacaacaacagcaacgacgacagcattgcaacactttaatatgtcagc
gactttctacgaaaagcagaagctgacgaagagatggaaaaccaagtggagaagaaggag
gatggagggaagcacatcttcaatctgtgatgctgcctatgtcttcatttcctaaataca
atgttgctgatctcggcaatcggcaattgcagctagaatgaattatttataaatcaagtt
ggatgttacatttaccaaattcggttgatacttgcagcag
