# Supplementary material for: SMCis: An Effective Algorithm for Discovery of Cis-Regulatory Modules
Source: PLoS One. 2016 Sep 16;11(9):e0162968. doi: 10.1371/journal.pone.0162968 (PMC5026350; doi:10.1371/journal.pone.0162968)
Supplement: S1 Datasets — (ZIP) [file pone.0162968.s001.zip › dataset/Drosophila/prd/dyak_ge12435.txt]

>2L:8479449..8519448 (reverse complemented)
ctccaagggacccctgtttctgtttctcttctccgtgctgctttggggctatcccatgta
catgatccgtgcgattcccatcacgtggaacatattgaggcgctcgcactattgcttcat
ttattggaacgccgtgatgtggatcagctgggccattgccaatcgccgggatccggggta
cataccactcagttcggatgcctattaccgggccatcaagcagattccgtactttgacaa
gctgaagaagcggaatgtgatgctaaccaggctgtgccacagctgtagatgcctccgtcc
gctgcgagctaaacactgtcgcgtgtgcaaccggtgtgtctcgtacttcgaccaccactg
tcccttcatctacaactgcgtgggtctgaggaaccggatgtggttcttcctattcgtcct
ctcggtggccgtcaactgctccttcaccatctactttgcctgctactgcgtgatgatcga
gggcttcacgatgctctacgttctgggactcatcgaggcggttgtgttctgcggcttggg
ttggatactcacttgtacttcggtatgtgcttcttttccagaaaaattatttgttgtgac
accatttacaccggcagatcctgcacgcctgcatgaacctcaccacaaacgagatgttca
actacaagcgatatccttacttgcgggacaaacgcggacgctaccagaatcccttctcgc
gcggtcccatcctgaatttgctcgagttctttgtctgtctgccggatcggggcgatgaca
acgatctgctgctggaggataacatttgattaaggatctaggatcgagcccctgctcgcc
ggcgcaagctgcccgtgcgtggataatgttgcgaggaggcagccaaagacccactcgggt
aggctgccagtttggttttgctccgcaggctttctgcttactcgaatgcttttaagttcg
aaccaacagtcaccaagtgcgtgttttatcatttacaattgcaatctacatagcgttgcg
gaaggacaaatctgaagacttcaatgagccattaagagcattataaagatacattgctga
aattccaggatgcctccgggtgaattccttctgcaatggtgttcaagcatcggccagccg
tgcttttgcttttttaactaattaccttttaggcttggataagaatacgcttctctcgtt
agtttttgtacaaaattgttatgtattaaatgtgttatttaatgatctctatatattata
tacctattataatcgtaaatggtgtaaagttcactaaatggctaggcagcggtatgtcac
ttggaagtgcccgcaccagtttgttcattttgtgttttggggaattgcacaagtaatact
agtagaagatcagatcggagaatacgattatgttgtgggtacactttggcatgtatcttg
ggtgatggaagtctagaatgaatcgatatttcgtgaagtatgtaaatgtgcgcgtaatgc
ttagctctcaaagcagaagtcatagttctcgggatcctcaggtattggcggtgggtcctt
gctgatgtccacgccttcggtgtccagcaggcgcaatttgatctccatggacagcagagt
gtcgaagtcctcgttcttttgcttgctgaccatcggttggcccagaagagcgtttattcc
atccgtccagtagttgaatatactttcgtcgggggccacaaagtccaacgtggagtgctc
catgttctcgaaagttatggaaaaggccaagttcaccgcggatttcctaatgcgagtttc
tttcatatgcggacattccttgccctctagcaactgcttaatctcactgatgggcagttt
cttgggcaactcctccatggtgggtatggtcttctcatcgcagtcaccgtaatgaatcac
cttgtgattcggcgaaaggcgagcgtaccaaaacttgtccttagttcgagtgcctcgcaa
gtattttgcaaaatgggtacctttaataacaagatttaccaatgttgagagtgcccaaaa
gagttacttatcagtggatatttaccttccaccagaaatgagagccgctgctgcttgatt
aactcaagaatgtgcggcgaaatcttctctttaagctttacaatcgccgaagctgtggag
tcacactcctccttcgaagtgcgctcctgctgacgcagtgttgtgatctgctgataggtc
agcaaagcgatcttgtttcggaaatcctccaggttctcgggtctgcacttgagagtgcgt
tggatctgctcccgcaccacgctgaaggttgtgctgaagtcctcggcagtagcacgcata
tccttccatgtgcgattcagcgtaatgacgcagatgcaaaagaattcctcaaacggcgaa
tcgtgggtaaagaacatgggctgaaattcgccggattgctcggctggcggctcgccaatg
cgcaggatgtcgcatagtacctttaccagttcgatggaggtgcgtccaaagggacactcg
tgctcatccgcacggcaggagttctccctgacaatctttgcatactgttgggtgtagttg
cgagcaaaatacaccatacaatccaatgctaatatacctgagagataagttttcgattag
catatacaaacactttaatatgttaacaacttcttacctggcggcgtctcaatgaaatcc
tgggcaggattaatatcgcacttaaagcccagctttttgtagtactgcgagaagttaaca
ttgccagccccggaaccaccgccacgtcgaatgtgatcgtcgttttgattcaaagcgttg
gtatgatcgtcgaaggctatgcgccgcagctccttgattttctcgtgcgcatcctggtcc
tgtgcattcatcttcattcgcatgcgcttctccagcaggccgagagtcaacgtttgcagc
acgtacagctggtgggtcatctccgtgcccagtccgttgccgataagggccaggcggaac
tgcttggcactgatagtttgtgcgatggtcctacgtcggccctcgtctgctttgacgaac
aaagcgttaagcagggctatggcattctgtcgcatcaccggcgaactgacgtcctgaagc
aatcggagaatatcctgcagtttgatgtcctcggcaaccaggaaatgtttattgctgcac
ataacaatgttctccaaattggaaagggcgctctccccacaattcgtgggatatttatgg
aagtttcgcacgatctcaatgttgcgtgccacgaaggagttctccggcacttcccaggac
accgtaccgtgctccatcagctccacaaagctggccaggctgtatttgagaatgtcttcg
ttggtctggccgccatcctcgatcattttaatgagtgtgtcgaggcccttttccttgatg
aactccagggcaaaggtgtgatcggtgcttagggaactgagctccttcagacgcagcgcc
ttctcctggggactcccattgagcaggacctccatggcatcgcaggccgtctttgagggc
gagtactgcagccgcagtacggagccattcttgatctcattgcgattcttttcggtaacg
tacttctggttattcgactcgcagaactggagggcgtagttctggtgatcgctgatggac
caaccattgcaaatgtcctggattttacctgaaagcggagacgagattaatacgctataa
aaccaacttcctgactaattgtatgatttgcatacaaatgaggaaggggaaatgagtgcg
ctgacatcacaataacactaaaacatacagcgaagggcgttggttggaaattcccgttta
tgatgcgttcctttgccagtttcaacataattcatgtgtaaaaacttttaggaactttct
tgtacacaatttaagcagattttctttaaaattgctgggcagtcatgggcaatcatcaaa
tctttgtttttatccgctatttactcacttgccagcggatgcctctgatccagatttatc
agctgcgccatatggttctcccgctccacggctatcttcacaatgtgtgaatccttaacc
gtcgtcttttttggtatcattttggcccttcttcaattagcgttaattgcaactattatt
gtttttcagcgtaaacttatcttctcttcctaattcaatgcagtgtgaccagttgccaag
tacactgaaatgtctagaaaaaacttacgcacactaccgttccgtttagcataggcaaca
ctgggcgggaaaatcatttgatttttaaataaatacttttgtgataacaacgttgagtca
tttttagctataatataaaaacgaaaatatgaaacttaaactttgttcattgttttattt
tatcgtcaacaatttaataagctcgccaactaccttaacattaatactattgcccagcag
acgatacttttgtcgattcgttgtttctgggggaaattcaaaatcctccggaaaactcat
tagacgagcaacttcccggggcgtaaaatagcgcagtttcacctggtgcagcaggtctaa
gcgttgctccaatatcttctccgacttcacgtcatcgtgattatttgtgtctatttcctt
caccaactcgaagatccgatgggattcctcctccgaaagcggtgtgtatgcagagcccgt
tccctcggtgtaatgggtgtagccctttgtgaagcacatggatctactttgggcaggatg
gattatgtccataaccagcactcttttggttaagacatcgtcgggcaccaggaaatcgga
agatacattttcctccacaatctcggagatttgagaaagattctggttctgggctatacc
tcccggcattgcttcccagatcttgctcccagcgaatggaaagtctgcacccttgcgggc
aatacaatagtagcgatatcgagtgtttggcacattgaactgcgttggagtcagtataaa
ctcacgccaatggaattccgaacgctccagggcctcaatgaactgatttcgcgcttgtga
gatctcgaatcccttgacgttctccatgagaatatactgcaggttctggcactctgggat
cagaccacaaatatgagtaagtgcgtccgatcgcttgtcctccgtgtccttttgcaatcc
ttggcgagtgtggggctgacatggtggggacatcagcagcatgttggcctgcagctttcc
gacctcctttacactcaggctttgaatattcctcgttttcacaaagttatggccgtaatt
gtgcgcataaaccgcattagccacggtgttgatatccatggcggccactatttctccttc
taattgggcatcttcaaacataattgttagttctgcatttatcgtgatcgacgaactcac
atttaaaggcataatgcatgccgccaatgccgctgaatagttctaacacacgaaatccca
ttttgattaaatattttgtttacaagctacacgttgtgaggggcacgtttaccagcacta
ccccaaaacagcaggttgtctgcgcttccttgtgaatggcatcgcacgacagaagaagaa
gaatatcaacacgtgccgcttgcatttttgtgaactctttattctcccggaaaaatgata
aaaataaagcgaaaaacagcaccaccgcccgtggaacaagactcggacagcgactctagc
tttgacgaagaggagccacaggatttggacatccaggaggggccagtcactgatagcagc
gatgaagaagccgcctccagcagcaaaaaacagcttaaaaaaggggaagctggtgaggat
ttcaagggcgaggacgaggaagatgacgacgatgaggaggatgacgacgacgaggaggag
gatgatgatgacgacgacaagaagacacgcattcctgtcctgaatccccttagcttgatg
cgcaacaaggagcagcgtttggcgttgtacaaaaagatgaagaaggagaagcacaagaaa
aagatgcaggagcgccgtgcccgacgcaaggctggtgtacccgctaatcctggtcacacc
atcgagagtctgcgagagaaggaccagacagaagtggccaatctgaatgattccgataac
gaggagttgcaaaaggaactggagatggacgatttcagctcgtacttcgaacgttcctac
gagcccaaggtgctgatcacctttgccgacaatccggtgaccaagactcgtaagtttgga
ctggaactttcccgtatattccccaacgccttggttaagatccgcaacaagtcgtcggtg
aagaagatctgcaaaagtgccgagcgtgaagagtttacagacgtggtgatcgttaacgaa
gatcgcagaaaacccaatgggctgctggtcattcatctgcccaatggtcccaccgcccac
ttcaagctatccaacgtgaagctcacctcagacataaagcgcgatcacaaggagataacc
aagcacaggccggaggtgatcctaaccaattttaccacccgcttgggtctgaccgtgggc
cgcatgcttggtgccctcttccaccatgatcccgagttccgcggccgcagggcagtgacg
ttccacaaccagcgagattacatcttcttccgccatcatcgctacgagtttaccaaagag
ggaaaacgcgtgaagctgcgcgaactgggaccgcggttcaccctgaagctacgatccctg
caggagggaacattcgacagcaagaccggcgactacgcctggattatcagcaacaaacgg
cacgccatggagtcccgacgtcgcttcttcctctaggtgtatttcgaggcattgtattta
ggtatagacaacttaataaaccaacagttaatacgaaaacaatagttcgattgaagagag
gtgataaccattagcgaccgccgtattgttttgtcggggataaaataaaatacaaatttg
ccttagcctaaaaaatgtgcaacactcaacagttaaccaattggcacaccacgagacaac
cgtgctccgtcacccttcacatggtggggcactggggaccgggtccgccggcagctacgc
cggccacgggatcgccgaagggcaggtcaccgcccgtctcggccagaatctctggtggcg
gctggccgtagtcttgcagtttgcgcatgtcgtccaggacgacgcgaaacttctctcgct
tcacggcggccgaatcttcagccttctcgctttgtaaatgcgcttcaatcaccttataca
gctccatttgcttctggtacctggaagcatggggctttcagaaaatgtatttcattaagt
gttgttttggagcatacctttccttgtcctcagcggagagattggcgtcattctcctcga
ggtacttggggtacttctctagcagctcccggatgctgggcagcagaatctccgccgaaa
gcaaactctgcatcatgccttccatgaagggtaggaacatgtttccatcgccctcgccag
cctatcaaacgaaaattgcattaattgcattgcaaggaggaatatttcataggtaacata
ccccatcaaggttcagtgagccaaacatgctggctatgtcgttctccgaggcgggagcag
ccaggttctcggagccctcttgcagacccttgagagcctgtgaaatgctgtcagaatact
tggagacatcctcgtcggtggccgaattctcgccgctcaatgtgagagcggctgcctcgg
ccattttcttgaacccggccatgatctggtcgggatcctggggcagtggcgggatatcgc
cgctgggcgtgttcggacctccgaagagcgtgttcatgcgatcggccagcaccttggcct
gctcactgaaagcgcattacaggtcagaatacaaagttcaagtgccgcgttgcaatggcg
cagtaactcacatgaaaaacgcatctggatcctcggagcccgcagctccctcggtggtcg
ccacatccgcagacgacggttccttttggtctcctgcaccacttttatcgaaatcctgga
gagcacctgtgcggaaattggaggacgcagtgcgcgttatgtaaggtgtagcgaacggat
agccaaacgcatttccgggttgtactcactgtccagcaggtcgtttaattcatcgccatt
cttcttttcttcggacattgtgcaattacgggctgcttttccttgatttcgaggtgggtg
ggaaatggtagaaaataaagaccgactaatcaatcagtgggaccgttcatctgctgctgg
tgaatcccgaagtcagctggacaggtgtggctacactgactcgcaccttagtgcgaccgt
attcgtaacggcaacaataagatttaaaaattaacttttgaaataaaaaaattttagttg
gatacttgcgtaggtttaatttatagattttcgttgacctcaaactcaaatatcatttta
acaacattaaaaaagcatttaatttcttttttttgagtaaaatagtacacttgtatggag
gtttattttatagactttaaactaaaaaattcgttttgtgcatggttaaaattttgcata
tatatttcgaaaaaacctggaatgcattataattgtgggcaacacataagtatgaataca
tcaagttatttaatatatatatatgtatatgttaatataataatttatatatagaaaata
ttagctgtaaatgaaaatgttacattttaatttggaaaaatatatgtttttacaaacaca
gatagtctaaacgccaatctataatagtatacccaaattctggctgaaattcaacaaata
aactgccattcgaagcatttaaatatccctcctgtctcgcaaattgagacaaaccaagga
cattaggcgaagattatctaaaataatcacccaaaatatttacgcatcttctgcgaaact
ctcagccgatctccccgggaatcgcacctcgctgtgcgcggacggagatcggcgaccaaa
ctgcgaccaaactgcgaccagagcccaaaccgcacatactgagtggtgggtgaggagtcg
caaatccctcaaggtcacggcgcgacgctgatgcgcgaccaattccgaaaccagaacgtc
acacccatggacatggatgggacgatatacgggatgggattttgcagtagggcgtccagt
tgtaggtccactcccgcctgaaggtcaccacggcggaggaaccccgcttggtttcctcga
ttcctctcatatggtcaaatggatgggctgggctcttttgcgactttaaccgcaccgttt
accagaagagcaagacgaatcttcgattcggtacgcccacgcagcgaagtattgtggtaa
atttgtgtttttttcctcactattggggcggagttttcctcgggtaggcacccggttctc
tgaaaatgtcagcatgggcggagcttcgcctgaaataatgcatcatttggtgttttattt
gcggcttagggtggaacaaaccgcctgaaactcttacattccacatagaaatatggtaat
ttgactttttatggggtgtaatccactttactctacaaattatacgtacatgtttctatt
caaaatttaccctaaaaccattacactctttttagggaaaaattcaaaaatgtataaagt
acacatttccattctttattcgctgcaagcaagagaatatatagttcagcttctaaactt
cctggaatcgaagcagttcaaaaagtcaagacaaccgtcaaaaagtcaaaggaaaagtcg
aaaacgtaaaaacccctttgctggccaacacaatggatttgggccacactcacacccgat
cccaataaacccagaaactcgctcttttttgacataatttttaaggcaccaaatggctcg
ccataaagttgtttattcggatataatcggtttgctagcgtaggcagttacctgaatctc
cagctctacctccccagaagagagagctggaacggaacccaggatcctaaccgtcataaa
atgcccatcagcgtcttcactgccatcttcacttcctttccgcatgcacacacatttttt
cgggaactttgccaggatcttatgtacatccttttcatatgctagctgcgatttcacgct
cgctgatcgcagcgctattttttccgacatttccgtatccttccagcgaaagatgcccga
ttttacgatccactgatcaggagataatggatttcgcgtttgttcggtaatggcgatgat
tgcggttttatatgcgcattatttgtataggtgtcgtgtggctgccaaaaatattcgtgg
caataaaaaataaataaaataaattaataaattaggcttcttttgatttataggatgaaa
ctagtgggcttgttaggtgtttggatacaacttttttctctggaaaagtctaggaactta
gcaatacatttacagaaaatgattaaataaatattaagtactaatttacttagttgcaat
gaagtaagtagccttgaattggtagtttaaacattaaattgggcaactcataaaccgaat
caatgatctgcatatatgtttcgagatgttttctgtctggccaggattgcattatctttt
gatattttggccatggtaattgcgattacaaggctggcagacgttcctggaaaactctca
gttttcctttgaaatcctgccccgataaagaactggaggagccaactgctagcagcttcc
cgaaagaagacaagatacccacttccaccatcctccatccagcatccaccatccagcatc
taccattgcgcaatggggcgagctcttcatgctccggcacccatcgctctccatcaaagt
gggcatgcaaatgagcccttgcgtctgccatacgttctcctcgagaggattgggtcggag
ggtcgcctgctccagatgatgtgggttggtgtggctgccaccagccgctgttctgtttga
ttaagcggaaattaagtgtgcgtttcggtcgcagcctcccaattcgccatgccctggctt
tttatcgtgaactgcagcacatattttttatgtttcccgatcgatttggagtctcacaat
ttttgggcaagttttttgctgctgtttgcttcttcaggtcaaatttgtagttcttattaa
tatggttgggaattacgcccaattaagttcaatgggaattgaagttagccaaaaccttaa
gttatctagtttagttttttaacaattcgattcacatcctctatattataaacccgaaga
atcttttgtactaatgtattaataatcactggctctggagtccattttccattggcgatg
cattttttaatagaaaacgcagcccagagccagtgattaatgaaacaattgaataattat
acccgttactcgtagagtaaaagggtatactagattcgttgaaaagtatgtaacaggcag
aaggaagggtttccgaccatataaagtatatatattcttgatcaggaccaatagccgagt
cgatatgaccatgtccgtctgtccgtctgtccgtctgtctgtccgtccgtatgaacgctg
tgatctcaggaactacaaaagctagaaagttgagattaagcatacagactccagagacat
agacgcagcgcaagtttgtcgattcatgttgccacgcccactctaacgcccacaaaccgc
ccaaaactgccacgcccacacttttgaaaaatgttttgatattttttcatttttgtattg
gtcttgtaaatttctattgatttgccaaaaaactttttgccacgcccactctaacgccca
caaaccgcccaaagctgctacgcccacacttttgaaaaatgttttgatattttttcattt
ttgtattagtcttgtaaatttctatcgatttgccaaaaaactttttgccccgcccactat
aacgcctacaaaccgccaaaaactgtgtttaagactctccttctcccttccactagctga
gtaacgggtatcagatagtcggggaactcgactatagcgttctctcttgttttatttaaa
ttcgcatacatccgatgcaaaccgtggcgaatggacaaacgccgccgaagagaagatcca
agatctccaaatccaaatcgagattccatagaaacactcgagatgtgagaaaaacgccac
ctactttgtggactctacgcagagccaactaatgatgttcttcgctggatatacgagttt
aggatcgatccgcgatcaaagctgatcgactacaaagcagggcaattacaaatcggggaa
ctggacaacaggttgctggtggctgaagatgggaaatgtggatgtggctgtggctgtgga
aggagatggaaccattcgacgaacccggccggaaaacatattaatcttgttgacgtcgcg
gcctcgtcactttcttcgccatgtcgagggcccaggtgtttgatctcgacctgatgctcc
gatgctctggtgctccgatgctccgatggtgaggccgatcttctgttggacaaagatggg
ttgcgcctacctttgcgccttctgtttaatgatcaatttgttggcctccgtctcagatgt
gtgccgacaacgtttagcagccgattggcccgggattggtttgtttgtgccccgagctgc
gtttgttgtgccccaggctaatgagtttctcgaaagtgggtgtatgtggcaggggctccc
ctttttgccctgggacacttgctgcatgatcggcgaaaagtcagccagactctgcgacgt
cgaagtacacaggaagataatcctactgaggggttttcaaatatcgaagtacacagaaag
ataatcatactaaggggtattcaaatatcgaactacacaggaagataattttactgaggg
gtattcaaatatcaaaatacataggaagataatcatactgaggggtatttaaaaatcaaa
atacacaagaagattatcatactaaggggtatgtaaatatcgaaatacacaggaagatat
gtaaatatcgaaatacacatgaagataataaacaagagtaataatattatttattattaa
ataaagaccatctccattcccactttaattcgttaattaaggtactaaactatatattcc
tgaacaactaaagacttccttactttgcttaagatcactatggcacactatatcagtata
tcaatatgaaccctttctgctaagtgttttccctgagtgcatgacgaatgtcatgtggtc
gtagtgccaaaaccaaacgattgtgggcaggggcgcgaagttcccgccgattgcgatcga
tggaaggatgcgatgagagatgctaatttgaggacaaaggagttctgcggaagccagctc
gcgacccacaaacaactaatgccttcaattagcccggctaaactgctaccaggagcaagg
gttaatcgcccggagatcgcagatcgggaaaggccctcagcttttcgcccccttttcttt
tttagagtgggcgtgggctgcgttaagccgcagcatttttacgatgactacctggatgtg
gacttggcttggcttgtcacacccccaaatgccatggcaaatcgtttacaaatgttgatc
aataaaacgacggactgtaatgcgattatccgctataatcgggcgatcagcactcgagaa
cttttccaaaatatttgaaaaagtcaactggcgatcggcgggatccaggacgcgggatgg
ccaggatccaggacctaagctggtgcgactttccctctaatctcgcactttgccgctatt
tgtttgcatgctttagcggggattgcgatttacgaaaggactccggagaaaactcgctct
gggagattcagagatgggattcgcgatgggattcgggatgggatgggatgggatgggccg
tgaccaggagcactcttttgcgactcgtatttactaaaacttactgcggattaggaaaaa
gtcaatcgccgcctgtcagtctgccgaacgagtggaaatatttgaggatcagcgcagaag
cgtaggatcaactgagggcttaggatttgagccagaaacaaagattaatggaggaattta
aagtaaattaagtagtatatatggaatatgacactacacaagtatttacaacatttaaaa
aaatgagagtcacataaattggtctttaaaagacgccatttattattgcattaggtatga
ataatgcgattttccttacaatctgaatacttggacttgctaactgaggataatatacga
cgccccaagaagtggcatgccacggcatgttaagatattcctgccagaattccctaattt
ctgaaaatcatggctctaaatagttcattatctaagcatcccgtagagcgttcaacggga
agttccttctgtgggccgtggacatgcagattcgatgcacaccacagcatccaacgaaac
agaaaaaggaaccactatgccaaagggcctgataaagacattagggccagggaacgtgaa
acaatcaaggccgttccaatgtgtgacaacagaccatattacgttcggccaaagcgaatc
gattgccaaacacaaacagcggcagaaactgcgagaggataggctggaaaagtaccctag
aattctgagcactgttacttttatgctcgatgctggttcgatgctgattcgatgctggtt
cgatgctgattcgatactgttcaatcaaatgtacgtgataaatggcatggcaatatgaat
tatttctgattcaaatactcattttattataaatatataactataactacactttattac
cctacagttgcatggtatactaaagtttatagcctggcaataaaagaaatgcatgcgaag
tgttgcgcaactttcgccggtgttttcaatcttagggaaaggtcaaatgaacacagcaaa
tattaataacacatttttaaagcagtttgaaaggaagaatatttactgaatatttacttt
attaatattaaaaatgatttgattaaataaagttaaataggaattccctttggcactata
ttaccttggcgtatatttaaattatttacaatttgttgacaggatcataattaaggatca
taaataaagcagggcttgaaagcacatgctcaccttcaaagattttgagtttgaaattaa
aacaagtagtatataaagctagtgaaacgctagtgaatttgatcgtaggaaacgcacaat
gtatgcattgtgttcatcgattatatagccatttgtctgcatcgattgagcgcacgagcc
tctcgaagcaggtcctccaaatcagatgtgattcgagtcgagtcctgtgtagtcttggag
atgtacgaaggctcgcaggtacgaaggatccgctggcgaaagttgacgatcgcgaggagg
attttcattcatagcaccctgggtggcatcgtaaaaagtctcttagcatccttattcatt
gcacggatgtgtcttcattttcccgctggctgattcgtgattcgtagaaatgcgagcgaa
gctgactcgcagcgtttatggcagcgatgcctcctactgtttccaggacctttctcgacc
caaagtggcgatcctgttgcaggatctcaggcgatccttgccaagcgttgatagcgcgaa
attagcgttatatgagttgcctattcagcgctcattgtcctgccaaattgtgaaatcaac
gagcatcaaatcggaaagtgggtatcgattgcgaattgaggcgcctttccattcgattcg
agttgcatgtgcttgcgataattgaattatcacaggatcacaggccatggactcaaggtc
atcggggacatttgctatcctgccaggcgaaaatgtaggcactccatactgggtgcctcg
tactgcgaactcctcccgttgggtttgcttaaccaaacgcccaacgggcagccgcaccga
gcagtagaaacccaacctttgttgccttgcggcctccgttgtccttgatctgcatctgga
tgtggacagggatagggatcctggcgaggaggatgcgcattggtcacgtctctgtgggcc
aatttgctcgctggcgtttccagcgcatttggggtggggtccatcattaattcttgcaac
acttggcgctctccattgttcgcggctttcgggttttcgttgttatcccgctcggcgctt
tcttttctttgccagcggttttatttaacttcttttcgagggtctttgttgcgtgaaatt
ccataattaatcaaacccacgaggggccatagaatcgatgttgtagggctgagcagcgga
gcataatggttgccaaagcatgacaaggatgtggtcatggtaaggatgtctgaagccact
tggttgaatgtttaattggaaagtgagctgttgttaggttattgcaacattttcgaagtt
atatacatctgtgtatgaatgccttttttatccaaagtgttcgttactttttgttttcta
tataatatatctaagtttctgatctcgatgtgtcaaaaagaacatccaacagaagcacaa
tttttaaatattttttaacagcttataaccgatagttctgatcactttttcatttaaata
atttcaatgtaaaatgacaacccttgttgaccgtttccgaaagccacaaataactgagag
aaaaggggctactcgcgtgccaatataaatgaaagccataattaggtatcaataaaggat
atattacgcttgtaaagagtgttaaacgcgtactcgatagcattatgggttccagtgaat
atctaatttgatttccggggtcaagtggaaccccaatgaatatctcaggtgagtgtaaac
caagcccctcccaacaggacgatcattccattcagtactcgcttatccttgtaacgaggt
atcgataaaggatatgctacgcgtaaagtgcatgatgccattaggtccaccacttgatgc
ggtaattaatttccggaaacaagtggaaccataggatttgaatggaaagcccaggatcgc
cagcagtatgagcaagggcttcccttgctcccgtacttgctccccatccaaagttctctg
cccattccacggtgctctcccagctgagacgccccttcggtgacgagcgagatgggtgct
atatgggtcgatgtcgatgtggaagtcggtgtgtgagccagagcgagaggcagttgtgga
gagcgctgcgattggtccgcgtggtggttacctgccaagtggcagtgggatatggccgac
gtctctgggccggggcttcacagaaaggcaacgatcttggccggcgttcggatggtgaag
tcagtcaggcacagacagcgcaacgagccacaccgcatctcgtcctcgttctcgtcttcg
ccatcgccttcgcctccgtttcatctttcttatcgagattgcgtactaagatacacagat
attcgagctgcaactaatcggttaatcagctaactagcaacgcttacttatgactttgac
aaagtgcgcagccattgtccagaactaaagtgataatcaagtgatataagatatacgaac
ttcaagactgagttaccgccggttttgtgccgggacagctttacgcatcttggagctcca
gaaactatgaccgtaaccgccttcgctgccgcaatgcacagacccttcttcaatggatat
tctaccatgcaaggtgagtgtctatctatttgatatatcatccagattgttctgagcagt
cactttaggatctggggtttctcaaattaacatacacacatctttggatttacaaagaac
ttattggggatgtgcttaaattactttaaattcaattcaaatattacttactcacattat
aatctaaaacttaaagttccttaaccaatcttctaaagcatcgtcttataaatctgcagt
atctagttgatcatttccatatatctccctttctaaaatgactgctcaaaagccgctaaa
gatcacagtttggaccaaggccgtcggctactctctaatggccattagttgcccggcggg
agagtcgcgcgcctctgaccttcgaccttagctccgagtttccctcttcccgggaagtca
actccggtcgaagaaggtgtcgtaaatcaagtgacacgcgctccgcgctacctagcaaat
tggaaaagcctgtctaaatttccatttcctcattccattccattccagacatgaacagcg
gccaggggcgcgtcaatcaactaggtggagttttcatcaacggtcgtcctttgcccaaca
acatccgtctcaagatcgtcgagatggccgccgatggcattcggccctgtgtgatctccc
gacagctgcgcgtgtcccacggatgcgtttcaaagatcctgaatcgctatcaggagactg
gctccatcaggccaggagtgattggtggctccaagccgaggattgccacgcccgagatcg
agaatcgcattgaggagtacaagcgcagtagtccgggcatgttctcgtgggagatcaggg
agaagctgatccgcgagggagtctgcgacaggagcacagcaccctctgtctccgccatat
cgcgcctggtgcgtggccgagatgctccactggacaccgatttgtcctctgcctctggat
ctccagctggtgatggcaccaaggcgtccagttcctgcggctcggatgtctccggcggcc
atcacaacaacggcaagccctccgacgaggacatctccgactgtgaaagtgagccgggta
tcgccttgaagcgcaagcaacgccgctgccgcaccaccttttccgcctcccagttggacg
aactggagcgcgccttcgaacgcacccagtatcctgatatctacacccgtgaggagctgg
cccagcgcaccaatctcacggaggcacgcatccaggtgtggttcagcaatcggcgtgctc
gtctccgcaagcagcacacctcggtctcgggcggagcacctggcggagcagctgcctcag
tgagccatgtggccacatccagctccctgcccagtgtggtatcaagcgtgtccagcatgg
ctccgctggccatgatgccgggcaccctggatccggccaccgtgtaccagcagcagtacg
atttctacggcagccacgccaacatatccgtatccgccgcagctccaatggccagcagca
acctgtcgcccggaatcaccaccactccgccgcatcaccatcagttctacaatcccagcg
ccaacacagccagctacataatgccgggggagaatggcaacaccacacccaccggaaaca
tcatcgtctccagctatgacacgcagttgggttctgtttacggcaccgaaacggaagccc
accaaacgatgccacgtaacgagagccccaacgagtccgtgtcctccgcctttggccaac
tgccacccacgcccaacagcctctccgctgtggtgagcggagctggagtgacctccagtg
ggggccactcgggagccgatgcctcgcagtcgctggccaatgccagtgctggaagtgagg
agctatcggccgccctgaaggtggaatcggtggacctggtcgcggccagtcagtcgcagt
tgtacggcggctggagctccatgcaggcactgcgccccaatgcgccactctcgccggagg
actcgttgaactccaccagctcgaccagccacgcgctggatgtcaccgcccaccagatgt
tccatccgtatcagcatacgccgcagtatgcatcgtatccggcacccggccacgcccact
cgcatcacggacatccccatgcgccgcatccgcacgcacatccgcatccgcagtacgcgg
gcgcacatccgcactatccgccgcccagttcgtcggcgcacttcatgccgcagaacttca
atgccgccgcctttccttcgccctcgaaggtcaactacacaacgatgccgccacagccgt
tctaccccacctggtactagaatcggagatcctcctacggatcctccacctcctcctcca
ggagcaggagcaggtgtcgccaaagatgtacatatagatgttcgcaggggacgaaaaaat
aaaaataacattttctttgtgtggagcagtacagacattttccgtttgggaaaaccgctg
acagactcgctcccaaacaaatatagttccaatccgtagaaataagcctaggacatagca
ccaacttaagattagagtttaagatgagtagcctaagtagagcaagtgcctttaaataaa
aatatctatgctaatttacaacgtacgccatgatctttcactcgaaacgctggccattca
gcagccttgacacgcttccgtacgcagcgggaaatgggaaatgggaaatcctctgggcca
ttagagcctttaagtagctgcgcattccacggaccccggctggagatctcaacagtcgcc
ccgggtgagagattcctgctctcggaactgcagatcacgctgtgagcgaagatcgtatag
atcgtatagtttccggaaaaagagaaaactcccgaaaggtcagacgttccatcaacatag
cgaagacaactccaaccaaggtgttaattgccccctcgattccatcgaatggagtgttgc
cctgcggagtaattgccctcgtttcctcgacttacctcaaattcacacctcatcctcggg
gatctgcctacccattctacgtgtccgagagatccgagcgatggcaattaatgaagtcat
tatccttgaatcctcacctccatctccagacagctcagacagcctaaggcactggctcta
ttattttaatctagaaagagctcctaatcgctgtttgtttatctctggccagcgacggca
aaagtaaatattgactttacaatcgacttaggagttggcaaaggactttccaggtagagt
gcaagatttgcaagatcgcatagattgcacaaaagccatttagatctgagatctttctga
aaccataatctcctgacttgagaccttgttaacagccattctaccatctttagacacaga
atgtaatgccaatttaatagcgcccaacatggccaactgggttaataaaccaattacgat
tttaattcgctgcccactgagatgggttgaaaattcccattttcagccacagtagctgag
aagaaagcttcgatcggcgaatcattaaattcaaaatattacgcattaattttcggtagc
gatataaaattacccagcaaagctgctagaagaaaagctcgacgaggtaacctccaaaaa
ctgaggggcttctgtggcgataatggaacttatggttacccggagatcatggacatatgc
cgatctccctgcagtggcagtggcactatgccctccccaaaaggccgtgattaatgagct
gacaaagtgttgaacatcaaaggcagggaaaacagtaatttacaacgacgcaacgcgact
cgagatgaaatttaatttaatttttttattaattgttgctgggcatctgatcgagatcga
gatcgagactgagattgagatcgaaatctacctgctgatccgatgatgaaccaataaacc
caggcgttgcctggcacataagcagcgcaaaacctcaaaatatttactcgacagcaaggt
ggactaacccaaaatagggatttgcgagcgatttgcgaatcaaaaatttccagttccagg
aggtgtccttaagattgcgaaaggatttgtagcatcagtggctggctgtcccgctcgcac
tcacactcgcactcccttctcgcgcagccaggattaggccgtttcggaaataatcctttg
ctgccaggaagaatgcagtaaacggcgcacagcccttcggaccaggtcaactcgttttcg
gcccgtttacgtttacgatggtgccataaacttttatttgctgtcattcttcgtcctcgt
gcgcggagcgcatcgctcagccgggacacgaacccctttcctcgcaggataatggctcct
ttcgcaggcaagagttaagccagccgcgtaggaaaggcttagctttcagtcactcagtca
gtccagccgagtcaaagtcaggtagaggatgtacttcgtgctaggtagaggtagagtcct
ttctccgctcctttcgaactgctgcgataatccctgctaatgaggtgtcctgtgcaaagc
agagctctgggcatcgcgctatgcgaggcggatgagagtctataagtcaaggataataat
ggcatgtaggcggattgcgcagattgtaacgaagcgctccaaatgaatgaagcaatgaat
taaaaattgtttaaaattatgtcactgcagaggtcgtaataccataaaaatatatttaga
tatatttagatatggacaaagaaatggatctattaatttggtaatttaaaaaatacattc
taaatacgtaagataacttttagactacacattttccattgattacatatattattaaca
attgcttatcttaacaagagagaatatacacataatcgtggattttatttttcaaactcc
taattattactctcaattaattaaggtgaagaaaataagaaaacatttaattgttcttaa
acttatttaataaaattgttttaaaacttatgtaatagaatggttgtaaaacgtatttag
tcgatttgcataagaattacctaataacctaggtctttcagatagctctcttacatttta
agggtaataagaaagttttaataaaaaaatccgtattaactttaaaccaagtgtttggga
aacgttgaatttgaatcacttattcatagagatgcattttgtagttctgctctcaaatca
acacacattaaaaactgattgagatattgggattgtagtatctacaaccctctgagacca
tttgtcagctttgttagctacactggcacaccacgatccgtccaaacagattccagccgt
attggcaaacatttcggttgggccaactactcgtactgtgaacgctgtcaacgccgatgt
aggaggagatcggagaagaggctgtaatgtgtgcatattgggcgagtccttggctcgtcc
aaggataacgcgagctatcccactgacttgcagcggactgggagtcgagcgcatgctgtt
agcgcacaaattgatttgtcaaatcggggcgcacaaggacattgccatcattaacgatga
ttgctcgaggaccctaggaccctaggatgcgtatccggccgaaggtcgttgcgcagtcgg
tgccaagtttggccattgtcaacactttgcgtaccaccaactgtttctgttgctgtttcg
cgccatctctttcgttcgccctatatatgcgtctctttcgacggcgaaatggttggagtt
ttattaataaacaccttgctggcggagaaaacgggatggctgcatagcgtactcgctctt
tgatctttggaaaaacagtcgtaatcgatttggaatgcttggcgggatctgctgctcctt
ggctggcaacttgtcagcttccttttggcatccctgcccagcaagtgtcttctgtttctg
gccaagtcggctggctgctgagcggttccatcgccctcggatcggagtgccaaagttaac
gtggccggaacggttacgctactttccaccaattaagcggagctgccaatttaagttgta
ttggcagtcggatatgcaaaagatgatcggctggtagggggtcaataaggtaactgcctt
tgtgggcattccgtaaccttgaatattttgtaaggaaagtaatcttaaggacgggtaata
tcttactcaacatattgccttagtcctagttatacaacaaaaggtttctaagcacaaatg
tgtagatagaatacatttcttagagtgtatgtaagaataataggttttctaggtgctcta
acccactagagccaaaatgttcacttaataataagtgttctcactttctttataaatgta
gttttatgccttttaataacttcccctttgaaataaatactatctttaagctcgatctgc
gcttgttgcatttaccttcccagcggagcaggtgcctccacagccccaaccgccaaattt
cccgctcacacacaatagctcaaagccaatttcatgaacaattcgggcaatataaaccat
ccaattcagcagttggcccaatccaaatggtaatgcgctcgcctcatgccgacattatta
ttaatgataagcacaagtcggcctttcgcggcggcggggaaacaatggagagctcttatg
cactgggagaaaaatatattttttctaaaaatgtatacataagtgtaaccttcacaattc
tgtttattttaaactagttgcataagtgtttcattaactgattttctgtaatgtatatga
taataaaattacttacataaaatatcatttttaaaaatattttagaatataagtgatact
aatatattaaaaatggatctaaaaaggtgatctcttgttaccccaaatagttttcaatgc
ccaattctcgcagttcgatttcgattttcgatgtaggaaaagcgctgggttctgctctta
tcgccgcgtttctgcgggggaactggcatattaatggttcattacggtgacccgctggcc
cgatccgctctcgacctggccagcacatggacacggaggcggacgtggatatggacttgg
gtgcaccgcccagctagcagcctcagtggcagctccttgtggacgcggttcgcttggggt
ttcgatggctttgttttgtgccggtactgtggggacttgcactgacgcctggcgtgacgg
ttttaattttattttattattatgtatgtatatggtggcgcagggtgcttgcaatgcccg
gcagtccatagccacctctattcaccctacctagcctcacccccgcccgaagttgggcat
tttatcatgaacttgtttttatggccgggtcttggcgagctgcctcgtaattagttgtgg
tgctcctgcggcagcgccatctagcggccgtggcgggagtaacgaacgacattgcccgac
attttcaggccccaaagctaatgaagcaacagccccaagcccacctattcccccctattt
cccccccactagatgccgcagactttcgggcttcatggacgcgtgcaaattccattgaaa
aagaagtttaactccgcttttattcctcgacctcctgctttttatctgcattggcctggc
aatttacgtggttcgtattttgtttcttgacttctttgtattgccttgcagttccgctga
gtttcctccacaccgcacacaatgtggaaagttgaagttgcggcggcagccactaatttt
gcatgcggaaattggagtttgacatgtgcccatgagggctttggttatattatgggagtg
tggtatgtaaattacagccaagcttaaacttttaaagaagcacttcaattcaaagttgaa
ttcaatttgagttacgaatatatattttatatgttacttacatatatctctaataggcag
tttggatgaatataaatcaatatagcattttaaaatctttattgaaacccttcgtgttct
tcagtaatggacccttaagatagtaagagtagtaaatatataccatatatagaatatata
ttcagaaaaccgctgaccggcaacgacgaagctccggcttcttctcctccagcgtgtcca
cgccgaatccatgccacagtgtgtccggcggtttgctccatcgtacgaagtaggttttat
gaacggcaaccagctgggacttggacttgcttctggtgtccaagcgccggcggaagggcc
agaggaaccagtggagtggtcctcgactcgcgggaggcacctgcagctgtccggaagcca
atgattggatcgtctccagctgcagcgtgggatgcggctgctccactatcacggaagctg
cctgaggaccccgccttggtgtattggtagtggttaacccggtagtggaatcaaagacct
ccatcttgtccggattttttatcgaccagggctgcaggcagctggactgtggcggagatg
acttctcatccgattcctctggaatgggagaaacgcgactgccacggttgcatttgaagc
aacgcgaaatcttggactttgaaggaggcggagaaggatctggtggcggcattttaacca
ggatgaagtggtcatttaacagacagacatccgacaccttctcgtacttcggctcttcgc
cgaagaaggcatccaagtcgacgttctgctggtagatgcggtaatcctctccaaaacgat
tcggctgctcctgctccggtctcaaaaggctggatttgaggcatgttccgaaagtctggg
caggaagaggaggcccagagacaatccttacgggggactggttcatgaggctgcggcgca
gcaagaggagcctagcgaagataggaccacgaaggtgcaaggacatcctggctcagttct
atacaagcaggcctgccaaaagttgagatgagagagtcattttaaaaagttattagcggt
aaatgaggggagttcactaagggtaatactatagcatactttcaggctagtgctaaaatt
caaccaaacctctaactaacaacaaagtttaatcttgagcattgggctcatatttaataa
aacatagttttatgccttgtgaaaaatatttagaattaacctactcaattttgaataata
attgaaaaattcaatgacagaaaaactttgttacatattttcacatccgttactgatctc
ttgcgcttaaagtgggccaagtttagatttgcttttggatataggttagtcaaaattgac
tggcgttttgcttgtcggacaggcacattatccttcgcttgacttttgacactgcacttg
gccaagaaacggaggagcaaaggaagcggctgacaggcgtcgagagtccttcgccggctg
gttgctcgaatccgcttgcaatgccaacggcaacagcaacaactggccgtattttatgcc
ccacgaaaacaaaagttatatttattattttgacaggtaaacaaatcacgagctcaccgc
actcacacagacacacaggcggtggggcaaacaacgaaatgcaggcaaggagacactcac
attttgactttaccctatccggcgcggtcttcttcttgcttcttgcttccggtttccgct
ctcctttccgctgccaattgggcgttgttagccgcttggctcaccaacggcaactgaagc
cgcctttcaggccgccgttgaatgcagcgcagccacatgcgtggccaattaaataccctt
tcgacacgaggcagcatgaaatctgcgtgcattatgctcagctgtagtgcaaagtcctga
gacaaaagattgatttttagatagaagtagatgctaaagaaggatttaatagatatagag
ttgcaagagatatatggattaacatatggattgacatattacccttatttctttcttaaa
catatcttacgaaataaattatgctgaaatgtcatattaaaagctttaacgagcgggtat
agagtatgtatgcttcggttttccatcgttcgttagctttccatttttgttttgcatgtt
aatggaaggacgttcagacgaattgatggttgacaattagcaaaacataccaagtgcaat
gttttttaatactccaatatagaacttgttaccttaatggaacataggaacctaacaata
agtgctattcaatgtcaaggttacatacgtctaatatatccttttttcttgtaactttgt
ttcttttatatattattttggttgcctttagcactgaagtcgcgacacatacatatataa
aaagtcgatttggttgataaaatttcttgtatctttttgtcccatagtccaacataatta
cttcttaaattatctattttttcctacagaaaaggatatgcgttttcatggcccaagtaa
ggctcgtaaacatggcgcattagtgactattttcgacatgattgaattagatatattcct
ggtctattccatagggctattacgctgtttgggcccgtcgattcctaactcatttcccaa
ctaattcaggtgcctgacatggcgtattgattgttaatgcacgccacaccgataagtcaa
atgaaagcagaacatcagggaggtggaataggggagaatattagaatggagccaaacatg
gagactaaacattaagcaacaagctgccccaagtcgcatagccccacccattaatcatgg
ggaagtacctaataggcagaaactctttgtttactgcggtttgtggtcatgattatttga
gttataggctaggcgttaaagtcgcgattgttttctttttcaaatggggaactaacattc
atcataggtattctttatgtacttggaaatcattacgtacattacctttaagtaattttt
taattatgtatacagacatgcacacaaaagtgacaatgttaactaacagtctgcaaagtg
caattctcgttactgttgttgttttcataccatttacttctaatgcaaatgggtatgcta
ggcttgttaaaaattaacttataggtcatgcccattcgtccgtagaaacctcgaaaatat
gaaaattttttaatttaggcttgaaagaagtttatttatattaaacagtggtgagtggaa
cttttccatacttagtatgtaaacgaagtagtgggtaacacataggcgacgccctttttc
cttatttatgttactgtggctactactgttttgttgggatgtttattgcactcgaaattg
acaccaattatgtgaacgggtcgtcgatcgcatgaaattgaacggaaaatgcggggacag
cccttaaatgaccttcccactgataataaaacaacaaaattaatattttcgagttgccga
actataagataccttataacttaacacaaataatgtattttttaataaatcacattggtt
ttaaagtggcggctgcgtcccaccgaaaacgattccaaaccgtccagaacaaaacattaa
gataaatcactggctgtgactggttcgttagcggccaaacgcttcacaatgatttaaacc
tgagccttgttgaagaccaaatctcgttcttctcaagcagatacaacgaccgactaactg
cccaccgtaatcgtctcgcccggagattacagggggctatcccaattcgcaggctcaaaa
gaagacattttgggctgcttctaagatgatagtatgaatatattatttacctgaaacctc
actactcgaaatttgacctattcctatatattaagatgaaaacaaattatattttataat
taagagattatttacttaagacaacatttaggttaaaggctttaattgacctgttcctga
ataatattaaataaagatgttaattaatttaaaaaacatcaatatatcctaatattggag
agttatatatataaattacttaatattatgtaaatttgagtataaactaacgcaatttag
atatttttgacttgttgccttagaaatatgtcgtatatatcctttaagtattatacaaaa
cagttttgatcgtagatatgtatatttagtgaactatagattttaaaaataaaatccaat
atttccaccgcatgttcttaacgatcccactttccgcaagagtatagggtataacaacga
aggagaacaaaagcacataataaaatgcattcgagtaaaagtgattttcgattcgaaaat
gcatatataattcatgctggaattaatttcgattatccgcaatggacaaacattatccac
aaaacactttcctgctctcttttcactttttatgatcgttgaacttgaacttgtcagcga
acttcggcttactcatcttgaaaataagcaaaaacagagcctgaaaactgtaaatcatgc
ttagccgagttggtttaagccacgtttttgcttcccggtcttttgttttcgtctggaccg
caatgaaggtcacctaggttgtttttcttatttctgtaatggaaagggaaacaaagtgaa
cataattttttcagtttttaatgcctgtggctccaaggatcgcgttccagcgctcttcca
atcaatccgctctcttaagcctctctcggagcttccactattcccgactttgcagcggag
gcttcattgctttggaaggcctgaaactggaatcatttggcgccgagcagccagacttat
cggtcgtcgttccagtctcgactttgatttcggatcttctccaacaccaaagataacgat
ccattgggaataatcattttgtgtaaataatgcatattattcatttaaatttgtattgcc
gaattcgagttaaaaacgtttaaatatagtgtatactgtgtgatttgtgaaagttatttc
tgtggctgaaaatagataacaaaaaaaaaaaactgaaaaacaagtttttattacaggata
ttaaacagcaaacaaatcgatcaaatcaacaattaagtaaatgcgcacacctactcaccg
aagtcaatgatgagatagctagtcagatccattaagaacaatggcttttaaatgtcataa
ctattagtatctatagtttaattgttgatctccaaatacgttgataaaagtgcataatta
tgatctaacatcattattttacacctttgccaaaaggaaaatgtgtaacatttaaaaatt
gatacaaagagcaactatagtgctgcatcgtagaccaaaatgaatgctataagtttatac
gtaattacgtaataaagtaatttgcgattagacaacccaacaaaacaaggaaaagttttg
ttaccaccctcgttgcattttatggttatggcttacggttgctgcaacaaacatttggct
tccccattgcagcaggccatgtgtctgcctctgccccttgccaagaaagtaaaagagccc
caatgtgcaactggccaaaacgaagagcgctgcgaaaagagaataaagaggcacttgcac
tttttggaaccctttcatcagcgcagtagagtacgaagaaattcgtaagaggggcttaaa
ataacatttttgtttttaattttcacaatatggagttagttttgtagttgtagttggcat
tacacgtacaaaaaccgtccaataaatatacaaaaatgttattcaattatgctaatatta
aatgtaggcttaattcttaaaatgttttaatatcgtggttgaaataaacccccttctacg
ctcctgcatcctgttttcttcgcatgcgtttgtctctttgctgtgtgccacattggagtg
cacgtaattttccatttagtggcaggcgaatcgaaaacgaaagtggaaatgttgcactgt
cgccggtggctgcatcacctcctcgctcgcccacgccgctcgctcttggccaccaccagc
cggttgtaaagtcgaggaagaaacggtgaagtgaagaaacccaaactccaaagccaaaag
ttgtgaaaaggaaatccgccaatgcggaagagccaggccagttcaggccactgcagtcac
tcaaacgatccgtgactcaaaaccattatttttcattatagccattgcatcgcattgcat
cgcacttggttctgcccgattaagctgtcaaagggcaccggatttcggaagccagggaac
ccgtatacccgataagaagccctcaccatgatagaacgcgaaattatccagtaagtgtta
ctgcttatcggttctttgaccacacgagtatatggctgcaccacaatctcctcatgcagt
aaaaacaatttgacttgtttgtattttgttttactaaaaataggctgctctaaataggct
tttattagctttgctggaatctaccaatagaagcctccattaaacgcaattttccagccc
aagcagccttgactgtcattcgcttggccactcgagtacccgaaaaaggggccaagaccc
agtgtcaatacttcgaggcggcttgagtctcagcattctccagtatcttatgttgtacta
tattgtgcggacttggcaaagtccgagcgcttgaacattgcacatgcaacgggcgcatac
aaatagataaattaaatcatttcggggttggccgagactcgactttgtttcaatatttgc
caactcggagtgggcagcaaacgtttctagctgttggcaatttcgcttcgatctgtgcac
tatatatgttctttatttcagcaccacacctgcctcgaagcgcatcttcgacgtcctcaa
ggatgtcctgcaatttgtcgagctgtatgtgcgaatcctgctggagctgtttgttaccct
ggtgcagattgtcctgcccaagaagcagaaggatgtcagcggggagattgttctggtaaa
aacataacactttcgaaatatagtaatcatttttattccatttgagttgttacctttatt
accatgatacacaaccgcagataaccggaactggtcacggaatcggtcgggagttggccc
ttcactatgcttccttgggcagcactgtgatttgtgtggacatcgatggaaaaaacaatc
tgcagacggtggagaaggccaagcggctccaactcggcgacgtgtacagctataggtatt
aaacttaaaaagtacatttataaagtaataacatttcaatcaatttgacagctgcgatgt
ttccaagcgcgatgaggttatggcactggcggatcgggtcaagtcggaggttggatgcat
atcggtgctggtgaataatgttggcataatgccaacccatccgatcctgcagcaatcggc
ggaggaaatccagcgggttttcgacgtgaacgtgttctcgcagttctggaccatccaagc
ctttttgccgcacatgcaggagaagtgtcgtggccacatcatctgcctgtcctcaatcgc
cggcttggtgggcatctccaacctggttccctattgcgccacaaaatttgctgttcgtgg
cctgatggaggcactgcatgcggaactacgagagggaccctacagggatctggtaaaaaa
accaaaaaaaacagcttaattgggtgaataatgtgcgaatcttggccatttacagattcg
aaccacctccatcttcccctatatgaccaacactggcctctgcaagcatcccaaggtgaa
gttcccatcgatcctgggcctgctcgatcccaagcaggtggccagaaggatcgtggaggc
gcaccgcaccgacctcatggaggtgaccatcccgagctgcctcctccacatcaacaactg
gacgcgactcctgcccgaccactgcggcctgatgctcaaggacttcatcgacagcggagt
ggagtcggatttgatttagtttaccttctatatgttagatcatagatcgagctacaatgt
gttgcagtacaataaacttactattggagtatgtattaaagtaaaactagctttgatatt
taaagaaacaaaatatttgcggagcttccaagtaagagataaatttagcaccaaaaagta
taaaacttaaacttgaaacgcaaagtactcactaaatgtatgcaatggttacgcccattt
agtttttaaactgaaagtttaaagcttaaaacaacataatttgtattggaatattaaaca
ttgcttagaatattattagcattctgattcaattctagaaactacaaatataatccaagc
ttctttaattcgttattatttgcgatacctgttgcagtgccatcgatagcgataacacac
gtttatcgattgacagcaaatctggctgtttatagctaaatctactgcactgccaacacc
actgcaaatcagctgtgtgatgaaaacaaaaggcgatggcttgcgaagtaaaacactgcg
gggaaatccgcgattttaggaaagttcaggaatactttggactcggacatggtaagatga
ctgcggcacaaacctctgcagcacgtattcataactaaaccggtcggaacagatgacaac
tggttaaatgcgataaaccatgccatatcgcccactggggaactgattgccatggcccag
ggtgaaaagttggcccttctcagcacctgctggaatagccatggcaatggcaacacctac
gttcttggctggtgcggcgagctggaggatcgcaaccagatcgtgaccagcctcacctgt
ttgccgatgactcagaacaaaagcacagatggagccatcgaatggacgtgcgtggcagtt
ggcctgtcctctggcatggtcatcttctacacggactcgggcgtaaaactcttctcgcaa
tggttagttgggacatcaaacgtttcttagttattaaccgactgtactttccagctgcca
agaggatccggtcattggggtcaagctgcagtccgcaccgcgtcattccgaggcggattc
cctgctctacatcgtttatccacgctgcctgtgcttcatccagggccaggacattttgcc
cacgttgagcaactgccggcacaatgtgcaaagaggtgccttggatcgcggatcgtatcc
cacggcagatgtggtgccattccagaagtacaagttcaagcaagagcgagaggccgtcat
caacgatgccgccatctctaccacccagcggcctcccacatacgactacattgtacagca
gagcatcggtctcggttacttcgccaaggtgcatgccacgccgccgaggagctcccaggt
tctggccgccggagccgagccctatttgggtttctttcaggcggaggagggttataaaac
gatgtcgctgggtgaggttgccaaagatgttatcggtatagcctacaagaacctgctggg
cggaatatttcgacgagctccagagcccctgccctcgcccgaggaatccccactgcccgt
gcccacaaaagaagcaccgatgcggatacgctgtcgtctctacgacggaaagagagacgg
actgaccttagctgtggcaccaggtggacgcctggctgtcgttacagataatctggatcg
tgtgatgctggtggacacgcatcaggccatcattttgcgcgtgtggaagggctatcggga
tgcccagtgcgcattcgttccagtaaaagaaaaatctgttcgcggtattaaaacgcacaa
gcgaaaggctttgttcctggtgatctatgctcctcgaatgggctgcctggacatctgggc
tctgcaaaacggacccaaggtggctgcattcaatgtttcgaagagcgggcaactgatata
caacaatcacagtcccctaggctccggcggaagcagtggttctggtaatagtagcagtca
gtcaagaaaatctttggccatcaatcattgcttgtttctggaccccagcgatggcagcct
aaaggagatacacattccctttcactacgcgctcagcgagaccagctcccagacatcgcg
ggatatccatatgctgaggcgccttagaaatcagttaagagccataaaccatggccaagc
caaagaggaagcgctgcgggagattggcgagctggcaagtgaacttcaaacgttagaggt
gcgacaacagtgcctggagatgttgctaaagagcaagaagctgcagccacaggtgtttca
atgcctcattaatgccttcataaggaaaccgctttctgatacaacgggctccgaggaatt
cgtcaaccaaatcgagaactataaacgcttgactgatctctacttggcactaagccaagg
cagtcagcgggaagacaacgagccacccgtagaatacttggagctatctgatgctgatct
tgtcaccataaacaagttggttttgcttctggacgacggcactgaaaaggataaacccgc
cggcacccgcgaagtgagcttcaagttgcaggcggagcacaagaccgaagagtttgtcga
ttacctgagcatcttcaacatcgatggttcggatggcataagtctacttgcggagaagtc
agataagtttggcgccgtaagcatcgatctcttcagtcagttctttgcccagggtctttg
ctttggtcaattcaagcagtggatcaatcaggcatgtctgcccagcagagacttgctaaa
gttgattatttggttttggcttgagaagccctttaagtacaacaactggtaaggaaaata
tttcataaattcctttctcgacttatgtagaatatctaatctttcttaagtgatgaagtg
gtggaggacatgtccagaattgctgctatggtgcagaccatttgcgatctggctggtgaa
cacatccacgactatgcctacaacgccatttcaccgtggtggcaagaagttcgggagctc
ctcttggagagtaaacaattttctggcctgctggtggccattgtgtgcaaaacggtagcg
agtaatttgtggcgaaacagaaaagaggtagatcaccttgtcataaaaaccaaaaaccct
ttcaaaaacatgttttcgttagggatcttgtgatgaatcctcgcaaaacgaggatgagga
gcgctgggaacgtatctcccacgatgaggctcagtggggattgctcactggcaagctgga
ggatgtggccgtgctaggagccatactaaggtaagtaccgaatgaatctttccacttagt
tcttaattaactactgaacccatcgcagcaagcctctcacctgccgggagcctgcaggtc
cacagatgtcctacgagccaccggactgcagcctcaaaagcattgtaagcagtggcaaag
gcatcgtcaccgaactgactgccaagtggctgatcagtgcacaattacatcccagcaaag
tcctggagatctcacctgccgaaaacgagttagacgatgagagcaaagttaagataaagg
atgaggcaactgagaagccagccaatgaagaggcagaatcagaagaggatttggaaatgg
caaaggaagcgcacgcgccaaataaggacgcacacgaacctattctcgaacgattggccc
tgctccgtgcgcattttcccttcagcttggaatcgggcgtcctcttaagtctcatgtcgt
ggcagtacatggtgcagtggagcaagcagctctcatcgctagatcacctaaaggctgctt
tgctttgcttaaaccaatttcggacacctgactgggctctaaagcacggaatatgttgca
tgctgtggaacgccaccctgaagtttcctctccaggcggcggcaaagcttattcagaaag
tgggacgcctgccagtggataaaatgtgccagcaagatctggagatgtcggcgggaaaag
tgccagagttcctggaacttagcctcgaattcctgcagcatttcaccgcttccatggagc
acgataagcgggaactgcactttgagcagtcgcttagcgaaggagccctgccattgcagt
ttctggctctccagcagcaccatgccatgccgcagctgctgcgtcttcaaacagaactgt
gtagcgtgctgcacttcgtgtccttcttccagctgcgcattccaaaaccactgactacgc
ttttcgactcgatgagcaacaaagctctgctggcggacatcaacaaggaactgccttata
ttttgcctgcaccagatcttgtcctgcaacagcagcgcactgatttcctgtgccgccttg
tgaccgctaccatggatctgataagggaggatttagagcagctgtacattctcgatcacg
tcttctacatggccaagatctgtgctttggccgacagttgggaggtcgacaaacttccta
tcctacgacggcaggtaagaatttgcctttctgtttggaatgtatgtgatcccagatccc
agatttgtaatctagcaacccatgaagccacttgtctgacacttacgatgcctctcggct
tttaacatcagtctgtgtctttttgtttagggagcacaacagaggaaacacaatggaata
aaacatatattttaaaatattttcccctcctccaggtggttgagctgtacgcttttgggt
atgatgctgaggctcaaatgttgctccaggacatcagcgaagacgaggagctgggccgac
tgctgctggagatcgccggccgaagactcaacctttacgcagaaagctctcagtccacgt
tcctgaagattgcctctgttggccaccagctgctggcctacctggacaatctggtaagtg
ctgcctgcgtataccatccgcagtactgatccacgctcacttctcacaccgcttccgcag
aaggagccgatgacggagaacaacattcagattgcggccaccaaggccgaggagatcgat
gtagccgctttggacaagctgttgtcccacgcctacaaatgcctctgccgacgcgagtcc
aagcagctgcccatcattgcccagatgtacaacgccgtgcgtaccctgcagaattaggag
cgagggtgacacgaaaacacttagttatttttcgtttatcgcatgatttttgtgggttta
agaatgaacccaatgtttatgataaagcactacacgaagtcccataaagtctcataatca
ataatcacaaaacctttcaatcaaattacggaaagcattacgttaactactatcaagaaa
aaaggaatcaaagatcgacaccgataggatacattcaacacgaatttgatgtgacgctca
ctctttgaatcgttatttataccgaaaggcttatgcaagtcttcaaggattataaacata
catatatatttaaagaaataaaacatacatttcaacattgtttacctatactttagggac
atatattcatatatttaagcagagatccaagcgggcctttgaagttcgagtcttaggcgc
tgtctccaaattctccgcctgaattcttccaattgcctctggcgtgggcaatctctccgg
catcctggtggcgtgcactttgagatgagtgtacacggcaatgtagctctggctggtgtc
cagttcgatgggtggactctgccctatgcggccgggcagggcgaagtgcttgccaagaat
gggttccttgagagatcgggccagaagattttgtaatccatcgcggtcagtctcccactg
ctcgttcttgaaactcgagttcattgagaattaatcgaatgtaaagattttgaattcaaa
ggtgtagtgcctagaattttttccgaacaaaggatacgacgccccgagttgcactaggtt
agtggcactgactccggactcagactaatcgaaaaacaactttccctccttcatggcaac
aagtagctcagttcggcatacctttggttcacgacctccactgctcctcctgcttggtta
tgacttatttattattcgaggcaaaaagttgattctctggtttgttcaatttgggaactt
agctgggacacgcaaggccaagtagcaaggaacttgtgtcgtgggtgaagtttatcatgt
tgataaacatgtaggataatgaggaatgtcgttagagacagtttcatgtggttccttaat
ggtcgcaggattgcctttatgggcatacagtaaactcacggtacagtctatttggccatc
tattggcttctttaaataagtacaatcaaagagtatatgtttgtatatagatgtgtattg
ggcttagctacagaatgggttatagaggttgaacaatcacttaaaggtttactaggctag
ggtctctacaggcagcgggcaatcaattcgttgatggcatttccacgatcgccgtattcg
ccaccgcgtttgtaggagacggatacctttttttgccaaccattgctgggactggacaac
tgcaaataacaagaaacaattgacagcatttagatagtcgtacaaattacaagataagag
taaaccaaccgtaaaggcgcacaggaactcattgacagcg
