# Supplementary material for: SMCis: An Effective Algorithm for Discovery of Cis-Regulatory Modules
Source: PLoS One. 2016 Sep 16;11(9):e0162968. doi: 10.1371/journal.pone.0162968 (PMC5026350; doi:10.1371/journal.pone.0162968)
Supplement: S1 Datasets — (ZIP) [file pone.0162968.s001.zip › dataset/Drosophila/tll/dana_gf22927.fa]

>scaffold_12911:4264027,4304026 (reverse complemented)
taattttcatccttatttatctgttttttttttttttaagcaaagcttatagttctcctc
ataatcttattcttctgtgacattttgccaatattcttttataacaatatatatgtatgg
aattattcatgccgttttccttatttctgttttgacaaaaatttaataatttttgttttg
cttatattattcgttagggcatattttttaaatattttttttcttattttttgtttttta
agtctaagcaaagttccaattctgctttaggatcttattcttttaaatttgttttatttg
ttttttttttggcagtttacattttatcagtatgaaagcggcttttgaaagtaaaaattg
tatttactttctactaattgtattgtaatatgtgatgtaatgtattgaaagtacaaaatc
gttgaaaacttgcttatttatttcattttttattgcgagtcttttgtattgttttcaagc
aaagttcatttttatttttttttataattttataattgtgttttatacgtaaaaaaattt
aacttattattaaaattattcaaagacttataaaaatgaactaatgaataataatttttt
tgatttatgatttttttagagcatgatattgcacaatatcttctcacaagcacatgactc
ttcggaatttattgcagcttcaggggtatttatacataacccagataactaaagaatttt
aaactcaattcaatctccacagacaaagtcctagcagataaagcaagcacctcagacagc
gtcactgcagtcataacttccacagtcataatcaccgcagtcccaatatctacagtcaca
acccctaccaagaaattattctcgacgtgttggtcggatgccaaagaagtagctttaact
ttgaagatatttggtcttatatatgattttttgaaatagaattttgttaaatagtctgct
tacttgccaaggtaaaaaaaaatcaaagagcctagttgaattggccccatttttattttc
tttttcgtacctattcaagaaattttgatttaagcaatgcataatggagcactcaaataa
ttccttatattggcgtgtctattttctcatcttctcatctattttctactcgggaatcgg
gtgtttcgtaaggttattattttcatgaaaaatatgaatatttccgggtaaggtattgaa
aacaactacataaatatgtagagactggaaaatataattgatctcctgataacagaaatg
catttcatatacaaggcacatattttcaatattcttgattcatctcagtctcagtttaat
cgccaagagctgtagaacgtctggcgttcgtgattacattttttaaaatttattagttct
gtgccaatgaaatgctgaattttacaaatggaatagtactacttctaagtgtagtgaaac
atcaaagcgaatttgatacaaaagttaagttccctgagctcacagatgcaataggtcaaa
ttaaaaccgccatgggcgattattatggaaacgccaaacacaatgtagatacggccatgc
gtataaatgaaaatgctcgatcaatttaccagcaatccgttgcccctgtattcgactggt
gtggggaggccattgaaaagttcaacactatccagccccatataagggaaaatctttcaa
aaaaagacaaggacttaatatggcaggtcactgtaacaacggtacatgacggcctagaga
gaacttctcattcactggaattattaaacgatgttcaaagtaaatcgtctaaagtcatga
acctactttcaacaattttgcatgatacgtacgatgactttggtccaagtggctattatg
gaaaaatgaaaaacgatgcgcagaacaaaatcaatgacttagagcactccttacatgtac
atgatgtattatcatttgttccctttgcgaatattgtgagtggtattattgcgatgactc
aaaaatacggcgaacagattaatgagttgagaaatcaaaaatttgatattgaatcaaaat
tggatcgaatcataccgaaaattcaacatgctagccaagtagcaaaaatgtgtgttaatc
catatttggaggaggacaaaacaaacttggttacacttaggggcaaggctggtgctgtag
acaatgtaagatatttcagaaaaaacagaacaaatattaaaaaaaatgaattttatatat
attattgttttcagaataatccactcttaacactcgacagcccgactatccgagctatgt
ttatgccagtccttcaggaattgattacccaatgccacaaatataccatatggcatggac
ttcaacattaggtttacgaggaatcagagttccatatgaatttttaaatttttttgataa
aattacacatatttcaataaaaacatttttaaatattacctattactatatttttaacgg
ctcacatgcatatatttaaaatattataacccttgcaagccccacctaatgatttttata
taaacgtatattctgtctgagttatatacatctttccagtcgcgaaataattatcagttc
ccaagtatgacctctctgaccctattatgccgtggaaaataatataaaaactggcatgaa
cccacagatgagattaatatggaattatttatgcttttcaagtatatatgactgatattg
ctacttaattcgtatcagtcacagtttgatccccaaaaccgtcagaccattcgaagcgtc
tgactgaagcccaacaatggttaatattaccaatggactactaatgctactaagttttgt
acaacaccaaagtgagttcgacagaaaagtgaaatttactgagctcgacaatgcaatcgg
ccaaattgacatctctatgaaggacttccccgcgacacccaacgacaaactgaatgaggc
gcgcagtttaaatgaagctgctcaattaagttatcatcaatccgttagtccgctagttgg
gtggtgtaacgtggccatcaacaattttggtattctcattccccacatcaaagatggaag
tctttcaaatcagaacaaggacttcatattccttttaattgacaatacgctacacgaggg
tctagaaaaaactgctcaatccatagtcttactaaatgatgttcaacgtaaatcgtccag
agtggtcaacttattttatagcattaagcacgacgtgtacaacgattatggaaaacaaaa
agtaaatctcgatgcacaaatgcaagatttgaaagagacccagagtacatataatacatt
atcatacattccaattgttaatgttttcagttatattgctgataaagctgggcgcaatga
agagaagagacatctattgagagaaaacatattaaatattgaaaacaaacttaagcgtat
catagaaaatattatggtcgctacagaaatatcaaaaacaggcgtgaacccaaatttgga
aagggatgatacaaatttaagtagcctcaggggaaaaacttatggtgcggacaatgtaag
ttattttaaaggtttttcgttcaaaaataaaaataattctaattttcagactaaaaattt
cttgaagctcgactttctaccacttcggactcgttatgctgatatcctacaggaattgac
aaatcagtgtcgtgattataatctttggcatgaatctcgaaattaagatgatagggtgtc
gtctggaagtaaacactattatgttcaaactgtacgattattggcttcgagtttcgcgaa
taaaaatgtttttttcattgttctaaacgttcacttggaacatggaaaaacaaaaccatt
tttcacatctattcctaaaattctttttcagaaaggttgaatgaaatggtataagcttaa
aaagtaggtaaattgaagaaaatctttacatttaagggaattcctaaaaacacatatgca
tatttatatatgcatatatgaatttcttggaagcgagtatatgattagaactcagacatt
gataagcattaaaaagtcagtttaaaaaaatattttagctccgtcctgagaaatcccctt
atctcaatccaatcaatttttagttcaatgtattagatttcaattagtgtgcagcttatc
aaactttgaatattaaaactaaatgacatcaggtcattaagagaatgaataggctgtaaa
atattttaaaaggatggctatttattaggtctaccacatttagtaattttttattcccgt
gtattactactattcgtaatacacgggacgagtaatcaattatcgagaataagaactatt
gtaaattcgaactgtggagatcggaagtcttatcagaagcacacttgccgatttaaaaaa
aatattctgttatatatacatttatattatgtctataagcgcccataaaaatcgtccatt
aaaatcggattctgaagatttcccacttagaattaatttttgaatccgagccacgcatta
tattttattgtggcattgggtaatcaattcctggatgggacgcatcatcaaagcctggag
agtcgcactgtccattcttaaaagtgcgttttcctaaaaatattaattagcataaatgta
taaaaatataattaatatataaaaatataaagtaacttacgttgtctacagcaccagctt
tgccccttagtgtaaccaaattcgttttgtcttcttccaaatagggattcaccaaggttt
ttgctatttgactagcacgttcaatttttcgtattatattttcaaacgtatgttgaatat
cccatttttcaaattttaatacatttagctttacatcctactctttaaacatctcaatag
tgatatattggcaatcggaatatattgcattgtacatcgtttaacatatccaatgaattt
gaagttattattaggccatcgtttattgtagtcacagtgatattccatatataatacttt
ccttctttcgacatactttcatttcttaaatggtgaagtatggtgttaaatttatcaatg
gcctccccgcaccaattgaatacaggtgcaacagattggtgataagttatacgtgcatat
tcattaaaaaacctggccgaacctacatagtgtttggagttaccgagataatgccccatt
tcgttatcgatttgatctattgcatctttaagctcagggaatttaacttttatgtcaaat
tcgctttgatgtttcacgactcttagaggtagaactattccattggtgaattttagcatt
gtatagttttgtttgaaattaatttaattaatttaattttttaatattaggatgaacagc
gtttcaacgccgttgtcgtttacttcgtgactgaattgaatcacagtatacacagcattc
agtatatttaaaataatgacaaacaacttgatcagcaaaagaaattcttttattgtctca
actcaattcaagctccgcgggtcaccgcagtcacaaccaccgcagtcctaatatctatag
tcacaacacctaccaaggaattattcacgacgtgttggtcggatgccaaagaagcatact
tatgtatgatttttatacccttgcagagggtattataattttggtcaaaagtgtgcaacg
cagtgaaggagtcatctccgaccctataaagtatatatattcatgatcaggatcacctcc
tgagtcgatataagcatgtccgtctgtccgtcggtccgtctgtccgtctgtctgtcggtt
tctacgcaaactagtctctcagttttagagctatcgagttgaaactttgcacacatcctt
ctttttcttgcaggtagtacataagtcggaacggccgggatcggtcgactatatcctata
gctgccatataactgattgatcggaaatgccataacttcgttgttttttaagatagagac
ttgggactttccacacatgttatatttgaccaacatatcttatgtacaaaatttcataag
gatcggccaactatatcctatagctgtcataaaacgatcggaattggcataactttggtg
ttttttaagttagaaagatgggacttggtacagattctattttggacaaaatcatctgat
ttgccaaatttcataaggatcggccgactatatacgatcttctataaatgtaataatata
agatgcgtggcgccacctagcggactgcgactgaactgcaagggtatatcaacttcggct
ccgcccgaagttagctttcctttcttgttgaaatataattttgttgaatagtctgcttac
ttgcagactgcaatagatttccgccaagttaaaaaaatcaaagatccacgttaaattggc
ccattgttattttctttttcgtacctattcaagaaattttattttagcaatgcataatgg
agcactcaaataattccttatattggcgtgtcatatcaccaatttttccttcggaatcgg
gtgtttcgtaaggttattattttcatgaaaaatatgaatttttcccggtaaggtattgaa
aacaactacaaactgtagagacaggaaaatataattgatctcctgataacagcaatgcat
ttcgtaaacaatgcaaatattttcaatgttcttgattgaactgacagtctcagtttaatc
gccaagagctgtagaacgtctgtcgttcgtgagaatcaatttattaattaaatttatcaa
ttcagtgccaatgaaatgctgaattttacaaatggaatagtactacttctaagtgtagtg
aaacatcaaagcgaatttgatacaaaagttaagttccctgagctcagagatgcaataggt
caaattaataccgccatgggcgattataatggaaacgccaaacacaatgtagatacggcc
atgcgtataaatgaaaatgctcgatcaatttaccagcaatccgttgcccctgtattcgac
tggtgtggggaggccattgaaaagttcaacaccgcacttccccaaataagaagtgaaaac
ctttcaacagaagacaaggacctcatatggcaggtcactgtaacaaccgtaaatgacggc
ctagagaaaagttttcattcactggaattattaaacgatgttcaaaataattcgtccaat
gtcatgaacctactttcaacaattttgcatgatacgtacgatgactttggtccaagtggc
tactatggcaaaatgaaaaacgatgcacagaacaaaatcaatgacttagagcaaacctta
aaaaaacatcttcaaataggatttattccctttgggaatattgggagtgccgttattgtt
aaagaatacgtcaaacagatcaatgagtggaaaaataaaaaattggatattgaatctaaa
ttcgatcgaatcataccgaaaattcaacatgctagccaagtagcaaaaatgtgtgttaat
ccatatttggaagaggacaaaacaaacttggttacacttaggggcaaggctggtgctgta
gacaatgtaagatatttccgaaaaaaacaataaaaaataaaaacaagaaaggaaagctaa
cttcgggcggagccgaagttgatatacccttgcagttcagtcgcagtccgctagatggcg
ccacgcgtcttatattattagatatatagtggatcgtatatagtcggccgatccttatga
aatttggcagatcagattgtttttcccaaaatagaatctgtaccaaatcccatctttcta
acataaaaaacaccaaacttatgccaatttcgatcgttctatgacagctatagaatatag
tcggccgatccttatgaaattttgtacatacgatattttggtcaaacataacatgtgtgg
aaagtcccaaccctctaacttaaaaaacaacgaagttatggcatttccgatcaatcagtt
atatggcagctataggatatagtcgaccgatcccggccgttccgacttatatactacctg
caaaggaaagaaggatgtgtgcaaagtttcaactcgatagctccaaaactgagagactag
tttgcgtagaaaccgacagacagacagacagacagacggacagacggacagacggacaga
cggacagacggacatgctcatatcgactcaggaggtgatcctgatcaagaatatatatac
tttatagggtgggagatgtctccttcactgcgttgcacacttttgaccaaaattataata
ccctctgcaagggtataaaaaaatgaattttatatatattattgttttcagaataatcca
ctcttaacactcgacagcccgactatccgagctacgtttataccagtccttcaggacttg
attacccaatgccataaatataccatatggcatggacttcaacattaggtttacgaagca
tttacaatatctcactaatgtaaaagatgccagagttccatatgaatttttaaatttttt
ttataaaattacacatatttcaataaaaatatttaaggctcacttgcatatatctagaat
attataacccttgtaagccccacctaatgatttttatataaaagtatattctgtctgagt
tatatatcttttcagtcgcgaaacaattatcagttcccaagtatgacctttctgacccta
tttaatgaggcgcgcagtttaaatgaagctgctcaattaagttatcatcaatccgttagt
ccgctagttgggtggtgtaacgtagccataaaaaattttgatattccccacatcaaagat
gaaagtctttcaaataagaacaaggacttcatattccttttaattggcaatacgctacac
gagggtctagaaaaaactgcccaatccatagacttactaaatgatgttcaacgtaaatcg
tccagagtggtcaacttattttatagcattaagcacgacgtgtacaacgattatggaaaa
caaaaagcaaatctcgatgcacaaatgcaagatttgaaagagacccagagtacatataat
acattatcatacattccaattgttaatgttttcagttatattgctgataaagctgggcgc
aatgaagagaagagacatctattgagagaaaacatattaaatattgaaaacaaaatgaag
cgtatcatagaaaatattatggttgctacagaattatcagaaacaggcgtgaacccaaat
tttgaaagttatgatacaaatttgagaagccttagtggaaaacttgtggtgccgacaaaa
taagtaatttataagaactttcggtataaaataaaaataattctaattttcagactaaaa
atttcttgaagctcaactttctaactgatatcttacaggaattaacaaatcagtgtcgtg
attataatctttggcatgaagctcgaaattaagatggtagggtgtcgtctggaagtaaac
actagtatgttcgaactgtacgattattggcttcgagtttcgcgaataaaaatgtttttt
atttattggtctacacatatacttatctatagaacgtggaaaaacaaaactatttttcgc
atctatccctataattctttttcagaaaggttgaatgaaatggtataagcttaaaaagta
ggtaaattgaagaaaatctttacatttaaaggaattcctaaaaacgcatatttatatatg
aatttctctagaacttagacattgaaaggcattatacagtcacctctggcctgagaaatc
cccttttctcaatccggtcaatttttcgttcaatgtattagattttaaagtagtgtgcag
ctaatcaaactttgaatattaaaattaaatgacatcatgtcattaagagaatgaataggc
tgtaaaatattttacaaggatggttatgtatttagtatttttttattcactttttatttt
ttttaaggaaaatatctttcctatcagtataccagtaaaatctacagtataaaatggatt
acacggtgcgagtaatccataatcaatatggattgatccattccattaaaatcggattct
gaagatttccacttacagtactttctttcttttcatgttttgaaaaattttgaattgata
cgcatactgctcttatcaaaattaagtccatttcttagaattaatttttgaatccgagcc
acgcattatatttgtggcattgggtaatcaattcctggatgggactcaccattaaagccc
ggagagtcgcactgtccattcttaaaagtgggttttcctaaaaatattaattagcataaa
tgtataaaaatatttttaatatataaaaatatgaagtaacttacgttgtctacagcacca
gctttgccccttagtgtaaccaaattcgttttgtcttcttccaaatagggattcaccaag
gtttttgctatttgactagcacgttcaatttttcgtattatattttcaaacgtatgttga
atatcccatttttcaaattttaatacatttagctttacatcctactctttaaacatctca
atagtgatatattggcaatcggaatatattgcattgtacatcgtttaacatatccaatga
atttgaagttattattaggccatcgtttattgtagtcacagtgatattccatatataata
ctttccttatttcgacatactttcatttcttaaatggtgaagtatggtgttaaatttatc
aatggcctccccgcaccaattgaatacaggtgcaacagattggtgataagttatacgtgc
atattcattaaaaaacctggccgaacctacatagtgtttggagttaccgagataatgccc
catttcgttatcgatttgatctattgcatctttaagctcagggaatttaacttttatgtc
aaattcgctttgatgtttcacgacacttaaaagtagaactattccattggtgaaatttag
cattgtatagttttgctgtggaacgtttgaaattaattttaactttaatattaggatgag
cagcgtttcaacgccgttgtcgtttactttgtgactgaattgaatcacagtatacaattt
agtatacttaaaataatgacaaataacttgatcagcaaaagaaattctcttatcaagagc
tcaatgagaagttggcctgataaggcaaggcgtgtgtttttagtattttcttctttcaat
ttaaacaagccaacagtaggtttcgaaataaatgatttttaaaagtaggctttgaagagt
gagtttttttcctatccatataaatagcacaaggctgtcgatttttcttagttctagttt
tttgctacaacgttcaacatctaatcattacctcattaccaattttaatattttatttat
tacaaaaaaatttttttttatttaaatcgtcttttattttattttatttttgttaagcta
aggcaattctgaagagctctcgatctagagtcttctgcattgtcaaataggattcatttt
tgtttgtagtttttcttatttaattttcttatgatcttattcacataaacatctttgtct
aattcttattttcttatataatttattttgacttatttaaattttttttatctgcaaaac
cgttggatctgatacttatgtatataattctttcattggtgtgaacctagtaccacgaat
ttggatgcgacctagagtcatctgtattgtcaaataggattctatgtgatttttttttaa
tttttcatttatctgattttattttacgaagcaaaccttttgtaactttttgccattagt
cttttataacaatatatatatattgaaatacatgtaccgttcctcatattttattttttc
aaaatcattaatttaaataaagaacctctgcttatctcttttttttcatttgacttttat
ttttgcttagctagttctaatcttaaacactcgattcttctgtcttctcgaatagaattg
tttgttttattttttctttattagattttattatcatacattttgtctaatccttattct
ccaatacaaaaaactattttgagttatttaaattttctggtttattatatgcaagcggtt
acttaaaataaaaaaccatagaaatattatttaattgggatgcacatctttgtctcaaaa
agatggactttgcttcaatctattattcgttcataaaaatattttaatttttaaattttt
taatattttttagttttactataaccacacttttaatttgtaattaatagtaatatcgaa
attaattattacaggggtatagtcaattactaaactaatatcgaatagaataaaattggt
gtttattatcttcttaatattcggcccccttcatcaaatttacgtattcatatgtatcgt
acgtatgtttatatgtatctatgaataatgtataaatgtttgtatttgctttttctgtaa
aactcttttcagcgattttattcactaatatataaacagatttgatttattttggaatat
ttctttaataaaaagtaccacattttttcttttagtgcctctattggacggatagtcctg
tgcatttctggtatacttgtttaaatttcaaaaaggccgactctataatctaatcaaaga
atgtagccgcttccaatgcaactatctcccagaatcttagcacttttagccggaaaagtg
ctaccgattcggtaagccttggagagttttggtatctgatgtggaaaaagtgaaaacata
aacacatttaacacatagaaatttacaggaaatgtgcaaaatttctgtgcgtatctggga
atgaaatcagaaacttttgccaacacattggcaggcgtgagaaatgtaacgcaatgtaca
aagtccagatattgaactacttgaaatcgaataatctgcgcatgacataatctttgggct
taagatgcaaacgagacgtggcctggttcttagttgaatatatctggttgataacaaaag
gccagcagtgaacaggacatcctacttaacagcagagagccgagattcaactctagaaaa
ggcaaacaaaaagtccttaagttatgttggctggcaaatgttgagcggaaaacaatgagg
ctcctctgggaggacgactacaaaaggtcctcaaattgagattcagattcgaagcattta
tgcaagacccatcaagtacacagcgaaaaatgatgttcatatttgtgataatgaaataat
gaaaaatttataatattcgttgagtaaaattattgtctatttaacaaaaaaaacaacgca
caaccaatttctttaaaaatattttattgcccttatttttttcctctgcaggacataaca
atcaaaaataaaatggaaatggaagcagcgacttcatcacttgtttcctcttgctctcct
gttgcataaggactacagtactcgggggcattcaacagttttgaaattggagatgttggc
ggagaatttcgaatcggatatcgggttagcagtcgtcgatctccggctaaattttttgga
ggtgtgtcccattgtcttggctgcgtttccgtggtagccacgaaaatgaaacttatctgg
attttagttcaaggatttgattttgcacgtgcagtgctgggaacctcaatttcaaaatgg
aaagaaaagcaaaaaaaactgtttgtcaaacccgacaaaagttgttcaactttctgcctg
cagaagtcctaccgacttgagcaatttttttgtaaggatatttgagcactttaatattat
gtttgggattgttcacatgatttctatagatcagattgcttatcgtccccttggatcctg
agtcctgtcttcaggccctgtttctgattcaatttgctggccgtgtaattattgcgcttt
tactagctgcttgtcctctttttgggtctaatagttcacttccggcctccggggttttgg
ggttccatttgcacttcaatttgacgtgatttcgctgagtcgcttcctgtagatcttgtt
ctcagaactcgacaaggatattcacggacttgtgtctctgccttcccctctatctgttgt
gcacttttggttttgacatgctttttgcttttatgaactttgctatctcgctccagcgga
tgttgtcttcaaaggatatcatttccgccttttcctgggtgcatttgcatatttagagcg
cgaaaaaaaaactttagaaaatttgtcttcttgccgccaaaaacagataattgatggttg
tcatttaaaggtattgaaatgtattcggttacattttggcaaagagttaagcgcggtgca
tatttgattttattatttttttaaaggagttgggcactaggcttaaaggtgaagcatgac
tatatgatacctggaaccactcaccaacgatattttttattataatcatatgttttaaaa
tggtaatttagtaaaataattaaaaaaaaatttaatttatcattcgaagcatactaattt
ttccaacacttgtctgaatagaaaccagaaaatagtggtcacactccacaattacacatc
tcaatagatatgggtaaaattcaaccaaaattttcggtgcaccagatagcgacaagccat
aaaactggaacaaaacattcacctaatgatatttcgggtctttcccaccaaaagtctggc
gcgattcataatgaccaagaattgagggatcgcggagagtataggacgggtaggatctct
catcctcatccctagattgctgctgaatgaaacgcatgcgtcggcggcaacttttgggcc
ataaaatcgagcaagggaattttccacctcccggcatgcaaatgaagtgaatttcccaaa
catttaacccttttcctttctttcgtccgaaataccattacgtggatggcgtcgactgta
ttttatgacccccgacccgatcgcagccatgtctcgggccaattcataaaaatgcaacga
aagtggcaaaaaaatcgaagccaccaaacggtggctacctacattcttccaggacaaaaa
ggtgctaactaggctgtctaacaataatcattatctcctttacctgtatatgtacaaccc
tttcgctttcagacctgctcaaactttgctaaaaagtcatatgctttcctccatttttcc
aagaacttttttattcatcatttttatttttttattagctagcgaccttgaatggccagt
gggatgaaagcgggttgcctacctatgtagctcaggtataagctgtataggcctgctgct
gactgctgtttcaattcttgtggtggatttagcgctaatccgggggattagcagatggcc
ggcgttccgatttcattaagtacgggagctatacgtagactgaatgaaaggaaaagggga
aaattttactactatttttaactgaactgctccgacggcaacttcctaaagtcatatatt
ctgtagatcgttttattacaataaaaatatgaaaatgtgttttttattaatagatatatt
ttaaacaaatttttaagaagcattagacagacctctataaagaaaatctaagcaacttaa
taaaaggactgtattttgtacagcatactaaaaatattatttaaatgtcttgagtaagtt
agtcaaatgtacatttttatggttacttatactatatgaagatgcctatatgaagatata
gaccatttcgaatttttttaaatttcagattcagaagaatttgcgggccaagaacttata
gtagtgcaaagtttggagtcgacagctttcagactcagaagatgatccctctcatgaatg
gtcggactttatggagtacggccctaaatacatcagccaactttatagggtcacatatgt
tttcttcattgcgttataacatttagctaaaaacaatataaaaatgtataaaaaagtgaa
gaactgtataaaagaataaagaactacatttcctaaatataaaagatttaaaaaattaga
aattggtggaatttatacaaaaaattcgtaaaacattaaattattttgaaatatgaaaaa
cccttttatttaaatagatatttttaaacttactaacttagtctgtgaaacgatcgtggg
aagctttaccgaataccgattctgcttataaatattcatgagttcccacaattaagccga
ctcccggaactggtcaagcgaatattgaccaaaaagtgaaacgtcatcgtcatctggttt
agtagagcatcctcctcccgggaactttggctaatgatcttcacatagcatcgcacgcaa
acgcattcccatgcagtccacctgagttccaattaagagtgggtgaagccaccctcaaaa
accttacaattttataaacaaagtgacagcatcatcatcgaaaagccgtcgggggttgat
tagtccaattagaatgaggactacaacccccgagatgtgttgatatcatgtcaagcattt
tattgatcaagttacgcatccgaaatacgaatcgaaatataattgcgcccttcaagtgtc
tatcatatatcaaatgaattgcatttgcatctccctgctgtgatgaatacgtttccatag
tcggactgttcccacgtttgagtgtgagttttaggaggtcgtcgaggatcaggatcgtat
gtccttaggcgtttggtgcgtaatcgcaccagacttgcgggatcttgcttaacatttatt
aagtactcttgggatattaagtactctcaatgtgcaatgtctgtttcgttggaatctctg
atcctcgatcctccaaagagaggaaagcttgatcagcttgccttttccaggcagggagtg
ttcggcgatttgtaatctgcttaagcggcacgcgattagtctcaggccatcgaggattcg
gtgggtccttcgagagggagagagtgattaggggcgctggccacttgagtccgatgccaa
gccgagctcagcagaatcagccaaaggctttcaaaaggcaacccctaagctggattaggc
ggggagtagttgcagcgactagatctatccaaagcgctccaaatattctttagatatctg
gttataataaaaaatattttttaaagccaatcatccgatcagatgatcatcaaatttacc
tataaaatgtatttgaaactcctttctgtagtttatttttagagatataaaatatctaaa
taatcatataaataaaaacgtacaatacagtgtattaaatttgttaaagacctaatttat
gaataaaaccatattattcgaagctcgaaatcggtgtaaaaagagttttaattattgtca
gaagattaattgttaagatttaacgctaaaatctaaatggaccaatgatcctcaaacaac
aaaaaaaccaacaaataattttttttgtacgaagaatagtttaataattagaaaataaca
gagaacaatacaaaaaaaaagtaaaaaaagatattaaactttataatattcctcagagaa
tattactggacggaaatatacatacagattctggtttaagggttatcgatgattaggaaa
ttaaattcttactataaaaataggacttaaaacaaggtagtaggcatttagatgcttttt
tagccaaataattgaatttaaatgatacaacaattaaggaattttaaaaatattgcataa
acaaaagtatatattttgatatctatcaaacacgcatttgattgcatcataaaaacctaa
ttattgaatggaaaacaatcaatagtgcgtattcaacccctccagttagtccttgccact
ccaacaaggactcgcgtgtgtggaaaaactagaagcgaacccacaggtacttcacacaaa
tcacaaagcggcaataatggcagcgccataaaccccggccggccatggaagaatacgtta
aggataacaatgaatgtcctcttggctgtctcttcattaacaactgtcgcaaagggagag
agcagttctcttctcgagagtagctgagagggtggaagggtggtgtaaagaagggagaca
ctgagctcgcaggtagagagtcctgcggaaaaggaccataaaatcccaaataaaattggg
aattgagaatgagcgacggctgctgtgctcaatgaattttcgcaatggcagcctgccagg
atcgaaggattctcccggggcgagagcgcaagggagacaggacgagcgttagaagcaacc
cttacctgatttccaaccaatgagcgtcgagtttcgctacctaagggtgatcgctggatg
gatgaatggatttgggcctcgaggactattaaaacagccggagtcttgagagcagacaac
acaaaccattctgatctcagcgtgttcacatcctcaatcgtggcaagccgggatataaca
gctaaagctgaaatctaaaagcaagactcaaaacgaatacaacgcctaatcgcaaaacaa
gttaaccgagtgccaagtgccgaaacgtgaaaataatttctgtgaaaaatttttaaaaaa
tcgtcaaaattacgccccacatcagtatgcagtcgtcggaaggatcgccagatatgatgg
atcagaaatacaacagcgtgcgcttgtcgccagcggcttcaagtaagtatagttttcaaa
acaaacaaaaaaaatataaaatgaatcaaagccaaattttgtaaaatttgtctttaaaat
gtaacaactttactaatcaaaccttctttatttttaccattttaggtcgcattctatacc
atgtgccttgcaaagtttgccgggatcacagctctggcaaacactatggcatttatgcct
gtgatggatgtgctggattctttaagcgcagcattcgccgttctcggcaatatgtctgca
agtcccaaaagcaagggctctgtgtggtggacaagacccacaggaatcagtgccgtgcgt
gccgcctaaggaagtgctttgaggtcggcatgaacaaggatgcagtccagcatgagcgcg
gacccaggaactctacacttcgtcgccacatggccatgtacaaggatgccatgatgggtg
ctggtgaaatgccgcagatcccagcagaaatcttgatgaacaccgctgccttgaccggat
ttcctggagtgccaatgcccattcctggcttgccacagcgtccgccaccaccgccgccgc
atcaccatcatgccgccttccaacccccaccgcccactgccgctgccgtcttggatttgt
ccgtgccacgagtgccccaccatccggtgcaccagggtcatcaccatgccttcttctcgc
ccactgctgcctacatgaacgccttggccacccgggcactgccgcctactccgcccctga
tggccgccgaacacatcaaggaaaccgccgccgagcatctcttcaagaacgtcaactgga
tcaaaagtgtccgcgccttcacggaactgcccatgcccgatcagcttatgctgctggaag
agtcctggaaggagttctttatcctggccatggcccagtacctcatgcccatgaactttg
cgcaactgctgttcgtctatgagtcggagaatgccaaccgagagatcatgggcatggtga
cccgtgaggtccatgccttccaggatgtcctgaatcagctctgccacctgaacatcgata
gcaccgagtacgaatgcctgagggctatctcgctcttccgcaaatcgccgccggcagcca
gctccaccgaggatttggccaacagctctattttaacaggaagtggtagccccaattctt
cggcttccgcagagtcaaagggtttgctggagtctggaaaggtagccgccatgcacaacg
atgccaggagtgccttgcacaattacatccaacgtactcatccagcgcagccactgcgat
tccaaacccttttgggagtggttcagctgatgcacaaggtctccagtttcaccatcgagg
agctgttcttccgcaaaaccattggggatataaccattgtgcgcctcatctccgatatgt
acagccagcgcaagatctaaaatgtaaccttcaatatccttgaactccgtgcactcgaag
tgccttcctagtgctgggaactgtgataatctcgggagcgctttggactaaatatatata
aatatatatatatcaatcaattattcagtgaaggagtcaagccttgcaaaaaacaaaaga
acacaaaaatgccaacacctcaattaccttaaacctcgtaattaaactaatcatagttct
ttagtcttaaaccttccacgaagtgtttcaaattgcattcgtctaaagtttcaactttgc
ctgttaaatacgtcaatcgtagcctagtttatgtacagttaaaaacaattaattcttagt
acatatcaccatatattaagcaatgaaaaactattaacaaaataaacctaaaggttttcg
aaatgaaaattttaaacatttttattctggggtgaagggggtaacttctttttcagcttg
gccttctttggtttcaggattttgctaaagctttcagctattcgctcatgtttataaact
aaaatagctgattgaaagcttttcaaatatttaattttataacaaagaatcatcgaatta
ctccagcttttaacagtttatattctatataatagattccccttcttcttttgatcctta
tttgctttatttgctcttacactaaccatttttttttggaaaaacatttaatgaaaaaat
tgttttcttttaatttattgtctcaatgcttttgattatttattcaacgtctaatgcgtt
tgtaataacctcttcccatcgaaaagtgttacgacaaacacagattcaagagattatacg
cagcattataatattgtcattttatttgccattttgtgatggttttctgcatcttgtgag
atgtcaaaaaagaagaaccgcacaaccaacccagttaatcgaaaataaattatgcaaatg
aaggaacaatgaaatgccagatcgcagaaggaatcaaaggacattagcatagtttttccg
catgagcagaccaaagtcgggattaatttagaaaccttgacggttttgcaatggccgctc
cagttgccagatatcctttcgctccatccttttccttcccccgaagtcgtcattgaattc
gaaaagttaaaaagcaaaattcacttttgtgactttgtcgagcggcgttggatcattgga
ctgggtcatgggattgagactgggttggtagtggtgctactgctgctgcaggagatcggg
gatcggtatgcccgaaaggacaatggctgtatacgaatcctttcacaatagagcacccag
agcagacggatgaaaatgaattttcgctggcaaaggctgaacaaacaactcgaggaacac
aacacagttgccaaattgtacaaattgcgttggccaaagtaaacatagatacgagtgcgt
gtggaatattctactgacacacatcccgggccaaaggatgtgcaaaaacctaccctaacc
gagtccagaatcctgaagccggaatccagagtcccgaatccaaccacggcccagcacatc
ctgcggggattgggatttggaattaagtatgcttcgttggtgctgccatttcgactttgg
caaggacctcgggttcatcaggatgctgttgaacccggggtaacaaattcagctcgtcct
ctgctgcgtcgctgagcccttttaagtcctaatggccctttattatctgcctttagactt
ttaatagactcaggcaccaggacagcaatggcaacagcaatagcaccctgcattcagaga
gtcctttctctcaacgctaggctgtgctggcttaatcctcatcattctgtcatcagtgac
gtttttctgcacattgttgtttcggtattgtttaggtcttaatttgccgttttctcttgt
attttttgcactatcgccaggcaagggattttcaccttttcttcacttcttgatttttat
aatatctcttgaaaggtgaaggacaaggtccaaaaaatcgtaaactttcatagaatgtga
cgattttgaattgaagctatcaaatagggtttaaaatatacgtttgaactgctaagtttt
tcttaaataggttttcaaaaatagaatacttaagttttatacaaattttaataaataatg
gtttattgttaatattctaatgttctaaaacagagtttccttgtcgtccattatatacac
tttttatcaataaaatttattcgtagctctatttttggatcttaaaatgttggtatatta
taactatacaaaagattatggaaacaaatttggatttcaataaactcggttcaacgactc
tatttggacttaatttaatctagaaagatattcgattttgatccgatttgaagcactaca
gggactaacttgtatctcacttgaactgttttaaatctgagagctttaaccagcctgagg
gtctgattgtgggtggaaaggggcactaagccaagctcagacggaagggaatctcaagtg
gccaggggtctggttttctggggaaattcgcgattcgcggtgcggaacaagtgagagaag
ctggtggattttgggtaacacgtttaattcatagattttcgttgattaagtaatccccag
aagggctcaatgaaggcgaccgccgcccgattagcgcagttcgcgtaagcgggttcctgg
ttttagcccaggcaggtgccaaacaggttaaggtttcgcaagcttaacccactgagtgtg
tctcacttacacgacaccagccctgttcctttccctctcccgttccattggtgatcctta
tccatgcgcaattacctagcgaaacaaaaatatgagtatgcaaatagattttaatggaca
ggattacccttttgctaaatgctcaaatcctggccgggcggtctgctccttgttcgtagc
tcctcttctaaaatatttttcctttgttttcaaatgtaatgagaaggtctttaagccaaa
atattaaacatccgtttgagcctggtcggccggagagcgagagcgaggtagcgtttgcaa
atccggcttccgattgtccgtgcactctgttgttgtacctgaagtcaggacaaagtcctt
ggtcctgcggccagcaaaagtcaaagcggcagccccgtcccagcgttgtttttgtaaatt
gagtagctcgatttatcgccagatcaattttctatatctgccgctcagataagcgggaac
agcactatggtgtcctgtgccttataattgttttctttggcttatacaccggcaactaag
cctgattttcgtcctggtccgcggtctgagccttgcttagttaccttaagttcagcttaa
cttactttagtgggcaaatggcaaattttcgttggaaaatgctaccgagttcttattgta
ttttgcatacacattggcggcggtattgtctttgacgcttagccgcttaatttatcagac
aagcgggcaaaaatggaaggacaagtacactgatagaaaatataggtaagtagttagtaa
aaatatataaaaaaaattgtaagggtgttttttagttaagtatacattgtatttataatt
atttattaagttggtttgtacctaatacaacagcattgaactaaaaatgtccactatata
ttttattgaatcctaatacctataaaatatgtatcaatctattaatattaccattctaat
ctattaatttaacaacttttgtcaatattttagattttagattttcataaagaaacgatt
taaaactgaatagatcgacttataaacctcattagccaaacactttgaatcaaacagctg
ctacttttttggagagggagtaaaattgtaaacaataaatttctttttacgtagctgttt
gaaatcactattatcaatgtctactatccaaagcgattagggcgaggacatcatattaca
ggatcagcgatgcgtggtctactttctgatacattttgcactagccacccctcatctcct
tttttgtgggtcttcccttttttattatttcgtgtccttaagtacttgatgctgaagtct
aagtccctggaaaatctttgcacatccttttgattgctaccatctaaggacgggacaatg
gcttaaggtcctggcgacgagtggacctcctggaggtgagaaaaatattaagggcaaatc
cgctgagccctcgaaaatctgaagagcaacttgcgtttaacctcaagaaagttgcaattg
cccgcattattttgtcgatcgatggtttccttttgtttaggctgagttcgttggaaattt
cgtttacaaggaatatcgacaggctaacaagtgttatacgatctgcgacagttttttttc
ttttttttttctgagggcttcagttcaaggacttgcaatcaaaagctggaccaccgcgaa
tgcatcatcttgtgtgtccttaattcactttgaataggggtcgccgcctgagaaactttc
tgcagctggaggatctacgtctcttctgggttttaattttttcttaattctatcagcaga
ggtcggaagtggtggaagctgcatttgtggatattgccctcggggcagactcattgcgta
gcctggtaattgaatttgttgcctttgcatttgatgttgttttttgtctttagcataaca
aagccgaccgctcggttgcctcagggtccttaaaaatgattgcgtagatatatgtctaat
tcatgacggggttgtgtcttcctagaaatgaacagacttaaaatggcggacaactggcaa
cactgcctatcatttaattaagctgtcacacgaagccagccggaaaagttcgaaactttt
caacttccggtcaagaaagcaggtggccggccggtcatcaggtgcatccccggaatagag
ccattattacggggtcacgcaatgccaacggctaacggtcctgggaacttttcggccatg
gagttgaccatcaacgatgaaaagtgaaaagccgtcgcgtcatcaatgtcgatgggaggc
catatgtcatcaaaatacgacccgatcaaccctgaacagctcactgaattaacggtaaca
tgcactggaagatatttaattaaacgtagaaaatacttgccaaaataatcaggtaaaatt
tgttttctataaatgtattctttcagtgaaaacggtgggctttccaaccccgaacttgaa
ttccgcaacagttcggttgggtgagtgtacggcaaatattgaaacagctcacaggaagaa
tggcaagagaataaggactaggagggcgaaggacgcaggacttgctggccacttgaaaat
tgtaacaaatcgactttgacaaagctcgacctcaacctcgcgacctgggaaattgcaatc
gtaaaatcaccaaacacaaactgtcgctttcggttctcgttcgggtttgagattcgtctg
ttctgggcactttaaaagttttcaagtggccacttaacactcgaaatcgggaacgagctt
gctacacgtcactcacaccatcacctcattacagtttcattacgctcccaggatatcagg
aatatgcaggatatgaggagcgcctaaaacaatggggtagttagcgatttgaattcgcta
gggaaactgttgcaaaaaatgtacatatgtgcataaaaaattgttgaaaaaatggagtgt
tcgaagctgaatcgggatattggcaaacccattttcgagagcttttgttttgctgaacga
cgcgagtaagccacaaaggatcaacaatgctcgaaaattattttgtagagccagcaagcg
aaccactcgagtcgggccctaacttgggcctcgaaccgggattgtaaattaattttgcac
caaggcaactactttgtggcacacaaaaagtagcagtaagtaacagaaggttcatagtag
tggggtgcaatatatttttaataccctttgcataacctaattcaaaagcgaaaggaaatc
aagcaagagaatttaattttatgttctaggagtacacatgcttctcaaatagacaataag
ttgtaaaaaaatatttttcgaatcaaaaaaatttacagattttaagatttcataatagac
ttactttgaagattgacaaaaaaaaattctattaaaaaaattccatttaaaaatcatttg
aatgtgtgaaataaaaaaacacaataattttaaagaattaatatcacttggtttacaatt
ttgggaggggaaactacgtatataaaatttgtttacttaaaaagtaatttaaaaaaaggc
caaataattaatgaaaaaaggaatgtaccctcataaagggtatgtcaaattttggcgaca
aataatcaagtggtagcccaaatcatggtttaatggaacccattttttattgccagctgt
cggtggcaaccgaaacaaaatcaacttcaatttcgttttcaatatccagattttagtttt
ttatcgaagccattttgtcaaataaaagggatttatccactaatccgcaaatgggaccag
tccgaaaaaaaaaccaataaaggagatgtggagggagattctgtagatgccaagagtatc
tgcggctgcctaacgagcccgctgcccaattggtttcgataaaaaaaagatatataaaac
caaagtgagacacaaaacagggcgcctgatttctgacatcgcaattgacaacgggagtgt
tttggatgaacagctgcttggcgatagagcgacagagacggggaaacgctttcaaactcc
tgccgcaggagattagagatccggcaatggcagggcgtctcgtcacactttaagcgctta
catgggaactaatttctgaagtgccctcgaacactttataaaatatttgcatcagtttgt
ggcaagcggcaagcgacaacgacaacccgctgcggggattagcactaaaataaacatggc
gacagtcacgaccaaataaaaaagtatctgacggatcgcattttgcgagtcgagctgtga
ctgacttgccgtggcttgtcagcttccttgcgactgatgtacactggttctttgttcatt
ttttgctttataaaaataaatttacaaagttctcaaacttaatgaagaaaaaaatatagt
atacattggagcgcattatacgcacttaaatattcaaagacttccatgaagtacaagaaa
tactgaataagataaaaaaaaattgtttaagaaatttgttgagctaacatattttttcta
aattttttattttattttatatttttaaccacagtcaccgaatgtcaccgagttcaaatc
gcttgcgcgtgctccttttcctgagcagcttacaaaaaaccgttggctggacggctatgt
ttaccctacggatcacactcgaggccgttgacaaaacagttaagcccccgaatcgaaagc
gccggtccatgacataggaagtcctggaaataatgtcccttgcagaagaggaataccatc
cgggcgggggctggcaattataatgtgacaatgtcacgtgaacagcacagagtggcctac
ccctagcagataggtcatattcccagaccaaacacaacgaaaaaaatataaaaatgttaa
agagggtgtcctagaagtctatgctgccagatcaactttttgttcgttggcttgttcaat
tttaatgagcaaggatgagccaggatgggcaatgaactggcccaaggtgcaactgtttca
actggttatcctgcaaggggtggttgcttaccctacccctccatggcctcagtacccctc
gacagaactcatttgcaccccgcgatttgttttgctcctatgtaaattgtcacattattg
tcataattctcagccctgggaaatgggaaagccatcaacggggaaatgcctatgacataa
tttgcgctttgttgtggttaattgttgggctcagattttgaagggcgtatgcccgaaagt
aagattaagtagaccagaatggacaataatgctttaaagtggtgcaagctactggtcgat
ttggccaaacaaaaatttatggggattttgttgggctaggttgcgattaggcacaaaata
cttacaggttcacgaactacagttgatttctgtttgaaagtttttaagctaaattttaaa
gcttaaatactttaatcggtttttatatcagtttttgtatcaagcttccatcaaccttgt
acaattttatagatcgacttaagatatgcaaacaaaattgaaattaaaggaagttgacct
tccatcgctttttgaaacatatttttatataagaaaatatgttatattatattaaaatgt
tatcttaactttaaaatttcaaatactttaaatgaatcagtaaacaaaaaactatttaaa
aacaatctttggcatcagttaatacatttaaggcagcatgttgcaattatttttaagata
aataaataaagattttcccaagaaataatcaaagtccaaatatctttcataacatagaac
ccgtatccatttcgaagatcttaaagaaccgttcgagccaattaactcgacgccaatgat
ctgtgaaatcgcgcaacgcagaagccgccgccagatattcaggactctgatccagactca
ggtctggatccagatccaaaggactccgatcatctggtaggattctggacttggctttgg
tctctgctcgagacccggaataattgaaaccaattagcttggaaaaaccttttaattgtg
tgttcaatacctgggcataagtaaatattttcataggcgaaggacaaaggggccggggaa
aatgtgagaacatggcaatgaccaaaataatcctgctcggtcgaaagatattgtaaagca
ttttaccagcgaaaatggtgaaagaaaattgccaaataattgccaggaaaaaaagcaaga
caaaggtaacgggccaagaacaagaatcaagacaaaaaaatcaaccgcaggcattgtcca
tcgaaaaaagaaaactaaatcctggccttctggtctttggtcttctttttacatgcattt
tttcttggcaactgttcatctgtcaaaactagtgtgggtgaagtctatattgttaccaaa
tattacattacacagtggcaggaaatatttacaggctctctattcttgttgatttattta
ctttttgattttagacatcttggcagcagttaattggcctgttgttgtgtcagtcagact
caagatcatcgctaaaataaacaaatttccagtgcattatcctagagctggggattttcc
gactccaaattgcgacagtttctcgtaatcaggaaatgattagttatgggaattctctgc
agtctttattctttttcctttcatggggatcggaattttttctctatagtgtagagtcta
gcgctaataaaaatgttgaattccgacgccataattagccaactattcgaaatgtttcgg
ttaccaaatgcgctgctaattctagtttaaatgaaaccaatgagctgatccgctctacat
gctgcttaagtttttttgattggcatatcattaccgcttggcgatttcggtttcaggttg
ggctatttacacttggaaaaattattgaagatggcaataagatattaatataaaatatat
ttataatactaatattatgaatgaaagtattataattttaaaatttattattttgtatat
cattattccactttaatcaaccatttatttttctcagttttcaagtgtcggattgttttt
gagagtagcgccaaaaactatagctacaacaataagtacggtaacaaacggtaggctaat
taaccactttaagccaacgccgccgcagacgtggccaacatctaatcacctgtgaaaaag
gaggcgagcaactggcccaagcactcgacttgagtggagtgggtttcaggtgagtcgatc
tgaggtgaggtctaaatatcaaatcgattacaagtgcgctcgtcaagtggacatgtttgt
atttatttttttcccccagatattttttcgataataattttaatgccctgtcatgagagc
ggaacctcagacggtcgcttgaatttgttgtttctgtttatttgttgagtctaccttata
accctcatagccatggctgctgtttgtttattagctgtcaaattcttgcactttgacgtt
tgacattgtccacaaaagagtgggtacaattaaccggaattcaatggctattttgagggg
attgtcggggctgttccgatttgtcgatttgtcgccgctgccattgcaattaatcgttca
cttgtttgcatgtcacaccaaaatgaaatctacctcattccggtcaatctgaaactccag
ccgaagtgacattgaaaatgcgattatgcatggaaatcataaattggttaatagcgtttt
gtcagcgcgagtaattaatgtgtaatgtgcgttgaatcatgcatcattttcgcaaatgaa
tagatgtcaacatctacagctttaattgtctcatttatgatttgaccttctttcgatgga
atcacgtaccgtccgtcatgtcataaaataccatatgatactcatatttaaattactgca
gatttttcttggtcttcggataagtaggcatttttctgggtagtggaattaaaattatcg
tgaattcttgtggcaggtcttggggtgccaagtatcacaaaaccggagggttcaatggac
cgtttttgccagtgaaggtcaacaatttgggtggctatgaaacaactttcgaaaattgca
atatctacaactgctgcccagttgcatgccacatttcaaggacaagggcgataaggtaat
ttactgtaaatacaggaagctgatggcaagacaatttttatgtgtctggaagcttatttt
ctttaattccaatttaatccattaagcttgaaattaaagaatgatatctagattctggac
caaagttagtcttaaaatcaccgtatttgtctacaatattctattctataattttccaat
aatttttccttcttaataacactaacttctgttacccaacttttgacgtcactatttgca
aaatttgcatattcgcactcaagtgcaagcccccgaacgcggaagtctgcgaagtgcaac
gcaaaaaaccgctacgcatgcgtctgtgcaaaaacgtgttttcaggctgcatcgtccccc
ttatccccgccatgccacgccccctccttcgactgccccacgttacacgcaacgtacatg
gcactccccccttgccgtgagtcgggttacaggccccaatgaccttgatattgtaagtgc
gtgtgtgtgtgcgtgagtggaaactggtccagtggcaatataaaccacgttagttatgcg
gcatttaaacggcttaaatgaccgtttgacaagtgatttcaaatctcagtttacagggta
aggttgggccaaggaaaagtcaaatggtaaatgaaaccttggccaggaaaattcagcttg
aactgcgaaatttcagcagatgcgcaattagggggcacttacaccggggatttagaaata
cgtttcgaattacaaactcattcaaagagagatcggaaatgggataagatacacacattt
ttagaagagaatcacagaaaatatttatggatattttgtagtaatatttaaggacgtttt
atgaagaaatcattagttcttgtacaattaaaaaggtatgtcattatatgttcatttgaa
aaaattaaagatataatattagttataataggttcggttcaaatacaaatttcaaaaact
atatgggacattagaataatattaacaagttttaaggatattttaaaaaataaatgtagt
attataatagcaccttaaatatattaatgctctagtttttttgcaagtgcatattatagc
ctgactgacttttgacgagtctagagaagggtcatctatgaatcagccatcaaatcgtcc
tttacccatctctttttctggaataatggatcgtatttcccgacaagtttagcgagtttc
ggttttgacttctgaaatggaaatggagatggcgatgacggcggagttgatgatagaacc
gataagcatttaacattaaatttttgttaaccttccgcgccgagaagttgactcgctcga
tttcagaaaaacgctcgactgcatcttgaattacaaataatcgcaattgtctgtccatat
ctctcccttatccatttacattttttccattttcatttttgccaggccattgttcggtgg
ttgattttagaatctgactcagacgccgttctgtgtccgacagagcagctgaaataattg
agagacaacgcggaattatggcagcagggatctggtaaaaggctcttttttttgcatata
tacccccaccctcccgctgggcatgatcaaccctcattatctgttgggcgattgtgatta
acttggtgaaagtgaaggcctactgacaaatggaacgctttatagagccatccccctatg
atagagtgagtgagacggtgcaatcaaaataacaacaaagaaataacaacaaaatcaacc
tcctgatatgccgccgactccctcccctatggattttctgggtggcagtatcgtcggatc
aggcaaacgcctcgaaatcgaaatggaaatcaaaaaggcatcagctcggcgtccaaggaa
gtacgaacttgctgagtacagtggtctacatttacagaagatgaaattacgaataaagta
tttttaaaaaatttatataattgtttaaactttttccatggtcttgatttacaaaaaaat
tatttaagtttttaaaaaaaaactggacccaagataatcaaaacctctagcagaaagtgg
caacaatatgatttctgtagagtttatgaattaatttttgtattgtatttagtaaaaaag
tttcctaaaaatataactatttaagtaagctttaggctatattcctgtttctagccatac
aatctccaatgactagcatttctttttacacagttaccactgtacttggcccatttcaac
cctccgtggacacacccttcccaagctaatccggccatgcccaacttcaccttggatccg
ctgctcttgctcagcttccttgccagcttgccagtttagctcggctcggttgttcgactg
cttgttgttctttgtcaactgatttaatttcctcctcctacttttcccagctcacacttc
ctgctgcgagagggcgttccctgtttttggccacacaaacaaaaccggcaatgatgaggc
ggatgatgacgatgtcgatggcgactaccaaaagggcaaaacaaatagcgttgtaagcga
gagtgttgctactcgaaatccacgaccacatgcggctactacgagtgcattattttgtaa
acgagagtgtgccacagtgagtgtgtggaaatggctcattaaaattatggaaaaccgatt
tgcatacctaaatgctcttattctgcttgcttgggtgctggtatactccggaaaacgatg
tttaagacccgtgaaatatcgaaaatgttttgggtaaacaggtttaacaaattctcagaa
taaatccttattaaaaataatatttaaaagcttatttcttagaattaatttcagacatat
gtcccagtctaagagatgaaaatccatttgttttttttttaccataagtaatgggggagg
tgggggcgtgtgagtgggcgtggggcatgtgggtggcagccaactgttggccataaacaa
gcccaaaacaatgccagacatttcaaacacaataaataattgaagccagctccaagagtc
aacaagtcaaacacattgcagcaactcttgcgattgtatttgctttgttttttaacccca
actgttgccaactgctattggccacaccacaaagtccagcccagggtgagatctagatat
aaatcaacttggccatgcacatgcagaatgtaagcccagctaaaagccagcaaacattta
acaactgcaattttaaaatgaagagagcagaaaaataatgactttttggcacaagtttcc
caagtattttccgagggcggtcgagttatccatcaaaatcgacagtttcatttttttatg
aggatataggtttctcgcttcttttgttttatttttatctatgaccaaattaaacaattg
ccgttaaaaattacatcattcagtgccagcgtctcaaagcagaaccaattgataattcca
ggttggatcgttggaacactaatctgaaattcccccccacagatgaggacactcgtacga
actctggagctctggaaaacttttgaaataattaaaaaatagtttcgtcttgggcttggg
catgctggttttctgtctgaaattgtgcatatagaaagcaaaagttggctcttggctccc
agctcccccagagccaagcgaaagagttggaaactggtataacgacttggcaacacgacc
gcgatacccatactggcacagagttgacttattggagcacttagcttgattcttgttatt
gttacggttgctccgctgtagccgctttagctgttaatagtaccaacacaattacacggc
ttcgagtgcctaggcggagtcgatccgatcggcgatccaaggttcccgctcggactataa
aaagcttgggcggcgccgttgcggaaggcagttaattccacaaatccgttgccgtcggtc
cccttttaaagccaccgacttgtaagcgtaaaggcgcgtgtgaatcccccttaataaatt
taaaactaaagagagaaacccagagtgcagtttacgcttgacaaggatattcaaaatcat
tcccgtttccaaaatgttcagatttgtgagttgtgtttcaaaaaaattttaaacaaccca
actgaaacaaaatataattatcaaaaactattcagtgcataattttttaattcttgatga
ctatccaaaaaataatgttaaaatatatctaaaaacatttaaaaaaattacaaaataagt
aaaaataattctaggcaaaaaaagtaattattggttttatatttttagctcgcattgacc
actttggtggctctggcttcgtgccaaaattatcaccaggaccccaaaacggcggccatt
atcagtgaacagcgttacttgtccggcgatggcaagtttggagctgcctatgagcaggaa
gatggtattaacttcaaggaggagactgatgctgatggcacacgtcatggcagctacagc
tacgtagatccctctggccagagacgtactatttcctacacagctggcaagaatgggtaa
gaaattaggattcaatttagaaataaagttttaaaaataaatttgtataatttatacaat
tttaatatgcattgtttttattacagtttccaggcatccggcgatcacttgcctcaggcc
ccgccagcaccaccacagcccgtgcccaccgccggataccaaccacagcagcagtaccag
ccacagtcgtaccaggctcctgccccccagcagcccgccttccgtagcaacgattatggt
gatgatggttcttacgatcctcggtacaatgatccctctttcgggcagaaccagcagacc
taccaccagcccgctccccagccccagtaccgtcctgccccgcagcccgcgtacaacccg
cagcccgcaccccagccacagccgcagtaccagccccagtaccagcctcagccccagcag
gcgtactaccccaccaccactcccaacccacaccgcttttcgccacccggaaaattgtca
ctgaaccgcacgcccgacggtttcacatactcctttaacaaggtctaaaccaccactcag
acatgttgcatcttcttcatcctgtctccctttccctttctatctgtatattctatctct
ctctgatctacccttccaaacttctctgctatctcacaactatagatttccttgactcca
tcaaaactcttgtgtgatatgtttaagagcaaattgtaactttgtatcgtacttcctata
tgcgtactgtttgtttgtaatttataattctacacagagaaaattaaataacaaattgtg
aattaaaatctagattttttttaaataccgaaatcaatttctctgtgtttttttgaaaag
tttgataaacatcccattccctatctgataaaaatcttaagagaagcgaagccaataaac
ttcgaagatgttaaatggtaaatttttagtacttgggccttgggacgtctgagcaatttt
tatagaatacgattaagatgtgtaatatacattacctaattgatgaaaaaccaagtttgt
gtcttttgtcttttgtttttttcagcgagtttgagtcttgaagtcttcagttcgcaaaca
agtttgtgtcctaagtcttttgtttgccatcgatttttaatttaatttctaacagattta
tctaaacacatcgggcagtgaacgcccaccaaatgcaactcccccttatgcacccgcaaa
tttattgcattacacaaccaactttcatagatgcaaaactagtttgtagatcgactcagt
ttcggtttctggttagccgtttctgttacgattctatgtggccaacaaggaaaggcctca
aactggtttcgcccatttgacagtaatcttggccaattgtgcaaaaattccaatgaaaat
gaaatcaacttggtgtcttttccccctcgaggggccgttagtattatttttaggtataac
tgtgtgtgggttgagccggaaaatcatgtgctacctttgcgggggtgttacgatccgagg
ggagtggagctgttaattgaaacgcctaatgatagttcgatttgtcaagctctagttgtc
ttacttctacttaattacatccaaatattttgctcaatttcatgcctcatcgaatactta
gaatgccggcatattgttaacttaaagctggttgcaagaaaataacattcttgtttttta
catgatgcaagatttaataatgcttaaaaatatacctacaggggaatttctttttcagta
aaaatttaaaatttttttttattttttaacgagttgttaaatgtggacattgaacaaatg
gcttaaatgaagcttaataactataaattaaatatatatagagacgtagattaaaacttt
gactatcaaatattaaaaaaaataattttagaaattaaaaaaaaggggattgaaagttaa
agcaaaaaacatatatataacataaataaatatataacataaaatgtaatatttaaaata
cgtatccattaattttctctctctatattttccacatccaccgcattctttttcaccacc
aatagcaatagtaccaacatttacaataacaataatattagcaacacttttcagagctta
gctttcaaggtcagttttgttgtggactggagtccggcttggatttttgctttgggctct
ggcttctgttgaaattgctcagtcaattaagaaaatcaattttttttgtttcttactttt
tactgcttattgttttttactgatttttttttttgcttcacgtgcctttttgcacccact
ttgcggcaatcgaattggattggtttgagcaagccaattgcggattttagttcgggtttt
gcgaaagaggtaaaagtcaagaatttgcctgacacggggtatcggaacaggtgtcatggg
tgtgttgcagtgaatcaaagtgttcttatatgggccattaatatgaataatacccgttta
tgatggaattgatttatttttaaaatggcaaacgtcgccagattttatcgtttggacaca
gtgggtgtgaggtatataaaaataaatttaagagcaattagagatttattttctattgca
acgatatatatataatgggatcaatgggatctgatgcctttttttaggaattgtttatta
tgaatatagatggatatggctatgtctataagagcagctacctctcggatcaccgcaaac
atggacagttggctgcgaaaatgcccggcatctttgagcggaacttttgacccagttggg
atgacgcacatcgggctcgcagtggcaggtgcatgatcatttcaatgattcgaaaactgt
tgaaatgtggcctggcagtctgatccattttgtagccaagttctgcatacgaaaactttt
ggtagtgcccaattataagatacaatagagctgcccacaattcaataattctgccagcag
tggctggcaaagttgggctacctttccatagatggcgctacgacacatttttatgcatcc
ctgaaacaagtgtcgcttttctttcctacatttgacacgaattttacattgtttatacac
tatttataagactttaaaaatattatctaaataataattattatttaattagtttcgtta
atcacattagtactatttttacatttaaattgacataatttaccgttttctggtattttt
ggttgcctgtttttagtattggctgtttttgcaagggtacagagggtattataattttgg
tcaaaagtgtgcaacgcagtgaaggggacatctccgaccctataaagtaaatatattctt
gatcaggatcacctcctgagtcgatataagcatgtccgtctgtccgtctgtctgtttcta
cgcaaactagtctctcagttttaaagctatcgagttaaaactttgcactcatccttcttt
tctttgcaggcagtatataagtcggaacggccatgatcggtcgactatatcctatagctg
tcatttaactgattatccggaaatgctataacttcgcttgttttcaagttagaaggatgg
gagtttaatggatttctcttttggctaaataattcgatttgccaaatttcataaggatcg
gccaactatatacgatccgctatatacctaataatataagatgcgtggcgccatctagcg
gactgcgactcaactgcaagggtatataaacttcggctccgcccgaagttagctttcctt
tcttgtttatttgtgcatatttatttatgcatataagaatttctcggaagcgagtatatg
attaaaattcagacattgataagcattaaacaatcacctctgtcctgagaaatccaatta
tctcaatccggtcaatttttcgtaatcaaactttgaatattaaaattaaatgacatcatg
tcattaagggaatgaataggctgtaaaatattttacaaggatggttatgtattaggtcta
ccacatttagtattcttttattcactttttattttttttaaggaaaatatctttcctatc
agtataccagtataatctacaatggtggacaaaaatattttgacattaaaaaagttacac
atttttctgtgattaaatgttttttatttatcaaaagtcaatgaaaaaaatatatttata
tacaacagtagagtagatcataatataggggaaaaaaattcatttcatattaaggtttac
aaaataaaaataaaaattcaaaattgtgagaggacaaaagtattttgacaatattatgta
tcttagtaaatctaataaatttaaaaaagttatcaaaatttaaagtattgttaatgaaaa
atatagccctctttgacgtctattaccttttgtaaacgtccaggaagcgattttactaaa
ttttgaagtgtttctagagaaatatccttccaaagttcttcaacctcagcaattgtctct
tcgcgcgttcttgttagattggaacatcttttacgctttatataagcccacacattttcg
attatgttcaaatcgggactctggggtggccaatctaataaattgacgtccaaatccctt
aagaaattcataatcattgcggctttgtgacaaggagcattatcctgttgcaggataaag
tgatcatttaggacatgtaaatactgtcctttattcattg
