# Supplementary material for: SMCis: An Effective Algorithm for Discovery of Cis-Regulatory Modules
Source: PLoS One. 2016 Sep 16;11(9):e0162968. doi: 10.1371/journal.pone.0162968 (PMC5026350; doi:10.1371/journal.pone.0162968)
Supplement: S1 Datasets — (ZIP) [file pone.0162968.s001.zip › dataset/Drosophila/tll/dere_gg11781.fa]

>scaffold_4820:1290887,1330886 (reverse complemented)
gcgaaggtgtactcgcaaccgtcgaaggtgtatggagaaccagccaaaacctactggcca
caaacactgaccacaacagcagcaacgccactgggtagcaccacctcgtcctcgccttcc
tccagcagcaccaccgagaaaccaccactggcagccaccacctttgtgccactgcgatcc
agaccacgacctgcgattgtctcgcgcatcgctttcggcgaggcccagagcacaagcacc
acgacagtagctccatcgatcagcacggcagccacatccagcggcacggcagcaccactg
gccagcagggtcaccacagtgaagccccctagaagcagcacttcctcgagcatcaggcca
accacttggcagcaccattatcacagctacagccaccagccacagccggcccaaccaact
cgccgagtactcttcaatttggataaattgccttatgatttattgaatgcaccgcagccg
catccattggagccgattttatcgaagcactcaagtccgagccactaccaccagcaacat
cagccgcagccgcagccgcagcagaagcagaagcagcaacatctgcagcaacacgaaccg
caacagcaacagcaacagccaagtccatgctgggagcaacagcgtcagcattcatcaccg
ccgcatcaacattctaatcaaaatgccaaaggattgcccaatagaggtgagtccaagtcg
gagtcgcggatctgaatctggttaaacaaattacactgtgcagcagggcgagtgttgcaa
tgcataaattaaacagatcaattttctgggcccatcaggtttaatcgtatatcatttata
acgacctgcttggatggatgattatgtttcacttaaggagtagccactcgtttgcagagt
aaagacagccggtataaattggggttctattactattagatcattactcattattcattc
gtgtagcattactagagtaattcttgggaagtactgcaaccagttgcccagtgtactcgt
acttatgatagacagcgacaacgcaggggtttaaccgtttgaaccgcggccaactaatct
tgaacttatcaaacatcatcttttgttgcatctcgccccgcagatctagtcaagtgtgtt
tccaaatttgcacaccaacatggagcagccgcgtccacgttggacccatcaccgccatct
tcttcggggtcaggcggtggctattcgtacagctccagctcctcgtcctcctcgtcctcc
tcctcatccagctcggccacctcgtccgccaagcagcagccgcatctgcagctccagcag
atgcagcacttcaccaccgagcgccccgagctctacactccgacctcagagcagaattac
gaaattgaggagtccgttagtgttatgacaaacggacgagcccatggaccgcagggcggt
gcaggtggtggtgttgcagggagtgctgctgccggcggtggggcagtggggcaaatcaca
acgccagccagtccagtgccccaatcgagcaccaccgccagcccaagtcgtggcatcaac
agaggacgtggctcggtggtttacaatgcaaatgccaacgattactcggatggcgatgat
gatgatggcgatgcggccggggactcgggatcagagggccagggaggccagggaggcccc
gatgcggcctccgatgacgaagacaaagtcgcctacgtggtcgagggacgcaactaccga
aagtaccgggtcgaggagaagaccgacgacggcttcatcgtcggcgagtacggagtggtg
gaccacaacgatgggaacctgtggggagtgcgttacaccgccgactccaccatcaatcgc
agtctgatacagaaggcgttgctcacgtttctgaagctcaagtaggggccaaatggtcag
gctccactcgggaaagcactcgaaatgcaggggaaaagtcgccagtatacagggaaatct
ttggaaagtacgattacagggatgcttaggaaaacattaataaagacaaacccgcctggg
gacttactttttattaaacatattggaattactagaaatattcaaacttctttaagttaa
gcgaaccctatcgaacaattatttgctaagaaacctatcgggctgattaagttttacatt
ttttaagttgtaaaccctaattttagttataaaagaaaaacgcagatatatggcgacttt
ccaaacgcatgtcgctgatttcccgagtgtcaaaatacaaaaaccccgcactttcccact
gaagagacagctgcaaaggcattcacatgtgatccaagtcgtattgtagttagcttagac
aacctaaacctaaatagataaaactagatagatgtaccctagaacttagccactagttca
gttcccacgagatcagtgtgtgtgtttagtcagtaaacgaattttgtttaatgtttagtt
aatgttttaattaatttattgtagttgttggtattgtaattgtaatcgcaaatccgagcc
taatttattcagccgaccagcacacccgaaattccgcagaactagcaacttgccataaaa
tccgagcacctaccagcattaagaaagagcgaaaactatcctaattagagcattaagtga
cttgtgtagtgaaataaactaaattccattgagactaaatcgcacttgtgcattactcgt
tcatctcgcagcgggcgaggatcggaacggatgtgattgggaaacaggttgtcctggggg
caactgcaatgtaaatagccacttaaaattgattaaaaacatgcagcgtgcagctcgacg
gagggagtcgtttttctgcataatatcatttaaatttaattgatatgaacaagtgacaaa
gcagcagcaggacagctgacgccaagcattcgatgctcacagggtagtttgctcttatga
ctacactgagagaaatgctgagtgtgttctttatttcgctctattcttgaggcataagaa
tgccttttaaaaattctctaaattgtatatatctctagctcctttcactgaaccttaacc
ttatcgacaggacattaaaatttgtaaagtacagatttagccaaagacaaatacaatagt
ttgatttcgaatcatttttgcttcagttttatattataggtacacatttttcccagttca
cggattaagaagataaacagtcacaagagctcttctgtgctgggataatgataatgtcct
gacagcccaaacctgctgggctatcactcttccgagtgaaacgcggaagctgaaagacag
aatggcactggaatctctgaagctccgagatcggggacaaagagcctgtgacaaagtgaa
ggcggcagtttagggcctttatagagccacatttggccaattaagagcagcatttccata
aatgtccagcagttgtttactgatctggcccaagaaacagatcccatgcggcactccaca
acgggaaaccaagtggatgtgaaggtcgctgaacgaccttgcttgcggtcgccttctttc
caccttggatgcctccgtcctcgaaagaagctgcttctttggcgtctgcgtgtcgtcatt
tggctggttttattgcccctgggggactggatattggactcgagagtggccggtaaaatt
tccactaatgattgcatgcgccactaccaggttgcagttgcagtttcagactcagtctca
gcctcagtctcagattcattttcagtccctgctatttttagatatgtaagacaatcgcag
ttcggactttggtatgctgtcttatcgcaaaccggcaatcacctccagttcgagttggag
ttcgagtccccctgagtgcgattctgacccggctgcatcaacgacgcgatctgcgtgaag
aaatacagcacatgaccataaaatcacgaagggaacgtgagcatccggcaccgcgactta
gaatacacttaaaaacctggtacaccaaatgaaattgttcaaattataaggtctccgtca
atgtagctaattgatcagactttttattgatatgagatattatagccttttgtcataagg
taaattaacttaagctattatttatattacaaatatactcgtattatatatgtaatatcc
tgccattggttgtacatctgatgatcagcatttgtaatgttgtagtttatgttttgcata
agaattcgtcaccgtttttaaaacaattgcaatacccctatcaagggtatggaaaaagag
aatgtgctgggcagttgcagatttaatgcgaaatgccagagaggcagagacaaaagtttg
tggatggggctcggatgtggatgtggatgggatgggatgagtttggagctatagatgggc
acctggccgtgccctttctgcggtcagctgcctgatggacatctcccgggaggaggagct
gcctttcgagattcgagatgggtcaggaactggttataccgttgcacttaagtgcggcaa
ttacgggccgaagcagttctcctcgccttttgcaggagtgaaagaacttaactgaaatgc
agtatgatgaatgcggggaaaacacgttttggttccaacggtgcacagaaaatagtgatc
attattttagctcttaaaatgcgtcggatatgtttagcatatgaaataaatgtgaagatt
gaatagaaacccgtctttagagatagcataacccatatttagcttattacttcattatta
ttgcaaacggtttaaagctttaaattaaaattttaggaattcaatactttgggaatgctt
ttatggttgtattgtttttggtgtagtctcgcctttagggggcgtcaataaatttgaaaa
ctacacgtccgccgatcgttatgacttcaacctgtctgggtgccacgcccccgccctcat
gtcctggttagtggctttttaacggggagggcgtggcgccgcaatgggcattctgacagc
tttcgagaaggctgtccactggcttcattaagcccccgatttcgatgaccagcttccttt
tacttttgctctgagctgctggcaaattgctggcccattgatctggcttacaggaatcgg
cacttttcgcgtagccagcgagtcctgttaattatttcggtcccaagaaaccacggaacc
acttaatgaagtcgcccccatgcaggtgagcacggtgaaccatcagaaaaattacaaaaa
atttcaaaaaaaataaaattttaaatttgaatgcagtttcttagagaattgctccagaaa
catttagaggtatgccactgcaaattccgattaagattggttgagttatggactttagaa
cttcagtcttgggtcattcttgaatttctacaacatcataacatcagaaaaattacaaaa
aatttcaaaaaaaataaaattttaaatttgaatgcagttttttagagaattgctccagaa
acatttagaggtatgccacttcaaattccgattaagattagttgagttatggactttaga
acttcagtcttgggtcattcttgaatttctacatcagaaaaattaaaaaaaatttcaaaa
aaataaaattttaaatttgaatgcagttttttagagaattgctccagaaacatttagagg
tatgccacttcaaattccgattaagattagttgagttatggactttagaacttcagtctt
gggtcattcttgaatttctacaacatcataacatcagaaaaattacaaaaaatttcaaaa
aaaataaaattttaaatttgaatgcagtttcttagagaattgctccagaaacatttagag
gtatgccactgcaaattccgattaagattggttgagttatggactttagaacttcagtct
tgggtcattcttgaatttctacaacatcataacatcagaaaaattacaaaaaatttcaaa
aaaaataaaattttaaatttgaatgcagtttcttagagaattgctccagaaacatttaga
ggtatgccactgcaaattccgattaagattggttgagttatggactttagaacttcagtc
ttgggtcattcttgaatttctacaacatcataacatcagaaaaattacaaaaaatttcaa
aaaaaataaaattttaaatttgaatgcagtttttagagaattgctccagaaacatttaga
ggtatgccacttcaaattccgattaagattagttgagttatggactttagaacttcagtc
ttgggtcattcttgaatttctacatcagaaaaattacaaaaaatttcaaaaaaaataaaa
ttttaaatttgaatgcagttttttagagaattgctccagaaacatttagaggtatgccac
ttcaaattccgattaagattagttgagttatggactttagaacttcagtcttgggtcatt
cttgaatttctacaacatcataacatcagaaaaattacaaaaaatttcaaaaaaaataaa
attttaaatttgaatgcagttttttagagaattgctccagaaacatttagaggtatgcca
cttcaaattccgattaagattggttgagttatggactttagaacttcagtcttgggtcat
tcttgaatttctacaacatcataacatcagaaaaattacaaaaaatttcaaaaaaaataa
aattttaaatttgaatgcagttttttagagaattgctccagaaacatttagaggtatgcc
acttcaaattccgattaagattggttgagttatggactttagaacttcagtcttgggtca
ttcttgaatttctacaacatcataacatcagaaaaattacaaaaaatttcaaaaaaaatt
aaattctaaatttgaatgcagtttcttagagaattgctccagaaacatttagaggtatgc
cacttcaaattccgattaagattagttgagttatggactttagaacttcagtcttgggtc
attcttgaatttctacaacatcataatatcagaaaaattacaaaaaatttcaaaaaaaat
aaaattttaaatttgaatgcagttttttagagaattgctccagaaacatttagaggtatg
ccacttcaaattccgattaagattggttgagttatggactttagaacttcagtcttgggt
cattcttgaatttctacaacatcataacatcagaaaaattacaaaaaatttcaaaaaaaa
ttaaattctaaatttgaatgcagttttttagagaattgctccagaaacatttagaggtat
gccacttcaaattccgattaagattggttgagttatggactttagaacttcagtcttggg
tcattcttgaatttctacaacaactacaatactgaaaaattacaaaaaatttcaaaaaaa
ataaaattttaaatttgaatgcagttttttagagaattgctccagaaacatttagaggta
tgccacttcaaattccgattaagattggttgagttatggactttagaacttcagtcttgg
gtcattcttgaatttctacaacatcataacatcagaaaaattacaaaaaatttcaaaaaa
aataaaattttaaatttgaatgcagttttttagagaattgctccagaaacatttagaggt
atgccacttcaaattccgattaagattagttgagttatggactttagaacttcagtcttg
ggtcattcttgaatttctacatcagaaaaattacaaaaaatttcaaaaaaaataaaattt
taaatttgaatgcagtttcttagagaattgctccagaaacatttagaggtatgccactgc
aaattccgattaagattagttgagttatggactttagaacttcagtcttgggtcattctt
gaatttttacaacatcagaaaaattacaaaaaaatttagaaaaaataaattttcaaattt
gaatgcagatttttagagaatcgctccagaaatatttagaggtatgccacttcaaaatcc
gattaagataagttgagttatcgactttagaacctcagtcttgggacatttttgaagttt
tacatcatcatcacatcagaaaaattacaaaaaaatttataaaaaattaatttctaaatt
ttaatgcagatttaagagaattgctccagaaacatttagaggtatgccacttcaaaatcc
aattaagataagttgagttatggagtatagaacttcagccttgggacatttcttaatttt
tttgaatttctacaacattatagcatgcaaaaaattaaaaaaaaatttgaaaaaatgcat
ttctaaatttaaatgcagttttttggagaattgcttcagaaacataaatactacatactt
atctttcttgtatgacttttacatctcaaatgtttttatacattgatctacgcagccgtt
ttgtgtaaaaaggagtgatatcaagcatgcctaaaagcatgctagaaattgttttttgtg
aatattcataatattggggaagattttgttaaatttcaatttacatttgtgttatacttc
gctggattgttttaaaccaattaatgtactcgtacttactttaccagatatgccgacagt
tacttaaatgttttggcttaggtatattaatctcttacgagtatttattcgttgtaaagg
taatttgcctttgccttgcgcataaattcccaaccacttaaagatattttaaataaaaaa
aagtatttaaacagaaccaggccaagcaaaacgcccacaaaaaagtgcaacaccggaaag
gaagattaaaattaccaaaagtcatgaatcaagctgaaaagttaattcaacaaaaaaaaa
tcgagagggacggtcagatgttcagacaatgaagaatgcaaatcattgcactgtcttgtc
ctgtgaatcctgtgagtcctgcagactgcaatcgatttggagcacaactaattgtccacc
ggcaattagcaggaaaattattcctccgcactcaacactttactaatctgcaagtgtcaa
gcggccgcaaatgatggcgatgacaaaaggagttgacaggcaggacattcggggcaggag
tacaggactaacggcacgggtgcgggttccggagggttgaagtgtgcgttccgggtaaaa
aaggatcgaggcagccgcaccggcagcatcgacctcgaaattcccccgaactgctagggt
tgctttttggccacactcaggaaaggcggcctcaaatttgcacttcattttggcatcaat
ctggctgcaaattaacactaatatttcaaaagggaaattaaatgtggaagaaaaaacaca
gaacgtagattttcaaccactgaaatagccaagcttaaatggccaacttttggaaaaggg
tggaaagatgtagtagtttgtttataacaactttgttttttgagtgcactgactcagact
aaaaatgaaaaatgtagacccagacgacaacaggtctcgtcaacgaggcacaaaggatgg
aacggcctctaccttttcgcataatgaaattcaagtaccgctcggtgctcctttaacgtt
tgatatcaaaggacattcgatcgggcatgcaacatgcgctctttgtctcgccgttgttgt
cagttttccttaagcatttctcgtatttatgccaaagattacatgttgatctcgcatatc
tttcatcttgacggactgggctcctttattcgagctccgatcctggaaccctgtgcgtgc
ttcccacgtcgctgacattcgatactcgctggcaggcgaaatcaaaatgccgtcagtcag
tagcccagtcatgatcgtgcattaattggtagacaaatcacaaaaaaattatcctacatc
gctcaagaaatgtattgaaaagtgtagtttgtcgactagatggtacctaattccgtagct
tgattttattccactttatttctacactctatttcaaagcaccgcattagttttttttta
cagggtattattatgaaactttcacatttattcatggagaaagaatctctggccatctat
cttccatggaaatctcccttcgctgacaactcacccgcttctctggtagtccattgtgga
ccaaatttctccagctccaactccaccttccgaagattctatccaatcgataagccgtgc
ccagaattgccccttttcagctacctccagttagcgatttgatgagggtttccttggatt
cccctgctcctggatagataataatttcatgactgaaacaaagagcatattgcgcatgct
agattgatcgcccacttgttcgaactcctaaaaaggccaaggaaattgaaatcctttctt
tagcatttttccactcgttttggctaaccctttttctgttcagttcgtggaagttagttg
ctcaagattcgctatttattcaatacccatattttttgtgaaaaatatagaatttaaaaa
ttcccgcatcaatggtggattgattgttatgtttcgttctaaaatcttagggcatcaggt
gccatcaggtgcattgtgcgtattaatagaccccgaattgccagcgttctgtattcaatt
tcaatcagccgtggatccttgagtgggagcttacatctctcttcccacgaaacaaaaaaa
gacgatgatgtttgtaattctattatgactatggggcctagtgcaagttgaaaggttgaa
ggttaatgatccctccagagcaacgaactcgcttaattgcataggaagggaaggatggtg
gaaggaagggataggaattgataggaattgagactatttcttaattctcatcatatctgc
agctttgcaactacttgtactcaaatttgatagtcttgaaaaacatttgaattccctcca
tatagtattactttaaatgatacattaacacgaagagccaatgagtgcagatattttacc
tactaaggaatgaagttctttaaaagtgcaagggagtttgtttcatagtttgcatttcct
gtttactcagataattttgaaagcgagccaccttagggctgtctaataaaatcaaagaga
tctaccgctcctaatgcaactatctgcaaggatctgtgaacacttttagccggaaaagcg
ggacaaattcggtaagagtccatagattatgtatctcctgacgagaaagtgaaaacataa
acacattttactcgcagatttttgcaggaaatgtgtaaaatttctcggcatatcagagaa
tgaaatcggaaacttttggcaacagtctccttgggcgtgagaaatgtaacgcagatatta
gactactcgtatctgcaataatctgcgcatgacataatcttcgggcttaaagatgcaaac
gagacgtggcctggtttctggccctttatatcctttgaaaaacaaaggaccagcggcaaa
caggacatcctacttaagagcagcgagctggtattcaattgtaaaaaaggcaaacaaaaa
gtccttaagttatgttggctggcaaatgttgagcgagagaaacaaagaggctcctctttg
cgagtaccacaaaaggtcctcaaaatcagactcaatactaaggtactgccacttatgcaa
ggtccaactaatgcacaaagaaaaatgtacagaaaactcgtttaaaatgcaataaaataa
tgaaaggcacaatcgaaatatagttaaaaaatgtgatcaaaaatcgttttacttttttgt
atcagcaattaaatattgtagctaaataaattgctaatccctaacaaacatgtgtataaa
tttctctttgtgcaggacataacaatcaaaactgaattggaaatggaagcagcgacttca
tcacttgtttcctctggctctcctgttgcataaataatctcgggggcattcaacagcctg
aaatcggataacttggcggagaagactcggaatatcgcatcggatatcgagttgtagttg
tggcccaaatcgtggaggtgtgtcccattgttctggccgcgtttccgtggcagccacgaa
tatgaaacctatcttgaagatttgattttgcacgtgcaggtctgggaacctccccaaggc
actccaaggacccgaatctggctgtcaaatcccgacaaaagttgctcaactttctgccgg
catgtcctcccgacttgcgcaatttttccaaagatattcgagcactttaatttcatgttt
gggattgttcgcctgatttctcaagatcagattgcttatctgtgtccccgttcccctgat
tcaatttgtccgcctgatcccgccgtgtaattattgcgcttttcctaggctgtttgtcct
ctttagggtctaatagtccacttcctgccctttaggcctcttggcgttccatttgcactt
cagtttgacgtgattttcgagtcgcttcctgtggatctcgtccccgagaaaggatattcg
aagttatctccttcactcccctgtctgtttgcacttttcagtttgggtttgacaggcttt
ttgcttttatgaactttgctgtctcgctccggcggaagttgtccacaaaggttttcgttt
ccgcagtttctgggtgcatttgcatattatgagcgccaaaagactactgattctttgtct
tcttggcgccaaatcggataattgatggttgtctcaaatggatttggttacagtttggga
aagacttaagcccgccaaatatgtagatttgctttttctttccaatttctgaaatgttat
agaatgtctgattttacataagtgcgattcgtggatttgtaactctttagagattagtat
tgtggtctagacttcagaggtttgaatgcgggtgtgttggggacttcatgaaaatgaagc
ccaattccgaggtaaagcaaactaaaccttcagtatgatcacattcaagtatattttaca
agaatgttcctacgtatttgtgaaaacatgtgttctgaactgcaatatttctgctgcacc
agatagcgacaagcaataaaactgaaacaaaacactcatctaatgacatttcgggtcttt
cccatcaaaagtctggcgcgattcataatgaccaatgcgcagggtcagaggtaaaatacc
tggggaaataacaagggaaatagggtcggtctcggtcttccctcaaagagtttgctcaat
gctcaatgaattcggaccggcggcggcaacttttgggccataaaagcgaagagcgggaaa
tttccacctccagcatgcaaatgaagtgaatttcccagctatttaaccctttcaattcgc
tcgaacctcgcattgccattagctgtgtggcgtcttaaccctttcttccaagccgtcgag
caattcataaaaacgcagcgaaagtggcataaaaatcgaagccaacccgaacagtagcta
cctgcattcttcgaagacaaaaaggtgctaactcgtcattaagacgaataatcgctacct
aaaccaaagccccataaaaatcctttcgcttttcgtcctcaaagaactttgttaaaaaaa
agtcgcaaaaattctgggaatttttttattcacttttattcatcggcgaccttgaatggc
cgttgggtaggcagtgggtggttacctggcatagggacgcgatatatagactgctatatt
cggacctgccgctgactgctgtttcaattcttgtggtggatttagcgttaatcccccgga
ttagcgactcgccggcgtcccgagttcattaagcaagggagctgatagttggtctcaatg
aaaggaaaggggaaattactgcacactcaaacttcctaaagtcgtatattccgtaactac
gacttgatgaatgacaaattgctttattgccacaatcaagacaggttgtatctaagaacc
cgataaattcataagctgtattgaatattttagcaatacaaagtttaaacacttggcttg
cagtagcctacagtttccaaaactatatacattaactattacgaattattgttcgttgta
gtaagtgcaatgactaaattcgtttggcttggaacttaataaatataaaaattatttaga
acgtgggaagatccgacagatgcagcctcctcatctgcatactcatgagttcccacaatt
ataattactccaaactcgttgaacggtcaagggaatgccaaaaattgatatgtcatcgtc
atctggtttagtagagcatcctcccccttggaagtccagctaatgatcggaatagcagca
cacgcaagcgaattcccatgcagcacacctgagttccaattaaacaccccctacagggca
gcatcatccaggggttgactagtccaattagaacccctgccgaagccagcaacccctggc
gactgttgatatcatgtcaagcattttattgatcaagttacgcatccgtaatacgaatcg
aaatataattgctcttttcaagtgtatatcgtatatcaaaatgaattgcatttgcatctc
cgcccttctacaatcgagtccgttcgagcagagagctgttcccacgttcgaggtcctgga
tcaggatcacatggccttaggcgttggtgcgtaatcgcaccagacttacaggatcttgct
taacattattaagtactcgtccgttgctgggacctcgtacaatgtctttcttatgaattg
ctgatcccgaagacagaaaagcttgatctagcaccatcccgaccagcgtgccttttccag
gcagtcgcactcccgcgatctaaagtccgtaatctgcttaagcggcgagcttaagtcgag
gaatcggtgggtcctttgggacttggcaggaccaagagagattagaggcactggccactt
gaaccctgtaggctctcaaaaggcaacgcctaatctggcttagccgagggagctactatc
ccaaatggctagccccaatttcaatacgtgaccttttcaacgaatctagtataccctttt
actctacgaggaacgggtataagaactcgaatgacggccgcatcaagctggacaactttt
cggcccccctgcgtatcaatatagccgaccatcgccggcagaccccgagttccagcggag
ctatcggagctcccctagtcggtggctcccaatgtctgggcggttacgaaaaaggtggtg
gcggagggaagcccgcagcagcagcaaccatcaaatgtccaacagcagccccacccaaag
caccacgtccatcaactacaaccgcaccactcgaggtggcttcaatagccgtggtggtag
gggtgatcgcggtggcgatcccggccatgggaacggaaatggcaatcgctaccaaggagg
agctccacgtcatttcgatgaccgcgaggatcatcaatcgtccagcagtggaggattcca
acgcaatcgcaacttcaacttcaatcggtaagaaatggaatgccaatcaagtattcattc
aaattcattttccagctccatgaacagcgtggcggaggaggtgctatagggggctcaaaa
tatttttgaacatttattgataagagcagtgtctgagctgtggactgataatttcatatt
ttttttaattgtttttcttattaaaaggtataggaatatatgtagagcacatatttatgg
tcgtatagtctgcttgatccagctttccaagtaaataacatttgtgtagaaatcagttat
gttgggtatgcaaatcaaaccaaaggtagctatgcccccaacgacccaaacgccctcttg
gaatgccatcagtggtcctccggagctccaaatgcagccatcgacctccttcggaccaat
ggcgcacaaatgggattcttgcagtgtattccaaggggggatttcggaacgacagctgtc
caaatccacgccggtggcttcaaatttcagctggacgaggctaccaatctgagtctggtt
cgctacccatgctgccccggtaaactcctggtgggatttccaatgttgcacacccacagt
cgagggcaagcaaacaggtcgaatgtttggcgtataggcgacctccctctgtaagcggat
cagaccaatgtcatactctgaaaagccgcgtgtgtagttttcatgtatgtggatatcctc
gacctcaactcgctgcattccattgcattccaagcttccattgcggcaatcctctgcggc
aatagtgccgtgctctcccaatatcacagagactctgagaagataatagttaataataaa
accatagtaacagatataaggctgcttacaggtttccgaaagatttcgacaggcatcgag
ctgctgttagaacatatcggtgattgatcagtgatcccgtgcagaaattgatcacaatct
ttctctttggaatatggtactctaataccaccaaccaggggaattgcgtgtgcacagatg
caccaccacagatggaccgatcgggaagcaaactagaatcttcgcgagggatttggtcag
gcgtcctgttgtagtccttatccgaagtgcagcaggcgaagatggtctcgttgctctggt
ctgattcgcaacgtgagtttcgaataaactctatctcggactgtgtaagattactcttca
ccaacaccgaatgcaggggcaagcacaatttaatgggcacacaccgtccttctgtctggt
tgggattccaacaagtcttgtctgcgagcaaccacaaatataaaaagcaatttcaatatt
atttgcgtgtttattcctctttataaaaaacccaatgttcggaggaattttcactttgtg
cacttacaccgtgaaatggcctggttatagttaatcaaaatacacaacaaaaccgctgcg
atcaccttcattgcgatttcgactgaactccgcaaagctcgactacgatctgatcgatga
acacgaaaaatttggatgagtcggattttaataaagataagaggttcagcgagaggttca
gattgctgggcccatagatttgttattgacagaatagaccgttggaaaccaaagtaaaac
aagaacaaaagttttaatggcaatagaaattttaaaaagtgccacgcccaggcagtcttt
cccggtttgtgggcgttagagtggctattgcatcatttaacaaaacttgcgctgactgac
ttgagagaccgtcagacggacatgaccagattgacccggctattgatcctgattaagaat
atatataatttataaagtcggaaacgtttccttctgcctgttacatacttttcaacgtat
ctagtatacccttttattctacgagtaacgggtatataaaagtaacgattatataaaaga
agcattgtttcgtgttcttaaaataattttgtttactaaacatttggaccaaatgcatac
actctttgaaaaaagtattgtaagtaacgttctttacaattaaaactgaactccacaata
ctttttcaaacgtcttttttgatagaatctggaagtgataggtattttttaaatgcatat
aatttatatagaaaatactttggttaaacattagatattccgataattgccttctatggt
agaactgaaatatataatgtagttcctaaaatggattataatttattataaattttttgt
ttagtagatagtgaatacatcgtataaaaaatgtatgctgaaatcatatatgggagtttc
gaaaattggaaaaactcaatattgatcttaatgttcaatttgatatctatcaaagtcttt
gaatttatcattcccctaaacattcatatggttgcatcataaaaacctaattactgaatg
gaatgcgcggtattcaacccctgctgcaatcgccactcgaaaaggactcgcctcggagga
ctagaagcgaacccacaggtacttcacacaaatcacaaagcggcaataatggcagcgcca
taaaatactcggccatggatatggaaggatatctcttcattaacaactgtcgcaggactg
ctgatgattctctgctgcgagagagggtagcagaaggacgaggacttcgcgagagagcag
gtagcgagtcctgcggaaaagggccataaaaacctaaggagttgagaatgagaatgaacg
acggctgctgcgttccctgctcaatgaatttttcgcaatggcagcctgccgcaggatcga
aggattctcgtgtggagagcgagagaggatttgcgagagagggcattagaagcaaccctc
ggccgagtttcgaccaatgaacgcggagtttggctacctaagggtgatcgactgctcgat
gaatggatttggccggcaggactattaaaacgccgtcggtcctcacagcagacaacacaa
cccatcgtgatctcagcgagtccacatcgtagcaaccaaggatatatcgaatatatcact
acccgctataccacaaatccatccaaatccattttgtccatcaaaacaaaaatccaaaac
gtctcaaggacactcctgcttagtgccaagtgccaagtgaagttcaatttgtgcaaacgt
ttctacaaaaatcgccaaaattacgccccacatcggtatgcagtcgtcggagggttcacc
agacatgatggatcagaaatacaacagcgtgcgcctttcgccagcggcatcgagtaagta
aacatagctagcaaattagatacgaatacaaatagagaagaaagcaaactttctaattta
ttaaactatgacaatcctttacttatgaaaacttttcccttttcttgatgttccaggtcg
cattctataccatgtgccctgcaaagtctgcagagatcacagctctggcaaacactacgg
catctacgcctgtgatggctgcgccggattcttcaagagaagcatccggagatcccggca
atatgtgtgcaagtcccagaagcagggactctgtgtggtggacaagacgcacaggaacca
gtgcagggcttgccggctgaggaagtgcttcgaggttggaatgaacaaggatgcagtgca
gcacgaacgggggcccaggaactccactctgcgccgacacatggccatgtacaaggatgc
catgatgggtgccggcgagatgccccaaatacccgccgaaatcctaatgaacacggccgc
cctcaccggctttcctggagtacccatgcccatgcctggcctgccccagagggctggtca
tcatcctggtcacatggctggcttccagccgccaccatcggctgccgctgtcttggattt
gtccgtgccacgagtgccccaccatccggtgcatcagggtcaccacggcttcttctcgcc
caccgccgcctacatgaatgccctggccactcgggcactgccccccactcctcctctgat
ggcagccgagcacatcaaggaaaccgcggcggaacacctcttcaagaacgtcaattggat
caagagcgtgagggccttcaccgaactacccatgccggaccagctgctcctgctggagga
gtcctggaaggagttcttcatcctggctatggcccagtacctcatgcccatgaatttcgc
ccagctgctgttcgtttacgagtccgagaatgccaaccgggagatcatgggcatggtgac
ccgcgaagtgcacgccttccaggaagtgctgaaccaactgtgtcatctgaacattgacag
caccgagtacgagtgcctgagggccatttccctcttccggaagtcaccgccgtcggccag
ttctacagaggatttggcggaacagctcgatcctgaccggaagcggcagcccgaactctt
cggcctctgcggaatccaagggtctcctggagtcgggaaaagtggcggccatgcacaacg
atgcccggagtgcgctgcacaactacatccagaggacccatcccgcgcagcccatgcgat
tccagaccctcttgggcgtggtgcagatgatgcacaaggtctccagcttcaccatcgagg
agctgttcttccggaagaccattggtgacatcaccattgtccgactcatctccgacatgt
acagtcagcgcaagatctaaacagtacaagtatatagaggagaacctagactaatcgccg
cactcgaagtgccttccaagtgctgggaactgtgataatctcggaagaagcgctttggac
aatactcgatcagtgaaatcaacgatttcacatatccaggagtcgagccttaaaatacaa
cacatacaacactcaccttaataccttagcttaccagaacttgaagtaatcttagctaaa
gtctctcagaccatccacacgtgtttcaaattgcattcgcaaaagtttaaactttgcctg
ttaaatacgccaatcgtagcttagttataaacactttagttttaagcgcatacaattagc
tttagctttggaaaaaacttattcaaaataaacctaaaggttttcgaaatgaacattaaa
tggtattatttggtggatatataatttggggatattttaacttcgatttggattatcaca
agtaaaaatttgtttctttaatgcttaccctaaaagatatgatttattgatcaaagggaa
aagaaaacagcgtattttttattcatagataaagcatacattctttaaaataagttaatt
ggttgcaaagaaattaaatgtttaatagtttaacctcccaaattataattttaaagaaaa
tgtaaataagctgaaatcttaatcaactttctgatgtgttagcagtgttatgccaaacat
ggagtcatgagattacacacggaattatcatactttttatggccatttcgtgaggatttt
cgcatcttcagaaacgacaaaagccaccgcacagcgcaactcagttaatcacaaatgaat
aatgcaaatactggaacaatgaaacattagatcgcagaaggaaacgcgtaaaaattagca
tagtttttctgcatgagcagaccaaagtcggcattaatttgggaacctgagggacgcagt
gcaatggccgccccagttttgatatcctttcgctcccgccctgaaattcgaaaagttaaa
aagcaaaattcacttttgtgactttgtcgagcggcgttggattgttggattgctggcagg
accgggcacggggtccggggatctgggatcggggatcggggatcgctctgccggaaggac
aattgaatcctttcacaatggccaaccaacgtgcagccggaggtaaatgagttttcgccg
gcgaaggctgaacaaacagttgccaaattgttcgaattgcgttggccaaagtaaacagag
atgagtgtattccactgacacacatccatggcaatagcgatgaggatgtgcagaaaccta
ccctaacggagagtccagagcccaagcccgattccaatccaagcacggcacccagaacat
cctgcggggattgggattgggaattaagcatgcttcgttggtgctgccatttcgactttc
gccaaaggaccctgtgtcctgggtgcccgctcggttcactcggatgctgttgagcgcggg
gtaacaaattgtgatatttctatttccctgcgctgttgagcccttttaagtcctaatggc
cctttattatctgcctttagacttttaatagactcaggcaccagtacacagcaacgcaga
aacgcagagagcagcacccgagagtcctttcggtgtatgtgtgtgtgtgtgtgcgtgtgt
gcgtgtgtgtgttggcctaatcctcatcattctgtcatcagtgacgtttttctgcacatt
gttgtttggccattgtttgggtcttaatttgcagttttctcttgtcgtttttgcactctc
gccggctagcaaaggattttcacatttttttcactttttgatttttataatgtctcttaa
ggacggagaccatctttaagacgacttgaacgtcgggtgtgatactaacatcgggcttac
tttataggattaaaatctgcgagaaactatatcaactgcgaaaaatgttactaaaattat
atttttatatatttaacaaataaaatattgtttttgaatagagtactgttaacaattact
tattaacctagccaagacggaaatacccagacttatatgaagtcagcacttttctttcaa
tagtccttagtcttgaaattaatctcagtttgcgaacgctctccccttagattagactcc
atttaatctatttggaactggaaggcggcttggactaggacttggactatctacgcggac
taacttgtgcctcacttgaactgcattaaatccgcgagctttacctgccgaaagggggtg
ggaactggctcatctggaaggaaactcaagtggctggcgatccgaaaattctggggaaat
tcggaacaagtaagcaggaatctgtgggattttgtataacgcgtttaattcatagatttt
cgttgattaagtaatccccgcaaagggctcaatgaaggcgaccgtcggccgattagcgca
gttcgcgtaagtggcttgtaccgagtttgtacccgaaggcaggtgtgggttaacaggtta
cgggtttcgcaagcttaacccatacaggacctctctcgctcccaccttgaactcgaggct
ctcctcctgtctgtgatccttatccaggcgcaattacctagcgaaacaaaaatatgagta
tgcaaatagattttaatggccaggattacccttttgctaaataccaaaatcctggccggg
cggtctgctcaccgcagctcctttgttttcaaatgtaatgagaatgtctctaagccaaaa
tattaaacatccgtttgagcctggccagcacatacccatacatcgccaatgtatatacat
actcgtacactgcaaatccggcttccgattgtccgagttgtttgtacctgaagtcaggac
ttctctctctctatctcgtcctgcggcaagcaaaagtcaaagcggcgttgttcttgtaaa
ttgagtagctcgatttatcgccagatcaattttctatatctgccgcccagataagcgggt
atataattgttactgtggcttatgcgctgccgactaagcctggttttggtcctggttttc
gcttcgcttcttgctctgagccttacttagttccttaagttctgcttaacttactttagt
gggcaaatggcaaatttgaggcggaaaattctacgaagttctttgtatttgcatacacat
ccgtggcggcattgtctttgacgcttagtcgcataatttgccagacaaaacggtcagcgg
agtagagggccaatgcactgaggaaaacagttgatttttagttacaaattgtgctttgat
atgtatttgcaaatggtgtgttatttttctactcttcatggcattaaggtaaaggtaatt
aataccattacatgtacattttgtacacccttttgttacataaacgactagcacataaac
gactataacgacagcgatttatactcagaattgcgcgacttttagacctcattagacaca
gcacttccagcacaccagctggttttttataaggctgtcctagatcatcaccactgatca
atggcatccaaggcgattaggatgagcacatcgcgttgcaggatcattgaagcgtggcat
catcgaaagtactttttgcactggtcccgccattgtacgagtatctgccccttttttatg
cccctaagtacttgatgcccaagtctaagaccctgaaaatctgtgcacatccttttgatt
gttgccatctgagtgcgggacaatagtcgtggttttgcgacgagtggacctcctggaggt
gagaaaaatattaagggcaaatccgctgagccgccgatctggcgatccggcgaacaatgt
cctcgaagaatcttgagagcaacttgcgtttaacctcaagaaagtagcaattgcccgcat
tatttcgatgatcgacgagtcctttgaacgagggatgcagttcgctggaaactccgttgg
cagcaaaaatatatattgacagactaacaagtgttatacgatctgcgacagttttttccg
aagcaaggggcctcggttcaaggacgtgcaatcaaaagctggaccaccgcgactgcaaca
tcttgtgtgttcccccgacgatttcaaattgaataggggctcgtccgctgagaaactttt
gctgcggatggaataaatggaggatctgtctcacgtatattttttgatcgggatcggaag
tggtggaagctgcatctgcagccatctgatggagatgtgcctccgggcgtaatctttgcg
cagcctggtaattgaatttgttgccttttcatttgatgttttctttgcataacaaagcgg
accgccgttggcctccgggcctggacaaaacgattgcgtagatagttttcgatggggttg
tacgtgtatctttccgggaaaaatggcgaccaactggcatttaagggcgttgcacatcat
ttaattaagccgtcgcacgaagcgaagctctcccacttccattttcctggttttggaaaa
gttcggaacttttcaacttccggtcaagaaagcaggtggccggtcatcaggtgcatcccc
gaatgaagccattactacgacggggtcacgcgatgtccaacggccatccatccaacaatc
ctgggaactgggcaactcttcgggttcggagttgaccagcagcggtgaaaagtgaaaagc
cgtcgcgtcatcctcgtcgatgggaggccatatgtcatcgtaacgagaaccgatcaaccc
tgagctactgaactaacaatagctgtagggatgcaccgcgaataaaatagtaaaatatta
atctttaaattaggtaaaagtagcttaaaaaatcgttacatttctctccactccttgctc
gttgtgttcttcaaaagcacccctccaaaatgccaggttcgtctctcagtgtaacaaccc
tgccctcgcattccgcaacagttcgatgagagctcggcaaatattgaaacagctcccata
aaggatctggctcgaaggggaagaagggagtgaagggaaaggactcgccacttgagaaat
gtaacaaatcgactttgacaaagcttcgacctcaacctcaaaaactcaacctcgacctgg
gaaatcgcgaagtcgccaaacacaaactgtcgctttcggtttctcgattcgggttgagtt
gtcggtggttctgggcactttgaaagttgtgaagtggccacttaacactcgaaatcggga
acgagcttgctacacgtcactcacaccatcacctcattagagttttctgcgctcccagga
tacaaggatatgtgcgcaggatgtgcggagcgcctaaaacaaaaggggtagttagcgatt
tgaatttgccagcgaaacgctacaaaaatgcaagttcagtagttcgaaactgaaatcggg
atattggcaaaccaatttttgagggcttttgttttgctgaacgacgcgagtaagccacaa
aggatcaacaaggctcgagaattattttgtaggaccagcaattgaaccactccaaatgag
tctgaagtgttgaacccggcgattgtaaattaattttccagcgagcacactactttgtca
tacaaatgtattttaaaaaacaatgaaaagtggctggataggaaattcaaggaattcaaa
aaatgttattagtaactattagttgaaatagttagcctgcattttatttaaaattgtttt
aattatctaagatacatttttaagcatatatacaaagtaacgttttcatgaacaatcaag
atttcactgaaaacaaaagactgccataatttttgccacattttgaaaacccgcagaaag
gacataaagatttgggcgacaatgatcgagtggtagcccaaacattggatggttgtccac
attttgttttatcgccagctgtcgacagcaacagcaacaaaatcaacttcaatttcgttt
ttactctggtgatttttcgctttttatcgaagccattttgtcaaaaaaaaagggatttag
ccactaatccgtaaatgggacaagttcggggcagaaaacacgatgcagagggcgattgaa
tgtatctgcggctgcctaacgagcctgccgcccaattggtgtcgataaaaatataaaaaa
ccgaaatgagaatcagggcgcgtgatttctgacatcgcaattgacaaccgagaggaacaa
cagctgctgagtgagggagacagcgcaacgctttcaatttgcttcaggagattagggagg
cggaccagctagagccacgacggcacatccacatttaagcgcttacatgggaactaattt
ctgaagtgccctcgaacacttcatataatatttgcatcatctgcggcaagcggctgggcg
acagcgacaacccgctgcggggattagcactaacgcaaacatggcgacagtcaaaaccaa
atccgaagccctatggcacccaaaaaagtatctgacggatacgcgagctgtgactgactc
gccgtggcttgtcagcttcactgtggcttggctacagtggtcgaaagtggtaactcaagt
agttagtaaagagttcatagttcagagcattttgtggccggtccttgcattaatatcagg
aaatatgctcgttaatgtgagattaatgcaattagtaactcgctgttttttttggccata
tgtatttatgcatttatgtcttcataaatcgtttattttgggtaaagctactggttggta
tttcgtatatagtttcagcccactgtgcgtggggtgtctttgggctgcgcgtgctgtgtt
cctcctgagcagcttaaaaaacaaaaaaacgctggtcggacggacactgtttaccgtgcg
gatcacacttgagggccgggtccgttgacaaaacggttaagtcggcgtttcgaaagcgcc
ggtccatgacatattctatttttagggggaaacaggcgcgcgggggctggcaattataat
gtgacaatgtcacgtgaacagcagcaacatcctgatgtcctacattcgaagggtacgagt
atattccttgtgcgtataaatacgttatatatgaagaaaggtgctttgtattccgcagag
ctggaaccactttttgtgcgctggtctgttcaattttaatgagagaatgagcgaggatga
gcaatgaactgttggcccaaagtgcaactgtttcaactggttatgctataggactagttc
tccaaaggggtggttcggccaacccctctccatccgagcccaaaactcatttgcgccccg
cgatttgtttgccggctatgtaaattgtcacattattgtcataattctcagtcctgggaa
atggaaaagccatcagcggaaaacgcctatgacataatttgtgctttgttgtggttaatt
gtcgtactcacatccgaagggcgtgagcgtatgtaggagattagtccgaatggacaataa
tgctctaaagtgctgctaaacactccagctactggtcgactgggtcttaaaatatggctc
aaaagtggtgaatattgagataggctggtttcgattagaggtctttgaatatgattataa
aaatgcaaaataaacggttggttctttatggaaaatgtaatttgagctattctttcaatt
caggtcatcatctaacttaatccaattaaacgaagccaaatttgagttgttgttcaacga
aaacatcatgtttcccaagatgtttcatgagccgacatcgagcatctttcataacagttc
gcccctatcgatgacgagcatcttgagtaaccgtccgagccaattaactcgacgccaatg
atctgtgaaatcgcgcaacgcagaagccgctgcccgaggagatctagatgcagaatccct
gaatccagatccacaggatccataggatctggaagagctccgatcatctgggcggattct
gcgctttggtctctggccgagacccgtaataattgaaaccaattagcttggaaaaacctt
ttaattgtgtgctcaatgcccggtcttaagtaaatattttcatgggcgcaggacaatgcg
aggatgtgagaacatggcaatgaccaaaataatcctgctccgtccgctggatatgttgta
gtgaatgttgccagcgaaagcggtaagaagaaattgccatataattgccaggaaaaaagc
aagacaaaggcggtggagaatggaaagcatcaagacaaaaaatcaaccgcaggcattgtc
cgccgaagaaagaaactcaaatcctggtcttcacgtattctcttctcttttttttttttg
ccaactgtcgatggctgtcaaaactcgtgtgggtagctggaaacattgttgcaaaatctt
gcacaggcccaggaaatattaagggggtccattcttgttgatttatttactttttgattc
tcaacatttcttggcagcagttaattggcccgttgttgtgtcagtcaggctaaggatcag
gatcagcgctaaaataaacaaatttacatcggagacttacgagctctgaattgcgacagt
ttcacgtaatcaggaagcgatgagctctagcccatcatttcttattccttttcgtttagt
agcagttttcaatggtttttatcggtgagcatttggcaatttcattggccaaattcttcg
gctgtaactagccaactattcgaaatgtttcggttaacaaattcgcagctaattctactt
taaatgaacccatgctgcttaagttttgcgattggcatatcattaccgcatgccgacttc
agtttttaattcggctctatacactgagcaaagtaacaaagtattaaaaatggaatataa
gctatgagtatatctgtggactgtacaaactttctaaatcaaacagatccattaagtcat
ctaactcaaataataaccaaattaataaaatatataattgcctatacttatgtctgggtt
acataacttattgctcgatttaatacaataaagtccagttcctcagtgtccaaattttgg
attgtcttgaagtcgccacaacaaagtggtaagcataacagagtaccaacaaaaaaaggt
agccagaaacggtaggctaattaagcactttgagccgccgccgcagacgtggccaacatc
taatcaccagtgaaaaaggagccgaaacgctcgagttgagtggctcagaaggcagttgag
ttgagtggaggtgaggtctaaatatcaaatcgattacaagtgagcccgtcaagtggacgg
gtatatttttcgataataatttagtgccgtgtcatgagagcggaactcgccggtacttgg
cttatttgctttttatttcaggctgtgtgctgtttgtttattggctgtcaaattcttgca
ctttgacgtttgacattgtcccacaaatggtgcacaatcaaccggaatttaatgcccatt
ttcaggggattgtttgagcgattccgatttcgatttgtcgaaatgtcgccgctgccaacg
caattaatcgttcacttgtttgcatgtcacaccgaaaataaaccactgaaaataaacccc
atctgatgtgacattgaaaatgcgattatgcatggataccataagttggttaatagcgtt
ttgtcagcgctggtaattaatgtgtaatgtgcgttgaatcatgaatcattttcgccaatg
aatagatgtcaacatcgttttaattgtctcatttgtgaactgaccttcttgcgatcaagc
cacgtagctgctgttcgtttgcagatatgatattcaaagtatctcagatttttcttggac
ttcgcttaagtgttgcttggaagtgaaaaagtactccttccccccaaaaagtgagccgta
agttcttggccccgcaagataaatgatcagggttcagtgcaccagcttttcgacaaggtc
aacaatttgggtggctgcaaaacaactttcgaaaagtgcagtaactacaactggatagtg
gcatgccacatttcaaggacaagggcagaagataattcacgaacgccacaggatgccgat
aaccacttctggtgaagaccgtaatgatgggcttgaaattttcatacaatttttaagaga
tgcaactcgatggttcactcggactacttaaattaaatataaactaaaagggcattttta
agtagaacctgttatttttaggtcttatttaataagatttatttaatttgttggtagtaa
tgactatctgctcaatttagatgactattgcacaacggaacttgatttggttgatttgca
cttttgttctaattctatttgtttttctcagttattcattttccgcttccttttccacct
cactggcattttgacgtcactccttgttcgatttgcatattcgcacactgcgcagaccgc
cgaacccaataatctggcccccgaaatgcggaagtctgcgaatgcattgcgaaaaccgct
acgcatgcgaaaaactcgttttccaccgccctcttcgctccccgcccctctataaaaata
cgcaataacccatgtaaaatgaccttgatattgccaacggacccatgcgtgtgtgtgcgt
gtggggaaactggtccagtggagctatatgctttaagccatataaaccacgttagttatg
cgacacttaatggcttaagcggctggcgagcactgttttctgggtaaagttgctaagccg
gacgaaaagtcaaacggtaagcgaaaccataaaccatggccaggaaaatggaaatgcgat
gtgaaaattcagcagatgcgcaattagcgggcacttacacgccagttaggagtgtacaaa
gatcgagttacacgttcataaaggatgagcgattgaagtcggatttggataagcagtatt
tgggtaaatacacaggcaaaaatatcatcatatcaagtaaaggaatattatacgaattat
ttatacaaagaggattaatatgaattattttcaaggaaaataggaaatgattgaatgata
cattggatagcagctcgtgtactcaagcgttgtttaatatttatcctacggcaaacacga
aattttcaacagtgtacccagttgtctgactgacttttgacgagtgtgcagggtcatccg
tgaataagctatcaaatcaccatctccccatctctcaaagtccttatttcgctcgctctc
ttttccaccaggaataaatggatcgtatttcccgacgagtttagcgagttttggttttga
cttctgatggaaatggaaatggagatggagatgtagatggtgatgatggaaccgataagc
atttagcattaaatttttgttaaccttccgcgcgcagttgactcgctcgatttcagagaa
cgctcgactgcatcttgaattacaaataatcgcaattgtctgcccatatatctccctgct
ccttttcgctttgttcgggtggtagttcctagtttggtctggtctgtagttctgaatagc
agctgaaataattgagagacaacgcggaattacgacagcatggatgtggatgaggaaaac
gctcagctttgcatgatgcatccccttcctgagggctcaaccctcattatctgttcgccg
attgtgattaactcgaccaaagtgaaagcctgacaaataatgcgctgaatgggaacgtcg
gccatctctttctggccgccggagatgacggcgcaatcacaacagaaataacaacaaaat
caacctcctgatacaactccctccctcgaaattctgggtggcggtatcgtcgcatcaggc
aaacgcctcaaaatcgaaatggaaatcaaaaaggcagcagccgagaggccagcgaagaag
gacgcttcgggagtacagtggccgctcgaacatgacggattttgtaaagtaaaataccta
ttttacctatttttagataaaaatataaattattttaagagaatttaaagaatttgaaag
attggattgttcgatagtttagtaacttaactgacgttaaacgctccatatctagggata
tttaaagtagcggaaattctagaatttccagtttccgagtgatcactgtagctgcaccgt
ttcaaccctccgacgggcacaccctcaagctaatccggccatgcccaactgctcagcttc
accttggctccgctgctcttgccaccgcctcctttgcatggagttcgcacacaagtatat
attccggagctgtatgctgtatgctatatgctatagctgctactcccgttgttgtttgtc
aactgatttaatttcctcctcccttttaccgccttctgtgccgatcaccgcctcctgcgg
cgagagggcgttctccgtttttggccacacaaacaaacccgtcggataataatggtggta
atgatgatggcgatgttcagacgatggcgacttgcaaaagggcaagtaactgtgtaaatg
agagtgttgctactcgaaatctacgaccccatgcggctactttgtgtgcgagagtgtgcc
ggtgtgtggaaatcgctcattaaaatatgaaaaaccgatttgcatacctaaatgctctaa
gtctcttaggtccatgttcacatgatgagaaattaccgagtttccctttaagaaaagttc
ttgaaacttaaaatgaatacctgttccgatggttagttattctgaagaataatttaacgt
ttgcattgttagatcataaataatgccaaaagttctctgcaaacattacgcaaagtgtgg
ggcggtgaggcgtgggagtgggcgtgtggcatgtggcatgtggcatgtgggtgggcggcc
aagtgctttggccataaacaagcccaaacaatgccagacatttcaaacacaataaataat
tgaagccagcgcagagtcaacaagtcaaacacattgccgtaactctggcgattgttgcca
agcgcttttggccacaccacaaagtccagcttttcagtccaatctagatataaatcaact
tggccatgcacatgcagaatgcaaatccagctaaaagccaaacaaacggctttacaactt
tacaacttgaagaggggagtgaaaagttaacaacgctcatttggcgaatttcccaagatc
tgttcggattttcggcagagggcgaccgcccagttatccatcacaatcgacagtttccac
ggtcttttcacactgcaaaaaaatgtggacatgacatttagctaccagacagcaaaacaa
acttgtaatcattataaaagcacattctgaatttaaccatattcttcctcagggtgttgt
agttactttttataccacttttctgttttgtagttttgtgtagccgctttaatggcagaa
actgaaagtttgaacacttcgtaattacaaagtcatacaaaattgttatttaatctattt
taaaacctaatttgtttgtatattccttattttttttttgcctgcgcataaattaaacta
ttgccatgaaaattgcataatccgctgcagaaccaattgataattcctggtttcactaga
ttccctcgcagatgaggctggattaaggctgaaaaacttttgaaataattaaaaaatagt
ttcgtcttgggcttgggcccgctgcagccagaaactgtggaactaagtgcatatagcata
tagtcgtatatatagaaagcaaaagttggcgctccaagcgaaagagatcgaaactggtaa
aacgacttggtaacacgaccgcgataccaatactcgcccaaagttgacttattggagcac
ttagctcgattcttgttattgttacgccgacttggccgacttgttgttgccgttaacgtt
aatagtaccaacacaattacataccttggagtgcctaggcggagtcgatcggcgatccag
cgatccaaggttcccgctcggactataaaaagcttgggcggcgctgttgcggaaggcagt
taactccacaaatccgttgccgtcggtcccatttcccaattaaccgacttgtaagcgtaa
aggcgcgtgtgaatccccctcaagaagccgagagaattgtgtgcagtttacgcttgacaa
ggatattcaaaacttccccacgccaaaatgttcagatttgtgagttgtgctttattcaag
ggtgttcgaacaatttaaaagctattaagagtaaattaatcaacctatcggacaaaagtg
tcaaataaaaacgggattttcttgagtataaataaaatagtgaaagcatctgactagcaa
actcttacgttatattacgttaagtgataatggttcagattaatgattagtagcacataa
atgcctgaattaaaataggattgcaataataattttgaattcttaacagcttgcactgac
caccttggtggccctggcttccagccagcactatcaccaggatcccaaaacggcggcgat
catcagcgagcagcgttacctctccggagatggaaaattcggagccgcctacgagcagga
ggatggcatcaacttcaaggaggagacggatgccgatggaacacgtcatggcagatacag
ctatctggatcccacgggcgagaggcgtaccatttcgtacacagctggcaaaaatgggta
agcaaatgatataggaccaatgcccgagctcgtattaatgtattggtattcatcccgaaa
cagcttccaagcttctggagatcacttgccccaggcaccacctgctccaccacagcccgt
gcccacagcgggatatcagccacagcagcagtaccagccgcagcagtaccagccgcaaca
gtaccaggctcctgctccccagcctcagtccactttccgcagcaacgactacggagatga
tggctcctacgatccccgctacaacgatccctccttcggccagaaccagcagacctacca
gcagcccgctcctcagccgcagtaccgtcctgccccccagcccgcctacatcccacagcc
cgtgcagccgcagcagcagtaccagccccagtatcagcagccacagcgccagcaggagta
ctacaccaccaccacccccaacccacaccgcttttcgccccccggaaaactgtccctgaa
ccgcacgcccgatggcttcacgtactccttcaacaaggtctaagccccactattcccccc
actcagacattatgcatcttcttcattaggaaccctcttttcgtttccaactttccctat
cacaactagaagccctactcttttcttgactccatcaaactctcgtgtgatatgtttaag
agcaattgtatcgtacttcctatttgcgtactgtttgttagtaatttataatcctacaca
gagaaaattaatcgctgctacccaaggggtattgctgacttaaattacaaaatatattca
aaatgtcatatgtatacttttgaaatataaaaaaacttaagaaatttcggcatttttctc
tgtgacttttccattgaactttaatctttccattttagtcttcccaagaaaggcgaagtc
aataaacttcgatgatgttgaaaaatataaagtataaagttaatttagaaactatggtaa
tttgggccttgggacgtctgagcaatttgtactataaatgtgtaaaagcaatatatgaag
gaaaccaagttcgtgtcctgcagtcttttgttttttcggccagcggctgcttatttaatt
tccagcagatttatctaaacacctcgggtggtgaacgcccactaaatgcggcattacaca
accgactttcgtacatgcaaaactagtttcgagtttctgttacgattctatgcggccaac
aaggaaagacctcaaacgggttttgctcatttgacagtaatcttggccaattgtgcaaaa
ttccaatgaaaatgaaatcagcctggtgtgctgttgcaggctaagccggaaaaccatgtg
caagtgggggtggcaccagttcattaggggattggggctctaagtcaattcccagtggta
ttgcgaaccgtcaggcttcagttgcgttagtgcaacttaattacatccaaatattttgaa
tattttatgcacaatcgaacgcaagaatgccagctaatttgccatttcctctcacctgtt
gagttctcaacatatgtgtcttataatttacaacttaattcgaattgctactttattatt
tgtttccacctatacttcagaactgataagttcgttttagacttgactaatttatttatt
cattcaagatctctcaaaatcctttccatttcgacttaattattatagtacctgtttttt
taagtctgattatgagtttattattttataagtacataacaacaaaattttaaaatatat
tagatgatagcattttattgggattttatttttggcacgcttaggtactattaacatttt
tccctctgtactttcacatcgattggttggcattctttttcaccaccgacaacgattaca
ttaacaatattagcaacacttttcagagcttagctttcaaggtcagatttgttgtggact
cgagagtccggctcggagtttggatttttgctttggttggcttggggtctggcttctgtt
gaaactgctcagtcaattaagaaaatcaattcggttttgttttttcagcttattgttttt
ttatgatttcttctccgcgtgcctttgtgcacccacttttgcggcaatcgcaatcgattg
aattggcttgctcaattgcggattttcgttcggatttgcgaaagaggtaagagtcgagaa
tttgcctgggatcggaacaggtgtctcatgggtgtgttgcttccagtgggttctttatag
tctatttttatgaataacacaagtttatgattgactgcgtttttttttttaaatagcaaa
cgccgccagattgtgtcgagaaatgcgaagctccacttatggggataagggtgtgacgaa
cgcagcatccaattaaattgatgagtaatgaatatatttaactaatgtgagtgaatgaaa
acttgaagacaatcattaaatagaaagcttatttacaattgtttccaattgttgccacgc
ccaaaaaccgccaaaaactgtcacgcccacactttttttaaatgttcaattttttttaac
ctttctgaatgcacttaaatgaggaattctcctcatcaaatggtagatagccgggagtgg
tagatttaatggtagatttagctgagacttcaaccgacaacttcattaaaaaaccgctag
agaccgccaccattccaacttaaaaaatgttgattaagccagtttggaaaaatatttatg
tttaacaccttctataaatagaatttgacactacattgttaaaggtgcaaacgaactcta
aatttaattatattataatattacttatacccacatccatccagcacgataaagaaactc
attagaaaatcatttaaagtaaatggtcttttattacttataaatacactgtacaacaag
actactataggtatttataaacgatatttaaattaacgattaagtcaggacttagtaatc
cctctcacacattgatgaccagtgctgtggatcggtatttcctcttgggtttgatgatgg
tcttgggtggtcggttatgatctccacttggaggacgccggcgggatcgagatccctttg
gcggagaagatggtaggtgatcaatgtacttgttgcgcaggtgtccaggccccgaaaagt
tggggggataggcttcaaaatcctcgatctcgaggtctggccgggattcgcgctcctgtt
cctgcgcctgggccttgaagaacttttgcagcttcggattgcttaaaagctgaactttga
tggcctcgtcgagcagcttctgctgatcctccaggtaggcctctatttgtttcttggacg
ccacgctcttgtaccgatcgtggttttttggtcggtgcactgggaccacctcgtagtcat
cgtgctcgggctcataaacactatatgaattgctgctggaggcgacggttgcctttggag
gtggcactagatggaagggatcggcttccgaatcgtattgcactggagtccacttcgatc
tcttcggaggaggtccgacatcctctccagatccaatatgcacatcggatccataaccgg
agggcttgtgaatatcggatccataaccggatgccttgtatggaatggctgtcacgtatt
ttggttgcttctgataaccggagctggacttcttgggcactgttatgggatgctggacgc
ggatttgggtgccaatcgtgtactcccgactgtcctgaacggaggactctcctgaatatt
cggcggagttgtagcgttgttcgccggagtagtcctcatcctcctgctacattttagagg
aacattttattattttgagtcgtcactacgagtattatttgatatctcatatgctatccc
aactcaccgatccgtagggtctgtagtggcccttcttgggatactttttgctcagtggcc
ggtgcttgctctcatttgtttgcagatcggctcggaggtaaccagcaggtcctattctca
cgggtcctggcagagagcccggtccgtgcccagatcctgaacccactgcactgaagtagt
tcctccgatagtaggatctcggcggtctcagccccgaagtgaccgtcactaacagcactg
ccgcagccaagaactaaggatacattatccatttaagtctaattgtggatctaggattgc
gggtgtaacagcttacattacagcacactttcattttgggtggcggctttttcggggtat
tacttcttgtgaaacctctcttcaacggtattagccaccagcggggccccaacgaaactg
aaagttcggccaacggacgcaacagttttatgccagcttcctcgaacctgctgcaacatg
ttttgcaatggcaatcgcaattgaaacctgccaggtgagctagtcagtagcagatcgaaa
tttgcgcttcacgcatggacttactactcacaacatggagtaaaaaagagcgcaaagtga
ggcatcatttgcatttccactaggaaatagagcgccaacttatcggatggggcagggggc
ataaataaaatgtttctttatggccgtaattacacataacgatggccatttacttctccg
aagttgtaactgtggaggggcttagcttgtggtctgtgacttaataggaaagtagcaaat
tggatatgcgaaaagtgcggcaataaagttaatgggcaaagattgatggctttttgagta
aatataaaggtaaccaaaagaagtgcggtttttatcgagagtactaaacttacaattggg
gattgaccatataagtctttaaaagtgtttcagcttctgctcaagaaatgtaaaaatatt
atcccacttggttcagcacttaagaggttcagcaatggaacatgataatatatccacaat
atacaatataattgcactttaagccagcagtttttcaatgtgcataaggtcgagcggcac
gagccagccacccactgaaaagcagaagaaccacctaacttatcgactttttgaaatcag
ttttgcgcaaacgggtttccacgagtattacccaataaacgctgcacttttcttctcttc
gcttttggcccgaagttcaggttcagccggggccaagtcgagccaggaaatgttagccag
ctggcgctgctttttggcccgtttcgccttctttgccggcacgcttggactactttctat
cggccaggatgcgcgatcgaaatgcggaagatgtatgccgcatggacgtacatgagcgga
ggcagtttgtcttgtcccggagttggtggacgtggatgtggaaatggaaatggaagtggg
caaagaaatggttagagacatgacagtggatatggacagggacttgcgtaacatttcacc
acgcttcatttgcacaattattttgcacgcctatcttgtctccctccggattttgaattg
agttcccctggcagctgcagattggcggcaattaaggcga
