# Supplementary material for: SMCis: An Effective Algorithm for Discovery of Cis-Regulatory Modules
Source: PLoS One. 2016 Sep 16;11(9):e0162968. doi: 10.1371/journal.pone.0162968 (PMC5026350; doi:10.1371/journal.pone.0162968)
Supplement: S1 Datasets — (ZIP) [file pone.0162968.s001.zip › dataset/Drosophila/tll/dgri_gh14219.fa]

>scaffold_14624:1536116,1576115
ttttcatttgtggatgctcgttgctaattaaatttgaagtttctgaagcggcacttgaaa
ggcaattgagctggactggagtacactgagagcgttcattaaggcgtgattattgcttaa
ttgttcgatggataacaacaacaggtcttttgatttcgctaaggcggatatatctcaatg
agttccacccgccagcagcagcagctgaatttgctcaaaacgtttagaatttcaaaaggc
caatttgagcgctcattttgattagtcgcgcaaaaaaaaaatacataaaataaatgtatt
tagaaaagaaaagaagtgtacttgacacttccgctaagttgacagccgtgaaaattgtca
acgctgttgtgaaaggcgcaaacaatcgaatgataaatgaatgataataaaaaaggggcg
agcgataaacgataaactgtgaacgtttgccagctaagtgcaaaagaatgtctaacagga
ttagcattcacagcgctgataaatcaatcaagattaagccttaataattgctccgtctat
ttttggctgccaaacgcagtttttcattcattaaagaacgcggcaaaggtggtggcactg
accactcggttcaagtaacttgccacaatggaaaggaatgtcgcaacaacaacaagttgt
ctttctagcattcttttttttagaacgtacatatcacagcaggggggtaaccaaatatat
gtgacattatacttatacatagtatttttttgatagcccttctgggtgcattgttctaag
cgtggtcgcattgttattaacttggttggcgatttgtgtgtcaatgttaaatgctcagct
gggctgttacttctgcaattttagacataaaaggcaaggcgagccggctcactggtgact
aaccacgccacgccgactgttaacttggctataagtaagtggctaactgactaactggcc
agtcgcccattttgctgcttgcgcctgtgcctgcgccttactctgtaattttagcatatg
tgcgaaggtgtttttgttgctgccaacaattgttagattgaatcgcttaaatatgatcta
caaatgttaaagcttaaaacaataacaacaaaaatagcgacaggcgacagtcgccaagca
atcggcgcccactcaactccaattgttgttttagttgttgttgcacatcgctgcgctgtc
aagctgtttgcatttatgctcgaaaagctgccggatgttgttgttgctgctgtcgcctat
ttattttatatacatataccattttttttatatataattatgttattatattataaattg
atctgcatgcagaaaaaaaatatatgtataatatatatatatatatatatatatatatat
gtatatcgaaattgtttatggttttttttactgctattttcaatttcaatttacgccttt
ccattcgctttggctttttatttttattagccatagaagtgttttatgtggtttatctcg
attacaattagtaatgctgattttgcaaaatgcaataaatatattgtttttgtgttgttt
tttttgtgtgccaatctgtgcagggcaagttcgtgtcctaagtcttttgtttattttttt
tcgaggcgtttcgagttaaagaggggcgttacttttgcttagcattgatttgatttatgc
ctagcacacattgaaaacacattgaatagggaaggtcaatgctagattgttaaatttgct
cagaaattgaataattatgagctaataactttcgctttgcatatctgacacaactttatt
ctgtatccttagcaaccagtttcacgttgtcatcattttgcggaatgaaagtctattttt
agtcagactctgaagatgagtcaggcttcttttgtaattaactctacttttaatgcattt
agcgaatgaattaatttaagagctttttaagaaagaaagtgagttttttctgataatgtc
ggaatgagggcattaattaaatatgttatgcaataatatacttaagagctacaagagaac
tttaagatacagatatttttcataatttaaataaacatggagtttaatgtattcagcagc
attatctgccacttagcacccacttcaacatagcagcatttgtcagttaattatgacact
gacaaggttcgaaacatgcaacacactccacaagaggcacaagcctcacttcaaaagcag
ccgctgcattccaacgatgtcttaatagacccaatacaatattattcaaatgtcatttag
ttaactgccgagcatgacttatgcatatcgagaattgccatgaagatattgctgcgaaaa
cgaataatgattcaattacgcaaattcattaaaatagatatgcgcgccgataagctgtac
actcagagaaattatatagtcgattaagtgcaaacgaatataggtttgttccgggataag
ttaagatttgacttgatggaaaatcctacatcagaaaactaagaagttttcaaaatccag
aaaaaaactgattgtgagatcggggtacgaaataaatctcttgcaataagataattattt
atttgattatatcaaataggtgcttttgtcaattcgtgacatcaattgcattctgcttgc
acttaaatttagaacagcgttttcgctgagtgtgcttatattgtaaatgcatcatttgct
acatttgcataaaaatcgcattgagggataatatttgccaggcatttgacacgaacacaa
gcttaatcattttcattctgtacatttcagatgttgtgctgcaactttacgcggccagcc
cctgttcctgccccagcacccgctcccgctcgacagagtgagctcattgcgggcaatgag
tttctcaaactgtttctggaccatgacgaacaacagcgcagcctgcacagcgatgaggaa
tacgatctggttcgacccggttccggtcgggcacgcagtctggagcacaagacccgttat
cgcaatgcgaacggacaactgcagatggatgcggaggagggcaaacaggtggtcaagctg
gtcacaacgggcagcaaaattgtctttctcgaggatgcacccagatcggccacaaagccc
aaggccagcagcgatgaggtcaaggttgtggcagttagcgtcagttcatccagtcggcgt
ggcaatcgcattagtcgcacccaggcaccggcttttaagagcatagctcaccgaagcagt
gcacccagtgcagctggccgagatttcgtcaatcgttcgcacaaaagtgaactctccatt
gaggagacggagccacgcctcgctgccgatacaatggatgtggacggtgattccgtgaat
agtgcctcgaatatacaaaatgtattggcggcgccactgctcgccgcagctgcctccagt
cgttccagctcggtggcgcctcgacgagctagcggcgctggcggagcagcaacagcgaca
acgtcatcgccaactgcgaacgacactcatgagagcgatgacaaattgctgccattccaa
acggtcatctatcacgacaccaagtccggccatggcccccagtcaagatcaatatcctac
agttccatatcacagaatgtggatgattggcatccatcatctgcggatgacatcctcgcc
gaggcacaacgcaatgtcagtgatagtttaaagcccatggctcgaattgcgtcggagcca
tcaaaattctattcgataccatcgaaaatgtacagtgtgccctcgaaatactattcggag
ccggcgaaggtctactccgagccagcaaaaatgtatggccaggtggagaaagtgtattcg
gagccatcgaaagtgtatgggcaaccctcgaaattttattcggagccagcgaaagtttat
tcgcagcccgctaaggtttatggtgagccagcaaagacctactggccaactggcactggt
tttggacacagtccgctcagcacgaccagttcacccacaacaacaacaacaacaataaaa
acaacaacggccgcaattgtggcagcaacaacagcagcggcagcaacagcagcaacaact
gtgccaccgggctctgccccaagcacctttttgccctcgcgtcgaccagcaattgtgtcg
cggattgcattcggtgaggctcaaaccacaacaacaacaacaacaacagcagcaacaaca
acagcagcagcggccacagcaacaacaacaacaggaaagacaacaagcagatccatggca
agccaaacagtaacaaccagcaggccaagcacttggcagcaacattatcataacgctcat
aatcatcgtttgcaacaacaacaacatcaacatcagcaacaacaacaacagcgtcgcgta
ctcttcaatttggataaattaccttatgatttattgaatgcaccgcagccaattttatca
aagagtccaagtccaagcgactaccagcagcaacatcatcgtccatgttgggagcaacaa
caacagcaacggcagcattcatcactgtcgcttcaacattctaatcaaaatgccaaagga
ttgcccaacaaccgaggtgagtctttgcccaaacaaaaaacaaccaagagaagaaaaatc
aacacacaaattacactgtactacaaagttataggcttttgcgccttggtaaacaacact
ctttaagtgggcgtctctcaaattatgaagctctaattgcagaccctgcaatttaaccca
atctatcagactggcacagtgcactgcaattagttagagaagaggcagcgcacacttcac
tcatcatgaatttatcaaatgcttctcgcttggcatctgtaattaaagacaacttaacgc
tagccacaagttgcctgaaaagttgcaagtccaaacttgaactcatcaaatgcttctcgg
ttgttgtcacaattagtgggaatctgtagttaaaggcaagttaactctagcttaaagtta
gctgaaaaagtggaaagactaatcttgaacttatcacttgcttctcgctgctgtcaaatc
aatgcggtttggcttgcacttaaagtgtaagactttaattaaagaaatcagcagagagag
ttatgaattgcttcttgttgctggcatatcttgcagttttgcatttcatcatctttatat
attaatctaattaaagctgacttaagttgtaaattgctggacttaaattgtaaatcttta
attacagataacagcagagcggagttttaatgttctttatctttaatttattaatttatg
ctttcttcagacttatttactaatcaaatgattttcgcctgtaattaaataaaacttagc
tttagttttaagactgctgaaaagttgaattcattatatgattctcgcttgctgtcaaat
caatgtagtttggcttggacttaagttctaaatctgtaattaaagatagttggtaaatat
actttcaactttcattatctttaattaactcgcttcttgttgctggcagatctaagctaa
ctaatactgagataatcaaacggagctttctctttatttgactctttctgtctgtgctca
ttttaattgggttttggggtggaattaagggcaagctggcttaagtctgtatttaggtct
gcagcacagtgtaataagccgagacaatatacacttaacttggctaatctccaaacttat
cataggctactctcagctagagatttcagttgcattcaagttatgaaactataatctagt
aactgcaactttaggcttgtaactacaagaaaaaactgcacttaagaaaaaaaatcgctg
agaaaagctgagccattcaatttgataacttgttcctgaattttagaatgaataagttcc
aaagaggattttttgcacttctccttttttaaattcatttcttaatagcggaaaatattg
ctagaaatttaaaagcaaaatattatattatctcagtgggattttttcttagtgtatagc
aacttttagcttgcaactggaagacaaaactagcaacgacaacgcactctcaacttaaaa
aaatcttgaacttatcaaatacttctctctctctctctctctttctgttctctcttctct
cttgtaatagatctagtcaagtgtgtttccaaatttgcacaccaccaacaacagcaacag
caacaacaacaacaacaacagcatcaacatcattatcatggatcgccagcaacagcatcc
ggcaatagcgcctattcatacagttccagctcgagcagctcatcatcctcgtcctctgct
gcggctgctgcggctactgctgttggtggtgcctcctcctcagccatattgccacacttt
acaactgaacgcgccgagctatatacaccgacccccgagcagaattacgaaattgaagag
tccgtaagtgtgatgacaaacggacgagcccatggactgcagcagcagcagggtgttggt
gcagcagcagcattggtcacagcaacaacgccagccagtccagcgactacaacaactgca
acagccacaacaacaacaatgcaacgtggtcgtaatcgtggcatagaccggggacgtggc
tcggtggtttacagcggcaaagcaaatgccaacgactatgatgatgacgatgatgaagac
gactctgctgctgctgttgttacaggtcgtggtggctccactgctgcttctgcttctgct
gctgctgatgagtcagatgaggaggataaggtcgcctatgtggtggagggacgcaactat
cgcaaatatcgcgtggaggagaaaaccgatgacgggttcatcgttggcgaatatggcgtt
gtcgatcacaacgatggcaatttgagtggagtgcgttacacagccgattcgaccattgat
cgcagtttgatacaaaaggcgttgttggcatttctgaagctcaagtagttgccccgttgc
ctagttgcccagttgcagagtcaccagctgccccaagacagagcttggcccagctgcagc
ttgccccagctgcttgccacacagctgcagcggcaaacaatttatttcatacacacatgt
gatccaagtcgtattgtagttagcctagcttaaattaaatattaactagccttcattcca
tttgcaaaacttcacaaatgacaccagctgaaaactgacattgcaccaagagattaatca
ttcgagaatgcaaatgaaaaggcaaaaaaaatattcaaagcaagtgaagcgttttttttt
ttttgatttgtgctttcagagaaactgtcagcttaaactgatatcgttttcccgtaatta
atcgcacaacctgtgctgacatgctgaaagacttatggaattagtcgagctgaaaacctg
aattgatatcttttgacacttatgaactttcagcagttagtcatcggcaagcggaaggca
acaacttgcttccacaaagctcgcaggaagatggcaagcggctttcatttgcttgcatag
tattattaaagttctaagcttttcgtagaagctttcgcaagctcctatttaacagttgat
taacatttgacaggcaattttagttttcagctaatgtcatttagagttgagttgagttaa
gtactcatagttagattgtccacccacggccacaaaactatttctatcctactttaatcc
taatctgtgtgtgtgtgtgcgtgtgtgtgtattgtgtgtgtgtatgcgtgtgtctgtgtt
tgtatgcttaaacgaatttgttttaatgtttagttaatgttttaattaatttattgtagt
tgttggtattgtaatttaatatataaactaatttaaattataaacttaactgaaatgagc
agcaaaatttttacctagcaacttgccataatttactcatacaaacaaacttggccaagt
taaatccatatttttgtttgtttttctttttggcccaaaagcacgtaggcaccataaatg
cataaattcctatcctaattagagactaagtgaacttgtaatgtgaatatatacaacaac
aacaaaaagtgacaaatcgagtaaattaataataaaaaataactgaactaaactgaaaac
tagtcgcaataataaatgaaaggggcaaaactgaaaaaaggcaagctggcaaactggtaa
cccaatgtaaatagccacttaaaattgattaaaaacatgccagcaagggggcccatctgg
taactgacactcacgacaatatcattaaactttaattgatatcaacaagtggcacaaagg
gatgcacaaacaacaacaatgggaaagagaatgagaataaaaatgtgattgtggagacag
tgaaatgcggaaacaggagaacaaaagtctgtctgagtcggagtctgaatctgagtcgag
acttttgttgcattgacattgtcgtagagagagagaagcatttggtcagtcaattaaggg
ccacgactaaaatgtgctcgttaactgatctgtaatgatgatgatattgactatcattat
gatgttgctggtaataaatgcagggcagcagaggatctcctcctcagctaaaactgtaaa
aatacaatctgaaggtcgtctggaacgaccttgcttgcggtcggagcatatttggcgtct
gcgtgtcgtcatttggtttttattgcatccgaatggagattggggaatgggtaatgggga
atgggtattggggcattgggaattgggtattgccacaaagcacaacagtttccaccactg
attgcatgcgccaagcgaaccgatgcgctatttataaataagtatggcccaagtggagct
gaagaccagctttggtatgtcatcttatcgttggccagcaatcagaagcacccaatgctc
cagcaatattaaccagtgtgtgtgtaaaatactgctgggcccataaacttggccaaaaga
gaatgtgccgcattcagatcttaatgcgaaaatgcctggccagacactgaaacgaaggca
gaactcagaggagttaaaatggtgctgctgatgctgtggcagatgctgttgttgctgttg
ctgttgttgttgttgttgttgttgttgccgtgccctctgcggtcagctgcctgatggaca
tctagaaaggaactggttatagttatataccgttgcagctacacttgcagaaataattag
cgcatttccatcaagcttaaatttgtatagaccagaataaaattttaaaatcataattct
ttataatttctcaatgatggacacattaaaaggaactggttatattaacatactgttgca
gctacacttgcaaaaataatttgagagtttcttatttaaatcaagtatgaaacgttgttt
agctttcaattttcttgagcaggtaacaatttaattattaataattttgtgtaaattcga
aataattatgtttgcttttctaggattagttaaaacaatgcagccataataattgttgta
gtcaaaagtagcagctaaaaatcattaaattgttcagtctgcataaaagtcagtttacga
ctagaggaatactgaaatatatctgtatacaaataccgtatatatttgaattttatataa
agttttaaaatagctgctatactccctgttattttctgagtgcataatccgaaaagtggc
aattactgcctctgttgccctcctacttctgatgcttggcaggcaaaacggttctcggct
gcacaaaattatttacagaacagtgcctttgaggtgtctgtggcatgatgaacgttgagc
gaacacgttcgcctcgggtcaggaatatagtaaactatcttgtatagatctagtggggat
ctgcgtgttggggcgtgcggcagtgcgtgtcgaccataaatttgaaaagtacacgattgt
tttgtggctgccacaagttgacaggttgaccgacgcccgcacgtcctttttagtctcttt
ttaatgtgtgtgggcgtggcgcgtggattgccattctgacagcttttccttggctttatt
aaactcagataaacttcagcttcagcttcagtttcagttacagctgcatcttcaacttca
cctgcattttgccttgagttcttaacaatgttgcatttgtaatttgttcctgttacaagt
gtcctgattgcctctgtgtttcttaactgcatttttattcatttttcatcatttatgagc
agttttattcaatgcaccagtcttttcgcatgatcgatcgtcccgtagatattaatgaca
tgacattataattgaccgatttgtcattataattagtgaacatgcgctgcaggcgcgcaa
ccgtattttattctagccaactgtggccataaagcaattccaataatttatgtatatgtc
cagtgactatttatagaaaggatgatgcgatgatgcattgatggagggatacaatttaaa
aatttgccacaacgttgttaataaaaatgtttttaatattctttcaaaatgccacaacat
tgtaatagctcttatattgagaaaagtgtctgctataaatatataaaactaatatcttaa
taccttcatttaaattgtaggcggtaacgaacatgagtaataaaatatttatgactttta
taagtgattctcttgagaaagctattttcgaacttttttaaaagtcagacgaataagtta
tttgtaaaagatatttgtcaataatccccgagggatctcgatacataatttctttaatac
taactagtaccattactaaaaagatgtacacttcatcagaacttaaatatttagtgattt
taagctcatattgctgaccaaaatcatagctttgagagtagatgtaccgccatctattgt
tagttagcgaaacttttcatattataattttgaaccttaaggtatgcaatagttttgttt
gactcacttcagtcaatggttgtcaaacttgcatttttgttgacagaatcaccaacactt
tgaaacttacagattatgctatatgattagaaatatttcatataaaattaattatttctc
catattaagtagttagttaaattatattatatatactatatgtctttgttgtgtttgaag
agacgtttttaatatacaaaaattcagttggttggaattcattctctcaaaaagccttga
ttaattatattacaatattgtctggggcttcaataagcaatacaaaatattaaaacttta
aaatgatttacagacagaatcaagcttcaactttttgtaggtggctgttttgcattcttc
aatctgctgacattttttctttacatctgagaatccatacattttatggaaataaattct
gaaaatacccacttccattttcaatatttatagttaatttgaacaattttgaaagagaga
ctcgttggcaccagttaatccctgtaaaatccacaatcgcattagctgccctccattctt
cactttccaaggaagacgaggcaacgcacttaaatcgaaccggaaatgccaactaaaata
accaaaagtcatgaatcaaccaaaaagttaattcaagaaaaaaatatctcaagtcgcaac
acgggacacataagtaaacaacaaaaaaaaatccaaaaaataatgcaaatcattgcattg
agcactcgcaaatatatggagcacaactaattgtgggcagagtgagtgagagatatagag
agagtgcgacagagagagagagaaagagagagagagagtgagcaattagcaggaaatata
tttaagactcaacactttactaatctgcaagtgtcaagcggtggaagcctgccgccagga
gacaatcacaatgctggcaaaaggagttgacgcaggcagaccgtcagacagtcagactga
cagactgccaggccagaccaggccagagcgagggttggttgaagtgtgcgttccaagtaa
caaagaagaagaagagaatttcgaagcaccagcatcaagaattcacttgaactgccgcaa
aggggttgactcagacaggggagaggaatgattatgatgctgatgatgatgttgatcttg
atgatgatgatgacaacaggtccttggctctcaacaatgtgtgtgtgtgcgtgtgtgtgt
gtatttcttgagctatgcttttgtgtgtgctaccttttttcgcataatgaaatataagta
ctcccaaaagacgtttgatatcaaaggacattcgatcgggcatgcaacatgcgctcattg
tcagacatcattctacattctacattatacattctacatcttcttcttattgttgttgta
gttgtcatttgtgttaagcgttttctctcgtatttatgccaaagattacatgttgatctc
gcatatctttcatcttgacgctaaattggagccgcatccttcccacgtcgctgtcattcg
atactgcgaccaagctgcgaattgtagaaatttcaaatcaaaatgccgtcagtcagtcag
aacagcagttgggcagcgaaagtcatgacagtgcattaattaaactcatctaaaaactag
acaaataatttattaattcattcattcacagagtgttgcacatgaatagatcttaactca
aatatagataaggctgttgacaagtttttctgcgcttctttggtagtcctggcaaattgt
ggtctattgtgcccacgcctgatcttgaattgctgataagccatgcccagaattcatcca
ttcatcgacatcaggcagttagcgctcttgatgagggtctcatcgcatcataattgaaac
aaaaaacacaaggcacaacttctttcttagccactacgaagataacatacccttacattt
cggagcaaactataaatttaaaaaatgtacaaattgaccatttttgagagaaacccaaca
acagatatctgaatcaaacattctagatttctagtttttggttaggttatatatttcttt
aaccaaacaagtcttttatgcaatactcaactcatctttcgacggataattattatgtta
gttttataacgtagtgatcagttctggccaattctcacatctagttttataactgagagc
cgatttttcgtctgttgctgatcgaaaatttatataattaaatatttgcttcaccacgaa
atgacaataccctcttgcaagggtataagaaacatattgcgcatgcagtctccaattcca
actattattcaagattcgatcgcagctccctagaaattgaaatcgaagcgaaaacccttt
tttttgccaacctgtatcttcaaccaattcctttcttctttcatatttttaagctgaaaa
gaacatttcgtggaagttaattcttatatacaatatttttgctatttattcaaaaactca
aactagacctcaacgtggtcttattgtttgatatcatggaaaatctcccgcatgattaaa
ccacttgtttttcaaccccatttcagttcgatttaatagtccctttgcctttttttttgt
ggggccaactcaagtgtggaatcaattgttatnnnnnnnnnnnnnnnnnnnnnnnnnttc
tcatgatgatgtgtatcaaaagagatctaagggtatgtaaggttaatgatctaactcaaa
tagagtgcgttgaactcgagtaaaatgctcaattattacaactttgttggggaatgttaa
ttgcaatgtataatttgaacaagaactagaattaagcataattgtattagttaagttgtt
tggtttatcaaagtacaaaataaattatgacagataaatctattaccgatttgttaatct
atttcaattaaatttataggtatatataaaaggagttttatttaaggagtcttgaactat
aagaatggtaaatttcagcattcattaatcagttaaattaaatgttataacaaagaacaa
gataagctagtgatgagaaatctactatcgatgactcttggactataaatgtagaatgct
cagctttaactggctaacagattatttacattgataaaacagctctctagaacaacgaac
taaggtgtgtctttattttttaaagactctgtattaccttttgtgtgtctaaataacaat
ggatgttgtcgacttcctgctttagcaactattcgttatgctaatcaatcaaagcaagtt
accgctgataatttcaactatctgaggatctttagaactgtcttaaaaaccaaacataaa
ctactttttgcgacacttttcgaaagaatactaaaataagtagatgtctatcgatgtcgg
ggcaagtgaaaacacaaacacatttggcaaaattgtttgcaggaaatgtgtaaaatgtgt
aaaatctgtcgttaatcgttagatgaaatcggaaactccttcttggactgcggagcaggc
gtgagaaatgcaacgcaatggaaactacttctatcgattatcgaaggctgaaaatcaaca
ctaatctttggatgacataatcttttgggcatagcacatgcaaacgacttagccaggacg
atgagagacgagaacaggacatcctacttacgaccaacaacaagagactaaaaataaaaa
caaaaacaaacccaaaaaaaaaacacattcaattctaaaaaaggcaaacaaaaagtcctt
aagttatgttgtgcgtcattttttgtttttggctggcaaatggagggtaaacaaaaggag
ctgcagagaccagaaagagagcaggacgacgagagcaacacaaaagggactggcacttat
gcaagcctccaagaaccaagaagaccaaaagcaggaccagaaccagaaccagaaccaaaa
ccagaaccaggacacaacaatcaacaattgaaatggaagcagcgacttcatcacttgttt
cctctgctcctgttgcataaattgcgagcattcaaatgccaaatgaaaaaggagacgctc
gaatatcaggttaaccaggagctgagatgatgatgctcctatatatgatcttggaggtgt
gtcccattgtttcctcacgcttcctctctcactgcagccatatgaaactcaactcagcgg
atgcctctgctcgatatattttcttcttttttgcacgtgcagctctgggaacagagtccc
tggctgtcgctgtttgtcaaacccgacaaaagttgctcaactttctgctcctactttacg
caattttgggttcgacatttgagcactttaatttcatgttttcatttattgttcagctga
tttcacaagatcagattgcttatcttacatttatcttcgccctatttcctcgctgccctg
attcaatttattgcgctttttctgtagctatgtgtacctttttagacctctaatagttta
cttcctgggttccatccagccaaaaaggagctcagcagctcggctccttggccattttga
cgtgatttctgagtcgcttcctgttgatgtcgctttggcttttgtcttcccttttttttg
gcgcggacttgtctgtttgtcctctttggattgacatggtttttgcttttatgaactttg
ctgtatttgttgttgtagttgcattaatttagcggaagttgctcgaaacggtttttcatt
tccgcacattggatgcataattcacaaaaacttaatttacataccatgagcaccaaagat
atataaacataatgacgatttgtatttattcaataaagcaatctttgcgcgccaaaacgc
cagaaaagaattgaaaatgctggcagccagctttagtacaaggaataaaggaataagaat
aagtaattggcaattttttgaagtgctgggagaagtatctgatttcttattgttgtctat
tgtcttggcaacttatgcaataatttataatttagtcaaataaaattaatataacttttt
ctatatttaattttactgttgcattactttagtatttttttataaaaatcccttttcatg
ttttaccaaaagtattacagcattatttttaaagaaattcatgtgtagtggctgatagtc
tcactattgtctttaataaaatgttccaaactgatgagaggatgaagagcaattaacatg
gttatagaaatacttaatattttaaaatgaagcaaaaagcattgggaaatgtatatcaac
tctacgctatatgtctcacatatatttatttaggactctggaaagcgcctcactttcgca
tacttaataaaattgagcaaaaaactattgcaaattatatttcaaatctttaatggaaag
tgaaaagtcaaattagttcacgcaatctgtttcaaagatatccttctaagactttggaaa
tcgccttaatagcaattatataaatatataaatcataaacttttacacgtgtttgacaac
cctaacaaaaccgagcaaaaaggattggaaattctgtcgcttatctttgatgaaaagtgt
tttgcagatattcggttgagactttgaaaagtgtctaaaaataacaaaatagcattcata
tcgaaaacagtgatctacttaaatatactacaagcaaataggtgcacaatgattttagtt
gagccataaaccgaacacaaaacgttcacctaatgacatttcgggactttcccatcaaaa
gtctggcgcgattcataatgatggttaagggtgagagatattggtgagggtggaaggtga
tgggtagggatgatgggtgagggaacagccggtgatcctttcaacgctgctcaatgaacg
ttgccaactttttggccataaaatacaaaaaaaatgtatacatatttaaatgaaggaaat
ttcccaaaatgttgctaacccttttctgttcggccgaagtgtcattaggaatgtggcgtc
gtcagacgcctgacaacaatgtcatatatatgaatatattatatacccatatagtagcac
cgatttgttgctttgttttatgagctttaaccctttcgctggcgattcataaaaatgcag
cgaaagtgccaatgagcatcataaaaattgaaattcgttacctgcttttctattctctgg
cattcttcgaagacaaaaaggtgctaactacaatttctcaatatcaatatgataattagc
cttagacagactacggtgcccgttgtgtgcccctcttctctacctaagacttaaggcagt
tgtgacacccgctcaatcctttcgcttttcctccgctgcccgcaaacctgcaattgaacc
atagaaatttttgctaaaaagtcagatgctttgcgcgattttcccagaatcagttctatt
cacttttttccactctgaccttgaatggggtgtgtacgtgttggtttacctgtgaattta
cctgctgcctgcttaaagtcttgtggtggatttgcgctaatccacggggattagtggtat
taggcgctcacccggcgttacgatctttcattaagtaatggggctgtacttaacttgaat
gaaagtcgcacacggagttttcccttcacgttttttctttttttttaggaaattttaatg
aacccaaaaaacctgcctaaataaagtcttaatttatatgaattaaaacataaaatatat
caaaaatgttctgtaattaataaataatttagagtctggctgaaatgaaaatcataataa
agtgaagtcttaaatatatacaaaaaaaaaagccttaaatatcttatagcctgtgtttat
aaagtctactctaaaatctataaataaatcttgaaatctaagttttattaatatctttac
ataaggtccaacacatatttttacatatatattatatattattatatgtgtattaaagac
tgaaaaggtttccactaaataaaataagggcaatatttaagtttccaaaatcatgcaaat
ttttgcaccacctgagttaataaataatttgcaaaaaagtatttgtcatttcttaacgtg
ttttaaaaagatttttaaattacaacaggaagtttttgattaaaatttacttaacattta
ttgataggcttttgggaaaataggactggttaataaggagtgaaacttttatagttattg
actgatgtgggaaacttttggtagcaagagcagctgacagctgcgtgcagcatcaattca
atcaaatagtctacaaattattcatgagttcccacgataaagaacacgctagttgcttca
gtcacatcacatccgatcactccaactgaccgatggttagttgaaacaaaaaaaaaaaac
aaattgaagtgtcatcgtcatctggtttagtagagcatcataatcaacacggtgctcgct
cccttgccataggctaatgatctgcaacatttttggaaaatacgggaatatataggaata
tattttggaataacatcacacacgcaagcaaattcccatgctgcacacctgcgggggtgt
gtagggtggcagcaggggggagggtgtgttgaatctaacaagcagacaacaagccaaaac
caccctcagcatcagaggggttggcattctaattagaccctttttgatgttgctgtgttg
cagtgttgctgctatcatcactgggcattttattgatcacgttacgcatccgtaatatga
atcgaacatgtatataattgctcactttaagtgactgtcatctatcaactcatttgcatt
tgcatttacatttgtcggcgtctctagttctgtttcccacagcaggagagacggattgaa
cgaccccgtcgcagtttgagtttaaatcgcaccagacttacgggaccttgcttaacatta
ctaagtacaatatttttcgcatgaattttgtaaatctcttttgttgcgtttttgcctctg
cggaaagcttgctttaaattatttgcccttggatgatcttggaacctggaacctgggacc
tggtctaatctgcttaagcagcacacgattaggctcctgccttagttaagcgtgcgcagc
gattaaaattgaatgccacttgaatttaatttgagctgtgctcagcaaaaggcatgcgct
aagctggcttagccaggggtggacgagggttgggcgagggtgtatgaggtagcgggtgtt
gcagttaccacaaagtgcttttgatattgttcttcaatcaatcgaatcgagtctctaagc
acaattgcatcataaaagttcatttgccgcacaaccgagagagagatgaatgaaagaaaa
aaaaaaacaaaaaacaattactataaaatcaaccctggtagcaagaaccaccctttgctc
ggtagtgctcagagtgctcagagacaaaagacaaaatgtagccacaggtacttcacacaa
atcacaaagcgccataaaagcaaccagccaactgtcaggagttctctctctcgctctctc
tctctctctctctctgagagagagaatgtgagagagcgagagagagcgcaggtagtcgct
ctttcaacggaaaaagaccataaaagagctgctcgctcagaggccaaaagttgagaatga
cggctgctgaatgaattttcgcaatggcagccgctgcctgcaggatcagagaaaaggaaa
gaaaaaatcactctcgttagactctctgtgtgtgtgtgtgtgtgcgagtgagtgggcaat
agctgtgcaaccctgtctgtggcagcaacgaaccaataaacgcgcccggcttgtctacct
gggggtgatcgactgaatggcacaacggatggactattaaaacaggagctgggtggtgag
cagacaacacaatcatccgtgatctcaacgagtccacttcgctcgtgttcgtcttcgtcc
tcgttctcgtcctcgacaacgacgtcgtgtagtgctctaaactaaagcaaaaatctcata
tatatatcatttatcaaaaactgaaatagaaagcaaatttcgtgatttggaaaattacgc
aaactgcgaaagcaaagtgtttttgtgtgtgttttattaattgtgcctattaaatcgcca
aaattacgccacacatcggtatgcagtcgtcggagggttcgccagatatgatggatcaaa
aatacaacagcgtccgactgtcgccagcggcatcaagtaagttattttatttgtgaattc
aatatgattttctcaataaaaatcaattcttaaatttaaattaattaaattcaataaagt
caattgattttttattttcaattaaatttggccaaaaatagctttagcatctatctaaat
tccccgacaaaaactaacaatatctgtttttcttgctgtgcttccaggtcgtatactgta
ccatgtgccgtgcaaggtgtgccgggatcacagttccggcaagcattacggcatctatgc
ctgcgatggctgtgcgggtttcttcaagcgcagcattcgccgatctcgccaatatgtgtg
caaatcccagaaacagggactttgcgtcgtggacaagacacatcggaatcagtgtcgggc
gtgtcgattgcgcaagtgctttgaggtgggcatgaacaaggatgcagtgcagcatgagcg
tggaccacgcaactcgacgctgcgtcgacacatggccatgtacaaggatgccatgctggg
cgctgagttgccacagataccgccagagctgctcatgggtacggcggctttgaatggttt
tcccggcctgccaatgcccatgccgggtcatcaacgtggtcctcatcatccgcaactgcc
cggttttccgggagcgccgtctgctgccgccgtcttggatttgtcggtgccacgtgtgcc
ccatcatggccatcatggtttcttcttgcccagcgccgcctacatgaatgccctggccac
acgtgccctgccacccacaccaccgctaatggctgcggagcatatcaaagagacggcagc
ggagcatctcttcaagaacgtgaattggattaagagtgtgcgtgccttcaccgagttacc
catgcccgatcaactgctgctgttggaggagtcgtggaaagagttcttcatactggccat
gtcccagtatttgatgcccatgaactttgcccagctgctattcgtctatgaggcggagaa
tgccaaccgtgagattgttgccattgtcagccgtgaggtgcacgctttccaggatgtcct
caatcagttgtgccacttgaatatcgacacgacggaatacgagtgcttgcgtgccatttc
actcttccgcaaatctccaccggcggccagttccactgaggatctggcgaatagctccat
tttaaccggcagtggcagtccgaactcgagtgcatcagcagagtcgaggggtctcctgga
gtccagcaaggtggctggcatgcataatgatgcgagaaatgcattgcacaattatatttc
gagaacgcatccaaatcaaccgttgcgtttccaaacgctgctcggcgtcgtttcgctgat
gcacaaagtgtccagcttcaccatcgaggagctgttcttccgcaagaccatcggtgacat
aaccattgtccgtctcatttccgacatgtacagtcagcgtaagatttgagaaaaacatac
ccaaaaaaaaaatgggaatcgatttgccgtcggcgaaaataaagttgtgcacttgaagtg
ccttcgtagtgctggaaactgtgatatcatctgaaattggagttggagttattttttgac
attattcattggacaatattcaacagtgaaagcttacaaaccacaaatctctcggagttg
agccttaaatcatatatatagtgtattcgtaatacgtttcatttatccacaacgtgattc
aaattgcattcagaaaagaaaagttgaaactttttctttattgtgtttagctctaagttg
catagttcataaatgaattacttctaagtttcgcatatcagaaatgtttaatgaaattag
cataaaaaccctacgcaagaaacatactcaaataaacatatagctaaagcttaataatat
aaaactgtctgcattatttattcaatgggaatattaactttttgggtaatttggattttg
tgtcaatttgtacaaaatgttccatcaatcacataaaacttattttgagagtgcccaaat
gagatgtggctagtttatttttgaaggtaagttaaagtataaatgcgtctttctaaagag
caatagcagcttgagctcgtagagtgttccttttgaataacaagttaacaggcattgtta
acattacaaacttttaatatcctgtatctaggaatttgtgactgcttttcgtctactaac
tgcgattgtatcaaatacgcattatttaggctcttatgccggactatataactaacaata
tttttttatattatttatttttaaagcccttttgtttttataagcaaatattgctccatt
tatgttatttgattatgacataaggttaatgttaattttttccgtcttcatgttcataga
tgatatttaagtatacatttttgtaatcgaataaaaaaacaactacttctatgaatattt
tcatagattcattgagatcattcaaatatttaaaagctatcagataaaaatagttcgtcg
aatgtttgataaaaacaaaaaaaaaggtttttaaatagacctgcatctctctttgtaata
atatgtaataatctgatatgatgtcttaataattctaattaaatcatatttatatatttc
aaattaaaaaccatttaatctcatgtgcgatctattttggatctagcaaacagatctgag
gaacaattgcagtggacgcccagctagtccaaaatgcattatgtaaatccttcgaacaaa
agaatctaattcatttggcattgaaatcaaacaaattaaaattagcatagtatttccacc
tcagcaaaccaaagtcgggattaatttgaaatggcagttgtccaacggaaaattgggtac
aaaatggcggttcccatagaagactccggatgcagttgactcagtgtcgtctcccttccg
ggtgccaatgtgactcacaacagaattcaaaaagttaaaaagcaaaaattcacttttaga
tgactttgacgagcggcgttggatcgttgaatcgttgtagagtagcaactgcgtcctacg
tcctgtgccctgacagacaataacaattgaatcctttccatcacaatagcaaatggaagc
tgaagttgtagttgtagtatccttttggcaaggctgaacaaacaaggtgagttcgaataa
aaacagttgccaattgtcggcaaaattgttgaaattgcgttggccaaagtaaatagaaac
gttgagtgcatatagatacatctacacttagaaaaaatacatctgaattaaaaaaaaacg
ttctaaaatgaaaatcaccttgaaaactgaggagaacaaagaaaaaacgaaaaaattgac
aaattggaaaagcttgccctaaattgacaaccacaaaaatatgattttttatttatattt
tttttaaatatttattcatatttattaagaaatatatttctataaaatcctttctaaaat
gcagaaataaataatgtttagctgttaaattattcaaaatgaaattatataagcttataa
actttctgaaatgtttgtaaatgtgatatcataaaatgctaatattaaataataaaataa
gcaacagaaggagttttctgttcagatataaaaaacacattaaaaatcggacatacttta
ttaaactgtgccatgaagttaagaaaggaaaaactgtgcatttaagaaatatactttctg
aatggcgccaaaagtacggtgaatatctcaaattcattgcgattttttttctaagtgtat
atagatatatacatatatatatagagatatgtatatgcatttatgccactgacacacata
catggcccggagcatggtgccgaaaacctaccctaacaccgtagcacccattgggctcaa
tgcttgcggggatttagaattaaatatgcttcgttgccgctgccatttcgactttggcaa
ggtccaggactcgactcgactcaactcggcttggatgctgctgctgttgttgttactctt
gttgttgttgctgttgaatccggcacaaattttgttgtctctgagggcacaaagcgttcg
gctgctgcttgctgagttgttgagcccttttaagtcctaatggcccgcgacgctgatgct
ctctgtgtgtgccagtgtgtgtgtgcgagtgcgtgtgtgtgtgtgtgtgtctatgcaatt
gtggttgttgttggtttaatcctcatcattctgtcatcagtgacgtttttctgcacattg
ttggctttgccattgtttaggtcttaatttgtagttttcccttttttcgcatttgcaata
aaaaaaaataaataaaaaatagatttctcactttttgatttgtggaacgagtcgaaaact
gtgccttgtcaaagcaacagactaacttgtgcccgtgcaagcttttgtggatcaggccaa
gccacttgaactgctttaaatcagctcacggctgagctgaaggtgggtttgtgggttggg
tgggtggtttaagccacaaactctatatcagctcaagtggcctcaatttgcctgctgtta
gctggaactgtggccagaagctggcttggattttcggtaacacttttaattcatagattt
tcatagattttcgttgattaagtaatccgcgtcctcaatgaagggcgcaggacgattaac
gcaatttcaagcaagcggttgcagttgcagttgcagattgtgtttagaccttgggcaggt
gtggacaattttacatagcaggtttgcaacatggcttaaagtagacggagacaggtcgta
gtctgcgttgtgcttggttagcgaattacctaaataaaacaaaaaaatatgcgtatgcaa
atagattttaatgggctggattacccttttgctaaatgcccaaatcctgaccgggcggtc
tactcggcacgtcgagtttgtggaccactgcttcttggccattgttttcaaatataatgt
gaatgtctctaagccaaaatattaaacatccgtttgatccgcagcagcagcagcagtagt
agaagccgcaagctgcaaatccggcttccgtttgccgcattgttgtacctgaagtcagga
caggacacagaggacacacaggactctcgtttaaccgagaagaacgcccgagcgaaagtc
aaagcgaagccgagcggcgttgtttttgtaaattgagtagctcgatttatcgccagatca
attttctatatctgccgccacagataagcgactgaaaagagacagagacagagacagaga
caacgtccatctgcactcttctgtaagtattctaattgttatgtggcttacaggactaga
taaactaagcctgctgcctgcctgctcggccttggtcagcttaacttactttagtgggca
aatggccaggtttttctgtggaaaatttgatttgccaggcggaaaatgttaaacgcattg
ttctttagtgcttagctcaataatttgacattttgccatatctaatgatgctcattaggc
aaactagtttaatcattctctgattgggtttatttactgaatttccttaatgctttcaat
aacaattttactcacagatttacaatatttttattattctcattgtaaatttaaatttaa
tcacataaaaaatataatattacagtttggggacttctttagttcagaattatattattc
tttacttttttgtatatatcaattttactatgtctgcattaaataagaaaaataaaaaag
cagctgcacagattgagagacagggctagagagatcagagattcccatagactagttgac
aattaaaatcagtgaagcgtctgctaattgaaagtacttgtcccacattgtcccatccca
gcgtcttaagtacttgatgcccagagtctaagtctacttaaatcttattttttattgttg
caatctgcgtgcagcggcgtgaggggcacagtgtggcaaacgagggcaactgatgagtgg
acctcctggaggtgagaaaaatattgagttcactgaacaatggcaaaactcaagagagag
atttgaagagcaacttgcgtttaacctcaagaaagttgcaattgcccgcatattatttta
ttattttcaaagatcctttgtaggggattcgccagaattttggaatattgacaggctaac
aagtgttatgcgatcagaggggacaactttttttacatgggcctgtcatggattattaca
atcaaaagctggaccaccaggacgacagagcgttgtgtgtgttctctcagtactctagcc
ctctgtgataggggccaagtatgtgggaaactttgggaagtccttgctgcaggaagctgt
tgcctcgaggcacagccgatgacgtcgttgcctaattgaatttgttgcctttcgcatttg
atgttgtctttaacataacaaagccgagctagccttgaggcagatagttcattagggtta
cacacacaatctgtctctatatatgcctgaggcaacaaccaaaaaaagtactcatcctca
aaatggcgtcgcagctgcttggcaatgctgattatagagccagctacttgcaacaagcta
tcatttagggcacacacatttaattaagctgtcacacgaagctcccatcaagcacccccg
cattgggttgaaaaagtttgaaacttttgaacttccggtcaataaagcaggtgcaggtca
tcatcatcatcaggtgcatgccgcatccctgaatagagccattatcatgcaacacgcaag
tccatccagcggatgtcctgggaagttgaccgacaacggtaaaaagtgaaaagcagtcgc
gtcatcatcaaaaactacgagcttcgcgctctacactcaaaaaaattccctgattttttt
attttattatttctacaaaatcatagtttgtttctgaattttataaaaccatttttgcta
aaaaaaaagaaagaaaatttttagtagtgtggacttaggctaagcccttttaatttatag
aaactttatttttttttatattcagagattattttcaatcaaaaaataaccttatagttt
tgaggactattgctctttctgagtgtagcttgcaccaccgctcaccttttggccgggggg
tgggtggagggaggaacgtcatcgacaacatcaagaaggccatatgtcaaaatagcgagc
cacggagccaccccaggccgtaacggtaatttgcctatgcaaccctgtgtgctgcattcc
acaacagagccaagtgcattacaaatattgcagggagtaacgatttggatggggtggggg
gtggggggggtgttaaagggaggggttaacgcttgccccacttcagaatgtaacaaatcg
actttgacaaaagcgggctgggaaaaccgaggttgccgtaccccgttgccacttcagttg
gccagctaaagtggccacttctcactcacacacggcgaaaaccaactcgagacccgaaga
aatacaaaaattgtgtattagttttgcatttgcgctcccaggatatagaaagagagagag
agagagtgaaagagagaaagtgaatgaatgtgctaaaacaaaaggggttgcatatataca
attttatttgggttattggcaaacccaatttggagagcttttgtttcgctgaacgacgcg
agtaagccacaaaggatcaacaaggctcgagaattattttgtagagccagcaagcgagcc
acttggcagaagctgcttttcaaaaattaatttccaatgcgaggcaactttgtttccaac
tctcaagtgtggccacatttttaatgcaaccagggcgacaaaaaaatatatacaacattt
gaagtgcaacaaagttggcaattcgaattcgcaatcgtttcacctttgagcccacaaaaa
taacgccagctgtcagctatgcggcaacaacaaaatcaacttcaatttttatgattatgt
attacacatacacacacacacataacactctattttatatttagttttttttatcgaagc
cattttgtcaaataaaagggatttgtggaataatccgcaaatgggactcacaaaactgtc
agcgagtcctgcggctttggtgacaaacactaaaagatactcgctctctctctctctctc
tctctctttcacctcttactctccctctctctctgtctctctctctctctctctctctct
atctcttcgtagctgcctgataaggcaaggcgcctgatttctgacattgcaattgacagg
agccgaaacaacagctggttaactgactacctttgacaatgacaatgaataatgataata
tataaaaaaaaaccgagcgcttccaatttgcgcaagcatagagattagagagggtgtgag
agagagagagagaggcagatagagagagagagcacaatttaagcgcttacatgggaacta
atttctgaagtgctctcaaacacttcataaagcactgtgtttatttgcatcagtttgcgg
caagcgcgcgacaacccgctgcggggattagccgtacagcaaatatggcgacactcacaa
aaagactacaaaggattaactattttccagtttaacgaacatcagatactcttgtcgaat
aaactccgattgctgtatagaaacactgcctgtaatagttgacttagagaagacctgcag
tgctatgacaatttttgtaatatgtaaaatatattgtcaatttgttgaaattatttaaaa
acctcatttgaagaggaggaactgaagaggagaagtgagtatgcatttatatcctgttta
ttctgtatatacaccttttagtttagtataacgtatttaatagcttgcatggataaatat
ataaatcaaagattatatttcatgaaattgtttttgaagactaagtatttaagaccaatt
aagattacatatcttttttcacctaaagttacttatttataccatttgctttacaattct
aaaaaattaataaaaataatataaataattatactgacaatattaattgatatatttaca
tacatcaaacttcgttgaatatattaaatatattaattttatcaaaaactacttcgttca
tgggctacacatttcatgacttcattaaaataccctttctgagagtactagaacttaaac
tccagctgaaactcgtatctaacggatcgcgttaggtggcactgacttggcgtggcttgt
cagcttcatgtgggctgttgtcctgttgtccttgctgctgctgctgctgctgctgctgac
acacatacatctattgcttttttggggtggcaattaaatgtaaacaaggatgcgccggtt
gaggattttgggtaagggttttgggctgagcgtgctgcgcgctgagctgcttaaaaaagt
aactgtgacccgtcactgtttaccatacggataacacttgagagccgttgacaaagttgt
caaaaatgccactgccataaaatattacataaggagcagaaatgcgctgcttagaattaa
caaattgctacacacataaaaattgattgctaacataacaaaattatgaatcttgattca
ataatttaccaaactattttttttattataattataaccataatcagcaatgcaaaataa
ttatttaaaatattttaatagcaggtcttctgatctgaaattgtaagtaaatataaatgt
aaataatataaaataaatataagaattaaactacaaatcgtgtaatttaagacaatatat
aataagcgacttaaacgacgatgaactttcctttgtctaagctggatttcactctaagca
ctttacacatttttttacttgaaaatgtattattaacttcaatttgatttttctctgtgt
acttctgctggttctatctgctcctgtagcgcactgaactgttgactagtcctgaacgca
aaaaaagaagagaaaaaaaaacactgaaaatgctttgtgcgttggctcgtttaattttaa
tgagtggctgtctgactgactgtcagactggtggaatcgtctgccttgatgagctggctg
ctcgctgaccctgcgcaactgtttcagttttggacgggttttgtaaccgtccatttaggg
gtggctctcttgcggtaccccctctttgcctctgttttcaacccgcgatttgtcgtcggg
ctatgtaaattgtcacattattgtcataattctcaggtctgggcaaaatggggaaatcat
caacacgaaaatgcttgtgacataatttgtgcttttgttgtggttaattgccagttggcc
tatttatggggcgtgagattaacgccatcacaacaatggcaccaacagttcaaagcactt
atgtatcatttgaaatatttcatatgagaaactagatcagcattaaatgaattttacaca
actggtaaaaactaatatgagctatgttagaagttaaagaaatagctaaggaaattcaaa
tgaagcaaatatttatataaatatgtaagtgtgtcaatatacaagcaaacatataatttg
gttgtttttatagcaaatcttatgttgattatagatatattagtaatattatttatttac
ttatttaatgtagaaaacattttaatatgcttcaaataaaaattaagtttcagattttaa
aatgcaaaaatcaaaagaatacaaaacttagtgataacgaaactaaaatgttgaaaaggc
agacaaagagagagttaaggagtagctcagacataactgataaatctgctaatcaaatcc
aagagagcgagagaggcagagagagagagagagagagagagagagagagagttgcacgaa
aggctcttcagcttctcaaacatttcccaaaatctctgccaattaactcgaactcaatga
actgtaaaatcgcgcaatgcaaaagccgccgagtgaactgcaactgaaagtcgtagaaat
cagctaccatatcatcctgacaagtatctgggatacatctctctttggtgcgtgctcgcc
aagccgtaataattgaaaccaattagtttcgaaaaaccttttaattgtgtgtgtgtgttt
tcaatgtccgtcggagcatgtgtaaatattttcatagccagcagaaaaccgggagtacaa
aatacaaagcaacgagaataatggaaaatggaaaatggaaacaggcaacatgtgaaaaca
tggcaatgaccaaaataatccagctcataaaagaagaacaaataaattcaatgcagtttc
agtgaaaaactatggaaaaactgaaagaaattgccaaataattgcaggcggctagaaaaa
ctggcaaactgaagaatgcaaagagagaaaatgcgaggcataaagacaaaaaatcaaccg
cagtcttttgttttgccaaagtagaaaggaaaactgttgccaactgtcgatggactgtca
aaactgatgtcgattgagccaagagctgtctttgaactgaaactgttagccaacattgcg
caggctcaggaaatattaacggcatttaatgtaggtagctacttttttccctcttcattg
ttatttttatttactttttgattttatgtcggttgcagttaattggcccgtagtttctgg
catttgttgtcagtcaggctaaggctaaataaacaaatttagcgtctttctgtttgaccc
aagattgcgacattttcacatgtaatcaggatgtgattaggcctaaatgaagtctttaag
taatctctaaataaagaccttgcacacggtccacctttgctccaaattccattggtcata
attacaattggttatagctacaatttgacgaaatattttgaatacaattcaattggatac
ggtttgattttgatttcgaaatctattttttttttgctaatgccactttaaatgaaatca
atgagcagctacgctccgcatgctaattatgattggcatatcattaccacaaacagaccg
agccaaaaaccaccgcaacaacaagtatttggctaattaagctgccggcagttgaagttg
ccgccagacactaatcacctgtgaaaaaggttgaggcgcatagacaaaacaagaaagagg
tacactcggaaaaattaatgagtttcggtactcaatataaattcaagcgcggttgaaata
tcgacaaagccaaagaaaaaactaggccaacaaaataaattcttgtttcaattaagttat
tattcaaatatttcattaaatatttttgttttggttaaattcgattcttattctaaagta
gatgcatttttaacacatgttgagatatttctggactcaagaacctaattaatacttaaa
ttcttgaataaatcatgagccaaaaaacttgattcaaaaaagaaattctttcaaaaaagt
ttttggtaactcaaagttcccaattttgaattttgctttggaataagacaaataattatt
tgcctgattcctactcgaaaagtaaagcaagactttgactaatatgtagtatctaaacta
tacaatagtaataaattaagaactgcaatttttacacttatttaaagtatttatttattt
aaatgctttcaatgattattttgtatacaaaacatgaattttttgtttcttctaaagaca
atattatttatacatttaattagaaatcgaaaagaaagatagaaatgtagactcacattt
ttctctgagtgtggctaagtgttgacgagtgcccccactcgaaatgatcgaaataaacac
ttgagttgagttaaggtccaaaaaaggtatcaaatcgattacacctgagcaattggatga
tgttgatttattgtcatgtcatccaacgcggacaatgttgagtgaagtggaacggaacta
gaactggaactgcaattgaaattggaactgccgtcaactttgtgtctatttatcgttctg
acttgtttgtcttttcttcgctttatgccttgttgttgttattgccctgtcaaattcttg
cactttgacttgccacagcaggtccggtacacacaggcacacacatacacacatacattt
tgaccaacccagtacaatggtgtacaattaccgacatttattgaccatttgtcgccgtat
ttgctgttcactgttgactgttcgaagttgatgcaattaatagctcacttgttggcatgt
cacacacacacagagagctgagagcagagagctgacattgaaaatgtgattatattcaac
atgacatggaaattatgacaactttttgtcataccctgtagccattaattatgcacagtt
gcgtttcacaaagttgcgaaagtgtttgtaataaaaaataaataaataatgattaactca
ggcacacctccgatttcacacccttttaccgtagaccggagttcatttgctggcatctaa
cttttggttgaagatttagaatattattatagtatttttattcatttttcaataaaaaca
cggatattttcaaatgtttaatcaagtagcttttaagctgatgcatttataagactaaaa
atatcggatatacggatagggatacggatacatgactatatctcggatttagattgacgt
tcgattacactatattcaaaaccagatgcttaaagttatggaacataaagctggcttgaa
gcactacaagaatctgtttttaaattctttactaccttaagtaatccaagttttcaaaaa
tgatttttgttcttttttaaaaatttccaattttgttcatttttggttgattggttaaca
attaaatatacttaatttagaaacaaaaattaagtctctggtagacttaatttggttgca
gtgaaagataagaaactaatttgagggtgtccttttagagtggcaactagtgtgtacatc
tggtatatatttagaaagtagacagttatatatctgagaatatatatttatttttgtctt
gtgcaactttaagcatagctgcagggtatcattctagtcttctcatgcctcacaaattgt
tacttgatatatttaatcgaagtttgtcaagcggagttaattaatgtgtaaactgctttc
aattaatgagtcacttggccaattgccaacggcgtcagtgtaacacacttgactactcat
tttgccgctgctgaccttcagtcagtttatgcgatgatcgtttgattcttatccaaaatt
agattaaaataaaatcatatgtcattcaattattttgatagctgctggcaagcagaaata
aaatccaaattgagctcaagacgttagctggtaattatgttaagcggtttatgcttttaa
tttgctaagacttcagcttgtgccagttaatctaaatcttcagcttgatcagcactgaga
attctccagcgttgtctggggttcaatgcacgtggccaggccactcaaggttgccaattt
ggacaactttcgaatggcaatcaaggccaaaaggatcatttggcttgtggaatgcagatt
taactgcactctgacgtcagttaacttccagtttttccgcaactggccgccagcaaaatg
cggaagtctgcaatgcaaaaaaaaaagtgaaaaaaccgctacgcatgcgccagttaaact
cgtttcgatttattagcccggcccagaggcacgcacttggctcgcaacgcaatgcaacac
gttattgaccttgattttgtgtgtgtgtgcaactagaatgggtgagctggttgcagaggg
gctgcaaactggtccagtgacactaaaagccccattaatacctgacgcctattaaaatga
cgacaagcaaagtcaaaagcgacacaaataaacaaataaatgttactcgcatttcgaaat
gaaatggaaatccaattgcagaactatctgaaatttgtggcagatgcgcatttagaaaag
aaacccggctcgctattaacgcgtaattatttatcctgctcaaattacaacaaattatcg
aaaactgtctgacttttgagcaaaatcgctggctgggtcagcctcttagctatcaaatca
ccatctctacatgtgaatcctctgtgaatcctctgtgaatcctgtgattcactgggggct
tatctgtgcctcttactctatataagtctggtctcgtatcgtattactctcgacgctctc
tcaacaagtttagcgagtttcagttttgacttctgggcgatcgcttggcgttgataagcg
ttttgcattcaatttctgctcaagcaagtcgagctccgagcagaatagattgttaacctt
ctaacgtatggacttatgtcccaaatatgtgcatgtatgtgtgtgtatctgtgagtgtgt
gtgtgtgtgagtgttagtgtgcacaatgcgaaagagtcgacatcagcgttgactcgctcg
attttccaacaacgctcgactgcatcttaaattacaaataatcgcaattgtctgcgtttt
tagctagtacacttggagaaaaatgctgcttgaaattcaacaacacagcatatagacttt
ctaatgctttgtagtttacatcttaatgtcatttaattttaaaatattcttaaatagttg
cttttaaaatctaattaacaattgattttcttaagaacggaaattcttcaattacaaaat
gtctatatattatatatattttttaaataaatgtataattttatatttttgaatatcaga
atataagtaattgatttaagctgttttattttattttagtacttgttcaatttgttctta
aagatttttagatgagcatagctgattgattttttgaatctagcaaatagttttcatgga
atgaaaactttctgaatcaattacaaaatactcattctgatacttttgtgcttaagagaa
gtttaaagttttctagttcttaaattcaaaagaattttagaatgacaggatcgattcgct
ttggagcattcttgcatacatagtcaaatacttgatataagctgataactaataaatgaa
taaataagaaatggcttacataagcatacataagcttacataacagcacaagcatagtat
tttcaattatgactgtatttgattattaaattctatatttattgttttgagtgtagtctt
tggttttgtatttgggatatgtgtttgggtggtggcagcagctgaaataattgagagaca
acgcaaaattaagagagatgatatgtgctgctattgttgattgttgttgttgctgttgtt
ggatgttttgcatgcaatttgtacaaaatggatagtcagatagggcaagcaggcaggcaa
gcaggcaggctgaaaggaaggctggcagtcaggcagcaacccctcaacctcaaccctcat
tatcattgtgattaactcgcgagaagtgaaagcaacaaaataaaagcctttgccgccgtt
gcacaataaaaacaacaaagctgcgaatttttctaaaaatcgaaaatcgtgtctacgcct
ttgggtggcaatatcgtcaacagcatcagcaacgaggcaaacgcctcgaaatcaaaaagg
cagctcaacgaaacgttgcaatcgttttgatcgagcagcacaaacaaccctcccaatgaa
tgctatatacatataaaaaaaaaaatatatatatagatatatatttatatatatgctgca
ccctctaggctaatccaaatgaacagaaaaacgctgaggcgattccttgccagtttctgg
ccttcatcaacgccatttgctgttgctgttgctgttgttgtttgtcaactgatttaattt
cctggctgttgccactttcagagagtacgttggcccgcctgctgtgagagggcgtgcact
gtttgctggtcacactaatgacaatatagcacaacaacaataacaacgatatagcagcaa
aagactttgaaaagggcaaaattgtggtgtgtaaattgaaatgtttctacttgaaatccg
cactcgaccacatgcggctgcttagtgccggccaaatgattaaggctcgtatgcaaaaca
cacacggtctcattaaaatatgaaaaatacgtttttccgatctagtaattaacgctaagt
actaaatacaacacacacacacatacacaatacatacacgtgtcgccagcaaagcgataa
aaaacacaaaatacacctcaacaccagttcataaattatgcaaacactggcgtgggtggg
cgctccacaaatgcaacatgcaacaaaaaaaatcacaaagaactacaacaacaacaataa
caactgcagccagctgttggccataaaggaaaaaaaacgctcaaacaatgccttttactg
acggcatttcaaacaaccaataaattattgaagccaagcgccaaagtcaaacaagtcaaa
gacattgcgtcaacaacaaccgcaacaataatagcaacaattgcaacaacaactacaaca
attacaacaattgtaaatattttatggacaacttagaactgttgccaagcgttattcgac
cacaccatgaatacaaaacttgcacaaaagtccaagctcgtgatataaatcaacatttgc
agctttgttaatgcctatttataatgcttaacaaacctgcaacaacagcaataacagcag
caataacaacagcaacaaaaacattaacattaacaacaaataactgagcaacacccgcgc
ttttattggttgtaatgggcaaatttcttaatctcaatccgattcaaagcagcgccagca
ttctgaaaatataattacaacaattctgcaatttaaataccctaactaatcaatacgtgt
gaatcttagcttaaagttgctacagtaaagctattcattttattttaaaggttatttgtt
ataaaaaggttgaatattgttcttaaaattatacttcaaatagaacttaagcttataata
gaatatgtatacttatttctaggtagaaaatagtatattacttttacatacatattactt
gtgtctaatattaagttccatattaattaagaaggaagaagaaataaaaaatatattaag
ctatggcaaatatttctctttaaaagttgttcaaagaataaattgctgaaaattaaatac
aaaataaccctgccttcagcgagcaaaattgaatcttacaaaatgcacaccctagcttca
aataaaatagttacgagtagcaaaactgagagtgcatataatcatccacataagcaatat
gcagacattaattcaccatcgatttattttgagtatttcttgcagttttgtacatttgat
ttggttgctgattgccaatttgatttgggcaaactaaaaaatgattgccacaaaattgca
acatgcagcgagaagaacaacgggcagggatattgataatatcaaggaattgccaacata
tagagttgatatattttagacttaacgctcgacttgggggggacttcaacttaaatgtaa
aaataattaaaaaatagtttagctgaatagcatagaaagcaaaagtagccgctaaaaagc
gaaagagcgctaaactggtaaaacagctcttgccacaacaacaacaacaataacagcagc
agcaacaacaaaattgacttattggagcacttagctcaattcttgttattgttactgtta
acacacacacacacacacacacactcgtacacacacacacacacatatacatataatgga
gctactgcctaggcgagccatgagttgctgtctctgcgagttgttccaaggttttcccag
ctagctggctgactataaaagcttgggcggcaacattgcggaaggcagttcacttacaaa
acccattgccgtcactctgccaactctaaactccttgttaacggactaactcatacaata
tatataaatatattgtatataaaacacgtaaaggcgccgcatcgcgtgtgattcccccca
attcccgattatcgtgcagtttacgttgtagctttttcaaggataaacccaaataacaaa
tatgtttcgctttgtgagttgatatatacacttgtgtgtgtgtttgtgtgtgtgtgtgtg
tgtgtgtgcaggtgtgctaattgttatatcttttagctcgcattaaccacactcgtcagt
ctggctgtgggccagaactatcaccaggatcccaagacggcggccattattagtgagcag
cgttatttgtctggcgatggtaaatttggtgctgcctacacacaggaggatggcatcaat
ttcaaagaggaaaccgactcggatggcactcgccacggcagctacagctatgtggatcca
tcgggccaacgtcgcaccatctcgtacacagcgggcaagaatgggtaagtcagcgagatc
atttataaattgaattctgatttaattaaaaatgtaatcataatttttgatttgcattcc
aacagctttcaggcgtcgggtgatcatttgccagtggcaccacctgcaccaccacagccc
gtgcccacttcgggctatcagccacagcagcagtaccagccacagcagcaataccatcag
gcaccacaggctccgcaatcctcattccgtagcaacgactatggcgatgatggttcctac
gatacacgctacaatgatccctctttcggtcagagccagcagtcgtatcatcagcctgct
cctcagccacagtatcgtccggcaccggcgccagtgcaaccctcgtatcagccagcacca
cagcccacttaccaccagcccgctcctcagcagcagcagtatcaacagccacagcagaat
tattatacgacaaccacaccgaatcctcatcgcttttcgccacctggcaagctgtcgttg
aatcgtactccggacggtttcacctactccttcaacaaggtctaagcgctggagagagaa
tcacatagattgagctcgtttctaattgtaatcttatgta
