# Supplementary material for: SMCis: An Effective Algorithm for Discovery of Cis-Regulatory Modules
Source: PLoS One. 2016 Sep 16;11(9):e0162968. doi: 10.1371/journal.pone.0162968 (PMC5026350; doi:10.1371/journal.pone.0162968)
Supplement: S1 Datasets — (ZIP) [file pone.0162968.s001.zip › dataset/Drosophila/tll/dmel_tll.fa]

>3R:26658037,26698036
ctgacttgaaaggccaaggaacttacagagtaacctaatgatgaacatctgccaacaggg
cagcaaaaaaaaatgacagagaataaaagaaattaggatgacgtcagagcgaaggctacg
aatagagcagaaccgcaccgaacagaataaaatataatagatgccggcttaaatgggagg
ttctggcatttccatatgactttggctaattaatgacccctcacttggctaagaacgaaa
cttgaaaactttcgtttttaatgagatgcctgctcgccataaacatatttgttttccccg
cagaattcctcagtaattaaatgctgtctggtaaaaaaaaaaaaaacgaactttaaaata
tctatagagggccatgagtaattatatggcctgtgaagaaggcttgataagaattagaac
tggttttcgtctttctctgtctttctttcggcatttgtctagccttagttttttgccaaa
aaaaaatatgattttttatgaatttgactttggctggagtttaattacgtggtctccgag
tggcggaaatgcctgagaacggttaattaaattatgcctggccaaatcaaactcatcacc
gtggatttcagccatcgattgcagcagctccggccaaatctcggtacccacttcaatggt
acatgccaattgctggcaacaaaaagctatcaaaataccttgccattaattataaatatg
ttgaaactgcaacagacgactgagcatctgtctgggctatggatttttggttttgggctt
ggcttttggctctcgactccgcttttttttctggccagactctgcaacttgttggacgct
tcttgaagttgccagttgttagtttgtgtggccaacctgctgccaatacaagttcaatga
ttcttctacacccaaaaaaaaaagaattcaagccctaaaaagtctttgaacttggtaagt
aaacaaagaagcagaaggtggttaaggtgagtaactattaatagttactaattaaattca
aaaataaatatatatatgtgcattttaattcacaacttttcgctaagtgcattgaactaa
ctgcggaatacgccgagaatcttggaactagttgcaagtgcttgcaactctcggcgattt
ctggtgtgaaatgcaccttgacatttggcttggatttttcccatggcttatcgatcgaac
gcaatgaatttgttctcgtcgctcgatttgttatacgtttgccaagtatttttaatggga
gataattttggtgccttctttactacctcgctggctaattaccactttttgtcctcccta
attgcagccattaaccaaatccccagagacagtggccagaatgatcgcagagcagctggt
ggtcaaaagaggccccatgattcactgaggagccccaggaaagcgatccccattaagcac
cgagaacaaaagaagcattaagcgcttgattaactggtggacaggtggactaaccgaaag
cggaatggcacacttttgctggctccttaaattcggtttcttgctgctggtaagtgtcgc
attaagttggttggttcacttctttatggccaggtgctcgcagaattccaggtaacttgc
tcagatttggtcaaataaacgcttaagttcaaggctacgatttggccaccttagctacca
aacaaactagtttacactccattccaagcacttccaaaagtggttagtaattgtctttat
ggtatgtaattccaaaatagtttgggtgctgttaaaaacaacaaaaaaaaaatatctggc
attaactgctagaagctgtgataaattgaaaaaagcatttcaaaagcaaacaataaactg
attttcatttcaacacagtcgaaagcaatcaatcaatttatctgatcttcaacttggaaa
gtttcgtcctccttccccacgacttcgacttcgatttaacaatccaacgaaactgattca
aatggcatcgttcgaaaactttaaactccaattgagacctcatctttatggccagcaatt
cccaggcacaaaaatgcaattgccaaatgcattcacatggggtgcaccattagcttggcc
aatgcgttttgaaaaatggtttaatggtgcgatcgcactccatttgtttgccgacttcgg
ttttattagcccaaatcatccataattctgctgactgcttggccagcaaatgcattttgg
aattaatttttaccacacactcgcgtttctgtctggccggctctttattgactgctcatt
agacagaccaagttgattgtgagtaatgtggagcggagtaagccaaactaaagccgagta
aactaaataattgcacgcgatttaactgcagtcggtaaccactatactcagagaaaagat
ggcaattaaatatattttatgtgataaataattaaatattatagatctgcatgtgtgtaa
tccctataacgattgcaggtgtacttaagataatggtattttaattatttttgttcaaat
tttatttgcagttattgcataataacatattcctttttagttaacagttatgaaatgtta
ttacctacttagggatttaacactatgaccttttcgtttattacttgggaatacttaaaa
attatatttccaattaaatttcatcttgacggtttcatttgcgaagtgagaactgtccga
taaaattaattacacatttttttgcgagtgtttgcttgcaactgacgtttggagtgcctc
tgttttgtggctccaactgttgctctgtttgcggctaaaactcagactctgtcttttggc
cattcaaaggcgatgactacggcaatttgcaaattatgctcagcggggcagggagtggtg
cagcattgtcagtggtgcaactacattctaaacttggattttctagtcgattataagcca
ttattaacccaccgaggcacatccgagtcttgggttacacgagtattcatcaaataaacg
gttttatttatggctttaagttactcctaaacgatctggggacagcatgggttaatttcc
cacacgaaatgtgttttcggtctgtgtctctgcggtgtaattaataaatgtatgttattg
tgccacagcccaagttgatagctgcaatttggatcgactcgaatgcgaactggagtccga
ttcttattccgccccaacttgtggcattgagcattgtggccctaatgtgggctgcacttg
gctgggaggtcgatagaccgataggaacactcaggaaaataaagattgtaaaggaaaata
catcttgattaaatggacttttatttttcccctcagttttcttagtgcataaacctccgc
tggcattagcttgtaatatattgtgcacacaatgtgttccccagctgacgacagcgggtg
gtggctaagaccggcgaatgtctgatgtctgctaccagagattagactttggcctggcca
gtttaggctgggcttgtggggaaaatggacccgctgacacattcacttggccaccgactg
ttttggctgcaaattgcaacggtggctgctcctttgaaaaccgcccacttctagcacaaa
atgcccgcggacaccactcgaaataggcagaaatgccagaaatggggggttacatgactt
tttccgcattcgataccgtagttcgtggcctgagtcactggcccctctccaaatcctgtt
tacacaggcacccaagtgtgtatgatcccatatcaatcaaattacttccgaaatttgcat
aacacaaacatgatttcaatctgtcaacccgtggcgtttgtgtagtgtcaagcgtaaaaa
ctgaaatcacgacgattgtggctaattaaagcatcgggtatcgagtattgggtatcgaat
ggcagcatcagcggcacttgaaagtcaatcgagtgggccaaatgatcctaataaagagag
cgctcattaaggcgtgattattgcttaattgtttgctggctattcatgcgcacacaaggc
ggatacgtgatattctgaaagttgactttttttgacacttccgctaagttgacagccgtg
aaaattgtcgccaaaacgcgacaatcgaatgataaatggtccacttcagcaggcaaagtg
gaaaagaatgtcgaaacaggattagctacctgataaatcaatcaagattaataattgctt
atcacttttgcgctggttgaaggaacccaaacccgattccaaacccgaaaccattaccca
attcattcattaaactggagcacgtcactgaccaggcgttttaaataaccccacaatgga
aaggaattcgcattgttccagttccagcttggtatttttagaacgtttttttctttgtct
ttgggcgaaaccaaatagttggcccttttgtaattgtcactcggataattcgctccctgg
gccgttgatttagtgtcaatgctaactgtcgcttttccattttccattcaacgcccgcgg
tcggttacttctgcaattttagacataaaaggcaaggcgacccgccggatgactaaccga
tctggagatatagtattatagtaactggttggtcagtcagtcggttggttaggctgttcg
gttggtgggtaactttagcacatgtgcgaaggtgttcgctcaaatctgctctagaaaatg
ctcggcgacaggcgcccactgcactgccggatgttgttattgttcttgctcaggggaata
aacacacacgttaggggaaaaaattgaatttacctataagcagactgaataattatgcta
ttatgttcgcggctgcgatcgatttccattaatattcgattaaattttcgccatttttca
ttgttttcaatttgcgcctttcgaattcgcgtcaatggatcaaaagtgttggctagtaaa
tgatctgcctcgttgcaattagcaatgctaatacttatggcgatcgataaatatccataa
atatgttttattagctcgctttgatcgtcgggtcgtttggcagggcgagttcgtgcccta
agtcttttgtttatgcggtgggtgtgtgtgctgataacaatttatggccgatctttggcc
atgaatttgcactggagtgttttgaatagtgttatgccaaagatgtggacgtagatagcc
aaactactaaaccaatttaatggtgcattaaatgtaaattgatggtgtgttttaacgtaa
tgatcgtgttttattttcctaaatgtaagcattagtcatcgaaagggataaaaccaaaat
gcgacctgattcccagaaaaaatggcccctcagttaggttgtgaaattgacttcctcaac
agcaaacaagtttataaatcccgagatgagtcaatgaaatgcatgcaaatcggtaggaac
ataaatatcttaatgacacactgagtgacactttgacctgcatcgtttaactattgattc
cattttccactcgagcgatcggctgccatttgcccattggacaatcaataattcactact
cggactgtttactcgttcgatgggtgttttcgctaccttacgccacccacttgagcactt
gcaacgcggttaattattcgccacttgactagggactccacagtaacatgcgccacttca
aacggcgcaccgcagcattcctctgatgtcttaatagaccagccgcattattattcaaat
gccaatgagttaaagtccagatctcggtcgcccattgcatgacttttgcatatttgctag
cgacgtgaagacataactcagcttatgtggatcgatacgcaaatttataaatagatcgct
gagataagctcaatatgtggtcattccccactgcaattggaagaaatatgattaagattt
cttttgaaattacccgtttccaagtgtcgatgttctcaccaccgattgcatttaagtaat
gtcgagcataactaacactcctttatctttgacatttcagatgttgtccggctgccggac
gcgcccagccccctttccaggtggcaggcagagtgagctcatcgcgggcaacgagttcct
caagctgttcctcgatcatgatgaccagcaacgaagtctccacagcggtgaacaggattt
cgggggcatggcagaatcaccatcgtcgtccccgcatcctcaccagagagcagccaccgg
aagaagcctggatctcagcaggaacagctataggaactccctgacatccggaaactcgca
gaccgaggatccatccgactccaagcaggtggtgaagctggtgacctcaggaagtaaaat
agtgttcctcgaagatgtccctaataaattgaaaggaaagtccagtgacgaggtcaaagt
agtggccgttagtgtgagttcctccagcaaaagaggcccttcgagaagcagtgtttctgg
cgtcacaggaatgggttctgactttgtgaaccggtctcataaaagtgaactttcgattga
ggaaacggagcccagattggcggcggagtccatggacagcgatgtggattccttgaacag
cgcctccaatatacaaagtgtactggctgctcctttgctggcagcttcctctacgcattc
ctttttaaaaaaccaaagtgaggtgactgaagaggaaggcggtgtgggaaccgcagctgg
tgcgggtttaccttttcaaacggtgatataccatgacaccaaacagggaagaggacctca
gtcgaggtcaatatcctatagttccatctcccaaaatgtggaggacttgcaaacctggca
gcagtcgaaaagtggcattttggcggaggcccagagaaatgtaagtgagagcttgaaaca
tgcgcactcgtcagaaccagccaagttctactcagtaccatcgaaaatgtacagtgtgcc
gagtaagttttactcagaaccagctcgggtgtattcagaacccgctaaaatgtatggaca
gccggagaaggtgtactcagaaccgtcgaaagtctacggacagccctccaagttttattc
ggagccagcgaaagtgtactcgcaaccctcgaaggtttacggtgaaccggctaagacgta
ctggccacaaacactgaccacaacggcagcaacaccactgggtagcaccacctcgtcctc
cccatcctccaccagcacttccgagaaaccgccactggcagccaccacctttgtgccact
gcgatccagaccaagacctgcgattgtctcgcgcatcgcttttggcgaggcccagagcac
aagcaccacgacagcagccacaccgagcagcacggcagcaacatccagcggcacggcggc
tacagtggccagcagggtcaccacagtgaagccacctagaagcagcacctcatccagcat
caggccaaccacttggcagcaccattatcacagctacagccaccagccacagccggccca
tccaactcgcagagtactcttcaatttggataaattgccttatgatttattgaatgcacc
gcagccgcatccattggatccaattttatcgaagcactcaagtccgagccactaccacca
gcaacatcagtcgcagcagaagcagccacatctgcagcaacacgaactgcaacagcatca
gcaacagccaagtccatgctgggagcaacaacgtcagcattcatcaccgccgcatcaaca
ttctaatcaaaatgccaaaggattgcccaatagaggtgagtccaagtcggagtcgcggat
ctgaatctggttaaacaaattacactgtgcagcagggcgagtgttgcaatgcataaatta
aacagatcaattttctgggcccatcaggtttaatcgtatatcatttataacgacctgctt
ggctggatgattatgtttcacttagggagtatccagcgattcgtttgcagagtaaagaca
gccggtatcgattgaggttctattaaagatcattactcattattcattcgtgtgacatta
ctggagtaatttttaggaagtactccaaccagttagttgcccagtgtacttatgacagac
agcgacaacgcaggggtttaaccacttgaaccccggccaactaatcttgaacttatcaaa
catcatcttttgttgcatctcgccccgcagatctagtcaagtgtgtttccaaatttgcac
accaacatggagcagcggcgtccgcggtggacccatcgccgccatcatcttcggggtcag
gcggtggctattcgtacagctccagctcgtcatcctcttcctcctcatcttcggccacct
cgtcggcgaagcagcagccgcatctgcagcaccagcagatgcagcacttcaccaccgaac
gccccgagctctacactccgacctccgagcagaattacgaaattgaggagtccgttagtg
ttatgacaaacggacgagcccatggaccgcagggcggtgcaggtggtggtggtggtggtg
gtggcgttgcagggagtgctgctgccggcggtggggcagtggggcaaatcacaacgccag
ccagtccagtgccccaatcgagcaccaccgccagcccaagtcgtggcatcaacagaggac
gtggttcggtggtttacaatgcaaatgccaacgattactcggatggcgacgacgatggcg
atgcggacggggacgcgggatcagagggccagggaggcaccgacgcggcctccgatgacg
aagacaaagtcgcctatgtggtcgagggacgcaactaccgaaagtaccgggtcgaggaga
agaccgacgacggcttcatcgtcggcgagtacggagtggtggaccacaacgatggaaacc
tgtggggagtgcgttacaccgccgactccaccatcaatcgcagtctgatacagaaggcgt
tgctcacgtttctgaagctcaagtaggggccaaatggtcaggctccactcgggaaagcac
tcgaagtggagggaaagggaaagtcgccagtatacagggaaatctttggaaagtacaggg
atgcttaggaaatcactaataaagacagaccgttttgggacttacattttttattgtgaa
tgtatattactccttaacgaaaaggtctaaatcgttaaaaatattggaattactagaaat
attaatgccgtgttaagttaagcgagaactagcaagcaattatatgctaagaaacctatc
tggctgattaagttttacattttataagttgtaaacgttaatattagttatagaacaaat
aaaaagcagttatatggcgactttcccaattcatatcggtgatttcccgagtgtcaaaac
acaagaaccccgcactttcccactgaagagacagctgcaaaggcattcacatgtgatcca
agtcgtattgtagttagcttagacaacctaaacctagatagataaacctagatagatgta
ccctagaacttagccactagttgagttcccacgagatcagtgtgtgtgtttagtcagtaa
acgaattttgtttaatgtttagttaatgttttaattaatttattgtagttgttggtattg
taattgtaatctcaaatccgagcctaatttattcagccgaccagcacacccgaaattgcg
cagaactagcaacttgccataaaatccgagcacctaccagcattaagaacgagcgaaaac
tatcctaattagagcattaagtgatttgtgtagtgaaataaactaaattccattgagact
aaaccacagttgtgcattacccattaatctcgcagcgggcggggatcggaacgaatgtga
ttgggaaacaggttgtcatgggggcagcagctcctccgatccgcaaagtaaatagccact
taaaattgattaaaaacatgcagcctgcggcgcggcggagggagtcgtttttctggacaa
tatcattaaaatttaattgatatgaacaagtgacaaagcagcagcaggacagctgacgcc
aagaattcgcagctcacggggtagtttgcttttatgaccacactgagagaaaaggagagt
aaggattcgtttgggttgattttattaaattttttttagtttttgttcatttagttcatt
agattgtgctattggaaaagatttcctataatctttgctatagttctggaatattcgagg
tatttttcccagttcagggattaataagataaacagttctgttttgggattatgataatg
ccccgacagcccaaacctgctgggcgatcagtcttccgagtgaaacgcggaagctgaaag
acagagaagcagtggcatctctgaagctccgagatcggggacaaggagccaatgacaaag
tcaaggcggcagtttagggcttttatagagcgacatttggccaattaagagcagcatttc
cataaatgtccagcggttgtttactgatctgccccaagaaaccgagcccatgcggcactc
aacgggaaaccaagtggacggacttcaagtggatgtgaaggtcgctgaacgaccttgctt
gcggtcgccttctttccaccttggatgcctccatcctccgtcctcgaaagaagctgcttc
ttaggcgtctgcgtgtcgtcatttggctggttttattgccccttggggactggatattgg
actgcagagtggccgggaaaatttccactaatgattgcatgcgccagtgccaggttgcag
tgttcggactcagattcattttcagtccctgctatttttagatatgtaagacaatcgcat
tcgggctttggtatgctgtcttatcgcaaaccggcaatcaacccgagctcgagttcgagt
ccccctgagtgcgattctgacccggctgcatcggcgacgcgatctgcgtgaagaaataca
gcacatgaccataaaatcacgaagggaacgtgagcatccggcaccgagacttagaataca
ctcgaaaatcaggtaagccaaattaaattttaacacttataaactaatcgtctatgtagg
gattagtatagtctcaggtcaaccatatatatatttatattataaattagctacaactac
atatgattataatttaatgaagtatttaatgttatcaatacgaattggtctctgtttttt
aaaacaattaccatacccctattcaagggtatggaaaaaaagagaatgtgcctgggcagt
tgcagatttaatgcgaaatgccagagaggcagagacaaaagtttatggatggggcttgga
tgtggatgtggatgaggatgggatggaatgagtttgggacctggccgtgccctttctgcg
gtcagctgcctgatggacatctcccgggaggaggagctggctttcgagattcgagatggg
tcaggaactggttataccgttgcgcttaagtgcggcaattaccggggcgatacagttctc
tgcgccttttgcaggagtgaaagaacttaactgaaatgcagtatgatgaatgctggggaa
acacgtttcagttccaacggtgcacagaaaatagcgaccatacgtttttaaaaagcatca
gatatttttagcatgatatgaagattgattagatacatatttttagagatattatctcta
gatggtactaaactaaagaaaacttaagcattgcaccaactggttaaagattaaaattaa
aaattaaatcaggaatacttttcattgttgcattgtttttggtgtagactctcgcattta
gggggcgtcaataaatttgaaaactacatgaccgccgatcgcaatgacaggttgaacgct
gccacgccccccgcccccatgtcctggttagtggctttttaatgcggagggcgtggcgcc
gcaatgggcattctgacagctttccaaaaggctgtccaccggcttcattaagcccccgat
cttgagctgcatccgcatccacgtacacgcgagatgaccagcttccttttacttttgcct
tgagcagctggcaaattgctcgcccattgatctggcttacaagaatcggcacttttcgcc
tagccagcgtgtcctgttaattatttcggtcccatgaaaccacggccacttaatgaagtc
gcccccatgcaggtgagctcggtgaacaggcatgttttaacaatttacgaaccattttat
tcaatatacgagtcgagtggggatggctgatcgatcgcggctcggaaatttatgacatgg
cattataattgaccgatttgtcattataattagcgtgtacacagcccagacagcgcagag
cggcgatcctaatttatgcatattgggtggattattttcagagaggacaacgtggtgata
aaacacgaaacattgttgcaacgagcggaagatgtacttcagtaaatcacttttttatta
caagctagcaatattcataaagaatgaagaatgcggggatgatgaaatagtgaagaaaat
actactatacggtaaagatcaataaggatatatgttttcttttcaaagcatgatcattta
tataaattagtaagatataaatctataatactagtaattaagaccagtcttactatgatc
aaaagtactaatatgactatatacaccataaaagtatatataatacacatttctctgctt
ttatgttctttacttctcatatagatttatacattaattttacacgatttgtgtcaaaac
ttgtagctgtattgaaatcaagtatgcctaaaagcatgctagtttttaaattaacatgac
tttcagtggatattcatcatattgtggatgattttatttaaattaaatttaaatttgttt
cttgctctttagtattgtttgaaagccattactttattatttatgtcatcagcaaatgtt
actaaacggttatctcttgtgatatattcgttgtaaaggtaattcgctttacccttgttc
ataaattcccaaccacttgaagatattttcaattaaagaaagtatttaaacagaaccagg
ccaagcgaaacgcccacaaaaaagtgcaacaccggaaaagaagattaaaattaccaaaag
tcatgaatcaagctgagaagttaattcaacaaaaaaatcaagagggacggtcagatgttc
agacaatgaagaatgcaaatcattgcactttcgtgtcctgtgaatcctgcagactgcatt
cgatttggagcacaactaatcgtccgccggcaattagcaagaaaagtattcctccgcatt
caacactttactaatctgcaagtgtcaagcggccgcaaatgatgatggcgatgacaaaag
gagttgacaggcaggacattcggggcaggagtgcaggactacaggcacgggtgcgggttc
cggagggttgaagtgtgcgttccgggtaaaaaaggatcgaggcagccgcactggcagcat
cgacctcgaaattcccccgaactgctggggttgcttttttgccacactcaagaaaggcgg
cctgaaatttgcacttcattttggcatcagtctggctgcaaaataacattattgcctaat
aagggaaattaaaagtgtacgaatttgttttaaacatgtattttccatcactaaatgggt
ttcattgtaaactaaaatactgaaaactgttagaaagggttttgtagtttgtttataagc
atcctttttttgagtgcactgactcagacttaaagcgaagaatgtagactcagacgacaa
caggtctcgtcaacgaggcacaaaggatggaacggtctctaccttttcgaataatgaaat
tcaagtaccgctcggtgctcctttaacgtttgatatcaaaggacattcgatcgggcatgc
aacatgcgctctttgtcccgccgttgctgttgtcagttttcctcaagcgtttctcgtatt
tatgccaaagattacatgttgatctcgcatatctttcatcttgacggactgggctccttt
attcgtgctccgatcctggaatcctgtgtgcgtgcttcccacgtcgctgacactcgatac
tcgctggcaggcgaaatcaaaatgccgtcagtcagtagcccagtcatgatcgtgcattaa
ttggtagacaaatcacaaaacaaatcatcgttcgagaagtgtatttaaggtgtagtttgt
cgactggatgatacctaatcctgtagcttgattttattcctctttattgctacactctat
tccgaagcaaccaatttgttatttgcagggtattattatgaaactttcacatttattcat
ggagaaagaatctctggccatctatcttccatggaaatctcccttcgctgacaactcacc
cgcttctctggtagtccattgtggaccacatttctccagctccaactccaccttccaaag
attctatcaaatcgataagctatgcccagaatggccccttttcagctacctccagttagc
gatttgatgagggtttccctggatttcccggcttctggatagataataatttcttaactg
aaacaatgagaatattgcgcatgctagattgatcgcccacttgttcgaactctaaaaaaa
ggccaaggatattgaaatcctttcttccactcgttttggctaacccttttctgctcagtt
cgtggaagttagttgctcaagattcgccatttattcaatgcccatattttttgtgaaaaa
tatagaatttaaaatttcccgcatcaatggtgaatggattgttatgtttcgttgtaaaat
cttagggcatcaggtgccatcaggtgcattgtgtgtaataatagaccccgaattgccagc
gttctgtattcaatttcaatcagccgtggatccttgagtgggagcttacaactctcttcc
cacgaaacagaaaaaagacgatgatgtttgtaattctattatgactatggagccaagtgc
tagttgaaaggttgaaggttaatgatcccttcagagcaacgaactctcttaattgcatag
attgagtagaaaggggataaatggaaattcgaaaggaatgaaggggtctgggagcagtag
taagaatatttcctattcccaaacttatttgccgtttaaaaacgcaaaattggtgatacc
tttttcaaagactcaatgcgttcagatacttcacctaccatgggcatgaggttctttaaa
agtgcaagggagtttgtatcatagtttgcatttcctgtttactcagataattttaaaagc
aacctcctttggcctgtctaataaaatcaaagagatctaccgctcctaatgcaactatct
gccaagatctgtgaacacttttagccggaaaagcggggcgaattcggtaagagttcgtag
attttctatctcctgtggaaaaagtgaaaacataaacacattttactcgcaaatttttgc
aagaaatgtgtaaaatttctcggcatatctgggaatgaaatccgaaacttttagcaacag
tctcgggcgtgagaaatgtaacgcagatattagactactctctatctggaataatctgcg
tatgacataatcttaggacttaaagatgcaaacgagacgtggcctggtttctggccctct
aaatcttttcaaaaacaaagggccagcggcaaacaggacatcctacttaacagcagcgag
ctggtattcaattgtaaaaaaggcaaacaaaaagtccttaagttatgttggctggcaaat
gttgagcgcgaaacaaagaggctcctctttgcgaggaccacaaaaggtcctcagattcag
actcaaaactaaggtactggcacttatgcaaggtccaactaatacaccaagaaaaattaa
aagaactcgcttgaaatgcaaaaaaatactaaaaggcacaatttgaaatatagttgtaag
atgttataactttacatgaccttctattaaatatctaatatcttcgtaattgaatagatc
agtagcaaacatttgtataaattttctctttgtgcaggacataacaatcaaaactgaatt
ggaaatggaagcagcgacttcatcacttgtttcctttggctctcctgttgcataaataat
ctcgggggcattcaacagtctgaaatcggagaacttgccggagaagactccgaatctcgc
atcggatatcgggtcgtagtagtggcccaaatcttggaggtgtgtcccattgttctggcc
gcgtttccgtggcagccacgaatatgaaacctatctggaggatttgattttgcacgtgca
ggtctgggaacctcggcactccgaggacccgattctggctgtcaaatcccgacaaaagtt
gctcaactttctgccggcgtgtcctcccgacttgcgcaatttttccgaggatattcgagc
actttaatttcatgtttgggattgttcgcctgatttctcaagatcagattgcttatctgt
gtccccgttcccctgattcaatttgcccgccgtgtaattattgcgcttttcctaggctgt
ttgtcctctttagggtctaatagtccacttcctgcctttcaagcctcttggggttccatt
tgcacttcagtttgacgtgatttgcgagtcgcttcctgtggatctcgttctcgggaaagg
atattcggagctatctcctttactcccctgtctgtttgcacttttcagtttgggtttgac
aggctttttgcttttacgaactggtgaactttgctgtctcgctccggcggaagttgtcgt
taaaggttttcgtttccgcagtttctgggtgcatttgcatattatgagcgccaaaagact
tctgattctttgtcttcttggcgccaaaagggataattgatggttacgcaatcgggtttg
gttacagtttgggaaagagttaagcccgccaaaaatgtagatttatttgaatagttattc
gctctgaatttttattctgatccgaaataaatctaattcgtggatttgcaaatctttaga
gattagtaatgtgtcgagactaacggcggcctttaggacttgaagggtttgacagtgggt
gtgggacttcttaaagattaagtccaatttctgtgtctttaaacctaagcattctatata
ttttacatgaacattcctacgcatttgtgaggacatgtgcactgaaatgcaaaaattttt
ctgcgacaccagatagcgacgtgccataaaactgaagcaaaacactcatctaatgacatt
tcgggtctttcccatcaaaagtctggcgcgattcataatgaccaaagcgcagggtcagcg
gtagaatatctcgggaaataaccatggaaatagggtcggtcttccctcgaagagtttact
caatgctcaatgaattcggagcggcggcggcaacttttgggccataaaagcgaagagcgg
gatttttccacctccagcatgcaaatgaagtgaatttcccagctatttaaccctttcatt
tcgctcgaacctcgaattgccattagccgtgtggcgtcttaacccttttctccgagccgt
cgagcaattcataaaaacgcagcgaaagtgccataaaaatcgaagccaacccaaacggta
gcacctgcattcttcgaagacaaaaaggtgctaactcgtaattaagacgaataatcgcta
cctagatcctttcgcttttcgtcctcaaggaactttgtaaaaaagtcgcaaaaattctgg
gaattttttattcacttttattcatcggcgaccttgaatggccgttttgatggcggtggg
tggttacctggcttaggtaggcgatagactgaaatattccgacctgccggtgactgctgt
ttcaattcttgtggtggatttagcgctaatcccccggattagcgactgaacggcgttccg
agttcattaagcaagggagctgatagttggtctcaatgaaaggaaaggggaaatcactac
caaactcaaacttcctaaagtcatatattccgtaactacaacttgatgaatgacaaattg
ctttattgccacaatcaagaaatgttatctctaaaattccaaattaattaaatagtaatt
ttaaatgtattggcccttggaaactgtttaaagaactatgcgaattgactattaccacat
attagttgttatgttaaaagcaatgactaaattttcgcttagttgtgaacatactcatac
aacgtgggaagatcgaacagatgcagcctcctcatctgcatattcacgagttcccacaat
tataattacttcaaactcaatgaacggtcaagggaatgtcaaaaattgatatgtcatcgt
catctggtttagtagagcatcctccccccatggaagtccagctaatgatcggaatagcaa
cacacgcaagcgaattcccatgcagcacacctgagttccaattaaccaccccctccgatt
cagcatcatccaggggttgactagtccaattagaacccctggacattgcaacccctggcg
actgttgttgatatcatgtcaagcattttattgatcaagttacgcatccgtaatacgaat
cgaaatataattgctcttttcaagtgtctatcgtatatcaaatgaattgcatttgcatct
ccgcccttctgcattcgagtccgttcgagcagagagctgttcccacgttcgaggtcctgg
atcaggatcacatggccttaggcgttggtgcgtaatcgcaccagacttacaggatcttgc
ttaacattattaagtactcgcccgatgctgggacctcgcacaatgtctttcttttgaatt
cgctgatcccgaagacagaaaagcttgatctagcagcctcccgaccagcgtgccttttcc
aggcagtaccactcccgcgatctaaaatccgtaatctgcttaagcggcgagcttaagtcg
aggaatcggtgggtccttcgggacttggcaggaccaagcgagattagaggcactgtccac
ttgaatcctaaaggctctcaaaaggcaacgcctaatctggctcagccgcgggagctacta
tctcaaatggctagctcccattttagtaacatgaacctttgattttaacaactccgtttt
gggtttactttaaaataattttatttattaagcatttataaaaattattattaaaaacgc
aatctgagctccgcaataattttcataaagtatttttagattgaacctaaaaagttgcca
aagctggctaagaaatgcaaatatttgttttttattttaatcagtgcatatattttatat
aggaaatacgttgtatttggttagcagaagttattccaaaatttaattttatgggggaat
cgaagaatttgtttagatgctcaacattataatgcactttcttaattaaaaaatgttgag
tacattttttaaaaattacgatacaaaattcatactcagatttgtgtaaaattgataagc
tcaagaaatctgtacaatctgatatctatcaaagtctttagatttatcatttccctaaac
atttatatggttgcatcataaaaacctaattactgaatggaaaacaatcaatagtgcgtg
gtattcaacccctgctgctactatcgccactcgaaaaggactcgcctcgcaggactagaa
gcgaacccacaggtacttcacacaaatcacaaagcggcaataatggcagcgccataaaat
actcggccatggatatggaaggatatctcttcattaacaactgtcgcaggacgggcagag
attctctgctgcgagagagggtagcagacggacgaggagttcgcgtgagagagcaggtag
tgaatcctgcggaaaagggccataaaaaccgaaagaattgagaatgagaatgagcgacgg
ctgctgcgttccttgctcaatgaatttttcgcaatggcagcctgccgcaggatcgaagga
ttctccaggggagagtgagagaggatatgcgagagagggcattagaagcaaccctctccc
gagtttcgaccaatgaacgcggagtttgtctacctaagggtgatcgactgctcgatgaat
ggatttggtctgcaggactattaaaacgccggcggtcctcacagcagacaacacaaccca
tcgtgatctcagcgagtccacatcggagtaaccaaggatatatcgaatatatcacacaat
ccgcaataccgccgtccacccaaaccgttaaaacaaaaatccaaaacgactcaaagatac
accagtgccaagtgaaattcaatttgtgcaagcgtttctacaaaaatcgccaaaattacg
ccccacatcggtatgcagtcgtcggagggttcaccagacatgatggatcagaaatacaac
agcgtgcgtctttcgccagcggcatcgagtaagtatagcaaaaaaaaaaatcagatagca
atgaaaaaagaagaaaacaatcttcctaatatataaaattaagacaatcctttacttata
ccaactttccccccttcttgaatttccaggtcgcattctataccatgtgccctgcaaagt
ctgcagagatcacagctccggcaagcattacggcatctacgcctgtgatggctgcgccgg
attcttcaagaggagcattcggagatcccggcagtatgtgtgcaagtcgcagaagcaggg
actctgtgtggtggacaagacgcacaggaaccaatgtagggcttgccgactgaggaagtg
ctttgaggtcggaatgaacaaggatgcagtgcagcacgagcggggaccgcggaactccac
tctgcgtcgccacatggccatgtacaaggatgccatgatgggcgccggcgagatgccaca
aatacccgccgaaattctgatgaacacggctgccttgaccggctttcctggagtaccgat
gcccatgcctggcctgccccagagggctggtcatcatcctgctcacatggctgccttcca
gccgccaccatcggctgccgctgtcttggacttatccgtgccacgagtgccccatcaccc
ggtgcaccaaggacaccacggtttcttctcgcccaccgccgcctacatgaatgccctggc
cactcgggccctgccccccactcctccgctgatggcagctgagcacatcaaggaaaccgc
ggcggaacacctattcaagaacgtcaactggatcaagagcgtacgggccttcaccgaact
gcccatgccggatcagctgctcctgctggaggagtcctggaaggagttcttcatcctggc
catggcccagtacctaatgcccatgaatttcgcccagctgctgttcgtctacgagtccga
gaatgccaaccgggagatcatgggcatggtgacccgcgaggtgcacgccttccaggaggt
gctgaaccaactgtgccatctgaacattgacagcaccgagtacgagtgtctgagggctat
ttcgctcttccgtaagtcaccaccgtcggcaagttctaccgaggatttagccaacagctc
aatcctgacaggaagcggcagcccgaactcctcggcctctgctgaatccaggggtcttct
ggagtcgggaaaagtggcggccatgcacaacgatgcccggagtgcgctgcacaactacat
ccagaggacccatccctcgcagcccatgcgattccagacgctcttgggcgtggtgcagct
gatgcacaaggtctcaagcttcaccatcgaggagctgttcttccgaaagaccatcggcga
catcaccattgtgcgcctcatctccgacatgtacagtcagcgcaagatctgaaaagtatg
tagagcctagactaatcgccgcactcgaagtgccttccaagtgctgggaactgtgataat
ctcggaagaagcgctttggacaatactcgatcagtgaaatcaacgatttctcatatccag
gagtcgagccttaaaatacgtacacaacactcaccttaataccttacctaaacagaactc
gaagtaatcttagctaaagtctctcagaccatccagatgtgtttcaaattgcattcgcaa
aagtttcaactttgcctgttaaatacgtcaatcgtagttttaaacactttagttttaagc
gcatattattagctttaggatttggaaaaataattattcaaaataaacctaaaggttttc
gaaatgaacattaatgggtctttttgggtggatgcaatattttggaagaaatggaactga
cagtttcagaacttggatttggactatcggaagttttaaacttgaaaaaatatatttcat
taattaaatgaaaaaacgtagtattcacattatttgaaaggtcttttggttttcaaaagc
tatgcttagaaaaaatatatctaaactaaacaagaagtaggtcctagttatttgcgcaac
ttttgtaagcagctgaaagtgttatgccaaacatggaatcatgagattacacacggaatt
atcattctttttatggccatttcgtgaggcttttcgcatccttagagacgacaaagcaac
cgcacagggcaacccagttaatcacaaatgaattatgcaaatactggaacaaagaaatat
tagatcgcagaagaaaccgtggaaaattagcatagtttttctgcatgaacagaccaaagt
cggcattaatttgggaacctgagggacgcagtgcaatggccgccccagttttgatatcct
ttctctcccgccccgaaattcgaaaagttaaaaagcaaaaattcacttttgtgactttgt
cgagcggcgttggatcgtcgcattgctggcaggaccgggaacggggtttcggggatcggg
gatcgctctgccggaaggacaattgaatcctttcacaatggccaagcaacgtgcagccgg
aggtaaatgagttttcgctggcaaaggctgaacaaacagttgccaaattgttcgaattgc
gttggccaaaataaacagagatgagtgtattccactgacacacatccatggcagtagcga
tgaggatgtgcaaaaacctaccctaactgagagtccggagcccaagcctgattccaatcc
aaccacggcacccagaacatcctgcggggattgggattgggaattaagcatgcttcgttg
gtgctgccatttcgactttcgccaaaggacgaccctgtgtcctgggtgctcaggcggttc
actcggatgctgttgaacccggggtaacaaattgtgatatttctatttccctgcgctgtt
gagcccttttaagtcctaatggccctttattatctgcctttagacttttaatagactcag
gcaccaggacacagcaacgcagaaacaccgagagcagcacccgagagtcctttcgatgga
tgtgtgtgttggcctaatcctcatcattctgtcatcagtgacgtttttctgcacattgtt
ggttggccattgtttgcgtcttaatttgcagttttctcttgtagttttgaactctcgccg
gcgagcaaaaggattttcacattttttcactttttgatttctataatgtcccttaaagaa
ggagaccatctttaagatgacttcaacgtcgggtgtgatactaccatggggctcttactt
catgggattgagatctacgaaaaactaaatcaactgcgaaaaatgatcattttaaaattt
acaaaaatgttaaatattatttaaaaatatgttactcttaacaatttatacgaagtcctc
agttaaggcgtagatttagctcagagtcctttagaaattaatctcagtttgcggattctc
tccccttagactagactcaatttaatccatttgaaggttgaaggcggcttggactaggac
tcagactaacttgtgcctcacttgaactgcattaaatccgcgagctttacctgccgaaag
ggggtgggaactggctcatctgggagaaatctcaagtggctggcggtccgaaaattctgg
ggaaattcggaacaagtatgtcggaatctgcgggattttgtataacgcgtttaattcata
gattttcgttgattaagtaatccccgcaaagggctcaatgaaggcgacgcgtcggccgat
tagcgcagttcgcgtaagcgggatgtcccgagtttgtacccaaaggcaggtgtgggttaa
caggttaagggtttcgcaagcttaacccacacaggacctctctcgctccctcctcgaggc
tctcctactggctctgatccttatccaggcgcaattacctagcgaaacaaaaatatgagt
atgcaaatagattttaatgggcaggattacccttttgctaaataccaaaatcctggacgg
gcggtctgcgcaccgcagctcctttgttttcaaatgtaatgagaatgtctctaagccaaa
atattaaacatccgtttgagcctggccagaacatacccatacatacatcgtctatgtata
tacgtatattgcaaatccggcttccgattgtcctagttgtttgtacctgaagtcaggacg
tttctctctctctcgtcctgcggcaagcaaaagtcaaagcggcgttgttcttgtaaattg
agtagctcgatttatcgccagatcaattttctatatctgccgctcagataagcgggtata
taattgtttctgtggcttatgcgctgccaactaagcctggttttggtcttggttttcgtt
tcgcttcttgccctgagccttacttagtagcttaagttctgcttaacttactttagtggg
caaatggcaaattttaggcggaaaattctacgaaattctttgtatttgcatacacatccg
tggcggcattgtctttgacgcttagtcgcataatttgccagacaaaacggtcataggact
agaggggcaatgcactgaggaaaaaaggtgattttaaattctaaatttagttgcattaag
tcaatattcagtataaaagatattttttttacataggtaccttacaaaaaaccttttgtc
gcgatttatccacagaattgtgcgacttttagacctcattagacataacacttaaagcac
accagctgctttctaacaaggctgtcttagatcatcagctctgatcaatgctatccaaaa
agcgattaggacgaggacatcgcgttgcaggatcatcgaagcgtggcctcatccaaagta
ctttttgcactggtcccgccattgtatctgccccttttttatgcccctaagtacttgatg
cccgagtctaagaccccgaaaatctgtgcacatccttttgattgttgccatctgagtacg
ggacaatagtcgtggttttgcgacgagtggacctcctggaggtgagaaaaatattaaggg
caaatccgctgagccgccgatccggcgaacaatgtcctcgaagaatcttgagagcaactt
gcgtttaacctcaagaaagtagcaattgcccgcattatttcgatgatcgacgagtccttt
gttcgaggaatgcagtttgctggaaactctgctgcggcgaaaatatattgacagactaac
aagtgttatacgatctgcgacagttttttccgaaacaagaggcctcggttcaaggacttg
caatcaaaagctggaccaccgcgactgctacatcttgtgtgttccctcgaagatgttgaa
ttgaataggggcttgtccgttgagaaacttttacgaaattaatggaggatttgtctcacg
tatattttttgatcggaagtggtggaagctgcatctgcggatggaaatgtgcctccgggc
ggaatctttgcgcagcctggtaattgaatttgttgccttttcatttgatgttttctttgc
ataacaaagcggaccgccgatggcctccgggcctcgaaaaccgattgcgtagatagtttt
cgatggggttgtacgtgtatctttccgggaaaaatggcggccaaccggcatttaaaggcg
ttgcacatcatttaattaagccgtcgcacgaagctctcccacttccattttcctggtttc
gaaaagttcgaaacttttcaacttccgggcaagaaagcaggtggccggtcatcaggtgca
tccccgaatgaagccattactaccgggtcacgcaatgtccaacggccaacaatcctggga
acttgggaactcttcgggttcggtgttgaccagcagcggtgaaaagtgaaaagccgtcgc
gtcatcctcgtcgatgggaggccatatgtcatcataacgagacccgatcaaccctgagct
ctcaataggagtagggatgcaccgcgaataaagtagtttaaagtactaccatagatatta
acttaaaattcgaacgtaattttagatattagcttaaaaaatcgttacatttctcacccc
tttttttgctctttgtgttctttaagagcacccctcctggttcgcaaggttcgtctttca
gtgtaacaaccctgccctcgcattccgcaacagttcgatgagagctcggcaaatattgaa
acagctcccagaaagaatctgagtcgaaggtgacaaagggaacgaaggggaaaggactcg
ccacttgagaaatgtaacaaatcgactttgacaaagcttcgacctcaaaaactcaacctc
gacctgggaaatcgcgaagtcgccaaacacaaactgtcgctttcggtttcacgattcggg
ttgagttgtcggtggttctgggcacttggaaagttttaaagtggccacttaacactcgaa
atcgggaacgagcttgctacacgtcactcacaccatcacctcattagggcttgctgcgct
cccaggatacaaggatatgtgtgcaggatgtgcagagcgcctaaaacaaaaggggtagtt
agcgagttgaacttgccagcgaaacgcaacaaaaaagcaagttcagcagttcgaaactga
aatcgggatattggcaaaccaatttttgagggcttttgtttcgctgaacgacgcgagtaa
gccacaaaggatcaacaaggctcgagaattattttgtaggaccagcaattgaaccactca
aaatgagtctggagtgttggacccggcgattgtaaattaattttctactttgtcatacaa
atatattttaaaaaacagtggaaaaaagcaggatagggaaaccatcttgcacattttccg
atgcatataatgtgataatagtgagcctgaaaatgtattgcacatacacttaaaacatgt
attatacgtacatatatacgtatacgtatacgtatacgtatatatatatcataaattatc
aaggtttcactgaaaacaaaagaaccttttcagacactatgccataatttttgccacatt
ttgaaaacccacagaaatgatcgagtggtggtcaaaatattaaatggttgtccacatttt
gttttatcgccagctgtcgacggcaacagcaacaaaatcaacttcaatttcgtttttact
ctggtgatttttcgctttttatcgaagccattttgtcaaaaaaaaaaagggatttagcca
ctaatccgaaaatgggacatgtccgggccagaaaaacggtgcagagggcgattgaatgta
tctgcggctgcctaacgagcctgccgcccaattggtgtcgataaaaaatataaaaaaccg
aaatgagaatcagggcgcgtgatttctgacatcgcaattgacaaacgagaggaacaacag
ctgctgagcgagggagacagcgcaacgctttcaatttgcttcaggagattagggaggagg
accagctagaagcatgatggcacatccacatttaagcgcttacatgggaactaatttctg
aagtgccctcgaacacttcatataatatttgcatcatctgcggcaagcggctggcgacag
cgacaacccgctgcggggattagcactaacgcaaacatggcgacagtcaaaaccaatccg
aaaccctgtggcacccaaaaaattatctgacggatacgcgagctgtgactgactcgccgt
ggcttgtcagcttcactgtggcttggtgacagtggttaaaagtggtggttaagtagtaaa
aaagaaattttaaccaaactctacgtctgttgaaaatcatattactttgactggtccttc
gagccggatatcgtaaagtcttttaaacaagagacataaattgtaaaatatcgattatat
atgtctcgataaaacagtttaatttggcataagcttaagttagtattttgttcgttagta
ttcttcccactgtgcgtggggtgtctatgggctgcgcgtgctgtgttcctcgtgagcagc
ttaaaaaacgctggtcgaacggacactgtttaccgtgcggatcacacttgagggccgggt
ccgttgacaaaacggttaagtcggcgttccgaaagcgccggtccatgacatattttcagg
ggaaaaaggcgagcgggggctggcaattataatgtgacaatgtcacgtgaacagcggcaa
catcctgatgtcctacgacgctagaagggcatatacatatatcccttcagcatataaata
cttaatatatgacaaaaggggctttgaattccgcagagctggaaccactttttgtgcgct
ggtctgttccattttaatgagagaatgagcgaggatgagcaatgaactgttggcccgcag
tgcaactgtttcaactggttatgctataggactagttctccaaggggtggttctgccaac
ccctaccccaacgcatccgaacgcaaaactcatttgcaccccgcgatttgtttgccggct
atgtaaattgtcacattattgtcataattctcagccctgggaaatggaaaagccatcagc
ggaaaacgcctatgacataatttgtgctttgttgtggttaattgtcgtactcacatccga
agggcgtgagcgtatgtaggagattagtccgaatggacaataagcaataatgctctaaag
tgctgctaaacacaccagctactggtcgactgggtcttaataatatcccttaaaaagtgg
tgaatgctcgtattgagataggctggttaggtcgattagaggtctttgaatatgattatt
aaatcgcaaagcagacagatggctaaatatctttctagtctctatttaaacctatatgga
atatagcgatgaagatttcaccttacttatctaacttaatccaattaaacgatgttgaaa
tcgagatgttgttcaacaaaaacataatgatacccaagaatttcatgaaccgacttcgag
catctttcataacagttcgcccctatcgatgacggaacatcttgagtaaccgtccgagcc
aattaactcgacgccaatgatctgtgaaatcgcgcaacgcagaagccgccgccggagatc
tagatgcagaatcccagaatccagatccttaggatctggaagagctgcgctttggtctct
gaccgagacccgtaataattgaaaccaattagcttggaaaaaccttttaattgtgtgttc
aatgcccggtcttaagtaaatattttcatgggcgcaggacaatgcgaggatgtgagaaca
tggcaatgaccaaaataatcctgctccgtccgtaggatatattgtagtgaatgttaccag
cgaaagcggtgcaaagaaattgccatataattgccaggaaaaaaaaccaagacaaaggca
gtgcagaatggaaagcatgaagacaaaaaatcaaccgcaggcattgtgcgccgaagaaag
aaactgaaatcctggtcttcaggaactctcttctcttttttgccaactgtcggtggctgt
caaaactcgtgtgggtagctggaaatattgttgcaaaatattgcacaggcccaggaaata
ttaagggggtccattcttcttgatttatttactttttgattctcaacatttcttggcagc
agttaattggcccgttgttgtgtcagtcaggctaaggataaggatcagcgctaaaataaa
caaatttacatcggagatttacgggctctgaattgcgacagtttcacgtaatcaggaagt
gatgagttcttggtattattcacctgcacaaatggccgtaaattcatattccttttcgta
tagtacaagtatggtatagtataggaaattcaatggttttctctcggtgagctaatgaaa
atgccaaattccccggctataattagccaactattctaaatgtttcggtttccaaattcg
cagctaattctactttaaacgaacccaatgagctgatccgctctacatgctgcttaagtt
ttgtgattggcatatcattatcgcatgccaacttcagtttttaattcggctctatacact
gagcaaagtaggaaaggattacaaataaattgtaagctaagtgcattgtagaaacccttt
tatatcaaatagttaaattacgcctctgactaaaataatgatcaaattattaaaataagt
aaattgtctactattaattcaatttattatagtaaagtccatttcctcagtgtctcagct
ttggattgtcttgaagtcgccacaacaaagtggcaggcataacagagtaataacaaaaaa
ggtagcaagaaacggtaggctaattaagcactttgagccgccgccgccgcagacgtggcc
aacatctaatcacctgtgaaaaaggagccgaaacgctcgagttgagtggctcggaaggcg
agttgagtggaggtgaggtctaaatatcaaatcgattacaagtgagcccgtcaagtggga
cggagctatatttttcgataataatttagtgccatgtcatgagagcggaactcgccggta
ctccggtttatttgttttttatttgaggctgtgtgctgtttgtttattggctgtcaaatt
cttgcactttgacgtttgacattgtcccacaaatggcgcacaatcaaccggaatttaatg
cccattttcaggggactgtttgagcgattccgatttgtcgaaatgtcggcgctgccaacg
caattaatcgttcacttgtttgcatgtcacaccgaaaagtaataccactgaaaataaacc
ccatctgatgtgacattgaaaatgcggttatgcatggaaatcataagttggttaatagcg
ttttgtcagcgctggtaattaatgtgataatgtgcgttgaatcatgaatcatttttgcca
atgaatagatgtcaacatcggtttaattgtctcatttgttaactgaccttctggctgctg
tgcacttgcagatatgatattcaaattaactcagatttttcttggtcttcggataagtgt
tgcttggaagtggaaaagtacccctttccccccgaaaaagtgagccgtacgttcttggcc
ccacaagataaatgatcagggttcagtgcaccagattttcgacaaggtcaacaatttggg
tggctgcaaaacaactttcgaaaagtgcaacaactgcaactgggcagtggcatgccacat
ttcaaggacaagggcagaaggcaattcacgaatgccacaggatgcagataaccacttctg
atgaaggccctaatgatacgattcacttttttttatggtagagattgacaaattggagaa
ctggagaaaatagcaaatacaaaggaaattccaattaaaaggaaaaactcttaagtaaac
catgttatttttatgttgtcatttgatcaaatactgtgtatctgctcaattaagacgacc
atttgttaacagcagtcgattaaaattattgacaccatgtttctaatcctatttatttct
ctcagttatgcattttccgcttccttttccacctcactggtattttgacgtcactccttg
ttcgatttgcatattcgcacactgcgcagacagccgaacccagtaatcaggcccccgaaa
tgcggaagtctgcgaatgcattgcgaaaaccgctacgcatgcgaaaaactcgttttccac
cgccctcttcgtcatcttccccgccccactagcaaagcacgcaataatccacgtaaagtg
accttgatattgccaacgggccaatgcgtgtgtgtgcgtgtggggaaactggtccagtgg
agctgtaaacgcttcaagccatataaaccacgttagttatgcgacaatttatggcttaaa
gtaaagttgctaggccggaggaaaagtcaaacggtaagcgaaaccgtggccaggaaaaat
ggaaacgcgatgtgaaaattcagcagatgcgcaattagcgggcacttacacggcagttaa
gagtatacgtacatatatcgagttacacattcataaaggatgagtgattgaagtcggatt
tggataagcagtatttaggggtaatacatagggaaaattttctagttatatgaatattat
agaaatcatatgcactggcaattaatattaattcctttcgagctcacataaaaatttaaa
aaagttttgttatttttgaaaaatccatgttaactttacctaatcatagtgcaatattta
tttcaaggaatatacgcatttttcgcagtgtacctagagttgtctgactgacttttgacg
agtgtgcagggtcatccgtgaatcagctatcaaatcaccatctccccatctcaaactcct
ggccttctccttgctcgctctcttttccaccaggaataaatggatcgaatttcccgacga
gtttggcgagtttggttttgacttctgatggaaatggagatggagatgtagatggtgatg
atggaaccgataagcgtttagcattaaatttttgttaaccttccgcgcggagttgactcg
ctcgatttcagaaaacgctcgactgcatcttgaattacaaataatcgcaattgtctgaac
atatatcggcctgctcgttttcgctttgttcgggtggtagttcctagtttcctggtctgc
agctctgacccaggctcctgggctcggaatagcagctgaaataattgagagacaacgcgg
aattacgacaggacggacgtggatgaggatgaggaaaacgctctgctttgcatgatgcat
cccctccctgagggctcaaccctcattatctgttcgccgattgtgattaactcggccaaa
gtgaaagcctgacaaataaaacgctgaatgggcccgtcagccatctctttctgactgctg
gagatgacggcggaatcacaacagaaataacaacaaaaatcaacctcctggtgccactcc
ctccctcgaaattctgggtggcagtatcgtcgcatcaggcaaacgcctcaaaatcgaaat
ggaaatcaaaaaggcagcagcagagaggccagcgaagaaggacgcttcgggagtacagtg
gccgctcgagcatgacggatttagttacttaactagatgaaatattttgaattaattaat
aataaagttggaaatatagataatgctataggaataaagagaaaaggatctttaaatatt
ttagatataactgtagttccatttctatagatattttaagtagaggaaattctagaattt
ctagtttccgagtgatcactgtagctagaccgtttcaaccctccgatgggcacaccctca
agctaatccggccatgctcaactgctcggcctcaccttggatccgctgctcttgccatcg
cctccttgccatggcgttcgcacatcaagtatatattccggaactatatgccatagctgc
agtttcctgttgttgtttgtcaactgatttaatttcctcctccttttaccgctttctgct
ctgatcaccgcctcctgctgcgagagggcgttctccgcttttggccacacaaacaagacc
gccggataatgacgatggtaatgatgatggcgatgttcagacgatggcgacttgcaaaag
ggcaaataacggtgtaaatgagagtgttgctactcgaaatcttcgaccccatgcggctac
tttgtgtgcaagagtgtgccgctgtgtggaaatcgctcattaaaatatgaaaacccgatt
tgcatacataaatgctctaattctctttacgttcaattttagggcttaagaaaaattctt
taaaattaaaatgaatatcgatatagataatgtaatgttaatttgactctagatataaaa
cttcaaataaccaaagttggagatgcagacctgtttgcattgttagatcataaataatgc
caaaagttctctgcaaacattacgcaaagtggggggcgtgggagtgggcgtgtggcatgt
gggtgggcggccaactgctttggccataaacaagcccaaacaatgccagacatttcaaac
acaataaataattgaagccagcgcagagtcaacaagtcaaacacattgcggtaacactgg
cgattgttgccaagcgcttttggccacaccacaaagtccagcttttcagtccgatctaga
tataaatcaacttggccatgcacatgcagaacgcaaatccagctaaaaggcaaacaaacg
gctttacaactttacaacttgaagaggggagtgaaaagttaacaacgctcatttggcgaa
tttcccaagatatgttcggattttcagcagagggcgaccgcccagttatccatcacaatc
gacagtttccacgggcttttcacactggaaaaatcaaaaagacaataaagacgaggcttt
tgccaatttcttccacagggtgttgtagttactttctatttctgttttttagcttaggcc
aacattattggcatacaatactattattcaatctattttatatcccgttttatttgtatt
ttccatacattttccttttttcctactcttaaactaaactattgccattaaaattgcatc
atgctctgcagaactaattggtaattcctggtttcgatagatcccctcccagatgaggat
acctctgcgctgaggctggattacagctgaaaaacttttgaaataattaaaaaatatttt
cgtcttgggcttgggcctggtgcaggcagaaacggtggaactaagtgcatatagcatata
ttcgtatatatagaaagcaaaagttggcgctccaagcgaaagagatcgaaactggtaaaa
cgacttggcaacacgaccgcgataccaatactcgcccaaagttgacttattggagcactt
agctcgattcttgttattgttacgccgacttggccgacttgttgttgccgttaacgttaa
tagtaccaacacaattacatagcttggagtgcctaggcggagtcgatcggcgatccagcg
atccaaggttcccgctcggactataaaaagcttgggcggcaccgttgcggaaggcagtta
actccacaaatccgttgccgtcggtcccatttccctcttaaccgacttgtaagcgtaaag
gcgcgtgtgaatccccctcgagaagaagataaaattgtgtgcagtttacgcttgacaagg
atattccccacaccaaaatgttcagatttgtgagttgtgttttattcaaggctgttcgaa
caatttaaaagctattaagagaaaagtaatcaaactgacggacaaaagtgtcaattcaaa
ccaggatattctagagtacacattaaatagtgaaagtcttaccttataatacgttaagtg
ataatgactcagattaaggaattggcagcacacaaatacttgattgtacaataaattttg
aattcttgacagcttgcactgaccaccttggtggccctggcttccagccagcactatcac
caggatcccaaaacggcggccatcatcagtgagcagcgttatctgtccggagatggaaag
ttcggagctgcctatgagcaggaggatggcatcaacttcaaggaggagacggatgcggat
ggaacacgtcatggcagctacagctatctggatcccacgggccagaggcgtactatttcg
tacacagctggcaaaaatgggtaagcactttctatagaacaaatacccgaacttgtatta
atttggtttttattccgaaatagtttccaagcttctggagatcacttgccccaggcacca
cctgctccaccacagcccgtgcccacagcgggatatcagccacagcagcagtaccagccg
cagcagtaccaggctcccgctccccagccgcaggccagtttccgcagcaatgactacgga
gatgatggttcctacgatccccgctacaacgatccctctttcggacagaaccagcagagc
taccagcagcccgctgcccagccgcagtaccgtcctgctccccagcccgcctacaaccca
cagcccgtgcagccgcagcagcagtaccagcctcagtatcagcagccccaaccccagtat
cagcagccgcaaccccagcaggcgtactacaccaccaccacccccaacccacaccgcttt
tcgccacccggcaaactgtccctgaaccgcacgcccgatggcttcacctactccttcaac
aaggtataagccccactgtcctccactcagacattatgcatcttcttcattagtagggat
cctctttcttcttttccaactttccctatcacaactagaacccctactcttttcttgact
ccatcaaactctcgtgtgatatgtttaagagcaattgtatcgtacttcctatatgcgtac
tgtttgttattaatttataatcctacacagagaaaattaatcgctgctgcccaatgggta
ttgctgatttaaattacaaaatatattcaaaatatcatttgcatatttttgaaatatgaa
aaaactcaagaaatgtcggcctttttctctgtgactttcccattaaactttaatctttcc
atttaagtcttcccaagaaaagagaagtcaataaacttcgatgatgttgaaaaatgatca
aaattaatttagaaactatgttaatttgggccttgggacgtctgagcaatttgtactata
atcgagtaaaaacaatatatgaaggaaaccaagttcgtgtcctgcagtcttttgtttttc
ggccagtggccgcttatttaatttccagcagatttatctaaacacctcgggtggtgaacg
cccactaaatgcggcattacacaaccgactttcgtacgtgcaaaacaagtttcgagtttc
tgttacgattctatgcggccaacaaggaaagacctcaaacgggtttcgctcatttgacag
taatcttggccaattgtgcaaaattccgatgaaaatgaaatcagcctggtgtgctggtgc
tggctaagccggaaaaccatgtgcaagtgggggtggcactggttcattaggggattgggg
ctctaaatcaattcccaatggtattgcgatccgtcaggctccagttgcgttagtgcaact
taataacatccaaatgttttgcatattttatgcaccatcgaacgcaagaatgccgccagc
taatttgctatttcctctcacctgctgagttctcagcatatgtgtgttatagtttacaac
ttaattcgagcaccgattgctattctattatttaattgcacttatacctatatatttact
tcggaaataataaattaattcagggcatgctgaaataattgatttcattcaatatctctc
aaaatctattctaatttgactatattttattcatgattccatttttacttattttttaaa
tatttttagtgctagcattttattgttgtctttatttttagcatttttccctctgtactt
tccacatccattggttggcattccttttcaccaccgacaacgattacattaacaatatta
gcaacacttttcagagcttagctttcaaggtcagatttgttgtggactcgagggtccggc
ttggagtttggatttttgctttgcctggctttggggtctggcttctgttgaaactgttta
gtcaattaagaaaatcaattcggttttgttttttgctacttattgctttttatgatttct
tctccgcgtgcctttgtgcacccacttttgcggcaatcgcaatcgattgaattggcttgc
tcaattgcggattttcgttcggatttgcgaaagaggtaagagtcgagaatttgcctggga
tcgaaacaggtgtctcatgggtgtgttgcttccaaagtgttcttaatacgtctattttta
tgaacaacacacgtttatgattgactgcgtttatttttaaaaaggtaaacgtcgccagaa
tttgtcgtgaaatgtggaactcactccaattatggcgatgtgggtgtgacgaatacagaa
tccaattaaattgatgagtaattaatatatttaattaaagtggcgtattataaacttgaa
aacatcattaaattgaaaggttatttgcaattgagttaagtgatataatctttttttttt
taagcaaataagccagcaacactccttatcggattcactttggtgacgaattctcctcat
gaaatggtagaaaagccgggacaccatacatttagctgagacaagaaccgagactctata
cttctttcaaaaaccgatagagaccgccaccgttctcttgatagatacaacagaaaagta
tattaaaacactttataaaatatacaactatttatgcttaactgctcctaagcgccaaat
aactcgtatgttaaaattcgtaaattataaattaaatgcatcaaaatatatccataattt
tctttcatatcaacaccaaacttccaagataaagtcatttaaataggggcatttaaaata
aatggtcttttattacttaaaaatactctgtacaacaagactactctaagtatttataaa
cgatattttaattaacgattaagtcaggacttagtaatccctctcacacattgatgacca
gtgctgtggatcggtatttccttttcggtttgatgatggtcttgggtggtcggttaagat
ctccacttggaggacgccggcgtgatcgagatcccttcggcggagaagatggtgggtgtt
cgatgtacttgttgcgcaggtgtccgggccccgaaaagttgggcggataggcctcaaaat
cctcgatttcgaggtctggccgcgattcccgctcctgttcctgcgcctgggccttgaaga
atttttgcagcttcggattgttcaaaagctgaactttgatggcctcgtcgagcagcttct
gctgatcctctaggtaggcctctacttgtttcttggaggcgacgcttttgtagcgatcgt
ggctttttggtcggggcactggaaccacctcgtagtcatcgtgttcgggctcataaacac
tatatgagttgctgctggaggcgacggttgcctttggaggtggcactagatggaagggat
cggcttccgattcgtattgcactggggtccacttcgatcttttcggaggaggtccaacat
cctctccagatccaatatgaacatcggatccataaccggagggcttgtggatatcggatc
cataaccagatgccttgtatggaatggccgtcacatattttggctgcttctggtagccgg
aactggacttcttgggcacggttatgggatgctggacgcgaatttgggtgccaatcgtgt
attcccgactatcctgaacggaggactctcctgaatattccgcggaattgtagcgttgtt
cgtcctcttcctcttgctatattttaggggaatattgtattatttcgggcttttagatct
ttcctattatttgatatcttatttgttaggccaacttaccgatccgtagggtctgtagtg
gctcttcttgggatactttttgctcagtggccggtgcttgctctcatttgtttgcagatc
ggcacggaagtaactagcgggtcctattctcactggtcctggcagagagctgggtgcgtg
cccagatcctgaacccactgcactgaagtagctcctccgatagtaggatcgtgggggtct
cagccccgaggtgaccgtcactaacagcaccgccgcagcaaagaactaaggagatagtat
ccatttcatgttaattgtgaatctacgattgcggatgcaacagcttacattccagcacac
tttcattttgggtggcggctttttcggggtgattgcgtct
