# Supplementary material for: SMCis: An Effective Algorithm for Discovery of Cis-Regulatory Modules
Source: PLoS One. 2016 Sep 16;11(9):e0162968. doi: 10.1371/journal.pone.0162968 (PMC5026350; doi:10.1371/journal.pone.0162968)
Supplement: S1 File — (ZIP) [file pone.0162968.s002.zip]

Archive with 542 entries (398 files):
- S1_File/
- S1_File/baycis/
- S1_File/baycis/drosophila/
- S1_File/baycis/drosophila/DMEL_BTD.txt
- S1_File/baycis/drosophila/DMEL_EVE.txt
- S1_File/baycis/drosophila/DMEL_FTZ.txt
- S1_File/baycis/drosophila/DMEL_H.txt
- S1_File/baycis/drosophila/DMEL_HB.txt
- S1_File/baycis/drosophila/DMEL_KNI.txt
- S1_File/baycis/drosophila/DMEL_KR.txt
- S1_File/baycis/drosophila/DMEL_PRD.txt
- S1_File/baycis/drosophila/DMEL_TLL.txt
- S1_File/baycis/liver/
- S1_File/baycis/liver/AF033857.txt
- S1_File/baycis/liver/AF051355.txt
- S1_File/baycis/liver/AF236668.txt
- S1_File/baycis/liver/L09674.txt
- S1_File/baycis/liver/L13460.txt
- S1_File/baycis/liver/M15657.txt
- S1_File/baycis/liver/M19524.txt
- S1_File/baycis/liver/M29301.txt
- S1_File/baycis/liver/M60197.txt
- S1_File/baycis/liver/S85346.txt
- S1_File/baycis/liver/U47685.txt
- S1_File/baycis/liver/X16152.txt
- S1_File/baycis/muscle/
- S1_File/baycis/muscle/J04699.txt
- S1_File/baycis/muscle/J04971.txt
- S1_File/baycis/muscle/K01464.txt
- S1_File/baycis/muscle/L21905.txt
- S1_File/baycis/muscle/M13483.txt
- S1_File/baycis/muscle/M13631.txt
- S1_File/baycis/muscle/M20543.txt
- S1_File/baycis/muscle/M21390.txt
- S1_File/baycis/muscle/M22381.txt
- S1_File/baycis/muscle/M57905.txt
- S1_File/baycis/muscle/M62404.txt
- S1_File/baycis/muscle/M63391.txt
- S1_File/baycis/muscle/M84685.txt
- S1_File/baycis/muscle/M95800.txt
- S1_File/baycis/muscle/U02285.txt
- S1_File/baycis/muscle/U18131.txt
- S1_File/baycis/muscle/V01218.txt
- S1_File/baycis/muscle/X05632.txt
- S1_File/baycis/muscle/X12971.txt
- S1_File/baycis/muscle/X14726.txt
- S1_File/baycis/muscle/X59034.txt
- S1_File/baycis/muscle/X62155.txt
- S1_File/baycis/muscle/X67686.txt
- S1_File/baycis/muscle/X73887.txt
- S1_File/cbust/
- S1_File/cbust/drosophila/
- S1_File/cbust/drosophila/out_btd.txt
- S1_File/cbust/drosophila/out_eve.txt
- S1_File/cbust/drosophila/out_ftz.txt
- S1_File/cbust/drosophila/out_h.txt
- S1_File/cbust/drosophila/out_hb.txt
- S1_File/cbust/drosophila/out_kni.txt
- S1_File/cbust/drosophila/out_kr.txt
- S1_File/cbust/drosophila/out_prd.txt
- S1_File/cbust/drosophila/out_tll.txt
- S1_File/cbust/liver/
- S1_File/cbust/liver/out_liver.txt
- S1_File/cbust/muscle/
- S1_File/cbust/muscle/out_muscle.txt
- S1_File/cmcis/
- S1_File/cmcis/drosophila/
- S1_File/cmcis/drosophila/btd_pred.txt
- S1_File/cmcis/drosophila/eve_pred.txt
- S1_File/cmcis/drosophila/ftz_pred.txt
- S1_File/cmcis/drosophila/hb_pred.txt
- S1_File/cmcis/drosophila/h_pred.txt
- S1_File/cmcis/drosophila/kni_pred.txt
- S1_File/cmcis/drosophila/kr_pred.txt
- S1_File/cmcis/drosophila/prd_pred.txt
- S1_File/cmcis/drosophila/tll_pred.txt
- S1_File/cmcis/liver/
- S1_File/cmcis/liver/liver_pred.txt
- S1_File/cmcis/muscle/
- S1_File/cmcis/muscle/muscle_pred.txt
- S1_File/motevo/
- S1_File/motevo/drosophila/
- S1_File/motevo/drosophila/cluster_out_btd.txt
- S1_File/motevo/drosophila/cluster_out_eve.txt
- S1_File/motevo/drosophila/cluster_out_ftz.txt
- S1_File/motevo/drosophila/cluster_out_h.txt
- S1_File/motevo/drosophila/cluster_out_hb.txt
- S1_File/motevo/drosophila/cluster_out_kni.txt
- S1_File/motevo/drosophila/cluster_out_kr.txt
- S1_File/motevo/drosophila/cluster_out_prd.txt
- S1_File/motevo/drosophila/cluster_out_tll.txt
- S1_File/motevo/liver/
- S1_File/motevo/liver/cluster_out.txt
- S1_File/motevo/muscle/
- S1_File/motevo/muscle/muscle_result.txt
- S1_File/mscan/
- S1_File/mscan/drosophila/
- S1_File/mscan/drosophila/out_btd.txt
- S1_File/mscan/drosophila/out_eve.txt
- S1_File/mscan/drosophila/out_ftz.txt
- S1_File/mscan/drosophila/out_h.txt
- S1_File/mscan/drosophila/out_hb.txt
- S1_File/mscan/drosophila/out_kni.txt
- S1_File/mscan/drosophila/out_kr.txt
- S1_File/mscan/drosophila/out_prd.txt
- S1_File/mscan/drosophila/out_tll.txt
- S1_File/mscan/liver/
- S1_File/mscan/liver/out_liver.txt
- S1_File/mscan/muscle/
- S1_File/mscan/muscle/out_muscle.txt
- S1_File/rela/
- S1_File/rela/drosophila/
- S1_File/rela/drosophila/btd/
- S1_File/rela/drosophila/btd/first7seqs/
- S1_File/rela/drosophila/btd/first7seqs/overlap_btd_X_9568219_9608218
- S1_File/rela/drosophila/btd/first7seqs/SW_result.txt
- S1_File/rela/drosophila/btd/first7seqs/TFBS_align.txt
- S1_File/rela/drosophila/btd/last7seqs/
- S1_File/rela/drosophila/btd/last7seqs/results/
- S1_File/rela/drosophila/btd/last7seqs/results/overlap_X_9568219_9608218
- S1_File/rela/drosophila/btd/last7seqs/results/SW_result.txt
- S1_File/rela/drosophila/btd/last7seqs/results/TFBS_align.txt
- S1_File/rela/drosophila/eve/
- S1_File/rela/drosophila/eve/first7seqs/
- S1_File/rela/drosophila/eve/first7seqs/overlap_eve_2R_5846824_5886823
- S1_File/rela/drosophila/eve/first7seqs/SW_result.txt
- S1_File/rela/drosophila/eve/first7seqs/TFBS_align.txt
- S1_File/rela/drosophila/eve/last7seqs/
- S1_File/rela/drosophila/eve/last7seqs/results/
- S1_File/rela/drosophila/eve/last7seqs/results/overlap_2R_5846824_5886823
- S1_File/rela/drosophila/eve/last7seqs/results/SW_result.txt
- S1_File/rela/drosophila/eve/last7seqs/results/TFBS_align.txt
- S1_File/rela/drosophila/ftz/
- S1_File/rela/drosophila/ftz/first7seqs/
- S1_File/rela/drosophila/ftz/first7seqs/results/
- S1_File/rela/drosophila/ftz/first7seqs/results/overlap_3R_6844324_6884323
- S1_File/rela/drosophila/ftz/first7seqs/results/SW_result.txt
- S1_File/rela/drosophila/ftz/first7seqs/results/TFBS_align.txt
- S1_File/rela/drosophila/ftz/last7seqs/
- S1_File/rela/drosophila/ftz/last7seqs/results/
- S1_File/rela/drosophila/ftz/last7seqs/results/overlap_3R_6844324_6884323
- S1_File/rela/drosophila/ftz/last7seqs/results/SW_result.txt
- S1_File/rela/drosophila/ftz/last7seqs/results/TFBS_align.txt
- S1_File/rela/drosophila/ftz/结果整理/
- S1_File/rela/drosophila/ftz/结果整理/overlap_3R_6844324_6884323_results.txt
- S1_File/rela/drosophila/h/
- S1_File/rela/drosophila/h/first7seqs/
- S1_File/rela/drosophila/h/first7seqs/overlap_h_3L_8648859_8688858
- S1_File/rela/drosophila/h/first7seqs/SW_result.txt
- S1_File/rela/drosophila/h/first7seqs/TFBS_align.txt
- S1_File/rela/drosophila/h/last7seqs/
- S1_File/rela/drosophila/h/last7seqs/results/
- S1_File/rela/drosophila/h/last7seqs/results/overlap_3L_8648859_8688858
- S1_File/rela/drosophila/h/last7seqs/results/SW_result.txt
- S1_File/rela/drosophila/h/last7seqs/results/TFBS_align.txt
- S1_File/rela/drosophila/hb/
- S1_File/rela/drosophila/hb/first7seqs/
- S1_File/rela/drosophila/hb/first7seqs/overlap_hb_3R_4496702_4536701
- S1_File/rela/drosophila/hb/first7seqs/SW_result.txt
- S1_File/rela/drosophila/hb/first7seqs/TFBS_align.txt
- S1_File/rela/drosophila/hb/last7seqs/
- S1_File/rela/drosophila/hb/last7seqs/results/
- S1_File/rela/drosophila/hb/last7seqs/results/overlap_3R_4496702_4536701
- S1_File/rela/drosophila/hb/last7seqs/results/SW_result.txt
- S1_File/rela/drosophila/hb/last7seqs/results/TFBS_align.txt
- S1_File/rela/drosophila/kni/
- S1_File/rela/drosophila/kni/first7seqs/
- S1_File/rela/drosophila/kni/first7seqs/overlap_3L_20665430_20705429
- S1_File/rela/drosophila/kni/first7seqs/SW_result.txt
- S1_File/rela/drosophila/kni/first7seqs/TFBS_align.txt
- S1_File/rela/drosophila/kni/last7seqs/
- S1_File/rela/drosophila/kni/last7seqs/results/
- S1_File/rela/drosophila/kni/last7seqs/results/overlap_3L_20665430_20705429
- S1_File/rela/drosophila/kni/last7seqs/results/SW_result.txt
- S1_File/rela/drosophila/kni/last7seqs/results/TFBS_align.txt
- S1_File/rela/drosophila/kr/
- S1_File/rela/drosophila/kr/first7seqs/
- S1_File/rela/drosophila/kr/first7seqs/overlap_kr_2R_21094134_21134133
- S1_File/rela/drosophila/kr/first7seqs/SW_result.txt
- S1_File/rela/drosophila/kr/first7seqs/TFBS_align.txt
- S1_File/rela/drosophila/kr/last7seqs/
- S1_File/rela/drosophila/kr/last7seqs/results/
- S1_File/rela/drosophila/kr/last7seqs/results/overlap_2R_21094134_21134133
- S1_File/rela/drosophila/kr/last7seqs/results/SW_result.txt
- S1_File/rela/drosophila/kr/last7seqs/results/TFBS_align.txt
- S1_File/rela/drosophila/prd/
- S1_File/rela/drosophila/prd/first7seqs/
- S1_File/rela/drosophila/prd/first7seqs/overlap_2L_12062995_12102994
- S1_File/rela/drosophila/prd/first7seqs/SW_result.txt
- S1_File/rela/drosophila/prd/first7seqs/TFBS_align.txt
- S1_File/rela/drosophila/prd/last7seqs/
- S1_File/rela/drosophila/prd/last7seqs/results/
- S1_File/rela/drosophila/prd/last7seqs/results/overlap_2L_12062995_12102994
- S1_File/rela/drosophila/prd/last7seqs/results/SW_result.txt
- S1_File/rela/drosophila/prd/last7seqs/results/TFBS_align.txt
- S1_File/rela/drosophila/prd/整理结果.txt
- S1_File/rela/drosophila/seq_info.txt
- S1_File/rela/drosophila/tll/
- S1_File/rela/drosophila/tll/first7seqs/
- S1_File/rela/drosophila/tll/first7seqs/overlap_tll_3R_26658037_26698036
- S1_File/rela/drosophila/tll/first7seqs/SW_result.txt
- S1_File/rela/drosophila/tll/first7seqs/TFBS_align.txt
- S1_File/rela/drosophila/tll/last7seqs/
- S1_File/rela/drosophila/tll/last7seqs/results/
- S1_File/rela/drosophila/tll/last7seqs/results/overlap_3R_26658037_26698036
- S1_File/rela/drosophila/tll/last7seqs/results/SW_result.txt
- S1_File/rela/drosophila/tll/last7seqs/results/TFBS_align.txt
- S1_File/rela/liver/
- S1_File/rela/liver/10ref/
- S1_File/rela/liver/10ref/results/
- S1_File/rela/liver/10ref/results/overlap_S85346
- S1_File/rela/liver/10ref/results/SW_result.txt
- S1_File/rela/liver/10ref/results/TFBS_align.txt
- S1_File/rela/liver/11ref/
- S1_File/rela/liver/11ref/results/
- S1_File/rela/liver/11ref/results/overlap_U47685
- S1_File/rela/liver/11ref/results/SW_result.txt
- S1_File/rela/liver/11ref/results/TFBS_align.txt
- S1_File/rela/liver/12ref/
- S1_File/rela/liver/12ref/results/
- S1_File/rela/liver/12ref/results/overlap_X16152
- S1_File/rela/liver/12ref/results/SW_result.txt
- S1_File/rela/liver/12ref/results/TFBS_align.txt
- S1_File/rela/liver/1ref/
- S1_File/rela/liver/1ref/results/
- S1_File/rela/liver/1ref/results/overlap_M19524
- S1_File/rela/liver/1ref/results/SW_result.txt
- S1_File/rela/liver/1ref/results/TFBS_align.txt
- S1_File/rela/liver/2ref/
- S1_File/rela/liver/2ref/results/
- S1_File/rela/liver/2ref/results/overlap_AF033857
- S1_File/rela/liver/2ref/results/SW_result.txt
- S1_File/rela/liver/2ref/results/TFBS_align.txt
- S1_File/rela/liver/3ref/
- S1_File/rela/liver/3ref/results/
- S1_File/rela/liver/3ref/results/overlap_AF051355
- S1_File/rela/liver/3ref/results/SW_result.txt
- S1_File/rela/liver/3ref/results/TFBS_align.txt
- S1_File/rela/liver/4ref/
- S1_File/rela/liver/4ref/results/
- S1_File/rela/liver/4ref/results/overlap_AF236668
- S1_File/rela/liver/4ref/results/SW_result.txt
- S1_File/rela/liver/4ref/results/TFBS_align.txt
- S1_File/rela/liver/5ref/
- S1_File/rela/liver/5ref/results/
- S1_File/rela/liver/5ref/results/overlap_L09674
- S1_File/rela/liver/5ref/results/SW_result.txt
- S1_File/rela/liver/5ref/results/TFBS_align.txt
- S1_File/rela/liver/6ref/
- S1_File/rela/liver/6ref/results/
- S1_File/rela/liver/6ref/results/overlap_L13460
- S1_File/rela/liver/6ref/results/SW_result.txt
- S1_File/rela/liver/6ref/results/TFBS_align.txt
- S1_File/rela/liver/7ref/
- S1_File/rela/liver/7ref/results/
- S1_File/rela/liver/7ref/results/overlap_M15657
- S1_File/rela/liver/7ref/results/SW_result.txt
- S1_File/rela/liver/7ref/results/TFBS_align.txt
- S1_File/rela/liver/8ref/
- S1_File/rela/liver/8ref/results/
- S1_File/rela/liver/8ref/results/overlap_M29301
- S1_File/rela/liver/8ref/results/SW_result.txt
- S1_File/rela/liver/8ref/results/TFBS_align.txt
- S1_File/rela/liver/9ref/
- S1_File/rela/liver/9ref/results/
- S1_File/rela/liver/9ref/results/overlap_M60197
- S1_File/rela/liver/9ref/results/SW_result.txt
- S1_File/rela/liver/9ref/results/TFBS_align.txt
- S1_File/rela/muscle/
- S1_File/rela/muscle/10ref/
- S1_File/rela/muscle/10ref/results/
- S1_File/rela/muscle/10ref/results/overlap_X59034
- S1_File/rela/muscle/10ref/results/SW_result.txt
- S1_File/rela/muscle/10ref/results/TFBS_align.txt
- S1_File/rela/muscle/11ref/
- S1_File/rela/muscle/11ref/results/
- S1_File/rela/muscle/11ref/results/overlap_V01218
- S1_File/rela/muscle/11ref/results/SW_result.txt
- S1_File/rela/muscle/11ref/results/TFBS_align.txt
- S1_File/rela/muscle/12ref/
- S1_File/rela/muscle/12ref/results/
- S1_File/rela/muscle/12ref/results/overlap_M63391
- S1_File/rela/muscle/12ref/results/SW_result.txt
- S1_File/rela/muscle/12ref/results/TFBS_align.txt
- S1_File/rela/muscle/13ref/
- S1_File/rela/muscle/13ref/results/
- S1_File/rela/muscle/13ref/results/overlap_X12971
- S1_File/rela/muscle/13ref/results/SW_result.txt
- S1_File/rela/muscle/13ref/results/TFBS_align.txt
- S1_File/rela/muscle/14ref/
- S1_File/rela/muscle/14ref/results/
- S1_File/rela/muscle/14ref/results/overlap_M95800
- S1_File/rela/muscle/14ref/results/SW_result.txt
- S1_File/rela/muscle/14ref/results/TFBS_align.txt
- S1_File/rela/muscle/15ref/
- S1_File/rela/muscle/15ref/results/
- S1_File/rela/muscle/15ref/results/overlap_L21905
- S1_File/rela/muscle/15ref/results/SW_result.txt
- S1_File/rela/muscle/15ref/results/TFBS_align.txt
- S1_File/rela/muscle/16ref/
[truncated: 242 more entries]
