# Supplementary material for: SMCis: An Effective Algorithm for Discovery of Cis-Regulatory Modules
Source: PLoS One. 2016 Sep 16;11(9):e0162968. doi: 10.1371/journal.pone.0162968 (PMC5026350; doi:10.1371/journal.pone.0162968)
Supplement: S1 File — (ZIP) [file pone.0162968.s002.zip › S1_File/cbust/drosophila/out_btd.txt]

CLUSTER-BUSTER
Compiled on Jan 20 2014

# Score	Start	End	Sequence	cad	bcd	kni	hb	gt	Kr	tll
12.6	15403	17928	X:9568219,9608218	10.9	15.3	5.57	7.82	5.92	9.38	19.9
10.7	24725	25881	X:9568219,9608218	6.84	3.14	7.38	12	1.17	4.37	2.19
8.81	9503	10072	X:9568219,9608218	1.63	0.233	1.61	8.63	1.37	0.417	2.04
6	32496	32794	X:9568219,9608218	1.5	0.0343	0.129	5.12	1.2	4.46	0.189

Sequence file: dataset/btd/dmel_btd.fa (1 sequences)
Matrix file: cbust/ap_matrices.pwm (7 matrices)
Expected gap: 35
Range for local abundances: 100
Lowercase filtering OFF
Pseudocount: 0.375
Cluster score threshold: 6
Motif score threshold: 6
