# Supplementary material for: SMCis: An Effective Algorithm for Discovery of Cis-Regulatory Modules
Source: PLoS One. 2016 Sep 16;11(9):e0162968. doi: 10.1371/journal.pone.0162968 (PMC5026350; doi:10.1371/journal.pone.0162968)
Supplement: S1 File — (ZIP) [file pone.0162968.s002.zip › S1_File/cbust/drosophila/out_eve.txt]

CLUSTER-BUSTER
Compiled on Jan 20 2014

# Score	Start	End	Sequence	cad	bcd	kni	hb	gt	Kr	tll
36.3	15541	19066	2R:5846824,5886823	23.1	11.7	36.5	17	6.82	7.92	7.58
31.5	26782	28023	2R:5846824,5886823	5.97	7.48	3.06	8.02	5.46	13.2	11.9
13.3	24520	25268	2R:5846824,5886823	6.53	0.446	3.86	8.9	0.0695	0.13	7.59
9.74	30067	30228	2R:5846824,5886823	0.207	0.0962	2.64	6.3	1.79	0.332	0.0914
7.48	22448	22935	2R:5846824,5886823	4.88	5.65	0.165	2.33	1.16	3.34	0.373

Sequence file: dataset/eve/dmel_eve.fa (1 sequences)
Matrix file: cbust/ap_matrices.pwm (7 matrices)
Expected gap: 35
Range for local abundances: 100
Lowercase filtering OFF
Pseudocount: 0.375
Cluster score threshold: 6
Motif score threshold: 6
