# Supplementary material for: SMCis: An Effective Algorithm for Discovery of Cis-Regulatory Modules
Source: PLoS One. 2016 Sep 16;11(9):e0162968. doi: 10.1371/journal.pone.0162968 (PMC5026350; doi:10.1371/journal.pone.0162968)
Supplement: S1 File — (ZIP) [file pone.0162968.s002.zip › S1_File/cbust/drosophila/out_ftz.txt]

CLUSTER-BUSTER
Compiled on Jan 20 2014

# Score	Start	End	Sequence	cad	bcd	kni	hb	gt	Kr	tll
24.1	12089	13979	3R:6844324,6884323	9.9	6.65	21.4	13.3	7.13	4.6	3.67
19	23570	24443	3R:6844324,6884323	4.08	6.67	2.58	2.02	0.428	14.7	6.5
7.5	1345	1806	3R:6844324,6884323	8.83	0.173	0.124	3.98	3.33	0.119	0.875

Sequence file: dataset/ftz/dmel_ftz.fa (1 sequences)
Matrix file: cbust/ap_matrices.pwm (7 matrices)
Expected gap: 35
Range for local abundances: 100
Lowercase filtering OFF
Pseudocount: 0.375
Cluster score threshold: 6
Motif score threshold: 6
