# Supplementary material for: SMCis: An Effective Algorithm for Discovery of Cis-Regulatory Modules
Source: PLoS One. 2016 Sep 16;11(9):e0162968. doi: 10.1371/journal.pone.0162968 (PMC5026350; doi:10.1371/journal.pone.0162968)
Supplement: S1 File — (ZIP) [file pone.0162968.s002.zip › S1_File/cbust/drosophila/out_h.txt]

CLUSTER-BUSTER
Compiled on Jan 20 2014

# Score	Start	End	Sequence	cad	bcd	kni	hb	gt	Kr	tll
55.4	8574	16730	3L:8648859,8688858	34.8	21.5	30.4	46.9	24.8	49.3	36.1
8.86	21195	21591	3L:8648859,8688858	1.28	0.868	4.03	10.2	0.203	0.0377	2.08
8.13	34084	34444	3L:8648859,8688858	2.81	2.57	0.0901	8.46	0.731	0.628	1.04
6.64	23399	23604	3L:8648859,8688858	0.521	0.515	0.0213	4.59	3.12	0.0868	2.79
6.08	532	1145	3L:8648859,8688858	3.93	2.33	0.318	7.83	0.704	2.59	0.891

Sequence file: dataset/h/dmel_h.fa (1 sequences)
Matrix file: cbust/ap_matrices.pwm (7 matrices)
Expected gap: 35
Range for local abundances: 100
Lowercase filtering OFF
Pseudocount: 0.375
Cluster score threshold: 6
Motif score threshold: 6
