# Supplementary material for: SMCis: An Effective Algorithm for Discovery of Cis-Regulatory Modules
Source: PLoS One. 2016 Sep 16;11(9):e0162968. doi: 10.1371/journal.pone.0162968 (PMC5026350; doi:10.1371/journal.pone.0162968)
Supplement: S1 File — (ZIP) [file pone.0162968.s002.zip › S1_File/cbust/drosophila/out_hb.txt]

CLUSTER-BUSTER
Compiled on Jan 20 2014

# Score	Start	End	Sequence	cad	bcd	kni	hb	gt	Kr	tll
29.9	9287	10243	3R:4496702,4536701	5.62	2.58	13.2	7.15	1.41	16.8	1.17
17.5	25810	26661	3R:4496702,4536701	2.69	2.68	6.1	8.98	4.97	6.23	2
7.27	24154	24575	3R:4496702,4536701	3.01	1.55	0.38	7.12	2.25	0.981	2.52
6.38	353	469	3R:4496702,4536701	0.57	0.0428	0.0387	1.27	1.75	0.268	0.347
6.18	14501	15455	3R:4496702,4536701	2.56	1.67	1.79	12.1	0.998	2.02	7.37

Sequence file: dataset/hb/dmel_hb.fa (1 sequences)
Matrix file: cbust/ap_matrices.pwm (7 matrices)
Expected gap: 35
Range for local abundances: 100
Lowercase filtering OFF
Pseudocount: 0.375
Cluster score threshold: 6
Motif score threshold: 6
