# Supplementary material for: SMCis: An Effective Algorithm for Discovery of Cis-Regulatory Modules
Source: PLoS One. 2016 Sep 16;11(9):e0162968. doi: 10.1371/journal.pone.0162968 (PMC5026350; doi:10.1371/journal.pone.0162968)
Supplement: S1 File — (ZIP) [file pone.0162968.s002.zip › S1_File/cbust/drosophila/out_kni.txt]

CLUSTER-BUSTER
Compiled on Jan 20 2014

# Score	Start	End	Sequence	cad	bcd	kni	hb	gt	Kr	tll
62.9	14458	15797	3L:20665430,20705429	8.4	7.35	5.24	15.1	5.24	19.9	24.7
14.5	17288	17712	3L:20665430,20705429	4.31	0.678	3.05	8.21	0.896	0.302	3.53
11.9	27054	27516	3L:20665430,20705429	1.74	0.0749	3.06	3.18	1.9	3.2	7.38

Sequence file: dataset/kni/dmel_kni.fa (1 sequences)
Matrix file: cbust/ap_matrices.pwm (7 matrices)
Expected gap: 35
Range for local abundances: 100
Lowercase filtering OFF
Pseudocount: 0.375
Cluster score threshold: 6
Motif score threshold: 6
