# Supplementary material for: SMCis: An Effective Algorithm for Discovery of Cis-Regulatory Modules
Source: PLoS One. 2016 Sep 16;11(9):e0162968. doi: 10.1371/journal.pone.0162968 (PMC5026350; doi:10.1371/journal.pone.0162968)
Supplement: S1 File — (ZIP) [file pone.0162968.s002.zip › S1_File/cbust/drosophila/out_kr.txt]

CLUSTER-BUSTER
Compiled on Jan 20 2014

# Score	Start	End	Sequence	cad	bcd	kni	hb	gt	Kr	tll
15.4	29659	30635	2R:21094134,21134133	2.91	2.26	2.06	19.6	0.713	9.39	2.21
11.7	16144	19600	2R:21094134,21134133	14.1	12.8	12	21.4	13	7.9	15.4
8.37	8408	8780	2R:21094134,21134133	0.0652	0.0586	2.94	2.64	0.0322	10.9	0.187
7.68	2040	2415	2R:21094134,21134133	0.876	0.747	0.542	4.72	3.54	5.31	0.644
6.72	32307	32877	2R:21094134,21134133	2.31	0.246	0.628	6.61	2.78	2.01	4.62
6.5	38059	38274	2R:21094134,21134133	1.21	0.117	0.0721	0.447	0.406	6.66	0.179

Sequence file: dataset/kr/dmel_kr.fa (1 sequences)
Matrix file: cbust/ap_matrices.pwm (7 matrices)
Expected gap: 35
Range for local abundances: 100
Lowercase filtering OFF
Pseudocount: 0.375
Cluster score threshold: 6
Motif score threshold: 6
