# Supplementary material for: SMCis: An Effective Algorithm for Discovery of Cis-Regulatory Modules
Source: PLoS One. 2016 Sep 16;11(9):e0162968. doi: 10.1371/journal.pone.0162968 (PMC5026350; doi:10.1371/journal.pone.0162968)
Supplement: S1 File — (ZIP) [file pone.0162968.s002.zip › S1_File/cbust/drosophila/out_prd.txt]

CLUSTER-BUSTER
Compiled on Jan 20 2014

# Score	Start	End	Sequence	cad	bcd	kni	hb	gt	Kr	tll
9.57	10471	10922	2L:12062995,12102994	4.93	0.841	0.716	0.944	0.603	1.98	7.6
6.85	35839	36082	2L:12062995,12102994	2.27	1.33	4.29	1.6	0.613	0.752	0.648
6.03	21487	21798	2L:12062995,12102994	0.79	3.68	0.305	0.059	0.0077	6.62	0.59

Sequence file: dataset/prd/dmel_prd.fa (1 sequences)
Matrix file: cbust/ap_matrices.pwm (7 matrices)
Expected gap: 35
Range for local abundances: 100
Lowercase filtering OFF
Pseudocount: 0.375
Cluster score threshold: 6
Motif score threshold: 6
