# Supplementary material for: SMCis: An Effective Algorithm for Discovery of Cis-Regulatory Modules
Source: PLoS One. 2016 Sep 16;11(9):e0162968. doi: 10.1371/journal.pone.0162968 (PMC5026350; doi:10.1371/journal.pone.0162968)
Supplement: S1 File — (ZIP) [file pone.0162968.s002.zip › S1_File/cbust/drosophila/out_tll.txt]

CLUSTER-BUSTER
Compiled on Jan 20 2014

# Score	Start	End	Sequence	cad	bcd	kni	hb	gt	Kr	tll
14.2	16766	17802	3R:26658037,26698036	5.28	9.2	3.67	1.5	4.26	13.4	1.72
8.91	3920	4398	3R:26658037,26698036	2.33	2.59	4.32	1.69	1.69	0.564	5.45
7.79	166	512	3R:26658037,26698036	2.48	1.29	0.659	6.04	0.148	0.136	3.72
7.59	24166	24458	3R:26658037,26698036	1.85	1.61	0.849	1.08	0.234	1.55	6.37
6	14473	14570	3R:26658037,26698036	0.181	0.15	0.504	0.219	1.15	5.07	0.197

Sequence file: dataset/tll/dmel_tll.fa (1 sequences)
Matrix file: cbust/ap_matrices.pwm (7 matrices)
Expected gap: 35
Range for local abundances: 100
Lowercase filtering OFF
Pseudocount: 0.375
Cluster score threshold: 6
Motif score threshold: 6
