# Supplementary material for: SMCis: An Effective Algorithm for Discovery of Cis-Regulatory Modules
Source: PLoS One. 2016 Sep 16;11(9):e0162968. doi: 10.1371/journal.pone.0162968 (PMC5026350; doi:10.1371/journal.pone.0162968)
Supplement: S1 File — (ZIP) [file pone.0162968.s002.zip › S1_File/cbust/liver/out_liver.txt]

CLUSTER-BUSTER
Compiled on Jan 20 2014

# Score	Start	End	Sequence	HNF-1	HNF-3	HNF-4	CEBP
13.6	472	753	M60197	12.2	2.71	4.39	0.928
11.6	828	940	U47685	6.74	6.98	0.254	0.0192
10.5	514	646	L13460	2.74	6.16	3.64	0.322
9.53	753	909	AF033857	5.9	1.48	1.7	1.85
7.64	794	897	AF236668	3.54	5.15	0.0196	1.39
7.54	95	145	X16152	8.63e-06	6.21	0.0673	2.05
7.41	628	900	AF051355	2.4	2.26	2.62	2.08
6.53	434	779	S85346	5.98	2.65	0.813	4.04

Sequence file: dataset/TRANSCompel/datasetLiver/liver.fa (12 sequences)
Matrix file: dataset/TRANSCompel/datasetLiver/liver.cnt (4 matrices)
Expected gap: 35
Range for local abundances: 100
Lowercase filtering OFF
Pseudocount: 0.375
Cluster score threshold: 6
Motif score threshold: 6
