# Supplementary material for: SMCis: An Effective Algorithm for Discovery of Cis-Regulatory Modules
Source: PLoS One. 2016 Sep 16;11(9):e0162968. doi: 10.1371/journal.pone.0162968 (PMC5026350; doi:10.1371/journal.pone.0162968)
Supplement: S1 File — (ZIP) [file pone.0162968.s002.zip › S1_File/cbust/muscle/out_muscle.txt]

CLUSTER-BUSTER
Compiled on Jan 20 2014

# Score	Start	End	Sequence	mef2	myf	sp1	srf	tef
27.2	174	957	X12971	2.69	22.4	6.13	12.5	2.53
25.6	413	797	M20543	5.31	1.23	5.42	16.9	4.93
22.6	277	896	U02285	5.56	0.85	12.7	16.5	2.62
21.6	120	291	M21390	15.4	4.38	1.76	4.52	0.193
20.2	178	414	M13483	0.000236	0.0325	8.5	18	0.0463
19.4	89	564	M95800	5.58	15	7.41	1.76	1.24
18.5	82	244	M13631	0.000319	0.00172	0.201	18.1	4.45
18.5	56	235	M57905	6.87	0.48	4.32	1.57	9.86
18.4	633	859	X67686	1.3	1.23	2.46	15	2.8
15.5	510	811	J04971	8.33	6.33	5.03	2.68	0.522
15	434	547	X14726	5.27	11.4	0.0165	0.425	0.0675
14.6	120	320	V01218	0.82	0.245	0.424	14.7	2.61
14.5	646	944	J04699	0.343	10.1	6.47	0.0314	5.83
14.3	276	469	M62404	9.24	0.62	1.41	2.09	4.92
13.7	10	324	X62155	5.41	8.12	5.35	0.0762	2.69
12	351	438	X73887	1.72e-06	5.57	2.63	0.484	5.77
11.1	279	474	K01464	7.82	0.513	0.986	6.11	0.338
9.51	131	325	M63391	4.93	4.68	4.25	0.151	0.26
8.34	710	903	M22381	0.000277	9.07	2.53	1.6	0.305
7.82	516	563	L21905	5.97	2.97	0.119	1.51e-06	4.28e-05

Sequence file: dataset/TRANSCompel/datasetMuscle/muscle.fa (24 sequences)
Matrix file: dataset/TRANSCompel/datasetMuscle/muscle.cnt (5 matrices)
Expected gap: 35
Range for local abundances: 100
Lowercase filtering OFF
Pseudocount: 0.375
Cluster score threshold: 6
Motif score threshold: 6
