# Supplementary material for: SMCis: An Effective Algorithm for Discovery of Cis-Regulatory Modules
Source: PLoS One. 2016 Sep 16;11(9):e0162968. doi: 10.1371/journal.pone.0162968 (PMC5026350; doi:10.1371/journal.pone.0162968)
Supplement: S1 File — (ZIP) [file pone.0162968.s002.zip › S1_File/cmcis/drosophila/btd_pred.txt]

>>btd    X:9568219,9608218
>btd    X:9568219,9608218_0	PRED: 9504 10053	WEIGHT: 55.9519429295
@	hb      	>	6.52e-04	9504	9513
@	hb      	>	7.74e-03	9596	9605
@	hb      	>	2.93e-02	9814	9823
@	hb      	<	4.12e-03	10044	10053
<
>btd    X:9568219,9608218_0	PRED: 15038 17169	WEIGHT: 568.267398702
@	hb      	>	6.02e-02	15038	15047
@	hb      	>	3.58e-02	15498	15507
@	cad     	<	5.67e-03	15567	15576
@	hb      	<	2.13e-01	15636	15645
@	tll     	>	4.46e-03	15734	15744
@	tll     	>	4.04e-03	16155	16165
@	bcd     	>	4.63e-02	16190	16197
@	Kr      	>	1.10e-03	16250	16260
@	Kr      	>	2.37e-03	16302	16312
@	Kr      	>	3.23e-03	16322	16332
@	bcd     	<	4.03e-02	16467	16474
@	tll     	<	7.58e-03	16486	16496
@	bcd     	>	1.06e-01	16958	16965
@	Kr      	>	1.25e-03	17044	17054
@	bcd     	<	1.91e-01	17089	17096
@	tll     	>	3.07e-03	17141	17151
@	bcd     	>	2.86e-02	17162	17169
<
>btd    X:9568219,9608218_0	PRED: 22977 23152	WEIGHT: 178.326136713
@	hb      	<	2.13e-01	22977	22986
@	hb      	<	7.66e-03	23143	23152
<
>btd    X:9568219,9608218_0	PRED: 23152 23432	WEIGHT: 332.026263407
@	hb      	<	6.02e-02	23152	23161
@	hb      	<	6.02e-02	23183	23192
@	hb      	<	7.74e-03	23222	23231
@	hb      	>	2.13e-01	23380	23389
@	hb      	<	3.34e-02	23423	23432
<
>btd    X:9568219,9608218_0	PRED: 25609 26223	WEIGHT: 161.939057213
@	kni     	>	1.37e-03	25609	25622
@	hb      	>	6.02e-02	25677	25686
@	hb      	<	2.13e-01	25818	25827
@	hb      	<	2.13e-01	26197	26206
@	hb      	<	2.93e-02	26214	26223
<
