# Supplementary material for: SMCis: An Effective Algorithm for Discovery of Cis-Regulatory Modules
Source: PLoS One. 2016 Sep 16;11(9):e0162968. doi: 10.1371/journal.pone.0162968 (PMC5026350; doi:10.1371/journal.pone.0162968)
Supplement: S1 File — (ZIP) [file pone.0162968.s002.zip › S1_File/cmcis/drosophila/eve_pred.txt]

>>eve    2R:5846824,5886823
>eve    2R:5846824,5886823_0	PRED: 15368 16635	WEIGHT: 876.490714968
@	hb      	<	7.27e-03	15368	15377
@	hb      	<	2.08e-02	15540	15549
@	kni     	<	1.77e-04	15614	15627
@	cad     	<	1.95e-02	15881	15890
@	hb      	>	2.27e-01	16062	16071
@	cad     	<	9.26e-03	16117	16126
@	kni     	>	7.70e-04	16218	16231
@	kni     	<	1.26e-05	16264	16277
@	cad     	<	1.33e-02	16356	16365
@	kni     	>	1.04e-04	16443	16456
@	kni     	<	6.72e-05	16486	16499
@	kni     	<	4.52e-03	16518	16531
@	kni     	<	1.80e-06	16585	16598
@	kni     	<	5.14e-04	16622	16635
<
>eve    2R:5846824,5886823_0	PRED: 18531 19018	WEIGHT: 271.285550489
@	bcd     	>	1.10e-01	18531	18538
@	bcd     	<	2.01e-01	18796	18803
@	cad     	>	1.08e-02	18886	18895
@	bcd     	<	2.01e-01	18917	18924
@	Kr      	<	1.35e-02	19008	19018
<
>eve    2R:5846824,5886823_0	PRED: 22765 22933	WEIGHT: 67.8198852305
@	bcd     	<	2.01e-01	22765	22772
@	bcd     	<	2.01e-01	22847	22854
@	Kr      	>	8.75e-03	22923	22933
<
>eve    2R:5846824,5886823_0	PRED: 24644 24976	WEIGHT: 110.255303265
@	hb      	<	2.83e-02	24644	24653
@	cad     	>	7.35e-03	24921	24930
@	hb      	>	2.08e-02	24941	24950
@	kni     	<	3.76e-05	24963	24976
<
>eve    2R:5846824,5886823_0	PRED: 26594 27824	WEIGHT: 868.296999651
@	Kr      	<	7.21e-04	26594	26604
@	Kr      	<	1.87e-03	26899	26909
@	Kr      	<	1.31e-03	26916	26926
@	kni     	<	2.38e-05	26932	26945
@	bcd     	<	2.01e-01	26956	26963
@	Kr      	<	8.28e-03	27054	27064
@	tll     	<	5.37e-04	27073	27083
@	bcd     	>	2.01e-01	27098	27105
@	tll     	>	3.53e-03	27185	27195
@	tll     	>	1.92e-03	27218	27228
@	tll     	>	7.01e-03	27419	27429
@	hb      	<	2.27e-01	27464	27473
@	bcd     	<	2.35e-02	27539	27546
@	Kr      	<	1.13e-03	27601	27611
@	Kr      	<	1.24e-03	27622	27632
@	gt      	<	2.70e-03	27687	27698
@	Kr      	<	2.38e-03	27740	27750
@	hb      	>	3.75e-02	27815	27824
<
