# Supplementary material for: SMCis: An Effective Algorithm for Discovery of Cis-Regulatory Modules
Source: PLoS One. 2016 Sep 16;11(9):e0162968. doi: 10.1371/journal.pone.0162968 (PMC5026350; doi:10.1371/journal.pone.0162968)
Supplement: S1 File — (ZIP) [file pone.0162968.s002.zip › S1_File/cmcis/drosophila/ftz_pred.txt]

>>ftz    3R:6844324..6884323
>ftz    3R:6844324..6884323_0	PRED: 4038 4265	WEIGHT: 177.880768926
@	kni     	>	2.77e-05	4038	4051
@	hb      	<	2.04e-02	4099	4108
@	hb      	<	2.93e-02	4114	4123
@	tll     	<	1.08e-03	4174	4184
@	hb      	>	3.34e-02	4212	4221
@	kni     	<	1.05e-05	4252	4265
<
>ftz    3R:6844324..6884323_0	PRED: 12902 13882	WEIGHT: 841.396108708
@	cad     	>	2.94e-03	12902	12911
@	kni     	<	1.31e-05	12983	12996
@	kni     	>	1.57e-05	13035	13048
@	hb      	>	2.13e-01	13058	13067
@	kni     	<	2.12e-04	13347	13360
@	kni     	>	3.11e-05	13397	13410
@	gt      	>	5.59e-05	13470	13481
@	gt      	<	2.89e-04	13498	13509
@	kni     	<	5.71e-05	13535	13548
@	gt      	<	4.12e-04	13633	13644
@	bcd     	<	1.91e-01	13669	13676
@	kni     	<	1.29e-03	13733	13746
@	kni     	<	4.76e-05	13785	13798
@	cad     	<	2.54e-02	13873	13882
<
>ftz    3R:6844324..6884323_0	PRED: 23243 24420	WEIGHT: 578.310441205
@	tll     	>	3.60e-03	23243	23253
@	Kr      	<	1.70e-03	23569	23579
@	tll     	>	1.84e-02	23582	23592
@	Kr      	>	3.80e-03	23666	23676
@	Kr      	<	2.32e-03	23717	23727
@	Kr      	<	1.98e-03	23827	23837
@	tll     	>	4.04e-03	23862	23872
@	Kr      	<	3.23e-03	23881	23891
@	Kr      	<	1.05e-03	24080	24090
@	bcd     	>	1.91e-01	24398	24405
@	kni     	>	5.72e-05	24407	24420
<
