# Supplementary material for: SMCis: An Effective Algorithm for Discovery of Cis-Regulatory Modules
Source: PLoS One. 2016 Sep 16;11(9):e0162968. doi: 10.1371/journal.pone.0162968 (PMC5026350; doi:10.1371/journal.pone.0162968)
Supplement: S1 File — (ZIP) [file pone.0162968.s002.zip › S1_File/cmcis/drosophila/hb_pred.txt]

>>hb    3R:4496702,4536701
>hb    3R:4496702,4536701_0	PRED: 9286 10293	WEIGHT: 905.459715249
@	Kr      	<	1.36e-02	9286	9296
@	Kr      	<	3.32e-02	9352	9362
@	Kr      	<	5.75e-03	9427	9437
@	Kr      	>	6.15e-03	9462	9472
@	cad     	>	1.73e-02	9519	9528
@	cad     	>	4.32e-03	9544	9553
@	cad     	<	1.27e-03	9669	9678
@	Kr      	>	5.63e-03	9679	9689
@	hb      	>	3.58e-02	9698	9707
@	hb      	>	3.34e-02	9738	9747
@	hb      	<	7.65e-03	9810	9819
@	kni     	>	6.90e-03	10153	10166
@	kni     	<	6.71e-04	10189	10202
@	Kr      	<	6.30e-04	10208	10218
@	Kr      	>	2.44e-03	10232	10242
@	cad     	>	1.82e-03	10284	10293
<
>hb    3R:4496702,4536701_0	PRED: 16019 16320	WEIGHT: 90.3710459585
@	Kr      	<	2.95e-03	16019	16029
@	bcd     	>	4.03e-02	16098	16105
@	bcd     	>	1.91e-01	16208	16215
@	bcd     	>	1.91e-01	16313	16320
<
>hb    3R:4496702,4536701_0	PRED: 24153 24607	WEIGHT: 232.358996157
@	hb      	<	9.43e-03	24153	24162
@	tll     	>	3.24e-02	24234	24244
@	gt      	>	2.48e-03	24252	24263
@	hb      	<	2.19e-03	24598	24607
<
>hb    3R:4496702,4536701_0	PRED: 25678 26878	WEIGHT: 442.741571901
@	Kr      	<	1.43e-04	25678	25688
@	Kr      	<	1.05e-02	25751	25761
@	Kr      	<	1.29e-03	25809	25819
@	cad     	>	7.07e-03	25900	25909
@	kni     	>	5.75e-05	25911	25924
@	kni     	<	1.21e-06	25946	25959
@	bcd     	<	1.91e-01	26033	26040
@	hb      	<	2.13e-01	26521	26530
@	hb      	<	1.60e-02	26869	26878
<
