# Supplementary material for: SMCis: An Effective Algorithm for Discovery of Cis-Regulatory Modules
Source: PLoS One. 2016 Sep 16;11(9):e0162968. doi: 10.1371/journal.pone.0162968 (PMC5026350; doi:10.1371/journal.pone.0162968)
Supplement: S1 File — (ZIP) [file pone.0162968.s002.zip › S1_File/cmcis/drosophila/h_pred.txt]

>>h    3L:8648859,8688858
>h    3L:8648859,8688858_0	PRED: 8573 9443	WEIGHT: 430.444730755
@	hb      	>	3.47e-02	8573	8582
@	gt      	>	3.33e-03	8731	8742
@	gt      	>	2.11e-04	8782	8793
@	cad     	<	1.95e-02	8807	8816
@	cad     	>	8.56e-03	8819	8828
@	kni     	<	4.72e-06	8879	8892
@	kni     	<	3.16e-06	9157	9170
@	kni     	<	7.64e-04	9179	9192
@	kni     	<	1.26e-04	9430	9443
<
>h    3L:8648859,8688858_0	PRED: 9845 10322	WEIGHT: 355.818159841
@	cad     	>	1.33e-02	9845	9854
@	cad     	>	2.74e-02	9922	9931
@	kni     	<	8.18e-05	9961	9974
@	kni     	>	9.46e-05	10202	10215
@	kni     	>	1.01e-05	10309	10322
<
>h    3L:8648859,8688858_0	PRED: 10322 11593	WEIGHT: 363.89422758
@	kni     	>	2.81e-04	10322	10335
@	tll     	<	9.07e-03	10378	10388
@	Kr      	<	9.07e-03	10506	10516
@	bcd     	>	2.01e-01	10621	10628
@	bcd     	<	1.10e-01	10767	10774
@	tll     	<	5.58e-03	10945	10955
@	Kr      	>	6.17e-04	11036	11046
@	Kr      	<	1.17e-03	11152	11162
@	Kr      	<	3.37e-04	11177	11187
@	Kr      	<	6.59e-04	11207	11217
@	cad     	>	5.53e-03	11251	11260
@	hb      	<	2.27e-01	11584	11593
<
>h    3L:8648859,8688858_0	PRED: 14646 16539	WEIGHT: 1444.38108751
@	tll     	<	3.80e-03	14646	14656
@	cad     	>	1.87e-02	14712	14721
@	hb      	<	2.27e-01	14789	14798
@	gt      	>	4.82e-03	14853	14864
@	gt      	>	1.03e-02	14910	14921
@	cad     	<	5.67e-03	14953	14962
@	tll     	<	2.08e-02	14968	14978
@	hb      	>	2.27e-01	15068	15077
@	Kr      	>	6.65e-03	15158	15168
@	Kr      	<	1.34e-03	15197	15207
@	Kr      	<	1.84e-02	15286	15296
@	Kr      	<	1.10e-03	15508	15518
@	Kr      	<	1.21e-04	15528	15538
@	Kr      	<	9.06e-04	15552	15562
@	Kr      	<	8.28e-03	15598	15608
@	Kr      	<	8.78e-03	15620	15630
@	bcd     	>	5.39e-02	15691	15698
@	Kr      	<	3.95e-03	15726	15736
@	Kr      	>	4.32e-04	15788	15798
@	tll     	>	5.48e-03	15836	15846
@	tll     	<	2.71e-03	15869	15879
@	Kr      	>	1.39e-03	15882	15892
@	tll     	<	5.54e-04	15897	15907
@	tll     	>	8.40e-03	15980	15990
@	bcd     	<	2.01e-01	16077	16084
@	hb      	<	2.08e-02	16530	16539
<
