# Supplementary material for: SMCis: An Effective Algorithm for Discovery of Cis-Regulatory Modules
Source: PLoS One. 2016 Sep 16;11(9):e0162968. doi: 10.1371/journal.pone.0162968 (PMC5026350; doi:10.1371/journal.pone.0162968)
Supplement: S1 File — (ZIP) [file pone.0162968.s002.zip › S1_File/cmcis/drosophila/kni_pred.txt]

>>kni    3L:20665430,20705429
>kni    3L:20665430,20705429_0	PRED: 14475 15787	WEIGHT: 2469.26875024
@	tll     	>	3.24e-02	14475	14485
@	hb      	<	2.13e-01	14521	14530
@	gt      	>	4.89e-03	14604	14615
@	tll     	<	1.19e-02	14627	14637
@	Kr      	<	4.69e-03	14711	14721
@	kni     	<	2.62e-05	14766	14779
@	cad     	<	1.73e-02	14811	14820
@	cad     	<	4.32e-03	14838	14847
@	hb      	<	7.65e-03	14891	14900
@	bcd     	>	5.16e-02	14918	14925
@	bcd     	<	1.06e-01	15080	15087
@	kni     	<	8.67e-04	15104	15117
@	cad     	<	1.73e-02	15234	15243
@	tll     	<	8.85e-03	15436	15446
@	cad     	<	6.35e-03	15532	15541
@	tll     	>	7.58e-03	15562	15572
@	Kr      	<	1.25e-02	15593	15603
@	Kr      	>	7.34e-02	15621	15631
@	Kr      	>	7.34e-02	15651	15661
@	Kr      	>	8.41e-03	15717	15727
@	tll     	<	1.84e-02	15777	15787
<
>kni    3L:20665430,20705429_0	PRED: 17287 17712	WEIGHT: 470.230208604
@	tll     	>	4.04e-03	17287	17297
@	kni     	<	8.97e-05	17348	17361
@	cad     	<	1.01e-02	17615	17624
@	hb      	>	3.34e-02	17703	17712
<
>kni    3L:20665430,20705429_0	PRED: 24639 25055	WEIGHT: 84.2792034953
@	hb      	<	1.38e-02	24639	24648
@	tll     	>	3.24e-02	25045	25055
<
>kni    3L:20665430,20705429_0	PRED: 27060 27539	WEIGHT: 167.689151043
@	kni     	<	1.46e-04	27060	27073
@	cad     	<	6.87e-03	27158	27167
@	hb      	<	9.11e-03	27261	27270
@	gt      	>	8.30e-04	27467	27478
@	tll     	<	3.24e-02	27485	27495
@	hb      	>	8.69e-04	27504	27513
@	cad     	<	7.26e-04	27530	27539
<
