# Supplementary material for: SMCis: An Effective Algorithm for Discovery of Cis-Regulatory Modules
Source: PLoS One. 2016 Sep 16;11(9):e0162968. doi: 10.1371/journal.pone.0162968 (PMC5026350; doi:10.1371/journal.pone.0162968)
Supplement: S1 File — (ZIP) [file pone.0162968.s002.zip › S1_File/cmcis/drosophila/kr_pred.txt]

>>kr    2R:21094134,21134133
>kr    2R:21094134,21134133_0	PRED: 1800 2414	WEIGHT: 62.0337798596
@	hb      	>	2.13e-01	1800	1809
@	hb      	>	3.58e-02	2075	2084
@	hb      	>	2.93e-02	2405	2414
<
>kr    2R:21094134,21134133_0	PRED: 8281 8780	WEIGHT: 203.480725648
@	Kr      	>	1.82e-03	8281	8291
@	Kr      	<	1.05e-02	8407	8417
@	hb      	>	2.13e-01	8472	8481
@	Kr      	<	9.58e-04	8571	8581
@	Kr      	>	7.34e-02	8718	8728
@	kni     	>	1.33e-04	8767	8780
<
kr    2R:21094134,21134133_0	16143 16777	222.450823687
@	cad     	>	2.54e-02	16143	16152
@	tll     	>	9.03e-03	16606	16616
@	tll     	<	2.64e-04	16767	16777
<
>kr    2R:21094134,21134133_0	PRED: 17405 18102	WEIGHT: 183.474840544
@	hb      	>	1.38e-02	17405	17414
@	hb      	>	2.13e-01	17793	17802
@	kni     	>	2.31e-03	17812	17825
@	bcd     	<	1.25e-02	18095	18102
<
>kr    2R:21094134,21134133_0	PRED: 18686 19600	WEIGHT: 136.421740768
@	gt      	>	6.23e-03	18686	18697
@	cad     	>	6.87e-03	18865	18874
@	tll     	>	1.19e-02	18892	18902
@	hb      	>	3.58e-02	19112	19121
@	cad     	>	1.01e-02	19591	19600
<
>kr    2R:21094134,21134133_0	PRED: 29476 30192	WEIGHT: 154.036564737
@	hb      	>	2.93e-02	29476	29485
@	hb      	>	2.13e-01	29658	29667
@	Kr      	<	7.18e-03	29769	29779
@	hb      	>	2.13e-01	30183	30192
<
>kr    2R:21094134,21134133_0	PRED: 38070 38254	WEIGHT: 54.9622357747
@	Kr      	<	1.06e-02	38070	38080
@	Kr      	>	7.34e-02	38138	38148
@	Kr      	<	3.80e-03	38244	38254
<
