# Supplementary material for: SMCis: An Effective Algorithm for Discovery of Cis-Regulatory Modules
Source: PLoS One. 2016 Sep 16;11(9):e0162968. doi: 10.1371/journal.pone.0162968 (PMC5026350; doi:10.1371/journal.pone.0162968)
Supplement: S1 File — (ZIP) [file pone.0162968.s002.zip › S1_File/cmcis/drosophila/prd_pred.txt]

>>prd    2L:12062995..12102994
>prd    2L:12062995..12102994_0	PRED: 10480 10823	WEIGHT: 115.785948861
@	tll     	<	3.69e-02	10480	10490
@	bcd     	>	4.18e-02	10498	10505
@	tll     	>	8.40e-03	10654	10664
@	tll     	>	3.69e-02	10674	10684
@	cad     	>	4.60e-03	10814	10823
<
>prd    2L:12062995..12102994_0	PRED: 21549 21797	WEIGHT: 146.621344084
@	bcd     	<	2.01e-01	21549	21556
@	Kr      	<	9.07e-03	21569	21579
@	cad     	>	9.73e-04	21658	21667
@	Kr      	<	1.24e-03	21725	21735
@	Kr      	>	1.17e-03	21787	21797
<
