# Supplementary material for: SMCis: An Effective Algorithm for Discovery of Cis-Regulatory Modules
Source: PLoS One. 2016 Sep 16;11(9):e0162968. doi: 10.1371/journal.pone.0162968 (PMC5026350; doi:10.1371/journal.pone.0162968)
Supplement: S1 File — (ZIP) [file pone.0162968.s002.zip › S1_File/cmcis/drosophila/tll_pred.txt]

>>tll    3R:26658037,26698036
>tll    3R:26658037,26698036_0	PRED: 3919 4283	WEIGHT: 223.289594283
@	tll     	>	3.24e-03	3919	3929
@	cad     	>	5.43e-03	3947	3956
@	gt      	>	8.41e-04	3978	3989
@	tll     	<	1.84e-02	4040	4050
@	bcd     	<	1.91e-01	4158	4165
@	kni     	>	6.93e-05	4270	4283
<
>tll    3R:26658037,26698036_0	PRED: 16765 17905	WEIGHT: 269.573372169
@	Kr      	>	4.69e-03	16765	16775
@	gt      	>	4.49e-04	16781	16792
@	gt      	>	1.60e-04	17273	17284
@	Kr      	<	3.32e-02	17387	17397
@	Kr      	<	7.34e-02	17439	17449
@	bcd     	>	1.91e-01	17785	17792
@	bcd     	<	1.91e-01	17795	17802
@	tll     	>	7.23e-04	17895	17905
<
