# Supplementary material for: SMCis: An Effective Algorithm for Discovery of Cis-Regulatory Modules
Source: PLoS One. 2016 Sep 16;11(9):e0162968. doi: 10.1371/journal.pone.0162968 (PMC5026350; doi:10.1371/journal.pone.0162968)
Supplement: S1 File — (ZIP) [file pone.0162968.s002.zip › S1_File/cmcis/liver/liver_pred.txt]

>>liver
>M19524	PRED: 99 235	WEIGHT: 27.7407934246
@	HNF-4   	>	5.92e-07	99	114
@	HNF-1   	>	5.28e-07	198	213
@	HNF-4   	<	1.19e-06	220	235
<
>AF033857	PRED: 752 889	WEIGHT: 73.1831753566
@	HNF-3   	>	9.45e-05	752	763
@	HNF-1   	<	6.23e-05	784	799
@	CEBP    	<	6.70e-06	847	861
@	HNF-4   	<	6.73e-07	874	889
<
>AF051355	PRED: 580 802	WEIGHT: 65.0033581564
@	HNF-4   	>	5.78e-07	580	595
@	HNF-1   	>	1.09e-04	659	674
@	CEBP    	>	7.55e-07	723	737
@	CEBP    	>	5.50e-07	788	802
<
>AF236668	PRED: 793 897	WEIGHT: 86.8827606589
@	CEBP    	>	1.66e-06	793	807
@	HNF-3   	<	2.41e-03	833	844
@	HNF-3   	>	1.71e-04	862	873
@	HNF-1   	>	1.51e-05	882	897
<
>L13460	PRED: 540 646	WEIGHT: 71.3977566393
@	HNF-4   	>	5.03e-06	540	555
@	HNF-3   	<	1.71e-04	587	598
@	HNF-3   	>	4.57e-03	608	619
@	HNF-1   	>	2.56e-06	631	646
<
>M60197	PRED: 471 668	WEIGHT: 161.704795992
@	HNF-1   	>	5.12e-04	471	486
@	HNF-4   	>	2.81e-07	499	514
@	HNF-3   	>	2.14e-04	523	534
@	HNF-1   	>	9.48e-06	593	608
@	HNF-4   	>	1.74e-06	653	668
<
>U47685	PRED: 704 940	WEIGHT: 58.4914083747
@	HNF-4   	<	5.50e-07	704	719
@	HNF-3   	<	1.74e-04	827	838
@	HNF-3   	>	1.03e-04	871	882
@	HNF-1   	<	3.94e-05	925	940
<
>X16152	PRED: 94 145	WEIGHT: 38.4402458533
@	HNF-3   	<	1.87e-03	94	105
@	CEBP    	<	2.18e-06	131	145
<
