# Supplementary material for: SMCis: An Effective Algorithm for Discovery of Cis-Regulatory Modules
Source: PLoS One. 2016 Sep 16;11(9):e0162968. doi: 10.1371/journal.pone.0162968 (PMC5026350; doi:10.1371/journal.pone.0162968)
Supplement: S1 File — (ZIP) [file pone.0162968.s002.zip › S1_File/cmcis/muscle/muscle_pred.txt]

>>muscle
>M13631	PRED: 81 244	WEIGHT: 180.69735397
@	srf     	>	2.83e-05	81	94
@	srf     	<	6.39e-05	127	140
@	srf     	>	1.19e-04	171	184
@	tef     	>	6.70e-04	196	208
@	srf     	>	2.56e-05	231	244
<
>J04971	PRED: 475 875	WEIGHT: 317.674466769
@	mef2    	<	1.48e-05	475	487
@	myf     	<	5.92e-04	580	592
@	Sp1     	>	8.20e-04	738	749
@	mef2    	<	1.19e-02	799	811
@	srf     	<	2.83e-06	862	875
<
>K01464	PRED: 278 544	WEIGHT: 165.011437936
@	mef2    	<	1.59e-02	278	290
@	srf     	>	3.74e-04	388	401
@	srf     	<	1.07e-05	430	443
@	myf     	<	2.16e-05	532	544
<
>M20543	PRED: 412 786	WEIGHT: 867.155112317
@	Sp1     	>	2.70e-03	412	423
@	srf     	>	1.25e-04	480	493
@	srf     	<	2.13e-04	527	540
@	srf     	>	1.19e-04	607	620
@	tef     	>	5.85e-04	634	646
@	mef2    	>	2.66e-04	672	684
@	myf     	<	1.28e-05	774	786
<
>M21390	PRED: 119 356	WEIGHT: 538.298185474
@	srf     	>	9.85e-05	119	132
@	mef2    	>	5.11e-04	161	173
@	myf     	<	1.10e-03	203	215
@	Sp1     	>	7.27e-04	222	233
@	mef2    	<	7.25e-03	279	291
@	myf     	<	8.52e-06	344	356
<
>J04699	PRED: 733 809	WEIGHT: 235.013532721
@	myf     	<	4.19e-04	733	745
@	Sp1     	<	2.18e-03	769	780
@	myf     	>	4.75e-04	797	809
<
>M57905	PRED: 55 224	WEIGHT: 282.684147928
@	mef2    	<	1.28e-03	55	67
@	tef     	>	2.80e-04	175	187
@	tef     	>	8.08e-04	198	210
@	Sp1     	>	1.66e-03	213	224
<
>X14726	PRED: 433 507	WEIGHT: 70.5229142634
@	myf     	>	1.65e-05	433	445
@	mef2    	>	2.88e-05	477	489
@	myf     	<	4.76e-04	495	507
<
>X14726	PRED: 507 547	WEIGHT: 36.7340584389
@	myf     	>	1.20e-03	507	519
@	mef2    	<	8.67e-03	535	547
<
>V01218	PRED: 119 320	WEIGHT: 439.262032268
@	srf     	>	1.25e-04	119	132
@	srf     	<	2.13e-04	171	184
@	srf     	>	1.19e-04	246	259
@	tef     	>	1.55e-04	273	285
@	mef2    	<	1.05e-05	308	320
<
>M63391	PRED: 199 434	WEIGHT: 84.527448647
@	Sp1     	>	2.00e-05	199	210
@	mef2    	<	4.89e-04	281	293
@	myf     	<	2.05e-03	313	325
@	Sp1     	<	1.90e-03	423	434
<
>X12971	PRED: 295 919	WEIGHT: 360.777940188
@	myf     	<	1.15e-03	295	307
@	tef     	<	1.53e-04	378	390
@	mef2    	<	5.99e-04	418	430
@	srf     	<	2.64e-04	713	726
@	myf     	<	3.19e-03	728	740
@	srf     	<	4.64e-05	846	859
@	srf     	>	2.41e-05	906	919
<
>M95800	PRED: 91 564	WEIGHT: 789.654759973
@	myf     	<	7.52e-05	91	103
@	srf     	<	1.06e-05	162	175
@	myf     	<	1.71e-03	190	202
@	Sp1     	>	1.39e-03	275	286
@	Sp1     	<	3.99e-03	397	408
@	myf     	>	1.46e-04	461	473
@	mef2    	>	1.32e-03	501	513
@	myf     	<	6.33e-04	552	564
<
>L21905	PRED: 515 542	WEIGHT: 30.2762019471
@	mef2    	<	2.27e-03	515	527
@	myf     	>	1.25e-04	530	542
<
>U02285	PRED: 322 896	WEIGHT: 798.98330826
@	myf     	>	1.24e-05	322	334
@	tef     	<	8.12e-05	365	377
@	Sp1     	<	6.61e-04	519	530
@	srf     	>	1.25e-04	556	569
@	srf     	<	2.13e-04	603	616
@	srf     	>	1.19e-04	683	696
@	mef2    	>	2.66e-04	746	758
@	Sp1     	<	3.43e-03	885	896
<
>M62404	PRED: 275 418	WEIGHT: 185.612563763
@	mef2    	<	8.67e-03	275	287
@	tef     	<	1.32e-03	363	375
@	mef2    	<	8.41e-05	383	395
@	Sp1     	<	4.34e-04	407	418
<
>X62155	PRED: 46 379	WEIGHT: 288.285345381
@	Sp1     	>	4.34e-04	46	57
@	Sp1     	<	3.99e-03	156	167
@	myf     	>	1.46e-04	222	234
@	mef2    	>	1.32e-03	261	273
@	myf     	<	6.33e-04	312	324
@	Sp1     	>	8.02e-06	368	379
<
>M13483	PRED: 177 387	WEIGHT: 307.041992562
@	Sp1     	<	2.43e-03	177	188
@	srf     	<	3.50e-04	284	297
@	srf     	>	6.22e-05	334	347
@	srf     	>	9.62e-04	374	387
<
>X73887	PRED: 306 426	WEIGHT: 162.78437705
@	mef2    	<	2.32e-06	306	318
@	Sp1     	<	2.18e-03	386	397
@	myf     	>	4.75e-04	414	426
<
>X67686	PRED: 649 859	WEIGHT: 451.544402736
@	srf     	>	1.25e-04	649	662
@	srf     	<	2.13e-04	701	714
@	Sp1     	<	6.62e-04	727	738
@	srf     	>	1.19e-04	781	794
@	tef     	>	1.58e-04	808	820
@	mef2    	<	1.05e-05	847	859
<
