# Supplementary material for: SMCis: An Effective Algorithm for Discovery of Cis-Regulatory Modules
Source: PLoS One. 2016 Sep 16;11(9):e0162968. doi: 10.1371/journal.pone.0162968 (PMC5026350; doi:10.1371/journal.pone.0162968)
Supplement: S1 File — (ZIP) [file pone.0162968.s002.zip › S1_File/motevo/drosophila/cluster_out_btd.txt]

identifier	win_start	winstop	winscore	cad *	bcd *	kni *	hb *	gt *	Kr *	tll *	background	UFEwm
dmel_btd_X:9568219,9608218	0	799	0.559579	0.001467	0.001758	0.000962	0.001263	0.000370	0.001478	0.000927	0.991775	0.000000
dmel_btd_X:9568219,9608218	150	949	1.189659	0.002009	0.002256	0.000263	0.000822	0.000000	0.001586	0.000124	0.992939	0.000000
dmel_btd_X:9568219,9608218	300	1099	1.706939	0.002974	0.001787	0.000213	0.002629	0.000072	0.000000	0.000288	0.992036	0.000000
dmel_btd_X:9568219,9608218	450	1249	2.348329	0.001411	0.001627	0.000518	0.003465	0.000270	0.000599	0.000346	0.991765	0.000000
dmel_btd_X:9568219,9608218	600	1399	3.748292	0.000535	0.001402	0.000198	0.006647	0.000030	0.000200	0.000077	0.990913	0.000000
dmel_btd_X:9568219,9608218	750	1549	3.520443	0.000896	0.001475	0.000845	0.004867	0.000183	0.000345	0.000655	0.990735	0.000000
dmel_btd_X:9568219,9608218	900	1699	2.758379	0.003129	0.001796	0.000043	0.004489	0.000000	0.000051	0.000206	0.990284	0.000000
dmel_btd_X:9568219,9608218	1050	1849	1.905071	0.002566	0.001648	0.000667	0.001467	0.000997	0.000795	0.000839	0.991021	0.000000
dmel_btd_X:9568219,9608218	1200	1999	2.314961	0.002127	0.001777	0.001533	0.001027	0.000932	0.000930	0.001599	0.990076	0.000000
dmel_btd_X:9568219,9608218	1350	2149	2.796691	0.002124	0.000478	0.002307	0.001007	0.001784	0.000987	0.001795	0.989518	0.000000
dmel_btd_X:9568219,9608218	1500	2299	2.931691	0.005319	0.000000	0.003115	0.000000	0.001732	0.000362	0.001024	0.988448	0.000000
dmel_btd_X:9568219,9608218	1650	2449	1.983783	0.001196	0.000086	0.003734	0.000000	0.001629	0.000569	0.000978	0.991808	0.000000
dmel_btd_X:9568219,9608218	1800	2599	1.952412	0.000155	0.000055	0.003237	0.000000	0.002253	0.000435	0.001370	0.992495	0.000000
dmel_btd_X:9568219,9608218	1950	2749	0.052785	0.000026	0.000000	0.000843	0.000000	0.000593	0.000000	0.001129	0.997409	0.000000
dmel_btd_X:9568219,9608218	2100	2899	-0.047551	0.000000	0.000000	0.000025	0.000000	0.000000	0.000000	0.000119	0.999856	0.000000
dmel_btd_X:9568219,9608218	2250	3049	-0.017513	0.000000	0.000000	0.000000	0.000000	0.000000	0.000000	0.000044	0.999956	0.000000
dmel_btd_X:9568219,9608218	2400	3199	-0.033042	0.000000	0.000000	0.000000	0.000000	0.000000	0.000000	0.000102	0.999898	0.000000
dmel_btd_X:9568219,9608218	2550	3349	0.005650	0.000000	0.000000	0.000533	0.000000	0.000000	0.000022	0.000046	0.999398	0.000000
dmel_btd_X:9568219,9608218	2700	3499	0.012210	0.000000	0.000000	0.000541	0.000000	0.000000	0.000021	0.000035	0.999403	0.000000
dmel_btd_X:9568219,9608218	2850	3649	0.159905	0.000000	0.000000	0.001059	0.000000	0.000000	0.000000	0.000049	0.998892	0.000000
dmel_btd_X:9568219,9608218	3000	3799	0.133872	0.000024	0.000000	0.000997	0.000000	0.000000	0.000000	0.000000	0.998979	0.000000
dmel_btd_X:9568219,9608218	3150	3949	0.593472	0.000000	0.001040	0.000998	0.000000	0.000000	0.000000	0.000144	0.997818	0.000000
dmel_btd_X:9568219,9608218	3300	4099	0.408883	0.000089	0.000981	0.000054	0.000000	0.000000	0.000000	0.000000	0.998876	0.000000
dmel_btd_X:9568219,9608218	3450	4249	0.470496	0.000000	0.000944	0.000000	0.000000	0.000000	0.000000	0.000000	0.999056	0.000000
dmel_btd_X:9568219,9608218	3600	4399	0.370765	0.000342	0.001220	0.000000	0.000000	0.000000	0.000000	0.000153	0.998285	0.000000
dmel_btd_X:9568219,9608218	3750	4549	0.458417	0.000341	0.001372	0.000000	0.000000	0.000000	0.000000	0.000133	0.998154	0.000000
dmel_btd_X:9568219,9608218	3900	4699	-0.043749	0.000098	0.000000	0.000000	0.000000	0.000000	0.000000	0.000014	0.999888	0.000000
dmel_btd_X:9568219,9608218	4050	4849	0.000000	0.000000	0.000000	0.000000	0.000000	0.000000	0.000000	0.000000	1.000000	0.000000
dmel_btd_X:9568219,9608218	4200	4999	0.000000	0.000000	0.000000	0.000000	0.000000	0.000000	0.000000	0.000000	1.000000	0.000000
dmel_btd_X:9568219,9608218	4350	5149	-0.021225	0.000000	0.000038	0.000000	0.000000	0.000000	0.000000	0.000000	0.999962	0.000000
dmel_btd_X:9568219,9608218	4500	5299	-0.013934	0.000000	0.000000	0.000023	0.000000	0.000000	0.000000	0.000000	0.999977	0.000000
dmel_btd_X:9568219,9608218	4650	5449	-0.014150	0.000000	0.000000	0.000024	0.000000	0.000000	0.000000	0.000000	0.999976	0.000000
dmel_btd_X:9568219,9608218	4800	5599	0.000000	0.000000	0.000000	0.000000	0.000000	0.000000	0.000000	0.000000	1.000000	0.000000
dmel_btd_X:9568219,9608218	4950	5749	0.000000	0.000000	0.000000	0.000000	0.000000	0.000000	0.000000	0.000000	1.000000	0.000000
dmel_btd_X:9568219,9608218	5100	5899	-0.015213	0.000000	0.000000	0.000026	0.000000	0.000000	0.000000	0.000000	0.999974	0.000000
dmel_btd_X:9568219,9608218	5250	6049	-0.010099	0.000000	0.000000	0.000016	0.000000	0.000000	0.000000	0.000000	0.999984	0.000000
dmel_btd_X:9568219,9608218	5400	6199	-0.030428	0.000000	0.000059	0.000000	0.000000	0.000000	0.000000	0.000000	0.999941	0.000000
dmel_btd_X:9568219,9608218	5550	6349	0.000000	0.000000	0.000000	0.000000	0.000000	0.000000	0.000000	0.000000	1.000000	0.000000
dmel_btd_X:9568219,9608218	5700	6499	-0.010815	0.000000	0.000000	0.000000	0.000000	0.000000	0.000000	0.000022	0.999978	0.000000
dmel_btd_X:9568219,9608218	5850	6649	-0.008974	0.000000	0.000000	0.000000	0.000000	0.000000	0.000000	0.000017	0.999983	0.000000
dmel_btd_X:9568219,9608218	6000	6799	-0.008667	0.000000	0.000000	0.000000	0.000000	0.000000	0.000000	0.000017	0.999983	0.000000
dmel_btd_X:9568219,9608218	6150	6949	-0.008003	0.000000	0.000000	0.000000	0.000000	0.000000	0.000000	0.000015	0.999985	0.000000
dmel_btd_X:9568219,9608218	6300	7099	-0.024988	0.000000	0.000000	0.000000	0.000000	0.000000	0.000000	0.000049	0.999951	0.000000
dmel_btd_X:9568219,9608218	6450	7249	0.000000	0.000000	0.000000	0.000000	0.000000	0.000000	0.000000	0.000000	1.000000	0.000000
dmel_btd_X:9568219,9608218	6600	7399	0.000000	0.000000	0.000000	0.000000	0.000000	0.000000	0.000000	0.000000	1.000000	0.000000
dmel_btd_X:9568219,9608218	6750	7549	0.000000	0.000000	0.000000	0.000000	0.000000	0.000000	0.000000	0.000000	1.000000	0.000000
dmel_btd_X:9568219,9608218	6900	7699	-0.010905	0.000000	0.000018	0.000000	0.000000	0.000000	0.000000	0.000000	0.999982	0.000000
dmel_btd_X:9568219,9608218	7050	7849	-0.026101	0.000000	0.000000	0.000000	0.000000	0.000000	0.000000	0.000070	0.999930	0.000000
dmel_btd_X:9568219,9608218	7200	7999	-0.031007	0.000000	0.000000	0.000000	0.000000	0.000000	0.000000	0.000089	0.999911	0.000000
dmel_btd_X:9568219,9608218	7350	8149	-0.105010	0.000000	0.000093	0.000000	0.000000	0.000000	0.000000	0.000178	0.999729	0.000000
dmel_btd_X:9568219,9608218	7500	8299	-0.030764	0.000000	0.000026	0.000000	0.000000	0.000000	0.000000	0.000058	0.999916	0.000000
dmel_btd_X:9568219,9608218	7650	8449	-0.072505	0.000029	0.000000	0.000000	0.000043	0.000000	0.000000	0.000229	0.999698	0.000000
dmel_btd_X:9568219,9608218	7800	8599	0.541254	0.000054	0.000000	0.000000	0.002653	0.000000	0.000000	0.000020	0.997273	0.000000
dmel_btd_X:9568219,9608218	7950	8749	0.576707	0.000405	0.000162	0.000000	0.002990	0.000023	0.000000	0.000048	0.996372	0.000000
dmel_btd_X:9568219,9608218	8100	8899	0.918837	0.001900	0.000217	0.000000	0.003114	0.000124	0.000000	0.000067	0.994578	0.000000
dmel_btd_X:9568219,9608218	8250	9049	1.903299	0.002993	0.000141	0.000275	0.002838	0.000104	0.000020	0.002058	0.991571	0.000000
dmel_btd_X:9568219,9608218	8400	9199	0.745148	0.001509	0.000122	0.000158	0.001358	0.000000	0.000021	0.001640	0.995191	0.000000
dmel_btd_X:9568219,9608218	8550	9349	0.352063	0.000756	0.000151	0.000173	0.000000	0.000000	0.000066	0.001440	0.997414	0.000000
dmel_btd_X:9568219,9608218	8700	9499	0.407443	0.000748	0.000103	0.000788	0.000000	0.000000	0.000044	0.001416	0.996901	0.000000
dmel_btd_X:9568219,9608218	8850	9649	2.134313	0.000765	0.000000	0.001037	0.000456	0.000000	0.000133	0.003526	0.994083	0.000000
dmel_btd_X:9568219,9608218	9000	9799	1.856873	0.000056	0.000000	0.000304	0.000301	0.000124	0.000029	0.003231	0.995955	0.000000
dmel_btd_X:9568219,9608218	9150	9949	0.975783	0.000232	0.000000	0.000365	0.002550	0.000123	0.000000	0.001774	0.994957	0.000000
dmel_btd_X:9568219,9608218	9300	10099	1.716203	0.000555	0.000000	0.000972	0.003744	0.000549	0.000025	0.001823	0.992332	0.000000
dmel_btd_X:9568219,9608218	9450	10249	1.827801	0.000389	0.000000	0.001656	0.003794	0.000562	0.000000	0.001466	0.992132	0.000000
dmel_btd_X:9568219,9608218	9600	10399	0.363193	0.000272	0.000000	0.002208	0.001522	0.000543	0.000000	0.000084	0.995370	0.000000
dmel_btd_X:9568219,9608218	9750	10549	2.742898	0.001795	0.000000	0.002370	0.003452	0.000032	0.000000	0.001379	0.990971	0.000000
dmel_btd_X:9568219,9608218	9900	10699	1.566956	0.001276	0.000000	0.002599	0.000960	0.000037	0.000000	0.001402	0.993725	0.000000
dmel_btd_X:9568219,9608218	10050	10849	1.062339	0.001061	0.000000	0.001619	0.000657	0.000022	0.000000	0.001436	0.995205	0.000000
dmel_btd_X:9568219,9608218	10200	10999	0.898263	0.000857	0.000000	0.000130	0.000652	0.000000	0.000000	0.001564	0.996797	0.000000
dmel_btd_X:9568219,9608218	10350	11149	1.713865	0.000806	0.000000	0.000036	0.003236	0.000000	0.000000	0.001444	0.994479	0.000000
dmel_btd_X:9568219,9608218	10500	11299	1.232475	0.000000	0.000000	0.000043	0.002109	0.000000	0.000000	0.001755	0.996093	0.000000
dmel_btd_X:9568219,9608218	10650	11449	0.444613	0.000000	0.000000	0.000000	0.002647	0.000264	0.000000	0.000025	0.997065	0.000000
dmel_btd_X:9568219,9608218	10800	11599	0.410430	0.000000	0.000000	0.000000	0.002696	0.000296	0.000000	0.000259	0.996749	0.000000
dmel_btd_X:9568219,9608218	10950	11749	0.392282	0.000000	0.000000	0.000041	0.002676	0.000260	0.000000	0.000204	0.996818	0.000000
dmel_btd_X:9568219,9608218	11100	11899	-0.083437	0.000019	0.000000	0.000000	0.000075	0.000443	0.000000	0.000099	0.999364	0.000000
dmel_btd_X:9568219,9608218	11250	12049	-0.088533	0.000060	0.000000	0.000000	0.000023	0.000467	0.000000	0.000166	0.999283	0.000000
dmel_btd_X:9568219,9608218	11400	12199	-0.053391	0.000020	0.000000	0.000000	0.000000	0.000000	0.000000	0.000241	0.999739	0.000000
dmel_btd_X:9568219,9608218	11550	12349	-0.017121	0.000024	0.000000	0.000000	0.000000	0.000000	0.000000	0.000013	0.999963	0.000000
dmel_btd_X:9568219,9608218	11700	12499	1.829857	0.000119	0.000000	0.000000	0.000668	0.000000	0.000023	0.001888	0.997303	0.000000
dmel_btd_X:9568219,9608218	11850	12649	1.853965	0.000016	0.000000	0.000000	0.000544	0.000000	0.000039	0.001863	0.997539	0.000000
dmel_btd_X:9568219,9608218	12000	12799	1.568530	0.000040	0.000000	0.000471	0.000401	0.000000	0.000096	0.001571	0.997421	0.000000
dmel_btd_X:9568219,9608218	12150	12949	1.850006	0.000069	0.000000	0.000870	0.001335	0.000000	0.000398	0.001805	0.995524	0.000000
dmel_btd_X:9568219,9608218	12300	13099	1.860798	0.000538	0.000030	0.000984	0.001429	0.000000	0.000368	0.001900	0.994751	0.000000
dmel_btd_X:9568219,9608218	12450	13249	3.168618	0.000223	0.000000	0.002227	0.002355	0.001174	0.000052	0.000018	0.993951	0.000000
dmel_btd_X:9568219,9608218	12600	13399	0.321764	0.000782	0.000306	0.001974	0.000736	0.001325	0.000380	0.000299	0.994197	0.000000
dmel_btd_X:9568219,9608218	12750	13549	0.383524	0.001155	0.000333	0.001062	0.000727	0.001902	0.000228	0.000382	0.994211	0.000000
dmel_btd_X:9568219,9608218	12900	13699	3.211683	0.003782	0.002063	0.000081	0.000083	0.002162	0.000000	0.000063	0.991766	0.000000
dmel_btd_X:9568219,9608218	13050	13849	4.424845	0.001960	0.001560	0.000136	0.000193	0.004104	0.000000	0.000308	0.991739	0.000000
dmel_btd_X:9568219,9608218	13200	13999	5.115516	0.002196	0.001653	0.000018	0.001348	0.004238	0.000000	0.000368	0.990179	0.000000
dmel_btd_X:9568219,9608218	13350	14149	10.610140	0.002624	0.001422	0.000459	0.004573	0.002712	0.000000	0.004584	0.983626	0.000000
dmel_btd_X:9568219,9608218	13500	14299	11.917683	0.006170	0.001461	0.000559	0.004804	0.002342	0.000000	0.005235	0.979429	0.000000
dmel_btd_X:9568219,9608218	13650	14449	12.541386	0.004323	0.001617	0.000615	0.007169	0.002386	0.000000	0.004814	0.979076	0.000000
dmel_btd_X:9568219,9608218	13800	14599	11.755401	0.006142	0.000148	0.000653	0.007523	0.000223	0.000000	0.004807	0.980504	0.000000
dmel_btd_X:9568219,9608218	13950	14749	10.847188	0.005800	0.000106	0.001215	0.006659	0.000210	0.000000	0.005501	0.980510	0.000000
dmel_btd_X:9568219,9608218	14100	14899	6.146801	0.006353	0.000031	0.000193	0.006791	0.000000	0.000000	0.000947	0.985685	0.000000
dmel_btd_X:9568219,9608218	14250	15049	3.825030	0.000621	0.000047	0.000053	0.006358	0.000000	0.000000	0.000420	0.992500	0.000000
dmel_btd_X:9568219,9608218	14400	15199	2.000158	0.001579	0.000084	0.000062	0.003766	0.000000	0.000000	0.000400	0.994109	0.000000
dmel_btd_X:9568219,9608218	14550	15349	1.612734	0.000023	0.000000	0.000000	0.003245	0.000000	0.000152	0.000000	0.996580	0.000000
dmel_btd_X:9568219,9608218	14700	15499	2.094306	0.000412	0.000000	0.000000	0.002449	0.000000	0.002582	0.000035	0.994522	0.000000
dmel_btd_X:9568219,9608218	14850	15649	3.210278	0.001397	0.000000	0.000022	0.004067	0.000000	0.002971	0.000000	0.991543	0.000000
dmel_btd_X:9568219,9608218	15000	15799	4.936898	0.001627	0.000180	0.000202	0.003347	0.001281	0.002244	0.001527	0.989591	0.000000
dmel_btd_X:9568219,9608218	15150	15949	5.348962	0.001016	0.000000	0.000061	0.002503	0.001214	0.004409	0.001432	0.989366	0.000000
dmel_btd_X:9568219,9608218	15300	16099	5.579459	0.000676	0.000000	0.000044	0.002149	0.001244	0.002977	0.004027	0.988883	0.000000
dmel_btd_X:9568219,9608218	15450	16249	11.994971	0.000914	0.001586	0.000117	0.002250	0.001314	0.002897	0.007734	0.983187	0.000000
dmel_btd_X:9568219,9608218	15600	16399	17.029872	0.000270	0.003881	0.000000	0.001675	0.001410	0.005860	0.010171	0.976733	0.000000
dmel_btd_X:9568219,9608218	15750	16549	17.530989	0.000506	0.005924	0.000000	0.000000	0.001494	0.005629	0.009333	0.977113	0.000000
dmel_btd_X:9568219,9608218	15900	16699	15.575755	0.000483	0.007191	0.000000	0.000000	0.000000	0.003513	0.009440	0.979374	0.000000
dmel_btd_X:9568219,9608218	16050	16849	16.860870	0.005192	0.007210	0.000000	0.000022	0.000000	0.004839	0.007275	0.975462	0.000000
dmel_btd_X:9568219,9608218	16200	16999	13.298260	0.006286	0.007278	0.000000	0.000019	0.001404	0.003986	0.002936	0.978091	0.000000
dmel_btd_X:9568219,9608218	16350	17149	10.729262	0.004604	0.008017	0.000000	0.000018	0.001603	0.000776	0.002059	0.982923	0.000000
dmel_btd_X:9568219,9608218	16500	17299	12.564716	0.005210	0.010104	0.000000	0.000019	0.001367	0.000828	0.002034	0.980438	0.000000
dmel_btd_X:9568219,9608218	16650	17449	14.350059	0.007110	0.009826	0.000030	0.000000	0.001362	0.000814	0.002001	0.978857	0.000000
dmel_btd_X:9568219,9608218	16800	17599	12.884130	0.005962	0.010628	0.000000	0.000000	0.001553	0.000049	0.001891	0.979916	0.000000
dmel_btd_X:9568219,9608218	16950	17749	10.313486	0.003266	0.008636	0.001364	0.000000	0.000000	0.000057	0.002489	0.984188	0.000000
dmel_btd_X:9568219,9608218	17100	17899	5.718069	0.002584	0.002488	0.001284	0.000000	0.000000	0.000000	0.004098	0.989546	0.000000
dmel_btd_X:9568219,9608218	17250	18049	3.373475	0.004618	0.000565	0.001342	0.000000	0.000000	0.000000	0.002308	0.991167	0.000000
dmel_btd_X:9568219,9608218	17400	18199	3.782196	0.005123	0.000000	0.001689	0.000000	0.000026	0.000000	0.002524	0.990638	0.000000
dmel_btd_X:9568219,9608218	17550	18349	2.321379	0.000964	0.000030	0.001513	0.000153	0.001739	0.000000	0.002381	0.993220	0.000000
dmel_btd_X:9568219,9608218	17700	18499	2.215608	0.001080	0.000060	0.001743	0.000016	0.001710	0.000000	0.001934	0.993457	0.000000
dmel_btd_X:9568219,9608218	17850	18649	3.485626	0.004896	0.000070	0.000294	0.000062	0.002291	0.000000	0.001884	0.990503	0.000000
dmel_btd_X:9568219,9608218	18000	18799	5.143759	0.010984	0.000017	0.000167	0.000042	0.002281	0.000000	0.000000	0.986510	0.000000
dmel_btd_X:9568219,9608218	18150	18949	4.905647	0.009123	0.000061	0.000239	0.000226	0.001727	0.000000	0.000078	0.988547	0.000000
dmel_btd_X:9568219,9608218	18300	19099	6.964262	0.012937	0.000000	0.000023	0.000000	0.001816	0.000071	0.000018	0.985135	0.000000
dmel_btd_X:9568219,9608218	18450	19249	7.346331	0.015195	0.000000	0.000000	0.000886	0.000076	0.000027	0.000036	0.983780	0.000000
dmel_btd_X:9568219,9608218	18600	19399	6.754908	0.013238	0.000334	0.000000	0.002220	0.000059	0.001283	0.000047	0.982818	0.000000
dmel_btd_X:9568219,9608218	18750	19549	6.940245	0.007146	0.001921	0.000358	0.002124	0.000323	0.001283	0.000701	0.986145	0.000000
dmel_btd_X:9568219,9608218	18900	19699	2.467342	0.002585	0.001629	0.001474	0.001572	0.000561	0.001322	0.000754	0.990103	0.000000
dmel_btd_X:9568219,9608218	19050	19849	1.411860	0.002092	0.001760	0.001052	0.002251	0.000000	0.000516	0.000175	0.992153	0.000000
dmel_btd_X:9568219,9608218	19200	19999	0.344136	0.001354	0.001464	0.000884	0.000407	0.000000	0.000659	0.000088	0.995145	0.000000
dmel_btd_X:9568219,9608218	19350	20149	-0.018213	0.000206	0.000262	0.000860	0.000000	0.000000	0.000000	0.000040	0.998632	0.000000
dmel_btd_X:9568219,9608218	19500	20299	0.166027	0.000000	0.000000	0.001049	0.000000	0.000000	0.000000	0.000000	0.998951	0.000000
dmel_btd_X:9568219,9608218	19650	20449	-0.016141	0.000018	0.000000	0.000017	0.000000	0.000000	0.000000	0.000000	0.999965	0.000000
dmel_btd_X:9568219,9608218	19800	20599	-0.047701	0.000020	0.000000	0.000000	0.000097	0.000075	0.000000	0.000000	0.999808	0.000000
dmel_btd_X:9568219,9608218	19950	20749	-0.061881	0.000033	0.000000	0.000019	0.000000	0.000155	0.000000	0.000000	0.999792	0.000000
dmel_btd_X:9568219,9608218	20100	20899	-0.006725	0.000016	0.000000	0.000000	0.000000	0.000000	0.000000	0.000000	0.999984	0.000000
dmel_btd_X:9568219,9608218	20250	21049	-0.020884	0.000034	0.000000	0.000000	0.000000	0.000014	0.000000	0.000000	0.999951	0.000000
dmel_btd_X:9568219,9608218	20400	21199	-0.037483	0.000000	0.000000	0.000000	0.000000	0.000079	0.000000	0.000000	0.999921	0.000000
dmel_btd_X:9568219,9608218	20550	21349	-0.027857	0.000054	0.000000	0.000000	0.000000	0.000018	0.000000	0.000000	0.999929	0.000000
dmel_btd_X:9568219,9608218	20700	21499	-0.122458	0.000130	0.000199	0.000066	0.000000	0.000000	0.000000	0.000000	0.999606	0.000000
dmel_btd_X:9568219,9608218	20850	21649	3.246252	0.002872	0.002911	0.000155	0.001017	0.000000	0.000000	0.000000	0.993045	0.000000
dmel_btd_X:9568219,9608218	21000	21799	3.858356	0.002783	0.002929	0.000183	0.001046	0.000000	0.000000	0.001329	0.991731	0.000000
dmel_btd_X:9568219,9608218	21150	21949	3.830685	0.002723	0.002943	0.000215	0.001042	0.000000	0.000000	0.001318	0.991759	0.000000
dmel_btd_X:9568219,9608218	21300	22099	3.694985	0.002804	0.001933	0.000206	0.001016	0.000000	0.000000	0.001658	0.992384	0.000000
dmel_btd_X:9568219,9608218	21450	22249	2.224429	0.001116	0.001361	0.000324	0.001019	0.000000	0.000046	0.001102	0.995032	0.000000
dmel_btd_X:9568219,9608218	21600	22399	1.119495	0.000000	0.000022	0.000444	0.001000	0.000000	0.000000	0.001123	0.997412	0.000000
dmel_btd_X:9568219,9608218	21750	22549	-0.105759	0.000000	0.000051	0.000300	0.000000	0.000000	0.000000	0.000000	0.999649	0.000000
dmel_btd_X:9568219,9608218	21900	22699	-0.128974	0.000000	0.000147	0.000233	0.000000	0.000000	0.000000	0.000000	0.999620	0.000000
dmel_btd_X:9568219,9608218	22050	22849	-0.072931	0.000000	0.000077	0.000145	0.000000	0.000000	0.000000	0.000000	0.999778	0.000000
dmel_btd_X:9568219,9608218	22200	22999	0.183216	0.000000	0.000081	0.000000	0.000792	0.000000	0.000000	0.000000	0.999128	0.000000
dmel_btd_X:9568219,9608218	22350	23149	0.444313	0.000028	0.000000	0.000000	0.001320	0.000517	0.000000	0.000102	0.998033	0.000000
dmel_btd_X:9568219,9608218	22500	23299	3.117466	0.000668	0.000094	0.000000	0.005259	0.000663	0.000000	0.000190	0.993126	0.000000
dmel_btd_X:9568219,9608218	22650	23449	8.504384	0.002899	0.000067	0.000000	0.010341	0.000676	0.000000	0.000289	0.985728	0.000000
dmel_btd_X:9568219,9608218	22800	23599	9.367034	0.003200	0.000054	0.001388	0.009924	0.000771	0.000000	0.001170	0.983494	0.000000
dmel_btd_X:9568219,9608218	22950	23749	10.011439	0.004272	0.000068	0.001393	0.010044	0.000789	0.000000	0.001138	0.982295	0.000000
dmel_btd_X:9568219,9608218	23100	23899	7.439248	0.005338	0.000324	0.002761	0.006418	0.000987	0.000000	0.000835	0.983337	0.000000
dmel_btd_X:9568219,9608218	23250	24049	4.533803	0.007179	0.000931	0.002487	0.001529	0.000791	0.000000	0.000398	0.986683	0.000000
dmel_btd_X:9568219,9608218	23400	24199	2.990727	0.001886	0.001138	0.001897	0.001871	0.001534	0.000444	0.001160	0.990072	0.000000
dmel_btd_X:9568219,9608218	23550	24349	2.544922	0.002028	0.001117	0.001902	0.001367	0.001512	0.000400	0.001101	0.990573	0.000000
dmel_btd_X:9568219,9608218	23700	24499	1.286783	0.001772	0.001160	0.000835	0.001351	0.001451	0.000406	0.001397	0.991628	0.000000
dmel_btd_X:9568219,9608218	23850	24649	1.243130	0.001994	0.001115	0.000000	0.001244	0.000179	0.000046	0.001217	0.994206	0.000000
dmel_btd_X:9568219,9608218	24000	24799	1.972557	0.001249	0.000000	0.000000	0.001906	0.000000	0.000962	0.001999	0.993884	0.000000
dmel_btd_X:9568219,9608218	24150	24949	2.337913	0.001695	0.000075	0.000077	0.002879	0.000000	0.001004	0.001248	0.993022	0.000000
dmel_btd_X:9568219,9608218	24300	25099	2.393600	0.002294	0.000067	0.000102	0.002642	0.000000	0.001892	0.001823	0.991179	0.000000
dmel_btd_X:9568219,9608218	24450	25249	2.734609	0.003180	0.000061	0.000116	0.002784	0.000000	0.002339	0.000530	0.990990	0.000000
dmel_btd_X:9568219,9608218	24600	25399	6.760245	0.009067	0.000165	0.000187	0.004569	0.000000	0.002578	0.000602	0.982833	0.000000
dmel_btd_X:9568219,9608218	24750	25549	8.999568	0.009652	0.001886	0.000235	0.005750	0.000063	0.000536	0.000487	0.981391	0.000000
dmel_btd_X:9568219,9608218	24900	25699	8.985764	0.003531	0.001697	0.001866	0.002629	0.001089	0.001122	0.000960	0.987108	0.000000
dmel_btd_X:9568219,9608218	25050	25849	8.295328	0.004016	0.001685	0.002005	0.003905	0.000314	0.000415	0.000599	0.987062	0.000000
dmel_btd_X:9568219,9608218	25200	25999	10.602342	0.004751	0.001748	0.003740	0.004472	0.000043	0.000000	0.000138	0.985108	0.000000
dmel_btd_X:9568219,9608218	25350	26149	8.740404	0.004147	0.001167	0.003045	0.003292	0.000018	0.000015	0.000034	0.988281	0.000000
dmel_btd_X:9568219,9608218	25500	26299	10.409326	0.001629	0.000000	0.003104	0.006320	0.000035	0.000044	0.000251	0.988617	0.000000
dmel_btd_X:9568219,9608218	25650	26449	4.937691	0.000744	0.000000	0.001273	0.004946	0.000000	0.000000	0.000236	0.992801	0.000000
dmel_btd_X:9568219,9608218	25800	26599	3.926202	0.000742	0.000000	0.001260	0.003919	0.000000	0.000017	0.000248	0.993815	0.000000
dmel_btd_X:9568219,9608218	25950	26749	0.754958	0.001589	0.000000	0.000000	0.002005	0.000265	0.000000	0.000125	0.996016	0.000000
dmel_btd_X:9568219,9608218	26100	26899	0.996363	0.002642	0.000000	0.000000	0.001864	0.000294	0.000039	0.000273	0.994887	0.000000
dmel_btd_X:9568219,9608218	26250	27049	-0.028391	0.000804	0.000124	0.000000	0.000000	0.000319	0.001236	0.000229	0.997288	0.000000
dmel_btd_X:9568219,9608218	26400	27199	0.108853	0.000860	0.000082	0.000000	0.000000	0.000232	0.001190	0.000030	0.997607	0.000000
dmel_btd_X:9568219,9608218	26550	27349	0.042108	0.000816	0.000037	0.000067	0.000033	0.000477	0.000898	0.000000	0.997672	0.000000
dmel_btd_X:9568219,9608218	26700	27499	0.136447	0.000390	0.000000	0.000065	0.000000	0.000000	0.000970	0.000000	0.998576	0.000000
dmel_btd_X:9568219,9608218	26850	27649	-0.047684	0.000169	0.000054	0.000136	0.000323	0.000000	0.000646	0.000000	0.998672	0.000000
dmel_btd_X:9568219,9608218	27000	27799	0.443446	0.000391	0.000000	0.000193	0.000446	0.000000	0.001150	0.000028	0.997793	0.000000
dmel_btd_X:9568219,9608218	27150	27949	-0.127303	0.000205	0.000000	0.000124	0.000251	0.000000	0.000014	0.000000	0.999406	0.000000
dmel_btd_X:9568219,9608218	27300	28099	-0.134476	0.000508	0.000000	0.000000	0.000549	0.000080	0.000016	0.000435	0.998413	0.000000
dmel_btd_X:9568219,9608218	27450	28249	0.631300	0.000083	0.000000	0.000000	0.002036	0.000022	0.000000	0.001393	0.996467	0.000000
dmel_btd_X:9568219,9608218	27600	28399	1.686379	0.000346	0.000000	0.000000	0.001003	0.000073	0.000027	0.004693	0.993858	0.000000
dmel_btd_X:9568219,9608218	27750	28549	0.467164	0.000508	0.000014	0.000000	0.001019	0.000056	0.000000	0.002440	0.995963	0.000000
dmel_btd_X:9568219,9608218	27900	28699	1.794107	0.000784	0.000273	0.000016	0.003391	0.000093	0.000000	0.002327	0.993116	0.000000
dmel_btd_X:9568219,9608218	28050	28849	0.515241	0.001184	0.001017	0.000402	0.001824	0.001323	0.001241	0.001060	0.991948	0.000000
dmel_btd_X:9568219,9608218	28200	28999	-0.284436	0.001332	0.000880	0.000689	0.001146	0.001293	0.001395	0.000638	0.992627	0.000000
dmel_btd_X:9568219,9608218	28350	29149	0.117368	0.000945	0.000553	0.000355	0.001129	0.001225	0.001347	0.000133	0.994312	0.000000
dmel_btd_X:9568219,9608218	28500	29299	1.038517	0.000665	0.000070	0.000030	0.002458	0.001182	0.001369	0.000000	0.994226	0.000000
dmel_btd_X:9568219,9608218	28650	29449	1.673514	0.000727	0.000366	0.000192	0.002895	0.001149	0.001367	0.000546	0.992758	0.000000
dmel_btd_X:9568219,9608218	28800	29599	1.641595	0.000224	0.000000	0.000254	0.003500	0.000000	0.000000	0.000136	0.995885	0.000000
dmel_btd_X:9568219,9608218	28950	29749	2.498840	0.000098	0.000000	0.000225	0.005108	0.000000	0.000000	0.000024	0.994545	0.000000
dmel_btd_X:9568219,9608218	29100	29899	2.253708	0.000000	0.000000	0.000000	0.004559	0.000000	0.000000	0.000000	0.995441	0.000000
dmel_btd_X:9568219,9608218	29250	30049	1.715263	0.000219	0.000000	0.000028	0.003582	0.000000	0.000056	0.000028	0.996086	0.000000
dmel_btd_X:9568219,9608218	29400	30199	-0.147296	0.000243	0.000000	0.000056	0.000000	0.000025	0.000499	0.000000	0.999178	0.000000
dmel_btd_X:9568219,9608218	29550	30349	0.596857	0.000232	0.000000	0.000000	0.000029	0.001713	0.000526	0.000000	0.997501	0.000000
dmel_btd_X:9568219,9608218	29700	30499	0.339014	0.000136	0.000026	0.000000	0.000000	0.001153	0.000510	0.000000	0.998176	0.000000
dmel_btd_X:9568219,9608218	29850	30649	0.394286	0.000152	0.000015	0.000000	0.000000	0.001224	0.000392	0.000000	0.998217	0.000000
dmel_btd_X:9568219,9608218	30000	30799	0.616742	0.000023	0.000000	0.000000	0.000255	0.001183	0.000028	0.001013	0.997498	0.000000
dmel_btd_X:9568219,9608218	30150	30949	2.389625	0.000032	0.000000	0.000000	0.000285	0.001290	0.000000	0.003288	0.995105	0.000000
dmel_btd_X:9568219,9608218	30300	31099	2.794756	0.000070	0.000040	0.000071	0.000315	0.001331	0.001015	0.003086	0.994072	0.000000
dmel_btd_X:9568219,9608218	30450	31249	2.302374	0.000103	0.000000	0.000013	0.000469	0.000000	0.001009	0.003047	0.995358	0.000000
dmel_btd_X:9568219,9608218	30600	31399	2.390978	0.000067	0.000051	0.000000	0.000238	0.000000	0.000992	0.003233	0.995420	0.000000
dmel_btd_X:9568219,9608218	30750	31549	2.114071	0.000022	0.000195	0.000000	0.000445	0.000102	0.001727	0.002669	0.994839	0.000000
dmel_btd_X:9568219,9608218	30900	31699	3.052040	0.000022	0.000191	0.000000	0.000159	0.000111	0.001734	0.003450	0.994332	0.000000
dmel_btd_X:9568219,9608218	31050	31849	0.269129	0.000397	0.000365	0.000000	0.000142	0.000125	0.000070	0.001409	0.997493	0.000000
dmel_btd_X:9568219,9608218	31200	31999	3.298472	0.000436	0.000475	0.000000	0.000190	0.000057	0.003802	0.001790	0.993250	0.000000
dmel_btd_X:9568219,9608218	31350	32149	5.410070	0.000467	0.000353	0.000000	0.000440	0.000055	0.006348	0.001792	0.990546	0.000000
dmel_btd_X:9568219,9608218	31500	32299	8.093959	0.000445	0.000573	0.000000	0.000239	0.000000	0.008568	0.001700	0.988475	0.000000
dmel_btd_X:9568219,9608218	31650	32449	8.281574	0.000383	0.000588	0.000288	0.000059	0.000000	0.008896	0.001761	0.988025	0.000000
dmel_btd_X:9568219,9608218	31800	32599	11.081656	0.000000	0.000183	0.000168	0.001166	0.000000	0.011361	0.000038	0.987084	0.000000
dmel_btd_X:9568219,9608218	31950	32749	9.233764	0.000000	0.000078	0.000108	0.001181	0.000000	0.009943	0.000000	0.988691	0.000000
dmel_btd_X:9568219,9608218	32100	32899	2.994633	0.000000	0.000056	0.000153	0.001433	0.000000	0.004070	0.000000	0.994288	0.000000
dmel_btd_X:9568219,9608218	32250	33049	1.269863	0.000000	0.000000	0.000153	0.002527	0.000000	0.001136	0.000000	0.996184	0.000000
dmel_btd_X:9568219,9608218	32400	33199	1.431608	0.000070	0.000000	0.000000	0.002638	0.000333	0.001463	0.000000	0.995495	0.000000
dmel_btd_X:9568219,9608218	32550	33349	-0.114824	0.000038	0.000000	0.000000	0.000378	0.000111	0.000000	0.000122	0.999351	0.000000
dmel_btd_X:9568219,9608218	32700	33499	-0.111584	0.000027	0.000000	0.000000	0.000476	0.000113	0.000000	0.000158	0.999226	0.000000
dmel_btd_X:9568219,9608218	32850	33649	-0.089519	0.000016	0.000000	0.000000	0.000042	0.000083	0.000000	0.000176	0.999684	0.000000
dmel_btd_X:9568219,9608218	33000	33799	-0.181560	0.000036	0.000211	0.000000	0.000000	0.000137	0.000000	0.000327	0.999288	0.000000
dmel_btd_X:9568219,9608218	33150	33949	-0.068141	0.000000	0.000921	0.000000	0.000000	0.000000	0.000000	0.000287	0.998792	0.000000
dmel_btd_X:9568219,9608218	33300	34099	0.941707	0.000000	0.000660	0.000000	0.002118	0.000000	0.000000	0.000037	0.997185	0.000000
dmel_btd_X:9568219,9608218	33450	34249	1.014211	0.000000	0.001462	0.000000	0.001893	0.000000	0.000000	0.000000	0.996645	0.000000
dmel_btd_X:9568219,9608218	33600	34399	0.869360	0.000235	0.001232	0.000000	0.001908	0.000000	0.000000	0.000024	0.996600	0.000000
dmel_btd_X:9568219,9608218	33750	34549	2.052466	0.000807	0.000574	0.001503	0.001940	0.000000	0.000000	0.000017	0.995159	0.000000
dmel_btd_X:9568219,9608218	33900	34699	4.696676	0.000723	0.000000	0.001830	0.004226	0.000000	0.000000	0.000000	0.993220	0.000000
dmel_btd_X:9568219,9608218	34050	34849	3.715961	0.002936	0.000015	0.001688	0.002509	0.000000	0.000000	0.000000	0.992852	0.000000
dmel_btd_X:9568219,9608218	34200	34999	4.466579	0.003112	0.000014	0.001839	0.003560	0.000000	0.000000	0.000029	0.991447	0.000000
dmel_btd_X:9568219,9608218	34350	35149	3.766280	0.001738	0.000000	0.001719	0.003357	0.000018	0.000000	0.000300	0.992868	0.000000
dmel_btd_X:9568219,9608218	34500	35299	2.132505	0.001431	0.000000	0.000086	0.003381	0.000080	0.000000	0.000599	0.994422	0.000000
dmel_btd_X:9568219,9608218	34650	35449	2.612600	0.001281	0.000000	0.000000	0.003842	0.000064	0.000000	0.001760	0.993053	0.000000
dmel_btd_X:9568219,9608218	34800	35599	0.811837	0.000127	0.000000	0.000000	0.001555	0.000071	0.000000	0.002607	0.995641	0.000000
dmel_btd_X:9568219,9608218	34950	35749	0.625897	0.000074	0.000000	0.000000	0.000838	0.000016	0.000000	0.002701	0.996370	0.000000
dmel_btd_X:9568219,9608218	35100	35899	2.915716	0.000385	0.000000	0.000000	0.000916	0.000018	0.000000	0.006370	0.992312	0.000000
dmel_btd_X:9568219,9608218	35250	36049	2.206408	0.000745	0.000000	0.000037	0.000921	0.000000	0.000000	0.004542	0.993755	0.000000
dmel_btd_X:9568219,9608218	35400	36199	3.820151	0.000624	0.000000	0.001634	0.000864	0.000000	0.000000	0.004796	0.992082	0.000000
dmel_btd_X:9568219,9608218	35550	36349	2.046019	0.000189	0.000000	0.001481	0.000000	0.000056	0.000000	0.002302	0.995972	0.000000
dmel_btd_X:9568219,9608218	35700	36499	2.334296	0.000411	0.000235	0.001437	0.000000	0.000036	0.000000	0.002791	0.995090	0.000000
dmel_btd_X:9568219,9608218	35850	36649	3.124148	0.002345	0.000335	0.001431	0.000014	0.000000	0.000102	0.003220	0.992554	0.000000
dmel_btd_X:9568219,9608218	36000	36799	1.205580	0.000453	0.000755	0.001249	0.000111	0.000050	0.001213	0.000807	0.995361	0.000000
dmel_btd_X:9568219,9608218	36150	36949	0.321439	0.001486	0.000800	0.000000	0.000606	0.000151	0.001955	0.000484	0.994517	0.000000
dmel_btd_X:9568219,9608218	36300	37099	1.708689	0.004045	0.000720	0.000000	0.000433	0.000000	0.001988	0.000324	0.992491	0.000000
dmel_btd_X:9568219,9608218	36450	37249	2.814850	0.003410	0.000753	0.000000	0.002058	0.000000	0.003686	0.000576	0.989516	0.000000
dmel_btd_X:9568219,9608218	36600	37399	2.405740	0.003471	0.000162	0.000000	0.002406	0.000247	0.002644	0.000248	0.990823	0.000000
dmel_btd_X:9568219,9608218	36750	37549	3.832361	0.008627	0.000000	0.000000	0.002019	0.000142	0.000561	0.000206	0.988445	0.000000
dmel_btd_X:9568219,9608218	36900	37699	2.957974	0.003820	0.000182	0.000000	0.000891	0.003070	0.001244	0.000373	0.990419	0.000000
dmel_btd_X:9568219,9608218	37050	37849	2.302092	0.002490	0.000194	0.000000	0.000834	0.003215	0.001108	0.000288	0.991872	0.000000
dmel_btd_X:9568219,9608218	37200	37999	1.912291	0.001677	0.000185	0.000000	0.000068	0.003110	0.001003	0.001046	0.992911	0.000000
dmel_btd_X:9568219,9608218	37350	38149	1.971259	0.002290	0.001112	0.000270	0.000000	0.002656	0.000500	0.000921	0.992251	0.000000
dmel_btd_X:9568219,9608218	37500	38299	3.821507	0.004388	0.000721	0.000051	0.000000	0.004228	0.000210	0.000664	0.989738	0.000000
dmel_btd_X:9568219,9608218	37650	38449	0.748738	0.002883	0.000701	0.000045	0.000000	0.000714	0.000764	0.000688	0.994206	0.000000
dmel_btd_X:9568219,9608218	37800	38599	0.699879	0.002239	0.000945	0.000313	0.000145	0.000926	0.000942	0.001436	0.993053	0.000000
dmel_btd_X:9568219,9608218	37950	38749	0.312663	0.001778	0.001198	0.000669	0.000453	0.001231	0.001160	0.001377	0.992134	0.000000
dmel_btd_X:9568219,9608218	38100	38899	0.546794	0.002118	0.000990	0.000000	0.000019	0.000796	0.000903	0.000992	0.994184	0.000000
dmel_btd_X:9568219,9608218	38250	39049	4.659635	0.002471	0.000155	0.000000	0.000000	0.000000	0.004378	0.001198	0.991797	0.000000
dmel_btd_X:9568219,9608218	38400	39199	4.042807	0.002601	0.000171	0.000031	0.000000	0.000000	0.003935	0.000995	0.992268	0.000000
dmel_btd_X:9568219,9608218	38550	39349	5.357223	0.004840	0.000019	0.000000	0.000000	0.000000	0.003930	0.001003	0.990208	0.000000
dmel_btd_X:9568219,9608218	38700	39499	6.110988	0.006642	0.000017	0.000000	0.000000	0.000000	0.003603	0.000485	0.989252	0.000000
dmel_btd_X:9568219,9608218	38850	39649	8.036227	0.008722	0.000683	0.000069	0.000000	0.000000	0.003801	0.000059	0.986667	0.000000
dmel_btd_X:9568219,9608218	39000	39799	5.253291	0.008191	0.000573	0.002100	0.000088	0.000000	0.001811	0.000839	0.986399	0.000000
dmel_btd_X:9568219,9608218	39150	39949	5.827521	0.008331	0.000564	0.001939	0.001904	0.000000	0.000156	0.003143	0.983962	0.000000
