# Supplementary material for: SMCis: An Effective Algorithm for Discovery of Cis-Regulatory Modules
Source: PLoS One. 2016 Sep 16;11(9):e0162968. doi: 10.1371/journal.pone.0162968 (PMC5026350; doi:10.1371/journal.pone.0162968)
Supplement: S1 File — (ZIP) [file pone.0162968.s002.zip › S1_File/motevo/drosophila/cluster_out_eve.txt]

identifier	win_start	winstop	winscore	cad *	bcd *	kni *	hb *	gt *	Kr *	tll *	background	UFEwm
dmel_eve_2R:5846824,5886823	0	799	1.026899	0.000273	0.000000	0.001601	0.000000	0.000605	0.000000	0.000877	0.996644	0.000000
dmel_eve_2R:5846824,5886823	150	949	0.004342	0.000035	0.000000	0.000000	0.000000	0.000468	0.000000	0.000733	0.998764	0.000000
dmel_eve_2R:5846824,5886823	300	1099	-0.008978	0.000031	0.000000	0.000000	0.000000	0.000495	0.000000	0.000608	0.998866	0.000000
dmel_eve_2R:5846824,5886823	450	1249	0.040435	0.000015	0.000672	0.000000	0.000000	0.000433	0.000000	0.000992	0.997889	0.000000
dmel_eve_2R:5846824,5886823	600	1399	-0.075743	0.000000	0.000593	0.000015	0.000000	0.000000	0.000000	0.000648	0.998744	0.000000
dmel_eve_2R:5846824,5886823	750	1549	-0.020435	0.000000	0.001035	0.000058	0.000000	0.000000	0.000000	0.000639	0.998268	0.000000
dmel_eve_2R:5846824,5886823	900	1699	-0.094185	0.000000	0.000988	0.000117	0.000000	0.000000	0.000000	0.000725	0.998169	0.000000
dmel_eve_2R:5846824,5886823	1050	1849	0.303438	0.000000	0.001792	0.000051	0.000000	0.000000	0.000000	0.000730	0.997427	0.000000
dmel_eve_2R:5846824,5886823	1200	1999	-0.114547	0.000047	0.000656	0.000040	0.000000	0.000000	0.000000	0.000426	0.998830	0.000000
dmel_eve_2R:5846824,5886823	1350	2149	-0.116452	0.000044	0.000659	0.000015	0.000000	0.000108	0.000000	0.000563	0.998610	0.000000
dmel_eve_2R:5846824,5886823	1500	2299	-0.168769	0.000445	0.000881	0.000000	0.000000	0.000148	0.000000	0.000316	0.998210	0.000000
dmel_eve_2R:5846824,5886823	1650	2449	0.198514	0.000454	0.000616	0.000000	0.000017	0.000150	0.000000	0.001819	0.996944	0.000000
dmel_eve_2R:5846824,5886823	1800	2599	0.546546	0.000274	0.000014	0.000000	0.000000	0.000095	0.000000	0.002653	0.996965	0.000000
dmel_eve_2R:5846824,5886823	1950	2749	0.475968	0.000414	0.000025	0.000000	0.000115	0.000118	0.000000	0.002544	0.996784	0.000000
dmel_eve_2R:5846824,5886823	2100	2899	-0.077293	0.000819	0.000090	0.000000	0.000000	0.000136	0.000000	0.000993	0.997962	0.000000
dmel_eve_2R:5846824,5886823	2250	3049	-0.065908	0.000335	0.000046	0.000000	0.000000	0.000000	0.000000	0.000895	0.998723	0.000000
dmel_eve_2R:5846824,5886823	2400	3199	-0.063923	0.000206	0.000020	0.000000	0.000000	0.000000	0.000000	0.000000	0.999774	0.000000
dmel_eve_2R:5846824,5886823	2550	3349	-0.109892	0.000170	0.000034	0.000000	0.000000	0.000000	0.000000	0.000144	0.999652	0.000000
dmel_eve_2R:5846824,5886823	2700	3499	-0.116163	0.000191	0.000041	0.000000	0.000000	0.000000	0.000000	0.000139	0.999628	0.000000
dmel_eve_2R:5846824,5886823	2850	3649	-0.090418	0.000676	0.000026	0.000085	0.000000	0.000000	0.000000	0.000373	0.998840	0.000000
dmel_eve_2R:5846824,5886823	3000	3799	-0.126635	0.000680	0.000016	0.000424	0.000039	0.000000	0.000000	0.000408	0.998433	0.000000
dmel_eve_2R:5846824,5886823	3150	3949	0.042336	0.001219	0.000000	0.000354	0.000017	0.000050	0.000000	0.000328	0.998032	0.000000
dmel_eve_2R:5846824,5886823	3300	4099	0.190895	0.001613	0.000000	0.000306	0.000000	0.000000	0.000000	0.000288	0.997793	0.000000
dmel_eve_2R:5846824,5886823	3450	4249	0.445603	0.002199	0.000042	0.000608	0.000046	0.001148	0.000000	0.000132	0.995826	0.000000
dmel_eve_2R:5846824,5886823	3600	4399	0.369205	0.001863	0.000000	0.000116	0.000047	0.001098	0.000000	0.000032	0.996843	0.000000
dmel_eve_2R:5846824,5886823	3750	4549	0.001835	0.000329	0.000000	0.000000	0.000519	0.001033	0.000000	0.000000	0.998118	0.000000
dmel_eve_2R:5846824,5886823	3900	4699	-0.099565	0.000078	0.000155	0.000000	0.000440	0.000365	0.000000	0.000000	0.998962	0.000000
dmel_eve_2R:5846824,5886823	4050	4849	-0.388315	0.000402	0.000379	0.000000	0.000731	0.000701	0.000044	0.000341	0.997402	0.000000
dmel_eve_2R:5846824,5886823	4200	4999	-0.174449	0.000115	0.000231	0.000000	0.000582	0.000000	0.000000	0.000163	0.998909	0.000000
dmel_eve_2R:5846824,5886823	4350	5149	-0.077684	0.000078	0.000205	0.000000	0.000604	0.000000	0.000000	0.000025	0.999088	0.000000
dmel_eve_2R:5846824,5886823	4500	5299	-0.078563	0.000075	0.000106	0.000000	0.000021	0.000000	0.000000	0.000033	0.999764	0.000000
dmel_eve_2R:5846824,5886823	4650	5449	-0.011930	0.000000	0.000000	0.000000	0.000000	0.000000	0.000000	0.000029	0.999971	0.000000
dmel_eve_2R:5846824,5886823	4800	5599	-0.019294	0.000016	0.000000	0.000000	0.000022	0.000000	0.000000	0.000000	0.999962	0.000000
dmel_eve_2R:5846824,5886823	4950	5749	-0.043138	0.000000	0.000000	0.000000	0.000195	0.000000	0.000000	0.000013	0.999792	0.000000
dmel_eve_2R:5846824,5886823	5100	5899	-0.109843	0.000079	0.000000	0.000000	0.000083	0.000000	0.000000	0.000152	0.999686	0.000000
dmel_eve_2R:5846824,5886823	5250	6049	-0.227688	0.000432	0.000426	0.000000	0.000189	0.000054	0.000000	0.000874	0.998025	0.000000
dmel_eve_2R:5846824,5886823	5400	6199	0.606967	0.001899	0.000401	0.000000	0.001562	0.000103	0.000000	0.001335	0.994700	0.000000
dmel_eve_2R:5846824,5886823	5550	6349	2.920951	0.002276	0.000264	0.000000	0.003697	0.000064	0.000000	0.003910	0.989789	0.000000
dmel_eve_2R:5846824,5886823	5700	6499	2.245863	0.002930	0.000527	0.000023	0.002385	0.001068	0.000000	0.002757	0.990310	0.000000
dmel_eve_2R:5846824,5886823	5850	6649	2.267906	0.003139	0.000369	0.000080	0.002742	0.001185	0.000000	0.002050	0.990434	0.000000
dmel_eve_2R:5846824,5886823	6000	6799	3.159804	0.003858	0.000497	0.000000	0.002362	0.000655	0.000055	0.003301	0.989271	0.000000
dmel_eve_2R:5846824,5886823	6150	6949	3.948489	0.004324	0.000020	0.000000	0.001277	0.000774	0.000000	0.006073	0.987531	0.000000
dmel_eve_2R:5846824,5886823	6300	7099	2.793629	0.003893	0.000000	0.000000	0.001193	0.001046	0.000000	0.005041	0.988827	0.000000
dmel_eve_2R:5846824,5886823	6450	7249	1.320229	0.003112	0.000038	0.000000	0.000963	0.001045	0.000000	0.002125	0.992717	0.000000
dmel_eve_2R:5846824,5886823	6600	7399	1.606752	0.002790	0.000038	0.000000	0.002426	0.000048	0.000000	0.001905	0.992793	0.000000
dmel_eve_2R:5846824,5886823	6750	7549	0.967445	0.002429	0.000331	0.000189	0.002017	0.000166	0.000000	0.001365	0.993503	0.000000
dmel_eve_2R:5846824,5886823	6900	7699	1.008090	0.000085	0.000164	0.000381	0.003203	0.000000	0.000000	0.000155	0.996013	0.000000
dmel_eve_2R:5846824,5886823	7050	7849	-0.346223	0.000643	0.000220	0.000414	0.000957	0.000000	0.000000	0.000397	0.997369	0.000000
dmel_eve_2R:5846824,5886823	7200	7999	-0.393302	0.001085	0.000212	0.000318	0.000423	0.000000	0.000000	0.000756	0.997206	0.000000
dmel_eve_2R:5846824,5886823	7350	8149	0.509954	0.001028	0.000092	0.000169	0.000000	0.000000	0.001125	0.000468	0.997118	0.000000
dmel_eve_2R:5846824,5886823	7500	8299	0.510287	0.000630	0.000024	0.000161	0.000000	0.000000	0.001160	0.000599	0.997426	0.000000
dmel_eve_2R:5846824,5886823	7650	8449	0.526500	0.000428	0.000000	0.000046	0.000000	0.000000	0.001098	0.000272	0.998156	0.000000
dmel_eve_2R:5846824,5886823	7800	8599	0.701644	0.000016	0.000000	0.000000	0.000000	0.000000	0.001209	0.000129	0.998646	0.000000
dmel_eve_2R:5846824,5886823	7950	8749	0.685172	0.000000	0.000000	0.000000	0.000000	0.000000	0.001156	0.000100	0.998744	0.000000
dmel_eve_2R:5846824,5886823	8100	8899	-0.100080	0.000196	0.000000	0.000000	0.000000	0.000000	0.000000	0.000079	0.999725	0.000000
dmel_eve_2R:5846824,5886823	8250	9049	-0.158623	0.000562	0.000000	0.000000	0.000000	0.000000	0.000000	0.000298	0.999140	0.000000
dmel_eve_2R:5846824,5886823	8400	9199	-0.153879	0.000697	0.000000	0.000000	0.000056	0.000079	0.000000	0.000761	0.998406	0.000000
dmel_eve_2R:5846824,5886823	8550	9349	0.344740	0.000892	0.000099	0.000944	0.000063	0.000785	0.000000	0.001238	0.995979	0.000000
dmel_eve_2R:5846824,5886823	8700	9499	0.479164	0.001172	0.000104	0.001110	0.000063	0.000824	0.000000	0.001239	0.995488	0.000000
dmel_eve_2R:5846824,5886823	8850	9649	2.724161	0.001819	0.000168	0.001234	0.003677	0.001118	0.000000	0.001942	0.990042	0.000000
dmel_eve_2R:5846824,5886823	9000	9799	2.076338	0.000275	0.000117	0.001132	0.003366	0.001091	0.000000	0.001530	0.992489	0.000000
dmel_eve_2R:5846824,5886823	9150	9949	1.347262	0.000225	0.000211	0.001063	0.002728	0.000539	0.000000	0.000189	0.995044	0.000000
dmel_eve_2R:5846824,5886823	9300	10099	1.366291	0.000545	0.000000	0.000000	0.003249	0.000000	0.000000	0.000015	0.996191	0.000000
dmel_eve_2R:5846824,5886823	9450	10249	1.257685	0.000343	0.000000	0.000000	0.002991	0.000000	0.000000	0.000000	0.996666	0.000000
dmel_eve_2R:5846824,5886823	9600	10399	-0.203519	0.000364	0.000000	0.000000	0.000234	0.000000	0.000000	0.000051	0.999352	0.000000
dmel_eve_2R:5846824,5886823	9750	10549	0.232638	0.000152	0.000000	0.000301	0.000302	0.000000	0.000000	0.001257	0.997987	0.000000
dmel_eve_2R:5846824,5886823	9900	10699	0.219189	0.000144	0.000000	0.000303	0.000389	0.000000	0.000000	0.001232	0.997933	0.000000
dmel_eve_2R:5846824,5886823	10050	10849	0.362347	0.000000	0.000000	0.000257	0.000055	0.000039	0.000000	0.001378	0.998271	0.000000
dmel_eve_2R:5846824,5886823	10200	10999	1.661661	0.000049	0.000000	0.000270	0.000051	0.000043	0.000000	0.003849	0.995738	0.000000
dmel_eve_2R:5846824,5886823	10350	11149	1.638590	0.000033	0.000296	0.000143	0.000020	0.000043	0.000000	0.003957	0.995508	0.000000
dmel_eve_2R:5846824,5886823	10500	11299	1.238690	0.000191	0.000479	0.000186	0.000000	0.000161	0.000000	0.003029	0.995955	0.000000
dmel_eve_2R:5846824,5886823	10650	11449	0.197653	0.000165	0.000560	0.000000	0.000000	0.000883	0.000280	0.001903	0.996208	0.000000
dmel_eve_2R:5846824,5886823	10800	11599	0.320692	0.000406	0.000699	0.000069	0.000000	0.000254	0.000411	0.002489	0.995673	0.000000
dmel_eve_2R:5846824,5886823	10950	11749	0.347926	0.000299	0.000226	0.000000	0.000000	0.000176	0.000293	0.002472	0.996534	0.000000
dmel_eve_2R:5846824,5886823	11100	11899	-0.312538	0.000301	0.000283	0.000000	0.000014	0.000178	0.000259	0.000614	0.998351	0.000000
dmel_eve_2R:5846824,5886823	11250	12049	1.209731	0.002152	0.000018	0.000000	0.000000	0.000723	0.001668	0.000313	0.995126	0.000000
dmel_eve_2R:5846824,5886823	11400	12199	2.306418	0.004320	0.001001	0.000000	0.000000	0.000000	0.000505	0.000260	0.993915	0.000000
dmel_eve_2R:5846824,5886823	11550	12349	2.327042	0.004351	0.000747	0.000000	0.000000	0.000000	0.000453	0.000169	0.994281	0.000000
dmel_eve_2R:5846824,5886823	11700	12499	1.506797	0.002677	0.000801	0.000000	0.000000	0.000025	0.000469	0.000230	0.995798	0.000000
dmel_eve_2R:5846824,5886823	11850	12649	1.360787	0.002275	0.001088	0.000000	0.000000	0.000000	0.000400	0.000296	0.995941	0.000000
dmel_eve_2R:5846824,5886823	12000	12799	-0.057277	0.000797	0.001083	0.000122	0.000000	0.000000	0.000000	0.000514	0.997485	0.000000
dmel_eve_2R:5846824,5886823	12150	12949	-0.106963	0.000000	0.000027	0.000000	0.000000	0.000000	0.000000	0.000529	0.999444	0.000000
dmel_eve_2R:5846824,5886823	12300	13099	-0.044565	0.000000	0.000000	0.000000	0.000000	0.000000	0.000000	0.000132	0.999868	0.000000
dmel_eve_2R:5846824,5886823	12450	13249	-0.021242	0.000000	0.000000	0.000000	0.000000	0.000000	0.000481	0.000868	0.998651	0.000000
dmel_eve_2R:5846824,5886823	12600	13399	0.075402	0.000000	0.000000	0.000000	0.000000	0.000000	0.000502	0.001342	0.998156	0.000000
dmel_eve_2R:5846824,5886823	12750	13549	-0.122764	0.000109	0.000000	0.000000	0.000050	0.000000	0.000651	0.000862	0.998327	0.000000
dmel_eve_2R:5846824,5886823	12900	13699	-0.227582	0.000161	0.000000	0.000000	0.000114	0.000141	0.000508	0.000926	0.998149	0.000000
dmel_eve_2R:5846824,5886823	13050	13849	0.702986	0.000253	0.000000	0.000015	0.000000	0.002119	0.000449	0.000307	0.996856	0.000000
dmel_eve_2R:5846824,5886823	13200	13999	0.585371	0.000310	0.000431	0.000022	0.000000	0.002012	0.000000	0.000303	0.996921	0.000000
dmel_eve_2R:5846824,5886823	13350	14149	0.590569	0.000357	0.000467	0.000065	0.000000	0.002013	0.000000	0.000163	0.996936	0.000000
dmel_eve_2R:5846824,5886823	13500	14299	1.752068	0.000070	0.002489	0.000070	0.000000	0.002038	0.000000	0.000226	0.995107	0.000000
dmel_eve_2R:5846824,5886823	13650	14449	1.207198	0.000215	0.002506	0.000249	0.000060	0.001185	0.000000	0.000353	0.995431	0.000000
dmel_eve_2R:5846824,5886823	13800	14599	1.253724	0.000019	0.002466	0.000000	0.000000	0.000765	0.000000	0.000090	0.996660	0.000000
dmel_eve_2R:5846824,5886823	13950	14749	0.225757	0.000106	0.000869	0.000014	0.000000	0.000000	0.000000	0.000000	0.999011	0.000000
dmel_eve_2R:5846824,5886823	14100	14899	0.139809	0.000178	0.000877	0.000579	0.000000	0.000000	0.000000	0.000030	0.998336	0.000000
dmel_eve_2R:5846824,5886823	14250	15049	-0.046410	0.000070	0.000000	0.000474	0.000000	0.000000	0.000000	0.000000	0.999456	0.000000
dmel_eve_2R:5846824,5886823	14400	15199	-0.152306	0.000274	0.000000	0.000381	0.000000	0.000000	0.000000	0.000043	0.999303	0.000000
dmel_eve_2R:5846824,5886823	14550	15349	-0.159263	0.000233	0.000000	0.000400	0.000000	0.000000	0.000000	0.000072	0.999295	0.000000
dmel_eve_2R:5846824,5886823	14700	15499	-0.056810	0.000951	0.000398	0.000376	0.000000	0.000000	0.000073	0.000018	0.998183	0.000000
dmel_eve_2R:5846824,5886823	14850	15649	3.958227	0.003654	0.001669	0.002506	0.000316	0.000000	0.000030	0.000023	0.991802	0.000000
dmel_eve_2R:5846824,5886823	15000	15799	4.084256	0.005144	0.002129	0.001524	0.000467	0.000000	0.000025	0.000000	0.990712	0.000000
dmel_eve_2R:5846824,5886823	15150	15949	7.899104	0.008789	0.002250	0.002222	0.002427	0.000000	0.000025	0.000000	0.984287	0.000000
dmel_eve_2R:5846824,5886823	15300	16099	12.171409	0.008315	0.002444	0.004380	0.005942	0.000000	0.000000	0.000000	0.978919	0.000000
dmel_eve_2R:5846824,5886823	15450	16249	17.805240	0.006026	0.000660	0.008639	0.005310	0.000000	0.000000	0.000000	0.979365	0.000000
dmel_eve_2R:5846824,5886823	15600	16399	18.108363	0.004180	0.000110	0.009107	0.003231	0.000000	0.000000	0.000000	0.983372	0.000000
dmel_eve_2R:5846824,5886823	15750	16549	30.634027	0.003704	0.000127	0.013365	0.005549	0.000000	0.000000	0.000000	0.977255	0.000000
dmel_eve_2R:5846824,5886823	15900	16699	34.276495	0.003349	0.000039	0.018583	0.004472	0.000000	0.000000	0.000000	0.973557	0.000000
dmel_eve_2R:5846824,5886823	16050	16849	31.828067	0.005202	0.000000	0.015739	0.004662	0.000000	0.000000	0.000000	0.974397	0.000000
dmel_eve_2R:5846824,5886823	16200	16999	27.766612	0.005448	0.000366	0.013852	0.002759	0.000000	0.000000	0.000098	0.977477	0.000000
dmel_eve_2R:5846824,5886823	16350	17149	19.850875	0.004494	0.000254	0.010169	0.002718	0.000000	0.000000	0.000238	0.982127	0.000000
dmel_eve_2R:5846824,5886823	16500	17299	12.913766	0.006082	0.000077	0.007555	0.000360	0.000000	0.000000	0.000152	0.985776	0.000000
dmel_eve_2R:5846824,5886823	16650	17449	3.260134	0.005891	0.000118	0.000540	0.000545	0.001304	0.000000	0.000531	0.991070	0.000000
dmel_eve_2R:5846824,5886823	16800	17599	5.010414	0.006199	0.000272	0.001099	0.000854	0.001515	0.000373	0.000422	0.989265	0.000000
dmel_eve_2R:5846824,5886823	16950	17749	11.388278	0.016757	0.000000	0.000818	0.000216	0.001706	0.000135	0.000390	0.979977	0.000000
dmel_eve_2R:5846824,5886823	17100	17899	10.047849	0.014724	0.000000	0.000052	0.000196	0.002342	0.000099	0.000342	0.982245	0.000000
dmel_eve_2R:5846824,5886823	17250	18049	8.961311	0.013018	0.000072	0.000000	0.000041	0.001986	0.000123	0.000178	0.984582	0.000000
dmel_eve_2R:5846824,5886823	17400	18199	4.825572	0.009499	0.000147	0.000000	0.000000	0.000030	0.000107	0.000677	0.989540	0.000000
dmel_eve_2R:5846824,5886823	17550	18349	1.662849	0.003710	0.000529	0.000000	0.000000	0.000242	0.000563	0.000990	0.993966	0.000000
dmel_eve_2R:5846824,5886823	17700	18499	-0.103093	0.000182	0.000054	0.000000	0.000000	0.000017	0.000000	0.000376	0.999371	0.000000
dmel_eve_2R:5846824,5886823	17850	18649	-0.214955	0.000643	0.000933	0.000553	0.000000	0.000769	0.000762	0.001161	0.995179	0.000000
dmel_eve_2R:5846824,5886823	18000	18799	0.042886	0.000276	0.000598	0.000445	0.000000	0.000738	0.000739	0.001527	0.995677	0.000000
dmel_eve_2R:5846824,5886823	18150	18949	6.093810	0.000606	0.005270	0.000385	0.000000	0.001045	0.000410	0.003639	0.988646	0.000000
dmel_eve_2R:5846824,5886823	18300	19099	7.957951	0.001325	0.003280	0.000994	0.001060	0.001244	0.002652	0.001378	0.988066	0.000000
dmel_eve_2R:5846824,5886823	18450	19249	8.860851	0.001892	0.003332	0.001053	0.001106	0.001393	0.002695	0.001367	0.987162	0.000000
dmel_eve_2R:5846824,5886823	18600	19399	8.439818	0.002784	0.004179	0.000000	0.000631	0.000202	0.004344	0.000955	0.986904	0.000000
dmel_eve_2R:5846824,5886823	18750	19549	8.680947	0.003844	0.004526	0.000000	0.000479	0.000000	0.004122	0.000091	0.986939	0.000000
dmel_eve_2R:5846824,5886823	18900	19699	3.935015	0.001377	0.000938	0.000000	0.000272	0.000000	0.003439	0.000000	0.993974	0.000000
dmel_eve_2R:5846824,5886823	19050	19849	0.401235	0.000970	0.000000	0.000000	0.000902	0.000000	0.000240	0.000000	0.997888	0.000000
dmel_eve_2R:5846824,5886823	19200	19999	-0.063401	0.000059	0.000000	0.000000	0.000000	0.000000	0.000117	0.000000	0.999824	0.000000
dmel_eve_2R:5846824,5886823	19350	20149	0.034019	0.000075	0.000000	0.000000	0.000000	0.000000	0.000000	0.000857	0.999068	0.000000
dmel_eve_2R:5846824,5886823	19500	20299	0.025641	0.000000	0.000000	0.000013	0.000000	0.000000	0.000000	0.000716	0.999271	0.000000
dmel_eve_2R:5846824,5886823	19650	20449	-0.014266	0.000000	0.000000	0.000023	0.000000	0.000000	0.000118	0.000736	0.999123	0.000000
dmel_eve_2R:5846824,5886823	19800	20599	0.027906	0.000000	0.000000	0.000019	0.000000	0.000000	0.000122	0.000930	0.998929	0.000000
dmel_eve_2R:5846824,5886823	19950	20749	0.025591	0.000000	0.000000	0.000017	0.000000	0.000000	0.000124	0.000917	0.998941	0.000000
dmel_eve_2R:5846824,5886823	20100	20899	-0.045673	0.000000	0.000000	0.000018	0.000000	0.000000	0.000110	0.000000	0.999872	0.000000
dmel_eve_2R:5846824,5886823	20250	21049	-0.062456	0.000000	0.000000	0.000000	0.000000	0.000000	0.000182	0.000000	0.999818	0.000000
dmel_eve_2R:5846824,5886823	20400	21199	-0.010314	0.000000	0.000017	0.000000	0.000000	0.000000	0.000000	0.000000	0.999983	0.000000
dmel_eve_2R:5846824,5886823	20550	21349	-0.126923	0.000000	0.000317	0.000000	0.000000	0.000000	0.000000	0.000000	0.999683	0.000000
dmel_eve_2R:5846824,5886823	20700	21499	-0.148998	0.000056	0.000277	0.000000	0.000000	0.000078	0.000000	0.000000	0.999590	0.000000
dmel_eve_2R:5846824,5886823	20850	21649	0.548934	0.000192	0.001622	0.000000	0.000000	0.000078	0.000000	0.000077	0.998031	0.000000
dmel_eve_2R:5846824,5886823	21000	21799	0.549167	0.000185	0.001621	0.000000	0.000000	0.000078	0.000000	0.000080	0.998035	0.000000
dmel_eve_2R:5846824,5886823	21150	21949	0.756683	0.000228	0.002063	0.000000	0.000000	0.000075	0.000000	0.000098	0.997536	0.000000
dmel_eve_2R:5846824,5886823	21300	22099	0.587319	0.000675	0.001509	0.000000	0.000086	0.000090	0.000817	0.000294	0.996529	0.000000
dmel_eve_2R:5846824,5886823	21450	22249	1.262557	0.000448	0.002027	0.000000	0.000127	0.000000	0.001581	0.000140	0.995677	0.000000
dmel_eve_2R:5846824,5886823	21600	22399	0.545640	0.000187	0.000300	0.000000	0.000353	0.000000	0.001705	0.001128	0.996328	0.000000
dmel_eve_2R:5846824,5886823	21750	22549	1.428408	0.000331	0.000315	0.000000	0.000849	0.000000	0.003000	0.000824	0.994682	0.000000
dmel_eve_2R:5846824,5886823	21900	22699	3.709628	0.003920	0.000115	0.000000	0.000947	0.000000	0.002961	0.000852	0.991203	0.000000
dmel_eve_2R:5846824,5886823	22050	22849	5.659043	0.003508	0.003596	0.000000	0.000823	0.000156	0.001263	0.000713	0.989941	0.000000
dmel_eve_2R:5846824,5886823	22200	22999	10.699266	0.003458	0.005664	0.000000	0.000865	0.000163	0.003027	0.000810	0.986013	0.000000
dmel_eve_2R:5846824,5886823	22350	23149	10.427312	0.006040	0.005503	0.000000	0.000038	0.000000	0.002257	0.000000	0.986162	0.000000
dmel_eve_2R:5846824,5886823	22500	23299	10.870959	0.007364	0.005480	0.000000	0.000000	0.000014	0.001166	0.000000	0.985975	0.000000
dmel_eve_2R:5846824,5886823	22650	23449	8.903673	0.005181	0.006395	0.000000	0.000000	0.000170	0.001154	0.000025	0.987076	0.000000
dmel_eve_2R:5846824,5886823	22800	23599	3.702331	0.004635	0.002054	0.000000	0.000000	0.000140	0.001102	0.000063	0.992006	0.000000
dmel_eve_2R:5846824,5886823	22950	23749	2.913912	0.005761	0.000212	0.000000	0.000000	0.000105	0.000000	0.000093	0.993829	0.000000
dmel_eve_2R:5846824,5886823	23100	23899	1.700200	0.004408	0.000000	0.000000	0.000000	0.000018	0.000000	0.000014	0.995560	0.000000
dmel_eve_2R:5846824,5886823	23250	24049	1.525773	0.004181	0.000026	0.000000	0.000000	0.000000	0.000000	0.000000	0.995793	0.000000
dmel_eve_2R:5846824,5886823	23400	24199	1.106696	0.003148	0.000000	0.000000	0.000000	0.000046	0.000000	0.000000	0.996805	0.000000
dmel_eve_2R:5846824,5886823	23550	24349	0.241997	0.001518	0.000000	0.000021	0.000000	0.000043	0.000000	0.000000	0.998418	0.000000
dmel_eve_2R:5846824,5886823	23700	24499	-0.177141	0.000393	0.000034	0.000292	0.000000	0.000000	0.000000	0.000000	0.999281	0.000000
dmel_eve_2R:5846824,5886823	23850	24649	1.099472	0.000885	0.000035	0.000305	0.000000	0.000000	0.000000	0.001303	0.997472	0.000000
dmel_eve_2R:5846824,5886823	24000	24799	1.400936	0.001070	0.000026	0.000494	0.001134	0.000000	0.000000	0.001471	0.995805	0.000000
dmel_eve_2R:5846824,5886823	24150	24949	5.145343	0.003468	0.000106	0.000863	0.003795	0.000000	0.000000	0.001456	0.990313	0.000000
dmel_eve_2R:5846824,5886823	24300	25099	6.956536	0.003116	0.000078	0.002255	0.004135	0.000000	0.000000	0.001947	0.988468	0.000000
dmel_eve_2R:5846824,5886823	24450	25249	12.414308	0.004717	0.000025	0.003243	0.007784	0.000000	0.000000	0.003626	0.980604	0.000000
dmel_eve_2R:5846824,5886823	24600	25399	11.177401	0.003473	0.000000	0.003620	0.009240	0.000000	0.000000	0.001863	0.981804	0.000000
dmel_eve_2R:5846824,5886823	24750	25549	7.952284	0.003050	0.000032	0.003202	0.006048	0.000000	0.000000	0.002021	0.985647	0.000000
dmel_eve_2R:5846824,5886823	24900	25699	5.529406	0.001321	0.000029	0.003183	0.004048	0.000000	0.000000	0.001955	0.989464	0.000000
dmel_eve_2R:5846824,5886823	25050	25849	2.754478	0.001032	0.001785	0.001421	0.000855	0.000000	0.000000	0.002724	0.992182	0.000000
dmel_eve_2R:5846824,5886823	25200	25999	1.010372	0.001642	0.001734	0.000073	0.000188	0.000000	0.000000	0.000515	0.995848	0.000000
dmel_eve_2R:5846824,5886823	25350	26149	1.067145	0.001966	0.001523	0.000000	0.000000	0.000000	0.000000	0.000080	0.996431	0.000000
dmel_eve_2R:5846824,5886823	25500	26299	0.597561	0.000877	0.001232	0.000000	0.000000	0.000000	0.000000	0.000093	0.997797	0.000000
dmel_eve_2R:5846824,5886823	25650	26449	1.043891	0.002081	0.001258	0.000000	0.000457	0.000000	0.000000	0.000069	0.996135	0.000000
dmel_eve_2R:5846824,5886823	25800	26599	0.098631	0.001508	0.000047	0.000483	0.000485	0.000000	0.000000	0.000000	0.997477	0.000000
dmel_eve_2R:5846824,5886823	25950	26749	-0.235773	0.000453	0.000803	0.000507	0.000432	0.000000	0.000369	0.000022	0.997414	0.000000
dmel_eve_2R:5846824,5886823	26100	26899	-0.027254	0.000822	0.001290	0.000521	0.000398	0.000000	0.000440	0.000017	0.996513	0.000000
dmel_eve_2R:5846824,5886823	26250	27049	4.620373	0.000829	0.004114	0.000857	0.000446	0.000000	0.003628	0.000014	0.990111	0.000000
dmel_eve_2R:5846824,5886823	26400	27199	12.996840	0.001095	0.008468	0.000860	0.000000	0.000000	0.005256	0.001926	0.982394	0.000000
dmel_eve_2R:5846824,5886823	26550	27349	17.434905	0.000494	0.009521	0.000045	0.000102	0.000000	0.007329	0.003864	0.978644	0.000000
dmel_eve_2R:5846824,5886823	26700	27499	17.389465	0.000581	0.006205	0.000041	0.001873	0.000000	0.006032	0.005660	0.979608	0.000000
dmel_eve_2R:5846824,5886823	26850	27649	21.766301	0.000000	0.005132	0.000015	0.003250	0.000000	0.010788	0.005944	0.974871	0.000000
dmel_eve_2R:5846824,5886823	27000	27799	20.130803	0.000034	0.002957	0.000000	0.004424	0.001406	0.010225	0.006371	0.974584	0.000000
dmel_eve_2R:5846824,5886823	27150	27949	15.894486	0.000238	0.000996	0.000000	0.005357	0.001783	0.006216	0.004679	0.980732	0.000000
dmel_eve_2R:5846824,5886823	27300	28099	10.225305	0.000164	0.000063	0.000000	0.004490	0.001931	0.007519	0.002241	0.983591	0.000000
dmel_eve_2R:5846824,5886823	27450	28249	7.291662	0.000149	0.000047	0.000000	0.004338	0.001890	0.005392	0.000067	0.988117	0.000000
dmel_eve_2R:5846824,5886823	27600	28399	6.476564	0.001324	0.000000	0.000020	0.001861	0.001881	0.007540	0.000122	0.987251	0.000000
dmel_eve_2R:5846824,5886823	27750	28549	0.818032	0.001144	0.000000	0.000000	0.001683	0.000000	0.001390	0.000261	0.995522	0.000000
dmel_eve_2R:5846824,5886823	27900	28699	1.526831	0.004857	0.000000	0.000016	0.000161	0.000000	0.000534	0.000183	0.994250	0.000000
dmel_eve_2R:5846824,5886823	28050	28849	1.890502	0.005544	0.000000	0.000000	0.000500	0.000000	0.000692	0.000056	0.993207	0.000000
dmel_eve_2R:5846824,5886823	28200	28999	2.537833	0.006595	0.000000	0.000244	0.001330	0.000000	0.000562	0.000111	0.991159	0.000000
dmel_eve_2R:5846824,5886823	28350	29149	2.157533	0.005925	0.000000	0.000181	0.001094	0.000000	0.000065	0.000228	0.992508	0.000000
dmel_eve_2R:5846824,5886823	28500	29299	1.619856	0.003547	0.000000	0.001450	0.001700	0.000036	0.000000	0.000352	0.992915	0.000000
dmel_eve_2R:5846824,5886823	28650	29449	2.050793	0.003593	0.000000	0.002317	0.001685	0.000000	0.000000	0.000400	0.992005	0.000000
dmel_eve_2R:5846824,5886823	28800	29599	0.669810	0.000621	0.000000	0.002407	0.001503	0.000000	0.000017	0.000581	0.994871	0.000000
dmel_eve_2R:5846824,5886823	28950	29749	0.255037	0.000436	0.000000	0.001076	0.001659	0.000000	0.000000	0.000333	0.996496	0.000000
dmel_eve_2R:5846824,5886823	29100	29899	0.272387	0.000364	0.000732	0.000989	0.001724	0.000000	0.000000	0.000434	0.995758	0.000000
dmel_eve_2R:5846824,5886823	29250	30049	1.330049	0.000433	0.000797	0.000993	0.001265	0.000000	0.000462	0.002635	0.993415	0.000000
dmel_eve_2R:5846824,5886823	29400	30199	1.578083	0.000308	0.000800	0.000000	0.001100	0.001687	0.000506	0.002145	0.993454	0.000000
dmel_eve_2R:5846824,5886823	29550	30349	5.823408	0.000798	0.001064	0.001485	0.002574	0.001099	0.000995	0.001910	0.990075	0.000000
dmel_eve_2R:5846824,5886823	29700	30499	6.293808	0.001270	0.000986	0.001821	0.002170	0.001348	0.001630	0.001807	0.988968	0.000000
dmel_eve_2R:5846824,5886823	29850	30649	10.865058	0.002762	0.000082	0.002184	0.004849	0.001728	0.001816	0.002093	0.984487	0.000000
dmel_eve_2R:5846824,5886823	30000	30799	14.364561	0.010597	0.000000	0.002728	0.007561	0.001248	0.000848	0.000016	0.977002	0.000000
dmel_eve_2R:5846824,5886823	30150	30949	22.018251	0.015629	0.000000	0.003221	0.012680	0.000023	0.000895	0.000000	0.967552	0.000000
dmel_eve_2R:5846824,5886823	30300	31099	17.730767	0.015881	0.000000	0.000189	0.010083	0.000026	0.000830	0.000000	0.972991	0.000000
dmel_eve_2R:5846824,5886823	30450	31249	12.868667	0.008065	0.000000	0.000000	0.008648	0.000091	0.000000	0.000000	0.983195	0.000000
dmel_eve_2R:5846824,5886823	30600	31399	8.047644	0.003579	0.000015	0.000000	0.007409	0.000016	0.000000	0.000000	0.988981	0.000000
dmel_eve_2R:5846824,5886823	30750	31549	6.015580	0.000125	0.000000	0.000000	0.005508	0.000000	0.000000	0.000015	0.994352	0.000000
dmel_eve_2R:5846824,5886823	30900	31699	6.012184	0.000384	0.000000	0.000026	0.005449	0.000000	0.000000	0.000000	0.994140	0.000000
dmel_eve_2R:5846824,5886823	31050	31849	-0.060922	0.000201	0.000015	0.000070	0.000000	0.000000	0.000000	0.000000	0.999714	0.000000
dmel_eve_2R:5846824,5886823	31200	31999	-0.034384	0.000126	0.000000	0.000040	0.000000	0.000000	0.000000	0.000000	0.999834	0.000000
dmel_eve_2R:5846824,5886823	31350	32149	-0.068629	0.000207	0.000000	0.000053	0.000000	0.000000	0.000000	0.000013	0.999727	0.000000
dmel_eve_2R:5846824,5886823	31500	32299	-0.092574	0.000294	0.000000	0.000057	0.000000	0.000000	0.000000	0.000062	0.999586	0.000000
dmel_eve_2R:5846824,5886823	31650	32449	-0.053247	0.000357	0.000000	0.000000	0.000000	0.000000	0.000000	0.000026	0.999617	0.000000
dmel_eve_2R:5846824,5886823	31800	32599	-0.015691	0.000000	0.000000	0.000000	0.000000	0.000000	0.000000	0.000032	0.999968	0.000000
dmel_eve_2R:5846824,5886823	31950	32749	-0.011278	0.000000	0.000000	0.000000	0.000000	0.000000	0.000000	0.000022	0.999978	0.000000
dmel_eve_2R:5846824,5886823	32100	32899	-0.054968	0.000000	0.000000	0.000000	0.000000	0.000000	0.000000	0.000122	0.999878	0.000000
dmel_eve_2R:5846824,5886823	32250	33049	-0.031047	0.000000	0.000000	0.000000	0.000000	0.000000	0.000000	0.000059	0.999941	0.000000
dmel_eve_2R:5846824,5886823	32400	33199	0.459699	0.000000	0.000000	0.000985	0.000000	0.000000	0.000000	0.000042	0.998974	0.000000
dmel_eve_2R:5846824,5886823	32550	33349	0.486410	0.000000	0.000000	0.001057	0.000000	0.000000	0.000000	0.000059	0.998884	0.000000
dmel_eve_2R:5846824,5886823	32700	33499	0.693680	0.000000	0.000146	0.001588	0.000000	0.000000	0.000000	0.000253	0.998013	0.000000
dmel_eve_2R:5846824,5886823	32850	33649	0.679151	0.000032	0.000260	0.001698	0.000000	0.000000	0.000000	0.000247	0.997763	0.000000
dmel_eve_2R:5846824,5886823	33000	33799	0.623984	0.000162	0.000249	0.001702	0.000000	0.000000	0.000000	0.000345	0.997542	0.000000
dmel_eve_2R:5846824,5886823	33150	33949	-0.298597	0.000171	0.000295	0.000769	0.000000	0.000000	0.000000	0.000565	0.998199	0.000000
dmel_eve_2R:5846824,5886823	33300	34099	1.320183	0.000330	0.003159	0.000706	0.000000	0.000000	0.000000	0.000344	0.995461	0.000000
dmel_eve_2R:5846824,5886823	33450	34249	0.708360	0.000296	0.002049	0.000209	0.000000	0.000000	0.000000	0.000058	0.997389	0.000000
dmel_eve_2R:5846824,5886823	33600	34399	1.079474	0.000507	0.002496	0.001585	0.000039	0.000219	0.000000	0.000102	0.995051	0.000000
dmel_eve_2R:5846824,5886823	33750	34549	3.834230	0.001062	0.003201	0.003450	0.000057	0.002200	0.000000	0.000098	0.989933	0.000000
dmel_eve_2R:5846824,5886823	33900	34699	2.670074	0.001349	0.002164	0.001563	0.000854	0.001886	0.000618	0.001237	0.990329	0.000000
dmel_eve_2R:5846824,5886823	34050	34849	1.581967	0.001778	0.000905	0.001726	0.000961	0.001879	0.000538	0.001111	0.991102	0.000000
dmel_eve_2R:5846824,5886823	34200	34999	3.555074	0.001770	0.000768	0.001814	0.001026	0.002688	0.000568	0.001799	0.989567	0.000000
dmel_eve_2R:5846824,5886823	34350	35149	3.358070	0.001806	0.000553	0.001914	0.001326	0.002155	0.000806	0.001958	0.989482	0.000000
dmel_eve_2R:5846824,5886823	34500	35299	1.201711	0.001813	0.000579	0.001338	0.001605	0.001111	0.000799	0.002155	0.990599	0.000000
dmel_eve_2R:5846824,5886823	34650	35449	2.696647	0.003756	0.000000	0.000181	0.003143	0.000824	0.000045	0.003790	0.988262	0.000000
dmel_eve_2R:5846824,5886823	34800	35599	3.604981	0.003840	0.000000	0.000047	0.003892	0.000839	0.000014	0.005297	0.986070	0.000000
dmel_eve_2R:5846824,5886823	34950	35749	2.169511	0.002035	0.000216	0.000955	0.002891	0.001175	0.000192	0.002429	0.990107	0.000000
dmel_eve_2R:5846824,5886823	35100	35899	0.946804	0.002865	0.000309	0.000242	0.001567	0.000000	0.000043	0.002072	0.992903	0.000000
dmel_eve_2R:5846824,5886823	35250	36049	0.334465	0.001653	0.000450	0.000422	0.001729	0.000020	0.000000	0.001222	0.994505	0.000000
dmel_eve_2R:5846824,5886823	35400	36199	2.168015	0.000791	0.000456	0.002565	0.002503	0.000000	0.000016	0.001081	0.992589	0.000000
dmel_eve_2R:5846824,5886823	35550	36349	2.277644	0.000435	0.000130	0.003078	0.000547	0.000014	0.000000	0.001468	0.994329	0.000000
dmel_eve_2R:5846824,5886823	35700	36499	1.045977	0.000429	0.000125	0.001878	0.000353	0.000020	0.000000	0.000000	0.997195	0.000000
dmel_eve_2R:5846824,5886823	35850	36649	2.760529	0.000237	0.000000	0.003680	0.000643	0.000050	0.000000	0.000024	0.995365	0.000000
dmel_eve_2R:5846824,5886823	36000	36799	2.868878	0.000158	0.000000	0.003810	0.000025	0.000049	0.000000	0.000022	0.995936	0.000000
dmel_eve_2R:5846824,5886823	36150	36949	0.347052	0.000751	0.000148	0.001465	0.000000	0.000088	0.000000	0.000023	0.997525	0.000000
dmel_eve_2R:5846824,5886823	36300	37099	0.223286	0.000303	0.000145	0.001207	0.000000	0.000034	0.000000	0.000134	0.998177	0.000000
dmel_eve_2R:5846824,5886823	36450	37249	-0.012510	0.000785	0.000273	0.001287	0.000132	0.000117	0.000000	0.000698	0.996708	0.000000
dmel_eve_2R:5846824,5886823	36600	37399	0.102704	0.002018	0.000123	0.000000	0.000048	0.000000	0.000000	0.000281	0.997530	0.000000
dmel_eve_2R:5846824,5886823	36750	37549	-0.180345	0.001256	0.000315	0.000000	0.000000	0.000118	0.000000	0.000199	0.998112	0.000000
dmel_eve_2R:5846824,5886823	36900	37699	-0.069476	0.001506	0.000048	0.000000	0.000000	0.000124	0.000000	0.000290	0.998031	0.000000
dmel_eve_2R:5846824,5886823	37050	37849	-0.283656	0.001401	0.000085	0.000191	0.000574	0.000289	0.000000	0.000445	0.997015	0.000000
dmel_eve_2R:5846824,5886823	37200	37999	0.278251	0.001546	0.000052	0.000125	0.001328	0.000229	0.000000	0.000000	0.996719	0.000000
dmel_eve_2R:5846824,5886823	37350	38149	0.364372	0.001983	0.000211	0.000223	0.001316	0.000918	0.000000	0.000051	0.995298	0.000000
dmel_eve_2R:5846824,5886823	37500	38299	0.645995	0.002135	0.000000	0.000137	0.001777	0.000137	0.000000	0.000000	0.995813	0.000000
dmel_eve_2R:5846824,5886823	37650	38449	1.456825	0.001103	0.001708	0.000383	0.002169	0.000193	0.000000	0.000046	0.994397	0.000000
dmel_eve_2R:5846824,5886823	37800	38599	0.863889	0.000875	0.001502	0.000000	0.000782	0.000041	0.000000	0.000000	0.996800	0.000000
dmel_eve_2R:5846824,5886823	37950	38749	1.755580	0.003540	0.001830	0.000000	0.000999	0.000016	0.000000	0.000021	0.993595	0.000000
dmel_eve_2R:5846824,5886823	38100	38899	2.441342	0.002718	0.002759	0.000015	0.002727	0.000000	0.000000	0.000055	0.991726	0.000000
dmel_eve_2R:5846824,5886823	38250	39049	1.725764	0.001063	0.002297	0.000019	0.002449	0.000000	0.000204	0.000077	0.993892	0.000000
dmel_eve_2R:5846824,5886823	38400	39199	0.075568	0.001292	0.000071	0.000000	0.001159	0.000000	0.000253	0.000068	0.997157	0.000000
dmel_eve_2R:5846824,5886823	38550	39349	1.663630	0.001587	0.000085	0.002679	0.001274	0.000000	0.000268	0.000097	0.994010	0.000000
dmel_eve_2R:5846824,5886823	38700	39499	1.738615	0.001820	0.000043	0.002976	0.000112	0.000000	0.000019	0.000000	0.995031	0.000000
dmel_eve_2R:5846824,5886823	38850	39649	1.747829	0.000583	0.000039	0.002243	0.000000	0.000000	0.001381	0.000000	0.995754	0.000000
dmel_eve_2R:5846824,5886823	39000	39799	1.983420	0.000685	0.000561	0.002120	0.000000	0.000000	0.001932	0.000049	0.994653	0.000000
dmel_eve_2R:5846824,5886823	39150	39949	1.955483	0.000639	0.000851	0.002131	0.000000	0.000000	0.001816	0.000110	0.994453	0.000000
