# Supplementary material for: SMCis: An Effective Algorithm for Discovery of Cis-Regulatory Modules
Source: PLoS One. 2016 Sep 16;11(9):e0162968. doi: 10.1371/journal.pone.0162968 (PMC5026350; doi:10.1371/journal.pone.0162968)
Supplement: S1 File — (ZIP) [file pone.0162968.s002.zip › S1_File/motevo/drosophila/cluster_out_ftz.txt]

identifier	win_start	winstop	winscore	cad *	bcd *	kni *	hb *	gt *	Kr *	tll *	background	UFEwm
dmel_ftz_3R:6844324..6884323	0	799	4.310704	0.003853	0.002446	0.000084	0.000258	0.000000	0.001585	0.003140	0.988634	0.000000
dmel_ftz_3R:6844324..6884323	150	949	2.684613	0.001876	0.002228	0.000146	0.000102	0.000000	0.001301	0.002634	0.991712	0.000000
dmel_ftz_3R:6844324..6884323	300	1099	3.138804	0.000464	0.002233	0.000126	0.000090	0.000000	0.002412	0.002309	0.992365	0.000000
dmel_ftz_3R:6844324..6884323	450	1249	3.027387	0.001292	0.002153	0.000116	0.000000	0.000000	0.001982	0.002382	0.992075	0.000000
dmel_ftz_3R:6844324..6884323	600	1399	2.603842	0.001447	0.001510	0.000039	0.000977	0.000000	0.002016	0.001219	0.992792	0.000000
dmel_ftz_3R:6844324..6884323	750	1549	5.767060	0.008970	0.001428	0.000017	0.000881	0.000000	0.000366	0.000000	0.988338	0.000000
dmel_ftz_3R:6844324..6884323	900	1699	6.997571	0.010721	0.000000	0.000000	0.001216	0.000000	0.000444	0.000000	0.987618	0.000000
dmel_ftz_3R:6844324..6884323	1050	1849	9.004340	0.012448	0.000000	0.000000	0.001243	0.001154	0.000000	0.000000	0.985155	0.000000
dmel_ftz_3R:6844324..6884323	1200	1999	9.122598	0.010913	0.000191	0.000000	0.001379	0.001591	0.000000	0.000000	0.985926	0.000000
dmel_ftz_3R:6844324..6884323	1350	2149	10.787793	0.009547	0.000286	0.000000	0.002063	0.001591	0.000000	0.000116	0.986397	0.000000
dmel_ftz_3R:6844324..6884323	1500	2299	8.550797	0.011051	0.000228	0.000000	0.000021	0.001428	0.000000	0.000171	0.987102	0.000000
dmel_ftz_3R:6844324..6884323	1650	2449	1.798598	0.003437	0.000338	0.000000	0.000000	0.001291	0.000000	0.000302	0.994632	0.000000
dmel_ftz_3R:6844324..6884323	1800	2599	0.800574	0.000222	0.000413	0.000173	0.000000	0.001372	0.000000	0.000872	0.996947	0.000000
dmel_ftz_3R:6844324..6884323	1950	2749	1.560667	0.000163	0.000000	0.000166	0.000000	0.002090	0.000000	0.000895	0.996685	0.000000
dmel_ftz_3R:6844324..6884323	2100	2899	2.253356	0.000109	0.000394	0.000287	0.000000	0.002694	0.000000	0.001903	0.994612	0.000000
dmel_ftz_3R:6844324..6884323	2250	3049	2.193368	0.000018	0.000263	0.000034	0.000000	0.003106	0.000000	0.000000	0.996577	0.000000
dmel_ftz_3R:6844324..6884323	2400	3199	2.492051	0.000472	0.000422	0.000132	0.000000	0.003904	0.000000	0.000169	0.994901	0.000000
dmel_ftz_3R:6844324..6884323	2550	3349	1.662963	0.000806	0.000851	0.000244	0.000294	0.002072	0.000000	0.002066	0.993666	0.000000
dmel_ftz_3R:6844324..6884323	2700	3499	3.088565	0.001949	0.000741	0.000000	0.002780	0.001919	0.000000	0.002172	0.990440	0.000000
dmel_ftz_3R:6844324..6884323	2850	3649	3.858656	0.002186	0.000054	0.000000	0.003929	0.001841	0.000000	0.002265	0.989726	0.000000
dmel_ftz_3R:6844324..6884323	3000	3799	4.016065	0.001417	0.000880	0.000000	0.003925	0.000759	0.000000	0.003405	0.989614	0.000000
dmel_ftz_3R:6844324..6884323	3150	3949	3.840965	0.001480	0.001420	0.000000	0.003847	0.000283	0.000614	0.002935	0.989421	0.000000
dmel_ftz_3R:6844324..6884323	3300	4099	0.195081	0.001352	0.001170	0.001019	0.001911	0.000809	0.000982	0.000810	0.991949	0.000000
dmel_ftz_3R:6844324..6884323	3450	4249	2.833566	0.000270	0.000992	0.000874	0.004202	0.000000	0.000598	0.002191	0.990873	0.000000
dmel_ftz_3R:6844324..6884323	3600	4399	0.778234	0.000392	0.000996	0.001740	0.001372	0.000000	0.000537	0.001851	0.993113	0.000000
dmel_ftz_3R:6844324..6884323	3750	4549	0.477227	0.000220	0.000061	0.001687	0.001134	0.000000	0.000367	0.001430	0.995101	0.000000
dmel_ftz_3R:6844324..6884323	3900	4699	0.395564	0.000273	0.000000	0.001579	0.001225	0.000000	0.000000	0.000867	0.996057	0.000000
dmel_ftz_3R:6844324..6884323	4050	4849	0.552212	0.000327	0.000000	0.000301	0.002146	0.000000	0.000000	0.000978	0.996248	0.000000
dmel_ftz_3R:6844324..6884323	4200	4999	0.267134	0.000322	0.000000	0.000064	0.001772	0.000000	0.000000	0.000025	0.997817	0.000000
dmel_ftz_3R:6844324..6884323	4350	5149	-0.193597	0.000447	0.000000	0.000000	0.000422	0.000000	0.000000	0.000709	0.998421	0.000000
dmel_ftz_3R:6844324..6884323	4500	5299	-0.165197	0.000610	0.000024	0.000000	0.000848	0.000000	0.000000	0.000823	0.997694	0.000000
dmel_ftz_3R:6844324..6884323	4650	5449	-0.087187	0.001033	0.000048	0.000000	0.000948	0.000000	0.000489	0.001283	0.996198	0.000000
dmel_ftz_3R:6844324..6884323	4800	5599	-0.137328	0.000213	0.000076	0.000000	0.001007	0.000000	0.000488	0.001145	0.997071	0.000000
dmel_ftz_3R:6844324..6884323	4950	5749	-0.290287	0.000619	0.000099	0.000000	0.000304	0.000000	0.000548	0.001132	0.997299	0.000000
dmel_ftz_3R:6844324..6884323	5100	5899	-0.075445	0.000122	0.000000	0.000000	0.000000	0.000000	0.000208	0.000019	0.999651	0.000000
dmel_ftz_3R:6844324..6884323	5250	6049	0.433091	0.000204	0.001843	0.000000	0.000197	0.000000	0.000227	0.000072	0.997457	0.000000
dmel_ftz_3R:6844324..6884323	5400	6199	0.564790	0.000278	0.001921	0.000000	0.000063	0.000000	0.000171	0.000000	0.997566	0.000000
dmel_ftz_3R:6844324..6884323	5550	6349	0.843312	0.000343	0.002383	0.000000	0.000081	0.000000	0.000000	0.000000	0.997193	0.000000
dmel_ftz_3R:6844324..6884323	5700	6499	1.457047	0.000097	0.003727	0.000000	0.000094	0.000000	0.000000	0.000407	0.995674	0.000000
dmel_ftz_3R:6844324..6884323	5850	6649	2.260640	0.001708	0.003953	0.000000	0.000786	0.001127	0.000000	0.000904	0.991522	0.000000
dmel_ftz_3R:6844324..6884323	6000	6799	2.702855	0.003759	0.002621	0.000000	0.001594	0.001338	0.000000	0.000953	0.989735	0.000000
dmel_ftz_3R:6844324..6884323	6150	6949	1.145579	0.002883	0.000906	0.000157	0.001882	0.001011	0.000000	0.001065	0.992096	0.000000
dmel_ftz_3R:6844324..6884323	6300	7099	6.673703	0.006952	0.000714	0.000158	0.005709	0.001084	0.000000	0.000936	0.984449	0.000000
dmel_ftz_3R:6844324..6884323	6450	7249	6.093397	0.006192	0.000274	0.000132	0.005489	0.000941	0.000000	0.000098	0.986873	0.000000
dmel_ftz_3R:6844324..6884323	6600	7399	4.060509	0.003623	0.000036	0.000072	0.006602	0.000127	0.000000	0.000000	0.989539	0.000000
dmel_ftz_3R:6844324..6884323	6750	7549	6.619783	0.002873	0.000026	0.000034	0.011146	0.000000	0.000000	0.000000	0.985921	0.000000
dmel_ftz_3R:6844324..6884323	6900	7699	5.928387	0.004523	0.000022	0.000112	0.008438	0.000000	0.000000	0.000130	0.986775	0.000000
dmel_ftz_3R:6844324..6884323	7050	7849	1.539060	0.001350	0.000026	0.000000	0.004363	0.000000	0.000000	0.000323	0.993938	0.000000
dmel_ftz_3R:6844324..6884323	7200	7999	0.673377	0.000723	0.000000	0.000000	0.002933	0.000035	0.000000	0.000376	0.995932	0.000000
dmel_ftz_3R:6844324..6884323	7350	8149	0.380428	0.000828	0.000000	0.000000	0.002277	0.000015	0.000000	0.000206	0.996674	0.000000
dmel_ftz_3R:6844324..6884323	7500	8299	-0.142244	0.000223	0.000000	0.000000	0.000036	0.000000	0.000000	0.000237	0.999504	0.000000
dmel_ftz_3R:6844324..6884323	7650	8449	-0.090959	0.000362	0.000000	0.000000	0.000000	0.000000	0.000000	0.000038	0.999600	0.000000
dmel_ftz_3R:6844324..6884323	7800	8599	-0.101325	0.000338	0.000000	0.000000	0.000000	0.000000	0.000000	0.000069	0.999592	0.000000
dmel_ftz_3R:6844324..6884323	7950	8749	-0.070965	0.000491	0.000000	0.000000	0.000523	0.000018	0.000000	0.000103	0.998866	0.000000
dmel_ftz_3R:6844324..6884323	8100	8899	-0.094808	0.000354	0.000000	0.000073	0.000560	0.000000	0.000000	0.000193	0.998820	0.000000
dmel_ftz_3R:6844324..6884323	8250	9049	-0.112269	0.000286	0.000000	0.000031	0.000565	0.000131	0.000000	0.000151	0.998835	0.000000
dmel_ftz_3R:6844324..6884323	8400	9199	-0.026616	0.000000	0.000000	0.000025	0.000552	0.000077	0.000000	0.000117	0.999229	0.000000
dmel_ftz_3R:6844324..6884323	8550	9349	0.193515	0.000000	0.000000	0.000000	0.001109	0.000055	0.000000	0.000044	0.998792	0.000000
dmel_ftz_3R:6844324..6884323	8700	9499	1.518559	0.000000	0.000000	0.000000	0.001722	0.000000	0.000000	0.000027	0.998251	0.000000
dmel_ftz_3R:6844324..6884323	8850	9649	3.266869	0.000081	0.000173	0.001471	0.000000	0.000000	0.000000	0.000000	0.998275	0.000000
dmel_ftz_3R:6844324..6884323	9000	9799	3.166314	0.000120	0.000491	0.001373	0.000020	0.000000	0.000000	0.000000	0.997995	0.000000
dmel_ftz_3R:6844324..6884323	9150	9949	3.154070	0.000463	0.000734	0.001388	0.000058	0.000000	0.000000	0.000000	0.997358	0.000000
dmel_ftz_3R:6844324..6884323	9300	10099	3.008821	0.000466	0.000891	0.001386	0.000224	0.000000	0.000044	0.000000	0.996988	0.000000
dmel_ftz_3R:6844324..6884323	9450	10249	3.259345	0.000333	0.000716	0.001643	0.000116	0.000055	0.000000	0.000000	0.997138	0.000000
dmel_ftz_3R:6844324..6884323	9600	10399	-0.099033	0.000828	0.000103	0.000000	0.000060	0.000026	0.000000	0.000000	0.998984	0.000000
dmel_ftz_3R:6844324..6884323	9750	10549	-0.076300	0.000197	0.000000	0.000000	0.000068	0.000016	0.000000	0.000000	0.999718	0.000000
dmel_ftz_3R:6844324..6884323	9900	10699	-0.046363	0.000058	0.000000	0.000022	0.000041	0.000000	0.000000	0.000000	0.999879	0.000000
dmel_ftz_3R:6844324..6884323	10050	10849	-0.023174	0.000033	0.000000	0.000021	0.000000	0.000000	0.000000	0.000000	0.999946	0.000000
dmel_ftz_3R:6844324..6884323	10200	10999	-0.061974	0.000162	0.000000	0.000051	0.000000	0.000000	0.000000	0.000000	0.999787	0.000000
dmel_ftz_3R:6844324..6884323	10350	11149	1.297084	0.000030	0.000000	0.001436	0.001740	0.000000	0.000000	0.000021	0.996773	0.000000
dmel_ftz_3R:6844324..6884323	10500	11299	0.767702	0.000319	0.000041	0.000105	0.001818	0.000000	0.000000	0.000244	0.997473	0.000000
dmel_ftz_3R:6844324..6884323	10650	11449	0.638317	0.000444	0.000077	0.000088	0.001522	0.000000	0.000000	0.000119	0.997751	0.000000
dmel_ftz_3R:6844324..6884323	10800	11599	0.912006	0.000609	0.000018	0.000095	0.001621	0.000000	0.000000	0.001327	0.996330	0.000000
dmel_ftz_3R:6844324..6884323	10950	11749	1.064437	0.000191	0.000000	0.000019	0.001709	0.000000	0.000000	0.001453	0.996628	0.000000
dmel_ftz_3R:6844324..6884323	11100	11899	0.079180	0.000295	0.000192	0.000000	0.000000	0.000000	0.000025	0.001462	0.998027	0.000000
dmel_ftz_3R:6844324..6884323	11250	12049	0.303227	0.000086	0.000071	0.000000	0.000037	0.000000	0.000000	0.001922	0.997884	0.000000
dmel_ftz_3R:6844324..6884323	11400	12199	0.505871	0.000000	0.000109	0.001363	0.000695	0.000000	0.000000	0.001795	0.996038	0.000000
dmel_ftz_3R:6844324..6884323	11550	12349	3.157457	0.001323	0.000130	0.001438	0.005801	0.000000	0.000015	0.000194	0.991099	0.000000
dmel_ftz_3R:6844324..6884323	11700	12499	2.109672	0.001497	0.001058	0.001498	0.002610	0.000548	0.001060	0.000981	0.990747	0.000000
dmel_ftz_3R:6844324..6884323	11850	12649	5.202476	0.001983	0.001154	0.001577	0.004691	0.000176	0.002681	0.000540	0.987199	0.000000
dmel_ftz_3R:6844324..6884323	12000	12799	5.417440	0.001783	0.001309	0.002519	0.002246	0.000962	0.002148	0.001241	0.987793	0.000000
dmel_ftz_3R:6844324..6884323	12150	12949	3.961024	0.002075	0.000995	0.001330	0.002192	0.000961	0.002043	0.001173	0.989229	0.000000
dmel_ftz_3R:6844324..6884323	12300	13099	5.149809	0.001403	0.001049	0.002979	0.002059	0.000639	0.001989	0.001156	0.988726	0.000000
dmel_ftz_3R:6844324..6884323	12450	13249	8.751805	0.000941	0.000827	0.007262	0.002866	0.000423	0.001414	0.000918	0.985349	0.000000
dmel_ftz_3R:6844324..6884323	12600	13399	13.628936	0.003225	0.000000	0.010631	0.003395	0.000304	0.000000	0.001173	0.981272	0.000000
dmel_ftz_3R:6844324..6884323	12750	13549	15.520144	0.002130	0.000135	0.011926	0.003441	0.000231	0.000000	0.000174	0.981964	0.000000
dmel_ftz_3R:6844324..6884323	12900	13699	17.657633	0.003355	0.002392	0.012253	0.002660	0.002022	0.000000	0.000575	0.976743	0.000000
dmel_ftz_3R:6844324..6884323	13050	13849	21.522692	0.004670	0.002358	0.011470	0.001014	0.002695	0.000000	0.000344	0.977449	0.000000
dmel_ftz_3R:6844324..6884323	13200	13999	22.978506	0.008033	0.003268	0.012201	0.000000	0.004850	0.000000	0.000217	0.971431	0.000000
dmel_ftz_3R:6844324..6884323	13350	14149	17.682027	0.008927	0.003143	0.006535	0.000133	0.008371	0.000000	0.000249	0.972642	0.000000
dmel_ftz_3R:6844324..6884323	13500	14299	17.071261	0.009569	0.002214	0.005587	0.000959	0.004512	0.000000	0.000541	0.976619	0.000000
dmel_ftz_3R:6844324..6884323	13650	14449	15.359877	0.012086	0.002264	0.004968	0.001931	0.003150	0.000000	0.000075	0.975526	0.000000
dmel_ftz_3R:6844324..6884323	13800	14599	9.533868	0.008776	0.000556	0.000544	0.001948	0.002358	0.000968	0.000215	0.984634	0.000000
dmel_ftz_3R:6844324..6884323	13950	14749	3.022479	0.002942	0.000705	0.001116	0.001530	0.001490	0.001132	0.000779	0.990307	0.000000
dmel_ftz_3R:6844324..6884323	14100	14899	1.175750	0.002298	0.000705	0.001158	0.001059	0.000895	0.001151	0.000701	0.992033	0.000000
dmel_ftz_3R:6844324..6884323	14250	15049	4.843527	0.006325	0.000000	0.000183	0.000000	0.000016	0.001552	0.000000	0.991925	0.000000
dmel_ftz_3R:6844324..6884323	14400	15199	1.272714	0.001363	0.000013	0.000072	0.000000	0.000000	0.001396	0.000000	0.997155	0.000000
dmel_ftz_3R:6844324..6884323	14550	15349	0.159868	0.001077	0.000018	0.000019	0.000000	0.000070	0.000000	0.000000	0.998815	0.000000
dmel_ftz_3R:6844324..6884323	14700	15499	0.178394	0.001335	0.000110	0.000000	0.000000	0.000184	0.000344	0.000000	0.998027	0.000000
dmel_ftz_3R:6844324..6884323	14850	15649	0.217715	0.001434	0.000202	0.000000	0.000000	0.000192	0.000530	0.000000	0.997642	0.000000
dmel_ftz_3R:6844324..6884323	15000	15799	-0.107050	0.000028	0.000242	0.000000	0.000000	0.000196	0.000442	0.000000	0.999092	0.000000
dmel_ftz_3R:6844324..6884323	15150	15949	-0.149863	0.000031	0.000248	0.000000	0.000000	0.000253	0.000443	0.000093	0.998933	0.000000
dmel_ftz_3R:6844324..6884323	15300	16099	0.704705	0.000045	0.000331	0.000312	0.000000	0.000000	0.000655	0.001901	0.996755	0.000000
dmel_ftz_3R:6844324..6884323	15450	16249	1.223696	0.000000	0.000206	0.000189	0.000000	0.000000	0.000000	0.002951	0.996654	0.000000
dmel_ftz_3R:6844324..6884323	15600	16399	1.126007	0.000000	0.000041	0.000119	0.000000	0.000000	0.000000	0.002640	0.997200	0.000000
dmel_ftz_3R:6844324..6884323	15750	16549	0.941904	0.000112	0.000225	0.000314	0.000125	0.000000	0.000000	0.002534	0.996690	0.000000
dmel_ftz_3R:6844324..6884323	15900	16699	0.632275	0.000164	0.000416	0.000255	0.000288	0.000000	0.000612	0.002005	0.996260	0.000000
dmel_ftz_3R:6844324..6884323	16050	16849	-0.153580	0.000373	0.000489	0.000000	0.001246	0.000240	0.000514	0.000335	0.996802	0.000000
dmel_ftz_3R:6844324..6884323	16200	16999	-0.097087	0.000453	0.000229	0.000000	0.001270	0.000254	0.000545	0.000238	0.997011	0.000000
dmel_ftz_3R:6844324..6884323	16350	17149	0.307517	0.001617	0.000261	0.000000	0.000656	0.001043	0.000596	0.000372	0.995456	0.000000
dmel_ftz_3R:6844324..6884323	16500	17299	0.669600	0.002197	0.000950	0.000000	0.000448	0.001131	0.000589	0.000368	0.994317	0.000000
dmel_ftz_3R:6844324..6884323	16650	17449	0.917921	0.002039	0.001069	0.000000	0.000452	0.001088	0.000000	0.001805	0.993549	0.000000
dmel_ftz_3R:6844324..6884323	16800	17599	0.472703	0.001810	0.000848	0.000000	0.000513	0.000431	0.000771	0.001547	0.994079	0.000000
dmel_ftz_3R:6844324..6884323	16950	17749	0.669225	0.002391	0.000727	0.000000	0.000000	0.000261	0.000610	0.001227	0.994784	0.000000
dmel_ftz_3R:6844324..6884323	17100	17899	0.392226	0.000846	0.001686	0.000000	0.000000	0.000000	0.000787	0.000743	0.995939	0.000000
dmel_ftz_3R:6844324..6884323	17250	18049	0.337643	0.000986	0.000795	0.000000	0.000000	0.000000	0.000720	0.001692	0.995806	0.000000
dmel_ftz_3R:6844324..6884323	17400	18199	0.318234	0.001752	0.001005	0.000000	0.000000	0.000036	0.000760	0.000735	0.995713	0.000000
dmel_ftz_3R:6844324..6884323	17550	18349	0.367737	0.002156	0.000986	0.000000	0.000000	0.000013	0.000000	0.000455	0.996389	0.000000
dmel_ftz_3R:6844324..6884323	17700	18499	0.064264	0.001290	0.000934	0.000000	0.000000	0.000038	0.000000	0.000533	0.997206	0.000000
dmel_ftz_3R:6844324..6884323	17850	18649	1.060423	0.003229	0.001579	0.000000	0.000044	0.000051	0.000000	0.000887	0.994210	0.000000
dmel_ftz_3R:6844324..6884323	18000	18799	-0.022332	0.001289	0.000276	0.000000	0.000000	0.000000	0.000180	0.000110	0.998145	0.000000
dmel_ftz_3R:6844324..6884323	18150	18949	0.120522	0.001973	0.000300	0.000000	0.000029	0.000000	0.000411	0.000044	0.997243	0.000000
dmel_ftz_3R:6844324..6884323	18300	19099	0.274826	0.002377	0.000223	0.000000	0.000017	0.000000	0.000453	0.000013	0.996916	0.000000
dmel_ftz_3R:6844324..6884323	18450	19249	0.021915	0.001544	0.000207	0.000000	0.000065	0.000015	0.000671	0.000022	0.997476	0.000000
dmel_ftz_3R:6844324..6884323	18600	19399	-0.168346	0.000222	0.000033	0.000000	0.000161	0.000000	0.000411	0.000013	0.999160	0.000000
dmel_ftz_3R:6844324..6884323	18750	19549	0.091129	0.000958	0.000000	0.000000	0.000037	0.000000	0.001375	0.000000	0.997630	0.000000
dmel_ftz_3R:6844324..6884323	18900	19699	0.819754	0.002785	0.000000	0.000000	0.000167	0.000014	0.000473	0.000000	0.996560	0.000000
dmel_ftz_3R:6844324..6884323	19050	19849	0.447159	0.001742	0.000000	0.000000	0.000057	0.000000	0.000143	0.000000	0.998059	0.000000
dmel_ftz_3R:6844324..6884323	19200	19999	0.345908	0.001424	0.000000	0.000000	0.000015	0.000000	0.000154	0.000000	0.998407	0.000000
dmel_ftz_3R:6844324..6884323	19350	20149	0.341528	0.001355	0.000000	0.000000	0.000000	0.000000	0.000089	0.000000	0.998556	0.000000
dmel_ftz_3R:6844324..6884323	19500	20299	0.402410	0.001455	0.000000	0.000013	0.000000	0.000000	0.000000	0.000000	0.998532	0.000000
dmel_ftz_3R:6844324..6884323	19650	20449	-0.008927	0.000000	0.000017	0.000000	0.000000	0.000000	0.000000	0.000000	0.999983	0.000000
dmel_ftz_3R:6844324..6884323	19800	20599	-0.016431	0.000000	0.000000	0.000000	0.000000	0.000000	0.000000	0.000034	0.999966	0.000000
dmel_ftz_3R:6844324..6884323	19950	20749	-0.006389	0.000000	0.000000	0.000000	0.000000	0.000000	0.000000	0.000013	0.999987	0.000000
dmel_ftz_3R:6844324..6884323	20100	20899	-0.009215	0.000000	0.000018	0.000000	0.000000	0.000000	0.000000	0.000000	0.999982	0.000000
dmel_ftz_3R:6844324..6884323	20250	21049	0.427316	0.000000	0.000020	0.000000	0.000000	0.000000	0.000956	0.000000	0.999023	0.000000
dmel_ftz_3R:6844324..6884323	20400	21199	0.456121	0.000000	0.000000	0.000000	0.000000	0.000000	0.000990	0.000000	0.999010	0.000000
dmel_ftz_3R:6844324..6884323	20550	21349	0.467308	0.000000	0.000000	0.000000	0.000000	0.000000	0.001020	0.000000	0.998980	0.000000
dmel_ftz_3R:6844324..6884323	20700	21499	0.450804	0.000017	0.000000	0.000000	0.000000	0.000000	0.001022	0.000000	0.998961	0.000000
dmel_ftz_3R:6844324..6884323	20850	21649	0.459031	0.000015	0.000000	0.000000	0.000000	0.000000	0.001038	0.000000	0.998947	0.000000
dmel_ftz_3R:6844324..6884323	21000	21799	0.000000	0.000000	0.000000	0.000000	0.000000	0.000000	0.000000	0.000000	1.000000	0.000000
dmel_ftz_3R:6844324..6884323	21150	21949	0.000000	0.000000	0.000000	0.000000	0.000000	0.000000	0.000000	0.000000	1.000000	0.000000
dmel_ftz_3R:6844324..6884323	21300	22099	-0.045341	0.000000	0.000000	0.000000	0.000000	0.000000	0.000000	0.000311	0.999689	0.000000
dmel_ftz_3R:6844324..6884323	21450	22249	-0.053286	0.000025	0.000000	0.000000	0.000000	0.000000	0.000000	0.000471	0.999503	0.000000
dmel_ftz_3R:6844324..6884323	21600	22399	-0.202457	0.000163	0.000085	0.000454	0.000000	0.000000	0.000000	0.000798	0.998499	0.000000
dmel_ftz_3R:6844324..6884323	21750	22549	1.189312	0.000089	0.000025	0.002426	0.000000	0.000000	0.000000	0.000933	0.996527	0.000000
dmel_ftz_3R:6844324..6884323	21900	22699	1.212440	0.000103	0.000000	0.002477	0.000000	0.000000	0.000000	0.000945	0.996476	0.000000
dmel_ftz_3R:6844324..6884323	22050	22849	0.874298	0.000067	0.000014	0.001906	0.000000	0.000000	0.000000	0.000103	0.997910	0.000000
dmel_ftz_3R:6844324..6884323	22200	22999	0.830414	0.000715	0.000165	0.001887	0.000000	0.000018	0.000000	0.000076	0.997140	0.000000
dmel_ftz_3R:6844324..6884323	22350	23149	0.386798	0.000825	0.000098	0.001319	0.000000	0.000098	0.000848	0.000112	0.996699	0.000000
dmel_ftz_3R:6844324..6884323	22500	23299	1.664479	0.001615	0.000101	0.000000	0.000000	0.001504	0.001014	0.002870	0.992896	0.000000
dmel_ftz_3R:6844324..6884323	22650	23449	3.041286	0.001535	0.001369	0.000000	0.000000	0.001820	0.003926	0.002878	0.988471	0.000000
dmel_ftz_3R:6844324..6884323	22800	23599	10.127844	0.001697	0.001515	0.000000	0.000039	0.001691	0.005614	0.008536	0.980908	0.000000
dmel_ftz_3R:6844324..6884323	22950	23749	17.921019	0.002182	0.000453	0.000000	0.000087	0.001620	0.011477	0.013418	0.970763	0.000000
dmel_ftz_3R:6844324..6884323	23100	23899	25.308755	0.001912	0.000677	0.000000	0.000101	0.001240	0.015527	0.013571	0.966973	0.000000
dmel_ftz_3R:6844324..6884323	23250	24049	20.928238	0.001022	0.000529	0.000023	0.000050	0.000000	0.016690	0.011207	0.970478	0.000000
dmel_ftz_3R:6844324..6884323	23400	24199	23.035081	0.002053	0.000646	0.000087	0.000183	0.000000	0.016984	0.009468	0.970579	0.000000
dmel_ftz_3R:6844324..6884323	23550	24349	22.869679	0.002376	0.001459	0.000064	0.000131	0.000000	0.019625	0.005441	0.970905	0.000000
dmel_ftz_3R:6844324..6884323	23700	24499	15.197375	0.002100	0.004095	0.001649	0.000221	0.000000	0.010719	0.001222	0.979994	0.000000
dmel_ftz_3R:6844324..6884323	23850	24649	9.041398	0.001396	0.005215	0.001827	0.000000	0.000022	0.007916	0.001079	0.982545	0.000000
dmel_ftz_3R:6844324..6884323	24000	24799	5.493488	0.001459	0.004774	0.001660	0.000000	0.000019	0.004572	0.000237	0.987281	0.000000
dmel_ftz_3R:6844324..6884323	24150	24949	3.170856	0.000871	0.004461	0.000718	0.000000	0.000000	0.000405	0.000000	0.993546	0.000000
dmel_ftz_3R:6844324..6884323	24300	25099	2.375692	0.000995	0.002277	0.001431	0.000000	0.000053	0.001797	0.000082	0.993364	0.000000
dmel_ftz_3R:6844324..6884323	24450	25249	0.615830	0.002320	0.000000	0.000000	0.000000	0.000000	0.000904	0.000013	0.996763	0.000000
dmel_ftz_3R:6844324..6884323	24600	25399	0.551286	0.001745	0.000000	0.000859	0.000037	0.000000	0.000909	0.000043	0.996407	0.000000
dmel_ftz_3R:6844324..6884323	24750	25549	1.754302	0.004064	0.000055	0.000866	0.000087	0.000000	0.000970	0.000691	0.993267	0.000000
dmel_ftz_3R:6844324..6884323	24900	25699	2.500477	0.004639	0.000180	0.000872	0.001256	0.000000	0.000988	0.000441	0.991624	0.000000
dmel_ftz_3R:6844324..6884323	25050	25849	5.362165	0.007602	0.000206	0.000538	0.002231	0.000000	0.001060	0.000790	0.987572	0.000000
dmel_ftz_3R:6844324..6884323	25200	25999	6.382553	0.006869	0.000422	0.002414	0.003236	0.000000	0.000000	0.000776	0.986284	0.000000
dmel_ftz_3R:6844324..6884323	25350	26149	5.508082	0.006377	0.000363	0.002368	0.002344	0.000000	0.000000	0.000595	0.987954	0.000000
dmel_ftz_3R:6844324..6884323	25500	26299	3.971512	0.004324	0.000197	0.002344	0.002384	0.000000	0.000000	0.000134	0.990617	0.000000
dmel_ftz_3R:6844324..6884323	25650	26449	1.340027	0.001145	0.000164	0.002376	0.000568	0.000000	0.000153	0.000183	0.995411	0.000000
dmel_ftz_3R:6844324..6884323	25800	26599	1.785357	0.001165	0.000000	0.002482	0.001380	0.000000	0.000045	0.000015	0.994913	0.000000
dmel_ftz_3R:6844324..6884323	25950	26749	-0.120512	0.000051	0.000000	0.000541	0.000345	0.000000	0.000025	0.000250	0.998787	0.000000
dmel_ftz_3R:6844324..6884323	26100	26899	-0.264857	0.000400	0.000055	0.000604	0.001185	0.000616	0.000135	0.000570	0.996435	0.000000
dmel_ftz_3R:6844324..6884323	26250	27049	1.711615	0.001274	0.000523	0.001005	0.001611	0.002342	0.000786	0.001245	0.991214	0.000000
dmel_ftz_3R:6844324..6884323	26400	27199	2.064590	0.001087	0.000293	0.000000	0.001651	0.002851	0.000110	0.000458	0.993549	0.000000
dmel_ftz_3R:6844324..6884323	26550	27349	1.744779	0.000601	0.000287	0.000000	0.000788	0.002870	0.000101	0.000421	0.994932	0.000000
dmel_ftz_3R:6844324..6884323	26700	27499	2.709284	0.000053	0.000000	0.000018	0.000686	0.004001	0.000000	0.000000	0.995241	0.000000
dmel_ftz_3R:6844324..6884323	26850	27649	2.490527	0.001008	0.000000	0.000053	0.000033	0.003581	0.000000	0.000014	0.995312	0.000000
dmel_ftz_3R:6844324..6884323	27000	27799	1.561836	0.001138	0.000086	0.000085	0.000000	0.002345	0.000000	0.000016	0.996329	0.000000
dmel_ftz_3R:6844324..6884323	27150	27949	0.127351	0.001487	0.000021	0.000169	0.000000	0.001369	0.000000	0.000240	0.996713	0.000000
dmel_ftz_3R:6844324..6884323	27300	28099	0.130129	0.001507	0.000032	0.000167	0.000000	0.001359	0.000000	0.000214	0.996720	0.000000
dmel_ftz_3R:6844324..6884323	27450	28249	0.151515	0.002054	0.000032	0.000000	0.000000	0.000670	0.000000	0.000233	0.997011	0.000000
dmel_ftz_3R:6844324..6884323	27600	28399	0.359512	0.002266	0.000020	0.000000	0.000000	0.000602	0.000000	0.000056	0.997056	0.000000
dmel_ftz_3R:6844324..6884323	27750	28549	0.567012	0.002611	0.000000	0.000696	0.000000	0.000348	0.000014	0.000029	0.996303	0.000000
dmel_ftz_3R:6844324..6884323	27900	28699	2.040437	0.004818	0.000000	0.000701	0.000000	0.000000	0.000023	0.000100	0.994357	0.000000
dmel_ftz_3R:6844324..6884323	28050	28849	3.350906	0.007121	0.000248	0.000779	0.000000	0.000000	0.000000	0.000038	0.991814	0.000000
dmel_ftz_3R:6844324..6884323	28200	28999	2.903058	0.006287	0.000165	0.000767	0.000000	0.000000	0.000000	0.000028	0.992753	0.000000
dmel_ftz_3R:6844324..6884323	28350	29149	2.856354	0.006209	0.000124	0.000809	0.000000	0.000000	0.000000	0.000089	0.992769	0.000000
dmel_ftz_3R:6844324..6884323	28500	29299	0.514722	0.002368	0.000157	0.000000	0.000000	0.000000	0.000000	0.000075	0.997401	0.000000
dmel_ftz_3R:6844324..6884323	28650	29449	-0.105659	0.000807	0.000099	0.000000	0.000000	0.000000	0.000000	0.000052	0.999042	0.000000
dmel_ftz_3R:6844324..6884323	28800	29599	-0.151458	0.000625	0.000994	0.000086	0.000000	0.000766	0.000000	0.000172	0.997356	0.000000
dmel_ftz_3R:6844324..6884323	28950	29749	0.036978	0.000530	0.000935	0.001128	0.000000	0.000784	0.000000	0.000123	0.996499	0.000000
dmel_ftz_3R:6844324..6884323	29100	29899	0.193044	0.000799	0.001135	0.001172	0.000000	0.001062	0.000000	0.000061	0.995771	0.000000
dmel_ftz_3R:6844324..6884323	29250	30049	1.643235	0.001170	0.001130	0.002713	0.000000	0.001577	0.000000	0.000065	0.993345	0.000000
dmel_ftz_3R:6844324..6884323	29400	30199	1.802033	0.000815	0.002136	0.002764	0.000000	0.000902	0.000000	0.000000	0.993383	0.000000
dmel_ftz_3R:6844324..6884323	29550	30349	1.182204	0.000029	0.001536	0.001899	0.000000	0.000027	0.000000	0.000000	0.996509	0.000000
dmel_ftz_3R:6844324..6884323	29700	30499	0.161500	0.000014	0.000084	0.000694	0.000000	0.000000	0.000000	0.000000	0.999208	0.000000
dmel_ftz_3R:6844324..6884323	29850	30649	0.150621	0.000000	0.000492	0.000728	0.000000	0.000015	0.000000	0.000000	0.998764	0.000000
dmel_ftz_3R:6844324..6884323	30000	30799	-0.009884	0.000000	0.000494	0.000000	0.000128	0.000652	0.000000	0.000000	0.998726	0.000000
dmel_ftz_3R:6844324..6884323	30150	30949	0.210361	0.001538	0.000226	0.000000	0.000319	0.000731	0.000000	0.000050	0.997137	0.000000
dmel_ftz_3R:6844324..6884323	30300	31099	0.229298	0.001539	0.000391	0.000000	0.000153	0.000830	0.000000	0.000107	0.996981	0.000000
dmel_ftz_3R:6844324..6884323	30450	31249	1.890087	0.001474	0.002442	0.000000	0.000151	0.000851	0.000000	0.000133	0.994949	0.000000
dmel_ftz_3R:6844324..6884323	30600	31399	2.563437	0.002148	0.003059	0.000000	0.000284	0.000895	0.000000	0.000045	0.993568	0.000000
dmel_ftz_3R:6844324..6884323	30750	31549	2.769994	0.002878	0.002072	0.000000	0.001389	0.000866	0.000000	0.000056	0.992739	0.000000
dmel_ftz_3R:6844324..6884323	30900	31699	1.219225	0.000905	0.001990	0.000000	0.000000	0.000000	0.000000	0.000000	0.997104	0.000000
dmel_ftz_3R:6844324..6884323	31050	31849	1.128674	0.000752	0.001860	0.000000	0.000000	0.000000	0.000000	0.000000	0.997388	0.000000
dmel_ftz_3R:6844324..6884323	31200	31999	-0.067866	0.000690	0.000019	0.000000	0.000000	0.000000	0.000000	0.000024	0.999267	0.000000
dmel_ftz_3R:6844324..6884323	31350	32149	-0.073756	0.000852	0.000000	0.000000	0.000000	0.000000	0.000000	0.000049	0.999098	0.000000
dmel_ftz_3R:6844324..6884323	31500	32299	-0.079107	0.000624	0.000000	0.000000	0.000000	0.000000	0.000000	0.000018	0.999358	0.000000
dmel_ftz_3R:6844324..6884323	31650	32449	-0.079022	0.000244	0.000000	0.000000	0.000000	0.000000	0.000000	0.000035	0.999722	0.000000
dmel_ftz_3R:6844324..6884323	31800	32599	-0.068186	0.000031	0.000196	0.000000	0.000000	0.000000	0.000000	0.000037	0.999737	0.000000
dmel_ftz_3R:6844324..6884323	31950	32749	-0.051829	0.000037	0.000180	0.000000	0.000000	0.000000	0.000000	0.000000	0.999784	0.000000
dmel_ftz_3R:6844324..6884323	32100	32899	-0.081412	0.000021	0.000201	0.000000	0.000000	0.000000	0.000000	0.000090	0.999688	0.000000
dmel_ftz_3R:6844324..6884323	32250	33049	-0.095651	0.000030	0.000216	0.000000	0.000000	0.000000	0.000000	0.000127	0.999627	0.000000
dmel_ftz_3R:6844324..6884323	32400	33199	0.185679	0.000032	0.000294	0.000000	0.001045	0.000000	0.000028	0.000240	0.998361	0.000000
dmel_ftz_3R:6844324..6884323	32550	33349	1.370629	0.000000	0.000932	0.000136	0.001313	0.000000	0.000000	0.003309	0.994310	0.000000
dmel_ftz_3R:6844324..6884323	32700	33499	1.242200	0.000171	0.000109	0.000515	0.001375	0.000000	0.000000	0.003045	0.994784	0.000000
dmel_ftz_3R:6844324..6884323	32850	33649	0.699576	0.000292	0.000122	0.000521	0.001435	0.000000	0.000000	0.001976	0.995654	0.000000
dmel_ftz_3R:6844324..6884323	33000	33799	0.707306	0.000127	0.000087	0.000335	0.001449	0.000000	0.000000	0.001827	0.996175	0.000000
dmel_ftz_3R:6844324..6884323	33150	33949	1.265719	0.000084	0.001814	0.000230	0.000000	0.000122	0.000000	0.001282	0.996468	0.000000
dmel_ftz_3R:6844324..6884323	33300	34099	0.965101	0.000101	0.001313	0.000000	0.000420	0.000204	0.000000	0.000948	0.997014	0.000000
dmel_ftz_3R:6844324..6884323	33450	34249	0.769205	0.000205	0.001400	0.000058	0.001060	0.000451	0.000000	0.000000	0.996826	0.000000
dmel_ftz_3R:6844324..6884323	33600	34399	1.004021	0.000056	0.001944	0.000000	0.000503	0.000412	0.000000	0.000000	0.997085	0.000000
dmel_ftz_3R:6844324..6884323	33750	34549	1.283931	0.000094	0.002351	0.000000	0.000346	0.000250	0.000000	0.000000	0.996960	0.000000
dmel_ftz_3R:6844324..6884323	33900	34699	-0.218264	0.000121	0.000264	0.000000	0.000280	0.000244	0.000000	0.000000	0.999092	0.000000
dmel_ftz_3R:6844324..6884323	34050	34849	2.203281	0.001831	0.000247	0.000000	0.003934	0.000023	0.000000	0.000038	0.993927	0.000000
dmel_ftz_3R:6844324..6884323	34200	34999	2.131506	0.001856	0.001451	0.000000	0.003450	0.000000	0.000000	0.000026	0.993216	0.000000
dmel_ftz_3R:6844324..6884323	34350	35149	2.370095	0.002344	0.001022	0.000000	0.002945	0.000000	0.001266	0.000041	0.992381	0.000000
dmel_ftz_3R:6844324..6884323	34500	35299	2.310739	0.002045	0.001295	0.000000	0.002954	0.000000	0.001235	0.000055	0.992416	0.000000
dmel_ftz_3R:6844324..6884323	34650	35449	2.155484	0.001967	0.000572	0.000000	0.002962	0.000000	0.001284	0.000045	0.993169	0.000000
dmel_ftz_3R:6844324..6884323	34800	35599	0.968235	0.000064	0.000574	0.000000	0.001362	0.000000	0.001200	0.000000	0.996799	0.000000
dmel_ftz_3R:6844324..6884323	34950	35749	0.310013	0.000064	0.000027	0.000000	0.000000	0.000000	0.000971	0.000000	0.998938	0.000000
dmel_ftz_3R:6844324..6884323	35100	35899	-0.077821	0.000402	0.000000	0.000000	0.000000	0.000000	0.000000	0.000000	0.999598	0.000000
dmel_ftz_3R:6844324..6884323	35250	36049	-0.060048	0.000372	0.000000	0.000000	0.000000	0.000000	0.000000	0.000000	0.999628	0.000000
dmel_ftz_3R:6844324..6884323	35400	36199	-0.171433	0.000770	0.000000	0.000000	0.000000	0.000170	0.000013	0.000201	0.998846	0.000000
dmel_ftz_3R:6844324..6884323	35550	36349	-0.113404	0.000939	0.000045	0.000000	0.000000	0.000135	0.000000	0.000120	0.998761	0.000000
dmel_ftz_3R:6844324..6884323	35700	36499	-0.196582	0.000820	0.000101	0.000000	0.000000	0.000203	0.000000	0.000179	0.998696	0.000000
dmel_ftz_3R:6844324..6884323	35850	36649	0.490238	0.002413	0.000075	0.000000	0.000000	0.000115	0.000000	0.000041	0.997356	0.000000
dmel_ftz_3R:6844324..6884323	36000	36799	-0.002432	0.001466	0.000217	0.000000	0.000000	0.000153	0.000000	0.000393	0.997771	0.000000
dmel_ftz_3R:6844324..6884323	36150	36949	0.164481	0.001620	0.000201	0.000000	0.000068	0.000000	0.000000	0.000805	0.997306	0.000000
dmel_ftz_3R:6844324..6884323	36300	37099	0.863388	0.001852	0.000363	0.000467	0.000651	0.000000	0.000000	0.001830	0.994837	0.000000
dmel_ftz_3R:6844324..6884323	36450	37249	1.730716	0.002769	0.000000	0.000227	0.000688	0.000000	0.000000	0.002732	0.993584	0.000000
dmel_ftz_3R:6844324..6884323	36600	37399	1.169887	0.000680	0.000000	0.000211	0.001454	0.000120	0.000000	0.002860	0.994675	0.000000
dmel_ftz_3R:6844324..6884323	36750	37549	1.530207	0.000749	0.000000	0.000226	0.003139	0.000234	0.000000	0.002091	0.993561	0.000000
dmel_ftz_3R:6844324..6884323	36900	37699	1.743583	0.000223	0.000000	0.000209	0.003421	0.000249	0.000000	0.001955	0.993944	0.000000
dmel_ftz_3R:6844324..6884323	37050	37849	1.254861	0.000053	0.000000	0.000000	0.003190	0.000254	0.000000	0.000860	0.995643	0.000000
dmel_ftz_3R:6844324..6884323	37200	37999	-0.099073	0.000000	0.000000	0.000000	0.001145	0.000216	0.000000	0.000080	0.998558	0.000000
dmel_ftz_3R:6844324..6884323	37350	38149	-0.069279	0.000000	0.000000	0.000000	0.000415	0.000077	0.000000	0.000000	0.999508	0.000000
dmel_ftz_3R:6844324..6884323	37500	38299	-0.044184	0.000000	0.000000	0.000000	0.000389	0.000000	0.000000	0.000000	0.999611	0.000000
dmel_ftz_3R:6844324..6884323	37650	38449	0.492258	0.001894	0.000000	0.000000	0.000267	0.000000	0.000000	0.000000	0.997838	0.000000
dmel_ftz_3R:6844324..6884323	37800	38599	1.412566	0.003963	0.000000	0.000000	0.000378	0.000000	0.000474	0.000017	0.995169	0.000000
dmel_ftz_3R:6844324..6884323	37950	38749	2.254362	0.005698	0.000000	0.000000	0.000461	0.000015	0.000518	0.000000	0.993308	0.000000
dmel_ftz_3R:6844324..6884323	38100	38899	2.842918	0.006896	0.000000	0.000114	0.000606	0.000042	0.000159	0.000000	0.992183	0.000000
dmel_ftz_3R:6844324..6884323	38250	39049	2.521895	0.006127	0.000000	0.000031	0.000690	0.000064	0.000161	0.000000	0.992926	0.000000
dmel_ftz_3R:6844324..6884323	38400	39199	0.036715	0.001271	0.000000	0.000000	0.000043	0.000067	0.000076	0.000000	0.998543	0.000000
dmel_ftz_3R:6844324..6884323	38550	39349	-0.098370	0.000226	0.000000	0.000025	0.000000	0.000074	0.000000	0.000045	0.999630	0.000000
dmel_ftz_3R:6844324..6884323	38700	39499	0.928435	0.000113	0.001409	0.000000	0.000000	0.000023	0.000000	0.000017	0.998437	0.000000
dmel_ftz_3R:6844324..6884323	38850	39649	0.958868	0.000181	0.001504	0.000000	0.000000	0.000000	0.000000	0.000020	0.998295	0.000000
dmel_ftz_3R:6844324..6884323	39000	39799	0.826805	0.000511	0.001540	0.000000	0.000205	0.000000	0.000000	0.000066	0.997677	0.000000
dmel_ftz_3R:6844324..6884323	39150	39949	0.898659	0.000312	0.001622	0.000000	0.000072	0.000000	0.000000	0.000420	0.997573	0.000000
