# Supplementary material for: SMCis: An Effective Algorithm for Discovery of Cis-Regulatory Modules
Source: PLoS One. 2016 Sep 16;11(9):e0162968. doi: 10.1371/journal.pone.0162968 (PMC5026350; doi:10.1371/journal.pone.0162968)
Supplement: S1 File — (ZIP) [file pone.0162968.s002.zip › S1_File/motevo/drosophila/cluster_out_h.txt]

identifier	win_start	winstop	winscore	cad *	bcd *	kni *	hb *	gt *	Kr *	tll *	background	UFEwm
dmel_h_3L:8648859,8688858	0	799	0.497168	0.001092	0.000948	0.000000	0.001474	0.000000	0.000113	0.000817	0.995556	0.000000
dmel_h_3L:8648859,8688858	150	949	0.341336	0.000378	0.000836	0.000000	0.001363	0.000000	0.000067	0.000000	0.997356	0.000000
dmel_h_3L:8648859,8688858	300	1099	0.570272	0.000904	0.000502	0.000000	0.002024	0.000000	0.000399	0.000019	0.996152	0.000000
dmel_h_3L:8648859,8688858	450	1249	4.572936	0.003539	0.000328	0.000055	0.004624	0.000000	0.002178	0.000000	0.989276	0.000000
dmel_h_3L:8648859,8688858	600	1399	6.767719	0.002849	0.000000	0.000068	0.008069	0.000000	0.001340	0.000000	0.987674	0.000000
dmel_h_3L:8648859,8688858	750	1549	7.253384	0.002142	0.000000	0.000191	0.009043	0.000034	0.001815	0.000000	0.986774	0.000000
dmel_h_3L:8648859,8688858	900	1699	7.020982	0.002012	0.000000	0.000177	0.008473	0.000000	0.001839	0.000000	0.987499	0.000000
dmel_h_3L:8648859,8688858	1050	1849	4.339312	0.001489	0.000000	0.000224	0.005779	0.000000	0.001667	0.000000	0.990841	0.000000
dmel_h_3L:8648859,8688858	1200	1999	1.291284	0.000021	0.000000	0.000000	0.003138	0.000971	0.000535	0.000000	0.995335	0.000000
dmel_h_3L:8648859,8688858	1350	2149	0.912167	0.000000	0.000580	0.000000	0.002395	0.000920	0.000042	0.000000	0.996063	0.000000
dmel_h_3L:8648859,8688858	1500	2299	0.208220	0.000051	0.000680	0.000000	0.000000	0.001366	0.000093	0.000000	0.997810	0.000000
dmel_h_3L:8648859,8688858	1650	2449	0.215701	0.000000	0.000521	0.000000	0.000000	0.001164	0.000029	0.000000	0.998286	0.000000
dmel_h_3L:8648859,8688858	1800	2599	0.587257	0.000000	0.000539	0.000000	0.000917	0.001294	0.000029	0.000000	0.997220	0.000000
dmel_h_3L:8648859,8688858	1950	2749	0.226260	0.000000	0.000164	0.000000	0.000761	0.000000	0.000000	0.000000	0.999075	0.000000
dmel_h_3L:8648859,8688858	2100	2899	0.252249	0.000000	0.000000	0.000000	0.000762	0.000000	0.000000	0.000044	0.999194	0.000000
dmel_h_3L:8648859,8688858	2250	3049	0.251834	0.000013	0.000020	0.000000	0.000812	0.000000	0.000000	0.000066	0.999090	0.000000
dmel_h_3L:8648859,8688858	2400	3199	0.247382	0.000023	0.000017	0.000000	0.000822	0.000000	0.000000	0.000088	0.999051	0.000000
dmel_h_3L:8648859,8688858	2550	3349	-0.119373	0.000052	0.000040	0.000000	0.000000	0.000000	0.000000	0.000425	0.999483	0.000000
dmel_h_3L:8648859,8688858	2700	3499	-0.108165	0.000048	0.000031	0.000000	0.000000	0.000000	0.000000	0.000270	0.999650	0.000000
dmel_h_3L:8648859,8688858	2850	3649	-0.084225	0.000036	0.000061	0.000000	0.000000	0.000000	0.000000	0.000110	0.999793	0.000000
dmel_h_3L:8648859,8688858	3000	3799	-0.094534	0.000000	0.000030	0.000000	0.000000	0.000000	0.000000	0.000202	0.999768	0.000000
dmel_h_3L:8648859,8688858	3150	3949	-0.108338	0.000000	0.000029	0.000000	0.000000	0.000000	0.000000	0.000269	0.999702	0.000000
dmel_h_3L:8648859,8688858	3300	4099	-0.074587	0.000000	0.000000	0.000000	0.000380	0.000000	0.000000	0.000091	0.999530	0.000000
dmel_h_3L:8648859,8688858	3450	4249	0.403411	0.000039	0.000000	0.000000	0.000786	0.001244	0.000434	0.000029	0.997468	0.000000
dmel_h_3L:8648859,8688858	3600	4399	0.662398	0.000337	0.000000	0.001148	0.001278	0.001311	0.000715	0.000057	0.995153	0.000000
dmel_h_3L:8648859,8688858	3750	4549	0.076936	0.001077	0.000540	0.001381	0.001369	0.001378	0.001056	0.000654	0.992545	0.000000
dmel_h_3L:8648859,8688858	3900	4699	0.301235	0.001192	0.000547	0.001416	0.001439	0.001403	0.001052	0.000936	0.992015	0.000000
dmel_h_3L:8648859,8688858	4050	4849	0.272063	0.001152	0.000280	0.001301	0.000230	0.001347	0.000951	0.000353	0.994386	0.000000
dmel_h_3L:8648859,8688858	4200	4999	0.077479	0.000489	0.000100	0.000846	0.000108	0.000762	0.000945	0.000262	0.996488	0.000000
dmel_h_3L:8648859,8688858	4350	5149	-0.279443	0.000198	0.000356	0.000795	0.000000	0.000000	0.000117	0.000271	0.998262	0.000000
dmel_h_3L:8648859,8688858	4500	5299	-0.093443	0.000000	0.000050	0.000000	0.000000	0.000000	0.000050	0.000176	0.999724	0.000000
dmel_h_3L:8648859,8688858	4650	5449	-0.022967	0.000000	0.000021	0.000000	0.000000	0.000000	0.000036	0.000000	0.999942	0.000000
dmel_h_3L:8648859,8688858	4800	5599	-0.070892	0.000000	0.000033	0.000000	0.000000	0.000000	0.000205	0.000040	0.999723	0.000000
dmel_h_3L:8648859,8688858	4950	5749	-0.053705	0.000000	0.000014	0.000042	0.000000	0.000000	0.000496	0.000013	0.999435	0.000000
dmel_h_3L:8648859,8688858	5100	5899	-0.011104	0.000032	0.000000	0.000000	0.000000	0.000000	0.000819	0.000013	0.999137	0.000000
dmel_h_3L:8648859,8688858	5250	6049	1.810959	0.000440	0.000058	0.001693	0.000000	0.000000	0.001023	0.000149	0.996637	0.000000
dmel_h_3L:8648859,8688858	5400	6199	1.878367	0.001073	0.000147	0.001805	0.000000	0.000000	0.001003	0.000778	0.995193	0.000000
dmel_h_3L:8648859,8688858	5550	6349	2.497364	0.003709	0.000086	0.001949	0.000022	0.000000	0.000350	0.000436	0.993448	0.000000
dmel_h_3L:8648859,8688858	5700	6499	1.598942	0.001182	0.000170	0.001636	0.000021	0.000000	0.000227	0.000655	0.996109	0.000000
dmel_h_3L:8648859,8688858	5850	6649	1.366180	0.001368	0.000111	0.001177	0.000053	0.000000	0.000333	0.000399	0.996559	0.000000
dmel_h_3L:8648859,8688858	6000	6799	0.243634	0.000348	0.000000	0.000000	0.000023	0.000000	0.000022	0.001791	0.997817	0.000000
dmel_h_3L:8648859,8688858	6150	6949	-0.060664	0.000326	0.000038	0.000000	0.000025	0.000000	0.000017	0.000749	0.998845	0.000000
dmel_h_3L:8648859,8688858	6300	7099	0.019120	0.000037	0.000022	0.000336	0.000000	0.000000	0.000000	0.000857	0.998749	0.000000
dmel_h_3L:8648859,8688858	6450	7249	0.371590	0.000355	0.000000	0.000454	0.000000	0.000000	0.001215	0.000994	0.996982	0.000000
dmel_h_3L:8648859,8688858	6600	7399	0.401127	0.000354	0.000145	0.000671	0.000738	0.000000	0.001215	0.000800	0.996079	0.000000
dmel_h_3L:8648859,8688858	6750	7549	0.552504	0.000121	0.000048	0.000742	0.000000	0.000000	0.001731	0.000000	0.997359	0.000000
dmel_h_3L:8648859,8688858	6900	7699	0.587122	0.000254	0.000000	0.000629	0.000000	0.000000	0.001816	0.000017	0.997285	0.000000
dmel_h_3L:8648859,8688858	7050	7849	1.153643	0.001773	0.000000	0.000000	0.000100	0.000075	0.002170	0.000024	0.995858	0.000000
dmel_h_3L:8648859,8688858	7200	7999	3.029983	0.005270	0.000000	0.000000	0.000079	0.000089	0.000257	0.001401	0.992906	0.000000
dmel_h_3L:8648859,8688858	7350	8149	3.068300	0.006832	0.000000	0.000000	0.000100	0.000087	0.000366	0.001442	0.991172	0.000000
dmel_h_3L:8648859,8688858	7500	8299	2.565623	0.005151	0.000000	0.000000	0.000101	0.000136	0.000287	0.001368	0.992956	0.000000
dmel_h_3L:8648859,8688858	7650	8449	2.513576	0.005149	0.000000	0.000354	0.000118	0.000143	0.000140	0.001398	0.992698	0.000000
dmel_h_3L:8648859,8688858	7800	8599	4.303483	0.007357	0.000000	0.000374	0.000278	0.000000	0.000000	0.001384	0.990606	0.000000
dmel_h_3L:8648859,8688858	7950	8749	1.182695	0.002626	0.000000	0.000368	0.000836	0.001359	0.000000	0.000066	0.994746	0.000000
dmel_h_3L:8648859,8688858	8100	8899	5.705814	0.005243	0.000000	0.002766	0.001229	0.002819	0.000000	0.000034	0.987910	0.000000
dmel_h_3L:8648859,8688858	8250	9049	5.219113	0.003571	0.000000	0.002829	0.002588	0.003049	0.000000	0.000018	0.987945	0.000000
dmel_h_3L:8648859,8688858	8400	9199	10.760188	0.003771	0.000000	0.007147	0.002606	0.003261	0.000000	0.000035	0.983180	0.000000
dmel_h_3L:8648859,8688858	8550	9349	14.069676	0.005423	0.000000	0.007638	0.005487	0.003282	0.000000	0.000000	0.978171	0.000000
dmel_h_3L:8648859,8688858	8700	9499	17.642205	0.005380	0.000000	0.013138	0.003287	0.003144	0.000000	0.000023	0.975028	0.000000
dmel_h_3L:8648859,8688858	8850	9649	16.601955	0.001868	0.000033	0.017329	0.007190	0.000000	0.000000	0.000000	0.973580	0.000000
dmel_h_3L:8648859,8688858	9000	9799	11.696529	0.001954	0.000045	0.010002	0.007600	0.000000	0.000000	0.000741	0.979660	0.000000
dmel_h_3L:8648859,8688858	9150	9949	17.479656	0.011034	0.000120	0.009728	0.004614	0.000000	0.001774	0.001160	0.971571	0.000000
dmel_h_3L:8648859,8688858	9300	10099	15.049607	0.009166	0.000088	0.009205	0.007789	0.000000	0.001835	0.001443	0.970474	0.000000
dmel_h_3L:8648859,8688858	9450	10249	14.431775	0.006679	0.000165	0.007617	0.004530	0.000000	0.004180	0.001396	0.975434	0.000000
dmel_h_3L:8648859,8688858	9600	10399	20.593803	0.006795	0.000000	0.010450	0.003358	0.000000	0.006280	0.004038	0.969079	0.000000
dmel_h_3L:8648859,8688858	9750	10549	24.090407	0.007257	0.000000	0.009967	0.005007	0.000000	0.008109	0.001930	0.967730	0.000000
dmel_h_3L:8648859,8688858	9900	10699	19.957071	0.002259	0.001250	0.009216	0.004284	0.000000	0.007848	0.001720	0.973423	0.000000
dmel_h_3L:8648859,8688858	10050	10849	18.577502	0.000038	0.002843	0.004988	0.005629	0.000000	0.009023	0.001816	0.975662	0.000000
dmel_h_3L:8648859,8688858	10200	10999	15.065898	0.000025	0.002947	0.003654	0.001538	0.000000	0.007969	0.004175	0.979692	0.000000
dmel_h_3L:8648859,8688858	10350	11149	13.056112	0.000025	0.002715	0.000000	0.001380	0.000000	0.009795	0.003916	0.982169	0.000000
dmel_h_3L:8648859,8688858	10500	11299	15.462647	0.000326	0.002586	0.000000	0.000590	0.000000	0.014247	0.001681	0.980571	0.000000
dmel_h_3L:8648859,8688858	10650	11449	13.080310	0.001296	0.001517	0.000000	0.005467	0.000032	0.010941	0.001728	0.979019	0.000000
dmel_h_3L:8648859,8688858	10800	11599	18.631006	0.002647	0.000119	0.000000	0.007283	0.000000	0.010943	0.003331	0.975678	0.000000
dmel_h_3L:8648859,8688858	10950	11749	23.988581	0.006454	0.000326	0.000053	0.012236	0.000000	0.011239	0.002362	0.967332	0.000000
dmel_h_3L:8648859,8688858	11100	11899	17.518074	0.006549	0.001778	0.000456	0.009153	0.000027	0.006372	0.002333	0.973332	0.000000
dmel_h_3L:8648859,8688858	11250	12049	16.360320	0.006745	0.002087	0.000562	0.007603	0.000228	0.001335	0.002993	0.978447	0.000000
dmel_h_3L:8648859,8688858	11400	12199	7.695440	0.003925	0.001921	0.000504	0.003179	0.000213	0.002005	0.002801	0.985454	0.000000
dmel_h_3L:8648859,8688858	11550	12349	2.330498	0.003084	0.001011	0.000550	0.003165	0.000000	0.000204	0.000341	0.991645	0.000000
dmel_h_3L:8648859,8688858	11700	12499	-0.031004	0.000636	0.001009	0.001381	0.000344	0.000000	0.000193	0.000068	0.996369	0.000000
dmel_h_3L:8648859,8688858	11850	12649	-0.318433	0.001587	0.000123	0.000902	0.000368	0.000155	0.000287	0.000230	0.996349	0.000000
dmel_h_3L:8648859,8688858	12000	12799	0.366134	0.000699	0.000000	0.000316	0.000159	0.001631	0.000138	0.000021	0.997036	0.000000
dmel_h_3L:8648859,8688858	12150	12949	0.679950	0.000433	0.000091	0.000301	0.000095	0.002178	0.000000	0.000000	0.996903	0.000000
dmel_h_3L:8648859,8688858	12300	13099	0.696808	0.000179	0.000162	0.000109	0.000038	0.002115	0.000000	0.000000	0.997397	0.000000
dmel_h_3L:8648859,8688858	12450	13249	0.897394	0.000067	0.000014	0.000000	0.000704	0.002157	0.000000	0.000000	0.997058	0.000000
dmel_h_3L:8648859,8688858	12600	13399	0.237889	0.000819	0.000188	0.000000	0.000000	0.001393	0.000000	0.000240	0.997360	0.000000
dmel_h_3L:8648859,8688858	12750	13549	-0.118044	0.001253	0.000452	0.000000	0.000000	0.000317	0.000000	0.000063	0.997915	0.000000
dmel_h_3L:8648859,8688858	12900	13699	0.078553	0.001144	0.000032	0.000000	0.000000	0.000000	0.000000	0.000000	0.998824	0.000000
dmel_h_3L:8648859,8688858	13050	13849	0.127630	0.001377	0.000020	0.000000	0.000000	0.000013	0.000000	0.000000	0.998590	0.000000
dmel_h_3L:8648859,8688858	13200	13999	0.247755	0.001884	0.000018	0.000000	0.000043	0.000000	0.000000	0.000000	0.998055	0.000000
dmel_h_3L:8648859,8688858	13350	14149	-0.068736	0.000148	0.000025	0.000000	0.000044	0.000000	0.000000	0.000000	0.999783	0.000000
dmel_h_3L:8648859,8688858	13500	14299	0.037448	0.001268	0.000000	0.000000	0.000071	0.000000	0.000000	0.000000	0.998660	0.000000
dmel_h_3L:8648859,8688858	13650	14449	-0.069383	0.000218	0.000013	0.000000	0.000042	0.000000	0.000000	0.000000	0.999727	0.000000
dmel_h_3L:8648859,8688858	13800	14599	0.748482	0.000474	0.001796	0.000000	0.000157	0.000000	0.000268	0.000074	0.997231	0.000000
dmel_h_3L:8648859,8688858	13950	14749	1.702708	0.001644	0.001818	0.000000	0.000201	0.000000	0.000404	0.001730	0.994203	0.000000
dmel_h_3L:8648859,8688858	14100	14899	3.030268	0.001665	0.001857	0.000000	0.001836	0.001066	0.000617	0.001990	0.990967	0.000000
dmel_h_3L:8648859,8688858	14250	15049	9.800761	0.002106	0.001546	0.000000	0.002523	0.002925	0.000965	0.004374	0.985561	0.000000
dmel_h_3L:8648859,8688858	14400	15199	15.172689	0.002127	0.001595	0.000000	0.004334	0.002677	0.002846	0.004931	0.981490	0.000000
dmel_h_3L:8648859,8688858	14550	15349	21.203139	0.002065	0.000000	0.000000	0.006098	0.002793	0.008541	0.005960	0.974542	0.000000
dmel_h_3L:8648859,8688858	14700	15499	23.673319	0.004049	0.000000	0.000000	0.006664	0.002844	0.012361	0.002633	0.971449	0.000000
dmel_h_3L:8648859,8688858	14850	15649	35.922810	0.002726	0.000067	0.000000	0.002705	0.003179	0.023527	0.002452	0.965344	0.000000
dmel_h_3L:8648859,8688858	15000	15799	35.648836	0.001069	0.002422	0.000000	0.001550	0.000000	0.026889	0.000125	0.967945	0.000000
dmel_h_3L:8648859,8688858	15150	15949	39.386014	0.000991	0.002450	0.000000	0.000027	0.000000	0.027465	0.004079	0.964989	0.000000
dmel_h_3L:8648859,8688858	15300	16099	29.016488	0.000982	0.004482	0.000000	0.000432	0.000314	0.015648	0.005373	0.972769	0.000000
dmel_h_3L:8648859,8688858	15450	16249	23.622260	0.001220	0.004333	0.000000	0.000000	0.000281	0.010906	0.005987	0.977273	0.000000
dmel_h_3L:8648859,8688858	15600	16399	19.672847	0.000046	0.004178	0.000000	0.000000	0.000192	0.010619	0.007395	0.977571	0.000000
dmel_h_3L:8648859,8688858	15750	16549	13.036590	0.000797	0.001503	0.000156	0.002352	0.000494	0.005677	0.006767	0.982254	0.000000
dmel_h_3L:8648859,8688858	15900	16699	4.659854	0.001065	0.001585	0.000447	0.002002	0.001075	0.002267	0.002236	0.989322	0.000000
dmel_h_3L:8648859,8688858	16050	16849	4.330231	0.001383	0.001552	0.000486	0.002053	0.001970	0.002245	0.001091	0.989220	0.000000
dmel_h_3L:8648859,8688858	16200	16999	3.342625	0.001413	0.000147	0.000354	0.002615	0.002219	0.002801	0.000533	0.989917	0.000000
dmel_h_3L:8648859,8688858	16350	17149	1.593640	0.001574	0.000016	0.000096	0.002681	0.002051	0.000168	0.000158	0.993256	0.000000
dmel_h_3L:8648859,8688858	16500	17299	0.577230	0.000538	0.000174	0.000000	0.000221	0.001896	0.000015	0.000425	0.996731	0.000000
dmel_h_3L:8648859,8688858	16650	17449	0.420020	0.000749	0.000036	0.000000	0.000000	0.001165	0.000000	0.000096	0.997954	0.000000
dmel_h_3L:8648859,8688858	16800	17599	0.328824	0.002699	0.000000	0.000000	0.000000	0.000000	0.000000	0.000178	0.997124	0.000000
dmel_h_3L:8648859,8688858	16950	17749	0.696075	0.003047	0.000053	0.000000	0.000000	0.000014	0.000939	0.000280	0.995666	0.000000
dmel_h_3L:8648859,8688858	17100	17899	0.362712	0.002375	0.000076	0.000000	0.000140	0.000000	0.000924	0.000301	0.996183	0.000000
dmel_h_3L:8648859,8688858	17250	18049	1.165814	0.002148	0.000000	0.000000	0.001918	0.000031	0.000896	0.001138	0.993869	0.000000
dmel_h_3L:8648859,8688858	17400	18199	2.335493	0.003153	0.000000	0.000015	0.003623	0.000000	0.000813	0.000231	0.992165	0.000000
dmel_h_3L:8648859,8688858	17550	18349	1.432639	0.001406	0.000000	0.000000	0.003103	0.000027	0.000527	0.000384	0.994555	0.000000
dmel_h_3L:8648859,8688858	17700	18499	2.946560	0.001145	0.000000	0.000000	0.003710	0.000036	0.000000	0.003038	0.992071	0.000000
dmel_h_3L:8648859,8688858	17850	18649	4.506454	0.002814	0.000000	0.000000	0.004347	0.000048	0.000000	0.003246	0.989544	0.000000
dmel_h_3L:8648859,8688858	18000	18799	6.105351	0.004192	0.000015	0.000000	0.004322	0.000120	0.000000	0.005098	0.986253	0.000000
dmel_h_3L:8648859,8688858	18150	18949	5.914771	0.004670	0.000267	0.000000	0.000894	0.000339	0.000000	0.007818	0.986012	0.000000
dmel_h_3L:8648859,8688858	18300	19099	6.232421	0.004024	0.000573	0.000000	0.001283	0.000646	0.000027	0.007504	0.985944	0.000000
dmel_h_3L:8648859,8688858	18450	19249	7.171192	0.001857	0.000585	0.000000	0.001548	0.000563	0.000089	0.009651	0.985707	0.000000
dmel_h_3L:8648859,8688858	18600	19399	2.593224	0.000243	0.000345	0.000000	0.000016	0.000103	0.000000	0.005512	0.993781	0.000000
dmel_h_3L:8648859,8688858	18750	19549	0.573208	0.000206	0.000071	0.000017	0.000872	0.000000	0.000000	0.002303	0.996531	0.000000
dmel_h_3L:8648859,8688858	18900	19699	2.547970	0.000114	0.000000	0.000033	0.000919	0.000000	0.000000	0.003872	0.995063	0.000000
dmel_h_3L:8648859,8688858	19050	19849	0.051626	0.000020	0.000000	0.000021	0.000585	0.000000	0.000000	0.000931	0.998443	0.000000
dmel_h_3L:8648859,8688858	19200	19999	-0.036057	0.000000	0.000000	0.000019	0.000360	0.000000	0.000000	0.000538	0.999083	0.000000
dmel_h_3L:8648859,8688858	19350	20149	-0.029503	0.000000	0.000000	0.000039	0.000354	0.000000	0.000000	0.000023	0.999584	0.000000
dmel_h_3L:8648859,8688858	19500	20299	-0.100629	0.000000	0.000000	0.000263	0.000000	0.000000	0.000000	0.000057	0.999680	0.000000
dmel_h_3L:8648859,8688858	19650	20449	0.200923	0.000000	0.000000	0.000295	0.001006	0.000000	0.000000	0.000172	0.998528	0.000000
dmel_h_3L:8648859,8688858	19800	20599	0.270655	0.000000	0.000000	0.000197	0.001006	0.000000	0.000018	0.000055	0.998724	0.000000
dmel_h_3L:8648859,8688858	19950	20749	2.022938	0.000000	0.001395	0.000610	0.003310	0.000000	0.000168	0.000558	0.993960	0.000000
dmel_h_3L:8648859,8688858	20100	20899	3.227803	0.000000	0.001777	0.000627	0.005032	0.000000	0.000095	0.000648	0.991822	0.000000
dmel_h_3L:8648859,8688858	20250	21049	3.628521	0.000133	0.001714	0.000448	0.005468	0.000000	0.000184	0.000762	0.991290	0.000000
dmel_h_3L:8648859,8688858	20400	21199	1.299593	0.000047	0.002142	0.000000	0.002614	0.000000	0.000112	0.000261	0.994824	0.000000
dmel_h_3L:8648859,8688858	20550	21349	3.684718	0.000112	0.002192	0.000018	0.005456	0.000000	0.000000	0.000603	0.991618	0.000000
dmel_h_3L:8648859,8688858	20700	21499	1.894033	0.000262	0.000227	0.001690	0.002043	0.000000	0.000000	0.000268	0.995511	0.000000
dmel_h_3L:8648859,8688858	20850	21649	3.849333	0.000318	0.000290	0.001749	0.004018	0.000000	0.000000	0.000736	0.992888	0.000000
dmel_h_3L:8648859,8688858	21000	21799	5.298773	0.000424	0.000476	0.001748	0.004277	0.000000	0.000000	0.000990	0.992085	0.000000
dmel_h_3L:8648859,8688858	21150	21949	5.706429	0.000313	0.000319	0.002179	0.004305	0.000000	0.000000	0.001267	0.991617	0.000000
dmel_h_3L:8648859,8688858	21300	22099	4.033636	0.000195	0.000375	0.002155	0.003309	0.000000	0.000000	0.000793	0.993174	0.000000
dmel_h_3L:8648859,8688858	21450	22249	1.789927	0.000000	0.000100	0.000118	0.002495	0.000000	0.000322	0.000496	0.996471	0.000000
dmel_h_3L:8648859,8688858	21600	22399	0.597103	0.000000	0.000000	0.000000	0.001085	0.000000	0.000162	0.000000	0.998753	0.000000
dmel_h_3L:8648859,8688858	21750	22549	2.849004	0.000000	0.000000	0.000015	0.001270	0.000000	0.000211	0.000000	0.998504	0.000000
dmel_h_3L:8648859,8688858	21900	22699	-0.112505	0.000000	0.000000	0.000187	0.000000	0.000000	0.000288	0.000000	0.999525	0.000000
dmel_h_3L:8648859,8688858	22050	22849	-0.110778	0.000000	0.000000	0.000177	0.000000	0.000000	0.000297	0.000000	0.999526	0.000000
dmel_h_3L:8648859,8688858	22200	22999	-0.040407	0.000205	0.000564	0.000352	0.000000	0.000000	0.000000	0.000000	0.998879	0.000000
dmel_h_3L:8648859,8688858	22350	23149	1.551619	0.000155	0.000643	0.000233	0.000000	0.001378	0.000020	0.000000	0.997571	0.000000
dmel_h_3L:8648859,8688858	22500	23299	2.194232	0.000312	0.002103	0.000227	0.000000	0.001429	0.000024	0.000000	0.995905	0.000000
dmel_h_3L:8648859,8688858	22650	23449	2.848380	0.000671	0.002815	0.000000	0.000442	0.002020	0.000000	0.000071	0.993982	0.000000
dmel_h_3L:8648859,8688858	22800	23599	7.347300	0.001595	0.003977	0.000000	0.006323	0.003536	0.000018	0.000102	0.984449	0.000000
dmel_h_3L:8648859,8688858	22950	23749	6.882978	0.002356	0.001124	0.000000	0.005689	0.003125	0.000026	0.002070	0.985609	0.000000
dmel_h_3L:8648859,8688858	23100	23899	4.626450	0.002582	0.001065	0.000000	0.005334	0.000464	0.000000	0.002322	0.988233	0.000000
dmel_h_3L:8648859,8688858	23250	24049	5.959753	0.001766	0.001452	0.000698	0.002878	0.001778	0.001325	0.002504	0.987599	0.000000
dmel_h_3L:8648859,8688858	23400	24199	4.854764	0.001672	0.000642	0.000720	0.002703	0.001442	0.001269	0.002568	0.988985	0.000000
dmel_h_3L:8648859,8688858	23550	24349	1.488185	0.001150	0.000165	0.000355	0.000452	0.000685	0.001129	0.002463	0.993602	0.000000
dmel_h_3L:8648859,8688858	23700	24499	0.372401	0.000739	0.001174	0.000251	0.000028	0.000512	0.001043	0.000728	0.995524	0.000000
dmel_h_3L:8648859,8688858	23850	24649	0.386059	0.000062	0.001074	0.000444	0.000000	0.000502	0.001033	0.000713	0.996172	0.000000
dmel_h_3L:8648859,8688858	24000	24799	-0.006584	0.000035	0.000861	0.000492	0.000000	0.000000	0.000000	0.001276	0.997337	0.000000
dmel_h_3L:8648859,8688858	24150	24949	0.932399	0.000000	0.002683	0.000047	0.000000	0.000000	0.000000	0.000078	0.997191	0.000000
dmel_h_3L:8648859,8688858	24300	25099	1.192549	0.000173	0.002760	0.000073	0.000000	0.000000	0.000000	0.001314	0.995679	0.000000
dmel_h_3L:8648859,8688858	24450	25249	0.190469	0.000296	0.001022	0.000101	0.000000	0.000000	0.000000	0.001274	0.997306	0.000000
dmel_h_3L:8648859,8688858	24600	25399	0.212449	0.000265	0.001019	0.000063	0.000000	0.000000	0.000000	0.001283	0.997371	0.000000
dmel_h_3L:8648859,8688858	24750	25549	0.124734	0.000185	0.000833	0.000000	0.000000	0.000000	0.000000	0.000835	0.998147	0.000000
dmel_h_3L:8648859,8688858	24900	25699	0.171801	0.000106	0.000000	0.000000	0.000000	0.000000	0.000000	0.001286	0.998608	0.000000
dmel_h_3L:8648859,8688858	25050	25849	0.157055	0.000041	0.000000	0.000000	0.000000	0.000014	0.000000	0.001187	0.998758	0.000000
dmel_h_3L:8648859,8688858	25200	25999	-0.040569	0.000019	0.000000	0.000000	0.000000	0.000000	0.000000	0.000074	0.999907	0.000000
dmel_h_3L:8648859,8688858	25350	26149	0.617527	0.000087	0.000069	0.000000	0.000000	0.000000	0.000000	0.001878	0.997967	0.000000
dmel_h_3L:8648859,8688858	25500	26299	0.528261	0.000178	0.000454	0.000020	0.000000	0.000000	0.000484	0.001824	0.997041	0.000000
dmel_h_3L:8648859,8688858	25650	26449	0.446180	0.000209	0.000509	0.000016	0.000816	0.000000	0.000423	0.001100	0.996927	0.000000
dmel_h_3L:8648859,8688858	25800	26599	0.664360	0.000196	0.001097	0.000029	0.000737	0.000000	0.000433	0.001603	0.995906	0.000000
dmel_h_3L:8648859,8688858	25950	26749	0.388886	0.000577	0.000871	0.000183	0.000830	0.000000	0.000687	0.001611	0.995241	0.000000
dmel_h_3L:8648859,8688858	26100	26899	0.359025	0.000767	0.000491	0.000190	0.000834	0.000000	0.000724	0.001496	0.995499	0.000000
dmel_h_3L:8648859,8688858	26250	27049	0.281553	0.000000	0.000000	0.000000	0.000956	0.000000	0.000000	0.000016	0.999028	0.000000
dmel_h_3L:8648859,8688858	26400	27199	-0.099060	0.000051	0.000000	0.000106	0.000378	0.000000	0.000000	0.000032	0.999433	0.000000
dmel_h_3L:8648859,8688858	26550	27349	-0.032573	0.000000	0.000000	0.000896	0.000368	0.000000	0.000000	0.000000	0.998736	0.000000
dmel_h_3L:8648859,8688858	26700	27499	0.186195	0.000017	0.000000	0.000887	0.000561	0.000032	0.000000	0.001238	0.997264	0.000000
dmel_h_3L:8648859,8688858	26850	27649	0.336582	0.000013	0.000000	0.000719	0.000472	0.000022	0.000000	0.001647	0.997127	0.000000
dmel_h_3L:8648859,8688858	27000	27799	0.366714	0.000563	0.000023	0.000738	0.000250	0.000057	0.000000	0.001965	0.996405	0.000000
dmel_h_3L:8648859,8688858	27150	27949	0.288517	0.000557	0.000848	0.000122	0.000138	0.000000	0.000000	0.001531	0.996803	0.000000
dmel_h_3L:8648859,8688858	27300	28099	0.640247	0.000381	0.001528	0.000000	0.000023	0.000000	0.000000	0.001800	0.996268	0.000000
dmel_h_3L:8648859,8688858	27450	28249	0.561678	0.000493	0.002743	0.000000	0.000022	0.000000	0.000000	0.000066	0.996676	0.000000
dmel_h_3L:8648859,8688858	27600	28399	0.257114	0.000410	0.002077	0.000000	0.000022	0.000000	0.000000	0.000422	0.997070	0.000000
dmel_h_3L:8648859,8688858	27750	28549	1.116592	0.000388	0.002760	0.000058	0.001380	0.000000	0.000000	0.000332	0.995083	0.000000
dmel_h_3L:8648859,8688858	27900	28699	1.285097	0.001592	0.002612	0.000172	0.001330	0.000547	0.000000	0.000799	0.992947	0.000000
dmel_h_3L:8648859,8688858	28050	28849	1.418113	0.003567	0.000762	0.000000	0.001311	0.000441	0.000000	0.000905	0.993014	0.000000
dmel_h_3L:8648859,8688858	28200	28999	1.282292	0.003497	0.000738	0.000022	0.001005	0.000793	0.000000	0.000932	0.993012	0.000000
dmel_h_3L:8648859,8688858	28350	29149	3.073285	0.005503	0.000484	0.000041	0.001435	0.001380	0.000000	0.001393	0.989763	0.000000
dmel_h_3L:8648859,8688858	28500	29299	1.867390	0.004229	0.000052	0.000000	0.001274	0.001516	0.000000	0.001243	0.991686	0.000000
dmel_h_3L:8648859,8688858	28650	29449	0.198896	0.002446	0.000050	0.000000	0.000620	0.000224	0.000029	0.000628	0.996004	0.000000
dmel_h_3L:8648859,8688858	28800	29599	-0.244862	0.000111	0.000462	0.000297	0.000604	0.000117	0.000025	0.000484	0.997901	0.000000
dmel_h_3L:8648859,8688858	28950	29749	-0.142627	0.000021	0.000156	0.000209	0.000279	0.000000	0.000000	0.000349	0.998987	0.000000
dmel_h_3L:8648859,8688858	29100	29899	-0.103686	0.000000	0.000163	0.000146	0.000095	0.000000	0.000000	0.000639	0.998957	0.000000
dmel_h_3L:8648859,8688858	29250	30049	-0.374260	0.000299	0.000272	0.000687	0.000405	0.000000	0.000062	0.000371	0.997904	0.000000
dmel_h_3L:8648859,8688858	29400	30199	-0.192722	0.000323	0.000593	0.000956	0.000000	0.000000	0.000000	0.000394	0.997734	0.000000
dmel_h_3L:8648859,8688858	29550	30349	-0.152105	0.000322	0.001018	0.000552	0.000000	0.000000	0.000000	0.000325	0.997784	0.000000
dmel_h_3L:8648859,8688858	29700	30499	-0.210310	0.000243	0.000168	0.000059	0.000000	0.000000	0.000000	0.000678	0.998852	0.000000
dmel_h_3L:8648859,8688858	29850	30649	-0.037033	0.001611	0.000383	0.000547	0.000000	0.000031	0.000000	0.001107	0.996321	0.000000
dmel_h_3L:8648859,8688858	30000	30799	-0.225511	0.001503	0.000473	0.000196	0.000242	0.000000	0.000153	0.000316	0.997116	0.000000
dmel_h_3L:8648859,8688858	30150	30949	1.672134	0.004412	0.000209	0.000017	0.000085	0.000000	0.000049	0.000169	0.995059	0.000000
dmel_h_3L:8648859,8688858	30300	31099	1.999418	0.004482	0.000061	0.000020	0.000123	0.000000	0.001288	0.000210	0.993815	0.000000
dmel_h_3L:8648859,8688858	30450	31249	4.261253	0.003588	0.000401	0.000274	0.000569	0.000646	0.003121	0.000541	0.990859	0.000000
dmel_h_3L:8648859,8688858	30600	31399	3.253712	0.002404	0.000103	0.000000	0.000256	0.000330	0.003089	0.000028	0.993790	0.000000
dmel_h_3L:8648859,8688858	30750	31549	2.434626	0.001824	0.000117	0.000398	0.000000	0.000318	0.002245	0.000000	0.995098	0.000000
dmel_h_3L:8648859,8688858	30900	31699	1.899224	0.000033	0.000061	0.000314	0.000000	0.000099	0.002185	0.000000	0.997310	0.000000
dmel_h_3L:8648859,8688858	31050	31849	2.660283	0.000032	0.002112	0.000476	0.000000	0.000108	0.001192	0.000000	0.996079	0.000000
dmel_h_3L:8648859,8688858	31200	31999	2.919404	0.000022	0.003885	0.000386	0.000000	0.000033	0.000000	0.000000	0.995674	0.000000
dmel_h_3L:8648859,8688858	31350	32149	4.193688	0.000000	0.005713	0.000660	0.000000	0.000053	0.000031	0.000000	0.993542	0.000000
dmel_h_3L:8648859,8688858	31500	32299	8.271650	0.000016	0.009245	0.000000	0.000000	0.000849	0.000000	0.000000	0.989890	0.000000
dmel_h_3L:8648859,8688858	31650	32449	8.552460	0.000020	0.009590	0.000000	0.000000	0.000861	0.000000	0.000000	0.989529	0.000000
dmel_h_3L:8648859,8688858	31800	32599	6.891690	0.000305	0.010205	0.000000	0.000000	0.002104	0.000000	0.000000	0.987386	0.000000
dmel_h_3L:8648859,8688858	31950	32749	4.897877	0.000754	0.007589	0.000000	0.000021	0.001003	0.000034	0.000754	0.989845	0.000000
dmel_h_3L:8648859,8688858	32100	32899	3.419995	0.000919	0.005543	0.000000	0.000041	0.001048	0.000034	0.000775	0.991639	0.000000
dmel_h_3L:8648859,8688858	32250	33049	0.257104	0.000925	0.000135	0.000000	0.000045	0.000039	0.000000	0.001402	0.997454	0.000000
dmel_h_3L:8648859,8688858	32400	33199	-0.026590	0.000772	0.000164	0.000172	0.000345	0.000135	0.000000	0.001338	0.997073	0.000000
dmel_h_3L:8648859,8688858	32550	33349	3.364968	0.000356	0.000180	0.000136	0.004207	0.000000	0.000000	0.002348	0.992772	0.000000
dmel_h_3L:8648859,8688858	32700	33499	2.562152	0.000542	0.000000	0.000149	0.004227	0.000000	0.000000	0.000648	0.994433	0.000000
dmel_h_3L:8648859,8688858	32850	33649	3.555633	0.001940	0.000000	0.000052	0.005348	0.000000	0.000000	0.001024	0.991636	0.000000
dmel_h_3L:8648859,8688858	33000	33799	4.120423	0.002802	0.000000	0.000020	0.005588	0.000000	0.000000	0.000896	0.990695	0.000000
dmel_h_3L:8648859,8688858	33150	33949	5.378226	0.003895	0.000290	0.000040	0.006036	0.000317	0.000000	0.001569	0.987854	0.000000
dmel_h_3L:8648859,8688858	33300	34099	8.473392	0.007049	0.000183	0.000000	0.007452	0.000243	0.000000	0.001052	0.984020	0.000000
dmel_h_3L:8648859,8688858	33450	34249	3.655073	0.005778	0.000128	0.000000	0.004034	0.000242	0.000000	0.000920	0.988899	0.000000
dmel_h_3L:8648859,8688858	33600	34399	6.731737	0.005441	0.002077	0.000000	0.005225	0.000636	0.000104	0.000856	0.985661	0.000000
dmel_h_3L:8648859,8688858	33750	34549	4.934852	0.003557	0.002147	0.000000	0.004488	0.000659	0.000105	0.001006	0.988037	0.000000
dmel_h_3L:8648859,8688858	33900	34699	4.230971	0.003514	0.001734	0.000000	0.003927	0.000424	0.000050	0.001813	0.988536	0.000000
dmel_h_3L:8648859,8688858	34050	34849	5.705522	0.003826	0.001820	0.000000	0.005139	0.000778	0.000112	0.001786	0.986538	0.000000
dmel_h_3L:8648859,8688858	34200	34999	3.015569	0.003307	0.001943	0.000000	0.002381	0.000718	0.000300	0.001753	0.989599	0.000000
dmel_h_3L:8648859,8688858	34350	35149	2.710362	0.003384	0.000083	0.000000	0.000227	0.002022	0.000000	0.003942	0.990343	0.000000
dmel_h_3L:8648859,8688858	34500	35299	2.113433	0.001417	0.000128	0.000000	0.000082	0.002286	0.000000	0.003689	0.992399	0.000000
dmel_h_3L:8648859,8688858	34650	35449	0.983755	0.001262	0.000031	0.000000	0.000047	0.002187	0.000000	0.000451	0.996021	0.000000
dmel_h_3L:8648859,8688858	34800	35599	0.975155	0.000328	0.000036	0.001265	0.000000	0.001000	0.000000	0.000312	0.997059	0.000000
dmel_h_3L:8648859,8688858	34950	35749	1.453824	0.001870	0.000062	0.001253	0.000000	0.001144	0.000000	0.000600	0.995071	0.000000
dmel_h_3L:8648859,8688858	35100	35899	1.567708	0.002939	0.000021	0.001152	0.000000	0.000000	0.000000	0.000092	0.995796	0.000000
dmel_h_3L:8648859,8688858	35250	36049	2.493491	0.004773	0.000038	0.001174	0.000000	0.000000	0.000000	0.000071	0.993945	0.000000
dmel_h_3L:8648859,8688858	35400	36199	2.117502	0.004100	0.000029	0.001204	0.000000	0.000000	0.000000	0.000549	0.994117	0.000000
dmel_h_3L:8648859,8688858	35550	36349	1.798677	0.005033	0.000026	0.000000	0.000000	0.000000	0.000000	0.000477	0.994464	0.000000
dmel_h_3L:8648859,8688858	35700	36499	0.869721	0.003280	0.000038	0.000000	0.000268	0.001192	0.000079	0.000241	0.994902	0.000000
dmel_h_3L:8648859,8688858	35850	36649	1.125884	0.004030	0.000000	0.000023	0.000203	0.001251	0.000039	0.000119	0.994334	0.000000
dmel_h_3L:8648859,8688858	36000	36799	0.062681	0.000967	0.000000	0.000117	0.000829	0.001273	0.000116	0.000256	0.996442	0.000000
dmel_h_3L:8648859,8688858	36150	36949	0.253407	0.001073	0.000000	0.000034	0.000730	0.001298	0.000132	0.000000	0.996733	0.000000
dmel_h_3L:8648859,8688858	36300	37099	0.260849	0.000978	0.000000	0.000013	0.000681	0.001324	0.000094	0.000000	0.996910	0.000000
dmel_h_3L:8648859,8688858	36450	37249	-0.029892	0.000024	0.000000	0.000000	0.000028	0.000000	0.000000	0.000017	0.999931	0.000000
dmel_h_3L:8648859,8688858	36600	37399	1.105155	0.001853	0.001976	0.000000	0.000055	0.000000	0.000000	0.000876	0.995240	0.000000
dmel_h_3L:8648859,8688858	36750	37549	2.932493	0.001807	0.004391	0.000130	0.000000	0.000000	0.000000	0.001065	0.992607	0.000000
dmel_h_3L:8648859,8688858	36900	37699	3.012839	0.001959	0.004738	0.000068	0.000000	0.000000	0.000015	0.001129	0.992091	0.000000
dmel_h_3L:8648859,8688858	37050	37849	4.989512	0.003447	0.006482	0.000066	0.000750	0.000000	0.000000	0.002091	0.987164	0.000000
dmel_h_3L:8648859,8688858	37200	37999	4.561851	0.003303	0.005032	0.000349	0.001285	0.000033	0.000207	0.002272	0.987519	0.000000
dmel_h_3L:8648859,8688858	37350	38149	1.711307	0.001526	0.001514	0.000840	0.003430	0.000025	0.000191	0.001664	0.990812	0.000000
dmel_h_3L:8648859,8688858	37500	38299	1.931710	0.001007	0.002417	0.000442	0.003076	0.000000	0.000224	0.001619	0.991215	0.000000
dmel_h_3L:8648859,8688858	37650	38449	2.814026	0.001390	0.002499	0.000452	0.004196	0.000000	0.000118	0.001580	0.989766	0.000000
dmel_h_3L:8648859,8688858	37800	38599	0.691816	0.000766	0.001846	0.001180	0.001548	0.000000	0.000241	0.001370	0.993049	0.000000
dmel_h_3L:8648859,8688858	37950	38749	1.713524	0.001848	0.001880	0.001050	0.002823	0.000000	0.000000	0.001405	0.990994	0.000000
dmel_h_3L:8648859,8688858	38100	38899	0.274568	0.000757	0.001796	0.000180	0.000802	0.000000	0.000000	0.000610	0.995854	0.000000
dmel_h_3L:8648859,8688858	38250	39049	-0.315096	0.000798	0.000058	0.000187	0.000762	0.000000	0.000000	0.000260	0.997936	0.000000
dmel_h_3L:8648859,8688858	38400	39199	0.754140	0.002553	0.000053	0.000945	0.000254	0.000000	0.000000	0.000391	0.995804	0.000000
dmel_h_3L:8648859,8688858	38550	39349	3.725475	0.008807	0.000000	0.000049	0.000118	0.000000	0.000000	0.000031	0.990995	0.000000
dmel_h_3L:8648859,8688858	38700	39499	2.004945	0.005944	0.000000	0.000026	0.000000	0.000000	0.000000	0.000139	0.993891	0.000000
dmel_h_3L:8648859,8688858	38850	39649	4.336687	0.006656	0.000054	0.000065	0.000950	0.001434	0.000000	0.000142	0.990700	0.000000
dmel_h_3L:8648859,8688858	39000	39799	6.134379	0.007726	0.000092	0.000060	0.003225	0.002701	0.000000	0.000132	0.986065	0.000000
dmel_h_3L:8648859,8688858	39150	39949	3.586337	0.002804	0.000056	0.000000	0.003415	0.002628	0.000000	0.000034	0.991063	0.000000
