# Supplementary material for: SMCis: An Effective Algorithm for Discovery of Cis-Regulatory Modules
Source: PLoS One. 2016 Sep 16;11(9):e0162968. doi: 10.1371/journal.pone.0162968 (PMC5026350; doi:10.1371/journal.pone.0162968)
Supplement: S1 File — (ZIP) [file pone.0162968.s002.zip › S1_File/motevo/drosophila/cluster_out_hb.txt]

identifier	win_start	winstop	winscore	cad *	bcd *	kni *	hb *	gt *	Kr *	tll *	background	UFEwm
dmel_hb_3R:4496702,4536701 (reverse complemented)	0	799	1.075851	0.003993	0.000042	0.000264	0.000371	0.000745	0.000000	0.000794	0.993791	0.000000
dmel_hb_3R:4496702,4536701 (reverse complemented)	150	949	1.042952	0.004264	0.000023	0.000000	0.000398	0.000707	0.000000	0.000203	0.994404	0.000000
dmel_hb_3R:4496702,4536701 (reverse complemented)	300	1099	1.371997	0.004491	0.000000	0.000032	0.000318	0.000982	0.000000	0.000098	0.994078	0.000000
dmel_hb_3R:4496702,4536701 (reverse complemented)	450	1249	4.465863	0.008976	0.000000	0.000023	0.000346	0.000638	0.000000	0.000000	0.990017	0.000000
dmel_hb_3R:4496702,4536701 (reverse complemented)	600	1399	4.381297	0.009594	0.000044	0.000000	0.000172	0.000000	0.000000	0.000000	0.990190	0.000000
dmel_hb_3R:4496702,4536701 (reverse complemented)	750	1549	2.822077	0.005819	0.000086	0.000000	0.000257	0.000000	0.000000	0.000000	0.993838	0.000000
dmel_hb_3R:4496702,4536701 (reverse complemented)	900	1699	2.102410	0.004151	0.000041	0.000000	0.000000	0.000000	0.000000	0.000000	0.995808	0.000000
dmel_hb_3R:4496702,4536701 (reverse complemented)	1050	1849	1.393218	0.003471	0.000078	0.000236	0.000000	0.000021	0.000000	0.000000	0.996194	0.000000
dmel_hb_3R:4496702,4536701 (reverse complemented)	1200	1999	-0.129194	0.000230	0.000133	0.000068	0.000000	0.000029	0.000550	0.000000	0.998990	0.000000
dmel_hb_3R:4496702,4536701 (reverse complemented)	1350	2149	0.062516	0.000103	0.000136	0.001101	0.000000	0.000613	0.000580	0.000000	0.997468	0.000000
dmel_hb_3R:4496702,4536701 (reverse complemented)	1500	2299	0.052637	0.000080	0.000130	0.001059	0.000000	0.000498	0.000601	0.000000	0.997632	0.000000
dmel_hb_3R:4496702,4536701 (reverse complemented)	1650	2449	-0.165430	0.000182	0.000207	0.001093	0.000101	0.000576	0.000709	0.000249	0.996883	0.000000
dmel_hb_3R:4496702,4536701 (reverse complemented)	1800	2599	-0.355514	0.000610	0.000881	0.001238	0.001467	0.000792	0.001044	0.000840	0.993129	0.000000
dmel_hb_3R:4496702,4536701 (reverse complemented)	1950	2749	0.215417	0.000176	0.000494	0.001124	0.001724	0.000517	0.000649	0.000597	0.994718	0.000000
dmel_hb_3R:4496702,4536701 (reverse complemented)	2100	2899	0.197800	0.000276	0.000421	0.000243	0.001664	0.000000	0.000000	0.001121	0.996275	0.000000
dmel_hb_3R:4496702,4536701 (reverse complemented)	2250	3049	0.545732	0.000098	0.000000	0.000022	0.001721	0.000000	0.000000	0.000756	0.997404	0.000000
dmel_hb_3R:4496702,4536701 (reverse complemented)	2400	3199	0.867551	0.002785	0.000000	0.000024	0.000888	0.000000	0.000000	0.000183	0.996120	0.000000
dmel_hb_3R:4496702,4536701 (reverse complemented)	2550	3349	1.542020	0.001979	0.001131	0.000519	0.001441	0.000196	0.000000	0.000508	0.994227	0.000000
dmel_hb_3R:4496702,4536701 (reverse complemented)	2700	3499	1.234140	0.002289	0.002137	0.000262	0.000000	0.000837	0.000000	0.000394	0.994081	0.000000
dmel_hb_3R:4496702,4536701 (reverse complemented)	2850	3649	1.925910	0.002909	0.002155	0.000233	0.000617	0.001369	0.000000	0.000383	0.992335	0.000000
dmel_hb_3R:4496702,4536701 (reverse complemented)	3000	3799	2.406849	0.004477	0.002342	0.000254	0.000485	0.000822	0.000000	0.000000	0.991620	0.000000
dmel_hb_3R:4496702,4536701 (reverse complemented)	3150	3949	3.952310	0.006261	0.003421	0.000177	0.000641	0.000449	0.000000	0.000000	0.989051	0.000000
dmel_hb_3R:4496702,4536701 (reverse complemented)	3300	4099	2.044267	0.004551	0.001378	0.000119	0.000803	0.001032	0.000000	0.000044	0.992072	0.000000
dmel_hb_3R:4496702,4536701 (reverse complemented)	3450	4249	3.362008	0.008846	0.000031	0.000043	0.001105	0.000150	0.000000	0.000000	0.989825	0.000000
dmel_hb_3R:4496702,4536701 (reverse complemented)	3600	4399	2.651897	0.006259	0.000055	0.000000	0.000014	0.001552	0.000000	0.000000	0.992120	0.000000
dmel_hb_3R:4496702,4536701 (reverse complemented)	3750	4549	2.594150	0.003793	0.000317	0.001389	0.000082	0.001564	0.000000	0.000098	0.992757	0.000000
dmel_hb_3R:4496702,4536701 (reverse complemented)	3900	4699	1.643485	0.002889	0.001162	0.000065	0.000247	0.001516	0.000000	0.000159	0.993962	0.000000
dmel_hb_3R:4496702,4536701 (reverse complemented)	4050	4849	1.771797	0.002910	0.000984	0.000022	0.000190	0.001128	0.000000	0.000130	0.994637	0.000000
dmel_hb_3R:4496702,4536701 (reverse complemented)	4200	4999	1.214160	0.001722	0.000888	0.000000	0.000207	0.001160	0.000000	0.000335	0.995688	0.000000
dmel_hb_3R:4496702,4536701 (reverse complemented)	4350	5149	0.500516	0.001867	0.000742	0.000029	0.000057	0.000000	0.000000	0.000465	0.996839	0.000000
dmel_hb_3R:4496702,4536701 (reverse complemented)	4500	5299	0.343934	0.001875	0.000733	0.000203	0.000192	0.000000	0.000052	0.000602	0.996343	0.000000
dmel_hb_3R:4496702,4536701 (reverse complemented)	4650	5449	0.144527	0.001369	0.000000	0.000097	0.000132	0.000000	0.000018	0.000409	0.997975	0.000000
dmel_hb_3R:4496702,4536701 (reverse complemented)	4800	5599	0.970484	0.000225	0.000000	0.000047	0.001999	0.000000	0.000000	0.000132	0.997597	0.000000
dmel_hb_3R:4496702,4536701 (reverse complemented)	4950	5749	2.015633	0.001928	0.000000	0.000018	0.003663	0.000000	0.000000	0.000015	0.994377	0.000000
dmel_hb_3R:4496702,4536701 (reverse complemented)	5100	5899	5.547741	0.003302	0.000000	0.000038	0.008185	0.000000	0.000000	0.000014	0.988462	0.000000
dmel_hb_3R:4496702,4536701 (reverse complemented)	5250	6049	7.285264	0.005031	0.000000	0.000197	0.011083	0.000000	0.000000	0.000000	0.983690	0.000000
dmel_hb_3R:4496702,4536701 (reverse complemented)	5400	6199	7.596607	0.005885	0.000032	0.000078	0.007869	0.000000	0.000000	0.002010	0.984126	0.000000
dmel_hb_3R:4496702,4536701 (reverse complemented)	5550	6349	5.119834	0.005897	0.000103	0.000084	0.005532	0.000000	0.000000	0.002382	0.986001	0.000000
dmel_hb_3R:4496702,4536701 (reverse complemented)	5700	6499	6.400381	0.005783	0.000025	0.000222	0.004484	0.000000	0.000000	0.004672	0.984815	0.000000
dmel_hb_3R:4496702,4536701 (reverse complemented)	5850	6649	6.228367	0.003343	0.000224	0.000138	0.003597	0.000000	0.000000	0.004387	0.988311	0.000000
dmel_hb_3R:4496702,4536701 (reverse complemented)	6000	6799	2.192528	0.001231	0.000391	0.000298	0.000299	0.000000	0.000061	0.003602	0.994118	0.000000
dmel_hb_3R:4496702,4536701 (reverse complemented)	6150	6949	2.171568	0.000632	0.000380	0.000415	0.000233	0.000000	0.000064	0.003219	0.995057	0.000000
dmel_hb_3R:4496702,4536701 (reverse complemented)	6300	7099	-0.011852	0.001229	0.000178	0.000511	0.000368	0.000000	0.000269	0.001151	0.996295	0.000000
dmel_hb_3R:4496702,4536701 (reverse complemented)	6450	7249	-0.140182	0.001500	0.000509	0.000385	0.000085	0.000000	0.000218	0.000000	0.997303	0.000000
dmel_hb_3R:4496702,4536701 (reverse complemented)	6600	7399	0.037373	0.001907	0.000349	0.000196	0.000014	0.000000	0.000066	0.000104	0.997363	0.000000
dmel_hb_3R:4496702,4536701 (reverse complemented)	6750	7549	0.249825	0.002601	0.000045	0.000139	0.000019	0.000000	0.000063	0.000265	0.996868	0.000000
dmel_hb_3R:4496702,4536701 (reverse complemented)	6900	7699	0.600656	0.001597	0.000086	0.000000	0.000000	0.000000	0.000321	0.002123	0.995874	0.000000
dmel_hb_3R:4496702,4536701 (reverse complemented)	7050	7849	1.537278	0.001872	0.002304	0.000000	0.000140	0.000087	0.000508	0.001955	0.993134	0.000000
dmel_hb_3R:4496702,4536701 (reverse complemented)	7200	7999	1.308415	0.001370	0.001728	0.000000	0.000064	0.000196	0.000333	0.002405	0.993904	0.000000
dmel_hb_3R:4496702,4536701 (reverse complemented)	7350	8149	0.999989	0.000408	0.001211	0.000000	0.000387	0.000034	0.000366	0.002583	0.995011	0.000000
dmel_hb_3R:4496702,4536701 (reverse complemented)	7500	8299	0.550800	0.000176	0.001278	0.000429	0.000305	0.000051	0.000425	0.001727	0.995611	0.000000
dmel_hb_3R:4496702,4536701 (reverse complemented)	7650	8449	0.890780	0.000131	0.001366	0.000437	0.000092	0.000000	0.000037	0.002130	0.995806	0.000000
dmel_hb_3R:4496702,4536701 (reverse complemented)	7800	8599	0.611470	0.001533	0.000000	0.002007	0.000057	0.000000	0.000643	0.000096	0.995663	0.000000
dmel_hb_3R:4496702,4536701 (reverse complemented)	7950	8749	0.441735	0.001272	0.000317	0.001997	0.000041	0.000000	0.000069	0.000104	0.996199	0.000000
dmel_hb_3R:4496702,4536701 (reverse complemented)	8100	8899	0.409478	0.000577	0.000797	0.002278	0.000000	0.000000	0.000131	0.000037	0.996180	0.000000
dmel_hb_3R:4496702,4536701 (reverse complemented)	8250	9049	0.420118	0.000770	0.000733	0.002296	0.000000	0.000000	0.000201	0.000044	0.995955	0.000000
dmel_hb_3R:4496702,4536701 (reverse complemented)	8400	9199	-0.129088	0.000782	0.000900	0.000711	0.000692	0.000000	0.000180	0.000056	0.996679	0.000000
dmel_hb_3R:4496702,4536701 (reverse complemented)	8550	9349	1.316204	0.000040	0.000967	0.000000	0.000374	0.000000	0.001566	0.000026	0.997027	0.000000
dmel_hb_3R:4496702,4536701 (reverse complemented)	8700	9499	12.146591	0.000055	0.002473	0.000000	0.000497	0.000000	0.006469	0.000035	0.990470	0.000000
dmel_hb_3R:4496702,4536701 (reverse complemented)	8850	9649	13.161678	0.003513	0.000790	0.000018	0.000784	0.000000	0.006616	0.000082	0.988198	0.000000
dmel_hb_3R:4496702,4536701 (reverse complemented)	9000	9799	19.366416	0.005574	0.000385	0.000000	0.003439	0.000000	0.008116	0.000083	0.982402	0.000000
dmel_hb_3R:4496702,4536701 (reverse complemented)	9150	9949	19.499987	0.005575	0.000197	0.000134	0.003201	0.000000	0.007918	0.000183	0.982793	0.000000
dmel_hb_3R:4496702,4536701 (reverse complemented)	9300	10099	15.929051	0.006073	0.000164	0.000045	0.003453	0.000000	0.006284	0.000024	0.983957	0.000000
dmel_hb_3R:4496702,4536701 (reverse complemented)	9450	10249	20.342514	0.008370	0.000214	0.004378	0.004610	0.000000	0.004499	0.000000	0.977930	0.000000
dmel_hb_3R:4496702,4536701 (reverse complemented)	9600	10399	14.860986	0.005247	0.000107	0.003958	0.004035	0.000000	0.002543	0.000000	0.984110	0.000000
dmel_hb_3R:4496702,4536701 (reverse complemented)	9750	10549	11.818603	0.003560	0.000397	0.003798	0.002973	0.000000	0.000226	0.000048	0.988998	0.000000
dmel_hb_3R:4496702,4536701 (reverse complemented)	9900	10699	11.669336	0.002905	0.000558	0.003343	0.002846	0.000292	0.000601	0.000213	0.989242	0.000000
dmel_hb_3R:4496702,4536701 (reverse complemented)	10050	10849	11.698619	0.002473	0.001715	0.003342	0.002696	0.000454	0.000682	0.000209	0.988430	0.000000
dmel_hb_3R:4496702,4536701 (reverse complemented)	10200	10999	3.661019	0.002412	0.002411	0.000000	0.003866	0.000134	0.000204	0.000220	0.990754	0.000000
dmel_hb_3R:4496702,4536701 (reverse complemented)	10350	11149	2.438432	0.000980	0.000636	0.000000	0.003867	0.000134	0.000016	0.000990	0.993376	0.000000
dmel_hb_3R:4496702,4536701 (reverse complemented)	10500	11299	0.574662	0.000851	0.000627	0.000000	0.001929	0.000095	0.000023	0.001095	0.995380	0.000000
dmel_hb_3R:4496702,4536701 (reverse complemented)	10650	11449	1.613686	0.000077	0.000496	0.000000	0.001886	0.000016	0.000000	0.003757	0.993767	0.000000
dmel_hb_3R:4496702,4536701 (reverse complemented)	10800	11599	0.583514	0.000121	0.000141	0.000000	0.000249	0.000365	0.000000	0.002959	0.996165	0.000000
dmel_hb_3R:4496702,4536701 (reverse complemented)	10950	11749	1.716415	0.000021	0.002848	0.000000	0.000000	0.000192	0.000655	0.002407	0.993876	0.000000
dmel_hb_3R:4496702,4536701 (reverse complemented)	11100	11899	2.991456	0.000039	0.004267	0.000000	0.000000	0.000324	0.000736	0.002248	0.992385	0.000000
dmel_hb_3R:4496702,4536701 (reverse complemented)	11250	12049	3.125948	0.000000	0.005008	0.000273	0.000000	0.000247	0.000648	0.002489	0.991334	0.000000
dmel_hb_3R:4496702,4536701 (reverse complemented)	11400	12199	2.060289	0.000625	0.002516	0.000907	0.000672	0.001462	0.001688	0.001034	0.991096	0.000000
dmel_hb_3R:4496702,4536701 (reverse complemented)	11550	12349	4.019555	0.001139	0.002459	0.001299	0.001956	0.001551	0.001689	0.000865	0.989041	0.000000
dmel_hb_3R:4496702,4536701 (reverse complemented)	11700	12499	3.250617	0.001736	0.001847	0.001210	0.001961	0.001096	0.001825	0.000844	0.989481	0.000000
dmel_hb_3R:4496702,4536701 (reverse complemented)	11850	12649	1.651347	0.001773	0.001367	0.001204	0.002220	0.001190	0.000798	0.000458	0.990992	0.000000
dmel_hb_3R:4496702,4536701 (reverse complemented)	12000	12799	1.972470	0.001870	0.001329	0.000478	0.002406	0.001156	0.001148	0.000809	0.990803	0.000000
dmel_hb_3R:4496702,4536701 (reverse complemented)	12150	12949	1.667401	0.002122	0.000660	0.000000	0.002496	0.000000	0.001024	0.000184	0.993515	0.000000
dmel_hb_3R:4496702,4536701 (reverse complemented)	12300	13099	-0.405606	0.000635	0.000798	0.000000	0.000725	0.000000	0.000238	0.000489	0.997115	0.000000
dmel_hb_3R:4496702,4536701 (reverse complemented)	12450	13249	-0.192285	0.000038	0.000070	0.000000	0.000518	0.000000	0.000068	0.000349	0.998957	0.000000
dmel_hb_3R:4496702,4536701 (reverse complemented)	12600	13399	-0.330265	0.000565	0.000088	0.000000	0.000903	0.000000	0.000141	0.000442	0.997861	0.000000
dmel_hb_3R:4496702,4536701 (reverse complemented)	12750	13549	-0.121184	0.000223	0.000000	0.000000	0.000189	0.000000	0.000031	0.000047	0.999510	0.000000
dmel_hb_3R:4496702,4536701 (reverse complemented)	12900	13699	-0.301418	0.000284	0.000000	0.000196	0.000371	0.000000	0.000000	0.000138	0.999012	0.000000
dmel_hb_3R:4496702,4536701 (reverse complemented)	13050	13849	-0.085349	0.000669	0.000000	0.000156	0.001469	0.000000	0.000000	0.000112	0.997594	0.000000
dmel_hb_3R:4496702,4536701 (reverse complemented)	13200	13999	1.452142	0.001158	0.000000	0.000188	0.003370	0.000000	0.000000	0.000018	0.995266	0.000000
dmel_hb_3R:4496702,4536701 (reverse complemented)	13350	14149	2.380557	0.000876	0.001850	0.000362	0.004231	0.000036	0.000000	0.000000	0.992645	0.000000
dmel_hb_3R:4496702,4536701 (reverse complemented)	13500	14299	1.548203	0.000327	0.001968	0.000355	0.002986	0.000014	0.000000	0.000000	0.994350	0.000000
dmel_hb_3R:4496702,4536701 (reverse complemented)	13650	14449	1.525215	0.000784	0.001845	0.000602	0.002929	0.000232	0.000000	0.000418	0.993190	0.000000
dmel_hb_3R:4496702,4536701 (reverse complemented)	13800	14599	3.962833	0.000927	0.001642	0.001284	0.002913	0.000518	0.001290	0.001256	0.990169	0.000000
dmel_hb_3R:4496702,4536701 (reverse complemented)	13950	14749	6.819647	0.000385	0.001611	0.001039	0.003799	0.000136	0.001290	0.003175	0.988566	0.000000
dmel_hb_3R:4496702,4536701 (reverse complemented)	14100	14899	7.297319	0.000222	0.000000	0.000600	0.005584	0.000000	0.001226	0.003638	0.988731	0.000000
dmel_hb_3R:4496702,4536701 (reverse complemented)	14250	15049	7.750303	0.000240	0.000366	0.000086	0.005661	0.000000	0.001220	0.003894	0.988533	0.000000
dmel_hb_3R:4496702,4536701 (reverse complemented)	14400	15199	8.230827	0.000688	0.000542	0.000367	0.006980	0.000031	0.001230	0.002523	0.987640	0.000000
dmel_hb_3R:4496702,4536701 (reverse complemented)	14550	15349	4.517155	0.000484	0.000383	0.000503	0.005428	0.000000	0.000000	0.002409	0.990793	0.000000
dmel_hb_3R:4496702,4536701 (reverse complemented)	14700	15499	2.929700	0.000262	0.000514	0.000073	0.005594	0.000000	0.000000	0.000805	0.992752	0.000000
dmel_hb_3R:4496702,4536701 (reverse complemented)	14850	15649	0.394559	0.000246	0.000895	0.000065	0.001499	0.000000	0.000000	0.001655	0.995640	0.000000
dmel_hb_3R:4496702,4536701 (reverse complemented)	15000	15799	-0.005412	0.000191	0.000000	0.000036	0.000625	0.000000	0.000016	0.001199	0.997933	0.000000
dmel_hb_3R:4496702,4536701 (reverse complemented)	15150	15949	0.127653	0.000256	0.000000	0.000000	0.000023	0.000000	0.000027	0.001565	0.998127	0.000000
dmel_hb_3R:4496702,4536701 (reverse complemented)	15300	16099	0.102623	0.001333	0.000137	0.000000	0.000083	0.000000	0.000348	0.001500	0.996599	0.000000
dmel_hb_3R:4496702,4536701 (reverse complemented)	15450	16249	3.156358	0.001219	0.005524	0.000000	0.000258	0.000000	0.000343	0.000322	0.992334	0.000000
dmel_hb_3R:4496702,4536701 (reverse complemented)	15600	16399	5.378935	0.000971	0.006850	0.000000	0.000238	0.000000	0.000557	0.000172	0.991212	0.000000
dmel_hb_3R:4496702,4536701 (reverse complemented)	15750	16549	5.885614	0.000762	0.008090	0.000000	0.000069	0.000000	0.000207	0.000081	0.990792	0.000000
dmel_hb_3R:4496702,4536701 (reverse complemented)	15900	16699	5.938826	0.000879	0.007275	0.000000	0.001530	0.000000	0.000358	0.000098	0.989859	0.000000
dmel_hb_3R:4496702,4536701 (reverse complemented)	16050	16849	5.868907	0.000023	0.007255	0.000000	0.002303	0.000000	0.000000	0.000020	0.990398	0.000000
dmel_hb_3R:4496702,4536701 (reverse complemented)	16200	16999	2.592912	0.000000	0.003393	0.000000	0.000914	0.000000	0.000000	0.000000	0.995692	0.000000
dmel_hb_3R:4496702,4536701 (reverse complemented)	16350	17149	-0.011847	0.000028	0.000000	0.000000	0.000895	0.000000	0.000000	0.000000	0.999078	0.000000
dmel_hb_3R:4496702,4536701 (reverse complemented)	16500	17299	-0.017091	0.000000	0.000014	0.000000	0.000827	0.000000	0.000000	0.000000	0.999159	0.000000
dmel_hb_3R:4496702,4536701 (reverse complemented)	16650	17449	0.241895	0.000107	0.000092	0.000000	0.001211	0.000000	0.000000	0.000000	0.998590	0.000000
dmel_hb_3R:4496702,4536701 (reverse complemented)	16800	17599	-0.011009	0.000000	0.000021	0.000000	0.000000	0.000000	0.000000	0.000000	0.999979	0.000000
dmel_hb_3R:4496702,4536701 (reverse complemented)	16950	17749	0.000000	0.000000	0.000000	0.000000	0.000000	0.000000	0.000000	0.000000	1.000000	0.000000
dmel_hb_3R:4496702,4536701 (reverse complemented)	17100	17899	-0.030264	0.000000	0.000074	0.000000	0.000000	0.000000	0.000000	0.000000	0.999926	0.000000
dmel_hb_3R:4496702,4536701 (reverse complemented)	17250	18049	0.224454	0.000000	0.000054	0.000000	0.000000	0.000000	0.000000	0.000988	0.998958	0.000000
dmel_hb_3R:4496702,4536701 (reverse complemented)	17400	18199	0.237161	0.000000	0.000021	0.000000	0.000000	0.000000	0.000000	0.000978	0.999001	0.000000
dmel_hb_3R:4496702,4536701 (reverse complemented)	17550	18349	0.234606	0.000000	0.000032	0.000000	0.000000	0.000000	0.000000	0.000987	0.998981	0.000000
dmel_hb_3R:4496702,4536701 (reverse complemented)	17700	18499	0.222426	0.000000	0.000042	0.000000	0.000000	0.000000	0.000000	0.000962	0.998996	0.000000
dmel_hb_3R:4496702,4536701 (reverse complemented)	17850	18649	0.243889	0.000000	0.000000	0.000000	0.000000	0.000000	0.000000	0.000957	0.999043	0.000000
dmel_hb_3R:4496702,4536701 (reverse complemented)	18000	18799	0.245700	0.000000	0.000000	0.000000	0.000000	0.000000	0.000000	0.000961	0.999039	0.000000
dmel_hb_3R:4496702,4536701 (reverse complemented)	18150	18949	-0.046510	0.000000	0.000000	0.000000	0.000000	0.000000	0.000000	0.000077	0.999923	0.000000
dmel_hb_3R:4496702,4536701 (reverse complemented)	18300	19099	-0.046072	0.000000	0.000000	0.000000	0.000000	0.000000	0.000000	0.000076	0.999924	0.000000
dmel_hb_3R:4496702,4536701 (reverse complemented)	18450	19249	-0.143931	0.000351	0.000173	0.000000	0.000000	0.000000	0.000000	0.000000	0.999476	0.000000
dmel_hb_3R:4496702,4536701 (reverse complemented)	18600	19399	0.203903	0.001502	0.000184	0.000000	0.000000	0.000000	0.000000	0.000000	0.998315	0.000000
dmel_hb_3R:4496702,4536701 (reverse complemented)	18750	19549	1.915256	0.003434	0.000242	0.000000	0.000000	0.000041	0.000000	0.001978	0.994305	0.000000
dmel_hb_3R:4496702,4536701 (reverse complemented)	18900	19699	3.233691	0.006317	0.000242	0.000000	0.000201	0.000024	0.000000	0.002612	0.990604	0.000000
dmel_hb_3R:4496702,4536701 (reverse complemented)	19050	19849	6.454304	0.010200	0.000596	0.000018	0.000251	0.000027	0.000000	0.004618	0.984290	0.000000
dmel_hb_3R:4496702,4536701 (reverse complemented)	19200	19999	8.646406	0.007301	0.002256	0.000342	0.000795	0.001370	0.000231	0.003429	0.984275	0.000000
dmel_hb_3R:4496702,4536701 (reverse complemented)	19350	20149	12.984785	0.011924	0.001083	0.000116	0.000402	0.001389	0.000234	0.007641	0.977211	0.000000
dmel_hb_3R:4496702,4536701 (reverse complemented)	19500	20299	5.756036	0.009307	0.000551	0.000042	0.000315	0.001138	0.000000	0.003643	0.985004	0.000000
dmel_hb_3R:4496702,4536701 (reverse complemented)	19650	20449	5.960344	0.007614	0.000539	0.000000	0.000161	0.001280	0.000049	0.004764	0.985593	0.000000
dmel_hb_3R:4496702,4536701 (reverse complemented)	19800	20599	5.675567	0.006949	0.000538	0.000000	0.000000	0.002447	0.000017	0.003315	0.986733	0.000000
dmel_hb_3R:4496702,4536701 (reverse complemented)	19950	20749	4.377916	0.003794	0.000000	0.000000	0.000431	0.002319	0.000000	0.004106	0.989351	0.000000
dmel_hb_3R:4496702,4536701 (reverse complemented)	20100	20899	0.289333	0.000982	0.000000	0.000000	0.000118	0.000603	0.000000	0.001228	0.997070	0.000000
dmel_hb_3R:4496702,4536701 (reverse complemented)	20250	21049	0.245932	0.000595	0.000467	0.000000	0.000167	0.000763	0.000068	0.001634	0.996306	0.000000
dmel_hb_3R:4496702,4536701 (reverse complemented)	20400	21199	0.338393	0.000248	0.000379	0.000314	0.000098	0.000605	0.000000	0.001823	0.996533	0.000000
dmel_hb_3R:4496702,4536701 (reverse complemented)	20550	21349	-0.128516	0.000271	0.000393	0.000489	0.001169	0.000000	0.000094	0.000377	0.997208	0.000000
dmel_hb_3R:4496702,4536701 (reverse complemented)	20700	21499	-0.204323	0.000146	0.000218	0.000369	0.000438	0.000000	0.000065	0.000160	0.998603	0.000000
dmel_hb_3R:4496702,4536701 (reverse complemented)	20850	21649	0.524524	0.000046	0.000797	0.001793	0.000459	0.000000	0.000067	0.000299	0.996539	0.000000
dmel_hb_3R:4496702,4536701 (reverse complemented)	21000	21799	0.731025	0.000086	0.000159	0.002038	0.000400	0.000000	0.000015	0.000026	0.997275	0.000000
dmel_hb_3R:4496702,4536701 (reverse complemented)	21150	21949	-0.847122	0.001147	0.001312	0.001163	0.000976	0.000561	0.000671	0.000879	0.993292	0.000000
dmel_hb_3R:4496702,4536701 (reverse complemented)	21300	22099	1.853218	0.000887	0.000879	0.000900	0.000000	0.000044	0.002170	0.000205	0.994915	0.000000
dmel_hb_3R:4496702,4536701 (reverse complemented)	21450	22249	2.382756	0.002078	0.002750	0.000861	0.000000	0.000045	0.001714	0.000567	0.991984	0.000000
dmel_hb_3R:4496702,4536701 (reverse complemented)	21600	22399	1.631377	0.001642	0.001082	0.000000	0.000000	0.000105	0.001691	0.000400	0.995080	0.000000
dmel_hb_3R:4496702,4536701 (reverse complemented)	21750	22549	1.570697	0.000931	0.000791	0.000000	0.000000	0.000025	0.001846	0.000279	0.996128	0.000000
dmel_hb_3R:4496702,4536701 (reverse complemented)	21900	22699	1.650602	0.000344	0.000731	0.000000	0.000000	0.000024	0.002044	0.000228	0.996629	0.000000
dmel_hb_3R:4496702,4536701 (reverse complemented)	22050	22849	0.240029	0.000874	0.000477	0.000000	0.000000	0.001415	0.000086	0.000470	0.996678	0.000000
dmel_hb_3R:4496702,4536701 (reverse complemented)	22200	22999	0.599447	0.000403	0.000000	0.000000	0.000000	0.001713	0.000016	0.000015	0.997853	0.000000
dmel_hb_3R:4496702,4536701 (reverse complemented)	22350	23149	0.687120	0.000136	0.000014	0.000893	0.000000	0.001283	0.000000	0.000075	0.997599	0.000000
dmel_hb_3R:4496702,4536701 (reverse complemented)	22500	23299	0.600361	0.000532	0.000000	0.000903	0.000000	0.001266	0.000019	0.000135	0.997145	0.000000
dmel_hb_3R:4496702,4536701 (reverse complemented)	22650	23449	2.563978	0.000906	0.000000	0.001013	0.003261	0.001748	0.000000	0.000238	0.992834	0.000000
dmel_hb_3R:4496702,4536701 (reverse complemented)	22800	23599	2.563819	0.001763	0.000000	0.000993	0.004065	0.000551	0.000000	0.000380	0.992246	0.000000
dmel_hb_3R:4496702,4536701 (reverse complemented)	22950	23749	2.191995	0.000785	0.000000	0.000896	0.003805	0.000318	0.000000	0.000162	0.994035	0.000000
dmel_hb_3R:4496702,4536701 (reverse complemented)	23100	23899	2.355934	0.000626	0.000000	0.001011	0.003963	0.000191	0.000000	0.000118	0.994091	0.000000
dmel_hb_3R:4496702,4536701 (reverse complemented)	23250	24049	1.710132	0.000483	0.000000	0.000000	0.003593	0.000222	0.000092	0.000268	0.995343	0.000000
dmel_hb_3R:4496702,4536701 (reverse complemented)	23400	24199	-0.292301	0.000598	0.000244	0.000319	0.001342	0.000148	0.000091	0.000347	0.996911	0.000000
dmel_hb_3R:4496702,4536701 (reverse complemented)	23550	24349	2.515799	0.001619	0.000921	0.000973	0.001505	0.001428	0.000424	0.001740	0.991391	0.000000
dmel_hb_3R:4496702,4536701 (reverse complemented)	23700	24499	3.176336	0.001327	0.000977	0.001027	0.002173	0.001548	0.000580	0.001772	0.990596	0.000000
dmel_hb_3R:4496702,4536701 (reverse complemented)	23850	24649	8.941879	0.003048	0.000811	0.000604	0.006780	0.001666	0.000279	0.001868	0.984945	0.000000
dmel_hb_3R:4496702,4536701 (reverse complemented)	24000	24799	9.725933	0.004299	0.000669	0.000159	0.010760	0.001719	0.000000	0.001732	0.980662	0.000000
dmel_hb_3R:4496702,4536701 (reverse complemented)	24150	24949	8.899702	0.002255	0.000630	0.000000	0.008616	0.001452	0.000033	0.001602	0.985412	0.000000
dmel_hb_3R:4496702,4536701 (reverse complemented)	24300	25099	5.184063	0.001910	0.000000	0.000000	0.007873	0.000000	0.000060	0.000000	0.990156	0.000000
dmel_hb_3R:4496702,4536701 (reverse complemented)	24450	25249	0.215803	0.000813	0.000000	0.000154	0.001879	0.000000	0.000343	0.000111	0.996700	0.000000
dmel_hb_3R:4496702,4536701 (reverse complemented)	24600	25399	1.469946	0.000019	0.000000	0.000050	0.000101	0.000000	0.002971	0.000028	0.996831	0.000000
dmel_hb_3R:4496702,4536701 (reverse complemented)	24750	25549	1.402530	0.000000	0.000000	0.000116	0.000074	0.000000	0.002806	0.000052	0.996953	0.000000
dmel_hb_3R:4496702,4536701 (reverse complemented)	24900	25699	1.704939	0.000024	0.000000	0.001277	0.000044	0.000000	0.003245	0.000065	0.995344	0.000000
dmel_hb_3R:4496702,4536701 (reverse complemented)	25050	25849	5.837346	0.000182	0.000071	0.001132	0.000262	0.000000	0.007268	0.000543	0.990542	0.000000
dmel_hb_3R:4496702,4536701 (reverse complemented)	25200	25999	5.927292	0.000614	0.000073	0.001509	0.001167	0.000000	0.007001	0.000470	0.989166	0.000000
dmel_hb_3R:4496702,4536701 (reverse complemented)	25350	26149	7.215644	0.000783	0.001775	0.001278	0.001167	0.000090	0.006208	0.000844	0.987855	0.000000
dmel_hb_3R:4496702,4536701 (reverse complemented)	25500	26299	6.765990	0.000610	0.001401	0.001327	0.000709	0.000122	0.006200	0.000826	0.988806	0.000000
dmel_hb_3R:4496702,4536701 (reverse complemented)	25650	26449	7.227855	0.001276	0.001216	0.000496	0.001711	0.000388	0.006422	0.000644	0.987847	0.000000
dmel_hb_3R:4496702,4536701 (reverse complemented)	25800	26599	7.215400	0.001482	0.001370	0.001512	0.003151	0.001573	0.002727	0.000917	0.987266	0.000000
dmel_hb_3R:4496702,4536701 (reverse complemented)	25950	26749	11.730819	0.000914	0.001493	0.000751	0.005767	0.005049	0.002380	0.000644	0.983002	0.000000
dmel_hb_3R:4496702,4536701 (reverse complemented)	26100	26899	15.329743	0.002230	0.000290	0.000733	0.008291	0.006092	0.002148	0.000446	0.979770	0.000000
dmel_hb_3R:4496702,4536701 (reverse complemented)	26250	27049	12.199181	0.002160	0.000157	0.000524	0.009268	0.005581	0.000000	0.000459	0.981851	0.000000
dmel_hb_3R:4496702,4536701 (reverse complemented)	26400	27199	10.438602	0.000688	0.000160	0.000546	0.007227	0.006493	0.000000	0.000626	0.984259	0.000000
dmel_hb_3R:4496702,4536701 (reverse complemented)	26550	27349	4.653237	0.000586	0.000117	0.000310	0.003909	0.003503	0.000000	0.000164	0.991412	0.000000
dmel_hb_3R:4496702,4536701 (reverse complemented)	26700	27499	0.626467	0.000525	0.000086	0.000000	0.002505	0.000211	0.000000	0.000238	0.996435	0.000000
dmel_hb_3R:4496702,4536701 (reverse complemented)	26850	27649	-0.295633	0.000283	0.000000	0.000000	0.000227	0.000122	0.000000	0.000340	0.999027	0.000000
dmel_hb_3R:4496702,4536701 (reverse complemented)	27000	27799	-0.089665	0.000072	0.000000	0.000000	0.000000	0.000037	0.000000	0.000119	0.999773	0.000000
dmel_hb_3R:4496702,4536701 (reverse complemented)	27150	27949	-0.077232	0.000055	0.000000	0.000000	0.000000	0.000000	0.000000	0.000162	0.999783	0.000000
dmel_hb_3R:4496702,4536701 (reverse complemented)	27300	28099	0.760746	0.000081	0.001210	0.000000	0.000600	0.000000	0.000000	0.000057	0.998051	0.000000
dmel_hb_3R:4496702,4536701 (reverse complemented)	27450	28249	0.879771	0.000151	0.001727	0.000056	0.000534	0.000000	0.000000	0.000382	0.997150	0.000000
dmel_hb_3R:4496702,4536701 (reverse complemented)	27600	28399	1.480958	0.000033	0.001852	0.001299	0.000549	0.000000	0.000000	0.000562	0.995703	0.000000
dmel_hb_3R:4496702,4536701 (reverse complemented)	27750	28549	1.533700	0.000000	0.002019	0.001314	0.000550	0.000000	0.000034	0.000631	0.995452	0.000000
dmel_hb_3R:4496702,4536701 (reverse complemented)	27900	28699	3.369653	0.000000	0.002028	0.001253	0.000620	0.000000	0.000098	0.003812	0.992189	0.000000
dmel_hb_3R:4496702,4536701 (reverse complemented)	28050	28849	2.323284	0.000015	0.000065	0.001357	0.000000	0.000000	0.000191	0.004637	0.993735	0.000000
dmel_hb_3R:4496702,4536701 (reverse complemented)	28200	28999	1.751821	0.000155	0.000028	0.001420	0.000000	0.000064	0.000193	0.003514	0.994626	0.000000
dmel_hb_3R:4496702,4536701 (reverse complemented)	28350	29149	1.102015	0.000073	0.000000	0.001384	0.000000	0.000026	0.000047	0.001846	0.996625	0.000000
dmel_hb_3R:4496702,4536701 (reverse complemented)	28500	29299	0.687899	0.000054	0.000000	0.000000	0.000000	0.000000	0.000056	0.001942	0.997948	0.000000
dmel_hb_3R:4496702,4536701 (reverse complemented)	28650	29449	0.165110	0.000278	0.000000	0.000000	0.000000	0.000060	0.000036	0.001071	0.998555	0.000000
dmel_hb_3R:4496702,4536701 (reverse complemented)	28800	29599	1.043636	0.000131	0.001532	0.000000	0.000000	0.000065	0.000020	0.000945	0.997308	0.000000
dmel_hb_3R:4496702,4536701 (reverse complemented)	28950	29749	0.971909	0.001012	0.001389	0.000056	0.000000	0.000651	0.000080	0.001087	0.995725	0.000000
dmel_hb_3R:4496702,4536701 (reverse complemented)	29100	29899	1.549844	0.001686	0.001844	0.000075	0.000000	0.000282	0.000086	0.001232	0.994795	0.000000
dmel_hb_3R:4496702,4536701 (reverse complemented)	29250	30049	2.012830	0.001914	0.001918	0.000017	0.000052	0.000113	0.000000	0.002137	0.993849	0.000000
dmel_hb_3R:4496702,4536701 (reverse complemented)	29400	30199	1.120200	0.001606	0.001725	0.000032	0.000135	0.000149	0.000000	0.000263	0.996089	0.000000
dmel_hb_3R:4496702,4536701 (reverse complemented)	29550	30349	0.430772	0.001359	0.000024	0.000014	0.000073	0.000084	0.000000	0.001925	0.996522	0.000000
dmel_hb_3R:4496702,4536701 (reverse complemented)	29700	30499	1.736684	0.000640	0.000022	0.000000	0.001654	0.000000	0.000000	0.003990	0.993694	0.000000
dmel_hb_3R:4496702,4536701 (reverse complemented)	29850	30649	2.252680	0.000370	0.000000	0.000000	0.001893	0.000000	0.000000	0.003310	0.994427	0.000000
dmel_hb_3R:4496702,4536701 (reverse complemented)	30000	30799	1.961636	0.000733	0.000072	0.000000	0.002008	0.000166	0.000000	0.002972	0.994050	0.000000
dmel_hb_3R:4496702,4536701 (reverse complemented)	30150	30949	1.997272	0.000676	0.000141	0.000000	0.001829	0.000253	0.000000	0.003366	0.993736	0.000000
dmel_hb_3R:4496702,4536701 (reverse complemented)	30300	31099	0.981459	0.000804	0.000093	0.000000	0.001721	0.000176	0.000000	0.000716	0.996490	0.000000
dmel_hb_3R:4496702,4536701 (reverse complemented)	30450	31249	0.921953	0.001232	0.000180	0.000000	0.001766	0.000318	0.000000	0.000229	0.996275	0.000000
dmel_hb_3R:4496702,4536701 (reverse complemented)	30600	31399	-0.015050	0.000648	0.000420	0.000934	0.000152	0.000204	0.000000	0.000135	0.997506	0.000000
dmel_hb_3R:4496702,4536701 (reverse complemented)	30750	31549	0.051490	0.000223	0.000580	0.000834	0.000147	0.000000	0.000000	0.000052	0.998164	0.000000
dmel_hb_3R:4496702,4536701 (reverse complemented)	30900	31699	0.161024	0.000092	0.000104	0.000853	0.000000	0.000000	0.000000	0.000038	0.998913	0.000000
dmel_hb_3R:4496702,4536701 (reverse complemented)	31050	31849	0.107000	0.000483	0.000085	0.000919	0.000234	0.000000	0.000000	0.000026	0.998253	0.000000
dmel_hb_3R:4496702,4536701 (reverse complemented)	31200	31999	0.297551	0.000464	0.000530	0.001605	0.000818	0.000000	0.000000	0.000056	0.996527	0.000000
dmel_hb_3R:4496702,4536701 (reverse complemented)	31350	32149	-0.328858	0.000626	0.000750	0.000223	0.000704	0.000000	0.000000	0.000035	0.997662	0.000000
dmel_hb_3R:4496702,4536701 (reverse complemented)	31500	32299	-0.247856	0.000560	0.000228	0.000379	0.000793	0.000000	0.000000	0.000031	0.998008	0.000000
dmel_hb_3R:4496702,4536701 (reverse complemented)	31650	32449	-0.245744	0.000344	0.000263	0.000714	0.000965	0.000000	0.000000	0.000147	0.997566	0.000000
dmel_hb_3R:4496702,4536701 (reverse complemented)	31800	32599	-0.237296	0.000035	0.000161	0.000232	0.000100	0.000000	0.000000	0.000320	0.999151	0.000000
dmel_hb_3R:4496702,4536701 (reverse complemented)	31950	32749	-0.066379	0.000019	0.000000	0.000000	0.000000	0.000000	0.000000	0.000282	0.999700	0.000000
dmel_hb_3R:4496702,4536701 (reverse complemented)	32100	32899	-0.046644	0.000000	0.000000	0.000000	0.000000	0.000000	0.000000	0.000184	0.999816	0.000000
dmel_hb_3R:4496702,4536701 (reverse complemented)	32250	33049	-0.083151	0.000000	0.000015	0.000000	0.000000	0.000000	0.000000	0.000410	0.999574	0.000000
dmel_hb_3R:4496702,4536701 (reverse complemented)	32400	33199	-0.169396	0.000026	0.000535	0.000000	0.000000	0.000000	0.000000	0.000647	0.998793	0.000000
dmel_hb_3R:4496702,4536701 (reverse complemented)	32550	33349	-0.107889	0.000000	0.000333	0.000000	0.000000	0.000000	0.000000	0.000537	0.999130	0.000000
dmel_hb_3R:4496702,4536701 (reverse complemented)	32700	33499	-0.104627	0.000000	0.000437	0.000000	0.000000	0.000000	0.000000	0.000494	0.999068	0.000000
dmel_hb_3R:4496702,4536701 (reverse complemented)	32850	33649	-0.117715	0.000000	0.000695	0.000000	0.000000	0.000000	0.000000	0.000537	0.998768	0.000000
dmel_hb_3R:4496702,4536701 (reverse complemented)	33000	33799	-0.157755	0.000000	0.000352	0.000033	0.000000	0.000000	0.000000	0.000241	0.999374	0.000000
dmel_hb_3R:4496702,4536701 (reverse complemented)	33150	33949	-0.055930	0.000000	0.000224	0.000000	0.000000	0.000000	0.000000	0.000047	0.999729	0.000000
dmel_hb_3R:4496702,4536701 (reverse complemented)	33300	34099	0.369159	0.000000	0.000000	0.001364	0.000000	0.000015	0.000000	0.000026	0.998595	0.000000
dmel_hb_3R:4496702,4536701 (reverse complemented)	33450	34249	0.820206	0.000024	0.000000	0.001389	0.000000	0.001350	0.000000	0.000059	0.997178	0.000000
dmel_hb_3R:4496702,4536701 (reverse complemented)	33600	34399	0.894609	0.000036	0.000000	0.001365	0.000021	0.001622	0.000000	0.000302	0.996655	0.000000
dmel_hb_3R:4496702,4536701 (reverse complemented)	33750	34549	0.808361	0.000040	0.000000	0.001079	0.000036	0.001657	0.000000	0.000276	0.996912	0.000000
dmel_hb_3R:4496702,4536701 (reverse complemented)	33900	34699	0.226919	0.000206	0.000000	0.000893	0.000139	0.000928	0.000100	0.000567	0.997168	0.000000
dmel_hb_3R:4496702,4536701 (reverse complemented)	34050	34849	0.003488	0.000114	0.000000	0.000000	0.000081	0.000877	0.000198	0.000440	0.998291	0.000000
dmel_hb_3R:4496702,4536701 (reverse complemented)	34200	34999	0.000811	0.000046	0.000000	0.000000	0.000023	0.000000	0.000110	0.000933	0.998887	0.000000
dmel_hb_3R:4496702,4536701 (reverse complemented)	34350	35149	0.034835	0.000138	0.000074	0.000000	0.000527	0.000000	0.000117	0.000957	0.998187	0.000000
dmel_hb_3R:4496702,4536701 (reverse complemented)	34500	35299	-0.171135	0.000277	0.000056	0.000000	0.000000	0.000000	0.000112	0.000452	0.999103	0.000000
dmel_hb_3R:4496702,4536701 (reverse complemented)	34650	35449	-0.180069	0.000786	0.000080	0.000000	0.000000	0.000000	0.000129	0.000449	0.998555	0.000000
dmel_hb_3R:4496702,4536701 (reverse complemented)	34800	35599	-0.127522	0.000883	0.000063	0.000000	0.000000	0.000000	0.000000	0.000352	0.998702	0.000000
dmel_hb_3R:4496702,4536701 (reverse complemented)	34950	35749	0.666209	0.002906	0.000894	0.000000	0.000000	0.000000	0.000000	0.000000	0.996200	0.000000
dmel_hb_3R:4496702,4536701 (reverse complemented)	35100	35899	0.659074	0.002706	0.000916	0.000000	0.000054	0.000000	0.000000	0.000000	0.996323	0.000000
dmel_hb_3R:4496702,4536701 (reverse complemented)	35250	36049	0.280414	0.001923	0.000791	0.000000	0.000016	0.000000	0.000000	0.000000	0.997270	0.000000
dmel_hb_3R:4496702,4536701 (reverse complemented)	35400	36199	0.445146	0.002399	0.000787	0.000000	0.000015	0.000000	0.000000	0.000000	0.996799	0.000000
dmel_hb_3R:4496702,4536701 (reverse complemented)	35550	36349	0.122217	0.001381	0.000691	0.000000	0.000000	0.000000	0.000000	0.000000	0.997927	0.000000
dmel_hb_3R:4496702,4536701 (reverse complemented)	35700	36499	-0.092514	0.000213	0.000000	0.000311	0.000000	0.000000	0.000000	0.000000	0.999476	0.000000
dmel_hb_3R:4496702,4536701 (reverse complemented)	35850	36649	-0.032144	0.000000	0.000000	0.000290	0.000000	0.000000	0.000000	0.000000	0.999710	0.000000
dmel_hb_3R:4496702,4536701 (reverse complemented)	36000	36799	-0.032721	0.000000	0.000000	0.000273	0.000000	0.000000	0.000000	0.000000	0.999727	0.000000
dmel_hb_3R:4496702,4536701 (reverse complemented)	36150	36949	1.455533	0.000000	0.000000	0.000301	0.000000	0.000000	0.001427	0.000000	0.998272	0.000000
dmel_hb_3R:4496702,4536701 (reverse complemented)	36300	37099	1.396364	0.000000	0.000036	0.000326	0.000156	0.000000	0.001428	0.000000	0.998054	0.000000
dmel_hb_3R:4496702,4536701 (reverse complemented)	36450	37249	2.384167	0.000000	0.000021	0.000035	0.000393	0.002303	0.001441	0.000000	0.995806	0.000000
dmel_hb_3R:4496702,4536701 (reverse complemented)	36600	37399	2.525540	0.000036	0.000305	0.000040	0.000677	0.002579	0.001546	0.000000	0.994818	0.000000
dmel_hb_3R:4496702,4536701 (reverse complemented)	36750	37549	3.622411	0.000034	0.002200	0.000043	0.000689	0.002542	0.001559	0.000000	0.992933	0.000000
dmel_hb_3R:4496702,4536701 (reverse complemented)	36900	37699	2.015176	0.000241	0.002005	0.000157	0.001343	0.002441	0.000000	0.000061	0.993752	0.000000
dmel_hb_3R:4496702,4536701 (reverse complemented)	37050	37849	1.612462	0.000000	0.001731	0.000036	0.000114	0.001963	0.000000	0.000000	0.996156	0.000000
dmel_hb_3R:4496702,4536701 (reverse complemented)	37200	37999	1.494484	0.000020	0.001427	0.000000	0.000034	0.001904	0.000000	0.000000	0.996616	0.000000
dmel_hb_3R:4496702,4536701 (reverse complemented)	37350	38149	0.467179	0.000000	0.000884	0.000000	0.000000	0.000000	0.000000	0.000533	0.998583	0.000000
dmel_hb_3R:4496702,4536701 (reverse complemented)	37500	38299	0.027013	0.000000	0.000000	0.000000	0.000000	0.000000	0.000000	0.000505	0.999495	0.000000
dmel_hb_3R:4496702,4536701 (reverse complemented)	37650	38449	0.115429	0.000000	0.000000	0.000000	0.000000	0.000000	0.000056	0.000932	0.999012	0.000000
dmel_hb_3R:4496702,4536701 (reverse complemented)	37800	38599	0.630913	0.000000	0.000790	0.000000	0.000000	0.000000	0.000272	0.001848	0.997090	0.000000
dmel_hb_3R:4496702,4536701 (reverse complemented)	37950	38749	0.809373	0.000000	0.000932	0.000000	0.000000	0.000000	0.000029	0.001944	0.997095	0.000000
dmel_hb_3R:4496702,4536701 (reverse complemented)	38100	38899	0.856404	0.000000	0.000912	0.000000	0.000000	0.000000	0.000000	0.002065	0.997023	0.000000
dmel_hb_3R:4496702,4536701 (reverse complemented)	38250	39049	0.188095	0.000000	0.000893	0.000000	0.000000	0.000000	0.000000	0.000432	0.998675	0.000000
dmel_hb_3R:4496702,4536701 (reverse complemented)	38400	39199	0.159064	0.000000	0.000867	0.000101	0.000000	0.000000	0.000018	0.000095	0.998920	0.000000
dmel_hb_3R:4496702,4536701 (reverse complemented)	38550	39349	-0.094622	0.000032	0.000000	0.000379	0.000000	0.000000	0.000000	0.000000	0.999590	0.000000
dmel_hb_3R:4496702,4536701 (reverse complemented)	38700	39499	-0.160382	0.000076	0.000000	0.000606	0.000000	0.000000	0.000000	0.000128	0.999190	0.000000
dmel_hb_3R:4496702,4536701 (reverse complemented)	38850	39649	-0.113115	0.000037	0.000000	0.000561	0.000050	0.000000	0.000000	0.000066	0.999286	0.000000
dmel_hb_3R:4496702,4536701 (reverse complemented)	39000	39799	-0.183000	0.000550	0.000000	0.000825	0.000310	0.000000	0.000000	0.000086	0.998230	0.000000
dmel_hb_3R:4496702,4536701 (reverse complemented)	39150	39949	-0.129729	0.000898	0.000000	0.000083	0.000938	0.000000	0.000000	0.000386	0.997695	0.000000
