# Supplementary material for: SMCis: An Effective Algorithm for Discovery of Cis-Regulatory Modules
Source: PLoS One. 2016 Sep 16;11(9):e0162968. doi: 10.1371/journal.pone.0162968 (PMC5026350; doi:10.1371/journal.pone.0162968)
Supplement: S1 File — (ZIP) [file pone.0162968.s002.zip › S1_File/motevo/drosophila/cluster_out_kni.txt]

identifier	win_start	winstop	winscore	cad *	bcd *	kni *	hb *	gt *	Kr *	tll *	background	UFEwm
dmel_kni_3L:20665430,20705429 (reverse complemented)	0	799	2.328098	0.001508	0.001267	0.001056	0.001439	0.001265	0.002291	0.001127	0.990046	0.000000
dmel_kni_3L:20665430,20705429 (reverse complemented)	150	949	0.803233	0.001439	0.001346	0.001337	0.001419	0.001249	0.001270	0.000802	0.991138	0.000000
dmel_kni_3L:20665430,20705429 (reverse complemented)	300	1099	0.465841	0.000881	0.000099	0.001961	0.000409	0.001033	0.000000	0.000161	0.995456	0.000000
dmel_kni_3L:20665430,20705429 (reverse complemented)	450	1249	0.391149	0.000499	0.000077	0.002046	0.000421	0.000603	0.000000	0.000116	0.996237	0.000000
dmel_kni_3L:20665430,20705429 (reverse complemented)	600	1399	-0.154498	0.000144	0.000000	0.000315	0.000549	0.000401	0.000000	0.000020	0.998571	0.000000
dmel_kni_3L:20665430,20705429 (reverse complemented)	750	1549	-0.161721	0.000443	0.000000	0.000540	0.000000	0.000000	0.000000	0.000047	0.998971	0.000000
dmel_kni_3L:20665430,20705429 (reverse complemented)	900	1699	-0.122812	0.000166	0.000000	0.000493	0.000393	0.000000	0.000000	0.000036	0.998912	0.000000
dmel_kni_3L:20665430,20705429 (reverse complemented)	1050	1849	-0.362247	0.000336	0.000192	0.000243	0.000705	0.000000	0.000000	0.000438	0.998086	0.000000
dmel_kni_3L:20665430,20705429 (reverse complemented)	1200	1999	0.951252	0.000307	0.000133	0.000164	0.002740	0.000000	0.000000	0.000130	0.996526	0.000000
dmel_kni_3L:20665430,20705429 (reverse complemented)	1350	2149	1.081033	0.000275	0.000082	0.001053	0.002791	0.000000	0.000000	0.000203	0.995597	0.000000
dmel_kni_3L:20665430,20705429 (reverse complemented)	1500	2299	4.531764	0.000828	0.000435	0.002542	0.003567	0.000039	0.000000	0.002633	0.989955	0.000000
dmel_kni_3L:20665430,20705429 (reverse complemented)	1650	2449	3.852604	0.002383	0.000364	0.003063	0.001793	0.000000	0.000000	0.002096	0.990301	0.000000
dmel_kni_3L:20665430,20705429 (reverse complemented)	1800	2599	5.832927	0.004283	0.000056	0.002458	0.004210	0.000000	0.000033	0.002238	0.986721	0.000000
dmel_kni_3L:20665430,20705429 (reverse complemented)	1950	2749	9.099494	0.006448	0.000202	0.003700	0.004882	0.000000	0.000087	0.001923	0.982757	0.000000
dmel_kni_3L:20665430,20705429 (reverse complemented)	2100	2899	7.561117	0.008695	0.000472	0.001394	0.001644	0.000000	0.000114	0.002299	0.985382	0.000000
dmel_kni_3L:20665430,20705429 (reverse complemented)	2250	3049	7.832520	0.013513	0.002316	0.000019	0.001226	0.000000	0.000000	0.000020	0.982906	0.000000
dmel_kni_3L:20665430,20705429 (reverse complemented)	2400	3199	12.203057	0.016859	0.003204	0.000046	0.001737	0.000000	0.000000	0.000062	0.978092	0.000000
dmel_kni_3L:20665430,20705429 (reverse complemented)	2550	3349	8.231684	0.011149	0.003395	0.000025	0.000220	0.000000	0.000000	0.001432	0.983779	0.000000
dmel_kni_3L:20665430,20705429 (reverse complemented)	2700	3499	7.786096	0.010070	0.004486	0.000000	0.000138	0.000000	0.000000	0.001378	0.983927	0.000000
dmel_kni_3L:20665430,20705429 (reverse complemented)	2850	3649	6.189666	0.007320	0.003220	0.000000	0.000112	0.000102	0.000000	0.001131	0.988114	0.000000
dmel_kni_3L:20665430,20705429 (reverse complemented)	3000	3799	6.011682	0.011434	0.000883	0.000000	0.000028	0.000000	0.000000	0.001301	0.986354	0.000000
dmel_kni_3L:20665430,20705429 (reverse complemented)	3150	3949	2.391164	0.005607	0.000350	0.000000	0.000188	0.000017	0.000000	0.001099	0.992739	0.000000
dmel_kni_3L:20665430,20705429 (reverse complemented)	3300	4099	0.832138	0.003809	0.000291	0.000000	0.000122	0.000000	0.000000	0.000029	0.995749	0.000000
dmel_kni_3L:20665430,20705429 (reverse complemented)	3450	4249	0.179672	0.001285	0.000000	0.001461	0.000164	0.000027	0.000000	0.000063	0.997001	0.000000
dmel_kni_3L:20665430,20705429 (reverse complemented)	3600	4399	0.061090	0.000509	0.000000	0.001386	0.000124	0.000000	0.000000	0.000069	0.997911	0.000000
dmel_kni_3L:20665430,20705429 (reverse complemented)	3750	4549	1.377130	0.002844	0.000000	0.001460	0.000086	0.000000	0.000000	0.000372	0.995239	0.000000
dmel_kni_3L:20665430,20705429 (reverse complemented)	3900	4699	0.914587	0.000332	0.000000	0.003135	0.000055	0.000000	0.000000	0.000224	0.996254	0.000000
dmel_kni_3L:20665430,20705429 (reverse complemented)	4050	4849	0.708995	0.000294	0.000000	0.002620	0.000000	0.000000	0.000000	0.000115	0.996971	0.000000
dmel_kni_3L:20665430,20705429 (reverse complemented)	4200	4999	0.200919	0.001188	0.000124	0.001573	0.000000	0.000014	0.000448	0.000115	0.996537	0.000000
dmel_kni_3L:20665430,20705429 (reverse complemented)	4350	5149	3.341657	0.001590	0.000103	0.000622	0.000015	0.000000	0.002375	0.000113	0.995183	0.000000
dmel_kni_3L:20665430,20705429 (reverse complemented)	4500	5299	3.372885	0.001785	0.000014	0.000518	0.000000	0.000000	0.002277	0.000055	0.995352	0.000000
dmel_kni_3L:20665430,20705429 (reverse complemented)	4650	5449	3.456771	0.001126	0.000033	0.000000	0.000081	0.000000	0.002643	0.000127	0.995990	0.000000
dmel_kni_3L:20665430,20705429 (reverse complemented)	4800	5599	4.574885	0.004112	0.000033	0.000000	0.000127	0.000000	0.002751	0.000155	0.992822	0.000000
dmel_kni_3L:20665430,20705429 (reverse complemented)	4950	5749	4.019817	0.001739	0.000000	0.000065	0.000000	0.000294	0.003274	0.000100	0.994529	0.000000
dmel_kni_3L:20665430,20705429 (reverse complemented)	5100	5899	0.179951	0.002103	0.000000	0.000020	0.000000	0.000151	0.000019	0.000067	0.997640	0.000000
dmel_kni_3L:20665430,20705429 (reverse complemented)	5250	6049	-0.016217	0.000925	0.000000	0.000940	0.000000	0.000179	0.000033	0.000081	0.997842	0.000000
dmel_kni_3L:20665430,20705429 (reverse complemented)	5400	6199	0.098138	0.001040	0.000057	0.001094	0.000000	0.000727	0.000000	0.000000	0.997082	0.000000
dmel_kni_3L:20665430,20705429 (reverse complemented)	5550	6349	-0.022227	0.000020	0.000060	0.000786	0.000000	0.000648	0.000000	0.000122	0.998365	0.000000
dmel_kni_3L:20665430,20705429 (reverse complemented)	5700	6499	-0.088540	0.000000	0.000027	0.000433	0.000058	0.000015	0.000000	0.000338	0.999130	0.000000
dmel_kni_3L:20665430,20705429 (reverse complemented)	5850	6649	-0.127510	0.000000	0.000043	0.000854	0.000145	0.000054	0.000000	0.000256	0.998648	0.000000
dmel_kni_3L:20665430,20705429 (reverse complemented)	6000	6799	0.623623	0.000000	0.000020	0.000031	0.000104	0.000000	0.000000	0.002198	0.997646	0.000000
dmel_kni_3L:20665430,20705429 (reverse complemented)	6150	6949	0.486243	0.000000	0.000000	0.000033	0.000308	0.000000	0.000000	0.001862	0.997797	0.000000
dmel_kni_3L:20665430,20705429 (reverse complemented)	6300	7099	0.776431	0.000000	0.000028	0.000000	0.000351	0.000000	0.000000	0.002542	0.997079	0.000000
dmel_kni_3L:20665430,20705429 (reverse complemented)	6450	7249	0.416670	0.000000	0.000030	0.000000	0.000000	0.000000	0.000000	0.001579	0.998391	0.000000
dmel_kni_3L:20665430,20705429 (reverse complemented)	6600	7399	1.998043	0.000000	0.001516	0.000000	0.000014	0.000000	0.000000	0.003603	0.994866	0.000000
dmel_kni_3L:20665430,20705429 (reverse complemented)	6750	7549	0.645162	0.000000	0.001455	0.000000	0.000000	0.000000	0.000047	0.001859	0.996638	0.000000
dmel_kni_3L:20665430,20705429 (reverse complemented)	6900	7699	0.430485	0.000031	0.000951	0.000000	0.000000	0.000000	0.000000	0.001622	0.997396	0.000000
dmel_kni_3L:20665430,20705429 (reverse complemented)	7050	7849	0.725695	0.000155	0.000733	0.000000	0.000026	0.000000	0.000000	0.002613	0.996473	0.000000
dmel_kni_3L:20665430,20705429 (reverse complemented)	7200	7999	2.815077	0.000300	0.000703	0.000000	0.000108	0.000000	0.000000	0.004233	0.994656	0.000000
dmel_kni_3L:20665430,20705429 (reverse complemented)	7350	8149	1.356109	0.000412	0.000858	0.000026	0.000349	0.000000	0.000000	0.002715	0.995640	0.000000
dmel_kni_3L:20665430,20705429 (reverse complemented)	7500	8299	1.549277	0.000603	0.000144	0.001143	0.001236	0.000543	0.000000	0.002465	0.993866	0.000000
dmel_kni_3L:20665430,20705429 (reverse complemented)	7650	8449	3.478607	0.000289	0.000051	0.001131	0.001203	0.000425	0.000000	0.005383	0.991518	0.000000
dmel_kni_3L:20665430,20705429 (reverse complemented)	7800	8599	3.138641	0.000405	0.000056	0.000977	0.000615	0.000415	0.000000	0.005178	0.992354	0.000000
dmel_kni_3L:20665430,20705429 (reverse complemented)	7950	8749	0.751238	0.000860	0.000037	0.001059	0.000597	0.000415	0.000000	0.002882	0.994150	0.000000
dmel_kni_3L:20665430,20705429 (reverse complemented)	8100	8899	0.304954	0.000539	0.000030	0.001039	0.000454	0.000301	0.000000	0.001961	0.995676	0.000000
dmel_kni_3L:20665430,20705429 (reverse complemented)	8250	9049	0.533085	0.001803	0.000000	0.000000	0.000033	0.000613	0.000000	0.002145	0.995405	0.000000
dmel_kni_3L:20665430,20705429 (reverse complemented)	8400	9199	1.885141	0.004419	0.000000	0.000749	0.000209	0.000777	0.000000	0.001950	0.991895	0.000000
dmel_kni_3L:20665430,20705429 (reverse complemented)	8550	9349	3.298282	0.003577	0.000000	0.002084	0.000203	0.000886	0.000000	0.002598	0.990652	0.000000
dmel_kni_3L:20665430,20705429 (reverse complemented)	8700	9499	2.086221	0.001996	0.000058	0.002041	0.000227	0.000863	0.000000	0.001998	0.992818	0.000000
dmel_kni_3L:20665430,20705429 (reverse complemented)	8850	9649	2.371806	0.002779	0.000083	0.001990	0.000059	0.000868	0.000000	0.001806	0.992415	0.000000
dmel_kni_3L:20665430,20705429 (reverse complemented)	9000	9799	1.886880	0.001766	0.000014	0.002456	0.000000	0.000000	0.000000	0.001724	0.994039	0.000000
dmel_kni_3L:20665430,20705429 (reverse complemented)	9150	9949	1.393689	0.000042	0.000034	0.000965	0.000000	0.000021	0.000000	0.002131	0.996808	0.000000
dmel_kni_3L:20665430,20705429 (reverse complemented)	9300	10099	-0.032617	0.000028	0.000029	0.000000	0.000000	0.000000	0.000000	0.000019	0.999925	0.000000
dmel_kni_3L:20665430,20705429 (reverse complemented)	9450	10249	-0.007654	0.000019	0.000000	0.000000	0.000000	0.000000	0.000000	0.000000	0.999981	0.000000
dmel_kni_3L:20665430,20705429 (reverse complemented)	9600	10399	-0.055311	0.000000	0.000000	0.000000	0.000000	0.000000	0.000021	0.000254	0.999726	0.000000
dmel_kni_3L:20665430,20705429 (reverse complemented)	9750	10549	-0.093481	0.000073	0.000000	0.000000	0.000000	0.000000	0.000000	0.000490	0.999438	0.000000
dmel_kni_3L:20665430,20705429 (reverse complemented)	9900	10699	-0.289665	0.000279	0.000000	0.000073	0.000000	0.000000	0.000259	0.000535	0.998853	0.000000
dmel_kni_3L:20665430,20705429 (reverse complemented)	10050	10849	2.769015	0.000271	0.000000	0.000041	0.000000	0.000000	0.002303	0.000615	0.996771	0.000000
dmel_kni_3L:20665430,20705429 (reverse complemented)	10200	10999	2.983011	0.001222	0.000000	0.000165	0.000000	0.000000	0.002609	0.000434	0.995571	0.000000
dmel_kni_3L:20665430,20705429 (reverse complemented)	10350	11149	2.807073	0.001403	0.000000	0.000165	0.000925	0.000045	0.002143	0.000032	0.995287	0.000000
dmel_kni_3L:20665430,20705429 (reverse complemented)	10500	11299	6.077093	0.000915	0.000000	0.000228	0.000984	0.000053	0.004873	0.000019	0.992929	0.000000
dmel_kni_3L:20665430,20705429 (reverse complemented)	10650	11449	5.146855	0.000857	0.000000	0.000045	0.001049	0.000094	0.003716	0.000069	0.994170	0.000000
dmel_kni_3L:20665430,20705429 (reverse complemented)	10800	11599	8.670165	0.000428	0.000000	0.000049	0.002344	0.000105	0.005186	0.000070	0.991818	0.000000
dmel_kni_3L:20665430,20705429 (reverse complemented)	10950	11749	4.677183	0.002360	0.000000	0.000000	0.002379	0.000036	0.004743	0.000223	0.990259	0.000000
dmel_kni_3L:20665430,20705429 (reverse complemented)	11100	11899	3.711137	0.001999	0.000000	0.000000	0.000632	0.000000	0.004091	0.000315	0.992963	0.000000
dmel_kni_3L:20665430,20705429 (reverse complemented)	11250	12049	3.203427	0.002679	0.000000	0.000000	0.000072	0.000584	0.003275	0.000206	0.993184	0.000000
dmel_kni_3L:20665430,20705429 (reverse complemented)	11400	12199	0.988515	0.003068	0.000489	0.000000	0.000226	0.000472	0.001387	0.000339	0.994019	0.000000
dmel_kni_3L:20665430,20705429 (reverse complemented)	11550	12349	2.098245	0.002472	0.004307	0.000000	0.000050	0.000314	0.000035	0.000233	0.992589	0.000000
dmel_kni_3L:20665430,20705429 (reverse complemented)	11700	12499	1.980378	0.000166	0.005060	0.000051	0.000014	0.000238	0.000000	0.000000	0.994471	0.000000
dmel_kni_3L:20665430,20705429 (reverse complemented)	11850	12649	2.635979	0.000056	0.006531	0.000021	0.000000	0.000179	0.000000	0.000013	0.993200	0.000000
dmel_kni_3L:20665430,20705429 (reverse complemented)	12000	12799	4.904273	0.000000	0.008654	0.000017	0.000000	0.000046	0.000000	0.000061	0.991222	0.000000
dmel_kni_3L:20665430,20705429 (reverse complemented)	12150	12949	4.855706	0.000000	0.007889	0.000020	0.000000	0.000000	0.001034	0.000020	0.991037	0.000000
dmel_kni_3L:20665430,20705429 (reverse complemented)	12300	13099	1.459174	0.000000	0.002967	0.000014	0.000000	0.000000	0.001042	0.000030	0.995947	0.000000
dmel_kni_3L:20665430,20705429 (reverse complemented)	12450	13249	0.352778	0.000567	0.001338	0.000355	0.000000	0.000249	0.001370	0.000335	0.995786	0.000000
dmel_kni_3L:20665430,20705429 (reverse complemented)	12600	13399	1.695360	0.000423	0.001664	0.000021	0.000000	0.000446	0.001448	0.001804	0.994194	0.000000
dmel_kni_3L:20665430,20705429 (reverse complemented)	12750	13549	1.678043	0.000580	0.001257	0.000000	0.000015	0.000582	0.001579	0.001966	0.994020	0.000000
dmel_kni_3L:20665430,20705429 (reverse complemented)	12900	13699	1.503275	0.002004	0.000077	0.000000	0.000054	0.000169	0.001211	0.002179	0.994305	0.000000
dmel_kni_3L:20665430,20705429 (reverse complemented)	13050	13849	0.805888	0.001593	0.000062	0.000000	0.000877	0.000673	0.000000	0.001647	0.995148	0.000000
dmel_kni_3L:20665430,20705429 (reverse complemented)	13200	13999	1.187522	0.001559	0.000360	0.000021	0.000930	0.001745	0.000000	0.002046	0.993338	0.000000
dmel_kni_3L:20665430,20705429 (reverse complemented)	13350	14149	0.380476	0.002688	0.000280	0.000000	0.000747	0.000966	0.000000	0.000071	0.995249	0.000000
dmel_kni_3L:20665430,20705429 (reverse complemented)	13500	14299	0.586996	0.003294	0.000537	0.000018	0.000497	0.001004	0.000000	0.000039	0.994611	0.000000
dmel_kni_3L:20665430,20705429 (reverse complemented)	13650	14449	-0.341033	0.001208	0.000721	0.000039	0.000272	0.000826	0.000000	0.000274	0.996661	0.000000
dmel_kni_3L:20665430,20705429 (reverse complemented)	13800	14599	3.989472	0.002076	0.001423	0.000036	0.002778	0.000336	0.000000	0.002628	0.990722	0.000000
dmel_kni_3L:20665430,20705429 (reverse complemented)	13950	14749	6.672094	0.001544	0.001136	0.000106	0.001694	0.001587	0.000690	0.003844	0.989401	0.000000
dmel_kni_3L:20665430,20705429 (reverse complemented)	14100	14899	8.968223	0.002767	0.000787	0.001018	0.002051	0.001489	0.000903	0.003191	0.987792	0.000000
dmel_kni_3L:20665430,20705429 (reverse complemented)	14250	15049	12.222089	0.003365	0.002269	0.000617	0.004081	0.002161	0.000747	0.003982	0.982776	0.000000
dmel_kni_3L:20665430,20705429 (reverse complemented)	14400	15199	19.219948	0.003447	0.006228	0.002676	0.004939	0.002195	0.001280	0.003540	0.975696	0.000000
dmel_kni_3L:20665430,20705429 (reverse complemented)	14550	15349	18.482546	0.004228	0.005915	0.002609	0.006298	0.002318	0.001308	0.001469	0.975857	0.000000
dmel_kni_3L:20665430,20705429 (reverse complemented)	14700	15499	21.124848	0.004043	0.005863	0.002653	0.008089	0.000514	0.001736	0.004019	0.973084	0.000000
dmel_kni_3L:20665430,20705429 (reverse complemented)	14850	15649	28.364031	0.001667	0.006463	0.001674	0.008358	0.000786	0.004518	0.006126	0.970407	0.000000
dmel_kni_3L:20665430,20705429 (reverse complemented)	15000	15799	45.676875	0.002686	0.004102	0.001918	0.010801	0.000059	0.013424	0.011220	0.955791	0.000000
dmel_kni_3L:20665430,20705429 (reverse complemented)	15150	15949	38.715399	0.004344	0.000304	0.000000	0.004972	0.000451	0.011433	0.009080	0.969416	0.000000
dmel_kni_3L:20665430,20705429 (reverse complemented)	15300	16099	32.108922	0.002629	0.000248	0.000000	0.000961	0.000267	0.010249	0.008763	0.976883	0.000000
dmel_kni_3L:20665430,20705429 (reverse complemented)	15450	16249	28.601126	0.006145	0.000083	0.000000	0.001957	0.000139	0.010261	0.007285	0.974131	0.000000
dmel_kni_3L:20665430,20705429 (reverse complemented)	15600	16399	20.908211	0.006519	0.000000	0.000000	0.002096	0.000072	0.008310	0.004169	0.978833	0.000000
dmel_kni_3L:20665430,20705429 (reverse complemented)	15750	16549	8.166640	0.003186	0.000135	0.000000	0.002230	0.000015	0.002137	0.004852	0.987446	0.000000
dmel_kni_3L:20665430,20705429 (reverse complemented)	15900	16699	1.016594	0.000534	0.000050	0.000000	0.002417	0.000014	0.000000	0.002095	0.994888	0.000000
dmel_kni_3L:20665430,20705429 (reverse complemented)	16050	16849	0.977246	0.000200	0.000056	0.000000	0.002208	0.000000	0.000000	0.002041	0.995495	0.000000
dmel_kni_3L:20665430,20705429 (reverse complemented)	16200	16999	0.007522	0.000042	0.000021	0.000000	0.000089	0.000000	0.000000	0.001034	0.998814	0.000000
dmel_kni_3L:20665430,20705429 (reverse complemented)	16350	17149	-0.025231	0.000000	0.000021	0.000000	0.000887	0.000000	0.000000	0.000587	0.998505	0.000000
dmel_kni_3L:20665430,20705429 (reverse complemented)	16500	17299	0.594180	0.000162	0.000000	0.000000	0.000720	0.000000	0.000000	0.001594	0.997524	0.000000
dmel_kni_3L:20665430,20705429 (reverse complemented)	16650	17449	1.802363	0.000144	0.000000	0.001597	0.002320	0.000000	0.000000	0.001523	0.994415	0.000000
dmel_kni_3L:20665430,20705429 (reverse complemented)	16800	17599	3.632826	0.000839	0.000000	0.001638	0.004532	0.000000	0.000000	0.003190	0.989801	0.000000
dmel_kni_3L:20665430,20705429 (reverse complemented)	16950	17749	10.310203	0.005322	0.000020	0.002062	0.011424	0.000246	0.000000	0.002880	0.978046	0.000000
dmel_kni_3L:20665430,20705429 (reverse complemented)	17100	17899	9.914208	0.005108	0.000018	0.002455	0.010513	0.000058	0.000000	0.002901	0.978947	0.000000
dmel_kni_3L:20665430,20705429 (reverse complemented)	17250	18049	6.124171	0.003233	0.002108	0.002113	0.005664	0.000030	0.000000	0.002669	0.984183	0.000000
dmel_kni_3L:20665430,20705429 (reverse complemented)	17400	18199	4.778654	0.003262	0.002294	0.000000	0.004558	0.000022	0.001673	0.000346	0.987845	0.000000
dmel_kni_3L:20665430,20705429 (reverse complemented)	17550	18349	6.455285	0.002889	0.004171	0.003008	0.000875	0.000024	0.001781	0.000000	0.987253	0.000000
dmel_kni_3L:20665430,20705429 (reverse complemented)	17700	18499	5.527472	0.000896	0.002777	0.002781	0.000603	0.000000	0.001518	0.000000	0.991425	0.000000
dmel_kni_3L:20665430,20705429 (reverse complemented)	17850	18649	4.209675	0.000022	0.003211	0.002189	0.000000	0.000000	0.001475	0.000000	0.993103	0.000000
dmel_kni_3L:20665430,20705429 (reverse complemented)	18000	18799	2.861296	0.000000	0.000741	0.002228	0.000000	0.000000	0.001434	0.000000	0.995597	0.000000
dmel_kni_3L:20665430,20705429 (reverse complemented)	18150	18949	1.617889	0.000000	0.000599	0.002151	0.000000	0.000000	0.000000	0.000000	0.997250	0.000000
dmel_kni_3L:20665430,20705429 (reverse complemented)	18300	19099	-0.014365	0.000000	0.000000	0.000440	0.000000	0.000000	0.000000	0.000000	0.999560	0.000000
dmel_kni_3L:20665430,20705429 (reverse complemented)	18450	19249	0.000000	0.000000	0.000000	0.000000	0.000000	0.000000	0.000000	0.000000	1.000000	0.000000
dmel_kni_3L:20665430,20705429 (reverse complemented)	18600	19399	-0.000929	0.000000	0.000000	0.000000	0.000000	0.000000	0.000000	0.000636	0.999364	0.000000
dmel_kni_3L:20665430,20705429 (reverse complemented)	18750	19549	0.028750	0.000000	0.000000	0.000000	0.000000	0.000000	0.000000	0.000600	0.999400	0.000000
dmel_kni_3L:20665430,20705429 (reverse complemented)	18900	19699	-0.032541	0.000000	0.000000	0.000000	0.000283	0.000000	0.000000	0.000635	0.999082	0.000000
dmel_kni_3L:20665430,20705429 (reverse complemented)	19050	19849	0.165076	0.000017	0.000000	0.000000	0.000489	0.000000	0.000000	0.001302	0.998193	0.000000
dmel_kni_3L:20665430,20705429 (reverse complemented)	19200	19999	0.407671	0.000871	0.000000	0.000044	0.001324	0.000000	0.000000	0.001509	0.996251	0.000000
dmel_kni_3L:20665430,20705429 (reverse complemented)	19350	20149	0.895450	0.001099	0.000000	0.000018	0.001455	0.000000	0.000000	0.002542	0.994886	0.000000
dmel_kni_3L:20665430,20705429 (reverse complemented)	19500	20299	1.553596	0.002551	0.000000	0.000482	0.003162	0.000071	0.000000	0.001778	0.991956	0.000000
dmel_kni_3L:20665430,20705429 (reverse complemented)	19650	20449	1.389473	0.003043	0.000000	0.001546	0.000270	0.000167	0.000000	0.002504	0.992469	0.000000
dmel_kni_3L:20665430,20705429 (reverse complemented)	19800	20599	1.052317	0.002978	0.000000	0.001565	0.000151	0.000174	0.000000	0.001572	0.993561	0.000000
dmel_kni_3L:20665430,20705429 (reverse complemented)	19950	20749	0.367911	0.002009	0.000000	0.001136	0.000125	0.000321	0.000000	0.001043	0.995366	0.000000
dmel_kni_3L:20665430,20705429 (reverse complemented)	20100	20899	0.109306	0.001557	0.000110	0.001172	0.000000	0.000367	0.000000	0.000516	0.996278	0.000000
dmel_kni_3L:20665430,20705429 (reverse complemented)	20250	21049	0.342466	0.001724	0.000111	0.000301	0.000000	0.000053	0.000000	0.001598	0.996214	0.000000
dmel_kni_3L:20665430,20705429 (reverse complemented)	20400	21199	0.172081	0.001894	0.000019	0.000182	0.000000	0.000000	0.000000	0.000269	0.997636	0.000000
dmel_kni_3L:20665430,20705429 (reverse complemented)	20550	21349	0.599346	0.002917	0.000044	0.000000	0.000020	0.000000	0.000000	0.000322	0.996697	0.000000
dmel_kni_3L:20665430,20705429 (reverse complemented)	20700	21499	4.845814	0.002464	0.000049	0.000000	0.000032	0.000000	0.000000	0.004683	0.992772	0.000000
dmel_kni_3L:20665430,20705429 (reverse complemented)	20850	21649	7.856681	0.004996	0.000017	0.000000	0.001680	0.000000	0.000000	0.004778	0.988530	0.000000
dmel_kni_3L:20665430,20705429 (reverse complemented)	21000	21799	5.467533	0.003296	0.000015	0.000000	0.001547	0.000000	0.000025	0.003946	0.991171	0.000000
dmel_kni_3L:20665430,20705429 (reverse complemented)	21150	21949	9.118070	0.007612	0.000000	0.000000	0.003084	0.000000	0.000094	0.004065	0.985145	0.000000
dmel_kni_3L:20665430,20705429 (reverse complemented)	21300	22099	8.428723	0.006548	0.000000	0.000000	0.002991	0.000000	0.000081	0.004090	0.986291	0.000000
dmel_kni_3L:20665430,20705429 (reverse complemented)	21450	22249	5.865691	0.005010	0.000000	0.000000	0.002630	0.000000	0.000750	0.002609	0.989001	0.000000
dmel_kni_3L:20665430,20705429 (reverse complemented)	21600	22399	2.739678	0.005971	0.000027	0.000424	0.000649	0.000000	0.000788	0.000112	0.992028	0.000000
dmel_kni_3L:20665430,20705429 (reverse complemented)	21750	22549	0.880583	0.003000	0.000000	0.000477	0.000836	0.000000	0.000469	0.000154	0.995065	0.000000
dmel_kni_3L:20665430,20705429 (reverse complemented)	21900	22699	0.507825	0.002432	0.000000	0.000295	0.001018	0.000000	0.000109	0.000095	0.996050	0.000000
dmel_kni_3L:20665430,20705429 (reverse complemented)	22050	22849	0.404831	0.002641	0.000000	0.000235	0.000028	0.000000	0.000078	0.000684	0.996334	0.000000
dmel_kni_3L:20665430,20705429 (reverse complemented)	22200	22999	0.412438	0.002704	0.000406	0.000210	0.000029	0.000000	0.000000	0.000600	0.996052	0.000000
dmel_kni_3L:20665430,20705429 (reverse complemented)	22350	23149	0.514253	0.002540	0.001138	0.000000	0.000028	0.000000	0.000000	0.000586	0.995708	0.000000
dmel_kni_3L:20665430,20705429 (reverse complemented)	22500	23299	-0.023111	0.001367	0.000971	0.000000	0.000063	0.000000	0.000000	0.000740	0.996859	0.000000
dmel_kni_3L:20665430,20705429 (reverse complemented)	22650	23449	0.306723	0.000096	0.002157	0.000000	0.000000	0.000000	0.000251	0.001119	0.996376	0.000000
dmel_kni_3L:20665430,20705429 (reverse complemented)	22800	23599	0.146112	0.000048	0.001938	0.000000	0.000109	0.000000	0.000266	0.000712	0.996927	0.000000
dmel_kni_3L:20665430,20705429 (reverse complemented)	22950	23749	0.169042	0.000000	0.001690	0.000000	0.000025	0.000000	0.000337	0.000014	0.997933	0.000000
dmel_kni_3L:20665430,20705429 (reverse complemented)	23100	23899	0.079755	0.000000	0.000121	0.001280	0.000131	0.000000	0.000542	0.000121	0.997806	0.000000
dmel_kni_3L:20665430,20705429 (reverse complemented)	23250	24049	-0.949359	0.000989	0.000796	0.001256	0.000734	0.000934	0.001063	0.000815	0.993413	0.000000
dmel_kni_3L:20665430,20705429 (reverse complemented)	23400	24199	0.156202	0.000417	0.000107	0.001830	0.000150	0.000604	0.000395	0.000287	0.996210	0.000000
dmel_kni_3L:20665430,20705429 (reverse complemented)	23550	24349	0.323684	0.000232	0.000000	0.001490	0.000000	0.000503	0.000024	0.000174	0.997576	0.000000
dmel_kni_3L:20665430,20705429 (reverse complemented)	23700	24499	0.258685	0.000313	0.000014	0.001467	0.000000	0.000532	0.000000	0.000427	0.997246	0.000000
dmel_kni_3L:20665430,20705429 (reverse complemented)	23850	24649	-0.147708	0.000464	0.000000	0.000041	0.000000	0.000426	0.000000	0.000559	0.998509	0.000000
dmel_kni_3L:20665430,20705429 (reverse complemented)	24000	24799	0.372389	0.001697	0.000000	0.000047	0.000000	0.000457	0.000198	0.000109	0.997492	0.000000
dmel_kni_3L:20665430,20705429 (reverse complemented)	24150	24949	2.762029	0.001867	0.000038	0.000042	0.000193	0.000000	0.000159	0.002899	0.994802	0.000000
dmel_kni_3L:20665430,20705429 (reverse complemented)	24300	25099	5.947089	0.002035	0.000105	0.000171	0.000450	0.000000	0.000246	0.004470	0.992523	0.000000
dmel_kni_3L:20665430,20705429 (reverse complemented)	24450	25249	7.443623	0.002391	0.001186	0.000183	0.000451	0.000000	0.002187	0.003698	0.989903	0.000000
dmel_kni_3L:20665430,20705429 (reverse complemented)	24600	25399	7.582046	0.002539	0.001175	0.000252	0.000567	0.000000	0.002258	0.003784	0.989425	0.000000
dmel_kni_3L:20665430,20705429 (reverse complemented)	24750	25549	7.885349	0.001634	0.001433	0.000149	0.000170	0.000000	0.002630	0.004092	0.989893	0.000000
dmel_kni_3L:20665430,20705429 (reverse complemented)	24900	25699	2.982679	0.000000	0.000941	0.000000	0.000070	0.000000	0.001163	0.001901	0.995925	0.000000
dmel_kni_3L:20665430,20705429 (reverse complemented)	25050	25849	0.989169	0.000000	0.000783	0.000000	0.000000	0.000000	0.001124	0.000017	0.998077	0.000000
dmel_kni_3L:20665430,20705429 (reverse complemented)	25200	25999	1.088737	0.000000	0.000822	0.000000	0.000000	0.000000	0.001324	0.000051	0.997803	0.000000
dmel_kni_3L:20665430,20705429 (reverse complemented)	25350	26149	1.315271	0.000000	0.000018	0.000000	0.000000	0.000000	0.001532	0.000616	0.997834	0.000000
dmel_kni_3L:20665430,20705429 (reverse complemented)	25500	26299	1.358530	0.000000	0.000000	0.000000	0.000100	0.000000	0.001669	0.000575	0.997657	0.000000
dmel_kni_3L:20665430,20705429 (reverse complemented)	25650	26449	1.418113	0.000000	0.000000	0.000000	0.000067	0.000000	0.001671	0.000770	0.997492	0.000000
dmel_kni_3L:20665430,20705429 (reverse complemented)	25800	26599	1.507082	0.000819	0.000000	0.000000	0.000072	0.000000	0.001700	0.000536	0.996874	0.000000
dmel_kni_3L:20665430,20705429 (reverse complemented)	25950	26749	2.127247	0.001919	0.000000	0.001028	0.000082	0.000000	0.001710	0.001049	0.994211	0.000000
dmel_kni_3L:20665430,20705429 (reverse complemented)	26100	26899	1.887523	0.001806	0.000000	0.001094	0.000150	0.000000	0.002043	0.000140	0.994767	0.000000
dmel_kni_3L:20665430,20705429 (reverse complemented)	26250	27049	0.659934	0.002187	0.000000	0.000936	0.000000	0.000000	0.000277	0.000066	0.996534	0.000000
dmel_kni_3L:20665430,20705429 (reverse complemented)	26400	27199	6.643587	0.003532	0.000000	0.003322	0.000019	0.000000	0.005135	0.000438	0.987554	0.000000
dmel_kni_3L:20665430,20705429 (reverse complemented)	26550	27349	5.959199	0.001825	0.000000	0.003669	0.000369	0.000000	0.005046	0.000677	0.988414	0.000000
dmel_kni_3L:20665430,20705429 (reverse complemented)	26700	27499	6.499970	0.000595	0.000000	0.002108	0.000189	0.000874	0.005410	0.002545	0.988279	0.000000
dmel_kni_3L:20665430,20705429 (reverse complemented)	26850	27649	5.369745	0.000644	0.000000	0.001917	0.000225	0.000960	0.003713	0.002738	0.989802	0.000000
dmel_kni_3L:20665430,20705429 (reverse complemented)	27000	27799	6.649130	0.001113	0.000000	0.003455	0.000334	0.001017	0.002632	0.002665	0.988783	0.000000
dmel_kni_3L:20665430,20705429 (reverse complemented)	27150	27949	6.032648	0.000141	0.000000	0.001101	0.000028	0.001228	0.002667	0.005171	0.989664	0.000000
dmel_kni_3L:20665430,20705429 (reverse complemented)	27300	28099	2.963650	0.001366	0.000000	0.000874	0.000000	0.001139	0.000000	0.003362	0.993259	0.000000
dmel_kni_3L:20665430,20705429 (reverse complemented)	27450	28249	2.850836	0.001449	0.000600	0.001098	0.000104	0.001235	0.000000	0.002907	0.992607	0.000000
dmel_kni_3L:20665430,20705429 (reverse complemented)	27600	28399	0.463661	0.001275	0.000339	0.000977	0.000000	0.000000	0.000376	0.000735	0.996299	0.000000
dmel_kni_3L:20665430,20705429 (reverse complemented)	27750	28549	0.145275	0.001251	0.000348	0.000000	0.000000	0.000000	0.000352	0.000502	0.997547	0.000000
dmel_kni_3L:20665430,20705429 (reverse complemented)	27900	28699	0.301247	0.001579	0.000110	0.000000	0.000000	0.000021	0.000318	0.000000	0.997972	0.000000
dmel_kni_3L:20665430,20705429 (reverse complemented)	28050	28849	0.308546	0.001624	0.000075	0.000000	0.000000	0.000000	0.000302	0.000058	0.997941	0.000000
dmel_kni_3L:20665430,20705429 (reverse complemented)	28200	28999	-0.001911	0.000074	0.000000	0.000046	0.000000	0.000000	0.000648	0.000000	0.999231	0.000000
dmel_kni_3L:20665430,20705429 (reverse complemented)	28350	29149	-0.031561	0.000092	0.000000	0.000000	0.000000	0.000000	0.000000	0.000013	0.999896	0.000000
dmel_kni_3L:20665430,20705429 (reverse complemented)	28500	29299	-0.106464	0.000151	0.000000	0.000017	0.000000	0.000260	0.000000	0.000765	0.998808	0.000000
dmel_kni_3L:20665430,20705429 (reverse complemented)	28650	29449	0.932879	0.000080	0.000000	0.000030	0.000000	0.000285	0.000000	0.003394	0.996211	0.000000
dmel_kni_3L:20665430,20705429 (reverse complemented)	28800	29599	0.843444	0.000560	0.000000	0.000019	0.000000	0.001187	0.000000	0.002914	0.995320	0.000000
dmel_kni_3L:20665430,20705429 (reverse complemented)	28950	29749	0.795871	0.000522	0.000430	0.000000	0.000000	0.001123	0.000021	0.002929	0.994975	0.000000
dmel_kni_3L:20665430,20705429 (reverse complemented)	29100	29899	0.582659	0.000612	0.000183	0.000311	0.000000	0.000466	0.000000	0.002727	0.995701	0.000000
dmel_kni_3L:20665430,20705429 (reverse complemented)	29250	30049	0.561103	0.000277	0.000187	0.000582	0.000000	0.000083	0.000000	0.002543	0.996329	0.000000
dmel_kni_3L:20665430,20705429 (reverse complemented)	29400	30199	0.350495	0.000345	0.000370	0.001716	0.000000	0.000385	0.000000	0.001508	0.995677	0.000000
dmel_kni_3L:20665430,20705429 (reverse complemented)	29550	30349	0.080338	0.000223	0.000298	0.001697	0.000000	0.000311	0.000000	0.000129	0.997342	0.000000
dmel_kni_3L:20665430,20705429 (reverse complemented)	29700	30499	0.123825	0.000224	0.000036	0.001624	0.000000	0.000161	0.000000	0.000166	0.997789	0.000000
dmel_kni_3L:20665430,20705429 (reverse complemented)	29850	30649	0.299936	0.002134	0.000070	0.000498	0.000000	0.000074	0.000000	0.000163	0.997062	0.000000
dmel_kni_3L:20665430,20705429 (reverse complemented)	30000	30799	1.065898	0.001876	0.000040	0.000254	0.000000	0.000157	0.000000	0.001672	0.996000	0.000000
dmel_kni_3L:20665430,20705429 (reverse complemented)	30150	30949	1.729293	0.003220	0.000031	0.000063	0.000000	0.000054	0.000000	0.001875	0.994757	0.000000
dmel_kni_3L:20665430,20705429 (reverse complemented)	30300	31099	1.626260	0.001823	0.000065	0.000132	0.000326	0.000000	0.001062	0.001814	0.994780	0.000000
dmel_kni_3L:20665430,20705429 (reverse complemented)	30450	31249	1.592680	0.001464	0.000037	0.000810	0.000291	0.000000	0.001101	0.001988	0.994308	0.000000
dmel_kni_3L:20665430,20705429 (reverse complemented)	30600	31399	3.344332	0.001185	0.000048	0.000771	0.000499	0.000000	0.001521	0.004286	0.991691	0.000000
dmel_kni_3L:20665430,20705429 (reverse complemented)	30750	31549	1.656560	0.001950	0.000015	0.000911	0.001200	0.000000	0.001426	0.001958	0.992541	0.000000
dmel_kni_3L:20665430,20705429 (reverse complemented)	30900	31699	1.364523	0.001053	0.000017	0.000666	0.001274	0.000000	0.001436	0.001958	0.993596	0.000000
dmel_kni_3L:20665430,20705429 (reverse complemented)	31050	31849	1.594626	0.003160	0.000000	0.000180	0.000337	0.000050	0.000000	0.002111	0.994163	0.000000
dmel_kni_3L:20665430,20705429 (reverse complemented)	31200	31999	1.795680	0.003716	0.000000	0.000135	0.000405	0.000051	0.000000	0.001867	0.993827	0.000000
dmel_kni_3L:20665430,20705429 (reverse complemented)	31350	32149	0.274905	0.001367	0.000000	0.000000	0.000118	0.000089	0.000000	0.000031	0.998394	0.000000
dmel_kni_3L:20665430,20705429 (reverse complemented)	31500	32299	0.282487	0.001458	0.000000	0.000000	0.000000	0.000021	0.000000	0.000023	0.998498	0.000000
dmel_kni_3L:20665430,20705429 (reverse complemented)	31650	32449	0.231370	0.001370	0.000021	0.000000	0.000000	0.000024	0.000070	0.000000	0.998516	0.000000
dmel_kni_3L:20665430,20705429 (reverse complemented)	31800	32599	0.121285	0.001517	0.000322	0.000049	0.000240	0.000050	0.000106	0.000000	0.997716	0.000000
dmel_kni_3L:20665430,20705429 (reverse complemented)	31950	32749	-0.075832	0.000024	0.000527	0.000000	0.000085	0.000000	0.000048	0.000000	0.999317	0.000000
dmel_kni_3L:20665430,20705429 (reverse complemented)	32100	32899	-0.153509	0.000058	0.000668	0.000287	0.000086	0.000000	0.000057	0.000015	0.998830	0.000000
dmel_kni_3L:20665430,20705429 (reverse complemented)	32250	33049	-0.087158	0.000000	0.000644	0.000417	0.000043	0.000000	0.000053	0.000000	0.998844	0.000000
dmel_kni_3L:20665430,20705429 (reverse complemented)	32400	33199	-0.111508	0.000053	0.000227	0.000470	0.000036	0.000000	0.000000	0.000016	0.999198	0.000000
dmel_kni_3L:20665430,20705429 (reverse complemented)	32550	33349	-0.246624	0.000615	0.000257	0.000465	0.000000	0.000036	0.000000	0.000087	0.998541	0.000000
dmel_kni_3L:20665430,20705429 (reverse complemented)	32700	33499	-0.158755	0.000596	0.000062	0.000423	0.000000	0.000000	0.000000	0.000903	0.998016	0.000000
dmel_kni_3L:20665430,20705429 (reverse complemented)	32850	33649	-0.207046	0.000778	0.000060	0.000558	0.000000	0.000000	0.000056	0.000446	0.998103	0.000000
dmel_kni_3L:20665430,20705429 (reverse complemented)	33000	33799	-0.128029	0.001180	0.000055	0.000201	0.000000	0.000000	0.000051	0.000631	0.997882	0.000000
dmel_kni_3L:20665430,20705429 (reverse complemented)	33150	33949	-0.127628	0.000655	0.000000	0.000082	0.000000	0.000000	0.000028	0.000415	0.998819	0.000000
dmel_kni_3L:20665430,20705429 (reverse complemented)	33300	34099	-0.214230	0.000053	0.000109	0.000146	0.000000	0.000390	0.000069	0.000519	0.998713	0.000000
dmel_kni_3L:20665430,20705429 (reverse complemented)	33450	34249	-0.085421	0.000136	0.000000	0.000061	0.000000	0.000287	0.000014	0.000014	0.999489	0.000000
dmel_kni_3L:20665430,20705429 (reverse complemented)	33600	34399	-0.212509	0.000433	0.000028	0.000000	0.000000	0.000421	0.000000	0.000530	0.998588	0.000000
dmel_kni_3L:20665430,20705429 (reverse complemented)	33750	34549	-0.221581	0.000449	0.000036	0.000000	0.000000	0.000252	0.000000	0.000591	0.998673	0.000000
dmel_kni_3L:20665430,20705429 (reverse complemented)	33900	34699	0.004222	0.000478	0.000060	0.000000	0.000000	0.001163	0.000013	0.001037	0.997249	0.000000
dmel_kni_3L:20665430,20705429 (reverse complemented)	34050	34849	-0.141365	0.000565	0.000000	0.000000	0.000000	0.000419	0.000000	0.001119	0.997897	0.000000
dmel_kni_3L:20665430,20705429 (reverse complemented)	34200	34999	0.199175	0.001396	0.000000	0.000000	0.000000	0.000540	0.000114	0.001942	0.996008	0.000000
dmel_kni_3L:20665430,20705429 (reverse complemented)	34350	35149	0.293002	0.001344	0.000000	0.000000	0.000000	0.000532	0.000109	0.002041	0.995974	0.000000
dmel_kni_3L:20665430,20705429 (reverse complemented)	34500	35299	0.416883	0.001949	0.000000	0.000000	0.000013	0.000478	0.000095	0.001900	0.995565	0.000000
dmel_kni_3L:20665430,20705429 (reverse complemented)	34650	35449	0.155774	0.001342	0.000000	0.000000	0.000000	0.000018	0.000067	0.001402	0.997171	0.000000
dmel_kni_3L:20665430,20705429 (reverse complemented)	34800	35599	0.432532	0.002110	0.000015	0.000000	0.000000	0.000000	0.000087	0.001645	0.996143	0.000000
dmel_kni_3L:20665430,20705429 (reverse complemented)	34950	35749	0.865301	0.002348	0.001261	0.000060	0.001068	0.000000	0.000096	0.000663	0.994504	0.000000
dmel_kni_3L:20665430,20705429 (reverse complemented)	35100	35899	0.489516	0.000613	0.001390	0.000048	0.001082	0.000000	0.000000	0.000668	0.996199	0.000000
dmel_kni_3L:20665430,20705429 (reverse complemented)	35250	36049	0.375256	0.000275	0.001213	0.000043	0.000837	0.000000	0.000000	0.000059	0.997573	0.000000
dmel_kni_3L:20665430,20705429 (reverse complemented)	35400	36199	0.932806	0.000181	0.001737	0.000045	0.000947	0.000000	0.001136	0.000020	0.995933	0.000000
dmel_kni_3L:20665430,20705429 (reverse complemented)	35550	36349	1.120091	0.000134	0.002195	0.000042	0.000907	0.000000	0.001007	0.000000	0.995715	0.000000
dmel_kni_3L:20665430,20705429 (reverse complemented)	35700	36499	0.165449	0.000035	0.000295	0.000000	0.000000	0.000000	0.001046	0.000000	0.998624	0.000000
dmel_kni_3L:20665430,20705429 (reverse complemented)	35850	36649	0.129087	0.000336	0.000202	0.000000	0.000000	0.000000	0.001072	0.000000	0.998391	0.000000
dmel_kni_3L:20665430,20705429 (reverse complemented)	36000	36799	0.072520	0.000262	0.000309	0.000000	0.000000	0.000218	0.001056	0.000000	0.998154	0.000000
dmel_kni_3L:20665430,20705429 (reverse complemented)	36150	36949	-0.169563	0.000724	0.000227	0.000000	0.000000	0.000250	0.000000	0.000000	0.998799	0.000000
dmel_kni_3L:20665430,20705429 (reverse complemented)	36300	37099	0.255591	0.002290	0.000000	0.000000	0.000000	0.000199	0.000000	0.000000	0.997511	0.000000
dmel_kni_3L:20665430,20705429 (reverse complemented)	36450	37249	0.224979	0.002178	0.000000	0.000000	0.000000	0.000189	0.000000	0.000000	0.997634	0.000000
dmel_kni_3L:20665430,20705429 (reverse complemented)	36600	37399	-0.100683	0.000432	0.000000	0.000000	0.000000	0.000321	0.000000	0.000000	0.999247	0.000000
dmel_kni_3L:20665430,20705429 (reverse complemented)	36750	37549	-0.030055	0.001148	0.000039	0.000000	0.000000	0.000021	0.000000	0.000518	0.998274	0.000000
dmel_kni_3L:20665430,20705429 (reverse complemented)	36900	37699	0.189897	0.002089	0.000000	0.000000	0.000028	0.000020	0.000000	0.000511	0.997352	0.000000
dmel_kni_3L:20665430,20705429 (reverse complemented)	37050	37849	-0.081555	0.000717	0.000000	0.000083	0.000027	0.000000	0.000000	0.000307	0.998866	0.000000
dmel_kni_3L:20665430,20705429 (reverse complemented)	37200	37999	0.999144	0.003738	0.000000	0.000052	0.000025	0.000060	0.000019	0.001747	0.994359	0.000000
dmel_kni_3L:20665430,20705429 (reverse complemented)	37350	38149	1.137934	0.003611	0.000000	0.000167	0.000702	0.000043	0.000043	0.001967	0.993468	0.000000
dmel_kni_3L:20665430,20705429 (reverse complemented)	37500	38299	1.205787	0.003263	0.000000	0.000273	0.000768	0.000000	0.000077	0.002139	0.993480	0.000000
dmel_kni_3L:20665430,20705429 (reverse complemented)	37650	38449	-0.159664	0.000800	0.000000	0.000305	0.000149	0.000033	0.000116	0.000939	0.997658	0.000000
dmel_kni_3L:20665430,20705429 (reverse complemented)	37800	38599	-0.560837	0.000911	0.000496	0.000447	0.000331	0.000769	0.000263	0.001296	0.995487	0.000000
dmel_kni_3L:20665430,20705429 (reverse complemented)	37950	38749	-0.185886	0.001557	0.000313	0.000321	0.000380	0.000607	0.000000	0.000420	0.996402	0.000000
dmel_kni_3L:20665430,20705429 (reverse complemented)	38100	38899	-0.097557	0.001172	0.000185	0.000084	0.000000	0.000540	0.000000	0.000422	0.997598	0.000000
dmel_kni_3L:20665430,20705429 (reverse complemented)	38250	39049	0.134243	0.001842	0.000173	0.000091	0.000047	0.000972	0.000000	0.000637	0.996238	0.000000
dmel_kni_3L:20665430,20705429 (reverse complemented)	38400	39199	1.461999	0.001510	0.000254	0.003010	0.000051	0.000753	0.000000	0.000745	0.993677	0.000000
dmel_kni_3L:20665430,20705429 (reverse complemented)	38550	39349	1.521658	0.001235	0.000000	0.003189	0.000069	0.000054	0.000000	0.000670	0.994782	0.000000
dmel_kni_3L:20665430,20705429 (reverse complemented)	38700	39499	2.443887	0.000000	0.000000	0.004393	0.000023	0.000000	0.000000	0.000600	0.994984	0.000000
dmel_kni_3L:20665430,20705429 (reverse complemented)	38850	39649	2.741092	0.000232	0.000000	0.004869	0.000024	0.000000	0.000000	0.001137	0.993739	0.000000
dmel_kni_3L:20665430,20705429 (reverse complemented)	39000	39799	3.099148	0.000954	0.000568	0.005571	0.000162	0.000000	0.000000	0.000643	0.992102	0.000000
dmel_kni_3L:20665430,20705429 (reverse complemented)	39150	39949	0.134266	0.000749	0.000604	0.001617	0.000090	0.000000	0.000000	0.000305	0.996634	0.000000
