# Supplementary material for: SMCis: An Effective Algorithm for Discovery of Cis-Regulatory Modules
Source: PLoS One. 2016 Sep 16;11(9):e0162968. doi: 10.1371/journal.pone.0162968 (PMC5026350; doi:10.1371/journal.pone.0162968)
Supplement: S1 File — (ZIP) [file pone.0162968.s002.zip › S1_File/motevo/drosophila/cluster_out_kr.txt]

identifier	win_start	winstop	winscore	cad *	bcd *	kni *	hb *	gt *	Kr *	tll *	background	UFEwm
dmel_kr_2R:21094134,21134133	0	799	1.180033	0.004998	0.000377	0.000000	0.000000	0.000020	0.000240	0.000000	0.994365	0.000000
dmel_kr_2R:21094134,21134133	150	949	1.482899	0.006132	0.000000	0.000000	0.000000	0.000000	0.000000	0.000000	0.993868	0.000000
dmel_kr_2R:21094134,21134133	300	1099	0.763113	0.004019	0.000000	0.000000	0.000000	0.000000	0.000000	0.000000	0.995981	0.000000
dmel_kr_2R:21094134,21134133	450	1249	-0.074442	0.000497	0.000000	0.000000	0.000019	0.000000	0.000000	0.000042	0.999441	0.000000
dmel_kr_2R:21094134,21134133	600	1399	-0.130761	0.000666	0.001277	0.000034	0.000000	0.000000	0.000028	0.000826	0.997169	0.000000
dmel_kr_2R:21094134,21134133	750	1549	0.510229	0.001132	0.001412	0.000030	0.000241	0.000000	0.000024	0.002913	0.994248	0.000000
dmel_kr_2R:21094134,21134133	900	1699	0.532460	0.000662	0.001629	0.000000	0.000137	0.000836	0.000139	0.002168	0.994428	0.000000
dmel_kr_2R:21094134,21134133	1050	1849	1.299457	0.002774	0.001469	0.000000	0.001342	0.000938	0.000049	0.001552	0.991876	0.000000
dmel_kr_2R:21094134,21134133	1200	1999	1.834857	0.002778	0.001091	0.000000	0.002273	0.001209	0.000049	0.001987	0.990613	0.000000
dmel_kr_2R:21094134,21134133	1350	2149	4.472364	0.002690	0.001371	0.000000	0.004770	0.002693	0.001493	0.000940	0.986043	0.000000
dmel_kr_2R:21094134,21134133	1500	2299	5.938673	0.001409	0.000664	0.000000	0.002734	0.003072	0.003539	0.001315	0.987268	0.000000
dmel_kr_2R:21094134,21134133	1650	2449	7.743242	0.001712	0.000629	0.000113	0.004432	0.002453	0.004516	0.000719	0.985426	0.000000
dmel_kr_2R:21094134,21134133	1800	2599	9.874751	0.000657	0.000243	0.000035	0.006548	0.002594	0.003628	0.000429	0.985866	0.000000
dmel_kr_2R:21094134,21134133	1950	2749	4.343684	0.002619	0.000393	0.000115	0.002009	0.001789	0.003139	0.000983	0.988953	0.000000
dmel_kr_2R:21094134,21134133	2100	2899	1.752423	0.002675	0.000000	0.000199	0.000821	0.000457	0.001555	0.000674	0.993618	0.000000
dmel_kr_2R:21094134,21134133	2250	3049	1.703664	0.002463	0.000000	0.000230	0.000825	0.000205	0.001644	0.000404	0.994230	0.000000
dmel_kr_2R:21094134,21134133	2400	3199	4.007431	0.002662	0.000000	0.000035	0.004398	0.000000	0.000000	0.000415	0.992490	0.000000
dmel_kr_2R:21094134,21134133	2550	3349	1.099073	0.002181	0.000000	0.000031	0.002178	0.000000	0.000000	0.000506	0.995105	0.000000
dmel_kr_2R:21094134,21134133	2700	3499	0.954810	0.002021	0.000042	0.000022	0.001998	0.000000	0.000000	0.000447	0.995470	0.000000
dmel_kr_2R:21094134,21134133	2850	3649	0.494709	0.000595	0.000452	0.000020	0.002226	0.000000	0.000000	0.000096	0.996612	0.000000
dmel_kr_2R:21094134,21134133	3000	3799	0.455097	0.002030	0.000473	0.000019	0.001675	0.000470	0.000000	0.000168	0.995165	0.000000
dmel_kr_2R:21094134,21134133	3150	3949	1.953114	0.001927	0.000554	0.000015	0.001539	0.000317	0.000000	0.000000	0.995648	0.000000
dmel_kr_2R:21094134,21134133	3300	4099	-0.139541	0.001154	0.000723	0.000387	0.000000	0.001455	0.000152	0.000128	0.996001	0.000000
dmel_kr_2R:21094134,21134133	3450	4249	-0.057342	0.001050	0.000234	0.000320	0.000000	0.001325	0.000074	0.000058	0.996938	0.000000
dmel_kr_2R:21094134,21134133	3600	4399	0.328271	0.001844	0.000000	0.000109	0.000000	0.001610	0.000069	0.000023	0.996346	0.000000
dmel_kr_2R:21094134,21134133	3750	4549	-0.129498	0.000387	0.000021	0.000114	0.000000	0.000945	0.000097	0.000000	0.998435	0.000000
dmel_kr_2R:21094134,21134133	3900	4699	-0.210045	0.000464	0.000000	0.000092	0.000145	0.000232	0.000000	0.000000	0.999068	0.000000
dmel_kr_2R:21094134,21134133	4050	4849	0.975007	0.001520	0.000000	0.000000	0.000236	0.001041	0.001920	0.000000	0.995283	0.000000
dmel_kr_2R:21094134,21134133	4200	4999	1.198554	0.002411	0.000000	0.000000	0.000294	0.000141	0.001985	0.000000	0.995169	0.000000
dmel_kr_2R:21094134,21134133	4350	5149	1.621417	0.001283	0.000000	0.000000	0.000392	0.000077	0.003083	0.000000	0.995164	0.000000
dmel_kr_2R:21094134,21134133	4500	5299	2.182647	0.001176	0.000000	0.000000	0.000201	0.000069	0.003993	0.000000	0.994560	0.000000
dmel_kr_2R:21094134,21134133	4650	5449	1.995678	0.000541	0.000000	0.000000	0.000016	0.000135	0.003741	0.000000	0.995568	0.000000
dmel_kr_2R:21094134,21134133	4800	5599	-0.163251	0.000085	0.000047	0.000000	0.000115	0.000132	0.000616	0.000000	0.999006	0.000000
dmel_kr_2R:21094134,21134133	4950	5749	-0.213565	0.000271	0.000046	0.000000	0.000426	0.000075	0.000643	0.000000	0.998539	0.000000
dmel_kr_2R:21094134,21134133	5100	5899	-0.254572	0.000319	0.000064	0.000000	0.000332	0.000528	0.000638	0.000000	0.998119	0.000000
dmel_kr_2R:21094134,21134133	5250	6049	-0.329116	0.000457	0.000257	0.000000	0.000422	0.000748	0.000934	0.000039	0.997143	0.000000
dmel_kr_2R:21094134,21134133	5400	6199	-0.034913	0.000886	0.000703	0.001479	0.001087	0.001013	0.001594	0.000612	0.992626	0.000000
dmel_kr_2R:21094134,21134133	5550	6349	0.356449	0.001167	0.000557	0.001487	0.000884	0.000884	0.001820	0.001021	0.992180	0.000000
dmel_kr_2R:21094134,21134133	5700	6499	2.630293	0.000024	0.000000	0.002671	0.000000	0.000027	0.004091	0.000299	0.992888	0.000000
dmel_kr_2R:21094134,21134133	5850	6649	3.910317	0.000069	0.000030	0.004674	0.000000	0.000217	0.004265	0.001005	0.989741	0.000000
dmel_kr_2R:21094134,21134133	6000	6799	3.033084	0.000049	0.000000	0.004751	0.000000	0.000022	0.002631	0.000813	0.991734	0.000000
dmel_kr_2R:21094134,21134133	6150	6949	0.105991	0.000217	0.000000	0.001671	0.000000	0.000062	0.000516	0.000736	0.996798	0.000000
dmel_kr_2R:21094134,21134133	6300	7099	-0.180717	0.000683	0.001230	0.001319	0.001171	0.000653	0.001449	0.000609	0.992884	0.000000
dmel_kr_2R:21094134,21134133	6450	7249	-0.533465	0.000731	0.001182	0.000917	0.001218	0.000671	0.001336	0.000634	0.993313	0.000000
dmel_kr_2R:21094134,21134133	6600	7399	0.261294	0.000349	0.000835	0.000370	0.000924	0.000090	0.001157	0.000000	0.996274	0.000000
dmel_kr_2R:21094134,21134133	6750	7549	0.590309	0.000893	0.000794	0.000000	0.002067	0.000256	0.000931	0.000059	0.995000	0.000000
dmel_kr_2R:21094134,21134133	6900	7699	0.102830	0.001208	0.001037	0.000877	0.001830	0.000903	0.001163	0.000845	0.992137	0.000000
dmel_kr_2R:21094134,21134133	7050	7849	-0.506485	0.001488	0.000929	0.000840	0.000959	0.001332	0.000593	0.000887	0.992971	0.000000
dmel_kr_2R:21094134,21134133	7200	7999	-0.008672	0.001635	0.000000	0.000376	0.000325	0.000962	0.000000	0.000370	0.996333	0.000000
dmel_kr_2R:21094134,21134133	7350	8149	0.724808	0.001817	0.000000	0.000382	0.000300	0.002388	0.000000	0.000460	0.994653	0.000000
dmel_kr_2R:21094134,21134133	7500	8299	1.138887	0.001759	0.000000	0.000390	0.000154	0.003109	0.000169	0.000352	0.994067	0.000000
dmel_kr_2R:21094134,21134133	7650	8449	1.319890	0.001298	0.000000	0.000000	0.000128	0.002071	0.001966	0.000069	0.994468	0.000000
dmel_kr_2R:21094134,21134133	7800	8599	2.924646	0.000680	0.000000	0.000000	0.001320	0.001875	0.003958	0.000029	0.992138	0.000000
dmel_kr_2R:21094134,21134133	7950	8749	7.156869	0.000173	0.000000	0.000000	0.001304	0.000724	0.006195	0.000016	0.991587	0.000000
dmel_kr_2R:21094134,21134133	8100	8899	8.423782	0.000271	0.000000	0.001025	0.001278	0.000767	0.007006	0.000000	0.989652	0.000000
dmel_kr_2R:21094134,21134133	8250	9049	8.865662	0.000352	0.000000	0.000913	0.001714	0.000000	0.007578	0.000000	0.989443	0.000000
dmel_kr_2R:21094134,21134133	8400	9199	7.798086	0.000532	0.000000	0.002096	0.001402	0.000000	0.005914	0.000000	0.990056	0.000000
dmel_kr_2R:21094134,21134133	8550	9349	4.092124	0.000720	0.000000	0.002205	0.001653	0.000212	0.001932	0.000034	0.993245	0.000000
dmel_kr_2R:21094134,21134133	8700	9499	4.199940	0.001739	0.000000	0.001996	0.002095	0.000669	0.001590	0.000045	0.991866	0.000000
dmel_kr_2R:21094134,21134133	8850	9649	2.365909	0.002166	0.000000	0.000281	0.004163	0.000625	0.000000	0.000427	0.992337	0.000000
dmel_kr_2R:21094134,21134133	9000	9799	2.650056	0.002173	0.000000	0.000288	0.004527	0.000913	0.000000	0.000357	0.991743	0.000000
dmel_kr_2R:21094134,21134133	9150	9949	2.338564	0.001121	0.000000	0.000000	0.004619	0.000757	0.000000	0.000492	0.993011	0.000000
dmel_kr_2R:21094134,21134133	9300	10099	0.546686	0.000741	0.000000	0.000000	0.001903	0.001533	0.000000	0.000341	0.995483	0.000000
dmel_kr_2R:21094134,21134133	9450	10249	0.277229	0.001065	0.000000	0.000000	0.001630	0.000558	0.000000	0.000762	0.995986	0.000000
dmel_kr_2R:21094134,21134133	9600	10399	2.668795	0.000729	0.000000	0.002499	0.000466	0.000328	0.000000	0.000232	0.995745	0.000000
dmel_kr_2R:21094134,21134133	9750	10549	2.771468	0.000364	0.000855	0.002531	0.000372	0.000134	0.000000	0.000183	0.995561	0.000000
dmel_kr_2R:21094134,21134133	9900	10699	3.095868	0.001006	0.001127	0.002728	0.000111	0.000148	0.000000	0.000196	0.994683	0.000000
dmel_kr_2R:21094134,21134133	10050	10849	3.207129	0.000908	0.001478	0.002793	0.000784	0.000241	0.000000	0.000199	0.993596	0.000000
dmel_kr_2R:21094134,21134133	10200	10999	3.230821	0.001478	0.001623	0.002689	0.001125	0.000509	0.000266	0.000319	0.991992	0.000000
dmel_kr_2R:21094134,21134133	10350	11149	1.246646	0.003281	0.002082	0.000000	0.000506	0.000293	0.000389	0.000183	0.993266	0.000000
dmel_kr_2R:21094134,21134133	10500	11299	0.344763	0.002628	0.000340	0.000000	0.000509	0.000474	0.000371	0.000159	0.995520	0.000000
dmel_kr_2R:21094134,21134133	10650	11449	1.341672	0.001360	0.000487	0.000000	0.001571	0.000644	0.002097	0.000410	0.993431	0.000000
dmel_kr_2R:21094134,21134133	10800	11599	1.199440	0.001283	0.000274	0.000000	0.000685	0.000223	0.002157	0.000163	0.995215	0.000000
dmel_kr_2R:21094134,21134133	10950	11749	1.929377	0.001560	0.000030	0.000000	0.000357	0.000000	0.003117	0.000000	0.994936	0.000000
dmel_kr_2R:21094134,21134133	11100	11899	1.047304	0.000103	0.000016	0.000000	0.000156	0.000000	0.001886	0.000000	0.997838	0.000000
dmel_kr_2R:21094134,21134133	11250	12049	1.224743	0.000292	0.000019	0.000000	0.000592	0.001255	0.002228	0.000222	0.995392	0.000000
dmel_kr_2R:21094134,21134133	11400	12199	1.181067	0.000602	0.000284	0.000000	0.000046	0.000371	0.002434	0.000928	0.995335	0.000000
dmel_kr_2R:21094134,21134133	11550	12349	0.153312	0.001286	0.001630	0.000000	0.000096	0.000464	0.000351	0.001030	0.995144	0.000000
dmel_kr_2R:21094134,21134133	11700	12499	0.672986	0.002405	0.001739	0.000000	0.000129	0.000562	0.000120	0.001285	0.993761	0.000000
dmel_kr_2R:21094134,21134133	11850	12649	0.395722	0.001691	0.001671	0.000036	0.000042	0.000464	0.000000	0.000959	0.995137	0.000000
dmel_kr_2R:21094134,21134133	12000	12799	0.161398	0.001031	0.001360	0.000216	0.000075	0.000000	0.000000	0.001105	0.996213	0.000000
dmel_kr_2R:21094134,21134133	12150	12949	-0.012881	0.000206	0.000805	0.000216	0.000000	0.000000	0.000000	0.000065	0.998708	0.000000
dmel_kr_2R:21094134,21134133	12300	13099	-0.016086	0.000040	0.000476	0.000154	0.000000	0.000000	0.000539	0.000054	0.998737	0.000000
dmel_kr_2R:21094134,21134133	12450	13249	0.090739	0.000000	0.000790	0.000137	0.000017	0.000000	0.000698	0.000023	0.998335	0.000000
dmel_kr_2R:21094134,21134133	12600	13399	0.068430	0.000050	0.000714	0.000267	0.000000	0.000000	0.000700	0.000000	0.998269	0.000000
dmel_kr_2R:21094134,21134133	12750	13549	0.240374	0.000136	0.001278	0.000069	0.000000	0.000000	0.000881	0.000000	0.997636	0.000000
dmel_kr_2R:21094134,21134133	12900	13699	0.633367	0.000534	0.001571	0.000090	0.000019	0.000000	0.001749	0.000000	0.996037	0.000000
dmel_kr_2R:21094134,21134133	13050	13849	0.041710	0.001058	0.001045	0.001329	0.000121	0.000000	0.000216	0.000028	0.996202	0.000000
dmel_kr_2R:21094134,21134133	13200	13999	-0.116582	0.000682	0.001150	0.001296	0.000082	0.000000	0.000268	0.000211	0.996310	0.000000
dmel_kr_2R:21094134,21134133	13350	14149	0.608161	0.000755	0.000833	0.002595	0.000050	0.000000	0.000173	0.000128	0.995466	0.000000
dmel_kr_2R:21094134,21134133	13500	14299	1.118101	0.001648	0.000516	0.002218	0.000175	0.000000	0.000133	0.001856	0.993454	0.000000
dmel_kr_2R:21094134,21134133	13650	14449	2.374302	0.001038	0.002035	0.001967	0.000668	0.000213	0.000285	0.003201	0.990594	0.000000
dmel_kr_2R:21094134,21134133	13800	14599	1.487886	0.000722	0.000569	0.000969	0.000201	0.000040	0.000000	0.003750	0.993750	0.000000
dmel_kr_2R:21094134,21134133	13950	14749	1.786972	0.000753	0.000597	0.000698	0.000113	0.000000	0.000050	0.004452	0.993337	0.000000
dmel_kr_2R:21094134,21134133	14100	14899	2.899398	0.000183	0.000532	0.000069	0.000083	0.000000	0.000060	0.006427	0.992647	0.000000
dmel_kr_2R:21094134,21134133	14250	15049	0.818719	0.000463	0.001138	0.000000	0.001213	0.000132	0.000204	0.003041	0.993810	0.000000
dmel_kr_2R:21094134,21134133	14400	15199	-0.013109	0.000026	0.000114	0.000000	0.000353	0.000015	0.000079	0.001394	0.998019	0.000000
dmel_kr_2R:21094134,21134133	14550	15349	-0.223793	0.000175	0.000074	0.000000	0.000435	0.000101	0.000177	0.000788	0.998250	0.000000
dmel_kr_2R:21094134,21134133	14700	15499	-0.174928	0.000131	0.000023	0.000000	0.000550	0.000083	0.000000	0.000426	0.998788	0.000000
dmel_kr_2R:21094134,21134133	14850	15649	-0.163688	0.000187	0.000038	0.000000	0.000658	0.000087	0.000000	0.000673	0.998358	0.000000
dmel_kr_2R:21094134,21134133	15000	15799	-0.209160	0.000235	0.000087	0.000000	0.000000	0.000089	0.000000	0.000444	0.999145	0.000000
dmel_kr_2R:21094134,21134133	15150	15949	-0.103489	0.000169	0.000025	0.000000	0.000000	0.000000	0.000000	0.000204	0.999601	0.000000
dmel_kr_2R:21094134,21134133	15300	16099	-0.217819	0.000190	0.000703	0.000000	0.000266	0.000049	0.000000	0.000838	0.997954	0.000000
dmel_kr_2R:21094134,21134133	15450	16249	0.024700	0.001291	0.000782	0.000278	0.000000	0.000061	0.000000	0.000746	0.996841	0.000000
dmel_kr_2R:21094134,21134133	15600	16399	5.064670	0.001014	0.009777	0.000192	0.000051	0.000055	0.000000	0.000143	0.988768	0.000000
dmel_kr_2R:21094134,21134133	15750	16549	5.294115	0.000994	0.009643	0.000353	0.001264	0.000027	0.000000	0.000033	0.987686	0.000000
dmel_kr_2R:21094134,21134133	15900	16699	10.320088	0.000958	0.013376	0.000618	0.002491	0.000028	0.000000	0.002459	0.980070	0.000000
dmel_kr_2R:21094134,21134133	16050	16849	6.626737	0.001447	0.003322	0.000973	0.001741	0.001397	0.000971	0.002134	0.988016	0.000000
dmel_kr_2R:21094134,21134133	16200	16999	6.800844	0.001227	0.003268	0.000923	0.001733	0.001487	0.000991	0.002551	0.987819	0.000000
dmel_kr_2R:21094134,21134133	16350	17149	5.949459	0.001401	0.004375	0.000000	0.002441	0.001666	0.000000	0.003883	0.986235	0.000000
dmel_kr_2R:21094134,21134133	16500	17299	3.322603	0.001236	0.001937	0.000000	0.000202	0.001655	0.000000	0.003762	0.991208	0.000000
dmel_kr_2R:21094134,21134133	16650	17449	1.036094	0.001478	0.001934	0.000251	0.000378	0.001573	0.000025	0.001056	0.993305	0.000000
dmel_kr_2R:21094134,21134133	16800	17599	-1.305034	0.001486	0.000702	0.000871	0.000950	0.000658	0.000954	0.000883	0.993495	0.000000
dmel_kr_2R:21094134,21134133	16950	17749	1.714431	0.000710	0.003402	0.000521	0.000329	0.000133	0.000474	0.000087	0.994343	0.000000
dmel_kr_2R:21094134,21134133	17100	17899	4.850450	0.001440	0.002118	0.002344	0.001612	0.000739	0.000916	0.000594	0.990236	0.000000
dmel_kr_2R:21094134,21134133	17250	18049	5.623325	0.001688	0.001880	0.002247	0.001865	0.000627	0.001658	0.001148	0.988885	0.000000
dmel_kr_2R:21094134,21134133	17400	18199	8.223448	0.002039	0.002546	0.001866	0.002698	0.000912	0.001665	0.001061	0.987214	0.000000
dmel_kr_2R:21094134,21134133	17550	18349	5.393072	0.001656	0.002594	0.001985	0.001498	0.000875	0.001028	0.001024	0.989341	0.000000
dmel_kr_2R:21094134,21134133	17700	18499	3.973956	0.002102	0.001250	0.002262	0.001777	0.000900	0.000826	0.000966	0.989917	0.000000
dmel_kr_2R:21094134,21134133	17850	18649	-1.061664	0.001368	0.001293	0.001006	0.000920	0.000878	0.000895	0.000909	0.992730	0.000000
dmel_kr_2R:21094134,21134133	18000	18799	2.302386	0.000551	0.001049	0.000798	0.000022	0.002528	0.000079	0.000076	0.994898	0.000000
dmel_kr_2R:21094134,21134133	18150	18949	3.400970	0.001479	0.000149	0.000894	0.000095	0.001999	0.000000	0.002585	0.992799	0.000000
dmel_kr_2R:21094134,21134133	18300	19099	3.209892	0.001507	0.000273	0.000952	0.000525	0.002096	0.000166	0.002322	0.992160	0.000000
dmel_kr_2R:21094134,21134133	18450	19249	3.578907	0.000962	0.000484	0.000190	0.001680	0.002090	0.000270	0.002590	0.991734	0.000000
dmel_kr_2R:21094134,21134133	18600	19399	3.729062	0.000896	0.000203	0.000643	0.001246	0.001924	0.000419	0.003227	0.991443	0.000000
dmel_kr_2R:21094134,21134133	18750	19549	3.709345	0.000953	0.000096	0.000219	0.003393	0.000268	0.000231	0.005059	0.989782	0.000000
dmel_kr_2R:21094134,21134133	18900	19699	2.290935	0.001428	0.000172	0.000964	0.002898	0.000445	0.000382	0.003337	0.990373	0.000000
dmel_kr_2R:21094134,21134133	19050	19849	1.657272	0.000690	0.000139	0.000943	0.002470	0.000267	0.000075	0.003745	0.991670	0.000000
dmel_kr_2R:21094134,21134133	19200	19999	0.738133	0.000695	0.000000	0.000754	0.000606	0.000207	0.000072	0.003240	0.994427	0.000000
dmel_kr_2R:21094134,21134133	19350	20149	0.535998	0.000833	0.000000	0.000222	0.000599	0.000656	0.000058	0.002961	0.994671	0.000000
dmel_kr_2R:21094134,21134133	19500	20299	0.667788	0.000579	0.000000	0.000128	0.000070	0.000030	0.000000	0.003046	0.996147	0.000000
dmel_kr_2R:21094134,21134133	19650	20449	-0.135976	0.000000	0.000000	0.000179	0.000022	0.000047	0.000000	0.000714	0.999039	0.000000
dmel_kr_2R:21094134,21134133	19800	20599	-0.040310	0.000000	0.000000	0.000044	0.000015	0.000035	0.000000	0.000018	0.999888	0.000000
dmel_kr_2R:21094134,21134133	19950	20749	-0.112430	0.000000	0.000026	0.000124	0.000251	0.000095	0.000000	0.000016	0.999488	0.000000
dmel_kr_2R:21094134,21134133	20100	20899	-0.152622	0.000000	0.000081	0.000141	0.000312	0.000558	0.000000	0.000000	0.998909	0.000000
dmel_kr_2R:21094134,21134133	20250	21049	-0.107672	0.000000	0.000236	0.000117	0.000069	0.000000	0.000000	0.000000	0.999579	0.000000
dmel_kr_2R:21094134,21134133	20400	21199	-0.057330	0.000019	0.000114	0.000000	0.000037	0.000000	0.000000	0.000000	0.999829	0.000000
dmel_kr_2R:21094134,21134133	20550	21349	-0.052004	0.000000	0.000093	0.000000	0.000031	0.000000	0.000023	0.000000	0.999853	0.000000
dmel_kr_2R:21094134,21134133	20700	21499	-0.012634	0.000000	0.000030	0.000000	0.000000	0.000000	0.000000	0.000000	0.999970	0.000000
dmel_kr_2R:21094134,21134133	20850	21649	-0.023656	0.000000	0.000054	0.000000	0.000000	0.000000	0.000000	0.000000	0.999946	0.000000
dmel_kr_2R:21094134,21134133	21000	21799	-0.036222	0.000000	0.000094	0.000000	0.000000	0.000000	0.000000	0.000000	0.999906	0.000000
dmel_kr_2R:21094134,21134133	21150	21949	-0.035625	0.000000	0.000093	0.000000	0.000000	0.000000	0.000000	0.000000	0.999907	0.000000
dmel_kr_2R:21094134,21134133	21300	22099	-0.073827	0.000000	0.000834	0.000000	0.000000	0.000000	0.000000	0.000000	0.999166	0.000000
dmel_kr_2R:21094134,21134133	21450	22249	-0.057393	0.000000	0.000763	0.000000	0.000000	0.000000	0.000000	0.000000	0.999237	0.000000
dmel_kr_2R:21094134,21134133	21600	22399	-0.036795	0.000000	0.000792	0.000000	0.000000	0.000000	0.000000	0.000000	0.999208	0.000000
dmel_kr_2R:21094134,21134133	21750	22549	0.167880	0.000000	0.001832	0.000000	0.000000	0.000000	0.000000	0.000037	0.998132	0.000000
dmel_kr_2R:21094134,21134133	21900	22699	0.037704	0.000481	0.001800	0.000000	0.000044	0.000031	0.000000	0.000100	0.997543	0.000000
dmel_kr_2R:21094134,21134133	22050	22849	1.187677	0.001240	0.003289	0.000049	0.000701	0.000650	0.000000	0.000260	0.993810	0.000000
dmel_kr_2R:21094134,21134133	22200	22999	1.168004	0.002257	0.002130	0.000139	0.000851	0.001544	0.000000	0.000274	0.992804	0.000000
dmel_kr_2R:21094134,21134133	22350	23149	3.596750	0.003262	0.003844	0.001453	0.001609	0.001224	0.000000	0.000378	0.988230	0.000000
dmel_kr_2R:21094134,21134133	22500	23299	2.759492	0.002842	0.003202	0.001378	0.000715	0.001284	0.000000	0.000166	0.990414	0.000000
dmel_kr_2R:21094134,21134133	22650	23449	2.044964	0.001781	0.002992	0.001498	0.000823	0.000824	0.000000	0.000317	0.991764	0.000000
dmel_kr_2R:21094134,21134133	22800	23599	3.354404	0.001469	0.003166	0.003463	0.000279	0.000177	0.000000	0.000121	0.991325	0.000000
dmel_kr_2R:21094134,21134133	22950	23749	1.919859	0.001003	0.001709	0.002776	0.000218	0.000355	0.000000	0.001398	0.992540	0.000000
dmel_kr_2R:21094134,21134133	23100	23899	1.009748	0.000822	0.001776	0.001189	0.000000	0.000019	0.001054	0.001246	0.993894	0.000000
dmel_kr_2R:21094134,21134133	23250	24049	2.162634	0.003785	0.000648	0.001927	0.000000	0.000000	0.001096	0.001263	0.991281	0.000000
dmel_kr_2R:21094134,21134133	23400	24199	2.085071	0.002177	0.000944	0.001543	0.000378	0.001433	0.001204	0.001304	0.991017	0.000000
dmel_kr_2R:21094134,21134133	23550	24349	1.595691	0.002387	0.000300	0.000027	0.000000	0.001380	0.001207	0.001113	0.993587	0.000000
dmel_kr_2R:21094134,21134133	23700	24499	1.426969	0.001876	0.000106	0.000022	0.000000	0.001331	0.001475	0.000060	0.995130	0.000000
dmel_kr_2R:21094134,21134133	23850	24649	0.374543	0.001132	0.000000	0.000027	0.000000	0.001138	0.000056	0.000209	0.997438	0.000000
dmel_kr_2R:21094134,21134133	24000	24799	0.420609	0.000130	0.000000	0.000000	0.000014	0.001682	0.000653	0.000202	0.997320	0.000000
dmel_kr_2R:21094134,21134133	24150	24949	0.487909	0.000516	0.000000	0.000060	0.000085	0.000091	0.000611	0.003092	0.995544	0.000000
dmel_kr_2R:21094134,21134133	24300	25099	0.483701	0.001331	0.000104	0.000121	0.000365	0.000000	0.000602	0.002871	0.994606	0.000000
dmel_kr_2R:21094134,21134133	24450	25249	0.420697	0.001626	0.000080	0.000124	0.000508	0.000020	0.000323	0.002560	0.994759	0.000000
dmel_kr_2R:21094134,21134133	24600	25399	0.010013	0.001807	0.000701	0.000375	0.000743	0.000164	0.001150	0.001690	0.993371	0.000000
dmel_kr_2R:21094134,21134133	24750	25549	2.329362	0.001869	0.000597	0.000181	0.003662	0.000000	0.000100	0.002776	0.990814	0.000000
dmel_kr_2R:21094134,21134133	24900	25699	0.931383	0.001558	0.000930	0.001295	0.001960	0.000531	0.000770	0.001109	0.991848	0.000000
dmel_kr_2R:21094134,21134133	25050	25849	0.275069	0.000605	0.000192	0.000000	0.002005	0.000178	0.000226	0.000434	0.996360	0.000000
dmel_kr_2R:21094134,21134133	25200	25999	0.199314	0.000624	0.000226	0.000000	0.001847	0.000181	0.000201	0.000531	0.996390	0.000000
dmel_kr_2R:21094134,21134133	25350	26149	0.479923	0.000213	0.000029	0.000000	0.001991	0.000093	0.000000	0.000312	0.997361	0.000000
dmel_kr_2R:21094134,21134133	25500	26299	-0.102836	0.000237	0.000021	0.000000	0.000601	0.000042	0.000000	0.000000	0.999099	0.000000
dmel_kr_2R:21094134,21134133	25650	26449	-0.113458	0.000124	0.000023	0.000033	0.000240	0.000000	0.000000	0.000000	0.999580	0.000000
dmel_kr_2R:21094134,21134133	25800	26599	0.179573	0.000000	0.001506	0.000021	0.000177	0.000000	0.000000	0.000000	0.998296	0.000000
dmel_kr_2R:21094134,21134133	25950	26749	0.176970	0.000000	0.001425	0.000023	0.000084	0.000000	0.000000	0.000000	0.998468	0.000000
dmel_kr_2R:21094134,21134133	26100	26899	0.059988	0.000000	0.000918	0.000100	0.000103	0.000000	0.000679	0.000000	0.998201	0.000000
dmel_kr_2R:21094134,21134133	26250	27049	0.169317	0.000000	0.000875	0.000000	0.000000	0.000000	0.000816	0.000021	0.998289	0.000000
dmel_kr_2R:21094134,21134133	26400	27199	0.234311	0.000000	0.001334	0.000000	0.000000	0.000000	0.000681	0.000042	0.997943	0.000000
dmel_kr_2R:21094134,21134133	26550	27349	0.076391	0.000000	0.000785	0.000000	0.000032	0.000251	0.000712	0.000000	0.998221	0.000000
dmel_kr_2R:21094134,21134133	26700	27499	-0.063660	0.000000	0.000073	0.000000	0.000040	0.000248	0.000457	0.000000	0.999182	0.000000
dmel_kr_2R:21094134,21134133	26850	27649	0.145407	0.000000	0.000075	0.000000	0.000066	0.000282	0.001429	0.000036	0.998112	0.000000
dmel_kr_2R:21094134,21134133	27000	27799	-0.124568	0.000023	0.000054	0.000000	0.000079	0.000249	0.000097	0.000000	0.999497	0.000000
dmel_kr_2R:21094134,21134133	27150	27949	-0.081160	0.000051	0.000039	0.000000	0.000040	0.000387	0.000032	0.000000	0.999451	0.000000
dmel_kr_2R:21094134,21134133	27300	28099	-0.187503	0.000513	0.000160	0.000000	0.000000	0.000177	0.000157	0.000015	0.998977	0.000000
dmel_kr_2R:21094134,21134133	27450	28249	-0.310328	0.000669	0.000397	0.000044	0.000000	0.000207	0.000272	0.000051	0.998360	0.000000
dmel_kr_2R:21094134,21134133	27600	28399	-0.277110	0.001048	0.000394	0.000216	0.000029	0.000585	0.000000	0.000565	0.997163	0.000000
dmel_kr_2R:21094134,21134133	27750	28549	-0.202373	0.001451	0.000457	0.000220	0.000023	0.000450	0.000000	0.000494	0.996903	0.000000
dmel_kr_2R:21094134,21134133	27900	28699	-0.099220	0.001462	0.000537	0.000000	0.000000	0.000157	0.000114	0.000273	0.997458	0.000000
dmel_kr_2R:21094134,21134133	28050	28849	-0.120945	0.000509	0.000071	0.000018	0.000000	0.000087	0.000054	0.000805	0.998455	0.000000
dmel_kr_2R:21094134,21134133	28200	28999	-0.056303	0.000112	0.000014	0.000000	0.000000	0.000000	0.000076	0.000798	0.999000	0.000000
dmel_kr_2R:21094134,21134133	28350	29149	-0.140512	0.000099	0.000039	0.000581	0.000000	0.000000	0.000545	0.000095	0.998642	0.000000
dmel_kr_2R:21094134,21134133	28500	29299	-0.218890	0.000062	0.000040	0.000470	0.000000	0.000240	0.000557	0.000206	0.998425	0.000000
dmel_kr_2R:21094134,21134133	28650	29449	-0.148977	0.000092	0.000000	0.000444	0.000032	0.000227	0.000791	0.000186	0.998228	0.000000
dmel_kr_2R:21094134,21134133	28800	29599	-0.286809	0.000913	0.000000	0.000450	0.000599	0.000316	0.000193	0.000170	0.997359	0.000000
dmel_kr_2R:21094134,21134133	28950	29749	1.691855	0.001395	0.000000	0.000774	0.004442	0.000416	0.000213	0.000424	0.992336	0.000000
dmel_kr_2R:21094134,21134133	29100	29899	3.308298	0.001866	0.000000	0.000036	0.005477	0.000905	0.001251	0.000526	0.989939	0.000000
dmel_kr_2R:21094134,21134133	29250	30049	3.597505	0.003195	0.000000	0.000019	0.005934	0.000068	0.001222	0.000221	0.989340	0.000000
dmel_kr_2R:21094134,21134133	29400	30199	4.943118	0.002165	0.000000	0.000000	0.008014	0.000072	0.000964	0.000169	0.988616	0.000000
dmel_kr_2R:21094134,21134133	29550	30349	6.015894	0.004699	0.000000	0.000000	0.007158	0.000014	0.001671	0.000350	0.986108	0.000000
dmel_kr_2R:21094134,21134133	29700	30499	4.905624	0.001929	0.000000	0.000000	0.005768	0.000042	0.003084	0.000507	0.988671	0.000000
dmel_kr_2R:21094134,21134133	29850	30649	3.742912	0.000825	0.000977	0.000000	0.004153	0.000058	0.003399	0.000086	0.990501	0.000000
dmel_kr_2R:21094134,21134133	30000	30799	3.738466	0.000437	0.000881	0.000000	0.004138	0.000000	0.003449	0.000085	0.991010	0.000000
dmel_kr_2R:21094134,21134133	30150	30949	3.186899	0.000316	0.001337	0.000129	0.002690	0.000000	0.003825	0.000108	0.991595	0.000000
dmel_kr_2R:21094134,21134133	30300	31099	2.283572	0.000000	0.001293	0.000098	0.000749	0.000000	0.003929	0.000224	0.993708	0.000000
dmel_kr_2R:21094134,21134133	30450	31249	0.444893	0.000254	0.001376	0.000197	0.001007	0.000000	0.001244	0.000365	0.995557	0.000000
dmel_kr_2R:21094134,21134133	30600	31399	0.118902	0.000056	0.001072	0.000054	0.000000	0.000000	0.000000	0.000127	0.998691	0.000000
dmel_kr_2R:21094134,21134133	30750	31549	-0.151903	0.000092	0.000107	0.000059	0.000000	0.000000	0.000000	0.000213	0.999529	0.000000
dmel_kr_2R:21094134,21134133	30900	31699	-0.134729	0.000148	0.000000	0.000065	0.000051	0.000000	0.000000	0.000726	0.999010	0.000000
dmel_kr_2R:21094134,21134133	31050	31849	-0.188203	0.000280	0.000014	0.000000	0.000570	0.000000	0.000000	0.000341	0.998795	0.000000
dmel_kr_2R:21094134,21134133	31200	31999	0.082500	0.000430	0.000020	0.000000	0.001574	0.000000	0.000000	0.000323	0.997654	0.000000
dmel_kr_2R:21094134,21134133	31350	32149	0.067454	0.000050	0.000154	0.000000	0.001502	0.000000	0.000000	0.000385	0.997909	0.000000
dmel_kr_2R:21094134,21134133	31500	32299	0.264074	0.000432	0.000444	0.000055	0.002423	0.000000	0.000086	0.000766	0.995794	0.000000
dmel_kr_2R:21094134,21134133	31650	32449	2.234312	0.000483	0.000094	0.000058	0.005898	0.000000	0.000503	0.000364	0.992601	0.000000
dmel_kr_2R:21094134,21134133	31800	32599	1.646846	0.000843	0.000095	0.000093	0.003584	0.000000	0.002032	0.000384	0.992969	0.000000
dmel_kr_2R:21094134,21134133	31950	32749	2.083967	0.002595	0.000069	0.000066	0.002616	0.000000	0.003200	0.000351	0.991103	0.000000
dmel_kr_2R:21094134,21134133	32100	32899	4.894145	0.002605	0.000000	0.000045	0.003634	0.001548	0.003060	0.003469	0.985640	0.000000
dmel_kr_2R:21094134,21134133	32250	33049	3.133903	0.000957	0.000000	0.000059	0.002334	0.001295	0.001572	0.002995	0.990788	0.000000
dmel_kr_2R:21094134,21134133	32400	33199	2.715089	0.001158	0.000000	0.000000	0.001821	0.001300	0.001803	0.002528	0.991390	0.000000
dmel_kr_2R:21094134,21134133	32550	33349	2.447623	0.001293	0.000000	0.000000	0.001466	0.001269	0.001809	0.001843	0.992320	0.000000
dmel_kr_2R:21094134,21134133	32700	33499	3.332917	0.000529	0.000000	0.000050	0.002089	0.001338	0.002530	0.001815	0.991649	0.000000
dmel_kr_2R:21094134,21134133	32850	33649	2.157536	0.000194	0.000000	0.000807	0.000938	0.001535	0.002573	0.000099	0.993854	0.000000
dmel_kr_2R:21094134,21134133	33000	33799	1.489198	0.000214	0.000000	0.001153	0.000950	0.000072	0.002329	0.000158	0.995124	0.000000
dmel_kr_2R:21094134,21134133	33150	33949	1.657650	0.001472	0.000000	0.001587	0.000155	0.000406	0.002188	0.000114	0.994078	0.000000
dmel_kr_2R:21094134,21134133	33300	34099	2.476325	0.003065	0.000000	0.001681	0.000390	0.001123	0.002322	0.000273	0.991146	0.000000
dmel_kr_2R:21094134,21134133	33450	34249	0.308316	0.002341	0.000027	0.000944	0.000314	0.001031	0.000000	0.000359	0.994983	0.000000
dmel_kr_2R:21094134,21134133	33600	34399	0.461501	0.002889	0.000000	0.000065	0.000084	0.000882	0.000000	0.000443	0.995636	0.000000
dmel_kr_2R:21094134,21134133	33750	34549	0.729778	0.003419	0.000000	0.000000	0.000162	0.000433	0.000000	0.000117	0.995868	0.000000
dmel_kr_2R:21094134,21134133	33900	34699	2.975287	0.003838	0.001936	0.000000	0.000553	0.001863	0.000000	0.000774	0.991037	0.000000
dmel_kr_2R:21094134,21134133	34050	34849	1.280149	0.002853	0.001982	0.000000	0.000285	0.000033	0.000000	0.000567	0.994280	0.000000
dmel_kr_2R:21094134,21134133	34200	34999	2.793562	0.004830	0.002144	0.000000	0.000237	0.000037	0.000000	0.001404	0.991347	0.000000
dmel_kr_2R:21094134,21134133	34350	35149	2.177186	0.003991	0.002073	0.000000	0.000292	0.000084	0.000000	0.001388	0.992172	0.000000
dmel_kr_2R:21094134,21134133	34500	35299	2.267608	0.003228	0.002824	0.000000	0.001498	0.000025	0.000000	0.001818	0.990606	0.000000
dmel_kr_2R:21094134,21134133	34650	35449	-0.068206	0.000856	0.000051	0.000000	0.000468	0.000000	0.000000	0.001009	0.997615	0.000000
dmel_kr_2R:21094134,21134133	34800	35599	-0.229487	0.000345	0.000121	0.000000	0.000281	0.000069	0.000000	0.000849	0.998335	0.000000
dmel_kr_2R:21094134,21134133	34950	35749	0.758668	0.001305	0.000045	0.000023	0.000707	0.000000	0.002053	0.000155	0.995712	0.000000
dmel_kr_2R:21094134,21134133	35100	35899	1.926286	0.000533	0.001996	0.000115	0.001591	0.000000	0.002101	0.000225	0.993439	0.000000
dmel_kr_2R:21094134,21134133	35250	36049	1.843561	0.000469	0.001415	0.000115	0.002020	0.000000	0.002106	0.000094	0.993780	0.000000
dmel_kr_2R:21094134,21134133	35400	36199	2.091761	0.000401	0.001313	0.000000	0.002414	0.000000	0.002195	0.000024	0.993652	0.000000
dmel_kr_2R:21094134,21134133	35550	36349	2.026335	0.000898	0.001382	0.000247	0.002297	0.000000	0.002042	0.000269	0.992866	0.000000
dmel_kr_2R:21094134,21134133	35700	36499	0.945993	0.000839	0.001601	0.000192	0.001828	0.000000	0.000657	0.000323	0.994560	0.000000
dmel_kr_2R:21094134,21134133	35850	36649	0.010602	0.000389	0.000000	0.000000	0.000829	0.000000	0.000000	0.000019	0.998763	0.000000
dmel_kr_2R:21094134,21134133	36000	36799	-0.052135	0.000485	0.000000	0.000000	0.000535	0.000000	0.000000	0.000049	0.998930	0.000000
dmel_kr_2R:21094134,21134133	36150	36949	-0.129188	0.000511	0.000000	0.000021	0.000000	0.000000	0.000077	0.000161	0.999230	0.000000
dmel_kr_2R:21094134,21134133	36300	37099	-0.311461	0.000560	0.000023	0.000502	0.000000	0.000122	0.000152	0.000344	0.998297	0.000000
dmel_kr_2R:21094134,21134133	36450	37249	0.467664	0.001840	0.000092	0.000043	0.000000	0.000117	0.000234	0.000374	0.997301	0.000000
dmel_kr_2R:21094134,21134133	36600	37399	-0.005601	0.001908	0.000105	0.000037	0.000000	0.000339	0.000170	0.000297	0.997144	0.000000
dmel_kr_2R:21094134,21134133	36750	37549	-0.028336	0.001827	0.000300	0.000039	0.000000	0.000395	0.000134	0.000144	0.997160	0.000000
dmel_kr_2R:21094134,21134133	36900	37699	0.156283	0.002273	0.000268	0.000121	0.000000	0.000416	0.000038	0.000015	0.996868	0.000000
dmel_kr_2R:21094134,21134133	37050	37849	0.281027	0.002447	0.000158	0.000000	0.000000	0.000520	0.000000	0.000015	0.996860	0.000000
dmel_kr_2R:21094134,21134133	37200	37999	0.146880	0.002156	0.000072	0.000034	0.000162	0.000000	0.000000	0.000076	0.997499	0.000000
dmel_kr_2R:21094134,21134133	37350	38149	3.872335	0.000070	0.000000	0.000035	0.000111	0.000000	0.002653	0.000122	0.997010	0.000000
dmel_kr_2R:21094134,21134133	37500	38299	5.513320	0.000217	0.000000	0.000058	0.000273	0.000000	0.004085	0.000174	0.995194	0.000000
dmel_kr_2R:21094134,21134133	37650	38449	5.538045	0.000372	0.000000	0.000078	0.000352	0.000000	0.004286	0.000359	0.994552	0.000000
dmel_kr_2R:21094134,21134133	37800	38599	5.523236	0.000600	0.000000	0.000066	0.000229	0.000599	0.004276	0.000555	0.993676	0.000000
dmel_kr_2R:21094134,21134133	37950	38749	6.210118	0.000955	0.000000	0.000000	0.000017	0.000537	0.004832	0.000000	0.993658	0.000000
dmel_kr_2R:21094134,21134133	38100	38899	3.718506	0.000491	0.000000	0.000000	0.000118	0.000394	0.003225	0.000000	0.995772	0.000000
dmel_kr_2R:21094134,21134133	38250	39049	-0.225139	0.000612	0.000000	0.000082	0.000139	0.000413	0.000000	0.000090	0.998664	0.000000
dmel_kr_2R:21094134,21134133	38400	39199	0.221194	0.002351	0.000000	0.000000	0.000363	0.000451	0.000000	0.000103	0.996731	0.000000
dmel_kr_2R:21094134,21134133	38550	39349	0.265975	0.002397	0.000000	0.000000	0.000391	0.000000	0.000025	0.000103	0.997084	0.000000
dmel_kr_2R:21094134,21134133	38700	39499	-0.117858	0.001221	0.000026	0.000000	0.000422	0.000000	0.000000	0.000754	0.997577	0.000000
dmel_kr_2R:21094134,21134133	38850	39649	0.306126	0.002501	0.000000	0.000000	0.000103	0.000000	0.000020	0.000163	0.997213	0.000000
dmel_kr_2R:21094134,21134133	39000	39799	0.465826	0.002054	0.000081	0.000000	0.000271	0.000000	0.000050	0.001482	0.996062	0.000000
dmel_kr_2R:21094134,21134133	39150	39949	1.615373	0.001513	0.000063	0.000000	0.003093	0.000000	0.000059	0.001591	0.993680	0.000000
