# Supplementary material for: SMCis: An Effective Algorithm for Discovery of Cis-Regulatory Modules
Source: PLoS One. 2016 Sep 16;11(9):e0162968. doi: 10.1371/journal.pone.0162968 (PMC5026350; doi:10.1371/journal.pone.0162968)
Supplement: S1 File — (ZIP) [file pone.0162968.s002.zip › S1_File/motevo/drosophila/cluster_out_prd.txt]

identifier	win_start	winstop	winscore	cad *	bcd *	kni *	hb *	gt *	Kr *	tll *	background	UFEwm
dmel_prd_2L:12062995..12102994 (reverse complemented)	0	799	-0.023286	0.000000	0.000000	0.000031	0.000000	0.000000	0.000000	0.000016	0.999953	0.000000
dmel_prd_2L:12062995..12102994 (reverse complemented)	150	949	-0.036572	0.000000	0.000000	0.000057	0.000000	0.000000	0.000000	0.000024	0.999919	0.000000
dmel_prd_2L:12062995..12102994 (reverse complemented)	300	1099	-0.025837	0.000000	0.000000	0.000061	0.000000	0.000000	0.000000	0.000000	0.999939	0.000000
dmel_prd_2L:12062995..12102994 (reverse complemented)	450	1249	-0.056162	0.000000	0.000000	0.000132	0.000000	0.000000	0.000000	0.000000	0.999868	0.000000
dmel_prd_2L:12062995..12102994 (reverse complemented)	600	1399	-0.052140	0.000000	0.000000	0.000119	0.000000	0.000000	0.000000	0.000000	0.999881	0.000000
dmel_prd_2L:12062995..12102994 (reverse complemented)	750	1549	0.070941	0.000000	0.000000	0.000019	0.000000	0.000587	0.000000	0.000000	0.999395	0.000000
dmel_prd_2L:12062995..12102994 (reverse complemented)	900	1699	0.076837	0.000000	0.000000	0.000023	0.000000	0.000556	0.000000	0.000000	0.999421	0.000000
dmel_prd_2L:12062995..12102994 (reverse complemented)	1050	1849	0.071157	0.000000	0.000000	0.000000	0.000000	0.000592	0.000021	0.000000	0.999388	0.000000
dmel_prd_2L:12062995..12102994 (reverse complemented)	1200	1999	0.071146	0.000000	0.000028	0.000000	0.000000	0.000542	0.000000	0.000000	0.999429	0.000000
dmel_prd_2L:12062995..12102994 (reverse complemented)	1350	2149	0.066678	0.000000	0.000039	0.000016	0.000000	0.000532	0.000000	0.000000	0.999412	0.000000
dmel_prd_2L:12062995..12102994 (reverse complemented)	1500	2299	0.122404	0.001424	0.000059	0.000047	0.000000	0.000094	0.000000	0.000000	0.998375	0.000000
dmel_prd_2L:12062995..12102994 (reverse complemented)	1650	2449	0.063041	0.001247	0.000060	0.000063	0.000000	0.000132	0.000000	0.000000	0.998498	0.000000
dmel_prd_2L:12062995..12102994 (reverse complemented)	1800	2599	0.114902	0.001279	0.000030	0.000018	0.000000	0.000082	0.000000	0.000000	0.998592	0.000000
dmel_prd_2L:12062995..12102994 (reverse complemented)	1950	2749	0.094885	0.001248	0.000000	0.000058	0.000000	0.000082	0.000000	0.000032	0.998580	0.000000
dmel_prd_2L:12062995..12102994 (reverse complemented)	2100	2899	0.014384	0.000905	0.000025	0.000000	0.000000	0.000120	0.000000	0.000048	0.998903	0.000000
dmel_prd_2L:12062995..12102994 (reverse complemented)	2250	3049	-0.050519	0.000068	0.000000	0.000031	0.000000	0.000000	0.000000	0.000037	0.999864	0.000000
dmel_prd_2L:12062995..12102994 (reverse complemented)	2400	3199	0.034083	0.000322	0.000231	0.000154	0.000000	0.000000	0.000000	0.001325	0.997969	0.000000
dmel_prd_2L:12062995..12102994 (reverse complemented)	2550	3349	-0.005102	0.000348	0.000173	0.000129	0.000000	0.000000	0.000000	0.001152	0.998198	0.000000
dmel_prd_2L:12062995..12102994 (reverse complemented)	2700	3499	0.119636	0.000205	0.000105	0.000000	0.000000	0.000000	0.000000	0.001113	0.998577	0.000000
dmel_prd_2L:12062995..12102994 (reverse complemented)	2850	3649	0.051100	0.000277	0.000069	0.000014	0.000000	0.000000	0.000000	0.000898	0.998743	0.000000
dmel_prd_2L:12062995..12102994 (reverse complemented)	3000	3799	0.163638	0.000015	0.000076	0.000000	0.000000	0.000000	0.000000	0.001085	0.998824	0.000000
dmel_prd_2L:12062995..12102994 (reverse complemented)	3150	3949	1.125492	0.000000	0.000000	0.000000	0.000000	0.000000	0.000000	0.002660	0.997340	0.000000
dmel_prd_2L:12062995..12102994 (reverse complemented)	3300	4099	0.096689	0.000000	0.000000	0.000000	0.000000	0.000000	0.000000	0.000908	0.999092	0.000000
dmel_prd_2L:12062995..12102994 (reverse complemented)	3450	4249	0.018185	0.000000	0.000000	0.000000	0.000000	0.000000	0.000000	0.000561	0.999439	0.000000
dmel_prd_2L:12062995..12102994 (reverse complemented)	3600	4399	-0.031842	0.000158	0.000000	0.000000	0.000000	0.000000	0.000000	0.000543	0.999299	0.000000
dmel_prd_2L:12062995..12102994 (reverse complemented)	3750	4549	-0.093565	0.000190	0.000000	0.000027	0.000000	0.000000	0.000000	0.000502	0.999281	0.000000
dmel_prd_2L:12062995..12102994 (reverse complemented)	3900	4699	-0.084684	0.000210	0.000000	0.000028	0.000000	0.000000	0.000000	0.000000	0.999762	0.000000
dmel_prd_2L:12062995..12102994 (reverse complemented)	4050	4849	-0.168555	0.000398	0.000000	0.000054	0.000000	0.000000	0.000000	0.000141	0.999407	0.000000
dmel_prd_2L:12062995..12102994 (reverse complemented)	4200	4999	0.007405	0.000471	0.000000	0.001058	0.000000	0.000000	0.000000	0.000149	0.998322	0.000000
dmel_prd_2L:12062995..12102994 (reverse complemented)	4350	5149	0.033485	0.000217	0.000000	0.001353	0.000518	0.000000	0.000000	0.000200	0.997713	0.000000
dmel_prd_2L:12062995..12102994 (reverse complemented)	4500	5299	0.242301	0.001718	0.000024	0.001313	0.000600	0.000000	0.000000	0.000278	0.996068	0.000000
dmel_prd_2L:12062995..12102994 (reverse complemented)	4650	5449	0.354175	0.002296	0.000000	0.000919	0.000695	0.000000	0.000000	0.000391	0.995699	0.000000
dmel_prd_2L:12062995..12102994 (reverse complemented)	4800	5599	0.158972	0.001687	0.000000	0.000860	0.000682	0.000000	0.000000	0.000387	0.996384	0.000000
dmel_prd_2L:12062995..12102994 (reverse complemented)	4950	5749	0.116896	0.001879	0.000000	0.000017	0.000317	0.000000	0.000273	0.000000	0.997514	0.000000
dmel_prd_2L:12062995..12102994 (reverse complemented)	5100	5899	-0.114350	0.000773	0.000000	0.000030	0.000353	0.000000	0.000349	0.000000	0.998495	0.000000
dmel_prd_2L:12062995..12102994 (reverse complemented)	5250	6049	0.004832	0.000156	0.000000	0.000020	0.000000	0.000000	0.000343	0.000913	0.998568	0.000000
dmel_prd_2L:12062995..12102994 (reverse complemented)	5400	6199	0.064721	0.000000	0.000000	0.000000	0.000000	0.000000	0.000429	0.000877	0.998694	0.000000
dmel_prd_2L:12062995..12102994 (reverse complemented)	5550	6349	0.013694	0.000000	0.000000	0.000000	0.000000	0.000000	0.000430	0.000641	0.998929	0.000000
dmel_prd_2L:12062995..12102994 (reverse complemented)	5700	6499	-0.041837	0.000206	0.000000	0.000000	0.000000	0.000000	0.000000	0.000747	0.999047	0.000000
dmel_prd_2L:12062995..12102994 (reverse complemented)	5850	6649	-0.019194	0.000162	0.000000	0.000029	0.000000	0.000000	0.000000	0.000711	0.999098	0.000000
dmel_prd_2L:12062995..12102994 (reverse complemented)	6000	6799	0.239163	0.000079	0.000014	0.000000	0.000887	0.000000	0.000000	0.000313	0.998708	0.000000
dmel_prd_2L:12062995..12102994 (reverse complemented)	6150	6949	0.922182	0.000138	0.000000	0.000000	0.002269	0.000211	0.000000	0.000000	0.997382	0.000000
dmel_prd_2L:12062995..12102994 (reverse complemented)	6300	7099	0.932265	0.000061	0.000020	0.000000	0.002272	0.000288	0.000000	0.000000	0.997359	0.000000
dmel_prd_2L:12062995..12102994 (reverse complemented)	6450	7249	0.835465	0.000000	0.000035	0.000019	0.001971	0.000669	0.000000	0.000000	0.997305	0.000000
dmel_prd_2L:12062995..12102994 (reverse complemented)	6600	7399	0.764378	0.000000	0.000029	0.000000	0.001719	0.000851	0.000000	0.000000	0.997402	0.000000
dmel_prd_2L:12062995..12102994 (reverse complemented)	6750	7549	0.032963	0.000000	0.000000	0.000000	0.000072	0.000920	0.000000	0.000000	0.999008	0.000000
dmel_prd_2L:12062995..12102994 (reverse complemented)	6900	7699	-0.060901	0.000000	0.000000	0.000000	0.000086	0.000185	0.000000	0.000000	0.999729	0.000000
dmel_prd_2L:12062995..12102994 (reverse complemented)	7050	7849	-0.027851	0.000000	0.000000	0.000000	0.000000	0.000035	0.000000	0.000021	0.999944	0.000000
dmel_prd_2L:12062995..12102994 (reverse complemented)	7200	7999	-0.085642	0.000000	0.000000	0.000000	0.000000	0.000086	0.000000	0.000503	0.999411	0.000000
dmel_prd_2L:12062995..12102994 (reverse complemented)	7350	8149	-0.052961	0.000000	0.000000	0.000000	0.000000	0.000000	0.000000	0.000463	0.999537	0.000000
dmel_prd_2L:12062995..12102994 (reverse complemented)	7500	8299	-0.062703	0.000023	0.000000	0.000000	0.000000	0.000000	0.000000	0.000495	0.999482	0.000000
dmel_prd_2L:12062995..12102994 (reverse complemented)	7650	8449	-0.105029	0.000063	0.000000	0.000000	0.000000	0.000000	0.000000	0.000530	0.999407	0.000000
dmel_prd_2L:12062995..12102994 (reverse complemented)	7800	8599	-0.185740	0.000407	0.000000	0.000000	0.000000	0.000000	0.000061	0.000564	0.998968	0.000000
dmel_prd_2L:12062995..12102994 (reverse complemented)	7950	8749	-0.053835	0.000164	0.000000	0.000000	0.000000	0.000000	0.000018	0.000000	0.999818	0.000000
dmel_prd_2L:12062995..12102994 (reverse complemented)	8100	8899	-0.028173	0.000105	0.000000	0.000000	0.000000	0.000000	0.000000	0.000000	0.999895	0.000000
dmel_prd_2L:12062995..12102994 (reverse complemented)	8250	9049	-0.015398	0.000043	0.000000	0.000000	0.000000	0.000000	0.000000	0.000000	0.999957	0.000000
dmel_prd_2L:12062995..12102994 (reverse complemented)	8400	9199	-0.026121	0.000043	0.000000	0.000000	0.000000	0.000000	0.000025	0.000000	0.999932	0.000000
dmel_prd_2L:12062995..12102994 (reverse complemented)	8550	9349	-0.010019	0.000000	0.000000	0.000000	0.000023	0.000000	0.000000	0.000000	0.999977	0.000000
dmel_prd_2L:12062995..12102994 (reverse complemented)	8700	9499	1.106129	0.000000	0.000679	0.000000	0.002218	0.000416	0.000029	0.000796	0.995860	0.000000
dmel_prd_2L:12062995..12102994 (reverse complemented)	8850	9649	1.572281	0.000030	0.000718	0.000020	0.002441	0.001949	0.000000	0.000694	0.994148	0.000000
dmel_prd_2L:12062995..12102994 (reverse complemented)	9000	9799	1.152059	0.001415	0.001099	0.000824	0.001957	0.001587	0.000407	0.001301	0.991411	0.000000
dmel_prd_2L:12062995..12102994 (reverse complemented)	9150	9949	1.889991	0.001394	0.000837	0.000199	0.002517	0.002461	0.000000	0.001198	0.991395	0.000000
dmel_prd_2L:12062995..12102994 (reverse complemented)	9300	10099	1.709540	0.001667	0.000951	0.000515	0.002081	0.002175	0.000000	0.001230	0.991382	0.000000
dmel_prd_2L:12062995..12102994 (reverse complemented)	9450	10249	3.192033	0.001312	0.000000	0.000264	0.001734	0.001265	0.000000	0.000136	0.995288	0.000000
dmel_prd_2L:12062995..12102994 (reverse complemented)	9600	10399	-0.048887	0.000431	0.000000	0.000014	0.000000	0.000000	0.000000	0.000000	0.999555	0.000000
dmel_prd_2L:12062995..12102994 (reverse complemented)	9750	10549	1.752362	0.000189	0.001429	0.000091	0.000000	0.000044	0.000084	0.001743	0.996419	0.000000
dmel_prd_2L:12062995..12102994 (reverse complemented)	9900	10699	8.889395	0.000019	0.001383	0.000000	0.000000	0.000000	0.000082	0.007382	0.991134	0.000000
dmel_prd_2L:12062995..12102994 (reverse complemented)	10050	10849	9.401048	0.002161	0.001264	0.000000	0.000029	0.000000	0.001094	0.007310	0.988142	0.000000
dmel_prd_2L:12062995..12102994 (reverse complemented)	10200	10999	10.713359	0.004611	0.001299	0.000000	0.000026	0.000000	0.001315	0.006544	0.986205	0.000000
dmel_prd_2L:12062995..12102994 (reverse complemented)	10350	11149	10.906894	0.004180	0.001247	0.000163	0.000190	0.000084	0.001883	0.006551	0.985702	0.000000
dmel_prd_2L:12062995..12102994 (reverse complemented)	10500	11299	8.628755	0.006640	0.000000	0.000237	0.000138	0.000089	0.001604	0.004458	0.986834	0.000000
dmel_prd_2L:12062995..12102994 (reverse complemented)	10650	11449	11.109765	0.010603	0.000000	0.000053	0.000115	0.000181	0.001566	0.004340	0.983142	0.000000
dmel_prd_2L:12062995..12102994 (reverse complemented)	10800	11599	5.677861	0.007926	0.000000	0.000028	0.000038	0.000000	0.000170	0.001706	0.990132	0.000000
dmel_prd_2L:12062995..12102994 (reverse complemented)	10950	11749	1.771126	0.002232	0.000000	0.000042	0.000067	0.000385	0.000222	0.001749	0.995304	0.000000
dmel_prd_2L:12062995..12102994 (reverse complemented)	11100	11899	1.764988	0.002233	0.000036	0.000000	0.000000	0.000342	0.000190	0.001657	0.995542	0.000000
dmel_prd_2L:12062995..12102994 (reverse complemented)	11250	12049	2.253024	0.002569	0.000017	0.000000	0.000800	0.000465	0.000017	0.002092	0.994039	0.000000
dmel_prd_2L:12062995..12102994 (reverse complemented)	11400	12199	2.142527	0.001264	0.000116	0.000094	0.001888	0.000384	0.000000	0.002016	0.994237	0.000000
dmel_prd_2L:12062995..12102994 (reverse complemented)	11550	12349	2.405050	0.000225	0.000000	0.000000	0.002706	0.000043	0.000000	0.001906	0.995121	0.000000
dmel_prd_2L:12062995..12102994 (reverse complemented)	11700	12499	0.824091	0.001043	0.000000	0.000116	0.002686	0.000000	0.000000	0.000000	0.996155	0.000000
dmel_prd_2L:12062995..12102994 (reverse complemented)	11850	12649	0.782145	0.001123	0.000028	0.000158	0.002707	0.000000	0.000000	0.000388	0.995596	0.000000
dmel_prd_2L:12062995..12102994 (reverse complemented)	12000	12799	-0.013019	0.001437	0.000018	0.000061	0.000456	0.000000	0.000000	0.000211	0.997817	0.000000
dmel_prd_2L:12062995..12102994 (reverse complemented)	12150	12949	-0.272011	0.000677	0.000058	0.000124	0.000604	0.000000	0.000000	0.000308	0.998229	0.000000
dmel_prd_2L:12062995..12102994 (reverse complemented)	12300	13099	0.117464	0.001318	0.000049	0.000065	0.000000	0.000814	0.000447	0.000234	0.997073	0.000000
dmel_prd_2L:12062995..12102994 (reverse complemented)	12450	13249	0.009523	0.001172	0.000107	0.000136	0.000000	0.001004	0.000535	0.000342	0.996705	0.000000
dmel_prd_2L:12062995..12102994 (reverse complemented)	12600	13399	0.095409	0.000856	0.000352	0.000000	0.000000	0.000827	0.001237	0.000399	0.996328	0.000000
dmel_prd_2L:12062995..12102994 (reverse complemented)	12750	13549	0.121044	0.000260	0.000316	0.000000	0.000000	0.000711	0.001079	0.000000	0.997634	0.000000
dmel_prd_2L:12062995..12102994 (reverse complemented)	12900	13699	2.323337	0.000343	0.001800	0.000000	0.000000	0.000855	0.001224	0.001607	0.994171	0.000000
dmel_prd_2L:12062995..12102994 (reverse complemented)	13050	13849	1.769475	0.000060	0.001592	0.000000	0.000000	0.000148	0.000124	0.001405	0.996670	0.000000
dmel_prd_2L:12062995..12102994 (reverse complemented)	13200	13999	6.903942	0.000041	0.005197	0.000000	0.000000	0.000000	0.000123	0.002826	0.991813	0.000000
dmel_prd_2L:12062995..12102994 (reverse complemented)	13350	14149	7.862065	0.000039	0.006548	0.000000	0.000000	0.000000	0.000000	0.003365	0.990048	0.000000
dmel_prd_2L:12062995..12102994 (reverse complemented)	13500	14299	7.132611	0.000080	0.005676	0.000000	0.000000	0.000000	0.000000	0.003378	0.990867	0.000000
dmel_prd_2L:12062995..12102994 (reverse complemented)	13650	14449	3.975070	0.000031	0.005450	0.000000	0.000301	0.000000	0.000000	0.001670	0.992549	0.000000
dmel_prd_2L:12062995..12102994 (reverse complemented)	13800	14599	2.573644	0.000049	0.003334	0.000000	0.000347	0.000000	0.000000	0.001635	0.994636	0.000000
dmel_prd_2L:12062995..12102994 (reverse complemented)	13950	14749	-0.153921	0.001034	0.000641	0.000000	0.000490	0.000000	0.000000	0.000036	0.997799	0.000000
dmel_prd_2L:12062995..12102994 (reverse complemented)	14100	14899	1.903878	0.001029	0.000027	0.000000	0.002482	0.001477	0.000000	0.001294	0.993691	0.000000
dmel_prd_2L:12062995..12102994 (reverse complemented)	14250	15049	2.575328	0.000866	0.000040	0.000000	0.002178	0.001525	0.000000	0.002776	0.992614	0.000000
dmel_prd_2L:12062995..12102994 (reverse complemented)	14400	15199	2.017592	0.000941	0.000027	0.000000	0.000784	0.001567	0.000000	0.002674	0.994005	0.000000
dmel_prd_2L:12062995..12102994 (reverse complemented)	14550	15349	3.335779	0.003287	0.000000	0.000161	0.000767	0.001409	0.000000	0.002485	0.991890	0.000000
dmel_prd_2L:12062995..12102994 (reverse complemented)	14700	15499	3.280485	0.003216	0.000000	0.000119	0.000513	0.001293	0.000000	0.002488	0.992372	0.000000
dmel_prd_2L:12062995..12102994 (reverse complemented)	14850	15649	0.975217	0.002611	0.000000	0.000105	0.000058	0.000000	0.000000	0.000538	0.996689	0.000000
dmel_prd_2L:12062995..12102994 (reverse complemented)	15000	15799	0.803816	0.002057	0.000000	0.000087	0.000000	0.000000	0.000000	0.000048	0.997808	0.000000
dmel_prd_2L:12062995..12102994 (reverse complemented)	15150	15949	0.751347	0.001987	0.000000	0.000148	0.000000	0.000000	0.000000	0.000041	0.997824	0.000000
dmel_prd_2L:12062995..12102994 (reverse complemented)	15300	16099	-0.021077	0.000498	0.000000	0.000482	0.000032	0.000000	0.000000	0.001044	0.997945	0.000000
dmel_prd_2L:12062995..12102994 (reverse complemented)	15450	16249	0.056219	0.000447	0.000000	0.000000	0.000014	0.000000	0.000067	0.001022	0.998450	0.000000
dmel_prd_2L:12062995..12102994 (reverse complemented)	15600	16399	0.031194	0.000138	0.000000	0.000000	0.000027	0.000067	0.000066	0.000953	0.998749	0.000000
dmel_prd_2L:12062995..12102994 (reverse complemented)	15750	16549	-0.257908	0.000809	0.000000	0.000072	0.000214	0.000278	0.000199	0.000869	0.997559	0.000000
dmel_prd_2L:12062995..12102994 (reverse complemented)	15900	16699	0.004598	0.001467	0.000000	0.000000	0.000177	0.000134	0.000140	0.000804	0.997277	0.000000
dmel_prd_2L:12062995..12102994 (reverse complemented)	16050	16849	0.174890	0.001381	0.000000	0.000000	0.000000	0.000099	0.000154	0.001377	0.996988	0.000000
dmel_prd_2L:12062995..12102994 (reverse complemented)	16200	16999	-0.084948	0.000705	0.000034	0.000000	0.000000	0.000000	0.000000	0.000041	0.999221	0.000000
dmel_prd_2L:12062995..12102994 (reverse complemented)	16350	17149	-0.097702	0.000630	0.000035	0.000000	0.000000	0.000000	0.000000	0.000070	0.999265	0.000000
dmel_prd_2L:12062995..12102994 (reverse complemented)	16500	17299	-0.322385	0.000562	0.000140	0.000116	0.000000	0.000000	0.000000	0.000395	0.998787	0.000000
dmel_prd_2L:12062995..12102994 (reverse complemented)	16650	17449	-0.060102	0.000000	0.000158	0.000016	0.000000	0.000000	0.000000	0.000875	0.998951	0.000000
dmel_prd_2L:12062995..12102994 (reverse complemented)	16800	17599	-0.047110	0.000000	0.000285	0.000091	0.000000	0.000000	0.000000	0.001446	0.998177	0.000000
dmel_prd_2L:12062995..12102994 (reverse complemented)	16950	17749	-0.016093	0.000000	0.000082	0.000000	0.000000	0.000000	0.000000	0.001092	0.998827	0.000000
dmel_prd_2L:12062995..12102994 (reverse complemented)	17100	17899	2.515169	0.000000	0.000187	0.000000	0.000000	0.000000	0.000000	0.004709	0.995105	0.000000
dmel_prd_2L:12062995..12102994 (reverse complemented)	17250	18049	1.770471	0.000000	0.000106	0.000000	0.000000	0.000000	0.000000	0.003725	0.996169	0.000000
dmel_prd_2L:12062995..12102994 (reverse complemented)	17400	18199	0.942039	0.000000	0.000072	0.000000	0.000000	0.000000	0.000000	0.002198	0.997730	0.000000
dmel_prd_2L:12062995..12102994 (reverse complemented)	17550	18349	0.907364	0.000000	0.000047	0.000000	0.000000	0.000000	0.000000	0.002102	0.997851	0.000000
dmel_prd_2L:12062995..12102994 (reverse complemented)	17700	18499	0.798492	0.000000	0.000000	0.000000	0.000000	0.000000	0.000000	0.001824	0.998176	0.000000
dmel_prd_2L:12062995..12102994 (reverse complemented)	17850	18649	-0.013093	0.000000	0.000000	0.000000	0.000000	0.000000	0.000000	0.000022	0.999978	0.000000
dmel_prd_2L:12062995..12102994 (reverse complemented)	18000	18799	-0.009535	0.000000	0.000000	0.000000	0.000000	0.000000	0.000000	0.000015	0.999985	0.000000
dmel_prd_2L:12062995..12102994 (reverse complemented)	18150	18949	0.000000	0.000000	0.000000	0.000000	0.000000	0.000000	0.000000	0.000000	1.000000	0.000000
dmel_prd_2L:12062995..12102994 (reverse complemented)	18300	19099	0.000000	0.000000	0.000000	0.000000	0.000000	0.000000	0.000000	0.000000	1.000000	0.000000
dmel_prd_2L:12062995..12102994 (reverse complemented)	18450	19249	-0.054230	0.000000	0.000091	0.000000	0.000000	0.000000	0.000000	0.000000	0.999909	0.000000
dmel_prd_2L:12062995..12102994 (reverse complemented)	18600	19399	-0.042057	0.000000	0.000068	0.000000	0.000000	0.000000	0.000000	0.000000	0.999932	0.000000
dmel_prd_2L:12062995..12102994 (reverse complemented)	18750	19549	-0.043327	0.000000	0.000070	0.000000	0.000000	0.000000	0.000000	0.000000	0.999930	0.000000
dmel_prd_2L:12062995..12102994 (reverse complemented)	18900	19699	0.015229	0.000000	0.000000	0.000000	0.000000	0.000000	0.000000	0.000580	0.999420	0.000000
dmel_prd_2L:12062995..12102994 (reverse complemented)	19050	19849	0.007836	0.000000	0.000000	0.000000	0.000000	0.000000	0.000000	0.000538	0.999462	0.000000
dmel_prd_2L:12062995..12102994 (reverse complemented)	19200	19999	1.127690	0.000058	0.001741	0.000000	0.000053	0.000000	0.000000	0.000552	0.997595	0.000000
dmel_prd_2L:12062995..12102994 (reverse complemented)	19350	20149	1.182029	0.000083	0.001868	0.000000	0.000053	0.000000	0.000000	0.000553	0.997444	0.000000
dmel_prd_2L:12062995..12102994 (reverse complemented)	19500	20299	1.154326	0.000088	0.001888	0.000000	0.000212	0.000000	0.000000	0.000617	0.997195	0.000000
dmel_prd_2L:12062995..12102994 (reverse complemented)	19650	20449	1.260327	0.000019	0.002009	0.000000	0.000072	0.000000	0.000000	0.000000	0.997899	0.000000
dmel_prd_2L:12062995..12102994 (reverse complemented)	19800	20599	2.245265	0.000041	0.002921	0.000000	0.001986	0.000000	0.000000	0.000000	0.995051	0.000000
dmel_prd_2L:12062995..12102994 (reverse complemented)	19950	20749	0.966801	0.000000	0.002111	0.000000	0.001345	0.000692	0.000000	0.001231	0.994621	0.000000
dmel_prd_2L:12062995..12102994 (reverse complemented)	20100	20899	2.050090	0.000088	0.003763	0.000000	0.001612	0.000384	0.000000	0.001345	0.992808	0.000000
dmel_prd_2L:12062995..12102994 (reverse complemented)	20250	21049	6.294454	0.000806	0.003798	0.000020	0.002991	0.002443	0.000000	0.001698	0.988245	0.000000
dmel_prd_2L:12062995..12102994 (reverse complemented)	20400	21199	6.435466	0.001526	0.003947	0.000000	0.002967	0.002371	0.000000	0.001467	0.987723	0.000000
dmel_prd_2L:12062995..12102994 (reverse complemented)	20550	21349	7.895247	0.002480	0.005153	0.000000	0.003596	0.002105	0.000000	0.001446	0.985220	0.000000
dmel_prd_2L:12062995..12102994 (reverse complemented)	20700	21499	3.877957	0.002933	0.003115	0.000000	0.001683	0.001223	0.000017	0.000032	0.990997	0.000000
dmel_prd_2L:12062995..12102994 (reverse complemented)	20850	21649	6.102563	0.001597	0.003874	0.000000	0.002067	0.001215	0.001747	0.000084	0.989416	0.000000
dmel_prd_2L:12062995..12102994 (reverse complemented)	21000	21799	7.131274	0.000522	0.004426	0.000000	0.001460	0.000000	0.004189	0.000042	0.989360	0.000000
dmel_prd_2L:12062995..12102994 (reverse complemented)	21150	21949	6.482459	0.000127	0.005069	0.000000	0.000000	0.000000	0.004277	0.000812	0.989715	0.000000
dmel_prd_2L:12062995..12102994 (reverse complemented)	21300	22099	8.974252	0.000265	0.005619	0.000000	0.000000	0.000000	0.004617	0.002545	0.986954	0.000000
dmel_prd_2L:12062995..12102994 (reverse complemented)	21450	22249	10.198581	0.000151	0.008163	0.000000	0.000000	0.000000	0.004564	0.002766	0.984355	0.000000
dmel_prd_2L:12062995..12102994 (reverse complemented)	21600	22399	5.976149	0.002971	0.004942	0.000027	0.000000	0.000000	0.002136	0.004466	0.985459	0.000000
dmel_prd_2L:12062995..12102994 (reverse complemented)	21750	22549	6.607776	0.003358	0.006574	0.001833	0.000000	0.000000	0.000078	0.004600	0.983557	0.000000
dmel_prd_2L:12062995..12102994 (reverse complemented)	21900	22699	2.485068	0.002986	0.001831	0.001823	0.000000	0.000000	0.000042	0.001911	0.991407	0.000000
dmel_prd_2L:12062995..12102994 (reverse complemented)	22050	22849	1.870320	0.004010	0.000113	0.001891	0.000000	0.000000	0.000000	0.000103	0.993882	0.000000
dmel_prd_2L:12062995..12102994 (reverse complemented)	22200	22999	1.193467	0.002841	0.000000	0.001250	0.000000	0.000000	0.000000	0.000069	0.995839	0.000000
dmel_prd_2L:12062995..12102994 (reverse complemented)	22350	23149	0.581665	0.000464	0.000000	0.001156	0.000000	0.000000	0.000045	0.000000	0.998335	0.000000
dmel_prd_2L:12062995..12102994 (reverse complemented)	22500	23299	-0.072662	0.000047	0.000000	0.000000	0.000000	0.000000	0.000047	0.000414	0.999493	0.000000
dmel_prd_2L:12062995..12102994 (reverse complemented)	22650	23449	-0.053273	0.000079	0.000000	0.000000	0.000000	0.000000	0.000000	0.000524	0.999396	0.000000
dmel_prd_2L:12062995..12102994 (reverse complemented)	22800	23599	2.868518	0.001713	0.000000	0.000000	0.000000	0.000231	0.000000	0.004499	0.993556	0.000000
dmel_prd_2L:12062995..12102994 (reverse complemented)	22950	23749	3.629262	0.001552	0.000047	0.000000	0.000000	0.000309	0.000000	0.005811	0.992280	0.000000
dmel_prd_2L:12062995..12102994 (reverse complemented)	23100	23899	3.527098	0.002757	0.000123	0.000000	0.000000	0.000371	0.000000	0.004974	0.991775	0.000000
dmel_prd_2L:12062995..12102994 (reverse complemented)	23250	24049	5.056265	0.004778	0.000163	0.000000	0.000000	0.000657	0.000000	0.005986	0.988417	0.000000
dmel_prd_2L:12062995..12102994 (reverse complemented)	23400	24199	6.434294	0.006106	0.000076	0.000000	0.000029	0.000579	0.001345	0.005945	0.985919	0.000000
dmel_prd_2L:12062995..12102994 (reverse complemented)	23550	24349	5.137441	0.006312	0.000020	0.000000	0.000000	0.000000	0.001288	0.002831	0.989549	0.000000
dmel_prd_2L:12062995..12102994 (reverse complemented)	23700	24499	2.620583	0.005395	0.000016	0.000000	0.000000	0.000000	0.001199	0.001063	0.992328	0.000000
dmel_prd_2L:12062995..12102994 (reverse complemented)	23850	24649	2.829002	0.006021	0.000000	0.000000	0.000028	0.000000	0.001017	0.000532	0.992402	0.000000
dmel_prd_2L:12062995..12102994 (reverse complemented)	24000	24799	1.902123	0.004490	0.000000	0.000297	0.000031	0.000000	0.000923	0.000000	0.994258	0.000000
dmel_prd_2L:12062995..12102994 (reverse complemented)	24150	24949	0.929314	0.001860	0.000000	0.000402	0.000032	0.000000	0.000000	0.001524	0.996182	0.000000
dmel_prd_2L:12062995..12102994 (reverse complemented)	24300	25099	0.729865	0.001218	0.000000	0.000319	0.000000	0.000000	0.000000	0.001482	0.996981	0.000000
dmel_prd_2L:12062995..12102994 (reverse complemented)	24450	25249	1.006549	0.002109	0.000000	0.000449	0.000263	0.000000	0.000000	0.001512	0.995667	0.000000
dmel_prd_2L:12062995..12102994 (reverse complemented)	24600	25399	1.719881	0.000417	0.000031	0.000338	0.000523	0.000000	0.000000	0.003090	0.995601	0.000000
dmel_prd_2L:12062995..12102994 (reverse complemented)	24750	25549	1.638175	0.000459	0.000032	0.000000	0.000474	0.000000	0.000000	0.002809	0.996226	0.000000
dmel_prd_2L:12062995..12102994 (reverse complemented)	24900	25699	1.596645	0.000304	0.000000	0.000000	0.000307	0.000087	0.000000	0.002718	0.996584	0.000000
dmel_prd_2L:12062995..12102994 (reverse complemented)	25050	25849	-0.008297	0.000252	0.000000	0.000000	0.000253	0.000087	0.000069	0.000882	0.998458	0.000000
dmel_prd_2L:12062995..12102994 (reverse complemented)	25200	25999	0.050781	0.000134	0.000000	0.000000	0.000000	0.000070	0.000062	0.000835	0.998899	0.000000
dmel_prd_2L:12062995..12102994 (reverse complemented)	25350	26149	0.034700	0.000098	0.000163	0.000000	0.000000	0.000057	0.000120	0.000931	0.998631	0.000000
dmel_prd_2L:12062995..12102994 (reverse complemented)	25500	26299	-0.071223	0.000021	0.000334	0.000000	0.000000	0.000022	0.000155	0.000000	0.999468	0.000000
dmel_prd_2L:12062995..12102994 (reverse complemented)	25650	26449	-0.116333	0.000067	0.000361	0.000000	0.000023	0.000046	0.000153	0.000061	0.999289	0.000000
dmel_prd_2L:12062995..12102994 (reverse complemented)	25800	26599	1.226652	0.000118	0.000332	0.000000	0.000468	0.000759	0.000000	0.002431	0.995892	0.000000
dmel_prd_2L:12062995..12102994 (reverse complemented)	25950	26749	1.099716	0.000994	0.000710	0.000242	0.000942	0.000903	0.000196	0.002391	0.993622	0.000000
dmel_prd_2L:12062995..12102994 (reverse complemented)	26100	26899	1.505005	0.000377	0.000019	0.000048	0.000861	0.000804	0.000000	0.002943	0.994947	0.000000
dmel_prd_2L:12062995..12102994 (reverse complemented)	26250	27049	1.286982	0.000108	0.000000	0.000000	0.000833	0.001009	0.000086	0.002274	0.995690	0.000000
dmel_prd_2L:12062995..12102994 (reverse complemented)	26400	27199	3.451861	0.000220	0.000000	0.000240	0.001654	0.002591	0.000169	0.002294	0.992832	0.000000
dmel_prd_2L:12062995..12102994 (reverse complemented)	26550	27349	0.721361	0.000438	0.000000	0.000193	0.000915	0.001327	0.000108	0.000512	0.996509	0.000000
dmel_prd_2L:12062995..12102994 (reverse complemented)	26700	27499	1.884958	0.001241	0.000000	0.000109	0.000972	0.001575	0.000054	0.002193	0.993856	0.000000
dmel_prd_2L:12062995..12102994 (reverse complemented)	26850	27649	1.783326	0.001808	0.000882	0.000599	0.001469	0.001527	0.000584	0.001667	0.991464	0.000000
dmel_prd_2L:12062995..12102994 (reverse complemented)	27000	27799	4.792603	0.002526	0.000937	0.000220	0.001566	0.001906	0.000000	0.004098	0.988747	0.000000
dmel_prd_2L:12062995..12102994 (reverse complemented)	27150	27949	4.920753	0.005669	0.000711	0.000000	0.000088	0.001442	0.000000	0.004496	0.987595	0.000000
dmel_prd_2L:12062995..12102994 (reverse complemented)	27300	28099	5.186114	0.004479	0.000938	0.000020	0.002378	0.002314	0.000000	0.003373	0.986498	0.000000
dmel_prd_2L:12062995..12102994 (reverse complemented)	27450	28249	2.363959	0.001700	0.001203	0.000062	0.001901	0.002100	0.000992	0.001698	0.990343	0.000000
dmel_prd_2L:12062995..12102994 (reverse complemented)	27600	28399	1.902837	0.000819	0.001015	0.000000	0.001505	0.002262	0.000885	0.001912	0.991601	0.000000
dmel_prd_2L:12062995..12102994 (reverse complemented)	27750	28549	2.197499	0.002328	0.000096	0.000000	0.002330	0.002777	0.000891	0.000122	0.991455	0.000000
dmel_prd_2L:12062995..12102994 (reverse complemented)	27900	28699	2.255375	0.002874	0.000054	0.000000	0.003254	0.000811	0.000805	0.000260	0.991942	0.000000
dmel_prd_2L:12062995..12102994 (reverse complemented)	28050	28849	0.879897	0.002626	0.000931	0.000000	0.000848	0.000575	0.000695	0.001124	0.993200	0.000000
dmel_prd_2L:12062995..12102994 (reverse complemented)	28200	28999	0.948413	0.002430	0.000862	0.000000	0.000920	0.000088	0.000000	0.001793	0.993908	0.000000
dmel_prd_2L:12062995..12102994 (reverse complemented)	28350	29149	1.349043	0.002819	0.000778	0.000000	0.000932	0.000014	0.000000	0.002572	0.992885	0.000000
dmel_prd_2L:12062995..12102994 (reverse complemented)	28500	29299	1.759394	0.002921	0.001024	0.000768	0.000885	0.000000	0.000000	0.002378	0.992023	0.000000
dmel_prd_2L:12062995..12102994 (reverse complemented)	28650	29449	0.815179	0.001449	0.001018	0.000787	0.000490	0.000030	0.000000	0.002453	0.993773	0.000000
dmel_prd_2L:12062995..12102994 (reverse complemented)	28800	29599	0.872990	0.002575	0.001356	0.000915	0.000257	0.000245	0.000000	0.001004	0.993649	0.000000
dmel_prd_2L:12062995..12102994 (reverse complemented)	28950	29749	1.601973	0.004406	0.000277	0.000684	0.000333	0.000114	0.000000	0.000486	0.993700	0.000000
dmel_prd_2L:12062995..12102994 (reverse complemented)	29100	29899	2.203104	0.004823	0.001548	0.000855	0.000324	0.000110	0.000000	0.000731	0.991609	0.000000
dmel_prd_2L:12062995..12102994 (reverse complemented)	29250	30049	0.343935	0.002011	0.001580	0.000000	0.000229	0.000079	0.000000	0.000140	0.995962	0.000000
dmel_prd_2L:12062995..12102994 (reverse complemented)	29400	30199	0.173861	0.001242	0.001491	0.000072	0.000906	0.000000	0.000016	0.000083	0.996190	0.000000
dmel_prd_2L:12062995..12102994 (reverse complemented)	29550	30349	-0.804950	0.001140	0.001327	0.000712	0.001320	0.000846	0.000697	0.001124	0.992835	0.000000
dmel_prd_2L:12062995..12102994 (reverse complemented)	29700	30499	-0.725175	0.001130	0.001144	0.000716	0.001494	0.000713	0.000756	0.001205	0.992840	0.000000
dmel_prd_2L:12062995..12102994 (reverse complemented)	29850	30649	1.457526	0.001200	0.000423	0.001893	0.001546	0.000910	0.001055	0.001185	0.991787	0.000000
dmel_prd_2L:12062995..12102994 (reverse complemented)	30000	30799	4.211447	0.004255	0.000000	0.003473	0.001930	0.000144	0.000509	0.000855	0.988833	0.000000
dmel_prd_2L:12062995..12102994 (reverse complemented)	30150	30949	4.939457	0.002304	0.000476	0.002282	0.001304	0.001537	0.001731	0.001356	0.989010	0.000000
dmel_prd_2L:12062995..12102994 (reverse complemented)	30300	31099	3.860299	0.002099	0.000759	0.002394	0.000974	0.001102	0.001692	0.001108	0.989873	0.000000
dmel_prd_2L:12062995..12102994 (reverse complemented)	30450	31249	4.110215	0.002261	0.000695	0.002561	0.001001	0.001089	0.001474	0.000953	0.989967	0.000000
dmel_prd_2L:12062995..12102994 (reverse complemented)	30600	31399	0.351605	0.001958	0.000678	0.001225	0.000799	0.000903	0.001032	0.000977	0.992428	0.000000
dmel_prd_2L:12062995..12102994 (reverse complemented)	30750	31549	0.292196	0.001733	0.000731	0.001051	0.000627	0.001342	0.001050	0.001044	0.992422	0.000000
dmel_prd_2L:12062995..12102994 (reverse complemented)	30900	31699	1.629681	0.000864	0.000385	0.002303	0.000488	0.001957	0.000000	0.000699	0.993303	0.000000
dmel_prd_2L:12062995..12102994 (reverse complemented)	31050	31849	1.581465	0.000799	0.000426	0.002271	0.000576	0.001948	0.000000	0.000558	0.993422	0.000000
dmel_prd_2L:12062995..12102994 (reverse complemented)	31200	31999	1.086373	0.000891	0.000469	0.001631	0.000721	0.001931	0.000164	0.000556	0.993638	0.000000
dmel_prd_2L:12062995..12102994 (reverse complemented)	31350	32149	3.101080	0.001953	0.000552	0.002963	0.000381	0.001950	0.000185	0.000711	0.991304	0.000000
dmel_prd_2L:12062995..12102994 (reverse complemented)	31500	32299	3.446020	0.001635	0.001549	0.002544	0.000880	0.001966	0.000618	0.000826	0.989982	0.000000
dmel_prd_2L:12062995..12102994 (reverse complemented)	31650	32449	2.302619	0.002964	0.002088	0.001773	0.000061	0.000000	0.000069	0.002094	0.990952	0.000000
dmel_prd_2L:12062995..12102994 (reverse complemented)	31800	32599	1.254696	0.001325	0.001877	0.001613	0.000024	0.000088	0.000055	0.001851	0.993165	0.000000
dmel_prd_2L:12062995..12102994 (reverse complemented)	31950	32749	0.335229	0.001372	0.001360	0.001484	0.000402	0.000957	0.000840	0.001534	0.992052	0.000000
dmel_prd_2L:12062995..12102994 (reverse complemented)	32100	32899	0.839952	0.000052	0.001226	0.001805	0.000000	0.000410	0.000037	0.001957	0.994513	0.000000
dmel_prd_2L:12062995..12102994 (reverse complemented)	32250	33049	0.819012	0.000190	0.002300	0.000000	0.000000	0.000297	0.000034	0.001889	0.995291	0.000000
dmel_prd_2L:12062995..12102994 (reverse complemented)	32400	33199	-0.233012	0.000148	0.000520	0.000000	0.000000	0.000289	0.000033	0.000245	0.998764	0.000000
dmel_prd_2L:12062995..12102994 (reverse complemented)	32550	33349	0.894833	0.000343	0.000502	0.000000	0.000000	0.000097	0.001694	0.000162	0.997202	0.000000
dmel_prd_2L:12062995..12102994 (reverse complemented)	32700	33499	0.901714	0.000613	0.000453	0.000000	0.000856	0.000034	0.001416	0.000155	0.996472	0.000000
dmel_prd_2L:12062995..12102994 (reverse complemented)	32850	33649	0.889950	0.001113	0.000561	0.000000	0.001132	0.000538	0.001339	0.000146	0.995171	0.000000
dmel_prd_2L:12062995..12102994 (reverse complemented)	33000	33799	0.858217	0.001124	0.000000	0.000130	0.000950	0.000216	0.001294	0.000202	0.996084	0.000000
dmel_prd_2L:12062995..12102994 (reverse complemented)	33150	33949	0.793980	0.000853	0.000000	0.000105	0.001009	0.000220	0.001169	0.000131	0.996512	0.000000
dmel_prd_2L:12062995..12102994 (reverse complemented)	33300	34099	0.090614	0.000392	0.000000	0.000101	0.001288	0.000427	0.000000	0.000078	0.997713	0.000000
dmel_prd_2L:12062995..12102994 (reverse complemented)	33450	34249	-0.082805	0.001198	0.000000	0.000296	0.000130	0.000384	0.000116	0.001477	0.996399	0.000000
dmel_prd_2L:12062995..12102994 (reverse complemented)	33600	34399	-0.221687	0.001459	0.000071	0.000384	0.000201	0.000683	0.000200	0.001190	0.995812	0.000000
dmel_prd_2L:12062995..12102994 (reverse complemented)	33750	34549	0.217062	0.000735	0.000000	0.000106	0.000041	0.000464	0.000064	0.002272	0.996318	0.000000
dmel_prd_2L:12062995..12102994 (reverse complemented)	33900	34699	1.702703	0.000630	0.000000	0.000017	0.000036	0.002455	0.000053	0.002107	0.994701	0.000000
dmel_prd_2L:12062995..12102994 (reverse complemented)	34050	34849	2.794435	0.001696	0.000102	0.000216	0.000163	0.002063	0.000264	0.003802	0.991695	0.000000
dmel_prd_2L:12062995..12102994 (reverse complemented)	34200	34999	3.862151	0.002122	0.000106	0.000818	0.002174	0.002138	0.000000	0.002815	0.989826	0.000000
dmel_prd_2L:12062995..12102994 (reverse complemented)	34350	35149	4.219113	0.002312	0.000289	0.000861	0.002405	0.001727	0.000000	0.003675	0.988730	0.000000
dmel_prd_2L:12062995..12102994 (reverse complemented)	34500	35299	7.090906	0.004243	0.000244	0.000910	0.004976	0.001809	0.000000	0.003464	0.984354	0.000000
dmel_prd_2L:12062995..12102994 (reverse complemented)	34650	35449	9.364122	0.004647	0.001880	0.000720	0.005435	0.001732	0.000017	0.005554	0.980015	0.000000
dmel_prd_2L:12062995..12102994 (reverse complemented)	34800	35599	7.786778	0.003441	0.001473	0.000925	0.004408	0.000284	0.000000	0.004529	0.984940	0.000000
dmel_prd_2L:12062995..12102994 (reverse complemented)	34950	35749	3.029747	0.003427	0.001417	0.000717	0.002016	0.000297	0.000157	0.002675	0.989293	0.000000
dmel_prd_2L:12062995..12102994 (reverse complemented)	35100	35899	5.023790	0.006223	0.001159	0.001099	0.001995	0.000000	0.000056	0.002807	0.986662	0.000000
dmel_prd_2L:12062995..12102994 (reverse complemented)	35250	36049	2.455416	0.003493	0.002201	0.001000	0.002487	0.000000	0.000019	0.001237	0.989562	0.000000
dmel_prd_2L:12062995..12102994 (reverse complemented)	35400	36199	2.126417	0.003296	0.002715	0.001071	0.001468	0.000000	0.000031	0.000214	0.991205	0.000000
dmel_prd_2L:12062995..12102994 (reverse complemented)	35550	36349	0.982953	0.002622	0.000928	0.001049	0.001358	0.000437	0.000196	0.000296	0.993115	0.000000
dmel_prd_2L:12062995..12102994 (reverse complemented)	35700	36499	2.299170	0.002719	0.002239	0.001034	0.002025	0.000285	0.000000	0.000152	0.991545	0.000000
dmel_prd_2L:12062995..12102994 (reverse complemented)	35850	36649	2.776990	0.002889	0.002065	0.000000	0.001823	0.000269	0.000000	0.000119	0.992834	0.000000
dmel_prd_2L:12062995..12102994 (reverse complemented)	36000	36799	3.258724	0.001464	0.001859	0.000000	0.001694	0.003621	0.000000	0.000121	0.991241	0.000000
dmel_prd_2L:12062995..12102994 (reverse complemented)	36150	36949	4.075492	0.003042	0.001478	0.000000	0.000727	0.003358	0.000000	0.000213	0.991182	0.000000
dmel_prd_2L:12062995..12102994 (reverse complemented)	36300	37099	5.072256	0.004937	0.001440	0.000000	0.000960	0.003943	0.000029	0.000168	0.988523	0.000000
dmel_prd_2L:12062995..12102994 (reverse complemented)	36450	37249	5.166571	0.005912	0.000815	0.000000	0.001202	0.003317	0.000278	0.000194	0.988283	0.000000
dmel_prd_2L:12062995..12102994 (reverse complemented)	36600	37399	4.332900	0.003747	0.000260	0.000000	0.002219	0.002976	0.000185	0.000095	0.990518	0.000000
dmel_prd_2L:12062995..12102994 (reverse complemented)	36750	37549	4.739166	0.001705	0.000151	0.000000	0.003994	0.000449	0.000143	0.001639	0.991919	0.000000
dmel_prd_2L:12062995..12102994 (reverse complemented)	36900	37699	4.457651	0.000238	0.000022	0.000000	0.003922	0.000000	0.000126	0.001852	0.993839	0.000000
dmel_prd_2L:12062995..12102994 (reverse complemented)	37050	37849	4.016974	0.000214	0.000839	0.000000	0.003321	0.000025	0.000068	0.001482	0.994051	0.000000
dmel_prd_2L:12062995..12102994 (reverse complemented)	37200	37999	3.344182	0.000330	0.000794	0.000378	0.002686	0.000000	0.000218	0.001322	0.994270	0.000000
dmel_prd_2L:12062995..12102994 (reverse complemented)	37350	38149	1.389019	0.000160	0.000690	0.000412	0.001245	0.000000	0.000000	0.001188	0.996305	0.000000
dmel_prd_2L:12062995..12102994 (reverse complemented)	37500	38299	-0.009250	0.000068	0.000488	0.001224	0.000000	0.000000	0.000000	0.000017	0.998203	0.000000
dmel_prd_2L:12062995..12102994 (reverse complemented)	37650	38449	-0.066362	0.000115	0.000309	0.001141	0.000000	0.000000	0.000000	0.000000	0.998434	0.000000
dmel_prd_2L:12062995..12102994 (reverse complemented)	37800	38599	-0.001280	0.000070	0.000000	0.001169	0.000000	0.000000	0.000000	0.000000	0.998762	0.000000
dmel_prd_2L:12062995..12102994 (reverse complemented)	37950	38749	-0.053078	0.000031	0.000000	0.000229	0.000000	0.000000	0.000000	0.000000	0.999740	0.000000
dmel_prd_2L:12062995..12102994 (reverse complemented)	38100	38899	-0.015221	0.000000	0.000000	0.000018	0.000000	0.000015	0.000000	0.000000	0.999967	0.000000
dmel_prd_2L:12062995..12102994 (reverse complemented)	38250	39049	-0.014194	0.000029	0.000000	0.000000	0.000000	0.000000	0.000000	0.000000	0.999971	0.000000
dmel_prd_2L:12062995..12102994 (reverse complemented)	38400	39199	-0.015716	0.000021	0.000000	0.000000	0.000000	0.000013	0.000000	0.000000	0.999966	0.000000
dmel_prd_2L:12062995..12102994 (reverse complemented)	38550	39349	0.000000	0.000000	0.000000	0.000000	0.000000	0.000000	0.000000	0.000000	1.000000	0.000000
dmel_prd_2L:12062995..12102994 (reverse complemented)	38700	39499	-0.015583	0.000041	0.000000	0.000000	0.000000	0.000000	0.000000	0.000000	0.999959	0.000000
dmel_prd_2L:12062995..12102994 (reverse complemented)	38850	39649	0.118164	0.001492	0.000497	0.000000	0.000000	0.000014	0.000000	0.000049	0.997948	0.000000
dmel_prd_2L:12062995..12102994 (reverse complemented)	39000	39799	0.775188	0.003387	0.000607	0.000105	0.000179	0.000482	0.000000	0.000283	0.994956	0.000000
dmel_prd_2L:12062995..12102994 (reverse complemented)	39150	39949	0.357878	0.002676	0.000520	0.000101	0.000209	0.000326	0.000000	0.000699	0.995469	0.000000
