# Supplementary material for: SMCis: An Effective Algorithm for Discovery of Cis-Regulatory Modules
Source: PLoS One. 2016 Sep 16;11(9):e0162968. doi: 10.1371/journal.pone.0162968 (PMC5026350; doi:10.1371/journal.pone.0162968)
Supplement: S1 File — (ZIP) [file pone.0162968.s002.zip › S1_File/motevo/drosophila/cluster_out_tll.txt]

identifier	win_start	winstop	winscore	cad *	bcd *	kni *	hb *	gt *	Kr *	tll *	background	UFEwm
dmel_tll_3R:26658037,26698036	0	799	6.890155	0.003764	0.000387	0.000379	0.005164	0.000000	0.000000	0.004539	0.985767	0.000000
dmel_tll_3R:26658037,26698036	150	949	7.728367	0.003693	0.000369	0.000160	0.006468	0.000000	0.000000	0.004025	0.985285	0.000000
dmel_tll_3R:26658037,26698036	300	1099	6.307793	0.002521	0.000135	0.000146	0.006317	0.000000	0.000000	0.002962	0.987919	0.000000
dmel_tll_3R:26658037,26698036	450	1249	3.471666	0.001824	0.000019	0.000000	0.004148	0.000000	0.000000	0.003208	0.990801	0.000000
dmel_tll_3R:26658037,26698036	600	1399	-0.035612	0.001436	0.000134	0.000000	0.001047	0.000000	0.000000	0.000453	0.996930	0.000000
dmel_tll_3R:26658037,26698036	750	1549	-0.066957	0.001391	0.000127	0.000000	0.000942	0.000000	0.000000	0.000454	0.997087	0.000000
dmel_tll_3R:26658037,26698036	900	1699	0.454557	0.002686	0.000073	0.000000	0.000337	0.000000	0.000000	0.000049	0.996855	0.000000
dmel_tll_3R:26658037,26698036	1050	1849	1.202136	0.003164	0.000141	0.000000	0.000776	0.000000	0.000000	0.000056	0.995864	0.000000
dmel_tll_3R:26658037,26698036	1200	1999	1.833204	0.004381	0.000032	0.000000	0.001029	0.000000	0.000000	0.000031	0.994526	0.000000
dmel_tll_3R:26658037,26698036	1350	2149	3.117215	0.006039	0.000000	0.000000	0.000887	0.000000	0.000000	0.000025	0.993048	0.000000
dmel_tll_3R:26658037,26698036	1500	2299	5.028053	0.007332	0.000031	0.000000	0.000980	0.000000	0.000000	0.000351	0.991305	0.000000
dmel_tll_3R:26658037,26698036	1650	2449	5.239468	0.009468	0.000022	0.000000	0.000233	0.000045	0.000000	0.000222	0.990010	0.000000
dmel_tll_3R:26658037,26698036	1800	2599	6.548756	0.008922	0.000535	0.000084	0.000000	0.002451	0.000000	0.000441	0.987567	0.000000
dmel_tll_3R:26658037,26698036	1950	2749	8.495668	0.011774	0.000576	0.000068	0.000073	0.002581	0.000000	0.002094	0.982834	0.000000
dmel_tll_3R:26658037,26698036	2100	2899	7.287726	0.009763	0.000480	0.000192	0.000070	0.002553	0.000000	0.002931	0.984011	0.000000
dmel_tll_3R:26658037,26698036	2250	3049	3.935377	0.004628	0.000662	0.000151	0.000387	0.002893	0.000000	0.002565	0.988713	0.000000
dmel_tll_3R:26658037,26698036	2400	3199	4.776248	0.006658	0.000305	0.000023	0.000357	0.003148	0.000000	0.000904	0.988606	0.000000
dmel_tll_3R:26658037,26698036	2550	3349	0.048266	0.001964	0.000019	0.000000	0.000458	0.000043	0.000000	0.000914	0.996603	0.000000
dmel_tll_3R:26658037,26698036	2700	3499	-0.224238	0.000484	0.000466	0.000000	0.000308	0.000000	0.000000	0.000473	0.998269	0.000000
dmel_tll_3R:26658037,26698036	2850	3649	-0.122431	0.000191	0.000460	0.000000	0.000046	0.000000	0.000000	0.000046	0.999257	0.000000
dmel_tll_3R:26658037,26698036	3000	3799	-0.227000	0.000588	0.000535	0.000000	0.000085	0.000122	0.000000	0.000352	0.998318	0.000000
dmel_tll_3R:26658037,26698036	3150	3949	0.810383	0.000000	0.000229	0.000000	0.000000	0.000000	0.000000	0.002125	0.997647	0.000000
dmel_tll_3R:26658037,26698036	3300	4099	4.801680	0.001999	0.000445	0.000000	0.000000	0.000913	0.000000	0.004423	0.992220	0.000000
dmel_tll_3R:26658037,26698036	3450	4249	6.158091	0.001940	0.002522	0.000017	0.000000	0.000921	0.000000	0.004388	0.990212	0.000000
dmel_tll_3R:26658037,26698036	3600	4399	6.578574	0.001952	0.001649	0.001818	0.000950	0.001357	0.000074	0.004291	0.987910	0.000000
dmel_tll_3R:26658037,26698036	3750	4549	6.916298	0.002268	0.001459	0.001894	0.000965	0.001232	0.000071	0.004639	0.987473	0.000000
dmel_tll_3R:26658037,26698036	3900	4699	6.503920	0.002034	0.001484	0.001871	0.000866	0.000555	0.000015	0.005317	0.987857	0.000000
dmel_tll_3R:26658037,26698036	4050	4849	1.128946	0.000159	0.001449	0.001576	0.000816	0.000000	0.000000	0.000469	0.995531	0.000000
dmel_tll_3R:26658037,26698036	4200	4999	1.170458	0.002011	0.000000	0.001858	0.000830	0.000000	0.000000	0.000233	0.995068	0.000000
dmel_tll_3R:26658037,26698036	4350	5149	0.979849	0.002909	0.000000	0.000016	0.000882	0.000000	0.000000	0.000155	0.996037	0.000000
dmel_tll_3R:26658037,26698036	4500	5299	1.875339	0.004948	0.000079	0.000182	0.000000	0.000074	0.000792	0.000000	0.993926	0.000000
dmel_tll_3R:26658037,26698036	4650	5449	2.364179	0.006010	0.000132	0.000201	0.000000	0.000088	0.000815	0.000361	0.992393	0.000000
dmel_tll_3R:26658037,26698036	4800	5599	1.741361	0.004442	0.000180	0.000444	0.000000	0.000248	0.001018	0.000543	0.993124	0.000000
dmel_tll_3R:26658037,26698036	4950	5749	1.809062	0.004340	0.000096	0.000259	0.000000	0.000266	0.001099	0.001074	0.992866	0.000000
dmel_tll_3R:26658037,26698036	5100	5899	0.917445	0.001146	0.000097	0.000379	0.000000	0.000427	0.002464	0.001050	0.994436	0.000000
dmel_tll_3R:26658037,26698036	5250	6049	1.198452	0.000089	0.000000	0.000128	0.000000	0.000000	0.002651	0.001282	0.995850	0.000000
dmel_tll_3R:26658037,26698036	5400	6199	0.222964	0.000056	0.000000	0.000083	0.000000	0.000000	0.001288	0.000111	0.998462	0.000000
dmel_tll_3R:26658037,26698036	5550	6349	0.159177	0.000132	0.000000	0.000036	0.000000	0.000000	0.001075	0.000084	0.998673	0.000000
dmel_tll_3R:26658037,26698036	5700	6499	2.034784	0.001321	0.000000	0.000095	0.000000	0.000000	0.001490	0.003010	0.994083	0.000000
dmel_tll_3R:26658037,26698036	5850	6649	1.432437	0.001285	0.000000	0.000000	0.000000	0.000000	0.001240	0.002097	0.995378	0.000000
dmel_tll_3R:26658037,26698036	6000	6799	1.374720	0.001277	0.000000	0.000000	0.000000	0.000000	0.000051	0.002628	0.996044	0.000000
dmel_tll_3R:26658037,26698036	6150	6949	1.416460	0.001242	0.000000	0.000000	0.000000	0.000000	0.000000	0.002685	0.996073	0.000000
dmel_tll_3R:26658037,26698036	6300	7099	2.066907	0.001344	0.000000	0.000000	0.000000	0.000000	0.000029	0.003698	0.994929	0.000000
dmel_tll_3R:26658037,26698036	6450	7249	0.689676	0.001157	0.000000	0.000000	0.000000	0.000000	0.000000	0.000471	0.998373	0.000000
dmel_tll_3R:26658037,26698036	6600	7399	-0.133596	0.000000	0.000000	0.000000	0.000110	0.000000	0.000000	0.000338	0.999552	0.000000
dmel_tll_3R:26658037,26698036	6750	7549	-0.013784	0.000000	0.000000	0.000000	0.000000	0.000000	0.000000	0.000028	0.999972	0.000000
dmel_tll_3R:26658037,26698036	6900	7699	-0.066871	0.000013	0.000000	0.000000	0.000000	0.000000	0.000000	0.000234	0.999753	0.000000
dmel_tll_3R:26658037,26698036	7050	7849	-0.019110	0.000000	0.000000	0.000000	0.000000	0.000000	0.000028	0.000020	0.999953	0.000000
dmel_tll_3R:26658037,26698036	7200	7999	-0.013328	0.000000	0.000000	0.000000	0.000000	0.000000	0.000015	0.000020	0.999965	0.000000
dmel_tll_3R:26658037,26698036	7350	8149	-0.141661	0.000116	0.000567	0.000000	0.000000	0.000042	0.000082	0.000101	0.999092	0.000000
dmel_tll_3R:26658037,26698036	7500	8299	-0.027860	0.000000	0.000418	0.000000	0.000000	0.000000	0.000034	0.000020	0.999528	0.000000
dmel_tll_3R:26658037,26698036	7650	8449	-0.226700	0.000312	0.000679	0.000000	0.000000	0.000174	0.000159	0.000000	0.998677	0.000000
dmel_tll_3R:26658037,26698036	7800	8599	-0.081123	0.000116	0.000329	0.000000	0.000000	0.000000	0.000000	0.000000	0.999555	0.000000
dmel_tll_3R:26658037,26698036	7950	8749	-0.058242	0.000040	0.000284	0.000000	0.000000	0.000000	0.000000	0.000000	0.999676	0.000000
dmel_tll_3R:26658037,26698036	8100	8899	-0.012512	0.000025	0.000000	0.000000	0.000000	0.000000	0.000000	0.000000	0.999975	0.000000
dmel_tll_3R:26658037,26698036	8250	9049	0.006062	0.000773	0.000000	0.000000	0.000000	0.000000	0.000000	0.000020	0.999207	0.000000
dmel_tll_3R:26658037,26698036	8400	9199	0.202823	0.001282	0.000000	0.000000	0.000000	0.000000	0.000000	0.000052	0.998666	0.000000
dmel_tll_3R:26658037,26698036	8550	9349	0.794372	0.002819	0.000000	0.000000	0.000000	0.000000	0.000000	0.000296	0.996884	0.000000
dmel_tll_3R:26658037,26698036	8700	9499	0.876027	0.003170	0.000253	0.000000	0.000000	0.000000	0.000000	0.000354	0.996223	0.000000
dmel_tll_3R:26658037,26698036	8850	9649	2.668947	0.005686	0.001065	0.000634	0.000000	0.000029	0.000000	0.000420	0.992166	0.000000
dmel_tll_3R:26658037,26698036	9000	9799	4.116011	0.005773	0.002259	0.001786	0.000072	0.000203	0.000000	0.000507	0.989400	0.000000
dmel_tll_3R:26658037,26698036	9150	9949	1.895673	0.002840	0.001694	0.001849	0.000308	0.000344	0.000000	0.000399	0.992566	0.000000
dmel_tll_3R:26658037,26698036	9300	10099	4.408724	0.004430	0.001787	0.003078	0.001823	0.000240	0.000000	0.000120	0.988522	0.000000
dmel_tll_3R:26658037,26698036	9450	10249	6.028626	0.004720	0.002797	0.004104	0.002236	0.000184	0.000000	0.000039	0.985921	0.000000
dmel_tll_3R:26658037,26698036	9600	10399	6.692611	0.003937	0.001639	0.005467	0.002147	0.000022	0.000000	0.001582	0.985205	0.000000
dmel_tll_3R:26658037,26698036	9750	10549	2.107568	0.002682	0.000702	0.001614	0.001631	0.000000	0.000000	0.001504	0.991867	0.000000
dmel_tll_3R:26658037,26698036	9900	10699	3.338821	0.004363	0.000647	0.001669	0.001016	0.000000	0.000000	0.001544	0.990761	0.000000
dmel_tll_3R:26658037,26698036	10050	10849	0.490303	0.000956	0.000681	0.000707	0.000120	0.000000	0.000000	0.001317	0.996218	0.000000
dmel_tll_3R:26658037,26698036	10200	10999	2.149569	0.001842	0.001877	0.000215	0.000000	0.000000	0.000000	0.001472	0.994595	0.000000
dmel_tll_3R:26658037,26698036	10350	11149	2.259854	0.003511	0.002046	0.000098	0.000000	0.000000	0.000000	0.000000	0.994344	0.000000
dmel_tll_3R:26658037,26698036	10500	11299	2.216486	0.003039	0.002321	0.000000	0.000000	0.000000	0.000000	0.000000	0.994640	0.000000
dmel_tll_3R:26658037,26698036	10650	11449	1.667347	0.001763	0.002350	0.000000	0.000000	0.000000	0.000051	0.000044	0.995792	0.000000
dmel_tll_3R:26658037,26698036	10800	11599	1.905938	0.002024	0.002638	0.000000	0.000000	0.000000	0.000062	0.000026	0.995250	0.000000
dmel_tll_3R:26658037,26698036	10950	11749	0.735767	0.000825	0.002129	0.000274	0.000597	0.000000	0.000214	0.000074	0.995887	0.000000
dmel_tll_3R:26658037,26698036	11100	11899	-0.139627	0.000025	0.000184	0.000076	0.000231	0.000000	0.000064	0.000000	0.999420	0.000000
dmel_tll_3R:26658037,26698036	11250	12049	-0.205972	0.000096	0.000355	0.000123	0.000198	0.000000	0.000000	0.000037	0.999191	0.000000
dmel_tll_3R:26658037,26698036	11400	12199	-0.421321	0.000738	0.000466	0.000206	0.000304	0.000260	0.000000	0.000063	0.997963	0.000000
dmel_tll_3R:26658037,26698036	11550	12349	-0.414282	0.000880	0.000505	0.000237	0.000284	0.000271	0.000000	0.000069	0.997754	0.000000
dmel_tll_3R:26658037,26698036	11700	12499	0.328902	0.002560	0.000153	0.000000	0.000098	0.000194	0.000000	0.000017	0.996978	0.000000
dmel_tll_3R:26658037,26698036	11850	12649	4.453462	0.010369	0.000155	0.000000	0.000066	0.001125	0.000000	0.000000	0.988284	0.000000
dmel_tll_3R:26658037,26698036	12000	12799	4.531540	0.010493	0.000000	0.000000	0.000087	0.001223	0.000000	0.000020	0.988176	0.000000
dmel_tll_3R:26658037,26698036	12150	12949	6.681474	0.013243	0.000000	0.000000	0.000100	0.001725	0.000000	0.000039	0.984893	0.000000
dmel_tll_3R:26658037,26698036	12300	13099	6.143725	0.009131	0.000112	0.000130	0.001025	0.001863	0.000000	0.001802	0.985937	0.000000
dmel_tll_3R:26658037,26698036	12450	13249	3.725908	0.005719	0.001427	0.000235	0.001523	0.001526	0.000000	0.001500	0.988070	0.000000
dmel_tll_3R:26658037,26698036	12600	13399	0.594961	0.001788	0.000983	0.000000	0.000076	0.001262	0.000000	0.001337	0.994554	0.000000
dmel_tll_3R:26658037,26698036	12750	13549	0.789211	0.001345	0.001251	0.000768	0.000948	0.002026	0.000537	0.001252	0.991874	0.000000
dmel_tll_3R:26658037,26698036	12900	13699	1.078216	0.001004	0.001208	0.000792	0.001076	0.001094	0.001860	0.001225	0.991741	0.000000
dmel_tll_3R:26658037,26698036	13050	13849	1.298271	0.000812	0.000924	0.000670	0.000686	0.001087	0.002033	0.001521	0.992266	0.000000
dmel_tll_3R:26658037,26698036	13200	13999	1.912376	0.000060	0.000329	0.000024	0.000000	0.000972	0.003015	0.000303	0.995298	0.000000
dmel_tll_3R:26658037,26698036	13350	14149	1.756448	0.001266	0.001334	0.000602	0.000514	0.001208	0.001813	0.001137	0.992127	0.000000
dmel_tll_3R:26658037,26698036	13500	14299	2.077353	0.001262	0.001411	0.000000	0.000000	0.000207	0.002370	0.000626	0.994124	0.000000
dmel_tll_3R:26658037,26698036	13650	14449	0.564592	0.000632	0.001437	0.000000	0.000000	0.000610	0.000044	0.000598	0.996678	0.000000
dmel_tll_3R:26658037,26698036	13800	14599	4.591706	0.000590	0.001547	0.000000	0.000000	0.001438	0.002177	0.000014	0.994235	0.000000
dmel_tll_3R:26658037,26698036	13950	14749	4.546817	0.000891	0.001323	0.000000	0.000083	0.001566	0.002222	0.000000	0.993914	0.000000
dmel_tll_3R:26658037,26698036	14100	14899	4.762701	0.000857	0.001454	0.000033	0.000149	0.001411	0.002697	0.000000	0.993400	0.000000
dmel_tll_3R:26658037,26698036	14250	15049	4.906109	0.000301	0.000000	0.000000	0.000080	0.000287	0.004703	0.000000	0.994629	0.000000
dmel_tll_3R:26658037,26698036	14400	15199	4.782824	0.000461	0.000000	0.000000	0.000088	0.000305	0.004445	0.000000	0.994701	0.000000
dmel_tll_3R:26658037,26698036	14550	15349	4.540504	0.001526	0.000000	0.000000	0.000107	0.000000	0.003413	0.000077	0.994877	0.000000
dmel_tll_3R:26658037,26698036	14700	15499	0.752912	0.001226	0.000000	0.000000	0.000000	0.001656	0.000427	0.000024	0.996667	0.000000
dmel_tll_3R:26658037,26698036	14850	15649	0.758263	0.001091	0.000000	0.000025	0.000000	0.001786	0.000653	0.000075	0.996370	0.000000
dmel_tll_3R:26658037,26698036	15000	15799	0.482988	0.000751	0.000030	0.000114	0.000000	0.001491	0.000000	0.000137	0.997477	0.000000
dmel_tll_3R:26658037,26698036	15150	15949	0.702621	0.001001	0.000000	0.000068	0.000054	0.001795	0.000000	0.000098	0.996984	0.000000
dmel_tll_3R:26658037,26698036	15300	16099	0.584081	0.000031	0.000000	0.000111	0.000068	0.001993	0.000000	0.000243	0.997555	0.000000
dmel_tll_3R:26658037,26698036	15450	16249	-0.048618	0.000132	0.000265	0.000403	0.000134	0.001228	0.000000	0.000577	0.997262	0.000000
dmel_tll_3R:26658037,26698036	15600	16399	-0.145017	0.000027	0.000044	0.000141	0.000026	0.000000	0.000000	0.000372	0.999389	0.000000
dmel_tll_3R:26658037,26698036	15750	16549	-0.114704	0.000000	0.000055	0.000168	0.000000	0.000585	0.000000	0.000253	0.998939	0.000000
dmel_tll_3R:26658037,26698036	15900	16699	-0.312093	0.000000	0.000103	0.000495	0.000000	0.000503	0.000000	0.000415	0.998483	0.000000
dmel_tll_3R:26658037,26698036	16050	16849	2.407021	0.000079	0.000178	0.000327	0.000000	0.002114	0.002460	0.000667	0.994175	0.000000
dmel_tll_3R:26658037,26698036	16200	16999	2.954632	0.000108	0.001631	0.000945	0.000000	0.002175	0.002794	0.000480	0.991867	0.000000
dmel_tll_3R:26658037,26698036	16350	17149	3.775555	0.000340	0.001890	0.002044	0.000000	0.002258	0.002880	0.000472	0.990116	0.000000
dmel_tll_3R:26658037,26698036	16500	17299	4.006569	0.000600	0.001771	0.001490	0.000000	0.002981	0.002988	0.000375	0.989793	0.000000
dmel_tll_3R:26658037,26698036	16650	17449	12.266075	0.001824	0.001815	0.001474	0.000000	0.001655	0.006360	0.000301	0.986570	0.000000
dmel_tll_3R:26658037,26698036	16800	17599	9.944583	0.002655	0.001730	0.001499	0.000188	0.000300	0.004730	0.000501	0.988397	0.000000
dmel_tll_3R:26658037,26698036	16950	17749	7.238261	0.002779	0.000804	0.000701	0.000293	0.000429	0.003309	0.000497	0.991187	0.000000
dmel_tll_3R:26658037,26698036	17100	17899	11.019971	0.002872	0.003675	0.000977	0.000284	0.000399	0.003726	0.000626	0.987441	0.000000
dmel_tll_3R:26658037,26698036	17250	18049	11.231756	0.003534	0.004017	0.000044	0.000135	0.000511	0.003787	0.001590	0.986382	0.000000
dmel_tll_3R:26658037,26698036	17400	18199	7.114273	0.003448	0.004190	0.000000	0.000065	0.000179	0.001944	0.001664	0.988510	0.000000
dmel_tll_3R:26658037,26698036	17550	18349	3.793908	0.001076	0.004768	0.000000	0.000000	0.000093	0.000026	0.001667	0.992370	0.000000
dmel_tll_3R:26658037,26698036	17700	18499	3.695813	0.000712	0.004869	0.000000	0.000000	0.000123	0.000020	0.001194	0.993082	0.000000
dmel_tll_3R:26658037,26698036	17850	18649	-0.074604	0.000393	0.000000	0.000000	0.000000	0.000087	0.000000	0.000939	0.998581	0.000000
dmel_tll_3R:26658037,26698036	18000	18799	-0.054290	0.000045	0.000000	0.000000	0.000000	0.000026	0.000000	0.000071	0.999858	0.000000
dmel_tll_3R:26658037,26698036	18150	18949	0.658527	0.000000	0.002832	0.000000	0.000000	0.000000	0.000000	0.000221	0.996947	0.000000
dmel_tll_3R:26658037,26698036	18300	19099	0.241653	0.000128	0.002111	0.000268	0.000000	0.000111	0.000000	0.000239	0.997142	0.000000
dmel_tll_3R:26658037,26698036	18450	19249	0.511764	0.000211	0.002495	0.000241	0.000893	0.000121	0.000000	0.000302	0.995737	0.000000
dmel_tll_3R:26658037,26698036	18600	19399	1.152321	0.001912	0.002793	0.000238	0.000963	0.000097	0.000000	0.000375	0.993623	0.000000
dmel_tll_3R:26658037,26698036	18750	19549	3.469322	0.004632	0.002726	0.000269	0.001035	0.000161	0.000000	0.000306	0.990870	0.000000
dmel_tll_3R:26658037,26698036	18900	19699	5.150330	0.007767	0.000682	0.000264	0.001040	0.000126	0.000000	0.000360	0.989761	0.000000
dmel_tll_3R:26658037,26698036	19050	19849	7.211115	0.011275	0.000000	0.000000	0.000938	0.000541	0.000000	0.000000	0.987246	0.000000
dmel_tll_3R:26658037,26698036	19200	19999	4.169108	0.006746	0.000020	0.000000	0.000000	0.000457	0.000000	0.000000	0.992777	0.000000
dmel_tll_3R:26658037,26698036	19350	20149	2.257522	0.004562	0.000000	0.000000	0.000000	0.000482	0.000000	0.000000	0.994956	0.000000
dmel_tll_3R:26658037,26698036	19500	20299	0.085294	0.001248	0.000000	0.000000	0.000000	0.000199	0.000013	0.000000	0.998539	0.000000
dmel_tll_3R:26658037,26698036	19650	20449	-0.182820	0.000174	0.000000	0.000432	0.000402	0.000442	0.000120	0.000014	0.998417	0.000000
dmel_tll_3R:26658037,26698036	19800	20599	-0.125088	0.000000	0.000000	0.000405	0.000195	0.000438	0.000063	0.000017	0.998882	0.000000
dmel_tll_3R:26658037,26698036	19950	20749	-0.034692	0.000000	0.000000	0.000397	0.000123	0.000000	0.000000	0.000000	0.999480	0.000000
dmel_tll_3R:26658037,26698036	20100	20899	-0.045358	0.000000	0.000000	0.000581	0.000185	0.000000	0.000000	0.000013	0.999221	0.000000
dmel_tll_3R:26658037,26698036	20250	21049	-0.041370	0.000000	0.000000	0.000558	0.000120	0.000000	0.000022	0.000000	0.999299	0.000000
dmel_tll_3R:26658037,26698036	20400	21199	0.256150	0.000000	0.000000	0.000000	0.000000	0.000000	0.000019	0.000934	0.999048	0.000000
dmel_tll_3R:26658037,26698036	20550	21349	0.227852	0.000000	0.000000	0.000000	0.000000	0.000000	0.000000	0.000828	0.999172	0.000000
dmel_tll_3R:26658037,26698036	20700	21499	0.248506	0.000000	0.000038	0.000000	0.000000	0.000000	0.000000	0.000940	0.999022	0.000000
dmel_tll_3R:26658037,26698036	20850	21649	0.251435	0.000000	0.000034	0.000000	0.000000	0.000000	0.000000	0.000944	0.999022	0.000000
dmel_tll_3R:26658037,26698036	21000	21799	0.180990	0.000000	0.000230	0.000000	0.000000	0.000000	0.000000	0.001058	0.998712	0.000000
dmel_tll_3R:26658037,26698036	21150	21949	-0.068073	0.000000	0.000163	0.000032	0.000000	0.000000	0.000000	0.000000	0.999805	0.000000
dmel_tll_3R:26658037,26698036	21300	22099	-0.193380	0.000000	0.000408	0.000041	0.000078	0.000000	0.000000	0.000271	0.999202	0.000000
dmel_tll_3R:26658037,26698036	21450	22249	-0.072484	0.000000	0.000138	0.000000	0.000058	0.000000	0.000000	0.000081	0.999723	0.000000
dmel_tll_3R:26658037,26698036	21600	22399	-0.222882	0.000423	0.000738	0.000056	0.000355	0.000000	0.000014	0.000183	0.998233	0.000000
dmel_tll_3R:26658037,26698036	21750	22549	-0.219344	0.000675	0.000662	0.000190	0.000656	0.000000	0.000024	0.000116	0.997677	0.000000
dmel_tll_3R:26658037,26698036	21900	22699	0.407001	0.001065	0.000512	0.000177	0.000773	0.000000	0.000097	0.002302	0.995073	0.000000
dmel_tll_3R:26658037,26698036	22050	22849	0.049700	0.000782	0.000154	0.000245	0.000826	0.000000	0.001529	0.001135	0.995330	0.000000
dmel_tll_3R:26658037,26698036	22200	22999	0.030299	0.000227	0.000130	0.000285	0.000473	0.000000	0.001428	0.001045	0.996412	0.000000
dmel_tll_3R:26658037,26698036	22350	23149	-0.231320	0.000260	0.000539	0.000300	0.000291	0.000000	0.000832	0.001150	0.996628	0.000000
dmel_tll_3R:26658037,26698036	22500	23299	1.458540	0.000400	0.002088	0.000172	0.000216	0.000000	0.000884	0.002112	0.994128	0.000000
dmel_tll_3R:26658037,26698036	22650	23449	1.135064	0.000582	0.002041	0.000021	0.000339	0.000000	0.001431	0.001449	0.994138	0.000000
dmel_tll_3R:26658037,26698036	22800	23599	1.044575	0.000623	0.002230	0.000773	0.000476	0.000000	0.000286	0.001265	0.994347	0.000000
dmel_tll_3R:26658037,26698036	22950	23749	2.381778	0.000800	0.003635	0.000774	0.000163	0.000000	0.000513	0.001489	0.992627	0.000000
dmel_tll_3R:26658037,26698036	23100	23899	1.927274	0.000794	0.002697	0.001633	0.000156	0.000000	0.000813	0.001363	0.992544	0.000000
dmel_tll_3R:26658037,26698036	23250	24049	3.709397	0.000000	0.005857	0.001662	0.000019	0.000103	0.000428	0.000305	0.991627	0.000000
dmel_tll_3R:26658037,26698036	23400	24199	1.251036	0.000000	0.003414	0.001532	0.000000	0.000185	0.000429	0.000231	0.994210	0.000000
dmel_tll_3R:26658037,26698036	23550	24349	3.969564	0.000048	0.005955	0.000176	0.000000	0.000215	0.001603	0.000000	0.992003	0.000000
dmel_tll_3R:26658037,26698036	23700	24499	5.622909	0.000105	0.004741	0.001812	0.000000	0.000310	0.001736	0.001722	0.989574	0.000000
dmel_tll_3R:26658037,26698036	23850	24649	6.365087	0.000073	0.006656	0.002045	0.000000	0.000223	0.000846	0.001772	0.988385	0.000000
dmel_tll_3R:26658037,26698036	24000	24799	4.801032	0.000098	0.003789	0.000872	0.000000	0.000000	0.000891	0.003192	0.991159	0.000000
dmel_tll_3R:26658037,26698036	24150	24949	6.540862	0.000589	0.002822	0.001136	0.002397	0.000156	0.001064	0.003672	0.988165	0.000000
dmel_tll_3R:26658037,26698036	24300	25099	4.545229	0.000017	0.001613	0.001035	0.002391	0.000000	0.000000	0.004231	0.990713	0.000000
dmel_tll_3R:26658037,26698036	24450	25249	1.502653	0.000032	0.001314	0.000045	0.002559	0.000000	0.000000	0.001046	0.995004	0.000000
dmel_tll_3R:26658037,26698036	24600	25399	1.084147	0.000025	0.000094	0.000229	0.002289	0.000000	0.000000	0.001010	0.996352	0.000000
dmel_tll_3R:26658037,26698036	24750	25549	1.171029	0.000000	0.000000	0.000149	0.002375	0.000022	0.000000	0.000068	0.997386	0.000000
dmel_tll_3R:26658037,26698036	24900	25699	0.522895	0.000034	0.000053	0.000230	0.000000	0.001353	0.000000	0.000000	0.998330	0.000000
dmel_tll_3R:26658037,26698036	25050	25849	0.720267	0.000016	0.000000	0.000082	0.000096	0.001706	0.000000	0.000079	0.998021	0.000000
dmel_tll_3R:26658037,26698036	25200	25999	0.817422	0.000000	0.000026	0.000015	0.000000	0.001797	0.000000	0.000022	0.998140	0.000000
dmel_tll_3R:26658037,26698036	25350	26149	0.840560	0.000473	0.000108	0.000000	0.000089	0.002259	0.000000	0.000338	0.996733	0.000000
dmel_tll_3R:26658037,26698036	25500	26299	0.686153	0.000573	0.000224	0.000080	0.000138	0.001660	0.000912	0.000436	0.995978	0.000000
dmel_tll_3R:26658037,26698036	25650	26449	0.222767	0.000143	0.000000	0.000000	0.000015	0.000013	0.000920	0.000147	0.998762	0.000000
dmel_tll_3R:26658037,26698036	25800	26599	0.269430	0.000138	0.000016	0.000016	0.000000	0.000000	0.001063	0.000081	0.998685	0.000000
dmel_tll_3R:26658037,26698036	25950	26749	0.204609	0.000179	0.000000	0.000071	0.000000	0.000000	0.001022	0.000127	0.998602	0.000000
dmel_tll_3R:26658037,26698036	26100	26899	3.148403	0.000307	0.000000	0.000044	0.000000	0.000000	0.003571	0.000017	0.996061	0.000000
dmel_tll_3R:26658037,26698036	26250	27049	3.059781	0.000061	0.000000	0.000000	0.000063	0.000000	0.003356	0.000000	0.996520	0.000000
dmel_tll_3R:26658037,26698036	26400	27199	1.537087	0.000966	0.000000	0.000000	0.000000	0.000000	0.001709	0.000000	0.997325	0.000000
dmel_tll_3R:26658037,26698036	26550	27349	1.416448	0.001098	0.000000	0.000000	0.000084	0.000000	0.001556	0.000048	0.997215	0.000000
dmel_tll_3R:26658037,26698036	26700	27499	2.375921	0.001277	0.001490	0.000000	0.000851	0.000000	0.001851	0.000061	0.994471	0.000000
dmel_tll_3R:26658037,26698036	26850	27649	1.922369	0.000964	0.001505	0.000000	0.003363	0.000000	0.000016	0.000020	0.994132	0.000000
dmel_tll_3R:26658037,26698036	27000	27799	2.091035	0.000783	0.002060	0.000083	0.002807	0.000000	0.000000	0.000083	0.994183	0.000000
dmel_tll_3R:26658037,26698036	27150	27949	4.927744	0.000842	0.004814	0.000029	0.003101	0.000000	0.000000	0.000732	0.990482	0.000000
dmel_tll_3R:26658037,26698036	27300	28099	4.622033	0.000014	0.004755	0.000000	0.002646	0.000000	0.000000	0.000975	0.991609	0.000000
dmel_tll_3R:26658037,26698036	27450	28249	1.791703	0.000000	0.002829	0.000019	0.001298	0.000000	0.000000	0.000267	0.995587	0.000000
dmel_tll_3R:26658037,26698036	27600	28399	1.566996	0.000000	0.002919	0.000000	0.000000	0.000000	0.000000	0.000267	0.996814	0.000000
dmel_tll_3R:26658037,26698036	27750	28549	0.809848	0.000083	0.001775	0.000177	0.000000	0.000022	0.000000	0.000353	0.997589	0.000000
dmel_tll_3R:26658037,26698036	27900	28699	-0.128467	0.000070	0.000000	0.000253	0.000000	0.000059	0.000092	0.000000	0.999525	0.000000
dmel_tll_3R:26658037,26698036	28050	28849	0.293343	0.000232	0.000374	0.000302	0.000000	0.001637	0.000085	0.000000	0.997371	0.000000
dmel_tll_3R:26658037,26698036	28200	28999	0.111197	0.000402	0.000365	0.000315	0.000080	0.001260	0.000100	0.000000	0.997478	0.000000
dmel_tll_3R:26658037,26698036	28350	29149	1.069271	0.000683	0.001692	0.000170	0.000000	0.002246	0.000021	0.000000	0.995188	0.000000
dmel_tll_3R:26658037,26698036	28500	29299	2.251913	0.000732	0.001538	0.000246	0.000000	0.004344	0.000017	0.000000	0.993123	0.000000
dmel_tll_3R:26658037,26698036	28650	29449	2.283294	0.000853	0.001562	0.000000	0.000000	0.004314	0.000000	0.000000	0.993271	0.000000
dmel_tll_3R:26658037,26698036	28800	29599	1.548173	0.000702	0.001843	0.000032	0.001424	0.001732	0.000000	0.000000	0.994267	0.000000
dmel_tll_3R:26658037,26698036	28950	29749	1.689139	0.000376	0.000671	0.000000	0.002133	0.002017	0.000000	0.000041	0.994762	0.000000
dmel_tll_3R:26658037,26698036	29100	29899	2.753174	0.000459	0.000000	0.000000	0.003689	0.001854	0.000000	0.000060	0.993938	0.000000
dmel_tll_3R:26658037,26698036	29250	30049	1.766354	0.000185	0.000000	0.000000	0.002919	0.000186	0.000000	0.000047	0.996662	0.000000
dmel_tll_3R:26658037,26698036	29400	30199	1.728540	0.000447	0.000059	0.000024	0.002955	0.000190	0.000000	0.000049	0.996277	0.000000
dmel_tll_3R:26658037,26698036	29550	30349	4.282667	0.000705	0.000501	0.000207	0.003013	0.000537	0.003020	0.000473	0.991543	0.000000
dmel_tll_3R:26658037,26698036	29700	30499	3.277877	0.003205	0.000130	0.000000	0.000678	0.000202	0.003399	0.000014	0.992371	0.000000
dmel_tll_3R:26658037,26698036	29850	30649	3.060379	0.002741	0.000354	0.000000	0.000576	0.000000	0.003179	0.000000	0.993150	0.000000
dmel_tll_3R:26658037,26698036	30000	30799	3.887333	0.002681	0.000667	0.000232	0.001316	0.000000	0.002486	0.001516	0.991101	0.000000
dmel_tll_3R:26658037,26698036	30150	30949	4.096081	0.003277	0.000252	0.000059	0.001194	0.000000	0.002596	0.001558	0.991065	0.000000
dmel_tll_3R:26658037,26698036	30300	31099	2.226091	0.003500	0.000024	0.000000	0.001870	0.000000	0.000000	0.001794	0.992812	0.000000
dmel_tll_3R:26658037,26698036	30450	31249	2.851886	0.001909	0.000025	0.000000	0.002158	0.000000	0.001250	0.002012	0.992647	0.000000
dmel_tll_3R:26658037,26698036	30600	31399	4.106417	0.000768	0.000000	0.000122	0.001934	0.000000	0.001216	0.003974	0.991986	0.000000
dmel_tll_3R:26658037,26698036	30750	31549	4.667667	0.002610	0.000000	0.000067	0.000768	0.000000	0.001353	0.004351	0.990850	0.000000
dmel_tll_3R:26658037,26698036	30900	31699	3.130907	0.002251	0.001314	0.000027	0.000940	0.000000	0.001473	0.001891	0.992104	0.000000
dmel_tll_3R:26658037,26698036	31050	31849	3.206860	0.001910	0.001174	0.000019	0.000068	0.000000	0.001614	0.002569	0.992646	0.000000
dmel_tll_3R:26658037,26698036	31200	31999	2.524821	0.000903	0.001401	0.000190	0.000173	0.000056	0.001659	0.001542	0.994077	0.000000
dmel_tll_3R:26658037,26698036	31350	32149	3.182955	0.001442	0.002033	0.000000	0.000023	0.000000	0.000000	0.002124	0.994378	0.000000
dmel_tll_3R:26658037,26698036	31500	32299	2.942009	0.000302	0.002524	0.000000	0.000000	0.000040	0.000061	0.001932	0.995141	0.000000
dmel_tll_3R:26658037,26698036	31650	32449	3.938701	0.000343	0.003075	0.000000	0.000000	0.000114	0.000086	0.003110	0.993273	0.000000
dmel_tll_3R:26658037,26698036	31800	32599	2.789938	0.000522	0.000642	0.000497	0.000000	0.000182	0.000080	0.003819	0.994258	0.000000
dmel_tll_3R:26658037,26698036	31950	32749	6.581958	0.000577	0.000336	0.000384	0.000000	0.000034	0.000024	0.007044	0.991600	0.000000
dmel_tll_3R:26658037,26698036	32100	32899	3.107321	0.000090	0.000071	0.000184	0.000000	0.000000	0.000000	0.005013	0.994642	0.000000
dmel_tll_3R:26658037,26698036	32250	33049	3.215752	0.000031	0.000020	0.000237	0.000000	0.000000	0.000000	0.005143	0.994569	0.000000
dmel_tll_3R:26658037,26698036	32400	33199	3.406333	0.000018	0.000000	0.000395	0.000000	0.000000	0.000000	0.005481	0.994106	0.000000
dmel_tll_3R:26658037,26698036	32550	33349	2.092399	0.000611	0.000035	0.000022	0.000000	0.000000	0.000000	0.003631	0.995700	0.000000
dmel_tll_3R:26658037,26698036	32700	33499	0.557279	0.000529	0.001461	0.000000	0.000000	0.000000	0.000000	0.000392	0.997618	0.000000
dmel_tll_3R:26658037,26698036	32850	33649	0.416569	0.000547	0.001274	0.000283	0.000000	0.000000	0.000000	0.000364	0.997532	0.000000
dmel_tll_3R:26658037,26698036	33000	33799	0.363251	0.000622	0.001145	0.000393	0.000014	0.000000	0.000000	0.000228	0.997599	0.000000
dmel_tll_3R:26658037,26698036	33150	33949	2.029554	0.001084	0.001841	0.002541	0.000000	0.000000	0.000000	0.000000	0.994534	0.000000
dmel_tll_3R:26658037,26698036	33300	34099	1.885402	0.001198	0.001516	0.002444	0.000000	0.000000	0.000000	0.000225	0.994617	0.000000
dmel_tll_3R:26658037,26698036	33450	34249	2.586709	0.002122	0.001501	0.002195	0.000028	0.000353	0.000000	0.001680	0.992120	0.000000
dmel_tll_3R:26658037,26698036	33600	34399	3.564786	0.002894	0.000089	0.003772	0.000000	0.000258	0.000000	0.002973	0.990015	0.000000
dmel_tll_3R:26658037,26698036	33750	34549	7.074827	0.004254	0.000193	0.002492	0.000000	0.000374	0.000000	0.006361	0.986326	0.000000
dmel_tll_3R:26658037,26698036	33900	34699	7.620255	0.002964	0.000703	0.002712	0.000516	0.002030	0.000290	0.005601	0.985185	0.000000
dmel_tll_3R:26658037,26698036	34050	34849	4.625949	0.003132	0.000935	0.000974	0.000374	0.001944	0.000281	0.003972	0.988388	0.000000
dmel_tll_3R:26658037,26698036	34200	34999	3.125357	0.002027	0.001169	0.001261	0.000762	0.001128	0.000618	0.002825	0.990210	0.000000
dmel_tll_3R:26658037,26698036	34350	35149	4.063410	0.001731	0.001282	0.000534	0.000365	0.000978	0.000320	0.004572	0.990218	0.000000
dmel_tll_3R:26658037,26698036	34500	35299	1.608785	0.001946	0.001186	0.000688	0.000681	0.001075	0.000711	0.002089	0.991624	0.000000
dmel_tll_3R:26658037,26698036	34650	35449	0.931385	0.001506	0.000380	0.000020	0.000000	0.000076	0.000125	0.001870	0.996022	0.000000
dmel_tll_3R:26658037,26698036	34800	35599	1.747242	0.002089	0.000755	0.000059	0.000000	0.000846	0.000000	0.002543	0.993708	0.000000
dmel_tll_3R:26658037,26698036	34950	35749	1.609305	0.001603	0.000063	0.000000	0.000000	0.000658	0.000000	0.002659	0.995016	0.000000
dmel_tll_3R:26658037,26698036	35100	35899	0.087565	0.000710	0.000017	0.000000	0.000046	0.000660	0.000000	0.000017	0.998550	0.000000
dmel_tll_3R:26658037,26698036	35250	36049	0.091153	0.000096	0.000000	0.000000	0.000056	0.000858	0.000000	0.000017	0.998973	0.000000
dmel_tll_3R:26658037,26698036	35400	36199	-0.025256	0.000076	0.000000	0.000000	0.000049	0.000318	0.000000	0.000000	0.999557	0.000000
dmel_tll_3R:26658037,26698036	35550	36349	-0.042424	0.000026	0.000000	0.000000	0.000081	0.000278	0.000000	0.000000	0.999614	0.000000
dmel_tll_3R:26658037,26698036	35700	36499	-0.051562	0.000000	0.000000	0.000000	0.000075	0.000000	0.000061	0.000000	0.999864	0.000000
dmel_tll_3R:26658037,26698036	35850	36649	-0.043212	0.000000	0.000000	0.000000	0.000062	0.000086	0.000000	0.000000	0.999852	0.000000
dmel_tll_3R:26658037,26698036	36000	36799	0.595231	0.000161	0.000084	0.000000	0.000000	0.000153	0.000000	0.001486	0.998116	0.000000
dmel_tll_3R:26658037,26698036	36150	36949	0.610472	0.000232	0.000116	0.000000	0.000000	0.000501	0.000000	0.001581	0.997569	0.000000
dmel_tll_3R:26658037,26698036	36300	37099	0.888672	0.000329	0.000254	0.000000	0.000000	0.001418	0.000759	0.001724	0.995516	0.000000
dmel_tll_3R:26658037,26698036	36450	37249	1.644483	0.000190	0.002076	0.000076	0.000000	0.002226	0.000681	0.001873	0.992879	0.000000
dmel_tll_3R:26658037,26698036	36600	37399	1.466834	0.000218	0.001520	0.000390	0.000000	0.002559	0.000441	0.001824	0.993047	0.000000
dmel_tll_3R:26658037,26698036	36750	37549	1.421649	0.000436	0.001216	0.001621	0.000000	0.003162	0.000499	0.000024	0.993042	0.000000
dmel_tll_3R:26658037,26698036	36900	37699	2.183512	0.001599	0.001299	0.001957	0.000000	0.003530	0.000661	0.000039	0.990916	0.000000
dmel_tll_3R:26658037,26698036	37050	37849	1.746847	0.001525	0.001796	0.001645	0.000605	0.001945	0.000963	0.001391	0.990131	0.000000
dmel_tll_3R:26658037,26698036	37200	37999	1.461745	0.002328	0.000962	0.001306	0.000623	0.001585	0.000607	0.001458	0.991131	0.000000
dmel_tll_3R:26658037,26698036	37350	38149	3.467949	0.003123	0.000950	0.001628	0.001353	0.001416	0.000682	0.001514	0.989333	0.000000
dmel_tll_3R:26658037,26698036	37500	38299	5.452351	0.006162	0.000674	0.000875	0.002337	0.000350	0.000403	0.001617	0.987583	0.000000
dmel_tll_3R:26658037,26698036	37650	38449	3.829496	0.006099	0.000424	0.000056	0.002010	0.000000	0.000259	0.001379	0.989772	0.000000
dmel_tll_3R:26658037,26698036	37800	38599	5.236342	0.009818	0.000000	0.000000	0.002521	0.000000	0.000080	0.000042	0.987539	0.000000
dmel_tll_3R:26658037,26698036	37950	38749	4.459772	0.008772	0.000637	0.000066	0.002032	0.000000	0.000000	0.000094	0.988400	0.000000
dmel_tll_3R:26658037,26698036	38100	38899	2.216119	0.006167	0.000536	0.000031	0.000411	0.000000	0.000000	0.000025	0.992831	0.000000
dmel_tll_3R:26658037,26698036	38250	39049	0.267447	0.002068	0.000465	0.000000	0.000297	0.000000	0.000000	0.000000	0.997169	0.000000
dmel_tll_3R:26658037,26698036	38400	39199	1.144622	0.004011	0.000379	0.000017	0.000000	0.000000	0.000000	0.000000	0.995593	0.000000
dmel_tll_3R:26658037,26698036	38550	39349	0.617471	0.002894	0.000240	0.000000	0.000000	0.000000	0.000000	0.000000	0.996866	0.000000
dmel_tll_3R:26658037,26698036	38700	39499	-0.109168	0.001066	0.000382	0.000000	0.000000	0.000000	0.000000	0.000059	0.998494	0.000000
dmel_tll_3R:26658037,26698036	38850	39649	-0.079774	0.000602	0.000000	0.000000	0.000000	0.000000	0.000000	0.000021	0.999377	0.000000
dmel_tll_3R:26658037,26698036	39000	39799	1.157876	0.000693	0.000000	0.001320	0.000000	0.000000	0.000000	0.000022	0.997966	0.000000
dmel_tll_3R:26658037,26698036	39150	39949	1.152552	0.000501	0.000000	0.001317	0.000000	0.000000	0.000000	0.000014	0.998168	0.000000
