# Supplementary material for: SMCis: An Effective Algorithm for Discovery of Cis-Regulatory Modules
Source: PLoS One. 2016 Sep 16;11(9):e0162968. doi: 10.1371/journal.pone.0162968 (PMC5026350; doi:10.1371/journal.pone.0162968)
Supplement: S1 File — (ZIP) [file pone.0162968.s002.zip › S1_File/motevo/liver/cluster_out.txt]

identifier	win_start	winstop	winscore	HNF-4	HNF-1	HNF-3	CEBP	background	UFEwm
dmel_M19524	0	149	1.263545	0.006790	0.000000	0.000079	0.000000	0.993130	0.000000
dmel_M19524	50	199	3.022934	0.014015	0.000000	0.001630	0.002945	0.981410	0.000000
dmel_M19524	100	249	6.153932	0.026309	0.005407	0.008151	0.004604	0.955529	0.000000
dmel_M19524	150	299	3.583127	0.016158	0.004618	0.005050	0.001137	0.973037	0.000000
dmel_M19524	200	349	1.297732	0.006685	0.000000	0.006051	0.000000	0.987264	0.000000
dmel_M19524	250	399	-0.035552	0.000379	0.000000	0.000000	0.000000	0.999621	0.000000
dmel_M19524	300	449	0.000000	0.000000	0.000000	0.000000	0.000000	1.000000	0.000000
dmel_M19524	350	499	2.204348	0.009680	0.000000	0.000000	0.000000	0.990320	0.000000
dmel_M19524	400	549	1.922512	0.007245	0.000000	0.000000	0.000000	0.992755	0.000000
dmel_M19524	450	599	2.299068	0.009656	0.000000	0.000000	0.000000	0.990344	0.000000
dmel_M19524	500	649	-0.011603	0.000121	0.000000	0.000000	0.000000	0.999879	0.000000
dmel_M19524	550	699	0.000000	0.000000	0.000000	0.000000	0.000000	1.000000	0.000000
dmel_M19524	600	749	0.383145	0.003612	0.000000	0.001901	0.001140	0.993347	0.000000
dmel_M19524	650	799	0.406329	0.003755	0.000000	0.001652	0.001549	0.993045	0.000000
dmel_M19524	700	849	1.614302	0.006441	0.000000	0.000000	0.008035	0.985524	0.000000
dmel_M19524	750	899	0.912766	0.000000	0.000000	0.000000	0.009915	0.990085	0.000000
dmel_AF033857	0	149	-0.089574	0.000000	0.000000	0.000370	0.001077	0.998553	0.000000
dmel_AF033857	50	199	-0.027077	0.000000	0.000000	0.000000	0.000891	0.999109	0.000000
dmel_AF033857	100	249	-0.043300	0.000102	0.000000	0.000000	0.001296	0.998602	0.000000
dmel_AF033857	150	299	-0.012386	0.000000	0.000000	0.000000	0.000162	0.999838	0.000000
dmel_AF033857	200	349	-0.011960	0.000000	0.000000	0.000000	0.000123	0.999877	0.000000
dmel_AF033857	250	399	0.000000	0.000000	0.000000	0.000000	0.000000	1.000000	0.000000
dmel_AF033857	300	449	-0.016937	0.000000	0.000000	0.000000	0.000257	0.999743	0.000000
dmel_AF033857	350	499	-0.077737	0.000000	0.000000	0.001130	0.000780	0.998091	0.000000
dmel_AF033857	400	549	-0.096388	0.000000	0.000000	0.001275	0.000492	0.998233	0.000000
dmel_AF033857	450	599	-0.044149	0.000000	0.000000	0.000420	0.000386	0.999193	0.000000
dmel_AF033857	500	649	0.093048	0.000000	0.000360	0.003906	0.000673	0.995061	0.000000
dmel_AF033857	550	699	0.520738	0.000000	0.000590	0.006836	0.001241	0.991334	0.000000
dmel_AF033857	600	749	1.232054	0.000000	0.000000	0.013248	0.000148	0.986604	0.000000
dmel_AF033857	650	799	6.408402	0.000000	0.009748	0.013425	0.000000	0.976828	0.000000
dmel_AF033857	700	849	5.902651	0.000000	0.009192	0.007513	0.000000	0.983295	0.000000
dmel_AF033857	750	899	10.102862	0.004491	0.018191	0.011013	0.002202	0.964103	0.000000
dmel_AF033857	800	949	2.894720	0.003226	0.004101	0.003502	0.005720	0.983450	0.000000
dmel_AF033857	850	999	2.545644	0.003320	0.007838	0.002643	0.002341	0.983858	0.000000
dmel_AF051355	0	149	0.382540	0.000000	0.002164	0.005580	0.000276	0.991980	0.000000
dmel_AF051355	50	199	2.646042	0.000000	0.002705	0.011642	0.008288	0.977365	0.000000
dmel_AF051355	100	249	3.067594	0.000000	0.000000	0.010722	0.011475	0.977802	0.000000
dmel_AF051355	150	299	2.182910	0.000000	0.000000	0.000972	0.013578	0.985450	0.000000
dmel_AF051355	200	349	-0.041812	0.000000	0.000000	0.000000	0.001182	0.998818	0.000000
dmel_AF051355	250	399	-0.017608	0.000000	0.000000	0.000000	0.000203	0.999797	0.000000
dmel_AF051355	300	449	-0.013597	0.000000	0.000000	0.000000	0.000146	0.999854	0.000000
dmel_AF051355	350	499	-0.005799	0.000000	0.000000	0.000000	0.002425	0.997575	0.000000
dmel_AF051355	400	549	-0.023887	0.000000	0.000000	0.000000	0.000321	0.999679	0.000000
dmel_AF051355	450	599	-0.112460	0.001966	0.000000	0.000944	0.001049	0.996042	0.000000
dmel_AF051355	500	649	0.137007	0.004271	0.000000	0.000487	0.000000	0.995242	0.000000
dmel_AF051355	550	699	6.070730	0.007402	0.007853	0.000535	0.000000	0.984210	0.000000
dmel_AF051355	600	749	6.667893	0.000675	0.008163	0.000000	0.007815	0.983347	0.000000
dmel_AF051355	650	799	9.272594	0.000000	0.011399	0.000000	0.024760	0.963841	0.000000
dmel_AF051355	700	849	5.125628	0.004427	0.000000	0.000566	0.035970	0.959037	0.000000
dmel_AF051355	750	899	1.480091	0.003501	0.000000	0.008310	0.005656	0.982534	0.000000
dmel_AF051355	800	949	0.445502	0.002233	0.000000	0.005011	0.000000	0.992755	0.000000
dmel_AF051355	850	999	0.525350	0.000000	0.000000	0.006213	0.000000	0.993787	0.000000
dmel_AF236668	0	149	-0.051307	0.000249	0.000000	0.001119	0.000163	0.998470	0.000000
dmel_AF236668	50	199	0.137609	0.003949	0.000000	0.001390	0.000359	0.994302	0.000000
dmel_AF236668	100	249	0.009356	0.002113	0.000000	0.000000	0.000000	0.997887	0.000000
dmel_AF236668	150	299	0.000000	0.000000	0.000000	0.000000	0.000000	1.000000	0.000000
dmel_AF236668	200	349	-0.012959	0.000000	0.000000	0.000137	0.000000	0.999863	0.000000
dmel_AF236668	250	399	-0.017410	0.000000	0.000000	0.000199	0.000000	0.999801	0.000000
dmel_AF236668	300	449	-0.061003	0.000000	0.000548	0.000919	0.000000	0.998532	0.000000
dmel_AF236668	350	499	0.708483	0.003568	0.003543	0.001256	0.001184	0.990448	0.000000
dmel_AF236668	400	549	6.099500	0.017105	0.004206	0.000744	0.001016	0.976928	0.000000
dmel_AF236668	450	599	6.336097	0.017788	0.000844	0.004274	0.003001	0.974093	0.000000
dmel_AF236668	500	649	3.985519	0.009152	0.000000	0.003184	0.000000	0.987664	0.000000
dmel_AF236668	550	699	-0.008059	0.000000	0.000000	0.000078	0.000000	0.999922	0.000000
dmel_AF236668	600	749	0.000000	0.000000	0.000000	0.000000	0.000000	1.000000	0.000000
dmel_AF236668	650	799	-0.030029	0.000000	0.000000	0.000000	0.000515	0.999485	0.000000
dmel_AF236668	700	849	4.117568	0.000000	0.000000	0.009143	0.013119	0.977738	0.000000
dmel_AF236668	750	899	11.162385	0.000000	0.018812	0.021999	0.012923	0.946266	0.000000
dmel_AF236668	800	949	8.510310	0.000000	0.012838	0.019814	0.000595	0.966753	0.000000
dmel_AF236668	850	999	3.887982	0.000000	0.008941	0.008420	0.000181	0.982458	0.000000
dmel_L09674	0	149	1.225642	0.000000	0.000000	0.004725	0.011484	0.983791	0.000000
dmel_L09674	50	199	-0.042001	0.000000	0.000000	0.001784	0.000357	0.997858	0.000000
dmel_L09674	100	249	0.136909	0.000419	0.000000	0.004496	0.000669	0.994415	0.000000
dmel_L09674	150	299	-0.038091	0.002692	0.000000	0.001526	0.000669	0.995114	0.000000
dmel_L09674	200	349	2.227719	0.013593	0.000000	0.001654	0.000000	0.984753	0.000000
dmel_L09674	250	399	1.548527	0.009916	0.000000	0.000876	0.000000	0.989208	0.000000
dmel_L09674	300	449	0.811111	0.005667	0.000000	0.000000	0.000000	0.994333	0.000000
dmel_L09674	350	499	-0.009542	0.000097	0.000000	0.000000	0.000000	0.999903	0.000000
dmel_L09674	400	549	0.482472	0.006584	0.000000	0.000000	0.000000	0.993416	0.000000
dmel_L09674	450	599	0.435057	0.006066	0.001386	0.000000	0.001187	0.991361	0.000000
dmel_L09674	500	649	0.128375	0.003738	0.001357	0.000000	0.000975	0.993930	0.000000
dmel_L09674	550	699	-0.088444	0.000000	0.001214	0.000000	0.000720	0.998066	0.000000
dmel_L09674	600	749	0.273659	0.000000	0.000000	0.004103	0.000000	0.995897	0.000000
dmel_L09674	650	799	0.278187	0.000000	0.000000	0.004163	0.000000	0.995837	0.000000
dmel_L09674	700	849	0.159231	0.000000	0.000000	0.003542	0.000249	0.996209	0.000000
dmel_L09674	750	899	-0.013797	0.000000	0.000000	0.000000	0.000147	0.999853	0.000000
dmel_L09674	800	949	-0.000434	0.001694	0.000000	0.001541	0.000803	0.995962	0.000000
dmel_L09674	850	999	0.275598	0.002142	0.002059	0.003747	0.002119	0.989933	0.000000
dmel_L13460	0	149	-0.096137	0.000000	0.000807	0.000920	0.002304	0.995969	0.000000
dmel_L13460	50	199	0.381305	0.000000	0.000000	0.000516	0.006957	0.992527	0.000000
dmel_L13460	100	249	0.333455	0.000000	0.000000	0.000000	0.006107	0.993893	0.000000
dmel_L13460	150	299	0.545354	0.000000	0.006269	0.000000	0.004248	0.989483	0.000000
dmel_L13460	200	349	2.603989	0.000000	0.015594	0.001969	0.000629	0.981808	0.000000
dmel_L13460	250	399	2.611915	0.000727	0.018898	0.002767	0.000000	0.977608	0.000000
dmel_L13460	300	449	3.153016	0.000537	0.009498	0.018498	0.000000	0.971468	0.000000
dmel_L13460	350	499	1.938320	0.000507	0.000000	0.016119	0.000218	0.983156	0.000000
dmel_L13460	400	549	1.261476	0.000000	0.000000	0.010104	0.000610	0.989287	0.000000
dmel_L13460	450	599	4.719812	0.008591	0.000000	0.015644	0.001471	0.974294	0.000000
dmel_L13460	500	649	11.260576	0.010590	0.010320	0.030287	0.000586	0.948216	0.000000
dmel_L13460	550	699	5.929655	0.000000	0.008057	0.016517	0.000349	0.975076	0.000000
dmel_L13460	600	749	4.205335	0.000000	0.007542	0.008905	0.000000	0.983553	0.000000
dmel_L13460	650	799	0.266572	0.000000	0.000000	0.000525	0.005107	0.994368	0.000000
dmel_L13460	700	849	0.887604	0.000000	0.000000	0.002673	0.008430	0.988897	0.000000
dmel_L13460	750	899	0.155298	0.000000	0.001362	0.002715	0.003590	0.992332	0.000000
dmel_L13460	800	949	0.429811	0.000000	0.004591	0.002038	0.002026	0.991345	0.000000
dmel_L13460	850	999	0.687452	0.000000	0.009586	0.000000	0.000000	0.990414	0.000000
dmel_M15657	0	149	0.110259	0.000360	0.000000	0.000986	0.004727	0.993927	0.000000
dmel_M15657	50	199	0.147343	0.000434	0.000000	0.000000	0.004680	0.994886	0.000000
dmel_M15657	100	249	-0.075759	0.000635	0.000000	0.000185	0.001823	0.997356	0.000000
dmel_M15657	150	299	3.973195	0.010203	0.009486	0.000000	0.001005	0.979306	0.000000
dmel_M15657	200	349	4.335776	0.011479	0.009413	0.000000	0.003028	0.976080	0.000000
dmel_M15657	250	399	5.034787	0.013306	0.014891	0.000104	0.001238	0.970462	0.000000
dmel_M15657	300	449	1.332685	0.000000	0.000241	0.000220	0.008745	0.990794	0.000000
dmel_M15657	350	499	1.379417	0.000000	0.000000	0.000114	0.009221	0.990665	0.000000
dmel_M15657	400	549	1.692914	0.000000	0.000683	0.000000	0.009996	0.989321	0.000000
dmel_M15657	450	599	0.651583	0.000000	0.000403	0.001592	0.009189	0.988816	0.000000
dmel_M15657	500	649	0.238318	0.000000	0.000000	0.002082	0.005062	0.992857	0.000000
dmel_M15657	550	699	0.090147	0.000000	0.000116	0.000978	0.004181	0.994725	0.000000
dmel_M15657	600	749	-0.015236	0.000000	0.000000	0.000232	0.000000	0.999768	0.000000
dmel_M15657	650	799	-0.034213	0.000000	0.000000	0.000638	0.000000	0.999362	0.000000
dmel_M15657	700	849	0.041486	0.000000	0.001863	0.000571	0.003012	0.994554	0.000000
dmel_M15657	750	899	0.067030	0.000000	0.001880	0.000075	0.002879	0.995166	0.000000
dmel_M15657	800	949	-0.036913	0.000000	0.000000	0.000000	0.000891	0.999109	0.000000
dmel_M15657	850	999	-0.023604	0.000000	0.000000	0.001443	0.000145	0.998411	0.000000
dmel_M29301	0	149	0.514094	0.000000	0.000000	0.005831	0.001382	0.992787	0.000000
dmel_M29301	50	199	1.658750	0.000000	0.000000	0.011298	0.001180	0.987523	0.000000
dmel_M29301	100	249	-0.008770	0.000000	0.000000	0.000085	0.000000	0.999915	0.000000
dmel_M29301	150	299	-0.015063	0.000000	0.000000	0.000000	0.000231	0.999769	0.000000
dmel_M29301	200	349	-0.053316	0.000000	0.000000	0.000178	0.000938	0.998883	0.000000
dmel_M29301	250	399	0.153481	0.000000	0.000000	0.000463	0.003895	0.995641	0.000000
dmel_M29301	300	449	0.098124	0.000000	0.000000	0.001002	0.003523	0.995475	0.000000
dmel_M29301	350	499	0.051177	0.000000	0.000000	0.000000	0.003033	0.996967	0.000000
dmel_M29301	400	549	-0.028132	0.000000	0.000000	0.000000	0.000633	0.999367	0.000000
dmel_M29301	450	599	-0.073394	0.002196	0.000000	0.000000	0.000902	0.996901	0.000000
dmel_M29301	500	649	0.920320	0.001050	0.000000	0.000000	0.009953	0.988997	0.000000
dmel_M29301	550	699	0.399876	0.002131	0.001103	0.001873	0.004391	0.990503	0.000000
dmel_M29301	600	749	4.439685	0.000000	0.012086	0.001785	0.008551	0.977578	0.000000
dmel_M29301	650	799	3.238126	0.000000	0.010659	0.001783	0.001079	0.986479	0.000000
dmel_M29301	700	849	2.832925	0.000000	0.007784	0.000456	0.000000	0.991759	0.000000
dmel_M29301	750	899	0.265369	0.000000	0.000000	0.004744	0.000334	0.994922	0.000000
dmel_M29301	800	949	0.414560	0.000000	0.000000	0.005533	0.002189	0.992277	0.000000
dmel_M29301	850	999	-0.063378	0.002390	0.001107	0.001429	0.002744	0.992329	0.000000
dmel_M60197	0	149	0.627640	0.000000	0.006971	0.000816	0.001045	0.991167	0.000000
dmel_M60197	50	199	0.693677	0.000000	0.008291	0.000113	0.001067	0.990530	0.000000
dmel_M60197	100	249	0.527220	0.000000	0.006103	0.000000	0.000000	0.993897	0.000000
dmel_M60197	150	299	-0.025475	0.000000	0.000000	0.000000	0.000343	0.999657	0.000000
dmel_M60197	200	349	0.000000	0.000000	0.000000	0.000000	0.000000	1.000000	0.000000
dmel_M60197	250	399	0.000000	0.000000	0.000000	0.000000	0.000000	1.000000	0.000000
dmel_M60197	300	449	-0.013513	0.000000	0.000000	0.000191	0.000000	0.999809	0.000000
dmel_M60197	350	499	6.402901	0.000000	0.007451	0.000416	0.000151	0.991982	0.000000
dmel_M60197	400	549	8.262891	0.007675	0.008793	0.008175	0.000542	0.974816	0.000000
dmel_M60197	450	599	7.791048	0.006970	0.008518	0.005367	0.000000	0.979146	0.000000
dmel_M60197	500	649	2.645315	0.000000	0.008661	0.007959	0.000159	0.983222	0.000000
dmel_M60197	550	699	3.100146	0.009470	0.008868	0.000000	0.000000	0.981662	0.000000
dmel_M60197	600	749	0.690486	0.007539	0.000000	0.000431	0.000418	0.991612	0.000000
dmel_M60197	650	799	1.343170	0.011830	0.000000	0.000098	0.000000	0.988072	0.000000
dmel_M60197	700	849	-0.020414	0.001554	0.000000	0.000000	0.000166	0.998281	0.000000
dmel_M60197	750	899	-0.100133	0.000000	0.000000	0.000644	0.001651	0.997705	0.000000
dmel_M60197	800	949	-0.105605	0.000000	0.000000	0.000693	0.000897	0.998410	0.000000
dmel_M60197	850	999	-0.028375	0.000000	0.000000	0.002066	0.000000	0.997934	0.000000
dmel_S85346	0	149	0.241638	0.000000	0.000000	0.000515	0.004113	0.995372	0.000000
dmel_S85346	50	199	0.334577	0.000000	0.000000	0.000000	0.004994	0.995006	0.000000
dmel_S85346	100	249	-0.018966	0.000000	0.000000	0.000000	0.000222	0.999778	0.000000
dmel_S85346	150	299	-0.048347	0.000114	0.000000	0.000000	0.000706	0.999181	0.000000
dmel_S85346	200	349	-0.254223	0.001004	0.000000	0.001965	0.001306	0.995725	0.000000
dmel_S85346	250	399	-0.037577	0.000000	0.000000	0.001062	0.000000	0.998938	0.000000
dmel_S85346	300	449	2.373764	0.000000	0.007420	0.001971	0.000724	0.989885	0.000000
dmel_S85346	350	499	2.369699	0.000000	0.007447	0.000588	0.000639	0.991326	0.000000
dmel_S85346	400	549	2.419856	0.000000	0.007483	0.000635	0.000000	0.991882	0.000000
dmel_S85346	450	599	-0.010000	0.000000	0.000000	0.000100	0.000000	0.999900	0.000000
dmel_S85346	500	649	2.540245	0.000000	0.007484	0.000000	0.000000	0.992516	0.000000
dmel_S85346	550	699	2.533963	0.000000	0.007432	0.000000	0.000000	0.992568	0.000000
dmel_S85346	600	749	0.271413	0.004601	0.000000	0.000000	0.001096	0.994303	0.000000
dmel_S85346	650	799	0.334472	0.000000	0.000000	0.000862	0.006232	0.992907	0.000000
dmel_S85346	700	849	0.518767	0.000000	0.000000	0.000521	0.007950	0.991529	0.000000
dmel_S85346	750	899	0.184220	0.000105	0.000000	0.002831	0.004016	0.993047	0.000000
dmel_S85346	800	949	-0.092886	0.000000	0.000000	0.000497	0.000653	0.998850	0.000000
dmel_S85346	850	999	-0.043235	0.000000	0.000000	0.000337	0.000396	0.999268	0.000000
dmel_U47685	0	149	-0.025852	0.000000	0.000000	0.000000	0.001898	0.998102	0.000000
dmel_U47685	50	199	-0.009443	0.000093	0.000000	0.000000	0.000000	0.999907	0.000000
dmel_U47685	100	249	-0.011854	0.000000	0.000000	0.001300	0.000000	0.998700	0.000000
dmel_U47685	150	299	0.027494	0.003008	0.000000	0.001840	0.000000	0.995152	0.000000
dmel_U47685	200	349	0.067246	0.002701	0.000000	0.002922	0.000266	0.994112	0.000000
dmel_U47685	250	399	0.024162	0.002662	0.000000	0.000078	0.000000	0.997260	0.000000
dmel_U47685	300	449	-0.022494	0.000000	0.000000	0.000000	0.000431	0.999569	0.000000
dmel_U47685	350	499	-0.029069	0.000000	0.000000	0.000000	0.000452	0.999548	0.000000
dmel_U47685	400	549	-0.024760	0.000000	0.000000	0.000000	0.000349	0.999651	0.000000
dmel_U47685	450	599	-0.048372	0.000000	0.000000	0.000000	0.001250	0.998750	0.000000
dmel_U47685	500	649	0.354983	0.000000	0.000000	0.000000	0.006230	0.993770	0.000000
dmel_U47685	550	699	1.146703	0.000000	0.000000	0.000000	0.011192	0.988808	0.000000
dmel_U47685	600	749	3.277510	0.008546	0.000000	0.000000	0.014004	0.977450	0.000000
dmel_U47685	650	799	2.628294	0.008642	0.000000	0.000000	0.006418	0.984940	0.000000
dmel_U47685	700	849	2.327622	0.008949	0.000000	0.004482	0.000000	0.986568	0.000000
dmel_U47685	750	899	0.634478	0.000462	0.000000	0.006634	0.000000	0.992904	0.000000
dmel_U47685	800	949	8.242135	0.000444	0.008922	0.019945	0.000000	0.970689	0.000000
dmel_U47685	850	999	6.054377	0.000000	0.008311	0.011415	0.000000	0.980274	0.000000
dmel_X16152	0	149	1.446310	0.001710	0.000000	0.005883	0.002605	0.989802	0.000000
dmel_X16152	50	199	1.497438	0.001981	0.000000	0.005980	0.002652	0.989388	0.000000
dmel_X16152	100	249	0.251844	0.001616	0.000000	0.000000	0.004122	0.994262	0.000000
dmel_X16152	150	299	-0.012437	0.000163	0.000000	0.000000	0.000000	0.999837	0.000000
dmel_X16152	200	349	-0.093162	0.000797	0.000000	0.000000	0.000437	0.998767	0.000000
dmel_X16152	250	399	-0.018565	0.000220	0.000000	0.000000	0.000000	0.999780	0.000000
dmel_X16152	300	449	0.000000	0.000000	0.000000	0.000000	0.000000	1.000000	0.000000
dmel_X16152	350	499	-0.011081	0.000113	0.000000	0.000000	0.000000	0.999887	0.000000
dmel_X16152	400	549	-0.008181	0.000096	0.000000	0.000000	0.000000	0.999904	0.000000
dmel_X16152	450	599	-0.008041	0.000000	0.000000	0.000000	0.000078	0.999922	0.000000
dmel_X16152	500	649	0.000000	0.000000	0.000000	0.000000	0.000000	1.000000	0.000000
dmel_X16152	550	699	-0.037561	0.000427	0.000000	0.000000	0.000000	0.999573	0.000000
dmel_X16152	600	749	-0.039948	0.000465	0.000000	0.000000	0.000000	0.999535	0.000000
dmel_X16152	650	799	0.000000	0.000000	0.000000	0.000000	0.000000	1.000000	0.000000
dmel_X16152	700	849	0.000000	0.000000	0.000000	0.000000	0.000000	1.000000	0.000000
dmel_X16152	750	899	0.324591	0.004631	0.000369	0.000000	0.000000	0.995000	0.000000
dmel_X16152	800	949	0.404774	0.004907	0.002928	0.000843	0.000378	0.990945	0.000000
dmel_X16152	850	999	-0.017766	0.000000	0.002746	0.001883	0.001571	0.993800	0.000000
