# Supplementary material for: SMCis: An Effective Algorithm for Discovery of Cis-Regulatory Modules
Source: PLoS One. 2016 Sep 16;11(9):e0162968. doi: 10.1371/journal.pone.0162968 (PMC5026350; doi:10.1371/journal.pone.0162968)
Supplement: S1 File — (ZIP) [file pone.0162968.s002.zip › S1_File/motevo/muscle/muscle_result.txt]

>M13631
dmel_M13631	0	149	6.605724	0.000000	0.000000	0.002207	0.021443	0.000000	0.976350	0.000000
dmel_M13631	50	199	13.851965	0.000000	0.000000	0.020847	0.031223	0.000000	0.947930	0.000000
dmel_M13631	100	249	17.650060	0.000000	0.000000	0.029739	0.036136	0.011162	0.922963	0.000000
>J04971
dmel_J04971	0	149	0.090210	0.000000	0.002612	0.000000	0.000000	0.000000	0.997388	0.000000
dmel_J04971	50	199	0.114040	0.000000	0.003093	0.001349	0.000000	0.000000	0.995559	0.000000
dmel_J04971	100	249	0.605418	0.000000	0.000000	0.001281	0.000000	0.005777	0.992942	0.000000
dmel_J04971	150	299	1.007032	0.000000	0.000000	0.000540	0.000000	0.009082	0.990378	0.000000
dmel_J04971	200	349	-0.020467	0.000000	0.000000	0.000000	0.000000	0.000288	0.999712	0.000000
dmel_J04971	250	399	0.000000	0.000000	0.000000	0.000000	0.000000	0.000000	1.000000	0.000000
dmel_J04971	300	449	0.000000	0.000000	0.000000	0.000000	0.000000	0.000000	1.000000	0.000000
dmel_J04971	350	499	0.014592	0.001682	0.000000	0.000000	0.000000	0.000000	0.998318	0.000000
dmel_J04971	400	549	-0.016599	0.002018	0.002283	0.001607	0.000000	0.000686	0.993406	0.000000
dmel_J04971	450	599	3.917572	0.002489	0.013458	0.001541	0.000000	0.000311	0.982201	0.000000
dmel_J04971	500	649	3.841612	0.000000	0.013154	0.001703	0.000000	0.000222	0.984921	0.000000
dmel_J04971	550	699	3.820111	0.000000	0.007885	0.001628	0.006785	0.000000	0.983702	0.000000
dmel_J04971	600	749	2.396904	0.000000	0.002713	0.008630	0.007455	0.000000	0.981202	0.000000
dmel_J04971	650	799	2.119282	0.000000	0.002779	0.007401	0.007451	0.000635	0.981734	0.000000
dmel_J04971	700	849	6.350722	0.007814	0.002771	0.004696	0.000000	0.000649	0.984070	0.000000
dmel_J04971	750	899	6.430413	0.007790	0.000000	0.000253	0.002625	0.004145	0.985188	0.000000
dmel_J04971	800	949	0.254891	0.000000	0.000000	0.000141	0.002451	0.001822	0.995587	0.000000
dmel_J04971	850	999	0.250815	0.000000	0.000000	0.000155	0.002445	0.001799	0.995601	0.000000
>K01464
dmel_K01464	0	149	0.928320	0.000000	0.000000	0.000000	0.006012	0.000000	0.993988	0.000000
dmel_K01464	50	199	-0.005717	0.000000	0.000000	0.000000	0.000000	0.000067	0.999933	0.000000
dmel_K01464	100	249	0.000000	0.000000	0.000000	0.000000	0.000000	0.000000	1.000000	0.000000
dmel_K01464	150	299	6.613018	0.007417	0.000000	0.000303	0.000000	0.000370	0.991910	0.000000
dmel_K01464	200	349	6.644690	0.007458	0.000000	0.001309	0.000000	0.000000	0.991233	0.000000
dmel_K01464	250	399	6.635508	0.007312	0.000000	0.001574	0.000000	0.000000	0.991114	0.000000
dmel_K01464	300	449	3.070464	0.000000	0.000000	0.001865	0.011435	0.000000	0.986700	0.000000
dmel_K01464	350	499	3.108715	0.000000	0.000000	0.000000	0.012555	0.000000	0.987445	0.000000
dmel_K01464	400	549	-0.055854	0.000000	0.000600	0.000000	0.000780	0.000000	0.998620	0.000000
dmel_K01464	450	599	0.072285	0.000000	0.000910	0.000000	0.000239	0.002741	0.996109	0.000000
dmel_K01464	500	649	0.140261	0.000000	0.000594	0.000000	0.002429	0.002892	0.994085	0.000000
dmel_K01464	550	699	-0.004872	0.000000	0.000542	0.001618	0.001848	0.002328	0.993664	0.000000
dmel_K01464	600	749	1.030848	0.000000	0.000000	0.001297	0.000867	0.006487	0.991348	0.000000
dmel_K01464	650	799	1.113489	0.000000	0.000000	0.001104	0.000000	0.006714	0.992183	0.000000
dmel_K01464	700	849	1.138299	0.000000	0.000000	0.000000	0.000000	0.007055	0.992945	0.000000
dmel_K01464	750	899	-0.019198	0.000000	0.001141	0.000000	0.000000	0.000000	0.998859	0.000000
dmel_K01464	800	949	-0.065381	0.000000	0.001885	0.001957	0.000000	0.000566	0.995592	0.000000
dmel_K01464	850	999	0.204878	0.000000	0.003391	0.001872	0.000000	0.000167	0.994570	0.000000
>M20543
dmel_M20543	0	149	0.680139	0.000000	0.001140	0.006635	0.000000	0.000000	0.992225	0.000000
dmel_M20543	50	199	-0.007512	0.000000	0.000000	0.001624	0.000000	0.000000	0.998376	0.000000
dmel_M20543	100	249	-0.015590	0.000000	0.000000	0.000190	0.000000	0.000000	0.999810	0.000000
dmel_M20543	150	299	-0.031693	0.000000	0.000000	0.000367	0.000000	0.000000	0.999633	0.000000
dmel_M20543	200	349	0.000000	0.000000	0.000000	0.000000	0.000000	0.000000	1.000000	0.000000
dmel_M20543	250	399	-0.020123	0.000000	0.000000	0.000269	0.000000	0.000000	0.999731	0.000000
dmel_M20543	300	449	3.504462	0.000000	0.000000	0.015340	0.000000	0.000144	0.984516	0.000000
dmel_M20543	350	499	8.811511	0.000000	0.000000	0.018254	0.008559	0.000453	0.972734	0.000000
dmel_M20543	400	549	13.286098	0.000000	0.000000	0.020473	0.020949	0.000000	0.958578	0.000000
dmel_M20543	450	599	11.410423	0.000000	0.000000	0.016734	0.020321	0.000000	0.962946	0.000000
dmel_M20543	500	649	14.242970	0.000000	0.000000	0.018537	0.020685	0.010381	0.950398	0.000000
dmel_M20543	550	699	14.210339	0.010090	0.000000	0.024421	0.010232	0.010111	0.945145	0.000000
dmel_M20543	600	749	9.421326	0.008844	0.002077	0.006214	0.009627	0.009459	0.963779	0.000000
dmel_M20543	650	799	5.732866	0.008448	0.010497	0.015410	0.000000	0.000000	0.965645	0.000000
dmel_M20543	700	849	3.247212	0.000000	0.009322	0.012437	0.000000	0.000000	0.978241	0.000000
dmel_M20543	750	899	1.089219	0.000000	0.003385	0.004386	0.000000	0.000000	0.992229	0.000000
dmel_M20543	800	949	-0.025895	0.000000	0.000000	0.000458	0.000000	0.000000	0.999542	0.000000
dmel_M20543	850	999	0.000000	0.000000	0.000000	0.000000	0.000000	0.000000	1.000000	0.000000
>M21390
dmel_M21390	0	149	2.224725	0.000000	0.000000	0.000140	0.007242	0.000000	0.992618	0.000000
dmel_M21390	50	199	6.712326	0.008053	0.000000	0.002812	0.007942	0.000000	0.981193	0.000000
dmel_M21390	100	249	10.862409	0.009422	0.009561	0.009549	0.009363	0.000000	0.962106	0.000000
dmel_M21390	150	299	15.209594	0.018679	0.009346	0.009277	0.000000	0.000000	0.962698	0.000000
dmel_M21390	200	349	8.564147	0.008137	0.008149	0.004245	0.000000	0.000000	0.979469	0.000000
dmel_M21390	250	399	5.246166	0.007338	0.001615	0.000000	0.000000	0.000156	0.990891	0.000000
dmel_M21390	300	449	-0.035656	0.000000	0.001163	0.000000	0.000000	0.000104	0.998732	0.000000
dmel_M21390	350	499	0.000000	0.000000	0.000000	0.000000	0.000000	0.000000	1.000000	0.000000
dmel_M21390	400	549	0.177607	0.000000	0.000000	0.003152	0.000000	0.000000	0.996848	0.000000
dmel_M21390	450	599	0.154723	0.000000	0.000278	0.003199	0.000000	0.000000	0.996523	0.000000
dmel_M21390	500	649	0.152620	0.000000	0.000000	0.003341	0.000000	0.000149	0.996510	0.000000
dmel_M21390	550	699	-0.028802	0.000000	0.000000	0.000000	0.000842	0.000100	0.999058	0.000000
dmel_M21390	600	749	-0.006757	0.000000	0.000000	0.000000	0.002128	0.000229	0.997643	0.000000
dmel_M21390	650	799	-0.071024	0.001237	0.000000	0.000000	0.001760	0.000155	0.996849	0.000000
dmel_M21390	700	849	-0.019406	0.000431	0.000000	0.000000	0.000000	0.000000	0.999569	0.000000
dmel_M21390	750	899	-0.066193	0.000756	0.000000	0.000000	0.000000	0.000243	0.999002	0.000000
dmel_M21390	800	949	0.000000	0.000000	0.000000	0.000000	0.000000	0.000000	1.000000	0.000000
dmel_M21390	850	999	0.000000	0.000000	0.000000	0.000000	0.000000	0.000000	1.000000	0.000000
>M22381
dmel_M22381	0	149	2.262934	0.000000	0.001275	0.000000	0.000000	0.008089	0.990636	0.000000
dmel_M22381	50	199	2.165092	0.000000	0.001539	0.000000	0.000000	0.007367	0.991093	0.000000
dmel_M22381	100	249	-0.035241	0.000000	0.001529	0.000000	0.000000	0.000174	0.998297	0.000000
dmel_M22381	150	299	0.000000	0.000000	0.000000	0.000000	0.000000	0.000000	1.000000	0.000000
dmel_M22381	200	349	0.000000	0.000000	0.000000	0.000000	0.000000	0.000000	1.000000	0.000000
dmel_M22381	250	399	-0.008579	0.000000	0.000088	0.000000	0.000000	0.000000	0.999912	0.000000
dmel_M22381	300	449	-0.031005	0.000000	0.000083	0.000998	0.000000	0.000000	0.998919	0.000000
dmel_M22381	350	499	1.623232	0.000000	0.006665	0.004051	0.000000	0.000000	0.989284	0.000000
dmel_M22381	400	549	1.625233	0.000000	0.007019	0.003637	0.000000	0.000000	0.989344	0.000000
dmel_M22381	450	599	1.394003	0.000000	0.006897	0.000739	0.000000	0.000000	0.992364	0.000000
dmel_M22381	500	649	0.556452	0.000000	0.000000	0.000000	0.004800	0.000000	0.995200	0.000000
dmel_M22381	550	699	0.549342	0.000000	0.000000	0.000000	0.005328	0.000165	0.994507	0.000000
dmel_M22381	600	749	3.347517	0.000000	0.011137	0.000000	0.005586	0.000610	0.982667	0.000000
dmel_M22381	650	799	2.572038	0.000000	0.010391	0.001357	0.000000	0.000893	0.987360	0.000000
dmel_M22381	700	849	3.759867	0.000000	0.011154	0.012452	0.000000	0.000000	0.976393	0.000000
dmel_M22381	750	899	3.058643	0.000000	0.007741	0.016067	0.006328	0.000129	0.969735	0.000000
dmel_M22381	800	949	2.399115	0.000000	0.007902	0.001078	0.005234	0.000000	0.985787	0.000000
dmel_M22381	850	999	2.376633	0.000000	0.007738	0.000587	0.004677	0.000290	0.986708	0.000000
>J04699
dmel_J04699	0	149	0.655404	0.000000	0.000000	0.000000	0.006070	0.000000	0.993930	0.000000
dmel_J04699	50	199	-0.056562	0.000218	0.001120	0.000000	0.000000	0.000000	0.998662	0.000000
dmel_J04699	100	249	-0.038393	0.000141	0.000761	0.000000	0.000000	0.000000	0.999098	0.000000
dmel_J04699	150	299	-0.038801	0.000147	0.000807	0.000000	0.000000	0.000000	0.999045	0.000000
dmel_J04699	200	349	0.000000	0.000000	0.000000	0.000000	0.000000	0.000000	1.000000	0.000000
dmel_J04699	250	399	-0.025069	0.000755	0.000000	0.000000	0.000000	0.000000	0.999245	0.000000
dmel_J04699	300	449	0.252237	0.000883	0.000000	0.000000	0.004169	0.000000	0.994948	0.000000
dmel_J04699	350	499	0.227390	0.001751	0.000000	0.000000	0.004088	0.000607	0.993553	0.000000
dmel_J04699	400	549	2.012902	0.000000	0.000000	0.000000	0.005240	0.010429	0.984331	0.000000
dmel_J04699	450	599	1.565003	0.000000	0.000000	0.000000	0.000000	0.009497	0.990503	0.000000
dmel_J04699	500	649	-0.022363	0.000000	0.000000	0.000221	0.000000	0.000000	0.999779	0.000000
dmel_J04699	550	699	0.680455	0.000551	0.000000	0.006020	0.000000	0.000000	0.993429	0.000000
dmel_J04699	600	749	4.244531	0.000531	0.011341	0.006112	0.000000	0.000000	0.982016	0.000000
dmel_J04699	650	799	6.859182	0.000603	0.011265	0.012875	0.000000	0.000000	0.975256	0.000000
dmel_J04699	700	849	17.337183	0.000000	0.021758	0.025386	0.000000	0.011829	0.941028	0.000000
dmel_J04699	750	899	10.488721	0.000000	0.009041	0.014543	0.000000	0.009304	0.967111	0.000000
dmel_J04699	800	949	5.624725	0.000000	0.003881	0.011512	0.000000	0.008551	0.976057	0.000000
dmel_J04699	850	999	1.352645	0.000000	0.003006	0.006543	0.000000	0.000000	0.990451	0.000000
>M57905
dmel_M57905	0	149	5.018180	0.007924	0.000000	0.004411	0.003061	0.000376	0.984228	0.000000
dmel_M57905	50	199	7.449768	0.008907	0.001254	0.004605	0.003867	0.008330	0.973037	0.000000
dmel_M57905	100	249	15.788379	0.000000	0.000918	0.036117	0.000000	0.021358	0.941607	0.000000
dmel_M57905	150	299	14.854440	0.000000	0.000000	0.031900	0.000000	0.020448	0.947652	0.000000
>X14726
dmel_X14726	0	149	0.008926	0.000141	0.000000	0.000000	0.000000	0.002139	0.997720	0.000000
dmel_X14726	50	199	-0.027869	0.001630	0.000000	0.000000	0.000000	0.001601	0.996769	0.000000
dmel_X14726	100	249	0.008714	0.001925	0.000000	0.000000	0.000000	0.000000	0.998075	0.000000
dmel_X14726	150	299	-0.009129	0.001397	0.000000	0.000000	0.000000	0.000000	0.998603	0.000000
dmel_X14726	200	349	0.092640	0.000322	0.000000	0.000000	0.000000	0.002924	0.996754	0.000000
dmel_X14726	250	399	0.116250	0.000000	0.000000	0.000000	0.000000	0.003079	0.996921	0.000000
dmel_X14726	300	449	0.256377	0.001004	0.003462	0.000000	0.000000	0.002463	0.993072	0.000000
dmel_X14726	350	499	2.130975	0.009924	0.003447	0.000000	0.000969	0.000000	0.985660	0.000000
dmel_X14726	400	549	19.135706	0.020786	0.030735	0.000000	0.001041	0.000261	0.947177	0.000000
dmel_X14726	450	599	18.784038	0.030883	0.021638	0.000000	0.000000	0.000244	0.947235	0.000000
dmel_X14726	500	649	11.265147	0.015448	0.009125	0.000000	0.000000	0.004871	0.970556	0.000000
dmel_X14726	550	699	0.263409	0.003478	0.000000	0.000000	0.000000	0.002739	0.993784	0.000000
dmel_X14726	600	749	0.076214	0.001759	0.000000	0.000000	0.000000	0.002608	0.995633	0.000000
dmel_X14726	650	799	0.920503	0.001461	0.000000	0.006127	0.000000	0.000000	0.992413	0.000000
dmel_X14726	700	849	0.957951	0.000305	0.000000	0.006278	0.000000	0.000000	0.993416	0.000000
dmel_X14726	750	899	0.956041	0.000000	0.000000	0.006065	0.000000	0.000000	0.993935	0.000000
>X59034
dmel_X59034	0	149	-0.019597	0.000000	0.000000	0.000000	0.000000	0.000185	0.999815	0.000000
dmel_X59034	50	199	0.000000	0.000000	0.000000	0.000000	0.000000	0.000000	1.000000	0.000000
dmel_X59034	100	249	-0.024594	0.000466	0.000000	0.000000	0.000000	0.000000	0.999534	0.000000
dmel_X59034	150	299	-0.024334	0.000459	0.000000	0.000000	0.000000	0.000000	0.999541	0.000000
dmel_X59034	200	349	0.418681	0.000000	0.004331	0.000000	0.000000	0.000000	0.995669	0.000000
dmel_X59034	250	399	0.689922	0.003709	0.004435	0.000000	0.000000	0.000000	0.991856	0.000000
dmel_X59034	300	449	0.859819	0.007174	0.000000	0.000000	0.000000	0.000000	0.992826	0.000000
dmel_X59034	350	499	5.659103	0.020910	0.000000	0.000000	0.000000	0.000000	0.979090	0.000000
dmel_X59034	400	549	3.352136	0.011063	0.000000	0.000000	0.000000	0.000000	0.988937	0.000000
dmel_X59034	450	599	2.701340	0.007951	0.000000	0.000000	0.000000	0.000000	0.992049	0.000000
dmel_X59034	500	649	-0.027022	0.000000	0.000000	0.000000	0.000285	0.000000	0.999715	0.000000
dmel_X59034	550	699	0.203281	0.000000	0.003417	0.000000	0.000309	0.000000	0.996274	0.000000
dmel_X59034	600	749	0.649013	0.000000	0.003724	0.000000	0.004237	0.000000	0.992039	0.000000
dmel_X59034	650	799	1.172129	0.000000	0.008576	0.000000	0.000000	0.000000	0.991424	0.000000
dmel_X59034	700	849	1.151872	0.000000	0.008642	0.000269	0.000000	0.000000	0.991089	0.000000
dmel_X59034	750	899	0.337025	0.000000	0.004761	0.000071	0.000000	0.000000	0.995168	0.000000
dmel_X59034	800	949	1.131967	0.000000	0.006193	0.000181	0.000000	0.000000	0.993626	0.000000
dmel_X59034	850	999	3.825904	0.000000	0.000000	0.000000	0.000000	0.008369	0.991631	0.000000
>V01218
dmel_V01218	0	149	3.761785	0.000000	0.000000	0.000138	0.007297	0.000000	0.992565	0.000000
dmel_V01218	50	199	7.467646	0.000000	0.000000	0.000174	0.015817	0.000000	0.984008	0.000000
dmel_V01218	100	249	7.528701	0.000000	0.002453	0.000749	0.016343	0.000000	0.980454	0.000000
dmel_V01218	150	299	8.490776	0.000000	0.002347	0.004274	0.018054	0.008263	0.967062	0.000000
dmel_V01218	200	349	4.535046	0.001494	0.001860	0.000969	0.008386	0.008541	0.978751	0.000000
dmel_V01218	250	399	2.331026	0.001184	0.000000	0.000996	0.000000	0.008349	0.989472	0.000000
dmel_V01218	300	449	-0.060531	0.001171	0.000417	0.001953	0.000000	0.000000	0.996460	0.000000
>M63391
dmel_M63391	0	149	1.316896	0.000000	0.000683	0.007076	0.000000	0.000000	0.992241	0.000000
dmel_M63391	50	199	2.140641	0.000000	0.000666	0.011165	0.000000	0.000000	0.988168	0.000000
dmel_M63391	100	249	3.764866	0.000000	0.000000	0.018219	0.000711	0.000000	0.981070	0.000000
dmel_M63391	150	299	3.670977	0.007801	0.000000	0.010096	0.000361	0.000000	0.981741	0.000000
dmel_M63391	200	349	6.943918	0.007951	0.008619	0.002749	0.000000	0.000292	0.980388	0.000000
dmel_M63391	250	399	7.056982	0.008027	0.009038	0.003223	0.000000	0.000342	0.979370	0.000000
dmel_M63391	300	449	6.676786	0.000000	0.009218	0.014825	0.000000	0.000000	0.975957	0.000000
dmel_M63391	350	499	2.894058	0.000000	0.000000	0.015293	0.000000	0.000000	0.984707	0.000000
dmel_M63391	400	549	1.436141	0.000000	0.000000	0.008852	0.000000	0.000000	0.991148	0.000000
dmel_M63391	450	599	-0.026215	0.000000	0.000000	0.001094	0.000000	0.000000	0.998906	0.000000
dmel_M63391	500	649	-0.010998	0.000000	0.000000	0.000000	0.000163	0.000000	0.999837	0.000000
dmel_M63391	550	699	-0.029867	0.000000	0.000000	0.000103	0.000291	0.000000	0.999606	0.000000
dmel_M63391	600	749	-0.068551	0.000000	0.000000	0.000343	0.000539	0.000000	0.999118	0.000000
dmel_M63391	650	799	-0.025116	0.000000	0.000000	0.000255	0.000000	0.000000	0.999745	0.000000
dmel_M63391	700	849	0.000000	0.000000	0.000000	0.000000	0.000000	0.000000	1.000000	0.000000
dmel_M63391	750	899	0.107487	0.000000	0.000405	0.000000	0.002965	0.000000	0.996630	0.000000
dmel_M63391	800	949	1.535691	0.000000	0.000434	0.006933	0.003210	0.000000	0.989423	0.000000
dmel_M63391	850	999	1.371163	0.000000	0.000529	0.006857	0.000000	0.000000	0.992614	0.000000
>X12971
dmel_X12971	0	149	-0.035343	0.000453	0.000000	0.000000	0.000000	0.000000	0.999547	0.000000
dmel_X12971	50	199	1.889221	0.000000	0.007393	0.000000	0.000000	0.000164	0.992443	0.000000
dmel_X12971	100	249	2.145077	0.000000	0.008907	0.000000	0.000000	0.000201	0.990892	0.000000
dmel_X12971	150	299	2.172411	0.000000	0.009659	0.000000	0.000000	0.000000	0.990341	0.000000
dmel_X12971	200	349	4.466914	0.000000	0.010552	0.000000	0.000000	0.000000	0.989448	0.000000
dmel_X12971	250	399	4.419757	0.000000	0.007916	0.000000	0.000000	0.004519	0.987565	0.000000
dmel_X12971	300	449	1.775373	0.008052	0.000000	0.000000	0.000000	0.004403	0.987545	0.000000
dmel_X12971	350	499	1.850774	0.008617	0.000000	0.000000	0.000276	0.004772	0.986335	0.000000
dmel_X12971	400	549	1.295768	0.006696	0.000000	0.000269	0.000000	0.000000	0.993035	0.000000
dmel_X12971	450	599	0.000000	0.000000	0.000000	0.000000	0.000000	0.000000	1.000000	0.000000
dmel_X12971	500	649	2.718394	0.000000	0.000000	0.014026	0.000000	0.000000	0.985974	0.000000
dmel_X12971	550	699	2.440582	0.000000	0.000000	0.014267	0.000000	0.000000	0.985733	0.000000
dmel_X12971	600	749	13.044266	0.000000	0.014912	0.018792	0.009759	0.000000	0.956537	0.000000
dmel_X12971	650	799	10.269522	0.000000	0.014675	0.005839	0.008838	0.000000	0.970649	0.000000
dmel_X12971	700	849	10.336513	0.000000	0.010288	0.006622	0.013327	0.000000	0.969763	0.000000
dmel_X12971	750	899	1.508786	0.000000	0.000000	0.000000	0.006714	0.000658	0.992628	0.000000
dmel_X12971	800	949	3.588678	0.000000	0.002146	0.000187	0.014826	0.001081	0.981760	0.000000
dmel_X12971	850	999	2.609908	0.000000	0.011789	0.000000	0.005964	0.001022	0.981226	0.000000
>M95800
dmel_M95800	0	149	0.268143	0.000000	0.004258	0.000145	0.000655	0.000000	0.994943	0.000000
dmel_M95800	50	199	0.273603	0.000000	0.004271	0.000132	0.000487	0.000000	0.995110	0.000000
dmel_M95800	100	249	2.432761	0.000000	0.007218	0.000894	0.000498	0.000000	0.991390	0.000000
dmel_M95800	150	299	4.572715	0.000000	0.011183	0.003843	0.000584	0.004963	0.979427	0.000000
dmel_M95800	200	349	1.557085	0.000000	0.000506	0.004135	0.000000	0.005137	0.990222	0.000000
dmel_M95800	250	399	2.354242	0.000000	0.002931	0.008158	0.000000	0.004888	0.984023	0.000000
dmel_M95800	300	449	2.339332	0.000000	0.000000	0.013796	0.000000	0.000177	0.986028	0.000000
dmel_M95800	350	499	2.504767	0.000000	0.007457	0.008323	0.000000	0.000000	0.984220	0.000000
dmel_M95800	400	549	5.690646	0.007982	0.006701	0.000000	0.000000	0.000155	0.985162	0.000000
dmel_M95800	450	599	10.881373	0.008915	0.017129	0.000165	0.000000	0.000000	0.973791	0.000000
dmel_M95800	500	649	7.590637	0.008133	0.008397	0.000180	0.000000	0.000000	0.983290	0.000000
dmel_M95800	550	699	3.445534	0.000000	0.007779	0.000145	0.000000	0.001802	0.990274	0.000000
dmel_M95800	600	749	-0.016432	0.000000	0.000000	0.000000	0.000000	0.001458	0.998542	0.000000
dmel_M95800	650	799	-0.017285	0.000000	0.000000	0.000000	0.000000	0.001434	0.998566	0.000000
dmel_M95800	700	849	-0.037353	0.000000	0.000000	0.000000	0.000000	0.000514	0.999486	0.000000
dmel_M95800	750	899	-0.041429	0.000000	0.000000	0.000000	0.000000	0.000648	0.999352	0.000000
dmel_M95800	800	949	0.016705	0.000000	0.000000	0.000000	0.000000	0.002187	0.997813	0.000000
dmel_M95800	850	999	1.207598	0.000000	0.006308	0.000000	0.000000	0.000899	0.992792	0.000000
>L21905
dmel_L21905	0	149	0.181390	0.000000	0.003518	0.002519	0.000000	0.000000	0.993964	0.000000
dmel_L21905	50	199	0.027631	0.000000	0.001134	0.002364	0.000000	0.000000	0.996502	0.000000
dmel_L21905	100	249	0.040969	0.000000	0.000000	0.002540	0.000000	0.000518	0.996942	0.000000
dmel_L21905	150	299	-0.038801	0.000000	0.000000	0.000000	0.000000	0.000552	0.999448	0.000000
dmel_L21905	200	349	-0.065631	0.000000	0.000000	0.000226	0.000000	0.000852	0.998922	0.000000
dmel_L21905	250	399	-0.034580	0.000000	0.000423	0.000113	0.000000	0.000000	0.999464	0.000000
dmel_L21905	300	449	-0.065320	0.000171	0.000448	0.000412	0.000000	0.000000	0.998969	0.000000
dmel_L21905	350	499	0.991185	0.007441	0.000836	0.000362	0.000000	0.000000	0.991361	0.000000
dmel_L21905	400	549	8.117781	0.021963	0.007299	0.000481	0.000000	0.000000	0.970257	0.000000
dmel_L21905	450	599	5.899524	0.013001	0.007348	0.000000	0.000000	0.000000	0.979651	0.000000
dmel_L21905	500	649	4.920524	0.007699	0.006899	0.000000	0.000000	0.000000	0.985402	0.000000
dmel_L21905	550	699	0.000000	0.000000	0.000000	0.000000	0.000000	0.000000	1.000000	0.000000
dmel_L21905	600	749	-0.019322	0.000000	0.000000	0.000000	0.000000	0.000181	0.999819	0.000000
dmel_L21905	650	799	-0.016802	0.000000	0.000000	0.000000	0.000000	0.000153	0.999847	0.000000
dmel_L21905	700	849	0.000000	0.000000	0.000000	0.000000	0.000000	0.000000	1.000000	0.000000
dmel_L21905	750	899	0.158040	0.000000	0.000000	0.000000	0.000000	0.003353	0.996647	0.000000
dmel_L21905	800	949	0.152003	0.000000	0.000000	0.000000	0.000000	0.003021	0.996979	0.000000
dmel_L21905	850	999	-0.011453	0.000000	0.000000	0.000000	0.000128	0.000000	0.999872	0.000000
>X05632
dmel_X05632	0	149	1.870288	0.000399	0.000000	0.000656	0.000000	0.007035	0.991910	0.000000
dmel_X05632	50	199	1.914658	0.001405	0.000000	0.000169	0.000104	0.007130	0.991192	0.000000
dmel_X05632	100	249	1.891995	0.001471	0.000000	0.000000	0.000678	0.007029	0.990822	0.000000
dmel_X05632	150	299	0.000000	0.000000	0.000000	0.000000	0.000000	0.000000	1.000000	0.000000
dmel_X05632	200	349	-0.021848	0.000000	0.000000	0.000000	0.001031	0.000000	0.998969	0.000000
dmel_X05632	250	399	1.300710	0.000000	0.011575	0.000000	0.001225	0.000000	0.987200	0.000000
dmel_X05632	300	449	1.059321	0.000000	0.005045	0.005811	0.001472	0.000000	0.987672	0.000000
dmel_X05632	350	499	0.866334	0.000000	0.000000	0.007109	0.000000	0.000000	0.992891	0.000000
dmel_X05632	400	549	2.172801	0.002944	0.000000	0.011118	0.000000	0.000000	0.985939	0.000000
dmel_X05632	450	599	0.048302	0.002460	0.000000	0.000569	0.000000	0.000000	0.996971	0.000000
dmel_X05632	500	649	0.000000	0.000000	0.000000	0.000000	0.000000	0.000000	1.000000	0.000000
dmel_X05632	550	699	-0.039005	0.000000	0.000000	0.000000	0.000573	0.000000	0.999427	0.000000
dmel_X05632	600	749	-0.021666	0.000000	0.000000	0.000000	0.000327	0.000000	0.999673	0.000000
dmel_X05632	650	799	-0.022031	0.000000	0.000000	0.000000	0.000336	0.000000	0.999664	0.000000
dmel_X05632	700	849	0.597485	0.000000	0.000000	0.005097	0.000000	0.000162	0.994741	0.000000
dmel_X05632	750	899	0.866295	0.000000	0.000000	0.006580	0.000000	0.000000	0.993420	0.000000
dmel_X05632	800	949	0.844873	0.000000	0.000000	0.006477	0.000000	0.000000	0.993523	0.000000
dmel_X05632	850	999	-0.054522	0.000000	0.000000	0.000556	0.000000	0.000547	0.998897	0.000000
>U02285
dmel_U02285	0	149	5.146490	0.000000	0.005560	0.021569	0.000000	0.000000	0.972871	0.000000
dmel_U02285	50	199	7.883967	0.000000	0.001279	0.033167	0.000000	0.000000	0.965554	0.000000
dmel_U02285	100	249	7.150349	0.000000	0.000000	0.042146	0.000000	0.000000	0.957854	0.000000
dmel_U02285	150	299	2.575630	0.000000	0.000000	0.014386	0.000000	0.000000	0.985614	0.000000
dmel_U02285	200	349	1.782622	0.000000	0.000000	0.015829	0.000000	0.000000	0.984171	0.000000
dmel_U02285	250	399	1.306681	0.000000	0.000380	0.008219	0.000000	0.004319	0.987081	0.000000
dmel_U02285	300	449	4.978701	0.000000	0.002996	0.017510	0.000000	0.004470	0.975024	0.000000
dmel_U02285	350	499	7.171749	0.000000	0.002020	0.024604	0.000000	0.004726	0.968649	0.000000
dmel_U02285	400	549	10.946372	0.000000	0.001706	0.035670	0.000000	0.000000	0.962624	0.000000
dmel_U02285	450	599	9.879409	0.000000	0.000000	0.021500	0.008611	0.000000	0.969888	0.000000
dmel_U02285	500	649	14.442946	0.000000	0.000000	0.025924	0.019796	0.000000	0.954280	0.000000
dmel_U02285	550	699	16.346049	0.000000	0.000000	0.019647	0.032219	0.000000	0.948134	0.000000
dmel_U02285	600	749	16.183196	0.000000	0.000000	0.037725	0.021980	0.000000	0.940295	0.000000
dmel_U02285	650	799	11.615357	0.010580	0.000000	0.038510	0.010489	0.000000	0.940420	0.000000
dmel_U02285	700	849	6.028896	0.007942	0.000000	0.016611	0.000000	0.000000	0.975447	0.000000
dmel_U02285	750	899	5.391324	0.000000	0.001173	0.018885	0.000000	0.000000	0.979942	0.000000
dmel_U02285	800	949	4.795947	0.000000	0.000446	0.018837	0.000000	0.000000	0.980717	0.000000
dmel_U02285	850	999	6.204851	0.000000	0.000000	0.022381	0.000000	0.000000	0.977619	0.000000
>M62404
dmel_M62404	0	149	0.925384	0.000000	0.000000	0.000000	0.005716	0.000000	0.994284	0.000000
dmel_M62404	50	199	0.000000	0.000000	0.000000	0.000000	0.000000	0.000000	1.000000	0.000000
dmel_M62404	100	249	-0.017660	0.000000	0.000000	0.000162	0.000000	0.000000	0.999838	0.000000
dmel_M62404	150	299	6.648232	0.007453	0.000000	0.000310	0.000000	0.000000	0.992237	0.000000
dmel_M62404	200	349	6.678540	0.007568	0.000000	0.001745	0.000000	0.000000	0.990687	0.000000
dmel_M62404	250	399	10.231327	0.014826	0.000000	0.002813	0.000000	0.008656	0.973705	0.000000
dmel_M62404	300	449	4.151101	0.001826	0.000000	0.011607	0.002839	0.008377	0.975352	0.000000
dmel_M62404	350	499	2.358589	0.001565	0.000000	0.002236	0.002568	0.007536	0.986095	0.000000
dmel_M62404	400	549	-0.016121	0.000000	0.000000	0.002013	0.001104	0.000000	0.996883	0.000000
dmel_M62404	450	599	0.000000	0.000000	0.000000	0.000000	0.000000	0.000000	1.000000	0.000000
dmel_M62404	500	649	1.034472	0.000000	0.000000	0.007318	0.000000	0.000000	0.992682	0.000000
dmel_M62404	550	699	1.372150	0.000000	0.000000	0.009999	0.000000	0.000000	0.990001	0.000000
dmel_M62404	600	749	1.274766	0.000000	0.000000	0.009173	0.000000	0.000000	0.990827	0.000000
dmel_M62404	650	799	-0.028863	0.000000	0.000000	0.000576	0.000000	0.000000	0.999424	0.000000
dmel_M62404	700	849	0.000000	0.000000	0.000000	0.000000	0.000000	0.000000	1.000000	0.000000
dmel_M62404	750	899	0.000000	0.000000	0.000000	0.000000	0.000000	0.000000	1.000000	0.000000
dmel_M62404	800	949	-0.040640	0.000000	0.000000	0.000000	0.000000	0.000593	0.999407	0.000000
dmel_M62404	850	999	-0.040241	0.000000	0.000000	0.000000	0.000000	0.000604	0.999396	0.000000
>X62155
dmel_X62155	0	149	2.314675	0.000000	0.000862	0.012672	0.000000	0.003676	0.982790	0.000000
dmel_X62155	50	199	2.504328	0.000000	0.000000	0.012769	0.000000	0.000762	0.986468	0.000000
dmel_X62155	100	249	3.755522	0.000000	0.006592	0.014065	0.000000	0.000000	0.979343	0.000000
dmel_X62155	150	299	7.576576	0.008377	0.007025	0.008044	0.000000	0.000533	0.976020	0.000000
dmel_X62155	200	349	11.185355	0.009199	0.019513	0.000735	0.000000	0.000427	0.970127	0.000000
dmel_X62155	250	399	8.514246	0.008397	0.009548	0.002047	0.000000	0.000275	0.979733	0.000000
dmel_X62155	300	449	3.623734	0.000000	0.008368	0.000551	0.000000	0.000000	0.991081	0.000000
dmel_X62155	350	499	-0.026951	0.000000	0.000000	0.000280	0.000000	0.000000	0.999720	0.000000
dmel_X62155	400	549	-0.044639	0.000000	0.000000	0.001026	0.000000	0.000000	0.998974	0.000000
dmel_X62155	450	599	-0.069734	0.000000	0.000000	0.001227	0.000000	0.000305	0.998468	0.000000
dmel_X62155	500	649	0.935945	0.000000	0.000000	0.007425	0.000000	0.000723	0.991852	0.000000
dmel_X62155	550	699	0.599021	0.000000	0.000000	0.004991	0.000000	0.002741	0.992268	0.000000
dmel_X62155	600	749	1.241641	0.000000	0.004464	0.003757	0.000000	0.001134	0.990645	0.000000
dmel_X62155	650	799	0.726645	0.000000	0.005413	0.000000	0.000000	0.000700	0.993887	0.000000
dmel_X62155	700	849	4.863090	0.000000	0.008672	0.011397	0.000000	0.000000	0.979931	0.000000
dmel_X62155	750	899	5.065796	0.000000	0.000422	0.017982	0.000000	0.000000	0.981596	0.000000
dmel_X62155	800	949	7.414209	0.002953	0.000000	0.037361	0.000000	0.000000	0.959687	0.000000
dmel_X62155	850	999	0.603378	0.001546	0.000599	0.006408	0.000000	0.000000	0.991447	0.000000
>M13483
dmel_M13483	0	149	0.638822	0.000000	0.005203	0.000496	0.000000	0.000000	0.994301	0.000000
dmel_M13483	50	199	1.816137	0.000000	0.000000	0.010350	0.000000	0.000000	0.989650	0.000000
dmel_M13483	100	249	4.253815	0.000000	0.000000	0.020600	0.000000	0.000000	0.979400	0.000000
dmel_M13483	150	299	16.005756	0.000000	0.000000	0.045545	0.023373	0.000000	0.931082	0.000000
dmel_M13483	200	349	15.627339	0.000000	0.000000	0.029140	0.032019	0.000000	0.938841	0.000000
dmel_M13483	250	399	16.690814	0.000000	0.000000	0.017641	0.030889	0.000000	0.951470	0.000000
dmel_M13483	300	449	10.512833	0.000000	0.000000	0.014789	0.018070	0.000000	0.967141	0.000000
dmel_M13483	350	499	6.749056	0.000000	0.000000	0.011864	0.009180	0.000000	0.978956	0.000000
dmel_M13483	400	549	10.976153	0.000000	0.001763	0.029840	0.000000	0.000000	0.968397	0.000000
>M84685
dmel_M84685	0	149	-0.017542	0.000228	0.000000	0.000000	0.000000	0.000000	0.999772	0.000000
dmel_M84685	50	199	-0.050973	0.001269	0.000000	0.000000	0.000288	0.000000	0.998444	0.000000
dmel_M84685	100	249	0.691054	0.002670	0.005971	0.000000	0.000129	0.000000	0.991231	0.000000
dmel_M84685	150	299	0.648461	0.001834	0.005889	0.000000	0.000000	0.000000	0.992276	0.000000
dmel_M84685	200	349	0.926395	0.000000	0.008340	0.000264	0.000000	0.000000	0.991396	0.000000
dmel_M84685	250	399	0.605225	0.000000	0.000000	0.000000	0.000000	0.005006	0.994994	0.000000
dmel_M84685	300	449	0.559583	0.000000	0.000000	0.000000	0.000000	0.004723	0.995277	0.000000
dmel_M84685	350	499	1.709758	0.007245	0.000000	0.000000	0.000000	0.006976	0.985780	0.000000
dmel_M84685	400	549	0.962386	0.006285	0.000000	0.000000	0.000000	0.000000	0.993715	0.000000
dmel_M84685	450	599	0.999774	0.006109	0.000000	0.000000	0.000000	0.000000	0.993891	0.000000
dmel_M84685	500	649	0.000000	0.000000	0.000000	0.000000	0.000000	0.000000	1.000000	0.000000
dmel_M84685	550	699	0.096360	0.000000	0.000000	0.000000	0.002678	0.000000	0.997322	0.000000
dmel_M84685	600	749	0.096832	0.000000	0.000000	0.000000	0.002583	0.000000	0.997417	0.000000
dmel_M84685	650	799	-0.042777	0.000000	0.000841	0.000000	0.000000	0.000000	0.999159	0.000000
dmel_M84685	700	849	-0.078241	0.000000	0.000840	0.000428	0.000000	0.000000	0.998732	0.000000
dmel_M84685	750	899	-0.093344	0.000000	0.000879	0.000208	0.000000	0.001518	0.997395	0.000000
dmel_M84685	800	949	-0.067225	0.000000	0.000000	0.000287	0.000000	0.000750	0.998963	0.000000
dmel_M84685	850	999	0.138746	0.000000	0.000000	0.000000	0.000000	0.003615	0.996385	0.000000
>X73887
dmel_X73887	0	149	0.251428	0.000506	0.000000	0.000000	0.003725	0.000445	0.995324	0.000000
dmel_X73887	50	199	-0.031103	0.000000	0.000000	0.000000	0.000000	0.000366	0.999634	0.000000
dmel_X73887	100	249	0.000000	0.000000	0.000000	0.000000	0.000000	0.000000	1.000000	0.000000
dmel_X73887	150	299	0.000000	0.000000	0.000000	0.000000	0.000000	0.000000	1.000000	0.000000
dmel_X73887	200	349	-0.019515	0.000271	0.000000	0.000000	0.000000	0.000000	0.999729	0.000000
dmel_X73887	250	399	2.444606	0.000785	0.004764	0.009055	0.003318	0.000000	0.982079	0.000000
dmel_X73887	300	449	12.313368	0.000888	0.022886	0.012997	0.005285	0.011112	0.946832	0.000000
dmel_X73887	350	499	13.108251	0.000000	0.022443	0.019012	0.005316	0.010806	0.942424	0.000000
>X67686
dmel_X67686	0	149	-0.043535	0.000000	0.000000	0.000000	0.000000	0.000784	0.999216	0.000000
dmel_X67686	50	199	-0.043992	0.000000	0.000000	0.000000	0.000000	0.000826	0.999174	0.000000
dmel_X67686	100	249	2.972809	0.000000	0.009358	0.000000	0.000000	0.000454	0.990187	0.000000
dmel_X67686	150	299	2.944077	0.000000	0.008836	0.000479	0.000000	0.000000	0.990686	0.000000
dmel_X67686	200	349	3.000818	0.000000	0.009128	0.000266	0.000000	0.000000	0.990606	0.000000
dmel_X67686	250	399	-0.035787	0.000000	0.000000	0.000438	0.000000	0.000000	0.999562	0.000000
dmel_X67686	300	449	-0.031992	0.000000	0.000000	0.000361	0.000000	0.000000	0.999639	0.000000
dmel_X67686	350	499	2.000100	0.000000	0.000000	0.000331	0.007252	0.000000	0.992417	0.000000
dmel_X67686	400	549	1.978437	0.000000	0.000000	0.000000	0.006942	0.000000	0.993058	0.000000
dmel_X67686	450	599	1.974015	0.000000	0.000000	0.000000	0.006904	0.000000	0.993096	0.000000
dmel_X67686	500	649	-0.014588	0.000000	0.000177	0.000000	0.000000	0.000000	0.999823	0.000000
dmel_X67686	550	699	3.741299	0.000000	0.000495	0.000000	0.007311	0.000000	0.992194	0.000000
dmel_X67686	600	749	9.251426	0.000000	0.000589	0.008924	0.017341	0.000000	0.973146	0.000000
dmel_X67686	650	799	10.374731	0.000000	0.000224	0.009213	0.029980	0.000000	0.960583	0.000000
dmel_X67686	700	849	14.545830	0.000000	0.000297	0.021465	0.022793	0.008113	0.947333	0.000000
dmel_X67686	750	899	5.693565	0.001797	0.000000	0.006626	0.009342	0.007469	0.974766	0.000000
dmel_X67686	800	949	3.021760	0.001471	0.000521	0.005428	0.000000	0.006314	0.986265	0.000000
dmel_X67686	850	999	-0.025987	0.000000	0.000402	0.001930	0.000000	0.000000	0.997668	0.000000
>U18131
dmel_U18131	0	149	0.653552	0.000406	0.005402	0.000000	0.000000	0.000000	0.994192	0.000000
dmel_U18131	50	199	0.000000	0.000000	0.000000	0.000000	0.000000	0.000000	1.000000	0.000000
dmel_U18131	100	249	0.000000	0.000000	0.000000	0.000000	0.000000	0.000000	1.000000	0.000000
dmel_U18131	150	299	1.001156	0.006314	0.000000	0.000000	0.000000	0.000348	0.993338	0.000000
dmel_U18131	200	349	0.955379	0.005837	0.000000	0.000000	0.000000	0.000000	0.994163	0.000000
