# Supplementary material for: SMCis: An Effective Algorithm for Discovery of Cis-Regulatory Modules
Source: PLoS One. 2016 Sep 16;11(9):e0162968. doi: 10.1371/journal.pone.0162968 (PMC5026350; doi:10.1371/journal.pone.0162968)
Supplement: S1 File — (ZIP) [file pone.0162968.s002.zip › S1_File/mscan/drosophila/out_btd.txt]

>X:9568219,9608218 PRED 12381 12590 FLANKS 0 0 TOTAL 12381 12590 BEST_WINDOW 12381 12580 PVALUE 9.7E-6 
@ 12392 12401 -1 AAAAGTCAAC tll 2.9E-5
@ 12455 12463 -1 AAAAAAAAT hb 1.2E-4
GGCGCTCTTTCGTTGACTTTTCGAGCACTTTTTCGATTTTCGCGCGCTGT
CGAACGGCAGCGTATTTATTTACAATTTTTTTTGTTAGCGGCCGCCGTTG
TTTGTTGCAGATACACAGCGCACACATATAAGCTTGCACACTGATGCACA
CACACCGACACGTTGTCACCGAAATGAACGGGACGGCCATATGACTGGCT
GGCGCTCGGT
>X:9568219,9608218 PRED 15591 15830 FLANKS 0 0 TOTAL 15591 15830 BEST_WINDOW 15601 15800 PVALUE 1.7E-6 
@ 15637 15645 -1 AAAAAAAAC hb 8.0E-5
@ 15735 15744 1 AAAGGTCAAA tll 2.9E-4
@ 15779 15789 1 TATTGCGCAAT gt 1.5E-4
ATTGTTTGCTGCTATTGTTTTTCTCTCAGTTCGACTGTGTGTGTGTGTTT
TTTTTTTTTGCATCATTGCCGCTTGATTAGAGAATTCAGTGGAAGTCGTC
CAGAGATCTCGAGATCCCGAGAGATGACTACAAGTGCGCCGCGTAAAGGT
CAAAGGGGGCGTGGTACGACCTTGCAATGTGACCTGAGTATTGCGCAATC
TGTCGTTCGATTCAGTTGGTTATAAATTTGGATATGTGTG
>X:9568219,9608218 PRED 24571 24810 FLANKS 0 0 TOTAL 24571 24810 BEST_WINDOW 24581 24780 PVALUE 4.6E-6 
@ 24725 24734 -1 AAAAGGGTTT Kr 8.1E-5
@ 24760 24768 -1 AAAAAAAAT hb 3.3E-5
AAGAAGGAGGCGGAGAAGGAGGAGGAGGAGGAGGAGGAGGAGGAGGGTGT
GATGGGGCAGCCCGACAACTTCACACGCACGTTAATCATACGCCGCGTTG
GCCGCGTTAAGACCCCAAACGCCGAACGTCGAACGCCAAACCTCAAGCAC
CCAAAAACCCTTTTTGCCCCACCCTCAACCACCACCTTGATTTTTTTTTT
GTTCGGGGCGCTCCACTAAATGGCAAACAAAATCTGATTG
>X:9568219,9608218 PRED 25711 26010 FLANKS 0 0 TOTAL 25711 26010 BEST_WINDOW 25771 25970 PVALUE 4.5E-6 
@ 25819 25827 -1 AAAAAAAAC hb 8.0E-5
@ 25849 25861 -1 AAAATTAGAACGA kni 5.3E-5
AAATACCGATGGCAAACCGAAAGTGTTGTCACACATACTCGACTCAAGTA
ACTGGGACTTCTGGGCACGCTCCTCAAGGATCACAGATTCTCAAGTGGCG
CTGTCGAAGTTTTTTTTTTTTTTTGGGGTAACCAGATATCGTTCTAATTT
TAATCGGAGCTATAAATAATATCGGCCCGCTTTGGCCACTTGACTCGCCT
TGCTGGGCTTGACATTTCCACAGAATCGTTGTTTTGATGTTCGGCGCTCG
CAGGAGGCGCAGGAGCGATCCTTGTGCTCCTCACTTGTTTTCATCCTTCG
>X:9568219,9608218 PRED 29251 29490 FLANKS 0 0 TOTAL 29251 29490 BEST_WINDOW 29291 29490 PVALUE 2.8E-6 
@ 29297 29305 1 AAAAAAAAC hb 6.1E-5
@ 29312 29320 1 AAAAAAAAC hb 6.1E-5
AATTTGCATAAGCTTTTTTATATGCGCTTGCCGCAACAAAAAAGAAAAAA
AAAACAGCTAAAAAAAAAACGTCAAGAGGCAGTGGAAAACATGGCCAGCG
GAAGCGGAAATGGAAATGGATGCCGCGCGGTCAGTAGTGGTAGAGTGTTC
GATAAGCTCGGGAAACGGCAATCAGGATTCAGAAATCAGGAATCCGGGCA
TCGGGCATCCAAGAACTTCGAACTTGGCGCCAATAGCCGG
>X:9568219,9608218 PRED 32391 32690 FLANKS 0 0 TOTAL 32391 32690 BEST_WINDOW 32391 32590 PVALUE 5.2E-6 
@ 32496 32505 1 AAAAGGGTTG Kr 1.5E-4
@ 32529 32537 -1 AAAAAAAAT hb 4.5E-4
@ 32544 32552 -1 AAAAAAAAT hb 4.5E-4
TGGCGTATAGGGTATATGCCATTCGTTTTCGTTGGGAAACGAAAGCGAAA
GCTGAGACTTTACCGCCCACATCTTGGCCAAGTGCGTAAGCAGGCAGTTA
ATTTAAAAAGGGTTGCTCTGTTGCTCATTCACTGTGCCATTTTTTTTTTT
TTAATTTTTTTTTTGCTCTTTCAGTTCTTCCCACTGATTTGCGGTGAACA
TTTTTGGATAGCTGTTGCCAAAATATACAAGACATTGGGGGAGGGATCGA
CCCTGAAAAGTGGGTGTTTTATTGAAAGTGGCGCGCATGAGTGCCAAAGG
>X:9568219,9608218 PRED 33911 34180 FLANKS 0 0 TOTAL 33911 34180 BEST_WINDOW 33961 34160 PVALUE 4.5E-6 
@ 33987 33995 1 AAAAAAAAC hb 8.0E-5
@ 34048 34056 1 AAAAAAAAC hb 8.0E-5
TCCCTCACGAGCCTGTCACGTGCACATCTCTAGGCCTGACTACTGTGCCA
GCTGCTGGATAGCCCAAAAAAAAAAAAAAAAAAACCAAACCAAAGCCACA
GAGTCGAACAACCGAGAAAAATACAAAAGCAACAAAAAAAAAAAACTCTC
TCTGGGCGTTGGGGCGTGCGCATTGATTGAATGCTCAATTGAGCGCATGA
ACCGGCGATCATTTTGTACAGCGCCCTCCCCCAGTACCGCCTCCTCCGCC
CACCACAGCACTCAGCGATT
