# Supplementary material for: SMCis: An Effective Algorithm for Discovery of Cis-Regulatory Modules
Source: PLoS One. 2016 Sep 16;11(9):e0162968. doi: 10.1371/journal.pone.0162968 (PMC5026350; doi:10.1371/journal.pone.0162968)
Supplement: S1 File — (ZIP) [file pone.0162968.s002.zip › S1_File/mscan/drosophila/out_eve.txt]

>2R:5846824,5886823 PRED 16041 16260 FLANKS 0 0 TOTAL 16041 16260 BEST_WINDOW 16051 16250 PVALUE 3.7E-6 
@ 16063 16071 1 AAAAAAAAC hb 7.0E-5
@ 16219 16231 1 AAAACTAGATCAG kni 1.9E-5
TTTCCACTAAAAATTGGGCCGAAAAAAAAACAACTAGGTAGGACTAGGAA
CTGCAAACTAGCAAAGCGGACGCGCCTTTTTATTGGTGCACCTTCGGCGG
AACCGCAGGATAACAGCAGTAAAAGCGACGACGAGGACACAAGGATCCTC
GAAATCGAGAGCGACCTCGCTGCATTAGAAAACTAGATCAGTTTTTTGTT
TTGGCCGACCGATTTTTGTG
>2R:5846824,5886823 PRED 16271 16710 FLANKS 0 0 TOTAL 16271 16710 BEST_WINDOW 16351 16550 PVALUE 8.0E-10 
@ 16357 16365 -1 CCCATAAAA cad 3.3E-4
@ 16444 16456 1 GAAAGTAGATCAC kni 2.1E-4
@ 16457 16465 -1 ACAAAAAAC hb 1.9E-4
@ 16487 16499 -1 AAAACTAGCGCAG kni 2.7E-4
@ 16519 16531 -1 AAAATTAGAGCAG kni 3.7E-7
TCTTTACGGTTTATGGCCGCGTTCCCATTTCCCAGCTTCTTTGTTCCGGG
CTCAGAAATCTGTATGGAATTATGGTATATGCAGATTTTTATGGGTCCCG
GCGATCCGGTTCGCGGAACGGGAGTGTCCTGCCGCGAGAGGTCCTCGCCG
GCGATCCTTGTCGCCCGTATTAGGAAAGTAGATCACGTTTTTTGTTCCCA
TTGTGCGCTTTTTTCGCTGCGCTAGTTTTTTTCCCCGAACCCAGCGAACT
GCTCTAATTTTTTAATTCTTCACGGCTTTTCATTGGGCTCCTGGAAAAAC
GCGGACAAGGTTATAACGCTCTACTTACCTGCAATTGTGGCCATAACTCG
CACTGCTCTCGTTTTTAAGATCCGTTTGTTTGTGTTTGTTTGTCCGCGAT
GGCATTCACGTTTTTACGAGCTCGTTCCTTCGGGTCCAAA
>2R:5846824,5886823 PRED 18791 19170 FLANKS 0 0 TOTAL 18791 19170 BEST_WINDOW 18881 19080 PVALUE 7.6E-8 
@ 18887 18895 1 GTCATAAAA cad 4.8E-4
@ 18918 18924 -1 CTAATCC bcd 8.5E-4
@ 18973 18981 -1 CAAAAAAAT hb 5.9E-4
@ 19009 19018 -1 AAACGGGTTA Kr 8.0E-5
@ 19056 19064 -1 CAAAAAAAT hb 5.9E-4
TTGCTGGGATTAGCCAAGGGCTTGACTTGGAATCCAATCCCGATCCCTAG
CCCGATCCCAATCCCAATCCCAATCCCTTGTCCTTTTCATTAGAAAGTCA
TAAAAACACATAATAATGATGTCGAAGGGATTAGGGGCGCGCAGGTCCAG
GCAACGCAATTAACGGACTAGCGAACTGGGTTATTTTTTTGCGCCGACTT
AGCCCTGATCCGCGAGCTTAACCCGTTTTGAGCCGGGCAGCAGGTAGTTG
TGGGTGGACCCCACGATTTTTTTGGCCAAACCTCCAAGCTAACTTGCGCA
AGTGGCAAGTGGCCGGTTTGCTGGCCCAAAAGAGGAGGCACTATCCCGGT
CCTGGTACAGTTGGTACGCTGGGAATGATT
>2R:5846824,5886823 PRED 22741 22950 FLANKS 0 0 TOTAL 22741 22950 BEST_WINDOW 22751 22950 PVALUE 2.5E-6 
@ 22759 22765 -1 CTAATCC bcd 9.1E-4
@ 22766 22772 -1 CTAATCC bcd 9.1E-4
@ 22848 22854 -1 CTAATCC bcd 9.1E-4
@ 22924 22933 1 AAAAGAGTTA Kr 2.7E-4
TGATAATTAATCATATGGGGATTAGGGATTAGGCTTGTTGAAATCCAGAA
ATCATCAAGTTGTTTATTGCAAAATTATGCGACTAGCTGCCCGAATGGCA
GGCGAGAGGATTAGTTTGTCCAAAGGGCAGATGGGAACTGATGAATCCGA
ATATCACATCTACAGCTGCTCGTCCGGCGGCATAAAAGAGTTAACTGATT
TCGAGGGAGT
>2R:5846824,5886823 PRED 26781 27250 FLANKS 0 0 TOTAL 26781 27250 BEST_WINDOW 26801 27000 PVALUE 1.2E-7 
@ 26803 26811 -1 GCCATAAAA cad 3.8E-4
@ 26900 26909 -1 AAAGGGGTTG Kr 6.4E-4
@ 26917 26926 -1 AGAAGGATTA Kr 9.4E-4
@ 26933 26945 -1 GAAATTAATGCAA kni 7.0E-4
@ 26957 26963 -1 CTAATCC bcd 7.0E-4
CGAATTAGCAATCCTATCATGCTTTTATGGCCGGCCAACTCTTGCCCGCG
CATCTCAGTTCATCCGAAGCGGGACCAGGTCCAGGTTCAAGTCGAGGTCC
AGTACCCCTGCTATCCCGTCAACCCCTTTAGGGCGATAATCCTTCTAAAT
GTTTGCATTAATTTCGAGGCGTGGACGGATTAGGGCGTGCTGGCTGGGCG
GAACCCGCAGCAGAAACCGCCGAGGACACTGCACCGACTGACCTGCAGCC
TACAGATCTCTGATCTTCGATCTCTAATCCTTTCGCATTTGCAACTGACT
TCTGCACTGGGTCCGCCCCTAATCCTTCCGCCGAGAAGGCGGCAGAGTCG
CGAGGTACTGGCCCGGGGTAATGGGATTATCTGCGATTACCCCAGATGAT
CCGCAGAAAGTCAATCTGGTTCAGGGGCTAATTGTCAGCGAAGTCAACTA
AATCCAATCCTTTCGCGCCC
>2R:5846824,5886823 PRED 27631 27840 FLANKS 0 0 TOTAL 27631 27840 BEST_WINDOW 27631 27830 PVALUE 3.4E-6 
@ 27688 27698 -1 TTTTACGCAAG gt 1.0E-4
@ 27741 27750 -1 AAAAGGATAA Kr 7.7E-4
@ 27772 27780 1 CTAAAAAAC hb 9.9E-4
@ 27816 27824 1 ACAAAAAAC hb 1.9E-4
TTGTGTCCCGTTCGCCGGGAGTCCTTGACGGGTCCTTCGACTATTCGCTT
ACAGCAGCTTGCGTAAAATTTCATAACCCTACGAGCGGCTCTTCCGCGGA
ATCCCTGGCATTATCCTTTTTACCTCTTGCCAATCCGTTGGCTAAAAAAC
GGCTTCGACTTCCGCGTAACTGCTGGACAACAAAGACAAAAAACGGCGAA
AGGACGGCGA
>2R:5846824,5886823 PRED 30031 30300 FLANKS 0 0 TOTAL 30031 30300 BEST_WINDOW 30051 30250 PVALUE 4.7E-6 
@ 30102 30112 1 TATTATTTAAT gt 4.3E-4
@ 30191 30203 1 GAAACTAGGGCAA kni 1.3E-4
@ 30220 30228 1 AAAAAAAAC hb 1.0E-4
AGTCGAAATTCACAAATTTCGCTCAGTCATTGAGCCGAAAAAAATACGCA
AGGGCCACATCGCAGACATACTATTATTTAATTGTGAAAGGCTTTCGCCG
ATTTCCGCGAGACAAAGACATTTACCGCGACTTTTCCACTGCTCGGTTGC
AAAATGTTGCGAAACTAGGGCAAACCTAAAAACCGAAGAAAAAAAAACGC
CAGCGAGAATCGCCATTTGCAGTACGTTGTTGTTGTTGTTGGTGTTACTG
CCCTTGCAGTTGTTGTTGCC
