# Supplementary material for: SMCis: An Effective Algorithm for Discovery of Cis-Regulatory Modules
Source: PLoS One. 2016 Sep 16;11(9):e0162968. doi: 10.1371/journal.pone.0162968 (PMC5026350; doi:10.1371/journal.pone.0162968)
Supplement: S1 File — (ZIP) [file pone.0162968.s002.zip › S1_File/mscan/drosophila/out_ftz.txt]

>3R:6844324..6884323 PRED 9401 9780 FLANKS 0 0 TOTAL 9401 9780 BEST_WINDOW 9451 9650 PVALUE 4.3E-6 
@ 9585 9597 -1 AAAAGTAGAGCAA kni 1.1E-6
TTCGAATTCGGTTTTCGAAGCCGGAGCTCATTTGTGTTCATTATCGTCCT
GCGGCGCGCCGCCAACGGAATCCTTCTATTGCAGTTCCGTAGCTTCATCC
TTATTCACCCACACTATGCGTGTGAACAATGCGGGCGTTCACTTGTACGC
AGGACTAAGCTGCATGTGTCTCTATTGTGTCCCTTTGCTCTACTTTTGGC
CTCCTGCCGTCGCTAATCAGCGTCGCTTTAATTGGTCCACCTCATCAAGG
CCACATTAAAGGGAAAGACGGATTGCAGTAGAGTTTGGAATTAGCAAATG
AGTCGGTTTCGTCACGGTTTTGAGATACTCCAGCTTCGTCTGAACTACGG
AAATGATTCGAAATAAAAAATGTTGCATCT
