# Supplementary material for: SMCis: An Effective Algorithm for Discovery of Cis-Regulatory Modules
Source: PLoS One. 2016 Sep 16;11(9):e0162968. doi: 10.1371/journal.pone.0162968 (PMC5026350; doi:10.1371/journal.pone.0162968)
Supplement: S1 File — (ZIP) [file pone.0162968.s002.zip › S1_File/mscan/drosophila/out_h.txt]

>3L:8648859,8688858 PRED 1471 1670 FLANKS 0 0 TOTAL 1471 1670 BEST_WINDOW 1471 1670 PVALUE 9.7E-6 
@ 1477 1485 -1 AAAAAAAAT hb 1.2E-4
@ 1487 1495 -1 AAAAAAAAT hb 1.2E-4
TTTCTTATTTTTTTTTATTTTTTTTTTAACAAGGGAAAGGGGATGTGGAC
ATGGTCGGAGGATCGCCTTGTGACATATGCGAAATTCATTGTCGCGTGTT
GCGTTGTCCGTGGATGCCAACGACTTGGCAACCAACCTTGGCTGACGGGC
AATCCGCTCAGATCCCCATCTACCGTCTCCCATATCCCCCATCCCGACAC
>3L:8648859,8688858 PRED 8621 8920 FLANKS 0 0 TOTAL 8621 8920 BEST_WINDOW 8641 8840 PVALUE 1.8E-6 
@ 8665 8673 1 AAAAAAAAT hb 5.7E-4
@ 8732 8742 1 TTTTGCGTAAT gt 2.6E-4
@ 8808 8816 -1 CTCATAAAA cad 8.4E-4
@ 8827 8835 -1 AAAAAAAAT hb 5.7E-4
CTGCTGCTGCTGCTGCTGAAATCCTAATGAGTGGCGAAGGAAGAAAAAAA
AATGTTACATGTCCTGGATGATCCATAGATGGGCGGGAAAAAGTCCGATA
TGCGACGAGATTTTTGCGTAATTTCTCAAGGCCAGACAGGGACAACATAA
AAAGGACGAATTTCTTACGTAAGTGACCGAAATATGTTTTTATGAGAGGA
TCATAAATTTTTTTTCCCCTAAGAATGGGAACGCGTTCTCGTTCTCTGAT
CTCAATGTTCTGATCTCGTTCCATTTTTAGCGGAACTGTCCGCCAGTCCG
>3L:8648859,8688858 PRED 10021 10570 FLANKS 0 0 TOTAL 10021 10570 BEST_WINDOW 10101 10300 PVALUE 5.8E-9 
@ 10117 10126 1 CAAAGGGTTC Kr 5.0E-4
@ 10175 10183 1 ACAAAAAAC hb 3.1E-4
@ 10203 10215 1 AAAAGTAGAGCGC kni 3.0E-4
@ 10242 10251 -1 GAAAGGGTTT Kr 4.5E-4
@ 10286 10294 -1 AAAAAAAAG hb 4.7E-4
AAGCAAAGCAAGACTAATTTTTAACAAAGCAGAAAAAACACAAAAACTCT
GAGTCAGTTCTTCCGGGAACCACGGAACTATCCGTTCAAGGGTCACCAAA
GGGTTCGTGAGGATCTGGAACGAACACCCGAACTAGGTCACTGGATCGTT
GGGCACAAAAAACGCACAATGCCGGCCAATAAAAAAGTAGAGCGCATCGC
AGGACATCATTGTCCTGACCGAAACCCTTTCTCGGGTTTTACGATACAGA
GCTGCTTTTTGTGTCCTTTTTTTTTTTGGAAACTTCTTCATAATTGTAGC
AAAAAATTAGTGCACATCTTTAGAATTTACATAGAACTCGACCTTCGTTG
ACACTGCGTTTAACTTTTGATTTGGCATCTTGACTGAGTTCGAAGGAGAA
GGGGAAAAAAAATGTAAAATGGTGGCGGGAAAGGCTGGGTAATGGCTTTA
CAACTTGTTGTCTCTAATTATGGTCGAAATGGGCCGTAATCCTTTGCTAA
ACGCAGCAACACAGACCGCCCCGTTTCGCCACGAATTCCAGTTCATCCGA
>3L:8648859,8688858 PRED 11401 11710 FLANKS 0 0 TOTAL 11401 11710 BEST_WINDOW 11411 11610 PVALUE 9.5E-7 
@ 11511 11520 1 AAAAGTCAAA tll 4.5E-5
@ 11547 11556 1 AAAAGGGTTT Kr 2.2E-4
@ 11585 11593 -1 AAAAAAAAC hb 2.4E-4
TTTTTGATTAGGCAAAAGGCTTAAAAAACAGCCCGCAACCTTGGTGTTAA
TTGAGATGGATAGATAAAGAAGATGTCCTTAGGAAACTATCTTTTTAAGT
CGAAAAGCCAAAAAGTCAAATGCGATTTTTTATGGGAACAAGACAAAAAA
GGGTTTTGCGGAGATATCACGTGGCGTGGTATCAGTTTTTTTTTTCCGAC
ATGTTGTGAACTTACAAAGACGATCATAAAGTAGATCTTAACCCAAAGTT
AATCTGCTTTCGGAGAAAAAAACTGCGGGCTCAAACGAAAGGAAATGAAA
TCTAAACAAC
>3L:8648859,8688858 PRED 14601 15110 FLANKS 0 0 TOTAL 14601 15110 BEST_WINDOW 14781 14980 PVALUE 2.2E-8 
@ 14790 14798 -1 AAAAAAAAC hb 2.6E-4
@ 14854 14864 1 TTTTATGCAAT gt 1.8E-4
@ 14911 14921 1 TTTTACGCAAT gt 4.8E-5
@ 14969 14978 -1 AAAAGTCAAC tll 7.6E-5
ACTCTTTCCCGATTCCCCGATCGCCGAGCCGTACCTGTCCTGCGTGTTTG
ACGTTTGTCCGCCAATTGATTTGACATTGAAGGCTCTCTACCGTCAAATA
ACCCTAAATAAAACCATAAAATCCTTCTGCATGCTGCGAACCCATCCATC
GAAAGATCCTCACCTTGAGCCACCCGCCATCTAAGGTTTGTTTTTTTTTC
TTCACTTTTTTGACGCGTTTTTTAGCCGAACTCGTAAATGTGAGGAAATC
ATTTTTTATGCAATTCGTTGTCAACGACTTTTGAGAATTCAGGGAACTGT
TGCGTTCGTTTTTTACGCAATGCCATGTAACGTCTGCTGGTTTGTTGTTT
TTTCTTTATGGGAGGCGAGTTGACTTTTTTAGAGAAAATTATGAGGGAGG
AGCGGGCATTAAAAAAGGGAGTCAAGGAAAAGGGAAAACTGCCAATACCA
GGAAATCCTAAAGTAAAAAAAAAAAACGGAAAAGTATTCGTATGTACTTG
GCCAAAAGAG
>3L:8648859,8688858 PRED 15431 16030 FLANKS 0 0 TOTAL 15431 16030 BEST_WINDOW 15461 15660 PVALUE 1.1E-6 
@ 15490 15498 -1 CCCATAAAA cad 2.6E-4
@ 15599 15608 -1 GAAAGGATTA Kr 1.6E-4
@ 15621 15630 -1 AAAAGGGTTC Kr 1.4E-4
GATATGGAAGGATAGGGAAGAGTTGTTGCACACGCGCGGTGGCATTGTTG
CACACTCGGTTTTATGGGTGTGTGGTTTTAGCCCTTTGATGGGCATGATC
ATCCTGTTAATAGAAAGCGTGGAAACCCGTTGCAACTTGTAACCCTACCT
GCACGCCCAACCAATCTCTAATCCTTTCCGCGGCGATCCTGAACCCTTTT
CGGTCCAGCTCGTTTGGAGGGGGCGAGCGTGTCTAAGGCGATTTAATTAA
CGCGGTCGCAACTAAGCCACCGAATACCAGGACATGGCTTAAATCGGAAC
CCTTTCGCTCGGCCAGGAGGAGGTGGCCCTGCTAAAAGCCATCCGGCTAC
TGTTCCGAGGACGGGTTAAGGATGCATGGATGCAGTAGCTACGTGGGCGT
CATCGGAAAAGTCAGACAGGGAGCGGGTGGGCGGAAGGATTTGACTTCCA
GCGAAAGGATTGCCGGACTTAACTTTCGGAAAAACTCCAATATTTACCAA
ATACCAAAGGGCCACCAAGTGCACTTTGTTCAGCACTTGGCCAGCAGTCG
AAAAGTCAAGTCTGGTTTTGGGATTTCAACAGCAAATTAACCGGCTGAGC
>3L:8648859,8688858 PRED 33201 33530 FLANKS 0 0 TOTAL 33201 33530 BEST_WINDOW 33281 33480 PVALUE 4.5E-6 
@ 33331 33339 -1 AAAAAAAAC hb 8.0E-5
@ 33341 33349 -1 AAAAAAAAC hb 8.0E-5
ACAGTCAAAGTTCCGGCTGAGCGCCAGACATCGAATCGAATTGAATCGCA
CATGCCGTAGCTTCAAGTAATGTTTTCACTGCATACGCTTATGTGTACAA
TGAACGCGCCTTGTGGGCTGGGTTGGGTTGGTTTTTTTTTGTTTTTTTTT
TTTCGCTTTTTGGGCGCATTTAGTGACTTAATTGCGCATACGCCGCGTGG
GCCATTGGTATTGCTATTTATTGTTGCTCCGTCGCTTATTCCCTCGTTTT
GATCTGGCGCACACCCCACAAAACCCGATCGACAATCGACGATCATGTGG
GTCATTGGACGAGCCAAAAATATTGGGCTT
