# Supplementary material for: SMCis: An Effective Algorithm for Discovery of Cis-Regulatory Modules
Source: PLoS One. 2016 Sep 16;11(9):e0162968. doi: 10.1371/journal.pone.0162968 (PMC5026350; doi:10.1371/journal.pone.0162968)
Supplement: S1 File — (ZIP) [file pone.0162968.s002.zip › S1_File/mscan/drosophila/out_hb.txt]

>3R:4496702,4536701 PRED 9221 9870 FLANKS 0 0 TOTAL 9221 9870 BEST_WINDOW 9281 9480 PVALUE 4.8E-8 
@ 9287 9296 -1 TAAAGGGTTA Kr 9.2E-5
@ 9353 9362 -1 GAAAGGGTTA Kr 5.0E-5
@ 9428 9437 -1 GAACGGGTTA Kr 3.2E-4
@ 9463 9472 1 CAAAGGGTTG Kr 3.1E-4
AAAGTGCTGGAAATTTTTCCTACAAGTTCTTCAGTATTTTCCAAGTAGTA
AAATGTAAAAACAGTATAACCCTTTACTCGCCTTAGCCCATTGAATTCAC
TCAGTAAACCCACCGAGAGCCAAAATCGAAATTAACCCTTTCGCCTAATG
ACCAAAACTAATTCCAAGAAGATCGCGGCTTGTAAAAAGTGCAATGGAGT
TTTCGCTTAACCCGTTCTCCTCCTAGCAACTTTCTCGTCCGCCAAAGGGT
TGAGGAAGTAGGGATTTGGCCGTGCAACGAGGCTCAAAGGACAAAGGACA
CCATAAAAAAGAAACAACCGAGGCGTCATAAAGAAGACAATGACGCCGAC
ATTAGGTGGAAACAAAAAGAGAGGAGAAAACGCAAAGCACACAAATTGTG
GGCCGTTTCGAGGGAAACGGGCAAGGACACTCACAGGATGCGATTTTTTC
TTAATGGGTGAAAGGGTTGAGGTCGCGCACAAAAAACGGCAGCCAGCTAC
CTGCCCGCACCGTTGGTCATAAAAAACTAAATATTTTACGATCGGACCAC
AGAAATGGGATGTCTTACGCGGAAGTGTGTTTTTTGCGACGTTTTTTAGG
CTTCAAACAAGACGGCTGGTACAATTGTATGTAGAGCGCACCGCTCTAAT
>3R:4496702,4536701 PRED 9971 10350 FLANKS 0 0 TOTAL 9971 10350 BEST_WINDOW 10021 10220 PVALUE 1.5E-7 
@ 10154 10166 1 AAAATTAGAGCAA kni 1.8E-7
@ 10190 10202 -1 GAAACTAGAGCAG kni 1.3E-5
AACAAACCGGGACCGAAGCGAAATCTATGGAATAACATGCAAAGCGAGTT
GCCTTCATAAAATCTCGTGGCGTGTCGACTGGAAATCCACCAGACGATTG
TCCTGCGCGTCCTGCCGTCGTCCTTCGCACTATTGTTTGGCCGCATAGCC
AATTTTACGGCGTAACCATTAAGGCGGACAATGAAAATTAGAGCAACTAT
TCGCCCTGCCCCGGGACCTCTGCTCTAGTTTCCTTTTTTAATCCTTCGGT
TTTTCGTGCTAAAAAAGGATTTACGGATGTTGGCCGAACGCCCGTGTACA
CAGCCATCCTGTTTACCATAACATTTCGGCGGAATTTTAACGCAGCCCTC
TCGCTTTCCACCCATTTTCGTGGGCGTAAC
>3R:4496702,4536701 PRED 14451 14700 FLANKS 0 0 TOTAL 14451 14700 BEST_WINDOW 14481 14680 PVALUE 8.2E-6 
@ 14501 14509 -1 AAAAAAAAC hb 3.1E-4
@ 14530 14539 -1 GAAGGGGTTA Kr 5.3E-4
@ 14632 14641 1 CAAAGTCAAC tll 4.3E-4
CTCTACGCCTGACAGCTAATTTTATTTGTTTACATGTCGACTTTCATGTT
GTTTTTTTTTCGCCTTCCTGCCCCCCAAATAACCCCTTCAATTTTTAGCA
TTTCTTTTCGCTCTTCTTTCGGCAAATGCATTTTCGACTTTTCTTTTTTA
ATAATTTAAATTTAGACATCGAACTATAATTCAAAGTCAACGTGGCAATT
TTTTAATGGCAAATAGTTCGGCACTTGCCAAAATGCATTTCAAATATAAT
>3R:4496702,4536701 PRED 24071 24280 FLANKS 0 0 TOTAL 24071 24280 BEST_WINDOW 24071 24270 PVALUE 8.3E-6 
@ 24095 24107 1 AAAAAAAGAACAA kni 3.7E-4
@ 24235 24244 1 AAAAGTCAAA tll 5.1E-5
@ 24253 24263 1 TATTACACAAT gt 5.3E-4
CTCCATAATAAGAACGGCAAAAAGAAAAAAAGAACAAATTATATAAGATA
GCTCATATGCATTCGACGTAGACCCTATATGCAATTTTTTATTGAAAATT
TTCCCCTTGAAAGCGATGGTAATCCTCCCTAATCGAGCCATCAAAACCAA
TCAAATCGTGGCCAAAAAGTCAAAGCAACGCCTATTACACAATCCGAATA
GAGGAAATTT
>3R:4496702,4536701 PRED 26401 26750 FLANKS 0 0 TOTAL 26401 26750 BEST_WINDOW 26481 26680 PVALUE 1.4E-6 
@ 26489 26498 -1 AAAAATCAAA tll 7.9E-4
@ 26522 26530 -1 AAAAAAAAC hb 2.2E-4
@ 26585 26597 1 AAAATAAGGGCAG kni 5.7E-4
@ 26651 26661 1 TATTATGTAAT gt 9.2E-5
GGATCCTCGGATGCCTCGCCTGTTGCTCCCTTTCGAATATTTTTTAGGCT
ATTCCGTAATCGAGGGGTCGTTAGGTAAACACCCTTAATTTGATTTTTAG
CGCCACTTAACAGGAGGGCACGTTTTTTTTATCCATGCGATATGCATATG
GGGTGAGTCCCTTATCGTTTTTTGGGGAGGGTAAAAAATAAGGGCAGAAC
AAAAAAGTTGACATGGTAATTGGTGTATCGGATGCTCGAAATGAAGCCAT
TATTATGTAATTGACTTAATCGGAAGTTGGATAATAAGGAGAGTTTTTGA
GGGGCGTGGTTTGCTGTGGGAAATGTGTGATTTTTTTTCAAAGGGAGTGT
