# Supplementary material for: SMCis: An Effective Algorithm for Discovery of Cis-Regulatory Modules
Source: PLoS One. 2016 Sep 16;11(9):e0162968. doi: 10.1371/journal.pone.0162968 (PMC5026350; doi:10.1371/journal.pone.0162968)
Supplement: S1 File — (ZIP) [file pone.0162968.s002.zip › S1_File/mscan/drosophila/out_kni.txt]

>3L:20665430,20705429 PRED 61 270 FLANKS 0 0 TOTAL 61 270 BEST_WINDOW 61 260 PVALUE 5.2E-6 
@ 144 153 1 AAAAGGGTTT Kr 2.1E-4
@ 186 194 1 AAAAAAAAT hb 4.5E-4
@ 195 204 -1 AAATGGGTTA Kr 4.2E-4
TTATTGTTTTGTTACAGCTAACTTTTGTTAGACGGCGCGCCAAGAAGGAC
TGAAGGGACTGATATATTAGCGACCAAGGTGACAAAAGGGTTTTCAGCTA
CCTCGTATGCCTTAATAAAGTCTAAAAAAAAAATTAACCCATTTATTGGA
TGGTTTGCGCACCAACGGATAAGCCCAAATCGACTTGAATGAGGATTAAG
AATATACATA
>3L:20665430,20705429 PRED 14421 14950 FLANKS 0 0 TOTAL 14421 14950 BEST_WINDOW 14471 14670 PVALUE 1.1E-8 
@ 14476 14485 1 AAAAGTCAAA tll 4.2E-5
@ 14522 14530 -1 AAAAAAAAC hb 2.2E-4
@ 14605 14615 1 TTTTACGCAAC gt 1.2E-4
@ 14628 14637 -1 AAAAGTCAAT tll 1.1E-4
GCCATTTCCGACAGCTTCTTCGTTTTTACGACATTGGGCAATTAAGCCAG
AGTTGAAAAGTCAAAAAGTCAGCGCAGATTTGTGCGTTACTTTTTTATTG
TGTTTTTTTTTTTACCAATCGACTGTTTTTTAGCCTTCTAGCAATAGCTT
ACCTTGAGGTTATTTCCCGGGAAAATTTGTCATTTTTTACGCAACCTAGC
GGCGGCAATTGACTTTTTTATATGAGGTCCTGGTTCTGGTTCAGACCCGC
TGTCTTTCAAGGTGAAGACATATGCCGAGATGCAGCCGTTTTATCCCTTT
TCCGCTTAAAAAATTGCGGATGGGTGGATGGATGGGTGGAATTCGGGTGC
TCTTGTTTGGCTCGGGTTATAACCATCGGCTGCTCGACAATTTTTATGGT
TACGACCGAACGGCCTGACTTTATGACTCGCACGGCCCACAACGTGCAAA
CGTGGCCCGAACGCAGGCTGAGTTTTTTAGGCCAATTCTTGTGGGTACCT
AAGCCAGCGATTTCGTTACCTAATCGCGGG
>3L:20665430,20705429 PRED 14991 15970 FLANKS 0 0 TOTAL 14991 15970 BEST_WINDOW 15601 15800 PVALUE 1.6E-10 
@ 15622 15631 1 AAAAGGGTTA Kr 2.7E-5
@ 15652 15661 1 AAAAGGGTTA Kr 2.7E-5
@ 15778 15787 -1 AAAAGTCAAC tll 7.2E-5
@ 15788 15797 1 AAAAGGGTTA Kr 2.7E-5
TATGACGGCGGACGCGACACTCGGCTCGGTTTTTTTTATTATTTTTGAAA
GATGCGAACGCATTGCTGGGCGGCAAAAAACTTAAGCCGGGGATTAAACC
GGATTAAAGTCACATTGTTCTCATTTTTTCCTCTCCTTTCGAGCTAACTA
ATTACCCCGGGAAAATTACCCATTTGGCTTGCGCGGAAATTCGCGAAAAC
GCCTGAACTGCGTTTTTTGTAACGAATTTTCGACAACGAGTCTTTTTTAT
GGTGTGAGAAAAAAAAAAAAAAAAAACGGTGGGCAATAAAAATGAATCGA
TTAGAAAAAAGGTGGGTGGCTAAGCGAAAAACGAGATGCCGGAATTGAAA
CGAAGAATGGTTCTTGTTGCTTTTTGACTTTTTTACAAGCCTTTTGTGCG
TTTTTTCCCGTTTTTACGCGGAATTCCTCTGCCTGATGCAACAAATGAAA
GTCAAATGGAAAATCTTCTGGGAAGTCAGCTAACGAGTTTTTGTTAAGAG
TATACCTTAGACATGGTTTAGTACATCGGTTGAAGTTTTATATTTTATAA
TACTAGCCACACTTCGGAGTGAAAAAGTCAAGGTTCCTGTCTTTGGGTCT
GAACAACCCTTTTGGTACAATGCGCGCCCATAAAAGGGTTAAGCACATCG
GTTAGCGGCATAAAAGGGTTAAACAGGTAGCTCCTTCTTTCTTTTTGGCT
TTGAGCAAACAACAATAAATATTCATAAAAAGAGTTAAGTGCCGCCATAA
GGCTCTTTGTTTACACAAAGGAGAAATTATGTTGGAAGTTGACTTTTAAA
AGGGTTACAATTAAATTCGATTGATATTTGTATTTTATTGAGTATAATGA
TGGTGAAGGAGAGGATAAGAAAGTTTTATAATATTTAAGAATAATATAAT
TTCATGATTTATTTGCGAAATATTACTCTACTAAAAGTGTAATATTAATA
AAATTATTAAAATAATTATAATTATATTCT
>3L:20665430,20705429 PRED 24861 25060 FLANKS 0 0 TOTAL 24861 25060 BEST_WINDOW 24861 25060 PVALUE 4.8E-6 
@ 24861 24870 -1 AAAAGTCAAC tll 8.3E-5
@ 25046 25055 1 AAAAGTCAAA tll 5.5E-5
GTTGACTTTTGACTTAGTACTTTTTCGAGTGTATATGACCTATCTGCTTG
CCTGATTATTGGTTGTTGTTTTTTACTGCCTCGTCTTATCTTGTTACCCT
TATTTATTTTTGAAAAACGAAATTAGATTTAAAGGTCTGCGTGAGGCTGG
GCCACAAGTGATTTTGATAGCTCGTAAAGAAGTCAAAAAGTCAAAATTTT
>3L:20665430,20705429 PRED 26971 27280 FLANKS 0 0 TOTAL 26971 27280 BEST_WINDOW 27051 27250 PVALUE 2.0E-7 
@ 27061 27073 -1 AAAAGTAAAACAA kni 3.8E-4
@ 27082 27094 1 ATAATCAGAACAA kni 4.4E-4
@ 27153 27162 -1 AAAAGGGTTC Kr 2.9E-4
@ 27178 27187 1 AAAAGCCAAA tll 4.7E-4
GAGAAAAAATGTATAAAGTTGCTATCCTGTTAGGCAGGATATCCCCTCTA
AGTGTATACAATAATGGAAATCATAATGAACAAGAAGGGATTGTTTTACT
TTTAAGACTTTATAATCAGAACAATATATATTTCATGATAACATTTTTTT
CCATGTGTAATTTCACGCTGGCCTCACGCCCCGAACCCTTTTATGGCGGT
CAGTTGAAAAAGCCAAAGGAAACCCCTTTTGGGCCGCGATCTATTTGACA
AATGCAAACAATATCGTTCTGACCGCTTTCCAGTTAAAACAGTTTTTGTT
TTCCCCTCCA
