# Supplementary material for: SMCis: An Effective Algorithm for Discovery of Cis-Regulatory Modules
Source: PLoS One. 2016 Sep 16;11(9):e0162968. doi: 10.1371/journal.pone.0162968 (PMC5026350; doi:10.1371/journal.pone.0162968)
Supplement: S1 File — (ZIP) [file pone.0162968.s002.zip › S1_File/mscan/drosophila/out_kr.txt]

>2R:21094134,21134133 PRED 17781 17990 FLANKS 0 0 TOTAL 17781 17990 BEST_WINDOW 17791 17990 PVALUE 2.1E-6 
@ 17794 17802 1 AAAAAAAAC hb 2.6E-4
@ 17813 17825 1 AAAATTAGAACAG kni 6.2E-6
@ 17962 17971 -1 AAAAGTTAAA tll 3.2E-4
ACTGACCATAAATAAAAAAAACCAAACCCTCAAAAATTAGAACAGAAACC
CAATCGAGTGTTACAAATTTGTTAAAAATTGTGGGCACACTTATGGGTTG
GCAAACAATTAAAAAACCCTATCTGCACCCCTACGGATGCTTCATATTAC
AACCGTTGCACCCCGTTTTTTGGTCTTTACTTTTAACTTTTTTCCGCTTT
TCCCCCTTTT
