# Supplementary material for: SMCis: An Effective Algorithm for Discovery of Cis-Regulatory Modules
Source: PLoS One. 2016 Sep 16;11(9):e0162968. doi: 10.1371/journal.pone.0162968 (PMC5026350; doi:10.1371/journal.pone.0162968)
Supplement: S1 File — (ZIP) [file pone.0162968.s002.zip › S1_File/mscan/drosophila/out_tll.txt]

>3R:26658037,26698036 PRED 17251 17580 FLANKS 0 0 TOTAL 17251 17580 BEST_WINDOW 17251 17450 PVALUE 1.4E-6 
@ 17388 17397 -1 GAAAGGGTTA Kr 4.2E-5
@ 17440 17449 -1 AAAAGGGTTA Kr 1.4E-5
TAGGGTCGGTCTTCCCTCGAAGAGTTTACTCAATGCTCAATGAATTCGGA
GCGGCGGCGGCAACTTTTGGGCCATAAAAGCGAAGAGCGGGATTTTTCCA
CCTCCAGCATGCAAATGAAGTGAATTTCCCAGCTATTTAACCCTTTCATT
TCGCTCGAACCTCGAATTGCCATTAGCCGTGTGGCGTCTTAACCCTTTTC
TCCGAGCCGTCGAGCAATTCATAAAAACGCAGCGAAAGTGCCATAAAAAT
CGAAGCCAACCCAAACGGTAGCACCTGCATTCTTCGAAGACAAAAAGGTG
CTAACTCGTAATTAAGACGAATAATCGCTA
