# Supplementary material for: SMCis: An Effective Algorithm for Discovery of Cis-Regulatory Modules
Source: PLoS One. 2016 Sep 16;11(9):e0162968. doi: 10.1371/journal.pone.0162968 (PMC5026350; doi:10.1371/journal.pone.0162968)
Supplement: S1 File — (ZIP) [file pone.0162968.s002.zip › S1_File/mscan/liver/out_liver.txt]

>AF033857 PRED 671 980 FLANKS 0 0 TOTAL 671 980 BEST_WINDOW 741 940 PVALUE 4.4E-6 
@ 785 799 -1 GAGTTAATCATAATC HNF-1 2.2E-5
@ 848 861 -1 AGATTACCCAACCA CEBP 8.3E-5
AGAGAAGTTGCCTCTGGGGAAAGGCAGTGAGAGTGAGGAATTATGATAAA
AGAGAATGAATAAAAAAACAAGAGAAGGGTCATGTAGGTTTTGTTTCTGT
GCCATGAACTCATGGATTATGATTAACTCAACCTTCTGCACATGAAGATA
AACAAGAAAGAACTGATAAACCTGCAATGGTTGGGTAATCTTCAACTTCC
AAATCAGCAAAGGTCAGCTCTAAGTTTGCCAAGTACACAACTTCTCATCT
TGTGACATGTTCCCCACCTCTGTGCAGTGTTAAAAAATACCTCAGTGGTC
TACTGACTGA
>AF051355 PRED 481 800 FLANKS 0 0 TOTAL 481 800 BEST_WINDOW 501 700 PVALUE 5.9E-6 
@ 660 674 1 AAGTTAATCATTGGC HNF-1 1.8E-6
TTAAAACTTGAATAGCTAGAGCACCAAGATTTTTCTTTGTCCCCAAATAA
GTGCAGTTGCAGGCATAGAAAATCTGACATCTTTGCAAGAATCATCGTGG
ATGTAGACTCTGTCCTGTGTCTCTGGCCTGGTTTCGGGGACCAGGAGGGC
AGACCCTTGCACTGCCAAGAAGCATGCCAAAGTTAATCATTGGCCCTGCT
GAGTACATGGCCGATCAGGCTGTTTTTGTGTGCCTGTTTTTCTATTTTAC
GTAAATCACCCTGAACATGTTTGCATCAACCTACTGGTGATGCACCTTTG
ATCAATACATTTTAGACAAA
>L13460 PRED 421 740 FLANKS 0 0 TOTAL 421 740 BEST_WINDOW 461 660 PVALUE 4.3E-6 
@ 541 555 1 CTGTGGACTTAGTTC HNF-4 8.2E-5
@ 609 619 1 TGTTTGCTTTG HNF-3 1.1E-5
CCAAACTCTTAATATTAGCTGTTGTCCCCAGGTCCGAATGTTAAGTCAAC
ATATATTTGAGAGACCTTCAACTTATCAAGTATTGCAGGTCTCTGATTGC
TTTGGAACCACTTCTGATACCTGTGGACTTAGTTCAAGGCCAGTTACTAC
CACTTTTTTTTTTCTAATAGAATGAACAAATGGCTAATTGTTTGCTTTGT
CAACCAAGCTCAAGTTAATGGATCTGGATACTATGTATATAAAAAGCCTA
GCTTGAGTCTCTTTTCAGTGGCATCCTTCCCTTTCTAATCAGAGATTTTC
TTCCTCAGAGATTTTGGCCT
>M60197 PRED 291 670 FLANKS 0 0 TOTAL 291 670 BEST_WINDOW 321 520 PVALUE 5.3E-7 
@ 472 486 1 AAGTTAATGATTAAA HNF-1 1.3E-7
TGGTAGGGAGTACCCAGAGAAGATGCAGAGACGTGTCTTTTCCTCTCTAC
AGAATAGGGAAGAGACGTGTCTTTTCCTCTCTACAGAATAGGGAAGTGTG
TCCCTGCTGGTACATTAAGCCAACCCCGTAGAAACACTGCAGTGGGAAAG
CATTTCTGTGCCTTGGCTCTTCCCAGTGACAAAGTTAATGATTAAAACCT
CCCAGACTGTCCTCGACATTGCCCAGGGGTATCTATTTGCCTTGATGAGG
ATATTACTGTCTTTCTTTGGGGACAAATCTGACTGTCCCTTGCTTCTGTG
CAGAGATTAATAATTGATGAATTTCTAGTTAGGACTGTTTGTAAAGGCAA
CGGATAACTGTGCTGCTTCCCTTTGCACGG
>U47685 PRED 751 1010 FLANKS 0 0 TOTAL 751 1010 BEST_WINDOW 771 970 PVALUE 4.6E-6 
@ 828 838 -1 GGCTTGTTCTG HNF-3 4.5E-4
@ 909 919 -1 TATTTGCTTGG HNF-3 2.7E-4
@ 926 940 -1 GAGTTAATCCATAAC HNF-1 2.2E-6
CCACATCTGTCAAGGGTTTTGCCCTCACCTCCCTCCCTGCTGGATGGCAT
CCTTGGTAGGCAGAGGTGGGCTTCGGGCAGAACAAGCCGTGCTGAGCTAG
GACCAGGAGTGCTAGTGCCACTGTTTGTCTATGGAGAGGGAGGCCTCAGT
GCTGAGGGCCAAGCAAATATTTGTGGTTATGGATTAACTCGAACTCCAGG
CTGTCATGGCGGCAGGACGGCGAACTTGCAGTATCTCCACGACCCGCCCC
NNNNNNNNNN
>X16152 PRED 1 290 FLANKS 0 0 TOTAL 1 290 BEST_WINDOW 91 290 PVALUE 4.3E-6 
@ 95 105 -1 TGTTTGCTTTT HNF-3 2.6E-6
@ 132 145 -1 GGATTGCAAAAGGT CEBP 8.2E-5
ACCCACCTGGGACCCAGCCCCTGGTGGCTGCGGCTGCATCCCAGGTGGGC
CCCCTCCCCGAGGCTCTTCAAGGCTCAAAGAGAAGCCAGTGTAGAAAAGC
AAACAGGTCAGGCCCGGGAGGCGCCCTTTGGACCTTTTGCAATCCTGGCG
CTCTTGCAGCCTGGGCTTCCTATAAATGGGGTGCGGGCGCCGGCCGCGCA
TTCCCACCGGGACCTGCGGGGCTGAGTGCCCTTCTCGGTTGCTGCCGCTG
AGGAGCCCGCCCAGCCAGCCAGGGCCGCGAGGCCGAGGCC
