# Supplementary material for: SMCis: An Effective Algorithm for Discovery of Cis-Regulatory Modules
Source: PLoS One. 2016 Sep 16;11(9):e0162968. doi: 10.1371/journal.pone.0162968 (PMC5026350; doi:10.1371/journal.pone.0162968)
Supplement: S1 File — (ZIP) [file pone.0162968.s002.zip › S1_File/mscan/muscle/out_muscle.txt]

>M13631 PRED 1 270 FLANKS 0 0 TOTAL 1 270 BEST_WINDOW 61 260 PVALUE 5.2E-14 
@ 83 95 -1 GGCCGTATAAGGA srf 4.5E-5
@ 128 140 -1 GCCCAAAGAAGGC srf 1.2E-5
@ 172 184 1 ACCCAAATATGGC srf 5.6E-6
@ 197 208 1 CGCATTCCTGGG tef 1.1E-5
@ 232 244 1 CTCGATAAAAGGC srf 5.0E-5
CCCCCACCGCTTCGTCCTTAACGGGCCCGGCGGTGCCGGGGGATTATTTT
CGGCCTCTCGGCCCGGGGGGCCCGGCAGACGCTCCTTATACGGCCCGGCC
TCGCTCACCTGGGCCGCGGCCAGGAGCGCCTTCTTTGGGCAGCGCGGGGC
CGGGGCCGCGCCGGGCCCGACACCCAAATATGGCGACGGCCGGGGCCGCA
TTCCTGGGGGCCGGGCGGTGCTCCCGCCCGCCTCGATAAAAGGCTCCGGG
GCCGGCGGCGGCCCACGAGN
>J04971 PRED 621 990 FLANKS 0 0 TOTAL 621 990 BEST_WINDOW 631 830 PVALUE 9.8E-7 
@ 800 811 -1 AGCTATTTTTAA mef2 2.4E-7
AGTCTGTGGAGCTGGAGTAGGGGGGTGGCCCTCCACCCAGTGCCCATACA
AGGCCTGGCGGGGCTGGGGACTAATTTGGCTCCTGAGGCAGCACCAGTAG
GCCAGGGGCAGATAACACTGCCCCACCCCCTGCATACCAAAGTCCCCAGC
ACAATCACCAGGTTTAACTTTGTCCCCCTTTAAAAATAGCTCAGTGGCCA
CCCTGGTCAGGTTACAGTGGGTGGCTTTGCTCGCCCGCACATTCGTTTTA
TTGTCTCAACCTGAGGGACAGCTGTCTCTCAGGCCATGCAGCTTAAGTTT
CATTAGGATGACATAAAGGACATGCAATGGTCAATGACTATTGTCACTCA
GACACCTTGGTCCTGGGAGG
>K01464 PRED 121 470 FLANKS 0 0 TOTAL 121 470 BEST_WINDOW 271 470 PVALUE 1.1E-6 
@ 279 290 -1 AGTTATTTTTAA mef2 1.7E-6
@ 389 401 1 GACTAAAAAAGGC srf 3.9E-5
AGGCACCCCTCAGCCTGAAGCTGTGCAGATAGCTAGGGTGTAAAAGAGGG
AAGGGGGGAGGCTGGAATGGGAGCTTGTGTGTTCGGAGACAGGGGACAAA
TATTAGGCCCGTAAGAGAAGGTGACCCTTACCCAGTGTGTTCAACTCAGC
CTTTCAGATTAAAAATAACTAAGGTAAGGGCCATGTGGGTAGGGGAGGTG
GTGTGAGACGGTCCTGTCTCTCCTCTATCTGCCCATCGGCCCTTTGGGGA
GGAGGAAATGTGCCCAAGGACTAAAAAAGGCCTGGAGCCAGAGGGGCTAG
GGCTAAGCAGACCTTTCATGGGCAAACCTCAGGGCTGCTGTCCTCCTGTC
>M20543 PRED 341 830 FLANKS 0 0 TOTAL 341 830 BEST_WINDOW 461 660 PVALUE 5.2E-12 
@ 481 493 1 CTCCATATACGGC srf 1.9E-5
@ 528 540 -1 GACCAAAGAAGGA srf 8.3E-6
@ 608 620 1 ACCCAAATATGGC srf 2.4E-5
@ 635 646 1 GACATTCCTGCG tef 3.3E-5
AGGCCTTTGGGACAGGTGCGGTTCCCGGAGCGCAGGCGCACACATGCACC
CACCGGCGAACGCGGTGACCCTCGCCCCACCCCATCCCCTCCGGCGGGCA
ACTGGGTCGGGTCAGGAGGGGCAAACCCGCTAGGGAGACACTCCATATAC
GGCCCGGCCCGCGTTACCTGGGACCGGGCCAACCCGCTCCTTCTTTGGTC
AACGCAGGGGACCCGGGCGGGGGCCCAGGCCGCGAACCGGCCGAGGGAGG
GGGCTCTAGTGCCCAACACCCAAATATGGCTCGAGAAGGGCAGCGACATT
CCTGCGGGGTGGCGCGGAGGGAATCGCCCGCGGGCTATATAAAACCTGAG
CAGAGGGACAAGCGGCCACCGCAGCGGACAGCGCCAAGTGAAGCCTCGCT
TCCCCTCCGCGGCGACCAGGGCCCGAGCCGAGAGTAGCAGTTGTAGCTAC
CCGCCCAGGTAGGGCAGGAGTTGGGAGGGGACAGGGGGAC
>M21390 PRED 1 470 FLANKS 0 0 TOTAL 1 470 BEST_WINDOW 101 300 PVALUE 1.1E-10 
@ 120 132 1 GCCCATGTAAGGA srf 7.1E-5
@ 162 173 1 GGTTATAATTAA mef2 4.1E-5
@ 204 215 -1 AGGCAGCAGGTG myf 5.0E-5
@ 280 291 -1 GGTTATTTTTAG mef2 1.0E-6
CAGCTGAGGTGCAAAAGGCTCCTGTCATATTGTGTCCTGCTCTGGTCTGC
CTTCACAGCTTGGGGGCCACCTAGCCCACCTCTCCCTAGGGATGAGAGCA
GCCACTATGGGTCTAGGCTGCCCATGTAAGGAGGCAAGGCCTGGGGACAC
CCGAGATGCCTGGTTATAATTAACCCAGACATGTGGCTGCTCCCCCCCCC
CAACACCTGCTGCCTGAGCCTCACCCCCACCCCGGTGCCTGGGTCTTAGG
CTCTGTACACCATGGAGGAGAAGCTCGCTCTAAAAATAACCCTGTCCCTG
GTGGATCCNNTCCGGAGGGGCAGGCTGAGGGCGGCCACTTCCCTCAGCCG
CAGTTTGTTTTCCCAAGAATGGTTTTTCTGCTTCTGTAGCTTTTCCTGTC
AATTCTGCCATGGTGGAGCAGCCTGCACTGGGCTTCTGGGAGAAACCAAA
CCGGGTTCTAACCTTTCAGC
>J04699 PRED 611 990 FLANKS 0 0 TOTAL 611 990 BEST_WINDOW 671 870 PVALUE 4.9E-9 
@ 734 745 -1 GAGCAACTGCAG myf 1.3E-4
@ 770 780 -1 CCACCCGCCCC Sp1 1.9E-4
@ 798 809 1 CGACAACAGGTG myf 1.2E-4
@ 810 821 1 CACATTCCTGGG tef 8.2E-6
CGCTCAGGCTCCGCCATCTCCTGGCACTGCTCTCAGGGGACGGGGTCTCC
ACTTCATGCTTTCTGTAATTAAAGATGATTTATACAACCGGAGTGTTATC
TGACATTTGTGAGTGGAGGGCGACTGCAGTTGCTCCGGGCGGGACCAAGT
CCCGAGGGCGGGGCGGGTGGGCTGGCGTCTGGTCCCCCGACAACAGGTGC
ACATTCCTGGGCGCCTCGTCACTTCCCCTGGCCTGAGGCGCTATCCGGAC
AAACTTCACTGAGCGAAAGAGGCAGGGCATGGCCTTAGGGGCGCTGCTTC
TGCTTCTAGGGGTACTCGGGACGCCCCTCGCCCCAGGTAAGTCAGTTTGG
GTCTCCAAGAGGCAGTGATGAGCAATGGTC
>M57905 PRED 1 320 FLANKS 0 0 TOTAL 1 320 BEST_WINDOW 51 250 PVALUE 1.8E-10 
@ 56 67 -1 TGCTATTTTAAA mef2 6.5E-6
@ 94 106 -1 GCCCATATAAGCC srf 5.8E-4
@ 176 187 1 TGCATTCCTCTC tef 1.2E-4
@ 199 210 1 CACATTCCTGCT tef 3.3E-5
@ 214 224 1 CTGCCCGCCCC Sp1 4.6E-4
@ 225 235 -1 GCGCCCACCCC Sp1 6.4E-4
CAGCTGGCTGGCTTGTGTCAGCCCCTCGGGCACTCACGTATCTCCGTCCG
ACGGGTTTAAAATAGCAAAACTCTGAGGCCACACAATAGCTTGGGCTTAT
ATGGGCTCCTGTGGGGGAAGGGGGAGCACGGAGGGGGCCGGGGCCGCTGC
TGCCAAAATAGCAGCTCACAAGTGTTGCATTCCTCTCTGGGCGCCGGGCA
CATTCCTGCTGCTCTGCCCGCCCCGGGGTGGGCGCCGGGGGGACCTTAAA
GCCTCTGCCCCCCAAGGAGCCCTTCCCAGATAGCCGCCGGCACCCACCGC
TCCGTGGGACCTCGGCACAN
>X14726 PRED 321 820 FLANKS 0 0 TOTAL 321 820 BEST_WINDOW 471 670 PVALUE 1.1E-9 
@ 496 507 -1 CGCCAGCTGGTG myf 2.2E-5
@ 508 519 1 AAGCAACAGGTG myf 8.4E-6
@ 536 547 -1 AGTTATTTTTAA mef2 2.4E-5
TCCTCTCAAGATTTTATAATAGTGCTTTAACTGTCCCCACGGGCTAACTT
CAGCACACTGTCATGGGACCTAACCTTATTAAATTACCATGTGTGAACCG
CTCATAACTCAAGTCGCAGCAGGTGCAAAAATGGAGCTGCGCAGGCAGAA
GAGTGATCGTCATTTTTAAAATCCCCACCAGCTGGCGAAGCAACAGGTGC
CTAATTCCTCATCTTTTAAAAATAACTTTTCAAAAGCCTGTGCTGTATAA
GCAAATATTTTCAAGTTTGTTTTTAAACCATCTTCAAGTTACCTTCCTCA
CAAAATACATTATGTGCTGATTTTTTTGTCTCAAAATGACATTTGAAGTC
TAAGCATATAAAAATTTATTTCTTTTTAGAAATGAAATTATTATTTAACT
GGAGACTTAAATTGTGTCTTAACTCTTGCTCCTCCCCTTTTCCCCTTTTG
TCCCTTCTCTCCCCACTCCCCTCCCCTTCTCTTCACATGCTCATGGCGGG
>V01218 PRED 1 370 FLANKS 0 0 TOTAL 1 370 BEST_WINDOW 61 260 PVALUE 8.6E-9 
@ 120 132 1 CTCCATATACGGC srf 4.0E-5
@ 172 184 -1 GACCAAAGAAGGA srf 1.8E-5
@ 247 259 1 ACCCAAATATGGC srf 4.9E-5
TTGAAACAGGTAAAACTTGGGAAGTGCAGATCAGTGATCGGCAAAACAGT
GACCTTTGGTCCAGCCCAGCCCTTCAGCAGCCTTGGAGCCAGTTGGGAGG
AGCGGACAGCTGGGATACTCTCCATATACGGCCCGGTCCGGTCCTAGCTA
CCTGGGCCAGGGCCAGTTCTCTCCTTCTTTGGTCAGTGCAGGAGACCCGG
GCGGGACCCAGGCTGAGAAGCAGCCGAAGGGACTCTAGTGCCCAACACCC
AAATATGGCTTGGGAAGGGCAACAACATTCCTTCGGGCGGTGTGGAGAGC
TCAGGACTATATAAAAACCTGAGGCTAGGGACAGGCGGTCACACGGACGT
GAAGCCTCACTTCCTACCCT
>M63391 PRED 101 480 FLANKS 0 0 TOTAL 101 480 BEST_WINDOW 131 330 PVALUE 1.2E-7 
@ 131 141 -1 GCCCCCACCCC Sp1 1.2E-4
@ 282 293 -1 GGGTATTTATAG mef2 3.6E-5
@ 314 325 -1 CAGCAACAGCTG myf 1.9E-5
GCAGGCCCTCTGTGGGGCTCCATTTTTGTGGGGGTGGGGGCTGGAGCATT
ATAGGGGGTGGGAAGTGATTGGGGCTGTCACCCTAGCCTTCCTTATCTGA
CGCCCACCCATGCCTCCTCAGGTACCCCCCTGCCCCCACAGCTCCTCTCC
TGTGCCTTGTTTCCCAGCCATGCGTTCTCCTCTATAAATACCCGCTCTGG
TATTTGGGGTTGGCAGCTGTTGCTGCCAGGGAGATGGTTGGGTTGACATG
CGGCTCCTGACAAAACACAAACCCCTGGTGTGTGTGGGCGTGGGTGGTGT
GAGTAGGGGGATGAATCAGGGAGGGGGCGGGGGACCCAGGGGGCAGGAGC
CACACAAAGTCTGTGCGGGGGTGGGAGCGC
>X12971 PRED 231 490 FLANKS 0 0 TOTAL 231 490 BEST_WINDOW 251 450 PVALUE 2.9E-6 
@ 299 310 -1 AAGCAACAGCTG myf 2.1E-5
@ 419 430 -1 GGCTTTTTTTAG mef2 6.4E-5
TGCTTGCCCTGGACAACACAGGGCTTTGCCTGCGGTTGGGAGAGTGGGAA
TAGCAGAGCCAGCTCCACCAGCTGTTGCTTCAGGGCTCCATGCCTGAACT
GTTGAGCATCAGGGCAGGGCCTAGGGCTAGCTTAAAGGCTCTTGGTATAA
AAGGAATGTGTAGTGGGCTAGCCCCTGCTCAGGAGGGACTAAAAAAAGCC
TCAACCTCCCCTGGGCTTTGTGTGAGGGTTATCAACGGCTCAAGTCGGCT
CATCCCTCTC
>X12971 PRED 531 920 FLANKS 0 0 TOTAL 531 920 BEST_WINDOW 541 740 PVALUE 2.8E-8 
@ 622 632 -1 CAGCCCACCCC Sp1 3.0E-4
@ 637 647 -1 TCCCCCACCCC Sp1 3.0E-4
@ 714 726 -1 GACTATAAAAGGA srf 2.8E-5
@ 729 740 -1 CAGCAACTGCTG myf 3.4E-6
CCTCTCTGGGTTTCCACCAATTGGCAGGAAAGGACCAATCTGTCCCAGAG
GTGCAAGCCTTGAGATGAGTGAGGTGTGTGCATGGGGGGTGGGGGTGGGC
TGGGCTGGGGTGGGGGAGGATGGATTGGTGGCTCAAACCTGGTGATAATA
CTGAGATGTCAGCTGCACCCGGCTGGTGTCTCTTCCTTTTATAGTCAGCA
GCAGTTGCTGCTGCCCTCCCCAGCCCCTCTGTGGGGGCTCCTACCCAGAA
TAAAAGCAGGGGCAGGCCTTCCAGTCTCCCATCTTCTCTCTCACGAGCCA
CCTCTCCTCCTTTGGTTCCTTTCTAGGTCCCACCTCCACTGGAGAGCCTA
AAGCAACATGCCTCCCAAGAAACCCGAGCCTAAGAAGGAG
>M95800 PRED 321 700 FLANKS 0 0 TOTAL 321 700 BEST_WINDOW 371 570 PVALUE 4.8E-8 
@ 398 408 -1 GCCCCCACCCC Sp1 8.7E-5
@ 502 513 1 GGCTATATTTAT mef2 1.1E-5
@ 553 564 -1 CGCCAACTGCTG myf 8.3E-5
AAACTAATCAAATTACAGCCGACGGCCTCCCGACCCGTGCACAGGAGCCG
CCTGGGCCAGGGGCAGGCCTGCAGGGTGGGGTGGGGGCAAAAGGAGAGGG
AAGGGGAATCACATGTAATCCACTGGAAACGTCTTGATGTGCAGCAACAG
CTTAGAGGGGGGCTCAGGTTTCTGTGGCGTTGGCTATATTTATCTCTGGG
TTCATGCCAGCAGGGAGGGTTTAAATGGCACCCAGCAGTTGGCGTGAGGG
GCTGCGGGAGCTTGGGGGCCAGTGGCAGGAACAAGCCTTTTCCGACCTGA
TGGAGCTGTATGAGACATCCCCCTATTTCTACCAGGAGCCCCACTTCTAT
GATGGGGAAAACTACCTTCCTGTCCACCTT
>U02285 PRED 421 880 FLANKS 0 0 TOTAL 421 880 BEST_WINDOW 501 700 PVALUE 1.1E-9 
@ 557 569 1 CTCCATATACGGC srf 1.9E-5
@ 604 616 -1 GACCAAAGAAGGA srf 8.3E-6
@ 684 696 1 ACCCAAATATGGC srf 2.4E-5
CGGGGCGGCTGCGGACAGGTGCAGCCCGGGCGCAGGCTCACTGGCGCACC
CCGAACACTCGGTGACCCTCGCCGCACCCCAGCCCCTCCGCCAGGCAACC
GGGCGGGGTCGGGAGGGGCCGACCAGCGGGCAGACACTCCATATACGGCC
CGGCCCGTGTTACCTGGGCTCAGGCCAGGCCTCTCCTTCTTTGGTCAGCG
CAGGGGACCCGGGCGGGGACCCAGGCCTTGAACTGGTCGGGGGAGGGGGC
TCTAGTGCCCAACACCCAAATATGGCTCGAGAAGGGGAGCGACATCCTGC
GGGGCGGCGCGAGGGGAGCGCCCGAGGGCTATATAAAACCTGAGCAGGGG
GACGAGCGGCCACCGCAGCGGACAGCGCCGAGAGAAGTCTCGCTTCCTTC
CCACGGTGACCGGGACCGGAGCCGGAGAGCCGCAGGTGTAGCCACCCGCC
CAGGTAGGCA
>M62404 PRED 91 470 FLANKS 0 0 TOTAL 91 470 BEST_WINDOW 271 470 PVALUE 2.1E-7 
@ 276 287 -1 AGTTATTTTTAA mef2 1.3E-6
@ 364 375 -1 CACATTCCTCCT tef 1.6E-5
GCACTGTGGAACTTCAGGTCTGAGAGAGTAGGAGGCTCCCCTCAGCCTGA
AGCTATGCAGATAGCCAGGGTTGAAAGGGGGAAGGGAGAGCCTGGGATGG
GAGCTTGTGTGTTGGAGGCAGGGGACAGATATTAAGCCTGGAAGAGAAGG
TGACCCTTACCCAGTTGTTCAACTCACCCTTCAGATTAAAAATAACTGAG
GTAAGGGCCTGGGTAGGGGAGGTGGTGTGAGACGCTCCTGTCTCTCCTCT
ATCTGCCCATCGGCCCTTTGGGGAGGAGGAATGTGCCCAAGGACTAAAAA
AAGGCCATGGAGCCAGAGGGGCGAGGGCAACAGACCTTTCATGGGCAAAC
CTTGGGGCCCTGCTGTCCTCCTGTCACCTC
>X62155 PRED 81 460 FLANKS 0 0 TOTAL 81 460 BEST_WINDOW 151 350 PVALUE 3.8E-8 
@ 157 167 -1 GCCCCCACCCC Sp1 7.4E-5
@ 262 273 1 GGCTATATTTAT mef2 1.3E-5
@ 313 324 -1 CGCCAACTGCTG myf 8.1E-5
ACTAATCAAATTACACCCGACGGCCTCCCGACCCGTGCACAGGAGCCCGC
CTGGGCCAGGGGCAGGCTGGCAGGGTGGGGTGGGGGCCATGCGGGAGAAA
GAAGGGGAATCACATCTAATCCACTGTAAACGCCTTGATGTGCAGCAACA
GCTTAGAGGGGGCTCAGGTTTCTGTGGCGTTGGCTATATTTATCTCTGGT
TCCATGCCAGCGGGGAGGGTTTAAATGGCACCCAGCAGTTGGCGTGAGGG
GCTGCTGGAGCTTGGGGGCTGGTGGCAGGAACAAGCCCTTTCCGACCCCA
TGGAGCTGTATGAGACATCCCCCTACTTCTACCAGGAACCCCGCTTCTAT
GATGGGGAAAACTACCTGCCTGTCCACCTC
>M13483 PRED 91 560 FLANKS 0 0 TOTAL 91 560 BEST_WINDOW 221 420 PVALUE 5.5E-11 
@ 248 260 -1 GGCCAAATAGGGA srf 2.0E-4
@ 285 297 -1 GACCATGTAAGGA srf 4.8E-6
@ 335 347 1 CTCCATGAATGGC srf 8.1E-5
@ 375 387 1 GACCAAATAAGGC srf 2.4E-7
@ 404 414 1 CCCCCCACCCC Sp1 2.1E-4
TGCATGTGGCTTATTGTCCCCAAGGCTGGCAGGGCTGCGGAGGACCGAAT
CCACAGACCATCCAGGGAGCACCCACACCCCAGAAAGGGGGAGGGGTGGG
CTGGCGTCACTTAGTCTTCCCCTGCCCCCTACCCTTCAGCGCCTGCCCCT
CCCCAGCTCCCTATTTGGCCATCCCCCTGACTGCCCCCTCCCCTTCCTTA
CATGGTCTGGGGGCTCCCTGGCTGATCCTCTCCCCTGCCCTTGGCTCCAT
GAATGGCCTCGGCAGTCCTAGCGGGTGCGAAGGGGACCAAATAAGGCAAG
GTGGCAGACCGGGCCCCCCACCCCTGCCCCCGGCTGCTCCAACTGACCCT
GTCCATCAGCGTTCTATAAAGCGGCCCTCCTGGAGCCAGCCACCCAGAGC
CCGCTGCCGCCGGAGCCGAGCCGACCCGCCCCGCCGACGGTGAGTCAGCG
CCCGGCCCTCCCGCGNNNNN
>X73887 PRED 241 520 FLANKS 0 0 TOTAL 241 520 BEST_WINDOW 241 440 PVALUE 2.8E-7 
@ 387 397 -1 CCACCCGCCCC Sp1 1.7E-4
@ 415 426 1 CGACAACAGGTG myf 1.2E-4
@ 427 438 1 CACATTCCTGGG tef 8.3E-6
CGCCATCTCCTGGCTCTGCTCTCAGGGGACTGGGTCTCCACTTCATGCTT
TCTGTAATTAAAGATGATTTATACAACCAGTGTTATCTGATATTTGTGAG
TGGAGGGCGACTGCAATTGCTCCGGGCGCGACCAAGTCCGGAGGGTGGGG
CGGGTGGGCTGGCAGCTGGTCCCCCGACAACAGGTGCACATTCCTGGGCG
CCTCGTCACTTCCCCTGGCCTGGCGGCCTCGGCCGCTCTTCGGACAAACC
CACTGAGCGAAATCGGCAGGGCCATGNNNN
>X67686 PRED 521 900 FLANKS 0 0 TOTAL 521 900 BEST_WINDOW 641 840 PVALUE 8.6E-9 
@ 650 662 1 CTCCATATACGGC srf 4.0E-5
@ 702 714 -1 GACCAAAGAAGGA srf 1.8E-5
@ 782 794 1 ACCCAAATATGGC srf 4.9E-5
GGAGACCTTTCAAACAGGTAAATCTTGGGAAGTACAGACCAGCAGTCTGC
AAAGCAGTGACCTTTGGCCCAGCACAGCCCTTCCGTGAGCCTTGGAGCCA
GTTGGGAGGGGCAGACAGCTGGGGATACTCTCCATATACGGCCTGGTCCG
GTCCTAGCTACCTGGGCCAGGGCCAGTCCTCTCCTTCTTTGGTCAGTGCA
GGAGACCCGGGCGGGGACCCAGGCTGAGAACCAGCCGAAGGAAGGGACTC
TAGTGCCCGACACCCAAATATGGCTTGGGAAGGGCAGCAACATTCTTCGG
GGCGGTGTGGGGAGAGCTCCCGGGACTATATAAAAACCTGTGCAAGGGGA
CAGGCGGTCACACGGACGTGAAGCCTCACT
