# Supplementary material for: SMCis: An Effective Algorithm for Discovery of Cis-Regulatory Modules
Source: PLoS One. 2016 Sep 16;11(9):e0162968. doi: 10.1371/journal.pone.0162968 (PMC5026350; doi:10.1371/journal.pone.0162968)
Supplement: S1 File — (ZIP) [file pone.0162968.s002.zip › S1_File/rela/drosophila/btd/first7seqs/SW_result.txt]

####Predicted regulatory regions####

Sequence	Start	End
QUERY	19950	20370
scf2_1100000004909_3382363_3422362_	17025	17454
