# Supplementary material for: SMCis: An Effective Algorithm for Discovery of Cis-Regulatory Modules
Source: PLoS One. 2016 Sep 16;11(9):e0162968. doi: 10.1371/journal.pone.0162968 (PMC5026350; doi:10.1371/journal.pone.0162968)
Supplement: S1 File — (ZIP) [file pone.0162968.s002.zip › S1_File/rela/drosophila/btd/first7seqs/TFBS_align.txt]

Conserved	Ref. seq (btd_X_9568219_9608218)	TFBS	scf2_1100000004909_3382363_3422362_
1	19951	M00110	17026
1	19954	M00703	17029
1	19960	M01130	17035
1	19969	M00974	17044
1	19972	M00679	17050
1	19987	M00109	17062
1	19990	M00622	17065
1	19996	M01152	17071
1	20011	M00099	17080
1	20014	M00105	17086
1	20017	M00489	17089
1	20020	M01080	17089
1	20023	M00378	17095
1	20026	M00798	17098
1	20029	M00203	17101
1	20035	M00221	17110
1	20293	M01084	17377
1	20296	M00099	17380
1	20302	M00230	17386
1	20305	M00094	17392
1	20308	M01183	17392
1	20311	M00432	17395
1	20314	M00063	17398
1	20317	M00235	17404
1	20320	M00263	17404
1	20323	M01183	17407
1	20326	M00099	17410
1	20329	M00089	17413
1	20344	M00162	17416
1	20365	M01107	17446
1	20368	M00024	17452
1	20371	M00120	17455
