# Supplementary material for: SMCis: An Effective Algorithm for Discovery of Cis-Regulatory Modules
Source: PLoS One. 2016 Sep 16;11(9):e0162968. doi: 10.1371/journal.pone.0162968 (PMC5026350; doi:10.1371/journal.pone.0162968)
Supplement: S1 File — (ZIP) [file pone.0162968.s002.zip › S1_File/rela/drosophila/btd/last7seqs/results/overlap_X_9568219_9608218]

# Fragment starts at 21725, finishes at 22242 and contains 7 fragments from the sequences  [Query (21725,22240) <> scaffold_15203_11893295_11933294_(18550,19050)]  [Query (21726,22242) <> scaffold_15203_11893295_11933294_(18549,19053)]  [Query (21730,22215) <> scaffold_6473_16105480_16145479(20845,21345)]  [Query (21730,22210) <> scaffold_6473_16105480_16145479(20845,21325)]  [Query (21732,22242) <> scaffold_15203_11893295_11933294_(18555,19053)]  [Query (21732,22212) <> scaffold_6473_16105480_16145479(20847,21327)]  [Query (21732,22212) <> scaffold_6473_16105480_16145479(20847,21327)] 
# Fragment starts at 31515, finishes at 31790 and contains 2 fragments from the sequences  [Query (31515,31790) <> XL_group3a_794548_834547(31385,31670)]  [Query (31515,31790) <> scaffold_15_2059955_2099954_(29510,29810)] 
# Fragment starts at 10960, finishes at 11376 and contains 2 fragments from the sequences  [Query (10960,11375) <> scf2_1100000004909_3382363_3422362_(3520,3960)]  [Query (10962,11376) <> scf2_1100000004909_3382363_3422362_(3522,3963)] 
# Fragment starts at 19950, finishes at 20370 and contains 2 fragments from the sequences  [Query (19950,20365) <> scf2_1100000004909_3382363_3422362_(17025,17450)]  [Query (19953,20370) <> scf2_1100000004909_3382363_3422362_(17031,17454)] 
# Fragment starts at 38466, finishes at 38901 and contains 1 fragments from the sequences  [Query (38466,38901) <> scaffold_15203_11893295_11933294_(38832,39249)] 
# Fragment starts at 23000, finishes at 23390 and contains 1 fragments from the sequences  [Query (23000,23390) <> scaffold_6473_16105480_16145479(5755,6025)] 
# Fragment starts at 35825, finishes at 36215 and contains 1 fragments from the sequences  [Query (35825,36215) <> scaffold_15203_11893295_11933294_(36140,36620)] 
# Fragment starts at 16227, finishes at 16641 and contains 1 fragments from the sequences  [Query (16227,16641) <> scaffold_13248_1385083_1425082(14355,14850)] 
# Fragment starts at 28295, finishes at 28635 and contains 1 fragments from the sequences  [Query (28295,28635) <> scaffold_13248_1385083_1425082(30745,31130)] 
