# Supplementary material for: SMCis: An Effective Algorithm for Discovery of Cis-Regulatory Modules
Source: PLoS One. 2016 Sep 16;11(9):e0162968. doi: 10.1371/journal.pone.0162968 (PMC5026350; doi:10.1371/journal.pone.0162968)
Supplement: S1 File — (ZIP) [file pone.0162968.s002.zip › S1_File/rela/drosophila/btd/last7seqs/results/TFBS_align.txt]

Conserved	Ref. seq (X_9568219_9608218)	TFBS	scaffold_6473_16105480_16145479	scaffold_15203_11893295_11933294_
2	21732	M00120	20846	18556
2	21741	M00344	20852	18565
2	21744	M00009	20852	18562
2	21804	M00704	20915	18628
2	21810	M00222	20918	18628
2	21852	M00444	20960	18670
2	21861	M00072	20972	18679
2	21864	M00127	20972	18682
2	21870	M01050	20981	18694
2	21954	M01180	21068	18778
2	22029	M00730	21137	18847
2	22113	M00777	21224	18931
2	22134	M00221	21242	18952
2	22140	M00357	21248	18958
2	22143	M00698	21254	18967
2	22146	M00072	21257	18964
2	22149	M01029	21257	18967
2	22158	M01138	21269	18979
2	22197	M01036	21311	19021
2	22200	M01217	21311	19024
2	22206	M00804	21317	19030
1	21726	M00322	---	18550
1	21729	M00726	---	18553
1	21735	M00739	---	18559
1	21738	M00975	---	18562
1	21747	M00048	---	18571
1	21750	M00085	---	18571
1	21753	M00126	---	18577
1	21756	M00789	---	18580
1	21768	M00211	20876	---
1	21771	M00805	---	18598
1	21774	M01006	20885	---
1	21777	M00278	20891	---
1	21783	M00453	---	18601
1	21795	M01187	20909	---
1	21801	M00751	20912	---
1	21807	M00046	---	18631
1	21825	M00227	---	18643
1	21834	M00227	---	18652
1	21855	M00109	---	18673
1	21858	M01135	---	18682
1	21867	M00666	---	18691
1	21894	M01078	21002	---
1	21897	M01208	21011	---
1	21900	M00723	21014	---
1	21903	M00263	21017	---
1	21912	M01156	21026	---
1	21933	M01209	---	18754
1	21972	M00684	---	18796
1	21978	M00002	---	18799
1	21984	M00711	21092	---
1	21990	M01096	---	18814
1	22062	M00466	21176	---
1	22101	M01123	---	18925
1	22104	M00445	---	18928
1	22107	M00640	---	18931
1	22116	M01015	---	18940
1	22128	M00106	21242	---
1	22137	M00700	---	18961
1	22152	M00658	21263	---
1	22167	M01217	21278	---
1	22191	M00014	---	19009
1	22203	M01031	---	19024
1	22209	M01219	---	19033
1	22212	M00171	21326	---
1	22218	M00712	21347	---
1	22221	M00090	---	19042
1	22242	M01004	---	19051
