# Supplementary material for: SMCis: An Effective Algorithm for Discovery of Cis-Regulatory Modules
Source: PLoS One. 2016 Sep 16;11(9):e0162968. doi: 10.1371/journal.pone.0162968 (PMC5026350; doi:10.1371/journal.pone.0162968)
Supplement: S1 File — (ZIP) [file pone.0162968.s002.zip › S1_File/rela/drosophila/eve/last7seqs/results/overlap_2R_5846824_5886823]

# Fragment starts at 24635, finishes at 25140 and contains 2 fragments from the sequences  [Query (24635,25140) <> scaffold_12875_1319016_1359015(26425,26995)]  [Query (24635,24965) <> scaffold_6496_4411629_4451628(26805,27230)] 
# Fragment starts at 27684, finishes at 28254 and contains 1 fragments from the sequences  [Query (27684,28254) <> scf2_1100000004513_15499_55498(31110,31707)] 
# Fragment starts at 14004, finishes at 14334 and contains 1 fragments from the sequences  [Query (14004,14334) <> scaffold_6496_4411629_4451628(11742,12072)] 
