# Supplementary material for: SMCis: An Effective Algorithm for Discovery of Cis-Regulatory Modules
Source: PLoS One. 2016 Sep 16;11(9):e0162968. doi: 10.1371/journal.pone.0162968 (PMC5026350; doi:10.1371/journal.pone.0162968)
Supplement: S1 File — (ZIP) [file pone.0162968.s002.zip › S1_File/rela/drosophila/eve/last7seqs/results/TFBS_align.txt]

Conserved	Ref. seq (2R_5846824_5886823)	TFBS	scaffold_12875_1319016_1359015	scaffold_6496_4411629_4451628
2	24636	M01179	26426	26806
2	24642	M00120	26432	26809
2	24648	M01114	26435	26815
2	24651	M00131	26441	26821
2	24657	M01084	26447	26824
2	24666	M00018	26456	26836
2	24687	M01080	26477	26851
2	24732	M00622	26531	26959
2	24738	M00408	26537	26965
2	24741	M00062	26540	26971
2	24921	M00729	26750	27184
2	24927	M00241	26762	27190
2	24936	M00405	26765	27199
2	24951	M00133	26780	27214
2	24966	M00699	26801	27229
1	24663	M00216	---	26830
1	24672	M00436	26462	---
1	24696	M00009	---	26866
1	24813	M01021	26615	---
1	24903	M01099	---	27166
1	24912	M00216	---	27175
1	24918	M00090	---	27181
1	24933	M01114	---	27196
1	24942	M01010	---	27205
1	24957	M00407	26792	---
1	25026	M00453	26882	---
1	25107	M00204	26957	---
1	25116	M00958	26966	---
1	25128	M00131	26975	---
1	25137	M01006	26987	---
