# Supplementary material for: SMCis: An Effective Algorithm for Discovery of Cis-Regulatory Modules
Source: PLoS One. 2016 Sep 16;11(9):e0162968. doi: 10.1371/journal.pone.0162968 (PMC5026350; doi:10.1371/journal.pone.0162968)
Supplement: S1 File — (ZIP) [file pone.0162968.s002.zip › S1_File/rela/drosophila/ftz/first7seqs/results/SW_result.txt]

####Predicted regulatory regions####

Sequence	Start	End
QUERY	11460	11950
scaffold_6540_16414077_16454076	28710	29125
scaffold_14906_11359955_11399954	26120	26510
scf2_1100000004902_12054402_12094401	25098	25560
