# Supplementary material for: SMCis: An Effective Algorithm for Discovery of Cis-Regulatory Modules
Source: PLoS One. 2016 Sep 16;11(9):e0162968. doi: 10.1371/journal.pone.0162968 (PMC5026350; doi:10.1371/journal.pone.0162968)
Supplement: S1 File — (ZIP) [file pone.0162968.s002.zip › S1_File/rela/drosophila/ftz/first7seqs/results/TFBS_align.txt]

Conserved	Ref. seq (3R_6844324_6884323)	TFBS	scaffold_6540_16414077_16454076	scaffold_14906_11359955_11399954	scf2_1100000004902_12054402_12094401
3	11515	M00725	28717	26127	25147
3	11518	M00436	28717	26130	25147
3	11530	M00099	28726	26136	25159
3	11533	M00020	28729	26139	25162
3	11569	M00700	28765	26178	25204
3	11581	M00161	28780	26193	25216
3	11650	M01098	28840	26259	25285
3	11653	M01128	28843	26259	25288
3	11659	M00991	28849	26265	25294
3	11662	M00099	28852	26271	25297
3	11665	M00424	28855	26271	25300
3	11674	M00772	28864	26280	25309
3	11677	M00311	28867	26286	25312
3	11680	M00099	28864	26286	25309
3	11683	M01471	28873	26286	25318
3	11827	M00437	29038	26472	25444
3	11830	M00161	29041	26478	25444
3	11833	M00464	29044	26478	25450
3	11842	M00461	29053	26490	25459
3	11845	M00218	29056	26493	25459
3	11848	M00702	29059	26493	25465
3	11851	M00729	29062	26496	25468
3	11854	M00424	29062	26499	25474
2	11560	M00109	28759	26166	---
2	11563	M00419	28762	26169	---
2	11578	M00136	28777	26190	---
2	11584	M00342	28783	---	25219
2	11638	M00940	28828	---	25273
2	11647	M00109	28834	---	25279
2	11668	M00772	28858	---	25303
2	11686	M00463	28876	26292	---
2	11692	M00972	---	26304	25327
2	11728	M00720	---	26376	25354
2	11857	M00020	29068	26505	---
2	11866	M00710	29074	26511	---
2	11929	M00079	29116	---	25540
2	11941	M01099	29125	---	25549
1	11461	M00303	---	---	25099
1	11464	M00162	---	---	25099
1	11506	M00924	---	---	25135
1	11509	M00176	---	---	25138
1	11512	M00418	---	---	25141
1	11521	M00511	---	---	25150
1	11527	M00229	---	---	25159
1	11536	M00777	28735	---	---
1	11551	M00001	---	---	25180
1	11557	M00724	---	---	25189
1	11566	M00655	---	---	25201
1	11629	M00247	28798	---	---
1	11641	M01152	28831	---	---
1	11644	M00146	28834	---	---
1	11656	M01004	---	26259	---
1	11671	M00355	---	---	25306
1	11695	M00343	28897	---	---
1	11698	M00975	---	---	25333
1	11701	M00747	---	---	25336
1	11707	M00419	---	26340	---
1	11713	M00472	---	---	25342
1	11749	M00630	---	---	25396
1	11752	M00798	---	---	25399
1	11755	M00733	---	26349	---
1	11785	M00775	28990	---	---
1	11836	M00470	---	---	25453
1	11839	M00726	---	---	25456
1	11896	M00728	---	---	25501
1	11917	M00820	---	---	25519
1	11926	M00451	---	---	25534
1	11938	M00975	---	---	25549
1	11944	M01128	---	---	25555
1	11950	M01136	---	---	25561
