# Supplementary material for: SMCis: An Effective Algorithm for Discovery of Cis-Regulatory Modules
Source: PLoS One. 2016 Sep 16;11(9):e0162968. doi: 10.1371/journal.pone.0162968 (PMC5026350; doi:10.1371/journal.pone.0162968)
Supplement: S1 File — (ZIP) [file pone.0162968.s002.zip › S1_File/rela/drosophila/ftz/last7seqs/results/overlap_3R_6844324_6884323]

# Fragment starts at 11460, finishes at 11950 and contains 8 fragments from the sequences  [Query (11460,11949) <> scf2_1100000004902_12054402_12094401(25098,25560)]  [Query (11460,11940) <> scf2_1100000004902_12054402_12094401(25098,25551)]  [Query (11465,11950) <> scf2_1100000004902_12054402_12094401(25100,25560)]  [Query (11465,11940) <> scf2_1100000004902_12054402_12094401(25100,25550)]  [Query (11510,11930) <> scf2_1100000004902_12054402_12094401(25140,25540)]  [Query (11514,11853) <> scf2_1100000004902_12054402_12094401(25143,25470)]  [Query (11514,11931) <> scf2_1100000004902_12054402_12094401(25143,25542)]  [Query (11529,11853) <> scaffold_13047_6013802_6053801(27810,28140)] 
# Fragment starts at 13956, finishes at 14465 and contains 2 fragments from the sequences  [Query (13956,14316) <> scaffold_3_2401819_2441818(23109,23511)]  [Query (13965,14465) <> scaffold_13047_6013802_6053801(37055,37645)] 
# Fragment starts at 23660, finishes at 24215 and contains 1 fragments from the sequences  [Query (23660,24215) <> scaffold_13047_6013802_6053801(23825,24380)] 
