# Supplementary material for: SMCis: An Effective Algorithm for Discovery of Cis-Regulatory Modules
Source: PLoS One. 2016 Sep 16;11(9):e0162968. doi: 10.1371/journal.pone.0162968 (PMC5026350; doi:10.1371/journal.pone.0162968)
Supplement: S1 File — (ZIP) [file pone.0162968.s002.zip › S1_File/rela/drosophila/ftz/last7seqs/results/TFBS_align.txt]

Conserved	Ref. seq (3R_6844324_6884323)	TFBS	scf2_1100000004902_12054402_12094401	scaffold_13047_6013802_6053801
2	11530	M00099	25159	27811
2	11533	M00020	25162	27814
2	11581	M00161	25216	27865
2	11650	M01098	25285	27922
2	11659	M00991	25294	27931
2	11662	M00099	25297	27934
2	11665	M00424	25300	27937
2	11668	M00772	25303	27940
2	11674	M00772	25309	27946
2	11677	M00311	25312	27949
2	11680	M00099	25309	27952
2	11683	M01471	25318	27955
2	11830	M00161	25444	28117
2	11833	M00464	25450	28120
2	11845	M00218	25459	28135
2	11851	M00729	25468	28138
2	11854	M00424	25474	28141
1	11461	M00303	25099	---
1	11464	M00162	25099	---
1	11506	M00924	25135	---
1	11509	M00176	25138	---
1	11512	M00418	25141	---
1	11515	M00725	25147	---
1	11518	M00436	25147	---
1	11521	M00511	25150	---
1	11527	M00229	25159	---
1	11551	M00001	25180	---
1	11557	M00724	25189	---
1	11566	M00655	25201	---
1	11569	M00700	25204	---
1	11578	M00136	---	27862
1	11584	M00342	25219	---
1	11638	M00940	25273	---
1	11647	M00109	25279	---
1	11653	M01128	25288	---
1	11671	M00355	25306	---
1	11686	M00463	---	27958
1	11692	M00972	25327	---
1	11695	M00747	25330	---
1	11698	M00975	25333	---
1	11713	M00472	25342	---
1	11728	M00720	25354	---
1	11749	M00630	25396	---
1	11752	M00798	25399	---
1	11827	M00437	25444	---
1	11836	M00470	25453	---
1	11839	M00726	25456	---
1	11842	M00461	25459	---
1	11848	M00702	25465	---
1	11896	M00728	25501	---
1	11917	M00820	25519	---
1	11926	M00451	25534	---
1	11929	M00347	25540	---
1	11932	M00079	25543	---
1	11938	M00975	25549	---
1	11941	M01099	25549	---
1	11944	M01128	25555	---
1	11950	M01136	25561	---
