# Supplementary material for: SMCis: An Effective Algorithm for Discovery of Cis-Regulatory Modules
Source: PLoS One. 2016 Sep 16;11(9):e0162968. doi: 10.1371/journal.pone.0162968 (PMC5026350; doi:10.1371/journal.pone.0162968)
Supplement: S1 File — (ZIP) [file pone.0162968.s002.zip › S1_File/rela/drosophila/h/first7seqs/overlap_h_3L_8648859_8688858]

# Fragment starts at 15279, finishes at 15675 and contains 2 fragments from the sequences  [Query (15279,15675) <> scaffold_6680_4619913_4659912(15420,15828)]  [Query (15282,15531) <> scaffold_6680_4619913_4659912(15423,15702)] 
# Fragment starts at 3366, finishes at 3591 and contains 1 fragments from the sequences  [Query (3366,3591) <> scaffold_50_258319_298318(1983,2214)] 
# Fragment starts at 11979, finishes at 12399 and contains 1 fragments from the sequences  [Query (11979,12399) <> scaffold_13337_7947126_7987125_(11658,12120)] 
# Fragment starts at 10380, finishes at 10827 and contains 1 fragments from the sequences  [Query (10380,10827) <> scaffold_50_258319_298318(10254,10701)] 
# Fragment starts at 14645, finishes at 14940 and contains 1 fragments from the sequences  [Query (14645,14940) <> scaffold_50_258319_298318(14790,15130)] 
