# Supplementary material for: SMCis: An Effective Algorithm for Discovery of Cis-Regulatory Modules
Source: PLoS One. 2016 Sep 16;11(9):e0162968. doi: 10.1371/journal.pone.0162968 (PMC5026350; doi:10.1371/journal.pone.0162968)
Supplement: S1 File — (ZIP) [file pone.0162968.s002.zip › S1_File/rela/drosophila/h/first7seqs/TFBS_align.txt]

Conserved	Ref. seq (h_3L_8648859_8688858)	TFBS	scaffold_6680_4619913_4659912
1	15280	M00019	15421
1	15283	M00810	15424
1	15286	M01133	15427
1	15289	M00215	15430
1	15292	M00248	15433
1	15295	M00291	15436
1	15304	M00742	15445
1	15310	M00017	15451
1	15364	M01089	15517
1	15370	M00249	15553
1	15385	M00374	15583
1	15397	M01089	15550
1	15454	M01009	15622
1	15457	M00652	15625
1	15484	M00456	15655
1	15487	M00213	15658
1	15490	M01084	15661
1	15493	M00222	15664
1	15496	M00213	15667
1	15499	M00211	15670
1	15502	M00072	15673
1	15508	M01092	15679
1	15520	M00230	15691
1	15523	M00007	15694
1	15526	M01214	15697
1	15529	M00949	15700
1	15532	M00672	15703
1	15535	M00241	15706
1	15577	M00235	15757
1	15592	M00019	15766
1	15598	M00021	15769
1	15655	M00031	15808
1	15667	M00099	15820
1	15676	M00021	15829
