# Supplementary material for: SMCis: An Effective Algorithm for Discovery of Cis-Regulatory Modules
Source: PLoS One. 2016 Sep 16;11(9):e0162968. doi: 10.1371/journal.pone.0162968 (PMC5026350; doi:10.1371/journal.pone.0162968)
Supplement: S1 File — (ZIP) [file pone.0162968.s002.zip › S1_File/rela/drosophila/h/last7seqs/results/overlap_3L_8648859_8688858]

# Fragment starts at 10308, finishes at 10827 and contains 4 fragments from the sequences  [Query (10308,10773) <> scaffold_13049_6305014_6345013(9705,10194)]  [Query (10377,10791) <> scaffold_13049_6305014_6345013(9813,10209)]  [Query (10380,10827) <> scaffold_50_258319_298318(10254,10701)]  [Query (10385,10790) <> scaffold_13049_6305014_6345013(9815,10210)] 
# Fragment starts at 14350, finishes at 14940 and contains 2 fragments from the sequences  [Query (14350,14815) <> scf2_1100000004511_8197463_8237462_(11390,11925)]  [Query (14645,14940) <> scaffold_50_258319_298318(14790,15130)] 
# Fragment starts at 3366, finishes at 3591 and contains 1 fragments from the sequences  [Query (3366,3591) <> scaffold_50_258319_298318(1983,2214)] 
# Fragment starts at 17739, finishes at 18174 and contains 1 fragments from the sequences  [Query (17739,18174) <> scf2_1100000004511_8197463_8237462_(14985,15486)] 
