# Supplementary material for: SMCis: An Effective Algorithm for Discovery of Cis-Regulatory Modules
Source: PLoS One. 2016 Sep 16;11(9):e0162968. doi: 10.1371/journal.pone.0162968 (PMC5026350; doi:10.1371/journal.pone.0162968)
Supplement: S1 File — (ZIP) [file pone.0162968.s002.zip › S1_File/rela/drosophila/h/last7seqs/results/TFBS_align.txt]

Conserved	Ref. seq (3L_8648859_8688858)	TFBS	scaffold_13049_6305014_6345013	scaffold_50_258319_298318
2	10396	M00432	9826	10273
2	10468	M00044	9892	10342
2	10474	M01135	9895	10348
2	10480	M00099	9907	10354
2	10483	M00820	9904	10357
2	10501	M01105	9919	10375
2	10507	M01092	9928	10381
2	10510	M00109	9931	10384
2	10702	M00622	10123	10561
2	10705	M00453	10126	10564
2	10708	M00639	10129	10567
2	10762	M00019	10180	10627
2	10768	M00241	10183	10633
2	10774	M00339	10195	10654
2	10777	M01208	10198	10657
2	10783	M00109	10204	10663
2	10792	M01142	10213	10669
1	10309	M01148	9706	---
1	10312	M01149	9709	---
1	10336	M00138	9727	---
1	10345	M00464	9784	---
1	10378	M00453	9814	---
1	10381	M01067	---	10255
1	10384	M00145	9814	---
1	10390	M00193	9823	---
1	10399	M00735	---	10276
1	10414	M00084	---	10294
1	10441	M01220	9859	---
1	10453	M00018	---	10327
1	10459	M00021	9880	---
1	10471	M00951	---	10345
1	10495	M01123	9922	---
1	10504	M00021	---	10378
1	10519	M01135	---	10393
1	10522	M00343	---	10396
1	10600	M00483	---	10477
1	10606	M00727	---	10483
1	10609	M00961	---	10486
1	10615	M00019	---	10492
1	10618	M00127	---	10495
1	10621	M00140	---	10498
1	10627	M00223	10051	---
1	10660	M00239	10084	---
1	10666	M00041	10090	---
1	10681	M00243	10099	---
1	10687	M00131	---	10552
1	10699	M00094	---	10558
1	10714	M00019	---	10573
1	10717	M00317	10138	---
1	10759	M00711	---	10624
1	10765	M00140	---	10630
1	10819	M00730	---	10690
1	10825	M00377	---	10699
1	10828	M01176	---	10702
