# Supplementary material for: SMCis: An Effective Algorithm for Discovery of Cis-Regulatory Modules
Source: PLoS One. 2016 Sep 16;11(9):e0162968. doi: 10.1371/journal.pone.0162968 (PMC5026350; doi:10.1371/journal.pone.0162968)
Supplement: S1 File — (ZIP) [file pone.0162968.s002.zip › S1_File/rela/drosophila/hb/first7seqs/overlap_hb_3R_4496702_4536701]

# Fragment starts at 5270	finishes at 5665 and contains 1 fragments from the sequences [Query (5270	5665) <> scaffold_13340_10915502_10955501_(7870	8240)]
# Fragment starts at 18900	finishes at 19368 and contains 1 fragments from the sequences [Query (18900	19368) <> chr3R_Mrandom_043_19683_20316_(630	1104)]
# Fragment starts at 14250	finishes at 14680 and contains 1 fragments from the sequences [Query (14250	14680) <> scaffold_6_2439813_2479812_(13810	14295)]
# Fragment starts at 20420	finishes at 20835 and contains 1 fragments from the sequences [Query (20420	20835) <> 2_27168798_27208797_(21400	21865)]
