# Supplementary material for: SMCis: An Effective Algorithm for Discovery of Cis-Regulatory Modules
Source: PLoS One. 2016 Sep 16;11(9):e0162968. doi: 10.1371/journal.pone.0162968 (PMC5026350; doi:10.1371/journal.pone.0162968)
Supplement: S1 File — (ZIP) [file pone.0162968.s002.zip › S1_File/rela/drosophila/hb/first7seqs/TFBS_align.txt]

Conserved	Ref. seq (hb_3R_4496702_4536701)	TFBS	scaffold_13340_10915502_10955501_
1	5271	M00290	7871
1	5277	M00742	7877
1	5283	M01014	7880
1	5286	M01204	7886
1	5352	M00161	7952
1	5358	M00699	7955
1	5373	M00132	7970
1	5448	M00091	8042
1	5457	M01133	8057
1	5466	M00248	8066
1	5493	M00038	8087
1	5508	M00027	8096
1	5526	M00095	8117
1	5592	M01125	8165
1	5598	M00248	8171
1	5613	M01087	8186
1	5616	M00099	8192
1	5622	M00093	8195
1	5667	M00288	8240
