# Supplementary material for: SMCis: An Effective Algorithm for Discovery of Cis-Regulatory Modules
Source: PLoS One. 2016 Sep 16;11(9):e0162968. doi: 10.1371/journal.pone.0162968 (PMC5026350; doi:10.1371/journal.pone.0162968)
Supplement: S1 File — (ZIP) [file pone.0162968.s002.zip › S1_File/rela/drosophila/hb/last7seqs/results/overlap_3R_4496702_4536701]

# Fragment starts at 17345, finishes at 17865 and contains 2 fragments from the sequences  [Query (17345,17865) <> scaffold_14906_3494590_3534589(20645,21165)]  [Query (17345,17860) <> scaffold_14906_3494590_3534589(20645,21160)] 
# Fragment starts at 20420, finishes at 20835 and contains 1 fragments from the sequences  [Query (20420,20835) <> 2_27168798_27208797_(21400,21865)] 
# Fragment starts at 5240, finishes at 5665 and contains 1 fragments from the sequences  [Query (5240,5665) <> scaffold_13340_10915502_10955501_(7835,8240)] 
# Fragment starts at 14215, finishes at 14680 and contains 1 fragments from the sequences  [Query (14215,14680) <> scaffold_6_2439813_2479812_(13770,14295)] 
# Fragment starts at 18745, finishes at 19255 and contains 1 fragments from the sequences  [Query (18745,19255) <> scaffold_6540_17438391_17478390_(19645,20150)] 
