# Supplementary material for: SMCis: An Effective Algorithm for Discovery of Cis-Regulatory Modules
Source: PLoS One. 2016 Sep 16;11(9):e0162968. doi: 10.1371/journal.pone.0162968 (PMC5026350; doi:10.1371/journal.pone.0162968)
Supplement: S1 File — (ZIP) [file pone.0162968.s002.zip › S1_File/rela/drosophila/hb/last7seqs/results/TFBS_align.txt]

Conserved	Ref. seq (3R_4496702_4536701)	TFBS	scaffold_14906_3494590_3534589
1	17346	M00808	20646
1	17373	M00958	20682
1	17388	M00247	20688
1	17412	M01108	20703
1	17451	M00960	20736
1	17466	M00651	20766
1	17508	M00145	20808
1	17511	M00042	20811
1	17526	M00746	20826
1	17538	M01211	20832
1	17556	M00749	20856
1	17559	M00506	20859
1	17577	M01079	20871
1	17601	M00433	20901
1	17607	M00110	20907
1	17613	M00319	20913
1	17616	M00079	20916
1	17652	M01202	20946
1	17658	M01152	20958
1	17697	M00094	20991
1	17742	M00269	21036
1	17748	M01067	21048
1	17766	M01087	21063
1	17772	M01043	21066
1	17778	M00773	21072
1	17781	M01152	21078
1	17787	M00278	21093
1	17811	M00127	21108
1	17847	M00414	21147
1	17856	M00241	21156
1	17862	M01009	21162
