# Supplementary material for: SMCis: An Effective Algorithm for Discovery of Cis-Regulatory Modules
Source: PLoS One. 2016 Sep 16;11(9):e0162968. doi: 10.1371/journal.pone.0162968 (PMC5026350; doi:10.1371/journal.pone.0162968)
Supplement: S1 File — (ZIP) [file pone.0162968.s002.zip › S1_File/rela/drosophila/kni/first7seqs/overlap_3L_20665430_20705429]

# Fragment starts at 10280, finishes at 10545 and contains 1 fragments from the sequences  [Query (10280,10545) <> scaffold_15110_19108381_19148380(12240,12545)] 
# Fragment starts at 20870, finishes at 21365 and contains 1 fragments from the sequences  [Query (20870,21365) <> scaffold_6680_12566108_12606107_(22255,22800)] 
