# Supplementary material for: SMCis: An Effective Algorithm for Discovery of Cis-Regulatory Modules
Source: PLoS One. 2016 Sep 16;11(9):e0162968. doi: 10.1371/journal.pone.0162968 (PMC5026350; doi:10.1371/journal.pone.0162968)
Supplement: S1 File — (ZIP) [file pone.0162968.s002.zip › S1_File/rela/drosophila/kni/first7seqs/TFBS_align.txt]

Conserved	Ref. seq (3L_20665430_20705429)	TFBS	scaffold_15110_19108381_19148380
1	10281	M00089	12241
1	10293	M01191	12256
1	10323	M01044	12280
1	10371	M00138	12331
1	10377	M00135	12334
1	10383	M01125	12340
1	10386	M00320	12346
1	10398	M00650	12355
1	10401	M00269	12361
1	10416	M00374	12376
1	10521	M00135	12520
1	10527	M00161	12526
1	10536	M00797	12535
1	10542	M00616	12541
