# Supplementary material for: SMCis: An Effective Algorithm for Discovery of Cis-Regulatory Modules
Source: PLoS One. 2016 Sep 16;11(9):e0162968. doi: 10.1371/journal.pone.0162968 (PMC5026350; doi:10.1371/journal.pone.0162968)
Supplement: S1 File — (ZIP) [file pone.0162968.s002.zip › S1_File/rela/drosophila/kni/last7seqs/results/overlap_3L_20665430_20705429]

# Fragment starts at 10280, finishes at 10725 and contains 2 fragments from the sequences  [Query (10280,10725) <> scaffold_13049_18628611_18668610(12275,12775)]  [Query (10281,10551) <> scaffold_13049_18628611_18668610(12276,12582)] 
