# Supplementary material for: SMCis: An Effective Algorithm for Discovery of Cis-Regulatory Modules
Source: PLoS One. 2016 Sep 16;11(9):e0162968. doi: 10.1371/journal.pone.0162968 (PMC5026350; doi:10.1371/journal.pone.0162968)
Supplement: S1 File — (ZIP) [file pone.0162968.s002.zip › S1_File/rela/drosophila/kni/last7seqs/results/TFBS_align.txt]

Conserved	Ref. seq (3L_20665430_20705429)	TFBS	scaffold_13049_18628611_18668610
1	10281	M00089	12276
1	10293	M01191	12291
1	10302	M00099	12303
1	10308	M00485	12306
1	10320	M01044	12315
1	10323	M00030	12321
1	10341	M00004	12342
1	10353	M01191	12348
1	10374	M00135	12363
1	10377	M00161	12369
1	10380	M01125	12372
1	10383	M00320	12375
1	10386	M00252	12378
1	10389	M00465	12381
1	10395	M00650	12384
1	10398	M00269	12390
1	10413	M00162	12405
1	10416	M00374	12411
1	10419	M00162	12411
1	10422	M00303	12414
1	10485	M00993	12483
1	10506	M00993	12528
1	10524	M00161	12555
1	10527	M00248	12558
1	10536	M00797	12567
1	10539	M01054	12570
1	10542	M00616	12573
1	10545	M00099	12576
1	10548	M00145	12582
1	10551	M00302	12582
1	10671	M00947	12708
1	10677	M00222	12711
1	10686	M00090	12723
1	10716	M00145	12768
