# Supplementary material for: SMCis: An Effective Algorithm for Discovery of Cis-Regulatory Modules
Source: PLoS One. 2016 Sep 16;11(9):e0162968. doi: 10.1371/journal.pone.0162968 (PMC5026350; doi:10.1371/journal.pone.0162968)
Supplement: S1 File — (ZIP) [file pone.0162968.s002.zip › S1_File/rela/drosophila/kr/first7seqs/overlap_kr_2R_21094134_21134133]

# Fragment starts at 12505, finishes at 12710 and contains 1 fragments from the sequences  [Query (12505,12710) <> scaffold_13266_12375195_12415194_(8835,9045)] 
