# Supplementary material for: SMCis: An Effective Algorithm for Discovery of Cis-Regulatory Modules
Source: PLoS One. 2016 Sep 16;11(9):e0162968. doi: 10.1371/journal.pone.0162968 (PMC5026350; doi:10.1371/journal.pone.0162968)
Supplement: S1 File — (ZIP) [file pone.0162968.s002.zip › S1_File/rela/drosophila/kr/first7seqs/TFBS_align.txt]

Conserved	Ref. seq (kr_2R_21094134_21134133)	TFBS	scaffold_13266_12375195_12415194_
1	12506	M00699	8836
1	12515	M00342	8845
1	12560	M01065	8890
1	12572	M00094	8899
1	12605	M00062	8941
1	12611	M00238	8944
1	12632	M00305	8965
1	12635	M00016	8971
1	12641	M01163	8974
1	12662	M00104	8995
1	12665	M00250	9001
1	12671	M01058	9004
1	12677	M00422	9010
1	12680	M00987	9016
1	12686	M00094	9019
1	12692	M00157	9025
1	12701	M00260	9034
1	12707	M00997	9040
1	12710	M00319	9046
