# Supplementary material for: SMCis: An Effective Algorithm for Discovery of Cis-Regulatory Modules
Source: PLoS One. 2016 Sep 16;11(9):e0162968. doi: 10.1371/journal.pone.0162968 (PMC5026350; doi:10.1371/journal.pone.0162968)
Supplement: S1 File — (ZIP) [file pone.0162968.s002.zip › S1_File/rela/drosophila/kr/last7seqs/results/overlap_2R_21094134_21134133]

# Fragment starts at 18792, finishes at 19215 and contains 4 fragments from the sequences  [Query (18792,19209) <> scaffold_12875_2131281_2171280(17790,18267)]  [Query (18855,19215) <> scaffold_6496_23080009_23120008_(15279,15681)]  [Query (18861,19197) <> scaffold_6496_23080009_23120008_(15285,15663)]  [Query (18864,19197) <> scaffold_12875_2131281_2171280(17877,18255)] 
# Fragment starts at 23940, finishes at 24624 and contains 3 fragments from the sequences  [Query (23940,24320) <> scaffold_6496_23080009_23120008_(22545,22860)]  [Query (23940,24320) <> scaffold_6496_23080009_23120008_(22545,22860)]  [Query (24243,24624) <> scaffold_15112_4251126_4291125(25596,26061)] 
# Fragment starts at 29970, finishes at 30490 and contains 1 fragments from the sequences  [Query (29970,30490) <> scf2_1100000004513_1196047_1236046(38870,39345)] 
# Fragment starts at 12505, finishes at 12710 and contains 1 fragments from the sequences  [Query (12505,12710) <> scaffold_13266_12375195_12415194_(8835,9045)] 
# Fragment starts at 36168, finishes at 36678 and contains 1 fragments from the sequences  [Query (36168,36678) <> scaffold_13266_12375195_12415194_(33615,34197)] 
# Fragment starts at 21690, finishes at 22070 and contains 1 fragments from the sequences  [Query (21690,22070) <> scaffold_12875_2131281_2171280(22270,22650)] 
