# Supplementary material for: SMCis: An Effective Algorithm for Discovery of Cis-Regulatory Modules
Source: PLoS One. 2016 Sep 16;11(9):e0162968. doi: 10.1371/journal.pone.0162968 (PMC5026350; doi:10.1371/journal.pone.0162968)
Supplement: S1 File — (ZIP) [file pone.0162968.s002.zip › S1_File/rela/drosophila/kr/last7seqs/results/TFBS_align.txt]

Conserved	Ref. seq (2R_21094134_21134133)	TFBS	scaffold_12875_2131281_2171280	scaffold_6496_23080009_23120008_
2	18874	M00248	17887	15295
2	18877	M00110	17890	15301
2	18880	M00099	17893	15304
2	18883	M00424	17896	15307
2	18886	M01124	17899	15310
2	18892	M00639	17905	15316
2	18895	M01079	17908	15319
2	19033	M00942	18091	15481
2	19051	M00018	18109	15499
2	19057	M00334	18115	15505
2	19093	M00698	18154	15550
2	19117	M00283	18169	15586
2	19120	M00934	18172	15589
2	19192	M01204	18250	15658
2	19195	M01163	18253	15661
2	19198	M00269	18256	15664
2	19201	M00791	18259	15667
2	19210	M01180	18268	15676
1	18793	M00332	17791	---
1	18796	M01142	17794	---
1	18802	M00157	17800	---
1	18805	M01138	17803	---
1	18856	M01142	---	15280
1	18859	M00727	17860	---
1	18862	M00293	---	15286
1	18865	M00729	17878	---
1	18871	M00795	17884	---
1	18889	M00156	17902	---
1	18898	M00140	17911	---
1	18901	M00050	17914	---
1	18922	M00216	17962	---
1	18955	M00092	---	15379
1	18982	M00412	---	15406
1	19012	M00092	---	15451
1	19027	M00216	---	15475
1	19039	M00099	18100	---
1	19186	M00291	18244	---
1	19189	M01172	18247	---
1	19216	M00778	---	15682
