# Supplementary material for: SMCis: An Effective Algorithm for Discovery of Cis-Regulatory Modules
Source: PLoS One. 2016 Sep 16;11(9):e0162968. doi: 10.1371/journal.pone.0162968 (PMC5026350; doi:10.1371/journal.pone.0162968)
Supplement: S1 File — (ZIP) [file pone.0162968.s002.zip › S1_File/rela/drosophila/prd/first7seqs/overlap_2L_12062995_12102994]

# Fragment starts at 13235, finishes at 13710 and contains 3 fragments from the sequences  [Query (13235,13600) <> scaffold_6500_2870086_2910085(13295,13640)]  [Query (13236,13530) <> scaffold_6500_2870086_2910085(13296,13566)]  [Query (13500,13710) <> 4_group2_850563_890562(15900,16105)] 
# Fragment starts at 18045, finishes at 18615 and contains 2 fragments from the sequences  [Query (18045,18615) <> scaffold_15252_13314163_13354162(18295,18835)]  [Query (18080,18615) <> scaffold_15252_13314163_13354162(18330,18835)] 
# Fragment starts at 1445, finishes at 1749 and contains 2 fragments from the sequences  [Query (1445,1740) <> scf2_1100000004851_7907_47906(2210,2510)]  [Query (1491,1749) <> scf2_1100000004851_7907_47906(2256,2520)] 
# Fragment starts at 22740, finishes at 23145 and contains 2 fragments from the sequences  [Query (22740,23145) <> scaffold_15252_13314163_13354162(24060,24564)]  [Query (22770,23145) <> scaffold_15252_13314163_13354162(24087,24564)] 
# Fragment starts at 9339, finishes at 9864 and contains 1 fragments from the sequences  [Query (9339,9864) <> scaffold_15252_13314163_13354162(7560,8049)] 
# Fragment starts at 24435, finishes at 24702 and contains 1 fragments from the sequences  [Query (24435,24702) <> scaffold_12943_2529789_2569788(26691,26940)] 
# Fragment starts at 16278, finishes at 16641 and contains 1 fragments from the sequences  [Query (16278,16641) <> scf2_1100000004851_7907_47906(16776,17247)] 
