# Supplementary material for: SMCis: An Effective Algorithm for Discovery of Cis-Regulatory Modules
Source: PLoS One. 2016 Sep 16;11(9):e0162968. doi: 10.1371/journal.pone.0162968 (PMC5026350; doi:10.1371/journal.pone.0162968)
Supplement: S1 File — (ZIP) [file pone.0162968.s002.zip › S1_File/rela/drosophila/prd/first7seqs/TFBS_align.txt]

Conserved	Ref. seq (2L_12062995_12102994)	TFBS	scaffold_6500_2870086_2910085	4_group2_850563_890562
2	13503	M00145	13536	15901
2	13524	M00103	13560	15922
2	13530	M00212	13563	15922
1	13236	M00135	13296	---
1	13242	M00099	13302	---
1	13272	M00046	13332	---
1	13302	M00099	13362	---
1	13305	M00437	13365	---
1	13332	M00362	13377	---
1	13338	M00018	13389	---
1	13341	M00631	13392	---
1	13356	M00774	13416	---
1	13362	M00208	13422	---
1	13527	M00094	13563	---
1	13542	M00019	13587	---
1	13551	M01052	---	15949
1	13557	M01079	13593	---
1	13566	M00140	13602	---
1	13587	M00638	---	15991
1	13593	M00109	13632	---
1	13596	M00423	---	16000
1	13602	M00302	13641	---
1	13671	M00657	---	16066
1	13677	M00208	---	16069
1	13683	M00746	---	16075
1	13692	M01086	---	16084
1	13707	M00477	---	16099
