# Supplementary material for: SMCis: An Effective Algorithm for Discovery of Cis-Regulatory Modules
Source: PLoS One. 2016 Sep 16;11(9):e0162968. doi: 10.1371/journal.pone.0162968 (PMC5026350; doi:10.1371/journal.pone.0162968)
Supplement: S1 File — (ZIP) [file pone.0162968.s002.zip › S1_File/rela/drosophila/prd/last7seqs/results/overlap_2L_12062995_12102994]

# Fragment starts at 22749, finishes at 23148 and contains 3 fragments from the sequences  [Query (22749,23148) <> scaffold_12963_10183989_10223988(25038,25467)]  [Query (22750,23140) <> scaffold_12963_10183989_10223988(25040,25460)]  [Query (22750,23140) <> scaffold_12963_10183989_10223988(25040,25460)] 
# Fragment starts at 1445, finishes at 1749 and contains 2 fragments from the sequences  [Query (1445,1740) <> scf2_1100000004851_7907_47906(2210,2510)]  [Query (1491,1749) <> scf2_1100000004851_7907_47906(2256,2520)] 
# Fragment starts at 13235, finishes at 13600 and contains 1 fragments from the sequences  [Query (13235,13600) <> scaffold_12963_10183989_10223988(13645,14035)] 
# Fragment starts at 29550, finishes at 29769 and contains 1 fragments from the sequences  [Query (29550,29769) <> scaffold_8_3001520_3041519(24906,25143)] 
# Fragment starts at 9470, finishes at 9680 and contains 1 fragments from the sequences  [Query (9470,9680) <> scaffold_8_3001520_3041519(13675,13880)] 
# Fragment starts at 16278, finishes at 16641 and contains 1 fragments from the sequences  [Query (16278,16641) <> scf2_1100000004851_7907_47906(16776,17247)] 
