# Supplementary material for: SMCis: An Effective Algorithm for Discovery of Cis-Regulatory Modules
Source: PLoS One. 2016 Sep 16;11(9):e0162968. doi: 10.1371/journal.pone.0162968 (PMC5026350; doi:10.1371/journal.pone.0162968)
Supplement: S1 File — (ZIP) [file pone.0162968.s002.zip › S1_File/rela/drosophila/prd/last7seqs/results/TFBS_align.txt]

Conserved	Ref. seq (2L_12062995_12102994)	TFBS	scaffold_12963_10183989_10223988
1	22750	M00652	25039
1	22753	M00698	25042
1	22756	M00227	25045
1	22771	M00639	25060
1	22774	M00775	25063
1	22777	M00622	25069
1	22792	M00511	25084
1	22798	M01123	25096
1	22816	M00127	25105
1	22846	M01217	25126
1	22849	M00798	25129
1	22852	M00975	25132
1	22855	M00652	25135
1	22858	M00314	25138
1	22879	M00229	25144
1	22885	M00472	25153
1	22900	M00004	25180
1	22906	M00791	25189
1	22921	M01114	25189
1	22924	M00516	25198
1	22975	M01010	25240
1	22978	M00486	25243
1	22981	M00149	25246
1	22984	M00422	25249
1	23035	M01092	25336
1	23038	M00355	25339
1	23041	M00362	25339
1	23056	M00702	25354
1	23062	M00102	25357
1	23065	M00106	25363
1	23068	M00145	25369
1	23071	M00086	25369
1	23074	M00247	25372
1	23077	M00794	25375
1	23104	M00794	25426
1	23107	M00798	25426
1	23110	M00419	25429
1	23113	M00418	25432
1	23116	M00624	25435
1	23119	M00699	25438
1	23122	M01136	25444
1	23137	M00986	25456
1	23140	M00002	25459
1	23143	M01043	25462
1	23149	M00500	25468
