# Supplementary material for: SMCis: An Effective Algorithm for Discovery of Cis-Regulatory Modules
Source: PLoS One. 2016 Sep 16;11(9):e0162968. doi: 10.1371/journal.pone.0162968 (PMC5026350; doi:10.1371/journal.pone.0162968)
Supplement: S1 File — (ZIP) [file pone.0162968.s002.zip › S1_File/rela/drosophila/seq_info.txt]

kni	20665430	20705429
kr	21094134	21134133
hb	4496702	4536701
tll	26658037	26698036
eve	5846824	5886823
h	8648859	8688858
btd	9568219	9608218
ftz	6844324	6884323
prd	12062995	12102994
