# Supplementary material for: SMCis: An Effective Algorithm for Discovery of Cis-Regulatory Modules
Source: PLoS One. 2016 Sep 16;11(9):e0162968. doi: 10.1371/journal.pone.0162968 (PMC5026350; doi:10.1371/journal.pone.0162968)
Supplement: S1 File — (ZIP) [file pone.0162968.s002.zip › S1_File/rela/drosophila/tll/first7seqs/overlap_tll_3R_26658037_26698036]

# Fragment starts at 9470, finishes at 9925 and contains 1 fragments from the sequences  [Query (9470,9925) <> scaffold_7_3262511_3302510_(6435,6950)] 
# Fragment starts at 23928, finishes at 24306 and contains 1 fragments from the sequences  [Query (23928,24306) <> scaffold_12911_4264027_4304026_(22581,22986)] 
