# Supplementary material for: SMCis: An Effective Algorithm for Discovery of Cis-Regulatory Modules
Source: PLoS One. 2016 Sep 16;11(9):e0162968. doi: 10.1371/journal.pone.0162968 (PMC5026350; doi:10.1371/journal.pone.0162968)
Supplement: S1 File — (ZIP) [file pone.0162968.s002.zip › S1_File/rela/drosophila/tll/first7seqs/TFBS_align.txt]

Conserved	Ref. seq (tll_3R_26658037_26698036)	TFBS	scaffold_7_3262511_3302510_
1	9471	M00269	6436
1	9483	M00091	6445
1	9486	M01011	6451
1	9492	M00292	6454
1	9498	M01011	6460
1	9501	M00206	6466
1	9507	M00463	6469
1	9513	M00099	6475
1	9528	M00110	6490
1	9531	M00248	6496
1	9543	M00149	6505
1	9561	M00099	6526
1	9657	M00161	6649
1	9663	M00099	6694
1	9843	M00103	6871
1	9846	M00268	6880
1	9897	M00149	6919
1	9903	M00334	6925
1	9906	M00124	6931
1	9912	M01471	6934
1	9918	M00293	6940
1	9927	M00821	6949
