# Supplementary material for: SMCis: An Effective Algorithm for Discovery of Cis-Regulatory Modules
Source: PLoS One. 2016 Sep 16;11(9):e0162968. doi: 10.1371/journal.pone.0162968 (PMC5026350; doi:10.1371/journal.pone.0162968)
Supplement: S1 File — (ZIP) [file pone.0162968.s002.zip › S1_File/rela/drosophila/tll/last7seqs/results/overlap_3R_26658037_26698036]

# Fragment starts at 23928, finishes at 24498 and contains 4 fragments from the sequences  [Query (23928,24306) <> scaffold_12911_4264027_4304026_(22581,22986)]  [Query (23934,24498) <> scaffold_14624_1536116_1576115(24660,25251)]  [Query (24140,24495) <> scaffold_6540_30224264_30264263_(22725,23085)]  [Query (24145,24495) <> scaffold_13047_11492967_11532966(24730,25075)] 
# Fragment starts at 9470, finishes at 9925 and contains 1 fragments from the sequences  [Query (9470,9925) <> scaffold_7_3262511_3302510_(6435,6950)] 
# Fragment starts at 11691, finishes at 12207 and contains 1 fragments from the sequences  [Query (11691,12207) <> scf2_1100000004943_10235808_10275807(9339,9846)] 
# Fragment starts at 23157, finishes at 23364 and contains 1 fragments from the sequences  [Query (23157,23364) <> scaffold_6540_30224264_30264263_(21837,22071)] 
