# Supplementary material for: SMCis: An Effective Algorithm for Discovery of Cis-Regulatory Modules
Source: PLoS One. 2016 Sep 16;11(9):e0162968. doi: 10.1371/journal.pone.0162968 (PMC5026350; doi:10.1371/journal.pone.0162968)
Supplement: S1 File — (ZIP) [file pone.0162968.s002.zip › S1_File/rela/drosophila/tll/last7seqs/results/SW_result.txt]

####Predicted regulatory regions####

Sequence	Start	End
QUERY	23928	24498
scaffold_12911_4264027_4304026_	22581	22986
scaffold_13047_11492967_11532966	24730	25075
scaffold_6540_30224264_30264263_	22725	23085
scaffold_14624_1536116_1576115	24660	25251
