# Supplementary material for: SMCis: An Effective Algorithm for Discovery of Cis-Regulatory Modules
Source: PLoS One. 2016 Sep 16;11(9):e0162968. doi: 10.1371/journal.pone.0162968 (PMC5026350; doi:10.1371/journal.pone.0162968)
Supplement: S1 File — (ZIP) [file pone.0162968.s002.zip › S1_File/rela/drosophila/tll/last7seqs/results/TFBS_align.txt]

Conserved	Ref. seq (3R_26658037_26698036)	TFBS	scaffold_12911_4264027_4304026_	scaffold_6540_30224264_30264263_	scaffold_13047_11492967_11532966	scaffold_14624_1536116_1576115
4	24157	M01012	22813	22744	24743	24868
4	24175	M00135	22831	22765	24767	24889
4	24292	M00454	22972	22882	24890	25030
3	24145	M00099	---	22729	24731	24856
3	24163	M00742	22819	22747	24755	---
3	24169	M00423	22825	22753	24758	---
3	24184	M00639	22840	---	24773	24898
3	24187	M00729	22846	22774	---	24901
3	24280	M00193	---	22870	24875	25018
3	24286	M00311	22966	22876	---	25024
3	24304	M00066	22984	---	24899	25042
3	24307	M01182	22987	22897	---	25045
3	24376	M01078	---	22966	24941	25099
3	24469	M00099	---	23065	25055	25225
3	24484	M00090	---	23080	25070	25240
3	24496	M00104	---	23086	25076	25249
2	23935	M00639	22588	---	---	24661
2	23941	M01098	22594	---	---	24667
2	23944	M00099	22597	---	---	24670
2	23950	M00045	22603	---	---	24676
2	24142	M01069	22798	22729	---	---
2	24166	M00289	22822	---	---	24880
2	24172	M00138	22828	---	---	24886
2	24178	M00161	22834	---	24770	---
2	24262	M00094	22942	---	---	25003
2	24268	M00145	22948	22858	---	---
2	24271	M00436	22951	---	24866	---
2	24298	M00149	22978	---	---	25036
2	24301	M00268	22981	---	---	25039
2	24379	M00410	---	---	24956	25111
1	23929	M00616	22582	---	---	---
1	23947	M01471	22600	---	---	---
1	23953	M00040	22606	---	---	---
1	24010	M00652	22660	---	---	---
1	24043	M00002	---	---	---	24772
1	24046	M01044	---	---	---	24775
1	24160	M00094	22816	---	---	---
1	24190	M00334	22849	---	---	---
1	24256	M00274	22936	---	---	---
1	24400	M01078	---	---	---	25123
1	24403	M01165	---	---	---	25126
1	24415	M01182	---	---	---	25183
1	24445	M00063	---	---	25022	---
1	24472	M00283	---	---	---	25228
