# Supplementary material for: SMCis: An Effective Algorithm for Discovery of Cis-Regulatory Modules
Source: PLoS One. 2016 Sep 16;11(9):e0162968. doi: 10.1371/journal.pone.0162968 (PMC5026350; doi:10.1371/journal.pone.0162968)
Supplement: S1 File — (ZIP) [file pone.0162968.s002.zip › S1_File/rela/liver/10ref/results/overlap_S85346]

# Fragment starts at 20, finishes at 981 and contains 16 fragments from the sequences  [Query (20,275) <> M29301(0,250)]  [Query (21,294) <> M29301(0,264)]  [Query (95,445) <> L09674(600,965)]  [Query (234,492) <> AF051355(240,585)]  [Query (245,620) <> AF033857(315,695)]  [Query (245,565) <> AF033857(315,655)]  [Query (297,663) <> M60197(216,615)]  [Query (333,885) <> M19524(189,567)]  [Query (345,768) <> AF033857(444,939)]  [Query (405,630) <> M60197(350,575)]  [Query (435,965) <> AF236668(340,790)]  [Query (435,965) <> AF236668(340,790)]  [Query (594,876) <> M15657(426,657)]  [Query (615,965) <> M29301(375,695)]  [Query (720,966) <> M29301(138,474)]  [Query (738,981) <> L13460(615,861)] 
