# Supplementary material for: SMCis: An Effective Algorithm for Discovery of Cis-Regulatory Modules
Source: PLoS One. 2016 Sep 16;11(9):e0162968. doi: 10.1371/journal.pone.0162968 (PMC5026350; doi:10.1371/journal.pone.0162968)
Supplement: S1 File — (ZIP) [file pone.0162968.s002.zip › S1_File/rela/liver/10ref/results/SW_result.txt]

####Predicted regulatory regions####
Sequence	Start	End
QUERY	20	981
AF236668	340	790
AF033857	315	939
M15657	426	657
L09674	600	965
M29301	0	474
AF051355	240	585
L13460	615	861
M60197	216	615
M19524	189	567
