# Supplementary material for: SMCis: An Effective Algorithm for Discovery of Cis-Regulatory Modules
Source: PLoS One. 2016 Sep 16;11(9):e0162968. doi: 10.1371/journal.pone.0162968 (PMC5026350; doi:10.1371/journal.pone.0162968)
Supplement: S1 File — (ZIP) [file pone.0162968.s002.zip › S1_File/rela/liver/10ref/results/TFBS_align.txt]

Conserved	Ref. seq (S85346)	TFBS	AF236668	AF033857	M15657	M29301	L09674	AF051355	L13460	M19524	M60197
4	462	M01119	395	499	---	---	---	562	---	262	---
4	618	M00746	515	---	436	376	---	---	---	373	---
4	768	M00662	---	940	---	199	---	---	643	430	---
3	393	M00019	---	---	---	---	904	466	---	226	---
3	453	M00145	350	601	---	---	---	541	---	---	---
3	567	M00230	446	655	---	---	---	---	---	---	529
3	720	M00109	---	847	544	466	---	---	---	---	---
2	297	M01183	---	---	---	---	---	310	---	---	217
2	408	M00317	---	514	---	---	---	---	---	---	349
2	432	M00099	---	454	---	---	955	---	---	---	---
2	438	M00317	341	---	---	---	---	---	---	---	352
2	447	M00451	---	484	---	---	964	---	---	---	---
2	492	M00419	---	---	---	---	---	586	---	---	460
2	630	M00632	---	712	---	---	---	---	---	---	571
2	633	M01217	---	742	457	---	---	---	---	---	---
2	735	M00418	---	919	---	493	---	---	---	---	---
2	738	M00801	---	---	---	---	---	---	616	406	---
2	804	M00283	---	---	604	---	---	---	679	---	---
2	846	M00436	---	---	640	580	---	---	---	---	---
2	879	M00978	---	---	---	343	---	---	763	---	---
2	966	M00109	791	---	---	694	---	---	---	---	---
1	21	M00418	---	---	---	1	---	---	---	---	---
1	27	M00701	---	---	---	31	---	---	---	---	---
1	39	M00274	---	---	---	37	---	---	---	---	---
1	42	M01005	---	---	---	46	---	---	---	---	---
1	87	M00702	---	---	---	106	---	---	---	---	---
1	96	M00361	---	---	---	---	601	---	---	---	---
1	126	M00959	---	---	---	---	625	---	---	---	---
1	156	M01219	---	---	---	---	661	---	---	---	---
1	171	M00746	---	---	---	160	---	---	---	---	---
1	174	M01015	---	---	---	166	---	---	---	---	---
1	198	M00440	---	---	---	---	730	---	---	---	---
1	216	M00776	---	---	---	---	739	---	---	---	---
1	234	M00127	---	---	---	---	---	241	---	---	---
1	237	M01108	---	---	---	---	---	244	---	---	---
1	246	M01080	---	316	---	---	---	---	---	---	---
1	261	M00149	---	---	---	244	---	---	---	---	---
1	273	M00702	---	355	---	---	---	---	---	---	---
1	276	M00506	---	---	---	250	---	---	---	---	---
1	282	M01119	---	---	---	---	829	---	---	---	---
1	294	M00128	---	---	---	265	---	---	---	---	---
1	306	M00274	---	---	---	---	---	343	---	---	---
1	309	M01005	---	---	---	---	---	346	---	---	---
1	315	M01005	---	---	---	---	---	---	---	---	235
1	333	M00724	---	---	---	---	---	---	---	190	---
1	345	M00162	---	436	---	---	---	---	---	---	---
1	351	M00640	---	463	---	---	---	---	---	---	---
1	357	M00087	---	---	---	---	---	403	---	---	---
1	372	M01052	---	445	---	---	---	---	---	---	---
1	405	M00415	---	---	---	---	---	---	---	235	---
1	411	M00438	---	---	---	---	---	---	---	---	385
1	414	M00662	---	---	---	---	---	487	---	---	---
1	423	M01139	---	---	---	---	---	---	---	238	---
1	444	M00921	---	556	---	---	---	---	---	---	---
1	468	M00451	---	610	---	---	---	---	---	---	---
1	480	M00629	---	---	---	---	---	---	---	265	---
1	498	M00436	---	---	---	---	---	---	---	---	400
1	501	M00798	---	---	---	---	---	---	---	---	406
1	504	M00130	---	622	---	---	---	---	---	---	---
1	513	M00216	---	---	---	---	---	---	---	295	---
1	516	M01212	---	595	---	---	---	---	---	---	---
1	522	M01191	440	---	---	---	---	---	---	---	---
1	531	M01126	---	---	---	---	---	---	---	---	442
1	552	M00342	---	---	---	---	---	---	---	---	520
1	555	M00671	---	---	---	---	---	---	---	---	529
1	561	M00230	---	---	---	---	---	---	---	---	535
1	570	M00419	---	---	---	---	---	---	---	---	544
1	573	M00418	---	---	---	---	---	---	---	346	---
1	588	M00318	---	---	---	---	---	---	---	---	550
1	594	M00109	---	---	427	---	---	---	---	---	---
1	621	M00706	---	694	---	---	---	---	---	---	---
1	642	M00960	---	---	---	400	---	---	---	---	---
1	663	M00690	---	---	---	---	---	---	---	---	616
1	681	M01137	---	817	---	---	---	---	---	---	---
1	687	M00061	527	---	---	---	---	---	---	---	---
1	696	M00120	560	---	---	---	---	---	---	---	---
1	699	M00734	---	826	---	---	---	---	---	---	---
1	726	M01006	---	883	---	---	---	---	---	---	---
1	744	M00690	---	---	565	---	---	---	---	---	---
1	747	M01152	---	---	---	148	---	---	---	---	---
1	762	M00253	---	---	---	184	---	---	---	---	---
1	771	M00302	---	---	---	---	---	---	---	439	---
1	780	M01183	---	---	---	---	---	---	661	---	---
1	783	M00962	---	---	583	---	---	---	---	---	---
1	792	M00062	---	---	---	565	---	---	---	---	---
1	795	M01149	---	---	---	238	---	---	---	---	---
1	798	M00419	---	---	---	---	---	---	---	466	---
1	801	M00511	605	---	---	---	---	---	---	---	---
1	810	M00934	---	---	607	---	---	---	---	---	---
1	825	M00704	---	---	---	280	---	---	---	---	---
1	828	M01067	---	---	---	---	---	---	706	---	---
1	843	M00019	---	---	637	---	---	---	---	---	---
1	855	M01119	---	---	---	---	---	---	---	532	---
1	873	M00974	---	---	---	---	---	---	---	565	---
1	876	M01107	---	---	658	---	---	---	---	---	---
1	885	M00684	---	---	---	---	---	---	---	568	---
1	897	M01021	692	---	---	---	---	---	---	---	---
1	906	M01139	716	---	---	---	---	---	---	---	---
1	909	M00698	---	---	---	---	---	---	790	---	---
1	915	M00046	---	---	---	367	---	---	---	---	---
1	936	M00253	---	---	---	391	---	---	---	---	---
1	939	M01136	---	---	---	415	---	---	---	---	---
1	945	M01010	---	---	---	448	---	---	---	---	---
1	951	M01015	---	---	---	---	---	---	832	---	---
1	957	M00422	---	---	---	664	---	---	---	---	---
1	981	M00204	---	---	---	---	---	---	862	---	---
