# Supplementary material for: SMCis: An Effective Algorithm for Discovery of Cis-Regulatory Modules
Source: PLoS One. 2016 Sep 16;11(9):e0162968. doi: 10.1371/journal.pone.0162968 (PMC5026350; doi:10.1371/journal.pone.0162968)
Supplement: S1 File — (ZIP) [file pone.0162968.s002.zip › S1_File/rela/liver/11ref/results/overlap_U47685]

# Fragment starts at 40, finishes at 960 and contains 15 fragments from the sequences  [Query (40,295) <> AF236668(655,920)]  [Query (42,297) <> AF236668(654,921)]  [Query (50,350) <> X16152(485,975)]  [Query (50,350) <> X16152(485,975)]  [Query (78,660) <> L13460(462,981)]  [Query (177,378) <> AF236668(489,750)]  [Query (234,672) <> AF033857(147,681)]  [Query (336,699) <> L09674(198,516)]  [Query (350,690) <> L09674(245,500)]  [Query (369,726) <> AF051355(234,573)]  [Query (385,680) <> AF236668(475,850)]  [Query (447,741) <> X16152(555,852)]  [Query (492,840) <> M60197(435,765)]  [Query (590,960) <> AF051355(460,670)]  [Query (590,960) <> AF051355(460,670)] 
