# Supplementary material for: SMCis: An Effective Algorithm for Discovery of Cis-Regulatory Modules
Source: PLoS One. 2016 Sep 16;11(9):e0162968. doi: 10.1371/journal.pone.0162968 (PMC5026350; doi:10.1371/journal.pone.0162968)
Supplement: S1 File — (ZIP) [file pone.0162968.s002.zip › S1_File/rela/liver/11ref/results/SW_result.txt]

####Predicted regulatory regions####
Sequence	Start	End
QUERY	40	960
AF236668	475	921
AF033857	147	681
AF051355	234	670
L09674	198	516
L13460	462	981
X16152	485	975
M60197	435	765
