# Supplementary material for: SMCis: An Effective Algorithm for Discovery of Cis-Regulatory Modules
Source: PLoS One. 2016 Sep 16;11(9):e0162968. doi: 10.1371/journal.pone.0162968 (PMC5026350; doi:10.1371/journal.pone.0162968)
Supplement: S1 File — (ZIP) [file pone.0162968.s002.zip › S1_File/rela/liver/11ref/results/TFBS_align.txt]

Conserved	Ref. seq (U47685)	TFBS	AF236668	AF033857	AF051355	X16152	L13460	L09674	M60197
3	338	M00283	707	220	---	---	679	---	---
3	386	M00711	476	274	250	---	---	---	---
3	482	M00684	572	---	---	594	---	325	---
3	533	M00162	---	445	---	714	868	---	---
3	587	M01107	---	562	---	753	919	---	---
3	602	M00230	767	---	---	---	937	---	538
3	647	M01217	800	646	---	804	---	---	---
3	680	M01003	851	---	517	---	---	484	---
2	50	M01175	665	---	---	486	---	---	---
2	197	M00340	512	---	---	699	---	---	---
2	212	M01128	527	---	---	---	610	---	---
2	233	M00120	560	148	---	---	---	---	---
2	296	M00288	920	196	---	---	---	---	---
2	347	M01217	---	229	---	936	---	---	---
2	350	M00412	---	---	---	978	---	244	---
2	491	M01128	602	---	---	---	---	---	436
2	521	M01211	---	436	---	681	---	---	---
2	524	M00087	---	---	403	---	---	---	457
2	542	M00419	---	---	---	729	---	---	463
2	554	M00777	---	---	409	735	---	---	---
2	560	M01087	740	---	---	---	---	394	---
2	590	M00099	---	---	460	---	---	424	---
2	623	M01004	---	---	---	---	940	---	556
2	650	M00662	---	---	487	---	---	---	586
2	668	M00977	---	679	---	---	---	493	---
2	689	M00120	---	---	544	831	---	---	---
2	701	M01004	---	---	514	---	---	520	---
2	740	M01128	---	---	---	852	---	---	655
1	41	M00804	656	---	---	---	---	---	---
1	62	M00444	---	---	---	513	---	---	---
1	65	M00446	---	---	---	516	---	---	---
1	74	M00666	698	---	---	---	---	---	---
1	77	M00343	---	---	---	---	463	---	---
1	107	M00019	770	---	---	---	---	---	---
1	119	M00128	---	---	---	---	487	---	---
1	128	M00792	---	---	---	---	502	---	---
1	134	M00963	---	---	---	---	505	---	---
1	137	M00412	---	---	---	---	532	---	---
1	152	M00176	809	---	---	---	---	---	---
1	161	M00489	---	---	---	---	559	---	---
1	173	M01217	803	---	---	---	---	---	---
1	176	M01130	488	---	---	---	---	---	---
1	191	M00958	---	---	---	657	---	---	---
1	200	M00074	---	---	---	711	---	---	---
1	215	M00777	---	---	---	738	---	---	---
1	221	M00127	866	---	---	---	---	---	---
1	251	M01136	---	---	---	---	658	---	---
1	254	M01128	599	---	---	---	---	---	---
1	257	M00952	611	---	---	---	---	---	---
1	263	M00074	---	178	---	---	---	---	---
1	266	M00046	635	---	---	---	---	---	---
1	275	M00009	905	---	---	---	---	---	---
1	278	M00432	---	---	---	---	667	---	---
1	311	M00176	---	---	---	843	---	---	---
1	317	M00204	---	---	---	891	---	---	---
1	335	M01094	---	---	---	---	---	199	---
1	344	M00240	---	---	---	---	682	---	---
1	362	M00318	---	256	---	---	---	---	---
1	365	M00798	---	---	---	---	---	226	---
1	368	M01032	---	---	235	---	---	---	---
1	377	M00374	749	---	---	---	---	---	---
1	389	M00276	---	---	---	---	---	262	---
1	401	M01122	497	---	---	---	---	---	---
1	413	M00250	---	---	---	---	757	---	---
1	425	M00185	---	---	---	---	---	253	---
1	431	M00711	---	---	292	---	---	---	---
1	440	M00479	---	---	---	---	---	274	---
1	446	M01122	---	---	---	555	---	---	---
1	449	M00958	---	---	---	558	---	---	---
1	461	M00986	---	---	340	---	---	---	---
1	485	M01164	---	406	---	---	---	---	---
1	500	M01111	632	---	---	---	---	---	---
1	563	M00216	---	---	---	---	892	---	---
1	566	M00711	---	---	---	---	916	---	---
1	581	M00942	---	---	424	---	---	---	---
1	584	M00317	---	514	---	---	---	---	---
1	593	M00616	---	571	---	---	---	---	---
1	605	M00311	---	---	484	---	---	---	---
1	659	M00423	---	---	---	---	982	---	---
1	671	M00684	---	682	---	---	---	---	---
1	692	M01099	---	---	---	---	---	499	---
1	713	M00915	---	---	---	837	---	---	---
1	719	M01079	---	---	571	---	---	---	---
1	725	M01160	---	---	574	---	---	---	---
1	752	M00414	---	---	529	---	---	---	---
1	764	M00807	---	---	---	---	---	---	676
1	788	M01208	---	---	---	---	---	---	697
1	824	M00072	---	---	---	---	---	---	739
1	839	M00706	---	---	---	---	---	---	766
1	845	M00072	---	---	604	---	---	---	---
1	896	M00193	---	---	640	---	---	---	---
1	920	M00206	---	---	661	---	---	---	---
1	962	M00009	---	---	670	---	---	---	---
