# Supplementary material for: SMCis: An Effective Algorithm for Discovery of Cis-Regulatory Modules
Source: PLoS One. 2016 Sep 16;11(9):e0162968. doi: 10.1371/journal.pone.0162968 (PMC5026350; doi:10.1371/journal.pone.0162968)
Supplement: S1 File — (ZIP) [file pone.0162968.s002.zip › S1_File/rela/liver/12ref/results/overlap_X16152]

# Fragment starts at 195, finishes at 975 and contains 9 fragments from the sequences  [Query (195,759) <> M19524(111,591)]  [Query (415,695) <> AF051355(570,970)]  [Query (415,695) <> AF051355(570,970)]  [Query (485,975) <> U47685(50,350)]  [Query (485,975) <> U47685(50,350)]  [Query (555,852) <> U47685(447,741)]  [Query (666,957) <> AF033857(642,927)]  [Query (666,957) <> AF033857(642,927)]  [Query (675,882) <> M60197(432,639)] 
