# Supplementary material for: SMCis: An Effective Algorithm for Discovery of Cis-Regulatory Modules
Source: PLoS One. 2016 Sep 16;11(9):e0162968. doi: 10.1371/journal.pone.0162968 (PMC5026350; doi:10.1371/journal.pone.0162968)
Supplement: S1 File — (ZIP) [file pone.0162968.s002.zip › S1_File/rela/liver/12ref/results/SW_result.txt]

####Predicted regulatory regions####

Sequence	Start	End
QUERY	195	975
AF033857	642	927
U47685	50	350
AF051355	570	970
M60197	432	639
M19524	111	591
