# Supplementary material for: SMCis: An Effective Algorithm for Discovery of Cis-Regulatory Modules
Source: PLoS One. 2016 Sep 16;11(9):e0162968. doi: 10.1371/journal.pone.0162968 (PMC5026350; doi:10.1371/journal.pone.0162968)
Supplement: S1 File — (ZIP) [file pone.0162968.s002.zip › S1_File/rela/liver/12ref/results/TFBS_align.txt]

Conserved	Ref. seq (X16152)	TFBS	U47685	AF033857	AF051355	M19524	M60197
2	655	M00958	192	---	940	---	---
2	670	M01183	---	652	---	505	---
2	709	M00302	---	673	---	541	---
2	727	M00974	---	---	---	565	487
2	880	M00128	---	829	---	---	637
2	883	M00346	---	832	---	---	640
2	934	M01217	348	874	---	---	---
1	196	M00086	---	---	---	112	---
1	199	M01112	---	---	---	115	---
1	217	M00317	---	---	---	127	---
1	226	M00777	---	---	---	136	---
1	238	M00253	---	---	---	148	---
1	349	M01139	---	---	---	238	---
1	370	M00629	---	---	---	265	---
1	415	M01079	---	---	571	---	---
1	424	M00072	---	---	604	---	---
1	448	M01009	---	---	---	334	---
1	466	M00247	---	---	634	---	---
1	484	M01175	51	---	---	---	---
1	490	M00733	---	---	---	352	---
1	505	M01142	---	---	730	---	---
1	511	M00444	63	---	---	---	---
1	514	M00446	66	---	---	---	---
1	526	M00967	---	---	---	388	---
1	544	M00698	---	---	---	409	---
1	559	M00958	---	---	---	421	---
1	571	M00720	---	---	820	---	---
1	610	M00060	---	---	859	---	---
1	625	M00921	---	---	871	---	---
1	640	M00419	---	---	---	466	---
1	649	M01079	---	---	889	---	---
1	661	M00046	---	---	964	---	---
1	667	M01217	---	643	---	---	---
1	676	M01211	---	---	---	---	433
1	688	M00419	---	---	---	---	463
1	694	M00164	---	---	970	---	---
1	700	M00340	201	---	---	---	---
1	706	M00074	198	---	---	---	---
1	730	M00419	---	694	---	---	---
1	736	M00777	216	---	---	---	---
1	760	M00666	---	---	---	592	---
1	772	M00632	---	712	---	---	---
1	790	M00419	---	---	---	---	544
1	802	M01217	---	742	---	---	---
1	820	M01066	---	---	---	---	571
1	841	M00176	312	---	---	---	---
1	877	M00294	---	---	---	---	622
1	889	M00204	318	---	---	---	---
1	946	M00109	---	916	---	---	---
1	958	M00479	---	928	---	---	---
1	976	M00412	351	---	---	---	---
