# Supplementary material for: SMCis: An Effective Algorithm for Discovery of Cis-Regulatory Modules
Source: PLoS One. 2016 Sep 16;11(9):e0162968. doi: 10.1371/journal.pone.0162968 (PMC5026350; doi:10.1371/journal.pone.0162968)
Supplement: S1 File — (ZIP) [file pone.0162968.s002.zip › S1_File/rela/liver/1ref/results/overlap_M19524]

# Fragment starts at 111, finishes at 880 and contains 9 fragments from the sequences  [Query (111,591) <> X16152(195,759)]  [Query (170,415) <> AF033857(680,975)]  [Query (189,567) <> S85346(333,885)]  [Query (250,590) <> AF051355(635,970)]  [Query (250,475) <> AF051355(635,965)]  [Query (360,588) <> AF033857(738,960)]  [Query (369,630) <> AF236668(516,738)]  [Query (380,880) <> L09674(555,985)]  [Query (390,780) <> AF051355(246,636)] 
