# Supplementary material for: SMCis: An Effective Algorithm for Discovery of Cis-Regulatory Modules
Source: PLoS One. 2016 Sep 16;11(9):e0162968. doi: 10.1371/journal.pone.0162968 (PMC5026350; doi:10.1371/journal.pone.0162968)
Supplement: S1 File — (ZIP) [file pone.0162968.s002.zip › S1_File/rela/liver/1ref/results/SW_result.txt]

####Predicted regulatory regions####

Sequence	Start	End
QUERY	111	880
AF236668	516	738
AF033857	680	975
AF051355	246	970
L09674	555	985
X16152	195	759
S85346	333	885
