# Supplementary material for: SMCis: An Effective Algorithm for Discovery of Cis-Regulatory Modules
Source: PLoS One. 2016 Sep 16;11(9):e0162968. doi: 10.1371/journal.pone.0162968 (PMC5026350; doi:10.1371/journal.pone.0162968)
Supplement: S1 File — (ZIP) [file pone.0162968.s002.zip › S1_File/rela/liver/1ref/results/TFBS_align.txt]

Conserved	Ref. seq (M19524)	TFBS	AF236668	AF033857	AF051355	X16152	L09674	S85346
4	415	M01079	553	978	889	---	595	---
3	409	M00698	---	798	754	544	---	---
3	421	M00958	559	---	940	559	---	---
3	475	M00046	637	861	964	---	---	---
3	532	M01119	670	---	---	---	667	856
2	238	M01139	---	---	---	349	---	424
2	271	M00698	---	801	754	---	---	---
2	346	M00418	---	918	---	---	---	574
2	370	M00746	517	---	---	---	---	616
2	379	M00438	---	921	---	---	556	---
2	430	M00662	---	---	268	---	---	769
2	436	M00302	---	---	949	---	---	769
2	466	M00419	---	---	---	640	---	799
2	505	M01183	---	---	310	670	---	---
2	544	M00438	---	921	364	---	---	---
2	553	M00072	---	---	898	---	694	---
2	565	M00974	---	---	---	727	---	874
2	574	M00666	---	930	---	---	697	---
2	583	M00776	676	---	---	---	742	---
2	589	M00731	---	960	439	---	---	---
2	592	M00666	700	---	---	760	---	---
2	631	M00662	739	---	487	---	---	---
2	691	M00120	---	---	544	---	826	---
1	112	M00086	---	---	---	196	---	---
1	115	M01112	---	---	---	199	---	---
1	127	M00317	---	---	---	217	---	---
1	136	M00777	---	---	---	226	---	---
1	148	M00253	---	---	---	238	---	---
1	169	M00977	---	681	---	---	---	---
1	190	M00724	---	---	---	---	---	334
1	208	M01092	---	---	---	---	---	373
1	220	M00291	---	723	---	---	---	---
1	226	M00019	---	---	---	---	---	394
1	235	M00415	---	---	---	---	---	406
1	250	M00247	---	---	634	---	---	---
1	256	M00193	---	---	640	---	---	---
1	262	M01119	---	---	---	---	---	463
1	265	M01139	---	---	676	---	---	---
1	280	M01119	---	837	---	---	---	---
1	295	M00216	---	---	---	---	---	514
1	334	M01009	---	---	---	448	---	---
1	352	M00733	---	---	---	490	---	---
1	361	M00747	---	738	---	---	---	---
1	388	M00967	---	---	---	526	---	---
1	391	M00704	---	---	247	---	---	---
1	406	M00801	---	---	---	---	---	739
1	418	M00277	---	804	---	---	---	---
1	439	M00746	---	---	961	---	---	---
1	445	M00511	607	---	---	---	---	---
1	448	M00134	---	---	808	---	---	---
1	451	M00411	---	---	811	---	---	---
1	484	M00698	658	---	---	---	---	---
1	514	M01079	---	---	889	---	---	---
1	517	M00792	---	---	337	---	---	---
1	541	M00302	---	---	---	709	---	---
1	547	M00308	---	---	385	---	---	---
1	550	M00088	---	---	415	---	---	---
1	559	M00646	---	---	919	---	---	---
1	568	M00684	---	---	---	---	---	886
1	586	M00984	---	957	---	---	---	---
1	595	M00164	---	---	976	---	---	---
1	619	M00702	730	---	---	---	---	---
1	706	M00204	---	---	568	---	---	---
1	730	M00704	---	---	---	---	850	---
1	748	M00749	---	---	604	---	---	---
1	781	M00072	---	---	637	---	---	---
1	850	M00473	---	---	---	---	979	---
1	880	M00346	---	---	---	---	985	---
