# Supplementary material for: SMCis: An Effective Algorithm for Discovery of Cis-Regulatory Modules
Source: PLoS One. 2016 Sep 16;11(9):e0162968. doi: 10.1371/journal.pone.0162968 (PMC5026350; doi:10.1371/journal.pone.0162968)
Supplement: S1 File — (ZIP) [file pone.0162968.s002.zip › S1_File/rela/liver/2ref/results/overlap_AF033857]

# Fragment starts at 80	finishes at 981 and contains 18 fragments from the sequences
[Query (80	520) <> L13460(580	935)]
[Query (147	681) <> U47685(234	672)]
[Query (245	690) <> M60197(140	570)]
[Query (255	810) <> M29301(110	670)]
[Query (300	810) <> M29301(150	670)]
[Query (315	695) <> S85346(245	620)]
[Query (315	655) <> S85346(245	565)]
[Query (348	894) <> M29301(330	765)]
[Query (411	942) <> M15657(12	579)]
[Query (411	876) <> M15657(12	456)]
[Query (444	939) <> S85346(345	768)]
[Query (500	765) <> AF051355(535	825)]
[Query (642	927) <> X16152(666	957)]
[Query (642	927) <> X16152(666	957)]
[Query (680	975) <> M19524(170	415)]
[Query (702	981) <> L09674(63	345)]
[Query (702	981) <> L09674(63	345)]
[Query (738	960) <> M19524(360	588)]
