# Supplementary material for: SMCis: An Effective Algorithm for Discovery of Cis-Regulatory Modules
Source: PLoS One. 2016 Sep 16;11(9):e0162968. doi: 10.1371/journal.pone.0162968 (PMC5026350; doi:10.1371/journal.pone.0162968)
Supplement: S1 File — (ZIP) [file pone.0162968.s002.zip › S1_File/rela/liver/2ref/results/SW_result.txt]

####Predicted regulatory regions####
Sequence	Start	End
QUERY	80	981
U47685	234	672
M15657	12	579
L09674	63	345
M29301	110	765
S85346	245	768
AF051355	535	825
L13460	580	935
X16152	666	957
M19524	170	588
M60197	140	570
