# Supplementary material for: SMCis: An Effective Algorithm for Discovery of Cis-Regulatory Modules
Source: PLoS One. 2016 Sep 16;11(9):e0162968. doi: 10.1371/journal.pone.0162968 (PMC5026350; doi:10.1371/journal.pone.0162968)
Supplement: S1 File — (ZIP) [file pone.0162968.s002.zip › S1_File/rela/liver/2ref/results/TFBS_align.txt]

Conserved	Ref. seq (AF033857)	TFBS	U47685	M15657	M29301	L09674	S85346	AF051355	X16152	L13460	M60197	M19524
4	657	M00230	---	277	516	---	567	---	---	---	531	---
4	741	M01217	---	316	---	---	633	815	802	---	---	---
3	333	M01004	---	---	198	---	---	---	---	821	243	---
3	456	M00099	---	55	---	---	432	---	---	866	---	---
3	522	M00094	---	109	408	---	---	---	---	935	---	---
3	678	M00977	670	---	---	---	---	---	---	---	549	168
3	846	M00109	---	427	696	---	720	---	---	---	---	---
3	876	M01217	---	457	---	238	---	---	937	---	---	---
2	219	M00283	340	---	---	---	---	---	---	674	---	---
2	273	M00711	388	---	---	---	---	---	---	---	198	---
2	357	M00702	---	---	348	---	273	---	---	---	---	---
2	408	M00746	---	---	273	---	---	---	---	---	327	---
2	411	M00422	---	13	312	---	---	---	---	---	---	---
2	444	M00162	535	---	---	---	351	---	---	---	---	---
2	447	M01052	---	43	---	---	372	---	---	---	---	---
2	468	M00163	---	---	357	---	---	---	---	---	357	---
2	501	M01119	---	---	---	---	462	536	---	---	---	---
2	513	M00317	586	---	---	---	408	---	---	---	---	---
2	540	M00109	---	139	474	---	---	---	---	---	---	---
2	555	M00921	---	178	---	---	444	---	---	---	---	---
2	570	M00616	595	---	420	---	---	---	---	---	---	---
2	600	M00145	---	211	---	---	453	---	---	---	---	---
2	642	M01217	646	---	---	---	---	---	667	---	---	---
2	702	M00711	---	301	---	64	---	---	---	---	---	---
2	711	M00632	---	---	---	---	630	---	772	---	---	---
2	774	M01152	---	343	630	---	---	---	---	---	---	---
2	882	M01006	---	---	744	---	726	---	---	---	---	---
2	915	M00109	---	544	---	---	---	---	946	---	---	---
2	918	M00418	---	---	---	---	735	---	---	---	---	348
2	927	M00479	---	---	---	280	---	---	958	---	---	---
2	930	M00666	---	---	---	289	---	---	---	---	---	573
1	81	M00099	---	---	---	---	---	---	---	581	---	---
1	108	M00993	---	---	---	---	---	---	---	590	---	---
1	147	M00120	235	---	---	---	---	---	---	---	---	---
1	177	M00074	265	---	---	---	---	---	---	---	---	---
1	180	M01183	---	---	---	---	---	---	---	665	---	---
1	195	M00288	298	---	---	---	---	---	---	---	---	---
1	228	M01217	349	---	---	---	---	---	---	---	---	---
1	246	M00109	---	---	---	---	---	---	---	---	141	---
1	255	M00318	364	---	---	---	---	---	---	---	---	---
1	258	M00241	---	---	111	---	---	---	---	---	---	---
1	303	M00166	---	---	153	---	---	---	---	---	---	---
1	306	M00120	---	---	---	---	---	---	---	---	228	---
1	318	M01080	---	---	---	---	246	---	---	---	---	---
1	348	M01183	---	---	330	---	---	---	---	---	---	---
1	351	M00621	---	---	---	---	---	---	---	830	---	---
1	372	M00149	---	---	246	---	---	---	---	---	---	---
1	405	M01164	487	---	---	---	---	---	---	---	---	---
1	417	M00131	---	---	---	---	---	---	---	830	---	---
1	435	M01211	523	---	---	---	---	---	---	---	---	---
1	438	M00129	---	31	---	---	---	---	---	---	---	---
1	462	M00640	---	---	---	---	351	---	---	---	---	---
1	465	M00094	---	---	408	---	---	---	---	---	---	---
1	480	M01148	---	---	429	---	---	---	---	---	---	---
1	483	M00136	---	85	---	---	---	---	---	---	---	---
1	486	M00451	---	---	---	---	447	---	---	---	---	---
1	516	M00211	---	---	459	---	---	---	---	---	---	---
1	519	M00192	---	---	---	---	---	578	---	---	---	---
1	531	M00063	---	---	468	---	---	---	---	---	---	---
1	552	M00960	---	---	402	---	---	---	---	---	---	---
1	558	M00655	---	199	---	---	---	---	---	---	---	---
1	561	M01107	589	---	---	---	---	---	---	---	---	---
1	567	M01183	---	202	---	---	---	---	---	---	---	---
1	573	M00639	---	---	489	---	---	---	---	---	---	---
1	582	M00253	---	---	456	---	---	---	---	---	---	---
1	597	M01212	---	---	---	---	516	---	---	---	---	---
1	609	M00451	---	---	---	---	468	---	---	---	---	---
1	621	M00130	---	---	---	---	504	---	---	---	---	---
1	624	M00294	---	---	---	---	---	698	---	---	---	---
1	645	M00727	---	241	---	---	---	---	---	---	---	---
1	648	M01142	---	---	---	---	---	731	---	---	---	---
1	651	M01183	---	---	---	---	---	---	670	---	---	---
1	672	M00302	---	---	---	---	---	---	709	---	---	---
1	681	M00684	673	---	---	---	---	---	---	---	---	---
1	693	M00419	---	---	---	---	---	---	730	---	---	---
1	696	M01066	---	---	---	---	---	---	---	---	576	---
1	699	M00706	---	---	---	---	624	---	---	---	---	---
1	714	M01136	---	---	555	---	---	---	---	---	---	---
1	717	M00972	---	---	573	---	---	---	---	---	---	---
1	720	M01098	---	---	---	88	---	---	---	---	---	---
1	723	M00291	---	---	---	---	---	---	---	---	---	222
1	732	M01137	---	---	---	100	---	---	---	---	---	---
1	738	M00747	---	---	---	---	---	---	---	---	---	360
1	744	M00112	---	---	594	---	---	---	---	---	---	---
1	759	M00438	---	---	---	---	---	---	---	---	---	378
1	768	M00239	---	---	---	---	---	827	---	---	---	---
1	789	M00616	---	376	---	---	---	---	---	---	---	---
1	798	M00698	---	---	---	---	---	---	---	---	---	270
1	804	M00277	---	---	---	---	---	---	---	---	---	417
1	810	M00091	---	---	669	---	---	---	---	---	---	---
1	816	M01137	---	---	---	---	681	---	---	---	---	---
1	825	M00734	---	---	---	---	699	---	---	---	---	---
1	828	M00128	---	---	---	---	---	---	880	---	---	---
1	831	M00346	---	---	---	---	---	---	883	---	---	---
1	837	M01119	---	---	---	---	---	---	---	---	---	282
1	858	M00798	---	---	---	226	---	---	---	---	---	---
1	861	M00046	---	---	---	---	---	---	---	---	---	474
1	870	M00158	---	---	---	232	---	---	---	---	---	---
1	873	M00638	---	---	---	235	---	---	---	---	---	---
1	894	M00770	---	---	765	---	---	---	---	---	---	---
1	900	M01137	---	526	---	---	---	---	---	---	---	---
1	921	M00438	---	---	---	---	---	---	---	---	---	381
1	939	M00662	---	---	---	---	768	---	---	---	---	---
1	942	M00728	---	580	---	---	---	---	---	---	---	---
1	948	M00289	---	---	---	301	---	---	---	---	---	---
1	957	M00984	---	---	---	---	---	---	---	---	---	585
1	960	M00731	---	---	---	---	---	---	---	---	---	588
1	963	M00211	---	---	---	307	---	---	---	---	---	---
1	966	M00684	---	---	---	325	---	---	---	---	---	---
1	978	M01079	---	---	---	---	---	---	---	---	---	417
1	981	M00046	---	---	---	346	---	---	---	---	---	---
