# Supplementary material for: SMCis: An Effective Algorithm for Discovery of Cis-Regulatory Modules
Source: PLoS One. 2016 Sep 16;11(9):e0162968. doi: 10.1371/journal.pone.0162968 (PMC5026350; doi:10.1371/journal.pone.0162968)
Supplement: S1 File — (ZIP) [file pone.0162968.s002.zip › S1_File/rela/liver/3ref/results/overlap_AF051355]

# Fragment starts at 15, finishes at 990 and contains 17 fragments from the sequences  [Query (15,535) <> L09674(220,665)]  [Query (205,460) <> M15657(640,970)]  [Query (234,573) <> U47685(369,726)]  [Query (240,585) <> S85346(234,492)]  [Query (246,636) <> M19524(390,780)]  [Query (460,670) <> U47685(590,960)]  [Query (460,670) <> U47685(590,960)]  [Query (535,825) <> AF033857(500,765)]  [Query (535,800) <> AF236668(395,710)]  [Query (535,800) <> AF236668(395,710)]  [Query (570,970) <> X16152(415,695)]  [Query (570,970) <> X16152(415,695)]  [Query (635,970) <> M19524(250,590)]  [Query (635,965) <> M19524(250,475)]  [Query (726,990) <> M15657(195,456)]  [Query (726,990) <> M15657(195,456)]  [Query (765,990) <> M15657(230,455)] 
