# Supplementary material for: SMCis: An Effective Algorithm for Discovery of Cis-Regulatory Modules
Source: PLoS One. 2016 Sep 16;11(9):e0162968. doi: 10.1371/journal.pone.0162968 (PMC5026350; doi:10.1371/journal.pone.0162968)
Supplement: S1 File — (ZIP) [file pone.0162968.s002.zip › S1_File/rela/liver/3ref/results/SW_result.txt]

####Predicted regulatory regions####
Sequence	Start	End
QUERY	15	990
AF236668	395	710
AF033857	500	765
U47685	369	960
M15657	640	970
L09674	220	665
S85346	234	492
X16152	415	695
M19524	250	780
