# Supplementary material for: SMCis: An Effective Algorithm for Discovery of Cis-Regulatory Modules
Source: PLoS One. 2016 Sep 16;11(9):e0162968. doi: 10.1371/journal.pone.0162968 (PMC5026350; doi:10.1371/journal.pone.0162968)
Supplement: S1 File — (ZIP) [file pone.0162968.s002.zip › S1_File/rela/liver/3ref/results/TFBS_align.txt]

Conserved	Ref. seq (AF051355)	TFBS	AF236668	U47685	AF033857	M15657	L09674	S85346	X16152	M19524
3	487	M00662	---	652	---	---	---	415	---	629
3	535	M01119	396	---	501	---	665	---	---	---
2	250	M00711	---	388	---	671	---	---	---	---
2	292	M00711	---	433	---	779	---	---	---	---
2	310	M01183	---	---	---	---	---	298	---	503
2	403	M00087	---	526	---	---	---	358	---	---
2	463	M00099	---	592	---	974	---	---	---	---
2	541	M00145	411	---	---	---	---	454	---	---
2	544	M00120	---	691	---	---	---	---	---	689
2	571	M01079	---	721	---	---	---	---	416	---
2	604	M00072	---	844	---	---	---	---	425	---
2	634	M00247	---	---	---	---	---	---	467	251
2	640	M00193	---	895	---	---	---	---	---	257
2	730	M01142	---	---	648	---	---	---	506	---
2	889	M01079	---	---	---	---	---	---	650	416
2	940	M00958	---	---	---	---	---	---	656	422
2	964	M00046	---	---	---	---	---	---	662	476
2	970	M00164	---	---	---	---	---	---	695	590
1	16	M00087	---	---	---	---	221	---	---	---
1	49	M00412	---	---	---	---	245	---	---	---
1	115	M00422	---	---	---	---	296	---	---	---
1	190	M01152	---	---	---	---	335	---	---	---
1	205	M00436	---	---	---	641	---	---	---	---
1	235	M01032	---	370	---	---	---	---	---	---
1	241	M00127	---	---	---	---	---	235	---	---
1	244	M01108	---	---	---	---	---	238	---	---
1	247	M00704	---	---	---	---	---	---	---	389
1	253	M00037	---	---	---	674	---	---	---	---
1	262	M00698	---	---	---	---	---	---	---	407
1	268	M00662	---	---	---	---	---	---	---	428
1	280	M01142	---	---	---	---	452	---	---	---
1	295	M00751	---	---	---	821	---	---	---	---
1	325	M00094	---	---	---	---	512	---	---	---
1	337	M00792	---	---	---	---	---	---	---	515
1	340	M00986	---	463	---	---	---	---	---	---
1	343	M00274	---	---	---	---	---	307	---	---
1	346	M01005	---	---	---	---	---	310	---	---
1	349	M00281	---	---	---	---	545	---	---	---
1	364	M00438	---	---	---	---	---	---	---	542
1	379	M01171	---	---	---	905	---	---	---	---
1	385	M00308	---	---	---	---	---	---	---	545
1	409	M00777	---	556	---	---	---	---	---	---
1	415	M00088	---	---	---	---	---	---	---	548
1	424	M00942	---	583	---	---	---	---	---	---
1	439	M00731	---	---	---	---	---	---	---	587
1	445	M00253	---	---	---	920	---	---	---	---
1	451	M00092	---	---	---	950	---	---	---	---
1	466	M00019	---	---	---	---	---	394	---	---
1	475	M01152	---	---	---	---	620	---	---	---
1	484	M00311	---	604	---	---	---	---	---	---
1	496	M01037	---	---	---	---	632	---	---	---
1	514	M01004	---	700	---	---	---	---	---	---
1	517	M01003	---	682	---	---	---	---	---	---
1	526	M00630	---	---	---	---	635	---	---	---
1	529	M00414	---	751	---	---	---	---	---	---
1	562	M01119	---	---	---	---	---	463	---	---
1	565	M00230	447	---	---	---	---	---	---	---
1	568	M00204	---	---	---	---	---	---	---	704
1	574	M01160	---	727	---	---	---	---	---	---
1	577	M00192	---	---	519	---	---	---	---	---
1	586	M00419	---	---	---	---	---	493	---	---
1	619	M00446	531	---	---	---	---	---	---	---
1	637	M00072	---	---	---	---	---	---	---	779
1	661	M00206	---	919	---	---	---	---	---	---
1	670	M00009	---	961	---	---	---	---	---	---
1	676	M01139	---	---	---	---	---	---	---	266
1	694	M00294	---	---	621	---	---	---	---	---
1	751	M00776	678	---	---	---	---	---	---	---
1	754	M00698	---	---	---	---	---	---	---	272
1	790	M00701	708	---	---	---	---	---	---	---
1	799	M00283	711	---	---	---	---	---	---	---
1	805	M00134	---	---	---	---	---	---	---	446
1	811	M00411	---	---	---	---	---	---	---	452
1	814	M01217	---	---	741	---	---	---	---	---
1	820	M00720	---	---	---	---	---	---	572	---
1	826	M00239	---	---	768	---	---	---	---	---
1	859	M00060	---	---	---	---	---	---	611	---
1	871	M00921	---	---	---	---	---	---	626	---
1	895	M00072	---	---	---	---	---	---	---	551
1	919	M00646	---	---	---	---	---	---	---	560
1	949	M00302	---	---	---	---	---	---	---	437
1	961	M00746	---	---	---	---	---	---	---	440
