# Supplementary material for: SMCis: An Effective Algorithm for Discovery of Cis-Regulatory Modules
Source: PLoS One. 2016 Sep 16;11(9):e0162968. doi: 10.1371/journal.pone.0162968 (PMC5026350; doi:10.1371/journal.pone.0162968)
Supplement: S1 File — (ZIP) [file pone.0162968.s002.zip › S1_File/rela/liver/4ref/results/overlap_AF236668]

# Fragment starts at 300, finishes at 975 and contains 14 fragments from the sequences  [Query (300,560) <> L09674(540,825)]  [Query (315,560) <> L09674(590,825)]  [Query (340,790) <> S85346(435,965)]  [Query (340,790) <> S85346(435,965)]  [Query (395,710) <> AF051355(535,800)]  [Query (395,710) <> AF051355(535,800)]  [Query (396,780) <> M60197(459,828)]  [Query (405,975) <> M60197(55,610)]  [Query (405,965) <> M60197(55,600)]  [Query (475,850) <> U47685(385,680)]  [Query (489,750) <> U47685(177,378)]  [Query (516,738) <> M19524(369,630)]  [Query (654,921) <> U47685(42,297)]  [Query (655,920) <> U47685(40,295)] 
