# Supplementary material for: SMCis: An Effective Algorithm for Discovery of Cis-Regulatory Modules
Source: PLoS One. 2016 Sep 16;11(9):e0162968. doi: 10.1371/journal.pone.0162968 (PMC5026350; doi:10.1371/journal.pone.0162968)
Supplement: S1 File — (ZIP) [file pone.0162968.s002.zip › S1_File/rela/liver/4ref/results/TFBS_align.txt]

Conserved	Ref. seq (AF236668)	TFBS	U47685	AF051355	L09674	S85346	M60197	M19524
3	394	M01119	---	536	664	460	---	---
3	445	M00230	---	566	---	565	530	---
3	514	M00746	---	---	---	616	146	367
3	559	M00120	---	---	826	694	227	---
3	676	M00776	---	752	---	---	272	583
2	406	M00268	---	---	700	---	56	---
2	439	M01191	---	---	---	520	92	---
2	475	M00711	386	---	736	---	---	---
2	604	M00511	---	---	---	799	---	442
2	670	M01119	---	---	---	---	731	532
1	301	M00722	---	---	541	---	---	---
1	316	M00804	---	---	589	---	---	---
1	340	M00317	---	---	---	436	---	---
1	349	M00145	---	---	---	451	---	---
1	355	M00444	---	---	649	---	---	---
1	361	M01219	---	---	661	---	---	---
1	397	M01111	---	---	---	---	458	---
1	409	M00145	---	542	---	---	---	---
1	421	M00472	---	---	706	---	---	---
1	454	M01004	---	---	---	---	554	---
1	496	M01122	401	---	---	---	---	---
1	526	M00061	---	---	---	685	---	---
1	529	M00446	---	620	---	---	---	---
1	553	M01079	---	---	---	---	---	415
1	568	M00805	---	---	---	---	659	---
1	571	M00684	482	---	---	---	---	---
1	580	M01208	---	---	---	---	245	---
1	601	M01128	491	---	---	---	---	---
1	616	M01089	---	---	---	---	716	---
1	631	M01111	500	---	---	---	---	---
1	634	M00807	---	---	---	---	257	---
1	637	M00046	---	---	---	---	---	475
1	658	M00698	---	---	---	---	---	484
1	691	M01021	---	---	---	895	---	---
1	700	M00666	---	---	---	---	---	592
1	706	M00701	---	791	---	---	---	---
1	709	M00283	---	800	---	---	---	---
1	715	M01139	---	---	---	904	---	---
1	730	M00702	---	---	---	---	---	619
1	739	M01087	560	---	---	---	---	---
1	748	M00351	---	---	---	---	791	---
1	766	M00230	602	---	---	---	---	---
1	781	M01043	---	---	---	---	827	---
1	790	M00109	---	---	---	964	---	---
1	799	M01217	647	---	---	---	---	---
1	811	M00176	---	---	---	---	392	---
1	841	M00728	---	---	---	---	422	---
1	850	M01003	680	---	---	---	---	---
1	880	M01011	---	---	---	---	467	---
1	916	M00230	---	---	---	---	530	---
1	964	M00030	---	---	---	---	602	---
1	976	M01171	---	---	---	---	611	---
