# Supplementary material for: SMCis: An Effective Algorithm for Discovery of Cis-Regulatory Modules
Source: PLoS One. 2016 Sep 16;11(9):e0162968. doi: 10.1371/journal.pone.0162968 (PMC5026350; doi:10.1371/journal.pone.0162968)
Supplement: S1 File — (ZIP) [file pone.0162968.s002.zip › S1_File/rela/liver/5ref/results/overlap_L09674]

# Fragment starts at 0, finishes at 985 and contains 13 fragments from the sequences  [Query (0,455) <> M15657(425,905)]  [Query (40,405) <> L13460(305,705)]  [Query (57,270) <> L13460(339,540)]  [Query (63,345) <> AF033857(702,981)]  [Query (63,345) <> AF033857(702,981)]  [Query (198,516) <> U47685(336,699)]  [Query (220,665) <> AF051355(15,535)]  [Query (245,500) <> U47685(350,690)]  [Query (399,615) <> M29301(723,975)]  [Query (515,985) <> M19524(435,880)]  [Query (540,825) <> AF236668(300,560)]  [Query (590,825) <> AF236668(315,560)]  [Query (600,965) <> S85346(95,445)] 
