# Supplementary material for: SMCis: An Effective Algorithm for Discovery of Cis-Regulatory Modules
Source: PLoS One. 2016 Sep 16;11(9):e0162968. doi: 10.1371/journal.pone.0162968 (PMC5026350; doi:10.1371/journal.pone.0162968)
Supplement: S1 File — (ZIP) [file pone.0162968.s002.zip › S1_File/rela/liver/5ref/results/SW_result.txt]

####Predicted regulatory regions####
Sequence	Start	End
QUERY	0	985
AF236668	300	560
U47685	336	699
AF033857	702	981
M15657	425	905
M29301	723	975
S85346	95	445
AF051355	15	535
L13460	305	705
M19524	435	880
