# Supplementary material for: SMCis: An Effective Algorithm for Discovery of Cis-Regulatory Modules
Source: PLoS One. 2016 Sep 16;11(9):e0162968. doi: 10.1371/journal.pone.0162968 (PMC5026350; doi:10.1371/journal.pone.0162968)
Supplement: S1 File — (ZIP) [file pone.0162968.s002.zip › S1_File/rela/liver/5ref/results/TFBS_align.txt]

Conserved	Ref. seq (L09674)	TFBS	AF236668	AF033857	U47685	M15657	M29301	S85346	AF051355	L13460	M19524
3	226	M00798	---	859	367	---	---	---	---	483	---
3	244	M00412	---	---	349	---	---	---	49	531	---
3	400	M00204	---	---	---	861	724	---	---	672	---
3	664	M01119	394	---	---	---	---	---	535	---	529
2	79	M01191	---	---	---	513	---	---	---	342	---
2	100	M01137	---	733	---	528	---	---	---	---	---
2	253	M00185	---	---	427	---	---	---	---	510	---
2	280	M00479	---	928	445	---	---	---	---	---	---
2	295	M00422	---	---	---	783	---	---	115	---	---
2	325	M00684	---	967	481	---	---	---	---	---	---
2	661	M01219	361	---	---	---	---	156	---	---	---
2	739	M00776	---	---	---	---	---	216	---	---	580
2	826	M00120	559	---	---	---	---	---	---	---	691
1	1	M00109	---	---	---	426	---	---	---	---	---
1	40	M00489	---	---	---	---	---	---	---	306	---
1	58	M00724	---	---	---	---	---	---	---	339	---
1	64	M00711	---	703	---	---	---	---	---	---	---
1	67	M00162	---	---	---	504	---	---	---	---	---
1	85	M01191	---	---	---	---	---	---	---	342	---
1	88	M01098	---	721	---	---	---	---	---	---	---
1	94	M00093	---	---	---	---	---	---	---	351	---
1	112	M00422	---	---	---	---	---	---	---	354	---
1	124	M01125	---	---	---	543	---	---	---	---	---
1	136	M00422	---	---	---	---	---	---	---	357	---
1	169	M00711	---	---	---	---	---	---	---	408	---
1	175	M00511	---	---	---	---	---	---	---	477	---
1	190	M00140	---	---	---	657	---	---	---	---	---
1	199	M01094	---	---	337	---	---	---	---	---	---
1	220	M00087	---	---	---	---	---	---	16	---	---
1	229	M00276	---	---	391	---	---	---	---	---	---
1	232	M00158	---	871	---	---	---	---	---	---	---
1	235	M00638	---	874	---	---	---	---	---	---	---
1	238	M01217	---	877	---	---	---	---	---	---	---
1	265	M00276	---	---	391	---	---	---	---	---	---
1	271	M00211	---	---	---	---	---	---	---	543	---
1	289	M00666	---	931	---	---	---	---	---	---	---
1	301	M00289	---	949	---	---	---	---	---	---	---
1	307	M00211	---	964	---	---	---	---	---	---	---
1	334	M01152	---	---	---	---	---	---	190	---	---
1	346	M00046	---	982	---	---	---	---	---	---	---
1	352	M00962	---	---	502	---	---	---	---	---	---
1	355	M00751	---	---	---	822	---	---	---	---	---
1	394	M01087	---	---	559	---	---	---	---	---	---
1	406	M01067	---	---	---	---	---	---	---	708	---
1	418	M01136	---	---	---	---	727	---	---	---	---
1	424	M00712	---	---	---	---	760	---	---	---	---
1	430	M00099	---	---	595	---	---	---	---	---	---
1	451	M01142	---	---	---	---	---	---	280	---	---
1	454	M01171	---	---	---	906	---	---	---	---	---
1	472	M00308	---	---	---	---	787	---	---	---	---
1	484	M01003	---	---	679	---	---	---	---	---	---
1	493	M00977	---	---	670	---	---	---	---	---	---
1	496	M01003	---	---	682	---	---	---	---	---	---
1	505	M01099	---	---	697	---	---	---	---	---	---
1	508	M01128	---	---	---	---	865	---	---	---	---
1	511	M00094	---	---	---	---	---	---	325	---	---
1	514	M00302	---	---	---	---	---	---	---	---	436
1	517	M01004	---	---	700	---	---	---	---	---	---
1	541	M00722	301	---	---	---	---	---	---	---	---
1	544	M00281	---	---	---	---	---	---	349	---	---
1	562	M00451	---	---	---	---	907	---	---	---	---
1	589	M00804	316	---	---	---	---	---	---	---	---
1	595	M01079	---	---	---	---	---	---	---	---	514
1	601	M00361	---	---	---	---	---	96	---	---	---
1	610	M00203	---	---	---	---	961	---	---	---	---
1	616	M00630	---	---	---	---	976	---	---	---	---
1	619	M01152	---	---	---	---	---	---	475	---	---
1	625	M00959	---	---	---	---	---	126	---	---	---
1	631	M01037	---	---	---	---	---	---	496	---	---
1	634	M00630	---	---	---	---	---	---	526	---	---
1	649	M00444	355	---	---	---	---	---	---	---	---
1	691	M00072	---	---	---	---	---	---	---	---	550
1	694	M00666	---	---	---	---	---	---	---	---	571
1	700	M00268	406	---	---	---	---	---	---	---	---
1	706	M00472	421	---	---	---	---	---	---	---	---
1	730	M00440	---	---	---	---	---	198	---	---	---
1	736	M00711	475	---	---	---	---	---	---	---	---
1	829	M01119	---	---	---	---	---	282	---	---	---
1	850	M00704	---	---	---	---	---	---	---	---	730
1	904	M00019	---	---	---	---	---	393	---	---	---
1	955	M00099	---	---	---	---	---	432	---	---	---
1	964	M00451	---	---	---	---	---	447	---	---	---
1	979	M00473	---	---	---	---	---	---	---	---	850
1	985	M00346	---	---	---	---	---	---	---	---	880
