# Supplementary material for: SMCis: An Effective Algorithm for Discovery of Cis-Regulatory Modules
Source: PLoS One. 2016 Sep 16;11(9):e0162968. doi: 10.1371/journal.pone.0162968 (PMC5026350; doi:10.1371/journal.pone.0162968)
Supplement: S1 File — (ZIP) [file pone.0162968.s002.zip › S1_File/rela/liver/6ref/results/overlap_L13460]

# Fragment starts at 24, finishes at 984 and contains 10 fragments from the sequences  [Query (24,489) <> M29301(306,750)]  [Query (30,460) <> M15657(10,520)]  [Query (305,705) <> L09674(40,405)]  [Query (339,540) <> L09674(57,270)]  [Query (390,750) <> M29301(610,910)]  [Query (462,981) <> U47685(78,660)]  [Query (580,935) <> AF033857(80,520)]  [Query (585,984) <> M15657(51,513)]  [Query (612,816) <> M60197(66,288)]  [Query (615,861) <> S85346(738,981)] 
