# Supplementary material for: SMCis: An Effective Algorithm for Discovery of Cis-Regulatory Modules
Source: PLoS One. 2016 Sep 16;11(9):e0162968. doi: 10.1371/journal.pone.0162968 (PMC5026350; doi:10.1371/journal.pone.0162968)
Supplement: S1 File — (ZIP) [file pone.0162968.s002.zip › S1_File/rela/liver/6ref/results/SW_result.txt]

####Predicted regulatory regions####
Sequence	Start	End
QUERY	24	984
AF033857	80	520
U47685	78	660
M15657	10	520
L09674	40	405
M29301	306	910
S85346	738	981
M60197	66	288
