# Supplementary material for: SMCis: An Effective Algorithm for Discovery of Cis-Regulatory Modules
Source: PLoS One. 2016 Sep 16;11(9):e0162968. doi: 10.1371/journal.pone.0162968 (PMC5026350; doi:10.1371/journal.pone.0162968)
Supplement: S1 File — (ZIP) [file pone.0162968.s002.zip › S1_File/rela/liver/6ref/results/TFBS_align.txt]

Conserved	Ref. seq (L13460)	TFBS	U47685	AF033857	M15657	M29301	L09674	S85346	M60197
3	355	M00422	---	---	437	670	116	---	---
3	661	M01183	---	177	---	---	---	781	112
3	679	M00283	340	225	---	---	---	805	---
2	31	M00422	---	---	11	313	---	---	---
2	34	M00268	---	---	20	316	---	---	---
2	121	M00702	---	---	122	427	---	---	---
2	160	M00109	---	---	137	493	---	---	---
2	406	M00711	---	---	---	661	170	---	---
2	421	M00485	---	---	467	685	---	---	---
2	532	M00412	139	---	---	---	248	---	---
2	613	M00229	---	---	71	---	---	---	67
2	643	M00662	---	---	89	---	---	769	---
2	658	M01136	253	---	152	---	---	---	---
2	664	M00679	---	---	158	---	---	---	151
2	667	M00432	280	---	---	844	---	---	---
2	682	M00240	346	---	---	---	---	---	154
2	706	M01067	---	---	---	---	407	829	---
2	937	M00094	---	525	470	---	---	---	---
1	25	M00268	---	---	---	307	---	---	---
1	52	M00285	---	---	---	346	---	---	---
1	61	M00162	---	---	47	---	---	---	---
1	79	M00223	---	---	95	---	---	---	---
1	112	M00311	---	---	---	397	---	---	---
1	220	M00632	---	---	167	---	---	---	---
1	247	M00662	---	---	---	610	---	---	---
1	274	M00133	---	---	---	628	---	---	---
1	280	M01084	---	---	---	643	---	---	---
1	289	M00290	---	---	347	---	---	---	---
1	301	M00099	---	---	362	---	---	---	---
1	304	M00489	---	---	---	---	41	---	---
1	328	M00924	---	---	---	658	---	---	---
1	334	M00422	---	---	---	667	---	---	---
1	340	M00724	---	---	---	---	56	---	---
1	343	M01191	---	---	---	---	83	---	---
1	352	M00093	---	---	---	---	92	---	---
1	391	M00274	---	---	---	610	---	---	---
1	424	M00019	---	---	497	---	---	---	---
1	436	M01135	---	---	---	700	---	---	---
1	454	M00133	---	---	---	730	---	---	---
1	460	M00269	---	---	521	---	---	---	---
1	463	M00343	79	---	---	---	---	---	---
1	475	M00511	---	---	---	---	176	---	---
1	484	M00798	---	---	---	---	224	---	---
1	487	M00128	121	---	---	---	---	---	---
1	490	M00347	---	---	---	751	---	---	---
1	502	M00792	130	---	---	---	---	---	---
1	505	M00963	136	---	---	---	---	---	---
1	511	M00185	---	---	---	---	251	---	---
1	520	M01079	---	---	---	745	---	---	---
1	541	M00211	---	---	---	---	272	---	---
1	556	M00461	---	---	---	796	---	---	---
1	559	M00489	163	---	---	---	---	---	---
1	580	M00099	---	81	---	---	---	---	---
1	586	M00091	---	---	50	---	---	---	---
1	589	M00993	---	108	---	---	---	---	---
1	601	M00099	---	---	53	---	---	---	---
1	610	M01128	214	---	---	---	---	---	---
1	616	M00801	---	---	---	---	---	739	---
1	628	M00018	---	---	---	---	---	---	88
1	634	M00222	---	---	---	829	---	---	---
1	637	M01006	---	---	---	---	---	---	103
1	646	M00702	---	---	119	---	---	---	---
1	670	M00630	319	---	---	---	---	---	---
1	673	M00204	---	---	---	---	404	---	---
1	685	M00229	---	---	206	---	---	---	---
1	691	M01066	---	---	---	859	---	---	---
1	712	M00734	---	---	---	---	---	---	178
1	733	M00157	---	---	263	---	---	---	---
1	748	M00230	---	---	275	---	---	---	---
1	751	M00984	---	---	---	910	---	---	---
1	757	M00250	415	---	---	---	---	---	---
1	763	M00978	---	---	---	---	---	880	---
1	769	M01183	---	---	---	---	---	---	241
1	772	M00633	---	---	---	---	---	---	259
1	790	M00698	---	---	---	---	---	910	---
1	799	M01107	---	---	---	---	---	---	280
1	817	M00706	---	---	---	---	---	---	289
1	820	M01004	---	333	---	---	---	---	---
1	826	M00621	---	348	---	---	---	---	---
1	829	M00131	---	417	---	---	---	---	---
1	832	M01015	---	---	---	---	---	952	---
1	856	M00133	---	---	380	---	---	---	---
1	862	M00204	---	---	---	---	---	982	---
1	865	M00099	---	456	---	---	---	---	---
1	868	M00162	535	---	---	---	---	---	---
1	871	M00424	---	462	---	---	---	---	---
1	892	M00216	565	---	---	---	---	---	---
1	898	M00702	---	---	422	---	---	---	---
1	916	M00711	568	---	---	---	---	---	---
1	919	M01107	589	---	---	---	---	---	---
1	934	M00230	601	---	---	---	---	---	---
1	940	M01004	625	---	---	---	---	---	---
1	946	M00094	---	---	482	---	---	---	---
1	979	M00019	---	---	494	---	---	---	---
1	982	M00423	661	---	---	---	---	---	---
1	985	M01084	---	---	512	---	---	---	---
