# Supplementary material for: SMCis: An Effective Algorithm for Discovery of Cis-Regulatory Modules
Source: PLoS One. 2016 Sep 16;11(9):e0162968. doi: 10.1371/journal.pone.0162968 (PMC5026350; doi:10.1371/journal.pone.0162968)
Supplement: S1 File — (ZIP) [file pone.0162968.s002.zip › S1_File/rela/liver/7ref/results/overlap_M15657]

# Fragment starts at 10, finishes at 970 and contains 13 fragments from the sequences  [Query (10,520) <> L13460(30,460)]  [Query (12,579) <> AF033857(411,942)]  [Query (12,456) <> AF033857(411,876)]  [Query (51,513) <> L13460(585,984)]  [Query (195,456) <> AF051355(726,990)]  [Query (195,456) <> AF051355(726,990)]  [Query (230,455) <> AF051355(765,990)]  [Query (375,815) <> M29301(420,745)]  [Query (425,905) <> L09674(0,455)]  [Query (426,657) <> S85346(594,876)]  [Query (485,710) <> M60197(70,300)]  [Query (485,710) <> M60197(70,300)]  [Query (640,970) <> AF051355(205,460)] 
