# Supplementary material for: SMCis: An Effective Algorithm for Discovery of Cis-Regulatory Modules
Source: PLoS One. 2016 Sep 16;11(9):e0162968. doi: 10.1371/journal.pone.0162968 (PMC5026350; doi:10.1371/journal.pone.0162968)
Supplement: S1 File — (ZIP) [file pone.0162968.s002.zip › S1_File/rela/liver/7ref/results/SW_result.txt]

####Predicted regulatory regions####
Sequence	Start	End
QUERY	10	970
AF033857	411	942
AF051355	726	990
L09674	0	455
M29301	420	745
L13460	30	460
M60197	70	300
S85346	594	876
