# Supplementary material for: SMCis: An Effective Algorithm for Discovery of Cis-Regulatory Modules
Source: PLoS One. 2016 Sep 16;11(9):e0162968. doi: 10.1371/journal.pone.0162968 (PMC5026350; doi:10.1371/journal.pone.0162968)
Supplement: S1 File — (ZIP) [file pone.0162968.s002.zip › S1_File/rela/liver/7ref/results/TFBS_align.txt]

Conserved	Ref. seq (M15657)	TFBS	AF033857	M29301	L09674	S85346	AF051355	L13460	M60197
4	425	M00109	847	469	1	595	---	---	---
3	374	M00616	790	418	---	---	913	---	---
3	455	M01217	877	---	---	634	991	---	---
2	11	M00422	412	---	---	---	---	31	---
2	137	M00109	541	---	---	---	---	160	---
2	431	M00746	---	---	---	616	961	---	---
2	497	M00019	---	---	---	---	---	424	77
2	512	M01191	---	---	79	---	---	---	92
2	524	M01137	901	---	97	---	---	---	---
2	542	M00109	916	---	---	721	---	---	---
2	641	M00436	---	580	---	850	---	---	---
2	782	M00422	---	664	295	---	---	---	---
1	20	M00268	---	---	---	---	---	34	---
1	29	M00129	439	---	---	---	---	---	---
1	41	M01052	448	---	---	---	---	---	---
1	47	M00162	---	---	---	---	---	61	---
1	53	M00099	457	---	---	---	---	---	---
1	83	M00136	484	---	---	---	---	---	---
1	95	M00223	---	---	---	---	---	79	---
1	107	M00094	523	---	---	---	---	---	---
1	122	M00702	---	---	---	---	---	121	---
1	167	M00632	---	---	---	---	---	220	---
1	176	M00921	556	---	---	---	---	---	---
1	194	M00127	---	---	---	---	727	---	---
1	197	M00655	559	---	---	---	---	---	---
1	200	M01183	568	---	---	---	---	---	---
1	209	M00145	601	---	---	---	---	---	---
1	230	M00060	---	---	---	---	766	---	---
1	239	M00727	646	---	---	---	---	---	---
1	248	M00134	---	---	---	---	808	---	---
1	251	M00411	---	---	---	---	811	---	---
1	263	M00157	---	---	---	---	826	---	---
1	275	M00230	658	---	---	---	---	---	---
1	299	M00711	703	---	---	---	---	---	---
1	311	M00921	---	---	---	---	874	---	---
1	314	M01217	742	---	---	---	---	---	---
1	341	M01152	775	---	---	---	---	---	---
1	347	M00290	---	---	---	---	---	289	---
1	362	M00099	---	---	---	---	---	301	---
1	365	M00089	---	---	---	---	910	---	---
1	398	M01139	---	---	---	---	922	---	---
1	437	M00422	---	---	---	---	---	355	---
1	467	M00485	---	---	---	---	---	421	---
1	476	M01125	---	505	---	---	---	---	---
1	485	M00099	---	---	---	---	---	---	71
1	500	M00162	---	---	64	---	---	---	---
1	506	M00320	---	535	---	---	---	---	---
1	521	M00269	---	---	---	---	---	460	---
1	545	M01125	---	---	127	---	---	---	---
1	563	M00690	---	---	---	745	---	---	---
1	578	M00728	943	---	---	---	---	---	---
1	581	M00962	---	---	---	784	---	---	---
1	602	M00283	---	---	---	805	---	---	---
1	605	M00934	---	---	---	811	---	---	---
1	620	M01021	---	---	---	---	---	---	221
1	626	M00120	---	---	---	---	---	---	227
1	635	M00019	---	---	---	844	---	---	---
1	656	M00140	---	---	190	---	---	---	---
1	677	M01208	---	---	---	---	---	---	245
1	692	M00778	---	619	---	---	---	---	---
1	710	M00347	---	---	---	---	---	---	302
1	776	M00711	---	661	---	---	---	---	---
1	806	M00109	---	694	---	---	---	---	---
1	815	M01079	---	745	---	---	---	---	---
1	821	M00751	---	---	355	---	---	---	---
1	860	M00204	---	---	400	---	---	---	---
1	905	M01171	---	---	454	---	---	---	---
