# Supplementary material for: SMCis: An Effective Algorithm for Discovery of Cis-Regulatory Modules
Source: PLoS One. 2016 Sep 16;11(9):e0162968. doi: 10.1371/journal.pone.0162968 (PMC5026350; doi:10.1371/journal.pone.0162968)
Supplement: S1 File — (ZIP) [file pone.0162968.s002.zip › S1_File/rela/liver/8ref/results/overlap_M29301]

# Fragment starts at 0, finishes at 975 and contains 14 fragments from the sequences  [Query (0,264) <> S85346(21,294)]  [Query (0,250) <> S85346(20,275)]  [Query (65,290) <> M60197(700,970)]  [Query (110,670) <> AF033857(255,810)]  [Query (138,474) <> S85346(720,966)]  [Query (150,670) <> AF033857(300,810)]  [Query (306,750) <> L13460(24,489)]  [Query (330,765) <> AF033857(348,894)]  [Query (375,695) <> S85346(615,965)]  [Query (420,745) <> M15657(375,815)]  [Query (610,910) <> L13460(390,750)]  [Query (625,920) <> M19524(160,440)]  [Query (625,920) <> M19524(160,440)]  [Query (708,975) <> L09674(414,615)] 
