# Supplementary material for: SMCis: An Effective Algorithm for Discovery of Cis-Regulatory Modules
Source: PLoS One. 2016 Sep 16;11(9):e0162968. doi: 10.1371/journal.pone.0162968 (PMC5026350; doi:10.1371/journal.pone.0162968)
Supplement: S1 File — (ZIP) [file pone.0162968.s002.zip › S1_File/rela/liver/8ref/results/SW_result.txt]

####Predicted regulatory regions####
Sequence	Start	End
QUERY	0	975
AF033857	255	894
M15657	375	815
L09674	414	615
L13460	24	750
M19524	160	440
M60197	700	970
S85346	20	294
