# Supplementary material for: SMCis: An Effective Algorithm for Discovery of Cis-Regulatory Modules
Source: PLoS One. 2016 Sep 16;11(9):e0162968. doi: 10.1371/journal.pone.0162968 (PMC5026350; doi:10.1371/journal.pone.0162968)
Supplement: S1 File — (ZIP) [file pone.0162968.s002.zip › S1_File/rela/liver/8ref/results/TFBS_align.txt]

Conserved	Ref. seq (M29301)	TFBS	AF033857	M15657	L09674	S85346	L13460	M19524	M60197
2	196	M01004	331	---	---	---	---	---	896
2	244	M00149	370	---	---	261	---	---	---
2	310	M00422	409	---	---	---	28	---	---
2	421	M00616	571	376	---	---	---	---	---
2	475	M00109	541	430	---	---	---	---	---
2	628	M00133	---	---	---	---	274	164	---
2	661	M00711	---	775	---	---	406	---	---
2	664	M00422	---	781	---	---	331	---	---
2	697	M00109	847	808	---	---	---	---	---
2	748	M01079	---	817	---	---	523	---	---
2	859	M01066	---	---	---	---	691	377	---
1	1	M00418	---	---	---	21	---	---	---
1	31	M00701	---	---	---	27	---	---	---
1	43	M00274	---	---	---	45	---	---	---
1	46	M01005	---	---	---	42	---	---	---
1	64	M00743	---	---	---	---	---	---	701
1	76	M00702	---	---	---	87	---	---	---
1	94	M00951	---	---	---	---	---	---	725
1	106	M00702	---	---	---	87	---	---	---
1	109	M00241	256	---	---	---	---	---	---
1	136	M00169	---	---	---	---	---	---	812
1	151	M00166	301	---	---	---	---	---	---
1	163	M00746	---	---	---	174	---	---	---
1	166	M01015	---	---	---	174	---	---	---
1	169	M00230	---	---	---	---	---	---	872
1	250	M00506	---	---	---	276	---	---	---
1	265	M00128	---	---	---	294	---	---	---
1	268	M00707	---	---	---	---	---	---	965
1	271	M00746	406	---	---	---	---	---	---
1	289	M01138	---	---	---	---	---	---	971
1	307	M00268	---	---	---	---	25	---	---
1	316	M00268	---	---	---	---	34	---	---
1	331	M01183	349	---	---	---	---	---	---
1	346	M00285	---	---	---	---	52	---	---
1	349	M00702	358	---	---	---	---	---	---
1	355	M00163	466	---	---	---	---	---	---
1	367	M00046	---	---	---	---	79	---	---
1	376	M00746	409	---	---	---	---	---	---
1	397	M00311	---	---	---	---	112	---	---
1	400	M00960	550	---	---	---	---	---	---
1	409	M00094	523	---	---	---	---	---	---
1	427	M00702	---	---	---	---	121	---	---
1	430	M01148	481	---	---	---	---	---	---
1	454	M00253	580	---	---	---	---	---	---
1	460	M00211	517	---	---	---	---	---	---
1	469	M00063	532	---	---	---	---	---	---
1	490	M00639	574	---	---	---	---	---	---
1	493	M00109	---	---	---	---	160	---	---
1	505	M01125	---	475	---	---	---	---	---
1	517	M00230	658	---	---	---	---	---	---
1	535	M00320	---	505	---	---	---	---	---
1	556	M01136	715	---	---	---	---	---	---
1	571	M00972	715	---	---	---	---	---	---
1	580	M00436	---	640	---	---	---	---	---
1	595	M00112	745	---	---	---	---	---	---
1	610	M00662	---	---	---	---	247	---	---
1	613	M00274	---	---	---	---	394	---	---
1	619	M00778	---	691	---	---	---	---	---
1	631	M01152	775	---	---	---	---	---	---
1	643	M01084	---	---	---	---	280	---	---
1	646	M00638	---	---	---	---	---	176	---
1	658	M00924	---	---	---	---	328	---	---
1	670	M00091	811	---	---	---	---	---	---
1	673	M00422	---	---	---	---	358	---	---
1	688	M00485	---	---	---	---	424	---	---
1	700	M01135	---	---	---	---	436	---	---
1	709	M00079	---	---	415	---	---	---	---
1	727	M01136	---	---	418	---	---	---	---
1	730	M00133	---	---	---	---	454	---	---
1	745	M01006	883	---	---	---	---	---	---
1	751	M00347	---	---	---	---	490	---	---
1	760	M00712	---	---	424	---	---	---	---
1	766	M00770	895	---	---	---	---	---	---
1	784	M01142	---	---	454	---	---	---	---
1	787	M00308	---	---	472	---	---	---	---
1	796	M00461	---	---	---	---	556	---	---
1	799	M00707	---	---	---	---	---	341	---
1	829	M00222	---	---	---	---	634	---	---
1	841	M00432	---	---	---	---	664	---	---
1	856	M01128	---	---	508	---	---	---	---
1	865	M01119	---	---	---	---	---	386	---
1	868	M01128	---	---	511	---	---	---	---
1	907	M00451	---	---	562	---	---	---	---
1	910	M00984	---	---	---	---	751	---	---
1	919	M00746	---	---	---	---	---	440	---
1	961	M00203	---	---	610	---	---	---	---
1	976	M00630	---	---	616	---	---	---	---
