# Supplementary material for: SMCis: An Effective Algorithm for Discovery of Cis-Regulatory Modules
Source: PLoS One. 2016 Sep 16;11(9):e0162968. doi: 10.1371/journal.pone.0162968 (PMC5026350; doi:10.1371/journal.pone.0162968)
Supplement: S1 File — (ZIP) [file pone.0162968.s002.zip › S1_File/rela/liver/9ref/results/overlap_M60197]

# Fragment starts at 55, finishes at 970 and contains 12 fragments from the sequences  [Query (55,610) <> AF236668(405,975)]  [Query (55,600) <> AF236668(405,965)]  [Query (66,288) <> L13460(612,816)]  [Query (70,300) <> M15657(485,710)]  [Query (70,300) <> M15657(485,710)]  [Query (140,570) <> AF033857(245,690)]  [Query (216,615) <> S85346(297,663)]  [Query (350,575) <> S85346(405,630)]  [Query (432,765) <> U47685(522,840)]  [Query (432,639) <> X16152(675,882)]  [Query (459,828) <> AF236668(396,780)]  [Query (700,970) <> M29301(65,290)] 
