# Supplementary material for: SMCis: An Effective Algorithm for Discovery of Cis-Regulatory Modules
Source: PLoS One. 2016 Sep 16;11(9):e0162968. doi: 10.1371/journal.pone.0162968 (PMC5026350; doi:10.1371/journal.pone.0162968)
Supplement: S1 File — (ZIP) [file pone.0162968.s002.zip › S1_File/rela/liver/9ref/results/SW_result.txt]

####Predicted regulatory regions####
Sequence	Start	End
QUERY	55	970
AF236668	396	975
U47685	522	840
AF033857	245	690
M15657	485	710
M29301	65	290
S85346	297	663
L13460	612	816
X16152	675	882
