# Supplementary material for: SMCis: An Effective Algorithm for Discovery of Cis-Regulatory Modules
Source: PLoS One. 2016 Sep 16;11(9):e0162968. doi: 10.1371/journal.pone.0162968 (PMC5026350; doi:10.1371/journal.pone.0162968)
Supplement: S1 File — (ZIP) [file pone.0162968.s002.zip › S1_File/rela/liver/9ref/results/TFBS_align.txt]

Conserved	Ref. seq (M60197)	TFBS	AF236668	AF033857	U47685	M15657	M29301	S85346	X16152	L13460
4	533	M00230	919	660	601	---	---	568	---	---
3	227	M00120	559	306	---	627	---	---	---	---
3	461	M00419	---	---	544	---	---	490	688	---
2	92	M01191	439	---	---	513	---	---	---	---
2	245	M01208	580	---	---	678	---	---	---	---
2	431	M01211	---	---	523	---	---	---	676	---
2	521	M00342	439	---	---	---	---	550	---	---
2	542	M00419	---	---	---	---	---	571	790	---
2	554	M01004	454	---	625	---	---	---	---	---
2	572	M01066	---	693	---	---	---	---	823	---
2	704	M00743	604	---	---	---	69	---	---	---
1	56	M00268	406	---	---	---	---	---	---	---
1	65	M00229	---	---	---	---	---	---	---	613
1	71	M00099	---	---	---	486	---	---	---	---
1	77	M00019	---	---	---	498	---	---	---	---
1	86	M00018	---	---	---	---	---	---	---	628
1	101	M01006	---	---	---	---	---	---	---	637
1	110	M01183	---	---	---	---	---	---	---	661
1	140	M00109	---	246	---	---	---	---	---	---
1	146	M00746	514	---	---	---	---	---	---	---
1	149	M00679	---	---	---	---	---	---	---	664
1	152	M00240	---	---	---	---	---	---	---	682
1	176	M00734	---	---	---	---	---	---	---	712
1	197	M00711	---	273	---	---	---	---	---	---
1	215	M01183	---	---	---	---	---	298	---	---
1	221	M01021	---	---	---	621	---	---	---	---
1	233	M01005	---	---	---	---	---	316	---	---
1	239	M01183	---	---	---	---	---	---	---	769
1	242	M01004	---	333	---	---	---	---	---	---
1	257	M00807	634	---	---	---	---	---	---	---
1	272	M00776	676	---	---	---	---	---	---	---
1	278	M01107	---	---	---	---	---	---	---	799
1	287	M00706	---	---	---	---	---	---	---	817
1	302	M00347	---	---	---	711	---	---	---	---
1	317	M00317	---	---	---	---	---	409	---	---
1	326	M00746	---	408	---	---	---	---	---	---
1	350	M00317	---	---	---	---	---	406	---	---
1	356	M00163	---	468	---	---	---	---	---	---
1	386	M00438	---	---	---	---	---	409	---	---
1	392	M00176	811	---	---	---	---	---	---	---
1	398	M00436	---	---	---	---	---	499	---	---
1	404	M00798	---	---	---	---	---	502	---	---
1	422	M00728	841	---	---	---	---	---	---	---
1	440	M01126	---	---	---	---	---	532	---	---
1	455	M00087	---	---	526	---	---	---	---	---
1	458	M01111	397	---	---	---	---	---	---	---
1	467	M01011	880	---	---	---	---	---	---	---
1	485	M00974	---	---	---	---	---	---	727	---
1	494	M00960	409	---	---	---	---	---	---	---
1	527	M00671	---	---	---	---	---	556	---	---
1	548	M00318	---	---	---	---	---	589	---	---
1	551	M00977	---	681	---	---	---	---	---	---
1	575	M00632	---	---	---	---	---	631	---	---
1	584	M00662	---	---	652	---	---	---	---	---
1	602	M00030	964	---	---	---	---	---	---	---
1	611	M01171	976	---	---	---	---	---	---	---
1	614	M00690	---	---	---	---	---	664	---	---
1	620	M00294	---	---	---	---	---	---	877	---
1	629	M01128	529	---	---	---	---	---	---	---
1	635	M00128	---	---	---	---	---	---	880	---
1	638	M00346	---	---	---	---	---	---	883	---
1	653	M01128	---	---	742	---	---	---	---	---
1	659	M00805	568	---	---	---	---	---	---	---
1	674	M00807	---	---	766	---	---	---	---	---
1	695	M01208	---	---	790	---	---	---	---	---
1	716	M01089	616	---	---	---	---	---	---	---
1	725	M00951	---	---	---	---	96	---	---	---
1	731	M01119	670	---	---	---	---	---	---	---
1	737	M00072	---	---	826	---	---	---	---	---
1	764	M00706	---	---	841	---	---	---	---	---
1	788	M00662	739	---	---	---	---	---	---	---
1	791	M00351	748	---	---	---	---	---	---	---
1	812	M00169	---	---	---	---	138	---	---	---
1	827	M01043	781	---	---	---	---	---	---	---
1	872	M00230	---	---	---	---	171	---	---	---
1	896	M01004	---	---	---	---	198	---	---	---
1	962	M00707	---	---	---	---	267	---	---	---
1	971	M01138	---	---	---	---	291	---	---	---
