# Supplementary material for: SMCis: An Effective Algorithm for Discovery of Cis-Regulatory Modules
Source: PLoS One. 2016 Sep 16;11(9):e0162968. doi: 10.1371/journal.pone.0162968 (PMC5026350; doi:10.1371/journal.pone.0162968)
Supplement: S1 File — (ZIP) [file pone.0162968.s002.zip › S1_File/rela/muscle/10ref/results/overlap_X59034]

# Fragment starts at 15, finishes at 972 and contains 22 fragments from the sequences  [Query (15,445) <> J04971(260,800)]  [Query (33,270) <> M84685(384,705)]  [Query (40,405) <> M22381(755,990)]  [Query (40,320) <> M63391(175,475)]  [Query (60,405) <> M22381(729,990)]  [Query (60,350) <> M63391(555,810)]  [Query (150,380) <> M22381(775,975)]  [Query (231,792) <> L21905(6,411)]  [Query (245,570) <> L21905(290,580)]  [Query (270,520) <> L21905(285,505)]  [Query (312,828) <> X62155(174,768)]  [Query (340,770) <> X05632(170,515)]  [Query (485,745) <> J04699(285,545)]  [Query (486,723) <> J04699(288,564)]  [Query (486,747) <> J04699(288,546)]  [Query (495,843) <> X12971(24,360)]  [Query (507,804) <> M95800(588,978)]  [Query (595,950) <> M21390(115,555)]  [Query (597,966) <> M21390(117,579)]  [Query (615,840) <> V01218(50,330)]  [Query (645,882) <> M20543(426,711)]  [Query (654,972) <> M62404(303,741)] 
