# Supplementary material for: SMCis: An Effective Algorithm for Discovery of Cis-Regulatory Modules
Source: PLoS One. 2016 Sep 16;11(9):e0162968. doi: 10.1371/journal.pone.0162968 (PMC5026350; doi:10.1371/journal.pone.0162968)
Supplement: S1 File — (ZIP) [file pone.0162968.s002.zip › S1_File/rela/muscle/10ref/results/SW_result.txt]

####Predicted regulatory regions####
Sequence	Start	End
QUERY	15	972
M63391	175	475
J04971	260	800
X12971	24	360
M20543	426	711
M21390	115	579
M95800	588	978
L21905	6	580
M22381	729	990
M62404	303	741
X62155	174	768
J04699	285	564
M84685	384	705
X05632	170	515
V01218	50	330
