# Supplementary material for: SMCis: An Effective Algorithm for Discovery of Cis-Regulatory Modules
Source: PLoS One. 2016 Sep 16;11(9):e0162968. doi: 10.1371/journal.pone.0162968 (PMC5026350; doi:10.1371/journal.pone.0162968)
Supplement: S1 File — (ZIP) [file pone.0162968.s002.zip › S1_File/rela/muscle/10ref/results/TFBS_align.txt]

Conserved	Ref. seq (X59034)	TFBS	J04971	M63391	X12971	M21390	M20543	M95800	L21905	M22381	J04699	X62155	M62404	M84685	X05632	V01218
5	685	M00993	---	---	---	203	---	---	361	---	---	---	337	---	477	87
4	406	M00646	---	---	---	---	---	---	145	991	---	238	---	---	207	---
4	721	M00711	---	---	---	---	---	832	---	---	541	592	---	---	---	153
4	748	M00915	---	---	---	323	559	---	---	---	547	---	---	---	516	---
4	793	M00798	---	---	322	---	---	946	412	---	---	706	---	---	---	---
3	40	M00285	---	176	---	---	---	---	---	754	---	---	---	439	---	---
3	313	M00632	---	---	---	---	---	---	49	919	---	175	---	---	---	---
3	340	M00479	618	---	---	---	---	---	---	940	---	---	---	---	171	---
3	400	M00154	747	---	---	---	---	---	127	---	---	232	---	---	---	---
3	508	M00419	---	---	46	---	---	589	---	---	---	349	---	---	---	---
3	580	M00109	---	---	79	---	---	670	---	---	---	430	---	---	---	---
3	610	M00800	---	---	---	131	---	712	---	---	---	472	---	---	---	---
3	646	M01073	---	---	---	137	427	---	---	---	---	---	---	---	408	---
3	742	M00531	---	---	---	---	---	838	---	---	---	598	502	---	---	---
3	775	M00646	---	---	313	---	595	---	---	---	---	---	---	---	---	237
3	790	M00683	---	---	---	---	619	919	---	---	---	679	---	---	---	---
3	802	M00993	---	---	---	---	---	955	---	---	---	715	550	---	---	---
3	805	M01119	---	---	---	---	637	979	---	---	---	739	---	---	---	---
2	61	M00419	267	---	---	---	---	---	---	769	---	---	---	---	---	---
2	85	M00664	---	---	---	---	---	---	---	772	---	---	---	475	---	---
2	151	M00446	333	---	---	---	---	---	---	775	---	---	---	---	---	---
2	199	M00204	432	---	---	---	---	---	---	---	---	---	---	661	---	---
2	205	M01119	---	317	---	---	---	---	---	826	---	---	---	---	---	---
2	319	M01107	---	476	---	---	---	---	---	---	---	175	---	---	---	---
2	349	M00707	---	---	---	---	---	---	391	946	---	---	---	---	---	---
2	382	M01079	---	---	---	---	---	---	124	979	---	---	---	---	---	---
2	496	M00791	---	---	25	---	---	---	490	---	---	---	---	---	---	---
2	544	M00253	---	---	---	---	---	625	---	---	---	385	---	---	---	---
2	562	M00702	---	---	---	---	---	---	316	---	364	---	---	---	---	---
2	613	M00470	---	---	142	---	---	---	---	---	---	508	---	---	---	---
2	616	M01128	---	---	---	---	---	---	334	---	427	---	---	---	---	---
2	655	M00001	---	---	---	200	---	---	---	---	---	---	304	---	---	---
2	688	M00698	---	---	---	---	---	811	---	---	---	571	---	---	---	---
2	694	M00046	---	---	199	---	---	---	---	---	---	---	---	---	486	---
2	697	M01142	---	---	232	---	---	---	---	---	---	---	373	---	---	---
2	715	M01169	---	---	265	---	---	---	370	---	---	---	---	---	---	---
2	724	M00469	---	---	---	---	---	---	---	---	565	---	394	---	---	---
2	730	M00048	---	---	---	296	---	---	---	---	---	---	397	---	---	---
2	736	M00009	---	---	---	---	---	---	406	---	---	---	445	---	---	---
2	763	M00176	---	---	---	344	---	---	---	---	---	---	529	---	---	---
2	772	M00751	---	---	---	---	---	874	---	---	---	634	---	---	---	---
2	829	M00800	---	---	---	---	658	---	---	---	---	769	---	---	---	---
2	832	M00470	---	---	349	422	---	---	---	---	---	---	---	---	---	---
2	844	M01128	---	---	361	---	---	---	---	---	---	---	577	---	---	---
2	955	M00419	---	---	---	563	---	---	---	---	---	---	712	---	---	---
1	16	M00042	261	---	---	---	---	---	---	---	---	---	---	---	---	---
1	34	M01211	---	---	---	---	---	---	---	---	---	---	---	385	---	---
1	37	M01108	---	---	---	---	---	---	---	---	---	---	---	394	---	---
1	55	M00017	---	191	---	---	---	---	---	---	---	---	---	---	---	---
1	58	M00418	---	---	---	---	---	---	---	---	---	---	---	448	---	---
1	67	M00285	---	---	---	---	---	---	---	757	---	---	---	---	---	---
1	70	M00711	---	---	---	---	---	---	---	760	---	---	---	---	---	---
1	79	M00162	---	---	---	---	---	---	---	769	---	---	---	---	---	---
1	106	M00432	282	---	---	---	---	---	---	---	---	---	---	---	---	---
1	124	M00414	---	242	---	---	---	---	---	---	---	---	---	---	---	---
1	139	M00646	---	---	---	---	---	---	---	---	---	---	---	559	---	---
1	169	M00230	---	---	---	---	---	---	---	---	---	---	---	607	---	---
1	178	M00451	---	---	---	---	---	---	---	---	---	---	---	643	---	---
1	220	M00037	---	---	---	---	---	---	---	---	---	---	---	664	---	---
1	232	M00074	---	---	---	---	---	---	7	---	---	---	---	---	---	---
1	244	M00974	---	---	---	---	---	---	289	---	---	---	---	---	---	---
1	250	M00412	477	---	---	---	---	---	---	---	---	---	---	---	---	---
1	256	M00344	---	365	---	---	---	---	---	---	---	---	---	---	---	---
1	262	M01022	---	---	---	---	---	---	25	---	---	---	---	---	---	---
1	271	M00317	---	---	---	---	---	---	286	---	---	---	---	---	---	---
1	280	M00702	---	---	---	---	---	---	316	---	---	---	---	---	---	---
1	289	M00048	---	---	---	---	---	---	46	---	---	---	---	---	---	---
1	301	M00684	---	425	---	---	---	---	---	---	---	---	---	---	---	---
1	316	M00921	---	455	---	---	---	---	---	---	---	---	---	---	---	---
1	346	M01122	648	---	---	---	---	---	---	---	---	---	---	---	---	---
1	361	M00099	687	---	---	---	---	---	---	---	---	---	---	---	---	---
1	391	M00252	---	---	---	---	---	---	436	---	---	---	---	---	---	---
1	427	M00731	---	---	---	---	---	---	---	---	---	271	---	---	---	---
1	433	M01128	---	---	---	---	---	---	190	---	---	---	---	---	---	---
1	445	M00157	801	---	---	---	---	---	---	---	---	---	---	---	---	---
1	466	M01044	---	---	---	---	---	---	---	---	---	---	---	---	276	---
1	487	M00511	---	---	---	---	---	---	---	---	289	---	---	---	---	---
1	520	M00145	---	---	---	---	---	---	505	---	---	---	---	---	---	---
1	526	M00351	---	---	---	---	---	---	559	---	---	---	---	---	---	---
1	529	M00012	---	---	---	---	---	---	---	---	334	---	---	---	---	---
1	532	M00974	---	---	---	---	---	---	---	---	---	---	---	---	309	---
1	553	M01006	---	---	70	---	---	---	---	---	---	---	---	---	---	---
1	571	M00462	---	---	---	---	---	---	580	---	---	---	---	---	---	---
1	595	M00343	---	---	118	---	---	---	---	---	---	---	---	---	---	---
1	598	M00215	---	---	---	119	---	---	---	---	---	---	---	---	---	---
1	601	M00186	---	---	---	---	---	---	328	---	---	---	---	---	---	---
1	604	M00922	---	---	---	---	---	---	---	---	412	---	---	---	---	---
1	619	M00978	---	---	---	---	---	---	---	---	---	---	---	---	---	54
1	628	M01111	---	---	---	---	---	---	---	---	442	---	---	---	---	---
1	631	M00986	---	---	---	---	---	715	---	---	---	---	---	---	---	---
1	634	M00175	---	---	---	---	---	736	---	---	---	---	---	---	---	---
1	637	M01139	---	---	---	---	---	---	---	---	---	---	---	---	---	75
1	649	M01072	---	---	---	---	430	---	---	---	---	---	---	---	---	---
1	661	M00045	---	---	166	---	---	---	---	---	---	---	---	---	---	---
1	664	M00030	---	---	---	---	---	---	---	---	487	---	---	---	---	---
1	691	M01188	---	---	---	---	---	---	367	---	---	---	---	---	---	---
1	700	M00193	---	---	---	---	505	---	---	---	---	---	---	---	---	---
1	718	M00304	---	---	280	---	---	---	---	---	---	---	---	---	---	---
1	745	M00698	---	---	286	---	---	---	---	---	---	---	---	---	---	---
1	766	M00807	---	---	---	---	---	---	409	---	---	---	---	---	---	---
1	769	M01113	---	---	---	---	---	---	---	---	---	---	---	---	516	---
1	811	M00646	---	---	---	---	---	---	---	---	---	---	---	---	---	297
1	817	M00629	---	---	---	395	---	---	---	---	---	---	---	---	---	---
1	841	M00112	---	---	---	---	---	---	---	---	---	---	---	---	---	333
1	856	M00964	---	---	---	452	---	---	---	---	---	---	---	---	---	---
1	868	M00109	---	---	---	---	---	---	---	---	---	---	607	---	---	---
1	874	M00072	---	---	---	---	---	---	---	---	---	---	613	---	---	---
1	883	M00960	---	---	---	---	712	---	---	---	---	---	---	---	---	---
1	922	M01214	---	---	---	524	---	---	---	---	---	---	---	---	---	---
1	925	M01079	---	---	---	---	---	---	---	---	---	---	649	---	---	---
1	961	M00805	---	---	---	---	---	---	---	---	---	---	718	---	---	---
1	967	M01020	---	---	---	578	---	---	---	---	---	---	---	---	---	---
1	973	M00993	---	---	---	---	---	---	---	---	---	---	742	---	---	---
