# Supplementary material for: SMCis: An Effective Algorithm for Discovery of Cis-Regulatory Modules
Source: PLoS One. 2016 Sep 16;11(9):e0162968. doi: 10.1371/journal.pone.0162968 (PMC5026350; doi:10.1371/journal.pone.0162968)
Supplement: S1 File — (ZIP) [file pone.0162968.s002.zip › S1_File/rela/muscle/11ref/results/overlap_V01218]

# Fragment starts at 0, finishes at 435 and contains 43 fragments from the sequences  [Query (0,426) <> X67686(528,966)]  [Query (0,420) <> X67686(530,960)]  [Query (0,423) <> X67686(528,963)]  [Query (0,420) <> X67686(530,960)]  [Query (15,333) <> M95800(135,516)]  [Query (20,410) <> J04971(315,635)]  [Query (20,425) <> M21390(110,545)]  [Query (40,360) <> M13483(195,545)]  [Query (40,410) <> M22381(430,745)]  [Query (50,330) <> X59034(615,840)]  [Query (54,411) <> X12971(213,642)]  [Query (63,426) <> L21905(342,696)]  [Query (69,411) <> M22381(480,753)]  [Query (75,420) <> X67686(605,960)]  [Query (75,420) <> X67686(605,960)]  [Query (78,426) <> X67686(606,966)]  [Query (80,420) <> X67686(610,960)]  [Query (80,420) <> X67686(610,960)]  [Query (81,420) <> X67686(609,960)]  [Query (81,423) <> X67686(609,963)]  [Query (81,420) <> X67686(609,960)]  [Query (87,435) <> U02285(540,921)]  [Query (87,435) <> U02285(540,921)]  [Query (93,312) <> M20543(459,678)]  [Query (93,312) <> M20543(459,678)]  [Query (93,411) <> M20543(459,795)]  [Query (93,312) <> M20543(459,678)]  [Query (95,310) <> U02285(540,750)]  [Query (95,310) <> U02285(540,750)]  [Query (95,310) <> U02285(540,750)]  [Query (95,435) <> U02285(540,920)]  [Query (95,310) <> U02285(540,750)]  [Query (95,435) <> U02285(540,920)]  [Query (96,342) <> U02285(543,765)]  [Query (102,411) <> M13483(225,543)]  [Query (125,435) <> J04699(345,735)]  [Query (140,435) <> J04699(390,735)]  [Query (156,426) <> J04699(708,957)]  [Query (156,420) <> M84685(585,825)]  [Query (175,410) <> J04971(345,635)]  [Query (180,384) <> J04971(228,432)]  [Query (190,435) <> X73887(90,405)]  [Query (220,435) <> X73887(125,405)] 
