# Supplementary material for: SMCis: An Effective Algorithm for Discovery of Cis-Regulatory Modules
Source: PLoS One. 2016 Sep 16;11(9):e0162968. doi: 10.1371/journal.pone.0162968 (PMC5026350; doi:10.1371/journal.pone.0162968)
Supplement: S1 File — (ZIP) [file pone.0162968.s002.zip › S1_File/rela/muscle/11ref/results/SW_result.txt]

####Predicted regulatory regions####
Sequence	Start	End
QUERY	0	435
J04971	228	635
X12971	213	642
M20543	459	795
M21390	110	545
M95800	135	516
L21905	342	696
M22381	430	753
J04699	345	957
M13483	195	545
U02285	540	921
X73887	90	405
M84685	585	825
X59034	615	840
X67686	528	966
