# Supplementary material for: SMCis: An Effective Algorithm for Discovery of Cis-Regulatory Modules
Source: PLoS One. 2016 Sep 16;11(9):e0162968. doi: 10.1371/journal.pone.0162968 (PMC5026350; doi:10.1371/journal.pone.0162968)
Supplement: S1 File — (ZIP) [file pone.0162968.s002.zip › S1_File/rela/muscle/11ref/results/TFBS_align.txt]

Conserved	Ref. seq (V01218)	TFBS	J04971	X12971	M21390	M20543	M95800	L21905	M22381	U02285	M13483	J04699	M84685	X73887	X59034	X67686
9	409	M01122	634	637	516	---	---	---	746	883	---	721	814	379	---	949
7	412	M01175	---	643	---	796	---	691	752	886	544	---	---	---	---	952
6	220	M00977	451	433	291	---	---	---	635	---	---	754	---	124	---	---
6	235	M00646	286	---	---	595	---	---	---	670	---	784	---	---	775	769
5	166	M01007	---	---	---	523	---	---	---	595	280	406	---	---	---	694
5	391	M00993	---	---	---	775	---	688	722	889	---	---	---	---	---	931
4	88	M00993	---	---	---	---	---	361	---	541	---	---	---	---	688	619
4	118	M01007	---	---	---	478	---	---	---	553	283	---	---	---	---	649
4	121	M00810	---	---	---	481	---	---	---	556	241	---	---	---	---	649
4	151	M00711	409	---	---	---	---	---	---	580	---	---	---	---	721	679
4	160	M00960	439	---	---	---	---	---	572	---	---	---	595	---	---	691
4	205	M00470	---	---	---	562	337	---	---	637	---	---	---	---	---	736
4	229	M01009	---	---	---	592	---	---	---	---	---	520	---	136	---	766
4	244	M01007	---	---	---	604	---	---	---	682	373	---	---	---	---	778
4	247	M00810	---	---	---	607	---	---	---	685	379	---	---	---	---	784
4	277	M01045	319	---	---	661	---	541	---	739	---	---	---	---	---	---
4	307	M00320	---	---	---	673	---	---	---	748	454	---	---	---	---	847
4	313	M00319	---	---	---	679	481	---	653	754	---	---	---	---	---	---
4	334	M00112	---	---	---	---	517	---	---	---	---	652	---	---	844	874
4	361	M00720	---	---	---	---	---	---	---	871	544	---	---	265	---	901
4	364	M00470	---	---	---	754	---	---	---	841	496	892	---	---	---	---
4	403	M01068	---	631	510	---	---	---	---	880	---	---	---	---	---	943
4	424	M01100	---	---	546	---	---	694	---	---	---	955	---	---	---	964
3	76	M01142	---	232	---	---	196	---	---	---	---	---	---	---	---	604
3	82	M00004	---	253	---	---	---	---	491	---	---	---	---	---	---	613
3	91	M01119	370	---	---	---	220	364	---	---	---	---	---	---	---	---
3	97	M00733	---	---	186	---	---	---	---	544	---	---	---	---	---	628
3	106	M00698	---	286	---	---	226	---	---	---	---	---	---	---	---	634
3	124	M01180	---	---	---	484	---	---	---	562	---	---	---	---	---	655
3	145	M00412	---	---	---	---	---	---	---	580	---	397	---	---	---	676
3	157	M01217	---	---	---	---	---	397	---	---	---	709	586	---	---	---
3	169	M00186	---	---	---	526	---	---	---	601	---	---	---	---	---	700
3	172	M01005	---	---	---	529	---	---	---	607	---	---	---	---	---	703
3	184	M01119	373	---	---	---	---	457	---	---	---	---	---	---	---	712
3	202	M00800	---	---	---	547	---	---	---	622	---	---	---	---	---	733
3	226	M00204	430	---	---	---	---	---	---	---	---	---	661	---	---	760
3	262	M01217	---	---	---	622	---	---	---	---	---	---	697	---	---	796
3	295	M00646	---	---	---	---	478	---	656	---	---	---	---	---	811	---
3	316	M00470	---	---	423	---	---	---	---	---	496	841	---	---	---	---
3	319	M00720	535	---	---	---	---	---	662	---	---	---	---	211	---	---
3	325	M00419	370	565	---	---	---	---	---	---	---	---	733	---	---	---
3	373	M00470	---	---	---	760	---	---	---	---	499	---	---	---	---	913
3	376	M01217	595	---	456	---	---	---	---	---	---	---	---	---	---	916
3	382	M00204	430	---	474	---	---	---	---	---	---	---	---	---	---	922
3	394	M00479	616	---	---	---	---	---	---	---	---	---	---	376	---	934
3	436	M00684	---	---	---	---	---	---	---	919	---	736	---	406	---	---
2	19	M00629	316	---	111	---	---	---	---	---	---	---	---	---	---	---
2	40	M00285	---	---	---	---	---	---	431	---	196	---	---	---	---	---
2	67	M01088	---	220	150	---	---	---	---	---	---	---	---	---	---	---
2	70	M01139	---	---	---	---	---	---	482	---	---	---	---	---	634	---
2	79	M00470	---	---	---	---	199	---	---	---	---	---	---	---	---	607
2	94	M01079	---	268	---	460	---	---	---	---	---	---	---	---	---	---
2	103	M00001	---	---	---	---	---	---	---	---	226	---	---	---	---	631
2	112	M00810	---	---	---	---	---	---	---	---	277	---	---	---	---	643
2	130	M00986	---	---	---	---	---	---	---	565	---	352	---	---	---	---
2	175	M00254	346	---	---	---	---	---	---	---	---	---	---	---	---	706
2	181	M01152	229	---	---	---	---	---	---	---	---	---	---	---	---	712
2	187	M01214	---	---	---	---	---	---	599	---	---	---	---	---	---	718
2	190	M01050	---	---	---	---	---	---	---	---	---	469	---	91	---	---
2	208	M00253	271	---	---	---	---	---	---	---	---	---	---	---	---	739
2	217	M00712	---	400	---	---	---	---	---	---	358	---	---	---	---	---
2	232	M00240	---	469	---	---	---	---	---	670	---	---	---	---	---	---
2	241	M01037	---	---	---	601	---	---	638	---	---	---	---	---	---	---
2	256	M00665	289	---	---	---	---	---	---	---	---	---	---	---	---	790
2	259	M00084	292	---	---	---	415	---	---	---	---	---	---	---	---	---
2	265	M01135	514	---	---	---	---	---	---	---	---	565	---	---	---	---
2	337	M00507	---	---	---	---	---	---	---	769	---	---	---	---	---	877
2	385	M00801	433	---	---	---	---	---	---	---	---	---	---	---	---	925
2	415	M00776	---	---	---	---	---	---	---	---	---	934	---	---	---	955
2	421	M00483	---	---	---	---	---	---	---	---	---	---	826	---	---	961
1	1	M00060	---	---	---	---	---	---	---	---	---	---	---	---	---	529
1	4	M00412	---	---	---	---	---	---	---	---	---	---	---	---	---	532
1	16	M00341	---	---	---	---	136	---	---	---	---	---	---	---	---	---
1	49	M00978	---	---	---	---	---	---	---	---	---	---	---	---	616	---
1	55	M00751	---	214	---	---	---	---	---	---	---	---	---	---	---	---
1	64	M00720	---	---	---	---	---	343	---	---	---	---	---	---	---	---
1	109	M01169	---	---	---	---	---	370	---	---	---	---	---	---	---	---
1	136	M00963	---	---	---	---	---	---	---	---	---	---	---	---	---	664
1	148	M00344	---	---	---	---	---	---	---	---	---	---	---	---	---	679
1	154	M00072	---	---	---	---	---	---	---	---	---	---	---	---	---	685
1	178	M00751	---	---	---	---	298	---	---	---	---	---	---	---	---	---
1	199	M00072	---	---	---	---	---	---	---	---	---	748	---	---	---	---
1	214	M00014	---	---	---	---	361	---	---	---	---	---	---	---	---	---
1	238	M00798	---	---	---	---	---	505	---	---	---	---	---	---	---	---
1	250	M01035	---	---	---	---	---	---	---	---	---	---	---	---	---	784
1	274	M01016	---	---	---	---	---	---	---	---	---	---	---	---	---	811
1	280	M00501	---	---	---	---	---	559	---	---	---	---	---	---	---	---
1	286	M01020	---	---	---	---	463	---	---	---	---	---	---	---	---	---
1	301	M00963	---	---	---	---	---	595	---	---	---	---	---	---	---	---
1	322	M01003	---	---	---	---	---	---	---	---	---	---	727	---	---	---
1	328	M00730	---	---	---	---	---	---	---	---	---	---	---	---	---	868
1	340	M00433	---	---	---	---	---	---	---	---	---	---	---	---	---	880
1	343	M00797	---	---	---	---	---	---	---	766	---	---	---	---	---	---
1	355	M00340	---	---	---	---	---	---	---	---	---	---	---	---	---	895
1	358	M00969	---	---	---	---	---	---	---	---	---	---	---	---	---	898
1	367	M01009	---	---	---	---	---	---	---	856	---	---	---	---	---	---
1	370	M00414	580	---	---	---	---	---	---	---	---	---	---	---	---	---
1	379	M00517	---	---	---	---	---	---	---	---	---	---	---	---	---	919
1	388	M00684	---	---	---	---	---	---	---	---	---	---	---	---	---	928
1	400	M00776	---	---	---	---	---	---	---	---	---	---	---	---	---	940
1	406	M00700	---	---	---	---	---	---	---	---	---	---	---	---	---	946
1	418	M00374	---	---	---	---	---	---	---	---	---	---	---	---	---	958
