# Supplementary material for: SMCis: An Effective Algorithm for Discovery of Cis-Regulatory Modules
Source: PLoS One. 2016 Sep 16;11(9):e0162968. doi: 10.1371/journal.pone.0162968 (PMC5026350; doi:10.1371/journal.pone.0162968)
Supplement: S1 File — (ZIP) [file pone.0162968.s002.zip › S1_File/rela/muscle/12ref/results/overlap_M63391]

# Fragment starts at 45, finishes at 984 and contains 29 fragments from the sequences  [Query (45,370) <> M57905(15,220)]  [Query (45,370) <> M57905(15,220)]  [Query (75,435) <> U02285(54,426)]  [Query (84,471) <> M62404(351,666)]  [Query (90,425) <> L21905(125,470)]  [Query (96,570) <> M13483(114,462)]  [Query (132,459) <> M13631(0,246)]  [Query (160,540) <> J04699(465,860)]  [Query (160,540) <> J04699(465,860)]  [Query (175,475) <> X59034(40,320)]  [Query (210,570) <> M13483(50,460)]  [Query (210,570) <> M13483(50,460)]  [Query (220,735) <> M20543(0,600)]  [Query (220,735) <> M20543(0,600)]  [Query (230,605) <> X12971(520,990)]  [Query (230,555) <> X12971(520,810)]  [Query (258,705) <> X14726(381,786)]  [Query (265,580) <> X73887(200,505)]  [Query (265,580) <> X73887(200,505)]  [Query (327,720) <> J04971(180,648)]  [Query (350,825) <> K01464(105,670)]  [Query (350,610) <> K01464(105,380)]  [Query (405,950) <> J04971(115,670)]  [Query (405,690) <> J04971(115,370)]  [Query (438,735) <> K01464(114,417)]  [Query (468,885) <> M20543(333,738)]  [Query (555,810) <> X59034(60,350)]  [Query (624,984) <> L21905(294,684)]  [Query (720,957) <> M84685(534,870)] 
