# Supplementary material for: SMCis: An Effective Algorithm for Discovery of Cis-Regulatory Modules
Source: PLoS One. 2016 Sep 16;11(9):e0162968. doi: 10.1371/journal.pone.0162968 (PMC5026350; doi:10.1371/journal.pone.0162968)
Supplement: S1 File — (ZIP) [file pone.0162968.s002.zip › S1_File/rela/muscle/12ref/results/SW_result.txt]

####Predicted regulatory regions####
Sequence	Start	End
QUERY	45	984
M13631	0	246
J04971	115	670
K01464	105	670
X12971	520	990
M20543	0	738
L21905	125	684
M57905	15	220
U02285	54	426
M62404	351	666
M13483	50	462
J04699	465	860
M84685	534	870
X73887	200	505
X14726	381	786
X59034	40	350
