# Supplementary material for: SMCis: An Effective Algorithm for Discovery of Cis-Regulatory Modules
Source: PLoS One. 2016 Sep 16;11(9):e0162968. doi: 10.1371/journal.pone.0162968 (PMC5026350; doi:10.1371/journal.pone.0162968)
Supplement: S1 File — (ZIP) [file pone.0162968.s002.zip › S1_File/rela/muscle/12ref/results/TFBS_align.txt]

Conserved	Ref. seq (M63391)	TFBS	M13631	J04971	K01464	M20543	J04699	M57905	X59034	X14726	X12971	L21905	U02285	M62404	M13483	M84685	X73887
7	424	M01122	208	---	169	---	724	---	---	---	638	---	415	---	315	---	384
5	328	M00993	---	179	---	---	---	202	---	---	---	366	322	550	---	---	---
5	427	M00684	---	272	---	---	739	---	305	---	---	474	---	---	---	---	411
5	436	M00804	---	---	199	---	---	---	---	505	686	---	427	---	---	---	411
5	466	M01122	---	152	124	---	766	---	---	---	---	---	---	637	318	---	---
4	220	M01122	---	---	---	1	---	124	---	---	---	---	208	---	207	---	---
4	286	M01079	---	---	---	---	601	---	---	412	---	---	---	---	132	---	222
4	469	M00807	---	---	---	331	---	---	---	---	761	---	---	640	363	---	---
4	556	M00419	---	---	331	---	---	---	62	---	812	---	---	---	438	---	---
3	130	M01122	---	---	---	---	---	109	---	---	---	---	133	---	174	---	---
3	160	M00127	37	---	---	---	466	---	---	---	---	---	160	---	---	---	---
3	175	M00285	---	---	---	---	---	---	41	---	---	186	---	---	195	---	---
3	265	M00666	---	---	---	---	580	---	---	---	---	---	---	---	123	---	201
3	316	M01119	---	---	---	175	---	145	206	---	---	---	---	---	---	---	---
3	376	M00479	---	245	---	---	---	---	---	490	---	---	328	---	---	---	---
3	415	M01068	---	---	---	---	---	---	---	---	632	---	409	---	231	---	---
3	439	M00706	---	---	115	---	---	---	---	520	---	---	---	625	---	---	---
3	571	M01175	---	257	---	---	---	---	---	---	---	---	---	---	462	---	501
3	595	M00977	---	452	---	472	---	---	101	---	---	---	---	---	---	---	---
3	658	M01175	---	569	523	---	---	---	---	748	---	---	---	---	---	---	---
3	691	M01119	---	371	---	---	---	---	206	---	---	363	---	---	---	---	---
3	703	M01122	---	632	---	583	---	---	---	784	---	---	---	---	---	---	---
3	736	M00646	---	---	418	595	---	---	---	---	---	---	---	---	---	559	---
2	91	M00633	---	---	---	---	---	---	---	---	---	126	---	355	---	---	---
2	124	M01068	---	---	---	---	---	106	---	---	---	---	127	---	---	---	---
2	133	M01219	1	---	---	---	---	---	---	---	---	---	---	358	---	---	---
2	148	M01107	13	---	---	---	---	---	---	---	---	180	---	---	---	---	---
2	217	M00446	73	---	---	---	517	---	---	---	---	---	---	---	---	---	---
2	229	M00479	---	---	---	25	---	---	---	---	521	---	---	---	---	---	---
2	244	M00414	103	---	---	---	---	---	128	---	---	---	---	---	---	---	---
2	304	M00720	---	---	---	---	---	---	---	---	---	342	---	---	---	---	267
2	337	M00776	---	---	---	187	---	---	---	---	---	---	---	---	165	---	---
2	349	M00707	---	---	106	---	---	---	---	---	---	393	---	---	---	---	---
2	364	M00344	---	---	---	---	634	---	257	---	---	---	---	---	---	---	---
2	391	M01019	---	---	---	---	---	---	---	---	---	---	340	595	---	---	---
2	394	M01044	---	248	---	---	---	---	---	---	605	---	---	---	---	---	---
2	442	M00693	---	---	238	---	---	---	---	---	704	---	---	---	---	---	---
2	454	M01128	238	---	---	---	---	---	---	550	---	---	---	---	---	---	---
2	475	M00960	---	311	---	---	---	---	---	556	---	---	---	---	---	---	---
2	478	M01107	---	---	---	340	---	---	323	---	---	---	---	---	---	---	---
2	499	M00128	---	---	142	---	844	---	---	---	---	---	---	---	---	---	---
2	511	M00777	---	---	---	355	---	---	---	---	770	---	---	---	---	---	---
2	562	M00253	---	437	---	---	---	---	---	---	---	---	---	---	444	---	---
2	568	M01169	---	---	199	---	---	---	---	---	890	---	---	---	---	---	---
2	604	M00646	---	---	415	---	---	---	---	---	992	---	---	---	---	---	---
2	625	M01107	---	---	292	---	---	---	---	---	---	294	---	---	---	---	---
2	649	M00446	---	332	---	---	---	---	152	---	---	---	---	---	---	---	---
2	676	M00444	---	386	---	---	---	---	---	769	---	---	---	---	---	---	---
2	679	M00446	---	---	---	---	---	---	---	781	---	354	---	---	---	---	---
2	694	M00977	---	452	---	541	---	---	---	---	---	---	---	---	---	---	---
2	706	M01219	---	---	---	586	---	---	---	787	---	---	---	---	---	---	---
2	709	M00915	---	---	397	559	---	---	---	---	---	---	---	---	---	---	---
2	721	M01037	---	647	---	---	---	---	---	---	---	---	---	---	---	535	---
2	769	M01004	---	---	---	---	---	---	287	---	---	---	---	---	---	595	---
2	886	M00658	---	---	---	739	---	---	---	---	---	585	---	---	---	---	---
2	904	M01122	---	635	---	---	---	---	---	---	---	---	---	---	---	799	---
2	910	M01122	---	647	---	---	---	---	---	---	---	---	---	---	---	814	---
1	46	M01045	---	---	---	---	---	16	---	---	---	---	---	---	---	---	---
1	76	M01219	---	---	---	---	---	---	---	---	---	---	55	---	---	---	---
1	85	M01022	---	---	---	---	---	---	---	---	---	---	---	352	---	---	---
1	97	M01119	---	---	---	---	---	---	---	---	---	---	---	---	114	---	---
1	100	M00009	---	---	---	---	---	---	---	---	---	---	---	---	126	---	---
1	109	M00731	---	---	---	---	---	---	---	---	---	---	---	---	138	---	---
1	115	M00276	---	---	---	---	---	79	---	---	---	---	---	---	---	---	---
1	142	M00962	---	---	---	---	---	---	---	---	---	---	---	370	---	---	---
1	181	M01217	---	---	---	---	---	---	---	---	---	---	---	388	---	---	---
1	184	M00046	---	---	---	---	---	---	---	---	---	---	---	---	201	---	---
1	190	M00017	---	---	---	---	---	---	56	---	---	---	---	---	---	---	---
1	196	M00807	---	---	---	---	---	---	---	---	---	---	181	---	---	---	---
1	211	M00700	---	---	---	---	---	---	---	---	---	---	---	---	51	---	---
1	235	M00176	---	---	---	55	---	---	---	---	---	---	---	---	---	---	---
1	247	M01029	---	---	---	---	---	---	---	---	---	---	---	427	---	---	---
1	250	M00728	---	---	---	---	---	---	---	---	---	---	---	---	96	---	---
1	256	M01114	---	---	---	---	---	---	---	---	551	---	---	---	---	---	---
1	259	M01111	---	---	---	---	---	---	---	382	---	---	---	---	---	---	---
1	262	M00247	115	---	---	---	---	---	---	---	---	---	---	---	---	---	---
1	295	M00445	---	---	---	---	---	---	---	---	560	---	---	---	---	---	---
1	310	M00171	---	---	---	---	---	139	---	---	---	---	---	---	---	---	---
1	322	M00531	---	---	---	---	---	---	---	---	---	---	---	502	---	---	---
1	325	M00308	---	---	---	---	---	---	---	---	---	---	---	---	219	---	---
1	334	M00226	---	194	---	---	---	---	---	---	---	---	---	---	---	---	---
1	346	M00469	163	---	---	---	---	---	---	---	---	---	---	---	---	---	---
1	355	M00418	---	---	---	---	---	---	---	---	---	---	---	589	---	---	---
1	370	M01173	---	---	---	---	---	220	---	---	---	---	---	---	---	---	---
1	382	M00255	205	---	---	---	---	---	---	---	---	---	---	---	---	---	---
1	385	M00970	---	---	---	---	---	---	---	---	---	---	337	---	---	---	---
1	388	M01037	---	---	---	---	---	---	---	---	---	---	---	---	294	---	---
1	397	M00444	---	---	---	---	---	---	---	---	---	---	---	---	204	---	---
1	406	M00204	---	116	---	---	---	---	---	---	---	---	---	---	---	---	---
1	451	M01136	---	---	---	---	---	---	---	541	---	---	---	---	---	---	---
1	457	M00921	---	---	---	---	---	---	320	---	---	---	---	---	---	---	---
1	460	M00982	247	---	---	---	---	---	---	---	---	---	---	---	---	---	---
1	472	M00649	---	---	---	---	---	---	---	---	---	---	---	667	---	---	---
1	484	M00453	---	167	---	---	---	---	---	---	---	---	---	---	---	---	---
1	505	M00974	---	---	---	---	---	---	---	---	---	---	---	---	390	---	---
1	514	M00127	---	176	---	---	---	---	---	---	---	---	---	---	---	---	---
1	520	M00221	---	---	316	---	---	---	---	---	---	---	---	---	---	---	---
1	541	M00432	---	---	---	---	859	---	---	---	---	---	---	---	---	---	---
1	544	M00646	---	374	---	---	---	---	---	---	---	---	---	---	---	---	---
1	547	M00491	---	---	172	---	---	---	---	---	---	---	---	---	---	---	---
1	550	M01068	---	---	---	412	---	---	---	---	---	---	---	---	---	---	---
1	553	M00388	---	---	---	418	---	---	---	---	---	---	---	---	---	---	---
1	580	M00009	---	---	---	---	---	---	---	---	---	---	---	---	---	---	507
1	586	M01152	---	---	256	---	---	---	---	---	---	---	---	---	---	---	---
1	598	M00699	---	---	---	---	---	---	---	697	---	---	---	---	---	---	---
1	601	M00711	---	---	---	---	---	---	---	---	986	---	---	---	---	---	---
1	607	M00801	---	464	---	---	---	---	---	---	---	---	---	---	---	---	---
1	610	M01142	---	---	379	---	---	---	---	---	---	---	---	---	---	---	---
1	619	M00698	---	482	---	---	---	---	---	---	---	---	---	---	---	---	---
1	631	M00701	---	---	---	469	---	---	---	---	---	---	---	---	---	---	---
1	646	M00193	---	---	---	505	---	---	---	---	---	---	---	---	---	---	---
1	652	M00009	---	---	328	---	---	---	---	---	---	---	---	---	---	---	---
1	664	M00993	---	---	553	---	---	---	---	---	---	---	---	---	---	---	---
1	667	M00247	---	---	---	---	---	---	---	---	---	336	---	---	---	---	---
1	718	M00317	---	---	---	---	---	---	---	---	---	420	---	---	---	---	---
1	733	M00470	---	---	415	---	---	---	---	---	---	---	---	---	---	---	---
1	739	M00415	---	485	---	---	---	---	---	---	---	---	---	---	---	---	---
1	742	M00213	---	---	---	607	---	---	---	---	---	---	---	---	---	---	---
1	754	M01152	---	---	---	---	---	---	---	---	---	---	---	---	---	571	---
1	766	M00087	---	530	---	---	---	---	---	---	---	---	---	---	---	---	---
1	775	M01079	---	---	---	---	---	---	---	---	---	480	---	---	---	---	---
1	781	M00127	---	---	631	---	---	---	---	---	---	---	---	---	---	---	---
1	784	M00208	---	---	646	---	---	---	---	---	---	---	---	---	---	---	---
1	787	M00194	---	---	---	655	---	---	---	---	---	---	---	---	---	---	---
1	811	M00707	---	---	---	---	---	---	350	---	---	---	---	---	---	---	---
1	826	M01138	---	---	670	---	---	---	---	---	---	---	---	---	---	---	---
1	859	M00998	---	---	---	---	---	---	---	---	---	---	---	---	---	715	---
1	868	M00977	---	---	---	---	---	---	---	---	---	555	---	---	---	---	---
1	877	M01188	---	---	---	730	---	---	---	---	---	---	---	---	---	---	---
1	889	M01139	---	---	---	---	---	---	---	---	---	---	---	---	---	769	---
1	925	M00746	---	---	---	---	---	---	---	---	---	---	---	---	---	859	---
1	931	M00120	---	---	---	---	---	---	---	---	---	---	---	---	---	862	---
1	946	M00805	---	---	---	---	---	---	---	---	---	654	---	---	---	---	---
1	949	M00915	---	671	---	---	---	---	---	---	---	---	---	---	---	---	---
1	958	M00807	---	---	---	---	---	---	---	---	---	---	---	---	---	871	---
1	970	M00340	---	---	---	---	---	---	---	---	---	678	---	---	---	---	---
1	985	M00665	---	---	---	---	---	---	---	---	---	684	---	---	---	---	---
