# Supplementary material for: SMCis: An Effective Algorithm for Discovery of Cis-Regulatory Modules
Source: PLoS One. 2016 Sep 16;11(9):e0162968. doi: 10.1371/journal.pone.0162968 (PMC5026350; doi:10.1371/journal.pone.0162968)
Supplement: S1 File — (ZIP) [file pone.0162968.s002.zip › S1_File/rela/muscle/13ref/results/overlap_X12971]

# Fragment starts at 15, finishes at 990 and contains 36 fragments from the sequences  [Query (15,339) <> M62404(570,840)]  [Query (24,360) <> X59034(495,843)]  [Query (45,348) <> J04699(627,891)]  [Query (75,345) <> J04699(675,888)]  [Query (80,340) <> M62404(510,840)]  [Query (80,340) <> M62404(510,840)]  [Query (186,636) <> M21390(93,516)]  [Query (213,642) <> V01218(54,411)]  [Query (240,770) <> K01464(70,525)]  [Query (249,480) <> M20543(663,900)]  [Query (260,750) <> U02285(15,500)]  [Query (303,549) <> M95800(702,978)]  [Query (350,625) <> X05632(85,390)]  [Query (360,735) <> X67686(95,485)]  [Query (375,735) <> X67686(85,485)]  [Query (402,750) <> X73887(144,450)]  [Query (405,635) <> J04699(515,760)]  [Query (411,636) <> M21390(270,516)]  [Query (415,620) <> L21905(515,825)]  [Query (425,970) <> X62155(35,530)]  [Query (445,750) <> X73887(160,450)]  [Query (445,750) <> X73887(160,450)]  [Query (500,765) <> M95800(245,590)]  [Query (500,800) <> M95800(245,540)]  [Query (501,813) <> X62155(3,348)]  [Query (520,990) <> M63391(230,605)]  [Query (520,810) <> M63391(230,555)]  [Query (585,873) <> M84685(144,426)]  [Query (590,935) <> M22381(320,685)]  [Query (610,990) <> M20543(550,755)]  [Query (610,975) <> M21390(185,595)]  [Query (610,975) <> M21390(185,595)]  [Query (630,843) <> M84685(195,399)]  [Query (642,852) <> M13483(24,237)]  [Query (645,921) <> X05632(726,960)]  [Query (735,990) <> X67686(555,768)] 
