# Supplementary material for: SMCis: An Effective Algorithm for Discovery of Cis-Regulatory Modules
Source: PLoS One. 2016 Sep 16;11(9):e0162968. doi: 10.1371/journal.pone.0162968 (PMC5026350; doi:10.1371/journal.pone.0162968)
Supplement: S1 File — (ZIP) [file pone.0162968.s002.zip › S1_File/rela/muscle/13ref/results/SW_result.txt]

####Predicted regulatory regions####
Sequence	Start	End
QUERY	15	990
K01464	70	525
M20543	550	900
M21390	93	595
M22381	320	685
J04699	515	891
X59034	495	843
M63391	230	605
M95800	702	978
L21905	515	825
M13483	24	237
U02285	15	500
M62404	510	840
X62155	3	530
X73887	144	450
M84685	144	426
X05632	85	390
V01218	54	411
X67686	85	485
