# Supplementary material for: SMCis: An Effective Algorithm for Discovery of Cis-Regulatory Modules
Source: PLoS One. 2016 Sep 16;11(9):e0162968. doi: 10.1371/journal.pone.0162968 (PMC5026350; doi:10.1371/journal.pone.0162968)
Supplement: S1 File — (ZIP) [file pone.0162968.s002.zip › S1_File/rela/muscle/13ref/results/TFBS_align.txt]

Conserved	Ref. seq (X12971)	TFBS	K01464	M21390	M20543	M22381	J04699	X59034	M63391	M95800	L21905	M13483	U02285	M62404	X62155	X73887	M84685	X05632	X67686	V01218
9	637	M01122	---	223	584	---	765	---	426	---	---	---	418	---	157	382	---	---	305	409
7	610	M01122	---	184	551	---	723	---	---	---	822	---	---	---	145	334	---	---	302	---
6	631	M01068	---	214	---	---	---	---	417	---	---	---	409	---	151	---	196	---	---	403
5	643	M01175	---	---	---	---	---	---	---	---	---	25	---	---	---	394	202	---	383	412
4	232	M01142	---	130	---	---	---	697	---	---	---	---	---	733	---	---	---	---	---	76
4	340	M01175	---	---	740	---	879	---	---	---	---	---	121	841	---	---	---	---	---	---
4	349	M00470	---	235	752	---	891	832	---	---	---	---	---	---	---	---	---	---	---	---
4	445	M00711	---	---	---	---	543	---	---	829	---	---	---	---	---	160	---	---	155	---
4	481	M00706	---	---	899	---	---	---	---	880	---	---	256	---	---	244	---	---	---	---
4	565	M00419	---	469	---	---	---	---	---	---	---	---	---	---	139	---	---	---	287	325
4	625	M00257	---	508	---	---	---	---	---	---	---	---	---	---	151	---	---	392	266	---
4	769	M00777	527	361	---	---	---	---	513	---	---	163	---	---	---	---	---	---	---	---
3	250	M00800	---	133	662	---	834	---	---	---	---	---	---	---	---	---	---	---	---	---
3	265	M01079	86	---	---	---	---	---	---	---	---	---	19	---	---	---	---	---	---	91
3	361	M01128	---	---	---	---	---	844	---	772	---	---	---	---	---	---	---	---	95	---
3	376	M00027	176	---	---	---	---	---	---	---	---	---	---	---	---	---	---	125	86	---
3	436	M00977	---	292	836	---	---	---	---	---	---	---	---	---	---	---	---	---	---	223
3	475	M00304	---	340	884	---	---	---	---	---	---	---	---	---	---	229	---	---	---	---
3	499	M00707	266	---	---	---	---	---	---	---	---	---	---	---	1	---	---	245	---	---
3	520	M00479	---	---	---	---	---	---	231	---	---	---	325	---	---	---	---	272	---	---
3	559	M00445	341	---	---	---	---	---	297	---	---	---	---	---	---	325	---	---	---	---
3	685	M00804	461	---	---	---	---	---	438	---	---	---	424	---	---	---	---	---	---	---
3	745	M01175	521	316	---	---	---	---	---	---	---	---	---	---	319	---	---	---	---	---
3	751	M00324	---	---	635	---	---	---	---	---	---	---	499	---	---	451	---	---	---	---
3	811	M00419	---	---	---	---	---	---	558	---	---	---	---	---	346	---	361	---	---	---
2	46	M00419	---	---	---	---	627	508	---	---	---	---	---	---	---	---	---	---	---	---
2	49	M01096	---	---	---	---	630	---	---	---	---	---	---	583	---	---	---	---	---	---
2	79	M00109	---	---	---	---	---	580	---	---	---	---	---	607	---	---	---	---	---	---
2	187	M01079	---	94	---	---	---	---	---	---	---	---	---	649	---	---	---	---	---	---
2	286	M00698	---	---	---	---	---	745	---	---	---	---	---	---	---	---	---	---	---	106
2	304	M00743	131	---	---	---	---	---	---	---	---	---	46	---	---	---	---	---	---	---
2	313	M00646	---	---	---	---	---	775	---	718	---	---	---	---	---	---	---	---	---	---
2	319	M00704	---	---	---	---	---	---	---	727	---	---	---	835	---	---	---	---	---	---
2	322	M00798	---	---	---	---	---	793	---	---	---	---	---	---	---	---	---	---	---	157
2	337	M00255	---	---	---	---	876	---	---	---	---	---	---	838	---	---	---	---	---	---
2	346	M01045	---	---	---	---	888	---	---	751	---	---	---	---	---	---	---	---	---	---
2	418	M00941	---	280	---	---	---	---	---	---	519	---	---	---	---	---	---	---	---	---
2	442	M01217	---	---	---	---	---	---	---	---	---	---	---	---	---	---	---	188	143	---
2	460	M00227	---	---	---	---	---	---	---	---	651	---	---	---	40	---	---	---	---	---
2	478	M00666	---	---	---	---	585	---	---	---	---	---	---	---	---	202	---	---	---	---
2	505	M01175	---	---	---	---	648	---	---	---	---	---	---	---	100	---	---	---	---	---
2	547	M01043	---	---	---	---	---	---	---	970	759	---	---	---	---	---	---	---	---	---
2	550	M01119	---	400	---	---	---	---	---	979	---	---	---	---	---	---	---	---	---	---
2	574	M00060	---	---	---	---	---	---	---	---	---	---	364	---	---	---	---	---	233	---
2	586	M00671	---	460	---	---	---	---	---	---	---	---	---	---	---	---	145	---	---	---
2	589	M00283	---	---	---	321	711	---	---	---	---	---	---	---	---	---	---	---	---	---
2	619	M00247	---	---	---	---	---	---	---	---	828	---	400	---	---	---	---	---	---	---
2	646	M00127	---	---	---	---	---	---	---	---	---	---	---	---	190	---	217	---	---	---
2	682	M00700	---	---	---	---	---	---	---	---	---	52	---	---	---	---	238	---	---	---
2	694	M00002	---	---	---	---	---	---	---	---	---	---	430	---	---	394	---	---	---	---
2	727	M00001	---	---	---	---	---	---	---	---	---	---	---	---	313	418	---	---	---	---
2	736	M01139	---	---	---	483	---	---	---	---	---	---	---	---	---	---	---	---	485	---
2	766	M00072	---	---	---	---	---	---	---	---	---	163	---	---	349	---	---	---	---	---
2	781	M00060	---	---	---	537	---	---	---	---	---	---	---	---	---	---	331	---	---	---
2	844	M00777	---	424	---	---	---	---	---	---	---	---	---	---	---	---	400	---	---	---
2	850	M00479	---	---	641	---	---	---	---	---	---	235	---	---	---	---	---	---	---	---
2	895	M00319	---	---	677	651	---	---	---	---	---	---	---	---	---	---	---	---	---	---
2	991	M00646	---	---	755	---	---	---	606	---	---	---	---	---	---	---	---	---	---	---
1	16	M00252	---	---	---	---	---	---	---	---	---	---	---	571	---	---	---	---	---	---
1	25	M00791	---	---	---	---	---	496	---	---	---	---	---	---	---	---	---	---	---	---
1	70	M01006	---	---	---	---	---	553	---	---	---	---	---	---	---	---	---	---	---	---
1	76	M00094	---	---	---	---	675	---	---	---	---	---	---	---	---	---	---	---	---	---
1	82	M00446	---	---	---	---	---	---	---	---	---	---	---	514	---	---	---	---	---	---
1	103	M00951	---	---	---	---	693	---	---	---	---	---	---	---	---	---	---	---	---	---
1	118	M00343	---	---	---	---	---	595	---	---	---	---	---	---	---	---	---	---	---	---
1	121	M00964	---	---	---	---	---	---	---	---	---	---	---	646	---	---	---	---	---	---
1	133	M01079	---	---	---	---	---	---	---	---	---	---	---	649	---	---	---	---	---	---
1	136	M00720	---	---	---	---	---	---	---	---	---	---	---	580	---	---	---	---	---	---
1	142	M00470	---	---	---	---	---	613	---	---	---	---	---	---	---	---	---	---	---	---
1	148	M01097	---	---	---	---	711	---	---	---	---	---	---	---	---	---	---	---	---	---
1	166	M00045	---	---	---	---	---	661	---	---	---	---	---	---	---	---	---	---	---	---
1	169	M00684	---	---	---	---	738	---	---	---	---	---	---	---	---	---	---	---	---	---
1	193	M01006	---	---	---	---	---	---	---	---	---	---	---	721	---	---	---	---	---	---
1	199	M00046	---	---	---	---	---	694	---	---	---	---	---	---	---	---	---	---	---	---
1	202	M00357	---	---	---	---	774	---	---	---	---	---	---	---	---	---	---	---	---	---
1	214	M00751	---	---	---	---	---	---	---	---	---	---	---	---	---	---	---	---	---	55
1	217	M01135	---	---	---	---	792	---	---	---	---	---	---	---	---	---	---	---	---	---
1	220	M01088	---	---	---	---	---	---	---	---	---	---	---	---	---	---	---	---	---	67
1	241	M00978	71	---	---	---	---	---	---	---	---	---	---	---	---	---	---	---	---	---
1	253	M00004	---	---	---	---	---	---	---	---	---	---	---	---	---	---	---	---	---	82
1	259	M00720	---	---	---	---	---	---	---	---	---	---	16	---	---	---	---	---	---	---
1	271	M00234	---	---	---	---	---	---	---	---	---	---	---	769	---	---	---	---	---	---
1	274	M00120	---	---	692	---	---	---	---	---	---	---	---	---	---	---	---	---	---	---
1	280	M00304	---	---	---	---	---	718	---	---	---	---	---	---	---	---	---	---	---	---
1	298	M00804	---	172	---	---	---	---	---	---	---	---	---	---	---	---	---	---	---	---
1	352	M00761	---	---	---	---	---	---	---	---	---	---	---	---	---	---	---	89	---	---
1	364	M00794	---	---	---	---	---	---	---	---	---	---	---	---	---	---	---	---	101	---
1	388	M01177	---	---	---	---	---	---	---	805	---	---	---	---	---	---	---	---	---	---
1	400	M00712	---	---	---	---	---	---	---	---	---	---	---	---	---	---	---	---	---	217
1	403	M00962	---	---	---	---	---	---	---	---	---	---	---	---	---	145	---	---	---	---
1	406	M00446	---	---	---	---	516	---	---	---	---	---	---	---	---	---	---	---	---	---
1	412	M00232	---	271	---	---	---	---	---	---	---	---	---	---	---	---	---	---	---	---
1	415	M00403	---	274	---	---	---	---	---	---	---	---	---	---	---	---	---	---	---	---
1	421	M00318	---	---	---	---	---	---	---	---	---	---	---	---	---	---	---	152	---	---
1	424	M00004	---	---	---	---	---	---	---	---	---	---	---	---	34	---	---	---	---	---
1	430	M00261	---	---	---	---	---	---	---	---	552	---	---	---	---	---	---	---	---	---
1	433	M00915	---	---	---	---	---	---	---	---	---	---	---	---	---	166	---	---	---	---
1	439	M00501	---	---	---	---	---	---	---	---	561	---	---	---	---	---	---	---	---	---
1	463	M00345	---	---	872	---	---	---	---	---	---	---	---	---	---	---	---	---	---	---
1	469	M00240	---	---	---	---	---	---	---	---	---	---	---	---	---	---	---	---	---	232
1	496	M00952	---	---	---	---	---	---	---	---	---	---	---	---	---	---	---	---	161	---
1	514	M01123	---	---	---	---	---	---	---	---	---	---	---	---	25	---	---	---	---	---
1	523	M01219	---	---	---	---	---	---	---	---	---	---	---	---	34	---	---	---	---	---
1	553	M01114	---	---	---	---	---	---	261	---	---	---	---	---	---	---	---	---	---	---
1	571	M00777	---	478	---	---	---	---	---	---	---	---	---	---	---	---	---	---	---	---
1	577	M00073	---	---	---	---	---	---	---	---	---	---	---	---	---	---	---	359	---	---
1	580	M01142	380	---	---	---	---	---	---	---	---	---	---	---	---	---	---	---	---	---
1	601	M01044	---	---	---	---	---	---	393	---	---	---	---	---	---	---	---	---	---	---
1	616	M01068	---	190	---	---	---	---	---	---	---	---	---	---	---	---	---	---	---	---
1	634	M00491	---	---	---	---	---	---	---	---	---	---	---	---	---	---	199	---	---	---
1	640	M00807	---	---	---	---	---	---	---	---	---	---	---	---	160	---	---	---	---	---
1	649	M00309	---	---	---	351	---	---	---	---	---	---	---	---	---	---	---	---	---	---
1	655	M00173	---	---	---	381	---	---	---	---	---	---	---	---	---	---	---	---	---	---
1	664	M00951	---	---	---	---	---	---	---	---	---	---	---	---	244	---	---	---	---	---
1	670	M00230	---	---	---	---	---	---	---	---	---	---	---	---	---	---	---	---	425	---
1	691	M00650	---	---	---	426	---	---	---	---	---	---	---	---	---	---	---	---	---	---
1	700	M00693	---	---	---	---	---	---	441	---	---	---	---	---	---	---	---	---	---	---
1	706	M01007	---	---	605	---	---	---	---	---	---	---	---	---	---	---	---	---	---	---
1	712	M00404	---	---	---	---	---	---	---	---	---	---	---	---	---	---	271	---	---	---
1	724	M00004	---	---	---	---	---	---	---	---	---	---	---	---	307	---	---	---	---	---
1	739	M00963	---	---	---	---	---	---	---	---	---	130	---	---	---	---	---	---	---	---
1	757	M00731	---	---	---	---	---	---	---	---	---	139	---	---	---	---	---	---	---	---
1	760	M00807	---	---	---	---	---	---	471	---	---	---	---	---	---	---	---	---	---	---
1	784	M00693	---	---	---	---	---	---	---	---	---	---	---	---	346	---	---	---	---	---
1	799	M01108	---	---	---	---	---	---	---	---	---	---	---	---	---	---	361	---	---	---
1	826	M00001	---	---	---	---	---	---	---	---	---	226	---	---	---	---	---	---	---	---
1	874	M00355	---	---	---	---	---	---	---	---	---	---	---	---	---	---	427	---	---	---
1	886	M01169	---	---	---	---	---	---	567	---	---	---	---	---	---	---	---	---	---	---
1	889	M00777	---	475	---	---	---	---	---	---	---	---	---	---	---	---	---	---	---	---
1	910	M00706	---	---	---	---	---	---	---	---	---	---	---	---	484	---	---	---	---	---
1	925	M00171	---	---	701	---	---	---	---	---	---	---	---	---	---	---	---	---	---	---
1	934	M00001	---	---	---	687	---	---	---	---	---	---	---	---	---	---	---	---	---	---
1	940	M00929	---	571	---	---	---	---	---	---	---	---	---	---	---	---	---	---	---	---
1	949	M01079	---	---	707	---	---	---	---	---	---	---	---	---	---	---	---	---	---	---
1	964	M00646	---	---	---	---	---	---	---	---	---	---	---	---	514	---	---	---	---	---
1	970	M00794	---	---	---	---	---	---	---	---	---	---	---	---	529	---	---	---	---	---
1	976	M00204	---	595	---	---	---	---	---	---	---	---	---	---	---	---	---	---	---	---
1	985	M00711	---	---	---	---	---	---	603	---	---	---	---	---	---	---	---	---	---	---
