# Supplementary material for: SMCis: An Effective Algorithm for Discovery of Cis-Regulatory Modules
Source: PLoS One. 2016 Sep 16;11(9):e0162968. doi: 10.1371/journal.pone.0162968 (PMC5026350; doi:10.1371/journal.pone.0162968)
Supplement: S1 File — (ZIP) [file pone.0162968.s002.zip › S1_File/rela/muscle/14ref/results/overlap_M95800]

# Fragment starts at 15, finishes at 978 and contains 37 fragments from the sequences  [Query (15,340) <> X73887(25,500)]  [Query (18,228) <> X73887(222,432)]  [Query (35,430) <> X67686(400,955)]  [Query (55,290) <> M21390(60,315)]  [Query (60,260) <> M84685(705,910)]  [Query (95,430) <> X67686(485,955)]  [Query (99,420) <> X05632(57,444)]  [Query (110,550) <> J04971(595,880)]  [Query (110,550) <> J04971(595,880)]  [Query (135,516) <> V01218(15,333)]  [Query (140,665) <> M62404(345,870)]  [Query (144,429) <> X67686(579,957)]  [Query (145,680) <> X05632(45,540)]  [Query (155,435) <> M62404(645,950)]  [Query (159,711) <> M20543(114,663)]  [Query (165,745) <> K01464(175,700)]  [Query (175,680) <> X05632(55,540)]  [Query (185,585) <> U02285(375,805)]  [Query (186,621) <> J04971(579,906)]  [Query (186,552) <> J04971(579,885)]  [Query (189,678) <> M62404(303,786)]  [Query (245,590) <> X12971(500,765)]  [Query (245,590) <> X12971(500,765)]  [Query (312,558) <> X62155(69,318)]  [Query (336,576) <> U02285(42,444)]  [Query (340,705) <> M20543(335,660)]  [Query (342,711) <> M20543(336,663)]  [Query (375,801) <> J04699(642,987)]  [Query (380,970) <> M20543(325,725)]  [Query (505,965) <> J04699(700,960)]  [Query (530,865) <> M84685(485,805)]  [Query (540,955) <> M21390(255,645)]  [Query (564,978) <> M62404(291,762)]  [Query (588,978) <> X59034(507,804)]  [Query (603,951) <> M84685(654,975)]  [Query (702,978) <> X12971(303,549)]  [Query (720,978) <> L21905(108,456)] 
