# Supplementary material for: SMCis: An Effective Algorithm for Discovery of Cis-Regulatory Modules
Source: PLoS One. 2016 Sep 16;11(9):e0162968. doi: 10.1371/journal.pone.0162968 (PMC5026350; doi:10.1371/journal.pone.0162968)
Supplement: S1 File — (ZIP) [file pone.0162968.s002.zip › S1_File/rela/muscle/14ref/results/SW_result.txt]

####Predicted regulatory regions####
Sequence	Start	End
QUERY	15	978
J04971	579	906
X12971	303	765
K01464	175	700
M20543	114	725
M21390	60	645
L21905	108	456
J04699	642	987
X62155	69	318
U02285	42	805
M62404	291	950
X73887	25	500
M84685	485	975
X59034	507	804
X05632	45	540
X67686	400	957
V01218	15	333
