# Supplementary material for: SMCis: An Effective Algorithm for Discovery of Cis-Regulatory Modules
Source: PLoS One. 2016 Sep 16;11(9):e0162968. doi: 10.1371/journal.pone.0162968 (PMC5026350; doi:10.1371/journal.pone.0162968)
Supplement: S1 File — (ZIP) [file pone.0162968.s002.zip › S1_File/rela/muscle/14ref/results/TFBS_align.txt]

Conserved	Ref. seq (M95800)	TFBS	J04971	K01464	M21390	M20543	J04699	X59034	X12971	L21905	X62155	U02285	M62404	X73887	M84685	X05632	X67686	V01218
6	394	M01068	739	---	---	412	---	---	619	---	154	130	---	---	---	---	944	---
5	196	M01142	---	---	---	---	---	---	---	---	---	---	433	---	843	193	605	76
5	358	M00001	709	314	---	349	---	---	---	---	---	91	---	---	---	---	854	---
5	415	M01175	---	---	---	334	---	---	640	---	---	181	517	---	---	---	947	---
5	550	M00002	880	---	---	376	730	---	---	---	310	430	---	---	---	---	---	---
5	709	M00800	---	635	535	544	754	607	---	---	---	---	---	---	---	---	---	---
4	61	M00977	---	---	79	---	---	---	---	---	---	---	---	125	708	---	416	---
4	166	M00027	---	176	---	130	---	---	---	---	---	---	361	---	---	124	---	---
4	187	M00002	580	---	199	---	---	---	---	---	---	379	---	395	---	---	---	---
4	220	M01119	613	---	---	178	---	---	---	---	---	---	---	---	---	---	713	91
4	244	M00707	---	266	---	---	---	---	499	---	---	---	481	---	---	244	---	---
4	289	M01175	---	---	316	---	---	---	---	---	---	---	841	392	---	---	824	---
4	337	M00470	---	---	---	307	---	---	---	---	---	43	---	---	---	376	---	205
4	343	M01175	---	---	---	337	---	---	---	---	---	61	409	503	---	---	---	---
4	559	M01175	---	521	316	---	742	---	745	---	---	---	---	---	---	---	---	---
4	592	M00072	---	---	---	442	748	---	769	---	---	---	295	---	---	---	---	---
4	610	M00993	---	551	---	---	---	---	---	---	---	---	814	---	684	475	---	---
4	715	M00646	---	650	---	559	---	---	310	---	---	---	---	---	693	---	---	---
4	979	M01119	---	---	---	---	---	805	550	457	---	---	763	---	---	---	---	---
3	109	M01217	595	---	---	---	---	---	---	---	---	---	---	---	---	82	521	---
3	145	M00732	---	---	---	---	---	---	---	---	---	---	---	350	---	91	578	---
3	190	M00001	---	---	199	---	---	---	---	---	---	---	304	---	---	---	629	---
3	226	M00698	---	---	---	---	---	---	---	---	---	---	766	---	---	---	635	106
3	259	M00446	---	---	---	---	---	---	---	---	---	---	511	---	912	280	---	---
3	280	M00479	---	---	---	---	---	---	520	---	---	---	---	377	---	169	---	---
3	334	M01088	---	---	---	---	---	---	---	---	---	---	865	470	---	---	752	---
3	376	M00255	---	---	---	---	643	---	---	---	---	---	487	---	---	250	---	---
3	379	M00272	---	---	---	325	---	---	---	---	---	589	880	---	---	---	---	---
3	388	M00479	---	---	---	---	---	---	---	---	---	124	508	---	---	---	935	---
3	403	M00444	---	---	---	---	---	---	---	---	163	---	---	---	---	262	950	---
3	472	M00491	---	---	---	454	---	---	---	---	---	274	---	---	---	319	---	---
3	478	M00646	---	419	---	---	---	---	---	---	---	673	---	---	---	---	---	295
3	481	M00319	820	---	---	---	---	---	---	---	241	---	---	---	---	---	---	313
3	520	M00634	844	---	---	490	---	---	---	---	---	715	---	---	---	---	---	---
3	532	M00320	---	---	---	---	---	---	---	---	292	748	---	---	489	---	---	---
3	547	M00004	---	---	---	---	727	---	724	---	307	---	---	---	---	---	---	---
3	553	M00001	886	---	---	---	---	---	---	---	313	433	---	---	---	---	---	---
3	565	M00915	---	---	319	556	---	---	---	---	---	439	---	---	---	---	---	---
3	577	M00915	---	---	---	577	---	---	---	---	---	445	295	---	---	---	---	---
3	589	M00419	889	---	---	---	---	508	---	---	---	---	712	---	---	---	---	---
3	601	M00120	---	---	370	454	---	---	---	---	---	---	---	---	651	---	---	---
3	664	M00109	---	611	---	---	---	---	---	---	---	---	871	---	651	---	---	---
3	916	M01171	---	---	---	---	910	---	---	---	---	---	673	---	948	---	---	---
3	955	M00993	---	---	646	---	---	802	---	---	---	---	742	---	---	---	---	---
2	94	M01139	---	---	---	---	---	---	---	---	---	---	---	---	768	---	485	---
2	139	M00732	---	---	---	---	---	---	---	---	---	---	346	---	---	---	581	---
2	151	M01030	---	---	---	---	---	---	---	---	---	---	---	368	---	---	584	---
2	154	M01079	---	---	---	---	---	---	---	---	---	---	646	221	---	---	---	---
2	169	M00341	---	---	---	---	---	---	---	---	---	---	694	---	---	---	596	---
2	175	M01119	610	---	---	---	---	---	---	---	---	---	---	---	---	55	---	---
2	193	M00804	583	---	---	---	---	---	---	---	---	---	---	410	---	---	---	---
2	214	M00632	---	---	---	---	---	---	---	---	---	---	331	---	---	94	---	---
2	277	M01068	679	---	---	---	---	---	---	---	---	493	---	---	---	---	---	---
2	319	M00099	688	---	---	---	---	---	---	---	79	---	---	---	---	---	---	---
2	367	M00915	---	---	---	388	---	---	---	---	---	583	---	---	---	---	---	---
2	397	M00221	---	320	---	---	---	---	---	---	---	---	667	---	---	---	---	---
2	406	M01136	---	---	---	---	664	---	---	---	---	---	904	---	---	---	---	---
2	475	M00720	817	---	---	---	---	---	---	---	---	---	580	---	---	---	---	---
2	484	M00951	---	---	---	463	694	---	---	---	---	---	---	---	---	---	---	---
2	517	M00112	---	---	---	---	---	---	---	---	---	343	---	---	---	---	---	334
2	541	M01035	---	---	256	---	---	---	---	---	---	---	---	---	528	---	---	---
2	586	M01043	---	---	---	---	---	---	---	---	---	805	796	---	---	---	---	---
2	604	M01004	---	---	430	---	---	---	---	---	---	---	---	---	597	---	---	---
2	634	M00252	---	575	---	---	---	---	---	---	---	---	---	---	---	496	---	---
2	649	M01119	---	---	---	637	---	---	---	---	---	---	763	---	---	---	---	---
2	679	M00007	---	---	---	---	---	---	---	---	---	---	787	---	---	541	---	---
2	706	M01045	---	---	---	661	886	---	---	---	---	---	---	---	---	---	---	---
2	721	M00805	---	---	---	---	---	---	---	109	---	---	484	---	---	---	---	---
2	727	M00704	---	---	---	---	---	---	319	112	---	---	---	---	---	---	---	---
2	772	M01128	---	---	---	---	---	---	361	190	---	---	---	---	---	---	---	---
2	775	M00915	---	---	541	574	---	---	---	---	---	---	---	---	---	---	---	---
2	811	M00698	---	---	---	---	---	688	---	---	---	---	553	---	---	---	---	---
2	832	M00711	---	---	---	---	---	721	448	---	---	---	---	---	---	---	---	---
2	838	M00531	---	---	---	---	---	742	---	---	---	---	---	---	756	---	---	---
2	844	M01090	---	---	---	631	814	---	---	---	---	---	---	---	---	---	---	---
2	889	M01188	---	---	---	---	---	---	---	367	---	---	---	---	936	---	---	---
2	931	M00308	---	---	---	694	---	---	---	---	---	---	700	---	---	---	---	---
2	952	M00721	---	---	---	---	---	---	---	415	---	---	---	---	975	---	---	---
1	16	M00922	---	---	---	---	---	---	---	---	---	---	---	26	---	---	---	---
1	19	M01079	---	---	---	---	---	---	---	---	---	---	---	221	---	---	---	---
1	34	M00722	---	---	---	---	---	---	---	---	---	---	---	---	---	---	401	---
1	40	M01183	---	---	---	---	---	---	---	---	---	---	---	32	---	---	---	---
1	43	M00706	---	---	---	---	---	---	---	---	---	---	---	245	---	---	---	---
1	46	M00792	---	---	---	---	---	---	---	---	---	---	---	266	---	---	---	---
1	49	M00633	---	---	---	---	---	---	---	---	---	---	---	77	---	---	---	---
1	55	M00112	---	---	61	---	---	---	---	---	---	---	---	---	---	---	---	---
1	64	M00419	---	---	---	---	---	---	---	---	---	---	---	---	732	---	---	---
1	79	M01171	---	---	106	---	---	---	---	---	---	---	---	---	---	---	---	---
1	91	M00009	---	---	---	---	---	---	---	---	---	---	---	---	738	---	---	---
1	100	M01119	---	---	---	---	---	---	---	---	---	---	---	---	---	58	---	---
1	124	M00133	---	---	---	---	---	---	---	---	---	---	---	344	---	---	---	---
1	136	M00341	---	---	---	---	---	---	---	---	---	---	---	---	---	---	---	16
1	148	M00706	---	---	---	---	---	---	---	---	---	---	---	---	---	49	---	---
1	160	M00011	604	---	---	---	---	---	---	---	---	---	---	---	---	---	---	---
1	181	M00308	---	---	---	---	---	---	---	---	---	---	---	---	---	178	---	---
1	199	M00470	---	---	---	---	---	---	---	---	---	---	---	---	---	---	---	79
1	211	M00723	---	---	244	---	---	---	---	---	---	---	---	---	---	---	---	---
1	223	M00693	---	239	---	---	---	---	---	---	---	---	---	---	---	---	---	---
1	229	M00307	---	245	---	---	---	---	---	---	---	---	---	---	---	---	---	---
1	250	M00308	---	---	---	---	---	---	---	---	---	---	---	---	---	250	---	---
1	256	M00993	---	---	---	---	---	---	---	---	---	---	337	---	---	---	---	---
1	265	M01073	---	---	---	---	---	---	---	---	---	454	---	---	---	---	---	---
1	283	M01219	---	---	---	---	---	---	---	---	---	---	358	---	---	---	---	---
1	298	M00751	---	---	---	---	---	---	---	---	---	---	---	---	---	---	---	178
1	310	M00662	---	---	---	---	---	---	---	---	---	---	---	---	---	---	854	---
1	313	M00772	---	---	---	---	---	---	---	---	70	---	---	---	---	---	---	---
1	316	M00093	---	---	---	---	---	---	---	---	73	---	---	---	---	---	---	---
1	322	M00250	---	---	---	---	---	---	---	---	---	---	---	---	---	199	---	---
1	325	M00019	685	---	---	---	---	---	---	---	---	---	---	---	---	---	---	---
1	328	M00640	691	---	---	---	---	---	---	---	---	---	---	---	---	---	---	---
1	349	M00226	---	---	---	331	---	---	---	---	---	---	---	---	---	---	---	---
1	352	M00942	---	---	---	---	---	---	---	---	109	---	---	---	---	---	---	---
1	361	M00014	---	---	---	---	---	---	---	---	---	---	---	---	---	---	---	214
1	370	M00804	---	---	---	---	---	---	---	---	---	---	457	---	---	---	---	---
1	373	M00414	718	---	---	---	---	---	---	---	---	---	---	---	---	---	---	---
1	382	M00629	---	---	---	---	---	---	---	---	---	---	---	---	---	409	---	---
1	391	M00257	---	---	---	---	---	---	---	---	151	---	---	---	---	---	---	---
1	400	M00807	---	---	---	---	---	---	---	---	---	181	---	---	---	---	---	---
1	421	M00162	---	---	---	---	---	---	676	---	---	---	---	---	---	---	---	---
1	430	M00374	---	---	---	---	---	---	---	---	---	---	---	---	---	---	956	---
1	436	M00074	---	---	---	---	---	---	---	---	---	---	949	---	---	---	---	---
1	442	M01214	---	---	---	---	667	---	---	---	---	---	---	---	---	---	---	---
1	454	M01135	---	---	---	355	---	---	---	---	---	---	---	---	---	---	---	---
1	463	M01020	---	---	---	---	---	---	---	---	---	---	---	---	---	---	---	286
1	493	M00263	---	---	---	496	---	---	---	---	---	---	---	---	---	---	---	---
1	499	M00403	---	---	---	---	---	---	---	---	259	---	---	---	---	---	---	---
1	502	M00105	---	---	---	---	---	---	---	---	262	---	---	---	---	---	---	---
1	505	M00128	---	---	---	---	700	---	---	---	---	---	---	---	---	---	---	---
1	508	M00347	---	---	---	---	---	---	---	---	---	---	619	---	---	---	---	---
1	514	M00193	---	---	---	505	---	---	---	---	---	---	---	---	---	---	---	---
1	526	M00698	---	---	---	---	---	---	---	---	---	---	766	---	---	---	---	---
1	538	M01194	---	---	---	---	---	---	---	---	298	---	---	---	---	---	---	---
1	622	M00644	907	---	---	---	---	---	---	---	---	---	---	---	---	---	---	---
1	625	M00253	---	---	---	---	---	544	---	---	---	---	---	---	---	---	---	---
1	640	M00445	---	---	---	---	---	---	---	---	---	---	334	---	---	---	---	---
1	652	M00009	---	---	---	---	---	---	---	---	---	---	---	---	738	---	---	---
1	655	M00479	---	---	---	640	---	---	---	---	---	---	---	---	---	---	---	---
1	670	M00109	---	---	---	---	---	580	---	---	---	---	---	---	---	---	---	---
1	676	M00531	---	---	---	---	---	---	---	---	---	---	---	---	750	---	---	---
1	682	M00108	---	---	---	---	871	---	---	---	---	---	---	---	---	---	---	---
1	688	M00963	---	---	---	---	886	---	---	---	---	---	---	---	---	---	---	---
1	697	M00469	---	---	---	---	---	---	---	---	---	---	394	---	---	---	---	---
1	700	M00629	---	---	---	---	---	---	---	---	---	---	---	---	771	---	---	---
1	703	M01188	---	---	---	---	---	---	304	---	---	---	---	---	---	---	---	---
1	733	M00304	---	---	---	---	---	---	---	---	---	---	---	---	807	---	---	---
1	736	M00175	---	---	---	---	---	634	---	---	---	---	---	---	---	---	---	---
1	745	M00341	---	701	---	---	---	---	---	---	---	---	---	---	---	---	---	---
1	751	M01045	---	---	---	---	---	---	346	---	---	---	---	---	---	---	---	---
1	754	M00952	---	---	---	---	784	---	---	---	---	---	---	---	---	---	---	---
1	760	M01100	---	---	---	---	919	---	---	---	---	---	---	---	---	---	---	---
1	766	M01176	---	---	---	---	---	---	---	154	---	---	---	---	---	---	---	---
1	781	M00684	---	---	---	---	---	---	---	196	---	---	---	---	---	---	---	---
1	790	M00638	---	---	---	---	979	---	---	---	---	---	---	---	---	---	---	---
1	799	M00662	---	---	---	---	---	---	---	---	---	---	547	---	---	---	---	---
1	802	M01132	---	---	---	---	988	---	---	---	---	---	---	---	---	---	---	---
1	805	M01177	---	---	---	---	---	---	388	---	---	---	---	---	---	---	---	---
1	817	M01112	---	---	---	---	---	---	---	---	---	---	---	---	882	---	---	---
1	841	M01208	---	---	---	---	---	---	---	---	---	---	---	---	762	---	---	---
1	847	M01131	---	---	---	---	---	---	---	247	---	---	---	---	---	---	---	---
1	862	M00446	---	---	---	---	---	---	---	---	---	---	---	---	912	---	---	---
1	865	M00733	---	---	---	---	---	---	---	---	---	---	---	---	807	---	---	---
1	868	M00963	---	---	---	---	---	---	---	319	---	---	---	---	---	---	---	---
1	874	M00723	---	---	---	---	865	---	---	---	---	---	---	---	---	---	---	---
1	880	M00657	---	---	559	---	---	---	---	---	---	---	---	---	---	---	---	---
1	886	M00500	---	---	---	---	---	---	---	---	---	---	---	---	933	---	---	---
1	895	M00964	---	---	---	---	---	---	---	---	---	---	646	---	---	---	---	---
1	907	M00706	---	---	---	---	---	---	---	379	---	---	---	---	---	---	---	---
1	919	M00154	---	---	---	---	916	---	---	---	---	---	---	---	---	---	---	---
1	940	M00961	---	---	634	---	---	---	---	---	---	---	---	---	---	---	---	---
1	946	M00633	---	---	640	---	---	---	---	---	---	---	---	---	---	---	---	---
1	949	M00072	---	---	---	---	---	---	---	---	---	---	---	---	972	---	---	---
1	961	M00701	---	---	---	---	---	---	---	427	---	---	---	---	---	---	---	---
1	964	M01043	---	---	---	---	961	---	---	---	---	---	---	---	---	---	---	---
1	970	M00747	---	---	---	724	---	---	---	---	---	---	---	---	---	---	---	---
