# Supplementary material for: SMCis: An Effective Algorithm for Discovery of Cis-Regulatory Modules
Source: PLoS One. 2016 Sep 16;11(9):e0162968. doi: 10.1371/journal.pone.0162968 (PMC5026350; doi:10.1371/journal.pone.0162968)
Supplement: S1 File — (ZIP) [file pone.0162968.s002.zip › S1_File/rela/muscle/15ref/results/overlap_L21905]

# Fragment starts at 6, finishes at 985 and contains 28 fragments from the sequences  [Query (6,411) <> X59034(231,792)]  [Query (12,396) <> M62404(552,933)]  [Query (42,474) <> M13483(3,471)]  [Query (75,610) <> M20543(490,970)]  [Query (75,545) <> U02285(370,665)]  [Query (95,585) <> M62404(290,875)]  [Query (108,378) <> J04699(237,462)]  [Query (108,456) <> M95800(720,978)]  [Query (125,470) <> M63391(90,425)]  [Query (129,465) <> X62155(324,747)]  [Query (150,615) <> K01464(27,477)]  [Query (160,410) <> M84685(730,975)]  [Query (240,477) <> X05632(342,588)]  [Query (252,822) <> X67686(363,822)]  [Query (285,505) <> X59034(270,520)]  [Query (290,580) <> X59034(245,570)]  [Query (294,684) <> M63391(624,984)]  [Query (305,855) <> J04971(155,755)]  [Query (320,610) <> M20543(695,970)]  [Query (342,696) <> V01218(63,426)]  [Query (363,771) <> M21390(399,831)]  [Query (515,825) <> X12971(415,620)]  [Query (535,860) <> X67686(630,920)]  [Query (535,860) <> X67686(630,920)]  [Query (615,891) <> M22381(309,657)]  [Query (684,891) <> J04971(159,375)]  [Query (710,985) <> X62155(60,325)]  [Query (755,975) <> X05632(700,965)] 
