# Supplementary material for: SMCis: An Effective Algorithm for Discovery of Cis-Regulatory Modules
Source: PLoS One. 2016 Sep 16;11(9):e0162968. doi: 10.1371/journal.pone.0162968 (PMC5026350; doi:10.1371/journal.pone.0162968)
Supplement: S1 File — (ZIP) [file pone.0162968.s002.zip › S1_File/rela/muscle/15ref/results/SW_result.txt]

####Predicted regulatory regions####
Sequence	Start	End
QUERY	6	985
J04971	155	755
K01464	27	477
M21390	399	831
M20543	490	970
M22381	309	657
J04699	237	462
X59034	231	792
M63391	90	425
X12971	415	620
M95800	720	978
U02285	370	665
M13483	3	471
M62404	290	933
X62155	60	747
M84685	730	975
X05632	342	588
X67686	363	920
V01218	63	426
