# Supplementary material for: SMCis: An Effective Algorithm for Discovery of Cis-Regulatory Modules
Source: PLoS One. 2016 Sep 16;11(9):e0162968. doi: 10.1371/journal.pone.0162968 (PMC5026350; doi:10.1371/journal.pone.0162968)
Supplement: S1 File — (ZIP) [file pone.0162968.s002.zip › S1_File/rela/muscle/15ref/results/TFBS_align.txt]

Conserved	Ref. seq (L21905)	TFBS	J04971	K01464	M20543	M21390	M22381	J04699	X59034	M63391	X12971	M95800	U02285	M13483	M62404	X62155	M84685	X05632	X67686	V01218
6	361	M00993	183	---	776	---	---	---	685	325	---	---	---	---	903	---	---	---	---	88
5	136	M00915	---	---	557	---	---	---	---	---	---	754	440	103	---	337	---	---	---	---
5	379	M00706	---	205	---	---	---	463	---	---	---	907	---	---	---	667	---	451	---	---
4	160	M00419	---	---	---	---	---	---	---	---	---	---	---	112	711	349	731	---	---	---
4	322	M00308	---	184	698	---	---	---	---	---	---	---	---	---	885	---	---	412	---	---
4	367	M01188	---	---	---	---	---	---	691	---	---	889	---	---	---	649	---	---	436	---
4	397	M01217	---	---	---	457	---	---	---	---	---	---	---	---	933	---	---	472	---	157
4	412	M00798	---	---	---	---	---	---	793	---	---	946	---	---	---	706	---	---	---	160
4	541	M01045	321	403	887	---	---	---	---	---	---	---	---	---	---	---	---	---	---	277
4	823	M01122	651	---	---	---	---	---	---	---	614	---	---	---	---	157	---	---	823	---
3	253	M00649	---	---	---	---	---	---	---	---	---	---	---	217	798	---	---	---	364	---
3	259	M01175	---	---	---	---	---	---	---	---	---	---	---	229	840	---	---	---	385	---
3	334	M00247	---	---	716	---	---	---	---	---	---	---	506	295	---	---	---	---	---	---
3	340	M00322	---	---	---	---	---	439	---	---	---	---	---	---	888	577	---	---	---	---
3	343	M00720	---	---	---	---	---	---	---	307	---	---	---	---	585	---	---	---	---	64
3	355	M00446	---	---	737	---	---	---	---	---	---	---	---	---	---	---	911	427	---	---
3	370	M01169	---	199	---	---	---	---	715	---	---	---	---	---	---	---	---	---	---	109
3	436	M00252	---	---	---	---	---	---	391	---	---	---	---	454	---	---	---	499	---	---
3	457	M01119	---	---	---	---	---	---	---	---	---	979	---	---	---	739	---	---	---	184
3	484	M00776	---	319	---	---	---	---	---	---	---	---	590	---	---	---	---	---	517	---
3	559	M00501	---	---	---	601	---	---	---	---	440	---	---	---	---	---	---	---	---	280
3	685	M00665	159	---	---	685	---	---	---	---	---	---	---	---	---	---	---	---	790	---
3	688	M00993	180	---	---	691	---	---	---	---	---	---	---	---	---	---	---	---	---	391
3	826	M00247	666	---	---	---	631	---	---	---	620	---	---	---	---	---	---	---	---	---
2	58	M00962	---	---	---	---	---	---	---	---	---	---	---	19	585	---	---	---	---	---
2	76	M00634	---	---	491	---	---	---	---	---	---	---	371	---	---	---	---	---	---	---
2	94	M00720	---	---	---	---	---	---	---	---	---	---	392	---	291	---	---	---	---	---
2	109	M00805	---	---	---	---	---	238	---	---	---	721	---	---	---	---	---	---	---	---
2	124	M01079	---	---	---	---	---	---	382	---	---	---	---	---	648	---	---	---	---	---
2	130	M00154	---	---	---	---	---	---	403	---	---	---	---	---	---	325	---	---	---	---
2	145	M00646	---	---	---	---	---	---	406	---	---	---	---	---	660	---	---	---	---	---
2	154	M01176	---	---	---	---	---	277	---	---	---	766	---	---	---	---	---	---	---	---
2	187	M00285	---	58	---	---	---	---	---	178	---	---	---	---	---	---	---	---	---	---
2	190	M01128	---	---	---	---	---	---	433	---	---	772	---	---	---	---	---	---	---	---
2	211	M01211	---	---	---	---	---	---	---	---	---	---	---	---	753	403	---	---	---	---
2	229	M01139	---	---	---	---	---	---	---	---	---	---	---	---	447	---	767	---	---	---
2	241	M00655	---	118	---	---	---	---	---	---	---	---	---	---	---	---	---	343	---	---
2	265	M00412	---	---	---	---	---	394	---	---	---	---	---	---	---	---	---	382	---	---
2	280	M00776	---	---	---	---	---	---	---	---	---	---	485	---	---	490	---	---	---	---
2	289	M00974	---	---	---	---	---	---	244	---	---	---	---	---	---	---	830	---	---	---
2	295	M01107	---	---	---	---	---	403	---	---	---	---	---	---	---	532	---	---	---	---
2	304	M00665	156	---	---	---	---	---	---	---	---	---	---	---	---	---	---	394	---	---
2	319	M00963	---	---	---	---	---	---	---	---	---	868	---	---	---	---	---	---	418	---
2	364	M01119	---	---	---	400	---	---	---	---	---	---	---	---	---	---	---	---	---	91
2	382	M00470	---	---	764	424	---	---	---	---	---	---	---	---	---	---	---	---	---	---
2	391	M00707	---	---	---	---	---	---	349	349	---	---	---	---	---	---	---	---	---	---
2	409	M00721	---	---	800	---	---	---	---	---	---	---	---	---	---	---	977	---	---	---
2	415	M00721	---	---	---	---	---	---	---	---	---	952	---	---	---	712	---	---	---	---
2	418	M00285	---	232	---	475	---	---	---	---	---	---	---	---	---	---	---	---	---	---
2	424	M00419	---	---	821	---	---	---	---	---	---	---	---	---	711	---	---	---	---	---
2	430	M00253	---	---	---	---	---	---	---	---	---	---	---	445	---	---	---	---	487	---
2	469	M00684	276	---	---	---	---	---	---	424	---	---	---	---	---	---	---	---	---	---
2	475	M00701	---	---	---	---	---	---	---	---	---	---	---	472	---	---	---	583	---	---
2	514	M00941	---	391	---	---	---	---	---	---	416	---	---	---	---	---	---	---	---	---
2	529	M01105	---	394	---	---	---	---	---	---	---	---	635	---	---	---	---	---	---	---
2	544	M00470	---	415	---	586	---	---	---	---	---	---	---	---	---	---	---	---	---	---
2	553	M00646	---	418	---	---	---	---	---	---	---	---	---	---	---	---	---	---	592	---
2	616	M00438	---	478	---	---	310	---	---	---	---	---	---	---	---	---	---	---	---	---
2	643	M01177	---	---	---	---	319	---	---	---	---	---	---	---	---	---	---	---	688	---
2	652	M00227	---	---	---	676	---	---	---	---	464	---	---	---	---	---	---	---	---	---
2	691	M01175	---	---	---	---	358	---	---	---	---	---	---	---	---	---	---	---	---	412
2	724	M00646	---	---	---	---	409	---	---	---	---	---	---	---	---	---	---	---	763	---
2	733	M00962	570	---	---	793	---	---	---	---	---	---	---	---	---	---	---	---	---	---
2	772	M00646	285	---	---	832	---	---	---	---	---	---	---	---	---	---	---	---	---	---
2	799	M01119	612	---	---	---	526	---	---	---	---	---	---	---	---	---	---	---	---	---
2	802	M00343	---	---	---	---	580	---	---	---	---	---	---	---	---	---	---	---	805	---
2	880	M00319	---	---	---	---	652	---	---	---	---	---	---	---	---	241	---	---	---	---
2	892	M00646	375	---	---	---	658	---	---	---	---	---	---	---	---	---	---	---	---	---
1	7	M00074	---	---	---	---	---	---	232	---	---	---	---	---	---	---	---	---	---	---
1	13	M00698	---	---	---	---	---	---	---	---	---	---	---	---	552	---	---	---	---	---
1	22	M00712	---	---	---	---	---	---	---	---	---	---	---	---	558	---	---	---	---	---
1	25	M01022	---	---	---	---	---	---	262	---	---	---	---	---	---	---	---	---	---	---
1	43	M00487	---	---	---	---	---	---	---	---	---	---	---	4	---	---	---	---	---	---
1	46	M00048	---	---	---	---	---	---	289	---	---	---	---	---	---	---	---	---	---	---
1	49	M00632	---	---	---	---	---	---	313	---	---	---	---	---	---	---	---	---	---	---
1	73	M01096	---	---	---	---	---	---	---	---	---	---	---	37	---	---	---	---	---	---
1	85	M00347	---	---	---	---	---	---	---	---	---	---	---	---	618	---	---	---	---	---
1	103	M01043	---	---	---	---	---	---	---	---	---	---	---	85	---	---	---	---	---	---
1	106	M00942	---	---	---	---	---	---	---	---	---	---	---	91	---	---	---	---	---	---
1	112	M00704	---	---	---	---	---	---	---	---	---	727	---	---	---	---	---	---	---	---
1	118	M00706	---	---	---	---	---	---	---	---	---	---	---	---	330	---	---	---	---	---
1	127	M00633	---	---	---	---	---	---	---	94	---	---	---	---	---	---	---	---	---	---
1	151	M00285	---	28	---	---	---	---	---	---	---	---	---	---	---	---	---	---	---	---
1	166	M00712	---	---	---	---	---	---	---	---	---	---	---	---	---	---	746	---	---	---
1	169	M00695	---	---	---	---	---	---	---	---	---	---	---	124	---	---	---	---	---	---
1	175	M01107	---	---	---	---	---	---	---	145	---	---	---	---	---	---	---	---	---	---
1	193	M00959	---	---	---	---	---	---	---	---	---	---	479	---	---	---	---	---	---	---
1	196	M00684	---	---	---	---	---	---	---	---	---	781	---	---	---	---	---	---	---	---
1	199	M00226	---	---	---	---	---	---	---	---	---	---	---	---	744	---	---	---	---	---
1	205	M00731	---	---	---	---	---	334	---	---	---	---	---	---	---	---	---	---	---	---
1	226	M00241	---	---	611	---	---	---	---	---	---	---	---	---	---	---	---	---	---	---
1	235	M00712	---	---	---	---	---	---	---	---	---	---	---	---	---	442	---	---	---	---
1	247	M01131	---	---	---	---	---	---	---	---	---	847	---	---	---	---	---	---	---	---
1	256	M00255	---	---	---	---	---	---	---	---	---	---	---	---	486	---	---	---	---	---
1	271	M00984	---	---	---	---	---	---	---	---	---	---	---	---	---	---	---	---	397	---
1	277	M00948	---	---	---	---	---	400	---	---	---	---	---	---	---	---	---	---	---	---
1	286	M00317	---	---	---	---	---	---	271	---	---	---	---	---	---	---	---	---	---	---
1	298	M01019	---	154	---	---	---	---	---	---	---	---	---	---	---	---	---	---	---	---
1	316	M00702	---	---	---	---	---	---	280	---	---	---	---	---	---	---	---	---	---	---
1	328	M00186	---	---	---	---	---	---	601	---	---	---	---	---	---	---	---	---	---	---
1	331	M01128	---	---	---	---	---	---	---	---	---	---	---	---	576	---	---	---	---	---
1	352	M00085	---	---	---	---	---	---	---	---	---	---	---	331	---	---	---	---	---	---
1	358	M01208	---	---	---	---	---	---	---	---	---	---	---	---	---	601	---	---	---	---
1	385	M00707	186	---	---	---	---	---	---	---	---	---	---	---	---	---	---	---	---	---
1	400	M01214	---	---	---	---	---	---	---	---	---	---	512	---	---	---	---	---	---	---
1	406	M00009	---	---	---	---	---	---	736	---	---	---	---	---	---	---	---	---	---	---
1	421	M00317	---	250	---	---	---	---	---	---	---	---	---	---	---	---	---	---	---	---
1	427	M00701	---	---	---	---	---	---	---	---	---	961	---	---	---	---	---	---	---	---
1	460	M00042	261	---	---	---	---	---	---	---	---	---	---	---	---	---	---	---	---	---
1	466	M00229	---	---	---	---	---	---	---	---	---	---	---	---	---	748	---	---	---	---
1	478	M00924	---	---	---	---	---	---	---	---	---	---	---	---	---	---	---	589	---	---
1	490	M00791	---	---	---	---	---	---	496	---	---	---	---	---	---	---	---	---	---	---
1	505	M00145	---	---	---	---	---	---	520	---	---	---	---	---	---	---	---	---	---	---
1	523	M01114	---	---	---	571	---	---	---	---	---	---	---	---	---	---	---	---	---	---
1	535	M00001	---	---	---	---	---	---	---	---	---	---	---	---	---	---	---	---	631	---
1	547	M00085	---	---	---	---	---	---	---	---	---	---	668	---	---	---	---	---	---	---
1	550	M00261	---	---	---	---	---	---	---	---	431	---	---	---	---	---	---	---	---	---
1	562	M00351	---	---	---	---	---	---	529	---	---	---	---	---	---	---	---	---	---	---
1	565	M00806	---	---	---	---	---	---	---	---	---	---	---	---	861	---	---	---	---	---
1	574	M00072	---	---	---	---	---	---	---	---	---	---	---	---	---	---	---	---	685	---
1	580	M00462	---	---	---	---	---	---	571	---	---	---	---	---	---	---	---	---	---	---
1	586	M00127	---	---	---	---	---	---	---	---	---	---	---	---	876	---	---	---	---	---
1	595	M00963	---	---	---	---	---	---	---	---	---	---	---	---	---	---	---	---	---	301
1	601	M00629	---	448	---	---	---	---	---	---	---	---	---	---	---	---	---	---	---	---
1	604	M00413	---	466	---	---	---	---	---	---	---	---	---	---	---	---	---	---	---	---
1	607	M00099	---	---	968	---	---	---	---	---	---	---	---	---	---	---	---	---	---	---
1	610	M00133	---	---	971	---	---	---	---	---	---	---	---	---	---	---	---	---	---	---
1	634	M00761	---	---	---	---	---	---	---	---	---	---	---	---	---	---	---	---	658	---
1	640	M01088	---	---	---	---	---	---	---	---	---	---	---	---	---	---	---	---	751	---
1	655	M00499	423	---	---	---	---	---	---	---	---	---	---	---	---	---	---	---	---	---
1	697	M01100	---	---	---	---	---	---	---	---	---	---	---	---	---	---	---	---	---	427
1	706	M00792	---	---	---	---	385	---	---	---	---	---	---	---	---	---	---	---	---	---
1	709	M00974	---	---	---	733	---	---	---	---	---	---	---	---	---	---	---	---	---	---
1	712	M01139	---	---	---	---	---	---	---	---	---	---	---	---	---	64	---	---	---	---
1	718	M00792	---	---	---	---	391	---	---	---	---	---	---	---	---	---	---	---	---	---
1	727	M00706	210	---	---	---	---	---	---	---	---	---	---	---	---	---	---	---	---	---
1	730	M00361	468	---	---	---	---	---	---	---	---	---	---	---	---	---	---	---	---	---
1	751	M00419	264	---	---	---	---	---	---	---	---	---	---	---	---	---	---	---	---	---
1	754	M01177	---	---	---	---	454	---	---	---	---	---	---	---	---	---	---	---	---	---
1	757	M01043	---	---	---	---	---	---	---	---	548	---	---	---	---	---	---	---	---	---
1	760	M01088	---	---	---	---	---	---	---	---	---	---	---	---	---	91	---	---	---	---
1	766	M00704	---	---	---	826	---	---	---	---	---	---	---	---	---	---	---	---	---	---
1	769	M01139	---	---	---	---	481	---	---	---	---	---	---	---	---	---	---	---	---	---
1	778	M00302	294	---	---	---	---	---	---	---	---	---	---	---	---	---	---	---	---	---
1	784	M00433	---	---	---	---	---	---	---	---	---	---	---	---	---	---	---	---	880	---
1	808	M01016	---	---	---	---	---	---	---	---	---	---	---	---	---	---	---	---	811	---
1	820	M01175	333	---	---	---	---	---	---	---	---	---	---	---	---	---	---	---	---	---
1	829	M01072	---	---	---	---	---	---	---	---	---	---	---	---	---	---	---	---	904	---
1	850	M00414	717	---	---	---	---	---	---	---	---	---	---	---	---	---	---	---	---	---
1	856	M00751	756	---	---	---	---	---	---	---	---	---	---	---	---	---	---	---	---	---
1	859	M00254	345	---	---	---	---	---	---	---	---	---	---	---	---	---	---	---	---	---
1	862	M00204	---	---	---	---	---	---	---	---	---	---	---	---	---	---	---	---	922	---
1	934	M01035	---	---	---	---	---	---	---	---	---	---	---	---	---	301	---	---	---	---
1	985	M00993	---	---	---	---	---	---	---	---	---	---	---	---	---	325	---	---	---	---
