# Supplementary material for: SMCis: An Effective Algorithm for Discovery of Cis-Regulatory Modules
Source: PLoS One. 2016 Sep 16;11(9):e0162968. doi: 10.1371/journal.pone.0162968 (PMC5026350; doi:10.1371/journal.pone.0162968)
Supplement: S1 Program — (ZIP) [file pone.0162968.s003.zip]

Archive with 57 entries (50 files):
- SMCis/
- SMCis/deps/
- SMCis/deps/nuclnum/
- SMCis/deps/nuclnum/libnuclnum.so
- SMCis/deps/nuclnum/nuclnum.cpp
- SMCis/deps/nuclnum/nuclnum.h
- SMCis/deps/pssm/
- SMCis/deps/pssm/COPYING
- SMCis/deps/pssm/exampleDNA
- SMCis/deps/pssm/examplePSSM
- SMCis/deps/pssm/find_pssm_dna.cpp
- SMCis/deps/pssm/find_pssm_dna_readme.txt
- SMCis/deps/pssm/libpssm.so
- SMCis/deps/pssm/Makefile
- SMCis/deps/pssm/Makefile_so
- SMCis/deps/pssm/pml
- SMCis/deps/pssm/pssm_algorithms.cpp
- SMCis/deps/pssm/pssm_algorithms.h
- SMCis/deps/pssm/pssm_algorithms.o
- SMCis/examples/
- SMCis/examples/liver.fa
- SMCis/examples/liver.pwm
- SMCis/examples/liver.ss
- SMCis/examples/muscle.fa
- SMCis/examples/muscle.pwm
- SMCis/examples/muscle.ss
- SMCis/examples/muscle_result.out
- SMCis/global_params.so
- SMCis/internals/
- SMCis/internals/bkg_model.so
- SMCis/internals/duration_distributions.so
- SMCis/internals/hmm.so
- SMCis/internals/hmm_state.so
- SMCis/internals/hmm_viterbi.so
- SMCis/internals/matrix_dist.so
- SMCis/internals/matrix_dsimu.so
- SMCis/internals/model.so
- SMCis/internals/state_path_manager.so
- SMCis/internals/tfbs.so
- SMCis/internals/tfbs_cluster.so
- SMCis/internals/tfbs_pos.so
- SMCis/internals/tfbs_se.so
- SMCis/internals/__init__.py
- SMCis/internals/__init__.pyc
- SMCis/libnuclnum.so
- SMCis/libpssm.so
- SMCis/model_manager.so
- SMCis/readme.txt
- SMCis/smcis.py
- SMCis/utils/
- SMCis/utils/fasta_parser.so
- SMCis/utils/find_pssm.so
- SMCis/utils/matrix_reader.so
- SMCis/utils/motif.so
- SMCis/utils/nuclnums.so
- SMCis/utils/__init__.py
- SMCis/utils/__init__.pyc
