# Supplementary material for: SMCis: An Effective Algorithm for Discovery of Cis-Regulatory Modules
Source: PLoS One. 2016 Sep 16;11(9):e0162968. doi: 10.1371/journal.pone.0162968 (PMC5026350; doi:10.1371/journal.pone.0162968)
Supplement: S1 Program — (ZIP) [file pone.0162968.s003.zip › SMCis/deps/nuclnum/nuclnum.cpp]

#define BIOUTILS_EXPORT
#include "nuclnum.h"

#include <stdio.h>
#include <memory.h>

#define ALPHABET_SIZE 256

static unsigned char invalid_number_char;
static unsigned int* nums;
static unsigned char* nucls;
static unsigned char* num_nucl;
static int num_nucl_size;

static int alphabet[ALPHABET_SIZE];

void nuclNumInit(unsigned char* nucl_list, int* num_list, int size,
                unsigned char* num_nucl_list, int max_index,
                unsigned char invalid_char)
{
	int i;

    invalid_number_char = invalid_char;
    nucls = nucl_list;
    nums = num_list;
    num_nucl = num_nucl_list;
    num_nucl_size = max_index;

    memset(alphabet, -1, ALPHABET_SIZE * sizeof(int));

    for(i=0; i<size; i++){
        alphabet[nucls[i]] = nums[i];
    }
}

void nuclNumDestroy()
{}

int getNuclNum (unsigned char nucl)
{
    return alphabet[nucl];
}

unsigned char getNumNucl(int num)
{
	unsigned char nucl;

    if(num < 0 || num >= num_nucl_size){
        return invalid_number_char;
    }
    nucl = num_nucl[num];
    return nucl;
}
