# Supplementary material for: SMCis: An Effective Algorithm for Discovery of Cis-Regulatory Modules
Source: PLoS One. 2016 Sep 16;11(9):e0162968. doi: 10.1371/journal.pone.0162968 (PMC5026350; doi:10.1371/journal.pone.0162968)
Supplement: S1 Program — (ZIP) [file pone.0162968.s003.zip › SMCis/deps/nuclnum/nuclnum.h]

#ifndef _BIOUTILS_H
#define _BIOUTILS_H

#ifdef WIN
#ifdef BIOUTILS_EXPORT
#define BIOUTILSLIB_API __declspec(dllexport)
#else
#define BIOUTILSLIB_API __declspec(dllimport)
#endif
#else
#define BIOUTILSLIB_API extern
#endif

BIOUTILSLIB_API void nuclNumInit(unsigned char* nucl_list, int* num_list, int size,
                unsigned char* num_nucl_list, int max_index,
                unsigned char invalid_char);
BIOUTILSLIB_API void nuclNumDestroy();

BIOUTILSLIB_API int getNuclNum (unsigned char nucl);
BIOUTILSLIB_API unsigned char getNumNucl(int num);

#endif
