# Supplementary material for: SMCis: An Effective Algorithm for Discovery of Cis-Regulatory Modules
Source: PLoS One. 2016 Sep 16;11(9):e0162968. doi: 10.1371/journal.pone.0162968 (PMC5026350; doi:10.1371/journal.pone.0162968)
Supplement: S1 Program — (ZIP) [file pone.0162968.s003.zip › SMCis/deps/pssm/examplePSSM]

1 0 0 0 1 0 0 0
0 1 0 0 0 1 0 0
0 0 1 0 0 0 1 0
0 0 0 1 0 0 0 1
