# Supplementary material for: SMCis: An Effective Algorithm for Discovery of Cis-Regulatory Modules
Source: PLoS One. 2016 Sep 16;11(9):e0162968. doi: 10.1371/journal.pone.0162968 (PMC5026350; doi:10.1371/journal.pone.0162968)
Supplement: S1 Program — (ZIP) [file pone.0162968.s003.zip › SMCis/deps/pssm/find_pssm_dna.cpp]

// find_pssm_dna - tool for finding PSSM matches from dna sequences
// Copyright (C) 2007, 2008  Pasi Rastas, Janne Korhonen
//
// This program is free software: you can redistribute it and/or modify
// it under the terms of the GNU General Public License as published by
// the Free Software Foundation, either version 3 of the License, or
// (at your option) any later version.
//
// This program is distributed in the hope that it will be useful,
// but WITHOUT ANY WARRANTY; without even the implied warranty of
// MERCHANTABILITY or FITNESS FOR A PARTICULAR PURPOSE.  See the
// GNU General Public License for more details.
//
// You should have received a copy of the GNU General Public License
// along with this program.  If not, see <http://www.gnu.org/licenses/>.

#include <iostream>
#include <getopt.h>

#include "pssm_algorithms.h"

/*
using std::cerr;
using std::cout;
*/

int main(int argc, char **argv)
{
	int c;
	int algorithm = 4;
	int q = 7;
	double tol;
	bool flat_bg = false;
	bool combine = false;

	while (1) {
		static struct option long_options[] =
		{
			{ "combine",    no_argument,       0, 'c' },
			{ "help",       no_argument,       0, 'h' },
			{ "flat_bg",    no_argument,       0, 'f' },
			{ "algorithm",  required_argument, 0, 'a' },
			{ "parameter",  required_argument, 0, 'p' },
			{ 0, 0, 0, 0 }
		};
		/* getopt_long stores the option index here. */
		int option_index = 0;

		c = getopt_long(argc, argv, "a:hp:fc",
			long_options, &option_index);

		/* Detect the end of the options. */
		if (c == -1)
			break;


		switch (c) {
		case 'h':
			cerr << "usage: pml [options] p-value sequence matrix1 matrix2 ...\n";
			exit(0);
			break;

		case 'a':
			{
				int a = atoi(optarg);
				if (a >= 0 && a < 6)
					algorithm = a;
				else {
					cerr << "Algorithms: 0=naive, 1=ns, 2=pls, 3=ace, 4=aclf(default), 5=lf\n";
					exit(1);
				}
			}
			break;

		case 'p':
			q = atoi(optarg);
			if (q < 1) {
				cerr << "Invalid parameter p: " << q << "\n";
				exit(1);
			}
			break;

		case 'f':
			flat_bg = true;
			break;

		case 'c':
			combine = true;
			break;

		case '?':
			/* getopt_long already printed an error message. */
			break;

		default:
			exit(1);
		}
	}


	if (!(optind + 2 < argc)) {
		cerr << "usage: pml [options] p-value sequence matrix1 matrix2 ...\n";
		exit(1);
	}

	tol = atof(argv[optind]);
	if (tol < 0 || tol > 1) {
		cerr << "Invalid p-value: Must be between 0 and 1.\n";
		exit(1);
	}
	++optind;


	std::ifstream difs(argv[optind]);
	if (!difs) {
		cerr << "Error reading sequence\n";
		exit(1);
	}

	charArray sequence(readDNA(difs));

	cerr << "loaded sequence\n";

	++optind;

	doubleArray bg;

	if (flat_bg)
		bg = flatBG(4);
	else
		bg = bgFromSequence(sequence, 4, 0.1);

	cerr << "calculated background\n";

	vector<intMatrix> matrices;
	intArray thresholds;
	vector<char **> names;

	for (int i = optind; i < argc; ++i) {
		std::ifstream ifs(argv[i]);
		if (!ifs) {
			cerr << "Error reading matrices\n";
			exit(1);
		}
		intMatrix matrix = readMatrix(ifs);
		if (matrix.size() == 4) {
			matrices.push_back(counts2LogOdds(matrix, bg, 0.1));
			thresholds.push_back(tresholdFromP(matrices.back(), bg, tol));
			names.push_back(&(argv[i]));
			cerr << "loaded matrix " << argv[i] << "\n";
		} else {
			cerr << "Matrix " << argv[i] << " has wrong alphabet size. Omitting.\n";
		}
	}

	if (combine) {
		if (algorithm == 0 || algorithm == 1 || algorithm == 2 || algorithm == 3) {
			cerr << "Selected algorithm does not support scanning for multiple matrixes at once. Scanning for one matrix at a time.\n";
			combine = false;
		}
	}
	cerr << "loaded matrices\n";

	if (!combine) {
		for (unsigned int i = 0; i < matrices.size(); ++i) {
			cout << *(names[i]) << "\n";
			matchArray results;
			switch (algorithm) {
			case 0:
				results = naiveAlgorithm(sequence, matrices[i], thresholds[i]); break;
			case 1:
				results = naiveSuperalphabetAlgorithmDNA(q, sequence, matrices[i], thresholds[i]); break;
			case 2:
				results = permutatedLookAhead(sequence, matrices[i], bg, thresholds[i]); break;
			case 3:
				results = ahoCorasickExpansionDNA(sequence, matrices[i], thresholds[i]); break;
			case 4:
				results = ahoCorasickLookaheadFiltrationDNA(q, sequence, matrices[i], bg, thresholds[i]); break;
			case 5:
				results = lookaheadFiltrationDNA(q, sequence, matrices[i], bg, thresholds[i]); break;

			}
			printMatchArray(results);
			cout << "\n";
		}
	} else {
		vector<matchArray> results;
		switch (algorithm) {
		case 4:
			results = multipleMatrixAhoCorasickLookaheadFiltrationDNA(q, sequence, matrices, bg, thresholds); break;
		case 5:
			results = multipleMatrixLookaheadFiltrationDNA(q, sequence, matrices, bg, thresholds); break;
		}

		for (unsigned int i = 0; i < matrices.size(); ++i) {
			cout << *(names[i]) << "\n";
			printMatchArray(results[i]);
			cout << "\n";
		}
	}
	return 0;
}
