# Supplementary material for: SMCis: An Effective Algorithm for Discovery of Cis-Regulatory Modules
Source: PLoS One. 2016 Sep 16;11(9):e0162968. doi: 10.1371/journal.pone.0162968 (PMC5026350; doi:10.1371/journal.pone.0162968)
Supplement: S1 Program — (ZIP) [file pone.0162968.s003.zip › SMCis/deps/pssm/Makefile]

BIN  = pml 

LD  = gcc
CC   = g++

CXXSRC = $(wildcard *.cpp)

RES  = 

LIBS = -L"/usr/local/lib" -lstdc++ -lm

CPPFLAGS =

OPTCXXFLAGS = -O3 -fomit-frame-pointer -fforce-addr -funroll-loops -frerun-cse-after-loop -frerun-loop-opt -falign-functions=4
INCS =  -I"."
CXXFLAGS = $(INCS) $(CPPFLAGS) $(OPTCXXFLAGS)
CXXOBJ := $(patsubst %.cpp, %.o, $(CXXSRC))

OBJ = $(CXXOBJ) $(RES)
LINKOBJ  = $(OBJ)
LDFLAGS = $(LIBS)  #-Wl,--verbose

RM = rm -f

.PHONY: all clean

all: $(BIN)

$(BIN): $(OBJ)
	$(LD) -o $(BIN) $(LINKOBJ) $(LDFLAGS)

%.o: %.c
	$(CC) -c $< -o $@ $(CXXFLAGS)

clean: 
	${RM} $(OBJ) $(BIN)
