# Supplementary material for: SMCis: An Effective Algorithm for Discovery of Cis-Regulatory Modules
Source: PLoS One. 2016 Sep 16;11(9):e0162968. doi: 10.1371/journal.pone.0162968 (PMC5026350; doi:10.1371/journal.pone.0162968)
Supplement: S1 Program — (ZIP) [file pone.0162968.s003.zip › SMCis/deps/pssm/Makefile_so]

BIN  = libpssm.so
DL	 = gcc
CC   = g++

RES  = 
CSRC = pssm_algorithms.cpp

OPTCFLAGS = -O3 -funroll-loops -fomit-frame-pointer -fpermissive
INCS =  -I"."
CFLAGS = $(INCS) $(CPPFLAGS) $(OPTCFLAGS) -fPIC
COBJ := $(patsubst %.cpp, %.o, $(CSRC))

LIBS = -lm
OBJ = $(COBJ) $(RES)
LINKOBJ  = $(OBJ)
LDFLAGS = $(LIBS) -shared -fPIC -Wl,-export-dynamic #-Wl,--verbose

RM = rm -f

.PHONY: all clean

all: $(BIN)


$(BIN): $(LINKOBJ)
	$(DL) -o $@ $^ $(LDFLAGS)

%.o: %.cpp
	$(CC) $(CFLAGS) -c $< -o $@

clean:
	${RM} $(OBJ) $(BIN)
