# Supplementary material for: SMCis: An Effective Algorithm for Discovery of Cis-Regulatory Modules
Source: PLoS One. 2016 Sep 16;11(9):e0162968. doi: 10.1371/journal.pone.0162968 (PMC5026350; doi:10.1371/journal.pone.0162968)
Supplement: S1 Program — (ZIP) [file pone.0162968.s003.zip › SMCis/deps/pssm/pssm_algorithms.cpp]

// pssm_algorithms - collection of algorithms for finding PSSM matches from sequences
// Copyright (C) 2007, 2008  Pasi Rastas, Janne Korhonen
//
// This program is free software: you can redistribute it and/or modify
// it under the terms of the GNU General Public License as published by
// the Free Software Foundation, either version 3 of the License, or
// (at your option) any later version.
//
// This program is distributed in the hope that it will be useful,
// but WITHOUT ANY WARRANTY; without even the implied warranty of
// MERCHANTABILITY or FITNESS FOR A PARTICULAR PURPOSE.  See the
// GNU General Public License for more details.
//
// You should have received a copy of the GNU General Public License
// along with this program.  If not, see <http://www.gnu.org/licenses/>.


#include "pssm_algorithms.h"

#include <iostream>
#include <vector>
#include <queue>
#include <list>
#include <fstream>
#include <algorithm>
#include <math.h>
#include <cassert>

#include <limits.h>

/*
using std::cin;   
using std::cout;  
using std::cerr;  
using std::vector;
using std::list;  
using std::queue; 
using std::deque; 
*/


// ****************
// Helper functions
// ****************

// Generates a flat background distribution
doubleArray flatBG(const int size)
{

	doubleArray bg(size, 0);
	for (int i = 0; i < size; ++i) {
		bg[i] = 1.0 / size;
	}
	return bg;
}

// Calculates the actual background distribution from the sequence
doubleArray bgFromSequence(const charArray& seq, const int size, const double pseudocount)
{
	doubleArray bg(size);
	intArray weights(size, 0);

	for (int i = 0; i < size; ++i)
		weights[i] = 0;
	for (unsigned int i = 0; i < seq.size(); ++i)
		if(seq[i] >= 0){
			++weights[seq[i]];
		}

	for (int i = 0; i < size; ++i) {
		bg[i] = (((double)weights[i] + pseudocount) / ((double)seq.size() + size * pseudocount));
	}

	return bg;
}

charArray readString(std::basic_istream<char>& in)
{
	charArray ret;
	while (!in.eof()) {
		int value = 0;
		in >> value;
		ret.push_back((char)value);
	}
	return ret;
}

// Reads a dna sequence from input
charArray readDNA(std::basic_istream<char>& in)
{
	charArray ret;
	while (!in.eof()) {
		char c = 0;
		in >> c;
		int value = 0;
		switch (c) {
		case 'a':
		case 'A':
			value = 0; break;
		case 'c':
		case 'C':
			value = 1; break;
		case 'g':
		case 'G':
			value = 2; break;
		case 't':
		case 'T':
			value = 3; break;
		case 'n':
		case 'N':
			value = (int)(4 * rand() / (1.0 + RAND_MAX)); break;
		case '>':   // Skip FASTA header lines
			while (c != '\n' && !in.eof()) {
				c = in.get();
			}
			value = 5;
			break;
		default:
			value = 5;
			break;
		}
		if (value <= 3)
			ret.push_back((char)value);
	}
	return ret;
}


// Reads a character sequence from input; accepts letters A-Z
charArray readAZ(std::basic_istream<char>& in)
{
	charArray ret;
	while (!in.eof()) {
		char c = 0;
		in >> c;
		int value = c - 'A';
		if (value >= 0 && value < 26)
			ret.push_back((char)value);
	}
	return ret;
}

// Reads a matrix from input
intMatrix readMatrix(std::basic_istream<char>& in)
{
	intMatrix ret;
	unsigned int row = 0;
	char ch = 0;
	bool read = false;
	while (in.get(ch)) {
		if (ch == '\n') {
			if (read) {
				++row;
				read = false;
			}
		} else {
			in.putback(ch);
			int value = 0;
			in >> value;
			if (row == ret.size())
				ret.push_back(vector<int>());
			ret[row].push_back(value);
			read = true;
		}
	}

	return ret;
}

// Transforms a weight matrix into a PSSM
// score for given position is log-odds-score * 100, rounded to nearest integer
intMatrix counts2LogOdds(const intMatrix& mat, const doubleArray& bg, const double ps)
{
	intMatrix ret(mat);
	int numA = mat.size();
	int n = mat[0].size();

	for (int i = 0; i < n; ++i) {
		int count = 0;
		for (int j = 0; j < numA; ++j)
			count += mat[j][i];

		for (int j = 0; j < numA; ++j) {
			double f = (mat[j][i] + bg[j]) / (count + 1);
			double val = 100.0 * (log(f) - log(bg[j]));
			if (val > 0.0)
				ret[j][i] = (int)(val + 0.5);
			else
				ret[j][i] = (int)(val - 0.5);
		}
	}
	return ret;
}

// Calculates a threshold for a scoring matrix from a given p value
int tresholdFromP(const intMatrix& mat, const doubleArray& bg, const double& p)
{
	int numA = mat.size();
	int n = mat[0].size();

	int maxT = 0;
	int minV = INT_MAX;

	for (int i = 0; i < n; ++i) {
		int max = mat[0][i];
		int min = max;
		for (int j = 1; j < numA; ++j) {
			int v = mat[j][i];
			if (max < v)
				max = v;
			else if (min > v)
				min = v;
		}
		maxT += max;
		if (minV > min)
			minV = min;
	}

	int R = maxT - n * minV;

	doubleArray table0(R + 1, 0.0);
	doubleArray table1(R + 1, 0.0);

	for (int j = 0; j < numA; ++j)
		table0[mat[j][0] - minV] += bg[j];

	for (int i = 1; i < n; ++i) {
		for (int j = 0; j < numA; ++j) {
			int s = mat[j][i] - minV;
			for (int r = s; r <= R; ++r)
				table1[r] += bg[j] * table0[r - s];
		}
		for (int r = 0; r <= R; ++r) {
			table0[r] = table1[r];
			table1[r] = 0.0;
		}
	}

	double sum = 0.0;

	for (int r = R; r >= 0; --r) {
		sum += table0[r];
		if (sum > p) {
			return (r + n * minV + 1);
		}
	}

	return n * minV;
}

// Calculates maximum possible score for a PSSM
int maxScore(const intMatrix& mat)
{
	int numA = mat.size();
	int n = mat[0].size();
	int ret = 0;
	for (int i = 0; i < n; ++i) {
		int max = INT_MIN;
		for (int j = 0; j < numA; ++j) {
			int ma = mat[j][i];
			if (ma > max)
				max = ma;
		}
		ret += max;
	}
	return ret;
}

doubleArray expectedDifferences(const intMatrix& mat, const doubleArray& bg)
{
	int numA = mat.size();
	int m = mat[0].size();
	doubleArray ret(m);

	for (int i = 0; i < m; ++i) {
		int max = INT_MIN;
		for (int j = 0; j < numA; ++j) {
			if (max < mat[j][i])
				max = mat[j][i];
		}

		ret[i] = max;

		for (int j = 0; j < numA; ++j) {
			ret[i] -= bg[j] * mat[j][i];
		}
	}

	return ret;
}


void printIntMatrix(const intMatrix& mat)
{
	int numA = mat.size();
	int n = mat[0].size();

	for (int j = 0; j < numA; ++j) {
		for (int i = 0; i < n; ++i)
			cout << mat[j][i] << "\t";
		cout << "\n";
	}
}

void printSequence(const charArray& seq, const int n)
{
	for (int i = 0; i < n; ++i)
		cout << (int)seq[i] << " ";
	cout << "\n";
}

void printMatchArray(const matchArray& match)
{
	for (unsigned int i = 0; i < match.size(); ++i) {
		cout << match[i].position << "\t" << match[i].score << "\n";
	}

}

// *******************
// Matching algorithms
// *******************

// The naive algorithm
matchArray naiveAlgorithm(const charArray& s, const intMatrix& p, const int tol)
{
	const int n = s.size();
	const int m = p[0].size();

	matchArray ret;
	matchData hit;

	for (int i = 0; i <= n - m; ++i) {
		int score = 0;
		for (int j = 0; j < m; ++j) {
			if(s[i + j] >= 0)
				score += p[s[i + j]][j];
		}
		if (score >= tol) {
			hit.position = i;
			hit.score = score;
			ret.push_back(hit);
		}
	}

	cout << "naiveAlgorithm" << ret.size() << endl;

	return ret;
}


// Permutated lookahead algorithm
matchArray permutatedLookAhead(const charArray& s, const intMatrix& p, const doubleArray& bg, const int tol)
{
	const int numA = p.size();
	const int m = p[0].size();
	const int n = s.size();

	intArray order(m, 0);

	doubleArray row_goodness = expectedDifferences(p, bg);


	for (unsigned int i = 0; i < order.size(); ++i) {
		order[i] = i;
	}

	compareRows comp;
	comp.goodness = &row_goodness;

	sort(order.begin(), order.end(), comp);

	intArray T(m, 0);
	for (int j = m - 1; j > 0; --j) {
		int max = INT_MIN;
		for (int i = 0; i < numA; ++i) {
			if (max < p[i][order[j]])
				max = p[i][order[j]];
		}
		T[j - 1] = T[j] + max;
	}

	intArray::iterator x;
	intArray::iterator start = order.begin();

	matchArray ret;
	matchData hit;

	charArray::const_iterator y = s.begin();

	for (int i = 0; i <= n - m; ++i) {
		int score = 0;
		x = start;
		for (int j = 0; j < m; ++j) {
            if (y[*x] >= 0) {
				score = score + p[y[*x]][(*x)]; 
				if (score + T[j] < tol)
					break;
            }
			++x;
		}
		if (score >= tol) {
			hit.position = i;
			hit.score = score;
			ret.push_back(hit);
		}
		++y;
	}

	return ret;
}


// Aho-Corasick Expansion algorithm
// Implemented only for DNA
matchArray ahoCorasickExpansionDNA(const charArray& s, const intMatrix& p, const int tol)
{

	// Construct a Aho-Corasick automaton corresponding to given pattern and tolerance

	const int numA = p.size(); // We assume that this is 4. This algorithm works only for DNA right now.
	const int m = p[0].size();
	const int n = s.size();

	// Calculate lookahead scores
	intArray T(m, 0);
	for (int j = m - 1; j > 0; --j) {
		int max = INT_MIN;
		for (int i = 0; i < numA; ++i) {
			if (max < p[i][j])
				max = p[i][j];
		}
		T[j - 1] = T[j] + max;
	}

	// Actual automaton construction begins

	// We first construct a temporary transition table that uses integers to indicate transitions
	// Pointers cannot be used because vector resizes would mess them up
	vector<ConstructionACState> tempACMachine;
	queue<ConstructionQueueElement> stateQ;

	// Construct states

	ConstructionACState newState;
	for (int i = 0; i < numA; ++i) {
		newState.transition[i] = -1;
	}
	newState.output = tol - 1;
	tempACMachine.push_back(newState);

	ConstructionQueueElement qElement;
	qElement.prev = 0;
	qElement.i = 0;
	qElement.score = 0;
	stateQ.push(qElement);

	while (!stateQ.empty()) {
		qElement = stateQ.front();
		stateQ.pop();

		if (qElement.i == m) {
			tempACMachine[qElement.prev].output = qElement.score;
		} else if (qElement.i < m) {
			for (int j = 0; j < numA; ++j) {
				if (qElement.score + p[j][qElement.i] + T[qElement.i] >= tol) {
					ConstructionQueueElement newElement;
					tempACMachine.push_back(newState);
					tempACMachine[qElement.prev].transition[j] = tempACMachine.size() - 1;
					newElement.prev = tempACMachine.size() - 1;
					newElement.score = qElement.score +  p[j][qElement.i];
					newElement.i = qElement.i + 1;
					stateQ.push(newElement);
				}
			}
		}
	}

	for (int i = 0; i < numA; ++i) {
		if (tempACMachine[0].transition[i] == -1)
			tempACMachine[0].transition[i] = 0;
	}

	// Construct fail function and final output function

	int *fail;
	fail = new int[tempACMachine.size()]; // temp array for fail function
	fail[0] = 0; // probably unnecessary

	queue<int> failQ;
	for (int i = 0; i < numA; ++i) {
		if (tempACMachine[0].transition[i] != 0) {
			failQ.push(tempACMachine[0].transition[i]);
			fail[tempACMachine[0].transition[i]] = 0;
		}
	}
	while (!failQ.empty()) {
		int current = failQ.front();
		failQ.pop();
		for (int i = 0; i < numA; ++i) {
			if (tempACMachine[current].transition[i] != -1) {
				int next = tempACMachine[current].transition[i];
				failQ.push(next);
				int state = fail[current];
				while (tempACMachine[state].transition[i] == -1)
					state = fail[state];
				fail[next] = tempACMachine[state].transition[i];
				if (tempACMachine[fail[next]].output > tempACMachine[next].output)
					tempACMachine[next].output = tempACMachine[fail[next]].output;

			}
		}
	}

	// The final AC automaton that will be used in scanning
	// Storing transitions as pointers to next state saves a significant amount of time during scanning, as there's no need to do pointer arithmetics
	FinalACState *FinalACMachine;
	FinalACMachine = new FinalACState[tempACMachine.size()];

	// Convert the temporary AC automaton to final one using pointers and precompute all transitions

	for (int j = 0; j < (int)tempACMachine.size(); ++j) {
		for (int i = 0; i < numA; ++i) {
			int state = j;
			while (tempACMachine[state].transition[i] == -1) {
				state = fail[state];
			}
			FinalACMachine[j].transition[i] = &(FinalACMachine[tempACMachine[state].transition[i]]);
		}
		FinalACMachine[j].output = tempACMachine[j].output;
	}

	delete[] fail;
	int number_of_states = (int)tempACMachine.size();
	tempACMachine.clear();

	// AC automaton is now ready

	matchArray ret;
	matchData hit;

	if (number_of_states <= 1) {
		delete[] FinalACMachine;
		return ret;
	}

	// Scan the given charArray with the AC automaton

	FinalACState *state = FinalACMachine;

	charArray::const_iterator x = s.begin();

	for (int i = 0; i < n; ++i) {
        if (*x < 0) {
			++x;
			continue;
        }
        state = state->transition[*x]; 
		++x;
		if (state->output >= tol) {
			hit.position = i - m + 1;
			hit.score = state->output;
			ret.push_back(hit);
		}
	}

	delete[] FinalACMachine;

	return ret;
}


// Aho-Corasick Filtration Algorithm
// Implemented only for DNA
matchArray ahoCorasickLookaheadFiltrationDNA(const int q, const charArray& s, const intMatrix& p, const doubleArray& bg, const int tol)
{
	// Construct a Aho-Corasick automaton corresponding to given pattern and tolerance

	const int m = p[0].size();
	if (q > m) {
		return ahoCorasickLookaheadFiltrationDNA(m, s, p, bg, tol);
	}
	const int numA = p.size();
	const int n = s.size();


	// Place the scanning window optimally on the matrix,
	doubleArray row_goodness = expectedDifferences(p, bg);

	double current_goodness = 0;

	for (int i = 0; i < q; ++i) {
		current_goodness += row_goodness[i];
	}

	double max_goodness = current_goodness;
	int window_pos = 0;

	for (int i = 0; i < m - q; ++i) {
		current_goodness -= row_goodness[i];
		current_goodness += row_goodness[i + q];
		if (current_goodness > max_goodness) {
			max_goodness = current_goodness;
			window_pos = i + 1;
		}
	}

	// Calculate lookahead scores for use in automaton construction
	intArray T(m, 0);
	for (int j = m - 1; j > 0; --j) {
		int max = INT_MIN;
		for (int i = 0; i < numA; ++i) {
			if (max < p[i][j])
				max = p[i][j];
		}
		T[j - 1] = T[j] + max;
	}

	// Pre-window score
	int P = 0;
	for (int j = 0; j < window_pos; ++j) {
		int max = INT_MIN;
		for (int i = 0; i < numA; ++i) {
			if (max < p[i][j])
				max = p[i][j];
		}
		P += max;
	}

	// Arrange matrix indeces not in window, for use in scanning
	intArray order(m - q, 0);
	for (int i = 0; i < window_pos; ++i) {
		order[i] = i;
	}
	for (int i = window_pos + q; i < m; ++i) {
		order[i - q] = i;
	}

	compareRows comp;
	comp.goodness = &row_goodness;

	sort(order.begin(), order.end(), comp);

	// Lookahead scores for scanning
	intArray L(m - q, 0);
	for (int j = m - q - 1; j > 0; --j) {
		int max = INT_MIN;
		for (int i = 0; i < numA; ++i) {
			if (max < p[i][order[j]])
				max = p[i][order[j]];
		}
		L[j - 1] = L[j] + max;
	}

	// Actual automaton construction begins

	// We first construct a temporary transition table that uses integers to indicate transitions
	// Pointers cannot be used because vector resizes would mess them up
	vector<ConstructionACState> tempACMachine;
	queue<ConstructionQueueElement> stateQ;

	// Construct states

	ConstructionACState newState;
	for (int i = 0; i < numA; ++i) {
		newState.transition[i] = -1;
	}
	newState.output = -1;
	tempACMachine.push_back(newState);

	ConstructionQueueElement qElement;
	qElement.prev = 0;
	qElement.i = window_pos;
	qElement.score = 0;
	stateQ.push(qElement);

	while (!stateQ.empty()) {
		qElement = stateQ.front();
		stateQ.pop();

		if (qElement.i == window_pos + q) {
			tempACMachine[qElement.prev].output = qElement.score - tol + T[window_pos + q - 1] + P;
		} else {
			for (int j = 0; j < numA; ++j) {
				if (qElement.score + p[j][qElement.i] + T[qElement.i] + P >= tol) {
					ConstructionQueueElement newElement;
					tempACMachine.push_back(newState);
					tempACMachine[qElement.prev].transition[j] = tempACMachine.size() - 1;
					newElement.prev = tempACMachine.size() - 1;
					newElement.score = qElement.score +  p[j][qElement.i];
					newElement.i = qElement.i + 1;
					stateQ.push(newElement);
				}
			}
		}
	}

	for (int i = 0; i < numA; ++i) {
		if (tempACMachine[0].transition[i] == -1)
			tempACMachine[0].transition[i] = 0;
	}

	// Construct fail function and final output function

	int *fail;
	fail = new int[tempACMachine.size()]; // temp array for fail function
	fail[0] = 0;

	queue<int> failQ;
	for (int i = 0; i < numA; ++i) {
		if (tempACMachine[0].transition[i] != 0) {
			failQ.push(tempACMachine[0].transition[i]);
			fail[tempACMachine[0].transition[i]] = 0;
		}
	}
	while (!failQ.empty()) {
		int current = failQ.front();
		failQ.pop();
		for (int i = 0; i < numA; ++i) {
			if (tempACMachine[current].transition[i] != -1) {
				int next = tempACMachine[current].transition[i];
				failQ.push(next);
				int state = fail[current];
				while (tempACMachine[state].transition[i] == -1)
					state = fail[state];
				fail[next] = tempACMachine[state].transition[i];
				if (tempACMachine[fail[next]].output > tempACMachine[next].output)
					tempACMachine[next].output = tempACMachine[fail[next]].output;

			}
		}
	}

	// The final AC automaton that will be used in scanning
	// Storing transitions as pointers to next state saves a significant amount of time during scanning, as there's no need to do pointer arithmetics
	FinalACState *FinalACMachine;
	FinalACMachine = new FinalACState[tempACMachine.size()];

	// Convert the temporary AC automaton to final one using pointers and precompute all transitions

	for (int j = 0; j < (int)tempACMachine.size(); ++j) {
		for (int i = 0; i < numA; ++i) {
			int state = j;
			while (tempACMachine[state].transition[i] == -1) {
				state = fail[state];
			}
			FinalACMachine[j].transition[i] = &(FinalACMachine[tempACMachine[state].transition[i]]);
		}
		FinalACMachine[j].output = tempACMachine[j].output;
	}

	delete[] fail;
	int number_of_states = (int)tempACMachine.size();
	tempACMachine.clear();

	// AC automaton is now ready

	matchArray ret;
	matchData hit;

	if (number_of_states <= 1) {
		delete[] FinalACMachine;
		return ret;
	}

	// Scan the given charArray with the AC automaton

	FinalACState *state = FinalACMachine;

	charArray::const_iterator x = s.begin();

	for (int i = 0; i < window_pos + q - 1; ++i) {
        if (*x >= 0) {
			state = (*state).transition[*x]; 
        }
		++x;
	}

	for (int i = 0; i < n - m + 1; ++i) {
        if (*x >= 0) {
			state = (*state).transition[*x]; 
        }
		++x;
		if ((*state).output >= 0) {
			int score = (*state).output - T[window_pos + q - 1] - P;
			intArray::iterator y = order.begin();
			for (int j = 0; j < m - q; ++j) {
                if (s[i + (*y)] >= 0) {
					score += p[s[i + (*y)]][*y]; 
					if (score + L[j] < 0)
						break;
                }
				++y;
			}
			if (score >= 0) {
				hit.position = i;
				hit.score = score + tol;
				ret.push_back(hit);
			}
		}
	}

	delete[] FinalACMachine;

	return ret;
}


// Aho-Corasick algorithm scanning multiple matrices at once
// Implemented only for DNA
vector<matchArray> multipleMatrixAhoCorasickLookaheadFiltrationDNA(const int q, const charArray& s, const vector<intMatrix>& matrices, const doubleArray& bg, const intArray& tol)
{
    cout << "multipleMatrixAhoCorasickLookaheadFiltrationDNA called" << endl;

	const int numA = 4;
	const int n = s.size();

	intArray m(matrices.size(), 0);

	for (int i = 0; i < (int)matrices.size(); ++i) {
		m[i] = matrices[i][0].size();
	}

	// Calculate entropies for all matrices
	vector<doubleArray> goodnesses;
	goodnesses.reserve(matrices.size());

	for (int i = 0; i < (int)matrices.size(); ++i) {
		goodnesses.push_back(expectedDifferences(matrices[i], bg));
	}

	// Find best window positions for all matrices
	intArray window_positions;
	window_positions.reserve(matrices.size());
	for (int k = 0; k < (int)matrices.size(); ++k) {
		if (q >= m[k]) {
			window_positions.push_back(0);
		} else {
			double current_goodness = 0;
			for (int i = 0; i < q; ++i) {
				current_goodness += goodnesses[k][i];
			}

			double max_goodness = current_goodness;
			int window_pos = 0;

			for (int i = 0; i < m[k] - q; ++i) {
				current_goodness -= goodnesses[k][i];
				current_goodness += goodnesses[k][i + q];
				if (current_goodness > max_goodness) {
					max_goodness = current_goodness;
					window_pos = i + 1;
				}
			}
			window_positions.push_back(window_pos);
		}
	}

	// Calculate lookahead scores for all matrices
	intMatrix T;
	T.reserve(matrices.size());

	for (int k = 0; k < (int)matrices.size(); ++k) {
		intArray C(m[k], 0);
		for (int j = m[k] - 1; j > 0; --j) {
			int max = INT_MIN;
			for (int i = 0; i < numA; ++i) {
				if (max < matrices[k][i][j])
					max = matrices[k][i][j];
			}
			C[j - 1] = C[j] + max;
		}
		T.push_back(C);
	}

	// Pre-window scores
	intArray P;
	P.reserve(matrices.size());
	for (int k = 0; k < (int)matrices.size(); ++k) {
		int B = 0;
		for (int j = 0; j < window_positions[k]; ++j) {
			int max = INT_MIN;
			for (int i = 0; i < numA; ++i) {
				if (max < matrices[k][i][j])
					max = matrices[k][i][j];
			}
			B += max;
		}
		P.push_back(B);
	}

	// Arrange matrix indeces not in window by entropy, for use in scanning
	intMatrix orders;
	orders.reserve(matrices.size());
	intMatrix L;
	L.reserve(matrices.size());

	for (int k = 0; k < (int)matrices.size(); ++k) {
		if (q >= m[k]) {
			intArray temp;
			orders.push_back(temp);
			L.push_back(temp);
		} else {
			intArray order(m[k] - q, 0);
			for (int i = 0; i < window_positions[k]; ++i) {
				order[i] = i;
			}
			for (int i = window_positions[k] + q; i < m[k]; ++i) {
				order[i - q] = i;
			}

			compareRows comp;
			comp.goodness = &(goodnesses[k]);

			sort(order.begin(), order.end(), comp);

			// Scanning lookahead scores
			orders.push_back(order);

			intArray K(m[k] - q, 0);
			for (int j = m[k] - q - 1; j > 0; --j) {
				int max = INT_MIN;
				for (int i = 0; i < numA; ++i) {
					if (max < matrices[k][i][order[j]])
						max = matrices[k][i][order[j]];
				}
				K[j - 1] = K[j] + max;
			}
			L.push_back(K);
		}
	}

	// Actual automaton construction begins

	// We first construct a temporary transition table that uses integers to indicate transitions
	// Pointers cannot be used because vector resizes would mess them up
	vector<ConstructionACStateMulti> tempACMachine;
	queue<ConstructionQueueElementMulti> stateQ;

	// Construct states

	ConstructionACStateMulti newState;
	for (int i = 0; i < numA; ++i) {
		newState.transition[i] = -1;
	}

	tempACMachine.push_back(newState);

	ConstructionQueueElementMulti qElement;
	qElement.prev = 0;
	qElement.i = 0;
	{
		OutputListElementMulti temp;
		temp.score = 0;
		temp.full = false;
		for (int i = 0; i < (int)matrices.size(); ++i) {
			temp.matrix = i;
			qElement.scores.push_back(temp);
		}
	}
	stateQ.push(qElement);

	while (!stateQ.empty()) {
		qElement = stateQ.front();
		stateQ.pop();

		if (qElement.i == q) {
			tempACMachine[qElement.prev].output.insert(tempACMachine[qElement.prev].output.end(), qElement.scores.begin(), qElement.scores.end());
		} else if (qElement.i < q) {
			for (int j = 0; j < numA; ++j) {
				list<OutputListElementMulti> expand;
				list<OutputListElementMulti> finished;
				for (list<OutputListElementMulti>::iterator x = qElement.scores.begin(); x != qElement.scores.end(); ++x) {
					if (x->score + matrices[x->matrix][j][qElement.i + window_positions[x->matrix]] + T[x->matrix][qElement.i + window_positions[x->matrix]] + P[x->matrix] >= tol[x->matrix]) {
						if (m[x->matrix] == qElement.i + 1) {
							finished.push_back(*x);
							finished.back().score += matrices[x->matrix][j][qElement.i];
							finished.back().full = true;
						} else {
							expand.push_back(*x);
							expand.back().score += matrices[x->matrix][j][qElement.i + window_positions[x->matrix]];
						}
					}
				}


				if (!expand.empty() || !finished.empty()) {

					ConstructionQueueElementMulti newElement;
					newState.output.clear();
					newState.output.insert(newState.output.end(), finished.begin(), finished.end());
					tempACMachine.push_back(newState);
					tempACMachine[qElement.prev].transition[j] = tempACMachine.size() - 1;
					if (!expand.empty()) {
						newElement.prev = tempACMachine.size() - 1;
						newElement.scores.insert(newElement.scores.end(), expand.begin(), expand.end());
						newElement.i = qElement.i + 1;
						stateQ.push(newElement);
					}
				}
			}
		}
	}

	for (int i = 0; i < numA; ++i) {
		if (tempACMachine[0].transition[i] == -1)
			tempACMachine[0].transition[i] = 0;
	}

	// Construct fail function and final output function

	int *fail;
	fail = new int[tempACMachine.size()]; // temp array for fail function
	fail[0] = 0; // probably unnecessary

	queue<int> failQ;
	for (int i = 0; i < numA; ++i) {
		if (tempACMachine[0].transition[i] != 0) {
			failQ.push(tempACMachine[0].transition[i]);
			fail[tempACMachine[0].transition[i]] = 0;
		}
	}
	while (!failQ.empty()) {
		int current = failQ.front();
		failQ.pop();
		for (int i = 0; i < numA; ++i) {
			if (tempACMachine[current].transition[i] != -1) {
				int next = tempACMachine[current].transition[i];
				failQ.push(next);
				int state = fail[current];
				while (tempACMachine[state].transition[i] == -1)
					state = fail[state];
				fail[next] = tempACMachine[state].transition[i];
				tempACMachine[next].output.insert(tempACMachine[next].output.end(), tempACMachine[fail[next]].output.begin(), tempACMachine[fail[next]].output.end());

			}
		}
	}

	// The final AC automaton that will be used in scanning
	// Storing transitions as pointers to next state saves a significant amount of time during scanning, as there's no need to do pointer arithmetics
	FinalACStateMulti *FinalACMachine;
	FinalACMachine = new FinalACStateMulti[tempACMachine.size()];

	// Convert the temporary AC automaton to final one using pointers and precompute all transitions

	for (int j = 0; j < (int)tempACMachine.size(); ++j) {
		for (int i = 0; i < numA; ++i) {
			int state = j;
			while (tempACMachine[state].transition[i] == -1) {
				state = fail[state];
			}
			FinalACMachine[j].transition[i] = &(FinalACMachine[tempACMachine[state].transition[i]]);
		}
		FinalACMachine[j].output = tempACMachine[j].output;
	}

	delete[] fail;
	int number_of_states = (int)tempACMachine.size();
	tempACMachine.clear();

	// AC automaton is now ready

	vector<matchArray> ret;
	for (unsigned int i = 0; i < matrices.size(); ++i) {
		matchArray temp;
		ret.push_back(temp);
	}


	if (number_of_states <= 1) {
		delete[] FinalACMachine;
		return ret;
	}

	matchData hit;

	// Scan the given charArray with the AC automaton

	FinalACStateMulti *state = FinalACMachine;

	charArray::const_iterator x = s.begin();

	for (int i = 0; i < n; ++i) {
        if (*x >= 0) {
			state = (*state).transition[*x]; 
        }
		++x;
		if (!(state->output.empty())) {
			for (list<OutputListElementMulti>::iterator y = state->output.begin(); y != state->output.end(); ++y) {
				if (y->full == true) {
					hit.position = i - m[y->matrix] + 1;
					hit.score = y->score;
					ret[y->matrix].push_back(hit);
					continue;
				}
				if (i - q - window_positions[y->matrix] + 1 >= 0 && i + m[y->matrix] - q - window_positions[y->matrix] < n) {
					int score = y->score;
					int k = y->matrix;
					int limit = m[k] - q;
					int ii = i - q - window_positions[k] + 1;
					int tolerance = tol[k];
					intArray::iterator z = orders[k].begin();
					for (int j = 0; j < limit; ++j) {
						if (s[ii + (*z)] >= 0) {
							score += matrices[k][s[ii + (*z)]][*z];
							if (score + L[k][j] < tolerance)
								break;
						}
                        ++z;
					}
					if (score >= tolerance) {
						hit.position = i - q - window_positions[k] + 1;
						hit.score = score;
						ret[k].push_back(hit);
					}
				}
			}
		}
	}

	delete[] FinalACMachine;

	return ret;
}


// Naive superalphabet algorithm - good for very long matrices
// For arbitary alphabet
matchArray naiveSuperalphabetAlgorithm(const int q, const charArray& s, const intMatrix& p, const doubleArray& bg, const int tol)
{

	const int m = p[0].size();
	if (q > m) {
		return naiveSuperalphabetAlgorithm(m, s, p, bg, tol);
	}


	const unsigned int numA = p.size(); // 2**BITSIFT

	const int n = s.size();

	int size2 = 1;
	for (int i = 0; i < q; ++i)
		size2 *= numA;
	const int size = size2;

	const int mod = m % q; // counts length of end part...
	int numQ2 = m / q;
	if (mod != 0)
		++numQ2;

	const int numQ = numQ2;

	uintArray sA(q, 0);
	int code = 0;

	intMatrix scores;

	for (int i = 0; i < numQ; ++i)
		scores.push_back(intArray(size, 0));

	{
		int k = 0;
		for (int i = 0; i < m; i += q) {
			int score = 0;
			for (int j = 0; j < q; ++j) {
				if ((i + j) < m)
					score = score + p[0][i + j];
				scores[k++][0] = score;
			}
		}
	}

	while (true) {
		++code;
		if (code >= size)
			break;

		for (int i = 0; i < numQ; ++i)
			scores[i][code] = scores[i][code - 1];

		int pos = q - 1;
		while (pos >= 0) {
			if (sA[pos] < numA - 1) {
				int j = 0;
				int sa = sA[pos];
				for (int i = 0; i < m - mod; i += q)
					scores[j++][code] += (p[sa + 1][pos + i] - p[sa][pos + i]);
				if (mod != 0 && pos < mod) {
					int i = m - mod;
					scores[j][code] += (p[sa + 1][pos + i] - p[sa][pos + i]);
				}
				++sA[pos];
				break;
			} else {
				int j = 0;
				for (int i = 0; i < m - mod; i += q)
					scores[j++][code] += (p[0][pos + i] - p[numA - 1][pos + i]);
				if (mod != 0 && pos < mod) {
					int i = m - mod;
					scores[j][code] += (p[0][pos + i] - p[numA - 1][pos + i]);
				}
				sA[pos] = 0;
				--pos;
			}
		}
	}

	intArray codes(numQ, 0);

	int k = 0;
	for (int i = 0; i < m; i += q) {
		int c = 0;
		for (int ii = 0; ii < q - 1; ++ii)
			c = (s[i + ii] +  c * numA);
		codes[k++] = c;
	}

	charArray old(numQ, 0);

	matchArray ret;
	matchData hit;

	int pos;
	int score;
	int c;

	for (int i = 0; i <= n - m; ++i) {
		pos = i + q - 1;

		score = 0;
		for (int j = 0; j < numQ; ++j) {
			c = codes[j];
			c = (s[pos] + c * numA - size * old[j]);
			old[j] = s[pos - q + 1];
			score += scores[j][c];
			codes[j] = c;
			pos += q;
		}
		if (score >= tol) {
			hit.position = i;
			hit.score = score;
			ret.push_back(hit);
		}
	}
	return ret;
}


// Naive superalphabet algorithm - good for very long matrices
// for DNA
matchArray naiveSuperalphabetAlgorithmDNA(const int q, const charArray& s, const intMatrix& p, const int tol)
{

	const int m = p[0].size();
	if (q > m) {
		return naiveSuperalphabetAlgorithmDNA(m, s, p, tol);
	}

	const int BITSHIFT = 2;
	const unsigned int numA = 4; // 2**BITSIFT

	const int n = s.size();
	const int size = 1 << (BITSHIFT * q); // numA^q
	const int BITAND = size - 1;

	const int mod = m % q; // counts length of end part...
	int numQ2 = m / q;
	if (mod != 0)
		++numQ2;

	const int numQ = numQ2;

	uintArray sA(q, 0);
	int code = 0;

	intMatrix scores;

	for (int i = 0; i < numQ; ++i)
		scores.push_back(intArray(size, 0));

	{
		int k = 0;
		for (int i = 0; i < m; i += q) {
			int score = 0;
			for (int j = 0; j < q; ++j)
				if ((i + j) < m)
					score = score + p[0][i + j];
			scores[k++][0] = score;
		}
	}

	while (true) {
		++code;
		if (code >= size)
			break;

		for (int i = 0; i < numQ; ++i)
			scores[i][code] = scores[i][code - 1];

		int pos = q - 1;
		while (pos >= 0) {
			if (sA[pos] < numA - 1) {
				int j = 0;
				int sa = sA[pos];
				for (int i = 0; i < m - mod; i += q)
					scores[j++][code] += (p[sa + 1][pos + i] - p[sa][pos + i]);
				if (mod != 0 && pos < mod) {
					int i = m - mod;
					scores[j][code] += (p[sa + 1][pos + i] - p[sa][pos + i]);
				}
				++sA[pos];
				break;
			} else {
				int j = 0;
				for (int i = 0; i < m - mod; i += q)
					scores[j++][code] += (p[0][pos + i] - p[numA - 1][pos + i]);
				if (mod != 0 && pos < mod) {
					int i = m - mod;
					scores[j][code] += (p[0][pos + i] - p[numA - 1][pos + i]);
				}
				sA[pos] = 0;
				--pos;
			}
		}
	}

	intArray codes(numQ, 0);

	int k = 0;
	for (int i = 0; i < m; i += q) {
		int c = 0;
		int digit = (q - 1) * BITSHIFT;

		for (int ii = 0; ii < q - 1; ++ii) {
            if (s[i + ii] < 0) {
				continue;
            }
            digit -= BITSHIFT; 
			c += (s[i + ii] << digit);
		}
		codes[k++] = c;
	}

	matchArray ret;
	matchData hit;

	int pos;
	int score;
	int c;

	for (int i = 0; i <= n - m; ++i) {
		pos = i + q - 1;
        if (s[pos] < 0) {
			continue;
        }

		score = 0;
		for (int j = 0; j < numQ; ++j) {
			c = codes[j];
			c = ((c << BITSHIFT) + (s[pos])) & BITAND;
			score += scores[j][c];
			codes[j] = c;
			pos += q;
		}
		if (score >= tol) {
			hit.position = i;
			hit.score = score;
			ret.push_back(hit);
		}
	}

	return ret;
}


// LFA for arbitary alphabet
matchArray lookaheadFiltration(const int q, const charArray& s, const intMatrix& p, const doubleArray& bg, const int tol)
{
	const int m = p[0].size();
	if (q > m) {
		return lookaheadFiltration(m, s, p, bg, tol);
	}

	const unsigned int numA = p.size();
	const int n = s.size();

	// Find the window

	double current_goodness = 0;

	doubleArray goodness = expectedDifferences(p, bg);
	for (int i = 0; i < q; ++i) {
		current_goodness += goodness[i];
	}

	double max_goodness = current_goodness;
	int window_pos = 0;

	for (int i = 0; i < m - q; ++i) {
		current_goodness -= goodness[i];
		current_goodness += goodness[i + q];
		if (current_goodness > max_goodness) {
			max_goodness = current_goodness;
			window_pos = i + 1;
		}
	}

	// Arrange matrix indeces not in window by entropy, for use in scanning
	intArray order(m - q, 0);
	for (int i = 0; i < window_pos; ++i) {
		order[i] = i;
	}
	for (int i = window_pos + q; i < m; ++i) {
		order[i - q] = i;
	}

	compareRows comp;
	comp.goodness = &goodness;

	sort(order.begin(), order.end(), comp);

	intArray L(m - q + 1, 0);
	for (int j = m - q; j > 0; --j) {
		int max = INT_MIN;
		for (int i = 0; i < (int)numA; ++i) {
			if (max < p[i][order[j - 1]])
				max = p[i][order[j - 1]];
		}
		L[j - 1] = L[j] + max;
	}

	const int size = (int)pow(numA, q); // numA^q
	const int divisor = (int)pow(numA, q - 1);

	uintArray sA(q, 0);
	int code = 0;

	intArray scores(size, 0);


	{
		int score = 0;
		for (int j = 0; j < q; ++j)
			score = score + p[0][window_pos + j];
		scores[0] = score;
	}

	while (true) {
		++code;
		if (code >= size)
			break;

		scores[code] = scores[code - 1];

		int pos = q - 1;
		while (pos >= 0) {
			if (sA[pos] < numA - 1) {
				int sa = sA[pos];
				scores[code] += (p[sa + 1][pos + window_pos] - p[sa][pos + window_pos]);
				++sA[pos];
				break;
			} else {
				scores[code] += (p[0][pos + window_pos] - p[numA - 1][pos + window_pos]);
				sA[pos] = 0;
				--pos;
			}
		}
	}

	intArray shifts(size, 0);

	for (int i = 0; i < size; ++i) {
		shifts[i] = (i * numA) - ((i / divisor) * size);
	}

	// Actual scanning

	matchArray ret;
	matchData hit;

	intArray::iterator y = order.begin();
	int offset = q + window_pos - 1;

	int limit = tol - L[0];
	int score = 0;

	code = 0;
	for (int ii = window_pos; ii < offset; ++ii)
		code = (code * numA) + s[ii];

	for (int i = 0; i <= n - m + 1; ++i) {
		code = shifts[code] + s[i + offset];

		if (scores[code] >= limit) {
			score = scores[code];
			y = order.begin();
			for (int j = 0; j < m - q; ++j) {
				if (score + L[j] < tol)
					break;
				score += p[s[i + (*y)]][*y];
				++y;
			}
			if (score >= tol) {
				hit.position = i;
				hit.score = score;
				ret.push_back(hit);
			}
		}
	}

	return ret;
}


// LFA for DNA
matchArray lookaheadFiltrationDNA(const int q, const charArray& s, const intMatrix& p, const doubleArray& bg, const int tol)
{
	const int m = p[0].size();
	if (q > m) {
		return lookaheadFiltrationDNA(m, s, p, bg, tol);
	}

	const int BITSHIFT = 2;
	const unsigned int numA = 4; // 2**BITSIFT
	const int n = s.size();

	// Find the window

	double current_goodness = 0;
	doubleArray goodness = expectedDifferences(p, bg);

	for (int i = 0; i < q; ++i) {
		current_goodness += goodness[i];
	}

	double max_goodness = current_goodness;
	int window_pos = 0;

	for (int i = 0; i < m - q; ++i) {
		current_goodness -= goodness[i];
		current_goodness += goodness[i + q];
		if (current_goodness > max_goodness) {
			max_goodness = current_goodness;
			window_pos = i + 1;
		}
	}

	// Arrange matrix indeces not in window by entropy, for use in scanning
	intArray order(m - q, 0);
	for (int i = 0; i < window_pos; ++i) {
		order[i] = i;
	}
	for (int i = window_pos + q; i < m; ++i) {
		order[i - q] = i;
	}

	compareRows comp;
	comp.goodness = &goodness;

	sort(order.begin(), order.end(), comp);

	// Lookahead array for indeces outside the window
	intArray L(m - q + 1, 0);
	for (int j = m - q; j > 0; --j) {
		int max = INT_MIN;
		for (int i = 0; i < (int)numA; ++i) {
			if (max < p[i][order[j - 1]])
				max = p[i][order[j - 1]];
		}
		L[j - 1] = L[j] + max;
	}

	const int size = 1 << (BITSHIFT * q); // numA^q
	const int BITAND = size - 1;

	uintArray sA(q, 0);
	int code = 0;

	// Scores in the window for all possible strings
	vector<int> scores(size, 0);

	{
		int score = 0;
		for (int j = 0; j < q; ++j)
			score = score + p[0][window_pos + j];
		scores[0] = score;
	}

	while (true) {
		++code;
		if (code >= size)
			break;

		scores[code] = scores[code - 1];

		int pos = q - 1;
		while (pos >= 0) {
			if (sA[pos] < numA - 1) {
				int sa = sA[pos];
				scores[code] += (p[sa + 1][pos + window_pos] - p[sa][pos + window_pos]);
				++sA[pos];
				break;
			} else {
				scores[code] += (p[0][pos + window_pos] - p[numA - 1][pos + window_pos]);
				sA[pos] = 0;
				--pos;
			}
		}
	}

	// Actual scanning

	matchArray ret;
	matchData hit;

	intArray::iterator y = order.begin();
	int offset = q + window_pos - 1;

	int limit = tol - L[0];
	int score = 0;

	code = 0;
	for (int ii = window_pos; ii < offset; ++ii){
        if (s[ii] >= 0) {
			code = (code << BITSHIFT) + s[ii]; 
		}
	}

	for (int i = 0; i < n - m + 1; ++i) {
        if (s[i + offset] < 0) {
			continue;
        }

		code = ((code << BITSHIFT) + s[i + offset]) & BITAND;
		if (scores[code] >= limit) {
			score = scores[code];
			y = order.begin();
			for (int j = 0; j < m - q; ++j) {
				if (score + L[j] < tol)
					break;
					
                if (s[i + (*y)] >= 0) {
					score += p[s[i + (*y)]][*y];
                }
				++y;
			}
			if (score >= tol) {
				hit.position = i;
				hit.score = score;
				ret.push_back(hit);
			}
		}
	}

	return ret;
}


// Multmatrix LFA for arbitary alphabet
vector<matchArray> multipleMatrixLookaheadFiltration(const int q, const charArray& s, const vector<intMatrix>& matrices, const doubleArray& bg, const intArray& tol)
{

	const unsigned int numA = matrices[0].size();

	const int n = s.size();

	intArray m(matrices.size(), 0);
	for (int i = 0; i < (int)matrices.size(); ++i) {
		m[i] = matrices[i][0].size();
	}

	// Calculate entropies for all matrices
	vector<doubleArray> goodnesses;
	goodnesses.reserve(matrices.size());

	for (int i = 0; i < (int)matrices.size(); ++i) {
		goodnesses.push_back(expectedDifferences(matrices[i], bg));
	}

	intArray window_positions;
	window_positions.reserve(matrices.size());
	for (int k = 0; k < (int)matrices.size(); ++k) {
		if (q >= m[k]) {
			window_positions.push_back(0);
		} else {
			double current_goodness = 0;
			for (int i = 0; i < q; ++i) {
				current_goodness += goodnesses[k][i];
			}

			double max_goodness = current_goodness;
			int window_pos = 0;

			for (int i = 0; i < m[k] - q; ++i) {
				current_goodness -= goodnesses[k][i];
				current_goodness += goodnesses[k][i + q];
				if (current_goodness > max_goodness) {
					max_goodness = current_goodness;
					window_pos = i + 1;
				}
			}
			window_positions.push_back(window_pos);
		}
	}

	// Calculate lookahead scores for all matrices
	intMatrix T;
	T.reserve(matrices.size());

	for (int k = 0; k < (int)matrices.size(); ++k) {
		intArray C(m[k], 0);
		for (int j = m[k] - 1; j > 0; --j) {
			int max = INT_MIN;
			for (unsigned int i = 0; i < numA; ++i) {
				if (max < matrices[k][i][j])
					max = matrices[k][i][j];
			}
			C[j - 1] = C[j] + max;
		}
		T.push_back(C);
	}

	// Pre-window scores
	intArray P;
	P.reserve(matrices.size());
	for (int k = 0; k < (int)matrices.size(); ++k) {
		int B = 0;
		for (int j = 0; j < window_positions[k]; ++j) {
			int max = INT_MIN;
			for (unsigned int i = 0; i < numA; ++i) {
				if (max < matrices[k][i][j])
					max = matrices[k][i][j];
			}
			B += max;
		}
		P.push_back(B);
	}

	// Arrange matrix indeces not in window by entropy, for use in scanning
	intMatrix orders;
	orders.reserve(matrices.size());
	intMatrix L;
	L.reserve(matrices.size());

	for (int k = 0; k < (int)matrices.size(); ++k) {
		if (q >= m[k]) {
			intArray temp;
			orders.push_back(temp);
			L.push_back(temp);
		} else {
			intArray order(m[k] - q, 0);
			for (int i = 0; i < window_positions[k]; ++i) {
				order[i] = i;
			}
			for (int i = window_positions[k] + q; i < m[k]; ++i) {
				order[i - q] = i;
			}

			compareRows comp;
			comp.goodness = &(goodnesses[k]);

			sort(order.begin(), order.end(), comp);

			orders.push_back(order);

			intArray K(m[k] - q, 0);
			for (int j = m[k] - q - 1; j > 0; --j) {
				int max = INT_MIN;
				for (unsigned int i = 0; i < numA; ++i) {
					if (max < matrices[k][i][order[j]])
						max = matrices[k][i][order[j]];
				}
				K[j - 1] = K[j] + max;
			}
			L.push_back(K);
		}
	}

	const int size = (int)pow(numA, q);

	//intArray scores(size, 0);
	vector<vector<OutputListElementMulti> > output(size);

	{
		uintArray sA(q, 0);
		while (true) {
			int code = 0;
			for (int j = 0; j < q; ++j) {
				code = (code * numA) + sA[j];
			}

			for (unsigned short k = 0; k < matrices.size(); ++k) {
				if (m[k] <= q) {
					int score = 0;
					for (int i = 0; i < m[k]; ++i) {
						score += matrices[k][sA[i]][i];
					}
					if (score >= tol[k]) {
						OutputListElementMulti temp;
						temp.full = true;
						temp.matrix = k;
						temp.score = score;
						output[code].push_back(temp);
					}
				} else {
					int score = 0;
					for (int i = 0; i < q; ++i) {
						score += matrices[k][sA[i]][i + window_positions[k]];
					}
					if (score + P[k] + T[k][q + window_positions[k] - 1] >= tol[k]) {
						OutputListElementMulti temp;
						temp.full = false;
						temp.matrix = k;
						temp.score = score;
						output[code].push_back(temp);
					}
				}
			}

			int pos = 0;
			while (pos < q) {
				if (sA[pos] < numA - 1) {
					++sA[pos];
					break;
				} else {
					sA[pos] = 0;
					++pos;
				}
			}

			if (pos == q)
				break;
		}
	}

	int score;
	int k;
	int limit;
	int ii;
	int tolerance;
	intArray::iterator z;

	vector<matchArray> ret;
	for (unsigned int i = 0; i < matrices.size(); ++i) {
		matchArray temp;
		ret.push_back(temp);
	}
	matchData hit;

	int code = 0;
	for (int ii = 0; ii < q - 1; ++ii)
		code = (code * numA) + s[ii];

	int last = 0;

	for (int i = 0; i <= n - q + 1; ++i) {
		code = ((code * numA) + s[i + q - 1]) - (size * last);
		last = s[i];

		if (!output[code].empty()) {
			for (vector<OutputListElementMulti>::iterator y = output[code].begin(); y != output[code].end(); ++y) {
				if (y->full) {
					hit.position = i;
					hit.score = y->score;
					ret[y->matrix].push_back(hit);
					continue;
				}
				if (i - window_positions[y->matrix] >= 0 && i + m[y->matrix] - window_positions[y->matrix] <= n) { // A possible hit for a longer matrix. Don't check if matrix can't be positioned entirely on the sequence here
					score = y->score;
					k = y->matrix;
					limit = m[k] - q;
					ii = i - window_positions[k];
					tolerance = tol[k];
					z = orders[k].begin();
					for (int j = 0; j < limit; ++j) {
						score += matrices[k][s[ii + (*z)]][*z];
						if (score + L[k][j] < tolerance)
							break;
						++z;
					}
					if (score >= tolerance) {
						hit.position = i - window_positions[k];
						hit.score = score;
						ret[k].push_back(hit);
					}
				}
			}
		}
	}

	for (int i = n - q + 1; i < n; ++i) { // possible hits for matrices shorter than q near the end of sequence
		code = (code * numA) - (size * last);
		last = s[i];

		if (!output[code].empty()) {

			for (vector<OutputListElementMulti>::iterator y = output[code].begin(); y != output[code].end(); ++y) {
				if (y->full && m[y->matrix] < n - i + 1) { // only sufficiently short hits are considered
					hit.position = i;
					hit.score = y->score;
					ret[y->matrix].push_back(hit);
				}
			}
		}
	}

	return ret;
}


// Multimatrix LFA for DNA
vector<matchArray> multipleMatrixLookaheadFiltrationDNA(const int q, const charArray& s, const vector<intMatrix>& matrices, const doubleArray& bg, const intArray& tol)
{

	const int BITSHIFT = 2;
	const unsigned int numA = 4; // 2**BITSIFT

	const int n = s.size();

	intArray m(matrices.size(), 0);
	for (int i = 0; i < (int)matrices.size(); ++i) {
		m[i] = matrices[i][0].size();
	}

	// Calculate entropies for all matrices
	vector<doubleArray> goodnesses;
	goodnesses.reserve(matrices.size());

	for (int i = 0; i < (int)matrices.size(); ++i) {
		goodnesses.push_back(expectedDifferences(matrices[i], bg));
	}

	intArray window_positions;
	window_positions.reserve(matrices.size());
	for (int k = 0; k < (int)matrices.size(); ++k) {
		if (q >= m[k]) {
			window_positions.push_back(0);
		} else {
			double current_goodness = 0;
			for (int i = 0; i < q; ++i) {
				current_goodness += goodnesses[k][i];
			}

			double max_goodness = current_goodness;
			int window_pos = 0;

			for (int i = 0; i < m[k] - q; ++i) {
				current_goodness -= goodnesses[k][i];
				current_goodness += goodnesses[k][i + q];
				if (current_goodness > max_goodness) {
					max_goodness = current_goodness;
					window_pos = i + 1;
				}
			}
			window_positions.push_back(window_pos);
		}
	}

	// Calculate lookahead scores for all matrices
	intMatrix T;
	T.reserve(matrices.size());

	for (int k = 0; k < (int)matrices.size(); ++k) {
		intArray C(m[k], 0);
		for (int j = m[k] - 1; j > 0; --j) {
			int max = INT_MIN;
			for (unsigned int i = 0; i < numA; ++i) {
				if (max < matrices[k][i][j])
					max = matrices[k][i][j];
			}
			C[j - 1] = C[j] + max;
		}
		T.push_back(C);
	}

	// Pre-window scores
	intArray P;
	P.reserve(matrices.size());
	for (int k = 0; k < (int)matrices.size(); ++k) {
		int B = 0;
		for (int j = 0; j < window_positions[k]; ++j) {
			int max = INT_MIN;
			for (unsigned int i = 0; i < numA; ++i) {
				if (max < matrices[k][i][j])
					max = matrices[k][i][j];
			}
			B += max;
		}
		P.push_back(B);
	}

	// Arrange matrix indeces not in window by entropy, for use in scanning
	intMatrix orders;
	orders.reserve(matrices.size());
	intMatrix L;
	L.reserve(matrices.size());

	for (unsigned short k = 0; k < (int)matrices.size(); ++k) {
		if (q >= m[k]) {
			intArray temp;
			orders.push_back(temp);
			L.push_back(temp);
		} else {
			intArray order(m[k] - q, 0);
			for (int i = 0; i < window_positions[k]; ++i) {
				order[i] = i;
			}
			for (int i = window_positions[k] + q; i < m[k]; ++i) {
				order[i - q] = i;
			}

			compareRows comp;
			comp.goodness = &(goodnesses[k]);

			sort(order.begin(), order.end(), comp);

			orders.push_back(order);

			intArray K(m[k] - q, 0);
			for (int j = m[k] - q - 1; j > 0; --j) {
				int max = INT_MIN;
				for (unsigned int i = 0; i < numA; ++i) {
					if (max < matrices[k][i][order[j]])
						max = matrices[k][i][order[j]];
				}
				K[j - 1] = K[j] + max;
			}
			L.push_back(K);
		}
	}

	const int size = 1 << (BITSHIFT * q); // numA^q
	const int BITAND = size - 1;


	vector<vector<OutputListElementMulti> > output(size);

	{
		uintArray sA(q, 0);
		while (true) {
			int code = 0;
			for (int j = 0; j < q; ++j) {
				code = (code << BITSHIFT) | sA[j];
			}

			for (unsigned int k = 0; k < matrices.size(); ++k) {
				if (m[k] <= q) {
					int score = 0;
					for (int i = 0; i < m[k]; ++i) {
						score += matrices[k][sA[i]][i];
					}
					if (score >= tol[k]) {
						OutputListElementMulti temp;
						temp.full = true;
						temp.matrix = k;
						temp.score = score;
						output[code].push_back(temp);
					}
				} else {
					int score = 0;
					for (int i = 0; i < q; ++i) {
						score += matrices[k][sA[i]][i + window_positions[k]];
					}
					if (score + P[k] + T[k][q + window_positions[k] - 1] >= tol[k]) {
						OutputListElementMulti temp;
						temp.full = false;
						temp.matrix = k;
						temp.score = score;
						output[code].push_back(temp);
					}
				}
			}

			int pos = 0;
			while (pos < q) {
				if (sA[pos] < numA - 1) {
					++sA[pos];
					break;
				} else {
					sA[pos] = 0;
					++pos;
				}
			}

			if (pos == q)
				break;
		}
	}

	// Scanning

	vector<matchArray> ret;
	for (unsigned int i = 0; i < matrices.size(); ++i) {
		matchArray temp;
		ret.push_back(temp);
	}

	matchData hit;

	int score;
	int k;
	int limit;
	int ii;
	int tolerance;
	intArray::iterator z;

	int code = 0;
	for (int ii = 0; ii < q - 1; ++ii)
        if (s[ii] >= 0) {
			code = (code << BITSHIFT) + s[ii]; 
        }

	for (int i = 0; i < n - q + 1; ++i) {
        if (s[i + q - 1] < 0)
			continue;

		code = ((code << BITSHIFT) + s[i + q - 1]) & BITAND; 

		if (!output[code].empty()) {
			for (vector<OutputListElementMulti>::iterator y = output[code].begin(); y != output[code].end(); ++y) {
				if (y->full) { // A Hit for a matrix of length <= q
					hit.position = i;
					hit.score = y->score;
					ret[y->matrix].push_back(hit);
					continue;
				}
				if (i - window_positions[y->matrix] >= 0 && i + m[y->matrix] - window_positions[y->matrix] <= n) { // A possible hit for a longer matrix. Don't check if matrix can't be positioned entirely on the sequence here
					score = y->score;
					k = y->matrix;
					limit = m[k] - q;
					ii = i - window_positions[k];
					tolerance = tol[k];
					z = orders[k].begin();
					for (int j = 0; j < limit; ++j) {
                        if (s[ii + (*z)] >= 0) {
							score += matrices[k][s[ii + (*z)]][*z]; 
							if (score + L[k][j] < tolerance)
								break;
                        }
						++z;
					}
					if (score >= tolerance) {
						hit.position = i - window_positions[k];
						hit.score = score;
						ret[k].push_back(hit);
					}
				}
			}
		}
	}

	for (int i = n - q + 1; i < n; ++i) { // possible hits for matrices shorter than q near the end of sequence
		code = (code << BITSHIFT) & BITAND; // dummy character to the end of code

		if (!output[code].empty()) {

			for (vector<OutputListElementMulti>::iterator y = output[code].begin(); y != output[code].end(); ++y) {
				if (y->full && m[y->matrix] < n - i + 1) { // only sufficiently short hits are considered
					hit.position = i;
					hit.score = y->score;
					ret[y->matrix].push_back(hit);
				}
			}
		}
	}

	return ret;
}
