# Supplementary material for: SMCis: An Effective Algorithm for Discovery of Cis-Regulatory Modules
Source: PLoS One. 2016 Sep 16;11(9):e0162968. doi: 10.1371/journal.pone.0162968 (PMC5026350; doi:10.1371/journal.pone.0162968)
Supplement: S1 Program — (ZIP) [file pone.0162968.s003.zip › SMCis/deps/pssm/pssm_algorithms.h]

// pssm_algorithms - collection of algorithms for finding PSSM matches from sequences
// Copyright (C) 2007, 2008 Pasi Rastas, Janne Korhonen
//
// This program is free software: you can redistribute it and/or modify
// it under the terms of the GNU General Public License as published by
// the Free Software Foundation, either version 3 of the License, or
// (at your option) any later version.
//
// This program is distributed in the hope that it will be useful,
// but WITHOUT ANY WARRANTY; without even the implied warranty of
// MERCHANTABILITY or FITNESS FOR A PARTICULAR PURPOSE.  See the
// GNU General Public License for more details.
//
// You should have received a copy of the GNU General Public License
// along with this program.  If not, see <http://www.gnu.org/licenses/>.

#ifndef _PSSM_ALG_HPP
#define _PSSM_ALG_HPP

#include <iostream>
#include <vector>
#include <queue>
#include <list>
#include <fstream>
#include <algorithm>
#include <math.h>
#include <cassert>

using namespace std;

/*
using std::cin;   
using std::cout;  
using std::cerr;  
using std::vector;
using std::list;  
using std::queue; 
using std::deque; 
*/

// *************************
// Data structures and types
// *************************

typedef vector<int> intArray;
typedef vector<unsigned int> uintArray;
typedef vector<short> shortArray;
typedef vector<float> floatArray;
typedef vector<double> doubleArray;
typedef vector<intArray> intMatrix;
typedef vector<int> charArray;

// Struct for comparing matrix rows with sort()
struct compareRows {
	const doubleArray *goodness;
	bool operator ()(int i, int j)
	{
		return ((*goodness)[i] > (*goodness)[j]);
	}
};

// Struct used in construction of AC automaton - pointers can't be used because they get invalidated on vector resize
struct ConstructionACState {
	int transition[4];
	int output;
};

// Struct used in final AC automaton - pointers are much faster when scanning
struct FinalACState {
	FinalACState *transition[4];
	int output;
};

// Misc. data structure used in AC automaton construction
struct ConstructionQueueElement {
	int prev;
	int i;
	int score;
};

// Output list element for mm AC automaton
struct OutputListElementMulti {
	int score;
	int matrix;
	bool full;
};

// Struct used in construction of multiple matrix AC automaton
struct ConstructionACStateMulti {
	int transition[4];
	list<OutputListElementMulti> output;
};

// Struct used in final multiple matrix AC automaton
struct FinalACStateMulti {
	FinalACStateMulti *transition[4];
	list<OutputListElementMulti> output;
};

// Misc. data structure used in AC automaton construction
struct ConstructionQueueElementMulti {
	int prev;
	int i;
	list<OutputListElementMulti> scores;
};

// Struct for storing data about matrix matches
struct matchData {
	int position;
	int score;
};

typedef vector<matchData> matchArray; 

doubleArray flatBG(const int size);
doubleArray bgFromSequence(const charArray& seq, const int size, const double pseudocount);
charArray readString(std::basic_istream<char>& in);
charArray readDNA(std::basic_istream<char>& in);
charArray readAZ(std::basic_istream<char>& in);
intMatrix readMatrix(std::basic_istream<char>& in);
intMatrix counts2LogOdds(const intMatrix& mat, const doubleArray& bg, const double ps);
int tresholdFromP(const intMatrix& mat, const doubleArray& bg, const double& p);
int maxScore(const intMatrix& mat);
doubleArray expectedDifferences(const intMatrix& mat, const doubleArray& bg);
void printIntMatrix(const intMatrix& mat);
void printSequence(const charArray& seq, const int n);
void printMatchArray(const matchArray& match);


matchArray naiveAlgorithm(const charArray& s, const intMatrix& p, const int tol);
matchArray permutatedLookAhead(const charArray& s, const intMatrix& p, const doubleArray& bg, const int tol);

matchArray ahoCorasickExpansionDNA(const charArray& s, const intMatrix& p, const int tol);
matchArray ahoCorasickLookaheadFiltrationDNA(const int q, const charArray& s, const intMatrix& p, const doubleArray& bg, const int tol);
vector<matchArray> multipleMatrixAhoCorasickLookaheadFiltrationDNA(const int q, const charArray& s, const vector<intMatrix>& matrices, const doubleArray& bg, const intArray& tol);

matchArray naiveSuperalphabetAlgorithm(const int q, const charArray& s, const intMatrix& p, const doubleArray& bg, const int tol);
matchArray naiveSuperalphabetAlgorithmDNA(const int q, const charArray& s, const intMatrix& p, const int tol);

matchArray lookaheadFiltration(const int q, const charArray& s, const intMatrix& p, const doubleArray& bg, const int tol);
matchArray lookaheadFiltrationDNA(const int q, const charArray& s, const intMatrix& p, const doubleArray& bg, const int tol);
vector<matchArray> multipleMatrixLookaheadFiltration(const int q, const charArray& s, const vector<intMatrix>& matrices, const doubleArray& bg, const intArray& tol);
vector<matchArray> multipleMatrixLookaheadFiltrationDNA(const int q, const charArray& s, const vector<intMatrix>& matrices, const doubleArray& bg, const intArray& tol);

#endif
