# Supplementary material for: SMCis: An Effective Algorithm for Discovery of Cis-Regulatory Modules
Source: PLoS One. 2016 Sep 16;11(9):e0162968. doi: 10.1371/journal.pone.0162968 (PMC5026350; doi:10.1371/journal.pone.0162968)
Supplement: S1 Program — (ZIP) [file pone.0162968.s003.zip › SMCis/examples/liver.fa]

>M19524
agatctgggattgggtgtgtcagagcctccaacactgtcagactcaaaggtgcaggacaataagtagtcttactctggctgtatcttctcattgttgcttttggaacgttgccctctttcccaaagtgtctgtctgcacatttcgtagagcgagtgttccgatactctaatctccctaggcaaggttcatatttgtgtaggttacttattctccttttgttgactaagtcaataatcagaatcagcaggtttggagtcagcttggcagggatcagcagcctgggttggaaggagggggtataaaagccccttcaccaggagaagccgtcacacagatccacaagctcctgacaggatggcttcccttcgactcttcctcctttgcctcgctggactggtatttgtgtctgaagctggccccgcgggtgctggagaatccaaatgtcctctgatggtcaaagtcctggatgctgtccgaggcagccctgctgtagacgtggctgtaaaagtgttcaaaaagacctctgagggatcctgggagccctttgcctctgggaagaccgcggagtctggagagctgcacgggctcaccacagatgagaagtttgtagaaggagtgtacagagtagaactggacaccaaatcgtactggaagacacttggcattttcccgttccatgaattcgcggatgtggttttcacagccaacgactctggccatcgccactacaccatcgcagccctgctcagcccatactcctacagcaccacggctgtcgtcagcaacccccagaattgagagactcagcccaggaggaccaggatcttgccaaagcagtagcatcccatttgtaccaaaacagtgttcttgctctataaaccgtgttagcagctcaggaagatgccgtgaagcattcttattaaaccacctgctatttcattc
>AF033857
atgatgataaactattcatagcatgggaaatctaagaggtataagtatataaagagatgctcaaactcatgagttatgagagaaattcaaattaaaaacaacaagacaccagcttatgctgatcagattggcaaaaattctgacctttggagaataccacatattaggtatacccaccaataggaactcttttgcctgctggttggtgtgtagactggtccaagccactctaaagggcaatctggcagcactttgtgaaattaagagtgcatgttccctatgattcataatagcaccactcttctatcccagaaaatttctaccccaggcctataagggaagaaagataaggaaatttatcacagtattgtttggggtggtgaaaaattagcaatgacttagatgtccataactggaaaataaagaagtcaagtgtggcaaatacacactgggatattctgaaccatttagaaaagcaaagaactagatacatattcagcagcatggctggatcctaagaacacagttgaaagaaaaaagaaactatgaaatctatagtacatccatagattgtagtaaatctatagtgccacatcacatatccatgaaaaatacatatacgcacaaacatttctatgtattttacaagttcaaggctaaacatcatattagagaagttgcctctggggaaaggcagtgagagtgaggaattatgataaaagagaatgaataaaaaaacaagagaagggtcatgtaggttttgtttctgtgccatgaactcatggattatgattaactcaaccttctgcacatgaagataaacaagaaagaactgataaacctgcaatggttgggtaatcttcaacttccaaatcagcaaaggtcagctctaagtttgccaagtacacaacttctcatcttgtgacatgttccccacctctgtgcagtgttaaaaaatacctcagtggtctactgactgactgtggatgcttcttctaga
>AF051355
taccaggaagggggttgatctcccaaaccagaggcagaccctagactctaatacagttaaggaaagaccagcaagatgatagtccccaatacaatagaagttactatattttatttgttgtttttcttttgttttgttttgttttgttttgttttgttttagagactggggtcttgctcgattgcccaggctgtagtgcagcggtgggacaatagctcactgcagactccaactcctgggctcaagcaatcctcctgcctcagcctcctgaatagctgggactacaagggtacaccatcacacacaccaaaacaattttttaaatttttgtgtagaaacgagggtcttgctttgttgcccaggctggtctccaactcctggcttcaagggatcctcccacctcagcctcccaaattgctgggattacaggtgtgagccaccacaaccagccagaactttactaattttaaaattaagaacttaaaacttgaatagctagagcaccaagatttttctttgtccccaaataagtgcagttgcaggcatagaaaatctgacatctttgcaagaatcatcgtggatgtagactctgtcctgtgtctctggcctggtttcggggaccaggagggcagacccttgcactgccaagaagcatgccaaagttaatcattggccctgctgagtacatggccgatcaggctgtttttgtgtgcctgtttttctattttacgtaaatcaccctgaacatgtttgcatcaacctactggtgatgcacctttgatcaatacattttagacaaacgtggtttttgagtccaaagatcagggctgggttgacctgaatactggatacagggcatataaaacaggggcaaggcacagactcatagcagagcaatcaccaccaagcctggaataactgcaagggctctgctgacatcttcctgaggtgccaaggaaatgaggatggaggaaggaatgaatgttctccatgactttgg
>AF236668
tctccagcatccagagagtcctgggcatttttgaataccctgaatggatttttctgccatgactttgcttgattacttttgaacgcatataaacttaacagctacatcctggctaatggtgttctgcagctcacgatctgtgaagaactgtgtccctttccctgtataaatgatgccagttgctgttttagcattttctgacaccatgcagatggccataaagctgtgggaagttgtccagggggcagccgctgcttaaccagtgctggctgttggttggcagtgaaacatggcatcaaactataagcacagaatagtcataaagcaggtgtttttactcagtgctgagcactcatgctggatgaagggggcgatattccctccaaacctgtataccacatggcaagaaatgttcatacttaaagaacaagctgcttacatatgcattagatgtttaagaaaaagttgggccgagtccccacaatgactaacgttttgcccccacccccgtggacttagttcctttaacaaaagcggggggtatctcagtggtcgtccgggtggttcttctctgatgaaggccggatgtctttctcgccagtaaactttctgacctggtccctttttcgcattcacacagctccctccactgcgcgcacctgttggaggggctggcaggagtcatcctacgcataaggacaagagttgaggcatacactcagcagctaggctctagtatttctgcattgtgagatcatttgggagcattagatcattattagtaccacatgaatgattacccaaagtcacacaagctgtacatgtaaaaaagtcagagtaaacaatgagttcatccctagtttgttcattctaatcttgagcagattaataagtaacctgctgcctcagcaggaacagggagctgatattggctgatttaatccacgtgcttttgttctacagcttataaatacctcaggtttgcaggtcccagttcaga
>L09674
tatatgaagcaataataataacaaccgctatttgctaagtacttattatatgttgagatatgccaaacactttcacatattatctcatttaatccactcaacaaaacaaaatgtgtgttatttctattttatcaggcaaaaataaaaaactaatcagagaaaagtcacagtgagccacttgcttaaggttatactccccagtaaaatgttgagattcaaacccaagtccctaacaatccaaagctcatccaggtaaccattcaagtcaacaatggtctccggccacacagctcagctctaaacagaaacaccacagcactaattctctgtggagcagagtgcagtgtgccttccatgctccacagcacagcacggcagctcagcatatctcatcttctacaaaagactccaaagatttctcttttcaccggctcccaattactgccacataacacatgccttgaaatgtgattgcctctggtttgtaacttatgcctaagggacctgctcccattttctttcctagtggaacaaaggtattgaagccacaggttgctgaggcaaagcacttattgattagattcccatcaatattcagctgccgctgagaagattagacttggactctcaggtctgggtagcccaactcctccctctccttgctcctcctcctgcaatgcataactaggcctaggcagagctgcgaataaacaggcaggagctagtcaggtgcatgtgccacactcacacaagacctggaattgacaggactcccaactagtacaatgacagaagataaggtaaagcagcattatattcatttcaagtctggttttcaggagatagttaggggaatacagtcaagtcatacagaggatttgggggaggttgggtgtagctaccacagatcaaaattaattctctttactttgccaattgaagaactgtttcttattcagtaattggggttttaaggatttttgctctgttaactgactag
>L13460
tgaaatgaaatttattactttaataattagaaacattgataaacattttagtcacaagaatgatagataaaattttgatgcttccaataagttatatttatctagaggatgcacttatgtagaatactctcttgaggatgttaggtgagtaacatgttactatatgtagtaaaatatctatgattttataaaagcactgaaacatgaagcagcagaaatgtttttcccagttctctttcctctgaacttgatcaccgtctctctggcaaagcacctaaattaattcttctttaaaagttaacaagaccaaattataagcttgatgaataactcattcttatctttctttaaatgattatagtttatgtatttattagctatgcccatcttaaacaggtttatttgttctttttacacataccaaactcttaatattagctgttgtccccaggtccgaatgttaagtcaacatatatttgagagaccttcaacttatcaagtattgcaggtctctgattgctttggaaccacttctgatacctgtggacttagttcaaggccagttactaccacttttttttttctaatagaatgaacaaatggctaattgtttgctttgtcaaccaagctcaagttaatggatctggatactatgtatataaaaagcctagcttgagtctcttttcagtggcatccttccctttctaatcagagattttcttcctcagagattttggcctagatttgcaaaatgatgaccacatctttgatttgggggattgctatagcagcatgctgttgtctatggcttattcttggaattaggagaaggtaagtaatgttttatctttaaattgctctttgattcatccatttaatttttttaccttcatttttatacagtaaatttggttttctatacttacacatattagcattatcttccttatgttttaaatgaaaaatttgatttgaatttttaaagtaatatcttttttac
>M15657
tccagagttgttactctttgtttatatagacacaaaaacagtatgggtatatatcattttttaattaaaaaataggaggacagtatatattgcatacttctctgaaacttgtttttcatttaataatataatgtgaacaacttccatcacactgaaaaaagttggcttgagatctgagagagcagaggcttaggagtacggaaatcgttctttgtcattacccatcccaggttgtcctcctgtctccttgtggtgaacattggcctgtgaccctgttttatgattaacagagaggtgacatttgtgctaacgtggtacagacctttaatcccactgtagaagtttaactccctgtaaacagtattagtttgaattattattttcactgttattctggttgagtcagcatacccagattgaagaaaatagtttagtaataggcagtaaacagaaaaatggaggtcacttaggtgatttttttcattaaaaaaagagaattagtaatacattgcattttatagtgctttgtaaagaatcttcatgtttatcatgcaatttaacaaatatattttgagcaactacaatgagcagggtgctcatagatggcatttgagttacctggcaaagagacaaccagaacagttattatcaccatttaatccatagtaaactgagactcaggaagctgcctgacttgcctgaggttccagctagattaggcagagctggttcttaaaactaggtctgtctgatctgctagcagcaaacctctacataaatgtgtcagatgtttatgaataagtaatgtccatggtgtaatcacccacagcgtaaggtactctcggggtgtcatcaaggacattaggagtcatccaaaggccatttttttcatcaagctcactctttcccttgaatggaaaggagtactgccccttatctcaacttgatgccttattagctatttgtccttggataaataatttacactctcttatattct
>M29301
tccagtgtcactagatttctgttggtagaatgtgtctctcttagacaaaacagagaaaatagacacaggaactcttaacagtatattattcaaacaaaccagcaaaatagcactattaggcataacaaggaggcaagggaacattctgtaagtttatactctagaagaagaaatacatcatatcaatggctgctaagaaatggagaataatttgtgcctgaagatgaaatcccacattaattttccaatttcaaccacactctgcaacatataagagcaactgaatggactcagtaggttaactacatatgtgtatatatataaagagcaaaaatattgaagaagagatcatagtgtaagtaatgaaaggaaggctttgagaggaagaagaaaggctgctaatgtaccataagtttctcaaaagtaactacaatttaaaaaattgtcacggaaagtttctgtatgatctctgtcacttttctgcatatttaaaatcattctgaaagctaaattgcattagaagatattttaaattatcctgcagttttatgtcctattacttcttactgagtttctgtttgggggtcatgaacttgggctcacaaatgctgcagaatgttctttgtgtgagttgaaattgctcaatacaataacctttgactgtgtgttacaatatttatttattcctatcagtagttagtttcacaacagactagagaatgttaatgattcttttaactccactataaatcttacctctcagcatttgctataagctgaacagtgggcaagggctggaatcctaacaggacctacacagagctatttataatgccagactatacttggtttgaaggaataccttttcctgcctttgggattccaaaagaaactttgcaaaatgtttgtaataagtttgtggtgaaagaagaagatttgatcttattgacttatcccaagtcaggtaaggactgtcagtaagactgattctgaattgtat
>M60197
tccatttattatttctctcatctcaagagctattctaacatatactcgacagtacactaaatataagcatgatgccactacaattaccttatgacattaaattcatggatctagagaactgctataaattaactggcatcttgctctttcctcataacttaaaataatctaatctgtgacattttcgaagaatttttttgtgttagacttaaagagagaaagaaagggagaaaaggaggaaaaagaaaggaagaaacgtagcccccaaatgttccatcaacccataggagtggtagggagtacccagagaagatgcagagacgtgtcttttcctctctacagaatagggaagagacgtgtcttttcctctctacagaatagggaagtgtgtccctgctggtacattaagccaaccccgtagaaacactgcagtgggaaagcatttctgtgccttggctcttcccagtgacaaagttaatgattaaaacctcccagactgtcctcgacattgcccaggggtatctatttgccttgatgaggatattactgtctttctttggggacaaatctgactgtcccttgcttctgtgcagagattaataattgatgaatttctagttaggactgtttgtaaaggcaacggataactgtgctgcttccctttgcacggtgtcctgtgggtgagaggaggtgctgcaggactccctggacgcaaaatgaagagggttctggttctcctgctggccttagcctttgggcatgccctagagagaggtaaggctcctcttttgactaagaactgttgctaggttaattttccagaaccactttacaacttgaagcgggagtaactaacagaagaaatggcagaggatgctttagaagacagaataaagggagggataaagcaccattgatttgagctctgctgtgctacatagcattagaaaggaacacttctcgcccctaacaaatgagtagctcacaaaagataaaggtg
>S85346
agtggtggggtggggaggggacagtgacaggcagcctagtagaagaataaagaaaaatgttctatttcagttgggttttacagctcggcatagtctttgcctcatcgcaggagaaaaagtatgagacagtgccctaaagggaccaatccaatgctgcctgcccctccataggttctaggaaatgagatcacacccctcacttggcaactgggacaaggggtcacccgagtgctgtcttccaatctactttaccccagtcacttcagggttaaaattgtagagtttgctggagagggtcttatcgtcctttctttctttttttgttttaaataatgcatttgctctagaatctaaaattgctctcccatcccccatattcctttaatactggtaaggtgtattagcagacgtttgtgtcttcatgcccagcagaaagttaatcagaaaacagatccttattttctatggcagcataagtattttaatgtctgcgaaccctgtcactaacacacattcttttaagggaaaaaaatgcttctgtgctctagttttaaaatgcaaaggtatgatgttatttgtcaccatgcccaaaaaagtccttactcaataactttgccagaagagggagagagagagaaggcaaatgttcccccagctgtttcctgtctacagtgtctgtgttttgtagataaatgtgaggattttctctaaatccctcttctgtttgctaaatctcactgtcactgctaaattcagagcagatagagcctgcgcaatggaataaagtcctcaaaattgaaatgtgacattgctctcaacatctcccatctctctggatttctttttgcttcattattcctgctaaccaattcattttcagactttgtacttcagaagcaatgggaaaaatcagcagtcttccaacccaattatttaagtgctgcttttgtgatttcttgaaggtaaatatttcttactctttgaagtcattggggaattc
>U47685
cgtttagaggtgcagacttggagaaggaacgtgggcaagtcttcccaggaacaggtagggcagggaggaaaggggggcatctctggtgcagcccggttcggagcaggaagacgcttaataaatgctgatagactgcaggacacaggcaaaggtgctgagctggaccctttatttctgcccttctcccttctggcaccccggccaggaaattgctgcagcctttctggaatcccgttcatttttcttactggtccacaaaaggggccaaatggaagcagcaagacctgagttcaaattaaatctgccaactaccagctcagtgaatctgggcgagtaacacaaaacttgagtgtccttacctgaaaaatagaggttagagggatgctatgtgccattgtgtgtgtgtgttgggggtggggattgggggtgatttgtgagcaattggaggtgagggtggagcccagtgcccagcacctatgcactggggacccaaaaaggagcatcttctcatgattttatgtatcagaaattgggatggcatgtcattgggacagcgtcttttttcttgtatggtggcacataaatacatgtgtcttataattaatggtattttagatttgacgaaatatggaatattacctgttgtgctgatcttgggcaaactataatatctctgggcaaaaatgtccccatctgaaaaacagggacaacgttcctccctcagccagccactatggggctaaaatgagaccacatctgtcaagggttttgccctcacctccctccctgctggatggcatccttggtaggcagaggtgggcttcgggcagaacaagccgtgctgagctaggaccaggagtgctagtgccactgtttgtctatggagagggaggcctcagtgctgagggccaagcaaatatttgtggttatggattaactcgaactccaggctgtcatggcggcaggacggcgaacttgcagtatctccacgacccgcccc
>X16152
acccacctgggacccagcccctggtggctgcggctgcatcccaggtgggccccctccccgaggctcttcaaggctcaaagagaagccagtgtagaaaagcaaacaggtcaggcccgggaggcgccctttggaccttttgcaatcctggcgctcttgcagcctgggcttcctataaatggggtgcgggcgccggccgcgcattcccaccgggacctgcggggctgagtgcccttctcggttgctgccgctgaggagcccgcccagccagccagggccgcgaggccgaggccaggccgcagcccaggagccgccccaccgcagctggcgatggacccgccgaggcccgcgctgctggcgctgctggcgctgcctgcgctgctgctgctgctgctggcgggcgccagggccggtgagtgcgcggccgctctggagggagcgggagggagccggcggcacgaggttggccggggcagcctggcctaggccagagggagggcagccacagggtccagggcgagtgggggcattggaccagctggcggcccctgcaggctcaggatggggggcgcgggatggaggggctgaggagggggtctccggagcctgcctgcctcctgaaaggtgaaactgtgccggtggtccccctgtcgggccctagcaccactgggaagctcacagaatttctttctcctgtcttacagaagaggaaatgctggaaaatgtcagcctggtctgtccaagtaaggcatctccacaccaagggatgccaactctcttctacctggccttctgttctgtcccaaaagttcagcctggggcgggggagggaagggattgtctctccgctggcctgtgcacactttgaagaaacatcactgtcctgtttatcagtgactagtcattgattcgaagcatgtgagggtgaggaaatactgactttaacctttgtgaagaaatcgaacctccacccccttcctatttacctgaccctggggttaaa
