# Supplementary material for: SMCis: An Effective Algorithm for Discovery of Cis-Regulatory Modules
Source: PLoS One. 2016 Sep 16;11(9):e0162968. doi: 10.1371/journal.pone.0162968 (PMC5026350; doi:10.1371/journal.pone.0162968)
Supplement: S1 Program — (ZIP) [file pone.0162968.s003.zip › SMCis/examples/liver.pwm]

>HNF-4
A 1.25 2.25 5.00 1.00 0.00 5.00 9.00 0.00 0.00 0.00 1.00 0.00 2.00 1.00 2.00
C 4.25 2.25 2.00 0.00 0.00 2.00 4.00 13.00 1.00 2.00 0.00 0.00 6.00 8.00 11.00
G 3.25 5.25 4.00 1.00 10.00 6.00 0.00 0.00 0.00 0.00 0.00 13.00 3.00 0.00 0.00
T 4.25 3.25 2.00 11.00 3.00 0.00 0.00 0.00 12.00 11.00 12.00 0.00 2.00 4.00 0.00
>HNF-1
A 14.00 16.00 4.00 0.00 1.00 19.00 20.00 1.00 4.00 13.00 4.00 4.00 13.00 12.00 3.00
C 3.00 0.00 0.00 0.00 0.00 0.00 0.00 0.00 7.00 3.00 1.00 0.00 3.00 1.00 12.00
G 4.00 3.00 17.00 0.00 0.00 2.00 0.00 0.00 9.00 1.00 3.00 0.00 5.00 2.00 2.00
T 0.00 2.00 0.00 21.00 20.00 0.00 1.00 20.00 1.00 4.00 13.00 17.00 0.00 6.00 4.00
>HNF-3
A 0.25 2.00 0.00 0.00 0.00 4.00 0.00 0.00 0.00 1.25 1.25
C 1.25 0.00 1.00 0.00 1.00 0.00 4.00 1.00 5.00 0.25 0.25
G 1.25 9.00 0.00 0.00 1.00 7.00 1.00 0.00 0.00 1.25 7.25
T 8.25 0.00 10.00 11.00 9.00 0.00 6.00 10.00 6.00 8.25 2.25
>CEBP
A 16.00 9.00 23.00 0.00 0.00 14.00 4.00 13.00 15.00 29.00 30.00 11.00 10.00 16.00
C 10.00 10.00 5.00 0.00 0.00 2.00 28.00 11.00 13.00 9.00 6.00 11.00 17.00 8.00
G 7.00 11.00 8.00 0.00 1.00 25.00 8.00 8.00 2.00 2.00 5.00 9.00 7.00 7.00
T 10.00 13.00 7.00 43.00 42.00 2.00 3.00 11.00 13.00 3.00 2.00 12.00 9.00 12.00
