# Supplementary material for: SMCis: An Effective Algorithm for Discovery of Cis-Regulatory Modules
Source: PLoS One. 2016 Sep 16;11(9):e0162968. doi: 10.1371/journal.pone.0162968 (PMC5026350; doi:10.1371/journal.pone.0162968)
Supplement: S1 Program — (ZIP) [file pone.0162968.s003.zip › SMCis/examples/liver.ss]

>liver	M19524,AF033857,AF051355,AF236668,L09674,L13460,M15657,M29301,M60197,S85346,U47685,X16152
<agatctgggattgggtgtgtcagagcctccaacactgtcagactcaaaggtgcaggacaataagtagtcttactctggctgtatcttctcattgttgcttttggaacgttgccctctttcccaaagtgtctgtctgcacatttcgtagagcgagtgttccgatactctaatctccctaggcaaggttcatatttgtgtaggttacttattctccttttgttgactaagtcaataatcagaatcagcaggtttggagtcagcttggcagggatcagcagcctgggttggaaggagggggtataaaagccccttcaccaggagaagccgtcacacagatccacaagctcctgacaggatggcttcccttcgactcttcctcctttgcctcgctggactggtatttgtgtctgaagctggccccgcgggtgctggagaatccaaatgtcctctgatggtcaaagtcctggatgctgtccgaggcagccctgctgtagacgtggctgtaaaagtgttcaaaaagacctctgagggatcctgggagccctttgcctctgggaagaccgcggagtctggagagctgcacgggctcaccacagatgagaagtttgtagaaggagtgtacagagtagaactggacaccaaatcgtactggaagacacttggcattttcccgttccatgaattcgcggatgtggttttcacagccaacgactctggccatcgccactacaccatcgcagccctgctcagcccatactcctacagcaccacggctgtcgtcagcaacccccagaattgagagactcagcccaggaggaccaggatcttgccaaagcagtagcatcccatttgtaccaaaacagtgttcttgctctataaaccgtgttagcagctcaggaagatgccgtgaagcattcttattaaaccacctgctatttcattc
<atgatgataaactattcatagcatgggaaatctaagaggtataagtatataaagagatgctcaaactcatgagttatgagagaaattcaaattaaaaacaacaagacaccagcttatgctgatcagattggcaaaaattctgacctttggagaataccacatattaggtatacccaccaataggaactcttttgcctgctggttggtgtgtagactggtccaagccactctaaagggcaatctggcagcactttgtgaaattaagagtgcatgttccctatgattcataatagcaccactcttctatcccagaaaatttctaccccaggcctataagggaagaaagataaggaaatttatcacagtattgtttggggtggtgaaaaattagcaatgacttagatgtccataactggaaaataaagaagtcaagtgtggcaaatacacactgggatattctgaaccatttagaaaagcaaagaactagatacatattcagcagcatggctggatcctaagaacacagttgaaagaaaaaagaaactatgaaatctatagtacatccatagattgtagtaaatctatagtgccacatcacatatccatgaaaaatacatatacgcacaaacatttctatgtattttacaagttcaaggctaaacatcatattagagaagttgcctctggggaaaggcagtgagagtgaggaattatgataaaagagaatgaataaaaaaacaagagaagggtcatgtaggttttgtttctgtgccatgaactcatggattatgattaactcaaccttctgcacatgaagataaacaagaaagaactgataaacctgcaatggttgggtaatcttcaacttccaaatcagcaaaggtcagctctaagtttgccaagtacacaacttctcatcttgtgacatgttccccacctctgtgcagtgttaaaaaatacctcagtggtctactgactgactgtggatgcttcttctaga
<taccaggaagggggttgatctcccaaaccagaggcagaccctagactctaatacagttaaggaaagaccagcaagatgatagtccccaatacaatagaagttactatattttatttgttgtttttcttttgttttgttttgttttgttttgttttgttttagagactggggtcttgctcgattgcccaggctgtagtgcagcggtgggacaatagctcactgcagactccaactcctgggctcaagcaatcctcctgcctcagcctcctgaatagctgggactacaagggtacaccatcacacacaccaaaacaattttttaaatttttgtgtagaaacgagggtcttgctttgttgcccaggctggtctccaactcctggcttcaagggatcctcccacctcagcctcccaaattgctgggattacaggtgtgagccaccacaaccagccagaactttactaattttaaaattaagaacttaaaacttgaatagctagagcaccaagatttttctttgtccccaaataagtgcagttgcaggcatagaaaatctgacatctttgcaagaatcatcgtggatgtagactctgtcctgtgtctctggcctggtttcggggaccaggagggcagacccttgcactgccaagaagcatgccaaagttaatcattggccctgctgagtacatggccgatcaggctgtttttgtgtgcctgtttttctattttacgtaaatcaccctgaacatgtttgcatcaacctactggtgatgcacctttgatcaatacattttagacaaacgtggtttttgagtccaaagatcagggctgggttgacctgaatactggatacagggcatataaaacaggggcaaggcacagactcatagcagagcaatcaccaccaagcctggaataactgcaagggctctgctgacatcttcctgaggtgccaaggaaatgaggatggaggaaggaatgaatgttctccatgactttgg
<tctccagcatccagagagtcctgggcatttttgaataccctgaatggatttttctgccatgactttgcttgattacttttgaacgcatataaacttaacagctacatcctggctaatggtgttctgcagctcacgatctgtgaagaactgtgtccctttccctgtataaatgatgccagttgctgttttagcattttctgacaccatgcagatggccataaagctgtgggaagttgtccagggggcagccgctgcttaaccagtgctggctgttggttggcagtgaaacatggcatcaaactataagcacagaatagtcataaagcaggtgtttttactcagtgctgagcactcatgctggatgaagggggcgatattccctccaaacctgtataccacatggcaagaaatgttcatacttaaagaacaagctgcttacatatgcattagatgtttaagaaaaagttgggccgagtccccacaatgactaacgttttgcccccacccccgtggacttagttcctttaacaaaagcggggggtatctcagtggtcgtccgggtggttcttctctgatgaaggccggatgtctttctcgccagtaaactttctgacctggtccctttttcgcattcacacagctccctccactgcgcgcacctgttggaggggctggcaggagtcatcctacgcataaggacaagagttgaggcatacactcagcagctaggctctagtatttctgcattgtgagatcatttgggagcattagatcattattagtaccacatgaatgattacccaaagtcacacaagctgtacatgtaaaaaagtcagagtaaacaatgagttcatccctagtttgttcattctaatcttgagcagattaataagtaacctgctgcctcagcaggaacagggagctgatattggctgatttaatccacgtgcttttgttctacagcttataaatacctcaggtttgcaggtcccagttcaga
<tatatgaagcaataataataacaaccgctatttgctaagtacttattatatgttgagatatgccaaacactttcacatattatctcatttaatccactcaacaaaacaaaatgtgtgttatttctattttatcaggcaaaaataaaaaactaatcagagaaaagtcacagtgagccacttgcttaaggttatactccccagtaaaatgttgagattcaaacccaagtccctaacaatccaaagctcatccaggtaaccattcaagtcaacaatggtctccggccacacagctcagctctaaacagaaacaccacagcactaattctctgtggagcagagtgcagtgtgccttccatgctccacagcacagcacggcagctcagcatatctcatcttctacaaaagactccaaagatttctcttttcaccggctcccaattactgccacataacacatgccttgaaatgtgattgcctctggtttgtaacttatgcctaagggacctgctcccattttctttcctagtggaacaaaggtattgaagccacaggttgctgaggcaaagcacttattgattagattcccatcaatattcagctgccgctgagaagattagacttggactctcaggtctgggtagcccaactcctccctctccttgctcctcctcctgcaatgcataactaggcctaggcagagctgcgaataaacaggcaggagctagtcaggtgcatgtgccacactcacacaagacctggaattgacaggactcccaactagtacaatgacagaagataaggtaaagcagcattatattcatttcaagtctggttttcaggagatagttaggggaatacagtcaagtcatacagaggatttgggggaggttgggtgtagctaccacagatcaaaattaattctctttactttgccaattgaagaactgtttcttattcagtaattggggttttaaggatttttgctctgttaactgactag
<tgaaatgaaatttattactttaataattagaaacattgataaacattttagtcacaagaatgatagataaaattttgatgcttccaataagttatatttatctagaggatgcacttatgtagaatactctcttgaggatgttaggtgagtaacatgttactatatgtagtaaaatatctatgattttataaaagcactgaaacatgaagcagcagaaatgtttttcccagttctctttcctctgaacttgatcaccgtctctctggcaaagcacctaaattaattcttctttaaaagttaacaagaccaaattataagcttgatgaataactcattcttatctttctttaaatgattatagtttatgtatttattagctatgcccatcttaaacaggtttatttgttctttttacacataccaaactcttaatattagctgttgtccccaggtccgaatgttaagtcaacatatatttgagagaccttcaacttatcaagtattgcaggtctctgattgctttggaaccacttctgatacctgtggacttagttcaaggccagttactaccacttttttttttctaatagaatgaacaaatggctaattgtttgctttgtcaaccaagctcaagttaatggatctggatactatgtatataaaaagcctagcttgagtctcttttcagtggcatccttccctttctaatcagagattttcttcctcagagattttggcctagatttgcaaaatgatgaccacatctttgatttgggggattgctatagcagcatgctgttgtctatggcttattcttggaattaggagaaggtaagtaatgttttatctttaaattgctctttgattcatccatttaatttttttaccttcatttttatacagtaaatttggttttctatacttacacatattagcattatcttccttatgttttaaatgaaaaatttgatttgaatttttaaagtaatatcttttttac
<tccagagttgttactctttgtttatatagacacaaaaacagtatgggtatatatcattttttaattaaaaaataggaggacagtatatattgcatacttctctgaaacttgtttttcatttaataatataatgtgaacaacttccatcacactgaaaaaagttggcttgagatctgagagagcagaggcttaggagtacggaaatcgttctttgtcattacccatcccaggttgtcctcctgtctccttgtggtgaacattggcctgtgaccctgttttatgattaacagagaggtgacatttgtgctaacgtggtacagacctttaatcccactgtagaagtttaactccctgtaaacagtattagtttgaattattattttcactgttattctggttgagtcagcatacccagattgaagaaaatagtttagtaataggcagtaaacagaaaaatggaggtcacttaggtgatttttttcattaaaaaaagagaattagtaatacattgcattttatagtgctttgtaaagaatcttcatgtttatcatgcaatttaacaaatatattttgagcaactacaatgagcagggtgctcatagatggcatttgagttacctggcaaagagacaaccagaacagttattatcaccatttaatccatagtaaactgagactcaggaagctgcctgacttgcctgaggttccagctagattaggcagagctggttcttaaaactaggtctgtctgatctgctagcagcaaacctctacataaatgtgtcagatgtttatgaataagtaatgtccatggtgtaatcacccacagcgtaaggtactctcggggtgtcatcaaggacattaggagtcatccaaaggccatttttttcatcaagctcactctttcccttgaatggaaaggagtactgccccttatctcaacttgatgccttattagctatttgtccttggataaataatttacactctcttatattct
<tccagtgtcactagatttctgttggtagaatgtgtctctcttagacaaaacagagaaaatagacacaggaactcttaacagtatattattcaaacaaaccagcaaaatagcactattaggcataacaaggaggcaagggaacattctgtaagtttatactctagaagaagaaatacatcatatcaatggctgctaagaaatggagaataatttgtgcctgaagatgaaatcccacattaattttccaatttcaaccacactctgcaacatataagagcaactgaatggactcagtaggttaactacatatgtgtatatatataaagagcaaaaatattgaagaagagatcatagtgtaagtaatgaaaggaaggctttgagaggaagaagaaaggctgctaatgtaccataagtttctcaaaagtaactacaatttaaaaaattgtcacggaaagtttctgtatgatctctgtcacttttctgcatatttaaaatcattctgaaagctaaattgcattagaagatattttaaattatcctgcagttttatgtcctattacttcttactgagtttctgtttgggggtcatgaacttgggctcacaaatgctgcagaatgttctttgtgtgagttgaaattgctcaatacaataacctttgactgtgtgttacaatatttatttattcctatcagtagttagtttcacaacagactagagaatgttaatgattcttttaactccactataaatcttacctctcagcatttgctataagctgaacagtgggcaagggctggaatcctaacaggacctacacagagctatttataatgccagactatacttggtttgaaggaataccttttcctgcctttgggattccaaaagaaactttgcaaaatgtttgtaataagtttgtggtgaaagaagaagatttgatcttattgacttatcccaagtcaggtaaggactgtcagtaagactgattctgaattgtat
<tccatttattatttctctcatctcaagagctattctaacatatactcgacagtacactaaatataagcatgatgccactacaattaccttatgacattaaattcatggatctagagaactgctataaattaactggcatcttgctctttcctcataacttaaaataatctaatctgtgacattttcgaagaatttttttgtgttagacttaaagagagaaagaaagggagaaaaggaggaaaaagaaaggaagaaacgtagcccccaaatgttccatcaacccataggagtggtagggagtacccagagaagatgcagagacgtgtcttttcctctctacagaatagggaagagacgtgtcttttcctctctacagaatagggaagtgtgtccctgctggtacattaagccaaccccgtagaaacactgcagtgggaaagcatttctgtgccttggctcttcccagtgacaaagttaatgattaaaacctcccagactgtcctcgacattgcccaggggtatctatttgccttgatgaggatattactgtctttctttggggacaaatctgactgtcccttgcttctgtgcagagattaataattgatgaatttctagttaggactgtttgtaaaggcaacggataactgtgctgcttccctttgcacggtgtcctgtgggtgagaggaggtgctgcaggactccctggacgcaaaatgaagagggttctggttctcctgctggccttagcctttgggcatgccctagagagaggtaaggctcctcttttgactaagaactgttgctaggttaattttccagaaccactttacaacttgaagcgggagtaactaacagaagaaatggcagaggatgctttagaagacagaataaagggagggataaagcaccattgatttgagctctgctgtgctacatagcattagaaaggaacacttctcgcccctaacaaatgagtagctcacaaaagataaaggtg
<agtggtggggtggggaggggacagtgacaggcagcctagtagaagaataaagaaaaatgttctatttcagttgggttttacagctcggcatagtctttgcctcatcgcaggagaaaaagtatgagacagtgccctaaagggaccaatccaatgctgcctgcccctccataggttctaggaaatgagatcacacccctcacttggcaactgggacaaggggtcacccgagtgctgtcttccaatctactttaccccagtcacttcagggttaaaattgtagagtttgctggagagggtcttatcgtcctttctttctttttttgttttaaataatgcatttgctctagaatctaaaattgctctcccatcccccatattcctttaatactggtaaggtgtattagcagacgtttgtgtcttcatgcccagcagaaagttaatcagaaaacagatccttattttctatggcagcataagtattttaatgtctgcgaaccctgtcactaacacacattcttttaagggaaaaaaatgcttctgtgctctagttttaaaatgcaaaggtatgatgttatttgtcaccatgcccaaaaaagtccttactcaataactttgccagaagagggagagagagagaaggcaaatgttcccccagctgtttcctgtctacagtgtctgtgttttgtagataaatgtgaggattttctctaaatccctcttctgtttgctaaatctcactgtcactgctaaattcagagcagatagagcctgcgcaatggaataaagtcctcaaaattgaaatgtgacattgctctcaacatctcccatctctctggatttctttttgcttcattattcctgctaaccaattcattttcagactttgtacttcagaagcaatgggaaaaatcagcagtcttccaacccaattatttaagtgctgcttttgtgatttcttgaaggtaaatatttcttactctttgaagtcattggggaattc
<cgtttagaggtgcagacttggagaaggaacgtgggcaagtcttcccaggaacaggtagggcagggaggaaaggggggcatctctggtgcagcccggttcggagcaggaagacgcttaataaatgctgatagactgcaggacacaggcaaaggtgctgagctggaccctttatttctgcccttctcccttctggcaccccggccaggaaattgctgcagcctttctggaatcccgttcatttttcttactggtccacaaaaggggccaaatggaagcagcaagacctgagttcaaattaaatctgccaactaccagctcagtgaatctgggcgagtaacacaaaacttgagtgtccttacctgaaaaatagaggttagagggatgctatgtgccattgtgtgtgtgtgttgggggtggggattgggggtgatttgtgagcaattggaggtgagggtggagcccagtgcccagcacctatgcactggggacccaaaaaggagcatcttctcatgattttatgtatcagaaattgggatggcatgtcattgggacagcgtcttttttcttgtatggtggcacataaatacatgtgtcttataattaatggtattttagatttgacgaaatatggaatattacctgttgtgctgatcttgggcaaactataatatctctgggcaaaaatgtccccatctgaaaaacagggacaacgttcctccctcagccagccactatggggctaaaatgagaccacatctgtcaagggttttgccctcacctccctccctgctggatggcatccttggtaggcagaggtgggcttcgggcagaacaagccgtgctgagctaggaccaggagtgctagtgccactgtttgtctatggagagggaggcctcagtgctgagggccaagcaaatatttgtggttatggattaactcgaactccaggctgtcatggcggcaggacggcgaacttgcagtatctccacgacccgcccc
<acccacctgggacccagcccctggtggctgcggctgcatcccaggtgggccccctccccgaggctcttcaaggctcaaagagaagccagtgtagaaaagcaaacaggtcaggcccgggaggcgccctttggaccttttgcaatcctggcgctcttgcagcctgggcttcctataaatggggtgcgggcgccggccgcgcattcccaccgggacctgcggggctgagtgcccttctcggttgctgccgctgaggagcccgcccagccagccagggccgcgaggccgaggccaggccgcagcccaggagccgccccaccgcagctggcgatggacccgccgaggcccgcgctgctggcgctgctggcgctgcctgcgctgctgctgctgctgctggcgggcgccagggccggtgagtgcgcggccgctctggagggagcgggagggagccggcggcacgaggttggccggggcagcctggcctaggccagagggagggcagccacagggtccagggcgagtgggggcattggaccagctggcggcccctgcaggctcaggatggggggcgcgggatggaggggctgaggagggggtctccggagcctgcctgcctcctgaaaggtgaaactgtgccggtggtccccctgtcgggccctagcaccactgggaagctcacagaatttctttctcctgtcttacagaagaggaaatgctggaaaatgtcagcctggtctgtccaagtaaggcatctccacaccaagggatgccaactctcttctacctggccttctgttctgtcccaaaagttcagcctggggcgggggagggaagggattgtctctccgctggcctgtgcacactttgaagaaacatcactgtcctgtttatcagtgactagtcattgattcgaagcatgtgagggtgaggaaatactgactttaacctttgtgaagaaatcgaacctccacccccttcctatttacctgaccctggggttaaa
