# Supplementary material for: SMCis: An Effective Algorithm for Discovery of Cis-Regulatory Modules
Source: PLoS One. 2016 Sep 16;11(9):e0162968. doi: 10.1371/journal.pone.0162968 (PMC5026350; doi:10.1371/journal.pone.0162968)
Supplement: S1 Program — (ZIP) [file pone.0162968.s003.zip › SMCis/examples/muscle.fa]

>M13631
cccccaccgcttcgtccttaacgggcccggcggtgccgggggattattttcggcctctcggcccggggggcccggcagacgctccttatacggcccggcctcgctcacctgggccgcggccaggagcgccttctttgggcagcgcggggccggggccgcgccgggcccgacacccaaatatggcgacggccggggccgcattcctgggggccgggcggtgctcccgcccgcctcgataaaaggctccggggccggcggcggcccacgag
>J04971
tctccctctgtttctaacctgtcactgtcttgagtgtatttgtgtttttattctttagacatctgttggtctttcacaaggtctttccatctctgttccttcctcacgatgtctctgagtctttgtctctctgtgtgtctccaggtctgcgcctcgcaccccctcccaagcttccatttctcacaatctgcttcttacataccagatctgcctctctcctctagcccctgagctggatgaggaggctctagaaggtgggagggaattgtgagagggctggagaacttgagtcctgggatgggaaagatgctttgaaggtacaggcctgaggagagggagggaagaaggaatggcttgttggaacctcagtccctggcaggctcaggggttaggtaggagttgagagtgataagagtcagggttagagaaccagtgaccctaagactgttcgatttcctggggacgctgagggacttttgatatacctgcttcagagacaagaaaatcctagcaaacagctgttctcaggaaattctctcccaacccccggaatatggccccacttgtgagcagggaagggctgcagctggttcctatggtatccttggctatcttgtaggagtctgtggagctggagtaggggggtggccctccacccagtgcccatacaaggcctggcggggctggggactaatttggctcctgaggcagcaccagtaggccaggggcagataacactgccccaccccctgcataccaaagtccccagcacaatcaccaggtttaactttgtccccctttaaaaatagctcagtggccaccctggtcaggttacagtgggtggctttgctcgcccgcacattcgttttattgtctcaacctgagggacagctgtctctcaggccatgcagcttaagtttcattaggatgacataaaggacatgcaatggtcaatgactattgtcactcagacaccttggtcctgggaggggtgcctgcc
>K01464
gaattctcttactatcaaagggaaactgagtcatgcacctgcaaaatgaatgccctccctggacatcatgactttgtccctggggagccagcactgtggaactccaggtctgagagtaggaggcacccctcagcctgaagctgtgcagatagctagggtgtaaaagagggaaggggggaggctggaatgggagcttgtgtgttcggagacaggggacaaatattaggcccgtaagagaaggtgacccttacccagtgtgttcaactcagcctttcagattaaaaataactaaggtaagggccatgtgggtaggggaggtggtgtgagacggtcctgtctctcctctatctgcccatcggccctttggggaggaggaaatgtgcccaaggactaaaaaaggcctggagccagaggggctagggctaagcagacctttcatgggcaaacctcagggctgctgtcctcctgtcacctccagagccaagggatcaaaggaggaggagccagacaggagggatgggagggagggtcccagcagatgactccaaatttaggcagcaggcacgcggaatgagctataaaggggctggagcgctgagagctgtcagaccgagatttctccatcccaagtaagaaggagtttagcgtgggggctctccaaccgcaccagacctgtcccacctagagggaaagtgtcttccctggaagtgggctcctcccaccggcctgggaagattcctcggtgggcaggatgttctactggatgccccttcccttccactgcctcctccctcccttgtcttgattaatcttggctcttagtgttcagaaagatttgcccggtgctgtctactccatctgtctctactctctctgccttgccttcttgtgtgttctccttttccacgtgtttctcactccactgcctcccccccccccttcatttttatccttcctttctttctgtgtcagaatgctgggaatcaaacccagggcttca
>M20543
ctgcgccctccggccgccggtggccctctgtgcggtgggggaaggggtcgacgtggctcagctttttggattcagggagctcgggggtgggaagagagaaatggagttccaggggcgtaaaggagagggagttcgccttccttcccttcctgagactcaggagtgactgcttctccaatcctcccaagcccaccactccacacgactccctcttcccggtagtcgcaagtgggagtttggggatctgagcaaagaacccgaagaggagttgaaatattggaagtcagcagtcaggcaccttcccgagcgcccagggcgctcagagtggacatggttggggaggcctttgggacaggtgcggttcccggagcgcaggcgcacacatgcacccaccggcgaacgcggtgaccctcgccccaccccatcccctccggcgggcaactgggtcgggtcaggaggggcaaacccgctagggagacactccatatacggcccggcccgcgttacctgggaccgggccaacccgctccttctttggtcaacgcaggggacccgggcgggggcccaggccgcgaaccggccgagggagggggctctagtgcccaacacccaaatatggctcgagaagggcagcgacattcctgcggggtggcgcggagggaatcgcccgcgggctatataaaacctgagcagagggacaagcggccaccgcagcggacagcgccaagtgaagcctcgcttcccctccgcggcgaccagggcccgagccgagagtagcagttgtagctacccgcccaggtagggcaggagttgggaggggacagggggacagggcactaccgaggggaacctgaaggactccggggcagaacccagtcggttcacctggtcagccccaggcctcgccctgagcgctgtgcctcgtctccggagccacacgcgctttaaaaaggaggcaagacagtcagcctctggaaattagacttctccaaatttttct
>M21390
cagctgaggtgcaaaaggctcctgtcatattgtgtcctgctctggtctgccttcacagcttgggggccacctagcccacctctccctagggatgagagcagccactatgggtctaggctgcccatgtaaggaggcaaggcctggggacacccgagatgcctggttataattaacccagacatgtggctgctccccccccccaacacctgctgcctgagcctcacccccaccccggtgcctgggtcttaggctctgtacaccatggaggagaagctcgctctaaaaataaccctgtccctggtggatccnntccggaggggcaggctgagggcggccacttccctcagccgcagtttgttttcccaagaatggtttttctgcttctgtagcttttcctgtcaattctgccatggtggagcagcctgcactgggcttctgggagaaaccaaaccgggttctaacctttcagctacagtcattgcctttcctgtagatgggcgactacagccccacccccacccccgtctcctgtatccttcctgggcctggggatcctaggctttcactggaaatttccccccaggtgctgtaggctagagtcacggctcccaagaacagtgcttgcctggcatgcatggttctgaacctccaactgcaaaaaatgacacataccttgacccttggaaggctgaggcagggggattgccatgagtgcaaagccagactgggtggcatagttagaccctgtctcaaaaaaccaaaaacaattaaataactaaagtcaggcaagtaatcctactcaggagactgaggcagagggattgttacatgtctgaggccagcctggactacatagggtttcaggctagccctgtctacagagtaaggccctatttcaaaaacacaaacaaaatggttctcccagctgctaatgctcaccaggcaatgaagcctggtgagcattagcaatgaaggcaatgaaggagggtgctggctacat
>M22381
tgacaagccaccgttcacagctgacctagtcacaagaaccacccacacacacacacacacacacacaaatacacattccagactcttctcagccctcctaaagcttagtacatctgtgtcccttgtctcagggcacaggagaagctgctgtggtcccccgatcgtcaataccacagtctttacacatacagccaccttcgacctgtggcctatgggtcacaggcctcccaagatgcaacccttacccacttgtaaataaaaacaggatatgacactgtcaacaattagacgccctgcaggcacttccttcctgtgtcccagtccactggagtgactacagagccaccaggctagtggtggcaggggattgaagtactaaggcacagtcaccaagactctcatgtgtaaatcatacccctacccccctgccgggtacagaatgaaggttcttgatcagtcaccaccaaccgctgcagcaccactgctgtccccacacccatctgtccttggccatttgctgagtctcctagctggaaaaagaggtgtaggaccgaagcaactaagtttgagggtgtccagtctctgttgagacacttttgagggtgtcctgtctctggtgggactattccatctttcgtcccctggctggcccatgtaatctgagcccagcattgtacatatcctgggaacagctgacaatgcagtggtcagacagctggtggggccagctagagctggcagggttggctgggaggggagtgtaggctgacacatgacactccgacccccctctgcaacccccccccccaggcctgtagagctactgtcctgctcttcactgggcagaactgaggcaccatgcaagggggccagagacctcatctcctcttgctgctgttggctgtctgcctgggtgaaatactagggatttgagacctggggtggagggtgtggaaggaacagatcaggagtacaagattacagtggatggagggtctgg
>J04699
gaattccttccagatcccttttaaagctgaggactttcgttctgatatggtatgctgcatctgtgaggtaaaggagaggaggagaatcaggaaataaaaggctagcctgggctacctagtgaggtcagggccagcctaggctatgtgagaccctgtctcaaacaacaggaagctaaggtctacaatgagaataactctagaattaaaaaggacaaatagggacacagccttgactcctctcacagcagagagacccccaactcagcaataagttcaacttctccgagccctctacaggtcaggcttaggaaacgaggagcctcttgggctccagacctcatatgtatcccagagcttctaactaaatagaatttactttactttacagcttttaactcaggtgggtctaagtacccaaaaaggacctgaaaagcagaaagccatggggaacctctagtaaaataggaggtagattccgagtctagcagatgtaggtggaacgtctattgaggtcctaaggagggctagtgctcaaagacaggtcacttttcctcaggcccttttacttctggcttgttgcaagagatgcccccctccctcatacaaaccccgctcaggctccgccatctcctggcactgctctcaggggacggggtctccacttcatgctttctgtaattaaagatgatttatacaaccggagtgttatctgacatttgtgagtggagggcgactgcagttgctccgggcgggaccaagtcccgagggcggggcgggtgggctggcgtctggtcccccgacaacaggtgcacattcctgggcgcctcgtcacttcccctggcctgaggcgctatccggacaaacttcactgagcgaaagaggcagggcatggccttaggggcgctgcttctgcttctaggggtactcgggacgcccctcgccccaggtaagtcagtttgggtctccaagaggcagtgatgagcaatggtcacggccagcc
>M57905
cagctggctggcttgtgtcagcccctcgggcactcacgtatctccgtccgacgggtttaaaatagcaaaactctgaggccacacaatagcttgggcttatatgggctcctgtgggggaagggggagcacggagggggccggggccgctgctgccaaaatagcagctcacaagtgttgcattcctctctgggcgccgggcacattcctgctgctctgcccgccccggggtgggcgccggggggaccttaaagcctctgccccccaaggagcccttcccagatagccgccggcacccaccgctccgtgggacctcggcaca
>X14726
ggatccgctattaatcccagagcccttggaagccagaggaagatgtatctctgagtttgaggctacctactctacagaaagagttccaggacagacattacacgagaagccctgccccctctctaaaataaaagtattttcagaagcataaaggtcacagtgtagagaaaatgactgctacacgtagtcttaattatagagggctcttttttttttttttttgatctgtggtgtacatgtctttacatttttttcaagatagaaaagcatgatgtctgtgcggtataaattgttcgttttgagccttgtgtataacgctttcctctcaagattttataatagtgctttaactgtccccacgggctaacttcagcacactgtcatgggacctaaccttattaaattaccatgtgtgaaccgctcataactcaagtcgcagcaggtgcaaaaatggagctgcgcaggcagaagagtgatcgtcatttttaaaatccccaccagctggcgaagcaacaggtgcctaattcctcatcttttaaaaataacttttcaaaagcctgtgctgtataagcaaatattttcaagtttgtttttaaaccatcttcaagttaccttcctcacaaaatacattatgtgctgatttttttgtctcaaaatgacatttgaagtctaagcatataaaaatttatttctttttagaaatgaaattattatttaactggagacttaaattgtgtcttaactcttgctcctccccttttccccttttgtcccttctctccccactcccctccccttctcttcacatgctcatggcgggctcttctctttcctactcttcttctttctctcatccctctcccttgtcttgtcctttcactaaacctttccacatggaaaaaataaattgtatcttaaagctcggatcc
>X59034
gaattctccagcatccaattcaacactggctacttctttcaaactcatgcaggcacaaaagatgtcacaggcctatgacacagaatttcattccatgtctagggagagtacacttgcgtggttaaggacagttgcacagtggtgtctactcaaatccgtagcctccactgaaatcatgctcaaagtattttgctaataattgattcatgggcctgcgagatgactcagcgggtgaaggaacttgccaccaagtctgataacctgagtttgatccccagggcacacacagtaggagaaccaacttctgaagactctctctattctacataggcaccatggcataccaccaccaccctcacataaagcaaattaattaattaattaaaacccctatatacaagactaggggttcagtacactggtagagttgtgatagccatttctatttaacccatttatatttagctagcacgtgtgaagtcagggtttgatcttcaacaccaaacacaatgacaagcctctgactcatgatctatgtagactctcagacactttacatctagtaagagtatagcgatcatgttaagcaaggcacgtctgtggccacagaaggccccaagctttgaggctgtgggcagctcagctgtcatgcgggcacacaggtgatgtaagacaatagctgtggagtcagctggcttccaaggccagcagccaagctccctaagccagggtggagtaggaccggcagcaagccgctggcggccacagcggcacccacagcccatggagctctcgactgttctcctgctgctaggcctctgctccggtaagtcccagggctgggggcaagcttttgagggtgaaacactacattgccatacccactgttccatactccagtcttgtttctttgatgggaacacaggacacagccacaccagccaaaggcttctctatcagtcatagcttggtgtcggctggaatgtactcttgaggatag
>V01218
TTGAAACAGGTAAAACTTGGGAAGTGCAGATCAGTGATCGGCAAAACAGTGACCTTTGGTCCAGCCCAGCCCTTCAGCAGCCTTGGAGCCAGTTGGGAGGAGCGGACAGCTGGGATACTCTCCATATACGGCCCGGTCCGGTCCTAGCTacctgggccagggccagttctctccttctttggtcagtgcaggagacccgggcgggacccaggctgagaagcagccgaagggaCTCTAGTGCCCAACACCCAAATATGGCTTGGGAAGGGCAACAACATTCCTTCGGGCGGTGTGGAGAGCTCAGGACTATATAAAAACCTGAGGCTAGGGACaggcggtcacacggacgtgaagcctcacttcctaccctcggcaccagggccagagtcagagcagcaggtagggtggaggtggggagggtgacctggagacccagcagagaaacctat
>M63391
ccaagtggaggtgtagagcacggccagtacccatggagaatggtggatgtccttaggggttagcaagtgccgtgtgctaaggagggggctttggaggttggcaggccctctgtggggctccatttttgtgggggtgggggctggagcattatagggggtgggaagtgattggggctgtcaccctagccttccttatctgacgcccacccatgcctcctcaggtacccccctgcccccacagctcctctcctgtgccttgtttcccagccatgcgttctcctctataaatacccgctctggtatttggggttggcagctgttgctgccagggagatggttgggttgacatgcggctcctgacaaaacacaaacccctggtgtgtgtgggcgtgggtggtgtgagtagggggatgaatcagggagggggcgggggacccagggggcaggagccacacaaagtctgtgcgggggtgggagcgcacatagcaattggaaactgaaagcttatcagaccctttctggaaatcagcccactgtttataaacttgaggccccaccctcgacagtaccggggaggaagagggcctgcactagtccagagggaaactgaggctcagggccagctcgcccatagacatacatggcagctttggccaggatccctccgcctgccaggctctccctgccctcccttcctgcctagagacccccaccctcaagcctggctggtctttgcctgagacccaaacctcttcgacttcaagagaatatttaggaacaaggtggtttagggcctttcctgggaacaggccttgaccctttaagaaatgacccaaagtctctccttgaccaaaaaggggaccctcaaactaaagggaagcctctcttctgctgtctcccctgaccccactcccccccaccccaggacgaggagataaccagggctgaaagaggccgctgggggctgcagacatgcttgctgcctgccctggcgaaggat
>X12971
aattatggaaggtttaatgatattttatagaaatagtgtctagtagtatctggcacatagtaagcaacagacagatcttgagtttcctaacctccagcctcccaacttgttgccatatctctgtttcttacccagatttccaccctcggcacaaatgtgcaatacttgttacagaacaactgcaggtagagggtggatctaggaagctgaagtctgtggagttcttgggatgcttgccctggacaacacagggctttgcctgcggttgggagagtgggaatagcagagccagctccaccagctgttgcttcagggctccatgcctgaactgttgagcatcagggcagggcctagggctagcttaaaggctcttggtataaaaggaatgtgtagtgggctagcccctgctcaggagggactaaaaaaagcctcaacctcccctgggctttgtgtgagggttatcaacggctcaagtcggctcatccctctctggctgctctggccccttggagaggggctcttttcccacccctctctgggtttccaccaattggcaggaaaggaccaatctgtcccagaggtgcaagccttgagatgagtgaggtgtgtgcatggggggtgggggtgggctgggctggggtgggggaggatggattggtggctcaaacctggtgataatactgagatgtcagctgcacccggctggtgtctcttccttttatagtcagcagcagttgctgctgccctccccagcccctctgtgggggctcctacccagaataaaagcaggggcaggccttccagtctcccatcttctctctcacgagccacctctcctcctttggttcctttctaggtcccacctccactggagagcctaaagcaacatgcctcccaagaaacccgagcctaagaaggaggctgccaagccggctgcagcccctgctccagctgcatccgcagctccggagcccctcaaggactctgcctttgacccaaa
>M95800
acacacacacacgccccaaatctggagtggtcctgatgtggtagtggtaggtctttaggggtctcatgggactgacatagtacggtttaaggtgctgctgctgagcaggaaagagaaggctaagtggattttcaagaccccttcccgtccgtccaagacaacccctttcttgttcccttcctgccctgtccaccagctgccttggaccatggaggagagagtaggcaggaggcccgggtaggagtaattgaaaggagcagatgagacgggggaatgcacccacccccaccttccctgccccacaggntgtggagaaatgaaaactaatcaaattacagccgacggcctcccgacccgtgcacaggagccgcctgggccaggggcaggcctgcagggtggggtgggggcaaaaggagagggaaggggaatcacatgtaatccactggaaacgtcttgatgtgcagcaacagcttagaggggggctcaggtttctgtggcgttggctatatttatctctgggttcatgccagcagggagggtttaaatggcacccagcagttggcgtgaggggctgcgggagcttgggggccagtggcaggaacaagccttttccgacctgatggagctgtatgagacatccccctatttctaccaggagccccacttctatgatggggaaaactaccttcctgtccaccttcagggcttcgagcccccgggctatgagcggactgagctcagcttaagcccggaagcccgagggcccctggaagaaaagggactggggacccctgagcattgtccaggccagtgcctgccgtgggcatgtaaggtgtgtaagaggaagtctgtgtcggtggaccggaggagggcagccacactgagggagaagcgcaggctcaagaaagtgaatgaggccttcgaggccctgaagaggagcaccctgctcaaccccaaccagcggctgcctaaagtggagatcctgcgcagcgccatccag
>L21905
aaggcaataaactccagtaggctcatctgcaaagcccctaaattccttctcccctctagctgctccttttggctggagcctgccttcattatccatcacagcctctccacttggaatcctatgtccccaacccctatgcctccccagaccctgtcatttctccctggcagccgtctcacatagaggcttctcaaagttgacccgaccagaacagaattagagcaacctctattaggcagcagaatgtcgttgtagagagggcagggctttacctctgtgggcactggggtgtgtctccttaggacacccctgcccattactctctccttctccaaatggggagcatggctggggctccctaacctcctgcttgcgaggcctctctctgggcctctgagagggtcagtgtcctgccccaacccatgagatgacagactataatagccacaggattaacatagcaggcattgtctttctctgactatagggtgggtattatgtgttcatcaaccatcctaaaaatacccggtaaacaggtgcagcccctgtggctccagtcccctgggatctgttggcttctggctggagatgaagattagggcagaggagaggtgaattagtctcactgagttccaggcatgagactcgggtgtcctttggaacctgggaaatctagattccaggaaacccatctggagggggatgcagagtgtctgcagaccctcagacctccctgagcataaaggtgtgccctgctgccactgccattctgctcagccctggaaacactcactggggtcagcctgcaacactgctcacatcactccccacagccaggcaccctcgtatcccacgtgcaccagagccactgaaaaatccctgaaagctgagtctttagccctcttgggcttttggggcatgggttcaggggcctcatttccatattgccttataagagatgcagggttagcccaatggtcctcttcccccagctgctact
>X05632
GTGACCCTCACCCATGTTTTCAGTCTCACTTCGGGGGAAAAATAACTGAGGTAAGGGCCATGGCAGGGTGGGAGAGGcggtgtgagaaggtccagtcttcccagctatctgctcatcagccctttgaaggggaggaatgtgcccaaggactaaaaaaaggccgtggagccagagaggctggggcagcagacctttcaagggcaaatcaggggccctgctgtcctcctgtcacctccagagccaaaggatcaaaggaggaggagccaggagggagagaggtgggagggagggtcctccggaaggactccaaatttagacagagggtgggggaaacgggatataaaggaactggagctttgaggagagatagagagactctgcggcccaggtaagaggaggtttggggtgggatgccctgcagcccgtccacagagcccccaccgtgagggacctccttcaccaggagtggggtgcaggtcagttggaggcctaagggctctattaaaactgcctatctccaggcccagggaagttccccctgacacaggaggttccacaggaaacccagaaacctcttttctccttctctgactctccatttctttctctgcatcattctgagtctcctgcatgttgtctccatctttccatcttcacttcctcctttggatggcttccttcccttgatcctggcttttatcttgcctcttggtcttcatcgacacttgtcacaatcatgcttctttgtctctctcccttgtccttccttcttggcacttgttctcacctccctgcctctctgcttctaaccctgtttccacaccccgtcccacctggggctgcctccatccccgggtggcctgcctntggtgttcttcactctcctcatttgttcttctctctgcccggctctacctntggtgttccttgctccacccacggtccagattcttcaggattctccgtgaagggataaccaggtgagaactgcccccatttt
>U02285
cctggctcagtgccagaggctgcgagagccgctgcggggcctgtgccgggagcccagcgcctcctccccggactctccacagttgtcctcgcgacagctgcgcgcccgccggccgccggtgaccctctccggtgggggtgggggccgacggtgtcagccctctggattggggagctcggggttgggggagagaccgagttcgctgggagtctggggggagggatcgcctgcctccctgcccgggactccgggagtgactccatctccggtcctcttgtccccaccactaggatatagagtcctcctcggtggagtcacacttaaggagttggaggtggggggtaggggtgaagaacccgaagaagaggtgaaatgtgggcgcaccttcccgaggctcggagaacaccgaatggccgggggcggggcggctgcggacaggtgcagcccgggcgcaggctcactggcgcaccccgaacactcggtgaccctcgccgcaccccagcccctccgccaggcaaccgggcggggtcgggaggggccgaccagcgggcagacactccatatacggcccggcccgtgttacctgggctcaggccaggcctctccttctttggtcagcgcaggggacccgggcggggacccaggccttgaactggtcgggggagggggctctagtgcccaacacccaaatatggctcgagaaggggagcgacatcctgcggggcggcgcgaggggagcgcccgagggctatataaaacctgagcagggggacgagcggccaccgcagcggacagcgccgagagaagtctcgcttccttcccacggtgaccgggaccggagccggagagccgcaggtgtagccacccgcccaggtaggcaggggcggggtggggacagaaggacgtgtcccaccgcggcagcctggagaactccaggtagagcgcggcccctcactgcatcagccccagccccgcgtcctgtgagccgcgcctctggccc
>M62404
gaattctcttactatcaaagggaaactgagtcgtgcacctgcaaagtggatgctctccctagacatcatgactttgtctctggggagccagcactgtggaacttcaggtctgagagagtaggaggctcccctcagcctgaagctatgcagatagccagggttgaaagggggaagggagagcctgggatgggagcttgtgtgttggaggcaggggacagatattaagcctggaagagaaggtgacccttacccagttgttcaactcacccttcagattaaaaataactgaggtaagggcctgggtaggggaggtggtgtgagacgctcctgtctctcctctatctgcccatcggccctttggggaggaggaatgtgcccaaggactaaaaaaaggccatggagccagaggggcgagggcaacagacctttcatgggcaaaccttggggccctgctgtcctcctgtcacctccagagccaagggatcaaaggaggaggagccaggacaggagggaagtgggagggagggtcccagcagaggactccaaatttaggcagcaggcatatgggatgggatataaaggggctggagcactgagagctgtcagagatttctccaacccaggtaagagggagtttcgggtgggggctcttcacccacaccagacctctccccacctagaaggaaactgcctttcctggaagtggggttcaggccggtcagagatctgacagggtggccttccaccagcctgggaagttctcagtggcaggaggtttccacaagaaacactggatgccccttcccttacgctgtcttctccatcttcctcctggggatgctcctccccgtcttggtttatcttggctcttcgtcttcagcaagatttgccctgtgctgtccactccatctttctctactgtctccgtgccttgccttgccttcttgcgtgtccttcctttccacccatttctcacttcaccttttctccccttctcatt
>X62155
agtaattgaaaggagcagatgagaggggaatgtgtcctcccccaacgcccctgccccacaggggctgctgagaaatgaaaactaatcaaattacacccgacggcctcccgacccgtgcacaggagcccgcctgggccaggggcaggctggcagggtggggtgggggccatgcgggagaaagaaggggaatcacatctaatccactgtaaacgccttgatgtgcagcaacagcttagagggggctcaggtttctgtggcgttggctatatttatctctggttccatgccagcggggagggtttaaatggcacccagcagttggcgtgaggggctgctggagcttgggggctggtggcaggaacaagccctttccgaccccatggagctgtatgagacatccccctacttctaccaggaaccccgcttctatgatggggaaaactacctgcctgtccacctccagggcttcgaaccaccaggctacgagcggacggagctcaccctgagccccgaggccccagggccccttgaggacaaggggctggggacccccgagcactgtccaggccagtgcctgccgtgggcgtgtaaggtgtgtaagaggaagtcggtgtccgtggaccggcggcgggcggccacactgagggagaagcgcaggctcaagaaggtgaatgaggccttcgaggccctgaagagaagcaccctgctcaaccccaaccagcggctgcccaaggtggagatcctgcgcagtgccatccagtacatcgagcgcctccaggccctgctcagctccctcaaccaggaggagcgtgacctccgctaccggggcgggggcgggccccagccaggggtaagtggccatcccatccccctgccccaaggggtaagtggccatcccatccccctgccccaagggggactaggcagagagagacatcaaagaatngctgtgccccagccttgccttcgccctgtcttgcaggtgcccagcgaatgcagc
>M13483
tggaagatgagaagccgctgttgctcccctgccgccctggcccagctgtcaggacccctcagcagagggcagggcgccaagccttcccactgcatgtggcttattgtccccaaggctggcagggctgcggaggaccgaatccacagaccatccagggagcacccacaccccagaaagggggaggggtgggctggcgtcacttagtcttcccctgccccctacccttcagcgcctgcccctccccagctccctatttggccatccccctgactgccccctccccttccttacatggtctgggggctccctggctgatcctctcccctgcccttggctccatgaatggcctcggcagtcctagcgggtgcgaaggggaccaaataaggcaaggtggcagaccgggccccccacccctgcccccggctgctccaactgaccctgtccatcagcgttctataaagcggccctcctggagccagccacccagagcccgctgccgccggagccgagccgacccgccccgccgacggtgagtcagcgcccggccctcccgcg
>M84685
aggcctgaaagccatatgtaatctttgaaggactggtaatggttttaatcacagggatagcatcttttttgacaggcagaacagagcaaagagccgaaccacattggaaatattaatgaggctattatggagcgatggctattgcctatgaactctctcatcatgagtctatacttagaattcagttgaactctggagaggggggaggagcagggcagtgttaatccccagttgtttttgaagttgcctggttagcaggttagtgtctaaagtgatcaaaatggaaacgcacaatgctttcccggctgcgactctctgggtctattttgttttaacctgtttgtcttagggactgtcatattcactctgagaggtgacatttctccgatttctttcaaactagatgttctggggagcactagctgtaatcactttgggagactgatgctccatgacagctagaagttggattgagtttcagtagctactatatataaagctgggtcgacttatgtcaccgcactaattaaatgccatctgggtggctcctctgggttttttgagtccatcacccagttcagatcagtcagaggccaaggaggagaacatgatgatggacctttttgaaactggctcctatttcttctacttagatggagaaaatgtgactcttcagccattagaagtggcagagggctctcctttgtacccagggagtgatggtaccctatccccttgccaggaccaaatgccccaggaagccgggagcgacagcagtggagaggaacacgttctggctcccccaggccttcagccaccccactgcccaggtcagtgtctgatctgggcttgcaagacttgcaagagaaaatctgcccccacagatcgtcggaaagcagctaccctgcgcgaaaggaggaggcttaagaaaatcaacgaagcctttgaggccttgaagcgtagaactgtggccaaccccaaccagaggctgcccaaggtg
>X73887
cttttataacctcaggtgggttttaagtacccaaaaaggacttgaaaacggggaaagcccatgggaacctctagtaaaatagggggtagattccgagtctagcggatcaggtggaaacgtctatggaggtcctaagggaggggctagtgctcaaagacaggtcacttttcctcaggcccttttacttctggcttgttgcaagagatgccctcctgcctcatacaaaccccgctcaggctccgccatctcctggctctgctctcaggggactgggtctccacttcatgctttctgtaattaaagatgatttatacaaccagtgttatctgatatttgtgagtggagggcgactgcaattgctccgggcgcgaccaagtccggagggtggggcgggtgggctggcagctggtcccccgacaacaggtgcacattcctgggcgcctcgtcacttcccctggcctggcggcctcggccgctcttcggacaaacccactgagcgaaatcggcagggccatg
>X67686
ttccctcgatgacggtcaatcccgagtttgggatttacacacacacacacacacacacacacacacacacacacacacacacacactgacccttccattcctttcaagagtacactgcagaatgcagggacagctctaatgccctggcctcccattctgtgtgccagggccacatagtccccatgcctcctctcactacctcctccccctcttccaccagttgtctgcccagtgacagctgcatatcctacactgactgacagccttgtgggggtgaatgggggtgatgtgtgtcagatctctggattgggggagcttcaaagtgggaaagaaaatggagttcaaatgtggggcttattttccatccctacctggagcccatgactcctcccggctcacctgaccacagggctacctcccctgagcttaagcatcaaggcttagtagtctgagttaagaacccataaatggggtgcattgtggcaggtcagcaatcgtgtgtccaggtgggcagaactggggagacctttcaaacaggtaaatcttgggaagtacagaccagcagtctgcaaagcagtgacctttggcccagcacagcccttccgtgagccttggagccagttgggaggggcagacagctggggatactctccatatacggcctggtccggtcctagctacctgggccagggccagtcctctccttctttggtcagtgcaggagacccgggcggggacccaggctgagaaccagccgaaggaagggactctagtgcccgacacccaaatatggcttgggaagggcagcaacattcttcggggcggtgtggggagagctcccgggactatataaaaacctgtgcaaggggacaggcggtcacacggacgtgaagcctcacttcctaccctcggcacccagggccagagtcagagcagcaggtagggtggaggtggggagggtgacctggagacccagcaaagaaagctattgagccttggg
>U18131
ttgtgttaatccccagttgtttttgaagttgcctggttagcaggttagtgtcggaactgtccaaaatggaagcaccgaatgctttcggcactgtgactatatgtgtgtatttttgtttttaacctgtttgtcttatggacggtcacattcactctcagaggtgatatttctccgttttctttcaaactagatgttctagggagcgctcgctgtaatcactttgggagactgatgctccatgacagctagaagttggattgagtttcagtagctactatatataaagctgggtcgacttatgtcaccgcactaattaaatgccatctgggtggctcctctgggtttttgagtccatcacccagatcagatcagtcagaggccaaggaggag
