# Supplementary material for: SMCis: An Effective Algorithm for Discovery of Cis-Regulatory Modules
Source: PLoS One. 2016 Sep 16;11(9):e0162968. doi: 10.1371/journal.pone.0162968 (PMC5026350; doi:10.1371/journal.pone.0162968)
Supplement: S1 Program — (ZIP) [file pone.0162968.s003.zip › SMCis/examples/muscle.pwm]

>mef2
A 10  0  0  0 22  0  6  2  3  4 22 10
C 0  2 12  0  0  0  0  0  0  0  0  0
G 9 20  2  0  0  0  0  0  0  0  0 10
T 3  0  8 22  0 22 16 20 19 18  0  2
>myf
A 7  9  4  0 16  7  0  6  0  0  6  0
C 8  0  2 15  0  0 15  0  0 10  0  0
G 1  7 10  1  0  9  1  0 16  6  0 16
T 0  0  0  0  0  0  0 10  0  0 10  0
>Sp1
A 0.0  3.0  2.0  1.0  0.0  0.0  4.0  0.0  0.0  0.0  0.0
C 6.0  4.0  8.0 10.0 12.0 12.0  0.0 12.0 12.0 12.0 11.0
G 5.0  2.0  2.0  1.0  0.0  0.0  6.0  0.0  0.0  0.0  1.0
T 1.0  3.0  0.0  0.0  0.0  0.0  2.0  0.0  0.0  0.0  0.0
>srf
A 7.0  9.0  0.0  0.0 18.0  9.0 15.0  8.0 21.0 14.0  0.0  0.0  7.0
C 5.0  2.0 21.0 17.0  0.0  0.0  1.0  0.0  0.0  2.0  0.0  0.0  8.0
G 7.0  4.0  0.0  0.0  0.0  0.0  4.0  2.0  0.0  0.0 21.0 21.0  6.0
T 2.0  6.0  0.0  4.0  3.0 12.0  1.0 11.0  0.0  5.0  0.0  0.0  0.0
>tef
A 1.0  9.0  0.0 12.0  0.0  0.0  0.0  0.0  5.0  1.0  2.0  0.0
C 6.0  0.0 12.0  0.0  0.0  0.0 12.0 11.0  0.0  7.0  4.0  2.0
G 1.0  3.0  0.0  0.0  0.0  0.0  0.0  0.0  0.0  4.0  3.0  8.0
T 4.0  0.0  0.0  0.0 12.0 12.0  0.0  1.0  7.0  0.0  3.0  2.0
