# Supplementary material for: SMCis: An Effective Algorithm for Discovery of Cis-Regulatory Modules
Source: PLoS One. 2016 Sep 16;11(9):e0162968. doi: 10.1371/journal.pone.0162968 (PMC5026350; doi:10.1371/journal.pone.0162968)
Supplement: S1 Program — (ZIP) [file pone.0162968.s003.zip › SMCis/examples/muscle.ss]

>muscle	M13631,J04971,K01464,M20543,M21390,M22381,J04699,M57905,X14726,X59034,V01218,M63391,X12971,M95800,L21905,X05632,U02285,M62404,X62155,M13483,M84685,X73887,X67686,U18131
<cccccaccgcttcgtccttaacgggcccggcggtgccgggggattattttcggcctctcggcccggggggcccggcagacgctccttatacggcccggcctcgctcacctgggccgcggccaggagcgccttctttgggcagcgcggggccggggccgcgccgggcccgacacccaaatatggcgacggccggggccgcattcctgggggccgggcggtgctcccgcccgcctcgataaaaggctccggggccggcggcggcccacgag
<tctccctctgtttctaacctgtcactgtcttgagtgtatttgtgtttttattctttagacatctgttggtctttcacaaggtctttccatctctgttccttcctcacgatgtctctgagtctttgtctctctgtgtgtctccaggtctgcgcctcgcaccccctcccaagcttccatttctcacaatctgcttcttacataccagatctgcctctctcctctagcccctgagctggatgaggaggctctagaaggtgggagggaattgtgagagggctggagaacttgagtcctgggatgggaaagatgctttgaaggtacaggcctgaggagagggagggaagaaggaatggcttgttggaacctcagtccctggcaggctcaggggttaggtaggagttgagagtgataagagtcagggttagagaaccagtgaccctaagactgttcgatttcctggggacgctgagggacttttgatatacctgcttcagagacaagaaaatcctagcaaacagctgttctcaggaaattctctcccaacccccggaatatggccccacttgtgagcagggaagggctgcagctggttcctatggtatccttggctatcttgtaggagtctgtggagctggagtaggggggtggccctccacccagtgcccatacaaggcctggcggggctggggactaatttggctcctgaggcagcaccagtaggccaggggcagataacactgccccaccccctgcataccaaagtccccagcacaatcaccaggtttaactttgtccccctttaaaaatagctcagtggccaccctggtcaggttacagtgggtggctttgctcgcccgcacattcgttttattgtctcaacctgagggacagctgtctctcaggccatgcagcttaagtttcattaggatgacataaaggacatgcaatggtcaatgactattgtcactcagacaccttggtcctgggaggggtgcctgcc
<gaattctcttactatcaaagggaaactgagtcatgcacctgcaaaatgaatgccctccctggacatcatgactttgtccctggggagccagcactgtggaactccaggtctgagagtaggaggcacccctcagcctgaagctgtgcagatagctagggtgtaaaagagggaaggggggaggctggaatgggagcttgtgtgttcggagacaggggacaaatattaggcccgtaagagaaggtgacccttacccagtgtgttcaactcagcctttcagattaaaaataactaaggtaagggccatgtgggtaggggaggtggtgtgagacggtcctgtctctcctctatctgcccatcggccctttggggaggaggaaatgtgcccaaggactaaaaaaggcctggagccagaggggctagggctaagcagacctttcatgggcaaacctcagggctgctgtcctcctgtcacctccagagccaagggatcaaaggaggaggagccagacaggagggatgggagggagggtcccagcagatgactccaaatttaggcagcaggcacgcggaatgagctataaaggggctggagcgctgagagctgtcagaccgagatttctccatcccaagtaagaaggagtttagcgtgggggctctccaaccgcaccagacctgtcccacctagagggaaagtgtcttccctggaagtgggctcctcccaccggcctgggaagattcctcggtgggcaggatgttctactggatgccccttcccttccactgcctcctccctcccttgtcttgattaatcttggctcttagtgttcagaaagatttgcccggtgctgtctactccatctgtctctactctctctgccttgccttcttgtgtgttctccttttccacgtgtttctcactccactgcctcccccccccccttcatttttatccttcctttctttctgtgtcagaatgctgggaatcaaacccagggcttca
<ctgcgccctccggccgccggtggccctctgtgcggtgggggaaggggtcgacgtggctcagctttttggattcagggagctcgggggtgggaagagagaaatggagttccaggggcgtaaaggagagggagttcgccttccttcccttcctgagactcaggagtgactgcttctccaatcctcccaagcccaccactccacacgactccctcttcccggtagtcgcaagtgggagtttggggatctgagcaaagaacccgaagaggagttgaaatattggaagtcagcagtcaggcaccttcccgagcgcccagggcgctcagagtggacatggttggggaggcctttgggacaggtgcggttcccggagcgcaggcgcacacatgcacccaccggcgaacgcggtgaccctcgccccaccccatcccctccggcgggcaactgggtcgggtcaggaggggcaaacccgctagggagacactccatatacggcccggcccgcgttacctgggaccgggccaacccgctccttctttggtcaacgcaggggacccgggcgggggcccaggccgcgaaccggccgagggagggggctctagtgcccaacacccaaatatggctcgagaagggcagcgacattcctgcggggtggcgcggagggaatcgcccgcgggctatataaaacctgagcagagggacaagcggccaccgcagcggacagcgccaagtgaagcctcgcttcccctccgcggcgaccagggcccgagccgagagtagcagttgtagctacccgcccaggtagggcaggagttgggaggggacagggggacagggcactaccgaggggaacctgaaggactccggggcagaacccagtcggttcacctggtcagccccaggcctcgccctgagcgctgtgcctcgtctccggagccacacgcgctttaaaaaggaggcaagacagtcagcctctggaaattagacttctccaaatttttct
<cagctgaggtgcaaaaggctcctgtcatattgtgtcctgctctggtctgccttcacagcttgggggccacctagcccacctctccctagggatgagagcagccactatgggtctaggctgcccatgtaaggaggcaaggcctggggacacccgagatgcctggttataattaacccagacatgtggctgctccccccccccaacacctgctgcctgagcctcacccccaccccggtgcctgggtcttaggctctgtacaccatggaggagaagctcgctctaaaaataaccctgtccctggtggatccnntccggaggggcaggctgagggcggccacttccctcagccgcagtttgttttcccaagaatggtttttctgcttctgtagcttttcctgtcaattctgccatggtggagcagcctgcactgggcttctgggagaaaccaaaccgggttctaacctttcagctacagtcattgcctttcctgtagatgggcgactacagccccacccccacccccgtctcctgtatccttcctgggcctggggatcctaggctttcactggaaatttccccccaggtgctgtaggctagagtcacggctcccaagaacagtgcttgcctggcatgcatggttctgaacctccaactgcaaaaaatgacacataccttgacccttggaaggctgaggcagggggattgccatgagtgcaaagccagactgggtggcatagttagaccctgtctcaaaaaaccaaaaacaattaaataactaaagtcaggcaagtaatcctactcaggagactgaggcagagggattgttacatgtctgaggccagcctggactacatagggtttcaggctagccctgtctacagagtaaggccctatttcaaaaacacaaacaaaatggttctcccagctgctaatgctcaccaggcaatgaagcctggtgagcattagcaatgaaggcaatgaaggagggtgctggctacat
<tgacaagccaccgttcacagctgacctagtcacaagaaccacccacacacacacacacacacacacaaatacacattccagactcttctcagccctcctaaagcttagtacatctgtgtcccttgtctcagggcacaggagaagctgctgtggtcccccgatcgtcaataccacagtctttacacatacagccaccttcgacctgtggcctatgggtcacaggcctcccaagatgcaacccttacccacttgtaaataaaaacaggatatgacactgtcaacaattagacgccctgcaggcacttccttcctgtgtcccagtccactggagtgactacagagccaccaggctagtggtggcaggggattgaagtactaaggcacagtcaccaagactctcatgtgtaaatcatacccctacccccctgccgggtacagaatgaaggttcttgatcagtcaccaccaaccgctgcagcaccactgctgtccccacacccatctgtccttggccatttgctgagtctcctagctggaaaaagaggtgtaggaccgaagcaactaagtttgagggtgtccagtctctgttgagacacttttgagggtgtcctgtctctggtgggactattccatctttcgtcccctggctggcccatgtaatctgagcccagcattgtacatatcctgggaacagctgacaatgcagtggtcagacagctggtggggccagctagagctggcagggttggctgggaggggagtgtaggctgacacatgacactccgacccccctctgcaacccccccccccaggcctgtagagctactgtcctgctcttcactgggcagaactgaggcaccatgcaagggggccagagacctcatctcctcttgctgctgttggctgtctgcctgggtgaaatactagggatttgagacctggggtggagggtgtggaaggaacagatcaggagtacaagattacagtggatggagggtctgg
<gaattccttccagatcccttttaaagctgaggactttcgttctgatatggtatgctgcatctgtgaggtaaaggagaggaggagaatcaggaaataaaaggctagcctgggctacctagtgaggtcagggccagcctaggctatgtgagaccctgtctcaaacaacaggaagctaaggtctacaatgagaataactctagaattaaaaaggacaaatagggacacagccttgactcctctcacagcagagagacccccaactcagcaataagttcaacttctccgagccctctacaggtcaggcttaggaaacgaggagcctcttgggctccagacctcatatgtatcccagagcttctaactaaatagaatttactttactttacagcttttaactcaggtgggtctaagtacccaaaaaggacctgaaaagcagaaagccatggggaacctctagtaaaataggaggtagattccgagtctagcagatgtaggtggaacgtctattgaggtcctaaggagggctagtgctcaaagacaggtcacttttcctcaggcccttttacttctggcttgttgcaagagatgcccccctccctcatacaaaccccgctcaggctccgccatctcctggcactgctctcaggggacggggtctccacttcatgctttctgtaattaaagatgatttatacaaccggagtgttatctgacatttgtgagtggagggcgactgcagttgctccgggcgggaccaagtcccgagggcggggcgggtgggctggcgtctggtcccccgacaacaggtgcacattcctgggcgcctcgtcacttcccctggcctgaggcgctatccggacaaacttcactgagcgaaagaggcagggcatggccttaggggcgctgcttctgcttctaggggtactcgggacgcccctcgccccaggtaagtcagtttgggtctccaagaggcagtgatgagcaatggtcacggccagcc
<cagctggctggcttgtgtcagcccctcgggcactcacgtatctccgtccgacgggtttaaaatagcaaaactctgaggccacacaatagcttgggcttatatgggctcctgtgggggaagggggagcacggagggggccggggccgctgctgccaaaatagcagctcacaagtgttgcattcctctctgggcgccgggcacattcctgctgctctgcccgccccggggtgggcgccggggggaccttaaagcctctgccccccaaggagcccttcccagatagccgccggcacccaccgctccgtgggacctcggcaca
<ggatccgctattaatcccagagcccttggaagccagaggaagatgtatctctgagtttgaggctacctactctacagaaagagttccaggacagacattacacgagaagccctgccccctctctaaaataaaagtattttcagaagcataaaggtcacagtgtagagaaaatgactgctacacgtagtcttaattatagagggctcttttttttttttttttgatctgtggtgtacatgtctttacatttttttcaagatagaaaagcatgatgtctgtgcggtataaattgttcgttttgagccttgtgtataacgctttcctctcaagattttataatagtgctttaactgtccccacgggctaacttcagcacactgtcatgggacctaaccttattaaattaccatgtgtgaaccgctcataactcaagtcgcagcaggtgcaaaaatggagctgcgcaggcagaagagtgatcgtcatttttaaaatccccaccagctggcgaagcaacaggtgcctaattcctcatcttttaaaaataacttttcaaaagcctgtgctgtataagcaaatattttcaagtttgtttttaaaccatcttcaagttaccttcctcacaaaatacattatgtgctgatttttttgtctcaaaatgacatttgaagtctaagcatataaaaatttatttctttttagaaatgaaattattatttaactggagacttaaattgtgtcttaactcttgctcctccccttttccccttttgtcccttctctccccactcccctccccttctcttcacatgctcatggcgggctcttctctttcctactcttcttctttctctcatccctctcccttgtcttgtcctttcactaaacctttccacatggaaaaaataaattgtatcttaaagctcggatcc
<gaattctccagcatccaattcaacactggctacttctttcaaactcatgcaggcacaaaagatgtcacaggcctatgacacagaatttcattccatgtctagggagagtacacttgcgtggttaaggacagttgcacagtggtgtctactcaaatccgtagcctccactgaaatcatgctcaaagtattttgctaataattgattcatgggcctgcgagatgactcagcgggtgaaggaacttgccaccaagtctgataacctgagtttgatccccagggcacacacagtaggagaaccaacttctgaagactctctctattctacataggcaccatggcataccaccaccaccctcacataaagcaaattaattaattaattaaaacccctatatacaagactaggggttcagtacactggtagagttgtgatagccatttctatttaacccatttatatttagctagcacgtgtgaagtcagggtttgatcttcaacaccaaacacaatgacaagcctctgactcatgatctatgtagactctcagacactttacatctagtaagagtatagcgatcatgttaagcaaggcacgtctgtggccacagaaggccccaagctttgaggctgtgggcagctcagctgtcatgcgggcacacaggtgatgtaagacaatagctgtggagtcagctggcttccaaggccagcagccaagctccctaagccagggtggagtaggaccggcagcaagccgctggcggccacagcggcacccacagcccatggagctctcgactgttctcctgctgctaggcctctgctccggtaagtcccagggctgggggcaagcttttgagggtgaaacactacattgccatacccactgttccatactccagtcttgtttctttgatgggaacacaggacacagccacaccagccaaaggcttctctatcagtcatagcttggtgtcggctggaatgtactcttgaggatag
<TTGAAACAGGTAAAACTTGGGAAGTGCAGATCAGTGATCGGCAAAACAGTGACCTTTGGTCCAGCCCAGCCCTTCAGCAGCCTTGGAGCCAGTTGGGAGGAGCGGACAGCTGGGATACTCTCCATATACGGCCCGGTCCGGTCCTAGCTacctgggccagggccagttctctccttctttggtcagtgcaggagacccgggcgggacccaggctgagaagcagccgaagggaCTCTAGTGCCCAACACCCAAATATGGCTTGGGAAGGGCAACAACATTCCTTCGGGCGGTGTGGAGAGCTCAGGACTATATAAAAACCTGAGGCTAGGGACaggcggtcacacggacgtgaagcctcacttcctaccctcggcaccagggccagagtcagagcagcaggtagggtggaggtggggagggtgacctggagacccagcagagaaacctat
<ccaagtggaggtgtagagcacggccagtacccatggagaatggtggatgtccttaggggttagcaagtgccgtgtgctaaggagggggctttggaggttggcaggccctctgtggggctccatttttgtgggggtgggggctggagcattatagggggtgggaagtgattggggctgtcaccctagccttccttatctgacgcccacccatgcctcctcaggtacccccctgcccccacagctcctctcctgtgccttgtttcccagccatgcgttctcctctataaatacccgctctggtatttggggttggcagctgttgctgccagggagatggttgggttgacatgcggctcctgacaaaacacaaacccctggtgtgtgtgggcgtgggtggtgtgagtagggggatgaatcagggagggggcgggggacccagggggcaggagccacacaaagtctgtgcgggggtgggagcgcacatagcaattggaaactgaaagcttatcagaccctttctggaaatcagcccactgtttataaacttgaggccccaccctcgacagtaccggggaggaagagggcctgcactagtccagagggaaactgaggctcagggccagctcgcccatagacatacatggcagctttggccaggatccctccgcctgccaggctctccctgccctcccttcctgcctagagacccccaccctcaagcctggctggtctttgcctgagacccaaacctcttcgacttcaagagaatatttaggaacaaggtggtttagggcctttcctgggaacaggccttgaccctttaagaaatgacccaaagtctctccttgaccaaaaaggggaccctcaaactaaagggaagcctctcttctgctgtctcccctgaccccactcccccccaccccaggacgaggagataaccagggctgaaagaggccgctgggggctgcagacatgcttgctgcctgccctggcgaaggat
<aattatggaaggtttaatgatattttatagaaatagtgtctagtagtatctggcacatagtaagcaacagacagatcttgagtttcctaacctccagcctcccaacttgttgccatatctctgtttcttacccagatttccaccctcggcacaaatgtgcaatacttgttacagaacaactgcaggtagagggtggatctaggaagctgaagtctgtggagttcttgggatgcttgccctggacaacacagggctttgcctgcggttgggagagtgggaatagcagagccagctccaccagctgttgcttcagggctccatgcctgaactgttgagcatcagggcagggcctagggctagcttaaaggctcttggtataaaaggaatgtgtagtgggctagcccctgctcaggagggactaaaaaaagcctcaacctcccctgggctttgtgtgagggttatcaacggctcaagtcggctcatccctctctggctgctctggccccttggagaggggctcttttcccacccctctctgggtttccaccaattggcaggaaaggaccaatctgtcccagaggtgcaagccttgagatgagtgaggtgtgtgcatggggggtgggggtgggctgggctggggtgggggaggatggattggtggctcaaacctggtgataatactgagatgtcagctgcacccggctggtgtctcttccttttatagtcagcagcagttgctgctgccctccccagcccctctgtgggggctcctacccagaataaaagcaggggcaggccttccagtctcccatcttctctctcacgagccacctctcctcctttggttcctttctaggtcccacctccactggagagcctaaagcaacatgcctcccaagaaacccgagcctaagaaggaggctgccaagccggctgcagcccctgctccagctgcatccgcagctccggagcccctcaaggactctgcctttgacccaaa
<acacacacacacgccccaaatctggagtggtcctgatgtggtagtggtaggtctttaggggtctcatgggactgacatagtacggtttaaggtgctgctgctgagcaggaaagagaaggctaagtggattttcaagaccccttcccgtccgtccaagacaacccctttcttgttcccttcctgccctgtccaccagctgccttggaccatggaggagagagtaggcaggaggcccgggtaggagtaattgaaaggagcagatgagacgggggaatgcacccacccccaccttccctgccccacaggntgtggagaaatgaaaactaatcaaattacagccgacggcctcccgacccgtgcacaggagccgcctgggccaggggcaggcctgcagggtggggtgggggcaaaaggagagggaaggggaatcacatgtaatccactggaaacgtcttgatgtgcagcaacagcttagaggggggctcaggtttctgtggcgttggctatatttatctctgggttcatgccagcagggagggtttaaatggcacccagcagttggcgtgaggggctgcgggagcttgggggccagtggcaggaacaagccttttccgacctgatggagctgtatgagacatccccctatttctaccaggagccccacttctatgatggggaaaactaccttcctgtccaccttcagggcttcgagcccccgggctatgagcggactgagctcagcttaagcccggaagcccgagggcccctggaagaaaagggactggggacccctgagcattgtccaggccagtgcctgccgtgggcatgtaaggtgtgtaagaggaagtctgtgtcggtggaccggaggagggcagccacactgagggagaagcgcaggctcaagaaagtgaatgaggccttcgaggccctgaagaggagcaccctgctcaaccccaaccagcggctgcctaaagtggagatcctgcgcagcgccatccag
<aaggcaataaactccagtaggctcatctgcaaagcccctaaattccttctcccctctagctgctccttttggctggagcctgccttcattatccatcacagcctctccacttggaatcctatgtccccaacccctatgcctccccagaccctgtcatttctccctggcagccgtctcacatagaggcttctcaaagttgacccgaccagaacagaattagagcaacctctattaggcagcagaatgtcgttgtagagagggcagggctttacctctgtgggcactggggtgtgtctccttaggacacccctgcccattactctctccttctccaaatggggagcatggctggggctccctaacctcctgcttgcgaggcctctctctgggcctctgagagggtcagtgtcctgccccaacccatgagatgacagactataatagccacaggattaacatagcaggcattgtctttctctgactatagggtgggtattatgtgttcatcaaccatcctaaaaatacccggtaaacaggtgcagcccctgtggctccagtcccctgggatctgttggcttctggctggagatgaagattagggcagaggagaggtgaattagtctcactgagttccaggcatgagactcgggtgtcctttggaacctgggaaatctagattccaggaaacccatctggagggggatgcagagtgtctgcagaccctcagacctccctgagcataaaggtgtgccctgctgccactgccattctgctcagccctggaaacactcactggggtcagcctgcaacactgctcacatcactccccacagccaggcaccctcgtatcccacgtgcaccagagccactgaaaaatccctgaaagctgagtctttagccctcttgggcttttggggcatgggttcaggggcctcatttccatattgccttataagagatgcagggttagcccaatggtcctcttcccccagctgctact
<GTGACCCTCACCCATGTTTTCAGTCTCACTTCGGGGGAAAAATAACTGAGGTAAGGGCCATGGCAGGGTGGGAGAGGcggtgtgagaaggtccagtcttcccagctatctgctcatcagccctttgaaggggaggaatgtgcccaaggactaaaaaaaggccgtggagccagagaggctggggcagcagacctttcaagggcaaatcaggggccctgctgtcctcctgtcacctccagagccaaaggatcaaaggaggaggagccaggagggagagaggtgggagggagggtcctccggaaggactccaaatttagacagagggtgggggaaacgggatataaaggaactggagctttgaggagagatagagagactctgcggcccaggtaagaggaggtttggggtgggatgccctgcagcccgtccacagagcccccaccgtgagggacctccttcaccaggagtggggtgcaggtcagttggaggcctaagggctctattaaaactgcctatctccaggcccagggaagttccccctgacacaggaggttccacaggaaacccagaaacctcttttctccttctctgactctccatttctttctctgcatcattctgagtctcctgcatgttgtctccatctttccatcttcacttcctcctttggatggcttccttcccttgatcctggcttttatcttgcctcttggtcttcatcgacacttgtcacaatcatgcttctttgtctctctcccttgtccttccttcttggcacttgttctcacctccctgcctctctgcttctaaccctgtttccacaccccgtcccacctggggctgcctccatccccgggtggcctgcctntggtgttcttcactctcctcatttgttcttctctctgcccggctctacctntggtgttccttgctccacccacggtccagattcttcaggattctccgtgaagggataaccaggtgagaactgcccccatttt
<cctggctcagtgccagaggctgcgagagccgctgcggggcctgtgccgggagcccagcgcctcctccccggactctccacagttgtcctcgcgacagctgcgcgcccgccggccgccggtgaccctctccggtgggggtgggggccgacggtgtcagccctctggattggggagctcggggttgggggagagaccgagttcgctgggagtctggggggagggatcgcctgcctccctgcccgggactccgggagtgactccatctccggtcctcttgtccccaccactaggatatagagtcctcctcggtggagtcacacttaaggagttggaggtggggggtaggggtgaagaacccgaagaagaggtgaaatgtgggcgcaccttcccgaggctcggagaacaccgaatggccgggggcggggcggctgcggacaggtgcagcccgggcgcaggctcactggcgcaccccgaacactcggtgaccctcgccgcaccccagcccctccgccaggcaaccgggcggggtcgggaggggccgaccagcgggcagacactccatatacggcccggcccgtgttacctgggctcaggccaggcctctccttctttggtcagcgcaggggacccgggcggggacccaggccttgaactggtcgggggagggggctctagtgcccaacacccaaatatggctcgagaaggggagcgacatcctgcggggcggcgcgaggggagcgcccgagggctatataaaacctgagcagggggacgagcggccaccgcagcggacagcgccgagagaagtctcgcttccttcccacggtgaccgggaccggagccggagagccgcaggtgtagccacccgcccaggtaggcaggggcggggtggggacagaaggacgtgtcccaccgcggcagcctggagaactccaggtagagcgcggcccctcactgcatcagccccagccccgcgtcctgtgagccgcgcctctggccc
<gaattctcttactatcaaagggaaactgagtcgtgcacctgcaaagtggatgctctccctagacatcatgactttgtctctggggagccagcactgtggaacttcaggtctgagagagtaggaggctcccctcagcctgaagctatgcagatagccagggttgaaagggggaagggagagcctgggatgggagcttgtgtgttggaggcaggggacagatattaagcctggaagagaaggtgacccttacccagttgttcaactcacccttcagattaaaaataactgaggtaagggcctgggtaggggaggtggtgtgagacgctcctgtctctcctctatctgcccatcggccctttggggaggaggaatgtgcccaaggactaaaaaaaggccatggagccagaggggcgagggcaacagacctttcatgggcaaaccttggggccctgctgtcctcctgtcacctccagagccaagggatcaaaggaggaggagccaggacaggagggaagtgggagggagggtcccagcagaggactccaaatttaggcagcaggcatatgggatgggatataaaggggctggagcactgagagctgtcagagatttctccaacccaggtaagagggagtttcgggtgggggctcttcacccacaccagacctctccccacctagaaggaaactgcctttcctggaagtggggttcaggccggtcagagatctgacagggtggccttccaccagcctgggaagttctcagtggcaggaggtttccacaagaaacactggatgccccttcccttacgctgtcttctccatcttcctcctggggatgctcctccccgtcttggtttatcttggctcttcgtcttcagcaagatttgccctgtgctgtccactccatctttctctactgtctccgtgccttgccttgccttcttgcgtgtccttcctttccacccatttctcacttcaccttttctccccttctcatt
<agtaattgaaaggagcagatgagaggggaatgtgtcctcccccaacgcccctgccccacaggggctgctgagaaatgaaaactaatcaaattacacccgacggcctcccgacccgtgcacaggagcccgcctgggccaggggcaggctggcagggtggggtgggggccatgcgggagaaagaaggggaatcacatctaatccactgtaaacgccttgatgtgcagcaacagcttagagggggctcaggtttctgtggcgttggctatatttatctctggttccatgccagcggggagggtttaaatggcacccagcagttggcgtgaggggctgctggagcttgggggctggtggcaggaacaagccctttccgaccccatggagctgtatgagacatccccctacttctaccaggaaccccgcttctatgatggggaaaactacctgcctgtccacctccagggcttcgaaccaccaggctacgagcggacggagctcaccctgagccccgaggccccagggccccttgaggacaaggggctggggacccccgagcactgtccaggccagtgcctgccgtgggcgtgtaaggtgtgtaagaggaagtcggtgtccgtggaccggcggcgggcggccacactgagggagaagcgcaggctcaagaaggtgaatgaggccttcgaggccctgaagagaagcaccctgctcaaccccaaccagcggctgcccaaggtggagatcctgcgcagtgccatccagtacatcgagcgcctccaggccctgctcagctccctcaaccaggaggagcgtgacctccgctaccggggcgggggcgggccccagccaggggtaagtggccatcccatccccctgccccaaggggtaagtggccatcccatccccctgccccaagggggactaggcagagagagacatcaaagaatngctgtgccccagccttgccttcgccctgtcttgcaggtgcccagcgaatgcagc
<tggaagatgagaagccgctgttgctcccctgccgccctggcccagctgtcaggacccctcagcagagggcagggcgccaagccttcccactgcatgtggcttattgtccccaaggctggcagggctgcggaggaccgaatccacagaccatccagggagcacccacaccccagaaagggggaggggtgggctggcgtcacttagtcttcccctgccccctacccttcagcgcctgcccctccccagctccctatttggccatccccctgactgccccctccccttccttacatggtctgggggctccctggctgatcctctcccctgcccttggctccatgaatggcctcggcagtcctagcgggtgcgaaggggaccaaataaggcaaggtggcagaccgggccccccacccctgcccccggctgctccaactgaccctgtccatcagcgttctataaagcggccctcctggagccagccacccagagcccgctgccgccggagccgagccgacccgccccgccgacggtgagtcagcgcccggccctcccgcg
<aggcctgaaagccatatgtaatctttgaaggactggtaatggttttaatcacagggatagcatcttttttgacaggcagaacagagcaaagagccgaaccacattggaaatattaatgaggctattatggagcgatggctattgcctatgaactctctcatcatgagtctatacttagaattcagttgaactctggagaggggggaggagcagggcagtgttaatccccagttgtttttgaagttgcctggttagcaggttagtgtctaaagtgatcaaaatggaaacgcacaatgctttcccggctgcgactctctgggtctattttgttttaacctgtttgtcttagggactgtcatattcactctgagaggtgacatttctccgatttctttcaaactagatgttctggggagcactagctgtaatcactttgggagactgatgctccatgacagctagaagttggattgagtttcagtagctactatatataaagctgggtcgacttatgtcaccgcactaattaaatgccatctgggtggctcctctgggttttttgagtccatcacccagttcagatcagtcagaggccaaggaggagaacatgatgatggacctttttgaaactggctcctatttcttctacttagatggagaaaatgtgactcttcagccattagaagtggcagagggctctcctttgtacccagggagtgatggtaccctatccccttgccaggaccaaatgccccaggaagccgggagcgacagcagtggagaggaacacgttctggctcccccaggccttcagccaccccactgcccaggtcagtgtctgatctgggcttgcaagacttgcaagagaaaatctgcccccacagatcgtcggaaagcagctaccctgcgcgaaaggaggaggcttaagaaaatcaacgaagcctttgaggccttgaagcgtagaactgtggccaaccccaaccagaggctgcccaaggtg
<cttttataacctcaggtgggttttaagtacccaaaaaggacttgaaaacggggaaagcccatgggaacctctagtaaaatagggggtagattccgagtctagcggatcaggtggaaacgtctatggaggtcctaagggaggggctagtgctcaaagacaggtcacttttcctcaggcccttttacttctggcttgttgcaagagatgccctcctgcctcatacaaaccccgctcaggctccgccatctcctggctctgctctcaggggactgggtctccacttcatgctttctgtaattaaagatgatttatacaaccagtgttatctgatatttgtgagtggagggcgactgcaattgctccgggcgcgaccaagtccggagggtggggcgggtgggctggcagctggtcccccgacaacaggtgcacattcctgggcgcctcgtcacttcccctggcctggcggcctcggccgctcttcggacaaacccactgagcgaaatcggcagggccatg
<ttccctcgatgacggtcaatcccgagtttgggatttacacacacacacacacacacacacacacacacacacacacacacacacactgacccttccattcctttcaagagtacactgcagaatgcagggacagctctaatgccctggcctcccattctgtgtgccagggccacatagtccccatgcctcctctcactacctcctccccctcttccaccagttgtctgcccagtgacagctgcatatcctacactgactgacagccttgtgggggtgaatgggggtgatgtgtgtcagatctctggattgggggagcttcaaagtgggaaagaaaatggagttcaaatgtggggcttattttccatccctacctggagcccatgactcctcccggctcacctgaccacagggctacctcccctgagcttaagcatcaaggcttagtagtctgagttaagaacccataaatggggtgcattgtggcaggtcagcaatcgtgtgtccaggtgggcagaactggggagacctttcaaacaggtaaatcttgggaagtacagaccagcagtctgcaaagcagtgacctttggcccagcacagcccttccgtgagccttggagccagttgggaggggcagacagctggggatactctccatatacggcctggtccggtcctagctacctgggccagggccagtcctctccttctttggtcagtgcaggagacccgggcggggacccaggctgagaaccagccgaaggaagggactctagtgcccgacacccaaatatggcttgggaagggcagcaacattcttcggggcggtgtggggagagctcccgggactatataaaaacctgtgcaaggggacaggcggtcacacggacgtgaagcctcacttcctaccctcggcacccagggccagagtcagagcagcaggtagggtggaggtggggagggtgacctggagacccagcaaagaaagctattgagccttggg
<ttgtgttaatccccagttgtttttgaagttgcctggttagcaggttagtgtcggaactgtccaaaatggaagcaccgaatgctttcggcactgtgactatatgtgtgtatttttgtttttaacctgtttgtcttatggacggtcacattcactctcagaggtgatatttctccgttttctttcaaactagatgttctagggagcgctcgctgtaatcactttgggagactgatgctccatgacagctagaagttggattgagtttcagtagctactatatataaagctgggtcgacttatgtcaccgcactaattaaatgccatctgggtggctcctctgggtttttgagtccatcacccagatcagatcagtcagaggccaaggaggag
