# Supplementary material for: SMCis: An Effective Algorithm for Discovery of Cis-Regulatory Modules
Source: PLoS One. 2016 Sep 16;11(9):e0162968. doi: 10.1371/journal.pone.0162968 (PMC5026350; doi:10.1371/journal.pone.0162968)
Supplement: S1 Program — (ZIP) [file pone.0162968.s003.zip › SMCis/examples/muscle_result.out]

>>muscle
>M13631	PRED: 81 244	WEIGHT: 285.003421924
@	srf     	>	4.10e-05	81	94
@	srf     	<	1.00e-04	127	140
@	srf     	>	1.90e-04	171	184
@	tef     	>	1.47e-03	196	208
@	srf     	>	2.43e-05	231	244
<
>J04971	PRED: 475 875	WEIGHT: 288.407804137
@	mef2    	<	1.09e-05	475	487
@	myf     	<	1.10e-03	580	592
@	Sp1     	>	1.38e-03	738	749
@	mef2    	<	2.28e-02	799	811
@	srf     	<	1.40e-06	862	875
<
>K01464	PRED: 278 544	WEIGHT: 109.814602042
@	mef2    	<	1.59e-02	278	290
@	srf     	>	3.74e-04	388	401
@	srf     	<	1.07e-05	430	443
@	myf     	<	2.16e-05	532	544
<
>M20543	PRED: 412 786	WEIGHT: 985.995959798
@	Sp1     	>	5.79e-03	412	423
@	Sp1     	<	2.46e-05	443	454
@	srf     	>	2.08e-04	480	493
@	srf     	<	3.59e-04	527	540
@	srf     	>	1.90e-04	607	620
@	tef     	>	1.15e-03	634	646
@	mef2    	>	3.83e-04	672	684
@	myf     	<	6.86e-06	774	786
<
>M21390	PRED: 119 356	WEIGHT: 610.114937144
@	srf     	>	1.61e-04	119	132
@	mef2    	>	7.38e-04	161	173
@	myf     	<	2.25e-03	203	215
@	Sp1     	>	8.75e-04	222	233
@	mef2    	<	1.38e-02	279	291
@	myf     	<	4.61e-06	344	356
<
>J04699	PRED: 733 809	WEIGHT: 276.100513445
@	myf     	<	7.08e-04	733	745
@	Sp1     	<	4.54e-03	769	780
@	myf     	>	8.91e-04	797	809
<
>M57905	PRED: 55 224	WEIGHT: 346.827192865
@	mef2    	<	1.99e-03	55	67
@	tef     	>	5.21e-04	175	187
@	tef     	>	1.63e-03	198	210
@	Sp1     	>	3.43e-03	213	224
<
>X14726	PRED: 433 507	WEIGHT: 50.3700722711
@	myf     	>	9.64e-06	433	445
@	mef2    	>	1.45e-05	477	489
@	myf     	<	9.24e-04	495	507
<
>X14726	PRED: 507 547	WEIGHT: 40.0582543747
@	myf     	>	2.36e-03	507	519
@	mef2    	<	1.59e-02	535	547
<
>V01218	PRED: 119 316	WEIGHT: 464.711358084
@	srf     	>	2.08e-04	119	132
@	srf     	<	3.59e-04	171	184
@	srf     	>	1.90e-04	246	259
@	tef     	>	1.54e-04	273	285
@	mef2    	>	1.31e-05	304	316
<
>M63391	PRED: 199 434	WEIGHT: 96.9776086052
@	Sp1     	>	1.12e-05	199	210
@	mef2    	<	7.36e-04	281	293
@	myf     	<	4.24e-03	313	325
@	Sp1     	<	3.60e-03	423	434
<
>X12971	PRED: 295 919	WEIGHT: 428.945753041
@	myf     	<	2.30e-03	295	307
@	tef     	<	1.58e-04	378	390
@	mef2    	<	6.11e-04	418	430
@	srf     	<	4.46e-04	713	726
@	myf     	<	6.82e-03	728	740
@	srf     	<	7.11e-05	846	859
@	srf     	>	3.36e-05	906	919
<
>M95800	PRED: 91 564	WEIGHT: 855.593380914
@	myf     	<	8.00e-05	91	103
@	srf     	<	9.68e-06	162	175
@	myf     	<	3.62e-03	190	202
@	Sp1     	>	2.72e-03	275	286
@	Sp1     	<	9.03e-03	397	408
@	myf     	>	1.55e-04	461	473
@	mef2    	>	2.05e-03	501	513
@	myf     	<	1.21e-03	552	564
<
>L21905	PRED: 515 542	WEIGHT: 24.0826713351
@	mef2    	<	3.91e-03	515	527
@	myf     	>	1.91e-04	530	542
<
>U02285	PRED: 276 896	WEIGHT: 1120.99900446
@	Sp1     	>	3.07e-04	276	287
@	Sp1     	<	1.22e-03	519	530
@	srf     	>	2.08e-04	556	569
@	srf     	<	3.59e-04	603	616
@	srf     	>	1.90e-04	683	696
@	mef2    	>	3.83e-04	746	758
@	Sp1     	<	7.31e-03	885	896
<
>M62404	PRED: 275 436	WEIGHT: 241.904951952
@	mef2    	<	1.59e-02	275	287
@	tef     	<	2.76e-03	363	375
@	mef2    	<	7.38e-05	383	395
@	srf     	<	1.07e-05	423	436
<
>X62155	PRED: 46 324	WEIGHT: 333.292344775
@	Sp1     	>	5.33e-04	46	57
@	Sp1     	<	9.03e-03	156	167
@	myf     	>	1.55e-04	222	234
@	mef2    	>	2.05e-03	261	273
@	myf     	<	1.21e-03	312	324
<
>M13483	PRED: 158 387	WEIGHT: 421.121869482
@	Sp1     	>	1.14e-04	158	169
@	Sp1     	<	4.83e-03	177	188
@	srf     	<	6.35e-04	284	297
@	srf     	>	1.02e-04	334	347
@	srf     	>	1.88e-03	374	387
<
>X73887	PRED: 350 426	WEIGHT: 140.284953354
@	myf     	<	2.75e-05	350	362
@	Sp1     	<	4.54e-03	386	397
@	myf     	>	8.91e-04	414	426
<
>X67686	PRED: 649 855	WEIGHT: 525.2247411
@	srf     	>	2.08e-04	649	662
@	srf     	<	3.59e-04	701	714
@	Sp1     	<	1.22e-03	727	738
@	srf     	>	1.90e-04	781	794
@	tef     	>	2.25e-04	808	820
@	mef2    	>	1.31e-05	843	855
<
