# Supplementary material for: SMCis: An Effective Algorithm for Discovery of Cis-Regulatory Modules
Source: PLoS One. 2016 Sep 16;11(9):e0162968. doi: 10.1371/journal.pone.0162968 (PMC5026350; doi:10.1371/journal.pone.0162968)
Supplement: S1 Program — (ZIP) [file pone.0162968.s003.zip › SMCis/readme.txt]

Testing Environment:
ubuntu 14.04 64 bit
Python 2.7.8 : Anaconda 2.0.1 (64-bit)

1. smcis can be run from command line:
python smcis.py -t file_name -v file_name -o file_name -m file_name [Other ptional arguments]

note that before running the command, it is required to add the project path to the LD_LIBRARY_PATH enviroment variables like the following.
export LD_LIBRARY_PATH=<project_dir>:$LD_LIBRARY_PATH
where 'project_dir' is the directory in which the file smcis.py is located.

for example:
export LD_LIBRARY_PATH=<project_dir>:$LD_LIBRARY_PATH
python smcis.py -t "examples/muscle.fa" -v "examples/muscle.ss" -o "examples/muscle_result.out" -m "examples/muscle.pwm"

Specific arguments are interpreted as follows.
1). -t file_name: name of a file with sequences in fasta-format as the training sets.

2). -v file_name: name of a file with co-regulated or homologous sequences as the test sets in the following format.
>set1	seq1_name, seq2_name, seq3_name, ..., seqK_name (the sequences names can be ignored)
<TAGACAATATGACTGGTCTCCATCGTTGTTAAAGGGACGGGTTCAAGCAGGTTACTGGAGCACGGTACCGGGCGCTTTACACAAGA...
<AAGCGTAACGTCACGCCAAGACACAACATGTTCTGATGATATGACCTCGCTTGTTTCACGCGTTGCGGCTGTGCATCGCGTTGACA...
<GAAAATCCGCGTTCACGTATTCATTGTATACGACAAACAAGCAGAAACGAAATACGTTGCAAGTGCGCTCTCGGCAAGATATGCAC...
...
<GGTGATGCTCCCGTTTGCAATGACAGGGCCACCCCTGCATAGGTTCGACCACGGGTAGCATTGAGCCGTCATTACTTTGCATTGAG...
>set2
<CTGCTTGGGTTTTTAACATCTCTATCACATCATGTCCAGTCGTTCCCACGTTCCTGACCTTTTACCGGGCGCGTCAGTCGGCCAGT...
<CCGGGGGTTACACGTACGGTGCAGTTCGCAGTAAGGCTGGATTAAAATCACTCCCCTCGTGTTTTAATAGGGTCTCAACATAGTTC...
<GCAGCTAACAGTAGATGCGAAAACTGCCTTGGCAAGTTATTCAGGACAGTGAGTAAGGCCCTGGTGGTAGCGACGAGGATGGGTCT...
...
<AAAAGGCATTTTAGGAACAAATTACCTTCGATAACGACTGTACCCCTAAATTGACAGCCTCATGTTGGGTTAAGCCAATACCATTT...

3). -m file_name: name of a file with position weight matrices (PWMs) of a group of motifs in jaspar format like the following:
>TF1_name
A	4	6	12	0	3	1	13	5	7	9
C	22	23	6	64	0	70	0	54	13	33
G	9	11	30	3	14	0	2	7	11	10
T	36	31	23	4	54	0	56	5	40	19

or
>TF1_name
A	[4	6	12	0	3	1	13	5	7	9 ]
C	[22	23	6	64	0	70	0	54	13	33]
G	[9	11	30	3	14	0	2	7	11	10]
T	[36	31	23	4	54	0	56	5	40	19]

Each PWM is a 4xL matrix of nucleotide counts, where L is the length of motif. 
It is worth noting that a PWM are not limited to a integer-counts matrix above, and can be a fractional (floating-point) matrix. 

4). -o: name of the output file

5. Other optional parameters
-w: the weight threshold used to screen CRMs from candidate CRMs, default 10
-i: the probability initializing a CRM, default 0.001
-e: the probability terminating a CRM, default 0.2

-c:	the widows size of local Markov background, default 500.
-k:	the markov order of local Markov background model, default 2.
-s:	the step size of local Markov background, default 50.

-f: output model. 0: concise output (default); 1: verbose output


2. The output format of the program.
The program has two formats of concise and verbose outputs and they are specified with the -f parameter. 
The concise output is easy for other testing programs to parse while the verbose output can provide the detailed information on the predicted CRM. 
The results is saved to the file that is specified with the -o parameter.

2.1 The concise output format
For the format, all the predicted CRMs in one test set or multiple test sets are listed in the file; each test set begins with the symbol '>>';
each line describes a predicted CRM only including the following information on the CRM:
1) Sequence name where a CRM is predicted
2) Start position of the CRM
3) End position of the CRM
4) CRM sequence (the default is replaced with '*') 
5) A comma-separated list of predicted single motifs (motif names)


for example:
>>muscle
M13631,81,244,*,srf,srf,srf,tef,srf
J04971,475,875,*,mef2,myf,Sp1,mef2,srf
K01464,278,544,*,mef2,srf,srf,myf
...

2.2 The verbose output format
The format includes the rich information on the predicted CRMs. 

>>set1_name
>seq1_name	PRED: crm_start	crm_end	WEIGHT: crm_weight
@	motif_name	motif_strand	motif_weight	motif_start	motif_end	
@	motif_name	motif_strand	motif_weight	motif_start	motif_end	
	...
<
>seq2_name	PRED: crm_start	crm_end	WEIGHT: crm_weight
@	motif_name	motif_strand	motif_weight	motif_start	motif_end	
@	motif_name	motif_strand	motif_weight	motif_start	motif_end	
	...
<
...

All the predicted CRMs in one test set or multiple test sets are listed in the file. Each test set begins with the symbol '>>'.
Each CRM predicted begins with the symbol '>' and ends with the symbol '<'. 
The CRM information outputed includes:
1) Sequence name where a CRM is predicted
2) Start and end position in the sequence following 'PRED:'
3) Weight of the CRM following 'WEIGHT:'
4) Multiple lines of information about motif sites.
Each line begining with a TAB symbol includes the following information: 
motif name, motif strand, motif weight, motif start and end position in the sequence.

The CRM weight is defined as the ratio of logarithms of two probabilities: the probability of the sequence to be generated 
by the CRM model and the probability to be generated by the background model.
The motif weight is defined as the probability to generate a sub-sequence given the motif's PWM.
The motif strand is described by symbols '>' the positive strand and '<' the negative strand.

for example:
>>muscle
>M13631	PRED: 81 244	WEIGHT: 253.927284687
@	srf     	<	4.10e-05	81	94
@	srf     	<	1.00e-04	127	140
@	srf     	<	1.90e-04	171	184
@	tef     	<	1.47e-03	196	208
@	srf     	<	2.43e-05	231	244
<
>J04971	PRED: 475 875	WEIGHT: 267.332647208
@	mef2    	<	1.09e-05	475	487
@	myf     	<	1.10e-03	580	592
@	Sp1     	<	1.38e-03	738	749
@	mef2    	<	2.28e-02	799	811
@	srf     	<	1.40e-06	862	875
<
...
