# Supplementary material for: SMCis: An Effective Algorithm for Discovery of Cis-Regulatory Modules
Source: PLoS One. 2016 Sep 16;11(9):e0162968. doi: 10.1371/journal.pone.0162968 (PMC5026350; doi:10.1371/journal.pone.0162968)
Supplement: S1 Program — (ZIP) [file pone.0162968.s003.zip › SMCis/smcis.py]

from model_manager import *

def run():
	parse_args(params)

	ma = ModelManager(params)
	m = ma.create_model()
	ma.reestimate_model_params(m)

	ma.decipher_crms(m)


if __name__ == '__main__':
	run()
